# Supplementary material for: A Graph-Centric Approach for Metagenome-Guided Peptide and Protein Identification in Metaproteomics
Source: PLoS Comput Biol. 2016 Dec 5;12(12):e1005224. doi: 10.1371/journal.pcbi.1005224 (PMC5137872; doi:10.1371/journal.pcbi.1005224)
Supplement: S1 Dataset — (ZIP) [file pcbi.1005224.s006.zip]

Archive with 81 entries (75 files):
- Supplement/
- Supplement/Database/
- Supplement/Database/SD3_hybrid_DBGraphPep2Pro_5.fasta
- Supplement/Database/SD6_hybrid_DBGraphPep2Pro_5.fasta
- Supplement/Database/SD7_hybrid_DBGraphPep2Pro_5.fasta
- Supplement/eggNOGs/
- Supplement/eggNOGs/SD3.hybrid.cog.distribution.xls
- Supplement/eggNOGs/SD6.hybrid.cog.distribution.xls
- Supplement/eggNOGs/SD7.hybrid.cog.distribution.xls
- Supplement/Pathway/
- Supplement/Pathway/SD3.hybrid.fgs-pwy.html
- Supplement/Pathway/SD3.hybrid.fgs-pwy.txt
- Supplement/Pathway/SD3.hybrid.fgs-rap.ec
- Supplement/Pathway/SD3.hybrid.fgs-rap.ec.details
- Supplement/Pathway/SD3.hybrid.fgs-rap.ec.minpath
- Supplement/Pathway/SD3.hybrid.fgs-rap.go
- Supplement/Pathway/SD3.hybrid.fgsdbgraph-pwy.html
- Supplement/Pathway/SD3.hybrid.fgsdbgraph-pwy.txt
- Supplement/Pathway/SD3.hybrid.fgsdbgraph-rap.ec
- Supplement/Pathway/SD3.hybrid.fgsdbgraph-rap.ec.details
- Supplement/Pathway/SD3.hybrid.fgsdbgraph-rap.ec.minpath
- Supplement/Pathway/SD3.hybrid.fgsdbgraph-rap.go
- Supplement/Pathway/SD6.hybrid.fgs-pwy.html
- Supplement/Pathway/SD6.hybrid.fgs-pwy.txt
- Supplement/Pathway/SD6.hybrid.fgs-rap.ec
- Supplement/Pathway/SD6.hybrid.fgs-rap.ec.details
- Supplement/Pathway/SD6.hybrid.fgs-rap.ec.minpath
- Supplement/Pathway/SD6.hybrid.fgs-rap.go
- Supplement/Pathway/SD6.hybrid.fgsdbgraph-pwy.html
- Supplement/Pathway/SD6.hybrid.fgsdbgraph-pwy.txt
- Supplement/Pathway/SD6.hybrid.fgsdbgraph-rap.ec
- Supplement/Pathway/SD6.hybrid.fgsdbgraph-rap.ec.details
- Supplement/Pathway/SD6.hybrid.fgsdbgraph-rap.ec.minpath
- Supplement/Pathway/SD6.hybrid.fgsdbgraph-rap.go
- Supplement/Pathway/SD7.hybrid.fgs-pwy.html
- Supplement/Pathway/SD7.hybrid.fgs-pwy.txt
- Supplement/Pathway/SD7.hybrid.fgs-rap.ec
- Supplement/Pathway/SD7.hybrid.fgs-rap.ec.details
- Supplement/Pathway/SD7.hybrid.fgs-rap.ec.minpath
- Supplement/Pathway/SD7.hybrid.fgs-rap.go
- Supplement/Pathway/SD7.hybrid.fgsdbgraph-pwy.html
- Supplement/Pathway/SD7.hybrid.fgsdbgraph-pwy.txt
- Supplement/Pathway/SD7.hybrid.fgsdbgraph-rap.ec
- Supplement/Pathway/SD7.hybrid.fgsdbgraph-rap.ec.details
- Supplement/Pathway/SD7.hybrid.fgsdbgraph-rap.ec.minpath
- Supplement/Pathway/SD7.hybrid.fgsdbgraph-rap.go
- Supplement/PeptideID/
- Supplement/PeptideID/SD3.hybrid.bp.fixedKR.tsv.0.01.tsv
- Supplement/PeptideID/SD3.hybrid.bp.fixedKR.tsv.0.01.tsv.uniquePep
- Supplement/PeptideID/SD3.hybrid.db2.tsv.0.01.tsv
- Supplement/PeptideID/SD3.hybrid.frag.tsv.0.01.tsv
- Supplement/PeptideID/SD3.hybrid.frag.tsv.0.01.tsv.uniquePep
- Supplement/PeptideID/SD6.hybrid.bp.fixedKR.tsv.0.01.tsv
- Supplement/PeptideID/SD6.hybrid.bp.fixedKR.tsv.0.01.tsv.uniquePep
- Supplement/PeptideID/SD6.hybrid.db2.tsv.0.01.tsv
- Supplement/PeptideID/SD6.hybrid.frag.tsv.0.01.tsv
- Supplement/PeptideID/SD6.hybrid.frag.tsv.0.01.tsv.uniquePep
- Supplement/PeptideID/SD7.hybrid.bp.fixedKR.tsv.0.01.tsv
- Supplement/PeptideID/SD7.hybrid.bp.fixedKR.tsv.0.01.tsv.uniquePep
- Supplement/PeptideID/SD7.hybrid.db2.tsv.0.01.tsv
- Supplement/PeptideID/SD7.hybrid.frag.tsv.0.01.tsv
- Supplement/PeptideID/SD7.hybrid.frag.tsv.0.01.tsv.uniquePep
- Supplement/ProteinID/
- Supplement/ProteinID/SD3.hybrid.dbgraph.2.protein.fasta
- Supplement/ProteinID/SD3.hybrid.dbgraph.protein.fasta
- Supplement/ProteinID/SD3.hybrid.fgs.2.protein.fasta
- Supplement/ProteinID/SD3.hybrid.fgs.protein.fasta
- Supplement/ProteinID/SD3.hybrid.fgsdbgraph.2.protein.fasta
- Supplement/ProteinID/SD3.hybrid.fgsdbgraph.protein.fasta
- Supplement/ProteinID/SD6.hybrid.dbgraph.2.protein.fasta
- Supplement/ProteinID/SD6.hybrid.dbgraph.protein.fasta
- Supplement/ProteinID/SD6.hybrid.fgs.2.protein.fasta
- Supplement/ProteinID/SD6.hybrid.fgs.protein.fasta
- Supplement/ProteinID/SD6.hybrid.fgsdbgraph.2.protein.fasta
- Supplement/ProteinID/SD6.hybrid.fgsdbgraph.protein.fasta
- Supplement/ProteinID/SD7.hybrid.dbgraph.2.protein.fasta
- Supplement/ProteinID/SD7.hybrid.dbgraph.protein.fasta
- Supplement/ProteinID/SD7.hybrid.fgs.2.protein.fasta
- Supplement/ProteinID/SD7.hybrid.fgs.protein.fasta
- Supplement/ProteinID/SD7.hybrid.fgsdbgraph.2.protein.fasta
- Supplement/ProteinID/SD7.hybrid.fgsdbgraph.protein.fasta
