# Supplementary material for: A Graph-Centric Approach for Metagenome-Guided Peptide and Protein Identification in Metaproteomics
Source: PLoS Comput Biol. 2016 Dec 5;12(12):e1005224. doi: 10.1371/journal.pcbi.1005224 (PMC5137872; doi:10.1371/journal.pcbi.1005224)
Supplement: S1 Dataset — (ZIP) [file pcbi.1005224.s006.zip › Supplement/Database/SD3_hybrid_DBGraphPep2Pro_5.fasta]

>Protein0 32
kGETTLTPEEKllraifgekasdvkdtslrvd
>Protein1 24
qlpqkenellytskVSVALNNKtt
>Protein2 33
grlalcrvvsgtikknqpvawckADGTIVSARt
>Protein3 23
hvfeyfrkIGQTPDAYKfsdpdl
>Protein4 17
LLICQSLPCPEIGRsvv
>Protein5 50
vgaieraarAVAPEQPGSRnhftivfpesaacqfgtlasrgltpagdgva
>Protein6 192
MVQAPIFHVNGNDPEACVRgqngagadlsrqrqrprgvcargtagvrvparvrqrrcdrh
gllIDNMAPVRELYTESLVGRGHISLEQAEKaravhriagragphqpgagreggrrlprr
tdqrtgihpggqtlgtthgagsIFEALNTVPADFTIHPKrarphlrgaqygtgrlhhppq
agqavrhppqnv
>Protein7 89
mealihhfkiytegfkVPEGEVYCAVESPRGELGCYLVSDGSGTPYRmhirgpsfhnlqs
lphlmgdsmiadtvaiissvdpimgevdr
>Protein8 32
iaerakAAGIEQVAFDRsglqfhgrvqalaea
>Protein9 52
adealieqtirIADGSGNALTGLNTFVEKyvyngggvgetaltntddatwnr
>Protein10 47
sprILAAFSDRwrpatsrwpegswprsatgcrpssaatttwpssvnl
>Protein11 75
mprLEGQLDYASGTSTSGFKmwtgftfqsvtlidkkydydmsgidigghvdvggfgltla
ytdtkgigadglygy
>Protein12 34
epgavstlvlrVTGGEVGASSSLAPKlgplglnp
>Protein13 19
TDDIIPWDQEFCKigrahv
>Protein14 32
trrkyrkeqkgrnvglatrgakVSFGEYGLKa
>Protein15 21
mgalptrnhrDVQFEDAGKis
>Protein16 94
mvvdavvdpatlrELYLGAFEAAVRrsrpwtvmsaynllngvycsedpwllsellrdqwg
fdglvvtdwganddrvagiragqdlempgghgth
>Protein17 70
makQISFSEEARrnlkVGIDALANAVKttlgpkgrnkSTILPDFIGLTIAVHNGKqhipv
fvtenmvghk
>Protein18 70
GDLVEVADGYARNYLIPQHLAMPSTAGAAAQADAMRpppapplrptpEEAEDMAKmLVTA
AITIPAKrsw
>Protein19 20
TAHVEYETANRtmhtltvqv
>Protein20 31
ftalvvvgdgngnvglgygkakEVPLAIQKg
>Protein21 83
aisdqegnilawasggnvgfkgsrkSTPYAAQMAAEQAGRkamehgvrrvdvmvkgpgsg
retairSIQNLGIEVIGIKdvtp
>Protein22 31
adaavafqrtrvnlrDMLLAADQVEVQKyah
>Protein23 32
dedkkleeqkEYFQNEIESIKkqeneneknpg
>Protein24 31
rfsdevdalkLANDTLYGLGAGVWSRdgsra
>Protein25 36
defkakLELPFELIADTEEKmchmfgvvknkimygk
>Protein26 54
mktfyfllsrLNDGLSGSAKtfenyllkevltpaiknqytakqkeqldrldkfc
>Protein27 51
mkyniirSLVNHGDATVKvvpwdydvtqedydglflsngpgdpakcgvaie
>Protein28 16
PAPAPQPARprrawts
>Protein29 31
marIAGVDLPRdkrsvvaltyifgigstrsk
>Protein30 123
mrnvlalgaavlfissvgvagaqerLPQSSSGSGFGVGTGVGDVSGNSGRtaafdrtafm
drLAQAETVFGRvlavdvpgqkLHLETGGSSHDEGRagtgamssltlyidgqtnmdqirv
lna
>Protein31 47
ygfagyplatvgeanskYDVEAANKlldelgmtekdadgfrmgpdgk
>Protein32 40
pgvvigkkgedienlkrelgkQLGVPVAVNIEEVRkpeid
>Protein33 131
asadlgdsdginppvppatpkpdeggyirVQPTGVSDKedqrapaivpglnaqaggnlqv
qipdnfesgdrilisvfpdasqtvagtpgngvncvdldrsvgysavpvldpvsgvtgpfd
tntgawgladg
>Protein34 68
pvdglllevedlfvefhtpdgvataingvsfelrQGESLAILGESGSGKsvtaqaimgil
dmppavip
>Protein35 12
VFSIEMHHKkli
>Protein36 40
kpwrqkgtgrarVGMASSPIWRgggkifpsspdenfrkkl
>Protein37 42
miknegckIIAIDELGLKqlaydikkrstgiyytvefqseng
>Protein38 20
mikLGIIDPTKvsrcalqna
>Protein39 31
vdvftsyatqvdkwrANTADALNKatrseeh
>Protein40 44
vgqhdvalarqrvvvkDISGIGAAEPLDERpqphrdrdededdc
>Protein41 18
AFDILMNHEFKigrascr
>Protein42 41
intqlweiklknlnkkgkkEYSAMLQIPKfgmlpgylmlfr
>Protein43 12
YTFDDVNRrcsw
>Protein44 15
LCYEFHINYFLIKqg
>Protein45 63
lskAAAGSALDGALSAIKgalkkndsvtlvgfgtfkvgaraartgrnprtgaaikikaak
vpk
>Protein46 35
vdrplesqylkEVLYAAQITRsvrklqtwhtgitk
>Protein47 29
mqaqgkIVQCIGAVVDVEFPRdrmpkvyd
>Protein48 30
vsvhykgikINIIDTPGHADFGGEVERvmn
>Protein49 85
mggftgvigytagytasglvgaetngadstirgntgwtlganfeggpvyvgyaytrVEQD
AAANGPAGVTMWDDHRvgaifkigs
>Protein50 73
melarVGAEEAGPKalsmldlhgpdldfvdlaqgmgvtaerAETAEQFTEALERalahdg
pnvieaivpplgm
>Protein51 42
fdhrLIDQSAQEIVETAKrtgaqvcgpipmptrierfdvlts
>Protein52 14
LQLQDQMAVPQSIR
>Protein53 119
NLGIIEAIRttasstttrcappmrsatwassrrsgacsatcgsafgrqrtnVWGVPADQI
EADWAAQRpssrptprrsgacrptrsrptDIASLIEEFQYPKpwstrccpteirrtspr
>Protein54 55
ntiqklaekkSAPVTYERglamskeigaikyiecsaltqknlklvfdeaircvlf
>Protein55 31
gvvlhkgkIAEMATGEGKtlvatlpvflnal
>Protein56 93
gedvllalllngqqpsldgiqrngvnqiaqgdailhlaletdehgfrhvqrhdagssgkg
dqtgtgregnanretgvrVTTGTDGIRqqqavq
>Protein57 28
mgvgeavadkkVLDNAVGDMQKiagqka
>Protein58 17
FGAELVDGGPWMSFKqs
>Protein59 33
kekpkgyfaeiaknikGVSEETTTGVHRlyeig
>Protein60 36
pvpsrlrrtrilvslvflttslirCVMDTFLKkrqk
>Protein61 76
mpknvpsksatslergtqvkiapsapgsvaakgglraydtnagalwplgatvnpnrqigk
LYFDINPGAGVDWRhc
>Protein62 31
paayfaeryradgltgghvikLGPENDASAR
>Protein63 19
LASALEMPRlsanpnapcp
>Protein64 37
mvptrtklksakqlkGQTVCVQSGTTTEKnltdyska
>Protein65 60
tlrADLDYGTSEAKttygiigikvwifkgevlgkgeqtslttpnsnsdnekkkaskkast
>Protein66 53
avfdfeydqpdgggkrskILFVVWAPDTAKvkskmiyasskgdlrkklvgigt
>Protein67 34
ddnltgddvregltavisvkLGEPQFEGQTKtkl
>Protein68 192
mwstgyadaaavntpawqeaittvpaaqvirlarEWADNAVDTQGRgmilmgagtnhwfh
sdqiyrAMLVLTSITGCQGRNGGGWAHYVGQEKirpimgfqhmafaldwhrpprhmnqta
ywyvntsqyrydtftaddldmgtgvfagkGVMDLLAQSVRLGWTPSYPTFNRsplvlade
aqeagmapadyv
>Protein69 21
maaskLVQNNPNISEAEIRhg
>Protein70 68
GFLLGGTSGRviwhglrvtckrvascwavllvaprsmakacnmktvtatswqalfqtasa
ttlhlrmk
>Protein71 212
mstvtarPAETTGAAVQRrftsghddgyadvtwgrrdaritdyrtgeaafeqddvefpes
wsqnasnivaqkyfrgpmdsperesslrqvidrvvstvtgwgveggyfadepealafsge
ltwllvhqrvafnspvwfnigvkgapkqasackgapkqasacfilsvedtmdsilnwQMY
FYYVFVLFPLQVLKilevngilklvvivqkqn
>Protein72 30
HYIVVAALKisvtncvstlkstaitlsllh
>Protein73 26
middttvleralkILDEMAQIGRahv
>Protein74 89
mfrqgsngavasgqsqydlqsaasqsyigfkgvedlgnglkALFDLQYRISPDTNTGLAS
AGHQYVGLTGRFGTVVAGYLDGIRygiyg
>Protein75 20
DNAASASLGRqircinhlid
>Protein76 117
masvtfqnvqkkfgdltiikgldievqdkeflvlvgpsgcgkttalrLLAGLEEITGGEI
Kigdrtvndvapkdrdiamvfqsyalyphlsvydnmafglklrktpkeeikrrvgea
>Protein77 33
yrdgdlsdpnggrDILFFVDNIFRftqagsevs
>Protein78 67
pklklskVASQQLARdvfesiqnelatngrYSIPGFGTFVVKhrpettrILQIPENRkge
kvtisak
>Protein79 82
giagepyatrisdgapltnfrwlrSAQTAGGTYSQTVKEFGDQVFVGGREHTLSAYNRnt
aarteahvsipggdfqaaeaaf
>Protein80 53
QNMLLVILVDHDTLKefaqtpessmriqkvlsetlrppttnsqscipsenkif
>Protein81 42
lieprlshdarydsflslttalrSAQIPANKsagrsqsrfrp
>Protein82 32
hplagkELNFDVTVLDLRaateeelehghahy
>Protein83 26
ptptkgwrvskTLAVGAQWVTSDKpi
>Protein84 38
qaidilntnaspseeeirvglegnlcrCTGYHNIVKav
>Protein85 48
vncpvdadaklnlvsassqqvkLNCDITNIDAAVKiynltanpidsfi
>Protein86 33
qrNAFLALSGGFGRfqmgrslnpsfwgvaawel
>Protein87 105
tngtqadwlcalvrtsdeggsrGVSQIVIPTDVAGFSVARkldklgmrGSDTAELVFDEV
RvpvantigeigrGFPQQMQQFQNERlvasyqavgamehalvrtr
>Protein88 33
gllvgvksserHGVIEGEVRplgagphacgltr
>Protein89 44
vvkktwrcrrSLTVMYMWQGWLLAPIRnrpcwpcgkqkrmmghh
>Protein90 33
rakrivvdkENTTIVEGAGKasdiqgrvkqirq
>Protein91 24
WWLPDAPWPTKpllgcwprrprws
>Protein92 164
telgtvaklkdefekrntkVIGLSVDPIEDHHEWAKdieetqgaalnfpmiadpdrVVAD
LYDMIHPNASNTLTVRSVFVIGPDNTVKltltypastgrnfqellrVIDSLQLTSERkVA
TPADWTDGDRAIIVPALSNEDAKelfpqgweeqkpylrlvdlng
>Protein93 25
yttlfrsgggnggrNESTTYSAQKg
>Protein94 89
knaalvfadcdfdnavatitrSCFENAGQVCLGTERvyvqrpifdkfvaalkekaeqmkp
gkpfdhdtkigplvskihqkkvlgmyakt
>Protein95 25
mrLNIMAGTAVRfepgqertvelvd
>Protein96 30
mlgkDQPVFLQLLDLPQAQKacqgvmmeld
>Protein97 508
mnkVDLVDDPELLDLVEMEIRdlltfygfdgnntpiikgsaagalageekwvkgveelme
avdtyiplpprpvdqaflmsvedvfsitgrgtvatgriergiinsgegvdiigltaealk
stvtgvemfrkildrgeagdnaglllrgiekdqlkrgmvickpgsvtphtefkcevyvlk
keeggrhtpffnkyrpqfyfrttdvtgeyfrttdvtgeitlpegvemvmpgdnititvkl
iypiameknlrfaireggrAAVPSGASTGAFEAVERrdggeayggkGVLGAVGAVNDEIT
DAVLGLDALDQRdldqtmcdldgtdnlerLGANAVLGVSLAAAKAAAASLDLPLYRyvgg
vsacvlpmpmlnvinggehadnnvdlqefmlvpvgaasfsealrWGTECYHSLKsvvakr
glstaigdeggfapnlgsneealallteaieaagrTPGDEVALALDTASTEFYADGKyql
agegrSLDAGEFVAYLSDLCDRypivsi
>Protein98 91
rvggggleranrqaagpdpagivrdapicrrhalagdrqrPGQPPGQRrcrghhrlrwsc
hrgsgrsraahgaavpprrgrtvsrhhhpqe
>Protein99 159
iafastgeklddfelfhpdrlagrILGMGDMLTLIEKaeavyeteeaevaaermmagtft
lddfldqlaaikkmgplqnlvgmmpgmpkeirDVELEDSHLARveaiihsmnraernepd
ivdgsrrariakgsgtsvsevnqllerftdaqkmmkqla
>Protein100 41
plvkafadaaaagfprpqskEFGNWWGPFGDAVTKvmegql
>Protein101 90
arYGDATGGIINITTRgpssqfsggvelssskflepynynlanfslagpiikigkadkrr
tllgffisgeylhetdddpsslgiwkakdd
>Protein102 33
mnkselidviaaeaeiskaaagrALDATVAAVK
>Protein103 33
ssdlaassdrAVFEEMDKtlttvniggnlaagm
>Protein104 33
dwahvaanipilqfpdgttrENATYNGETIKqa
>Protein105 35
mlsgkGYAGTDLLARvklanalmylargqpvvyyg
>Protein106 50
mcpietpegpnigligslsvyarVNPFGFIETPYRkvvegqvtdhvdylt
>Protein107 73
mpekkrereqrrpreedreqldervvhiartakvvkggrrftfrAVVVVGDNNGKigigi
gkarevpdairkg
>Protein108 81
fitktppasvlvkkaaglslqkkpgsgskvpnkvkvgsitrkqlrdiaaqkLSDLNTTNV
ESAMRsiagtarsmgidvveg
>Protein109 29
mqaikCVVVGDGAVGKtcllisyttnafp
>Protein110 49
akEQFFPLLSYRtgayapngvpwangkqdyikminardggingvkitfk
>Protein111 31
nakNTFTFPGVGKlvlvhrkarigrnpatga
>Protein112 82
mlrtndsflsffsqlvssdndlywnrkfvenfsngltsyslyfkfpkNSEPSQIESKlqs
lahqlglisilpqetritpmft
>Protein113 24
EVIHFQTTESELRHLVFTGDFKsc
>Protein114 48
IMLPYTVSFLHDLFPMISYIKfdfgikvmilfgiqfsffrflrnfftg
>Protein115 13
VLVTPVQRtpstc
>Protein116 146
DGAASVTVLNNSQHEVHLLDFDGRDGALNEENVLFIGNMGVDFSRatletgegaagttnt
mnsseamivdggsnTDFTVHGDDLLITGVANDIVNAGTTDFTVHGDDLLITGVANDIVNA
GTGDDRVIGSLGADTLDGGKsyyavk
>Protein117 48
mnpvdhphgggegrskGIQPVSPWGQKakgyktrtnkrttkmiirdrr
>Protein118 55
mdlkrgidkavrAAVQAIAKnsapctdskAIAQVGSISANSDTTIGDLIAQAMEK
>Protein119 70
gftewreivcgskvtselvisvqralkAAGYDPGPQDNVLGSQTKsalvkyqkdkGLPIG
QLDMQTLKsl
>Protein120 33
vtvaksiefkdrFQNIGAQLVRsvasktndeaw
>Protein121 31
qlaertagdaglalatvrTAFALSDDQQQRl
>Protein122 33
sthkalkkgdrVALVGFGTFSVTQRkarkgrnp
>Protein123 33
fdffsapfnfnnierieilrGPQGTLYGRnafs
>Protein124 43
mpgdnvsitvkLISPIAMEEGLRfaireggktvgagvvakila
>Protein125 31
lerMVFPEPVITQAVEPKtkvdqekmgialq
>Protein126 46
aaigadrgilvetdvelqplavakllkalcdkEAPQIVICGKqaid
>Protein127 38
EGYAYFAQLFWSKGNSPAALELKVLEMHENDLAKmhvg
>Protein128 38
vggeetkIGAPFVTGASVEGTVEKqgkekkvttfkynr
>Protein129 74
mrELAVQASNATNSASDRaalqleveqlvqqintvasqssfngvklldgtfnaqsfqvga
nagetiainsiasa
>Protein130 28
mqkTIVVELEDRkmhplygkiirtnkki
>Protein131 40
rFANAGVNQWNLRnrpgdnyleifelggggsrvviqdatg
>Protein132 50
gipgngddvqdsinrTTPFIDQNQTYTSQASHQAFIReydvvggrpvntg
>Protein133 49
prPAPPPPPAATKvtyaadaffdfdksvlkpegkaklddlvgkvkdinl
>Protein134 36
fnrrfiwalglikGSVATVAAERgdkdaeasdatrr
>Protein135 50
mavgpgrigddndrVPMDISTGDTVVYSKYGGTEITVDGDDLLILSARdv
>Protein136 33
hcfllgchsrfeleqsrTVAVPANLRarrpgrl
>Protein137 43
gviawsssgqvgfkgsrkSTPFAAQMAAEAAARkaqehglkkv
>Protein138 30
mvkslkGNEGLNAATGVYEDLVKlgvidaa
>Protein139 42
msvsekeaakkiyfercagchgvlrkgatgkNLEPHWTKtak
>Protein140 31
vlkENPETPQISKppfqfrsllqnsclsylm
>Protein141 44
icgintkkrIHTLAVITDVVCDEGYNLISSFARtdgshtlifrk
>Protein142 66
rAPFHCEFLILAAYLMFCRiklhidaedfceiclceklipfrihnfpfgdqvhilrsavn
dlvggg
>Protein143 35
sprydvklldiekWITNLLPSRqfgflllttsygi
>Protein144 79
QTLPGTGATGDGTTGPGTAFRrpsrrcrapgppaterpargrrsaissrcwpttrrcsss
rprwraptstastssastm
>Protein145 126
tlfrsakpetplyteeeiklsfekNLFFDDSVQKggrtllsqevipevqeffatgseege
ikefvtkhiqglkdsiqvspeylqktirlpeylqktirltkeererGTEYHPGDNVGIGK
dhtlfa
>Protein146 16
mrSAIAMYALIGQALR
>Protein147 66
AALNALTPANSGVDGSRvylygegwnfgevannalfqqasqgqlggthigtfsdrlrdav
rgggpf
>Protein148 42
dvgkAGVAIDSVEDMKilfdsiplekisvsmtmndadrkstr
>Protein149 32
EIVHDPGRgaplakvvfrhqykykldkqlfia
>Protein150 36
ehsivlirggrvkdlpgvryhivrGSLDTAGVKtvr
>Protein151 32
mvqvlegegaiaknrELMGATDPKkadkgtir
>Protein152 104
tvaaaakkVSDFDDAATFAKvkadaakTAATAANTAVRtvntkamvaakvaatidavadv
aaaisavsaantsvaaakvaaadaafkeeqakpvstrdrkstrl
>Protein153 31
nntgndkaytrLGASYNFGVATAKvsygsvn
>Protein154 12
FYYYLPAEIGRa
>Protein155 33
drpqnpihrLGAEGLGRkqrvdaqrnteeigra
>Protein156 67
mgenasnaagntkndgsgtsgrISYDQGPLSVALAMGQTKFATGNITTTNVGASYNLGVA
Klsalyn
>Protein157 86
FGTPAQCDHFLPRasrisisgsarasrspapaptsrrfalphaaraittsstarIWTTTA
HLADWVFALVRapiprrasrkaflsc
>Protein158 41
mptirvkenepfdvalrrfkrtiekTGIITELRarefyekp
>Protein159 37
pgwlacstaprlnsalnflrFDMNTPHGLDRpsrkcp
>Protein160 35
mtdpfvgqltfvrVYSGVLTKgdtvynsikgkker
>Protein161 27
mlqkTNDELVAERnqvaqlvgikreqw
>Protein162 72
gattiggrlpvnpsgglacfgeavpaqaiaqaceltwqlrgqaegrqvdgakVGITANQG
LFGHGSSVILTR
>Protein163 54
maslptrVQINEEGPRegfqiekgtiptarkielidslsetglnriqivsfvnp
>Protein164 9
TINTGAVDK
>Protein165 39
artlvakGMNASPGAAVGKaakkmrkskkkihkhtqkni
>Protein166 46
mkdllggkGANLAEMTRlgipvppgftittqacraflelgsvpael
>Protein167 32
mivfkTTTAIPSGVKaapaccglkektfcfts
>Protein168 39
aeivkanarSANDTGSPEVQVALLTARINELTPHFKthl
>Protein169 33
enifrFTQAGSEVSTLLGRmpsavgyqpnlade
>Protein170 33
adieldatkrADLYQQAQKlivgdvgeimrsnt
>Protein171 42
kasrEASDEAPFSALAFKimndkfvgnltfvrvysgvlkqgd
>Protein172 105
ntagekvfpeeveealkthpsvydavvvgvpderfgetiaavvqpvegaeistdelvaht
kqhlagykaprAVLSVDTIGRapnakvdykrwkayaadqagdspe
>Protein173 34
mqvaegashslkrVHLELGGKapvvvfddadlaa
>Protein174 62
synrfsisfttkddkigrkrtrINQINFIPFNIKnqqftmtmqctihfyggirneksgfk
lw
>Protein175 37
DGGSSLLRpvvkategltgwlrdrasdvrelldgkdq
>Protein176 33
EDAVLEVTDILGRilisqkinamsipavdvsnl
>Protein177 78
maqviddtagvtlaaastqesdlsggatsnkEAAAAVGERiaerakaagvttvvfdrggf
rfhgrvaaladaarsggl
>Protein178 141
mapkarqakskarLAAYDQLLAEQQAAKgasdgleiyippgdrlgdqvievdhltkgfgd
klliddltfslpkagivgvigpngagkttlfrmlveageqataapdaqpdsgeirvgstv
qmahvdqhrdhldgertvyee
>Protein179 64
lhdalpifrpeqqrlnipaglsvrFEPGETNADVELIRfggacvvrgfslrheeflsksl
kskk
>Protein180 269
WVWYPVTREESIFSVLTEFGTKTMSATGGTPGPLHNKdrdagsNWNGDATDNNTSYWVAD
FNRAHYMNLMFGAGESFRrllpqavsgpFLATGDVSDWVKgalqrgtlrqpqISESDGYW
NFVKDTATAWYDSQKgdgqvgradqTYLAQFDKgrpYDYDGDGVYLERDGYIDHFQAIHA
GEGEEAGGGAQGEDAIWSHRWYAFVTDYGVTGPAINKAGGVPIGNSGIWIGDYTTEPEDG
GLGVFTHEFGHDLGLRgllrhwrrhghgq
>Protein181 52
aedyqtlllkhsnfvklgqaynrrasnlaelaktisetivekLADPSVDINR
>Protein182 32
mvpilrNAELMSLAEIEKgikelavkardgkl
>Protein183 46
dddddidafdnatwnrIEGSDFAEAVFYDGSEDLVDLGGVDHRysd
>Protein184 33
ankgnekviekarshirdrLTQLAPVFLKnkym
>Protein185 69
mqkTVVVEVVRsvrhsvygkyvrrrkkykahdetqqfkagdvveirehraisrekrwtvi
rlvtrpeet
>Protein186 33
gkIAGLEVLRiineptasaltygldkkknetil
>Protein187 127
ldrSFFIDMLAQAPIERfleamaaglngpdaegkdlkinlvltdqktsyvlwienavlhf
kkappdaganatltltkpifikmmagtagvkdtllsddlkvdgskidlvrffslidkAPG
TFQIVTK
>Protein188 16
SSDLIETLKqttrqle
>Protein189 52
makPSGEIIETPITANFReglsvleyfisthgarkgladtalktansgyltr
>Protein190 16
AGANPASGLTISVRci
>Protein191 33
stgevggrpgpgrrEIGHGNLAERslknllpte
>Protein192 24
rlkTLMTLSTVKdakllpfnydek
>Protein193 36
icgflrktgqsdsaitkIAQNMGFLTAFKnfdklen
>Protein194 47
mlpgisgytvcarlrEAGVWTPILMLTAKngeydeaealdtgadgyl
>Protein195 32
hehfeirthnrLIDVLDPDSKtidmlmrlnlp
>Protein196 50
mgvarALVEADEAFKttlrkfgfltrdaraverkkpgltkarrakqytkr
>Protein197 190
mriqnfgswsphlvkdgrnvlgleytvfetdaawtapdeelieqgrrELVHLGLIEPGDV
EGGYVVRqkkAYPTYDETYKanvdvlrgwlaehtsnvhpigrngmfrynnqdhsmytaml
taeniatgsthdvwtvnveeeyheegpaeeeyheegpadgngssgntgrSVSSLGNNPDT
PAKvakflis
>Protein198 12
FGSQTVAKsltt
>Protein199 33
ekevfgtvdsilgaigrparVHFVTGLPKtrsg
>Protein200 106
taeriiadevqeellpelkSLTDFNFFIRyypvgkvileggilskeklifvdplsqkyes
dresklfleagyaffvndyfsveptvryknfsgnefsmhvrlgiyw
>Protein201 28
gvplkSPVAGIAMGLVKegerfavlsdi
>Protein202 114
rghkgqksrtggyhkVGFEGGQMPMQRrlpkrgfkshllkynaeitlsalemlgqaevdv
lalkqaglvaeqvkvvkviksgdikravkLTGIGATVGAKaaiesaggsivala
>Protein203 42
aeiqqdwdtnprwkgitrtysaeqvvkLQGSVVEEHTLARrg
>Protein204 30
gpkvkWVLDNVEGARakaeageilfgnids
>Protein205 35
visltyifgigrttsakILAAVGIAPTTKikelsd
>Protein206 54
yyvnvevrdrpgvlaevasvfgshgvsirSMEQEGLGDDARivfithdaterdv
>Protein207 29
itlntllfyylrLLEICSPKtflalmrvi
>Protein208 33
mgirrytkYPAYNAVAARrriaqrlidannyaf
>Protein209 39
kgvhrfrsravvvcrrNWVSLVALEQHPRwtvirldgfr
>Protein210 41
HGGEVTVLSAGPDKatdairkalsmgadkaihvndpqihgs
>Protein211 23
mkFSVSPVVRvaveaknpselpk
>Protein212 32
lgpgglsreragfevrDVHYSHYGRlctietp
>Protein213 11
lqkTPHFWMCR
>Protein214 33
rHPEIVAYRDLDEEDADEVEASKfdltyialdg
>Protein215 37
dldlvvagtdkAVLMVESEAKelsedqmlgavlygre
>Protein216 26
mkirAQIGMVLNLDKcigchtcsvtc
>Protein217 53
ngnpeialnfitphqkWGIHSTYTDNLIMLTLSRggpiiwlseedaarggivd
>Protein218 18
GPASLAVMNGRggrhrwr
>Protein219 51
aynaatehqrgsiipvvitvyedrsftfitkTPPASELIKkaagvssgagn
>Protein220 59
dsereisktegedltkSFGVPFFECSALSRinieesfyelvrevrkdrnsestggggkk
>Protein221 73
giqgferrlenliegtfarvfrSGLNPVELGRklvrtlddkrsvgvngrvivpndftfvl
aeddyeqmadmag
>Protein222 20
QYFNDNVRpttprssrspra
>Protein223 10
EHETVVDGPK
>Protein224 61
avrsganilivsdrcinaenvaipallatsavhqhlvkkglrTSAGLVVETGSARevhhf
a
>Protein225 18
qivhfvqrQVDVDGVKqp
>Protein226 85
mgnqaqirkGSTAISTSTRnfpnrlgidtqvylgsaelaamcallpnwppcarwlagCVS
PFVASTSKipffnfrieisnvpppr
>Protein227 56
aggvavikagaatevelkerkhriedavrnakAAVEEGIVAGGGVALIQATKsafe
>Protein228 26
hqsnpcqtvvkrMCLIDNAAKdllyr
>Protein229 16
LTGNQEVRsliedmck
>Protein230 20
EDLVGDEGKeqqdshdplpp
>Protein231 12
kMTVQGAEIGRa
>Protein232 38
LVAALCGAASQAVRvgwsrrcavpprrrcatptqalts
>Protein233 14
MSDDEQAEFLGGRk
>Protein234 31
akgiylkSITLSSTMGPGVRidtqpftheea
>Protein235 57
mngtsffyahtdqwryetlsvkkilspladpkkFSGSLIDFNVRsermgwlpsapql
>Protein236 49
ldfqwwlivhefddvcrflglllikssgrLMQLIDNVKwplcyplffrh
>Protein237 33
rhsvferftdrarrVVVLAQEEARllnhnyigt
>Protein238 48
mtqvnvqsgegavalfgsalqrVVVTGSAAPKGLDVQSTESNQILNKa
>Protein239 85
mirskASEAWEQPGAPRhlkpplqnilylgaririekahrddlcsfpagqvvgnmkeets
vrqvmqdlmqeyidtaerisplinl
>Protein240 19
TSFTSSVRreiispflsfe
>Protein241 65
mklysdsvwfwrISEGVPNTKmkpwksklseedrwkilafersfglagkgwdankkDWVP
ADQVK
>Protein242 39
kaivaanntlnreerIAAYDIVQKNFANDMVSLPLFQRa
>Protein243 33
mdikrnprslgysvqkVDGAEIQETQRenflns
>Protein244 140
mllsnrnpagaddvaagdirTVFVSTTDNLAPRVLGATPENNSDLSPANDIKvvfsfsep
ilkssystgltataaapslynnvlvtfggakagntphtlvwndamteltvtlpksslaas
srytvsiaaaaanlrdlnnp
>Protein245 90
irplhdrvivkrveaerttasgivipdsagekpdqgevlaigpgkrddngkqialdvkvg
drvlfgkyagqavkVDGQEVLVMReedimg
>Protein246 364
rVTITDQALVAAGNLADRyisdrflpdkaidlideagsrlrirrmaapeefrelevelae
vsrqkkeavesqdfeeagrmrdrekellerkvsteaelkasgedlfdevdeesiaevlam
wtgipvyklteeettkllrmedelhervigqeqaiksvsqairrtraglkdpkrpsgsfi
flgpsgvgktelaktlaqflfgdegsmisldmseymekhtvsreymekhtvsrlvgsppg
yvgyeeggqlteavrrkpfsvvlfdeiekahpdvfntllqileegrltdsqgrsvdfrnt
vlimtsnlgtadlrkanvgfsrDPNAYLTPVGSFLRkssldelpqlwsilvgdmsfvgpr
palf
>Protein247 34
qhgqkntrISDYGTQLRekqkvrriygvlerqfr
>Protein248 26
mfkFGVIDPAKvvrtalqdaasvagl
>Protein249 33
fdfrtldksvfeivetakrtgarVAGPIPLPTR
>Protein250 28
yistqeifylthkLGWNPVAPEQDARlk
>Protein251 31
rdlhltrNIGIMAHIDAGKtttserilfytg
>Protein252 41
masllstgcttrFVDFTTISSKnvdmskgadfirgkqrvtg
>Protein253 68
msnrIDVPAAFGDTTSAPKyfpgapagsnqqgflivnnsaaaaygeaaayngailhgdah
iidtstgl
>Protein254 112
mplrYIPVGTTLHNIELQPGGGAKmarSAGASVQLVAKEGGYATLRlpsterrrvpidcr
atigqvgnveheliqigkagrnrwkgkrpqtrGVAMNPVDHPHGGGEGKtsg
>Protein255 23
mefkhyseaprNVSEAIMAARtk
>Protein256 47
sdaferNVEFEYGRnkeryqflrWGQTAFDDFKvvppgtgivhqvni
>Protein257 24
iahfyaeyldrnnafrLASQQDPK
>Protein258 42
mpseacstwqesiasanrIGYPVICRaaytlgglgsgfannd
>Protein259 40
qfltlreclqlfsrLYPDFDEPLASQILSRlqldldkkvg
>Protein260 72
gtniyednnsrADLVIEDVRIQSNQITKditiimrdtdpgavdlavyfdqnslrntsast
stinlrvldtya
>Protein261 45
kekkkvepryrnpanveetwtgrgkqprWLAAQLAAGKqledfli
>Protein262 20
myrNGWMFNLFFSKigrahv
>Protein263 36
kltqkagvdgrLFGSVTNGDIAEELGKlgfkvlksq
>Protein264 57
aivvalnkVDMVDDEELLELVELEVRellseyefpgddvpvcpvsalkalngdsdaq
>Protein265 30
reewgfadedphwagqtpdrTALTGLFRqk
>Protein266 34
viavshevvsprDPASGLPTGKrmhkpfvitkel
>Protein267 85
nggiadihvvvatvdpelrsrGQASFIIPPNTPGLSQGQKykkhgikASHTAEVVLDDVR
ipgscllgtkdqldeklarareakn
>Protein268 38
ltkLDGNEDLQGQLQKllsdkdkfgavkalaaksvass
>Protein269 133
qggkiglfggagvgkTVLITEMINRvasnhggvsvfagvgertregtdlliemgetmlgg
tdqsvltkaalcfgqmdeppgvrlqmdeppgvrlrvalsaltmaeyfrVGEGALLIKvet
ggaaaepaaapaa
>Protein270 33
llkAIGLNPESILANFFVNDNFRlmdsgaqlef
>Protein271 42
gvtdiksndfglglalrygwkAGDDAFVFIAPGVNFGNGKig
>Protein272 52
rhkdaacsldelaagqfqpiigeidkvdakkvtrvvlcsgkVYYDLLAARrg
>Protein273 54
LVTTVSGRlrsgvgwaalfdavfppgsvtgapklaalevidaleaegrgpycga
>Protein274 38
qqislsyleqlfgklrrHELVESTRgpgggyslgrkae
>Protein275 31
GMNISITTTAKptqkprlcwrrsssrsriea
>Protein276 38
nlgvpqilgdikSEPFGGNHTPAFGVGLNIRkslgyll
>Protein277 33
dkcaierrnyppgqhgqkkgrLSDYGGQLReiq
>Protein278 208
trtysklvspattttrevpaqyatrtyqkLVSPATTTSVEVPAEYSNRtyqkLVSPATTT
TVEVPAQYETRtvtklkspattesvsvpaeyktrtvqkvkapasstsqdvaaqyetvtms
kVSSPATTTTVDVPAEYKtitkkrlvkpggftewreivcgftewreivcgskvtselvis
vqralkSFGGAQVSRtfyakgqtgqqll
>Protein279 72
fldpnhievevtdgagqdktgakkvikfqkciiaagsaavhlpfipqdprIVDSTGALEL
Rfvpkkmlvigg
>Protein280 34
EMADEAGVEIRgrwptrpalrsaptrsstscsrt
>Protein281 35
NHILMFSNLPEYHLLFSSRslvdhrpyyeiqyvlh
>Protein282 48
lrvyakstglpkVLGGLGIAIISTSSGLLTDKqaankgvggevlayiw
>Protein283 34
ETGVIQYVGINPKADPSLANPEIRdrprrahlaa
>Protein284 132
nlqtgdnrfgpvgdfdgdgqaeivfsspwglgvleqrkNTFAPLMMAPNSTRfggwnlqt
pdsvagtcrpvttglkrVMPTNSDPTSSTPGYAKDYEYQSAPVINAGSTAAKagsvqlli
gsdwesgdkitl
>Protein285 33
srQQQDEFALRshmkayeasvqgrfknetveig
>Protein286 47
gcirtqiltlylfphghcpkgnnnrirQICQLMSCLLVAKqaldkfl
>Protein287 23
GAATVQYPRtlagqrcrhgsipa
>Protein288 44
GAATLSGGEAQRsaspaksvpawsvcctcwtnrrsacisattig
>Protein289 235
snttdahgdlvsvsydngpisagaiytkVTNPTTVPSDNLKewglragydfkvvklqgyd
fkvvklqatyqqakGAAFANPCYTQIHPTCIPPSDEFQSKltlmseslrndgriwvpesv
ddvdtppaqipeerrdyylerkypafgnlvprdiasrnaktavdsgrgvgplvdsgrgvg
plhngvyldfasaierlgkdlieerygnlfemyerFVVGGPMGDTGLTGRqdhrr
>Protein290 56
yaealqaslgiatkqfseqatlqasggpcappeldytrTLIGGGDAGKfaashpgv
>Protein291 40
rwisrsrasprEIMQVALAQAKgcpypypepdagsccrpa
>Protein292 303
lilskkraqyerAWGTIEEIKESTGIVTGPVIEVVKggliidiglrgflpaslvelrrvr
DLAPYLGReleakiieldrnrnnvvlsrrAYLEETQKeqrDEFLANLAPGERrkgvvssv
vnfgafvdlggmdglihvselswkhvdhpssvvtvgdevdvevlevdldrerislslkat
qqdpwqefasahqvgelvygrvtklvpfgsfvqvgegieglvhiselaerhvhiselaer
hvevpdqvvavgddamvkFDISAYAGLSNVITRfrqmsdggvqwegwwidnlsvtndatv
iys
>Protein293 145
lkgktdafplssfdgakvdgkVYGVPGIIKastacpassrpwrstttrVAEQWQPARgvt
rasrsfavgcsnrstttdrppgtlpprrsasstaangptsppnaprsptstaskpltpst
pkcsiasmktgppwsafsapgvscg
>Protein294 44
riqrFLSQNTYVAKqftglegstvsidetidgftkicdgdydhv
>Protein295 103
ikpvlpkewlkdtkYLINPTGRfvvggpqgdcgltgrkIIVDTYGGACPHGGGAFSGKdp
skvdrsaayaaryvaknivaaglakqcqiqvayaigvakpmnv
>Protein296 33
SNYAILIDSHNAKvfgfadgevthhayhrhepe
>Protein297 397
ldkdgektaefdklivavgrrpyaqglladdsgvkqderGFVVVDSQCRtnldgvyaigd
lvrgpmlahkameegvmvaeviaghyaqinydtiigviythpeiawvgqthpeiawvgqt
eeqakaagvdvksgsfpfavngrLMAGAVASRsgrsaarrpgpwprpwlgwagdaqrhrq
lgrphdgppircapyvvqpfdhrpsfggvlhvcvgrsevrevhlwchgqrrgaggvhpvv
allpgqpgrnlrasaggqragvgagqVTDGSSANQVSNMFVRpagapdrpgrpvaggsgg
hpgcqggtrcdrgrhdrrrhrgdpsghlqpgqpLYSSAGLADRtrtdpqpghlqrsrppv
sslhrrgptgghvsvwavdrgvgvehhgvvqhgqhgh
>Protein298 35
mgnacfgikQISTTDQLRegthtkrshdfthffgn
>Protein299 30
mpitdrsleyaqqiqkQLTAAGLRaelddr
>Protein300 31
aclitkNNTNPFFVKmkegaeaaaaaagldf
>Protein301 30
mndgkksiaekIVFGAFDLISERtkddpvk
>Protein302 79
matqdeikFLANPNIGSQKkkycrfkkfglkhvdykdenfliqfvneqgkllprrltgns
lkfqrrvasavkrarhlai
>Protein303 21
mvratfdalnkATTPAEVAAK
>Protein304 15
mgpavrVDAGAYDSK
>Protein305 25
vkwkklkaiikQGQAIADKrfseet
>Protein306 23
QVFHWDQQQQRvahmhqhnpkwp
>Protein307 29
VGTALGGRasvgsgharsgpprracrptp
>Protein308 37
mltkkeqrlrrarqtrirIATQGVARltvnrtnlhiy
>Protein309 163
qsllvdnqntqtdfafdkSTSANAGVVEFRtnaegatkpaapqlaitneadlnlannavv
dwlpvagavvdwlpvagakgyhvyrEATTGDTLCDPSKvitlermifpepvihvavepkt
kadqekmglalgrlaqedpsfrvrtdeesgqtiisgmgelhle
>Protein310 46
vvtkavlngdtvtltfdkalsatttlavagikdkFGTVADGVSTKv
>Protein311 84
mqkeaaakAGDTDDGSVQNRvrssaeylaehlhevpvhlipciygrpegldqsmmaglyg
silpatwsymlaarerglgtvwtt
>Protein312 60
midkaletkADAIGMSGLLVKstlvmrDNLLELTSRdlehipvmlggaaltrayverdlr
>Protein313 48
IGAIHSIVFGGFSAQSLRpvsapftpsfsavsppsrcvtactmlaplp
>Protein314 33
mrLEQSVASQHLALLRrsgvvvterdgkfifys
>Protein315 494
mtlagnvtvtnadaleiksikgagsltksgsgdltlnasnahtggtiinagkLIVGNSAA
LGSGKasfadsttleasgiitlankidlvgsmtlnsdyegselngvvlngvmsggkagkl
ikvgkgnltlggentysggtvintgkviigqnaalgtgsvtfgnnttleviadastvvtl
dniftlngsttlinatnntelksvingngslikqgkgvlsltaantyaggttiqsglvai
kqddnlgtglltlnggglqfatasaptfahnvvvgvasgsidtqannitasgnisgsgkl
tklgaglltlsgdntaytgslsieagtlgvaeqknlgiseltiknaaiktnanlvnaikl
agdavfdtsssiiasgviggsgsliktgegnlelsgvndysgntilkndysgntilkegm
ltlsqganlglsnlqvqggklslkGLVPLSEMFGYVGDLRsktqgranysmefdsyaevp
ksvaeeiikktrge
>Protein316 11
QSLASAAAEKa
>Protein317 50
gtvrvgvigielestpelvsagataglkFLPAISTIRseseklrkmgvkv
>Protein318 16
QTCALPIYSFSLRirv
>Protein319 33
WSTVTVARpmtpcmkrpsrflancygfriltmc
>Protein320 50
hhdiysiedlaqlihdlknanpqarihvkLVSEVGVGTVAAGVSKahadv
>Protein321 27
rqsdasghrTLGTAEGVPRkcerskrp
>Protein322 41
mvsfiaiiasiillqpfilrwsrNIYINMFVAYDADLNLKk
>Protein323 44
vvvgyvstkegkaalrrAAEECALRsadlivvhstrggrhadgd
>Protein324 35
mntrLQVEHPVTELITGVDLVELQLRvaageelpf
>Protein325 44
tvgynfnlkpgssfnklrvylagqnlfvltkYSGSDPELRlsds
>Protein326 39
ygkarEVPAAIAKgveeakksffrvpriqgtiphpiqge
>Protein327 169
mvttglaivageistkAYVDIQSIVRqtirdigydredvgydgstcgvlvaideqssdia
qgvddseevrsgtageedqldqqgagdqgmmfgyacdetpelmyacdetpelmplpinta
hrlaermaevrkagtipylrpdaktqvtfeyedgqavalkLAEGEQLKe
>Protein328 52
kpkiaggvkITFQAPPKnldekmlfnilrdykmlncevlvrdenatvddfid
>Protein329 21
tenkENIFIQENTKvtnkkik
>Protein330 474
mfgfqrVGDLIWAAGDARargfllgatagrttlqgeglqhtdghsqlltstvpacraydp
afawcraydpafawemaliirdglarmyppsaagekvggedvfyyltlynenyemppmpe
tdggideltgwvtrglyhshgapqaahqasvlysgsgwtaakeaqrllhedydvgvdlws
atsynelrrealaverwnrlhpdapealplitrllsagtgpvvavsdflsawadqvvrwv
prpfsvlgtdgygrsddrahlrrffetdaahvvvavlsalvrDPEVLEHLRhstahvlaq
avldlwpgatfaggppiedgfyydfelpgggtfseddlvriekrmnqiiksnqrferyel
plddamaemadhpykqafmsaasagddsdgdaaageaisfyrngdgfidmcrGPHVPSTG
KlgwfklmrvagayfrGSEANPMLQRiygtawtskddlgahlerleqaaardhr
>Protein331 36
gaeaikellsridpvvearalrTEIAGATSEAKrkk
>Protein332 34
QASLSPSGAKakrkrvltgrelvevdakpsdlpm
>Protein333 37
mfrkLLDQGQAGDNIGALLRgtkkeevergqvlckpg
>Protein334 33
kvkkGDVMNAVVVRtkfgirrpdgslirfddna
>Protein335 34
IIFTEIATRclisrwsvspsvyaatsfrasstcr
>Protein336 17
SGEIVIHDEHGRrarts
>Protein337 28
mdvakatakDASDASVAADKakaaalka
>Protein338 83
mnkgdlvskIAADADITKvaaakALESFVDAVTSTLKskdgkVSLIGFGTFSVNAKaart
grnpatgkeiqiaaknsvkfkag
>Protein339 41
VFTSQYTFKvsyknvgsgpvnnlvlidnlqdgwslssssaa
>Protein340 32
qaptvvqrkSVHEPLQTGLKAVDAMTPIGRgq
>Protein341 32
maphyskETLEFHHGKhhnayvvnlnnlqkgt
>Protein342 50
ekkarvedalhatkAAVEEGIVPGGGTAYLRclkgldslkdlpleqkvgv
>Protein343 123
kefnwkvvqevkhvpgnlfvkthpiskHLWADSPQNSDRELAESVSVWNLSDLSKpykvi
nvakdsglpvtkatrravhpefsadgkevwislwggktdqsaivvyddatltlkkvitdp
kmi
>Protein344 39
mvvlqslaggspdghgdrrISQDPGADAEFLReviarhv
>Protein345 31
rahrarglsperpfirGTAQNPDVYFQARet
>Protein346 168
ndvyifnlgdgqdvinnfdpfqnvtgipsfdrLVFGGGINPADIKITQGAFSPTGGTPSL
TISIKgtndsitimgygpmgevppleefmldaiefadgtvwnqddifarvsltiegdefd
nqligglgddlvlglggndqltavngndtldggdgddtllsgdnlnav
>Protein347 25
LQFHYITGFISSYKfnhfhyalffv
>Protein348 70
mvlgcywltkervgakgegklfgspeearIAYDAGALDEHARikvrvngtmvqttagrvi
laeilppmmp
>Protein349 66
miqtesrLEVADNTGAKpsfasrcwvvpsvvmlvlvtllklaskklrpvaaskkarsivr
lwfvrl
>Protein350 75
dnvkvhvkvvegqkerIQVFHGSVIRrehggvheirrehggvhetftvrkvsygvgverG
ETDPTPEEKllraiy
>Protein351 38
mgaqlvkevaskTADVAGDGTTTATVLAQSILNEGLKa
>Protein352 33
rHYGALQGLDKkatkdqygeaqlmawrrsfdvp
>Protein353 47
akeyqkilkkqgleirigakVSGSEINGRevtvkynqagedkeqvfd
>Protein354 34
VIEINLIGSFDAIRLAATAMSQTEPNESGERgai
>Protein355 40
YPGTVTVTDDGLDVDGDTLKrcsrpairptcrgatsastw
>Protein356 61
mavnasitlqrpllikgepgtgkTLLAEQVAQSLGLKliqwhvksttkaqqglyeydavs
r
>Protein357 41
waervrgdifleyfeaqtgrYPVQFNVHDLRrqevhtwrfl
>Protein358 46
MDGETPSDPANANATRrtdrapgcvrrrqpgwhhplglrrhraagg
>Protein359 27
mafdtdtnnnsasnkEYIFFMLKvfke
>Protein360 31
gpttlnrQGNDVGTQYRsvifyhspeqqava
>Protein361 69
mpaviygagkPAQSITLPFKdvvkaleseafyshiltltidgqaqqavlkalqrhpaknq
plhadflrv
>Protein362 36
kklsarQTYVEQQKskeeasnspdrsiddlalspra
>Protein363 19
LTSGVSYGAKsmieitnid
>Protein364 29
mrVVIAGAGSVGRsiarellhnghqvlli
>Protein365 95
ptkwdisadgksytfqlrndvpwvkydgaknvvnkvqdcngadrMVNAYDFQYGILRtlk
petasdyayvlsfavagatdfnsgtvtdtatvgvt
>Protein366 34
mavdkleliaendnifdrrVVVDAGDSKvlkagq
>Protein367 28
mnivvcvkHVPDAQSERtfresdstidr
>Protein368 67
mlkpaspgtgvvagggvrAVVEAAGIKdiltkslgssnmlnvvkathaalnslkdveaea
arrgkpa
>Protein369 27
mgrdlnytrNIGIAAHIDAGKtttter
>Protein370 33
gfalrNVMANHLAAITKrnamnaaalasiyeqp
>Protein371 31
vrsaapgrraacapprPGAPEEPRrsfrrdr
>Protein372 25
safekflnnrikvngkAGALGDSVK
>Protein373 30
nllgkrvdysgrSVIVVGPTLKlhecglpk
>Protein374 25
mnkSELIEITAKeadiskaaaekal
>Protein375 33
mtergtfiingterVVVSQLIRsagvfftaera
>Protein376 272
mavgestgqeatprvvssrPTPPNAGDAADEGTEEPAPLLKeadpefekllteeeeiekV
TEAAALAGARwlgrgdkNAADGAAVDAMRimlatvqmkgvvvigegekdeapmlfngeev
gsgdgagadiavdpidgttltalgrPNALSVIAVSDRgtmfdpgpcvymekIAVGPEAAD
VIDITQSATENINRvaevkGSKPGDITVVVLDRPRHDDLVAEIRstgarihsisdgdvag
aiatawptssvdilfgiggtpegvisaaamkc
>Protein377 71
TQANATLDSFVEAVTKtlksgnkvtlvgfgtfsvskraarngrnpqtgavikikakkvak
fkagkelsaki
>Protein378 122
mdlkrgidkavvatiaelqafskpctttkEIAQVGSISANSDSDIGEIIANAMEKvgkeg
vitvedgkslaneldvvegmqfdrgylspyfinngylspyfinnpekMVFPEPVISLAVE
PK
>Protein379 70
iaaksgdegklfgsvgtrDIAEAITAAGVAVDKlevrlpngalrntgaftialhlhsdvv
aevsltivse
>Protein380 48
lrSEELLPGDNELRlhylsvppkaalsavrTIGEAGLVENSRiimekp
>Protein381 24
LTDSAAQHSTRalprkvwlvvaml
>Protein382 33
rdfrGVSANAFDGRgnytlglkdqlvfpeieyd
>Protein383 33
TLILTFFFRhmrelvdaghiyiaspplymvkkg
>Protein384 87
mkaakffvndvnfpnsllkrEGQVHLQTQHGTPLKfmgmdmqaypvaanhmnfwkllgri
kFWDFDLSSNRysteilarafpgnhei
>Protein385 13
TPEYQTDKflrkr
>Protein386 40
lgaireikDIENIVVKeingvpvfvrdiatveifpslpsg
>Protein387 82
sfagaswapicsepppragsggrlrrtscagvhrharpgsrvlrarsprratgddcptgr
rLAAPGHPRaaqrasttpwgvg
>Protein388 33
degrLAQVLVAPIISEKatrigekrnqigrahv
>Protein389 60
slldrvlpspgegpdaetranghfrVDVHATTAGGRkvvstvaadgdpgyaatavmlgqs
>Protein390 84
maielpplpfapdaleskglskETIEYHYGKHHQAYVTNLNGMIEGTDKadmpleqiimd
adggmfnnaaqvwnhtfywnclsp
>Protein391 43
iiandqgnrTTPSYVAFTETERligdsaknqnaknphntvfda
>Protein392 29
kqvnfrLSFAGEPKilgnpfplinsilkl
>Protein393 43
gagkgtqatfiskQFGIPQISTGDMLRaqvkAGTALGLEAKkh
>Protein394 62
mggkvlvptaeacqkliaarMAADVYGVPTLVIARtdaeaadlltsdydendkpfltger
ta
>Protein395 27
mpvdewgirvaddkCTPVGASVERgga
>Protein396 471
isdgtikigerVVNDVPPKdrdiamvfqsyalypnltvrkniesplnakdvppddggppr
rlnaeerntrvveaarmldlepyldrkpgalsggqrqrvalaraivarakvllmdeplsn
ldaklraqtraelidlherlggtvvyvthdqieamtmahdqieamtmadrvaimangalh
qvgtpeevydrpantfvagfigtppmnlmdgvatsggvrvagamlsaahdladgvkvtvg
irpehlalvdgdsppssalavevravewlgyeslvtadlvearptdpqasaraaaspgsd
asgsdssdtkQNEDGVVQSALKPRcigcsncvvacpfgvpkyfalpdqmmkcdmcydrts
vgkapmcasvcpsealwfgtpaefeqtrtgellfefqfgrqlvptkvatvvhdtgpgpid
vmggqptagwqddpfgSGASAAGGQPGDPLWRvpalrvanpatrcgatsfl
>Protein397 26
FYLHFSFTNLQMHKlirffglqppky
>Protein398 17
FHPAAADLSRycpaflr
>Protein399 40
idegetdwkILVIDVNDPKanlvntledvethfpgvinet
>Protein400 31
ggaacaiaarLAPAATGTDTGGSIRqpaalc
>Protein401 28
maghlrNANVEIQKrvvalfskcdinys
>Protein402 39
qtrseydrGVNTFSPEGRlfqveyaieaiklgstavgik
>Protein403 33
lecagihdilskSLGSDNAINVVHATVAALKsl
>Protein404 38
kAVVVEAVPRngfailnaddpnvrpmrnrcsgsviwys
>Protein405 223
lprracagaplaagrvaagpqvaagarrvprQIVSVGAALIPFLEHDDANRALMGANMQK
phsvpraAEAPFIGTGIEPReagDAANMVIAEENGIVTQVDGRtrrrqhgdrrgkrhrhp
ggwthhhrgvrqdgsqelppaqIVEGDILAEGPSTDNGELALGKrrrrhpgggslhrqrr
agtgqepahrlhavggiqlrrrhhlvgaagegrrphldphprv
>Protein406 107
ssdlatlgnpndpsyktllqslltqafltlsepqvevrcrQVDLDLVESILKhsveeykk
rsskelvahidkkrfllpprseqeqnnfcsggvvvvgyngritcdnt
>Protein407 130
mrdgkALQMGTSHELGQNFAKahelgqnfakafdigyqgadgrrslawttswgvstrmmg
glimahgddaglrvppkvagtqavvmvvrdddhdrvgkaarAPVFIGDTIRvkrtigeks
ehknpaqgwc
>Protein408 90
mlaalagygqgtfasvvkvdggkavvtrEIDGGFQTVELNLPAVVTTDLRlnepryaalp
nimkakkkpldvkTPADFGVDVTPRvktlk
>Protein409 29
GITITSAATTCFWKvwilsapsiastsst
>Protein410 41
msrEVVVLSAVRsaigtfggaladfdsselagivmkesvar
>Protein411 30
dedgslalpqviarrLSGLGGVAKdpqqvv
>Protein412 30
rnalkrIQNGDYAKmfiqegrLNYPSMTAR
>Protein413 28
mktfsakphevvrEWFVVDATDKvlgrl
>Protein414 66
vsplgtqdfsqyltniansgaeflvnvnwgrDAVLSSQQAKqfgllpkMTLVLPYQIPFF
AKeagv
>Protein415 52
ipygggssvtggfwgperDAFPGVVVIDLGNLNKILEVDPVSRcariqagil
>Protein416 33
gvdprkadqalrGTVSLPHGTGKtkrvlvfclp
>Protein417 130
mfigtkkqaqdsvqsyaerCGMPYVNERwlggmltnfetiskrikkmkeyqrmrdsgefe
ampkdsgefeampkkeallltrelaklerylggirVCSGNPTPVTRiiqagltkfnrpda
evqaamdeqa
>Protein418 60
mrtratglnkVAQATLVGEIIAERalaagikqvvfdrggyiyhgrvkalaegsrakgldf
>Protein419 86
VMVLSSTGKgttrVMVLSSTGKhfsagmdlavftdgglggapgateqgrrnsslwlmvqh
lqasftalaearfpvlaavqggcigg
>Protein420 33
ptlvwgarTLAGNDNEWRyvsvrrliinveesi
>Protein421 17
kAFAEQLVNLTVKkltn
>Protein422 14
mfrHVTGEHFLKne
>Protein423 56
marfyrrrkfcrftaektvyidykdletlkQYVTENGKlslavlqvqkpvisvnwh
>Protein424 38
mpddwpghpqrkDYPLGGIPVEYKgatvppaderrafn
>Protein425 55
mkIVQENEVKfvdfrftdtkgkehhvgvpvsafdedkfesghafdgssiagwkgi
>Protein426 71
higddtgrskFGAQITEELGGGLKakarVEYGFATGADSIGIARerWAALSNDQWGEIKf
grvqspfkdfa
>Protein427 15
VTVPGAGTLWTKsgr
>Protein428 399
mpdrpffayfapgathaphhvpeewpekYAGQFDDGWDALReatfarqkdlgiipadaql
tprpdeitswddmpeemkpilarqmevyagflehtdhhvgrvidaidelgvldntiiyyi
vgdngasaegtmngafnemanfngmaaletpeflaskidefgtpsaynhysvgwawamct
pfqwtkqvashwggtrngtivhwpdgieekgglrtqfthcidvaptileaaglpeptmvn
gvqpeptmvngvqqspiegtsmlytfneeasperhdlqyfemfgnrVLHTLNLRLFPEQL
TYIVNHAEDEVIFVDRSLLGLLVPRigelptvkhlvvmddgapseipsfddglevhdyeq
llaaaewtefrcndelaaasmcytsgttgnpkgvtythr
>Protein429 14
rELMPPSWVLVRrr
>Protein430 42
LLGPVSSVDELCDRacsapcpastncatassttrwlswpvrr
>Protein431 40
makvvkvvksgelsiavkLTGIGATAGARaaieaaggsva
>Protein432 17
CYQASLTELNHKydely
>Protein433 26
istgkrlkpahrQQLSVICWMKrifh
>Protein434 40
gerdsrpvslnwprGVAIDPVTGDRwiadtkqsrlqifpv
>Protein435 99
pptccsaarNDIEHIILVGGSTRttsstsswsavppvcppsptwcttcwarmptrastpt
rwwrwappfkpaysratsrtcccstshrcpsasrpraas
>Protein436 14
IMIVPGTGKlrvga
>Protein437 43
gaiqnrfsstianlqstsenlsasrsrIQDADFATETANMTRg
>Protein438 56
mieswergnqlvlkknpnywgentgadtlvfrWGTESAQRllelqsgtvdgidnvg
>Protein439 82
refldkiynqiggekeeldtlsdnevkslaknlrGGVPIATPVFDGAFESEIKallrLAD
QSETGQQWLYDGRtgdrfdrpv
>Protein440 12
FMVFDHSGKlfv
>Protein441 122
IVLEVALNTNFGTVASFVEYVKSGHTVASFVEYVKSGHYSGVIFHRvikdfmiqgggfdk
NMSQKPTNAPVQNEADNTSDPHSASAQFFITSDPHSASAQFFINTANNGFLNHTAKtnqg
wg
>Protein442 32
rrMGHAGAIISGGKgdanskinalrdagveeh
>Protein443 34
vvssagrVGINVSSPSTARlyvldstdyyaiygr
>Protein444 29
rgcqgarqaiwhshrcrEGEVQELGKeri
>Protein445 19
mfrgrEMQHPELGRrkstr
>Protein446 92
daakfhglfnsfaitgkvsqaktlaqkyqlegvpaivvngkYVVSGENQKkTLEMNQEII
VSRlmelhsidvpqmlfskygthlsfyncvkn
>Protein447 49
avsgslfgfggdftkleknrWNAILGNSRFVSATSFSNGIGAEGEVKtl
>Protein448 33
vsvhganrLGTNSLLDIVVFGRaagkhivqfnn
>Protein449 34
crdggadafegrEVVCLSLRsvartvptnhgkni
>Protein450 26
frfcqhpssrWEVLDVPAKlnialrd
>Protein451 24
lrlkEVDLPFSSSKrffipcrsee
>Protein452 24
mferirFFHHMLPAITLMQRnyii
>Protein453 33
apevivrnekrMLQEAVDALFDNGRrgrvlrgv
>Protein454 30
tfsksrgnnegqvkSEFGQSNISKtqdwda
>Protein455 118
ppasgtkYGPIPNPYYDASCKvddpstwtyqtdpfcepelipgtpnvsagmeqfndtpiv
ngvaypkvtlepkayrlrMLNAANDRffnlqwytadpdqgdgttevklnaaellaaqt
>Protein456 9
VPGVTQSKk
>Protein457 32
rlgarLPYLFATCRfahylkvmarekvgsfkn
>Protein458 30
msdatgeainnqgtrNVVNFVNQLGGKvrl
>Protein459 76
skatssddevaqvgtisangdeeigkLIAQAMSKvgkegvitveerqggrdhgrgeqgEL
PLIEEWLTKlgdhlpa
>Protein460 31
ptkTTVTGVEMFRkemkeakagenvgcllrg
>Protein461 50
marrspslkQTADSVAPTARaseqtlnqlglksgdsvrikqgngeailva
>Protein462 201
kvfpeeveealkthasvydavvvgvpddrFGETIAAVVQPTEGSSIDADELVAHTKtrwp
vtrpparcwwwtvsaerptqrwitsvgsptplstsgpephsaettrehqngidcragrcr
rrwsrrrrgldgiagqlldrrgrcpargsqvrdrrarrpspgggdrgrhqpgrigvvpwr
grrgaqlrgtvlpvrsthpgr
>Protein463 29
tpvvsvevtralkSAAAETAAAAAKggkk
>Protein464 49
mvgracglaegqgirpgtycepkMTTVGSQDTTGPMTRdelkdlaclgf
>Protein465 32
mrAEDVGWSANKlvlgkhsgrnafrsrlqelg
>Protein466 65
mggvpqnipggeiyqalekgtidaaewvgpyddqklgfqkVAPHYYYPGWWEGGPQLDFF
INQKa
>Protein467 32
nerecsiqrrhqkVIEEAPSPFISDATRkamg
>Protein468 22
mefkhyseapkNVADAIITARg
>Protein469 33
rSFGGTQVQRtfyaagqtgqqlllgaysamnrr
>Protein470 20
madtlkALGAASPTDSKdvq
>Protein471 38
madifrgriidvtdkSYTIELTGDQSKndaflealeha
>Protein472 32
pkGTFVINGAERvvvsqlhrSPGVFFGQSRha
>Protein473 80
maygpgesrfveekrhfekpislsetvyldrerciqcdrctrFADEVAGDPLITFVSRgn
tmqistfpdepfasyfsgnt
>Protein474 36
mnavvvrtkfgirrpdgsvirFDDNAAVILNNNKap
>Protein475 23
rrrigprpqrFGGSFPPNSRwrc
>Protein476 32
vdhgkTSLLDYIRrakvaageaggitqhigay
>Protein477 77
mskfetafkAAIAENERrILISTLLASPDLTLGELHKlskgslgrlfseitisdlisgsg
gavsaspsagaavvrrg
>Protein478 95
mdytpndpsvgsqyqftkISAYTAWDVWKgdtntvigivdsgtdwdhpdiqanlklnyad
pidgidndadgftdnfrgwdvsendnnpmnansth
>Protein479 10
ETDAQVLRcs
>Protein480 33
rTGIEYDFELFYDKcsprgykmrislryglwql
>Protein481 33
aetlgtsrEQMIDDLLSGKakyssifnyptltw
>Protein482 50
ggtvisdevglslekaglhdlgsakriqitkENTTIIDGAGDQKaiegrv
>Protein483 204
FVIPTPAGGDHDTMMRtqpfpLTDAWFVIPTPAGGDHDTMMRiigqkLTDAWGQPCIVES
RsgasgaiaaatvsqapLEDLQPVGMLALTPIAFGARESLGASLEDLQPVGMLALTPIAF
GARESLGASTLKQYVALAKtrpgklsygsygpgsgghfvgelfnmaagidtvhvpykgep
palqdliggqidaavvsvggvnry
>Protein484 33
grVDDVLNVSGHRmgtaeiesamvahpkvaeaa
>Protein485 143
mtpthgndcidirtlgaktglftydsgflstasckskITFIDGDVGQLLYRgypieqlae
qcnflevtyllkngeevtyllkngelpnakqktefentiknhtmvheqlskffsgfrrGS
DPPDEETARgiieklffsdkryn
>Protein486 50
aevdqvapggvgrpveearQQAALLSAGPRtqvhrtlpvgddrppaqhli
>Protein487 55
gssdpakylpvlakTTNFQGVTGPISFDAKgdikngaltlktykggkpvelavir
>Protein488 33
rDFQGVSPDSFDGRgnysiglreqlvfpeidyv
>Protein489 30
didhlgnrrvrAVGELMENQYRiglvrmer
>Protein490 29
mkfsvspvvrIAVACANPSDLPKlveglk
>Protein491 136
TTGAPGPVVRrsgggrgarhahqpqvqhasaqhrlprshrharrclrpagaagrvcchpg
paavpgrlhvplrcrgradahrhgyvrhvhrrsrrtasqgrtrvgghaervvcrrarqrr
hghvqpQNVTDENPRl
>Protein492 40
mdlcltgrLMDAAEAEKsglvarvipadqlldetlkaaqt
>Protein493 31
sfedlcrGPHVPSTGKlkhfklmkvagaywr
>Protein494 39
mikklkvyggaehphtaqqpkVLDIPGISANAVKreaak
>Protein495 113
qyyvievnprlsrssalaskATGYPLAFVAAKLSLGINLPEIRnsvtkSTSACFEPSLDY
IVTKiprwdiskferVSPLLGSGMKsvgevmaigrsfeesmqkamrmvdgnne
>Protein496 42
ienesvpsfgpaatsqaitfgwgdkisprIGGAFDLTGDGKt
>Protein497 31
dalkeysvsikGPMTTPVGGGIRslnvalrq
>Protein498 47
arFDGSDLMPAKVGAGTFWTEPVKWLNGQEDLDTMLANIDKsypaas
>Protein499 32
mlgrLTQEQMDNFRqetggkgissyphpwlmp
>Protein500 274
mrrfasdkpdlrIPLELTDVADILKnvdfkvfaapandpkgrvvalrvpkgneisrgkid
eytkfvgiygarglayikvndtskinngvdgkesglqspiiknmsdevlqtivartgaen
gdliffgadkakivndamgalrvklghdlnlmtcewaplwvvefpmfeevgegqwtsvhh
pftmpygtveelknnpaealsvaydmvlngtelgggslriynlemqkavftalgiseeqa
qekgiseeqaqekfsflldalkALAEQDASTRgl
>Protein501 25
meernlrktrIGVVTSNKmtktitv
>Protein502 33
estikNHTMVHEQLSKffsgfrrdahpmavmtg
>Protein503 43
yarIGGHSVGIVGNQPAMYAGVLDIESSEKaarfvrtcdafnv
>Protein504 26
mkyaerifsrQGFIDALTPSEKamrk
>Protein505 276
taakdaakdakdkSTPINSATAIAANTKvavfnaavtaasgkantantdaldatakikvl
ktramtaaavaatvdavadvaaavsavsaaatdvayanrkaaqdalaadqtneikirala
saqkayedatkvakdkakeataaaevarkaktaadtakiaaddaktaadgavttatnkat
aaqktltdaqktltdakadlvkandalvkakgdadkadatadvvaakkavddaaaaakav
ddaaaaavvavakDLTDSDLEKirdqiaqftiegdl
>Protein506 35
mftivkkeflfgrHQVVLETGRiarqantvlvtmg
>Protein507 43
dvvitglasenlwvypvpnngtfqvrFFNTANENATLRvidek
>Protein508 35
svenvnyeknrlrvsvtifgrATPVELEFGQVEKa
>Protein509 26
vrrpprnsltrIMSYMEIGRrkvhrf
>Protein510 61
kAIVSEDTGTASRssdryynnkyfsevfeyyfaktfwatnrpsfhitvrisvlefpiqip
a
>Protein511 47
kAGIIGAAQAGEARytdtrqdeqdrcitikstgvslyyempegfklp
>Protein512 31
kEELINDQLYLIAIMGRisvtavngkpqvil
>Protein513 22
megkVFNVLETEAAGAAVMRlt
>Protein514 50
mqplhvakqessvniivkTLGGGYSAQADAARhgisralvafdeqfrtil
>Protein515 47
hsivlvrggrvrdlpgvrykiirGALDAAGVKnrkqarsrygakmak
>Protein516 42
leaqiqverkelenrrdvdiderakkLEADLAELEAEGAKad
>Protein517 21
mteirdghrrNANPDMVKiik
>Protein518 17
mgakVIAAASTDEKcal
>Protein519 28
mgvtgvrTQVSTTAQELTERarevtdlp
>Protein520 42
NAMQENALESKaikatvawvedvviglnlcpfakaiqvkgql
>Protein521 31
pkyksigivgarTGAGPHIFAADEAVKatnt
>Protein522 28
sgrgtvvtgrvergivkVGEEVEIVGIK
>Protein523 18
myrGAMQCILAELVRqdr
>Protein524 24
marltplehyrNIGISAHIDAGKt
>Protein525 50
gqaekitvdkdnttivngrGQQADINARigqikaqietttsdydkeklqe
>Protein526 18
QANGQWEVLLIIRlsgvf
>Protein527 79
rVGLSEDPLTKtkdigvgkqqlveiakalskevkLLILDEPTAALNEGDSQHLLQIMDGL
Rqrgitcimishklneieq
>Protein528 39
aladklrQPLGELVRenkihtvgekrlmkyfagpdakkk
>Protein529 10
LTWMASSLRd
>Protein530 47
flgasvktnaanatagldlsgaanygvlfnkASLAATDIALTAAGGK
>Protein531 101
ntlatstdasakLTAPAATDARaadkvtvlstsavnavatvatlnvipsaanssttsndk
taiaantkILAFNTAASTARTEANNASIAADKanmkvrsee
>Protein532 40
tlglggyyfylrstsknqkSSSSSTVSSSESETGTNRvde
>Protein533 142
FTQLCDNVNQVVSGKdrggrpgghlpavgrphpvggrtrggqdpvgqALAASVHGRvraa
avhtrpvarrrrrnlgvelggvqlllptrpgvrqlragrrgeprlpqnpisapgghgrga
ghrgrhhqrpargvygdrhpkp
>Protein534 67
slvaavavagfstanaqpleeaikNVDVSGSVVYRydnfhnaekksngvvtsqrentdan
rykigln
>Protein535 276
FAHYEKPISLSETVYLDRerCILCDRctrFADEVAGDPLITFMNRgnnteiatfpdepfa
syfsgntvqicpvgaltakpyrfkarpwLQGVDSDPVNWGWLCDRvtvqssrdellrLQG
VDSDPVNWGWLCDWSEAYSAAVAAIKSSLDHGGPDSIGVLGGWSEAYSAAVAAIKSSLDH
GGPDSIGVLGGARltneaayawtklakgvwgtdnvdaqlgdglpathswamaypqswhwv
yppppsttcaspaapcctwaptpaQCDCNDLSHRiy
>Protein536 112
tvvanpaqdaeivqrEVFGPVISVQRfsdddqalawangvnyglaasvwtsdvsramrms
ahlrfgtvwvndhipivsemphggfkqsgygkDMSIYAVEHYTELKhvmvkf
>Protein537 94
ykaqynnfiggkwvapvkGQYFDVITPISGKvytqaarSTAEDIELALDAAHAIADAWGK
tapatrANILLQIADRieanletiayaetvdngk
>Protein538 25
irTIADDDIIRcvacainsgcacqr
>Protein539 62
rAITTANLALDACDRhwipvrrnwrlnerhygalqgldkaatrekygdeqfmlwrrsfdv
pp
>Protein540 92
iqvlvqcradllerTYECLEGAPRaivhfynstnplqrevvfgldqagiidvattaarma
rkledripdtqvsyeyspesftltepdfaiei
>Protein541 26
myfkEGVSASQARiqdvikegqelpv
>Protein542 33
tpvvgarLITQASYVRvlnwatytlldgeigra
>Protein543 55
ikkkLILPYLDIDLKyydlgieerdrtedkitidaahaiqkygvgvkcatitpde
>Protein544 168
hfkntyetarqlkgkSIVQAEAFLRdvidhkravpfyrfkggpgrtaqakgygtpqarwp
kkSCLFLLDLLRnarsnaevkqldqstlcvshvqvnqaprshvqvnqaprgrrrthrahg
rinaymsspchiqlileenkdivpkAAVDAGFVPNDYQVGQTGKivap
>Protein545 33
mlarGELQTIGATTLDEYRkhiekdpalerrfq
>Protein546 62
ttaagnpfdlsrLPATFTDAQKaaetregyveiftmanipkaiqrgqaniatnivtnnyl
yd
>Protein547 32
maeavryvlnnktvrIYDDELIVGNFTSKrva
>Protein548 53
kPLSIAFEEIAADKilpvnapgrdnpagvqlddeghvvhpgdasddsddptag
>Protein549 41
qtswshpggpgplsrplsgrrQDHDPPVGKprasslahlgp
>Protein550 32
qapvwfgvlapagvpdpvaqkLSSTIAAAVRr
>Protein551 142
pvkivvagglgvgkttfinsvseteprTAEAATDVGRvtlgddlivhlfgapqqerllsg
wddlicgalgavvlvdtgrlsdsflvidsfersglpfvvavncfyanayhslvevrealt
vaagvpifytdarrngatrnsl
>Protein552 33
kllswadefrrLGVWANADYPRdaerareygaq
>Protein553 50
vqnntvnkVPFFGDLPGIGVLFRksdigtdkremlvfitpklldsraair
>Protein554 51
sggnqqkvvlakWLFTEPDLLILDEPTRgidvgakyeiygiiqrladegkg
>Protein555 32
erLAGEADPAKlerafgdmkdrfgsttyamqs
>Protein556 47
mtdrdsgrskGFGFVEMSSAEEAQKaitlfngkefqqrpltvnvarp
>Protein557 37
lfrsttpegtvnckFWGLGADGTVGANKnsimirsee
>Protein558 171
atdrwpihrqppafdtlepkAQMFETGIKVLDLLTPYLQGGKiglfggagvgktvlitem
inrvasnhggvsvfagvgertregtdlliemgetmlggtdqsvltkaalcfgqmdeppgv
rlqmdeppgvrlrvalsaltmaeyfrVGEGALLIKvetggaaaepaaapaa
>Protein559 57
agdlnareryiglkHYQLGTVRlghidspfknaedsvdvfndmahldmdnfitgqtr
>Protein560 30
mtavrNTQAEVVTSAAGPKtigdlikaqmk
>Protein561 187
itrarfeelcadlfrstlnpvekvlrdskldkkQIDEVVLVGGSTRipkVQSLLSNFFNG
Kklnnsinpdeavaygaavqggvlggeddaenivlidvipltlgietvggvmtplinrnt
mvptkksqtfstyqdnqklfqpikitktvTTDGTTWTTVGSLDQPLGDGNAHGARtftdp
tsdattp
>Protein562 44
mekrpyppgqhgrtrrrGNVSEYLVQLQEKqkarFSYGLTEKqf
>Protein563 34
qkANTDTENVFEFGAPEIDVFQDRiiyksyedrs
>Protein564 83
mgkgqreesglanvigrrpdqrpstqttpdterlfaatvphtstysrsarfvgpwsgicr
rtglslasrMTLQPWERwlaslp
>Protein565 82
ennliekaksstaakgafraalfgtrLASTFAPKlpstlldqvserfpemvnmgaltiis
niygnpavsipagtvrglpvgm
>Protein566 31
laaakSATSAQVAPAKatpgaaavapaaava
>Protein567 18
LNQCIAFQIQKelsndyw
>Protein568 35
svtnrggrTCHAAIIARelgvpaivgcgnatells
>Protein569 69
erdrraailtaegfkasqiltaegekqsqilraegsaqarVLEAQGQARaiqqvfdaihr
gkptqklla
>Protein570 86
wgsagsagfkgsrkstpfaarLAAEQALKaaqqlglqdvelfvkgpgpgrenairavqam
glrvrsisditpvphngcrppkkrrv
>Protein571 14
WTSFLNFGELRrdr
>Protein572 39
kirTFQADASReagifhhlitlptyhttalhmhelskgy
>Protein573 144
HGIGIALKYINSNLASGFTAGGTTYKtgssvaadlgyygnavkawvimvmplrlpvadgp
gvlffltsvlksltqimltpkILFLEGLPNLQHLNKlfigenveeilhgdlkleliahpd
lkeaithceqvgdygsrelfvail
>Protein574 40
nptknvfkqtyyikhliqfdkLFTSIFDSNDNRankryke
>Protein575 51
kraeegtkqaeivsafpinasqvkALVPQLEAVFKskleasvsvdpeligg
>Protein576 31
vveakQVIVATGSSARhlpgipvdnklicdn
>Protein577 188
miitrlvqeagvppgvlnvvhgsrdvvnficddpnvrAISFVGGDTAGRhihsrgtangk
rvqsnmaaknhctilpdadkdtaintligaafgaagqrcmalsaaifvgeskkwipelve
rkkwipelverarklrvgngfddksdlgpvisrqakqrLNVSYNCLDRhldsslknkaai
iwesdsge
>Protein578 40
ygfgnqqetafqadlkafaatsgftvkftkAGSWDTEIKt
>Protein579 33
lvkFDGNAAVLLNAKlepigtrifgpvtrelrt
>Protein580 15
WLCGLHMRcseyipy
>Protein581 18
mgkkFGDAADPLLVSVRs
>Protein582 53
ghvarrpcqanrQSHGAAAAHPRaghpvpgqqhpahrtaasgrwplplckfeg
>Protein583 26
ckrfnaktqdspgkLLPVVITLFKdk
>Protein584 33
mdvvtpdqakIAEDAGAVAVMALERvpadiraq
>Protein585 53
msesfaalfeesqkrsetrigevvtaevvrIEHNFVVVNAGLKseayvplsef
>Protein586 24
MDLFEYQGKqyfarydiavspgdv
>Protein587 40
gadwrHPEGPHSDVADRgghpvvhvswedavafcdwsgtt
>Protein588 25
mpqtrehillarQVGVPAIVVFMNK
>Protein589 94
msqgrATYSMEFVKysetpwslsnilrlhvGFGFVEMASSDEAQKaisalngtdmggrtl
tvnearpqeprsgggpgrsggggfndrggkrdrw
>Protein590 45
mveaesteatwnlvknegkTAPTEEVVAAGLDASKafikvlceaq
>Protein591 87
mgkYLEGPSAVIFSWDSPSAAAKvardyaknnekfkikggylegvlddkgviasadmpgk
deirasllatfmapatnvvrtlnaaaq
>Protein592 44
vkkegvitveeakGTDTTVEVVEGMQFDRgylspyfvtnadkmt
>Protein593 55
lyywkGEYVEQDYAReqlnsikkvlkeemqdlkellvfftlkenmlnkimqehli
>Protein594 59
ereiarLAGEATSVRfdasdlmpgevgagsfwkgmtnyvsgitdldatmkeidaawptk
>Protein595 53
lqspvvsdsrqhakecndllkEAYAVLAMMAHHLKsfdgkwdtstwqqyrlnf
>Protein596 31
MPFLLGINTSNKrisgrcsmnsstacwpsva
>Protein597 58
slieinqgnikSVNVVQADGRsrvvlnlkqatayraelqgdalmvvlapvassattpp
>Protein598 32
pvcvafhrTGIADLSPRvkgwsgrqpshlipd
>Protein599 63
qkkaagiikkalesaianaehndgadidelkvkTIYVEQGTTLKrftarakgrgnriskp
tch
>Protein600 33
trrFNIIDTPGHVDFTIEVERslrvldgaiall
>Protein601 22
mtfrrLGMAEGIANYFWKgrlv
>Protein602 89
mvwlesnckVIATDSGGVQKeayfhrkpcvtlrdetewvelvdygfnvlvgadackitaa
lnnaklvtcehllygdgnssaliahmlkl
>Protein603 116
mpqgtiprgqaffdpelkgrwgaaqlakaskapvipigvwgtehvwprssklphvwnvls
pptvrlrvgrpvdlkyrspardterIMDALVDLLPAEARnayepseeelastypsg
>Protein604 24
mcgwnrrfdphfgrVQQLLQDEKs
>Protein605 43
mlktavpstihcdhlieakvgakQDLETAISTNKevyeflsta
>Protein606 44
wavvtsqdaavplkAYVHTDGVLYYCNAGDDSRylsvsdgyhyv
>Protein607 25
YSEIVTTTSPESKsfgdkeqvvtll
>Protein608 73
mqydsensatwkSYDCAGSAGAQTKanytkgttkckgangcnpaaaygwdalnwkfkFGS
STGTLTGISGGVK
>Protein609 41
rpvgttqfrTIGTDDNAPYSAYHDVSGLAVGTLLEYRaivk
>Protein610 102
mgaqirvyrqrirsvtatkkitrAMELMAASRvikarsavlesapythaltgalsslasf
snhphpmttevenpkragvliltsdrglagayasgaikeser
>Protein611 54
htdntgpralnerlslaransvkSSLVNEYNVDPARlstqgfawdqpiadnktk
>Protein612 71
mlnraptlhrLGIQAFEPMLIEGKaiqlhplvcsafnadfdgdqmavhvplsveaqmear
tlmlasnnvlf
>Protein613 70
iavvsetitthsyesktlakafeeitgikvkHDTIGEGDVVEKlqtsmqsgksiydgwis
dsdligthyr
>Protein614 31
dgvkalaaipsrEVLIAQVAGLLKspiqrla
>Protein615 36
mqtglkSIDSMVPVGRgqreliigdrqtgktavaid
>Protein616 35
mgtfitgqtrLENSINYVSPKfldvfganitlqpg
>Protein617 189
WVPVSVNLNAYAGKptparpgYGTDGGLAEAGAFLDNIVVKtptpartstcasameptva
sprpgpssttssVDSTNYYLAENRrraattagastassarrapsgstrptttsprtgstt
attrrcararttsagatpsrtgssgsrsrtacwcgtstptsptttptltrvrashyrsts
tpnswqsra
>Protein618 43
isapkiakkvdkksttvlkngflksygalrTFMQNNPRvnpsh
>Protein619 31
SVVEPLEGNKrsrsvsnsrtrssiphsmkpg
>Protein620 33
ggiytkaadvgadlvgkVEAGIPEDDPRnpati
>Protein621 37
mkgtnedlgkkilkDSGLPIISADSMAEAATKivaav
>Protein622 42
rADDTEDVIRermaiyhretkplsdtfrergvlvevdgmgev
>Protein623 16
QISFDDLLDGSPRiri
>Protein624 14
maqrANYTSVMSHR
>Protein625 37
mprrrdvpkrevlpdpkfgsqdvskFINAIMQSGKks
>Protein626 26
yksiqstlkprkLNIGAFHSASRrar
>Protein627 57
dpialaqtcekndqiefrriaaylyrknqrFEQSVELSKndklwkdaidtasestnp
>Protein628 81
msrVISDAVNEGRqirnkrghgdpspasapetpkpiertpetpkpiertpeekaahqaaq
dqarAGMASIFSQLARegrla
>Protein629 36
sdvcssdlcvdiqaappkTIGYSHTAYHEIKpprse
>Protein630 63
mlefpagsdglptyglalnlerdsvgsvilgeyehisegdtvkctgrILEVPVGPELRgr
vvn
>Protein631 32
srFEGAGLQIVAAKmkqlskAEAEGFYAEHKe
>Protein632 32
kLAINGFGRigrnafkiafdrsdlgkvsnqwv
>Protein633 24
mneppgarlrVGLTGVTMAEYFRd
>Protein634 33
sgkLAAVIPVFSFAKieaaiaaknfdgtydgip
>Protein635 35
qlvrSPGVYFEQTPDKtsdkdiftakvipsrgawl
>Protein636 25
egycirleslikQHLCFQSLYLYRr
>Protein637 49
ekftrtkphvnvgtighvdhgkTTLTAAITSVLAAKyggtakgydqida
>Protein638 16
mikLNTAITGGLTIDK
>Protein639 33
kiprssgkggditgglprVTELFEARnpsnpav
>Protein640 48
adgfsrMGGTTTEMVSHYYLAENRvysnydktlatgpynfgwadtkpn
>Protein641 19
EIPSSDGAELLDGDRaggp
>Protein642 99
pavadrAVTEAVAKFGAVHGLVNNAGIIRpamidkmtdqqwqevidvhltgsfywmratg
rhmverskggerTGGSIVNISSEAGRrGSIGQINYAAAK
>Protein643 10
TFGWWYWYQR
>Protein644 42
mkpflgvqlfyvsskANNAALAQEFVTNYVPTKefqlaifea
>Protein645 19
LVSETVSARfsrglhycdp
>Protein646 26
mverqrSVVWDVLEEVITEHPVLLNR
>Protein647 33
vigedvygklkfesgvhrvqrVPVTESQGRvht
>Protein648 90
mvheqlskffsgfrrDAHPMAVMTGVVGALSAFYHDAMDFSDAEHRnvsfnrlvaklpti
vamaykyntgapfmypdnsldytanfmrmm
>Protein649 44
hgggegrtgegrVPVNPWGQPTKgyrtrsnkrTNSMIVQRrhkr
>Protein650 74
adqpidiqiagqsgfttkTVNAATVERngfeftldgrimqkkdftwnatatlgylmnnpv
tkliegttriqpag
>Protein651 31
giiaraqkevkEIEQQYVSGLVTSGERynkv
>Protein652 33
mpdylrNHPVYYAGPAKtpegmasgsfgpttag
>Protein653 36
tiqrEIEDQLSEKilfneigpgqtvdvdvegwdgeg
>Protein654 63
mnavvvrtrkgirrsdgslirFDDNAAVILNNQKapigtrifgpvtrelrteqfmkiisl
ape
>Protein655 19
gllekkQYLYYFQLFFYFR
>Protein656 72
VPFSANHSGAPWLEPIHQDANGERTSEPAMPGEQGRWSLCPDNANRpHYNIHFVRqseal
qhslcphadhpc
>Protein657 32
CSTPVFISWSIYHTQQKqisksitkslsnsfs
>Protein658 35
mpiapnpvaikITHANYDVPGRalrvtmditnngd
>Protein659 25
cvdrsllnrkEYHENALFHGKqtry
>Protein660 109
GCVADVDGNPVNNLRlvkGCVADVDGNPVNNLRirsdginftGGEAIIYGQKqfslpvmk
GGEVGPSQSDITLPKktnavkVGPSQSDITLPKclifgqrgagltmtlt
>Protein661 43
nsvgngqnissisdinpddiesieilkDASAASIYGARaangv
>Protein662 31
mrkihvecrAVIGEVSNQESNLRslgkagaa
>Protein663 32
mshryitdrqlpdkAIDLIDEAASRikmeids
>Protein664 143
mgffaevpvviwdvqrMGPSTGLPTRvaqgdvlmaytmghgdtrhvvllpssvsecfdfg
iqafdlaerlqtpvfvlsdlqtpvfvlsdldigmnlwmsdpfnypekpldrgkIINEPTA
AALAFGMDKkegdrkiavydlgg
>Protein665 30
VAVTGAAGQIGYSLLFRiasgalfgpdqpv
>Protein666 66
mghidhgkttltaaisrtladrVPGNEATAYDNIDKapeaydnidkapeererGDSQGAA
QQVRsr
>Protein667 24
mkcfrllirDWCFCMQRlanldci
>Protein668 149
vfevkatngdtslggddwdetvidwlvatfkGAHGIDLSKdnmamqrlkettwpcsasrr
rlrrprEGVAITLSEPRerRQLDNIERltgrrmemakvpsaaqrrsrQLEQLAQTLRstl
enagvetglegseldtpeleafapvveal
>Protein669 12
rPAGPAGPGRpr
>Protein670 33
rNVAAGANPMALKrgiekavdavvkellataid
>Protein671 28
mlkYTFATPDRsfvgslqysfdegstvd
>Protein672 30
marEGSYAQLRlrsgeirrvhiecratige
>Protein673 136
ptvealdegddtrQQFAIGPLEPGFGHTLGNSLRrtllssipgaavtsvrFDDALHEFDT
IRGVAEDVTDIILNLKDVVVSSESDAPVVVRLDVAGPTTVTAGNIRttdevvvlngelpl
atinedgqlameltie
>Protein674 45
qasgakLPQIFNVNWFRtdengkfiwpgfgqnmrvlqwiverceg
>Protein675 220
gtasiahailayreagrargitnpnivkaetahpafgkAAQLFGLEQRNVAIDPVSTKad
maavraqidentvaiigsacnygygtidpigemselavergvglhvdgclggfilpfgqe
lgypfevfdyrlpgvtsmssdthkygyglkgssvvtfrdtalrrgqyfyetewtaststr
psgpagsTIAMDGTEGLVRgtkvvdtgipiampvgdaikg
>Protein676 50
prIIICVPCGSTQVERraikdaaeaagastvylieepmaaaigaglpvsd
>Protein677 150
ngrnhvakdrverdeedlvrlyltdigqyplltkddevrlaqviekgadarGQLENPEIT
LTPAKkrelrraarkgdgaeqtfvqsnlrlvvsiakkyqasglplldliqegnlglmhav
ekfdwrkgfkfstyatwwirqaitrgiant
>Protein678 26
ikvniyfkQLDSTAIWRievyffivf
>Protein679 19
gkACTNAILGIIRseehts
>Protein680 89
vrltnrSMTDGYVSLEGIDNNGDRgasqvrVWVPAGASVQLDSKDLEDGTNGAVGAWGTG
AGKwrAVVTAEFPGLVATSLVNTSGDRtl
>Protein681 27
dlgklviakIQEVPGITRtltctivhv
>Protein682 31
TATATSSTTPKttvkpsvvalddddsdflsk
>Protein683 32
apeekerGITINTAHVEYSTANRhyahvdcpg
>Protein684 31
mpgvsirtadadelryylykEITEPGTYEIR
>Protein685 17
LFHHSNGGGFESIAPKi
>Protein686 35
peefitlavarrlgkpakytetrSESLLSAHHGRd
>Protein687 25
kVMLDHYQQTKNLLVSYSESKlgff
>Protein688 42
lpqlakHFYAQAVEERnhammiiqyfldrdmsvelsgvdaak
>Protein689 77
avvkvgaatevelkekkhrIEDALSATRAAIEEGIVAGGGTALLRpaprsprrpsrwtam
sapahspctvhsrprpg
>Protein690 31
stvkvnrtvllivnrVTMPLVEMPDLQGKsl
>Protein691 82
mlplnltgtastynisvhvagggengqaeavqlgiarALTALDATLRhslkaaglltrda
rakerkkpglkrarkapqytkr
>Protein692 66
iygkIGNSGVSIATLDDMKvlydgfdlvcpttsvsmtingpapiilacffntaidqqmak
fkadng
>Protein693 144
srattagkTLHEDDAIRlwtlddevviasiktkmhaispdvteglslaidmaekdykglv
iwspdemfsagadlqamlpafmmsgvsainevehelqkamlklryanvptisavrglalg
ggcemavysakrvvamesyiglve
>Protein694 110
aqahsikykLLAGLAPRracygvlrFVMDNGAKgvevivsgkvkggrakalkfkdgymlk
tgekdgymlktgevkrnyidrNASINGLAYAAGATAAAAAGSSAASVRaa
>Protein695 33
EVSAGLENILKtfrfdvvgsylngqngqvafri
>Protein696 29
VAYVTPAATLDECRrpddgktfpppagae
>Protein697 82
TASASGDEGTPVPGGRgdlrprgrdqrrlvpargpaghrrhpggtTIYDTLVQPDESGKd
gadarrvdraqrrlrrvdpenp
>Protein698 28
mrTFHTGGVAGDDITQGLPRiqeifear
>Protein699 15
mlnvkITTPTLGIKm
>Protein700 37
QAVLMADEATRagnadkatemtsaaeafanqliales
>Protein701 33
ldstvvlsrDIASLGIYPAVDPLDSTSRqldpq
>Protein702 30
ytgikvidliepyakggkIGLFGGAGVGKt
>Protein703 73
mkttpasvlikkaagvskgsprphldkvgklsrNQAEEIAKmkmpdltaadldaavrtia
gsarsmgievegi
>Protein704 22
SLTAEIGYVTANRagnsctttq
>Protein705 23
mgkwqnefkakYNDDFYTGSTIR
>Protein706 57
tsqgapqekaldpaakGPAPEVAGAAKggtilvraettpssmdptniyyvdsneigr
>Protein707 32
stpphtvdgfvkeflrELNYGQGVPLSRssln
>Protein708 33
ppgvgkTSLGQSIARalgrkftrmslggmrdea
>Protein709 33
askrYFLVAANASNKiaavdtktgklaalvdts
>Protein710 33
ghrgcrLAVTYPEIAKmqtaaviraainvqknl
>Protein711 33
ervllgitkASLATESFISAASFQETTRvltea
>Protein712 72
atglllncepfnlnagsipkiedgskMSVHFLTNDSLLNRieekdlpqtlvtvsngqdsf
pekalgwifnpg
>Protein713 112
agavpgalfiprGHLESQIEMKlpdkdtplivqcaggvrsvfaaktlgelgytdvasmag
gfgkwkdegrewkvpqsldpdqkdrykrHLLLPEVGEEGQMKlldakvlllg
>Protein714 60
evapdgrihatfnqtvartgrLSSDQPNLHNIPVRseegklfrkafipapgcqllvadyn
>Protein715 33
gkagaqrwrgvrptvrGTAMNPVDHPHGGGEGR
>Protein716 45
avwrsvplltdsrTCGQPGAAKadvkgrraimaipsslrcivctp
>Protein717 34
adiesvnvlkGPSASALYGSRaangvilittkkg
>Protein718 94
mfdkLGQAGLDSLTISYDEFHADDVPLDTIKnalnaskASHIPVILNMAVSRtrdsfkII
ENLGTAAYCVPITRFPIVPAGAARtcqtlssses
>Protein719 20
mlknpevkGILVNIFGGIMK
>Protein720 41
agaarwrgvrptvrGMAMNPVDHPHGGGEGRskgiqpvspw
>Protein721 70
qsaatiktdvpntafagletstfvsltltdengrplvstpvtlaisgtakLSATSDVTNE
Kgvvtfaitg
>Protein722 34
deplnenlfrSVEELELSVRsanclqnanihlig
>Protein723 39
mvaielvtrpekpkAVPSTDVAVAEKkdttektsaqaes
>Protein724 33
hdalpistgaakAIGLVIPELNGKlgrseehts
>Protein725 50
inyfgyyggklqngngndvklgnnvprVDAVFDALRLVHVTNTKilggnw
>Protein726 149
eliakggkttvlkpkLSLLEGEIIDSMFMSKkalcdfyeaqledcreagilfslhvkatm
mkvshpivfghcvkiysssatasrstirtlsrstprpspswastsitvwststrrsrpcr
npcvtrssaictparniarvAEAEQEIKe
>Protein727 33
rDLDEEDPAEVEASKfdlayisldgnigclvng
>Protein728 59
mnrltklilfgaalaasvahaqdpkdipqkSGVTPTDLIVRgvdgtanldftvidvkye
>Protein729 44
mrFSISDTAEYGDLTRgpriidagtkarmkevlneiqkdkgakf
>Protein730 48
aakkrpllpdprFNDQLVTRfvnnlmwdgkkstafkvfydaidiveak
>Protein731 157
tldsrldpqrsrtvavsltkggnvslskeapglskILVGLGWDARATDGTEFDLDGSVYL
VNADGKvrSDADFVFYNNLKsadgsvehtgdnrTGEGDGDDESIKIDLAAIAADVDKIAV
GVTIDQAEARSQNFGQVANAFIRvvddgkgteiaryd
>Protein732 145
mqdlirkqpgiistrVGYTGGDVPNATYRnhgthaegieiifdpeltsyrkilefffqih
dpttknrqgndrglsyrsaiyylgveqkhvaeetiadvdasglwggkvvtevepagdfwq
aepehqdyleklpggytchfpradw
>Protein733 32
trepfrnqgrLTDLMESGKlfsdiglpqlnie
>Protein734 49
mlsphkdfdvsnypnqtlkdvatilqkatvfrFDGSDSMPAKvgagtfw
>Protein735 33
WDCWEIIFWVLHFRlrwkcvsapvplsaekkpp
>Protein736 106
gaevgpgdilvgkitpkGETELTPEEKllraifgekarevkdsslrlphgekgkvvdikv
fgrddyrdlpagvekmvrvsvaqrrkimegdkmagrhgnkgviski
>Protein737 49
vgtayddvrndkTETSWAHFVYEGNTIKTGSTGNGGLNELLNEFQDDQK
>Protein738 28
iihsikhkEAICHTPYYIRqyisttrff
>Protein739 44
mradadgkrvtyfnieiehliissvspkVAEGNIMTETLSIKya
>Protein740 34
mlekIAEGTVQKylkdvtllgqvfvkaadgkqti
>Protein741 66
NLGANDWSAPTACERscatsvpttgpppppanggtcgrwqhtslaappgrsrresscarc
vrdars
>Protein742 33
rtytpkpgevtrAWLVIDATDVVLGRlasqtav
>Protein743 28
MFQFPGLAPYSGSRssigrvapfgnlrl
>Protein744 39
pkGETELTPEERllraifgekarevrdtslkvphgetgt
>Protein745 32
svayknvigarraswrIVSSIEQKeeskgnqa
>Protein746 32
rEELLPALDVLASDLEAKaaeftdvvksgrth
>Protein747 35
thpgggwivdrVTANVPGMVVWYRddtytnnnvla
>Protein748 24
mrLFTDDGNAVPVTVIDVSNNRvt
>Protein749 32
pdskkIATFQQDQRhvsdmylvstkvgapkle
>Protein750 46
mtptsdcvvrIPASSAACKTEVSSHASTITKinrdskttvsftvqa
>Protein751 52
rrYFTAGVGLKynifgfnfaylvpsgsgvnrnplsntlrfsvlfdfssgakk
>Protein752 37
gdklpaepkVEVEAAIKeakdvleskdtdrinaakek
>Protein753 20
skYSDVLWYFNGKvfispll
>Protein754 31
msqqeerlprILIVEDDERLASLTQEYLIRn
>Protein755 30
agdasrDGFGVAAAYTLSKrTFLYGGFRhe
>Protein756 24
hpcvhpedrpppetekEMMEEILR
>Protein757 108
mlnverAGLNNVVDTYVESSELRlpklveaktkldfafidgrhlfdsalidffyfdsali
dffyadrmlrvggavvlhdlwmpslrkvagfirqnrnyrLVDANTAYR
>Protein758 32
ersivekGIYPAVDPLASTSRildpnivgeeh
>Protein759 28
mrglrsasterwcrrPPAASSWPKfclr
>Protein760 43
hvnkdardqyeirtykrLIDIVQPTDKtvdalmkldlaagvdv
>Protein761 40
trrssdlrriadvvenekVSVTISGKdqfvagdrseehts
>Protein762 20
WVLCLMLVRlgvarqnqkrc
>Protein763 53
mkekkarvedalhatrAAVEEGVVAGGGVALIRaraavgkikgdnhdqdagik
>Protein764 26
mgnqarVAPNTTCVSTSTRnfpnrlg
>Protein765 58
tkMNLHEYQGKelikrygvkiqegipvdtpeqaveaarqlqtqtgtniwvvkaqihad
>Protein766 172
mnltepeagsdvgalrtkAVPNDDGSWAITGSKiyiswgdhdmaenvihlvlarTPDAPP
GTKgiscfvvpkimvnddgslgepndlkvvsvehkmginasptctmsfgdeggatgwllg
nefatgwllgnefdgmrvmfvmmnmarlsvgvqglglaerVAFINTGFLDRt
>Protein767 336
mkSYENVLIFTPTLTEDEVRnmvskhrndlqavgaeivhedfwglrqmaypikkkttgiy
lvtkkttgiylvteyqakddavakmevlykrnesilrfmtialdkLLIFVSPSNPTGAVY
PReqieqigrwavehgiwvvtdeiyehltygetefhsmpvvvpeladqcvvlngvaktya
mtgwrvgwmigpadvigaatnlqshstsnvcnvaqraalqavsgdleavgvmratfdrrr
ltihrmlneipgvscmepegafyafpsvvgllgrSLAGHTPQTTLELADLVLSEAKVAFV
PGEAFGAPGYARfsfaladddmiegvariarlvaag
>Protein768 28
mtrIFAEDGASIPVTVLDVSNNRvtqvk
>Protein769 31
VAPGVLARhsaplpqsmspiesqnplpdhgl
>Protein770 63
egrAATPTDAPPGRapagrlmagfgvpsgqvdlapewisvpqhlsfpiehpgadaavent
hal
>Protein771 25
kvlgrTVDPAVAQRiaetylapsen
>Protein772 23
sikttvadsaaaykATQVALEKs
>Protein773 28
mfarFSTVAGERgaadaerdirgfalkf
>Protein774 20
PAAAAPAAAPKqplhqllpl
>Protein775 64
neglveaisipqtecfagaiqfarAEGIVPAPEPTHAIAAAIReaqaakeageervilta
lcgh
>Protein776 137
hgplagarVAIDGGGDGEVSLARaalaegarvvalggrtlasgfdaevldawagdadgvl
pgeavadglhtgsdvafvgaktnsvdhdrmagvaapvvvpyarlavttralavaaradrr
vlpdfvtvagplsaqwp
>Protein777 375
mlvvvfkVQLEQAIAESQQLNMMLVEQAATVVQLEQAIAESQQQHKMLVEQAATVVANQK
qtemrldarmddleATEMTSAAEAFANRLIALEAEIEQATGMHLQATQASDQLIALEAEI
EQLKGMHLQATQQLLSQLDQAKqnssklqkklaekQQLLSQLDQAKmqesmnnamtslsa
tvgddvptldqvgddvptldqvrekiegryakFTDQPDDVRrritkfintvmelgkkava
ewnsarkqllrrITQGAFSPTGGTPSLTISIKgtndsitimgygpmgevppleefmldai
efadgtvwnqddifarvsltiegdefdnqligglgddlvlglggndqltavngndtldgg
dgddtllsgdnlnav
>Protein778 49
tkcdcghefcgykenwkLFANIYVRdtpeamaevypalmapdtnwqvyr
>Protein779 33
glirEGEGVAAQVLVKlgadlnrvrqqviqlls
>Protein780 16
QVWELGMQFFYLKmqv
>Protein781 50
aqakEQFFPVLSYRtgayapngtpwangyvdylklvnargginkvmvkfe
>Protein782 53
QAGPESTGEFATYTTKggrrrlvprdarlrqrgpdrprsgthrvrprlprghl
>Protein783 45
mrLEEPTSGKvifggddwsgasgrdlrrmrrdiqivfqdpytsln
>Protein784 31
pshdpdaplrAWVTNLDSNPFVGRlalcrvv
>Protein785 151
lagvfdnlgiskdgrvgtfawnsarHLELYFAAPCSGRVLHTLNLRLFPEQLTYIVNHAE
DEVIFVDRSLLGLLVPRigelptvkhlvvmddgapseipsfddglevhdyeqllaaaewt
efrcndelaaasmcytsgttgnpkgvtythr
>Protein786 33
erLDNLEDPYRlfrchsimnyvttypknlnptn
>Protein787 43
tdrdcitnkdytsiskNQVQTSTTFKyvdqgmyyaychawtpd
>Protein788 193
mslinteikpfkstaysngkFVPVSDADLKgkwsvvffypadftfvcptelgdmadhyae
lkamgvevfsvstdthfthkawhgssdtigkiryamigdptgnisrnfeilredeglanr
gtfvldpdgviqvmevtdgviqvmevtaegvgrnaaelvrkakaaiyvrqhpgevcpakT
NNNMGGSTNVVLR
>Protein789 33
TAVSQNSSQLQKrswlrssgcsasstsprcrsa
>Protein790 20
mkGELLEPAMNLTGKggtvv
>Protein791 34
rSCTLNTLEYILFDWGGLTANLKykllyktpvgm
>Protein792 34
mivrQPLELVEQLTGFDIKvnvigggesgqagav
>Protein793 30
ngqnghcaggtssyppvdrkNHYTLEEVPR
>Protein794 29
dirNVPAPAARlcrrrphtraqrvrcslr
>Protein795 42
agvaykagkvpflangrALGMGDPSGFVKmlacketdrilgv
>Protein796 21
mwiskEEYDESGPSIVHRkcf
>Protein797 39
EFIFFELKkpnlrranndyqqytssslppgsthpligmh
>Protein798 33
rdtkLGTEEITADIPNLSEHQLGRldesgivyi
>Protein799 42
yaiietggkqyrVETGTVLQVESLPGDVGHSVQIDKvkllhg
>Protein800 21
failsisfilrLSFSPDSAPK
>Protein801 34
fggagvgkTVLIQELINNIAKgydgisvfagvge
>Protein802 33
SSVVGPQGKvvafhapvplagryvkpiasaeca
>Protein803 37
lpilpkLETACTNRvsegmvvmttsdkakdrseehts
>Protein804 37
qklgakesvtftyvgkGVSAGQAYDKvivncdqvkap
>Protein805 39
ndrAAGLCLSRqplptqdpkvagkvanvakgayilreas
>Protein806 33
lvsillfpslshaqavkkMDIEVSSAVLKtaew
>Protein807 28
maehlaygsllqegydvrISGQDVERgt
>Protein808 204
yntgirrsqidkNINLNSVVDRgwanysnneltthqithtlnfnkqittnlnlnalvgye
ymkfenkgvnmngrdfgdfsipytnyfqytsqgsrgissfadpttelqsyfasailnfky
qflvtatvrrdgstkfgennqygtfpsfaaawnisngilkdvdiirnllkdvdiirnlrl
rNIVFNLNFEVFFFHSWCRseerr
>Protein809 68
gginevvkvkngyarnfllprQLAVENSPSNRkqleerlkqvrkkeekmlaevnsviakl
neapiklg
>Protein810 76
vdalneksqktviktwsrrSTIIPDMVGHTIAVHDGRkhvpvyvtesmvghklgefaptr
tfkfhagqertarggr
>Protein811 110
kALEGDQSEIGEASILKlaealdsyipqperaidgafimpvedvfsisgrgtvvtgrver
giikvgeeieivglkptlktvctgvemfrklldqgqagdnvgillrgtkr
>Protein812 83
ddwqkGYTTPLTSGQFDVWIGRamlefeptetfsallsihgwkdksdtqvgqffgvepln
ptngvdprIIAYPLAPHNPRaad
>Protein813 33
VLDSVTWYKvdpdkdpeqkldtfkniikkpkdf
>Protein814 20
ADLDVIMVAPKrlcrvptsm
>Protein815 68
mdensgfagtrNAYVGLNSNWGTVVAGRldgvrygvygkydafangylgnftqmtsqvdr
ansaiayi
>Protein816 42
lkgrndgngldavtggqakSLPVAGDAARpgvinedakfsgn
>Protein817 24
kNIQSTELLWLKeimstenkmang
>Protein818 43
GLGLSADGNHRtpdgalasvrtattagapatlngappwwcasr
>Protein819 63
gggrpdgqdrGWFVEPTVFADVDNSMRiaqeeifgpvlavipvddtddairvandsdygl
sgt
>Protein820 32
dvcssdlaatdvkiyakakrVGETSEIGRasc
>Protein821 19
VSTDSVTIEGSGAFGKqta
>Protein822 79
mnnlsqtelqelkAVFFFFTNKQNELTAENLKsamrqvampivekdieqmmkeagsggki
tftefatmmgskmasmdnp
>Protein823 44
degphrkyyginaqgrHLLETEGKtwaafaatmdglleqagvqs
>Protein824 125
atqedpwqhfarthaigqvvpgkvtkLVPFGAFVRvddgieglvhiselaerhvhisela
erhvevpdqvvavgddamvkFDISAYAGLSNVITRfrqmsdggvqwegwwidnlsvtnda
tviys
>Protein825 33
kANEVPEAIRkgndqarknlfrvpldgttiphd
>Protein826 33
gkfrQNFGIWIGESQDDLIFAHHLRldqpghts
>Protein827 34
magfghqdrwrQVGLDSVDGPQTRrldrvtvrrr
>Protein828 310
mkttrvggghpgyvvrADPNPDDAEAPRttfqqdlwhytmarmvdacatygifpywgpfg
dirdtvacedqfrnaylmgcvgawslhpvqidiakkvfspepsevawarpepsevawarW
VPVSVNLNAYAGKnvhlrfrYGTDGGLAEAGAFLDNIVVKKGSTTVLSDGAESGDNGWSL
DGFKRttgterVDSTNYYLAENRVYNGYDKtlrQGPYNFGWGNTKPDWVERfpfqngmlv
wyvdtyfadnntyahpgegfalpvdlhpelmaiqglhpelmaiqgspltnrrIMHLPENV
EEFVVADPSR
>Protein829 33
gdnfnarQITPISINAFPTDTKdtyyntfpqnv
>Protein830 43
efddgdatervikrVFLGESPEPPVSRfdepralstwnltrpg
>Protein831 32
lfrSSLYCTDIFKmieapifhvngvdrkstrl
>Protein832 53
mayyyanhctlkdatlpffffigdegyypqteghfisehigrNNLAVDAResf
>Protein833 110
ssdltsgftrkleivgvgyraekrgnnlalqvgkshpvefvppakeisfevdkdgrNVTI
SGTDKcaigelaavirrtrppepyqgkgiryagevvklkagktaskggkk
>Protein834 53
madrfanartdndrgglsgdrLATGFDPTDKgfyhggdlagvidkldyikglg
>Protein835 68
yynaivwqdtrtdkiikVLEGSVGQNRfrdkvglplatyfsgpkvkwmldnveglreaae
rgdaifgn
>Protein836 46
msslngvkGQAGQSNYAAAKagvigftkSLAQELANKgvtvnaiap
>Protein837 82
dyhtcattngtakcwgwndsgqlgdgtttqrnvptavtgltevsaitagtshtcatttdt
vkcwgrNSEGQLGNGTTNDRtt
>Protein838 14
QYSFTWWWWWWCRr
>Protein839 24
mrGTVIPVEITIFEDRtfrfiikt
>Protein840 40
maisteqkaqivgdyqrakGDTGSPEVQVALLTARindlt
>Protein841 34
leakfnlrEGVDPQTYGIGLKelweitpemhqlg
>Protein842 33
pdcrderrnpvldvnffdelrIGLATADDIRqw
>Protein843 19
mrAQIEETTSDYDReklqd
>Protein844 23
mrihkrIIDLNSPASVVKeitti
>Protein845 120
kawalgaqydlgvaklygiyerAENTGTNAAFANGKdrGWGVGASIPVGAATLGVSYARe
kNTAAGAAVDGEVKAFGAQLIYPLSKrtrlytsylngkSTTAANVETKntalnfgmqhdf
>Protein846 70
veakggkivgavrhplnasdfssfllqaqnskAQILGLANAGGDTINAIKaakefgidkt
mkvagllvfl
>Protein847 39
sakAVYTEADYKatvkkvvdtqvvidsvvgyitsvnfke
>Protein848 23
vghkFGEFAPTRifrghagnkks
>Protein849 217
AGEGGAGAVAFRvfvkAGEGGAGAVAFRreahtprggpdggdggkggdvwfvadrnvasl
lafrdhphrkatsgnhgggkgmhgaagedllvpvpegtlvrerdgtvladlvghgdrwla
geggrgghgnarflsnrrrapdfaeqgeyteerflvlelklmadvalvgfpnvgkstlia
aisaakptianypfttlvpnlgvvrtddgfemvvadi
>Protein850 72
LALQTANLDYNGRcawcrpvpatrrpsawtgrrirgatsrwptwcswpaptlpsvrrspp
aisggpataaps
>Protein851 37
SNIEYIEFWMLDPFLAKpdstqlisesgkirlqlgii
>Protein852 30
lperFFHLFFDFFHVTHKrlnfecrntsfh
>Protein853 42
shcvfgfyiskvfnefnfiiydfffkckNIFFVMFWIFRnhd
>Protein854 36
grQVNTVCTPRekvncrcamqgkvagiyhalqtwfa
>Protein855 31
mvwgsnvpqtrTPDAHFYTEVRykgtktvav
>Protein856 33
fhakikswisasvgarlvttfkSPSVIMPMSKs
>Protein857 78
mlgptllagcggdskttasgadqnsggktlrISNWPLYMAEGFNAKftwprastrssrrr
patrsatrRQEYIDTAIR
>Protein858 105
vdvdrerislgikQLDSDPFTTFVSINDKgqvvtgkvktvdakGAEIDLGEDIIGYLRas
eisrdrvedarnvlkegdevtavvvnvdrktrniqlsikakdmad
>Protein859 38
mggvsaavskTAVAPIERvklllqnqdsskalegkkyt
>Protein860 284
lafavtgaseynsgtvtdtatvgvtvvdtytlevnflepaaynaniiglwtahaqpqwai
egddctkgrgerWTEPGFFQTYGPFTLKswihdsqltiiknpfwpgsdavpqakldevtf
nmldetaafaeyeagnvdavgvpladidrvkadpdlskqsrltltcpssttrprtcvppt
mastarrrslmmracavpcpwrliaTGISADQVDYVLMGQVLQAGAGQITARQAAVEAGI
PLDVPATTINKvclsgintimladlliqageaeiivaggmesmt
>Protein861 56
vnlvvighvdsgkSTSTGHLIYKcggidqrtiekfekeaqnlgkgsfkyawvldkl
>Protein862 31
yadaacdiefqfpfgfkELEGIHSRtnfdlg
>Protein863 41
lhdalpiltpsqteiiikgidkqkVGQTAADIRadrkstrl
>Protein864 33
mnkVDLVDDPEMLELVEMEVRelltmyefdgdn
>Protein865 39
rgnlanvirYFPTQALNFAFKdffrayfgytkekhgygi
>Protein866 33
sehyiatgllrkvkelniaipkAENFNYLPGKg
>Protein867 110
kEAGNNPVLTGGDLATAFNNDANTLKlrnfiaskdngievgkagyfsphksfdvtfsphk
sfdvtlypskmlqkiasdvlykssaarfdgsdlmpakMTGGASISPQQRs
>Protein868 31
dengsnprLQINAQNCVHCKtcdikdpsqni
>Protein869 36
aclvrNQYDLGAALRqmleasgqklpeskptlevnp
>Protein870 31
akEILFDESARarMLTGVNALADAVKvtlgp
>Protein871 69
mtdtpwqgdacslvdafragerspleeteaslaaiseskLNSFSFVDPERaresareadv
slpfggvpt
>Protein872 13
MWFGLDCRvdhrn
>Protein873 359
SEIDRDEVLLDIGNDVDPSEIVSPGEEIEALVVQKivspgeeiealvvqkedkdgrlils
kkraqyerawgtieeikegsgvvtgpvievvkggliidiglrgflpaslvelrrvrdlap
ylgrdleakiieldrnrnnvvlsrrayleetqkeqrdeflanlapgerrkgvvssvvnfg
afvdlggmdglihvselswkhvdhpssvvtvgdevdvevlevdldrerislslkatqqdp
wqefasahqvgelvygrvtklvpfgsfvqvgegieglvhiselaerhvhiselaerhvev
pdqvvavgddamvkFDISAYAGLSNVITRfrqmsdggvqwegwwidnlsvtndatviys
>Protein874 137
hvnvgtighvdhgkTTLTAAITTILAKkyggeakayaqidaapeekargitintahveye
tanrhyahvdcpghadyiknmitgaaqmdgaspvrprwtvrfsssppptarcrrrrstss
wpaTPHSHQWRyryvlv
>Protein875 30
kftkTLSSYWWWIIDSSTLTRtrftgsgsp
>Protein876 33
DHVDNLGRrgevvkvadgyarnyllprklalla
>Protein877 33
darwpcnstkYIVHFPETReiwsygsgyggnal
>Protein878 44
llggcantseletsvqnlsnkVDQLAQDVSAVRadqskmaadia
>Protein879 14
HLLQDLDKptmils
>Protein880 75
grqcasltgleqavaapnksanssiipqfsgpfnprPAETTISASGKetlsaaciisltm
vrksvsftagakast
>Protein881 8
LGEFSPTR
>Protein882 31
evcvtatvhtkikdrtvflvevkQAGIFEIR
>Protein883 13
ltkYMVFSLGTCK
>Protein884 34
IGNIGIDAGKiqtlfasvsdvsftrhytglsivy
>Protein885 33
GLIGFSNEFLNLTRgsglisnifdsyephkgdi
>Protein886 31
mselqgqsveskMLEVEQATRnveaqarlsq
>Protein887 51
ahdiraksarqevrkhrvldvnnfdqirIGLASAQDIRewshgevkkpeti
>Protein888 47
mrsgevrkvhidcrATLGQVANEEHSLRqlgkagvkrwmgirptvrg
>Protein889 150
mkWVGDHYSDSIHALGKntrggqylagvysntshthfgglinatpngrragetfasgfap
engadkrGSTALINSMNRidfkkfanginfsikldassydcsswmppvttvtmvrvhwva
ctrctsngLIDQSALEIVDTAKrtgavvrg
>Protein890 31
varTDSEGADLTQKipvsqkkgdlasqyisy
>Protein891 17
SIEYMIYLIICERgwih
>Protein892 34
QIPDPAEPGDLDPETKnpqargqadprrvrqlrr
>Protein893 72
VGGATYQVPIEVKpnrattlslrwlvgysrqrrektmterlmneildasnglgaavkrre
dthkmaesnkaf
>Protein894 137
mvpadgnfttaiakgnpkAGEVMGQTRqhsllinllgvkQIIVGINKmdcdvakygeary
neirdesmsmlekvgwkksliekevpflpisgwigdnlikksenmswwkgmdvlilgdan
kkvhidtlhdaldkmmq
>Protein895 35
mrdlrvgsllikkgkNFVGIVTDTDLVRkglatsq
>Protein896 16
LCIVVGSHRiiflyrn
>Protein897 90
mhwskDDTNLVSASQDGKLLVWDALTTNKlhaiplrsswvmtcaysptgnfvacggldni
csvynlrskdtpikvqkelnahtgylsccr
>Protein898 33
pllekegvakisrlpisirIVLESVLRnfdegk
>Protein899 23
epykgkgvrYANEVVVIKetkkk
>Protein900 85
laaaaqdspeaessarvggikeivvtaqkraerVNDIGMSIQAIGSDDLTKLGVTDTADL
SKitpgftpssgspekllcnsknsn
>Protein901 40
krvleekrsiqykTVEVLNTDAEGRliladalhenilnln
>Protein902 23
glklgskVMQPPSGTLVPKiafh
>Protein903 33
nckvgdrvlfgkysgqtvkVDGDELLVMReedl
>Protein904 33
qttvdqaskkdwragrSAIVNIVPASTGAAKav
>Protein905 64
msvpfyelvdeavadlspggyvdlyagfvdeferrvgkSSAPVHYRAIYSELADWMRrws
eafq
>Protein906 38
LESGLGDTFVGDFLVTSLERaanttkkklsvvrsivpq
>Protein907 33
atrarVTLEPLERgfghtlgnalrrillssmpg
>Protein908 99
magaqervlrrrigsvgntkkitrAMELISATRvtkaqqrarearkaqqrarearpyate
itkAVDGAFLMPVEDVFSISGRgtvvtgrvergiikvge
>Protein909 13
GVFYLSAAMEYRw
>Protein910 48
mwvekegaygnaerrtqfwrqqvkgpgesrSDLWQLIEFSKrfkmeev
>Protein911 47
mdelspedklsvsrarkiqrFLSQPFHVAEVFTGSPGKyvslkdtik
>Protein912 31
gvkddvsnpnivqvavgskDHTTLVAAVKaa
>Protein913 17
drVTHDQVLFSWKpspd
>Protein914 39
mgegailkLADALDTYIPTPERavdgaflmpvedvfsis
>Protein915 55
ekgygfisreqgedvfvhfsqiqgegykSLVEGQSVEFDVAPGRkgeeaqnvrpl
>Protein916 51
mqhtdqkatrdvffnysgpnapilkrgkYLENLGAIEEKfkphhakieikn
>Protein917 13
msrSLHETYCPKk
>Protein918 283
mgkNPADLFDEFEGKtvnkygsgdvkyhqgyssnvmtatgelhlalafnpshleivspvv
egsvrarqvrredvagkkvlpvivhgdaafagqgvvmetfqmsqtrgyttggtihiiinn
qvgfttskredarsteyctdiakmvqapifhvngddppifhvngddpeavlfitqlaldf
rmefkkdvvidlmcyrrrghneadepsatqplmyqviaklpttrtlyadrlvaakvltrg
evetmvedyrqaledgqhvvkslvrepnkTTAEQGVVKaidpr
>Protein919 25
MLVDTAGRltnsrsvtqrnnlliif
>Protein920 12
mkGSVVTGPITK
>Protein921 75
mtdkyilaidqgttssraiifnhegqivsvgqkeheqifpragwvehnaieiwdavrEVV
GEALAKaslnkdniq
>Protein922 89
mavevrTPEEYMGDVIGDINSRrgqiqamedlsgaklvkALVPLSEMFGYVGDLRsktqg
ranysmefdsyaevpkavaeeiikktrge
>Protein923 92
iaraedenivsieateeaeeawlatlwqagkgfgrygakCTPSYGNSEGARsmeaarnvv
hpgnlmnyvaylqewrdagdmpgtvvvrgdev
>Protein924 80
kktvkeacaekgldvtkVEQELQQADKmpssrpipygdwsldfladyivnthhsyvrktl
pdicmnankvmqvhgnqhpe
>Protein925 29
agtrtlsrTSLASGPSSRsccasrssaaa
>Protein926 31
paeaetkTAGGIIIPDSAKekpqkgiveavs
>Protein927 32
ATNITPEQRdgilkvivglfdaapggiylnqf
>Protein928 33
DAAENVAESLQRgtrvivtgrlksrsyetkege
>Protein929 30
mgirVAYAAGPLDVGAAIGNAKgatgpadv
>Protein930 51
avgkAIYEAAGAENAASGDGAAEDGGAHRapeddqvvdaevvdepidlgkq
>Protein931 80
sygntikkaahikyayekgirlyatdskADLQSIADNAPGSKifvrilveggetaewpls
rkfgchpdmaidllvqakll
>Protein932 145
hqtaqpgrhrrvsegavacdaaggwhgrrrlgeapgrhrliverdhalqhdagqvggprq
dgsppgrwlpdgvrhdhrlgrhldgsrghaclagesrLDGFVGLAGCDKrtprrvrgpgr
lrqvdprhvdgrrpprcgqrhdlqr
>Protein933 32
igkeiakrclekgiervvfdrNGYIYHGRvsa
>Protein934 39
DISIVLNDNAGNEIRagtftgagqklgksiawmakamil
>Protein935 40
qafshnsaatkADVVSAITTPVTGSVAVLNAVEGVGTPKh
>Protein936 24
mlktgevkrnyidrAVCHVNLRqg
>Protein937 21
mdfrYFNTSSGTNVPVNPARd
>Protein938 130
mhphlqtvnrDTELFSSQKagslmfenpapsgfdsrgkllidtdpplhtryrrlinkgft
prMIGLLEQYLQYRaelivdnviekgecdfvsglamelplqaiaeimgvpqedrrlifdw
tnkmigaqdp
>Protein939 14
mrWLVDCAAKrsek
>Protein940 44
maapkLEGANFVNEPVSAPKgpammvfgahwchvcqaevpqvaq
>Protein941 30
mgqlvarEIEAAGGVAKefntiaiddgiam
>Protein942 85
mgkflygqnrLDNSINYVSPKFLDVFGANLTLQPGEKsgsgncgaantvfsldpttglvt
ssttksndcenhiadaislalsyed
>Protein943 24
qedqetliakkVTPGSGEIEFRli
>Protein944 62
edhdalvaaldsrvqaagtalsaadteargaaddraswaarakALGQALDAARsragaaa
la
>Protein945 123
psptlcslrEPVPTASFGFCRalrptttFEEFASDRhrrSAINHVVLAHKcrrrQVLGEV
DTTASVDRrslppiacagrrsttscwhQFITDLGLNERwtlqrastepgrrtsstssrpt
rgs
>Protein946 54
mgsprantqkvgkvtrAQLEEIATVKkadmtaadmdaavrtlagsarsmgldve
>Protein947 28
mystyedeceanptdkkkIMVLGGGPNR
>Protein948 35
idgkrYTAQEISARilmklkrdaeaylgetvtdav
>Protein949 19
VHHQVIPPQKtvtlqevvr
>Protein950 42
wpitdwiedlvlrTAGPEGYDKwvkgelkftdpavkeafeyf
>Protein951 37
myrgdvvtkDVTQAVSTIKtkktiqfvdwcptgfkrg
>Protein952 44
ewgapfggfkdsgvgrELGPEGLAAYLESKtinlpagtepklay
>Protein953 19
AINPSVLTSRpagrstprc
>Protein954 33
dgdkiavakTGNAETPITKnvrplltidvweha
>Protein955 78
klqervaklaggvavikVGAATEVEMKekkatevemkekkarvedalhatrPSFPDQPLW
PDVRrdhgvepgegrhgl
>Protein956 16
DDEIIVIAGKigrahv
>Protein957 55
ddsignylfngyriqvskynqsaterirafakrrrEQGLCVACGTKvkrtnpktg
>Protein958 31
viyskyggtevkHGGQEYLILSARdilaivs
>Protein959 126
hrarrrlqnhplaaahrrrrcllgatppglgrqwrhprwvrrrcapgphaglelsiqvsw
rAVQMMTQVPARtgradddpgtgqalrpdrprhhrggqprrpgavrprdgrlgpdhdagr
parrhr
>Protein960 136
mprkvrhrkhqrgrlkgnakGGTAVSFGQYGVQALEPGWITARqieaariamtrhikrgg
kvwitvfpdkpvtqkpaetrmgsgkgnperwvapvkpgrIMFELSYPDEDVARgalerai
qklpikarivtreegi
>Protein961 71
rVHPASHLERikraspehgvvhldpdtamnphtwqaalraagagchavdlvmkgeienaf
cavrppghhce
>Protein962 24
ffprlkiakNNLLFLFNFCKlnyl
>Protein963 26
mptrnelrNVAIVAHVDHGKttlvda
>Protein964 48
dvinrhkTSDLSDSQPTKgniagglttieekalgniqkigkkctvdgv
>Protein965 33
afdpvdilkikGVAEVQEYLVNEIQEVYRiqdv
>Protein966 24
egkEADLVSGAAQKLFAQAQQATR
>Protein967 31
makrAGYTAVISHRsgetedstiadiavgmn
>Protein968 23
vvvkpaeaetktkGGIIIPDTAK
>Protein969 46
mkSVGEAMAIGRnftealqkalrslekkgssfhwdgerptteqare
>Protein970 22
mrilrrLNAAEAFETFLQTKfv
>Protein971 36
giadvwvgsvkagggsrTTVMESGGVSGSRwglkgs
>Protein972 41
ptggkYDLLQIQQLLNLWDLSSLQSNPNFVSINNKnfrins
>Protein973 46
qgqeanrLQASDVLFGReyneslvhqvvvayqanarsgnraqkdre
>Protein974 19
fflqhrSIFWEATGRcfyf
>Protein975 32
mkhiiavllenepgalsrVVGLFSARgynies
>Protein976 50
rgrrrgsrpgcvlyrrrtterlpsstagrrAAPPAPAPRipgwprfragr
>Protein977 33
vpqgigadliatlegfsrTDIDSFALQSQQRaa
>Protein978 77
esqdgtvfkwnfplagtywlaadalvqhigkkeggldklkgkkIALVYHDSPYGKepial
lqersrqlgfdlqllpv
>Protein979 41
mrDVLTLLSNPKiaanmtsgnfevvgimplgagyllvndra
>Protein980 32
svlkDAASASIYGSRaafgvilvttksgkagk
>Protein981 74
mgevivtaldqkrtprelgysvqkVSGAEVAETQRenflnglsgrvagltvnptsgaaga
ssqivlrgfnsmal
>Protein982 49
LAGTADADETAIGHVPTIDSLDLSGLDLDDETMGKssrsttrrgatrss
>Protein983 33
dvcssdlahlllgfdgelrrILDALAVDRksvv
>Protein984 382
mesgkTFTLTGDEQIHILDLLNKADALEQFLGTKflgqkrfglegaesaipildevltla
aanhmdsavlgmahrgrlnvlvnivgkryqdlfgefeqiidedavqgsgdvkyhlgqrgq
fksvagnvidlelaanpshletvdpivlgiarakmdqipknvenkypvlpilvhgdaafa
gqgvvaetlnlssikgykaggtihlvinnqrhhppgdqqpvgfhhparvgpqFVAEYTAE
KvskLSGVPVVKlnelaelyadpkikvvsfwtmgfnqhtrgtwannlcynihlltgkise
pgnspfsltgqpsacgtarevgtfshrlpadmvvtnpdhrKHSEELWGLPEGTIPDKvgf
havamaralkdgkvnfywqqcn
>Protein985 27
mgertrEGNDLWVELADANVLKdtalv
>Protein986 54
mliprddkrlvqvveelqgeanghcaqlkVVSIPDDVSWVIAKangsehvseqh
>Protein987 45
cvwpifpshqlgdlpakdwatdprVAETPLSYGPYKlvewvkgek
>Protein988 31
rMEQSTLLEEGEMMIEKvrkhwmvyvedfvm
>Protein989 28
TIANTGPKtssraiaisgvtksitvgpt
>Protein990 35
medkVVVVTGAGRgigraiallmaehgakvvvndp
>Protein991 87
ddlrsdvndgynlykSTLQVTFKglpsvsvtlansstykttdleinqaikkaintdatls
klivaqdgpanslivkslidgvmsagd
>Protein992 49
myavkpwtirQYAGFSTAEASNAFYRkALAAGGQGVSVAFDLATHRgyd
>Protein993 21
WVAVSEVARliwlkkepktts
>Protein994 31
srAQMAVFLWRnagepapagqqsftdvptts
>Protein995 36
lkphgltlrHIPQSWEFSSLGGWIATRssghyathl
>Protein996 17
lqydrsirIPCPVEIGR
>Protein997 27
srdsklslrskrVMTDPIADMLTRirn
>Protein998 61
agqitgvgklikegdgsftlsesnsytggtlikAGTIVVNNDKslgakqaefaantilki
d
>Protein999 84
GDPSDNLPGVPGVGEKassrlttcstrrcaathrttcpafrLAQSLEANEDQVRtarsmn
cspmppsrppswpnhskptrirca
>Protein1000 24
mlsicpifkNIPDSNAPRseehts
>Protein1001 8
HPSPATAR
>Protein1002 110
mnivvcvkYVPDAQAERTFNASDSTTDRvnvdgllseldeyaveealkfveagegevtss
krakvrslsspsdptrhptrsrrGIPAFTVQEAVEAAQKlggpvwvvkaq
>Protein1003 32
vkvtlgpkgrnvvldkkFGAPTITNDGVSIAR
>Protein1004 47
qgvlpqntetsiptqpflartrsldtkMNLIQTLEAEEIARlnktip
>Protein1005 49
lggglkAGASMAVQSRgrttavsgrDAYVFLSGGFGEVKigavdaqyqt
>Protein1006 26
mnrytkLNVEVVGHTDTRAGEDYNMK
>Protein1007 18
TVQWHYLEVTLRmaeksk
>Protein1008 33
ggvhaldakVSLDNNAAFRhpewdefrateeld
>Protein1009 62
mtgeaivafvvlkgarptgdaaaavikELQNWVGQEIGPIAKpkdirfgenlpktrsgki
mr
>Protein1010 393
mtrMGQGALDVLGSDGQFVPAIHSVGYPLVDADGKerpdvtwpcnetkyishfpetseiw
sygsgyggnallgkkcfalriastmgrdqgwmaehmlilgltspegektyiaaafpsacg
ktnmamlvptlpgwtvetvgddiawmkfddegrlrainpeagffgvapgtsdetnfnama
slasnsiftnvaltddgdvwweemseeapahlmdwkgndwtpdsgtkaahpnarftspas
qcpsisadwespegvpisailfggrratnvplvtqsfdwqhgvfqgsimssektaaaagk
vgdvrfdpfamlpfmgynvgdyfnhwleigkatdadkeigkatdadklpkLWVAPPTKmd
aaeltkegfyntfgtagartempgcslcmgnqa
>Protein1011 53
rayyigeqdfylpkdgkgafkSYGSPAEGMADMLETAKglipshvvfngsvga
>Protein1012 100
paaekVTFATDTFFDFDKavlrpesqakltdlvektkGVNVEVIIAVGHTDSTGPDSHNQ
Klsvrradsvknflvekgveknriytegkgstqpvadnkt
>Protein1013 10
MQWIFYIPVK
>Protein1014 31
mkqrADLGAYQNRlevsarglmnayenvqas
>Protein1015 66
FLDVVYPDPEGSFYDGEDLHVLSLDRirlgrdaarvrplrgqparhreqprrrsqqrrqp
vglpge
>Protein1016 25
EVVQPYPTVERarwcsptprsnata
>Protein1017 12
VSWSPDFPHTRa
>Protein1018 35
tslnefaataagggsakVDAEFWMVNVSNDARfvn
>Protein1019 22
GEAGDNAGILLRvsakigrahv
>Protein1020 31
LASTSANPRqllagqpvdnplatktgghldk
>Protein1021 33
AQQGLYEYDAVSRlrdsqlgkagvddishyikk
>Protein1022 197
davekvapgviwrkSVDQPVQTGYKavdamipigrgqreliigdrqtgktamaidaiiaq
kgsgikcvyvaigqkqstianvvrkleqygamayttvvaasasepaamlflapysgctmg
eyfrdrgedaliiyddlskqavayrqislllrrppgreaypgdvfylhsrlleraisilv
ylsvhhaTFLSHSPRld
>Protein1023 39
altaltkgqltdtpvkSQFGYHIIRlddvrdaqlpklee
>Protein1024 38
wwpwvkNYYGEISVSARrdapvwarawidqdlkksmgf
>Protein1025 29
LPADMVVTNPDHRqaygrvvatagrhdsp
>Protein1026 195
mldingasalvtggasglgeatakalaekgakVVICDLDRQAEAGEALAKEIGGVFAPTD
VTDTDQIIAAIEAGKelgpvkALVNCAGIGWATRtigrDGEYSSAHDLEIFRKVIEINLI
GSFDAIRlaatamsqnepnatamsqnepnesgerTVSFQMPDKdpecaeqYINGGTHTTG
SGFNFRrgsvcttpv
>Protein1027 86
siaellvgegravhlitgdqiignelsrTGDLAPANARlaqagvtmhrrrilrkvrkrdv
evdnkftgererivanalidaghrlp
>Protein1028 30
mqkTVTVLVERqvkhgvygkyirrstkfha
>Protein1029 20
MGLISANMVPKgssgqqrsl
>Protein1030 83
AGYEVILRmttQESADATLAKgsgiaevasrAGYLSEEDHAKQESADATLAKmdsnlkra
vdkgrLSEEDHAAILGRvtatad
>Protein1031 41
gtkrQAQATVQSEADRcgmpyinhrwlggtltnwqtiqqri
>Protein1032 38
vnattkalkkgdrVALVGFGSFSVAKraartgrnpqtg
>Protein1033 42
lgtakrievgkENTIIIDGAGAAADIEARvkqirvqieeats
>Protein1034 31
mcrvqqwrhrTPVWPTHKpslgcpkfhsrrl
>Protein1035 15
WQSIFINVDLRncsa
>Protein1036 33
asqvgtnnrsfrQLELLQPAKrtaivatgnsya
>Protein1037 35
diavnlgvdprksdqvvrGASVLPNGTGKtvrvav
>Protein1038 13
hrIGPPCNARrsi
>Protein1039 26
pkrsagikVADVAELVNKlkneakvi
>Protein1040 49
rSTTSTLALSWVQVKmraisfagllrkiprlaasakrflqlatpkvats
>Protein1041 29
mlgkDQPVILQLLEIPDEKaqaalkgvim
>Protein1042 82
makeietyvklnvkGGQANPSPPIGPALGSKgvnimqfckafnastqhmmgeicpvlitv
ykdksfdfviktaptsylimka
>Protein1043 33
eeieiigikptlkTICTGVEMFRklldqgqagd
>Protein1044 28
vvfdrSGYLYHGRvkalaeaareaglnf
>Protein1045 32
dtdpiirkALALGGDEAIRvnadshdsfyias
>Protein1046 39
vyvadkYLYVQQDVNIQNSGNLYLRnesqllqakagrgv
>Protein1047 33
arNDWSSTLPKgnngffyqagsvsfvptelfkq
>Protein1048 142
dgndsitggagddelrggkGNDTLDGDFDAEAAEVQKfvltgnwgtagvegvstvsdsnv
tfdgfavvegtvvrGTLVPAGANAAQIGSAIVRewaanptsfthsadissitydagtqai
vvtykttgvdianalltvvegl
>Protein1049 217
aawstnkdyeggntghrprvkGGYFPVPPIDSSQDLRVAMCNAIEAMVGEGKlevhhhev
ascqseigvafntlvrkadevqvlkyavhnvahafgktatfmpkplvgdngsgmhvhqsl
skngknlfsgdlygglsetalfyiggsetalfyiggiikharFVGPAGLLAAYRfiadtr
dqatnerldnledpyrlfrchtimncvdvcpkglnpt
>Protein1050 19
mrvnsskDDAAGLAIAERm
>Protein1051 12
LLHYFHHLCNIR
>Protein1052 33
gfcetcgieiglrrlearPTATLCIDCKtlaei
>Protein1053 37
madttkAAQAAEGAAALKvhhlrpapgaksakirvgr
>Protein1054 33
LACAELCGKghysmrrlvkvvtpeefdqwnksq
>Protein1055 18
VVEVNLAELQKmnpmhik
>Protein1056 30
rFTFGSFSTVILRvlqfhhlkilnknslii
>Protein1057 36
mqrvgakVVSHVTGLGDTPHLEKligpvkvqldaym
>Protein1058 293
AGDAPGDEGPPVSGGRsgakAGDAPGDEGPPVSGGRviyaleaetnagwclaesqlaisg
iqvaktiydtlvqpdesgkmlpmlaesvepnatfdswtikiregvkfhdgtkldaevvkn
nldayrggeeMVDVTQKevtarralargrvlmtaettaliarGEVSKGDVLAVARVAGIQ
AAKrtsdliplchpvgiggifinfriddewveveaqvetvdrtgvemealtavsvsclti
ydmcksvdrsmmlgeitlwektggrsgtyrreavaesgndrdddseslrpfnr
>Protein1059 44
aieeqtgfsidrkHISIEDQHLRtlgahtvtvqphndvafpvnv
>Protein1060 38
mllatsavhhhlvrtkartrVGLIVESGECRevhhfat
>Protein1061 49
msqtngevdgrWVFANANNTPRiarvdlktfktveiielpnsagnhssp
>Protein1062 41
lvgadnvkgneisrikAINGNTITLAKglkndhpandivtv
>Protein1063 256
lrdigaaltarYDELVDTISAEVGSPKafaqmvqaglavgdwntyadqieafewekelgn
slvvrepigvvaaitpwnyplylivckvapalaagctvvlkpsevtpfnaflltevldev
glpagvfnlvtgtgpevggamtahpdvdmvsftgsgrrhgqlhrlgsggqrgfqvgrrhg
qaLLLGWLDYKlvrhgepadvklgiankDALNLPQAIAVLLPPKAHVEVYNKPFAGSYEW
WSGSGDDLQNTMSRpv
>Protein1064 21
rlkrALAAANTAADTADATKt
>Protein1065 20
mvggvavikVGAATETELKe
>Protein1066 47
vgagpfkFDSWTEGQSIVVVKNPDYSGAYPAKldkidfkiyqdtdaa
>Protein1067 41
mgnrLYVGNLSFQTSADTIRSAFEAMGEVTDVHAVTDRetg
>Protein1068 50
mrlatpaatatpgggatiqglpvlgasftrAVGGAGGQTFGAAYKhrfar
>Protein1069 223
tivvveplavrrdelrtahpglvvsdapvsaptvvavkpqdvrAAVGAAVGAGATRvlsv
aagvtlsalesaagggvavvrampntpalvgagvaaiapgseagddtmawaegilgavgd
vvrvsepqldavtglsgsgpayvflvaealidagvaeglprpiaerlavgtlrgagimla
esgqgaaelrAAVTSPGGTTAAGLRaletravraalgeavaaa
>Protein1070 84
mgegpipatilalkkagltldqidviesneafasqaltvskvlgldpakTNTNGGAIALG
HPVGCSGAFIATKaiyelqrtggr
>Protein1071 28
msrsshrTCLNGLSKecsklhfeqnlfv
>Protein1072 16
mlrTASIDTIRhlnii
>Protein1073 28
msgrIGGTSGPIWGTAFLRaaisvkdkn
>Protein1074 43
FCGTGCGVLVGTQEGRavvfwsgrkkdalwplratrmrqliaa
>Protein1075 36
arcewyregrvplhtlrADIDYGTSEAKttygvigv
>Protein1076 35
wldreaveggkSSIAQSGLPVRvavesdhtlrdal
>Protein1077 33
eitgtvsfgketkgkirLQITDPDGKvweelvp
>Protein1078 89
snsdfgpaflndqlvfsslrTEGQTFSSTKsslyssvmasdgslqtpivvrpgisdfsig
patfssdgrnaattknnftpgvrqipgsg
>Protein1079 18
ETGSVEGYAYSPGNKkcs
>Protein1080 330
mhekTSVPALIEELYTFLRqadakelndlfralkkaqdagdaskvadienkinnfethiv
piiadidagfgneeatylltkrmieagacciqienqvsdakqcghqagkvtvphedflak
inavryaflelgvddgvivartdsegadltqkipvskvkgdlasqyisyldtteidisea
qedevlikrdgklhrpkrlasglfqfradtqidrvvldcitslqggadllwietatpnva
eiadmvnrvkkvipnaklvynnspsfnwtlnfrqqaydamvaagqdvdamvaagqdvsay
draklmskIEFGLEGKgyfacaphlimhaa
>Protein1081 16
GLGGFAGLLLGSVARg
>Protein1082 43
tivsisdqdgnviswasggnvgykgsrkSTPFAAQLAAEQAAR
>Protein1083 31
mkDLLPILEQVAKagkplvivsedvegeala
>Protein1084 44
dnlqktvdiasahgvkvysatvdvanrQAVQTFADNVSRalgna
>Protein1085 30
gpsgpdrYLQNFPQKnniiyillgvtwhlv
>Protein1086 37
kpkdplsfsairISLASPEKirewshgevkkpetiny
>Protein1087 49
AWDNSTGATFDAATVKgssavnltglttppspplglgavgnftglqlsq
>Protein1088 38
tlfrsnpngeqsferetppvkkSIIDNNSTSRseehts
>Protein1089 43
mdelseddkilvgrarkiekFLSQPFFVAEVFTGSPGKyvkla
>Protein1090 19
ILEVPVGRlvhtntfpkat
>Protein1091 30
mrerkdevkSNDQLIALIFDCLKmkfthln
>Protein1092 33
yenkvytlpkHLDEQVARlhlskigveledlnk
>Protein1093 33
nevpilverDLILYESHIINEYIDERfphpqlm
>Protein1094 26
rptilpiprpthtssakVGSLAAATK
>Protein1095 35
rlnrIMAEHSGQPLERiekdtdrdnflsaaeaaey
>Protein1096 31
nkntknliittnlithikHTNQTYTRqtsqp
>Protein1097 49
mnkGELIDAMAADTGLTKTQATACLDSMMTAIRkalkkgdkvtlvgfgt
>Protein1098 30
FVVVNLPVQMWHYLIQRlqqllsnllfksf
>Protein1099 28
mhlrftdvrVPASNMLLGEGRgfeisql
>Protein1100 54
mtspstapsttgtapdptpspfdpyqlgpirlrnriikAATFEGVMPRgavtde
>Protein1101 69
ieedrfgfepeitakvsarnlrIYETGISYSGRtydegkkigwrDGVQALQCIVRysptg
trfrrlarr
>Protein1102 63
mtdwqqpfvvlltqadgpsvvhetvyenrFGYTSTLARmganisltsqclgsrtcrfanr
dfs
>Protein1103 122
LDMWQLAPEAFKAVLALETCARqsgvgtrdlrqegsraevvradqdpgvhaqrlcllrrh
ahhIVAVSAWHESPYFSELERAVLDLTDAVTRrrarpdrrgdpvgrgrsersdlgvrkra
se
>Protein1104 82
mdssnlngsrwglkgtedlgnglkAIFVIESGFATDTGAQADATRlfnrQSYVGLSGGFG
TVKfgrqmnsvysnsgtfdpfg
>Protein1105 69
svrATVYGGGPAGQAGALRhaiskalvvmsaafrsplkkeglltrdsrvkerkkygqkga
rkrfqyskr
>Protein1106 221
mlvcssicvpaakttadaakivadaakIAADNAVVAGTGTVAAANTAATNATNAAKTAAD
AATAVTTAAAAIAPAKtaadaaktatdaaktaadaataaanaaaaaavvatatataaqta
ltattsvvnntrnltkaqavetkaaaaatatanvltgataaktaadkalvdvtaaktaad
kataaktaadkalvdantaktaankGCAVLVAYDKqsndia
>Protein1107 289
meqaaldeatrheleelkyrylrgidtkdwdlvadtlcqdvvgewsggalhyegrAAVIG
FFTEAMGRESFLSAHRVTHPELERtgertatgiwaltdqlvdlqwqfllqgacfyhdeyq
gacfyhdeyridpdgrwrisrtgyqrLADVDMGLRrvrvvgkgnkerivpvddvffteca
gylrserpprcatpecfvvlrgptrggamteagtrkifrthressgatrvrphrlrhtyg
telasagvdllvlrelmghsspettaryvhlssdklaaefaaarevtgr
>Protein1108 33
mktiiverYATLGGVCLNVGCIPSKallhvaav
>Protein1109 128
fallglangeshiirNGGGVITDDVIRslclsqrklgtrEVILVHHTDCGLQTVTEDSFK
AELEDELGIKpwwalesfvdpyadvtqsiarLELSPFIPYKdnihgfvydvttgqlnpvd
gpstnsgs
>Protein1110 71
LDLAQYAKMPAAGLPFGTLKvalncsALASGPSLLLLDEPASGLTHSEVAELGGVIRpgp
accsstnrhra
>Protein1111 51
VAYVTGGMGGIGTSICQRlhkdgftviagcgpsrdfkkwldeqkalgynff
>Protein1112 25
masntalgfkskVATVSTVDAVHKg
>Protein1113 26
ALSLGSHSICLPHQCQIQGFNHKvpc
>Protein1114 92
sprdgrfieiigtynpraepsaikvnntaavkWLSQGAQPSERvrkllelsgawaahttg
adapevfqvpepeaapeptsepvsavasgsda
>Protein1115 33
eagklkVLENAEGARttpsyvafgdsdeiivgt
>Protein1116 12
LVPEDQQKdhah
>Protein1117 125
matpipstylknpdkaqadrkwhvidvagltlgraatqiatllrgkhkTDYTPNIDSGDF
VVVLNAQKvhwscsmprrftlparssttrcttsTIACEIQPMLCGSAFKnkgvqamldav
irylp
>Protein1118 44
ilfaaahgpefaknfdipdvrvpssakalfnkFAESNTAATLSK
>Protein1119 18
mssnrVAVVGTGQTKyas
>Protein1120 117
kfeqkfgadvwkrfsagtnrwsdeirtfpanagkEVGVGADIVEYPVTFNRlylrmagdt
mfransynylfspgaspgiqtfvdvfsqannngqpirtlsarmegsggignlhaalg
>Protein1121 31
svkkEYQAAWLLKaiscmdlttlagddtrgn
>Protein1122 40
akdvifgssarqrMLNGVNILADAVKatlgpkgrnvildk
>Protein1123 141
eqtdvpesadwynsdyiiawgsnvpqtrtpdahfftevrykgtkTVAITPDYAEISKlcd
lwlnpkqgtdaalaqafshviikefylkqpsdyfvdyakrYTDLPILVMVEGEGRelrag
rflrASDLTGNLEQDNNPEWK
>Protein1124 33
rpdvkEPFAALAFKIATDPYVGRlaffraysgr
>Protein1125 85
svvlfdeiekAHPDVFNTLLQILEEGRltdsqgrsvdfrntvlimtsnlgtadlrkanvg
fsrndeavsyermkakvndalkahf
>Protein1126 46
vdynvkvrvkadgtgvdianakMSINPFDEIAIEEAVRlkeagian
>Protein1127 25
mspehiawfkAGSALNLIRqelgge
>Protein1128 108
rqasfyaanwpegtevgpegevwafylpsvdsstkpvlgggeftaafadrpevkAFQTYL
SSVEWADERakTCGSGGCVTANKNADPSLLKnpvdklsaealtdeaat
>Protein1129 48
nsiaddplppfrpsgirLGTPAMTTRglkeddmakiaewmkqaidnrd
>Protein1130 27
VHDDDGLGALGTDVTANSGALVIGGGR
>Protein1131 162
msrvakapvtvpngvtvtqngrqvevkgskgtlsfnlhalvelkqeegklqlapvkeskD
AWMQAGTARavlnnlvkgvnegferklqligvgykaavkgtsvnlnlgfshpidyalpeg
vtaetptateiilksankqllgqvaaeirgyrppepykgkgv
>Protein1132 31
ykellarVSQFANALKahgvekgdrvliymp
>Protein1133 170
kaknpadykIVGEVLSVEPIACMLRkddpafkklrkddpafkkavddsikrqiadgsltk
lydkwfmqpvpptntkLVSPTGSKHYIAGAFPSACGKtnlamidptlegwtaemvgddia
wmrfsattspgcasaptaaWPSAVESAKlrpkksmdgeifietepsssav
>Protein1134 34
ptvecdiitelgvfrAAVPSGASTGIYEALELRd
>Protein1135 33
ykwlletegrikkeltakGMVITDPADGEKewi
>Protein1136 48
mnwaieggtpntllrtgikkdslkMGTEVVVRgyqskdalcdvhpktk
>Protein1137 123
mdfdfdleplgqdedgndvylrDIWPSPEDVDATISSAISRdlfvkdyadvfagderwqg
letpegnifawdadstyvrkppyfdgmsmqpapvtdiagarvlaklgdsvttdhispaga
ikv
>Protein1138 34
NGQLGDGTTTNRtamaswvtaprptatsrlqfqa
>Protein1139 22
madlvirGALIVDGTGDEPRta
>Protein1140 29
mgtlaferGALTLGQQAAFERefheicad
>Protein1141 108
trrssdlavgekisghakITYFLTIPFGSSNKyadgvlydgavvsqllydgavvsqlgvy
npyavqpgdffsslfslfsvgaheaasqaaydaiskDSYVGDEAQSKr
>Protein1142 40
yrkeqkgrntgiatrGNSVAFGDFGLKctdrgrltarqie
>Protein1143 32
vqiakQTEIDPGSRtaatfnvdgtvlrrdmak
>Protein1144 29
mlsnqsetsdslaqvarTNAGPILEHRik
>Protein1145 79
mvdldrrEIVSGPELITRgwvqevesadlwvqevesadllaegckraakYAILLSSPLAE
TDPSSLGRgctkndpvrae
>Protein1146 64
kvrvksdntgvdianvkMSMNPFDEIAIEEAVRlkekgaateviavscgvtqctetlrta
maig
>Protein1147 45
rrpghrrlavvdrDVAGAGPLRrrraglqrepaghlphlglhrda
>Protein1148 43
myadyrfatvngdsvkALINDEEWNRtvflptvgkrggaiiea
>Protein1149 39
mdagvplkAPVAGIAMGLVKegerfavlsdilgdedhlg
>Protein1150 52
miaeelakvkAAVTAQGEDTASYDKaavifdemsltpeypefltlplyeama
>Protein1151 82
mglnkaeliesiaaeakiskadakrALDAFVTNTTKalrkgerVALVGFGTFSISKraar
kgrnpqtgkeikiaadrkstrl
>Protein1152 72
VNAPEPGGRtragrcgrphrigapgpqqtalgdlgdrgaqaeprrcrhqgaplgdrrcqr
rrdhdhavrpqp
>Protein1153 50
slkdnaaikapdfdeskfnsfidyfkNADGDVFGIPMEAFIKvyfyrtdl
>Protein1154 37
rVFLSEGSGKitinnrdykeyfsvmhiqdsvssplta
>Protein1155 37
aerYADFLQVGFLGFERadgtlqdssafkihqttata
>Protein1156 83
mtitgnigkFGTGCHTWSGNYKAGIWNAVPWSGAGLAVHTGEDPFNLTLDPNAHGKeikt
rsyyygeevgywnhgdtalivnt
>Protein1157 23
HIAPQNDDQERqerhhgqgggng
>Protein1158 57
msvshshrrtrrrwnpniqrvravvngstkrIDVCTGCLKagkvtkpparnwqpesa
>Protein1159 28
ftrcikvkrivrEGVVCVAVKvqqpwav
>Protein1160 40
mhkVPVDIGPTRhgvtrgctiyawdpsgnrfetfmedrqp
>Protein1161 69
mlkvakggtevrLGVDVAGYKglrrEALEGFGGDLARqvaesgdalvlepmgsidrkivh
davnavdgv
>Protein1162 40
vpkkvreaalrsaltvraneqkLVILEDFALQDAKtkqaa
>Protein1163 48
mnkYLEEGDLTEEEIKfgirkrtiaseiqpmycgsafknkgvqrmlda
>Protein1164 41
mgvfkFADEQQSQNRhngpvikvfgiggggsnavehmvqsh
>Protein1165 14
LSTSDAAKllsike
>Protein1166 17
rrrMSASAPWSALRgsm
>Protein1167 33
QGFSIDASRtrfwvylptghcglllllcsayir
>Protein1168 33
ETHHYWAVHIDGTERgpadedvtcgidrkiegl
>Protein1169 36
laqlwwknvavavtgekTPQAAMDNLANEMDDVMAR
>Protein1170 10
AVAEYAAGLR
>Protein1171 24
grkAVVVNSVDKatkerpdrkstr
>Protein1172 27
msnkrAAVVVHADKvvtwdhhklggay
>Protein1173 31
nedhygldkvkdrILEYLAVQQRvdklkapi
>Protein1174 53
SEHGGAFATPNTEYIIEAAQYASPLENKkFYPLEEFNEKyrggitywkfdrke
>Protein1175 111
magkegskltarlvknrldtellgnvslrVLPTEAPNAWEVQARgelqlavlieamrreg
feltvgkpqvlikeidgvrqepferLTVDVPEEFSGTVTQLLSERrgrmne
>Protein1176 45
TAYIIHDKTAYGQGVAEFFRarprrrtasrcwasrarknrrtsta
>Protein1177 46
mpladllagkVVISMANALAKVAHEFQPLVPPRgsvaasiqaaipq
>Protein1178 78
mlltsdggvgflrqkvaetgcarvgrwlkgqclawacfkewtlslnrnekAAVVSEVQAQ
AAKaqtlalaeyrgltva
>Protein1179 49
wawgavlsnlgskISYTDNADAKdfipanlglglnytskfnesnsisfg
>Protein1180 27
rLDAAGFQPKvldimficspvfifife
>Protein1181 35
mdpsfldrNVNEGFSGGEKkrneilqmallepkpa
>Protein1182 17
reggrTVGAGVVTKiid
>Protein1183 10
PSSWWWIEKe
>Protein1184 38
rrlrNVGELIQNQVRtglsrmervvrermttqdveait
>Protein1185 101
dgtltlgynadgdhkswteaacntisealgvpckAVGSPDFATFRtlitdrkmkgmfrtg
wqmdypsienflaplygtgagsndgdysnadfdallkeaaa
>Protein1186 26
mvrGTVTLPHGTGKtirvlvlctpgk
>Protein1187 83
mdvvtavknakagqvqyrtdkagivhatigrasftveslqsnlkalvealtkakpatskg
qylrkIAVSATMGPGVRvdqatl
>Protein1188 44
evgasyqgrvvnltkFGAFINILPGRDGLVHISKlgkgkrinnv
>Protein1189 26
mvggldrqikeikEVIELPIKhpelf
>Protein1190 33
nyrpqfffrTTDVTGVCKlpedvkmvmpgdnia
>Protein1191 191
mhakEQIEQDWVGAGDIVAAIGLKdtrTGDSLCDPSAFIQLESLEFPDPVIHVAVEPKtk
adqdkmskalvslaeedptfqvrtdeetaetiiagmgelhlevivdrmlrefhvdatvgk
pqvayretltqevikhtylhkkqtggptctrsrpvalastprLAAELIAASKgegaavkr
kedthkmaear
>Protein1192 136
saespalannvetlahvaqilahgpewfrELGTEASPGTFVATVSGDTARAGVGEFPMGV
TLQAVIDDLGGPPKeqhryvaavsgtanamvpadrfdtpvtyedmrtigsgmgsagflvf
dertdlvavaagiahf
>Protein1193 105
lpfiaaatvdalkahpnvnasvdgdnivyhgsenlsiavdtdkgllvpvvknagdlniag
laraiadvadrtrnnkITPDDLAGGTFTITNTGSRgalfdtpiin
>Protein1194 31
maykLGLAIEQVVEHLKvgarpqasksgfah
>Protein1195 43
mrenydaiitacealgapgkLEEHLAAYGHGYEDRltglheta
>Protein1196 13
ISLMVLMIEQMLR
>Protein1197 41
yfpagltyerIFSELPNVGFNDDVWPRflrtnaerilglna
>Protein1198 82
TNQGIDSVTDDAAADAAGGADPTMHLQDLRQAIEAGDPPSWTLKpttlpqtqpaartppc
tsktsarpsrpairlpgrsrcr
>Protein1199 33
qaiveeakakateegnkiiaaakAEADQQTIKa
>Protein1200 105
mseekAAELGLTPRarfhafslagvdpvtmltgpipstrkvleranmsrkvleranmsid
didlfevneafasvvlawkaemglddetfdakIASITNSNSTKsy
>Protein1201 33
pdsknnileknleteenkkEIFEQELKkdilke
>Protein1202 12
VCPAPCESGCNR
>Protein1203 20
mqapiakFVQTLNEVPARfa
>Protein1204 8
TIFYNFSR
>Protein1205 40
LASGAIATRsssratarststgvrvaasrscrstespscr
>Protein1206 27
mingriakEGDMISEVRygrvlkknqd
>Protein1207 30
athgnsvshrVHGSTGQNQTPGRvfkgkkm
>Protein1208 29
akslkskVPDIGDFAEVPVIELYVKlatt
>Protein1209 26
rpqsyrnkkTYNYQCCWWCKsafsrr
>Protein1210 39
kkfaenksvapvidvtkagffkVLGTGQLPKqplivkak
>Protein1211 33
vgrerAAIDLETVTISAGAGSRldvgaidaegq
>Protein1212 31
dtkLGAEEITRDIPNLSEQQLNRlddsgiiy
>Protein1213 78
ddlkkkeaelaakTAVDEANATAQQAVFHSQKvlwlesivtnlnipvtdlavqldgdtvt
vsgsvatqaekekivlal
>Protein1214 30
gstrAPNYVGGAKvfapkprdysysvpkkv
>Protein1215 22
mpgdntsltvkLIQPIAMEKgl
>Protein1216 27
mrvhkrLIDIVDPNAKtidslqrielp
>Protein1217 115
mslreqrvininrvakvvkggrrFSFTALVVIGDGAGRvglgygkakevglgygkSAQNF
DPILLRPVDELELTVRsanclkAENIYYIGDLIQRtetellktpnlgrkslneik
>Protein1218 71
vqpfkvqafhngkFIEVTEASLKgkwsvmifmpaaftfncpteiedaannyaefqkagae
vyivttdthfs
>Protein1219 51
mgggfelalacdlviaaenaffalseprVGLSALAGGVQYLPRaiglpram
>Protein1220 57
tytfsgliagtaqtnsfstvvldrNTNPGPNTSSYSFTITRaalslvgdpqigrahv
>Protein1221 422
mltktgtgdltlskENTYTGGTSITGGKvvlstnvatlgantaavtlanttiletsatna
tvanavtlssgqatlstvsdnssltmsnavngtgglikegagtltlngangytgntaina
gkvilaqqsslglgavtlqagttletaanltntiqltgdgdistttdtvnlvvaqgqsst
lsnvvtgdagliksgtgdltlsaantytggttvntgkvivdhatalgsgqvvfksgtelt
tasamsvantlklygsmmlhsfanttltgdisgtgnltkdgvgslrlehantgytgsiti
segglvvnnnsalgagqltlatgtaletanavtlankiqlagdatlnsathdsvlagqit
gvgklagqitgvgklikegdgsftlsesnsytggtlikVVAWYDNEWGYSCKvlemvrvm
ak
>Protein1222 32
ggferEPTDYAPAPAKnkpkpsfedlgddipf
>Protein1223 56
sqlsnlfsthgtvesarvitdkftgqsrGFGFVEMSTAEEAKAAITALNGSDMDGR
>Protein1224 25
hwkrelkQLCQEVAGRtwpcrychl
>Protein1225 30
mrpvhrENWDWATNGKmgkrerrilssiyi
>Protein1226 18
srrLFNVPNNKagyllrs
>Protein1227 31
mptisqlvrnprtakrikSSVPALENSPQKr
>Protein1228 130
wrgagallrVAIITGAGKghsggdhhrEMAGGHQGEDTSGVDVQGRLAADPDLPWKgssg
rrprftvegapahlaaqrsadhrsrgagdrrrhrtdrrhrdsrgggvrkvrhlrsalval
cdgrvggahp
>Protein1229 105
ednnrwtkigagingvteetttgvhrLYQMFESGELLFPAINVNDSVTKsinvndsvtks
kfdnlygcrWMIAEGYQDARtlkrrINAMEDWIANGTLLKadana
>Protein1230 27
vsakkqrelaqaikrarFLALLPYAVK
>Protein1231 24
mnkgdliskVAEEAELTKaqaava
>Protein1232 94
mrrrQNNPILTGEAGVGKtavvegfaqkiacgdvppplkdvtlrtldvgllqagasmkge
feqrlrsvieevqasakpiilfideahtlvgagg
>Protein1233 33
mpqtrehillsrQVGVPYIVVFMNKtdqigrah
>Protein1234 33
aptlhrLGIQAFEPVLIEGKaiqlhplvcaafn
>Protein1235 33
phlnvgtighvdhgkTTLTAAITDVLSKrglae
>Protein1236 116
iidgaatfvetpaptgdgvlvdvvsagicgsdlhlidhglvegrilgheiagrTPDGTAV
SVEPVGRcghcnnceagyanhcdsmvafgifadggmaeqlivpdtclhrlpngvdp
>Protein1237 57
lrVLDGAVAVFDGKEGVEPQSETVWRqadkynvpricfvnkmdklgadfyftvdtik
>Protein1238 29
mvendlrqafkikqkqirSEAIEAISQRv
>Protein1239 73
npktgtvtpdvakavgefkggkveyrtdrYGNVAVPVGKVSFEPDALDANLAAVMGEIMR
akpsaskgkylkk
>Protein1240 45
vtgnvlrDYLTDLFPILEVGTSAKmlsivplmaggglfetgaggs
>Protein1241 43
MNLSTTPSAARcarranrcaistgskspasagisrtarsptsr
>Protein1242 9
PDDTGHLYR
>Protein1243 35
mgiagttrLGNTNGQTQFGVNSGVLSTSRigfkgv
>Protein1244 362
mgdertnevffddvfvpgdyvvgelnkGFQYISQALDLERftmftyapikqrldvlapik
qrldvlteyvqeatrdgepliddevtrakmahlhteaavaraiglkfvaaavkvekahrI
WIDPVDGLDEATLRewvaaanlnpdvggrrqpqpgchrgcgrhpgqaADWVIAAELSERL
GTDLGLTSIEAIDSEIEHAVPTFAGADLGKLEDPGRQDGVVVPILDDVAWTEAGLPDRLS
FEPGDPTQVPAISSYSLRlvlvrrlydsgtmldsmpssrPLTVAPEARLNPADFSPLGVD
EGANLTLRTPSGAITVPARsdeavargnlelsgaaqagalalcdpdapltevrietvdgg
ls
>Protein1245 25
dlaeakTTYGIIGVKcwvykgevfa
>Protein1246 136
aaawgdakAVNGFHADATRtsnslrYATPAMGGFSAEAMWAPGENKnsvngtdagryyal
rADYNNGPLGVGLAYESTKrtgaantadtnkawalgaqydkawalgaqydlgvaklygiy
erGVQAMLDAVIRylp
>Protein1247 28
pgdeegkGGIYNFVTKrgkclganskis
>Protein1248 42
slgvrYVLVGHSERralgesdslvlekikaalfsgitpilcv
>Protein1249 35
WDLLMFLMHMYLLVLKylliqlpgpeflqlknhpc
>Protein1250 244
nygdiykkftsigplldkqgnggkginwdtkHEVHEIGELNRLVTEEGVSKgrpkietai
daaemiltfapetnghvavkawdalgkitglehthlavgrehdkirfrdvqaqprkiisa
ptwsgleseevsynagytnvhelipwrtitgrqqlyqdhhwmrafgealcvykppidtas
hqammnsrsngnpeialnfitpprnrtelyyatskmDLEMNNIDLFFKNRIPRicqnymp
vlfs
>Protein1251 66
eeaekrekVAAALLIEEKaaadlrekelaekkaaeekenqreverqikakkekeeevakr
eleqkg
>Protein1252 39
AAGVPIIVAINKmdkpsadpdrvlneltvkeivpeewgg
>Protein1253 24
mhdkwgikrGLMTTVHAATATQKt
>Protein1254 56
FAAYVASKvawpmrhalrlmwpvnrrwmrsrvvcqqrfisstltsprficlwcvhq
>Protein1255 87
dafntffsetgagkhvprSVFLDLEPTVIDEVRtgtyrqlfhpeqlisqlfhpeqlisgk
VEQFYMIHLFNRgtllnrkirpdayaa
>Protein1256 10
FSWMPVLLKk
>Protein1257 40
YLQDADYQQARatykmqtinkrenhyfvfvlkvptvtlhy
>Protein1258 127
mkrLVDLDHAQNIKsakrmverskpvvwdvleevitehpvllnraptlhrlgiqafepvl
vegkaiqihplvctafnadfdgdqmavadfdgdqmavhlplsaeaqaearTAIVEGLAQR
ivngevp
>Protein1259 34
qpttsagrHPDSDIFLDDVTVSRrhaefrqedde
>Protein1260 118
madpiikigsngaavkkaqqalidrYYLWDGTADGIFGPVTRknviryqldrSAGEWNAY
SYPLKIDGIVGPATWSRltppvikkkrltppvikkkstgnavrllqeilkTDPDEFTR
>Protein1261 88
mdavatylpaiaapadgelagqvfkidqgpagekvaytkiisgtlrarqrvpvggrdqrV
TGLEVFTDGIAAAATAVEAGRiakvtgf
>Protein1262 261
taesldrrgwrrakrLGYADAQLAHIWGVEESTVRsarLAAGVVPTYKtvdtcaaefead
tpyhystwedetevrpsenprVLILGSGPNRigqgiefdyccvhasfalrdagydtvmvn
cnpetvvmvncnpetvstdydtstrlyfepltledvqsvidaeseagpvagvivslggqt
plkDEVSSDLAAKALQSFEELTRkEGKPEQAVPKivqgrmsswyaerVLPEQGMFGEKqt
vderLGEASVVRfaqaiiges
>Protein1263 389
magndligqaatgtgktaafalpilsridlsdgarktpqalvlcptrelavqvseaiyky
grglgvrVLPVYGGQPIGRqlsrlnrgidvvvatpgravdhlhrgslalddlkmvvldea
demldmgfaddldellggsagnrqtvlfsatvparikglagrHLSNPVRISIGDAAPSES
GAPLVSQRvyvvhrahkaaalgrILDVESPEAALVFCRtrvevdqltetmngrgyrAEAL
HGGLNQQERdkvmgrlrggiadllvatdvaarGLDVDHLTHVVNYDVPSAPETYVHRigr
vgragrEGVAITLSEPRerRQLDNIERltgrrmemakvpsaaqrrsrQLEQLAQTLRstl
enagvetglegseldtpeleafapvveal
>Protein1264 35
ihesinskkMQLYTFWERsfpnplpgkriqgwsal
>Protein1265 26
sldikskkEAGTTVLVKlpgkpaegg
>Protein1266 30
kpnaisllctvlnyidllsrkLEGLDPTKa
>Protein1267 56
keynwkvvqevkHVPGNLFVKthppgnlfvkthpkskPGSPGPAAGRrrwarargr
>Protein1268 127
mkeghkgrETGHHSEVAYEKrAVNEPYHTYWSRysranaygfneelhavynagfpglwvq
daacqsgvmpiydrskenlgvsdsgvartrrvlleaarklateeirpasaqepdkflvra
isimipa
>Protein1269 49
rvytttpkkpnsalrkvakvrLTNGFEVISYIGGEGHNLQEHSVVLIRg
>Protein1270 35
teakdkkstaaknfqplgdrLFVTYTEEMERtsgg
>Protein1271 76
mqrlgsvrVGETPLEQFELDKALEEAAVAMYRrGSALASAEGDPGTRellddlvvgeeeh
ldwietqlhaigdigi
>Protein1272 34
kvflkpaspgtgviagggvrAVVEACGVSDILSK
>Protein1273 11
YFAFAMARrmm
>Protein1274 63
mtairlkENEPFEVAIRrfkrtvektglltelrarefyekptaerkrklaaavkrhhkrm
rsq
>Protein1275 50
gvssvdlkTAAGAQNAIATIDSALANINSSRANLGAVQNRfsadrkstrl
>Protein1276 29
yttlfrsaelgseltveerNLLSVAYKnv
>Protein1277 39
akvvskGDTVTLIGFGTFGSSKraartgrnpqtgkeiki
>Protein1278 77
maatgtvltnkysegyphkrYYGGNAVVDDIEDIARnrvcalfgadhanvqphsgananv
avylalldagdtvlgms
>Protein1279 33
atrAAVEEGVVPGGGVALIRarealkdqigrah
>Protein1280 36
lhdalpiyvkNGLITWETQQTDYPRtrpdqigrahv
>Protein1281 31
rQADTYNVPRmafinkmdilganfynaveqi
>Protein1282 36
mdnveiqsilphrYPFLLVDRireldpdrrivgikn
>Protein1283 493
ttlfrskGISIPVGMGTLGRimdvlgrpideatylvarlmklvrsiqtscakftlqlrsV
EPPTDGLSLDDAALADWTRVEPPTDGLSLDDAALADWTRcgvphllgqyrpvhdeidatd
llvegelpegltgsylrngpnpllaphgpyhlfdgdamlhgvtlghsgasyrnrwvrsag
mmaeaeagrplfgNTANTNIVSHAGRakvgmmkNTANTNIVSHAGRmlalmeaspptqvd
pdtlatlgvfddtlatlgvfdydgalagamtahpkSAVEATTATGEVKlnmgvwdgildl
ngvdklswtstgstsEVIDFFENEEKGLEPIIVNTRddffnaqydfeidfadvkgqenik
raleiaaagghnailigppgagktmlakrlptilpplslqealettkihsvagklpenst
lvskrpfrsphhtisdvalvggggnpqpgeislahngvlfldelpefkrtvlevmrqpme
erkvtisrakvav
>Protein1284 30
vlskkfggeakDYSQIDNAPEEKargitin
>Protein1285 62
arsgskkrpfynivaadsrnrrdgrfierVGYYNPVASGNEKglvvnverlsywqgtgaq
ls
>Protein1286 110
aairasqlgkkvavvekkywggvclnvgcipskalikNAELAHTLSHDKalygiegdatm
sfgptharsrqvsagivrgvhflmkknkieeidgwgtltsptsmsvalnd
>Protein1287 33
ddacaachkANAAQDMVFTQYYPVLRaakpgkk
>Protein1288 80
pceadfkcraglcirrpseskgfchvaniksqkkriltnakraernkavkselktrvkna
vkAADTEQSEEALRlavkrl
>Protein1289 12
nrIPDESIAEKr
>Protein1290 13
LGATISSTNQKkn
>Protein1291 21
mviiilgldlrVAIIGCLKip
>Protein1292 36
nnqlyghkcapdaqsvrENIYSIIKenplffhftrt
>Protein1293 18
mtgikVVDLLAPYAKggk
>Protein1294 48
radywiplrpetdganflgaakiifdenlqdidyikEFTDLPLLVRtd
>Protein1295 26
hykQNYNILYNLYIFFYLNSNDKnll
>Protein1296 104
mltknaagtatntrsiakvqapfvtigfvsfgsdvteasakVATYVLGVKstkvdankvl
ptlkvsydegtntatlsydttavlaagkTYYDTTDLTVTVSGVK
>Protein1297 31
akGLETTLDVVEGMQFDRgylspyfvtnpdh
>Protein1298 57
rfrprargratrinkrtthitvivgrlsaeelsdrrerGGAPADAAAARarrvaasr
>Protein1299 8
WSAEETPK
>Protein1300 18
ETMTESPYLRllrismls
>Protein1301 26
apnvrEGVEGTFGLTYPHRftrpfnd
>Protein1302 33
fqkAGAEVYIVTTDTHFSHKvwhetsdavgkak
>Protein1303 33
errAADDEPFSALAFKIMTDPFVGQLIFFRvys
>Protein1304 10
GGANLTINAR
>Protein1305 36
gkGPSDGWSFTNSFCSERyvggiekgrppyeagcsa
>Protein1306 33
argggyrhpgghrLGDSVGLRlgparlprqgrr
>Protein1307 33
nagvtfaqfvgtgwagtrSIVNADIPRiitgin
>Protein1308 33
fsrQNVFYILSNEWIRshysqylcyffqlfvel
>Protein1309 55
rIGGQLNVARevpgkqefdetlryfryqldtlgvrvelnarvevahlepydevii
>Protein1310 71
gsslrnkgvqplldavvdylpspldipavhgvdpdtnadkirptndatplsalvfkIVAD
PYVGRlayvrv
>Protein1311 66
ivgshfkpefvvnvketgkTLMVDYSDLNALKmteigsapflhdggldstkryfmvaann
snkisv
>Protein1312 30
LVIDENAPPSCWFVRtiiprlssgiiviwv
>Protein1313 31
ldaankALDAANTAAADAVKasddakkdand
>Protein1314 21
qqiewfkAGGALNIIRksvgv
>Protein1315 11
EAGITAAAGTR
>Protein1316 55
mklrytalsvaiacalagqgwadeaaakkWIDSEFQPSTLSKdqqtaemkwfida
>Protein1317 124
ASQGLPVLGVELRggrprreqgalgrrdpgraaggravdhqrllqrrplrrsddrgrlvp
hrrrcrhvarglyevgrphqgrhqdrrrvdqlgrarerdhgasgggrgrgdrgepsevgg
atag
>Protein1318 11
SSNFLSIESCK
>Protein1319 32
kGGGNTSQVYAIRqaiakaivawyqkfvdeva
>Protein1320 28
VGAWPWACPHGRpqecaptdredtritp
>Protein1321 32
depkndeeksiksrydkikGSAVNPVLRegnp
>Protein1322 32
pkyedlkpkTEVFETGIKvidllapyikggkt
>Protein1323 41
tlfcfanknqtgvkLFAIEVEQGDPNAPKfgsgagriaidv
>Protein1324 92
mrDVLTLLSSPKiagnmtsgnyevvgimplgaevvgimplgagyllvndrainnlskisg
kkiavldydksqakmvqkIVYGFNQKvmgklk
>Protein1325 69
vlgnledaisadkkeaarEGLVSIAQATDFGETQLWTRINSLDSPWCLPDLIRlvpaigh
kldvimvpk
>Protein1326 144
yqnagpttrrglevaldsrwannlstrvaytgldasydeafvsnlvpvqsgskLPGVPAQ
TLFGELAWKhpasgfhaavegiarskVYVEDSNTQKAAPAYAIANVRfgidrkygdlnlr
tflrfdnifdrqyvgsvivgdsns
>Protein1327 88
miqlafdgitsfsnlplklatilgfvvsgfsflvilytlyskYIAGGAEKgwpsimvsil
figgvqliclgiigeyigrildnvrdrp
>Protein1328 465
mgkLAEGENLKevgcidchveigakkkadhakdlkmptadvcgtchlqefaereserdtm
iwpagqwpdgrpshaldykanvettvwaampqrevaegcsmchtnqnkcdschtrhefsa
aesrkpeacatchsgvdhnnweaysmskhgkmvsmlgnqwnwdvqlkdayakggqsaptc
agchmeyegefahnmvrkirwanypfvpgiaeninsewssarldswvvtctqchserfar
sylelmdkgtlaglakyqeangivhqlykeglltgqktnrpappapekegyayfaqlfws
kgnspaaielkvlemhendlakmhvglahvnpggwtytegwgggwtytegwgpinrAEGP
EDGLRekmiainrvtkvvkggrilgfaaltvvgdgegrigmgkgkskevpaavqkamevp
aavqkameearrnmikvslkVTIAPGGTIYVTDRynyrirainpt
>Protein1329 20
LNVCCNVFLRflrfplksei
>Protein1330 55
INAAVDPPGNARkstqpsirpvtpgaigrfssswpnawaeaststtrtpsrcsrr
>Protein1331 126
metlrariddviddpetaeklkpwygkhckrvtfhdeyleafnepnvhlvdtdgrgvqev
nakgpvvdgtqyeldlliyasgfevttglvsrLGFDPVGKdgvklserwadgahtlhgvl
thgfpn
>Protein1332 31
dallydvhfwlgrTTTQDEAGTAAYKtveld
>Protein1333 79
mkindnggsdltvkVNVDVGSRNTSTFTTGNRdaivadatggliatnaglngftaqaqat
rrdtiagglfgttyalata
>Protein1334 33
mrtglvdaikAQGVAQDFSFVAQQRgmfsytgl
>Protein1335 64
akAGDTYTVTFTRklaggvtlaagkAVPFGVAIHADNAGGRfhhvsfghtiglgvdgrse
ehts
>Protein1336 284
mypfastlvdpqeladasayiqslciplehgkYEGADAAMQVAAGKtlyeeeclechgkt
knvssameklaratrksSLQSSIQATLPDARtlsvadiirmagtsqqqasnasttlannv
gsqkiffehvqttisdflasrqregerlalmlhdridllralaeqakpmipqlvvqqkqk
flerwreamaigltdspsktssstteqaaldralgestafairidvaeeltrlashldei
erllhqggengkrfdfliqelhreantlgskssvlelsrisvem
>Protein1337 38
vwdkktgkplynaivwqdtrTDTIINEFAKkggqdrfr
>Protein1338 59
ladiacigngtsgkrVQLVYAYRagtsnrsgayaasirtwaaqfdeylageaaatggnr
>Protein1339 208
malnlerDSVGAVVLGAYEHISEGDVVKttgrILEVPVGRellgrVVNSLGQPIDGKgpi
nakLTDKLEKVAPGVIWRKSVSQPVQTGLKCVDSMVPVGRgqreliigdrqtgkTAVAVD
AIINQKdkglfcvyvaigqkASTIANVVRkleehgamantivvaapasesaalqylapya
gctmgeyfrDIGEDALIVYDDLTKqawg
>Protein1340 319
mvedyrqaledgqhvvkslvrepnkEQLQALAQKlghkvqddwptgvarEQLQALAQKmq
vlpqdfvvqrqvqkvlddrvemwsgnmdlnwgaaevmayatllednflvrltgqdvgrgt
fshrhavlhsqkdastyvplrqlspvkprfaiydsllsevavlafeygyattypnsliiw
eaqfgdfangaqvvidqficsgetkwqficsgetkwericgltmllphgfegqgpehssa
rlerflqlcaehnmqvctpttpaqifhllrrqavrplrEAGVTDVTVARypearHEILNE
TNRgevtadliawldtvlv
>Protein1341 39
qnlikGLNNLLHDVEAGDGQLRirMTDTSAFEMGKnvat
>Protein1342 33
gssednlkSAVVGETYEYSEMYPGFAKtardeg
>Protein1343 33
trcalpiisgseapikSGNALPIRnipvgttic
>Protein1344 102
mttlnvvndgkiiytreqlfggrqlteeiqrryglsfeeagrlkkegglpddyepevlrp
fkEAVVQQVTRslqfffsssqyndvdhillaggtasivglad
>Protein1345 20
mleiykEVADLALKrlkytg
>Protein1346 20
AGVIGFSKlarpttplprla
>Protein1347 110
sryeserrtstqpterpnvagltteaevrAAVDAAVPLPGDIQDSNTKvdlrfgltmleh
kvsievwgnnvfdertkfntfdipfrgvtgerarGQFVQEPRtygltlrk
>Protein1348 173
alatlvlnklrGMFNVVAIKapgfgdrrkamlqdgdrrkamlqdiavltggsviteelgr
klettqitdlgradkmvstkVAWTGTQGTLDVADASTIKVFGTEWYLESFRllmevlgpr
gyvargsagdllagrlemnyrslliltfgggtneiqrdliamfglgmprplra
>Protein1349 24
lrIGAGGNLRfengvfiidlqrhl
>Protein1350 31
lrVAPEEHPVLLTEAPLNPKanrekmtqimf
>Protein1351 72
mcvsdndliecervnldyfnrapvrveaaeviaaspkrIFDVFLDADSWSRwawpitgvd
wtspmplevgst
>Protein1352 138
mklrytalaaaitcalasqgwadeaaakkwidsefqpstlskEQQTAELKwfidaakklq
akgvkeisvvsetittheyesktlakafteitgiavkhdliqegdvveklqtsmqsgksi
ydgwitdsdligthyrys
>Protein1353 36
gavvdtggktwffltsdyafghalekDTSTVVEAKg
>Protein1354 21
mlprGVSPAPGTYDAIKngla
>Protein1355 32
myrgdvvpkDVNAAVATIKtkrtiqfvdwcpt
>Protein1356 37
qtaidairelkakfgntwrDISAEDAARmqmqnqfkt
>Protein1357 33
llipltlatsvcgkkVSCFHLPKlpsisgpnsl
>Protein1358 16
TSSWNEAKrgkekdlt
>Protein1359 23
mcapnvfrTSFSNSQPTRalgkt
>Protein1360 69
GIFWPCPEEGHPGTPRglapkrairappasmraassrsptarpactrsptghpprwVISQ
YLSGTQTRg
>Protein1361 35
vrqwqtlfynqrYSNTDLHTSVGSRipdfvklaea
>Protein1362 52
yltrLQAITSGFDQGSVRidgtlygeslwqqmayggtsgqwnigrkcttfka
>Protein1363 32
aleanyestkkQWWLYWLNYLKasgqlsilwk
>Protein1364 27
mefvkysetprNVAEAIIAKftgkgkd
>Protein1365 25
mprslkkGPFVDDHLLKkvdvlnaa
>Protein1366 62
mrhqvsgytlgrneaqrrallrNLISQLFQHGRiqtteakarairsdaeklitiaknglr
ad
>Protein1367 45
saqgtnvtlfgsvqaeyatvnrEGQSSQALIGDDTGKsrwgmhgt
>Protein1368 202
IAFAYVGPTGDGGIAFAYVGPTGDGGWTFAHDQARkalekefgdkivtsfvekVPESADA
ERvfrdlagqgnklifgttfgymeFEHATGYKfkdvkFEHATGYKqadnmrtydsrtyeg
aymagviagkmtksntlNINSFTLGAQSVNNINSFTLGAQSVNPKiktrviwvgewfnpg
keteaatalinggadvlmqntd
>Protein1369 32
gldialgvgglprgrVVEIYGPESSGKttlcl
>Protein1370 104
gakfwevisdehgidptgsyegqsdlqlerinvyyneatggryvprAVLVDLEPGTMDSV
Ragpfgnlfrpdnfifgqsgagnnwakghytegaelidqvldii
>Protein1371 32
mgfnqhtrGTWANNLVYNIHLLTGKisepgns
>Protein1372 164
gfgrgkarevpaaiqkaleaarrNMISVELNGSTLQHEIAAQHGASRifmqpasegtgvi
aggamravlevagvqnvvlevagvqnvlakLQCDQHEFMQSFFLPVWNPYHAVVKDDGSF
ELPGVPAGKhkVVVWHPFVGKgkLNEFEVEVAEGGTANLKaeik
>Protein1373 22
mlprstwlgsnitrLPDAAAQR
>Protein1374 33
maneirIAIVEIDGPGRnllnpevlgkveqgir
>Protein1375 57
ASATLSDVGVDASATLSDVGVDPEAAGERKPHEFSGGQCQRhfdrpgrhhrpqadhl
>Protein1376 132
GNPTVEVEVGLIDGSVGRAAVPSGASTGAFEAVERdataarptaaGVLGAVGAVNDEITD
AVLGLDALDQRatwtrrcvtwtapttwsLGANAVLGVSLAAAKAAAASLDLPLYRatsvv
srpascqcrcst
>Protein1377 94
mdprFGYGGGISARkalghffsirgswngsfnygldyrlrakadpgawrnfytsqgnqyv
anhktaihqlsldfigslnngsyyrgnpksniyl
>Protein1378 22
mvvegkVVVNNATALGSGKatf
>Protein1379 58
mkarkkpldtkSPADYGVATGTKlktikveapaerkagvqvksvdelveklkneakvi
>Protein1380 41
avandvkftrLGASYDLGVAAVKasygkvtnvgnvsgddtt
>Protein1381 30
lialstscfkEMYSLMSLPFTIKvplplfk
>Protein1382 50
mnnivlgaavantdvleirNNAVVTTGDLANLKnigiiaasndadrkstr
>Protein1383 72
tstatqpvngllnysddifsedsthlgkatvtlntkikLVGNAAADIDAQITAKyagqqn
gevnavlrvgtd
>Protein1384 26
mldrrcfrrVLASASWSRsrssttte
>Protein1385 32
aaankATVDSLLSVANTALASAERiaalnlnt
>Protein1386 29
mvrAISLQPTDGLVRgtavqdtggpitvp
>Protein1387 76
mtkadsgkaldaftkvatktlkkgdkITLVGFGTFSISKraarkgrnpqtgkaiqikakk
vakfkAGADLATAVNK
>Protein1388 25
mlediailtggrCITEDLGIKlenl
>Protein1389 44
gkrgpvkfiedlrarGNLVAYVGDVVGTGSSRksatnsvlwftg
>Protein1390 31
grglgvkYVYDNGPKvdplspdnilcfmngp
>Protein1391 33
qirdrLTQLAPIFLKnkymlgddfsmldvaiap
>Protein1392 26
WCWSCNCNFIFIFFDLFYINRfmvll
>Protein1393 122
rafgeaiygpdksfdkkkYAPGQHGPSRkrkqksdyalqlmekqkakytygvlerqfrnt
fdkasrksgvtgtillqflearldnvvfrmgiattrrgarqlvshrhiivngvvtnipsy
av
>Protein1394 59
yddtdtgvvdevhkDANGQVLQQGDTVVLIQDLNVKganftakrgtavrritlvngnpa
>Protein1395 45
mteettarTIENLYSEERtfsppekFVAQANLSDPEIYDRaaadp
>Protein1396 14
YAEFEEIAFTYQKs
>Protein1397 243
mrkikMTYAQPGQEGSVVSFKsrydnfvsfkPDDNAFRIITWQLAMKDHTHRYYGTIQMN
NPELKMFPLIDMSPFIRneqdtllsanswygclyfnvvkqkykrntyyllfgwdgndmfs
nkkmvdvltfdkmgapmfgypmfllkdnpdpktriiieykedaspamnydekekmiiisy
lrpenpmsegiyftyipdgtyvgfyfkkgmwrfkekvfdlemdqapdftpkqkgedpniy
ike
>Protein1398 53
kplenlkpedlgvdvkprlktlkvseppkrgagikVPDVATLVDKlkneakvi
>Protein1399 16
sfwrHNYFDDLAKwya
>Protein1400 41
crgveiaealedidallkPVPQAGLERlnrfhvpldfladp
>Protein1401 26
adnktkegraknrrVEIEVVGTRssk
>Protein1402 159
fadncarchssipestggpfknrdfaapneahprkvrADFLGNDESTPVTEVGTFRcrsl
hsnhkpghlymeyasdtlhkrpivadipernelkdggrgymrnvslvnvwatapfmhnna
igpeicgkpankdndfhrsryvgpdgkllpeqpecvryd
>Protein1403 33
aekllhqqitkAVITVPAYFNDAQRqatrdagk
>Protein1404 15
AAAPAIIEADRgaar
>Protein1405 67
pirlqdcpdllkILNIAHNKaykrsflnenhltfpagyyedvpftypvlcladsialldr
vcvmyrq
>Protein1406 33
yallptylrfvkGVVDSADLPLNVSRellqesr
>Protein1407 111
ALAGLSVEAVFSSPLSRspskrysrarELGGLPLTIVPELRwaNSYGVLSGVPKsvtrEL
FGYILDELKrkscsgtEPLLGAEDFDRaespflerktstdlssecvqvfnw
>Protein1408 24
kSQQPPNPPQPQYKlqpnhqiqts
>Protein1409 130
tqvhggiaitweheahlylrrATTLLHFLDADGAAADLVDLARrgvtrakTVELPPEAET
IRadvrafvdeladlseeeqkaklvetgyamphwpkpygraagpieqlvieqefgtakvt
rpsygitgwn
>Protein1410 265
mlptptvidgqqpttwitdptrFDVGNVDQHSMLLAPAERADAVVDFSKfagkTLILYND
APAAFPARvptydyytgapdlsptgaptilpgygpntrtvmqvtiaasapapaydvtklr
nafshkangtgvfessqhppivgqaayntamgtsfaatgeckaagvtkcdglvrvndtgs
fafrvndtgsfafntlkspttkttvkmepkIFEVGEALRrgwgvervaeltaidpwflde
mstiyeerETIQAATPDTLSRagwr
>Protein1411 63
asidgahgvllsvqggsdlglfeineaarLVQEAAHPDANIIFGAVIDDALGDEVRvtvi
aag
>Protein1412 171
ykvnlvsilapvafpppttpvnaivtstgasehvvgtvttdatgafsfanieslrqyrID
VVSADGTERGSEPVAAPADGQVKmlllqmvklkccclivillvlmmllleiyvEEEIANV
AAISAQDREIGDLIAAVMGLLFETEYVEGMQFDGLLFETEYVEGMQFDRgy
>Protein1413 255
hevvpptaspsfapstsasnaigsnpgtdrNIEIVPSVLPADFSRLGEECAALADAGVDR
iqwdvmdgrFVPNLTFGPDVIAACRdrtdvpfeahlmveapeelahlyveagcqmlivha
estkhlhrtlgsirdlgaqpavalnpstppesvryvlelcdmvlvmtvnpgfggqayise
mepkvatlrrwitdaglncdievdggigpatisgaaasganvlvagsalykdpeglahav
telrdqattaggqag
>Protein1414 161
dlklnqlqflgthnsyhlppdkglydfakTVAPDGLNPNELLYEHAPLPDQFSNEGIRqi
eldvsadpdggrfanpaanilqgvppynadytvwdppelmepgtkvlhipdfdmrttcvl
ltqcleqiktwskghpghfpiavlmelkdeeisgdfpidlv
>Protein1415 33
tgdnrTGAGDGDDEQIIVKlgsldqkfqkilfv
>Protein1416 53
tgfarLPWNAIGDAGVDELGEHAITVRcllaadggvaesddgdgliavvgrsy
>Protein1417 30
mykTGIVTQNDLTASFGSRkssieinlgql
>Protein1418 30
mksesaqaaqkvkSIEQTTSQTEQKinsle
>Protein1419 111
mvrlfqlqlehyekVEGDHLSLEGKanqlsqmvaqhlpmamqglavvpifagydlkrgeg
rLFQYDVTGGRYEEADHTATGSGSLHAGTVVKmgwrrdlseaaavdlvlea
>Protein1420 39
mrngrsrgygfvefdnskdqnealkALDQSEINGRvvtv
>Protein1421 56
drgegrrlyrFPVVFPSDYWQTVMPHELAAWGAHEKhywsqysadgrvrhcmchap
>Protein1422 33
lgtvrLGYIDSPLKnaedsidvfndsarldmts
>Protein1423 22
siiatgwrSDISPSSSLRkhnh
>Protein1424 54
lgdshgnyvylnerdcsiqrrhqkVIEEAPSPFVDPEMRkAMGEQAVALARavd
>Protein1425 49
kpallnseavsqfklkyslfigvkvnfvnstgrEVLLSEAPKmrkrpfr
>Protein1426 30
drYGIPAISTGDIFRanikgqtplglqvke
>Protein1427 32
mfkkLLDEGQAGDNVGLLLRgvqrteiergqv
>Protein1428 20
mnrYLENGELSEADIILGLR
>Protein1429 41
akgsakknaddakaavaiakTTATAAAQASANAAQKaniad
>Protein1430 24
parrrpgrvpcgrDWASSPWLRkf
>Protein1431 33
iglfggagvgkTVLIMELINNVAKahggysvfa
>Protein1432 65
hgiqalnefvnglkgvnydrIHVEGHADRIGSDSYNHKlshrraeavkshlvsrginpsr
iiarg
>Protein1433 26
mtnttskVALVTGGSRglgrdmslql
>Protein1434 27
mevillervakLGQMGEVVRvkdgyar
>Protein1435 87
mkVNNTGAGISVPVGMGTLGRimdvlgrpideagpidsdelreihaaapkFDELSSSVDL
LETGIKvidlicpfakggkvglfggag
>Protein1436 22
mpqrSELPATLNEGLVIELYSK
>Protein1437 63
mvqrqqvvipsskvkleiakILQEEGFIKgfnvtaekpqanivislkyigrgvsvingle
rvs
>Protein1438 35
alskrttayagfvakrSQVLNADTNTYAVGLRhmf
>Protein1439 33
hdgwqnhialclqkAGPIPAWFRiklhhhppls
>Protein1440 172
mwalsfqipfqqqlvagaggyfapyirnyiarSGAPDDIGIQVAVKdrlnalrnpyahlh
epeitydsvreslmlwdpirysetcpssdgafamvlgdeatadaalaegrqpawiqgmal
rsegfrgwrcvrsrrwlrgvNPQTGEPIKipakrvvkfrvakmakdsilgkk
>Protein1441 44
agadtvglideldrvarglptwfrrTLAQGSEGAVEAVRsterd
>Protein1442 89
mgelhleiivdrlrrefkVEVNQGAPQVNYKealtkmvnhreklkkqsggsglfadmefe
lgpadqefldsedfkngktklqfiwgiag
>Protein1443 49
inilllkHPLTTESAMKrlkiltllyllsmfvlinvklnmqqknfiisn
>Protein1444 32
PQVVQGCPGLPDGRlrmlypgdgrpyqaprag
>Protein1445 70
msknlplydeparLYCPAGVYEVVTLAGEQRlqinaqncvhcktcdikdpsqninwvtpe
ggggptypnm
>Protein1446 58
dqflnyksapipflndalrkMPLHPMDFIQNLQNHLNQLTALKnlsyinlageipifh
>Protein1447 262
mannnrgnsrGGDDMSLReqrvininrvakvvkggrrfsftalvvigdgagrvglgygka
grvglgygkakevplaiqkgteeakrtlikFIHDELMLDGNSRLNLATFVTTWMDDEAER
LMSETFDKnmidkdeypstaeietrcvnmvadlfhaedlsetdatsatgvstigsseavm
laglamkwrwrakreaegkdtskpnfegkdtskpnfilgtnvqvvwekfckyfdvepkII
NISSVNGEKGQAGQTNYSAAKa
>Protein1448 40
maeedwdgwaqltaslgdrIQLVGDDLFVTNPARlqrgid
>Protein1449 26
slhdalpiskGVLLYGPPGTGKnvig
>Protein1450 40
endpfakLDQVGVGKlmdmalklgkpvnpslhvgicgehg
>Protein1451 136
mlkdknvgkNVVPIVPDESRtfgmegmfrsvgiwnqegqnyvpedhdqlmfykesktgqv
lqeginesgamsdwiaaatsysvhnvqtipfycitsrpfrstfaircsacsaVVEDLGGG
MKataqfeqnidystg
>Protein1452 45
mfyeerYSEVYLSPDLPDYVKwaeamgcvafrvespeevaptirk
>Protein1453 49
msgrDVQAIAQTGTGKtiayllplmklwtftksrhasiliivptrelaa
>Protein1454 15
gqksrEYVATQIDKa
>Protein1455 87
mqetcnevlaelglendplfklakelekialedeyfvsrklypnvdfysgivqrAIGIPV
NLFTGIFALARtvgwiaqlnemigdpe
>Protein1456 33
rHQVFHYHSYLHRyqecrydavrhrggmchppr
>Protein1457 58
aggafaqssvaisgkLGFAYQAFKdgtgakqtglkVTDGDFVLSASEDLGGGLKagas
>Protein1458 14
mrYVDPNQSGSKve
>Protein1459 341
LAQVSLNIIDQCVAQGVPFAREYGGMLANRdfrsreantyrLAQVSLNIIDQCVAQGVPF
AREYGGMLANRSFGGAQVSRtfyargqtgqqllDLNTGELSRqinagtctlhnkmemldl
vlddegtavgiiarDLNTGELSRhsahavvlatggysntyflstnamnsnataawrahkk
gaafanpcytqihptcippsdefqskltlmseslrndgriwvpqsvddvdtppaqipedq
rdyylerkypafgnlvprdiasrnaktavdsgrgvgplvdsgrgvgplhngvyldfasai
erlgkdlieerygnlfemyerFVVGGPMGDTGLTGRqdhrr
>Protein1460 16
maipkTQETEILKiva
>Protein1461 134
laevnryhrqeearhlsfarMMLPEVWAAASRvertvvrrIAPLVIHDLFRfmvqpgvya
evgldawstwkrvnrcdnrvqlrrvstrpvldavinagilqrGAIPQAWQNLCGVDEHGT
ADEVLPGAGRllra
>Protein1462 36
apttegqgaavedrSGATGSGVDANRVVAVNADAKy
>Protein1463 31
hkiedyrNFGIMAHIDAGKtttterilyytg
>Protein1464 44
eriafhtgqtaeqintdsdrdrWFTADEAKDYGIIDNVIIGKge
>Protein1465 24
marlkaryneelkakLQEQLGVKn
>Protein1466 12
FVAAGMNPMDLK
>Protein1467 43
mikaiifvlfvsfclaldypkNFMAGTGSTRgdqqqvnnfavw
>Protein1468 46
mllteidhvaiavrDLDAAVAYYAEAFGAEVAHReivesdgveeal
>Protein1469 32
mtrtanefltpqaikVEAVSGTSAKvileplr
>Protein1470 52
dnkesrpktggkpgdrrhdnnrrdesrggksdkfgggkkgtqpkYDDTPEAK
>Protein1471 48
gldsvtairlfadtqprfaspfgkLANAPWSIAQRvgaanatdlvqgg
>Protein1472 103
adcrvafvatadeydtkAFLGPWAERLLTYADPDRtlakAAEVTELPAILHIDNDCNIVG
RAEGWQPDEWRelahrlakDMSWSAPPIPKvgdpvafagspat
>Protein1473 61
VQDLEGDELLYRemtyrfgkyfegymgamaiqkrlqdfdldaeaeslreiiatgkgqkkt
r
>Protein1474 185
yttlfrsewrdfskrYNDLSTNNFPTLKdgklqdsikfkfsskaqkgvkLDSSVTNTNNT
SSDSEFSVKVNFEDLQGVELGLKakskpsteftlrfddkLIPLEGASFTLKsvatapseq
tvggsfgfsnnlvnlnlavnvpvsrrlavnvpvsrrlfsflkEQFTPFEQVTLEPYERdh
aviig
>Protein1475 304
mavhlplsaeaqaearEMLIGAYYLTEPEEGAPMVTPTKEMLIGAYYLTEPEEGAIGEGR
tyrHLEQVERDIEAGLLEAHAAITLRPGPDGSDRLETTAGRVLFNTVLPDDFPYWNKsir
kgemsdlvdqlvifSGLTMAISDVKllkeltlkwstkSGLTMAISDVKtpeskksildrf
edetekvernfrrgvitdgeriqkaveiwseattevteavseamgnekfnslnmmvgsga
rgnmmqvrqiagmrglvanprgdmiprpikrgdmiprpiksnfrDVLGLIETARddkgrv
flka
>Protein1476 47
vtvdlnertvtageivvpftiddytrwrLLEGLDDIGLTLRhedkvt
>Protein1477 21
MMQEPFVILIHYINQRrkstr
>Protein1478 77
mngwaadwndgygflgqivdsrvikasggntnlsvhlpavdteidkALQTTDAPARdkiw
ggidhtvmenavilpgv
>Protein1479 37
milsrQGTPTLSTSADRaaegvakgayvvadpsetdr
>Protein1480 42
pkFNDPLVTRfvnmlmysgkkgtgfklfydaldkveartkes
>Protein1481 21
pnrAGAEGFFYANSPNSPRay
>Protein1482 34
yttlfrsprnhrdvqfeeagkISAEAMHEKrpsd
>Protein1483 49
mnkiiiasviataalvacgkkeevkVEAPAAAPAAATAPVAAAVDAAKd
>Protein1484 76
mankaivgqkIGMTQVWDADSQIQPVTVVKvdpcrivavrSADGADGYEAVQVTFGSRsa
nkltlaeaghfesagv
>Protein1485 29
mlwkkVAPGVIWRnrlinlckqvtkplmr
>Protein1486 48
gdprVTITVFDADNPYRyveargrVVETETGDTARanidelaqkytga
>Protein1487 33
hssgkllfsariipyrGSWLDFEFDPKdllyfg
>Protein1488 33
EMLVVSDNKevrdyptektrntlavnvgyggvy
>Protein1489 36
tiykAFLSLANAAPGKtnfdyhrayitdyslssymq
>Protein1490 92
ilalnddygtgladdltksleaaggkvvgkeiydpkATDFADVVGSAKNADPDAIALIGF
DESSKvlstmieqgigpanvpvygvdgnmgna
>Protein1491 40
mtatqghaeprvkarYHQEVVSKlkeefafssamqvprlq
>Protein1492 88
mtdndlaqlfssagevktaevvrdretgqskGFGFVEMKdapgaekALQMNGASFQNRqi
rvdaarpreprEGGFGGGDRggdrggfg
>Protein1493 65
diiqgvsedvtdiilnikdvvvtssadeevtlrldvrGPAVITAGDIKcpseieilnkdl
hiatl
>Protein1494 33
ardivreeasrCGSPYVDQRwlggmltnfktik
>Protein1495 79
vidnlppslvpkVAELAQLPGSDLDRIALVVGPATKnerlldaisglrdggadvqlmfld
adtdtlvrryestrrrhpq
>Protein1496 31
kGGPLAVGFSYNKvknanansslganynfga
>Protein1497 27
menrLYVGNLSYQTSEEDLRalfaqag
>Protein1498 110
mtsnlgtadlrkanvgfsrNDEAVSYEKmkakvnealkahfrperrsrrtsgpssstaMW
AETSTKrrrdrgarrrpprpahvgrdlhqgarsdsgrlcrpgvgpsrrav
>Protein1499 32
mggasnilqrvrELAVQSANASNSAGDRqaln
>Protein1500 29
HFNGIYIFISCYRvmlsdpviitsfkfpf
>Protein1501 17
EAIECTLAVPERgsawa
>Protein1502 42
srrhaqllrspdgievqdsgslngtylndrrierAPLAEGDR
>Protein1503 33
qtgikAIDAMIPIGRgqreliigdrqtgktaia
>Protein1504 34
glkskAQFTITPGSEQVRytierdgfiklfdeig
>Protein1505 34
lgyvakpdnggnskVDANLIYANGPLAAALSYNK
>Protein1506 58
mgngkGNVEYWVAEIQPGKilyeiegvskilyeiegvseelarLGFHADFRlnyscgk
>Protein1507 33
aevkpgdilvgkitpkSETELAPEERllraifg
>Protein1508 35
mdrlisvalprvrdfrGVNDSSFDGRgnftmgite
>Protein1509 116
pdappglkgislflvpkFLVNADGSLGKrndlicasiehklgihgsiehklgihgsptav
msygenegavgyligdenkgigymftmmnharAIDLIDEAAARirmeidskpeald
>Protein1510 52
rLVVIDDLSVDAPKtklfaeklksmglegnllvitdalnenlylssrnlpnv
>Protein1511 28
kirSTSELVDTPEVRgminkisylvkvl
>Protein1512 26
meggepvvitnseggrTTPSVVAFTK
>Protein1513 89
msinteqfaaankAAVDSLLSVANTALASAERiatlnldttrSMIEESASSAKalmgakd
vqeamkiqaelakpnvdkavaysksayei
>Protein1514 90
srrptgrpasnwsrPLTSWPSLGDDGHLIRswlaslrrpttsrptprpnsnarastcwsp
ttsaprawgslttptrcsssaapvrafgcr
>Protein1515 98
TNLEGFAPELTESQVGRrsradrepgwISGLPNCPVNALLEFESGVRGLALNLDEDSIGA
VVLGEADEVAEGDTVRgrrggrgrhrsglrrdpvrsgr
>Protein1516 37
aqrGEVVAVGPGKegnlmtvqvgdivlygkysgqels
>Protein1517 119
qerYGDQEVSQFRsaqmiadkwecsrdemeafavesherairardlgrfdaeiaplgdva
rdegprepnwekirslkpleeggtitaavasqisdasaalliasdralaehqltprari
>Protein1518 78
mispfepqqvravngekiisygvssygydvrcarefkVFTNVYSATVDPKnfdeksfvdi
vddvciippnsfalartv
>Protein1519 61
klygynitlsflwdyvygvpgaheprfiangtillangkyidavrSIDGTSIWYRslayn
l
>Protein1520 89
qlflkaekcftdkcaverrtyapgqhgqksgqrlsgygtqlrekqkvrriygvlerqfrr
tfaeadrrkGQTGENLLQLLEGRldavay
>Protein1521 23
meaqsrEIETTQPKeflktltka
>Protein1522 29
rvvdynvkvrvkSDGTGVDIANVKmsmnp
>Protein1523 17
kdarrLFEGAALLRrvn
>Protein1524 26
mqvpkitkITLNMGVGGASQDKklle
>Protein1525 27
malfafnfrwskLGPSTTSFRylevtq
>Protein1526 60
qvgealrqaperISDSVLETANEAVERiqplaeslkprleklpmvgdlvaeplevpakka
>Protein1527 23
kTPTSCLIGVWGKalsgdlllhg
>Protein1528 21
mdrQGPTQQGRcskpsprscf
>Protein1529 40
mnglkkanievdrkVLADLAVFDQPAFAALANQAKaqlga
>Protein1530 54
mrpdihpeyrQVVFHDNSSGEQWLTKstisttetvtfsdgneyplakveissys
>Protein1531 42
SSLTIDTLYAEGQRryaeslsayarqflnrmnkpdvdfikgl
>Protein1532 25
slldrTPPPWTPSSSTWMARwwtpw
>Protein1533 33
hpfirGTAQNPDVYFQGRetvnkfyddtagvvn
>Protein1534 116
madaeadkgyigyydggafgiphssknkeatllflqyigqesvqpdwalaggrIVMNSTF
DDPKiveqdakvsgyytllkekgslfagappfpfhsqvretmdgfihkalageist
>Protein1535 33
affhrAGLDYVSCSPYRvpiarlaaaqaaiegs
>Protein1536 45
lvkkhtkpnplkgavggivekTMPIHQSNVAIFNAATGKadrvgi
>Protein1537 31
ltylfiahdlsvvrhisdrVAVMYLGKivev
>Protein1538 40
miyaapgaagatidykakYENFIGGKwvapvkgeyfdvit
>Protein1539 25
msvyglpsgrllrVIPVFSVDPEKg
>Protein1540 128
NFISYSTFLLNLYQTLNMKnpskkrltgygitaagflitgnvaeaqiiytdldpdvvknf
ggftpnyildidatppidfyfglnfgsigwfgdnmvfaapwflddnngiaglvydydgff
pvgmasql
>Protein1541 56
iqalinpyakpgdfgkpghifplraknggvlrrAGHTEAAVDLARlaglepagvlv
>Protein1542 31
nkTQADAGTLFRvtnsgtgsgstalegvtns
>Protein1543 33
trrssdlcqlakQAFDEAISKldtlpdrkstrl
>Protein1544 25
PSPTMYVIGTAGHVDHGKstlveal
>Protein1545 41
eavdwlvaqgitkGTSPTIFSPDDSVSRAEMSTFLFRracp
>Protein1546 146
mgyfskfvgvcaavtllsvavvgaeekdplkprVAPDQMADAKamkNPVASTPESIAKgk
alyegkgtcfnchgkegkGDGPAGAILNPSPRnftnckfhkkrkDGELFWVIKngsagtg
mvslipaaineeeawtiinyersfce
>Protein1547 40
gvkqagaalgltedvdfkYIETQDAKdyadntqqigrahv
>Protein1548 51
mplfgsgavrtpegalsfvykAAAEIGELGDNTASIRaeiqndellslale
>Protein1549 153
aydrrvapkrVLTPQADDFPRwyqdvigrAELAENGPVRgtmvirpyayaiwehmqaevd
rrlkatgaenayfplfipeeylareadhvegfspelavvthaggnelehpvvvrptsetv
fgefmskwiqshrDLPMLLNQWSNVVRwekrpr
>Protein1550 42
tegkgekqpvtgdkckgtkkskalidclqpdrrVDIEVIGTK
>Protein1551 42
ggpaipgsevaladdgevifrGSNVFVGYLNQPEKtaetlid
>Protein1552 68
LNANIAIGAGDGDDVVRprvlatssstqaramtrytpttparwvlmllqtvlqrlllslt
ptqlqlnw
>Protein1553 79
GTAWDQSPLFKtkvrpgtrvrcssaymkrnmassavsllavwwatiiltkarrtlscsvk
wlrsrrlrthhsslprrqr
>Protein1554 38
mqylhkfevnkETALVQEAKqevvqfyfndqfyyfmha
>Protein1555 56
leiqvesfktffqlettpeernteglyrVFQENFPITDARnifilefldyyidpph
>Protein1556 33
VGLILATMFLFPNMTDGISWLSFGRlrplhtna
>Protein1557 27
msektltrMDLSEAVFRevglsrnesa
>Protein1558 49
ANPVAVGPDPWDARsgtwwpvsaptpwpsalpcssttstpatrltrptr
>Protein1559 37
eetkvklgarqvtgdnkickVSAVGVGMRshpgvask
>Protein1560 59
tlglvnvtglqkVISTTSTSDVTLNTLKnlvaldvtgngasgttftinytgdvtapvtg
>Protein1561 25
qtcalpicvsvqvkVALNSLCRllc
>Protein1562 18
msrPSLEGGSLRvlttts
>Protein1563 36
pisviryprGEGVMSDWIKpfetietgkgelikedr
>Protein1564 33
EGADEPTALKwelagllhdadwekypddhcrvi
>Protein1565 42
PAGTGLAYHRsrkaqvaaegaatsrpiddvfaenatqgvaed
>Protein1566 36
ehewvrVGDGPNVRvgvtayaqdalgdvvyvsapav
>Protein1567 33
kinetiknavvshkALIESDLAEQReaiiasle
>Protein1568 23
mglnkAELIESIAAEAKigrahv
>Protein1569 41
gagqsivsvtqaearAAGEIIEDDGEGFAKivaylenlkvi
>Protein1570 33
hgarkgladtalkTANSGYLTRrlvdvaqdsiv
>Protein1571 41
NGWVCINRkgrqiiqneankyktqhmlkyteseyfgiilar
>Protein1572 38
garvlakLGDSVTTDHISPAGSIKadspagkyladngv
>Protein1573 80
msgseapirVGNTLPIRnipvgsiihcvelqvgkgaqiirsagtsatllaregtyaqvrm
rsgevrkvhidcratlgqaa
>Protein1574 13
mkLIHELYGKkaa
>Protein1575 46
merSELVAETLGEHVFDFFLRnkrrewedyrrqvteyelerylnrl
>Protein1576 22
GVPDIPGIAFRylallvmltsk
>Protein1577 85
EADGTLSIDRgrpeggrrdaehrpaqhecqacrlgyrctrrcadghlrtvgdrvsrpgrc
dggglgrrrwpggplleehpqgrgp
>Protein1578 71
mgpsdraasfadrVSFGGSGRwvwfdvtdlaqmwvmnadsnqgialagtgntnselefts
sdyivtfvrpq
>Protein1579 34
nlgdlerLEGQLTIGKiafrpgntahpkrfhnlg
>Protein1580 21
pepykgkgvrYSDEVVVIKkp
>Protein1581 88
estvntttgqleykVTSPQVLPVDLGIDKvgassiavgivnadnvildlelsalqsdghg
eivatpkvltadkqkaliasgkqipyne
>Protein1582 37
rrNGEFTPISWKirmvssrrslgsrpsiswkrrsrpr
>Protein1583 42
eyrGITVADMTKlrsdarskgvslsvlkntlarravagssfd
>Protein1584 53
mvkAGNMPFDVVIAAPDAMRVVGTLGQILGPRglmpnpkvgtvtpdvatavkn
>Protein1585 31
clcgkykrlkhrgvicekCGVEVTLAKvrrd
>Protein1586 33
fqailplrgkilnvekaleyrIYENEEIKnmft
>Protein1587 25
ILNCSQGKsmtlpsasavarmkfls
>Protein1588 32
msdtairgkdldeekaneakAAAQEALNNAKn
>Protein1589 34
mwvekEGAYGNAERrtqfwrqqvkapgearsdlw
>Protein1590 87
mnrlgaksntgeggedadrylpdangdlrrsaikqvasgrFGVTSHYLTNADDLQIKmaq
gakpgeggqlpghkvypwiagtrhstp
>Protein1591 15
ykrLVPHYEAPIKla
>Protein1592 49
epeffvfdevkWDIDMSGARctiyaeeaawstgkdyeggntghrprvkg
>Protein1593 49
mqldrGYLSPYFVTNSERmeasienpyvlitdkkISSAQDIVPALEKpa
>Protein1594 30
mkslankVVVVTGAGSGIGRalalqlaaqg
>Protein1595 99
vpcnqfgaqepgteeeilsfvrENYGEPFQLMAKVDVNGDDANPLYRmlrealpkADGNG
DIAWNFTKFLVGGDGTPLKrYEPQVEPEEIQADLANFRs
>Protein1596 44
vwkdrLYMLIDAPGHKeylanmitgaaraehavlmldvhegira
>Protein1597 40
vflykdssdrMIATTNEPKitlgqlavltvadvgrmgafl
>Protein1598 33
laasvpfpsrLGTPQDYAKlarhifendmlnge
>Protein1599 55
rftaplsqcpsvdpeyenpkGVPISAIIFGGRrsslvpvvyqafnwnfgvysaat
>Protein1600 31
WWWWCWCCCCCCCCCCCCCCCCCCRigrahv
>Protein1601 53
mvcisncdkITPGMLMAAMRlnipvifvsggpmeagkvkiqgqvvhldlvdam
>Protein1602 30
vrladeigyplvvrPSYVLGGRameivyne
>Protein1603 40
mvkANVAQGQPDGPEMRkalrENLIAEEILAQEATKkkld
>Protein1604 29
mpsyvllnkLSPTGFETLHKkprseehts
>Protein1605 46
gplwdfdlssgsanragnvvsssgfylkTNLNTGAQQSSKtwfhrl
>Protein1606 72
tatkgtvkwfndqkGFGFITPETGGKmslftiprsclkasaasqkaitsnsasrmaprvl
pppmsselpkln
>Protein1607 63
gverifplyspkiskielvrkghvrraklyflreksgktarikelrGGQAIVQAERkkek
esa
>Protein1608 47
mkfrplhdrvlvrrieqeekTAGGIIIPDTVKekpmegevvaigtgt
>Protein1609 33
nalrEVTIVNGVTSKtvanaytatvtnegdltv
>Protein1610 14
IDMETADAVLKarn
>Protein1611 36
etqfdadasknggagstigsrNSYIDLMGGFGGVRl
>Protein1612 45
awrntavndggigqvkYTLAADITHAIAKAYDVETDGGVALRgaf
>Protein1613 85
hsvsvrvslphvrgilsygasvpharlqrSAIGSFLGSGGGKgtrSVASHDEDTSTLAVA
AGRqavaeqrdrvealwfataepty
>Protein1614 30
mhaflekVTPDGLLDQLRgqeafgrgaepw
>Protein1615 43
mtrtiivrrDYLHYVSKynrfekrhkNIAAHCSPCFIVKegdv
>Protein1616 33
ikAGILDPTKvvrcalenavsvsamlltteaiv
>Protein1617 35
tgvigfskALAAELAAKGVTVNVICPGYVATKmvm
>Protein1618 19
vwccrMASLPSPKraslqp
>Protein1619 77
davtdsvksgvipkdqaeklcivcgvfihweaaddkkIYQYNYEATKlsieramksepsv
deviakrdsaahpfyag
>Protein1620 33
dkrYDLGEVGRyrinkklglttdmdtrvlikdd
>Protein1621 39
calpisanlfkTTSLDWPSKfinlgfsvfsiplpdrksv
>Protein1622 40
mdrIGADFYASVQSIIDRLGANPVPIQIPIGReaefrgsv
>Protein1623 32
kTFGFAGGRediwhpekdiywgaekewlaksg
>Protein1624 16
VAVGSVQESYYKravy
>Protein1625 33
gegsiikLAEALDTYIPLPERavdgaflmpved
>Protein1626 26
QSLVAQGVAGKhslhgaledvcvsll
>Protein1627 19
mcalagrIITVEEYMEQIK
>Protein1628 154
hprHVETQCLADQHGNVVVVSTRdcslqrrnqklveeapapflteeqhtellraskeilk
aagyvgagtcefligpqgdisflevntrlqvehpvteevtgidlvreqfriadgevlsft
dpqphahsfefringedagrgflpapgtvttmvv
>Protein1629 154
QESLNAGSERprrtpairrqdagprasrvparrrlvqrarsagpkplllaegrlpplrrr
gdhrlghrrwsqsvrvqsglhrvrwrprrgvrredpqgdgpgaqgrgplgrpqrrrrrph
pggrgqpgqlwrhlppqreglgchtadlgdhgpl
>Protein1630 202
havveklynegllagqktnrpappppekpgfgifsqlfwakgnnpaslelkILEMGENDL
AKmhvglahvnpggwtytegwgpmnrayveiqdmnrayveiqdentrirTAIDTDGPGSI
GVLGGARLTNEAAYAWTKwprgsgvrttsthswamaypqthswamaypqswhwvyppWSE
GLHQAVEAKegvaireenqtla
>Protein1631 32
hferVDVCDGPELGRvlkvysprtivylaaet
>Protein1632 61
tgdvgriedgflriigrkkELIVTAGGKnvapepmedrlrshslisqamvigdnrrfisa
l
>Protein1633 35
TYEAGVEYLPGGEELTDLERrVLHEIPSGATSKei
>Protein1634 17
MSYLLEQATTWLKvlft
>Protein1635 48
lpgvpgvgektaaklvnkyhtadelfahaadqtpkLAASLEANEDQVR
>Protein1636 21
megntakVIENAEGARttpsi
>Protein1637 32
masvnkVILVGNLGRdpevrympsgepvanit
>Protein1638 100
mgrapapsgastgsrealelrdkdpkryggkgvlkAVANVNSQIRellvgrsvfdqsaid
ramitldgtetksklganamlavslacaraaalekkvply
>Protein1639 37
kAGDVVQLTDRsrlslrckaalaaaeargfpewiavd
>Protein1640 43
ntwkLISVAYSNLSSNKlanyvglskeetlnktkglrseehts
>Protein1641 32
TIADGTAVQTPGKkifpyiqknlddiitiedd
>Protein1642 17
prkkkkEIEQQVSFQKv
>Protein1643 9
INPDHYPKc
>Protein1644 80
mgdtlvlnnlqqnqvlftrLENTSNLLISVKnstdtillvdffddvssmniagieaierI
QFSDNVTLDKAAIIAMLPTK
>Protein1645 17
kEAWSIYEKmynrshss
>Protein1646 30
mqegvekprpkVLFEVGEVVRvkegpftdf
>Protein1647 24
ilffikYMVHLEMIMEIVASKcrq
>Protein1648 39
eltdlveeavlkefeaiserGGVLGAMETGYQRgkiqee
>Protein1649 33
SVVLFDEIEKahpevfnillqvldegtltdskg
>Protein1650 79
mkslfyayrdrrnkkrdirslwiirinaaartnglnysqfisglkkanvqvdrkILANIA
MGDAASFSKlvevakaqln
>Protein1651 134
mrsgsntrtdkYGGSIENRsrllievmtavcqeiggdrvglrlspvtpandahdpepqtl
ftyvvqqlaplnlafihiiegstgaardytqgdkpfdyaalraayqgadgkaawmvnngf
dksladealiqgad
>Protein1652 17
VIGVDNAVEWIATGAEK
>Protein1653 13
EWIFVGAPVTPKi
>Protein1654 41
mrytpsgvpvtsfsvavnrkvkLQDGSLQDKttwfrvtawr
>Protein1655 66
gfckkgeggrFVADGNLISGVGTLPFNTDGGGLCNNHPANRggitkvieavrqlrgeahp
kvqvpd
>Protein1656 30
vikEVLVQLGSKvgegsvlikvetggaaaa
>Protein1657 36
maggndlgareryiglkHYQLGTIRlghidspfkns
>Protein1658 33
ILEIYGPESSGKdnantsrdcrdaasrrncsvy
>Protein1659 17
LSTGFYDQQGIIKifrf
>Protein1660 132
wtapstgnlrlstsgssfdtvlsvytgtdagaavarAQNDDDPTSYTSEVLVPVKagvty
rwavsgyagstgavslnwnlqpvqcsitnsnpcsarsptatpsltsptlpgtaTPDAHWM
TEARyrgqkvva
>Protein1661 16
EGFQDSWMMKnillif
>Protein1662 33
lvkaarkarkgrNPATGETIKipaktvvkfrva
>Protein1663 38
meaelgsnarFVQTDVTSDESARnafavatsmgqlrgl
>Protein1664 44
aellsgpwrATLNAATMLGQSKtapqaeidsacelidfwrinvh
>Protein1665 46
pgisdsvrvksgdllfisgavgfeedgsvpsdfarAVELTYGELER
>Protein1666 145
fwagiaretitwrrdfdttlewnlpyakwfvggkLNVAENCLDRhidaghgdrVAYHWEG
EPGDTRTITYAQLLEDVSRlanvlrgfgvekgdrvvvylpmipelpmsllacarIGAIHS
VIFGGFSPDSIRdrindaeakvvit
>Protein1667 17
lvfaprENTQQIGRahv
>Protein1668 9
YGSGYDSRt
>Protein1669 37
gtalteidrvsrQVADLIEQISSSASReaglanevae
>Protein1670 28
msgvtcclrFPGQLNSDLRklavnlipf
>Protein1671 43
ldgrADEGVGAGPATLEGLKlaheqgwsapssafseanpkage
>Protein1672 36
gqagavrhgitrALIDYDATLKpvlskaglvtrdar
>Protein1673 68
maeefnkknaagvkyeiigidnkLSPQETTSALRsamdqgaryvvqgngsgpalaimdal
ekhnarnp
>Protein1674 60
mtqaqfgrIVNLSSSSAQGNRgqanysaakaglqgftktlaielgrfgvtanavapgfiq
>Protein1675 25
QIIHQCPNTKtaqilnkktsqfirn
>Protein1676 266
mttdgelsfhdwkkGSWAVFFSHPADFTPVCTTELGRTAALGGEFEKrntkAMAISIDPI
EDHHAWAPDIGEVTGTPLNFPIVADPDHKIAELYDMIHPGEGDTSTVRsvfivdpedklr
lmltypksvgrnfdeivrvidalqatdanpiatpadwkpgdrvivrlearrprVPSAADG
AEERphgrvtagpgrgdrrhrhrsyrgrqddhrppgrrtawlklstwppvtraarhvrms
psrrssagsrwsgagqaprsrpiggi
>Protein1677 70
mdgawalyeaylkirSGHADTALVYGYGKsspgdlprvlsrmcepyytaplwptsvelaa
lqaracieag
>Protein1678 31
mailsghqsikgfarfakSNEEDLVAHLGLK
>Protein1679 32
yredatnrtvifapkQALLGYGKwlrdkklpa
>Protein1680 33
grILEVPVGEGLLGRvvnalgqpidgkgpitve
>Protein1681 17
LLQQSGTLGDRqaklng
>Protein1682 53
lggpittetrindrirvpevrLIGPGGEQVGIVRvedalrvaleadldlveva
>Protein1683 56
ltaaisktladrVEGNEATAYDNIDKapeaydnidkapeererGDSQGAAQQVRsr
>Protein1684 30
sstsgptrvgssvgstvgprCQPSDTDIAR
>Protein1685 62
TPEPWAGPDVLEQLRpwagpdvleqlrtlaedghtegvlvvpqgftsdhlevaydldiea
ar
>Protein1686 57
tsdfwnvalrSAWTTNFTTEARigrknqmlsaggspngqspiysddtglfynngifn
>Protein1687 67
AAEDNQEAMQAYIRDAAGTSGTGGTAEELTKLADLHNSGKLDDAEFAAAKqarrrrvrrc
egeadpr
>Protein1688 38
akrqarETVAAEAQRagvpfvdqrwlggmltnfktvnt
>Protein1689 73
VPAGLCGKvrMVYYNPAHVLLAARQTPVYCGASTNVVRIDAYSNPAARHVHINLDRrnad
gtfttlgtsiqsm
>Protein1690 22
IIVVSNGMKeqtkyllffrkii
>Protein1691 62
mnkaqrrqrikyrinkkisgtterpritvfrsnkfiyaqiiddvkGHTLVSASSSEKsfs
sn
>Protein1692 32
itkhlnrlievvkVVDLTEGAYTERelmmvkv
>Protein1693 59
mweffdrfvslalprvrdfkgisprsfdgrgnfsvgirEQIIFPEINYDKinkigrahv
>Protein1694 87
ivqnsllpdetvfavydgkdvgtgfigltdrrVILQDNSFAGGRvavtsvpyskvtavsy
asnasvfgrfteettvaihtshgtyev
>Protein1695 93
spgahpvaniksqikrnrQTIVIHERnkavrselrsrikVAITAADEGSENADELVRaaq
sridravlrgilhkntaahrkarlakhlaaska
>Protein1696 39
LLAQAYFARdvkvngssdkdtgakLFEVGYEHSLSKrti
>Protein1697 14
QESLSGSPKeldal
>Protein1698 172
EESLHAGSERdrgpesaaggvaarrvrtaggaptfrrqdagsraagiparrgvvqrarsv
gpqsvqlagrrqpplrrrsdhrlghgrwpegvrlqpglhrvwrcAGAPLVGLNDGAGARI
QEGVVSLASYGGIFHRpypggrgqpgqlwrhlppqreglgchsadlgdhgpl
>Protein1699 20
mfrkLLDQGEAGDNVGLLLR
>Protein1700 33
lpgiqqhfsipakSLTTDLAEEGLAFDGSSVRg
>Protein1701 71
mnevshgdsgwvrQEWIVPARgligfrtkfltetrgtgvlnhvfegyekwagkirsrgtg
sivadrrgptt
>Protein1702 93
mcdlseqgkVLAFDDATVTTAKATLVPGFVESGTCDDGKVYGLPSAVSVKSLLWYDQAAW
KATGEAFPETMDQLLSVTDTIRdsgktpwciaa
>Protein1703 64
riivfiptgrpdakealdrAIESTPGAVALLDGVISTKwwyipyvygeqtilvegtplid
pklk
>Protein1704 100
naanlglgaagaqndvllnwpvasgasfykvyrVATVNGSVFESKqlnangvidgmnpdt
aanrirTSDVTDPNVDFLTGFDQKitygyvvhavngdlve
>Protein1705 34
ppkglkMAVTFVGNSTAIQEMFKrvaeqftvmlr
>Protein1706 40
mvrditfhslcehhlapfsgrAHVAYIPNEEGRitglskl
>Protein1707 31
mdglaklkSVQQVAQARgkevnevapfwsrk
>Protein1708 100
npraatrtsineerhvteeftpnvndiiegnarFVAGFHEPDLGVQPTRNVAVIACMDSR
mdifallglangefallglangeshiirVIQSAPSKddtp
>Protein1709 29
glcrhlkiikdqskYEEIINTQRqfyqvs
>Protein1710 85
ksqikrnrqnerahernkavrseirsrvkLAVAAADQGSDDAEQLVReaqsridravlkg
vlhkntaahrkarlakhlaaagada
>Protein1711 57
rlasgrkrvrqdvkINAANTSLRskyrtavknvekavlagdkvkaaelsgkigrahv
>Protein1712 261
mrslnvalrqeldlyvcvrpvrwfkGVPSPVSHPELTDMTIYRensediyagiewkadsp
eglkvikflreemgvtkirfpetcgigikpvskegtqrlvrkaiqfaidndkpsvtlvhk
gnimkytegafrdwgyelaaerfgaelidggpwmkfknpktgrdiiikdviadaflqqil
mrpadysviatlnlngdyisdalaaevggigiapganlggaiamfeathgtapmfeathg
tapkyagqdkTSDYLVAAKvp
>Protein1713 39
PMVCSCLVGIFVRpslhrgchdatlqfrdvaetrveava
>Protein1714 42
makildvdneswrdevelirGHYEFIGERlpqqmadelsdle
>Protein1715 54
TPGDEVALALDTASTEFYADGKntswpvraSLDAGEFVAYLSDLCDRatrscrs
>Protein1716 81
skNYAPLWGGVLTTGGNLVFHGTPEGYLRaldaktgkelwkfqagtgivappvtwemdge
qyisvvtgwggavplwggdva
>Protein1717 37
NLGADWQTANPYRNLGADWQTANPYRkdktairigds
>Protein1718 26
mqilvrDNNVEQALRalkkklqregv
>Protein1719 70
mirgtfanirlrNQLLDDVEGGFTRdftqggvqstiydaaaayqaagiplivlagkeygs
gssrdwaakg
>Protein1720 30
ATTTPNMIITNNKntkttntkttpnnkkwn
>Protein1721 59
rhrgtsdveiarrqarADVQAELARmslgaaeavvteslddsaqsdlidqyiahlgars
>Protein1722 38
mgtscslrwrELETENERiwvvkpshpiaeglgpyidi
>Protein1723 42
vnpirskikQNGVGAVTRrlgsawvnvhsgrsleaasnccpr
>Protein1724 41
kqkVGQFAAEVRslrkpepykgkgiryqgeqiklkagksat
>Protein1725 135
ehrvstpkhhellslkgpsvavidlagyiaglkDQAVEHGFHVHDERhfvetysmrqawe
vdlhpeaacggpldlhlaveldprVLLAFEDHIMELReaeepedrfkipliftwslpplp
sgpdllvlatdlagv
>Protein1726 62
nkGATPTDTVRrilsfkgvlylkhllrgvglglfdeatamekftswsaehdvqvkkrqee
aa
>Protein1727 78
kIQNLHGASEVRTQGTVVSVTDGICRvhglqdvmqgemacktlcrakclnspaiplvwrs
tlsvVEQNEGLVEKlvav
>Protein1728 59
tgpagqqwtgtradlvfgsnselrAVAEVYASSDGAQKfvhdfvaawakvmdadrfdlr
>Protein1729 24
MLVVEVMWTILFRdvfleftissp
>Protein1730 32
EAQLDISLKrlfliryrlgmfdppekvkfaqt
>Protein1731 33
tavlskkphlnigtighvdhgkTTLTAAITRyl
>Protein1732 47
lsrregtdlflksarrsiadkskfdskpgqhgrtsgqrTSDYGLQLR
>Protein1733 22
rQQLQLHWGRkrprkgqklkgq
>Protein1734 24
QVVFHDNSSGERgspsrrlrpprr
>Protein1735 20
QVEALTYVRskealtrqwsr
>Protein1736 80
aavrnykkgqevealvlaidvererislgikQLDGDPFTTFVTVNDKgqtvtgkvktvda
rgaeidlgedivgylrasei
>Protein1737 32
dvnvnkiynalkLEQSITSQHLRilrltgleh
>Protein1738 27
lyrWWGTDNNPRnrcsrqdtspyrhpf
>Protein1739 156
eearrglerGMNTLADAVKvtlgpkgrnvvlekkwgaptitndgvsiakeieledpleki
gaelvkevakktddvagdgtttatvlaqsiiregmkyvaagmnpmdlkrgidkamdlkrg
idkavvatiaelqafskpctttkEGISAEVIDLRti
>Protein1740 33
TVLIQELINNVAKAHGGYSVFAGVGERtregnd
>Protein1741 80
lqkdesyahqkinlrveevvgttcltgfaglsfttdkvcslirkwqtlieaqidlkTTDG
FILRLFCIGFTDRrknqikk
>Protein1742 37
sragswrscaagpcrLGGVAAGRgpvgrgsvgtrsrs
>Protein1743 29
mlngkHALIVYDDLSKqanayremslllr
>Protein1744 20
tnerdykTIEWQTETILERy
>Protein1745 28
aalpsvasrskNLDLQGTKfgdrkstrl
>Protein1746 13
QAGEDVFVHFRlf
>Protein1747 254
dgdkrVNLDNMENVIATGLGAVDYKaagsndpdlnfnnqqnhfayngdldlrgtgvastt
tegtsvteltvtvtssvpvsitvqnivqvinningedvfavgtetqtftnvatevtvaya
gvlsqsaaqarfvtenpglagiitdyanidvfqsasfttitsdgvnvlyspatastcftl
lavltsskvvTPVPTVEVAGRVAELLDEIQQALFDEALSFQQSRTADVATVADAIEAGAT
GFARlpwsavgdag
>Protein1748 49
tcalpiwlstrESELTPMEKevlfkaksedavqrkwmtgktgrmirsea
>Protein1749 25
mykskLVDFIIEFLKsvdaelsemk
>Protein1750 33
rdaipgflretwvqiekpgtyrGQCAELCGKdh
>Protein1751 11
qkESTLHLVLR
>Protein1752 54
stkpqikEAVEAIFGVKvkAVNTTITKgkakrfrgragersdkkkayvmledgq
>Protein1753 13
mirVVHWPGGHRr
>Protein1754 41
ivgkLFTVLGPRykerqggylrilkagfragdnapmayvel
>Protein1755 156
lplflifaavgltntywsvllpslvspfgvylsrIYASASVPDALIEAARldgvgefrif
lmmatalmkpalvtiflfqfvviwnnfflplimlvdrklfpmtlglyswnsqtqqdptla
tavltgallsvvpiiaaflmlqrywrgglgaggvkg
>Protein1756 293
edwdgwaqltealgdrVQLVGDDLFVTNPVRlqrgievgvansilikvnqigtilikSFN
VVALDRPMKlnpkAPDAIEVDFERkiemtmpegkifaleeeaatvagnvmpnpltlranl
gdcikvnlknkmkasrASFFAPGLAFDPKDSQGLNVGNNAGDQTVAPGESRTYTYYAHPA
NKETTSLVWDGGNIVVNPRNGLYGAIVIGPKGSQYRDPVTGADVSQKntwrADVIVDTTL
SENAGKRnyrdvalffqdedniigtafmpyvqnvagltsvnyraepykfreeq
>Protein1757 27
mvqgkVLGYSLFNLQERgrlflghgve
>Protein1758 60
heliqttlpkakelrrvaeplitlakvdsvanrrlafartrskdivakLFDVLGPRyker
>Protein1759 32
fagepkfkYHDEFQASAKvpekgakkskgkde
>Protein1760 27
mpqtrehillarQVGVPAIVVFLNKvd
>Protein1761 16
rWWWWWFVIVKwrwlf
>Protein1762 24
ylqryaakpkMQILHYLILFHPQR
>Protein1763 135
lnegcqfgsdrqigvkTPPVSSMKsmddvldaykvqvkhqlgklhadlqkceqfhakyhp
tpitsatlegcleqgvcstqggakynfsgiqgtgmavvadslgaiesavipwgplrvlcs
rtsAPHAQCPLRvkp
>Protein1764 18
mnrVGMVEVPKscdvlad
>Protein1765 152
engelktrainvndsvtkskFDNIYGCRhslpdgimratdvmiagkkvvicgfgdvgkgc
adalqsagarvavtecdpicalqalmegidvkrlenlvkdhdifitatgnkniimaehms
kmknnaivgnighfdneidmegleqwpgirki
>Protein1766 33
pkyeagqyisvrVFVPELNLRqprqytlstspq
>Protein1767 14
mgakLVNEVASKts
>Protein1768 30
vrayrspepykgkgvrYADEVVVIKetkkk
>Protein1769 36
lkAAQYTAAHPGEVCPAKwkegdktiapsldlvgki
>Protein1770 42
tgrrkssvarvflkkGSGQIVVNGKdiskffgrgtsimickq
>Protein1771 46
mqlisgqkpvitlarksiagfkirEGWPIGCKvtlrgdrmyefldr
>Protein1772 99
AVSISQAAPNDSALQAVGLKyalkgesadkaanmikavasmggvrdttgdmfgfddsglk
eaeaiateatkrqrdisrqiaavqgaaknpvaakalgvn
>Protein1773 46
mrpvyeatagadgrvsievdprLAHQEAATVAQARqlydtvdranv
>Protein1774 23
mvsigfeiitkIASGEYFKifsa
>Protein1775 42
mtqdavidrVSDAFDGTNAQLVKtnlskdqeealrsafaded
>Protein1776 16
megkMMTMLIGPKkkk
>Protein1777 37
ikIIQEIEADFKagfegiinlpleakfgvytayvyyk
>Protein1778 58
mdldpeqarqrarfddltpvyphqrvdltlgddsddatarAIDLLAPIGLGQRgliva
>Protein1779 52
TMQDHAGVFRfgdmlkqgvtkilevekaarqmeikdkskvwntariealeig
>Protein1780 12
IWLGPVPADYKn
>Protein1781 94
gvaklglgyarqkDVLGVATKdlmlgvsapfgpvtvglvyatrkvgaaaankGLDLGVDY
ALSKrtavrAMYQTIDVNTPIDGSTFRvrlmhtf
>Protein1782 136
maacrDAMAEVGRevpiqvqvtieltgrmlpgteisaalvaldamgpdvigincatgpve
maehvrhlsqnsrvpivvmpnagvpivvmpnaglpsvvdgkVVEPLITLGKkpslanrrl
afdrlrdrdivvkifd
>Protein1783 39
meielitkVAVEEQLRfaireggrtvgagvvtkilddkk
>Protein1784 123
dieqsglctdlgwvpagehpttgerfrFTIPTGHVMELFAEKgivgnncgtdgeninpnp
wpdglkgispsrfdhcllygddldgtvklftevlgfgvaeqvmagedksfmigaflscsn
kah
>Protein1785 34
itrrlevqapgivsrQPVGEPLQTGIKsidamtp
>Protein1786 33
epirrtasehndekTSTLNIAGKlilvcddeae
>Protein1787 38
myfrvdrrrkMPVTILLKaigmlpeqilstfyefdtfn
>Protein1788 17
mskAAAVQFADQGIRvn
>Protein1789 133
mavrLGDEAPDFTADTTDGELRfhewkGDSWAVLFSHPKDFTPVCTTELGTVAKlktelg
tvaklkdefekrntkSSEADLGPQRatlarpattvdwacgwprsswppttpgscgaampc
sttrtvaacatrr
>Protein1790 13
ENFWQEFReages
>Protein1791 19
tarALWSILDPGWRriitf
>Protein1792 53
rgsrVGSAAQIKamkqiagtmklelaqfrevqafaqfgsdldattqqqlhrga
>Protein1793 33
mefkvvkinetiknavvshkALIESDIEAQRav
>Protein1794 13
FTGDQPGIFLVRt
>Protein1795 42
melilptqklvlkAFSALADKapgtakyldhvnfinmstvyn
>Protein1796 36
vkyevdkDSGAIFVDRfmstsmhypcnygyiphtia
>Protein1797 83
LAAIVDVGKiphpgrganfihpkfgpvwatghlgdetisligtdpvkhkaqafkvvqtlk
GQGGGALFIKshpkskhlysdtp
>Protein1798 49
vgagdisqkTYFVATYPQDIRglglfsvrynqpdskkpddsfaylksvr
>Protein1799 17
LSAWPTLKahhdrqgsd
>Protein1800 71
vytfivapdankveirQAVEQIWGVSVVKvntlnrpgkrirqrkrmtygsradtkramvt
laegdeielfe
>Protein1801 32
yttlfrsdsaigkMIAEAMEKvgkdgdrkstr
>Protein1802 40
evrldkratnyffninytwsrLFGNYSGLASTDEGGRnsp
>Protein1803 21
yrEGNLLDLIGGKvvgtlvag
>Protein1804 9
TLIYCALKc
>Protein1805 67
mhirTLLLTLLFRfmqplieagyvylaqpplyrikwanathefaftdrerdgiiaqgqen
grrlpke
>Protein1806 46
epgwiigggtsasapyvagliglkGNASTFTSRtpytrtsaffdvv
>Protein1807 31
lkldqalyreleafskFGGDLDAATKnvidk
>Protein1808 15
EASDMILMPDRkstr
>Protein1809 57
IIEGNLDGVGLRedhrrqpFNDLITSRdrrgafqrpdhqppaggssrrsgpsrgvrg
>Protein1810 41
kAEEEGVAVAERivgqhghvdfgttpwiiythpeiawvgrt
>Protein1811 35
QAVTNVDRtirsvkrhmgedwtveiddkkytpqig
>Protein1812 32
aqkkDYSSIDAAPEEKergitintahveyeta
>Protein1813 58
gkenfelvwyysndnkIATAGSAYRekffqkagfktraigvpkaqirsytadytkdan
>Protein1814 12
kkWHWAWFARrk
>Protein1815 33
vgfnsnnnspacikWLDDYASQIRlviqnnipk
>Protein1816 21
GQEPFDTLVDIVLADDFKhsg
>Protein1817 32
lhdalpiygltkGQYSPTSETGKvtdrkstrl
>Protein1818 16
mksgtrDLASMDLAGR
>Protein1819 72
kgrtifgdlvpygkiwrTGANQATTIKfgddvtiggtkvpagkyglvtipdanewtviit
kqlnvtgpaayk
>Protein1820 34
lgkktrIIGPNCPGLISPGKsnagiipaniagsg
>Protein1821 179
qaeerphrrrvgsddagggedgaghrrqegdvdvvpgrrrlrvhglhhlrpaprttrdrw
rrgrlpgrqlqrcrgvlrrrdhrhrpagigrprdrrdrtgtsgrpflgrhqarhavhrqn
hpgapvrqlvghregrHDSAPIIGGRvmapgttrrrssavggrpgsrrsccctrprsvt
>Protein1822 30
mhialaneirDASTNQGVVVRkrdethkma
>Protein1823 61
dfylpkddkgnfkTYGSPAEGMADMLKvatglipthvvfngavgaitgdnalkakvgekv
l
>Protein1824 59
mvrkirwanypfvpgiaeniksewsearldswvvtctqchserfarSYLDLMDKgtlag
>Protein1825 71
TLADLSPAVLDVRpgphYDVTDGDSDAPTATVLDKtwfcairrdrrrqrcphrhragqgr
ggrctdlppgt
>Protein1826 53
mkkteqakeigkivaerakakGIESVVFDRggfpyhgrikalaegsregglaf
>Protein1827 45
dvivaevelglgplhtafdgrGNAYTTLFLDSQVVKwnvdkaiaf
>Protein1828 59
rkalakwltdprrykMAQVINTNVSSLNAQRnltksqsdlatslqrlssglrinsakdd
>Protein1829 33
srTIDESTPRycakpphtpaimrslrernkrlp
>Protein1830 38
aslggavsgsisvgelkVTNNGTNTADLKvnvkvdavg
>Protein1831 33
cvgwktrcddsrPTTSISGLRmcfptrspwprr
>Protein1832 31
NGFSTISRafpsghsisagtmitlaaecnda
>Protein1833 51
mratgkVVAPPAGHQLAReaqakeaeaqaardaeardaqarvdaeaaqaeq
>Protein1834 88
mefvkaynaqtesqrgnvipveitvyedrsftfitkTPPAAELIKkaagvakgsgephkt
kvakltkeqvreiaemkmedlnandvem
>Protein1835 30
ggeakSYAQIDSAPEERargitintahvey
>Protein1836 20
lsiikpdavakNVIGQIYAR
>Protein1837 32
vnlipfprLHFFMIGFAPLTSRgsqqyraltv
>Protein1838 53
rwprtptagprIGAGINGVTEETTTGVHRctrcsspasccsrrststtrspsp
>Protein1839 31
drwiygrTTSNIVGGHVGSPVTLANPRgfya
>Protein1840 33
qqqqravaiaiknarEMALLPYTNRvttqrssh
>Protein1841 33
manqsikLVVVGDGAVGKtcllisytsnsfpqe
>Protein1842 36
miqvnrvtkvvkggrIMGFAALTVVGDGDGKsvwvk
>Protein1843 134
makilkfddearrSLEAGVNALADAVKvtigpkgrnvvldkkfgaptitndgvsiptitn
dgvsiarVGEEIEIVGIRrpsrppvpvlkcsappvpvlkcsasLIEIYTPTPKtvdalsk
lelpsgvdiqvkls
>Protein1844 51
yhpadyiahlarayereqspaakDAIAQILTNSRmsaeghrpicqdtgivn
>Protein1845 33
kgretghhshgayearPVTVPYHRywsrfnrgn
>Protein1846 71
vrsevlrltnqraaqaakSGNPGPEGSVGKavgailnqdiseavldvmgpagqidydftf
rrptiaaltgg
>Protein1847 56
riadrsktfpftqptgcafekplcctkvltrlttkADSSFDEIAKfvmigtplayg
>Protein1848 32
nprfifntftkQTTQPTIKhdtttiihqltyq
>Protein1849 30
rCGMPIPALEWRptvftpssstptcssran
>Protein1850 28
paekSLSLLTNTMLLYLMCCMMRpnwkl
>Protein1851 56
miiasvavagsafatgtavnsdnwrngsgnlqwkIGNASGLCWRnaswtpataapg
>Protein1852 53
mtqvfdennrivpvtvvkAGPCVVTQLRtqekdgytaiqiaygeidprkvtkp
>Protein1853 17
PNLLLHLMGGKtlkklf
>Protein1854 33
gvqrkeiregvacvkHQAMAGSDIGDDHKemfa
>Protein1855 94
mirAGAAGVHWEDQLASVKkcghmggkvkkcghmggkvlvptaeacqkliaarLIADNAG
LEGAVMVQRVEAETGNNGLNAATGEMEDLVKagv
>Protein1856 51
vtprattpspkMFNAGTGVDGLNRclpiatgrsrpeatapvlrwarshrrp
>Protein1857 45
nllrtedganitaehirALGGWDENAEPDTEIQFTPARvimqdft
>Protein1858 45
AAVDAGYAPNDLQVGQTGKivapqlyvacgisgaiqhlagmkdsk
>Protein1859 105
vsikpledriliksieaekTTASGLVIPDTAKekpqegevlkekpqegevlavgpgridd
kgnrITAPFAAANFVISMWCVTGATAPKlvnppitifpskdkrta
>Protein1860 33
piseslcsdirwqrqgqrFSANPDGKigvrcrl
>Protein1861 27
mtpdlidavidvhlrGAFYTTLPAYKi
>Protein1862 99
vlggsrrryasigdivvatvkDALPGAAVKkgevvrcvivrtkkekrrsdgsyirFDENA
AVLIRddraprgtrifgpvgrelrdakfmrivslapevl
>Protein1863 26
kkgtckkkYIHTCFYVFQHKnkcdha
>Protein1864 53
mpvedvfaikgrgtvvtgriergtvkVGEEIEIVGLRdtrktivtgvemfkki
>Protein1865 88
vllnraptlhrLGIQAFEPQLVEGKaiqihplvctafnadfdgdqmavadfdgdqmavhl
plsaeaqaearTAIVEGLAQRivngevp
>Protein1866 135
ihskdlgntftaglnlkQTLNNDISALIGGKavfqqhdnlpdgaaiaiggtlrvtpatnk
nvavslsgyfapnvlsfgdvdnyrelelrgeyqvseqltayvgyrnnradynlsgvkskg
velydgamigaefhf
>Protein1867 69
daakfhglfnsfaitgkvsqakalaqkyqlegvpavvvngkyvvsgenqkVIDVTNFLIA
Kergavkkk
>Protein1868 13
mdtarAAYEQMTK
>Protein1869 186
mpvedvftitgrgtvvtgriergvikVNEEVEIVGIHVGPPTKtvvtgvemfrklldegr
AGENVGLLIRgikredvergqvivkpgsitphtnfeanvvilskdeggrhtpfydnyrpq
fyfrttdvtgavelpkdkemavelpkdkemvmpgdnvsitvkGVVDLITNKamiwdeesk
gmtyte
>Protein1870 48
IGETGIGRpstwlilqlssvpyfsfpaacwvkkqtpmpsrmdltdtya
>Protein1871 28
maalkgskteenlkAAFAGESQANRryl
>Protein1872 451
mgsteglkrGLPVSNTDAPISVPVGKatlgrimdvlgrpideagpigeketwsihrkaps
yaeqsgstelletgikvidllcpfakggkvglfggagvgktvnmmelinniakahaglsv
fagvgertregndfyhemkdsgvvdhemkdsgvvdkvamvygqmneppgnrlrTGADLGP
YWVPFVGRtgpivistsgvqgasageallqsllvrasamlphhatlhlldpagggrafpm
grdlpsvkrassdlrrDLDDVSGSIRrIIDTYLDATTPTFHQLDEAVRlsehfqlvfaad
ypnrydsraieelqflaetgpaagvylvmhhntdhatqgglertplsnasiidlasppsi
svggipatvrfdtapaadrqsliastlssaqpkdlgvswtslagfdaddwwsehsaerie
tsigsagvasnlgvtfgvdrenkpvahgiva
>Protein1873 40
gsflvglkaqkLYSDLIQLQVNQTEADLRyrvtkaymgal
>Protein1874 41
pvedvfsisgrgtvvtgrvergiikVGEEIEIVGLKptlkt
>Protein1875 98
AAGSSISQVSARatgtagavfrwptpmvcwrpttryarcfrcrrwptatpacrpdarasa
trsdlscltttawrswpsvppagrssswtpvrrhrapa
>Protein1876 14
FLSFYFTPKirpas
>Protein1877 32
kvkkNVAEGIAHVHASFNNTIITITDRqgnap
>Protein1878 31
vldkVALVYGQMNEPPGNRlrvaltgltmae
>Protein1879 56
merakghygnrsrtfkAANESVMHAGQYAYRtagparvssascgssastpgaapra
>Protein1880 20
magtttnqkLLDWVEEWRei
>Protein1881 36
ptrrssdlhgifhrMNEVAQIPAPELKaldrkstrl
>Protein1882 37
rGPGVMQGYHNNPEATAETLDSDGWLHTGDIGEIDER
>Protein1883 29
FPATTSAICGRrrwpasskttknkkekev
>Protein1884 41
gvgdasttnstpvegpplaasrNASQNVTTARtasgrlsya
>Protein1885 29
msqkiriklkSYDHNLVDKsaekivktvk
>Protein1886 60
pllliesdnvpgivkkelerlasgrIVVLGGESTIDADTYAFLTRYTSGAVERwagadry
>Protein1887 49
qsagfrQSQLQDQAKagdlpkewkniwnlyeqyeadpssvdwkghllpp
>Protein1888 51
nvkvrvkadnsgvelanvkMAINPFCEIAVEEAVRlkekgivteivvvsvg
>Protein1889 32
ekeesrkpdpdepfaalafkIATDPFVGRiaf
>Protein1890 26
ihkkWPDSQFIHSQNLNEILWQQKtk
>Protein1891 143
mkiiegnfqnadakyailvgrfnsfvvesllqgsidtlkrHGVSDDNITVVRAPGAWELP
LVAKklaasqkfdaiialgavirggtphfdyvagecakglgvvgldagipvafgvlttds
ieqaiersgtkagnkgvdaamta
>Protein1892 24
MSMSDPIADLLTRirnaqigrahv
>Protein1893 84
mgifypyiehkktkLIGVEAAGEGLDSGKhsaslqrgsagvlhgnrtyilqddngqitet
hsisagldypgvgpehaflkdigr
>Protein1894 29
IHIVNLEKtlakYNEAMAFVKklssnrgk
>Protein1895 63
mdkfgvgvgfvygtgdfsikkAIPLYDGAGEGSTTLAGKgsgigfnlgvyaepiknlsvg
lty
>Protein1896 45
ffehykdlepgkwvkVNGWEGIDAAKNEIMTGVQRfndakdkpny
>Protein1897 57
raavsgpgadvrrptcnrgatvqyrTETDSMGDVKVPADAYYGASTQRrsttfpsri
>Protein1898 48
msqaddvplevvrTDDDVVIATLRngkvnalsnrvldavadaaaewaq
>Protein1899 304
makpdgsiietpikanfrEGLTVLQYFISTHGARkgladtalktansgyltrrlvdvaqd
lvitepdcgtqgglmmtpliqggdiveplrervlgrvvavdvflpgtddifapagtllde
kwveqlelagvdemivrsaitcktrfgvcsmcygrdlarghqvnigesvgvmaaqsesvg
vmaaqsigepgtqltmrVFIAQPPLYSTKvgketvylkddearrqflvgrpkhsedfarl
kglgemdadelwattmdperrtllqvtaqqaaiadqvfsvlmgesvesrkhfiqtnandv
rfld
>Protein1900 32
ggrirYLGVLLYDADRiqeaasvthdrdlyqa
>Protein1901 33
gigtfqpkdekNQDSTELTGDINYRkiaeygsd
>Protein1902 39
gqfrktfaeadrrkGQTGENLLQLLEARldsvayrmgfg
>Protein1903 33
LPWEIPAICYTWFRrraisftqltilmrgtrts
>Protein1904 45
VPFDPAAPLETPSGLATDHGALLRgrrrrrrcagvcgrcpqhcae
>Protein1905 133
TFHTGGVASAGGDITGGLPRawsscsrlaprrtAVLAATSGVVRasvrtmardVVTIVSD
DGEEDVYTVARvrpawrsrtamtsppatpwwrvlatprnswtfractprsatwltryrrc
tDQGVSIHDKsts
>Protein1906 28
ssarrltilplhekvrSFPSAVVTRtpa
>Protein1907 48
ipaewqrdlrdltryrtrliqekssgvnrlhkILEDANIKlssvvtdi
>Protein1908 75
msqcagaafggarVFTTTAGPGTMRamenfpmwagarlpiqcivtcrginsplsiqpdti
eisylmqtgmlvwha
>Protein1909 128
rrpaveilaeqettrVPELVPIRhermvvspftfyrgaaavfaadvagtpnsglnvqlcg
dahltnfgvftspernlvfdindfdetnpgpfewdlqrLAASFEVAGRangfpeakrhri
lehlgrtf
>Protein1910 27
mragaegikirvsgrIGGAEMARseqc
>Protein1911 27
daddevasaalrraevrILVAEAATKr
>Protein1912 38
fhnkyrpqfylrTTDVTGEITLPEGRemvmpgdnvtit
>Protein1913 66
idtkkpskvdaaplfsnstkGLNDVLNSVNVNTNVFRFYVQHLATTTYLEEPRynmvtrt
ipqalw
>Protein1914 244
mrfnedvpnllsalilddptfqssgtlvfevaqhlgegqvrCIAMDATEGLARgmkvidt
gapimvpvgegtlgriinvigepidergpiqytekwpihasppalsdtavedqvlvtgik
vvdliapyarggkiglfggagvgktvlimelinniakahggysvfagvgertregndlyn
emietgdlynemietgvikldgdskcslvygqmneppgararALDSAIEAISKalkkgdr
kstr
>Protein1915 24
mvkDSSYMFVTGPEVVKtvtheev
>Protein1916 53
dfkdvgllrnfltergrivprrisgnclqhqrvltvavkrarQIALVSFAEER
>Protein1917 120
mdrAGSLADEDARqaaedlnellipitkawctdmgvevtslaiqvyggmgfveetgvsqf
frdariapiyegtngiqamdlvgrklpmrSGGVVTDTIADIRATAAALSADDELAGIGAR
>Protein1918 63
madhikahlgqdelevfhyhrAIINTNWKlfvdnnselyheflhvlnrrtavahksyhdr
swi
>Protein1919 34
mdpaflsrSVNTGFSGGEKkrneilqmsmleprl
>Protein1920 71
mglitdgkgrFAVLSDILGDEDHLGDMDFKicgtkdgitavqmdlkvnglpyevmekala
qaregrlhimg
>Protein1921 18
AENIYYIGDLVQRtevel
>Protein1922 87
magfengrlqtaarAVGVMQAALEQARdyannrvvfgeniaefqltqaklarMAVIIQGA
Rqysfevaklmakgegameasmvkayv
>Protein1923 75
ALSGLVSASGTMNFKgpgvglghhelqgqVGIAHVPQGRrqggyrpcssraghpvgphSD
DQIDDDVARaqrrpd
>Protein1924 30
malelfkpfifarLEAMGIATTIKaakkev
>Protein1925 32
deitalaalpsreellsrLLGTMQAPIAKfvq
>Protein1926 33
SPSPSHMSIVKlmekglckhlvsqntdglhlrs
>Protein1927 20
mlsnlrVFAGSEHNLKaqkp
>Protein1928 30
mpvqrpyspnakrIAELMQADLAKvgikar
>Protein1929 101
vevqdqvvdglgkakSPAVNATETATKfvqervevalrpvpmaekLPTPEEVLNAHFDFA
GKlldtskDVALAVAKaaapvtnkwldrkpkpvraakksaa
>Protein1930 131
VAPGPFVPTVIASAALAAIGDEATCAKagaasarsprrlrvwpggvggrrrgtgpsggtg
avrangdrqrrigrhrgrghlrqaparswrrlahrcrcrprrrdhrrphcvrqrrggarw
svgqnragcsw
>Protein1931 31
kkdanpltkPMDWNVVAKmriapiklrllev
>Protein1932 30
mastkTCPHTPADRvlvsgtklrkalsege
>Protein1933 35
allaftnptvnsyhrLVPGYEAPVNLVYSARnrsa
>Protein1934 57
pagygfglhirkainyalswrLDASYQTSRgydarnynylgsertytqnidefpila
>Protein1935 40
lfrssnrpkvptsirrykMSQINTNTYSLNAQKnlarsee
>Protein1936 19
VTASGTANAPRadrskfgy
>Protein1937 20
mkVSHPIVFGHCVKifykda
>Protein1938 26
mvghkLGEFALTRnfkghpadkkvqk
>Protein1939 86
pvtpesalpfvtesefnvyaivraggrqekvsvgdvllidkiageagqsidltplllvdg
ssvtsdagklatvsvkAEVVGPAKgp
>Protein1940 125
hlaedddefwvnqadslaifaspgrfethrLPNHLTAMVEVSDRyhitpllravtfphaa
wilalsqgsvrlleagpsgnpeevrvedmpkdamqssgnkvvrareaayarkvdsalrtv
ltgsd
>Protein1941 43
EAVGGGDIKrntnsqvvvqgigflvdlgasggiglgntafenv
>Protein1942 19
mnkVDWLEGPLDEEAHKks
>Protein1943 32
ftgkkftdkeyirYTGYPGGQRfatpkallkt
>Protein1944 33
tadevarNVFAHPTLSEAVKesveglvghminl
>Protein1945 58
kflgpsaliqayrflvdtrdtqteqrLANLDDPFSVFRcrgimncvsvcpkglnptra
>Protein1946 78
arsaaedtietatdaahtvadqtrsavkSVSDEASTQAKtvvgqaqraakdtkataktda
ktasgqvraqakrvgdta
>Protein1947 32
rMQHFHFIAIGGAVMHQLASHLKnqgntitgs
>Protein1948 45
kltkpqalvltptrELAIQVAEALQSYAKnlpgfhvlpiyggqsy
>Protein1949 27
qynsvkqkYMTMDTNDQVRlvvniyfn
>Protein1950 44
LSCTVAPVTYTIReimltrllpthqllpvmvflvllhlisflql
>Protein1951 31
wdreklqerlakLSGGVAVVKvgaatevell
>Protein1952 56
ttvvwdkntgkPYYNAIVWQDTRptkssksskaalakigsairlaspwpptslapk
>Protein1953 114
mkATDLIDAGTVRDDIPDFAIGDTVKvhvkvvegskerIQVFQGAVIRrEHGGVHETFTV
RkvsygvgverIWPVHCPTIDRlevvsrgdvrraklyylrdrvgkrakirelrd
>Protein1954 100
msqsgtthtgtgggagkVNVHDISVTKhcdkatpplmlaccngkhypeakltvrkagekp
leylkitmkdvlitsystggsggedrlseninlnfaefkv
>Protein1955 59
ALNMPELRlrlssiegdpqmyvdlgpdevpllvellndeeawmasravyaltriatpea
>Protein1956 33
aglltvekkgkknifsgrILEIEGLPDLKveig
>Protein1957 29
mlnvqnkNSSYFVEWIPNNIKssicdipt
>Protein1958 28
VNAEPTSGRlrcgqrvegerrthqrpqr
>Protein1959 33
lgegglvkeragfevrDVHPTHYGRicpvetpe
>Protein1960 101
qdelsacgdwqpectgtdlqqvagtpiyerVFTVPAGSYAFKVAINHSWDESWGGPAGDI
PLVLQGPARlkfsyndethkIGLAPLDLAGGVSAADRalag
>Protein1961 55
kvsdfatvyglfgstyldvsqsatalqpshkdfgkSFSYGLGADFQVYKkfawar
>Protein1962 36
yrhnglsnldrHCPPNTLAKgcnakykyqciapngv
>Protein1963 437
mqfdrgylspyfinnpekQAALLDNPFVLLYDKkisnirdllptleqvakagrplliiae
dvdgealatlvvntlrgilkvvavkapgfgdrrkamlediailtggkviaeevgmslekv
tladlgqakrievgkentiiidgageaaaiearvkqiriqieeassdydkeklqervakl
kscrnvlpswpavlpssvNSVLWLVQRAITSGTGPGKYSPNAPVTRgqmamflwkvsgqp
aptypngfsdvspdsyyndavswlvenditsgtgwdtfspnnkvsraqmatflwklvggv
ypgfihdfydvyegayydqavawlayydqavawlvrDDIPDFAIGDTVKvhvkvvegske
rIQVFQGAVIRrEHGGVHETFTVRkvsygvgverIWPVHCPTIDRlevvsrgdvrrakly
ylrdrvgkrakirelrd
>Protein1964 108
mpesvlvrfkgkMQEGITLRdlvnaiplyaikaglltvekkgkknvfsekkgkknvfsgr
ileieglpdlkLANELLDASNGIGASVKrrddlhkmaesnkafahyrw
>Protein1965 41
vegsdslpyslkvllenllrTEDGANITADHIRalggwdeh
>Protein1966 31
maklttdelldafkEMTLIELSEFVKqfeet
>Protein1967 78
tgsvtdfvavvgrEVTVDEVNAAFEAAATDGRmskvldysteplvssdivgtaasctfds
gltmtqgslvkvlgwydn
>Protein1968 30
eageiaglnvrrIVNEPTAAALAYGLDKkg
>Protein1969 48
npegvikTAEIHDNAIARdvsetlrklkaaqfvashpgevcpakwkeg
>Protein1970 79
mvdldrrEIVAGPELSTRgwvqevesadlwvqevesadllaegckraakYAILLSSPLAE
TDPSSLGRgctkndpvrae
>Protein1971 334
raarVIAEEVGLTLEKVTLADLGSAKrvevgkentiiidgageaaaiearvkqiriqiee
assdydkeklqervaklkscrnvlpswpavlpssvNSVLWLVQRAITSGTGPGKYSPNAP
VTRgqmamflwkvsgqpaptypngfsdvspdsyyndavswlvenditsgtgwdtfspnnk
vsraqmatflwklvggvypgfihdfydvyegayydqavawlayydqavawlvrDDIPDFA
IGDTVKvhvkvvegskerIQVFQGAVIRrEHGGVHETFTVRkvsygvgverIWPVHCPTI
DRlevvsrgdvrraklyylrdrvgkrakirelrd
>Protein1972 103
YGGTSVGSPERiqavaervqrwhqqghdivvvvsamsgetnrllalakaitddpdpreld
qmvstgeqvtiallalalqkqglaaksytgaqvairtdsafgk
>Protein1973 14
IACLHYLMFGLMFK
>Protein1974 33
DSSIHVFIVSNQVNSSPLRakrltqslfigtli
>Protein1975 49
MQFLYSGPMLLLSWRcririqqqdpgmadwymmpirlyplfppwsiasl
>Protein1976 58
msvsekeaakkiyfercagchgvlrkgatgknlephwtktakdgtkTEGGTLTLGQSR
>Protein1977 44
mrkriikllkkgfspeqivgrsrLEGIAMVSHETIYRwiwedkr
>Protein1978 31
mlaysarnrsasirIPYVSSPKgkriearfp
>Protein1979 431
mweiglhagrFGISGDVPTKalpgwgagihirkaityalsvrvdgfystskgfddrytpg
diiaqeqlpntgsvtngmyrnyknttiggslegivnignllfhkernkwnlyaglgigvl
sidtkvnnqkggaiinweslnlnaddkyadnvqkikdamdddyetavenergvggfadng
kiavqvpisigisrkinkrlnigiehkfiwadydswdgfvyrsaqdqsndsdkgqytsvr
lginvgsfdkrteplywlnpldgalndvaelkqrpkfdltdtdgdgvidmidqekespsg
aavdtrgitldsdkdgiadykddepysppgyevdtrgvavipdkpvtesripdkpvtesr
lnevlknakndwwlpmihfdldkyyvkpefypqlksvaevmmshpdmkHVLVDGQRvggg
ifdfavvffhn
>Protein1980 27
sqlinlrVSTSLNFTNQTATGRrkstr
>Protein1981 135
maakDVIFGADARhrmvegvnilanavkvtlgpkgrnvvldkkfgaptitndgvsiptit
ndgvsiarVGEEIEIVGIRrpsrppvpvlkcsappvpvlkcsasLIEIYTPTPKtvdals
klelpsgvdiqvkls
>Protein1982 33
tlptstqenpiarletittrNWPMAWAPRttse
>Protein1983 37
mndidinnlfsvtlrDSGQVALIDGKskkivtilptg
>Protein1984 48
NMEISLDDLVATIQRdhpdaeiynneppkiiyrtkpatlvildgepii
>Protein1985 397
mrADMAAYDADSSQYTQSLGCWHGFVAQQKmiankkyfgttsktylylsgwmvaalrsef
gplpdqsmhektsvpalieelytflrqadakelndlfralkkaqdagdaskvadienkin
nfethivpiiadidagfgneeatylltkrmieagacciqienqvsdakqcghqagkvtvp
hedflakinavryaflelgvddgvivartdsegadltqkipvskvkgdlasqyisyldtt
eidiseaqedevlikrdgklhrpkrlasglfqfradtqidrvvldcitslqggadllwie
tatpnvaeiadmvnrvkkvipnaklvynnspsfnwtlnfrqqaydamvaagqdvdamvaa
gqdvsaydraklmskIEFGLEGKgyfacaphlimhaa
>Protein1986 56
mavtaqytkdrkqfdqpiaafqavahraadafvdtegirLTAAQALWRleagmpaa
>Protein1987 67
mtasanglgsgaqgfvnsaarydspkVEGFSFSGIIMPGDTPRydpvfsssqnsggedge
wdfqvag
>Protein1988 19
GITQDPSQAKgdrrqpagp
>Protein1989 50
rgqilevagkravvqvfegtsgidakGTAVEFTGDILKclfvkiclvvfl
>Protein1990 144
lrlgakgypsvtwpddrrrytprhprphrrrlrpgrwagrhrrsrrpagrarhrcqpgag
lrrrGDDEGLITAAFIADALADLGAKgpdyEAEWGVGPDALDGARvrtggrvgcgprcar
rrprfrrhlpglglsrlagqhrrp
>Protein1991 40
gvhlrakqkirrVYGVLEGQFRrtfaeadrrrgqigrahv
>Protein1992 114
mkADPVLLEPIMKvevetpedymgdimgdlnrrrgviqgmddlpggtkqirvevpryktn
srrstivgnvwlcnfhalnvarscVASLTAIHSPVKayqvqtllqvlhqqvrcl
>Protein1993 33
gspkrrEIGHGALAERalvgvlpdqiewpytmr
>Protein1994 238
mkpshgripiegpsgsqtavaglltttvaeaarHLDVTAGPDARdrlslpstdlnycnli
etletaglrarwspdlgfgvtdpeveslcrsaaeeladaaglavdegvvdlgdpvrlwfq
agaadlwlslepgmwpqladeftpfvrrglemteglampryadtlrlredlqdhmaalfd
evdvvlcpttavaafadkgpppsviagqelgmgmatpytmpanlcwnpavsvpagltg
>Protein1995 32
gknpktgatlkIPATTVPKFTAGTAFKasvaa
>Protein1996 43
mqslftgkepqrSGNTAPDTCPSGAFRasdrtfyinsgndrif
>Protein1997 24
MPTVGVTTNALQRhgakrcagnpc
>Protein1998 113
kLNLVNVPFRGSGPALQSVLAGDTKvifqtpsvqmmefikqgklkVIGVSSAQPSPAVPG
AVPLNKfvpgyvqdinfalwappgtpadvaakltetvrkglsapgmaekfvaf
>Protein1999 49
ltqardarLHILDVMNEAIDAPDEMSPFAPRVIAVTVPVDKigevigpk
>Protein2000 62
akgsakknadaaknavatakAEATSAAQLSADTAQKANIADVTANTAVKaaapttakvat
st
>Protein2001 35
mtaltgetgagkTLLLGALELLSGARadatvvrtg
>Protein2002 28
YSFDDESAAGERprrrrsraprratsta
>Protein2003 153
lvittkkgqeskdklnvgfstsysvdeayvllkrqdkfgqgfdgnvfdsgenfswgpayd
givrpwtspvdpdgdgkfeflsrpfsavpnqlnnffrlgftkqnnisfsgnsdkfsyyas
ygntnqtgildntdynrNSFNVSSTAKltkrfk
>Protein2004 53
atdavqgpfaaqyllsvgiksvatihdkkTYGQGLVDAFTAEFTKgggtvvaa
>Protein2005 124
ppgerlatscrqpvegcvasprLGLLNDTAAAVDAAIEAVAGRLGANAGASGDTDNEARk
plravlaptpvrratpttrlapwrvtsnvpsrsstevvvpaswrpiggkarstktprhpp
tgaa
>Protein2006 33
asyaehpitllkdlrfrVTVNTDNRlmsgttlg
>Protein2007 218
mqsrlpkavyeslqatvnegirLDPSVADVVASAMKdwatehgasyyahvfypltglsae
kHDSFLDTDGAGLAISNFSGGSLVQGEPDASSFPSGGIRetfeargytawdvtspaytaw
dvtspayilenpngntlciptafvswtgealdkktpvlrFSPSTQINTKsvkNLVPAWTS
SFGGEKqrGQESQPVISEGKMFVTASYSRlfaydvktg
>Protein2008 44
ageilvrqrGTHFHPGDGVGRggddthtnkhinkininktnksi
>Protein2009 45
mdangatggtgdavkIQDNIAIAGSSVGRitvtatggtgfnfaeq
>Protein2010 38
mvrhfgldtdplirnelanllihqkVAGYNNQRamdki
>Protein2011 30
mdqnnplseithkrrLSALGPGGLTRerag
>Protein2012 56
aqqivagdvpetlegkQLYTLDLGALVAGSRyrgdfeerlkkvlkeiktrgdiilf
>Protein2013 122
kWASGTSGAGAGQFRnpqsvavsangtiyvadsnnkrVQVLNSTGGYVRtigsgaqfsyp
kgiavdpkDQSIWVADSAKvqithwsatgaflgklsigrGTGDNQLSGPFGIAVDNERvy
va
>Protein2014 36
lvnpfggaadtleagteyrLTLTGGPSAIRsltgtp
>Protein2015 10
NDVTAFGEKa
>Protein2016 43
erTVYEEITDGDETIKlgtremngraycasfnfrgadqqklvg
>Protein2017 283
maanrdgkFSISNPFFGAEKrmapaesycrigieriydrgelvfpdvievfhpqvitmgk
fhpqvitmgksytmpfysgvkeggvviinsaqpllseedinrlkdlnvalfyiagtelai
evagtelstnmsmigsvagitkcvsmealdgalqerfgkkFHAFSLAGVNPVTMLTGPIP
STQKvlaragmsvddidlfevneafasvvlawkADMGLDDDTFDAKVNVNGGAIALGHPL
GASGTKLLATLLNELERtggrYGLQTMCEGGGLANAAIIERlg
>Protein2018 36
qyqtfkakngayvrEHFFNTPELRelvadwtddevw
>Protein2019 12
QSGNMQQNKgqa
>Protein2020 47
fdlafeekrkkLTQGDELPAGVLKmvkvylavkrrlqpgdkmagrhg
>Protein2021 33
ldngnyelaeqkIVEAVEIAEQEFKqqlkvlea
>Protein2022 11
EVLTLSCPGKf
>Protein2023 32
msnpkIQDTITLEDARrVIDAAIARaeeigqp
>Protein2024 24
mkVLIVCPCVYLKkviffsqviqi
>Protein2025 31
gewsgiadgprrVVQGEYNKdgdeiwfsvwn
>Protein2026 85
mgnqaqvrEGATVISTSTRnfpnrlgidtqvylgsaelaamcallpnwppcarwlagCVS
PFVASTSKipffnfrieisnvpppr
>Protein2027 30
reyetkegekrNVVEIVADEIGPSLRwara
>Protein2028 33
sgprwaklaaakakvqrPLWASTSTKnpaypdl
>Protein2029 66
irrehggaqetftvrkVSYGVGVERiwpvhcptidhievvshgdvrraklyylrdrigkk
akigra
>Protein2030 33
pgtnttrvfritnvrVNASQLNNPRgnqssvll
>Protein2031 21
mvekLASEILDASQNRgnavk
>Protein2032 30
mgitaenlatkhgitrEEQDAFAVESQRra
>Protein2033 25
mdgsrSGGLLAATWASMVKlgrdgy
>Protein2034 31
IQTGEYAKmfilegkTNYPSMTARrrlnavh
>Protein2035 47
mprrrvvaareilpdpkFSSQTIAKfmnhvmqdgkksiaesivygal
>Protein2036 41
tppvwlevnksdakvtvselpirEQIDIPVReqlivelynk
>Protein2037 292
grvglgygkakevplaiqkgteeakrtlikVPMAGSTIVHPIIGELGAGRvmlkPAAPGT
GVIAGGAARAILEEAGIGDVLCKSLGSPNYINVARATMNGLTSLRrpdemarlrglddem
arlrgldpeefmppalwrawqeserVLDGAVAVFDGVAGVEPQTETVWRqadkyhvprmc
finkmdrtgadffgalasikerlnakvaviqlpigseaqyagivdlvtstrasstwsrcr
rgsgtarswarrgrsptfpptwstwptstaEAINHFLNAPKinlnylkqiae
>Protein2038 82
mtfksylpksetvesvteqiqskIAEVVTSGMGKserndaldilrSEVVDEEDTIDDTRe
riavfdslvkkqvrdrilnegi
>Protein2039 34
VADGGVVVRptvaahlfrhlerdlpasqpddlav
>Protein2040 34
sspefkinykeetfspkEIVMENENVKikfneer
>Protein2041 107
mggrLYVAEPGGVQVLDAADGRylrqltfgfkvpigvstgvlssgapallvsdgrTGNVE
VFDAAEKhvrtvkpldvgsgtrdadtdaqgnvyvadyrnhrinkytp
>Protein2042 65
rvdlyqlhgpvslrSHSALADALAEVVEAKlcdavgvsnysigemgsihaqlaargvpls
snqie
>Protein2043 51
atavasqnakPGVDFLPLTVDYQERtyaagkipggyfkregrpserevlts
>Protein2044 130
mtdkyilavdqgttstraivfnhegrIVGSHQLEHEQIFPRagwvehnakeiwdntqtvi
agamanatvtadhiaavgitnqrettlvwdkkTAQPVYNAIVWQDTRrprssriwaetra
rtstrpawas
>Protein2045 23
mipgkgaqlarSAGTSVQLLARe
>Protein2046 33
aknpadfkIVGEVLSVEPIAIMIRkddpafkkl
>Protein2047 32
iwrQSVDQPVQTGLKSVDSMVPVGRgqrelii
>Protein2048 39
GAFGQTNYAAAKagmhgftkslalevakkgvtintispg
>Protein2049 38
mkppfgiaqtgksfrNEITPGNFIFRtrefeqmemeff
>Protein2050 33
rLSPTVPGKkhrdssmgtrsiatgvhagveqps
>Protein2051 145
mapkkLNSESSNPEDVVRrYLNYLSDPSSVIDHDRVNEVQEQLSSTDDQIERfawnqnsi
erraptakrslnrsfrsprhsptrstspparfdakaflprccpspdlmyeppraprlrrf
vpsgsmrprcrptysvdpesgpttt
>Protein2052 33
satnsvlwftgedipfvpnkrFGGVCLGSKiap
>Protein2053 33
maergwgrIINISSLNGVKgqagqtnysaakag
>Protein2054 28
etleaaekvvdakSEALDGVVESKkgvk
>Protein2055 20
maakDVVFGADARhrmvegv
>Protein2056 22
phfrAGGTIALRqwpnhqvwys
>Protein2057 130
ldrFPVVGPVQYGNDFGASRgggtrrhqgidvmakrgqrvvavesgritsvkssascgys
lglagddgnyylychlnayasgikagtrvwagkqvgtvgstgnaheayphlhfelhptgp
aaaainpypr
>Protein2058 29
mkkllkTPLEDLDLSVRafnclktakiet
>Protein2059 30
mrthkrLIDIIDPTPKavdslmrldlpadv
>Protein2060 73
giilpetakekpqegkVIAAGPGKlnedgsrSPMDTTVGDRvlyakyagtevkldgkkll
ilresdilavles
>Protein2061 68
mwkrrndgvyiidlnktwqklqlaarIIADIENPSDVCVVSARpwghrailkfskYTGAT
PIEGRfvp
>Protein2062 33
rkwayvrlegrAFGDVPLNLEYKlevwdspnsa
>Protein2063 33
tlgfkQMTVYVGRefpvgscaykeilehemrhv
>Protein2064 33
ikSEENITSRvidmiapvgagqrgllvappktg
>Protein2065 39
mdtikLFGAEPANFLDVGGGATTEKvteafkimlknpkv
>Protein2066 42
kaapkkkrTPNAAFMKaltpsaalaavvgnkplarteavkri
>Protein2067 46
reawasldweqrasiflkaadllagpyrATINAATMIGQSKsvyra
>Protein2068 27
mrrfkrsiekTGILTELRarefyekpt
>Protein2069 61
nwivigdenygegssrEHAALEPRylggvavitksfarihetnlkkqgilpltfanpady
d
>Protein2070 25
LLFCLLQLQCYQCIQGYFEKnsnyq
>Protein2071 38
qvvgeehysvarAVQMNLQRykelrdiiailgmdelsp
>Protein2072 32
atkdagtiaglavkrIINEPTAAAIAYGLDKk
>Protein2073 33
nedtpydprspysatkAASDHIVRaywatygmh
>Protein2074 25
rigksalteegrSNASTETDITKkt
>Protein2075 37
vgelagiaditskSLGSNTPINMVRatidglkqlkna
>Protein2076 41
aragavdgqagfegfellkptddrTTWLVITRwadeasfea
>Protein2077 220
mggfsgtlgyvakpdnagnakVDANLVYANGPVAVALSYFKvntqpkglalggsydfgwl
wvvrmtsacssTAETLLQKagctvvtatdgfdalakiadsnpdiifvdimmprldgyqtc
aliknnsafkstpvimlsskdglfdkcpvktvclikqkdvslvrmntllnpsvkVSLTLG
ATDWKgpypaipmrlslmpclestlvteaarsaersqlsl
>Protein2078 12
srQVDSLDPVKl
>Protein2079 50
rGFLPASLVEMRrvrDLQPYVGKeieakiieldknrnrVIGSAVITPDTR
>Protein2080 36
levdvkagkgvfkaypqrAELPATLNEGLVVELYSR
>Protein2081 36
mlwddaegngfwqyqclnqfaarIGGGTEEVHRnnl
>Protein2082 56
aatwlvlraatwsvlkATTWSVVRplltwlvvkaptpavvsaatsavcmaampsvv
>Protein2083 33
AGIGLDNVDVAAATKvpvsgwttwtsppppsga
>Protein2084 124
wagasletlnrnavskiltltstydhrIIQGAQSGDFLRivhslllgehgfydeifeslr
ipyepirwvqdvdtshdddinkvarvqelihayrvrghlmadtdpleykqrrhedldvtt
hglt
>Protein2085 33
vesyalqsasfelnvlsckLSFLGCLPKcqdsv
>Protein2086 39
qilrlatvrddcpvlaepasvtpakQLNPSEVTIQSGAR
>Protein2087 150
avnlkdpryrpttwtaaaqprLASTVDTAIYELHVRDFSISDPSVPESERgsylafarag
qgmrhltalrAAGLNTIHLLPTFDIASIEEDPARqstpacdlasfppdsteqqacinair
ssdafnwgydpfhwlapegsfassaasadg
>Protein2088 33
grLGGSEMSRvetyregrvplhtlradtefgma
>Protein2089 45
kVLPVIIHGDSAVAGQGVNQEMLNFAQTRgygtggtlhivvnnqi
>Protein2090 53
maekyvlaidqgttssraivfnhegrivgsgqkEHEQIFPRagwvehnaveiw
>Protein2091 59
lhgevwlfpvsqkhlkslyskVSVGGDSDVKsfsqavgwapigmpfinmsehwkalrtn
>Protein2092 33
naviigfnvrAEGQNAEVADRegveiryytviy
>Protein2093 98
tqaktasgqtkaqakrvkdtatteakklrSAASDAADDASKtttaaaqdvtdrvegtspd
rgyetwtraelyeraqeldiqgragmkkrdliealrnh
>Protein2094 66
dlghdnkgfrpgwfldkVQIQNETTGKswyflagrwldkseddkriqieipakdqdgvsy
lpetvy
>Protein2095 111
liqwddrtksvaegkLPWAPTQVNVENFGVKeqapktgeegsiaaaqnnyavyndgiafq
fpikwqeipapfkprylwgdakfnadilkweadgslrsfkgtgwdqdfeer
>Protein2096 32
dylgfirGVVDSEDLPLNISRehlqqnkilki
>Protein2097 94
mqvaivvgyvptkEGQAALSRaaqeaklrDTSLVVVNSARggrdmseaedrlalealvad
lvaqgievdlrspvrglepaedliaiaeqidaef
>Protein2098 31
fegsrHYVAFIVIYYNKlftvfswpnsslia
>Protein2099 37
afkglsigeirVHDDDGLGAAGSVTGNSGALVIGGGR
>Protein2100 34
salwrGLSQGYFARgyleevnagnantsnwlqig
>Protein2101 31
mrssfidkdsreqfeirthkrLIDVLDPGSK
>Protein2102 72
dprrpshrcaaagrpvrpdgatcldlrrnagirsdrTGAAGGLSLRrdvyrhehrhlaga
nqrhpraaprra
>Protein2103 21
aakgekaweetgkQVGLLIWR
>Protein2104 40
gvetvalarGDNSPVATIVIPRsalsdeaapgegsgtekk
>Protein2105 45
mlkLMNDLDLDFKglkaiyfnctltkspehshtdtlidvsrqime
>Protein2106 33
AAAHEAHVTTQARydarnpgalkqlvaaktkvv
>Protein2107 38
mgdlgvrhlavtkGGSIVGVVSVRdllmhykryaqsrl
>Protein2108 14
YAALIQTLGLRvkn
>Protein2109 59
gsryslfareeglkpqddanlrafyqewgrclgrapndpfrHGNVDTDVSHSIKeitnv
>Protein2110 72
maqeggvlhrAGHTEAGCDLSRlaglepaaviveimnedgtmarrpdlekfaelhnlkig
tiadlihyrmvn
>Protein2111 72
mkvvltnwllkSEELVQTIEQKvkyaqgewkmnilrreefekqleerkhqllmllssdle
eggggrrkkggr
>Protein2112 54
slrgtrrdarkdvealekdseiseddarraiekidrlakTYEAQVDEAIETKta
>Protein2113 40
mgngkgnpeyyvaeiqpgkIVFEIVGVPEELAReafrlaa
>Protein2114 43
mttqsvnpflykkLPYDPVADFIPVAMLSKsamvlvvrntadq
>Protein2115 31
mskkpvrVAVTGAAGQIGYAILFRiasgeml
>Protein2116 31
evrykgtkTVAVTPDYSEVAKlsdiwmhpkq
>Protein2117 44
rlfsnfrstyyrrgvakCFFVTLDTKrghhnfiklgvglhhnvy
>Protein2118 58
ldaplvggvpvttptkSGSAPSGPVGSDELRrrvdeidwfhsyeiapgivspgeyrpq
>Protein2119 33
rvergvvkvgeeiqiigitdtqkSTCTGVEMFR
>Protein2120 71
rggdpsvrdlcarrclgdrrqaragrPDAQPSGGQRvrrvqrqlpaqpqgegarsrdrrq
agdrvgararr
>Protein2121 53
TSTLAHNVDFHAATGALGGAGLTLVQPGEEVVLRvgkqlnqaylfitahrver
>Protein2122 10
TEAPLNPKan
>Protein2123 336
vltggqviaeevgltlekATLEDLGQAKrievgkentiiidgageaaaiearvkqiriqi
eeassdydkeklqervaklkscrnvlpswpavlpssvNSVLWLVQRAITSGTGPGKYSPN
APVTRgqmamflwkvsgqpaptypngfsdvspdsyyndavswlvenditsgtgwdtfspn
nkvsraqmatflwklvggvypgfihdfydvyegayydqavawlayydqavawlvrDDIPD
FAIGDTVKvhvkvvegskerIQVFQGAVIRrEHGGVHETFTVRkvsygvgverIWPVHCP
TIDRlevvsrgdvrraklyylrdrvgkrakirelrd
>Protein2124 26
mqvpritkITLNMGVSEAVADKkvmd
>Protein2125 56
mdsekftslalprLATGVGGLDWEDVYPLVKqhlgdlaipvyvytsfhhgvkanea
>Protein2126 152
seeftqdesfvkasgneffdlpilnniaseeenastqghnrrdflkylgfsigaatiaag
cespirkaipyvtkpdsivpgianyysstfikgndvlpivvktregrpikiegnslskFS
QGGTSARaqasvldlydigryrfegqigrahv
>Protein2127 33
tdknvahvhvnnitpkqkqqrQPGPQAQQEKrh
>Protein2128 30
mgyakfkESAQFVMNQIRsmagneiadkie
>Protein2129 25
LAPQGSPGSLTTTDVLADFVAHVRr
>Protein2130 97
vsetittheyesktlakAFTEITGIAVKhdliqegdvveklqtsmqsgksiydgwitdsd
ligthyrygkilnltdymtgsgkewtnpgldlkdfig
>Protein2131 66
asaasarptcsrtpptcgarsirIHDLQPSPGAKredprsatvtrsqaslqacrpryrwq
grqdrr
>Protein2132 40
IVVGMDGSDASIEALRwmvrtrrsrrcdlrptrprrsmrt
>Protein2133 34
LEAALDTPAKrsststrgsarrartsptrrcprr
>Protein2134 100
mtdeggedakllavpvdkltplykhykTHEDAPELLRaqishffehykdlepffehykdl
epgkwvkQSYVGLSGGFGTVKfgrqmnsvysnsgtfdpfg
>Protein2135 32
saerEQGITIDVAYRyfatekrkfiigdapgh
>Protein2136 111
mnsiargqkIPIFSAAGLPHNEIAAQIVRqaglvipegkkvqlsfqkvkkfkkekvitll
lylqlwvliwrlldflnkilkkmvpwnvIIQGLEIDEYSRekmnftlkelt
>Protein2137 45
mkkfvddlptlcspaacpatgkYLPTAVPEAKkytdtsvtprsee
>Protein2138 34
aeglrrrldvtdfgtpvqkITTTEDGDRvhmvie
>Protein2139 47
grtrDLPAIVDLLVARassakHQEVAEVRtavaltadqqtrlaaalv
>Protein2140 20
meggkakVIENSEGDRttps
>Protein2141 31
VTVVVGDKkgtigmgvgkanavpdamrkase
>Protein2142 60
ysdvpnlvssfgyvnaswtlradltcdyvarllnhlrDSGTDIATPRlrpsdadmparpw
>Protein2143 36
mdqatayankIAQEENDIAMAEVRksgksqvttpta
>Protein2144 26
mnattgeikSQTVFMGDFPLMTERgt
>Protein2145 31
kittkvhltftgvssavkDYSAVLVHRmeql
>Protein2146 44
hfevnghrvdvpsyrVEQFDIITVRkqsvetfpfelarqtfgdr
>Protein2147 17
QQPLQMLGKhlnlilpt
>Protein2148 32
karESLGLAPLALFRQPVQPADTGKgytlaqk
>Protein2149 27
LYCIWVFEKsvnqlyrlcyavqkpcqi
>Protein2150 114
mycelrvdnvvyrsglaatrpqarQLVSHGHFEVNGKrvhtpsyrlrkgdvvtlreksre
mititwnkdtldrTPPAWLERGENNNSITVRelpvreqidipvreqlivelysk
>Protein2151 20
mirseliqkIADENPHLTQR
>Protein2152 47
nsldspwclddltrLVPAIGHKLDVIMVPKVEGAEDIHYIDRllaql
>Protein2153 99
mskkhktyttefkaeaiklieanqgnvsetarQLSISMQTLSNWNTKakagtlagtkqys
pdlnalleenkklkqqlkiaemereflkkaaayfakesq
>Protein2154 33
ttytdatakIEGHTDNTGPRklnerlslarans
>Protein2155 11
GFDVGLLSKta
>Protein2156 28
myvtkpwtvrQYAGFSTAEESNAFYRrn
>Protein2157 112
gydfkvvklqatyqqakSDDAVTYVGKdkkWVVSATVPIGAKlavigefaslsvdstaan
ddvkVGTLATTYALSKrttayaalskrttayaafvakrAGQPYVDHRwlggm
>Protein2158 111
tadigwitghsyvaygplaagatqiifegiptypnagrfwqtiekhkctifytaptairs
likASEGDASVHPDRsdlstlrvlgsvgepinpeawmwyykhvggercpiv
>Protein2159 32
aadpqdilrLLGIEELARyivdevqdvyrlqg
>Protein2160 44
gklkvakVNIDDNQATPAKygirGIPTLMIFKngnieatkvgal
>Protein2161 34
rskLAELYSGDVADGIRVLYGGSVKssnvaaima
>Protein2162 84
mspksllrhkdaaspledlasgefkriigevdeldgkkvkrvvlcsgkvyydllaarrek
kITDIAIVRveqlypfpqaslqae
>Protein2163 125
msifvdsntkvvyqgltgstgryygllnrdygtnvvagtnpkkagtdvdgipvfasvada
vaetgadtscifipapgvkSAVMEAAEGGIKliivitegvpaqdeawffnklkrdhpdvr
llgpn
>Protein2164 32
igikltgklsgwtapkdvilkVADILTVKggt
>Protein2165 13
AVTDPIADYLTRf
>Protein2166 39
egipedqqrlifagkgledsrtlgdyniqkESTIHLVLR
>Protein2167 13
kINATYYFFIDGK
>Protein2168 346
mvaalrSEFGPLPDQSMHEKtsvpalieelytflrqadakelndlfralkkaqdagdask
vadienkinnfethivpiiadidagfgneeatylltkrmieagacciqienqvsdakqcg
hqagkvtvphedflakinavryaflelgvddgvivartdsegadltqkipvskvkgdlas
qyisyldtteidiseaqedevlikrdgklhrpkrlasglfqfradtqidrvvldcitslq
ggadllwietatpnvaeiadmvnrvkkvipnaklvynnspsfnwtlnfrqqaydamvaag
qdvdamvaagqdvsaydraklmskIEFGLEGKgyfacaphlimhaa
>Protein2169 46
avdplgstsrildplivgeehyavarQVQQTLQRyrdlqdiiailg
>Protein2170 60
lpvskisflnwatkasfsltarNPVLIYAKtndfdpseisnlsgergnmpgtrgwgfnlk
>Protein2171 92
vlvggdlwwdpvgqtpyyevpigsnknsiysgalwiggydqsnqllvaaqtyrqqgandf
wggpiskDPNTSAVGITDARclefdrfwsikr
>Protein2172 40
mtwpiiegdsllhhhisrgkrsitldlrTPEGVEVYKdlv
>Protein2173 46
gythklskrtnvyaalinerTTEGLNQAPDLKGTTNSVAVGVRhaf
>Protein2174 47
rtwalgsalaadflnlaairAVDQSGSDGALReatigmlfgftvies
>Protein2175 16
ikQLYSMVAIYMNLKk
>Protein2176 38
mvtkgakVIVVGAIDGSQLGTQLKaakesgatvlaydr
>Protein2177 42
prTVAGQTVNRlcgssmqalhtaaaqiatgqgdvfiiggveh
>Protein2178 68
mvagyvtattpwidakYYAATQTVDEARhvevfakyldeklggaypmnpnlgalitdtlt
dsrwdlty
>Protein2179 29
maaanagkkVLADNAVTGQGLPKygtqvl
>Protein2180 130
NSGMNIDLRagiekrrgkgrVQGIYGGEAGINLGSGKttkTYNGNAAAGEELEVKAGSTF
GFGVRGFIGVEYFFAPKmsvggefgwgldisstgegetttadgnggstsaktgksssfgf
dtdnasgsii
>Protein2181 42
lienagidrvkirSVLTCQTRrgicvqcygrdlarghlvnig
>Protein2182 33
iyrYTLAGTEVSALLGRmpsavgyqptlaeemg
>Protein2183 25
YSPNSPVTRyrasthrtarsrvhrw
>Protein2184 32
sipqycgyfqkAFGSDQVDIDRvttaiaafee
>Protein2185 27
kTQFGMAYDILKpkvrfqfrylrlkii
>Protein2186 33
pvttengeykIVQGLEIDEFSRermthtlnelp
>Protein2187 68
tesietlitkvernavlsiiqreglgwfksrIAEALPESDVAKVDSVVSACELCGIIFSD
ESYVRaik
>Protein2188 25
adgklaitkTSNADTPLVHGQKall
>Protein2189 103
aareranpeitpdhllgallrqdkgivlplirrlgldpvavrNAADEAVAALPQSHGGET
Rfgreftalidaavvlrkdmtdeylstehlllalvdadqkrpg
>Protein2190 26
miqeyrehldkGELLYNPVLAGYKhl
>Protein2191 15
gykTTDLEINQSIKq
>Protein2192 52
medadhgirrplarrpgapglarEGQGHAAQLDRsepgsadrlsdrrighly
>Protein2193 31
liithkVQVAADVANKayaaltagtqgylva
>Protein2194 38
edylgekVTEAVVTVPAYFDDSQRqatkdagqiaglnv
>Protein2195 22
mrdiqidkVVINICTGESGDRl
>Protein2196 34
qkASSIANVVRkleehgamgytivvaatasepaa
>Protein2197 59
mkDYLVANHQGVVEKslnnngsglfykfeyvstegarinyklhlykdkgmstpwmsfdv
>Protein2198 82
YQEDPSFHEVASKstrwsaatrrtrastrwpprvrpwrrcttrssrctiatrprwrrrss
rtpvarwcsappstgptglprn
>Protein2199 32
gqyeginvlkYESVLHGEVKkpglgplhtefd
>Protein2200 87
ELQQGQVRrfvppscascsrvrsarvssaasstsapssisaawtvsctsrscpgstsitr
prssrwvtrspsrswmstwtesgfrcr
>Protein2201 27
vrirecrpiskekkFFVEEILQRativ
>Protein2202 51
mptinqlvrhgrevektkskSPAMENSPQRrgvctrvytttpkkpnsalrk
>Protein2203 40
mgaqgaveivnrrDLAAAEDPVAKraelvaayeenhlnpw
>Protein2204 32
aercgqfyvnerWLGGMLTNFKtiqsriaklk
>Protein2205 25
makLSTDELLDAFKemtlielsefv
>Protein2206 18
GTIVPVEITIFEDRdrar
>Protein2207 33
LVNLAIPRfetsevspprastagattpsgspss
>Protein2208 33
nklpedsvkEIIANAVEYEKefvsdalpvklig
>Protein2209 50
mkNAVTAANSAFESVQKsvkqatemaeknfaaatetavkatgaatatkkr
>Protein2210 47
wwsgvrddrFGVADGGRvygfsssfdfidvlvvvgvasfvhgigtav
>Protein2211 31
LVCIVLDKnnnpsfcfgfikkiipiernlkv
>Protein2212 15
PSMTWLFYDFSRstp
>Protein2213 82
ievvkVVDLTEGSYIERelmmvkvravgkereemkavgkereemkrmadifrgriidvtd
kLMNEILDASNGLGAAVKrred
>Protein2214 53
kiirlklfcwisafpiqtacsyavsyagktvtvkYWGLLPPMKlplshsfctt
>Protein2215 116
msqkryardfvafgrDNDTLSSLLGLRarvmpkttllvdyeytdtnyktdlvkggtadtq
dnrilagvswenrilagvswentaqttgklrlgqgkrMMFGNPCEKYVPNPVLVRa
>Protein2216 77
magkkTVGTAALDITALFEQELQARnedlrrqaamtmfvklrpsnkVSVEEFLSGLKqhk
dvwsvvstmgdrkstrl
>Protein2217 41
ptpnwaiwssrGQVAEHHAAAAVRkpntspgsngagglatt
>Protein2218 84
mvvirlarggakarpffnivvadkrtrrdgrfierIGFYNPIATANEESIRiaqdrLTYW
QGVGAQASPTVERliqqadrkstr
>Protein2219 117
mandnkLLGQFDLVGIPPAPRgmpqvevsfdidangivhvaakdlatqkeqsikitassg
lskdevdklvkdaqshteddkkrrrvaearNQADSLLYSTEKnlsehgdkigeddkt
>Protein2220 35
TAAGLTAGRlagdrqldrrdgrvgllpmwrrcavr
>Protein2221 31
HGMYVLSFDIGRiettikhqicsseeefrdk
>Protein2222 24
mlerhyrDIQDLEFTVERgklwml
>Protein2223 71
cpiegcrhnliivylpqwklqcsryprcphcvdvapeeierlqkSIDIEQQRyghilkgn
kpeheefyqkw
>Protein2224 56
sdadfifynqakSACGSVEHTGDNRTGAGDGDDEAIKVSLPNVPATVQRlvvavti
>Protein2225 113
ylfagsydfgvvkvaalydkLETTTNSWGRgvglenadvqswfisasaplgkflvkatyg
etendnatygetendnakeskgtkAIVEGGEVIESLRdrvlgrtvaedvlhpe
>Protein2226 25
kLFFLSHAFNGTPHSGPPRrsrawp
>Protein2227 19
gkCHYTHSAIQLYHGKklq
>Protein2228 145
mtqtgtktnerpgtravlrharfsaykarvvldlirDLPVAEAMDELNRcereagrpisk
llasavanagnndglpadelfvaacfadegptmrrfrprargratrinkrTTHITIIVGR
LSSDEIAERrerggapadaaaarar
>Protein2229 84
maetasvfgeavtnnallaqlddpnerFALLASTLEDSIATVFRqvamsrFEAACHTHRr
dvgelsvddfgnhwadtqtellgd
>Protein2230 27
LYDATEADRcpsapprggpcrlqlhhl
>Protein2231 147
alkahfrpeflnrIDDVIVFHELSKAEVIQIVDLMTARvaeqlaglgmgleitdaakqhl
adtgydptlgarplrraiqrqvedplsekllhkefsagqiivvdvepdpenadqqitsfr
avegfvppdspaeivagdvagdapdgv
>Protein2232 33
dqidlkilkilqenskITNLDLSKkiglspapt
>Protein2233 37
arkTMLGEDFERklvdarefpaakrlrTSNDYVEGPR
>Protein2234 74
mtpkgtfiingaerIVVSQLHRspgvffgqsvhpngtkiysarvipfkgawmefatdinn
vmyayidrkkkfpv
>Protein2235 58
mkdfirillvtsdnqyhawfdeshlvnvlqralpggtiefhrVSDPSATLPRsphvll
>Protein2236 26
QGPLLGSTSKaafkgksgadrkstrl
>Protein2237 55
tkalvhfdrNGFGYTLDRVTGALLVAEKydpkvnwathvdmktgrpqvvskysta
>Protein2238 10
kTPHHSIGRn
>Protein2239 31
arGAGPFYYLPKMESHLEARlwndifimaqe
>Protein2240 68
teaapphptptregspvlrtheagtlraahtgqtvtltgwvakrrdhggvafidlrDASG
VVQVVARd
>Protein2241 13
DLVEGAPQVIKeg
>Protein2242 34
lpigrgqreliigdkstgkTTIGVDTILNQKnnn
>Protein2243 150
aipayqdyiarSQVTEGTGLAGGLKteindnlqgavctstatsenfavgkysalqitgtp
vavtganqdtgclitinqdtgclititynkWVTMGIPSDGQYGIPKdtmfgyavtcagge
ykvvegltvdafsqecinktlkelqeeqag
>Protein2244 195
mlkQVFALSEAYPDLKantqfldlqrQLSETEDRiaysrqyfndnvrtyntkirqrahlq
hqdpvvpaepdrhedglhragKLEVLNASEYVDALGKygydtgadaeggpnygssvdafd
eilqngmnqnysiaisggsetgryrLSTGFYDQQGIIKssdfkkVTANFSSNFKfleskk
lgldfnlittqtreg
>Protein2245 26
ahqqelasdierlikQSDSLAQSPKf
>Protein2246 57
nipyslawdetrTQLTVIIPKvkasaviipkvkasakykNNVGPEINSGAQNGSRwg
>Protein2247 45
khlrqllqskkyfssdnflqlrrfflhgkDQPTCSLDLSIKrfhc
>Protein2248 30
mkvakVDAESGIILVRGPVPGCNNSYVTIR
>Protein2249 33
mfetgikVIDLLAPYAKggkvglfggagvgktg
>Protein2250 156
mqhifgqpkelpnhrepgdelktpicerlgcevpifafthcrdvvvevtkAGGFGVLGAV
THSPEQLERelkwidehvggrpygvdvlipvvydreaeasteevidlipaeqrqfvdkLL
DAEGVPPLSADDAAEARreligrgrnttplgarrli
>Protein2251 49
vkrkdgsyirFDDNAVVLLNNQDEPRgtrifgpvarelrerdymrivsl
>Protein2252 18
LGYPSSFTIYDQADATRg
>Protein2253 31
qyffntqalynfhvskradrNASVTGQESTR
>Protein2254 115
mairALFTDEAPLKgaqitgslhmtiqtavlietltalgaevrwascnifstqdhaaaai
avgpngtpdapdgpngtpdapdgvpvyawkDFSLSIVLFWLLSPEYLLKyliils
>Protein2255 56
gqtgkIVAPQLYIAVGISGAIQHLAGMKeskvivainkdpdapifqvadyglvgdl
>Protein2256 67
gsnfgglafpflrekLAGNMNPTIRcvenmnptircvepaacptltkgeyrGLDAISSEE
Rsmmaai
>Protein2257 105
msaqfydsieqavtdilqeidgdiclgaplgigksnpfinavyrritktpqrslhiysal
slnkpqansdiearflepfverVFGNYPDLDYVTDLKagkipnni
>Protein2258 15
kGIFIYSAGCLRlcr
>Protein2259 54
GALELGMAPGLLPGRpllqsarpdltppsslrcgvatceghsswawprgccpga
>Protein2260 54
GFVETDINPHVDEWETAGTFPARgncsprwvpsgcsvwnttrwwaaaapttstp
>Protein2261 31
sqyqaggsvpvasvfavgqkVDVQGTTIGKg
>Protein2262 86
pqkVTPDSFNEAQQIADIFKrrqpviinlegadrdlsrrlidfasgvcyglggsmervgg
qvylltptdvevseddrrrltqrggs
>Protein2263 33
VAQTLEARqnklpdavtrlkvlrenyvtlvkkw
>Protein2264 69
mndeltsvsslaksycseayfhttaeniqihggigftwehpahlyfkrakSSELLFGDPT
YHRellaqa
>Protein2265 83
mgtyseknfevkpeairlrggtelhpyfaveaqvgigtkSDVANLQGVQPSIKvksyysl
flrpqisisnlasiyglagrsee
>Protein2266 54
mevaveaaanlaeellaggapgvhlyalnrAEAPLGVGARlgwrirpaveatdg
>Protein2267 40
pfsvisatynagplvangqyavyrNAVTNTANPQAKdttr
>Protein2268 75
mstlkklkkTNGEIVTVNEIFERrptqiknfgiflryssrsgvhnfykefractkneavq
kLYADMAGRhrarns
>Protein2269 32
kVEGATDAADVKdmniagsfdagvvkatlvya
>Protein2270 22
gagagapavgerAGDVVAVRlr
>Protein2271 33
tihddlgrLHIAIGGKflfqvmvthrvrqisdv
>Protein2272 45
sqgvagsrLNAVGMGKSQPVADNATEVGRaqnrrveikinapesv
>Protein2273 36
LYQVILGPHISEKqilsqkptikwfskcvqtliswr
>Protein2274 125
mvvrankdtnvgghiasfasaaalydvgfshfwrSINDPSGGDLIFFQGHSVPGVYSRaf
mlgrlseeqmdhfrqetdgkgissyphpwlmpdfwqfptvsmglgpiqaiyqarfmkyld
srgla
>Protein2275 222
mdteqllelrerlhleddvseadlaggdppylrFADDSPEHRylmerrrgldgplpartl
pvrrglgsveegtwnellagshgqevsttmaftrllrslardpvvgdrvvpiipdeartf
gmdalfrelgiyaakgqryepvdhhlllsyveksdgqivlrrevrwadpggghhrgridg
vmdrrcnglchhrradaavlhvlfhvripagVVEIPASNIKk
>Protein2276 32
mdtarnegstvkkredthrMAEANQAFAHFRy
>Protein2277 105
apavgsqidyngspagyasapdevityvdahdnetlfdsltfkLPVATSMSDRvrmntls
lattalaqtpsfwhagadllrsksldrnsydsgdwfnrldwsgad
>Protein2278 32
pasvsefiathekVFVVEQNRdaqmrsmlvki
>Protein2279 111
tdlteqkpvegkarftirsfgikrnekISVTCTVRgdkaeellkrglkvkeyelrrrnfs
dtgnfgfgidehidlgikydpstgifgmdfyvvltrpgkrvgerktkgski
>Protein2280 54
mtgrALFNEVFISDARVAHDALIGGEGKgwavanttlmfersglgaggtgatss
>Protein2281 32
qkirirlkafdyrlidkSALEIVETAKrtgav
>Protein2282 33
kPWTGSVPWKnncqtvhsawccwptrtprrwrh
>Protein2283 53
mitdpasaetikYASNAFLATKlsfinavaavceavgadvadvvtgmgydtri
>Protein2284 19
mtsirSHFTPDNIEGVKlg
>Protein2285 38
mktgkTAVALDTIINQKgtdtlciyvaigqkrssvari
>Protein2286 38
mrELDEEFFRaaeelgidlsrpergsdeddmrrpamrg
>Protein2287 119
lgerASQQAGSLSGGERqmvamgralmmepsvllldepsaglspafqdevfincrrinat
gvsilmveqnarrclqvcdrafvldqgknaiagtgaellhdpkVIELYLGTLAKnrnpd
>Protein2288 62
revsintaastiqttsnvtlaglvsgdaqlvldggtfklthdnsyaggtkVLNSTLTINN
TK
>Protein2289 50
tggpdggkHVTDVTNASRtmlmnldtlswnesiaadmgipmsmlpeieep
>Protein2290 71
ektaetlidgwlhsgdigtidedgyltivdrkkelivtaggkNISPANLEAELKMIDIVG
QAAAIGDQRkf
>Protein2291 56
mqgtvkflnaekgygfisrdggddvfvhysnitgsgyrSLNEGQLVEFDVAPGRkg
>Protein2292 66
mregydaviaaceslgapgkIEEHLAAYGHGYEDRLTGDHETAHYSEYRygvsdrgasvr
ipwqva
>Protein2293 21
mrFEPAGMTDDPDIRfassim
>Protein2294 49
gktvrFTLDAADEAAARAEVEDLCNKFLTNPVIEEAEVRlapsdsmaaa
>Protein2295 33
mkLQSTDQSAEIDRaisgdfgaltwrnhpggdp
>Protein2296 19
trLWIAPPTKkdeigrahv
>Protein2297 40
nkGESVVDGPADPQDILRllgseelaryivdevqdvyrlr
>Protein2298 72
dvpvsgevfsvaggyvaryfigltegwfspghtsedvrdnfeairDASNYDIFTDPSGEL
GKllalfspsed
>Protein2299 31
gvvkivkditglglkeakDLVDGAPKpvkeg
>Protein2300 71
VAAPLPHDRgsrpgrrtatprpaggvrqepiggrgdpdaqrsavgsvrpdprrrghhrlr
rlqrqsdasps
>Protein2301 95
mpskrYAPATEIFEHSQRigrhfdlyphalfqteietavwdedvsrwhvtttrgdqltak
flvtaggilhkaklpaiegikdfegrafhtarwdy
>Protein2302 35
eidriasqaefnkMNLLQGDFARgsrvasmwyhmg
>Protein2303 33
algdlkkIAGQQPVVTRakksiatfkvrdgypi
>Protein2304 36
rEEIILQDSMAKkkvdyqimvdnfvknkrldgymvf
>Protein2305 38
EALAGGAVRlmsrsclrsrirsckrsctlsfgrsmlrs
>Protein2306 25
mnglkkacievdrkVLADLAVFDKk
>Protein2307 33
skMLEDMLPAALAKlldeflavrieeqnntrih
>Protein2308 64
ikdnevlavdetllvrAVSEFQDGNVLRkpgskwlisgpceyvppvqvevitkrkaiald
kneg
>Protein2309 94
pstgipgqpsngdprttevksggefsftlrAFVGVEYFFAPKmsvsgefgwglglvsqae
geqttesfdgttvksvttktgksssfgidtdnsg
>Protein2310 115
mlkaeiplffsqgranykiaklkieetkleqnqkeldiqlkikSYYNEFVTLKnqvdlqn
kyaenyqklvraeetllengestlflinsrenkaleaqeklieiktkyfksiyal
>Protein2311 48
pfkrelqqqrkGSITSVQAVYVPADDLTDPAPATTFAHLDATTVLSRh
>Protein2312 46
AELIESIAADAKiskadakraldafvtsttkalkkgervalvgfgt
>Protein2313 34
htpieykandystlkGLHGITDEQIEVHLKlyng
>Protein2314 22
mkekkarVEDALHSTRaaveeg
>Protein2315 323
rldkksvdrgaysifnrnnkEFNYDLYANYNKdlssdlnlnvavgtnirrsylssifstt
ntdlvvdglysignsagvpvppvevyqpigvdglfgtasfsfkdmlfvdgtirrdqsttl
pegnntyvypsvsagfsfaevlkqdwlsygkirasyaevgndapalsifsvydkptafgs
ipffslpatrnnidlkpertkstefgldmafmdnrfgfeftyynastfdqiipiqitgat
gytskfinsgevvnkgievianvnkgievianitpvrtqdftwglsfnfskGEADTGSPE
VQVALLSAQIDDLQSHFKahkhd
>Protein2316 33
padhlilpeiiskEPLGPMVRrgddewfaivkw
>Protein2317 15
mywkkrPSYFSFGGK
>Protein2318 91
iaarlgldveptealtegtdleitwrvveqallrGTDTVLCSHGDLIPALIHRaegrgmt
vegpagfvkgsiwiltvdgdrisggtyvapp
>Protein2319 27
vpnlvqvegdnkESSTTEDNEGVEAKd
>Protein2320 50
erLGGETAVEKsvdmfyekVLNDPLLIPFFKntdmkkqkrmqaqfltfaf
>Protein2321 31
alyarLNEYGFIETPYRrvvdakvtmdidyl
>Protein2322 182
VEQAGNAVWDVASHVEQAGNAVWDVASHDFLRtddppppsvhpglwrqgrlnsnhglfev
adgvwqargydisnitfmaaddgwliidpltteataaaclalandtlgtrpvsaviyths
hvdhfggvlgvtseeavtagdvriiapdgfleeaALFQFGPLLAPGPRALFQFGPLLAPG
PR
>Protein2323 137
yispyfvtnaerMEAVMDEPLILINEKkvssmkdllpvleqvaklgkpliiiaeevegea
latlvvnklrGTLNVSAVKapgfgdrrkAMLEDIAILTGGQVISEDLGLKlenvkltdlg
rakrvtidkdnttiveg
>Protein2324 33
karVGLPLATYFCGPKvkWILDNVDGAReraea
>Protein2325 94
ayeaagfaepyeaygayafdaanaiiqalkVSLASADSAEAARqatvdamanvsfdgvtg
avafdefgdttsrvltvygvkggkweavntsefk
>Protein2326 61
lpteirrytvlrgphvdkksreqfeirthkrLLDIIEPTQQTLDALMKldlsagvdveik
s
>Protein2327 27
VLNGQEGRtmgrdervvwkrgrrkvgc
>Protein2328 32
tkrpprAQGEIVADDGDGGTKlaaflaarkfi
>Protein2329 9
PLSEDEQRf
>Protein2330 33
vtsiaatkEGVYQSDEGGGLNIKgsrgdateyi
>Protein2331 30
hkicgfirsqilifeqkIMDLNWQIGRasc
>Protein2332 33
gpvgsgkTALCEALSKkmrdryemavitndiyt
>Protein2333 33
ygpykarTLSYGDQRrleiaralatdpqliald
>Protein2334 49
eqaeakkvyekygiaratltervrHIVQSSFDGRrivifsggakssddq
>Protein2335 41
mgqrLAAEMMEAAENRggavkkrdevhrmadankafahfrf
>Protein2336 14
grTVGAGQVTKila
>Protein2337 33
srrtkLQDSLLGTGFPYRmfdhvdtylaifkel
>Protein2338 63
mtnellqfedgtlglalnldvheigvvilgefsaieegqevkrTGEVLSVPVGDAFLGRv
vnp
>Protein2339 40
pkvtdyllaakIPMGASSFGLSFASRnvadvtpgtsttgt
>Protein2340 32
likAEVPLSEMFGYSTSLRslsqgratysmef
>Protein2341 11
MEMPDIQILKe
>Protein2342 37
SIELVDVARnfifqarlrscgraavhqfyahantgqr
>Protein2343 15
WHWLEHQLYSKtyrc
>Protein2344 36
WMLFFFMMMLTSLILIVCRrcmlflcvsllfglccv
>Protein2345 76
TLATEEDTSWEDGKcapwpprrtppgrtarcrarciaattittsfstrrsrssptstrcn
atsarrppasrarssp
>Protein2346 34
mkpvwdgkqfvprltlplsltadhrVIDGALATR
>Protein2347 27
mkegkLAGLIDVGKiphpgrganfihp
>Protein2348 42
mahklanntknnrhprkrVCYFINICTAIIRmliprvvhlta
>Protein2349 178
sakAALATATLNKtsadanlaalllsnpievakkqailtkakaaedaakNVVNAPFTGTA
SILAKatnvkTAADAALVDVTAAKtaadkaltdantaktaadkLLASMTAAKtslelavt
eydaaekaikdaskVSTEAAIAANNSAGAAEAKliadktlatnvkaqaaadkaladaq
>Protein2350 33
dalpiynpvkgrkerigrILQMHANQReeikea
>Protein2351 35
mvadtgkvrsdadfifynqakSTCGSVEHTGDNRt
>Protein2352 33
EIQDVYDHFAYGIERhflgikqltgymkqnwkq
>Protein2353 18
mtvlfglplkVVTVLSPR
>Protein2354 83
tkvsggrtsstaagydwydvtwyykSVVIPVYFGIKvvipvyfgiklnvgsrELVAIFAS
Ktteewvdfadevntpicpvntp
>Protein2355 12
dnrTLADYNIQK
>Protein2356 21
mqiillekVINLGNLGDVVKv
>Protein2357 89
msdaqvtkdklvsdfkAVVADTEELLKltagqagdkvadvrvrlndkltaakyklqdlea
avvqktkaaaratddyvhdnpwkavgvaa
>Protein2358 33
rdieaytkAQYDSEMTDVALCSMRgctvhghyl
>Protein2359 31
pqgipakaryeftnvgkEALVITDVQKtcgc
>Protein2360 41
lkdksqvfntarIEALELYNLIEAAKatiisaaarpesrga
>Protein2361 54
mqayaegyellerkDIVTNVPGAFKawsrgtvvrswlldlmvkaleenptledv
>Protein2362 20
AAATSAAGEACRadghpqrw
>Protein2363 134
mfrklldegrAGDNIGALLRgtkkedvergqvlckpgsitphtnfegqvyvlskseggrh
kpffnnyrpqfffrttdvtgtiqlpegtemvmpgdnvaitvelgkpiamdeglrfaireg
grtvgagrvtkitk
>Protein2364 28
mgglaasdvfskSSGMSVAGIRsspkac
>Protein2365 34
mkENISFDSEIKsigigsdflivqtadfklygig
>Protein2366 52
msevtakdvkslrDATGAGMMDAKralvaadgdrdkaarilrekgltkvaal
>Protein2367 42
rgladirALSAEVEVLPRVHGSAIFERgetqimgvttlnmlk
>Protein2368 16
ETMIQEQEITLKlqqh
>Protein2369 49
gydngsriakQAVATGASVRelvlaeglmaedeldahldikkmteggvv
>Protein2370 70
mtnellqfedgtlglalnldvheigvvilgdfskIEEGQQVKrtgevlsvpvgdaflgrv
vdplgnpidg
>Protein2371 22
FAINGVMTPIQLDKllpqqprc
>Protein2372 28
ivsiiipqdfrefrVSQDGEAATAWLKt
>Protein2373 46
csparrscrakVNPVMSEMMMQVAAKwletpppsagpvrwatlsst
>Protein2374 98
mkvvkSADEAAAALESAQREALAYFGRdeaymeryltkprhvevqtisdqhgnhvylatr
dcsaqylatrdcsaqrrhqkFGNLDMVNYPGKehsykd
>Protein2375 16
ktkAIEISAGGKdvdp
>Protein2376 40
sskdglfdkakgrivgadeyltkpfskEELFSAIRlyvks
>Protein2377 12
FATSDLNDLYRg
>Protein2378 31
gaaprnapqsrYILPQFTEQTTYGVKtsdpy
>Protein2379 144
igayatqlvlngggtpvgvvssperAELLNAMGCEFVVDRkaeasssstarprvtgDVVA
EGGMVERhlsyikvkvradsiperIEADISGLSIGKslqvkDLDLGDSIKvltegrkAVA
SADLTRaavvaqnvtegddeagda
>Protein2380 17
QSSPQALTNPRseehts
>Protein2381 61
NWWEAVPVEVRdatgggvnldavdtvdgvhgplhrvggrlgvnvrhrifdgvshqrhppg
f
>Protein2382 33
aqvkdsfgskekLVDALVSLPEGVLDRaedkae
>Protein2383 50
mnqgliiletfidngsdkkTLNLQINRLDYPFEDSEIKmsstcgekgcil
>Protein2384 70
kllnilkAGDLNSGSALFKLGLMYENGKNVEQDLVRkqlnimkSVEAGYVKqhylnwvlc
mkmermlnki
>Protein2385 31
gdgiihswlnrMLLPDTVGTGGDSHTRfpvg
>Protein2386 255
VVSNAGGLDPHGCAEAVVSNAGGLDPHGCAEAVReaaraagrevsvavvdgddlidrlev
ltaaghslsnidtgeplgdvvdrvvtanaylgcwgivealdagadvvvtgrvtdaavvmg
paawhhgwarddwdalagavaaghviecgaqatggnysfftelpgmaegllpgfpwaeia
adgssvigkhdgtaggvtvgtvtsqlvFDTTVVTQEGPDRmsrFDTTVVTQEGPDRvrls
gtvglpapptakvai
>Protein2387 44
rnrcwiccptsssltpsarrGETATHGGGGPTVKqpptagegrr
>Protein2388 23
QIVVNPIFKrntaallprripnt
>Protein2389 76
mqfdrGYLSPYFISNPDKqnaildnpyilifdkkisnirdllpvleqvakagrpllivae
dvegealatlvvnnir
>Protein2390 33
agdtngtddifvkNLSTGVVTRvstdssgaqgn
>Protein2391 16
skASPSQNTTYKsgsy
>Protein2392 420
ATPVLLDALVAVAERATPVLLDALVAVAERagvaerrdamfsgehinstedravghvalr
cpesarfsiddddvvpevhrvlaamadltervhsgdwvgatgepirtiinvgiggsdlgp
emayralrryrrdgiecrfvsnvdpagiaaaidgadpattlvvvvsktfttdetltnaht
lkewiragvappaggddgtngddpigedeavdddndgpddeawvaqhfvavstnaeavaa
fgidvdnmfrfwdwvggrysvwsavglslmlavgedhfrqmlagghevdehfrtqplrqn
apvltgllrvlyrdlygfpthavlpyaadlgrfpaylqqldmesngkrvrLDGSPATLRt
gaivwgqpgtngqhafyqllhqgtsivpvdliafsesaddsgdhqrkllanalaqgrala
>Protein2393 13
LQQLSMPGKtish
>Protein2394 61
mrqvaqakVDAGALPDTTRvwgldlaaetppedqfdlivtvmtlhhiaelrpvltgfatm
l
>Protein2395 26
mvgleatgqkVVLPAGSTEKkktwqs
>Protein2396 43
nglldggaasqlpdgirlrrSANAAGTSWQEVRwnlanaepws
>Protein2397 60
manfrdllkttkqqirEVDTETSDQLRdqgsmildvreadeyeagavpgalfiprghles
>Protein2398 44
qgkldgaaqrVPVPTGSLTELVTVLEKavtveeinaamkaaane
>Protein2399 25
VAPNTPIYAAGFIQDKnlhlkilss
>Protein2400 40
ilgilppdkdyywekLYPGLDDYSSRinpltdgpmknsvr
>Protein2401 37
mpqtrehvllarQVEVPAMVIFLNKvdmmddeellel
>Protein2402 42
qafelsdaaaerSAAACAVALNKepmveymrsnitlmkwmia
>Protein2403 39
kprirLEAQMHGGGHERgfrsgtlpthqivgmgecfrla
>Protein2404 31
painvndsvtkskfdnkygcrHSLIDGLNRa
>Protein2405 32
dplgrTVVCACEKvtaadihqalreplpatsi
>Protein2406 21
ALFVNSGFFTFLLNFKnrssk
>Protein2407 24
wassavkLATEALCLRldcvrcar
>Protein2408 14
VAISNAGNDHRsrc
>Protein2409 27
mkttrVGGGHPGYVVRqdpvggdiegp
>Protein2410 127
mpaphfpligghegsgiveavgpevtrVAVGDHVSMSFIPSCGKcpscikGQSFLCDEGA
KLFNLGMPGDDRVAHHIGDVPAARMTQLGSFAEHMLLSEDGVVKvaedlpfpqvalvscg
vatgygs
>Protein2411 68
mevrgdkaygilkyesgvhrvqrVPATETQGRihtsaatvvvlpeadefdeidinpadle
yktsrssg
>Protein2412 55
msferVAEEGEEEIVYRitdiadgkvvvdgnhplagtalifdltvkevrtasaee
>Protein2413 40
npkVGTVTTDIATAVKnakagqvqfradktgiihctigra
>Protein2414 52
gadidarvselgelleldstllrrYPAELSGGQQQRvgvaralaadppillm
>Protein2415 68
mnnnftpaggsakAFILGLNNQPLAKALGSVEILDSTGAVIKagslgadglfflnvitvp
ntsssgaa
>Protein2416 33
AGVVDPAKvarvalenaasiagmflttecvive
>Protein2417 32
fgvpvprGIAAFTVQEAVEAAQKLGGPVWVVK
>Protein2418 81
aggeasvvvnavlagkGNYGFNAANDTYGDMIDMGILDPTKvtrtalqnaasvaslmltt
ecmiaeapkddasapmgggdm
>Protein2419 37
apegskGISLFVVPKfnvnadgsvgsrngiycggleh
>Protein2420 31
mesydpatgavlvkNPDYTGDFAGKvdkitf
>Protein2421 56
mtvdgeyhpeprvasisasdvkpewvvnikETGQILLVDYSDIENLKtttigsakf
>Protein2422 148
aetllqkagctvvtatdgfdalakIADTNPDIIFVDIMMPRldgyqtcaliknnsafkst
pvimlsskdglfdkcpvktvclikqkdvslvrmntllnpsvkVSLTLGATDWKgpypaip
mrlslmpclestlvteaarsaersqlsl
>Protein2423 93
aeekTEFNVVLTDAGAQKvsvikavreitglglkeakdlvdgapknvkegiskadavkeg
iskadaealkkVNTDEDTGQTILRgmgelhlei
>Protein2424 216
arafpgnheilefgyprNDVLVNPPKgmasgvrsrlrVSDESFCVLYTPTYRdgytefdl
dldpeavlgalganatllirghhsyrdtssaerlteegriidvtdwpevaplylasdlli
cdysstmfdfailgrpiviyapdwkryrstrgtyfdileeppgataqsmeqlgataqsme
qlvgvlsdrQVQLNILEVKnpesraqlvaqgkkkkr
>Protein2425 42
makprksgstgsevienpilanfkEGLSVLEYFISTHGARkg
>Protein2426 49
rpffnivvadkrvrrdgrfierLGFYNPTAKeneeglriaqdrltywks
>Protein2427 32
twfvsdrerLDQSPAMRltsraalaqagktia
>Protein2428 66
ssypiggnrgtvkGSNAGCGVETGEPTHAGSRassvwwtytapssglvtidtfgsafdtv
lavytg
>Protein2429 380
anvhtikkhgpdrIIGFSPIPAMSMVSYAAGSRylsliggvctsfydwycdlppsspqmw
geqtdvpesadwynstTPDAHFMTEVRtrTPDVVSVFPDYAEGSKVVSVFPDYAEGSKfg
dlwlhpkqgtdaalalamSDYFDQYCRvknkSDYFDQYCRqytdmpnlvklvkqgdyyvp
drlvrcsdftdnlgqdnnpdwktvvidentnmltvpvgsigfrwgqkegedlgkwnlqek
naagadirprlsligghdgvvlvaspyfgnqqhdhfqhtehanilphniavrklqsrdge
ilvasvydlfvanygvydlfvanygvdqglggpnvassydddipytpawqekitgvkrEH
SQSYFCFANHILEWIHYSPK
>Protein2430 61
mvqrtevvktaesrarkVTEDAEAEARrmhhevedycdqkLASFEIVLERitravgagrq
k
>Protein2431 71
kttltaaitdvlskkglaekknyddidgapeekerGITINTAHVEYQTVNRhyahvdcpg
hadyvknmitg
>Protein2432 78
vlgrpideagpidsnelreihaaapkFDELSSSIDLLETGIKvidlicpfakggkvglfg
gagvgktvnmmelinnia
>Protein2433 26
mgrELTAAYNATARydvfgsvgigqs
>Protein2434 153
rssncgtpswppprsiatpseacvrcasrrACEETGTVINMHIGSSSKservrrpgrsst
ctsgrarrcrrrrpmrllpsvprsplamrLAYSEGQIGWIPYILERADNVWEENRrsagf
ptsssgpttfgrrtgrgagsatrcpsrrppttt
>Protein2435 25
yyggsdrQWFHLILDLSMFKiyrtk
>Protein2436 26
maklstdelldafkEMTLLELSEFVK
>Protein2437 55
lvdyevsdtnydadtaiggtadttdnrLLAGVTWENTAQTTGKlrlgqgkrqidg
>Protein2438 28
inatadttgaaaitcvlkGTPEVLNRti
>Protein2439 32
dakksdqvvrGAVVIPNGTGKakrvavfaqgt
>Protein2440 32
gdiypalekGTIDAAEWVGPYDDEKlgfykva
>Protein2441 32
aidaskvlvdlgllskpqtsncrPATGETIGK
>Protein2442 321
viqqesrlkvadntgakeilcirvlggsgrrYAGIGDIIVATVKdaipggnvkkgdvvka
vivrtrrrqgrhrahrqgeapsgrflhqvITQLIEQVNPGGITQLIEQVNPGGQVWNVRv
grKHHAPYGVVGQAAIGYIPTDVGQAFVNIYEDTATSMFVNIYEDTATSMRALVENIDKs
gftrdepwrlglyarrtvasLALQGDKPKtirlkkkgpgeakgsdithdgdvtiltpdlh
iatldkdasldlemtikhgrgfvpaernkeeglpigviavdsifspikrvnfhvenarvg
rmtdydkltleiwtdgtispr
>Protein2443 37
rIGSDSFNQGLSERraaavktylvskgieanrvyteg
>Protein2444 40
meaviedpyilihdkkISSAQDLVPVLEKliqigkrslvi
>Protein2445 33
npdgfikTMEVHSNEIARdvketlrklkaaqyt
>Protein2446 34
madpaidgtrQHNFAMINFTKkmiliggtgytge
>Protein2447 34
viaggavrAVVECAGIHDILSKcigtnnpqnvih
>Protein2448 37
gsanlgafalrldltrdtkneiggkkYTNGVLEGKya
>Protein2449 298
taerYDLSNVGRmkfnrrlsrksdrgngdsmekdgvlsksdivdvlktlidirngkgevd
didhlgnrrvrcvgemtenqfrvglvrveravkerlslaesdnlmpqdlinakpvsaaik
effgssqlsqfmdqnnplseithkrrvsalgpggltreragfevrdvhpthygrvcpiet
pegpniglinslavyarannygflespyrkvvngqspyrkvvngqvnddfeylsaieesl
cviaqadsavdsenrllddlvavrhkneftvmspdkISWTQVETGSAITWKypsvilq
>Protein2450 162
SDNGDLVLNEDGIKtsqdarfyhysssfgeftnrddtlvfqfesrhaqnldcgggylkil
psgfdakqfngdtpyaimfgpdmcyaimfgpdmcgsqkrthvifsykgknhlikndipce
sdtfthvytlivkpdqsfrSSGNIIYAGSATAKnnmidadkf
>Protein2451 31
mrFGLTDGQPKtldeigkvygvtrerirqie
>Protein2452 31
tikeynairDYYGTPGPNWERatvntiisst
>Protein2453 33
mqsgkksvaerIVYGAFDIITTKggknplevfs
>Protein2454 126
isvqvvespnvrADQGVYGTGRklvrevylfrgneklagfgglgqrpnpatergletnsg
tvvggpvggvfpgtvtggvvtttvgeftgqapcwncepqpgwgyqtvapetkvqnksdyg
tdgakp
>Protein2455 20
mkVGVIGAGTMGQGIAKafa
>Protein2456 18
DVAQTAFNNANKqllikl
>Protein2457 37
mifgelyrnagewkfrAIGQGYADGLGGIARdygvnv
>Protein2458 29
EYTSLVNDQSERtppgrratpssrstrrw
>Protein2459 62
ndtlaraiitsvkaagkpipvvtgqdsevesvkSIMAGEQFSTINKdtrklveetiamvv
ap
>Protein2460 23
VSAISPSTERpercravrpngpk
>Protein2461 127
giddgsaranllralvasgfsafdrsdrwldhvtddavadrwaqvrdnlrrdlafieacg
vdpdvytqiqraslyfssrLTSDTTSDGARalldahllvasavdlqvdsaqvrllarmdn
pvliqva
>Protein2462 35
alskrttayaafvakrSQDLNADTNTYALGLRhaf
>Protein2463 45
SEMGENATQVNLVRnkwtasprsrvdghasswprwartattgakk
>Protein2464 99
matevhgiaglkELVGQHLGYSDYLEITQERVNTFADATGDHQWIHVDPERaakespfgg
aiahgyltlslgpvlmpsimsvsgikMGVNYGAGKvrfp
>Protein2465 62
nlaldiirtvskagkrVTCVSNAYWARtpatasegqepqqlqvrcstsLPGPGAIYLAQT
LK
>Protein2466 33
yktrkgywkGGTVGVFGYGGGVIPRfsevaemf
>Protein2467 92
tvvyphhgaarieeiktrtirgeeklylklkvaqgdlvievpaencdlvgvrdvvskegl
dkvfevlrTPFAEEPTNWSRrfkanleklasg
>Protein2468 31
nhgdiavtlfpneapkTVANFVGLATGEKey
>Protein2469 33
rAVFEVLGITDIVAKSHGSTNPYNMVRatldal
>Protein2470 71
GYLIHTATGKyddaelpakpafygdpnygrmnlrLITQPDLKttkWDLTYLPSEVTEATA
Rtmgrpetvgq
>Protein2471 65
mnkGELIEAVQKslggettkkaseeavkavlesiakgvkkDGSVQLLGFGTFEVRkraar
sgrnp
>Protein2472 30
irAFLPGSLLDTRpvkdmspyegktmefkv
>Protein2473 44
edgfviserlrkkdlltsisseefiadvvdtkLGPEELTRdipn
>Protein2474 22
mfrkLLDQGQAGDNAGLLLRgt
>Protein2475 38
mvagyyvalerTLFSEEASDEHIRLWNINCAVHDRgke
>Protein2476 35
svsrkkLAGYMTWVFDYSGSLISGNMMKdssleki
>Protein2477 28
mkslldlfkQFTPDEHFDAIRigmaspe
>Protein2478 25
rfvdwnkrwrYFSIQQQWEQLDSYK
>Protein2479 33
igvdfkehvlkidnqnikLQLWDTAGQERfkti
>Protein2480 35
attgqleehqakVAADIASAKgdaaaakaeaaaas
>Protein2481 39
mkNFGLTADNNPTSAGSQAKayfetkLNAGESIGKvvvd
>Protein2482 31
lnhndkSCTLPAGVKnvfvttrldstinaaa
>Protein2483 23
nfgiflrynsrSGVHNFYKefra
>Protein2484 33
sqshgtaanlkILYGGSVKagnarelfampdid
>Protein2485 32
sidilkDAASAAIYGARaangvvlvttkqgrt
>Protein2486 40
letgikvidlicpftkggkVGAFGGAGVGKtvvimelinn
>Protein2487 118
mrqlvigksatnegvndlskyldkitpvlfaakpkdeagqnlvaeclgraatvapskiip
elhkrVSDTDVSTRatavnslsyikydspnatnifenlkgtisdflklisdkelivrd
>Protein2488 41
rvtispaaggeqqvleadkLLSAIGFAPRtqgyglestgvq
>Protein2489 101
TDVTEEINLIEEVARprglqhlperhrhlpvhrsahpgagryppaaphpggsGLTEVSPL
PFLSADALRalqlgrcwragraqpvgrrpvgppavvaagpg
>Protein2490 185
msrIGEQPITIPAGVTVSVDGSAVTVKgpkGELSQDIPGAIAVAVNDGEVNVSRgddere
trslhglsrSLVNNMVVGVSTGFQKDLEIVGTGYRaaakgsnalelqlgyshsitveapk
gitftlprntyieitgprntyieitgidkAALGGFCMSIARAALGGFCMSIARhvsrddg
dndqs
>Protein2491 65
QDVIDLIVKlqkkerphpklelfleinmeshnklrdqhgvpqqksYLNDGFSGGEKkrae
ilqma
>Protein2492 25
mvrATLDALSVSTTPSEVAAKrgkt
>Protein2493 15
mrVDELELSVRssnc
>Protein2494 35
rsdvkGDYTSYGANAAAAPLADNRvrlsgnynlrs
>Protein2495 48
vyvndgkpgtslnakkNLIEFEQRvnesiatkyqgnnlfgaisktwne
>Protein2496 34
swrTWQIAYDHGKlpgsesqpelpgvatttrghr
>Protein2497 37
mlvrNLADIQGLSVKvgrqyvifgnhslfghfdwant
>Protein2498 264
rdviadykfpdfsksysgriqslkpeqverLGGMMVWDLAKgkavplhrEQVGFHFKESG
IDPALTGTFRvkllngreidvmsiyqmyqvhlqdydldtthqitrapkdlivrwardsgt
ikpaamhngegvchyfhmtemgraaafimtitraaafimtitgnigkNIVYGVNNKdind
edkvisaascttnaitpmlkvindkygiesghvetvhsftndqnlidnytndqnlidnyh
kadrrgrSAVAAANNAFDSVQKaa
>Protein2499 41
ATAGDTHLGGEDFDSRmvnhfvqefkkknkgldlssnpral
>Protein2500 48
mdqkeyltytgypggqrqrtprqhlakNPAYIIESAVRgmlpktklgr
>Protein2501 96
mstkLPAIPAGTWTIDPTHTEVGFVARhlmvtkvrgsfagvegtvtvpedvraatvdvtv
qmatvdtrnadrdthlkspdffdveafptmtfvatg
>Protein2502 57
mravleiagvhnvlaksngssnphnvvkATLDALTKvrspqviakarrievskvfeg
>Protein2503 91
ipgstapgargtaagkarWVWYPVEREESIFTILTEFGDKkMSASGGTAGPRknqipkpd
rNWDGNSTDDNATYWVPDFNTAHFKkmmfge
>Protein2504 37
mvkANVAQGQQDGPEMRkalrenliaeeilaqeavkk
>Protein2505 83
mrddcnishsiltdgitfkwkSLGENVGYGKtipevhanlmaskrhkanmlnkafnrvgv
gvatgkcrgyqtvyvvevfaqai
>Protein2506 66
msrigrSPITIPAKvtidvdngnlvkvtgpkGTLSQQISPDIKierknntlelsrptdmr
hhkeqh
>Protein2507 23
mrLLDSLQTSAKngvatpcnwkp
>Protein2508 28
cpkYGSSIFISFFNIFTKlfrrgkwech
>Protein2509 206
mttdsgtqgqinkTGDGDGAAGSVGWCNGFLGTGLPVDYRYHLDGWNTVWQMSKdggatw
adapngstfangdqngstfangdqvrvtfnatsgtalgneifsqthaggstsaltstlsv
qnasvsplttatgvagvpnpggavryvndfsvtagpftmsagspntavfdvtnlkidssn
rAYPHQFSGGMRqriaiasalvcgpk
>Protein2510 27
gsnfsppfflsiiniinkTAQPTAPKi
>Protein2511 18
vpsekLNEVDLIGRfafe
>Protein2512 44
lgdvvedrSAESPFEVAATALLPEEISRllspldqrereilklr
>Protein2513 22
kEIVALAPSTMKikiiappdrk
>Protein2514 41
nkMEIDACVLAKseeealheiykelrdsvayykaldktlfc
>Protein2515 35
rvkkGEVYSAVVVRtakgirrgdgslvkfdgnaav
>Protein2516 12
MVSSTNYSQRfl
>Protein2517 51
rkpiidkYAAAFGAEQGIKVAVQVSTDVRkdfkdatnagkgpdvivgahdw
>Protein2518 57
mrfgpdgrLYAVNPEFGLFGVAPGTGEHTNPNAMRtvekgnsiftnvaltddgdvww
>Protein2519 54
mfftnaiqaqsynsaiglrlgypisvsykkFLNESNALELFAGYRgysfynwfn
>Protein2520 61
atpnaekLAAGGLSYNRfhttalcaptraamlsgrnhhsvgmgsitetatsapgnssvrp
n
>Protein2521 45
lhdggwdktgrYFIVAANASNKlvvvdvkdkklktiidvgtkphp
>Protein2522 43
ADSSFDIVSKvdrqevdnalnqaakelsqrfdfrntgaqiewn
>Protein2523 41
mliprvvgfkltgqtrPGVTATDVVLTITDLLRkhgvvgkf
>Protein2524 31
thrqyfvrEGWLQFSTEYKngvrhgmnrtyn
>Protein2525 29
mdvdlakylakELSLGTPEFVEAVSAQRe
>Protein2526 34
ptrrssdlalrLPLQDVYKisgvgtvrdrkstrl
>Protein2527 40
mdewntrqhgksglvervrrSTIDEAEAEAKtieflsrfv
>Protein2528 29
mvkdrltqddckNGYLFDGFPRtipqaqa
>Protein2529 25
ISGSPVWPRipvhingnlhskhvpg
>Protein2530 194
mqqlggsaiylntrdsqlgrGEPVEDAAQVISRmsdivmirtfeqdiierfaansrvpvi
ngltneyhpcqiladiytfiehcgciqgktvawvgdannmcntwlqaaevldfkvhvstp
pgyeinqdlvgvidssrlkvfadpmdacrgadlvttdvwtsmgfeaenearikafadwcv
dgdmmrvanseavf
>Protein2531 33
dparhrcrASATSYESAAKysggsnssvsrkrs
>Protein2532 33
wdilenilkGHPVMLNRaptlhrLSIQAFQPKl
>Protein2533 25
TSVTMTATAAKhfsqlpmgslttml
>Protein2534 19
aptqsrCAWPPPSPAAGWR
>Protein2535 26
llfvrqyiasrMLVTHQSYLYIPEKr
>Protein2536 67
agnaldgtlsaikgalkkNESVTLVGFGTFKvgtraartgrnprtgaaikikaakvpkfs
agkalkd
>Protein2537 36
stlgvlhnphsfvvkGSSSATGFNIGLAKkgdklek
>Protein2538 120
deridgvelgkrkqdlpygslpvltledgeilaqsntilryagrrskLYPDDLNVASRVD
ELMDALDDITSKvvpvlfdknpetkkegierlkpkkkvlkdlirGMAAATDAAVARiael
>Protein2539 8
HFDYLVER
>Protein2540 35
lpiyvvlerSYGAPSITKdgvsvakeiepkdrkst
>Protein2541 13
mgrTLDSSVGRfp
>Protein2542 21
mekaiinkTVTYDFERldrks
>Protein2543 63
mhdyitggfcantglanwcrnngvllhihrAMHAVIDRnphhgihfrvltkilrlsggdh
lhs
>Protein2544 33
VQSEAVEVKmlvkkaqesfpssrieqvqvitsw
>Protein2545 14
LGDEQSLQNKtasw
>Protein2546 87
mqsaleqareyannrVVFGENIAEFQLTQAKlarmpadpgqagphgghhsgrspvqlrgg
qtdgqgSVGEVMAIGRsfnealqkacq
>Protein2547 33
edpyillvngkISSVQDMVPVLERvmqsgkplf
>Protein2548 36
LYPSFLFDWNHLLFHGFITGYCRsvqiyqfgvafyr
>Protein2549 50
sqrsaaalrtkaeevsvapyltpvgrvvkISNAFVGVACSDSRnpttred
>Protein2550 73
mgfyelgaihlsrQPPAFEDAALAIDALRavlervgdrlgeagpvlnqaqsqiqmafvqv
kdqyaaaaagead
>Protein2551 88
dsiavgaqqaqylvdnakgagnplylyagaasdnnafvffegawgvlqpkiadgtfvikN
SSEAVGLQAKakltrdeqakiigqvttn
>Protein2552 43
sskvkAHDEANAAGVGDRvlimetrplsatkrwrvveilekak
>Protein2553 23
mnvvgdlfgagkMFLPQVVKsar
>Protein2554 80
mgrfdhkTALVTGAASGMGRaaalafareganvcavdldadglaslvaeaeglpgelmth
qttigsrEAGHGAVDAAVER
>Protein2555 95
maaaydrGFFNDLVTPYQGLSRdnnmrkditleklatlktcfgkgegatmtaanstpltd
gasvvllaseewakerglpvlayltfsevaavdfv
>Protein2556 49
VGDSITGKgqqdrrfrtlhrarwrcrgsdsyqrsrtryershgrevqag
>Protein2557 32
mskAHNPVQDIYLRvvenkenkvlgiaakala
>Protein2558 31
wtkavltaaeelrSPVILGVSEGAGKymagd
>Protein2559 38
pndryvndseicqavaanlarinvkVNLEAETKnnyfp
>Protein2560 31
sdlqlerINVYYNEATGGRyvprailmdlep
>Protein2561 41
matfkkfnkdkrpkrNTQSLLFKrkrfcrFTVTGVEEIDYK
>Protein2562 73
meggkkavaerIIYGALELIEKkhpdkdpveaftvainnvkpmvevksrrvgganyqvpv
evrpvrrlalsmr
>Protein2563 77
ysdtplnpdpklsqsvvvfdiknldkGFVTLPIAEWAGLADDGGAKrvvqpefnkagdev
wfsvwsakdkqsaivvv
>Protein2564 97
mggigtsicqrLAQDGYTVVAGCGPNSPRkdrwlseqkALGFDFIASEGNVSDWDSTKaa
fdkvkAEVGEIDVLVNNAGITKdgqfrrmsiddwkav
>Protein2565 30
mcktkFYHLLFYFQQCFQIIRfiilcviky
>Protein2566 24
maargrIMDADFAVETSNLSRfqv
>Protein2567 50
mfqilpstrlgiayrsalkfdlegeqkYNSPNASLVNQDIKaslktpanl
>Protein2568 100
LQSAIAHERilkylqlrLQSAIAHERwdqmlhgsllknaftralshrttlavdlegaegm
lwddaegggfwqyqclnqfaarIGGGTEEVHRnnlseqal
>Protein2569 52
LSPAESLNVLKAAIDSGVRYIIQGNGSSVALALSDAIAKwlfsgigfvrcdr
>Protein2570 65
mviranraspgigghlatyassaalyevgfnhffrGQADGTPGDHVYIQGHASPGIYARa
flegr
>Protein2571 31
CWLYYLIIIFFFMTFILYLYFNRctprnapw
>Protein2572 33
ragacagcgetpyakLITQLFGDRmyianatgc
>Protein2573 51
mvgwhiygkQNLSTETYRttpemftakaqavvdkytvrtetdakipvvhpp
>Protein2574 34
dydreklqerlaklaggvavikAGAATEVELKer
>Protein2575 33
dattvlsrkIASLGIYPAVDPLDSTSRildprt
>Protein2576 22
sshscctvrlksrALLDTSHRe
>Protein2577 66
fivgrdkasgkLVGLGGNQSDKvcyalydqsefsgfywygtqatpaairYDLPILTGVKa
tkvsea
>Protein2578 10
TGAVSALRsq
>Protein2579 43
mqrlihelgikVMGETACSKvepgrvqlhniwgdgykrefkgi
>Protein2580 72
vnfntvvgsfilealvlwfqqlgkNDVEIVGGKnaslgemisnlsnmgvsvpggfattaq
ayrdfleqsgln
>Protein2581 36
gkkiaadkAGVAVTDRGFINVDIQMRtnvphifaig
>Protein2582 64
mllggaitvsnaqskINVVTSAVPFLRvtpdarsggmgdvgiattpdananfaniartpf
atsk
>Protein2583 27
miakLIVHGATReqalarmdkalsqth
>Protein2584 36
dnlqktvdiasahgvkVYSATVDVANRqavqtfadn
>Protein2585 19
SIYFYIIIYSNNKyltiyk
>Protein2586 116
gpvrgngkiiqelesefrgsgwnviklvwgtqwdalftrdkkgilkkrMMELVDGQYQTF
Kakngayvrehffntpelrelvadwtddqvwqlnrgghdifkifaaydraikhkga
>Protein2587 28
kekLCYVALDFEQEMSTAASSSALEKsy
>Protein2588 95
ekVAGGWLDFDAVVATPDLMGKvgrlgkvlgprglmpnpkTGTVTMDTAKavtdikggki
efrvdqgrqdrvprrqaTEQFQALARdlamqvvaa
>Protein2589 34
peskksildrfeddtekvernfrrGVITDGERiq
>Protein2590 20
EGLTGVDKkkecgkqenefl
>Protein2591 30
rprkplaarrTLLLGPNCPGLITPDEVKsa
>Protein2592 34
HLYNMTAKlfgfpraiahgmwskahclsmyegrl
>Protein2593 57
mafytsnnrLLINPFGGAADLLEANTEYRltltggpsairnltgtplatttitfttl
>Protein2594 58
wrrceaasttwstirrpprVTFHDEYLEAFNSPNVHLVDTDGRrptctwwtptdaawn
>Protein2595 30
GLADTALRTADSGYLTRrLVDVSQDVIVRe
>Protein2596 27
mksgdffsnekSLTTTAATEVRiefvr
>Protein2597 172
mspakLSLSVDAIPQEKraiydkepilaardlrinfgrvvgldgvnldlyagevlavigd
ngagkstlikcltgayqhdsgqlylngqevsfkrpqdareagietvyqqlavipaldias
nlylareerragplgsvlrmldkkgmakragaavqelgiqtiqnmgqavetl
>Protein2598 22
DLGGEVNSSGRerirpnradra
>Protein2599 33
aagvikGDNADQDAGIKlvlkaieaplreivan
>Protein2600 50
mvapkapghtvrseyqrgsgvpdliaihqdasgnarNVALSYASGVGGGR
>Protein2601 29
MEALEAAGVKVGANPTECGELMVEIVKnl
>Protein2602 34
msdpfnypekpldrgkVLTAEDIQRlgswarfed
>Protein2603 26
mlqrgakGVEVIVSGKlrqtrseeht
>Protein2604 43
vfyyeilnspdracqlakqafdeaiskLDTLPEDYYKdstfim
>Protein2605 33
gkkdvtwpcnttkYIVHFPEERsiwsygsgygh
>Protein2606 18
magkVAVVAGYGDVGKgs
>Protein2607 37
leiirpngqkiilecqqhigedtvrAIAMDSTDGLVR
>Protein2608 95
mlgilppekdyyweklypglddyasrINPLTDGPTKggvrplngeavenqlggmlgelqs
mskslgslkalqevdfsktgdqiksmgnfyskmne
>Protein2609 37
svgkliaerakaagieqvafdrSGLQYHGRvqalaea
>Protein2610 47
mvaasgspneldttslsslvagnvaatggiakLLQEDEFTGQFHEGK
>Protein2611 23
mtftfevedapkPSCVAEIIFRy
>Protein2612 29
lhdalpistaatynldrFSTNTQIGRahv
>Protein2613 92
GPLTNVTQRrqgsahqrhpaphgdsgpghhrssSIDSLIPIGRqvdrladpdrsrparad
hrrpqdrqnhgghrhdpqpgrfgrelhlrgdr
>Protein2614 52
mgvpsdgsygipagivfgfpceckggsfkIVQGVEIDDYSRekinktpkelt
>Protein2615 74
kraeegtkqaviysafpidesqvkTLLPQLEAVFKtrlepsvsvdsaliggikVIVGDQM
LDASVRgkldamat
>Protein2616 15
YCDLLDSHRtplsfp
>Protein2617 23
lhdalpiypwkEFSFLLNYSKhg
>Protein2618 39
lpgnrDISNPEHRahiakvwecdeseipgkgipaqeiie
>Protein2619 10
YFTAGLGIKl
>Protein2620 21
darrgstwrEAASLCLPRrhh
>Protein2621 92
atdkvlgrlatqiahhlrgkhkAIFTPHVDTGDFIVVTNVDKiavtgnkaedkqyfrHTG
YPGGIKetnfkkmqqrfpgraletavkgmlpk
>Protein2622 31
elkkdvvilldsitrlarAYNNVVPSSGKvl
>Protein2623 33
agrilsrediferlrGIEYDGQDRsidvrisri
>Protein2624 35
kMQLNPSEISELIKkrieglsdtteirtqgtivsv
>Protein2625 33
shirTLLLTFFYRqmpellengyvyiarseeht
>Protein2626 272
mpgvwfndpsfgttasadsevteldgingilryrGYPIEQLAERssylevayllvngelp
taeefetwrytaeefetwryeithhtfihenvrkkflegfhhdahpmgilvatvaalstf
ypeakGLNALADAVKvtlgpkgrnvvlekkwgaptitndgvsiakeieledplekigael
vkevakktddvagdgtttatvlaqsiiregmkyvaagmnpmdlkrgidkamdlkrgidka
vvatiaelqafskpctttkEGISAEVIDLRti
>Protein2627 37
kGAGIPNCPSGFDLRrhdrecgvdryaglnryqtata
>Protein2628 33
lndqgqaaskFEAPETVFGReynedlvhqivva
>Protein2629 48
hphgggegktsggrHPVSPWGQPEGRtrrpgkasdkmivrrrrtgkkr
>Protein2630 35
grGSFPQLLLAPVNFDALFAQAQQQRaqqqaapaa
>Protein2631 67
slwgwwcrwwwaprwrvrpgrgrvrrrvgtrsrFSPNQQVTRprsggwwvprsrrgrrrg
gsprtsr
>Protein2632 31
hlngykIAGPTVLARkdpaevrslleghgyn
>Protein2633 22
madkYVLAIDQGTTSSRaivfd
>Protein2634 40
IPGSCLLGTKeqldeklarareaktnpqpkssgkqpamat
>Protein2635 10
kQEEEQYQKi
>Protein2636 59
veagegevtvltigpdeasdaikkALQMGADKgvhviddaihgsdalatslllakaiek
>Protein2637 99
mpkTTALVDYEYSDTNYKTNATPDTQDNRilmgvtwensaqttgklrlgqgerSVDGGAD
INKftwdlgvvwkpvaldtininggarasdasgnyvsve
>Protein2638 29
mefgskIAEGDPVTVRanpvvieaylgas
>Protein2639 81
eksyglldqgkytfivdprsnkteikiaveqifnvkVDSVHTMNRvgkarrtrfgigkrk
dtkraivtlregtidifgsvs
>Protein2640 31
traevlrYGENPHQVGARyrtgdggcwdraq
>Protein2641 39
SDAYAQAVRaswsgwqylpprigsrpirtsspgvcdsas
>Protein2642 42
nasdrNVANVVSGGRitglqvsesgelvvsqsagftifkids
>Protein2643 169
ispgqanigitaghiakAPVDGEISVGIVSRsgtltyqalyelqqqnigvttcvgiggdp
vpgtsfidcleafeadpqtsavmmigeiggsaeedaaeyiathmskPVAAYVAGQTAPAG
KkMGHAGAIVSGGKgtaaakMEALEAAGVKvganptecgelmveivknl
>Protein2644 41
dlakkVQEITDAPPPPPDPRqeeiinnqleesrlklqfmqk
>Protein2645 25
mperAIDGAFLMPVEDVFSISGRgt
>Protein2646 54
ifntlgvnndpgfellnskletngqigeavylfekvedeiieakLSALEEIRis
>Protein2647 16
TVNGCVDVAKksaini
>Protein2648 78
mprkpavqlakgifsssrsstyrrrhlykklknkklnpkkQAEQTAPVTARaprlrSSIT
PGTILILLAGVHAGKrvv
>Protein2649 38
isaaivhacfdlniephrvakLSGIGCSSKtptyflgn
>Protein2650 15
AAAEITGAKcrqggg
>Protein2651 46
AQFEQLTKricstapsspsrmssrtrasswrtsitlswlvvqpvcr
>Protein2652 50
gsedlvnqagldhrYSSDVLNLRggnnevryspletsivltitvteedet
>Protein2653 30
mkglldlfkqftpdvhfdaikIGLASPEKi
>Protein2654 43
qggghkrryriidfkrnkddiigrVATIEYDPNRsanialihy
>Protein2655 88
ngdgiltpgnpvtvvgdlitnaagrsafqiqygksfaswlevkVIASAEVSGSESRtqrv
ftlpvlaedvstssilppgggvseyglp
>Protein2656 39
glgqqgqrYSALEQVNVKtvkNLVPVWSFSFGGEKqrdq
>Protein2657 26
mirtiwqdddrfvkSYYPQDFQGKyy
>Protein2658 33
qavikalqrhpakNQPLHADFLRvdaahklvmr
>Protein2659 93
tastpielvnaayarfderidaartrLGHPLTLAEKiliahladpddpdrapgrprrgdr
trAVLEIAGVHNVLAKsqgssnphnvvkatida
>Protein2660 131
mvdlyekiktlpeslrdeiirdlhacqehrprLAMVDSAKgitnfhspndiivdasmpam
irqggkmwgadgkqydskcvmpesttasascrnrpspaVVGVVVLASDRGLAGAYNASVI
Raalpaptthr
>Protein2661 38
mgtpedvdravaaarQAFPSWSTTSVDVRakylrdiga
>Protein2662 25
myefvdrLVNLALPRvrdfrgvnpn
>Protein2663 33
sdlcspwsysrpctafgrgwwvcrWSDTHCAIR
>Protein2664 23
dvcssdltvkvpvdkIGEVIGPK
>Protein2665 31
glesekVSYNAGYTNVHELIPWRtitgrqqf
>Protein2666 32
anyarWTAVGGAGAVPNRdassqyqmllthsf
>Protein2667 27
EVDSNELGKsylrGVEDNTPKsrkwvn
>Protein2668 39
ileinpqhydaavtlarLQEQIEDWQSAIKtlgklvels
>Protein2669 49
mrNVAAGANPMGLKkgiekAVAAAVESIKsqatvvddkdqiaavatisa
>Protein2670 28
meggepvvlensegrrTTPSVVAFSKtg
>Protein2671 33
STPVIMLSSKdglfdkakgrivgsdeyltkpqi
>Protein2672 34
egvetvlegqnkitvkgidkekVGQFAAEIRdkr
>Protein2673 98
mveesikkstywavfepndantwvkvrGMIENYLTQKwrEGALAGAAPKdaffvrcglgv
tmsaqdilegrmnveigmaavrpaefiilkfshklqts
>Protein2674 17
TLEMNQEIIVSRidgts
>Protein2675 39
vaaanagqllrdvvrELHHGFGGISFWDEHELPRhfrri
>Protein2676 32
kLGIPVVAVVDTNHTPEGVDFVIPGNDDSSRa
>Protein2677 61
dhaefwgpfgrNLPEDGLATERqtetmgkaskysllareenrLSQDDFPIRefyrewerh
t
>Protein2678 52
lsrgvagvrgrALILNLPGSTKgaietidavidvlphavsllagahgphpts
>Protein2679 30
ssgksekcifcyprIEAGQPTVCSETCVGR
>Protein2680 64
sisktgkhghakAHIIGIDIFTGKkyedisttshnmqvpnvdrYEYQVTDITKdgyvalm
deeg
>Protein2681 31
lkvalvekdkVGGTCLHRgciptkallhaae
>Protein2682 213
qtywsqypgkyfagdgarLDSDGYLWVLGRvddvmnvsghrISTAEVESALVDHAAVAEA
AVVGAKdavsgqvivgyvilrGGNEPSEELGEEIRqhvatklrsastsppsLGPDDGLLI
FSVGGGDReagvsanlveaidaavevgasvcgivgrdggetarRADACVVIPTVEPSRit
phteglaavvwhllvshpalqtqptkwesirgs
>Protein2683 43
lggagpavrTSMSCVGAARceqscfdeakahrqvlntflddmh
>Protein2684 42
fnnyrpqfyfrTTDVTGSIELPEGKemvmpgdnvsitvkliv
>Protein2685 50
ivpgakSNETYTVTTSKglgqislqyifsgftvfeptvvkgtksyektkt
>Protein2686 78
nkalkkkeisklinvsfrkcglkETVVFADKllqngfrlatksgisiaiedmlvppqkag
iieaaekevkeieqqyvs
>Protein2687 532
ldwveewreilqpdavewcdgseeeydrLAQLLVDEGVFTKldeakrpnsylalsdpddv
arvedrtfiscekEIDAGPTNHWRepselkaemldlyrgsmtgrtmyvvpfsmgplgspi
ahigveltdsayvatnmaimtrmgqgalavlgdtgefvpavhsvgyplvdadgkerpdvt
wprnetkyishfpetseiwsygsgyggnallgkkcfalriastmgrdqgwmaehmlilgl
tspegektyiaaafpsacgktnmamlvptlpgwtvetvgddiawmkfddegrlrainpea
gffgvapgtsdetnfnamaslasnsiftnvaltddgdvwweemseeapahlmdwkgndwt
pdsgtkaahpnarftspasqcpsisadwespegvpisailfggrratnvplvtqsfdwqh
gvfqgsimssektaaaagkvgdvrfdpfamlpfmgynvgdyfnhwleigkatdadkeigk
atdadklpkLWVAPPTKmdaaeltkegfyntfgtagartempgcslcmgnqa
>Protein2688 38
HLGSEVINQAFRlmdslnkkqyskdgfkkdsnrlkelc
>Protein2689 170
GQTGLSIAFDLPTQTGYDPDDFHSHGEVGKggrargtprphghaagghppgrnehldddq
rarrmdagpvcrqrfgqrrrfdrtarhhperhrqgvpvaGTYIFGPEHSRaahrghvcvl
qhqraqvepdervqlppagggchthpgdrlcaghrhrrarrsprigpgfr
>Protein2690 32
lkalrlrprskFCVLGDLAKetgwkrsevver
>Protein2691 76
mldeaiqaaalpdslrLETLLHEGSPKhaldeaaqgasmlvlgtrghggfmglllgsvts
htldhlrcpttvvpaa
>Protein2692 163
hgfvpwddlhhtelsqtkgeingkwvfananntprlarvdlktfrTAEIIELPNSGGNHS
SPFGTENSEYIVAGTRfsvpadgaggdvpigsykenfkghisfvsvdqnsgemniafqlk
tpgvnfdlarcgrakshgwfffscynteqantllevnasqkdk
>Protein2693 118
magledlyreiildhyrsprhrGQLETPPAVRaegynplcgdevvvyldvndagvvadva
idgqgcsisqssasmmsaaiqgrtvdevralvrsfkqmmsihenelsgedddgdeepa
>Protein2694 45
ceealkdaglsksnideiilvggssrIPAIQQAVEDFFGKkpnrc
>Protein2695 25
mieasgladrGTFVVDPDGKiqtle
>Protein2696 65
gsavalkSLAVIEDEGLLGNVNKvsgrfmarlkklgehkyageargvglmgaveivadkk
tkqpl
>Protein2697 19
ncfycyperVISAGTIGRr
>Protein2698 52
mpadvekvavcvviydaegrkQNFGQVSRayvrILNDANQQEVARydlsedg
>Protein2699 109
mttqtrEQQIAALEKdwatnprwkktgpptpagkasnaISGLPNCPVNALLEFESGVRGL
ALNLDEDSIGAVVLGEADEVAEGDTVRgrrggrgrhrsglrrdpvrsgr
>Protein2700 49
tndqnlidnyhkadrrgrSAVLNMVITETGAAKavakalpelngkltgn
>Protein2701 14
QPLICETKyqqkst
>Protein2702 24
tfitviteitkcikQYAFNLTFDK
>Protein2703 36
mnpvdhphgggegktgegrHPVDPWGNLTKgyrtrn
>Protein2704 23
VISADFPTIPMYYGKsccrsqpg
>Protein2705 32
msrylqildrsfitsrISSGNPAGKayckrih
>Protein2706 371
llrgivrtaavagtatavsgrvqrrqaerfagrDANIYAEReqayeqqtappqasaapgp
apssepdtldqlqrlgdlkeqgiltealkATIGNTADPVSDASSRMLDDAEMPEATARga
rKEDSQLLALGEWQWQRgrSAETPLQHVRlsvrdlrrrskewmrkdptsglgqylsadla
gfletadddqidhfgnrlkYAILLSSPLAETDPSSLGRLYEERPGESGMTMTPLPIPQGT
RgrQKAEEVLISTGVPPANVGQYFAKGAVAELAEDRirSVSIFTSSAPVHPAVMPGFRSG
VYQEWLRSGDRDNPFDFARrarSRTETIPISRrgivqmargwqwarfaglvrEIPSSDGA
ELLDGDRwrtl
>Protein2707 21
EVIELTQVFNGRgsstsvtmr
>Protein2708 31
YSFAFSFFSKlsskllmsllsaanalasfra
>Protein2709 34
msdtaqstavppevkaligerQYPVTANFPVERa
>Protein2710 70
VLGVDEVAGDDFYAKsrslatgsvtsrcatgsrcrstclfrarlktvpirpwwntaaihp
pspmnpnrar
>Protein2711 64
mrepefgkrVVPIIPDEARTFGMDSFFPTIKiynphgqkytsvdadlmlaykesqqgqii
htgi
>Protein2712 37
tlrDLVHAIPLYAIKaglltvakqgkknifsgrivei
>Protein2713 56
mtqatikvtqvrssahklknhklclrglglrrirHTVEVLDTPANRgminmvhylv
>Protein2714 61
NTLVAGSYDLGVAKltggynkasnatrddkeyqlgvnvpvsaaavvmlgythsnstgagl
a
>Protein2715 127
mvedeellelvelevrELLSEYEFPGDDAPVVRvsalkALEGDEAWQAKIMELMDACDAS
IPEPVReldkpflmpiedvfavldadrgcvhdhgswhggdwqgGNVADLIQRggfppvhl
seinfqa
>Protein2716 51
pgspttlvefvaqeveqnrrvitsvkkLADNAGEMGKpksisslrlkecdg
>Protein2717 86
ahvlhpiggpnddpehpdharWEVHIGTLPPGETISDTVSRdwinpelivfpglvaqvaf
tdsegvhwmrqangtleerespprmc
>Protein2718 44
mkQFGYTSPMQVPRltkitlnmgvseavadkkvmdnavadltki
>Protein2719 130
gpvgdtstfillqqvtralrrgehqapaiwvrggigpntaaaaiaggasgvildtqtall
restvpptvrrIIEAADGSETRvlsghrvfvrpdlptadreslpdalnfgfndpqtqvip
agqdlpvarr
>Protein2720 18
LYIGVNSDKraptsctsv
>Protein2721 23
PSPVCVSPLKssligsptsaaat
>Protein2722 104
NDGIAGLEHNFLTGKLEDLVQWTRtqlpdrkvggsgavdtypfllaghlrprllchrddg
hrrqpQADIMIVAGRvpgvspagrhEIYDQMMNPKdgpcpsrdl
>Protein2723 40
eadtfettagrLLFEEALPDDYTARfghinsvvkkkemgv
>Protein2724 158
egdtlkplkiestrGTTVDSQDYHPEPRvasivashynpefivnaketgkIMAVNYSDLN
NLKittigaarflhdggfdstgryflvaanasnkiavvdtkedklaalidvgkiphpgrg
anfmhpkFGPVWATSDLGDDGISIIGTDPVKhkaqawk
>Protein2725 65
gdyiiyggvrtiqkLDTDPEFPGFPDGWFRvkgsitgdelkagqsyhweatidvpliyqy
cdyiv
>Protein2726 19
mgqkvnphgfrLGITTDHK
>Protein2727 67
mqktitvaierkvkhpiygkfikktnkYAAHDENNDCRigdvvrimetrplsknkcwrlv
eiverak
>Protein2728 33
VVQWNDSRkikiesnatvatapevrtgcatfrg
>Protein2729 80
mqagtaravinnlvtgvsagferkLQLVGVGYKaqakgkvlslslgfshpvdyempegvt
aetpspteivlksnnkqllg
>Protein2730 47
mhtdhaakkLLPWIDGLLDAGEKyfkangkplysshmldlseepiqe
>Protein2731 31
akgfdlstgrpiyvdenrPGDPTAGADGKkg
>Protein2732 32
HNLQEHSVVLIRggrvkdlpgvryhilrgtld
>Protein2733 20
mkASSGILMYGPPGCGKtll
>Protein2734 43
gennkrsnqghrqikIYPVNEYVWELIDQFYTKyqrkcraipc
>Protein2735 24
vlgrssrssiyphkLTNDNLMIIK
>Protein2736 32
nelakeggqdrfrakVGLPLATYFSGPKvkwi
>Protein2737 46
ggphrdrEVTIGPGGRarlehfvvevlgqhlgdtarkpsqrlavtl
>Protein2738 71
pgiekvekALGVENLYDDPTANFVHQLTVALKakelyqrdkdylvgqgqvkivdeftgrv
legrrwseglh
>Protein2739 87
kaelvakISDDAGITKtqanaaldslveavtktlkgggkvtlvgfgtfsvtkraartgrN
PQTGAAIKikakkvarfkagkelsaki
>Protein2740 41
lateterTLFFDFLPLSLGEIRgfktrfhlytvpgqvfyda
>Protein2741 144
mdqaarevstrfdfrDTNSAAELGDGTITIRsmsedrlravrqvveeklvrrkvslkALD
WGNIEPASGGTVRQVATLVAGISSDKardvnkfvkglglkGVQTQTQGEQVRvmakkrDQ
LQTVIAELKghdfgipidtgnfrd
>Protein2742 12
FLYDYSTTCNRk
>Protein2743 56
elrkeffdrasavlaqhlpaqhefplnsqglkyrFLVQGDYRsfqtlklvnsyrvk
>Protein2744 93
sgtvapefqttknlflnkVAVAAPFSILSNSTDLDVLRnafsqvtgdrpynaseaqaiaa
aitantqvlttgndiingkasgdiligdsttaq
>Protein2745 115
makgkkyrdaarrYDPELQHGPRealelvkslaskNFDESVDLVCRlgvdprkadqmvrG
TVTLPSGSGKnvrVAVFAEGEQAEAARaagadfvggsdlaeqiqggmmdfdltia
>Protein2746 47
vflvdihvttlalakTNLGLNNNEHVWRGGAFWSFQNFRdsqasmna
>Protein2747 52
letvsvsipilkfdavivgaggaglrSAIQLSEAGLKtavlskvfptrshtv
>Protein2748 32
kLTSTITGVEMFRkildrGEAGDNVGLLLRgi
>Protein2749 33
ykvrpkGGYFPVAPYDHYVDLRdemstnlinsg
>Protein2750 38
plsgdsvgsaktkwdyvyepdakAVIDDLLLRyveali
>Protein2751 23
LGGLNINSMSMIDNPPKigrahv
>Protein2752 29
mvrGIPTLLLFKngeakkrktnnqigrah
>Protein2753 30
akgrylrkITVSSTMGPGVKvdtnrlrpev
>Protein2754 17
VLLAYGDELLTSPTDRk
>Protein2755 44
asdvknlrDATGAGMMDCKaalaeaegdfekaievlrkkgqklp
>Protein2756 68
angaiftvqgkAIAENANENVKVLVVGNPCNTNAYIAAAAAKkvgrTNPNNYHGMLRldh
nralsqla
>Protein2757 17
mlaqanqkSQNVLQLLR
>Protein2758 24
mpwkGYNFEDAIVLSERvvkedif
>Protein2759 32
rilglpsgreihrIPCFVPDALVGWGITNESK
>Protein2760 49
gattsaasggttpvksdikVGMAYDVGGRGDQSFNDAAAAGLDKaktdf
>Protein2761 232
adpsrcrvrdravlqagpsdhvanrshdraidrrgvsavtgassrpagsstveatdsvpv
lepstdgreglvpdvsvtivtyqckdlvlrcldslnegarsswievvivdngstdgvaea
vkdrypdlrSHNLAASHATGRSHNLAASHATGRylfvlnpdtvvepgsidtlvrfadere
LLNSDGTDQRprLLNSDGTDQRtarafptasaglfgrrspltrvfprnrwsr
>Protein2762 77
melevcfyegkaisveiptsvqrVIEWTEPAVKgdtsgkvlkpaklatgfeigvpifvaq
gdkveidtrtgeyrkrv
>Protein2763 33
vpyprIHFMLSSYAPIISAEKayheqlsvaeit
>Protein2764 42
ipvqiplavlnrHGLVAGATGTGKtktlqlmaeqlsaqgvpv
>Protein2765 33
etltaaqyaakfrIGPGVAPKadlyalrvfgca
>Protein2766 39
kdwatnprwkgvkrGYSAADVVRlrgsiqpectfaknda
>Protein2767 100
mpesttsaddtaaeiaedrparkvrEGIVTSNGMDKTVAVSFTQQVSHRaytkavrrtkr
LYVHDEENTLNVGDRvrvvetrplsknkrwrlleilerar
>Protein2768 56
nhgkYAAAVDQGTTSTRfmvfdhegrvvcydqkeheqiypkpgwvehspdeiwert
>Protein2769 93
eivtntaagverTTYGEWAERthrlagvfdnlgilagvfdnlgiskdgrvgtfawnsarV
YEGPITKildfgalvnllpgkdgllhisqiahe
>Protein2770 72
mvlwadfftadhrkEFANLDDLVWRaihqggeakksmdpavsqtlvdlineiaeifwkte
kskasgvyppna
>Protein2771 31
krvevakENTTLIDGAGKedaikarvtqiht
>Protein2772 20
AVVQVVNANLHKgqafccsn
>Protein2773 43
gvqcslrQLASQNLVWQLHRslrssycrefhfpetqldqdhes
>Protein2774 54
merVEDSAFGPLDRigqltmrnlditdtrdkldiyrkigtltqgditpaldrge
>Protein2775 144
prssrsswptrslrvrpsrLGEWLEEHPTEARrpttgwgsgsrsipprrdawsprrlpSA
LDGAGLPGKerppaasrpstaqgcraswptarrrtrtsasctswratrpaarprtpatrp
pwqscrfgarsstlsvpgrtacca
>Protein2776 31
veviteegyfgrAAVPSGASTGKheavelrd
>Protein2777 58
mrGCTVHGHSLRLEENGMQFDMLARTELGNDGNVLGVKDQVGIPLDKkvnlgkpmsga
>Protein2778 34
IPWLEATALVLCDLTDHDGNPVSVSPRvrssrts
>Protein2779 46
pkLTGGLAGMAKgrkvdivrgygsfldanhieveettgtsqektda
>Protein2780 36
evtvtlkledkkEIVAEVNKVASGAFSAVVADYRgl
>Protein2781 33
gvalvellahrVPAGVDDAAKvkasylaavahg
>Protein2782 14
CLIFWHSLNEIGRa
>Protein2783 35
mtflrEVDSNAFGKlltrGVQDNVAKdqfsrmvpg
>Protein2784 44
eidydqidasrGMDITLVTTARtdaegkALLDAFSFPFKregqq
>Protein2785 60
maegeftlpggkprklkrpfhvlatrNPTDTTGTFPLSNALKdrfiisstmpyamdsgtv
>Protein2786 33
sradfnkMDSTLTTLNIKanlaqgvevdydgva
>Protein2787 130
nrddtlvfqfesrHAQNLDCGGGYLKilpsgfdakqfngdtpyaimfgpdmcyaimfgpd
mcgsqkrthvifsykgknhlikndipcesdtfthvytlivkpdqsfrSSGNIIYAGSATA
Knnmidadkf
>Protein2788 39
MGTLTYTQVKTALDASIAETGGKykpfdvsfytaqagin
>Protein2789 32
qaiadksfegefdgipllkYDAVLHGEVKkpg
>Protein2790 9
AGLQFPVGR
>Protein2791 33
qyrrFWVETENRwvrlrvssaalrlidkngies
>Protein2792 33
QVMFSLCKfsdvvfghthlnkvpsvhlwllirp
>Protein2793 135
fkragkkegagfydypadgkkrlwsglaehfaaadkkQATPEQFAELQQRllfrqsieas
rcyaegvlrsvadanigsifgigmapwtggqlqyinyiglpefvqradelaakfgarfap
pqllrdmaakgetfq
>Protein2794 44
ANNTDADIAKyqgkldqlrslmltfgtvkegttinmtsipgagl
>Protein2795 90
daalrfakAGVNQWNVRnrpaddyfeifelggggsrvviqdatgnvgigettapsykLDV
LHGGSTGIRsrssssfsvvdidgqsgdaal
>Protein2796 56
mgllnlrstnrAVSGSEPGPEGAVTKlvlselghdaaailtelygpdavfmdgdav
>Protein2797 54
aegrfksqifpivkqtrkgevifdtdehvkSNTTMESLAKmkpafkkdgtvtae
>Protein2798 33
avkSFDQIDNAPEEKergitinsahieyetekr
>Protein2799 66
mkllevvrgektakDVLATVMALGKkiatvmalgkkikkTPDAIAYWYPEGEGYAKvtwr
qaadrv
>Protein2800 117
pwydfpfnegklcpkgvkrYLQGSHPDRlldplerdpsspggfrkitwdarwvpqdhlgs
gtrpngrrdpshpghlrqgTTDLELNQSIKQAINSDAVLSKlllatdgpanslvvtp
>Protein2801 65
nsfgakgqlevgdasytifrlaavdgsatlpyslkvllenllrTEDGANITAEHIRaign
wdena
>Protein2802 45
gklnsihnlgtvgrwvkfegdgapnadavrYDMILQAAGRspngk
>Protein2803 32
aafllastlsacggkPSQALPETEKanyekim
>Protein2804 148
miprpiksnfrEGLDVLEYFIATPGARkglvdtalrtadsgyltrrlvdvaqeliineed
pfstggpvrgiwvnevhpdgfsdlegnfvgtertspsdravksyspsdravksyldtrlf
srLVPGYEAPVKlaysarnrsasiriph
>Protein2805 62
tpenklnlglnytiqfakgdlilggtytftdeqqavvfaqpgfrSPSNEVVDFRalwkda
dd
>Protein2806 53
mgtlgkegglsstrpalidrFLQDATEVDVDALRdingefllgsimehieeaa
>Protein2807 30
FANMGAQMVKrsparprtspetapppppcs
>Protein2808 96
pwlsaygggifavkdngdydpdkvivnsadslkGAEQLAQMGKdkVLSTNVGDDNAEGIF
TGGKAPFFITGPWAIPNIEKaginyaisnlptlpeg
>Protein2809 61
rnqgawywiasrqhleneiglkqklllvsrPASSSPAVGYLAKhneqqkALVESALGKie
y
>Protein2810 58
grINAFGFVETPYRkvvngvvtdevhylsadeedlfvkAQANAPLNPDGSFAEERvlv
>Protein2811 39
aeyadlvwcetgtpdlefakkFADAVHAKhpgkmlaync
>Protein2812 34
AVGGACASDAFFPFRdgldaaaeagatcvvqpgg
>Protein2813 32
knvrfvlkYSTNSHFYMSKkrtgsrqiiilki
>Protein2814 76
mglptagvntnrahggpvflpwhrlflirleaqlqgvlddpdfglpywdwakDGQLNSPL
WADSRlgtnrgtvdag
>Protein2815 45
aksviddlllrYVEAILYQAVAENMASEQSARmvamksasdnakd
>Protein2816 134
mtdeppahlidwkGNDWTPESDTFAAHPNARftspasqtpsisadwenpegvpisailfg
grratnvplvtqsfdwqhgvflgsimssektaaaagkvgdvrfdpfamlpfmgynvgdyf
nhwleigkatdadk
>Protein2817 101
msscylldspedsldaiydrykdvarlskhaggiglsfsrirargslikgtnglsngivp
flkTLDSSVAAVNQGGRrkgaacvyleswhadveefldlkd
>Protein2818 33
antakHDTVDVPASKmkiaianilvdegyiaky
>Protein2819 40
yttlfrsgagnnwakGHYTEGAELIDSVLDVVRseehtse
>Protein2820 136
rdversnnhrptnaqpkglgsprgpfgrgrarrpvhrpspdprgdlaagvrrpphgrtvd
asarvdprhrgpqrahrrhraadrSNADDFGVTAYPMGNKrlrchrlpdgqqapgnrshh
rpragphparhdhrvr
>Protein2821 57
glgwdvratdgaqfdldasvflvaatgkvrsdadfifynnlkSADGSVEHTGDNRtg
>Protein2822 69
tilesrNGVVACATPNPAEIDKYIDVADNFNEDQIPKtrfswdgklgsaddastvaafql
plgsdydaq
>Protein2823 33
ASYTVDTVIEAPRdvvysifadrenngdflpis
>Protein2824 27
LFPGMSVVDSTIFRfpacrwstppssg
>Protein2825 15
rkFVPGTFTNAKmrr
>Protein2826 67
mqdytpplddirflldrVLDLPALLETERfseldsetvhdaieaagtfiaeviaptnaig
dqvgtql
>Protein2827 34
rvsnlscifsyrQIQTEIQHWFLLVVTTHKssyh
>Protein2828 33
QGPYHAQAKvqarqegqerrrcrfklrysygnl
>Protein2829 58
rIIGDTADNRllgdagndtilgnvgdgwieggfgndnlrgndgndlieagdgddiiqg
>Protein2830 68
mdacdsfipepvreldkAFLMPVEDVFTITGRgtvvftitgrgtvvtgrierGQSLIVWA
IAEGRsca
>Protein2831 72
makAAADAATEAAKtaqtiaglaaaakDAVTASQGAAFAAFNKATTNDVAAQAKlktata
avatadadviae
>Protein2832 189
IDLPAAEPERivaclnkIDLPAAEPERvaaeiesvlgipadqvlhisaktgegvgallda
vieripapegdkdadlqalifdshfdqyrgvvssvrvmngvmrtnqklsflqagsthsae
eigvrrpintptkelgpgevgyliagikdvgearsgetvtgfghpgepldgyaepkpmvf
cglypvegd
>Protein2833 33
kITLACTECKqrnynmtkekkahpdrmetkkyc
>Protein2834 39
mptpkTGTIVNPDDLGSVIQETRlgrvefrvdktsnihd
>Protein2835 40
mpqqynllttqveldgeakALNLEVAQHIGDNMVRaismq
>Protein2836 131
mdsgkkSVAEGIVYGALDRvaqkgkpdpvrffeetlekvrpmvevkarrrpmvevkarrv
ggatyqvpmevrpsrrtalamrQTPVYCGASTNVVRIDAYSNPAARHVHINLDRrnadgt
fttlgtsiqsm
>Protein2837 33
cgleeetyqdkpshwaayrkENMNALLTTNLKy
>Protein2838 38
mgndrittqnltihkVDAENGLLLIKgaipgrrgnvvi
>Protein2839 31
hakyindrhlpdkAIDVIDEAGAAQRilaps
>Protein2840 112
maerarrlgldaeviladtfrgvvnagsedpwyrGGEHSDTSVAIVEELLAGFPGVRhri
aegmfpddtgeelagrslrlvhidvdvydsakatlnwawprlgvgglvifdd
>Protein2841 268
aaidqkaliervigdltiitgqkpivtkakksiagfklrEGNAIGVKvtlrgdrmweffd
rlvnlaiprirdfrglspksfdgrgnytfgvteqlifpeidydqidapkltttrstplgT
NAAGDALALKlmpamrtspftisilpraplcstklvglsLHAPASWWFGDTTGIARnspp
pplpsarlgprsgklrwlsavfklsacmpplpggsviplvspavtmnsalspgsvrlipv
arpfmlvtrspcDVPSIPLFNRwvgvtn
>Protein2842 31
ieqynflvkskNTIPESTLTSLLRnfsrnng
>Protein2843 34
alaphlsketfdfhyskHHQAYVTNLNNLIKgte
>Protein2844 42
mvlvrggrvkdlpgvrykiirGSLDTQGVKnrkqarsrygak
>Protein2845 123
mkkslrnvstntqvvtgeqlntirQTNLNNALAGKvsglqvrsqssaklgnagtgslrlr
getgfggggepiyvvdgtilpnindvnmddvedltvlqgpaaaaifgpqgargaivitlk
kak
>Protein2846 33
kFSHVVAADTPKgkaseffakkaaeltkgkakv
>Protein2847 62
rsgqrsrpqrqsacpriktgrlrPHTACLMFRrsfefslivmldafdghldrgvvlrrrv
mr
>Protein2848 34
TDGLPETEPRFDAVDDVRdraplrcgrrraspsr
>Protein2849 32
pahayltnatatkLIAQQCGRreipivyista
>Protein2850 17
spkgcpkTAIVGHDARt
>Protein2851 37
pddieninvlkGAAATALYGSRaangvimittkkgkg
>Protein2852 49
glviavgngkVLEDGTVKkldvkegdrvlfgkysgtevkidgeehlimr
>Protein2853 58
mllalarnipqacsalrqgrwerSQWNGVELADKtlgviglgrIGTLVAQRamafgmr
>Protein2854 73
frVATQLVDERlitldealgrvtgqqlsqllfphfdaksgihaltkglgaspgaavgeiv
fdnasaiehqksg
>Protein2855 30
mrLAQLSIENSQRimeiqvttakslfeege
>Protein2856 31
eglnnlghsgrrvitilndngrSYAPTASRl
>Protein2857 55
dkgfgfisreggddvfvhysniagegykNLDEGQTVEFDVAPGRkgeeaqnvrvi
>Protein2858 33
tprgtfvingserVIVSQLHRspgvffgqsthp
>Protein2859 323
mersvarDSGVCVMAKrggvidyvdaarivirvdesemvageagvdiynltkytrsnqnt
cinqraivcrgdivargdtladgpsvdmgelalgqnmrvafmpwngynfedsillservv
dsillservvkedrVEGCTPVGASVARvrVEGCTPVGASVARggdmngaaaaysinqfis
wlnkyappeakemdfgtagavpsqgyiaqqifwytaftasmtkpglpvanadgtpkwrLG
YQDVGAWTLVKvkLGYQDVGAWTLVKgtrpdnmkaawlyaqfavskESDINSQAMTNASP
KESDINSQAMTNASPKlgglvef
>Protein2860 91
npdkierkwyvvdadgctlgrLASGVASVLRgknkpqftphvdtgdyviivnadkikvtg
kkleqkiyynhsdyvggmrettlkemlakrp
>Protein2861 63
mplerkapgviyrQPVNEPLQTGLKpidamipigrgqreliigdrqtgktaiaidtiinq
ref
>Protein2862 55
nldvaeplsvtrnedgaivvarpddqrqnrslhglsrTLIANLVTGVTEGYTTKm
>Protein2863 49
mkVNNTGTAISVPVGQGTLGRimdvlgrpideagpieggelrpihapap
>Protein2864 102
ilvkVNQIGTLTQTLEAVQLATRNAYTSVMSHRsgetedatiadlavatncaqiktgapa
rsdrvakynqllrieeqlgdeavfeggaalgprpvmrrgaps
>Protein2865 31
NEMFTTFSIRdygigiepeeknlifqrfyrg
>Protein2866 33
gdptirFYQASSSEMFGKvqevpqsertpfypr
>Protein2867 18
ALMAFPDEDVLLGCRhgq
>Protein2868 37
FALGEGTTSIGRvsrsgkapppsaarrtatsssttsp
>Protein2869 31
lvgddifvtnakilqegikrGIANSILIKvs
>Protein2870 11
mrFQIQEMARa
>Protein2871 15
MVDGNNEGFEYRngd
>Protein2872 38
pffnivaadsrnrrdgrflerVGFYNPVASGQAESLRv
>Protein2873 49
yritgnkifisagehditdniihlvlarLPDAPPGIKgvslfivpkfrv
>Protein2874 54
vavfaqgakaeeakAAGADIVGMDDLAAMVKagdmpfdiviaapdamrvvgtlg
>Protein2875 48
kqltisnylkqvkGTLNDPSIYSYSGLTKmtvrssgacasvltqvytp
>Protein2876 89
ilsdptldeielyasrikiprTLEDFCTSEKwdrivhtygkgfkdmtliyrrdfkkAPDV
VAYPRtkktslpsstgagkivmhasrmaa
>Protein2877 12
ICSMNLIPFYSR
>Protein2878 46
rnftqcdslligsecgahtfpyievkNETAQVEHEASTSKidedql
>Protein2879 52
MPTLAAGAYRrapdrqdahpgrrrlpiqpghalrlpgqlprflgqlpvdavq
>Protein2880 117
vgkpvagttirladdgevlakGPQVFQGYWKndkATAEVLTDDGWFRtgdvgriedvpam
svgsrtgffassavrrEAISDVVTRgsfpqlllapvnfdalfaqaqqqrqqeqatlq
>Protein2881 126
ntegayageggflrrgtpyevatqgsvntrhgverciryafdqavaserhhltlvhkkNV
LTFAGDLWQRtfdevavdypqvdtayqhvdaacihfverpesydvivtdnlfgdiltdlg
gavagg
>Protein2882 33
ynkAGDEVWFSVWSAKNQQSALVVVDDKtrklk
>Protein2883 72
mldklggkfaprpstgphklrECLPLVILLRnrlkyalsrrdvtkivmqrlirvdgkirt
dinypagfmdvv
>Protein2884 37
ilkssvilfiiewlffrtvkhlrFQFYIDTYPTKnhl
>Protein2885 11
VALSSLPRscl
>Protein2886 15
GYEFIDAIKgrccas
>Protein2887 32
maedgltfevqqqlgdgvvrTIAMGSSDGLRr
>Protein2888 9
GTFNSVAVK
>Protein2889 124
mariagvdlprnkrgvialtyifgigrslatkVLADAEVSEDTKvidwtdeniktisriv
ndehktegqlrseiqlnikrlmdiacyrglrhrkglplrgqhtknnsrtrkgkrktvank
kkat
>Protein2890 29
LNSSSAPKscclsrfsyvnwgpytitslm
>Protein2891 30
prLIGAPPGYVGYEEGGYLTEAVRrkpysv
>Protein2892 59
mvlvpdlatdlgtpsadglswtftlkdgikYSDGTPVTAKdiayavkrsfaftdtgpty
>Protein2893 24
strtnqfstfkeysrIINDQSQRi
>Protein2894 64
avelltshtpgapvvddagqyigfisefdllkalrSNQDLNQLTAEQVMVKdritvtaet
sidd
>Protein2895 27
marnvfvsykysdtkVQDLELTEIGRa
>Protein2896 24
msqrpfkVLGIQQIAIGGPSKekl
>Protein2897 23
PGYMGPHEKLLLGWLDYKagppr
>Protein2898 34
pynivrATIDGLSKVNTPSEIAAKrglsveqilg
>Protein2899 31
qqlkYVVHNVAHQYGKtatfmpkpivgdngs
>Protein2900 33
mfigtkkQAQDSVQSYAERcgmpyvnqrwlggm
>Protein2901 310
INGVAGEPYATRtkINGVAGEPYATRTSSSPSGTYSQTVKTSSSPSGTYSQTVKEVGNQV
FVGGRehffsaynrdtgartqanlavqggdyqaaeqafgymfgtchcggtdgvnisgkti
yngnnrdlnngatrsdriqqvglydgatgayqdwwlpsistgtgdgpwamtkdsneciwq
ggdtneciwqggdtkrdsysgnaaldwaggftkGIAHEVLNAKqhthevlnakqhtreae
vvaqagrGGVMGGDVLDDQAVKALADLPSGPEIYSKlaagingtarGLAAGIHGTHRsla
yvlqaaidgg
>Protein2902 36
anlgyasaafdilkdtttiasvnvkTVAGANDTIQR
>Protein2903 22
DLCGAAGICILKqvhlvcllhg
>Protein2904 96
mgastekYAAAAGLNRDVQDNLSAQSHERaaaaqkdgkfdneiipvaipqrkgdpillea
degvrpgttaeslgklrpafakdgnitagnasqisd
>Protein2905 37
AVEGDQGPLGVPSILKscskpsiptfrrrpgplisrs
>Protein2906 52
lqkLATDIAELGFVESAPKqdgrnmvmvigptkrksearaeqrrrqvdtath
>Protein2907 62
kfisydevakasesqgrrdaskIMTIAISHVEYETDNRhyahvdcpghadyvknmitgaa
qm
>Protein2908 112
LAQMPGFVARDVAHAPVISAFAELAKpkngasiliawhrclvlllatlhtlrlfphllsw
pktvvsvlllslavitrsslrwansspptvrwelagpilihssvwlvprltn
>Protein2909 33
aveelrLISGQSPVVTKakksiatfklregqki
>Protein2910 33
vkavvvrtkkgarrkdgsyirFDENAAVIIKdd
>Protein2911 15
mkLITPGVVDLVKtd
>Protein2912 126
rfggwnlqtgdnrfekVGDFDGDGRaellitspwgvgilelagstlaapmmapngtrfgg
wnlqtgdnrfgtcrpaitglgrsatsmetdrrrscspahgasgssnsgkVFLMDEPLSNL
DAKlrl
>Protein2913 23
VEDALSATRpqskkasspvvvwr
>Protein2914 49
mnptircvepaacptltkgeyrYDFGDTAGMTPLLKmhtlghgfipepi
>Protein2915 56
maitkpqetealkIVAGLFNAAPGGHYLNEIAKLIEGGVSGRqlsdilaatplfin
>Protein2916 71
maesvykvieligtsseswekAATNAVETASKslrelriaevvqldmhldegrivayrak
lkvsfkyesgd
>Protein2917 33
qgsgsellitgikVVDLLAPYARggkiglfgga
>Protein2918 41
mlapkrvkyrkwhigrlkgkdevankVSFGEFGLMAITSGR
>Protein2919 26
yttlfrsnrlrAPGSVGASSYPSRvf
>Protein2920 31
mardtklgqeeitrDIPNVGEEALRnldeag
>Protein2921 23
msrTAVVLGALAAKksegaaeqa
>Protein2922 39
yttlfrscvavendegkLTGVISQTDIKfisedrkstrl
>Protein2923 52
dvvaksgfglcwrDGYWTPAAAAADKagcecdkdllpketcepkmaaapaap
>Protein2924 70
eevgleverSHHEVGTAGQQEINYRfstllqsgddmmkfkyvvkntvweegktatfmpkp
ifgdngsgmh
>Protein2925 64
kevkknledagskvatsvlydekNGPGDSQITEIADAKadavvliafdetttivpkliqa
gvgp
>Protein2926 48
iqsdaelqplavakllkaicekEQPQIVLCGKqaidddanqtgqmlaa
>Protein2927 84
LLPFFFAFFYYFWNNELMSFYERvfvsgikrqidlahifnvkyilsvvivgilfilsllk
lqtnyfknvtksrliqqllvllip
>Protein2928 63
rastynrltqdernladlkSDTNETYNFFNATLKitykGIDSSVIVAGTGFKttdleinq
aik
>Protein2929 79
llktnkVTEVWYVNHTTGKqgrDGGDDIIWIPVRTGTSNSISFGVRcrwntpqgsnytir
psrnkQSWWFTYPAGARsn
>Protein2930 26
nkGLLSSPNLWMQSWLHSKwsqifhd
>Protein2931 21
ykyhgkVAAVADGARkkglkf
>Protein2932 32
rlrVALTGLTIAESFRdegrDVLFFVDNIYRy
>Protein2933 111
NNLDPSLVDDVIMGCVMQVGAQGLNIGRNAVLAAGWPDSVPATTIDRgrtpcppppstvs
avppsrpipsqprglwpapttwsslrglrrGVGFPFTEGMNDRsgfpspra
>Protein2934 106
dqdhiwcqdrlrCEQGFNARhqicrcgpysqdysgvclcssftelskntsfcinstgict
tpykygknfvpaseniyleisasdvhfvesgplkgnlevhlsytaq
>Protein2935 25
msdgaltvvrAGPEPAATTGPGRtp
>Protein2936 57
ittslgaitlelypekaprTVEMFLYNAKhgfyestifhrvidgfmiqgggfnqsmt
>Protein2937 65
mvqkIGAQPVASDVTNFAGKfnngqvdvvaapaiaikplelykglgtkgaivrfpivqit
gniii
>Protein2938 31
vakSLGSANPHNVVKatfkalallrepisva
>Protein2939 108
mlgfrnlakvinpggllvlkTYVHQDVRvwlpgtlsrrlkrdavgfdlghrprlwfyphs
elagdptnwvgpnvacvdamldaagfdvirnlgvhgdryylhavrrad
>Protein2940 19
kQMENISQLKfrklkklis
>Protein2941 10
IVSGDQIGRr
>Protein2942 38
makkiigslklqvkAGQANPSPPVGPALGQRglnimaf
>Protein2943 27
vadyllviyyrSALYCLCFRltpfqkk
>Protein2944 133
mvhhakIAEQMGTPADRILVCEDGDTLVLDDDGLTRgdrvsaeyiyvdgktvgeigtsvk
tvgeigtsvlrdrqvlgeegvvtivmmvdldrrQNNAVAYVSPSFGGVVVAYNHARvten
alasnttdahgdl
>Protein2945 38
prslkFNVDYEHLLKsyrlinirqflyhtivildtfak
>Protein2946 32
qkTTVTGIEMFRkLLDEGQAGDNIGALLRgir
>Protein2947 56
mrsletlkirMEAAAINAEKvadylshhpkvekvyylgytaknnpeqvsiftkqyl
>Protein2948 37
hnhgdainqlfgvrGLFTPAPTDLYReqanrlkvagl
>Protein2949 23
PHQPPATTPTPCRfsmipnagfp
>Protein2950 34
tvraieirnsvlprTHGSALFTRgetqalvvttl
>Protein2951 53
mgkgkgsveywvcqiqpgkILYEIEGVSDELAReafalaaaklpfkttivtrt
>Protein2952 24
HIIMMISMVVLMKgfkgmsaaklt
>Protein2953 127
mrhrIAGYQLDRdaahrkalfrnlvrdlyiherittteakarairgdaekliskakrgvs
esgnrvhaqrQVVSFLNDKtvakkVFDVFAPRyaarnggytrmtkvgrrlgdaaqmvvle
lvdspea
>Protein2954 21
vrrfhyqrVQSYSTNAPKptl
>Protein2955 33
LAGELLDAAEGKgaavkkredvhrmaeankafs
>Protein2956 99
ygsaaadinpddidqitvlkGAAAALYGSRgangvvlittkkgrkdlittkkgrkdrfsv
tvntgltfgkidkLVNIGDAKSLACHPASTTHRqlnsqe
>Protein2957 61
dlqylwlplahvfgkVLLTLPLQIGFPTAIDGRidkivdnlavvkptfmgaaprifekay
g
>Protein2958 33
tkHAITGLTKassldgrkydiavgqidignaat
>Protein2959 60
AETSINADDTTAETRlparcarasspraawtrpspsaspsrsgigpttrrsdapsastst
>Protein2960 22
GAAQNIIPSSTGAAKancrrsf
>Protein2961 36
msgittclrfpgqlnadlrkLAVNMVPFPRlhffmp
>Protein2962 71
lnatraaveegivpgggcallyasrtldslkkELTNVDQIHGVSIVQRacrapcrTISDN
AGTSGAVVVEK
>Protein2963 33
aeakQVLDDLLEQLQQLCYEGRcddiytffgrl
>Protein2964 39
mkTILAPGFKarmlglqgwystnilgnrdgevlddpesf
>Protein2965 33
lkGQVPMAFAVVKdasklsspelikalekevfe
>Protein2966 32
mtkadakkALDAFVNCTSKalkkgdrvalvgf
>Protein2967 37
ivgreildsrGNPTVECDVLLESGTMGRaavpsgast
>Protein2968 36
rDAVTYTEHAKrktvtsldvvyalkrqgrtlygfgg
>Protein2969 23
NFNYPFFNNLLFSRlchtsnyve
>Protein2970 33
derHFVETYSMRqnwevdlhpeeacggpldlhl
>Protein2971 37
mkLLPDVATAYLDPFRvektlvinfsivdpftdepys
>Protein2972 33
yaasgdrNINQLMTTTKstyfpahasscdwasa
>Protein2973 33
mnkYLEEGSLTEDEIKlglrtrtiateihpmlc
>Protein2974 31
qkgqnliciyvavgqkASTVANVVRkleens
>Protein2975 33
apwwngklgnddrIGPGPQEKqwrlqalpggig
>Protein2976 24
rrrcrsstrrrIGADHQPWPPKep
>Protein2977 203
mlgtsaalsiagipfngpiagarVGYIEGEYVLNPTYKelatsdldlvvagtdkavlmve
seakelsedqmlgavlfghdemqvaieaikafaaevnpakafaaevnpavstwqapegnq
alkdglkgafaaaiseaytisekqmrytrlgeikkqalaqfavegadvsaddvetafedl
kyrtvrWESSMMALSAKilfgel
>Protein2978 123
mqawiwdgeelgaswevtdipadlvdladeyrQELIDVLSETDETVMEKFINEEELSPAE
LRaalreatlnhglvpvlngtafknkgvqplldavcfympspldlppvdgtdrkgepitr
ape
>Protein2979 40
msrigkkpvnisdkvkitqkgkNIEVAGPKgtlnldiidg
>Protein2980 41
akkYADSDDEVFRarciilkeeraelvkqhimvlwadffta
>Protein2981 28
agnipyslawdatrTQLTVVIPKvkasa
>Protein2982 39
qddglyyvkesaknfgtekkFDGDTNPAGPDGQARipdg
>Protein2983 143
marlqqfykETVVADLVKqfsykSVMEVPRitkITLNMGVGEAVADKKVLEHAVGDMQKI
AGQKPVTTKarKSIAGFKirdgypigcmvtlrgprMFEFLDRLVTIALPRvrdfrgisak
GFDGQGNYNMGVKeqiifpeiey
>Protein2984 70
mangitakAAGVATDLTAKatgqwdkletifegrvakalhklgvptakevqtlmkrvdel
srqsgksttk
>Protein2985 76
rakNSEVILAASGCRtsitetiqsssvslpganawgcessvptsqyvksiatdgtgkITV
VSQNIKntgnpvttgg
>Protein2986 39
slvggtaptsfgtwpcsrygwngkVAASSLAGRrgirls
>Protein2987 37
iillekVVNLGNLGDVVKvkdgyarnflipqrmakra
>Protein2988 61
mrLIIFGPPGAGKgtqatriaerygipaistgdifranirGETPLGLQVKeilasggyvs
d
>Protein2989 163
mgsaladvflarTVGNSNTLNDRdmvdggagndtlfvdftalgtsitpvlknietvvirs
rtsrpwlfvhkvkpltltvalrvmtattcsttkfrsmlsarwlstttttlplplalpvgk
attavDATPDLLVQQMELVRrvvdtlalpvveapgfeaddvia
>Protein2990 31
ltielkTDGTIHPEDAIKeasriliqhlmli
>Protein2991 37
mekvtnlgqlgdivnvksgfarNYLIPQGKakrateq
>Protein2992 32
iqekEYLTQLQEKqrarFTYGVMEKqfrryye
>Protein2993 45
alpqkTSENWVLAEKlfneglaaagfkgdvqfanggvpeqqnqis
>Protein2994 33
atdagaaaaqrVGELVSVHVIPRphgdvemilp
>Protein2995 64
miepvgftsfsealrcgaeifhslksvlkSQGLNTAVGDEGGFAPNLRsneeaitcimta
idka
>Protein2996 237
aigdaaaewakDPPGAVVLTGGPKlfaagadidqfvasdegaddavtlvdtdavrsiaqa
frrasralealpcavlaevsgyalgggcelalaadlriaserarFGQPEILLGIIPGGGG
TQRlarligpsrakdlvftgrqvdasealgmglvnevvphdhlrqrtlelatsfacgprr
aialsklaisegmegtlergldveedafaavfstsdaaigvgsfqqhgpgqahfsgr
>Protein2997 30
vsekvrIQYGGSVKpenikeymaepdidga
>Protein2998 90
mafrvptidvsvvdltvrleksttyeqikqvvktasegkykgiigyvdeevvsndfigdq
rSSIFDALAGIQLNDKfvkliswydnewrn
>Protein2999 37
galfikshpkskHLYSDTPLNPDPKlsqsvavfdinn
>Protein3000 187
rtqltvvipkvkASATYQVSIAKaigllvdnqntstvlafsgatsansgvvtfstnadga
tkpaapqlaitneadlnlannavvdwlpvagavvdwlpvagakgyhvyrEATTGDTLCDP
SKvitlermifpepvihvavepktkadqekmglalgrlaqedpsfrvrtdeesgqtiisg
mgelhle
>Protein3001 84
algaklggttikltqkagvdgrLFGSVTNADIAEDLVKngykvvksqirmpngpikivsd
tavsvalhtdvvveitvsvygeta
>Protein3002 69
ekvgkegvitvedgkSLANELDVVEGMQFDRgylspyfinngylspyfinnpekMVFPEP
VISLAVEPK
>Protein3003 127
etednqnftvkikadykFDDGTPVTSDSFVKawnyasygpngqggsyfftpiegfadlqc
tgegddpcagagkpkaeemtglkvvdpttftikttepttftikttekvsnlpvrASGVTL
DRfcgsg
>Protein3004 49
tgkseaitfdeykkFVAEYTVEKvsklsgvsekdlkSLAELYADPKikv
>Protein3005 69
ivkqtrkgdvvfdtdehlkrGTSMESLAKmkpafkkDGTVTAGNASGINDGAAFFVLAAA
DVAAKngqk
>Protein3006 19
PYVDTGTGLVSRgndsatr
>Protein3007 31
pdpiyrSLLVTQLVNKvllrgkrslaerivy
>Protein3008 33
kltdkiekvapgviwrkSVSQPVQTGLKcvdam
>Protein3009 40
SIGSTNPYNVVRatlnglmatnapsviaakrgktveeiqg
>Protein3010 41
hasfnntiititdrQGNALSWATSGGAGFRgsrkstpfaaq
>Protein3011 33
DEVQQGLSILSPRevevlsayyglngykpltle
>Protein3012 32
ihasfnntivtitdrQGNALSWATSGGAGFKg
>Protein3013 31
DCLWLLLDDILDSWKssnntsivsdgltikg
>Protein3014 33
deliakyaddlknkckVTPDMALLTKvtigcgp
>Protein3015 42
gtgniringkaadqvepktlrlkVFEPVLLVGADKfkglnit
>Protein3016 30
adrlinlalprvrdfrGVNPNAFDGRgnya
>Protein3017 183
lalqedhfgrwknrEAITENLLPIIGRiyrerniivqvysrslvnrsviqilkqhrrvrm
iagelsvvdtapfidalslmndvgscqvdvgkiaiayknsdksqtpteflraqlapaigl
hsaehptdvvlfgfgrigsyylvlvvlvgcwhvFFLPLHAFDKhnqvvlkydwydpntkv
sgy
>Protein3018 33
vkpqkvdpskltqgigyngqkLSLNFQNIEVRs
>Protein3019 30
dkttgqdrysteikASVMQLIDGRsagsnq
>Protein3020 38
fewtrSTGVNTNDGSFRmtrLNPTVVTKtnsnldndtl
>Protein3021 84
mgtrflltaesgvpdeikaiylkTPVTGTVRTTAIDGAPQRviatdviaalesgiapvrv
analrnalkfraltgtsmkdlitt
>Protein3022 33
triiwkfikdkLILPYLDLDIKyyyldrkstrl
>Protein3023 69
mdqligsgdldifpisshraqklkndgapvgisytdgyfttqgwaipkGSPQGDVARefi
kfaaqpafe
>Protein3024 33
fkalralrledvrfpiayvkTCGGPPAGIQVER
>Protein3025 50
mqlellneqgqatakVDAPDTVFGReynealvhqvvvayqanarqgtraq
>Protein3026 32
aappapapapkapekVTFSADALFDFDSAKlk
>Protein3027 44
sqwrheklhideilaptanrakYGNMSLIDLNAKsermgwlpsa
>Protein3028 14
TTASYPPPGRmviv
>Protein3029 42
rtiadliataitkGDADPDAATSRevraqvsdlvarfpaypr
>Protein3030 16
mskAAYLMPSLRngar
>Protein3031 28
ctqeelgrTIEGEIAQWGPIVKkfnitv
>Protein3032 135
mlddsyennskvtngnrdnagrSNDNQLLRhslnlgggiafritdrvnigieqkftipfn
ddmdglkpegtvssdfisstqfrvnfnigkytastlaaggasasdkvlplwwlnpnnyvy
nevnapkhmkmppvv
>Protein3033 90
dtrsietdtsgqylidaligaghtlaerqivkddiyqiravvsawiaspnvqtvlitggt
gfsgrDSTPEAVSVLFDKtvdgfgelfrqf
>Protein3034 41
padtfnltllhtndfharVDGQSGIGGSARLATTINEFRad
>Protein3035 35
gilffqpdyfrteskdraykETEESLIRllkekgr
>Protein3036 19
merlkVGDLVQVISGKekg
>Protein3037 63
kQTGSSAQMFSAHRgnngdsrlgvrGVEDLGGGLKasfvmeqginvedgantaakpfqrn
awl
>Protein3038 15
IGSDAYTDERankfi
>Protein3039 31
lvaanasnkiaavdtksgkLAALVDVAKiph
>Protein3040 141
mktavgtlksdlqqfrelesfaafgsdldavskaqlergyrltellkQGVGEPMPVQEQV
VVLYAGTRGHLDGVPVESVQRFAEELLEYFRarHSDLLDDIKstptcsttsraaarAFDQ
IDNAPEERargitinishvey
>Protein3041 17
makLSGGVAVIKvgaat
>Protein3042 33
lsvdaqrkrtrTATSQGNVVVRvglgvnsvkts
>Protein3043 53
mgagiayvsakAGYDVVLKDVTIEAAERgknysekieakalsrgkttqeksda
>Protein3044 17
QMGFLSSIMVYPKfiin
>Protein3045 23
mkGIILAGGSGTRlypityaisk
>Protein3046 72
kaqatdalnavldsiaaelkgdgkvtligfgtfsvskrdarsgrNPQTGQTITIDAKkvv
kfkpgkigrahv
>Protein3047 12
GEGASFSSGRgt
>Protein3048 13
VEQNEGFVEKslp
>Protein3049 39
mplfalvtwgwilktrdtkEQLDNLDTKleikryfywmm
>Protein3050 148
atagapaahslgatkaygsgdtevlalndvtvafpsgrFTAIMGPSGSGKstlmhcmagl
dtltagqvfigdtdlstlsdkqrtllrrehvgfvfqafnliptltasenitlpldlggtk
pdqgwldtvvntvglsdrlshrpselsg
>Protein3051 36
metgcgpliaerqrerVEGYIQAGRdegarvttggg
>Protein3052 58
dayklrvgellsgevkkitrDGIIVDLGNNAEGYLAReqmmakenfrvkervnsilya
>Protein3053 26
mlrMEQQLDTLSPVTRkrymhnynfp
>Protein3054 21
meikVVSETIGTHEYESKvla
>Protein3055 31
rphgyfrkfglariklrEAVMQGDVPGVVKa
>Protein3056 117
slhgltrSLINNMVLGVTDGYEKkleihgtgyrvlakgsnlefalgyshsitveppagit
fvvenqtrfsvqgidkQLVGEVAANIRklrkpdpykakgvryagehirrkvgkagkk
>Protein3057 67
VAMSPDALTGLEANLRfngqenmitrifgrltawqnwifqrpnavgekgalkvygkgdka
vfdwnrv
>Protein3058 50
mfskknaqifffggtflsfavfiglswhsiayeipkQTNSAAITEDVVRg
>Protein3059 11
SVLDASQGPAK
>Protein3060 33
ngkgnpeyyvaeiqpgkIVFEIVGVSEELARea
>Protein3061 21
masikGSQFDELARagafgkk
>Protein3062 102
siptasvnaafgatgtnvvtvcytapgavtipsstftgvativkAAAGANLNEQNNACKa
plyslggglkidvrNYASSAETSGYQSVLRfinnsdtaaadv
>Protein3063 26
msgfktlkegqkVSFDVVQGPKgkqa
>Protein3064 51
vpvhrvkvwtkAGGFVQSISQRgyaagkLFQPAQLAISGDRLYIAEEGNER
>Protein3065 88
midegetdwkilvidvndpkanllnsledvethfpgvinqtftflrdykipagsgpnqfa
fngelknrefalrVVNETNEQWRkllng
>Protein3066 45
glpvgnklyvgnlaysvrDDSLQEAFAQFGTVTSAKvmmdretgr
>Protein3067 73
vhkavgdkkgirrYGHAYVPLDEALSRvvvdfsgrpglemhvpfksgmigafdsqlafef
fqgfvnhafvtlh
>Protein3068 72
vatafkksgdviiasvdadkynalgsrfevkGFPTIFFFGKgkgssskqtysgertadai
ieyinkeagtnv
>Protein3069 70
laaaalagperALSASDLEVAVLDRqvehrsfrrlaegevdeilgghvggataqtevesv
peaadlplaa
>Protein3070 39
mgrvrtktvkkasklivekyytrLTNDFQSNKricdeva
>Protein3071 35
dvkNYGVDGELRSVPVQAGGEDTGRggtsafdlkd
>Protein3072 33
tggsgkSSLTDELVRrfrldqddrlkiaviaad
>Protein3073 51
twetqqtdyprtrpdlpnheprgcprGASYSWYVYSAQRvkypmvrgrlma
>Protein3074 14
PYNYNYLHCYSNRc
>Protein3075 29
wfvidatdkvlgrVASEVALRyaantrpf
>Protein3076 14
mkSSDDPVVQRllg
>Protein3077 33
tvksddvigrvktyeaiikGDNIPEPGIPESFK
>Protein3078 37
rAEALEVNLFPGFAASEILYHEDGSVKgfccfgnsvs
>Protein3079 24
SYPQFFHYYLSISFSYLRseerrv
>Protein3080 11
QAGFVLTRrhl
>Protein3081 64
ghvdhgkttltaaitevlskrglatakkyddidgapeekerGITINTAHVEYQTDTRhya
hvdc
>Protein3082 64
EGVITVEDGKslqnelevvegmqfdrgylspyfinngylspyfinnpekMVFPEPVISLA
VEPK
>Protein3083 33
pgfrSPTTLWHRisnsmiilklllkmhqeiymr
>Protein3084 33
tslygldindvasidllkDAASTAIYGARaang
>Protein3085 34
vygavvsksakGVYSVDAAKtqarraeirkeria
>Protein3086 32
ppvqveivetrkVLPLDENEGIYVRdiktgrv
>Protein3087 24
CVGGEPANMATLAPKsvlwgflqk
>Protein3088 39
rvvvlaqeearLLNHNYIGTEHILLGLIHEGEGVAAKal
>Protein3089 143
gldftvagsalggstglgvahtgtglqasatnhlisalaggrHDNAVAYISPSFGGVTVA
YNHARlselagtsgntdahgdllsasyangpisagaiytrATLDGANNNVKewglrAGYD
FGVVKlqaqyqrakdeaittgsd
>Protein3090 25
GMGLETTARaqavgirtlsdtista
>Protein3091 30
rrrwqhdkvvrSTHGVNCTGSCSWKigrah
>Protein3092 29
mccdtvnrglayaegkIILNQADTKival
>Protein3093 48
mgqvlqagagqitarQAAVAAGIGLDVPATTINKvclsgintimladl
>Protein3094 40
DNLMSFCPLVEKlniivfpkpffsrgsfickpfislvang
>Protein3095 69
mhvgsvhlhhvqgraggapgprgtqghlavvlsgrqdrrIMAGLDDGYTGEARhgrarrw
lhrrstpqp
>Protein3096 33
arveiertrDQVVVHMHTARpgviigrkgqevd
>Protein3097 122
mdveallflsvvsnrAAQVAPFVTAARqsgftvfcrdrdegdiddalvaasaqrlaerdq
pgtlivcsadqdlarvaadpakaagwrvmvvayrelcgwtdeagyefldpeeiphlfpkp
ln
>Protein3098 38
mvkgvsegytrQLEINGVGYRaevagakvnlvvglshp
>Protein3099 24
rSLGGCFVLCSWPLPPTCWKqtrp
>Protein3100 34
mtdwfaetkkwadatvkIAAAESAENKeilakwi
>Protein3101 48
mvrskkyhahnhdnvakTGDLVEIIETRpvsrtkSWAITTVLEKaivv
>Protein3102 25
mtwdqegnrYINSIAGAVIPVFTKl
>Protein3103 44
VFHNFEDLIRplriqlgsgfiqyqhfrlhrdhtgdrnplhlpag
>Protein3104 33
rdkkwsklglinaikLADIAATKgstsnsissk
>Protein3105 33
sgtgkTTLSADPKrhligddehcwsdegifnve
>Protein3106 32
padpqdilrllgaeelarYIVDEVQDVYRlqg
>Protein3107 31
vrGSVVLPAGTGKtvrVAVFAQGDKakeaqd
>Protein3108 42
kdnitdkfnqtswgkklanqrrrATLNDFERfqamilkkrln
>Protein3109 75
wqdtrTADICNALAADGGQDRfrAQVGLPLATYFSGPKvrwildnvagvraaaeagdaif
gnidtwviwnltggt
>Protein3110 64
GQASDIAIHAQEILKirsrlnecmakhtgqplervekdtdrdnfmgaedarqyglidavl
eqrl
>Protein3111 34
mirvaygekLPLSQADVKidgwamecrinaedpf
>Protein3112 33
msvpdvsgkAIANLEIESLRhvaptfhgdtlyg
>Protein3113 33
agncliaprdgkfiqkLGTYNPLTVPATIQLDR
>Protein3114 127
mlnykIGGFDVSGDYERvtfrkgaasgaaavhddlyvatlgasydfgvakIAALYDKlvt
spntsavneqdiqswfvsgsapigkfmlkatygqtkdknldenksskLGLGVDYNLSKrt
klytgya
>Protein3115 102
LAEATDALDEATQWIFGHAGEIRdvlagatpylrmwglvvggwvlgksalaaaewaaddg
padfcaekvrtarwfadqhlstvvgltaratsgaslmdeasl
>Protein3116 13
srHGSATLIMERq
>Protein3117 68
metysysaskAAVHQLTRhlakqlapditvnavapgpfeskmmaatlesfgdaiadqapm
kqigrahv
>Protein3118 68
qplrEIVFNAGDEPSVVINKvlegkgnygynaqtgeygdliemgildptkvtrtalqnaa
svaglmlt
>Protein3119 60
GIDLAVEAVVADLVKnskkvtsneeiaqvgtisangdetigtlladamekvgkegvitve
>Protein3120 285
eslealrefvvsikGPLTTPVGGGMRslnvalrqeldlyvcvrpvrwfkgvpspvshpel
tdmtiyrensediyagiewkadspeglkvikflreemgvtkirfpetcgigikpvskegt
qrlvrkaiqfaidndkpsvtlvhkgnimkytegafrdwgyelaaerfgaelidggpwmkf
knpktgrdiiikdviadaflqqilmrpadysviatlnlngdyisdalaaevggigiapga
nlggaiamfeathgtapmfeathgtapkyagqdkTSDYLVAAKvp
>Protein3121 27
sscqtsgqidrldwrMWAWSTWIEYRw
>Protein3122 65
mpkgttsftgllqqaqsqgakYIVIQNVSSPAAQVAKdikagnldmkivclnwcadelfv
ktaga
>Protein3123 88
vkggrILGFAALTVVGDGDGRvgmgkgkskevpaavqkamevpaavqkameearrnmikv
slkVTIAPGGTIYVTDRynyrirainpt
>Protein3124 26
maelkrlskALTTTPEGFVLHSRvqk
>Protein3125 29
magatcclrFPGQLNADLRklavnltpfp
>Protein3126 39
lhdalpiyaagrftkAEVFELPFMTITSKgsskigrahv
>Protein3127 31
vnsksnspysysacasskWVCAPGVVLRgwa
>Protein3128 33
rqsggrGQYGHVVIKleplgrgegmkfvdkivg
>Protein3129 33
gkvksiagnpkDSGFSLGAVVPVGAARliagyt
>Protein3130 59
arrggvkrISSLVYEETRhvlrgflehvirdsvtytehakrkTVTALDVVYALKrqgkt
>Protein3131 33
PIADMLTRirngalarhdrvelpasklklavaq
>Protein3132 23
mfilegrTNYPAMTARrrlnaeh
>Protein3133 39
mgrstidinqgnlkSVSVVQAGDRtrvvlnlkqattykt
>Protein3134 54
meyakkrgldrpvrVAAVSTTTPTYPNTVIEMPHFATDSTVGYPLPERtfkqsi
>Protein3135 31
LVGPNGEQVGIVRvedalrlaaeadldlvev
>Protein3136 52
mietpataaayanpesraarvravplgrIGTPEDIAEAAVFLASDRsayisg
>Protein3137 307
dayqklavspedkTANTELQReaqrliqdytttpyalnaslllakramdnkdlkeaekql
rwvltqpvddgvksiatlrlarllvekadnkgaidllnkdtnvaftpsreelrgdilkvm
gdvagaqkayqtaskalderkeaskEQLLACGRGELFGAENARLPVPPMLMMDRilkISD
DDGLYGKgeiiaelditpdlwffdchfisdpvmpgclgldamwqllgfylgwrgnpgrgr
algvgevkFVGQVLPTNSKLTYELQMRrvierkLVMGIADGRvlvdgrEIYTALDLRcgl
ftttdnf
>Protein3138 82
GEVLAMELGTNIWGTKGEVLAMGNVSEYLLQLQEKrrrGNVSEYLLQLQEKLYEEFTYGM
TEKqfrrLYEEASGRpgvtget
>Protein3139 70
yrhaaeratvpvvlhldhctdrnvlldclkagwgsvlfdcsgrTLEEATEQTKqvvrear
sfgadvegei
>Protein3140 12
LGQTHLDPDYPR
>Protein3141 33
WASTVTPKlsahatlhnifaevgakkvassfml
>Protein3142 117
SDVDTDQIIPSDWLKsgssapaltgacspngattNFVLNDERYQGANILVAGPNFGTGSS
REHAVWALQQYGFDAVISPRFGPIFVNNATKVGLVPVTVSFELGERaccgrsrttrp
>Protein3143 152
cgacrrEVHLSYAPAVPPTITRqggppfvrprgstddhaqgapsirraprggrrhgnagp
TDVSGVPGPVIRggrgqdrrITLSNPTTGKHPHNIDFHSVTGMHGGASDLLVAPGESAAI
QARcfgpaggprrigghpgppavsgcvhvslh
>Protein3144 36
ggssatdgvvlddnatgrTGTAAAPFNKgrtathev
>Protein3145 31
dleiispvsnastaadwhkIIEAFENMYGRv
>Protein3146 30
GSDEVLEQITKqlnklidvvkvvdlseaaq
>Protein3147 51
hpktiqplgrkvypavctkrcssnkENMLLLNKfsmcrfngivklthkynl
>Protein3148 49
mavdwkVAFPLHPEYRtlpmvwyipplspiqnaaergemgmngiipdvk
>Protein3149 95
ltlevdtllgahihigggyggdadwvhgqwngpsfserLTYDLANPSVADRipfgvtdhv
aratcdgavgwgmlehgsigrhdpsgfadlgsvap
>Protein3150 39
mrWQSTWPAKdifheyaldyakkvndmtggdlkievlpa
>Protein3151 170
erpgdlyidnlligthvidaarrhevakTVAVGTICSYPKitpvpfqetslwtgypeetn
apygvaklamltqiqanaeqygqravyllptnlravyllptnlygpgdkfnpqvshvipa
lirrmveaketdapfievwgtgsasrQYEILIQGNDLEKvsqsaanihei
>Protein3152 36
eiksdefrVAITPDGVRelhqqgvavlvqagagaga
>Protein3153 56
lvaeaavvgrpddltgeaivafvvlkgsrptgddakriikELSDWVGKeigpiakp
>Protein3154 33
mgefhdrftasrLFGAPPGYVGYEEGGQLTEKg
>Protein3155 23
mvddknaifkDSDTYTVGMRhnf
>Protein3156 32
mgnkGQLLQDPFLNILRkehipvsiylvngik
>Protein3157 115
mttdgggwaligvgrEGWNWSPAAQGNVARlqtdpngqasqapvhlsadkinglldggaa
stgcstavlrpscptafasvgAIIVPALSNEDAKelfpqgweeqkpylrlvdlng
>Protein3158 32
mtearyrgqkVIAVAPDYAENVKfadewvtta
>Protein3159 54
QWATTNPRltdipdatladddaevlgpdvlavinamrlkslperkgangqpvfl
>Protein3160 28
trrssdlqltkTVELDDYLHGAPVQHRk
>Protein3161 31
lvnvaskdgklsfapandsrEANAMSGTLRq
>Protein3162 37
iaegaeltvrSPSGSVTVPARsdhavvrgnlelnaga
>Protein3163 59
mqvllapqisekatyiadkyeqvvfrvasdatkpeikaavellfkVDVESVQVANVKgk
>Protein3164 40
slvfaglvpddvpdvrGNAPAPWWRqvvdadwrhpegphs
>Protein3165 54
IAATLSNRgypfvtrfkrgdnkqydwyiysnvtasyiidwvkcpkfkpfrgrkf
>Protein3166 95
VEVYDQGYNQGKrrraatrfrrgdrrlrrgagrrsgvrprrvrgvagaaarwpgrrglrv
alprrwapqgalllafggqpvphhpvehvhqpepd
>Protein3167 29
mdrervslslkATQEDPWQHFARthaigq
>Protein3168 47
LGALGFDEAVDNYIKsrtwwprvgwvpwvstrrltttsrppvgassr
>Protein3169 39
mravleaagvhnvlakCYGSTNAANVVNATFKglrdmts
>Protein3170 34
ypapkLLLQAMQGHASLTRddalkieaknfakaa
>Protein3171 33
agkNVVTTAGTTSERllrkmnedkqmkmniisp
>Protein3172 24
mklilrADLADLGKrgdlvevadg
>Protein3173 308
TPWPSFPNFLWNDGRLGIVGQAQTPWPSFPNFLWNDGRLGIVGQAQINDHFTATKnlvgt
gpfvkkewkINDHFTATKnpdywqkDADGTQLPYLDEIEFRPQPEPSQRtegiqtgtyda
ahvqggdaliesqsladaAPFNNADARdfaevsyllfnvakAPFNNADARMAVAQALNRe
eanqllskgqqkvasgpfapgsmgyladaglpafdlkaakthvaayekatgkklsflvpf
fgLQPTEQSAEIDRsqlaeagielklqpteqsaeidraiagdfgallwrnhpggdpdlqy
vwwqsesp
>Protein3174 40
qfanglkkanieidrkVLSDIAVHDMAAFAGIVEQVKakl
>Protein3175 32
mdvqekklrekLQGSGVGVQIDKatgditlim
>Protein3176 73
yhidkfafdvpfvcgatnlgealrrISEGAAMIRskGEAGTGDIVQAVRhmraitsamra
isqadeaelfgwa
>Protein3177 41
mverLANELFEAANERgssfkkkedmhrmaeankafahyrw
>Protein3178 40
atkGVTVNTVSPGYIGTDMVKairqevldkiigtvpvkrl
>Protein3179 43
mwvekEGAFGNAERrtqfwrqqvkapgearSDLWQLMEFSKrf
>Protein3180 32
TQDTTNPEAAVRtnprhnqsgsrsppvpqlpq
>Protein3181 55
ekgsvltvalrYGADNQSAIQTLRrvsrpgqrkyvgsdaipkvrsglgvsilsts
>Protein3182 40
vtkDTTTIVDGAGNPDEVLGRintikaeidktdsdwdrek
>Protein3183 86
qdvslrLLPVTPADVEQMVSELRgakllqgfrgappvdvakladavarigdaalalgatl
dtlevnplladgariealdalatynh
>Protein3184 33
SLALDSFLNHIVLPReekqflhssiawslcslq
>Protein3185 71
ikvkdlnddqenlirrVIEEEGYLVEGDLRsdinlnikrlmdigcyrglrhrkglpvrgq
rtktnartrkg
>Protein3186 61
kktrristcdqlralkeekvikqqikLVADIDCENVPFTPLKilftkfdgnghtiknlnl
r
>Protein3187 78
ekdgdcvaapdskQTDPANNCIRlevfdfvkseegktdlnlgarskyiilfyegagwaed
pmkeapkpikmikskiil
>Protein3188 29
lkdakgkpytydrAYYIGEQDFYLPKddk
>Protein3189 33
faaqvasevagrAAIEQGIKnldveikgpgpgr
>Protein3190 18
makVGAGGSLDTTNLKga
>Protein3191 67
mrYPINYGYVPHTVAGDGDPVDVLVVTPFPLAPGVVIRcrpvgvlkMEDDGGVDAKvvav
piskltp
>Protein3192 62
VSEDGAEFNEVVRgwsstrsgipsasspptptstaigpgsaptppvrstatcwprppsca
tq
>Protein3193 37
alafkvaahpfygqltyirvysgkASSGQQVLNSTKg
>Protein3194 24
mtlkgtsteenlkEAFAGESQANR
>Protein3195 14
PSNLPSYKykihpy
>Protein3196 28
madailagkEYAQSQANAQAKaedvkea
>Protein3197 93
vadnsgakevlcirvlggtkrryasvgdkivvsvksatpggvkkgsvskavivrtskeir
rkdgtyirFDDNAVVLLSATDEPRgsrifgpva
>Protein3198 32
maeyfrdekdpatgkgrDVLLFVDNIYRytla
>Protein3199 33
pdytpldtdilacfkITPQPGVPReevaaavaa
>Protein3200 111
qkafnaltpefkAIVENAAANAHVDMQAKydgrnpkalkelvgagaklhpfpdevlalay
kesmkLYAEISAKnptwkkvyddyskfradsnqwfrftearfdtfmqrqkl
>Protein3201 68
irrehggvhetftvrkvsygvgverIWPVHCPTIDHLEVVSRgdvrraklyylrdrvgkr
akirelrn
>Protein3202 49
vsgagtevqhftvkLTNANIASIRfrmannknpelmkyaeyeeisftyq
>Protein3203 37
dtggvdkrrksrskygakrpkAGAVAAPTKgapakkk
>Protein3204 43
vlevagvqnvlakCYGSTNANNVVHATFKGLASMSSPEQVAAK
>Protein3205 41
tkLPTNSCPTRktrrcmltgrshavyrkfglariafrdlal
>Protein3206 62
aagikVAEVNDAVKnadvvmmllpdenipevynnnvapnmkqgatlafahgfnvhynqvv
pr
>Protein3207 35
arEGVNPQTRakikipatktpgfsasstlkeavkg
>Protein3208 44
mtlekatltdlgrakrveigkENTTIIDGAGEGKtiearvkair
>Protein3209 51
rngkVDVLVATDVAARgidvenvthvvnfqcpedektyvhrigrtgragnk
>Protein3210 58
gdnigallrgvekdevqrGQVLAAPGSITPHTDFEGQVYVLTKmrvvgisrfsrrirr
>Protein3211 71
msadaaspdidlhttagkladlkrrVAEVAHAGSDRavqkqhakgkmtareriailldeg
tfiemdkyarh
>Protein3212 36
rrvrgrprrQPAEAQPPRirrgrcaglhrqrspvrr
>Protein3213 33
magdrrATSGNLISHRniekvfpgdrysgvaia
>Protein3214 33
TVQEEIGLRgaktaahyiapdyainvdttiafd
>Protein3215 33
ladsgvvnlekledskVSMVYGQMNEPPGNRlr
>Protein3216 39
msdkLANEIVAASKgegasykkkedthrmaatisfasls
>Protein3217 85
igylraseisrdrvedarnvlkEGDEVTAVVVNVDRktrniqlsikakdavdqqeamasl
sqnsqrenagttslgallrakldnn
>Protein3218 28
peateyhrMAAVSVAVRmsvpapqrlaf
>Protein3219 12
EMILLIEKgrky
>Protein3220 32
atefddktkelgdkIVGLTLLEAKrvvdylkq
>Protein3221 33
mattnqlirkgrstlvekskVPALQACPQRrgv
>Protein3222 48
rGIVLVTGPTGSGKsttlaamvnhinenehahiltvedpiefvheskk
>Protein3223 89
ksdpsgnyggwtaiaigsnnqaarsilkqeykeeptleqalelavkvlnkTMDSTAITSE
Kiefgtltrnekgkikfkifstnedrkst
>Protein3224 75
mfgsvtakDIAEGLAEQGFTVDRrkvqlaqpikelgtfaiaiklprevtatiavhvvkkq
deqeaqaepeeaapt
>Protein3225 102
msrDVVVLSAVRspvvvlsavrspigsfggsladfeaselagivmkesvvrsgvdpqqis
yvtvgncmptdsryayvsrGAAATACVRwfrrwnapsrseeh
>Protein3226 36
diilatgrSDYPNQVNNVLGFPFIFRgaldvratqi
>Protein3227 82
msawlternlpyrssqekAYSTDANIWGATHEAKtlehldesmeivepimgvkfwdpsva
iesedvtitfvqgrpvavngrt
>Protein3228 122
MLLDFFTKHHITGAPVTDYSGQLHHITGAPVTDYSGQLRgvvtmtdvlhfenlpaleker
ligvscygeyagyefsandlqqlaqhadincpvaqimtphiisvetttsvkavasllrer
qi
>Protein3229 50
GYLSPYFINNPEKrlpssttpssccstrrsptsvtccrcssrsprpavrc
>Protein3230 60
eglspaisidqksasrnprSTVGTVTEVYDYLRllfarvgvphdpetgeelvrqtpqqiv
>Protein3231 49
maregtyaqvrlrsgevrkihiecrATLGEVSNEEHSLRrygkagaipw
>Protein3232 26
QALIFSHLQYERstiwtrlnmisrif
>Protein3233 145
ekhslnlnysrkihrpnfedlnpfqfyrsqysiwtgnanlipefinvtefsysfdntytf
nlgheniknsythlafqddttkittykasnfkvrnnlnlgvninkelykWWILSFSAQYT
FFKydaivnnqefnlssnkvnvsvd
>Protein3234 21
gkvekVIAADELGKqrdltky
>Protein3235 30
mngevkwtgtrVDLIFGSNSELRaiaevyg
>Protein3236 87
fsgpredstrvgsagtvrreavdvsplrrVNQGIYLLVSGARsaafrsskSIAECLADEL
IAAANRTSTSYAIKkkdelervaktnr
>Protein3237 304
GAPAALPTLEWLTSRgaevtavthlgrpkGFSPGETANDPDFVDELVAGHDLYVNDAFGF
SPGETANDPDFVDELVAGHDLLLAQEVSVLLDAHASIVGPPSRLPSAAGRLLAQEVSVLL
DLRrqprRPFVAITGGAKvsdklgvirallniadeiligggmcftffaamghsvgsslle
pdrLGDPSAGGEVRgdrlvlptdvvalgpggrLGDPSAGGEVRntgrslpegwmgldigp
gaaaefSVAQSVADCRlwngpmgvfedprfeagtrSVAQSVADCRgftvigggdsaaaia
qfgl
>Protein3238 243
sqaddtvevvivedhstdrSYEIVQEVAGKhdnvkvvrpernfglgearnlgvahstgty
vafldsddyfapgairsildrcrsteadvifydyarlywnnrkvrnkmgyllglhhdpir
lqdcpdtrsgcktaqtfskVYANPDVIGCELGGALKNVIAIASGMADGLGTGDNTRaavi
trglaeltalgvamggqqvtfaglagmgdliatcispqsrnrhvgeqlgkgrsieeivde
mnm
>Protein3239 19
tkgekIVLCGPSGSGKstq
>Protein3240 25
adftngrTVGIQSVNAVDAGIRhsf
>Protein3241 107
evtwslpdgadvaealgrAGLTDDGDSWTLVRdtanqsnalvasiqldgdtmlgstnsve
ragelleliaehvpdavhlstkvsaldefdendppelpnqaemlanp
>Protein3242 28
mrAVLESVGITDVLAKskgssnphnlvk
>Protein3243 19
mgpglkLDINEVQGDLTAK
>Protein3244 13
mkHLWGDWFFDAK
>Protein3245 77
vrgggvpdliavhqdasgtakAICLSYASAIGGGRsgiiettfrdecetdlfgeqavlcg
gavelvkmgfetlteag
>Protein3246 381
mslkSQAETIEQERaeierltaaeaeqlqqtnvvlgeaaaalnmannnsdeeigesladi
qglldkvpapdaapwdhpgwkswtptistawhrlrVGSLIEQRTGADLGPYWVPFVGRtg
pivistsgvqgasageallqsllvrasamlphhatlhlldpagggrafpmgrdlpsvkra
ssdlrrDLDDVSGSIRrIIDTYLDATTPTFHQLDEAVRlsehfqlvfaadypnrydsrai
eelqflaetgpaagvylvmhhntdhatqgglertplsnasiidlasppsisvggipatvr
fdtapaadrqsliastlssaqpkdlgvswtslagfdaddwwsehsaerietsigsagvas
nlgvtfgvdrenkpvahgiva
>Protein3247 79
snqsgpvtaatvndhwvltltgiqynvgkSVPSGPLHNVPFSQQGVDGTDPLSYQDTPLF
Rgndapggndlingavlpe
>Protein3248 41
tpkTGGDITYLFFDELKiladtfdvhfdganidfdpedcsn
>Protein3249 31
dvdptgeyivgsgkLAALIPVFSFDKlmkai
>Protein3250 91
msdfiletrgltkefkgftavsdvnlkvqrgtihaligpngagkttvfnlvtkflpptsg
siifkgeditrEAPAVTARrgfvrsfqisat
>Protein3251 53
sgfdiaklptyyfqslisfgclargdlikyagrLGAAAASDRaspeyaeainl
>Protein3252 108
wsplvditeddkeylikaelpeikkedvkLTVQDNVLAISGERkyekeekdkkyhrmera
ygsflrSFTLPEDADGSKvaaeykdgiltvhlpksekakpksidvkvs
>Protein3253 56
lkilrrWYVIDWCLYKpndvnpkgfwthvqvikisntvppnftsncadrtvevfgp
>Protein3254 22
givinqrSAVLANYARygvnwr
>Protein3255 44
rsgdrlniellgrESACINTGGEKvfaeeveerlahhpsvvdlv
>Protein3256 20
micevantpskQHDAPAHKm
>Protein3257 19
mresrISLAADGIYDKkml
>Protein3258 45
kTGYMPSALFWLGNAQYATRdykeaitnfrILLQAAPDHMRapea
>Protein3259 300
dptelaaeadakepradkVAVVTEVKrqsIKQELVAPPNAPKhdqavsggprivevrmet
qekLIEVAPGAKvwaltfngsvpgplivvhegdyleltlsnpktstlahnvdfhaatgal
gaagltlvqpgeevvvrwkavkpgvfvyhcapggtmipfhvisgmngaimvlprdglkds
kgkpykydkafyigeqdfylpkddkgafkSYGSPAEGMADMLETAKglipshvvfngkVG
AITGDNALKakvgekvlfvhsqanrpsyphligghadlywvggsfsdvpltsqetwfvpa
>Protein3260 78
svngvgsvrkLSAFPLPPLEETVTKfdanklieytvtskmapikehlgvmifqpfnggtr
lhytivfkgvvpllgpmv
>Protein3261 83
mdavqltqwkhdpevrDVPEPEPGPGQVLVRvggaglchsdlhlihdfesgmvpfeppft
lghenagwvealgagvsrlevgq
>Protein3262 64
idaivislalarLGALQNPILHIYRerelgvairrtrpelvivpgewmgtdfaamaagvi
dsld
>Protein3263 32
GIGVQAQRaharwggalarrrhvvlvgggprl
>Protein3264 160
kayedatkvakdkakEATAAAEVAQKafadantaktaadkaktaaddaktaadgavttat
nkataaqktltdaqktltdakadlvkandalvkakgdadkadatadvvaakkavddaaaa
akavddaaaaavvavakDLTDSDLEKirdqiaqftiegdl
>Protein3265 39
rvkNLTDADLVSLRdwletnvkmegdlrrevaadirrkv
>Protein3266 29
msdadvkldigrdltrGLGAGSDPDVGRn
>Protein3267 47
vngtvtlrLQDVPWDQALDIILQAKglgmrktgnvlwiapkdeintk
>Protein3268 36
yekQVQGHNLAVFGGYSRdnistrqrtgnagypalv
>Protein3269 19
ENINYCIPKfreiialkff
>Protein3270 13
GWLYIQCIRlyqy
>Protein3271 38
mcikvlggskrrYAGVGDIIKvsikdaaprgrvkkgdv
>Protein3272 55
kpedyavcwaqfgsvlkEGVAEDQANQDKvlkllrfastqsgdalesvaladyvs
>Protein3273 56
tdkFENMGAQMVRevasktsdiagdgtttatvlahsivkegvkavaagmnpmdlkr
>Protein3274 44
lvallknppageeaflvdllenrVPAGVDPAAYVKaaflaavtt
>Protein3275 147
mtpkDYEPFVWSSASGLGLEGKrgylvfavgltpagisvanacqaansaaingagliaan
afqvdatnkdvafipvidgplgiigdlstmgpnslfialgarsfgagpaaapvfncwpcc
cscvqhalGLTFASAVRakvqliihdr
>Protein3276 37
kalspttscciiislltlwakQVVSQVQNAVKlvmvv
>Protein3277 207
mtevklfdkwsydtievkDIALDDYLAIKqrtkYQQYLPHTAGRynakrfrkaqcpiver
lvnslmmhgknngkkllavrivkhaleiihlatdsnplqvlvdavtfsgpredstrfsgp
redstrvgsagtvrreavdvsplrrALESLDSEKyagmydslhkvtalmfsenpkepali
issfrkesngdkpvlkaafingdvymg
>Protein3278 73
mygqginrlgelvelgvdqsiiqksgswyayqgnkigqgkanackYFEENPAVAGVIEAE
IRsrllavpapaa
>Protein3279 55
vhvkdasgvkfatrlqnvfvigkGHDALVSLPSRkgirlsileqrdydnkksqkk
>Protein3280 68
sdsgldatqqiffrttaypilnsplyrPAGFTSFPGNSKIDEDLWEReaasldgnlfvng
lgshafka
>Protein3281 63
yidvngvhcdrrdffepwipffdwvknshqngtcstngkTGQLWVDTLRngidltlcang
ntp
>Protein3282 31
gvtvakeidlenkFENMGAQMVKevasktnd
>Protein3283 35
peylqktirltkeererYFQEVNNLKyeglvdyyk
>Protein3284 51
TVVAGDSADNIGKwlpetrpttsarsvassstrvltgskrctspveertpt
>Protein3285 19
mardtkLGSEEITRdipnl
>Protein3286 25
tkYNQYYFLKylysfeiqysrapvh
>Protein3287 249
mrTFHIGGAASRASAISNVTVRndgtvrlhnikmvqhtngnlvavsrSGEIGVADSRgre
reryklpygavitvkdgqvvkanqivanwdphthpiitevagrvkfvhmdegitvrhqtd
eqtgltnieiidpkdrpaagkdlrpaialvdkndnyirlessdqpvqyflpslaitglqd
gatvgvgdvigripqessktrditgglprvadlfearkpkehaiearkpkehailaekEF
QLENDLQKe
>Protein3288 83
mndqakknkrvevgrvvsdkMTNTVTVLVERrvkhplygkvitrtakYHADVQAGVAKeg
dlveieecrpisktktwrvtkvl
>Protein3289 42
kIGPGDTLNIVVWRnpelsmsvpvrpdgkisapliddlgamg
>Protein3290 49
gdgsylvsgtkifitwgehdvaeniihlvlarLPDAPPGLKgislflvp
>Protein3291 35
lakLAEEDPTFTVRtdeasgqtiisgmgelhldip
>Protein3292 132
CVEQCPFKaagrrhrvdrpepvprvqevrgtvDPLTGGEPMETRCMAACVGKlsahrrqr
IGEDGLWAEDRlygglrgqnphavvdahrgrrpvggrplaspvlhdscgaggQMFGPGVD
NAIEKllhsata
>Protein3293 146
vateelsrgslgaggslitrpeilarALEAGGTEAQKqewmpklasaevmnavavtepdf
gsdvagvkvtatateggwllngvktwctygarADVLMVLARtdtdrsvghrglsmfivpk
ergdghgfeltqennsggvkigrahv
>Protein3294 55
mapsfgvcdtskLANFGQDLDRarQLVAESGNEELAFELLVRnipadiqmaqvia
>Protein3295 33
gslkglpenakLGDILETLKqtycgtigveymy
>Protein3296 29
heedeqvkirkearEPLVAMHISNRihmn
>Protein3297 92
aigtlgvffaaplahaqdktikiahiyskTGPLEAYGKqtatgfmmgldyatggtmtvag
kklvviekddqgkpdlgksllaaaygddkadl
>Protein3298 48
msglaefgdryaaeakAMAVQESDPVRkqelldiaavcsrvprqgatn
>Protein3299 95
wfypydynlvtvfyrkdlyqekglkVPNTWAEFLENCRaltvakdgnierggcviplasd
satnwasfgnlfadapkfyddkwnvvldapgnagp
>Protein3300 24
mkLITEGVTETLVTAKdgdfaenq
>Protein3301 298
MLYPYEERlgrKMLYPYEERHPCLACQTCSMADKCLACQTCSMADKSTWLFSKGQEYMWW
NNVETKITQLIEQVNPGGITQLIEQVNPGGQVWNVRvgrKHHAPYGVVGQAAIGYIPTDV
GQAFVNIYEDTATSMFVNIYEDTATSMRALVENIDKsgftrdepwrlglyarrtvasLAL
QGDKPKtirlkkkgpgeakgsdithdgdvtiltpdlhiatldkdasldlemtikhgrgfv
paernkeeglpigviavdsifspikrvnfhvenarvgrmtdydkltleiwtdgtispr
>Protein3302 29
mrqalkNIQTGEYAKrfilegmtnypemt
>Protein3303 33
vswasagkagfrgskkNTPYAAQVAASDAAKta
>Protein3304 31
rrLVAALCGTASQATRhanagvdiviaqgte
>Protein3305 57
rvtlgpkgrnvvldkkWGSPTITNDGVSIAKEIELEDPYERigaelvkevakktddv
>Protein3306 39
kYESTLAGEVKkiclgplhtefdnngfaytscfvsseva
>Protein3307 83
mqftttvkAAGVAGVLAADGTYSESRdamrfnarykmndlllsamlqqseasnkdntpfd
kldeqavilsayytmdkltirge
>Protein3308 86
rlrrqlpgllptrgprqtvgqqrQHIHIGAVRiqrhthrvighhprwqrpmtlllragvg
nhpindvtrerprqhtnrhqirqtti
>Protein3309 39
msrigkspvkipkGVTVTNSGQTLSVKgpqgaltfnvpa
>Protein3310 131
vvkAQVQVGGRgkaggikLANDADEVRtyasdiigmdikghtvnvvwievasdiaeeyya
sftldrakkrqlhfgsgqevppghavrrgrrrdrngcrreprrdrqdAVQTDYGLKVDGI
VGAKtwaavgs
>Protein3311 63
edglaelhdrirrarrkytklyrrraseqvdkdasrkkahqqhartvtkAEAFEDALAIV
SDK
>Protein3312 33
vvegerkrvqayegvviakrnrGLNSSFIVRkv
>Protein3313 48
VLDEGQAGDNIGVLLRaarrkrmwsgawcwpsrrasrrtrnsrprsmc
>Protein3314 59
mgdassyevgqqldasifeagdrVDVAGVSKgkgfagamkrHNFAGQPASHGAHKvhrk
>Protein3315 64
mgievtfvedaadleawkaavkpntkAFYAETIGNPRndildisavadvahaagvplivd
ntva
>Protein3316 96
lgnidgkEINWGDTHHPAMSETQGKydgqflfindkanprlavidlrdfetkqivcvtsk
psrswltrstsYGAIGDVIVATVKsasptgqigrah
>Protein3317 40
mntihvdvvsveesvfsgearFVALPGESGELGILPRhtp
>Protein3318 144
clvcdyrvastsakvglpeikLGIFPGFGGTVRlprvigvdnavewiatgaekrpdaalk
dgaidavvapaqlteaavalvkqcidgkidwkqcidgkidwkakraeklnpvklnmleqm
msfntatamvvskCQTNTINANKl
>Protein3319 31
eispsatnpkytqqgykgafrVMANDVQQGK
>Protein3320 36
mphsfglrartrdlfsrafrarGTIPLTTYLEVYKr
>Protein3321 64
maatcdvcgkGPGFGHSISHSHRrtkrrwnpniqrvramvgdagktpkrlnvctsclkag
kvar
>Protein3322 75
vyvadsfhatssatsgdisttkTNGIGGAYAANTEEHTTTSGDGNQYRgatdstteimga
levvlgaatiniqlg
>Protein3323 161
lndkkavvaevsaqvanaqtiavaeyrGIEVTDLTVLRkkarESGVYLRvlkntlvrrav
adtsfagladqmvgpliysisadpvaaakilndfaktndklvlkggsyagkvldkaglqa
lasipsrdellskllyvmkapvtglavclgalakqreevaa
>Protein3324 22
mgqkDPLTEWQRegfemfeqlv
>Protein3325 35
avkFTNLTTEDTVTIKvngveyslqvgvalngtqe
>Protein3326 50
YASVGDLIKvsikeaaprgrvkkgeiysavvvrtakgirrgdgslvkfdg
>Protein3327 15
mrNWTVCSTAGSKrc
>Protein3328 45
kfisdrgkirarrVTGVSVQEQRlianavknaremallpysssgr
>Protein3329 196
pprlrddgvvlpggraswkasrvdlfeyqgkQFFGSFDIPVSAGEAVTTVEDAVAAAERl
ntypvvvkaqvqvggrgkaggiklandadevrTFATDIIGMDIKghtvnvvwievasdia
eeyyasftldrakkrqlhfgsgqevppghavrrgrrrdrngcrreprrdrqdAVQTDYGL
KVDGIVGAKtwaavgs
>Protein3330 30
ainfnrEAMITLTKlsltkvdgitmiesar
>Protein3331 49
advgdevtihltnlerAQDETHGFTVSTFNTHASVEPGKtvtvkfkadk
>Protein3332 25
mnvrDNEVFTPIDLINARtlssvin
>Protein3333 301
ellgievperatwirTLLCEVNRlsshmlflatngmdlgavgmmlygwrereetlrFLEF
VTGLRmnhnfirpggvaadlpdgwqaelesvldlipgrlqefdklmtgqpiwrerlqgvg
vitaeeavtlgatgpilrstgyawdlrreqpylayeqldfdvivgsygdcfdryairvne
iresikilrqcidmmpkgnykvqmmpkgnykvqnkkvtpppraridesmealihhfkiyt
egfkDADPGEVHLAYAPAVPPPAQRfraatlrraprggrgdgrprpieqrddrdvglqgl
r
>Protein3334 68
mkkICGQQPVTTKakksiatfkvregypigcmvtlrkvkmyefldrlitiaiprirdfrg
isgksfdg
>Protein3335 16
QMMFIYLKtmilmrrv
>Protein3336 24
vtfirpykYYYTFQEERskvecea
>Protein3337 41
vvrGATTLPAGTGKtvrVAVFAQGANAEAAKtagadivgfd
>Protein3338 32
pctdkIGPSPYSLLFEAGDYKcfptrlpgsls
>Protein3339 41
mqvgqtgkIVAPDLYIAVGISGAIQHLAGMKdskvivainr
>Protein3340 34
mvkLGGGMVITNHTAPTAGNSPKTSDYLVAAKvp
>Protein3341 41
nylgrLVTEPAQQFPRtfnqqfiktqdlrygenphqkaafy
>Protein3342 53
qhgaagldntgfefasnyaysgkMIQNHSEVWVVGGNAKiaaakgfngdrkst
>Protein3343 34
avvvrtrfgirrpdgslirFDDNAAVLLNNQKap
>Protein3344 33
edvhgeatfvagfqprSVLDAGCGTGRvaielr
>Protein3345 46
kagdilvgkitpkGETQLSPEEKllraifgekagdvrdtslrvppg
>Protein3346 93
geivvkvrrwlaslegdptgqlspaeaitqgaevtkealrVIASSAPGPIAQSDLIKtlt
tmgykatdasadalmssldgieeatggsvvrqv
>Protein3347 31
TIMAVCLLKsgrrsmvqfpdtvrlmeehtvs
>Protein3348 31
lfgivfdghtdlrrILTDYGFIGHPFRkdfp
>Protein3349 33
eagepivipnseggrTTPSVVAFAKdgevlmge
>Protein3350 150
lqtanlgtstltgdleierNQNGNTQSESMNSGKasltarvdfnnydgngssqsgvgfsh
sgygqvldfyyeglmgtanfpisgdtysitmpasayglsvivnanpfkennvdfggvttn
etfnangggaspftiwngtsytgqtyivdl
>Protein3351 178
TTLFNVVTRgagkTTLFNVVTRlyepnlgsvlldgqellttkahdiaqlgiartfqnlal
vpgltvldnvmigehssttggflislaglqflgreqaarrrgmelldrlglaqyakspaa
gALASNPTTLLLDEALASNPTTLLLDEPASGLTHSEVDELGGLIRsirdefkltvllv
>Protein3352 32
minfckwngnfdprTMGTVPNVGLMAQKaeey
>Protein3353 22
mkagfrTNNLDPNARhcmasav
>Protein3354 33
nlsgekrffkVVSWYDNEWGYSNRvidllkhma
>Protein3355 313
edlgnglkaifeieyglsldssgggaaagqangagtsttwwnrHSYVGLSSASLGTVVGG
RldgvrygifnkYDAFAGGNIGNFTQMTGQVDRannaiayispsfsgfnavlaysssign
snnlglaaqeggaatgrdsatvpsaatlggnagdatlytanlnytngglslsadyeyinf
yggnvdsaytaakghddaqvylfagsydfgvvkVAALYDRfetstnswgrAAGLGDADIQ
SWFISASAPLGKflvkatygetendnatygetendnakeskgtkAIVEGGEVIESLRdrv
lgrtvaedvlhpe
>Protein3356 83
magaaerltlkqvdfvtlpgdeievklgfdesppqlqsyqiekparlvfdlpntkntlts
rylnlgngnarSLTVVDNQERtr
>Protein3357 31
krirykgivcdrCGVEVTEKkvrrermghik
>Protein3358 67
gwgssgsgsgqfknpygvrvandpswgesvyvadsnnnrIQIFSTSGAYRtsmgstgtaa
qpgtftt
>Protein3359 43
mvvgvtkgfekkLSLVGVGYKaqaqgaklnltvgyshpvnkdm
>Protein3360 31
atatgsktvrAGIDFFPLTVDFEERlyaagk
>Protein3361 75
rscgignpsrgisfgrfkkrartnsvrHHVHGFFQKlprkliirllspcemlltrfnnkq
siissvitaemrlak
>Protein3362 104
mtsarlgpheldaiesdckprrvfythgisaeadaaacrrgaeaeaftgigaikvgkLEA
SAVPEEVYEDPARqvavliyttgttgrpkgvmlshrnlayvagr
>Protein3363 34
mtveearvalvqkIGENIQVRraqivegenlaiy
>Protein3364 77
maiqgspltnrrSTYDATFGVEPRdaitlhkngvartwpsvpgvrTFDDSNPNRYWSAGN
PQNSVKvagtgtkltiv
>Protein3365 53
liglgvssigrVGATYSQNAKtleeyydfldqgqfpvvrglglsrddlvrrav
>Protein3366 38
aegklpasysflllgitkASLSTDSFISAASFQETTRv
>Protein3367 13
ckwkWWTNWNIRi
>Protein3368 45
fqfrkEAFDHGVLReylivwislsdqspirighrnnfailyfnsd
>Protein3369 29
mqifvktltgkTITLEVEPSDTIENVKak
>Protein3370 24
HQMFLILQLNFYQIYQLMEYKqff
>Protein3371 31
cgkDHTLFALKdgtvlftvkgekkrrtvtiv
>Protein3372 51
aigggrAGIIETNFReetetdlfgeqavlcggltsliqagfetlveagysp
>Protein3373 33
PGMYIGSTDAKglhhlvwevidnsidehlagyc
>Protein3374 38
tldnvkTFNTNIVTLVGNTFLQSTINRtigvlfsgntt
>Protein3375 35
mqfdrGYLSPYFVTNPEKmevemegayiliydkki
>Protein3376 59
meqeefqlgadwqwtntsvlgvryvnkslkNTIEDIGFLRnnpetgvrEEVYTTGNPGK
>Protein3377 33
yggdltnlvfdhypelakgirGLSEETTTGVHR
>Protein3378 29
mrgafgkpqglvarVDIGQILLSVRckqs
>Protein3379 14
LSCDALGRttatpe
>Protein3380 70
mtivtsgderiveqivkqlnklidvikVVDLNESEFVSRetalikvhtkaedraealria
difranvids
>Protein3381 23
wttpplpssrrELGAMGYKtsss
>Protein3382 71
VDTIVVSTQHSPDVTNKanregfdgtrdqtvhaegsvrsdqretpyqpdrpFVVGGPMGD
TGLTGRqdhrr
>Protein3383 14
GYIFNVEHHRqgae
>Protein3384 32
ykgglrlhpsvnlgiikFLGFEQTFKnsltgl
>Protein3385 16
lkPVAAPWPTTKrsty
>Protein3386 71
spsdravksyldtrlfsrTLADDITLSDGRvvekgtevglelmatlrdddsvtrvrvlsp
ltdestfgita
>Protein3387 32
gkVPFINFFDGFRtsheiqkietwdyedlket
>Protein3388 36
gnltkdpifrQTTSGTPVVNFSIASNRrfkdknedw
>Protein3389 48
skpdvfaspkadvfskskpdvfaspkADVFAESKpdvfaspkvdtfnk
>Protein3390 73
drpilvhalletarGVANVEEICGASPRMQGLSLGPADLAADRrmkttrvggghpgyvvr
adpdpddaeaprp
>Protein3391 33
ivatgskarHLPNLPVDQKivmdnegalnqesv
>Protein3392 31
kkVSYEVTPTRegqvldydkltmrvetdgsl
>Protein3393 43
makvpriikVPAGEAYVATENPLGEMGYHVVSKgdlmpfrvki
>Protein3394 22
mfvlkFAWAQWGIKsapcqpks
>Protein3395 32
ssdlakTTVSVPSSKvkvaiaqvlkdegyidg
>Protein3396 83
qtavnvaqtavdaaqaavnadpnnaakkAALTATQSSLAVKtatqsslavktaelsakdf
afsnakHNANWYASPKnyaeyll
>Protein3397 94
asrpwparrrwasslrtpccrrstrsapprrgrvptgspslrstsparLLDFLEFIGERs
pawprstpgssptptirsagcstsssssasgttp
>Protein3398 81
kylvnptgrFVVGGPQGDCGLTGRkiivdtyggaaphgggafsgkdpskvdrsaayatry
vaknivaaglasrclvqvsya
>Protein3399 64
nkreydgprttegiiswldkkSGPLAVELTTSESIQEFQQNRASVVGYFSQKdstafknf
lssa
>Protein3400 30
iwrgqreliigdrqtgkTAVAIDTIINQKd
>Protein3401 33
kpvaavvkEFFGSSQLSQFMDQTNPLSEVTHKr
>Protein3402 42
YDSSFTWCCSPNDTHGCRasgpssgtasscalsrtmttkpmk
>Protein3403 64
aggrrligatnpkDSAPGTIRfdyclnvgrNLIHGSDSTASASKeihtwftegevsnytd
niyp
>Protein3404 31
stpgsgpfsltgqpsacgtarEVGTFAHRlp
>Protein3405 33
syakINEYGFIETPYRkvnkcvideddvrylta
>Protein3406 14
migqkFGEYSPTRt
>Protein3407 23
HCWQQPLWLQWYRicgfpiyvrd
>Protein3408 33
NSSDVSSIRfgsvinfkdeklrfersesidcng
>Protein3409 19
malivqkYGGTSVGNPERi
>Protein3410 31
hfghqtrfwnpkMAPYIFGHRnkihiinlek
>Protein3411 18
IVSIEVHKgdpwnfpstk
>Protein3412 29
mqfsptnapqdvrDAVADALNLLDSGKar
>Protein3413 35
awgepyshfvkYMQALGYVWGRhylphdathkrqq
>Protein3414 135
VAYVTGGMGGIGTAICQRinmngkVAYVTGGMGGIGTAICQRlhkegfkVIAGCGPTRdh
akwiaeqaalgytfyasvgnvgawestveafskakaehgvidvlvnnagitkdrmflkmt
redwdavietnlnsm
>Protein3415 45
msvlcvtgaiaselkVGYVNTQRifrdapaaqkaakklegefarr
>Protein3416 41
mtfgdkwlakLEADIFWDDGKtnrqqfggknsqlfgwftga
>Protein3417 57
AELIEEGDPRVIDIAESVVGRYIETSSAQERgdryrrvggwpvyrdlqrpgaagrgr
>Protein3418 18
AYFWMITSLYKskssksa
>Protein3419 31
dvniptvrakFTTAVAIPNRiggndryetsa
>Protein3420 85
ttidrawqagevipqpperlsgktvavigsgpaglavaqqltrAGHTVAVYERadkpggl
lrygipefkmeksvvdrrraqigra
>Protein3421 21
pyttlfrsltrDYTINLHRep
>Protein3422 17
mrDSGEFEAMPKkeall
>Protein3423 44
mlflesvnltknaialpfvssakTPLTGQVTPGRqlatarvsma
>Protein3424 63
mdikvanqewkvylqsikdpvatpqiwrlgwcvdypdannfvrEVTAFGGSSNPKagggf
nwk
>Protein3425 38
mqlithqtgpegqkvrHLLIEEGADIQHEYYVAALTDR
>Protein3426 112
tvvanpaqdaeivqrEVFGPVVSVQRfadedqalawandvryglassiwtsdvsramrms
sqlhfgtvwvndhipivsemphggfkqsgygkdmsiysiehytelkhvmvkf
>Protein3427 30
ndgggerAYDIYSLLLKeriiflsgevndv
>Protein3428 72
vdpsaaslavlgdyvpwgisqafgswtrSNSLDNTLRviqvvptdwvlldvriqavhhgf
ghgdvyqwssdg
>Protein3429 33
VLAITGGAKletklpllesfmkiadqivcagvm
>Protein3430 66
ieldknrnnvvlsrrAWLEQTQSEVRttflrelakgqvrsgvvssivnfgafvdlggvdg
lvhvse
>Protein3431 21
miatsikATVVQENARkvgdt
>Protein3432 36
sdevevvgltevprkVVVTGVEMFRklldqaqagdn
>Protein3433 74
skITICGFSCILSRqfspfekmftlisysdffsrwffnmmrclvssstrniryclsfivv
gffqmlvsigltpv
>Protein3434 21
wyvvdasgktlgrLASEIASR
>Protein3435 59
mavankqklvsdlkVVISDTEELLRatagsagdkvgelreriglrlrdakerlidleva
>Protein3436 75
mkAWYPPTTVIDFKvrpgrpllikvtnttaterGFQMIDTVNAASPFVLKaevrlkpget
kyigvptsdlfnqtq
>Protein3437 61
EDALHATRAAVEEGVVPGGGVALLRaisvvkqikgdnhdqdagikivlraleeplrqivi
n
>Protein3438 33
gilligiqlslgydlkQLMMHVQLGYYRihqsf
>Protein3439 54
mkdvsgrlkldlaqfrALEAFAMFASDLDPASRaqlarggrlvellkqrqsspl
>Protein3440 22
IQCAACLVRdrsracnqlrrat
>Protein3441 33
givhapigklsfggakLQENLIALLDTLQRlkp
>Protein3442 33
isdeiskkiedagvefvtirSVLTCEAKvgtca
>Protein3443 32
ppdlsrFLLSPMPGLLRevsvaegeavaagek
>Protein3444 31
glgnvrVTAAGPGNYQVEFIGALAQKnvnll
>Protein3445 16
kDSIQVSPEYLQKlld
>Protein3446 49
LSLAGMVAGTSGTVVISGLTGRdydqwgylrsaacwfvrpcvasvprar
>Protein3447 51
mgreiltvaetvsnekgvsrEAIFQALEQALVAATKkkfyegthseeaqlr
>Protein3448 88
GTTPLVDLGDEFKapprwstwatssrvvswrsiprwststtqrkattppsslawqrprpr
ptarpwCTDFAACKatvrsaptsqhars
>Protein3449 86
gaiveevsipsisaclsayyivapaeassnlsrydgvrygnrVEAANVTDMMTATRtqgf
gdevkrrimlgtyalsagyydafyat
>Protein3450 46
maeaatwrNSYLTAAHELRngpptkgvskatlmqmllqipmerfle
>Protein3451 182
mankaivgqkVGMTQVWGDDSQIQPVTVVKvdpcrivavrSADGVDGYEAVQVTFGTKsa
skLTLAEAGHFDKagaeaghfdkagvdpgvrlvelrmtdasayevgqqldasifaagdrv
dvagvskgkgfagamkrhnfagqpashgahkvhrTELEEQCIDLFKKTEKKCLVIRglpe
kd
>Protein3452 1052
mspdkVTHMDISPRQVVSAAASLIPFLEHDDANRalmgsnmqrqavplirpaspivgtgl
egkvardsrmlinaegdgvvdyvdaakiiirydrseedqlvsfednvktytltkflrtnq
gtcinlkpivkkgmrvnagtvlcegyatengelalgqnlkvafmpwkgynfedaivlsen
fedaivlservvredvfssihiehfemdvrdtklgeeeltpdipnvseeatkdlddngii
rvgawvnegdiligkitpkgesdptpeekllraifgdkagdvkdaslkcppsvegvvink
qlfarakkdkvqkvhekdlldklddehevllnelktnlidkllvlvknrvtkgiksiyne
emlpkgskfnktvlkaiefntvdyanwtdddatnalivrmlhnysikvneelgrykrekf
nisigdelpagvlklakvyiakkrklkvgdklagrhgnkgivsrivrvedmpfledgtpv
divlnplgvpsrmnlgqifetvlgwageklnikyatpifdgakfseiadelvkaelpelg
qtylydgetgdkfhqkatvgviymlklshmvddkmharYRGDFEERlkkvlkeiktrgdi
ilfideihtlvgagaaegaidaasilkpmlargelqtigattldeyrkhlekdaalerrf
qkvvvdepsvahtieilkglreryeehhrvtitdqalvaagnladryisdrflpdkaidl
ideagsrlrirrmaapeefrelevelaevsrqkkeavesqdfeeagrmrdrekellerkv
steaelkasgedlfdevdeesiaevlamwtgipvyklteeettkllrmedelhervigqe
qaiksvsqairrtraglkdpkrpsgsfiflgpsgvgktelaktlaqflfgdegsmisldm
seymekhtvsreymekhtvsrlvgsppgyvgyeeggqlteavrrkpfsvvlfdeiekahp
dvfntllqileegrltdsqgrsvdfrntvlimtsnlgtadlrkanvgfsrDPNAYLTPVG
SFLRkssldelpqlwsilvgdmsfvgprpalf
>Protein3453 42
saaspllwkMPDNSTQLGSALRSNNVYFDSTAVRsanggkaa
>Protein3454 50
fkGVEDLGNGLKavflveqglgldsnstdaspgnksinftrqayaglagk
>Protein3455 35
dlrGADAPDDETARgiidklffsdkrydlgevgrs
>Protein3456 14
SGDMSLAAAAKqgg
>Protein3457 48
kAPAYDELSPSQELLETGIKvidlvcpfakggkvglfggagvgktvnm
>Protein3458 27
niecqkQPPAVDSRrlgarlfgavgec
>Protein3459 32
keseldvyaivraggrqekVSVGDVLIIDKva
>Protein3460 51
nlqehsvvlirggrvkdlpgvryhivrGTLDTAGVANRrqsrskygakrpk
>Protein3461 46
mdkYLEGGSLSEEDVIAGIRarTLACEIQPMLCGTAFKnkgvqrml
>Protein3462 34
TVAAVEQAKeallpvvvpnvcdeagalasllkpv
>Protein3463 26
marGFLIGATAGRttltgeglqhadg
>Protein3464 53
lyiydalykqdtiehvlvrHEQAAVHAADGYARatgevgvalvtsgpgvtnav
>Protein3465 33
mcglapsrVLGSLSYGAGGWESASIRmlptgkv
>Protein3466 32
ITLDEATQEVLRrcgphhagrshsgsaslpsg
>Protein3467 60
vtrpdderlsrslhgltrTLINNMVIGVTDGFEKkmeirgtgyrvlargssmefalgysh
>Protein3468 21
vkEISAVTLEAKttnrrpmtt
>Protein3469 41
mgrfegkSALVTGAASGMGRattlafaneganvlavdidad
>Protein3470 28
rprHMGVMVGMGQKtlmsemkhnprevs
>Protein3471 33
arihetnlkkQGMLALTFANKedydkileddii
>Protein3472 97
mrfgdleivpdegvvtladetihltktefrLLVELASSPGRifsredllekvwghgylad
srlvdvhvrrlrtkVEADPGNPRhvltvrglgyklaa
>Protein3473 18
QMLEENLKrdigsylmet
>Protein3474 115
gvlaahkGISTETLLTVLADAIDAAYKkMPGAEEFAWTEIDAETGEIRvwaqelgedyel
lgepydvtpsdmgriaaqaakqvmnqrireteremkyeeyagreggivtgivqqt
>Protein3475 55
msssegvdykqlrTDLEDLIESAFKtnpmyddgsyagllvrlawhsagtyskedg
>Protein3476 68
IYTDPVIFEEERrkswlqrgglsvtnrncqnpattgrrkspgyrlsscaartgrlwrslt
fahtgara
>Protein3477 34
ldprEIILECASKhqasfiamgsrglsglknivk
>Protein3478 10
LENVVSGKkv
>Protein3479 28
mgyrVGDNAPMALVELVDRpasieaaed
>Protein3480 23
msrpirNIAIIAHVDHGKttmvd
>Protein3481 36
tyedaiilserlvrDDVLTSIHIHEYEVDARdtkrg
>Protein3482 97
gealatlvvnkirGTFSSVAVKapgfgerrkAMLQDMATLTGGQVIAEEVGLKlentkrs
asswrtppsscwaaparwssprTTFHPVDRragrprn
>Protein3483 43
eggylteavrrkpysvilldevekAHPDVFNVLLQVLEDGRlt
>Protein3484 45
vggdddqagptatvdttedernrLVLDDPDLLALARwaviiedhy
>Protein3485 42
LVNLGNATGHPSRimdgsfanqvlgqmhlfaekfadlpedqk
>Protein3486 20
LNLNFEPNPQGQEDPAEAIK
>Protein3487 31
phvnigtighvdhgkTTLTAAITKvlskhdp
>Protein3488 25
sllesqprEVCEYIFLMRvvlwmqg
>Protein3489 63
hdalpilpqaqgesltfervllvdtdktikVGAPVVEGASVSAKvlshlkgdkvivfkkk
rrk
>Protein3490 29
ydhrIVDGADAARfltamktrieegafev
>Protein3491 38
msnlvevkVPDIGDFAEVPIIDLFVKvgdsikvddaic
>Protein3492 33
kegdiligkitpkGESDPTPEEKllraifgdka
>Protein3493 15
dgqakTVLMQEERql
>Protein3494 60
faphidsgdhvvivnaakvvltknkaankgvyrHSGYPGGIKsetyqhlmerdaaeavrr
>Protein3495 83
ikpylddksvedirvnlegakFTLAVPSYTYDEGLKsfqdiakfkdklgnkIYGTEAGND
GNRlildmianntfdlsgfelve
>Protein3496 33
sgadryatnrAVINLAADIYPALRnnlqlellq
>Protein3497 78
mtaenlavkhgftrEQQDALAVESQRrAAVAIDEGRfksqivpivkqtrkgevvfdtdeh
vkrgttmetpakigrahv
>Protein3498 13
MQFHFNTKrwmnv
>Protein3499 39
akklqpacllrqleqqrEYHIEELTQKfhrvkryfpfpt
>Protein3500 33
vtdsgevraldvkvgnkVLFGQYAGTTVKvdge
>Protein3501 20
LLDQGQAGDNVGALLRwyqa
>Protein3502 39
aqeirAGNVIMQGKdpmvvlkteysrggrgaatvrikmk
>Protein3503 33
kldikLMPVTSANRitliqngtvdiecgsttnn
>Protein3504 81
mgakgaveiifredkgdpaklaakeaeykarFANPFVAGARgfiddvilphetrkricrs
lvmlkdkklenpwrkhgnipl
>Protein3505 21
mdgkTVSIPIDPSNVVIQKlk
>Protein3506 146
tcattggpgstlnlysnytalapaivspgqtvpfsvtqfscggaftnrTAIFIDYNRdgd
fldvdenpflstassgnnvrSGNIVIPGTASYGKtrmrviivetsgvisstgtytwgete
dytieignanplsyawtptaglsdpn
>Protein3507 44
mpkYPHQFSGGQRqrisiaralatqpeflvcdeptsaldvsvqa
>Protein3508 37
pkspinkrEYGPGQHGQRrknkLSDFGTQLRakqklk
>Protein3509 33
rgqreliigdrqtgkTAVAVDTIINQKefyeeg
>Protein3510 23
SLLPVIAAFAGASGVNVETRccr
>Protein3511 37
setalfyiggiikharALNAITNPLTNSYKrlvphye
>Protein3512 23
ldydvkvkyylskVHLDPTTQKv
>Protein3513 28
dlsayqkkEIVSIDSNIRsgckresfte
>Protein3514 31
mrALPGAVFILDTRiehiaileasrleipvi
>Protein3515 88
AAAAEAADLERprAAAAEAADLERagidvgwvaelysfdavsilgylaaktetTPTLTAM
TAAGLDTPTLTAMTAAGLDAVSEGRfil
>Protein3516 21
TVTHEDVTAEELGGAVTHTSK
>Protein3517 66
ssypiggnrgavkgsnagcgkETGEPAHAGSLSRsvwwtytapssglvtvdtfgsafdtv
lavytg
>Protein3518 42
mrfkklnpavnntalkMSESFAALFEESLQRtemrpgevita
>Protein3519 50
YQPESWAPTATVWALDNRpracawwatargcasraaspaptptrtwpspg
>Protein3520 34
AANFIIENFNPDVLILDDGFQHRkikrdldivia
>Protein3521 39
kekpqegevlavgpgriddkgnrVPIDVTVGDRviysky
>Protein3522 27
mnkVNDEGGVNGRklnfislddgynpa
>Protein3523 33
ltqeylirNGLEVGVETDGNRairriiseqpdl
>Protein3524 41
mgnfgddtffvsltrpgvlplekGDDFDVIHRqvdanndni
>Protein3525 33
VNLHFNGKnlikgvkvfdqqglmvdsnlnlsqa
>Protein3526 60
msrASDGSWSVTTGVKdarylyevvvyvrstgrIETLTVTDPYSVALTLNSTKsvavnlk
>Protein3527 26
mlvgadlqrPAAVAQLRtlaaqvdvp
>Protein3528 34
cgilkCIEYLLQCNGFTSLFIDRfpnnsissfsq
>Protein3529 84
mggsakhqrLMLANLVASLVAAERivtteakakalspprprprrcapwprrssprrqraa
ctitaWGAEVYHALKsvlkakgfa
>Protein3530 34
casvhganrLGTNSLLDLLVFGKSAGDSAVEDLK
>Protein3531 306
lkdvdiirnlrlrAGWGQTGSADVPGGASKyrysivgpgniinaannpnpdlkwqadeqi
nvgvdfsifknrvtvtadyfekkttdllyptitadppppgspptwrnidgeiknsgvels
inaniinqkdfnwdlgvfatfqknnvtgltapiqtgalngqgisgatveviandlpinaf
vtkqfegfdkdgfaiytdggytlfntgnpnpstilgisttlsfkklsftanmngafgqdi
ynntlntvvpignlgsrniaksiyelnppeaqanpitpssryiedgsylklanatlsysl
gnvgki
>Protein3532 93
kadakhpisvnlycrvqnllntkniigvyrGSGGALDDGYLSTERgynelnsvetiygas
nvdyfvdsynfrlldpnkftrprrifvgaifef
>Protein3533 32
ldvfenkgegweekTLGGIYDVRdgthdspky
>Protein3534 36
tdergsrEYNLALGQRradsvksmmtlsgasdnqie
>Protein3535 250
tknnpvligepgvgkTAVVEGLAQRiavveglaqriveedvpeslknkrvialdlaamva
gakFHDGTDLTAEVVKnnldayrggeeMVDVTQKevtarralargrvlmtaettaliarG
EVSKGDVLAVARVAGIQAAKrtsdliplchpvgiggifinfriddewveveaqvetvdrt
gvemealtavsvscltiydmcksvdrsmmlgeitlwektggrsgtyrreavaesgndrdd
dseslrpfnr
>Protein3536 115
kkWIDSEFQPSTLNKdqqmaemkwfieaakklqakgvkeisvvsetittheyesktlaka
feeitgikvkhdliqegdvveklqtsmqwsrscrrrcsrarVMVSGINLVKkhvk
>Protein3537 23
FLWEFHQTIPKgllqhnhspflp
>Protein3538 22
gyhsqnylllkSICYLCLQRia
>Protein3539 33
hnefgfsdvrIIDGSAMTGKltfdaeitsasln
>Protein3540 76
ptrrssdlvyfdfdsfvvkpeyasvidghvrylnarknlkitveghtdssggrEYNLALG
QKraeavaramrlsgl
>Protein3541 31
ganrLGTNSLLDLLVFGRaagnhiveqfksg
>Protein3542 31
dvdpadvvkVGDEVEALVLQKedkegrlips
>Protein3543 51
cgvttitgqgngqggreqghkCDQLPGNRDVENPEHRayvasvwgcdvdei
>Protein3544 20
mgrVSLDQYDEIQEERiavg
>Protein3545 33
alkkedkVTLVGFGTFSVSKraartgrnpqtgk
>Protein3546 84
iesndlpadqgvayhrdafahvtrpsrapegaakSAVVSEGGYALRwiqhynplqledqs
vvdtfygaetldatravgitkats
>Protein3547 76
mqyirpeinticlgqaasaaavllaagtkgkrlalpharVLIHQPHGQSGYAQASDIEIA
AReimrlkqaleevla
>Protein3548 46
TQGADAFTTIRlrfttnavvapptpatdhstanffalssaaqvqta
>Protein3549 50
rclaakvileievgvvggeedgvenaindkLYSTPEDAIATVRalgsgen
>Protein3550 57
mrtqlilttavlgvagslgasaqvysvnavgyinvsvpagkFALVANQLNTGGNKig
>Protein3551 31
dapsgkLDLLTTLDFRmngtclhsdvilpta
>Protein3552 15
PAENHIQQWITDKwg
>Protein3553 43
TQPMSLNLIRihqsvnikikpsfylgvgynldgfakivdeklr
>Protein3554 41
FTATPPEASDGTSKplgrwprqacrsspphrpkhrtapprt
>Protein3555 28
VASVSAWKtalatatpvmsmmpmafaty
>Protein3556 33
laadaevqfclaqrTPAGAATTGINRvyynqsa
>Protein3557 35
dlkviledfgtfqptfilavprvfekIYNSAEAKa
>Protein3558 33
rALGALGLRrhqrpalpqcgalvvgpradqrrl
>Protein3559 42
svintqlkdvtkNANGAYEQFAVDSKNNTSTISTVTPAPKtp
>Protein3560 42
tdylhvinwkkAAELVAAGKakkinghnvlmmetaikegilf
>Protein3561 64
ivedvitsggqvvlstadlrGIGAQITDVVCVIDRSEGGTEALSAEGLTLASVVNRddln
aaag
>Protein3562 34
mtreiatvyarenirANALCPGPVLTPLLAKyma
>Protein3563 16
epsrLVSQASGRlqqi
>Protein3564 13
HGGIETGIKtkth
>Protein3565 35
tglgdeggfapnlesnrAALDVIVEAIEKagyvpg
>Protein3566 66
mlrADVCNAVEELGQLLDHTGPVAASERnaarifnsdhlyfvtngtstsnkivwhstvap
gdivvv
>Protein3567 33
ALPIYWLCIYYWCNCLWIYGKcchiccrylccc
>Protein3568 33
meylalqrnpdglinnagllperTTDYEIGFKq
>Protein3569 39
galdgdwgrstaaeradvidrLYALFLERsddlanlita
>Protein3570 36
lpkinsnwlnqrWHCLNLPVRlclyrrislsvllws
>Protein3571 33
kIVYDALTMIEEKTGSEPVGTLKraidnvkpal
>Protein3572 121
AALVYGQMNEPPGAReqesdllvsllpntsemkkikmccyslitfsdlhkpaqrcqlfsd
vfhqqsvinqlslqiwepfkrelqqqralqeritttkkgFGSVDLSKfmnvvmesgkkav
a
>Protein3573 16
mrCDANVSVRlngett
>Protein3574 165
gvyaagdccvarhrisgelayvplgttanrqgrVAGTNLGGGDARfpgilgtavlklcgv
eigmtglnlaealdagfdavantitssttagyyptseqvrvtmvaergtgrllgcfivgg
agsakridtaatalwnemtaealaevdlsyappfspvwdpisiaa
>Protein3575 27
mpvgetirVPMPALTEERrrdlikvvk
>Protein3576 86
ALAAAEHERcvasefaafaakrtapisswlrALAAAEHERcggpgvgavgmcftggfalg
mmveesvvapvlsqpslplgfgrkrr
>Protein3577 39
mlrdgtlkVPAINVNDSVTKskndnkygcrhslndaikr
>Protein3578 31
mpqtrehvllarQVGVPAIVVALNKvdmidr
>Protein3579 165
mrIDGAAVEADDHTSVFSPYDGRelgrvpkGTEADVNNAVAVALDRhrggapaaheraei
ldraavalterHEEFAQSISAEAAKPIATARveaaravdtfrFSAAAARgltgemvpmda
ssaglgklgftlrmpvgvvgaispfnfplnlvchkvapaiaagcp
>Protein3580 275
mpehagkvkryrddaplfsrfqiehqiesayartvqlpsggaividhtealvsvdvnsar
airGGDIEETATRtnleaadevarqmrlrdlgglvvidfidmdesrnrrevenrlrdalr
qdrarvqfgtiskfglmemsrqrlkpalaegasipcprcggaghirDTESSALQILRiiq
eeslkdstasilcqvpvdvasfllnekrteiakielkqrinvlmvpnktletpnyrlerl
khddprldnieasykmaedvedptavtrrsqeptn
>Protein3581 37
vvipvyfgiklnvgsrSAFYIAPGLHYYKaewqlkgr
>Protein3582 25
MALNDPIADYLTRngskrsnrrlpy
>Protein3583 68
ealiasniskGPGVFNLPGLLKiyvherpatkermgrNPATGEEIKiaaraakkvvkvra
lkklkdli
>Protein3584 50
mvtrtlpgpngtsvdrdyllleyrgadkLYVPSDQIDAVRqytggssptl
>Protein3585 51
tptgrcarkQPFTQALDESNAPFFKspgsnrlprrwmsptpNVEAGLGDKs
>Protein3586 31
nprwkgikrgysaadvvrlrGSFQVEHTLAR
>Protein3587 33
gvrprvwfgerWITSIFDLFEENVRffpallpe
>Protein3588 33
ggkvglfggagvgkTVNMMELINNIAKahsgls
>Protein3589 48
rkAGQVFESKgtamqrkvvadkgqdfhfeeacaachlnyegspwkgak
>Protein3590 42
eqvvkIGHVAPVSGAQAHYGKdnengarmaidalnakgvtig
>Protein3591 68
aakVPMGASSFGLTYASRtysdmtqgysatgtgysleygyamskrtsvianygrwtpvam
mstatvvd
>Protein3592 33
davvellpspvdippvkGVLENDSVGERraadr
>Protein3593 207
sgsrdktliiwelkYTGEVTEFGTPVRsleghshfiqdvaisndgqfalsaswdttlrlw
dlhtgnttktfsghtkDVLSVAFSASNNRivsgsrdktvklwntlgdckwtvddkkdghs
swvtsvrcspesnnpvvvstgwdnvvkvstgwdnvvkvfdlgsmalkhnlrrhtgfinvv
sispdgslcasggkdgkFHLAEDWPRa
>Protein3594 35
laaidatikYFNDGDIVEGTIVKvdrdevlldivy
>Protein3595 33
devekAHPETFDILLQVLDDGRltdgqgrtvdf
>Protein3596 55
meleltfaratlaaeradtkpdlestltdaadaarrWIDDAGVQAQLGRmelqdr
>Protein3597 125
vrrvsftveptrVEQSTNYDRLVIDIETDGSLEPRdalasagatltglvqlvaeltdepe
glelgdlapaaglspdlelpiedlelserprnclkrAQVNTVGELLSKtpddllaitnfg
qksld
>Protein3598 18
YGHPELSMSSKrtripci
>Protein3599 43
qkskrpvasfkNLVVWGNHSPTMYADYRnctsngdnvktlind
>Protein3600 15
TTPIDMPRdtkqkei
>Protein3601 33
mlaetlktlseharadrELLQSGLKnaseqlgs
>Protein3602 22
mkGVLVPIEETIRgfnmimdge
>Protein3603 31
vlpsrttsalkCFFTATMEISRippqfwfir
>Protein3604 13
mnqrVAGYNQNRt
>Protein3605 38
kLAIEEVNAKklkiggqeikFELLSEDDAADPKqgtaa
>Protein3606 31
ppnyalfgkVLDGLDVLAEIQSVETGRgdrp
>Protein3607 30
LMSGAALRvsrtssstlklfgsmshllnlk
>Protein3608 53
aevlerQVYAVNDKnhkVAIYQTLGRvygerlgkdrnsldawlnalelnardv
>Protein3609 58
HVDAAQAAGKveidlstmkvdlmsfsghkiygpkgigalfvrrsprvrlkaqmhgggh
>Protein3610 160
dkrvgiigtgatsvqvvpqlaraakevfvfqrTPASVGVRNNSFTDPEWWKtasptpsgg
rEVDSNELGKlftrGVEDNTPKsemgklipglikmgqifsdqkklavgdtimvewvpgvg
gvisakGKPQGEPFKEPEFYNALLRIWLGPVPADYKlkea
>Protein3611 52
vkkrygagiraealddiirdsyvaaleqtqlkVAGFPNIVPISFAEGKdief
>Protein3612 39
ngaetfdiaargnigsskNLANPSDNFFNVLEYGLDLKl
>Protein3613 37
hyrnigisahidagktttterVLYYTGVNHKigevhe
>Protein3614 32
mglikdgnrFAVLTDILGDEDHLGDMDFKvag
>Protein3615 14
mrWLVDAAAKrsek
>Protein3616 40
mkgttggivekAMPIHQSNVAIFNAATGKgdrvgikaqad
>Protein3617 24
LSIIAAICCWPSIPFFVMEIRcsl
>Protein3618 80
kyhpteepslididseraqywlnngaqpteavaallkitgdwqkhkglpgtegtlkvkea
ktskrDLYEAALAAAGKsta
>Protein3619 43
LVGAMTAHPRrhpgrirlrrqagrgddrpsphrppnrrdvllf
>Protein3620 38
rFSLANPASWAEQAALLRdgkmaefkaltdalvggvkk
>Protein3621 39
mkiheyqakellrkygvvtprGFHCISVDAAVKaaeelg
>Protein3622 97
glwrAAQGEPVFSPALAALVLGEFRrlakGTESHSALSDRerevltyvarghtykeigae
lfiadktvenhvrnilsklhlnrrqeliryavehgld
>Protein3623 45
mfedltrMVLNPDVVTRsrgviekcsfcvqriqegkltakkegrp
>Protein3624 36
mkcdtiaegvitackAVNLSVPLVVRmkgtnedigk
>Protein3625 52
layatsnrgachlrGYTIASEVLGIPVKtdplvtegkpelvkafqdatgvfd
>Protein3626 51
eavgdkkVLDYAVGDLQKvagqkpvttkakksiagfkirdgypigcmvtlr
>Protein3627 21
lhdalpicclkGPLGYAMLKs
>Protein3628 32
AAGFTAIVATSRsesstkssrmgaavmysdgp
>Protein3629 32
FIENDCLYIENKkylnlktysavngdiiisra
>Protein3630 38
krvrqaiqagdkAAAQGVFQQSVAVLDRiadkkiihnn
>Protein3631 29
mkikrsrIESDVSPKvetwyagkgkvqwa
>Protein3632 49
mnkselieaiaksakiskASAGSALDGALSAIKgalknnesvtlvgfgt
>Protein3633 40
vkIAQGIGYPVMIKasaggggkglrvayndaeahegfssc
>Protein3634 69
ggagakLTGQLPARssdytltvvvggggsigqtgtgntlnggaggsgymdgasggngyrf
drstfwgyd
>Protein3635 66
eplhlgladetllkdlitrHVEYTSSETAKrilanwdvyrekfvkvypheykraltemaa
aqkeaa
>Protein3636 100
FAGDEWLIEGPKrFAGDEWLIEGPKtyiprveerldqiikpiiielncalrlrarracvd
yhgverkdkeewlirtpgfyipkideevvdivkaltitet
>Protein3637 24
mrAPGSIGASSYPSKvvkgmrmag
>Protein3638 21
FCMAIVHFIFAFSASRrksvv
>Protein3639 105
wyagyadpaistlwwnpgvagftaghvvhddavnaaidaayqtggdarGPVLQDLCEKID
ASANVIPLVTRqdtiayrkdrlqakLATVEGYAHTLRnaetfels
>Protein3640 46
gqrIVEIGSFQGRstivlasaapsgveviaidphagndrgpneieg
>Protein3641 27
mvgvynrvdgtrgvhkAPANEIVRgai
>Protein3642 36
tighvdhgkTTLTSALTKicadrgmakFISYDEVAK
>Protein3643 72
lfafnqgevctcpsrALIQESIYDKfmervlkrvaaikhmnpldtdsmmgaqaskeqltk
ilsyldlgkqeg
>Protein3644 24
MNGIVLLLPHGYEGQGPEHSSARd
>Protein3645 46
msihrEAPAFDELSASTELLETGIKVIDLICPFAKggkvglfggag
>Protein3646 27
mfhrAPGSIGASSYPSRvwknkalpgh
>Protein3647 39
dieawkaavqpntkAFYGETIGNPRndilnisavadaah
>Protein3648 52
rlarfykVPVDQLLPEDGDSEISRtehaeagakidltrLDGVDGPAAEMLNR
>Protein3649 33
dqeyngiirhgakLLYAYCEATVPRiqviirka
>Protein3650 47
mtnvvakAHGSTNPYNIVRatinglqamntpseiaakrgksvedilg
>Protein3651 74
rgnngddrllsanliyangplsidldyettrAVGYNNDRLYVATAGASYNFGVVKVSGLY
DVIKgdvnsfidgn
>Protein3652 48
SGVGAVMGSKktsrrllyvapGVGNLHNPKAFMAAVNEKrkkflpktv
>Protein3653 23
marfarSGGEACAVAVRiaraas
>Protein3654 44
aasrstsarsrTPCYFISTIEDHIAPWKaptwgpvcrparpslc
>Protein3655 53
nrvnrfgnavtfslenrrkekVDALAGIKlsgntaeysiqkslnqkyketnlf
>Protein3656 118
aqaiggdihvlvagsncqaaataaaqiagvskVLVADNAAYTNQLAENVSLLVADLGKay
llvadlgkayshilapattngknfaprFGPVWATSDLGDDGISIIGTDPVKhkaqawk
>Protein3657 21
mnkVDLVDDPELLELVEMEIR
>Protein3658 77
cggkvlaqastldaslrDGATGNVDAAKkvgllvaeakkvgllvaerakavgvtkvafdr
GIVTEIVVVSIGPKeaq
>Protein3659 11
WQQLDQERipw
>Protein3660 91
maafnhqelqtssdllraiahplrMTILEFIDQKkvinvnkiyntlkleqsitsqhlrim
rNADLVEAKrdgkFIYYSLNYDKinhvnksi
>Protein3661 14
YEYDDIARkastal
>Protein3662 35
dkTDITAYSINDTLQFKnftysfitaifylkigii
>Protein3663 35
agsagcvlaarLSEDPNVKvllleagrpsssifvh
>Protein3664 26
epaphqsvidarqrSSLAGAGRirhw
>Protein3665 33
mrdvlrqiegiknrSAFVIDWEKpsgrvylpeh
>Protein3666 17
LPLFEINPKylptlnsr
>Protein3667 88
GLDTYGSRSLVVGGEAVVRaadkviekarafaahlleanaddlefeagrftvqgtdqgig
itdvalatfashnypeglepgidadatf
>Protein3668 67
nqdtgclititynkADGTNAVATASGKGAGGTAVSTAIAEKtlvlslrangslksngagt
ldpkyvp
>Protein3669 33
rgrnvviekSFGAPTITKdgvtvakeveledrf
>Protein3670 48
pnlnalfneatklagasgtkGSFDEAQADALLAKIAEIDAIFWETKka
>Protein3671 47
ketgviqtvtfapvkVDPNYADPKvrQAISMAIDRdtinkqigrahv
>Protein3672 32
gsltldialgigglpkgrIVEIYGPESSGKtt
>Protein3673 63
melhqrLEDYPLGVHRlpkqldedvaryhldalgvrLTELTDEQSEYLEIPKagpykpdh
yky
>Protein3674 19
LTGDMDVRIDLTANNNQVK
>Protein3675 52
plfghpildgafsdrktfsdvllsesfriqslkersrNINVVAAMFHRsslq
>Protein3676 32
gqtievlntdaegrLILCDALTYAERfepaav
>Protein3677 66
letdpfdrfiyishlpqvcniyiysldgtlinsiqrNNQNPNNSLEKwnmqnasqipvas
gmyiiv
>Protein3678 67
mskiekrfstaavksknagttlpwleynykgfpliatitkLSQLQADIKttesdimtgmf
qsdlvaa
>Protein3679 43
mstgltsndkgvelfnievrdnskLQTINSTNNTLRevyitng
>Protein3680 33
manaqeeansiwlqqrNSGITNPSSRqygdgpe
>Protein3681 127
sdrphrhrhrrqpgnrpgdrpgicrtgrqrgdrrpqagrlrlgrrnhqhrsgqnrrrLED
GAALVQATVKprevggrcgpgssdregvrrgghrgqqrrqrtgatsgrhhtgglgevlrh
qparsgv
>Protein3682 19
mnkELVALAPSTMKikiia
>Protein3683 29
mrLNIPVVFVSGGPMEAGKvqsatpsvhs
>Protein3684 21
ESTSYVNWTVFTKvklviftg
>Protein3685 73
rvvevarVEGGDVAGAAGERgqkvakqsrnsrkkaakaakaeqqklsrkaakrnkatsde
vraelqalaqdtl
>Protein3686 19
kkslrNNCATALRgyhskt
>Protein3687 31
lvdayagvglfgatladrtpglrVTAVESAR
>Protein3688 202
maikLGNIYVANSDAGATDRdangltgvftevdggnvsgkvkildgleivmnestmviql
gneaqgsmikadavigggltlnnfalydqqgaapltadslltgtvgsggsfratsgsggs
fratsikIIADAMDKvgkegvitvedgksleselevvegmqfdrgylspyfinngylspy
finnpekMVFPEPVISLAVEPK
>Protein3689 41
gdiveplrervlgrVVAVDVLHPGTDDVFAPAGTLLDEKwv
>Protein3690 32
waeqvwqyqvkaadiglrakTYLEQNGAKkvk
>Protein3691 9
FYQYESSWR
>Protein3692 33
lilclkEIIFLFFDLFFNITSVNFKpllftggv
>Protein3693 32
tstgaakAIGLVMPELKgkldgyalrvptptg
>Protein3694 83
mrchsqaltiklkkDVPLDEISDMLAKanpwakvvpnereiserELTPAAVTGTLTVPVG
Rlhkmamgpeylaaftcgdqllw
>Protein3695 165
aatdaraagkADVLSTSAVNAVAKvdeikVASTTPSNQATAEAANKkvadfnkavseakt
lankLLNPPDPDPAITFAAAAENAVRtvntkamvaakvaatvnlllkwqpqlmrllmllr
lfllflqpilvllwlsvCVYVAIGQKQSTIANVVRkleetgamay
>Protein3696 32
mvgvgilstedalglsatgpilrSTGYAWDLR
>Protein3697 31
ageiivrqrGTHFHPGVNVGRggddtlfala
>Protein3698 83
grrvhlvrcrggnlkfralrLETGNFSWTSECISRktrilqvvynasnnelvrtntlvkg
civqidahpftewykkyydvvlg
>Protein3699 46
mphvaftinveessttqdqkqlttkYTVYYFAPQDAKlrnvesftd
>Protein3700 27
atflipksdtkTVASIEQACKqalvek
>Protein3701 58
eptdppvdpqpaqpgdgttaetagascwgvkqkFSQSATGVYWLRtstlvapekftcd
>Protein3702 33
iaghlakAGVEAGEIIQEFRvtadaaakyaaga
>Protein3703 22
frrvlfrsrkVDGIVGPATWSR
>Protein3704 18
saykirMLSEVLVERetg
>Protein3705 18
mlnqsilkSTMGAPERiy
>Protein3706 87
rggaftvgldlintltvlpryerwsaetlhrtvslapsglpvvgldaqtalvrSPGGSWS
AEGPGRvavyvdahqaevadlpadlhr
>Protein3707 87
mtengkpqgyavkIIAAVFAQAKIPYQFVEVPLARamenarttkSYCVFPVQRaqnieae
yqwvspilvtrsglfarsdfneqlitl
>Protein3708 37
mrQGDVVVARkncnagqdphvpfslnkfyfasyrlvh
>Protein3709 16
SQVTAGLAEVNPGKhk
>Protein3710 79
TLNSSASTNLLGCATHPNNQPGCAVVQANARchppeqpagmrcragerplaggprnrara
rasplaenannqqpipdvp
>Protein3711 54
cwaagdigakGFLLGGTAGRttlngeglqhqdghshllaypvpnlvtydpafay
>Protein3712 23
mlpvhvrlihrLEQEGGLNRale
>Protein3713 148
ggkqavyqtllalldpgdeaiipapywttypepvrLAGATPVYLATDETSGFRvtieqle
aartertkllvfvspsnptgavyprdqieaigrwalehdiwvvtdeiyehlvygdaefhs
mpvvvpeladrcvvlngvaktyamtgwr
>Protein3714 116
IVYGAFETIVAKgngkdplevfsaalnnvrpvvevksrrvgganyqvpvevrparraala
mrwlresarkrseksmgqrLAAEMLEAAENRggavkkrdevhrmaeankafahfrf
>Protein3715 48
TVSTLLAKivtqgkerlrsvydptcgsgslllrvkrevqdvdmifgqe
>Protein3716 29
rrrvicrPVTSNTTWASLLTCLPRaahat
>Protein3717 30
ckAGFAGDDAPRavfpsivgrprhkgvmvg
>Protein3718 88
mvgqeyipwyswydghryagtttslvaqpnnardyydngvvlnnsvsfskatdnvslrLG
FNNVDAKglvpttrlkknvfnmsgsiel
>Protein3719 62
VTNVMEERhpshravptphapgagragsppldrgsrlrprppcgsphpreprrhegarrl
cr
>Protein3720 48
maidrQSLIDNVTKggqepaqwfsrpglaaaptmadhpnlgikfdvaa
>Protein3721 31
viekakrlvehkkDVVILLDSITRlartynt
>Protein3722 79
mnvsgrvnfrTAFGLEAGTPGYENIKIVVDIQTDAPEEKvialmekvfptapipdtimrp
vpidveivhhaeatathas
>Protein3723 46
lataagglesgsvlkALSEVSFTGARgevkmttdrhaslpiylgkg
>Protein3724 141
vaaaisavsaadssvalanrNAAQAAVDADPSNQAKlnvlaiaqtafnnankaavdkake
aklaadvakkalddakiaagkaktdadtaktdadtakttadtakttalpliqqklplrvr
TEANNASIAADKanmkvrsee
>Protein3725 71
vvstalnihtatniaavktggasalvstasanasnidlldkalttinssrSSLGAVQSRf
ettisflrtav
>Protein3726 62
gcpdvlvnnagvlvpspirELEVEQLRYVLDVNLLGPILGVKVVGAAMADAGRgsivnvs
st
>Protein3727 33
qvevrsrrIGGATFQIPTELPANRkisigmkwm
>Protein3728 155
aagykAPTTLAELDALTEKikadgktpwciaaesggatgwpitdwiedlvlrFAGPENYD
KwvagtlkfnspeikpawdyspeikpawdyfqkTAPEYNLYDISSGNVKrpgmvrNPSSG
SAVDLEVWRiprvkageflenvkppltlgtiklki
>Protein3729 140
magdenpfrkALEVGEVEFTPFGRkernltkerqlrtiremelvpaevlernrqiadlnv
qdledlasefsgvptnnpkvaeltlddiqdieavffdfkvsagkelaalggrgelaavdv
scccctpccccaatdmseta
>Protein3730 34
shrnivwtgqslrETFPFPETAGVKvmsylpmah
>Protein3731 34
gqadkivstkDTTTFIGGAGDTGAIKgrideiqd
>Protein3732 16
twykLTSISVSPAKei
>Protein3733 42
rIPVDSIYSPVLKvtykveatrveqrtdfdklivdvetknsm
>Protein3734 15
QINMSDGGAVKsrpk
>Protein3735 143
mgivnrSPVDVLTFQTKamsgvqglvqwtdtgtdgtatpsvnvltlggtyaqgplaaglq
ykmhyftdaykNTTQAFGGIGRknrleafatydlgmakvgvgfdggnvgtvdnalapaal
gggsqamvdfnkssayslgvsap
>Protein3736 65
gaeyvvdflpkikievvvslehvdaaiealikaartgkigdgkIFVMPVEQVVRirtget
neaai
>Protein3737 65
aereqgitidvayrffatekrkFIVADTPGHEQYTRnmvtgastaelavilidarkgvlt
qtrrh
>Protein3738 33
mkpagggepsgavatainakWGSYAAFKdafvk
>Protein3739 37
mrllkakEYAALQSGRvqnqkplkphlkqqrnlntlc
>Protein3740 59
ieacptrALTMTNFYELADASRadliftkeqllaplqqgmlapphamvdgmeerdyyhg
>Protein3741 12
AVDNLVFIRsns
>Protein3742 73
maankipgvrAATVHDVTSARlarehndanvfcvgsrFVGHQVAIEALEAFLAARfqggr
haprvaklddllg
>Protein3743 17
MPTIQQLVRkgreiika
>Protein3744 30
grenhkMMLDHYQQTKnllvsyspnklgff
>Protein3745 30
DALNLPQAIAVLLPPKgarrglqqalcrvl
>Protein3746 29
kQFISTNNKkmkiipvsanynkiflayfc
>Protein3747 37
kQVIADVQKNVVAPVCTPGLPRimvlldasssmlnva
>Protein3748 32
vnkAELAAEIAARtnttkksveemlaaftdvv
>Protein3749 26
hcsnkflkWLNLCMIKftlifdclsa
>Protein3750 33
ntaqrpnkILVVDDDARirdllrrylaqegfdv
>Protein3751 109
nianllntklaakygvsatdlalindynqqiplviakAHDDTQIAQASTNTKnttlsnak
talkrvisnlttnpdfdeadaeamgirqdntpispndakahitgitvlp
>Protein3752 47
mvsyfkAGTQWVTQKgnpkkvdpdnacglnigiqkgtvqvdditars
>Protein3753 33
mrhqksgrtfgrkadhrkALWSNMVSSLIQAER
>Protein3754 88
AVTTTPFAYRggdqrrpllpavrqvrrarpadlrhrrrarpsgadgrpeggadrrgvlvl
praevrhaHGAEPWEALAVKaddqvaqp
>Protein3755 57
nnaiagtewenksiedickHINDVPENIRtavrnnggghynhslfwnimsptgdrtp
>Protein3756 49
dgtaasltasakAALVENDITQVLVLGGTAAIKAEVATELTGMGIQVLR
>Protein3757 36
aalrlatkGYVLEVGKivltgsgrellhsddvrkay
>Protein3758 56
mkEVGVDVIFIGSCTNARiedlraaaavvrgrtiasnlrtyvvpgshavkaqaeae
>Protein3759 111
slaqtaegalsssgdilqrirQLAVQSSNATNSASDRQAIQAEVGQLTSELDRiststqf
ngqnlldgtlgtlnfqvgananqtisatgtnfrtsnygdnrVAEDTVQAKa
>Protein3760 90
mvhnlelhpgrggqivrSAGNAAQVLAKegamsqirlpsgevryismdclatvgqvsnsd
hanislgkagrkrwqgvrpnvrgvamdpgs
>Protein3761 41
gkttltaaitkvasakyggakEISYDQVAKasesqgrrdet
>Protein3762 31
qeagtiaglnvlrIINEPTAASLAYGLDKkg
>Protein3763 33
EDCLPELEKasglkggidfkygysperivpgdk
>Protein3764 64
mtakrygrLLEAGADDTTITLADGRrieidsptasgalsewlgravtlcragevpdtgye
mtfd
>Protein3765 21
mrELLSSYNFPGDDIPFVRgs
>Protein3766 24
mvvgvtsgfkrDLEIQGVGYRaev
>Protein3767 46
EGVTGENLLQYLEARqvktcysilkqdwimqysvlvfhqlereldk
>Protein3768 33
pvvitvysdrsftfilkTPPASVLLKkaaglpt
>Protein3769 9
TLAAMQLRr
>Protein3770 85
mgglatvrlaerddsrfagviitgaslqaaasvprpvlaaanlvgrFAPNLPTIQLDGDA
ISRvpevradydadplnfrgkvttg
>Protein3771 31
mifaadtaqfgqpeikLGILPGAGGTQRlpr
>Protein3772 52
mqiilredisnlgksgelvsvkpgygrNYLIPQGLAVLATERnvkllehhkr
>Protein3773 50
wynsnfiiawgsnvpqtrTPDAHFFTEVRykgakTVAITPDYSEVAKlad
>Protein3774 86
mvggleldpvgrkvrrdgtdialsprEYGLLEVLMRragetvskrelleqvwgqdfagdp
nvvevyvgylrrkidrpfgredlrtv
>Protein3775 50
makfgvktewvpsafdaiilgvqsgkYDVGVSSFTVNNERmaqatmvsyf
>Protein3776 25
mrkMLEDIHSHSMEGLNLIELRahr
>Protein3777 31
ELNEMYAAENLLQYRsfgyghsfgvlchyyg
>Protein3778 17
WLGGMLTNWKpfanlss
>Protein3779 73
mnitnsigalptkNSQVTSYGENAEKISGEYINANLLVDNPTCHACPVACKkevevkdgp
ykglrteigrahv
>Protein3780 58
mntvyeitkALYSDAAQKtlaaghakgkfitlknavqgvgipfhpgaekfykeagvlk
>Protein3781 30
mvrGVVSLPHGTGKevrvlvlctpdaeaaa
>Protein3782 149
elilktkgldkrTVGNVMLVAPADEIAARerleleaasqseqlaplraeyiqisyakatd
lqtmitsgvnssnmitsgvnssnsenqggsntllssrgsvsvdarGSTNLNYLELPLNLL
YKfdvgslklfalagpyvgfamsgktkad
>Protein3783 35
rstvtidlkEIGPTYYFAPPRvfeglltsvmirld
>Protein3784 67
gagvaaqensafkpvlldgvtdtvtvpqgslgfrYGDDGVGKwnldlgdispaltvldae
agevalv
>Protein3785 69
eiafcddtpqrfaaygwevielgeagdnldaiqaaleasktdetrptlivlrtrVGTPSP
TWTDNPKah
>Protein3786 69
vgrVTQVGDGIARisglpdcavnellefedgtvglalnldeesigavvlgegfeieegqt
vkatgrils
>Protein3787 35
mpqtkehvllarQVGVPYVVVALNKtdmvddeeil
>Protein3788 49
tgivqqtdsrytlldlgrVEALMPQSEQVPHERahagdrvkayivevrm
>Protein3789 33
HLWADSPQNPDKalaesvaiwdmadlskpkkvi
>Protein3790 64
kkpnsalrkvarvrLSSGMEVTAYIPGEGHNLQEHSIVLVRggrvrdlpgvrykivrgtl
dtag
>Protein3791 28
mpqtrehillsrQVGVPFILVFLNKcdl
>Protein3792 29
mcvqkliihfynsqkISHFTAFFIDTRtk
>Protein3793 39
dkataikdkkpiktwsrrSTILPEFIGLTIAVHNGKqhv
>Protein3794 16
mqsrLDVADNTGAKsv
>Protein3795 18
AVSEDNVESVDGNEVEAK
>Protein3796 32
saesisvafskvtakYPQFAAENTGVKvltlf
>Protein3797 95
kelvkvenedkkVAQHSNSFGTWVYTEVDDLSGGARvsytpsksaspfefelvaglqrdf
elvaglqrdqdsklsskIPVSIFLVNGIKlqgqie
>Protein3798 31
mneppgnrlrVALTGLTMAEFFRddkdengk
>Protein3799 46
htrkwqdkttgqdrysteikASALELIDSRsagsnqpasggdysnn
>Protein3800 61
mtasdetieaavafatkcgkdpvkvadrAGFIVNHLLFPYLNNAVRMLENGTASRststr
r
>Protein3801 30
mkGAQPTDTVRailrfkgvmyrkhlqrgvn
>Protein3802 28
mhssgkGISSSAIPYNRnapawnkttas
>Protein3803 31
evkrIINEPTAAALAYGLDKqtgdsiiavyd
>Protein3804 21
lhsrllerasrVSEEYVEKft
>Protein3805 36
mnglkkanievdrkVLADLAVFDQPAFAALAAQAKa
>Protein3806 33
vpwvddkgeirvnrgfrIQMNSAIGPYKggirf
>Protein3807 93
gqdgitiliapaakTNAEVTALGVSATTRAAIDLTTNGVPGADGKfkglsiaqinihddd
glannatlggnantvnsgalviggnaagldrng
>Protein3808 268
mvdacatygifpywgpfgdirDTVACEDQFRnaylmgcvgswslhpvqidiakkvfspep
sevawarpepsevawarWVPVSVNLNAYAGKnvhlrfrYGTDGGLAEAGAFLDNIVVKKG
STTVLSDGAESGDNGWSLDGFKRttgterVDSTNYYLAENRVYNGYDKtlrQGPYNFGWG
NTKPDWVERfpfqngmlvwyvdtyfadnntyahpgegfalpvdlhpelmaiqglhpelma
iqgspltnrrIMHLPENVEEFVVADPSR
>Protein3809 61
ttegsnvakdrverdeedlvrLYLTDIGQYPLLTKddevrlaqdieagveakrnleeggk
e
>Protein3810 40
gfrawstasyvkkLANQNGVRltsyvngsacsaayvwasv
>Protein3811 44
slikaadnnpaihpkSYDLSSLRilgsvgepinpaawtwyyenv
>Protein3812 76
stkngrdsnsqrlgvkVYAGTEVTAGSIIVRqrgtrIHAGENVGRgkDDTLFALADGTVR
fdqrrnrklvdvltae
>Protein3813 29
mlslfrkrQTTIHYLHCCRhtiymsthtw
>Protein3814 32
tkHVLQNGFKkfrvfntadlelllmhnrtyaa
>Protein3815 33
tyaglagafgdikLGTLTTPTRalggaidvnvg
>Protein3816 36
gpsgvlldedavdlieslgvdevkvrTPLTCETRfg
>Protein3817 31
aklvvevaqkTSDLAGDGTTTATVLARaift
>Protein3818 65
etanekhlkpwselckkagiastplspyvdpelikNNALSIDGTSIEKEGFTYDHPNLKk
ehfeq
>Protein3819 18
lidnlhrEPFYLYDKfsn
>Protein3820 105
mgraivrSPQVFLMDEPLSNLDAKlrvqtrtqiaslqrrlgvttvyvthdqieamtmthd
qieamtmgdriallkQLAQPGPAHRwttatqrsvqhaksvsfhqf
>Protein3821 31
akqpvadnktsegraknrrVEVEVVGTRtkq
>Protein3822 31
gdrqtgkTAVAIDAIINQKgqnmtcvyvamg
>Protein3823 23
mdagiplkAPVAGIAMGLIKegg
>Protein3824 33
dkCIGCHTCSVTCKnvwtsrpgmeyawfnnvet
>Protein3825 63
mgipsdgsygipegiiygvpvtcengvytrIEGLEVDAFSRerMDFTLNELLEERdgvkh
llp
>Protein3826 33
wtnpgldlkDFIGTSFTTAPDGKlyqlpdqqfa
>Protein3827 38
itqssvyfykdgpdskLYAGPIWDFDSAFAQYDKsepy
>Protein3828 24
mqkTCTDAATTTVKgdlrseehts
>Protein3829 47
gkILNLTDYMTGAGKEWTNPGLDIKdfigtsfttapdgklyqlpdqq
>Protein3830 33
MQVFHQAFSLHRhdktyqclssflqvfytnhya
>Protein3831 47
afsgslayydsyrsarLPANLIQAQRdffgahtyertdrpgifhsrw
>Protein3832 156
mvqlkSETDFSAKAEDFIALAQKLADAVLAGGPEAVSEVAEDLDNLKivaedldnlkiak
AAELGPETSRfheirrvvtnlcvidfeatdgngvncarlrsvhpwssvddvvaatgfela
vpdevpesrAPTTDEISLLRNEIDPDGLAARevpne
>Protein3833 93
malivkrgkskaaarvrravrgrkkisgtaarprlvvsrssrHLFVQVVDDTVGKtvafa
stmeadlrafdgdktakakkigelvasrakdag
>Protein3834 33
dygnrfndlnpediasvtvlkGASATAVYGSRg
>Protein3835 33
rvrLGLVVAELVRannlrakpeqlqahieemsq
>Protein3836 55
ragsikSPLFVGGGRvfgprprdysfklnkkvkvlarksvlsakaksngisvved
>Protein3837 27
mqdesnnlpdpndrATQEEEFSIELRt
>Protein3838 44
mvvrelalpeiktkSLFQALNTLKapkALVVDSGENKnlrisaq
>Protein3839 46
mivvaiigilaavaipayqdyiarSQVTEAVGLAGGLKteindnlq
>Protein3840 88
rvcdlhpelverFIVLGLLETVSDDEGRlwferrqvaavgrirrlrsglglsysaiavva
elidrideleselmrrgdhepspgrdha
>Protein3841 35
dpakCGVAIENIKkayeigkpifgiclgnqlmaha
>Protein3842 32
vwdileevirEHPVLLNRaptlhrlgiqafep
>Protein3843 59
TAEILELPNSGGNHSSPFGTENSEYIVAGTRvlafrptmqtamclsvlinkilkdtlvl
>Protein3844 33
gkrdelrglkenvivgrLIPAGTGLAYHRnrks
>Protein3845 31
fkVGINYQPPTVVPGGDLAKvmractmisnt
>Protein3846 39
calpifgfftkENALLTPKnyrewifvgapvtpkdrksv
>Protein3847 34
aqthvvsvhefrtnssarYQLYFFSFNHFHKfac
>Protein3848 39
GSEANPMLQRastaprgpprttsaptsnassrrppvtta
>Protein3849 33
kFAPQSASEPVAKvvasaaanaennlgldpstl
>Protein3850 33
sviisvkVPEPQFEGQTKtklgnsevsgivdsa
>Protein3851 31
mrkrLLEYDDVMNIQReaiykkrnhalygdr
>Protein3852 49
lyegidfytsitrALFENLNQDLFRgcldpvekvlrdskidkrtvhevv
>Protein3853 146
mkngvlagypvvgikATLFDGSYHDVDSDELSFKmagsmafrfkmagsmafrqgfmkNGS
IHHQVNGHHGAANVMMAPAPKgtgiiaggpmravfevvgitdivakshgssnpynmvrAT
LDALSVSTTPANVAAKrgktveeifv
>Protein3854 50
vksffiaisvnvkMFFNPFPIFKavacaialiitnfsvlntykpcltsfk
>Protein3855 20
mvtagylgrkSGQGFYDYSK
>Protein3856 77
VFDQAGGEVLAEVPAATLHEDAPLYRrfrpprctrmrrstvvrwrrpktwrsagpanpvm
dclegltlstrvrrssr
>Protein3857 12
WGNEHSVLEFLK
>Protein3858 42
ayarrygideddlrrVLATIASKnhyngarnplaqfrkemdv
>Protein3859 148
mkeaaggkkTLLLGPNCPGLITPEEIKigimpghihrkgrigvvsrsgtltyeavaqlte
iglgqssavgiggdpinglkhidvmkafnddpdtdavimigeiggpdeaeaamwckanmk
kpivgfiagvtapagkrmghagalisgg
>Protein3860 31
aldafisatskslkkgdrVALVGFGSFSVSK
>Protein3861 47
qidaqrslehnaantvtaatgvtrwessnsrSDVIIEDVRigttqkt
>Protein3862 70
ktqvtfeyedgkpvglkAVLISTQHNEGVDRdadirpdliesvirptiperFANDDFDVY
VNPTGRfvig
>Protein3863 21
yylvrSAFHLYYLQKidnlcl
>Protein3864 58
mylprLCEHCLNPACVASCPSGSIYKreedgivlidqdkcrgwrmcvsgcpykkiyyn
>Protein3865 56
gndslkkkCTQNQQMIPTVAKvrkiacqgknvkthapnmgartgaspitiimleka
>Protein3866 14
mqywkENPPAGEFR
>Protein3867 82
mrnkLAFDYALAIGSPYAPESRwvdlvvngqylgnylvaekvevktnrveltdpkgvlge
ldnnygyaedynfistvskttf
>Protein3868 20
YLGDPEQIAAAAEAVAKqgq
>Protein3869 18
mslicrrASGNSGLARtg
>Protein3870 32
targiidklffsdkrYNLGEVGRykinrkltl
>Protein3871 30
MLMHIYQLSIQTFRqipiniiitpqgtriv
>Protein3872 225
mldlvlddegtaagiiarDLISGELTRhsahavvlatggysntyflstnamnsnataawr
ahkkgaafanpcytqihptcippsdefqskltlmseslrndgriwvpqsvddvdtppaqi
pedqrdyylerkypafgnlvprdiasrnaktavdsgrgvgplvdsgrgvgplhngvyldf
asaierlgkdlieerygnlfemyerFVVGGPMGDTGLTGRqdhrr
>Protein3873 30
mystyddecesnpsdkdkIMVIGGGPNRig
>Protein3874 14
FEPFFYMVVRpams
>Protein3875 53
mketaeaylgkkVTQAVITVPAYFNDAQRqatkdagaiaglnvlriineptaa
>Protein3876 74
mkalkTSNALLTIVLDGKeqlalakdvqrdpikpviehidlvvvrkgekvtvdipvhieg
daapdtmvttdsts
>Protein3877 33
sqlhrSPGVFFDHDKgkthssgkvlysariipy
>Protein3878 31
mkvtiqrkygtrWVNVGVPAQGTRynvyrvy
>Protein3879 47
gtedtepgdraqrhdllhrLVGGAVLANAHRvvaphehhsglgqcgq
>Protein3880 15
LADVSPAIQANKnsi
>Protein3881 22
pndrLCHFSPMTTYLFDFFFRp
>Protein3882 86
AVPLNVNYRsrsgrcpststtatstqscrtcsrtatrwrssftdaspmISLVVDDIDPRc
asawwsttsipepsrrkatrspsvrs
>Protein3883 102
irdwvklavtraratgapaifwlnkdrAHDAQLITKvnqylkehdtngldirimtpadat
rlslerikegkdtisvtgnvlrdyltdlfpileigtsakmls
>Protein3884 41
nksnikdqykpeiakvaekLVEYPNATARieghtdntgpra
>Protein3885 36
darksdqvvrgsvvlpagtgksvrVAVFAQGEKaea
>Protein3886 20
mkilterGYSFVTTAEReiv
>Protein3887 44
maesvtiarPYAEALFRvakesgnlakwseqasllgqvaanpev
>Protein3888 106
kfkATEIQAGFDNDEAKllgfyaqkGLFEEYASFGRghghdlasfetyhqarglrwpyhq
arglrwpvvdgketlwrfrLCQQLVDAGTFKrlnpakrpnsflacs
>Protein3889 31
kICCLCNCVYWLLLLNHWCCWFRccciliks
>Protein3890 217
mnvgysledarDYVAIGCVEPTAPGKtlgstdagmynmalalemalnegcqfgsdlnegc
qfgsdrqigvkANDGAYVRkhffgrdprtlemvahmsddeiwalrrgghdpkkvyaayae
avkhtgqptvlliktvkgfgmgesgegknnvhqtkkaktmytkpkYQFDRVHYVGVTLGK
TDFRgwidgskgcqrvegnagfvfhqnpnptagpddk
>Protein3891 28
sqvifdksdknlqwgkEIFSINDAGKtg
>Protein3892 26
AIQGIGLAYATSNRwwlpfarlyhci
>Protein3893 31
gplhtefdgkGNAYTSFFVSSEVVKwnikds
>Protein3894 38
mtlsqkNADLQTCQNSGAKfngscatlqqgakvnsvyy
>Protein3895 25
rlipfdtdrWCAFFACRlnhcthla
>Protein3896 35
mlvspasslarIINAPAGGLARvinahvekqkeaa
>Protein3897 34
ywvwgsvrggdankGTDPGDFSDINPIQRfeyqs
>Protein3898 65
dlatassaakdatsevllkNAEIVDAWRANTAAALAKatevskIAITAANDASTAATNAA
TKant
>Protein3899 26
PGDVFYLHSRswsaarssrttsgpdr
>Protein3900 83
miseipdlrsrvatrLAELESSPESGRahrlaeqisqlldeaeglddaqrallrgaveyf
vleddfepglqddaevvrsvrae
>Protein3901 34
srkSTPFAAQVAAEAAGKaaqecgvknvevrikg
>Protein3902 47
MVDELLNDRdnsrrklfeqaagvskykkrkketldklkntdadlerv
>Protein3903 312
DGYNTTVFQLPTLGTQDIRrkDGYNTTVFQLPTLGTQDIRataqslctsvpppsrsarrs
mrsgpapgpprNTDLDVPAIAKkvlpssplvttddvwmdkgdgddvwmdkgdgtygghfd
vtmdgvpqktkgstlitsnddgtthyeiemdvsikvpligdriakaskgelekTLCEIAK
ELKpgittlsidkkigtfirdhhaipsflnymgypfnscisvndvvvhgfpgnnelkegd
iisvdigvilnawhgdhaytfaigdpgeevmqlirvtkeslykgiekavagnrigdiafa
iqehtekrhgyg
>Protein3904 31
msynyelpdtidlhvkdrIGAADALRqtlta
>Protein3905 36
tkrqarETVAMEAQRAGVPYVDQRwlggmltnfktv
>Protein3906 27
mkhadklierILFLDGVPNVQRlnkvn
>Protein3907 32
ykvegdlrrevalnikrLQEIGSYRglrhrrn
>Protein3908 33
akekfnrtkphvnvgtighidhgkTTLTAAIVK
>Protein3909 30
invfegervarGEVISDGPQNPHDILRlkg
>Protein3910 31
npqkefgrskifiiieslwskTMNQINNDRr
>Protein3911 33
ynptngetvqevdadgnprFVTADDFVYGIKra
>Protein3912 36
GGTTPGATYTVRrTGSHGVGVERTFPLYSQNIEKve
>Protein3913 19
FFVFFFFFFFFLFFETLIK
>Protein3914 33
hisegdtvkctgrILEVPVGPELKgrvvnalgq
>Protein3915 36
mvkLGAGLVITNHTPDAGSNAAKtsdylvaaklpmg
>Protein3916 54
vseaknnegddrkrrdlvevrNTADNLVYVTEKtlhelgdkvpatergqieqtl
>Protein3917 31
mkNFGVDVTIVEFLDRmvptedadiskelak
>Protein3918 35
lgsgenyhkLLEPLADKlgaalgasraavdagfvp
>Protein3919 49
mlfpadqidpkdpnagdkiiwnlrAATYGATMDLRDIAWAFLDAKtgye
>Protein3920 34
kAGIVHSTIGRrSFESAQLQGNLAALVDALVKar
>Protein3921 60
trEGNDFYHEMKtlallihemkdsgvvdkvGNDILFFVDNIFRftqagsevsallgrmps
>Protein3922 225
agraglaahgrvafidgyagtgryedgnpgsplllateaesakTLGDEHVVADQLLGGDF
DSALDATLGDEHVVADQLLGGDFDSALDALLARydrhavllfvdpfglalsretlirvlk
rnsarqpidvlfhfslltvarqgalavtrgpnsihsaaqldhalgpdiwrrpfeanqgre
geateaaievarafaedlhsitstrstsvpvrrrpgmlptylltl
>Protein3923 54
mdvdtnttpsvdnkVWELNSNASRvwelnsnasrvgvkgnekMVLNPDVTVRsr
>Protein3924 31
qkgrntgvatrgakVSFGEFGLKaiergrit
>Protein3925 16
nyirHYIYTQIGRahv
>Protein3926 33
mrEGLACVVSVKvpepkfssqtkdklvssevra
>Protein3927 36
AGNHIVGPAIIESDATTFVVPTGFETRvdkhrlfhl
>Protein3928 97
agsyelkVAHNLSWDENYGAGGTPNGANVPFTVPRdgvvvtityvlathqitvttsesgt
ppdlkaakafwvqpgllawpadgipeganpallkwrl
>Protein3929 33
gikLDTELTAQDLKdlvqrfksliharlgrdfp
>Protein3930 20
mnrnllcrVVVSILNRlmly
>Protein3931 19
mqfdrGYLSPYFITDAEKm
>Protein3932 35
aladainakWGSLDAFKtafqtsavgnfgsgwtwl
>Protein3933 16
dltylrcrQLDIAALK
>Protein3934 14
merkDLLTENAKif
>Protein3935 77
dsigkkvhtkavqravvvrtrkeirrpdgsyirFDDNAVAIIDEKgnpkgtrifgpvare
lrdkkfmkiislapevl
>Protein3936 46
msrpgslligrPLPVGDIYRafsgfmalrpdlvqaalsvlddkdpd
>Protein3937 113
atvrstrevigipglaaktgdsgqiavwqtgvkseavgvgpltysqeivtfnrVSGEATG
SPTDERsagdledpskmekvkheglffkfpfdvqqttypfwdgdlgksvpikf
>Protein3938 40
yrydtftaddldagtgvfagkGVMDLLAQSVRlgwtpsyp
>Protein3939 32
qeqerGITITSAATKapwsvegqlfdmniidt
>Protein3940 9
MLLNISVVK
>Protein3941 32
gikGPLTTPVGGGIRslnvalrqildlyvclr
>Protein3942 48
merkdllqenakiftvqgkALNDVASRdvkvlvvgnpantnayiamks
>Protein3943 85
mkfnakapesievdferrILMTNAEAKIYALEEDTAKvaggahpmpltlrvnsgdcvkvh
lknkmkdskASFSAIGLAFDPKdsm
>Protein3944 35
msrefynwidtaikFTSNVDGRkngaivhfdydyn
>Protein3945 33
erilyytgvnhkIGEVHDGAATMDWMVQEQERg
>Protein3946 15
YCPAYLSEITMKilf
>Protein3947 139
afeieaalverLDIPVFHDDQHGTAIVTLAALDNALRivgkrmddlkivvsgvgaagvav
skilmeagvsnvigvdsqgavhtgrenlnpskrwfaehtnpealagsltdvmggadvfig
lsapnvltredvlsmkadp
>Protein3948 24
GAGIAVDGLDRgGASYNFLIGRsc
>Protein3949 330
VIAEEVGMSLDKvtladlgqakrievgkentiiidgageaaaiearvkqiriqieeassd
ydkeklqervaklkscrnvlpswpavlpssvNSVLWLVQRAITSGTGPGKYSPNAPVTRg
qmamflwkvsgqpaptypngfsdvspdsyyndavswlvenditsgtgwdtfspnnkvsra
qmatflwklvggvypgfihdfydvyegayydqavawlayydqavawlvrDDIPDFAIGDT
VKvhvkvvegskerIQVFQGAVIRrEHGGVHETFTVRkvsygvgverIWPVHCPTIDRle
vvsrgdvrraklyylrdrvgkrakirelrd
>Protein3950 32
arhhkQNGPAWQSRdfrctsrsvqaeypgpvw
>Protein3951 100
rgvygapgitpaqrTALTDIIIKatkskawaekatkskawaealekngwmpavltgkGAF
TGEVSAPMLAKlevslvivghserrQLFGETDEVVNAKvk
>Protein3952 269
mkddeasqvqrwlgatgfseeltvdgghllaqgsgeqfdpaevavpgayrcdrgadtdhq
gtvfaiassggqpigtllvedgapvtpelqsvvdelqarakTPAVACEKyehehvvavfp
drdqaaaavaelqdlglgsdhlgvavdgtdqvvferdeeavlgkrlakgaslgalaglal
talvipglaplgiggmfavapatgvsgamlggflgiasvddgflgiasvddaftahgdir
ITPDELSGGTFTITNTGSRgalfdtpiln
>Protein3953 47
akkvgllvaerakavgvtkvafdrSGFQYHGRiqaladaaregglef
>Protein3954 44
erergitifsknvsvtykdikINVIDTPGHSDFGGEVERvlkma
>Protein3955 200
mdyvadlyhtpndrgalpsgsssktlyeliwqplepylkgvnkiyfspsgllhrinqnav
aindqtllsdkydlvqlgstrQLVTDENVKeakihtaciygginfemdstalltsihkmd
snsialrselsfsytdstlrgatwnylkgsedeaneinkiiqktgiksilfkgneateag
fkklgdyntespqvihvsth
>Protein3956 51
mvnlanpgaalnwwrLPTAGIGLARmefiigehiaahpmalahpdriddpe
>Protein3957 38
rMLPISVWNLPKlgtinvhgsllpsyrgaapiqraimn
>Protein3958 22
nysslcrLHYIQSWVFLCRsla
>Protein3959 28
mevalnqaragrLHILVAMNEVLANARa
>Protein3960 28
myarITGENPYEVPMRiypavhyvmggl
>Protein3961 33
kaeivaanarAANDTGSPEVQVALLTARinelt
>Protein3962 28
mkkEGADIPTMLLKiaevsiqlfcftaa
>Protein3963 24
marvcevtgkGPMVGNNVSHANNK
>Protein3964 28
ktrtvrGITVPDLKlnyraiaikphqwn
>Protein3965 12
LIADSITQQLEK
>Protein3966 30
mdisgkVFIVTGGASGLGEGTARmlaasgg
>Protein3967 34
mkrefkVECNQGAPQVKykeaisgtvehrelykk
>Protein3968 45
rLEAEQFYAVHKerpffkdlvdfmisgpvmiqalegegailknre
>Protein3969 59
TATDENTIRamlgqmmclplsqtveeytimvrrsrkvklpdalilatakvhgltlltld
>Protein3970 92
sgrggrvtkedavaaapkSGPVAAPAAAKaalptppvtvalgdrteqrvpmtrlrariae
rllqsqqtnailttfnevnmgpmmalrkqyge
>Protein3971 71
stdehrnligddelgwhdngvfnieagcyakaiklnkdqepyiynairFGSVLENVVYDP
STRevdyddgs
>Protein3972 31
fkklkLMSPMSAEATVVRnyidvltalpwsk
>Protein3973 48
tgvkdvilelykngvatgikDTTDIDGKylfaisdsasyqvkiisalp
>Protein3974 31
DEVEDLFDLLAKsaatrsrtssissqsvtsa
>Protein3975 35
qgrITVTELYVKlrleqsvasqhlailrkagfvkt
>Protein3976 52
ppfedlsgkTGGYGEYLAVYRkdglmsprargpvvkrryghgwtyyceqtqv
>Protein3977 32
idnikpplevrsrrVGGATYQVPVEVRprras
>Protein3978 24
mrdrkELGIDYLKlvhgeqgvtih
>Protein3979 31
ielhfsgtqpadftlarPGLQPQAGRetggc
>Protein3980 166
mcpietpegpnigligslasygrINAFGFIETPYRkfgfietpyrkvtdgvatseivwlp
adeeelytvaqanarAVIPSQYLDDKTIYHLNPSGRFVIGGPQGDAGVTGRkiiidtygg
wgahgggafsgkdptkvdrsaayaarwvaksivaaklarrvlvqvs
>Protein3981 251
maekiegcvadpevacrealvideggldelvirGVEVTDEQLDQRIAAISVDDLATMVYT
SGTTGRPKgcktthanlrSNVMQNLDAVKdmlgsddrsllflplahtyakIIALVGSEYG
IKgvfssgisnlpeelamvsptmvvavprvfekMFSAAQQQSKakNLGPIFARATEVAIS
YSKqrakgsvglltkAEHALFDRlvyskirsafggslrfafsggsplgdrLAYFFDGAGV
Rifegygltet
>Protein3982 409
nkqnaegsvvhggdnrTGAGDGDDETIIIDLSKmpadvekvskmpadvekvavcvviyda
egrkDASALAGGAKledifkeiqagetatlnvivkADVHGSLEAVTESLQKlerdevkva
vllrsvggitksdvqlaaasnalilgfnvrpdrkirEMADESGVEIRtyeiiyklledir
sstscsrtsrrpwsacshpntrrsspatprfgrcsgcprsvpspaarcstvsssgdrwfg
scvkarssgpersrrcvasrrtcarwppassavsacrtsktsrGEAGDNVGLLLRgidka
dikrgmviikpgsvkphakfkaevyilkkeeggrhtpfhnnyrpqfyvrttdvtgvislp
agvemvmpgdnltidvallspiamsvglrfaireggrtvgagqvteivg
>Protein3983 105
mfpsdkvplgeqagcwvachkdarTMPGAADTKtkyvsagsmelmqwkssgggkavdgmv
sdkrnmegmvsdkrnmesnkagvtaeatkAHFQQVLQYRhqhasf
>Protein3984 34
arksiaqfklrEGMPIGAHATLRgdrmwefldrl
>Protein3985 39
dgifevkATAGDTHLGGEDFDNRlvthfvaefkkkhked
>Protein3986 35
ngyqdvgswtffkdhdankTAAAWLYAQFVTAKtt
>Protein3987 40
iaqadsavdgdgrLLDDLVAVRhkneftvmapekvthmdv
>Protein3988 31
mashkANIETLFGLTNKafegvekivelnla
>Protein3989 33
dpdltnskcsywhfrLDADTSMKmeamttfmkd
>Protein3990 30
aakAGVIGFTKavaqevvkkgvtvnaiapg
>Protein3991 61
mgrAPAPSGASTGSRealelrdkdpkryggkgvlkavanvnsdirellvgrsvfdqsaid
r
>Protein3992 10
LLQDFYTFRs
>Protein3993 34
mefrkDVVLDIVCFRklghneqdtpaltqplmck
>Protein3994 23
mnaskgrNVVVVGTQWGDEGKgk
>Protein3995 36
gfsfssfanysdaagkdaarVVSCNTTSECRvfsth
>Protein3996 70
mkysperrrvisglqrvskpglriyrkssevprVLGGLGISVLSTSQGLITDRrrvaags
varssatsgr
>Protein3997 144
gqpvsyvnapqiaeqqgievrAISCTEAVDYLSRITISGGGRsvsgalvglkqmpkvvgv
ddhtvdisvgahmlvihnsdvpgrIGFVGGVLGEAKvniedmnvgkdpsgegslmvvttt
qatpakvvevlrtgdgiesvqsig
>Protein3998 32
SMVLPEFIGLTIAVHNGKqhvpvyitdqmvgh
>Protein3999 24
ELDEGATGADLAADIGPGLAKrrc
>Protein4000 32
apevilrnekrMLQEAVDSLFDNSRksnavka
>Protein4001 63
kiadrieqnlellayaetvdngkairETLNADIPLTVDHFRyfagcvraqegalsniden
tva
>Protein4002 109
mkkIAELGNELSIEERnllsvayknvtgsrraswrilssieqkeeilssieqkeenkgna
tnvkrikeyrsrvekVVNALGDPIDGKGPLTNVVQRpMEIQAPGITGRp
>Protein4003 102
mdkgtlaglakYQEAHAVVEKlynehavveklynegllagqktnrpappppekpgfgifs
qlfwakgnnpaslelkAANGDILTNSDALKVCAAPSNFKfgt
>Protein4004 53
rsrvsvkLVSEVGVGTVAAGVAKahadhilisghdggtgasplssihyagtpw
>Protein4005 35
mlkTGIEIGTGNTGNTGIASFNVTKllillslkfk
>Protein4006 68
ptldtrdqipylvssrcrrvligappanrqnitetkeepavnirplhdrvvvkrLEAQEQ
IRggiiip
>Protein4007 85
rklqkrpisrtvkAVHEAILEDLVYPSDVIGKrirhklngkkilkvyldkkdknslsnkL
DVFGSVYRhltgkESVFMFPVVRed
>Protein4008 32
ggrsilgniipsstgaakavgkVIPELNGKlt
>Protein4009 22
mtgeqtrWALENLNITDARlkd
>Protein4010 23
CVGLQVYPVISDVYFQASQFRsg
>Protein4011 50
tpiyknvkEYTDLPELLIKqirhffetykalepgkwvkvtgwegadvaka
>Protein4012 66
gghvpigyykdpeksastfiqidgksyscpgdwatveadgsitllgrGSVCINTAGEKvf
peevee
>Protein4013 44
mqkVLHINADKctgcmqcemacsfenygtyataksrikvfdfhh
>Protein4014 56
mpterlvlakASGEGNLAVLLGNSTGRdgiggvsvlasaefadgdeakrpsvqvgd
>Protein4015 94
mqnggakvyttsasafnssevrgeqllsqvqnilaisgaqkinlighshggfsarYVANI
LPTRvasltmvhspvkgvpgtniimgiasagtvt
>Protein4016 43
mginpadielrFNGSGSDLVIGIKgtsdsitvqyyfdssqayq
>Protein4017 31
msakeihfdtnarseiarGVNILANAVKvtl
>Protein4018 29
kycksskFVCLMPLFCLFVGDQFDYRivf
>Protein4019 33
flhiggvrTALFNWLFARqqngvfvlriedtdq
>Protein4020 33
rVGGAAQIKamksvagrlkldlaqyralgafam
>Protein4021 49
tsekvsnlpvrlgyttfaplpdsffadngvafgkLPIGAGPYKmdsydp
>Protein4022 33
hlrLMDIVDPTDKtvdalmkldlpagvdveikl
>Protein4023 48
gralqsylgyaledrihlnthkYDAPLVPISRtrgvaertdvqgkigr
>Protein4024 74
PNVTYFDYAAQEAYAGKHYAAMPHRlggqsklrpllgvqgglrrhhrsrlrlrhprrlgr
rppvvphhchrstg
>Protein4025 59
tndfqvnkrICDEVATIPSKrmrnkIAGFVTHLMKriekgpvrgisfklqeeererrdn
>Protein4026 54
mkkTPINDFFAKngqiradgrmvhdmylvqvkkpgeskypwdyytikatipaae
>Protein4027 14
FCLVVSSQYRstla
>Protein4028 30
micpigvpsfaealrAGAEIYAALRsrlga
>Protein4029 33
pgvryhvlrGVLDTQGVKdrkqsrskygakrpk
>Protein4030 54
mvvpaalkvlrirnyrkttnlgdlaqkvgwtkQDVVAQLEEKrlnkarkfyerk
>Protein4031 63
qpwvtsstyigttgralkleafeikLTGDLATKfrveyrahvsgigwqsyvadgatagtt
gqa
>Protein4032 39
kHHNAYVVNLNNLQKgtefetktleeiiktssggiynns
>Protein4033 11
MLDAEGLKlka
>Protein4034 16
QHGLAAGKthlrhvgk
>Protein4035 32
aelkWTDEILDPDVLTIGFARrvptykrltlm
>Protein4036 142
mlkGGVIMDVVDAEQAKvaedagavavmalervpadirrdggvarmsdpamiegiqavvs
ipvmakarighfaeaqvlqaldvdfvdesevltpadeayhidkfafdrttstsspstcps
caarptwarhcagALFGLGNKa
>Protein4037 51
aigelkklskpcatakEIAQVGSISANSDDEIGKiiadamekvgkegvita
>Protein4038 66
maakVGVVDGDLVRvssrrgemvtparvvesirpdtvfipyhwggnkaanqltnraldpi
skipey
>Protein4039 15
akTTTTSSGRaakyc
>Protein4040 17
DMIPVLEGVAKqashcc
>Protein4041 83
mdssetiakIQSLGGCTVYELISSAKtkgtytynppkadsfslvypfngisptldttvgt
kstykaqtfsgkitfkgsypvgp
>Protein4042 33
qasfdlykageitykdalkHADSPNDLRltikl
>Protein4043 148
kgrrirelqsviqkrFNFPENSVDLYALQVKnkGLCALAQAHSIKfkllaglaprracyr
vlrfvmdngakgvevivsgkvkggrakalkfkdgymlktgekdgymlktgevkrnyidrN
ASINGLAYAAGATAAAAAGSSAASVRaa
>Protein4044 114
gkdveflkynpnednkaldltgkldirpsnnidvsisgtyantsnrfvpndddaigsgnw
rLLNWVNNPENLEQTYRgnirvrhrlgkltnldattegevkkfspiqnasyvlq
>Protein4045 25
mtekEFAAQQVNAPRgatrgprrdr
>Protein4046 65
dvekVAVCVVIYDAEGRkqnfgqvsrayvrilndanqqevarYDLSEDGSTEAAMIFGEV
YRngg
>Protein4047 32
grFVIGGPQGDCGLTGRkiivdtyggacphgg
>Protein4048 382
nnevryspletsillrvtveeedettldqaegqitafvdfqdglwdgtnagllltnnglp
eagqhkITSHTSDNSTASGNLKIEASQDAEDVVAFFSVSDKvfilgsspgvvnvqigdln
smvltgfeylqddtsndvyvmddldnvagnlvlidvtpdhdllkvgddalgydsedgdiv
egddvdditvaantidlnalndqfdfdfealdvsgidndleivigtgtdelvlgevgdle
tvngfgtivftqktvdsegdtfvlnvdtdeidvdgavldvagssittvsfrglvaenald
dgqvaavedgitfsvegdtatavsvfggdgndsitggvtattrspvvlvtmncavarSNA
GQGVEQIAKalgtstkeltlpi
>Protein4049 85
mcidvekAYHAEIVTSKGTMFVQLLPKrapktvnnfvflaryhyfdgflaryhyfdgiif
hriikQCAQELQGRlprlldlprhq
>Protein4050 62
ltrHQYNPQSVIISKkvwdgltgdekkiiseavaevtvfqrkvareqetvaldalkksgm
ei
>Protein4051 80
kwgrACGLVMLLPHGYEGQGPEHSSARlerymqlcaemnmevcvpttaaqvfhmlrrqgl
rnqrkplivmtpksllrhkd
>Protein4052 33
dekGVAAADVAGSGRggrvtkEDAVAAAPKsgp
>Protein4053 25
mrrEFNVDATVGAPQVAYRecikks
>Protein4054 27
anavqvtlgpkgrNVVIDQPYGGPKit
>Protein4055 85
EFSDAALDEVEGPIDLLYIDGAHRrrgggpdrpalhrrrppvcsrtrrhrglggagrarr
hhvdprqlqrawghlgpgggvvclg
>Protein4056 67
aegtgpirasrYGEQTLTSVARnvtilrpgyfmdnwasgigiakktgllpsfipsqmkmp
miftrdi
>Protein4057 42
makYVAAIDQGTTSTRcmifdhsgsvicfdqreheqiypkpg
>Protein4058 14
mkiqrGTLQEDSSR
>Protein4059 69
vnkgievianitpvrtqdftwglsfnfskNNNEVISLFDENTKqiviatfqsgvslvalp
gqpmgtlkg
>Protein4060 26
MFLIDTEAGRIVEDAEIKafsrgacf
>Protein4061 14
NAIEHLNQAELEGR
>Protein4062 37
qfgggtlghpwgnaagaaanrVALEACVEARnqgvei
>Protein4063 39
AMLHIHFYTYKifikmlahrgigkgicrhpfarsapssr
>Protein4064 84
rgqrgrlyrkakEQLNHSLTYSYRdrrarkgdfrrlwiqrinagarangmtynrfiqglr
aaeievdrrmlaelavndeaafaa
>Protein4065 438
nltvrVAVVTGAGQGIGRGHALVAVVTGAGVLVNDLGSSVHGEGTGRVLVNDLGSSVHGE
GTGRAADDTVALIVERggeaaanyanvadyaaagemvaqavdtfgqldilvnnagivrds
aiwnmdeadfdsviavhlkgawapskHAAVHWRernkangapvggriinttsAGIAGMTQ
TLSLELAKMAGIAGMTQTLSLELAKMGVTVNCVGPAAATRitatmpgapavieandvdeg
ewnpmdpsvssplvvwlasdeplvvwlasdeaahvngqvirIPSGAVDAEAAKdfaperi
dqklewiraaagdrfddielnvlvflatitddargmaqgiaamfggepsiergvgaavna
aangahddkaptsdaasnssggfttdtvlgapaillgtldemadtlrerrerwgisyitl
qgpealnlapliatltgt
>Protein4066 33
daeagislnpnfvkVVAWYDNEWGYSNKvveli
>Protein4067 95
QGFSPANLVSRlgafakaqeegtkvfdalvkegetiqkqtkkaadekmaqvagkaagtwd
rleqvfedrvaralsslgvptkkeidklskrvael
>Protein4068 91
rrvsfkLVAGTGSAGSPGAERdasgrhgrsahdggpaprggddadeaewadnseydglvv
adledadpplsaanrlleafpgaeliapddk
>Protein4069 89
dtaelvfdevrVPVANTIGEIGRgfntigeigrAAEDNQEAMQAYIRDAAGTSGTGGTAE
ELTKLADLHNSGKLDDAEFAAAKaklihg
>Protein4070 32
alekGTIDAAEWIGPYDDQKlginkvapfyyy
>Protein4071 30
kGEQELSSEERllraifgekakdvrdtsqr
>Protein4072 87
maevrkagtipylrpdaktqvtfeyedgqavalkTVLISTQHNEGVDRdadirpdliesv
inptipeqfrGDDFEVFVNPTGRfvig
>Protein4073 48
ptvedvtktgytaiqlgvglekrvgstrVVGIYGGEFNIGFGGSKtky
>Protein4074 40
ayayakfarTVLGTNAIDFRarphsadearflastivatg
>Protein4075 257
gqardvewkvaiahrIHDLAINRyglessdlifdaltfplstgddltfplstgdddlrgd
amatmnaitrikaelpgvhtalgvsnasfglnpaarhvlnsvflsecvkagldsaivhaa
rimplakipeeqkevaldliydrrFDENQALHAAVRYFSLGNITFTDNLGNDFGSFRPRE
FGIDVGYSRrlnakngigvtlkfissnlaggttvgstlaggttvgsttykNDAFLEALEH
AAILETVRtgssgigrg
>Protein4076 17
yfkIVSTAIPRseerrv
>Protein4077 31
hrvlkFQNEEVSKnmtklssgirinsaadda
>Protein4078 88
aidpqynpkglniqrtnikktreindytgviiaqkrkvnsieiethkpiycflesewdnt
rNVDHPLHEHRnnnslrfeklyyeitkd
>Protein4079 14
LTGQSDALVDTGKa
>Protein4080 73
mktppatilikkaagiksgspkphtdkvgkitraqvediakakMPDLTASDLEGAVRtia
gsarsmgitvegl
>Protein4081 33
iaaskgiqivdeqfttdkATDFMAILTAIKskr
>Protein4082 24
mihgihagrerVTPFQDARdrsss
>Protein4083 62
dklvadikgikleviigvghadrFGTDAYNQNLSEKraqavkaylvskgieanrvyaegk
ge
>Protein4084 144
sqirhgqarlerVLPELEELALGGTATGTGINAPDGFAARvievmaertgmafreaddhf
eaqgakdaavaaagvlntiavsylkiandvrflgsgptsgigelkipslqpgssimpgcs
parrscrakLDILADSIDTGNADR
>Protein4085 26
llgsnaqrILLDATCPVLAVKasred
>Protein4086 38
vacpnilfpyarEAVSDAVSRagfqpivlqpvnfegmy
>Protein4087 59
melpeyevirrdlereaggkkiasiavhrpkllvettekELTEGTEGIKvsnverlgpy
>Protein4088 16
VGSAFTAVTLNTAEIK
>Protein4089 79
adelrqelaritdnpkVQLNIQEIKQPELDAALIAQGVADQLANRmafrramkravqnam
kagalgirvqcggrlggae
>Protein4090 45
YGTETEIAEVWAKpeltpsknlnfshpgkdpenpyapldipvnel
>Protein4091 23
gykkAIVTLAPGDEITIFADDQK
>Protein4092 32
vpgksarQIDTQLDDGVANTGSIRstlgvict
>Protein4093 54
mgfrgskkNTPYAAQMAAADAAKvaseaglkrvdvyvkgpgagresairglatn
>Protein4094 38
gralfnetlpvdypfvndqvdkkrLSTIVNDLAERysk
>Protein4095 14
LPGVTSMSSDTHKt
>Protein4096 20
SGDPVIGANVVAKkvptlep
>Protein4097 52
LQTDYIDTLFMHTWSRnaqesrtvanrlhrhavhahvesgmggggtlaggyr
>Protein4098 70
selkWNYNYSLGINVSPKsiffygsksmiksicvfvflqnrdlpcpihktetvfgifrcn
rihkkrntrl
>Protein4099 50
maeyfrdsigtdvllfvdnifrFSQAGSEVSALLGRmpsavgyqptlstd
>Protein4100 18
MLLLPYGKdskrlsvgle
>Protein4101 49
llgkrvdysgrSVITVGPTLKlhqcglpklmalelfkpfifsrleamgi
>Protein4102 19
ASNDNSNVQPALFSFRngk
>Protein4103 48
nadaqklpkifyvnwfrrgddgrflwpgfgensrVLEWIVGRiegteq
>Protein4104 35
mvatddpnvafkDADVCLLVGARprtkenlkqhkr
>Protein4105 23
hkEIQTEIGRierrraeqrhsre
>Protein4106 53
rGTFVINPEGVIKVAEIHDLGIGRdakellrkVQAAQYVASHPGEVCPAKwtp
>Protein4107 37
PGIGSYEIVDDALVTERileiifmlqrnlkvhlelln
>Protein4108 48
asglakdkantaktaetnakalaasketakTTANTALENANKalveaq
>Protein4109 65
mlrqgqrvvfevtdgppgaahpakvattvrLGSEIDMGTPGFPDSEHLPGPAPETRtirh
eggls
>Protein4110 41
ppvrhlpdhhgsgrYFWYLHQPRlhhprdlgklqqyaplqh
>Protein4111 33
gftkSLAQEVAKAGVTVNTISPGYIGTKmvlai
>Protein4112 33
eerqrGITINISHVEYETANRhyahvdmpghad
>Protein4113 63
mldedlvdlidklgidevkvrTPLTCDTRyglcaqcygrdlgrgtmvnageavgviaaqs
ige
>Protein4114 132
AFSSAGFTFQLKatkrVNNASWFNLGYGSSAERamktalrkggtntlniytanlsggllg
watfpfdgnagdkldgvvllhsslpggsaapynlgdtgthevghwmglwhtfqggcagag
dqvadtpaeksp
>Protein4115 29
sfcavdtlpsrikAGSVTFSSAVNAGNKw
>Protein4116 43
qsdegnplelrGANYPNYAMNVGHQGEYAGISSAAHAGRmdaf
>Protein4117 29
nekhrrkNNPNHNPLVYACLKiylvvgev
>Protein4118 33
laninrQIAEELGVReqqidatvelldggsaws
>Protein4119 31
lnpsgrFVIGGPQGDAGVTGRkiiidtyggw
>Protein4120 32
TAAGLDAVSEGRfilgigasgpqviegwhgvp
>Protein4121 26
mellgkYTVFAEGARghlgkqliaky
>Protein4122 14
AVAQMGSTIPRiiq
>Protein4123 55
daahiengdaisqgetivdeglanlittsdfaevaylllneskAPFDNLDARlav
>Protein4124 84
ldpkcrqcrregeklflkgekcftdkcaierrsyapgqhgqksgarLSDYGVHLRakqki
rrvygvlegqfrktfaeadrrkgq
>Protein4125 16
kENCQGQLSKkrystk
>Protein4126 73
mesefpsrSDGLVLFEEATGFKipksqqeiqdtgiiytetqdtgiiytetqkYEAALHGE
VKkpglgplhtef
>Protein4127 60
mepvienlaivlpdegylagvralcnahgvllildevkTGLTAGYAGASQRlgvepdlit
>Protein4128 32
gisrvvfdrgsfryhgrVAALADAAReagldf
>Protein4129 25
EAGEIIEDEGEAFQSVVDYLANLKi
>Protein4130 14
TVISDDIIRaiavf
>Protein4131 24
mvrkirWANYPFVPGIAENIKsew
>Protein4132 36
mslaqgkdkesgragtegsnkvrDFSLGYTHKlskr
>Protein4133 68
ettrggvsvtdnpehpeaaeheaeadakeprpekvavvtevkerMSEAEAVILTEYRgls
vkelqslr
>Protein4134 33
vsttkldsggvstsrwglkGTEDLGGGLKanfl
>Protein4135 128
qkEDLTNVSNDTSFLRLGGSFNFGVATAKatygevkNIANVADAKakdwqlgvdvpvgpa
ltlsasyaqsdenaragdttgkgwgfagayslskrTYLYGGFTSNKyttprqadskleif
algvnhkf
>Protein4136 37
mvtkLFNDLGPRfntrpggytrilkmgfrvgdnapma
>Protein4137 97
aadqalngtngakakataaknardgaltkakAAAGTVGSANESLAKataaknaattnmav
wvfanqaeidadnakteltnaesvvnpiegsasptrs
>Protein4138 104
drvvevedqivdsigqvkEPVVSATEAATKfvqervevalrpvpmaekLPTPEEVLNAQF
DFASKllvtskdvalavakaaapvtnkwldrkpkpvraakksaa
>Protein4139 22
mklillgapgagkGTQATFISK
>Protein4140 55
rqrTVLAMDQLRvelsrschfqqregsphgvperlattlvcssgvrrqerslsrq
>Protein4141 51
lfeeslkasetrigevvtaevvrvehnfvvvnaglkSEAYVPISEFKndkg
>Protein4142 88
miadqwglsrEDLDAFGARsqqfaerardegrFDNEIIPVQGRrrdketgdvaiedapvt
adegirpgttaeglaklkpafkpdgkvt
>Protein4143 29
mwrrcrhichrrLVQSIAYMDMFGLVYRs
>Protein4144 54
ieefnrrypktrddlkdllnkAPEDFALFDLSVKirnseskldpfveevaqksl
>Protein4145 40
ivayyqkyvdeaakneikQTLIEYDRsllvtdprrcepkk
>Protein4146 54
vilgeyehisegdtvkctgrILEVPVGPELIGRvvnalgqpidgkgpinakmtd
>Protein4147 79
atlssvrhertnrwptqaqlhppfpasrrsetryrrrwwlnaavptpnrppaevearrea
parPASLAGGReapaaalp
>Protein4148 156
tlewelpfakwfvggklnvaencldrHVEAGLGDRvayhwegepgdtrtityaqllehvs
rlanvlrgfgvqkgdrvvvylpmipelpmsllacarigaihsvifggfspdsirdrvnda
eakviitadagfrrgkpsalkanvdaalkdcptvek
>Protein4149 67
gilaavaipayqdyiarAQMAEAMNLTDGLKtavteifsqesvcatngtngiaaatditg
syvlsvt
>Protein4150 32
myylkLSHMVDDKlharstgpyslvtqqplgg
>Protein4151 46
grQYAPGYAFAVRNDPMGGATISALSVVNSAGKntigsgtaarinn
>Protein4152 38
wqtdnedlkkiisyedlhkhfislgrELDVVNPKapea
>Protein4153 20
mttaqskkrIPLGTDVSTAR
>Protein4154 33
naggqhhhrinfdkYHPGYFGKvgmryyhktrn
>Protein4155 12
EMALLPYSSSSR
>Protein4156 36
HVAFGVLSLREYYAELSDAEIFERlvccrfgsttpn
>Protein4157 44
aipdypetantdeekalkarfgkCIGSAVNPVLRegnsdrrapg
>Protein4158 34
masksgkVGFVGGMDIPLIRkfqcgyeqgakyan
>Protein4159 34
FDLAHLPTGGVFAPSLRrlppsspearrqlrfgr
>Protein4160 23
FIVYQECTNKsnkrtakpwnfgy
>Protein4161 51
mvghtiavhdgrkHVPVYVTESMVGHKlgefsptrtfkyhagqekntkgrr
>Protein4162 45
arqgvtreivppyysvkeavfpfnkFPGVDTILGPEMKstgevmg
>Protein4163 48
FCFVTTIDKnivanvflvfdkvqalrtllpkraivrligpgtflehpp
>Protein4164 22
mtkGIQYLNEIKdscnaafqwa
>Protein4165 74
mdglpvtvrlldpplheflpdftelsvkVAVAEATGRehdtdsllllavqrlheenpmlg
lrgvrlgiaipglf
>Protein4166 31
akrtgavvrGPVPLPTRkqrfdilrsphvnk
>Protein4167 129
earHVAFGVLSLKecydemtdaemkdrqefafeaairmrdrfmqqevwermgvnvrevip
lvladptravfqsmlfskivpnckklglldrndkwlrhrfeemgviqfedwadtgeefta
feltdedkr
>Protein4168 33
yrGSWLDFEFDAKdtiffridrkrklpvttllm
>Protein4169 21
mdkIVWGPNWEEILGGEFSKr
>Protein4170 31
chyivrAGWMVGGGAAKdhkfvsrivdqlre
>Protein4171 34
iwcllleqpirELGVFPVSIRlmseivaeftvge
>Protein4172 52
glytkkpiesaadlkgikwrAYSPATARiaelvgaqpvtvqaaefsqalatg
>Protein4173 40
vcsedlgikLENVTIDMLGKakrvqiskENTTIVDGGGKg
>Protein4174 209
aqlgdglpaelalglpaatiddvcepggtvlylgpdprEELPVLYLRlrqavttdrVTLI
NAAAVPGSLDGLARVSLGVPMGELGRavaallgvgsepsgsvnpqllseaakLIEGEGPL
RvvlgrrSLSEGYGPVADAVAAIRearpdatfltalrrsnvrGALELGMAPGLLPGRMTL
DAGRdyfsgywhtvpatagldaagiveaa
>Protein4175 66
mnglfrqgafqgsspreaylvkcdrETTTQDDINRgvvnilvgfaplkpaefvvisiqql
agqiqv
>Protein4176 130
kavddaaaaavvavakDAAADAAADAAVAAAADAADAAAVATAAAKdaaaavaaitpavn
aadlaadavdaataeaavitqsvdvftsyatqvdvftsyatqvdkwrTTGEILAVNELFE
Kkpqdrkstr
>Protein4177 38
lraifgekarevrdtslkVPHGETGTVIGVKvfdkeeg
>Protein4178 39
QTLEDAIRelklkdmvrvddavhsiiqsemilnsnlqds
>Protein4179 28
myakrAFVHWYVGEGMEEGEFSEARedl
>Protein4180 185
ylhkkqtggsgqyakIVINVIPTGPGGGFSFDDNITGGRipkEYIPSVGHGVQEALTSGV
LAGFPMVDVKVELTDGDYHDVDSSEMAFKIAGTMAFKeaarkAKPTLLEPIMDVEVVTPD
DYMGDVIGDLNSRrgkvgkmeqrGANQVIDAQVPLSEMFGYSTDLRsktqgranytmhfa
syqpt
>Protein4181 22
mkaqsqgalkGVLGYTEDKvva
>Protein4182 57
mddkhepkrSAAEIALTELHAGGKfnqnsykvsgglhgvgvscvnalskwlrltirr
>Protein4183 33
appfrEAIFDILYGEGISRhgeivelgvahkli
>Protein4184 47
mrqrdeqrLADEEGTERakveaekvrrdydatlaeartqasatvdea
>Protein4185 33
rpaedevasqlesiknsleqtrHSFDLAFEEKr
>Protein4186 29
eeeellddnvqvhsskTESSNTVVSDLPK
>Protein4187 31
mvdadtgeiiakANEELTEALLKklraaglk
>Protein4188 211
mgaltigvvtrpftfegrrrSVQADQGIAKlkekvdtlivipndrLLSVANEKtsvmnaf
kmadevllqgvqgitelittpgmintdfadvgmintdfadvkmimsdagsalmgigygtg
enravnsarqaisshlleaaiegargillnisggsdltifevneaaeiihevahpdanii
fgtvmdeemgdevrLGENIVVRrfvryeiga
>Protein4189 19
EPHSQHPTKynqydqhvqh
>Protein4190 31
calptkditgglprVVELFEARtpkdhaiis
>Protein4191 34
sritgtkaryqrqlalaikqarYLSLIPYTDNHK
>Protein4192 52
mavevrTPEDYMGDVIGDINSRrghiqsmedaagakvvralvplsemfgyvg
>Protein4193 39
gcalpiydakaileplrQLADLENLRkpcswksttwqla
>Protein4194 33
lakqlekIALEDEYFVSRklypnvdfysgivqr
>Protein4195 226
mqphptnrrAAAVEMAKsyadqepwfgmeqeytffeegrpmgwpragyyypapqgpyycg
vgaieiagrqiveahtdaclaaglaisgtnaevmlgqwefqigpvgtvevgdhmwmaryl
lyriaedfnvnasisakpiegdwngasrsratgtapaatptsrptrcgrattrlsqranr
svrpassrstwpptatamrpvGHGHDLAPFDSYHQARglrwpvvgg
>Protein4196 17
mirTIWNDPERfkssyf
>Protein4197 20
npvsrQISEETARqiriifc
>Protein4198 28
rlqrcrqatssrparQVASAPNAHLRcg
>Protein4199 60
rnisnlrsdandsynlykatlyvtfkglqsstitlantstykTTDLEINQAIKnarseeh
>Protein4200 21
krklvrVLFVHSQANRvlpih
>Protein4201 33
apiivgrHAFGDQYKatdfvvpgkgkltmkfeg
>Protein4202 48
khnnlkafipllflsvgllsiqgckpkGTQSAVSGNAAAKvyvapgky
>Protein4203 33
enngvygltkGQFSATADRgsrskkgvvnndsp
>Protein4204 40
mevrelfssyeypgddipvikGSAHQAMIGERkdigedsi
>Protein4205 31
piictniprlvpgwtkpinigrHAFGDQYRa
>Protein4206 24
pdnserETNWFDDFFERqriyyna
>Protein4207 201
VAGHYVWGRedrytgrVAGHYVWGRgklqavaewaedhdidldasyaysdsfydqhllga
vahgvavnadprlallaiaFLGIEPQQLLFQLVRkFLGIEPQQLLFQLVRseffpyvrfd
mdgiSYFDPLAVGVMVARhrSYFDPLAVGEVFDAPLVGDITRgkkEVFDAPLVGDITRal
ggirvergsgsdeplaaatda
>Protein4208 52
trtnilakCIGSTNPYNVVRatlkglnamntpaniaakrgktvkeilgqdng
>Protein4209 31
pncpglitpdeikIGIMPGHIHRkgrigvvs
>Protein4210 56
NGLEQSISRgiayapyadlvwcetgvpdigfarefaqavlkecpgkllsyncspsf
>Protein4211 33
rTVLSTTVLPRrmwrpatcsgsvwkvtstsrck
>Protein4212 26
YEITHHTFIHENVRlalrdhpshvhp
>Protein4213 20
mvarEFAENADKthgksmvi
>Protein4214 67
SAAQEEFHQATRrgardagsrggqHPEYLHARIIQMLAEPERpdhlsVPWADDTGQVHIN
Rglshrv
>Protein4215 23
mgranrilkkTSHITLEVAEGRs
>Protein4216 20
mptgikVETPTQTEIVIKgi
>Protein4217 53
vklrleqsvasqhlailrrsgvvvterggkFIYYSLNHNRISEIAQLVDDLTK
>Protein4218 90
mnkgdlieaiakgsdltkadagrALDATIEAITKtlkkgdkVTLPGFGTFSTSKraartg
rnpatgetikikakktakfkAGSALAEAVK
>Protein4219 29
mktlsakPAEVQHDWYVVDASGKtlgrla
>Protein4220 30
gnrtllfkFQVAEMQNTRdnginqfgvvgs
>Protein4221 85
ritnrYESAVITGKSTEWGGSQVRTEATGYGAVFFAKEMLEAQNGSIEGKrcivsgsgnv
aiyaieklhqlgaivvacsdsdgfi
>Protein4222 37
eastnislanaikFNGQTTLNSKlanmtlevsnaitg
>Protein4223 31
lakvrrdrMGHIELASPTAHIWFLKslpsrl
>Protein4224 52
maqkvvsadpanlgnqfslynllnaaenyteaakvlegikVADANGPYGKta
>Protein4225 33
miekylndtiarkdlekrMFEGVITPKvyqpkv
>Protein4226 63
IVVGIDGSEASSDALRlrpwrggvlgrraggrhrvggprhggglhhhrggrrrngsldgr
ihr
>Protein4227 31
ggkDVFVHHSAIVAEGFRslsegdkigrahv
>Protein4228 42
ivsginkQQVGQVAADIRsfkkpepykgkgikysdehvirka
>Protein4229 40
vphfeapvklaysaknrsasirIPFVANPKgrrvearfpd
>Protein4230 35
nlgaifvaetaylsensrYGSFSEIGYALAGSTNR
>Protein4231 299
melstyfrINAAQTGQFERtlivaeeganvsylegctapmrdenqlhaavvelvalddas
ikystvqnwypgdaegkggiynfvtkrgraghrakiswtqvetgsaitwkypsvilqgdd
svgefysvavttafqqadtgtkmihigkntkstilakgisagkaqstyrgqregpehlpg
pgqgasvrrgrpqlhpvrfaadrlgvrrphlplcggeeKDNVREGSWTISRfkglgemna
eqlwdttlnpdtrrllpvefgrksfeeteqlitklmgkgeassrrdlmelhgdavevdi
>Protein4232 75
pgagghpaggrrprrlrprpgrtaahcgvsprgdrgqrhvgqahpqrQGAEAALRvgrrg
rrcgpphcgrqppgw
>Protein4233 51
mlgtsaalsiagipfngpiagarVGYIDGEYILNPTYKelatsdldlvvag
>Protein4234 23
ikEMMVPVQLHRqgififirsnt
>Protein4235 33
ageditgglprvqelfearvpkgkAPIADVTGR
>Protein4236 125
athvlptdgitskskQTVLDIAGKiarelqisgpfntqflvrEDLDYYSVIETNLRasrs
fpfvskTYDIDFIETATKIFMGQDVPVDNRcsvdpkhvcvkcpqfsfqrllgadpilgve
mastg
>Protein4237 38
pisdkeadailnrlrqnvdtprpkTLFEPGEVVRvadg
>Protein4238 32
ftgdgcrrdydhyyriigrVDDVINVSGHRlg
>Protein4239 120
avptanatvrfstngavtpaavttltvtnratlnavgvptptvdwspvasaksynvyrAT
SISGSPFGDFQRiantrssdyqdvaavaatpttpaqaqndtgvvlaayeapvfvlgdlkv
>Protein4240 37
atldawvtgqrkdqspgtrLAVPVVQADAAFSGAGKs
>Protein4241 31
madlkAAGADFQTDGGKadtlfrqgqadmii
>Protein4242 17
ILDPENGKelhtafdah
>Protein4243 119
mttettdevlraplvieypfrrTTGPVIGAFFTAVRegrllgikaadgsvicppqeydpa
ssepltelvpvgdtgevvtwtwvnearegqpfdrpfawalvrldgadtpmlhaldvasp
>Protein4244 44
eggsntalfklgytrndekGMLPNSNLAKniinvgatieptdkf
>Protein4245 28
sakAYDQIDAAPEEKargitintahvey
>Protein4246 26
rFWVLIQNMEPFYIFFLRmfmigmtr
>Protein4247 32
gglvrlsglerLMGLMQYLNHKrhkrthksgs
>Protein4248 57
SEPFSSTHGPAFGVGLNIRvGLGYVTSLRLHGMYANAYGQDFIQSSYAYNKkhstvp
>Protein4249 39
mqsdfpicerpyaevaeqsgisedallerLEGLLAAKvl
>Protein4250 27
mreldedffrAAEELGIDLSRpergsd
>Protein4251 38
tradycavaiaeafrgdgerLCNPIGNLPLIGGRlara
>Protein4252 83
miqcdqtffgltgpgvvkSVLGEDISADDLGGPKvhgqsgvvdlvtpdeygslktalrll
sylpdnngvnapffptsdpidrf
>Protein4253 34
GISEYYIVRknlnagvipgstrvtnkaakfykni
>Protein4254 19
QTCALPICVQSVRqsipvc
>Protein4255 36
frsfarEYGGLLSNRsfggtqvqrtfyaagqtgqig
>Protein4256 20
LPVHAGDTLARckrpapass
>Protein4257 44
gpvlltkpdkLPASIEAELTRlqpkqivvfggtnsvmgavmnsl
>Protein4258 34
grghkgqksraggfhkVGFEGGQMPIQRrlpkrg
>Protein4259 14
vafrEAFYLHLKiw
>Protein4260 38
mdetltdenigrELGISEVEVRenfrksvklrfavsni
>Protein4261 29
mvsstqikGGGTNWGNLSDAKidaemeri
>Protein4262 53
VAHIEYDPNRtariallhyadgekryilapkgleqgmniengpgadikpgnsl
>Protein4263 276
mveaggtegawelyedgapkvneealaagleaskAHIAAMIELQRqlvevhqeahgipea
iawvpqvdyspeiadavaaaagdrivetasiadkaertaaesalrdelvatvagaadead
rptvekqakaafraatkeavrsrivnegaridgrgpadirqltaevgiiptahgtglfqr
getqvmniatlgigrmdqmidgidpvtkkrfmhhynfppfstgepgfmrgpkrregfmrg
pkrreighgalaekSNQNTNINQRpivkigdqiskg
>Protein4264 86
ntvvlafdnnedrarfakEQGEALQYQLYEAGGIAHLAPGYEKiirlgaegiiaeveafe
aqttdpeklefyrgvkismealgefg
>Protein4265 37
gvfprAAAAEITGRhgpsdalveiwngmpfvsplwwr
>Protein4266 30
nrkQIFCADMLQDFMQAGTTIPATMALVKh
>Protein4267 32
vcgtekGITAIQMDIKikglsreimekalsqt
>Protein4268 50
mtqvfdennrvvpvtvvkAGPNVVTQIRtqerdgysaiqvafgaidprki
>Protein4269 39
gldtisvtgnilrDYLTDLFPIMELGTSAKmlsivplma
>Protein4270 32
HLTVGQEIEAKiigvdrkarvinlsikakdea
>Protein4271 87
dgrggagtgnqrFAPLNSWPDNVNLDKarrllwpikkkygnkiswadlivlagtvayesm
glktygfafgrediwhpeldinwgsek
>Protein4272 33
lkaldqdpevrviiltgnarAFAAGADIKemag
>Protein4273 28
fskrMLVSFFFFQTEMLIGKkylrgtti
>Protein4274 34
dldagvqvrsgahtgsrwglrGSEDLGGGLRaif
>Protein4275 33
qvtfgkrrasrvskPAAGHLAKagveageifke
>Protein4276 85
kgelshvvaepisiergdgnlevkrpndernsrslhgltrTLINNMVLGVTEGYEKklei
hgtgyrvlargsdlefalgyshsit
>Protein4277 29
gatkdgatekakkakILATAAENDAKaka
>Protein4278 67
VPVGNLVGQENKragiarssccrtnTGIANVGLCRasgsttranspdathrpasrcsttp
scaqtsp
>Protein4279 33
CNSFNSYFIILLNRlvrvnrllsffiydncaef
>Protein4280 17
IDCLYCYIISSIKafii
>Protein4281 187
ATGAPAVFWLDETRAHDAAMCLAVNAYLGDEDTEGLDIRTATGAPAVFWLDETIVDGLDT
ISVVNAYLGDEDTEGLDIRTMTPEAATHFSLERIVDGLDTISVTGNVLRDYLTDLFPILE
VGTSAKmlsivplmaggglfetgaggsapkHVQQFVAENHLRwdslgeftcaMTVHFDLR
GRewqdk
>Protein4282 41
VDGGWLVNGQKrcgpraptirgwvsppcaptrtlrsmtasr
>Protein4283 40
mrVENVSDPVYAPNSKggpaadaelnpyaekwaasgefvh
>Protein4284 55
ggtlkttdgvtgasltntvlesggvngsrwgvkGSEDLGGGLKAIFNLEQGLKld
>Protein4285 22
tadellakIDEIAAIFAETKka
>Protein4286 37
lgydylvkLLIIGDSGVGKtclllrfcentfhtshlt
>Protein4287 31
kAILANLATALFEHGRitttenkakrlrpya
>Protein4288 33
keiaekykkVIGSAVNPVLRegnsdrrapkpvk
>Protein4289 33
lapapapavaasskVTYAADAFFDFDKsvlkpa
>Protein4290 33
rrVTNNTGGSINRprsptipagrstgssslpst
>Protein4291 75
eaerdqiksaladrerevarIHADAEATAAKVEADLIAKgeseakairhrGGGDVEIARr
qarADIQAELARlsl
>Protein4292 19
pilgieirSVENGNISPRi
>Protein4293 57
QVEAGLGDKVAIIFEADNGEVTKvtykemlsrvaklanalrgmgikkgdrvviympm
>Protein4294 12
YDVIPGPKvfgt
>Protein4295 77
ahdlalpiedldltvrsynclkrEGIHTVGELVGRSEADLLDIRnfgaksidevkaklag
mglalkdsppgfdpsli
>Protein4296 18
mrrFQPAPHGRayrirkr
>Protein4297 10
LGADLGGRrk
>Protein4298 38
mswgrVNHPSELFQVGDHVRvkvlkynaetervslgls
>Protein4299 23
msgrrWSDGLHQAVEAKegvdiq
>Protein4300 18
VTLVGFGTYSVSKvqlvq
>Protein4301 27
VHECNPLIMIPCACQGFSMRlgglnln
>Protein4302 28
msvsegwhrGPTVDPTDDPTRvgplvee
>Protein4303 70
atfllkgrnaygwfhsehgvhrlvrISPFDNNARrqtsfasvrvtpfledvdkemniddk
dlridvyrss
>Protein4304 32
frswdrlqkELQHNVALRvnetneegifevmg
>Protein4305 25
FVADYTAEKglqtfwclgqgsqvsg
>Protein4306 13
SYGSLEIRtwtck
>Protein4307 218
matvtfdnatrQYPGNPTPSVDKlnidiedgeflvlvgpsgcgkstslrmlagleevngg
qifigdrdvtnlspkdrdvamvfqnyalyphmsvadnmgfalkiaginkseidqrvkeaa
kildlttyldrkpkalsggqrqrvamgraivrspqvflmdeplsnldaklrvqtrtqikl
rvqtrtqiaslqrrVQLDGPGGERvdlrtracrpaghr
>Protein4308 47
kyrtavknvekavasgdkakateafgkMQAVVDTVADKgifhknkaa
>Protein4309 98
tadttwvgsatdttstvtlnsfqsaadaatakgllitagavttqtivsngttnnlltldl
galtdklvikGSGNFNVFDDVTAGGSSTVLKtvdasta
>Protein4310 34
dvttgetlcdpesiitlekMVFPEPVISQAVEPK
>Protein4311 22
SEETTTGVHRstewlrseehts
>Protein4312 57
mrLHTLVELAKmtnrrakaakaigieipglpnlsklmmsdmmratidlgprilgpag
>Protein4313 100
gaedvdaavqaateafgswrrttprdrsekLLALADAVEDNLDELQRlemenvgkpasii
efefdltvdnlrffagaartlstqaageyledhtsmlrrd
>Protein4314 24
mslrLPMPTMAAVLKawviimfsg
>Protein4315 35
mrrTLLSSIPGAAVTSIRvdgvlhefqtipgcked
>Protein4316 22
grQYMWPSFFYCSQLYLQKrlh
>Protein4317 41
lhdalpisqvtipkATAADTVVPITLLENKltrslciseie
>Protein4318 33
kllsilsrrWYANTLMYRmlnfwkkpvkgklfr
>Protein4319 60
grHGIGMSDQIENRiieaksrgiyeapgmallhaayerllnavhnedtlanyysqgrqlg
>Protein4320 28
mgaqcsaeqlskISSYLDIGKqegaecl
>Protein4321 48
kiddtakrakTGEQALEDAKklllwlpmfrglrvqvgklfsrlrkqwv
>Protein4322 22
yrvsrSSGGITPLLRrgyrvlp
>Protein4323 52
mdcdaegnkdiasrFGVSGYPTLKwfpkgrasekeeeayngersvdamvnfv
>Protein4324 82
tteakakalrpvaekvitkaakgglhnhrQILAFLNDTEIADKLMEDVGPRyadrpggyt
rilklsdrrkgdnapmaiielv
>Protein4325 32
vpstkLWETTAGRALLSEILPKGLPFSNINKa
>Protein4326 34
llslkAFLTEVGYEAANHGVQVFGGHGFIRngaw
>Protein4327 32
ggadtadakLAVMEECGFTVTRnpsemakllk
>Protein4328 86
aelaraeqsevaaraygekVASFGPEYLIPNPFDPRlivkiapavakagmdsgvatrpik
dwdayiqglnefvyhsgmimkpvfsq
>Protein4329 33
maalsqasarENAGTTSLGALLRakldndgdka
>Protein4330 49
klvaayrYGLTPIFCVGEGLEIRkagtqvahvleqvraglshltpeqvr
>Protein4331 63
aetiaeakEQMGLPADKsfyvpddvaefyrsaasrraeahaewtkrTEAAPAAERdafta
dws
>Protein4332 33
mrvaqrFAGYSLAQADNLRkacgkkkpemmike
>Protein4333 33
ELDWLNLLGLKarwpklasvacvestrdmggki
>Protein4334 31
rTFQTYSPLIAGIEVKrrgdvrraklyylrd
>Protein4335 93
YTTSNPVVRggrpgraevVTAEIGSTPGRraiagpgdsrdrvdagsacrywhrrgtgtgt
cgargrrahrggvspcqgcacrcgragtggvgg
>Protein4336 75
stsrigfkgvedlgnglkalftleyglaiddntgigtgtniarQQFVGLTGGFGTVIAGR
lqttgldftvagsal
>Protein4337 129
avkdrlnalrnpyahlhepeitydsvrESLMLWDPIRysetcpssdgafamvlgdeatad
aalaegrqpawiqgmalrsegfrgwrcvrsrrwlrgvNPQTGEPIKipakrvvkfrvakm
akdsilgkk
>Protein4338 180
AYYDYQNSQGGIDGRrlpklpgwhrrpqdradrlrrrvqagphlrqrqeagrggqglrag
vgarhpeqpgsaglpgrelraqpgrrhrlpavgrsgavpvaagwhsllragdeaagrlpg
QNDDFGDAYENSLELLTKgrlrellgavdqgqrhgarrhrdlrrpgvdghqgsggqagpe
>Protein4339 81
lianvakaadvtkAQAAAAVDSVLESIEKslkkgdrvtlvgfgtfavsvrkaregrnpat
gktikipkkkvvrfkagkgls
>Protein4340 25
mhyirilpgdkVQVELTPYDLTRgr
>Protein4341 33
ghiesfdqyvvllrNTVTQMVYKhaistvvpsr
>Protein4342 20
makEIAYGHQEKwdgsgypl
>Protein4343 41
krgirvktssytrHHVNITMTQAKavsnytnsilanmeatd
>Protein4344 39
pdgeyktvtgleidafsqecinkTLAELQGEQDGVKhll
>Protein4345 31
igkipeilldntdrnrTSPFAFTGNKfefra
>Protein4346 117
gngvslgsltvkSDNGQALAGVVVEHGNENPATQLQSTRgftpndrgatvfapiikseff
nrftglqvqnagattvdvtvtykGAGGSCAGQTFTSTKtglaggashtfvhlsgpdr
>Protein4347 48
tslakttytvsdltaylyngntipgyedassdscrSLVFSNDDVRvri
>Protein4348 50
yfndaqrqatkdagriagldvkrIINEPTAAALAFGLDKnekgdrkiavy
>Protein4349 30
vyeisaqtqeelskMVEAQFGDFQKtvagl
>Protein4350 98
eappailsiylgddlekvvnsilaednkkleiegkeydfnvpflpkfkgsptdrnrTSPF
AFTGNRfefravgssqspamsntilnsmiaesfqyfsd
>Protein4351 20
ISIENTGASRqitglmsyag
>Protein4352 58
vaykrlgpisregvrpsrttniekVPEWDGSTLAALLTEESRsfevtlygvydsdvna
>Protein4353 61
mnkTPDGDYQTFRandgkyvrdfffsrdprtaklvegwsdddiwwklkrgghdyrkvyaa
y
>Protein4354 35
gkiglfggagvgkTVLIQEMIARvardhggvsvfa
>Protein4355 53
fveetgaaqyyrdsrITTIYEGTTAIQANDLVGRklarekvpgaamktliaem
>Protein4356 68
meadiqvaerevkalnddeksdlsaieaklkqsadvqiglrvlsiktrrEALALLTPEQR
akeqaeqd
>Protein4357 112
mylfkqggesagprvqllgsgtifrEVIAAADLLKqdwgvesdlwgctsmnelarngidt
qrwnmlhpleqrwnmlhpleepklshveqklagakMIDIVGQAAAIGDQRkf
>Protein4358 30
tlrTALAMGADRaihvetdvqnvqplavak
>Protein4359 77
gilipataergkrlswaevralgpnvrsvkegdqvlfnpedvfevevrgetfiilrerDV
HAVAAQRlaegstglyl
>Protein4360 16
LDFQNLNMPKkylttk
>Protein4361 18
TSYQLPVDLNFDRswrpl
>Protein4362 596
mtltddeilarVEGQTVPTAFMATVAAYGDHVALRsmvgdgwrQLTFNQYAEQVATAAAG
LRavgvgkgdrVVIMMRnipefhivdlattflgatpisiynssspdqvaylvgdcaakVA
VVEGEGFASRfravrdqlpaleslvmlndadadavawdafmahdpldltvevnnaspedl
atviytsgttgnpkgvmlshlnivwtgeslrETFPFPETAGVRVMSYLPMAHIAERmtsh
yasaimaydvcccpefseltahigavhpnlmfgvprvwekIHSGIAAVLSADPEKEQKva
eaveaalpimekmdagtaseeeiatwqflddvafstirnllgleelqlavsgaapisael
lswfraigvnlcevygmsestgpmtftvenpkAGTVGPAIPGSEVALAEDGEVIFRGSNV
FVGYLNQPEKtaetiidgwlhsgdigtldddgyltivdrkkelivtaggknispanleae
lkmidivgqaaaigdqrKFVSALLVLDPEVAPIWAQRNGIEFESLDELAKhdavrAHVDA
GVAQAMEGFNHAEAVKRWVILGDEWEPDSEVLTPTSKlkrrgiltryeveiesmya
>Protein4363 31
YMLLPNEELWEKelpkvvedllaaedeklkd
>Protein4364 35
LTFNVQGHKlsighhdgvlldfhitrgegalgvfa
>Protein4365 32
eigarMTSMETASNNAKdivtdltieynsrrh
>Protein4366 32
kGTGIIAGGPMRAVFEVVGITDIVAKshgssn
>Protein4367 34
pgvrytivrGAIDTAGVNNRkksrskygtkrpkk
>Protein4368 23
ttlfrsiplekEIVDLCLDRsen
>Protein4369 62
mpfvsyflgeeavpydpprassiqkcvraggkHNDLDAIGRstrhlsffemagnfsfgdy
fk
>Protein4370 35
dafigattaalkkgdrLALVGFGSFSVADRaartg
>Protein4371 44
kgsdrQVVGQIAAEVRairppepykgkgiryanekvtiketkkk
>Protein4372 157
llevsgllgkleliqpepaeiaqiarvhpqsyidrikeksrsgggevglntfignegfdi
arISTGGAISVMDRvldgrvrngyalvrppghharpdeamgfcvfanapiairemqkkyq
ldriaivdwdahhgngseeifyedpavltislhqnnl
>Protein4373 101
mpsyvllnklsptgfetlhknpdrLDVVQAEIEKmgckviaqyallgeydfltiieapdn
etvahmsvdlssrgtstrVTIPAIPVDVFKatlkgpvhlak
>Protein4374 85
itieseqrddgsrrtsrydidltkcifcgfceeacpvdaivetrVFEYHGEKrgdlyytk
qmllavgdryevqiakdretdskyr
>Protein4375 56
vggktkgveqvagqyrkaglrsvtthyylgarHELLNETNRdevtadviawfdahl
>Protein4376 149
mksqyrhlgigvttlvvavallvagcgcspapvkpkaegsgcsglkSTIPAGTWYGGVKs
asttktisfdvvclfngpfdvvclfngpnavaaaiedgkdpidaqdfyirnqsavgrEQL
QDNQSQRkqqmqkelmkenkpiapfdqkp
>Protein4377 102
latdswlsaasfqettrVLTEAAMEAKsdpllglkenvilgkLIPAGTGLPRyrnikvep
taearaamysmpnydeyaypvfgagtgeairlddaelglkyd
>Protein4378 19
NLVDLLEIMMAAQPMNYKt
>Protein4379 33
tefglpreadvalsrVQAQDIPSSTRnmpwlry
>Protein4380 62
epgfgqtvgnslrrVLLSSLEGYAISAVRiagvehefstikgviedvveiilnlkkirik
lk
>Protein4381 32
avkYQSAGTVEFVVGKdqsfyfleintrlqve
>Protein4382 32
kskSPAMQNCPQRrgvctrvytttpkkpnsas
>Protein4383 27
IDFLLSNPTLADAVVSDLVDRrwpmqw
>Protein4384 33
mrVVQPEFNKAGDEVWFAVWSAKdkqsalvivd
>Protein4385 64
elsdasaersaagcsitlsekSVAEYLTSNITMLKwmiangygdartigrrveamqawla
npvl
>Protein4386 35
aasayaekSGTTTNLEGRvstvarqvtpagstrpd
>Protein4387 33
hrlcyaakTGANATNIPEIAKinanwtvdffnt
>Protein4388 53
ipgnkgvigkILPAEDMPFLPDGTPVDIILNTHGVPRrmnigqilethlgwig
>Protein4389 48
sfdtpltlgkvetesietlitrverNAVLSIIQReglgwfksriaeal
>Protein4390 96
spytarALQAATDAGNRkAGPVYQAYDLTRslavtslanefltepsiaaasdfvfsmptr
rynvamnyetllpsftdytafsysnffapantqasg
>Protein4391 112
ELGDAPSSFAKdpsgqaartsrwwlrrapprrhiargcacsadrrhdrpglghraghrrr
grpepgvsavqparrqrhrrrcparhravglpvalghvdhpdrgdqpvgddh
>Protein4392 35
makYAAAIDQGTTSTRfmvfdhegrvvcfdqkehq
>Protein4393 38
nevslvledkrlqvrsgksrFSLQTLPADDFPRmtite
>Protein4394 40
vevtifadksfvlalkTPPAAELLKkaagvpkgspvphke
>Protein4395 26
mvildpslderTVAPSLDTFLNVVRn
>Protein4396 31
gvprgrIIEIYGPESSGKttlalhiiaeaqk
>Protein4397 490
TGIPLYDAYINDSDLIGWHSRtgkvinltdymagegkavtlpsldlkdfiglsfttgldg
klyqlpdqqfanlywyrkdwfdrpdlqkkfqgiygykldvpvnwsayediaqfftehvke
idgvkvyghmdygkkdpslgwrfsdawfsmarfsdawfsmagtgdATSLAGGAYGAFERi
atvtnsdftdtvnfvdldlkvsykymvrpvsrdniesadstsvagtdiaqdntppavlst
ptlvttrktvtvtfnepmdeasaetlanyvltvraddpttaapnneapataptipvlntv
vyyrtavpaigtepaipansvkltyasnvpagttltvtgvtdvagkvvttdtsgktakvt
ssinyfggtsatveftadmdkadaetiakytlttttvppvttppttnavvtkavlngdvv
tkavlngdtvtltfdkalsatttlavagikdkLLDFGAIVSILPGRdgllhisqianerv
navvdylkeg
>Protein4398 78
kGASQGEGLGNRflahirevdatvfvlrafedtdvpgssdpaeqleilelelitadleam
ekhidkrrkaarsnpvla
>Protein4399 28
mvkLDDVVGLVDATAYPSLHGGISMGPR
>Protein4400 78
aqaavrwrlassfpkALDTIFGAADEFAKqvkamsggkfeisthaggelmpalgvvdgvq
ngtvemchtapyyfhgkd
>Protein4401 153
apidvrrdgfreedlldnqrasslkgdialhfrpgkdweistayrVGSGNSVYQGSERya
lrnffqhyvkaeiqgknlmvrsymsqtndgdsynltalgaftnerlkqtsaawapeyvgy
yaavnlalakLTNQNPSFLSDEVRslaqigrah
>Protein4402 37
spcfdfgtpaltgrirrTYPLEVARvprphpdrarik
>Protein4403 83
TDIEESLRGADMVFITAGEGGGTGTGAAPVIADVAKvdgcthhrcghpavhlrgasplga
grpghrqaegegrhphrhpqrpp
>Protein4404 116
mtelsirpeeirDALDAYVQSYQPGAASReevgrvtdagdgiahveglpsamtnelllfe
dgtlgialsldvheigvvilgdfskIEEGQSVKrTGEVLSVPVGDEYLGRvvnplg
>Protein4405 13
VGTIGHVDHGKrr
>Protein4406 31
mvrATFDALTNSTTPSEVASKrgksvedlfv
>Protein4407 67
maspasantssgctvtplkpifagfnssgvklvnyrISVSCTSGRTVSIDQQRyeedpwp
ngddflg
>Protein4408 33
aespegekTYVAAAFPSACGKtnfamlippkem
>Protein4409 35
aggsapkHVQQLTEENHLRwdslgeflalavsled
>Protein4410 37
gryqvkkfrkAQCPIVERlvgclmyhgrntgkkalay
>Protein4411 74
vvivdfeshaqklplpdakAGHVVVAYTSKmsansptpfmlpkplrgrdfvkllerledv
lkaddedefakthr
>Protein4412 42
kansgitsiaqlkdkNVATTTGTTSVQLLRkneraagidfke
>Protein4413 41
lpapgsvapdfvvtgadlkDVALADFAGRrivlnifpsvdt
>Protein4414 53
mckagfagddapravfpsivgrprHQGVMVGMGQKdsyvgdeaqskrgiltlk
>Protein4415 88
mdsrMDIFALLGLANGESHIIRNAGGVITDDVIRslclsqrklgtrEVILVHHTDCGLQT
VTEDAFKaeleaelgikpwwalesfvdp
>Protein4416 33
mkqirniaiiahvdhgkTTMVDQLLRqsgtfae
>Protein4417 35
haigafakrEVSSFTVGAIHNLSKrsslfggyqra
>Protein4418 41
mrfvrGVVDSSDLPLNVSReilqqskdidgirsgctrkvlg
>Protein4419 250
myerITGENPYVVPMRiypathytmastpppttrwagsgwtttcrppspgcshlarptsp
tmaptawapppscracpmaisspprpwpttwpanGADNDPDDPTSPGERFGFVYEINYLR
cihcdlcveacpteaitetkqfafsfsqrgdaiytkAELLTDDKGRaqrqpwelwsgeed
ehtsawmratspqgdanfegvvawsgelgfgvrapergqvadrSSGEDESTVGNPASEGP
AASHDADGAH
>Protein4420 86
mlrNMMNSLIEHEVIKttvpkakeikttvpkakelrrALDQCPQRrgvctrvytttpkkp
nsalrkvakvrltnkveviayipgeg
>Protein4421 42
lplfrYVGGPNARllpvpmmnilnggshadsnvdiqefmiap
>Protein4422 144
DLSSGPVADRgfartqptccwltstsirkfstsscATIGNTADPVSDASSRMLDDAEMPE
ATARgalgrktlscwhsvsgngsevSAETPLQHVRacpcatydvglrngcertqpagwan
icpptlpgswrqpmttrsitsaiv
>Protein4423 69
vpnavpgkcyakcligdtyettteqivvrpaskrVNVVPAQFTSASEQKlkrEASTTLVP
VPAKfettt
>Protein4424 55
lvqgdvvgtyihglkIGVVVALTGGDAELGRdvamhiaaanpmvinpadvdadvl
>Protein4425 33
trrssdlthqpylnavtrtlrAALCLQNFGSQK
>Protein4426 33
dfrNEIVNFVLRarannngknptwlsyeklrei
>Protein4427 31
maqekerGITITSAAVTCFWKghkiniidtp
>Protein4428 17
LVGVTSNKirdrseges
>Protein4429 29
raqqarrlddrdhcargrkTAQLPGARlr
>Protein4430 16
FYFLPCLPAASQVRin
>Protein4431 33
kVTAQMDGGGHERgmrsgtlnvpgivgfgkace
>Protein4432 32
mvvrkkpgrTTYANIVLERgytatddlwqwrk
>Protein4433 33
mttfltgqtrLVNSVNYVSPKfldvfganvtlq
>Protein4434 33
gyhqrykDTYFSAFPGKyftgdgalrdevgyyr
>Protein4435 36
dgkTLIHPGQLEAANAAFAPDDDEIAASReiiesfe
>Protein4436 72
cnlqrldgpvrgngkIIQELEAFFRgagwnvikvvwgrgwdpllaadrdgalanlmnqts
dgdyqtfrahdg
>Protein4437 57
gdstgsvckDGVVTTAPGFKeayklfvetgwnsmpfspefggqgmpavvsmavnetw
>Protein4438 36
gtdaeklnarrlaisklgdnqlikrLFDEIAPRfat
>Protein4439 15
mkEALEDPSRlllgv
>Protein4440 80
ipyslawdatrtqltviipkvkASANYEVSIADAKGILVDNQGHETDFVFDGSTSANAGV
VKfstnaegvtkpaavstla
>Protein4441 32
mtagakkVLISAPAKneditivlgvndknyda
>Protein4442 38
syewdfdgdgtydqtttkSTTTNVYSEPFDGKigrahv
>Protein4443 50
rqalkyaidrddiidkvflgegskgndnpvaviqkYHHDIPQReynieka
>Protein4444 27
miavcpntrFEGAILEPAQLMADLIGK
>Protein4445 26
mpesriqerLFPTLPPEGKpafcfyp
>Protein4446 33
mkdsnvldkVAMVFGQMNEPPGNRlrvaltglt
>Protein4447 30
mqkngelpfpafnvndsvtkskFDNLYGCR
>Protein4448 292
vqaqdypikdkTISIVVPFAAGGPTDKvardlavamsktlggtivvenvagasgsigank
iakanpdgyslllfhigqaslptmirklpynvendfeflgnvendfeflgmvndvpmtlv
grWGAPTVTHDGVTVAKEIELADPYQNMGAQLEIELADPTNDIAGDGTTTATVLTNDIAG
DGTTTATVLAQAIVHEGLRNVAAGANPMLLKrgiekgtaaEEIANVAAISAQDREEEIAN
VAAISAQDREIGDLIAAVMGLLFETEYVEGMQFDGLLFETEYVEGMQFDRgy
>Protein4449 26
SITGSTVLRflklkdlhlnfqkifii
>Protein4450 97
mkATDFIDAGTVRddlpdfavgdnvkvhvkvvegqkeriqvfqgsvirrehggvheirre
hggvhetftvrkvsygvgverGETDPTPEEKllraiy
>Protein4451 24
mrkkELGAEASQPHRikykpltrs
>Protein4452 33
eqaleiaenlirSGAIDIIVIDSVAALVPRaei
>Protein4453 34
minrNTQIPTSSTKqfttavdgqtsinvdilqge
>Protein4454 33
kAYDHEAIDASARkivetvtrtgarvvgpvplp
>Protein4455 37
mwsqlsgftkVSAPEVVDHSRagslvtlrlryrfiag
>Protein4456 9
LLGQYGLKi
>Protein4457 35
rvvsatkSTPTVDQTAQYIEDRwqitptvllslgl
>Protein4458 36
pceprsiwptsssssapvargrCWPSPAPTARpppp
>Protein4459 33
plsgpqsvlgvaikNGAQLALEQLGGSLKgmgf
>Protein4460 45
liqqleqeeiarlgkTLPDFAPGDTIVVQVKvkegtrerlqayeg
>Protein4461 33
gpvqfradkTGIIHCTIGRasfgvdalkqnlka
>Protein4462 71
miteidasrllvwraawlsrNGEYINAEGSQSKlkagrTAVWVTERamqilggygytrey
pvermhrdski
>Protein4463 403
eerreihqlapkFDELSPSVDLLETGIKvidlvcpfakggkvglfggagvgktvnmmeli
nniakahsglsvfagvgertregndfyhemkdsgvvdhemkdsgvvdkvamvygqmnepp
gnrlrTGADLGPYWVPFVGRtgpivistsgvqgasageallqsllvrasamlphhatlhl
ldpagggrafpmgrdlpsvkrassdlrrDLDDVSGSIRrIIDTYLDATTPTFHQLDEAVR
lsehfqlvfaadypnrydsraieelqflaetgpaagvylvmhhntdhatqgglertplsn
asiidlasppsisvggipatvrfdtapaadrqsliastlssaqpkdlgvswtslagfdad
dwwsehsaerietsigsagvasnlgvtfgvdrenkpvahgiva
>Protein4464 60
metravlrgvrlsvdkgrlvadlirgkkVDQALNILNFTQKkaagivrkvlesaianaeh
>Protein4465 20
mgvakLYGQYDAGKvksiag
>Protein4466 81
mraherrsreqhqhrrrgqpcrrrrhpagsrVALITGAATGLGRadhrrrhrpgsgwcrt
frrrgcvggrrrrgrshvhgg
>Protein4467 66
trtysklvspattttrEVPAQYATRtyqkLVSPATTTSVEVPAEYSTRtysklvspattt
tvdvpa
>Protein4468 39
wvrdnalgggyssgkTGLTSTSAAAKvaaltvldqltpt
>Protein4469 53
megkldatkaavakLSSTDMQGRvadaclqmfggygymleypaarayvdariq
>Protein4470 49
qpseqeeqtslgiflpetakekpqqgkVIAAGPGARkdtgeriamdvkv
>Protein4471 469
egvayisssanrvkAVLDLAEALSNYAGPNAAVLAAKaaynstldlaynysttagntaml
alndsvlttfslttavdtmtgtegmdnfvartlnnvntlndadtltggagtdtlyadlts
ngvaitpklnsietviiraqttkpllfvAGHTEAAVDLARmagmtpagvlceivnddgtm
srvpdletfcaehgllmvsiaqlirhrrqteklvrrvgeariptvwgdfGAVSGESNVLV
RqhvalvrGAVSGESNVLVRvhsecltgdvfgslrcdcgvqldaamakvaedglgvvvyl
rtawassstcgatrgeasasatrsgptpcrtrastrwlptrrsgcpstpgKRNILQQTFI
TTFAKIQVCVLTCAVMFLMSSCSSTRklpdgeqlytgakikieekdypvakkkllkdele
aittpkpnssllgiryklffynmidtvkrqkglkyyikykmgeppvlfs
>Protein4472 56
ggrvggcrpengpprpgsrgrcrTAAATAAVRtddgraspgwargvrrspgrspsr
>Protein4473 75
alppaapgglqgqlvggkvkLDWVDNSITETRfvikrTTDGTTWTTVGSLDQPLGDGNAH
GARtftdptsdattp
>Protein4474 72
natgvatddvlnvaaflsatdatieavdfatglnltggenygvvwnkGTLSSSDIVTGAT
ANKIAVLNNGKa
>Protein4475 33
rerIVVQVDGQLKtgrdvviaallgaeefgfat
>Protein4476 33
vvrakdspnfianrVGIAGMLATMKetqnfglt
>Protein4477 30
merSTQGVVEGARlsdnagtalteidqvsr
>Protein4478 33
LNIYQNIKknsrtnnlentlkhtltinlittkf
>Protein4479 71
VLATGDLTGRaptapprcwppatspvasparrwqppwptpsppmrrppsslapattvatl
rpgcrsssthq
>Protein4480 33
tsdetqeqdskttkagkrsakaqrEAEELSEKe
>Protein4481 33
hkrLIDVVDPGSKtienltrlnlpagvdieikl
>Protein4482 27
msrVACETAVKtgfvallgeittnayv
>Protein4483 31
mskMVVGLGWDTRatdgaafdldavgfvlsg
>Protein4484 267
mgqkvnpygfrlgittdwksrwyasrEQYVDYVVEDWEIRrylmgrmanaaisrievert
rdrvridlhtarpgivigrrgamadelrqelaritsnpkvqlniqeikqpeldaaliaqg
vadqlanrmafrramkravqnamkagalgirvqcggrlggaemsrsewyregrvplhtlr
adidyglreaatstgrvgvkvwlykgdilpykpqgedkaskeaamavgestgqamavges
tgqeatprvvssrVTLEPFERgyghtl
>Protein4485 66
gdalalpfpdgsldgvtcgfalrnfeslppffeelarvlrpggrIGLLEVGQPSNPVLKf
gyeqyf
>Protein4486 28
gqreliigdrqtgkTAIALDTIINQKgk
>Protein4487 30
calpiwvlrevkNSASVDVPGRvrlmlvya
>Protein4488 65
tikepnfkqyelaikSYSEAGNFDAANKlfqqmkkssihitapvyasmmklasqkkdlnl
tvalw
>Protein4489 72
pggeeltdlerrvlheipsgatskeialrVGLAGGTVDNVISSIIAKldlkgkkrsalas
wavehglgpses
>Protein4490 26
mldlrrpiykQTAAYGHFGRseerrv
>Protein4491 39
mgglgtaicqelakaghkVVASYHPQFDNKdawlaemaa
>Protein4492 43
ykTSDGQIHNNPDRtpiadldslpwpayhlfkmenytnlqpai
>Protein4493 55
MEASYNNLYRqieqtrihlhdqyalettpeilarseergrlvalavyeweekdla
>Protein4494 32
mefdrGYLSAYFVTNSERmeasiddpyilitd
>Protein4495 51
tngrhprDDEFTFWRynlavkdyptsyidnttwldeslnpdavvpitftsw
>Protein4496 26
mdfkVAGTTNGITALQMDIKigrahv
>Protein4497 31
atrAAVEEGVVAGGGVALVRavnqldglkga
>Protein4498 29
matgrSDYPNQVNNVLGFPYIFRgaldvr
>Protein4499 33
ntlqkdtsnsekEAVEHIYRqlrnaeppdeeta
>Protein4500 29
yksldenqkVEFDVTQGPKGPQAENVRpl
>Protein4501 33
snseleavqfiyrqlrGADAPDNETARgiidkl
>Protein4502 33
rDTDLPFLMPVEDVFTITGRgtvatgrvergel
>Protein4503 35
nrVGAVIELAKGLYSYNGSDAGVLAAKaayvskvd
>Protein4504 273
mgaynglvklrnkiesafaqidvqlnrrhdlipnlvetvrgyathekETLEGVIAARnaa
vaatgpeaqaeaegvlsgmlkqvfalseaypdlkANSQFLDLQRqlsetedriaysrqyf
ndnvrtyntkirqrahlqhqdpvvpaepdrhedglhragKLEVLNASEYVDALGKygydt
gadaeggpnygssvdafdeilqngmnqnysiaisggsetgryrLSTGFYDQQGIIKssdf
kkVTANFSSNFKfleskklgldfnlittqtreg
>Protein4505 121
mgfalkiaginkseidqrvkeaakILDLTTYLDRkpkalsggqrqrvamgraivrspqvf
lmdeplsnldaklrvqtrtqiklrvqtrtqiaslqrrVQLDGPGGERvdlrtracrpagh
r
>Protein4506 49
VLSPLTDESNFGITAKratarrwprprrssparrwassahsrsanpars
>Protein4507 31
aivrVEQLYPFPKdslqaelakypkateivc
>Protein4508 35
sraaslaqqavkknlrikSEFTVTPGSEQIRytve
>Protein4509 8
NQAVASYR
>Protein4510 47
alngqriedpvefileanriggrHGLGMSDQIENRiieaksrgiyea
>Protein4511 92
mresydaviaaceslgapgkleehlaayghgyearLTGDHETAHYSEFRygvsdrgasvr
IPWQVAQDQKgyiedrrpnanidpyevaalmt
>Protein4512 325
mkihekfyiggewvvpagtatedvinsateevigrVPMGSAEDVDRavaaarrAFPSWST
TSLDVRakylrdigaaltarYDEVVDTITAEVGSPKafaqmvqaglavgdwntyadqiea
fewekelgnslvvrepigvvaaitpwnyplylivckvapalaagctvvlkpsevtpfnaf
lltevldevglpagvfnlvtgtgpevggamtahpdvdmvsftgsgrrhgqlhrlgsggqr
gfqvgrrhgqaLLLGWLDYKlvrhgepadvklgiankDALNLPQAIAVLLPPKAHVEVYN
KPFAGSYEWWSGSGDDLQNTMSRpv
>Protein4513 33
vnvvegtrkrVQAYEGVVIAKrnrglnssfiar
>Protein4514 32
AQVTAECDAAKkagtvvqgecqyemptkagst
>Protein4515 22
mlrrVSTQTGTPVKelfalfpg
>Protein4516 33
wtatrADLVFGSNSELRalaevyasndakekfv
>Protein4517 50
mpaakPPAPPAATKvtyaadaffdfdkavlkpegkaklddlidkigrahv
>Protein4518 51
tdtgsaenkvakIGVIAPLSGDLAALGKGIQNSVDLAIRqaneaktipgwt
>Protein4519 25
mkslginakFMGGDGICSAELAKla
>Protein4520 27
mpqlpfkIMMNVGNPDRafdfaqipne
>Protein4521 27
QQLPPQNFRlrtcllaksniseksvwg
>Protein4522 66
mnevlanaradvsihaptyatiqinpekirdvigkggatiraiceetkATIDIEDNGFVR
iygetk
>Protein4523 39
QQVGQVAANIRayrrpepykgkgvryggevivkkeakks
>Protein4524 61
FIEIIGTYNPRgrafgdqVDNTAALKvaqercpalragaeaarverrlgrphhrgrrard
v
>Protein4525 44
fftpaikTTLGLVSAVKgtsglvtftfggttnvnnailgatdts
>Protein4526 32
hpivenckLTIDCGMYVDFDNLCASIKcslhr
>Protein4527 57
miahifketgkkVGMTSTDGIVIDERlviksdasgprsarmvlqnprvevavmevar
>Protein4528 44
ksggeniypaeieqlllasprIADAAVVRkrdakwgevpvafva
>Protein4529 33
ikiratggnktkTPGPGAQSALRalarsglkmg
>Protein4530 48
IGHEASITRwhhhrrarphrprgldhpqllpqpaqlsrvpqvavhvgq
>Protein4531 35
agtglpryrnvkVEPTAEARaamyampnyedytfp
>Protein4532 190
mntfiptshwayagdenitiynfdpakGAALLDEAGWTLGEGATIRTNAAGDALALKFTT
TSAAFRqtwaaiweaqmaecgvqvirLHAPASWWFGDTTGIARrdyelgafawvgqadpg
gqtlyacdqiplpengwvgqnamgwcnqlastniklanntlikddrIAAYTIVQQEFTKD
VPSIPLFNRt
>Protein4533 33
aegfellpklkisskFDETVDLAVRlgvdpkht
>Protein4534 68
tlgyiakpdnggnakVDANLIYANGPLAVALSYNKvnsqpkGLALGAAYDFGMFKLAGSL
QDAPGASK
>Protein4535 34
tsgarTSDYGTQLRekqkvkrmygvlekqfrryf
>Protein4536 23
TSGDSQIIEALIRrpviprssrr
>Protein4537 76
VEGIDDVTGEPLVQRdddkeetvkkrleiyhsqtkplvdfyskWAAEGDAIAPKvrkVAG
VGSVDGITKsvfealk
>Protein4538 112
elahlavhaeveletarTNLADNGQMPALRadiakrkamdwlidtasitdasgapvdpel
lkidphdhghdehseedepgdganegdaadtgqptgadvveddaeidpedea
>Protein4539 20
mpestfarIYQEMINFVKwh
>Protein4540 73
qvggigiapganinyvtgrAIFEATHGTAPKyagqdkvnpssvilsgemmlrhmgwseaa
dlvisstektisq
>Protein4541 104
mgalqeritstkkgsitsvqaiyvpaddltdpapatafahldattvlsrQLAELGIYPAV
DPLDSTSRildpqvigeehykvargvqsvlqrykdlqdiiailg
>Protein4542 35
mdepvpedilreinkGVWTIGYTGQSPERlkahmr
>Protein4543 18
QGQWYWGWFWPRawggwt
>Protein4544 28
msrlsaslqsatrWPDATETRvlparse
>Protein4545 36
YVGDEAQSKrgvltlkypiehgivtnwddmekiwhh
>Protein4546 104
VVTPAVGGGFGAKaerlrrrsavrdagdqawqagaldrdpqrgrpghhprpwpgavhrag
rrrarqgvgdegtpgrrhgrlppaahprhsaarrvhlprrlrhr
>Protein4547 62
paagrEQYADYADASPEKrklmiltmlhiepvlgekgqipwakpvprmkalmtfspnsaa
am
>Protein4548 33
arGIADAILEGRANAVDDVVKavatesgdefve
>Protein4549 32
ptvidevrtgtyrQLFHPEQLISGKedaannf
>Protein4550 15
sfqsrIATHASNFKt
>Protein4551 37
laadhiipsvfdtrvadrVAAAVSAAARsegvvrdra
>Protein4552 44
AFYIGEQDFYLPKkmvkvdtnlmlhqlkvctkcwklpkglflht
>Protein4553 31
phyeaptklaysarnrsasirIPYVANPKgr
>Protein4554 30
rirTVSLPGPAPRdpyrrdrrrdsphcwrd
>Protein4555 41
atcaflpiirTFTGPAGIEIEKADISVSARvlaefseclsd
>Protein4556 35
kALGAGAPTASKdvviggpdiaengavvpltvsst
>Protein4557 51
mawhsagtyrvfdgrggagqgqqrFAPLNSWPDNVSLDKarrllwpikqky
>Protein4558 75
mlvnlvrdhrpdrIVVTFDLPEPTFRhravetykanrDATPDLLVQQMELVRrvvdtlal
pvveapgfeaddvia
>Protein4559 49
vdenlflaarNLPNVLVVEPRYADPLSLVFYKkvvvtkgaiaklqemfa
>Protein4560 32
tgfvvqpnkAVVGANAFAHASGIHQDGVLKar
>Protein4561 75
MAQTGPTWRcvtrhkwpisyeprrfrsqstflvclmqfgphssvvrsiirflsllgmssl
qgtrpktlrfamdai
>Protein4562 79
dvvaaktnlttalingrdaaanaassgtfatyadavtaanggnagaaaivnaidtdpnvi
gvqkVIGAVDNLRvwlirv
>Protein4563 49
rgrarqlehheeaetellplrpwvntakFNTIVIEVDEITGRrfgltrp
>Protein4564 266
sqvsasfdpetlvwkTGSTPQAEDSASRtyglvadtiaasaskdvrhykqtlswgrwlns
svnygdanasvklaandnvhyiigvpaaslpssgiatyslpssgiatyrfvgsttptgtl
stptkegspastlsvvtgvsvlndskvtvnfgkptsgigldlglstlangdlrTFVVPGS
HAVKAQAEAEGLDAVFTDAGFDWRepgcsmclgmnpdtlapgersastsnrnfegrqgrg
grthlvspevaaataiaghfaepadl
>Protein4565 43
mlhlhnkfnfaeliletlreslchscrTILICQEISLPKigra
>Protein4566 60
yrrhgdavfglanrvicdrHIAEEVLQDTFVRlwnsperfdpergtlrtyllrmthsrsv
>Protein4567 33
apcrrarstrrCTPWWDPKttqrthprrrrwta
>Protein4568 44
mqyasqnlipvtlelggkSPNIFFSDVADERdafydkalegfam
>Protein4569 40
mpnrtlrQVVEGQTLISAPADTTVRaaaitmaghkigaiv
>Protein4570 54
nfiathdkntlvngtvktvdarGAVIGLNNDVEGYLRasefsrdrvddlslqlk
>Protein4571 13
EAEVVAQAGRsag
>Protein4572 19
meihhtkHHQAYVDNLNKa
>Protein4573 33
ynhtaypigfllskpncsfykELYQDALSKlsn
>Protein4574 21
ychgrseerrVSVDLGGRpyh
>Protein4575 14
LVATSPNVGRlpag
>Protein4576 35
asniagasrvfhqhrldfccggkQSLGNAAAEKgl
>Protein4577 33
erakgyygarsrvyrVAFQAVIKagqyayrdrr
>Protein4578 33
kriglivvtsdkGLCGGLNTNVLRlcmntmrew
>Protein4579 29
mgaflsrlkytnaknkNPFAAINSSLKpf
>Protein4580 141
mdnksiahllkYDSVLGVLPDEVSATEDSITVGDKtirvfaerDPAAINWGEVGADIVIE
STGHFVDATAAKghidggakkviisapaknedatfvmgvndvdydpethnvvsnascttn
clapmakPLNDELGIVKglmt
>Protein4581 78
fyvalakkqgadlkkISGTIQNDILKeyaargtyiyppkqsmriitdifeycskeipkwn
tisisgyhireagstavq
>Protein4582 36
mggwyrkEINTVEDLKglkmrmggglfgesmqklgv
>Protein4583 98
eadlalgqkiacdpesgatsfitcdktasaefadngytqtwlpgvqdplyfvpvwpiypa
hqlgdvpakDWATNPLVAETPLSYGPYKlvewvkgekm
>Protein4584 35
mhaneredvseirAGDIAAVAGLKdvttgdtlcde
>Protein4585 91
mqrantgtakpivgladipddgeylfkYPGDDDPAILVRlpngalraftqkcthlgcvvy
ykpeeetlycpchhgffdpdsgaatagppdr
>Protein4586 143
mgdaekFQAVEDLAKLLGAAPGASRAIVDAGWVPYSYQVGQTGKvvkpdvyiaagisgat
qhlvgmkgatqhlvgmkgakhiiainkLNNDNVLFVGEEFTNRailetaltaggalngse
amlvdggadtlagiaqnthtnan
>Protein4587 32
lenqprlpfvevvtihlflrpfrLIMTYYFHR
>Protein4588 146
TVGSEPGASLRedrwertrrvaalagawrprgagqgqghlhpvpavvggrahparrvehh
vvarwdgaqppwphrglavvlfrqrgvlrrrvapgrhrgagagdpapgradaqlrgadrr
alptdgegqrrwqrrslqagtsqdrr
>Protein4589 83
mhvwidqdlctgdglceeiapevffaqddglyyvkESSGNFGTEKLFDGVTNPASHEGLA
Ripdgeiesvieaaeecpgecif
>Protein4590 31
yttlfrsetvkHLIEDTGIDNSIPLPNVTGK
>Protein4591 15
MSDTADESPASQAAR
>Protein4592 71
misdperMEAVLEDAYLLFNQGKISTIADLLPILEKvmktgkplviiaedvdgealstlv
vnklrgtfnav
>Protein4593 60
mgeyfrdrGQDALIVYDDLTKqawayrqvslllrrppgreaypgdvfylhsrlleraarv
>Protein4594 30
mtsirSHFAPDNIEGVKmgdevyfhvtnle
>Protein4595 37
rWVTIDNHDHRigrhaadivfyqsirtrighyeriqc
>Protein4596 24
FHQIPNIHFYHINSFFLTTYKryi
>Protein4597 44
gqssrrkklptinqlvrkgrlpqkakekapalrFSYNALSGRtq
>Protein4598 26
mkHADAVIERILFFDGVPDLQRymkv
>Protein4599 33
tikrIGYDNTEYGIDYKGCAVLVAYDKqsndia
>Protein4600 58
mggigtsicqrlakDGFTVVAGCGPNSPRkdrwlaeqkelgfdfiasegnaedrkstr
>Protein4601 41
marlqqhyrekVAPELMAKFGYTSVMQVPRftkitlnmgvs
>Protein4602 105
mklkpledrivvkADDAEETTASGLVIPDTAKekpqqgtvmavgpsrarswpsaqvvsat
ittaGVEVTSDSADQAVNKavelaekGVVQVAANASRfekatgvk
>Protein4603 12
mrEEDLFAVVEK
>Protein4604 32
meprrsdrPGSPGQGPRgrrarwpgrcsrprg
>Protein4605 60
QAEVFAAVRptstspatttsncatsppsttsppgsapnaaspnqpqrpnqpprrcqpghq
>Protein4606 106
mtldpyladaylrMGQSNELIERvrsyvqenlskaekkfealgltvatqvlegfsvngei
isaaqnlgvdliimgshgrtgfkkfilgsvaqkvlgeshipvlvvr
>Protein4607 33
rarqtrirIANQGVARltvnrtnlhiyasvisg
>Protein4608 169
glnltanfhpigshwdkVYPEAATHPDNSIIRgsqstsvvagggtvvemlgmspssivlv
dhaltrafdkGAIGHVDIDGKEDPEIYSKieppkggsgggevitpttaaaavdpdtpvet
tevtipkGSFDPANAATAYSPPTIKvavgdkVTWSNKDTVFHTVTSGKs
>Protein4609 33
gklylrrvpvshrVEDFWSWTHPPKnrarhivg
>Protein4610 31
mtygfsrddagkflnayydakIFENDPFAKl
>Protein4611 33
atfgaldglrSPAVEAARrgkraeellpfwerr
>Protein4612 38
lklakQHYHTELLLIQHWIKvvahqyhpnhvfikgkfl
>Protein4613 91
avdtfflkngrypgdtdetyesdikVLQEITNTLAKesgldfsvienlndyahemaryga
gelhnvasivggtvaqevikvvteqigrahv
>Protein4614 33
avkvtlgpkgrnvvldrSYGAPTITKdgvsvak
>Protein4615 20
gvnerqkrFYQPVNYTFYRn
>Protein4616 30
ddidhlsnrrvrTVGEQLFAQFGVGLARmt
>Protein4617 65
mggntgfcrannaairagdaeyvllvntdtrlfsntvdslldtlrSDSSAAVVAPRlqfa
dgrfq
>Protein4618 39
qrTSDYSLQLRekqklkrIYGLQECQFRgiferaerqag
>Protein4619 68
lvgsctnssyeditraasilrhaadnglkvkTELMITPGSEQVRatierdglletfeaag
atvlanac
>Protein4620 33
pepghgltdqfpdadhhslrLQQEYPACCRllf
>Protein4621 33
nlfinkpshcriqretkIIVTGTARrsaisrri
>Protein4622 22
NSASAANSYDETFEKknqqcic
>Protein4623 46
pvedvfsisgrgtvvtgriergiikVGEEIEIVGIVDTVKttctgv
>Protein4624 286
lgaankgtvtfdnattleasanaivandvqlngqttvtvsannsltinntvngdgglikL
GEGTLTLNAENAYKgktqinkgkvivghskslgdgsasfgagtelvtssavtlandmqlg
givtvdtganastsstlsgvvsgtgslkkigegsltlsrantytgdtlidvgtvivgdna
alginnsavflagtkletssavtlanqiqlkdgnmtisntnatdpvtglmkgisldgvvs
gagmltktgsgagmltktgtgdltlskVSYTVESARveqrtdldkl
>Protein4625 42
VALDEPGSGTLINARvwcwppmvskrlisslstsnpikpatk
>Protein4626 40
vgfrygddgwgkWNLELGDLEPALTLLGRHDDVALVRfpr
>Protein4627 33
davrkMSEGELLQMQKartlnldeeiyydiirs
>Protein4628 20
magrtvrIAPSILSADFARl
>Protein4629 40
eqvnailhkpefqqlesawrGLHYLVNNTETDEMLKirvl
>Protein4630 15
FDPGASGLNSLIWGR
>Protein4631 71
glgfkDTTTGDTLCDRnnpiilermifpepvihvaiepktkddsdklgkalkslsdedpt
frvrtdeetgq
>Protein4632 33
iglteglnkigkkttvvlrEPSLGPVFGVKgga
>Protein4633 78
kvaklnikrETGYLYFLRgtevwktpmkragqaspagkaekvangsfnrEEGYLYFLDSH
GDVSRakravggqkrkkt
>Protein4634 99
nrqlaerMAEMAEIRaagpfartsfinpltgeteqfygvtryadvveiskrphdfcsgkg
avsvpdmpeealnffgsfinmddprharqrgivarsftp
>Protein4635 33
ahtgsswrWVSTPLPSAAGTCSKnsainaspda
>Protein4636 33
kksarIVGDVIGKyhphgdqsvydtivrmaqdf
>Protein4637 91
msdetterpqgfetrQVHAGQVSDPTTGACATPIYQTTAFSFRDAAHGAALFSLAEMGNI
YTRIMNPTQGVFEARvaaleggvttavglpg
>Protein4638 26
efnvtdtifikpknkQTEDYITGRfg
>Protein4639 33
mgvyigqstpiydrETGEVTYGRvppgsvvisg
>Protein4640 61
mvtfrVGDYVDIKgngsvqsglphkyyhgrtgrvfnvtangigvvvnkrvghriipkrin
v
>Protein4641 42
itqgitgktgqfhtekCIEYADGKncfvagvnpkkagekild
>Protein4642 23
fksrLVAYYLLAEKfgklgvfvk
>Protein4643 56
mppaakTTGNYVNSSLAKVEALNAGYDEAVLLNRagciaecsgenlfvitngkitt
>Protein4644 43
MNSNSILRlttvmrkkifhhsislftivllfsfsnckrkphev
>Protein4645 34
cgsrprptgsastrirprspasrAGMPGPPAGRg
>Protein4646 39
marrGLIQMVGRrkrllkylenkdfnayqeiitklglrk
>Protein4647 35
nqvvprADLDVWMVAPKapghtvrntytqgggvph
>Protein4648 32
LVAGGEDDPGTLSDAYRqaarttpgpcrtpia
>Protein4649 33
yyakrnvenitvgvihnlsrrSSLFGGYQRvwv
>Protein4650 61
meqrGANQVIDAEVPLSEMFGYSTDLRsktqgranytmhfgsyqatprSIQEEIVARvtg
r
>Protein4651 37
adgkEVWISLWGGKadqsaivvyddatltlkkvitdp
>Protein4652 96
eplfydekGYGGLSDLARWYIGGLLKHAPALLAFTNPTVNSYHRlvpgyeapvnlvysar
nrsacirIPIAGASPKakriefripdpscnpylafa
>Protein4653 21
mdarLAGELTEAAEGRggavk
>Protein4654 218
asrshgygwlaeeaietarQQVADLVNADPReivwtsgatesdnlaikgaahfyqgkgkh
iitskiehkavldtcrqleregfevtyldptpktglitvemveaairpdtilvslmhvnn
eigtitdigaigaltrskgiifhvdaaqstgkvlidletmqvdlidletmqvdlmsfcah
ktygpkGLTESDLLVPVEVLDAKamgelmaeqdvilsf
>Protein4655 35
TGLGPVDQRvgrsgdealfedafdthvcylvrflw
>Protein4656 71
tllenkALVSAAYSKttasssdldtlqgvlsevpgdhaltseevaaligedtdggtpgkt
ftltnttdrks
>Protein4657 30
mttevitvdrSQALSEVYDLFESRsihhlp
>Protein4658 34
ggadlkareryigikHYQWGTVRLGHIDSPFKna
>Protein4659 90
mvgrlnsdtrfllsigtkalefstiyklkrFSSLSDEQALAQVRawqsglafqgglvvtl
ktllgvaywrdprtwqaleydgpvtakwgi
>Protein4660 48
qpwdsvvnydfvkgeaawfsggkLNVSYNCIDRhlperadqtaliweg
>Protein4661 316
mtyngtyndvppgkNPVMVLGSGTYRigssvefdycsvmtiralnrmgektvmvnynpet
vstdydesdrlyfeelslervldiydhenpkgvivsvggqtpqnialplhkvgvnvlgts
plmidmaedrdkfssmldrigvkqpewrkigvkqpewrkltsmdeahkfcdrvgfpvlir
psyvlsgaamnvartrgelddylkDGEVLMGEVAKrqaitnpdrtirsvkrHMGTNWSVD
IDGKAYNSQEISARtlqklkrdaesylgdtvtqavvtvpayfddaqrtatkeagqvagle
vlriingptaaalayg
>Protein4662 35
mtghlgaakCTVQNLEVVRvdverglllikggvpg
>Protein4663 27
llsflpfyisqkEFVHYVEVRvhsyyd
>Protein4664 35
csgggyaapngsiiqnttlnkDVSTSTAVGGKsge
>Protein4665 51
scciyvapvvngadfgicprTPSTTLNTLPQRhqeahhkpqehhkeehhkp
>Protein4666 30
matkGVTVNTVSPGYIGTDMVNAIRadvle
>Protein4667 14
WASSYAGRiriasr
>Protein4668 29
rskppkDVTIITIGGKnnlfkilmcmykn
>Protein4669 48
pssriadlraediqnieilkGASAAAIYGSRaaagviiittkrgssgk
>Protein4670 48
hylclnietnnetlveletgfkfndavlrHLTVLNAKaptgpsimmkq
>Protein4671 28
mekrfqenslsnllstverLTGQNVSNR
>Protein4672 31
gglekGQVLEGTVKnitsygvfvdlggvdgl
>Protein4673 52
kpgekvdiqtlvnqdnedeslrkykESLLGNVNDIYAPKddprrvvilelki
>Protein4674 76
myrteprgervafgfeldwesngqayqwppitprYEIPCTVQGRvmigketfevdgfgqr
dhswgasrdwwantwc
>Protein4675 55
eaitakTEALSAASLPLMQKlyadqqgaegaaqqaggnnkaddgvvdaefeevkd
>Protein4676 41
msesfadlfeesqkrsetrIGEVVTAEVVRiehnfvvvnag
>Protein4677 33
dpgltgvndgvvrVNAQNWDNIGQLNIVKteap
>Protein4678 32
gdvsiffglsgtgkTTLSTDENRyligddelg
>Protein4679 49
hfdflegqwekDQDLAPTQEEALIEIYKrarpgepatpessrnyfqnaf
>Protein4680 31
lerrYPAFGNLVPRdvasraakvecdkghgv
>Protein4681 113
atdkvlgrlateiarrlrgkhkAIYTPHVDTGDFIVVTNVDKitvtgnkaedkkyyrHSG
YPGGIYETNFKkmqqrfpgraletavkgmlpkgplgyamlkklkcyageqhph
>Protein4682 27
rHQLAGQVPSGRsgtsstgragsqwta
>Protein4683 30
mkTAPATFLLKkaagikmgserpntkkvgk
>Protein4684 31
mtlvgrNTLPANNFAELRkwandnkgkinla
>Protein4685 36
mahidagkttlterILYYTGVNYKigdthegtattd
>Protein4686 33
qvsdlkirdhrDILLAPVVSEKsyslldenkyt
>Protein4687 84
gktagrgtkgtkarYQVPEGFQGGTTPLHMRfpklrgfknpfrTEYQVVNLDKLSSLFPE
GGDVSIEDLVSKgavrngqlvkvl
>Protein4688 62
mtddpeirIANSLMDYLFRrlaldyldpderaglgifsvaerlqptlpgveelsvetvtg
qd
>Protein4689 36
mfvwrSNILGSSGKgheyflkhllgttngvqgkdld
>Protein4690 60
gflgiasvddaftahgdirETPLAPGEVLVAVLAHGEResveavakhhngtlltlkpvlp
>Protein4691 60
mnptircvepaacpsltkgeyrYDFGDTAGLTPLLKmhtlghgfipesihagglryhgms
>Protein4692 118
mnrHYAHVDMPGHADYIKnmitgaaqvdgailvvaatdgpmpqtrehvllarqtrehvll
arqvgvpyivvalnkadmvedeellelvelevrDHIYFLITNLNYFLLLPFFCNKyvk
>Protein4693 44
nakqdpgkwlsekgapwkllanekpkGETIAYDTLLNAWKngkv
>Protein4694 87
grapalatglalarpelsvfvvggdgdllsiggnhllhalrrnvnltillfnnriygltk
GQYSPTSEVGKttkstpfgsvdaplnp
>Protein4695 80
mgsafaqetakVAPEMTAAEKdaakkiyfercagchgvlrkgatgknlephwtkkdkdgn
vteggtlklgqqrlekiigy
>Protein4696 34
mpklrgfknpfrTVYQVVNLDRigalypeggdit
>Protein4697 70
lfrstrrvfnlegeeeeshkTIETETLYRvsqnrdlylglktefelpnndeklkydisti
vatknsqfdg
>Protein4698 32
merVAGEQADGFSRygsdthkqvyiyggldrg
>Protein4699 53
iglvqyrTTFSSDLPPTLVRGYVQIETPANADVSKhfplmnanvdpsqpdtpv
>Protein4700 22
LADGPDEVHRamvarlelgkys
>Protein4701 275
mtaeryidipggvldvyklwrpsplfrahrLEALLDTPAKifykyegvspagshkpntsv
pqayynhqegvtklttetgagqwgsalafataqygmecevwqvaasyrakphrktmmeiw
gatvhpspseltefgrgllaenpdhpgslgiaiseavamavadpetryalgsvlnhvllh
qtvigeeallqlakvgvtpdvlvgctgggsnfgglafpflreklagnmnptircvenmnp
tircvepaacptltkgeyrGLDAISSEERsmmaai
>Protein4702 37
qkFLSQPFFVAEQFTGIKgqfvkiedtirsfkaildg
>Protein4703 16
cfnikGTGDILTGRse
>Protein4704 36
AAPPVGELALNFGRhprpaarcparreprqhrrgtq
>Protein4705 33
pafystlkqagftytntqkFNELLNLNNKycve
>Protein4706 217
mnvgysledarNYVAIGCVEPTAPGKtlgstdagmynmalalemalnegcqfgsdlnegc
qfgsdrqigvkANDGAYVRkhffgrdprtlemvahmsddeiwalrrgghdpkkvyaayae
avkhtgqptvlliktvkgfgmgesgegknnvhqtkkaktmytkpkYQFDRVHYVGVTLGK
TDFRgwidgskgcqrvegnagfvfhqnpnptagpddk
>Protein4707 33
qidkynhtynavvtlhktealkrakEADIAISK
>Protein4708 67
mevpeiedgiveikacarepgqrtkIAVWSNDPNIDPVGACVGARgarvrqvvnelrgek
idivpfs
>Protein4709 360
tertgvsvteaalvlsdgslfegeaigarpeggvstgevvfntvlagyqevlsdpsyagq
ivtftyphignygsagaddesptprcagvvvrdlarrhsswraeasledwlkrhgiagia
gvdtrrltrhlrnhgavpgafgtaseaevrAAAAGALGTDDTDLTRvvttskpyvlaggp
rrvvavdygikrslfahlqpiagvtvvpagfsaddilalepdgvllsngpgdpaavthap
amiaellgrvpvfgvcmghqllatalgastyklpfghhggnhpvqdqltnsieitsqnhn
ycvnpkgiqgvelthvnlndqtlegfigtdvaalgiqyhpeagpgphdshylfdrfaemm
>Protein4710 41
rkvvigkENTTIIDGAGKtdeiqgrveqirrqieeatsdyd
>Protein4711 28
mvkVVGWYDNEAGYSARlgelavkmisf
>Protein4712 33
thflsskragshqlkYGTEIDSVRfsqdsrysg
>Protein4713 32
sgkwgftnlskkEYQELNENGKlvpdrkstrl
>Protein4714 21
DAVTSGVLAGFPVVDVKvhai
>Protein4715 38
tapvpnqklnvvrlagadryatnrAVVNTASQVGTNNR
>Protein4716 26
SASVLALTTVNEGDNADLAKlllmqi
>Protein4717 16
VFTILADTAIRqktlm
>Protein4718 13
VDALPSTEQTAKd
>Protein4719 110
tdadsdtptatvldkggvaaaltsrlerdprlrgtkhlvvrEQELLVTRgrkdgrsvlia
pqvkngvttglvllhvelaghldaktarnvlqgyrrryqglsdavtetee
>Protein4720 36
MELLEMLQPRileltkailwkncyvkhlqrspqils
>Protein4721 38
mprrrevpkreilpdpkyhnvelakFVNVLMTRgkksv
>Protein4722 26
mrLGWIEQHDRayvilkrreleirar
>Protein4723 31
tgkenkitikANSGLSEAEIQQMVKdaelna
>Protein4724 33
dnqvgkWCFGMFINVELVVEEIKvfvvvsvvvi
>Protein4725 24
CVDSMVPVGRlfgvslfpnqfkpa
>Protein4726 86
ppasppwrrattwcsapsatvasvpsapgasrrsvgptpggwavplpsaarAFQFANTSA
FVEETVVKrpprrspfprrfpsarhr
>Protein4727 33
kflqnvvrDAITYTEHAKrktvtamdvvyalkr
>Protein4728 55
daqarieaqsvkatiekALASDDPDFKvramiikeqrshlvkehlwvlwtdyfka
>Protein4729 12
CQNEIGLRnkfa
>Protein4730 235
melkvineqgqesaklqasdvlfgrDFNEALVHQIVVAYQANARsgdrqqkdrsevrhtt
tkpwrqkgtgraragsngsplwrgggrifpnspeenfsqkvnkkmfragmankkmfrEAN
AMSGTMRqlvnnmiigvtkgfekkltligvgykatssanalnlavgyshpvnkempagik
vetptpteiiikgadrqrVGQIAAEIRAVRPPEPYKgkgirYSDETISIKetkkk
>Protein4731 15
LVASFAVAEHQRrfq
>Protein4732 22
daatpgrpeagdrTPASIGAGR
>Protein4733 33
PQNFMYENLGPGKfqevllssksdlafvgmitd
>Protein4734 51
tairSHFAPDNIEGIKvgdevyfhvtnleqdwdvphgfaikgannaellim
>Protein4735 18
NPTTPHQTKqppslhhln
>Protein4736 93
mggvtvlvavvaaksakSGQDFFPLTVNYQEKtyaagripggyfkregraseketltsrl
idrpirplfpegyynevqvtatvvstdreldpd
>Protein4737 33
eqlgyasesstwrNAYLFGAQELRngmpkapar
>Protein4738 32
hgvetriirIFNTYGPRmrlndgralpafigq
>Protein4739 13
marVAPSFAGIRe
>Protein4740 33
vrgeervvlrlhprlapykVAVLPLSKksplqe
>Protein4741 28
mvkkYEEEIALYDGKldalagamkdmlv
>Protein4742 25
melekIALEDPYFVEKklypnvdfy
>Protein4743 25
myrINDALSLRgegraihnfdqnww
>Protein4744 39
mrDLLQAGAHFGHQTRfwnpkmreyifgarnkihiinle
>Protein4745 14
IDEIAEIFWETKka
>Protein4746 56
mtnrHDVEATIRldaesathgtvaviipchdeattiggviaslrseipfasiyvtd
>Protein4747 33
gvssggqgfkgsrkSTPFAAQVASEVAGRaaie
>Protein4748 27
msdtlakELGLTPLARivssgvsglnp
>Protein4749 31
nphdilrvlgekalakYLVDEVQEVYRlqgv
>Protein4750 172
mskQFDVLVIGGGPGGYIAAIRasqlgfsaacaesnsyadpkgeprLGGTCLNVGCIPSK
ALLHTSHLFEEAGHSFEEQGIKvgkASIDVPVMKarKDGVVNQLTGGIKmllkknkVTFL
PGHGSFVAKegefwkvkVGEEEVLAKQVIVATGSKarHLPNLPVDQKivmdn
>Protein4751 177
mlapetngevavkawdalskFTGIDHTHLAKtredekiryrdiqaqprkiisaptwsgie
sehvsynagytnvhelipwrtitgrqqlyqdhhwmrafgealcvykppidtashqammns
rsngnpeialnfitpprnrtelyyatskmDLEMNNIDLFFKNRIPRicqnympvlfs
>Protein4752 33
kpiivgrHAYGDQYRatdfltkgkgkltvtftp
>Protein4753 60
ggpitvpvgditlgrVFNTTGVCLNLAPGETLDVKerwgihrsapafdqlepktqmfdtg
>Protein4754 258
msdplskALGQNVIVENKAGGGGVVGANETAKsapdgyslgmatvsttaanpainpkmpy
nvltdftpiiniaatpnviavhpsfpaknykefvaelkknptkysysssgiggighlqte
lwkglqgvfithipysgagpalrdtvggqvqvifdnvpsalphikggrlialavaaptrl
ssmpdvptfkELGLEPVNRmayygilgpkglpkevvdkinsatrkaledpairkriedtg
sivlgntpeqfaqqmkde
>Protein4755 33
pavlyikgnkkileeksiaivgsrDASQAALKf
>Protein4756 17
mskEYDTTELALAADEK
>Protein4757 49
mvapivdelateyagkvkvrklntdenpeiagrYQVMSIPTILFFKngq
>Protein4758 62
ykatvkkvadtqvvidsvvgyitsvnykDFPDVVAMVEDATDQLGKikeskakadaaaak
kd
>Protein4759 68
mqlgaesvfvgsgifkSETPSVMAKAIVEAATNYQDPDTVVRvsrglgdamrgldsasqe
msfsergw
>Protein4760 76
edgdleaarFEYDFMGVQCYGPLVALRklpvigavptmtvpsaearVSSAIGIPQDADAL
LWTFRkyanhpaakrm
>Protein4761 28
mvddkiharSTGPYSLVTQQPLGGKaqf
>Protein4762 41
ETFCLLAPTGKaadrirektgetattihgfltptgwmnpnf
>Protein4763 42
mravkgvlgekLGMTQVWDADSRlipvtviqagpcvvtqvrg
>Protein4764 157
vasglafsqevikLGHVGPTSGGIAHLGKdnengakLAIEELNAKgvkiggkavkFELLT
EDDAGDPKqgtavaqkladqkvkgvvghlnsgtsipaskiysdagipqispsatnpkytr
qsatnpkytrqgfkttfrVLTDVVNAGIALFKtgeev
>Protein4765 29
EYIPSVGHGVQEALTSGVLAGFPMVDVKp
>Protein4766 66
vpieapegitfavetptrfsvsgidkqkVGQVSANIHRlrkpdpykgkgiryegevvrrk
vgktgk
>Protein4767 41
AYVLEAGKITDEGTAAELLASESVQRgcgvagqrigptglp
>Protein4768 36
tnlnrLIAQVISSLTASLRfdgalnvdvtefqtnld
>Protein4769 36
kkrpdgraqeeirpiecevdisprAHGSALFTRget
>Protein4770 39
makelsaivklqikGGAANPSPPIGPALGAKgvnimeme
>Protein4771 35
kipeykvcavkvekAEGHVEIRdrrvhtlqekarr
>Protein4772 49
mtlvkevniakFDASVDVHIRlgidprksdqairgtvtlphgtgktkrv
>Protein4773 33
vdhgfkENEQVDVVIRpedidivdvkdgkmtge
>Protein4774 29
mkdpafkALVDGQSTEHRltltkvvslds
>Protein4775 49
rpwythpvddlpppsggrESNPYAVGRshgdesgdgrryrlqsrprfsa
>Protein4776 27
scriieiipflngkWEWFFVSLGKiif
>Protein4777 33
hvlrdidlsvakgerIVICGPSGSGKstlirci
>Protein4778 94
alaecgvtgltvtevkgfgrqkghtelyrgaeyvvdflpkvkvevvvktgdvdrcvdaiv
kaahtgkigdgkIFVTSVERvvrirtgeqdesav
>Protein4779 154
FAEFPTTGEGNQRaefpttgeLLDVSELLRrerLLDVSELLRadgywmcvdlcgvdylln
pdrplpggvtgerfevvvclidhrhhrrlrlrvqvpeddptipslmsvwpsvdfperevw
dffgihpeghlgvdrilmpdsweghplrkdfevg
>Protein4780 19
myrYLAIANYEDRfvipta
>Protein4781 40
melvgvrrENPGDAFVVDLRetdsprrmltifigvgewqa
>Protein4782 47
vegfkkkddgrIGPGIYGASKEVAEAVSLSERgnnntacvvfelefn
>Protein4783 83
WMVNTGNTRsESTQEFLIPKagrgrlqreADNCEALPCVFETRpavarlrhgdvhqhggt
gsrvpaylglrpdpdgrerlpgs
>Protein4784 35
edakfkTYGCGSAIASSSLVTEWVKgktvdqalsi
>Protein4785 57
mlttwdpfrdverlfevdprtrSIPAPFDAVRtadevvltydlpgfraddvdvtven
>Protein4786 48
mkqyvgsksrsesvkLLGGTYDAFGARtgaeiydfvsdvvqfafpnak
>Protein4787 53
rTNDIAHPGVKmvmeqgdvnlagpvkvlsqgefptkyadtymtpaqtrelfea
>Protein4788 32
kksdqvvrgavvlpngtgktkrVAVFAQGAKa
>Protein4789 35
kqvlriqgpravqshlvhevqsvyrQQGVAIHDKh
>Protein4790 34
GAHGVDLSKghrlagrhvqgrsrcrpeqgqhgha
>Protein4791 33
addkltvrsvfvigpdkkikLTLTYPASTGRdf
>Protein4792 53
avaalavaggafaqstvsltgkLAFAYESAKaqtsgaktsglrvtdgdfvlta
>Protein4793 191
LQGASSSLIDYNRgrLQGASSSLIDYNRagvplleivsrpdirdadqarayvselrsilv
avgasdgkmeegsmrvdcnvsvrpqgsetlgtrceiknvnslrslgravdyeaarQVDLI
EGGGTVRqetrhwnendgrthtlrVKEEADDYRyfadpdlvpcdpgeewiervraalpal
paarrvrlaea
>Protein4794 44
mskMAGESESNLRkafeeaekNAPAIIFIDEIDSVAPKrdktng
>Protein4795 11
TPDQGIPRgef
>Protein4796 72
slnqslekagrVADFLELGELMCIDALHRrescgghfrAESQTEDGEALRhddqylyvaa
wefaggpgdgqm
>Protein4797 40
mvkairpdvlekIVATVPVKrlgepseiasiiawlaseeg
>Protein4798 33
qrhaidckcgaliwtylkddrFAIGADGKtlhr
>Protein4799 45
esllkLSNTQLLEKlgtrarrrlshralgygpnalikkirkarke
>Protein4800 36
lpkTIDLAPAPLSPYAVSKLAGESAVLAWRhcygfp
>Protein4801 34
mprQSVSEPMQTGLKavdslipigrgqreliigd
>Protein4802 52
VVYPHHGAAIIVRtelsEFNGEDAEYLVLEVKssmgrVTISVPSAKsvkrpg
>Protein4803 31
arGYNIESLTVAPTEDPSLSRmtiqttgsdd
>Protein4804 22
VLESDPDNPTYLRtsgpasglw
>Protein4805 20
mrVITEAGDSTKtieysikk
>Protein4806 52
vgrdsghpvtddyagsspwkFTGGTIHRVAVDVSGEPYLDLEReaearfthq
>Protein4807 286
fvkpspvrathvksergnrivgtgirpgrlravgtalvlslavagcsgagpqaastacep
stgavklsfwswvpgiddavdlwnaqhpkvqvelntvpggnqgtyqnlsnalkAGNEPDL
AQIEYDTLPSFRlqqglrdishclktdtgdqffdfawkqvtfgntgvyaipqdtgpmamf
yrkdlfekygvevpktwaqfaavaeavhkqdptvqithfpqrdtgwfaglasqngarwaq
idgdkwlvniddapteevakywqnlidrglvanmqgfsqqwnkala
>Protein4808 52
ieeslyrgtqwvvfepndeplwaqirLNIGAFMNGLFRQGAFQGSSPRdayl
>Protein4809 150
mlkpllargelrlvgattldeyrkhiekdpalerrfqqvfvgepsvedtiailrglkery
eahhkveiedsalvaaaslsdryisgrqlpdkAIDLVDEAASRlrmeidsspveidqlrr
svdrmkmeelhlakesddaskerlarlrkd
>Protein4810 43
mqrlpqerVGAAAANVAHAKqilletieyakerkafgqaigsf
>Protein4811 33
hlcliaphqrGSMNDINTVATKdcflttgpcgg
>Protein4812 79
msvqlsalqdqiaelglqwdagitsnssdteeqakshlgyvpgpndlaleeaerVAVQAA
ARlelssaaaaapaafdwr
>Protein4813 32
ailifnynilrNVNQPAGKvtgiscfkccisq
>Protein4814 80
mtaitdrekLNYVAAQAADARlnieletegmtlnigpqhpvthgtlrivakldgeqviaa
eplagymhrgyekltevrty
>Protein4815 20
PAIGADAGRnqrnsdyfyaa
>Protein4816 33
divfvvgsqsssnsnrlrEVAELLGTKaylidq
>Protein4817 33
mlaalpgventpikYGSPSFPVYGYNLQIFRed
>Protein4818 65
mkniygnsrlwpaiweanksgvvsappkvkttipnpnliypgqvlkIPALTDAQKqkcqt
nllst
>Protein4819 22
qkEIELEETKqcdlaldrkstr
>Protein4820 99
mkLAFPSEEWAKqlqvelnqsqdyaeaaatwegdfyfvvdagqgiakeevmyldlwhgkc
reagmladrtvkTPEFVIAAPLAAWKqvigrkidpiqal
>Protein4821 53
mgcwlrtpscarwwcrrgrpktskrqalshpapsatprppkLGPDASAGRgcs
>Protein4822 33
kpgkggqlirSAGGSAQVMGRdgayvqirlksg
>Protein4823 34
miqvnrvtkvvkggrIMGFAALTVVGDGDGRvgm
>Protein4824 29
VASVVMVCPMTNAPTMIGHKdwsvskmpe
>Protein4825 79
mariktkirkgdtvvvvtgrergksgkVLSVDTINGKvlveklnmikrhtkpnqklrqgg
ilereaplaisnvmflcpv
>Protein4826 72
paagrserPVGQTGMPRlvrqtalrrtarrapramhrrrtrshgcerprrpaprrrrhpp
gsnerwppcrpq
>Protein4827 28
welnsnasrvgvkgnekLTDELTAVYKa
>Protein4828 13
GLLTCDCFFYFGK
>Protein4829 133
dlheglhrtqrcrvdrdgrQEETLVGYSYSTLERqaargvgarhpdppggdaggvllldv
gahrrhpcgaagpglratlggpgrragsgdvgqlppgadglsrrrravglphgqprchgr
lrtsrgrppparg
>Protein4830 104
maggkskiiytltdeapllatcaflpivrTFTSPAGIEIEKADISVSARvlsefseflkd
dqkvpntlgelgkrCLLPETNIIKLPNISASVAQLKacvkelqe
>Protein4831 63
QTNLDLTAYGVSGSSFHTPTRigirGTEDLGNGMSAIFDLQTGGIGMGDGKSGNTGGGIS
FGR
>Protein4832 57
gsggsagdigtvprrhkFPVWVDSVADQRTPMCEALNRtggmlaswvqqhpdsfppi
>Protein4833 145
aydnidkapeererGITINVSHVEYLTENRhyahvdmpghadyiknmitgaaqvdgailv
vsaadgpmpqtrehvllarqtrehvllarqvgvpyivvalnkadmvedeellelvelevr
DHIYFLITNLNYFLLLPFFCNKyvk
>Protein4834 43
AGMAAIFSQLARegrlavvdslkldspktkvladkfkamnlqs
>Protein4835 56
migdptgaitrAFDVMIEEEGLALRgtfvinpegvikvaeihdlgigrdakellrk
>Protein4836 33
rLVTVALPRvrdfrvisgkgfdgrGNYNMGLKk
>Protein4837 18
kFAVGDCHIFIQCCKigr
>Protein4838 65
maawklapaigagncvvlkpaestpisililaeiigdllpagvlnivngfgrEAGMPLAN
SKria
>Protein4839 174
mffcalwstvgaqefrFGLTASPVFDWARvdgeqyenvgtklgfqygllfdqtigsvery
afstgilinyvnvgvdsidennvlttewtvrsqyieipltirlrtnevnyfsyygqfglt
pgiciksrgdksigdiasyedinlrdkdnvtniqtqlfnvsltlgigaeysiae
>Protein4840 46
mnlapgetftaterwgihrTAPPFDQLESKTQMFETGIKvidlltp
>Protein4841 38
yrqlfhpeqlisgkEDAANNYARghytigkeivdlcls
>Protein4842 30
pdldarLVAEAIASQLEKrvmfrramkrav
>Protein4843 23
mifrLGTIPAFGSKtsvlrymry
>Protein4844 19
mgrSTVDVNQGNLKsvtva
>Protein4845 23
tnegllvnkTELIEHIAKhadis
>Protein4846 37
qlkTPAVSFDLSRcgrgvsdgwfffstynteqantll
>Protein4847 39
arfnasvdlhlrlgldprkadqnlrGTITLPHGTGKdkk
>Protein4848 157
ASLTEAGAVYKsgfadrgrrrvqgvqehagasrsrrtrlgpgrtvgrtdrhglrghrrrf
crqgahGGVMGGDVLDAGAVKELADLPTGPEIYSKLAGGIAGTARlqagrrhcwngprsc
rrhsrnpsfpglraaggdrrrsirrrrrqrceraggr
>Protein4849 65
ELLETAHVRsngawcrsFGITTGEATVDWSVTQTRqadrhrpvaqgsvrpdqeaqIETVS
GTGRp
>Protein4850 240
ptvealdegegtrQQFAIGPLEPGFGHTMGNSLRrTLLSSIPGAAITSVRfddalhefdt
irgvaedvtdiilnlkDVVVSSESDAPVVLRLDVAGPATVTAGNIRtttdveilngelal
atvnedghlameltiergrGYSPADSTKgntrpptrpratprsgpsrsmrsfrrcaaVAL
VTGAMGGLGTAICQELAKaghsarnwprlvtkwlplitrnsitrSQVTAGLAEVSPGKtq
>Protein4851 34
gwgltvkGQDNTNGTLNRtinkvtlpyqitydda
>Protein4852 70
mladhpvypephdfvivkrekiktrqvfnvddfplavkdpkdsgvtrngnkvtvkLVSQA
PAYSLRefkv
>Protein4853 43
mrVEANQAMARafeqvdliiaasnpgpafpaessmsstennli
>Protein4854 14
ADASTVAGSDKkln
>Protein4855 48
dilaiegenengeadkrvaadsepfsalafkIATDPYVGQLIFFRvys
>Protein4856 330
ippelvgneavplpasksalalddiacvgngtsgkrvqlvyayragssnrSAAYAASIRs
watrFDDFLAGEGAATGGQRrirfvhdgacqptvltvqvpssvndfdsaaealdaagltn
pnrkyltyadwnvsglcgtatywgdedpsannfnnteigyaltyqscwdwsssrtalhel
fhtfgavqggspngngghcddgdlggadimcygdyaldacdasgprvmdcgrddyfnvtp
vsgsylarywnptnsayltvptgcapqdsfassypiggnrgielsdrwqprdgqgLVDQP
FIMPVEDVFSITGRgtvatgriekgvvkvg
>Protein4857 32
mglitnnerYNQIIDIWSRvdtkvtetlirel
>Protein4858 33
mgkCCVSGAGSVRvdpkartmtiegvvynegdw
>Protein4859 57
klgvtpveggihprfgtrnvilplaheryveivevldhpsadkAPFGQAVRarselg
>Protein4860 45
mqfnilccsierrdgkfeldkighallkFVSFQDTSGQGKrvknp
>Protein4861 27
mesnkagvtaeatkAGDMTTVTFTRkl
>Protein4862 40
dsrEYGIGSQILNDLGITTMRlmtnnpakyggldgfglei
>Protein4863 34
lpdgtipdkVGYHAVAMARalkdgkvnfywqqcn
>Protein4864 28
srWLPTLPLRwaywpcwaaefpprsrys
>Protein4865 46
mvlvrggrvkdlpgvrykiirGTLDTQGVKnrkqarsrygakkvkg
>Protein4866 33
GDAANPGGDSDLEAGKkspllssldiravwecv
>Protein4867 38
dliegdldrLFPICTPGASDTARfdealellhlggysl
>Protein4868 39
mttpyterPLAPVTVDAATEHFWTQAKegllctrrctsc
>Protein4869 33
tirGGMTSHAAVVARgmgtccvsgcgdiamdee
>Protein4870 40
akNPLLVSCRsgakfsmpgmmdtilnigltdkvaegmvka
>Protein4871 20
mgkTELIAAIADKtkgskkd
>Protein4872 53
mqrfdeldsvslksdipafrAGDTVNVHVKvvegtrsriqvfkgvvirrhgsg
>Protein4873 113
mkaragasnkVGFEGGQTPLQRrlpkvgfkNISNVDYVTFNLDQISHLAERyelteitaq
tllenrivskkdkikilgrgeltakLNVNVHACSASASEKikaaggsveliqk
>Protein4874 20
PEFLYHSLYIHRiqerlldq
>Protein4875 15
EIADITVERgavaml
>Protein4876 59
mdsilnwyreegvifkGGSGAGVNLSGIRssyerlssggtpsgpvsfmrGADASAGTIK
>Protein4877 109
sfvarevtkndrpeltaakiivsggralgssdkfnevltpladklgaalgasrAAVDAGY
APNDWQVGQTGKIVAPQLYVAIGISGAIQHLAGMKdskvivainkdpea
>Protein4878 43
lrFAPLNSWPDNGNLDKarrllwpikkkygnkilwadlmilar
>Protein4879 27
mgngkGNPEYYVAEIQPGKvlyemdgv
>Protein4880 150
dpssvidhdrvnevqeqlsstddqierlrleseldrAQSTDGEAIAQSFISVAKAFADSE
HITAGAFRrQGVPSEVLSLAGFDVRaaksakaptvrsqrVNAATVSTHVLGRsgewtynd
iesttgasigtvrrpapasapceLESELDR
>Protein4881 32
pepkSPHGADVTPDGKyivvagkldphvtiys
>Protein4882 46
arsvlaalrwqstlprtvrQDFSADFVPGIGATVNVRkpvsagaar
>Protein4883 25
gprrrrDNECDMMTVHDRpggsshr
>Protein4884 32
rngrgeiddidhlgnrrvrSVGELAENQFRag
>Protein4885 13
mkSMDDVLDAYKa
>Protein4886 49
pnkiekftvlrgphidkksrdqweirthkrLLDIVDPTPQTVDALMKld
>Protein4887 63
madcgvqvvrLHAPASWWFGDTTGLARrdyelgafawvgqadpggqtlyacdeiplpeng
wag
>Protein4888 33
qsgagnnwakGHYTEGAELVDSVLDVVRkeaes
>Protein4889 27
msttsagktpkDQFDFFPLTVDVEERm
>Protein4890 49
ENFQDNEVWFAANKfrttrfglqptrtpsqrtrtsapLINLGWLTKppg
>Protein4891 79
sntgeggedskrFIPVVQDTQLSDVLGKgriesdytlkagdslrsaikqvasgrfgvtie
ylvnadqiqikiaqgakpg
>Protein4892 34
akYIQQTPDVPPEYSFKetldswkvmvevkdrpt
>Protein4893 28
NNEAAIYPLRvsapwwrpeswvrcsast
>Protein4894 10
IMIIHTNSCK
>Protein4895 119
mfayqtkkwdsyfgwfrNSESDLGQAAPVGSGAANIAGTGAQDAQRDADMFIFYNQIKmv
pgmviepfyvlyqnrYGSADNAGQGLGTAKhsnqtrhmignrievrkggfdfsneiayq
>Protein4896 18
svrhrLGAASQLRthvre
>Protein4897 35
mahrgrlnvlvntlgkAPSMLFAEFEGKkksdlsa
>Protein4898 188
maenlipseiikLGNEINAKikqgekiynltigdfdpkifgippelteyiidayrkghtn
ypmangmlelrsvlskyissklnltystdeilisagarpiiysiyktiidpgdkvifatp
swnnnhychlsaaqkielevgpeqnfmprasdiapyikeatmialcspqnptgtvfekdt
lleicelv
>Protein4899 24
mefkASAEDIARishahptysesf
>Protein4900 27
hhpykQDLHLHVLYHKfpsrllqihqk
>Protein4901 147
vglklenttlellgkarkivvtkDDTTIVDGAGNSEDVEGRitqikreiedtdsdwdrek
lqerlaklvggvavvkvgaateavvkvgaatevelkekkhrAQFEQMTKdlldrtkqpfq
nvikdagislsdidhvvlvggstrmpa
>Protein4902 53
mthhakIAEQMGTPTDRilvcedgdtlvldddgltrgdrvpaeyiyvdgktag
>Protein4903 31
mvvpqkfrNAGQVCVSPTRfyvqqniydafv
>Protein4904 117
mfaqnqiikTNPIGFAFGNFNVKyeralseatsfvvggnfysrkifgvkatgygldgefr
yyitnrkkpspegfyigpgvsfdfnkltddgdtgsftllgvgatlgyqwvwnsgfsl
>Protein4905 33
TLAAASTTETSFRgaegdkkalsakVGQLIAER
>Protein4906 74
pfyrvvvansrsprdgrFIEHVGVYDPTSNPAEIRfkmdrvdywlsqgvepsdtvaylit
qvktgkavilgaak
>Protein4907 12
QDWLSYGKsehl
>Protein4908 25
mpycterWLGGTLTNFRtirtrlkr
>Protein4909 33
kayivevrntqkGPQIVVSRthpglvgglflle
>Protein4910 60
asaaaekgldlanivaqleilrQTPSNEADWRgagnveliqhilarfhehhreqlpelir
>Protein4911 35
ictvsgiplnkkikDLTDGDLEKirdevakigrah
>Protein4912 82
mpgddrVAHHIGDQPAARmtqlgsfaehmllsedgvvkvaddlpfpqvalvscgvatgyg
svveragtkagdtvvvigaggv
>Protein4913 42
sgnatfnakqnantivveskVTGTGGITKdgdgslilksand
>Protein4914 34
MTTYTSALEAVRllklnlailgvqftqktqrvck
>Protein4915 32
iddhlqkkVDVQNEAGTKnviktwsrrsvisp
>Protein4916 30
APYLYHGRsslpifevnqncpgsstysili
>Protein4917 32
kakVPLSEMFGYVTQLRtitsgratstmefdh
>Protein4918 33
pstchpaspprWWPNGEMTGRfapsspdpagrr
>Protein4919 35
mgetkEAGGQFLAVGCKfskdrflpvgplhpeneq
>Protein4920 88
rrqqlyddadcvllpytsinaqsgvlydaysqrLPVIASDVGPIGTTVRkhrsgwvvdpd
naaslvdallsaggnrQEMTEAGNRgaa
>Protein4921 34
mlsstgefytvchtkAQYDEQGPSICRhnavfga
>Protein4922 49
mlvakgvltqrGGATSHAAVVARglglpcvsgceelridleartfaarg
>Protein4923 130
kalrTFLEEQIQDSAKqgvlfslhmkatmmkvsdpkifghavtvyykdvfakhgetlkkl
gvdpdngigdlyakikalpedqrkaieadiqavykqrppmamvnsdkgitnlhvpsdiii
dasmppvird
>Protein4924 33
lltkrVVSSIAANLReslackgeysgsdkgsat
>Protein4925 27
qtknsnplrQANWTDNSLKpspkdwkp
>Protein4926 25
mhdelilleekIQSYLPSWWPKnwi
>Protein4927 13
IDIEYPTPDGKls
>Protein4928 124
ldglvgktfppkiikinhrrgnvvvsrrvlleetrdrrrqttlstlkEGQLIQGTVKnit
dygafidlggidgllhitdmswgrvghpselfqvsdkvevtvlkydretgrislglkqks
adpw
>Protein4929 10
YLECSALTQK
>Protein4930 14
NNNADFLIKtsnll
>Protein4931 91
maidspylnalnagpdviapvkyvsiysaidelvippsnaalkDGATNVELQSQCPQRai
ehlgliidatvysgvedalagreidmncsaf
>Protein4932 24
gkMMFNSLFVMKafeifdkiigkg
>Protein4933 33
fakLDQTGVGKlmemaiklgkatrpelhvgicg
>Protein4934 72
vakDSGLPVTKatkrAVHPEYSADGKevwislwggkadqsaivvyddatltlkkvitdpk
iitptgkfnvyn
>Protein4935 20
maigkLSDDVDIDQQAVSIR
>Protein4936 119
mtdaiipdahrIGAEGEGWRAALTTLMNERtaittlmnerLAGTADADETAIGHVPTIDS
LDLSGLDLDDETMGKILEVDNEAWRDEVELIRGHYEFIGERLPEEMANELSDLEKRlan
>Protein4937 52
midnpaykGPWVHPQVPNPEYQVDNNIYAYDKlsavgieiwqvksgstydsi
>Protein4938 15
SILQPLVQMDWRpql
>Protein4939 38
tigglggkGADGLFGPRtgtafdpagtnddlgadismn
>Protein4940 33
agggeryrEAVSGAGIRdpgawkqpverrcggi
>Protein4941 17
fakLVQGAETGAITNPR
>Protein4942 91
rlakIVGGVAVINVGAATETEMKekkarvedalekkarvedalhatkGQQQTSATDVRan
safvkaptivyrqmsgedlslqntlyvsgin
>Protein4943 17
mrMENVSDPVYAPNSKg
>Protein4944 51
trrssdlktkPNFDDFEYRGLALIDYNVVLHWAERfveisllntlklkled
>Protein4945 33
gpdiwnasvrVFDAAVEKayhgkrkvswkevlt
>Protein4946 91
magvrkDSSGAGLVSHLEAAGFEVIEHRtisdgvdnvsntlsymalnfvgliattggtgf
gprddtpegtrrildkpapglttamataspl
>Protein4947 70
didaasgdaalrFANAGVNQWNIRnrpaddyleifelggggsrvviqdgtgnfgigettn
ptykldvlha
>Protein4948 71
lggvdhrYSDDTLNLRggdnnvsyfaletsitavidvsefdedfalttglieveidfqdg
sggalagagth
>Protein4949 57
dprrarAGAVNIIPTSTGAARATGLVLSALDGKldgtslrVPIPDGSITDFVAVVGR
>Protein4950 37
arNTTFTLTRdaslglsatvvnyydgqgfmvpvktkm
>Protein4951 40
ytgekLSLNFQDIEVRsvlqliadftslnlvasdtvsgri
>Protein4952 42
makprksgstggeiienpilsnfkDGLNVLEYFISTHGARkg
>Protein4953 38
mvegprdpkELMDIQGVYSTQRYLVDQVQKctatrvcr
>Protein4954 43
lrNAGTVLYGKQGAGGFVAAKsgkAIVIGVYNEKlqpgqankv
>Protein4955 88
SLASLYNHGRLGGTGYVSILPVDQGIEHTGAASFAPNIDYFDPLKrssiwrskavatrwr
rpsacwawpagptptgspsssssittsc
>Protein4956 66
ilssieqkeenkgnatnvkrikeyrsrvekELGEICNDILNVLDKnlipssqsgeskvff
ykmkgd
>Protein4957 32
lerGFGHTLGNALRrillssmpgcaiteveid
>Protein4958 138
snygaaklglvgftrvlanegakrnikVNAIAPVAKtrmteelfgaagdlmapeaisptv
awlahedvpvsgevfsvaggyvarYFIGLTEGWFSPGHTVEDVRdnfeairddsnydifa
dpsgelmklmgllspsed
>Protein4959 88
frsvgrtcrpplprhrcrsrpsqlrggasgrpcggiglrprcvarngrGNALTLPFPDAS
FDRVIVSEVLEHIADDAGVLAEIRrhrv
>Protein4960 55
FTYTPVDGRdswtwrtctsssipatawprpstasastlirashwpssespglgsp
>Protein4961 38
mpfehiyrhhrryrITEGSEEIQIRrvagvmfgkrakr
>Protein4962 79
mnkkllcaallgglglaqaasaqefddrwyvsgstgvnfqdndrNTEDSLFGTLGFGKfl
npnvsleaelnyqnpdkts
>Protein4963 33
rdfrgisgkgfdgrGNYNVGVKeqiifpeieyn
>Protein4964 9
LTAAEGLEK
>Protein4965 57
vrQMLLAMAEVVFEVVALGFERvvvlvlhrrgerlrcfvvvaltvvgrphgrdsifh
>Protein4966 54
mirggrvkdlpgvryhiirGTLDTAGVEGRrqqrskygtkrpkpgapvaaakkk
>Protein4967 30
yddrvlvrpaaaetkTAGGIIIPDTAKekp
>Protein4968 54
EFSDYNDKrtrprssrttttractsatprptssrvpcwptsslrtatrpcsssp
>Protein4969 13
NHYSFYSLFSVLK
>Protein4970 46
mkydarEIPADLADDAATWReqmveaaaeaseelmnkyleegdlse
>Protein4971 46
trsyggfskkkVSDDIAIATKdyksikCMIQLTIENRqvavivips
>Protein4972 87
mrnvvgdltldealtsrDTLNTELRlilddatdkwgvrvvrveiqridppgdvmaamheq
mkaertrrarvleadgireaeiktaeg
>Protein4973 34
rqrpgkgpasqsrswltpgqrgrqrVASLNGARp
>Protein4974 76
AMLADMAILTGGQVISDEIGLKLESVELGLLGRetverrcwDETTIVSGAGSAEDLQGRs
wrasssacwvgprrww
>Protein4975 45
gktkvkdagakgrqkekLNYAVLFNKdtyrkvlsdvpkgksitps
>Protein4976 64
vqvsrtfyarGQTGQQLLIGAYSALSRqislgtvkmynrhemmdvvivdgkargiivrnl
vtgr
>Protein4977 83
dvcssdlgevttlrdkhtilpgvkNIIAVASGKggvgkstvavnlaiglaqlgakvglld
gdiygpsipvmlgledakplled
>Protein4978 33
dyhkQDAVAATQRdfaktgvipergifltsgtt
>Protein4979 30
dstvwdwkwdgniargerESTAPNPKyawa
>Protein4980 36
makrATPAAMAEFEVRrielekiaadklaaaqgvad
>Protein4981 33
kNESSYEVVPMHWEFIPFWIKtmeqvqqarrqg
>Protein4982 48
kpyflgqetppwdravsvqkcvrTQDIEEVGKttrhgtffqmcgnfsf
>Protein4983 29
VSAIPDEAPTELQRansrrsaniskrrpa
>Protein4984 84
igettnptykLDVLHGGATGIRsrssgtfsvvdidgangdaalrfqkagvnqwntrNNPA
TDDYQIFELGGGGERmridnttdr
>Protein4985 22
gyiyhgrVAAVAEAAReaglef
>Protein4986 47
aqglvlevviavghtdrIGSDAYNQKlsekraaavkeymvskgipan
>Protein4987 48
ylwrvhphvpangeivifnrSHYEDVLVVRvnalvpkarwklrydhir
>Protein4988 36
mkknhirilvgdkVTLELSPYDLSKgritfrhienr
>Protein4989 40
gqffvcsrWLGGTLTNWTTVRqsvdklrgiermsqdgtye
>Protein4990 29
tkDFENALWPRrrqkphtrrsrpgilghp
>Protein4991 18
SAYFDDYVRaatptcpcw
>Protein4992 25
mslgkLAEEDPTFKvsfdeqtgqti
>Protein4993 14
TEQEPAAVCFLRrs
>Protein4994 39
alvhqrFSTNTFPTWDLAHPFRmiahngeintlqgnvnw
>Protein4995 33
HAYPYYPDFVYLDKkytsavnaagqkdnyygyq
>Protein4996 32
vvgqkinphgfrLGITTDWKsrwyadkqyaey
>Protein4997 36
tpdlefarqfaeavrakhpgkMLAYNCSPSFNWKkn
>Protein4998 75
vngadavhvgsgatedgiaatgrYVFDQFANFRlgqqvfdirnadaivgvehgnlplrth
aqpgfempavdiqqg
>Protein4999 19
AALEQGIKiwtsrseehts
>Protein5000 38
mtdatleaakanpgtrFIGVDQGYDPAAVSGKnvtgli
>Protein5001 23
mlkAGIIDPVKvtrsavenacsi
>Protein5002 100
spqrvpinayrsdaafvvvapvpgvspedvhvelrqgsvrfwtnvrsattrTYDVHEWHY
GGYERtievpdgfgasvlvslgngqlvirvaagpfggdvd
>Protein5003 51
tglgtlslngnntyeggttitkGNVIVSNNAALGKgsvifsdntgletsta
>Protein5004 37
veqqrhlgltcpsqydlrNLFQVNVEEGRhlwamvyl
>Protein5005 94
NLANEASDESVAALIEAVVARlrpaptlvfvegpgvgagpvgrlrpfglggrerpqggle
rgliagdrrlrqllpqagrhrarvhrrqldrrpg
>Protein5006 33
frsgrLAGAEMARteqykegriplhtlradidy
>Protein5007 160
mklrSLLNGSMTETVYKadekfdvvildkkavtysyfndpmyvfmdenfeqyevekenlg
dsaafieegmeevcelkkawkksvkrcftttkETTSLVWDGGNIVVNPRNGLYGAIVIGP
KgiavsDPVTGADVSQKehmaADVIVDTTLSENAGKaels
>Protein5008 70
ielaegidaiirETGTFGTSSGARlvhqvgqnwgqvrgggikrndqgvpildangfytlq
adtyfgsvlp
>Protein5009 35
WGAPTITNDGVSIAKeieledafenigaslvkeva
>Protein5010 48
mggekVTTLNLEVVRADPEAGVVLVKgsvpgpkgsyivirdaikagvg
>Protein5011 32
vvreltglglkeakDLVEAAPKpvkehvdkki
>Protein5012 51
gvlnseevwrGGASWSFQNFKlngqyeninnavgaatctnaamlgnpdsgn
>Protein5013 25
pllyytrPEIYCLYFLIDLMHYHKh
>Protein5014 47
yhqarglrwpvvdgketlwrfrEGYDPYVKkgegvkfyghkdgkaii
>Protein5015 21
stkMAPFFMPAKapslpkttl
>Protein5016 26
vlnysylkFQHLFFQYSKsllhqfyh
>Protein5017 23
marLVGVDLPRekrieialtyvs
>Protein5018 18
mvdrHQFGDPGLAAGRsh
>Protein5019 21
trrssdltpkAFYDEVIRlts
>Protein5020 51
IELSQVQQTQINLPFITASDAGPLHLDESLTRampapctwtkaspapssrs
>Protein5021 39
kalkdllnllknqgqevefdrirIGLASPEMIRswsyge
>Protein5022 26
altlhdlveakQEGEQLVFAPRentq
>Protein5023 232
gfgaaaegarsagldgvevnagqhslvrqflsgltnqrgdewadrnrFATDVLAAARagl
gadgvlgmrlscdeyapwagitpeaaatlaaelaglidylvvvsgsiftvgatrpdahvp
agfnlglcsavrtavraahgdrvpvvaqgsivdvtmaetalgdgtadvvemtraqiadpd
lvskaaaghaerirpcvrcnqqcmvrdnrnpivscigeprsghelsdpeppr
>Protein5024 29
mtehgylgyavivnkkFWDGLPADVRgql
>Protein5025 51
nqvrtnadgqrIVSYGTSSYGYDIRcadefkvftnvhstvvdpknfdersf
>Protein5026 148
mswnlllkfgihpfqwrdnigkytlitflpiaitgslswayylknvknpkikAYNDAYYD
ALQIRlkedriahverikeesdymmtklgkrysltesldtlvgqevpkVEEITQSLRese
lfqkfrpvgvnesdlpwithntfnaplf
>Protein5027 51
mtkQVMDGMVERkwgrVINVSSLNGIKgafgqtnyaaakagmhgftkslaq
>Protein5028 33
aekarELGAEGIGLCRtehmffdseerilaire
>Protein5029 35
piflvrnnilfkLPIPGSLKgffyytifnfstffi
>Protein5030 119
mgpdaslidaiavteprkaslyfdikrNTLDDGPGIRsvvffkgcplsctwcqnpesint
gyelsydaekcischdcadacpeqaidlsspdkiirdkctqcfkcvdvcpsgalercgn
>Protein5031 82
mvngvskgferklqlvgvgyrAQAQGDVLNLSLGFSHPVAHKmpagvkvecptqteilik
gadkqqvgqvaaevrayrkpep
>Protein5032 42
eklkdkipeedrkTIENAIQQTLQWLEKnqtaekdeiehqrk
>Protein5033 31
alsksteklssgyrinrAGDDAAGLTISEKm
>Protein5034 38
LVQQALTSLENLEHRGATGAEENTGDGAGILIGVPDRa
>Protein5035 28
mafkIAGSMAFKeavrkcdpvllepmma
>Protein5036 59
maakdvkfgdsarqkMINGVNILADAVKvtlgpkgrnvvidkafgaphitkdgvsvake
>Protein5037 46
YLSIMTTGYKiqapsypyfltfqvvdwvdifsrkvyrdivldsldy
>Protein5038 516
LAQLLVDEGVFTRaqllvdegvftrlneakRPNSYLALSDPDDVARvedrTFIASEKEID
AGPTNHWRepselkaemldlykgamrgrtmyvvpfsmgplgspiahigveltdsayvatn
maimtrmgqgalavlgdtgefvpavhsvgyplvdadgkerpdvtwprnetkyishfpets
eiwsygsgyggnallgkkcfalriastmgrdqgwmaehmlilgltspegektyiaaafps
acgktnmamlvptlpgwtvetvgddiawmkfddegrlrainpeagffgvapgtsdetnfn
amaslasnsiftnvaltddgdvwweemseeapahlmdwkgndwtpdsgtkaahpnarfts
pasqcpsisadwespegvpisailfggrratnvplvtqsfdwqhgvfqgsimssektaaa
agkvgdvrfdpfamlpfmgynvgdyfnhwleigkatdadkeigkatdadklpkLWVAPPT
Kmdaaeltkegfyntfgtagartempgcslcmgnqa
>Protein5039 37
svigrkVAGLQVTSGGGAAGGGSKtsnqkwrfikcqq
>Protein5040 30
mnektqdrevlekELGEPGPERiwyvgdaf
>Protein5041 44
ytffaegcrghlgkqleaqfnlrDGVDPQTYGIGLKelweitpe
>Protein5042 33
ILDEGQAGDNVGLLLRgidkeeikrgmvithpg
>Protein5043 175
tlivipndrllsvanekTSVMNAFKmadevllqgvqgitelittpgmintdfadvgmint
dfadvkmimsdagsalmgigygtgenravnsarqaisshlleaaiegargillnisggsd
ltifevneaaeiihevahpdaniifgtvmdeemgdevrLGENIVVRrfvryeiga
>Protein5044 77
akhrssrrLAEFGGWNMPLSYPDGTLAEHRsptptapwqsigpavqapVEGPGALDRrfg
wrapersivfrqpsptt
>Protein5045 28
EQQDMNMILELKclnmnllnlilslksv
>Protein5046 49
mggcesvknvivfkrTGGDVNMLAGRdtwlhdavanqsdvcepewveae
>Protein5047 195
rsiaelgiypavdpldstsrLLDADIIGEDHYNTARavqkllqtykglqdiiailgmeel
seddklvvararkvqkflsqpfqvaevftsfpgvfvnvkdtivgfkgiiegkyddipeva
fymvggidqvlekakklaqeemsekklaqeemsestdqkYAEGDTAESIDPARsgrlhil
evqrlirfmpkvvic
>Protein5048 149
svfllntdgrvrSDSDFIFYNNLTSADGSVEHTGDNRTGEGEGDDEAVKVNLSAIPVDVE
RLAVAVTIHDATNRSQSFGQVDNAFIRVVNDDNSSEIARYDLSEDASTETAMIFGEIYRh
gnewkfravgqgytgglgplaqsfgisvg
>Protein5049 17
misvrDLVVFLTNLPRk
>Protein5050 62
apvasggasakagpvsfgineakgsgpgyerLIGMADAYTKntgaavttnavdhntfqes
in
>Protein5051 54
antqnrlyarPVAGATQYRftfdnaelvspivrtsnnyyltlgwaaivapplvp
>Protein5052 33
aivkGENIPDSGIPESFKvllkemqslclnvev
>Protein5053 58
miivpprhsikirnpvqlkDNSPVFDEYGNTVLRwgeeeiriepqpfplypgeeivgs
>Protein5054 34
gkGVAEVPLANRatlgnmspefgstaaifpidge
>Protein5055 330
mykvgrvvpperevlkDISLSFYPGAKIGVIGPNGSGKstllrimagiddgytgearLSP
GFTVGMLEQEPKldeskdvtgnvmdgvaetaklltdydelmagwadpdadyealgaqqad
leakieaagawdlkrtveiamdalrlppgdadvaslsggearrvalcrlllkrpdlllld
eptnhldaesvawierfladyegtvvaithdryfldnvaswileldhgkgmpfegnysgw
leqkqarlakeekhastrqrtlerelewvrmapkswsgcawrprparprarpaAGIPLED
MEFWQFHPTGVAGAGVLITEGVRgeggilr
>Protein5056 57
SVDGQPASAPSGAARgrsdrrpsglgkvhrgphggraaghgppghrgdvprcclrsa
>Protein5057 32
gvegtlkvkapkvskrDLYEAAVAAAGKgges
>Protein5058 19
mkQMLEAGVHFGHQTRrwn
>Protein5059 64
mkFPEPVIAMAIEPKtkpdqekmgfalqklaqedpsfrvrtdeetaqtiiagmgelhlei
ivdr
>Protein5060 38
agvaepitrLYLAYFGRVPEFSGLKfwykkykagrslt
>Protein5061 30
mdrIFVLHADHEQNASTSTVRltgstganp
>Protein5062 36
mpykITAADNGDAWVEVRgnkisaqqvsadilrkkk
>Protein5063 33
shnalrVIVLDNPGSTADLIVGNSNTRyassvn
>Protein5064 38
AFDVHIDEEGLALRGTFVINPDGVIKTVEIHSNEIARd
>Protein5065 35
trrakssrrrpstrrIGPATTGERssprtawttrg
>Protein5066 31
qfydsarqkMYQLPDQQFANLYWFRadlfar
>Protein5067 53
mggftaevnyilkqdgldagkagakwdlglkYVNGPIGLGASANKtkngktny
>Protein5068 24
hggkrQAADAELAPAARgvasrhe
>Protein5069 49
mhergelkfpainvndsvtkskfdnlygcrESLVDAIKratdvmiagkv
>Protein5070 32
mayrhtnnegaakdslskMIGGGMSQSRwgin
>Protein5071 25
mkVSALLEALPKvgkvkaqeimtep
>Protein5072 22
mqfdrGYLSPYFITNADKmiaa
>Protein5073 33
pyfvtdserMEAVLEDPYILISEKkisnmkdli
>Protein5074 126
pkdadvaevpvvgdrkgngqleigsllpkTGSLAFLGPPEFAGVDLAVQEMNEAGGVLGK
DVIHIEGDSGDTENGVAPKtvstllakdvdaiigaasssvslsvidtivnagvvmfspan
tskkfs
>Protein5075 63
lkTPGVNFDLARcgrakshgwfffscynteqansllevnasqkdkdfimavnwkkaedrk
str
>Protein5076 32
evthkrrVSALGPGGLTReragfevrdvhpth
>Protein5077 16
mkAIYWDEASQGMKfd
>Protein5078 20
YNEMVDYMKkncsikkrtfc
>Protein5079 33
ltkelndangvvdeaerTTAYEALNQKigrahv
>Protein5080 22
tvrIEECAPISKtkrwtvvvea
>Protein5081 33
lwgarLISSDPEWKyvsdrryfnyleasidrgt
>Protein5082 31
egvgiaerSYQHALWYARerVQGAPIGDKsg
>Protein5083 35
llfhkfgvadqqalfvkssqcihtgrQLCNIDIRl
>Protein5084 134
pavaaqavgvarAAYEYALEYAQERkafgkaiienqaiafmlsdmiteidasrllvwraa
wlsrNGEYVNAEGSQSKlkagrtavwvterAIQILGGYGYTReypvermhrdakIFDIFE
GTEQIQQLVIARai
>Protein5085 17
ffglidkAPGTFAIVTR
>Protein5086 20
rHHLYIAAFAYHFRgiqplr
>Protein5087 31
lnvdenpnapakygvrGIPTLILFKdgrevd
>Protein5088 16
maakDVIFGGEARarm
>Protein5089 33
gtgafrLDSFEPGVAVSMSRnpdyhkpglphfd
>Protein5090 12
FSGAGNPAGVKr
>Protein5091 87
mavakAAAEESGLPLYRyfggmgpmqmpvpmmniinggehannsldiqefmvmpvgaani
reaircgaeifhalkkllnkkghstav
>Protein5092 28
mharSIGPYSLITQQPLGGKaqfggqrs
>Protein5093 24
CDNFIGFTFLYRrfrngiihrlsl
>Protein5094 229
DALTTANTDGLINPAEKaaleqakadadaakataqakvdalpsteqtakdaldakvdalp
stertakdaldarlgaltdpvitvpsvndadsngvldstdvaaatavvvaaeqkmikkkk
kkkkkikkkkkkkkkikkrmsldakkdaevihkTSPDAPPHRqqsqilvpmdtpgveivg
pmhvfgqddaphghmhlrftdvrvpssnmllgegrgfeisqlrlgpgri
>Protein5095 14
mqiirrFANLQPQR
>Protein5096 47
mttkYDQGQAIHEKlvqnaatsniavknevyndcmyvsttmltpgfe
>Protein5097 138
mvvavprvfekVFSTAQQRaeagnvgpifdratevairysrqraegsvgwltraehalfd
rlvyrkvrdgfggsmrfafsggsplgerlahffdgvgvrIFEGYGLTETGPVLAVNRvda
wrpgtvgrpvagtslrla
>Protein5098 32
qarkfaeavhskfpnkILAYNCSPSFNWKakl
>Protein5099 30
cgwvhlvalpvsgkTVAAQPTPRkrksets
>Protein5100 18
IVVNVGAGAAIDQKrrss
>Protein5101 33
vvcgkrTELFDMPWQSERawnnheyketqlswf
>Protein5102 98
mkindnggsnltvkvnvdvgsrSTSVLSQASRdaiiadasgnafateaaasaggpvgagi
iaavnakqtqlqegfnglvinleqvggangmdiamndl
>Protein5103 52
meeflhkrVIGQNEAISAVARairrsraglkeakkpigsfiflgptgvgkte
>Protein5104 175
vadldgifkaydvrGLVPEQLDEELVERigaafarfllglpdgmpaderapdrvlvgrdm
rpsgtdfgtcgpavrtscrhlrgvsqardsmwwtwgcapptrfpspadrwmrrppcsplp
tippvttasssaapehgpsawrpasigcvtwpetnHFTHEDKLFSQTSRseehts
>Protein5105 91
mvlatalrrngdrAIGDVSGETLRsdrrgrkakHEQGIPAGRmveqgipagrmveqsaei
eriskdlvpsskLYEEGLLTGQKtnrpappa
>Protein5106 186
lnaalvevptdpikISALNSAFDSATTAFKdatkvaqdkakEAQAAAEVAKktlddakta
atkAAQDAQDAQDAVKVADAAVITTTNAAKdtqkaltdaqkaladaktaladakTALGTA
NTAADKadatadvvaakkavddaaaaakavddaaaaavvavakDLTDSDLEKirdqiaqf
tiegdl
>Protein5107 43
qavdkAVVTMPSSKlkiaiakvlhdegyidghqvrnedgkpql
>Protein5108 95
sfvfqritqqhrtlggkafdtecgqnvrrqecvqiefvgvkTYWIVCGHTGLPLKgfeiv
gdrtdhigraveqihfaiaikiygkfhpaaghelr
>Protein5109 31
dkNVINFFPITAARemyepfhklkysyaaty
>Protein5110 33
EQDNLLYTHADLAYLYVLQKklpdagqilapil
>Protein5111 33
vkcfednavvkaaldepgegrVLVVDGGGSLRr
>Protein5112 194
kgdlveavilavdaegnrislgvkqlqkDPFSDFTSSHEKgaivkgvikavdakgatvel
tdgveatlkaseiirdrvedaskhltvgqeieakiigvdrkarvinlsikakdeinlsik
akdeaeereamtavrDAGAAAATAAGAAADATKAAGTAAVDATKAGAAAAGAAAGAAVDA
AKagaakaaeapkk
>Protein5113 77
aavqkavsskQDVVFFGWEPHPMNAAIDMKYLEGGDDIFGPDYGGATVHTNVRAGYLDEC
ANVGTFLKnlvfslkme
>Protein5114 33
rETSLSSMHKvdqfrkniqlikkyghlfkyrhg
>Protein5115 67
manlfkLPVAGEVRinhqlnrvvarthhlvdidsyvdgtnvnlgalvewtqtqflalreq
llplkkg
>Protein5116 24
ssycfvqvirQVQNEPPKyiqlfs
>Protein5117 33
ALSMDAVQKansghpglpmgaadvatvlftqfl
>Protein5118 81
mgapgiasanddiqqeapsaqaqsepesdrNLIIVTATKrEQSIVETPIAVTVVDAEMLV
RTGVSDITNLERaaasyqmns
>Protein5119 12
VVSINVSGHKta
>Protein5120 52
kspdgsvehtgdnitgegegddesinvnlstvpadiekIVFPVSIYDGPNRg
>Protein5121 158
LEVMFGELDGTFPNHPADPLQPENQADLRtippircspktrrtcapgcwrlaptwgwpst
vtptgfswwmswargcrvpppppsspqqcwritpvrrssttsscprrflrplpntaawrs
apvlgtassrrswptampcsggstrrtttlptttgptp
>Protein5122 41
mqdrLAAELLDASNNTGASVKkredvhrmaeankafahyrw
>Protein5123 35
gvihlgvgkvsfdkqkLVENITAVVATLFKdrpsd
>Protein5124 48
wvwnsgfsldlglgpqytfaaakSDDVDEDIDFGGILPRfvfsigyaf
>Protein5125 31
mglakasleaatrYLAFCLGPEGIRanaisa
>Protein5126 17
mfrAINVNDSVTKskfd
>Protein5127 46
akeiqtyvklqvkGGQANPAPPVGPALGSKglnimefgkrseehts
>Protein5128 253
mtikVIQWATGTVGEHAVRgivahpqlelaglwvhseskegidagglvgieptgviatrd
adellasdaevvcytansdlrpdgviddlermlrlgknvvntsyvpllfpesagpgvadr
lraaaieggatlytsgidpgfgnvgvtigalalckqvdtvrmveivnyatwnnpftmfei
mgfgkadeaeslllaqgttsiawgpvielvaqavglsfdeiverhevihadepieiasgs
vpvggisgmrfev
>Protein5129 31
ptlankrlafdrlrdrdivvkLFAEIGPRya
>Protein5130 63
grsfqealqkacqsleikrNGLGADGReirekdeildslerprwnrlfhiydafklgdrk
str
>Protein5131 37
isgqinkGEEVYNSTKerrerlgrillmhanqredld
>Protein5132 33
ANADTPEDAARavrfgaegiglcrtehmflgdr
>Protein5133 54
rkQVETGDVAGARrdgsiimydqtlsevarwnfirgwpskvtgpsvksdsneig
>Protein5134 32
rLSALGPGGLRreragfdvrDVHFSHYGRicp
>Protein5135 11
FYIVLCHFRva
>Protein5136 31
agaaiaahaavtaikqarskTANDQVSTVEK
>Protein5137 41
mgqfllsagtkgkryatpharVMMHQPSGGIGGTASDIKiq
>Protein5138 110
GLAALNDDVEVPLVRgvgayggprrwrrsgriagpgrpsggrggrgagghccyrrprvqr
qlhpaapagalrrvgpdpaqedqdrllnrcrhvgeaagrtshrrtpaslp
>Protein5139 36
iygdlgaayqiadrrgisivrDNITTPGQTKwnmsk
>Protein5140 55
IDSLMSTPVHSVAADSDLHDASAMFRiptctmpppcsastpsvawrwstapassg
>Protein5141 100
esfaallkasgegrELSTTMAIVRimnmmlkivrimnmmlkdknvgkAAGSAEEPARlsa
pspcgrqrrgagagdqhrldrwhpgadhgdvfvlviqggg
>Protein5142 26
mqrliqdtirrALADELLFGRltdgg
>Protein5143 55
aakgvattakGAVATAATALTTAANATTTTAAVKTDVAAAVAAVGTTDAKqaadd
>Protein5144 257
appvaagagdddaapaevtepapllkEADPEFEKllteeeeiekVTEAAALAGARwlgrg
dkNAADGAAVDAMRimlatvqmkgvvvigegekdeapmlfngeevgsgdgagadiavdpi
dgttltalgrPNALSVIAVSDRgtmfdpgpcvymekIAVGPEAADVIDITQSATENINRv
aevkGSKPGDITVVVLDRPRHDDLVAEIRstgarihsisdgdvagaiatawptssvdilf
giggtpegvisaaamkc
>Protein5145 31
dllrpiyqrTAAYGHFGRtdadggftwertd
>Protein5146 30
iwsllltrVILPAQLEEPPCFSKgkasrdn
>Protein5147 38
ravdglsltvergkTLGIVGESGSGKsvasrsimgltp
>Protein5148 39
skYDVANSANDWNKMALGYVHNLSKrTALYGTYARvsnk
>Protein5149 31
rnfeirkdvlkYDEVMNEQRkiiyqrrqqii
>Protein5150 59
qfrvfyedrNPGSILSYNRvntkyadpklkdakysslhvekgdfirldnmqlgytlpvk
>Protein5151 498
mddsrptlapheadligtdpgevvvigagpagltaayqlhkYGIASTILEGSDTVGGISR
tevrdgwrfdigghrfftkvpevealwheilpdedfmmrprksrifydgkfydyplratn
alrnlgiieaircvlsyiwvrirppkdqtnfegwvaarfgwrlygtffkaytekvwgvpa
dqieadwaaqriknlslfsavvnallpnrnqkdiaslieefqypkygpgmmwevcrdhvv
adgstmhyetevtgirhadgvathviathpngtteeheadhvvssmpisallagmdpisa
llagmdppvpdhvmaaanglsyrLAARPNETReefearakgvaeadadleanelrkklav
kadriratmakdqerLSSAETTASTSKtdelisgagsvfgalmggrrssssiatavrsia
skrgrstkakekveqyaarledhqeglgeleanladaiveiderwaevatrtevqqvple
kndinvtqlalvwvptar
>Protein5152 33
gdevelvgiaeatskTIVTGVEMFRklldyaea
>Protein5153 69
skldytkplknkNSIETGAKftwtkttndiefdnlidgiyvldstrsnafqyieninaay
liwnkqwek
>Protein5154 24
srkTLLENYEVHFQVQLRslilll
>Protein5155 119
mtkdnnllgkFELSGIPPAPRgvpkikvkysidengilnvsatdestgktnkititndkg
rlspeeikrmvdeaqkhqeddriakekveddriakekvearVLDIPGISPAAVKreaak
>Protein5156 180
rptwptrwfaacptnpaairrrcapirEIELAEHEMPGLMAVADLSLAGFGRKEIELAEH
EMPGLMAIRALFTDEAPLKgaqitgslhmtiqtavlietltalgaevrwascnifstqdh
aaaaiavgpngtpdapdgpngtpdapdgvpvyawkDFSLSIVLFWLLSPEYLLKyliils
>Protein5157 33
alakILPEQQGDFEKlyealegnpvtirfldpp
>Protein5158 12
IGFDVTYYTEKn
>Protein5159 43
qsskclyrpiinqnkkGSFIFVVESTNDNFVLRrsdtrkvavk
>Protein5160 36
mrteisklherLGATIIYVTHDQTEAMTLGTRivvm
>Protein5161 25
mrEHVTDAVSKgatvvaggdarpel
>Protein5162 66
maerIAAAPAATVSMARrvigrlaepqirasmedeligqtyinrsddfaefraaradgra
prytgs
>Protein5163 20
TVGEAAGMFPPPFKmfrgss
>Protein5164 53
mpefkptaptasyqkgadlaalniasgykgisigeirIHDDDGLARdynkdgd
>Protein5165 141
mapkarqakskarlaaydqllaeqqaargasdgleiyippgdrlgdqvievdhltkgfgd
kLLIDDLTFSLPKagivgvigpngagkttlfrmlveageqataapdaqpdsgeirvgstv
qmahvdqhrdhldgertvyee
>Protein5166 46
mealtaleldpsidsdgditftfqdqqlfirASDDEAQVLRlfgqw
>Protein5167 32
gvalaedvtgpydviarVEASTVDELGKlvia
>Protein5168 31
aqlevlaqtpshetdwrGAGNVELIQHILAR
>Protein5169 46
mrSVDIVYTADKtkwtkcpviemakstaisqgksaknslrnhpswd
>Protein5170 69
krakFVFISWCGSEVKalakakqsvdkslvkevirnyaveihytdkheiseqslvqqvik
agrseehts
>Protein5171 33
rhqalrvpfdriekIHGEIVDDLRhyylysfnr
>Protein5172 23
wckQWQTPYHKfntkhwiwaids
>Protein5173 103
rfgevnpsnshlkFEGNVTVFDPRlrgqrhrvrpqarphlsrpparasaardgpvvrrgg
ragcapghYLLDLGDPLIGRsarpgrpadwslpgvrraghdfs
>Protein5174 34
agrdvtrylikllllrgyvfnrTADFETVRqike
>Protein5175 61
ykggirfhhsvnlsvlkflafeqvfkNSLTTLPMGGGKggsdfdpqgksdsevmrfcqsf
m
>Protein5176 41
TVLVAAHGNSLRapcswpptatrcgpwsstsrasatptsps
>Protein5177 33
WQGEAYGVNYSIAYLKAHSADPVANPNKatlpn
>Protein5178 31
IAGQTAPKgrkmghagaivegkgdtaeakme
>Protein5179 106
iaderrHVGFGENRIGGLIAQHPEKkpeiermqkemsyymlatfadafadsgasidegrr
laeeaakaegrelantnwhganlamvspdeleavlsdtvlaefkvr
>Protein5180 37
fnfsylapsgqgvtrNPLSNTLRlgitidfggqeeyy
>Protein5181 47
msqaviaasltnvaaaailtqnttaglrVAAATSGYTPIGVKitvgn
>Protein5182 242
qdveaitpqtlinirpvvaaikEFFGTSQLSQFMDQVNPLSGLTHRrrlsalgpgglsre
ragfevrdvhfshygrMCPIETPEGPNIGLIGALATYARvnefgfietpyrkfgfietpy
rkvtdgvatseivwlpadeeelytvaqanarAVIPSQYLDDKTIYHLNPSGRFVIGGPQG
DAGVTGRkiiidtyggwgahgggafsgkdptkvdrsaayaarwvaksivaaklarrvlvq
vs
>Protein5183 34
VVVSQLVRSPGVYFERtpdktsdkdiytskiips
>Protein5184 36
aghkIVEIPSSNMKksiteilydhgyilkykfddaa
>Protein5185 32
mgkAQPVADNATEVGRaqnrrveikinapesv
>Protein5186 35
FSSIQNLRfhifnwrmitflsllslvdrvlsldvk
>Protein5187 55
maklalinreekrrklvaqyakkrAALEAIFNNASLSDDERyaarlkfqalprns
>Protein5188 32
rAVFVDLEPTVIDEVRtgtyrqlfhpeqlita
>Protein5189 53
dkrnnpfgdppsqrtalprkIESSQPVRrggahrrkgaaalhgkrkgparlsa
>Protein5190 32
gylfdgfprTIPQAEAMKdanvpiefvleidg
>Protein5191 55
mvvkIGHVAPMSGGQAHYGKdnengvrmaiedlntqgvtiggkkikfeiaaedda
>Protein5192 15
YHYIFQLFCSRseeh
>Protein5193 37
rggvkrISSFIYDDSRqvlkgflegivrdavtyteha
>Protein5194 31
mkTPPAAVLLKkaagiskgsavpnktkvgkl
>Protein5195 39
mgnlpccvptkHCLWWLVLWAIKttpyhpnkclnnwqlr
>Protein5196 54
aatgnlkIEASQDAEDIVGFFSDSDKvfilgaspgvvnvqigdlnsmvltgfey
>Protein5197 29
mtdvkIVEEDDEDVLVMLLNKvvvgkitl
>Protein5198 46
hvlsaegsggglvtsiarLDGSAENTRlaqvldveqilrdtlpqeq
>Protein5199 31
vvydlakNEFGGVELDGGPWLKlpdgiiikd
>Protein5200 32
keiaqvgsisansdetigkLIADAMDKvgkeg
>Protein5201 37
arILGVDLPRskaigialqyiygvgpkvckevlqkcs
>Protein5202 16
FYYPNTIGKsayfntg
>Protein5203 41
VNQAFIDReyqfqeecyrhwlrpasdactgkgcdqqrisgc
>Protein5204 35
mfqswlpdetveafkeflvgikGPLTTPIGGGIRs
>Protein5205 19
VDTMDGAARrvaelaahvn
>Protein5206 40
dpnarVACETAIKtgfvlllgeitttafvnmddlvrkvar
>Protein5207 59
grLGTDFSSANLLDWGNPIRitpgspnssandvvgkitesqtnteqldfnlfgqyntgg
>Protein5208 41
meikvfnnnvekalkvakkkLAGEGLFRelkrrryyekpsv
>Protein5209 60
ialpayqdytvrtrITEGLGLAESAKSAIQTDGSASLADLNRTVTTWNAQAAGTGANSKy
>Protein5210 33
kQLVGAGAKlhpfpndvmaaafkeamalydeln
>Protein5211 33
kAYNAATESQRGNVIPVEITVYEDRsftfalkt
>Protein5212 44
mvgprahgeilsiafagkgqhqdagakVVHAAPDTTSRiisksi
>Protein5213 13
PWLLYTLCRedrk
>Protein5214 26
APMSEILVMMVLKgvrnsweametkr
>Protein5215 34
mlgkDQPVILQLLEVPFEKaqqalqgvmmeledc
>Protein5216 29
gkegvitveenkANTTDLDVVEGMQFDRg
>Protein5217 17
mnvegkWDDDLMTQVKa
>Protein5218 22
mtgkGSFIINGTERvivsqlhr
>Protein5219 68
mqtskirNLAIIAHVDHGKttlvdgllkqsntfrdnqaemgqslimdklaqerergitit
akittvny
>Protein5220 58
mveknvsalvvtengkLSGIFTERdyarkvilkgkssrgtligeimtadvvtvspdnt
>Protein5221 42
LGEEEITRtsrtspkrswptltsaascasaprwtpatcwwar
>Protein5222 59
eltkYAANAMLATRisfmnelanlaevlgadiemvrqgigsdprigyhflypgcgyggs
>Protein5223 22
menesgalsrVAGLFSARgyni
>Protein5224 34
manvernavyatgrrkeavarVWMQPGSGKvtin
>Protein5225 101
LVYSGPIADIHSNEPIGAGVSGSFRELMVSIHDTVPHTVNVIEAGNPPGQPIEVALEAGK
TVSFQMPDKdpecaeqYINGGTHTTGSGFNFRrgsvcttpv
>Protein5226 36
agytyteaditrhpvgkpdadrndkrEYLSGNIKgn
>Protein5227 22
TTMALEDRtfgpaprwrsrivt
>Protein5228 71
fdvvclfngpnavaaaiedgkdpidaqdfyirnqsavgrNVPVCSNAKayapkylngdgy
kQLTISNYLKr
>Protein5229 33
eakaydqidaapeekarGITINTAHVEYETANR
>Protein5230 69
mpyteallaaipkLEMASHTRlvaiggrppdlvnppegcsfsprcpyaqdrcrteepqli
esptapghf
>Protein5231 73
marytgpkvrisrrlginiyenekgrkalerrpfppgahgrtrrrGNPSEYLAQLQEKqk
akyiycvlerqfr
>Protein5232 35
mtltdgtelspalgigafidkTLVAAGQCTKvdra
>Protein5233 31
catkAIATLSTGYLNALDYAKlrvqgtdmtq
>Protein5234 68
eglslferhhvyeqlhkaldrkvwlpsggsliiegtealtvidvntgrnvgkSSLEETVF
Rnnleaae
>Protein5235 27
hcsgwrfykNSQSTAASLRflqwkgtq
>Protein5236 131
TDSEGAADANSLTDSEGTTPMVDLGDEFGTTPMVDLGDEFKarLMEIDPKlvdfnyages
ydaTDGSAFAEKqakTDGSAFACTTFEACKggekCTTFEACKKiidaggdpdydgqsgpl
efsgngeptea
>Protein5237 33
mswlrlplgprvlyrFSNMWFWWKfqqgahqva
>Protein5238 25
ysfyrcrQGFTGTGAKrdqqipqwn
>Protein5239 78
agtaslalnnpqltvafiqkglkFSATSATYNQCEPGTKsysisftelfgtafrhqrsvg
nqnipgsiyntesmfyss
>Protein5240 33
glvyvegpiigvlifhparVEAQVGVMGKksgp
>Protein5241 33
rrlrrrswcpqgtgpwrrsrPLAGCGPSRssew
>Protein5242 29
mhvlkLHHLVDDKmharstgpyslvtqqp
>Protein5243 22
mtdviekVAPGVIARqsvsqpm
>Protein5244 33
mgkkydavaklidrdkrYTVTEACELIGTLKsa
>Protein5245 23
mrdhatyavvkNTLTEIAAKeag
>Protein5246 251
EVDTETADRdpNEGSLILDVREADEFETGAVPGALFIPRrrgarralyppgspresdrde
aaqqghtgdravTLEQLGYTDVTSMAGGFGKrchldgrrlVPQSLQPDQKegatepatrp
eeplqaasavargwgggadeaagrqgavagrrgsrqpirpvpcgrrggndrhrrhgrggr
vqpatpdsahagVAIESLNPDVKggdrepqLDANNIADIISGYDLVVDGADNFPVRggrw
crqlpgalhaq
>Protein5247 36
rgarelgpsdphrpgrasrrsrAVAHVAVARpsdag
>Protein5248 43
adlvwcetgvpdigfarEFAQAVHAACPGKLLSYNCSPSFNWK
>Protein5249 63
dklddigyddiggirnqlkqirelvelplrhpqlfkaigvkppkGILLYGPPGTGKtlva
rav
>Protein5250 17
LAEQLGTPEALRttrsa
>Protein5251 21
MCLTWWSTQIQIWHRwfrgpr
>Protein5252 33
YVQDVSSVDMIKaikqaltrdgkfpltlvvide
>Protein5253 33
atgagrVVIENNNVSRtipivdardivgiavfr
>Protein5254 42
qyfyetewtggkYCSPSMDGSRsggllaatwasmvklgrdgy
>Protein5255 49
laqgldkvtagqvisgddgsltkTGTGDLTLDATNTYKavhtlrkaqlr
>Protein5256 16
QGSMIQTIRlcnylhi
>Protein5257 26
tavkitrAVAAAATDEKaaaataakk
>Protein5258 43
pdpepkeideklsielrHLADNAVLKakpqgdercdnclyyle
>Protein5259 45
lstdsgatigtptvsgarIEATVLDHVQGDKvivykkkkrkgyek
>Protein5260 41
maqrLAGELLEAAEGRgsamkkreevhrmaeankafshyrf
>Protein5261 9
FCNFIQFRt
>Protein5262 36
mqvlsrrtknnpvligepgvgkTAVVEGLAQDIVRg
>Protein5263 40
ryaiydfdydagegprnkILFVVWAPDSAKirekmlfash
>Protein5264 66
mhkpfvitkeldkSSPLLYNALVNNENLKtwslqfwtpqikAISGGGTEVQHYKvelvna
niasit
>Protein5265 52
qecsgltlenekieyrHSNSPVFSKevrigltkmpditfkkgvfegdsnqig
>Protein5266 87
vprpdftnwkyggkALIQYEVAEHWYFRdesrGEFLQYYDSADNRqplrfdfdinrngth
lteqwlfhefdaraqnanifdvpttrs
>Protein5267 62
iavasppapkqqgiegkdykWNAQGGEKsealnkkgdakageegyetcgachlpsgagrp
dg
>Protein5268 55
AVLAVQGPEARSVLASVLPEAADVGRprcsprpqtsdgsvyapspprrsaprrwr
>Protein5269 34
gsigrkasrrMYFVSALLLMRssrksvkanstnr
>Protein5270 20
kspiclrakWYQALYWYNKt
>Protein5271 25
mevlkIATAGSVDDGKstligrlly
>Protein5272 54
mkaglaksihharllvrqrhirVGNQIVDIPSFLVRvdsqqhigyapnsslapn
>Protein5273 32
mhsyylrNMYLGNLLKepgaltlggvkidisk
>Protein5274 45
lgdivkvkdgyarNFLIPSGRlvaqphwqnkslkhavpnsknkpp
>Protein5275 14
pykEIVETGLRsas
>Protein5276 33
laalgaltlrpeaniikLPNISASVPQLKaaik
>Protein5277 33
htvgaplaegqkdttawpcnptvkYIVHYPETR
>Protein5278 37
tectpvgasvsrGGGTNSPAAVYALTKyvdwmkkytp
>Protein5279 13
SVLEDSVSNAKrl
>Protein5280 93
tdfvavvgrDVTVDEVNAAFEAAATDGPMSKvldysteplvssdivgtaasctfdsgltm
tqgslvkVLGWYDNEWGYSNRlvdlaaivgaag
>Protein5281 133
msdfwssrrvlitggtgflgsavqralaplnpaevltptsaecdlrdpvatdalftrtap
dlvihlaarVGGIGANRerpgdlyidnerpgdlyidnlligthvidaarrhevakIPILF
MGPLLNRigeaev
>Protein5282 90
DGVDQLDLGFDPVAFLKwvfrrviwrcctrrpigtvstnwtsdsirllfskacrmtspsl
fvlttdtvqarvfvccsprgesstartcrr
>Protein5283 162
dftsshekgaivkgvvkavdakGATVELTDGVEATLKaseiirdrvedaskhltvgqeie
akiigvdrkarvinlsikakdeinlsikakdeaeereamtavrDAGAAAATAAGAAADAT
KAAGTAAVDATKAGAAAAGAAAGAAVDAAKagaakaaeapkk
>Protein5284 57
pttnkevasrkecvechtdespvwvqawkrSSHANLDKvrnlkpgeptfykkaklee
>Protein5285 58
mqkkiialalaglassaafaqsnvtlygrADYGYMVRgdddgavsrdlknksefasgi
>Protein5286 34
gidvlnfsalggrGTTALNSLSADKsiviqaqaa
>Protein5287 50
GPIPLPTEKeiftvlrsphvnkkareqfqlctykrlvdiystrtkigrah
>Protein5288 58
cgkkQGQAVLASNAAQKvyvapgekdevyafmsggfngqigvygipsarlfkiipvfs
>Protein5289 43
kgiqylneikDSCNAAFQWATREGVLCEENMRgirfniqdvtl
>Protein5290 17
mdqieskTQENPHEVWK
>Protein5291 33
yakAVADAVLEGKanstnevvqavaaegdefve
>Protein5292 123
AALDAAGGYTGKLTLTYNGDGDHKAWTEATCNSIKgagrsgrlhrqahpdlTFLTDLGEE
KrghlqqhqggfvdrvhgdsegrlqdlphrprrredqghvpygALQEAAAAPSLDEANAK
rwc
>Protein5293 320
mngraycasfnfrgadqqkLVGQLSGGERnrvhlakllrtggnvllldeptndldvdtlr
aleaglenfpgcavvishdrwfldriathvlafegnsqvrwfegnfsqvrwfegnftdye
tmrrkLEYDPNRtaniallcyadgerryviankGMVVGQPIMSGSEAPIKSGNALPIRni
pvgtticcvemlpgkgaqiarSAGTSVQLLAREGSYAQIRlrsgevrrvhvecrATIGEV
GNEEHNLRkfgkagamrwrGIRPTVRGTAMNPVDHPHGGGEGRtgegrVPVNPWGQPTKg
yrtrsnkrTNSMIVQRrhkr
>Protein5294 33
DADPPMVLLPIAPAPCARtkginpamnakdvik
>Protein5295 45
lplvirrDNTDLTDAIKrscrvcvnvklsqridpqtrkvnimdft
>Protein5296 33
mvektakdqvsvsrQIDASPEEIFDVLAHPARh
>Protein5297 33
qdqafidkFVQGMDAGTMPEWAKdqesfkdyik
>Protein5298 43
ednefwnalggkgaitdsskVQNDDDWEHSTFRklyrlsdsqg
>Protein5299 20
mvnrrdrVLVIVLAGGEGKr
>Protein5300 72
gvtprrhivelrTSDAADYTVGSEVTADIFEAGQKvdvsgttkgkgfagvmkrhgfhgvs
ashgshrnhrkp
>Protein5301 49
mplirrvpkYGFTNQFRTEYTIINLKsladletteaitpqllmneglvr
>Protein5302 14
MSFTLVCGDRksvv
>Protein5303 33
vlyakAVADAVLEGRanavnevvhavagsdefv
>Protein5304 151
LIPLTIVQLWDAELAAAEVHRdhrsalgcragcrrgssqrrargacgvllgdpavpqpav
dphrllgavlpgvrrdrhghqhahriqledavdfgrcagcgglhahlrqrhefdgrlavl
rlagttahpeagllrrpdrldslhpraggqc
>Protein5305 81
mgnekFNSLNMMVGSGARgnmmqvrqiagmrglvanprgdmiprpikrgdmiprpiksnf
rDVLGLIETARddkgrvflka
>Protein5306 29
mkhkygaddrtqklkYHIQTSGRslhaqe
>Protein5307 34
mvhgvsvgfekkLQLVGVGYRaqaglnkvnltlg
>Protein5308 46
mrrsskvkAHDEANSCGVGDRvlimetrplsatkhwrvveilekak
>Protein5309 114
peaniiklpnisaslpqlkeavaelqadgydlpdypdepatdaevevlarYASVMGSAVN
PVLRegnrstrccaratvtdahqrrsrptpattptrwvpgrptrrpgSWFPGQR
>Protein5310 31
vtpgergsgiiftdavkggnipkEYIPSVEK
>Protein5311 53
raevlpdgrpvvsveagvtlgwhrwadatvgidrFGASAPGGTVLDRlginpt
>Protein5312 24
mkLADALDNYIPTPERavdgaflm
>Protein5313 97
pvadvksaavpgavllaggdtaglgsegaettgltfvanedlgggfaakATLNLATGARa
asmgkDHSLALTTPVGGLVLGTARgadylsggiaglg
>Protein5314 49
VQEAIDDVNSSVSRaesirafailphdfsvddgeltptmkvrraivakh
>Protein5315 41
lghqntcgllarEINGFLTAQKisvkpsvtsqdvdwrswly
>Protein5316 11
EPYPIQDKgvp
>Protein5317 287
TDQNYSILSReldrteyvrTDQNYSILSRivdkcgidtilhtflvvdptqftflvvdptq
ftsrrmheinvigtmnlfaaasapnstvrtvvvkssamaygtapedptwfsedtprshnp
rstversiaqvegyvrdfnldnpevavsvlrfanvlgadirtpltralelplvptvfgfd
prlqfaheedvvrsilfamnhrlagtynvagdgllpwsevismvgkrpgylpaigadlat
lplqrVVIFAAGTGNPFFTTDTAAALRgaeigaeivlkatkvdgvys
>Protein5318 24
mfygekpktaklvfkIIPDESTRr
>Protein5319 39
ahtenwgikQLAYPIQKkttgfytllqfevdpqfirkfe
>Protein5320 56
ESPTPPTEPVGAPTEASKeresptpptepvgapteaskapagasgaadgsplsase
>Protein5321 33
yrettktkditgglprVAELFEARkpketaiis
>Protein5322 30
sidvfkkVVIVFTNFNLLSCFYSFSCVIKy
>Protein5323 30
mdsckwskekFDEANNEIKsilakvgwpkk
>Protein5324 55
igqqspdiaqgvddayearTGTTDAFDKqgagdqglmfgyacddtaelmplpiyl
>Protein5325 29
NLHVFHSTLRsfhsthfstiptalhhvyi
>Protein5326 37
avckinidsdlrLAMTAGIRehfyahpdhfdprqyva
>Protein5327 48
vtrTGFEDGLFAAWRaddafilnlpeyaagsvlvagpdfgtgssreha
>Protein5328 31
EITQVAGKaktkssitsksliltlprfsrln
>Protein5329 18
mrWNAMAMVVRanrlhph
>Protein5330 42
arvrddkairVAIITGAGEKafssgadlksffgkrtatemwl
>Protein5331 37
rVGIGGPVGSGKtaltlalcqalreqidmavvtndiy
>Protein5332 31
vhvevrLGGELVADSRrpvlleetglatayy
>Protein5333 33
dkkISAAQDLVPILEKlvqtgkrdlviiaedvd
>Protein5334 36
vtakttslkkTVVGLTPIResdiqskAMTDMAPKlg
>Protein5335 79
rkpddnekfsalafkLMTDPYVGQLTFVRvysgvlnsgdtvynpikgkkerigrilqmha
nqreeikaivagdiaacvg
>Protein5336 34
GLTASSLGTLLKrprafgsrcksstptststrar
>Protein5337 68
merADLLTANGAIFTVQGKaiaenakedvkvlvvgnpcntnayiaaaaakkvgrtnpnny
hgmlrldh
>Protein5338 34
SYVTAAFPSACGKnklchahstkrngrlenyycr
>Protein5339 33
SSLAFDTLYAEGQRryveslsayarqflqlmek
>Protein5340 15
mkEVVPMTLYRnnna
>Protein5341 65
agrvtfvtgevvaissdgqrrvlakSELVNSGERletgkgrlqvrftdgsfislqpntvf
gldny
>Protein5342 53
mlvykHPDPTIPNKaqltvgtdevalffkDGQFVGQIGPGRhtlessnimflp
>Protein5343 33
ptkFAQTFSTADDNQPAVTIKvfqgereiasgn
>Protein5344 31
arvesvikLIAQTCVDNEKyfsdldavagdg
>Protein5345 32
hillarQVEVPAMVVFLNKcdmmddpellepv
>Protein5346 88
prakkvlelslrEALQLGHNYIGTEHILLGLIRegegcsassaQLWVFFDEIQYVKDWEV
HLKslvdsfrhirfvasgsaaaalrmks
>Protein5347 28
msrETLEYHHGKhhnayvtnlnnlvpgg
>Protein5348 31
ieavkadssikGMVVTSGKsvfivgaditef
>Protein5349 25
mlalarISGSDVVELAPGLGRtage
>Protein5350 37
NAGASTNNVRstttarmpfdiwdfapaamaaddldrl
>Protein5351 114
mgilvatvaalstfypeakDIFDPEVRrkqivrliakmptiaagafrfsrgmpfvypdns
ldfsanflsmlfksanflsmlfktaeprTSFADGLGEWATTSATERgkvlanaa
>Protein5352 31
kAENIYYIGDLIQRtetellktpnlgrksln
>Protein5353 33
vrTVGEQLYAQFGVGLARmartirermnvrdne
>Protein5354 44
vqtlkgngsgslfikthpkSTNLWVDAPLNPDAKisqtiavfdi
>Protein5355 33
ahgehftagldlvelqpkLSSGIFSYDEHQIGR
>Protein5356 42
avtepdhrTIQLDNAGRvarrhidctegercfcqtgdhrvwl
>Protein5357 49
vdenlylaarnlphvevidtsavdpvsligfdkVLMSVPAAKklevelg
>Protein5358 23
migllvdaghrVIAPDLVGFGRs
>Protein5359 35
dkgelgegaiikLAEALDTYIPTPERaidgaflmp
>Protein5360 33
kgglrfhptvtlsvlkFLGFEQIFKnslttlpm
>Protein5361 33
irtgkGFLAALDQSGGSTPKalehygvsrdays
>Protein5362 29
kMPTISQLVRkprkakrvkstenqkentp
>Protein5363 31
rkiqrFLSQPFHVAEVFTGAPGKyvtlaeti
>Protein5364 33
ghllgaagavefitcvkEIQDGFIHKtvgyetp
>Protein5365 18
mrGADASAGTIKsggatr
>Protein5366 31
lrNAEPPDEETARgiidklffsdqrynlgev
>Protein5367 32
gefnkdgtevwfsvwnakdkESAIVVVDDKtl
>Protein5368 49
magagkEYTNPGLDLKdfigtkFTTGPDGKlyqlptqqfanlywfradl
>Protein5369 29
rgcralrrkdrntcrCATSFYVAKfrgvr
>Protein5370 106
msrdvvvlsavrSPIGAFGGSLADFDSSELAGIVMKeaiarSNVDPQQINYVTVGTTMAT
DSRfayvsrvasiqaglsmesvamqvsrlcasglqgivttaqnlml
>Protein5371 47
kFTPPDGSTVYKwnagfdgnsviggewdagepqidvgsaflffnagr
>Protein5372 31
devlapgfrISGLGQLVDSGIKsdrfvtfgd
>Protein5373 17
rLLQMHANQRqeieenr
>Protein5374 140
agevadaeidariaaldgdspsdilftsgttgqpkGAVCTHGQVVRayaawanvvglthd
drylvvspffhafgykagiiaamtvgspiypepvfdvnkvmervaaeqismlpgpptlyq
smlnhpdldtealaglrlav
>Protein5375 105
mlcgcigkSGGGWAHYVGQEKlrpqsgwaplafaldwhrpprhmngtsffynhssqwrye
klsahellsphankthfpehmldyniraeragwlpsapqlnrnpl
>Protein5376 31
lvvgtdhyetarAVQGTLQRykelcvclpsl
>Protein5377 38
mqewikesgsrlvvifegrdaagkggaikrITEYLNPR
>Protein5378 37
kckieqppgqhgasrkgkLSDYGTQLRekqkvrriyg
>Protein5379 28
iskldtlpedyykDSTLIMQLLRdnltl
>Protein5380 32
adyfnhwlqfgrdlpnaprIFGVNWFRknakg
>Protein5381 14
YNNYAPWFQSRkil
>Protein5382 73
igsgastaarlsthasavgpvgllvglapietffvlilrtpstrplrpqflprPDHLHQS
HARpclgrpprqk
>Protein5383 29
lfsggahlfdktgkIQCTNDLQSRlemsy
>Protein5384 33
akevrfdefarnailrGVNVLADAVKvtlgprg
>Protein5385 122
aaqwlsalrksdgtlrVAVVGTQTAEPVTGPYRscmtdidvkpiadaggpysgttakavs
ldasvsvvpggtiasyewdfdgdlvtsgtstetapttrqppsWGFHGHCLGHSVQVCRlr
tr
>Protein5386 94
VVGSGPDADRaqlrVVGSGPDADRlselcdgddrceltgaatdeelvdayrwadvvcfta
dredyglvalealtagrglvatsdaggalelltt
>Protein5387 51
krfkELEIQAQDGTFAKltkrealertremakleksfggikdmgglpdalf
>Protein5388 28
mnrQEVIDNLGTIARsgtsefvgnltgd
>Protein5389 27
myrCIDLNICDNLSDIQNKnllwqlyn
>Protein5390 36
mdkTVVVEVEDRvkhalygkvmrrsskvkahdeqnt
>Protein5391 33
rASIASAGNDHRlganeappaiisvfigeylah
>Protein5392 19
LWHYNGLLNIYNDDNKsgg
>Protein5393 24
mtlrLNELAPAEGAKrenrrlgrg
>Protein5394 19
QEQCLDLGKrglhftryhl
>Protein5395 18
VIAVDDHPLTRqligsaq
>Protein5396 40
mktfsakphevkHDWFVVDATDLVLGRlasevarrlrgkh
>Protein5397 60
wealskqtgrehahlalhredekirfrdiqaqprkIISSPTWSGLESEKvsynagytnvh
>Protein5398 88
SQGININDKhievivrqmmrievivrqmmrwvqiedpgdttllegepvdrwdfvdanddi
fdkkVLFELSGVPEETARealrlamhkl
>Protein5399 33
aysakyasafygpfrDAVGSAGNLGKgnkytyq
>Protein5400 43
rLEDLGVTSVLTMPWVYTRgfteelddrlagitdfaeqvlskq
>Protein5401 127
mttaalglrnptvltfislstlskANSVIGLADDALKmiskqradlgayqnrlehaakgl
mngyeniqalmngyeniqaaesrirdtdmaeqmtsltryqiltqagtamlaqanqkIAVL
DYDKsqa
>Protein5402 33
vtneglslngngnvtfnakQNANTIVVESKvtr
>Protein5403 270
gtfvingtervvvsqlvrSPGVIFQPGERfrlrnlskHQLVTGTVHPYRgewiefdveqk
pgkdvtagtrvarkrrlslfvliralgfgednvpgflnafvqhfdflegqwekdqdlapt
qeealieiykrarpgepatpessrnyfqnarvvtqllperilrepplrpqpggplqaqpq
agprgatpprrvphagrsrrparqgsvgavprVVESAIANAEHNDGADIDALRvktiyve
qgttlkrftarakgrgnriskptchiyvtv
>Protein5404 30
msgayhkIFSEEAAWSSDQKfeggntgyrp
>Protein5405 33
syarvsvqkACFVLDAIRgkgveealaivsynp
>Protein5406 86
apssrYILPQFEERtsygmkrtdpytklfedriiflgvqvddasaddiiaqlivlesqdp
erdilmyinspggsftamtaiydtmq
>Protein5407 35
daqkaagkSDAQIATYLKafdkvdrydadgdgiyl
>Protein5408 190
dadlsqvtgqdgvtiggdlninigafvwtdtddnggsvsfndisikGMLVLTIDVLNKAA
FVSTVADSIGARLGLTQADATVGKalaagapgvtptaggaavaaelgkltsatfdafgaa
tgdaiyagsdvvqfiyagsdvvqfafpnakldskltptikHYHPNHLGLHHHSLRaeqci
ysitpsslrc
[truncated: 925,198 more chars]
