# Supplementary material for: A Graph-Centric Approach for Metagenome-Guided Peptide and Protein Identification in Metaproteomics
Source: PLoS Comput Biol. 2016 Dec 5;12(12):e1005224. doi: 10.1371/journal.pcbi.1005224 (PMC5137872; doi:10.1371/journal.pcbi.1005224)
Supplement: S1 Dataset — (ZIP) [file pcbi.1005224.s006.zip › Supplement/Database/SD6_hybrid_DBGraphPep2Pro_5.fasta]

>Protein0 46
kaavgkysssvndaalaglaktyalvlskkDTQYVACSDAKerdtv
>Protein1 46
kayvkneegsnirsfrVEAYFDAPIEVLTRvqadvdsyvrwyfevl
>Protein2 41
SVVLLDEVEKAHPETFDILLQVLDDGRltdgqgrtvdfrnv
>Protein3 29
mkLADALDTYIPLPERavdgaflmpvedv
>Protein4 32
kkakiskvvfdrngrqyagrLQALADAARkeg
>Protein5 93
mieiagsddaelahqialhiafakptalsrdeidpalvdvarqgfedltrkegkpeaaip
kivegrlnswyaerVLPEQGMFGEKetvaqqlg
>Protein6 25
menepgalsrVVGLFSARgyniesl
>Protein7 31
kliaerakAAGIEQVAFDRsgfhyhgrvkal
>Protein8 25
WTPATGSTEPPTATGAATAEGAAAR
>Protein9 64
qyntsaanpadealieqtirIADGSGNALTGLNTFVEKyvyngggvgetaltntddatwn
rveg
>Protein10 91
lteiasikpdavvaffagggaakflkDYQAAGLKgkiplygsgfltdgvldavgdagegv
ettlhyadgldtkkdkafrlayaktfklqpd
>Protein11 261
iyynwqsgkaekcifcyprieagqptvcsetcvgrirYLGVLLYDADAIAQAASVENPKd
lyqaqldifldpndqldifldpndpaiieqarkdgipeawlegarnspvykmaidwkNKY
EVDHETGRirldrllftsmaypadygyvedslgedgdpldalilldeptwpgclvrarpi
gmfrmkdeaggddkllcvpagdprknhitdlehvskfdileiqhffetykdlepgksveg
ahwtgredaeqtviealerak
>Protein12 20
EFNLFTSSIEAIGGLKyqqh
>Protein13 161
wvaaanlnpdategavdilgklytayvdgdadlveinplilkptgevhaldakVTLDNNA
GFRhewaayeatqerdereeaaheagleyvglegsvgiiangaglamstldvvnqaggsp
anfldvgggadadkfvaaltildndprvkSILINIFGGITR
>Protein14 48
nnalanypdlqgkSLEELIGNLDAVPEAIRgvvrnnggghwnhalfwe
>Protein15 50
rrllngveptgdhgghvvklilradladlgkrGDLVEVADGYARnylipq
>Protein16 33
TAHVEYETANRhyahvdcpghadyiknmitgae
>Protein17 21
mhdvvgighgkarEVPLAIQK
>Protein18 97
aisdqegnilawasggnvgfkgsrkSTPYAAQMAAEQAGRkamehgvrrvdvmvkgpgsg
retairSIQNLGIEVIGIKdvtpvphngcklpkrrrq
>Protein19 44
aqvattpgdgdaatvtrFGAQVIELDGVRlatsrdfnadgqltr
>Protein20 26
mkshdefkakLELPFELIADTEEKmc
>Protein21 52
LLSEVGQSFASSAERrnrqrhqgeallrrlglrrrdvhrchflrprevlria
>Protein22 32
kLPNISASVAQLKaavkelqdkgyklpdfpen
>Protein23 97
mrnvlalgaavlfissvgvagaqerLPQSSSGSGFGVGTGVGDVSGNSGRtaafdrtafm
drlaqaetvfgrVLAVDVPGQKLHLETGGSSHDEGRa
>Protein24 109
mnsliehevikttvpkakelrrVIEPMITLAKeatvanrrlafdrlrdrdsvvklfndlg
prfkarpggytrilkmgfrvgdnapmalvelvdrpvveekltegvvase
>Protein25 22
afpggwrPSPSAGPPRppwrwn
>Protein26 14
NTAVNDGGIGQVKi
>Protein27 22
mkkTTGEILAVNELFEKrpqvv
>Protein28 30
yahtdqwryekLGMEEVLSPLADKskyggs
>Protein29 78
mgklsfvvadaddlrFAPIVEISEPGTYELRgtvhddrfdtmawtpfnfegfyynidenv
steslvieeldgrtiddg
>Protein30 48
mapsthansleaykMLHDVASDALIELGATITHHHAVGKsfrpwydke
>Protein31 34
hvdvvsaeesifsgearFVALPGEAGELGIYPRh
>Protein32 40
qehssvlirggrvkdlpgvryhiirGTLDTTGVQNRkqgr
>Protein33 78
mnkselieaiaksaklskAAAGSALDGALSAIKgalkkndsvtlvgfgtfkvgaraartg
rnprtgaaikikaakvpk
>Protein34 240
madckkALEEVSGDMDKaadwlrkkgitkdwlrkkgitkaassaaqgrvategavtsyih
mggkigvllevncqtdfvartddfknfckdiamhiagrAAAIGTGCNMFGIPAVLGPHSG
Kyrraliaktydenkwkvydsrngselaippapeflittaetwqeacvmiakncirpsdn
nmgrsikLTHWIELSEKYLGVMPEDWWKfvrheadlplskreqllkILEAEHGWEIDWKk
>Protein35 42
igilaavaipsyqnyiaksqvsrVMGETGSFKtnvdncllag
>Protein36 141
dlatqfgtatsglntardveanilvpgatyatltalqqgtvngtasvtaaqgtltvvtnd
klavdgqntggnlailqggvlakTQSSTQNAYNGLVIELQQFGHLTKgadlainnislgn
psasaspaatlgdvqilglni
>Protein37 33
gskyvgakrFGLEGGESFIPLVDEIIQRsggmg
>Protein38 31
rykdvkINIIDTPGHADFGGEVERvlnmadg
>Protein39 17
mkDLLPVLESIARqqkp
>Protein40 36
mkgdtlepvkivstrGMVVGTQEYHPEPRvasivas
>Protein41 25
LIDQSAQEIVETAKrtgaqvcgpip
>Protein42 46
aatandaivapnasydatgaavstellnvtqkAVVAATQAVNRvyd
>Protein43 28
mgaikALVNCAGIGWATRtigrdgqyss
>Protein44 70
SNDLQINQAIKSAINNDAVLNKLIVAQDGPANTLVITSLSDGVRwpipatramickstkp
snrpstmmpf
>Protein45 75
slgdrsekdvvkalkiwindiqkkVEVDETGKhefkatnitaptlsenpsniyflfttek
delivtgffevngaf
>Protein46 37
mikhniphekVNVHGGACALGHPVGSTGSRiilslih
>Protein47 86
mlapveawkAITDDHNAVRsyqsqrglgrsyqsqrglggflrTCDAFNVPLVTFVDVPGF
LPGVDQEHNGIIRhgakllyayceat
>Protein48 37
meevceavfyndkAISVELPNTIIRtvsytepaakgd
>Protein49 20
mddvrGVSEETTTGVHRlyg
>Protein50 31
ivpeavgltlnvhngkkFIPVFVTENMVGHK
>Protein51 34
kqlkGQTVCVQSGTTTEKnltdfskanglgikpv
>Protein52 191
nveikqpalaikLGNIDADGFTNAAAAEDADGFTNAAAAEVDGSQISNKvkimdgleivm
aessmiiqlgnegssnhmiqanstltggltlnqNADNLLSGDVGANADNLLSGDVITDNG
GANLTTVITDNGGANLTTVTGIDIGSRtvagGTYDALAASNAGGTYDALAASNAGVAAAL
TAATLTNTSTR
>Protein53 44
dlannslkviadhirATAFLVSDGVLPSNEGRgyvqrriirrai
>Protein54 55
mssgrlngieiartewyregrvplhtlrADLDYGTSEAKttygiigikvwifkge
>Protein55 111
faqssvtlygrvdlgiskTTGGTVAMAGGSAVGGGASRiglrgtedlggglkagflvetq
fdadasknggagstigknggagstigsrVQAMQIGVTVPLGQGELRaaygd
>Protein56 46
maaskLVQNNPNISEAEIRhglegnmcrctgyqnivnavaqaakaa
>Protein57 15
mqarGFLLGGTSGRt
>Protein58 117
mstvtarPAETTGAAVQRrftsghddgyadvtwgrrdaritdyrtgeaafeqddvefpes
wsqnasnivaqkyfrgpmdsperesslrqvidrvvstvtgwgveggyfadepealaf
>Protein59 90
tkvspitsttenidfkhgldrsvrkapgrTSFDDITLERvysgldefsqwrerivngeld
rrtvaieflrnsgdvvrkyslyqaypskwe
>Protein60 27
mkrLALASALSDRmsegkvivvnswgf
>Protein61 172
edlggglkasfnfeqginaesgatdaatwqrNAFLALSGGFGRfqmgrslnpsfwgvaaw
eltgtanysavanqfgfaggpsrnnsmfmyttpnmggfsgtlgyvakpdnagnakvdanl
vyangpvanlvyangpvavalsyfkvntqpkLLGEDLVAFRdsdgrvglvdq
>Protein62 68
lissfpctcangeysivqgleiddfsrarIDASVAELREERDAVAELGLLpsravdspnp
evpchgvs
>Protein63 39
nkgviarIVPEEDMPYLPDGTPVEIVLNPLGVPSRmnvg
>Protein64 50
gdlrrevqqnikrkMEIGSYQGLRhrrglpvrgqrthtnartrkgpkktv
>Protein65 55
SDNEIDDDVARvgayrrSDNEIDDDVARWFDTFPRlaerrqqtagsmsggeqqml
>Protein66 41
nrheellrasvashgnehrLGANEAPPAIISVFTGSYLKev
>Protein67 44
mrLNIMAGTAVRfepgqerTVELVDLAGDRivygfnqkvmgklk
>Protein68 27
TSVTGFDSKsrtpgvsvppsmwlpmas
>Protein69 37
mtkQVGNEIDEFVTGALRNNLVGLPLDLATINLVRgr
>Protein70 28
makksdkplskTDILNALADATGQSRke
>Protein71 18
tikAGTLASLAGRirrra
>Protein72 31
LLGLVPYGISFHVGSQQKlmvfrsmlahskk
>Protein73 31
hselskaaagrALDATVAAVKdalkagdsvs
>Protein74 29
mpgdnvtltvkLIYPVALEKglkfaireg
>Protein75 57
pegpnigligslsvyarVNPFGFIETPYRkvvngqvteevqyltadeedrhvvaqan
>Protein76 106
mtvgentariagvtrEQADEWAFHSHQRAIAAIDNGYFDAELVPVPLGDGNNFSVDEHPR
rtssleklaslpvinpmlegaivtpgnssglndgaaamvlcsrkfa
>Protein77 15
rerLTTGLDARtigr
>Protein78 33
alaqakEQFFPLLSYRtgpyapngtpwangkqd
>Protein79 28
mnelktddvtklrAAGVIDLPTLQRyln
>Protein80 34
mgvltkeqigidakFGSAQTLAFLTEETIYGRgf
>Protein81 33
mlvrlvqkDGLWVAERqirasdlpdnlgatnnp
>Protein82 25
melkLINEQGQEASRleasdtlfgr
>Protein83 130
FINTVMELGKkavaekivygafdkvaerakedpikvferamgnvrpklevksrrvggsty
qvpievrpdrsqalgmrwlvsyargrgewfpmpvdvakrqwsrsLGPDSAGYRvgtcwpe
sgldtvsvsd
>Protein84 18
FPHPPGGKrrlrpwhmsg
>Protein85 39
mkaiiwdeasqgikFEYGDIPAQLVDTANEWRekmveaa
>Protein86 95
mkNPVASTPESIAKgkalyegkgtcfnchgkegkgdgpagailnpsprnftnckfhkkrl
hqlqvpqeaerQQVGQVAAEVRalrevepyggkgi
>Protein87 66
rvihsclgrSFGPADLGSLLDTLERvmdfrpvlvivdglevgsldalawagvaseanvrl
wlsvrt
>Protein88 106
sggttglavqavggpvtivvdfsitnsaggatctasssaavnladgesavyggsqdrnlp
agfgngcfgsgtirvttgtgkIVATVNETSGQGKavyggfgsgtas
>Protein89 31
dgrAIANEMLVGQGGAAADQNTIQDNFLTRm
>Protein90 31
nrSFGGAQVSRtfyargqtgqqlllgaysal
>Protein91 56
ytegigfkdvvvpawaagfsafgcacadfeyrydkSVDLGVPQLAPDAEKiaackt
>Protein92 56
siesgheisvclvekGSEFGAHILSGAVFEPRalaelfphwkeegaplhtpvtkde
>Protein93 85
IMNPTQGVFEARaggargwrdhgcrtprrpggrqrhgrrdlrdhdagrgrlthrhrrlav
rrnlqpvpshpaqdghrgdlrrrrr
>Protein94 29
mpgdnvtitvkLISPIAMEEGLRfaireg
>Protein95 32
lqayrfiadsrdqdtearLDNLEDPYRlfrch
>Protein96 33
mielsarELSLLEVLLQRagrlvskdqlverlc
>Protein97 27
qlkvkVLVNIFGRetpvelefsqvakl
>Protein98 38
papapaprPAPPPPPAATKvtyaadaffdfdksvlkpe
>Protein99 16
GIAEGGARrheledaw
>Protein100 33
mavgpgrigddndrVPMDISTGDTVVYSKyggt
>Protein101 72
ltriaytgattgrskgvrltcaietallrNFLVDLIPDVAPGDRmlhaapmthasgsffl
phlvrggcnylm
>Protein102 41
mpvkVTAWMPPRnavavaaragaaevmpqrmirrcevglgr
>Protein103 64
kdivvkDSIADAFLQQILLRpaeysviatlnlngdyvsdalaaqvggigiapganlsdsv
acfe
>Protein104 49
mrqalkniqsgeyakrFILEGMTNYPEMTAKrrLNAEHPIEVTGEKlra
>Protein105 53
mgsgkgspewwvanvkpgrVMFELSGVPEDVAReamrraihklpmkarfikre
>Protein106 126
SAIAMYALIGQASAIAMYALIGQALRgaagqtvdayreasarlfagfaavakanplatrr
agysaeaistltqdnpyvgfpftklmtasafidqsaafivvsearadelgvpqdrrvylh
gsaaah
>Protein107 783
ELSQNEYALNDVQHNFFGLLQRLRVYAAQQPpdpvpqenvnvsnsnkasnrveptdssae
amdqlewavmfiartrnlaldrlrlqasvqgagsrtgsqavgavmnalgyaapkrlaqpd
rvhlpllghtasagwfvvtdrepdgrwmissqagkrtvdkgelegacwlldwqkesagqt
asedtpgisnfsrilkrsmrlyrsslgeavvasvfigllalmtslfsmqvydrviptrgq
ytlavlgigvvlsilielalkfvrarimdhvtvgldnrlsreifqrllqlridqlpasvg
slagqmrgyeqvrnfytagtlfalvdvpmgmvflvliawiaspwvaavplllagasllig
lsarrrvnriaessakysnqktgllveavdgvetiksgsggwkflsrwlslnahtitndl
emrhssesvayfaaalqqlsyagvvvvgsmvvmagdmtmgaliaasilsgrvlspimmvp
glfvqhahakaalqgldklydlktdneglervliptdlrghfnaeqvefaygpgpaalii
nsleikpgervgvigpigsgkstllrllsgmyvpnkgrilidgldlshvsrevinrhmgy
lqqehrlfqgtlrenlliglpdpgddalievmkrtgmsrlvlahplgldrpiseggkgls
ggqrqlvaftrlmltnpnvllldeptsnmdqmqetqcldvlkkeaehgktmvivthkpal
lplvdriivvlgnqivadgprdqvmsgfqalhaaqppqppgpqfrgvkvtvtnpaaatdr
raa
>Protein108 163
VGSGNSVYQGSERitklapidvrrdgfreedlldnqrasslkgdialhfrpgkdweista
yrVGSGNSVYQGSERyalrnffqhyLTNQNPSFLSDEVRymsqtndgdsynltalgaftn
erlkqtsaawapeyvgyyaavnlalakLTNQNPSFLSDEVRsl
>Protein109 57
msladlgvdaaqvgwsgasskvvdvsptparTAGTIVNDDGTGAAQLADFLAGRgfi
>Protein110 32
nlknddlaytrLGASYNFGVATAKasfgkvsn
>Protein111 26
QWHHCHSQRsqhhshvvrswqpapce
>Protein112 44
magetiitvignltgdpelrFTPSGAAVANFTVASTPRtfdrqs
>Protein113 55
iplrYLANLLTGGNEAPVKlalermlamrvykreqqlhgegnaavlkqtgitaam
>Protein114 38
iafifsslairavsrTAGVVVQEVRrqfadglimsgqk
>Protein115 193
adlsqvsgqdgvsiiadlninigsftytdnngtvaapdnasvsfknidingilvatidvl
tnanfrTGVEAAFETQAGVPPGALPQTTKdalyaslqantgqyaslqantgqvagsdvvq
fafpyvgstagsaltllarqasptikATFVNDVMDSKgyepivmdskgyepikrPVPAGS
YRsgrecrvfhae
>Protein116 50
gisagqgktagrgtkgqnarsgggkGIYFEGGQLPLARrlpykrgftnnr
>Protein117 48
msalafkLMSDPFVGQLTFVRvysgiinsgdtvynpvkgkrerigriq
>Protein118 32
vaesaskqvkrVHLELGGKapvvvfddadiea
>Protein119 72
mvgvtynwaefgdilnqsvdnlrVGGMYTAPNWSVRamweqtgadadsflaygntkqqky
glggtftfgktt
>Protein120 32
GYNIESLTVAPTEDASLSRmtivttgsdeiie
>Protein121 67
lrglkenvivgrLIPAGTGLAYHQARkakdlmddaerraiaeaeaaelaggsespdgavs
sedatag
>Protein122 23
AICWEWLMLLKkikkrcqlmngl
>Protein123 32
TGVYFININPSDRpvclkifsenkkntllcnr
>Protein124 43
lfihvnslesraskgnekalekarahirdrLTQLAPVFLKnky
>Protein125 17
ikAINSPLLDDIRlega
>Protein126 25
AAQGVPPTPLNEQQTADLVELLKst
>Protein127 39
mpgdnvkltvkLIVPVALEDGSRfavreggltvgagvit
>Protein128 32
gnttfglkpkSNLQFESAQAPVRtiahweaah
>Protein129 24
makPSGEIIETPITANFRegltvl
>Protein130 33
pkrDVDQPFLLPIEDVFSISGRgtvvtgrierg
>Protein131 28
mngfkicrglrEAGVWTPILMLTAKdge
>Protein132 28
midyinsnrFDHILTVEDPIEFVHQSKn
>Protein133 40
vtrTDGAAPFGSVATHNQSNTEVQMLGFDGRngalfsqda
>Protein134 135
VGLSALAGGVQYLPRwacrhsrgacstcrapsacrapwascsrgaacrrkratnsasspr
wrrqaarwkrrasgprrcwsarrsrcapprksrarpcwvrtssaTSNDYVEGPRpsacap
atttskarapsprsa
>Protein135 28
areilpdpkFGSQTVAKfinhvmdsgkk
>Protein136 79
padgakhykrrvgrgigsglgktagrghkgqksraggyhkVGFEGGQMPMQRrlpkrgfk
sallkfnaeislqaldalg
>Protein137 133
msttgtpktaaeiqqdwdtnprwkgitrtysaeqvvkLQGSVVEEHTLARrgaeilwegv
nkeddyihalgaltgnqavqavraglraiylsgwqvagdanlsghtypdqslypansvpn
vvrrinnallrad
>Protein138 33
yifgigrttsakILAAVGIAPTTKikelsdsql
>Protein139 64
evasvfgshgvsirSMEQEGLGDDARivfithdaterdvqaclsdlrrldtvarvasvlr
vvae
>Protein140 75
wvngrsanaktrihagstiktssnsstafvignnafllrpnshvkfipqgnsrlsistlr
LITGGLLSVFGSGPK
>Protein141 39
rggaphrrahrPGGAPAAGRllaerhragdpalrgalgp
>Protein142 38
lpilgsafvsakapnvrEGVEGTFGLTYPHRftrtfnd
>Protein143 70
MTDPIADLLTRirnasavrhekvlipasnmklrivnllfeegfvrnfklikddkqdiicv
ylkytqenep
>Protein144 35
nrdgkgnvialdakfnfdanalfrHPEIVAYRdld
>Protein145 24
TNAHLVDLGQVLNSSGSYEVDGRr
>Protein146 60
wtapatpttsrNMITGAAQMDGAILVCSAADGPMPQTRrthparpsgwraphhrvpeqmr
>Protein147 59
srsngnpeialnfitphqkWGIHSTYTDNLIMLTLSRggpcvwvsevdaakvglvdndw
>Protein148 33
vhqhlireglrTSAGLVVETGSARevhhfavla
>Protein149 33
alsydhrlidgkEAVSFLVTIKelvedpallll
>Protein150 43
arTNTLIVQDTPKkideireliakldvpvkqvmiearivvatt
>Protein151 33
WGHFIAARklgvkveqfalgiggkiwsfvhkgt
>Protein152 293
mernwgrvinissvngqkGAFGQTNYSAAKagmhgftmalaqctaspwrwrrswrarVVA
EGSTMTYGAEVTGVVAEGSTMTYGAEVTGVRhvdgrathviathadgtteeheadhvvss
mpisallagmdppvpdhvmaaatglsyrdfitvalvvpeskvdwndnwiyihdpavktmr
iqnfgswsphlvkdgrnvlgleytvfetdaawtapdeelieqgrrelvhlgliepgdveg
gyvvrqkkayptydetykanvdvlrgwlaehtsnvhpigrngmfrynnqdhsm
>Protein153 41
dhevidtsarkivdtvtrtgakVAGPVPLPTEKnvycvirs
>Protein154 46
msdikLPEGVDIPQLAQGHDYDQPIANVYKAlsnehggfaincwfg
>Protein155 139
eqgtlsisedqqlgsesavltlknnttstttlevtkeailnhkvvlaggnialdhaahnv
sisqivsgsgglikAGTGVLALNTANTYTGGTTVKagqvsigndaalgtgavtfasdtil
ntlaavnltnnvqlssgni
>Protein156 161
mvegegrelragrflrasdltgnleqdnnpewkTVAINQHGELVSPQGSIGYRwgdaera
dkgkwnleardgstgaeidlalsqkdsgetvevgldyfggdehpyftavagdaiqyktip
crtinlangqtakvvtvfdlmvanlgvangvggqhvtddyn
>Protein157 292
miprpiksnfrEGLSVLEYFIATPGARkglvdtalrtadlvdtalrDIASLIEEFQVVAE
GSTMTYGAEVTGVVAEGSTMTYGAEVTGVRhvdgrathviathadgtteeheadhvvssm
pisallagmdppvpdhvmaaatglsyrdfitvalvvpeskvdwndnwiyihdpavktmri
qnfgswsphlvkdgrnvlgleytvfetdaawtapdeelieqgrrelvhlgliepgdvegg
yvvrqkkayptydetykanvdvlrgwlaehtsnvhpigrngmfrynnqdhsm
>Protein158 87
dwktvaldetgkavlpngaigfrwgadgradagqwnlqakearggtdvklrLSMLESEEG
SPEVARvgfpyfggiasehfpnnpgad
>Protein159 22
msalerDFVANAAPYSASKgit
>Protein160 40
svvlfdeiekAHPDVFNVLLQILDDGRltdghgrvvsfrn
>Protein161 34
qdvlskhgiphtafkYAENTGQMAPIReqagtfa
>Protein162 209
mavapesihrVESLAEVEALPPFETPVALLAQTTLSHRdwsdvaeatrdrfpelwmpgrs
dlcfattnrqsalmelaprcdavvvvgssnssntlaleklareagcervyrvnaaeelps
dlvgtvgvtagasapedlvasvierlaptfgveelriteedeyfpppralremrstieli
aglgfgripgdnvdadrrlpasavlaalg
>Protein163 474
yrkhlekdaalerrfqkvvvdepsvahtieilkglreryeehhrVTITDQALVAAGNLAD
Ryisdrflpdkaidlideagarmrirrmtappdlrefddkiadarrekesaidaqdfeka
arlrdkekslvaqraerekqwrsgdldviaevddneiaevlgnwtgipvyklteeettrl
lrmedeihkriigqedavravskairrtraglkdpkrpsgsfifagpsgvgktelskala
nflfgdddaliqidmgefhdrftasrlfgappgyvgyeeggqltekvrrkpfsvvlfdev
ekahpeifnsllqvledgrltdsqgrmvdfkntviimttnlgtrdiakgvslgfsagpds
rsnyermknkvqdelkqhfrpeflnridsgpssstaVAVSSNAEAARmvknewhsaaiag
etaaelyglkmlhaniednpnnttrfliigteetapsgddktslivaahneaga
>Protein164 33
mskLGVLDTILQPELYPDLYGNLDHVVRinyyp
>Protein165 97
mlgvsgiatidtakdstsrldkaisgagqlaktglgelsltqnnsysggtnvnagkVAID
ANAALGTGTASFAKdtelslgiskgvtianaiqtegv
>Protein166 33
iykgfakkFSEVCVGHLGVERemvlsplmhdsp
>Protein167 117
NIGIMAHIDAGKtttterilfytginykigevhdgaatmdwmvqeqergititssrsaas
psrrrprrrtgptrstalsigVNMTVEAVQVRSQPEGVSEPWIYRvnsnssrlgvrg
>Protein168 34
akPAAAPAAAPAAPKaatpaapaaaakpaaapav
>Protein169 41
masllstgcttrFVDFTTISSKnvdmskgadfirgkqrvtg
>Protein170 416
lglkDTVIFADQLMYLGFRqatysgvsvgmedmvipaqketiinsaeeevreienqfgsg
lvtsgerynkvvdiwsrtnelvakammdnlstekvinkqgaeesqksfnsifimadsgar
gsaaqirqlagmrglmakpdgsiietpikanfregltvlqyfisthgarkgladtalkta
nsgyltrrlvdvaqdlviteqdcgttggltmnpliqggdiveplrervlgrvvavdvlhp
gtddvfapagtlldekwveqlelagvdemivrsamtcktrfgvcskcygrdlarghqvni
gesvgvmaaqsigepgtqaqsigepgtqltmrtfhiggaasrasaisnvtvrndgtvrlh
nikmvqhtngnlvavsrWQQSAHHPGRnrgqhprhparyplpqplrdherrhrfag
>Protein171 84
YIPVGTTLHNIELQPGGGAKarrsttsncspaveprwpappahrcswsprkvatppcgcp
ppnavvcrsiaerrsarwatssts
>Protein172 82
mvdsakGITNFHSPNDVIVDASMPAMIRgggkmwgadgkqydckavmpestfariyqemi
nfckwngnfdpktmgtvpnvgl
>Protein173 63
gfrraggrdklpgfgcgqfiierwrcrlkvfvpvkrvvdynvkvrvkSDGTGVDLANVKm
smn
>Protein174 31
maakevkfgdsarsrMVEGVNILADAVKvtl
>Protein175 35
YSVDITATGGGIAAGKlmdvnnvpfavptanatvn
>Protein176 72
yqfltlreclqlfsrLYPDFDEPLASQILSRlqldldkkvgecsrgmseqlhlglslarr
snvylfdeplaa
>Protein177 55
mdvkppdplftccgwgftggtdknnpyagwhhaqttvrlsvkdkSLMDQIIKasq
>Protein178 101
sstitqwgidaddsvagsgsastvntinitggrSSTINLVGSALGTNSLANDRgtnvqgp
vakvgsvtgdnwlqsasigtvmintsglvqgeidaaydmnd
>Protein179 81
mvncnpetvstdydtssrlyfepltledvqsvidaeseagpvagvivslggqtplkLAGD
LPEELILGTSPASIDLAEDRn
>Protein180 49
saekisidgkGEADPVTGNSCDGIRvskqlkqclapdrrveietfgmqq
>Protein181 22
mngvqnwedngsrADLVIEDVR
>Protein182 125
snrssrisppsppcspnsircadptrswqptprpwrspswrlppgartrLVEIVTPMTAS
DETIEAAVAFATKatrrsrprspsAGFIVNHLLFPYLNNAVRsttccsrtsttpyacwrt
appaa
>Protein183 19
EAAEENHIGRreqdvrvkv
>Protein184 70
vllarqvgvpsivvalnkVDMVDDEELLELVELEVRellsefefpgddipvvpvsalkal
egdeaaqdqv
>Protein185 51
irELATATTAPRfhcgtlanpirvmltehdtagdllarlraatanysvped
>Protein186 33
pkkvinvakdsglpptkatkrAVHPEYSADGKe
>Protein187 35
mqkTIMEMSVAAATSSKtttttvktttpeikkaev
>Protein188 78
iglfggagvgkTVLITEMINRvasnhggvsvfagvgertregtdlliemgetmlggtdqs
vltkaalcfgqmdeppgv
>Protein189 34
qtvigevdkvdakkvtrvilcagkVYYDLLAARr
>Protein190 33
idalrGMNISITTTAKndieakallsafnfpfk
>Protein191 564
llvgiitigqsqtssfppkpankwqlglnlgvpqilgdikSEPFGGNHTPAFGVGLNIRk
slgyllsmrlhgmygtaygqdfvqgsfafnktlngafsnstnenystgadytgnvwvpny
kttighgsldlmvninnlnfhtasskflvyafvgvggfmfntkmdalngetpydyaailg
afgsqntsekeridaihavldgeyetqaeldgeyetqaevaapaaraegevrgtwirnps
isggfgfsyrALGQPIELLTADHQNKadiaaskarewidtqgatmifggtnsgtalatak
vaqekkrvyinngaassaltneqcspytmhyaydtvalakgtggavvdtggktwffltsd
yafghalekdtstvHPLNASDFSSFLLHPLNASDFSSFLLQAQNSKAQILGLANAGGDTI
NAIVAGLLVFLSDIHSVAGLLVFLSDIHSLGLKnvggllhttswywdkddasrkfgekyf
akmkrmptdvqaadysatmnylkavaavkstdadkvavkstdadkvmeymkkGMTVDTQE
YHPEPRvasivgshfnpefivntr
>Protein192 74
wrlassfpkSLDTIFGSAEVFSKavkdmsggkfeisvhaagelmpafgvvdgvqngtvem
ahtapyyffgknea
>Protein193 47
rnpkVFLMDEPLSNLDAKlrvqmrieiskihqrlgatiiyvthdqte
>Protein194 38
aagtknnnyfgfrLGYGAGPLSAHVAYGKttgstsamd
>Protein195 23
TAQGLVDELPASEAAAQSLLQGR
>Protein196 15
APGMTLARsrcglpg
>Protein197 21
ITNNNSDQTVTLKqitilikl
>Protein198 33
DITQLATVVAGLTDYVPAPGAPAAVATPKcrsh
>Protein199 69
eqlcldrntlhykqqigikfaelvyngqwftplrEALTAFVNHTEQTVTGTVRlklykgn
lilagrksp
>Protein200 55
gitkEIMQVALAQAKearmhilgkmqeamseaktevsnfaprlftmkinpekird
>Protein201 72
mhelskGYFGDQGMLAYVAGVQRkeiregvacvkhqamagsdigddhkemfagehalkag
dsskntmnqfgg
>Protein202 70
rrtrasrtcgcsskaprtgsrwratatsrPCRRTTCWPAASRATchgvqlftqaqlcgak
rgrhfcttrg
>Protein203 66
msdplgkalgqnviienkAGGGGVVGANETAKsapdgyslgmatvsttaanpainpkmpy
nvltdf
>Protein204 33
dtqtagkIVQCIGAVVDVEFPRsqmpkvydalk
>Protein205 41
rstgfikfeniqivekLNPEATDPNERsylvvmnrhgelvi
>Protein206 32
vagdilvgkvtpkGETELTAEERllraifgek
>Protein207 84
lpgatveavsaggtrLSGTTNESGAYRfprvppgtyvvvarldgfnpaevqnvavglggs
vtanitlevgavsetisvvgeagq
>Protein208 16
SANEGDGPGGAIFRrp
>Protein209 74
fraekMNVAAIGNLVPQLHVHHVVRysndaawpqpvwgkhqampytpenltfmretlmla
frgrdgipfewtla
>Protein210 389
lvdnqntptdfafdkSTSANAGVVEFRtnaegatkpaapqlaitneadlnlannavvdwl
pvagavvdwlpvagakgyhvyrGLFQDADDAVSAKfnpkttvseavvsvifckalfgade
ctadageafytranevnidqgvmafeksnlkmatrgivfqmfmnvadmiddgsvdpiipg
tgttdtgstspivevkagtlnvalnagstlanntqipstgvvrfaavdfsagasdvtlrt
vevaklglatipsstrvwferngvrvtgkaaftsegkavvsfapslvvkanstesldlyv
elatnpgfdfqfqsaaldsfqfqsaaldssaqtvngsfttpvlrtvayqvidavvaksst
gttssvttngmelDAAAGAVDAAADAAKe
>Protein211 39
VTTSGGGITGQAGAIRwrdhrpgrcdpprhrpragrvrr
>Protein212 42
VSFELSALEENFRavldelqrakpasakgrylkkiavastmg
>Protein213 34
ltvteiyvklrLEQSVASQHLALLRragvvttir
>Protein214 30
mtakkpyvvikMVSIPDFIPSRapfvrmta
>Protein215 38
rQGADVGDAPLDTLRhqllgiddvflevavlrerarlh
>Protein216 58
TGPFSVGFGYNGANNELGQKSLTTSVFGASMELGSDKiwrvygirqrqgirhgdqnqg
>Protein217 33
lrgtfivnpdgvvkTMEVHDNAIARdvketvrk
>Protein218 41
ALLADGNPAELFEAKvlywlmatlpnclkpkakdcgsknaa
>Protein219 35
IETAIDAAEMILTFAPETNGHVAVKhgmpwaklqa
>Protein220 78
iaiaakHGSNGVPANCTAVASNFFANLNRtsgadpskkgniannithqsataaevaafvs
agatcltssgavqsgptf
>Protein221 140
madpiitigsngdavkkaqkalndrgwwltvdkifgsltrNAVVGYQTQRsvgsgwefsy
plkVDGIVGPATWSRltppvikrkrltppvikrkgtgnavrllqellngngyspgpmdgk
NDADTFAGVAAKgwsspirk
>Protein222 36
svhganrLGTNSLLDINVFGRragiaaaeyaerrpd
>Protein223 34
kevnvnviyntlkIEQSITSQHLKilrgvdvvrt
>Protein224 27
mgttpeeayfvrcdrTTMTQDDIDNGR
>Protein225 31
kkqlgsrGPGEFVIPGLLKlkavkkpatkdr
>Protein226 32
tglglkeakDLVEAAPKtvkegvakaeaeekk
>Protein227 17
LLDQGQAGDNIGALLRg
>Protein228 29
rkrflvaklkkGDVMNAVVVRpnlvfavq
>Protein229 41
mvekLASEILDASQNRgnavkkredthkmaeankafahyrw
>Protein230 21
mdrqykAMEDLFADYGVATYR
>Protein231 47
mkekkarvedalhatkAAVEEGIVPGGGTAYLRclkgldslkdlple
>Protein232 27
mrYFIDGVVNSGNDTRvtvwstgnhsg
>Protein233 61
kkdgkLILVTAINPTPAGEGKttttvgladgmqrlgksvmvalrepslgpvfgvkggaag
g
>Protein234 86
rntfsykglsltglldirqgqslwggtigrlnrlgrtkitenrNQFYVIPGVKadgtknd
vqitanqyfsaylgdggaaqeqlvfd
>Protein235 35
miqtesrLEVADNTGAKsvlcikvlggskrryasv
>Protein236 50
mpvtvvdfnlgtngldlnlkTSDDLFLKgtagndtlnsvtlsaviqgsdi
>Protein237 410
mgaqlvkevaskTADVAGDGTTTATVLAQSILNEGLKavaagmnpmdlkrgidkavraav
aaikevstpctdskaiaqvgsisansdntigdliaqamekvgkegvitveegsgfddtld
vvegmqfdrgyispyfinkqdtmtaeldspyillvdkkisnirelikksptfvFSDQIAG
DPFIALVERgalqqvgiyeeqpfesyfsgntvqicpvgaltgsayrfrsrpfdlvstagv
cehcasgcairtdhrrgtvlrrmaindpavnedwncdkgrwaftapsvgdrmtlplvrda
hgelqvaswpealaaaaaglrgakagvltggrvsvedayayakfartvlgtnaidfrarp
hsaeeadflaahvvattpdggaaayadldradvvllagfepeeespivfl
>Protein238 19
EGLLMAPAYAVPRmldrag
>Protein239 47
wnlsltngenrLNDDMLAEFQAALDTIEHTEGKgalvitstdpkfws
>Protein240 48
heiakaydveseggvafrGAFLIDTNGIVRsqiindlplgrnmeelir
>Protein241 30
mataasssalekSYELPDGQVITVGNERfr
>Protein242 31
ggqfglerlfikDLSFEVPNSKvflgewkpe
>Protein243 104
YPGTVTVTDDGLDVDGYPGTVTVTDDGLDVDGDTLKvlstrnpadlpwgdlgvdvlpwgd
lgvdvviestgffatrFNFDANALFRtqkswltviwtkktrpkw
>Protein244 48
idvkAEIMVPLVGTVRefnaqakviraaadqvfaergekidyllgtmi
>Protein245 37
eghtgvrdrktigfqsirGGDIVGDHTVYFMGEGERv
>Protein246 32
ifwehhdptqgyrQGNDVGTQYRsalywttee
>Protein247 41
mpaviygaakPAQSITLPFKdmvkaleseafyshiltltid
>Protein248 67
matkwdisadgksytfqlrndvpwvkydgaknvvnkvqdcngadrMVNAYDFQYGILRtl
kpetasd
>Protein249 32
veiretklgreeftrDIPNVSEKalrhlddtg
>Protein250 79
ctssrAPASGGGPPRerptavprstlrshrprrslapagrssrhrvtinavtmyfipvgv
sacvrmwqcqahtpgsmpm
>Protein251 30
vrgssprrsttkIACYFLHKkhtlttdiet
>Protein252 97
ydpanehdacgvgfiahikgqkshsiveqgllilknldhrGAVGADPLMGDGAGILIQIP
DQYLRgemarqgvtlppvgeygvgicflpqenasrma
>Protein253 612
mggfsagafaaapvansqigntatatytdasavprSATSNTVQTIVQQVRAFDLVADETR
yvapggqvtfphtltntgngsdtitlsaannnalsddfdltglviyadadgngvadnatp
itsvtlaagqvfkfvvvsnapvtalnaedadvtvtatavatpsllsltdtsadkaiistn
avisvtksaniltgpagtvveytltytntgnttaenlvitdalpksatpntigtmkyias
sgvwsgggsltddiapganlgtantadgtgityqvigkpqdgtevisatiasvpanssgt
lkfkvriddnlrgldigtigvttdddadaadtnsiaragilpnfagygydnngtgtpggv
itgqstntvnflvtatssvvannasgstadsgandivapneasvyqgsvvtfnnwihntg
nsadtfnvtytngdaflnnifpagtsfqlyqadgvnvlqdtnsdgipdtgslpvggeykv
vlkatlpanysgavnynvtkvarsttdptkfntvtdtltniitnvadlsnntasgyasgt
lggggatgagtvtdpatgagtvtdpatalpvnpnnawgvkADLCGQPFAFAPEIVERagk
ccftpyqqrrhr
>Protein254 33
rGGTTPGATYTVRrtgahgvgvertyplyskvi
>Protein255 25
dysgrSVIVVGPTLKlhqcglpklm
>Protein256 126
ndgtvaadnssdkfsdeltaavwaggalikdrLFAYGLVQYTKlddnlslpggngngtsd
vntqpkwllkmdwnisdnhileftaisdkreietdyynvtatsgvptvgafkgteysefg
gntymg
>Protein257 32
rakVTLEPFERgyghtlgnalrrvllssmvgy
>Protein258 50
mavgestgqeatprvvssrPTPPNAGDAADEGTEEPAPLLKeadpefekl
>Protein259 74
YLVDNSETSTNLKvpgrqlrnqhkpqdqgaqhdqegtaqglqervrlrperavqealrrg
irhlrrrpvrnpdr
>Protein260 33
LGIQAFEPVLIEGKaiqlhplvcsaynadfdgd
>Protein261 109
easltgnnnalivvdgipidnssvlggerageggyadygnrfgdinpndienitvlkGPA
ATALYGSRgasgvvlvttkkgksgkpkvsfnsttsmekayvllkrqdqy
>Protein262 301
qgqkykkhgirashtaevvlddvrIPGSCLLGGKekldeklarareaktnpqpkpsgkqp
amatfeatrpavaaqavgvaraayeyaleyaqerkafgkaiienqafgkaiienqaiafm
lsdmiteidasrllvwraawlsrngeyvnaegsqsklkagrtavwvteraiqilggygyt
reypvermhrdakAPGYAGGATEEVRrlcrrrhrggaaqqprqavelhvgglsasravpr
atrglcalrhrsggtarrgagrtrpgaqrrqhrgpdrghgdgtgdrhvvrrrrrhqgdle
v
>Protein263 41
mdlkVDGLSYEVLSEALDQAKrgrlhileameacmptyrad
>Protein264 33
gkagrnrwkgikprnrGVAMNPVDHPMGGGEGR
>Protein265 38
msagkstkkpdegrLAQVLVAPIISEKathasekhnqv
>Protein266 30
mvrdaeanaeedkkFGELVDARnqadnlvh
>Protein267 21
mekagikELDIPADYLHGKvt
>Protein268 72
mdsdertgalavhraleaptrLIADNAGLEGAVMVQRvqaekGPIGLNAATGEMEDLVKa
gvidpakvtraa
>Protein269 47
aeacqkliaarMAADVYGVPTLVIARtdaeaadlltsdydendkpfl
>Protein270 50
perlnellhpvfdpsaikrarSIAHGLPASPGAATGQIVFFADEAEEWVR
>Protein271 127
mfrkLLDQGMAGDNVGILLRgvdktmiergqviaktgsikphtrfnsevyvlskeeggrh
tpffpgykpqfyvrttdvtgeiklpdgvemvmpgdniamevtlinkvaiemnmrfaireg
grtvgag
>Protein272 52
sfyggvknpwnltkvpggssggsaaavaarLAPAATGTDTGGSIRqpaalcn
>Protein273 228
mgglwvdynlqttipglfalgeanfsdhganrLGASALMQGLSDGYFVAPPTVANYLAGK
LGSDPISTDDPAFETAEAELRsridklmsvkgtksvdhyhrelgklvwdyigmsrneagl
ekALAEIPALReqfwrdvkILGTAEGVNQSLEKalrvadfmelaelqakdaldrvescgg
hfreesqtpegealrddenfqyvsaweyggpniaqdavlhkeelifed
>Protein274 64
mrIINAADNSEIARfdlsedystetamifgevyrnngewkfkavgqgysgglyalcmqhg
vnig
>Protein275 44
vlecagvhdvlakSLGSDNAINVVHATVAALKllqrpeevaarr
>Protein276 29
mrdgkALQMGTSHELGQNFAKafdisfqg
>Protein277 35
mvkvegdkvavtrEIDGGFQTVELNLPAVVTTDLR
>Protein278 12
WWLCWLGLRwlp
>Protein279 24
msqrEVVVLSAVRsaigtfggsls
>Protein280 35
QNHPANTMTTTVSRfqrcrqwhsqchqskttqltr
>Protein281 54
alttinstrailgavqsrFETTIGFLRtaaenqsaargrIMDADFAAETSNLSR
>Protein282 47
EQGFHHVVSLSASPHNLHNYDELGVKsttwsacrpvpttcttmtswg
>Protein283 33
sqlvtqlvnkvlldgkksvaerIVYGALEQARd
>Protein284 35
VLSSTVTAPATAAYQAGVVLKykilsqhrlqvvhl
>Protein285 31
ETGASAAVRavtvpkralksqdgrdvvfvvr
>Protein286 30
akAHVEYGFSTGSGALGIARerwvalandn
>Protein287 46
mvvfhplaegqirGIAEIQLERlrsrlaerdlkielseaameqmvv
>Protein288 201
GNYSGLANSDEAGRnytysrlrGNYSGLANSDEAGRsdpgvnrsfdlpmigfvakggsdy
galgtdrphvvnayggynwiwkgtgnstefsafqtfqsgtpqstlinfivpiflngrgdm
grtpmlyqtdfsvshrykfgtdkkyaveaninlinafdqatvtslqttlsnislasfgaa
qgygcasgdypcllnkfnags
>Protein289 148
pygggssvtggfwgperDAFPGVVVIDLGNLNKILEVDPVSRcariqagilgpaleeqlk
phgltlrhipqswefcaifrnrgnshrwavgsqpaSILTAEQLQRacrsraarkqlrcwl
pvlfpvlpassvawsrsaaracprtrit
>Protein290 166
mfaecsnkelrdvarIVDELNVEEGRvlmsqgdagrvlmsqgdagqeafvieegtadvvr
ngellatvgpgqyvgelalidagprLSMIVNDLAERytkvqvaasldalkeagfhwatrs
gttvaitdvitpprkaeiieeyearaakvqklydrgamtdnerred
>Protein291 60
APNADLVRAAWQVAPPSLQEFTATPPTGPGQAAKslqphppVGYTSLTDGEGVVKwatpr
>Protein292 30
AFAEQLVNLTVKevnelakilkdeygiepa
>Protein293 221
msigeakarrakkEMVEANLRlvisiakkytnrglqfldliqegniglmkavdkfeyrrg
ykfstyatwwirqaitrsiadqartiripvhmietinkinrvsrqmlqemgrepspeelg
erlempedkvrkvlkiakepismetpigddedshlgdfiedttitspvdaataitspvda
ataeglreatrLAAASGDASQYHSQVQSATKnlaalnavye
>Protein294 64
FGAQVTYTPKracGDADDLFFPDLDLPAGYEYTDADLPGTLHSRvapspmpglsrttcmw
vvrs
>Protein295 31
MVWMTWMNPHPGRygrpsriwpktasslppc
>Protein296 44
mvgrldinssglllftndgelanrLMHPSNEVEReyavrvmgev
>Protein297 12
kIIVDTYGGSAR
>Protein298 32
angkLFLDGGNIRtngnianfnkdivinsqgg
>Protein299 95
LGPDDGLLIFSVGGGDRrpacrptwwrrstrrsrwerrcagssvamgakrpagrmpawsf
ppwshlgsrptpkawrrwcgtcwsatrrcrpsrps
>Protein300 46
mgnvtkTIQNLDVVRidearqllmikgaipgsaggfvsvrpavkak
>Protein301 35
VAAFHAITAEFLDQLLDRiwsplsvqkkkslknig
>Protein302 28
kreikELLLQYDRtllvtdprrcepkkf
>Protein303 97
mlerIGSIDNVPAFIDRvkageerlmgfghrvyknfdsatgstrtsipgprssrtpptrc
stspararcwilrssLVLSDVNSTDVTFTRenydlli
>Protein304 28
pgrnggpplrLAAAACAAGRtgapaaaw
>Protein305 33
eeegivplrariaerLEQSGPTVSQTVARmerd
>Protein306 29
mtqqanshlvkqysirMVHGLTMISKitk
>Protein307 72
dkiynqiggekeeldtltdnevkslaknlrGGVPIATPVFDGAFESEIKallrLADQSET
GQQWLYDGRtgd
>Protein308 38
grikitdrkkdlvktsggkYIAPSAIESQFKaicgvag
>Protein309 401
wdehvvhteedgtsvlyidrHLVHEVTSPQAFEGIRqagrkiwrissivatadhntpttg
welgydgitdtvskeqittldsniaefgaaayfpfltkrqgivhvvgpeqgatlpgmtvv
cgdshtsthgafgalahgigtsevehvmatqtllakkaknmlvkvegtlpkgcggkdivl
aiigkigtaggtgytiefagaairalsmegrmtvcnmaieaVGALSRDFLLYIKTHGYEV
DDKfdkgksgniyrvnmvdwdyskpiiqmplkhfntvdymksiesfikggskrnaksltt
ydtpygalialhdlvslrlsvnvayleiiilatlvrsrkeqdyrlpvnraagesarynmi
malhslsaalahegqeevifspeafiykvrprhpldnlvlg
>Protein310 27
kyqlegvpavvvngkYVVSGENQKvid
>Protein311 56
ikkntivvkvknkaakgtlrligkqsndskGVAPAAPVVGSVKakvtlagtlfvvp
>Protein312 94
AAGGGGAGPKcrrgdllrglvalraadgwreradlprppgaaprferragrvvgddrepr
gapaaaspgigpglfarglsragpggarggelgg
>Protein313 46
tccnkfaavwvlrevaskYLFNDTAAAARsaredsnclasrpnlal
>Protein314 56
mnntfptrAYNEDTLRDLANVQSNGTVSWGRqrntnlgivgqpanigkplegpmay
>Protein315 97
aqlsaktstpiadiakVTIWGNHSSTQYPDLSHATIGARaatdavdqawmadefiptvak
rgsssqpwpsvarrssmpgMAVLIAHLLKwqyqpthr
>Protein316 52
GNTTIGAIPIDAIYSPVRlVSFTVEPTRhrfgacpsrLVIDIETDGSLEPRw
>Protein317 37
dvrMIGPNCPGIITPGQSKigimpghihlpgkvgivs
>Protein318 44
adatlygkLNVGINYVDQNEGFKgwglsdnqviksafnnqylgi
>Protein319 34
maapaagggaaaaavveekTEFNVMLLEAGANKv
>Protein320 35
SEFGQSNISKrprigmlprscvtrmatsrmtvltr
>Protein321 63
QIIIPILLEELARcgvpeenvtlvcaggthgkippsglleylgpnlfhrfwpdrltnhdc
sqd
>Protein322 33
qkpaeyedpdatsnarlaarLPYLFATCRfahy
>Protein323 138
avitvpayfndsqrqatkdagriaglevkrIINEPTAAAIAFGMDKqegdrkiavydlgg
gtfdisiieiaevdgehqfevlstngdtflggedfdmalidylaeefkktnsvnlkgdpl
amqrlkeaaekakielss
>Protein324 13
kTTVTGVEMFRke
>Protein325 54
grICPIETPEGPNIGLINSLATFARvnkygfiespyrkvvnskvtdevvylsam
>Protein326 48
mrirdiktiegvefvntqatpvvsvevtralkSAAAETAAAAAKgakk
>Protein327 30
epkMTTVGSQDTTGPMTRdelkdlaclgfs
>Protein328 97
kyvpagagsvpsfvikggraageafanalelhiqlanlgdvrSLVVHPASTTHSQLNDEE
QRSAGVEPGLVRlsvglesiddiiadlkvgfaaaaqa
>Protein329 541
iligdsttaqttdqvdlgsgadtlkMVGVTASVAALPTMKnvetiqivkgtgpldftpyt
kaltgvttiqiddaigvgtvtttdgqtlslatasgaattadttwvgsatdttstvtlnsf
qsaadaatakgllitagavttqtGSGNFNVFDDVTAGGSSTVLKlvikGSGNFNVFDDVT
AGGSSTVLKtvdastatgdvdltlaaatnaafaftggegddnltlaaggvtaltagsqld
ggagndtlavaeaaplstadaakvnatkgfetiaftvagsgvdvsaitntdiknlqvgaa
angtftnannasnfvldnsvtgtaisianktgtaisiankvgesttnitvdsgsataava
tgaitllgitnvvitslgnsenqlganlankdnsvitikgdadlsmtiaatvggtgskvd
gsaatgklaitgntqaytagsslgdiiiggtaadtlksgansstltgkegndtfdvslal
tgsdfkgitsitdftkgdiikfaaataftttkVGGQVYLLTPTDVEVSDDDKRrltqrgg
s
>Protein330 29
mserLMNEILDASNGLGAAVKkredthkm
>Protein331 200
mkhttrMLASGTQVVGGVNPRkagtsvdfpgdvqvpvfgavkeamdatganvtvifvpaa
ftksavieavdagiplavvitegvavkdtaeffnyslgkgtriigpncpglispgkanag
iipadiagpgriglvsksgtltyqmmyelrdfgfssgvgiggdpiigtthidclqafqdd
pdtdaivmigeiggdaeera
>Protein332 47
IEAYAVDDRvasfqetplvyagvpvtglpqwlfqnaiqnysknqkwl
>Protein333 33
erIQQFQGVVIQRkgsgitatftvrkisnnigi
>Protein334 125
phearhsnvralsqqttrrlavanitkAELVDQVAAQAGTDKttaaavlkGFEETVLALV
TKgdkvvltgfvsfeqiakaattarnprtgetvkvkakkapkatlgatfkktvnkeipap
klakk
>Protein335 41
mgqrLAAEMMEAAESRggavkkrdevhrmaeankafshfrf
>Protein336 28
masnkkGVTGENLLQILESRldnvvyrl
>Protein337 63
sadaaliaankvvaeaallkaaadkSVETTDDTGATAGVKtggddviaanmlvsnagmkv
tta
>Protein338 16
IDLQDLSYRvqaweap
>Protein339 41
klppdskvgrlssrNTSGVVGVSRaegmkrgcayahwqaww
>Protein340 26
DNEVFTPIELINARmcvitkcsplsn
>Protein341 213
LNMSSNQGNGVRkLNMSSNQGNGVRvsravfatgatsalalnnvsltlyvdgvakatkql
qassvtfdfasftvdsdsshvvevkadfaeafnagtfqlvlsslnavdvltsqavtystp
ssaqftiqtadaqvtasnspvlaslllspssaqklfafrvkalndtvklrdvtftgaglg
dlnnfkltdaagtvfatattssgtavtftniaa
>Protein342 70
tpthgndcvdirtlggktglftydsgflstascksrITFIDGDVGQLLYRgypieqlaen
cnflevtyll
>Protein343 61
makikvtqtrssigskpkqrgslralglgrigkSNVLEDTPDARgqinkvphlisveedd
s
>Protein344 34
mefkHYSEAPKNVAEAVINKKsdivrilngqgki
>Protein345 32
adrglgrPSGPAGGRmeghrarepaghrdrqg
>Protein346 43
qhhlevapigqtgqritarqlaqrIDQALQPGGAAHHPGRrfm
>Protein347 81
giagepyatrisdgapltnfrwlrSAQTAGGTYSQTVKEFGDQVFVGGRehtlsaynrnt
aarteahvsipggdfqaaeaa
>Protein348 63
lserraeavkaflvkkgvaansiktegrGSSEPVTTLSQCPARlgaklssclapdrriti
tve
>Protein349 110
agrpwpatarsrsrLPLLARACGAGRPWCARADRGPRRSPaagaadalaavvlkrdrlfa
gldqalvhhvehleeghvqadalglvggelargrgvlltphvqlevpghl
>Protein350 201
mtftvenpkAGTVGPAIPGSEVALAEDGEVIFRGSNVFVGYLNQPEKtaetiidgwlhsg
digtldddgylNISPANLEAELKMIDINISPANLEAELKFVSALLVLDPEVAPIWFVSAL
LVLDPEVAPIWAQRngiefesldelakhdavrahvdagvaqamegfnhaeavkrwvilgd
ewepdsevltptsklkrrgil
>Protein351 12
qekFSFLLDALK
>Protein352 51
tldiardthfkdtntlleakyalskrTFVYGAYLRdgkgktltssniygvg
>Protein353 92
mkELTDPGTYEVRgqvatgdftwdatnfagffydinddvttetlsvsglegnvipegglv
ynttiqnvdfeydewgqypvigffaekyiplk
>Protein354 516
mtgkLAFTADVTTDSIAKyitlvdtassptadvagagnvnhnipganfiytggtnadtmv
vnvdngvaasrssvlsgqsdftfnvsggtgndaitfnmidssvaagtgqntlfggteawy
tnqvlnanvtinggagndtirtpgagniiingddgndviytdntgavwtqsfvtalatag
asmqestarwvyntdalaagtteldlkdlisssnssyawygvtttvtylgltatatvant
nykstdlqmnqaiksainndavlsklliaqdgpantlvvtalsdgarvvgnldvsftapt
vasltssivtafntangtaydattlngaivaniatitagdyfdafatstydgtavpvaaa
vidganslstsdntitpgvgddvivlgttvgasavlssnevvvytlssnevvvytaafgn
dvivnfaagavfnadvlhlrtflgstatsldnnagvagavastdslvaiygfdntgtalt
gvrndsaaevakWFHLCHIPNIRivnymsmklmevf
>Protein355 33
lkiepneagkGIEFVDAIKggvvpreyipavek
>Protein356 107
ppastnperpfalgawddvikraykefasrapkLDELTFWRYYITQGSPAPSNATLEARr
LFFVSHLAEDAEQTDGPAYRLYTAYFGRnpefggltfwskklrtgtr
>Protein357 103
mksiqqfkdvtkaalavaavvgfshnalahtrLNTPVITEGVRvennvvighacgdgthi
iassvvfpdgqdstlkvngtvvtdktiadyvtnygnlyqkvld
>Protein358 65
etfeardgsgavkwtgsrVDLVFGSNSELRalaevyasddakekfvhdfvaawtkvanld
rfdla
>Protein359 40
cgavelvkAGFETLVEAGYAPEMAYFECLHELKlivdlmy
>Protein360 35
akqessvniivkTLGGGYSAQADAARhgisralva
>Protein361 60
sttlpagqysavvssdvpvaatvgltdspekLGDDYVGTSVPAAELSFPLIYRnygsyts
>Protein362 51
FYFFSFSSFWSFISPFFLSFYISPGTRghrhpldvpaglgraigvaaharc
>Protein363 88
mttihaytqdqnlqdaphkdlrrarAAALNIVPTSTGAAKavalvlpelkgkldgyalrv
ptptgsatdltfeagrettveevnaivk
>Protein364 43
AGYDVASRdradarqrwprvarrdwsrlgswrrplvqcilrrr
>Protein365 84
tcrLPVEVSEAFERsrprappgcrwrcrrpssgdsgcacgkamasprhrrwcvrpmaptl
ptarwafpppdwrsawwtarattc
>Protein366 12
rDVLLFVDNIYR
>Protein367 37
nqkafnaltpefkAIVENAAANAHVDMQAKtmvaiqk
>Protein368 256
eryrNIGISAHIDAGKtttterilfytgvnhkigevhdgaatmdwmeqeqergititsaa
ttcfwkgmdtsfpehriniidtpghvdftieversmrvldgacmvycavggvqpqsetvw
rqankykvprlafvnkmdrtganffkvvdqmklffkvvdqmklrlkanpvpivipigaee
nftgvvdlrkmkaiiwdeasqgmkftfeeipaelvalakewrekmveaaaeaneelmnkG
DAVTLVGFGSFKsskr
>Protein369 12
NVDVSGSVVYRy
>Protein370 136
mirskGEAGTGDIVQAVRhmrsitsairAIGQADEAELFGWAKDLAAPLSLVQEVARtgw
lpvplfcaggvatpadaarwcghprrrslgdavgrrvgvrrvghlqvgdafgdgqgVAVG
AEVLANLRrqgvrggp
>Protein371 62
gesrfveekrhyekpislsetvyldrercilcdrctrFADEVAGDPLITFMNRgnnteia
tf
>Protein372 23
ATSNAGARdhlpslpirkaiflt
>Protein373 62
aattgqdgitinvipdtivkgatgvantlkGMGVTDATINKINPTGYGFKglsigeirvh
dd
>Protein374 52
EFSQFTVGLIHNLSKigvtpvllrkvvchrltrltillvllenvnlvnslwv
>Protein375 66
wevvnflrdyyneyqiapavrvltkaigkqlgpekgnskYLYELFPYGPAKqackiaglp
kptgcv
>Protein376 59
alkkvrDEMGLTNVEIMIPFVRtvgeaervisllaekglkrgenglkvimmcelptnal
>Protein377 118
nyieegrpgdptasadgkkgkVVFSAPSFLGGKnqqqmaysprtsnrwptarkpvcstsr
rtngrwtsgtslfptrkvlltsapaspsrVEANVGAPQVAYRetitqaaecegkyvkq
>Protein378 51
qnantrnrsfhsdqkteksfflfkirfqirwwnkkTNRFLKCEIKICFnaf
>Protein379 91
inggsgnsaaifqrrATVSLMGGWGEIRlgrdytptfwnwtvfdpfgtngvgastnlgle
vaglapggsygtlvranntvgyflpamggfy
>Protein380 50
sdklgtvalgrQYAPGYAFSVRndpqggatisalstvtgagansisagsr
>Protein381 51
medpryisrVLNVLWVLRglerigdharniseqliylvkgadvrhtsyevi
>Protein382 26
TGGAATWLGGTYNSKrfrhhrqelar
>Protein383 20
ltgsnpkVSPEEDSVRnaly
>Protein384 32
rGELQTIGATTLDEYRkyierdaalerrfqpv
>Protein385 108
ayanrkAAQEALAADPTNQIKirALASAETAFEAATKvakdkakealaavevakkaktaa
dtaktaadaaktaktaadaaknaadaakNGSAGDVSSLSTDGNASSRl
>Protein386 31
sgasgrAAVPSGASTGEHEAVELRdggaryg
>Protein387 94
gqdgiydydgnqfdydrLVFGAGINPADIELRkdpnnasslvigikgtndsitvfnyfdn
matyqldsiefadgtiwtaadvaampimltgdnn
>Protein388 44
ptkplkksskVTIDPLIGAQAYQGREVAAQLGLNSTQTKnssks
>Protein389 30
etgrfggqnrrEIGHGALAERsiapvipak
>Protein390 134
CAVGGVQPQSETVWRqankygvprlafvnkmdrsganffkvvdqlklrlkanpvpivipi
gaedkfegvvdlirmraiywdeasqgmkydareipadladdaatwreqmveaaaeaseel
mnkyleegdlsead
>Protein391 65
mtdrdsgrskGFGFVEMSSAEEAQKaitlfngkefqqrpltvnvarpkedrkfggggggs
rggsg
>Protein392 366
sapplrerysfanlnevleipdliavqrksfkWFVDHGLANAFRdispirdftetlslel
dfdptdedlrpppkftveeckeqdmtysapifvkarfvnqntgeikeqtvfmgdfpmmtd
rgtfvingtervvvsingtervvvsqlvrEAAAAHLEGGAPRvivsapasgadatfvvgv
nddtydpakhtvvsnascttncfvpmvkvlddafgvehglmttthAAAVNIIPTSTGAAR
prrarAAAVNIIPTSTGAAVPIPTGSVTDFVAVVGRslrVPIPTGSVTDFVAVVGRevVL
DYSTEPLVSSDIVGTAASVLDYSTEPLVSSDIVGTAASCTFDSGLTMTQGSLVKvlgwyd
newgys
>Protein393 28
maarAEAAITQTRwaaltvddsaqstgs
>Protein394 26
mtgdrptpegrCDQYAPAQQFLLRki
>Protein395 135
rntggpitvpvgdavlghvfnvigqpldvdsieatdrwpihrqppafdtlepkAQMFETG
IKvldlltpylqggkiglfggagvgktvvrrcrrgqdradhrddqprTFLMPIEDVFSIS
GRvvqlllavlsvvs
>Protein396 255
adltgreryiglkHYQLGTVRlgnidspfknaedsvdvfndmshldmgnfltgqtrlans
inyvspkfldvfganitlqpgetvtganenhiadgisaafsyeddslylsfamdkevvtk
lpdtavvflqglpsgtsvnldrdamrfnarykmneltlsamfqqseasndkvtgkldeea
vvlsasynmdkitvrgevlmnnldagtglmnnldagtgvgevdttvigvgvdynltqstk
YGSADNAGQGLGTAK
>Protein397 34
mtavrNTQAEVVTSAAGPKTIGDLIKAQMKwsdl
>Protein398 37
DFSNFVPGTGEGIDIIHRqrdangdniwdtdakgnfl
>Protein399 58
nkdtkvitqgitgktgqfhtekcieyangkncfvagvnpkkagekILDVPIFGTVKea
>Protein400 50
trrkslygearDGNLVNTNARqrrsmtvtstrisiylinqfnnrvfaiad
>Protein401 29
mkMVASGLPNNPPRwpevsamvkkilyty
>Protein402 16
ELVNISYTYKftllqv
>Protein403 36
tvsvaikpledrILVQPLDAEQTTASGLVIPDTAKe
>Protein404 32
savvvrtakgirrddgslvkFDGNAAVLLNAK
>Protein405 55
fnntivsitdpqgnviawassghvgfkgsrkSTPFAAQLAAENAARkaqehgvkk
>Protein406 39
lsrWYWSVFVHKrltsskvivqssnklissssfllvvln
>Protein407 104
miapkapghtvrsefvrGGGVPDLIAVHQNASGTAKeiclsyasaigggrsgiiettfrd
ecetdlfgeqavlcggavelvkmgfetlteagypaemayfeclh
>Protein408 316
edgrvgtfawntarhlelyfaapcsgrvlhtlnlrLFPEQLTYIVNHAEDEVIFVDRsll
gllvprigelptvkhlvvmddgapseipsfdggpevhdyeellaaaewtefrcndelaaa
smcytsgttgnpkgvtythrstflhtmaamladtigvteadvilpvvpmfhanawglaha
avasgaklvnpgpdlsaptlarlieeervtlaagvptiwmgvveelegrdtsslrvvpcg
gsavptslskrfeevtglpilqawgmglpilqawgmtetspvgsvakvistledssqekl
delrYVSLIQTLGLRr
>Protein409 106
mnnlslrhvagaalvrGTAPVAAELGAIPAAAGSNANVLFGRanttqvlfgranttqvsm
rLVDVPTIPAALTLVDVPTIPAALTTPLSLDNERwqyavinlglfd
>Protein410 46
mvrevaskTSDIAGDGTTTATVLAQAIYRegsklvaaghnpmeikr
>Protein411 27
AINPCWPKirpitgsssvvslpiepps
>Protein412 113
trewggpsggclgspvrwvwgragrpgatvgglnlragglapydvrMLDINGASALVTGG
ASGLGEATAKaladkgakvvvcdldrQAEAGEALAKeiggvyvatdvtdtdqi
>Protein413 29
mkVALNTNYGRivldldevnapkttanfa
>Protein414 19
mvsfkrGATDFSSQVARlk
>Protein415 329
metqfpehrFNIIDTPGHVDFTIEVERsmrvldgavmvycavggvqpqsetvwrqankyk
vprlafvnkmdrtganfykvvegmklrlkanpvpivipigaeenftgvvdlikmkaiiwd
easqgmkfnyvdipadllatakewrekmveaaaeasedlmneylengdlsedqiylglrt
rtvaceiqpmlcgsafknkgvqamldavirylpapgdveaikgilddkdesqgeriasdd
epfaalafddepfaalafkimndkSEMGENATQVNLVReqvdrfaevegrrprillakmg
qdghdrgqkviasafadlgfdvdigplfq
>Protein416 24
AESPLVGTGMEAVVARwsapawkp
>Protein417 31
SLDALVLAAIEAGANAARsrrsrpvptqper
>Protein418 159
yltnawsrtlygatqynppsrFLGEIPEELLEEAEGSSTRgsrrpgtsgswsrgaspsfa
grearreratssgtvgsgfgvtrgvgpgtgsgsspsgppatagvynlkvgddvahatfge
giildiegqgdkaeatirfpdvgekrlllswaplervsp
>Protein419 31
mqydgkkaaqwrSYDCAGSAGAQTKasykkg
>Protein420 43
mlnraptlhrLGIQAFEPTLIEGKaiqlhplvcaafnadfdgd
>Protein421 36
nryrNITVQPTEEARaaayavpsyddqyyspdgfgs
>Protein422 26
metaikEGILFLIPEPKsphgvdvtp
>Protein423 77
vinkvtgevthevslnrqivlaggdvtlalaqgldkVTAGQVISGDDGSLTKtgtgdltl
datntykggthikegsv
>Protein424 33
AQDETHGFTVSTYNVHASVEPGKtvavkfkadk
>Protein425 166
mgtfitgqtrLENSINYVSPKfldvfganitlqpgektrvtddlatghanedhladgisa
afsyeddslylsfamddslylsfamdkdivtnlpqqlvyvanaviapmtsyaeardamrf
narykmneltlsamfqkTYVIGADLVIRwveygiagadqisaaiqg
>Protein426 287
dfgvyfdqlslrNSGGGTSTLTIRvidtgaantdstkpllnnpydtfkigvngvlqsinl
nptgnttaaagadtyaalltlfqtslaaggaataalgadfsvidplsgntvtgkdiiltg
aagmvfstvagsgwvnttgaavpnnsniytfvpnnsniytffdtgsttvtelvtstivld
dvgrEEFLNDLRelevnvgdtvevvvdafdngmgqtmlsrekakraetwtrlekiftdge
ivrglitdgeivrglisgkvkFGELVEARNQGDNLVHATRktlkdlg
>Protein427 17
ILNEANQQEVARydlse
>Protein428 73
rrfknhqeklkSGDVYQVAEVVRnlalrdqskglsagekamfvkargvlvselsfaldvt
edealgrvqstla
>Protein429 41
fvaelfdrystqelrravrEAPCVPVEGRaqpdvlgadeav
>Protein430 526
eyehisegdtvkctgrILEVPVGPELKgrvvnalgqpidgkgainakmtdviekvapgvi
arqsvsqpvqtglksidtmvpigrgqreliigdrktgkttvaidtilnqaglgvnciyva
igqkastvaqtvarleaagameytvvvvapasdqapfkylapyagcamgqhwmdnsghal
aiyddlskqaeayrqmalllrrppgreaypgdvfylhsrllecstctaacssgrpscpts
aIDDSTADGNSIARagvlsnkavfdynnggggpvitgqqtnivdftvtptasvvannasg
stadsgandivapneasvyqgsvvtfnnwihntgnsadtfnvtytngdaflnnifpagts
fqlyqadgvnvlqdtnsdgipdtgslpvggeykvvlkatlpanysgavnynvtkvarstt
dptkfntvtdtltniitnvadlsnntasgyasgtlggggatgagtvtdpatgagtvtdpa
talpvnpnnawgvkADLCGQPFAFAPEIVERagkccftpyqqrrhr
>Protein431 67
ikpvsykildevasilkeypyydvnvdghtdnvgkpeanlklsqdrAASAVTYLVSKgip
asrlvsn
>Protein432 38
mktialnakAQFDYAALNDYLRtiktqyplvteasill
>Protein433 34
mreaikVSNDSPVLLDRflndatevdvdamcdgk
>Protein434 61
adhwsarVGYTYSELTGNYPGLASSDEFGRtspntnrlfdyvhnsfdmngnavygklntd
r
>Protein435 90
lsdwqssahadfasepfrhwdaedpkevpvgcakchstpgyqdflgadgseagvvdkpvp
vgsvvscvachnektqgkDSVVMPSGLEIK
>Protein436 186
evapgakvwgltfngsipgplivvhegdyveltlvnpkTSTLAHNVDFHAATGALGAAGL
TLVQPGEEVVVRwkavkpgvfvyhcapggtmipfhvisgmmipfhvisgmngaimvlpkd
glkdskgkpykydkDIADAITAAGVAVDKlevrlpngalrntgvytialhlhsdvvaqvs
ltivse
>Protein437 399
mcgrGLLDYGSKgddeglitaafiadalaelgaklfgreaewgvapdaldgardfvatyr
aadflaslantdgprhlgddfemvqdafrrfaedkimpiaeeihrhngdipeeivtglae
mgafglsipeeyggfasggasdyiamvvateelsrgslgaggslitrpeilaraleaggt
eeqkqewmpklataevmnavavtepdfgsdvagvkvtatqtdggwllngvktwctygara
dvlmvlartdtdrsvghrglsmfivpkergdghgfeltqendsgggkmegrpidtigyrg
mhsyevaienwfvpdenliggedgkgrgfyyqmagfengrlqtaaravgvmqdrsprrrr
havrlgagprvrqqpgAVVGLLPGEFDSARmhplpatts
>Protein438 197
sddveagdngwvadgfsrMGGTTTEMVSHYYLAENRvysnydktlatgpynfgwadtkpn
wverfryqnglvvwyqdgafddnntsvhpgggfslpvdarPAPIVASNGGVVSNRrGAFD
AAFGQEATEPVTFHKngvavrvkASPAMPTFDDSMKtrywnkdnpwastavagsgtmitv
drtasqgwvmdlkvrfk
>Protein439 102
mklkltfltilaavaslfspavfaqqkllanqsdvsftfkQMGVPVDGKftkfdaqitfd
asklatskvaftvdiasatlgdkatdaelpkapwfntakfpq
>Protein440 61
mevkvasrrgeiklrvetrgrnkpprGLVFIPFFDASRlvnkltldatcpisketdykkc
a
>Protein441 47
mlqkevaqrMAAAPGGKdygrlsvmlqwryriatvldvppeafdppp
>Protein442 17
NDVTAFGEKgrseehts
>Protein443 50
aataltyparvfadtgvptyirHLSEAEYRlfdklrqvflpterfaalps
>Protein444 35
aqvrvldldesvrfykDVLGLVETGRdaagrvyfk
>Protein445 49
mlveageqataapdaqpdsgeirVGSTVQMAHVDQHRdhldgertvyee
>Protein446 30
evkEIEQQYVSGLVTSGERynkvvdiwgks
>Protein447 110
menptvsilvrevnsyqiyvlgevnapgkyplkskTTLLQAITIAHGFTQVAARnkivvf
rfgkdgeglnkikASYDDIVLRdgsdqnielkpgdqivvpsetmvvlpsr
>Protein448 67
tdltieadinvsatglqvalttfgdavngasvditgvrLGAVAAANIGDIEIRglnlngt
aitiagh
>Protein449 49
asikttvadsaaaykatqvalekSTTAVGVADDAATDALNKqqadkala
>Protein450 27
adelrqelaritdnpkVQLNIQEIKqp
>Protein451 78
atassaannatfevldnnanivdgwrAYTAAAVAKamaaakIMVVTDAESAAAKtavada
akqaadvvkaaqdivaka
>Protein452 31
msrvvkVAVTGAAGQIGYSLLFRlasgeilg
>Protein453 16
tkcrkFGWYNIWKknr
>Protein454 48
gvttvnlntndgatlltgsaavvdgagasilrLVGDADIRidmtnman
>Protein455 82
mqptdglvrGTEVTDTGASISVPVGDGVKghvfnalghcldepgygddfekwsihrnppa
fdqlegrtemletglkvvdllt
>Protein456 33
qtessnrysvtgevqgwvkVPFNEALYGRnycg
>Protein457 62
mprklrTVHHMQDESGSLPDPNDRapftickmnravyptqmtaplkkkssqsnyapvtvn
vn
>Protein458 33
vreglrNVAAGANPMALKrgieeaadavssqll
>Protein459 92
mlkYTFATPDRSFVGSLQYSFDEGSTVDKsapqqqpqargnrlaafcatpptvshwvaat
carrcqaarmsmpgpwavrtapapgtstpata
>Protein460 54
mlpfcgyhvgdyfahwlalgeklqasgakLPQIFNVNWFRtdengkfiwpgfgq
>Protein461 26
nivkaetahpafgkAAQLFGLEQRnv
>Protein462 42
PSGHPGAGSRrwrpcaaasrrsrdrstpagwgcasspdlyag
>Protein463 27
maravkATGNYGEIFERnvgpksplgl
>Protein464 34
AGESSLPSDLQDLKsevlslnrdvtqlenellfp
>Protein465 53
vtklkahdegnvckVGDRVQLSETRPISKDKHWRVVRVMVKGQPEKygthlnr
>Protein466 87
mlanrsfggaqvsrtfyargqtgqqlllgayqalahqinagtctlhnkMEMLDLVLDDEG
TAVGIIARDLNTGELSRhsahavvlat
>Protein467 24
IEDALSATRppskkaswpvvappw
>Protein468 83
TDFTVHGDDLLITGVANDIVNAGTGDDRVIGSLGADTLDGGKslmpvrvttallvrVYVM
NEWEAQNPTKskfwvkrshafms
>Protein469 16
MSTDGVDLSRdvclsa
>Protein470 35
LEYLLDEGSFNELDQLARkarstssiswpeaappr
>Protein471 455
vrhvlaqlaasetgalsrlttfsrFEIGDTFSEANEGLKgrvvediaaergqepfdtlvd
ivladdfktilwplptddddaswepptttmppgsyaarsgkavapssvgptpvrtwtacw
artihpsflatacgaanwsasngSTSAVLDDGRVEDVATGRdrgagirvvvgestgfaht
tdlspeglsaaartaaaaardgkggttmvelttvnapspsvvrlfpgdvatsakvellgr
addaarsagssisqvsarygdsrrriqvansdgvlasddqvrtlfsvsavasgdtglqtg
resightvgfelfddhsveelagraaqraitklaarpapsgnrtvvigpggggvmfheac
ghgleadlvnkaasvfagrvgeqvasplvtlvddgtmggewgayaiddegrpaqrnvlis
dgvltdfmwdllrarkegrtssgngrrqsyqhlpm
>Protein472 40
stvvlsrDIASLGIYPAVDPLDSTSRqldplvvgldhyet
>Protein473 13
kIGLFGGAGVGKp
>Protein474 39
mkSAPDLNPANFTAMLRldhnralsqlatqsgravsdie
>Protein475 12
YFLVAANASNKl
>Protein476 89
kehvllarqvgvpfivvalnkADMVDDEEILELVEMEVRellsvyefpgddlpvvkvsal
kalegdaewgktvlelmdavdsyipeper
>Protein477 61
mrkihvdcratfgevsnsehnlrslgkagaqrwrgvrptvrGTAMNPVDHPHGGGEGRtf
g
>Protein478 32
mkclrgaqqgrlwprnnderAAAEAAGYDLSK
>Protein479 14
TTYANIVLERaspp
>Protein480 70
mrALPGAVFILDTRiehiaileasrLEIPVIAIVDSNCDPDHIQYPIPGNDDAIRsikli
isriadacle
>Protein481 124
PGPLIGLAEQLQEQLRrtadrsgrtapgatahrgvarpcrSVVVAGDTAANDEETRgrrr
rrhrrqrrgdpcarraaarraqqpggdragrlgrrdlgadtgAGAPLPGDLATRvaegrr
tpsr
>Protein482 283
mfgypvsvgapatapavspalaapklkdlipskFDFANIEEWTTQVQEVPIGNTSADGGS
RgkrimlggekALPFFPDAPMPYRNQVTIDVFDMRlglakavkenyddvmdnpgewakkn
vekFNADMITIHLISTDPLIKdtspkdaakTVEEVLQAVDVPIAIGGSGNPQKDPLVLAK
aaevsegercllasaslnldyaaiaeaalkydhdvlswtqldmnaqkelnrklmkqcnvp
rdrIIMDPTTAALGYGLDYAYTNMERirlaalmgddeltfpms
>Protein483 43
nfdanalfrhpeivayrDLDEEDPAEVEASKfdlayisldgni
>Protein484 24
mrVVGALGQVLGPRglmpnpktgt
>Protein485 44
rLALLSDIHANWQALDACLAHARaqqaqrfvflgdlvgygadpa
>Protein486 50
fkvrpgrpvvlkVTNSSTAEHGFQMTDAANSGSPFVMKaevvlkpgetky
>Protein487 34
enfkLIYSLADKlgaavgasraavdagyvpndlq
>Protein488 42
ltgvkrqvinfkHVALTDFVIEIPRaprqatlakafkaadia
>Protein489 73
yfptvknnfagqttaffvqaagsnadvtityrMNDGGVYTQNVDITANRmyafspagasv
pscggstgstclg
>Protein490 39
mysdaqryrLGVNHHQIPVNSPQGVKnphdfhrdgamrv
>Protein491 44
mnkvnlknvfaitlrdagklalvdgdtheiwkILDTGYAVHISR
>Protein492 83
DGDAVSIVEVEAPDRttafrDGDAVSIVEVEAPDRsyvdqppmdvvpwpalfalalgiav
vglsfqpflfglglfaafligae
>Protein493 31
gtyrQLFHPEQLISGKedaannyarghytig
>Protein494 11
GETELTPEERl
>Protein495 28
marfcdltgkGPMSGNSVSHSNIKtkrk
>Protein496 54
vavndlgdvatnahlfkydsnygvykGTVTVDGGDIVIDGDRvkvlaerdpskl
>Protein497 33
cqvtgkAPMVGNNVSHANNKtkrrflpnlqsrr
>Protein498 26
mrLFTDDGNAVPVTVIDVSNNRvtqv
>Protein499 123
mivanatlaggltinnfalydqqgaaalnadslltgtvgsggnfrassikITDNGSTNLL
TTRtmidfgsrvsspidfgsrvsspttvtaagkdtfisnkEAVLGLVTMKealedparll
lel
>Protein500 48
mhiagrDPFPQFVSDEEIPAALIERernfqaekakesakgkpdniiak
>Protein501 47
enesegerraaddeafsalafkIMTDPFVGQLIFFRvysgvinsgdt
>Protein502 33
giahlaairsrVPFVHFFDGFRtsheiqkveyp
>Protein503 29
matrGMTVGDQEYHPEPRvasivsshfkp
>Protein504 29
mtrIFAEDGASIPVTVLDVSNNRvsqvkt
>Protein505 34
mrEMLSPTSAVMGKglgksvalitdgrfsggshg
>Protein506 32
kAQTAATAGAHATATAAARpraplgmqqpaap
>Protein507 57
mglnkAELIESIATEAKiskadakrALDAFVNHTTKalkkgdrvalvgfgtfsitkr
>Protein508 51
neglveaisipqtecfagaiqfarAEGIVPAPEPTHAIAAAIReaqaakea
>Protein509 26
lgfttppesarSSEYPTDVAKmvqap
>Protein510 32
yigtehillglirEGEGVAAQVLVKlgadlsr
>Protein511 52
arvedrtfiasakEIDAGPTNHWRepselkaemlelyrgamrgrtmyvvpfs
>Protein512 103
gvapdvsgvvsakqfrrAVNAGNALQTIEVLSDVVVVSGRqtdfpraaasggsspvtava
agaidargaefvelqtqkrdrpdltearvvvsggrgmkegknf
>Protein513 42
kfrhialaatlvavgtsafaqakEQFFPVLSYRtgayapngt
>Protein514 32
lqvkGGAANPSPPIGPALGAKgvnimdfckqf
>Protein515 313
AWVTNLDSNPFVGRvdhlpppshdpdaplrawvtnldsnpfvgrlalcrvvsgtikknqp
vawckadgtivsartgsvfvtenhervevdsagpgelvavsgieninlgetiadpddprp
lpvitvdepslsmtigintspmagkegskltarlvknrldtellgnvslrvlpteapnaw
evqargelqlavlieaLTVDVPEEFSGTVTQLLSERdgvMNEVSHGDSGWVReefsgtvt
qllserrgrmnevshgdsgwvrqewivpargligfrtkfltetrgtgvlnhvfegyekwa
gkirsrgtgsiva
>Protein516 31
rVPTSDVSVVDLTVELNKeaayadicaamka
>Protein517 57
SIPAPFDAVRdcsrstpeaarsphpstpfaaatkwcsattcpafgpttstspskttc
>Protein518 61
ltpvwtlkhgghggkrakANQELLQSTLKevagngrrvlgigrlaamlflesvnltknai
a
>Protein519 32
PGLLQDMAKdigrhigfgrvydgqlqdrrvlg
>Protein520 16
mkAGVPLLQAFDIVGR
>Protein521 232
mrrrqnnpiltgeagvgkTAVVEGFALRvakgdvppalknvdicaldigllqagasmkge
fearlrqvidevqssahpiilfideahtligaggaagtgdaanllkpalargtlrtiaat
twdeykkyfekdpaltrrfqvvqvqepseekaigmlrgvaavlqkhhrvllldsaleaav
rlshryipavrlshryiparqlpdkavslldtacarEFENVMVGSKkeyerm
>Protein522 41
pgvifqpgerfrlrnlskHQLVTGTVHPYRgewiefdveqk
>Protein523 49
mvgnnvshannktkrrFEPNLHYHRfwlesekrfvrmrvsskgmrtidk
>Protein524 21
mwiskEEYDESGPSIVHRkcf
>Protein525 31
tkAELADLLFEKvglnkreakdmveaffeei
>Protein526 16
SSPSPSAHRccspysg
>Protein527 30
ggkiglfggagvgkTVLIQELINNIAKays
>Protein528 35
rfqkVLVDEPSVVDTIAILRglkeryelhhgvdit
>Protein529 28
mdirEASSEELEHGHVHGAGGHQHllds
>Protein530 33
irSGAIDVIVIDSVAALTPKseiegemgdskmg
>Protein531 32
THYDIIAVKelnkiaklnledhfsnmykaacs
>Protein532 56
mivgasegfkkTLDVVGVGFRasnqgqllelsigfshpiyvmlpdeikvttetvkg
>Protein533 105
tfpfpetagvrVMSYLPMAHIAERmtshyasaimaydvcccpefseltahigavhpnlmf
gvprvwekihscpgcgrrstpaspqcspptrkknrrEDAANNFAR
>Protein534 48
ifatalphsaipqaisgelnerYYQCQCNQYRppclkstqrqyaqwrr
>Protein535 42
kkvdvlnaagekkviktwsrrSTIIPDMVGHTIAVHDGRkhv
>Protein536 114
alkALEGDQSEIGEASILKLAEALDSYIPQPERaidgaflmpvedvfsisgrgtvvtgrv
ergvikvgeeieivglkgeeieivglkptlkAGVTVNTISPGYIGTKmvlaipq
>Protein537 38
mletgervrFQIPSGHLIELYADKtdigngqayvnpdp
>Protein538 66
mgsgkgspewwvanvkpgrVLFELSYPDEDVAREALTRAIHKLPIKARIVTREEHFgsgn
lrrrta
>Protein539 61
hynqviprADLDVIMVAPKgpghtvrseylkgggvpsliavyrdrtgkakdialsyaaan
g
>Protein540 69
cgnfvapctnntglfvqniggatvahngfttvllakSAVTPGQSHHLKlaiadaadqald
sgvwlkaas
>Protein541 93
hdrTTPQWQNTGGSVAYAYHVPLTKnkahvlaiglqagvnslginnfttkdpeplsgrsv
nfdlsvginyhwkglnvgfsvpqvlgnkvrfka
>Protein542 129
lwgksvweteeiikkglqdpltrvssigkAGENGVLFAAVVNDLHRaagrsgvgavmgsk
nlkaiavrgtkgvgnlrdpkafmaavkagkkvlaengvtgtglpamgtqvlmsvinevgg
lptrnhidc
>Protein543 32
NALITLHNSLSEVTAPSFRraalptqcahyaa
>Protein544 31
aakDVIFGGEARarMVEGVNILANAVKvtlg
>Protein545 88
egivagggvallqaapalddlkLVGDEATGANIVRvaleaplkQIAYNAGLEPGVVAEKv
rglpaghglnadtneyedllkagindpv
>Protein546 20
mgqivpgkvtkLVPFGAFVR
>Protein547 111
itnpaptvaiaqtsltfsvvdaitclqcenankNFAADPTAALATSGNCYGSQFVLRFQE
NFPTVFRrrSAAVPSGDTSPTPISQDTLGVIYQTESGYLKtipnapnwpqt
>Protein548 31
ANEVPEAIRkgndqarknlfkvslqgttiph
>Protein549 77
mgkkfgdandplllsvrsgarASMPGMMDTILNLGLNDEAVVGLAKksnnerfawdsyrr
fvqmygdvvmglkpvsk
>Protein550 250
mvkDPITVSPETTIYALLALTQAHKisgvpvvvgddlvgivtsrdmrfetrldqpvssim
tpkaqlvtvkegetsenikallhqhriekvlvvddnfklkglitvndfrkaemypnackd
eqgrlrvgaavgtgadttarvsalveagvdvlvvdtahghsqgvidrvswikknyphiqv
iggniatgeaalalleageaalalleagadavkTALAPELSSITIAPALVGSADDLTKlq
ilqkvntryd
>Protein551 15
mkLDLPAGVEIEIKl
>Protein552 43
efddgdatervikrVFLGESPEPPVSRfdepralstwnltrpg
>Protein553 425
mlftartarDYAAFIIPVGAFKfslsqhegagetafqhegagetafgsgmtggtssaasg
ggtgaaisggssapvttlgatydagplvangqyavyknsglqnavkdttrYAILLSSPLA
ETDPSSLGRLYEERPGESGMTMTPLPIPQGTRgrqkaeevlistgvppanvgqyfakGAV
AELAEDRirsvsiftssapvhpavmpgfrSGVYQEWLRSGDRDNPFDFARrarsrTETIP
ISRrgivqmargwqwarfaglvreipssdgaelldgdrwrtlpvrgpegaahdsreyfhv
ameafgmellrhaetgqaedslrafdvlyemgdidgacqkwiangtlpsgglgvvgagea
dsdgerrdqfkkwidaqlgeemaeislsegegyvarradfapllaeaartwanasfstre
rgirl
>Protein554 32
egpniglistlcvhakINDMGFIETPYRkvkd
>Protein555 122
mptkssrrdhpelrdevsswvtsnwdpelsvgewwtklrdarwsvpawpsewygrdlsrg
eavvvaeeiakAGAIGPPGGLGLLLAGPTIIAQGTDEQKqryiptivdgseawcqlfsep
ea
>Protein556 34
lkdiailtngevvaeelglkLENVTLSSLGRark
>Protein557 25
msrGPIVAAILEKdnavedfrklig
>Protein558 31
mdfckeynartesqrGTVIPVEITIFEDRtf
>Protein559 45
maisteqkaqivgdyqrakGDTGSPEVQVALLTARindltghfka
>Protein560 38
mfiagglldkNLAHTLAIIARtisasrtlcgyeagakg
>Protein561 33
ngkkadiqarvsqirAQIEETTSDYDReklqer
>Protein562 36
mcgsafknkGVQAMLDAVIRylpapndkrnkkdqen
>Protein563 33
aqnskAQILGLANAGGDTINAIKaarefginks
>Protein564 59
aslaaeaedavrSGANILIVSDRqmnasnvaipallatsavhqhlvkkglrtsaglvve
>Protein565 39
mkNFGLTADSDPASAGFLAADFFKssleagkgfgeivte
>Protein566 48
rrggdgdrPSAGPVAGRarrrrrqdpglrvarrrvggpgalrrrqhrr
>Protein567 33
ASMIAESPRssrseafstpsvsasadsttlamp
>Protein568 17
mpwkGYNFEDAIVISER
>Protein569 26
maklsteelldafkELTLLELSEFVK
>Protein570 32
NVLLYPDNAVVALLSRgrtrtencprhlrhst
>Protein571 73
tfkqedekhdeqgntvgfyvregkMPAYYTVFLPFRASAHTFEPTSCASSVKvvvaisdi
ckvtnvaglsdat
>Protein572 39
mltrirNANIAMHDQVRmpsskqklalaellrregyigp
>Protein573 123
tpfpgtptvgytvrdeeersltttgcsvspcpvdspstlpaelniiaitsgagtstvgql
ftqtftkGWVNAAPFSEVSDTRsktgnnnlgvvglpglatyiqwnfvgstlqgawnyapk
tft
>Protein574 61
flsglqdasarlnaflnkAAQATLVGNTFDDAATGQGLLNFFLRgmacgaiteqevlatg
i
>Protein575 72
AVVEFLDGHDQVESVNYAGLASSPWAAQAAKYVPAGAGSVPSFVIKpgwrrlrgFANALE
LHEQLANLGDAR
>Protein576 33
nlgagvkLGAGEVIVQYSSMKesaadaksntvg
>Protein577 33
hrQGQGAGARtlrqrirtarhrrdrrrgrghrr
>Protein578 68
daakFHGLFNSFAITGKvsqaktlaqkyqlegvpaivvngkyvvsgenqkVIDVTNFLIA
Kergvvkk
>Protein579 80
qhiakgdldlgelnteedkkaeeeiqessqplverlqkvlaekvqavkatqrltdspacl
vrNQYDLGAALRqmleasgq
>Protein580 13
maakEILFDESAR
>Protein581 85
VLEDFSFDAPKtaqfaellknlnlsdkktllvlgesnknvylssrnldrskvvvasdlnt
ydilhagnlilaesslkqietiltk
>Protein582 74
maahaikAGEGDCFVAAGVETVSRyvhgmadgphnptfeeaeartakmaegneadwaphd
glpdlyiamgqtae
>Protein583 123
FFTYYAGVTGTPTALGTFFTYYAGVTGTPTALGTNGAGRvyqiaynhynmggqmqkwqde
fkkkynddfytgstirifVAAALEGIRakstdpvkVAAALEGIRvqsingevemrktdhq
lqq
>Protein584 72
mllvgvvglsallggcantseletsvqnlsnkVDQLAQDVSAVRadqskMAADIATANQE
AARanqridnma
>Protein585 37
nglnragradtgtrlrVAFNNVPANVRiyvsthalsn
>Protein586 156
gndsitggagddelrggkgndtldgdfdaeaaevqkfvltgnwgtagvegvstvsdsnvt
fdgfavvegtvvrGTLVPAGANAAQIGSAIVRewaanptsfthsadissitydagtqaiv
vtykttgvdianalltvvegaetdantftvaapsvt
>Protein587 470
EEPSAGLVAALVEREEPSAGLVAALVERdtgavlasvadalgqgsdprvlaealvadlrd
lflltmgvdganvaegdreeltdqarrfgparltraleqlgsalvdmrqasdprvpleva
lvrltapsanlsmdalaervealeralaggaapviaapgsgapplaspptssapvppaap
atraapagpagesaadsgavapeaaqgrpdvdtpaaarpprspsggaapdshkakveear
emlraktgkeapraepitvdpaaeppppprrrrpnppqgarsadqgldparplvdrsdge
aaptaptapiataaptapiaptaptapaaptapatapaaptapappttpsgqaqpdslpd
apgaaalgeadrlnglldevlsklkpitralfvghfddtgdtlefrldnpaimeraqsrq
gefgevlagaagrrvsfkLEGQLDYASGTSTSGFKmwtgftfqsvtlidk
>Protein588 114
mhkriettvakakelrgyveplvtkakdntthsrrDVFSYLQDKfatkelfdviapkvgn
rpggytrivrlgqrqgdaaemaimelvdfnevytnkstkvaepkkktrragaak
>Protein589 33
erlrdaklrLADAEAALVDRtkaaaratddyvq
>Protein590 106
aiaanrraelarintnyttqldkltkqraklqakiakaknpvrkqnlqtelkavqdqint
vsqekrddiqvannkyddqveqtketydqrIEQATQQADTRiqnlq
>Protein591 46
lgdeggfapnlpsnrAALDLILEAIKgagyepgtdialaldvaase
>Protein592 30
mndkfvgsltfirvysgvlkAGSAVWNPVK
>Protein593 20
GADVSLSNQSAASTTAVKnc
>Protein594 38
edflakinavrfaflelgidegvivarTDSEGADLTQK
>Protein595 249
QIPDPAEPGDLDPETKvvcvkQIPDPAEPGDLDPETKtlkregklildesdsygvemalq
lvdnagegevtliAILISDPALAGSDALTTAKakAILISDPALAGSDALTTAKvlaaavk
rvegadlilaatessdgytgtvpeqtatrapcpsssppcsicrrsrlpkVNQIGTLTESI
AAIDMSHRagwaavvshrsgetedatiadlvvafnagqiktgaparsdrvakynqllrie
eglgdsarf
>Protein596 33
esevkeiekQYTSGLVTVGERynkvvdiwgrag
>Protein597 185
mkikaegeteedkdwgiepsgreipglsarlaarAGEGPEAPTDLPARspevatdnkvfv
ppflgtrvvkgipiddiagwvnetalyrnqwqfrpegdeddaafkervrnrfrseladar
eqdlliptvaygffpangdgndlviwtdenrnvesgptrtatssgpafrclarpsYASVG
DIIKv
>Protein598 105
VNDIGMSIQAIGSDDLTKLGVTDTADLSKITPGFTPSSGSPPIYTIRpfedharfhavfg
iaadlhhpwyrfpghlarrvsdrqpvcrrstaalfhpddrrlars
>Protein599 96
mdnfglvadsdpasagsqaeayftqqieagvgfgkivydaatflatttdtaftttatlla
nkALVAEEYSRkfsstdlstlqnalstvkgdhaytp
>Protein600 36
setqgkYDGQFLFINDKanprlavidlrdfetkqiv
>Protein601 113
ldgeyetqaevaapaaraegevrgtwirnpsisggfgfsyrIGTNMEIGLEHRashyfdd
ladgqrweldgdytdhfdmfqytnltfginlgkSESVDPLWELNPLTYLYDKv
>Protein602 85
mllsiliiafvgiaaagtwanfvvsaestgntltagelgidlnrplqrAFAVNGIIPDSK
eqieykylfffedeyfvnirntgni
>Protein603 152
mgaeavqallkDIDLAAEVERlreeipntgsetklkklskrlklvesflssgnkpewmvm
tvlpvlppdlrplvpldggrfatsdlndlyrrvinrnnrlkrllelsapdkrllelsapd
iivrnekrIEQTIGDQVVNGIGFDVLAGDAVK
>Protein604 33
qrFLSQPFHVAEVFTGSPGKYVPLSETIRgfkm
>Protein605 32
qsgvkdessspnvvqvavgskDHTTLVAAVKa
>Protein606 32
gkncfvagvnpkkAGESIFNIPIYASVKeaas
>Protein607 17
HYAHVDCPGHADYIKnm
>Protein608 34
mgegailkLADALDTYIPTPERavdgaflmpved
>Protein609 313
mdavdsyiplpprLVDLPFLMSVEDVFSITGRgtvatgriergvintgdevdiistqvmr
lissvcrkklsslfvqvlrcsvrslivTSFFTDFTAAGLNTASPTRtrdgyiemiemgsi
ptdsafgsalthiggrpascaslelawlssgvwtatngaidleaptgglfggaalvnvgd
gtyinynadavdgfsasvlhtapgsdrpnltnangatpgavtsyvfdrgrlitsnwltaa
gggvnavsavfdreavfneyavdpdlaassewvvtfptrryyvaatsavapftvgystaa
sglcervsgriyd
>Protein610 37
dlltangaiftvqgkAIAENASENVKvlvvgnpcntn
>Protein611 32
sfiplpprLVDQPFLMSVEDVFSITGRgtvat
>Protein612 30
dikldigreltrGLGAGSDPEVGRsaaeeh
>Protein613 24
mkLEVITPEENTGDVVGDLNRrrg
>Protein614 45
aivtewkefrspdfdaikaklkTPVIFDGRnlydpavprkagley
>Protein615 55
kEQIIFPEIEYDKsfslrssttrltrcaFLTNPVIEEAEVRltrsqgtvaaagva
>Protein616 149
tsaallaslngpysgtsasahrEIWAVGGNAAKALANGFGTPANPIEPSNTVVGADRYAT
AAMLAGKvfgnpkdfvvasgenypdgvvagayaanldaplllttngavptstadylkakv
dnrervfvfggpssvsvqvsqdiatyfny
>Protein617 38
meikgvyptqrYLVDQVQKvyrdqgvsihdkhielivr
>Protein618 43
tkgdaldvsaiagatigfgtaqtvskSMGGGNAVTSVASRean
>Protein619 77
NASINGLAYAAGATAAAAAGSSAASVRstvwpmpqvqllllppvlqphrfalqfwvksqp
tplkqpsmpsksphrqp
>Protein620 36
mpavkVAAEIDNMASSADLEKeaaaqalldafsqge
>Protein621 53
mkrskkyfahdekNECNVGDLVRIMETRPLSKLKCWRLVEIVKKGEnynkkvs
>Protein622 34
tgvcsaashgggfilrLTPAEAPKvangglrlvr
>Protein623 31
ggagvgkTVIIQELINNIAKqhggvsvfggv
>Protein624 58
mvrtylkkvvnaiaagdkAAATAAYTAAVPVVDRmadkriihknkaarhksrlnahik
>Protein625 625
idagkVLLNADSALGTGKatfakdtelsldvnkkllfdtgitkglsvanaievegevdvh
sgkfdssltgvisgagslvkdgtgqlsltqdntysggtqiaagkvaldanaalgtgkatf
aqntelslgvtqgvsvanavqvdgaikvhsgqfdsnldgvvsgvgslvkdgagtltlkgt
niyeggtvvsdgtlaisqnanlgkaetgvtvsnatlllngdiaierkvtlsgttatlnta
gntssiddvvsgtakliktgdgtltlntantyaggtqiakgtleisqdaslgtkvgkfgv
dvviddaatlalignvaaarklsltgttatidttkegssssitdiisgtgqlvktgagsl
sltgtnsyeggtvvnggtvtissdanlgkagtdvainnatlavtanasvarklaltgata
tintatdttssitdiisgtgqlvktgagslsltgtnsyeggtvvnggtvtissdanlgka
gtdvainnatlavtdtvvlthsvsvantatidiavantatidianfnsslmsavsglgtl
nkagtgtlslngtntfdgADLEPMGEPGLVTTADVLEQFVDHVRptcsssllttcaasst
stasapsrwsptlptawvawscpqr
>Protein626 40
mgsprantqkvgkvtrAQLEEIATVKkADMTAADMDAAVR
>Protein627 31
gnkVEVFGTLIRshitpetievevgdevtin
>Protein628 43
mvevkarrVGGATYQVPMEVRpsrrtalamrWLVDAAAKrsek
>Protein629 78
ALEPGAVNVEVTEDQATITGGRdrgsgddhrwpigvlgqrdssrgvpagfrahgrfghQV
VPAASNDDNRggagrlqr
>Protein630 33
weaqnptkVTALTGLTISSINRiadsesglgvv
>Protein631 16
vikVGAATEVEMKekk
>Protein632 63
akikrDDEIIVIAGKdkgkrgtvlsvagkrgtvlsvaderISALGPGGLSReragfevrd
vhy
>Protein633 28
meaahrlffftrSDTIYGGSNQIQRnvi
>Protein634 366
pkvravwllnqrAVDGLDGTPDYEYVTMGSDEHAKvmkaakffvndvnfpnsllkregqv
hlqtqhgtplkfmgmdmqaypvaanhmnfwkllgrikfwdfdlssnrysteilarafpgn
heilefgyprndvlvnppkgmasgvrsrlrvsdesfcvlytptyrdgytefdldldpeav
lgalganatllirghhsyrdtssaerlteegrvidvtdwpevaplylasdllicdysstm
fdfailgrpiviyapdwkryrttrgtyfdilaeppgataqsmeqlgataqsmeqlvgvls
drQVQLNILEVKNPEIDAQLVAQGIAEQLSARcrsaapcaracsplcalaprasgcsapv
vwpapk
>Protein635 9
GIPTLMLFK
>Protein636 26
mfciyvaagqkASTIANVVRklqeyd
>Protein637 34
mplqrrlpkrgfknpnrvefrTINLSELTALAEK
>Protein638 654
mgtnwsvdidgkAYNSQEISARtlmklkrdaesylgdtvnqavitvpayfddaqrtatke
agavaglevlriineptaaalaygldkggeeqtvlvfdlgggtfdvsileigdgvfevka
tngdtslggddwddavidwlvatfkgahgvdlskdnmamqrlkeasekakvelsqvqqsq
inlpfitanqsgplhldesltrakfqeltsdllqrckvpleraitdagmskgdiehiilv
ggstrmpavadmvkdllgkeahkgvnpdevvamgaaiqagvlkgdvkdvllmdvmplslg
ietkggvmtrliernttiptrrtevfttaedmqpsveihvlqgeremasfnktlgkfqlv
trrsasEQGVDLGKDVLALQRlkeaaekakielsssaqtdinlpyitadasgpkhlsvkl
srskLESLVEELIERtiapcrtaikdagvsiadihdvilvggmsrmpkvqekvkevfgre
prKDVNPDEAVAVGAAIQGQVLSGDRKdvllldvtplslgietlggvmtkmitknttipt
kFAQTFSTADDNQPAVTIKvfqgereiaagnkllgefnlegippsprglpqievsfdida
ngilhvgakdkgtgkenkitikansglseaeiqqmvkdaelnaaddkkklelvq
>Protein639 42
mreqarrgrdvwfkGTFGNQDENTMLQARvvgkenmnypwld
>Protein640 59
drvlfgkysgqtvkVDGDELLVMKEDDLFAVVEKataralavvgrrsgssrsaatlrsl
>Protein641 40
mdyapttsrrlysrVPEAVNSATLQYFHDTNTRinannaq
>Protein642 311
taqndiiaaetrvsqittaitslaktvddnrNAIDQTGNSNAGLTRekttlvttinglea
tkanllerlkalnaevaqrvtelsnkTSECQSLTDSVNRkaaelanaqneltnsntnrqn
aaievtriggvvddlrrqlqqaekeladakirlsdidarrlalpvqisnlraelddlqrr
akacadevtriqglinklktddykgltdqindldgrlttsrtrvseidvllansqgplad
lkakldqatadltyvrsqrteaetnlrvlyqrgndtnnrvayakqnldaiikrfqdeski
lsdatmnlera
>Protein643 79
mdkiynqvggeqeelselndtevfalaknlrGGVPIATPVFDGAHETEIKallrladlse
tgqqwlydgrtgerfdrpv
>Protein644 136
tdqfvhqnkkllkINLAYGPVNARMGSMVAYQGDARfentgsggmtkmlkkAVTGEGVNV
MKvtgsgevfiadqatdevfiadqatdiiimylendmvsvngrnvlafsdsiewdiqrQV
GVPYIIVFLNKmrhgg
>Protein645 41
mverLANELLDASNGLGASVKrredthkmadankafahyrw
>Protein646 46
vwvgsvkagggsrTTVMESGGVSGSRwglkgsedlggglkanflle
>Protein647 253
VGYNDTTGGSRvgtdrVGYNDTTGGSRvtagtglavhtlgkkllaemavraadmwevkpe
dvkvengvfshnghsmtfkelaakstdvplaasasthaeefgnafgvhivdvevdtetgk
tqilrytavqdvgraihpsyvegraihpsyvegqmhggvaqgvgwalneeyvynkdgrll
nsslldyrmptaldlpmidtvmvevpfpahpfgvrAPNLGGLVEFYRskdrvrwsptgin
vpdypklaqlwwq
>Protein648 32
akagvigfskALAAELATKgvtvnaicpgyva
>Protein649 72
nkqelieaiasgaeltkadakkALDSFIETTTAALKkgdrvalvgfgsfsisersartgr
npqtgkeikiaa
>Protein650 31
melkvinqqgqeaakLQASDVLFGRdfneal
>Protein651 35
MITPSFDQTLIARaatglynlqigsattdwalewv
>Protein652 41
aailprrHVMCYYFRKDTKLPNANRicfrirfilkmwccsn
>Protein653 16
mkagfrTNNIDPNARh
>Protein654 41
qgakaeeakAAGADIVGMDDLAAMVKagdmpfdiviaapda
>Protein655 45
kALYDAQDQAVTGTTVKqvyvaynahnvgavyevvdagadndtvv
>Protein656 33
kTPPATILIKkaagiqkgspkphtdkvgkitra
>Protein657 54
lvqhigkkeggldklkgkkIALVYHDSPYGKepiallqersrqlgfdlqllpvt
>Protein658 52
mrDVLTLLSNPKIAANMTSGNFEVVGIMPLGAGYLLVNDRainnlskisgkk
>Protein659 13
IENNGNAVGVDRw
>Protein660 10
kVINLILVGR
>Protein661 602
mlkEQTLPSGEVVMVPDRyvrasdfngklgqannpewktvaldndgkvvlptgaigfrwg
adgradqgqwnlqakearhggdvklklsvmegenpsqdtakvgfpyfggiesdnfpnnas
gdaannvlvrtvpvqrislgkegdkrealvatvfdlqvanygvargipgelaansfdddt
pytpawqeritgtpreqlitvarqfadnadkthgksmviigaamnhwyhadmnyrgvinm
lmmcgcigqsgggwahyvgqeklrpqtgwtalafaldwirpprqmnstsffyahtdqwry
eklgmeevlspladkskyggsmidfnvraermgwlpsapqlktnpiqvvkdataagvepk
dyvvnglkdgslkmscedpdhpsnwprnmfvwrsnilgssgkgheyflkhllgtshgvqg
kdlgadqakpeevvwhdkapegkldllvtldfrlsttclysdivlptatwyekndlntsd
mhpfihplstavdpawqsksdweiykgfakkfsevcvghlgveremvlsplmhdspaela
qpfgvqdwkkgefgvqdwkkgeidlipgkVNAATVSTHVLGRsgewtyndietttgasig
tv
>Protein662 34
svfagvgertrEGNDLWVELADANVLKdtalvfg
>Protein663 32
mekkVVVVTGAGRgigreiallmaahgakvvv
>Protein664 52
AASAPVVESDGERpwrrwpgsasrsrnhrrsitpqvqgwwgllgpttvrpgp
>Protein665 30
rPVAGGAFTGANQTRavnvknryvspnpln
>Protein666 35
maelegiiarhigkTGPGEFVLPGLFKintvkkpt
>Protein667 32
LAVQTANLLRgknkptyapnvdggdfviiina
>Protein668 157
gdkgyaaipfgggssvtdgfgcpedypgaviidlgnlnkilevddvsrcaliqagilgpa
leeqlkpkgltlrHIPQSWEFSSLGGWIATRssghyathlthidesveslrvvtpkgtie
nrrlpgsgagpdpdrlfigsegslgiiteawmrlqgr
>Protein669 31
mfalsaqlagrlrattrkVSDLAFLDVTGRv
>Protein670 95
qdrpeiaeqllrvlarrlrrTNNNLADLIFTDVPGRvakqllqlaqrfgtqengalrvth
dltqeeiaqlvgasretvnkaladfaqrgwlrleg
>Protein671 284
maikresrstsfttntvksddfnktatdvfgalqgkapgvrINSSSGQVGASTRivlrge
asfsgnnnaliivdgiqvnnnvangfdnssgenidfgnrgadidpnnvesvtvlkgpaav
alygvrgkygvimittktgksagkddkkfkvnintgvtfdkvintgvtfdkvylqykrqd
kygqgydntpdaienfswgpgfdgvvrpwtpavttpqgtsqlirpysavkAAVANEVFGD
EAALADLNAIVHPAVRtelanrvlaqaetdhvvimdvplltesg
>Protein672 233
tgvgklikegdgsftlsesnsytggtlikAGTIVVNNDKslgakqaefaanttlkIDAAS
AISLANDIKltdsvtvnsatngvlsgvvsgagsltkvgvgrltlngvntytgattikegg
vvvintakslgagsqlainnaagsqlainnaaletaaniklaqtvslegnatfnttakdk
LDPLDFAQEGIRvefseaenpnsplvykgvvfnemkgamsspnsilsdvlnky
>Protein673 44
avkvtigpkgrnvvldkkFGAPTITNDGVSIAReieledpfenm
>Protein674 50
TGGVGSVNELFNGTNTSVNTATGKrltkfapqlmrsvrmtakkphrlaas
>Protein675 42
nltplfpkeqfklerdnlkgeenitsrIIDLVAPLGKgqral
>Protein676 34
mandflftsesvseghpdkVADQISDAILDAIFK
>Protein677 65
mpvqfekNVINFFPVTAARemyepfhklkyafaatyfdqmkaavpklvkekkaqkicsmy
qddef
>Protein678 47
rptrtstttarAASYNMGINPGLGNSTYGFDFGVKtpsdprlalcql
>Protein679 47
sglkksvqrpaaaprppggrawqspasrrrierSGAAGPAPTHTPRr
>Protein680 53
MGQGALDVLGSDGQFVPAIHSVGYPLVDADGKsaltspgratppstsatspkp
>Protein681 73
qgkpykydrayyigeqdfylpkdgkgafkSYGSPAEGMADMLETAKGLIPSHVVFNGSVG
AITGDNALKakvg
>Protein682 17
MVNSLVGHKitacnlse
>Protein683 16
GVTGETLVQLLETRfr
>Protein684 76
arIDVSSTSTSTFTGTQLTNAKnvatvnavagtaaagvitsysdaqtiagtaghplqata
ttlvanvdaaavylve
>Protein685 28
FLDVVYPDPEGSFYDGEDLHVLSLDRrr
>Protein686 483
ttitftwnnahltslnefaataaaggnakVDAEFWMVNVSNDARfvnstrsrtilesrNG
VVACATPNPAEIDKYIDVADNFNEDQIPKtrfswdgklgsaddastvaafqlplgsdyda
qvidlgdvtlstgsitgtgtfqywgsgniyngvtdvfqtvieagagndwaafdnsftddd
dvflvngtcssgviidrgrVSGTTVTFNYSSQEIENAAPGFINVGGASRNLTVCGYVDTD
TIIDDHNNQVTTTFYRVGMYPANGTAPGDASTGYPTSGYSSGVGSKTMAGETCILLPLRY
NGSSMEIFTINPGSNTTQRsfvrltnrsmtdgyvslegidnngdrgasqvrVWVPAGASV
QLDSKDLEDGTNGAVGAWGTGAGKwrAVVTAEFPGLVATSLVNTSGDRTLQNITDSDTRg
eqierdwaegtwgsepgerpsdyvqefepdfhgngdytgepggpdaddgpaggqtgadgn
pgl
>Protein687 28
mfrklldrGEAGDNAGILLRgiekadir
>Protein688 84
mkLLDFGPVTNNTETGLLLLYRNGAPEGQEAAIVEVAAEvegrdrifsrssgvrqkvpga
sikmdaihrsfcltlalchtllkr
>Protein689 59
TCETCGGQGQVQSVRrsilgqmvtaspcptcqgsgelipspcikcdgdgriveeatltv
>Protein690 26
pllqwhiksttkAQQGLYEYDAVSRl
>Protein691 63
rkSVDQPVQTGYKavdamipigrgqreliiggrgqreliigdrqtgkVVDALGTPIDGKg
pin
>Protein692 33
stsdydreklqerlakLAGGVAIVRvgaatete
>Protein693 62
mekqfrryykeaanrpgkTGENILTILESRldnviyraglartrrqarqlvthghfevng
vr
>Protein694 24
aydnlkITYPEDLALADYLLRqqa
>Protein695 32
erpvlvdrFLEDATEVDVDAIRdatgetligg
>Protein696 40
mvavayerTGQEALDTAKwvtvngsfdlgmvklgalygtg
>Protein697 22
kENTIIIDGAGAAADIEARvkq
>Protein698 44
STMVAESSNQVVFKllwlpkvairwfsrlplmpinwkssaqlrs
>Protein699 22
maaklgkpfrVFSLDTGRlhae
>Protein700 114
mkkklislavagalaapvvasaqgtnvtlfgsvqaeyatvnkDGQSSQALVGDDTGRsrF
GAQITEELGGGLKakarVEEGFNTGSGSLGVARerwvglandqwgeikfgrvqs
>Protein701 25
vlaasqpnllgkLNYIVEAKvkatp
>Protein702 33
salppakcsarDQPVILQLLEIPDEKrrtpska
>Protein703 32
kttatavgasrVVEDLGGGMKllpssnktstt
>Protein704 33
mrALIEGGEVIEALRerilgrvvivdvvdpetd
>Protein705 37
liritkaedggigargpwepvrTGFTPGQENEFMIKw
>Protein706 37
nkverpkGMNITFVTTAENDEQALHLLRglgvpfarn
>Protein707 30
ledhlcpvelyshrQMYHHPPLSSVHFRlg
>Protein708 26
PIQSGPTPPSEPRskiggegrmlenf
>Protein709 41
makynqllrIEEDLGDVAVYPGRppsttcaetmrpalglah
>Protein710 22
crqvcgltvpkDDAAGLAIAER
>Protein711 45
iytegkgstqpvtkpdqckgpksakvisclqpdrrVDIEIIGTSK
>Protein712 27
vvvvtavlgrrAGDAPGDEGPPVSGGR
>Protein713 41
tvcsetcvgrirylgvllydadrIQEAASVTHDRdlyqaql
>Protein714 67
tivvlhladgadaiafkktdaaapgnrHTVAEQVATGDDGLAYARfmswrgvltqqppnr
pppirps
>Protein715 82
makklvtaaitipakagdsgklfgsitnadvaeaieeqtgfsidrkHISIEDQHLRtlga
htvtvqphndvafpvnvevvaa
>Protein716 41
GLLVANADFNQKmlvlvklinmiDNDTLNLLLGLRrqlvvy
>Protein717 19
gvaivrVGAATETELKekk
>Protein718 44
glpvvfgvlttdsieqaiersgtkagnkGVDAAMTAIEMVSLLK
>Protein719 44
mnvsghrLSTTEIESALVSHPKvaeaavvgaadettgqavcafv
>Protein720 23
mltrirnaqlarkQAVAMPVSKl
>Protein721 90
mdiaepnsqftlffddlrLPANALVGSEDAAIAQLFAGLNPERimgaamavgmgryaier
avkyanerqvwktpigahqgiahplakvki
>Protein722 36
gvwrtkATFSFAGGGPSRtflsgsvryvparhgvtl
>Protein723 27
kNILGFSNLKieplpqtgtrqivlgcs
>Protein724 31
rewyregrvplhtlrADIDYGTSEAKttygi
>Protein725 30
tisfgketkgkirLQITDPDGKvweelvpk
>Protein726 31
mnddswhlvkdcpkVMGFIGGKadkpapisd
>Protein727 88
mqhaelltdrILFLEGLPNYQRllplrigqtlkeqfeadleiemevvarlrpgitlcrek
qditsanlfekilgdeehhidyletqle
>Protein728 48
lgdetisligtdpkknkqyafkevakLTGPGGGALFIKshpksnhlys
>Protein729 28
svarqdaqrYPGSSGARcpnavsgrggr
>Protein730 67
mwkLPMFGETDVDRvlaeaaachkanpnnhachkanpnnhvrTDMFPTAGVDGRrrhqvr
aaagrcd
>Protein731 31
mhekTSVPALIEELYTFLRqadsrelnllfr
>Protein732 22
ssrkrwkrsarDGVITVEEAKr
>Protein733 34
DLLPILEQVAKagrpllivaedvdgealatlvvn
>Protein734 100
mflwnqeasdtlssgtvrSNTYMIGATMPLGAGELKgsytwgnstrvptpgvtprttvwt
arrsrlamcttcpsaPCSSPSSPRpadcpwttrahtwnsr
>Protein735 57
VNIIAHSHGGTTSRitrilkshykvttltpahkVNIIAHSHGGTTSRvaaklmenni
>Protein736 33
FLSQPFFVAEVFTGSPGKlvdladtikgfkglv
>Protein737 38
tnpgldlkdfigtkfttgpdgkLYQLPTQQFANLYWFR
>Protein738 47
nngwslivdqlnherVTLCSSGLLEQAYTEVRdwalatrnadgrrvv
>Protein739 75
mgqtvlsrekakraetwtrlekIFTDGEIVRglitdgeivrglisgkvkFGELVEARNQG
DNLVHATRktlkdlg
>Protein740 103
iswneageeairkfrkGDLVEAVILAVDAEGNRislgikqlakdpfsdfaashekgaivk
glmrkaqslkvllkqltlkVPGDHIILPELISKgtprpdgasw
>Protein741 53
mnkGELIDAMAADTGLTKtqatacldsmmtairkalkkgdkvtlvgfgtysvs
>Protein742 91
eseinvyaivraggrqekVSVGDVLLIDKvsgkagdkldltplllidgstvtsdatklak
vsvqaevvgpakgpkitimkfknktgyrkrq
>Protein743 30
vndlnihvedkEFLVFVGPSGCGKttslrl
>Protein744 32
mskrVAYVTGGMGGIGTSICQRlaktgytvia
>Protein745 35
QTQTGSGLQDGFRdtllfqqadfgvvgvggaqftv
>Protein746 27
mdvspkQIVGVSAALIPFLEHDDANRa
>Protein747 110
rvgkkkqptyrivaadqrsprdgrfieiigtynpraepsaikvnntaavkWLSQGAQPSE
Rvrkllelsgawaahttgadapevfqvpepeaapeptsepvsavasgsda
>Protein748 33
gaggadtlrGNGGADTLDGGTAAELRtvqldgi
>Protein749 16
mssnrVAVVGTGQTKy
>Protein750 34
dsyfscecwkEVGVGADIVEYPVTFNRivltygw
>Protein751 58
qahragfnqfcdqsiarSTWWLLERrnhtgfplacplgqkgggqnalararraghqqr
>Protein752 32
rsgagagtaragehragdqrlgcrSGVDSLAR
>Protein753 158
ttngvpgadgqfkglsitqinihdddglannatlggnantvnsgalviggntagldrNGD
AAVDALDTALDSTVVIADNATPIRidldmvgniaggvgnapmlniaittpqlgiklgdiy
vansdasevnidangagdtstendgttvvgavriisgf
>Protein754 208
srlvgsppgyvgyeeggqlteavrrkpfsvvlfdeiekAHPDVFNTLLQILEEGRltdsq
grsvdfrntvlimtsnlgtadlrkanvgfsrndeavsyekmkakvnealkahfrpeflnr
idsgpssstaVAVSSNAEAARmvknewhsaaiagetaaelyglkmlhaniednpnnttrf
liigteetapsgddktslivaahneaga
>Protein755 67
qttdkkvneitpalfdrASTPEEMAALDPDEILGLIRqiglaptkarnlstmahqiveag
geliptf
>Protein756 198
maklltgeatlegsganrvikipgstkpeargtaaakgrWVWYPVTREESIFSVLTEFGT
KTMSATGGTPGPLHNKiampdrnwngdatdnntsywvadfnrahymnlmfgagesfrdfy
lkqsqgrflatgdvsdwvkvpynearygspkisesdgywnfvkdtatawydsqkamgksd
aqiktylaqfdkvdrydy
>Protein757 33
mqfdrGYLSPYFVTDSERMETVLEEPYILLHEK
>Protein758 31
vagaavvngvdsavanvkAVADGVALLKqtv
>Protein759 190
anrkAAQDAFDADQTNQIKiralesakkayedatkvakdkakeataaaevarkaktaadt
akiaaddaktaadgavttatnkataaqktltdaqktltdakadlvkandalvkakgdadk
adatkgdadkadatvdvdaaqkSSGQQSLHYGRieqlfaggrietlngtleiptvpassa
gpdiremimd
>Protein760 155
megfqvarLEDVIGTADIFISSTGNKnvitldhmaamkhqaivgnighfdneidmsgllr
ssdiqrvtvkpqvdeftwpdghsiimlsegrllnlgnatghpsfvmscsfsnqvlaqmes
ptrcwprwssisgIVEIYGPESSGKttlaihaiae
>Protein761 88
mrpyifterSGVHIIDLQQTLGLLENAAQIVRdtvskggtvlfvgtkrQAQATVQSEADR
cgmpyinhrwlggtltnwqtiqqrirhl
>Protein762 35
kALMDNINATANYDKDIEAELRKGITTFKATQSWs
>Protein763 123
lkeakggtevrLGVDIAGYKvlrrEALESFGGDLARqvadsgepmvlesmsgepmvlesm
gsidrkGEVFGDGVLETLPDGFGFLRspdynylpgpddiyvspsqirrfglrtgdtvegq
ira
>Protein764 113
mskGQTLQDPFLNALRkeripvsiflvngiklqgqiesfdqyvvllkntvsqmvykhais
sqmvykQAGEDVFVHFRaisgdghrtlrdgqrveftvvkgqkgfqaedvrpld
>Protein765 52
kvrvksdgsgvdlanvkMSMNPFDEIAIEEAVRlkekgvatevvavscgvtq
>Protein766 48
MTGHMGDETVTTQNLDVVRidearqlllikgavpgskggfvtvrpaik
>Protein767 52
mkALINDEEWNRTVFLPTVGKrgaaiiearglssaasaanaaidhihdwvlg
>Protein768 35
dagvplkAPVAGIAMGLVKegndfvvlsdilgded
>Protein769 135
mlnleiklpttaikLGDIYVANSNAAAADRdadgltssgsaevdgtditagskvkilsgl
evvmgesnmniqlgneaqghmivanatlvggltinnfelfdefgttvnldtallkngvts
ggsiraksisilnnt
>Protein770 91
mglnkaeliesiaaeakiskadakrALDAFVTNTTKalkkgdrvalvgfgtfsiskraar
kgrnpqtgkeikiaakkvvkfkagadlsskv
>Protein771 49
dytvlsadadaiqkFGDTGSGTTTSGALKigmegtsdyvtglqfsnvrv
>Protein772 89
gsgklnltgvntlsnlsvtagilsltntntvtgsisilggqledasngsakLNLNGGSLQ
ASGNYTRdieigtkngtintannanivgv
>Protein773 83
minfddprhqdhrrlihrrftpravarrqerIDEVIDQLISEVERriaaseevdavehla
aplpammiaedlgfgaerwrdik
>Protein774 26
vkNIVYGVNNKdindddkvisaasct
>Protein775 38
FGTGCHTWSGNYKksafgrrrpgpaqarvsiwakipgi
>Protein776 13
wqperHAQGQHGR
>Protein777 52
mlkvlipktevvvedlrkagnydiiiekkNVIFATPEVDLTQKitdklnamk
>Protein778 33
parrarGPNEPGGLSFGHLSDIIQTSRtvtddp
>Protein779 71
TAGTAHAAGTISAADFAAGNALLDTYIAAAKsvrlillrvmrcwiltlllpkqrlqqqpq
mtptnrftlrc
>Protein780 26
feeehaiiktkdtaaikNVVAYFLTR
>Protein781 31
mvadvkheickAYDVESAGGVAFRgsflidk
>Protein782 14
kFADEQQSQNRhvg
>Protein783 33
apeawvavvkpgrIMFEVEGVSEELAReaidra
>Protein784 49
iretdaiahvvrcfvdenvihvagkIDPLDDISTINTELALSDLDTVER
>Protein785 162
navtrsgtnntegsvyyftrnqntvgkspltnlkagdfnnsqfgfrlggsliknkLFYFV
NAELGRisapltfnagetgsaislataelivktakevwnydvgsygpenaktenskylvk
ldyninknhqlslrnnyisafddnisrsgtffrfgnnaykfn
>Protein786 44
lssipgaavtsiridgvlhefttvpgvkEDVTDIILNLKglvvs
>Protein787 28
mvegvsngfkrELDIVGVGYRaaaqgpt
>Protein788 18
LIPAGTGFAYHAERvayv
>Protein789 35
myergagaivnnasvlgwrAQELQAHYAAAKagvm
>Protein790 33
lrSSEGSYLAGPDDIYVSPSQIRrfnlrtgdti
>Protein791 11
FGLYNPIAKpr
>Protein792 27
LSVIFTLPLVFPNTSSIQASQIGRrrv
>Protein793 49
mkavflleqgfqldtgaasdststwnrQAYMGLSGNFGTVVGGRlytph
>Protein794 147
sgwqstirlintsetkaadiqvqlinqdgsygnwatlatlaplsvknysaasldaalaag
titqagarAGTVSLPIAAATAGSSPRlrftskqgdtlriqnyvqgpggmifeasnaegvd
fagnitrAPASEGQYQTQDAQKgidgk
>Protein795 33
kEQVESLGAKfvevplsdeekakaetaggyatv
>Protein796 27
tkFGAFINILPGRdgllhiskigggkr
>Protein797 12
rLVDIVQPTDKt
>Protein798 35
adiiarGTPGFSGADLANLVNEAALFAARtnkrlv
>Protein799 77
mptiaaingvalgggcelalacdfrivaadarFGQPEILLGIIPGGGGTQRlarlvgpav
akdlvftgrtidaaeat
>Protein800 51
nsvnpyrlqgqkTAAFEIVEELGRapdyhclpvgnagnitahwigyceyst
>Protein801 17
maykLGLAIEQVVEHLK
>Protein802 47
gcgpplerrspqgrcgrtaggraiafhcrEAELPEPERaslahvsrw
>Protein803 30
mpiretrklcrrVWVSSPLRastritaasa
>Protein804 99
ryeakeskSTFLDVGNIQIDReryliifngkemavprkefellyllaskpgkvfkrdeil
neiwgrdiivgdrtidvhirklreklgedliktvkgigy
>Protein805 37
mgptslfvalgarSFGGPGPAAAPVFSMRyfidgaag
>Protein806 72
mdkgtlaglakYQEAHAVVEKLYNEGLLAGQKtnrpnppppekpgfaifsqlfwakgnnp
aslelkilemge
>Protein807 83
vglaqeedfarlgierayfltelrfevivkegrslikissnkrVTEPFLDFVIRvtwpnn
trlqqvttfldppvsvtqketpv
>Protein808 30
mardtkLGAEEITRDIPNLSEQQLNRldds
>Protein809 29
ADMSALQNTLDTMIKggyerttkhprhhd
>Protein810 29
madgrPVDIVLNPLGVPSRmnvgqilevh
>Protein811 111
hidagktttterILFYTGINYKigevhdgaatmdwmvqeqergititssrsaaspsrrrp
rrrtgptrstalsigVNMTVEAVQVRSQPEGVSEPWIYRvnsnssrlgvrg
>Protein812 95
mpnpkVGTVTPDVAGAVKnakagqaryrvdkagiihaaigqvdfsaeavrqnvetliadl
kklkpatskgvyikkitlsstmgpglvvdvsnvsn
>Protein813 134
kecidddttefvkasapkDADVAEVPVVGDRkgngqleigsllpkTGSLAFLGPPEFAGV
DLAVQEMNEAGGVLGKDVIHIEGDSGDTENGVAPKtvstllakdvdaiigaasssvslsv
idtivnagvvmfsp
>Protein814 59
EPEYGLWVDNYRlisenfvapgwfiklrdinlsynlpqrflsktkflsggsislfgrnl
>Protein815 48
iarlqkefgfknvnqvpklvkITINMGLGEAIGNPKVIDSAVEELRli
>Protein816 31
illdasfspirrVSYTVESARveqrtdldkl
>Protein817 165
vwtiaghtflteryapeanrkNSIHVGIAERydlvtkaggfqgmpgdyihfngrtshfae
ggwgiirvldkevadlkplprgtnplgipatpnsvcpsdapvksfnvvaldrpmklnpka
pdaievdferkieievdferkiemtmpegkPAYIEALTPSEKvir
>Protein818 44
qqhirtltsarLAADVADVPTVVIARTDAEAATLITSDVDERdr
>Protein819 93
wlrwprrgrppsptppsihtetldpttgtrvlrrNTTLGELGETRpprcgrspatppwas
wgrpalvarcwplsgrslptplvalmmrvawgr
>Protein820 46
mpweghnyedaiilsqrLVQDDVLSSIHIEEHEVDARdtklgpeei
>Protein821 121
mgtalndtfnarTIGNVNTLNDRdtidggagtdiiyadftnlgnaitpmltnietvvvra
qttttvvvraqttttdptngnnlangtvqidaqrMHGFELQLLPVTAPGVEQKatwlqvr
q
>Protein822 104
asnlkervaellrdegyvdavtrsdsekgsvlsvslrYGADNQSAIQTVRrisrpgqrky
vgsdsipkvrSGLGVSILSTSRgvmtdrqarklgvggellcevw
>Protein823 78
likdvhrvqerivnelekklsgrhvvvlgqrrilpkksktnrvaaqqrphsrTLAAVHDA
LLEDIVYPSEIVDRrirv
>Protein824 32
VLDGAVAVFDGKrvssrspsrsgarptsttsr
>Protein825 27
fvkaynaatehqrGNVIPVEITVYEDR
>Protein826 53
tsiggpvtvrASNSMGYFLPRnlggfygqiqyylgennqtgaateddgkgagl
>Protein827 35
YGNVAVPVGKvsfepdaldanlaavmgeimrakps
>Protein828 26
SCTLPATVATTAAGNPFDLSRsaehc
>Protein829 105
ndwvklaqdknpqlasarFNYEAAQQAVAEQRsayrptidlvaslsnrdngntlpasann
gsqmtaglelqwplytggrtataikqasfasdaardqvtsierql
>Protein830 69
swtffkdhnadkVAAAWLYAQFVTAKttslkkttvgltpiresdikssamtamapklggl
vefyrspar
>Protein831 58
dvgsvnttnftdgnvvaiandkftvggaailgitdrATLIAFDTNLAADKnkaatvan
>Protein832 118
ldkqgnggkginwdtkHEVHEIGELNRlvteegvskgrprietaskgrprietaidaaem
iltfapetnghvavkawdalgkLLDSGMAGDNVGCLLRsitreevergqvlakpgsit
>Protein833 32
kvlndnwgikrGLMTTVHAATATQKtvdgpsn
>Protein834 110
faqssvtlygrvdlgitkITGQSAVMADGSSVGTTSRigfrgvedlggglkagflvetqf
dadasknggagstigknggagstigsrVQAMQIGVTVPLGQGELRaaygd
>Protein835 32
IDGPYYFFKiiqkirkilppwmptigleggri
>Protein836 33
dkltpiyknvkEYTDLPELLIKqiehfftrykd
>Protein837 44
attsagrHPDSDIFLDDVTVSRrhaefrlgegdfqvvdvgslng
>Protein838 149
dpiikigsngaavkkaqqalidrYYLWDGTADGIFGPVTRknviryqldrSAGEWNAYSY
PLKidgivgpatwsrltppvikkkrltppvikkkstgnavrllqeilkVFSDLLENAGVD
TVKelskrkpenlvasmaeangrlqlakr
>Protein839 29
mihnsatpkMEVDPETYEVRadgqlltcg
>Protein840 39
vnvvegdrkrvqafegvviakrnrGLNSNFIVRkissge
>Protein841 56
ILGTSEDTGKllgldkdwayraikavgnygeiferhvgektaiglprgtnnlwtng
>Protein842 51
kkgpfvddhllkkvdvqnekntkqviktwsrrSTIIPDFIGHTFAVHDGRk
>Protein843 81
arsrwiaegvvsgvsgygnsvgiptvggevvfdetyaenplvnvfclgilpterlvlakA
SGEGNLAVLLGNSTGRdgigg
>Protein844 29
mgialarLAAEDPSFRvetdhesgqtimk
>Protein845 63
mateakdkkstaaknfqplgdrLFVTYTEEMERTSGGIYVPDSAKekpqrgivqaigkkv
eni
>Protein846 69
mdvsprQVVSAAASLIPFLEHDDANRalmgsnmqrqavptlradkplvgtgmeryvards
gvcvaakrg
>Protein847 78
mqrlgsvrVGETPLEQFELDKaleeaavamyrrGSALASAEGDPGTRellddlvvgeeeh
ldwietqlhaigdigigr
>Protein848 151
mnertaiggsggggsapkAGTGPIAELITAYSDHADTLSAAARdevmqlyvradvlrltn
frasqaakAGNPGPEGSVGKavgavlnqeiteavldmmgpagqvgydftfrrptiaaltg
gtpghaflrsqantieggttnimknilgeqv
>Protein849 32
msrksvheplatgikAIDALVPIGRgqrelii
>Protein850 33
prrvadnealsvgtqirgsaqkLNLVAALIRrr
>Protein851 108
mnlheyqgkqlfaeyglpvskGYAASTPEEARqaavqiggdvwvvkaqvhdvwvvkaqvh
aggrgkaggvklvkTFHNMTPELIDAVIDVHLRgafyvtlpaykimre
>Protein852 65
kagtpekldqepigtgpftlvqyqkdalirykafpqywagkakIDDLIFAITPDASVRwa
klqkg
>Protein853 61
keadiskaaagnaldailsaitkavskGDTVTLIGFGTFGSSKraartgrnpqtgkelki
a
>Protein854 150
maatgtvltnkysegyphkrYYGGNAVVDDIEDIARnrvcalfgadhanvqphsgananv
avylalleagdtvlgmsldhgghlthgspvnlsgrfynfvgygltesderidyeavrala
stmrrfgpwpmntsqrHSFFVLCKlsgtgs
>Protein855 86
ttheyesktlakAFEEITGIKvkhdliqegdvveklqtsmqwsrscrrrcsrarASADGC
TPLGASVSRGGATNSPAAVYALTKyv
>Protein856 60
krfadkpgnwaffgfesyeakqgilqaddacaachkANAAQDMVFTQYYPVLRaakpgkk
>Protein857 20
GFLYFLDKqgdvsrakmvrr
>Protein858 205
mlnsgqtcsaltrLLVPADMHDEIVDAVVAEVAQAKLVDPTADEPDLFHAFGPLVSAAQR
drvrdyiqkgidegadlviggpeqpedqprgfyvkptvfanvdpdstiaqeeifgpvlav
ipytdeddairianntiyglaggvqsadveraksvarrmrtgqvdingggfnaaapfggy
gqsgngrergewgidgyletksiql
>Protein859 22
manalakVAHEFQPLVPPRgsv
>Protein860 47
IVSTYTPGGTADVIARTLATSMSELLGQPVVVENKrpalpapsapwp
>Protein861 24
rkVVNAIATGNKkpqlllilllfl
>Protein862 32
qsspelfqvreasaaifrDSPELLSTLTKvtt
>Protein863 26
FSYQLMSATGIGAAPLMMNSRrqsci
>Protein864 39
mtvpgvyrkVAFVDVPYNHEDVGVSSKfakldsilhspv
>Protein865 34
enedgtvrLDFTYDSILKnvyerslkqisdilyg
>Protein866 18
SAQTQVEQQNFEIRartf
>Protein867 17
rAFFNVGSPSPVFVRls
>Protein868 99
magkwlkyrGHLENISGNLFNGIINAFTGEAGTGKdpldgetktypdiakhlgesgvrwv
avgdenwgegssrehaameprfrgaaailvrsfarihet
>Protein869 39
rnldierptytnlnrLISQVISSLTASLRfdgalnvdvt
>Protein870 32
iedaannyaefqkAGAEVYIVTTDTHFSHKvw
>Protein871 33
lsdagkGPSDGWSFTNSFCSERyvggiekgrpp
>Protein872 31
lgtaiqkLAEEDPTFSVKlddetgqtviggm
>Protein873 48
difkEGQFVDVSGTTIGRgfsgvirrhhfagfvsshgtheyfrhggsi
>Protein874 44
kegrldpkkSFSLELPPYSQDLSDAGKgpsdgwsftnsfcsery
>Protein875 48
mklrytalsvaiacalagqgwadeaaakkWIDSEFQPSTLSKdqqtae
>Protein876 57
mtetspvgsvakvistledssqekldelrASQGLPVLGVELRvvdpdgnkvpwdget
>Protein877 42
VPMNVVAQRygysvhyevmndkvgqafasaaneaelrvagqp
>Protein878 34
GNVEGASFATNPAYFSALQTPAGIPFNEIRkeet
>Protein879 77
milseplrlteteetydvdatlhgggvsgqagalrlaiarALIELDPELRtplkragflt
rddrkkeskkyglkkar
>Protein880 58
kleelrqhnivsfkVLFIDGLNVGSYLRdtliadrlstpeeammeiyrrlrpgdpptl
>Protein881 32
lqkGLFEEYAEFGRghahdlapfdtyhkvrgl
>Protein882 73
mpddedalfgpvnnpnqlervqgfierlpghatvsaggsrVSALGDGFFLEPTVLSGLRq
ddeaiqneifgpv
>Protein883 62
aqthfpnldiqiyplvvlpstfdngegggraaqlngsrALLDLLQLIDRqnqdieqtpll
in
>Protein884 37
lngeegpfgvpsvlkLVETLDSYVPDPVRaidrpfll
>Protein885 38
mviddsktirrtaetllqkAGCTVITATDGFDALAKia
>Protein886 26
mkindnggsdltvkVNVDVGSRntsq
>Protein887 32
agkgfefvdeikggvvprEYIPAVEKgvveal
>Protein888 45
LAEISADIFPPGVFNVVTGQGETAGDALVKstwspvrekppvtrw
>Protein889 63
sysqqngiasgslrIEASQDAEDAIGFASLTLDKlfvlgrvvagsdqievklgsaaaqns
ivl
>Protein890 44
hnvpvqsqtensaqqstrYFFGQAGRtkcnmvlqifacrpaasr
>Protein891 135
ltriatpeavdaiheasasprgevrVAVAASANLLPVPEADQVLTRlladpdsspdcsri
rmsacksALEITGVGYKaqlqgremsfnvgyinpvtytvpagidvkvdkqtlisikgvdk
rlvgqvaanirsikp
>Protein892 20
qqdphhqpgkSLPMFQDAAK
>Protein893 42
FPAVNASIDGNDIVYHGYHDVGVAVSSDRevwlcrlfvmlsv
>Protein894 40
rrvtvprslkkGPFVDTHLFAKveaalaasskkpiktwsr
>Protein895 48
malnlerDSVGAVVLGAYEHISEGDVVKttgrilevpvgrellgrvvn
>Protein896 24
mttrTVWFSFAKaqlrryanlagh
>Protein897 59
kegglpddyepevlrpfkEAVVQQVTRslqfffsssqyndvdhillaggtasivgladi
>Protein898 72
mriillgppgagkGTQAQVITQQFQIPQISTGDMLRaavkagselgvaakkimdagglvs
deiiiglvkerl
>Protein899 91
pnvagltteaevrAAVDAAVPLPGDIQDSNTKvdlrfgltmlehkvsievwgnnvfdert
kfntfdipfrgvtgerargqfvqeprtyglt
>Protein900 65
maehvrhlaqasrVPIVVMPNAGLPSVVDGKMHYDLTAEQFVEHQTRfveelgvtivggc
cgttp
>Protein901 19
minrVILIGNLGRdpevrr
>Protein902 23
VAPEEHPVLLTEAPLNPKpterk
>Protein903 64
naevtlaavakTLTLEVAQHLGDNLVRTISMQPTDGLVRgaavsdtgfpirvpvgdvvkg
hvfn
>Protein904 24
mhalgengngrTFEELMPQIRacl
>Protein905 73
hclrenkqkntvcyqkMSNWTLIGRTIPSQIYMTPVRYYLTSYQRRRTYYqlaqqvlkgr
lspsehqqmlrlf
>Protein906 91
mtwerivdekGIFWPCPEEGHPGTPRlyeggqfahpdgkarfhpityrppaevvddeypv
wlttgrVISQYLSGTQTRrikplveqypepl
>Protein907 135
pkthyvdnnifcsqeifdieqqtifskvwkfvccesevaqindfrTTTVAGIPLLIVRgp
dltiralvnscshrgvkLVEETAGNARkfeclfhrwtydahgkcidipreeayecvkidk
aqcglkqvrceimrg
>Protein908 47
mvistvraqefrfgltaspvfdwlrVEGDQSENIGTKfgfqygllfd
>Protein909 134
sitvygwhyltrLQAITSGFDQGSVRidgtlygeslwqqmayggtsgqwnigrkcttfka
tagqdddsysadgtaemnvfgdgvlrysrqvgygakYPVSANISGHLRltleandltdgs
yyagfanaqircaf
>Protein910 80
agtvrvsynryenelgagakakadqfavgyvyglskrTSVYGTYAYIKnkdgaklynlga
gglktngsqqgvqvgvshaf
>Protein911 58
hkfersnqdtsinqrprvaagqrIVEGDILAEGPSTDNGELALGKnlliafmlwegyn
>Protein912 88
rpideagpvateerlpihrqapsyaeqaastdlletgikVIDLLCPFAKggkvglfggag
vgktvnmmelinniakahsglsvfagvg
>Protein913 36
ckngylfdgfprTIPQAEAMKeagvpiefvleidvp
>Protein914 87
gkvgfgrgkarevpaaiqkaleaarrNMISVELNGSTLQHEIAAQHGASRIFMQPASEGT
GVIAGGAMRavlevagvqnvlakcygs
>Protein915 32
kkfvvlalflkAALLSHSNFGTENTASAIKcv
>Protein916 32
narVNEFGFLETPYRvvdnnhkvtddvvflsa
>Protein917 40
mgsprpntqkvgkitraqleeivaikkADLTAADMDAAVR
>Protein918 22
mhyftdaykATAQAFGGIGRkn
>Protein919 56
mdsaglgalaggirrtrdaggdivvscnratlvrLLQTTGFDKIVSVVGSVDEARl
>Protein920 71
AVELPFLMPVEDVFSITGRqfllvllnflslcqlktyslslvvvpllqdvlsvvlstlei
rlklsvlalkk
>Protein921 28
VEDSTTVAGTKsysstaqafatslsnct
>Protein922 77
vdantaktaankLAVSMNAADASIKttvadsasikttvadsaaaykatqvalekLTGETA
GANIETLNMTINDSLLK
>Protein923 52
vtiinvgpadndavirkALAIGADDAVRidadpsdayyvaeqiahhaksgny
>Protein924 57
rrrcskwplrcrrrqerLSLCTWCATWPKpwepnrpawgdlfpapmahpsawspwhl
>Protein925 39
msinpeqfaaankATVDSLLSVANTALASAERiaalnln
>Protein926 20
NGLYGAIVIGPKdrsiviqs
>Protein927 53
dgitpeedgkrgpvkfiedlrarGNLVAYVGDVVGTGSSRksatnsvlwftge
>Protein928 41
msrgpivaailekdnavedfrkLIGATNPAQAEEGTIRkrf
>Protein929 292
maiislnatnrvptrkggarklragglvpavvyrAGADAFPLAINPRDLELGFTSTRnpn
tmvelklddgasrelklddgasrscivkdvqrhplsqkivhvdfyeittdqkGDADDLFF
PDLDLPAGYEYTDADLPGTLHSRrgsesnawsesynlyvggpilkdLFIFAAGELTKkne
sAAPSALATPRrvtdtttntpkfygVDWNIADNHFVELSYLRrektdqdgvfydydfeta
tvgalqtavptpfdqtneywiakytgyltdsltfsatygradlskqqinpsi
>Protein930 58
vhfytevrykgtkTVAVSSDYGEMVKfsdmwlapkqgtdaalamamghvilkefhlqn
>Protein931 103
miltpdefqatlykdeiepnikkGAVLAFAHGFAVLFNQVVPRkdldnqvvprkdldvvm
iapkapghtvrsefvrIYYSLNYDRldamhrGIDLFEEWTQAR
>Protein932 33
ndlyrrvinrnnrlkrLIDLGAPEIIVNNEKrm
>Protein933 21
asrpsaapaskVPDVATLVDK
>Protein934 35
tegkgekqpvadnktdegraknrrVEIEVVGTRsr
>Protein935 32
ylgskvdkAVITVPAYFNDAQRqatkdagkva
>Protein936 33
vyitsfsgtrlddiakEVCMANVADQARlgfai
>Protein937 45
ATTLLHFLDADGAAADLVDLARrrcctsstptgprptwstwpvga
>Protein938 20
GGQPANFLDVGGGATKgacd
>Protein939 265
laegeqlkevgcidchveigakkkadhakelrMPTADVCGTCHLQEFAEReserdtmiwp
agqwpdgrpshaldykanvettvwaampqrevaegcsmchtnqnkcdschtrhefsaaes
rrpeacatchsgvdhnnweaysmskhgkmvsmlgdkwnweaplkdayavggqsaptcasc
hmeyegeyshnmeyegeyshnmvrkirASANYEVSIADAKGILVDNQGHETDFVFDGSTS
ANAGVVKfstnaegvtkpaavstla
>Protein940 150
mlrrvrVVDVGDTNFLVDEQAERHLFEEENERvmtqggqpargeplllgitkASLSTESF
ISASSFQETTKvlteaaicgkvdylrglkenvimgrlipagtgiptyrrLSLNVTVDEPA
PPVERmdpaiaiaeaangapqaiasggaee
>Protein941 422
myrsrGHLIAELDPLAAKspeiheeldpvtygltiwdldrkfqtgpgsiynsvggeesmp
lkeilrvlrdaycrtigvefmhmqeveekrwiqeqmesrepfslsgdeqihildllnkad
aleqflgtkflgqkrfglegaestipildelltlasanhmdsavlgmahrgrlnvlvniv
gkryqdlfgefeqlidedavqgsgdvkyhlgqrgqfksvagnvidlelaanpshleavdp
vvlgiarakmdqipknvenrypvlpilvhgdaafagqgvvaetlnlssikgykaggtihl
vinnqlgfttppesarsseyptdvakmvqapifhvngndpeacvrvarlayeyrrefgla
yeyrrefgkdvvidmvcyrkhghnegddpsytqplmyqridnmapvrYTLAGTEVSALLG
Rm
>Protein942 55
ngeniqigtpvvagakVTAEVLGHGRHDKVRIVKMRRRKHYRKQQGHRQWYTEny
>Protein943 51
ttclysdivlptatwyekHDLNTSDMHPFIHPLSAAVDPAWESRtdweiyk
>Protein944 337
ypaaspqgarqlsrraqhrspgprshifipdperaahsaeglksgyfpkliahvndeetp
rssasilklkengkMADYVAAVDQGTTSTRcmifnhsgepvglhqmehkqiypqagwveh
dpmeiwartqdvvkgalakagltaddivavgvtnqrettvvwdkttgkpyynaivwqdtr
tdkiikvlegsvgqnrfrdkvglplatyfsgpkvkwmldnveglreaaekgkvcakrpkk
amlslatsipglfgtspvglrMEAVMDEPLILINEKkvssmkdllpvleqvaklgkplii
iaeevegealatlvvnklrgtlnvsavkapgfgdrrk
>Protein945 32
ytreqvfggrqltqdvqsrYGLSFEEAGRakk
>Protein946 24
vwktwlfqpkkEIIIGAAEEEVRk
>Protein947 43
madgqatkIYLPNDTSGLLSSIAGVGELLRatkepaegetvdg
>Protein948 78
metqekLIEVAPGAKvwgevapgakvwgltfngsipgplivvhegdyveltlvnpkMPNQ
SLSDDDARavyefmrknd
>Protein949 90
asakltapaytdaraaskkadlaessdtasrssilvglkSSLDTLSTLSTLKtvntantk
vqldlvkTINDAALNQNTGVKvaslakaan
>Protein950 41
vsaggqkiavikvirEITGLGLAEAKgladnggdikkgvsk
>Protein951 377
knaddakaavaiakTTATAAAQASANAAQKaniadvtantavkaaapttakvatstaaaa
gltapavtdakaadkvaalavisdaasttaaaaaaataataattstsinrataiaantkv
avfnaavtaasgkantantdaldatakikvlktramtaaavaatvdavadvaaavsavsa
aatdvayanrkaaqdalaadqtneikiralasaqkayedatkvakdkakeataaaevark
aktaadtakiaaddaktaadgavttatnkataaqktltdaqktltdakadlvkandalvk
akgdadkadatkgdadkadatvdvdaaqkSSGQQSLHYGRieqlfaggrietlngtleip
tvpassagpdiremimd
>Protein952 313
aaedtvdaatdaahpdagqartalksvttqastqaktvagqarSAAADVAETASTGAKtt
agqaraqakrvadtaqtgaktcrhgtdrcqdrfrpgpcasqagegdgydsghvaplrrir
cgrrrrqdPYNPNFRRNDERSQYKIGRDIRHPKvrvvgeniesgiftiqeaikmaedlem
elveispnadppvcrivdfqkfvyekkkkekelkaktkkqemkeirftphtdehdfefks
khaenflkegnkvrayvmfkgraiafkgqgevlllkfaqrleevgvpdqlpkmegkrmfi
tlmpktsgvkkpv
>Protein953 33
hdqvykINLIDTPGHVDFTVEVERslrvldgav
>Protein954 44
adiaslqlaqggvaatdsrTMSTSSQTATLKftnplvlaagtsa
>Protein955 33
iglfggagvgkTVLIMELINNVAKahggfsvft
>Protein956 138
intgvtfdkvylqykrqdkygqgydntpdaienfswgpgfdgvvrpwtpavttpqgtsql
irpysavkNQIEDALNTGTTFRtgisveggndkytyfmsynntnnngifdnqfykrnsit
anasakfndkvsskfnlq
>Protein957 46
nyslswthdwldrFNTTVSLGSSKddytvkpgvvgavarnddtkty
>Protein958 29
mqvpritkITLNMGVSEAVADKkvmdhav
>Protein959 23
eirlalehnqpvkLSGFGNFDLR
>Protein960 220
menfiygqnrLANSINYVSPKfldvfganitiqpgeqgscstvpadcnenhladgysaal
syeddslylsyamdkeildsrvggvdtdamrfnarykmgdmmisgmyqmaeptktggant
ldkedsfvvsgsykmdmmtfrgqilmstqdmvmgvgstnksvdttligvgvdynmtettk
vfynmtettkvfgnlamkktevnvagkGVLVPIEETIRgf
>Protein961 52
itykDLAAVGITNQRettviwdkntgkpyhnalvwqdtrnagivaemakdgg
>Protein962 16
HPSEVVTAGQEITAKf
>Protein963 80
LVLCDVLLPESFEPHPTNTRrrvccggrevrqprdvdgyragvhllqgrspprlagkgll
lprtsgpvllrrwrrgnrwp
>Protein964 31
mahrgrlnvlvntlgkAPSMLFAEFEGKkkt
>Protein965 45
msgkgvqidaqrMSGVTTWASNNSRadvivedvrigatqitkdit
>Protein966 34
rklypnvdfysgivqrAIGIPVNLFTGIFALARt
>Protein967 84
mqsvdvegswtrayerslkdfqylikSGQPIYSGMAKissayqyhvltdlfgaipfseal
qgdegnftpkfdteesvydalipl
>Protein968 24
navvieckVPLSEMFGYATSLRsa
>Protein969 398
AISQQINNLDFHRtkiakAISQQINNLDFHRgsqgdgqilielsqssvpvdvqqqgnkii
arflgaklpeklrrrldvsdfatpvksidaynegsngvmviqpqgefeylayqadnklti
svkpiladgpkrkkdftytgeklslnfqdievrsvlqliadftslnlvasdtvsgritlr
lqnvpwdqalelilktkgldkrtvgnvmlvapadeiaarerleleaasqseqlaplraey
iqisyakatdlqtmitsgvnssnsenqggsntllssrgsvsvdarTNTLIIQDTPKkiee
irdlikkieeirdliakldvpvkqvmiearivvastnfakelgvkwgvahdnigrnkrim
aggsrttlteirTTSTSSAPKrtsrcvrrsacaqgpgr
>Protein970 124
mtvwttsqnphpirLLLSAFTLGIPEHKlrvispdvgggfgskifhypeeiitpwvarki
nrpckwvatrSESFMTDSQGRdhvshaemaldangritgllvqtwadngaylstfaplip
tafy
>Protein971 54
LPTLMDVPYLLGIQVDSYRrfcrtvkspnsvkilvfklhlnpysqfkairvmph
>Protein972 79
mtykcaivdvpfggakggvkinpwqytedqleritrryttelikkNFIGPGIDVPAPDYG
TGPRemawildtyvtfkgg
>Protein973 43
igaelvkevakkTDDVAGDGTTTATVLAQALVReglrnvaags
>Protein974 55
rfikgdnvrivdgpflgfngavddvdadhsrvkvfvsifgrSTPVELGFLQVERi
>Protein975 30
rrtknnpvllgeagvgkTAIVEGLAQKiis
>Protein976 257
tiasgatsktvadaytttvtnegdlvvngdaslnlalkgsstqirgfsyavnpadavngn
nllagvennspvgihhgvgasgftdvrLIDASQFKgkLGFTAAITQDTIAKyvnlidiap
alpaadianngnvnfgvrganfiytggndddtmtvviddddtmtvvidgaaassrstvis
gqsdftfafnggegndaitvqvingnlaggaqawynnqkLTAQFEQNLNYENGAADVASG
RYAYMALDTGVGRsskt
>Protein977 40
npgkEVGGSVTAAQVEEIAKiklpdlnandleaaklqveg
>Protein978 16
mlwkkVAPGVIWRnrl
>Protein979 13
rGSWLDFEFDPKd
>Protein980 32
aglklyvkrVFIMDDAEALLPTYLRfvkgvvd
>Protein981 292
itldatvfpwftltgrfgvdlattkgnrffhpqsnvgyarLGWIEDYSDLGRnlntnifa
mfkksagkikgslitgmsiddrrsetgslygekfylpdfnsinntdpttqrtkniltrtr
ligafakaelnfndflignvtgrndwsstlpvenrsyfypsagltflfsdlpmwkgntgv
ldfgkirasfaqvgnpappykiqsrlvpqtstgggflfdfygdnpalkpetvesfeigtd
vsffkgrisldlayfsktirdqivvqrlsygtgfifgllnggelntkgvevq
>Protein982 100
nhknvfilalnddygtgladdltksleaaggkvvgkeiydpkATDFADVVGSAKNADPDA
IALIGFDESSKvlstmieqgigpanvpvygvdgnmgnala
>Protein983 45
GAEAAAGSEAAAGADAKprqrravkqppertprrarhpprlppqq
>Protein984 80
ILPVEDMPHMEDGSPVDIVLNPLGVPSRderwsdsgssprscsqgpwpqdwrhaacplqc
qgsarfsrsdlqlqrqvres
>Protein985 30
mlkEHTTASGETIMVPDRyvrasdfngklg
>Protein986 15
mkNPSMTLSTYKdgk
>Protein987 28
mrVGINGMGRigrlalraalgaaerpsd
>Protein988 31
gaaiiearGLSSAASAANAAIDHIRdwvlgs
>Protein989 25
mrIVGTLGQILGPRglmpnpkvgtv
>Protein990 42
GVTGENLLQLLESRvlilwltawvsqllapspvrscgtmecw
>Protein991 30
lqtgikAIDAMIPIGRgqrelvigdrqtgk
>Protein992 32
vvwhpfvgkgkLNEFEVEVAEGGTANLKaeik
>Protein993 34
iaappevvfdlvadnsawgrWAIGIESEReaegh
>Protein994 31
segarTTPSVVAFTKdgevltgevakrqait
>Protein995 65
mnepvagetrskadavaealnnllyelvlrcikdenegprHYYDISVIGYGPGVGSALGG
ALSGR
>Protein996 32
ygirGIPTLLLFKggaveaqkvgamsksqlta
>Protein997 42
mgfvdpfrtstgwlarYGDQEVSQFRgaeliaekwgisreqm
>Protein998 63
iqvikevrgltslglkeakDLVEAAPKAVLEGVPKDEAEKAKEALEAAGATVEIKsirlt
aqr
>Protein999 68
rkGQTGENLLQLLEGRldsvayrmgfgisraesrqivrhngvlvnskrvnipsylvrpgd
vvelteaa
>Protein1000 80
FSIMSEDDYDAKfkefgdefvakmgaegirdllesieidseierlrgdltgsevkvkkns
krlkvleafrksgikpewmv
>Protein1001 44
CIAYTTDASGLASTRqqsrqVPGDHIILPELISKgtprpdgasw
>Protein1002 64
LVPATASEPSKhkfafhfgqagtrycASTAQSGYTVTAGRtyrcrkgvhcaewlysdrwq
giff
>Protein1003 44
evevalddgtiarAAVPSGASTGAFEAVERrdgdkkrylgkgve
>Protein1004 23
EFVTALQLDTKstasplrflleh
>Protein1005 33
rrLFEGAALLRrmhrygllsneelkldyvlglt
>Protein1006 38
skhqvlatvvkAMLQDIATLTGGQVIAEEVGLSLEKqh
>Protein1007 79
nkltdaarkatetlkdyleqvgealrqaperISDSVLETANEAVERiqplaeslkprlek
lpmvgdlvaeplevpakka
>Protein1008 33
mrlteagrQMGLVDDARwesfsrkreavvretq
>Protein1009 38
ATAVLMGWNQVPGVTVNRcswagtrspvspstataprp
>Protein1010 263
kvptsnadwgtaatllnnklevtkHFTVDQYVASKdiavlqgllidvtadvgtvavakTA
GTNSINLSTAVATTQGTAGADTFKAFLANGENTLQSGDVIRggagndtlladistnsyng
tgvtsenaiafetssvetiklrsqhsanannngdnnlednnngdnnledaevavdaerLV
NAFPFVKkvtwatgidlktgrpnyvpenrpgdptagadgkkgqsvfsapsflggknqmpm
ayspdtklfyvpanewgmeiwne
>Protein1011 20
maggrIVMNSTFDDPKiveq
>Protein1012 32
vrVHGGGPSGQAGAVRlgvarslngvdaelnr
>Protein1013 33
TMPIHQSNVAIFNAATGKadrvgvkvladgkrv
>Protein1014 62
rrsyapgqhgqkntrISDYGTQLRekqkvrriygvlerqfrrtykeadrrkgitgenllq
ll
>Protein1015 12
LSVLDASQGPAK
>Protein1016 21
mkqrGLSQQDLLAAAKtyvpt
>Protein1017 51
qvtsierqltaqtrTAYLNASADSYRvaarqqavksseaalaatkagydvg
>Protein1018 31
kfinaelrLEVTPNITPDGRinmelfinkds
>Protein1019 80
msttildrVVEVQDQVVDSLGKakspavnatkakspavnatetatkfvqervevalrpvp
maekDLVHAIPYAAIQRgel
>Protein1020 77
dtgynsfqavrTVVSVADDMFAVDAARptilhsrptkslsraststrlavlpmrkvlptg
plrsmrrapllaplspt
>Protein1021 67
malsytdvkGALDAAAAATGGKfvafdasyyistyssvtnvpnplsgfsgdplqhyvehg
aaqgfkp
>Protein1022 31
dygtaearTTYGVIGVKvwifkgevfdqpap
>Protein1023 36
maagkskIIYTLTDEAPLLATCAFLPIVRaftapag
>Protein1024 809
esnrgldinpadiesvnvlkgpsasalygsraangvilittkkgskglgvnygtslsfdq
vnkLPEFQSVYGQGSGGGGKntdgtakaegtfsglntpnswgpkiggtalpnrydnvgny
fetgrtfsnnlgisggndlilfrlslsntdqkgiipntelnrktirlnagtafkklsvga
naaysitndikaqqgsnlsgimlplfrapesfnllggdgeggytnadgsqqsylinydnp
ywtayhntnkgdvgrltaslnfkydlakwinlnyrlgtdvyndyrqqifdigsnnisaeg
eiwennfkneeyihdlfavmnkqfnvisttltvgtqlndrktknvfargqnltvpgffnl
anatdkytdnsitrrklagvfgsldlgykslvylnltgrndwastfgpnsdgsffypsas
isfvpselfssslvpflklrasyavagrepnaytsatyfvnptftdgytdgisfpylgnn
gfsysntlgnsqlkpeintttefglevrlssfskldltyynsvasdllisrpianstgfa
aitsntgemvnkgieaelelnlfkgkkfnwdinlnyskndnevtklapgvdqlsleaaft
gigsyaivgqpngaffgskwkrntagdlviganglplkealegyignpfpewlggirntf
sykglsrntfsykglsltglldirqgqslwggtigrlnrlgrtkitenrIEAQTADTSIS
FVPPLDGNPISRptrasascprsmatrsaassstaavrhswpqtalkepsrsvtrsasrr
rltaastsrrrprtlslistpvsesicsf
>Protein1025 15
lqpdrrVDIEVIGTK
>Protein1026 113
mtvvidgaaassrstvisgqsdftfafnggegndaitvqvingnlaggaqawynnqkLNA
NIAIGAGDGDDVVRtpgagdiiidagtgndtvytdntgslgvnaiangastaa
>Protein1027 31
mkvlqrMEVDLSEFGVVEQHPKmegrmmsml
>Protein1028 69
snligfslnsqqddsrIVMAGSANMPGVIFDLNPVEHVDISGLTNKttnhtvnlgdilig
asadnytli
>Protein1029 30
mtrIFTDDGVSVPVTVLDVSNNRvaqiktq
>Protein1030 28
mqdrggnakSAIVVSSGTQSTSRfgirg
>Protein1031 34
ltselkgetkTPFLGDIPYLGRlfkrtsfvaakq
>Protein1032 31
pegaapgtkGLSLFLVPKfwvekdgsigarn
>Protein1033 267
mplakipeeqkEVALDLIYNRrgtegtlsegdkdydplvkLLEVFSDVNAAEAVVEDRtd
wtledilshriidgdkegltedldkamaqgiaplsiindillagmkivgqrfgagemqlp
fvlqsaetmkasvahlephmekdendtgkgsivlgtvkgdvhdigknlvdiiltnngytv
hnmgikvpitemidkaletkadaigmsgllvkstlhvgpagevhagharqparadlprNL
YDIYVNDSDLIGTHSRlqqsvnltdfm
>Protein1034 81
veridvsqtdtrTVFTAEQLQEIAVPRdvnavallapgvinstaynssssnvgsfggsaa
senayyingypvtnpltaiga
>Protein1035 473
pkqktnpegdpttsvsapkaetkkdphadakrqkVVTPEYMFLEAPRtkefitgseaake
airrsnvdlaiaypitpqsetmqlvgvlygegyvkeyyrgeeevgvmaaiaggsragvrc
ytatagpgtlrglegiaswpghrlpvvamftcrvvnaplaiqpdnievsyllncgmivfh
aenqqdmydftlagfiisekndvtlpvgvccdgffvthargyvrmqdrgmklpprepwrg
avpvanlgvILPGLDEDVAKqvlrsfkkkkitvragvkvsghspdgsggttvnfgdgesi
ecdmvvvsvgrRPYTDTLLAEGTGVELDDRgfvtvndtcrttvdgvwavgdciatpqlah
vgfaegicvigdilgehpvpvdyhnvpwaiycqpEAGFDVVVSTHRkEAGFDVVVSTHRy
mgnsIIAENQGDGTGGRIIAENQGDGTGGRvlgvhmvgpwvteqlgqgylavn
>Protein1036 60
pasaspacwtpsesstrVHEVPQLETTPFHPRctrcpswrpprstpvppmasprstatgs
>Protein1037 32
tglqkVISTTSTSDVTLNTLKnlvaldvtgng
>Protein1038 65
pdnggnskvdanliyangplavalsynkvqtlekNWALGANYNFGAFKIAGSFQDPAGLG
Kgftl
>Protein1039 65
DTDPGAVDYAVYFDQNSLRNVSSASSSINVRVLDTYSVASGTAELKprstsacstptpsp
rapps
>Protein1040 134
whplyytirveqvalplypqwgtepngyyipprhsprgyarQMFGPGVDNAIEKylvpsr
ELLAVLQLWRASQQIVFRYDVIPGPKVFETQIHGKrfdmyndtvlgfnksgkevariqve
epiyirpaervnwl
>Protein1041 64
mlpdelfvdnsrrSVALALLVSEIIAKnsiktdaervrALVDEVAQSYESPAEVVQWYYS
SKeq
>Protein1042 34
mevrellskYNFPGDDTPIIRgsglkaleagdak
>Protein1043 58
mnkAELIESIAAEAKiskadakraldafvnnttkalkkgdrvalvgfgtfsitkraar
>Protein1044 129
sptgssnttwwnrHSYVGLSSATLGTVVGGRldgvrygifnkydafaggnignftqmtsq
vdrannavayispsfsgfnavlayssnignsnalglaaqeggnsvapsvngnagdatlyt
anlnynngp
>Protein1045 129
mkkiifllfalsftvalnaqnvlprfttatygrtvgaklnayvavvdtagadtsylypka
aktivnltvadsivfkFASVQNSYVGDEVEIIATNASGSSHLIKfmttnattsssgnvtl
astlgavir
>Protein1046 32
meqpvisgiafnrdeakltvrGVPDIPGIAFR
>Protein1047 17
kSSTNSELLCVMIARll
>Protein1048 138
sevdgtlnvlfdtapsaadyrvagdevpgdakldlpttpsgvprHPAYPSGHSTIGGAAS
Rllawffpahaveleklgdnagqarlwagvhygsdhtaglslgrtvaelmirqlerdgvg
tpvtyltppsndalqahr
>Protein1049 50
msefitpiailgdkvtkFTTELGFKglqnpdevgaaavdylrvvghmvfg
>Protein1050 33
ikGVDLQFEKnkitaligpsgcgkstylrslnr
>Protein1051 58
mvkAGNMPFDVVIAAPDAMRvvgtlgqilgprglmpnpkvgtvtpdvatavknakagq
>Protein1052 38
vllkslfdaklekFAITEPYQVVGVFPIGAEYLHVRdq
>Protein1053 29
qaatlkarVPFIHFFDGFRtshevtkifq
>Protein1054 72
fntvdqvtttvsqvafdardlndlrsdvntsynlykSTVYVTFKGLQSSTVTVSGTGYKT
TNLEFNQAIKna
>Protein1055 32
rkdaqvikAMVPLSEMFGYSTTLRsmtqgral
>Protein1056 41
mpqtrehillarQVGVPQLVVFLNKadlvddpellelveme
>Protein1057 106
gytgtvpeqlaavldlpsvtfakEVEIADGTVKvrrQTEAGYNDVECSLPAVVSVTAGVV
EPRypsfkgimaakskpvenltaadlgfdasqvgwagagqeiidia
>Protein1058 33
GYLSPYFVTNSERmeaviedpyilitdkkissa
>Protein1059 31
ILGFAALTVVGDGEGRsawakvnpkkcrllc
>Protein1060 15
APANELVRrcswvki
>Protein1061 18
maekLAAEILAASKnega
>Protein1062 57
mcqnfydirTFGAVMTTEVNCGQVRgpvqfsfarSIDPIFQQEVTVTRcavtnekda
>Protein1063 31
mrIILLGAPGAGKgtqaqlimqkfgipqist
>Protein1064 33
tisteealalgatgpilrSTGYAWDLRrsmpyl
>Protein1065 47
tisgqfrLGIDSVAAGGATAAGANLTSRtrvtdenstlrfageeklg
>Protein1066 55
afpfigqqlrgggkskqrrIVAVEPAACPSLTRgkfaydfgdtahltpltkmhtl
>Protein1067 1162
TIPLIIEDKaarTIPLIIEDKafvpkdvslqdgrwntsawgaegdlwfshvyeslqdpaq
engvnavgrwyygplfwpifpamydlptgaygdetitpesyhdtpvvngvayptlnvdpt
tyrfkvlnasvdrhitinlfegkvtgkladgtpvinplgiasevdmvqatvplpaeacpa
gqtrpevrntagdvtgyctpehwpmdsraggviapsaagptlyqianeggwlpnvaaidp
sptlyntdkgritiynvegpalvltpaeradlvidfsayagktlilyndagapepgsdpr
nnyftgvgdqsggggaedtkpgygpnmrtmmqikvaniapaaalnvanldtkiaaayvas
qpkplvaqpayagfdaawlnlsetqsyadFTPGTPSAAFNSFTPGTPSAAFNSVRvlnpg
tgylksptvtftptngqgsgatalatmkidhltvvnpgsgyitapavtivanagggtgam
adarlapnamtvtnggsgytsaptvnfpfppdgatkpvavatvsggkvtsievttpghgy
aavpfptftggggtgasatmtagidavhlfspypttpeavggggytdftqvainlvggta
ldaqgnplpggavvtasgrlfdisilaegsgytappvitieappagvghvtataevdrag
gAVQELHDATYGRAVQELHDATYGRynntlgielpftgafnqttiplgyvdtaseivsdn
etqlwkfthnglfnqavhfrMFNVQLINRvgwdgfvappnnyelgwketvrINPLEDTIV
ALRPKkpvlpgfglplsvrpadptqplgspfgftqidpatgnpaavvndmvdygweytiq
naivsraendfirpmifhakeavpaapsevavalttgvanvtwkdnasteykfeiwradr
lpdttvgdftlkgnalansggyvdttistggtntsggdayvykvvavggngraessvavt
plsgagptaptgmtavaqsdtavrvswqdmaanelgflvernvngagwtalptatpvgnd
pillsnvLPGQTVQYRtgrLPGQTVQYRikavnaagysaektatvtmtvptmttvsaavn
spsqvtltwsapavpppsgyrivrtggtgpavtypvantattfvdtglaqhtaysysvqp
vdssgavpvygtasvasattyy
>Protein1068 33
gtgierVAAVDSGTVVTATRggvvdyidatriv
>Protein1069 60
msasevntqvalnlaganfylkAQGSVDEVILNNLSGVTGTTAVDLISGGKlvvaangvq
>Protein1070 118
atrlrlqrhgakgapfykivaadsrakrdgkyidqigtynptsipatiildvdkavkWLQ
TGAEPTSTVKailsykgamykkhllrgvqlgvvkaedvevkfnewlsskegkvldhke
>Protein1071 38
glpdlkVEQAFELTDASAERsaagcsvrlnkapiveym
>Protein1072 27
knggagstigsrNSYIDLMGGFGGVRl
>Protein1073 49
mnlesvlviadeidenlylasrnlvnilvveprYADPVSLVHYRkvlvt
>Protein1074 133
mfqkSESSNNMNNALATKldeqavvlsasynmdkltfrgevgmnnfdagavgmnnfdaga
gaeidttfigggidynftsttkafgnlamrkdepstafglkVFLENVIRdavtyteharr
kTVTAMDVVYALK
>Protein1075 609
mrdrveqrlgikDIEVLSDPTLDEIELYPSRikiprtledfctsekwdrivhtygkgfkd
mtliyrrdfkkapdvvayprdeediaaifdwcgengyacipygggssvtgpygggssvtg
gfwgperVIDGTNSTLTGQVTGGTLVKigsgsltlanttndqsntvisggilivndksnl
gtsngsvtissgtlqtnadmlgvdalsntiitsgsaggsintgghdvelvgqvtgagrlv
ktgggtltltqandynigtaldkdgnivatvgntvinggvlavsndnqlgvgaqslnast
vkedqykwelgnvkidggtlktnnsvksdrfiyidvagatvdvsgaanttvlagniknvg
avaggltkegegtlkigldltnykeddkfvitanddlkkvtikagvlevnsterdfgtkt
invnlaggelrvngdsdigavsltgnggaidttgatitagvisgdgniqkkgsgtlvlna
snthkgnttisegkvqissaaglgagtngklvldggslqvvsgaaidlakdtvitsnngt
vdttdnnvtllgavsgagqliksgsgagqliksgsgtfklaneantfeggvrikeTNLDG
VYAIGDLVR
>Protein1076 34
asrnlknvfiveprYADPVSLVHYKkvlvtkgai
>Protein1077 27
aeaikQNVEALIADLKrakpatskgvy
>Protein1078 29
megdkgelgegsiikLAEALDTYIPLPER
>Protein1079 32
kadkavrqltrthrrALAELFQDNDFHNIFRr
>Protein1080 64
mrGALDDGLINNFLAAKvflpglksrpgasytivsgglahmpppmpglwlatvknaalna
lsns
>Protein1081 27
TSGSTWTTSARasstpggwsttragwa
>Protein1082 36
mvtllyvlpsrpegkycefkTVSGSAVELSEVAFGR
>Protein1083 26
kytnrGLQFLDLIQEGNIGLMKavdk
>Protein1084 126
nphrwylpvapglatlgrFLFGGAGLGAAILALERttgrplvwataqylsyamideimdl
dvsipaagrhtaqarvvgrvgdreiltvnaalgerdlddtgqwtvmpevpgpnecevres
tgglgt
>Protein1085 14
MDLLMAVVGKkeeg
>Protein1086 23
GAGQNGAGGGQSGVVRasmaprw
>Protein1087 29
LLDQGEAGDNVGILLRvvlsvktlsvvry
>Protein1088 316
sagldldlainggnadgvykGLSITQTVIHDDDGLNTLGLSRsgaivmgdgtpgdatvlf
adnqttiivkidavgdnnaaagntamlqvgietptlviktsdiyvaasnanadetvtgld
hngdgdvldtetngstnsdsirimstnsdsirimnglslkVPMGSAEDVDRftsgasgwf
qpvpppktsstrrpkrDIGAALTARYDEVVDTITAEVGSPKpgppphwtcgqnicvtsar
rsprvttrwstpsrrrwghprpsprwcrpawpsvtgtatptrsrrssgkkswathwwsas
rsaslrpsprgttrct
>Protein1089 31
wrrADLGVMALASDQWRgrdgaglrpvapag
>Protein1090 174
mikevasrTSDNAGDGTTTATLLAQIIFRtglklvaaghnpmdlkrgidaavslvvedlh
khsrdiqdskeiaqvgtisangdetigrliaqamdkvgkegvitveegsglqneldvveg
mqfdrgyispyfvtnayispyfvtnaerGLSSAASAANAAIDHMRdwalgtngg
>Protein1091 41
mrekLANELIEAAHNRgnavkkrddvhrmaeankafahyrw
>Protein1092 30
lgttnscvaildgsntrVIENAEGARttps
>Protein1093 57
adygvatyrgttedlsadarlagvvdldvgactrGNPTAEHNALFANRngvranelv
>Protein1094 38
iyqeikGVIGLTYIYGIGPSTAKkncwmmlasitiqkw
>Protein1095 77
LVQPGPDLSPGTLARsspgrtcrrarwhvslrrrrsrlppacppsgwawsrswrgatprr
cgwshvgvlrcrphcrn
>Protein1096 46
myadyrFATVNGDGIKalindeewnrtvflptvgkrggaiieargl
>Protein1097 53
GADTAHIPVVIVTTKdqetdrvwgkrqgacdyltkpvdenllmsvirnlipgk
>Protein1098 122
mqiilleevanlgqlgdvvkvkdgyarnfliptgqakrateanlkefevrraelekvqae
klvaaqaraeklegarveiaqkagvdgrLFGSVGNADIAEAISKsgievskmeirlpdgp
fk
>Protein1099 32
igtfdcirIVATAMSQNEPNESGERgaivnta
>Protein1100 54
aalatlavsaqaqssvtlygnvdvavgrFGTPFADSETAVQSSVLTESFFGLKg
>Protein1101 50
heiakaydveseggvafrgaflidtngivrSQIVNDLPLGRnmeelirlf
>Protein1102 27
mtqtrehillarQVGVPSIVVALNKsd
>Protein1103 36
tghafghldflkEVGDPATGVPIGNTEANLKsaieg
>Protein1104 130
ssdtwaygnvrASAFSPADLLAVRfasansfyyapayargegsataiggwsylrnskgdi
linpttgfpitnanflpigdrnpdfvlglvnsfklfklvnlsflldirqggdvyngnehy
ltnrglsmrt
>Protein1105 31
rtnslnsghrACQGCGEALGARfaidaamka
>Protein1106 38
qnfghftkdnllltpkdyrEWIFVGAPVTPKdmndgkp
>Protein1107 97
rtvfddniysldanevssfsqvvnpnftflaqdrLNVYQLFYNLNAAGFANDSNDSYNDH
KlgvsahlepsvrlrYDAGLTYALLHDDRgtgassgf
>Protein1108 18
LFVGGLSWGTNDGALRrh
>Protein1109 101
maggndlgareryiglkHYQLGTIRlghidspfknsedsvdvfndsvnldmgtndsvnld
mgtfitgqtrNLYLAESDGDRipvsltrfglgdelgdvvip
>Protein1110 119
mlnsgqtcsaltrLLVPAAMHDEIVDAVVAEVAQAKLVDPAADEPDLFHAFGPLVSAAQR
drvreyiqkGIDEGADLVIGGPEQPEEHPRgfyvkptvfanvdpnstiaqeeifgpvla
>Protein1111 15
mgrNPATGETIKika
>Protein1112 40
llkttkkwklkALALGGQLYAAKistllrnyqitsklclc
>Protein1113 78
irALAPYLGGGRikgdgdltctatvaalqmkvtiqrkygtrwvnvgvpaqgtrynvyrVY
GTANTSYAPGIYRtkstg
>Protein1114 45
gneaqkqqwlpkMATGEVVGAIAMTEPGTGSDLQAVQTRaidngd
>Protein1115 10
FVAEELAKsd
>Protein1116 33
vnvagggesgqagatrhgitrALIDYDATLKpe
>Protein1117 86
peakvqyksqyenfiggewvapvkGEYFDVITPITGKaytkaarsgaedvelaldaahaa
adkwgrtsvgeraglllkiadrlean
>Protein1118 26
marDADQQLQSLRigasttlgnhvlp
>Protein1119 32
rETLNADLPLTVDHFRyfagcvraqegnisei
>Protein1120 15
SDANNTNNFFNSTVK
>Protein1121 31
rILEVPVGEGLLGRVVNALGQPIDGKgpita
>Protein1122 278
niaiiahvdhgkttlvdkLLQQSGTLGDRagdvervmdsnaiekergitilakntavkwn
dyrinivdtpghadfggevervlsmvdsvlllvdavdgpmpqtrfvtmkafaqglkpivv
vnkvdrpgarpewvidqvfdlfdrlgateeqldfpvvyasalngiagltpdtmaedmtpl
fqtvvdrvkcpqvdvdgafqmqissldyssyvgvigigriqrgvigigriqrgkvktntn
vvivdkdgkkrngrVIAAGPGARkdtgeriamdvkidd
>Protein1123 42
tprttrrtsnstrcgtssqrAFSTGNDLKparatarsapatt
>Protein1124 1077
NFVQNLFFSSRkNFVQNLFFSSRrydmgrvgrykvnrrlglgisldnriltqedlvavik
riininngegrpddidhlgnrriktvgeliqnqlrigllrmervvrermsirdpdqvtpl
glvnirpvvaatreffggsqlsqfmdqLSALGPGGLRrrLSALGPGGLRreragfdvrdv
hfshygricpietpegpnINDFGFIETPYRindfgfietpyrkvlkelpptvdglrghtl
dadvlmpgtedviaerntivdeplaeklnaikglksvrvkpyasrdvvyltadeeedaai
aqassrvnalgefqnqrpsarradsfqfeqpssltymdispkQIVGVSAALIPFLEHDDA
NRalmgsnmqrqavplvrpdapivgtgmewqaaidsgqvvvaknpgevvsvvgnkvvvqe
hdgtrreyrlrkynrsnqstcidqrptvykgdlldvggviadsssteggelalgqnvvva
ymsweggnfedailiserliqddkytsihiekhevdaretklgpeeitrdipnvgedalk
dldedgiirigaevtpgdilvgkitpkgetegkitpkHETAVSVLSDLVTNVLRPFRSLF
TNEMARlteyresadfrDLSSGPVADRlrpnptdvllvdvdeypevldellrATIGNTAD
PVSDASSRMLDDAEMPEATARgarKEDSQLLALGEWQWQRgrSAETPLQHVRlsvrdlrr
rskewmrkdptsglgqylsadlagfletadddqidhfgnrlkYAILLSSPLAETDPSSLG
RLYEERPGESGMTMTPLPIPQGTRgrqkaeevlistgvppanvgqyfakGAVAELAEDRi
rsvsiftssapvhpavmpgfrSGVYQEWLRSGDRDNPFDFARrarsrTETIPISRrgivq
margwqwarfaglvreipssdgaelldgdrwrtlpvrgpegaahdsreyfhvameafgme
llrhaetgqaedslrafdvlyemgdidgacqkwiangtlpsgglgvvgageadsdgerrd
qfkkwidaqlgeemaeislsegegyvarradfapllaeaartwanasfstrergirl
>Protein1125 49
mvtspypgrSGGEPEELLAVPALHLDYALIHANRadaagnaqllgedpf
>Protein1126 33
tgfklvldiflhrlsyklrkFIWEWTPKnmdiv
>Protein1127 69
vfdevrvpvantigeigrGFPQQMQQFQNERlvasyqavgamehalvrtrdylmerhafg
aplaanqyl
>Protein1128 46
rayfdrtpdaggfcywanqlrngrSLLSISEFFLQSQEFKntygey
>Protein1129 119
tpdefqaalykdeiepnikQGAVLAFAHGFSVLFNQVVPRkdldvvmiapkapghtvrse
fvrgggvrsefvrgggvpdliavhqdasgtakNPFCSFFVFCNVSHICATIFNGKivis
>Protein1130 48
yifgigrttsakilaevgiapttkikELSDSQLDALRaevgklstegd
>Protein1131 31
qitkhlnrlievvkVVDLTEGAYTERelmmv
>Protein1132 75
ekgcavaeeiyfdkkeqlqivqnsllpdetvfavydgkdvgtgfigltdrrVILQDNSFA
GGRvavtsvpyskvt
>Protein1133 33
pgseptqnrSPSWNSDQELRgfsiprngpaphr
>Protein1134 245
msiintqiqpfktqayhngkFIEVSDQTLKgkwsvlifmpaaftfncpteiedaadhyae
fqamgaevyivttdthfshkvwhetspavgkarfplvgdpthrltrafgvhidedglalr
gtfivnpdlrgtfivnpdgvvkLHDEHVAEGQNTRqrLHDEHVAEGQNTRerlisegqtk
hdelvgyaqsrhdellsigqarhdelissaqarhdeliatgeathnslledattrrdqml
aeate
>Protein1135 69
gfggalnvyelqkAMIAAGAAGTHWEDQLASEKkcghlggkVLIPTQQHIRtltsarlaa
dvadvptvv
>Protein1136 117
TYDVDFLRLGGSFNFGTYDVDFLRLGGSFNFGMATLKanygeaknyqlkggktkdfqigv
dvpmgsaltlsasyaksddnatagdaTFLYGGFRaaytlskrTFLYGGFRhdeddkg
>Protein1137 77
irgkqrvtgedksriivfiptgrpdakealdrAIESTPGAVALLDGVISTKwwyipyvyg
eqtilvegtplidpklk
>Protein1138 103
langgvvnfttngsptpakveglyvenaanlglgaagaqndvllnwpvasgasfykvyrV
ATVNGSVFESKQLNANGVIDGMNPDTAANRirtsdvtdpnvdf
>Protein1139 36
gqqvkrTGEVLSVPVGDAFLGRvvnplgepidgqgd
>Protein1140 12
kEGEPFDVALRv
>Protein1141 21
ikdqskYEEIINTQRqfyqvs
>Protein1142 62
aniksqikrnrqnerahernkavrseirsrvkLAVAAADQGSDDAEQLVReaqsridrav
lk
>Protein1143 54
mrAGVEGLAEGAANAGQTAPKalavtvltsddtaldhvapermrwameagcggl
>Protein1144 37
alrqeldlyvcvrpvrwfkGVPSPVSHPELTDMTIYR
>Protein1145 81
mrvaspptwaptkrTPGDEVALALDTASTEFYADGKhstppppssmpmantswpvraeas
mrasswptsatcatatrscrs
>Protein1146 16
SQVLLDEVRaggrinl
>Protein1147 51
peyyvaeiqpgkVLYEIVGVPEELAREAFRLAAAKLPLRTTFVARMIGQrt
>Protein1148 45
skNYAPLWGGVLTTGGNLVFHGTPEGYLRaldaktgkelwkfqag
>Protein1149 15
DLLPVLEQVAKagrp
>Protein1150 23
aprrcaarrrrNVAVGQAHIKar
>Protein1151 57
rrvarsahgqgrrNIENLYSEERrgtverfrtkhreplfggahvcatcrlrgpgqlv
>Protein1152 121
flpgglgglygqvqvsagegalgnkhtsfrLGYAAGPFNVAVATGKteagandfkmsnvg
asydfgaakVMGYINNSKkvmgyinnskygavkerLGNVNGTSNTGAKLFELGYEHSLSK
r
>Protein1153 56
diaslgiypavdpldstsrQLDPQVVGEEHYATARavqmtlqkykelrdiiailgm
>Protein1154 53
rslrLEQSITSQHLKilrsaelvkyrrdgkriyysihyanvkklmnivrkfes
>Protein1155 30
rhtrhrrphfcplrpykEAYLVDYGPRcif
>Protein1156 31
kpgqhgrtsgarTSDYGLQLRekqkvkrmng
>Protein1157 78
mkMVASGLPNNAPRwpevsamvkkilytykedarswermadwidrigwpaffekcdlpft
kyliddwrgsrsslnast
>Protein1158 32
vneiyntlkLEQSITSQHLRvlraagvvvtkr
>Protein1159 57
arggkiglfggagvgkTVLIQELINNVAKahggysvfagvgertregndlyhemies
>Protein1160 8
YAFISSYR
>Protein1161 50
aqekIVNTPGAEITGTRggihnsvtrivtkpthmiggyaqfsygfnyygt
>Protein1162 22
mrQTVAVGVIKevtkgawadps
>Protein1163 585
melvrrVVDTLALPVVEAPGFEADDVIATLAERaktagedviivtgdrdsyqlvedphvr
vlynrrgvsdyvlydeagiayvlydeagiaertgvkpsdyvfyaalrgdpsdnlpgvpgv
gektaaklvnkyhtadelfahaadqtpklaasleanedqvrmneqmmalvrdvdlpedvt
slrvgsidadavaelfgflefsslqdrfseafgafltapladgdarvleaelvvpttgae
araalnkarssavdglvalaadwagepgrspltglavvldasegevawfpepatgvlals
ddevvglldgsvglvahdakpllrslfglevevsslaldtklaaylldpadprydlaell
akyagaemageegtppgqldlgdgdgdgrdrvtarralataalaapmrealeargltkln
devevplvrvlarmedlgigvdrdelqaladrlvaevaeereaivasagrefnvnstpql
revlfdelgltpqkktktgystdaatleklrgehpiiehllryreveklrstygegllae
vavdgrFLPAPQGRayrlrkrsnhititvasrtlveednvvdink
>Protein1164 112
myqdeyilgfqkQITDTFSLGTRlihrdlkaaiddqcdyrpiidwalangftadggifie
pvdktqnsdiavynpgfafchlynpgrdsvfkmdvngdgvletveldadilg
>Protein1165 217
mrVNLDNMENVIATGLGAVDYKaagsndpdlnfnnqqnhfayngdldlrgtgvesvtfnt
ssvtyltvtvtssvtsstgvqqvvvgfdindnpifanvdviavanvptditvvyagelsq
naaqarfvtenpllassitaysnfdvdtvvdsitgvtsdgvnvlyaagggvnvlyaagga
dvlegrVALVYGQMNEPPGNRlrvaltgltmaekfrd
>Protein1166 33
HAISTVVPSRrgqfpprrerriglmpaadgqqp
>Protein1167 18
vsrINDNGGSDLTVKklm
>Protein1168 34
madpqgriipvpiqsnfrQGLDALEYFISTHGAR
>Protein1169 84
mnkgdlinnvakaaevtkVQAAAAVDSVLESIEKslkkgdrvtlvgfgtfsvslrkareg
rnpatgktikipkkkvvrfkagkg
>Protein1170 292
mvgtvtvtsdkitvtglnlarlsgevasielkgdatyigvasnttfkISESTDVSATEKs
tgyimavngtfpttigagqtltlntldvtltkmstgsktvapgtsgvellnvqvksdatf
dvsaynltatatagtgqnfnnfvdnkvtvyvngvdyewsnsgtltaksfsanadrfrvep
gtpvtvrvvgnvisnaanvpntyvftlqltevknvsngntvtvnksqagdtvtvkngtat
fkkatvapastrtiyanasstrtiyanasdmeigrTGMPGPEGSMVRafhge
>Protein1171 42
vgerVQLVGDDLFVTNPVRladgiekeaanallvkvnqigsl
>Protein1172 17
mvqgkVLGYSLFNLQER
>Protein1173 38
kgpghlvrrTYTEGGGVPCLIAVAQDASGSARelalsy
>Protein1174 66
grglttkarEALGLPVSTLFRlpenpadpgkgyslaqkmvgracglpegkgvlpgtycep
rmatvg
>Protein1175 92
gkttqgklvddkgkvllakGVEVDEATLESIPRklwaqialedeaaselqhvfrelddrt
aqieqncaekvgrlskgdelppgvikmvkvyv
>Protein1176 26
mpqtrehillarQVGVPAIVVFLNKv
>Protein1177 31
csevsallgrIPSAVGYQPTLATDLGALQER
>Protein1178 37
magqnrYETAAAVARymmtkgtvldwwtkealiangq
>Protein1179 48
ggttglskgaalshrNLVANTEQFKafmpvalkegeevlvtaipmyhi
>Protein1180 36
maklttaefidaikELSVLELNDLVKaceeefgvsa
>Protein1181 25
meidlitkVAVEEQLRfaireggrt
>Protein1182 35
kkMNIYVSGLSFKlndadlrqlfeaygevssakii
>Protein1183 150
mavrLGDEAPDFTADTTDGELRfhewkgdswavlfshpkdftpvcshpkVAGISGTAGRD
NWYIGASAPFGQWNLKgsyggtsgndlldnvdatqwaigvdynlskrtalyatwssinnd
hstfsvssqagalsagnnstggqlgvrhsf
>Protein1184 24
maasqririrlkAYDHEVIDQSAK
>Protein1185 33
lylnqvvihdddgistnkNSGSLVIGDGSAGDR
>Protein1186 76
megrldggpitvgagdisqkTYFVATYPQDIRglglfsvrynqpdskkpddsfaylksvr
rvrrlsggawmdpigg
>Protein1187 52
mrDVLTLLSNTKMAPYMVSGAYEVVGVMPLGAGYLLVNDRainnlskvsgkk
>Protein1188 59
VTEVGDGIARisglpncpvrisglpncpvnallefesgvrAGCTVITAIDGFDALAKia
>Protein1189 97
mrdsrsviirpvvseksyglidegvytfivapdankveirQAVEQIWGVSVVKvntlnrp
gkrirqrkrmtygsradtkramvtlaegdeielfevr
>Protein1190 40
fgvqdwkkgeidlipgkTAPNMAVVERdypnvykrfialg
>Protein1191 23
mkkEELILFPFIRkmtkaklent
>Protein1192 63
mafrEADDHFEAQGAKdaavaaagvlntiavsylkiandvrflgsgptsgigelkipslq
pgs
>Protein1193 49
qfrvdkagivhstigrrsfdadklkGNLAALIDALTKakpasskgvylr
>Protein1194 31
yvidqrgevvlsgtglcwrTGFWTPAAAAKd
>Protein1195 145
agntgigdskgilanrNMITTPTNNFDVRQTNTAIYNSPVFSGFKynspvfsgfkvdvay
isgeaksidsasgsaaqanpsawdlglsynngpimagltyanarqrdaanseikqtrFIP
VYVTENMVGHKlgefaptrsfrghs
>Protein1196 25
mkklgayyakqkANPSQVATDADAK
>Protein1197 20
mirAGAGGVHFEDQLASVKk
>Protein1198 41
avdagyaandlqvgqtgkIVAPQLYIAAGISGAIQHLAGMK
>Protein1199 204
lvaeytlpdldydyaalephisgqineihhskHHAAYVAGVNSAVAKlaearDKEDHAAI
FLNEKnlafhlgghvnhsiwwkNLSPNGGDKPEGDLAAAIDDQFGSFDKfraqftaaang
lqgsgwavlgydtlgqklltfqlydqqanvplgivpllqvdmwehafylqyknvkadyvk
afwnvvnwedvqnryaaattktqg
>Protein1200 40
meiqslvdsiskLTLIEASELVKalektlgvsaapvasaa
>Protein1201 31
HAQAFPSFGSERtgapvvafcriadkeirlr
>Protein1202 49
mkvnsplhvrHIENLANMSKqglfiykgrgnvpeasfvsgecamittsa
>Protein1203 33
eqaklvgqkvaerakskGIESVVFDRggyrysg
>Protein1204 52
mdggtleplkivstrGATVDGEYHPEPRvasivashikpewvvnvketgmik
>Protein1205 89
mivanttlvggltinnfslfdnngattavggavsgsisvgqlkVTNNGTNTADLKtnvri
davgvdavaaplgeglyinmvqvgdgtgi
>Protein1206 43
msrsewyregrvplhtlradidyglrEAATSTGQVGVKvwlyk
>Protein1207 66
glnsaftvrkisngvgverVFQTHSPLVAAIELKrrgavrraklyylrdrtgksarikek
lvartk
>Protein1208 147
leickdfggvvkQQAGTADNALETSRsgpqgnwrhqfrylprlmhtraamgivsftfeta
ytwdrfeeidteimrrvraaqkehlgggivcrrfsflypdaagspscirtarlltirswl
lrrtptalkpirMITEAQNKstetqrq
>Protein1209 33
ggeakSYAQIDSAPEERargitintahveyeta
>Protein1210 57
drGWDDYIGTAAIRaievvqelsgaatintlgfcvggtilatalavlaargqqpahs
>Protein1211 33
kpdavakNVIGQIYARfeaaglkviaakmahls
>Protein1212 57
mglkrGIEAGVEAAVAGIAEQAKeidskGEIAQVAAISAADAQIGEVLADAIDKvgk
>Protein1213 22
mlpserakAAGAPVEVDISKla
>Protein1214 119
vhngtkyeaagevpeadeddpdewkvilaslkaslaedtnrwtkIGAGINGVTEETTTGV
HRlyqmfesgellfpainvndsvtkskfdnkyghqeqvrqqvrhapMTNMASDISSRaa
>Protein1215 30
kviaeeiglslekVTLADLGTAKrievgke
>Protein1216 49
dndcryavynaeystddgerakFVFFLWAPDSAKvkakmlyagtkdtlk
>Protein1217 38
etdkrHYAHIDCPGHADYVKnmitgaaqmdgailvvsa
>Protein1218 22
EVPPFDLSVPGVTSLSADIHKt
>Protein1219 116
vnllrrfqsdrakirarrvtgnntqqqrqvavairsarEMALLPYTNRvtthrgggggrg
grdrddrgdrgdrgdrgdrgdrgdrgdrgdrggsastgddasstessplettevts
>Protein1220 30
makilkfddearrSLEAGVNALADAVKvti
>Protein1221 76
mstskkeqrlrrarqtrarialqgavrltvyrsnlhiyasvisgdgskVLASASTAEKev
rdqlktaggnvaaatl
>Protein1222 15
mgpavrVDAGAYDSK
>Protein1223 33
efetvlgsgqadrFIIANTMVNTRiddalveav
>Protein1224 32
rcelhrrrDPPELLVDLPQRlqrvvtlqagvv
>Protein1225 57
itilispaavtgkNIADLNSSVTEATLDAIDAGGVVSAATALTDATNKafkglsikq
>Protein1226 262
DIASLIEEFQYPKnqkDIASLIEEFQVVAEGSTMTYGAEVTGVVAEGSTMTYGAEVTGVR
hvdgrathviathadgtteeheadhvvssmpisallagmdppvpdhvmaaatglsyrdfi
tvalvvpeskvdwndnwiyihdpavktmriqnfgswsphlvkdgrnvlgleytvfetdaa
wtapdeelieqgrrelvhlgliepgdveggyvvrqkkayptydetykanvdvlrgwlaeh
tsnvhpigrngmfrynnqdhsm
>Protein1227 37
mfrkLLDEGQAGENVGLLLRgtkredvergmvvikpg
>Protein1228 23
LLDQGQAGDNVGVLLRapsvkts
>Protein1229 31
garkgladtalrTADSGYLTRrlvdvaqdvi
>Protein1230 30
mtpelidavidvhlrGAFYTTLPAYKimre
>Protein1231 87
eingdefvvvelgdayedasatvtvngaeipfetvsdvddsevgaytvsytavnedgisa
skvrTVIVVDPAAADDDLTGSFTRvgq
>Protein1232 63
IIATGPDAEGSVQNNRprssppgpmpkarcrttapapatpscatacpapmacratasrwp
tcs
>Protein1233 31
tgrgtvatgriergkvkVGEEIEIVGLRdtr
>Protein1234 83
mpwaawpwcpiliaehpvagrTCTPPTSACNWQYDDEHSTGHFARGSRSPTSRdpfssrt
sthlitdqklehaahehsmshsr
>Protein1235 39
htvaqantpidsegrltadrvlvrrSPQAASLQDLRlql
>Protein1236 29
aalkgskteenlkAAFAGESQANRgtcis
>Protein1237 61
mgsteglkrGLPVSNTDAPISVPVGKatlgrimdvlgrpideagpigeketwsihrkaps
y
>Protein1238 284
manfrelltatkqeirevdtetadrlrnegslildvrEADEFETGAVPGALFIPRghles
qiemklpnkdtpvivqcaggvrsafaaktleqlgytdvtsmaggfgkwkdegrdlrqveg
rgarlegatepatrpeeplqaasavargwgggadeaagrqgavagrrgsrqpirpvpcgr
rggndrhrrhgrggrvqpatpdsahagsggnaqgglgqggdrepqprregdhprcppTTP
VIMLSSKdglfdkakgrIVGSDEYLTKPFSKEELFTAIRqyvks
>Protein1239 51
agkialidgaskkIVQILDTGYAVHISRmsksgrylyvigrdakivlidlw
>Protein1240 17
LNDYGFIETPYRrcmha
>Protein1241 220
gvnvlyaaggadvlegrEGGTLTTNASGEVTADGRdklsggaqaddfifalgnygiadgv
dvihrqvdanadnlwdededgngllgrdfalegdqttgasvltvkiakvggnvagdakvg
gnvagdelddvvnfvseivtgvkGGTGAIVEYFGPGAASISATGKgticnmgaeigatts
lfgyddamarylkatgreaiylkatgrGQDALIIYDDLTK
>Protein1242 127
meqginvedgantaakpfqrNAWLALQGGFGRvqmgrtlspsfygvaaweltgaanytav
gnqfgwggnatrhdsmfqytfatgsmfqytfatgafsstlgyvfkpdnggnakPVDWVPW
PRsgirs
>Protein1243 30
magtttnqkLLDWVEEWReilqpdavewcd
>Protein1244 33
rdegrDVLFFVDNIYRytlagtevsallgrmps
>Protein1245 419
IIFHGLEYTEVRIIFHGLEYTEVRnmilekrvradgrgpadirpitcevgvlprahgsav
ftrgetqslavvtlgttddeqridalegeymrtfmlhynfppfsvgearplrspgrrevg
hgalaeralksilpgkdkfpytvrivseilesngsssmatvcggtlalldagvpikepva
giamglikegnqvlvlsdilgledhlgdmdfkvtgtkngvtalqmdikiggitselmrea
laqakagrlhilgcmaqalteprtklsafaprifpmkikqdkirdvigpggkmirsiiae
tgvkinvedtgdvtiassdeasaqkaidmikrlteevevgkiylgtvrkimdfgafvevl
mdfgafvevlpgtdglvhisqlahhrvkLVDIVQPTDKtvdalmkldlaagvdvqislg
>Protein1246 51
mpnlikigkTTQQEVEVRmkqlygtgvpvpfecvfacqvkdatevekalhi
>Protein1247 82
SELAELLEDYAASGVRlrgaypkrarrvagglrrqrctkhsgagggpagrrqpgrrrlhl
rnrvggadpggrrlfgwgrrpp
>Protein1248 42
rvvdynvkvrpksdasgpdlanvkMAINPFCEIAVEEAVRqe
>Protein1249 38
ygasklcsdkLLVAGNAYAGHSETRfgvvrygnvmgsr
>Protein1250 33
eihvhpagahrDGAPGGQALSAGHGGKlfrpaa
>Protein1251 193
GQVLGTNSVDYIDLNAVTSTANLPYNARaamadmitsgatistttcmampamiplpvvsv
ttvsmaapemihssatnpccfstvptlsrwvrkpsmtvtircseasamtlpgamaettss
vampvtticgrvpamtgptvvpemtssmamtemtissvvlmktgspaarvtttstavptp
meriscgaklamt
>Protein1252 28
AVHGAIGADMIGDVTEVTPPAIFNLASR
>Protein1253 52
ILSSDLGFRFDLEAYTDATHWSKklhsflthmprllipllasilsacavstt
>Protein1254 111
pglthalavrdiktksalgepfsaeveltdigdlteedikVGLAQQEDFERlgiervyfl
telrfdvvvsggrsivkitsskrvtepfldfiirvswpnntrlqqvttfld
>Protein1255 33
rnkMSMSDPIADLLTRirnaqmvskvtvaapas
>Protein1256 124
vagldtddvenirrtglavrtlikngkfpeeiwkgilarydelslrygqeatdvavrSSA
TAEDLPDASFAGQQETFLNIRghqdlisavrncfaslwtdraivyrqslgydhfdvgisv
gvqk
>Protein1257 32
ydreklqerlaklaggvavirVGGATEVEVKe
>Protein1258 24
ierskwrkrncgkALAIGADDAIR
>Protein1259 71
TVETWSLIERevssflsdlyikgyfagnsteeafivkcneetnshevvesgrlvteirva
paipaefiyft
>Protein1260 63
sisenlkkgerVAVPGLGIFSVADRkarvginpqtkakikiaaskvakfkagkdlktlln
kkr
>Protein1261 51
DVQDELSAQSHERprrpgravgtkprarrrspegrqvrqrdhlggdppaqg
>Protein1262 43
mirgtfanirlkNLLLDGVEGGFTRnflaggeqttiydasaay
>Protein1263 41
makpsgeiieqpitanfrEGLTVLQYFISTHGARkgladta
>Protein1264 62
aekvavcvviydaetrrqnfgqvsrayvrVLNDANQQEVARydlsedgsteaamifgevy
rh
>Protein1265 24
SQVFSTADDNQTAVTIQVFQGERk
>Protein1266 23
ghykyhgrVAALADAARqaglkf
>Protein1267 50
ggqfglerlfvkDLSFEVPNSKVFLGEWKPEMNVQLNTEAQRLDDTHFEr
>Protein1268 16
MASSEVDYDGDGDVKe
>Protein1269 34
parrhgpgpggrVGAGGGHRrvwrdrrgrgslrg
>Protein1270 23
mplasskriakIAFTGSTSTGRv
>Protein1271 103
SVDTANIALLVVDATEGVTHQDQRpvgrrrnrgrhppgsatgrthrcsrvphrrraqqmg
taqhrgtprrdlsggpeaalhrrvtgaanlgadrqggatdssg
>Protein1272 33
tgkvvekleqngekcvrLELTCANEQGEAKhka
>Protein1273 64
mrgvdevlaffqalftagitvdnahfgllddgtviekhtghgkIGDEEFIFPTATSYGVK
dgkl
>Protein1274 32
attsrgvyvvntanqkAESATGYVNAENDERn
>Protein1275 30
mglvkegdrFAVLSDILGDEDHLGDMDFKv
>Protein1276 55
eltvrsanclkAENIYYIGDLVQRteaellktpnlgkkslteikdvlakrrlslg
>Protein1277 55
pcgvlirlarggakarpffnivvadkrtrrdgrfierIGFYNPIATANEESIRia
>Protein1278 29
tdlrntqfgklstvkVDPLLFGVGYGYRf
>Protein1279 32
akrdyrssrGGVFPLVDILDGGRnyttfgfep
>Protein1280 22
mayvsrGFIPQTSLASNLGFTR
>Protein1281 26
VFEELVMATVTAHTENKlkeinyswe
>Protein1282 38
ytngvlegkyalskrTFLYAAYLRFDDTNNYGIGVRhn
>Protein1283 10
PAAAGQPRcr
>Protein1284 15
vghkLGEFALTRlsr
>Protein1285 24
mhrkLLDEGMAGDNVGLLLRgvar
>Protein1286 28
GDSFSGLPLQGLMIKdprpgyprhelwp
>Protein1287 96
malgadrGILVETGAEVQPLAVAKllkaicdqeqpqlvivgkqaidddnnqtgqmlaala
gygqgtfasvvkveggkavvtreidggfqtvelnlp
>Protein1288 15
mvtkLFNDLGPRfna
>Protein1289 53
mrVDAPPFDNPKvrlalnlavdraaiakqiygghadfphlpldetwegyftpp
>Protein1290 19
mnkVDWLEGPLDEEAHKks
>Protein1291 82
teasakvatyvlgvkstkvdankvlptlkVSYDEGTNTATLSYDTTAVLAAGKTYYDTTD
LTVTVSGVKdaqgnavdtgvsn
>Protein1292 255
qkDIAVWDAALSKvkymfdwlskvkymfdwmrleegvilkminmgggfpanyisevnpiq
vyaeeilrylhddhgdevpeiilepgrLLNLEDLIHQRMINQSRAVKVVSDALRraragv
rntkkpvgtflfigptgvgktelakslaatyfggeddlvridmnefsqpedvgrllaeaq
hnpnsltaqiskkpfsvvlldelekahpnvlnvllqmldegilrdssnkqvsfresiiia
tsnagakyindfmeq
>Protein1293 45
nakQDALNDAIGAQRsdtdhfsvgvdyawnatnvasisyyhsdnd
>Protein1294 181
esvlssssqtlngvgivsqidnagglgttwlngengtqltyyfsgysvakwydlagfshl
agddsgigynfatdakSIDFTGGSVKIFSDNIANASYTKLNPSAGGGSNALDIAKatdgn
lwleyvghthtlidanlgartgtllgdvdgvnnihqgnkgtgyldaiggavfgnfdtnsw
d
>Protein1295 33
hgkTTLTAAITAVLAKklpsdvnkpiaydqidn
>Protein1296 58
staagvttkrtawalplsyvtgahtvsftyakANNSNVGGADVVNSNAKmtmlgytya
>Protein1297 29
mgydraitvfspdgrLFQVEYAReavrrg
>Protein1298 65
mnkSELIEITAKeadiskappkkpisarlpprrrsplpwppssrpsprIPMGASSFGLSF
ASRlr
>Protein1299 32
AIDLIDEAGSRlrikrmstppdykelenelse
>Protein1300 33
ILEIEGLPDLKsskhsncptllpsapplpvpfv
>Protein1301 542
gvrihrsdvqsavfallgisdeeaerNFGFLLEALRqLGIQAFEPVLIEGKaiqlhplvc
safnadfdgdqmavhvpltleaqlearalmmstnnilspangepiivpsqdvvlglywmt
rervnakgegmafsdikevsrayygkqidlqakikvrirevlfdeetgvrsetvklydtt
tgrallwevvpeglpfevvnqpmvkkaisrvinqcyrrvglkatvifadklmytgydfst
ksgasigvndfvipkekteiidkaeaevieieqqfasglvthgekynkvidiwsrandhv
akcmmenlskesvtnrqgeqvqqdsfnsvyimadsgargsaaqirqlagmrglmarpdgs
iietpitanfrEGLSVLQYFISTHGARkgladtalktansgyltrrlvdvaqdlvvtevd
cgtdegltmtpvieggdiieslgdrilgrvvaidvlkpgtnetaiaagtmideklvleie
rmgidevlvrspitcktrfgicstcygrdlarghlvnvgeaagvmaaqsigepgtqltmr
tf
>Protein1302 215
liivdgiqvnnnnangfdnsgsenidfgnrgadidpnnvesvtvlkGPAAVALYGVRgkf
gvimittksgksagkddkkfkvnintgvtfdkvintgvtfdkvylqykrqdkygqgydnt
pdaienfswgpgfdgvvrpwtpavttpqgtsqlirpysavkAAVANEVFGDEAALADLNA
IVHPAVRtelanrvlaqaetdhvvimdvplltesg
>Protein1303 78
agiarlsaktttgskSVTGMTNSGLNSSRlgfrgvedlgggmkagfhiegqltnddgnaa
gqtwqrrstvslmggfge
>Protein1304 33
kSSNIDYSSYCLPKdtsigcayanfsiesdstp
>Protein1305 56
spyfinnpekQAALLDNPFVLLYDKkisnirdllptleqvakagrplliiaedvdg
>Protein1306 123
filtsrylqegadvasvdtsvnsfgakdelkvgdasytiyrldsvegsatlpyslkvlle
nllrTEDGANITADHIRalgswdetaepdteiqftparvvmqdftgvpcvvdlatmreav
val
>Protein1307 12
QGGGGGSKcggr
>Protein1308 16
HGFGGVGGSTHGQHDR
>Protein1309 31
tkdagkvaglevlrIVNEPTAAALAYGLDKk
>Protein1310 32
mlediailtggkVIAEEVGLTLEKvtladlgs
>Protein1311 190
gtnefkgwvgvyyndrgwdgaerptpydtgttlyrtfkedditrTEPGFGIGGPIAKdma
wfyggytytevatdrtppgqttksqtdkseyyllnikgnvgssflykvsgnssflykvsg
nfaprtidntlpardgstpesvnlnvdtdnptfsysgyadwipsdnfylsgrQNAEGSVV
HGGDNRtgag
>Protein1312 32
laysarnrsasirIPYVSSPKairietrfpdp
>Protein1313 32
QAYHQECLDLLRelnipwriatslnnlanvlq
>Protein1314 71
mkrMLINATQPEERrlaivdgqklldfeteiegreqrkgniykavvtrvepsleacfvdy
geerhgflpfk
>Protein1315 41
nkihkMAIIQFNQLTEDERtllystpalityliggadgdfd
>Protein1316 32
vevvatrggwtsrrrVGSFQQQATGRrnvvnf
>Protein1317 63
maakvpdiakkadvvlgnledaisadkkeaarEGLVSIAQATDFGETQLWTRinsldspw
clp
>Protein1318 98
iietpitanfregltvlqyfisthgarkgladtalktansgyltrrlvdvvqdfiitakD
CGTLNGMEVTSLIEGGEIIEHVGERvlgrvaaedildp
>Protein1319 35
qaarefflrCITGCACHSAHGRhlldhiisifged
>Protein1320 102
mwatlkqtatagsvkfgslqlgsfaraeyvsngnqvttavgsieginvtvessvlnvtrt
dgkgnttiakgtsdytilkMSLTSNQGNGVRvsranfgvvas
>Protein1321 56
mvveelpkAGISNIDIERqpnqvhiiidtarpgviigrkgasvnvlrtklqdmtak
>Protein1322 122
pdwvkgthvfqygsqrigvigielestpelvsagataglkFLPAISTIRseseklrkmgv
kiqlvlihegaalgnnaidgitptpwdgpivtiangiqdtavdvilaghthrianfkqgr
im
>Protein1323 42
mvaagqdvsaydrakLMSVDYDNTELAKaaddkirtfqadas
>Protein1324 213
stttegtadaaadapaesaaagptsasgkAIPPPPGPPTSSSGKvippppgmggrmpapt
ragrpgagpragrpaggpagrpggggggpmppggggggpmppgggfpprpgggppgrgrp
gggpggpprrrksrrrrnrdelqpmdapsytpddaavpegvivverGMITEVEGNLRsmg
llkegepmkevgcidchmgvgkehglhqadlkm
>Protein1325 24
mkADPVLLEPIMKvevetpedymg
>Protein1326 32
ANTDTENVFEFGAPEIDVFQDRiiyksyedrs
>Protein1327 24
frrvlfrsprVCSSDLVQLRigrc
>Protein1328 404
mdskgyeplkrtaadtanadgakgsakknadaaknavatakAEATSAAQLSADTAQKani
advtantavkaaapttakvatstaaaagltapavtdakaadkvaalavisdaasttaaaa
aaataataattstsinrataiaantkvavfnaavtaasgkantantdaldatakikvlkt
ramtaaavaatvdavadvaaavsavsaaatdvayanrkaaqdalaadqtneikiralasa
qkayedatkvakdkakeataaaevarkaktaadtakiaaddaktaadgavttatnkataa
qktltdaqktltdakadlvkandalvkakgdadkadatkgdadkadatvdvdaaqkSSGQ
QSLHYGRieqlfaggrietlngtleiptvpassagpdiremimd
>Protein1329 33
ktakTPVDAWATIVEDDAARrdyqkvrgmggfv
>Protein1330 27
mtaltgetgagkTLLLGALELLSGARa
>Protein1331 35
qkeplllgitkASLSTDSFLSAASFQETTRvltda
>Protein1332 65
rngrdsnaqrlgvkrfggqlvnageiivrqrGTHFHPGDGVGRGGDDTLFALVAGAVKfg
tkrgr
>Protein1333 254
mdangatggtgdavkIQDNIAIAGSSVGRitvtatggtgfnfaeqgvlklsesntgqaft
qslfatynltgngtfgsapgtfdgnatftggsftlwvgpasfatatdlygvgstnhtaia
sfnvtgdsiknlddigrpnsgnatnnspfsitgtatsmsngyfympdlltdiagldkdft
fafvvgnattispsdlmasefgaedltlnpaggdfsvsffvnhggqarlavpepssiall
glgllgvaggirrr
>Protein1334 33
laeithkrrLSALGPGGLTReragfevrdvhps
>Protein1335 58
madirisarstlgalnrwievisgnlvgsqitgykatrITFGDSLVDIIRggsgntgq
>Protein1336 31
vpetlkdkQLYTLDLGALVAGSRyrgdfeer
>Protein1337 102
mfrVAGSYNVADPHGANNKhsgfnlgvgvklgagellgqmiqqkistggtdpksttfgia
ytqplskrTNVYASYGQTRNNSTGNFGLRasdltiapvvagd
>Protein1338 15
GASYSWYIYSANRql
>Protein1339 76
THTGDGHRvppivpeptlvmvtvgavvypdpgsvtvkpvmtpvtrstwaaavacvppats
gaprvttasairsgll
>Protein1340 32
kLTQGDELPAGVLKmvkvhlavkrrlqpgdkm
>Protein1341 155
mdkvvvgikrELVPLLALGVKgilshtddfaedvdydldnwvvtnpvdsegnsikvrdyr
alemtverkfdgvwqalasytlseaqgempgqfeiasggttgssgnevgvylddvndqat
rdyynengyayyldwfsglgrqgddsyygylpyhs
>Protein1342 66
mndlgisddivnvnggaiaighpvgvsgtrIVLTLLNELQRRGGGTGAAALCGGGGQGDA
MIVRtv
>Protein1343 57
mlvwadaegrewvsrHLVSEEDLAASRggggrkrvkdtsttdgpkagdgaidaptrt
>Protein1344 19
rlkVNPTDTTATNTASTDK
>Protein1345 46
qiaapastapvkpaaekVTLAADALFDFNKatlrtegkakldelvs
>Protein1346 192
gglkggfwlesgvnndngslgttstnnqatggtggggltfnrrSTVSVGGGFGEVRlgrd
ytphfwtqtvydpfgtngvgttqtlnsstagtttvrasnsiaylyngkgfngnsligsgl
gifvqhymgenasnaagntkndgsgtsgrisydqgtsgrisydqgplsvalamgqtkDYQ
QAPSSAKcnagg
>Protein1347 11
EILWFCTIKml
>Protein1348 121
TENTAGVAQSYRrpgrvrpasaaepvhrqrchrngqaqcdlpgsepsagqqahragrnrh
lpdqhresaadarfgllgarcagvgplaravdvlggeprrpgvhqarfehrvaaagryrh
l
>Protein1349 111
iqkgteeakrtlikVPMAGSTIVHPIIGELGAGRvmlkpaapgtgviaggaarAILEEAG
IGDVLCKSLGSPNYINVARATMNGLTSLRrpdemarlrgldpeefmppalw
>Protein1350 34
gtttatvlaqaivregakSVAAGMNPMDLKrgid
>Protein1351 46
makAVVEAATNFNDPDTVVRvsrglgaamrgldsaaeelnfaqrgw
>Protein1352 94
sycqqivtltyphignygvnpedvesgkvhaagliirDLPLIASNFRqtqtlseylkleg
tvaianidtrqltrqlrtqgaqngcilalalgqm
>Protein1353 74
HVAEVFTGSPGKmfpskklsvrlrafllvtttaclnrrstwsalstklsksprsfnrlqr
tgaalqrpscflrk
>Protein1354 53
arLALQTANLDYNGRlcmvsagagnkkalgmdrasnpwsdipladvvfvagan
>Protein1355 28
drALESVIGNLRtlgeqqqaatsaskdk
>Protein1356 63
GVTPIELVELLGVGVTPIELVELLGVVSRtvavdtfcfalgvapwplteppgngephgev
dpa
>Protein1357 95
selievaakeadiskaaagkALDAIVAAVTKavskgdsvtligfgtfssskraartgrnp
qtgkelkiaattvpkfkagagfkaavagkkkaakk
>Protein1358 14
grMMSMLIGPKkkk
>Protein1359 160
frqwwqtnvdikdqedaylrnkqnvtwnwadpdalvpiywdnpywtrhenfsndnrgryf
gnvglnykilswlnlkgsisldkyneyqeerIAVGSVDVSEYQRfdrdyqeynydllayt
nslnitdrlkfnallgsnvrkqtiasirqktnsglatprl
>Protein1360 51
tvpgierGIFQLPTLPDGRrffpfrtsfftdglgtsptrtrsgyvemiemg
>Protein1361 31
svngqkGAFGQTNYAAAKagmhgftkslale
>Protein1362 647
tgiisgagslvkDGTGQLSLTQDNTYSGGTQVAAGKvaldanaalgtgkatfaqntelsl
gvtqgvsvanavqvdgaikvhsgqfdsnldgvvsgvgslvkdgagtltlkgtniyeggtv
vsdgtlaisqnanlgkaetgvtvsnatlllngdiaierkvtlsgttatlntagntssidd
vvsgtakliktgdgtltlntantyaggtqiakgtleisqdaslgtkvgkfgvdvviddaa
tlalignvaaarklsltgttatidttkegssssitdiisgtgqlvktgagslsltgtnsy
eggtvvnggtvtissdanlgkagtdvainnatlavtanasvarklaltgatatintatdt
tssitdiisgtgqlvktgagslsltgtnsyeggtvvnggtvtissdanlgkagtdvainn
atlavtanasvarklaltgatatintatdttssitdiisgtgqlvktgagslsltgtnsy
eggtvvnggtvtissdanlgkagtdvainnatlavtdtvvlthsvsvantatidiavant
atidianfnsslmsavsglgtlnkagtgtlslngtntfdgADLEPMGEPGLVTTADVLEQ
FVDHVRptcsssllttcaasststasapsrwsptlptawvawscpqr
>Protein1363 34
mlpgqklfdkIAASAESLAEEALAFARsvadvrp
>Protein1364 28
mrkllkTPLEDLDLSVRaynclkaakig
>Protein1365 34
thkrLIDIIDPTPKtvdslmrldlpagvdieikl
>Protein1366 66
hnsaatkADVVSAITTPVTGSVAVLNAVEGVGTPKlgqeqvflgplvditgadgfaetdn
sielgl
>Protein1367 24
lvlnkMIVTDPIADYLTRirnaqm
>Protein1368 20
rGPVQDELAQRpqneeneda
>Protein1369 55
mdtikLFGAEPANFLDVGGGATTEKvteafkimlkntkvkgilvnifggimkcdt
>Protein1370 35
tvalsrEIASLGIYPAVDPLDSTSRqmdpnvvgee
>Protein1371 12
kEMDEADAEVRh
>Protein1372 128
dtlkrhgvsddnitvvrAPGAWELPLVAKklaasqkfdaiialgavirggtphfdyvage
cakglgvvgldagipvafgvlttdsieqaiersgtkaqaiersgtkagnkIIEPFVILAV
Rhsdthlr
>Protein1373 33
taakrTPNAAFMKamkpsdalaeivgdkpmprt
>Protein1374 41
vvlsntkwvlrlrIGTAVQGVAAAEGSFQGALEYARvcspl
>Protein1375 299
mveaggtegawelyeegapkVDEEALAAGLEASKahiaamidlqrqlvevhhethgtpep
iawvpqvdytpevadavaaaagdrisetaaiadkaerTAAEAALRDDLVAQVAGAADEAE
Rgsvekqakaafraatkeavrsrivnrrrcaaassttapastavvrrtcvpcrrrlascp
pptapacssvGATVELADGVEANLKaseiirdrvedaskhltvgqeieakiigvdrkarv
inlvdrkarvinlsikakdeaeereaitnlrGFGFVTYENPADAAAAARemngaeldgr
>Protein1376 94
rfrDVIIAPVVSEKsyagfdqslytfvvsptankieirqavealfnvtvkdvrthnrsgk
rkrdrktgtwgqrsnkkiavvvlkdgdsievlga
>Protein1377 30
lrIINEPTAAAIAYGLDKrgkgernvlifd
>Protein1378 45
milpgqslfiletepagyvafaaneaekaarIFLVSVTPYGAFGR
>Protein1379 37
kesidiavnlgvdprksdqvvrGASVLPNGTGKtvrv
>Protein1380 17
ynqfrhskIGHWYIYKw
>Protein1381 33
glrGFLPASLVEMRrvrdlqpyvgqtleakiie
>Protein1382 45
GAADTGSPEVQVALLTARieqlshhfadhkkdhhsrrgllklvnq
>Protein1383 136
pnackdeqgrlrVGAAVGTGADTAARvsalveagvdvlvvdtahghsqgvidrvswikkn
yphiqviggniatgeaalalleageaalalleagadavkTALAPELSSITIAPALVGSAD
DLTKlqilqkvntryd
>Protein1384 112
mvgrAGIGLDNVDVAAATKrgvmvvnapqsntlsaaehtmamllalarnvpqacaalrqg
rwersqwngveladktlgviglgrigtlvaqramafgmkLVAYDPFVSAERa
>Protein1385 186
ltgvqlaaegdglrLVATDSYRlavrdlagqsvleegqsvlvpsralaevirslgdasev
tlvlgaqdatfriggvrvttrlitgdfpnyrglipdtqantltvdrqalidavrrvklma
restpvrlemthnalelvavtqdvghaseqldvsfegegltiafnpdylldgldaargde
vrveti
>Protein1386 21
mnkVDLVDDPEMLELVEMELR
>Protein1387 13
arrirFNIIPYGK
>Protein1388 52
kflehaalqcgictpgfllssklllekHPDPTEHDVRfwlsgnlcrctgydk
>Protein1389 48
galaleyqvpvvvsafndldglkslakTFAEAGIKdivldpgtypsgk
>Protein1390 33
vvrvkvkegnrerLQAFEGVVIAKrnrglnsaf
>Protein1391 39
hflvsgwsalwrGLSQGYFARgyleevnagnantsnwlq
>Protein1392 51
mrssfidkdsreqfeirthkrLIDVLDPGSKtienltrlnlpagvdieikl
>Protein1393 51
miqsftrLNVADNTGAKeimcikvlggskrryatvgdvivasvkkalptgk
>Protein1394 46
earFLEPFVERvfgnypnldyvtdlkagkvphnisvnefflksgdw
>Protein1395 32
aakwgitrEEQDALAAESHRraaaaiadgryk
>Protein1396 47
akTLDYVTELDRelsqvdkadpswkstavagtvlqdltlqksiaene
>Protein1397 37
ayeidsvsgwwntgkkINPDGTPNRgykvrpkggyfp
>Protein1398 37
YAALIQTLGLRvknhrkgsfaslllllslllfvwrgy
>Protein1399 41
maqeggvlhrAGHTEAGCDLSRlaglepaaviveimnedgt
>Protein1400 86
nnylgfrFGYAAGPLSLAGAYAKtegatdaadtkymnfgasynmgfmsilgfvgnektgg
gakVQAMQIGVTVPLGQGELRaaygd
>Protein1401 115
mltiyeerptlraataesldrrgwrrakrLGYADAQLAHIWGVEESTVRsarlaagvvpt
yktvdtcaaefeadtpyhystwedetevrpsenprvlilgsgpnrigqgiefdyc
>Protein1402 80
marDLGGEVNSSGRgeygrteltvdeetgselfgglpatqtvwmshfdaivsppdgfvat
asspgapvaalenpdrrmwa
>Protein1403 31
GENIPEPGIPESFKvlvkemqslclnvevls
>Protein1404 26
mskkpvrVAVTGAAGQIGYAILFRia
>Protein1405 31
hfftevrykgakTVAVTPDYSEVAKladlwm
>Protein1406 122
ykttaddlvakqpahlqaqrvldnatkleldtkakligaksasddadeaftkATTAEQEA
ITFSAKattarkdadtvvtnvkaakTPLEATVDAVAAAKevaekaegssdkaaqaadaaa
ta
>Protein1407 39
makeyktisqiagplifvekTEPVGYNEIVNIRmtdgtv
>Protein1408 22
nrwyqryckkSTCTGVEMFRnc
>Protein1409 41
hyliqkTSTLAHNVDFHAATGALGGAGLTLVQPGEEVVLRl
>Protein1410 42
mtasvsplrTDHPDVAEMQRifdtqktafrlrpsttaseria
>Protein1411 85
evkkrlafaarniqfetgksiikpvsykILDEVASILKeypyydvnvdghtdnvgdaakn
lklsqdraaaavtylvgkgvaasrl
>Protein1412 58
adyitvartsgnnasdlngkIVTINGSTVAGNRitianasltvaidssdvadllaags
>Protein1413 31
falgigglpkgrVVEIYGPESSGKttltlat
>Protein1414 14
AFTEITGIAVKsmi
>Protein1415 188
LEAALDTPAKaavsdgahragddrralyryprrragrvqavasqsvvsgaspgggarypg
qdllqvrggqpgglaqaqhvgapgvlqppgggheadhrdrrrsvgfGLLAENPDHPGSLG
IAISEAVAMAVADPETRdgdlgrhgapepvrahrvrprvagreprpsrqsghrhlrgrrh
ggrrprdp
>Protein1416 11
EQGITIDVAYR
>Protein1417 62
wrrggatelrdnrAAAGALDGRiarsspatmqgcragrtpasfdraarrwrtpaacpasw
rr
>Protein1418 50
msiiftkAAINFANANEAANRqmrgngtanvsamngkgkpfsysttyssi
>Protein1419 43
sdefqekFGEYDTYGPEGATDAAEFVALIYRhvldrepdgsgf
>Protein1420 62
gknnrifqfasvgddcqdkkykgerTFLEIGDNNVIRetctihrgtvqdqsitrigsnnl
fm
>Protein1421 53
ydrrhevkayikreegnnirsfrVEAYFDAPIEVITRvqadvesyvrwyfevl
>Protein1422 32
rtvkGEVIASTFDEPAARhvhvaemvierakr
>Protein1423 54
GAEPPDDETARfiancvvqnhqmmkqlavlsknysfpinatilgklvdirsirn
>Protein1424 72
nrvdglgvaepiiqqkgdkqiiveipsvkdpdeairIVGETTELKfkepvlennvqkfem
kngkseavwket
>Protein1425 51
lptrIAQEENDIAMAEVRkapwSQVTTPTAEQKrkrtispwprcasrarar
>Protein1426 61
qlvthghfevngvrvdvpsyrVEQFDIITVRkqsvesfpfelarqtfgdrtppawmqvvd
g
>Protein1427 97
mqghfskaktapkrklvefkgfekalllgdlvtveifnegdfvdavgtskgkgfqgvvkr
HGFSGVGGQTHGQHNRlrapgslgassfpsrvfkgmr
>Protein1428 16
ESLGLAPLALFRnqcn
>Protein1429 57
mvaypevdltfkSNDNIYSQPASGTRkssnitviapkikleakdgphtydvgyrveh
>Protein1430 17
ELIPVLEGVAKlanlyc
>Protein1431 30
myavrpwtirQYAGFSTAEESNAFYRkala
>Protein1432 144
msieqknnpgapgekQQSSLDTQAARnlatttksppqmqgitsrwllrqlhwmnvqggvf
rvnrrlsyavgdgrvtftnvgakVSVIPQELCELPFLRgyedlevlqilankftqkefka
gevivemgkpadsigliafgkink
>Protein1433 36
aelkkTGVLVVPGFAKfvvvakaakpaheginpftk
>Protein1434 57
wqgqadppltdegrndarrAAEALGAFDAVVASTLQRaietaealadgigvgpvltd
>Protein1435 111
vaelfearkpkevaiiteidgvvsfgkdtkgkrriivtpeggdareylipkgkNIIVNEN
DYVRagdplmdgavnphdilrikgeeelaaylvdeiqevyrlqgvkindkh
>Protein1436 56
mgkgkgsvdhwvavvkpgrILFEVGDITPEIARealhlasyklpiktqviaredrf
>Protein1437 62
ateyagklkvakVNIDDNQATPAKygirgiptlmifkngnieatkvgalsksqlaafids
nl
>Protein1438 31
hgcdvnptgeyivgsgkLAAIIPVFSFDKmq
>Protein1439 92
maaylkEGAEAIAAGYGKlgsdpkagradadkaekavkkftksyrralaelfqdndfhni
frrkEIYTQLSHAALRmnvcnstlldivvklt
>Protein1440 31
sdkrYDLGEVGRykinrrlglnfpiekkvlt
>Protein1441 142
mfdsaaeadahvrgplikeallavaggqqeladfllkNQEEFESALETGTIRrvtkaera
kikaafehlvtlddsklnfikenaegfvdsfrwpavkrlkeeektamikaafmkladenf
anwavlnqaavlaaynagkekr
>Protein1442 25
mvaalrSEFGPLPDQSMHEKtsvpa
>Protein1443 14
APDGVDVGMVAPKt
>Protein1444 38
cpghedyvkNMITGAAQMDGAILVVSAVDGPMPQTReh
>Protein1445 37
mtafkDTDYALLVGARprgpgmeradllaanaqifta
>Protein1446 47
idakYYAATQTVDEARhvevfakyldeklggaypmnpnlgalitdtl
>Protein1447 30
lasgrkrvrqdikINAANTSLRskyrtavk
>Protein1448 14
EGDLLDVNFTNKri
>Protein1449 77
ydritdranttasdakalslqgrYDFGILALLGTYEKgvadaaagapdfkqkvwsigata
pmganglgrvmyartka
>Protein1450 44
mapvrELYTESLVGRghisleqaekaadayhaeltnalestrea
>Protein1451 41
hvdhgkttltaaictvlakeyggdarDYAQIDAAPEEKarg
>Protein1452 25
masyarVNEYGFLETPYRkvvnaek
>Protein1453 44
mkdlvieyrnhlveavaeyddallekYFDNPDSITETELINAIR
>Protein1454 63
rskdivakLFDVLGPRykylmylahviksvGAAQYVAYDQIDNAPEERargitiairhve
yqt
>Protein1455 33
qreglgwfksrIAEALPESDVAKvesvvsacel
>Protein1456 17
itkTSNADTPLVHGQKa
>Protein1457 56
mpavfdqrwvsklegirvkegankWDLAQQLVEDIARfkeeencdrlvmvwtgste
>Protein1458 51
eaeakAGPIDILVNCAGITRdkmfgrmelaqwnavistnlgslfnmtkqvs
>Protein1459 64
pgeptagfsrysgrcsvrvasangaigrFVTDTTPNNEATYRarfyyytgditgstdifq
arnt
>Protein1460 479
mtdviekvapgviarkSVDQPVQTGLKcidtmvpigrgqreliigdrktgkttvaidtil
nqaglgvnciyvaigqkastvaqtvarleaagameytvvvvapasdqapfkylapyagca
mgqhwmdnsghalaiyddlskqaeayrqmalllrrppgreaypgdvfylhsrllecstct
aacssgrpscptsaIDDSTADGNSIARagvlsnkavfdynnggggpvitgqqtnivdftv
tptasvvannasgstadsgandivapneasvyqgsvvtfnnwihntgnsadtfnvtytng
daflnnifpagtsfqlyqadgvnvlqdtnsdgipdtgslpvggeykvvlkatlpanysga
vnynvtkvarsttdptkfntvtdtltniitnvadlsnntasgyasgtlggggatgagtvt
dpatgagtvtdpatalpvnpnnawgvkADLCGQPFAFAPEIVERagkccftpyqqrrhr
>Protein1461 176
mratgkVVAPPAGHQLAReaqakeaeaqaardaeardaqarvdaeaaqaeqaaaaaapea
paaetppeapvvetaapeaaapvveaatgsesadvvteavaagesgdtvaestttegtad
avdhhrrhsrcrrrcscrvgrsrpdqcvrqgISNGVGVERiipfsspaiaeievlk
>Protein1462 30
LHFFMIGFAPLTSRgsqqyraltvpeltqq
>Protein1463 57
DGEQYAVLSDILGDEDHLGDMDFKgdghrqghhrlpdghedrqraarhhaaragpgp
>Protein1464 20
makLSTDELLDAFKemtlie
>Protein1465 159
IQGSLGQDVLDGGGDWYFVRragepkgtatylnaheaseldadsdvvditlihqtednen
miggadfvpyfrdtlvyartsaVRADSIPERIEADISELTMGRSLQVQDLNLGDGIKvlt
dgrkavasahltraavvatnavegegaegegaegeeasa
>Protein1466 15
rWLIDYMLDNYTEIR
>Protein1467 115
vlrDPETGETNLGTYRmqmlddktcgvqilpgkrgerimkkyaklgkkmpaaavigcdpl
ifmagtlmhkgandfditgtvrgqpaeflmapltglpvpagaeivlegeidpnnf
>Protein1468 21
ncwckISTGSGSVGASSRnct
>Protein1469 47
mlgeankGILFDAPDNVIRefphfpvtktyealkteiisgslrnipr
>Protein1470 122
mnvgtkVSDFTAPDQAGEQRslssllangpvvlffypkamtsgctaeschfrdlgsefea
vgaqrvgisadspekqakfdqkntlgypllsdadraiakelgakrpgplwnkrstfvidt
dr
>Protein1471 33
mkgdtleplkivgtrGMTVGTQEYHPEPRvasi
>Protein1472 333
mvseftggltiqddtasgkasgkVAETIELNVADTLAAPSTLKyltnltggktlnivggv
atgdftitapldaqlttigagtfvgdlildttatatatlinlgkgddklnmgdqlgdgdv
vnggdgkdavtinittstdndrmptmtgvetlnaafnaaalfdgsmvdgldtinlaasan
ravfeemdktmstvniggnlaagmesvatwppawkstttalrhpptcpstlarINEVSTQ
AQESATVARqslqaaesglkavqdaiggmnsirdqiqetskrikrlgessqeigeiteli
sditeqtnvlalnaaiqaasageagrgfsvvae
>Protein1473 162
GELVFPDVIEVFHPQVITMGKsytmpfysgvkeggvviinsaqpllseedinrlkdlnva
lfyiagtelaievagtelstnmsmigsvagitkcvsmealdgalqerfgkkfvasggtas
ldeaikkkfakkemllaknlatvkrayeiasewadknkvelr
>Protein1474 48
gpnrrklikterNELFVPPSGHVAGIFARvdsdrgvhkapanelvmgi
>Protein1475 78
fygrlaeisgeylrkgskVYIEGSIHTRkwqdkttgqdrysikrlvkivippklkVLSAD
YYAETTQVSQDLRitsds
>Protein1476 156
sastshldcpvagtgrQQVIFVPRdrllevanalrsegywmcvdlcgvdyllhfdrqlpv
evvperFEMVVSLLNHTTGTRlrmrVQVPEDDLAVPSLIRvwpsvdfperemwdffgiep
qghpgldrilmpdnweghplrkDYAVGDIPVQFKea
>Protein1477 33
FILWWMVWICIVIFWWWWWWRrfcifrrgngcv
>Protein1478 27
mpiiekAPFAELLAANASFRysdystg
>Protein1479 20
VAGIVGHLNSGTTIPASKvt
>Protein1480 22
DLPVAEAMDELNRcpsprpwts
>Protein1481 315
tlsgvvsgtgslkkIGEGSLTLSRantytgdtlidvgtvivgdidvgtvivgdnaalgvn
nsavfsagttletssavtlanqiqlkdgnmtisntnatdpvtglmkGVWTIGYTGQSPER
lkahmrnmhvfdvktlkakgnakdketgydftgdyfglpwpcygtaaikhpgspnlydts
khvmegggnfranfgveregksllaedgshsmgadittgypefdhvlmkklgwwddltea
ekagaegknaekagaegknwktdltggiqrvvmqvhgchpfgnakarHDTVDVPASKmki
aianilvdegyikky
>Protein1482 349
ekaekevkEIEQQYVSGLVTAGERynkvvdiwgkagdevskvmmaqlakekttdrhgksv
dqesfnsiymmadsgargsaaqirqlagmrglmakpdgsiietpittarssrrrsprtsa
ILANIFANPNLPEIDDYYEPFTFDYEHLQKaplsktpptarpisvitgkkmekivwgpnw
eddlggefssrgrdkcfddvqkemystfentfmmylprlcehclnptcvascpsgsiykr
eedgivlvdqdkcrgwrmcvsgcpykkiyynwssgkaekctfcyprieagqptvcrieag
qptvcsetcvgrirNIIVQVYSRslvnrsviqilkvhrrvrmiagelsv
>Protein1483 48
ntrpesisriyshqqtlaqcrkwldahypkaerVAVSSNAEAARcikg
>Protein1484 20
IDDVIVFHELSKprssrsst
>Protein1485 10
VLAAGGAPRr
>Protein1486 73
ftvrkVSYGVGVERifpahspridrvevvsrgevrrarlfylrelsgkaarikerttkrv
sasdaaststaeg
>Protein1487 13
mrTVDEYIPTPVR
>Protein1488 96
vhgkQGTDAALGMALGHVVLTEHYVRhktpyfqdyarrytdmpmlvrlvkkdglwvaerq
irASDLPDNLGATNNPEWKtvaidetnnqlvlpngs
>Protein1489 80
laknfdipdvrvpssakalfnkFVESNTAATLSKvigapistltyvtnkfefddkNAQAA
LAGSGISCPRletyaeklwe
>Protein1490 83
agakiaykpqynnfiggkfvppvkgqyfdvispvngkvytqaarSTAEDIELALDAAHAA
ADAWGKtdaatrgnillkiadri
>Protein1491 95
ksgrnwrrcikkkraskarAFLPGSQIDLHPVRsrrscpaprsicirsaismgwsarrfp
srslrstiavamwsfpdgscwkrratvavrrrcrp
>Protein1492 68
kDLVEGAPQVIKEGVSKADADALKKKLEEAGASADIKfllqgdycdlqvsakvaggcykl
paffycdy
>Protein1493 47
vptlkeqgydvvlgnwrGVYGAPGITPAQRtaltdiiikatkskawa
>Protein1494 430
kagnipyslawdatrTQLTVIIPKvkasaiykvsiagaqsllvdnqntqtdfafdkstsa
nagvvefrtnaegatkpaapqlaitneadlnlannavvdwlpvagavvdwlpvagakgyh
vyrGLFQDADDAVSAKfnpkttvseavvsvifckalfgadectadageafytranevnid
qgvmafeksnlkmatrgivfqmfmnvadmiddgsvdpiipgtgttdtgstspivevkagt
lnvalnagstlanntqipstgvvrfaavdfsagasdvtlrtvevaklglatipsstrvwf
erngvrvtgkaaftsegkavvsfapslvvkanstesldlyvelatnpgfdfqfqsaalds
fqfqsaaldssaqtvngsfttpvlrtvayqvidavvaksstgttssvttngmelDAAAGA
VDAAADAAKe
>Protein1495 43
ntfrSSLTPASGFQSVTFRlieiyctrlenlineegknrigen
>Protein1496 35
hkawhdssetigkIDYYMVGDPTGTITTNFKvmre
>Protein1497 49
mifqpfnggtrlhytivfkGVVPLLGPIVKvglsqgvkrglnklatkil
>Protein1498 47
mafglklrktpksdidrrvkEAADILDIGHLLDRkpkqlsggqrqrv
>Protein1499 85
gsnfgglafpflrekLAGNMNPTIRcvepaacptltkgqyrydfgdtagmtpllrrhrrh
daaaedVIEEAPSPFISDATRkamg
>Protein1500 36
nvineigglptrnhrdvqfegakDISAEAMATPRat
>Protein1501 48
madhtkGVTGENLLAFLERrldnvvyrlgfaatrsearqfvlhchvlv
>Protein1502 36
atvpvadvfavgqkVDVQGTTIGKgyagtikrhhms
>Protein1503 69
evlqsipqyrgyfqkafgsdqvdidrVTTAIAAFEETLVTPGSRfdkwlegdkkalnqqe
legyelfks
>Protein1504 21
kLGLVFLDVRraadaisrilg
>Protein1505 117
mvqrqqvvipsskvkleiakilqeegfikgfnvtaekpqanivislkyigrgvsvingle
rvskpgrriytgfqaipwvrSGLGISIVSTPQGVMTGRKARRSKLGGEILCNVWrrm
>Protein1506 88
grVQGATTAGEATAQQDALAKvttdkvvrFDLGNDGVTAFKNYGGSNVASQDATNYATGK
swvgvngiesviatglgridykaagsns
>Protein1507 35
ggigftwehpahlyfkrakSSELLFGDPTYHRell
>Protein1508 66
fsgvgapwngttlpfylealdpglywrEWTLVIDSVSDTDRsatgvvsiggyvgtlvsav
dddppp
>Protein1509 32
AAEVAAQLAAGGSGANSARlppvdrvltapvs
>Protein1510 75
mltvaqydaitdggfgsgttggsstsgasfqnsgsnspfsvisatynagplvangqyavy
rNAVTNTANPQAKdt
>Protein1511 41
slqfvqsivaillfrQMLFDPPYVVRpthrngvafqgigvg
>Protein1512 85
mfqytfatggfsstlgyvfkqdnggnakYDLNAIYNNGPIVASVVYGKpivasvvygktn
gakEGSLVVNSSQGGGTKdtwvler
>Protein1513 37
YGIPQISTGDMLRaavkagtplglqakavmesgglvs
>Protein1514 64
msvrsdgsygvpeglissfpvtiadgqwsivqgldidefsrgkIDASVAELAEEReavkg
lgli
>Protein1515 33
mtakPWCNAPVKgpppnapsatctlpskppfaw
>Protein1516 33
etpegpnigliaslstyarVNEYGFVETPYRkv
>Protein1517 14
ALFNEVFISDARrr
>Protein1518 38
eelgrkGNLIAYVGDVVGTGSSRksatnsvlwftgedi
>Protein1519 69
mkysidkkaedflfkYLNNASPTGFEAEGQKiwldylkpyideyhvdhygtvygvvnpea
efkvvieah
>Protein1520 25
mrELDEEFFRaaeelgidlsrperg
>Protein1521 54
lhgfgiepdaverMSTEANEAVAERlagysqdypdvevqrvvvpddpakaivaa
>Protein1522 20
kCDMVDDAELLELVEMELRe
>Protein1523 294
merGDLLAANGGIFGPQGNAIGRsakadvkvlvvgnpantnaliamtnapdipaerfsal
trldhnraisqlaaktgaavtditnmtiwgnhsatqyiwgnhsatqypdlfnakvkgrsa
aetvgdqgwlendfiptvakrgaaiidarGGVYAIFTPEFLRadakdryypetgawnatt
hynttagnnpanwtdgklydlnrentsenqtygfyvagpiikdrlfiyanaersetdses
sringnltgknaagvpaisasnlaqawgvynytyprwtakldwninddhileft
>Protein1524 28
LSDLLFILARyanreqgdvlwvpggers
>Protein1525 226
AVANVNTQIRgkgvlkAVANVNTQIRellvgrsvfaqseldramitldgteaksklgana
mlavslacarmlavslacaraaaaekkvplyeyiaslnnqtiftmpvpmmniinggehad
ntvdiqefmiepvgfssfadalrcgaevfhalksvlkHEQAATHAADGYARstgkvgvvl
vtsgpgatnaitgiataymdsipmviisgqvqshligedafqetdm
>Protein1526 159
ksgvaatytpwlkgvaddvflatlagqykfsdnqaisvglryfslgdiqftdalgndlts
frprefgidvgysrklnakhgigialkYINSNLASGFTAGGTTYKtgssvaadlgyygna
vkasgsgwawgavlsnlgskisytdnadakdfipanlgl
>Protein1527 68
rnnvvlsrrayleetqkeqrDEFLANLAPGERrkgvvssvvnfgafvdlggmdglihvse
lswkhvdh
>Protein1528 16
slatrLWIAPPTKmde
>Protein1529 33
eaqdragtdvaasvlkALAGEFVPDAVNVSGGR
>Protein1530 32
itinishveyqtekrHYAHVDAPGHADYIKnm
>Protein1531 33
rgknilvhegqvvnkGESVVDGPADPQDILRpr
>Protein1532 34
clfyyivrICYSYLYHDIVGIDFHLIRkhylntn
>Protein1533 42
sgtgdltlsaantytggttvnagkVILGSQASLGSGAVTLKa
>Protein1534 43
kkpnakyliaynkitkdrYLPTGPELAQSAQLFDISGDKmqli
>Protein1535 124
knaqcfalellprtlsrAQNMDVLSSQSNLAGYKsvllaaneyqrpfpmfmtsagtakpv
rviimgvgvaglqaiatakrlgavveatdlrptakdqveslggkwldvpmsdeekdnakk
aaas
>Protein1536 429
qtetyekDVYKNFGCSNANYWFSYTIKRTNCWRCFLLKRwvevaisdcgtytsaadgvvv
aapgtyhennldgslgftndvtqdgwdlgvpdqcgdyiipgspedgfaiqigtgaingnv
qpycsnpsvgftdfpafaggnvtntntgavrrslwqgtnedlglavaqttyflskkqail
sivdicnggdaltdvyyarnadpdndqintgdfttnnnsakqyathgysqvsassstgsp
cymsyvtgdsrgkvshgsfsmgspndmwngvggyvttpgavvadeaiqvsfkidslahnd
cacvaystvftpsgvadqvalsnsacatlgtlarygddvvadyldnptyflnnqmlvypn
psngnftlnlfeiedatitvvnttgqvvysttgasdfvgitlenltpglyfvnaeygngk
kitksvvie
>Protein1537 40
kspawasrkprDLVDGAPKtsrkalprltpklprrswkrl
>Protein1538 32
vlghlfrskshsktkrNLLVFLQPLILRdgqs
>Protein1539 32
mklkvtrgrGYEPVDARyaegegrpigrlqld
>Protein1540 57
fiecgdgigstyigalpglridyifgdkkTIEFCSHKvlsstfsdhnpvfvklfski
>Protein1541 29
mfkkLLDQGQAGDNAGILLRgiekkdirr
>Protein1542 31
lkkasievdrkVLADLAVFDKsafekivqqa
>Protein1543 32
gadfrAYDSIDNAPEEKargitinishveyqt
>Protein1544 110
pwrpaaaeaaakAANDAALAATTAVKaittavnaadaaadnvdlatassaannaatassa
annatfevldnnanivdgwrNAYTSVMSHRsgetedttiadlavalgtgq
>Protein1545 33
prgkafafigpaftdpkYFGTGAGIALRksdte
>Protein1546 39
GSITSVQAVYVPADDLTDPAPATTFAHLDATTVLSRkta
>Protein1547 54
mglnkAELIESIAADAKiskadakraldafvtsttkalkkgervalvgfgtfsi
>Protein1548 32
ggtqvqrTFYAAGQTGQQLLLGAYSALERqia
>Protein1549 33
hrAALQSILSELARqnrlviveaidlaqpktkl
>Protein1550 175
mvfavgtvaagltpatvclapganvlagigpqaqiagnafyvdiagkSVAYTPVIDGPLG
LVALTNLRamnnlslqrvagaasvagtapvapepaaipsaagsnanvlfgranttqvlfg
ranttqvsmrLVDVPTIPAALTLVDVPTIPAALTTPLSLDNERwqyavinlglfd
>Protein1551 376
gigflptdptaarAATDHIEALVADEGLRtvawrdvpidasmiggwarevmpqfrmliva
drsdraggprggidldravyplrkriehepadgpesevyfaslssrtlvykgmlttpqlr
gffgdltdertesalglvhsrfstntfpswplahpyryvahngeintvqgnqnwmrarea
mlrtdliegdlnrLFPICTPGASDTARfdealellhlggyslphavlmmipeawenhtsm
dpalrafyeyhsclmepwdgpasitftdgtivgavldrnglrpsrywvtddglvvmasev
gtleipterivrkgrlqpgrmflidtdagriiedseikaqlaaahpyqrqlaaahpyqrw
lTGDQVMGQVRipken
>Protein1552 21
tkFFFYMIFYKLevslcsppl
>Protein1553 191
gtpekialgafcvsepdagsdvsslrtsakydeatdewvlngtkAWITNGGIAAIHVVVA
TVDPELRsrGQASFIVPPDTPGLSQGQKykkhgiqgqkykkhgirashtaevvlddvrTQ
FGGLVDVERAVGQDDYVTINLVASRdgeeiagmtaenylyqvgsggvvpeldtnlvgleq
gesstfeaadp
>Protein1554 37
DAHPMAVLTGLVGALSAFYHDSTDINNPEHRptrwrs
>Protein1555 87
mhpnisvksvfvkavsngkdlglrLDWSDQTKNDTAIGPQDFRdqaavmfpvntagappf
qcmgqsggtvniwrwnaewqkdlgkds
>Protein1556 31
darLNEYGFIETPYRrvvegkvtldidylsa
>Protein1557 25
mrAVLEVAGVQNVLAKcygstnann
>Protein1558 32
vrsanclkVENIYYIGDLIQRteaellrtpnl
>Protein1559 46
glreaaekgdaifgnidtwviwnltggpkGGAHVTDVTNASRtmlm
>Protein1560 33
rrgeiklrvetrgrnkpprGLVFIPFFDAGRlv
>Protein1561 33
mvagkVVAVAGYGDVGKgcahamrafgarvivt
>Protein1562 96
etveggatnpnlagitlngrDEMYGGAGDDNIVFEADRGIIDGGTENDTLWLTNYHFGTS
DAAARttdgvvrfdlrsqtlsdsagygganvngtqd
>Protein1563 33
rEAMDEYGAMSQQKasaaleagkftdeiapitv
>Protein1564 31
eaaeytrkISEIVGDLGRanlkfshpllekr
>Protein1565 28
dihnsnnktvdslskLDIPAGVDIEIKl
>Protein1566 11
DASATALYGAR
>Protein1567 80
mgngtpeqialwipqcfgtkekIGLAAFCVSEPDAGSDVSSLRtkavydeakdewvlngt
ktwitnggiadihvvvasve
>Protein1568 43
mnkYLEEGDLTEDEITLGLRtrtiageiqpmlcgtafknkgvq
>Protein1569 66
dlgvgkegglanysgyggadqdsslnytadqtnyvagvarTTTADMENVIATGLGAVDYR
aagsnn
>Protein1570 39
mgcvlpaglkqgparqaalkAGLPASTGATTINKlcgsg
>Protein1571 33
hipeeglalrgtfiinpeltikTLEIHSNEIAR
>Protein1572 29
mrEMGTVELLTRegeiaiakrieegldsv
>Protein1573 23
VITVVFNEPIEEASFKklgltmc
>Protein1574 117
fyahtnqwryekvqvsellsplanesdwantslidcnvraerMGWLPSAPQLNLNPLTIK
aladkagrSVSDYVTSALKqgtismscedpdnpvnwprnmfiwrsnllgssgkghey
>Protein1575 105
terVIVSQLHRspgvffdhdkgkthssgkllfnarvipyrgswldfefdakdlvyvridr
rrklhcvltvavnymqrfccvQPFTQSLDESNAPFFKwfadgkln
>Protein1576 35
vrkTGVDALAIAIGTSHGAYKftrkptgdilaiqr
>Protein1577 33
eqgktqqilvtgikVVDLLAPYAKggkiglfgg
>Protein1578 49
merelrnairakvkASVFEALVNANALEVPKALVADEITRqreqalkqf
>Protein1579 133
aqaltiaakqeredrldeiksavhlklvgnvnepngqsgpfegrqgevssafralqkklv
rervlrdhvridgrgladirALSAEVEVLPRvhgsalfergetqilgvttlnmlrmeqql
dtlspvkrrrymh
>Protein1580 46
siytdpqqvwehipeyarriirnrnirVLYLDAASIARtvasvpdl
>Protein1581 77
spfalgktikidpctvkidtagkTANIPNQVPVTITFGTRTVTTVQQVTVSSSGPVTIGN
Rtlpldikvtlttgtss
>Protein1582 51
elvddellvytnptgrFVVGGPMGDAGLTGRkiivdtyggmgrhgggafsg
>Protein1583 457
LDLAQAYEQALKndpqwsattsqylaekekerlsygallptvgfsgsmnrnkvspdtgtd
ysytgtqlalqarqglyrpdlwtsyskakslssvneanylqkqqeqvlrvseayfnvlra
eetlssakaeeaalkrqleqsqkrfevgliaktdvleaqaqldgsiaarisqdvglasan
evlagiignnantlsklradfvitppqpnnaeewvklaqdknpqlaaarfnqtaaeqvvk
eqqagyrptidavasisdrdngtgnatsfnngrsmsagiemqwplytggrtssaikqasy
grdaareqvtsvqrqlttqtrtaflnvsadsyrvaarqqavksaeaalaatkagydvgta
tkLSALGPGGLSReragfevrdvhythygrlctietpegpniglisslcvyakinnlgfi
etpyrtvtegkvdvekgviyltaeeednkviaqanak
>Protein1584 85
mdtgaagvpataatpllnnpydqfkFAINGVMTPIQLDKvavaaadtyeallavfqtala
gsgvsvslganftvidpistkavtg
>Protein1585 40
drllitgrsevavsskTTDIDAGEGNDYVEIEQDHRlnvk
>Protein1586 59
mnydwtlatnaafsaaldgrvytarSAAANTLFDATNTSVNSATGKTHQICTTADAIRs
>Protein1587 701
mkvvkSADEAAAALESAQRealayfgrdeaymerylrdeaymeryltkprFQQVLVEEPS
VENTVAILRglkeryevhhgvriqdsalvaaavmsdryvtgrflpdkaidlideagarmr
irrmtappdlrefddkiadarrekesaidaqdfekaarlrdkekslvaqraerekqwrsg
dldviaevddneiaevlgnwtgipvyklteeettrllrmedeihkriigqedavravska
irrtraglkdpkrpsgsfifagpsgvgktelskalanflfgdddaliqidmgefhdrfta
srlfgappgyvgyeeggqltekvrrkpfsvvlfdeiekahvlfdeiekahqeiyntllqv
ledgrltdgqgrtvdfkFSTAAQAERaimvqgadpavgmvagdperdtnvvwlfntitgt
atagkiktheynaalgrvwvndqlvngqnvedifsspsailtnpttglvnlnsttiirVV
NTADLATLLPENHGVDRtveveaytqlpaglifnnpdklvgvqnltldlggavnigtlsi
ddivapaiinnnqfgtltinsklagpamdtyllpegfdpahnpypstanvigaissgatr
demanvtihtfgagqgvglntgtitfaetanlvsnpapqnhtatltvdgsknvnivsvnt
adpditalvvnttgytgvltapgtspgfalndtealtfnng
>Protein1588 16
fskEELFSAIRlyvka
>Protein1589 46
pikLMMNVGNPDRafdfcqlpnegvglarlefiinrmigvhpkall
>Protein1590 18
vqldggrFATSDLNDLYR
>Protein1591 33
lrdreivvkLFDEIGPRyavrnggylrilkcgf
>Protein1592 33
LVTGIHNEDTIEQYRsnglrlgrllyqgrwfdp
>Protein1593 107
AELLNAMGCEFVVDRpswcstFWSDEHTQDERlsgpssstqwGMLGDDPDIVFEHPGRpt
stprtsvsgaawanrcaacwatirtsssniravppwvrrcsspsaaa
>Protein1594 47
mkksplaqvkdsfgskekLVDALVSLPEGVLDRgedkdawkqqllta
>Protein1595 38
giihswlnrMLLPDTVGTGGDSHTRfplgisfpagsgl
>Protein1596 23
mevevvfyegkAISVELPTSVVR
>Protein1597 14
SICSRKLHHWHNRK
>Protein1598 16
meaaigdkVVTYDFAR
>Protein1599 13
AAIAAAHAGTFGK
>Protein1600 44
TGSGLQFFSEDPEAATYTVRsqkirkqqltlfvttteqhtqvhy
>Protein1601 131
fakqvaelalaanetdvakISALAYGEGLSVEEARvaliqkigeniqirravlvqgevaa
tyahgikIGVAVVLTGGDAELGRDVAMHVAASNPMVVNPADVPADLLSRekeiyaakare
sgkpenivekm
>Protein1602 94
mdsnaiekergitilakntalkwndyrinivdtpghadfggeverVLSMVDSVLLLVDAV
DGPMPQTRfvtmkafaqglkpivvinkvdrpgar
>Protein1603 60
mgsgadvlvlgtgassndvikfsgtdigtnaivnfqdgavgantnrDILDFTSYLTSKks
>Protein1604 34
tykrLLDIYSATPKtvdalmklelpsgvdveikv
>Protein1605 46
mllakESLMDPVDIQELIARgaqnrveelrlelyekvnalgigaqg
>Protein1606 32
rgtnrIASVPVGDALIGRvvnalgepidgkgp
>Protein1607 15
EVLLGQLQEGQTVKg
>Protein1608 382
kTVSDDNIYNMPSGSEVSSFSQILNPNLAFIAQDRlnvykavynlnaasfandsndsyad
qvfdlsahiessarlrldgglaykmlhddrgtgvtsglglatilasgevdkydvtavrgg
veygaksarglmvlnadmnqkrysratsvnrdndtlnallglrarimpkttalidyeysd
tnyktdivkggtadtqdarilagltwensaqttgklrlgqgkrqvdggadinkftwdlgv
vwkpvaldtvainggarasdasgnyvsvenanyslswthdpiivchgrmigwidAVNTGE
THSFSFTAKeaggvllplrrpahdsarrardvrshhcgsqrrqglaesgsgiclgaigvf
qeserragdvrsqvrrhdvqrr
>Protein1609 439
rsyqsqrglggflrTTWDEVNEMIAIIGFSPIPAMSMVSIIGFSPIPAMSMVSYAAGSRy
lsliggvctsfydwycdlppsspqmwgeqtdvpesadwynsTPDAHFMTEVRqtrtpdah
fmtevryrgtkvvsvfpdyaegskfgdlwlhpkqgtdaalalamghvivnefhvknksdy
fdqycQGDYYVPDRvklvkQGDYYVPDRlvrcsdTVVIDENTNMLTVPTVVIDENTNMLT
VPVGSIGFRwgqkegedlgkwnlqekNAAGADIRPRlsligghdgvvlvaspyfgnqqhd
hfqhtdhanilphniavrklqsrdgeilvasvydlfvanygvdqglggpnvassydddip
ytpawqekitgvkrHLVIQVARefadnadkthgksmvivgaslnhwyhmdmnyrsvinml
vmcgcigqsgggwahyvgq
>Protein1610 37
tttskEIAQVGSISANSDEAIGKiiadamdkvgkegv
>Protein1611 42
mkDGLLQQIDSPQNLYDHPRnvfvagfigspsmnffdatlve
>Protein1612 34
ikpewvinikETGQILLVDYSDIENLKtttigsa
>Protein1613 19
mrGTTPMVDLGDEFKarlm
>Protein1614 616
GGVIDYVDAARivirvdesemvageagvdiynltkytrsnqntcinqraivcrgdivarg
dtladgpsvdmgelalgqnmrvafmpwngynfedsiliservvkedrftsihiqeltcia
rdtklgseeitadipnvgegalgklddsgivyvgaevkagdilvgkvtpkgetqltpeek
llraifgekasdvkdtslrvpsstkgtvidvqvftrdglkkdqravdieksqldqyrkdl
neeyrimegatlerlhdallakkvnggaglkkgtvlteellaglersdwfklrmedsaln
dqiekaeqglaerkklqedlfedkrkkiqggddlapgvlkvvkvylavkrrvqpgdkmag
rhgngdkmagrhgnkgvisvimpmedmphdqngepvdvvlnplgvpsrmnvgqilethlg
laakglgekidamlkeqrkvaevrkflegiyssgegrGHLDGVPVESVQRFAEELLEYFR
arHSDLLDDIKssgkiadesvleagikrfteefdpgadgdhsstraptattsrtpkrrpq
pppsLELAAEDDQATADVGKnaatklagdkevvgvvgtlnssvalqvqpvlasanivqvs
pantgvsltkgedaan
>Protein1615 50
msapaaggggaaaaveekTEFNVVLTDAGAQKvsvikavreitglglkea
>Protein1616 53
mdlikYVQDTLLDISRipefkagdtivvsykiiegnkeriqdfrgdvinvrge
>Protein1617 478
rinlgfqrqhdrVGDAPVTTYGSWDGRiksgnmalgvtifhdrttpqwqntggsvayayh
vpltkdkahvlaiglqagvnslglsgftpqvdepgltgrsvnfdlsvginyswkglnvgf
svpqvlgnkvrfkstdpqfnsqtriarqymfmtsyeaalgkkkewmlapyvqvnfvdksl
pvylditlkaqykklvwlavgynnggglkpdgsstkgfiysnaagihatagvgikelvni
sytykapvgskgnltfanlgsthevllsfrlkrktdqsefeknkkrtdddiakvnqkadd
agkkaddvdkkvdslgqavngrldnvektandakttsdknttdiekvsarldnivykkfg
svyfevdkheltdeakasidafkskltemkgnyfiylagnassegntggnassegntgyn
qalsakrcdavkrLLGFMEENPDAVVEIGSHTDARAPFEYNIKlsqrraqsvvdwlia
>Protein1618 32
gqiienpilsnfkEGLSVLEYFISTHGARkgl
>Protein1619 34
TYDVGILGDGIGSTLTGRwivkdltdgpiteisq
>Protein1620 26
nltrDQIMNILMWMVMELMILKwnwf
>Protein1621 20
LVDQPFIMPVEDVFSITGRs
>Protein1622 33
inesarLVQEAAHPDANIIFGAVIDDALGDEVR
>Protein1623 32
nfkEGLTVLEYFNSTHGARkgladtalktans
>Protein1624 36
myskADMHHIETLVRqrdcaevanqqdwlvggfsrg
>Protein1625 31
tsakMLSIVPLMAGGGMYETGAGGSAPKhvq
>Protein1626 18
LLAGVTWENTAQTTGKlr
>Protein1627 35
kGTIDAAEWVGPYDDEKlgfqkvaqyyyypgwweg
>Protein1628 34
rQSVSQPVQTGLKaidamvpvgrgqreliigdrq
>Protein1629 345
vadntgakeilcirvlggssrrYAGIGDIIVATVKdavpggnvkkgdvvkavivrttker
rradgsyikfdenaaviikvETLNADLPLFVDHFRyfagciraqegsaaeldattasyhf
hepygvvgqiipwnfpllmaawklapalaagncvvmkpaeqtpvtillvmeliqdilpag
vvnivngfgaeagaalsqstriaklaftgstavgneilkcaannlipstvelggkspniy
fedvldyeddylnkcaeglllgffnqgevctcpsrALIQESIYDRfldivversktikqg
npldpetqvgaqaskeqfdkimsymeigrqegaqiliggdsanls
>Protein1630 39
rrssdlrrellskYDFPGDDTPIIKgsalkalgkigrah
>Protein1631 35
rgtfiinpdgfikTMEVHSNEIARdvketlrklka
>Protein1632 103
midivwfrqlqskdgsikhtgdnrTGAGDGDDEQIIVDLSRvpanikslvftvnsftgqt
fsqvenaycrLVNGGNDQEIARynlscqgehsaqimakiykhn
>Protein1633 100
ttpvnaivtstgasehvvgtvttdatgafsfanieslrqyrIDVVSADGTERGSEPVAAP
ADGQVKmllsnrNPAGADDVAAGDIRTVFVSTTDNLAPRv
>Protein1634 162
glfknlfftaerYDLSNVGRmkfnrrlsrksdrgngdsmekdgvlsktdivdalktlidi
rngkgevddidhlgakwtisttwvivvcvVASTTPSNQATAEAANKkvadfnkavseakt
lankLLNPPDPDPAITFAAAAENAVRtvntkamvaakvaatv
>Protein1635 147
padlaedlragiegigvelrtgagvntietdrvttddgeypadlvvlglgvapntdlavr
agletgpkdgivtddrqqtsaeaifaagdccvarhrISGELAYVPLGTTANRqgrvagtn
lgggdarfpgilgtavlklcgveigmt
>Protein1636 29
chalnvhrWTPLDSSGGMVIAGRwrwlfg
>Protein1637 53
npttglrTYDITTPSDLSVDLGIDKigassiavgimnsdnivldlelsalqsd
>Protein1638 53
idggadndnifgdtgndtilggsgdddiegesgndkITGGEGDDQLSGGSGKd
>Protein1639 37
mlrrvptikeynairDYYGTPGPNWERatvntiissa
>Protein1640 80
qanrrylyfaqkADIEGYPDVAALFRsvaegetghafghfdflaetgdpatgepvgsted
nlrsaiagetyeytemypgf
>Protein1641 54
msgkvvikGDASQYAGATGRggllviegnassrcgismkgidiivkgnighmsa
>Protein1642 33
EAQPSGQPGRedgrdrgvrgplqppgaqgvpgr
>Protein1643 30
hrEGPSGGGRihrpaatgrrrrrqssggar
>Protein1644 59
ASNGIHYVSPAIAGGLRttvsrpapatasttcprrspvacafvrctrrasvtlrrsrlv
>Protein1645 62
fcediaalsafpgqrarvidqllsggargivvrgfgegnlpqrEWPEAVARavsagvpvv
vs
>Protein1646 40
TNPNGGAIALGHPVGCSGAFIATKspcgllgrihcdqssv
>Protein1647 32
mhatrAAVEEGIVPGGGVAYIRalpalaalkl
>Protein1648 31
ndqlrIVEADAFDRiekllngkvanggpqkl
>Protein1649 33
pntilynkvtikdarQAVQMFGPAQYGVAKaiq
>Protein1650 67
vvdtgvsdftitadvrADATATTFQLNDVSLATAFNDIRytssdrqvtdasgrvtgiknt
vksstvs
>Protein1651 29
FFYHPIDLGIRmrslnvmhhrqsvqhiaq
>Protein1652 398
leqverdieaglleahaaitlrpgpdgsdrlettagrVLFNTVLPDDFPYWNKsirkgem
sdlvdqlvifypnatvahsldllkeltlkwstksgltmaisdvktpeskksildrfedet
ekvernfrrgvitdgeriqkaveiwseattevteavadamgnekfnslnmmvgsgargnm
mqvrqiagmrglvanprgdmiprpiksnfregldvleyfiatpgarkglvdtalrtadsg
ghraahrrlglphpsfNAEVTSLIQAVGAGMGEEFDLPQIRygkvvlmadadvdgshipt
ptstaatfvVILRPANPGTGVIAGATVRALLDSSGYHDVLTKVVGSNNPHNVVRatldal
rRLESPEQYAIRtgrsiddvlssynvgartrahavsga
>Protein1653 43
astftansaiyghfsdevvakYLNIVDAQANPRadnaqgewtf
>Protein1654 34
IDPVPLAYLQDTGRwpvclsvcqrrglvaqsced
>Protein1655 52
drIAGFSPIPAMSPVSYASGARfleligapmlsfydwyadlpnaspqmfgdq
>Protein1656 46
hglgahaqvrsrlralrlprGSHGGPGAPRraqhrraaggrglaga
>Protein1657 63
mvsytfveaktqlkLGATNLTGTNLNGEEFRTNVGGPFIGRtfflgvtvdglfaepkkak
adl
>Protein1658 247
mkNFGLTADNNPTSAGSQAKayfetkLNAGESIGKVVVDASTYLSGTVAPEFQTTKnlfl
nkvavaapfsilsnstdldvlrnafsqvtgdrpynaseaqaiaaaitantqvlttgndii
ngkasgdiligdsttaqiligdsttaqttdqvdlgsgadtlkMHTLGHGFIPEPIHAGGL
RyhgmsplvshvyneglveaisttrawsrrsrfrrpnasqgrfsspgPAAAAPAAAPKts
rctsccr
>Protein1659 37
mlinatqaeerrlaivdgqkLLDYEIEIEGReqrkgn
>Protein1660 16
mkIADNGGSDLTVKvn
>Protein1661 37
TVTVLLERqvqhplygkivrrstkvhahdaegvcqeg
>Protein1662 42
masrFLDGASATNLAIAAGNRdsltapamcvlpalmllarhr
>Protein1663 43
kaagankinvikaireltglglkeakDLVEGAPQVVKenidkd
>Protein1664 257
mgkfsavaddieerIATGQPVLVGTVSVEKsevlsrelqkrgiahevlnakqhtreastp
sstpvDIALAKKAEYEKLDAEYQLMAKNILPKidssdatvkkinnaiiaeeavfagyfnd
gfltriealnnliknnnalqmryylivcilmlielmpviaktilpvgsydekvtlreeme
revargnikqeqqlkeyynqmafennketinifftitqkdkvekikaysqkwkdenhqaf
dglwekikkaivakqen
>Protein1665 42
YESLSLDPTSGTETGNIIGLGYSAYDGSRkraccihrsdsad
>Protein1666 38
mfedltrMVLNPDVVTRsrgviekcsfcvqriqegklt
>Protein1667 49
mtdtffvradgrfvvgkAQSNPADESLAIYNSSVDALAHWGRkvddvyp
>Protein1668 33
ATGELLVAEKydpkvnwathvvmdpkdpqygrp
>Protein1669 31
miadidkkLAEQINLIIHHEEYQKlesawrg
>Protein1670 25
msrELGVQFARdgvrvnalcpgpvn
>Protein1671 33
FPAGSGLVAFAAATGVMPLDMPESVLVRsrarc
>Protein1672 126
myvaiqavlslyasgrTTGIVLDSGDGVSHTVPIYEGYALPHAILRldlagrdltdymmk
iltergysftttaereivrdikeklayvaldfeaemataanssaleksyelpdgqvitig
nerfrc
>Protein1673 351
mlvrNLADIQGLSVKvgrqyvifgnhslfghfdwantgyshdgvmNSESDLGQAAPVGSG
ANSESDLGQAAPVGSGAANIAGTGAQMVPGMVIEPFYVLYQNMVPGMVIEPFYVLYQNRY
GSADNAGQGLGTAKhsnqtrhmignrievrkggfdfsneiayqfgqmgqagacsgeqkcl
hinawatrnwigytfydtawktrismtrrgrrvlrststmlpetaetipaarrrvlvrqp
iplkissrrttstwatwtckrgrTATDASDLARlstlgavdtllvdidasvpgtiddiga
vsladaegagnygvtdeiarrvllaggrvlavrAEDIPQGGPLAGLLRfvv
>Protein1674 25
fsslvhlaetrkAMLSGPCSSRicf
>Protein1675 42
prCVFLDLEPTVIDEVRtgtyrqlfhpeqlisgkedaannfa
>Protein1676 59
mgrLVGATDAGEATAQQDALAQLTTDQTYRVDLGNDGAINFRNYGGTAAASQDNTNYKa
>Protein1677 31
lladeatatkngltprarVVGMATAGVAPRi
>Protein1678 39
DQSFVAVNTESVSDEEVKpaalhrpgpelccrqhrvglr
>Protein1679 62
redgdaelgdvvedrSAESPFEVAATALLPEEISRllsplddrereilklrfgldrgepr
tl
>Protein1680 48
akecgikYPIIDVAAMPLGAGSGATIRsvptlkarfglpigggyhnma
>Protein1681 33
kVSQELIDQVIAVVATTKddvlgrpkkasktlr
>Protein1682 34
QLYLGLITPVGAVLAGRdyasgrsagrshvhpgv
>Protein1683 112
YDTPTWSGFSAGLIYRspnsganaagdadgqvqmglnynngplnvsytnssvmsniqslt
lgaantthnllganytfgtftlmagwtssknnvapartvdsrswnvagkwqa
>Protein1684 50
tlgnslrrtllssipgaavtsiridgvlhefstipgvkEDVTEIILNIKg
>Protein1685 62
mnvltpykpqksksielgvkktflnnraqinaavfqtkitdqqltrLAPASTESIMANAG
Ks
>Protein1686 30
mvkIIDGPFNDFVGDIKeineekkklkviv
>Protein1687 32
tkkttknkrqlrGTTMVHSTNEASVRamlpya
>Protein1688 31
kltaktfidvgsrISASTVSAAARdanfgvg
>Protein1689 56
rhrsrtpirrttqpqtrsgccvrhrprtnclrtrVLPASTTEQGQKrsalrcaavr
>Protein1690 204
mariagvdiprekrlvisltyiygvgpsqasaileniglpedtrvrdlteaevsqlrAYI
EANLKvegdlrrevqqngdlrrevqqnikrkSQGIDLTDVTLDQVQAAADLVAEKnqggq
irrftgndfqddltsgnvivaqvysgdvaqlqednpdieflvpeggcsmfvdtmvapitt
hnlkgaeawmnfvydrdnyasltd
>Protein1691 31
gldtivppkrptdkplrLPLQDVYKiggigt
>Protein1692 29
pfkdksyefsynyrIGYGNSVYQGSERya
>Protein1693 33
eelqplavakllkalvdkEQPGLVILGKqaidd
>Protein1694 31
pkstlgvlhnphsfvvkGSSSATGFNIGLAK
>Protein1695 41
kAGIVHSTIGRrsfesaqlqgnlaalvdalvkakpasskgl
>Protein1696 74
mikafkGLSGAGGSDPEKlaegisealintalgiftsalaiifynlctqkidkltyaide
lgytiaqtfagrkh
>Protein1697 91
mlknarDGIFPDQAGTLGPVKqiealkakghtvayvgdvvgtgssrksatnsvlwftgdd
ipyipnkrdggvcigskiapiffntmedaga
>Protein1698 35
mqsaleqareyannrVVFGENIAEFQLTQAKlarm
>Protein1699 49
kAISVELPTVIVRTVAYTEPSARgdtsgkvmklaklpngyevqvaafie
>Protein1700 190
miendakSTTDVLSWGIGTQGQRysplkqintatvgkLVPAWSFSFGGEKqrgqesqpvi
hngkmfvtgsysriyaldvktgqklwkyehrlpdgimpccdvinrgaalydvinrgaaly
gnlvifgtldaqlvaldrdtgkvvwkekledyaagysssaapiiakgkAVVANMVTGVSK
gferklnlvg
>Protein1701 35
achkanpnnhvrLIGYNNFNQSQGTAMVIYRgktv
>Protein1702 97
grLHILVAMNEVLANARadvsihaptyatiqinpekirdvigkggatiraiceevqqfvr
fvkkpkIMMNVGNPDRafdfaqlpnegiglarlefii
>Protein1703 95
AVPATAANLAEFAVPATAANLAEFEARradyeakaqasldganerqakladasvtvsana
stegklygsvgpreiaeaitrqlgvdvgksevvmg
>Protein1704 67
LGYTLNAAGFANDSNDSYNDHKIDLSAHLEPTSRsmYDAGLAYGMLHDDRGTGASSGFSL
FEIRvhi
>Protein1705 80
mpvedvftisgrgtvatgrverglvkigdtieivglkDTATTTVTGVEMFRklvdqgmag
dnlgvllrgvsrerseehts
>Protein1706 27
meggkkavaerIIYGALELIEKkhpdk
>Protein1707 409
mggigtsicqrLAQDGYTVVAGCGPNSPRkdrwlaeqktlgfdfiasegnvsdwdstkaa
fdkvkaevgeidvlvnnagitrdrmfikmsredwdavietnlnsmfnvtkqvvgdmvekg
wgriinissvngvkgqagqtnysaakagmhgftmalaqctaspwrwrrswrarVVAEGST
MTYGAEVTGVVAEGSTMTYGAEVTGVRhvdgrathviathadgtteeheadhvvssmpis
allagmdppvpdhvmaaatglsyrdfitvalvvpeskvdwndnwiyihdpavktmriqnf
gswsphlvkdgrnvlgleytvfetdaawtapdeelieqgrrelvhlgliepgdveggyvv
rqkkayptydetykanvdvlrgwlaehtsnvhpigrngmfrynnqdhsm
>Protein1708 63
qetlaifetgtattasasaapvaavvssspaattansdlapsvrkAVAENQLDASQIAGS
GRg
>Protein1709 31
EVLLAQLLGLMQSPISRtarvlsalaeqrna
>Protein1710 37
arGEGQSGGRfvrqgngrhgnprscaqraprgkavar
>Protein1711 331
ALVPVIREIGHGALAERALVPVIPSDFPYTLRvvsevmssngstsmasvcgstlalmdag
vpisapvagiamglvqdmdsgaykilsdiqgmedalgdmdfkvagtahgitalqmdlkik
gldfeilrlamaqakdgrlhilgkmldvmpesrnqlsqfapriltlqidpekigkligpg
gkmirslqdqykvkidvedsgkvfiagegtlaeqaygviagmmedvtvgkiytgtvvrve
aygafvnilpgidglvhisqladyrvakvediarvgdeltamvidvdpqgkvrlsrqavl
enltveeaqardrggrssggdrggdrggdrg
>Protein1712 32
QMVSVATALIPFLEHDDANRalmganmqrqav
>Protein1713 32
rqtgkTAIAIDTIINQKtnfesgdttrqlfcv
>Protein1714 25
laklaggvavikAGAATEVELKerk
>Protein1715 14
mgqkDPLTEWQReg
>Protein1716 71
laltataqvgtfqlksltpetalkAAQAAIDACNKqgfqvavavtdrsgvtqvllrdrfa
gphtvevstnk
>Protein1717 54
lvnfntvvgsfilealvlwfqqlgkNDVEIVGGKnaslgemisnlsnmgvsvpg
>Protein1718 32
qgsivaqklvdakVAGVIGHLNSGTTIPASKl
>Protein1719 33
skdqpgiaidldftdrrVDLIEEGYDFGIRitg
>Protein1720 59
qeritstkVGSITSIQAVYVPADDLTDPSPATTFAHLDSTVVLSRdiaslgiypavdpl
>Protein1721 49
egkgasrrlrHAQQMPAVIYGAGKqlsrllchlkmslkplkvkrfirtf
>Protein1722 23
iarEYHSQAYQIWAKviasgvie
>Protein1723 69
kngglnsaftvrkisngvgverVFQTHSPQVASIEVKrrgavrraklyylrdrtgksari
keklvartk
>Protein1724 18
DQPITDQAYEQLRrcngg
>Protein1725 26
mkilphrYPFLLVDRvvalemgkkav
>Protein1726 22
WPMWMLFILRswcgrrwerlpt
>Protein1727 57
prekMYGVWWSGAEPDVKdvgdgakgysavtmqhgaepnsavvkeiltklhdkgqgt
>Protein1728 25
mgydsnkTSGTAATAGFGTVSRvtd
>Protein1729 32
dlletgikVIDLICPFAKggkvglfggagvgk
>Protein1730 58
IAGAYDFGVGSVRptptpvrvtsptrksrtpaspvlmtsawvafapcgtrprtrttwa
>Protein1731 53
acallrerllfrWLLSVAVPVPAACRisvptksrsrpvvpplpssfsfrrsll
>Protein1732 37
svlaeeqdkalvkSLLAAFGDRgdnkwtyqdttantd
>Protein1733 376
fnpaiappwqtksdweswkviakkFSELAVDHLGTRkdviakplwhdtpeamaaehgvvk
dwktgevepipgktmpviavaerdytaiydkmtsigplmekvgmltkgvayevkremdil
rqrngvqhggagdgqpkvetdvqmadailhlagvsnghlatqgfkflekrtgtqlhdlsa
ehegkqitfadtqvapvpvitspewsgsesggrryspftinierlkpfhtltgrqqfyvd
hdwfigmgealpiyrpplnmttlfgeapigeqnelgvsvryltphnkwsihseyqdnlfm
lslsrggqtiwlsdidaekigvkdndwikigvkdndwieavnrngvvaaraivshrGEHS
IEAGMPESFNVLVKei
>Protein1734 123
kgtgnarqgstrapnyvggakvfapkprdysysvpkkvreaalrsaltvraneqklvile
dfalqdaktkQAVSVLSGLGTPAALVVGSADSANASKamrnleaakflpveglntydiln
yps
>Protein1735 349
SLTTTAATEVRneksltttaatevrIEFVGQDGKatvlkpkvalqagTFLEEQIQDSAKl
rTFLEEQIQDSAKqgvlfslhmkatmmkvsdpkifghavtvyykdvfakhgetlkklgvd
pdngigdlyakikalpedqrkaieadiqavGITNLHVPSDIIIDGITNLHVPSDIIIDAS
MPPVIRdsCVIPDASYAPVYRkCVIPDASYAPVYReTMGSVPNVGLMAQATMGSVPNVGL
MAQAAEEYGSHDKtfkvpgngtirvvdasgkallehkveegdiwrmcqvkdapirdwvkl
avtraratgapaifwlnkdrahdaqlitkvnqylkehdtngldirimtp
>Protein1736 50
lriksatelasqrGTPTWIAVDYTKmegtfkamperadlpseineslive
>Protein1737 37
mlsgcavvsspvgngalftsvkGPLVATDSSAASKtg
>Protein1738 20
WGSGPPPKnlagrkiypscl
>Protein1739 82
ltvngnantatsgttinagsdailkGVNSGNSTLNTYAADHHGAFGFTDVRLIDASTMTG
KLAYTAQITKdsiakyvnlvdt
>Protein1740 153
YSGQADHVVNFMEFIAEEVRpgrsrgelhgvhcrrgartarrawlchprgccwprgadrr
tacshslegerfgpvahpvsartgALDNTLIELARGAIADAVPVHLTLPIRpgrdrrrra
gapdvadpqrqphgghhawtrghqglgrrrpar
>Protein1741 53
magiklrkfnsatsalrLGVFLGFQNKtivlqdedapnslsalnkkesnitia
>Protein1742 80
ivgksskyhahdekGEYKLGDVIEITESRPISKTKNWVATRLVEKAAAVslqsadckiri
ngsqcepfslvnsnqliqel
>Protein1743 54
msaaageklfktrcaqchtyeagaphkqgpnlhglfgrVAGTVPDFAYSPSNKe
>Protein1744 52
mffegerivavrEMILADDEAGRrraltkllpiqredfeglframnglpvti
>Protein1745 44
terDLALVETLRdvdpsvilvedamsqgvytvspdapidevvte
>Protein1746 96
mlwtghnkkgeditngrhprDDEFTFWRynlavkdyptsyidnttwldeslnpdavvpit
ftswswpdsweqgkynsyraarldwlltdpkpgfda
>Protein1747 32
lhstrAAVEEGVVAGGGVALVRavqaisklkg
>Protein1748 46
fpaefqgaseeriaelgigkLITLTSTYDHRiiqgaesgdflrtvh
>Protein1749 156
miltfapetnghvavkawdalgkITGLEHTHLAVGRehdkirfrdvqaqprkiisaptws
gleseevsynagytnvhelipwrtltgrqqfyqdhrwmldfgehlcvykpaidhlcvykp
aidtkVAGVVGHLNSGTTIPASKlysdagipqisps
>Protein1750 62
mekcigcelcagvcpanciyvrGADNDPDDPTSPGERfgyvyeinylrcihcdlcveacp
te
>Protein1751 14
FEAPETVFGRhttk
>Protein1752 20
IISIDDHVIEPADVWQSRtt
>Protein1753 155
ntqnitvaelrskisnkisnnlilgysrirdsretagslfpqitisnidgkSTNSVEFGS
QRssaaneldqdifeitdnvkinfgkhnftigthneffkfrnlfinnyngrwdfnnvqdf
vnnkpnraratysivpgnekpsaefsaiqlgfyiq
>Protein1754 68
mgdaekyqavedlakllgaapgasrAIVDAGWVPYSYQVGQTGKvvkpdvyiaagisgat
qhlvgmkg
>Protein1755 56
vahkaaslrYGENPHQVGARyavghggwwdtaeqlggkemsylnvydadaawrlvw
>Protein1756 64
psrppsgwrSSAAAPNKcangccpsgstwwtcpmpwpntthsnssrrwrractiwtppgw
pvsn
>Protein1757 63
LEEMPGEEGYPAYLSARgwqnstsvlgllrpsvvrkvqllpsaryplqavtspslslrtp
cvs
>Protein1758 53
eglsegdlevrhvrALAASGGSIPVGGVTTELASLLDRvkgdddartrflell
>Protein1759 19
mrqclkDIQTGEYAKsfil
>Protein1760 30
evgltlekATLNDLGQAKrievgkenttii
>Protein1761 167
maktntttlkldattlnivgavgikpsaekpaklkgttvtfpaklkgktithkgglklad
pngkFLTVQDIVINYKtgkananvnqsltnsplaiknlltfkggknkikkngtwkgakva
laksvdvpglgkqttqfvlasvfgldealinsalpgaislgtadikv
>Protein1762 32
pakVATIEYDPNRtariallnyfdgskkyilc
>Protein1763 28
mfrklldrGEAGDNVGVLLRgidrdgve
>Protein1764 23
mqrMINLPLYRdaktpvpytfve
>Protein1765 34
rkeavarvrlvpgtgvwtvngrTLDSYFPNKlhq
>Protein1766 36
hiltltidgqvqqvvlkalqrhpvkNQPLHADFLRv
>Protein1767 27
mdvspkQMVSIATALIPFLEHDDANRa
>Protein1768 44
mspyaprittikvpidkIGEVIGPKgkminsiteqtgasisied
>Protein1769 33
sptwsgiesekVSYNAGYTNVHELIPWRtltgr
>Protein1770 142
hlisalaggrhdnavayispsfggvtvaynharlselagtsgntdahgdllsasyangpi
sagaiytratldgannnvkewglragydfgvvklqaqyqrakdeaittgsdslwlvsatv
pvgakVAVIGEFGHTSRksttt
>Protein1771 13
STPVIMLSSKtvc
>Protein1772 30
mltdkignkIQLVGDDLFVTNPAILQRgin
>Protein1773 150
kaagdhiidtirrepnefkplskEVLDFTLARvkklddstsgeyaqdvandlrkimqtha
gvfrtqalldegvkkvlelekrldnlylkdksqvfntariealevynlvevakatiisaa
arpesrgahahndyperddtnwmkhtlwyk
>Protein1774 17
GAADAAVDAAENKqlrt
>Protein1775 26
VLTFNLFEAKlrsiawhcstaptiaf
>Protein1776 107
ileeasyanygslatglsvhsdiaapyvlhigneaqrqqwlpkMASGEVIGAIGMTEPGA
GSDLQAIRttailngdhyllngsktfitngqhadlvilaaktdpnag
>Protein1777 99
mpgfvdkdvnakyinlhqlgfyltdpnwpgldgngnydtiillghkkYYINQVLSATKnf
sdvkaisidknyiqnatmsfgnlskadhvaaldevidll
>Protein1778 85
mqcilaelvrqdrlilvedftvdapktkdlvaklkslgaenvlivteaidenlylaarNL
PHVEVIDTAAVDPVSLIGFDKvlms
>Protein1779 25
mpncrsnicnyakQQLVQCPNFKfl
>Protein1780 360
lgpdtpielrLLEITPALKtlegvvmelddcafptlagvqigsdaekifdgvnlallvga
rprgpgmergdllsangaiftaqgkalnavaaddvrigvtgnpantnaliamtnapdipa
erfsaltrldhnraisqlaaktgaavtditnmtiwgnhsatqyiwgnhsatqypdlfnak
vkgrsaaetvgdqgwlendfiptvakrgaaiidarGGVYAIFTPEFLRadakdryypetg
awnatthynttagnnpanwtdgklydlnrentsenqtygfyvagpiikdrlfiyanaers
etdsessringnltgknaagvpaisasnlaqawgvynytyprwtakldwninddhileft
>Protein1781 68
ldvqnggtenaavapigcnygayqrWTLSADGQLKtkapgnrclqggldnaplamrdcst
aaaqrwef
>Protein1782 41
ykklgvkvllstkVEAVEDTGSGVRvtvspaaggeqqvlea
>Protein1783 102
IEAGQPTVCSETCVGRsatsacccttpiasrkppassvtatsirhswtsfwirttprsss
rpaltasptsgwrprararstrwpwtgrwrcrctpstarcpw
>Protein1784 94
erQEAEVLANAQTRatqlasvavviaaksgdegklfgsvgtrDIADAITAAGVAVDKlev
rlpngalrntgvytialhlhsdvvaqvsltivse
>Protein1785 109
tfqgrgcspgstvtittggtvlttvtadsagdfrgafnanlsvgshtitttcgdvvrSSP
LNVLSTSGAPRptgplprtgsnsttmalvgagmlalggavlatrkraiv
>Protein1786 142
msvvgkagvsadgseleatsasanlltsskAVAIAAAAGGETAKinlnttptagvsltgg
ivagnqieqvgtvtftnnsvaaldlaattavmfnsgtnatngfgaqtytltlasgaftag
taytlktgtctgtdltptqspv
>Protein1787 42
ggggygggggggggygggrSGGGGGYGGGGGGGYGGGRsggy
>Protein1788 280
mpafssyntkiarFAGALYNIALDRatdaqvlssidkvgfaalvnevyasdfgsatndsv
aatvagnlgltgtaltdgtayilgqlnaatattkgatiaaildtfaglssdatygaaata
wnarvesavaysnnannayiatfsdlsnastaktyalttmvdnvvgtsgadtftarilda
antlqsgdmlnggagtdtlnadigtsqgfaitpettavevvniratavevvniraestap
daldgnnmsgkgvqidaqrTTSLENYDKwvtgelpfsspe
>Protein1789 50
gqagqtnysaakAGMHGFSMALAQEMATKgvtvntvspgyigtdmvnair
>Protein1790 35
mlediailtggkviaeevgltlekVTLADLGSAKr
>Protein1791 16
SNETYTVTTSKrpgsn
>Protein1792 73
qpdavewcdgseeeydrLAQLLVDEGVFTKlneakkpnsylalsdpddvarvedrtfiac
ekeidagptnhwr
>Protein1793 52
rntavndggigqvkYTLAADITHSIAKAYDVETDGGVALRgaflidkngivr
>Protein1794 30
VFHQPNVAASSPRnivkfrimalprhwiin
>Protein1795 90
mfgcsgakVYAVYVIDTTPYRsipldkiwskETLDELERAGLEATSYVEKigkaagaeve
trvlrghpaekivtfaednnvdmivvgslg
>Protein1796 35
dfygaysfrSDLLFDGIVNLSDIPRvasgvgavcp
>Protein1797 35
msdfksneyanliggkLYEPTEENPMLGFRgasry
>Protein1798 320
mhryrgrrivtacfashihrVQQIADAAIEYDRkvatlgrsmkrnvamaremgvlhipdd
alidieeiskyepgevivistgsqgeamsaltlmatresrwlnvgeedvvilsshpipgn
ehavnkvidkltrqgvevvhsgiedvhatghakreelkllqslthadwfvpvhgeythmv
hhakiaeqmgtpadrilvcedgdtlvldddglsrgdrvsaeyirgdrvsaeyiyvdgktv
geigtsvlrdrqvlgeegvvtivmmvdldrrRARVFKEQHYIIHYLGDFNQCTMLKEPFE
PVVKTVPEDRkiidlikplw
>Protein1799 30
yyyplskrTALEVTYGRdskavnaatgkkv
>Protein1800 63
tpgcrghrggrdrpgcgsprwrEAVHPGGRglgrprlprgqrlsqalwlrglcahrqrvr
adr
>Protein1801 92
APNFIGGGTIFGPRrarqgstrapnfigggtifgprprkytqalpkkmqraalrsalsvk
adagqivildsvstdqyktkvmsgmlkalgls
>Protein1802 47
akalpelngkltgnsvrVPTPNVSLAILNLTFPQAVNRdelneyirq
>Protein1803 32
vakNVIGQIYSRfesnglkivaarmmhlsqae
>Protein1804 66
mgenndkTAAGLSNPDKsngniasvrvgyangpvdiavgwgattfapsqqygvtnigasw
nfgvak
>Protein1805 86
SPAQVSLAWLIAKwrraagllphwagsphrqilsvqpatevahvlrppdgtgrpdhrrtg
phrrtprslpgpgvarladrqgrrah
>Protein1806 33
nalrQAPDVILIGEIRdretmsaaiayaqsghl
>Protein1807 60
gkevlviekekLGGVCLNVGCIPSKalinssnmvdkfhiakemgfsvslgdqlidmnklq
>Protein1808 69
rqkaikeqiqvgkAYGIEDAVNLLTALPPAKfkesidvavnlgvdprksdqvvrgasvlp
ngtgktvrv
>Protein1809 49
mkpngggkptgaiaakIDEDFGSYEKfvelftaaattqfgsgwawlvvg
>Protein1810 15
mrDVLTLLSSPKiag
>Protein1811 18
GAGFPPSPSRwqqfvvrg
>Protein1812 46
gtngksqgvvpflkVVSDTAVAVNQGGKrkgavcaylecwhldiee
>Protein1813 28
mrdkgfgsrVVPIIPDEARtfgmdsffp
>Protein1814 47
lavyatrvplpapalshppeeparWVTAAAFLADAAESWWLPMARvv
>Protein1815 33
sksavigvtrQMACDFGPLGIRvnaicpghivt
>Protein1816 53
mtqatikvtqvrssahklkshklclrglglrrirHTVEVLDTPANRgminmvh
>Protein1817 42
midkapeerqrGITISIAHVEYQTEARhyahvdcpghadyik
>Protein1818 115
QFGYTSPMQVPRvwlyvahagstsdqdyaqhgcersgcrqeghgqrcgrpdqdcraaacg
dqgqkgdcrfqnprrpghwvhgdaarcahvrisrsfcdrgfaadarlswylracf
>Protein1819 32
drVQIPGFGSFSVGKraarkgrnpatgatiti
>Protein1820 44
ADHVTGLGTATQNVFGFGATYNVTPAGKsalpprtssvsapptt
>Protein1821 193
nkklisvavlsavsagtaqaaalsqdgtgqvllypyyttrGGTDTLITVVNSTNRakavk
vrflegmnskeVSGINGVHSEPFRwtaavttdssgnpvltvsdksctapEGYLEIIQMGD
ITPAATPGTPLPRvngvvvtapssldrakEGYLEIIQMGDITPAATPGTPLPRvrtasvg
gtiqfetavthva
>Protein1822 105
lrgivdyvytdefynyagqkSATAANAAVGNSAAESKmpstgfvngrlllsgipvggpgm
advslwvrnatnvkrqsshidvggyyriatwteprtyglsvnykw
>Protein1823 69
DVVENLVLTSAGDVTVKGNLDIGDNAAGHLKdpgrfcggwhlypesdhyashrseqhhgd
gagqsgvrc
>Protein1824 22
mkGSEDLGGGLKanflleqgfa
>Protein1825 43
MLMLAAMKttprtqktscscltktlinstttpqpasrlllkfw
>Protein1826 41
tdlicnelakdggqdrfrakVGLPLATYFSGPKikwildnv
>Protein1827 31
qekIINTPGSEITGTRggihnsvtrivlkpt
>Protein1828 16
mrMLQEAVDALFDNGR
>Protein1829 63
pntvfgldnytfarakpkEGSLLFSFIRggmrtvsgaigkvnranytvktpvgtigirgt
gyv
>Protein1830 32
ehillsrQVNVPYIVVFLNKadmvddpellel
>Protein1831 33
VNVAGGGESGQAGAVRhgitraliaydgslkpa
>Protein1832 38
gresavrALNAVGYKinsitdvtpiphngcrppkkrrv
>Protein1833 95
pvlsnietvvirAQSAGSDANGTGSTDGNNQLNSQTVQIDAQRsvavdsmdkvtaaagvt
rwesnnrwrdtlgvqqqpfEGLTVLEYFISTHGAR
>Protein1834 12
merkDLLQENAK
>Protein1835 59
ggpnrfglrgvedlggglkAEFVMEHGISATSQRltnerTVNSGHQVDAASVATDGGRs
>Protein1836 29
aaaptateanaltnddskVAYSLGFVFGK
>Protein1837 372
mndsgadgivgggwkltdnngrrildnedngdcfaststhglafcndpasaqtviathcd
ktnwlptdviiaseepavsaqwgigdqtddgyqfwfldpcgsynrrifrNHATSGGHGPA
NAIRatklklssmvsfplpqntllnvrvrsrvngvdgawgpacrfmidvnactltqlnnd
psspnyscgvsgkivgvggsagrvtalvvtsggspathyrfnfavpgegysrnitstsat
cqlaiwqtlpllcgtytydvrvqasfdggttfcpygevcqvtitnntaycttpgsmaqqa
dvrasasadmdfamypnpnregqlfitmngiaqdvevvtvdiydmlgqratnatiavagg
llntvldlpvdm
>Protein1838 17
VLLAYGDELLTSPTDRk
>Protein1839 42
dlltangaiftvqgkAIAENANENVKvlvvgnpcntnayiaa
>Protein1840 20
FAATNAHRrrqnvrvnlrlk
>Protein1841 45
evvgliplgagyllvndrainnlskasgkkIAVLDYDKsqakmvq
>Protein1842 253
FMLAGLAENRgtspqyytdgagykwlvpvngqnrFMLAGLAENRyqtstsgsdlgvtssn
nagaylhaptitfsapdlgggvqtvgtpimynfkttggsattattpgtnayyyresvltr
egginlrgirgvslttvgsgystppavtitpvfpggagtgslqasssgisyirvinggyg
yvynsavhhgtapsypgggtvgystvtmstigdlfsvpgqftgvaptvefnggvvpaggt
savavavmnttig
>Protein1843 47
NAEGAQGQFLWAILRkvrkasfcgqfcataftmpqctwaplpttham
>Protein1844 36
nlvpyprIHFMLSSYAPIISAEKayheqlsvaeitn
>Protein1845 29
mikAFFFDLQKingggsrpskttypewks
>Protein1846 73
qdhkVTVFYTAPTAIRslikaadandkvhpksydlgslrilgsvgepinpeawmwyynnv
gggrcpivdtfwq
>Protein1847 55
msvleladlvkgletrFGVTAAAPVAVAAVGGGGAAAAPAEEKtsfdvilvsapa
>Protein1848 97
mrTTGDVVSFGLGTQAQRFSPSTQINTKnrsrilcrhgprrsvarsnGQESQPVISEGKr
clsplptavcsptmsrlarscgststacrtaschavt
>Protein1849 31
vrrlsgddprapqdhpaghrGGGAASGRdha
>Protein1850 52
lagldaadllvhylkfgldegrIGSSALFGFDGARylrdntdvaayvngnld
>Protein1851 33
alekdwaenprwkgvkrGYSAADVVRlrgslqp
>Protein1852 92
ddtaaeiaedrparkvrEGIVTSNGMDKTVAVSFTQQVSHRaytkavrrtkrLYVHDEEN
TLNVGDRvrvvetrplsknkrwrlleilerar
>Protein1853 77
makYAAAVDQGTTSTRfmifdhagkivavdqkeheqifpkpgwvehnpieiwqrtqevid
galkksgvdpkdiaavg
>Protein1854 87
mtarqeiyhdlqkGAYLLNNLVNEEGGVQKIPAQNRPDDYYTPANLRVIGKpglqqsvnk
kpgpalvfcfrkhlkwqihtvisnlls
>Protein1855 31
VGEEIEIVGIADTQKttctgvemfrklldqg
>Protein1856 114
msssraweenevlretsgedataaldfynavvedgrYVALLATEPETVAGLLKkevsgrt
ieiikegtreflpgdlranvavtvvtvgvavtvavvtkgknpieeliidhsgmv
>Protein1857 31
eevtvtlkledkkEIVAEVNKvasgaysavv
>Protein1858 12
kTPPATFLLKka
>Protein1859 85
aapvdggdarlvltpavqdagtslfvgaeiakldrpeltaakiivsggrglgsaekFGEV
LTPLADALGAALGASRaavdagyap
>Protein1860 31
innqgtrNVVNFVNQLGGKvrlhhmssiava
>Protein1861 87
weffdrlvnlaiprirdfrglspksfdgrgnytfgvteqlifpeidydqvdasrGMDITL
VTTARtdaegkALLDAFSFPFRregqq
>Protein1862 95
vddlktinlnastsradfnkMDSTLTTLNIKanlaqgvevdydglafasldiniegttkd
vvapsfaaaignagntsairVVNADVVNLTTKatg
>Protein1863 33
ICPIETPEGPNIGLIGRlatygrvnkygfietp
>Protein1864 47
kkinvikvvrELTGLGLADAKnlveaapktvkegvakaeaedmkkkl
>Protein1865 86
mgslfnitntdtvngkvvkvrfrgasgsdelldftvflspgdvwsgslarnaagrTVLST
DDKsctlpeagapnqwpgvfktlrlp
>Protein1866 9
DLTDYLMKs
>Protein1867 58
inrnnrlkrLIELNAPEIIIRnerrmlqeavdalfdngrrgktitgpnkrplkslsea
>Protein1868 31
kavsrsqkAGLQFPVGRiarylkqgkyserv
>Protein1869 22
TCFFLSPFFHQFKsasthieyr
>Protein1870 39
iarlsaggkSVTGMTNSGYNSSRlgfrgvedmggglqag
>Protein1871 42
miesiadvddvvgekFLADDIASITEEEIHAALRqgtisfkl
>Protein1872 110
eefdllervwdefkslharQIIEDEELWReledrygdyftggmgaeaikhrrhgrrghqv
vdrgdrpgggrgqaagMHYDLTAEQFVEHQTRfveelgvtivggccgttp
>Protein1873 292
miprpiksnfrEGLDVLEYFIATPGARkglvdtalrtadlvdtalrDIASLIEEFQVVAE
GSTMTYGAEVTGVVAEGSTMTYGAEVTGVRhvdgrathviathadgtteeheadhvvssm
pisallagmdppvpdhvmaaatglsyrdfitvalvvpeskvdwndnwiyihdpavktmri
qnfgswsphlvkdgrnvlgleytvfetdaawtapdeelieqgrrelvhlgliepgdvegg
yvvrqkkayptydetykanvdvlrgwlaehtsnvhpigrngmfrynnqdhsm
>Protein1874 500
mksyvgqikeivkINDHAVDFVLTAPFPILPERlyswmimskkwcesngstkpvdrrkgi
eniasfkangtgpyrarerqpnvrstftrngnywgkfegnatigvnMLVSPFTYFRgaay
pmasdlsqgpnsglevqlcgdahlsnfgffaapdrkivfsvndfdetlpgpfewdvkrlv
asfavaehqrgssdkqrrrvtaqvmksyrsamatfagmrnidiwysrITVDDIVEQFVSV
VGKkgrakfdkslakartknslkafnkltevvdgerrIVNDPPLIEPFIDLFPTLEREGI
EQFIVEQLHSYQATLSGSRrslverYGYVDGARkvvgvgsvgtrayivllmgrdqsdplm
lqckEAQQSVLEPFLGASRfsshgqrvvegqrilqatsdvllgwtdtegfdgvprsfyir
qlwdnkasadieglssetmrlyaqlcgwtlaraharsgdpiaissylgsgdnfdramvty
adayaaqneldysalkaavd
>Protein1875 12
FANMGAQMVKev
>Protein1876 32
sgtgvlkEGIVQQLLAPPVFKvdgsldttkga
>Protein1877 16
iperqrVPGGGHGGGR
>Protein1878 38
mvgvnrwdsnnsrADVIVEDVRildtqitnditvgfiq
>Protein1879 126
miyrSIINLLVMCGCVGKsgggwshyvgqeklrpqtgwaplafgtdwvrpprqmngtsff
yahtnqwryfyahtnqwryekvqvsellsplanesdwantslidcnvraerIIAFDEEAR
rglerg
>Protein1880 125
mqvhgchpfgnakarAVVWNFPDPIPQHRealystrpdlvakypthddkkafwrlptlyk
tiqqkniadkvhekfpliltsgrLVEFEGGGEETRsnpwlaelqqeafveinpktaterg
iqngg
>Protein1881 46
dkleqettglkGHYTEGAELIDSVLDVVRkklkdvtvykdsksptl
>Protein1882 31
mkrDGLILEFFKilnearnvrTELDAAFAKs
>Protein1883 87
FVTNTDVGVDVSAAELRtwastsrrpnfaaavtpwcwpagpptgvtcpsrvarpracVQE
GDFDEPSISARratltsrrsrpgarrw
>Protein1884 64
milakikadveaklgekVTEAVITVPAYFNDAQRkatkdagaiagldvkriineptaaal
aygl
>Protein1885 27
madtflgrNVSGANTLTDGDRldggag
>Protein1886 12
mkEIVMQEGKie
>Protein1887 32
qtllkkngggrVAAHEIMIGTPAIRnliredk
>Protein1888 116
dgiaefkfdlanesvnkfnrATLEDLQSAINAVKadssikgmvvtsgksvfivgaditef
vssfaqgeaaivewvnsanqifnsfedlpfptvaaingialgggfemclvcdyrva
>Protein1889 33
makPSGEIIETPITSNFRegltvlqyfisthga
>Protein1890 44
dsyyggrgddtfiftkgsgkDVVSNYNSIGSDALRdkiflkdlt
>Protein1891 73
addaqkanvadatankdvgdavqpinkMVSSTASSAGLTATAETSSRtakksatdvldly
tdklvlatsaist
>Protein1892 229
mscedpdhpnnwprnlfvwrsnllgssgkgheyflkHLLGTSHGVQGKdlgadeakpeev
vwhdkapegkldllvtldfrlsttclysdivlptatwyekndlntsdmhpfihplstavd
pawqsksdweiykgfakkfsevcvghlgveremvlsplmhdspaelaqpfgvqdwkkgef
gvqdwkkgeidlipgkVNAATVSTHVLGRsgewtyndietttgasigtv
>Protein1893 75
nttlaqgrlleevvvtatgikkdareigysyakvsnadvingrSPQLAQALSGKVAGLAV
YNVNNSVDPQAKivl
>Protein1894 30
lhrderaggvrVEVSSEPVPQQRhqpepee
>Protein1895 20
VLDLPALLETERqlpprpra
>Protein1896 102
vsltgdvsgvgqlvksgsgkLSMSGNNTFESGVRikegtlevaadinlgkngsevlidga
tlgitgsttltrgitltekggtvsvaaggeatlngkllldvs
>Protein1897 74
vkqlaakdgtavnidtrliedvaahkGILQAAADDGSDLIIIGSHGRngiekfligsvas
kvvahaslpvlvvr
>Protein1898 101
hasytagenyaapvsnkrgdalgvagvgafgpvsvgvgfhsieqapgvdkrTELAASLGA
KFGGIGLGGSFAVSDNGAATNAKtkgiffsasaalgagtvy
>Protein1899 41
kSVAEGIVYGALDRvaqkgkpdpvrffeetlekvrpmvevk
>Protein1900 33
intevkpfkaeafhngkFVTVTNETLKgkwnvf
>Protein1901 80
mgfrgskkNTPYAGQVSAEEAAReafesglrkvkvfvkgpgggresairalhnsgvevte
ivditpmphngcrppkkrrv
>Protein1902 31
lsketfdfhyskHHQAYVTNLNNLIKgtefe
>Protein1903 105
lggtyaqgplaaglqykMHYFTDAAQNAAAPLGGIARknrLEAFATYDLGMAKvgvgydg
piigtidnvaafgqpavdfnqshayslgvaapvgamtvganwakr
>Protein1904 131
dgvnefvsfdykdpktgklikaggkadrNGFFFVNDRtngfffvndrtngkGTGGDFSPV
ETFADTLGAAVGASRscggcglvpahltgrpdrqagqppalrclrhfrghpapggyadvq
ddrrdqqgsgg
>Protein1905 31
iedlreefvrDFVFPMFRanavyegeyllgt
>Protein1906 18
kNMEIMAQAAEVRrvkky
>Protein1907 31
vrltfgsyhdvdsseqafkMAAIFGFKeaar
>Protein1908 35
evriedrifanearPVTPIFYPSNPEGVKrdvsfv
>Protein1909 42
arlacvtelvitrgqtvafrAPLDLGGGMKsveiaplpfnrl
>Protein1910 103
shptnrghrgfswhvayydrngdlrpgldqavsntdwyawqlgasyqwrkvavaaqyfdg
tsrNYNTADLGVSAVQTDPRlsnttpfanaggldtesqgffal
>Protein1911 27
tfwakitfpnfkkHFPTTYTFFMIMKh
>Protein1912 13
VNLPGPPGKpkyf
>Protein1913 51
mprGAEIDLGEDIIGYLRplksavtawkmratcsrkvmksllwwsmwiarp
>Protein1914 94
msqrfqtvytaaelatagipanstitglgfsvyqdyggvnllnytirMAHTSATNSASDN
TATTTEVRsaanydptvvgagvfdmltfttpfvw
>Protein1915 113
pdderrnrslhglsrTLIANLVTGVTEGYTTKmeifgvgyrvvakgrdlefalgyshpvl
itapdgvtfavetptkfsvtgidkqkvgqiaanirrlrkndpykgkgiryege
>Protein1916 62
vgddlfvtnptrlqrgidsgvansilvkVNQIGTLTQTLEAVQLATRnaytsvmshrsge
te
>Protein1917 31
vtrildavrlvnpeirFYQASSSEMFGKvve
>Protein1918 49
gkGSATNLALNYANGPIKagysywratveggktaaaadqrgdtlqfgyt
>Protein1919 45
gkvlaasgqpsvvigkdtrLSGYLLESALQSGLSAAGVDVRllgp
>Protein1920 33
msedkavsteevrnrrkvrTGYVVSDKmqktiv
>Protein1921 68
HLGPDTDVPAGDIGVGGRevgfmagmmkklsnhaacvftgkgmsfggslirpeatgygvv
yfvqemla
>Protein1922 32
afhirsggrayfnttplgrAVTGTLLVRamhe
>Protein1923 33
klppilnaletqtdagrLVLEVAQHLGENTVRt
>Protein1924 158
kataaknardaaltkakAAAGTVGSAADAVAKataaknaaianmavfalantaefeasta
eselasavstvnpiealatptdahfiiannavktlllqimqlkllkGNLDIGDNAAGHLK
dpgrfcggwhlypesdhyashrseqhhgdgagqsgvrc
>Protein1925 45
dfnlylspydvwtaavtksangaklitpdkSCTVPAIPASGVEFR
>Protein1926 74
prpaerVPLLPTAGVEIRatslhsgVQYDFGPSLPLRaypskgartrkpsrssaptsvsr
rsppapaepdksvh
>Protein1927 36
ditvltdptvdeiqlhpsrikiprTLEDFCTSEKwd
>Protein1928 54
trISGLMDFKylfnslalqpkkpkctseitatftarllialvvfvihvpvrlrq
>Protein1929 37
vitvkaihelhriqgrYALVTMCIGGGQGIAAIFERl
>Protein1930 108
maaegnqleelvitalalernknsvgyanqtvksedlnkvvqrsalnalqgkVAGVNITQ
ASGAVGASTRivlrgessltggnnalivvdgipisnsgsaggggqgde
>Protein1931 304
ltqgtsgddtiigtqqtyqngdvvnggdgndviqlslqsgtfddvevdnverLEANISGV
SNVFLAVTQYSSDLKeisvsnkssgvltvydiqedssnsidieihdsnsidieihdttad
vvlaydaqaldpvvqnpntddatlvkvmvseftggltiqddtasgkasgkEAQDAFAVES
QRraaaaiaegrfksqivavvkqtrkgdvvfdtdehvkanttleslakmrpafkkDGTVT
AGNASGINDGAAFFVLAAADVAAKagqkamarlvsyavagvpndimgegpipatklalkk
aglt
>Protein1932 287
svlqliadftslnlvasdtvsgritlrLQNVPWDQALELILKtkgldkrtvgnvmlvart
vgnvmlvapadeiaarerleleaanqseqlaplrFLYQLGDDVSTENYLFLYQLGDDVST
ENYLRkppanltsyqeaerrvilanvlihkksyseavsllrdlpaqgtlasyglynlgia
yiqeglfnagltslndmirlagsddeslnlkdkaalaiayrylqdadyqqaresllrvrl
egpysnsalltlayshylnqeyeaalpatlelqgrnpadpavqeafl
>Protein1933 38
vkerkdrvddalnatrAAVEEGIVAGGGTALLRaafai
>Protein1934 31
LIGAPPGYVGYEEGGYLTEAVRrkpysvill
>Protein1935 45
mvkgpgsgretairSIQTLGIEVIGIKdvtpvphngcklpkrrrq
>Protein1936 176
merveqdwqwslfdpkVVPELVDLYGEDFRtayteaesaglfvrqvsarelyakmmrtla
qtgngwmtfkdssntkcnqtgspgnvvhlsnlcteilevptcaprssrsptrprrrcatw
vrstsrpwfgptlapvsrrstssgALVEYDETLKsdlrkagfmtrdareverkkvg
>Protein1937 35
gqceigtlfstlvkradwtqilkYVVHNVAHQYGK
>Protein1938 204
mariagvdiprekrlvisltyiygvgpnqasaileaiglpedtrvrDLTEAEVSQLRtyi
eanlkvegdlrrevqqngdlrrevqqnikrkSQGIDLTDVTLDQVQAAADLVAEKnqggq
irrftgndfqddltsgnvivaqvysgdvaqlqednpdieflvpeggcsmfvdtmvapitt
hnlkgaeawmnfvydrdnyasltd
>Protein1939 53
lifeeeyyragapqrVTQNGIFLLAPTIFEYGTQEQQDRflprmasaddlwcq
>Protein1940 36
rsltassrilkcwrETLNADLPLFVDHFRmltcpcl
>Protein1941 66
ifgeytpvgaavgtavsrAFVTNVVGFENASNGGDADVVHMLGDNGRNSLAGGTAADVIY
GSRgta
>Protein1942 31
AHFLLEQLLEHARqssidmpfsantgyvnti
>Protein1943 231
mergdllaanggifgpqgkaigqsakadvkVLVVGNPANTNALIAQSAAAGMDPGRftam
trldhnramaqlsaktstwpscrrrpprrsptsprSYASPAEGMHEMLETAKGLIPSHVV
FNGSMGAISYASPAEGMHEMLETAKGLIPSHVVFNGSMGAITGDNALKakvgekvlfvhs
qanrpsyphligghadlywvggsfsdvpltgqetwfvpagaavaaayefkq
>Protein1944 147
mqdidyikEFSDLPLLVRtdtlqyldprdviadykfpdfsksysgriqslkpeqverlgg
mmvwdlakgkavsgtwrrgrlflctgnrsdstsrYALSAPATTPVVANATVTSVAVTAGN
Krqvtltlngalnpsttltvtgvkglf
>Protein1945 28
llhlekYIYQIFYYRccmtvnihfhlll
>Protein1946 74
rylyfaqkadveglpdvaalfkSVADGETGHAFGHFDFLAPTGDPATGEPVGSSADNLRs
aiagetyeytemyp
>Protein1947 21
iaiarSQHPGAGEDVNASRip
>Protein1948 121
vwfrqlqskdgsikhsgdnrTGAGEGDDEQIIVDLSRvpanvkslvftvnsftgqtfsqv
enaycrllngsnnqevarynlscqgehsaqimakvykhngewkmhaigengtgrtfeqlm
p
>Protein1949 77
maakrltkaqlfaelaeatelpkkkvaevfdalsevikkqltgrGPGEFVLPGLLKvrvv
krpatkereginpqtre
>Protein1950 171
sndviptaihlatvaairEELLPALDTLAGDLAAKasefadvvksgrthlmdatpvtlgq
efggfasqgqefggfasqirhgqarlervlpeleelalggtatgtginapdgfaarAAVP
SGASTGQFEAVELRdggsrflgkgvteavahvnddiaeaivgldaldqrqi
>Protein1951 45
pesssvagpigrepcwraarrprsectrWWCWPPGRlpasgsrtn
>Protein1952 25
ILLWQTWLWLSNLLHSCHHKlktli
>Protein1953 337
rVALTGLTIAESFRdegrdvlffvdniyrytlagtevsallgrmpsavgyqptlaeemgr
lqeritstkvgsitsiqavyvpaddltdpspattflhldstvvlsrdiaslgiypvtshp
wvstrllirstplpvVALVTGAMGGLGTAICQELAKaghkvvasyhpqfdnkeewlkema
aagfndfvcvagdvsswddcvkmvaeaeasagpvdilvnnagitrdrmfgkmdkgqwdav
mstnltslfnmtkqvstkmadrgwgriinissvngqkgafgqtnysaakagmhgftmala
actasrwrwrkkwptrNVVTTAGTTSERllrkmnedk
>Protein1954 44
kkgrfavyiyktlkQVHPDTGISNKamlimndfvldmfvrilke
>Protein1955 32
mtslkprwfkIGAQPVASDVTNFAGKsltmvr
>Protein1956 26
GITINTAHVEYETESRhyahvdcpgh
>Protein1957 32
klqvkAGQANPSPPVGPALGQRglnimefcka
>Protein1958 214
mvalrddetitrirVLSPLTDESTFGITAKgygtslatsktiepgeavgvigaqsigepg
tqltmrTFHTGGVASAGGDITGGLPRvvelfeartpknkavlaatsgvvrigeddgkgrv
vtivsddgeedvytvarearleytvarearlevkSLTVVDNQERtrVVVNLGELSGYATR
vegnslilkigkqelaalataavapapsvttsvt
>Protein1959 31
eeieivgiregstkTTVTGIEMFRklldegq
>Protein1960 43
lealdgvtppirpvdkplrIPLQDVYKiggigtvpvgrvetgi
>Protein1961 25
aygvideiitarsgerTDGPIAPAK
>Protein1962 313
meavdnwipvpprLVDQPFLMPIEDVFSITGRgtvatgriergvintgdevdiistqvmr
lissvcrkklsslfvqvlrcsvrslivTSFFTDFTAAGLNTASPTRtrdgyiemiemgsi
ptdsafgsalthiggrpascaslelawlssgvwtatngaidleaptgglfggaalvnvgd
gtyinynadavdgfsasvlhtapgsdrpnltnangatpgavtsyvfdrgrlitsnwltaa
gggvnavsavfdreavfneyavdpdlaassewvvtfptrryyvaatsavapftvgystaa
sglcervsgriyd
>Protein1963 102
mkikgtndsitikFADNTVLTYQQVFKrFADNTVLTYQQVFKmgftntgdqqnntlvgge
gddlllgmagndqlfghfanstivggndtldggagadtmygg
>Protein1964 33
msskGQEFPAYDGRaiqgiglayatsnrggchl
>Protein1965 750
mavssvstehekrQVGVLQLIAAYRnrghqkakldplglmerehvpdlelaahglsrsdf
dtvfqtgnlaikkaeatlgemvdameaiycasigaeymhivdtaekrwiqsriegvrgnp
nfsadtkkhilerltaaeglekflgnkyvgakrfgleggesfiplideiiqragsqgtke
ivigmahrgrlnllvnsmgknpadlfdefegktfnkygsgdvkyhqgyssnvmtaggelh
lalafnpshleivspvvegsvrarqvrrddiggksvipvivhgdaafagqgvvmetfqms
qtrgytiggtihiiinnqvgfttskredarsteyctdvakmvqapifhvngddpesvlfi
tqlaldfrmefkkdvvidlmcyrrrghneacyrrrghneadepsstqplmyqiitklptt
rtlyadklvsenvltraaaeamveeyrqalengqhvvkslvrepntavhidwtpylghav
qddwdtgvslekinalaakmqalpdgfviqrqvqkvlddrvqmwsgnmelnwgaaevmay
atlleedflvrltgqdvgrgtfshrhavlhnqkdataytplhtirpsahrfalydsllse
eavlafeygyattypnslivweaqfgdfangaqvvidqfissgetkwervcgltmllphg
fegqgpehssarlerflqlcaennmqvctpttpaqifhllrrqavrplrEAGVTDVTVAR
ypearheilnetnrgevtadliawldtvlv
>Protein1966 34
malrLAGELLDAAEGKgaavkkrddvhrmaeank
>Protein1967 20
mpkNTVNDAMVSRhytqfks
>Protein1968 326
ADTQVILDGATLAADTQVILDGATLAITKGGTVAVTEGEATLGGTLTLDSGAYSADFTLT
LDSGAYSADFTKagagvlnltqnEGTLGITNQDNLAEGTLGITNQDNLAEGKlfleggnl
rTNEGGIDTANNDVTVSGGIDTANNDVTVSSKiqgngafvkvgegsltlsadnsyaggtq
itggelvvnndknlglqatditlnggtlqlgvadavsfknndpksrllkvgqegggldvg
afeltietdikgdgtietdikgdgtltqkgtkVLATASTAELEVRkalgasgkggnvaaa
qiigkrvaekakaagvekvafdragf
>Protein1969 325
rnkILFENLTPLFPTSRlilelgngstedltarvidlvapigkgqrslivappkagktil
lqniahsiarnnpevhlivlliderpeevtemirtvrgevvastfdepparhvqvaemvi
ekakrlvehkkdvvilldsitrlarayntvipssgkvltggvdahalerpkrffgaarsi
eeggsltiiatalvetgskmdalvetgskmdevifeefkgtgnhevhldrriaekrvfpa
inikksgtrreerlmpddelkkvwilrkGVAMNPVDHPHGGGEGKtsggrhpvspwgkpe
grtrdqnkpsqklivrrrrtrgsrr
>Protein1970 30
kervteafkiilsdsavkAVLVNIFGGIVR
>Protein1971 32
vkDVTTHPAFRnpirmtarlydsmhtgpdvdk
>Protein1972 54
tlgyvakpdnggnakVDANLTYANGPLAVALSYFKvkgtdkglalgaaydfgmf
>Protein1973 33
yeevrgvlkiflenvirDAVTYTEHAKrktvta
>Protein1974 120
aagagiipflkFYCVTPAAVIFVMMYAKlcnvfnkekifyvvvtpflvffaffafviqpn
ftalhpspefinnlnnsypafagfiniyafwsysafyvlseiwgsamvalmfwqfaneiv
>Protein1975 33
yddtrqvlkgflegivrDAVTYTEHARrktvta
>Protein1976 38
heidqdkidrvrGMDITVVTTATNDDEGRallkalgfp
>Protein1977 22
VSSGTLGVANDANLGAATNKal
>Protein1978 45
maavdkdipipprLVDLPFLMPVEDVFSITGRgtvatgriergii
>Protein1979 9
TQLTVVIPK
>Protein1980 73
dievvacltplydaerFGVLNIGTPKqadimvvtgavnyknvnvlkniynqipdpkvvla
vgacastggifhd
>Protein1981 150
nveedlgggskalvtlenrFDADSGSAAANAPFFQLANVGLQGSYGRltagrqwnvlfdv
vsstyasfpyspymeaykpelgmamgarasnmlkytfatpdrsfvgslqydrsfvgslqy
sfdegstvdkIAGPQLVVPVKnaryalnaa
>Protein1982 85
mqavyvpaddytdpapaatfahldattelsrtvfakGIFPAVDPLASSSTILLPGIVGED
HYRvaqevirilqryqdlqdiiail
>Protein1983 47
mqeqtewhrvvfygklaeiageylkkgskVYVEGSLHTRkwqdkqtg
>Protein1984 68
sageskvnvikvvravtglglkEAKDLVDGAPKPVKEGVSKEDAASIQKQLVEAGASCEI
Kdnykflg
>Protein1985 32
mgkrdelrglkenvivgrLIPAGTGMAYHEAR
>Protein1986 390
qerfekehgvkLGFMSFFVKaavhalkkypvlnasvdgndivyhgyfdigiavgsprglv
vpilrdadqmslaqiekkiaefgqkakdgkisieeltggtfsisnggvfgsmlstpiinp
pqsailgvhatkdravveggqvvvrpmnylamsydhriidgretttasstaaGYGTSLAT
SKTIEPGEAVGVIGAQSIGEPGTQLTMRtfhtggiasaggditgglprvvelfeartpkn
kavlartsglvrigeddgkgrvitivsddgeedtytvarearlevadgheitagdpmveg
prdpkelmdiqgvystqrylvdqvqkvyrdqgvsihdkhielvsihdkhielivrqmtrr
IILMTDADVDGSHIRtllltfffrqmrevi
>Protein1987 121
pakfaaavkkVAEVGIPMIFCSFNPAVLKaglevakdknpllyaankdnwkevgelaley
nvpvvvsaindldalktlaktfaeagikDIVLDPGTSPSGQGLKESFTNFLKirragimg
d
>Protein1988 122
mwlktkpadvafvrTPASLNPVWEGNARgyyavemmgliekvhvplfnmihenqarIFDE
ASLAGFYQRygvdsakfkGLFNSFAVTGKvsqskalaqkyqiegvpavvvngkylisges
ak
>Protein1989 74
miepvgftsfsealrcgaeifhslksvlkSQGLNTAVGDEGGFAPNLRsneeaitcimta
idkagfkagdnvml
>Protein1990 139
lerigdeaakiarYAQALCEEGESPRgymetrhignqvrlmihdtldafarldveqafkv
mqadseidleyktatralmtymmedsryisrvlnvmwvlrclerigdhsrniseqliylv
kgadvrhvsydiidkklhg
>Protein1991 43
apsrsrprvtrEIAQVGTISANGDVVIGNLIADAMEKsarkas
>Protein1992 64
msaedvykALLEQGEDVGLATVYRvltqfeaagivdrhhfegghsvfelagedhhdhivc
vscg
>Protein1993 105
geivkvkdgyarnflipsgrarrateaakaefearraelekaaaaklaecqalgaklggt
tikltqkagvdgrLFGSVTNADIAEDLVKngykvvksqirmpngp
>Protein1994 16
prSSPASWGPRssssa
>Protein1995 143
mainlkkgesinlskrepnlrkirvglgwdkkagsgadfdldvsvftcqlnstrepklls
deyfvfynnkVSPDGAVTHSGDNRtgdaagddesvivdlskinpqaqeisfvvtihdadt
rnqnfgqiqnayirlydndkmva
>Protein1996 59
vvfptgnaalkdgatnvkvqsqcpvrTVGHLGLIADGTVYSGVADALANRaitlsclav
>Protein1997 31
learsgvrIIILPNPHLDTPHYEVSRvrddq
>Protein1998 84
kALVDALAQPAAGVTNKQVYVAYSTVTASATDKtnnvgkvysvtngsatgdavvtlegti
dladtswaalndvanfqkpsatae
>Protein1999 33
iwrkSVSQPVQTGLKcvdsmvpvgrgqreliig
>Protein2000 472
qapsvvdrqgvseplqtgikAIDSQTPIGRgqrqliigdrktgkttvaidtilnqaglgv
nciyvaigqkastvaqtvarleaagameytvvvvapasdqapfkylapyagcamgqhwmd
nsghalaiyddlskqaeayrqmalllrrppgreaypgdvfylhsrllecstctaacssgr
pscptsaIDDSTADGNSIARagvlsnkavfdynnggggpvitgqqtnivdftvtptasvv
annasgstadsgandivapneasvyqgsvvtfnnwihntgnsadtfnvtytngdaflnni
fpagtsfqlyqadgvnvlqdtnsdgipdtgslpvggeykvvlkatlpanysgavnynvtk
varsttdptkfntvtdtltniitnvadlsnntasgyasgtlggggatgagtvtdpatgag
tvtdpatalpvnpnnawgvkADLCGQPFAFAPEIVERagkccftpyqqrrhr
>Protein2001 33
ititdrQGNALSWATSGGAGFRgsrkstpfaaq
>Protein2002 22
mdkASAETVANYTLTLRlawlq
>Protein2003 41
QGNALSWATSGGAGFKvpasqprsprrlplkrlarllrsvv
>Protein2004 233
ALSDLVPDIGALEPEMALSDLVPDIGALEPEMEALNNGEQLDNLVIESFALNNGEQLDNL
VIESFAVVRetarrvigqrhydvqlmggaalhfgwiaemktgegkGVHVVTVNEYLAKtg
kGVHVVTVNEYLAKrdaewmgqvhgflgldigmvlpnqndpvhkraqyacditygtnnef
gfdylrdnslvsticattwrcpvasrcsgAATIYASDNNSKapfltiewtsea
>Protein2005 66
mratliiepedtvvtinnilalqedhfgrwknrEAITENLLPIIGRiyrerniivqvysr
slvnrs
>Protein2006 43
kttgqdrysteikASVMQLIDGRsagsnqpasggdygnndysy
>Protein2007 75
rddvltsihiheyevdardtklgpeeitrDIPNLSEEILADLDERgiirVGAEVGPGDVL
VGKvtpkgeteltpe
>Protein2008 14
YTMIGDPTATVSRr
>Protein2009 30
VGAAVGTGADTTARvrqwvqvqipqrvlql
>Protein2010 131
mvsvngrnvlafsdsiewdiqrVGSGMAGMQAGGLYNVVLRgtgyvavttdgppvmldvt
qqatfgdaqavvlwsagvqmniktdtggmksmlrggtgetfqmafagqgfvlvqpsegal
ggpaaaggsgg
>Protein2011 25
SSNDYNVLRrldlvfrllwlhhlne
>Protein2012 280
mnfwnllgrikfwdfdlssnrYSTEILARAFPGNHEILEFGYPRndvlvnpprgmasdvr
nslgvsdesfcvlytptyrdgytefdldldpeavlgalganatllirghhsyrdtssaer
lteegrvidvtdwpevaplylasdllicdysstmfdfailgrpiviyapdwkryrttrgt
yfdilaeppgataqsmeqlgataqsmeqlvgvlsdrQVQLNILEVKNPEIDAQLVAQGIA
EQLSARcrsaapcaracsplcalaprasgcsapvvwpapk
>Protein2013 37
ahqqgpvgrrkdprQGPLWAGKgqgthrriprraaar
>Protein2014 45
wfvigplergfgttvgnslrrVLLSSLPGAAITSIRvtdvahefa
>Protein2015 53
rdgnhkitlgdgndtllitgrsevavsskTTDIDAGTGDDYVEIEQDHRlnvk
>Protein2016 37
aqssvtlygvvdagfgkQTGSSAQMFSAHRattaiaa
>Protein2017 79
gqrashgahrvhrAPGSIGQCATPARvfkgtrmagrmggdkVTTQNLTVVSADAERnlll
vkgavpgpkgglvlirnav
>Protein2018 32
nasnkiaavdtktgkLAALVDVAKiphpgrga
>Protein2019 86
QGVGEPMPVQEQVVVLYAGTRGHLDGVPVESVQRFAEELLEYFRepHSDLLDDIKraaar
spmracwkpvssgsprsstraptatt
>Protein2020 34
ltaqgtkcdasafrlrYQELFPTVFRrrttkqps
>Protein2021 43
sgtadangvpgivlgattgalrGVIVGLGSAEGLIANPKnldi
>Protein2022 32
ldgvsvgfelgkFTAIMGPSGSGKstllhcma
>Protein2023 28
rSDNGQALAGVVVEHGNENPATQLQSTR
>Protein2024 92
dveerglkigdvveeqipsiefgriaaqtakqvivqkireaeralvvdayklrvgellsg
evkkitrDGIIVDLGNNAEGYLAReqmmtken
>Protein2025 102
mlrMEQQLDTLSPVTRkrymhnynfppystgetgrvgspkrreighgalaeprdrprcar
regINQLDTQVSQFIGGLRgnfgdtswrwdlnanyghftqds
>Protein2026 57
mlklqslprdaspvrlrnrcgltgrphgffrkfglgrnklrEAVMQGDVPGVVKasw
>Protein2027 50
gfvranwdevteiiaaanaftvkkfgpdrVVGFSPIPAMSMVSYAAGSRi
>Protein2028 122
mskkpvrVAVTGAAGQIGYALLFRiasgemlgkdqpvilqlleipdekaqnalkgvimel
edcafpllagieahfpllagieahsdpmtafkVTCVTGPDTKssrrrqvrrpwcragrsp
gr
>Protein2029 69
yrkyiekdaalerrFQPVQVGEPTVEHTISILKglrdryeahhrVSFTDSALVAAATLAD
Ryindrflp
>Protein2030 69
stnrSSHVVISDFATGVDKlliengaptwtdapddsgfnmvyyisadsealemgvdqdnd
dvvvvmrrg
>Protein2031 30
mhrELPSFISTRggvalrpgdgvihswlnr
>Protein2032 18
kVSFDVVQGPKgkqasni
>Protein2033 32
avspvfedlyksvasgdeaqrSIDTNSQPDYR
>Protein2034 47
knlehlgiqrLIPIGGDDTLSFGERlhregfpvvaipktmdndvygt
>Protein2035 38
mssstkvflpfwrGASDSTTMSLPSIReyavrtlsaaa
>Protein2036 46
GLMIFEMGCDQGLAMRehfekigfqnvevikdyggldrfivgvkhg
>Protein2037 72
glpvgnklyvgnlaysvrDDSLQEAFAQFGTVTSAKvmmdretgrskgfgfvemgsdaea
qsaingmngqal
>Protein2038 63
epaaaavaaapaagggggaeaaakTTFDVILKsggqaklgvvkivkeitglglkeakdlv
dga
>Protein2039 53
pagarrllgalvralprLNTDENPTITRlrgqaagrqaqhrrepddhppvrnh
>Protein2040 54
mgphekLLLGWLDYKlvrhgepadvklrhgepadvklgiankMMLDHYQQTKnl
>Protein2041 71
aivaagpaaafepiefgpgikldarVNFTYTLGQRikdqdallartagindgnnnfdkga
ltsnrlsslld
>Protein2042 79
atvedrLIFPSSYNCMMMTAVNILVTLPVLKgvhtsilvwcsrllapyapthscswyfft
pmtepgaleletyccsacs
>Protein2043 53
gaakaigdvlpelkgkldgaaqrVPVPTGSLTELVTVLEKavtveeinaamka
>Protein2044 36
msvdlssrgtstrVTIPAIPVDVFKatlkgpvhlak
>Protein2045 99
mqagaiyereyllgtsfarpiiakhlvrIAELENADAVAHGATGKgndqvrfeltvmaln
prlriiapwrewnikgrvdaieyaeekripvkatmariy
>Protein2046 16
VASEVALRcaantrpf
>Protein2047 31
vkrvvdynvkvrvkSDNTGVDIANVKmsmnp
>Protein2048 31
kqpvadnktkegrAKNRRVEIEVVGTRANll
>Protein2049 38
aawasadkfeagnsghrptvkGGYFPVPPVDSLNDIRa
>Protein2050 10
EGVITVEDGK
>Protein2051 26
gdkkiqvikvvrEIVSGLGLKeakdl
>Protein2052 37
mneppgararVGLTGLTIAEYFRdvegrdvlffvdni
>Protein2053 54
rVEGSDAAEVIIYNGSEDLVNQAGLDHRyssdvlnlrggnnevryspletsivl
>Protein2054 19
AQNIEAEYQWVSPILVTRh
>Protein2055 88
qinglnqaarnandgislaqtaegalgevsnnlqrirELAIQSANSTNSASDRaslqaea
sqliseitrvasqtsfnglnlldgsftt
>Protein2056 660
wwshdkivrSTHGVNCTGSCSWKvyvkdgiitwetqetdypsvgpdrpeyeprgcprgaa
fswytysptrvrypyargvlvemyreaksrlgdpvlawadiqddserrrhyqrargmggl
vrvswaeatemiaaahvhtikrygpdriagfspipamsmvsfaagsrfiellggvmtsfy
dwyadlpvaspqvfgdqtdvpesgdwwdasylmmwgsnvpvtrtpdahwmtevryrgtkv
vsvspdyadntkfadewmpcaagtdgalamamghvvlseyfvkqrvpffidytrqftdlp
flvkledrngqlvpgknltaadlgagvaaqensafkpvlldgvtdtvtvpqgslgfrygd
dgvgkwnldlgdispaltvldaeagevalvalprfdtfdghgetlsrgvpvrrvgehlvc
tvydlmlaqygvarpglpgawptgyddpdhpytpawqeqitgvaatqairiakefarnae
esggrsmiimgagicqwfhgdatyravltlvlltgamgrngggwahyaataaagpttsgr
rsaarsrggrrwpwaptgpgrhgrcrapptgtstpisgattatgltrwpvrwaaagfatg
tpwtcsppprrwggtpstrsstgGGDIEETATRtnleaaeevarqarlrdlgglividfi
>Protein2057 31
dadfifynqakSACGSVEHTGDNRtgdgdgd
>Protein2058 68
lcvnrtprhiyaqvisacggqvlaqastldaslrdgatgnvdaakkVGLLVAERakavgv
tkvafdrs
>Protein2059 33
lqfvneivggaiprEFIPAVEKgfresmkngpl
>Protein2060 18
mdgfsrQLEINGVGYRae
>Protein2061 126
mrhrIAGYQLDRdaahrkalfrnlvrdlyiherittteakarairgdaekliskakrgvs
esgnrvhaqrqvvsflndktvakkvfdvfapryaarnggytrmtkvgrrlgdaaqmvvle
lvdspe
>Protein2062 29
AAAAGASTSAGSGGAGRdltagdaadtra
>Protein2063 79
mgfvaeylnetqaiverLDVEAIEAVATALAAVRlgggrlfilgvggsaghashavndfr
klcgfeayaptdnvselta
>Protein2064 25
mtwdeagnrYINSIAGAVIPVFTKl
>Protein2065 64
AVTVAAHAGAGGRtlwcrvpgrcrrsrqgrrwtrlgppqdrnpdphqgcrrahragspap
rgfg
>Protein2066 30
lrllgseelarYIVDEVQDVYRlqgvkind
>Protein2067 29
GSVVLPAGTGKqyvlqclhkairlkklkk
>Protein2068 40
gfrGQASDIAIHAQEILKirdrlnqslafhtgqsieriek
>Protein2069 8
QSPPVEYR
>Protein2070 32
verdypnvykrFIALGPLMNKvgnggkgiawd
>Protein2071 53
haqrahqrdrlvevrapgrlghgppanpggsrGAAGGPDHGKnparrpghrhg
>Protein2072 55
epvrnelyyllaryhytksnfkEALELFALVPEGNEFFARakylegiihvrenrg
>Protein2073 127
SGVLAGFPVVDVKftlfdgsyhdvdsnenafrmaasmafkegmkkasptllepmmsveve
tpeeymgnvmgdlssrrgivqgmedqvggikvikaevplsemfgystsvrslsqgratys
mefkhyt
>Protein2074 42
mpkGGGGVEEFSADALAQQEPDASSFPSGGIRatfeargyta
>Protein2075 35
agtqallgkdlqgarIVSISIDPEYDTPERlvaya
>Protein2076 12
QDCILQYRhylq
>Protein2077 64
mgknyrNYSSTFNTPRrpfekeridhelqlvgkyglknkrevwrvhltlskfrkaarell
tlee
>Protein2078 33
nrvtkvvkggrILGFAALTVVGDGDGRvgmgkg
>Protein2079 109
TMTVQNGDLLIDAVERraerrpadrrgraprrlhppvMCLVEIEGPRyvpyvpggdrgVS
DGMVVNAESPGALKAQDGVIEYLLINHPLDCPVCDKpdqsparlpgvrq
>Protein2080 50
qlskkIYVGNLSFQATEDEVRgmfsefgaieslamindretgrfrgfafv
>Protein2081 36
ridrrrklhatillrALGYSSDQMLAMFFENSHIKh
>Protein2082 19
mhkEGVDVSITGNSTNPTR
>Protein2083 124
mttdgelsfhdwkkgswavffshpadftpvcttelgrTAALGGEFEKrntkamaisidpi
edhhawapdigevtgtplnfpisrvprstsrslptpttrSAAEIALTELHAGGKfnqnsy
kvsg
>Protein2084 49
rdnskIFDSNFIVQPRfgfnytfdterqtqlrggiglfqgdapqvwvgn
>Protein2085 120
meawladpqllkgdadaeyaavieidladivepivacpndpddvkTLADVAGAKidevfi
gscmtnighfraaskllenkrdipvklwmapptkmdakqlseeghygvlgsagarmempg
>Protein2086 59
mgrQDLHYGTAIESYKAYTLQNILSNGIFAQMGTGASIANATRtpnvimydspnmsgfs
>Protein2087 64
matingggsrpegigktpitkIGVLGAGMMGAGIAYVSAKagfdvvlkdvtieaaqkgkg
ysek
>Protein2088 12
LGQTHLDPDYPR
>Protein2089 32
rivtgtavpldrSDVDTDQIIPSDWLKqvert
>Protein2090 58
mvlnletnnvgiailgedtrikegssvkrterivqvpvgdallgrVVNAIGEPIDGKd
>Protein2091 27
mahlsrGEAEAFYAVHKarpffkdlvd
>Protein2092 90
mnkqqliekiatetkctkaqtenilncafdtikknvkkgddvkLVGFGTFTKakrkarmg
rnpqtgkaikipaswapkfragaefkalvk
>Protein2093 76
mvaeaeakAGPIDILVNNAGITRdrmfakmelsqwdaviatnltslfnmtkqvsakmaer
gwgriinisslngvkg
>Protein2094 63
mtrIFTENGDSLPVTVIDVSNNRvtqikktekdgysavqllfgtkrasrvnksraghfsk
agv
>Protein2095 46
mikLGIIDPTKvsrcalqnaasvaglmlttevmitelpeekkeaag
>Protein2096 32
MVCAGITTRlrlrrnevwqpsmplmsrsyycl
>Protein2097 83
srtdweiykgiakhfsklcvghlgvetdvvlnpiqhdtpaelaqaidvkewkkgqcdava
gkTLPSIVSVERdypntyarfts
>Protein2098 411
mgefhdrftasrLFGAPPGYVGYEEGGQLTEKvrrkpfsvvlfdeiekahvlfdeiekah
qeiyntllqvledgrltdgqgrtvdfkFSTAAQAERaimvqgadpavgmvagdperdtnv
vwlfntitgtatagkiktheynaalgrvwvndqlvngqnvedifsspsailtnpttglvn
lnsttiirVVNTADLATLLPENHGVDRtveveaytqlpaglifnnpdklvgvqnltldlg
gavnigtlsiddivapaiinnnqfgtltinsklagpamdtyllpegfdpahnpypstanv
igaissgatrdemanvtihtfgagqgvglntgtitfaetanlvsnpapqnhtatltvdgs
knvnivsvntadpditalvvnttgytgvltapgtspgfalndtealtfnng
>Protein2099 20
ELLDSYNFPGDETPIVRgvp
>Protein2100 32
kADVEGQNDVAMLFRstaegetghahghlefl
>Protein2101 46
mtvngtvysragttrdtkgndavtkMFNAGTGVDGLNRvfthrnwk
>Protein2102 113
mprkgpatrrELSPDPVYDSLLVTQFVNKvlrqgkrslaekivydaltmieektgsepvg
tlkraidnvgtlkraidnvkpalevrsrrVADGIEGLVHISELAERhvelpeq
>Protein2103 32
laeavetaivnkrAGGTGLISGRkafqkevkv
>Protein2104 73
iegslkkylaevslveqafvkdpdikvadllkkAGATVVSFIRLEVGEGIEKKEVDFAAE
VAAQVAASAKlmt
>Protein2105 266
itltdtsgaqvtlhptigwatatgtvpassglhtdivagtpstvselvtstvvlddvgrg
stggdlvigglsvgdtstsrgverFEITVEDSSKlntinstnnalrevtivngatssdps
assstayvsntanagdltvngnantaltvngnantatsgttinagsdailkLASAVSTVN
SIEALATPTDADFIIANNAVKtlllqimqlkllkGNLDIGDNAAGHLKdpgrfcggwhly
pesdhyashrseqhhgdgagqsgvrc
>Protein2106 33
acsttntkkVQPYVVNDTPPPPKsvyshpltvk
>Protein2107 73
mhyvetynasegffafqdrLGSDEMLLMPDYGLFYEFIPMEEFDSEFPKtitldevelfk
nyavvissnaglw
>Protein2108 152
VEVYDQGYNQGKayneeetllasatrvlaspwcaelvivndgstdntlelarsmddprVE
VYDQGYNQGKgaalrrgfaeatadyvvvqdadleydpaefgvlleplldgradvvygsrf
laggphrvlyywhsvgnrflttlsnmftnlnl
>Protein2109 135
mdrervslslkATQEDPWQHFARthaigstspaptrsgrssparspslcrsgrscaVIGT
ATTDEGAERiskalsaftgcagknlnvndaaaaealidaitkehgglhvlvnnagitrdt
lamrmkdedwdavle
>Protein2110 27
mtlqkykelrDIIAILGMDELSPEDKl
>Protein2111 34
mankGVTVNTVSPGYIGTDMVRaikpevlekiva
>Protein2112 59
mvyynpahvllaarqtpvycgastnvvrIDAYSNPAARhvhinldrrnadgtfttlgtn
>Protein2113 31
rLTQEVSLPGRfvvlvpnsntygiskrlpdp
>Protein2114 18
mrEAVTTLGGDPSKvnpl
>Protein2115 37
vrGVAMDPSSHPHGGGEGRspigmpgpktpwgkptlg
>Protein2116 161
htlpalpyaidalaphyskETLEFHHGKhhnayvvnlnnlqkgtefeamdlesivkkssg
gvynnaaqiwnhtffwncmapngggeptgalatainakwgsyaainakwgsyaafkeafv
kIGAQPVASDITNFAGKsttarwislplrlwlssrwscsrg
>Protein2117 43
lhrDLGAAGGRgrseyrqhtrslcrtrvsaqqfrrkphaalrl
>Protein2118 57
mkVDNNDTGLVTMTGNRvkmetdttlltaatgyrfgtgegshvdlmvgvryakldae
>Protein2119 171
ATAGIATLLAEGIGATAGIATLLAEGIGDTIRysltadpveevragrqlleamglrerkg
vdliacpscgraevdvigvaeraqkafgerqiplqvavmgcvvngpgeardadlgiaagn
krghlfvkgenvavvpedemvdtlvewadyivehgteaaldrarntkaeak
>Protein2120 68
cgghfrAESQTEDGEALRhddqflyvaawefgdgendpnqpgstmgapvlhkedlvyeai
elkqrsyk
>Protein2121 33
mhnrGLAMMGTGVASGTDRareatikainspll
>Protein2122 23
egihtvgelvgrSEADLLDIRnf
>Protein2123 21
kENTIIIDGEGRseeiaarvk
>Protein2124 254
mdgfetltatfnaavtfdarNVNDLETANVRasagradfnrmdetfktvnilgdldqgie
vdyaphvdnietnltvniegdtarignagndygiqtnanifalnhngdsdveidngikvd
dsgsttqvsiinnsnfdleideadegsvivdgnavrdllvqtngygdiiappewdegahg
dlmdeaaalqnytvesadnsdivvgrvgreraaigrvgreraaidletvtisagagsrIF
TSGVVSGNLEYLKf
>Protein2125 19
rrHAAAGAGQARevhapap
>Protein2126 31
aelkgskteenlkEAFAGESQANRrylwfaq
>Protein2127 57
ripdfvarnvevvgvsidshfthnawrNTPVNEGGIGQVKytlaadmkheiakaydv
>Protein2128 32
madailagkEYAQSQANAQAKgddaakdasea
>Protein2129 423
HAAGQTVDQYRrHAAGQTVDQYReasaklfarfaavardnplatrrKGYSAEQIAEVNAE
NPFVGFPYTKlmtasafvdqsaafivvsearADELGIPQDKRvylhgeahahdtwfvsdr
erldqspamrltsraalaqagktiadvdvfdiyscfpsvvqiackelgispddkrgltvt
gglpyfggpgnnyvthaiaemvqrvrakpgayglvmanvglvtkesvglfsterpnkpfm
radsdaiqreidaqtkvrfteaaqtkvrANGLGIKPVVFEQLEATENAYFTGRCIAYTTD
ASGLASTRnkvakVPGDHIILPELISKeplgpmvrrgddewfaivrgddewfaivkwviy
glleaeeygvtqanvdslktsstdpvvkrMEVDPETYEVRadgrllrcapatelpmaqry
flf
>Protein2130 81
maalkdrvktfkDIMISMGEASAGSKvmvewipekGTVVTVNGAQKgkEIPGEDFFKavl
kiwlgedpvqddlkaallgks
>Protein2131 39
mkEGSAESAPNAPIHLITDLEKdsgdevnfdiyaqltgs
>Protein2132 35
vlevagvqnvlakCYGSTNANNVVHATFKglasms
>Protein2133 11
rLIPLFLLEPR
>Protein2134 32
lelkvgkgaqiarSAGTSVQLLGRdgsyaivr
>Protein2135 46
sqngvqscpgcslyaaskYGIIGVVKsaalefinvkpkirinaicp
>Protein2136 57
gqgladefkkavvaakGNVVGHEYTNDKATDFMAILTNLKakkpdvvffggmdavag
>Protein2137 38
kkVLAENGVTGTGLPAMGTQVLMSVINEVGGLPTRnhq
>Protein2138 32
madsgvvnlekledskVSMVYGQMNEPPGNRl
>Protein2139 19
vlkEGDEVTAVVVNVDRrp
>Protein2140 31
mrDLYEAIEKltvllalriqntvrkrgwaek
>Protein2141 12
rrAMAIQLIINR
>Protein2142 11
VPALQACPQRr
>Protein2143 30
mgkvfkdisdfprGIVLVTGPTGSGKsttl
>Protein2144 34
vrrwsrkslpkTSDIAGDGTTTATVLAQAIVRka
>Protein2145 31
mfgsvtakDIAEGLAEQGFTVDRrkiqlaqp
>Protein2146 29
eppaersagikvkTVEELVAKlkneakvi
>Protein2147 33
maerfrddgrDILFFVDNIYRytlagtevsall
>Protein2148 421
gaeylivkNSILGIALKevrgidadaltsgpngvvfvgediakgvtalkdwikgvtalkd
wikaekiieitgavlessilnaesadklsdlptkeqvrLQTINSTNDALRevtikngvts
stsnayvvttanagdltvngnvaestaieggtaattdnvlpgldslhhggygftnvrLID
ASTMTGKlafnaqitdaaiakyvnlvdtaasptadvatnntinslginvaytggtnndtm
tvaidgdvaasrslavpglsdftfnvagadgddsitvsltkstlnggvqnwandqdlnnn
itigggagndvirkpgagdttidagagndviytdntgdqgltwttaistpagkaawvfnt
vdqvtttfntvdqvtttagqvafdardlndlrVGINYQPPTVVPGGDLAKvqravcmlsn
t
>Protein2149 13
GYLSPYFINNPEK
>Protein2150 33
rnprSTVGTVTEVYDYLRllfarvgiphdpetg
>Protein2151 37
rLAQDAGVALEEIQSVSRNLADLIQNISNAARqqaas
>Protein2152 103
visdavnegrqirnkrghgepkdaggapeapkpverTPEEQAAHQAAQDQARneaaaqaa
ererrlneplespakdagaakasedqssetvaepapveeaevk
>Protein2153 60
mfalffhhgadrVGHFNHVCAISLVDFNGNGRlainmgntagifkrspdfsyvpqfdhtf
>Protein2154 34
pgadtlagpginhgafgftdvrLIDASAMTGKld
>Protein2155 68
mvlaqkpdagtplslegqlgwnastlsfqapsirlrYFLQDNIAVRatiglannktvdnh
yelanngg
>Protein2156 14
VAYVVENARlnsvr
>Protein2157 33
drAVSSVQIADLTSAVPLNRgfleyrdaglsav
>Protein2158 59
LAANYDLGMVKLGAGTVMTTITPVGTAANVKVTDYLVAAKVPMGASSFGATFVSRpmsk
>Protein2159 114
vrsefvrgggvpdliavhqdasgtakAICLSYASAIGGGRsyasaigggrsgiiettfrd
ecetdlfgeqavlcggavelvkQPLFELFLIIWITFHGLFCCGVLPVNAIVGRh
>Protein2160 157
TLANNVLAKaitehdaadqalngtngakakataaknardkataaknardgaltkakEFEV
FDLPFIFDNSDELHKvttgpvgkqlfgklqsrgitglaywdngfksfsankplkapddfk
glkmriqsskvleaqmralgslpqvlafsevyqalqt
>Protein2161 64
lgefkvsrsgtstsreisvqrVAFDTNGEFDAAKNLANVAVYDKatgakvstsssfdgqk
aift
>Protein2162 32
cgtgcgvlvgvkegrIVATQGDPDAPVNRgln
>Protein2163 32
teagvfrsgtvkSAIALGGLLLDGIGDTIRis
>Protein2164 30
ptgeyivgsgkLAALIPVFSFDKlmkaise
>Protein2165 8
LGPYLVFR
>Protein2166 322
GLNYDLTGNAEAIGLNYDNYVQVDEGDDTEVNYVQVDESLLIQSPSSRggkSLLIQSPSS
RiiagadymaattvgaaavtqtiidGAVWGSYPQTMDLGAVWGSYPQTMDLMGGMVQGIL
SIPQNNEGLGFSLRNAMNTSALSSIYENAMNTSALSSIYEQSGQQLLGLAYQGLNAQQLL
GLAYQGLNADGTIGTVIEENGKDGTIGTVIESVVRrAIEDGIISVDKtapsgykfykand
vpmwnacaavgAAQNVSSTLLYFNAAQNVSSTLLYFNDILEKetglpgcdrrkpvsqdat
tvkLGSNPALADEDATFARnae
>Protein2167 54
srTDEIIAAAKmppeavrmsryidavyfpilcillvgtfhmhfmllagdwdfwl
>Protein2168 17
mresrISLAADGIYDKk
>Protein2169 531
VASATFDEASARrVASATFDEASARwtvlteagerfdgqylmmatgclsipqppafkgle
tfkgdwyhsanwpregvdfagkrvgligtgssgvqmtpviaeqaahltvfqrtanfsvpa
qneplteatlahvkahyaerralgreavtgvflsandksalevsdedrlkefefrwserg
fggfrmlrafnrwfphaarvqrplaqDALNLPQAIAVLLPPKahvevynkpfagsyewws
gsgddlqntmsrpvdltgastaslnmmmwaeieedydylyaevstdsgatwksvwsytgv
npkwvpvsvYGTDGGLAEAGAFLDYGTDGGLAEAGAFLDNIVVKkgsttvlsdgaesgdn
VDSTNYYLAENRterVDSTNYYLAENRvyngydktlrqgpynfgwgntkpdwverfpfqn
gmlvwyvdtyfadnntyahpgegfalpvdlhpelmaiqgspltnrrSTYDATFGVEPRda
itlhTFDDSNPNRsvpgvrTFDDSNPNRywsagnpqnsvkvagtgtkltiv
>Protein2170 217
vrdelaplgertdvrvtaiyggapiekqistlnrGVELVVATPGRaidlidrdaldlsev
thivideadrmadmgfladrILPVEDMPFLEDGTPVDVVLNPLGVPRrmnigqilelhlg
wlakqgwdlnlsgekgsadwkkrliaigadkaaantkvatpvfdgaredeitgllgstlp
nrdgermvkedgkarlfdgrsgepfpeavsvgymyil
>Protein2171 64
iaiqearklgikVIGVVDTNSNPDGVDIIIPGNDDAIRaiqlyagsmadailegkeyaat
qagg
>Protein2172 73
hpeaaeheaeadakeprpekVAVVTEVKermseaeavilteyrglsvkelqslrasltea
gavykvykntlvr
>Protein2173 64
apppgwprwasaktrrspgscrprLGALQNPILHIYRvrcrtrsctstgsaswgwpsgvp
vpsw
>Protein2174 34
SFDLYLSIIKfgtsllmrfswsisdygmilhasq
>Protein2175 31
rQQAYDAMVAAGQDVSAYDRaklmsvdydnt
>Protein2176 57
merlsqaetiygrvlaidvpggkIHLETGGSSHDEGRagtgamssltayldnhtnmt
>Protein2177 481
pqdslassypiggnrgavkGSNAGCGVETGEPTHAGSRsrsvwwtytapssglvtvdtfg
safdtvlavytgntvgaltlvnsnddtapgsrskvafaatggqryriavdgrnantgaik
lnwkhaaspandnladawvvagangatggstngatretgepmhrhrgfasawwswtapst
gnlrlstsgsdfdtvlsvytgtaagavvaraqndddpidytsevlvpvkagvtyrwavsg
yagstgavslnwnlqpvqcsitnsnpfsdvpnsawyrnsvlwlvqrgitsgtgpgkyspn
apvtrgqmamflwkvsgqpaanyshgfndvspesyyndavswlvendvtsgttsdtfspn
nkvsraqmatflwklvgavypgfihdfydvyegayydqavawlayydqavawlvrAGNTP
HTLVWNDAMTELTVTLPKsslaassrYTVSIAAAAANLRdlnnptlpvdfsnlanggvvn
f
>Protein2178 30
nkLYVGNLPYSVRdgdleqafgqfgtvtsa
>Protein2179 76
mieskpedyavcwaqfgsvlkEGVAEDQANQDKvlkllrfastqsgdalesvaladyvsr
mkegqekiyyltaesf
>Protein2180 61
kFENMGAQMVRertwarrwcakwrrrTAYDYTNNPKaaeaayfallsyqewdkslgtdea
a
>Protein2181 16
aadkALVDANTAKtaa
>Protein2182 20
VPAGVDPAAYVKrkpracgr
>Protein2183 56
qlngngtvtssngtdsstgkdfkATMVLTDLTPSAQINLSDVDQSIATTPHSKvdv
>Protein2184 33
EADAAPAKavdlahtqtgvdreahgdgehvpvr
>Protein2185 23
mfeyerfikPQLMMYLIPKkean
>Protein2186 293
mtifdagakVGQAAIGYIPTDQEWRfvniyedtatsmralvenidksgftrdepwrlsgs
slpehetyffylqricnhctypgclaacprkaiykrpedgivlidqnrcrgykkcveqcp
fkkpmyrgttrvsekciacypriegkdpltggepmetrcmaacvgkirmqslmrigedgl
waedrwhplyytirvwhplyytirveqvalplypqwgtepngyyipprhsprgyarLDVG
AIDAEGQHDDVDEDRAATIDQIAVEAGRnsdvrLHNSGAHGDGWGEQRkdscg
>Protein2187 31
ffvndnfrLMDSGAQMEFVAERlrgevarfd
>Protein2188 73
AFDSGFLNTSKTAGAFPDTYAGLRrsaqvhphcaglwksgsrirkrfdirynrcryqtta
sdcqtnlhqrpgr
>Protein2189 29
yaakviarllkALLNISDSRakkiyvigr
>Protein2190 56
dggrfatsdlndlyrrvinrnnrlkrLQDLNAPEIIIRnekrmlqeavdalfdngr
>Protein2191 27
mkDLTAADMDAAVRtiagsarsmgvnv
>Protein2192 29
knltkkitfslltvqynkrLSSHNGHKie
>Protein2193 51
llyhhqdlnlrlqlcksyllideehqpkhhlrFDNSTFWFHPKlapkmyye
>Protein2194 42
mntqiepfndanvrraislavnrDVLDEVLYEGAKvttiypf
>Protein2195 75
mrqalkNIQTGEYAKrfilegmtnypemtegmtnypemtakrrSLVGESGVLVSEVVLIS
Rksrtdlkrwvyvdv
>Protein2196 44
adaaktaadgvktaadkALVDTTAAKttadaakivadaakiaad
>Protein2197 37
grgstggdlvvgglsagltstsrgverFEITVQDNSK
>Protein2198 82
aaiprFVDTAAARTMLTINSCRtnilfpfvtnqggfdtglaiantsldpfgtspqtgact
vnfygyvgnskvnlaypspsit
>Protein2199 38
AAGVAGVLAADGTYSESRptyavysnsescwccwcfsg
>Protein2200 33
pgvrytivrGALDTAGVNNRkksrskygskrpk
>Protein2201 31
mfrkVLDEGQAGDNIGVLLRgtkkedvergm
>Protein2202 29
AIDLIDEAASRcacrsipnrrswtrstar
>Protein2203 180
hlpkwaylklkLGIFPGFGGTVRlprvigvdnavewiatgaekrpdaalkdgaidavvap
aqlteaavalvkqcidgkidwqakraeklnpvklnmleqmmsfntatamvvskagpnypa
pklllqamqghasllqamqghasltrddalkieaknfakEIEEFFTRdrymnaveaknyg
>Protein2204 32
drerlqayegvviaiknrGLNSAFTVRkisng
>Protein2205 33
maatcdvcgkGPGFGHSISHSHRrtkrrwnpni
>Protein2206 20
mkrirVGLNGFGRigraftr
>Protein2207 78
vglnlndkkavvaevsaqvanaqtiavaeyrGIEVTDLTVLRkkaresgvylrvlkntlv
rravadtsfagladqmvg
>Protein2208 46
LGYSDGADTGERvgrigdwpngaaspitarsnspnsptsrpistpr
>Protein2209 72
myisqncirhhlfrdqafdlhfakekDLTDVLASITGLIRgyvvpssqckrtspllledf
vdqlgngnfeqm
>Protein2210 32
nigtighvdhgkTTLTSAITSVLSEQGLAQKk
>Protein2211 28
LDLLMTIDFRddqqhhlqrrgaacrdlv
>Protein2212 30
fisdrgkirarrVTGVSVQEQRlianavkn
>Protein2213 32
NLEVDILGRagpqvldnihqfkrcvsqlrrnv
>Protein2214 19
maarVVEACQNLRsvgtrl
>Protein2215 72
mdgvlpyfglaystdsqktattgsddlgkdgwlcslgvnfislkSNLTGGVVFNSESGRs
nskreslmanin
>Protein2216 33
atvrVVYCEDEDLEGFRtgayfinispsdrarl
>Protein2217 30
mnvrDNEVFTPIDLINARtlssvinsffgt
>Protein2218 36
ctrcrstsprrVFSPEPSEVAWARtsstrwatapar
>Protein2219 24
kknigksfrQIVLHAAPDHSRlag
>Protein2220 17
nkILVETCTDIARelyl
>Protein2221 59
lpvgignhifgrqkGEATMQPQLFVLFQWIRfgvageghaagehqpakeatqpaialwl
>Protein2222 32
ikpgdilvgkvtpkGETQLSPEEKllraifge
>Protein2223 134
lasdqwrlralqtdlvaaglrLEDSYVSLTEVSEYAKgmpesrlqerlfptlrlqerlfp
tlppegkIGSGLLSDVIDVKsdgtaihsifggaftveakatgdvpvisirpgaveaapqa
gagekvaveipaqe
>Protein2224 35
mqerlrqakerLQDLQDSAVARakaaghaaddyvh
>Protein2225 86
hkGVNPDEVVAVGAAIQAGVLKgevkdvllldvtpltfgietlggvmtaliernstiptk
ksqvfstasdmqtsveikvfqgerqm
>Protein2226 33
mefkvvkineaiknavvshkALIESDLESQRqe
>Protein2227 31
eggeplvlensegkrTTPSVVAFAKngerlv
>Protein2228 68
mevrELLSSYNFPGDDLPIVRgsalrALQGDTSDIGEPAILRLMAAVDESIPQPVRavdk
pflmpved
>Protein2229 21
mlqarrSSVVMTSRapvprwn
>Protein2230 39
mskYVGAVDQGTTSTRfmifdhsgkvvafdqkeheqifp
>Protein2231 261
aataltdaktaeaeaisaaeqakHDSNDVMGVMGATKdgatekakkakilataaendaka
kagavitaketlataekklgeaktaekklgeaktalsnakdaagaadaavdfevaldkvn
daaikataatnaavkDDTTIVDGAGSSEDVEGRitqikreveetdsdwdreklqerlakl
sggvavvkvgaatevelkekkhriedavskkhriedavsttkFDYSDIAGLSAGFRsdys
safgqgskpftfprgdayvrl
>Protein2232 32
TAAWWPTGRrrapsrakvrstagaptamvcsa
>Protein2233 68
lkaifeieyglsldssgggaaagqangagtsttwwnrHSYVGLSSASLGTVVGGRldgvr
ygifnkyd
>Protein2234 116
ytvarearlevkDGDDITAGDAMVEGPRdpkELMDIQGVYSTQRylvdqvqkvyrdqgvs
ihdkhielvsihdkhielivrqmtrrIILMTDADVDGSHIRtllltfffrqmrevi
>Protein2235 145
gkwvapvkgqyfdvitpisgkvytqaarstaedielaldaahaiadawgktapatrANIL
LQIADRieanletiayaetvdngkpiretlaadiplaadhfryfagciraqegalsdide
ntvayhyheplgvvgqiipwnfpil
>Protein2236 33
klaaynkrstisskeiqtsvrLIIPGELAKhsv
>Protein2237 40
makPDGSIIETPIISNFKeglnvleyfisthgarkgladt
>Protein2238 33
kgfrptvrGSVMNPNDHPHGGGEGRapigrsgp
>Protein2239 144
elidhvlavhhaylrdelpaldqlankvasvhgerHPELIDLAATVAELRadllphmare
elalfpmirqlvaadgetsqgptaadldrgpiasmriehdqtgrllerlrslssdfdvpa
dgcasytslyqrlaaleadthlhv
>Protein2240 31
dpavrAILINIFGGIVRcdrvaqgvvdaykn
>Protein2241 40
FGPVWATSHLGDETISLIGTDPIKlcaseirtrlghqplg
>Protein2242 32
mqifvktltgkTITLEVEPSDTIENVKakiqd
>Protein2243 92
mdeadfdsviavhlkgawapskhaavhwrernkasgapvggriinttsgaglvgnfgqsn
yatakAGIAGMTQTLSLELAKmgvtvncvgpa
>Protein2244 38
aqyrELAAFAQFASDLDESTRkqldrgarvtellkqaq
>Protein2245 16
mkMVVAPIVEGEFEKl
>Protein2246 139
mlkDVMVPYYGTDTPLNQVANVGIEDARtlivqpyernmiaavdkairnsdlglnpltgd
viriplpalteetrrnmqkmaraeaeharvavrnirrdvladmkellkekevsedeerrg
sedvqkitdkyiadiekal
>Protein2247 54
gvgriawsrvvdtlagalshlrgaaadqlgsnrHVHGYNPQNGVVADGGRrgyv
>Protein2248 17
FIIADTPGHIQYTRnmv
>Protein2249 47
arwstsyaarrIDIVPFSDDEIEFVAKrcnrpgcarcastatwappr
>Protein2250 100
eawclhacpveaitvdkatgakVVSESTCVGCKvctiscpfgtinymqetgkvqkcdlcg
gdpacatacptgaitfidsnwtglskmqawadklgnqaaa
>Protein2251 49
dciasginddkalnqqvwdaiaasaagdqskADDLQGAITDMATKcvgg
>Protein2252 21
girGLSEETTTGVHRlyerme
>Protein2253 22
mligaikrgrMIALLPFTTSGK
>Protein2254 33
GATVCVQSGTTTEKnltdfsranklnikavvfe
>Protein2255 67
psdfwrqawvgvitpvgritlgrQYNVLFDLTTSTFAPYRyspyieqfkpelgvsvgnrq
snmvkya
>Protein2256 22
LYFGDDDLVAEVVDNTTSRfrr
>Protein2257 30
mseeqnqggqfglerlfvkDVSFEVPSSKv
>Protein2258 67
mhvhqsiwkggknlfagngyaglsefalyyiggiikharalnaitnpgtnsykrLVPGYE
APVKlay
>Protein2259 113
aalykdeiepnikkGAVLAFAHGFSILFNQVVPRkdldvvmiapkapghtvrsefvrggg
vrsefvrgggvpdliavhqdasgtakNPFCSFFVFCNVSHICATIFNGKivis
>Protein2260 23
mgepdcpirQIVAPTAGAAAGDR
>Protein2261 46
rllaqlearaglarpilvhailetarGVANVEEICGASPRmqgisl
>Protein2262 34
VGDNLFTNSNLVMDPDTGKdqelfpvhaersvrl
>Protein2263 15
SSEVSGARyrkptqv
>Protein2264 57
tkvrgafrtfegtgyfdqenpsnshlkLDILADSIDTGNADRdghlrgndffdmenh
>Protein2265 34
LLDFLEFIGERptptirsagcstsssssasgttp
>Protein2266 266
ylvnptgrFVVGGPQGDCGLTGRkiivdtyggacphgggafsgkdpskvdrsaayaaryv
aknivaaglakqcqiqvayaigvakpmnvtvytegtgvmsdeklsalvqehfdlrpkgii
qmldllrpiyektaaygpstkkAKEYNTDAANANARlssqlqyifavsriahylksmmrd
kigsfaskssvelflnnwiaqyvllddnasqeakaqyplrearievaevpgkpgayksva
flrphyqldelsvslrlvaelpksar
>Protein2267 38
dvvagirTPQQITLEGSRrwavlakvseedrsakypsl
>Protein2268 32
avvkEFFGSSQLSQFMDQTNPLSEVTHKrrls
>Protein2269 29
mptkVASLTLIHSPAKgspvadllvgvvs
>Protein2270 55
maydvggrgdqsfndaaaagldkaakelgvtskEASATTGEAESAReerlqqlid
>Protein2271 29
msqrVAYVTGGMGGIGTAICQRlhkegfk
>Protein2272 107
megqdpsaetakVGFPYFGGIVSEHFPNNATGDASNNVLVRtvpvqrislgkegekreal
vatvfdlqvanygvarglpgemaakdfnddtpytpawqeritgtpre
>Protein2273 42
pqasytllaalarrlrrTNESLADLVFTDVPGRvakallels
>Protein2274 120
vnninnltkaqavekNAAAVATATADVLTDATAAKtaadkalvdvtaaktaadkalvdan
taktaavdantaktaankDATDIESLKsfptgeeppgcsklgscrrrgrrrgrgrrgssc
>Protein2275 41
NCGNFIILRLIHDFYFKVAENKRSRERIVVTAPSNNYIiif
>Protein2276 33
dkpyqvlpiaewaglsddgakrVVQPEFNKagn
>Protein2277 12
LINPIAMEEGLR
>Protein2278 10
GSGGGTPRal
>Protein2279 43
HLLIEEGADIQHEYYVAALTDRatqsvammasyeggmdieeva
>Protein2280 26
mvvessgrgerAYDIYSLLLKerivf
>Protein2281 217
lsrrAWLEQTQSEVRttflkelgkgqvrsgvvssivnfgafvdlggvdglvhvselswkh
idhpsevvevgdevtvevldvdmdrervslslkatqedpwqhfarthaigstspaptrsg
rssparspslcrsgrscaVIGTATTDEGAERiskalsaftgcagknlnvndaaaaealid
aitkehgglhvlvnnagitrdtlamrmkdedwdavle
>Protein2282 36
msvankeklvsdlkVVISDTEELLRatagaagdkvg
>Protein2283 124
magdtgeksggdssgsrssspkadgpsqgrsaaaasdrraegsggrqgdgsgssdgsssd
gsssdrdssgsgsdrpkrapefapvleakLTEAYGDLGPEPAPRsaggggrrgggggrgg
rrgr
>Protein2284 51
lgtlkAWYPPTTVIDFKvrpgrpllikvtnttatergfqmidtvnaaspfa
>Protein2285 10
EDALHATRaa
>Protein2286 32
arsprngrFIEIVGTYQPRldpsvilidneka
>Protein2287 39
mvaanqsnkisvidakdgkLAALVDVGKiphpgrganfi
>Protein2288 83
maqcpaslvppwtatnigggtsaassvtggydstacrLQSSLGNSGSARaqvrddtpane
tryraqfifdptslsgaggtnqa
>Protein2289 52
giarEAIFQALEQALVAATKkkynieemdarisinrktgdydtyrrwtvmag
>Protein2290 358
mspdkVTHMDISPRqvvsaaaslipflehddanralmgsnmqrqavptlradkplvgtgm
eryvardsgvcvaakrggvidyvdaarivirvddsemvageagvdiynltkytrsnqntc
inqraivnrgdvvargdtladgpsvdlgelalgqnmrvafmpwngynfedsillservvq
edrftsihiqelsciardtklgseeitadipnvgeaalskldesgivyigaevnagdilv
gkvtpkgetqlspeekllraifgekasdvkdsslrvpsgtkgtiidvqvftrdgvdkdsr
alaiekqqlnayrkdlkeeyrifeeakeeyrifeeaarsrllsllkTAVAVDAIINQK
>Protein2291 120
lgtvriagknisydrftklgssaaspllwkMPDNSTQLGSALRsnnvyfdstavrsangg
kaaklytpgswaqgssyshfdeatygkgnpnslmtpmigggetirtpgalgmavlksigw
>Protein2292 38
tpaadfcgldtfdytvvdskGQTDTATVQVRvtcaned
>Protein2293 70
vwgkdggkpvgtktgkactnailglirSGDMSLAAAAKqggitkvqsvdasinsllgsvl
vescilvngt
>Protein2294 45
mdvlgapidergpvgqdltasihrkAPAYDELSPSQELLETGIKv
>Protein2295 35
mdavdnwipipprLTDLPFLMPVEDVFSITGRgtv
>Protein2296 41
svkrkSSIAMYVVGTAGHVDHGKstlvksltgidpdrweee
>Protein2297 150
agvtrwesnnsrSDVIVEDVRignshktkdvtiamvetdpgnvdfgvyfdqlwtlvcilt
scpcaDQPAGLIGRHARWWRRMERRPRRRDVQPCRapgpftytvtgtapcanatatvtva
eqtpvdagtsssvsvcsngvainlldslgg
>Protein2298 31
ryhvvrGTLDTAGVANRkqsrskygakrpks
>Protein2299 32
awaagdsqarGFLIGATAGRttlngeglqhad
>Protein2300 35
qhvlvrHEQAAVHAADGYARatgevgvalvtsgpg
>Protein2301 150
IEGNTESPFTLGIEGNTESPFTLGGTNARaqasvlslyditrlatptiknkkadwktvda
eitqkldtiskaggkialvtgtvaslvtkkaiekftakypsttvvsydaissyairkanq
tsigaaviptinydkaevivgfnadflgtg
>Protein2302 71
mvlattslpasaatanagvygiapqsgkwcpkgpgllktnkvkevwyvnhttgkqgrDGG
DDIIWIPVRtg
>Protein2303 73
atvpigaklavigefaslsvdstaanddvkvgtlattyalskrttayaafvakrSQDLNA
DTNTYALGLRhaf
>Protein2304 20
myvnkrIPWQYGPRsgrpei
>Protein2305 12
TVQNGQPRanap
>Protein2306 47
mpqtrehillsrqvgvpyiivylnkADMVDDEELLELVEMEVRells
>Protein2307 290
ggcdevianfsntasaggdsgqgklspeirYEELSVAIPAIPLQTIRaylsdsrvmgaee
faqapyvvsgeskrvitgqgdkvyirgtdiplgesfglyrkglryddpdtkeflgfeaed
keflgfeaedigsgtitavegdiatlevsrttqevriedrlfanearavtpifypsnpen
vksgrivrimsslgngglnsvivlnrgerdgvkqghtfalyqrgglmrdrvkdglvrlps
eraglamvfrtfnkPFQAAIVASGGKlranvrvpgsvadevfaaitelds
>Protein2308 33
mgfrVGDNAPMALVELVDRpeiietpaadagka
>Protein2309 31
rNIAIIAHVDHGKttlvdeilkqsgafrenq
>Protein2310 58
mtnnlinktapdqsslivvgkGGMYTPSAGGMAVAHTKnltdgqatdwvawitagsmq
>Protein2311 206
mlwegynyddaiilserlvkDDVLTSIHIHEYEVDARdtkLGEEEITRdipnlseeilad
ldergivrigaevdagdvlvgkvtpkgeteltpeerllraifgekarevrdtslkvphge
qgkvidvkvfsrdehhelapgvnelvrvyvaqkrkiaglrrpeaqdlggrqarraprqqg
rhqphYTIFAEGARghlgkqllakyd
>Protein2312 33
vivaediegealatlvvnkirGTFSSVAVKapg
>Protein2313 96
maggglfetgaggsapkHVQQFVAENHLRwdslgeflalgaslehladstdnararllst
tlddatarvleedrspsrkvneldnrgshfylalyw
>Protein2314 31
vvlldeiekAHPDVFNVLLQVLEDGRltdnk
>Protein2315 32
rPVCMPAPRwsppkplssssitrtntaaarsp
>Protein2316 11
gkTTLTAAITK
>Protein2317 94
IGVLGATGPAGSGLAARyleqqdrpeaasqldcrrwdtrsgsdpgpstaVLNLHAGDNED
AARrsststpvttrtppgptwwswpprgtlrppr
>Protein2318 18
CDMVDDEELLELVEMEVR
>Protein2319 176
meadikpylddksvedirvnlegakFTLAVPSYTYDEGLKsfqdiakfkdklgnkIYGTE
AGNDGNRlildmianntfdlsgfelvesseagmlaavqkavsskqdvvffgwephpmnaa
idmkYLEGGDDIFGPDYGGATVHTNVRagyldecanvgtflknlvfslkmeneimg
>Protein2320 71
mtaenlavkhgftrEQQDALAVESQRraavaidegrfksqivpivkqtrkgevvfdtdeh
vkrgttmetpa
>Protein2321 56
qvrvvgrftlkSGLVTWETQQTDYPRlvltcltmsrvvvrvvrhivgiytvrialn
>Protein2322 26
gevraldvkvgdkVLFGQYAGTTVKv
>Protein2323 35
TAAPAGGRcpwrrrarrrsavmppvgrrssgsggc
>Protein2324 47
lssatatdinlpyitadasgpkhlsikltrakLESLVEELIERtiap
>Protein2325 96
mkftegkfkewgyklaereygdkvftwqqydrILAEEGQEEANAAQKkaetegkliikda
iadnflqqiilrpseydvvatlnlngdyisdalaal
>Protein2326 31
mfrkLLDQGQAGDNVGALLRgtkredvergq
>Protein2327 102
dyeavralahehqpkMIVAGATAYPRqidpkifreiadevgalfmfdaahiagliaggvh
pnpvpeadivtftthktlrgprggtilcreehakaidkaifp
>Protein2328 40
fkGSVFGSFQPFQLEPRgvarlgealitrsrnnllydfgf
>Protein2329 28
reliigdrqtgkTAVAVDTIINQKgknl
>Protein2330 45
EGVVESVDATRakaswkvsmlpelwcglmpkraasatipalmcmk
>Protein2331 27
lfyiggiikharALNAITNPLTNSYKv
>Protein2332 25
mrkTTIYGGSNEVQRnivaqtvlgs
>Protein2333 33
ggsapkHVQQLTQENHLRwdslgeflalavsme
>Protein2334 57
mgsrIYVGNLPFSADESQIRalfepsggvrevrivedretgrprgfafvemnsdsea
>Protein2335 38
IVDEFTGRlmtgrrwsdglhqaveakegvsiqaenqtl
>Protein2336 56
mstkygavvykIGEYGEMMQAGSKfegtaneegviyvsiyetvydktntgsysvkv
>Protein2337 32
grgtvatgriergvvkTGEPVEIVGLQEKslt
>Protein2338 197
QAGNASLSSLSNIVLERmfksvtlrQAGNASLSSLSNIVLERngtvvasnptALVNNVEQ
ATDTYQFEVRNTTDMSIALVNNVEQATDTYQFEVRNTTDMSIVEANTAFRttisyspaas
slslgaysikggditfsrdtsvalsnsvapgttnvvfmqgtlktnaavtvedptvaylng
lndsdafakfstvylqi
>Protein2339 100
mpnrdesgtslvgslgaglrYAVNPNVFLQTDARyllsnsdtdksilylalgagfylgaq
pvapvvrAPVEPTPEPVIISEPIPVVVAPVVQPMPEPVIK
>Protein2340 68
vdqttnlgrLGDAGTGGRglrlfgdgvwridkldgkvrqvrcelmgpevfkvvreqsall
awgscrtl
>Protein2341 17
msekFVAAIDQGTTSTR
>Protein2342 76
sgysvftgvgersregndllrEMEESGVIDKTVMVFGQMNEPPGARlrvgltgvtmaeyf
rdegrdvllfidnifr
>Protein2343 23
ggcilvggggtrpgrWGGGPAGR
>Protein2344 25
mikLGINGFGRigrmvfraavqnfs
>Protein2345 39
ynfedsiliservvaedrYTSIHIEELVVMARdtklgse
>Protein2346 33
lvespykTPQTLVGGPRadaallassgrtattk
>Protein2347 49
yikanvtkpvvgyvagftapegkTMGHAGAIVSGSSGTAQGKkdaleaa
>Protein2348 32
vacasvhganrLGTNSLLDLLVFGKssgdsvi
>Protein2349 55
AIEVAQQIATNAPAIEVAQQIATNAPLAVQSALAATRagqraardaacaqmrqsm
>Protein2350 25
ggkVYTTTASALNSSEARgeqllsq
>Protein2351 20
qigysllfrIASGEMLGKdq
>Protein2352 51
eieksdrttkvpllgdipaignlfrnrarsnskTELLIFVTPRiltdvqtq
>Protein2353 31
pgvgkTAVVEGLAQRivsgdvpeglkdktiy
>Protein2354 31
twsgwrwspataagarrCGHAGGSSARaarc
>Protein2355 22
AATAAVVAAEQAYQAAKrclnh
>Protein2356 44
qnadnksevvnglyavgecacvsvhganrLGTNSLLDLLVFGRa
>Protein2357 31
kINIVDTPGHADFGGEVERalqmvdsavllv
>Protein2358 30
mfrANAVYEGEYLLGTSIARpliakrqiei
>Protein2359 98
gcgnalrdarrrelphlssvlraahrpghrvragdqrgvrIVVTFDLPEPTFRarshrrh
lrsarahlsascgrdlqgqprrhtrparpadgagatgr
>Protein2360 42
dattvlsrALTELGIYPAVDPLDSTSRildptvvgekhytva
>Protein2361 113
malpharVLIHQPHGQSGYAQASDIEIAAKeilrmkVALEEVLAHHTGQDLEKiardter
dfimtaeealaygvideiitglrrdrrdhhrtfrradGLFTPAPTDLYRqqan
>Protein2362 16
mnstalkEAQATGYPR
>Protein2363 102
mptrrYSVALNYAATGTDDGRrfselvddgrrfselvddgvgstltrQLEYIEVALRaas
lgafemkcrasvkkicekckvirrsgvirilcinkkhkqrqg
>Protein2364 31
eepqndaekeikakyskVLGSAVNPVLRegn
>Protein2365 79
mgkQMTDNIDVQIGVSRgvakdeaagylnskYSQDALTVEGLYFLSRdtwrpfvqagigy
grdkftaegmpifaqqtgq
>Protein2366 122
mdpkdplygrpqvvakystflngqdvnskgicpaalgskDQQPASFSKltglfyvptnhv
cmdyepfkvsytagqpyvgatlsmypapdshggmgnfiawdgakgkivwskaepfsvwsg
al
>Protein2367 22
EHPVLLNRhqpctasafrpssr
>Protein2368 53
nnanllvitndgrdelfggdgddnlvleldkGVVAGDAGNDTLWLTDYTVGRa
>Protein2369 293
mskDGGATWADAPNGSTFANGDQVRvtfnatsgtalgneifsqthlggstsnltstlsvq
nasvsplttatgaatvpnpggtiryvndfsvtagpftmsagspntavfdvtnlkidssnr
sdcnagfdvaakdlsftivrepvnlclnpppagfidvapgqyyslpidwlvakgitagtl
pgmfsptwnpprnvladpkghpgLGGVTVATNMAGRGVDIILGGNPEGLAERdlagkELD
PDSEEGQAFLQERvdhwaaevkaegdkvrelgglyvlgterhesrridnqlrg
>Protein2370 32
gdgkgkvgfgrgkarEVPAAIQKamdaarrnm
>Protein2371 70
vtnhwaadvplalpfkHDTVGAGAIAGVGKigevkALPITVFAQYRfleadakirpyvgl
gltyakffke
>Protein2372 76
vagaynfgqgsvrliwdsvkattsttdtkqnvwglggtfnvspngkliaqyykANDVTGT
GGAADTGAKlfeigye
>Protein2373 33
geaetvarkqlkrlrSMQVGSAEYTVVRtyidw
>Protein2374 41
ETIAVALYEELRslvfhlginicrakrsyrwplmeveglkr
>Protein2375 36
vkIGGDDVLYRhkltffnktkmffdvtdtmdeaalv
>Protein2376 91
vtqfvnkvlrrgkrslaekIVYDALTMIEEKTGSEPVGTLKraidnvgtlkraidnvkpa
levrsrrVADGIEGLVHISELAERhvelpeq
>Protein2377 37
tegkgekqpvtgdkckgtkkskALIDCLQPDRrvdie
>Protein2378 68
maidaiiaqkgsgikcvyvaigqkQSTIANVVRkleqygamayttvvaasasepaamlfl
apysgctm
>Protein2379 36
FAYNQLGERtlctnspttswanapsptrrartrrrc
>Protein2380 16
VPAINVNDSVTKsknd
>Protein2381 31
mpqtrehvvlarQVGVPAIVVALNKcdmvdd
>Protein2382 13
TNTLIIQDIPKan
>Protein2383 44
kyalskrtfayavyykDGDNNGAAPGGYNTGAKNSFGLGVRhnf
>Protein2384 43
SSLDVADEATAAGQDVSTYVTGQLAQGQLKspptspanwrkvs
>Protein2385 31
mlqarLFSYGDAQRyrlgvnhhqipvnaprc
>Protein2386 32
mrSPLYEYQEPPFSTIPDSDARssrspvfeip
>Protein2387 120
mslkpftrrqaivlaavlvaatpglsfaqaklkvaavytvpfeqqwvsrlhiafkaaear
geieykASENVSNADYERvmreyatggnqlivgeafaveaaarkvakdfpkvsfllgssg
>Protein2388 32
skGPGVFNLPGLLKiyvherpatkermgrnpa
>Protein2389 27
mqsskPLVIVAEDIEGEALATLVVNKi
>Protein2390 60
NSSSQSTTLTIKLMDTGAAGNAATAATPLLNNPYDQFRLGINGVLTTIQLDKsdwvsmvf
>Protein2391 34
sacsavpasarTVNMMELINNIAKstvvircspa
>Protein2392 71
nlhfiigkasfdekALVENYAAAIEEVLRlkpsaskgrfllkatmaptmgpgipldatkt
rnlleeadgva
>Protein2393 256
ftvnsftgqnfsqvenaycrIVNAGNNQEVARynlscqgnhsaqimakvyhsaqimakvy
khngewkmhalgengngrQSSDLLEIAEAIAALKlqqnaspndisaagqlvmltqrigks
snefltvegvspeavfllgkdlntfkdiaqgllkgsqelrlssrevrscvcpphgivrqr
DLKEEYRifesaahsrLLSLLVGQEVNGGSGFKkgdilteenlnalnfnqwfdlrTTDEA
VADQLERvqaylkerq
>Protein2394 57
fdvitpisgtvytkvarSTAEDVELALDAAHAAADAWAKtpsaersnillkiadrle
>Protein2395 32
arylfdsedslirLDMSEYMEKfsvsrligap
>Protein2396 15
GAGGSCAGQTFTSTK
>Protein2397 79
mlalynanlsakhlevgpgsgwylangvfpvarPSVTLLDLNPNSLEFSRkrlgaadvat
vvgsvlepvpaeagdgfgs
>Protein2398 923
ideislvaapgvisaavqdallthcenrkdrFAILDSPETVQGGVDKlprprdskygayy
fpwiqvydpergnvyippsghvagvyartdnergvhkapaneivrgalglryqvsrgeqd
ilnprgincirlmqgngiriwgartlssdpswryinvrrlfimyinvrrlfimvetsier
NITSTSVSGGGINTAGHGVKlngtvsgigsliksgggtltltktnthfdtsvlggtvsit
nndalgtgagklildggtlqttaamslaistkaapipvnrdirigsgggtietvglnnal
eiagkiegvggltktgdgvltlsgvtnaytgattvqqgqlvlnslkgigssalvlaggnv
kfleavtlssltlngkggtldvsaksssdqngpivtsvtgvmtgtgnftktgngtlqlta
dntytgsttisggnlqitkdtalgttgslilkggtlqttgsastitlargveiigangti
dtttqtdilsgvvsgqgqliktgsgilelkgnntfqggikikegtlkistdaalgtgsve
idgatlaiegaannteikrnltltdadgtlavtsgtatlsgqiksadlstnadliksgmg
tlnltannttltgdvivregalgisknenlakesiengkvvkgrlildggnlrinttvds
nnlvlnksiviksqggidtggivagtdqiaqatasgeitgqglfvktgdgtleltaangy
sggtliekgtlaiasitnlgssgkaitlnggdlqllsdinfgglnagvidtgrkllvgat
gggidtngrtitissvegaglftkkgagklsltanndsltggvtveqgtlsisedeqgtl
sisedqqlgsesavltlknnttstttlevtkeailnhkvvlaggnialdhaahnvsisqi
vsgsgglikLNNVSATTSFADAR
>Protein2399 48
dwdgwklltdkigskVQLVGDDLFVTNTERlqrgidegiansilikvn
>Protein2400 31
llprVHGSALFTRgetqgivtstlgtaqdvq
>Protein2401 45
gsqffvvsgpsginlppnyalfgkVLDGLDVLAEIQSVETGRgdr
>Protein2402 44
mtvppfeevkqniqqrVLQREFGTVVQDLRSKAKVElfdlsrvd
>Protein2403 26
wdlakgkavplhrEQVGFHFKesgid
>Protein2404 32
nrehpgefyfkNMAMGLFLLEEARlhniekfv
>Protein2405 25
sskSLWDQPAGRgaglradclcplc
>Protein2406 55
itphtdfegqvyvltkdeggrhkpffsayspqfyfrTTDVTGTVTLPADKemvmp
>Protein2407 85
cratlgevcnsehnlrvlgkagasrwrgirptvrGMAMNPVDHPHGGGEGRnkgmhpvsp
wgqkakgyktrsnkrttnmivrdrr
>Protein2408 22
FAVLTDILGDEDHLGDMDFKwp
>Protein2409 27
ATGGAGFDLAQPSQDRhhrtsgrvcnl
>Protein2410 162
mailtggqvisdeiglkLESVELGLLGRaekvvvtkDETTIVSGAGSAEDLQGRiaqiqa
eidntdsdydreklqerlaklsggvavlkvgaatevelkekkhriedavskkhriedavs
ttkFDYSDIAGLSAGFRsdyssafgqgskpftfprgdayvrl
>Protein2411 12
LAAGEGDAEFYK
>Protein2412 33
rnivlasvlaaagagafaqakEQFFPGLPYRtg
>Protein2413 72
tvdidsefaasrgtlsgredfsftanggagndsitvsvqnplgspnwyldqkANANLAIN
GGEGNDKivtlg
>Protein2414 56
msskglefpaydgraiqgiglayatsnrggchlrGYTIASEVLGIPVKtdpleseg
>Protein2415 22
wkrpsraccprGPLGYAMLKkm
>Protein2416 32
narVQSALNIEQVVEPYIRgkairyleegkvv
>Protein2417 33
rtaikrvrqaieagdkAAAQGVFQQSVAVLDRi
>Protein2418 43
VAVIQLPIGAEAEYAGIVDLVTMKsscpsvrrpstrasstwsp
>Protein2419 44
mrrfasdkpdlrIPLELIDVADVLKdagfkvfagpandpkgrvv
>Protein2420 76
ahrgnngdsrlgvrGVEDLGGGLKasfnfeqglkasfnfeqginaesgatdaatwqrLEQ
VFEDRvaralgslgvp
>Protein2421 88
dattapgfltntanytydpdgggvkVPVGPTPSNDVLFEVLQTRnvganddalletdlgv
ddlveqgpvlqgatvtfddyiwnqgngt
>Protein2422 77
mikniakkslvlallagigfgatvaqaqervyvidqrdvvaksgfdlcwrTGYWTPAAAA
Kdpagcqcdkdlipaev
>Protein2423 42
VASLTAIHSPVKafkvqtssqvlrqqvrclhplclrlrmrfl
>Protein2424 33
giyarvdtergvhkAPANEIVRgalglkysisr
>Protein2425 13
ALIQESIYDKsws
>Protein2426 77
mqrqavplvrAEAPFIGTGIEARaardaanmvmaeengivtqvdgrtitveyakkgrtty
rlhkfersnqdtsinqr
>Protein2427 28
trtyqklkspattrSVDVPAQYETRtys
>Protein2428 179
msihrEAPAFDELSASTELLETGIKvidlicpfakggkvglfggagvgktvnmmelirni
aiehsgysvfagvgertregndfyhemkdskvldkvalvygqmneppgnrlrvaltgltm
aesfrdegrdvlffrdegrdvlffvdniyrytlagtevsallgrMQGISLGPADLAADR
>Protein2429 13
ALIQESIYDRpvh
>Protein2430 32
vngqkGQFGQTNYSTAKagihgftmalaqeva
>Protein2431 25
mahrgrLNVLVNTLGKapsmlfaef
>Protein2432 163
ygietyekfptaledhfggsqrATVLAAAAGVATALATSNANAGLSGWYLSMYLHKeawg
rlgffgydlqdqcgatnvlsyqgdeglpnelrgpnypnyamnvghqggyagiaqaahatq
vslrqptqvvELLNEYDFPGDDTPIIRgsalkaledpnsewgd
>Protein2433 34
rhgfgggsvthgqsdrlrAPGSIGASSYPSRvfk
>Protein2434 53
mneppgararVALSGLTVAEYFRdgdmndpaggkdilffidnifrftqagsev
>Protein2435 83
mdfsidggvdtflqcesqnyvnssgsrFATSPSDQDLTTDNGGIQNSQFNLRfeerfptv
frrrstntpaassddsppvisnd
>Protein2436 36
pgvdqehngiirhgakLLYAYCEATVPRisvitrka
>Protein2437 32
lhraagrSGVGAVMGSKnlkaiavrgtkgvgn
>Protein2438 54
mgkgkgsvdhwvavvkpgrILFEVGDIPADIARealhlasyklpirtqviared
>Protein2439 21
mnkVDLVDDPELLELVEMEIR
>Protein2440 31
frEGLTALEYFLSTHGARkgladtalrtada
>Protein2441 58
mgwpkAGYYYPAPQGPYYCGVGAIEIAGRqiveahtdaclaaglaisgtnaevmlgqw
>Protein2442 118
keqrlrrarqtririakqgiarltvnrtnlhiyatvisgdgskVLASASTNEADVRnalt
gsagkggnaaaaqavgkriaekakaagvekvafdragfayhgrvkaladaareaglqf
>Protein2443 16
spikrVAYVVESARve
>Protein2444 205
rTITAGSDGNYRFSALPTGQYQLSRnggaprnvtvnvggaanidfvtsggdattldtvtv
vgagainpidvssvesttiltaeqiakipvarDTTAVALLAPGTVRgdsafgnlasfggs
svaenqyyfngfnitnsfnnlafaqipfeaiaeqqtkTGGYGAEFGRstggvvnqisrrG
TNEFMAGGNLFYTPGSLRenfpnqv
>Protein2445 113
ivagtatngqletllsfgpadetfsqdrliykayedrNDNEGVNDDAVTGSLISLGDRGY
AEDLVINFAADGTRLAESQAYAVKFTNLTTEDTVTIKvngveyslqvgvalng
>Protein2446 53
LALIEELYTEPEARrvgqtpgadrravhrtrgqrggrrssadsgggalgeshg
>Protein2447 49
dtgclititynkADGTNAVATASGKGAGGTAVSTAIAEKtlvlslrang
>Protein2448 25
ttadttaktdlkALTFLATGTSGKv
>Protein2449 29
mwgadgrlkdvkAVMPESTFARiyqemin
>Protein2450 88
melhqrLEDYPLGVHRlpkqldedvarYHLDALGVRLTELTDEQSEYLEIPKAGPYKPDH
YKYillerclvavetrpvhgsfhsdrlt
>Protein2451 13
FTAENTTYIDYKi
>Protein2452 37
vdatrivirVNDAEAQAGEVGVDIYNLIKyqrsnqnt
>Protein2453 91
msrslkkgpfiepkllkkvedlntsrkrqvirtwsrASTIFPQMVGHTIAVYDGRrhipi
yvtenmvghklgefaptrtfrghvaksekkg
>Protein2454 77
ddlqshfkahkhdhhsrrGLIRMVNQRRSLLDYLNRKDHARYVSLIQTLGLRRrpqgehy
cspflineygeatktwv
>Protein2455 87
mkkTAEDYLGTEVTEAVITVPAYFNDSQRqatkeageiaglkvkriineptaaalaygmd
krhkdmkiavfdlgggtfdisilelgd
>Protein2456 15
QNGFTGLRrwcagfp
>Protein2457 39
kqiealkakGNIVAYVGDVVGTGSSRksatnsvlwftgd
>Protein2458 44
DLVEAAPKAVLEGVPKDEAEKAKEALEAAGATVEIKsirltaqr
>Protein2459 124
mltcirnantanldstefpssklkqevarvlqaegyisdfklvnedagkprirvdlkyvg
gkrrvitgikriskpglrvyvgkhdlprVLGGLGIAILSTPRgvltekecrkqgvggevl
ayvw
>Protein2460 18
GTVLSVADERswsvvliw
>Protein2461 36
maatpspvgdiagarVLALLGDSVTTDHISPAGSIK
>Protein2462 43
dyikGISVIELSQLVKtleqelgvsaaaavaapaagggaaaaa
>Protein2463 33
eawclhacpveaitvdkatgakVVNETTCVGCK
>Protein2464 58
LASGSFLGPDTPIELRacwrsprrsrpsrasswnltiapsrrsrasksattptscsta
>Protein2465 194
plrervlgrVVAVDVLHPGTDDVFAPAGTLLDEKwveqlelagvdemivrsamtcktrfg
vcskcygrdlarghqvnigesvgvmaaqsigepgtqaqsigepgtqltmrtfhiggaasr
asaisnvtvrndgtvrlhnikmvqhtngnlvavsrWQQSAHHPGRnrgqhprhparyplp
qplrdherrhrfag
>Protein2466 27
fqyqvkaadlglrakTYLEQNGAKkik
>Protein2467 17
ASYGEVDRiscrsapsr
>Protein2468 81
avtvgavapattdakLTQLGATYDLKvaqlglnwlaannggtgagerdtkgwqlstsvpm
gpalslkagignvktengsgt
>Protein2469 37
dwwkfvrHEADLPLSKreslmkileadhgweidwkkk
>Protein2470 41
mlgvkrfggqavnageilvrqrGTHFHPGVNVGRggddtlf
>Protein2471 77
rkasrvtkpiaghlakAGVEAGEIIQEFRvtadaaakyaagatvtvadvfavgqkvdvqg
ttigkgyagtikrhhms
>Protein2472 50
mdlvgtlpdrEVATMAGVTPENVRafrrrhdiparwrdegedevaapkae
>Protein2473 85
wqlgadfpvsatttlsasyatstdnaasaaagvgevkrsgfgiaaayglskrttvyggfk
kvsddkgtgldtkIDVFAVGVKhtf
>Protein2474 32
grvfpgkrMTGHLGDDLVTTQNLDIFRidear
>Protein2475 31
kwgreipdahdlssvrLLGSVGEPINPEAWR
>Protein2476 24
mqarGFLLGGTAGRttlngeglqh
>Protein2477 37
mvtkGVVSVIMPIEDMPHDANGDPVDIVLNPLGVPSR
>Protein2478 59
rigdavdraearlgnegrvlirpsgtepvvrVMVEAPTAELAAEVADELAAEVARaaaa
>Protein2479 27
mckAGFAGDDAPRavfpsivgrprhkg
>Protein2480 29
ierakrlvehkkDVVILLDSITRlarayn
>Protein2481 24
sfnkgthrQGNHQGSWCWCQSRdr
>Protein2482 62
aekvavcvviydaetrrqnfgqvsrayvrVINDAGQQEVARYDLSEDGSTEAAMIFGEVY
Rh
>Protein2483 37
myadyrncesngdnvkALINDHAWNNDVFLPTVGKrg
>Protein2484 143
mpgkAVSVEQGMEVPVTHDIGTIRLDGDQGNSGVGIPSSRlvgcmmherafgadtmelgh
idysfkpvkpvvsnecqamevcqqnmiiplfygampnmglyytpdgpfenpgdlmkafki
qkawesmeyaaehltrdtvwvmq
>Protein2485 95
siqrvlclpttpsstfqklwrllvrqqhclllilrfsrvtifkPAGANLVFYPQTSTAAR
AGATTYSSAETSDPSLLRglhrlplqqsaqlipql
>Protein2486 25
mnkqdndeigrIPVDSIYSPVLKvs
>Protein2487 64
gsgacaaragaarAGGGGTAKgagatryahrsaagvadscgaggrarqawpaagrpdiaa
dssr
>Protein2488 75
ltvtevkgfgrqkghtelyrgaeyvvdflpkikievvvslehvdaaiealikaartgkig
dgkIFVMPVEQVVRi
>Protein2489 39
mlgsvlnnngvadagkNAIANSTNAVRannsigyftpni
>Protein2490 17
legkEYAALQSGRgaep
>Protein2491 102
meiwgasvhsspseltefgrELLAENPDHPGSLGIAISEAVAMAVADPEARYALGSVLNH
VLLHQTVIGEEALLQLAKvgvtpdvlvgctgggsnfgglafp
>Protein2492 70
keegyidgfkvstedgkpeleialkyyagrpvieriervsrpglrvyrGSDAIPQVQNGL
GVAIVTTPKg
>Protein2493 33
aankvpgvrAATVHDVTSARlcrehndanvvcf
>Protein2494 32
PTIQQLVRqgrsskvtksktpalkgspqrrgv
>Protein2495 57
leegrltdaqgrsvdfrNTVLIMTSNLGTADLRkavvgfskrdeavsyekmkekvnd
>Protein2496 99
mlrafndllrNPIANQYAGDFVRgkiratvkdpakaeilcpkpdlpfgtkrlcvdthyye
tfnrdnvdlvdvkahpiteitptglrttqghheldvivf
>Protein2497 43
iflkaaevasdaklkATADFDAADVLYKaekyaeaipvliafk
>Protein2498 64
ftpidkstthlevegyidpggvipswtinfvqrSAPYTSMLGLARmvqlpyyreatgetd
ftvm
>Protein2499 90
agtewenksiedickHINDVPENIRtavrnnggghynhslfwnimsptgdrtpdgklkda
inakwgsldefkakfkaagvgrfgsgwawl
>Protein2500 62
isnvtvrnnegtirfhniklvqhangnlvavsrSGEIGIADNRgrereryklpygavitv
kd
>Protein2501 32
vaerakAAGIEQVVFDRggypyhgrvkavadg
>Protein2502 309
mdgknwqlnsnssrigvkgsekLTEEYTAVYKmewavngdvggtdlnareryigikhyqw
gtmrlgfidapfknaedeidafndlsrldidkfiygqnrldnsinyvspkfldvfganit
iqpgeqgscstvpadcnenhladgysaalsyeddslylsyamdkeildsrvggvdtdamr
fnarykmgdmmisgmyqmaeptktggantldkedsfvvsgsykmdmmtfrgqilmstqdm
vmgvgstnksvdttligvgvdynmtettkvfynmtettkvfgnlamkktevnvagkGVLV
PIEETIRgf
>Protein2503 756
mgdkisarhaaekEGVHGVPGTTELITGPDDVTAFGEEFGYPIAIKaayggggrgmkvvk
sadeaaaalesaqrealayfgrdeaymerylrdeaymeryltkprFQQVLVEEPSVENTV
AILRglkeryevhhgvriqdsalvaaavmsdryvtgrflpdkaidlideagarmrirrmt
appdlrefddkiadarrekesaidaqdfekaarlrdkekslvaqraerekqwrsgdldvi
aevddneiaevlgnwtgipvyklteeettrllrmedeihkriigqedavravskairrtr
aglkdpkrpsgsfifagpsgvgktelskalanflfgdddaliqidmgefhdrftasrlfg
appgyvgyeeggqltekvrrkpfsvvlfdeiekahvlfdeiekahqeiyntllqvledgr
ltdgqgrtvdfkFSTAAQAERaimvqgadpavgmvagdperdtnvvwlfntitgtatagk
iktheynaalgrvwvndqlvngqnvedifsspsailtnpttglvnlnsttiirVVNTADL
ATLLPENHGVDRtveveaytqlpaglifnnpdklvgvqnltldlggavnigtlsiddiva
paiinnnqfgtltinsklagpamdtyllpegfdpahnpypstanvigaissgatrdeman
vtihtfgagqgvglntgtitfaetanlvsnpapqnhtatltvdgsknvnivsvntadpdi
talvvnttgytgvltapgtspgfalndtealtfnng
>Protein2504 35
aglevlrIINEPTAASLAYGLDKedhdqtilvydl
>Protein2505 49
mrELLSSYNFPGDDIPFVRgsalkvleststdpsapeyaciwelmrtvd
>Protein2506 34
grprGYIGFFGLSRiqfrdlasyglipgltkasw
>Protein2507 33
lddgrltdnkgrvanfkNTIVIMTSNIGSDIIR
>Protein2508 30
gsnvpqtrTPDAHFFTEVRykgaktvaitp
>Protein2509 32
kqaaqallasqrLAVIDEELLELLDRwtvles
>Protein2510 10
WLGGMLTNWK
>Protein2511 29
givygalervaqkgkpdpvrFFEETLEKv
>Protein2512 86
maketfkrnkphvnigtighvdhgkTTLTAAITCVLAKkglsqvrdfssidnapeekerg
itintahveyetmnrhyahvdcpgha
>Protein2513 33
ktkgldkrTVGNVMLVAPADEIAARerleieaa
>Protein2514 10
AEALDDIIRd
>Protein2515 44
mqsggakvyttsasafnssevrGEQLLSQVQNILAISGAQKvnl
>Protein2516 28
mpnsvvrEVIYTEPAVKgdtsgkvmkpa
>Protein2517 103
tterILYYTGVNHKigevhdgaatmdwmvqeqergititssrsaaspsrrrprrrtgptr
stalsigVNMTVEAVQVRSQPEGVSEPWIYRvnsnssrlgvrg
>Protein2518 35
LDVADNTGARspswmwltipvrvrlcasrcwvaps
>Protein2519 21
VEALMPQSEQVPHERptpatg
>Protein2520 33
ccstscpsfwwnpdkFVGPAGLLNAYRfiadtr
>Protein2521 48
dfvcvagdvssledcekMVTEAEAAAGPVDILINNAGITRdkmfakme
>Protein2522 13
marYFTQPYPARa
>Protein2523 12
IFLGPTGVGKqn
>Protein2524 27
DTGMASLNEARpnvlrgyrwqqravav
>Protein2525 20
AVSEDNVESVDGNEVEAKti
>Protein2526 36
ykfivqrrkgpgnwvdfksgrTNPQTTEASVRikft
>Protein2527 32
rSVNTYPHLVAERehgnpetatdaelgdaart
>Protein2528 28
aaekfaaleaagvkTVANPAELGKaiae
>Protein2529 33
lekqfrryfeeadrrrGNTGANLLFLLESRldn
>Protein2530 59
AAAVSAAQGYGGSGEMGAKsikaanrAAAVSAAQGYGGSGEMGAKlgdvlkkkgkkqrr
>Protein2531 33
pketyprLLNMGIDEITRfiqeseykndvdera
>Protein2532 47
aavggtfarIQFTPDLLPSDITGTRifrassesfdvelgpvfvnfll
>Protein2533 10
SGVMPGGKnq
>Protein2534 47
strehniedtalrTNLEAADEVARqlrlrdlaglivvdfidmeeprn
>Protein2535 33
iarVYLVPGTGKitinkrdideylgletlkvvv
>Protein2536 33
kGVNPDEVVAVGAALQAGVLKgevkdvllldvt
>Protein2537 45
msktkgggstrngrdsnsqrlgikVYAGTEVTAGSIIVRqrgtri
>Protein2538 78
ttfkddeealqiandtlyglgagvwsrdantcyrfgraieagrVWTNCYHAYPAHAAFGG
YKqsgigrenhrmmldhy
>Protein2539 62
mledfgraskvvsskDATTIVGGSGDDDAIRgriaqirseadastsdydreklqerlakl
ag
>Protein2540 67
QLGLIDADGVDPFRerhqpdaeqsadyrrdqydrwfgrqcgrkqypdhllcrrhqherrs
gaghgll
>Protein2541 38
qkTSDLAGDGTTTATVLARaifkeglrnivagsnptai
>Protein2542 43
mngtsffyahtdqwryekLGMEEVISPLADKklyggsmidynv
>Protein2543 40
dpgafahggkyiiqllydsltdlnskLAEPADVAALHRid
>Protein2544 34
mkGVLGYTDEKvvatdfrgetrtsvfdadasial
>Protein2545 265
mgraivrSPQVFLMDEPLSNLDAKlrvqtrtqiaslqrrlgvttvyvthdqveamtmthd
qveamtmgdriallkdgllqqcatpremydrpanlfvagfigspamnliavpvtgegevk
fgnhrlpiersalvgvgnqvmvgvrpedvevttnddgmaltvelveelgadayvhgvpad
saismygdeeglakpfvarvdgrkvprVIDSLQLTSERkvatpadwtdgdrAIIVPALSN
EDAKELFPQGWEEQKPYLRlvdlng
>Protein2546 355
mfdlakfsnqtktsatavngvtvpikTSTVILGPEGGATTPSKsgvamkrvaelgggtyq
nakntqdlvnamtktinsaldqsgvlaspgvainqfnrlntldqvyyvlfdpstvtkrwd
gnlkrykldltnesvkdvngnlavnddgsfkktsqswwgttidgssstvggaaaklpapd
srkmytsltttagdltlidptsstfvtaanaksnsyispavtdaafknllywykgynids
ltttspttatyrnklggglhsraalvnygysraalvnygysgttsadavdptkqynyiff
stlgstlhavnandgvevfsfipgeklssiktYSDDVLNLRggnnevrysplets
>Protein2547 16
knrrVEVEVVGTRtnk
>Protein2548 14
kCIGCHTCSVTCKn
>Protein2549 43
agnvtapelaagnalvatyvaaakAALATATAADANKiaqaal
>Protein2550 33
ydyrvldkstadivetakrtgarVAGPIPLPTR
>Protein2551 16
EIFGDITCDDVIRgit
>Protein2552 44
mivvaiigilaavaipayqdyiarSQVTEAVGLAGGLKteindn
>Protein2553 16
LASLTQEYLIRvmvyk
>Protein2554 153
mkDLIPTLEQIARsgkplliiaedvdgealatlvvnklrgtlnacavkapgfgdrrkeml
kdiailtngqviseelgaklenvtlsdlgrakrvkidkdnttiidgagttppsstaparr
trsrparrrsaVPMPALTEERrrdlikvvkgeg
>Protein2555 88
rvaylaallgatfpsglvadvggferdsvddlldateqlykevqfsqplgtwvyqfkral
fresvlakNTDEDSQEIARrvglfierv
>Protein2556 60
stivlddvgrGSTGGDLVVGGLSVGDTSTSKgvqrfeitvednsklehisstnntlrevt
>Protein2557 37
NEGLVDFTTNGAVTPAVVSTLAVTNRcyfkcsgcayc
>Protein2558 32
lkenvivgrLIPAGTGLAYHRtrrmqavgedi
>Protein2559 223
NTEPLTDDSGKdsidlmalvvsasgnvqpkvpvffslvnptekgvtlkNTEPLTDDSGKa
katltldnvkgadfsdhvikvkasigsgadyrediielavtgtsidlttptsTTTQGQIT
LSTLRlkngkgqvvadqevvftsndiidldtglplnkklrTTTQGQITLSTLRvttnkpt
atikaaglnvetalafdvsarnfemkfvkngqpvtkidiaegg
>Protein2560 72
fntvdqvtttagqvafdardlndlrSDVNTSYNLFKstvyvtfkglqsstvtvsgtgykT
TDLEFNQAIKna
>Protein2561 189
evtrskvrrerMGHIELAAPSVHIWYLRgtrSWLAYLLSGTEPKeefkakqlekviyfaa
nlvvtvdvdqrhedlqsleadylaereeinkelelelaechtelesevrklekggakdae
irkrqkdaekdltaireryeeefdllervweefdllervwdefkslharDPLVEYQRras
tcsprcwtv
>Protein2562 91
mskklfvgglswdtndegltrafsgygnvteakvitdretgrsrGFGFVTFDSADAAQSA
IKasdgssldgrtirvnlaedrpregggggg
>Protein2563 31
gvlagypvvgikATLFDGSYHDVDSDELSFK
>Protein2564 414
evqasaigvvtdggvlrVFDQAGGEVLAEVPAATLHEDAPLYRrplappedleerwasep
gdglsggsdsvdqgaallammmdtswvysqydhqlflntvvgpgsdatvlrlrdprtgad
tgrglglsadgnhrwcasdpergaamvvcesvmnlaavgarplalvnclnfgnpehpevm
wqlsgaidgmsaacrefnlpvvggnvslynssggrdidptpvvttlgmiddltavppgma
ltegatvvvlgsfveglagsrwawdqglkggrVPDPDLASVVDVAELSRslvaeslvlaa
hdvsegglalalaemalagevglevsagadtpladtaggwfgesagrmvvavasehlndv
ldraetvgiatvvlgesggsnlrlgttvtvdldalrdnwrdrlpgalssgnlae
>Protein2565 21
SAHHGPVHPGGQGLRwpgppe
>Protein2566 91
yhayseqetaalgkgglhrLFMGNVSSGAHTMQAVITAYDSAGKdfqrtvnysfsknslr
kiveikagddnskVQPALFNFREWESKNnrh
>Protein2567 21
mvetsierATQWVVFEPNDFR
>Protein2568 35
gntprvtidaeringadrfesnnsrSDVIIEDVRi
>Protein2569 248
rieagqptvcsetcvgrirYLGVLLYDADLIEQAASTPNEQDLYEEQLKmfldphdpkvi
aearrqgipenwlesakkspvykmavdwkvafplhpeyrtlpmvwyipplspiqnaaerg
emgmngiipgemgmngiipdvkslripvkylanlltagkeqpithalermlamraymrgk
hvdkvenfgvlrhvgltkalvedmyhimaianyedrfvvpsshkTQTTSGTSTSGALRva
pdrkstrl
>Protein2570 37
QLYTLDLGSLVAGSRyrgdfeerlkkvlkeintrgdi
>Protein2571 29
EATAAATTPRstaartaaaaappirsata
>Protein2572 31
dilicrsdhtipeesrqkIANSTNVESRavi
>Protein2573 30
rsaagvshtawkdpsglfwkMVASLSTGIR
>Protein2574 35
vtcncgntfvtgstkqdihveicskCHPFYTGQQK
>Protein2575 16
ASEEVGCSTGSPKdiw
>Protein2576 47
mteldlphdkvnvnggacalghpigasgarILVTLLYALKahgktkg
>Protein2577 109
SAASAAIAAAVAVAERairsqrrdrrsgrrgrargsddrpdptrrrrpregaratgrgpf
grvdrarcrprpqpgrppprhdrrgghqtgglrrpdrpagigrgrvrga
>Protein2578 126
dftvagsalgvsaplgatnvatgtglingqqlitglygrqnnavayvspsfggvvvaynh
arvtenalasnttdahgdlvsvsydngpisagaiytkVTNPTTVPSDNLKewglragydf
kvvklq
>Protein2579 80
mevavdnaipgidgdcggeaacatchvyvppewraatgerTAPEQDMLASTFGARensrl
scqircreeldglsvevvgs
>Protein2580 65
mtdeylstehlllalvdadqkrpgggrrlgqvdrdqvlsalqevrgsqrVTNENPEDTYQ
SLEKy
>Protein2581 123
vsfnyrdvqgvaldngfkqlngrvnlaqkaindrllinfdlsatnrNQNTGFSNAAFRya
tifnptapvydatntvnggynepggfdifnplaiieqnqakgvlnnilgtvraeyelakg
lry
>Protein2582 31
yingeqverSEMLNTNDALRgegkipatytn
>Protein2583 40
pqilynvpgrTGVDMHNATVARlagvpnivgikdatgnlv
>Protein2584 815
mgrLGADEQLKevgcidchvdigakkkadhtkdirmptadvcgtchlqefaereserdtm
iwphgqwpdgrpshaldykanvettvwaampqrevaegcsmchtnqnkcdschtrhefsa
aesrkpeacatchsgvdhnnweaysmskhgkivsmlgnqwnwdvqlkdayavggqsaptc
agchmeyegefahnmvrkirwanypfvpgiaeninsewssarldswvvtctqchserfpv
pnvtqnvlhvIDPVPLAYLQDTGRinvlnpdtaglflapaeraeimvdfsqyagktllvy
ndsgapvpagdprndlftgvgdqtgsggtedtkagygpnirtfmqikvkaqrtdgkAIVA
FNPAPLEAAVTSAYFATQERpsvaqpayaafdpswasltpaqsyasiytgslkepvfkyv
pgipeagfnrvqvsaagsgyitapavtiapplpakngdqaatakstlkidtitvqtegtg
ytaaplvrivggggngatatstlsinnvtinplyrgsyttvpttvnfsappaggtkplga
tiqseeilpattpkryritgvtiptvvtattgpgtgytaaplvsfsggvgtaaratasgg
vgavkvtnpdpsdpstaggggyvdlsqtlvnftggggtgalafargkvfditlthpgvgy
gpaelpsvsltasptgntntatavatgqavsggfaqasslvktktiqelfdptygrlnat
fgvelpftsaltqttiplnyvdpiteqfadgetqiwkithngvdthpihfhlmnvqiinr
vawdgwimpalpqelgwketikMNPLEDVIVAVRa
>Protein2585 65
QDDGTGDTSGLFARrSVVGLEGGFGTVLLGRrpvcslavpwsvskavsvpccwavttppa
lrpva
>Protein2586 94
rlkaydhrvldqsakrivgtaertgahvvgpvplptkierftvrrstfidkdshehfeir
thkrLIDVINPDSKTIDTLMRLNLPAGVDIEISI
>Protein2587 78
csgsrcrrrrFEEFASDRdasgsrslppiacagrrsQVLGEVDTTASVDRsakwtlqras
tepgrrtsstssrptrgs
>Protein2588 55
agkaervangnfrrEEGYLYFLDSHGDVSRakravggqkrkktttakkkpavkka
>Protein2589 19
TLADLLDEFSTIRacrsag
>Protein2590 36
mrakpsaskgkylkkVSLSSTMGPAVRvdagaydsk
>Protein2591 36
mkilterGYSFVTTAEReivrdikeklcyvaldfeq
>Protein2592 85
mppkgdiiakharDASDTGSPEVQIALLTARITHLTEHLRshkrdhhtrrgllqmvgrrr
rllnylkntdieryraliaelglrr
>Protein2593 31
tttaghghipnwkGGYFPVPPLDSLQNVRae
>Protein2594 32
AIQGIGLAYATSNRggchlrgytiaseilgip
>Protein2595 35
rdltvvvldrprHDDLVAEIRttgarihsisdgdv
>Protein2596 37
mefckaynaatesqrGQVIPVEITVYEDRsftfvtkt
>Protein2597 82
llggagsdliegrAGDDIIDGDAYLNTRivntatninypnmtsalrslmqtgnftpdqlt
vvreilttpagsaidtavyqdv
>Protein2598 55
gvcvaakrggvidyvdaarivirVDESEMVAGEAGVDIYNLTKytrsnqntcinq
>Protein2599 32
fkgsrkSTPFAAQVAAEAAGKvavecgvknie
>Protein2600 105
DGYNTTVFQLPTLGTQDIRattrpssscppwaprtsvpppVDLVGHSQGGLVARgpprst
wsatakaawwlgtasrttaerprstswscwvrpttarhwptwppp
>Protein2601 33
tpiksnfrEGLSVLEYFSSTHGARkgladtalk
>Protein2602 182
qpledcieptsvkGLFVAPSNLDLAGAEVELVPAFSReqrlkrtiepvldqfdfvlidcp
pslglltvnafaaasevlvpiqceyyaleglgqlirnidqvqrnlhpelklgnlvltmyd
grtrlseevaaqvrehfgdkvcrnviprsvrlseapsygmpitlfdtssraavayrelak
ev
>Protein2603 33
mvysadqrvqrGLNYAIVDEVDSILIDEARtpl
>Protein2604 38
fkgsrkSTPFAAQVAAEAAGRvavecgvknlevrikgp
>Protein2605 19
mskNDLEHIILVGGSTRmp
>Protein2606 62
mniagieaierIQFSDNVTLDKaaiiamlptkviiegttggdilqggvesniyvinhird
vi
>Protein2607 95
ssktrditgglprvadlfearkpkehailaeksgvvsfgketkgkhrltitpddgaeaye
elipkwrqinvfegervarGEVISDGPQNPHDILR
>Protein2608 200
qtggkgqygvcyldlepaprGSGLQFEDAIVGGSIPRqfipsvekgikermvrgglagyp
iadvkvrlfdgkyhdvdsdsrsfemagskgfltafkqaqpvllepymkievaipeeymgs
iigdlnnrrahiggmeakgksqvvmaqipmsetldysaflrsatggrgsfslatshyaem
pqqladkviaakkhveeeee
>Protein2609 32
lrvlaqqlvradddvdrAVLEPFERlldllrr
>Protein2610 33
SDYPNQVNNVLCFPYIFRgaldvgastineamk
>Protein2611 111
msdtnsnpdpidyaipsnddairavklivsviaeaaeegqrirEVQMSDTGQVSRsdlae
merylgpstlaklkgrdddeleddkyeeyselaedddddnlsgpgnfddee
>Protein2612 79
EGNDFYHEMKdsnvldkvamvfgqmneppgnrlrvaltgltmaeraltgltmaerfrddg
rSDYPNQVNNVLGFPFIFR
>Protein2613 43
mgfkfqfitlagfhslnyaafdlaygyarEGMTAFVDLQERef
>Protein2614 32
rrnglrnsgrrlgsggtgrqrFDGSGVLRrtl
>Protein2615 174
mdvdtnttpsvdnkVWELNSNASRvgvkgnekltdeltavykaewevqgdmaggkdldar
eryiglkhyqlgtvrlgyidsplknaedsvdvfndsarldmtsfvtgqtrllhlsqarhv
LSGFGNFDLRdkrqrpgrnpkTGEEIPITARrvvtfkagqklrqrvdayartqs
>Protein2616 33
rkyrkeqkgrntglalrgakVSFGEFGLKsigr
>Protein2617 68
dllvatdvaarGLDVDHLTHVVNYDVPSAPETYVHRigrvgragrEGVAITLSEPRerrq
ldnierlt
>Protein2618 50
vtlfggkGADSLAGSGGADFLRggqgndildgsfvaevkeahkvtfsgna
>Protein2619 30
mqkVGNEGVITVEEAKtaeteldvvegmqf
>Protein2620 26
VTVQGEAPTQEASEKrsrcaaamsaa
>Protein2621 16
mqgsidakTVTYDFER
>Protein2622 33
avdviiidsvaaltpkAEIEGEMGDSHMGLQAR
>Protein2623 37
vakskaikLEVILVVGHTDRIGSDSYNQKlsdrraaa
>Protein2624 25
nksnnrrryghrQSFSTIEIVGISR
>Protein2625 20
eyvvsvkGPLTTPVGGGIRs
>Protein2626 33
meealhqrVVGQHEAVEAVSNAVRrarsglsdp
>Protein2627 42
mqailplkgkilnvekarfdkMLSSVEVGTLITALGCGIGRe
>Protein2628 35
hkIGEVHDGAATMDWMVQEQERgititsaattcfw
>Protein2629 30
msdfektgalerAVVFLNLADDPAVERivt
>Protein2630 197
inlediaapgafeieealverLDIPVFHDDQHGTAIVTLAALDNALRivgkalgeikivv
sgvgaagvavskILMGAGATHVVGVDSQGAVHTGRenlnsskqrsgeseqfeavvcrahq
prgarrqshrcdgwrrrvhrvvcaqcldpggcreherrpdrlrdgqprprdsarahrrhr
ggdchrplNPQTGEPIK
>Protein2631 89
mdeerrttvnlsacinaaearVVFINTGFLDRtgdeihtsmeagpvvrkadmkkqhwils
yedfnvdtgladglegkaqigkgmwampd
>Protein2632 32
tpadatrlslerikegkDTISVTGNVLRdylt
>Protein2633 82
mhtpghspgcccfhdagsgavftgdtlfcggpgatgrSYSDEPTIVASIRdrlmalpdet
vvhtghgesttigaerqgidak
>Protein2634 32
gkTMGHAGAIVSGSSGTAQAKkealeavgvkv
>Protein2635 38
tahpdragvprprrgrqaargthargrQGGAGGGRqva
>Protein2636 85
mthaavvlgtvqgyeasvsgsipvflvlsdhdafaansdeqaarIQSGFNPANVTFHVKa
pttdgltvsahvqynthlqgsgtqn
>Protein2637 405
VAATDHEDAALAFRgpafaerVAATDHEDAALAFRdlagwllarsgdqvadfaavlqtgs
sllcmaagaaevalddgrrvaadvsgmwaqlIDLEHGVVPATGAILIPRpdrIDLEHGVV
PATGAILIPRgdgptvdiagesasqagetdagnanrpaepgdgepasvtssatapeggvs
rpqaggapsvaeeapidepnptlavaspvpapgnlsepssgmsggvaevdlaampapdad
vtgdprgsprastgtdtergrhqlpfdgeldegqptdadgligivseepessggsgsaav
esarpghpldgpeptgehraassfgeetasvvdepsnappepaaapaageatglvpivtt
pdvpgsgmpssmpaepevapsagdrsprgaaalnneadwppppaw
>Protein2638 43
TVVVEPGDTLWAIAERrgrsswspvtrcgqslsassvtvtaar
>Protein2639 36
ngaeklwdkvnggakkGYVNAFGAISAGQAMQQAKa
>Protein2640 37
marvcqvtgkGPMVGNNVSHANNKtkrrflpnlqyrr
>Protein2641 61
vtfsgasvddaggvtdgpavaldngfevtvniptgsnfavnqfyvnqaikAAINDNAVLK
n
>Protein2642 18
dakLIADSITQQLEKrim
>Protein2643 25
meikgkVFIVTGGASGLGEGTARml
>Protein2644 131
mkQLLDAGVHFGHQTRrwnpkmkrfifgdrngiyiidlqqsltyinnayefvketvahgg
tilfvgtkkqaqesiaprsrprspsptrppaSELIEVAAKeadiskaaagnaldailaai
tkavakgdtvt
>Protein2645 244
agaasaqssvtlfgivdatlaqgsgsvankTQLTNSGYNGSRlgfrgvedlggglkggfw
leagvnndngsfgtsstnnqatgatggggmtfnrrstvsvgggfgevrlgrdytphfwtq
tvydpfgtngvgttqtlnsstagtttvrasnsiaylyngkgfngnsligsglgifvqhym
genasnaagntkndgsgtsgrisydqgtsgrisydqgplsvalamgqtkDYQQAPSSAKc
nagg
>Protein2646 51
anvlyekdadrsiiagrkVAILGYGSQGHAHALNLLESGVDVRvglrdgss
>Protein2647 67
fwnpkMGQYIFGARnkihiinlditvkrlndaltyanglasrknkvlfvgtkraaseivr
ehalrag
>Protein2648 87
dypdldggpflpvpgpgalalrfqynslrAGDVLGVSTVLNDWSVASARnvstdwvvtmp
gqytmidyvtwasgaglnfdncatldd
>Protein2649 79
eplceiitikgegtftekvpvdgkltetertcevdlalrwvkgydsrIVSFVNTIPTAEG
GTHVAGFERaltkavndtl
>Protein2650 32
kYIGVFTPEPWQGYGFDESSKavlaqgkidgk
>Protein2651 37
mnkaelielvqknlggetskrAAGDALEAVLTAISKg
>Protein2652 23
YFGNYQPNYRtqnilviinqitd
>Protein2653 31
aeselkklrLMSPMSAEATVVRnyieaivsl
>Protein2654 30
yrVQFNSAIGPYKgglrfhpsvnlsilkfl
>Protein2655 30
APATAPTIPALVSAIYHRllvvvllldllh
>Protein2656 31
drrLLTNDPAGTANYGVGSSGQLRiygsdan
>Protein2657 33
kraldnirptlevrsrrVGGATYQVPVEVRsgr
>Protein2658 78
TLLSSIPGAAITSVRccppsralpsplcdsmmrctsstrfaDVVVSSESDAPVVLRLDVA
GPATVTAGNIRmwrappr
>Protein2659 41
nageitkfalgkaptkSAAITSAALATVSTPAERrevaaaa
>Protein2660 40
LCNYLQCHQLLLLNSINLVQELLRseiltqrcrlmqdwqg
>Protein2661 31
qrptpghhrrraalpgqqkDLAGAHGRvgar
>Protein2662 41
nltaeqrrtlsrEEVASMFSAGIRfeavlemgfarqvayap
>Protein2663 84
mrTGAAGVLVGVGPGRvgptrnvlgigaasataiadaraarirhldetgvychviahggv
rnsgdlaaaiccgadavvlgdlla
>Protein2664 45
skckIEQPPGQHGASRnhlasmvlpvrasMYAVIETGGKqyrvsa
>Protein2665 33
dgrLLDDLVAVRhkneftvmapekvthmdvspr
>Protein2666 63
kqsqrslfneikprhydcirgkkpskvkNCWHSVNNCLYNTSFHTFSCMRrwrlkiikrr
qrr
>Protein2667 17
yqrfgyqkYHWWLHLRf
>Protein2668 66
myavietggkqyrvqkgdyvrveklaassgdkVTFPVLLVADGANVKvgkptvdsaavva
tvqgne
>Protein2669 27
mplatskriakIAFTGSTTTGRviaqa
>Protein2670 32
ppdcaqahrhsqflcahpdsrgrAEGGGGGRt
>Protein2671 194
pkrreighgalaekAVFPLVPSMAEFPYTIRlvsefpytirlvsealasngstsmasica
gslslmdagvplrEVADFFAHSSEFQRlypnfdefqrlypnfddaefvalvyrnvlgrkp
dsagfaywtrqlqegqprgavmlgfsessefknkteravfateyfanmlrrvptikeyna
irGDATEYIIDGVR
>Protein2672 31
kapevilrnekrMLQEAVDSLFDNSRksnav
>Protein2673 51
airETLNADIPLTVDHFRyfagclrsqegslseidgdtiayhfheplgvvs
>Protein2674 51
mgkgkgsveywvcqikpgkVLYEIDGVNEELAReaftlaaaklpfkttivt
>Protein2675 93
mvlvgevgfststdksgvtdikSNDFGLGLALRygwkAGDDAFVFIAPGVNFGNGKigdi
khsnfgvnirpgvsymlaprwsmtahygslgyd
>Protein2676 35
mlkTGIEIGTGNTGNTGIASFNVTKllillslkfk
>Protein2677 33
vvtgskldtvryyrHSLYPGGLKsrsmreqlqk
>Protein2678 45
IVGLTLLQAKrvvdylkevhgiepagggavmmmagggggaaaeaa
>Protein2679 33
ykAFLTEIGYLVPEGEDFSVNPQNVDDEIARia
>Protein2680 46
cdtvnrgvqyaegkIFLHQADTSLVALDAKtgkelwkvvngdpkkg
>Protein2681 33
aakavgkVIPELNGKltgmafrvptpdvsvvdl
>Protein2682 33
kahgvrLGFMGFFVKaavaalqkfpvinasvdg
>Protein2683 31
meaaiddpyilitdkkISSAQDIVPALEKhd
>Protein2684 32
mkASGTISAAGVAVNQLNRlnhldqlfyavfd
>Protein2685 33
tgverVVAASGDSILDFTDAGQDVKidfeysid
>Protein2686 413
medyafiegdapdsvnpslwrqaklnninglfevtkTGWILVDPLTTAPTARqgkTGWIL
VDPLTTAPTARnalafareqlgdqkisaiifthshidhfggidgvlsdaerehlqviape
gfmeeassenilSATGHVDTGLGKygsrlprSATGHVDTGLGKqqtfggdigilepteiv
sktgqridvdgvemvfqytpaseapaemtfyipqykafcgaevvshtlhnlytlrgakvr
dalkwsgyideaitlfgqdaevyfgshhwpvwgkerinLANAGYTPKykfihdqtlrLAN
AGYTPKeisaelklpstleknfanrdyygtvshnakavyqayfgwydgnpanlnplppae
agaayveaigWTAELLNHLVFAQPDNQAAWTAELLNHLVFAQPDNQAARella
>Protein2687 96
mkevagslrlelsqyrELEAFAAFASDLDATSKaqlargarlvellkQPQYTPYPVEEQV
VAIFLGTKGHLDSVPVGDVIRfekevlehvrsrhen
>Protein2688 28
mslekSLESGEFVTGTTSGKvkggltvl
>Protein2689 83
gdkMVLLDPLANALSTIKnaedvgksacvirpasknignvlkvmqdlgyigefefiddgk
agiynvtlvgrinkcgaikprys
>Protein2690 74
mgitaenlatkwgitrEEQDALSVESHRraaaaiaegrfksqivpivkqtkkgevtfdtd
ehvkanttmeslgk
>Protein2691 140
mgpvvdvqfppgalpaiysalkVSNSFISEASENLTLEVAAHLGENTVRAIAMDTTDGLV
RglsvrDTGGPISMPVGPEVLGRiinvigepvdelgpvgakstmpihrqppgfteqstrl
emfstgikvidllapytrgg
>Protein2692 20
hgkHHNAYVVNLNNLQKgte
>Protein2693 115
fdwfinkhnkenfgkhfstidkifkslngditanqtkrsvaldcdayfggqynfifefde
lqhfsssrlkTIENYPSGLRvnfdlanwkrlcqihkdkadnyrktktttdfnfvg
>Protein2694 56
ELLSEYEFPGDDIPVVRllpsrrfratrsgatrspsscrpwtttsrppsvrptsps
>Protein2695 32
mriraqaagdkttvrVLMSHEMETGQRkdasg
>Protein2696 33
wakSLVFMFLATVWYDWEMRkpatrlktkntga
>Protein2697 66
maakVGVVDGDLVRvssrrgemvtparvvesirpdtvfipyhwggnkaanqltnraldpi
skipey
>Protein2698 27
llvdkkisnirDMIPVLEGVAKsgkpl
>Protein2699 51
nrTGAGDGDDEQIIVKlnslseqyqriifvvsiyqgaqrgqhfglvknayi
>Protein2700 42
mpadvekVAVCVVIYDAEGRkQNFGQVSRayvrilndanqqe
>Protein2701 309
gantngsatsgkGGTGANEHVVAMVTTKedgafsfekieslqlfridvvnadgtergsel
vkspadnevkalliqragvlpadgatlpaddaadlrtvfvattdtlaprvlkatpengse
iapgsnvtvkfafsepikqtaatkgltpssaatslynliqvnflgaktgniahslswnat
fteltvtiptvaaasnyiptvaaasnyqvnlrpaadilqdeqgnnitfsttdptdgvvdf
stngaitpknvstlrvpnsgtldvgtdpildwnavsgaksynvyrakTLLLGPNCPGLIT
PDEIKtapa
>Protein2702 441
vryspletsillrvtveeedettldqaegqitafvdfqdglwdgtnagllltnnglpeag
qhkITSHTSDNSTASGNLKIEASQDAEDVVAFFSVSDKvfilgsspgvvnvqigdlnsmv
ltgfeylqddtsndvyvmddldnvagnlvlidvtpdhdllkvgddalgydsedgdivegd
dvdditvaantidlnalndqfdfgfealdvseidndleivigtgtdelvlgevgdletvn
gfgtivftqktvdsegdtfvlnvdtdeidvdgavldvagssittvsfrglvaenalddgq
vaavedditfsvegdtatavsvfggdgndsitggaggndsitggagddelrggkgndtld
gdfdaeaaevqkfvltgnwgtagvegvstvsdsnvtfdgfavvegtvvrYTYGILERqfa
ktfvsaqrmhgvtgenllqll
>Protein2703 138
ggalyrspanrtkaapaadgryrvanylwrvvqsaerltldqevagsipappannidari
pnntstsgseehtavelvtkkklllvagrvhpelateiserLGVPLGDVELASFPNGERh
crygesirgadlfilqth
>Protein2704 188
fisdrgkirarrvtgncvqhqrDVAIAVKNARELALLPYTSTGRgertimkliltqeveg
lgapgdvvevkdgygrnylvprglgirwtrggektiesiktarasravrdeghalevkak
leantvnvkvrageggrlfgavttaeiaqalndtsgesvdrrtivvtnpiktlgahtvsv
klhdevsa
>Protein2705 16
makYVAAIDQGTTSTR
>Protein2706 48
mnvrtwivagavpvvlawlaqpvqaadrikVAMMDQQQVVERsvagkr
>Protein2707 223
VAVVTGAGQGIGRnkVAVVTGAGQGIGRghalelarhgakvivndlgssvhgegtgkaad
dtvaliverggqaasnfanvadyaaagemvaqaidtygqldilvnnagitrdrmfgkmdk
gqwdavmstnltslfnmtkqvstkmadrgwgriinissvngqkgafgqtnysaakagmhg
ftmalaactasrwrwrkkwptrNVVTTAGTTSERllrkmnedk
>Protein2708 354
mlsgipfegpvgavrLSYTADGEWLAHPTYAESAAGAFDMVVAGReleggdiavmmveag
gtegswelyqdgapkVNEEALAAGLEASKahistmiglqrqlvevhqeahgtpeplswvs
qldsspeveaavaaaagnrIVETASIADKAERtaaesalrdelvatvagaadeadrptve
kqakaafraatkeavrsrivnrrrcaaassttapastavvrrtcvpcrrrlascppptap
acssvGATVELADGVEANLKaseiirdrvedaskhltvgqeieakiigvdrkarvinlvd
rkarvinlsikakdeaeereaitnlrGFGFVTYENPADAAAAARemngaeldgr
>Protein2709 282
mtysapifvkarFVNQNTGEIKeqtvfmgdfpmmtdrgtfvingtervvvsingtervvv
sqlvrEAAAAHLEGGAPRvivsapasgadatfvvgvnddtydpakhtvvsnascttncfv
pmvkvlddafgvehglmttthAAAVNIIPTSTGAARprrarAAAVNIIPTSTGAAVPIPT
GSVTDFVAVVGRslrVPIPTGSVTDFVAVVGRevVLDYSTEPLVSSDIVGTAASVLDYST
EPLVSSDIVGTAASCTFDSGLTMTQGSLVKvlgwydnewgys
>Protein2710 41
SGQLVNNDAAYSSLGKasaraswsttmrrtaawarirrvts
>Protein2711 34
kpsdptfykkgkledveknlrshgkLAEGEQLKk
>Protein2712 57
aevrkagtipylrpdaktqvtfeyedgravalkTVLISTQHNEGVDRdadirpdlie
>Protein2713 50
vneatyrqkqqeqvqrVSEAYFNVLRaeetlgaskseeaalkrqleqaqk
>Protein2714 146
vattipadlailrhpdfaalehstkwveevldltgvtggapapgaetddaepkversvdv
evngkrfavkMFIPESELAASGGGGAAPRprprrsgggggaaaagtgavavpmqgtivkv
lvevgqevaatdtvcvleamkmenni
>Protein2715 46
qknggtekAWEAAEAYFHELDAKLPPDSKVGKLSKRNTSKkikkir
>Protein2716 51
mqvvdeqfttdkATDFMAILTAIKakgpdavfyggmdpqagpmlrqmqqlg
>Protein2717 289
tkfigghgtsiggiivdggsfdfgdaekfpgfnepdesyngltfwpslghgsyilkarlq
wlrDTGAAISPFNAFMMLQGLETLSLRmerhvsnaqavvefldahdqvervnyaglagsp
waehaakyvpagagspstcppapgrypasssraaaAITSGFNHVATLTPDLDRfkawynq
vfdaetmfemdaredhprmaivelgagaalnvfetdeesligerrtvgargaidhfgiav
adlatlelvrdrllaadaeigeiqqlggewslffrdvdgmelevcapag
>Protein2718 41
LSEEDHAAILGRvgfprrttppswvgspprptcrpsptatw
>Protein2719 166
mgeqnnkLVGGASNPAGSNGNVGSVRigyangpvdiayswgattwapslqyqvnngsepa
vpseqrrcvvelwrgqgEIVTNTAAGLQRtarssqtrrracLAGVLDNLGISAEGRVATF
AWNTARprvalpplhgtppvtwscisppraavgcctpstcgsfpss
>Protein2720 85
arlerVLPELEELALGGTATGTGINAPDGFAARvievmaerarvievmaertgmafrGLI
PTHVVFNGAVGALTGDNALKakvge
>Protein2721 33
rLIEGVSTVTGDPVDKatklmqtelaaakkyls
>Protein2722 58
mvrgtvtlpsgsgknvrVAVFAEGEQAEAARaagadfvggsdlaeeiqggmmdfdlti
>Protein2723 36
mnfslpllykidsaggkEAIGLGDVSVGLRwqpipl
>Protein2724 53
adgtyvgqlyagaaggalgaigapvpfrTGSGQGYITAGGKvsvpgvaggspa
>Protein2725 68
lcvnrtprhiyaqvisadggqvlaqastldaslrDGATGNIEAAKkvgllvaerakaagv
tkvafdrs
>Protein2726 160
akvggnvagdelddvvnfvseivtgvkVGSAFTAVTLNTAEIKaavtyqgltdainnald
atafgadlqaalqadgitifitdaqgrELADTTSEVAGAGVTVNQKANTQTENVFQYGEP
EVTIIEDRLIYASYEDRsdnelvdddsytgstislgtday
>Protein2727 96
mfrkLLDQGEAGDNVGLLLRgvkrediergqviskpksikphtkfesevyilkkeeggrh
kpffdgyrpqfyfrttdvtgkiklpegtemimpgdr
>Protein2728 81
vlfdeiekahqeiyntllqvledgrltdgqgrtvdfkNTVLIFTSNLGTSDISKAVGLGF
TQSAEGSNYDRmkqkvndelk
>Protein2729 146
SFGATHTVDASAVDAVEAIRakSFGATHTVDASAVDAVEAIReatggfgadvvveavghp
evlkqafyardlagtvvqvgvptpnmvmpelpmDFPELVDLYLQGRFPLEAFVTEDFPEL
VDLYLQGRFPLEAFVTERigidgvee
>Protein2730 99
mlsaldaiaagaetvlvagveiqttqsarvgadylarashyrrqrSIDEFTFPALFAARi
kacrerwgitdedlgyiatkaysnanknpyahmrtkemp
>Protein2731 24
LNDPFSDAQAITDAVEAGYVVRhh
>Protein2732 118
aataataatgvvttaggdvttatntlaadrNAAANALVVGLTYATATTAQKATIDADPTV
VASVAALQAANIVLADAQEDEANKlalsanatanaasnqgamlnvkistpslriqtga
>Protein2733 32
qfhptalpvnsewqskTILMSESLRndgriwv
>Protein2734 63
ftiladtairaenideaaaiearTAALAALQNQKsemdtaaalatlaeiagqirtiqqmk
nra
>Protein2735 76
myrIVATNEGVSPVTSITINDATPAFTKlavtpspapaimfpvtvpattgsitgintdta
tgslgatvsglnggat
>Protein2736 178
ATEMTSAAEAFANRqgdrddlgrrgvGMHLQATQASDQAKqrhapaghpglrsgqgrrgt
eqleaskeagreaaaaqparpgqdagiheqrhdqpvghgrrrraAQGVSELQGQSVESKg
sgrvgapgpvgrvenarggaghperggpgsafqdsqsvgarhrycrrirgrsgarspa
>Protein2737 33
grGELSQVVDQTNPLSQLTHERrlsalgpggln
>Protein2738 136
mknlirgfvlataaalassfafaqgaikSVTGSLQGGAEVLRidftqplpalptgfatqs
parialdfpgmsnamgkslieinqgniksvnvvqadgrsrvvlnlkqatayraelqgdal
mvvlapvassattpaq
>Protein2739 63
mnvvvagdgrFVEVQGTAEGSPFSRAQLDELMALAEGGAATLFEHQRrytatrpeprsig
rpd
>Protein2740 19
PWWWWWCRrhgwwwwrspl
>Protein2741 13
MTEPFLDFIVRvy
>Protein2742 59
mviddsktirrtaetllqkAGCTVLTATDGFDALAKiadsnpdiifvdimmprldgyqt
>Protein2743 75
msdlvdqlvifypnstvahsldllkeltlkwstkSGLTMAISDVKtpeskksildrfedd
tekvernfrrgvitd
>Protein2744 23
IAMGSGVQIQDVNRwvqayrfkm
>Protein2745 44
kLLASLDIGAADGRalivgsgngslntngldstissaiagtgkl
>Protein2746 33
agsevsallgrIPSAVGYQPTLATDMGALQERi
>Protein2747 36
magstagaitlgrEGAAGLLARfwvlpvhrasglkg
>Protein2748 26
WANYPFVPGIAENIKangqkpvwihg
>Protein2749 141
reellpaldvlasdleakaaeftdvvksgrTHLMDATPVTLGQEFGGFASQIRhgqarle
rvlpeleelalggtatgtginapdgfaarvievmaerarvievmaertgmafrGLIPTHV
VFNGAVGALTGDNALKakvge
>Protein2750 19
mkGTEDLGGGLKavfnyet
>Protein2751 84
kataaknardgaltkakAAAGTVGSANESLAKataaknaattnmavwvfanqaeidadna
kteltnavstvnsieglatptdqd
>Protein2752 104
drvvevedqivdsigqvkEPVVSATEAATKfvqervevalrpvpmaeklptpeevlnaqf
dfaskllvtskdvalavakaaapvtnkwldrkpkpvraakksaa
>Protein2753 24
YWCCLLWILQAWSVTGMEMMPLRw
>Protein2754 23
miadqwglsrEDLDAFGARsqqf
>Protein2755 85
hkAVSDQLYAAYAEGRdlrglvaivgkealserdtkFLEFADLFEDKfvrqgrnenrtie
etleigwqilthlpenqlgridnky
>Protein2756 113
ekarGITINTAHVEYNSPSRhyahvdcpghadyvknmitgaaqmdgailvcsaadgpmwf
vplltaqclrhvntsccpaTPDDLLAITNFGQKsldevtaklderglslatrd
>Protein2757 27
NNNDVIVTNLRellimteqlllqlrvv
>Protein2758 14
LTWISTHGKvvnsk
>Protein2759 23
AQMAEAMNLTDGLKlplpkfsak
>Protein2760 105
adsatsttelvtstivlddvgrGSTGGDLLVGGLSVGETSTSRgverfeievrdssklqt
instnnalrevvitsgntsntvnntgayttvvanegdltvngnak
>Protein2761 35
vnitkFGAFVNILPGRdgllhisklgggkridkve
>Protein2762 67
gnkefegsisirVDAGDAPDIVDFPQPGLFARfvrsgdivpvseylsdewlsqqylpgwr
efntvdg
>Protein2763 32
dsgtavqalrGGVVDYIDANRivvrvndnetv
>Protein2764 119
IMEVERRPSDSEPFSALAFKIMTDPFAGQLTFFRvysgtlktgtpvlnvtkgtkdrvgrl
lkmhankreeidivyagdiaaavglknattgdtladekqpvlleimkfpepviamaiep
>Protein2765 100
mgvrdssgalsytlgdgkyagyhveicqniiadiskavgkkldikYTPVTSQNRiplvqn
gtvdiecgsttnnatrqkDVSFVVTTFVEEVRiavkansg
>Protein2766 18
VVFDFVNVIHGEAKynkh
>Protein2767 27
mvghtiavhdgrkHVPVYVTESMVGHK
>Protein2768 28
kMEILMEMPLLFLPKmvewldilltvqv
>Protein2769 35
vrggqkvdsaeaegqrealkkYTLDLTERarqgkl
>Protein2770 142
ianditltrdiitdspsggsisteghaiildgtisnaggfgrlvksgggkltlthdssyn
igettnatgaieavtgntvinggtlsidkdsylgkDATAVFNDIRaievksvdwnignll
idggtlettasvttqrvinism
>Protein2771 30
mvaeaeakAGPVDILVNNAGITRdkmfart
>Protein2772 22
kchrrQSGGGPAGRpaqaqlhh
>Protein2773 133
GVVAADGTSGSFGALEGVVAADGTSGSFGALERiatgvavseftdanlqlvedkgqvkvv
ykyivrsvnrdklvsadsnaveakdmiptapaptialtnseaknnalddsgtpaldwlpv
sgatgynvyvakg
>Protein2774 57
agkdltkkqvaelaeatfdviaealqkearFAFPGFGTLTVRkraartgrnprtnsp
>Protein2775 50
ginippqqhseigltaifgigrtrarkiceacgiayskkvkDLTDSDLEK
>Protein2776 46
mslflpyvleynqeingerIGELLLYLAGDEIYAATPKaqraakai
>Protein2777 37
VYPEVLLEQLLKcrywqsihwrikpllrrgqvnykwc
>Protein2778 56
kkpppkTNDVAGDGTTTATVLAQAIVNEGLKtsplaptrcrlngasklvatrlsrr
>Protein2779 36
maaedagkkaqehgvrTLEVEVQGPGSGResalral
>Protein2780 127
ylhkkqtggsgqyakIVINVIPTGPGGGFSFDDNITGGRipkEYIPSVGHGVEEALTSGV
LAGFPMVDVKVELTDGDYHDVDSSEMAFKiagtmafkeaarkakptllepimkvevvtpe
dymgdvi
>Protein2781 24
vlqskVQTAQFYFKkfchvpkvis
>Protein2782 22
mkaqsegalkGVLGYTEDKwwp
>Protein2783 128
tgtplnfpivadpdhkIAELYDMIHPGEGDTSTVRsvfivdpedklrlmltypksvgrnl
typksvgrnfdeivrvidalqatdanpiatpadwkpgdrDNDLEQAFGEFGAVTSAKvmm
erdtgrsk
>Protein2784 53
ayyhslskrTTLYAGYSDVNNSRlnasaaaasngaprtggdasmmafgvrhts
>Protein2785 31
sleqtrHSFDLAFEEKrkkltqgdelpagvl
>Protein2786 45
yshpitveppagitfavesqtkfsvqgidkQLVGEVAANIRklrk
>Protein2787 227
igvvtrpftfegrrrSVQADQGIAKlkekvdtlivipndrllsvanektsvmnafkmade
vllqgvqgitelittpgmintdfadvkmimsdagsalmgigygtgenravnsarqaissh
lleaaiegargillnisggsdltifevneaaeiihevtrrprsstrwltptptsssarsw
mrrwamrfvsrsspqglsaALNAITNPGTNSYKrlvphfeapvklay
>Protein2788 61
mkeghkgretghhsevayekrAVNEPYHTYWSRysranaygfneelhavynagfpglwvq
d
>Protein2789 73
mnkaelidsiaasakltkadagraldatiesihkalkkgdrIGLVGFGSFSVAKraartg
rnpqtgkeikiaa
>Protein2790 193
ALTIPTFDLTGLIALTIPTFDLTGLIQDRAATPTSAGTGTIDKRvatpadqmvywefnpr
dfeshfeaetlseqlikreispellaaiqgqlekyvnsrmdfqvwrsrttntgdlkyysg
fvkkmlddadvidisgagalsssnieaklnlvkdaipdaiydhpdgkyimnveagkfwad
aqrtatnkgsgmt
>Protein2791 21
malekIALEDEYFVSRklypn
>Protein2792 53
maasevnttvgldltntgsfflkAQGSVDEVGTAVGGTVTSAGLTAKdlisgg
>Protein2793 89
DSAGESLANGALTINTNRIATTVLVDDGQTVVLGGIFSNETSKgvtktpllgdipylgrl
frqdvtrndkqellvfvtprlltdtiank
>Protein2794 55
danntnnffnstvkvtykgldasvvvagtgykTTDLEINQAIKQAINTDAVLSKl
>Protein2795 47
rwgahvtenlggglkakarVEYGFNTGSGALGVARerwvalandswg
>Protein2796 28
mgnqaqvkEGATVVSTSTRnfpnrlgkn
>Protein2797 31
mvggvgkgferkLTLVGVGFRaqaqgqklnl
>Protein2798 70
mitdnwsvdlplalpfthtltgagaiagvgtigttkALPLTVWGQYRfgdakaafrpylg
agltyayfyd
>Protein2799 32
likdtdladkSLEQIIHAVAGDASKagifnna
>Protein2800 86
tsihhrqprsavsrTASELQELSARhtwghfsqlapsnpseiavidrgegcyvwdasgkr
yldglaglytvnaghgrssianamaq
>Protein2801 18
GETQALVTATLGGSRvth
>Protein2802 508
mqrqavplirTAAPLVGTGVEGIVARdsgvtlvakregivesvdaarivvrpleqdlddm
agakpdiyslvkfqrsnqntcinqkpivergdrvrpgdviadgpacemgelalgqnvvva
fmpwggynfedsillserlvkedvytsihieefeciardtklgkeeitrdipnvgeealk
dldesgivrigaevkagdilvgevkagdilvgkitpkgetqlspeekllraifgekagdv
rdsslrvppgvqgivisarvfarkgtekderQMLEAGVHFGHQTRfwnpkmapyifghrn
kihiinlentlvmyqeamkyvrqlssnkgvilfvgtkkqardivreeaircgapyvdqrw
lggmltnfktikqsikrlqdmeimfqdgtfdrlvkkealdmqreldklnislggikdmkt
lpdalfvidvgyqkgaitearklnipvigvvdtnhnpegldfvipgnddssrairlyarg
vadailegrnqsiqeivdmvseeveesv
>Protein2803 31
dhaflleggvftkEFLDAYIDLKmeevrrln
>Protein2804 36
aanpeisrPWANFFNWGTRsainansftlrsfqlks
>Protein2805 206
mprtpkptdhldsfrHLMGTQPDHEIAKlcdstpsivgryrrkykipayegykfglgqep
pskkasaedeavveeapkvaaqsgknkgggrskldahreiigvlsdhreiigvlsdaeva
gragvtpeavrvyrqrhdipskrsvaaavsvasaaaddaldddkkvaqrrsskldhymdl
vgtlpdrVDGIVGPATWSRadsagdq
>Protein2806 13
NVSIQVIPTRfik
>Protein2807 32
tqakvrrerMGHIELASPTAHIWFLKslpsrl
>Protein2808 600
kLQTITSTNNALRevtivngttsssvadaytttvtnagnltvngtvengdtalvgtttga
salnghsdagaagftdvrlidasamtgklaftaevtsdaiakyitlvdtassptadvaga
gnvnhnipganfiytggtnadtmvvnvdngvaasrssvlsgqsdftfnvsggtgndaitf
nmidssvaagtgqntlfggteawytnqvlnanvtinggagndtirtpgagniiingddgn
dviytdntgavwtqsfvtalatagasmqestarwvyntdalaagtteldlkdlisssnss
yawygvtttvtylgltatatvantnykstdlqmnqaiksainndavlsklliaqdgpant
lvvtalsdgarvvgnldvsftaptvasltssivtafntangtaydattlngaivaniati
tagdyfdafatstydgtavpvaaavidganslstsdntitpgvgddvivlgttvgasavl
ssnevvvytlssnevvvytaafgndvivnfaagavfnadvlhlrtflgstatsldnnagv
agavastdslvaiygfdntgtaltgvrndsaaevakWFHLCHIPNIRivnymsmklmevf
>Protein2809 104
icplydnydpttgdfrGEVPVFWVYFPSLRqtlvnstaynpfpngvrlnwdqvyalrlfg
syiykvdnvqdfrikdyksgidilyeseakkqelfnfehdlwey
>Protein2810 35
vitdalsenlylssrNLPNVLVLEAQEADPVSLVR
>Protein2811 29
srtarVLAALAEQRgagaaetapadavaa
>Protein2812 68
mphladgtpvdvvlnplgvpsrMNVGQVLETHLGWAARwgwhyegkqigedpirgtekkt
rpvtrpat
>Protein2813 184
iagipfngpiagarVGYIDGEYILNPTYKelatsdldlvvagtdkavlmvesedkavlmv
eseakelsedqmlgavlfgheemqvaidaikafaaevnptvstwqapesnqalkdglkVL
ESAIANAEHNDGADIDELRvstifvdegrslkrmqprakgrgnritkrtchitvnvaaia
egee
>Protein2814 32
lsatrAAVEEGIVTGGGVALVRtiaalrnlkr
>Protein2815 31
rAIDQPFLMPVEDVFSISGRgtvvtgrverg
>Protein2816 59
gkgheyflkHLLGTQNGVLGKdlgeeggakpsevvwhdkapegkldllvtldfrmsttc
>Protein2817 30
mkkTAEDYLGEPVTEAVITVPAYFNDSQRq
>Protein2818 48
ptvdwspvasaksynvyrATSISGSPFGDFQRiantrssdyqdvaava
>Protein2819 18
ksrrVGGANYQVPVEVRp
>Protein2820 38
erqeavledpyillvngkISSVQDMVPVLERvmqsgkp
>Protein2821 84
QPPAFEDAALAIDALRashrpsrtllspstpcgpcsngsatgsarpaqcstrrrrrfrwp
scrsrtstppqrpaplratlpvaa
>Protein2822 137
fegwvaarfgwrlygtffkaytekVWGVPADQIEADWAAQRiknlslfsavvrATGQWDK
LETIFEDRvakalhklgvptakevqalmkrvdelsrqsgksttkvvskkavvakkavtkt
annvvkaakkrvtakks
>Protein2823 35
hiyatvisgdgskVLASASTAEADVRaalggagkg
>Protein2824 18
AYDQIDAAPEEKargiti
>Protein2825 23
mreldedffrAAEELGIDLSRpe
>Protein2826 107
rpdhelcerrpadrrthhrarlcarrDQYIAPIDPNFGGCGRVLTDANGYYFFRyrtdrp
efwrmwqgahrcerllllphdqarplpsakrqhnrlaacahplltir
>Protein2827 33
NLGQFTLGDVLATRfgglnvrgaiatssiilsl
>Protein2828 96
mnlkplgdrlvikpieqeevtssglylpetakekpqqgkviavgpgarkengerASMDVN
VDDTVLYAKysgtnikldgkeylilkESDVLAIVTK
>Protein2829 40
TAYGQGLADEVEKaakaagativareftndkatdfkaiht
>Protein2830 33
hkVGFEGGQMPIQRrlpkkgfstfkrgdyhclr
>Protein2831 148
madtvafanvrwvnwkdfavrpykFGVASTQAAVVASSGKkdgfdlvaytddqwsvttgv
grklnehwagnvsvgwdsgagnpvttlgptegywnvglglqyspaanyfiaggvkyfwlg
dakaqsgaqfntdnyvadftgnnaiayg
>Protein2832 181
vlafdnnedrarfakEQGEALQYQLYEAGGIAHLAPGYEKiirlgaegiiaeveafeaqt
tdpeklefyrgvkismealgefgdryaaeatrvasderdpvrrqelekiaevctrvprhg
assfyeavqcmtlvhiaipmydlstyrdipgnywgddlpgsyEALAGDDLELIKsstegl
m
>Protein2833 45
vargldtisvtgnilrDYLTDLFPIMELGTSAKmlsivplmaggg
>Protein2834 19
HLTVGQEIEAKiigvdrka
>Protein2835 38
rNNNLNPTNVLFWGDQEIQRsnletaktaggtitgtda
>Protein2836 37
mdlvydlvddesrMNFVPSYLCITDAARgrlprrtva
>Protein2837 532
mdtdsnglnipgfdiirfeginrdhalitrEGLNLVVNLIDDNGNATGDRiqvnghfyne
avagygfgslaisqlvfadqtvsdfsvldgesglvgygdannnsftgsadgdilfgaggd
dtlnggesddemfggvgndvltgdsgddglegedgndilnggtgddelsggegndtfiyn
ygtdgrdsiytdepstntdvdtykiinapvsgqtivytmegalynqpdliievgntvptq
gmyidnffdrdisgniilsaaaandlfivysdngvtelsrmtgqqifetyftapptvftg
nglvdgdnnnnqveggsgkdlvrgfagndilkgfgdddglqgwdgqdtlfggdgndyltg
lgfidinpdpiitdwqtsddgaadelygeagndwleggagdnildggtgddnildggtgd
deleggagddtliggsgydymigdlgddtfifnlgdgkdeidmdtdsnglnipgfdiirf
eginrdhalitrFMEVQQEISAARlqlkigktiqvliddideeegvaiarsa
>Protein2838 53
ravgragagrgalpprhvaataavgraartslcrgggrDLGDGLYLTELYRrv
>Protein2839 48
TVFEVESTSPGSIELRphsvrgridqsglyrasrswhrrddrgrqrgr
>Protein2840 134
mclaadapvrdwiglavrrarATGAPAVFWLDETRahdaqliakvntyladentdgldir
imapeaatrfsleriiegedtisvtgnvlrdyltdatccattsptcspssrwarrprYLT
ASALFRgrmstkev
>Protein2841 39
mtkFSNILVPVDFSEHSVNATRlaieiarlfgskitlih
>Protein2842 33
ktvreqflllarnstrVQPMAVSSVSTEHEKrq
>Protein2843 41
mpkptkgarlggsashqkAILANLATALFEHGRittteska
>Protein2844 31
papvvaaqkVTYAADAFFDFDKavlkpegra
>Protein2845 61
gnyqtgtnaafkglsirQVVVHDNDGWTTAGGGIANAATEGTDNSGALVIGDGTKsgstv
l
>Protein2846 44
ridlvqkigeniqvrrAILVQGDVVGTYIHGLKigvvvaltggd
>Protein2847 32
kTLSQIEEIERlktlmtlstvkdskilpynyd
>Protein2848 128
GYTIHSEFEGISDTPTYHDARevartvssmfleqgvdriilaytefvsmgtqkprvrrFL
PLQSSETIGEAGDAEARagfefepdaagvleallpryvesrlfsalldaaasehasrqra
mksatdna
>Protein2849 142
aladqgtfasnaigrsfpaiapnacgdllvgytqsstsiypsvyvagreaadpagqlkNE
LLVHAGEAVYTAYDTAPRrwgdylgmaidpdgktfwhvgeysrnqatarwstwissfawp
dcvtgptptpgptatatntppp
>Protein2850 301
mswgrVNHPSELFQVGDHVRvkvlkynaetervslglkqitddpwshaaerytpgtvvkg
kvvslkdygafieleegieglvhisemswtrrvkhpskvvvvgdtveavvldidaknnri
slgmkqlepnpyeqlaakyppgttvkgrvrniadfgifveieedfgifveieegidglvh
isdmswtqrikhpsemfqkgdeveaavinidttdgekpkislgikqlnpdpwsiipdkfk
vgsivpakvqkvldfgafveldkgveglvhvseisddrvedprsvlkpgALTSAQQNDLF
K
>Protein2851 19
kkvtkVTLVGFGTYSVSKv
>Protein2852 26
NAVLAAGWPDSVPATTIDRagaqhrp
>Protein2853 110
kkhriedavsttkAAIEEGVVAGGGVTLLRTQEAVLAMVDGLDADEAVGAKivarSLQGP
LAQIAENAGLEGGVVVAAVRELTGHEGLNARtgeyenlvdagiidaakvt
>Protein2854 42
mfhkSLDQGQAGDNAGLLLRgiertdvergqvlakpgsikph
>Protein2855 22
mggirVTNFDFSSTKvsiwghk
>Protein2856 165
VSAVDSGTVVTATRrVSAVDSGTVVTATRGGVVDYVDATRvvirVNDAEAQAGEVGVDIY
NLIKyqrsnqntnihqrpivrkgdklakgdviadgastdlgelalgqnmlvafmpwngyn
fedsiliservvaedrYTSIHIEELVVMARdtkLGSEEITRdipn
>Protein2857 31
rgwrMCVSGCPYKkiyynwtsgkaekctfcy
>Protein2858 39
knvekavlggdkakatelfakMQAVVDTVADKgifhknk
>Protein2859 319
lagdiaacvglkdvttgetlcdpesiitlekMVFPEPVISQAVEPKtkadqekmgialgr
laqedpsfrvrtdeesgqtiisgmgelhleiivdrmkrefgveanvgkpqvayretirrg
idrydythkkqtggsgqfakvqialepldtaegemyefankvtggripreyipsvdhgiq
damqygilagyplvgvkatlldggyhdvdssemafkiagsmafkeavkkcdpvllepmma
vevrtpeeymgdvigdinsrrghiqamedirghiqamedisgakvvrVAEAAEGLSSDER
tgalavhkaleaparliad
>Protein2860 68
LLALADAVEDNLDELQRrlvpggaprrataprscwpwpmrwrttwtsssasrwrtwanrp
pssslsst
>Protein2861 45
rfeehhgvrytekALEVASELASRyinerflpdkaidvideagay
>Protein2862 89
makakaaakksgkggakkltkSALITAIADHLNNEVSKtqvkGVLEALVDIGGKelrkne
vfvlpgfakfvvakkagrpagprknpftg
>Protein2863 30
llslkAFLTEVGYEAANHGVQVFGGHGFIR
>Protein2864 30
FDGDTNPAGPDGQARtptppvpmvrpespm
>Protein2865 171
LVSPATTTTVDVPAQYETRtvtklkspattesvsvpaeyktrtvskvkspatststevaa
qyetvtmskvsspattttvdvpaeyktitkkrlvkpggftewreivcaskvtselvisvq
ralkaagydpgpednvlgsqtkaalvkyqkdkglpigqldmqtlkslginq
>Protein2866 28
kissgegverTFQTYSPLIAGIEVKasw
>Protein2867 58
VIPQFMLQGGDFTNHNGTGGRrsmdtssqtrtspsstrlrayyrwpmpvptptarsss
>Protein2868 130
qkkiialavaalastaafaqtnvtiygiadasvsattnlgattgqtgfkvnsgtlstsri
gfkgvedlgnglkalftleyglaiddntgigtgtniarQQFVGLTGGFGTVIAGRlqttg
ldftvagsal
>Protein2869 31
mqesaagprEEMSAYAPRlytfkinpekird
>Protein2870 55
mkglvtnpkgefiprpikssfrEGLTVLEYFINTHGARkgladtalrtadsgylt
>Protein2871 39
cttsascpatrVQVELTPYDLTRvasptdasnprqssrp
>Protein2872 31
kldilkspqlikdntdrnrTSPFAFTGNKfe
>Protein2873 96
VLAVDIWPFRkvspspaagainapelfgaqkVLAVDIWPFRiqiypdtfkdfeidfvltp
vvnkgdkrrsllnehvfgitttskapdaafkfltwi
>Protein2874 161
ngdvaairagwsngpinvaiayaatkFYSPLVGGQTDYKnaniggsynfgvatvmanwne
ekgagvtnetwllgasmpfgasefkasvaggkisnaannnigdtiqfslgyvynmskrta
lyatysgnsndgntynynngrAASTPGGSTYGLDFGVRhsf
>Protein2875 29
mrdakITQIYEGTNQIQRmvvarnllkgg
>Protein2876 105
mgalqeriastkdgsitsiqavyvpaddltdpapattfshldattvlsrqiselgiypav
dplgstsrILDPQVVGEEHYNVARgvqvvlqrykelqdiiailgm
>Protein2877 75
gldvdicralaaatlgdaekvkYVPLNAQQRftalqsgevdvlsrnttftltrdaslgln
qtavtyydgqgfmvp
>Protein2878 33
mndleklsanarQAVLMADEATRagnadkatem
>Protein2879 71
avrlshryiparqlpdkavslldtacarVAVSQHATPPEVEDCQRkislleverdiiqre
arvginvaerq
>Protein2880 452
avverleydpnrsaniallkyadgerryiiaakglkVGDPVQSGDDAPIKvgntlplrnm
plgatlhcmelkagkgaqlaraagtsvqllgrdgayaivrlrsgemrkihvalvkcvksm
wnveVALNTNFGRivleldevkapktvanfveyvksghyngvifhrvikDFMIQGGGFDK
nmsqkggfdknmsqkptnapvqneadnglkndkgtiamartsdphsasaqffintanngf
lnhtaktnqgwgyavfgkYLANLAIYSKttgakvssdvivdgrnvtfvlndtiaytnssr
nyqlkgdilaiektseslqftfdsrnenliaeevasgyraattlginalyditveagsls
ltdkgntanvdvaagqndivlargtltakegaklrdltlsfrssvillshstilmslllq
sflkfvFLATQTLDEARvprhpdtgrgtsrgd
>Protein2881 33
ydnrVLDIAAGLRpsargeleitdvnrsylaqg
>Protein2882 67
VEGQTVPTAFMATVAAYGDHVALRhrlhghrcrlwrpcgasvdgwgrleathlqpvrrtg
ghsgrrp
>Protein2883 34
mlalagrEADGVILNWLAATDVPRvtkivhdaad
>Protein2884 85
yilkfkfeedgpqgtikialkynpetkepaireliriskpglrryahvagiprvkNGLGI
AILSTSRgiltdkqaknlkvggeii
>Protein2885 32
vrytivrGAIDTAGVNNRkksrskygtkrpkp
>Protein2886 40
ngkpvdewgirASADGCNPQGASVSRggatnspaavyalt
>Protein2887 63
maelpkevrNVTDPLDAVGNTTKavtkgyaigsaglaalvlfadythgleavsgkvftfd
lsn
>Protein2888 22
GATVFAPIIKswcysfcshyqv
>Protein2889 150
mnapinkdliaansdrcaqppservealkkAVQSETNGACIERallwteydkdkrnrgkt
pavriaeatrhvlnhksvkiyprelivgnftskrvagfcypelagiqvmveafglpkrrV
NPLEISLWDRfklaskvpywlnknaayraf
>Protein2890 307
lytefglpreadvalsrVQAQDIPSSTRnmpwlrygdylfklgndvvtenylrkppqnlt
neqesqrrlllsnvlirkksyaeavtlkksyaeavtllvdmpskgalgsyglynlgiayi
qegktdlgivqlnemirtanddnesldlkdkaalaiayrLYEEGLLTGQKTNRPAPPAPE
KEGYAYFAQLFWSKGNSPAALELKVLEMHENDLAKmhvglahvnpggwtytegwgpmnrA
YVEIQDANTRIREMVTLQERvknlessskrslldldgttekislgglgggmllagtlalv
gwrkrkq
>Protein2891 53
gvfefkplepgfgqtignslrrVLLSSLEGYAISAVRiagvdhefstikgvve
>Protein2892 35
IVGFENEISTLTRdkmmmketesaminlnllkltt
>Protein2893 27
qtkrqgnrQIGNGVFKtidkaqrrqgq
>Protein2894 69
ltiekkgkknvfngrileiegledltaeqafelsdasaersaagctitlsekSVAEYLTS
NITMLKwmi
>Protein2895 98
miepvgfssfadalrcgaevfhalksvlkAQGLNTNVGDEGGFAPNLRtneealqiimqa
idkagykagenvmlaldcaasefyqdgrynlegegksf
>Protein2896 62
mskSALLNAIAESSEGVTRkqvkLVLDNLAQIAYRelkkngiftmpgfakfrvvkkpatk
ar
>Protein2897 664
ktdgvitqsnnfdssltgvisgagklvkDTATGLLSLTQDNSYAGGTQVAAGKvaldana
algtgkatfaqntelslgvtqgvsvanavqvdgaikvhsgqfdsnldgvvsgvgslvkdg
agtltlkgtniyeggtvvsdgtlaisqnanlgkaetgvtvsnatlllngdiaierkvtls
gttatlntagntssiddvvsgtakliktgdgtltlntantyaggtqiakgtleisqdasl
gtkvgkfgvdvviddaatlalignvaaarklsltgttatidttkegssssitdiisgtgq
lvktgagslsltgtnsyeggtvvnggtvtissdanlgkagtdvainnatlavtanasvar
klaltgatatintatdttssitdiisgtgqlvktgagslsltgtnsyeggtvvnggtvti
ssdanlgkagtdvainnatlavtanasvarklaltgatatintatdttssitdiisgtgq
lvktgagslsltgtnsyeggtvvnggtvtissdanlgkagtdvainnatlavtdtvvlth
svsvantatidiavantatidianfnsslmsavsglgtlnkagtgtlslngtntfdgADL
EPMGEPGLVTTADVLEQFVDHVRptcsssllttcaasststasapsrwsptlptawvaws
cpqr
>Protein2898 43
rasktiaplnergfperEITILGDESTPYSVVRkvmatcsetd
>Protein2899 13
SIQDQCGVRrhrg
>Protein2900 31
rrgvgraaatgprSALDTAGVRrggdrldra
>Protein2901 45
meiqrginkAVEVVIGELKklskpcqnkteisqvgtisanndkti
>Protein2902 19
makYAAAIDQGTTSTRfmv
>Protein2903 65
ttfpfnscklcagvpsnvvnehvgdnssrCSAIVAVAYKKSTGITKtivfslssplhlhr
lsdqf
>Protein2904 133
plkptgtadaaaaialrdakrdiadaakiaattaaqasakAGQNADVADVTANTAIKaaa
pttgavadaapttgavadataasaaltapaatdaraagkadvlstsavnavakvdeikVG
IGPGSICTTRiva
>Protein2905 32
NVATTTGTTSVQTLRknerasgidfkeiygkd
>Protein2906 128
rpgepatpessrNYFQNAFFESRrydlsrvgryklnrklgpevqhlldvfpmladhvdlp
dkdlsvlsrvellaattyllnllaattyllnlaagtpgyrLFHYAGPVLSDPTRwpccqi
twhwrcrl
>Protein2907 21
LFSDIGLPPLNIETDRcddvw
>Protein2908 73
lnaygfrHEGEVSQIPAVTSVSLNNVAFRglpstiadrSQGGGGTALETQRdrdelgltl
eyfldtahgthtl
>Protein2909 33
vvegakLSDNAGTALTEIDQVSRkladlieqis
>Protein2910 79
psqdvvlglyyisrDAINAQGEGMIFADFAEVTRalankavaiharikvrvrevtidddg
nrnehkfladttpgrcmlw
>Protein2911 136
genlrfspgetandpdfvdelvaghdlyvndafgashrahasivgppsrlpsaagrLLAQ
EVSVLLDLRrqprrpfvaitggakvsdklgvirallniadeiligggmcftffaamghsv
gssllepdrvddcral
>Protein2912 33
skLTQGPGYSGEKlslnfqnievrsllqviadf
>Protein2913 32
ggnccadleerVAELEATTARkgnrkvsltis
>Protein2914 57
elgngstedltarvidlvapvgkgqrslivappkagkTILLQNIAHSIARnnpevhl
>Protein2915 468
vanainyslatssvqhgafadlaagtvlnlvtgfdnllgtsgddafaansiggvntlgdg
dllnggtgtdtlnadlinlgyvitpattgietinirAQNNGADAAQNNTQGQGVTVDAER
msgvstwsstnsradliiedvrinsnvstiafvqsdpgnvdlgvyfnernlvntvgstsv
lniqlmdtgaaavaataatpllnnpydtfkfaangqmitlalpnasaadtyaqllaafqa
aiaanpalaggvtatlganftvtdplsgtqvtgqtitltagssvaittptgsgwfnttga
svpassnmyttynnssasqaalvstnvilddvgmgdtggdlviggmstgltsndkgvelf
nievrdnsklqtinstnntlrevyitngatsstssangatsstssayvttttdagdltvn
gtnfgtsvaistvdaalrEGGNVGLLLRgvgatrrerdghaltgrlrr
>Protein2916 34
elkkNEVFVLPGFAKfvvakkagrpagmyknpsm
>Protein2917 47
nahaigsfakrEVSSFTVGAIHNLSKrsslfggyqramvddrnavfr
>Protein2918 30
scpsfwwnpdkFVGPAGLLAAYRfiadtrd
>Protein2919 43
evlrVINEPTAAALAYGLDKkgaktiavydlgggtfdisilep
>Protein2920 30
mnisiattatsdaesyrLLELIGIPFTKgr
>Protein2921 53
AANFEIVDAYARnplnqfdisqnflgdirydgtgfagdgvstngnlvlgglga
>Protein2922 73
digclpkdlpefisvdlaeltaghtlhlsdlvlpagveivalakgenspvativiprSAL
SDEASAEGAEKka
>Protein2923 192
mvrkirWANYPFVPGVAENIKsewaegrldswvvtctqchserfarsylelmdkgtlegl
akYQEANDVVHKLYEEGLLTGQKtnrpappapekegyayfaqlfwskgyfaqlfwskgns
paalelkvlemhendlakmhvglahvnpggwtytegwgpmnrIVHDAANAVDGVSTESEG
QGRdrrvvikps
>Protein2924 67
ladlesrevllaklagalqaslskAVYLFAAPLSQAARtvdalrakvaeagpqgaaasda
pqdapqd
>Protein2925 37
qsalraiarngirigrIEDVTPIPTDTTRrrcgrkgr
>Protein2926 21
maarTAVVAGTATAVSGRvan
>Protein2927 17
VAMVFGQMNEPPGNRca
>Protein2928 45
mrytrlgeikkQALAQFAVEGADVSADDVETAFEDLKyrtvrdni
>Protein2929 35
mphkVNPIDFENSEGNLGLANAILAHLGEKlpisr
>Protein2930 33
VPPGVDDAAKvkasflaavahgelsvalisksl
>Protein2931 26
nlrltsserCPAQTVAKerrplgvst
>Protein2932 72
wrdrrsasgsrAYDHEAIDASARrslrrspepapawsarcrcrpkrtctassaprtstrt
rgstsrcvptna
>Protein2933 107
talntigksllfdngtsvglgtstpsalarFHLFNSVGNAEFIRMQNTASTGFGKfimyn
dnasnyatftkygsayvggypsiasqfpyanmlafgnnlgpfllann
>Protein2934 22
mprkdtahrALDDIVESIEELR
>Protein2935 17
rGCTQVAACDVPSVQRm
>Protein2936 45
mgavsdgpntrNTPYNSASEGDLALTGRfemkwgddwkrfndfts
>Protein2937 58
malsyadvkAALDAVSAATGGKfvpfsasyyvanysvvkdangnvidnslatfagdhl
>Protein2938 59
agaiateerreihqlapkFDELSPSVDLLETGIKvidlvcpfakggkvglfggagvgkt
>Protein2939 64
lsvdkgrlvadlirgkkVDQALNILNFTQKkaagivrkVLESAIANAEHNDGADIDELKv
ktiy
>Protein2940 139
mdrevsclghlrcppneprsrepdhvrqhrhpgrpcgrVALITGAATGLGRrtsgrqggv
dhrrrhrpgpgwggtlcsrgcgggcgrrgrphlhggrhrgggrqsdrgvlrrdrrqgrpg
rrrrrrgtlwqarrdvqqr
>Protein2941 38
hieeeglslrgtfiinpegvikTAEVHSNEIARdvset
>Protein2942 31
aakhgftrEQQDAFAVESQRrataaiaagyf
>Protein2943 43
vigigriqrgkvktntnvvivdkdgkkrngrILQIMGYHGLQR
>Protein2944 126
sgldslrgdlqkITSTEIFLNIIEVRkvetdailvaeniaaqlekrvsfrramkkamtqs
rragakgvkvmcagrlggaemsrtewyrdgrvplhtlradidfgvaeakttygvigvkvw
ifkgei
>Protein2945 371
mnkVDLVDDPELLELVEMDIReeltrrgfdgdntpiiqgsaikalqddpegtaqiealmk
avdewiplpprpidqpfllpvedvfsitgrgtvatgriergvintgdevdiistqvmrli
ssvcrkklsslfvqvlrcsvrslivTSFFTDFTAAGLNTASPTRtrdgyiemiemgsipt
dsafgsalthiggrpascaslelawlssgvwtatngaidleaptgglfggaalvnvgdgt
yinynadavdgfsasvlhtapgsdrpnltnangatpgavtsyvfdrgrlitsnwltaagg
gvnavsavfdreavfneyavdpdlaassewvvtfptrryyvaatsavapftvgystaasg
lcervsgriyd
>Protein2946 39
gddesikvnlpnvpttvqrLVVAVTIHDAEARrqsfgqi
>Protein2947 74
mlanlglssiftqaegvayisssanrvkAVLDLAEALSNYAGPNAAVLAAKaaynntldl
aynysttagntaml
>Protein2948 44
atqrliryspavaanaltfsvkndtedpkLVGMQAQDGGAGADK
>Protein2949 69
aapvavvdnrwadyspeeiqlefpalpeadykcyapptvppgqtrylkvdeptkVNQLAQ
NFDDVRtat
>Protein2950 60
ttltaaittvlanrgfaeafnyadidrapeekerGITINTAHVEYETENRhyahvdcpgh
>Protein2951 49
VLATGDLTGRLPGPPLAAAMADAIAADSPDAILFGTSYDGRrrcwrpat
>Protein2952 155
eaqaaqlgpnarfakTDVTDEASARaaiemavnefgalhglvncagvappkkvlgrdgph
dlatfarvvsinlvgtfnmirlaaeamsknepneggergvivntasvagydgqigqaaya
sskAGVIGLTLPVARelaahgirvatiapgifetp
>Protein2953 478
mskMVVGLGWDTRatdgaafdldavgfvlsgagkvrADSDFIFFNNKqnaegsvvhggdn
rtgdgdgddetimidlskdetimidlskmpadvekVNPLEISEDEQAKlqsyipfwmdwm
dknmvylafdgriwfilpltgrksrcallrVSEIDGQATFGKikrgnrevtitskdgvqr
kylvpltkhilvqdgdfvkagmplsdgaitpsdilkikgpaalqaylvneiqevyrlqgv
rindkhievivkqmmsdvlvsdagdtkfleneradkfefieqndyiydkkviteagdseq
lvvgqivtmrqireensflkrndrkpveyrdaipataspldaipataspllqgitraslg
taswisaasfqettkvlnqaaingridlmrglkenvivghripagtgvrITTIYEGTTAI
QANDLVGRklarekvpgaamktliaemsatvdelasndqlakiavnlenginslstaa
>Protein2954 31
rpgaiirdlnlrrpiyrQTAAYGHFGRddis
>Protein2955 39
VSLGHPIGASGARivlslinsletlkgkygvasicnggg
>Protein2956 32
tayvaqrLGSVALEQKgamvlavlqefsllad
>Protein2957 32
kGILVNIFGGIMRcdtiaegivaaakdvnlsv
>Protein2958 39
slkkgpfvdthlfakIEAAVAANSRkpiktwsrrsmilp
>Protein2959 22
mdfkVAGTTNGITALQMDIKiq
>Protein2960 41
LDTAIDAAEMILSLAPETNGHVAVKAWAALSEFTGRvttai
>Protein2961 110
mklkSIISSHFANYQEAWEMNRLLGTGAIVPVMSDVFALDHVGDAALKvhrneaegkLGV
LCLAPEEGLGITDRAKRESVGEDRINLFRRMAASKArpvrhrhpsrprgp
>Protein2962 48
matgrSDYPNQVNNVLGFPYIFRgaldvrarkineemkkaaalalaal
>Protein2963 18
SSWPAGGRrrtrpgrprg
>Protein2964 65
mracssgrfasatasalrsvrswtrawpancagptacgrWAWATGWPRRRCATTCWPLGs
pgrsr
>Protein2965 69
nrVGAVIELAKGLYSYNGSDAGVLAAKaayvskvdysynysvveanvapsnfpssydvnp
fvlkpylde
>Protein2966 25
madtflgrSVGNSNTLNDGDRldgg
>Protein2967 61
isvgdydgvapgprlklrynaelrDQIQTALGLENVMEVPRltkivvnvgagaaidqkal
i
>Protein2968 161
mlnsvkadsfgdarYTSSDQQVSDRYGSVSPVSRltikgagvslsnqsaanlsavkgakn
vsllkyqiknvsllkyqivnnevsdvtvngetfdvtyvdggsgaadinslknmtTFDDSN
PNRsvpgvrTFDDSNPNRywsagnpqnsvkvagtgtkltiv
>Protein2969 32
mqtpglvkIVVNMGVGEAARdskliegairdl
>Protein2970 110
ftfncptevedaadnyaefqkagaevyivttdthfahkvwhetspavgkakfpligdpth
qltrGFDVHIDEEGLALRgtfiinpdgvikTLEIHDNAIARdvketlrkl
>Protein2971 31
pegkTMGHAGAIVSGSSGTAAAKqealeavg
>Protein2972 58
myrfhfwnlwekrseelvhftnirMPERQLNMHFRQIFHGRKDCFFSTDVLLNTILIq
>Protein2973 43
crHAQGAEPRagrrqlarqgeprraqeqyrqhrvvgssagqaq
>Protein2974 102
mnglslkVGASGAGVNLMTIQLGNEAQTLFGGAPSATNPEVMIKlaatlagglvisnlel
ldqdavagpglggiraasmsvkntggganldvvagvnvgdrk
>Protein2975 28
dtvivsvnvvegtrkrVQAYEGVVIAKr
>Protein2976 381
msytgaqifeaiglqtafvdkYFTGTPTNVEGIGVFDVAEEAIRmhraafgndpvlanal
daggdyafrirgeehlwtpdaiaklqhstrtnqfstfkeysriindqsqrhltlrglfef
ctanvtpvpldevesakdivkrfatgamslgsisteahttlaiamnriggksntgegged
akrFIPVVQDTQLSDVLGKgrierdltlkagdslrsaikqvasgrfgvtieylvnadqiq
ikMAQGAKPGEGGQLPGHKvseyigflrhsvpgvglisppphhdiysiedlaqlihdlkN
ANPAASVSVKlvsevgvgtvaagvskakadhvviaghkadhvviaghdggtgasplssik
NQGLQSLQAIKkprkpvnecs
>Protein2977 33
atiraiceetkATIDIEDNGFVRiygetkgatq
>Protein2978 32
YDEVMNQQRarsstvsaarssrvrtwrarsra
>Protein2979 38
mkgwadfrafdsidnapeekarGITIAISHVEYQTEKr
>Protein2980 35
rvgkkkqptyrivaadrrsprdgrFIEIIGTYNPR
>Protein2981 53
YPQVIPLFSRgtrprssrrccrarswrcsttwttrpgwptrwarsasstwtma
>Protein2982 24
mvgegesvkIGAPFLAGATVKapw
>Protein2983 158
nlcqksrrnvgwqvhhhgtcrwrvdaslrrgrcsegrDETFAIGCAIPFGLNSRdlcdwl
rhsvwpeqppddcldvpgqwwqadarvlrqvqhrqfplrqhrcpngwlvpqgnqecqghe
gfevprrwfcrqghrahgrcasehpwrrnlhlagkrnh
>Protein2984 60
episrrFLENPAEFADAFARawfklthrdmgpiarylgpevpsetllwqdpvpapsgevi
>Protein2985 44
mlaaqdvytrlnelgvtalhikiratggnrtkTPGPGAQSALRa
>Protein2986 85
giklqgqiesfdqyvvllkNTVSQMVYKhaissqmvykQAGEDVFVHFRaisgdghrtlr
dgqrveftvvkgqkgfqaedvrpld
>Protein2987 35
lsksqiaaeiaekagikkkQAAEILEHIAALAYKn
>Protein2988 44
lkgerclspkcaievrnfvpgdhgrkatfrrkTSDYGTQLRekq
>Protein2989 26
mafttapdgkIYQLPDQQFANLYWFR
>Protein2990 18
LAVPVVQADAAFSGAGKs
>Protein2991 79
kaqqrarearpyateitkviqdlsaqgtsvdhpllrqnedpkVVGVVVLASDRglagayn
asviraaerevqaarsegr
>Protein2992 33
adyikNMITGAAQMDGAIIVVAATDGPMPQTRe
>Protein2993 10
QLNLLNNKss
>Protein2994 20
mkGISLDGVVSGAGMLTKtg
>Protein2995 26
LFVDNNSELYHEFLHVLNRqqlrals
>Protein2996 106
yitniryvfsleplivsealfkkqpadvqkAILEAGAEATEHSYKflldtedkikkelva
kgmqivdpadgekewiakatqtvwpkfhssiggkdkldkvlktlgr
>Protein2997 28
AILNATPFKvdtLDTANLVGDALMAGTR
>Protein2998 33
lakrlrELSFLNSGVRivlkderdgkedifqye
>Protein2999 51
acadyliskgisssrMVTVGYGETRPIGDNATPAGRQENRRTEFVPIWRnk
>Protein3000 32
arGIADAILEGRanaiddvvkavaadsadefv
>Protein3001 155
mdawlersleickdfggvvkqrAGTADNALETSRsgpqgswrhqfrylprlmhtraamgi
vsftfetaytwdrfeeidteimrrvraaqkehlgggivcrrfsflypdaagspscirtar
lltirswllrrtptalkpirMITEAQNKstetqrq
>Protein3002 109
mgfietpyrkvengrvdlkgdivylnaddedrfviaqsnvpvdekgnftinkikgreqge
flefeperVQYMDVAPNQIVGVSASLIPFLEHDDANRalmgsnmqrqav
>Protein3003 45
istnfattatggnsqtalnaqskVLALQQEVTISQIKittaeska
>Protein3004 138
kpapvvvkttlrnlnadnlfskgssaltpkatkeidsallasgidikkASSITVVGHADR
tgsalgnqklserraeavklserraeavkaflvkkgvaansiktegrVTVEQLEAARter
thvllfvspsnptgavht
>Protein3005 120
EAEVVAQAGRsagspspptwpveewtsswaatrkawpsvtlpartsiprarrdwpssmnd
gpigpprsrpkatrcassaactcwvpnatravgsitscgagpvarvtrvkaasicpsrtn
>Protein3006 35
SHLGDAVVASEVMPGLDTHVRISNEAWGEAAQVVR
>Protein3007 22
rakgyygarsrvyrVAFQAVIK
>Protein3008 98
GVYESLQATVDEGARsqgclrippghrrrggptrpigcrrrcirderlggrarrHDSFLD
TDGAGLAISNFSGGSLVQGEPDASSFPSGGIRpgagrt
>Protein3009 114
msiievqvpqlsesvaegtlaswkkkvgdavardeilidietdkvvlevpspgagvlvei
ikadgetvvsgeliaridteakAGAAAPAADAPKaaapaaapvaaaaapagtas
>Protein3010 50
malvkevktelvksfqqhgkDTGSPEVQIAILTNRityltehfklhkkdh
>Protein3011 32
hkvrVIAPDVGGGFGSKiflyaedvcltwaak
>Protein3012 29
mhaneredvdeirAGDIAAVAGLKdvttg
>Protein3013 98
ainakwgsyaafkeafvkSAVGNFGSGWTWLVKkpdgsvdivntgaagtplttadkallt
vdvwehayyidyrnarpkfvetfldklvnwkfaeanfg
>Protein3014 32
rleyepdskHETPQHPPGAPAKlttkatrasl
>Protein3015 36
DAVTDELVRadiapdiatvketwnhtvdhilteatl
>Protein3016 14
NQLQSFFDLGITNR
>Protein3017 65
mtetkTVIGYVVSDKprgrrktvigyvvsdkmqktivvelesrkshplygkiirtttkvk
ahden
>Protein3018 11
IWHHTFYNELR
>Protein3019 32
mlkAGDVMPYAIDARgvvvksgtglcwrtgyw
>Protein3020 51
gkptkSAGPSIPVEILGLPEAPNAGDEFMVVDDERkarevaefrtnkerqt
>Protein3021 29
snlfiesvvclkwylkNDNNIDEVLGLRa
>Protein3022 40
dilgpkakrkytafevffesswdrAFLQGSYTFAKsignt
>Protein3023 181
mklkpledrivvkADDAEETTASGLVIPDTAKekpqqgtvmavgpsrarswpsaqvvsat
ittaGVEVTSDSADQAVNKavelaekgvvqvaanasrfekatgvklkplavaavpaaqav
tkvaaqlevkssafatklagkkakvkvatvkaaatkravtkkvvrtakaataavttaaaa
e
>Protein3024 241
mdgqirGSLSDINPEEIESIEVLKDASATAIYGARasngvilvtskrgaagtsavtfkir
rgisdlnvpynflnaedyikwtrqgvvqamingtlgtvaantalsaigprgtgnlykdas
gnivdgnysiagiwsvmrltdtnkellgkpgwktmkdavktnaagnydpngtiadliykd
fnygdfglnqsapigdynlgfsggndrgkyyanlgyydegglsirtfykrynfafngeyn
i
>Protein3025 74
GNTTIGAIPIDAIFSPVRsgpsrsmrsfrrcaacrssssppgwssrptstawcstsrpta
rcrpatpwprpapr
>Protein3026 457
msahhkADPTDAPDGHATRvmdsmdqerergLNIVDTPGHADFGGEVERgggeagevkLN
IVDTPGHADFGGEVERaALELDLPAVLVVNKegplpqtrfvlrkALELDLPAVLVVNKvd
rpdarvaevvseveelfldleaemhqlefpivytnakagtasldpntqeanleplvrtlv
ehlpppshdpeaplrawvtnldsnpfvgrlalcrvvsgtikknqpvawckadgtivsart
gsvfvtenherievdsagpgelvavsgieninlgetladpedprplpvitvdepslsmti
gintspmagkegskltarlvknrldtellgnvslrvlpteapnawevqargelqlavlie
amrregfeltvgkpqvlvkeidgvrqepferltvdvpeefsgtvtqllserrgrmnevsh
gdsgwvrqewivpargligfrtkfltetrgtgilnhv
>Protein3027 65
mlrqgqrVVFEVTDGPPGAAHPAKvattvrLGSEIDMGTPGFPDSEHLPGPAPETRtirh
eggls
>Protein3028 186
mpkTTALVDYEYSDTNYKtnatpdtqdnrilmgltwensaqttgklrlgqgersvdggad
inkftwdlgdinkftwdlgavwkpvaldtiainggarasdasgnyvsventnysvswthd
wldrfnttvslgstkddytvkpgvvgvvarnddtkEDINTAASDTAFTRlgasydfgvat
aklvyg
>Protein3029 45
mpiypssvakkVAIIGYGSQGHAHANNLKilvlmlllvyalirlr
>Protein3030 101
masngtrlggwivdttnnrFGPAADYDGDGRaellmsspwgigtlelnggaftsplmaan
aftsplmaangtrEEHHPPDVGHRlwlddplpgdpeydaal
>Protein3031 39
rrvrTVGEQLFAQFGVGLARmartirermnvrdnevftp
>Protein3032 47
dalkQNLLALIEALNKskpaaskgiylrrisvsstmgvgvrvdqsti
>Protein3033 46
mhaneredvdeiragdiaavaglkDVTTGDTLCDEDNVITLERwcs
>Protein3034 458
vlatdtaslgaankgtvtfdnattleasanaivandvqlngqttvtvsannsltinntvn
gdgglikLGEGTLTLNAENAYKgktqinkgkvivghskslgdgsasfgagtelvtssavt
landmqlggivtvdtganastsstlsgvvsgtgsltkkgagsltlsrantytgdtlidvg
tvivgdidvgtvivgdnaalgvnnsavfsagttletssavtlanqiqlkdgnmtisntna
tdpvtglmkGVWTIGYTGQSPERlkahmrnmhvfdvktlkakgnakdketgydftgdyfg
lpwpcygtaaikhpgspnlydtskhvmegggnfranfgveregksllaedgshsmgadit
tgypefdhvlmkklgwwddlteaekagaegknaekagaegknwktdltggiqrvvmqvhg
chpfgnakarHDTVDVPASKmkiaianilvdegyikky
>Protein3035 53
esihvvvkkgsgiksiadlkgkrVALDEPGSGTLINARlvlaaygvkesdikp
>Protein3036 201
mavsrtrdsfkIIENLGTAAYCVPITRfpivpagaardlpdseferepitessyrcpgfe
lilhhdgnaypccspvifdtpltlgkvetesietlitkvernavlsiiqreglgwfksri
aealpesdvakvdsvvsacelcgiifsacelcgiifsdesyvraikGIAFYNPMMHSGAP
LGQRaitpyvisgtdivcepd
>Protein3037 94
lkheicqaydvesaggvafrGAFIIDTNGIVRsqivndlplgrnmeellrlvdalqfnee
hgevcpanwkkgdkgmtaspegvaaylsanadtl
>Protein3038 36
krtyvntswgrQSQDALNGAAGAITTGHQYRvglyh
>Protein3039 28
VAALLDVAQVSEITKqmaktlhrvlllc
>Protein3040 460
MQEILDAIQSDASGEDIANLAIPESYRsdasgedianlaipesyraahvlreeqamwdgy
esadkdpretlhvdevatpelapdevylavmassinfntvwtsifeplHALDYHVVGSDA
SGVVVKHALDYHVVGSDASGVVVKvgsavrnwkpgdrvtvhcnhvddqdhsahndsmqaa
nqriwgfetnfggladlsivkanqlmpkpthlsweesavnalcastsyrmlvgdnaarmk
qgdnvfiwgatggigayatqlvlngggtpvgvvssperaellnamgcefvvdrkaegyrf
wsdehtqderewrrlgkqvrgmlgddpdivfehpgrstmgasvfitkrggasvfitkrgg
kivtcaatsgymieydnrhlwmklkQDAVISDASVARvlqLVNEVQLVDSTGKskmqlsl
mqvEIAGVDNDVAFVKFNSVDGATVARqfslrkslvlitm
>Protein3041 44
ggetpwypataasfeyngevlpilkVPTADGVRnwalltkgred
>Protein3042 35
aptnvcvvspdrVSLCGAINWFDGRaaakvdpegp
>Protein3043 60
gqtdittgnqpnliyvffteptqsntdnltsdgfferTFDAAGLFRvgtstglatdfqqs
>Protein3044 145
gdrraaglwrglahllrcfspadpgcsrprrsqrwrfevpghrrpsdhrrlrrgryawrr
qrvhrhvgpvgplrhargrtrLVAGGEDDPGTLSDAYRLIGLGGAGDVNPVSCVFSGQNV
APRelrvlgperrpqvgrpqghqrg
>Protein3045 39
laakrevstftvglihnlskrSSLFGGYQRamvddrnat
>Protein3046 52
avfvirvilpkAIAAGAHVIMVGSLLAGTEEAPGEVELFQGRttkpiaawvh
>Protein3047 54
lvkkgiaaniiktegrGSTEPVTTVAQCPAKLGVKLSNCLAPDRRIVITIEwln
>Protein3048 16
sadgkEVWISLWGGKt
>Protein3049 113
LSSDEIAERwvgspptrspsdasaaghppmprqlvhavlqraeatmpprrhlrttspprs
qsrplrrswsptrstrtppptkpsrqaarptqtptslpttaprqtqttpaqtp
>Protein3050 131
ltglsqninrLEQGQYNDRginvirifkdrgirvwgartlatmsnpewkyinvrrlfimv
eqsiligsqwavfepnditlwkkltrdvraylmrvwrsgalfgqtpeeafyvkcdnetnp
rylvdagqvne
>Protein3051 73
mpegyrhvawadlahlesaidetvaaviiepiqgeggvhpaetqylagirrlcderNLLM
ILDEVQTGLGRtg
>Protein3052 24
IEDAVSTTKppskkasspvvasrc
>Protein3053 561
ldndgkvvlptgaigfrwgadgradqgqwnlqakearhggdvklkLSVMEGENPSQDTAK
vgfpyfggiesdnfpnnasgdaannvlvrtvpvqrislgkegdkrealvatvfdlqvany
gvargipgelaansfdddtpytpawqeritgtpreqlitvarqfadnadkthgksmviig
aamnhwyhadmnyrgvinmlmmcgcigqsgggwahyvgqeklrpqtgwtalafaldwirp
prqmnstsffyahtdqwryeklgmeevlspladkskyggsmidfnvraermgwlpsapql
ktnpiqvvkdataagvepkdyvvnglkdgslkmscedpdhpsnwprnmfvwrsnilgssg
kgheyflkhllgtshgvqgkdlgadqakpeevvwhdkapegkldllvtldfrlsttclys
divlptatwyekndlntsdmhpfihplstavdpawqsksdweiykgfakkfsevcvghlg
veremvlsplmhdspaelaqpfgvqdwkkgefgvqdwkkgeidlipgkVNAATVSTHVLG
Rsgewtyndietttgasigtv
>Protein3054 76
mttevitvdrSQALSEVYDLFESRsihhlpvldgqrpvgmvsatdvlrlvydiedpsdrm
mrsmldhqfniddamt
>Protein3055 28
tgrvkelfktskgkYVAPAPIENKlnnh
>Protein3056 31
kvcqvtgkSPMVGNNVSHANNKtrrrflpnl
>Protein3057 29
ilcridtldeldyfkNGGILQYVLRdlaa
>Protein3058 16
parsrGSIGGEAARis
>Protein3059 60
avhpeysadgtevwislwggkADQSAIVVYDDKtlalkkvitdpkmitptgkfnvyntqh
>Protein3060 73
ATIANVNATDEERfaatlklqalprnaspvrlrnrcgltgrphgyfrkfglsrnklrdtv
mqgdvpgvvkasw
>Protein3061 83
sinnfpnkpinfavsyaagpltagfgyertgqeaaatakWTTINAAYNLGAVKvggffgt
gntaanakhraamitavaplgag
>Protein3062 107
mngfqvcrEGEYDEAEALDTGADDFEGEYDEAEALDTGADDFLRkVNEGALAPVIVGDLE
LRVNEGALAPVIVGDLELDPVGRkvrrdgtdislspreygllevlmr
>Protein3063 40
lsakrcdavkqylegigisqrVLLLPYGENSWVTDKqqke
>Protein3064 26
QHSLLDLNVQVFEERtfvirlecsgi
>Protein3065 61
ghrvyknfdpratiikntayevfdvtgksplldialkLEEVALADNYFVDRklypnvdfy
s
>Protein3066 29
mkgsdkdaiaakTEALSAASLPLMQKlya
>Protein3067 42
faeevhargvvlgtrghgglrrALLGSVSDHIVRhatcpvii
>Protein3068 13
cwrHSGDSPAKde
>Protein3069 56
sgwawlvvgadgklavtkTANADTPLVHGQKalltidvwehayyidfrnmrpkyit
>Protein3070 53
fgpeyiipkaldqrLIMEIAPAVAKaamdsgiatrpiqdfhayrqklsefvyn
>Protein3071 35
atckvtgeshlshtayvsgndlyyngkVLIEGYVK
>Protein3072 75
mfdeqgqvvdtvwfrqlqskdgsikhsgdnrTGAGEGDDEQIVVDLTRiptnvkslvftv
nsftgqnfsqvenay
>Protein3073 78
gnfgklhfqggqtpiqrrlpkrgfrNPFPAEIAEVNVSSLGRrfsdgsvvdldalknvgl
vddgygrvkilgdgdler
>Protein3074 33
argitinsahveyetearHYAHVDMPGHADYIK
>Protein3075 70
leggfnldagdgksggatgtgfefkrrSTVGLSGGFGEVRmgrELTAAFNATARydvfgs
vgigqsrlwa
>Protein3076 312
mgdvivkegalgisknenlaketldngkvvkgrLILDGGNLRinttvdsnnlvlnksivi
ksqggidtggivagtdqiaqatasgeitgqglfvktgdgtleltaangysggtliekgtl
aiasitnlgssgkaitlnggdlqllsdinfgglnagvidtgrkllvgatgggidtngrti
tissvegaglftkkgagklsltanndsltggvtveqgtlsisedeqgtlsisedqqlgse
savltlknnttstttlevtkeailnhkvvlaggnialdhaahnvsisqivsgsgglikLN
NVSATTSFADAR
>Protein3077 41
qaksacgsvehtgdnrtgagdgddeaikVSLPNVPATVQRl
>Protein3078 24
mprDALTTANTDGLLNPAEKaale
>Protein3079 38
pggvldvyklwrpsplfrahrLEALLDTPAKifykyeg
>Protein3080 33
rvqrFLSQPFHVAEQFTGIKGVLVPIEETIRgf
>Protein3081 18
DLAYHEAIPLFEAYLKkt
>Protein3082 12
HFSNDLIVVRvn
>Protein3083 50
klqafglanvliiteavdenlylaarNLPHVAVIDTSAVDPVSLIGFDKv
>Protein3084 23
SSAMAPAARqrrplgswpslvap
>Protein3085 33
mptpkkgprlggspahqrLILSNLATALFEHGR
>Protein3086 93
vyprVSLGGATQTYRgnayqgrysgnnsliwqgipidppgtnttrvfritnvrVNASQLN
NPRgnqssvllivstnasgvtnpiampitnpsp
>Protein3087 24
skqvevlgkFPLPIEVIPMARsyi
>Protein3088 26
TWGYELFQSLIIKgtqpeggpdsrrk
>Protein3089 49
mgsgkgspewwianikpgrVLFELAGVPEPVAReamrlamhklpmkcrf
>Protein3090 232
hgavpgafgtaseaevrAAAAGALGTDDTDLTRvvttskpyvlaggprrvvavdygikrs
lfahlqpiagvtvvpagfsaddilalepdgvllsngpgdpaavthapamiaellgrvpvf
gvcmghqllatalgastyklpfghhggnhpvqdqltnsieitsqnhnycvnpkgiqgvel
thvnlndqtlegfigtdvaalgiqyhpeagpgphdshylfdrfaemmdrkat
>Protein3091 31
ENTTIIDGAGKqdhrsprqgdpfadrrshqr
>Protein3092 25
mdkTVVVEVEDRvkhalygkvmrks
>Protein3093 52
grrtwrgagptpsdstvrEAHSFPPRrppppspfssrsrrplrwdhcpwcwl
>Protein3094 32
akraartgknpktgealkIAATTVPKfsagsg
>Protein3095 11
VFTILADTAIR
>Protein3096 18
VDALPSTEQTAKigrahv
>Protein3097 12
GTGNSEIHLDRs
>Protein3098 28
sfirLGWIEQHDRryriiqrdrlslrar
>Protein3099 33
kdkgtgkenkitikANSGLSEAEIQQMVKdael
>Protein3100 42
qasdvlfgrDFNEALVHQIVVAYQANARsgdrqqkdrsevrh
>Protein3101 351
fnvgspspvfvrlstkLNGHPTFISGPLEIGRdyefeaklkaripgrhhmhamvnikdag
piagpaswmnisgnwddftnpittltgknidletfnfgngifwhlvwlglgcfwigyfva
kpmflprsrvllaygdelltsptdrkvgmavailtcaivwggyrytetvhpytvpiqage
skvepmpiapnpvaikithanydvpgralrvtmditnngdsaisigefttagvrfvnklg
qshldpdyprelvatglsvdndngiqpgetreikmepgetreikmeakTVVDVGAEEGRg
mktdaegkaidfagnekcaagagsfaeamsralqmtlkefgdaslksdkti
>Protein3102 15
SGQDFFPLTVNYQEK
>Protein3103 32
kALIAGDGDVVADIFRnrvvmrgkgaevwgwg
>Protein3104 81
ASVTVLNNSQHEVHLLDFDGRDGALNEENVLFIGNMGVDFSRmvamvrstkktcsslatw
asisaaqhwkpvkvpqvpptp
>Protein3105 25
maqvsirDLLQAGAHFGHQTRfwnp
>Protein3106 41
TTPVPEAENLPNPNVNKaggrklaksecqqtkhrqstaqiy
>Protein3107 88
mygsfrLAMESIDIENVGRknsidswssrwgirgieslggglngifqletgvvldypggv
vldgsavsnqfitvreawaglnggfgtd
>Protein3108 33
ssggqgfkgsrkSTPFAAQVASEVAGRaameqg
>Protein3109 41
msfkvtpavkvaadfqrINYSDVTSIGNPSTNRmplgskga
>Protein3110 46
rgylspyfintpdkqvavledpfvllhdkkvsnirELLPVLEQVAK
>Protein3111 33
VPTPTGSATDLTFEAGRettvdevnaivkaaae
>Protein3112 57
mahkkgvgstrngrDSNPQYLGVKkyggevvipgniivrqrgtkihpgdnvgmgkdh
>Protein3113 20
mkrHGFAGVSSSHGAHRnhr
>Protein3114 60
pyaanalepviskETIEFHHGKhlqtyvnnlnnliqgtkfenatleqivaesdgaifnna
>Protein3115 21
harSTGPYSLVTQQPLGGKaq
>Protein3116 224
mivaasvavasglafsqevikLGHVGPTSGGIAHLGKdnengaklaieelnakgvkiggk
avkfellteddagdpkqgtavaqkladqkvkgvvghlnsgtsipaskiysdagipqisps
atnpkytrqgfkttfrvvaddvhlggtlgryavstlkgksiaviddrtaygqgladefkk
gqgladefkkavvaakFETANVAFNAPVSFEGAAVDDLKtinln
>Protein3117 142
ylhkkqtggsgqyakivinviptgpgggfsfddnitggripkEYIPSVGHGVQEALTSGV
LAGFPMVDVKveltdgdyhdvdssemafkiagtmafkeaarkakptllepimdvevvtpd
dymgdvigdlnsrrgkvgkmeq
>Protein3118 51
mldneavydisrrnldierptytnlnrLIAQVISSLTASLRfdgalnvdit
>Protein3119 53
ayaetvdngkpirETLNADIPLAVDHFRyfagcvraqeggiseidentmayhi
>Protein3120 104
makkaekplskTDILNALAEATGHTRkevggvidalealiasniskgpgvfnlpgllkiy
vherpatkermgrnpatgeeikiaaraakkvvkvralkklkdli
>Protein3121 32
gavkealsaarTMAENAQNASGVIRdicnpee
>Protein3122 48
mvqldggrfatsdlndlyrrvinrnnrlqrLMELGAPDVIVRnekrml
>Protein3123 37
myrYLAIANYEDRyvipsshreyagrafdirsncgfs
>Protein3124 18
TAPVALGAFVSDKsmklf
>Protein3125 105
qqnpivfdaakNEGLVNFTTNGSPTPAVVNTLAVTNRatlnsvgnpivdwlpvgnpivdw
lpvsgakeynvyrLIYASYEDRsdnelvdddsytgstislgtday
>Protein3126 38
aivraggrqekVSVGDVLIIDKvageagtsvdltplll
>Protein3127 22
mrrTMAMPPAKqvsicyrtprs
>Protein3128 16
TIAAATSAENTGAKtc
>Protein3129 32
rgsvvlpagtgktvrVAVFAQGAKaeeakaag
>Protein3130 32
ndtltvrsvfvigpdkkvkLTLTYPASTGRnf
>Protein3131 46
mgltatanygfaplsrADGTAYDASTGANQDQERgvsagldyvagp
>Protein3132 33
gkMQVAWTFSTGVLRghegsplvvdgkmylhsp
>Protein3133 56
pqigdpcsttfggsygnltgdqkarchrDGVPVGGYDQGNAQIRtdsggnpflqpk
>Protein3134 59
evnkildalvplyeknfanapagktfqecydvkTITPTDEYVQVYEGARkkledlglvf
>Protein3135 13
LNNWGTCAIVPKe
>Protein3136 53
grpsdsdwpiragrgilpleaqrgdeerllfdvgdrVVYPHHGAAIIVRrerr
>Protein3137 33
aglfsarGYNIESLTVAPTEDPSLSRmtiltsg
>Protein3138 132
meidydgfetptnlsinigkGTADTLTGPAIGAGSSNSIEIINADRvyltqkATVEGDVT
IAMGIVLDDTAGNGRsttkfnivnesvfnlnilpiyigdwpfysvldqsndvqsvtietk
aegdinvgfgti
>Protein3139 21
kAIDLVDEAASRlrmeidssp
>Protein3140 43
ttrevpaqyatrtyqkLVSPATTTSVEVPAEYSTRtysklvsp
>Protein3141 23
NLIALSMPCWCQCLHAWLATRys
>Protein3142 32
llqlrALTAFNAATSAATDADAAATNAQKqll
>Protein3143 32
ylpkkkkvksrIIWNHALDEVLGDDSGVTSVR
>Protein3144 161
mstgqtsnyttyrgverfeitvndnskLQTINSSNNALRevtiasgatskttiasgatsk
tvadaytttvtnegdlvvngdaslnlalkgsstqirgfsyavnpadavngnnllagvenn
spvgihhgvgasgftdvrGSGSTVDLNSIPLSAIERievlt
>Protein3145 34
mlsskDGLFDKAKGRIVGSDEYLTKPFSKEELcy
>Protein3146 57
lgdlrLIDVLGTADALGISRdlasvvipeidfgvinidigvafrpkavptkayvpan
>Protein3147 37
mnqkglgvkciyvaigqkASTVAQTVARleaagamey
>Protein3148 49
mklldrinrTGTTVVMATHDRgivdvmrrrvielemgrivrdqargvye
>Protein3149 21
LGAEDITADIPNVGEAALSKn
>Protein3150 33
grrdqglvrhrllqgrapgdrrAGAGGGAGRaa
>Protein3151 20
VTGIEVLRsdgqpakqcpvn
>Protein3152 15
FVIFSFSSTKflhtl
>Protein3153 69
mkyvagsgvwsgggtltdtngladdgttginfrVTGTPQAGTEVVTATIGSIPANSSGTL
Kfkvriddn
>Protein3154 69
QTNLDLTAYGVSGSSFHTPTRasasGTEDLGNGMSAIFDLQTGGIGMGDGKSGNTGGGIS
FGRvkptpa
>Protein3155 65
IEDAISATRaaieegivagggtallrspvaappccvlaprIDLTANNNQVKtlcaspvtw
mfali
>Protein3156 35
arrvtgncvqhqrdvavavknarEVALLPFTSSTR
>Protein3157 33
rLFSFQNPLYGLMCVSKmsfwthhpvflyrqld
>Protein3158 35
mlsystkgsahskLTEATVAATKraqelapdiaid
>Protein3159 58
srlviqdatgnvgigettnptykldvlhggstgirsrSSGSFSVVDIDAASGDAALRf
>Protein3160 23
GVGTGSSDGSQDWCNKssglall
>Protein3161 43
alvigggydknkdgdfldaddktaqldrTVLLADGSKgividv
>Protein3162 46
riakfdrSNQGNCYNQVVRvdegarlekgaviadgpatdggemalg
>Protein3163 158
kklvrqrilrdevridgrglrdiralgaevevlprvhgsaiferGETQIMGVTTLNMLRm
eqqldtlspvtrkrymhnynfppystgetgrvgspkrreighgalaeprdrprcarregI
NQLDTQVSQFIGGLRgnfgdtswrwdlnanyghftqds
>Protein3164 34
mtdnhwevvdflrEYYNEFQIAPAVRvltkaigk
>Protein3165 31
VVIADQHSPRqpivllllinihlamaallrs
>Protein3166 86
nnvntlndadtltggagtdtlyadltsngvaitpkLNSIETVIIRaqttstdpatdnnml
aatvqidaqrslavdvadhvtaevgv
>Protein3167 122
NANNPGLGQMTVNGSFAPVSSSNRmsateplprfadqstatgaasinicqtnllfpfvsn
qggfdtgiaisntssdpygttpqsgncelnyyggttgggaapskqtttsavaggaqaift
ls
>Protein3168 45
mkindnggsdltvkvnvdvgsrNTSTFTTGNRdaivadatgglia
>Protein3169 85
vigvfslaatlislfgyirvrarqdrdraqldadadrrrAESVELENQRnqsailrllde
lgdladgdltvqatvsedftgaiad
>Protein3170 27
GGLSFNIDDLIIPDVKnkncwlvllkk
>Protein3171 22
mstkEVDEQMLNVQNKnssyfv
>Protein3172 116
vvdvsnnrvtqvktqendgyvalqvtfgarkasrvtkpiaghlakagveageiiqefrit
adaaaqykAGAVVPVAAVFAVGQKvdvqgttigkgyagtikrhhmssqrashgnsr
>Protein3173 32
mevttkAIQLLGGYGYTRdlpvermfrdakmt
>Protein3174 66
mnnlnlenlfsvtlrDAGEIALIDGDSKkivlidgdskkivsilkMISADNPEELIRllh
eeakqi
>Protein3175 527
geyehitegdivkttnrILEVPIGPELIGRvvnslgqpidgkgpinakmtdviekvapgv
iarqsvsqpvqtglkaidsmvpigrgqreliigdrktgkttvaidtilnqaglgvnciyv
aigqkastvaqtvarleaagameytvvvvapasdqapfkylapyagcamgqhwmdnsgha
laiyddlskqaeayrqmalllrrppgreaypgdvfylhsrllecstctaacssgrpscpt
saIDDSTADGNSIARagvlsnkavfdynnggggpvitgqqtnivdftvtptasvvannas
gstadsgandivapneasvyqgsvvtfnnwihntgnsadtfnvtytngdaflnnifpagt
sfqlyqadgvnvlqdtnsdgipdtgslpvggeykvvlkatlpanysgavnynvtkvarst
tdptkfntvtdtltniitnvadlsnntasgyasgtlggggatgagtvtdpatgagtvtdp
atalpvnpnnawgvkADLCGQPFAFAPEIVERagkccftpyqqrrhr
>Protein3176 190
GDELNTTMTRadgaafwstkGDELNTTMTRtgvsgtsltanvwydieedwdyafleastd
ggaswlavatnlsdtagdqsgfntsltgitgtsgawvsltatlpagtnairfryqtdaav
aqngfivdniaidgaaisddgwvlngfkvttgteinsyfnayiaenrqyvsydaslrtay
nfgfldsrpd
>Protein3177 34
mvrgdvgavkAATDAGAAAAQRvgelvsvhvipr
>Protein3178 72
vdakvtygvpggvgtaagadyvgqlyagapggalgaigspvpfrADAGIGYITAGGKvtv
pgiaggstasve
>Protein3179 31
ldspwvlddlitlvtevgdkLDVIMVPKveg
>Protein3180 196
mlstdliegdldrLFPICTPGASDTARfdealellhlggyslphavlmmipeawenhtsm
dpalrafyeyhsclmepwdgpasitftdgtivgavldrnglrpsrywvtddglvvmasev
gtleipterivrkgrlqpgrmflidtdagriiedseikaqlaaahpyqrqlaaahpyqrw
lTGDQVMGQVRipken
>Protein3181 33
rrFAGGGGGRpahpwpglraaavparaggpgap
>Protein3182 11
TLSPVTGVEDK
>Protein3183 35
mdsilnwyreegvifkGGSGAGVNLSGIRssyerl
>Protein3184 44
AAVDAGYAPNDWQVGQTGKivapqlyvacgisgaiqhlagmkds
>Protein3185 36
ansgqqrFAPLNSWPDNGNLDKarrllwpikqkydq
>Protein3186 25
mgngkGNPEYYVAEIQPGKvlyemd
>Protein3187 30
ngrgfgkeigqgskrltakYGHPELSMSSK
>Protein3188 33
lrngrgeiddidhlgnrrvrSVGELAENQFRge
>Protein3189 41
LMPLAIVPLWDPELALMPLAIVPLWDPELAATELLRnvrrg
>Protein3190 42
mkSMDDVLDAYKvqvkhqlgklhadlqkceqfhakhhptplt
>Protein3191 25
mpspkAGTVTMDVTKavneikagki
>Protein3192 56
FIPVVQDTQLSDVLGKtalavsqiqakavkmpnalsqsyktrncltysvkdvlnvt
>Protein3193 107
rAPLISPVIKfrrqtasssrrkvawstvavlrssrrssrassstrsrsastmmsasissl
asatstvtlatssricrpmvarpicsptlVADQLAYQDAVALLGAYK
>Protein3194 36
snyaysgkMIQNHNEVWVVGGNAKlaaakgfngvpv
>Protein3195 122
apslqyqvnnvgaswnfgvakALFLWNQEASDTPASGTVRsntymigatmplgagelkgs
ytwgnstrvptpgvtprttvwtarrsrlamcttcpsaPCSSPSSPRpadcpwttrahtwn
sr
>Protein3196 14
grFCFPEVDIKipf
>Protein3197 33
arqqitdvraelsaerADVIPAVFTKihlhfvi
>Protein3198 47
ksgieigtgntgntgiatfnvtkTTDPVVVEVQGSETAKyvdeskls
>Protein3199 32
IDAIHGVLDGEYETQAEVANPASRwfrfsehi
>Protein3200 32
ggrgvgsaekFSVVEALADSLGAAVGASRaav
>Protein3201 44
mngkvipasqrLQQALNEASRaakdisntikqaeddagspfrss
>Protein3202 30
afdddgkVVLPNGAIGFRwgpdgrsdegqw
>Protein3203 140
qyerawgtieeikestgivtgpvievvkggliidiglrgflpaslvelrrvrdlapylgr
eleakiieldrnrnnvvlsrrAYLEETQKeqrdeflanlapgerrkgvvssvvnfgafvd
lggmdglihvselswkhvdh
>Protein3204 65
mrlarvgakkapfyrvvvansrsprdgrFIEHVGVYDPTSNPAEIRfkmdrvdywlsqgv
epsdt
>Protein3205 19
mpyvntrWLGGTLTNFRti
>Protein3206 100
mpgddrVAHHIGDQPAARmtqlgsfaehmllsedgvvkvaddlpfpqvalvscgvatgyg
svveragtkagdtvvvigaggvgmnavqgaaiagaqrvvv
>Protein3207 40
mkkarpygekirNVAAHMSGANTEYRhpflierdtvkrig
>Protein3208 28
ISQDLIDQVVAVALTTKddvlgrakkan
>Protein3209 22
licwilhhscqrrQWMYANYLR
>Protein3210 82
mletakGLIPTHVVFNGAVGAITGDNALKakvgekvlfihsqanrpsyphligghadlyw
vggsfsdvpltsqetwfvpaga
>Protein3211 35
magwtsskNNAAPTNTVDARswniagkwqatptla
>Protein3212 118
mrGSDTAELVFDEVRvpvwsstrcgcrsltrsarsaeGYDELATGDKyltqntsfvedss
ksflkafvrsltntkyirkvtykykvraLDVADNTGAKlvrtirvmggthqrtgglgd
>Protein3213 32
mtftavntrGFGGISNTRfvqlmdgmdnaapl
>Protein3214 37
praqvlaaverpdtryaviarQVDPTQVDKiraaklt
>Protein3215 32
rqkgtgrarqgstrAPQFAGGGVVHGPQPRdy
>Protein3216 33
AAVIDYNRsaapfpdlirrtlpaqvdmsddnln
>Protein3217 49
akvipdfapgdtvivnvnvvegdrkrVQAYEGVVIGRrnrglnssfivr
>Protein3218 35
gweidwkkkkiisgpkikFDVSSQPTNLKrlckea
>Protein3219 74
pagdvvrialpdvavagaaaglskattvagaarTTNNLYFGVARmemgnstksfgamavn
dikmqgttaliwah
>Protein3220 39
TATSNTVNTIVQQVGSFTLTADNVKnlshqaaklftrip
>Protein3221 149
vdvvlrvegltatndfgiagdadtsvtlevaagasdlskgglgsfvkavhftgdatltlt
aaqvaaigttdadgdgdadawtvapgvtvkLNVTDVHDGFALDLNKleaagidigaltla
dtnsfisfdvaatlgnadsivtptdavdg
>Protein3222 448
makprksgstggeiienpilsnfkDGLNVLEYFISTHGARkgladtalktadagyltrrl
vdvaqdvvingvdcgtlrglntsalkeneevieslfdrivgrtalldvvhpltgeiivke
gdmileaaatiieespiesveirsvltcemrrgvcakcygrsltnnrpaqygdavgivaa
qsigepgtqltlrtfhtggtaasvasesqmiakfdgklefdsvktvkqdsedgemksvvi
grtgeiniidettervlitnnipygatlsvkngqkvkkgdvicswdpfnnviisefkgtt
kyehviegityreeleeqtghrekvtiesrdkkkspsllivdekgkelysysipvgahis
vedkeavlpgsiivkiprilskvrditgglprvqelfearnpvqelfearnpsnpakGPL
GYAMFSKlkvyggaehphtaqqplalni
>Protein3223 26
sddpavsqaaadrVALLTPVVKaylt
>Protein3224 97
slrgavdlaaadhaeagnaaaaqalaradeagraaadaesrvqaltaavqaaqdrASEVE
QNAAEATRradecsqalsdaerriaeaearaadaerr
>Protein3225 79
mivagkAYGIEDAVNVLTSLPAAKfkesidiavnlkesidiavnlgvdprksdqvvrVLV
FAEGEDARlaeeagadyia
>Protein3226 31
eplerGFGHTLGNALRrvllssipgaaitev
>Protein3227 36
mglvgftrvlanegrkhnikVNAIAPVAKtrmteel
>Protein3228 85
ktwkviippeqrpkkkMNNYNIANIFSTTLRdageialidgdtkeiisilktgyavhisr
msasgrylfvigrdakvnmidlwme
>Protein3229 67
maqssvtlygvvdtgltyskGEESVYGMTHVGGNVNSRlgfrgvedlgnglkatfnleag
mgvddgn
>Protein3230 22
DGATLDTTLANTNLILDRitli
>Protein3231 22
mkkFALVGAAGYIAPRhmqaik
>Protein3232 46
VFNDPGGSEGRatrcstipaapragprsptmslrvssnpprnapas
>Protein3233 25
SSEAPAGRrtrhtppgprppshrsa
>Protein3234 50
aaveegivpgggvallraqavldglkLNEEQMYGVAIIRraieepmrwia
>Protein3235 38
arprrpkpkesgrrtkkkVSILNTESIEYVDWKdvnll
>Protein3236 32
akaqglvlevviavghtdrIGSDAYNQKlsek
>Protein3237 81
avslteklrtkvaihfvgvslavkdfnavlvhnleeleveclptdlperIDVDIAAMMKp
gegirvrevlvsdnvrlladp
>Protein3238 61
cnpaaaygwdalnwkfkFGSSTGTLTGISGGVKtviqsnmpisvtegacavveggksvla
r
>Protein3239 164
makPAPAPAAAPVAKPAPAPAVASKvtyaadaffdfdkavlkpegkaklddltgkikgin
leviiavghtddvgtdaynqklsvkraesvkaylvskgieqnrvytegkgekqpvadnkt
kkqpvadnktkegrAEALEVNLFPGFAASEILYHEDGSVKgiat
>Protein3240 32
vrasgwrqsrrvasprvvrystrASHGATGRr
>Protein3241 22
mtrEQLLTDPDQAADFVKqtnc
>Protein3242 56
rTNASLADLIFTDVPGRvaktllqlanrfgsqeggalrvnhdltqeeiaqlvgasr
>Protein3243 57
fnaekgfgfitraegadvfvhfsniqgtgykTLEEGQTVEFDVAPGRkgeeaqnvrv
>Protein3244 31
eravsalalvhqrFSTNTFPTWDLAHPFRyi
>Protein3245 33
mqkLYAAEQQGGAEGQPAGANKaddgvvdaefe
>Protein3246 30
vvgqkinphgfrLGITTDWKsrwyadkqya
>Protein3247 39
tqinlpfitanengplhldesltrakFQELTSDLLQRck
>Protein3248 49
lriksatelagqrGTPAWLSVDYSKmegtfkampersdlpaeinesliv
>Protein3249 110
mkvvyatdslpssghsggaalddssckschtsegikishrTENITANNPQIATGLASFRy
eiksaavnattndvtiefgiwkkispdsteslvtlvdaapgvsnsltgft
>Protein3250 74
dvetggvvnsggsltslglgatlgyqwiwdsgfaldlgagpqytfavakSDDVDSDLDFS
GILPRlvfsigyaf
>Protein3251 21
tvdalskLELPSGVDIQVKlt
>Protein3252 47
swassggqgfkgsrkstpfaaqvasevagrAALEQGIKnldveikgp
>Protein3253 44
esasdcshtyrrSSAAAAAGRftlsstvtfeitwtsnvgaggtl
>Protein3254 47
maqgtvnfgtrVTGTVVGHVYNEESPGSPISKfgntasetpagtqty
>Protein3255 143
mnavlvqgdavgatlyygkGAGAEPTASAVIADLVDVTRmatadpenrvphlafqpnava
dipvlpmaevetsyylrlrvedkpgvladitriladqqisidamiqrepaegemqtdiim
lthltrekridgaiasieklsvv
>Protein3256 31
mkDLLPLLEQIARsgkpllviaeevegeala
>Protein3257 92
madettgevrenarkirEGLVTSSGMDKtavvtvttrkphpryhktmarttrlyvhdeen
tlnvgdrvrvqetrplsklkrwriveilerak
>Protein3258 35
lgdkVQIVGDDFFVTNPVRlkqgidmkaanailik
>Protein3259 186
mgsgarragrgvagrpgagllrpspahhaslprspdergrragadrnigqrrrrlgaplr
rtdlghrggdariitrwcahriagggsvvaaaprpcragrrrrgcfgrNLANEASDESVA
ALIEAVVARagpaafvpklavqpqpgqrglrrvggrpdrggggplrpaptlvfvegpgvg
agpvgr
>Protein3260 62
mnnldagtgvgevdttvigvgvdynltqstkVFGNLAMNNDEPSTATGFKdvdstylgfg
me
>Protein3261 53
lnvkISTPTLGIKtgniyvassstgaaggvitnktkilngmeiilgaseiniq
>Protein3262 20
kkWGAPTITNDGVSIAKeie
>Protein3263 117
ppavrgilssgasiphnrlqrsaigsflgsggakgsravasfdedtstlavaasrqaiea
lqpealwfataeptyleksnagvihaalrLDESVPALDFGGAARsglgaliaaacgt
>Protein3264 69
tvrtriteglglaesakSAIQTDGSASLADLNRtvttwnaqaagtganskyvnsvlmtag
tgvitityn
>Protein3265 40
mgfalkiagvdkseiqkrvleaakILDLEPYLERkpkals
>Protein3266 232
dvdaqygitalegsvitgtgiklfvennsdlteanltnatitsvvlkqelrITDDQFTAI
GSTAFSVLRdeegatedlylvvnsstsmdqilnghalstnvrlhfelhdgavltlsaeql
sknvavngingadglngkvvitdaglnfdpfnsgpaylvidggtisggslgatdditilr
svngyerptpssstdtltidsdvtplvntaiisevatlkiigaaditfshpv
>Protein3267 91
mrqpnfhvrihentpkAFYDEVIRvnfgpgsapamyndetiiesmmnvgysledardyva
igcveptapgktlgstdagmynmalalemal
>Protein3268 61
egqfrkvykeadrrkGVTGEVLLQLLEARldsvcyrmgfaasrsesrqvvrhngvlvngr
r
>Protein3269 40
IVSYGTSSYGYDIRcadefkvftninstivdpknfdpnsf
>Protein3270 40
mtksntlgvvasipipevirNINSFTLGAQSSNPKvktkv
>Protein3271 32
mgeyfrdrGEDALIIYDDLTKqawayrqvsll
>Protein3272 24
AYQAQGASGSDEDVKkpsdicwlr
>Protein3273 58
LVQQALTSLENLEHRGATGAEENTGDGAGILIGVPDRppgprrtpataqgsssafpta
>Protein3274 30
lvviarSGEIIIHDEHGRererhkvpygai
>Protein3275 33
mfrkILDEGQAGDNVGLLLRgmkkedvergmvi
>Protein3276 108
avdttglknlgadwqtanpyrkdktairigdsaynqncarchglggvsggiapdlrYLPL
GDEGDEVFLPRirkgavrdgrvymppfegtlsqeamwairtwletvhe
>Protein3277 39
FTFADVAAFRfaqtpvrifaasgtlvvvafyliaqmvga
>Protein3278 18
QPFLMPVEDVFSITGRvl
>Protein3279 56
VGINTFIRkdgqsqafgfaipvtvaqdfvhkwkthaepdlppgpaplnlsknpvpl
>Protein3280 36
mqipgvvkVVVNMGVGDAARdsklingavrdlelit
>Protein3281 101
manlalarvfyatrqfpqairfydklpsespdwlpslfesswahfqidaddkALGNIHTL
NAPFFENEFFPESIILRaviffqrcnyerametlvefnqty
>Protein3282 46
rkhgvvgkfvefygkGVAEVPLANRatlgnmspefgstaaifpidg
>Protein3283 20
mrQMLEAGVHFGHQTRywnp
>Protein3284 32
ralaraglkigrIEDVTPIPTDSTRrkgsrrg
>Protein3285 73
IFVLHADHEQNASTSTVRvvnpvieraldrIFVLHADHEQNASTSTVRlcgssgtnpfaa
iaagvaclwgpah
>Protein3286 93
mtgkgkeytnpgldlkdfigtsfttapdgkMYQLPDQQFANLYWFRadlfarkdlqdkfk
akygydlgvpqnwsayediaefftddvkqidgk
>Protein3287 252
TLQPETQAPASRqeaavkTLQPETQAPASRtslsaapqapspqvidadnkkgffawfsnl
fagasdianqidsklagtsnnnsyskvpttatpthvaaapdtnaiapaprstqrdvrptr
evrptrheqeyrnerdtrhnpraesveitpreprpareVDQEQLQAQRrnerntprVDQE
QLQAQReprparearpmrearparnqdalevnatslpleatpathveheeqqrrpqrrer
pnghgfnrrqrp
>Protein3288 98
mvigvtkgfekklslvgvgykaqaqgttlnltvgyshpvnkDMPTGITVATPTPTEIVIK
gadrqrvgqvaaeiravrppepykgkgiryadekitik
>Protein3289 18
mkVSALLEALPKvgkvka
>Protein3290 114
kitsteeavieiyrrlrpgepptydaalshfenlffnaerydlsrvgrlklnhkLALELP
LEQTTLTRedirrvvqylidlknnkgevddidhlgnrrvravgellenqyrigl
>Protein3291 56
mgtgkgnpeywvavvepgrILYEIEGVPEEVARealrlashklpletrfvrrdggv
>Protein3292 32
pyttlfrsqsprGQWFWGNRqyrrradrkstr
>Protein3293 119
ekkarvedalnatrAAAEEGVVPGGGVALLRaqpallnlklegdmafgvriirdaieepl
raisdnagldgsivvhkvktgtgafgfnaqsetygdmfemgiidptkvvrsalqnaasv
>Protein3294 82
lgphisekANIIAEAHNQVVFKvrtdankleikkavekllgvkVEAVNTVLIKgktkrfg
rtpgrrsdikkayitlpagtev
>Protein3295 95
mstnlqnsgftlerGHHEVGTAGQAEINYKfdtllhaaddvllfkyiikntawaagktvt
fmpkplfgdngsgmhahqslwkdgkplfhdesgya
>Protein3296 46
kITLTDDTLGTVLLSReynaasggsgvdprfsllnnnyytpnwqve
>Protein3297 295
niaatsagkedtaaklakTTASTAVTTAAAAATTAANATTTTAAVKTAVEAAVAAVGKan
adteatiaqnaalaaavtattnalfnavddakdkadeaknsadavavgadagssaalaaa
aalaaatnagtaltaatkaatdaaaaataakaaatnaataavagspaalaattaalaads
aalaatnaataatntanvvgkvnnlikaqavevnaitaatnaataltkandakkaadtan
dakkaadtaltdvtaaeiaaktaltnantakvaadkYMSMDTNDQVRvvlniyfn
>Protein3298 44
lvitsqlggvngadirINNLALGDINAKvmgdveilglklgask
>Protein3299 28
mdqtnplseithkrrVSALGPGGLTRdr
>Protein3300 39
aivwqdtrtdklikQFEGNVGQGRfrdkvglplatyfsg
>Protein3301 33
ikktgsecrFFYAWALKssglrqwviaglqlyi
>Protein3302 39
nrsskrkhrpadrphlqsgrirtqaflgrGTQATPGGRr
>Protein3303 32
arAAYEYALEYAQEReqfgrrigdfqaigfkl
>Protein3304 37
NLVGEILGRtpsnatswarssvdVIDVETSRsppnya
>Protein3305 156
krgklfaklirqleiaarSGGGDLDANPTLRsmyqkarSASVPVDTIERaikrgtgeldg
vtyeevtyegygphgvaifvdgstdnrnrtgaeirsifskAGGSLAEPGAVAWQFERkgw
iqvssdieeddlmmtaieagaddvvagdgawvvttd
>Protein3306 31
lgshafasktdpllpaikTYNLLYSGLIAYK
>Protein3307 34
nladkgidflvvrENTEGTYAGEGGFLRkgtpne
>Protein3308 33
pyksvaedkisrEAAMAVGETSGDARpakvvss
>Protein3309 348
mavarAAAEESGLPLYRyfggmspmqmpvpmmniinggehannsldiqefmimpvgakty
teglrwiteifhalksilkkagkvtavgdeggfapdmtndealevvmkaidaagykpgkq
igialdcasselfdeggrkgykfdeggrkgykfwksnpdklftademiaiyadwcnkypi
vsiedgldqsdwdgyvkftqalgkkRENIEIGSAVRfeaadgnlldaylhvqdgrgvngv
llevtgtddaelahevalhvafakptamtrdevssdlaakalqsfeeltrkegkpeqavp
kivqgrmsswyaerVLPEQGMFGEKqtvderlgeasvvrfaqaiiges
>Protein3310 26
ddkiharSIGPYSLITQQPLGGKaqf
>Protein3311 597
eiselikskienlaisadlrTQGTVVSVTDGICRvygltdamqgemlefpgntfgmalnl
drdsvgavvlgeydqisegdtvkttgrilevpvgpellgrvvnslgqpidgkgpinakmt
dviekvapgviarqsvsqpvqtglkaidsmvpigrgqreliigdrktgkttvaidtilnq
aglgvnciyvaigqkastvaqtvarleaagameytvvvvapasdqapfkylapyagcamg
qhwmdnsghalaiyddlskqaeayrqmalllrrppgreaypgdvfylhsrllecstctaa
cssgrpscptsaIDDSTADGNSIARagvlsnkavfdynnggggpvitgqqtnivdftvtp
tasvvannasgstadsgandivapneasvyqgsvvtfnnwihntgnsadtfnvtytngda
flnnifpagtsfqlyqadgvnvlqdtnsdgipdtgslpvggeykvvlkatlpanysgavn
ynvtkvarsttdptkfntvtdtltniitnvadlsnntasgyasgtlggggatgagtvtdp
atgagtvtdpatalpvnpnnawgvkADLCGQPFAFAPEIVERagkccftpyqqrrhr
>Protein3312 119
mawplfkphfgkrVPFSANHSGAPWLEPIHQDANGERtsepamngertsepampgeqgrw
slcpdnanrkhynihfvrmpitlakkqgkepamvdkHGGSIGTNMTPGRtlpglkmpgh
>Protein3313 150
adelrqelaritsnpkvqlniqeikQPELDAALIAQGVADQLANRmafrramkravqnam
kagalgirvqcggrlggaemsrsewyregrvplhtlradidyglreaatstgrvgvkvwl
ykgdilpykpqgedkaskeaamavgestgq
>Protein3314 21
mttcylqkerkMSWLAVFKln
>Protein3315 60
asvisgdggkvlatastveaevrnalggsgkGGNVAAAQAIGKrlaekakavgvekvafd
>Protein3316 154
gfffvndrtngkLLNAFPFVNKitwaksinletgrpnyieegrpgnpaaeadgkkgkvvf
sapsflggknqqqmaysprtsnrwptarkpvcstsrrtngrwtsgtslfptrkvlltsap
aspsrVEANVGAPQVAYRetitqaaecegkyvkq
>Protein3317 25
AIGDVSGETLRaatqrrpghrrcqw
>Protein3318 81
dqdvfkqpsliegepypagifncrQIVTGAVQNYIPGVRltgslriapaitkdgkvriak
ATVQSDVNNPDRvalsaclfp
>Protein3319 32
LAFGDGDGNFAIAVRrhaehglahghhlpwlg
>Protein3320 25
NLSNLIIPQDTRristsiecrfywf
>Protein3321 39
merffptkgqvinqeviaqrlkQLIQDQIRvsdilsety
>Protein3322 31
mdgktleplkvvstrGNTVDGEYHPEPRvas
>Protein3323 90
lepkdwklgecepipgkTMPNMTVVERnygdiykkftsigplldkqgnggkgldkqgngg
kginwdtkSVGAQASPTVERlinqaakkaa
>Protein3324 44
mnkaelidvlteklgadrrTATEAVENVVDIIVRavhkgqsvti
>Protein3325 10
EVMQYVAGKy
>Protein3326 41
mqdrLAAELLDASNNTGASVKkredvhrmaeankafahyrw
>Protein3327 505
SATPVYLYINDDVAELRSATPVYLYINDDVAELRdashlwgksvwqteeiikkglqdpla
rvssigkAGENGVLFAAVVNDLHRaagrsgvgavmgsknlkaiavrgtkgvgnirdpkaf
maatkaakkvlaengvtgtglpamgtqvlmsvingtqvlmsvinevgglptrnhqdsqfe
gamdigaeamakpratdgkkhlvtnqacfgctiacgriskVEYLTAEEEDERiiaqsnat
lddkgtftdkkvkcryqgdfpivdtdseemanvqnmdvapnqivgvsaslipflenddan
ralmgsnmqrqavplmrceapivgtgiearSGVVEYVDANEIRSGVVEYVDANEIRvrfd
rtenekLVSFEDDVKvykltkyartnqatcinlrpivrkgekvvkgqilcegyatqngel
algknllvafmpwkgfnfedaivisekvvrediftsihieeyemdvrdlknmkwmcailn
YLGQPVTEAVITVPAYFNDAQRqat
>Protein3328 40
enfktkevskLGVLDTILQPETYPDLYGNIDHVVRinyyp
>Protein3329 26
mqfdrGYISPYFVTDPERmeavlenp
>Protein3330 70
avvndgfsglvnslenidildggagrDTLNATLDADNIAPVVSNIEVLNIRavtssdvdf
gdttgaeqiw
>Protein3331 99
mtnlsatvgddvptldqvrekiegryakAQGMSELQGQSVESKmleveqatrnveaqarl
sqirsqlgldtgaadttvteggdaatddatsagpdedsg
>Protein3332 32
irADFAASIDENAVHGSDSTTSAAReigyffs
>Protein3333 59
mdvwtwrkQVETGDVAGARrdgsivmfdqtlsevarwnfvrgwpskvtgpsvksdsnen
>Protein3334 58
maeyfrdvqkQDVLLFIDNIFRFTQAGSEVSTLLGRclprwdtsrpwltrwascrsas
>Protein3335 32
rnfypgkqwgsrWPNHGCHQPTGSGGARiflw
>Protein3336 71
mavvddgalvgivtdrdivcrgiarkvpldgrIDSLMSTPVHSVAADSDLHDASAMFRqh
avrrlavvdgt
>Protein3337 16
ALADELLFGRwstvaa
>Protein3338 25
mldllrpiyqkTAAYGHFGRdepef
>Protein3339 76
mgvlplqypagetaaslgltgtetfavtgvtalnegvtpkavtvrataadgtvvefegvv
rIDTPGEADYYRnggi
>Protein3340 38
ianrisqevglasarEVLASIIGGDASALSSLRadfiv
>Protein3341 228
mddsrptlapheadligtdpgevvvigagpagltaayqlhkYGIASTILEGSDTVGGISR
tevrdgwrfdigghrfftkvpevealwheilpdedfmmrprksrifyngkfydyplratn
alrnlgiieaircvlsyvwvrirppkdqsnfegwvaarfgwrlyrtffkaytekvwgvpa
dqieadwaaqriknlslfsavvnnlsVSPSVTYTNNDRlsirgfgrlt
>Protein3342 64
tgtvkffnadkgfgfisrEGGDDVFVHYSNIAGEGYKNLDEGQTVEFDVAPGRkgeeaqn
vrvi
>Protein3343 96
mfnsarDTYAGLSGAFGDIKLGTLTTPTRalggaidvnagntgigdskagntgigdskgi
lanrFVPVFVTENMVGHKYGEFAPTRtfhghagdkk
>Protein3344 16
mrYSISTTAEYGDLTR
>Protein3345 59
vlhdakgdipvkIVDNNDGTYSATYTPKtsgssrldvtvatvhngtgpiknspfnvava
>Protein3346 53
eytdaesatghtanlrGGANEANYNELTRsiiatldvidwdvnnptttglvta
>Protein3347 96
fragaaiiepescatsvkfniavadickITNIAGFADSKlnlwtpavgsnydgpglygyn
spasitytrnletnplpaacndvgvsvevnpsaaql
>Protein3348 79
qvpprtggnpqpgrkpaalhpeiavrtfrqgrsfdcrgdrTGDVGAGRhaedrrcrqdqg
rhpepdrsrdeagrgdlqg
>Protein3349 33
pilatvrgiedtrikFGTPSFPVYGYDLRifrg
>Protein3350 40
gkagitkktavqflddfaalayreakNAFVVPGIGKlvla
>Protein3351 53
lherLGATIIYVTHDQTEAMTLGTRivvmkdgvvqqvdtpqnlyqkpgnlfva
>Protein3352 44
kskldnprwtgvdvefvekfhdtlslttlkTLPELAELALVRqg
>Protein3353 32
mpvaarEASVYTGMTLAEYYRdmgydvslmad
>Protein3354 31
hdspfgkEPIALLQERaamhgfslqllpvta
>Protein3355 17
IATAEISNSIAEKklyl
>Protein3356 237
nkevlelsenlgvgvkSHSSGMIEAQADRvrrkaeregltrdeqpeepvkkapakaaakk
apaktqaagakpmratgkattedakpmratgrameapdesaevkpasppvptpdpvappv
ptpdpvapfdsgpktapagaaspgtkprpkmpppppgsrrtvssrdraramhveaqsvsa
atpdttkppqprsadrpmratgkIQYYDPAAEGLSLFERhhvyeqlhkaldrkvwlp
>Protein3357 18
TEPDIVDGSRgwrrsstr
>Protein3358 60
gldlanivaqleilrqtpsneadwrGAGNVELIQHILARfhehhreqlpelirlarrvey
>Protein3359 54
srrphpgapqaagsgrpccwrpgtagspgsgprwragsppgptdrAAPPDPVRr
>Protein3360 20
ENITFDSFYFLIKsfypmta
>Protein3361 104
ehvllarqvglnhivvflnkCDAVEDAEMLELVEMEVRellnkykfkgddakiirgaalp
alqgdakweatidellaaldseipqpqrevdkpflmavedvfsi
>Protein3362 36
rGLTYAAPLRvkirlviydreastktikdireqevy
>Protein3363 30
mneppgararVALSGLTLAEYFRdgdeqsg
>Protein3364 49
VVVSQLVRqpgrllraharqdvrqghlhhqghpeprclarvrdrqarhg
>Protein3365 78
glfggagvgktvliqelinniakGYDGISVFAGVGERtregndlmremlesniisygdef
lhsmeeggwdlskvskek
>Protein3366 18
mgkAQPVADNATEVGRaq
>Protein3367 121
tirppkegeryfallkVNHINYDSPENARnkilfenlpaiksslkispryfqhrvLAGSL
QDAPGASKgftiggtvpvgpvaltldiarevaltldiarengtgmkSISPVPEFHISKmt
f
>Protein3368 32
eyiieaaqyasplenkkFYPLEEFNEKyrggi
>Protein3369 62
dltddndrvdqlwstenivasqgesiidltnsdrslaiaysrQITNVASLDRnvhrvqla
dl
>Protein3370 39
wpprktrkwskIGHVAPMSGGQAHYGKttktacawpsks
>Protein3371 31
arrggvkrISSFIYDDSRqvlkgflegivrd
>Protein3372 33
tkTPPAAVLLKkaaniksgsgtpnktkvakvtk
>Protein3373 237
tqsvevfasystqtdnwrantaaalnkatlaskNAVAAADAAADAAAKaaskantaaagv
vtaaqaiadkataakdavnatkdaadaaaikaatndtaakaalttatgltatalnntvta
aaaaitpaaaaataaaaataaaaataaaaataaaaaiapataavtaatdatavataataa
taaataataataktaadaaktaktaadaaknaadaakNGSAGDVSSLSTDGNASSRl
>Protein3374 37
fgdkIVTSFVENVPESADAERvmrdlvgqgnklifgt
>Protein3375 113
ileygyprndalinpnhkvreetrtrLGVPEGNLAVLYTPTHRdgvgqfdlgldaaafie
rvgdnitllirghyfydpsdrleglvdtgriidvsddveieplylaadamicd
>Protein3376 29
yeffcpvkivaghkALEHIPFELAALLAK
>Protein3377 42
mekIAVGPEAADVIDITQSATENINRvaeakgakprdltvvv
>Protein3378 30
pqtaeaidharAAGVPLIVAINKmdkasad
>Protein3379 320
mdalrLPPGDADVASLSGGEARrvalcrlllkrpdlllldeptnhldaesvawierflad
yegtvvaithdryfldnvaswileldhgkgmpfegnysgwleqkqarlakeekhastrqr
tlerelewvrmapkarqakskarlaaydqllaeqqaargasdgleiyippgdrlgdqvie
vdhltkgfgdklliddltfslpkagivgvigpkagivgvigpngagkttlfrmlveageq
ataapdaqpdsgeirGAPAALTSGGVSGSRlgfkgtedlggglkANFLLEHGFNVDTGTQ
Rtagssfdrqayvglsgafg
>Protein3380 16
mndkFVGSLTFIRvys
>Protein3381 38
llyrNSHIFSNINTGLSRvqarncssyefsgcpdichf
>Protein3382 413
LLDVPFTMADATTLTEAGYVGEDVENIIQKllqkcdydvekaergivyideidkgivyid
eidkitrksenpsitrdvsgegvqqallkIEFVGQDGKatvlkpkvalqagTFLEEQIQD
SAKlrTFLEEQIQDSAKqgvlfslhmkatmmkvsdpkifghavtvyykdvfakhgetlkk
lgvdpdngigdlyakikalpedqrkaieadiqavGITNLHVPSDIIIDGITNLHVPSDII
IDASMPPVIRdsCVIPDASYAPVYRkCVIPDASYAPVYReTMGSVPNVGLMAQATMGSVP
NVGLMAQAAEEYGSHDKtfkvpgngtirvvdasgkallehkveegdiwrmcqvkdapird
wvklavtraratgapaifwlnkdrahdaqlitkvnqylkehdtngldirimtp
>Protein3383 14
LFTACTGGKvywtl
>Protein3384 97
mlgkDQPVILQLLEVPFEKaqqalqgvmmeledcafpllagmiaaddalagmiaaddanv
afkNMITGAAQMDGAILVVAATDGPMPQTKehillar
>Protein3385 49
mqtskirNLAIIAHVDHGKttlvdgllkqsntfrdnqaemgqslimdkl
>Protein3386 48
SDYVNQVNNVLCFPFIFRgaldvgatriteemkmasvraiaelaeaev
>Protein3387 29
GITINTAHVEYETANRtmptstalatptm
>Protein3388 94
melrvffdtnksdikpqykseiakvaekLAEYPNATARieghtdntgprklnerlslara
nsvkSALVNEYNVNESRLTTQGFAWDQPIADNKt
>Protein3389 22
evhpdpknkTSTADATPPRlar
>Protein3390 36
myendwdgwklltekigdkVQLVGDDLFVTNVERls
>Protein3391 42
mvrSETGAAGVLFTLDTESGFRdvvfitssyglgemvvqgav
>Protein3392 85
mnnnftpaggsakafilglnnqplakALGSVEILDSTGAVIKagslgadglfflnvitvp
ntsssgaaqitirawdnstgatfda
>Protein3393 91
rswstaarssrwrrILDSDIEEFKrrsliaisrnsrsfiwirpmprwsssirstwsapgr
rkrrwsrsiavsALFDNLFLSPKepysiics
>Protein3394 76
rvnaiavgsiatsaldivtqddglrTAVEDATPLGRigepeeiasavlflaspaggyitg
kiievdggaerpqlem
>Protein3395 39
MGIEVTFVEDAADLEAWKrwasrsplAFYAETIGNPRpr
>Protein3396 22
mhyftdaykNTTQAFGGIGRkn
>Protein3397 49
maeyfrDVQQQDVLLFVDNIFRftqagsevstllgrmpsavgyqptlad
>Protein3398 63
twanddviklssdpknwavqsgnyagtrhsklnqittanvgslkVAWTFSTGVLRghegs
plv
>Protein3399 38
mtgilqrvrELAVQSSNATNSVSDRqainaevtqlvse
>Protein3400 27
mlgavvfgheqgkIAINAIHELVRdag
>Protein3401 48
vigyvknafdelayqdfrTGAPSASGVQRvtlkpnfprtygielqyrf
>Protein3402 32
SLLILTFGGGTNEIQRdliamfglglprslrg
>Protein3403 40
LILANLATALFEHDSITTTEAKgqapasprrasgdlrqar
>Protein3404 25
YLVEEVDATVDPLSADNKssgppvr
>Protein3405 45
fdhrlidkSASEIVETAKrtgaqvhgpiplptkierytvlvsphv
>Protein3406 40
aatagakrLGHGPGDRpasrrrhgsgassasvprprrgts
>Protein3407 51
ktwtnaegqrqdkttwfrvttwrknaeiasqyltkgrQVLVVGELEDARay
>Protein3408 56
istnfattatpgnsqtavnaknkVIALQQEVANKqieittatskaiaantelftqt
>Protein3409 44
dgdllavlsdyetisgaydsatskGNDVYFEDMDSSETIAKiqs
>Protein3410 129
iqtegvitqsndfnstltgvisgsgsvvkdgtgllsitkDNTYSGGTDVNAGKVAIDANA
ALGTGTATFAKdselslgiskgvdvantvqldgavkvhsstfdsslavvsgsgslvkdgt
gilsltqnn
>Protein3411 38
llwreapkgkMDLVVDINFRmdttalysdiilptaswy
>Protein3412 100
tastpielvnaayarfderidtartrlghpltlaekILIAHLADPDAEIERGGTYNDLNP
DRvamqdataqmallqfvtaglpqvavpstvhcdhliqak
>Protein3413 47
vgflgigvayfyspkFIQADGGWNRVVWLPSMLKekidetipadlkd
>Protein3414 98
ptleqiarsgkPLLILAEDVDGEALATLVVNKcaapsmpvrsrrpasaiaarrcsgfgdr
rkemlkdVTNLTDYGCFAEIAEGIEGLVHVSEMDHTNK
>Protein3415 139
tseslqftfdgrSENLIAEEIASGYRVATTLGTNALYDITVEAGSLSLTDKgntanvdva
agqndivlargtltakegaklrdltlsfrssvillshstilmslllqsflkfvFLATQTL
DEARvprhpdtgrgtsrgd
>Protein3416 374
htvgaplqpgqkdaawpcnktkYIVHYPETReiwsygsgyggnallgkkclalriasnmg
rdqgwlaehmlilgvtnpqgkkyhvaaafpsacgktnlamleptiegwkaemvgddiawm
rfgkdgrlyavnpefglfgvapgtgentnpnamrtveqgnsiftnvaltddgdvwwegmt
dekpahltdwkgndwtpesgtnaahpnarftspasqtpsisedwenpegvpisailfggr
ratnvplvtqsfdwqhgvfqgsimssektaaaagkvgdvrfdpfamlpfmgynvgdyfnh
wleigkatdadkeigkatdadklpkGGTYNDLNPDRvamqdataqmallqfvtaglpqva
vpstvhcdhliqak
>Protein3417 35
sshekgaivkgvvkavdakGATVELTDGVEATLKa
>Protein3418 38
mqagtaravlnnlvkgvsegferkLQLVGVGYKaavkg
>Protein3419 31
mygvpvivhtdhaakkLLPWIDGLLDAGEKh
>Protein3420 87
dvnprtynldpqlleaaitsrtkaiipvslygqcadfdainaiaakYGIPVIEDAAQSFG
ATYKgkrsgnlttvactsffpskplgc
>Protein3421 16
mkrrGLSQQDLLAASK
>Protein3422 34
rSSGGPTGRsaskrwprmprcrwstlspttstpa
>Protein3423 75
nwlhrWLNVVEVLTGRtpviyttafweegvantreftryplwiadwgkdvknphlvggwt
nwvfwqtddkanipg
>Protein3424 70
llagqktnrpnppapekpgfgiftqlfwskGNNPASLELKvlemgendlakmhvglahvn
pggwtytegw
>Protein3425 100
aeygdvdggvinsitrsggnefsgslrwelsnpswngttpgqdrLAIANTLGETKtlsls
gpiikdklwfagsyytaktnttgviggdlgngaldyidrd
>Protein3426 35
mgnekFNSLNMMVGSGARgnmmqvrqiagmrglva
>Protein3427 31
rveidaeliggirVVVGDEVLDTSVKarleq
>Protein3428 29
mvwgsnvpqtrTPDAHFYTEVRykgtktv
>Protein3429 19
ESIETGLKasfgikvptmf
>Protein3430 15
VDALPSTEQTELQGR
>Protein3431 20
YASVMGSAVNPVLRwratpr
>Protein3432 33
MLDSFNQGDEIKfnltyvvvsgmdlkvlsilih
>Protein3433 32
agitftdavkggnipkEYIPSVEKgmretaes
>Protein3434 62
ATLNLATGARdicrqrDHSLALTTPVGGLVLGTARGADYLSGGIAGLGAYFTGWDGTADR
rr
>Protein3435 9
TQNLVFIIR
>Protein3436 37
dtigahtgtgltykDTSTLNVNISAPTMQIKtgkiyv
>Protein3437 33
rSGAVDLVVIDSVAALTPKaeiegemgdsrmgl
>Protein3438 54
msngvvlarFSDSVFTAILSDLSTDQARtlaekmcqltrdrlfdipngktiqts
>Protein3439 31
asqtvakyftgtpsrVEGIGVFDIAEEAIRm
>Protein3440 35
GSININQEVEIVGIKrlrprprslvsrcsascstr
>Protein3441 94
iqtegvitqsndfnssltgvisgsgsvvkdgtgllsitkDNSYSGGTDVNAGKvaidadk
ALGTGAATFAKDSELSLGISKgvtvanaiqtegv
>Protein3442 132
tlrnlkadklfakgsavltpkAAQEIDSALLASGVNVKALASVTVVGHADRtgsalgnqk
lserraeavkaflvkkgiaanilvkkgiaaniiktegrVYYSHSGYPGGISSINFRdmqa
khpgralekavk
>Protein3443 47
mtraihqpppkfteqstkVEVLETGIKvidllapyrrggkiglfgga
>Protein3444 59
ynqklserranavkeylvtkgieknriytegksfkQPVASNSTAEGRaknrrteievvg
>Protein3445 31
merADLLTANGAIFTVQGKaiaenakedvkv
>Protein3446 47
ydlayqtdtesafggiiafnrELDAETAQAIVDRqfveviiapkisa
>Protein3447 33
nnggsparLSAVIDSNDVERvtvqtnkqgdila
>Protein3448 33
kFAQTFSTADDNQPAVTIKvyqgereiatgnkl
>Protein3449 164
EADELLVAARegearrEADELLVAARrraedeydarvadyervlgeqeqrsdalandvds
legrvgeyrsvlerlaeevrrvlddpdelrfrptleltapaaptgvpapvpgsvvpddtg
vegdsgptgraeewqpgswspdleatedgaadaslseqpaerdd
>Protein3450 32
nqstaqiyhlavdnqfpyrVYGTQQDNSSIRv
>Protein3451 44
iggqtvtfdsadfdsttgtytikNSFVVDAGESPLKitadvrad
>Protein3452 31
eevdenlylasrNLVNVLVVEPRyadplslv
>Protein3453 48
mpsdvekvavcvviydaegrkqnfgqvsrayvrILNDANQQEVARydl
>Protein3454 89
mevrellskydfpgddlplikgsalkALEGDQSDIGEPAIFRlaealdtyipeperaidg
aflmpvedvfsisgrgtvvtgriergivk
>Protein3455 36
makiiaydeearrglerGLNALADAVKvtlgpkgrn
>Protein3456 32
lrpvdeleltvrsanclkAENIYYIGDLIQRt
>Protein3457 84
mkVVAQDNFFSFAIGGRTLWSGYDSNLAYGRvgftfytassywstlridsaslqtlaare
kvtldpmatggrvlkggnskqapa
>Protein3458 88
iglkhyqlgtirLGHIDSPFKnsedsvdvfndsvnldmgtndsvnldmgtfitgqtrNLY
LAESDGDRipvsltrfglgdelgdvvip
>Protein3459 61
EGMPIGAHVTLREGMPIGAHVTLRgdrmwefldrllslalprirdfrglspkqfdgrgny
t
>Protein3460 148
TSSLAHNVDFHAATGALGGAGLTLVQPGEEVVLRwkavkpgvfvyhcapggtmipfhvis
gmmipfhvisgmngaimvlpkdglkdskgkpykydkDIADAITAAGVAVDKlevrlpnga
lrntgvytialhlhsdvvaqvsltivse
>Protein3461 58
dfpgddtpiirgsaklalegdkgplgeqaidkLAEALDTYIPTPERavdgaflmpved
>Protein3462 153
mpeslekLDATEVPAPTAEHITNIAKdadvkLDATEVPAPTAEHITNIAKnvivmcdtls
kyrngwndrekaksglsksiktdidaiaktdkaeqatnakkigtaiqsysaktanfeaql
asygarfaqvaldycnkglanygtdapkkeepk
>Protein3463 62
meknvhleleisigkgrGYVAAEEHYVDSSIVGLIPVDSIYTPIKnvrykientrveqrt
df
>Protein3464 44
mganwqhawsganwkvtpkAGLHVEQILTGDTAQIDALLSGQRv
>Protein3465 33
snsekeavehiyrqlrNAEPPDEETARgiidkl
>Protein3466 41
GLIPSHVVFNGKikaplnltdhllkvwqtcwkqlkglfhlt
>Protein3467 32
VEQAFEISDASAERvlllvalsnwiksrssnt
>Protein3468 36
magtgkEYTNPGLDLKdfigtkftsgpdgklyqlpt
>Protein3469 47
ilyaehefnastftsrVVAGTGSDMFSAITGGIGALRgpkhgganev
>Protein3470 12
csrSSGPTGGKi
>Protein3471 30
AIVAFNPAPLEAAVTSAYFATQERgegaad
>Protein3472 67
PGTSQAGGRspiagrrtcgskpaaprtnwvsstwvgtdgtgrtpqrasaaastwtaigpr
vswrrlr
>Protein3473 84
ITLSNPTTGKHPHNIDFHSVTGMHGGASDLLVAPGESAAIQARtcwwpqenrrpsrpacc
irvrscitapprtrcttlrwacma
>Protein3474 32
evavdaeratgvnvwenynsrADLIVEDVRig
>Protein3475 39
miassikaavvkdnarTPGDTGSPEVQVALLTARinelm
>Protein3476 25
ppgqhgasrkgkLSDYGTQLRekqk
>Protein3477 33
frrGLLTEEEQYQRtieqwneakdhiadavkka
>Protein3478 31
dcyrDSTLIMQLLRdnltlwtsdmqneeeds
>Protein3479 101
mrkdyqgaefsfdygisdrddgerTGASFTFGQSTDRgsvvagisynkfdevpagnrefs
asalylyggeviaagssrvptgrVFLPNSPNADGVNLRefy
>Protein3480 32
IIANDNALGAGLAFYAADTMKelvwpfmpqtp
>Protein3481 27
kafkdgkeiasfqvkSDVLFDEVRagg
>Protein3482 44
gddlpvvkvsalkalegdaewgkTVLELMDAVDEYIPEPERetd
>Protein3483 33
iktlgldqskVNPMGGAIALGHPLGATGAIRaa
>Protein3484 33
VAVVGTQTAEPVTGPYRnpnrrardralpqlhd
>Protein3485 72
adrisgldagaddylpkpfnpqellarikavlrrqvrELPGAPSQNAETVKfgtweldls
trefrkngesvp
>Protein3486 62
mltnwktirqsikrfkELEIQAQDGTFAKltkrealertremskleksfggikdmgglpd
al
>Protein3487 16
QINTTAMVAAKsggdy
>Protein3488 20
ffrHSPGAAGRpppartags
>Protein3489 58
mveslrVVTPAGTIQNRrlpgsgagpnpdrlfigsegslgiitdawmrlqgrvkfran
>Protein3490 50
lrptrgaptrsraaphskrpkvplgragsplrSDAPAAGRrgpaqarrpa
>Protein3491 55
mtlrLNELAPAEGAKrenrrlgrgigsgvgktggrgvkgqnsrksggtrpgfegg
>Protein3492 76
AEILATHPAASLEVAEILATHPAASLEVVELDLGDLASVRtatdeivgshrsidllvnna
glmalpervttdgfem
>Protein3493 802
mldgnsrLNLATFVTTWMDDEAERlmsetfdknmidkdeypstaeietrcvnmvadlfha
edlsetdatsatgvstigsseavmlaglamkwrwrakreaegkdtskpnfilgtnvqvvw
ekfckyfdvepkylpmepgryvvtpeqirdavdentigvlailgttftgelepvaeisam
ldelaksggpdvpmhvdgasggfvvpflqpdlewdfrnprvvsinvsghkygltypgigf
vvwrskeylpedlvfhvnylggdmptftlnfsrpgnqvvaqyynfirlgrtgytrimeal
rdtaqmisahiatidglnvitdgtaipvlsfncdddlgftvfdishelralgfqvpaytm
padrcrrtrcrpmprtspccasscarasaatwptsVPTTHADWGMAAATLLNKvdvakyf
tvdqyvasnsiatlqgllidvtnlpssvdtakASAVASGIALTTAVGETAGTSGNDTFKA
FLANGANTLQSGDTIRGGAGTDTLIADVSTQGTGENAVAFTSQSVEKvtlraqhsdnnyn
nsdnnlessqssidaeraagvntwennnsradlviedvrigagqitkditiamvetdpgn
vdfgvyfdqlslrntassssvvniqlmdtgaaaaaatsatpllnnpydtfkfyangnlvs
lvlpnaaaadtyaalltafqsaianaglsnvvtaslgsnftvtdpisnvqvtgtaitlna
aggyaittpagsgwfnttgasvpatnttgasvpatsniyttyntsssssaalvtstiild
dvgrSQVGATITHRvlaklfed
>Protein3494 235
madklglsrEAMDEFAMTSLTRaqkaiaegrfeaeivgvpvasrggetlvkideqpgnak
pekipslkpafsktgtitaanassisdgasalvlmrestakarglsplarivahstqsqh
pseftiapigamekllaktgwsiadvdlfeineafamvtmaamikhnitmaamikhniph
ekPAGDQAGTGHPGGETGGHPGGRpggteggapppvamsaelwsyvpaggstgga
>Protein3495 47
fqkVMVDEPSVVDTIAILRglkerYELHHGVDITDPAIIAAAKmshr
>Protein3496 33
awqevpgeyrsnlrrLIVTQGDTEPASVEQQRh
>Protein3497 54
AGNIPHSLSWNTARTELTVTIPTVAAASRlvleysahrvdrndsnrcgsislss
>Protein3498 68
gytgtvpeqlaavldlpsvtfakEVEVGDGAVKvrrqteagfndvecplpavvsvtagvv
eprypsfk
>Protein3499 67
pksslygfkavtvvkSSLAGLVGLITDTEHANRwlyrtsgidvlqrsennqsftirvvtd
fpwpftd
>Protein3500 51
lidhsvytdkTIYSAAINRicppdaefcrirfwsqerfipekvsltteqnk
>Protein3501 16
STGPYSMITQQPLGGK
>Protein3502 78
sttrrdkrrthykMTVANVATCKvtgeshatckvtgeshlshtayvsgndlyyngkELVQ
ALADQNTDLSKkqvdkil
>Protein3503 42
sqyeqdaftveglylfsrSTLQPFVSAGIGYGRndfvaqgdp
>Protein3504 64
skFMNVIMEGGKkavaeriiygaldqiekkvgkdpleifvialnnikpmvevksrrvgga
nyqv
>Protein3505 69
mvqneiklanaklqsgtapdalyaeltkdgkdkaeapkQAPAAAPPEDKtvykaligdap
mkgpanakv
>Protein3506 54
fnlpgllkiyvhtrpatkertgrNPATGEEIKiaakpakkvvkvralkklkeli
>Protein3507 31
lvkYDFPGDDTPIIHGSALKalegdqseigv
>Protein3508 55
TAIDAAAGAAVPAAAGVVVAAEKTAVDLLITALQVTNDTAVASNTKrsflifrrl
>Protein3509 29
mrcskltakTVVLSYASNIPAGSTVTVKv
>Protein3510 41
mgitaenvaekwnisrEDQDALAVQSHQRaaaaraegrfke
>Protein3511 32
nrftlrYLALDPSNPTRylkdgaskpmtavpl
>Protein3512 159
nqaarellaktydqlgyqaesgpwrdvyltgayelrngpptkvislgeiarLLEETPLPL
FFASMAASLNGPRadgkqllinfnftdlkenhvlqvenavlhhriaapvagadatvnltk
plflklvtggaglkdtlfsdelsiegsrlslleffqlld
>Protein3513 27
CCCCCCCCWISCCCCCWLCCCCCCCWR
>Protein3514 87
ianstvfpdgvdstvkvdgvqttnvvtdfvanwgnlnqkvldhsvfpfedekndpdgnvv
gfwvkggkMPNHYNAYIPFRagaaiie
>Protein3515 98
lialavaslasgaafaqtnvtiygivdagyvyswgdpgrvagtrfdnaganirGTNTFSG
VQSGLLAGSRigfkgeealgnglkaiftleyaldidgn
>Protein3516 37
makeaeahaeedkakkeavearNHLDSAVYQAEKlks
>Protein3517 32
QIVSIAASLIPFLEHDDANRalmgsnmqrqav
>Protein3518 77
mtnrLYVGNLSFSSTADTLRsafaafgevtdvhlvsdritgqsrgfgfvtmatadqaraa
isgmngamldgrslrvn
>Protein3519 34
mprldgyqtcalikknqrfrTTPVIMLSSKdglf
>Protein3520 18
VAPTLLLFKifiktitik
>Protein3521 138
SGVAQFAGPDEKpggvgwrFLLSFLPANNLEEPPFLPSADPADRvpselparkqpggaaf
spvrrprrpagarvvrhdpgelqhalrhdrgdsgdrrrwrvlrvcaplgridhlrlrthr
wpvgghrrksavdvrgra
>Protein3522 22
mssdpskVTNNGTDSSSGLGVR
>Protein3523 23
mhatrAAVEEGIVPGGGVALLRa
>Protein3524 182
qsgliidntgspftvntgilastisithdnfpippgnsltsvdinglltltsvapppngp
tvgpvllpfqvsfletpnngtggvcadggtpfaaginvngcsdifvidveslnfpflyds
dgvgagdpvlyflsifadgfgtlsdaactsvlgagnngcrGFQTAELLSTTAVFKllite
tp
>Protein3525 18
mklqikVNPQTGVIEDAR
>Protein3526 130
mgigygtgenravnsarQAISSHLLEAAIEGARgillnisggsdltifevneaaeiihev
trrprsstrwltptptsssarswmrrwamrfvsrsspqglsaALNAITNPGTNSYKrlvp
hfeapvklay
>Protein3527 47
VTDGDFVLSASEDLGGGLKagasmavqsrgrttavsgrdayvflsgg
>Protein3528 197
mfatysllpiinafskAAGVSVELRdislagrilavfpeyltpeqrqpdalselgelakk
peaniiklpnisaslpqlqaaikelqsqgyklpeypenpkddkekdiksrydkvkgsavn
pvlregnsdrrapregnsdrraplsvkahtrkhphkmgawssdskshIDGVDFGSAIPIA
TLAAAKttaelaaivnp
>Protein3529 173
mdvdtgvvgvdgkNWELNSNASRvgvkgnekltdeltavykaewevqgdmaggkdldare
ryiglkhyqlgtvrlgyidsplknaedsvdvfndsarldmtsfvtgqtrllhlsqarhvL
SGFGNFDLRdkrqrpgrnpkTGEEIPITARrvvtfkagqklrqrvdayartqs
>Protein3530 66
meattpteqgrELTVSGDITERngvsftgliyleagkqysfkgysddgmhielggqvlvt
tagday
>Protein3531 31
adakiskadakrALDAFVTSTTKalkkgerv
>Protein3532 32
ltpyltnggtrQQTGDSSTPALKsvssgavky
>Protein3533 18
VYSGVVTSGDTVYNPIKr
>Protein3534 33
lgnrrvrCVGELAENQYRtglariekavkerhg
>Protein3535 47
lpqtrehillarQVGVPYLVVFLNKvdmvddpellelvelevgrerq
>Protein3536 10
MLVGDNAARs
>Protein3537 35
kvacetlvttgqvvlagevkskAYLDVQDIARevi
>Protein3538 32
trhgilrpacriirGASYNFLIGRdgvpattf
>Protein3539 36
kADMVDDAELLELVEMEVRdllskynfpgddtpiik
>Protein3540 39
fvdllvkhlkkgnkvrVTGLGIFQVRkrparlgrnpatg
>Protein3541 44
EFNEALVHQVVTAYLAGARlftrslrltwlalvrvlvprrtvlk
>Protein3542 33
dtkAIDSMVAVLTDPFGVGHMGITAENLAAKhg
>Protein3543 16
GVAIQQLGYASGFKgl
>Protein3544 37
ANVVSTGNYGAFTPVGTTLANLGNFVDTSAKptwats
>Protein3545 98
mkktlialaavaatgvafaqssvtiygkveaglqkMNGSTLQMTNIHGSRlgfrgeedlg
gglkakfhiehrfspdtgadasfvagstnpvtgvvtps
>Protein3546 33
krISGLIYEETRevlkaflenvirdavtyteha
>Protein3547 23
mvvgvsegfvkELELVGVGYRas
>Protein3548 72
mfaaypiedqtsidlatngvlpaiggprYLPLLLQDRtfvpddislqdarwnttawgapg
dvwfphvyetvq
>Protein3549 49
IAVLGGYNYFEATRNQITGNTVGGLLIPGFYSLSNSSTFPETDNLSRfl
>Protein3550 99
HSGSPSAYDLFTELGTGAALKvkHSGSPSLAAALTSDNVFFDSAAVRdksakLAAALTSD
NVFFDSAAVRtanggkpaklyapstwrqgssyshlnest
>Protein3551 39
ninlgkagrkrwlgirpgtrGIAMDPGSHPHGGGEGRsp
>Protein3552 44
makeddlaltdehwdiinflrEYYEEYQIAPAVRvltkavgkkl
>Protein3553 14
mrTFHLGGAASRav
>Protein3554 75
mkkslvalavaaalpafaqaqtnvqltgsvdgalesvnkdangtagvsdlkvtngvwsgs
rFAIVGSEDLGGGLR
>Protein3555 48
DNTFYQFSLRddggklyqsrtrqhllsvlvahgagtvaghqvdvaelv
>Protein3556 63
mlaghadkSGAASYNVGLSQRrnatvrsyleskgvpggviateafgetaplvqtadgvre
aqn
>Protein3557 58
mtadeaklteelsvdacwdlltkartgrLAVAIGDQPDIFPINHVVDGRtivfrtdpg
>Protein3558 41
TGADFFGALASIKiastprwpssscpsvrrpstrasstwsp
>Protein3559 52
mggrEGLVDTAIRtaqsgymqrrlvnalqdlqvkpsglvtdnqgmviqlmlg
>Protein3560 27
mlkhtpkrsalvirkLLLSAVANAENR
>Protein3561 53
mdrflrLADEVVRHKLIRLPEAEAERRSLAAMAAEDevrhgnqhrhhhrqrhp
>Protein3562 58
fkdgyggkqgllseddikkvltdykerrMAQAQEEFQKqgeenktkgatflaenakka
>Protein3563 39
kslsggirtdlaqyrELAAFAQFASDLDAATRkqldrga
>Protein3564 38
mrNLVTSFLEHGKitttearakelrreaekmitlgkra
>Protein3565 42
mvqrVEAETGNNGLNAATGEMEDLVKagvidpakvtraalqn
>Protein3566 56
dvlvvtpypvapgsvircrpvgkLNMEDESGIDAKliavphekltpiyknvkeytd
>Protein3567 62
klrdltlsfnnidelvvaklsqvrVNVGGQSISVDGSSFKeanagggadkpaytinntfv
vd
>Protein3568 92
tdqfvhqnkkllkINLAYGPVHARTGSMVGYQGDARfentgsggmskmfkkavtgegvdv
mkitgsgevfiadqatdiiimylendmvsvng
>Protein3569 44
vgtdsrtdkphpgavrageekvvkkgnkIEVFGTLIRshitpet
>Protein3570 23
ISGLPNCPVNALLEFESGVRawp
>Protein3571 68
mntarIGTAIQGVAAAEGSFQGALEYARdrtamrsltgaknpekEADLIIVHPAVRqlll
tqkvfaeg
>Protein3572 24
mdskgyepitrTAVDAVADTAERn
>Protein3573 62
mvkDTPAEASPAFQCPTGRntcpapgmdpihnfmdytydscmnmfsagqqarmkamwnty
rg
>Protein3574 72
LYPNVDFYSGIVQRrhwhsgqpvhrhfcpcphcrmdcpaqrddqrsgvqdrptapvvhrl
rparceatvpal
>Protein3575 59
iavairLGVAPADLFDLIVRdggtgitetflnlttkesarradrvllaesnlvrvtttm
>Protein3576 21
mvykHAISTVVPARavnfqqe
>Protein3577 26
maapkLTPLQETEARrkaaeearnnk
>Protein3578 33
thkrrvsalgpggltreragfevrDVHVTHYGR
>Protein3579 229
mhdgrVLTFIDTPGHEAFTTMRsrgaqatdvvvlvvaaddgvmpqtieaiaharaaevpi
vvavnkidrswwrstrstgrrrtpigsssnspsmvwcprhgvatpcasrcrpcrvwastt
cwstcwwsptwrtcgrrpraapqasysrptwisagVTDLIAQLIGATAPLGRaieglpgd
apigeqgnycrdeilpamtavraatdsleeiaddelwplltyqemlyik
>Protein3580 65
apenaknkILFENLTPLFPTERlvmelgngstedlaarvidliapigkgqrsllvappka
gktml
>Protein3581 45
mlsnkldeyagkVEGFIFDGFPRtqpqaealdklldlkktdiskv
>Protein3582 32
flcqkFGIPQISTGDMLRaavkagtemglaak
>Protein3583 95
mahkkgqgssrngrtsnaqyrgikvyagqdiraggiivrQVGSTVHAGNNVGTGKdytlf
alidgvvkyertkndrkkvsvypgissdqsksasv
>Protein3584 37
vsgdgtwagqgkdtldvakLSTATESYDTLTTKtngg
>Protein3585 104
mrrlvaetrLGVDDLVAPLFVReginrpqpidslpgvsqhsrdslraevtalaelgvpal
ilfgvperkddvgsgawdpdgivqlaiadvkaevgdsmvvmadl
>Protein3586 39
nkkfvadfekkygrLPNEFAAQGYDAALLLDAAVRdvkg
>Protein3587 34
gqqakLVAFLQSLDAATSVPFDLRlfshdifvdp
>Protein3588 45
VLNFNAGAGHIKgvrrrdgqaglvevavlpghqrylghgrwcrvl
>Protein3589 150
mvvwyrAANSPAYGPKaggrAANSPAYGPKgstlvvdanadpllwsggfwnpatnarqpq
mngrrqsmdaafglaptntwnihdyanianavialgnrpakptfhdsmsyvpgfawpnng
fvytianassvvipasgnyttrirglaadg
>Protein3590 34
mvsefyrNIVIATDGSENNQRavsygieiaklsg
>Protein3591 262
gksrvtsnssyigfkGQEELGGGLKaiwqieqaididdgggstktngfatrdsfvglssa
aagkvimgrittptravaskldvfpgqagigadtailgntgqankqgdlafdtrkqnsvg
fesakiagmtlsaayianenrtnsnnpwgwgagltggwgpvtamfayeehrgadglngnn
mtaasahgsldtnyrigvgfiqsgltvnaiyemmelrggiyemmelrggnatamgagvte
lsrFSTNTFPSWPLAHPYRlia
>Protein3592 65
aslvagdkfsltsidkavtkAETEGGGSDGVIRitplrmdgvdkfvclmhnyqehdlrtt
tttgq
>Protein3593 39
mfrkLLDQGQAGDNVGLLLRgtkredvergqvlckpgsi
>Protein3594 67
rkeshrMNTTILEAYGAEPSRatlklvsdrfkkhggkfdlrvmathggtiswkakelart
ivsgpig
>Protein3595 31
aalvprAEIEGEMGDSHVGLQARlmsqalrk
>Protein3596 459
dsilideartpliisgqvtdaaklyyrfaavvralkrdedyevdeekrQVSPLEPGIEKv
ekALGVENLYDDPTANFVHQLTVALKakelyhrdkdylvsqgqvkivdeftgrvlegrrw
seglhqaveakegvrikeenqtlatvtlqnyfrmyeklggmtgtavteaaefmgtyglqv
vpipthkplaradegdlifkgeagkfsavaddieeriatgqpvlvgtvsveksevlsrel
ekrgiahevlnakqhtreastpsstpvDIALAKKAEYEKLDAEYQLMAKNILPKidssda
tvkkinnaiiaeeavfagyfndgfltriealnnliknnnalqmryylivcilmlielmpv
iaktilpvgsydekvtlreemerevargnikqeqqlkeyynqmafennketinifftitq
kdkvekikaysqkwkdenhqafdglwekikkaivakqen
>Protein3597 35
psflggkNQMPMAYSPDTKlfyvpsnewgmeiwne
>Protein3598 109
masplivnttdaqfeqdvlnadglvlvdywapwcgpckMIAPILDDLAGEYEGKvkivkV
NVDENPATAQKfgvrGIPTLSLFKggqvaatkvgalaksqltafldsni
>Protein3599 40
EGQAVVHLFFSVPATADRpvlqrsrhrrprrrgigheark
>Protein3600 37
kapeekarGITINTAHVEYSTPNRhyshvdcpghady
>Protein3601 34
VVPILVDEARtfgmeglfrqigiynpagqlytpv
>Protein3602 35
sdretgrskGFGFVEMETGGDEAIRalngsdldgr
>Protein3603 59
kVAPQLVDATGKvnpdsaeeagsalvtafrfksrnvkdvkkllelnghkvtfgpgskgr
>Protein3604 27
mdirDLLNQYEFPGDDTPIIRgsaldv
>Protein3605 299
mveaggtegawelyedgapkVNEEALAAGLEASKahiaamielqrQLVEVHQEAHGIPEA
IAWVPQVDYSPEIADAVAAAAGDRivetasiadkaertaaesalrdelvatvagaadeae
rsnaekqakaafraatkeavrsrivnrrrcaaassttapastavvrrtcvpcrrrlascp
pptapacssvGATVELADGVEANLKaseiirdrvedaskhltvgqeieakiigvdrkarv
inlvdrkarvinlsikakdeaeereaitnlrGFGFVTYENPADAAAAARemngaeldgr
>Protein3606 45
magkakggrgkttgsgksvsrsarAGIQFPVGRiarylkrgryte
>Protein3607 55
dtetvasirTPASLTYSYTPGTARsgflrgmaekrlmgerdpesgtvytpptgvi
>Protein3608 27
MSMQDTVADMLTRvrnaqmakkqtvsm
>Protein3609 33
PAAELQSMKrsallintsrgglvdeaalvqalt
>Protein3610 64
mtvqgsetyqivgdakevpkeleipaedikLVMEQTGVSEDEARkalqdsngdlaeaiva
lssa
>Protein3611 32
gktapqitvverdypnlykrFTALGPLMDKvg
>Protein3612 33
gadllvqyakfgvnegrAPNAEMASFDGARyla
>Protein3613 469
iaeprpevnetapkIISFEIPADKigevigpkgkvinsiqgetgadisvdddgmvgivsv
savdggavaeaerqirlildpptpevnaeytgkvvsitkfgafinilpgrdgllhiskig
ggkridkvedvlelgqdlavyvedidpngkvslrmdpngkvslrmvgdtkadsagkgsgs
rssgergdspkadapprgrssattssatgsdastaddarKGGGNTASETAAAPSAAPASD
KGQDGSPSGEGAQASRgqrsgggrrqdrsgtpsdpsaapmtapevastveaflgglftaa
ghtvsttseidgdrvdvsvtgdglgvmvghrgatadailelskavmlkeakggtevrLGV
DIAGYKvlrrealesfggdlarqvaesgepmvlesmsgepmvlesmgsidrkGEVFGDGV
LETLPDGFGFLRspdynylpgpddiyvspsqirrfglrtgdtvegqira
>Protein3614 63
mahhtdfaevfydevrIPLANVVGEINDGWRvamstlsfergtafmadqielaatveali
gea
>Protein3615 22
mkLEEVALHDEYFVSRklypnv
>Protein3616 89
agnevvhftstlselrgilytpkffkaiinidgttheallkDVQSHPITEEIRhidfhkL
TPGIPVIVEIPIKvvgsspgvkeggkllv
>Protein3617 32
mpgdntditvkLIQPVAMDEGLRsrsarvaap
>Protein3618 32
mellqrvgipeqankYPGQLSGGQQQRvaiar
>Protein3619 41
lvaerakAAGVEAVVFDRggyryhgrvaavaeaareaglef
>Protein3620 39
tvedgkSLNNELDVVEGMQFDRgylspyfinnnekqnai
>Protein3621 136
dpkcrqcrregeklflkgekcftdkcaierrsyapgqhgqksgarlsdygvhlrakqkir
rtygvlegqfrrtffeadrrkGQTGENLLQLLESRldsvayrmgfgasraesrqivrhng
vlvngkrvnipsyivk
>Protein3622 39
qakdgtenvkqhrMDTFLTERkketpscqrrflktvisa
>Protein3623 32
DPVFGGAVRrlaggslraagaelkiarlflas
>Protein3624 40
mskrTSVIANYGRwtpvammstatvvdassqyrlllshsf
>Protein3625 70
IGQMENNYGDAHYYRklarwkiitvmltiteptmqtvftilllvkilwmhlqlklpanfi
snlkmvslpc
>Protein3626 18
lsrQVGVPFIVVFLNKcd
>Protein3627 31
yqvidiaacaglkddgakrVVQPEYNKagde
>Protein3628 36
gnassegntgynqalsakrcdavkrYLEGVGISQRv
>Protein3629 31
IYEPEEENPMLGFRgasryvaqsfrdcfele
>Protein3630 25
mvravpekvlnerIIPQIPVGRlge
>Protein3631 220
mfdlahgygngecerafgiwlrqrgnrdqlilqtkgahhnsdrqrVTPFDITADIHDSLA
Rlkvdyvdlyilhrddesqpvgpivdvlnehnksgkigafggsnwsaarvqeanayaaan
glkpfvissnnfslapqikapwdrcvsisnvpsemefyrrtqmpllpwsslaggffsgrf
rrdnvdtfteyldklcvecycseenferldraekmaaekg
>Protein3632 29
VATCSGDNITIVASNIAGDEIRgiqikvd
>Protein3633 51
mkhadklidrILFLEGLPNLQHLNKlfigenveeilqgdlkleliahpdlk
>Protein3634 33
dtvkttgrilevpvgpellgrVVNSLGQPIDGK
>Protein3635 60
VTEAAALAGARelvrVTEAAALAGARwlgrgdknaadgaavdamrimlatvqmkgvvvig
>Protein3636 48
dylrqlrakqrarrvygvlerqfrryyevanqrrGLTGLNLLQILESR
>Protein3637 13
VQTPVATIGIRwy
>Protein3638 47
mhntvarlvaekdsitgvvitsakkTFFAGGDLKsmlnvgpenaqda
>Protein3639 36
AGENCGVLLRvlsvktynvvkyllnqvqsshtlnsm
>Protein3640 35
pwqftggtihrVAVDVSGEPYLDLEReaearfshq
>Protein3641 15
QDQLGEVFVHDIRdl
>Protein3642 57
svnykDFPDVVAMVEDATDQLGKmkdakakheaaagkkdweqanlwaeqvfqyqvka
>Protein3643 33
pllepiskAINDNDLTVTAVLSGNRnfegrisp
>Protein3644 36
idhgkTTLTAAISAVLSKrfkfkaisykdiakggie
>Protein3645 20
VPAAHGAGGRghphgvdrqr
>Protein3646 15
MSNAEAVILTEYRpr
>Protein3647 24
tkASLATDSWLSAASFQETTRvlt
>Protein3648 139
maisidpvedhhawapdigevtgtplnfpivadpdhkVAELYDMIHPGEGDTSTVRSVFI
VDPENKlrliltypksvgrnfdeiksvgrnfdeivrvidalqatdanpiatpadwkpgdr
QGNALAWATSGGQGFRgsr
>Protein3649 54
wdpfttpilaheggvlkyedledgrSVAQQTDELTGRkrtvvidykdtdlkprl
>Protein3650 20
kkLNQIEENKdmillnnfvn
>Protein3651 44
mtatdtkkdtgrvvrVTGPVVDVEFPRgsvpnlfnalhadisyg
>Protein3652 47
ahldattvlsrkIAELGIYPAVDPLDSTSRiltasivgadhydcaqr
>Protein3653 52
SLEAGGAEVVGKrsrsrlvaprwsarksttprrptsptslarpraptptrlr
>Protein3654 30
andlkangssdkdtgakLFEIGYEHSLSKr
>Protein3655 143
awglahaavasgaklvnpgpdlsaptlarlieeerVTLAAGVPTIWMGVVEELEGRdtss
lrVVPCGGSAVPTSLSKrfeevtglpilqawgmglpilqawgmtetspvgsvakvistle
dssqekldelrYVSLIQTLGLRr
>Protein3656 39
kdpqeffslqsslaqpglekavaysrSVYEISAQSKeei
>Protein3657 99
mldtlpkladavadpksekASQQPTYAQNDTRsikpaimvvvgicthlgcspgqkfkagt
eegmpagwlggflcpchgstfdfagrvfkskpapsnlev
>Protein3658 30
NTIVNSYNRtkarrtpsstattatspsatt
>Protein3659 79
LMPVEDVFTITGRgtvatgriergvinvgdpveiigmmkdgelpmkstitgvemfrklld
rgeagdnaglllrgiektq
>Protein3660 93
TGAGPLDTSVTSGSTGAGPLDTSVTSGSKtffvpemgynktlndkmsvgvtvygnggmnt
dyaggqlncgqgpanilcgagdlgvnleqliva
>Protein3661 33
mkgskhiiainkDAEAPIFSVADLGIVGDVHKv
>Protein3662 122
savvtatttantiaqaagvsgtnaltldstkAVYVFDTSNQGGTYNRftmddrnladlks
danntnnffndanntnnffnstvkvtykgldasvvvagtgykMDFTLNELLEERdgvkhl
lp
>Protein3663 30
AVAAATLGDAEKgqvrstectaalyrpair
>Protein3664 26
ttlikiskdkMVTDPIADYLTRirna
>Protein3665 91
GSGLLAGDPTVVAGSGLLAGDPTVVALAALPRhasggllgvtadplgvygqsgtfvcasg
lstkqaaavdslvdgvlpannignnvgtlra
>Protein3666 44
medisgakvvrGLVPLSEMFGYVGDLRsktqgranysmefdsya
>Protein3667 93
mgdarprsaaagafgvrkgarllarpsgrrrrgldrMSENGGGVTVTGSKphvrerrwgd
rhgfqgggarrpdrrrggragdwlrrrgctrpg
>Protein3668 315
dspahlhtpprlrddgvvlpggraswkasrvdlfeyqgkqffgsfdipvsageavttved
avaaaerlntypvvvkaqvqvggrgkaggikLANDADEVRtfatdiigmdikghtvnvvw
ieeasdiaeeyyasftsprsttpasrstgprrptwaccppraasrsrpwptktptpsprV
FEALVKdgmglqrktqaaaeeriaeatgrMTDMASGITAKaagvatdltakATGQWDKLE
TIFEDRvakalhklgvptakevqalmkrvdelsrqsgksttkvvskkavvakkavtktan
nvvkaakkrvtakks
>Protein3669 16
HFDHITSMQVILSIEK
>Protein3670 33
gqarPDVGQAVAQLGQDGGHRvealggdvyqrl
>Protein3671 490
tgndkaytrlgasynfgvatakVSYGNVNHTAATVDGKttewqlgadfpvswqlgadfpv
satttlsasyatstdnaasaaagvgevkrsgfgiaaayglskrttvyggfkkvsddkgtg
ldtkGTLAATTAQQLSEVAVGAALERsgvpgeaiedlvmgesmqgggniarytaielgld
nvpgaaiqrwcasgmsavnylaaniaagmvecgiaggvesmstapatmkpgpdgspqswl
paahpetditpafnmamtvgentnmamtvgentariagvtrLEDLQPVGMLALTPIAFGA
ReslgastlkqyvalaktrpgklsygsygpgsgghfvgelfnmaagidtvhvpykGQPPA
LQDLIGGQIDAAVVSVGGVNRypgkIKPLAVASATRfpsypdvptfaelgypevdmpgwg
aafvpaktpkaivdklntemgrilvmpdvrakLLELGFEPAPWSPDKtrrfmkdqlaltq
klidagrvkl
>Protein3672 33
gkFTVPQFIGDRfysqgaaliaviclltaslty
>Protein3673 45
leprrqrrrgpqcarrGAGGAGAHRapagrlppgaagalrperga
>Protein3674 69
grgwrrRRCRVDQPTRRWQSCGLPAPALWATIRAVNDSACgieilvgridrqtthrgsaq
madieagag
>Protein3675 31
CCFQTAAAGIFNGANSAFLHRqmdthskree
>Protein3676 33
maaprEQPDLIDGPAVEEFIRptsatccvsnpt
>Protein3677 56
iikflgfeqifkNALTGLPIGGGKggsdfnprgrsegevmrfcqsfmtelqrhlge
>Protein3678 52
eisvtqinqetqlkiakVEAMLEEDPAKsvyridraaftdaelfelemkhif
>Protein3679 20
PAGATIAGGKtalamsppgd
>Protein3680 100
padgkkrlwsglaehfaaadkkQATPEQFAELQQRllfrqsieasrcyaegvlrsvadan
igsifgigmapwtggqlqyinyiglpefvqradelaakfg
>Protein3681 62
ggfsaqslrdrMHDAGAVALITSDGQYRggkaiplkpiadeafamggceavknvivfkrt
gg
>Protein3682 20
mrdvcidrYEAFGTAGNASK
>Protein3683 39
kalkdllnllkNQGQEVEFDRiriglaspemirswsyge
>Protein3684 76
ktvsenvafaleaigrprhvvrTQVPAILDLVGLSKksenyphelsggeqqrvsiarafv
nrplilladeptgnld
>Protein3685 106
engdlsedqiyfglrtrTIACEIQPMLCGSAFKnkgvqamldaikafkrclmrsfvIVDP
AIDEQFVTGRlyariasrpgqsgrcdgyvlegeelkfylhklnvkk
>Protein3686 36
sgvkEGGVVIINSAQPLLSEEDINRlkdlnvslfyi
>Protein3687 103
gvdlprdkrvevgltyiygvgrTTASQALAATGVSPDTRvknlsdsdivalrdwleanvk
megdlrrevaadirrkveigsyegirhrrglpvrgqrtktnar
>Protein3688 33
DMFFYIIRrlvsvvvmlfiismttflvffaspv
>Protein3689 32
frVQFNSALGPYKgglrfhpsvnlsiikflgf
>Protein3690 31
mkHPGSPNLYDTSKhvmdgggnfranfgver
>Protein3691 63
mvetdpgdvdygvyfdqyslragrTSTSTLALELLDTRsaaagtsplkdnpywgfgfyln
gta
>Protein3692 33
kfsgtgnpagvkfeitgidnkLSPTESLNALKa
>Protein3693 17
marMSPGAAEYTVSRty
>Protein3694 31
qrirELAVQSANSTNSASDRdalnqevqqrl
>Protein3695 63
ILDDNTNEELIGRpasstttptrsssaaarsspartcagspststrrspskmvrtskrrc
gts
>Protein3696 36
wfclrlvkGPCSNGFYAPKpwrsgrcgplrprifpa
>Protein3697 72
mggwyrkeiksvadlkglkfrvggfggkvlerLGTVPQNIPGGEIYQALEKgtidaaewi
gpyddqklgfnk
>Protein3698 87
mellegvqikVLNNTGEDLVLQAQKiekgmfkkgqraparigsyeeesfelvacegsceg
gadiegwvkyglgctegyckihfryvg
>Protein3699 117
rierrlrsnqeklrqfhedlsvvseqlqavndvaddaelrsivsetplaaheagdavrqr
DALSRERDHIVGRIAKLEMEQDKLLEDLTERQARRdpaarpvarpttgpmsarilia
>Protein3700 62
agiaqaahagrGDAFTVNPLVKVCFADELLPFNFAEPRkefgrgalrefmpagerslvvp
ar
>Protein3701 51
dvewegpdakkfkgtelqkieasvkkvvkEITNMANTLDRnikrqeqvssh
>Protein3702 32
prettktkditgglprVVELFEARrpkepavm
>Protein3703 33
PTINQLVRnsrekveyasksralnscpqrrgvc
>Protein3704 211
ltggepllrvnlaldiirtvskagkrvtcvsnaywarTPATASEMFDKLGQAGLDSLTIS
YDEFHADDVPLDTIKnalnaskashipvilnmavhipvilnmavsrtrdsfkSAGEWNAY
SYPLKidgivgpatwsrltppvikkkrltppvikkkstgnavrllqeilkVFSDLLENAG
VDTVKelskrkpenlvasmaeangrlqlakr
>Protein3705 317
getldykapllkSIQVLDQAATEVAHYFDRdvkhvnttlgweqeyflvdsamyyarpdlv
msgrtllgrrspkgqqledhyfgaipervyaymrdfeieclklgipvrtrhnevapsqfe
capmfeeanlavdhnsllmdvmdrvsskhklkvlfhekpfagingsgkhnnwsmgtdtgv
nllspgktprtnlqfltffintiaavnrheellrasnrheellrasvashgnehrEGLGN
VFASRflnggvfsggtdflvwrdskrdqdpfscnlawpspfplgqtqlvvfdeeenfevp
egcqispcpptigilpf
>Protein3706 108
lssnevvvytaafgndvivnfaagavfnadvlhlrtflgstatsldnnagvagavastds
lvaiygfdntgtaltgvrndsaaevakLYTDDVTANKgvyisvaatni
>Protein3707 32
varNIAMLAELPRtvagqtvnrlcgssmqalh
>Protein3708 55
etrtnqlfvtdipskleqvqqliakidisvrqvliearIVEASDTFGKslgvkld
>Protein3709 74
meirELLSFYEFDGDNIPVIQGSAIRalngeadgiqaindlmdavdawipvppraidkpf
lmpvedvfsitgrg
>Protein3710 32
eenselrkLLNMSVNEIELSVRaanclnnani
>Protein3711 31
gkEAPAGGGHRahgrrtqarpiarrvpahpa
>Protein3712 31
dkgrlvadlirgkkVDQALNILQFTQKkaav
>Protein3713 20
mifgrATPVDLEFNQVEKav
>Protein3714 111
mtvkfkpewtrktfggggkktssnlkpdvqkkwlpanfrlrftndasfdsalqkvnkiea
ltikqkvvenaigeqrDYQQEPAAIEFPNLVITLAESHADKfyqwhenfvi
>Protein3715 28
mnyleyrDAGASSTVTQATATWDRiegs
>Protein3716 43
mdapsytpddaavpegvivverLSPPQDLGPKlnrtaadvvrf
>Protein3717 21
PADASTPRrtvralrrrrcgr
>Protein3718 45
mvkepkVFLFDEPLSNLDAALRtrmrieikrlhqqlratsvfvth
>Protein3719 26
gkrgtvlsvaderVMVSGINLVKkhv
>Protein3720 25
mqsgkSIYDGWISDSDLIGTHYRyg
>Protein3721 28
mvlraarAMDLTGNAEARiwvsavkamv
>Protein3722 14
NDNITVEEISTAYR
>Protein3723 45
aetlvnltvkEVNELADILKseygiepaaaavavaapaaggggea
>Protein3724 20
GTHFHPGSGVGRaattpcsh
>Protein3725 43
madnsvtiygvadvgleqveakGATAGAASDVAGKsrvtsnss
>Protein3726 74
kLGQTESGTIPNQRrfygtipnqrrfyeppkaalftdtagtkfatialgsgyrGATGENL
LQLLESRldnavyr
>Protein3727 99
grqgaehlvhrrprvpvaaagallrqgldvdpdghrvprIVMMQAAEGGAKpgrrtahlh
gcsatnlregiqpyrddaggrgwrqgealqcrlrdrhrg
>Protein3728 26
mrkrfqdkfekehgvkIGFMSFFVKa
>Protein3729 30
myrYGSGSTVYQGGERyalrdfsiqfhkle
>Protein3730 37
mtgtrlgttnldgaglviaatstkALGDVEILGLKla
>Protein3731 48
mvvgkAGPNYPAPKlalqamqqhvsldrdsalkveaknfakvavtpqa
>Protein3732 61
mkthsgakkrfrrtgtgklvrrkaggrhlltgkprdrkrnlkGAVEVSSASTPALNRiip
q
>Protein3733 34
dpeildravkiakakNIPIAATGTSMPGFVDKdv
>Protein3734 126
mtvaeqeaafftafgedlspnvrnfislvaankrLMALPVIAELYETSKaqaentsdvlv
tsafamtetqedvlakqlasklgsrikirtevdaaliggivvrtgdlvidasvrgklakl
tatlns
>Protein3735 15
rFGSGWAWLVVKadg
>Protein3736 56
gspeltpdvkrkykfdsrflddlnrVSWDTAFTYVAKgavliatrysgeagarrlr
>Protein3737 23
dldarLVAESIASQLEKrvmfrr
>Protein3738 64
mgaeidispqrfrattdrlvgtrhrLPYPSVGATENLILAAVTARgttvienaamepevi
dlvl
>Protein3739 29
grQSNDALNGAAGAITTGHQYRvglyhaf
>Protein3740 31
vdgpsnkdwrggrGILENIIPSSTGAAKavg
>Protein3741 67
mgkadliaaiadksnrskkdaadtlnivletiqenlkkgrgirLIPFGSFEIRerkgrtg
rnprtgd
>Protein3742 228
mkqgvssdkLIGTTVDWFGKtfkivdksqktnwkSDPVIVNIKdwvemfvpaqgqpghts
dekgqimaydstvwdwkwdgniargerestapnpkyawaakwddstrpailfdpttgkma
wplfkpgkwpgrcssrtsasaDALTTANTDGLINPAEKqllhklrrmpkrrkqrlkqklr
rkqrlkqkltSAGLLGADDTKamkigagytfgdfkvgvvyedvsdydg
>Protein3743 37
mfrkILDLGEAGENVGILLRgiekeqikrgmvicapg
>Protein3744 142
vtkQVVPGMVEKgwgrIIQISSVNGEKgqagqtnysaakagpdqllggqgrrdrlqqgag
agtghqgATQLDALAIAIGTSHGAYKftrkptgdilaisrvqainarIPNTHLVMHGSSS
VPQDLLAIINQYGGKmketygv
>Protein3745 31
pdgslrYTVADTHHTHASYKdgnydgryawi
>Protein3746 112
radafrrnveieyerngerykflrwgqtafddfkVVPPGTGIVHQVNIERlarvtmvrdg
vaypdtcvgtdshttmvnglgvlgwgvggieaeaamlgqpvsmliprvvgfk
>Protein3747 339
mstlsrvahrhglvclrhekpfkgvngsgkhvnwslgnaeqgnllnpgdtphanaqflvf
caavirLGANEAPPSIMSVFLGDQLADLGANEAPPSIMSVFLGDQLADVFEQVAQGGGAT
TSKehgtlkvgadtlpqlpkdpgdrnrtspfaftgnrfefravgssqsisgplvvlnsiv
adsldylateienavdggadfneavqdvlkdvmtkhgvlkdvmtkhgrLIESSEPLDDTN
YKPSAAQWLSALRksdgtlrVAVVGTQTAEPVTGPYRscmtdidvkpiadaggpysgtta
kavsldasvsvvpggtiasyewdfdgdgtydqtttkstt
>Protein3748 90
AGMTSSPLWReavgfsrtcltktsrrkstrrctvpvwppssrswrakapssrswrakavV
EAGLPEDDPRnaaviadlvgdnvgdcagma
>Protein3749 93
malnlerDSVGAVILGEYEHISEGDVVKttgrilevpvgpellgrvvnslgqpidgkgpi
naketdkiekvapgviwrksvsqpvqtglkcvd
>Protein3750 30
mvqhtngnlvavsrSGEIGVADSRgrerer
>Protein3751 49
mgyarQQLLCNVGGLRiharelherhhaqrqgeqhdgkktqpqfdanay
>Protein3752 37
hvllarqvgvpyilvalnkCDMVDDEEIIELVEMEVR
>Protein3753 51
grgqreliigdrqtgkTAVALDAIINQKdtgvvcvyvaigqkassianvar
>Protein3754 32
wvrlrisnaglrlidkkGIDVVLADLRargqa
>Protein3755 67
DNEIAATSSGINLARhggrarqrdrshvqwhqpgpdqgfdlravsvvrrcwwghvcverg
qhragqv
>Protein3756 33
QVVSVATALVPFLEHDDANRwcrflstttrtap
>Protein3757 58
mpnpkVGTVTADVATAVKnaksgqvryrvdkggiihttvgqvgfsaeaikqnvealia
>Protein3758 36
nhqdnqfegakDIGAEAMATPRktdgkkhlvtnqac
>Protein3759 374
svalsgctnnpytnqsqaskaawgagigvltgaalgaatgdnkkdrreralkGAAIGGVV
GGGVGAYMDVQEKklreklvqekklreklqgsgvgvvkSTSFTTNTVKsddfnrtatdvf
galqgkapgvrinsssgqlgastrivlrgeasfsgnnnaliivdgiqvnnnvangfdnss
genidfgnrgadidpnnvesvtvlkgpaavalygvrgkygvimittktgksagkddkkfk
vnintgvtfdkvintgvtfdkvylqykrqdkygqgydntpdaienfswgpgfdgvvrpwt
pavttpqgtsqlirpysavkAAVANEVFGDEAALADLNAIVHPAVRtelanrvlaqaetd
hvvimdvplltesg
>Protein3760 124
mslryfidgtvnsgndtrIAVWSTGDQRgshtvniydnaqnrqsvnfvlneselswfdpe
tiagrpaayldgfidwnpsavpagfpalaaaepalnvgggdvyaysvviapafdavqsll
gahr
>Protein3761 60
mrsfrDLVADNQQDSRirnllvgdimtrsvvsvytntplaeavqimiehdvggvpvlnle
>Protein3762 33
iasshqeyesekrHYAHVDMPGHADYVKnmitg
>Protein3763 59
AQAEQLGIDLDSLSPEERkpnswastsirsaprsgprprppssrwpppapawpkhpqpr
>Protein3764 21
mwkLPMFGETDVERvlaeaaa
>Protein3765 60
rrIDNYADGYSASAAPIIAQGLLLTGVSGGEFGVIGRrrllrigrpdhrpgpaadrrvrr
>Protein3766 51
mllrfveerkrHMAPQEAADTAAARTGRAFIVSGLTGVPAWRrhvavaaaa
>Protein3767 10
trTNEFLTPR
>Protein3768 55
mslekALESGEFVTGTTSGKvkggltvlvngiraflpgslvdtrptkdlspyenk
>Protein3769 1052
tiafresdpgnvdfgvyfdqhslrNSSSSSSSLNLQLLDTRsqaagtgplkdnpydsfaf
ylggatviiksaaidtattyaelltaiqnaivaarattpalanvnatlgaeftvfdtssg
tqvkgtnitltdtsgaqitltdtsgaqvtlhptigwatatgtvpassglhtdivagtpst
vselvtstvvlddvgrgstggdlvigglsvgdtstsrgverLSVQAIPSLRmpneendpe
vayrfihdelmldgnsrlnlatfvttwmddeaerlmsetfdknmidkdeypstaeietrc
vnmvadlfhaedlsetdatsatgvstigsseavmlaglamkwrwrakreaegkdtskpnf
ilgtnvqvvwekfckyfdvepkylpmepgryvvtpeqirdavdentigvlailgttftge
lepvaeisamldelaksggpdvpmhvdgasggfvvpflqpdlewdfrnprvvsinvsghk
ygltypgigfvvwrskeylpedlvfhvnylggdmptftlnfsrpgnqvvaqyynfirlgr
tgytrimealrdtaqmisahiatidglnvitdgtaipvlsfncdddlgftvfdishelra
lgfqvpaytmpadrcrrtrcrpmprtspccasscarasaatwptsVPTTHADWGMAAATL
LNKvdvakyftvdqyvasnsiatlqgllidvtnlpssvdtakASAVASGIALTTAVGETA
GTSGNDTFKAFLANGANTLQSGDTIRGGAGTDTLIADVSTQGTGENAVAFTSQSVEKvtl
raqhsdnnynnsdnnlessqssidaeraagvntwennnsradlviedvrigagqitkdit
iamvetdpgnvdfgvyfdqlslrntassssvvniqlmdtgaaaaaatsatpllnnpydtf
kfyangnlvslvlpnaaaadtyaalltafqsaianaglsnvvtaslgsnftvtdpisnvq
vtgtaitlnaaggyaittpagsgwfnttgasvpatnttgasvpatsniyttyntsssssa
alvtstiilddvgrSQVGATITHRvlaklfed
>Protein3770 34
gggttlvraraavakVLETLSGDEATGARsvhra
>Protein3771 33
nikLYPGVSLIQGDQTRefsalrqgvidmaigs
>Protein3772 117
ldyqvvpfgkTSTPILGPANKDGQGMPQAVVVPLPNRqleityntpyagsmewwggaadd
lqntmsrqldltgattakvdamlwadieedydflyaeastdggktwaqvgdpitgqn
>Protein3773 32
attkirirlkaydhrLLDQSASEIVETAKrtg
>Protein3774 32
vvgvgagvatrrSAGAPSDKfnldlcverqsg
>Protein3775 37
tteikagivaeyqrAQGDTGSPEVQIALLTARindlt
>Protein3776 127
hgkEAWQVELRfsrhfsgmedansqlsqalgryvpdfephlinissmsdeaiqgevvtrl
fvlvlkhifdnglgghldeilqlasevleqpsgmamvmallryigrsavridkaemtqkl
ltylpke
>Protein3777 65
mhavldrnphhgihfrvltkvlrLSGGDHLHSGTVVGKlegdraatlgwidtmrdkfike
drsrg
>Protein3778 29
eklqervaklaggvavikVGAATEIEMKe
>Protein3779 15
LIIEQTGSGQGLRya
>Protein3780 32
mqlaasssslekSYELPDGQVITIGNERfrcp
>Protein3781 33
flnkVDMMDDPELLELVELELRellssygfpgd
>Protein3782 75
qqkdrsevrhtttkpwrqkgtgraragsngsplwrgggrIFPNSPEENFSQKvnkkmfra
gmasilselarqdrl
>Protein3783 46
mtnielrNNVAGQAQDGVNFVELDTTRnmsmkqtitgnglyqlsfw
>Protein3784 46
gaarnevpgrrGYPGYMYTDLATLYERagivkgakgsvtqipilsm
>Protein3785 22
IVVTSVTPSTADVTFGDVVVRw
>Protein3786 24
aqayqgrEVAGQLGLNATQTKqfv
>Protein3787 64
LTVIEEGGQNSFYEETVDGIRalstactrtrgrcrlvttfpsepkywstaplhsrerrcn
lgml
>Protein3788 10
QVESNTILKs
>Protein3789 34
maefssedgrkAAAENSLGAYQQASKiaqealpp
>Protein3790 43
ygvystvendagaafdfgpskskTNAAAGADPEGFSIGVRhlf
>Protein3791 41
mtrkLYVGNLSYGTTEDELRaiftevgsvasvaiitdrdtg
>Protein3792 91
rncssydqglrgnnvnlntvsgsavelsevafgrEFNEALVHQVVTAYLAGGRqgskaqk
sradvsgggkkpfrqkgtgraragsirspiw
>Protein3793 60
mdlkrgidkavaavtadlkkqseqigndfgkikQVGSISANNDEEIGKliadamkrvskd
>Protein3794 25
malrLANELMEATEGRggamkkrde
>Protein3795 34
maavdkdipipprLTELPFLMPIEDVFSITGRgt
>Protein3796 28
mqpgvtlrDLVNAIPLYAIKaglltvdk
>Protein3797 29
mnvrDNEVFTPVDLINARtlssvinsffg
>Protein3798 64
kVFNVLETEAAGAAVMRLTGDQEVRldfgnsmhqirgldldgdgtieadgmennfaylea
nvqv
>Protein3799 34
TVAIIGYGSQGHAHAQNLNDSGVKvvvglrkgga
>Protein3800 150
frrgrasdyltqlrekqkarriygvferqfstyfdkaerSSGLTGTNLLVFLESRldnvv
yrlglaesraqarqivshghimlngrktdvasalvrpgdkisirpesmkrsffkalrqel
edrrvhiprwlsldtrqisatvlnlpardd
>Protein3801 49
iiygvpvtcengvytrIEGLEVDAFSRermdftlnelleerdgvkhllp
>Protein3802 410
LYWIPFLASADVERamgqlmrLYWIPFLASADDSEGQVGLVDQLLGEDLVAFRDSEGQVG
LVDQACPHRgapmvfarneeggirciyhgwkfdvtgqcqetpaeppgsamtsrmtETPPP
LPELEWNMVPESHSVVETPPPLPELEWNMVPESHSVVTVRvqecnwlqalegeidsahaa
ilFEVQPHDAGISIAARqdlspkFEVQPHDAGISIAARrkdgtehnyvrvnqflmpfwtl
vppqmqypelsghawvpiddhhtlaimfsytpdqpfyeksrklfkdgykgretghhshga
yearpvtvpyhrywsrfnrgnaynydyqtgSQEHLGSTDAGIVRvatiydrSQEHLAEGA
EPVSAAKrlllesakKLAEGAEPVSAAKpssfmmraisvtipagsdwmel
>Protein3803 192
favdgdasglgrTPLSTMDQTRkqakLDFDNTPATLIGAAGSGWDTLRtmlqlavvalas
eqmggaqecldsavqyakdrvqfgrpigsfqaikhkLADMLLEVESGKsaayysswcaae
mndeltsvsslaksycseayfhttaeniqihggigftwehpahlyfkrakssellfgdpt
yhrellaqaigi
>Protein3804 68
msprdskgipgpleqsligskINPVGDVDYTNPIGIYHMGRsydpciscavhtidltgkr
apntlril
>Protein3805 54
panqvkgldlngngrvenngleniitgraanfeivdayarNPLNETDRtsnflg
>Protein3806 70
aavariaelaidvdskEQIAQVAGISAADVEIGEAIAEAIDKvgkdgvitveeantfgit
meltegmrfd
>Protein3807 38
theyesktlakAFTEITGITVKHDLIQEGDVVEKlqts
>Protein3808 17
ilrISFCLWWWVIRlen
>Protein3809 29
GELLDANTGEYSGVNEVAKetfkwrvrkg
>Protein3810 33
nnekrMLQEAVDSLFDNGRrgrpvtgpgnrplk
>Protein3811 20
TENVIVEEVATGYRilvlrm
>Protein3812 26
VVSGDNVETAASNAVVAQDKilynat
>Protein3813 141
mknfgltadsdpasagflaadffkssleagkgfgeivteavnylsaatvpaefqatadll
nnkALVAAQYSLDHSSTDLSDLQTVLSGVTATGPKttaeaityldalglgpnpgntlalt
fgadslnggagndifnagvvn
>Protein3814 102
gfdpgeagfiappenasdieivvspdsdrLQLLTPFEPWDGQDFAKlpvllkglrqaara
aegsgkghhrphfhggqmaevpgLPTLMDVPHLLGIQVDSYR
>Protein3815 15
QINVFEGERwrvvks
>Protein3816 48
madiprVVTGGVGDAHRyqpqnmfagsntagvsstginplytavkhvs
>Protein3817 54
lndicfvfvakgiqifkvfqnsfrthigshdddrifkIGNSSFIVRkstviqnl
>Protein3818 42
idlgvansilvkVNQIGSLTETLDAVDLAHRhgytavmshrs
>Protein3819 91
mvstsgptgaetgsynrVSSNSSYLGFKgsealgngldavfqfensvtadaggmfgaard
tfaglkGSYGSMTLGTQTTPTRllgtqidvn
>Protein3820 63
minrVASNHGGVSVFAGVGERtrEGTDLLIEMGETMLGGTDQSVLTKAALCFGQMDEPPG
VRl
>Protein3821 31
hakgdlrrarAAAQNIVPNSTGAAKaiglvl
>Protein3822 34
taetpspteiifksinkHLLGQVAANVRafrppe
>Protein3823 35
asidenavhgsdseasaarEISYFFSAIEVAPRtr
>Protein3824 57
qfrIFIPSEGYDETFIRstyilqlkwnnrppmvngstysvqvnvkvgteysgfcgqt
>Protein3825 120
LQSGESGQTSPTTKgntanfgwtddsyvdvirLQSGESGQTSPTTKnVVDAGGHLNTTRl
vitgnadleitntldanirVVDAGGHLNTTRdlradlildlsnssdgilfkderaywtdd
>Protein3826 46
tfagdplqhyvtvgaakGYMPSAAFDPIFYRaqyadvqslngadll
>Protein3827 13
kLTESGATGPDGK
>Protein3828 99
fnqdpdgtgvyprikIQEYGAFLQLQRklfkdhlkiqasvridknqnfklvvrqksefqi
sgfsacGYGGATGRhafygrgrglchrqlpasqhlqlhr
>Protein3829 92
eagkyalklaalakLISSEDATPALTALNKLASDIADGNFDGKAGESAIGTYTSANLDDK
iqaninamiaannlsglninvssfnpafgniv
>Protein3830 43
vkivkvnvdenpataqkfgvrGIPTLSLFKggqiaatkvgala
>Protein3831 121
GWMGMEIQMSVELFFFMSVSVSMLGMYAIFSKkslvvrdkkeleitwatgvtittfltts
myaiyagaynwlfmwafippflfgiiqcmifvnlvepllsattsetkeegdskivnisqr
r
>Protein3832 176
vlvagsgcdaaaqaaaqiagvskVLVADNAAYAHQLAENVSLLVAELGKayshilapatt
ngknfaprVAALLDVAQVSEITKVVSADTFERPIYAGNAIATVQALDAIKvitvrttgfd
pvaatggsaaveavasatdagtskfvgeelaksdrpeltaakivisggrgmgngdn
>Protein3833 46
mvgrlnsdtrfllslgtkslefstlyklkrFSSLSNEQALAQIRsw
>Protein3834 327
tkaepqadgsfkltgtkIFISAGEHDLADNIIHIVLARlpdapkgtrgislfivpkfmpt
aqgtvgernavscgsiehkmgikasatcvinfddatgyligepnkgleamftfmntarig
tavqgvahaelsyqgalayakdrrsmralsgkkepekvadaliyhadvrrmlltqkaiae
ggramiyfaaqyadhmtngiiendkqkyehwddklgfftpilkgfltelgleaanigmqv
fgghgyikehgmvmvilknmvwnkllvmpvAGENVGLLIRassakmssvgrsssspvrsp
rtptsrpmssscprtrvagtrrstttt
>Protein3835 21
TASYNMGINPGLKnstygfdf
>Protein3836 31
kfrkTETDTGSPEVQIALLSARismltghfe
>Protein3837 515
lntrnyatedpttkvqtvadgyrknvigkatinagvlevdsigkdlggaavelaggdlki
nqtsnltltlagtggaidttgstvtvagisgddtasglkksgngtlvivgdnkykgdtti
sngkvqittakalgedgstlvldggvlqvagtgaaitldkaakinsangtidttdrdvsl
trsvsgvgqliksgsgkLIMTGDNTFEGGVRikegvlevgedknlgkSGSEVLIDGATLA
ITGAGSATKPNTLTRtitltenggtvsvvsgeatligelqldkSTGAVAADFTKSGAGVL
NLTQDNAQSDFKgntiiqegvlgvnsinnlaegklfldggnirtnaqindfnkeviinnt
ggidtntfnttvsgviqgvgafvksgegtltllgdkiyaggtvvkggvlavtshknlgsv
ntnitldggglliadhldsngqidnlnfnigtvadgrdivvnsgngsldtnghsstissd
ikgvgvltkkgegilaltgnnagltggvtiekgtl
>Protein3838 133
ktagrgtkgqharNTVPVAFEGGQLPLFQRlpklrgfnnpfrveyqpinldtiaecglde
vspetllgiglvgkgslvkvlgrgeidravtvkahafsasaeaaitaaggsverldlpha
vrpafhgsahtnr
>Protein3839 98
mgssenyhkllepladklgaalgasrAAVDAGFVPNDYQVGQTGKivapqlyiavgisga
iqhlagmkdskvivainkdpdapifqvadygvvgdlfd
>Protein3840 33
rFLNLELSALEADGKgkvvssprvitadqiqav
>Protein3841 72
mtvtnrTGSPMTNVVLRrqvdfdidtgggagwagfisnhsrtrGTVAAFHDPVEAPAGKe
shgimmmlqspg
>Protein3842 33
fnaatqkMDVGQPTPVVITVYSDRsftfvmktp
>Protein3843 21
meaqrCGMPYVDQRwlggmlt
>Protein3844 23
GMVQGMEDMVGGGKrlklkchcq
>Protein3845 104
mafckefnaatqkMDVGQPTPVVITVYSDKsftfvmktppatfllkkaagikagsprpnt
qkvgkvtrAQLEEIATTKkadltaadmdaavrtlagsarsigle
>Protein3846 19
llvkETLTYGASVNTTAEK
>Protein3847 104
epgdsrdltyndllaevsrAANYFTELGLEAGDRvaiympmipeaiismlacarlglphs
vvfagysptalrnriddaqarlvvttdgqwrrgksaplkeavde
>Protein3848 56
msdsahvapsgtgestdvlhaplviefpfsrTTGPVIGAFFTGLRnkkvigiraed
>Protein3849 35
msvsgndaivdwifvevrDGANFNNVVATKyalir
>Protein3850 58
tvqvvlpqvnlegeavsfngyavllttrTSIGGAALVPGPLQHYELRgasgvatlvys
>Protein3851 88
taaralaallpplevvegcrfscdptrpdlfcdecrdrllqlgklpethrITPFVDLPVS
ATEDRvvgtldiekaikqgerhfepgil
>Protein3852 24
LLTWADYAPADIVAQFEKrkrlqg
>Protein3853 18
qsstlskAVTGDAGLIKs
>Protein3854 42
arrggvkrisadiyeetrrvlrsflrNVVGDAVTYTEHARrk
>Protein3855 89
miiawgisierviylkkagidkkkllsllkSQIMAGNIQGAVKVCSGNPTPVTRiiqagl
tkfnrpdnevqaamdeqalheipkleart
>Protein3856 33
ccssqcpsywwnpdkFVGPAGLIQAYRfivdsr
>Protein3857 65
TLINNMVVGVTEGYEKpdqqhgcwgdrglreeardrgrglprpaqgshpagvpawllplh
hvrra
>Protein3858 173
qnlkkAVQAEEYAVCIERamlwtqfsknknnkaksrpvfiaeatrhvlrnktveiypeel
vvgnftahrvggiicpemagiapmmeifkiptrrvnplnikfldriklaltipywltrnt
avlafdnnedqflhsittkivrvlrkDYNEALVHQLVVAYQANARsgnraqkd
>Protein3859 68
TPTATAMHALTIDHLSGGRmrspsticrgdgstsgsesrvrrwwrdgtgsrptdhwpghg
ntsrsfaa
>Protein3860 32
kqawayrqislllrrppgrEAYPGDVFYIHSR
>Protein3861 30
LLMQSLQINLMQMQIPKcvistksrmagwa
>Protein3862 16
makrAGYTAVISHRra
>Protein3863 33
akevkfgdsarqkMVAGVNILADAVKvtlgpkg
>Protein3864 14
FLEFVTGLRlapsa
>Protein3865 10
LGQTAAEVAK
>Protein3866 70
mnkAELIDAMASESGLTKadakrALEGFVNATSGALKtgdrislvgfgsfsvskreartg
rnpqtgkeik
>Protein3867 41
agvdvksgsfpfavngrALAANDSQGLVKfvadaktdrllg
>Protein3868 32
dgaefnnassdrLLGFPDVSKvcmlqsfhqsa
>Protein3869 109
LVIPLEPVIELGDLVIPLEPVIELGDYRnlrveqdaavideeqinsrleqyreqyaawsd
vtrpaqygdsltvdiksniadgditvldetdwevtldedtpmepkglde
>Protein3870 40
mtelckYIGADTDVPAGDIGVGGReigflygqyrkirnel
>Protein3871 63
gveqlkkeiqaltdnevflniqevrkAEINAQLVAENIATQLERrvafrramkksiqtam
kfg
>Protein3872 48
itnytvgrTGATEAASAAAILGDGIIRidlgwnsyrgyrgdtlgessd
>Protein3873 84
gfgrqkghtelyrgaeyvvdflpkvkievaigddlvdrvieaitkaantgkigdgkIFVT
SLEQIIRIRTGETGVDAVpitely
>Protein3874 47
nnapvavaaavkadptnaksitsfaiakAPLQATAITSAALRavttp
>Protein3875 101
yrydfgdtagltpllkMHTLGHGFIPESIHAGGLRyhgmsplvshvyneglveaisttra
wsrrsrfrrpnasqgrfsspgPAAAAPAAAPKtsrctsccr
>Protein3876 54
mgysfagpiqttfvvspdlrpgvfeveathkEGDGSPVGSLLLPTGDRvplgqy
>Protein3877 97
haaqsayttgyvahvptagtkavviglprMVMSFNVGAIRAVGTSGEAYSMGGIRVTNFD
FSSTKVSIWGHKpdpgligienatlcvaflfggltwf
>Protein3878 243
mgdertnevffddvfvpgdyvvgelnkGFQYISQALDLERftmftyapikqrldvlteyv
qeadvlteyvqeatrdgeplvedevvrakmahlhteaavaralglkfvaaavkvetahrE
VDKPFLMPVEDVFTITGRgtvatgrietgvinsgeavdilgmgdvklsstvtgvemfrki
ldrgeagdnvglllrgieksqikrgmvickpgstkphtdfkaeiyvlkkeeggrhtpfhn
kyr
>Protein3879 32
hkgaksrsgysskrGFEGGQMPLQRrvpkfgf
>Protein3880 32
gaslehladttdnararLLSTTLDDATARvle
>Protein3881 84
myhaqekIVNVPGSEIMNTRggihnsvtravvkpthmiggyaqlsygfnyygtvgsnrde
fvilrkmnkvdwmddeaspagens
>Protein3882 31
yvqeylverylrdakITEIYEGTSEIQRvvi
>Protein3883 35
nkkEIDSIVAFLKtltgeqpdiklpilppsnnstp
>Protein3884 27
EASIGYTVPSKcvklvlvilyllklsk
>Protein3885 32
ttdafvgrFLQQFNARqldissrsgdliatqr
>Protein3886 36
mpqtrehillarQVDVPALVVFLNKcdlvddqelld
>Protein3887 14
QVGVPALVVFMNKd
>Protein3888 34
mqkLAEAGIETHFERLLNPNEVVVKkldmipvec
>Protein3889 33
erVLDLFCGLGNFTLPLATRanyvigvegseam
>Protein3890 71
LTLPGPDFIERgtaglrghchpqgSLAGLYNHGRLGGSGYVSILPVDQGIEHSGAASFAP
NIDYFDPLKag
>Protein3891 28
gdqseigepsifrLADALDSYIPTPERa
>Protein3892 27
mteppgararVALTGLTVAEYFRdveg
>Protein3893 34
mfvgtkkQAQEAIAEQATRvgmpyvnqrwlggml
>Protein3894 135
ltriatpeavdaideasasprgevrVAVAASANLLPVSAADQILTRlladpdsspdcsri
rmsacksALEITGVGYKaqlqgremsfnvgyinpvtytvpagidvkvdkqtlisikgvdk
rlvgqvaanirsikp
>Protein3895 33
vrkLSVDMSSPLTGLRrftrlitcattgtllrs
>Protein3896 65
mtisaqrsfesaelatapgqlriikrngtlvpydagkialaiskAFLAVEGGSAADSSRv
hqqvs
>Protein3897 50
cgragrrsglhrggrfarrAGGAGGPRlgggdclyrpaappyavsggghi
>Protein3898 34
yrAGMASILSQLARedrlavvdslsieapktrlf
>Protein3899 89
scrrrwsgalqplrsaghrprHSSGAGARqslgpgrggsgpdvdrdpprpgpglarrhhr
ggdggrhrqipagrrrcrhdglgatatwp
>Protein3900 25
mgicridqpskSNYGYYVRirwrgv
>Protein3901 262
mitgtsqadvavlvvaagkGEFEAGIDNNGQTRehallaftlgvkqmivavnkmdsdsvm
wseerfkeiveattqflkrigwktevipfvplsgwtgdnmlesspnmpwykGPTLLGALD
AVDEPERPSSLPLRIPLQDVYKiggigtvpvgrvetgvikpgmvvtfapvglttevksie
mhheqvpeaapgdnigfnvknvsvkeirrgfvagdakndppvgaddflaqviilnhpgei
hagyapvldchtahiackfael
>Protein3902 51
yidhfqdihagegeeagggaqgedaiwshrWYVNSTDIGVTGPGNNKlgga
>Protein3903 56
dgnevdweadefaarLIQHELDHLDGVLLLDHLEADQRkeakravrqmmmgergpd
>Protein3904 33
EAISANVAADQKlraptvsysfdngptananst
>Protein3905 125
SLTPAEFLRscqldvgkiaiaykksdkSLTPAEFLRqeakaaiglvcngkptdvvlygfg
rigrmlarLIIEQTGSGQGLRlraivvrktqegdlakrasllrrdsvhgsfdgtiavdee
neaii
>Protein3906 36
DGFIDGGFGGDNISRaiearsgriccgmpkkqancg
>Protein3907 34
tyirFDDNAVVLLNNNDEPRgtrifgpvarelrd
>Protein3908 34
dqvkegahvldvcvdyvgrDGVADMEEIASRfat
>Protein3909 36
LPFDVDELAETYLGEVRsmswprriwarsaiawcrt
>Protein3910 31
aeklcivcgvfihweaaddkkIYQYNYEATK
>Protein3911 39
mgdhaavtalewaiprAEQDQLAYNSHKnmaaaydrgff
>Protein3912 33
plgdfplstcrLMNDMHYPWLVLVPRvpsvrev
>Protein3913 14
STGHVYGAFQLRhl
>Protein3914 21
TQANEALDSFVAAVTKhknts
>Protein3915 54
qlqiikagdngdydivlrYEDVDSNGLRitvagavistpetlnntgsgvytmqm
>Protein3916 29
mdvakatakEAEDASVAADTAKtaalkak
>Protein3917 33
qvdsarGMDITIVTTARtnaegkalldgfkfph
>Protein3918 28
wtphtsgfvrWFLYLSLLRhqlrsqtpt
>Protein3919 37
rVEAYFDAPIEAVTRlqadvdsyarwyflvleakllk
>Protein3920 55
qarETVAAEAQRagvpfvdqrwlggmltnfktvktsikrlkemkaqqetglesms
>Protein3921 37
qaaapgdrtgdeviserITVDDIVEQFVSVVGKyhrr
>Protein3922 46
mdskvsgvvghlnsgtsipaskIYSDAGVPQVSPSATNPKytrqgy
>Protein3923 33
LGYMPPEQLAGEAVDARadqfafavalwealhg
>Protein3924 305
tanrHYAHVDCPGHADYVKnmitgaaqmdgailgaaqmdgailvvsaadgpmpqtrehil
larDYVVNSLKngslkmscedpdhpsnwprnmfvwrsnilgssgkgheyflkhllgtshg
vqgkdlgadqakpeevvwhdkapegkldllvtldfrlsttclysdivlptatwyekndln
tsdmhpfihplstavdpawqsksdweiykgfakkfsevcvghlgveremvlsplmhdspa
elaqpfgvqdwkkgefgvqdwkkgeidlipgkVNAATVSTHVLGRsgewtyndietttga
sigtv
>Protein3925 102
sltvvdnqertrVVVNLGELSGFVTRvegntlilkigkqelaalataavapapsvttslt
papsvttsltAAGVTTVVFDRggfrfhgrvaaladaarsggl
>Protein3926 393
mpqtkEHILLAAQVGVPRmvvfmnkvdlvddpellelvemdireeltrrgydgdntpiiq
gsaikalqddaegtaqiealmkavdewiplpprpidqpfllpvedvfsitgrgtvatgri
ergvintgdevdiistqvmrlissvcrkklsslfvqvlrcsvrslivTSFFTDFTAAGLN
TASPTRtrdgyiemiemgsiptdsafgsalthiggrpascaslelawlssgvwtatngai
dleaptgglfggaalvnvgdgtyinynadavdgfsasvlhtapgsdrpnltnangatpga
vtsyvfdrgrlitsnwltaagggvnavsavfdreavfneyavdpdlaassewvvtfptrr
yyvaatsavapftvgystaasglcervsgriyd
>Protein3927 30
mletglkVVDLLTPYVRggkialfggagag
>Protein3928 54
vpklskivinqgvgaavgdkkLIDNAIDEISRisgqkavatkskkaisnfklre
>Protein3929 103
lpagestikvrpflenptdqrTAIDMYIEVFSGTTRlggdddglaagqhlantsrgscvy
teaaftggavsvlvrrlsgtlptqdeinnsaglsppqfyhyev
>Protein3930 61
dvpfekrrspacglhrAHYPTIYRqrrrtplsnlqphqptlgrefpvslatpanggrtek
t
>Protein3931 60
qaivglgllclgatqavvaatdisklprvkQTLVAPPNVPAHEQTSKgpkvveitmetqe
>Protein3932 27
mklkriaviddrTAYGQGVAEVFSKna
>Protein3933 128
akkFSELAGDYLGTRkdlvltplmhdtpaelgqplepkdwklgelepkdwklgecepipg
kTDEEADLFVAAATDEEADLFVALVDVPTIPAALTLVDVPTIPAALTTPLSLDNERwqya
vinlglfd
>Protein3934 32
grarFENVEEGVTVAKqvdevtglstlvvidp
>Protein3935 37
mkrrNLSQQDLLAAAKtyvptgkrdefvvfssggqsg
>Protein3936 28
tkdgvtvakevelkNPYENMGAQLVRev
>Protein3937 39
VGGGESTSSTDDSGSVRgfhhepglrhyqtrpcppcapa
>Protein3938 77
mpkteidkrvkNAADILGILQLLDRkpkqlsggqrqrvavgraivrepkvflfdeplsnl
daklrvqtraqisklhr
>Protein3939 18
IVEIPASNIKegdnkstl
>Protein3940 34
npkTGTVTMDVAKavqevkagkidfkvdktgivh
>Protein3941 22
gsagpprwqarATGFPIAKsqp
>Protein3942 77
tgaagqigysllfrIASGAMLGTDQPVALQMLEITPALGALKgvameledcafplltemi
qtddadvafgdadvall
>Protein3943 33
asgvslrglgtnrTLILIDGQRvisgdvnqipa
>Protein3944 50
GGTVTQLASGIMEGSRptgkrhhgrltlgverhgrhgwwlqgyfydgipg
>Protein3945 39
lninitetaqsylrdllakqnsegiavrIFVENAGTPKa
>Protein3946 30
pnglkTMVSPSLSSKhkltsgirsqgsvks
>Protein3947 516
vissisyslvgkELENIVLTGTKninatgnsqankltgnssnnildggagndtldgglgd
dtyivdsindvitegdnagndtvmssvsyilsnlnlenlqlvgvqkidgvgnllnnliig
nsndnklignagndtllggagddtldgglgddlmeggagsdlyivdsiydvvkelaltgt
dtvqssvsytlgayvenltftgsedligngnelnnlmignsgnnaliggrgddtldggag
ddkligglgndtyvidseldviielenqgvdtvqssisyalssnlehltllgfsningtg
nagnnilrgntgnnvlnggegrdtliggegndtyiidnsgdiiieqvnegndtvqsyisy
nlgnnlenltllggdslsatgnslnnhiignagnniisglggddtleggagddlyifgrs
agidtiidnsgnnsllitsgliaqqvtfskkandlevaiinsndkviikswyenssyrlh
diqfgdgtmllgatiealananadgdngntgsssnd
>Protein3948 64
mveewcagsdgrLIPLTIVQLWDAELAAAEIHRnaergvravcfseippylnlpsihtdy
wepf
>Protein3949 77
sisggfgeiragrdytpnfyntsaydpfgtngvgsagnlvfvggrAITPVALAATPFTAA
AAAGAVASIASPNAVRa
>Protein3950 53
asfaqssvtaygiadiwlgtvkaggvrttkLDSGGVDTSRwglkgsedlgggl
>Protein3951 36
aelarYGITSNALAPSARtlmtegpfaemmkkptdg
>Protein3952 51
magkadiveyvagnvdgltkkQAGEAFDAVIEAITKglkkgdrvqipgfgs
>Protein3953 19
AYNEDLVHQVVVAFQANAR
>Protein3954 109
aakvetaldalladhdpkaegyeefrghqfdaglawvqypegngglgvapqlqrnvnrrL
AEAGAPPMDLSMFFIALAGPTIVTHGDEAVKqrflrpmftgeekwcqlf
>Protein3955 52
keeyrifeeaarsrllsllkGQEVNGGSGFRkgdvlsednlaglkldqwfdi
>Protein3956 30
DFLTTGATKlvprrkmppgtscsgqlvris
>Protein3957 106
mgvseavadkkVMDNAVSDLTKiagqkpvvtkakkaiagfkiregqaigcmvtlrgvqmy
efldrfvtvalprvrdfrgisgrafdgrgnynvgvkeqiifpeiey
>Protein3958 53
mvtvrkisnevgverIFPISSPNIEKievnkygkvrrarlfylreakgkdari
>Protein3959 33
tqkagvdgrLFGSVTNADIAEELTKngfavtka
>Protein3960 41
graktyesivkGENMPTPSIPESFNVLVHELRglaldlkfe
>Protein3961 24
mldgkkSVAEGILYGAFDVIRdrh
>Protein3962 58
qfhnyyeeaarrsgkTGDNLLQLLECRldnvvyragfartrrharqlvvhghflvngk
>Protein3963 14
FYNDLGYGLHELVR
>Protein3964 32
vfylhsrlleraarVNADYVEAFTKgevkgkt
>Protein3965 83
cwneqnkayyifkgsakLEVFVSSHPQNDGTSRhylrifsglmmvpatnkehfyrrcmei
sdqslgvkltvvpnaapdkdwvy
>Protein3966 84
rssgprrrccgsgrpacdppgrpgatsaatesgrpprwpgprPGRYRWPSNRRRRSARRC
RASGSrrrrcpsgwprrrrsetgg
>Protein3967 124
VGPEDGQALLDELHAIKpgppgrtarnqgpaasprnprqacrcgdqrrrarrwpgnrtGV
QIGLPEVSLGLLPAGGGVTRrpaMLGIQGALMGVLLQGQRcthgraaagsaqqpdqgqgn
rpre
>Protein3968 204
skgpkivevrlettekLVEVAPGAKvwgltfngsipgplivvnegdyveltlvnpktstl
ahnvdfhaatgalggagltlvqpgeevvlrwkaikpgvfvyhcapggtmipfhvisgmmi
pfhvisgmngaimvlpkdglkdskgkpykydkDIADAITAAGVAVDKlevrlpngalrnt
gvytialhlhsdvvaqvsltivse
>Protein3969 37
dlliideseaakNNSFNAGTGNDRieyqndyatdaae
>Protein3970 71
mnlpafpsnllkqikganypapkAILCVAVEGAQVDFDNALKiegryftslacgkesknf
ikafffdlqki
>Protein3971 31
hswlnrLLLPDTVGTGGDSHTRfpigisfpa
>Protein3972 22
mnkVDMVDDPELLDLVEMEIRe
>Protein3973 51
eaeralvvdaykqrigelllgevkkitrDGLIIDLGNNAEGYLAReqmmpk
>Protein3974 33
vrassaaaglrlrTTAVWWPVRtacppphasgg
>Protein3975 209
mvfsvgttvagttpatvctapgasvravlgagtqisanaffvdvagrSVAFTPVIDGPLV
LSAAGAANLTTLGPTSLQHVAGAALVRGTAPVAAELVAAPAVAGTNSNVLWGRanttsms
lryfidtsmslryfidgtvnsgndtrFDDALHEFDTIRGVAEDVTDIILNLKDVVVSSES
DAPVVVRsssapsrtprwscasmspvppr
>Protein3976 47
gdqseigepsifrLAAALDSYIPTPERAVDLPFLLPIEDVFSISGRg
>Protein3977 44
airETLNADIPLTIDHFRyfagclrsqegalsnidentvayhiq
>Protein3978 58
miiytsgstgqpkGVMHSFEHATRategmvkelknrvkvkgenrvmsylplahvfera
>Protein3979 12
kEGNLHCLDAKi
>Protein3980 60
dvddpahalgsreaqqrlrewhrprsvarrrEVPGGPGRhpieppcaiqrvlpredprph
>Protein3981 46
tkVTASNLNLVGGDAGGAPNPDGEVTDEVVLGALSKvisltgfaav
>Protein3982 28
DLVEGAPKrsrkaprrttprrsrpssrr
>Protein3983 52
iadiavglnagqiktgslsrsdriakynqlirIEEDLGDTASYPGRetfynl
>Protein3984 30
ivaaearragvpfvdqrWLGGMLTNFKtvk
>Protein3985 91
pgakagdrvrYVQFTDSMYNAPATPYFRsyfaainfrgvdpgtlsgrqivearerdmeqc
akVQMETEITDPALSGMRgatvhghsvrlqe
>Protein3986 307
ntpglsqgqkykkhgikASHTAEVVLDDVRipgscllgtkeqldeklarareaktnpqpk
ssgkqpamatfeatrpavgaqavgvaraayeyalqyaqerkafgkaiienqafgkaiien
qaiafmlsdmiteidasrllvwraawlsrngeyvnaegsqsklkagrtavwvteraiqil
ggygytreypvermhrdakAPGYAGGATEEVRrlcrrrhrggaaqqprqavelhvgglsa
sravpratrglcalrhrsggtarrgagrtrpgaqrrqhrgpdrghgdgtgdrhvvrrrrr
hqgdlev
>Protein3987 51
mrAEMSLILESLGIPVEVFHHEVAGAGQNEIGTRfstlveradwtilqkyv
>Protein3988 32
ITVVATPLRplvlvavlvearlhtrvrdprag
>Protein3989 38
NTGTAAAVNVDYRTFIAYTGIDVSPYSINPGYIQSRgl
>Protein3990 225
restidtttgirTYDITSPADLAVDLGIDKvgassfavgimnadnvvldlelsalqsdgh
geivatpkvltadkqkaliasgkQIPYQEASSSGATAIKfinaelrLEVTPSITPDGRvt
psitpdgrvnmelfinkdsagealgngsltintnrVGTVTPDVATAVRnakagqvqfrvd
kagivhstigrrsfdsdklkgnlaalvdalakakpttskglylrk
>Protein3991 103
aalqkSMLFGADDVAALRqsrailadqteaildvwygfvastpelvvffgdtrsgqpdga
ylaavrkrfalwildtadakydqawldwqyeiglrhnrvkknk
>Protein3992 33
mtttqkqdifkEFGGSATNTGSVESQVALISHR
>Protein3993 33
kIEQAFELSDAAAERsaaacaialnkepiveym
>Protein3994 32
mgliyedgkYVTLTDILGAEDAFGDMDFKvag
>Protein3995 51
mkakkkpldvkTPADFGVDVTPRiktlkveppaersagikvktveelvakl
>Protein3996 20
mprLDGYQTCALIKknpkfs
>Protein3997 32
veslrvvtpvgalenrrLPGSGAGPNPDRlfi
>Protein3998 24
mlrQMDQLGMSSVKffggdgictt
>Protein3999 31
rlvvftglsgsgkSSLAFDTIYAEGQRryve
>Protein4000 15
DVSTDNTAGGELNAK
>Protein4001 60
veaadaaldlqkaldavdkaeaaadtartaantaatkATEADVAADEAADEAAKaaeavt
>Protein4002 33
ldalkYGAPPHGGLAFGLDRivtmmtgaesird
>Protein4003 67
mqrfiygerNGIYLIDLRqtlervrdsyifvrDLVADGGSVMFIGTKkqaqdsvqsyaer
cgmpyvn
>Protein4004 27
makltadelidqfkELTLLELSDFVKk
>Protein4005 32
mahidagktttterILFYTGISYKigevhdga
>Protein4006 34
irtiwndgerfvkSYYPADFQGKyylagdgaird
>Protein4007 91
mnvsghrISTAEVESALVDHAAVAEAAVVGAKdavsgqvivgyvilrGGNEPSEELGEEI
Rqhvatklgaisrpkaviivpdlpktrsgki
>Protein4008 76
vvvraqttttdptngnnlangtvqidaqrSLAVNAANQVTAKvgvtrwesnnsrsdviie
dvrigneqktkdrkst
>Protein4009 23
QIVVNPIFKpstaapsspairsm
>Protein4010 29
VSGATFLQTNSGVFQDTRdhatwypffnr
>Protein4011 48
HEHDLAADARparraaagggwrperalrdpdrgrarvlrrsrrgrdgr
>Protein4012 40
qksavekglakqfpiiltsgrLVEYEGGGEETRsnrwlae
>Protein4013 31
mkAIVFDEASKgqrydvtdipadmkdaadaa
>Protein4014 59
thpipdlsgyitegqivvarelhrkGIYPPINVLPSLSRlmnsgigadktredhkavsd
>Protein4015 57
TVSGVGQAVAGTNGGQGRfapfpvsarplpertaaraatrstwrscrptprwasstt
>Protein4016 75
mssftprtgetlkralaeafsedqvavitgggivsdafsrLPFNQMTFTGSTNVGRtvma
aaaenltpvllelgg
>Protein4017 125
mdvgqaksakkYMETQATSLEGLLRklaqetrdvewegpdakrrrmggprrqkvqgyraa
edrgvrqkggqgFGIIPELIGRmpvvatlgeltedamiqiltepknalvkqyqqllsmdg
velei
>Protein4018 100
trakiaelkavrlcvnrtnchiyaqiispcggkVLASASTLETGVRkdvpnggnkaaati
vgkliaeraqavgveqvafdrsglqfhgrvkalaeaarea
>Protein4019 27
FDSLDAEGFISGPISDNVGFRfrqpgc
>Protein4020 17
QIVTNAGEEASVIVNKv
>Protein4021 20
LAGADEVCAPLAKpigpnie
>Protein4022 17
VVNVGNTIVDDLNGLIR
>Protein4023 373
maeaeavaaelglpaiirpayilggrGTGIASTPEEFTRlaqrgleaspiseilieqsil
gwkefelevmrdgadncvivcsienfdpmgvhtgdsitvapvqtlsdveyqtmrnaafac
irrvgvetggsnvqfavnpangdlvviemnprvsrssalaskatgfpiakiaarlavgyt
ldeipnditektpacfepvidyvvtkvprwnfekfpgvpevlgtqmqavgevmsigrtfp
eslqkslrslesghfglgadptevalaevdddelagrvvvatpdrifevgealrrgwgve
rvaeltaidpwfldemaidpwfldemltiyeerptlraataesldrrgwrrakrDASATA
IYGSRgangvili
>Protein4024 513
neiiaaanvytakthgpdrIIGFSPIPAMSMVSYAAGARylsliggtcmsfydwycdlpp
sspqtwgeqtdvpesadwynsayiiawgsnvpqtrtpdahfftevrykgtktvavtpdys
evaklsdmwvhgkqgtdaalgmalghvvltehyvrhqtpyfqdyarrftdmpmlvrlvkk
dglwvaerqirasdlpdnlgatnnpewktvaineannqlvlpngsigtrwgekgkwnlee
kalsgektklrlslighpqqevvsvgfpyfgniphehfvhtshgdiiprdiaairltdsk
geemlvatvydlflanygvdqgisklnvaldydddvpytpawqekitgipraqviqlare
fsetaaltegramvivgaglnhwyhmdmiyrsiinllvmcgcvgksgggwahyvgqeklr
pqtgwaplafgtdwvrpprqmngtsffyahtnqwryfyahtnqwryekvqvsellsplan
esdwantslidcnvraerIIAFDEEARrglerg
>Protein4025 331
klaagikgvvannvtlapvgagytvkLVSLGDVPNENSAVSGKggtgalenvvatvttda
ngafsfdkieslrnfridamsangaelgqedvrspadgqvktlliqraadappgpdlrtv
fvattdtlaprvlkatpengseiapgsnvtvkfafsepikqtaatkgltpssaatslynl
iqvnflgaktgniahslswnatfteltvtiptvaaasnyiptvaaasnyqvnlrpaadil
qdeqgnnitfsttdptdgvvdfstngaitpknvstlrvpnsgtldvgtdpildwnavsga
ksynvyrakTLLLGPNCPGLITPDEIKtapa
>Protein4026 33
vsstfdepaarHVQVAEMVIEKakrlvehkkdv
>Protein4027 19
dkLGVEQVVASLRanghki
>Protein4028 15
vggtvpkEFFGAVDK
>Protein4029 162
ASGSISASGQNPRASGSISASGQNPRfnsvkidgvsasdtfglegnnmptkrqpvsmeai
ealdinlsnydvtmagasgasinavtksgtnefhgslygtfrdgdwfgdnpvgqpfsgfd
keqtygftlggpilkdklfffanyekyeqftpgtdisasplg
>Protein4030 33
aftgststgrVIAQAAANNLIPATLELGGKspn
>Protein4031 67
tggvtvekGTLSISNDNNLGSPSARltlkngttldttqsvsllgreitltsgdvtlqqha
nnvilgq
>Protein4032 98
mgalqeritstdkGSITSVQAIYVPADDLTDPAPATAFAHLDATTVLSRaiselgiypav
dpldststllqphvvgeehyrcardvqrvlqrykelqd
>Protein4033 26
mraleqplrEIAANAGDEPSVVINKv
>Protein4034 132
mlgangagktttlrALSGLVSASGTMNFKgksilgdradkvakvgiahvpqgrgtlsdlt
veenlavgaylrsddqigaylrRGRYVEYNLVYDRGTLFGLQTGGRtesilmslppqvaw
rydwqpepgtpe
>Protein4035 32
idlvcpfakggkvglfggagvgkTVNMMELIR
>Protein4036 44
kslsrecdfealrvvkAMPNWIPGKhhgsavsvqfrlpiefqlr
>Protein4037 45
grrGAGGGASGRgacglraarhapeagrrraaaraaaaaaaarag
>Protein4038 165
mdidddnnqgvdlsaifgasllsnalintngtislggltigvydrdldtrnrdaltptag
gnstgsntvyydvdevngiftvtwddvgvypknnsrLNAFQLQIIKagdfsskslkqvit
attisssvAMLEDIAILTGGKviaeevgmaldkvtladlgqakri
>Protein4039 161
mtlvhiaifqetigettcpgrIDQFLNPYYEQDLADGVITReeakellgafcvkicetip
vwsettgamlggmtswevitiggqdsegndatnelsfilleladelrmrqeladelrmrq
pnfhvrihentpkVTDYLVAAKVPMGASSFGATFVSRpmsk
>Protein4040 31
dyiralgeaykaeqgpaakDAIAQILTNSRm
>Protein4041 31
mkailadiqsgefvkrLVANVEGGNKeleql
>Protein4042 16
ALFTDEAPLKscpvhr
>Protein4043 22
meakDALWEVQRlmallgdpes
>Protein4044 29
ANFITDGFTPSVSTGVVGSSKlqvyqlvl
>Protein4045 26
DAWQTPDNVARrmshcrvqrrlnmnt
>Protein4046 119
ktflnyssleiklsiviptwneelnierllihllanckkteiiivdanstdktieickky
evrifhssiksrAVQMNIGARnakgevfyfvhadtippssfyddifnvidknilgffrq
>Protein4047 52
iigrgltakarESLGLPVSTLFRlpavpkghgkgftlaqkmvgracglpegq
>Protein4048 286
ltatatvantsykstdlqinqaikSAINNDAVLSKllvaqdgpantlvvtalsdgarvvg
nldvsftaptvasltssivtafntangtaydattlngaivaniatitagdyfdafatsty
dgtavpvaaavidganslstsdntitpgvgddvivlgttvgasavlssnevvvytlssne
vvvytaafgndvivnfaagavfnadvlhlrtflgstatsldnnagvagavastdslvaiy
gfdntgtaltgvrndsaaevakWFHLCHIPNIRivnymsmklmevf
>Protein4049 138
mgfhdrqihsrryepadygryrilwqaihrdgpqavqaaqdhhlqprraetvrdaklgtv
rqpcrgpavlhrrcsrrttvdpgdgrgrrggarrTNIIGAENVINASMASGVKhhrgger
hqcldgergqtrdrpvhr
>Protein4050 48
tslglkeakdlveaapkavlegvpkdeaekakEALEAAGATVELKhga
>Protein4051 50
mnharVNVGLEGVGIAERayqhalwyarervqgkiigdnsgekktilhhp
>Protein4052 54
wkkaeeylkagkgkkvpvrYAHNTYSDETHSATSEIKtevtvlsakelkdicyf
>Protein4053 520
mkTPVQINIDEIRkpdldarLVAEGIASQLEKrvmfrravwgmipkgpavwgmipkgplg
rviikklkSIDSLIPIGRgqreliigdrktgkttvaidtilnqaglgvnciyvaigqkas
tvaqtvarleaagameytvvvvapasdqapfkylapyagcamgqhwmdnsghalaiyddl
skqaeayrqmalllrrppgreaypgdvfylhsrllecstctaacssgrpscptsaIDDST
ADGNSIARagvlsnkavfdynnggggpvitgqqtnivdftvtptasvvannasgstadsg
andivapneasvyqgsvvtfnnwihntgnsadtfnvtytngdaflnnifpagtsfqlyqa
dgvnvlqdtnsdgipdtgslpvggeykvvlkatlpanysgavnynvtkvarsttdptkfn
tvtdtltniitnvadlsnntasgyasgtlggggatgagtvtdpatgagtvtdpatalpvn
pnnawgvkADLCGQPFAFAPEIVERagkccftpyqqrrhr
>Protein4054 29
ILPVEDMPFLEDGTPVDVVLNPLGVPRae
>Protein4055 92
mvnrvkkvipnakLVYNNSPSFNWTLNFRqqaydamvaagqdvdamvaagqdvsaydrak
lmskLIILGSGPAGYTAAVYAARgnlrpalit
>Protein4056 59
mvrrsstvtferiahlqdrIATVNGDLLDQASLIELLRtyrphevynlaaqsfvqtsfs
>Protein4057 82
mgdevritviaagferWDDGGSPPAVQADQNAPAARPGSAPPAPAGPRerpqapgevpia
dvfgdddfldgdddfdvpsflr
>Protein4058 62
gtywvaadvaiqhigkqaggldklkgkkIALVYHDSPFGKepipalqerakmhgfelqll
pv
>Protein4059 21
hylpkINPAFLNFRyhnqyni
>Protein4060 98
lpwgdlgvdvviestgffatrDAAAAHLDGGAPRvivsapakgadatfvvgvnddtfdpa
khtvvsnascttncfvpmvkvlddafgvehglmttthg
>Protein4061 53
fiptvakrgaaiidarGSSSAASAANAAIDHIRtwtvgtdegnwtsmavpsdg
>Protein4062 48
qtnysaakagvigfskalaqelatkGVTVNAIAPGYVGTKmvmaired
>Protein4063 30
mddasankAIQALDGAEVDGRalkvnearp
>Protein4064 13
VINCTPTQAQSRl
>Protein4065 66
agsdtlwltnralgtkTAADVTTDNILRfdlnsqdidtangyggadvgtkdatpndnqdq
tnykaa
>Protein4066 19
mehkdvhrLVYDIMNDKqr
>Protein4067 79
lhrNNSEFSYSAKFGGVSGTLGYVTEMDLGGTAGTTSKVDANLIYSGGPLTAALSYNKLS
SAGDGNYALGGSYDFGAFK
>Protein4068 32
qkakkrylapdpvygdplvtrFVNNLMIGGKk
>Protein4069 38
kissgegverTFQTYSPLVAAIEVKrrgdvrraklyyl
>Protein4070 45
agyitttattvagapngtalffqlrAWEAAGGASYESAFAAGKla
>Protein4071 1765
DIDLTHVLSTGPILCVGDSSKkdidlthvlstgpilcvgdsskenagrcdfvcatgwmdc
dgsplngcetnmqgkcdscvfmadvqcgknkcvdctllegtllsdyangrfasasastcl
pynlsvdkrvtdyycdtsvhylnprfdapnghngacqselcrdlddnwengcesaqgygr
grfyyygdefntdaylvpyvpnpyqarfyeyktevlkkdaqgayvnniindikafsavmq
tvfslahftdftvqyewekvvgdisgadgyysytptsytsgtiyadnmiqgtsvssrevv
llhyttdsplsidepaeaaamvlipepylmpqdcelsewsdwgictyeddcivfdyfrqt
kirtrevvkqatgggvchlpivedfyrfahrqgsqgnwieynsvtgfesvlqnqnfgtdf
qhggglgyrvdytgksytgnvhqindillwnpfqwnvtgtwsnaylyngasdaralawtg
neyrnqsdgnetqrdnayqyarlltcapkgtcpptntipkracnitawsewsqctaacdg
dwaggvrirtrtviegaaafgecfstefdedtgealvdnagmlyeedwqcndhscssydc
tqlrnptfaednhiylgadgiepqcdgrdwseyvngaafidfnrdggddnslyevgkldp
yqgnfplfwtifnfsydyrwpghclyeceegwfdcdhdprngcetngdfcsidaefdslt
qlthpilpwehphgectvswdnstiyrdctdynnqdaalrfttglcnywsksnaslygkc
dltcedgfvncfgdgcipvtpgaaafiaqteleycgskcidceqlnrfqygssslwtcse
neagndyfckstgcttnchdldgdyyngcetadyvqlpypevepfdvvysswstwtpcsh
adqcgylwdlnsgvgvfrnvpiqtryrvpvksaynggfydefsyvgkdaisidgmafpiv
adfdadtgrlgltpplseilgvplvqtpfyevkvcstlpapciectnqleglevhcvlse
wskwsacsaecvdriadpvshdihnlvdpkidefdptdydlaywvvnrqpyqirtrtvss
parrggrcpppgdtwqvaeahshvslhysnnpdvpsvghgyvnyaagsliddyntnamms
akasylvdirkcnsdlceypedcdalnyyypghfksivtcvedstdhggsalrsrcgnnd
rysvnsndfycnenngycsdnnddlrdgcetyvyptacgrtageydscnyaefrdcttlp
gvvspfaapcvnefdpkayangvsvdthyhvcdirwacdsrlctnelyhtspsdtwkdgc
evaryyqypfvtvdsafeynptpleygvkgnpislfydfvidlntsssradvewntnwlt
ftdnltlytlnastnsklfnidcsgllyyegeetitnvngavdvyycasegaiepeykqg
ttygypkgkpagsyalnagchligddweneyydlgfgcngvwgtptagmcvqkcadgyvd
adldprngcetdtfekatpedryvwvgncvapvtitspsscgadlcidcrnlpglniprg
tigglniprgtigsqtpnctlveewigripvlnendyfsiqyacgvatgspayqgevdfr
ntycptsrlcfdadgdwtngceqgrgyargsngkytmgaayddlfdyinffeedlewptd
rliientsdtnplrcdGPDAEPTEVRngqdqsdpdtvvhrfeaqaawfaqgvgawadrkv
qclgrhpgrpgpdqqgssphqrrgg
>Protein4072 31
rvarDHGGVSVFAGVGERtregndlivemde
>Protein4073 64
mpkkeallltrelaklerylggirDLESLPDAVFILDTKkediavteanklglpivavvd
tncd
>Protein4074 18
SDFNEQLITLDDAKpfrf
>Protein4075 16
mrAIVEGGEVIESLRe
>Protein4076 284
atgqdgitikvipgefrDAGNSGANLTAANAAIAAGYNRgvalqqlgyasgfkglsigei
rihdddgmgvkaagvvtadslnnsgaivigggadgasaydkkldstfvfthdassiqidi
dsvgsvavataaaataaataataatnvataattataataataagkaktaadaaktaadna
ktaadkaktqidaaktaaaaaaaavvgtpdatakaqaaaaalnaakadagaakadagtak
taadaaktaktaadaaknaadaakNGSAGDVSSLSTDGNASSRl
>Protein4077 66
masnyfakglkrsaltvalglcfvggvqaqtntagavtgrAASGDTITITNPATGFSRti
tagsdg
>Protein4078 31
gigfitsggkVTVPGVAGGSQAQVELRawkt
>Protein4079 35
AQPNEGSLLFNFIRirlsptkahyyltlyaavcvp
>Protein4080 26
madlasyfsqqkSAVNLADPALIAKg
>Protein4081 33
YGHAYVPLDEALSRvvvdlsgrpglvfnvdftr
>Protein4082 170
hfshkVWHETSPAVGKakfplvgdpthtltnafgvhipeeglalrgtfivnpdlrgtfiv
npdgvvkLHDEHVAEGQNTRqrLHDEHVAEGQNTRerlisegqtkhdelvgyaqsrhdel
lsigqarhdelissaqarhdeliatgeathnslledattrrdqmlaeate
>Protein4083 32
ikkaikldkgsatphsskvgkitrAQLEEIAK
>Protein4084 32
IGTAIEAMQTRsrpnrhryrgyadtmlgsrcr
>Protein4085 81
lqlghnyigtehillgliregegvaaqvlvklgadlnrvrqqviqllsgyqgkepsesgs
srGETGTPSTSLVLDQFGRnl
>Protein4086 32
msisgrDLYGNVVLSGGTTMFPGIADRcrrsw
>Protein4087 18
minrLATPLTLVGNTTLR
>Protein4088 18
kHYTEMVQEPEFAARdkg
>Protein4089 66
mtnvlrqraehqfqeelaalaaqdtrlkppqwkLSPQAVITYLLGGKldngveisakyig
nrrlme
>Protein4090 125
maakEIVYTETARklvlqgvdalanavkvtlgpkgrnvviekswgspvvtkdgvtvakei
elpdalenmgaqmvrertwarrwcakwrrrTAYDYTNNPKaaeaayfallsyqewdkslg
tdeaa
>Protein4091 70
miteidasrllvwraawlsrNGEYVNAEGSQSKlkagrtavwvteramqilggygytrey
pvermhrdsk
>Protein4092 58
mvrGTVTLPSGSGKnvrvavfaegeqaeaaraagadfvggsdlaeqiqggmmdfdlti
>Protein4093 33
maqqqarlqqiyrekIVPELMAKfgyksimevp
>Protein4094 121
mtakGNPADVVATNATSVDKvtiasafvsnvsatttttgttttttttttvvvnftadvda
adailaakYALSAPATTPVVANATVTSVAVTAGNKrqvtltlngalnpsttltvtgvkgl
f
>Protein4095 34
mshrSADYVAIAEQAEQDLRdlmnipsnykvlfl
>Protein4096 82
mpvnlrktgqnslgnkIGIIQVELSPPTDDPYVRlrnigyslrnvrtmvdsvapeaiesy
tlitnlvaqiaetlrlsnhmpp
>Protein4097 39
vhailetargvanveaiagasprMQGISLGPADLAADRr
>Protein4098 40
asgfrGEFQYALGEVAGNSTASRmfggfvgykagpidvvl
>Protein4099 44
npttvsltgdlstfttrendkPENAIIGKdkitglpkllcpavl
>Protein4100 22
grMPSAVGYQPTLAEEMGRlqe
>Protein4101 47
diwpsrkEIEETIASSINKemftssyatifdgdhrwqglntpegdtf
>Protein4102 32
aipayqdyiarSQVTEGTGLAGGLKteindnv
>Protein4103 108
mdlalkAGAPLVGLNDGAGARIQEGVVSLASYGGIFHRnvrasgvtpqisvimgpcagga
vyspamtdfifmvpgddrlhlhggrdlthvhhrprrgedVAAAGSAGR
>Protein4104 25
ssssatarparTTVAVDTIINQKef
>Protein4105 69
aegegrpigrlqldasyspvkrvsyvvenarveqrtdldkLVIDLETNGTIEPEEAIRra
atilqqqis
>Protein4106 351
aynslvvdnptaaanlvfhpqrGVALTTGSAANARtadpllaggflaidstgtptgaava
aqvtpllfdfpdlstpylvggtpttqavsltrafavasvnnefvtdptinattdwvfasp
trrysvaldydsadktddlrvfsdlggtnetyfhsgnsllntsraisqicvdvaepvyyd
reeresvstdfvispgipsnlefcgevsvvkfsdaggtstlgavntivdldigtfvdgwl
rigtpgntnrigggadlfdnglpilgsafvslpilgsafvsakapnvrSTAEDIELALDA
AHAAAAKwgrtppaersnillkiadrIEQNLELLAYAETVDNGKairetln
>Protein4107 84
mrldgkttintqthnsrLMGVMSGTGDLTKigtgslaleannsnyiglininagklvind
skALGSGAMTFATGTELATSKsiv
>Protein4108 32
tskgkgfqgvvkrHGFGGVMQQTHGQHNRqra
>Protein4109 40
mtvngsfapvsssnrMSATEPLPRfadqstaaaaasiaiy
>Protein4110 48
mkatwkvhiapadrpkkkMNNYNIENIFSTTLRdagqvalidgdtkki
>Protein4111 88
verevfpalaadralyalasdaywldagtpetllqanldvlagkrtfsgvgvhasarVHP
DAQVIDSVIGAEVVVAAGARversvvla
>Protein4112 77
rrrtwdllrrpssaspfgrrrrrrgdaepaearpstvppavarragsthnlassirrais
rrMIEVLCSSANERapv
>Protein4113 40
mryrFAVLDTPPGLNAQQAKewrmyvnydtsyaamyypwi
>Protein4114 112
ralaavvlgdankvryspltaqqrFTALQSGEIDVLSRnttwtltrdaslgmhfvgvtfy
dgqgfmvpkslkvtsakqlkgaticvqsgtttelnltdysrannlqmkpvvf
>Protein4115 33
MAVTDPIADFLTRirnaqqaghrivdipasklk
>Protein4116 38
mslnnrsekattagvttktkNNVGPEINSGAQNGSRwg
>Protein4117 74
mvethpalvddcyvkVFTGDDSLADEIDKqflidinkEFPEEQAAQIKasigkTSWQAIH
IPTIVSRttdgaqt
>Protein4118 46
mlfvhhkLTPAFTLIGEIQDYSSEGAKgavnqpsyqalvvgaqfdf
>Protein4119 23
mgpesgsnkkLVACLQPDRradi
>Protein4120 32
mrVLDGACMVYCAVGGVQPQSETVWRqankyk
>Protein4121 35
vqitgniiidpkkfpagfgqksrEYIATQIDKafk
>Protein4122 25
GITINTAHVEYETQNRplrprglpr
>Protein4123 58
mnkqelieaiashaeltkadakkALDAFIGATTAALKkgdrlalvgfgsfsvadraar
>Protein4124 46
mlskLQVYTSTEYQDQGGHPHAAQKPQPLAIDHARARpstgahhgt
>Protein4125 31
yitpqfsrthinfqrVPTVDTSNPFIARdip
>Protein4126 43
tfgdfrTDYLLFDTFNPPFDNIHVRkafahaidresivknvyg
>Protein4127 41
YLEEGDLTEAEILDGIRsvpspvkfnpccaalrlktkaysa
>Protein4128 31
vvaledrDHEQLTHARqgehalhdhrpaeeg
>Protein4129 22
mkrMLINATHAEETRvalvdgq
>Protein4130 57
gtvkffnadkgygfisrEDGEDVFVHYSNIDVAGYKSLEEGQVVDFEIGPGRkgpea
>Protein4131 45
kigvkdndwieavnrngvvaaraivshrMPEGTVYMHHAQDRlid
>Protein4132 367
TSGVGGTAGDATPETTSGVGGTAGDATPETQKvnaqfakdlklddpqdfedakrgfiakp
sgkilapdgsvlkdfdaynfldgkaadtvnpslwrhaqlnanyglfkvtdgvyqlrgfdi
anmtiiegktgwilvdpltapetssaalafarqhlgnkpvsavvlthahadhfggvlgvv
tpkevaerkipivapigfleeatsenimvgtamarrslyqfgrdlprnakgnvdtglgkd
vaygsigiippnlliekptqpttldgvnfvfynvpgaecpaemtfsipdlklydgaenms
qqmhnllpvrgakvrdalrwsnymdealeqtkgaeiyiashnwpvwgnasiqklitlhrd
vykythd
>Protein4133 32
mgvdianvkMSMNPFDEIAVEEAVRlkeqgva
>Protein4134 21
mkdprDIILAPVVSEKsygli
>Protein4135 68
mkpvfaqaksapnkrivfcegedervlrAVQIVADEGLAHPLLVGRaaainrqietlglr
iragqdft
>Protein4136 21
mnkVDLVEDPEMLELVEMEVR
>Protein4137 11
AIGLVLPELKg
>Protein4138 34
dvwvvkaqvhaggrgkaggvklvkTLDEVEAFAK
>Protein4139 53
mvekVSVSMPSSKlkvaiatvlrdegyiesfevkgekakpeleialryyagrp
>Protein4140 31
iqkhkVSIFYTAPTAIRsliksgenapethp
>Protein4141 176
fleqsgltkEWIVATPLQPALEQAIRaevgkqirEWIVATPLQPALEQAIRdnfakiaeg
nanvavavrSSATAEDLPDASFAGQQETFLNIRgvdnvliavkEVFASLFNDRaiayrvh
qgyehknvalsagiqrmvrsetgasgvmftldtesgfrdvvfitssyglgemvvqg
>Protein4142 32
agtilqrvrELAVQSANATNSASDRaalnaev
>Protein4143 56
pwsgaglavhtgedpfnltldpnahgkeiktrSYYYGEEVGYWNHGDTALIVNTPK
>Protein4144 77
mlggkTAVVAGYGDVGKgcaqsfkgqgarviiteidpicalqaamegfqalqaamegfqv
arIISLGEGNTPLIRlk
>Protein4145 24
mpeqqrQQIGMSTIAFINQLYGDR
>Protein4146 52
kekfnrnkthvnigtighvdhgkttltaaitkvasakyggakEISYDQVAKa
>Protein4147 31
pkTGTVTPDVAKavtdikggkinfrvdkqan
>Protein4148 29
elafsstgpvpnfvpetkILDVPFLFRdk
>Protein4149 18
gkdhgrYVALIQTLGLRr
>Protein4150 26
nwkkNLDDATIAKfqvelgamgykyq
>Protein4151 38
gprTGLGEINLPDLQPGSSIMPGKvnpvlpeatlmvca
>Protein4152 58
TISLTGNSATIDTTKVDSSSSVSDVISGSGQLVKDGAGSLTLTGVNTYAGGTKtaqaa
>Protein4153 40
mrYMPDGTAVTSFSVATSRrwndkatgqtrdettwfrvsv
>Protein4154 22
ILFDNLTPLYPEERvtrscsit
>Protein4155 25
madtflarSVGNANTLNDGDRldgg
>Protein4156 28
lqagvlkgerkDVLLIDVTPLSLGIETK
>Protein4157 186
mlgtsaalsiagipfngpiagarvgyiegeyvlnptykELATSDLDLVVAGTDKldlvva
gtdkavlmveseakelsedqmlgavlfghdemqvaieaikafaaevnpavstwqapegnq
alkdglkgafaaaiseaytisekqmrytrlgeikkFENLSSGEKkqliavscyseylgha
feeddy
>Protein4158 73
ggantdtlwitenslgtrTAAEMTTDGVLRfdllaqninasagyggadfgdtdnvaddtq
dqtnysgsgrvtv
>Protein4159 85
IIAEDQGDGTGGRlvkIIAEDQGDGTGGRvlgvhmvgpwvteqlgqgylavnweatvdei
ahylqphpslselfgetvmtltgrs
>Protein4160 20
qalkDVAGNVMTAKatlqml
>Protein4161 31
fttapdgkLYQLPDQQFANLYWFRadwfark
>Protein4162 33
tgqageiienpiianfkEGLSILEYFISTHGAR
>Protein4163 31
kADVEGQNDVAALFRstaegetghahghlef
>Protein4164 30
lthkrrLSALGPGGLSRdragmevrdvhss
>Protein4165 33
eaalaatkAGYDVGTRNIVDVLLAERnvyaakr
>Protein4166 54
NHPIDNLEAALLADGVAPADLYPLDLDRvpsrslmrsirmlppggrlarskrss
>Protein4167 100
nefggdikETYGVPVEQIVEAIKhgvrkvnidtdlrlastgairqfmaknpaefdprkyf
aktitamrdlpkplprcvmfvlivAAVPSGASTGSReaie
>Protein4168 32
qfntnskQQAHNPPKnsptilsaalmqlclis
>Protein4169 68
llaattyllnlaagtpgyrLDDQDHFANRrddqdhfanrrirFQQLSSYKiinmlilkys
ktfngniv
>Protein4170 209
LASAEVMNAVAVTEPDFGSDVAGVKvtatqtdggwllngvktwctygaradvlmvlartd
tdrsvghrglsmfivpkergdghgfeltqendsgggkmegrpidtigyrgmhsyevaien
wfvpdenliggedgkgrgfyyqmagfengrlqtaaravgvmqdrsprrrrhavrlgagpr
vrqqpgAVVGLLPGEFDSARmhplpatts
>Protein4171 157
eavrsrivndgaridgrgpkdlrplssevgvvptahgtglfqrGETQVLNITTLGIGRmd
qmidgidpvtkkrymhhynfppfstgepgfmrgpkrreighgalaeprdrprcarregIN
QLDTQVSQFIGGLRgnfgdtswrwdlnanyghftqds
>Protein4172 34
sfiflgptgvgktelarTLAEFLFNSEDALIRid
>Protein4173 47
afkkSLDQGQAGDNAGILLRgierddiergqvlakagtitphtefda
>Protein4174 31
pgkglefinktvggsipkEYIPAIEKgvker
>Protein4175 77
msfktpriaaavltaaallaapaasayawgpdgddtavpldvdgrTYVAGDGPTVLRiag
edriataikafcatesw
>Protein4176 35
DILDFTAFNNALRnsiqlapgpaycpapapqyqft
>Protein4177 48
ivaaavglvavgalaqgqisvgnrITGVVDAPVTSAATGAKldgaayl
>Protein4178 38
kissgegverTFQTYSPLIASIEVKvvamcvapscttc
>Protein4179 52
AFADATFFTPAIKTTLGLVSAVKgtsglvtftfggttnvnnailgatdtsat
>Protein4180 112
milvgevgissttdkslatdvkSSTFDLGVALRygwkagdnafvflapgvqisngkdagv
kssaygvnirpgvsyqlaprwsmtahygvlgydsekygdqkavstfglqldm
>Protein4181 33
mtievdgkpnevrAEVAQQIGDNRvraiclkpt
>Protein4182 85
vhngtkyeaagevpeadeddpdewkVILASLTASLAEDNNRwtkigagingvteetttgv
hrLYQMFESGELLFPAINVNDSVTK
>Protein4183 10
rHTPFFNNYR
>Protein4184 30
pkLGGLVEFYRspdrvrwsptginvpdypk
>Protein4185 67
mgsnagrcdgpgrrDVHGPAGAARrvgdrgprlverrgrgraghgraarrpagrqpsktr
gvdsgir
>Protein4186 31
VGVGPGSICTTRvvagvgvpqltaiyetaka
>Protein4187 166
msnkgveailgitpvqnkdftwditfnyaqnrnkvekLADGVDQVFLGGFEGASTRavkd
yaygtifgfgfykdangnrvigsdgfpildpnekafssaqprfnlgirnsftfkgvtlsa
lldirkggymwngtrsalyffgthqetadlrnttttfqgavaeyda
>Protein4188 35
akklaeldrllapeirEITIGVGDRavkiggddvl
>Protein4189 226
gnpnfdglntygdesrIFVPYGAVRgnliggassslqasplfqaavtagvtaqvnaqipa
itagvtaavrqnayqqainggaddatanaiadafvssptgqatiaagvqnqvntliaqnv
atqlpiqanaratskvdsissllsldlrrtglseerlldnrkatsvkgdfgvyfrpfkdk
syefdhskishtnshitteGYQFGAHVPVGSGTIRasvsngkrdad
>Protein4190 33
grMPSAVGYQPTLAEEMGVLQERitstksgsit
>Protein4191 114
kqfeqpiaafqavahrAADAFVDTEGVRltaaqalwrleadmpaaaevaiakywaadagq
rvvhaamhlhggmgvdrdypvhryflqmkehelqlggasrslvalgrliaagea
>Protein4192 214
disnitlidgktgwivvdtltarESAAAALAFARkhlgnlafarkhlgnkpvtaivfths
hadhfggalgvataqeiaerkipviasegfieeatsenilvgtamgrrsmyqfgknltpg
pkgivdtglgknmaygavgvleptqlitkHQLEHDEPLRqlapsepplpehevvvqhevr
ddrrldageqrpahrfgkadidrtgaeqfeqped
>Protein4193 44
mpdrdvvlkATIEPMTAKkpyvvikmvslpdfipsrapfvrmta
>Protein4194 48
ekVSNEVASGEVANLYTIRwglparFAPVIGTYGSLGVRrfgtfgaaa
>Protein4195 33
dpeqkrVIYQPVTIEPRevtprivredsygkgs
>Protein4196 13
DFIAENGKdhpra
>Protein4197 18
kMLDEIGDVSNLDNFIAR
>Protein4198 358
mqrsdllialgsrfddrvtgkldefapeakEVIEALLVDLERkvrnanvpivgdakEVIE
ALLVDLERlggaevatdisawrstvsgwqekfplsyeqsepgellkpqfvleqlrdlspe
dtivvsgvgqhqmwtsqfwtfrhpytwinsgglgtmgfsvpaaigakvgmpqrtvwsvdg
dgcfqmtaqelvtaateripvkvailnnaylgmvrqwqemfyeerysevylyeerAVNTG
ETHSFSFTAKrsllrhaapesgcrhgsdpspgapversagkgedpcagpgrstaglvvgq
scranwaagaarhpslrtpdppgygryggrhdrnghphprafqtgwarlrnrfppcgp
>Protein4199 35
mrthkrLIDILDPTPKtvdalmridlpasvdvniq
>Protein4200 54
wdlakgkavplhreqvgfhfkESGIDPALTGTFRvkllngreidvmsiyqmyqv
>Protein4201 32
makrVIEQLVSDLSGKdikdgegetvkfsigs
>Protein4202 66
mdkctfcaggpeangsqaefekygrnrlaegklpacaeqcstkALLAGDGDIVADIFRnr
vlkrgk
>Protein4203 43
mkvggarTLIIPAALGYGARgaggvippnatlkfdvellgvkg
>Protein4204 33
iirqrgttihagnnvgvgrDYTLFALIDGKvtf
>Protein4205 11
TIDLAENAKig
>Protein4206 39
dvlvlgpavprgsvvrgrAIGVLSLIDTGEVDDKavvvm
>Protein4207 61
mefckaynaatesqrGNVVPVEISVYEDRtfdfklktppaarlllkaagvpkgsgephkt
k
>Protein4208 84
vntvispagatipnpsrADITQLNIGSFANLGNTPIARltqllgeisyvyvgaaeaikap
gvsslppavqgffpasntrsfstr
>Protein4209 31
saasfqettrVLTEAAVTGKhdplrglkenv
>Protein4210 129
gggrLFILGVGGSAGHASHAVNDFRklcgfeayaptdnvseltarinddgwagvfagwla
gsrlgpadgllifsvgggdrergvsanlveaidaavavgasvsgivgrdggetarradac
viiptveda
>Protein4211 28
mkktevnvagkSTDMDTTYLGVGAEVRf
>Protein4212 33
mqacarIGATHSVVFGGFSAKhcksasltqvrw
>Protein4213 125
ldavirYLPAPGDVEAIKgilddkdesvgervasddepfaalafddepfaalafkimndk
SEMGENATQVNLVReqvdrfaevegrrprillakmgqdghdrgqkviasafadlgfdvdi
gplfq
>Protein4214 39
TVAEEIVYGAFDVVQDRvparsrcgsstalwttaspwlr
>Protein4215 24
mrdkirLVSSAGTGYFYTTTKnkr
>Protein4216 138
taktaadaaknaadaakTTADGVVTTTTNTATAAQKaltdaqkaltdakaelvkandalv
kakgdadkadatkgdadkadatvdvdaaqkSSGQQSLHYGRieqlfaggrietlngtlei
ptvpassagpdiremimd
>Protein4217 29
magkADIVDALAGLGLTKkqaaeafdtvf
>Protein4218 84
gitkASLSTDSFISASSFQETTKvlteaaimgkvddlrglkenvimgrllpagtglgayk
klhmmvedmgeefvpvvrrqrvvp
>Protein4219 52
srcwrWGGAGGPRisrtrtsrftatcgspapccaassawcrcltcssraawa
>Protein4220 36
idkapeererGITISTAHVEYETANRhyahvdcpgh
>Protein4221 18
mkekkdrIDDALHATRaa
>Protein4222 54
sikaevvkanarGATDTGSPEVQVALLTARineltphfklhakdhhgrrgllrm
>Protein4223 99
diilnikgvrvrthstetlrasidksgepgrTVIVTADDIRFDGDAEVLNPSLPIATLTE
SGRfiaemtvemgkgyvpgamdgrgespigtlpvdalhs
>Protein4224 123
kqfswevgtditflkdyvnfeytyydrkdkdlivrVALPASSGYRfttvnigeisnkghe
lvarittlknvkgvnwninfnftknnnkvvkVSDQSDELAFSTGGIQVVAKeglpfgtfk
ald
>Protein4225 71
mnprvsrssalaskatgfpiakvaakLAIGYTLDELQNDITGGKtpasfepsldyvvtki
prftfekfpqa
>Protein4226 85
nfsnqqnffgyagdldlrGDEGSNTLYASSGQDVIEGRagddnlsggdgnddfyfgtsnt
aadtgdgvdvihrqtdadgnniwdg
>Protein4227 38
erakdlnkfikalglkGIQSQTQGEQVRvigkkrddlq
>Protein4228 140
kVIDLLTPYVQGGKiglfggagvgktvliqemiarvardhggvsvfagvgertregndfy
hemaesgvvnlenlgeskvsmvygqmneppgnrlrvaltgltmaeraltgltmaerfrdd
grSDYPNQVNNVLGFPFIFR
>Protein4229 33
EVVVADVIGSPLEKghldrrlqrladgrnvace
>Protein4230 40
rdvllfidnifrFVQAGSEVSALLGRmpsavgyqptlgte
>Protein4231 20
larGELHCVGATTLDEYRqy
>Protein4232 30
mkdsgvvdkVAMVYGQMNEPPGNRlrvalt
>Protein4233 76
rriknvsdkidlysdrgvllkSDVDLSAVSPLKnaamqrlisltkrtvavnlagvegalk
tgkvaggrrqikgrel
>Protein4234 43
mrrEFNVEATVGAPQVAYRecikkaveqegkfvkqsggrgqfg
>Protein4235 31
ivgltryvnkghiarAVLEATAWQTRevlda
>Protein4236 365
MLQESVDSLLDNGRrgkamtgankralksladmikgksgrfrqnllgkrvdysgrsvitv
gptlklhqcglpklmalelfkpfifaqleargiattikaakkevesgtpvvwdileevik
ehpvmlnraptlhrlgiqafepmliegkaiqlhplvcsafnadfdgdqmavhvplsveaq
meartlmlasnnvlfpasgepaivpsqdvvlglyyttrdrvngkgeglvfaniaevqraf
dagvaeltarvnvriteytrvnvriteytkdkttgefvastkirettvgrTLQNITDSDT
Rgeqierdwaegtwgsepgerpsdyvqefepdfhgngdytgepggpdaddgpaggqtgad
gnpgl
>Protein4237 33
harwfidarLNVSYNCIDRhlpqragqtaiiwe
>Protein4238 105
mtttgqartaaeiqkdwdenprwegitrDYTAEQVEQLQGKVIEEHTLARrgaeilwekv
skrdgsyinslgaltgnmavqqaraglqavylsgwqvagdanlsg
>Protein4239 110
aeraalgipplplskqqttelvallkNPPAGEEAALVELITYRvpagvddaakvkaefla
kvakgeeacaliskesathllgtmlggynvkplidmlgdatcgtvaaegl
>Protein4240 24
mynapatpyfrSYFAAINFRgvdp
>Protein4241 103
lqtplkaqqfrtitvtwtggsdddcsdqgvlgcnsftgspdprwllagkldtdtnyppdf
feqrNDVTAGNHFWNRtvlstfncgatniniraqsweednilg
>Protein4242 39
ydfpgddtpiirGSALQALNGETTEFGIPAVLKlvetld
>Protein4243 45
malttaertniikLVVGMFNAAPGATYLSELTTAFEANGRslsnl
>Protein4244 79
mgtdwksedidgkkytpqeisarilqklkrDAEAYLGEAVTDAVITVPAYFDDHERqatk
eageiaglnvlriinepta
>Protein4245 282
ngqttinadantksafnkavkDADYNTDPGNDLTVQYRegslvktglgeislnaenlysg
ntdikqgtvtvannkalgkaregeglndkahvklqdgttlqsgadvslantielvsgnvt
latpqinplttpqntsltltntvsgaasltktgvgtltlngqnsytgetiikegkvainn
taalgantnvelnanaalsvnvaleaneqpstvvldknitlkgasgsqatlngasgsqat
lnatganvvlegtlNLDVISDALELISEHRgvdvdidnvald
>Protein4246 103
paasrcclkrtrlpscratvhlsprkansgrsrlakkkcwpskslllpvqrlvtcricrs
trIVMDNEGALNQESVPKrnwplsvpvslvwkwvrsgvvsvqk
>Protein4247 431
mkLSNIPYSLAWDATRtqltvvipkvkasatyqvsiakaigllvdnqntstvlafsgats
ansgvvtfstnadgatkpaapqlaitneadlnlannavvdwlpvagavvdwlpvagakgy
hvyrGLFQDADDAVSAKfnpkttvseavvsvifckalfgadectadageafytranevni
dqgvmafeksnlkmatrgivfqmfmnvadmiddgsvdpiipgtgttdtgstspivevkag
tlnvalnagstlanntqipstgvvrfaavdfsagasdvtlrtvevaklglatipsstrvw
ferngvrvtgkaaftsegkavvsfapslvvkanstesldlyvelatnpgfdfqfqsaald
sfqfqsaaldssaqtvngsfttpvlrtvayqvidavvaksstgttssvttngmelDAAAG
AVDAAADAAKe
>Protein4248 88
rkkthvnigtighvdhgkttltaaitkVASANFGGAKeisydqvakasesqgrrdetkIL
TIAVSHVEYESSVRhyahvdcpghadyv
>Protein4249 34
mhlvlarvpgapsgtrGLSIFLVPKflfdesgtl
>Protein4250 60
ltggkviaeevgltlekvtladlgqakrvesgkENTTIIDGAGTAADIEARvkqvrvqie
>Protein4251 68
mpnrNQVTIDVFDMRiglakavkenydevmdspgewakknvekfnadmitihlistdplv
kdtppkea
>Protein4252 26
kekrwhrMLENTIDATEIKssdellk
>Protein4253 14
EDLDVIMIAPKtdk
>Protein4254 668
lnrtldvtgiatvdtatgsnssldkTVNGSGQLVKTGAGTLELTQANSYTGGTAIKagei
vlganaalgtgaatfatdtelsfsqglsvanavqvdgkvqvhsgqfdsnldgvvsgvgsl
vkdgagtltlkgtniyeggtvvsdgtlaisqnanlgkaetgvtvsnatlllngdiaierk
vtlsgttatlntagntssiddvvsgtakliktgdgtltlntantyaggtqiakgtleisq
daslgtkvgkfgvdvviddaatlalignvaaarklsltgttatidttkegssssitdiis
gtgqlvktgagslsltgtnsyeggtvvnggtvtissdanlgkagtdvainnatlavtana
svarklaltgatatintatdttssitdiisgtgqlvktgagslsltgtnsyeggtvvngg
tvtissdanlgkagtdvainnatlavtanasvarklaltgatatintatdttssitdiis
gtgqlvktgagslsltgtnsyeggtvvnggtvtissdanlgkagtdvainnatlavtdtv
vlthsvsvantatidiavantatidianfnsslmsavsglgtlnkagtgtlslngtntfd
gADLEPMGEPGLVTTADVLEQFVDHVRptcsssllttcaasststasapsrwsptlptaw
vawscpqr
>Protein4255 60
mtqatikvtqvrsgahklknhklclqglglrrIGHTVEVLDTPSNRgminkvyylvkvge
>Protein4256 71
ikagfefeyldsynnrtytgsdldpndpasghraysqqpdgtiqitreyarqnletkEIE
HLNNFEGRsyt
>Protein4257 229
rysvaldydsvdkaddvrVFSDLGGTDQTFFHTGNSLLNTSRaisqicvdvaepvyydre
eresvstdfvispgipsnlefcgevsvvkfsdaggtstlgavntivdldigtfvdgwlri
gtpgntnrigggadlfdnglpilgsafvslpilgsafvsakapnvrSTAEDIELALDAAH
AAAAKwgrtppaersnillkiadrIEQNLELLAYAETVDNGKairetln
>Protein4258 67
vvgeehynvarrvqttlqrykelrDIIAILGMDELAPEDKlavtrarkiqrflsqpfnva
evftgsp
>Protein4259 126
gglklsaplykensfnkGTGLQVQNVGTSATDVVVTFTNASGTSFKtkaqtiapgaaftf
vemakkaasfdgtampsdinaaagvfgvivtsstqpvvaianestypfggssiqqdknny
eafsvq
>Protein4260 87
marLSVGVQGLGLAERtlqgalahanervqgkvvgtpkedrtspivghpdvrrmlldmrs
iteamrgiclmnavamdgasalsdedd
>Protein4261 57
mgkgkgsveywvcqiqpgkILYEIEGVSDELAREAFALAAAKLPFKTTIVTRTVMen
>Protein4262 41
GLAQEDALRdelrnlggknhvsvlelvvgvlvavldglrhg
>Protein4263 72
mviqpqgefeylayqadnkltisvkpiladgpkrkkefvytgekLSLNFQDIEVRsvlql
iadftslnlvas
>Protein4264 50
qatkEAGEIAGLNVLRivneptaaalaygldkgkedelilvfdlgggtfd
>Protein4265 30
LAEISGEYLRkqskvyvegsihhrkwqdkt
>Protein4266 33
lalgyvhnlskrTALYTTYARvknsngsaasav
>Protein4267 13
mkGTVGYAIDQRv
>Protein4268 63
lverregvqvgelvvqnlgdrssqrrLAMVDVTHRADVQVRLVPLELFFTHGRALEPFYL
Rcv
>Protein4269 75
vltigrgrdndiqikndskvsrfhcklfrrgnnffiednkssngtlvngeliterrLFGG
EEVIIGETFFRfril
>Protein4270 44
aeykqvsrEAQDEFAARsqnlaeasldsgyweaeitpitlpdgt
>Protein4271 15
GITVGTQEYHPEPRa
>Protein4272 34
WQWHDPVDTAPRflecigrvsgrdgapssfpklr
>Protein4273 32
vvfdgkEGVEPQSETVWRqaekyevprmcfin
>Protein4274 34
tpigrgqreliigdrktgkTAVAIDTILNQKglg
>Protein4275 20
kEYGIIDQVILSRgemasak
>Protein4276 43
hplvtrslesaqrkvearnfdirkQLLEYDDVSNDQRkviyqq
>Protein4277 183
gtiepgvtgsgddlivagrLDLLHQAYLDGGAGRnileidakglyaqplqllniqevrvn
dlpnfyttgsvsvqggagtdiypdlvnglhpgnndswldlsrataitkLVVTDESPDSGA
LTIVGIRnaatarlegnfgggttilqygqgqtgtlnvelalgdvtsdinllqnaavlnid
sqg
>Protein4278 135
vqekklreklqgsgvgvvkNADGSINLVMPGNITFPTGKsdirgdffetlnsvalvlkey
nktsitvsghtdsvgkddlnmklsqdransvaqylssqgvagsrinavgmgkSQPIADNN
TENGRaqnrrveimi
>Protein4279 37
grdcgcarVTIVSGEGVLRAGIVEELNLMGLRaswdr
>Protein4280 35
VADIFEARkpkdpailakvsgviafgketkgkkrl
>Protein4281 68
tinkrdykeyfktptlqyyvlqslnnakavgeydvkVNVNGGGTTGQAQAVRlaiakalv
einpelkk
>Protein4282 12
ELSTTMAIVRas
>Protein4283 19
NQEEFSFLLDNFLERvynd
>Protein4284 38
peywvaeiqpgkVLYEMDGVDETLAReafrlaaaklpl
>Protein4285 23
satdltfeagrETTVEEVNAIVK
>Protein4286 63
GFEFVDAIKggvvprefipavrkgvedslpagvlagfpvvdvkvtltfgsyhevdsnena
fkm
>Protein4287 90
mqvaidaikafaaevnptvstwqapesnqalkdglkEAFAQVISEAYTISEKqvrytrlg
eikklalaqfavegadvsadevetafedlk
>Protein4288 33
hatrAAVEEGIVPGGGVALVRslktleglkfds
>Protein4289 31
MVDVTDATFETEVLARseqvpvvidlwaawc
>Protein4290 125
magnvfewvddwydpkyyrtsnalnprgaekgynfanqgpvkvlrggswlapetslhtsh
rfwnqpennsygvglgfrcakSASMVSDEAAQAGRdafiqalvgmgaeknadalasieka
laadp
>Protein4291 109
mniatlgigrMDQMIDGIDPVTKkrfmhhynfppfstgepgfmrgpkrreighgalaepr
drprcarregINQLDTQVSQFIGGLRgnfgdtswrwdlnanyghftqds
>Protein4292 69
dlgvaklafglgnketaagvkTEGLLFGATIPAGPGKvlvglaraknktanvttnnklgl
gyyyplskr
>Protein4293 92
NLSYRFMMMKQLLCSWGFRKKLNHLNSLNKKWLNrsqvtlykyyngyrlgdseifpksln
llfaferngwsasllfpiaqnlqrawcnwqak
>Protein4294 46
mviidadvadaenkvvvdrVEELIGAAGGELSSTDRwgrrkfayli
>Protein4295 51
mcrpggtvlwigpdpkEELPVLFLRlrdavlrkgvrllhiaspeagslesl
>Protein4296 51
TAAQMGSIIPVEISIFTDKpqhrwaqlsllrfrssrishlpslprhhlslt
>Protein4297 69
mefvkaynaatehqrGSIIPVVITVYEDRsftfitktppaselikkaagvqkgsgephkv
kvakltkdq
>Protein4298 38
wnepiaykkGAAYLGAGFTIKtlgdgpigamravdpkt
>Protein4299 71
myiggtgtdglhhlvwelidnsvdeaaagfanlievtlhkDGSVEVTDNGRgipiglkpd
krtaleivfte
>Protein4300 23
rVVDEYIPTPVReidkpflmpve
>Protein4301 104
digeasilklaealdsyipqperAIDGAFLMPVEDVFSISGRgtvvtgrvdrgiikvgee
ieivglkgeeieivglkptlkAGVTVNTISPGYIGTKmvlaipq
>Protein4302 16
SDNITVEEISTGYRws
>Protein4303 93
sgalsrlvglfsqrGYNIETLTVAPTDDVTLSRltlttsgddhkieqitkqlnklvevvk
vvdlsegdhierelmlikvkamgavraeikrta
>Protein4304 31
mgnkLYVGNLPYSFRdddlqqafsqhgtvss
>Protein4305 82
aekklgeaktalsnakdaagaadaavdfevaldkvndaaikataatnaavkAEQLADEVL
VAAADAATAATASTAAAKdaad
>Protein4306 43
mnkVDLVDDPEMIELVEMEVRdlldkykfngdatpiikgsalk
>Protein4307 122
yksrVSDLPQNVAGATRtnsasagygyatkpetlaaaqnppktigsdgatitltepnlki
akmvngedaitalpddtfgytinvtnpqrtggvptstayavkvrdcvpdgvavvnpgtgt
vg
>Protein4308 30
mfnkvtikgakQAVQMFGPAQRgvamavad
>Protein4309 39
msnattrtvkgvlgekLGMTQVWDADNRlvpvtvikvgp
>Protein4310 41
rqplvatetvdkfdvlvnvrGGGYTGQAGAIRhgiarallq
>Protein4311 27
ehillarQVGVPYIIVYLNKcdmvdda
>Protein4312 43
gtgigkdeykpeklryhrLIIMTDADVDGAHIRtllltffyrq
>Protein4313 28
makPDGSIIETPITANFReglnvlqyfi
>Protein4314 41
mdtkLYVGNLSYSTTEESLRaafaksgtvvsvdiikdrdtg
>Protein4315 104
mkekkdrvddalaatrAAVEEGIVPGGGTAYIRaigaldklkginedentgiaivkraie
eplrqictncgiegsivvqkvkegkddfgfnartehfenllkag
>Protein4316 36
niglqgalatfgrVNEFGFIETPYRkveggrvtgei
>Protein4317 109
nsvilrrlatvdinsaidewhdatrdsvsawgtkadaipfavklrhitkSPTTTVSEAKv
vsfnntscnppdqaiagpvfgdfdstvqynlgtlgpnasksvsvqylrd
>Protein4318 873
deirFADNTVWNVSAIEVRALLATEGDDSIYGNDNANRidglggndsiegragddtligg
sgndwlygeqgndslsggdgtdylyggsgndtfvfnrgdgsdtvysydesynaglnqfvy
gegldviqlgadiapsdlsfrkygdnltitingttdslnvygyfstiaywqideirftdg
sgtvmrladvnavlltttptdgndhlvgnefgefiggragndliegfggndnlqgeggqd
tlhggagndtlhgygfvqvgpnqwdrvddgaadelygeagddylsagagndllnggagnd
ylegddgddtlnggagddglrggagndtyifhlgdgndeiemdtnggglnvpgfdiirfe
ginrdhalitregldlvvslldnngnatadsvrvyghfyddavagygfgsyaisqlvfad
qtvsdfsvldgesglvaygdannnsftgsadgdilfgaggddtlnggesddemfggvgnd
vltgdsgddglegedgndilnggtgddelsggegndtfiynygtdgrdsiytdepstntd
vdtykiinapvsgqtivytmegalynqpdliievgntvptqgmyidnffdrdisgniils
aaaandlfivysdngvtelsrmtgqqifetyftapptvftgnglvdgdnnnnqveggsgk
dlvrgfagndilkgfgdddglqgwdgqdtlfggdgndyltglgfidinpdpiitdwqtsd
dgaadelygeagndwleggagdnildggtgddnildggtgddeleggagddtliggsgyd
ymigdlgddtfifnlgdgkdeidmdtdsnglnipgfdiirfeginrdhalitrFMEVQQE
ISAARlqlkigktiqvliddideeegvaiarsa
>Protein4319 17
TLTVNEARqkkkavhvv
>Protein4320 25
ynisnifsttlrDTGEVALIDGDTK
>Protein4321 185
ngatsstssayvttttdagdltvngtnfgtsvaistvdaalrGTEAIAGSNQTISHSING
SAGFTDVRvidasamrgkfaftaaitndslakyvnaadtaanpgadiatnntaglganfd
ydgginndtmtvtidanvassrstvvsgqsdftfnvaggtgndaitlsvlgsglaggaqa
wynnq
>Protein4322 30
gsiietpitanfrEGLNVLQYFISTHGARr
>Protein4323 53
ldlgyyerflrrakMTQNNNFTSGRiysdviqkerrgdylgatvqviphitdm
>Protein4324 18
VGEEIEIVGIKtpsrppa
>Protein4325 43
mdfckaynaateaqrGTIVPVEISIFEDRtfsftlktpptsvl
>Protein4326 123
qlvlevviavghadrIGSAAYNQKlsekraaavkdymaskgipanriytegkgstqiyte
gkgstqpvtkpdqckgpksakvisclqpdrrGCDPGTLSGRqiiearerdiedytkaqyd
sem
>Protein4327 79
maaapaapvagvkpsgekitvaadalfdfnkavlrpagkakldelvskaqaikLEVILAV
GHTDRsvvtlttrscprsa
>Protein4328 27
GITISTAHVEYESPNRhyahvdcpgha
>Protein4329 50
tkctwhttigdtapvpnqklnvvrvagadryatnrAVVNLGSDIFEEGRn
>Protein4330 41
mnqkrysrstsvnrDNDTLNALLGLRarimpkttalvdyey
>Protein4331 29
ilihafsqvnvkYPNVLSNFVINNKssvi
>Protein4332 20
vkggrIFSFTALTVVGDGKg
>Protein4333 33
TTDEENFLLFPNPARteiiihlpramqyhvqlk
>Protein4334 57
matditgilgekLGMTQVFDENNRivpvtvvkagpcvvtqlrtqekdgytaiqiayg
>Protein4335 171
erDGPLLAEFLGSASASRefldrwrlpeeahtraweerfgegelaaaglgaldrllgqls
lprgdvaelivtgtstraitavsrkvggdadplaatigntggthpmlrlidalerheaga
tivvlhladppswcstwptaptqslskrrmpphpatgLLEVGPSGAPVEVR
>Protein4336 28
mvghrLGEFSLTRtfkkhgahtakaevk
>Protein4337 78
artapasfatyrAPLVVDNTGTNAGPRasacaippptesvsaqadspaapesrsprctaa
tppstwqgrtraptspwc
>Protein4338 62
mgvsvpggfattaqayrdfleqsglnkrIHDVLDTLNVDDVVRlaevgkqirewivetpl
qp
>Protein4339 62
msargkNAQAIEGTVPLANMFGYVTDLRsktqgravstmqfshydpvpnvvqeeivaksr
gk
>Protein4340 118
msagqkvdwrGYVSPYISSSRvviqykvgsrwydgakakpygsgyfrVQQQFNSPGVKti
rlrvysgnrsyntwtgnpvsitvygwhyliyhgvrmalsdetITAVIPYFGYARqdrk
>Protein4341 249
mtdrGTFVINGTERvvvsingtervvvsqlvrEAAAAHLEGGAPRvivsapasgadatfv
vgvnddtydpakhtvvsnascttncfvpmvkvlddafgvehglmttthAAAVNIIPTSTG
AARprrarAAAVNIIPTSTGAAVPIPTGSVTDFVAVVGRslrVPIPTGSVTDFVAVVGRe
vVLDYSTEPLVSSDIVGTAASVLDYSTEPLVSSDIVGTAASCTFDSGLTMTQGSLVKvlg
wydnewgys
>Protein4342 64
pigtcvgvrgtrVNAVTNELAGERvdivlwsedpaqfvigalapanvssivvdeekhamd
vvvd
>Protein4343 32
itkaantgkigdgkIFVSSLEQVIRirtgetg
>Protein4344 170
hpaladgrapdwaapetdaytidfsalagkMLGLTVANFQDVKqikgngtavapvtvnve
ltdgstvgasgqanglktsgvqtyvvtaigddsvgedvhassatiylcdqskdvkVVGLL
GNWNDTLNVKqinwginlllegggtakadgdptysnvgtlnaeyfftgat
>Protein4345 170
mpeeikavrndaiiatgrSDYPNQVNNALCFPYIFRGALDVGATTINEAMKiasvhaiar
mahverdeaaaygepnsfgpeyiipkafgpeyiipkaldqrTAPATFLLKkaagikmgse
rpntkkvgkvtrtqleeiatmkkadltaadmdaavrtlagsarsmgldve
>Protein4346 116
mfstnkqkfdynytdgknylhdvkwknldiavlyrVTSDDQNPLRgpqisliqkVTSDDQ
NPLRvfresdvtkyynknylsaifgvggylfntetfttmlglrigygfgeminadg
>Protein4347 70
pprQTNTALYNSPSFSGFNVAAAYISGENKaltpvkptLNTNAWDLGATYNNGPILAGLT
YANARamlps
>Protein4348 119
rgrasdyltqlrekqkarriygvferqfsryfdkaerIPGLTGANLLALLERrldnviyr
mgfaesrpqarqivshghillngrktdvpsalvrpgdkitvrpesmkrtffkglrqeld
>Protein4349 41
kknrglnsaftvrkisngvgverVFQTHSPVVASIEVKrrg
>Protein4350 89
lslantnanqagtaefsygadvlkglntgslkVSNVQIGTLNVGENTSGIAARgvglngf
etlaltstgsasntigilglpmdtgtagk
>Protein4351 55
qirsldqanqnaqngnkllktaegavsstldilktlkekVVNAANDTNTTADRqi
>Protein4352 31
GGVVDYVDATRivvrvndseaqagevgvdiy
>Protein4353 42
pgnspfsltgqpsacgtarevgtfahrLPADMVVTNPEHRkh
>Protein4354 272
evddidhlgnrrvrCVGEMTENQFRvglvrveravkerlslaesdnlmpqdlinakpvsa
aikeffgssqlsqfmdqnnplseithkrrvsalgpggltreragfevrdvhpthygrvcp
ietpegpniglinslavyarandygflespyrkvvngqvnddfeylsqvnddfeylsaie
eslcviaqadsavdsenrllddlvavrhkneftvmspdkSQVVYDYLTSNGVDAGRlagp
tgygesrplealgdafpacksetnrrtelnsq
>Protein4355 33
agkrILITGLISNRsiaygiakachregaalaf
>Protein4356 53
mqffkETVAGGVTNPNLAGIWNDGRdelvggsgsddivfetdggiyegdndys
>Protein4357 51
dttfvgvgidynltqstkafanlatrndepsksiglkDVDTTYLGFGMETR
>Protein4358 34
lynlklkNYLITLNFMVELLWLKpinlpqnyryi
>Protein4359 32
psfdaqtpgglrYGAFAEVRsnsnsggvgggs
>Protein4360 32
asaiaarrcsrDIAILTGGQAITEDLGLKlen
>Protein4361 16
mrGVTGENLLSLLERr
>Protein4362 73
maininkavdkafetktlkEIADAPVSALEGLGDAIDKalapvgiksireladwkvaaaa
talvtlaatekka
>Protein4363 21
makFGYTSPMQVPRltkitln
>Protein4364 20
gyepitrTATDAVADTAERn
>Protein4365 33
gkTIALFALPGAFTPTCSAKhvpgyidkypelk
>Protein4366 59
evgriyegtvlrlldfgaivsllpgkdgllhisqianerVNAVADYLKegqvvkvkvie
>Protein4367 31
mpavltgkAFDDFVDNEFASLRgtmhlagml
>Protein4368 235
mkggvgkTSTAVNLAALAAGTGLRtllwdldpqaaatwsvglepepgnatrtvvrgrrev
srlarntkVPGLSVIPADETLRsldiamserrhparvlsktvdrlsdaydlvvvdtppgp
tlvlenlialadlalvpveptplsirtlgahpvvhphSEFKFIVISTPDRNSRrdpsksp
pinrshcrewtekefeqfmrysfgdrvlqvtkvqskhgrkrkildnivvvisgkg
>Protein4369 32
ndnvatsvrNYDAGAFTSAAFAGTRlrvhkka
>Protein4370 120
vgtlkraidnvkpalevrsrrVGGATYQVPVEVSPRrsntlairwagrtrwrsaglsatp
asagsarwpnaIGFYNPVASGNAESLRvatdrlaywqgqgaqlsptvarlvkqhaaqqva
>Protein4371 71
qtcalpisavtslrrwsglslrpavarLLWQRLHCRSCRRRRSLRWDARGHRLGCLALRS
RAAWHRpgdhc
>Protein4372 21
mwiskEEYDESGPAIVHRkcf
>Protein4373 45
alaaalglgiaafggalgqgrAAAAALDGIARnpgasdklftpmi
>Protein4374 72
ydgsrfwsyrVDNSNVIEWVQRvgadlflgagqsvwtmkrvatpaeirgpvkftysgspa
lgapkaqplasl
>Protein4375 293
magaaerltlkQVDFVTLPGDEIEVKlgfdesppqlqsyqiekparlvfdlpntkntlts
rylnlgtltsrylnlgngnarsltvvdnqertrTVTGEEVTLEELGGAGAHSSKSGVAQF
AGPDEKsvlddvkFLLSFLPANNLEEPPFLPSADPADRlvpelsdmipansnmpydmtev
iraiaddgeyfeyaprwagsitcgyariggqsvgivgnqpsmyagvldiessekavldie
ssekaarfvrLLPWIDGLIDAGEKhfaetgkplfsshmldlseeplheniaic
>Protein4376 59
rIEFVGQDGKttvlkpkvalqagevidatfmsvkvlrtfleeqiqdaakqgvlfslhmk
>Protein4377 113
mkklllpvllsaliigcsstpvdetsgapvesrsgsgvapvtaggldsrglpreltdpks
vlsqrsiyfdldkyevkdeykdlvaahakylvankgfkVLIQGNTDERgsrey
>Protein4378 127
dkisrksdnpsitrdvsgegvqqallkLIEGTMASVPPQGGRkhpnqdflqidttnilfi
cggafaglekvienrteasgigfgaavkskkqralsevfqdiepedlikfglipelvgrm
pvvaala
>Protein4379 60
rEGQAIGCMVTLRgvqmyefldrfvtvalprvrdfrgisgrafdgrgnynvgvkeqiifp
>Protein4380 33
sgrLDAGSYVLNTRsgnkerisrifqmhankqn
>Protein4381 31
erMGWLPSAPQLKtnpiqvvkdataagvepk
>Protein4382 31
aadfdkLAATTAEEAARqivraietnqkrll
>Protein4383 87
patfaallrtrptalvtrVEGIEADLVAAGLDELPARlvvrttarylmgsvmgeqaaisa
gqtmdemnesfsfglgallegmaarvg
>Protein4384 51
wtdenrnverarfplprqtkSPYLCIADFFRsvesgepdyvsaqiatmgsk
>Protein4385 84
NIEIVPSVLPADFSRgptetsrscppccpptsrdwarsaFVPNLTFGPDVIAACRtggsy
ptsplapmssppaateptcplrrt
>Protein4386 33
eprgcsrGASYSWYLYSANRvkyplvrarllka
>Protein4387 78
mdgetlepkkivstrGNVVGTQEYHPEPRvaaivashehpdfivnvketgkillvnyqdi
enlttteiqaapflhdgg
>Protein4388 31
tggltidkIGLIDAGGTASPAIGQPVTTGGK
>Protein4389 56
gddiawikprkdkngvtrLYAINPEAGFFGVAPGTNDKtnfnamaslaentiftnv
>Protein4390 14
GEFLSTNYTTQQFR
>Protein4391 33
qkvhpigirlgvvkkHNANWYASPKnyadfllt
>Protein4392 38
mkgagvrtfkhrAGMPVLGIVGKmmntrfnggclplld
>Protein4393 50
mvlvgstaalaqtanpiqrvevtgsnitrAEQETASPIQYVTRddieksg
>Protein4394 97
eypnlldiqvksfqeflqlettpdkrskeglykVFSENFPITDARnifllefldyyvdpp
rytvdeciergltysvplkaklrlscndeehidfqti
>Protein4395 9
rNQGGGAGR
>Protein4396 49
mafrVPTSTVSVVDFTALLNRnttveeinaamkeyadgamkgilqytee
>Protein4397 77
msttevakkrsvqtfgrkkNSTAVAYVTDGKgsirvngvplknlqpevlrlkvfepilll
gkdvfgkvdmrvrvrgg
>Protein4398 32
ysdkIPNNVNLSEDRtlqraleqwqpnylqww
>Protein4399 95
mktvttsdterdpiavlsaedswellgegqlgrlvlsaagrIDIFPINYVADRnriyfrt
aegsklveltihdevvfevdhvgersgwsvivhgt
>Protein4400 80
YYAEIYSHNAYPGFGGPVRtctscspppppspsrtwppasttprstattpNWSDMIDQEY
RFWTGCSSDPEAVAGRpprc
>Protein4401 57
ADDTTTVGVNEAPETAPTLPALVSAVYNRtmycrleqmiqrllvlmkhqkqpqhylh
>Protein4402 46
nsslnwhgvtanvnfrGLTASAVVANTSYKSSDLQINQAIKfainn
>Protein4403 24
maattdevlrAPLVIEYPFRrttg
>Protein4404 24
mkvkLITPVALEDGSRfaireggl
>Protein4405 34
msvdsgakGFVYNADMSAVVRFLQIGTATSQAIR
>Protein4406 85
VPVPTGSATDLTFEVPVPTGSATDLTFEAGRetsveevnaavqkaadgrflkystdpivs
sdivtdpascifdapltkvignqvk
>Protein4407 32
lsittlsealpealkprFCGIHFFNPPRymtl
>Protein4408 45
mvasaqgtnvtlfgsvqaeyatvnkEGQSSQAHIGDDTGRsrwgm
>Protein4409 94
grfcfpevdikIPFTPIMTEIVRllpnphvawqmastglalggeeaakagvvdkalseae
llpttmawaaelakkdrhtymlikrrwrnafeqf
>Protein4410 64
meirdllnkykfpgddvpiirgsalqaltgvhsdiadgaiekLLQACDTFIPTPVRetdk
pflm
>Protein4411 34
GSTVAFGSIALKplsvvvllhvklkqrvvrllvv
>Protein4412 42
WEHAMFWTPSTARrmcsawsspaaswpwsatamnfspvparc
>Protein4413 37
mswycaasrtrAGADGDVGTVPRsatgpasgalwvar
>Protein4414 184
mveretaevwdiladvirEHPVMLNRaptlhrlglqafepvliegkaiqlhplvctafna
dfdgdqmavhvpltieaqlearalmmstnnilspangepiivpsqdvvlglcllktwswv
citsrvVVPLEQLQEAALTYARrisanaplalqaskelalrsremslaegfrmelfvnrm
lqan
>Protein4415 207
mplveiicgektndetlakAFDYVLQIKktpivvndsrgfftsrvfgtfcmegvnmlaeg
fnplsieqaaaqagmpvgplaildevnleltrkirvqtqadlavegqelvlepafalidk
mcdefkragkkdgagfydypadgkkrlwspadgkkrlwsglaehfaaadkkYETVFILTP
VLSEDQTKeavskfkdlvkkgrgkirh
>Protein4416 67
mgengsavpatkkdgdgwgvrVGYAAGPVNVSLASGKtkyaagnttqtnlggqydlgmak
lqahyst
>Protein4417 74
laiaglassaafaqsnvtvygvadltfesvsatgatlgaskgnftrtnsnssyvgfkGTE
DLGDGLKavfqiet
>Protein4418 41
qfafddidkapeekqrGITISIAHIEYQTEGRhyahvdcpg
>Protein4419 35
mkqalldiqtgeyakkfilegrTNYPSMTARrrlt
>Protein4420 53
vkpkgwkptkttestkanyteadykatvkkVADTQVVIDSVVGYITSVNYKdf
>Protein4421 41
ggkvsgtvgsdslwgikAAVDTPTLGTDGEGAGTLKgqfsa
>Protein4422 93
rgtfssvavkapgfgerrkAMLADMAILTGGQVISEEVGLKldnttlellgrarkvvitk
dettivegagaeddvkgrisqikreveetdsdw
>Protein4423 41
ngdvvddplttlvneggtitlgrVAAGAVTANAGVAGDKls
>Protein4424 42
glkeakDLVESAPKailekvnkesadkakealegagasvsvk
>Protein4425 33
gtdhsvtigfqigaliqvrDGQDVGPGEVLARi
>Protein4426 28
mtvtdiyvklrLEQSVASQHLAILRrag
>Protein4427 32
qgvdnvedhlsveapaaearFYTVVSGDTLSK
>Protein4428 121
gqefggfasqirhgqarlervlpeleelalggtatgtginapdgfaarVIELMAERtgma
freaddhfeaqgakdaavaaagvlntiavsyvkiandirFLGSGPTSGISELKipslqpg
s
>Protein4429 42
gktitfvsdvtgsgdlyswdraankVSLMFTSPFTESGPRyn
>Protein4430 92
mnaydtsipelkvegvtvnnirAFNVLNEPEALVVRkgdsvkvtvenkSPISEGFTIDEY
GIKetikagetkvisfvadkvgaftiwcqlhp
>Protein4431 19
mtrarIILSGEIDRqwlsk
>Protein4432 492
YVAEELLYLLRrYVAEELLYLLRdsgaraiiyhsafaptlaavlpqlphltvllqvddds
gnallegarwyeaaladastdldpalraswspddlyilytggttgmpkgvmwrqgmpkgv
mwrqadiyvsslggrpfgapeewesvdalvaaaaaanptktvpappfmhgaahwaaftaf
snggtvvvtdvvdrfdapsvvdllareqanvlllvgdafarplldavdasaasgkpadls
alfvltsggailsapikerlleslpnimlidglgssetgtqagqvssaggdvstgrfsph
pgmvvlnedltrvlepgddemgwlgqrnrvplgylgdeaktartfpeldgvryavpgdrs
riladgtlelygrdsvtinsggekifaeeveqaisahpgvidvvvcgrpserwgnevvai
vkLIGSDFEADDWRHRAFFNPEESRiemhleacalvdvrwqgggrtfaagerihtensyk
ypldrfcdllaq
>Protein4433 65
myrIVATNEGVSAVTGITINDATPAFTKlsvapapaittanttlpapattgistnlatga
lgatv
>Protein4434 32
kfykdpvplfnrYQIESQIETAYQRevklpsg
>Protein4435 86
mvaprlrrpellpraivgqanegevrwddltarwpsspvrpvawarVVLADVLAEEGAAV
AADIGDAARqqlrptsatppalchst
>Protein4436 56
mtrrVAIQEPGDSSFLPGERvdsqtfrdtnarllqegqrpadgrpelmgitkasla
>Protein4437 81
yrepdvatrivreefnadyrsvviddrSLFDELSEYVASVSPALADRIQYYDPAAEGLSL
FERhhvyeqlhkaldrkvwlp
>Protein4438 64
mrltgdqdvridftnpanqvtgldldgdgtiefnggerSVTGVAADFEIVDAYARdplnh
egla
>Protein4439 93
mtsgrLTEYEGGGDETRsnpylaelqqdmfvemnpvaandrgirngeqvwvktpsgarik
vkamvtervdretvflpfhfagkwqgedisvyy
>Protein4440 84
msfanktvvvlgatgvigsgavrkyldagatvvgvsrsaqnldalrerIGIGPSESFLGV
VGDFVRessaeevyqsvtaalggk
>Protein4441 60
SSFHSESPEQECERsfrepgagmragagpprgtghvrgrpqcgghhhracgghqrhprta
>Protein4442 97
maaagastllaatsvhaqakEQFFPVLSGRtgpvapnatpwanghndymklvnargging
vmtlveecetayatdrgvecyerlkgkhggatvfqpl
>Protein4443 68
mkiltergysftttaereivrdikekLAYVALDFEQEMQTAASSSALEKsyelpdgqvit
ignerfrc
>Protein4444 51
nnatngltprVYATVDGVEDVLLGLGKDTVIIDETESAKdnfisgnptsvp
>Protein4445 46
fdpgadgdhepdaeaqaaaaskLVDSDITLPEEDMARgdaptpask
>Protein4446 126
agvgflakaaaesgakktesgaivttikegkgatpkatdtvkvhyhgtlidgtvfdssvk
rgepatfplnqvikcwteavqlikvggkskLVCPSGIAYGDRgsppvikpgatlifevel
ldivkq
>Protein4447 77
[truncated: 862,830 more chars]
