# Supplementary material for: A Graph-Centric Approach for Metagenome-Guided Peptide and Protein Identification in Metaproteomics
Source: PLoS Comput Biol. 2016 Dec 5;12(12):e1005224. doi: 10.1371/journal.pcbi.1005224 (PMC5137872; doi:10.1371/journal.pcbi.1005224)
Supplement: S1 Dataset — (ZIP) [file pcbi.1005224.s006.zip › Supplement/Database/SD7_hybrid_DBGraphPep2Pro_5.fasta]

>Protein0 24
ktlpvagdaarPGVIQEDAKfsga
>Protein1 249
mglalligalsstavankalddiraerttgdgwrlvkndrrheikayvkneegsnirsfr
VEAYFDAPIEVLTRvqadvdsyvrwyfevleskmlkkvsdkefifymvhdapvifymvhd
apvgmadrdvvmkESAAAALAFARkhlgnlafarkhlgnkpvtaivfthshadhfggalg
vataqeiaerkipviasegfieeatsenilvgtamgrrsmyqfgknltpgpkTFVPVFVT
ENMVGHKsg
>Protein2 46
kladdagitkTQANDALDSFVEAVTKtlkgggkvtlvgfgtfsvsk
>Protein3 41
gegfvgrVVNPLGEPIDGKgpitgtrydmplerrapgviyr
>Protein4 48
drdevlldigyksegvipvnelsirNDIDPSEVVSPGEQIEALVVQKe
>Protein5 48
qeelaqlvgasretvnkaladfatrgwlklearAVLLLDVERlkrrar
>Protein6 23
argglrwsdrredfrTEVLGLVK
>Protein7 52
valvisnsailatesfvyregssdrsfveqvrNLNNGTLQEKiaaieilkka
>Protein8 48
gsidvvvgthrllskdlhfkrLGLLVVDEEQRfgvthkerikqmrksv
>Protein9 24
ptspgrrfvekVVNPDLYKgrpha
>Protein10 40
iaerakAAGIEQVAFDRsglqfhgrvqalaeaareaglkf
>Protein11 131
mievreffwygcphcfrLDPYIELWRktkpqdvnfvrtpaalnpvwegsargyyavemlg
lvekthvplfnaiherqapifdeaklaapifdeaklaafyqgygvdaakGSLDTQGVKdr
kqsrskygakr
>Protein12 60
qyntsaanpadealieqtirIADGSGNALTGLNTFVEKyvyngggvgetaltntddatwn
>Protein13 32
aeveagdvlvgkvtpkGETTLTPEEKllraif
>Protein14 73
mprLEGQLDYASGTSTSGFKmwtgftfqsvtlidkkydydmsgidigghvdvggfgltla
ytdtkgigadgly
>Protein15 20
mvgiiikEGESIEGALRrfk
>Protein16 39
psqvqtlvirVTGGEVGASSSLAPKLGPLGLNPKkvged
>Protein17 132
dadlveinplilkptgevhaldakVTLDNNAGFRhewaayeatqerdereeaaheagley
vglegsvgiiangaglamstldvvnqaggspanfldvgggadadkfvaaltildndprvk
silinifggitr
>Protein18 33
qfnrflrWVLFSFMICITKylyasrfvifqnpi
>Protein19 93
mevrELLSSYDFPGDDLPVVRvsalkalegdpewaksvqalmdavdeyipeperatdkpf
lmpiedvftitgrgtvvtgrvergvlkvneeve
>Protein20 42
svnewalggsydfkvvkLYATYQDQNDNNGTSAQEASNRvws
>Protein21 63
aisdqegnilawasggnvgfkgsrkSTPYAAQMAAEQAGRkamehgvrrvdvmvkgpgsg
ret
>Protein22 32
kLELPFELIADTEEKmchmfgvvknkimygkk
>Protein23 35
qfrVGGGYASTDPDGPTKltfwnlgagvklgagev
>Protein24 76
matltggvviseevglslekatikdlgrakkvqvskENTTIIDGAGEAAGIEARikqika
qieetssdydreklqe
>Protein25 76
miqtesrLDVADNTGAKsvlcikvlggskrcikvlggskrrTGFAGVPGVLSYDAPGAAR
slyqtrtninpdivnk
>Protein26 32
igkkgedienlkrdlgkQLGVPVAVNIEEVRk
>Protein27 32
mldlykQVTGTAGDYQVKgaknglmlniggsa
>Protein28 42
fsadgtqlaflsyasnlvvgdingtadifvkNISTGAVTRvs
>Protein29 23
paravtladkrGTTALLNSMNKd
>Protein30 59
dfvarnvevvgvsidshfthnawrNTAVNDGGIGQVKYTLAADITHSIAKaydvetdgg
>Protein31 22
mkkTTGEILAVNELFEKkpqvv
>Protein32 57
aitgkvsqaktlaqkYQLEGVPAIVVNGKyvvtgenqkVIDVTNFLIAKergavkkk
>Protein33 116
sgttvtfnyssqeienaapgfinvggasrnltvcgyvdtdtiiddhnnqvtttfyrVGMY
PANGTAPGDASTGYPTSGYSSGVGSKTMAGETCILLPLRyngssmeiftinpgsnt
>Protein34 39
dllvlrrhggqghraeheerrAAEQQHAReghdeardah
>Protein35 18
MNYFVTGGTGFIGRflvs
>Protein36 68
heaveavsnavrrarsglsdpnrpsgsflflgptgvgktelckALANFLFDSDDAIIRid
msefmekh
>Protein37 74
TDWVFSMPTRrysvalnyaatgtddgrrfselvddgrrfselvddavagtltrVGQVAAE
IRgirppepykgkg
>Protein38 90
mnkselieaiaksaklskAAAGSALDGALSAIKgalkkndsvtlvgfgtfkvgaraartg
rnprtgaaikikaakvpkfsagkalkdavn
>Protein39 29
slhdalpicvkAAASDDADFRtraalike
>Protein40 149
ltntytgyvdlatqfgtatsglntardveanilvpgatyatltalqqgtvngtasvtaaq
gtltvvtndklavdgqntggnlailqggvlakTQSSTQNAYNGLVIELQQFGHLTKgadl
ainnislgnpsasaspaatlgdvqilgln
>Protein41 33
ivsknvsvnykgvkINIIDTPGHADFGGEVERv
>Protein42 117
mkgdtlepvkivstrGMVVGTQEYHPEPRvasivashfkpefvvnvketgktlmvdytnl
dalkvteigsapflhdggwdsskryfmvaanqsnkisvidakdgklaalvdvgkiph
>Protein43 45
mtvesrIFSVAEYVQPSEGEPIRsvvletrdsiivvwhvhpgqei
>Protein44 32
yhriptinvkVDSSITNLADFALNKgynlkvl
>Protein45 32
mqsqkirirlkafdyrLIDQSAQEIVETAKrt
>Protein46 30
mgaikALVNCAGIGWATRtigrdgqyssah
>Protein47 34
SPQELNDEQLFARlmneypkwleqakqkqllvrg
>Protein48 179
mvkdpitvspettiyallaltqahkISGVPVVVGDDLVGIVTSRdmrfetrldqpvssim
tpkaqlvtvkegetsenikallhqhriekvlvvddnfklkglitvndfrkaemypnackd
eqctlmpvkmskdvyvTVIADIGIRtfpqewptffidmfgllnasdiyeeyyikereiq
>Protein49 211
igelqldkstgavaadftkSGAGVLNLTQDNAQSDFKgntiiqegvlgvnsinnlaegkl
fldggnirTNAQINDFNKeviinntggidtntfnttvsgviqgvgafvkSGEGTLTLLGD
Kiyaggtvvkggvlavtshknlgsvntnitldggglliadhldsngqidnlnfnigtvad
grdivvnsgngsldtnghsstissdikgvgv
>Protein50 36
mikhniphekVNVHGGACALGHPVGSTGSRiilsli
>Protein51 13
AISVELPNTIIRt
>Protein52 28
magsikGVSEETTTGVHRlyemaktgsl
>Protein53 252
trrssdldtnnttdlfvkNQTTGIITRintdsageqamggqsshaafsldgsqlvfesda
tnlvtgdgngksdifvknlitgelvrvstnstqveannasssasfsadgkkvifasmatn
lvtgdsnvasdifikdlitgaitristtstgteangnsvmphfsgdgsrvvfvseannlv
tddqntlqdvfvknillqdvfvkniltqevtrinvtkegieangksddavmsedgtkVVG
EGGNLGLSQLGR
>Protein54 132
mvifegksakpvylsiqddvaelkdashiwgksvweteeilkkaaqdpqvrVSSIGLAGE
NQVLYAAVVNDLHRaagrsgvgavmgsknlkaiavrgtkgvgnianpkefmkvtfekkki
ladnavtgqglp
>Protein55 43
hngkkFIPVFVTENMVGHKlgefaptrffkghgqaktekaval
>Protein56 355
mtigiggwgarrkplaliaelvarddltdltvvayggpevgilcragkvakVISGFVTMD
TIALEPHYRaarqtgsieaaewdegmillglnaagwnlpflptraglgsdvprvmpdlkM
VTSPYPGRsggepeellavpalhldyalihanradaagnaqllgedpfnaqllgedpffd
dlfvraadkaivscerASELADTVVAVVGGDGDAVAATLGAHGASKvlatgdltgrlpgp
plaaaladaiasdapaailfgtsydgrdvaarlsvkldaparlsvkldapvitnvvdlie
sdgalvgvepifggatnvttrftgdqpgiflvrpkSLGSSNPYNVVRatfaalsk
>Protein57 30
mkgakqlkGQTVCVQSGTTTEKnltdyska
>Protein58 38
mlvptekqgiidraekevkEIAQQYTSGLVTSGERynk
>Protein59 17
MPTIQQLIRkpreaapr
>Protein60 123
nveikqpalaikLGNIYVANSNAANAGRDADGFTNAAAAEVDGSQISNKvkimdgleivm
aestmiiqlgnegssnhmiqanstltggltlnqfalydesgaaarNADNLLSGDVGAGGR
vfa
>Protein61 66
mrVALTENDLEEAYTRaksealasfgddtvfieryvpeprhievqiladsygnvvhlfer
dcsvqr
>Protein62 152
ntntfvvtkataeakNLSSIGDLTADLKlggpqdcptnpnclaglkdvygvdlskNFTPL
DGGGPNTKralkdgnidvavlfssdgaiaandwvvlkddkgllkadniipvastkladag
gkDLASTVDEVSGTLTTDKlvdlnkrfdidkd
>Protein63 142
mrvdgnrgsqlnyepnsygnwkdqpqyalpvektgsidilrydfreddndyytqpgelfr
AMTPDQQQVLFENTARNMGDSTLQIKhrhiyncyqadpkygegvakALGIDISTVDLNLP
ERtsrqanyeannkhpelnqpt
>Protein64 26
mrsrGFLLGGTSGRttlngeglqhed
>Protein65 96
melfinkdsagealgngsltintnristnvlvddgqtvvlggifsneslkgvtkTPLLGD
IPFLGRlfrqdvtrndkqellifvtprllndtiask
>Protein66 9
ITINGTAMK
>Protein67 44
giagepyatrisdgapltnfrwlrSAQTAGGTYSQTVKefgdqv
>Protein68 37
PAPGRTRGRRRPCCRRPSARPRGRGAAPPRStqrppr
>Protein69 13
mkrLALASALSDR
>Protein70 54
mvkLGAGVVITNHTANTGANTPKttdylvaakipmgassfgvswaqrtmadyvn
>Protein71 70
tngtqadwlcalvrtsdeggsrGVSQIVIPTDVAGFSVARkldklgmrgsdtaelvfdev
rvpvantige
>Protein72 364
madwtpptdrrpaveilaeqettrVPELVPIRhermvvspftfyrgaaavfaadvagtpn
sglnvqlcgdahltnfgvftspernlvfdindfdetnpgpfewdlqrlaasfevagrang
fpeakrhrilehlgrtfcssiaemaasgyldvwydhltmdeanarwgsklspetmknlar
llrkarsknnlrafsklvtvvdgvprfasdpplferveevladaeydqvvdvvtkafesy
rdslqtdrrllldryrfvdlarKVVGVGSVGTRcwvalmmgrddddplmlqvkeaeasvl
eahteasewsthgqrvvegqrmiqsasdvflgwtrsqgvdgrthdyyfrqlwdgkgsadi
dsmq
>Protein73 82
iqageskVAPLPIAPNPVAIKvthanydvpgralrvtmeitnngdtavnigefttagvrf
vnelgrkhldpdyprelvatgl
>Protein74 70
telgtvaklkdefekrntkVIGLSVDPIEDHHEWAKDIEETQGAALNFPMIADPDRvvad
lydmihpnas
>Protein75 78
mrnlpdvkhlpldsfstptytfelsaqnpsgaiindpdtpydekallarDNSLGANTIRy
sglehivmggtegndrir
>Protein76 27
mrLNIMAGTAVRfepgqertvelvela
>Protein77 66
mlgkDQPVFLQLLDLPQAQKacqgvmmelddcafpllegmiatddpnvafkdadicllvg
arprgp
>Protein78 75
gkqenfykvntlsyrtktvtpketvrkWYIVDAENQTLGRisseiakilqgknkpsytpn
idtgdhviiinaekv
>Protein79 22
myrAAMQSILSELIRqerlvvv
>Protein80 44
tikAGTLASLAGRirrragctlhtlvflatgdrsgrnaaailyr
>Protein81 137
lavdgvntitfnnvpdgnykVLIWAHNAFGKssgsdgstlwtggrtpaspaadkaievst
tdpggqapipnftafrpysswedmlqneyklwtghnkktscgpattrrvqrsstavrrvt
tstpsgvVDIEIIGTSK
>Protein82 25
mpgdnvtltvkLIYPVALEKglkfa
>Protein83 16
mrFEHDQHGEALAKle
>Protein84 47
miahngeintlqgnvnwfkarEQAISSPILGDDLKkvwplhypgqsd
>Protein85 319
sakvkekehkVSFQSVVKlvngrliqnqkgqtifsrrgsivvqhliqdlllsdlqnirvt
dgqnvlkgetdgqnvlkgevistnskTGVSADNNGQFRilaktgdilvasssgmesseat
vgagstinfsvktiiiagtevvvtalgqsrqpkelgysvskvkaaeltqaksvnlqnglt
gkvsglnvqtvnngvfadtritlrgirsltgnnqpmlildgvpialsylssinpnditdv
tilksasataiygpdgangalvittkrgsrtrpqvsvshtvqvekvsympefqtqfgsgs
svdafgygvydpienqcyg
>Protein86 32
aqakEQFFPLLSYRtgaaapngvprangkqdy
>Protein87 18
LGGTGSAGPRrdqglehr
>Protein88 34
tknvfkqtyyikhliqfdkLFTTVFDSNDNRank
>Protein89 82
mwgaqaekvvqhftkgkqivvrVDDVHIEEYNGKsglkgtlvsfefvqdgqresapqaqe
rrpqsqqqrrpasnfddtdlpf
>Protein90 144
pavraaikeqnehnkaegrpevkPGPLIGLAEQLQEQLRtaewrdraeaaveqadevdlr
dlrSVVVAGDTAANDEDTRalasrlrdalnsrveteqtlnsrveteqtawaeeisaliga
grviralrvssrspkQALEELAKt
>Protein91 123
adfvkddadggvdevhivftrFVSMVTQEPEVIRllplevvegevgpqdnellplydfep
sidgvldallpkyvnsrifncllqaaaselaarqramksatdnaeelirkytrlanqarq
aei
>Protein92 78
gfefasnyaysgkMIQNHNEVWVVGGNAAKaavkgfngvrVEPAFSVVGSDRYATAAMLA
EQAFTLKahgqdfvvasg
>Protein93 37
kGETDLTPEYKllhsifgekakevrdsslripngfeg
>Protein94 30
agvpfareyggllanrSFGGAQVSRtfyar
>Protein95 61
mvrtylkkVVNAIATGDKAAATVAYTAAVPVVDRmadkgiihknkaarhksrlnahikam
a
>Protein96 600
evaslsydpvsattrevkAGETNVILGEFKvsrsgtstsreisvqrVAFDTNGEFDAAKN
LANVAVYDKatgakvstsssfdgqkaiftlndsiagtlstrtyqiradianvdrasetlk
ftfdsdedsviatesssgyrvntkavssssldlatvtikagtismttvgstsnvdvaaga
ndvvllngkitaregvqlrdlkvevdttsttvaqykkalstirivvggqtvtfdsadlta
sgtytiknsfvvdagesplkitadvradaltansvstlglkvksvtptsfingarytttn
ksvpstefygsvnpsavtvkgatvsisnlseadasavkgarnislakyqftnskvntvrv
sgekftialttstganesstnyavlqnvtvdmyvngvsrgsqaikvsgtgttasvefsgv
dfdieksskvdfdieksskvtvelkIALLGAQITEDYEGRapllvgvlrGASVFLTDLVR
aidlpvsmdfiavssygsatrtsgvvrlvkdldedltdrhvilvedivdtgltlrylrkn
lgarGPASLEVATLLARhsadvsgqdvgyvgfeipddafvigygldlnqryrnlgyiaty
>Protein97 32
vgnsldvaelervevlrGPQGTLYGRnstgga
>Protein98 43
mpgdnvsitvkLISPIAMEEGLRfaireggktvgagvvakila
>Protein99 56
akqivysensrqailrGVNQLADAVKvtlgpkgrnvvlekkfggptitkdgvtvak
>Protein100 31
getlcdpaavvllerMVFPEPVITQAVEPKt
>Protein101 30
PDGVQAPRraapgrrgrgagagrrrprpqh
>Protein102 46
mgkgkgapdfwvavvrpgrVLYEIEGVTEELAReaflrahhklpik
>Protein103 84
myaiiktggkqlkvevgqaiyiekldaeagdkvtfdeivfvggeetkIGAPFVTGASVEG
TVEKqgkekkvttfkykrrkdthr
>Protein104 18
mssyarVNDYGFLETPYK
>Protein105 401
lasvelefkpveyikltsrIGNNFTLSQIDLENPKynyvrsgsnpgsyvhevekrnqlnl
dliaafnkevvknfnigvtagfrytgnssdrvlgytqgglvvpgfynlsnsagnaltqde
ktsrailgvystisfgyknmlfadytisndwsstlpegkrgyyyqagglsfvvteafkkk
sewfnymklrfnagtqgkdalayrlntvynanpvfddysdgnlqvvfpviglsgtnvsgf
tldnrignpnlkpeitveyeagaditflkeylnveytfrhrtskdllvdvalpgssgyrv
kaqnvgkirnishellarvsvlrnikninwdinlafsklnnkvlkvsdetdeilkvsdet
deialntggvqivakLEVFDFVKseegktdlnlgarskyii
>Protein106 32
perEDEVILVRsndtillqcktkicsiegktp
>Protein107 18
mkLADALDTYIPLPERav
>Protein108 34
mavgpgrigddndrVPMDISTGDTVVYSKyggte
>Protein109 112
mdrAGSLADEDARqaaedlnellipitkawctdmgvevtslaiqvyggmgfveetgvsqf
frdariapiyegtngiqamyegtngiqamdlvgrklpmrVIVSQLHRqprrv
>Protein110 32
rILSYLPLAHVFERawvecasfvdgkthvffa
>Protein111 31
lvkAIQTDTQDAVAAMERstqgvvegaklsd
>Protein112 59
mhasaqwlafhtffgggkLVLSPGGTFDPAAIWRlvadegvnilvivgdamarplldhl
>Protein113 31
kakrVGELVAERakaqgiesvvfdragfkyh
>Protein114 137
patdpnkallfvaatnvhtaavaaekaakdykTTADDLVAKqpahlqaqrvldnatqlel
etkakligaksasddadeafakattaeqeaakattaeqeaitfsakattarkNLLSVAYK
nvigarraswritsste
>Protein115 29
hpcrfflhpayfqvtrWHINADNALIKln
>Protein116 83
mrSAIAMYALIGQALRHAAGQTVDQYReasaklfarfaavardnplatrrkgysaeqiae
vnaenpfvgfpytklmtasafvd
>Protein117 30
mlrQMEQLGMANVKyfggdgvctseiakla
>Protein118 211
nnvnqpnfdglntygdenrifvpypflggtatleslvanlgpqlagllfsddtvaasqyv
rdnitklapidvrrdgfreedlldnqrasslkgdialhfrpgkdweistayrVGSGNSVY
QGSERyalrnffqhyvkaeiqgknlmvrsymsqtndgdsynltalgaftnerlkqtsaaw
apeyvgyyaavnlalakLTNQNPSFLSDEVR
>Protein119 33
kdlpgvryhtvrGSLDTAGVKdrkqrrskygak
>Protein120 79
mpdtaallresvsiaaanepvitkrFYSIFLSRYPQVIPLFSRnapekqqemlqgailav
ldhlddsawladtmgaigv
>Protein121 54
etefartigalprgsdepeeaggvddvgavgaqevrQQAVSEHDGRpqvdvghp
>Protein122 53
mdsrGVYLVPAFTGLGAPYWDPHARgaifgltrdtgigeiviagleavcfqtr
>Protein123 46
kVGASAGNFTASKgadqladaklkaqfaasfpeaalknvkwypavp
>Protein124 31
ltgdpelrFTPSGAAVANFTVASTPRtfdrq
>Protein125 76
mirdgattiggrlpvnpsgglacfgeavpaqaiaqaceltwqlrgqaegrqvdgakVGIT
ANQGLFGHGSSVILTR
>Protein126 20
gdryaaeaskMASVETDPVR
>Protein127 30
pahrLPCQWDQLPWDVSSTLLVIRsitkal
>Protein128 44
mkkTAEDYLGTTVTKAVITVPAYFNDEQRqatkdagriagleve
>Protein129 45
msedgtkVLFSSDANNLVSSDTNNVRdlfvkDLATGNISRlsttq
>Protein130 279
mtvtittkTPWPALPSFLYSSGRlgmsaqaqldskdncdkdligtgpfklkdwkvndkfv
adknpdywqtdadgnalpyldeieyrpvpdtnsrveglqtgqfdiihasggeaaqqlapl
adsgqineisnsdaaevsygmnneakapfdnldarlavaygvdreeftklrtgglqevas
gpfapgnmgyvedtgfpsydvdkakehaaaykkatgkdlsftlsyasdpstktnaeliqs
qladagidraswptpastssTVVEFTQLDRqagevvyat
>Protein131 45
qkTSENWVLAEQLFNDDLKaagfqadvqfanggvseqqnqiqamv
>Protein132 55
dvdrwrhrgrwhlrlrgrprEVPQLQHAGRelsraglrsrprcrlrtrrqprlhp
>Protein133 50
FTQAGSEVSTLLGRmpsavgyqptlademgtlqeritstrghsitsmqai
>Protein134 63
srCTQTGHLPSHISRhrhhrsagrtstchhrrsvrgahratstaslhrhrgcpcatarrs
aag
>Protein135 33
iglliggavpflfssfairavgrTAGVVVQEVR
>Protein136 28
mvppvrpsekplrVPLQDVYKiggigta
>Protein137 191
msnrTAYSNIFWDRlpkthyvdnnifcsqeifdieqqtifskvwkfvccesevaqindfr
TTTVAGIPLLIVRgpdltiralvnscshrgvkLVEETAGNARkfeclfhrwtydahgkci
dipreeayecvkidkaqcglkqvrceimrglvfvnlddnaspleeylagclsvfddvfdg
adlevfhfheq
>Protein138 23
snttlgfksrVATVSTVDAVHKg
>Protein139 31
lkenvivgrLIPAGTGLAYHQARkvkdqmde
>Protein140 330
mddlllgneifqertrGIGVIPPDVALQYGLSGANARasgidwdirrdnnvglvydkldw
kvwthpdgdsfarywvrlqetreatrmidqlcdgipsgpimakvpriikvpakvpriikv
pageayvatenplgemgyhivskgdlmpfrvkirESVSSSGSAGDVGTVPRrhkfpvwvd
svadqrtpmcealnrtggmlatwvqqhpdsfppivinisdgaatdgdprvwsrriqslat
rdgnvllfnlnvsalsanplffpgqpgvlendyarllfemsshlppymaslasgmgmsie
sgakgfvynadmsavvrflqigtatsqair
>Protein141 46
aglsvrFEPGETNADVELIRfggacvvrgfslrheeflskslnlkk
>Protein142 200
maklltgeatlegsganrvikipgstkpeargtaaakgrWVWYPVTREESIFSVLTEFGT
KtmsatggtpgplhnkiampgpaaqqdrdagsqlerrrdrqqhqllggrlqprGNVVGHE
YTNDKATDFMAILTNLKakkpdvvffggmdavagpmlrqmkslginakFMGGDGICSAEL
AKlagdamaddqvycaeagg
>Protein143 94
sesglsfhaaeaitpgthlhlaishlehhyhiaatarvvycededlegfrTGVYFININP
SDRARLSQDIVRKQQEQEVLKPFVNPEErltpvv
>Protein144 32
askgnekalekarahirdrLTQLAPVFLKnky
>Protein145 47
gvasgtdrareatikAINSPLLDDIRlegatgllvsiagnedlglee
>Protein146 12
svrLTSLVTSLK
>Protein147 88
mtkkealrlrinyhpitlskLWNAAINAAKsftsdkrlitvrfedlleqpettlrkvcqh
ievefnsnmlnitqesssiekdsqeigf
>Protein148 81
aqaaiasgayniynpsandrSVLDSLIATINResvftieeiyaqanvdlfemsggvagla
fgaeyrdetysdiydtlqssa
>Protein149 45
makPSGEIIETPITANFREGLTVLQYFISTHGARkgladtalkta
>Protein150 26
crrSSGPAAGPRgahrrcccwppagv
>Protein151 25
mgnavapgiaavgrTVAGTGAGRla
>Protein152 43
ptrlrASITPGTVLILLAGRfrgrrvvflkqlesglllvtgph
>Protein153 39
maiedlnaqkiviggktikFEIAAEDDAADPKqgtavaq
>Protein154 30
midyinstrFDHILTVEDPIEFVHQSKkcl
>Protein155 65
mlsaaprpfpraqgdalalpfpdgsldgvtcgfalrNFESLPPFFEELARvlrpggrigl
levgq
>Protein156 113
myrgngtasinqttplvlvtqplvsgggilqieagrssyyvldadgtihvlgensdgqlg
entttdqtswkkvgqgctggnlttvvyisavgthdesskSASAILADGTLRse
>Protein157 104
lvkdgrnvlgleytvfetdhawtapdeelieqgkrELVHLGLIEPGDVEGGYVVRqkkay
ptydetykanvdvtrptrptstcsgTLPVAGDAARpgvinedak
>Protein158 18
mkYLHFETMKklrdlgvq
>Protein159 111
gvplkSPVAGIAMGLVKegerfavlsdilgdedhlgdmdfkvagsangitalqmdikieg
iteeimevalnqarimevalnqaragrLENTVSTGEVGNLYRfywgtsfqg
>Protein160 77
isaligpngagkTTFFNLLTNFDKatagswtyndrrmtgmaphkvarlgmirtfqltksl
skltviqnmmlgatnqr
>Protein161 37
agrghkgqksraggyhkVGFEGGQMPMQRrlpkrgfk
>Protein162 272
mvkgqpgrynviygytdegvglaagalavrlvnhlvsaeegfdwdteleyflrraerTAF
GPSTGAIIEEAVSRdipfirlngaslvqlgqgvhqqriratmtsktgalavdiasdkdlt
tkllasaglpvpkqesvrtvdgavaaarrigfpvvvkpldgnhgrgvcldlqsddevraa
ftvaeeqsrrgyvivesfvtgkdyrclivggrmqaiaervpahvmgdgshtltelvditn
adprrgvghekvltkikvdeaalelvreqgft
>Protein163 43
evasvfgshgvsirSMEQEGLGDDARivfithdaterdvqacl
>Protein164 50
stafviannafllrpnshvkftpqgnsrlsistlrLITGGLLSVFGSGPK
>Protein165 65
tttprkgfsigatvpvgafaltadiarvtatgfkETDYVIEAKyalskrTFAYGAIHRdg
gpkit
>Protein166 14
marIAGVDLPRnkr
>Protein167 14
mkESHVHDVTITKe
>Protein168 23
snkqrQASELETRgskpcrfraf
>Protein169 258
gglsreragfevrDVHYSHYGRlctietpegpniglistlcvhakvnemgfietpyrkvs
kskvegkveyltaeeederiiaqsnatlddkgtftdkkvkcryqgdfpivdtdseemanv
qnmdvapnqivgvsaslipflenddalipflenddanralmgsnmqrqavplmrceapiv
gtgiearvaadsnvlinaerMTGHLGDDLVTTQNLDIFRidearqlllikgaipgsaggf
vtvrpaikaksaaakgan
>Protein170 58
nritvwdvatrAAIASYTGANLNQPRsitvspgtnkllvtdfgndrvvelsysrtagf
>Protein171 41
ticalrirvnrSAMGSLMLMLVSPRpyqlalvtpgispara
>Protein172 18
rHPEIVAYRdldeedpae
>Protein173 129
mnatrTNAHLVDLGQVLNSSGSYEVDGRnlngfsgpnannlfplgdlnlnlydfaviand
pstaeagkgfkflggaeddvvhatsfndtllggggsdllfgyngadsieggagddilfgd
yipfgqpga
>Protein174 32
yikNMITGAAQMDGAILVCSAADGPMPQTReh
>Protein175 20
mrALAANMVTGVAQGFTRql
>Protein176 171
giqgferrleslvegtfarvfrSGLNPVELGRkmvremddnrtvhvngrvivpnlyqlal
ssedhaqlaeisgslnrdladaarehardmgygfvgpiqvsmvtdeglrpglfsvaarfk
esdnllvgtlllptgdrvplgnyvisigrasdctivlgdpkvsrrhaeiqp
>Protein177 28
atsavhqhlvkkglrTSAGLVVETGSAR
>Protein178 38
pytvpiqageskVEPMPIAPNPVAIKithanydvpgra
>Protein179 22
GVTAGTSATTFSPAKdcfagad
>Protein180 32
ganrLGGNSLSDLLVFGRragwgaaeyakkas
>Protein181 37
mglpleqkkeylrqsgvrHVLAQLAASETGALSRltt
>Protein182 29
ALSPATTLTVKGIKDSFGTVADGSTRVFP
>Protein183 74
mfaakITTYVIGFGDLIKvpasvvklnnmaswgsggaekAFLAGDQAMLEAKlkqivetl
tfdpcckfndcsfn
>Protein184 59
mpkaqkllvegvnvqkhhekprqqgqpggirEAEGPIHVSNVALVEGGTPTRvgyrvsd
>Protein185 31
PLSAQCGAADHPGKcavrpekctmlyqpvcg
>Protein186 125
gfrwgadgradagqwnlqakearggtdvklrLSMLESEEGSPEVARvgfpyfggiasehf
pnnpgadvlirtvpthtlslgkagdkrtalvctvfdllvanygvarglpgencaknfddn
vpytp
>Protein187 31
afkYAENTGQMAPIReqagtfadsiklwsaa
>Protein188 76
mglvhinkhnkkvaakTMVIGASGSIGSVSARllamsfdevylagrtlskldelkasilk
etpdakvfttidynel
>Protein189 18
vrQEQVTSCHHHHHKplt
>Protein190 47
agaddvaagdirTVFVSTTDNLAPRVLGATPENNSDLSPANDIKvvf
>Protein191 40
maghrLVEIPASNLKkriteilydqgyilkykfeddnkqg
>Protein192 254
yrkhlekdaalerrfqkivvdepsvahtieilkglreryeehhrVTITDQALVAAGNLAD
RyisdrflpdkaidlideagsrlrirrmaapeefreawppprssvssrpnwptsaarrrY
FQDASAGVEKlvpegiegrvpykgpmsgivhqlmgglrssmgytgaanieemrtkpsfvk
itsagmsfvkitsagmkSTAEDIELALDAAHAAAAKwgrtppaersnillkiadrieqnl
ellayaetvdngka
>Protein193 60
rrsyapgqhgqkntrISDYGTQLRekqkvrriygvlerqfrrtykeadrrkgitgenllq
>Protein194 260
mrTLPGPGDPLSIAYLTYRgkphvggqgvytrhltkaladlghhvevlsgqpyptlderv
pliklpsldiyndhfpmrmpglwelkdfadwaevtsfsagtfpeplafsiraarwlaqhg
drfdlvhdnqslgygllaierqglpvlgtihhpitvdrRVEMEHAEDWKARWGKRRWYRF
TRMQTRVAKRlsriitvsensatdiladhdvspdrlhivpvgvdpnlfrpltgvervprr
iistasadvpmkgqrfllea
>Protein195 15
NIGIMAHIDAGKttt
>Protein196 24
masllstgcttrFVDFTTISSKnv
>Protein197 72
mplrYIPVGTTLHNIELQPGGGAKmarsagasvqlvakeggyatlrlpsterrrvpidcr
atigqvgnvehe
>Protein198 56
melrEILSAQEFDGDNLPIVRvaafpalngdakwgesilelmdavdehipqpardt
>Protein199 57
mrlagdqdvrIDFTDLTKqirgldlngdgtiandgkennyplgansaltnhptdnkl
>Protein200 28
kdakdvksardaeltalgkVSFDGVTGK
>Protein201 162
mardtklgpeditrDIPNLSEQQLARldesgivyigaevtpgdvlvgkvtpkgettarsr
prLSGGEQQMLAMARilrsgaqlllldeiseglapvivqqlgqvigdlkskgftivlveq
nfhfaapladrmyivehgqiaaeiaqneietkqellqeylgv
>Protein202 33
iwgarsapvtivvysdfqcpyclkVEASLTEVK
>Protein203 33
sgqnvrlaseltgwrLNVMTVDEANSKqasesq
>Protein204 74
sastvntinitggrSSTINLVGSALGTNSLANDRgtnvqgpvakvgsvtgdnwlqsasig
tvmintsglvqgei
>Protein205 106
agvivslggqtplkLAGDLPEELILGTSPASIDLAEDRnrwgalcarleipqppggtatt
legaretattlegarevterigypalvrpsyvlggrVEAVNTVLIK
>Protein206 98
mhvnvvreepteaqvgniqtqgpsdpsdtsgtpkVATMASGEGANTAQEQGEGAAQAEPE
QAQPVVKsewdktprngpcpcgsgkkfkkchgspagag
>Protein207 82
mpeldawlhyrvidvssikelarrwyprayinsppkagghrALADITESIAELRyyreai
fvgapgpdtstakaiadrqsah
>Protein208 53
mpqtrehvllarqvgvpaivvalnkVDMVDDEELLELVELEVRellssyefpg
>Protein209 30
mqtlsrGGPIVWLSEDDAKsagiedndwie
>Protein210 33
ALVEGGEVIESLRdrilgrvtavdvthpesqet
>Protein211 28
mkMQTVQAAAGAPFAGKqflhresagaf
>Protein212 231
mwaeieedydylyaevstdsgatwkSVWSYTGVNPKwvpvsvnlnayagknvhlrfrYGT
DGGLAEAGAFLDNIVVKkGSTTVLSDGAESGDNGWSLDGFKRttgterVDSTNYYLAENR
vyngydktlrQGPYNFGWGNTKPDWVERfpfqngmlvwyvdtyfadnntyahpgegfalp
vdlhpelmatgrppprthgnpglpadqpaqHGFGGVMQQTHGQHNRlrapg
>Protein213 32
pkavlnvakdsglpatkatkrAVHPEYSADGK
>Protein214 196
mserdtqtldiaviggdgigpevvaeglkaldavvgadgpkvstteydlgarrwhatget
lpdsvleelkghdaillgaigdptvpsgvlergvllplrfalehyvnlrparlypgvesp
laverVAPNGIDFVVVRegtegpyvgnggslrtgtaneiatevsvntrfgvervvrdafa
raqarprkhltlvhkh
>Protein215 33
EPAAAGEGLRqseqahldcpsiwraggggdqpi
>Protein216 58
vigeidkidakkvtrvvlcsgkVYYDLLAARrerkianiaivrieqlypfpkdhleke
>Protein217 33
yneatggryvprAVLMDLEPGTMDSVRagpfgq
>Protein218 31
lrGMNISITTTAKtdeeakallaafkfpfrn
>Protein219 257
nkwqlglnlgvpqilgdikSEPFGGNHTPAFGVGLNIRkslgyllsmrlhgmygtaygqd
fvqgsfafnktlngafsnstnenystgadytgnvwvpnykttivwvpnykttighgsldl
mvninnlnfhtasskflvyafvgvggfmfntkAPSYEAAIELVNTNRygngvaiftrdgg
aarrftaeveagmvgvnvaipvpvayhsfggwgeslfgdthiygpegvafytrnkvvttr
wadpstrgtdlgfptns
>Protein220 96
eiqagetatlnvivkadvhgsleavteslqklerdevkvavllrsvggitksdvqlagas
nalilgfnvrpdrkirEMADEAGVEIRtyeiiykll
>Protein221 149
mafqvasywdlkAQVATTPGDGDAATVTRfgaqvieldgvrlatsrdfnadgqltregal
vldepkasalaaaladasalaaaladaaatvtsveakpytrrpyppfmtstlqqeagrkl
rELISNASDALDKvryrvlkdptfiedfk
>Protein222 13
TDYIGAPARrqfg
>Protein223 32
ndidkviliggatrMPAVVELVENFTGKkpyk
>Protein224 27
mgraivrepkVFLMDEPLSNLDAKlrv
>Protein225 44
rgrcpnlpgrarsgspalqdsparrtlrPDAAPAGKrwglpgcs
>Protein226 67
mgskkrpyyrivaadarsprdgrflerIGTYDPHGETVVVNEARisywqgvgahptttva
rllrkar
>Protein227 74
taaeqarvalvakILQTEAIETPSLRdieakDAVLVLGEDVTQTAPRialalrqsaknka
eqlatqrktsdwqq
>Protein228 45
dkngngnftdsgdstalhdrTVLLADGSKgitididmigenypsa
>Protein229 68
mlvgeaqkwipelvakaqtlkvnagtekgtdvgpviscaalsrveglierGIADGATLEL
DGRkpqva
>Protein230 49
svfagvgertrEGTDLLIEMGETMLGGTDQSVLTKaalcfgqmdeppgv
>Protein231 47
mklpnkdtpvivqcaggvrsafaakTLEQLGYTDVTSMAGGFGKwkd
>Protein232 72
mhelskGYFGDQGMLAYVAGVQRkeiregvacvkhqamagsdigddhkemfagehalkag
dsskntmnqfgs
>Protein233 47
msitvevgreityraarMSDANDPNLAKysaiakaftsegamkcald
>Protein234 26
mettekLIEVAPGAKvwgltfngsip
>Protein235 42
grrpyaqglladdsgvkqderGFVVVDSQCRtnldgvyaigd
>Protein236 42
ekIVFGAFDLISERtkddpvkvfekavanvlprlevrsrrvg
>Protein237 73
pgatveavsaggtrLSGTTNESGAYRfprvppgtyvvvarldgfnpaevqnvavglggsv
tanitlevgavse
>Protein238 39
yttlfrsvnlettqegaarETWEEANARirngeigrahv
>Protein239 51
msteartgkPLWHMGCRFLNLSPHDETLIQRFMARVEAERRALSSEsppnp
>Protein240 110
qntptdfafdkSTSANAGVVEFRtnaegatkpaapqlaitneadlnlannavvdwlpvag
avvdwlpvagakgyhvyrGLFQDADDAVSAKfnpkttvseavvsvifcka
>Protein241 40
mivrqpleltkntetfdikVTTSGGGITGQAGAIRlgiar
>Protein242 10
LAAVTYFTKa
>Protein243 248
makplsdelgivkGLMTTVHAYTSDQNLLDGPHRdmrraraaalsiiptstgaakaiglv
mpelkgkldscpssrasstvtpcaYLVDEVQEVYRlqgvkindkhievivrqmlrrvkir
avgdtdflvdeqvekhrfeefnrsivaaggrpavadplllgitkaslstdsflsaasfqe
ttrvlppsrrppacslrplstgvltrsaaskrtspwavLIIFDTTLRdgeqspgasmtre
ekvriarq
>Protein244 66
mrNVIGDLSLDDALTSRdtlntelrtilddatdkwgvrvvrveiqridppadvmaamheq
mkaert
>Protein245 34
kvkGAVLSEVEGLVKedtilasntstisithlak
>Protein246 33
knvnpvarisvkLVSEVGVGTVAAGVSKaradh
>Protein247 69
lrgtfivnpdgvvkTMEVHDNAIARdvketvrklkaakyvaehpnevcpakwndgaktik
psldlvgki
>Protein248 83
qlsllalvcltsigasaqkstiqsieeyrALLADGNPAELFEAKgeglwkqkrgpknatl
eqcdlgkgpgvvkgvfvelpryf
>Protein249 29
ldsyipepkrALDGTFLMPVEDVFSISGR
>Protein250 90
mvttglaivageistkAYVDIQSIVRqtirdigydredvgydgstcgvlvaideqssdia
qgvddseevrsgtageedqldqqgagdqgm
>Protein251 33
ktgatlkiaattvprFTAGTAFKaavapkkpak
>Protein252 56
ltvdkifgsltrNAVVGYQTQRsvgsgwefsyplkvdgivgpatwsrltppvikrk
>Protein253 25
kkevnvnviyntlkIEQSITSQHLK
>Protein254 49
makprkSGSTGGEIIENPILSNFKDGLNVLEYFISTHGARkgladtalk
>Protein255 68
psptgfkVGINYQPPTVVPGGDLAKvmraccmisnttaiaevfsrldhkfdlmyakrafv
hwyvgegm
>Protein256 77
raladpsrgttekqglaravfggkVGETTTNLVAEVAGQRwsaerdltdtlestavqcll
ataeraghidrvedelf
>Protein257 30
klqelikkqlsarGPGEFVIPGLLKlkavk
>Protein258 163
keakDLVEAAPKavlegvpkdeaekakEALEAAGATVELKarslscgaarsrgrfaglam
sgqaksyvidtasqrfagrrcrvrasdppgqrsqgahvddeehregerwapagideqvpp
tqrsasfgpvvagnaqepdgvdgeehvqrnsdggcrglglaeq
>Protein259 21
mfrkLLDQGQAGDNIGALLRg
>Protein260 62
ganlakaelrIIFTEIATRmpdikvvgeperlrsnfiqgikhmpvtftpgkrkhpveqla
qt
>Protein261 132
mplalavnygagpiaagvtltkngrggdklltqvgftydakvvkaslafeqdgnqvggkn
ayslgvsaplgaasvnfvygkdqkgsaadvtqiavggqynlskrTNVYGLVGQLKsagat
asnqvtlgvqhq
>Protein262 30
vviarSGEIVIHDEHGRererhkvpygail
>Protein263 37
mggypsatgyrFEAHNTGLERriakgeaiplgadldp
>Protein264 40
plgvglvyestkntaaantadtnkAWALGAQYDLGVAKlf
>Protein265 75
hhqsrdqhqhrrwhhqphrHHHRQHQHRRHHRGSGLRRRGRRRGRGVqrrrerprqglqr
gvqderlrrqrhrpg
>Protein266 63
mkekkarvedalhatkAAVEEGIVPGGGTAYLRclkgldslkdlpleqkvgvdivkrale
epv
>Protein267 76
dkdsehffhqvaahltgathllllghglgkdhfkshlekhhhqdlahkILAVETVDHPTD
AQVVAQARalflkhhi
>Protein268 32
mikilvrgynrvrqskITQEISEIVAGADSLK
>Protein269 59
mhlpkgtwcnpddrrtghayawhflvsgwsalwrGLSQGYFARgyleevnagnantsnw
>Protein270 28
miqtesrLEVADNTGAKsvlcikvlggs
>Protein271 117
meflvgrTLNNALSALNLRdnaeaafsaaggpsltdiiecepdaalgngglgrlaacfld
smatlelpswgygmryeygmfaqsiinggqvehpdswlvdgtpwefprpgthftvnf
>Protein272 29
tvvdfnlgtngldlnlkTSDDLFLKgtag
>Protein273 38
mgaqlvkevaskTADVAGDGTTTATVLAQSILNEGLKa
>Protein274 22
EGLLMAPAYAVPRmldragikl
>Protein275 29
tdggvalrGAFLIDTNGIVRsqiindlpl
>Protein276 170
madlaaecerGFDVGLLSKqreewvlvtlirqewvlvtlirqeetlvgysystlerVLLA
FQPNEVIEEALRaprarytentivdpavlrsqlaeirqagyciereefiadirgiaapvf
dfngtviaaiavvgpsaritegqiealvpltlrtaesisrslghkpykda
>Protein277 102
magllqrdsvhgrYPGTVTVTDDGLDVDGDTLKvlstrnpadlpwgdlgvdvviestgff
atrDAAAAHLDGGAPRvivsapakgadatfvvgvnddtfdpa
>Protein278 72
teayvatddlkiavnasitlqrpllikgepgtgkTLLAEQVAQSLGLKliqwhvksttka
qqglyeydavsr
>Protein279 32
AEIMVPLVGTVRefsaqaevisraaesvfeer
>Protein280 639
mlalrgsgqalyvgladdafviasepygvieetasyvrMDGETPSDPANANATRgqivrl
dasaagslagitrwgydgaelpvgegdvvsgevttrdidrgdfphflldrgdfphfllke
lgdapssfaktlrgkllerpdggydvrlpdatlpegvraaltdgtidrvlvigqgtaava
gqslafqlsnlladndidvdalpatelsgfqlrsdmsttlivaisqsgtttdtnrtvdla
rgrgakvvaivnrrnsdltdkadgvlytadgrdvemsvastkafysqiaagmllaygiaa
eipgartaddpeeqevlaalavlpavlkatlevrpqaaeaaqryavsrrywalvgngpni
isarevriklselcyksiacdatedkkhidlsseplilvcaaglvgstaddvgkeiaifr
ahkaapiviategaseftaaahvisvpethprlafilsamaghlfgyeaalaidaqaril
rearvvvegalaagedagqllaglrdelaapanswfaalragelnghmeastahrvataf
rftlgiapldayqvelgkigtpgvliddltsalndaideltrpidaikhqakDDFTKVKP
TFMASAPRlwenlyagikakveksepirqllfntayevg
>Protein281 30
maeavnkTGSLDVAILNAGILRdgllvkmd
>Protein282 52
rATALQVVDLLTERlkdallnghrieirgfgvfeprprkrgmgrniktgasv
>Protein283 88
gglswdtndegltrafsgygnvteakvitdretgrsrGFGFVTFDSADAAQSAIKasdgs
sldgrtirvnlaedrpregggggggrgg
>Protein284 27
kiaakkvakfkagkDLSATVASAKakk
>Protein285 58
mrtylkgarvkltgkneieaqealrMAVSALDQAAGKgvihpnnaarrksrlmlaynr
>Protein286 33
dreklqerlakLVGGVAVVKvgaatetemkekk
>Protein287 24
ysgrSVIVVGPTLKlhqcglpklm
>Protein288 140
taavwaggalikdrLFAYGLVQYTKlddnlslpggngngtsdvntqpkwllkmdwnisdn
hileftaisdkreietdyynvtatsgvptvgaykGTEYSEFGGNTYIGKytgyltdsftl
svlagttesargnysvaang
>Protein289 107
iyedrsftfvlktppasvliraaaglekgsqlpgrgavgevteaqlaeiattkMPDLNTD
DLEQAKqqvagtarsmgirvlwedeagdelaplvdademaamvdane
>Protein290 52
mraigvtsekrlpginvptlkeqgydvvlgnwrGVYGAPGITPAQRtaltdi
>Protein291 17
mqtglkSIDSMVPIGRg
>Protein292 33
avrhadlarHQPPVPQAAELRggrrpagrrtgr
>Protein293 31
qtnllkpkaivaeplgghrakVTLEPFERgy
>Protein294 50
mavgestgqeatprvvssrPTPPNAGDAADEGTEEPAPLLKeadpefekl
>Protein295 35
eliakiaddagitkTQANATLDSFVEAVTKtlksg
>Protein296 23
DINQEAIKeinqiiinkeinqqa
>Protein297 117
msdlaslgdvrgkrvlvrSDLNVPLDGTTITDDGRirasvptiqalaeagarvivcahlg
hasscaptsvgprvprrtstpwrpssggspscsdarwpspptpsararaMPTLNWPK
>Protein298 192
mhapefqqlegswrglkYLVDNSETSTNLKikvlnttklkikvlnttkkellkdfksasd
fdqsalfkklyeeeygtfggapfatligdfefgrhpedmylveeishvcaaahapflsaa
spellgfddftelsgprdlakifdtveyakwksfrasedsryvglamphvlgrVIEVTNF
LIAKergavkkk
>Protein299 50
ssvavviaakagdegklfgsvgtrDIAEAITAAGVAVDKlevrlpngalr
>Protein300 59
evtvanphpaddevadqidklrTQFGGLVDVERavgqddyvtinlvasrdgeeiagmta
>Protein301 49
kkhgirashtaevvlddvrIPGSCLLGGKdkldaklararerghsgekq
>Protein302 57
saldqaregrlhilgkMLEVLPEPRadiskyaprivtvqvkvdkirdiigpggktir
>Protein303 34
nsrVMIHQPLGGFQGQASDIEIHAReilylkars
>Protein304 167
ntanfggtdesyvdvvrLNSGTSGQASPTLKntitltagqdldtliitgdadleitntld
enirvvdasahrdpvkANAPTESADTRadlildlsnssdgllyadanafwtddangdgyv
sgdpedevqglvgllsikgsqgddlittgtthndkevdlgtgndtlv
>Protein305 55
msrinpspaqrkydegrLAQVLVAPIISEKatrigekqnqvmfkvlrdatkpeik
>Protein306 86
vinkgditgqgaaldltgqdislalrkqtknwllvgeldigsyqldakrNVILGSSTFAN
AQDGINAKtygfglsasraisddwqv
>Protein307 82
rvegsdaaeviiyngsedlvnqagldhrYSSDVLNLRggnnevryspletsivltitvte
edettldaseglivanvafqdg
>Protein308 164
aeanaeedkkFGELVDARnqadnlvhatrktlkdlgdkatdaekasieaalseleeamka
lseleeamkgndkeaitakLEEVALADNYFVDRklypnvdfysgalpqrrlllrpdlpgd
gvsdghvhravrhptrETYQSSIAGGKitvpgvqiigvisqvvp
>Protein309 67
mdkTVTVSFTQQVRhraydkavrrtkrLYVHDEENTLNVGDRvrvvetrplsknkrwrll
eilerar
>Protein310 32
TLEIHSNEIARdvketvrklkaaqytaahpgq
>Protein311 49
mggkvlvptteavqkliaarMAADVYGVPTLVIARtdaeaadlltsdyd
>Protein312 40
mnkVVAANPDLTVEERnllsvaykntigsrrtawralssi
>Protein313 57
mdtipvnkvrAFETYLLEHVKshhpevlteirdeknikdenllaervkevvadflrk
>Protein314 12
SSMSGVAKcafi
>Protein315 131
mgglwvdynlqttipglfalgeanfsdhganrLGASALMQGLSDGYFVAPPTVANYLAGK
LGSDPISTDDPAFETAEAELRsridklmsvkgtksvdhyhrelgklvwdyigmsrneagl
ekALAEIPALR
>Protein316 57
mrIINAADNSEIARfdlsedystetamifgevyrnngewkfkavgqgysgglyalcm
>Protein317 141
kghetqppsrfteaslvkrleelgvgrPSTYASIISTILDRgyvwkkgsalipsftafav
iglleghfpelvdyaftarmeddldgiaggseeaipwlsrfyfganeddastsvptrmmp
gwpaILDLTQFLERkpkalsg
>Protein318 103
maenltkaelveavakaaditksaaaaaigcflgtiaghvgkggkVTLVGFGTFSQKvrk
artgrnpqtgaaikigasksmgfkaskagaakkaapkkaakkk
>Protein319 29
mrdgkALQMGTSHELGQNFAKafdisfqg
>Protein320 36
mssegkIIVNLLTQEGAYNHGQKagkastpnvnhal
>Protein321 177
mpskQNHPANTMTTTVSReaktmmmqsmmaasplsvrelvammvtkhkvkpgvkfdevie
slklvanknnfkytgvsllsqdvtattgkpsprveilsfcdsvvarsvidyapeliaflp
crvsvledankdiwivsldwdiswmnlsknpnnmdeklwkesirirkvmdemmetaa
>Protein322 109
mrrnldsdfvggayvfpggavdpdddpvvqpriahaslrpgwelaprvaavrEAFEEAGL
LLARrshqehtvslqepeaarlidglipgaapsstpswrelidsgsanm
>Protein323 32
LAEQINLIIHHEEYQKlesawrglhylvnnte
>Protein324 58
mnvfgdgvlrysrqvgygakYPVSANISGHLRltleandltdgsyyagfanaqircaf
>Protein325 55
mviaeevdenlylasrnlkNVFIVEPRyadpvslvhykkvlvtkgaidqlkemfa
>Protein326 21
mvrarIILSGEIARavvikgv
>Protein327 25
ktfsakphevkrEWFVVDATDKvlg
>Protein328 80
dynavelqierrladnfyfnanytysrlrGNYSGLANSDEAGRsdpgvnrsfdlpmigfv
akggsdygalgtdrphvvna
>Protein329 61
eslaalddakSDMDLTQWFMDLDTLFNDTFYGVEQISELVTGLKdfsrvdqavtdnvsln
d
>Protein330 34
akNQVAMNPINTVFDAKrligrrfsdqivqqdmk
>Protein331 31
kAFAEQLVNLTVKevnelasilkdeygiepa
>Protein332 110
newkFGAQVTYTPKslrgdaddlffpdldlpagyeytdadlpgtlhsrgsesnawsesyn
lyvggpilkdrLFIFAAGELTKnesrAAPSALATPRvtdtttntpkfygk
>Protein333 286
mldlvlddegtavgiiarDLNTGELSRhsahavvlatggysntyflstnamnsnataawr
ahkrgaafanpcytqihptcippsdefqskltlmseslrndgriwvpesvddvdtppaqi
peerrdyylerkypafgnlvprdiasrnaktavdsgrgvgplhngvyldfasaierlgkd
liaerygnlfemyeritgenpyevpmriypathytmggtpppttrwagsgwtttcrppsp
gcshlarptsptmaptaLAPAATGTDTGGSIRqpaalcnltglkpt
>Protein334 81
mssiegsaisairIEGVTHEFSYIEGISEDVSRiilnlkqvrikyepedkdmnkiihiel
kgagyfkagdlavdssieimn
>Protein335 47
hdalpistqekekQNFLMKTDSQMKFQQRNLPKLHFQLFTKInfhln
>Protein336 41
pklrgfknpfrTEYQVVNLDKlsslfpeggdvsiedlvskg
>Protein337 33
mlknvrlsfpslfkTEQYAGEDTEKyaatflip
>Protein338 31
mvrevasrTNDIAGDGTTTATVLAQAIVReg
>Protein339 112
keqtaqlleqanrrASQLVEEAKaqaqaeservkaqareqsvlkrkpanrlnkkaivrvm
cyaVPIPDGSITDFVAVVGRdvtvdevnaafeaaasegpmakvldysteplv
>Protein340 121
mkaaalrgalsdrarhgrIHVVASLVTGEAPSTKEAASLLAGLSERnnllivldrsdivs
lksvrnlpdvhvlavdqlntydvlcaddvvftkaaldtyiafasgvsvqvapvadvqdgp
v
>Protein341 54
tdnvseltarindegwsgvfagwlagsrLGPDDGLLIFSVGGGDReagvsanlv
>Protein342 587
mktgegktlvstlpvylngltgkGVHVVTVNEYLAKrdaewmgqvhgflgldigmvlpnq
ndpvhkraqyacditygtnnefgfdylrdnmalsrgeqvqrgfnycivdevdsilidear
tpliisgqvtdaaklyyrfaavvralkrdedyevdeekrqvsplepgiekvekalgvenl
yddptanfvhqltvalkakelyhrdkdylvsqgqvkivdeftgrvlegrrwseglhqave
akegvrikeenqtlatvtlqnyfrmyeklggmtgtavteaaefmgtyglqvvpipthkpl
aradegdlifkgeagkfsavaddieeriatgqpvlvgtvsveksevlsrelekrgiahev
lnakqhtreaevvaqagrlggvtvatnmagrgvdiilggnpeglaerdlagkeldpdsee
gqaflqervdhwaaevkaegdkvrelgglyvlgterhesrridnqlrgrsgrqgdpgesr
fylsledelmrifatgaiqfvmgkdwpedvpieakmvskaieraqntvetrngeirknvl
kydevmneqaevGIPTLMIFKdgqlaatkvgamskaqltafidqqla
>Protein343 46
mgnvtkTIQNLDVVRidearqllmikgaipgsaggfvsvrpavkak
>Protein344 147
mskNDIEHIILVGGSTRMPAVADMVHDLLGKdahkgvnpdevvamgaaiqagvlkgevkd
vllldvtplslgietkggvmtkliernttipqahraqhhhphqahVNFTVDEIARmmeyp
dnirnfsviahvdhgkstltdsligaa
>Protein345 47
vstltevayqaalkkasnnekAISADIATKaneavrkalapeltsit
>Protein346 150
mlerIGSIDNVPAFIDRvkageerlmgfghrvyknfdpratiikrtayevfdvtgkspll
dialkleevaladsyfvdrklypnvdfysgalpqrrlllrpdlpgdgvsdghvhravrhp
trETYQSSIAGGKitvpgvqiigvisqvvp
>Protein347 94
arptestveidvntwvegesykgrELFGIAFFENRfvsptllnkegydgytldaihdave
kgksdafhvvkakaeiysfphkwfaiyatyqikv
>Protein348 43
fregrvplhtlrADLDYGTSEAKttygiigikvwifkgevlge
>Protein349 151
mkvalntnfgrIVLELDAVRapktvasfveyvksghysgvifhrvikdfmiqgggfdkNM
SQKPTNAPVQNEADNGLKNDKgtiamartsdphsasaqffintanngflnhtakTNQGWG
YAVFGKVSEGMSVVEKintvktgnrsghgdv
>Protein350 29
kyqlegvpavvvngkYVVSGENQKvidvt
>Protein351 755
gkidtggknstvegqitgdilekTGSGSLTLSNTNNSQTKtiinggilivneeanlgvas
dveitkgtlqtandmtlsnkiitsgsaggsintighevtltgqitgagglvktgggtlnl
antsnnfnagidkdadgntvavgntvinggvlsisddaqlgkqaedlgvvltdssaqykw
klgnvlidggtlktqvavetdryiqigsagatidvngasnetmlsglindagagglvkqg
egtlkvvlnslnyqndvdkiasgfeknniskvsvnagvlevgnaakdlggaipvtlagge
irinrestlgtvslqntggaidttgatittgiisgsgslqkkgsgtlvltkdnsytgntt
isegkvqiksqkglgdantgslildggslqvlevresdgtlklielgkeaiitsnngtid
nvandvslsgtvsgagqlvksgsgagqlvksgvgkfvlandkntfeggvrikegtlevgs
dgalgkentqvlidgatlaitkdadlkrqivltekggtvsvaggsnatlsgelaldatvl
sadltkagagtlnltrdntqgdfkgntiikGDPILLEADEGVRPGTTAESLGKlrpafak
dgnitagnasqisdggaavivcsaakAKELGLTPLGEIVSIGQVAGPDASLISQPAQAIK
aalakanlavedvdlfelneafaavgcqsmndlgisddivnvnggaiaighpvgvsgtrI
VLTLLNELQRrgggtgaaalcggggqgdamivrtv
>Protein352 61
LGTNSLLDIVVFGRaagkhivqfnnendkhkpvpengadvslvrinrldtsksgeyaqkv
g
>Protein353 490
gpsgelviadtgndsiakfssagaliwrVSAGTSVGDEAENARdvaiddsgniyvgdaaq
srviklnsagtvvgtwagptadkigspiglthkagkiyvadalkrkirvfdtsgnqtaaf
gesgtcllaavrdvdadsagnvyvanytnnnvakfsasgaclgtwgtkgtaagqfknpyg
vriandpvwgqsvyvadsnnnriqifsttgayrtsigspglssqpgtfttlrrvavaadg
dvwgadlwgwrlvrfdrtstgfkyaqtiggtpppltssavfnepravavgpdgkynigrr
agrqvqhhryreparFADEVAGDPLITFMNRgnnteiatfpdepfasyfsgntvqicpvg
altakpyrfkarpwdltevestctscsvgcrvtvqssrdellrlqgvdsdpvnwgwlcdr
grfgfeanktdrilqpmarsggelapvrwseartgagalvgglfgrcrshqiTPCPTPPV
Rtrprhhrar
>Protein354 44
vshshkktrrvwkvnivkkSIFLEDENRwvsvkistralrtlrk
>Protein355 34
rdelwdkSFGQVYEAIRrvnqevgelatqafeat
>Protein356 134
veaadaaldvqkaldavkkaaaaadtariaantaataatdadkaaddaadkAAAAADAVT
AANKaataaseaaakataavaaitaavtaadaaadtlvtatanarpsdikaivladqraw
kantaaalakatva
>Protein357 156
maaatglsyrdfitvalvvpeskVDWNDNWIYIHDPAVKtmriqnfgswsphlvkdgrnv
lgleytvfetdaawtapdeelieqgrrelvhlgliepgdveggyvvrqkkayptydetyk
anvdvtrptrptstcsgTLPVAGDAARpgvinedak
>Protein358 29
mnrnakiaivddsgrerekYPVVYGAKik
>Protein359 32
peiivnnekrMLQEAVDALFDNGRrgrpvsgp
>Protein360 51
keyivrkgdvrMIGPNCPGIITPGQSKigimpghihlpgkvgivsrsgtlt
>Protein361 19
fptrrssdlkAAQEYGLKn
>Protein362 43
mgkildeirSGEFATEFIDEVRsggsrfaelrkagqehqveqv
>Protein363 287
maaaqdqvvkLGHVAPMSGAQASYGKdnengarmaiedlnaqgvtiggkkvkfelmaedd
aadpkqgtaaaqklcdskVAGVIGHLNSGTTIPASKVYNDCGIPMVTGAATNPNLTKPGY
KttfrIIANDNALGAGLAAYAAETLKlksvaivddrtaygqgvanvfkkvaaekgikvvd
eqfttdkatdfmailtaiksknpdaiffggmhpqaapmlrQMEQLGMGNVKyfggdgict
qeiiqlvagakTLANVVCAEGGASLDKMPGGKawkakydakypgqfq
>Protein364 96
mivvaiigilaavalpayqdytvrakVSELMLAASGARtciteaaqsaggtipttvaadc
slnaigrvsgatvstvglvtvtgtsgsasnnvgaav
>Protein365 62
mlranrlakfkdvtngdwkFLNADSTTGKlvspkgtmgyrwddkkgnwnmlyedgesnea
yd
>Protein366 83
gqhveltrdaanrfnsrYGETFVIPQATLPLAGARvmdlqapnnkmskSTETEAGIINLS
DSPAAITKkfkravtdsetevrf
>Protein367 32
ihlgggqrhgsavhadgrvrrQPQMQIGRahv
>Protein368 37
vtgirpgtycepkMTTVGSQDTTGPMTRdelkdlacl
>Protein369 136
mnkADLVDDPELIELVEMEVRellsfygfdgdntpiivgsatkalegdaegvqkiedlma
avdahiplperavdkpflmpvedvftitgrgtvatgrigrgtvatgrierEFSQFTVGLI
HNLSKrsslfggyqrg
>Protein370 100
gvadltklnknkklvkkLANQYDAFVASSTLIRkiprllgpglnkagkfpsvittneslq
envdivrasvkfqlkskkttcmgvgvgnvalsheanttni
>Protein371 42
iqvlgdahghvvylherecslqrrhqkVIEEAPSPFISDATR
>Protein372 21
ylhlittkGFPIEYFIEGGRs
>Protein373 40
dttenavaqdkVSPTAPGITGAVVSSKtvtvqfaeqmdea
>Protein374 23
maerLMNEILDASNGLGAAVKkr
>Protein375 286
mkhttrMLASGTQVVGGVNPRkagtsvdfpgdvqvpvfgavkeamdatganvtvifvpaa
ftksavieavdagiplavvitegvavkdtaeffnyslgkgtriigpncpglispgksnag
iipaniagpgkiglvsksgtltyqmmyelrdygfstgvgiggdpiigtthidcleafend
petvaivmigeiggdaeeraaayikdnvtkpvvgyvagftapegktmghppprarSYSDE
PTIVASIRdrllalpddtvvhtghgesttigaeragieakaaelgv
>Protein376 22
mtpkGTFVINGAERVVVSQLHR
>Protein377 55
mrtgaagvlvgvgsgrvgptrDVLGIGAASATAIADARaarirhldetgvychvi
>Protein378 42
mtakVNPADATATNTASVAKvattifssttvlfsaemnkasa
>Protein379 32
maiagvsanrLELLQIADAVAReklidrrivi
>Protein380 90
mnvlphvaqnksgrqsavpdaiadsegyaisqqkrklieqgfgwakTVGHMCQVLVRgik
kvdqmfvltmagynltrlrslgqirlqgqm
>Protein381 24
mppdtkvgrlssrNTSGVVGVSRa
>Protein382 76
mrtvrpldydktviaisgrvqrNSLGSAADADATGNRfnvsyigqsadrkvgfsigyshs
dtpiqenqvglyepwf
>Protein383 115
meavdnwipvpprLVDQPFLMPIEDVFSITGRgtvgtgriergivklneeveiigfglqk
kttvtgiemfrklldegragdnvglkveSQHKPTSIVDRlkafgdlwrlsdadyh
>Protein384 43
qrgslralglgrigkSNVLEDTPDARgqinkvphlisveedds
>Protein385 32
edkpndnksdlidafnlkgpkQEAELEIKeeq
>Protein386 241
mcvsgcpykkIYYNWSSGKaekctfcyprieagqptvcsetcvgrirylgvcvgrirylg
vllydadlieqaastpneqdlyeeqlkmfldphdpkviaearrqgipenwlesakkspvy
kmavdwkNKYEVDHETGRirldrllftsmsypadygyvedtlgedgdpldalvlldeptw
pgclvrarpigmfhmrdeaggddkilcvpagdprkkhiieiddisefdrleiqhffetyk
d
>Protein387 18
afkQAAAAAGKegvateq
>Protein388 52
mrnadlveakrdgkFIYYSLNYDKinhvnkSINSFVERsaaieltesdfage
>Protein389 363
idhlgnrrvrAVGELMENQYRiglvrmeraikermsmsqemdalmpadlinakpvsavvk
eyfassqlsqfmdqtnplsevthkrrlsalgpggltreragfevrdvhsthygricpiet
pegpnigligslasygrinafgfietpyrkvtdgratseivwlpadeeelytvaqanavl
dddgnfldervlvrrspqaaslqdlklqlerdvflgattaielvepsevqlmdvsakqiv
svatalipflehddanralmganmqkqalmganmqkqavplvrVLSDAVNDARlrttdar
lafelqqnptiaslrmpdgslnmerykqlaasqglttdgfearvrndltmrqveggvvst
afs
>Protein390 90
mnpsspyfpgkpgqptfntglpydaaftglygeagsavpggstlvepgfiyvnwrnidgg
prTDYNTNTQQRvvaslegtladwdyktal
>Protein391 41
sdnpnvephrpqrITGVTEDMYVTPRedaqgfpplpvhkgt
>Protein392 29
dvaavaaedekSTADAATNPAEAKqaeea
>Protein393 33
LSHVDHGKttltaaltkvfgdnyvpydqidkap
>Protein394 240
mgdvidvlpydgklvkngetvaefklksdvlfdevraggrinliigrsltakarEFLGLP
ASTLFRlpsvpaatkagftlaqkmvgravglpegqgvrpgtyceprmttvgsqdttgpmt
rdelkdlaclgfsadlvmclgfsadlvmqsfchtaaypklvdvkthrQGDQLDDGNFDPH
DILRvrgtnalhaylvkevqevyrlvkevqevyrrVSAVDSGTVVTANRggivdyvdatr
>Protein395 12
qekFSFLLDALK
>Protein396 36
adtgastagafwsrNATVGLAGDFGALNLGRfenlt
>Protein397 48
ggttnlgafavtldiardthfkdtntlleakyalskrTFVYGAYLRdg
>Protein398 36
mlqtiakdvlykstaarFDGSDLMPAKvgagtfwte
>Protein399 31
sggkgqyghvvlkiepneagkGIEFVDAIKg
>Protein400 28
mrrfasdkpdlrIPLELTDVADILKnvd
>Protein401 51
mtaaevsikTAVADYQAADAATKtaynkSDAAVTAAAAAVDAAAKktvadk
>Protein402 42
pvkvnlyqnallspfwninahsivyitqgrAQVQVVNNNGKt
>Protein403 40
gsksigkLVLDASFSPVRrvsyfvesarveqrtdldklgm
>Protein404 34
mttwkCWPEATAALANGAGRppttwcaarsrsra
>Protein405 56
gyidsplknaedsvdvfndsarLDMTSFVTGQTRlansinyvspkfldvfganitl
>Protein406 32
lwkyehrLPDGIMPCCDVINRgaalygnlvif
>Protein407 32
gclrclsvlvfgcfrGYGHTNPPKagrnvrnc
>Protein408 54
dgyalrvptptgsatdltfeagrETTVAEVNAIVKaaaegplkgvlkytedpiv
>Protein409 31
gkstltdsliqkAGIIGAAQAGEARytdtrq
>Protein410 26
mkgqaarefflrCITGCACHSAHGRh
>Protein411 33
melkTEYEFILPRgyvdkdgvlhregvmrlana
>Protein412 33
akqvaeknlktkAEFTITPGSEQVRytierdgf
>Protein413 29
vgvrearraqseqarALTGELETLRserv
>Protein414 36
FMAMSAISTGVLPLAYRvaatlpaevptiksglmpc
>Protein415 32
maeyfrdekdengkgrDVLLFVDNIYRytlag
>Protein416 17
myrGAMQCILAELVRqd
>Protein417 168
NIGISAHIDAGKttttervlyytgvshkigevhegaavmdwmeqeqergititsaattcf
wsgmannfakhriniidtpgtvYPQSYFEGSIPLSVEDVKRvekqwaedgqavveavkkt
aatkgvavkaltvksdlvsdalisaatkykvdlivmashgrkgikrll
>Protein418 105
pvigvlgagrVLLQPAAPGTGVIAGGAARqileeagihdvlckslgssnyinmaratieg
lkalkrpdevaklrgldpaeimppalwrawqetqkgpapdpievk
>Protein419 56
dvcssdlpparapspkPWPAVANGTSRALHRCQRELRNRPRHTSlsvivhpepiaq
>Protein420 75
antkvqldlvkTINDAALNQNTGVKvaslakaandavrqinqdimmaakVAAAVNDIVVA
TAKvaavgvptfaav
>Protein421 45
lekalskksrsfknhvksgrTHLMDAVPVTLGQEFGGYAAQIRlg
>Protein422 32
depgsgtlinarLVLAAYGIKetdikpeyikp
>Protein423 58
avgpdgkyniidtvnqrVVQMTSDGAVVGSCGVRdsrpvsinwprgvavdpvsgdrwv
>Protein424 19
hgqtyffkNGWFINPKrfs
>Protein425 43
mpvtillkaiglnhesilanffvndnfrLMDSGAQMEFVAERl
>Protein426 258
mqfdrGYISPYFVTDSERmeavledpyilisekkisnmkDLIPTLEQIARsgkpllilae
dvdgealatlvvnklrgtlnacavkapgfgdrrkemlkdiailtggsvvaeelgtklenv
tlsdlgrarrvkidkdnttiidgtrttppsstaparrtrsrparrrsaGVWTIGYTGQSP
ERlkahmrnmhvfdvktlkakgnakdketgydftgdyetgydftgdyfglpwpcygtaai
kMVFSLIECIYMIKdsrl
>Protein427 225
miyaspgaagakidykaqynnfiggkwvapvkGQYFDVITPISGKpytqaarSTAEDIEL
ALDAAHAAADAWGKtpaadranmllkiadrleanlellayaetvdngkpirETLNADIPL
TIDHFRyfagcvraqegalsnidentvayhiqeplgvvgqiipwnfpilmaawklapalg
agncvvlkpaestpisililaeliadilpagvlnivngygreagm
>Protein428 94
airkatnkakasllkVAMVDGTVPHISRgeygsgtvvlrpaapgtgviagpavraimdav
gycapswtpsvtatssprEIELAEHEMPGLMAIR
>Protein429 33
pklvqtqinpekIGLLIGPGGKtiraiqeesga
>Protein430 45
daahaiadawgktapatrANILLQIADRieanletiayaetvdng
>Protein431 23
ltgsnpkVSPEEDSVRnalysys
>Protein432 33
alfarigggiytkAADVGADIVGKveanipedd
>Protein433 25
mlarGELQTIGATTLDEYRkhlekd
>Protein434 73
nptvevdvhtdygvigrAAVPSGASTGEHEAVELRdggsdyvgkgvlkavenvnteiada
iigmdvfsqnlid
>Protein435 27
ieqkIAQTNDEIRtgagndlivlsgns
>Protein436 55
glfasntstlpigglakasaapekFIGIHFFSPVDKmklveiirgkttddetvar
>Protein437 25
yynginsidkLVFGAGINPADIELR
>Protein438 33
rSIGCAPPPAGANVACMKlcrlylmpanssgnw
>Protein439 109
mvvverqfdhprqevfqawtdpaqlkrwrgspgwhveeetlagdlvlggrhthvkirdnd
pstrvvtdgvyteyfepdvfvsrerITGDPGIDPNIPLELRveftkygr
>Protein440 30
eiekvahetpekifkVTIDPLIGAQAYQGR
>Protein441 69
mtdaklealltagapgaegakepevavkgkAVAEGAAGAEAGKagdakagaaapkagaap
akkeaekkk
>Protein442 139
sapplrerysfanlnevleipdliavqrksfkWFVDHGLANAFRdispirdftetlslel
dfdptdedlrpppkftveeckekdmtysapifvkarfvnqntgegavrqpehgrdqgTGL
ITELRarefyekptserkr
>Protein443 107
gagrAAQNVSSTLLYFNDILEKetglpgcdygkvegtavgfsffshsiyggggpgvfngn
hvvtrhsrgfaipcvcaavaldagtqmftiestsgligdvfgaipef
>Protein444 9
AQMFETGIK
>Protein445 20
lagreryiglkHYQLGTVRl
>Protein446 30
mtavrNTQAEVVTSAAGPKtigdlikaqmk
>Protein447 207
mcflpresasrMACQEEIERailaegqvllgwrdvpvsdtmpmsptvkttepvirqvfvg
hgndivvtdalerklyiirrraanaiqaldlvhgkeqaldlvhgkefyvpsfsartivyk
gllladqvgeyfldlqnpdcvsalalvhqrfstntfptwdlahpfrmiahngeintlqgn
vnwfkarGLSTGLGDEGGFAPNLESNR
>Protein448 32
etngeingkWIFANANNTPRlarvdlktfrta
>Protein449 38
tknvfkqtyyikhliqfdkLFTSIFDSNDNRankryke
>Protein450 34
CYIIHVSPATNLSRfsatsslctvtvngttinyp
>Protein451 130
eqetafqkdlkafadksgftikftkAGSWDTEIKtrvaggnppdvglfpqpgvmcdlakq
gkvlayddatvtsakatlvngfvgagtctdgkvyglpsavgkvyglpsavsvkLDEELTY
VLTHELPSER
>Protein452 45
navvvrtakgirrqdgalikFDGNAAVLLNAKlepigtrifgpvt
>Protein453 33
dtaftlggpiikENLWFFSSFQKkyreddvlna
>Protein454 97
mnkADLTEALAERanipkvrAANYINILTEAIRealtngdkvtisdfgtftisrrrsfkg
rnpknreeinvperripvfragkglkealnvddvvae
>Protein455 85
mivkraktkaaargrrhgrirkhltgttqrprlvvsrssrHVFVQVVDDTVGKtlasast
meadlraldgdktakakrvgelvae
>Protein456 60
lfeesqkrsetrigevvtaevvrIEHNFVVVNAGLKseayvplsefksdkgelevqvgef
>Protein457 73
mtkltsdstyrVDLGNDGAINFRnyggtaaasqdnsnynsltssngavprvgttgmetvn
ttglgaidykaag
>Protein458 57
avstadiaaavkaaggpaldkrTIEVPTPIKsvgshtalvrlhpevratvaldvvag
>Protein459 45
ttnvgasynlgvakLSALYNQDKvqnganqtgyliganapmgage
>Protein460 33
ryvagaiptrVASLTAIHSPVKgvpganiitgi
>Protein461 82
msqgrATYSMEFVKysetpwslsnilrlhvGFGFVEMASSDEAQKaisalngtdmggrtl
tvnearpqeprsgggpgrsggg
>Protein462 182
flvrpksfaaaespsgdaatvealavpelgavgaakVTNIHVEETEGPSLDDAAIVVAGG
Rgmgdaekfqavedlakllgaapgasraivdagwvpysyqvgqtgkvvkpdvyiaagisg
atqhlvgmkgatqhlvgmkgakhiiainkTGAGPLDTSVTSGSKtffvpemgynktmndk
ms
>Protein463 35
rtsrVAAGEAGGITQHIGAYHVTTPRgmitfldtp
>Protein464 70
mkVLQEELFGPILPIVPYRsldqaidyvndhdrplalyffsydkaeqqkilerthaggvt
indtlmhiaq
>Protein465 47
mnnlslrhvagaalvrGTAPVAAELGAIPAAAGSNANVLFGRanttq
>Protein466 26
mgraivrEPSVFLFDEPLSNLDAKlr
>Protein467 77
nflvrltgqdvgrgtfshrhavlhsqkDASTYVPLRqlspvkprfaiydsllsevavlaf
eygyattypnsliiwea
>Protein468 27
mkLFADNTVVARsrfwyymslfkkvkr
>Protein469 38
AMLVLTTITGCQGRngggwghyvgqekvrpimgfqhma
>Protein470 56
ikvyvkneegknirsfrVEAMLDAPLDVVARvqadvdsyirwyfavlevkllkkvs
>Protein471 106
sggclgspvrwvwgragrpgatvgglnlragglapydvrMLDINGASALVTGGASGLGEA
TAKaladkgakvvvcdldrQAEAGEALAKeiggvyvatdvtdtdqi
>Protein472 49
aswakvekaglkVAEVADAVRqadvvmmllpdeqigsvyqndvaphirk
>Protein473 29
mkVALNTNYGRivldldevnapkttanfa
>Protein474 28
tkkgwfidypeagekSLASGFIFSSRlv
>Protein475 31
mseqnkFFQNVQTYVDQAAGFTKlpkglieq
>Protein476 34
mgqvflqkLDQPDQSEFRltqalelnpgyvpali
>Protein477 72
mqydgkkaaqwrSYDCAGSAGAQTKasykkgtttctsasgcnpaaaygwdalnwkfdfan
ntgtltgvsggv
>Protein478 31
mlnraptlhrLGIQAFEPTLIEGKaiqlhpl
>Protein479 16
mprMDGFEVASLVRhn
>Protein480 26
metaikEGILFLIPEPKsphgvdvtp
>Protein481 66
mkwfieaakklqakgvkdiavvsetitthsyesktlakafeeitgikvkHDTIGEGDVVE
Klqtsm
>Protein482 41
girkitykykvrAVTEDNVESVDSNEVEAKdntapkvssft
>Protein483 25
mqtglkSIDSMVPVGRgqreliigd
>Protein484 35
tihltnlerAQDETHGFTVSTYNVHASVEPGKtvs
>Protein485 77
sslcdgprtlalrTEEINYAQDAGAVERlfngiaklqfnlnpdhniqltyiaspkisddy
ggiravdlgtqrfkqed
>Protein486 81
mpeyrwgillapkeegrvipcgrhkgqpawqevpgeyrsllrrLIVVQGDTEPASVEQQR
flgatapslydmrnlfqvnve
>Protein487 14
mkSVVEPLEGNKvk
>Protein488 31
gadvgadlvgkVEAGIPEDDPRnpaviadnv
>Protein489 169
mprkVWLIGVGGSGARtlryakatlerrleslnyrghfpsgwsllnldlppatetdeals
sdlvhrrEYFGIAPQGKPYRdydaslmqargnrefatwrpdvssvwqapwlgagqfravg
rTVLVDEMTSVRQAFDNSVESLTSTDSNKqftdlcqlmggggdeedplv
>Protein490 33
lrfvkGIVDSNDLPLNVSRellqsgkvidsmks
>Protein491 41
rtqskptkghkEIAQVGTISANGDTTIGKlladamekvgke
>Protein492 33
tnlkHLWMYMNLNLKemkmvqlltkkrlnsses
>Protein493 78
gdgpggaisrQTVTGGTPSTLTSKlsvldasqgpakvksnsqgpakvksntFLSQPFHVA
EQFTGLKgvlvpieetik
>Protein494 32
gsgfsnwranggfalrvsvrTDIDSTVTFKvy
>Protein495 31
wsrrfknhqeklkSGDVYQVAEVVRnlalrd
>Protein496 43
fndaqrqatkdagqiaglnvrrIINEPTAAALAYGIDKkkdet
>Protein497 33
ledalhatrAAVEEGILPGGGVALLRaidavka
>Protein498 37
yehisegdtvkctgrILEVPVGPELKgrvvnalgqpi
>Protein499 33
WCFCCVLLNSLRfdrvsflgsrivvqhslispl
>Protein500 319
islaarEQLDNLIFVINCNLQRldgpvrgngkivqelesvfrgagwnvikvvwgrgwdpl
laadgdgalthlmnstsdgdyqtfrandgkhvrenffdrdprtrkmvadwsdediwwklk
rgghdyrkvyaayksatehtgqptvilaktikgyglgttfagrnathqmkkftlddlknl
rdslqipisdeqleadpynapyyhpgpdddvikyalerraklgggvperrvkhapvhlpd
dsayaqvkkgsgkqqvattmafvrllkdlmrdkefgqgphagqgvrqahSVPHAMLHSLK
hykalheqvivlsvevfdv
>Protein501 32
midkdpeaqaqleiclvrMPNQSLSDDDARhl
>Protein502 32
yrVASIGEIRetifiglrsakatvrndtkiqr
>Protein503 331
mildvrEADEYEAGAVPGALFIPRghlesqiemrlpdkdtplivqcaggvrsvfaaktlg
elgytdvasmaggfgkwkdegrewkvpqsldpdqkdrykrhlllpevgeegqmklldakv
lllgagglgspsglylaaagvgtlgivdmdvvdrsnlqrqilhnvdrigmrkvdsakeai
eklnpdvkvithdvrldadnieeiisgydlvvdgadnfpvrymlndasvklgipvvhgsi
frfeghvtvfdpkngptyrdllpeppppdmapscaeagvlgvscaeagvlgvlpgivgci
qavetikAEGQVLLGWRdvpvnrdmpmsptv
>Protein504 53
taqiavndaqedvsvkQANVATATTNAGSNTGAMLNVKittpslriqtgaiyv
>Protein505 88
gpkrreighgalaekAVFPLVPSMAEFPYTIRlvsefpytirlvsealasngstsmasic
agslslmdagvplrEVADFFAHSSEFQR
>Protein506 16
mkNDVTAFGEKgfaqg
>Protein507 32
adpsirEAVDHAIGELNAGRlrvasrngvgdw
>Protein508 62
mkekkarvedalhatraavqegilpgggvallrakavlaglkfegeqrFGVDIVARalee
pv
>Protein509 34
mpgddrVAHHIGDVPAARmtqlgsfaehmllsed
>Protein510 140
lvpkekaglidraetevkEIEQQYVSGLVTSGERynkvvdiwgkagdevsiwgkagdevs
kLVDLDHAQNIKsakrmverqrsvvwdvleevitehpvllnsspstrccstvrprctaVG
EEIEIVGLRdtrkttltdrk
>Protein511 203
mgrtyprhplweetneskpqwtrsgrietyrIEPEAIEYGENFISHRegpectpylpnai
fsnnpfirpddygipitaqhhddkhvrniklpwaeikrhpnplwekgyqfycvtpktrhr
vhsqwsvndwvqiyesnfgdpyrmdkrTPGVGEHQLHINPQAAKdrGINDGDYVFVDGNP
VDRPYRgwkpsdpfykvsrlmir
>Protein512 67
tdltieadinvsatglqvalttfgdavngasvditgvrLGAVAAANIGDIEIRglnlngt
aitiagh
>Protein513 18
shhkYHHNIHERhhfthi
>Protein514 63
mnavvvrtrkgirrpdgslirFDDNAAVILNNQKapigtrifgpvtrelrteqfmkiisl
ape
>Protein515 143
gdhrvahlvgrakaqecrrgvheraqvqtllaliscrhpgligldqdaqaldegldrqlg
qhhaasrrvesfsiglgtegphravrVTVGLEPLKdllgvmqhrcgradldrtecrelpa
vpagapgpgrrhhvvghvqpepw
>Protein516 30
lfrsnrdwihsyrDLPLLINQWANVVRwem
>Protein517 135
madtakqagaaghalkphhlrpapgaktartrvgrgegskgktagrgtkgtkarYQVSPA
FEGGSTPIHMRlpklrgfknpfkttyqvvnpvqdhlsgrqlgpaTGPEVLNRrrpgqnmy
filmdcvvspfstvn
>Protein518 24
qtleavqlatrNAYTSVMSHRsge
>Protein519 33
dvetvtvlkDASAASIYGARaangviiyttkkg
>Protein520 66
mhidwaykfskkfkLTPSIDIFNLFNSRtatgvfqqgtdaggnlitnwgqannwqigrry
rfgvkf
>Protein521 33
lvlslrangslkrVPGVPGGTLDVKyvpkglln
>Protein522 46
knsqafiekkygtkAQPIDFVFHGGSGSSLEEIReaisygvikmni
>Protein523 23
mrVAVTGAAGQIGYSLLFRiang
>Protein524 129
mnldhlqathlvqkldwtlkdgkHDFGAVEVAVLPPFTDLRsvqtlidgdrlelkfgaqd
lsvhdagaytgeisgaflaklgcsyvsspswaaptsrsgtvsvaTFQTYSPLIASIEVKr
rgavcrakl
>Protein525 297
hsfdlafeekrkkLTQGDELPAGVLKmvkvylavkrrlqpgdkmagrhgnkgvvskilpv
edmpfmadgtpcdvvlnplgvpsrmnvgqvlevhlgwaakgigqrigdmlqaetkaaelr
kfmdtlyntsgrkedmsklndaqviematnltggatfatpvfdgasedeiramlklaypd
dlakakgltatrtqaqlydgrtgdafdrtttvgymhflklhhlvddkmhatiwlmtrctp
vQTVLFSATVPARikglagrhlsnpvrisigdaapsesgaplvsqrvyvvhrahkaa
>Protein526 62
maiislnatnrvptrkggarklrAGGLVPAVVYRAGADAFPLAINPRdlelgftstrnpn
tm
>Protein527 36
mlgkDQPVILQLLDLPQAQQAVKgvmmelddcafpl
>Protein528 25
mvreglrNVAAGANPMALKrgieka
>Protein529 120
mlkYTFATPDRSFVGSLQYSFDEGSTVDKIGAAAATAGAWESAGGFLRyaangfalgggy
lrttlpggtdvdawtlggsdvdawtlggsyrtgpwyfntgyglnkakSFPVQGYSKknkq
>Protein530 106
annlipatlelggkspniffadignadddffdkaieglvlfafnqgevctcpsrALIQES
VYDRfmeralarvkaiqqgspldtncmmgaqasieqmkkietylal
>Protein531 35
lgeklqasgakLPQIFNVNWFRtdangkfiwpgfg
>Protein532 56
tefqtnlvpyprIHFLLSSYAPIISGEKayheqlsvaeitntafepansmvkcdpr
>Protein533 176
tnpnivkaetahpafgkAAQLFGLEQRnvpidpvstkadmdalraqidentvaiigsacn
ygygtidpigemselavergiglhvdgclggfilpfgqdlgypfevfdylgypfevfdyr
lpgvtsmssdthkygyglkgssvvtfrdtalrrgqyfyetewtggkLIGEYGLKnk
>Protein534 52
aaapqgsvkksevvkavivrctkewrredgsyirFDDNAAVILDADGENPRg
>Protein535 37
wlaravkATGNYGEIFERnvgpksalqlprglnnlrn
>Protein536 45
wqwslfdpkvvpelvdlygedfrTAYTEAESAGLYVRqvsarely
>Protein537 102
madailhlsgttnghlathgfknvekrTGTQLHDLAAEHEGKqitfadtqvsrspsptpr
slrcrssprrsgrarspvgggVVNSLGQPIDGKgpvnnklin
>Protein538 272
mtkesddlrgelnaaregsglapvaarqepdtsatdleelrsknatlaarvselegtrsd
ltarlgeyegksgdtetrnaelqgqlaqlehrgaelearaadaaqradelesanaalqer
atelearVAELEGQLEESRaelaavqagreqdavarqdaagaesdekiaelrARAEQAEQ
EAQARiaeataraeaaereaeqrsaaaaqrgeadsavgavalagagggasaagvialaqr
LHDEHVAAGEARheelvtegqrrhdelvstgq
>Protein539 37
lpiyaypahatfggykksgigrethkVMLDHYQQTKn
>Protein540 37
fdldavaflldangkVVNLGPQQDLIKsdviffnsqk
>Protein541 33
hrIEDALSATRaaieegivagggtslinaisal
>Protein542 100
ersqwngveladkTLGVIGLGRigtlvaqramafgmrlvaydpflsverarqlnvelldl
dellqqadfvtlhlaktpetigmldakrlaaarpglrivn
>Protein543 90
dtrsietdtsgqylidaligaghtlaerqivkddiyqiravvsawiaspnvqtvlitggt
gfsgrdstpeavsvlfdkTVDGFGELFRqf
>Protein544 37
rQAVLMADEATRkgdatkaaeyartaetfanrliave
>Protein545 17
hgchavrSGSSVHGReg
>Protein546 31
datvvlsrDIASLGIYPAVDPLDSTSRqldp
>Protein547 71
gkIGLFGGAGVGKTVLITEMINRVASNHGGVSVFAGVGERtsvfagvgertrEIMQVALA
QAKegrdhiwg
>Protein548 48
wnpkMAPYVFTARngihiidlqktvqkakeaydalkrltsqkktvlfv
>Protein549 32
mdllrFTTAGSVDDGKstligrllydskntfe
>Protein550 307
mfkkvalavavafaaqgaaaasidfhgyvrTGVSGDNLGGSQVCQKiswpgenkyrlgne
cehygefafgtklykggngewathtlrlamtpkssvdneagdsfeiasrenfvqaggffg
dgafkeaklwvgkrfynrndvhindfyywanagmgagledvgigfgkfayafhqaggyaq
stvanrhefrvydmpvnengkleaalefalassnvdaasgqadsgvlftvqhtqnevlgg
wnkatlqygtdmlggpssypvyntgfgkegakrffvqdtlffdfkdanisgmahismsqq
kkspwng
>Protein551 32
rLLAEETGLPVLVAEDPLTCVVRgcgialerm
>Protein552 82
lfydtikggdfrareanvhrlaeisrNIIDQCVAQGVPFAReygghlanrsfggsqvsrt
fyakgqtgqqlllgaysalsrq
>Protein553 211
mnavavtepdfgsdvagvkVTATQTDGGWLLNGVKtwctygaradvlmvlartdtdrsvg
hrglsmfivpkergdghgfeltqendsgggkmegrpidtigyrgmhsyevaienwfvpde
nliggedgtrtssaartakaaasttrwpasrtavcrpqpapsascsppwsrpastpttgF
AGAGAGGRrrrvgaagplghrrdrrvagrrg
>Protein554 65
mdrhtleqyrVLTPAELLATWRrgrsqlsdaamslddgdrvpwfgpsmssrsfltarlme
vwahg
>Protein555 47
girptvrGTAMNPVDHPHGGGEGRtgegrhavdpwgnltkgyrtrnn
>Protein556 96
mkclrgaqqgrlwprnnderAAAEAAGYDLSKvltqddmvrgdncffaatgisdgelldg
vqfspsgaksqslvmrstsgtvrlvethhradqmhv
>Protein557 68
meanlellalsetwdngkpirETLAADLPLAVDHFRyfagciraeegsaseldadtlsll
ikeplgvv
>Protein558 19
mvvrkkpgrTTYANIVLER
>Protein559 28
FENVEEGLTVAKqvdevtglstmvvidp
>Protein560 45
tskttgnsviknniglgrEGAPVPNSGGTVSNKgkknkirnnntn
>Protein561 32
AIQLEEVAKlelaelasalqqtvdrmtmldsr
>Protein562 31
mrkraakkrpllpdprFNDQLVTRfvnnlmw
>Protein563 86
mlakydalnpnalkqlvaaktkVLPFPQSVLDASFKasmqvfaendakspewkkiyadmr
nfqrdqvlwfrfaesrfdsfmstrkl
>Protein564 31
trVGSGYGLDITANRtkIAVVGLDSQLFRtr
>Protein565 47
edalkdldeqgiirigaevtpgdilvgkitpkGETELTPEEKllrai
>Protein566 69
pahagkegrLFGAVSTADIAAAVKaaggpdldkrkievptpiksvgthealvrlhpevqa
kvalnvvag
>Protein567 45
mndldisnlfsvtlrdagkialidgaskkivkILDTGYAVHISRm
>Protein568 68
mgfaglsvglgalttafrDGDAVSIVEVEAPDRsyvdqppmdvvpwpalfalalgiavvg
lsfqpflf
>Protein569 32
tvvdevrtgtyrQLFHPEQLISGKedaannya
>Protein570 125
kYQLEGVPAVVVNGKvcpplwlmvnmwcrekikkINAANTSLRskyrtavknvekaviag
dkakatelfatkprqpsclqrSSPGDLPRrgrpprerrrgtgrgrarrgrrrtirggrrg
rglrg
>Protein571 43
AGGAPGAGRggagqapgpwrrevrfrcpdpdeerggpgparrr
>Protein572 33
gaevrsgdilvgkvtpkGETELTPEERllraif
>Protein573 37
marfcdlsgkGPMSGNSVSHSNIKtkrkfypnlqkks
>Protein574 191
hpnddvnyaqssndviptaihlatvaairEELLPALDVLASDLEAKaaeftdvvksgrth
lmdatpvtlgqefggfasqirhgqarlervlpeleelalggtatgtginapdgfaarvie
vmaerarvievmaertgmafrPAAAPASENSGELRkiaeealakatealaktsgggrier
larkvrarikk
>Protein575 33
vqqliskidipvrqvliearIVEASDTFGKslg
>Protein576 39
atsgtglcwrTGFWTPAAAATDANGCKcdkdlipkeice
>Protein577 30
vtgkAPMVGNNVSHANNKtkrrflpnlqyr
>Protein578 26
mrLFTDDGNAVPVTVIDVSNNRvtqv
>Protein579 297
mlacfklravpvninwryvsaelrYLYEDAGLVGLIVHRrfgeaaggaldaiadarvvld
vddgtdappigedyeaalasssvepffgprsaddlycvytggttgmpkgvlwrhediffa
amgggdpmqfgnviaepgeladrvlspgeladrvlspglvelpvpplmhasaqwlafhtf
fgggkFILEGMTNYPEMTAKmtnypemtakrrAGPIDVVLTHQDSRnatdtdstkvtllg
gnydfgvakafltfdvekgtgttdlrhmivgatvpigagslmvsfiqrqdqavdnkd
>Protein580 65
mlnverAGLNNVVDTYVESSELRlpklveaktkldfafidgrhlfdsalidffyadrmlr
vggav
>Protein581 31
miearIVEASDTFGRslgvrlggtdlranrg
>Protein582 52
ewlfpgpgtyypkvevqvveivkgtvlsknqglrlrarrETVDATGAQRrig
>Protein583 58
iidcldgsstncppglsnlpanvnppvpsnglgvarQPGTGEILYVQRgatnlgtiea
>Protein584 97
qarrgrdvwykGTFGNQDENYLLQSRvtgkenmyypwldtrtrkerftkwgmindpdcve
gdastnwydkcqdphssgvlgyrkyyadpikdkegki
>Protein585 82
mkavqaayngyidrykSIPGDETNATMNARgwntsaaagggnangvltvtaatafgngge
erafwralrasgliagapagaa
>Protein586 35
hatrAAVEEGVVAGGGVALIRavqalegmkgdndd
>Protein587 24
mgnqarVAPNTTCVSTSTRnfpnr
>Protein588 52
dilnqlrgheaelytravdiivsrlrkkLEPLDAIKtlrnagytlalrrvfi
>Protein589 79
aesariadsakrqveaerqqavvqlrqeigtlsttlaskIVGESLQDEVRqngivdrfla
eleageivpervapagqda
>Protein590 44
qkdkkMEDIVIVSAARtavgkfggslakspapelgaavkknkmr
>Protein591 30
mtrIFAEDGASIPVTVLDVSNNRvtqvktr
>Protein592 57
lpapgapqalavcptrelaiqvaadleragkqrgirVLTVYGGRayepqiealrkgv
>Protein593 18
ETINTGAVDKgwgrcwyr
>Protein594 16
mapngtrFGGWLLNTR
>Protein595 61
mgitglsqnvnrIEQAQYNERginvirifkdrgirvwgartlgtkndpswkyinvrrlfi
m
>Protein596 25
gfgrqkghtelyrGAEYVVDFVPKv
>Protein597 31
gtehillglirEGEGVAAQVLVKlgadlsrv
>Protein598 32
alsdpddvarvedrtfiscekEIDAGPTNHWR
>Protein599 40
vslvettvgrallseilpkGLPFSNINKalkkkeisklin
>Protein600 32
lhsdifylvkFSNFMLQVQPCFDELRpgstfl
>Protein601 42
keqivfpeidfdkisqirGLDITVTTTAATDDQGRallrafg
>Protein602 35
ltlptrYENYPNNRFVVIFSAEKyddrryldnism
>Protein603 38
rlrnlskHQLVTGTVHPYRgewiefdveqkpgkevtag
>Protein604 63
mvgnnvshannktkrrFEPNLHYHRfwlesekrfvrmrvsskgmrtidkLGVEQVVASLR
ang
>Protein605 27
mvvrYNTDLANNLGNLAARvatvvakk
>Protein606 350
mveladeyrQELIDVLSESDETVMEKFINEEELSPVEIRaalrdatlnhgvvpvlngtaf
knkgvqplldavcfympspldlppvdgtdrkgepitrapeddapfsalafkimtadhvgk
ltyfrvysgkitkgdqvlntrsgnkermgrllemhakdqieqdwvgpgdivaaigmkdtr
tgdtlcapsdfiqleslefpdpvihvavepktkadqdkmsktkadqdkmskIGLGHDARr
svattdvefyrwtqwvftqifeswfdteadvarpiaellaafesgerptpdgrawnelae
gerraiiddhrlvysaempvnwcpglgtvlaneevtaegrsdignypvfr
>Protein607 17
iskEEYDESGPSIVHRk
>Protein608 44
lnsfapartkpswscprsasrTLWISSAPGRlsgcawcvmwhpt
>Protein609 51
mdkvrLVSSGTEATMSALRlargatgrakivkmdgayhghadsllvaagsg
>Protein610 59
ltkeqigidakfgsaqtlaflteetiygrgfgkeigqgskrltakYGHPELSMSSKgle
>Protein611 30
gvgkTVLIQELINNIAKgydgisvfagvge
>Protein612 54
sdardvtvlvasgvqvdfggattleavvvsgsqverIDVSQTDTRtvftaeqlq
>Protein613 60
mrFVYAHFPVNVNISDDGKvievrnflgekvirrvemlegvtitrteevkdeiilvgnnk
>Protein614 33
ppppgprrgprgprPAVCSHGRgrrrwhprhra
>Protein615 28
mkakleghlkSEDFFNVEKfpkatfeit
>Protein616 39
nrskrdtgheegdepdlghhtvhvlrSSDSLLGGRaggg
>Protein617 50
mqdgkkSIAESIVYGALDRvqeknkvdpveffettlekvrpmvevkarrv
>Protein618 326
stvltdtkefesvkldkalrGTLTQNDILTDEFGQASTTFKvsdnhnshrrivvtvddka
lgenkpfhclnfnlsgtkitidpvdlntsrdqensisltvkngrgfgikgvpitlagagi
esalvdkkianpvstneagtfrldgmkfttagdiiaqsddyapsaisnvtlsaegqevsf
vdeqdklissasisaqnvfvkikvplplktspivkfattlgtihdkestydpdlsdgfak
arvstdrpgtvrvdiaeisgqsnilghgefrfnilghgefrfisaipskLLLPDTVGTGG
DSHTRfpigisfpagsglvafaaatg
>Protein619 74
rvsarkarlvanevrGYDYTEAVDILKftqkrvadeilnvvnsaaanavvadakidltkv
yikkiyvedgpimk
>Protein620 32
vgasegfkkTLDVVGVGFRasnqgqllelsig
>Protein621 98
gegqhvvdlvrevrAAGGHDGRvpvrdvrvhlrrrvgeredhaarrheshlvlrdgatgh
pdvdvgagqggadpareaawvgrgrqpalvagevlagr
>Protein622 59
kkgpfvddhllkkvdtqnaagerkviktwsrrSTIIPDMVGHTIAVHDGRkhvpvyvte
>Protein623 31
pgddtpiivgsalkALEGDQSEIGEASILKq
>Protein624 32
gtpkQADIMVVTGAVNYKnvnvlkniynqipd
>Protein625 66
mrpnsqvkftpqgnsrvsistlrLITGGLLSVFGPGPKklitntatigirgtgvymesqe
astyfc
>Protein626 47
apvtnrpkqsiglnfdarcnaecahccvssspraksrLNEETIWRiv
>Protein627 263
mvflrlrkafrksgttvyavspvatrglakvggtliptapgtepevlaalaagsgsdvvt
aasaalrenavilvgerLASVPGALSAVATLADATGARvawvprragergaleagalptl
lpggrpasdaaaraavatawgvqslpevagrdtaailaaaasgeldalvvggvdpadigd
aaasaalerafvvsldlrpstvtavadvvlpvaahaekggtfvdwegrarefemavetgf
dsdyrvldmlademgdflgtrtl
>Protein628 108
mdensgfagtrNAYVGLNSNWGTVVAGRldgvrygvygkydafangylgnftqmtsqvdr
ansaiayispsfagltatlaysshignsnglslaaqeggnqaagtgnd
>Protein629 51
alylpildkivkMPPGPITAPTAGIAYKPPGSKYTYANAFYAPMIAGYYRq
>Protein630 290
mqikvaniapaaalnvanldtkiaaayvasqpkplvaqpayagfdaawlnlsetqsyadi
ftatlkepsfkFTPGTPSAAFNSVRvlnpgtgylksptvtftptngqgsgatalatmkid
hltvvnpgsgyitapavtivanagggtgamadarlapnamtvtnggsgytsaptvnfpfp
pdgatkpvavatvsggkvtsievttpghgyaavpfptftggggtgasatmtagidavhlf
spypttpeavggggytdftqvainlvggtaldaqgnplpggavvtasgrl
>Protein631 36
IVGATFNTISTIFFMYFILYFMLMNARymedtlyey
>Protein632 33
mqvpgvvkVVVNMGVGDAAKdskliegavrdlt
>Protein633 46
AGENGVLFAAVVNDLHRaagrsgvgavmgsknlkaiavrgtkgvgn
>Protein634 207
mtadadpsgefiqrnpavhppahtpnyrftvlrsprNALITLHNSLSEVTAPSFRredlg
aidndlimnyakdglpigeriivhgyvldelgrpvrnslvevwqanaggryrhkkdqyia
pidpnfggcgrvltdangyyffrtikpgpypvrsgsttdwrvrsgsttdwrpahihfsls
gdgwaqrPSTLVATPVFDGAKwdevel
>Protein635 33
rhffprqfqrESVLFDDLRiapatwavelghhh
>Protein636 33
arqhaigqvvpgqvtkLVPFGAFVRvedgiegl
>Protein637 40
ddkVATANDSQTAVIAKfsdsgsataasqvyivvdaanvg
>Protein638 33
grvgvglgkANEVPEAIRkgneqarknlftvph
>Protein639 121
melkrGIDQAVEAIIGHIRdhqskatssddevaqvgtisangdeeigkliaqamskvgke
gvitveenkanttdldvvegmqfdldvvegmqfdrASIETNFALRelvgaanfstgvtaa
e
>Protein640 179
mvkDPITVSPETTIYALLALTQAHKisgvpvvvgddlvgivtsrdmrfetrldqpvssim
tpkaqlvtvkegetsenikallhqhriekvlvvddnfklkglitvndfrkaemypnackd
eqctlmpvkmskdvyvTVIADIGIRtfpqewptffidmfgllnasdiyeeyyikereiq
>Protein641 17
mkLDLPAGVEIEIKlnn
>Protein642 37
efddgdatervikrVFLGESPEPPVSRfdepralstw
>Protein643 239
etdfvakgerfgalaaqvldqavatkSADAEALLASTLEDGRtvkelldeanatigekie
vkrvigekievkrvarleapivvsylhktspdlppqigvlvaveggdeatardiamhvaa
fsptvlnrdeipaetvenerrvaeatareegkpegalsrivegrvngyfkHGGGIGETFT
VRkisfgvgvertfplhtpnidkievvtrgdvrraklyylrelrgkkarirerrdtpsn
>Protein644 36
ninssrANLGAVQNRfsavvsnlattsenlnaarsr
>Protein645 36
mlftartarDYAAFIIPVGAFKfslsqhegagetaf
>Protein646 95
fnqdpdgtgvyprikIQEYGAFLQLQRklfkdhlkiqasvridknqnasvridknqnfkl
vvsprYAQALCEEGESPRgymetrhignqvrlmih
>Protein647 33
kqfrnyykqaarlrGATGENLLQLLECRldnvv
>Protein648 151
mlgrakkvtidkenttivdgvgkkpeiegrvkqikAQIEETTSDYDReklqerlaklagg
vavikvgaatevemkekkarverdegeegprggrasrdprrrsgghpagrwcgpaprqgg
pgrpqvrgraalHLSEAEYRlfdklrvvfla
>Protein649 114
aqydlgvaklygiyerAENTGTNAAFANGKdrgwgvgasipvgaatlgvsyarekNTAAG
AAVDGEVKAFGAQLIYPLSKrtrlytsylngksttaanvetkntalnfgmqhdf
>Protein650 82
wffltadyafgqaletdtaaavkakggtvagavrhplnasdfssfllqaqnskAQILGLA
NAGGDTINAIKaakefgidktm
>Protein651 33
aedavrSGANILIVSDRcinaenvaipallats
>Protein652 38
paqkeiiinaaeeevrEIENQFGSGLVTAGERynkvvd
>Protein653 95
mairlgdtapdfsaettqgpinfhewkadswavlfshpkDFTPVCTTELGTVAKlkdefd
argvkviglsvdpvdshlewekdiedtqgqavnfp
>Protein654 36
sagqvgfkgsrkSTPFAAQMAAEAAARramehgmrk
>Protein655 38
mgavterlrFFTNIYVLPLRhplsvakqlasitsiign
>Protein656 49
treapftvdyctftdnqrdnqygivarDLPLLDVVNSTFDKvyvgigfd
>Protein657 23
mplassrriakIAFTGSTATGRv
>Protein658 40
mtrTPDAHFYTEVRykgtkTVAVSSDYGEMVKfsdmwlap
>Protein659 37
mltrirNANIAMHDQVRmpsskqklalaeilrregyi
>Protein660 31
sratrarSAGLALLPPACGQVGPRglrslgr
>Protein661 35
gpcdyvppiqveiiekrrVIPLDENEGIYVRdlnt
>Protein662 71
mkIASVHAIARmahverdeaaaygepnsfgpeyiipkaldqeyiipkaldqrTAPATFLL
Kkaagikmgse
>Protein663 139
kvsnllvrLGYSAFAPLPDSFFADNGKaygakpvgagpymmesydpatgavlvknpdytg
dfagkvdkitfkiyadpdaayndviasnlditdeipasaliddkyksdlpdrdkyksdlp
drnaqkSIQEEIVARvtgr
>Protein664 31
gvftfaitgnnfaekGTVVATYTDSAKniar
>Protein665 47
kknkdncdcskitdftkGSLTDDQFKqacdaastadkasggtgcslk
>Protein666 88
apadykIVGEVLSVEPIAIMIRkddpafkkavdgtlegmmksgeiakvydkwflqpippa
ntkvglavsdatkaawgapndkpmedya
>Protein667 103
vlakadteigvvafpakEAGNNPVLTGGDLATAFNNDANTLKlrnfiaskdngvevgkag
yfsphkrqgrlllaaqvGSLDTQGVKdrkqsrskygskrpksa
>Protein668 27
vilvekkgkkMSLSDPIADMLTRirna
>Protein669 146
lddikssgkiadesvleagikrFTEEFDPGADGDHEPDAEAQAAAASKLVDSDITLPEED
MARgdaptpaskrqgradsgfqatglihgrrtgtsvatshrqrrqhqedhtgTLVDYVLF
GQARqdykwtkykaeddgggssgyea
>Protein670 117
meekfgvsaaapvaaagpaaaaaapveekteftvvlaatgekkvevikavraitslglke
akDLVEGAPQTVKEGVSKDEAASVKKKLEEAGATADIKaaftgaclrlnkaqkmagg
>Protein671 284
maakEILFDESARarmltgvnaladavkvtlgprgrnvviekswgsptvtkdgvtvakei
elpdtvakeielpdaDVTTGETLSDVGSPIILERmvfpepvitqavepktkvdqekmgia
lqrLAAEDPSFRvktdeesgqtliagmgelhleiivdrmrrefgveanvgkpqvayreti
rktvedaegkfvrqsggkgqyghvvlkiepneagkgiefvdaikggvvpreyipavevpr
eyipavekAASASPAVGYSHLHQEQQKslvdgafaklkgfvltk
>Protein672 88
mepwdgpacvtftdgtligavldrnglrpgrywvtddglvvlaseagvldiepervvrrg
rlqpgrMFLVDTAAGRiisdeevksgla
>Protein673 30
mskLAAASGDASQYHSQVQSATKnlaalna
>Protein674 33
mispveaataeglreatrEVLANLTPReakvlr
>Protein675 36
akgkvwngkEIETHFWNVLKvkdnfyhidltwqqfp
>Protein676 78
iasgigsgsrigfkgvedlgnglkavfqsefgidldqtsrsssatwtnrNSYVGLAGGFG
TVVAGRldvvrygifnty
>Protein677 32
lvvpfellrMTDVESVGGKnaslgemisnlpa
>Protein678 39
tiedtdkarrILLTPDDGTEEHAYPVSKrsrllvadgqh
>Protein679 28
mardtklgaeeitrDIPNLSEQQINRmd
>Protein680 19
mvghkLGEFSPTRqfkghs
>Protein681 167
ddnaesiftggkSAFFITGPWSVPNIKkaginyaisslpsldggdamqpflgvqlfyvsa
kaknaalaqefvtnyvttkdfqvaffaaggrppalteaydevaakdaevqawyeagkdgk
pmpnipamnsvwgplgqaasdviagkagakerfdaaqkeivaniakg
>Protein682 50
drsylnakkflarvpnyratkllgasrYTDAVTDDTRlvlrvldearndg
>Protein683 33
vkVNQIGSLTQTLDAVDLAHRhgytavmshrsg
>Protein684 20
mveividkSFIGAVIGPGGK
>Protein685 129
vasnptingrditfslnntildattatyyikalvnnveqatdtyqfevrNTTDMSIVEAN
TAFRttisyspaasslslgaysikggditfsrdtsvalsnsvapgttnvvfmqgtlktna
avtvedptv
>Protein686 32
pgqcgahrsqlekVYSEPANRylleldwispl
>Protein687 128
mepdgrgrvrleyriparGLIGFSNEFLNLTRgsglisnifdsyephkgdiggrkngvli
smdageiftyalgklddrgrmfvkpndpvyegmivgihsrdndlvvnatrtkqltnfrvs
gkedaiki
>Protein688 28
mqdlpnltrNPGDGIGFAAWPAYRvsng
>Protein689 72
fadarytssdqqvsdrygsvsgiqvtvkGADVSLSNQSAASTTAVKgaknvsllkyqivn
nnisdvtvngem
>Protein690 46
maakpaaapapaaapaaaakPAAAPAPAPAAKpavkvkrkakqdrn
>Protein691 48
hqagkvtvphedflakinavrfaflelgidegvivarTDSEGADLTQK
>Protein692 105
mnvvvcvkQIPDPAEPGDLDPETKtlkregklildesdsygvemalqlvdgvemalqlvd
nagegevtlismapneevsglrtalamgaakLMHPSNEVEReyav
>Protein693 57
rftaparnnpsqskFADDPNGVPISAIIFGGRrastiplvlqsfnwghgvylgatlg
>Protein694 27
mkirrelywiaedgkkakNHLLEANLR
>Protein695 64
mkikaegeteedkdwgiepsgreipglsarlaarAGEGPEAPTDLPARspevatdnkvfv
ppfl
>Protein696 79
feitvndnsklqtinssnnalrEVTIASGATSKtvadaytttvtnegdlvvngdaslnla
lantttqirgfsyavpvgg
>Protein697 31
hngkTVEVLNTDAEGRlvladalsvaadakp
>Protein698 33
kppafdqlegkTEILETGIKvidlltpyvkggk
>Protein699 24
GLASMTSPEQVAAKrgksveeilg
>Protein700 48
makVITSADGSNPLRdkadaieegkknfqnfcvachgpeakglvgpnl
>Protein701 142
mggikvdgncaaslkglyaigecasvglhganrLGSNSLTELLVFGKvagvdaarnaksa
apgnsasllkqaqaveqrvtalktkssgterisvirkemaqtmedgcgiyrvektmqatc
dklaelrerfkniniddkstvw
>Protein702 164
magaqervlrrrigsvgntkkitrAMELISATRvtkaqmrardarpyateitqviqdlsa
qgasvdhpllaqvddpkvvgvvvlasdrglagaynasviraaereiqaarsegreyrlvc
vgkksssyfrfgkksssyfrfrAILVQGDVVGTYIHGLKigvvv
>Protein703 32
GVITFLDTPGHAAFTSMRargakatdivilvv
>Protein704 32
vararkiqrFLSQPFHVAEVFTGSPGKyvtla
>Protein705 31
ahveyqtasrHYAHVDCPGHADYIKnmitga
>Protein706 40
dkgelgegailkLADALDTYIPTPERavdgaflmpvedvf
>Protein707 39
yttlfrsiqgegykSLVEGQSVEFDVAPGRkgedrkstr
>Protein708 36
avdsyiplpprLVDLPFLMSVEDVFSITGRgtvatg
>Protein709 28
msdadikldigreltrGLGAGSDPEVGR
>Protein710 14
mprLDGYQTCALIK
>Protein711 73
spdrsgalrIVVAEDEALIRmdlvemlaeagyevvgeagdgeaavelvrearpdlvlmdv
kmpvldgisaaai
>Protein712 29
msfrgskkSTPYAAQIAAGNAADKaidaa
>Protein713 36
mrcsiwrDAAENVAESLQRgtrvivtgrlksrsyet
>Protein714 17
mgvkEQIIFPEIEYDKi
>Protein715 103
akvhyalkanparpviellrdlgsnfdvasiyeldkvlatgveadrisygntikkaahik
yaydkgirlfatdskADLQSIADNAPGSKifvrilveggetae
>Protein716 32
ggvdreskqksgykLPQNIMSNSDLTRlinsd
>Protein717 81
ndgqgddtlnvsalstasggisydltsdagtagdvnyskNASINGLAYAAGATAAAAAGS
SAASVRaailgevttdtfeaa
>Protein718 48
rvwgarTVASDPLWNYVNVRrlflfversirDAIQWAVFLPNTPETRg
>Protein719 22
TAVVSMVPRyssvvynllvglh
>Protein720 238
mteragrsrteedatpaiaadpvsslnpvipeatvarlpvyfravvaerqagtitissdr
laelagvnaakvrkDLSFLGTYGIRgvgydvdrlmaemghqlgmyqnwpcvivgagnlga
alanylsgdergfsvvaivdadptkwgshigsvevhadddlprlvpsydiaigiittppa
vaqsvadrlvsagvgsilnfapvvltvpdgvllrnvdlalelqvlsfyqgrtredpes
>Protein721 30
lfggagvgkTVIIQELINNIAKyhsgvsvf
>Protein722 23
mkQLIDAGVHFGHQTRrwnpkmk
>Protein723 48
kgakTVSVTPDYSEVAKltdlwlnpkqgtdaamaqafnhvifkefhle
>Protein724 31
qerLDNSINYVSPKildvfganitfqpgegr
>Protein725 37
mgsprantqkvgkvtrAQLEEIATVKkadmtaadmda
>Protein726 33
pgavrageekivrspgkVEVFGTLIRshitpet
>Protein727 39
mvevkarrVGGATYQVPMEVRpsrrtalamrwlvdaamk
>Protein728 44
iraealddiirDSYVAALEQTQLKVAGFPNIVPISFAEGKdief
>Protein729 139
madivrALEPGAVNVEVTEDQATITGGRsefsvnvippeeypqvseptadsvtlsaeala
dglrQVVPAASNDDNRLILTGVQLAAEGDGLRLVATDSYRlavrDLGGQSVLEEGQSVLV
PSRaltevirslgdaeevt
>Protein730 53
mneweaqnptkVTALTGLTISSINRiadsesglavvsagvgsaevyddtlqfe
>Protein731 40
skarALADQDSNAASQARkqaeqaaadasrareaasqare
>Protein732 452
mkpgvtatdvvltitdllrrhgvvgkFVEFYGEGVAALPLANRatignmspefgstcaif
pidsitldylrltgrdeetlalveayakaqgmwldpaaeprfsekleldlstvvpsiagp
krpqdrivlseskqqfsldvknygvegnlreeevsaegeraayllkdgavviasitsctn
tsnpsvmmaaamlaknaverglsvkpwvktsmapgskVVTGYYEAAGLWPYLDKlgfnlv
gygcatcignsgplpeevsaavqrrdlavaavlsgnrnfegrinpdvkmnylaspplvia
yalagtmdfdfdveplgvdeagapvflkdiwpspessrtsgprprrsrrpsrrrspgscs
srttptclpatnggsrcrprrarpspgtpsrrtsasrptstgwpprrppwatsrapgSTE
TEAGIINLSDSPAAITKkfkravtdsetevrf
>Protein733 19
SDGLISLNEFRrypersnr
>Protein734 45
enlipaldntgrLASSMMPSGVAPEVKignafediaanalvyikt
>Protein735 11
VGAATEVEMKe
>Protein736 10
DDEIIVIAGK
>Protein737 70
gsggsiraksikITDNGGTDLTTVTGIDVGSRvsasvlnagnqatrnsdviggviakgap
ysnvmmahsl
>Protein738 31
mtsqirsdlrNVAIVAHVDHGKttlvdamlh
>Protein739 25
meskfgrILVPTEEVVEIKngqkkt
>Protein740 26
mfciyvaigqkASTIANVVRklteag
>Protein741 301
ntverDLGVSPEGVELAGGNLKingasalaklsltgtggaidttgstvtvagivgpstas
gleklgngtlviagdnsykgdttisngkvqittakalgadgsalilnggvlqvaasslve
lvkdttiestngtidttsqnvtltgkisgvgqliksgagtltlksgansgdntfeggvri
kegtlevstdsalgkdggnvvidgatlaitgtgdntlersitltekggtvsvalggkatl
tgelqldkdavfadltkagagelaltkdntgelaltkdnttgkfkgntyikAGGSGEIRt
h
>Protein742 32
mqiillekVANLGNLGDVVKvkdgfarnflip
>Protein743 33
ilcaccssqcpsywwnpdkFVGPAGLIQAYRfi
>Protein744 157
geqeelaeledkeifalaknlrGGVPIATPVFDGAHETEIKallrladqsetgqqwlydg
rtgerfdrpvtvgymymlklnhlvddkmhatiwlmtrctpvQTVLFSATVPARikglagr
hlsnpvrisigdaapsesgaplvsqrvyvvhrahkaa
>Protein745 175
tdqfvhqnkkllkINLAYGPVNARMGSMVAYQGDARfentgsggmtkmlkkavtgegvnv
mkvtgsgevfiadqatdiiimylendmvsvngrnvlafsdsiewdlafsdsiewdiqrLA
FGLGNKetaagvktegllfgatipagpgkvlvglaraknktanvttnnklglgyy
>Protein746 556
mskktdkttgltsngrinfskitqpyeypnlldiqvksfqeflqlettpdkrskeglwkV
FAENFPISDARnifllefldyyvdpprytvdeciergltysvplkaklrlscndeehidf
qtivqdvflgnlpymtdkgtfiingservivsqlhrspgvffgmsyhpngtkifsarvip
fkgawmefatdinnvmyayidrkkkfpvttllraigfdsdkdilklfglsdeievnkksl
ekhigrrlaarvlkswmedfvdedtgevvsiernevilerdiyldednikqildtgvkti
ilqkesaeedysiifntlqkdtsnseiealkhiyrqlrgsdppdddtargiieklffsdk
rydlgfvgrykinkklglgidsknivltkedivsivkyliklvnqkaeiddidhlsnrrv
rtvgeqlfaqfgvglarmartirermnvrdnevftpidlinartlssvinsffgtsqlsq
fldqtnplseithqtnplseithkrrQFFALLDMLKnpsptvriktssmlgelgianset
hlrqammieenlhvrd
>Protein747 451
lrrLNAAEAFETFLQTKfvgqkrfsleggesviavldrilsraandrleevcigmphrgr
lnvlaniagksygqifrefegkqdpnsvqgsgdvkyhlgtegtftaedgattkvylaanp
shleavnpvlegivrakqdrlnlggdaftvlpvllhgdaafagqgvvaetlqqsqlrgyr
tggtvhvvinnqvgfttapsssrsstystdvarmiqapifhvngddpeacvrvaelayef
rkefrkdvvidmvcyrrrghnegddpsmtqpvmynlieakrsvrklyteqaqrpqalhrv
phrpwrhhrrgcrrgaarTMTDPIADMLTRirnantamhdetrmpsskqkealaslllke
gyigdfavqpaegrpgnvltvqlkysaerqrvisgikriskpglrvyrkadeiprvlggl
giavlstsqglltdrearkrrvggevlchvw
>Protein748 51
madvgaknvyivggasavsasveatlrntaatkcrWNTTIGSTAPVPNQKl
>Protein749 39
giadvwvgsvkagggsrTTVMESGGVSGSRwglkgsedl
>Protein750 24
mfkasrILVPVDFSDVARaaisma
>Protein751 31
gilsrerMAVAATASGGETMAPRtnatahgt
>Protein752 38
MITPSFDQTLIARaatglynlqigsattdwalewvngg
>Protein753 26
mlvrgaeqrVAIQVDQLIGSReivvk
>Protein754 32
TNNIDPNARhcmasavagfmrtfgidepmgcy
>Protein755 37
meifrNFGVPYTDADIQGGAASVKgktemealiaymq
>Protein756 46
DNYEQNVLLGNARaqayemapvhqrlinhlenhadldrgleflpsd
>Protein757 304
mgtyglqvvpipthkplaradegdlifkgeagkFSAVADDIEERIATGQPVLVGTVSVEK
sevlsrelekrgiahevlnakqhtrEAEVVAQAGRlggvtvatnmagrGVDIILGGNPEG
LAERdlagkELDPDSEEGQAFLQERvdhwaaevkaegdkvrELGGLYVLGTERhesrrid
nqlrgrsgrqgdpgesrfylsledelmrifatgaiqfvmgkdwpedvpieakmvskaier
aqntvetrngeirknvlkydevmneqaevGIPTLMIFKdgqlaatkvgamskaqltafid
qqla
>Protein758 143
sednitvvrAPGAWELPLVAKklaasqkfdaiialgavirggtphfdyvagecakglgvv
gldagipvafgvlttdsvafgvlttdsieqaiersgtkagnkGDALANTITDDAGSYTLK
vsgyagaillemtstasttmlcd
>Protein759 52
mrDVLTLLSNPKiaanmtsgnfevvgimplgagyllvndrainnlskisgkk
>Protein760 134
mtnelllfedgtlgialsldvheigvvilgdfskieegqsvkrTGEVLSVPVGDEYLGRv
vnplgqpidglgeigatqrralelqaptvvqrkSVHEPLQTGLKAVDAMTPIGRgqrqli
igdrqtgkttvavd
>Protein761 45
FTYGVMEKqfrryyeeanrrtgktgdellklletrldnvvyragl
>Protein762 17
kCGVLFSVEKilvspnc
>Protein763 39
avnelvktitgkepnkGVNPDEVVAMGAAIQAGVLKgdv
>Protein764 80
manldvfeaedlnghvlghedefrAALDTLADLPVVGDIRgmgyfyaielvkdrdtretf
sadegerllrklltprlfel
>Protein765 23
mcqggdftrGNGTGGESIYGNKp
>Protein766 16
gkGPMVGNNVSHANNK
>Protein767 32
pgltqtlalgslkLNDVVEAPRvttvpvitpk
>Protein768 131
mrLGYGAGPFSVAFATGTTKfaagnitttnfggnynlgvadliahyntdknkttgakqtg
yliganvpmgagmirtsystsktsaaggaksnkialgyvhnlskrtalygtfarvtnngg
atqslngsvta
>Protein769 50
nniteienlikSLDTGEGDELEVINLKeirvddvltmldtltstsankdm
>Protein770 34
hqpwtvrQYAGFSTAEASNAFYRknlaagqkgls
>Protein771 54
liqagilgpaleeqlkpkgltlrHIPQSWEFSSLGGWIATRssghyathlthiv
>Protein772 64
mpvedvftisgrgtvatgrverGVVNTGDAVEIVGLGETRnsvitgvemfrkildrgeag
dnig
>Protein773 61
mdrdalkgwiqdrpeiaeqllrvlarrlrrTNNNLADLIFTDVPGRvakqllqlaqrfgt
q
>Protein774 33
VAAIADQRhfaltrvqghgrgeqvahvrraadh
>Protein775 16
WMIANGYGDARtigrr
>Protein776 198
sftlsesnsytggtlikAGTIVVNNDKslgakqaefaanttlkidnadlaislandiklt
dsvtvnsatngalsgvvsgtgsltkvgvgsltlngvntytgattinagsvaintakslga
gsqlainnaaletaaniklaqtvslegnatfnttlegnatfnttakdkAASQIANILRgk
hkvtftphldvgdfvvci
>Protein777 37
tviesvvrrAIEDGIISVDKtapsgykfykandvpmw
>Protein778 439
ltdlelkevkNFLHEVEAEVVRdlifkeglradgrkleevrdiscelnvlrdiscelnvl
pgahgsavftrgqtqslgvvtlgtvadnqrFSSAQTMSVAQRlyengfitymrtdsttls
esalkaarseisqrygapylpkeprtykkkvknaqeaheairpagdsfrspdevrdqlrs
defrlyeliwrrtvasqmndargesvqvrlsaqtnptggasaqsvtmsasgrtilfpgfl
aayvegeddgaeaddaesvlpdvsegqamvvdeaeakghetqppsrkghetqppsrftea
slvkrleelgvgrAVVVEAVPRngfailnaddpnvrpmrnrcsgsviwyslmpagsrera
fidarlrrggravvlektergdmivikhgarsmqlawthllpatfggsamfnvansmaaa
gaafaagiglheirqglrt
>Protein779 31
naletgdgvkLSGFGNFQLRdkpqrpgrnpk
>Protein780 42
MPSAVGYQPTLSTEMGGLQERitstqngsitsvqaiyvpadd
>Protein781 414
pkgrnvvldkkFGAPTITNDGVSIAReieledpyenmgaqlvkevatktndvagdgttta
tvlaqamvkeglrnvaagaapsslkrgidaavealndrllanarelggkeeiaqvaslsa
qdegigaiiadafdkvgkdgvitveesstaetvleftegmqfdkgyisayfvtdaermea
vledayahggrprgrlpalqpgqnCTLEVAQQLGEGVVRcialdstdglhrGQGVSDLGV
PISVPVGVGTLGRimnvvgdpidergpipyevkwpihrEAPSFEDQNTSAALLVTGVKvv
dlltpyakggkiglfggagvgktvfimelinnvakAHGGYSVFAGVGERtregndlyhem
iaggviklggdskASLVYGQMNEPPGSRarVGLTGLTVAEYFRdemgqdvllfv
>Protein782 36
dtkMNLIQTLEAEEIARlnktipvfapgdtvivsvn
>Protein783 91
qrgantgarflldnaevtagrgpdsdiflddvtvsrkhavfsrederftvrDVGSLNGTY
VNReridvvtldnrdevqigkfrlvfhqakg
>Protein784 36
rssdlttekEAAQSLLNKgidviaqhqdtpgpgeaa
>Protein785 37
VCSSDLVGLVKpgldiggqgggvvdrgigghrglpsf
>Protein786 62
mlqtrvgkrtpaaafrvatqlvderLITLDEALGRvsgqqlsqllfphfdaksgisaltk
gl
>Protein787 111
slpnlngasigfgktetnsngdrSFYGALIQAIKtmsnanllstpsimtidnqeakivvg
qnvpfitgqstnsssgtsnpfttierqdvgitlkvkphigeggtvkleveq
>Protein788 46
mvghigtaqnvatfpvlfekNVINFFPVTAARemyepvnrlkwsfa
>Protein789 198
aallsrcyddpafraggsfcrlvspraagtnaltvtngfinlatdvvrgldftgrYTTDV
GLGRlrvnmsateykeqsnkLFADDPLVDTNGTIGQPRwsgavdvnytvkgwnyyygley
vgktssyeyleedaatsiykfdtpsyflqsasiqykdtvgkwsatfgirnladvkppvis
sgfynrvgnaplysgydy
>Protein790 71
lllgllrlrevadeaialgvlldaeraglardhvgeheqaaehrrraavgdpkrLVDLAL
AGRhhargdrv
>Protein791 56
mtrMGQGALDVLGSDGQFVPAIHSVGYPLVDADGKerpdvtwpcnptkyishfpet
>Protein792 40
yyigeqdfylpkdgkgafkSYGSPAEGMADMLETAKglip
>Protein793 30
mldapldvvtrvqadvdnytrWYFATLEAK
>Protein794 144
rkgipkpfdisvtranieiknvskrlikdheqigyiklsgfvkSSTESSDTEIRnafkel
eqeaaqkkiklkalvldlrnnaggyldlaidisdmfitkglivstkspdrgadesyakmk
DLTDLPLAILINAKsasaseivas
>Protein795 76
arIDVSSTSTSTFTGTQLTNAKnvatvnavagtaaagvitsysdaqtiagtaghplqata
ttlvanvdaaavylve
>Protein796 15
rADLGAYQNRseeht
>Protein797 42
mevlltgdrfdaataerwgfvnkVVPLEQLQETALTYARrln
>Protein798 23
mfrklldrGEAGDNAGILLRgvd
>Protein799 197
sftlsesnsyaggtlikagtivvkndkslgakQAEFAANTILKidaasaislandikltd
svtvnsatngalsgvvsgtgsltkvgvgsltlngvntytgattinagsvaintakslgag
sqlainnaaletaaniklaqtvslegnatfnttlegnatfnttakdkAASQIANILRgkh
kvtftphldvgdfvvci
>Protein800 19
SAATTAAVAACHVCTVKnt
>Protein801 33
lqwhiksttkAQQGLYEYDAVSRlrdsqlsdid
>Protein802 69
gkginwdtkkelkLLAELNYTVADGAAKgqprldtaidaaemilslapetnghvavkAWA
ALSEFTGRd
>Protein803 33
gsaqrVPTPTGSTTILTAVVKghvtvdeinaam
>Protein804 110
mekqfrryykeaanrpgkTGENILTILESRldnviyraglartrrqarqlvthghfevng
vrvdtsrstacastsrrtaTETTATGETGPAPERmsggspsvapkesrrg
>Protein805 123
mvavayerTGQEALDTAKwvtvngsfdlgmvkLGALYGTGNTAAGADHKSYLVTAVAPIG
QGEFRasygrlrdetndvtaakGFALGYHYALSKrTTLYTDVIRNTGVLAGTEKtgydfg
ikh
>Protein806 98
mslekvtladlgtakraeigkENTIIIDGAGAAADIEARvkqvrvqieeatsdydkeklq
ervaklaggvaviaklaggvavikDLTDSTVLRnigvp
>Protein807 28
phvnktsrdqleirthqrLMDIVDPTDK
>Protein808 16
lkLVETLDAYIPDPVR
>Protein809 31
ctvnklrrkdgsyirFDDNAVVLLNNSDEPR
>Protein810 48
mcgivgiagkSPVNQALYDALTVLQHRgqdaagivtihdgrlflrkdn
>Protein811 40
mlgkDQPVILQLLEIPDEKaqkglkgvmmeledcafplla
>Protein812 9
GQMATFLYR
>Protein813 31
hkAPANELVMGITGLSQNVNRleqgqyndrg
>Protein814 34
mkgyyknpeatakTIVNGWLNTGDLGFKsfngtl
>Protein815 32
ngelktrainvndsvtkskFDNIYGCRhslpd
>Protein816 61
pnakasylvktkTIQELFDPTYGRlnatlgvelpftsaltqttiplgyvdehteefadge
t
>Protein817 33
IEEDLGDVAVYPGRAAFYNLRshaagprscasr
>Protein818 35
mrTVSVYVNGPGAGResalralqsagfrvslirdi
>Protein819 168
mrfrsqvtskirnyldrNGFLDVETPVLTRatpegardyvlrpkvrvitschrgDTSFGT
GQAKfatgtalttsaavtvsnsinlagdttvhsstfnsslngeisgagslngeisgagsl
tkdgsgsvslngantysggttinegtaiiskYLPAPGDVEAIKgildd
>Protein820 28
mqrlssglrvnsakDDAAGLAIAERmna
>Protein821 45
apaipywrsywgainckGCDPGTLSGRqiiearerdiekytkmqy
>Protein822 69
klwtghnkkgaeivngraprddeytfwrYFIAGQNLPTSWINTRnvtdtavnpdaaatid
viewsfpda
>Protein823 32
ywekaayeeaehaakFAELLGEVVTDSTEKnl
>Protein824 46
ggggdsgsgakAGDAPGDEGPPVSGGRviyaleaetnagwclaesq
>Protein825 166
mptvcsetcvgrirylgvllydadrIQEAASVTHDRdlyqaqldifldpndpkviaqari
dgipdgwmesarrspvykmavdwkvalplhpeyrtlpmlhpeyrtlpmvwyvpplspita
aanagqmgingeipdvkslripvkLVEYEGGGDETRsnrylaelqq
>Protein826 142
iegvlhefssipgvvedvtdiilnikgvrvrthstetlrasidksgepgrtvivtaddir
FDGDAEVLNPSLPIATLTESGRfiaemtvemgkgyvpgamdgrgespigtlpvdalhspi
kkvkytvtnarvgrrtdydklt
>Protein827 50
eaieeqtgfsidrkHISIEDQHLRtlgahtvtvqphndvafpvnvevvaa
>Protein828 33
WVFANANNTPRiarvdlktfktveiielpnsag
>Protein829 80
ggvaivrVGAATETELKekkhtetelkekkhrDLVDGAPKELKAGATKDEAEAIKKKLVE
AGATVEIKledwpapisyts
>Protein830 38
nrLYVGNLSFQTSADTIRSAFEAMGEVTDVHAVTDRet
>Protein831 73
mrlatpaatatpgggatiqglpvlgasftrAVGGAGGQTFGAAYKHRFARyglstmalsp
ygfgchtiqagsv
>Protein832 14
AGDNVGLLLRgiqr
>Protein833 544
mavipgpdfpsggivvddglaeayatgrgtfrirataeitrvtknrQGIVVTELPYNVGP
ERvltraqdlirdgkiagiadvknlsdrssglrlvfeckagvnpkavltelyrqtplees
fginnvvlvngvpttmgvaqlaqhyidhrlevivrrtehrlaraqaklhllegrlialda
idlvvsiirssqdtpeardrlmaelslseiqasdilemplrrltalarleleteiaelre
aiadfevilnsdqrrrtlvlkelremvdaygrdrrtrivspdalsdvtateaavgdepat
depcvvalsssgvigveppggpkaatfgrhdvlidrvasstrstvwgittqgravsatva
eldavagrsrgtavgdafglergeevlrlvalpsalegtaaphgsetnsgeeaagtptll
mvsaqgqakrithvelvgtrpgqpamklkdgdslvaafeasdgtdvimvssdaqalrtsa
gnisvqgrtaggvagmklakgatvvgagpvgphavvlsvtdgqtakatdaaeipvkgrat
ggvr
>Protein834 130
mltrirnaqlarkQAVAMPVSKlkqaianvllsegyissveaeglsltlglkyyegkpvi
eqikrvsrpglrvykgkdeldrvykgkdeldpvkIGEVSVQGRnsqgvtlirlsddeqlv
givcldvpee
>Protein835 23
regrvplhtlrADIDYGTSEAKt
>Protein836 42
vsfgketkgkirLQITDPDGKvledlipkeknilvhegqvvn
>Protein837 54
sligtdpkkykqyafkevakLTGPGGGALFIKshpkstnlysdaplnpdpkitq
>Protein838 22
mdkvgkDGVITVEEAKsiettl
>Protein839 60
msnpkiqdtitledarrvidaaiarAEEIGQPQDIAVVDAGGNLKahvrmdtanigsihi
>Protein840 13
mrDLLPILEQVAK
>Protein841 41
tvdiasahgvkvysatvdvanrQAVQTFADNVSRalgnasv
>Protein842 78
pfkttyqvvnldrLSALYPDGGTVTIDDLIAKgavrdshlvkvlgtgeisvavnvtadaf
sasakdkieaaggsvtta
>Protein843 56
lseadklvvsrarkierFLSQPFFVAEVFTGSPGKyvelkdtiagfqgilagkydn
>Protein844 54
lgdevseillgarrEASLLGGGLRlrghdlvcspepssrqrgeprrvrseerrv
>Protein845 57
vradnlvggenngwslivdqlnherVTLCSSGLLEQAYTEVRdwalstrnadgrrvv
>Protein846 64
aagygklgsdpkagradadkaekavkkftksyrralaelfqdndfhnifrrkEIYTQLSH
AALR
>Protein847 33
qrpprGGGGAPPRpgrvawrgrahprpdrgaaa
>Protein848 33
laqvhgkgqgtgpkDEVGSVLYTRgliiqmlga
>Protein849 60
mlsrekakraetwtrlekIFTDGEIVRglisgkvkGGFTVDIGPIRaflpgslvdtrpir
>Protein850 95
msgkptkaaakpapkaekaaekpaekpaakpaaaaakpaaaapaaaaptkaaapakaaaa
pakaaaapakAAAAAPAAVASKtkvpesflkkrkt
>Protein851 50
eairkfrkGDLVEAVILAVDAEGNRislgvkqlqkdpfsdyttvnekgai
>Protein852 68
mnkGELIDAMAADTGLTKtqatacldsmmtairkalkkgdkVTLVGFGTYSVSKraartg
rnpqtgka
>Protein853 429
dlrrtgiqegqlldnqkaqsikgdfgiyvrpfkdkSYEFSYNYRvgygnsvyqgseryal
rnftqqfhkveikskdffvrsymsqtkdgdsynntalgaltneavsgtrsqwaptyigny
aptiiglalqspsaaqalaiatpqfiqtlndspqfiqtlndsararadrpwnsltkSDGA
TISTHLDTILANDGSPRtlaalsslsktvsngarcglgrQQEDVTAGALRllqtefrehv
egrrpkvqrVLIAPIADIAGDEVVLDGRyadkNLDWSHGGADSGETPVDRlrgaspevle
aseerpeapavsvdegkgypfelldtahqamrtsldnakategdermahldrlervlaiy
ldvgqrilfpmlrrvasvpgddaawtaaydadlaeqcltqvrdargegtldevtadieal
iaeeemvve
>Protein854 62
mltaegeglrLVATDSYRlavrdlpgesiftgdeqvlvpsralaellrslstsaevtlmf
ge
>Protein855 104
mkknkierflghgklisnteieitsdsgtekitskHIILATGSTPIEIPGFEIDGKqvvt
sdhainlpkvpnhliiigagviglelgsvwsrlgakvtvvelqs
>Protein856 83
nvyaivraggrqekVSVGDVLLIDKiageagqsidltplllvdgssvtsdagklatvsvk
aevvgpakgpkitimkfknktgy
>Protein857 54
mfrreviqsieieedrfgfepeitakvsarnlrIYETGISYSGRtydegkkigw
>Protein858 33
ncglgkkiqkqtrrAALTDFERfkvktlkkelg
>Protein859 32
ararivkAGGEAITFDELAKrrptgkntvllr
>Protein860 245
etpegpnigligslasygrINAFGFIETPYRkvtdgratseivwlpadeeelytvaqana
vldddgnfldervlvrrspqaaslqdlklqlerdvflgattaielvepsevqlmdvsakq
ivsvatalipflehddanralmganmqkqalmganmqkqavplvrVLSDAVNDARlrttd
arlafelqqnptiaslrmpdgslnmerykqlaasqglttdgfearvrndltmrqveggvv
stafs
>Protein861 35
megvedipgaalaegitwgwerFTEFLDVLDTRsw
>Protein862 34
IIGYGTDGGMVNFDDILTKeelslmakyiqqtpd
>Protein863 31
srqvalgtvklynrHEMLDTVVVDGKcrgvi
>Protein864 40
lladkvkTTEDAILEIYRrlrpgdpptletakqlfhnlff
>Protein865 45
ekaksffqssdlrsyvqtkfsqgkDAAIALAQEVKkeathvadev
>Protein866 31
kVGIVGGTGYTGVELLRllaqhpeaeivait
>Protein867 46
ssseqkwgqrSSVVLLLPHGYEGQGPDHSSARierflqlcaktikm
>Protein868 16
mnkSELIEAIAKsaki
>Protein869 137
lgiypavdpldstsrLLDPDVIGARhyntarrcqetlqaykslqdiiailgmdelseedk
mtvararkiqrfmsqpfsvaeaftgmpgrlvmlektiqgfedilagkkdqfpeqafymvg
didevevkamqmakesa
>Protein870 40
rdylpisddtrIISLGEGNTPLIRlkniprllgkdvdiyi
>Protein871 29
megfqvarLEDVIGTADIFISSTGNKnvi
>Protein872 111
wfkGTFGNQDENTLLQARivgkenmyypwldtktrsqrfskwglindpdcvqgdesshwy
dkcqdphssgvlgyrkyyadpmkdktgkvvydpqtaaydvneikenkryvi
>Protein873 82
mkgaedlggglkaifqfeqgvsvdsgaasnfgrQAYVGLSGDFGAVKlglisspfdnvqg
asdavfdsdlapannpgggvfr
>Protein874 24
msqlrdgcylrFVANGQESSRfsf
>Protein875 25
mrQLVNNMVLGVTKgfekkliligm
>Protein876 38
kskkALFENPLVLLFDKkissatsiiplleqaaqarkp
>Protein877 157
mlkeakggtevrLGVDIAGYKvlrrEALESFGGDLARqvaesgelarqvaesgepmvles
mgsidrkTGLDELLTGRtgdwplhrlasidravlrlaawelteredvptavilneavela
ktygtddsggfvngvlanlaaevrpdtlpveapdtdg
>Protein878 43
mfgergrrMPMNNLNQARkpasaefipvqpgtapglvlplqkg
>Protein879 32
ltvkYEAVVGGKpttaqtlithrsslittiam
>Protein880 19
mskGQTLQDPFLNALRker
>Protein881 39
kMSMNPFDEIAIEEAVRlkekgvvteviavscgvtqcqe
>Protein882 154
mafrvkALNDSVSLRdvafsgtnldklndfrivdssnnvistsaiigvtntevtfksips
apviakdgistyylvanvnsnttgtvsavlnsmvvkgsngnfvpaspfapipsnvhalae
stlmvskvtnpskEIGSSALVFNVKvsgkdsitl
>Protein883 135
gikALINDEEWNRTVFLPTVGKrggaiiearglssaasaanaaidhihdwvlgtngkwvt
mgipsdgsygipegiivatvflkalsmvylslvtmafihvFLQTLFNLKvegqpdshvic
rsvqrdvvrdlpthv
>Protein884 20
mdagvplkAPVAGIAMGLVK
>Protein885 89
mlnleiklpttaikLGDIYVANSNAAAADRdadgltssgsaevdgtditagskvkilsgl
evvmgesnmniqlgneaqghmivanatlv
>Protein886 26
lsadadaiqkFGDTGSGTTTSGALKi
>Protein887 43
vtgsisilggqledasngsakLNLNGGSLQASGNYTRdieigt
>Protein888 51
kslkdnaaikapdfdeskfnsfidyfkNADGDVFGIPMEAFIKvyfyrtdl
>Protein889 66
miqnhnevwvvggnaklaaakGFNGVPVEPAFTVVGADRyetaamlakkaftlkahgqdf
vvasge
>Protein890 45
HCSNIHNALQGSRhllpfgdqiftvsaprriklhnpkfasvnisl
>Protein891 112
qesakryleiiggpdkavataqaafdkgdfrWAAELLNHAVFGAPDNKaakellarTYDQ
MGYMAEAATWRnsyltaamelrdgppkkgldrSFFIDMLAQAPIERfleama
>Protein892 53
rkGLTPSQIGVILRdsqgipqvkavtgqkilrilrtsglaaeipedlyhlikk
>Protein893 45
MVMPGDNVTIVVELIAPIAMEEGLRfaireggrtvgagivakiva
>Protein894 98
mgaltevtdatydtevlqsdkptivdfwapwcgpcrAVAPVLEEIARdhaeirvvkfntd
enpavtgrlgitsiptmhvyvggeivktivgampkpkl
>Protein895 21
dnewgysnrLVDLVALVGKsl
>Protein896 30
mnnfketdlkISEVTDNDPHTPNGKagenk
>Protein897 79
mskapasptaaldafnllvkshhdykvtaqqeetkraniaawrdtqvasiqaqkELLHDY
LAHTFAERrhtidemfarl
>Protein898 37
aikieiagtsanitrEVEGGTATVETSLPVVVTATKg
>Protein899 39
ttgaakVNLMGHSHGGPTSRyaasvrpdlvasvssiagv
>Protein900 28
mtgfrvapggaqdlygirPDLSTFGKii
>Protein901 379
mtnsrvsaliggiapsatlavdakakalrasgesvigfgagepdfptpeavvqvaveaas
dprwhhyspvaghpdlreaiaqktardsgyevkpsqvlvtnggkqavyqtlltlldpgde
aiipapywttypepvrLAGATPVYIETTESTGFRvtvaqleaartertkllifvspsnpt
gavypreqieqigrwavehgiwvvtdeiyehltygetefhsmpvvvpeladqcvvlngva
ktyamtgwrvgwmigpadvigaatnlqshstsnvcnvaqraalqavsgdleavgvmratf
drrrltihrmlneipgvscmepeipgvscmepegafyafpsvvgllgrLVTSMNAAETSL
Kstvvanaaavkatadalt
>Protein902 176
mnktlgsallitllaltgcgkNPGVGGTAGDAEVATQKaneliaqelnladpqdfedakr
gfiaapegkilaadgttvlidfdaykfidgkppatvnpslwrhatlnkgvglykvrdgvh
qlrgfdisnitlidgktgwivvdtgktgwivvdtltarVIDSLQLTSERkvatpad
>Protein903 32
tarAASGAGDAGRadprlgqplvgarpwpvca
>Protein904 26
LIPAGTGFAYHAERrrqrleelsptv
>Protein905 117
myersrgaivnnasvlgwrAQELQAHYAAAKagvmaltrsaameaaehgvrinavapsla
mhaflekvtpdglldqlrgqeafgrgaepwevanvmvflasdlasyltgevisvssq
>Protein906 48
dgvleilsdgfgflrSSEGSYLAGPDDIYVSPSQIRrfnlrtgdtiag
>Protein907 26
mwkNQDYTGYNKafeelhklskafan
>Protein908 35
mkrEGAIAFDFLSTPVSRavlpramadgnvmvqsf
>Protein909 35
lassgisflkiewerYSSLHPMFILLTPKptnlif
>Protein910 32
aegnrTTPSVVGFTKtgerlvgqvakrqaitn
>Protein911 140
rlintsenkaadiqvqlinqdgsygnwtdlatlaplsvknysaasldaalaagtitqaga
rAGTVSLPIAAATAGSSPRlrftskqgdtlriqnyvqgpggmifeasnaegvdfagnitr
APASEGQYQTQDAQKgidgk
>Protein912 21
PSAFCTPILYPGIIKsissid
>Protein913 32
vlsnlgskISYTDNADAKdfipanlglglnyt
>Protein914 85
rqqlgakdlgqgtvveqvavafaarlgppatalrIERRRRHGQMQMRVVIEPARMGVhah
rarpavqvfvvlaeganrcpgafeq
>Protein915 288
ddidhfgnrrlrNVGELIQNQVRtglsrmervvrermttqdveaitpqtlinirpvvasi
keffgtsqlsqfmdqnnplaglthkrrlsalgpgglsrdragmevrdvhpshygrmcpie
tpegpnigligslasygrinafgfietpyrsvtkgkvsddihylsadeedkyviaqanaa
lnpdgtfaeervlvrtkggeaidvaaddvhymdvsprqmvsaatamipflehddanralm
ganmqrqavpcanmqrqavpclrpekpvvgtgierGGVYAIFTPEFLR
>Protein916 96
alqtaltgtyragsvrNLILITDEDDDAPANRaalnadlaatvdneliniignpgddagn
yyrdlapanggaffnildfrnnpaafftnfvqtkqr
>Protein917 32
lafpeppcfcfsrphdlvhprPSAPFGLPRcr
>Protein918 430
FGAFINILPGRdgllhiskigggkridkvedvlelgqdlavyvedidpngkvslrmdpng
kvslrmvgdtkadsagkgsgsrssgergdspkadapprgrLIEGEGPLRvvlgrrSLSEG
YGPVADAVAAIREARPDATFLTALRrsnvrGALELGMAPGLLPGRmtldagrdyfsgywh
tvpatagldaagiveaaadgristlillgadpisdlvadvdavaaleratvislathhsd
stlvsdvvlpvsahgevggttvnmegrvtalgrrvttpgstradwviaaelserlgtdlg
ltsieaidseiehavptfagadlgkledpgrqdgvvvpilddvawteaglpdrLSFEPGD
PTQVPAISSYSLRlvlvrrlydsgtmldsmpssrpltvapearlnpadfsplgvdeganl
tlrtpsgait
>Protein919 489
nskvtgnisgagqlvkFGDGSLTLDTKvtaldgtvsykgndydggtlisggllivndnkd
lgkantnvaitggtlqianditlernivtsttaggsistaghnvvlegavfnggngghlv
ksgagkltltsalsdynfgttkDIVSNEDIARvgntvinggalsvakdeflgvkqkqfsd
ggltqaewdrgnllidggtleitaglvsqrtvnigaagatidvvvagevnktelkgqlkg
aiggsgglvkegdgilflnlqsneystdgvettyashntyvgktvvkagvlevnavehsl
gavannievelaggdlkvndkstlakllltgtggaidtagstvtvgsilgeksaelkkkg
sgtlvlngvnaykgdttisegkvqikdekslgesaaklillgesaaklilgggtlqvias
tnlvkdttittgngtidttsqnvtlegrisgvgqliksgsgtltlkNTDITTAAPANGAG
LSDLAKaka
>Protein920 414
masnvqlatetgsaespalannvetlahvaqilahgpewfrELGTEASPGTFVATVSGDT
ARagvgefpmgvtlqaviddlggppkeqhryvaavsgtanamvpadrfdtpvtyedmrTI
GSGMGSAGFLVFDERtdlvavaagiahflavescgqcepckSDGATISTHLDTILANDGS
PRtlaalsslsktvsngarcglgrQQEDVTAGALRllqtefrehvegrrpkvqrVLIAPI
ADIAGDEVVLDGRyadkNLDWSHGGADSGETPVDRlrgaspevleaseerpeapavsvde
gkgypfelldtahqamrtsldnakategdermahldrlervlaiyldvgqrilfpmlrrv
asvpgddaawtaaydadlaeqcltqvrdargegtldevtadiealiaeeemvve
>Protein921 60
mattkirirlkafdhkLLDQAASEIVETARgtgarvagpiplptkinrytvlrgphvdkk
>Protein922 53
algggcelalacdfrlassrarFGQPEILLGIIPGGGGTQRlprlvgparakd
>Protein923 139
mttpaawypdpsdasqqrywdgtqwtqhtrsatagetqgsapqetqanpqaqaeqaqvaq
pagaaaptsapgaaasvagiqtdlltderYAEVGSNQRvikqnsrllkvvlgddvlakqg
smvavqgridfdhegaglg
>Protein924 40
mdiqhrfgtinngakDLFGLFAPSNIRialsyvpiknlla
>Protein925 48
msrrALFQFGPLLAPGPRgqvdaglgqalplgannllaptetiaatge
>Protein926 18
maykLGLAIEQVVEHLKa
>Protein927 13
megrQMLMVLSPK
>Protein928 67
mrenydaiitacealgapgkLEEHLAAYGHGYEDRltglhetahyseyrygvsdrgasvr
ipwqval
>Protein929 79
dniqgitkpairrlarrggvkrisgliyeetrgvlkVFLEHVIRdavtyteharrktvta
mdvvyalkrqgrtlygfgg
>Protein930 33
rAAALNIVPTTTGAAKAVALVLPELKgkldgya
>Protein931 109
mlggiitgkppvnlstatplarLTSEYNVFVLPANSPFKsmkevieqlkkdpgsvkwggg
srgstehiaaamiareagvdaskinyvafrgggeataailggnvtiggs
>Protein932 57
mkgttggivekAMPIHQSNVAIYNAATGKadrvgikvqadgsrvrvykssgaeikta
>Protein933 33
phehfeirthnrLIDVLDPDSKtidmlmrlnlp
>Protein934 39
aeiseliksrIEGLTASADIRqsryggvrdrrylphprs
>Protein935 32
gsssgvsiiagskMALGPSWLRsgmvtslkls
>Protein936 43
mvlvgevgfststdksgvtdikSNDFGLGLALRygwkagddaf
>Protein937 87
latnvkaqaaadkALADAQGVIDSKggyvdnengdqyltqntsfvedssksffegirkit
ykykgirkitykykvrQASALHWKtmf
>Protein938 35
kGYDYTDLALLTDGLRsereqgitidvayryfatp
>Protein939 28
mselqgqsveskMLEVEQATRnveaqar
>Protein940 67
pnygnsyfycdgvqvprgtagrlpwtqkldlnvswspafaddhltlkVDVFNVLNSRkai
nvnefge
>Protein941 33
tvvardtkLGAEEITRdiatlgeaqlgrldesg
>Protein942 32
adgrPVDIVLNPLGVPSRmnigqimethlgwa
>Protein943 21
mvlaaetakLGLIFLDITRag
>Protein944 32
spirrVSYTVESARveqrtdldkliieletng
>Protein945 22
qqiiddelkrfrLDLNDQLRiv
>Protein946 91
kksfskdryfqadvtsddkIVPEGIEGRvayrgpvgavahqlvgglhqsmfyvgartvpe
lkakgrfirittaglreshphdisgiveapn
>Protein947 161
hssaerlegearreadellvaarrraedeydarvadyervlgeqeqrsdalandvdsleg
rvgeyrsvlerlaeevrrVLDDPDELRfrptleltapaaptgvpapvpgsvvpddtgveg
dsgptgraeewqpgswspdleatedgaadaslseqpaerdd
>Protein948 42
msweghnyedaiilsqrLVQDDVLSSIHIEEHEVDARdtklg
>Protein949 117
cirfpgqlnsdlrkLAVNLIPFPRlhffmigfspltsrgsqqyraltvpeltqqmfdakn
mmcaadpaknmmcaadprhgrFGASSLLNDLILQRqrmatgvysgadyiaddapsay
>Protein950 53
idykdarllgrfisergkivpsritavsakkqrelataikrarFLALLPYAVK
>Protein951 64
mgrIGLINSGGASSGSTDLADAVRtavinkraggtglisgrkafqrplaegvellnaiqd
vyld
>Protein952 102
mvpyygtdtplnqvanvgiedarTLLVQPYERtmiaavdkairnadlglnpitgdvirip
lpalteetrrnmqkmaraeaenarvavrnirrdvladikell
>Protein953 87
vaellrdegyvdavtrsdsekgsvlsvslrYGADNQSAIQTVRrisrpgqrkyvgsdsip
kvrsglgvsilstsrgvmtdrqarkqs
>Protein954 513
slgarvpvgpwaftvdvaqdtgfddtdyllyagyslskrTTAYFDYRrdgtayfdyrrdg
ksnkaggkTYFNSTPLGRavtgtllvramaddgvdiwgdgstykgndierfyrygllanp
nlriykpwldadfvaelggrhemsawlternlpyrssqekaystdaniwgatheakaled
lstsmeivtpimgvahwdpdvdiateditigfeegwpttlngatfadsvalvmeanaigg
rhglgmsdqienriieaksrgiyegpgmallqiayerllsavhnentlenyatmgrrlgr
llyegrwfdrllyegrwfdpqclmlreplmrwvgstitgevtiklrVSDPIMFGHAVRaf
fpglfaeygdvlaeagfnpnnglasldaainnlpvdartsvesalaagyaagpelamvns
dkGITNLHVPSDVIIDASMPAMIRtsgqmwgpdgesadtlavipdhsyagvyaeaidfcr
angaldpttmgsvpnvglmaqkaeeygshdktf
>Protein955 32
hrLGIQAFEPVLIEGKaiqlhplvcsaynadf
>Protein956 44
dtpghvdftveverslrVLDGAVAVFDGKegvepqsetvwrqad
>Protein957 28
vnadgtpkwrMAPGPNGPYWKqgmqngy
>Protein958 35
yaekfekahgvrLGFMGFFVKaacaalqrfpvlna
>Protein959 17
ptlwrSSLDAGFGRaeq
>Protein960 53
mpykyyhgrTGTVFNVNPRavgvivnkqvrnriigkrlhiriehlrkstcrta
>Protein961 41
mqngyqdvgswtffkdhdankVAAAWLYAQFVTAKttslkk
>Protein962 47
fierigfynpiataseesiriaqdrltywkGVGAQASPTVERlinqa
>Protein963 31
saneesiriaqdrltyrkSVGAQASPTVERl
>Protein964 32
vlhdkwgikrGLMTTVHAATATQKtvdgpsnk
>Protein965 30
inissigclanaprFAAYVASKsaldafsr
>Protein966 56
faqssvtlygrvdlgitkITGQSAVMADGSSVGTTSRigfrgvedlggglkagflv
>Protein967 148
mavhaaglldevtelhvarhlsgsrscaeararalkregrdwrdgawleraagsgrELWF
FPSPVDGQDTYRadlaevhtlraahpevarlsarismnrrerlpvmvglppfpspqkpag
vgaavveargrqgtstasvvlgvvdrie
>Protein968 42
iwgkagdevskVMMAQLAKqkttdrhgnevdqesfnsiymma
>Protein969 38
mkkqqeiqqqllrNMEYNAANVGGDNKgkpkdpykeia
>Protein970 43
pqalvlcptrelavqvseaiykygrglgvrVLPVYGGQPIGRq
>Protein971 37
tqglprvvelfeartpkGVAPIAEASGRitiedtdka
>Protein972 13
TMCWAVILRavlt
>Protein973 63
iayraeahptqahssarpavvqntggtgrrkeavarvrllpgsgkwtingrTLEGYFPNK
vhq
>Protein974 203
mnihkrtrltlldrqeiwrlyqtrlwkvvqlaehfhvsrptiydvlkrarlqefvprnst
nqrfktlqyglkrlakieqtiqerlkreakrynksypgelvhfdtkrlpflkGQSANEPR
eylfvaiddfsrelyadilpdktqhsaacfltstvaqcpyqidyaysdngkefkgtdaha
fvkvcrqhgigqkftrinrpqtn
>Protein975 24
mgialsrLAAEDPSFRvqtdeesg
>Protein976 27
mdisprQVVSAAASLIPFLEHDDANRa
>Protein977 35
dkGLFDTPGSRLNFGGVEDLGGGLRavfgiehrln
>Protein978 37
mgsidrkIVHDAVNAVDGVRtesegqgrdrrvvirpa
>Protein979 37
yqgkqlfaeyglpvskGYAASTPEEARqaavqiggdv
>Protein980 31
peywggkakIDDLIFAITPDASVRwaklqkg
>Protein981 52
keadiskaaagnaldailsaitkavskGDTVTLIGFGTFGSSKraartgrsp
>Protein982 51
maatgtvltnkysegyphkrYYGGNAVVDDIEDIARnrvcalfgadhanvq
>Protein983 49
gkVNVQDLSFTKyvdgssnalilgcctgehydeavltvrkagkdpleyi
>Protein984 316
dkivrsthgvnctgscswkiyvkNGLITWETQQTDYPRtrpdlpnheprgcprgasyswy
vysaqrvkypmvrgrlmamwreerltkspidawiaisqnpekaksyksirglggfvranw
devteiiaaanaftvkkfgpdrvvgfspipamsmvsyaagsrylsliggvplsfydwycd
lppsspqvwgeqtdvpesadwynatylmvwgsnvpqtrtpdahfytevrykgtktvavss
dygemvkfgdiwlapkqgtdaalamamghvilkefhlksqsqyfkdyksqsqyfkdyvkV
ASIDPENLLKdsdndg
>Protein985 33
crqgkfkQIDSIVEGRirrstliskiwlyvlgi
>Protein986 209
mnailvgvdgseastgavrwaartaelegadlkiigvydvrTSNYAPGLIIPQDVIEAVR
qdatdavnaaaavaketappvtvqasitdgdaahvllelgkdasaivlgtrqlgsfrglf
lgsvstsvaahahgrvaviagaggdgpvvvgvddspvsdvavaeafrqaslrgvplvavh
twtpldadalhgygietdeiirmseeale
>Protein987 66
kdepkatvepakstdskkASDSVAGAETGTTTTDSKavtgaetgvvstatdasralange
cignck
>Protein988 32
rGDPGGAGPRggrgrralrgagrgghraarrg
>Protein989 47
nakraernkavkselktrvknavkAADTEQSEEALRlavkrldvaaa
>Protein990 104
midnfrakgrtedvfgnvelnfkanswlsftyrLGATISSTNQKatagaytynafskank
aiassgdivaqvqdlgfnssrinseffattrntfgkfkvesllg
>Protein991 78
mlnsgqtcsaltrLLVPADMHDEIVDAVVAEVAQAKLVDPTADEPDLFHAFGPLVSAAQR
drvrdyiqkgidegadlv
>Protein992 78
manalakVAHEFQPLVPPRgsvaasiqaalprslisaamhhvpakelgaldhpvesdvlv
csdhpsatattieiikri
>Protein993 29
meerLAAELSDAVNNRgtavkkredthkm
>Protein994 405
kkwgaptitndgvtiarEIELEDAFENLGAQLAKevatktndvagdgtttatvlaqamvk
eglrnvaagaapsslkrgidaavealndrllanarelggkeeiaqvaslsaqdegigaii
adafdkvgkdgvitveesstaetvleftegmqfdkgyisayfvtdaermeavledayahg
grprgrlpalqpgqnCTLEVAQQLGEGVVRcialdstdglhrGQGVSDLGVPISVPVGVG
TLGRimnvvgdpidergpipyevkwpihrEAPSFEDQNTSAALLVTGVKvvdlltpyakg
gkiglfggagvgktvfimelinnvakAHGGYSVFAGVGERtregndlyhemiaggviklg
gdskASLVYGQMNEPPGSRarVGLTGLTVAEYFRdemgqdvllfv
>Protein995 23
qvreassaifrDSPELLSTLTKl
>Protein996 21
gkpvgtktgkACTNAILGLIR
>Protein997 31
mtvpgvyrkVAFVDVPYNHEDVGVSSKfakl
>Protein998 97
genypsavsgpaltnannnltsarNAEAVLLGEADYATASPANKllvdgtaavttaatav
aaananvaahtgailnvkistprlaiktgdiyvansn
>Protein999 58
mlgrqqqkldkVLGGIENLPRipaalflvdithehialaeaknlgiktigvvdtnsdp
>Protein1000 17
rAFFNVGSPSPVFVRls
>Protein1001 31
tnlnrLISQVISSLTASLRfdgalnvdvtef
>Protein1002 64
kNGTDEVLSTFELKsqvlldevraggrinliigrslttkaiigrslttkarNAIVQVDAT
AYRq
>Protein1003 31
AGAEVYIVTTDTHFSHKVWHETSPAVGKaqf
>Protein1004 26
dltkVSAQWNYLTTRimltarkdrdi
>Protein1005 33
spincptpvtntrTSTDMAAPITAARiqtdnka
>Protein1006 15
slfskNTFQAVFSRg
>Protein1007 27
gikVAATSAPKsavplatiagfpvaap
>Protein1008 86
mvaqyagkrAALESIINDASLSGQERydarlklqslprnssasrlrnrcqltgrprgvfr
kfglcrhkirelafngeipgivkasw
>Protein1009 49
aldkakeakeaadtankaldaankALDAANTAAADAVKasddakkdand
>Protein1010 43
kEGQFVDVSGTTIGRgfsgvirrhhfagfvsshgtheyfrhgg
>Protein1011 33
drkegridtakSFSLELPPYSQDLSDAGKgase
>Protein1012 51
edssqekldelrASQGLPVLGVELRvvdpdgnkvpwdgetqgelqaagpwi
>Protein1013 33
irirvkGGGNTSQVYAIRqaiakaivawyqkye
>Protein1014 56
myqfgknltpgpkGIVDTGLGKNMAYGAVGVLEPTQLITKQTQELTLDGVRfvfhn
>Protein1015 90
gdfntattdnanklsvysraltgakahyqtdnvqanvyvaktankGYVDEQPARgisgpy
averpnaiantetvelvvrnraqpavvlsr
>Protein1016 88
mtvsagyarsdrnaaaalyvsalntlpagldfgvyngskntgfgvavayslskrTTMYGG
FSTAKgedaagadvskrELYALGVKhtf
>Protein1017 29
ppgagnnwakGHYTEGAELIDSVLDVARk
>Protein1018 66
ngvgsvrklsafplppleetvtkfdankLIEYTVTSKmapikehlgvmmfqpfnggtrlh
ytivfk
>Protein1019 31
eerarGITISTAHVEYETEARhyahvdcpgh
>Protein1020 133
vvdgtqyeldlliyasgfevttglvsrLGFDPVGKggvklserwadgahtlhgvlthgfp
nllichfvqagfglnfthylsqstnhiasiigaakdqnitsieateeaeeawlatlweag
kgfgryaakctps
>Protein1021 95
marNTQLLAQEESGLGRvvdaaggswyvesltdslctaawetfqqiegrggmvaaltsgw
wgdeiarertatleqvatrarpitgvsefplldee
>Protein1022 29
mkindnggsnltvkVNVDVGSRstsvlsq
>Protein1023 190
mssqinglnqaarnandgislaqtaegalgavsdnlqrirELAVQSANASNSASDRaaln
neatqlineiqrvatttsfngvnlldgtftsqtfqvgansgqtisvdkiasaksdalgvg
astsyastqngaavngkglstgdlaingvnvgatssdgvsafggrtsalavanainaant
gvtatvnttt
>Protein1024 30
meggalgakaegskAGDTYTVTFTRknpge
>Protein1025 29
mapfifghrnkihiinlekSLPMFQDAAK
>Protein1026 24
mdfkvagtrEFVTAIQLDTKarrh
>Protein1027 28
mrNLAANTLSVVDTGRspgqtvqyrika
>Protein1028 139
mtaelagrggrvivfartqlgsdriagelrergvlaaslhgglsqavrnrvlgafrDGSM
NVLVATDVAARgihvddvgmvvqvdpptdhkdylhragrtarageegavvmlalphqrkm
vtriiegagaeaktakvap
>Protein1029 32
rpfkEAVVQQVTRslqfffsssqyndvdhill
>Protein1030 97
wlaevalaagliaddgeltpafsptpefdvwrsrsagarWATVAQAWWESPRaaylvgta
pnggatvgalgpevrwpavrgvradvlgelaglpagt
>Protein1031 33
rIGVLTDLSGVYSDVSGKgtvvatqmaiddfva
>Protein1032 31
tgkatikpvsfkILDEVASILKeypyydvnv
>Protein1033 98
gnwaffaygsaryeserrtstqpterpnvagltteaevrAAVDAAVPLPGDIQDSNTKvd
lrfgltmlehkvsievwgnnvfdertkfntfdipfrgv
>Protein1034 35
maehvrhlaqtsrVPIVVMPNAGLPSVVDGKmhyd
>Protein1035 267
wdlntgnttrrfvghtkDVLSVAFSADNRqivsgsrdktinlwntlgqlkftivddghke
wvscvrFSPNLTTPLIVSAGWDKvvkvwnlthckirtnllghtgyvnsvtvspdgslcas
ggkdrkstqstpvkigraqakvdalpstaqtakdaldarvdaltdpvitvpavndadsng
gldstdvaaatpavvaaeqayqpakdalttantdglinpaekavleqakadaeaskaaaq
apkrrkqqlkqkSVGELAENQFRaglv
>Protein1036 42
ltagagsvasnwyqhqhvlkNLTIDAGDGNDTVRtpgagdft
>Protein1037 67
rMNLIDQLEQEEIARltqgktipefapgdtvivqvkvkegtrerlqayegvviakrnrgl
nsaftvr
>Protein1038 18
VAPEEHPVLLTEAPLNPK
>Protein1039 22
aaenpkdfvqrISEQLTTRlvk
>Protein1040 34
mklsqdrANSVSQYLSSQGVAGNRlnavgmgkaq
>Protein1041 101
mlprGVSPAPGTYDAIKngladisytvhgytpgrfvytqmgefpflgnsaesisvafskv
takypqfaaetakypqfaaentgvkSLLGFASAVSAVRnpk
>Protein1042 20
lvearNQGDNLVHATRktlk
>Protein1043 717
miapigadsfrealrwgaevyhalkgvlkEQGLATGLGDEGGFAPNLPSNRaaldlilva
iekagytpgeqialaldvaasefhdggvysfeggsktsaemidyyaelvrdyplvsiedp
ldesdwdgwkamtdrmgndvqlvgddlfvtnperlargietgtanallvkvnqigsltet
ldavslaqrngyrcmmshrsgetedvtiadlavatncgqiktgaparsdrvakynqllri
wpsttsccaKGKLDPVIGRDEEIRRIIQVLSRRTKNNPMIIGDPGVGKtaiveglagkii
agdvpdgiksksifaldlgamiagakyrgefedrlkalldevknsdgnvilfideihtlv
gaganegsldasnmlkpalargelrcigattlkeyqkyiekdaalerrfqpvfakepsie
etimilrglksnyelhhgirikdsaiiaaanlsnryitdrflpdkavdlideasskmrie
mdsmpenmdrmqkkiqslkierealkkekdqasisrlkeleeelskseedfsviqakwks
erekiqrikslkeefekyknlekeaerngnlnlvaeirygklieidkqlqvanqelanvy
gqerllreevseedianivsrwtgipvskmlqgekekllhmeevlkqrvvgqdhaisllc
esirrsraglsdsnrptgsflflgptgvgktetakalaaflfddpsaivridmseym
>Protein1044 32
agcpsqkirtveldgkvikLQIWDTAGQERfq
>Protein1045 33
mrgiaarGSDVSFGDFGLQAIEPARitarqiea
>Protein1046 55
papveeqtefdviltnagankiqvikvvrELVSGLGLKeakdlvegapkpvkegv
>Protein1047 31
rITAVIPYFGYARqdrrprstrvpisakvva
>Protein1048 24
mlvteyarTTQAFAVESVEDIVRl
>Protein1049 20
mefvkysetprNVAEAIIAK
>Protein1050 32
GLSATVLYGEAGRngvvlvttktgnagasknk
>Protein1051 31
vagkvaealkaekLILLTNIPGVLDKdkniq
>Protein1052 33
prslkkGPFVDDHLLKkvdvlneqgqktviktw
>Protein1053 33
ptkeaadnlfnnlffsserYDLSPVGRmkfnrr
>Protein1054 49
vpaaiqkaleaarrNMISVELNGSTLQHEIAAQHGASRIFMQPASEGTG
>Protein1055 37
laaeeirrfgivpkAALLSHSNFGTENTASAIKmrqa
>Protein1056 72
fihaakpgiilgkratgleslrsdlqkLTSTEIYPNVVEVRkvetdaqlvaeniaaqlvk
rvsfrralkkam
>Protein1057 20
mkkADLTAADMDAAVRtlag
>Protein1058 96
mlipsdpskylavlafkledgrYGQITYVRiyqgtlrkgdtiinarsgqkvkvgrlvrmh
sndmediedacagdivalfgvdcfsgdtftdgsvnm
>Protein1059 40
mgfalkiagvnkseidtrvkeaakILDLTQYLERkpkals
>Protein1060 107
migehsntaggfvtslfglqflgreqatrrrgfelldrldlaqyakMPAAGLPFGTLKri
elaralasgpslllldepasglthsevaelggvirsirdefkltvll
>Protein1061 33
dtikLFGAEPANFLDVGGGATPEKvteafkiml
>Protein1062 500
mnavdtyipipprAVELPFLMPVEDVFSITGRgtvatgriergiinsgegvdiigltaea
lkstvtgvemfrkildrgeagdnaglllrgiekdqlkrgmvickpgsvtphtefkcevyv
lkkeeggrhtpfqnkyrpqfyfrttdvtgevelnagtemvmpgdntsmtvkliqpiamek
glkfaiamekglkfaireggrAAVPSGASTGAFEAVERrdggdayagkgvlgavgavnge
iaelvlgldaldqrgvdrvmlecdgtdnlerlganavlgvslavakaaasslelplyryv
ggvsacvlplpmlnvinggehadnnvdlqefmivpvgaasfsealrwgtecyhglksvls
drglstavgdeggfapnlgsneealallveaieaagrtpgedialaldtastefysdgly
rlagegrdlapgefvaylsglcdrypivsiedtatrscrsrtvwpkrtgtvglssprrwa
ivISESTDVSATEKstgyim
>Protein1063 52
aslngkpvfscewgpavskNPFLQFNVKgakagdkisvtwkdnkgdtrtdea
>Protein1064 28
wksfaksngqrSGAMMQTTCTDAATTKv
>Protein1065 39
mvirelalpeiktkslfqalntlkapkALVVDSGENKnl
>Protein1066 27
atvtlntkikLVGNAAADIDAQITAKy
>Protein1067 86
maltnhqynpqsvifskkiwdtltpaerkIIDDSADEATQEQRskaraavaanldllkkn
gmtvtqfapaevaklrekmkpviaqf
>Protein1068 38
laildeidsgldvdalrVVATAVEALRspdrsmiiith
>Protein1069 108
nsaisaaavlvasqpnlleklnaivtakVTATPLAEVDAVAAKnaakdakdakmllktlk
tlkSNPTPTTGTQISSKggktivslgskvnfksgskeltaqgkrtldk
>Protein1070 72
mvrAISLQPTDGLVRgtavqdsggpisvpvgdvtlghvfnttgvclnlepgetldvqerw
gihrsappfdql
>Protein1071 98
alkafpnnvtdifqqginwqnnlafsggsdkntfrfsygylrntgviaknvltrhnfsln
ttskvnnyltvavsanysnnfstrTQQGNQLSNPLFRg
>Protein1072 32
iedlkkkGNLVAYVGDVVGTGSSRksatnsvi
>Protein1073 31
nkgnektlekarshirdrLTQLAPIFLKnky
>Protein1074 188
adddywtsadvlerpsvttahnalvtsgwgegvdvvaasaslvredggdplsrvtslvpv
vaelatgydltlvdcapslgaithaalgavhgalavaepsalsrrglgqlrSTIETVNAK
anpdlqlmgvllnrvparsaeagrqrdaliddvgkqamlspelpqrvimneamssrrpld
dvgargrd
>Protein1075 23
ktkegqaknrrVEIEVVGTRtnk
>Protein1076 35
mphdelkaeiarvpykvvrAPNGDAQISIRgkmyp
>Protein1077 38
vyitsfsgtrlddiakEVCMANVADQARlgfaiaheid
>Protein1078 32
rfvrGVVDSADLPLNVSReilqeskdiesirn
>Protein1079 25
mdiiklkGGQPANFLDVGGGATKer
>Protein1080 61
aivtstgasehvvgtvttdatgafsfanieslrqyrIDVVSADGTERGSEPVAAPADGQV
K
>Protein1081 578
mdfkvagtrefvtaiqldtkLDGIPASVLASALTQARearlhildvmgeaidapdemspf
apriitvkvpvdkigevigpkgkvintiqgetgadisvdddgmvgvvsvsavdgnavaea
erqirlildpptpevnaeytgkvvsitkfgafinilpgrdgllhiskigggkridkvedv
lelgqdlavyvedidpngkvslrmdpngkvslrmvgdtkadsagkgsgsrssgergdspk
adapprgrLIEGEGPLRvvlgrrSLSEGYGPVADAVAAIREARPDATFLTALRrsnvrGA
LELGMAPGLLPGRmtldagrdyfsgywhtvpatagldaagiveaaadgristlillgadp
isdlvadvdavaaleratvislathhsdstlvsdvvlpvsahgevggttvnmegrvtalg
rrvttpgstradwviaaelserlgtdlgltsieaidseiehavptfagadlgkledpgrq
dgvvvpilddvawteaglpdrLSFEPGDPTQVPAISSYSLRlvlvrrlydsgtmldsmps
srpltvapearlnpadfsplgvdeganltlrtpsgait
>Protein1082 38
dlekfaaehnlkIGTIADLIHYRmvneqtvkrssenql
>Protein1083 44
iyregvkNITAGANPMEIQRginkavevviselkklskpcqnkt
>Protein1084 163
myrsrGHLIAELDPLAAKipeiheeldpvtygltiwdldrEFQTGPGSIYASVGGQDRlp
lseilrvlrnaycrtigvefmhmqevdekrwiqqevdekrwiqekmesgktftltgdeqi
hildllnkNLNDIVTVLGKypemnlsiegntdnvgddnmnqrl
>Protein1085 24
mrVVTDIDALLDSLAVTQAEAKaa
>Protein1086 35
lrgvntykgdtqindgilaistikNLGDSSNSIKl
>Protein1087 43
vindgkiiytreqlfggrqlteeiqrrYGLSFEEAGRlkkegg
>Protein1088 35
TAAMIPSAEGLKiclpliriiylekietmaakaat
>Protein1089 32
rTTSYGVPHVLADNFKgagfgygyafaqqnic
>Protein1090 74
mrliifgppgagkgtqatriaerYGIPAISTGDIFRanirgetplglqvkeilasggyvs
deitiaivadrlaq
>Protein1091 32
arvsvkLVSEVGVGTIAAGVAKagaggvvvsd
>Protein1092 31
DIIAILGMDELSEEDKltvsrarkiqkfmsq
>Protein1093 53
avasgekVAITGFGIFEKasrrartgrnpstgaivkikathvprfragaefks
>Protein1094 49
phgggegktsggrHPVSPWGKPEGRTRDQNKPSQKLIVRRRRTRGSRRv
>Protein1095 31
qkiavikvirEITGLGLAEAKaladnggdik
>Protein1096 70
atdaahpdagqartalksvttqastqaktvagqarSAAADVAETASTGAKttagqaraqa
krvadtaqtg
>Protein1097 343
mlaafkiravplnvnyryvaaelshllrdgdavavvfhrrFSDSLAEVAPELDDLRislv
vddidpradvpttdpttfgaldyddavgaastdrdfparsgddvylmytggttgmpkgve
wrmedaffacvgggdpmrLVGPVSTAEELTERilddavvtmacaplihaaaqwtsmswwl
cggrmvllpgsfdgaevwrqvaaegvnililigdamarplldaweaegpfevpslytiss
ggaplhptnktrlqetpltrpvYDVAAEILSVLGRddidlvevtseffaeefpsarpyse
imvnqaldlqgmnlmrpwrealrhylhhefadliipaaagias
>Protein1098 279
gnlvifgtldaqlvaldrdtgkvvwkekledyaagysssaapiiakgkLINGVSGGEFGV
VGRidardpmtgkliwtrptveghmgysfdkdgtkhengisgtlnatwegdlwktggaat
wngatydpetnlifagtgnpapwnswnrpgdnlfssstvaidadtgkivwhyqntphdgw
dfdgvnefvsfdykdpktgkmikaggkadrngfffvndrtngfffvndrtngkGTGGDFS
PVETFADTLGAAVGASRaavdagwyphtsqvgqtgkqvs
>Protein1099 31
mqrqavplvrAEAPYIGTGIEDRaardaadl
>Protein1100 35
vapyarggkiglfggagvgkTVLIMELINNVAKah
>Protein1101 71
ddgkgaglrlgyaagpvnvalafsstnyatgdikTTNIGGQWDFGVAKlmahynrdrvsa
pasvtqtgyli
>Protein1102 59
msgkkyhltqlhaenkfwvtellffkdeityfetqlarIITNNTAQEVMVKvehfqnqf
>Protein1103 32
TYAVTPGETLITELVRkhnrpgraggagfyey
>Protein1104 34
mlacarLGAPHSVVFGGFSAEALNTRindasckv
>Protein1105 56
mkktwkviippdkrptkkMNNYNISNIFSTTLRdageialidgdskeiisvlktgy
>Protein1106 22
hdalpiyyrkLSGFGNFDLRdk
>Protein1107 21
mrinrAGDDASGLAVSEKmra
>Protein1108 22
mgkflygqnrLANSINYVSPKf
>Protein1109 27
lasfqtpearTIVIAPFDKgsmqgier
>Protein1110 64
tdeegyllnlaewtpeaaaylaeeekvplsdnhwevinflrEYYNEYQIAPAVRvltkai
gkqf
>Protein1111 28
ssengaraldvlakLSDDISDGSLDGKk
>Protein1112 24
TYYQHIGEFARhawqeivgrfwqc
>Protein1113 39
mawrrvrHPSEVVTAGQEITAKilkfdteknrvslglkq
>Protein1114 52
ardtkLGPEEISRdipnlsddilrdlddrgiirigaevgpgdvlvgkvtpkg
>Protein1115 33
gkkIQLVGDDLFVTNPARlaqgmkdglanaili
>Protein1116 16
irVFDSPSLPSKlssc
>Protein1117 50
gtviaeevgltlekatlndlgqakrievgkENTTIIDGAGDASNIEGRvk
>Protein1118 61
tlgkAPSMLFAEFEGKkksdlsagdvkyhmgfssdvstpggpchltlafnpshleivnpv
v
>Protein1119 52
ahyvllniecgqnivdelgeafryndaiirnviirrDEAITGESLLAKsaee
>Protein1120 20
kfpagfgqksrEYVATQIDK
>Protein1121 34
gkgvqidaqrMSGVTTWASNNSRADVIVEDVRia
>Protein1122 13
kLCWIEIILKivl
>Protein1123 30
nnynienifsvtlrDAGEIALIDGDTKqii
>Protein1124 38
mltdpeeaalfvkATQLDALAIAIGTSHGAYKftrkpt
>Protein1125 67
laevnryhrqeearhlsfarMMLPEVWAAASRvertvvrrIAPLVIHDLFRfmvqpgvya
evgldaw
>Protein1126 49
tvasaptgnsaglvitfggrATGIITNNQVNVNASYTHASIYKiltgfn
>Protein1127 46
aarvavlgavgwypvqpdvtadldsldttlttvekVLDLDELRrri
>Protein1128 176
mareykledyrNFGIMAHIDAGKtttterilyytgvnhkigevhdgaatmdwmeqeqerg
ititsaatttywnfekeqyriniidtpgtvYPQSYFEGSIPLSVEDVKRvekqwaedgqa
vveavkktaatkgvavkaltvksdlvsdalisaatkykvdlivmashgrkgikrll
>Protein1129 24
swrPAEATPPRtntgmpraarrva
>Protein1130 25
lreefwrnvrVLGSADTLNQSLEKa
>Protein1131 64
inlgktwekivlaariivalenpedlvvvsarqfgqravfkFAQHTGAQYIGGRytpgtf
tnqi
>Protein1132 111
mglqrktqaaaeeriaeatgrMTDMASGITAKAAGVATDLTAKatgqwdkletifedrva
kalhklgvptakevqalmkrvdelsrqsgksttkvvskkavvakkavtkta
>Protein1133 35
vvanrdastefdltkkSITPLGGFVRygnvkndwi
>Protein1134 57
aaeadakaqeaaarvseaeqrAAEAQASAADAQARaeqaeaaaqaaaererqsieat
>Protein1135 59
mayaylkgqksgqikgsiiqkgredsigviatahsiisprDPQSGLPTGQRmhkpfvit
>Protein1136 187
grqyapgyafsvrNDPQGGATISALSTVTGAGANSISAGSRarinnavtyaspnwsgfta
naiygygegggsttngvsqgndgfwgaglnyangplnldvvyqsrqgitgalitssaatq
dsvnewalggssvnewalggsydfkvvkSSAADSGEAAGGFGVAKavilgvsrsftwemh
trdnlai
>Protein1137 70
agvennspvgihhgagaagftdvrLIDASQFKgklgftaaitqdtiakyvnlidiapalp
aadianngnv
>Protein1138 57
mnkiiiasviataalvacgkkeevkVEAPAAAPAAATAPVAAAVDAAKdaakdagaa
>Protein1139 15
mtdavekVAPGVIWR
>Protein1140 48
ntakkWLAEPEMVEPIYPVRavapsqldpykeslqlwikadshrgkre
>Protein1141 146
msirlgdiapdftadttqgvlsfhdwkegawavlfshpadftpvcttelgrtaalsgefa
arnakAIAVSVDSVEDHLRwvpdiaevagvdvdfpiiadedrSVSQAYDMIHPGEGDTST
VRsvflidpsntvrltitypksvgrn
>Protein1142 42
APAAQFTDRppgghplagarrlvlwgrrsaarhqpglersrg
>Protein1143 28
GPKSAKVISCLQPDRRVDIEIIGTSKfc
>Protein1144 37
manfnaigndltiykAFLSLANAAPGKtnfdyhrayi
>Protein1145 52
fsleqqrplqqltlkdlrGFSAHFGEDVLSCLTVRgaidrkgqiggtarrrv
>Protein1146 23
lhdalpiydpkATDFADVVGSAK
>Protein1147 97
mainingdlaegvtakdvilaviakIGTGGGQGYVLEYRgpaidamsmearmtvcnmsie
agaragliapdettfdylqgrdhaptgddwnaavdyw
>Protein1148 59
ptvcvvtapkaekGAEAAAGSEAAAGADAKagaasaktpapaaakagdkaaakpaaaak
>Protein1149 42
hrrtkrrwnpniqrvralvsgspkrLNVCTGCIKsgkivkag
>Protein1150 43
meceyfcppgegpkyleywkeqrlkWWQAIGLKpeinkienkr
>Protein1151 65
sinknsrMDITQLLAFSVKnnasdlhlsagmppmirvhgdvrrinvdaldhkqvyamvyd
imnds
>Protein1152 56
NDEAVSYEKmkakvnealkahfrpeflnrrtsgpssstaVAVSSNAEAARlvkgew
>Protein1153 44
qrvrELAVQSANASNSAGDRqalqsevgqlvseldrisqttefn
>Protein1154 33
LGTGTLVIRqavqlihlhykilsililllvlti
>Protein1155 142
myadyrfatvngdsvkalindeewnrtvflptvgkrggaiiearGLSSAASAANAAIDHI
RdwvlaidhirdwvlgtngkwvtmgipsdgsygipegiiygvpvtcengtytrLVPTGLT
DIFSSFAAPALKmdlvntvgme
>Protein1156 36
mrIVGTLGQILGPRglmpnpkvgtvtpdvatavkna
>Protein1157 30
myrAGMASILSQLARdgrlavidsigveap
>Protein1158 32
qpvneplqtgikAIDAMIPIGRgqreliigdr
>Protein1159 37
psrLGYLLDIAPKdlekviyfaaymvtsvdeeqrhed
>Protein1160 273
mtvgdivgepfeihsdvvpkggrrkrVQELLDLVGLNPEHINRyphqfsggqrqrigiar
gialnpkvlvcdepvsaldvsvqaqvvnlmeklqnelglayvfiahdlsvvrhspttcrw
cgtsptgsasctsagwlssarrtrstpvrptrtrrrcsprcrcrtrlcvasasrscssat
srrrrtrrpdavstraagrprtaarprnpnsssartgsgrtfrrvtspsrgsssrpstsl
ascptsgsrpltcaHHQAYVTNLNNLIKgtphg
>Protein1161 37
atvrglglrkirSTSELVDTPEVRgminkisylvkvl
>Protein1162 29
meggeplvlensegkrTTPSVVAFTKsge
>Protein1163 42
vardysgklkvvklniddnpatpgefgirGIPTLLLFKngqv
>Protein1164 42
mkSQGLDVPLMGGDGLFDGKfielagstsegdmatsvgaptd
>Protein1165 32
yaeadrrkGQTGENLLQLLEGRldavayrmgf
>Protein1166 20
mtplkkFSIMSEDDYDAKfk
>Protein1167 59
mfesfaelfaeselqftqgavisgvvvaidsdwvtvdtglksegvvprEEFLNDMRele
>Protein1168 114
aaltnlrftlakLVPATASEPSKwvsylvvrpptvaekASTAQSGYTVTAGRessfscnv
dktwcgtypttdsegtlvdngdgtykytfarditqlatvvagltdyvpapgapa
>Protein1169 37
mekglkfaireggrTVGAGQVTEILKevkylvmrnqy
>Protein1170 18
ekdprrLFEGAALLRrmh
>Protein1171 93
mqvpritkITLNMGVGGASQDKklidgavadmqlisgqkpivtlarksvagfkiregwpi
gckvtmrgemmyeflerliyisiprirdfrgfs
>Protein1172 220
lkdyleqvgealrqaperISDSVLETANEAVERiqplaeslkprleklpmvgdlvaeple
vpakkapakkapakkapakkapakkapakkapakkrtpnaafmkaltpsaalaavvganp
lprtevvsklwayikknklqdavnkrmilqdavnkrminadaklkevfgkDSDLEQAFGQ
FGTVTSAKvmmerdtgrskgfgfvemgsdpeaqaaingmn
>Protein1173 44
fnnvdarMAVAQALNRkeanqllskgqqkvasgpfapgsmgyla
>Protein1174 66
eldgaydvlvrVHGGGPSGQAGAVRlgvarslngidpelnrpalkkagflsrdarvperk
kaglkk
>Protein1175 46
kTMPIHQSNVAIFNAATGKadrvgakiladgkkvrvykssgeeika
>Protein1176 34
isqikvtgtksldkvyyrHSGYPGGITATNFRdr
>Protein1177 35
msvyglpsgrllrVIPVFSVDPEKvgvivkkqsqc
>Protein1178 33
mkarGLSQQDLLAAAKtyvptgkrdefvafssg
>Protein1179 187
ygqravyllptnlygpgdkFNPQVSHVIPALIRrmveaketdapfievwgtgsasrEFLY
VDDAAAGIVAAAERydgtepvnlgsnhelpiselvplvaelvgytgeirwdtskpdgqpg
tppsptaspdeastppgprssspgphppasgtvspaVLNFNAGAGHIKafdaatgklvws
ksqsypa
>Protein1180 58
taqtrTAYLNASADSYRvaarqqavyrvaarqqavksseaalaatkLSALGPGGLSRe
>Protein1181 42
sgkqipyneasssgasaikfinaelrLEVTPNITPDGRinme
>Protein1182 66
mgvrdssgalsytlgdgkyagyhvelcqriianlekaagkklevkYQSVTSQNRiplvqn
gtvdie
>Protein1183 28
mdresgksrGFGFVEMPNDEEGQKaiae
>Protein1184 44
vdinqgnlkSVNVVQAGGRsrvvlnlkqatsyraeiqgkallvq
>Protein1185 33
TVDLAMQLNIGKvmnfaakagfpkvekaypsma
>Protein1186 42
mplfgsgavrtpegalsfvykAAAEIGELGDNTASIRaeiqn
>Protein1187 73
FWYCWVPSRparhgwptacamrlppkvtmpfrcrsicassvigmavrrwlasklrsgrnr
ragshrpqanmps
>Protein1188 337
mtdqtpttswpahdpatrrslpatstpidqtrveallaaewerFAQQTTASAEHNARask
vlplgvtssfqhwdpypisivsargahvtdvdgrrlldmsmgfgammvghlnpvvverir
ealdsvgtlfvtpsptatviaerfqerfqldllrftqsgteslmyairaaraftnrkaiv
kieggyhggydplqvsvkpaladigpadapipdvpfdveagtvyvvpyndlgqlrgvlaa
hgrdiaalviepvienlaivvpdegylsavraacdehgvvlifdevktgltagyagasqr
lgvkpdlvtlaksiggglplaafggrrevmevvvdgr
>Protein1189 32
tgdkckgnaktkalidclqpdrrVDIEVIGTK
>Protein1190 202
mtftvenpkagtvgpaipgsevalaedgevifrGSNVFVGYLNQPEKtaetiidgwlhsg
digtldddgyltivdrkkELIVTAGGKNISPANLEAELKMIDIVGQAAAIGDQRKfvsal
lvldpevapiwaqrngiefesldelakhdavrahvdagvaqrahvdagvaqamegfnhae
avkrDFVFPMFRantvyegeyl
>Protein1191 32
snkiharSVGPYTIITQQPIGGKaqfggqrlg
>Protein1192 49
rMCPIETPEGPNIGLIGALSTFARvnpygfietpyrvvkngkvtgevry
>Protein1193 14
VVVLDYGKkigdgt
>Protein1194 33
YPLTPPNKrlsaarmaslplmnpglqpcifmaw
>Protein1195 33
arLDSTLTGDALNNGTRegyveifnmgdipplk
>Protein1196 19
stirLQQSNTGKcfsmale
>Protein1197 43
qlettpenrtneglfkVFQENFPITDARsifvlefqdyfvdpp
>Protein1198 33
pvgnkLYVGNLAYSVRddslqqafgqfgtvtsa
>Protein1199 34
dlqyrISPDTNTGLASAGHQYVGLTGRfgtvvag
>Protein1200 305
mnearFGVGVQGLAVADRayqlalawakdrvqgkdatapkgpsvpiirhpdvrrmlmsmk
srveamralayvvaamidqahrapdeaarasahagvdllipilkawctetgievastgiq
vhggmgfieetgasqhlrdaritsiyegttgiqandlvgrkvlrdggrsmqallsqidav
ceqleagddaqlhaigarlregsksladsvrwilatgmqdlnavlagavpflhlcgvvcg
gwqmgraalaaqrklaagdgdaafyrakvatarffadqdlsrarglaeatmhagastmal
aeeqf
>Protein1201 19
mrrEYGVDLVTGAPQVAYR
>Protein1202 21
mekagikELDIPADYLHGKvt
>Protein1203 141
mtnipsnlngqrVGAGTEIGKvgmvgnataphlhyaqlyngvrqpvaidgrgisysgtyk
stngcstppparpttfegnassrlyvtsngqevrlqvcannlpgqtvnvdfrrpsaagyg
prawsysktatsrcvefgdme
>Protein1204 33
mglnkAELIESIAAEAKiskadakraldafvtn
>Protein1205 49
mghashvggdvhvdilqalvalgysdkdatlaakvlpkDISVSEGIKla
>Protein1206 45
ernvflniydlkgeqlinkkITNELTTLKmngystsvyivelnnd
>Protein1207 61
asgsptgssnttwwnrHSYVGLSSATLGTVVGGRldgvrygifnkydafaggnignftqm
t
>Protein1208 37
arvlakLGDSVTTDHISPAGSIKadspagryladhgv
>Protein1209 45
sfnnirynvgsavnagpvhvipfarEAVDAAPGTYLSKpifggss
>Protein1210 52
meqpvisgiafnrdeakltvrGVPDIPGIAFRilgpigeanieidmivqnvg
>Protein1211 32
wskplagktalvtgasrGIGEAIAEVLARdga
>Protein1212 36
estvntttgqleykVTSPQVLPVDLGIDKvgassia
>Protein1213 32
maewfrDATGADTLLFVDNIFRfsqagsetsa
>Protein1214 26
ssgtkALPASEAAAQSLLQGRfrlid
>Protein1215 158
ttipsirvsstsfligvvantavgntntfglpasfvnatlptnvtltltvtssqngtafg
tftgnfqnlpftspgyytgttalaftapseaqaracnsslrAATSTEITSSSTLKhlvpa
gyklpdtgatsgnggitstlalctygqavagndlpnaa
>Protein1216 26
maeeaaqtdgpairLYTAYFGSKtng
>Protein1217 296
meyrkGIITNEERkkkvieiwtkandkitdsmfkelekdkggfnpvyvmaasgargskaq
irqlagmrglmakpsgeiielairsnfreglgileffisthgarkglsdtalktadagyl
trrlvdisqdviinepdcgtdqfvelsivkegenvivsladrvfgrytaeevidpvtekv
vypkntlivrsvgqkienlgytkikvrspltcdakqgicikcygmdmarlvpveigegat
cacgnwrgsgnycssvdwttwnsvdyayFSPSQINDFSVFSVKndeeapkllgiva
>Protein1218 53
npgnewigvirVINNDENVAADLTGQYIRadgkygkwgslgtlpargaryfls
>Protein1219 16
kILFAAAHGPEFAKnf
>Protein1220 60
msdtairgkdldeekaneakAAAQEALNNAKseidmakatselavmaaqiaalrkyrqkr
>Protein1221 10
IDALNENKim
>Protein1222 31
crrdtrvrPHANADHGKlgdvveglhfaaae
>Protein1223 244
vaagvskakadhvviaghdggtgasplssikhagapwelglaetqqtlvlnqlrsrirVQ
VDGQLRtgrdvvigallgadefgfataplvvegcimmrkchlntcpvgvatqdpelrkrf
tgqpehvvnffffiaeevreimaslgirkfeelvgradlldtktgiahwkakgldfsigk
qkvwtslvNITNLAYNVDPILLAAAKnqlktmllapdgsgavceeigrqvllygrrmhpt
eiaa
>Protein1224 245
pypvlhndqlrklrELDDTEPHGFRsrvlythfsvadggtglaaalerlraevstavddg
vnvvilsdrfstadrAPIPMLLATSAVHHHLVRtkqrtrVGLIVESGECRevhhfatlig
ygaaavnpytafdtienlvaegrlgalgfdeavdnyikaagggilkvmskmgistvamsk
mgistvasytgaqifeaiglghelvdeyftgtvsrEIELEDAIENMGAQMVKevasktad
aagdg
>Protein1225 101
mveaeatdatwnlvknegkqapteeivaegleaskkfirqlcdaqssiaaqaakpvqefp
lfldyqddvyaaveaaatkdgkLAGILSIAAKqdreeaing
>Protein1226 38
ttlfrskvvkggrILGFAALTVVGDGEGRmgrseehts
>Protein1227 210
ygerngiylidlrqtlervrdsyifvrDLVADGGSVMFIGTKkQAQDSVQSYAERcgmpy
vnrralrhavcqralTLLPYHQENSLGRtwqeaatsmangecgmyllgtfvvdgvppeaa
adldfftfpalddtigndaldapidgfcvsgssenqepakafakwlgsaeaadaannnas
apfiaansgastekygelqkksaelvqnak
>Protein1228 57
mtarELAAQQATAPRqnrgprrdgadrpararrsdapapvaeapaeqapvaastees
>Protein1229 87
WWASTCSRSSSIRLWRRSPRPPVASWRSPMPSNGsipgrrcimtcwtaggwtparrtrcw
nptggcwrawrpastarsmptprwtag
>Protein1230 187
dpasgkpsahpnarftaplsqcpsvdpeyenpkGVPISAIIFGGRrsslvpvvyqafnwn
fgvysaatmgsettaaavgavgnvrrdpfamlpfigyhaadyfthwlnfgrklpnpprif
gvnffpprifgvnffrkndkgkfawpgfgqnmrilkwvversqgkGVVPFLGPIVKmglg
qgvkrgl
>Protein1231 56
lagkryprnrlrELYAEAGKwsnvadllkddlkgdpmrdleqtkaaywqlieiyrd
>Protein1232 31
irQAVEPTPGAAAGDRvrysqwtdsmyfaps
>Protein1233 37
nfagiafpfighglrggpkprIVAVEPAACPSLTRgk
>Protein1234 48
kddkgnfkTYGSPAEGMADMLEVAKGLIPTHVVFNGAVGALTGDNALK
>Protein1235 42
ierVAAVDSGTVVTATRggvvdyvdatrivirvndneaqage
>Protein1236 66
mskwiqshrDLPMLLNQWSNVVRwekrpriflrtseflwqeghtahatqeeanryavril
hevyad
>Protein1237 114
maaalsdlvdqgtivlfdialvykAGEADFGRrdltadttlaafvgaqsglfddedisqa
igameagtqalmvayenswaipfvaaaldadgqviaggripasvvnealdates
>Protein1238 133
mkasleelkakpldfkviklnekgrtgvlsrkklideinkekwdelvtlvkvgdkvngiv
skvasfgvfcnvhgiegllrqndisykkyapfkqyfqigqsiellvlevdptnnrlslgi
kQLYEDPWVWAGR
>Protein1239 25
skvkeyikskELMTSSDVVEGLNEK
>Protein1240 37
miaptkMYDYVPTFTPDQAANLIIKaivskpkriktp
>Protein1241 40
msltagivglpnvgkSTLFNAITKagveaanypfatidpn
>Protein1242 29
awrntavndggigqvkYTLAADITHAIAK
>Protein1243 320
lsygasvpharlqrSAIGSFLGSGGGKgtrsvashdedtstlavaagrqavaeqrdrvea
lwfataeptyleksnagvihaalrldesvpaldfggaarsglgalvaaarstqrvlvaaa
dirtglpgspdevdggdagaalllgdesdgpllaeflgsasasrefldrwrlpdetntra
weerfgegelaaaglgaldrllgqlslprgdvaelivtgtstraitavsrkvggdadpla
atigntggthpmlrlidalerheagativvlhladppswcstwptvptplpseplvlhll
inaTGTVTPDVAKaveeikg
>Protein1244 41
nareryiglkHYQWGTVRLGYIDSPLKnaedyadvfndsvn
>Protein1245 35
mfqkSESSNNMNNALATKldeqavvlsasynmdkl
>Protein1246 122
mlggfkFHASVAEGSPTVDRtydlaanydagplhlgagyekqgdfkqfavrglyemgaft
vgglvqrvsvpvlgdrtyfrvsgmyamgasefhvnagrtgeyddvansdavqwtvgynyn
ls
>Protein1247 31
knvfvveprYADPVSLVHYKkvlitkgaidk
>Protein1248 31
sdkrYDLGEVGRykinrklgvtqklqnkvlt
>Protein1249 64
giihttvgqvgfsaeaikQNVEALIADLKkakpatskgvyvqkvtlsttmgpglaidqas
lata
>Protein1250 29
megdkgelgegsiikLAEALDTYIPLPER
>Protein1251 31
aldehdlkrfagklvrGVHTATPVFDGAKgs
>Protein1252 48
mftlhprlaedtlplgdfplstcrLMNDMHYPWLVLVPRvhsirevye
>Protein1253 95
mgpvsrylgaevptqeliwqdpiprNEHGTSAQDVAAAKdliaglglsvpqlvktawaaa
asfrnsdkrgganggrirlepqrswavndpaelat
>Protein1254 32
rlvisiakkytnrGLQFLDLIQEGNIGLMKav
>Protein1255 295
maggsrttlgnirESTIDTTTGIRtyditspadlavdlgidkvgassfavgimnadnvvl
dlelsalqsdghgeivatpkvltadkqkaliasgkQIPYQEASSSGATAIKfinaelrle
vtpsitpdgrvnmelfinkdsnmelfinkdsagealgngsltintnristnvlvddgqtv
vlggifsneslkgvtkPAETTGAAVQRrftsghddgyadvtwgrrdaritdyrtgeaafe
qddvefpeswsqnasnivaqkyfrgpmdsperesslrqvidrvvstvtgwgvegg
>Protein1256 12
NTQSVQDIRnae
>Protein1257 49
rkLLDQGEAGDNVGILLRgtkredvergqvlakpgtikphkkfkaevyv
>Protein1258 19
mssdrDLINNNDATGNDKl
>Protein1259 42
ipfprLHFFMVGFAPLTSRgsqqyraltvpeltqqmfdaknm
>Protein1260 76
spgtrnagqltglgvdllsagldldlainggnadgvykGLSITQTVIHDDDGLNTLGLSR
sgaivmgdgtpgdatv
>Protein1261 187
mkihvvrHGEAGDDIADSYGGAADFRltdngregahaaaralaglsveavfssplsrate
taeiiakELGGLPLTIVPELRernsygvlsgvpkdrakelfgyildelkekpgysrEPLL
GAEDFDRFVERvragfqlvtdeseaknydetrakprtmtrlllchtesAVANETSATFLR
vvgseli
>Protein1262 44
dqgrcaaahilglkDTPHVEDVPTGIYTIPEISSLGKtekqlte
>Protein1263 98
mkrgndgddqaicaailghkADLGVMALASDQWRlrALQTDLVAAGLRLEDSYVSLTEVS
EYAKgmpesrlqerlfptlppegkpafcfypmskrrgp
>Protein1264 127
ltkAFVAPAELQHGIYDLGAMGIVNRSPVDVLTFQTKsmsgvqglvqwtdtgtdgtatpa
vnvltlggtyaqgplaaglqykmhwqlvcstkciisltltrELLSEYEFPGDDIPVVRva
afpalng
>Protein1265 150
megntakVIENAEGARttpsiiayqedgevlvgasakrqsvtnpkntlyavkrligrkfs
ekevqkdidlmpykiaaadngdawvevrgngdawvevrgnrGETLDQLLPEAFAVCReaa
rrvmgmrhydvqliggitlhegriaemrtg
>Protein1266 112
mliseratyerqadilqaeaesltadrepgdvqfdeesgegdtlavererdlalsaqara
aieeidaalerldagtygicrvsgepipeerLEAIPWATERveykvggfgrr
>Protein1267 57
adygvatyrgttedlsadarlagvvdldvgactrGNPTAEHNALFANRngvranelv
>Protein1268 36
mfhanawglahaavasgakLVQPGPDLSPGTLARli
>Protein1269 18
skQEYDESGPQIVHRkcf
>Protein1270 36
sikgrgtvatgrieqgivkINEEVEIVGIRptqksv
>Protein1271 30
mrrSHDAITAPTLSVDQTTGEVHRrhhvtk
>Protein1272 23
mfpdkrSVILPALYLLQRdrgyv
>Protein1273 16
GADTAHIPVVIVTTKd
>Protein1274 197
mervlkrvaaikHQNPLDTDSMMGAQASKeqltkilsyldlgkqegaevligggqahlgg
dleggyyvqptlfkghnkmrifqeeifgpvlavttfkdeaealaiandtlyglgagvwsr
ngnvayrmgraikagrvwtncyhaypcgptattptrptppsaatrnpasaakttrrrstt
tskprEAGFDVVVSTHR
>Protein1275 26
QVGVPSIVVALNKsdmaeigrahrpr
>Protein1276 94
krgvslkhldvpeagprlsgkeykldvplkqgisqenakkiakiirdegprtvkSQIQGD
ELRvtsksrddlqavqrllkesdldvaltytnyr
>Protein1277 160
dcapytafgdlkgktvtvytsitapedaphiasykpfvdctgveikyegskEFEAQLPVR
vkGGNAPDIAYLPQPGLLNTLVQTGAVKpappevvanvdknmpdwknygtvdgtfyaapl
ganvksfvwysptafadkgyeptafadkETDVAPTGDARg
>Protein1278 37
mvnkVFLIGNLGQDPELRntaggsavctlrlataerr
>Protein1279 47
ahgkdhnfghftkdnqlltpkdyrEWIFVGAPVTPKdlndgkpafpe
>Protein1280 142
qvrsdqatakkcqgdfdiaarntgfrllrgpeqtctrAPGAGFSDVAAGKYYSYPVDWMK
vlllpgrldegrrhhqrnrtrnllaeapgyarLVTIYNLIENYKinaslarrairelvaa
kklnvvapgavyagisaptpaa
>Protein1281 54
skfdnlygcrhslidginrAVDVMLGGKTAVVAGYGDVGKgcaqsfkgqgarvi
>Protein1282 45
slldsirrarVAAGEAGGITQHIGAYHVETPRgvitfldtpghea
>Protein1283 374
vttfatplpaattastssvakGAVVVPSSFEPFPGFKggptfyvayavpqdgvaspadfn
ayhsvslanllvasgspkagsltgpdasgyfvatltgdltgqptgactsipssvlsgncv
npsaivvpttakmvtgamigtftqltfagtekaaltakypsglviksplkklvatgstar
rvvvdtnkcescheqlgtavdfhggarndptscaichnpnrtssawsanastfvhgihag
tdpasvtaatainktapapatpasyaivgnpgpglggaglnyssgkryvpfswhrdstgw
naaamvypgilkrcenchvpnavnfgatgaallpnllwsttgtgkynaatdavkalprdp
vtglvtyvnannty
>Protein1284 32
phradhrtrrrEAAGPAPRpqsqrwprqphaa
>Protein1285 19
iglkHYQLGTIRlghidsp
>Protein1286 78
mlnsgqtcsaltrLLVPAAMHDEIVDAVVAEVAQAKLVDPAADEPDLFHAFGPLVSAAQR
drvreyiqkgidegadlv
>Protein1287 67
padiekvaicvtiydadtrrqnfgqvsrayvrVLNEANQQEIARydlsedgstetamifg
eiyrhsg
>Protein1288 63
AQDETHGFTVSTYNTHASVEPGKtvavkfkadkegvypyyctefcsalhlemmgyllvkp
kgw
>Protein1289 34
mgrTVEPIEDCPCGNTIALVGIDQYLVKsgtiat
>Protein1290 33
mevkALALGGQLYAAKdidviaklpnhkqalsm
>Protein1291 36
eidrvsrQVADLIEQISSSASReaglanvvadniqh
>Protein1292 41
kpkriktplgqtaeisyalwpkVNDAILNLGFKlfpsssaa
>Protein1293 10
kFVAEELAKs
>Protein1294 192
SPIANNSTYTNGDQVRvrfeatrgdgqnntifrqnhvggvtatpkatltvldaskptppn
pgpvveatateavpvvnvtpqrraveqfsvtagpfimdsnspdiadfdllklqvrsdqat
akqvrsdqatakkcqgdfdiaarntgfrllrgpeqtctrVLENAVGDMQKiagqkpvttk
arksiagfkird
>Protein1295 34
arGMDITIVTTARtdaegkALLDAFSFPFRregv
>Protein1296 38
vweegvlalvgepkSPHGCDVTPDGKqivvggkldthg
>Protein1297 16
kVTANDLTTLEKnlkn
>Protein1298 410
mnsthyeadleldqvwdefaedpeqwvgiitgagdrAFSTGNDLKmhaqhrqrpedarqa
rraadsqgrlrrpdhairpgqarhrrgerhrhgrwlraragvrprhrggervlrlvraar
FDDLTPVYPHERVALATADRPDDVTARAIDLLAPIGLGQRglivaparSGATTVLANLAR
aieaatpdahvmillvderpeeitglgeltngeviassferppeehthvleltlerakrl
velgndvvilvdgitrlvrAYSAVGQPSGRtlpggidaaalfppkrflgaarslsgdgsl
tilatlrsdtaaaadelvwaefagtanmevhldrrAADWQVFPALDLDHTSTRHLDELVG
ADDADRmrslrrhlaslnedgsslaglewlveqiratpdndallkatptt
>Protein1299 154
rpfgghtanygekpieracaaadrtghallhtlyqqnlraktkffvewialdlirdeegd
vlgvtaidletgelavfqakctlfatggagrIYAASTNAFINTGDGLGMAARagipledm
efwqfhptgvagagvlltegcrgeggllrnknge
>Protein1300 318
mrnaindvnrnysagellalvpqistsdfwnvalrSAWTTNFTTEARigrknqmlsaggs
pngqspiysddtglfynngifnsadggdnrgnktlnikaslfwnaagshqtdfgidyyeg
irqakNEQSPTNLIFEAAGVNLATRtgiptsiwiytstageaknfsyglyandkwslnqh
wnfqigvrFDTYKAENEGGAKTAGASGLSPRlgvkydlfgdskhifglsyakyngkvleg
itnsvtgqgnptevdwlansylasavntgfvspnplndgsligywnpadrvtfaqmqnps
lyainsadpnavsyynnp
>Protein1301 32
maqrqvkAAEDNQEAMQAYIRdaagtsgtggt
>Protein1302 28
mgevvkvkdgyarNFLLPQGKalrasda
>Protein1303 189
gekasdvkdtslrvsqgsrgtvidvqvftregiqrdkraqqiiddelkrfrldlndqlrI
VELDSFARieklligkvanggpqklakgskidkayldavekyhwfdirpaddevaaqles
iknsteqtrhsfdlafeekhsfdlafeekrkkAYDVESEGGVAFRgaflidtngivrSQI
VNDLPLGRn
>Protein1304 28
laqlwwknvaqavtgekTPQGAMDNLAK
>Protein1305 53
magaqtdfdgqysikpippgeysvkASLVGYNSQQTDKvlvrsdkitfldmqi
>Protein1306 61
yrinkkisgtterpritvfrsnkfiyaqiiddvkGHTLVSASSSEKsfssnpmtkveask
k
>Protein1307 32
VVDLTEGAYTERelmmvkvravgkereemkrm
>Protein1308 32
vkrfggqavnageiivrqrGTHFHPGENVGRg
>Protein1309 33
kttslkkTMVGLTPIResdirsdamtamapklg
>Protein1310 77
rsgerldwfdqaenvrYVPHVIEPAAGATRtafafllaaydveevrgeervvlrlhprla
pykvavlplskksplre
>Protein1311 33
rgkryatpharVMMHQPSGGIGGTASDIKiqae
>Protein1312 77
irgkqrvtgedksriivfiptgrpdakealdrAIESTPGAVALLDGVISTKwwyipyvyg
eqtilvegtplidpklk
>Protein1313 91
mktlekidarelrrkMGVNQQQFWSKigvtqsggsryesgrnmprpvqqllrlvhvenid
igkikredvevaeylkanepeqykslkklar
>Protein1314 69
mvrditfhslcehhlapfsgrAHVAYIPNEEGRitglsklarltlgyaarpqvqerlttq
iaeaieevl
>Protein1315 31
mdglsnlkSVQQVAQARgkdvnevapfwsrk
>Protein1316 71
mpsvkvkEGEPFDVALRrfkrscekagvladvrkrefyekptqerkrkaaaavkrhakki
arenmkttrly
>Protein1317 15
YEEIINTQRqfyqvs
>Protein1318 58
iksqikrnrqnerahernkavrseirsrvkLAVAAADQGSDDAEQLVReaqsridrav
>Protein1319 42
rslnvalrqeldlyvcvrpvrwfkGVPSPVSHPELTDMTIYR
>Protein1320 63
earGASSAASAASATVDHARtwaqgtaegdwvsmavrsdgsygvqegiissfpvtvtdgq
wsi
>Protein1321 34
qpgkVLYEIVGVPEELAReafrlaaaklplrttf
>Protein1322 25
kisnirDLLPVLEQVAKsgrpllii
>Protein1323 31
dvtakttadtnakgavkGLTFLATGTSGKvg
>Protein1324 377
fafsepilqtpatkGLTPSSAAGSLYNLIQVRflgakvgniahslswnaafteltvtipt
vaaasnyrvdlrpavgilsdmqdvaiafdaarneglvdfttngavtpavvstlavtnrat
lnaagapivdwlpvsgakeynvyrakstaggafgayeristevnsdysetvsfvegglkv
aykymvrpvsldniesadstsvvgtdiaqdnwtpavagagitgvavtskvvtvifneqmd
easaetlanytlavttganapatapalpalvsatynrvagvsatynrvagggftansvtl
vyaanvpagttfavagvkLAALIPVFSFDKlmkaisnkefagefdgipvvkyesalygev
kkpglgplhtefdgkgn
>Protein1325 27
mnkATAALVFHPAENAVPRvkfyytya
>Protein1326 157
mvqrshdtggqlsdserNIENLYSEERtfappadfvaqanlsdpeiyarAAADPEAFWAG
IARevltwrqdfhttlewelpfakwfvggkafcevvrgrqaerrrelpgsprggrpgrpg
glplggragryphGTDTPNGKaaaplseahtcelsav
>Protein1327 103
stkptappaailatsswpacrtrpslalpalrwtrpssarapsrpsaarttkATCTSIPS
PTASRtaprcrsttsspptkcwcrtrrwtrsscrwpklrawpt
>Protein1328 123
attfvradnsvgyflpsglgglygqvqvsagegalgnkhtsfrLGYAAGPFNVAVATGKt
eagandfkmsnvgasydfgaakvmgyinnskygavkerLTHLGLSAPFGATTLRagytqn
nts
>Protein1329 44
avdpldstsrQLDPQVVGEEHYATARavqmtlqkykelrdiiai
>Protein1330 85
vlrNDTVTFELRadisyvgdgasgddmtldildttdvsavedltgyatatdltgagadiv
dlssldivwtkkstksitvapgttn
>Protein1331 24
etcvnsiyntlkLEQSITSQHLKt
>Protein1332 32
grvrAMTDENGLPTKsagpsipveilglpeap
>Protein1333 44
LFCTALIQNSPRINFTRYLEGNTRWDVRFNprnhinrrtlrskn
>Protein1334 58
mekllpvverVLGPEHPDTLTARhnlagwrgetgdaagaadtlekllrirervlgpeh
>Protein1335 32
gnvevrydpdkgrVVYEPVSIEPRvgvprvir
>Protein1336 71
mhsferitkvaeniakdvksrIGDIEDNRilsylplahvferawveamsmvdgkthvffa
esldtfvadln
>Protein1337 36
qhgrtsgarTSDYGLQLRekqkvkrmygvlerqfpr
>Protein1338 9
ALTNLAEKp
>Protein1339 106
mlfgelirGLSELGWNPYRlvadadrqavgfkVPGDDVISDYSLIVDRksgsgvvsqklg
srtvlgfiaeiphrsgihrrdpqqdEFGIDVGYSRklnakngvgvt
>Protein1340 22
hprtilrWAYYYHHKsvctpgm
>Protein1341 43
IAGSMGDIGTHAENLAEYITGLQIEEMCADISVMVPGRllddd
>Protein1342 31
gkTVLIQELINNVAKAHGGYSVFAGVGERtr
>Protein1343 402
TPASFEPSIDYVVTKiprfafekfamadtrlttqmksvgevmaigrtfqeslhkalrgle
tgkvgldptgldlvdegdlatlrrelkepgperifhladafragmsvedvhalsfvdpwf
ldqieglidaevdiahrgldgldakrlralkrkgfsdtriaqltgtnesavralrkafgv
rpvykrvdscaaefatttaylystyedeceaqpsdrqkvmvlgggpnrigqgiefdyccv
hasfalrdagydtvmvncnpetvstdydtssrlyfepltledvqsvidaeseagpvagvi
vslggqtplklagdlpeelilgtspasidlaedrnrwgalcaqleipqppggtattlega
retattlegarevterigypalvrpsyvlggrVEAVNTVLIK
>Protein1344 51
rLASDTSEAGGSPKarnagssepaassvdgdagsdnsesvsdgqsarenas
>Protein1345 32
mqflapfsgaaigeyfrdngkHALIVYDDLSK
>Protein1346 12
QAVEENYLGVTR
>Protein1347 11
VQQQHFYTRkl
>Protein1348 22
trAAVEEGIVSGGGVALLRarq
>Protein1349 46
msnreqgtvkwfndtkgfgfiqrQAGEDVFVHFRairgdghrtlrd
>Protein1350 56
msipgrkLQLTFTLTAKTRGLFCREWLITFRAMGLFVSSGKVRpwqdrakctgrei
>Protein1351 20
mkINDNGGSDLTVKvnvdig
>Protein1352 23
mrvdappfdnpkvrLALNLAVDR
>Protein1353 35
fartrsaatvgkLFTVLGPRykernggylrvlkag
>Protein1354 105
maeedwdgwaqltealgdrVQLVGDDLFVTNPVRlqrgievgvansilikvnqigtltqt
leavqlatqtleavqlatrVQLNIQEIKqpeldaalisqgvadql
>Protein1355 79
mkrnlqnerrrlankavrsevrtrekAAINAATEGADNAEDAARaaqkridqavskgvih
kntaarqksrlakrlaklg
>Protein1356 107
ipayqdyiarSQVTAGLAEINPGKtqfevmvndgataitatdiglqtstercsavaatvt
agagtiictlkgtpailgkkvtltrtaagvwscatdtlnkyapdrks
>Protein1357 31
mhannreevdeirAGDIAACVGLKdvttget
>Protein1358 398
gkviaeaqlktpvildevraggripliigrglttkarEALGLPVSTLFRlpenpadpgkg
yslaqkmvgracglpegkgvlpgtyceprmatvgsqdttgpmtrdelkdlaclgfsadlv
mqsfchtaaypkpvdvkthhtlpqfiatrggislrpgdgvihswlnrmllpdtvgtggds
htrfpigisfpagsglvafgaatgvmpldmpesvlvrfkgkmqvlvrfkgkmqngitlrS
TVITAGHCVVNASTKqwyqhlwfypgyqygaplgawsaktfgttgnyyysgasaddmaav
vvnpdslgrrivnrLGGHGAWFNGTVGNYRTSLGYPVTDWRwpgytangedarycqgtdy
yyssgtwagqmflscrmtggssggpwltwvngswmgyv
>Protein1359 28
ttskEIAQVGSISANSDESIGKiiadam
>Protein1360 69
sktkgagstkngrdsnaqrlgvkvfdgtkvnagaiivrqrgtrihpgenvgrGGDDTLFA
LADGVIKfg
>Protein1361 33
kgkTVATTTGTTSVQTLRknkraegiefkevmg
>Protein1362 33
evsallgrIPSAVGYQPTLATDLGALQERitst
>Protein1363 32
lgkgvvrakDTPNFIANRvgiagmlatiheag
>Protein1364 30
mdfkVAGTSEGITALQMDIKisgltqeima
>Protein1365 33
akQEAMNQILADQKaktdaanaareeaapvaee
>Protein1366 45
tgddllflqytggttglskgaalshrNLVANTEQFKafmppalte
>Protein1367 87
mltakegeydeaealdtgaddflrkpfsyvvliarlraltrrVNEGALAPVIVGDLELDP
VGRkvrrdgtdislspreygllevlmr
>Protein1368 71
dgapkavlekvdkaaadkakEQLEGAGATVTLKpgpprgteapptggfgphgpgppvvrv
pepvvhrsggc
>Protein1369 52
ivsaptissnerkAATAELDSRiktityfltheldkamlvlkasqpnfysry
>Protein1370 29
mkdnrADLLDLIARatakpdlakidsdle
>Protein1371 63
mlqdiavltggqvvaeevglkLDQVGLETLGQARrvvvtkdttviidgagahedvegrvn
qik
>Protein1372 21
mqiryflirNIMCYLMPSRnl
>Protein1373 32
VAFVPGEAFGAPGYARfsfamadedmiegvsr
>Protein1374 178
maktdksaaiaeladkfrNSNAAVLTEYRgltvkqltelrtnlrgnatyavvkntltela
akdagvtafdgqlvgptaiafvegdpveaakslrdfakanpllvikggvldgkaltaaei
tkladlesrevlsrtssparfsspsMTSTLYLGLSFWLRriwsrislgmsttadplwr
>Protein1375 31
maasqririrlkAYDHEVIDQSAKkivetal
>Protein1376 50
aalpanlgaalgaavplatvfaagdtqvtigkDAASAGTVNDFDNYRidt
>Protein1377 112
iarSGPEDIELALDAAHGAAAAWGRtsvtersgvllriadrmeanltdlavaetwdngkp
vretiaadlalavdhfryfagairaqegsigeidadtvayhlheplgvvgqi
>Protein1378 19
DPYGIPVIGMKdalhtqvq
>Protein1379 192
annsnkisvfdlkedkLAAIVDVGKiphpgrganfvhpkfgpvwatghlgdetisvigtd
pkknkqyafkevakltgpgggalfikshpksnhlysdtplnpdpklsqsvvvfdiknldk
wcltsrtwtrvmsrcqspsglvwqttvvpsvMLINATHAEETRvalvdgqrlydfdlehh
srvqkkaniykg
>Protein1380 65
gpitvgagdisqkTYFVATYPQDIRglglfsvrynqpdskkpddsfaylksvrrvrrlsg
gawmd
>Protein1381 63
mkhiiavlleneagalsrvvglfsargyniesltvaptedpslsrMTIQTTGSDDVIEQI
TKh
>Protein1382 19
VTEVGDGIARisglpncpv
>Protein1383 55
mkktlvaiaalavvgavsaqstvtlygkIDAAVANRtektagvktaagnvgaevn
>Protein1384 84
vetafedlkyrtvrDNILNTSIRidgrsldtvrALDVQVGVLPRvhgsalfftactrlsl
vyawASQQPTYAQNDTRsikpaim
>Protein1385 39
mafrEADDHFEAQGAKDAAVAAAGVLNTIAVSYLKiand
>Protein1386 24
mlahkAEEEGVAVAERiagqhghv
>Protein1387 50
khnyilankeqkLYRKKRVIIHKGWNTPFAMINPIAWQPLPIPTSKLlpa
>Protein1388 60
ktwsrrstivpdaigltfavhngrkFVPVFVTENMVGHKlgefsptrkfrshggklakgk
>Protein1389 51
mttssngsprAMVPVGTYEAVMPLDILPTQLLRailvndtdtaqalgvlel
>Protein1390 35
lqvkgflagshplvtkMSSTNVSGDTVVRspitvn
>Protein1391 69
kggstiaasitvrkisfgegverVFPLYSTNIDSIEVVRrgrvrraklyylrdrrgksar
ivedtnyka
>Protein1392 31
ddlflriydrlpkeitfirELLLSGLWRspe
>Protein1393 32
vyngnkFIPVYVTENMVGHKlgefaptrtfkg
>Protein1394 9
QVSAQALRs
>Protein1395 32
NVNDSVTKskfdnkygtrHSLIDGINRgtdvl
>Protein1396 28
rfcrLFITMYPESWIFFTKllqcfckiv
>Protein1397 24
mlsiaafeggrHAQAFPSFGSERt
>Protein1398 32
hvrHIENLANMSKqglfhyrgrgnkpdaafys
>Protein1399 110
qaktvtvgisrsdesvleiplvkelfaaganrdrisyrtlrTLADLSPAVLDVRgfvryd
vtdgdsdaptatvldkggvaaaltsrlerdprlrgtkhlvareqellvtr
>Protein1400 32
GIESVVFDRggylyhgrvksladgarngglnf
>Protein1401 99
rkalakwltdprrykMAQVINTNVSSLNAQRnltksqsdlatslqrlssglrinsaclpa
castapkttqqawpflagSPGVFFDHDKgkthssgklly
>Protein1402 44
ktsiylefegligidekvrhyafpkGDEGVSLLPILIRlpedtr
>Protein1403 29
fvvsynecikFLWYLIMSVLNFEIGRsvv
>Protein1404 28
tniklanntlikddrIAAYTIVQQEFTK
>Protein1405 15
NCYWHYWLHRthrrg
>Protein1406 36
tktarkVFMASAWRcqfdgcgedlsshfatdepany
>Protein1407 116
aiggissvwgfhsgqictsptrviaqrGIYDQLVAGLTKTAAYMPVGDPLERgtvvgpvi
saahrarvegyieagraegatiavggerpdmergfyvaptlladatnqmtpvreei
>Protein1408 32
ggeakSYAQIDSAPEERargitintahveyet
>Protein1409 40
pdavakNVIGQIYARfeaaglkivaaklvrlsradaeafy
>Protein1410 57
mglkrGIEAGVEAAVAGIAEQAKeidskgeiaqvaaisaadaqigevladaidkvgk
>Protein1411 72
metkaivrgvrlscdkgrlvadlirgkkVDQALNILEFTQKkaagiikkalesaianaeh
ndgadidelkvk
>Protein1412 107
gkviaeeiglslekVTLADLGTAKrievgkentiiidgagaaadiearvkqvrvqieeat
sdydkeklqervaklaggvaviaklaggvavikDLTDSTVLRnigvp
>Protein1413 46
lttqvnnltfkSSTPLGAAFSEVSRyvygmkpyyqsvstydqpdsr
>Protein1414 138
mradpnayrssidertillvgsapcypygvidpiaeiastaadagllchvdaclggwllp
fwrsigrEVPPFDLSVPGVTSLSADIHKygyaykgasvilysspdyvdrqtfmydawpgg
lyasrttagtrpggpiag
>Protein1415 32
EMALLPYTNRvtthrgarpergersddrrprg
>Protein1416 83
arievqghcderGTTEYNLALGQRragaartylvskgisanristksygeerplangsde
yawgqnrraefvvssggdqylks
>Protein1417 39
nlhiyasvisgegdrVLASASTAEKevrdqlggngkggn
>Protein1418 95
mnelqtvaegdltqeatvteditgaiadsvnytveelrslvanvqntasrVAQTTSDVDA
TSTELLAASNEQLHEIRetgrsvvdmagrinevst
>Protein1419 71
dglqsrldglrGSLADAQAQADGGPRlvqdaeaavadaqrraeefgsraaeaekhlyeie
araaeadakaq
>Protein1420 38
SEYIVVSDIWIRtivckswikilfchcvctgmwvslhl
>Protein1421 143
msrsaggeraarALPGAASTAGADLPQSERetvdylkrfgvpvvpqvlatdakqavaaar
dmngpvvlkiaspdiahktevggvvlnlqgddaveaafrrimdaaasampkarldgvivs
pmrkggielftgvrvdaqwgpvi
>Protein1422 266
nlslfsavvnallpnrnqkDIASLIEEFQYPKygpgmmwevcrdhvvadgstmhyetevt
glrhadgiathviathpdgtteeheadhvvssmpisallagmdppvpdhvmaaanglsyr
dfitvalvvpeskvdwndnwiyihdpavatmriqnfgswspylvkdgsnvlgleytvfet
dhawtapdeelieqgkrelvylgliepgdveggyvvrqkkayptydetykanvdvtrptr
ptstcsgTLPVAGDAARpgvinedak
>Protein1423 46
mfrkLLDEGQAGENVGLLLRgikredvergqvvikpgtttphtdfe
>Protein1424 20
mvkDAEAHAAEDAQRreead
>Protein1425 26
fisthgarkgladtalrTADSGYLTR
>Protein1426 130
mgkkFGDTNDPLLLSVRsggrasmpgmmdtilnlglndeaveglarkannerfawdsyrr
fiqmygdvvmglkplskeehdpfeiiietlkedkgikldteltaqdlkdlvqrfksliha
rlgrdfptdp
>Protein1427 109
mkdyltqnhqgqvakaannnggalyykFEYVSTEGARinyklhlykdkgmskpwmsfdvl
mrnlnwtyyvditmrkdgadkvaamifkkdlrwsrvkysphagcirtnp
>Protein1428 26
tpelidavidvhlrGAFYTTLPAYKi
>Protein1429 37
hgrINAYMSSPSHVEFILTEKevpvpkpkkeqkkqpg
>Protein1430 34
itehpvllnraptlhrLGIQAFEPQLVEGKaiqi
>Protein1431 51
maraesiekaaqerieaataaadeaengaqqrVDAAAAAAAEAEATAQERl
>Protein1432 31
lregrltadrvlvrrSPQAASLQDLRlqler
>Protein1433 297
mrarlliagisvgavlvpalgasaavepprpafyeapatlpagngtiirsepltftldpg
kLSSLALSSTRVLYTSTDRagariavsgsvlipkarwigfgarpvigyavgtqgladrca
psrmqsegfeyeslfiagllargyavamtdyqglgtagvhtymnrvaqgravldmvraaq
rlpgsglsattpvglvgysqgggasasaaelaasyapelkvkgavagavpadlgavaknl
dgsmyaefglygiagaefglygiagmsaaygvnlapylntkgkREIGHGNLAERalk
>Protein1434 72
tiisitdptgaviawasagqvgfkgsrkSTPYAAQTAAEAAARramehgmrkvdvfvkgp
gsgretairslt
>Protein1435 32
tpvqlfdqakDGVVDIVWTLPGNTAGRfprie
>Protein1436 23
lkgskteenlkAAFAGESQANRr
>Protein1437 36
PMHAGQHQHAAFAKllagtseavaaqagiaalhglq
>Protein1438 216
irevdtetadrlrnegslildvrEADEFETGAVPGALFIPRghleralyppgspresdrd
eaaqqghtgdravrrwralgvrgqnLGYTAFAPLPDSFFADNGKAFGDAPVGAGPYKlek
ytkgtdmvltknadykgkfagkvdkitfkiyadpdaayndviasnlditdeipasalidd
kyksdlpdrdkyksdlpdrnaqkSIQEEIVARvtgr
>Protein1439 38
cqslrravgdragagssqghrrgirlrIVGGTVLGRrr
>Protein1440 193
meqginvedgantaakpfqrNAWLALQGGFGRvqmgrtlspsfygvaaweltgaanytav
gnqfgwggnatrhdsmfqytfatgafsstlgyvfkpdnggnakydlnaiyqngpivasvv
ygktngakasygktngakaswgaggsydfgsfkHLVSEEDLAASRggggrkrvkdtsttd
gpkagdgaidapt
>Protein1441 232
mvgskHTSPHVISAVEVDYEGVETARamfgadfkASEGVTLTYLPFVARAAVDAIEEFPF
MNASVDDDGLMVHRdvnlsvavdlnfegllapvvrqasdkrlraiardiadlanrarskq
lspddlvggtftlsnsgsfgslfvapiinqpqvailstdgitrrpvavtdqrghesiaih
svgnltmpsirwatspchgitgTGGGAVGRgerapcgiavqseqhilhlrgr
>Protein1442 256
mqnggchpvdgcyfpatpyagadypylaanvfkrsdnkLLLPGTTVRmvggvpigfiglt
lkgtpslvdpagvasvrFADEVQTVNQQAGALNRrgvkaivvliheggqqtpttspyngc
vgftgpmatmaprfsalvdvvvtghthqpyvctlpdpqgrprlvtsaasygqmvtetyfn
insvtkdinrNSFVSNNVVVDRasvpdpaetavldkwralagplagrVVGTVATDVTGDS
GGNRgietpmgdliad
>Protein1443 26
TTMLCLETLKdsfpiycildslvsfq
>Protein1444 16
degrDVLFFVDNIYRy
>Protein1445 114
kggakakkgpktvktnkftidctepvdddifdissfekflhdrikvngrtgnigeavtig
rEGNSVIVTNKiafskrylkyltkkflkkqalrdyirviarnsksyylryfnfh
>Protein1446 16
FLFFVCTCKvklchrw
>Protein1447 28
mnqkiriklrSYDHNLVDKstekivktv
>Protein1448 26
qietlglrirAGQDFTLIDQDNLPRy
>Protein1449 103
mahltcvghtrSELAELLEDYAASGVRnilalagdppadgspaggdftyatelvelirev
gdfsvgvaahpethprspdrasdrrhladklevadfaitqfff
>Protein1450 54
ynvkvrvkadktgvelanvkMAINPFCEIAVEEAVRlkekgivteivvvsvgpk
>Protein1451 32
gaaaqhwrGDLALQFLPDPAGHRdpgpahgph
>Protein1452 55
mtisghhvevtpalkeyvqsklarverHFDHITSMQVILSIEKlaqkaeatiria
>Protein1453 252
mtrDQSEAEVAPEEKLGMrslisllfltgerrpnrsprfmgrsggaplsnestpsspvvi
ssrgsrmptinqlvrkgrqkvatkskspalmgcpqkrgvctrvytttpkkpnsarppprs
ptrrsvrspvfvspttwrspptsvvrattskstprcsfvvvasrtclafgttsfaGVELF
NIEVRdnskLQTINSTNNTLRevyiengatsstssayvttttdagdltvngtnfgtsvai
stvdaalrgtea
>Protein1454 65
mltkgvpydvkreigilrqrNGTATTGVGAGQPRletdiqfadailhlsgttnghlathg
fekdr
>Protein1455 77
ntglainttglggisllgnafslrILSSDLGFRfdleaytdathwskitlvsnahatpvn
siigfdsfglcgfdnla
>Protein1456 218
vqslitypppdavlggkidklkvkGVAWSGNGIGLARVDVSLDGGKnftaadflpkpedv
qaretwhrkwswslfekeipipdnikqklakgekvtfdlvskgvdnqfnvqpsevlpyyn
srgvvvnswyhvpcevdpkyhvpcevdpkaplgtvarlakGITAPEIIEAIHEGEIKgll
sicfnpvvslpdsnytkaalekleyygnidfflsetaq
>Protein1457 45
DHHQPGATSGPRrldplpdhrmapgsvgadqhnqvggikivigaw
>Protein1458 33
pfsaeveltdtgdlteedikVGLAQQEDFERlg
>Protein1459 45
MSMSDPIADLLTRirnaqmvakatvvipsskvkiaiaqvlkdegy
>Protein1460 12
crrSSSPPGGRr
>Protein1461 28
maqlnkNLGTFELSGIAPAPRgvpqiev
>Protein1462 83
mhadlvgffplndcvdilgsvglgwvkakTTQTGASAATAETYKnkgktvarlglgvsym
vtdmiglraragwentrrlklqd
>Protein1463 108
gvgfvygtgdfsikkAIPLYDGAGEGSTTLAGKgsgigfnlgvyaepiknlsvgltyrtg
tkvkitdgdatfdvpaavapkftatkfdlnvglpstlavgvayflkdd
>Protein1464 54
qlastprawkplpgrrcaasrCCMVPNALLSSCLRrslpawnggarsaakrwtp
>Protein1465 58
hadyvkNMVTGAAQMDGAIIVVAATDGPMPQTRehillsrqvgvpqlvvfmnkvdmvd
>Protein1466 42
aafeafvfsisenlkkgerVAVPGLGIFSVADRkarvginpq
>Protein1467 339
agqigysllfrLASGALLGPDTPIELRlleitpalktlegvvmelddcafptlagvqigd
dprtvfdgvnhallvgarprgpgmergdlleanggifapqgnaigrsappgqrhrpvgqg
grqgSWDLNSNASRvgvkgnekltdeftavykaewevqgdmkgqkggadltgreryiglk
hyqlgtvrlgyidsplknaedsvdvfndmvnldmanfltaqtrlansinyvspkfldvfg
anitiqpgesnpnsvnnfagsgtpspaptpipfavtgnpndsvagedhladgissafsye
ddslylsfmkttacicplqwtkasqlnTADDINGLKtfy
>Protein1468 36
vfaeadrrkGQTGENLLQLLEARldsvayrmgfaas
>Protein1469 56
matkkaaggaskkslsksaliqaiteaagegysrkqvkAVIDALTTVGHRelkkng
>Protein1470 125
eerhggirgrtaeqsrVAVGAEVLANLRrqgvrggpgplgqrvlphqgqhdraaaqpged
ggrgaegegvlddlpvvrrrrrqggrlvegvqqlgaaaheqggergeqlggplrglrrdl
gsaph
>Protein1471 34
evqqnikrkMEIGSYQGLRhrrglpvrgqrthtn
>Protein1472 172
meavledayllfnqgkISTIADLLPILEKvmktgkplviiaedvdgealstlvvnklrgt
fnavavkapgfgdrrKAMMQDMATLTGGQVIAEEVGLKldqaglellgqarrvvvtkdtt
tivdgagnpdevlgrintikaeidktdsdwdreklqerlaklaggvcvikvg
>Protein1473 29
mtvtdlyvklrLEQSVASQHLALLRragv
>Protein1474 379
madgvtqkkvtvgvstkwvnpkgvttnddyyeiavveftnrfhtdlrketvqrGYVQLDQ
VAANDPTNTAKlpgsdalylyypnssgkvafaskaeapadaepvliggtdsngkltgfkv
harlldqprfmgpiliakSTNPVSGVNNGDGTKgspirvkfhnllptgraelgpdvngka
vvtnrrgdiflptdkyilgagfgpdgvteytqnradihlhggdtpwisdgtphqwitpid
eadpsnppideadpsnprslaaefanpdnvrdasllphflrgdsavnvpdmydpgpgamt
yyfpngqtarfqwyhdhsfgatrlnvyagmfaaypivdqtvndmaaagvlpavggprDVT
VDEVNAAFEAAATDGPMSK
>Protein1475 183
mgdvkVPADAYYGASTQRavdnfpisdlrfnrrFIWALGLIKGSVATVAAERgdkdaeas
datrraadevmegaldaqfvldifqtgsgtstntnaneviaaraselldgkfgthrvhpn
ddvnyaqhpnddvnyaqssndviptaihlatvaairGISSNIPFQAALLAHPRfvagdfn
tgf
>Protein1476 29
mglitdgqkFAVLSDILGDEDHLGDMDFK
>Protein1477 28
eltvrsanclkAENIYYIGDLVQRteve
>Protein1478 57
mvvirlarggakarpffnivvadkrtrrdgrfierIGFYNPIATANEESIRiaqdrl
>Protein1479 27
mvhelrTADVLEDDDVTLVRvetkesp
>Protein1480 404
farLEAMGIATTIKaakkevesgtpvvwdileevikehpvmlnraptlhrlgiqafepil
iegkaiqlhplvcaafnadfdgdqmavhvplsveaqmeartlmlasnnilfpangepsiv
psqdvvlglyyttreringkgeglifadtdevqrafdagevelnakinvrlteyaknkvt
geltpstklwettagrallseilpkglpfsninkalkkkeisklinvsfrkcglkdtvvf
adkllqsgfrlatkagisiciedmlvpeekhgiieraqkevkeieqqyvsglvtsgeryn
kvvdiwgkagdevsiwgkagdevskLVDLDHAQNIKsakrmverqrsvvwdvleeviteh
pvllnsspstrccstvrprctaVGEEIEIVGLRdtrkttltdrk
>Protein1481 31
eevlilkDVGHTPILEADYPVSEAYLKfldk
>Protein1482 66
gerraadeepfsalafkIMTDPYVGQLTFFRvysgmvktgdtifnpikgrkerigrilqm
hanqre
>Protein1483 71
qdqvvdglgkakSPAVNATETATKfvqervevalrpvprvevalrpvpmaekDLVHAIPY
AAIQRgeltie
>Protein1484 79
mlgangagktttlrALSGLVSASGTMNFKgksilgdradkvakvgiahvpqgrgtlsdlt
veenlavgaylrsddqidd
>Protein1485 108
msvgkleqlaapaelysapkTPFVADFVGLTNRlpariengtahvlggtvpllpgsatgp
sgtvlvrpegvtiepdaagtetnatvvsasflgghgrviartesgelv
>Protein1486 221
plkpgveigligisqhdgliasgilnntdtvdlknnldkiyieihstsvggagatsvipf
eianlprsqfqkapeglvqdlilnfgtadlplagttkdaanavatglaylrvgaranwvl
rlkitvtgqlniesgnltvnpanleiasvwdvdpvtneyievvgadltalkaefdvirld
syelaasrsnlnrrtrGIQVTTVEQNERymiplgspincpt
>Protein1487 147
gkkytngvlegkyalskrTFLYAAYLRfddtnnygqevhqrragrqicpvqahlpvrslp
afrrhqqlrarstptacwkanmpcpsapsctqptcvsttptttgkkytngvlegkkytng
vlegkyalskrLVPGYEAPVNLVYSAR
>Protein1488 16
kkELFHFGDYLWKkpf
>Protein1489 49
mqirftdgsflalkpnttfniekynfskDTPEQSSLLFNFIRggmrtis
>Protein1490 28
akkriqfnrrFVNVVAGPGKrgpnsnsk
>Protein1491 76
mvpkvegpedihyidrllaqleakaglakpllvhailetargvanveeicaasprMQGLS
LGPADLVASRrmkttr
>Protein1492 29
adrGILVETGAEVQPLAVAKllkaicdqe
>Protein1493 117
gsvvriprqipytvaaellltgdhidaqrALQLGLVGHVVPDGEALTKaleiaeriaang
plavkailrtlretngmqetealdheftygwdvfasedaregprafkekrtpnfkgk
>Protein1494 69
daeellrMTADQASESAAEVRgrvqakmnqakadlallqetavakakaaghaadeyvhen
pwtaigiaa
>Protein1495 42
nkAIVGANAFAHESGIHQDGVLKhretyeimraedvgwnank
>Protein1496 47
prdgrFIQIVGTYNPRtdpsslkvdndkavkwllqgaqptervkkll
>Protein1497 19
mieahvdvkTTDGYLLRlf
>Protein1498 21
kYNNQNDIKrkgdrkeilkkg
>Protein1499 152
esvlssssqtlngvgivsqidnagglgttwlngengtqltyyfsgysvakwydlagfshl
agddsgigynfatdakSIDFTGGSVKifsdnianasytkLNPSAGGGSNALDIAKatdgn
lwleyvghthtlidanlgartgtllgdvdgvn
>Protein1500 21
SANEGDGPGGAIFRsdrdwwy
>Protein1501 37
yakANNSNVGGADVVNSNAKmtmlgytyaqrseehtl
>Protein1502 94
fnleensvgvvilgeykHIEEGFTVKrTGTIFSVPVGEAMLGRvvnplgepidgkgpilt
dkvrpvevlapgiskrypvteplqtgvkaidsmi
>Protein1503 382
mahnpqnylavikVIGVGGAGCNAVNRmidaglkgvefigvntdaqallmsdadlkldig
reltrGLGAGSDPEVGRQAAEDHRTDIEESLRGADMVFITAGEGGGTGTGAAPVIADVAK
SMGALTIGVVTRPFTFEGRrrSVQADQGIAKlkekvdtlivipndrllsisdrsvsmlda
frsadqvllsgvqgitdlittpglinldfadvksinldfadvkHYGALQGLDKaatreky
gdeqfmlwrrsfdvppppievgsefdqtsdpryagvevpltecladviprmmpyweneir
ddlragkvvlvtahgnslralvkhldgisdadiaalniptgmplvyelgddfmptkpgey
ldpqaaaaaaaavasqgqatah
>Protein1504 59
dratftvnytntskEALSDVSIRmkvsgdaalyesidptngyydsvtrtivwdkavlpd
>Protein1505 22
TAPGVFSPNDVVTRcadgdvpl
>Protein1506 99
qqtvknalpavlqveglefhrgsqsdgqisirLSNPAIPVDVQQQGNKiiarfigakipe
klrrrldvndfatpvktidaynegsngvmviqpqgefey
>Protein1507 28
TTPCSLSSSRpiwhiasvstasrgkyrr
>Protein1508 135
kqpektseelvnyyaelvakypiitiedgldqndwagwkllteklgskiqlvgddlfvtn
iqklqkgieegicnsilikVNQIGTLTETLSAIEMAKragytavvshrsgetedttishi
avatnsgqiktgsls
>Protein1509 32
mtakdwrLVIEGNDASKvrttefsldeikkkf
>Protein1510 197
arygspkvsdaegywnfvkDTATAWYDSQKaatawydsqkamgksdaqiktylaqfdkvd
rFIPVVQDTQLSDVLGKgriesdytlkagdslrsaikqvasgrfgvtieylvnadqiqik
maqgdqiqikmaqgakpgeggqlpghkILFLGLDNAGKttllhmlrddklgaheptrhpq
feelkvggvtfsthdtg
>Protein1511 69
mnkSELIEITAKeadiskaaaekalsavmaaivkavskgdtvtlvgfgsfksskraarvg
rnpqtgkel
>Protein1512 32
vekkgkknifsgrILEIEGLPDLKveqafels
>Protein1513 36
tksppaallvkkALGIESGSGTPHVTKvgtitrkql
>Protein1514 103
mrrsskvkahdeanscgvgdrVLIMETRPLSATKHWRVVEILEKAKssknpacgsrttpg
prsscasassevrgvgtpasvtrsslpsrtpfpaatsrratss
>Protein1515 24
ekQAALLDNPFVLLYDKkisnird
>Protein1516 31
kverIVNEPTAAALAYGLDKkhedskilvfd
>Protein1517 43
mgfalkiagvnkseietrvkeaakILDLTDYLARkpkalsggq
>Protein1518 12
VIAEEVGLTLEK
>Protein1519 26
mkFAPANESReanamsgtmrqlvnnv
>Protein1520 157
mdnrfgfeftyynastfdqiipiqitgatgytskFINSGEVVNKgievianitpvrtqdf
twglsfnfsknnnevislfdentkqiviatfqsgvslvalpgqpmgtlkgtgfvykdgkr
tvnedgyyvqakdqvignttqkwfggvgtsltyknlr
>Protein1521 39
rvrILYELEGVSEELAREAFALAAAKLPVKTTIVTRTVM
>Protein1522 93
ngaaagggaaplaagaaggasaagvialaqrLHDEHVAAGEARrdelitdaetqhadlls
rgqakhdelvgagqrrneeliataqarhdella
>Protein1523 31
piklaysarnrsasirIPYVSSPKavrietr
>Protein1524 30
mkrMLINATQPEERrlaivdgqklldyeie
>Protein1525 361
mesgktftltgdeqihildllnkADALEQFLGTKflgqkrfglegaesaipildevltla
aanhmdsavlgmahrgrlnvlvnivgkryqdlfgefeqlidedavqgsgdvkyhlgqrgq
fksvagnvidlelaanpshleavdpvvlgiarakmdqipknvenrypvlpilvhgdaafa
gqgvvaetlnlssikgykaggtihlvinnqlgfttppesarsseyptdvakmvqapifhv
ngndpeacvrvarlayeyrrefgkdvvidmvcyrkhvidmvcyrkhghnegddpsytqpl
myqridnmapvrYSPNSPVTRgqmatflwrmiggvyagadhgfydvypddyydravawlv
r
>Protein1526 32
mlfkltprLFDALGLELRagqdavraqekaim
>Protein1527 94
vsdqlyaayaegrdlrglvaivgkealserdtkFLEFADLFEDKfvrqgrnenrtieetl
eigwqilthlpenqlgridnkyiqkyhpahrksk
>Protein1528 98
gavnfyipnipsttlpagqysavvssdvpvaatvgltdspekLGDDYVGTSVPAAELSFP
LIYRnygsytsqlviqnannsaqtvnieffkqgvttpa
>Protein1529 17
iigrLDDVLNVSGHRlg
>Protein1530 231
mvaagqdvsaydrakLMSVDYDNTELAKaaddkirtfqadasrEAGIFHHLITLPTYHTT
ALHMHELSKgyfgdegmlayvagvqrkeirvagvqrkeirggiacvkLQPLFETTRmrgv
dryetaknialevvkkvtnegvnkrtvnvylatgmnfpdglaagaaaadndgvvlltedy
kmnmeftykflkrqydtlpqytngieihtvggqaegaarssiedirdtntg
>Protein1531 20
ftvrkISNGVGVERiipfss
>Protein1532 19
MATFDSTLVARiatglynt
>Protein1533 42
akraartgknpktgaaikIPATTVPKfsagasfkaavakkkk
>Protein1534 32
rrEIGHGALAEKsiepvipaeadfpyairvss
>Protein1535 165
pfkteafhngkFITVTEESLKgkwsvvifmpaaftfncptevedaaehyaefqkantevy
ivttdthfshkvwhetspavgkakfplvgdpthqltrafdvhieeeglalrgtfvinpdg
vitfvinpdgvikEATYTLINNEERaknhfligktylsltkaedi
>Protein1536 127
tlsvlalppsansstasnnktataantkIGDFNTAVSTATTKagtaaslaftaktkvrti
ntsvtvaakvaatvnlllkwqpqlmrllmllrlfllflqpilvllwlsvNALEQTPPELG
ADIADRg
>Protein1537 224
mdskgyeplkrtaadtanadgakgsakknadaaknavatakAEATSAAQLSADTAQKani
advtantavkaaapttakvatstaaaaglttpavtdakaadkvaalavisdaasttaaaa
aataataaanvataattaaaaaitptaaaataataaanvataattataataktaadaakt
aktaadaaknaadaakLVCEGTPRpssafglarhppvdatrrsp
>Protein1538 142
mtaltgetgagkTLLLGALELLSGARadasvvragaeqavvegrfingdgdelvlrrvvp
rdgrsraycngslvtaaelaeaaaglleihsqgaqlalttpgvqrqaldrwanvdlselt
aaesavgslraalvelggdera
>Protein1539 40
crCCVGDWRRRHFCRWWVCVFLIRWRPSWGPRwcwgrkkr
>Protein1540 32
msrtlltgithrLVELSDENQQLRaqlqhptg
>Protein1541 35
tsvavrTAAGTHNAAMPKmifigkthktkeenprv
>Protein1542 38
miqpafrseegnifgpekQAPEGASAADQLAAFLGRev
>Protein1543 32
rGTHFHPGDGVGRggddtlfalvagkvafgtk
>Protein1544 65
verviglstdkasspvnlygasklcsdkLLVAGNAYAGHSETRfgvvrygnvmgsrgsvi
plfrk
>Protein1545 292
mdqtnplsevthkrrLSALGPGGLTReragfevrdvhpthygrvctietpegpnigligs
lasygrinafgfietpyrkvtdgratseivwlpadeeelytvaqanavldddgnflderv
lvrrspqaaslqdlklqlerdvflgattaielvepsevqlmdvsakqivsvatalipfle
hddanralmganmqkqalmganmqkqavplvrVLSDAVNDARlrttdarlafelqqnpti
aslrmpdgslnmerykqlaasqglttdgfearvrndltmrqveggvvstafs
>Protein1546 101
mgradpgvslycrkvliqhksklvlpdwlrfvkGVVDSEDIPLNISRenmqdsqliqrin
nvltkkiikyladqsksdpakyasfwkefgqffkegvcgdf
>Protein1547 144
madvrisarstlgslnrwievisgnlvgsqitgykatrITFGDSLVDIIRggsgntgqlg
ginpvqigsggisvggtttdfkqgsllqtgnnldlaiqgnsffttadsagkiiytrsgef
sfddqgymvtkegnfvlglydrtr
>Protein1548 38
lgwefarvslpsylganwgnrVDASGGSTADDNLRfqe
>Protein1549 48
akvvsaiaklaavnnvsavskANVATLITKandaataakeaetaakdi
>Protein1550 32
iaagevpetlldkQLYTLDLGALVAGSRyrgh
>Protein1551 33
deagqelgaeaghghlvaqkVDEVGGEQLRsdg
>Protein1552 179
aatnpnltkpgykttfrIISNDNALGAGLAAYAHDTLKlksvaiiddrTAYGQGVANVFK
kvagelgmkVVDEQFTTDKATDFMAILTAIKaknpdaiffggmdpqagpmlrqmeqlgma
dtkyfggdgvctseiaklaagakTLSNVICAEGGASLAKmpggvewkkrydakypgqfq
>Protein1553 43
ialkdnlvtrgvatscasrILAGWVPPYDATVVQRlraagais
>Protein1554 50
mfrVAGSYNVADPHGANNKhsgfnlgvgvklgagellgqmiqqkistggt
>Protein1555 31
rtrpdlpnheprgcprGASYSWYIYSANRlk
>Protein1556 66
mgtnrsrEETVETDVTFSVFMPGADEAQRdaterayamalqlderlrsapnealsgacrd
awtvrg
>Protein1557 45
maanrdgkFSISNPFFGAEKrmapaesycrigieriydrgelvfp
>Protein1558 114
mleklafayekSGDLSSAAQQFQAIAVRdakknptasreatwaaaetyekakqpelalki
yqqvitdatnpvdlraeaynrtytyydknslsneaqttlkgiaqfydklgdkap
>Protein1559 89
mdkvvvgikrELVPLLALGVKgilshtddfaedvdydldnwvvtnpvdsegnsikvrdyr
alemtverkfdgvwqalasytlseaqgem
>Protein1560 50
eledlrkvsnglngnggvptsggksitdnynnfdfrEFWIEAPIGDRtta
>Protein1561 94
sqfvvevrqkkvdlnklsqgpgysnekLSLNFQSIELRsllavfadftninivtsdtvtg
amtlrlqdvpwdqalqiimeakglgmrktgnvlw
>Protein1562 235
ygktngakaswgaggsydfgsfkVAGGWHDPVGPRkgfsigatvpvgafaltadiarvts
ggkETDYLLEAKyalskrTFAYGALHRdggptvlftatvaprDGEPLIDDEVTRakmahl
hteaavaraiglkfvaaavkvekahEGATEFQPPTVEASEYKklftteyskLADASMDLG
APGSQLRrvktaeapmagraestyYTVIDTIGGGASEVQRrniiarrglglprnf
>Protein1563 21
mtakVNPTDTTATNTASTDKv
>Protein1564 78
mstslqsieaalaparprvdlragdtvrvhvrikegdktrvqvfegtvigqhgagtrstf
tvrkVSYGVGVERifpsf
>Protein1565 43
gtrihagenvgrgkDDTLFALADGTVRfdqrrnrklvdvltae
>Protein1566 32
tnttrvfritnvrVNASQLNNPRgnqssvlli
>Protein1567 18
mvekLASEILDASQNRgn
>Protein1568 17
mlkALEGTPLSAVGTTR
>Protein1569 85
iqkgteeakrslikVPMAGSTIVHPIIGELGAGRvmlkpaapgtgviagaapgtgviagg
aarEAMAADIPLAIDHFRyfagcir
>Protein1570 33
skTEPGDENNQDISSLVGKidirkleeysqndp
>Protein1571 31
tkFGAFVNILPGRdglvhisklggdkrinav
>Protein1572 32
gtttatvlaqaiikeglkSVAAGMNPMDLKrg
>Protein1573 64
aersrrsprgrPVATGCGPRrgrradagppsaasradaessstrghgarghgvgghgvgg
hgvg
>Protein1574 87
yyltepedgaigegrtyrhleqverDIEAGMLEAHARitlrpgpdgsdrlettagrvlfn
tvlpedfpywnhsirknemsdlvdqlv
>Protein1575 45
mggrLYVAEPGGVQVLDAADGRylrqltfgfkvpigvstgvlssg
>Protein1576 52
gnfgsgwtwlvkkADGSVDIVNMGAAGTPLTTGDKallcidvwehayyidyr
>Protein1577 25
HVAEVFTGSPGKyvplsetirgfkm
>Protein1578 47
eksyligkfarLALQTANLDYNGRlcmvsagaankkalgidrasnpw
>Protein1579 50
qvarSTAEDIELALDAAHAAADAWGKtdaatrgnillkiadrieqnlell
>Protein1580 14
grMMSMLIGPKkkk
>Protein1581 38
kivgavrHPLNASDFSSFLLQAQNSKaqilglanaggd
>Protein1582 150
AGMTSSPLWRgggrifpnmpdenfaqkinkkmyragmasilsqlaregrlavvdslkvds
pktkplaakfkamnlesvlviadeidenlylasrnlvnilwhraiwstswwwslvSSAGG
GGKssfsssvcferlppsplfrrngfssgg
>Protein1583 210
laisdveerglkIGDVVEEQIPSIEFGRiaaqtakqvivqkireaeralvvdayklrvge
llsgevkkitrdgiivdlgnnaegylareqmmakenfrvkervnsilyavnaegrgaqll
lsrtcpemlislfqkevpeigeeiieikgaardpgirakiavktndhridpvktndhrid
pvgacvgmrgtrAVGGTSTFGATYSHRyvr
>Protein1584 44
mkQVDTAEYNPFECIRtnvmgaenvinacidsgvkrvvalstdk
>Protein1585 261
mrgrlggdrltgrlgrphqrhragggqvqevnrsageaaqgdvahhhqllglrrlprQAQ
PGGGRalvhagalrqrgdlavlgqdhaqssrilqgtahqrvvldpgavvgeqgdaqfghl
ghwseglprpvdgdgaggvhgarcappqlqhlahhlgridgrrgvghgqhgrvaakrcgp
gprldrlglllarltkmrvqvdqpwghhsvravqgdvgfslaglgadrrhqavahqhvra
ladvasttpwtsshqlhdrlr
>Protein1586 28
PLSPFYSLNFLTTNAEFVPPNPKefdky
>Protein1587 90
mapkkLNSESSNPEDVVRrylnylsdpssvidhdrvnevqeqlsstddqieqlsstddqi
erlrleseldrTTDVLNVGFPVTYSSKvrr
>Protein1588 77
maergwgrIINISSLNGVKgqagqtnysaakagvigfskalaaelaakgvtvnviapgyv
atkmvmaikpevlqgii
>Protein1589 47
nngvtanetvaaaapfanitrEQFAAISVRgfdaigvdleaddtlnc
>Protein1590 21
mlqlrkvlkTPLEDLDLSVRa
>Protein1591 16
mrthkrLIDIIDPTPK
>Protein1592 38
vdvqqqgnkiiarflgaklpeklrrrLDVSDFATPVKs
>Protein1593 75
pikhgvgrrEGGGAHGRggfglkarreepgglpeaqavhvvlrtpdrapqhtqrrkpgla
aqlsfdaeharaerr
>Protein1594 198
mtkvetatltfnanatlnlgdtndlatinvltstnrIALEDMDSTVRtinvtgnqagqtv
hefiyedqylgqvgttsltlnwtqdkandnfagtnngageiefgaletlvfnhsgrfdtf
fsdlvgdgndaifqfddtirSLTINNNGTGDMYMLGGSNNEAIAGTRrmetvslnaiggd
laisgdidsirdlinltl
>Protein1595 63
vesaaksprkvarAAAATPAAAAPVAASGRkakaeggarkapgaevdtrtgegraaydaa
vla
>Protein1596 48
rsysgyhksklviiyniefsfqkMIVTDPIADYLTRirnaqmaghkiv
>Protein1597 33
LFGAEPANFLDVGGGATTEKvteafkimlkntk
>Protein1598 124
nkvlrqgkrslaerVVYDALTLIEERTGAEPIATLKraienvkpalevrsrrVGGATYQV
PVEVSPRrsntlairwlvgyarqrrersmadrlanelldasngigasvkrrddlhkmaes
nkaf
>Protein1599 43
ggpdleilrwpppartatiyaantscrrASGAAGSERstkrae
>Protein1600 383
aavalpayqdytirarvteglslasapkLAVADTFASRggvlltgcalpctaapgsadfg
yqftatkyvtgmaianilavpavgngmitvqscwqwddhgavrcscrrsctvyptdpgfw
cgccrcsccrtdqwrsrgmglpfQIEMAGKiqdsllpasipeieklkiavkfqpmmklgg
dffdlryskshnsfgfflcdvsghgvpaallaamvkmsltywydhlhklkesfhfiyesi
ydklgknfitaslihinlrngklttaraghfpvmiitkdgkvirlnshgkiimslkkpda
eeveyrlqpgdrivvytdgiieahghnsynlfseekmiqmllesnhvdihilaeqifqav
veysgglkfldddltfvlmeytp
>Protein1601 66
mpnpkVGTVTPDVAQAVRnakagqvqfrvdkagiihgtigrrsfdsdklkgnlaalldal
tkakpa
>Protein1602 32
TPNAAFMKaltpsaalaaivganplprtevsk
>Protein1603 209
mveaggtegawelyeegapkVDEEALAAGLEASKahiaamidlqrqlvevhhethgtpep
iawvpqvdytpevadavaaaagdrISETAAIADKAERTAAEAALRDDLVAQVAGAADEAD
RGSVEKqakaafraatkeavrsrivnrrrcaaassttapastavvrrtcvpcrrrlascp
pptapacssvPISVLTGKkmdkinwgpnw
>Protein1604 32
daalnvakVLTEALPYIQRfagktvvvkyggn
>Protein1605 32
kdagaitglnvlrIINEPTAAAIAYGLDKkta
>Protein1606 32
qatkdagtiaglsvkrIINEPTAAAIAYGLDR
>Protein1607 49
mrAGAIQVNVNPLYTARelehqlndagvetivifngstptlaevrantr
>Protein1608 21
ldiglrGFLPASLVEMRrvrd
>Protein1609 33
adivkaharGAADTGSPEVQVALLTARineltp
>Protein1610 392
sfagqqetflnirGVDNVLTAVKEVFASLFNDRaiayrvhqgyehkgvalsagiqrmvrs
etgaagvlftldtesgfrdvvfitssyglgemvvqgavnpdefylhkptlmakrpsilrr
nlgsktqkmiygqtgtagkstivvdvdkperlkfslsdaeatalaeqaliiekhygqpmd
iewakdgddgqlyivqarpetvksrqnvgtmeryllkqkgtvvlcegrsigqrigsgrvr
vvrsiremdkvqdgdvlvsdmtdpdwepvmkrasaivtnrggrtchaaiiarelgvpaiv
gcgnatellsdgmevtvscaegdtgfvyepkaiqvlfmrvcwilkfkrilliqcqnyrsk
FMGGDGICSAELAKlagdamaddqvycaeagg
>Protein1611 48
ypnackdeqgrlrVGAAVGTGADTAARvsalveagvdvlvvdtahghs
>Protein1612 164
rvklvaqlgtngvasavaadnrrIYEPPTVALFKdttlnkvfaavaigtgnrsrplntiv
ddryatifdfdvtradlltvadtslqptvkfsnmtfldlavsdstgtptyatntttgpty
atntttgvitpntfgwyvnllsngekEGVCGSDAMNINGKngla
>Protein1613 75
VLNAEVLGEEHYTVARevqrilqrykdlqdiiailgmdelseddkilvgrarkiekflsq
pffvaevftgspgky
>Protein1614 35
mvevniavtdvnvptkSAGTPSVPGASSGRqqrvq
>Protein1615 22
mnkVDLVDDPEMLELVEMELRe
>Protein1616 179
mtrkrvgsglvevfsetcehcsgrgivvhsepidrAGANDVGGANAAPSRsgrgrrgtpa
aggssnggsdavaqveevrtpsgptaaqiaaaahaaalrraeaeaaaevpadgipteaea
evaeaavvepsaedvdtadavevvetvdtsevaeaevrepqgaaegepaqvqvveatpe
>Protein1617 25
mkTWLADSSPPGFWRlppgcrppwq
>Protein1618 54
rntgkpyynaivwqdtrtadicnalaadggqdrfrAQVGLPLATYFSGPKvrwi
>Protein1619 50
vvvsaindldalktlakTFAEAGIKDIVLDPGTSPSGQGLKesftnflki
>Protein1620 24
hdalpiygggrSNNGGGFQQERrr
>Protein1621 14
dlfvkNLSTGAVTR
>Protein1622 33
agiafdkkikDLTDGDLEKireevgkltiegdl
>Protein1623 42
mrssfidkdsreqfeirthkrLIDVLDPGSKtienltrlnlp
>Protein1624 151
lheflpdftelsvkVAVAEATGRehdtdsllllavqrlheenpmlglrgarlgiaipglf
emqsqaileaaaivaerggharpeimvplvgaveelrtirleideaahearvkhavdleh
lvgtmielpraaltageiaqaadffsfgtnd
>Protein1625 32
sdrILGFPDVSKvcmlqsfhqcsetfeimfnk
>Protein1626 21
FLEPFVERvfgnypdldyvtd
>Protein1627 47
elapvrwseaysaavaaikSSLDHGGPDSIGVLGGARltneaayawt
>Protein1628 113
mltqrigkSANEFLTMEGVSPEAVFLLGKdlnsfkeigqglldgspelrlagskdpqtre
rleallklyedtrgqagailgnlqglvsareaqasivadseplrrvledlqak
>Protein1629 410
mcalddlkfvkSTFGATVNDVVLAACTQSLRsylanrgetferplvvsvpvsvrgkVTDG
SSANQVSNMFVRLPVHLTDPVDQLRavrvdtrdakAVHGAIGADMIGDVTEVTPPAIFNL
ASRlyssagladrlapihnlvisnvpgppfplyiagaqlvgmypfgpliegsglnitvls
nmgnmdigviacpdiapdvdevtdgivdaievlrqaavaaveaeatepktpavkkspark
apakkaparkapakkaparkapakkapakkapakkapakkapakkrtpnaafmkaltpsa
alaavvganplprtevvsklwayikknklqdavnkrmilqdavnkrminadaklkevfgk
DSDLEQAFGQFGTVTSAKvmmerdtgrskgfgfvemgsdpeaqaaingmn
>Protein1630 98
pqqaiecrHYADIVPLGGSVQPLRgsdsimwtikfrngtlkrfkfpirttpegsidpygg
kptaslaniaatgfftgsadggvtkgyrpgnpaelirk
>Protein1631 90
ggndvlngdegkdelrgeagddilyggagdleqlsggsgndslyggegsydylygdegnd
ilngglgygdrMYGGQGADIYQFGRgygqd
>Protein1632 70
slldylnrkdsarYAALIQTLGLRReppkgelcfpfviaivviicmerllrlgscftqll
vasiknwalf
>Protein1633 86
triigpncpglispgkANAGIIPADIAGPGRiglvsksgtltyqmmyelrdfgfssgvgi
ggdpiigtthidclqafqddpdtdai
>Protein1634 428
mglvaaacggggdsggkTASAPGDEGTPVPGGRviyaleaetnagwclpegqlaiagiqv
artiydtlvqpdesgkmvpmlaesiepndafdewtlkiredvkfhdgtdltaevvknnld
ayrgqyagrkpllfifvldnidtveatdastvkittkkpwpalpsflfssgrlgimaqaq
ldnadncdkdligtgpfklkdwkvndkfvadknpdywqtdadgnalpyldeieyrpvpdt
nsrveglqtgqfdiihasggeaaqqlapladsgqineisnsdaaevsygmnneakapfdn
ldarlavaygvdreeftklrtgglqevasgpfapgnmgyvedtgfpsydvdkakehaaay
kkatgkdlsftlsyasdpstktnaeliqsqladagidraswptpastssTVVEFTQLDRq
agevvyat
>Protein1635 20
MQVFTLLEAAELQRspsaqg
>Protein1636 40
TTQAFAVEEVNEIVRlewkhvlsaeghggglvtsiarleg
>Protein1637 26
mtvlkDASATAIYGSRasngvilitt
>Protein1638 167
marDLGGEVNSSGRgeygrteltvdegtgselfgglpttqtvwmshfdaivsppdgfvat
asspgapvaaienpdrrmwavqyhpevahtphgqriierfvhslagcantwtmanfidea
tsaiaaqigagraicglsggvdsavaaalvhraigaqltcvfvdngl
>Protein1639 36
vkGENIPEPGIPESFKvlikemqalclnvevlsktg
>Protein1640 57
mskkpvrVAVTGAAGQIGYAILFRiasgemlgkDQPVVLSLLEVPVEKaqqalqgvi
>Protein1641 33
tevrykgakTVAVTPDYSEVAKladlwmhpkqg
>Protein1642 38
alkgktrIVTGPIDSPSTKaliseflttvgggkhyeid
>Protein1643 33
makeyktisqiagplifvekTEPVGYNEIVNIR
>Protein1644 15
STCTGVEMFRkllde
>Protein1645 20
mdgfrpgkVPMNVVAQRygy
>Protein1646 19
mpnlievqkSSYDLFLRsg
>Protein1647 21
NHCQNLLDIRlddrdnyrkyh
>Protein1648 34
FVLGDMYMVALVHRpldpsisestsslptpgivk
>Protein1649 33
mqvpritkITLNMGVSEAVADKkvmdaavgdmt
>Protein1650 26
ycvleaghhrkDLHDDLLATFMRhyq
>Protein1651 32
gvstgfrkELELVGVGYRvantgnllemsvgy
>Protein1652 230
mftashnpagyngikfcrsgarplsletgldrvrdlarnkLAPQGSPGSLTTTDVLADFV
AHVRsfvdvdglsplsvvadvangmgglvvpavfdglkprlevmfgeldgtfpnhpadpl
qpenqadlrarvlevgadvglafdgdadrvflvdelgqglsgstttaiiaaamtttaiia
aamladhpgatiihnlivskIVLEALGVTLSRdararslqlpawneamgl
>Protein1653 361
mvrspfahatidgidtsaaaaspgviavftgadladsqgvninawpiapdqvtpthlpva
vervacageivavvaarsaaaardavelvdvewgelaavldlkeaaadtvlahpslgtnk
safwkLDSAEQGTGGDVDEAIAKarvdgiviereyrqqrlvpafmeprstvvdptgdqmi
vwsatqvphilrfaiaattgipeskvrviapdvgggfggklqttpeefatlavarklgkp
ckftetrsetmvsahhgrdqwqkltlsaekdgtvtglkvelladlgayvaivgggvpvlg
awmfnaiykfpayqfniykfpayqfncqtvltnktwvdayrSTFGATVNDVVLAACTQSL
R
>Protein1654 45
mnldltlptryenypnnrfvvifsaekyddrrYLDNVSLGLGLRy
>Protein1655 32
lftrGETQSLTTVTLGSKtdeqmidkaedltf
>Protein1656 29
mepkDNIGGVNPKqvglgsliaadrkstr
>Protein1657 33
qfqlcsykrLLDIYSSTAKtvdalmklelpsgv
>Protein1658 48
sdefqekFGEYDTYGPEGATDAAEFVALIYRhvldrepdgsgfafwtr
>Protein1659 73
gknnrifqfasvgddcqdkkykgerTFLEIGDNNVIRetctihrgtvqdqsitrigsnnl
fmvnvhiahdciv
>Protein1660 40
mykekwkkdwkitrflqvkDSPFLLLYGRdkkanvqpivi
>Protein1661 58
mqrtvkGEVIASTFDEPAARhvhvaemvierakrlvelkkdvvilldsitrlaraynn
>Protein1662 33
mdskgyepikrTAADTAAADAQLKskenaakta
>Protein1663 33
mwkNQDYSGYNKafedlhklskafannkyrlal
>Protein1664 28
mkFFNGILETPDEAIERindiggphsht
>Protein1665 32
nniaryrAGALQLLQAPRgagvypdttglnit
>Protein1666 25
iigrslttkarESLGLAPLALFRqp
>Protein1667 641
mycelrvdnvvyrsglaatrpqarQLVSHGHFEVNGKrvhtpsyrlrkgdvvtlreksrE
MITITWNKdtlsrspgtrtpstaGGTGSIVEYFGPGATSISATGKgticnmgaeigatts
lfgyddamarylkatgreaiadaantvahhlrpddevlanpadfydevveidlstlqphi
ngpftpdlarevgelgaearengwplevasalvgsctnssyeditraasilrhaaenglk
vktelmitpgseqvratierdglletfeaagatvlanacgpcigqwnrtavsegekntiv
nsynrnfpkrndgistphafvtspettvalalagtldfnpltdtltndqgeeitlavpvg
eelpargfdpgeagfiappenrgrfhrtsrerirhrdrcqprlrppVSSSMVVDGRnvtf
vmndtvpytrssqnyqvkADILTIDKTPDTIRftfdgrNENLIAEEITSGYRtattlgva
lndnllyditveagslsltdkgntanvdvaagqndivlargtltakeglvvlslqrkvrs
svillshsrllltlklrnflksvYLQDQGVELRrpitiqmpvnlrkegerttgnkigiiq
velspptddpyvrlrnigyslrnvrtmvdsvapeaiesyti
>Protein1668 109
mfekctgatikyegsrdfeaqlpvrikAGNAPDLAYIPQPGLLNTLVTGNPGKvieagaa
avknvdtyyspewktygsvngkyyavpvganaksfvwyspkkfaekgyk
>Protein1669 111
miyteyetiyilkpevpedivrtlnekvdgiigryeghilirddwgkrklaypiqknskg
hylyvnylgpsdlvlevernlrieenllrfltvkLSEDVDVETKqqeaker
>Protein1670 71
aiaaynraididaaniralerLEVLYMSAQRwqdlfntyermssiantdedtaacfqrma
klaaealgres
>Protein1671 28
mytqrawtirQYAGFSTAEESNAFYRrn
>Protein1672 95
ataansnarwvyntadqttalhlardskdlvssantsyalynttatvtyrgltasavvan
tsykSNDLQINQAIKsainndavlnklivaqdgpa
>Protein1673 33
cgratpkdkaikrfhvrNIVESAAIRdiqeqse
>Protein1674 128
mlqqirdgkkTLYAVGDKLGTPTYTPDFARtflglidselyglyhmacggrgsrydvaar
ildvlglsdqielvevtsdhfaeefpsvrpyseimrnmnlelqgmnhmrpwevaieeylh
nefsdliv
>Protein1675 154
msrvqaaiqegrcvlafggralqpdvlaelrrrgvpsvnlagdavnpaaavsaealapvf
tspggalvliepeaadakglnllselvqkaahkpklfvaakAFNPFVLPLPLRllkmeqi
kekakdfvgslpviagpapvahaapkaptaapka
>Protein1676 666
mtekqfrrlyeeasgrpgvtgetllvycelrvdnvvyrsglaatrpqarQLVSHGHFEVN
GRrvhtpsyrlrkgdvvtlreksremititwnkdtlsrspgtrtpstaGGTGSIVEYFGP
GATSISATGKgticnmgaeigattslfgyddamarylkatgreaiadaantvahhlrpdd
evlanpadfydevveidlstlqphingpftpdlarevgelgaearengwplevasalvgs
ctnssyeditraasilrhaaenglkvktelmitpgseqvratierdglletfeaagatvl
anacgpcigqwnrtavsegekntivnsynrnfpkrndgistphafvtspettvalalagt
ldfnpltdtltndqgeeitlavpvgeelpargfdpgeagfiappenrgrfhrtsrerirh
rdrcqprlrppVSSSMVVDGRnvtfvmndtvpytrssqnyqvkADILTIDKTPDTIRftf
dgrNENLIAEEITSGYRtattlgvalndnllyditveagslsltdkgntanvdvaagqnd
ivlargtltakeglvvlslqrkvrssvillshsrllltlklrnflksvYLQDQGVELRrp
itiqmpvnlrkegerttgnkigiiqvelspptddpyvrlrnigyslrnvrtmvdsvapea
iesyti
>Protein1677 39
mpidhdllhppavyekqqhklkrLVQSPNSFFMDVKcpg
>Protein1678 106
kctlfytaptairslikASEGDASVHPDRsdlstlrvlgsvgepinpeawmwyykhvgge
rcpivdtfwqtetgghmmtplpgatplvpgsctlplpgimaaivde
>Protein1679 32
mkvilqedvtnlgkVGAVVTVADGYGRnfllp
>Protein1680 33
padpqdilrLLGIEELARYIVDEVQDVYRlqgv
>Protein1681 488
iratfearGYTAWDATSPAFIRDTTLVIPTAFCSYTGEALDQKtpllrsmdvlseqalrv
lrlfgnktatrvtttvgpeqeyfcidknffnlrqdlmltgrtlfgakpakgqesedhyfg
sikprimqfmieldaelwllginsktrhnevapsqyemapvftttniamdhnqlimdtlk
kvqlimdtlkkvankhglscllhekpfkgvngsgkhnnwsmssndgqnllepgdnphdna
qflfflvatimavdkhgdllrTFKQLTDIQRGMLEQMAKsgtykqaemarelgvsqptvs
relkrgrtrqldykrnyyeqyiaasgarvykenrenshardhnkysaaflaalpenlapk
kglrihsvdtfvhsyrklhpdervpctktvyalinaavlpirnidlpmktrmrprkttvs
epkghnakhlgrsieerspevlsreefghwevdlvlgkktknepviitmverktrycltk
kvwgkgaa
>Protein1682 73
atlkdicyfipcpksphgcdvdptgefivgsgkLAAIIPVFSFDKlqqaiasksfdgeye
gipvvkyesalyg
>Protein1683 33
rpvrprssrrqrcaptrTQTQTASRppwnnsrp
>Protein1684 32
keakntarikaaedakNAPAPQPAAAKapakp
>Protein1685 44
sdgraqlttadasctkpakSVLNVTPFVTARldstlttdqkang
>Protein1686 35
gllplvsvwissfqsclaaalrMPVLLTLELRgsi
>Protein1687 32
rLLNVVYNSSSNELVRtntlvkncivqidatp
>Protein1688 63
mtdwqqpfvvlltqadgpsvvhetvyenrFGYTSTLARMGANISLTSQCLGSRtcrfanr
dfs
>Protein1689 43
FRQQRHPRRWRPWHVRHWWWRKRLAGHGnctwqrslrrrcpws
>Protein1690 86
swpswsdslatcsplaspgtlpgphesarvtrsgssvlatlalrsrscswcsfrPWWWVV
EPPPRgssradgesflrstpsrssss
>Protein1691 129
APDGVDVGMVAPKgpghlvrrtytegggvpcliavaqdasgsarGLALAYADAIGGTRag
vldttfeeetetdlfgeqvvlcggltalvqsgfetlvdagyqpesayfeclhelkliidl
myeqgisgm
>Protein1692 795
iksrtqhfnfellspgeledyvrwvideadltveddaiayvvrqgrgsarDTLSALDQVV
AGGGVVPReepsaglvaalverdtgavlasvadalgqgsdprvlaealvadlrdlflltm
gvdganvaegdreeltdqarrfgparltraleqlgsalvdmrqasdprvplevalvrlta
psanlsmdalaervealeralaggaapviaapgsgapplaspptssapvppaapatraap
agpagesaadsgavapeaaqgrpdvdtpaaarpprspsggaapdshkakveearemlrak
tgkeapraepitvdpaaeppppprrrrpnppqgarsadqgldparplvdrsdgeaapiap
taptapiaptapiaptapiaptapiaptapiaptapiaptapiaptaptaptapiataap
tapiaptaptapaaptapatapaaptapappttpsgqaqpdslpdapgaaalgeadrlng
lldevlsklkpitralfvghfddtgdtlefrldnpaimeraqsrqgefgevlagaagrrv
sfkWVFGNANNTPRiaridlktfktaeiielpnsggnhsspfitenteyvvagtrfsvpa
dysngdveintykenfkghisfvkvgkegeldlafqivtpgvnfdlshagkgkshgwfff
scynteqantllevnasqntllevnasqrdkdfimavnwkkaeeylkagkgkkqkvkyah
nvwdekthtgvstikeevtvldvaelkdicylmpcpksphgcdvdptgeyivgsgkDGDD
GQLYIVQARPETVKs
>Protein1693 44
GQLLQDPFLNTLRrehvpvsiylvngiklqgqiesfdqyvvllr
>Protein1694 63
qetlaifetgtattasasaapvvavvssspaattanadlapsvrkAVAENQLDASQIAGS
GRg
>Protein1695 19
mtafkDTDYALLVGARprd
>Protein1696 98
maaiagtaeteidltgtnvlavviearrilnsrnvpladrtlalgsalaadflnlaairA
VDQSGSDGALReatigmlfgftviesndlpadqgvayh
>Protein1697 53
mvtkgakVIVVGAIDGSQLGTQLKaakesgatiiaydrlikntadvdyyvayd
>Protein1698 394
mvagyvtattpwidakYYAATQTVDEARhvevfarylheklggdypmnpnlgalitdtls
dsrwdltylgmqimveglaghadhgrgpgvggvrcdaphdvgaaaqatvalIAAALNEAY
AAGLVGRniagsdfsvdivmawgagayivgeetalieslegergmprlkppyfpaakgly
maptivnnvetlsnlpwlithgteayravgtetspgtrlialsghvnrpgiyevaqgttt
frdlffgedfgqgiraghelkmfipgggsapwfypeqldmplegkvvggagsmlgsgavv
amdettdavaaclrlvrffarescgkctpcregttwlerilrriidgygrpedlgllasv
gdnispgpypnaaweaegleavpfpprqtticpl
>Protein1699 172
mphvlgrLPYGPDTAPVEAFNFVEATTGTDHNKylwmnaayalgtkvtdafakygwcaai
rgveggglveglpthtfatddgevalkcpteiaitdrrekeladlgliplvhckgtdyaa
ffstqsaqkAKEYNTDAANANARlssqlqyifavsriahylksmmrdkigsf
>Protein1700 22
niyrYTLAGTEVSALLGRmpsa
>Protein1701 346
mapvrELYTESLVGRghisleqaekaadayhaeltnalestreakpseprtvpappnpeg
vigpvatgvdrteldrifealntvpadftihpklakqfdtrrkmfeagevdwslgealaf
gsllaegtpvrlagqdsrrgtfsqrhaalvdfhtgddylplsalttdgselwiydsllse
yaalgfeygysvenpdalvmweaqfgdfvngasiiidqylvaaedkwkqtsdlvlllphg
yegqgpehssarierflilaaedniqlcnattaaqyfhllrrqihrdgnkpliiftdgnk
pliiftpksglraktyrGVADAILEGRnqsiqeivdmvseeveesv
>Protein1702 72
iinissigclansprfsayvaskaaldaftrclsaevkQYNINTTTIYMPLVRtpmiapt
kmydyvptytpd
>Protein1703 57
vetesietlitkvernavlsiiqreglgwfksrIAEALPESDVAKvdsvvsacelcg
>Protein1704 106
averNAIQAAGAAATAKdladaakTAADTALTDVTAAKtaadkalvdantaklaadklvt
smnaaqtsvtsmnaaqtslkQMDQLGMSSVKffggdgictteiiki
>Protein1705 56
mpavfdqrwvsklegirvkegankWDLAQQLVEDIARfkeeencdrlvmvwtgste
>Protein1706 62
alpiyattprFVTDTTPNNEATYRvrfyyytgnisgaaadifqavktggvpvirvthdgn
qp
>Protein1707 48
yvhnlskrTAVYTTYARVTNSGGAAQSLNGATTAANQSSSGFDLGLRh
>Protein1708 63
ardtnrfnvglaysqaietkyapsfytslyrgqetakSSAYDYFSQSFLGLRlggsltys
etl
>Protein1709 309
kvapgviwrkSVDQPVQTGLKaidamvpvgrgqreliigdrktgkttvaidaiinqrglg
vkciyvaigqkgstvaqtvetlrqygameytvvvaapasdpapfkylapyggcamgqhwm
engehalivyddlskqaeayrqmslllrrppgreaypgdvfylhsrlleraarvseawve
kltngevkgktgsltalpiietqagdvsafvptnvisitdgqifletslfnagirpaina
gisvsrvggaaqtklikslsggirtikslsggirtdlaqyrYADPLSLVFYKkvvvtkga
iaklqemfa
>Protein1710 67
ivreefnadyrsvviddrslfdelseyvasvspaladrIQYYDPAAEGLSLFERhhvyeq
lhkaldr
>Protein1711 47
evtgkstvaeffvsfvvvrlkYIFYFCCCFFGEFEFGLGCNGRknrk
>Protein1712 29
recrpiskdkkFFVEEILQRavivdeanv
>Protein1713 289
mratgkVVAPPAGHQLAReaqakeaeaqaardaeardaqarvdaeaaqaeqaaaaaapea
paaetppeapvvetaapeaaapvveaatgsesadvvteavaagesgdtvaastttegtae
aaadapaesaaagptsasgkAIPPPPGPPTSSSGKvippppgmggrmpaptragrpgagp
ragrpaggpagrpggggggpmppggggggpmppgggfpprpgggppgrgrpgggpggppr
rrksrrrrnrdelqpmdapsytpddaavpegvivverQAFALAAAKlpv
>Protein1714 32
dlrklavnlipfprLHFFMIGFAPLTSRgsqq
>Protein1715 30
makLSTDELLDAFKemtllelsdfvklfee
>Protein1716 76
mageagrgfavvadevqrlaersaaatkqieqlvkTIQSDTNEAVISMEQTTSEVVRgar
laqdagvaleeiqtvs
>Protein1717 64
mdftkaynaqtesqrGTIVPVEITIFEDRsftfvlkTPPAAVLIRaaaglekgsqlpgrg
avge
>Protein1718 24
mlgeankGILFDAPDNVIRefpqf
>Protein1719 31
menenllkkekvavsgddarEGLTAIVSVKv
>Protein1720 42
mnydasysfyrdsrIDIALSEDSSSLTRlriqedaqhsfgnt
>Protein1721 44
eplqivstrGMTVGTQEYHPEPRvaaiiashehpefivnvketg
>Protein1722 17
TPSTYQPITPDRkstrl
>Protein1723 36
gifqlptlpdgrryfpfrTSFFTDGLGTSPTRtrsg
>Protein1724 97
gctvltatdgfdalakIADSNPDIIFVDIMMPRldgyqtcaliknnsafkstpvimlssk
dglfdkakgrivgsdeyltkpfskeelftairqyvks
>Protein1725 41
nvrDNEVFTPTDLINAKtlssvinsffgtnqlsqfmdqtnp
>Protein1726 84
eawkdkntgqfteqtewhkivfygrlaeisgeylrkgskVYIEGSIHTRkwqdkttgqdr
ysteikatvmqlldsrggggnnqg
>Protein1727 40
mghrlskiytkTGDDGTTGLGDGSRvakdslrveaygtvd
>Protein1728 71
dadfifynqarSACGSVEHTGDNRtgagdgddesikvnlvgvpanvsrlvvtvtihdada
rrqsfgqvgga
>Protein1729 43
iagyevldfrarlidgkYHDVDSSALAFEIAGRhafreahkms
>Protein1730 98
mtqtgtktnerpgtravlrharfsaykarvvldlirDLPVAEAMDELNRcereagrpisk
llasavanagnndglpadelfvaacfadegptmrrfrp
>Protein1731 55
mntqiepfndanvrraislavnrDVLDEVLYEGAKvttiypfplypglqafadsp
>Protein1732 141
mlvppqkagiiersekevkEIEQQYVSGLVTAGERynkvvdiwgkagdevsiwgkagdev
skLVDLDHAQNIKsakrmverqrsvvwdvleevitehpvllnsspstrccstvrprctaV
GEEIEIVGLRdtrkttltdrk
>Protein1733 144
ahfrpeflnrIDDVIVFHELSKaeviqivdlmtarVAEQLAGLGMGLEITDAAKQHLADT
GYDPTLGARplrraiqrqvedplsekllhkefsagqiivvdvepdpenadqqitsfrave
gfvppdspaeivagdvagdapdgv
>Protein1734 33
vrkdierdkilsaeaakEYGLIDEVLTSRknta
>Protein1735 153
maiintssqnalqkawdsakktfegygvalddsgtglstpiqrssllpsnwhstsstgwt
rYDSAASSTATSNTSDYKsyggsagfslglfsiggsaghstqsqhasaetkdlrisfsyt
lvtvrrpwltynllgtkgwnlgnlytkgklsng
>Protein1736 18
TVDEYIPTPVReiekpfl
>Protein1737 56
laaaeppaefhtilkwadavrkgklgvrANADTGEDAANARalgaegiglcrtehm
>Protein1738 152
mndeqvsvsrtikASPEDIFDVLAHPARhseidgsgtvkasrggaderlsqgakfgmdmr
iglpyiikntvvefeegrriawrhfgrhiwryelqptedgtlvtetfdwskapikayitm
mkwpeayitmmkwpekhtkIGINGFGRigrla
>Protein1739 32
ksyrGMGSLGAMQQGSADRyfqegtadgsvgs
>Protein1740 31
mkkpeifipdlpirLSVNLNSKwqhwkkakt
>Protein1741 11
DLVEGAPQVIK
>Protein1742 143
mlvgtkaiatlsagylnardyakerVQGADLTQMTDKaaprvtithhpdvrrslmlqkay
aeglralvlytasqqdivdqaqletgseqldkdspaglaqrvndlllpivkglgserawv
llgteslqtfggsgflqdypieq
>Protein1743 37
ilaavaipayqdyiarSQVTEGTGLAGGLKteindne
>Protein1744 28
pyslawdatrTQLTVIIPKvkasanyev
>Protein1745 20
mrrkLLHNGMTRlywccrsl
>Protein1746 51
grvptekeyvldevyghffvdnpsevggwwwtsvsgyerVIDLAEFKtrvg
>Protein1747 56
nggtrlhytivfkGVVPLLGPIVKVGLSQGVKRGLNKLATKILffvegrennapfv
>Protein1748 33
tpkaeidrrvkEAADILDIGHLLDRkpkqlsgg
>Protein1749 185
mpkttvlvdyeysdtnykteilkSGALNAPDTQDNRilvgltwentaqttgklrlgqger
svdggadinkftwdlgavwkpvaldtiainggarasdasgnyvsventnysvswthdwld
rfnttvslgstkddytvkpgvvgvvarkpgvvgvvarnddtkDLITGAIVRvntdvngqq
adghe
>Protein1750 27
gsnfgglafpflrekLAGNMNPTIRcv
>Protein1751 34
yttlfrslptrnhrdsqfegakDISAEAMATPRk
>Protein1752 56
irnsvlprthgsalftrGETQALVVATLGTERdaqridalageyedrfmmhynmpp
>Protein1753 41
ttdvaaqykagavvpvaavfavgqkVDVQGTTIGKgyagti
>Protein1754 34
VTTAIAAFEETLVTPGSRfdkwlegdkkalnqqe
>Protein1755 69
mnkselvevaaqeagitkaaadkALSAIIAAVVKtvskgesvtlvgfgtfksakraartg
knpktgatl
>Protein1756 30
gftwehpahlyfkrakSSELLFGDPTYHRe
>Protein1757 71
mgtyseknfevkpeairlrggtelhpyfaveaqvgigtkSDVANLQGVQPSIKvksyysl
flrpqisisnl
>Protein1758 154
mltvaqydaitdggfgsgttggsstsgasfqnsgsnspfsvisatynagplvangqyavy
rNAVTNTANPQAKdttrlsasydlgmaklgggvvitnstpssfapvgsanpkvtdyllaa
kIPMGASSFGLSFASRnvadvtpgtsttgtgysl
>Protein1759 49
vpgtgnitinkrDIDEYLGLETLKvvvrqplvatetadkfdvivnvkdg
>Protein1760 17
earIVVASTNFAKelgv
>Protein1761 21
ktatarvflkAGSGAITVNNR
>Protein1762 30
arVNEYGFVETPYRrvsdskltgevkwfsa
>Protein1763 153
mtgrALFNEVFISDARvadealiggegrgwavanttlmferaglgaggtgavssavpgtv
hghlekrvgdfvrgdtsgsgsamagggpsailkmaattgaalhdpvlrddlmrlhtlvel
akmtnrrakaakaigieipglpnlsklmmsdmm
>Protein1764 50
irailsawiassqvqavlitggtgfsgrDSTPEAVSVLFDKhiegfgeif
>Protein1765 17
WCCSLFPILLLNTNLIR
>Protein1766 20
mrELDEEFFRaaeelgidls
>Protein1767 36
nfitrkptgefggkVTGTLGSDSLWGVRasvdtptl
>Protein1768 106
kvainhswdeswggpagdiplvlqgparlkfsyndethkIGLAPLDLAGGVSAADRalag
nslrpgltkerfyflmadrfanartdndrgglsgdrlatgfdptdk
>Protein1769 32
ivdasyahlsgggvsrDGITNSGLNSSRlgfk
>Protein1770 55
ekgygfisrdggddvfvhysnitgsgyrSLNEGQLVEFDVAPGRkgeeaqnvral
>Protein1771 256
merGDLLAANGGIFGPQGNAIGRsappgqrhrpvgqggrqgSWDLNSNASRvgvkgnekl
tdeftavykaewevqgdmkgqkggadltgreryiglkhyqlgtvrlgyidsplknaedsv
dvfndmvnldmanfltaqtrlansinyvspkfldvfganitiqpgesnpnsvnnfagsgt
pspaptpipfavtgnpndsvagedhladgissafsyeddslylsfmkttacicplqwtka
sqlnTADDINGLKtfy
>Protein1772 185
dpegatierscaalgfdgisdvavgktvrFTLDAADEAAARaevedlcnkFLTNPVIEEA
EVRLTRSQGTVAAAGVAwprswrssasqaptasstpprcsptwvpspgwystrrshlkel
trwccpegspmvttcgpapspgshrscrpsppwpgpdvrwwasamvfrccvrrvccpars
rrtls
>Protein1773 31
accstscpsfwwnpekFLGPSALIQAYRfsv
>Protein1774 78
mlglpadlrdfrpethsiglvknvkLMAEATYIELTQGIRnsivhsiktgepvrasaevy
efnasnwsyalgfsgynv
>Protein1775 43
lpssvelrLYEDPADLGFLDPTFRrvvieagittpsglvfndw
>Protein1776 66
rpvkrkltpekplvtgqrILDGLFPVAKggtaaipgpfgsgkTVTQQQLSKwsdteivvy
igcger
>Protein1777 35
gtighvdhgkTTLTAAIATVLSAKfggeakaydqi
>Protein1778 39
yeierlyrEAPMLLIGEGTAEIQKmiigrrlleefqlkg
>Protein1779 25
maaayerGFFDDLVTPFQGLKrdnn
>Protein1780 132
pvsdaavtdqaeeetetaeqdearealvdsvrSHLGDAVVASEVMPGLDTHVRISNEAWG
EAAQVVRydlgfryfcflsvldwlpspfgryletepetlqkAAAAAGDAELTPGICGADR
rfqvfarvrnlt
>Protein1781 100
lpaslvelrrvrdlapylgrdleakiieldrnrnnvvlsrrayleetqkeqrDEFLANLA
PGERrkgvvssvvnfgafvdlggmdglihvselswkhvdh
>Protein1782 52
wkglnvgfsvpqvlgnkvrfkSTDPQFNTQTRiarqymfmtsyeaalgkkke
>Protein1783 69
mnfesgegkNQPAGQQDLDIKtymigasmplgagelkasytygdasydllegsqiaigyi
ynlskrtal
>Protein1784 420
mkqletlaakGNLIAYVGDVVGTGSSRksatnsvlwwtgedipfvpnkrfggvclgskia
piffntmedagalpielnvddmnmgdeielaidtkttkvtalkngkviaeaqlkgkviae
aqlktpvildevraggripliigrglttkarVVAGDVANEGISKvsaadisfarrlgyti
kllaicerfddgsvaarvhpamvpiehplagvrdsynavfvegdvvgnlmfygrGAGGGP
TASAVLGDVIDAASNLSRgthasvghlakaklrsvddlaspyyvnvevrdrpgvlaavas
gpacllrwrrcsattayrsgVPTADVSVVDLTARldkgtsyeeikqvmkaaaegelkGIL
GYTEDAVVSQDFIGDKRtsifdadagimlspnfvkvvswydnetgysnkvvdlighlstl
>Protein1785 78
pqpvldvldacgdiiigdlfadqfvkAGLSEETARciadglggkltmsglvemgqggeip
adleaeitslaqscaagg
>Protein1786 104
mheaapvtgkVDFMNAYATTKatfnvqikeirptllpfvnliagkcttkTPATATLEGPV
VLGGHSDFKttftmpnfkdcgllvtpvlnlamagpgngmeigld
>Protein1787 43
pnlaafaaknlqcfalellprtlsrAQNMDVLSSQSNLAGYKs
>Protein1788 26
mrSTYDHAEPGILFLDRmnkdnnlyy
>Protein1789 48
sevpllskipvlghlfrskshsktkrNLLVFLQPLILRdgqsaaglat
>Protein1790 50
vvgtakgrgfqgvvkrHGFGGVGGQTHGQHNRgrhpgsigacsypsrvsk
>Protein1791 68
mglakigvtcallnvsqtgkvlthsinlvkpkMAVVGQELVDSFNEVRadltleadkiyw
ladqdtlk
>Protein1792 61
mydyvptftpdqaanliikaivskpkriktplgqtaeisyalwpkINDAVLSLGFKlfps
s
>Protein1793 80
mterGTFIINGTERvvvsqlvtervvvsqlvrVAAYNALSNTVKaqyalhgiitaggtgv
sfgpnfytlgatnlrcpatd
>Protein1794 140
mkasrASFFAPGLAFDPKDSQGLNVGNNAGDQTVAPGESRtytyyahpankettslvwdg
gnivvnprNGLYGAIVIGPKgsqyrdpvtgadvsqkntwradvivdttlsenagkrnyrd
valffqdedniigtafmpyv
>Protein1795 56
aeaaqeqrrdigltirnagadhlivrTDGDWLLELVRfvakrrhraanlgaarvap
>Protein1796 40
ikSYYNEFVTLKnqvdlqnkyaenyqklvraeetllenge
>Protein1797 32
mnkAELIESIAADAKlskadakraldafvtst
>Protein1798 433
gigflptdptaarAATDHIEALVADEGLRtvawrdvpidasmiggwarevmpqfrmliva
drsdraggprggidldravyplrkriehepadgpesevyfaslssrtlvykgmlttpqlr
gffgdltdertesalglvhsrfstntfpswplahpyryvahngeintvqgnqnwmrarea
mlrtdliegdlnrlfpictpgasdtarfdealellhlggyslphavlmmipeawenhdtm
daekrafyrfhsslmepwdgpasvaftdgtvigavldrnglrpsrywvtddglvvmasev
gtldipterivrkgrlqpgrmflidtdagriiedseikaqlaaahpyqrwlddglidlal
agrradrsggpagqaplhragprhaarALAGATDPTAALPGTIRgdlgrdwgakvqkniv
hgsdspesaarei
>Protein1799 53
mqqdgytgrrTAEIVGISYRqldywartdlirpslvdaagsgsrrqysyrdll
>Protein1800 76
iiaargsssaasaanavvdtvvnlttptksgdwfsvavhsdgsygvekglifgypissdg
kdykIVQGVPLNDFGK
>Protein1801 18
svrfwkAVTLGEIRnsni
>Protein1802 45
lidtpftatdtekLVNWFVERgyeikgtisshfhsdstggiewln
>Protein1803 32
tttlnrAISELGIYPAVDPLDSTSRvltpavv
>Protein1804 73
mkALTPSPALAAVVGSAPLPRteiisklwvyikahnlqdaankrminadaklkevfgkpq
vsmfemagligkh
>Protein1805 35
ntknkwtnfktteraqkglekLNLESLFNKiqatp
>Protein1806 55
vldaddgysetnavrIADGSGDTIEGLTSFIERytaedgdvtnatwsriegsdnd
>Protein1807 34
mrAVLEVAGVQNVLAKCYGSTNANNVVHATFKgl
>Protein1808 32
rGLSSAASAANAAIDHMRdwalgtngkwvtmg
>Protein1809 143
dtrtakivedlggdegqdkykarVGLPLATYFCGPKvkwildnvdgareraeagdlvmgt
mdtwvlwnmtggvdggvhvtdvtnasrtmlmdlktlswdadiaadmtipmsmlpeidhpd
vhaprdqeTATSEDAQAMCATVR
>Protein1810 231
msrlsvkldrtvltnnvditvdggavsvttpifggnvlvstafsgagpflaafrpksfva
esaggaaaaitaapvpelgatgaaqvtavhveatsgpkLDEAAIVVSGGRglgeaakyem
vealakllngapgasraivdagwvpysyqvgqtgkvvkpdvyiaagisgatqhlvgmkga
tqhlvgmkgakhiiainkTGAGPLDTSVTSGSKtffvpemgynktmndkms
>Protein1811 115
mdiicgklssayfykGLFETTNSKkqelyyehgvnygkeaitmnpkaiygnfwyasnvgm
lglargmmaslssidpmkrsyeivlkenekfffggphralgriyhqapgwpisvg
>Protein1812 61
rleeeaqqpgvkglkakNLLAQLGASPLAEELNKalitaeaavrtatrlfgaggaggggg
e
>Protein1813 67
maakkkpvetwsladlgidagqvgaagayteviavtkrpprAQGEIVADDGDGGTKlaaf
laarkfi
>Protein1814 211
lpdfslsdqiletvvvkyqaplvdkgntstggvvtkediqkiatrnvtsiaatkEGVYQS
DEGGGLNIKgsrgdateyivdgvrvsgslklpqdaieqlevitggvdpkygdatggfiti
ttrgpaknyngsvelassqfldpygynlasvfltgpfivknkgtdsaqakfgfflagele
mekdpdpssignyvvkddvlseissnplrps
>Protein1815 47
QSACPPIAFSGLVERsasnfskpkirniyrtkskssfkigttcswvq
>Protein1816 514
ielikAPPAGEDAFLLDLLTHRvppgvddaakvkasflaavahgdiavgliskakatell
gtmvggynvhpliellddaevaavagaalkktllmfdyfndvaekakagnvtakevmqsw
adaewftsrpevakkitvtvfkvpgetntddlspapdattrpdipmhylamlkntrpdaa
frpeedgkrgpmqfiedlkkkghlvayvgdvvgtgssrksatnsviwatgqdipfvpnkr
fggvtlggkiapiffntqedsgslpievdvsklemgdvidvlpydgklvkngetvaefkl
ksdvlfdevraggrinliigrsltakareflglpastlfrlpsvpaatkagftlaqkmvg
ravglpegqgvrpgtyceprmttvgsqdttgpmtrdelkdlaclgfsadlvmclgfsadl
vmqsfchtaaypklvdvkthrQGDQLDDGNFDPHDILRvrgtnalhaylvkevqevyrlv
kevqevyrrVSAVDSGTVVTANRggivdyvdatr
>Protein1817 116
mgaflrpsvvkerfehvadlfprlgerASQQAGSLSGGERqmvamgralmmepsvlllde
psaglspafqdevfincrrINATGVSILMVEQNARrclqvcdrAFVLDQGKnaiag
>Protein1818 32
ppyrtlgreeearDVVQETFLRafrsikgfkg
>Protein1819 69
ilfpangepsivpsqdvvlglyyttrdrinakgeglvfsdtgevqrALDAGEVDLTAKis
vrlteytrn
>Protein1820 103
mgngtpeqialwipqcfgtkekIGLAAFCVSEPDAGSDVSSLRtkavydeakdewvlngt
ktwitnggiadihvvvasvepelrsrghasfivppgtkglsqg
>Protein1821 34
krTGEVLSVPVGDAFLGRvvdplgnpidglgeik
>Protein1822 77
kqkqriaeilkeegyivdysfeedglqgvlsiklkYSGDEAAIEGLRrlstpgqrryars
gdipkvhnglgilivst
>Protein1823 60
mihenqarIFDEASLAGFYQRygvdsakfkglfnsfavtgkvsqskalaqkyqiegvpav
>Protein1824 32
aqyyrdarILTIYEGTTAIQANDLVGRktard
>Protein1825 52
dryqlfanspagrlltrNLGLPAPLVLDRfdankplvngavllgaapnaeli
>Protein1826 33
evlnakqhareaaivaeagrkGAVTVATNMAGR
>Protein1827 518
mrlllaarATGSAGYGLELLTDYAKvrsqfghkigsyqaiqhklancftsveicrlalva
agrasqheraysaavaaanagqllrdvvrelhhgfggisfwdehelprhfrrihgdltrl
ggvqqarrdvaalllerGAVPDMALTPAADAFRaevrewlahnwdhayppetyalpvnhr
karqdfsrkvgakgwlgvnwpkayggqgrtafehlafeeemayaeapvtfhhtsanmigp
tlvihgsdaqkAFFLPGIARgdisialgysepdhgsdlagirtsakrtedggwvvngqki
ftstagfsqyvwlaartdpanqrhggisvflvpldtpgitiqpmsglnghranvvffddv
klpadalvgpenggwkLITDALAFERvtlgaigarargyfdkllahvkadaslrsdplvl
drIGGLGAEIEASRllavrtaqvveqgevplwqaamlkvyaselmerlsetafdllgpga
tlaegaqgalcdsvfeygvrdallytigggtneiqrtl
>Protein1828 33
cvlqgererasankslgrFDLADIPPAPRgvpq
>Protein1829 613
qkkaniykgrvtrVEPSLEAAFVDFGGDRhgflplkeiareyfnrnprdvgrvtirdaiq
egqefvmpfkkvkksfckskkksvaikVSTSTMFDGQKaifaindsiagtlstrtyqira
dianvdrasetlkftfdsdedsviatesssgyrvntkavssssldlatvtikagtismtt
vgstsnvdvaagandvvllngkitaregvqlrdlkvevdttsttvaqykkalstirivvg
gqtvtfdsadltasgtytiknsfvvdagesplkitadvradaltansvstlglkvksvtp
tsfingarytttnksvpstefygsvnpsavtvkgatvsisnlseadasavkgarnislak
yqftnskvntvrvsgekftialttstganesstnyavlqnvtvdmyvngvsrgsqaikvs
gtgttasvefsgvdfdieksskvdfdieksskvtvelkIALLGAQITEDYEGRapllvgv
lrGASVFLTDLVRaidlpvsmdfiavssygsatrtsgvvrlvkdldedltdrhvilvedi
vdtgltlrylrknlgarGPASLEVATLLARhsadvsgqdvgyvgfeipddafvigygldl
nqryrnlgyiaty
>Protein1830 85
mcqggdftkgngtggksiygekFADENFTLKhtgagvlsmanagpntngsqfflctakta
wldgkHVVFGNVTEGMDVVQKierv
>Protein1831 247
iettilnvqdvkgaastlkSLSATGGTTLEIKgglagqaftitaplpstlttvnaasaag
vfagnlvldvtgngaskalaltggsgddkinigdgygdgdvlnggagadeitinfttsad
ttraaamtkfetanvafnapvsfegaavddlktinlnastsradfnkmdstlttlnikan
laqgvevdydglafasldiniwlshrststskarprPNTVQIEHLLAQFHSINALMESPN
Ranqqdp
>Protein1832 84
rrvlfrsqrgrTLADYNIQKESTLHLVLRlrggmqifvktltgmqifvktltgkAMMDNL
STEKvmnkqgveetqksfnsifim
>Protein1833 13
mrEMGTVELLTRe
>Protein1834 52
mqiillekVINLGNLGDVVKvkdgyarnflipygsarratpkaiqefearrp
>Protein1835 45
mqkHGYIGEFEIIDDHRggkvvvnlngrlnkagvisprfdldlps
>Protein1836 63
fyahtnqwryekvqvsellsplanesdwantslidcnvraerMGWLPSAPQLNLNPLTIK
ala
>Protein1837 95
mqthagvfrtqalldegvqkvlelekrlqnihlkdkskvfntarIEALELYNLIEAAKat
iisaaarpesrgahahddyperddknwmkhtlwyk
>Protein1838 67
mrSGGVVTDTIADIRATAAALSADDELAGIGARlaeatdaldeatqwifghageirDVLA
GATPYLR
>Protein1839 40
mlrQMEQLGMGNVKyfggdgictaeiaklaagaktlsnvv
>Protein1840 46
ealvgrVVNAIGQPIDGKgpinsqhssrievvapgvntrqsvrepl
>Protein1841 20
tetelkekkhrVEDALSATR
>Protein1842 30
gsgaellitgikVVDLLAPYARggkiglfg
>Protein1843 53
mnydwtlatnaafsaaldgrvytarSAAANTLFDATNTSVNSATGKthqictt
>Protein1844 184
mkvvkSADEAAAALESAQREALAYFGRdeaymeryltkprhvevqtisdqhgnhvylatr
dcsaqrrhqklieeapaagipdsviaamgeaavavargcnytnagtveflyqdgeffyle
mntrlqvehpvtelitgvdlvelqihrgrpggaadsgFANALELHEQLANLGDARslvvh
pgst
>Protein1845 24
adeyltkpfskEELFSAIRlyvks
>Protein1846 30
mpplpfkLMMNVGNPDRafdfcqlpndgvg
>Protein1847 62
rFATSDLNDLYRrvinrnnrlkgsstattassaAAAQNIVPNSTGAAKaiglvlpslkgk
ld
>Protein1848 57
mtkesqklifekfyrvptgnlhnvkgfglglsyvkAMVHAHNGKiriiselnhgstf
>Protein1849 33
madnstdhkaekAMPLSDNIALTRevvnmahpl
>Protein1850 38
miqpvhglslrFPATAITAGQMPSRcpqslsqasrsvp
>Protein1851 42
enriieaksrgiyeapglallfiayerLVTGIHNEDTIEQYR
>Protein1852 25
mssyaqrLLEGQGINFLFEHKvtgt
>Protein1853 32
rMLLPDTVGTGGDSHTRfplgisfpagsglva
>Protein1854 34
svsdktgivefarELANSGVALLSTGGTYKlikd
>Protein1855 34
mevevvfyegkAISVELPTSVVReitwtepavkg
>Protein1856 103
mahltcvghtraelrelledyaasgvrnilalagdppadgspaegdfqyatelielirEV
GDFSVGVAAHPETHPRspdrasdrehlaaklevadfaitqfff
>Protein1857 141
sgtivlassenfadalaagpladvanapilttpngdsleprvkAAIAAAHAGTFGKarcg
tkanrVTIVSGEGVLRagiveelnlmglrveelnlmglrvdrysganrAGDIAAAVGLKe
attgdtlcdpakvitlermif
>Protein1858 30
lkphtpraesinipkEFIGAVIGPGGKiiq
>Protein1859 221
mtcevgdlyldftrhrATPVLLDALVAVAERagvaerrdamfsgehinstedravghval
rcpesarfsiddddvvpevhrvlaamadltervhsgdwvgatgepirtiinvgiggsdlg
pemayralrryrrdgiecrfvsnvdpagiaaaidgadpattlvvvvsktfttdetltnah
tlkewiragvappaggddgtngddpigedeavdddndgpdd
>Protein1860 243
mtevirAIADDGEYFEYAPRwagsitcgyarigghsvgivgnqpamyagvldiessekaa
rfvrtcdafnvplvtfvdvpgflpgvdqehngiirhtrsttassatgqsVLAVQGSVADP
AVADRavteavakFGAVHGLVNNAGIIRpamidkmtdqqwqevidvhltgsfywmratgr
hmverskggerTGGSIVNISSEAGRrgsigqinyaaLPQIFNVNWFRtdengkfiwpgfg
qnm
>Protein1861 93
gelaltkdnttgkfkgntyikGGVLGVTSENNLAKgklfldggsirtnanittfskdiil
dsqggidtngndsrVQSVIQGGGKfvksgegtl
>Protein1862 164
mpkgkwaqgitprNFHWVITDRlavcerpggygdshrkvrRQEEIIWIReqgfhhvvsls
asphnlhnydelgvkwlhrpfpraddapryfpraddaprylqtiyedlqahvdagnavlf
hqeevsdslvglmagyvvwsnlvpethkVELENGHQVLAHISGK
>Protein1863 391
dkinglldggaasqlpdgirlrrSANAAGTSWQEVRwnlanaepwswhfsagkplakmtv
ngtvysragttrdtkgndavtkmfnagtgvdglnrvfthrnwkvtargnragfamgavga
stsgnwyapdgtnpnwyapdgtnpipltqvwvrprVGYGNSVYQGSERyalrnftqqfhk
aeikgkdffvrsymsqtkdgdsynmtalgaytneavsasssqwvptylgnyanpliqtal
ttsaanvlanaaalttashdtararadrpwtslspeqqqaviegvrtglfqrggagfidn
srlfhteamldlsrwtgkwidiqvggnhrmyslatqgtvfnqdpdgtgvfnqdpdgtgvy
prikIVDGADAARflgaikarleaadfeael
>Protein1864 40
gaakaigdvlpelkgkldgaaqrVPVPTGSLTELVTVLEK
>Protein1865 114
iatfnvtkttapvvvevqgsatakyvdeskLSATNTGEVNFDAAQKiratvptlatnigv
stltevayqvstltevayqaalkkasnnekGGYFPVPPVDSLHDLRaamcrate
>Protein1866 52
mlsylplahvvervlvehgwlrtgkQLFFADSLDTFAQDLQRaqptiffsvp
>Protein1867 33
iwqrrdpalgkPMWQINNKinknkstdrkstrl
>Protein1868 18
VEMTPYDLSKgrinyrfk
>Protein1869 60
rpsgplrrdalrrrpsaraprgaaarraasparrHPGGPGGKpasrrgdpqqprrdarpp
>Protein1870 32
tyrIAPSLLSADFARlgeevknviaagsdwih
>Protein1871 33
vtkskfdnvygcrHSLIDGLNRasdvmiggkva
>Protein1872 29
vdkarlqhaiqqlrGDEPVTDSNAEENRq
>Protein1873 407
mlpvpaaldhprwiedpdfdldrHVAHHTLESPGDMRalaafagevasqplprdrplwem
wlvdgladgtvalvskvhhalmdgaaggelmaslfdlspegdavappehewspkpspssg
dlvadalgaalartrrlpstlvrsagavsgaarsaisrqvaggtplfapstpfngrlter
ramsltqcrlddlrrtrtafgtkvndvvlaaataslrrylvdrdalpsgplvasvpmsvr
tesddgrlgnrTANLMVPLPVHLTDPVEVLQTIRaytaeakatpkavgpdlfadwvdlts
salihgtaqaysslgisgihpspfnlvisnvpgppiplylggatvtatypmgplitnngl
nitvlsqsdelnvgviacpdlvddveavgvgfveaiqelagladqvn
>Protein1874 86
mssndgqnllepgdnphdnaqflfflaatikavdkhgdllrVAISNAGNDHRlganeapp
aiisiflgtqltdimeqiekgpakss
>Protein1875 61
mgrgvstcatcdgfffrgrDVAVVGGGDSAMEEALFLARmagsvtvihrraelraskima
e
>Protein1876 54
matkkaaasgskkalskNGLITAITESVGDDVSRkqvkavleslvevghkeqig
>Protein1877 230
eqvdtaeqvdadvdastdedaasegsasdeagvepgpevldedalleegaapepeispfn
kpgkWYVLHTQSGYENKvkknlearalsmnmeerIYEVVIPVEDVSEIRqgkkvvvqkkM
FPGYLLVRtrLNDDAWYVVRntpgvtgfvgagnkpsalprkevekflqvkkddedapkrt
rprMEYEINETVRvkqgpfadfsgeiveinadqlklkVLVNIFGRetpve
>Protein1878 34
eyqgkeilrqagvpvprGIAAFTVQEAVEAAQKl
>Protein1879 20
GESVVDGPADPQDILRllgi
>Protein1880 14
TNLQVNAPAFYRsy
>Protein1881 44
mkDGLLQQIDSPQNLYDHPRnvfvagfigspsmnffdatlvesd
>Protein1882 33
vinikETGQILLVDYSDIENLKtttigsakflh
>Protein1883 17
mrGTTPMVDLGDEFKar
>Protein1884 63
qnalaaakSLSTAGSLKfnqahpggvpttacgegaytsrgvsyfswsgarsytnvfdpld
pal
>Protein1885 23
ptrrssdlakrGGVIDYVDAARi
>Protein1886 73
msapaaggggaaaaveekTEFNVVLTDAGAQKvsvikavreitglglkeaeitglglkea
kAGGASAAGGRrc
>Protein1887 355
mrlvnkserpeegrifvagkDIGELPGYKvpylrrnigavfqdfkllpnktvsenvafal
eaigrprhvvrtqvpaildlvglskksenfphelsggeqqrvsiarafvnrplilladep
tgnldladeptgnldpatsvgimklldrinrVSVLLDQAVGKtgnayyaypwlsaygggi
falkdngdydadkvivnsaeslkGAEQLAMMGKdkVLSTNVGDDNAEGIFTGGKapffit
gpwsipnikkaginyaisnlpslpggdamqpflgvqvfyvsakannatlaqefvtnyvpt
kdfqlalfeaggrppalteaydevaaanpevkawyeagkdakpmpnipamnsvwg
>Protein1888 30
maysekVIDHYENPRnvgsfdkddpsvatg
>Protein1889 249
makprkagstgpeivenpilasfrEGLSVLEYFISTHGARkgladtalktadagyltrrl
vdvaqdaiiseedcgtlrgievsalkdnedvieplydrilgrvvlhdlydplsgelllsa
gddidedmarhidqettietveirsvltceakqgvcvncygrnlannrmaqigdavgiia
aqsigepgtqltlrtfhtggaastvaneskllakfdgriefdvvrtaehinevgdkrvtv
lgrtgeiri
>Protein1890 62
mvvirlsrggskgrpffnivvadkrvrrdgrfierLGFYNPTAKeneeglriaqdrltyw
ks
>Protein1891 80
mgtrflltaesgvpdeikaiylktpvtgtvrTTAIDGAPQRviatdviaalesgiapvrv
analrnalkfraltgtsmkd
>Protein1892 140
lqkieivhdfpqsvehvfgwlsdhnnlsaifapftvtrikdgqtsvngvgsvrkLSAFPL
PPLEETVTKfdanklieytvtskmapikehlgvmifqpfnggtrlhytlmavhvcitpsf
lkFDDNAVVLLNNQDEPRgt
>Protein1893 157
mevkLNATADHVFGLLTDPRwlearSLAMGELSAKcsarksggvqitmkrrvhrdlnaiv
akvinpdseieivenwsgdasrrtatytlsligkpitvtadieleaagkactyrikhlak
VKVPLIGGVIEKfmigetekgcaeeltyladflkknk
>Protein1894 30
LVEYEGGGEETRsnpwlaelqqeafveinp
>Protein1895 49
gpdrIIGFSPIPAMSMVSYAAGSRylsliggvclsfydwycdlppaspm
>Protein1896 37
sakMLSIVPLMAGGGMYETGAGGSAPKhvqqlveenh
>Protein1897 31
frlgepafdvkecqqrGLTFASPLRakvrlv
>Protein1898 85
mpkttflidyevsdtnydvdpakggtadttdnrLLAGVTWENTAQTTGKlrlgqgkrqid
gaadvnkftwdlgmvwkplaldtin
>Protein1899 18
mkLFELEVPEIYEGIVRi
>Protein1900 30
AGGGGPGRgfqrscirhsvrhslrrrptgs
>Protein1901 45
mgfveetgvsqffrdarIAPIYEGTNGIQAMDLVGRklpmraggv
>Protein1902 35
tfvinpdgvikTMEVHSNEIARdvsetlrklkaaq
>Protein1903 33
vrTGAGDGDDEQIIVDLSRvpntvkclvftvns
>Protein1904 108
missfvyqwqssgnggtswqningtrSSTFTPTAAQAGLLIRarvkytdahgtaetvfsq
astavgmvatapgaptignatagdaeatvrwtaptntgnleltgyeiq
>Protein1905 355
erYDLSNVGRmkfnrrlgrandrgngdsmekdgvlstawkktafcrkLADEAYALGGQTA
AESYINADKlievieqsgaeavhpgygffsenadfarriteagvafigpppeaievmgdk
isarhaaekegvhgvpgttelitgpddvtafgeefgypiaikaayggggrgmkvvksade
aaaalesaqrealayfgrdeaymeryltkprhvevqtisdqhgnhvylatrdcsaqrrhq
klieeapaagipdsviaamgeaavavargcnytnagtveflyqdgeffylemntrlqveh
pvtelitgvdlvelqihrgrpggaadsgFANALELHEQLANLGDARslvvhpgst
>Protein1906 33
vvsrelhrkGIYPPINVLPSLSRlmnsgigagk
>Protein1907 138
LASDVNEADTAVRkinqnimvaakvaaavdaivevaskVAAVSAPSFATTEANVAAAKaa
vdadptpakqealaaanialekakqaavdyvkAQAEAAQEAADKaqaalkvvekaaadak
qaqtdaytaktnadiakt
>Protein1908 27
mrilkwvversqgkISAIESPLGWVPR
>Protein1909 21
svgwspdgtrLVSGSNDGTIR
>Protein1910 53
magggwtseikVINTNPTDSAVAKvvfhaptnsaelldflifltpgdvwvgtv
>Protein1911 46
fevngvrvdvpsyrVEQFDIITVRkqsvesfpielarqtfgdrptp
>Protein1912 143
dnekyeykdrrwadyevggpkEGQSLAGLLTQINTIRanhgalhwlrnitfhsaddenil
vfskrrvyadggedvilvaanldphstrgthahldlpalglswgdefvahdlltdeqftw
gehpfvrlgpettpvhvihvrrs
>Protein1913 32
fntvhgrMPSVLTGANLANRellylgvsgdgd
>Protein1914 49
agiasadvirgtgaanapaatgetliggkWSAAGLPNTDAQLRlsptnt
>Protein1915 36
afrGYGLLQLPYRvapfvlvgvgmlastgssigsdv
>Protein1916 18
rQNHAATAAKnfdvsssf
>Protein1917 38
ivnegaridgrgpadirQLTAEVGIIPTAHGTGLFQRg
>Protein1918 33
edalhatrAAVEEGIVPGGGVAYIRaranvknl
>Protein1919 31
mprslkkgpfvdahlfakVEAAIAANNRkpi
>Protein1920 36
qiiddelkrfrldlndqlrIVEADAFDRieklltgk
>Protein1921 23
plltriaglnkTIAQNLVNFRne
>Protein1922 87
yyltepeegaigegrtyrhleqverdieaglleahaaitlrpgpdgsdrlettagrVLFN
TVLPDDFPYWNKsirkgemsdlvdqlv
>Protein1923 60
ttkkqernarHAAQTIEQNARkqdrrakdsksdrggrsqaksdsassrerccglnrncqg
>Protein1924 32
LLDQGQAGDNAGLLLRgtkrddvergqvlckp
>Protein1925 28
mvagyyvalerTLFSEEASDEHIRlwni
>Protein1926 43
kASEVILAASGARtcvteavstnsgatgisgcqdgfvstkyaa
>Protein1927 52
hvytvkrwgpdrIAGFSPIPAMSPVSYASGARflelvgapmlsfydwyadlp
>Protein1928 34
kehvlkidnqtikLQLWDTAGQERfktitssyyr
>Protein1929 30
mvnhfvqefkkknkGLDISSNPRalrrlrt
>Protein1930 36
hlqripinderTHAILTQMHQDEDQHRptsprrgws
>Protein1931 111
mkNFGLTADNNPTSAGSQAKayfetklnagesigkvvvdastylsgtvapefqttknlfl
nkVAVAAPFSILSNSTDLDVLRnafsqvtgdrpynaseaqaiaaaitantq
>Protein1932 85
ldvfayvfdsaslvkALADNSAYTEAGKstslqlggqdvitdytpgvdviridaagggdn
tyaiayyasqtavatnigsgadqgv
>Protein1933 55
TVTVLLERqvqhplygkivrrstkvhahdaegvcqegdvvrisetrpmsrtknwr
>Protein1934 236
crrhvlqeetlvpkrsvvsvgatllaaslalsacgsrggsdnsstaggnssakvakIGVI
APLSGDLAALGLGIKnsvdlaikqanesnaipgwklelaaeddqatadvgknaatklagd
kevvgvvgtlnssvalqvqpvlasanivqvspantgvsltkgedaanpkrpfptyfrtct
tdaiqgpfaarylfnagikevatvhdkikevatvhdkkDNVVAALTSGEYGNRelt
>Protein1935 30
vrkPSSTVATTAPTSATLRslnlrlglrsm
>Protein1936 41
mfedltrMVLNPDVVTRsrgviekcsfcvqriqegklnakk
>Protein1937 33
vhpkAYDLSSLRilgsvgepinpaawtwyyenv
>Protein1938 93
eidgvvsfgkdtkgkrrIIVTPEGGDAReylipkgkniivnendyvragdplmdgavnph
dilrikgeeelaaylvdeiqevyrlqgvkindk
>Protein1939 24
mvrATLDALSVSTTPSEVAAKrgk
>Protein1940 12
kMMHWNLLPKql
>Protein1941 34
eskvtgtagvtkegdgslilkSANDYAGSTIVNK
>Protein1942 107
marligvdlprdkrveigltyifgvgrttaskALVATGISPDTRvknltdadlvslrdwl
etnvkmegdlrrevaadirrkveigsyegirhrrglpvrgqrtktna
>Protein1943 44
gaafdldavgfvlgangkvrADSDFIFFNNKqnaegsvlhggdn
>Protein1944 81
tgevlsvpvgdaflgrvvnplgapidglgeiaseerrALELQAPNVVQRksvheplqtgl
kAVDAMTPIGRgqrqliigdr
>Protein1945 87
mslfdgtgrsadarALEPSMVLSVPFQPLRdilddrpallwevvkmlsgrlrhmdaalad
affldvtgrtakrllelagdaddfeip
>Protein1946 226
kslakgketdkTNANTALDNANKalveaqkALAAANTAAETADATKdlnvalnavstayq
ayvtaaqadavadqaadvakNAAEDATAAAAAATKaaadavtaasaasaavaaittavnv
adaaadavdvatvnssvagtksdvlkeaaeetkawreaaeetkawraktaaavakatalt
kvlvvtkseatvakdmakaaadaateaakEPAAGSGKrrcgrprtg
>Protein1947 45
lcgvnrcrqpgnarsqddevkrpircfrelrsrhqrCPIEVSYKg
>Protein1948 32
srCVFLDLEPTVIDEVRtgtyrqlfhpeqlis
>Protein1949 373
mapssagaapaaagdreaaatsrsdnlpnpladaqaklraegvakllsgeatlegsgasr
vikipgstapgargtaagkarWVWYPVEREESIFTILTEFGDKKmsasggtagprknqip
kpdrnwdgnstddnatywvprmttrptgfptsirrtsrrAALDSGDVVRaekagvvtevs
adlvtvaaddathrtyriakftrsnqgtsynqrvvvsegdrveiggviadgpatdggema
lgrnllvafmpweghnyedaiilsqrlvqddvlssihieehevdardtklgpeeirdtkl
gpeeisrLMAAVDESIPQPVRavdkpflmpvedvftisgrgtvatgrvergivkvgetve
ivgfkdtatttvt
>Protein1950 164
msnwnskeksaleliniagtlwldknveliilrrpivdsrysevlnnkefakkylnlpls
iellvelatsiakldiaptridlatlatewlnekpentdafvaeklkdyskdkrVIEPID
VVLFGFGRigrlaareliqqhgngeqlrlraivtrgkntdeeik
>Protein1951 110
meahpgvsyiyndefgdtntskslqralrltgkdpvlwlngdvvfdpsvleilqpyidrD
QSFVAVNTESVSDEEVKytlddrgfineiskqvvgglgeavginfvgssd
>Protein1952 103
mpeekvtealrfaaeplslseplredgdaelgdvvedrSAESPFEVAATALLPEEISRll
spldqrereilklrfgldrgeprtleevgehfnltrerirqie
>Protein1953 39
tagvrdirannsirYDTPTWSGFSAGLIYRspnsganaa
>Protein1954 20
eaaprgrvkkGEVYSAVVVR
>Protein1955 116
mrAISQADEAELFGWAKdlsaplplvqevartgwlpvplfcaggvatpadaalvmqlgae
svfvgsgifksetpsvmakaiveasvmakTGQEIDIAASKvpdfkagkglkdaias
>Protein1956 23
IINFNHLLLLYEFYCTMLIDNLK
>Protein1957 51
nkieentvriptvkflhdggwdksgkYFIVAANASNKlvvidvnekklkti
>Protein1958 58
pprsadgrragardaqspvgrtqtpagherrVIACGSGPRpdgyhavtrlshrkhdrr
>Protein1959 32
ahavhaaegeaedrHHQCGQHQRdhdaahdlp
>Protein1960 304
tteaakrsedtgataarLLAIPEAERtldnvewrkfllydnagevreslrpffpnantaq
ivtrlkgnmsielegeaatfttntidkaaknldpaaaevtvvgastllkdindylrggil
klgaiailamilillvlfdvrwrllplgviligvtwafglagyltwafglagylgiplsl
vtisglpvmlgigidyaiqmhsrVVVNLGELSGYATRvegntlilkigkqelvaattqvv
tqpvinssapispvsttkvvkstktsaqqindldfhrgtqgdgqvlielsqssipvdvqq
qgnk
>Protein1961 63
riagvdiprekrlvisltyiygvgpsqasaileniglpedtrvrdlteaevsqlrAYIEA
NLK
>Protein1962 13
LPLQDVYKiggig
>Protein1963 29
mqdeagedgkVLAVPTNKilslytqwkrp
>Protein1964 65
arWEQGALVVSRravdqlstglavdlaspdealglsaeeskalawvrfgfpevtaaglal
aadls
>Protein1965 72
snsidpkttevfakvaskIGVDALAFPLVSGAKnglaqapgltyrfaiydvkdagiqyva
qinsvtvnsmly
>Protein1966 55
mdewntrqhgksglvervrrSTIDEAEAEAKtieflsrfvdakkspmcgnsicqd
>Protein1967 70
aknfkikggiiegtvldtagvhrLADMPGPRelkAQFLALLNTPATSFVRVLNAGSQSFL
YLLNARkdql
>Protein1968 27
rrryldylkgidveryrAIIAELGLRr
>Protein1969 33
akagqvqfrvdkAGIVHSTIGRrsfesdklqgn
>Protein1970 25
miingvqgainakTVTYDFERlmpe
>Protein1971 35
mqsaleqareyannrVVFGENIAEFQLTQAKlarm
>Protein1972 208
alvgvepvfggttnvttkftgstpgiflvrpkSFTAAESPSGDAATVEALAVPELGASGA
AKvtnvhveetegpslddaaivvaggrgmgdaekyqavedlakllgaapgasraivdagw
vpysyqvgqtgkvvkpdvyiaagisgatqhlvgmkgatqhlvgmkgakhiiainkTGAGP
LDTSVTSGSKtffvpemgynktmndkms
>Protein1973 68
miendakSTTDVLSWGIGTQGQRysplkqintatvgkLVPAWSFSFGGEKqrgqesqpvi
hngkmfvt
>Protein1974 32
mrrsskvkAHDEANAAGVGDRvlimetrplsa
>Protein1975 29
mqkESYVAFLQKdvppqkrkpeglqaafl
>Protein1976 32
QSQLTLLVIWNPRlnhipnvvqyggirglyqy
>Protein1977 16
rGFFNDLVTPYQGLSR
>Protein1978 155
llgltcvigaqtavaqtalqpqaipygsfvlvptlntrtvfddniyslssnevssfsqvi
npslnfvaqdrlnvykLGYTLNAAGFANDSNDSYNDHKidlsahleptsrlrydaglayg
mlhddawrmvccmmtvVPGGSSGGSAAAVAARlvp
>Protein1979 11
rVLGVDLPRfs
>Protein1980 44
iarTAGAIFDLVDVERievlrgpqgtlfgrnttggavqlvsrkp
>Protein1981 43
mikvslkngsihhqvkGHHGAANVMMAPAPKgtgiiaggpmra
>Protein1982 131
mgrgyftadqnkAPEGQPIGVIPIDSLFSPIQKvnyrvtnarvghrtdydrlsievwtdg
svrpedavafaakilkeqlsifinreeieeaaapqqsetdklneylwrsvdelelsvrsa
nclqnanihyi
>Protein1983 28
meggkkavaerIIYGALELIEKkhpdkd
>Protein1984 77
mdslqkGDEVVFAGGLLGRvqsvdedyavieasnnltlkveasnnltlkvqkMQLWMWQK
rsiklkylkflllklhf
>Protein1985 84
grnngkklkairivrecfeiihlitskNPLQIFCEAVIRggpredstrigsagvvrrqav
dvsplrrvnqaiylmttgarnnsf
>Protein1986 31
ecleyalahderFGIWGGLSERerrklkkra
>Protein1987 54
maggfaadsligialpqktsenwvlaekLFNEGLAAAGFKgdvqfanggvpeqq
>Protein1988 187
iglapqqagfdifekNFDNVLVSPQSKgerirvecrvfdglrtpvrdalieiwqanaagr
yahpgdkqdkaadphfhgwgrgctdfdtglctfdtvkpgavvgrngrlmaphinlwivar
giniglntrmyfsdeeeanandpvlngiewevrrktligqreasasqvvyrfdiylqgpe
etvffdi
>Protein1989 151
sgkVLGDAQQPLIKqgagtlsltadngyaggtsiqqgtlaissdlglgtgnnvtvgngas
lqtnaniniskdrtlvitgtsagaaintagnnseingqitgagklvkkgdgsltlnnqtl
ngnnytggtlidggkliinksedlgtggvle
>Protein1990 22
mpttscrWYMADAWPRseehts
>Protein1991 31
eadaykarIVAQAQGDAQRfksvlaeyqksp
>Protein1992 398
mdpteviavikaaglrgrggagfptgvkwqtvlgnesftaptsvvvnaaegepgtfkdrt
llrtnpyrVLEGALIAAYAVSSPRvvvamkgsfehelkrvrSAIDEFQANKvatdvnitv
vegpdsylfwwrgptatcsvrrpgcwrssmggahspvwhrrtgaasnprtaiasatwppt
cswpprraapsrlhwpttwrrsptllrswptapsgsaLYGDVPIVRsrgnvqtkGWMPYV
NSGQIIGTQGKalrlegmnvgiqdssvtgsiqanshvqsigwsgyktigsstligttgrn
lrleavqfkltgnlatkydisyrlatkydisyrahvskqgwlpwksagatagttgkNILA
LTGASKvnlighshggptaryvagvapqlvasvtsigg
>Protein1993 103
kgkrGTVLSVAEERVTVGGINLVKkhvkpnqargtqggivekeailyilnvalinpvtqk
adrvaykdtksrsrclqivgrwhesacTTVGLTPIResdikss
>Protein1994 22
makEFGYTNAFRvpevekivln
>Protein1995 30
lefsgacagcgetpyakLITQLFGDRmyia
>Protein1996 32
vatsdfaevaylllneskAPFDNLDARlavas
>Protein1997 366
mdvdtvfgipggailpaydplldsvkvrhilvrHEQGAGHAAEGYAAATGRvgvcmatsg
pgatnlvtpladahmdsvpivaitgqvnsaaigtdafqeadirgitmpitkhnylvtnad
eipriiaeafhiastgrpgpvlvdiskdalqarttfswppridlpgyrpvtrphgkqire
aarliaaaerpilyvgggviraeaseelrrfvelskipvvttlmargalpdshplhlgmp
gmhgsvsavtglqksdliialgarfddrvtgqlstfapfakvihadidpaeighadidpa
eigknrradvpivgdckNAPAGSEAAVSMMKnavtaansafesvqksvkqatemaeknfa
aateta
>Protein1998 41
gqlqgvnvkeckALYPDDPQVPYSGWKececvvfvkipggr
>Protein1999 40
qlharhrpiglsaghgrEAADGGARdpesgtvytpptgvi
>Protein2000 217
kLVDTTVGRALLSEILPKGLPFANINKalkkkeisklinvsfrkcglketvvfadkllqn
gfrlatksgisiciddmlvpkekagiiersekevreieqqyvsglvtagerynkvvdiwg
kagdevsiwgkagdevskLVDLDHAQNIKsakrmverqrsvvwdvleevitehpvllnss
pstrccstvrprctaVGEEIEIVGLRdtrkttltdrk
>Protein2001 92
mveddasdpkqgtavaqklvdakVAGVIGHLNSGTTIPASKLYSDAGIPQISPSATNPKy
trqgfktafrvvaddvhlgstlgkyavntlkg
>Protein2002 9
YGITFGNKc
>Protein2003 30
mdpsrWTLLTAPDATVRemavalrfkyqgv
>Protein2004 33
hisegdivkttgrILEVPVGHELLGRvvntlgq
>Protein2005 65
mskfetafkaaiaenerrILISTLLASPDLTLGELHKlskgslgrlfseitisdlisggg
gassr
>Protein2006 84
rggaskvrggkakavntrtaegrTEYDEALFQAVKehggpvgagaliakvggtslqarag
larlieagritwsgkargtkysvl
>Protein2007 10
TAAADAYQAK
>Protein2008 124
mntferpiyagnaiatvrskdrikvltvrTTAFDAAPASGGNARlaltaavedagtsafv
gaeiakldrpeltaariivsggrglgsaekfgevltpladalgaalgasraavdagyapn
dwqv
>Protein2009 68
sgvqrgrvvgeavafarDLVNEPGGSATPAALAKtvaeramaaglgvklmdekaiakagm
ggliavnk
>Protein2010 21
mqhlphrYPFLLVDRvlecva
>Protein2011 26
mnvgnpdrAFDFAQIPNQGIGLARle
>Protein2012 97
mkkhllaaaitvlaassafaqandtlakikssgsitlgvrESSGLSYTLGNGKyvgfhte
maehiisdlqkqlglakletkyqpvtsqnriplvtng
>Protein2013 24
mlvgggvdynftqsskAFANLALK
>Protein2014 24
latdeadkavkAADVAATALTDAK
>Protein2015 32
delsastelletgikVIDLICPFAKggkvglf
>Protein2016 37
acallrerllfrWLLSVAVPVPAACRisvptksrsrp
>Protein2017 25
mkngkFNGFGTLIGSKgtkyvgwft
>Protein2018 46
letvvrehpvllnraptlhrLGIQAFLPILVEGKaiklhplvchaf
>Protein2019 27
mskMGISTVASYRgaqvfeaiglsqel
>Protein2020 31
kdagkiagldvkrIINEPTAAALAFGMDKke
>Protein2021 33
tcgrghkgqksraggfhkVGFEGGQMPIQRrlp
>Protein2022 24
prHAQLHYHKhesvlrknrhvlrp
>Protein2023 287
viallggliafggsfiaaekyssttrvlirgreatflttsgtdlsqapgvidaslakSLA
ETQSGVVTSRevativvdeldldqpkksdgflssmvsglgrgykcakslvshgfckepkp
regaiqavqagvsanqlgstdgeasgqpagfvmesgqpagfvmevvgtgenpeearavan
atadalvavsekrftsesarnvdnlaeqakkANNELFNDIPEVRnagqftfdlgsdtdrv
dysqtndqisalvaveaetnfvmvngvgapdgyrgsedridalknve
>Protein2024 81
mevillqkvknlgglgdkvrvkagysrnflipygkAVPATATNVAEFEQRraefeakage
flaaaqsrktrlegqsvvika
>Protein2025 23
magkVAVVAGYGDVGKgsaeslr
>Protein2026 45
lrkitgnakrTNCLVIFINQLRmkigvmfgspetttggnalkfya
>Protein2027 37
mlsgcavvsspvgngalftsvkGPLVATDSSAASKtg
>Protein2028 13
YVPLSETIRgfkm
>Protein2029 34
ALAGAPPRgrarvlprpglapaaragdapaigag
>Protein2030 82
mtleielgvtggeedgvdnsdvdsskLYTQPEDVAYAYEQLSKvsnrftvaasfgnvhgv
ykpgnvklqpvilknsqafiek
>Protein2031 26
lysnkeiflrELISNASDACDKlrfe
>Protein2032 82
marrgeprHAGSAGPRalchcgrnrrghrlgqgslqdleedlhrrprahlpqvpaahprk
hgrtgrhadrrtgqdparrrrr
>Protein2033 26
mvvgvsegytkTLEVNGVGYRaakqg
>Protein2034 101
wrqinvfegervsrGETISDGPQNPHDILRlkgetalatyivnevqdvyrlqgvkindkh
ieviirqmlrkvevvecgdsamikgeqveygrimeanealr
>Protein2035 32
mrIQSSEVLDAQMRavgaipqkmafsevyqal
>Protein2036 32
TSPCLAVPWERCSPRKSTRwtwrsrrvhpwwa
>Protein2037 149
tnghvavkawdalgkITGLEHTHLAVGRehdkirfrdvqaqprkiisaptwsgleseevs
ynagytnvhelipwrtltgrqqfyqdhrwmldfgehlcvykpaidtkTIAPVIDKlgngn
kQLVLNWITPHQKWGIHSTYTDNLRmltl
>Protein2038 89
aatlpeakvyslqarytggkgfkpsnatisvtrTTATVQPSEPAKatvgatakglkvgkk
gqlsvaiksdsadksgkvtvkvgkktlgk
>Protein2039 31
PSTWLTTAKksgllsiltpwryvlekrrtgr
>Protein2040 219
llndqgqatskFEAPETVFGRaynedlvhqivvayrangrqgtraqkdreqvrhstkkpf
kqkgtgraragmtssplwrgggrifpnmpdenfaqkinkkmyragmasilsqlaregrla
vvdslkvdspktkplaakfkamnlesvlviadeidenlylasrnlvnilwhraiwstsww
wslvSSAGGGGKssfsssvcferlppsplfrrngfssgg
>Protein2041 314
mdlpkIISIDDHVIEPADVWQSRlpakyrdvgprviqergkmqfvggvfsyepsdegelc
dwwlyedkrvpqtrlsaaagfsreevkvtgityeemrdgcydpvarladmdmnhteaqms
fpsfprfcgqtfmeaedkelsdlcvkayndwmveewcagsdgrlipltivqlwdaelaaa
eihrnaergvravcfseippylnlpsihtdywepffraceetgtvinmheetgtvinmhi
gssskmpststdapaavgstltfgnamssmadwlfsgwldrlptlkTLLAQTLARmlnvp
faiadatalteagy
>Protein2042 51
sakeppvrtyapneadierawhvvdadglvlgrMATEVATILRgkhkptfa
>Protein2043 27
lqplsgrrrvhrGYALGFDPRhrhgfp
>Protein2044 36
phgggegrtsggrHPVSPWGQPEGRtrkahkesdkl
>Protein2045 31
gkvferMGGVPQNIPGGEIYTALEKgtidaa
>Protein2046 33
rVMPILESFGLKvlqeqafallhednclwlhdf
>Protein2047 52
gsaihlvgeelpvptrAPTVGQHNDEILAEVLGYDEAKvaalrqagalgapq
>Protein2048 97
aaadidaqitakYAGQQNGEVNAILRvgndkliisspvaggkpvitlsnqngvsveanvl
eqdekielkvagkvqgsvyklnglpvvkfidnsikal
>Protein2049 32
skVDAPDTVFARdynealvhqivvafqanarq
>Protein2050 57
maaeteeeraiavrEFFVTITDLLARrrdeeprmdfvsllahsphsqgfsdqelfgd
>Protein2051 33
akslkgapgasrAIVDAGWVPYSYQVGQTGKvv
>Protein2052 29
mefgskIAEGDPVTVRanpvvieaylgas
>Protein2053 32
elpptlhvtatrravlrYGENPHQVGARyslg
>Protein2054 213
elppdrpplskqvltgewplerarqpgsatldelgvdlrfgrravrldvatrtltlddhe
tvsadavvlatgsaarrppipgidrpgvhllrtgadaaalraglaatpqrvlivgagfig
levagsarELGLPVTVVEAFATPASRvlppaigmalaaaavdagvdlrtdtsveallgpg
vegaaggdgdapvagallsdgttlaadlvlvav
>Protein2055 40
mydrarINLISEIAPALKvsaeeaeryldealakgvlkpa
>Protein2056 45
avartarsifpaverASDEPTADLLTQRltvheqtawmlrsllee
>Protein2057 20
mkeyifgerNGIYIIDLQKt
>Protein2058 21
ltfkNVAVMFVTFEVEEKfti
>Protein2059 88
nknitgdqvtvsaptltvkAATVSAPTASKIYSNATGLEIGRfaveakaeevtvrEITLT
NTASNPVNDFTKlvsgtnvklvnvadgt
>Protein2060 16
mkqvlkDIQTGEYAKs
>Protein2061 27
ykeyphescftkDVSNLGDAGDQKeva
>Protein2062 132
makapsnnaaqrvrkkvrknvadgiahvhasfnntiititdrQGNSLSWASSGGQGFKgs
rkstpfaaqvasevagraaieqgiknldveikgpgpgressvralaalgirinmiadvtp
vphngcrpqkrr
>Protein2063 233
yrvidfrrtkdgvpakVATIEYDPNRscriallhyldgekryiiaprnvsvgdelqsgqg
aeirpgnalplryipvgttihniepgwyhhsqhrveagwrrqngslAGVTPDDVELVIFD
SDVGKhgdtgrsdldalraviddeadvaaigvntwnslraggddsvadlevvwesehysh
cnfsaletlddkrirpwldhllamdwenpehrrilelegltqwklpqldgygs
>Protein2064 39
slfrklldrGEAGDNVGVLLRgceksdiergqvlckpgs
>Protein2065 54
qiqygksfaswlevkVIASAEVSGSESRtqrvftlpvlaedvstssilppgggv
>Protein2066 33
gqqgqrYSALEQVNVKtvknlvpvwsfsfggek
>Protein2067 77
mpaviygagkpaqsitlpfkdvvkaleseafyshiltltidgqaqqavlkalqrhpakNQ
PLHADFLRvdaehkitm
>Protein2068 44
mddrnladlksdanntnnffnstvkvnykGIEASVIVAGTGYKt
>Protein2069 522
mspyapriitikipvdkIGEVIGPKgkvintiqgetgadisvdddgmvgvvsvsavdgna
vaeaerqirlildpptpevnaeytgkvvsitkfgafinilpgrdgllhiskigggkridk
vedvlelgqdlavyvedidpngkvslrmdpngkvslrmvgdtkadsagkgsgsrssgerg
dspkadapprgrLIEGEGPLRvvlgrrSLSEGYGPVADAVAAIREARPDATFLTALRrsn
vrGALELGMAPGLLPGRmtldagrdyfsgywhtvpatagldaagiveaaadgristlill
gadpisdlvadvdavaaleratvislathhsdstlvsdvvlpvsahgevggttvnmegrv
talgrrvttpgstradwviaaelserlgtdlgltsieaidseiehavptfagadlgkled
pgrqdgvvvpilddvawteaglpdrLSFEPGDPTQVPAISSYSLRlvlvrrlydsgtmld
smpssrpltvapearlnpadfsplgvdeganltlrtpsgait
>Protein2070 276
tiwgnhsstqypdlshatigarAATDAVDQAWMADEFIPTVAKrgaaiidargsssaasa
anaaidhirtwtvgtdegnwtsmavpsdgsygvdeglissfpctcalissfpctcangey
sivqgleiddfsrarAQAEQLGIDLDSLSPEERaqaeaaveeraqaeaavaemaetrarl
aetpasevianhlmgfyelgaihlsrESAASRPAVSAAKggnarpkvgnrprvggvgads
ksgearfvdeagerstaksdrggpsnsglfeddhqg
>Protein2071 97
mplvveavdwqdgvykAATMGSETTAAAVGKqgvvrrdpfamlpfcgyhvgdyfahwlal
gdklqasgakLPQIFNVNWFRtdengkfiwpgfgqnm
>Protein2072 31
hgqcrgrrtgvdrsagrgpgqsrPAGVGSHR
>Protein2073 10
STPVIMLSSK
>Protein2074 55
MEENFDGLKvmviddsktirrtiddsktirrtaetllqkVLFAAVVNDLHRaagr
>Protein2075 42
mltdkignkIQLVGDDLFVTNPAILQRginegvansilikfn
>Protein2076 67
mrnedailavedlataavsegkvkkgsaltaeaarAWVISQSELNEDVRtyvlntvggfd
hlvqclq
>Protein2077 157
ldlivfgkaagdhiidtirrepnefkplskEVLDFTLARvkklddstsgeyaqdvandlr
kimqthagvfrtqalldegvkkvlelekrldnlylkdksqvfntariealevynlvevak
atiisaaarpesrgahahndyperddtnwmkhtlwyk
>Protein2078 57
arpgdigltfnrrSTVSLAGGFGEIRlgrdyspqfrnltvfdpfgtngvgttqtlns
>Protein2079 49
kapkttkatkgsskargsfeitgdelilrfvkAQGGATTEQIRkhweaq
>Protein2080 42
saprPAPAPQPPAATKvtyaadaffdfdksvlkpegkakldd
>Protein2081 39
wpgldgngnydtiillghkkYYINQVLSATKnfsdvkai
>Protein2082 29
magerQAMNAGIQGLAADIFKvalvride
>Protein2083 66
eitslikkeilsykQDLAIDEVGTVIEIGDGIARvfglkNVMAGELVEFQNGIRgqafnl
eensvg
>Protein2084 38
aekcifcyprIEAGQPTVCSETCVGRirylgvllydad
>Protein2085 41
mpiddkysttrNEILDQLAYALGGRvaeemifhdpttgasn
>Protein2086 29
afearraelerQEAEVLANAQTRatqlas
>Protein2087 50
gqagqtnysaakAGMHGFSMALAQEMATKgvtvntvspgyigtdmvnair
>Protein2088 106
kviaeevgltlekVTLADLGSAKrievgkentiiidgagaaadiearvkqvrvqieeats
dydkeklqervaklaggvaviaklaggvavikDLTDSTVLRnigvp
>Protein2089 31
keisklinvsfrkcglkETVVFADKllqagf
>Protein2090 23
mtarGSTNTLSTSQLVLVDGRsl
>Protein2091 340
wkakgldfsrVFHQPNVAASSPRqhceiqdhgiakaldhqliaqaqaalndgqkvnielp
irnvnrtagtmlsgevakrfgltglpddtihirlngtagqsfaaflaqgvtmelvgegnd
yvgkglsggriiirphadfrgntseniilgntvmygaiageaffagvagerfavrnsggt
avvegvgdhgceymtggtvvvlgmtgrnfaagmsggiayvfdedglfqqrcnlaqvavek
vladakaptdvplhrglqdeaqlkdlitrhaqlkdlitrhaqytgsttaqailanwddsl
skfvkvypheykrSLTINNNGTGDMYMLGGSNNEAIAGTR
>Protein2092 49
mfgcsgakVYAVYVIDTTPYRsipldkiwsketldeleragleatsyve
>Protein2093 28
FLCCFPYFLYFHKteleipsfrsnsael
>Protein2094 61
anaehtskikssevdidalyvkSIMVDQGTTLRrfrpraqgratpirkqtahitvvlgtr
e
>Protein2095 294
atdaartvagqarSAADDTVESATDAARtvagqarsaaedtvesatdaagtvagqarnaa
edtvdaatdaahpdagatdaahpdagqartalksvttqastqaktvagqarTTATAAAQA
SANAAQKaniadvtantavkaaapttakvatstaaaaglttpavtdakaadkvaalavis
daasttaaaaaataataaanvataattaaaaaitptaaaataataaanvataattataat
aktaadaaktaktaadaaknaadaakLVCEGTPRpssafglarhppvdatrrsp
>Protein2096 33
lrNASSGTTSITIRlmdtgaaaaadtaatplln
>Protein2097 747
mswldfnarVLALAVNPDTPLLERakflaiftsngdeffqvrVAGLMEQVESGVTTRtad
grtpaqqlreisrrvaeladeaddafldglvpdlakqgiaflkwrelpphdqdwlrdvfd
erifpvltplavdpshpfpyisnlslnlgvrlrdplteevrfarlkvpqlldrflalpdg
erFVPLEQVIAAHLDRLFPGMSVVDSTIFRvtrntdlileeddaedllaavqsevrrrrf
ggavrlevddhaseemvdilqeeldlpaeavyrrrvpldltglwavyaldlpdgtfrefs
gitqprlkSIGEGAPADFFAALRkgdimvqhpydsfsgsvdefirqaardpevlaikltl
yrtsgdspiveslikaaeggkavaalvelkarfdeennivwakrlekagvhvvygmvglk
thtkvalvarqegervrrychvgtgnynsktariyedlglltriyedlglltadevigad
atslfnyltgyardvayhrllvaphhlrdalgarirgeaeapegtghiimkmnslvdadm
idqlyaasaagvriqlivrgicclragvpglsenievrsvvgrylehsrvyhfangdghg
kpatyfgsadlmtrnldhrveavtpvldpdlrerlatilavaladdtlawtledrtwqrG
FQNPDEVGAAAVDYLRvaghlvhgyfwarmaqvalrqiaagntdpfyvaklqtarfyfak
lfpetatlmrtartgckvlmdteaala
>Protein2098 133
mdyldfstfgvkttgafsnlvtgaalgagltlttdgsvwiedlvttdgvatdndsaanvk
ELFTDQTNASTFKgiyvavsthnvgtvyqitdgtsatdlsvtalgsidladtgwstltti
tnfvaptvyadgp
>Protein2099 32
gsvavttrFSAWPSATDWSAMAAKvgapftva
>Protein2100 34
elikskiqnlpgasevrTQGTVVSVTDGICRvhg
>Protein2101 8
QNFGQVSR
>Protein2102 26
meikrGIDQAVAAIVENLKtqakqtk
>Protein2103 32
vaiertlsiikpdavakNVIGQIYSRfenadl
>Protein2104 155
mgenndkTAAGLSNPDKsngniasvrvgyangpvdiavgwgattfapsqqygvtnigasw
nfgvakgaswnfgvakamflwnqessntvssgtvrIGVTNEQAFNDESRsrnnvvdglny
dflngkplrLQYYGLPFLQQERqnmelgvfaqdaw
>Protein2105 39
rhtkANPQANQPGGIIEReasidasnvmvvnpktqkgdk
>Protein2106 29
tldgagnlqiykpayyttrNNSHHAPKty
>Protein2107 228
laltipywltrNTAVLAFDNNEDRarfakeqgealqyqlyeaggiahlapgyekiirlga
egiiaeveafeaqtndpskldfyqsvkismnalaefgdryatearrlaeaeadpqrkldl
eriaevcarvprygatsfyeavqsmtltheavqsmtlthiaifqetigettcpgrvdqfl
nsyyeedlaagrisrqeakLPDLNTSDHAAAVRtiagtaksmgininn
>Protein2108 40
mkVLLAPIVSEKatmmadknqqvafrvmqdatkaeikaav
>Protein2109 355
atdedregeaiawhllevlspkvpvrrMVFHEITPDAIQAAIDNPReldrrmvdaqearr
ildrlygyevspvlwkkvmprlsagrvgdapsvgrpgavgghphrrraragphgvplcvv
lgpegtgarrrrrrrrrcasgwqgdqlwrpgdrggrralghqprfrrrrpadprgcagar
rggrhslgrhphrcsghgdlgrgqalyppVATVSTVDAVHKgapladivlavipswlqpf
antalgllaqlfygakpmdviamgkslavstvntfnaatpnvagmkyysyanhmawadpv
qhllmaptypitwagglyyglggandgvvplesqkwgtykgeasakwyatgidhl
>Protein2110 185
mideklksvyhdivsrSAAQEEFHQATREVLETLGPVVAKhpeylhariiqmlaeperqi
ifrvpwaddtgqvhinrgfriefnsapglshrvqqrlgaiqgrpalspvgqpghrqvsrl
ragvqervdraadrwrqgrfrlrpqgplgrrgdallselhdravspVALSGLTVAEYFRd
gdgag
>Protein2111 32
kVVSDTAVAVNQGGKrkgavcaylecwhldie
>Protein2112 63
yhvpcevdpkaplgtvarlakDYNPPTGGHCIKPFNEHGWTSEEGRWHEEIVAAAKKKKn
fky
>Protein2113 152
mnkicpdiataiadirdgctvlvsgfggaghptdlihalidqgardltivnnnagngeng
laallkagrvrkiicsfpktanshvfdslyaakEIELELVPQGTLAERlrcagaglggff
tptgvgtpiaqgkrtevingreflfetplpae
>Protein2114 14
rHTVEVLDTPANRg
>Protein2115 49
mvddeellelvelevrELLSEYEFPGDDAPVVRvsalkalegdaawqdk
>Protein2116 48
eyyvaeiqpgkVLYEINGVPEELAReaftlaaaklplrctfvtrgfgv
>Protein2117 90
gwfwlgfydenavnsagiptplvrPALVETAPPAGTVADRyyglpttgywalrvennaar
pgvqgfyggafphrasracfkgnygttpcd
>Protein2118 16
mkQFGYTSPMQVPRlt
>Protein2119 50
nvdgltkkqageafdavieaitkglkkgdrVQIPGFGSFSVGKraarkgr
>Protein2120 133
msdtpfesdsldpsrapsrddssdsewsddprsdpstqripavgtpetgewtdydsgltr
edhalidalrpgtallivqrganagarflldqgevssgrGPESDIFLDDVTVSRkhavfs
rdeehfsvrdvgs
>Protein2121 103
msndltfrNDGIAGLEHNFLTGKledlvqwtrtrsswpatfglaccalemmatggshydm
arygmevfrasprQADIMIVAGRvsqkmapvlrqiydqmmnpk
>Protein2122 55
mqsqsscaravpnepcpsrcskeyppcgtkLGASTQAPRarhhaqspraglswsq
>Protein2123 31
kelrrVVEPMITLAKeatvanrrlafdrlrd
>Protein2124 13
IDVVDQLKikslv
>Protein2125 33
sgtaravlnnlvkgvsegferkLQLVGVGYKaa
>Protein2126 34
klaealdsyiptperAVDGTFLMPVEDVFSISGR
>Protein2127 108
aevnfsagqtiravtssltanigvsaltdvayktalkNTGGSDAIPAISADVASKaneai
rkslapelesitiaptlvgsaadlaniqsgdggeyalklaalaklsag
>Protein2128 35
mvntlerFVGLDVPFLLAERtqrvktlqeimprad
>Protein2129 114
mslaistkAAPIPVNRdirigsgggtietvglnnaleiagkiegvleiagkiegvggltk
tgegvltlsgvtnaytgattvqqgqlvlnslkVGLLVAERakaagvtkvafdrs
>Protein2130 142
asfvegkdykVLASPTINPAGQNIEVReffwygcphcfrldpfvemwlktkpadvafvrt
paslnpvwegnargyyavemmgrgyyavemmgliekvhvplfnmihenqarQPGPGAQAA
LRalaragmkigriedvtpipt
>Protein2131 33
ndlaadggqdrfrdkVGLPLATYFSGPKvrwvl
>Protein2132 20
ldasierGLADAEAGRthdi
>Protein2133 121
rsyetkegekrTVIEMEVDEVGPSLRlrlgqghqdparvrrrgrlrllrhgpagrvcrrh
rpvgdrpvgwgsgrfrwlrrpgwcrcsvrwsrpgsagwqpgwlglsaqlrraavligcfa
t
>Protein2134 98
mtiwgnhsvtqfpdlhhakvsgknayelvndqawyadtyiptvakrgaaiiearGASSAA
SAANAAVDHIRswslgtpegdwvsmavvsdgsygvpeg
>Protein2135 150
mdqaarevstrfdfrDTNSAAELGDGTITIRsmsedrlravrqvveeklvrrkvslkald
apqgfaesALLEQGEDVGLATVYRVLTQFESAGIVERhhfegghsvfeisqgehhdhivc
imcnkvlefndeiieaqqhkvaeslgftlt
>Protein2136 34
vqygipewflnrqknyvdgkSVQLFANNVDMAIR
>Protein2137 720
lpaqhefplnsqglkyrFLVQGDYRsfqtlklvnsyrvkirnkykpkirralkqarsspl
vlptidenlavfttmwgreprgnplaiaeglkewapkvravwllkqlevdeldgipdyef
vtmgsddhkqlmktakffvndvnfpnsllkregqvhlqtqhgtplkfmgmdmqaypvaan
hmnfwkllgrikfwdfdlgrikfwdfdlssnrysteilarIVEGDILAEGPSTDNGELAL
GKnlliafmlwegynyddaiilserlvkddvltsihiheyevdardtklgeeeitrdipn
lseeiladldergivrigaevdagdvlvgkvtpkgeteltpeerllraifgekarevrdt
slkvphgeqgkvidvkvfsrdehhelapgvnelvrvyvaqkrkisvgdklaarsrwatss
pgatatrassaaFAIEPLEPGFGYTLGNSLRrtllssipgaavtsiridgvlhefstipg
vkedvteiilnvkglvvssehdepvvmylrkqgagavtaadiappagveihntdlhiatl
ndkgtvemeltvergrgyvsaqqnksgdqeigripvdsiyspvlnvtykveltrveqrtd
fnslvidvetkksmaprdalasagktlvelfglarelnveaegidmgpsptdaalaadla
lpiedldltvrsynclkregihtvgssarastpwvnssvaVTVAINNLRflhkagakqff
>Protein2138 26
mlqsatkFAQQLSANRgtilivgtkr
>Protein2139 32
fcfvrpvplrsvrrFLMGWLLQHVFQVVMDLR
>Protein2140 325
mrvsaisygnwlthgsqveddaaieavhaaldagittfdtadvyagtkaetvlgealrgv
qresielftkVFWPTGPGLNQQGLSRkhimesidgslkrlgtdhidlyqahrydhctple
vtmsafadlvhqgkvaylgvsewtaeqirdakvladdlkvplvladdlkEYHNETDAVVA
DKlaaayrsgltpifccgeglevrkagthvahvvaqveaglakltpeqvrslvvayepiw
aigtgevatpddaqevcsairtklaemysgdtadgirilyggsvksgniatimagadvdg
alvggasldpsefaaicryqqhvtg
>Protein2141 38
mflprsrVLLAYGDELLTSPTDRkvglvvailtcaivw
>Protein2142 32
aferggfrVVPPATARrgafigknvvlmpsyv
>Protein2143 149
mgilvatiaalstfypeakdifdpevrrkqivrliakMPTLAAGAYRfsrgmpfvypdns
ldfsanflsmlfktaeprydanpvlakaldvlfilhadheccssctpttsktaqppqcaG
IPTLILFKggqahsrlvglhdetqlsswv
>Protein2144 87
mqkLGAVPQSIPGGEVYQSLEKgtldaaewvgpyddqklgfnkvapyyyypgwweggttt
paggkaalrwtsssmtrEGVITVEDGK
>Protein2145 33
vrITTGSGSVGASSKivlraeasltgnnnaliv
>Protein2146 42
meradlltangaiftvqgkAIAENANENVKvlvvgnpcntna
>Protein2147 19
kIAVLDYDKsqakmvqkig
>Protein2148 37
mtatdqfitwleaesknkTGPSGLGKenytwyqqnvh
>Protein2149 17
mlaqanqkSQNVLQLLR
>Protein2150 33
mafrVPTPNVSVVDLTCRlqkdasyedvkaaik
>Protein2151 37
lkkpaaerlkllrNAEGAQGQFLWAILRnsfhyaavh
>Protein2152 115
vissltaslrfdgalnvditefqtnlvpyprIHFMLSSYAPIISAEKayheqlsvaeitn
safepasmmakcdprhgkymaccprhgkymacclmyrgdvvpkTLTAQDIVEVVR
>Protein2153 19
acgkesknfikAFFFDLQK
>Protein2154 556
maeeydepngvpidailfggrrkTTVPLVYETRdwnhgvfvgatlssettaaatgavgvv
rrdpmamlpfigyhagdymqhwinigklhaaldqhrqagrrvqapedDANVDGQINSSND
Kiylyggmrmggrnyygldlsglkqnttpkmlfsiiggqstgayanlgqtwsqpvvadvk
ingtvttvlvfgggydecyedkvacsstqqghqlyivdavtgdliwwassldsatkstpt
mtvpsmtysmpsqpkvmdinsdgladtiyigdlggqvfradidnknkakadlvkrvklva
qlgtrvklvaqlgtngvasavaadnrrLASTVDTAIYELHVRdfsisdpsvpesergsyl
afaragqgmrhltalrAAGLNTIHLLPTFDIASIEEDPARqstpacdlasfppdsteqqa
cinairssdafnwgydpfhwlapegsfassaasadggkrvaefrtmvgalhqaglrVVLD
QVYNHTPTAGIAPTSVLDKmvpdyyqrldprgnvytstccqniatehrmaqkimvdavvv
wardykidgfrfdlmg
>Protein2155 33
dhkVTVFYTAPTAIRslikaadandkvhpksyd
>Protein2156 40
mglkiqwkTLGFDALLTGLRqdrwdlviashgitderaka
>Protein2157 394
vtevgdgiarISGLPNCPVNALLEFESGVRglalnldedsigavvlgeadevaegdtvrA
SGEILSVPVGDGMLGRvvnalgdpidgkgpltnvtqrrmeiqapgitgrqpvgeplqtgi
ksidslipigrgqreliigdrktgkttvaidaiinqrglgvkciyvaigqkgstvaqtve
tlrqygameytvvvaapasdpapfkylapyggcamgqhwmengehalivyddlskqaeay
rqmslllrrppgreaypgdvfylhsrlleraarvseawvekltngevkgktgsltalpvi
etqagdvsafvptnvisitdgqifletdtdgqifletdlfnagirpavnagisvsrvgga
aqtkimkklsggirialaqyrLVLDDPDLLALAR
>Protein2158 248
ttlfrsttnprwkgikrGYSAADVVRlrgsfqvehtlarrgaeklwnlvsnepyvnclga
ltggqamqqvkagikaiylsgwqvaadnneysamypdqslypvdsvpkvverinnsftra
deiqwskginpgdkgyidyhapdkgyidyhapivadaeagfggvlnayelmkamiragag
gvhfedqlasvkkcghmggkvlvptteavqkliaarLIADNAGLEGAVMVQRvqaekgpi
glnaatge
>Protein2159 53
mpesttsaddtaaeiaedrparkvrEGIVTSNGMDKTVAVSFTQQVSHRaytk
>Protein2160 61
mplihrknsdfaafigaqslhkpaeyddpnatananlaarLPYLFATCRfahylkcivrd
k
>Protein2161 37
lfrsrrTTACWWVRtarkpstlpsnispiwwspkigr
>Protein2162 44
maslqpqlkENFPQLHAGDTVRvhqrivegrneriqvfqgvvia
>Protein2163 150
evtvtlkledkkEIVAEVNKvasgafsavvadyrgltvgqltklrtkareegvyvrvirn
tlarravegtgfaclhdslvgpsiiglslsendmgaaarlfkdfakdnqkmevllkttkk
wklkSFGSIAINKLNMAGTTAYVWAHslas
>Protein2164 23
mkTPPATFLLKkaagiksgsprp
>Protein2165 112
addtdlvfvgngerIDNAVSVERyyagqtagnswidlanatvattiqfskeansnlqfsk
eansnlpandaqepdgndgttlvdltraaevrSTLQPFVSAGIGYGRndfva
>Protein2166 32
pggyfkregrLTDQETLTCRfidrpirplfpk
>Protein2167 448
NVVNFVNQLGGKvklhhmssiavagtewegvfkesmfdegqtfnhpyysskftsekivrd
esqvpyriyrpgmvvgdsqtgimdkidgpyyffkmiqrirnhvpkwlpllgitggqmpvf
pvdyvadatdyiahkegldgrafclvqnpapsvgdfmqimltaahgpdfaknfdlpdikv
pnkakelfnkfavsdlattisntlgapistltyafnkfefddkntrqalkgsgiscprle
tyadklwdywewnldsaafmsgkelnvvkgktalitgassgigltvakklgkagahvllv
gkagahvllvargvekLGDVVEEQIPSIEFGRiaaqtakqvivqkvreaeralvvdaykq
rigelllgevkkitrdgliidlgnnaegylardqmmpkenfrvkervncilysvnsegrg
aqlllsrtcpemlislfqkevpeigeei
>Protein2168 37
ifpeidydqvdasrGMDITLVTTARtdaegkalldaf
>Protein2169 186
mkIIEGNFQNADAKyailvgrfnsfvvesllqgsidtlkrhgvsddnitvvrapgawelp
lvakklaasqkfdaiialgavirggtphfdyvagecakglgvvgldagipvafgvlttds
vafgvlttdsieqaiersgtkagnkGDALANTITDDAGSYTLKvsgyagaillemtstas
ttmlcd
>Protein2170 113
mtpgqarllwrsarvldpgqriveigsfqgrSTIVLASGAPKgaevvaidphagndrgpn
eiegfaneaesdhqifnsnlaaagvaervrhvrefsdaaldevegpidllyid
>Protein2171 71
atffelgqkafegveklvelnlqvarTTMDEVSEQTKaalsakdaqellalstsmlqpsa
ekaaaysrhly
>Protein2172 535
mwrlgdparsprvvvapirallqrlgphieetrpvivgvgdtvdstqlvdelvgwgyrre
yqvehrgevavrGSIVDVFPATANSPVRidlwgdeverLTEFSVGDQRsvasiseveihp
arellvteevavraarlvsaepwgaaqwqrladgetfdgmeswlpwltdtehvlfdllda
daqvllvepkrladrgadllaeeadladslartwgtdgaslrrlhlhfdrllahtaapaw
svlatasgpdvpvleshrwptavgggealtarlgslladgyrvvvaahnagsldridgml
gdsgltlarhdagvdpegltlarpgghltvaplhegfiasearlavlaesdltgrrrthr
kpktprkasrdaqaffadlapgayvvhhhhgvaryggmvtrslpgpnntsvdrdyllley
rgadklyvpsdqidavrqytggstptlsrmggsdfartkakvrsqvaevaqelvvlyqlr
tqseghayppdtpwqteleeafeftetpdqdraiddvkadmesdrpmdrlvcgdv
>Protein2173 33
kttsskavskssrAGLQFPVGRvgrllrhahyt
>Protein2174 24
mrQWPNPSPMSAFRsmlsmratrh
>Protein2175 36
siknlkvvkvyedkNIILVSGSVPGPEKsiitiekl
>Protein2176 32
vprAEIEGDMGDSHMGLQARlmsqalrkltgt
>Protein2177 33
gkSVTGMTNSGYNSSRlgfrgvedmggglqagf
>Protein2178 32
ltgkSPSTTGAGSEGALTKgpfnallpildln
>Protein2179 99
rYLQGSHPDRlldplerdpsspggfrkitwdarwvpqdhlgsgtrpngrrdpshpghlrq
gTTDLELNQSIKqainsdavlsklllatdgpanslvvtp
>Protein2180 41
yeeefdllervwdefkslharQIIEDEELWReledrygdyf
>Protein2181 41
miprpiksnfrEGLDVLEYFIATPGARkglvdtalrtadsg
>Protein2182 43
mksyvgqikeivkINDHAVDFVLTAPFPILPERlyswmimskk
>Protein2183 194
stdeaatnapdpdqpwtliiggdrpaggagtydvinpateavvgrAPEATTDQAADAAAA
AAEAFESWSRttpelryellnrAAELIDSHAAELVPLVQAETGATMRvtkSMQVPQAAAR
frryaegakESPVTPLRPQSVPSTALAPGGVISAIANRapvgvvtaissynfpvvnmagk
vapalamgntvimk
>Protein2184 67
mgvnygagkirFPSPVPVGSRlrlgakldsledlpnngaqvtmtftfevedapkpscvae
iifryye
>Protein2185 212
rntdlapdapatleelltaakaaksadsgvsvlldqpvgktgnayftypwlsaygggifa
vkdngdydpdkvivnsadslkGAEQLAQMGKdkvlstnvgddnaegtnvgddnaegiftg
gkVYYTNSGSEANDTVVKmlwmlhrrngqpqrrkiitrvnayhgvtvatasmtgkaynae
fglplpgflhadcphywrfglegetelefsar
>Protein2186 33
drafqwhglghqperLLDPDVLQRqrqrradhq
>Protein2187 60
mvaadigkpvalstaanntakLAGDGDVVIGRlltyrnlvtegiligtvemkggfrfdtt
>Protein2188 55
gkGAIIGQFGQANDLRgglgavdhtgarhytlgyehslskrttlkavysminnqq
>Protein2189 34
pqgvfllvgpsgvgkTETALSLADLLYGGERmmv
>Protein2190 218
edsldaiydrykdvarlskhaggiglsfsrirsrgslitgtnglsngivpflkTLDSSVA
AVNQGGRrkgaacvyleswhadieefldlkdntgdaarrahnlnvanwvpdlfmerveqd
wqwslfdpkigsgrcstprwcpnwstctaktsaLDASFVAEDNTRrppvmlhrailgsfe
rfigvliehyagllppwlapvqavvmnitdhqaeasqk
>Protein2191 20
alkhgidkAVTAAVEYIKsk
>Protein2192 30
aaeqqaqieavrnglfqrGGAGFIDNSRlw
>Protein2193 43
mvklgglygtgttfagadhkSYLLTAVAPVGQGEFRasygrlk
>Protein2194 31
ifgqsgagnnwakGHYTEGAELIDSVLDVVR
>Protein2195 24
mkrDGLILEFFKilnearnvrtel
>Protein2196 70
mlarfqldtcyrrsrlrwrncstgtgsrsrPAPAVAQKVTYAADAFFDFDKAVLKPEGKA
KLDTprrsra
>Protein2197 14
WPTSPAICHNPARq
>Protein2198 34
kgfgankvavikavrEVTGLGLKeakdlvegapq
>Protein2199 20
TVGWGSTPVGSKgnrnlnts
>Protein2200 46
aqkanvadatankdvgdavqpinkMVSSTASSAGLTATAETSSRta
>Protein2201 93
flkHLLGTSHGVQGKdlghdeakpsevvwhdkapegkldllvtldfrmsttclysdivlp
tatwyekndlntsdmhpfihplstavdpawqsr
>Protein2202 267
mleaaqdrglltlhrderaggvrVEVSSEPVPQQRHQPEPEEEEMGDLPGTTGEAGRmrd
llasvgvdplprvyrhtvvyefadhvqdrinkkkrntfiytvgdvarrcrdtvpavpprh
vrsvlnalaqtgelvhpdgkpartptapfiirkdgeglldalstfylnvladrgesldds
ialsqllygdddhvqiveemvawtqherstrdtsgeprreeqaeqprqerrdgrgdgrgd
greargdgrdgrrgrdgrrdrrdrndr
>Protein2203 134
mtpllkMHTLGHGFIPEPIHAGGLRyhgmsplvshvyneglveaisipqtecfagaiqfa
raegivpqfarGILGYTEDAVVSQDFIGDKRtsifdadagimlspnfvkvvswydnetgy
snkvvdlighlstl
>Protein2204 32
kESMFDEGQTLNHPYYRskftsekivreetkv
>Protein2205 135
adanqfkptqlvktlrgtlnkndiltdengqattvfsvadnsnsnrriivtvgsdtlgkn
ptdcvdlflrgttvaldptvintsvgqenqitatvrngrGAGVVGVPITFDGGGITRtdp
tgatgtvtldkllfn
>Protein2206 165
tnvvvgsnlqvffsqavtgyggsnvritkvsdntnvpltrafytannrLLINPFGGGAGA
LQAGTQYRLTLTGGPSAIRnlagiplatttitfttlplspaptvlsttpvdgatnarhrw
tgrptsrsdptcrssstwrspgtarrrcgsrgTTLADLSLPADRR
>Protein2207 55
pyvricakikakTVFWCNLKykiqalvlltnsanvcfypfrkrihqllvntaaqv
>Protein2208 32
rrEFNVQANVGQPQVAYRetfrkkvesegkyi
>Protein2209 134
matistvgvenitqitssitskpidangvitqgliksgegtlsltadneytgntvisqgt
laisrggslgagttvtindgttlqtnqhviinkaisldsgtgiidthgkNSTVSGVISGA
GQLVKtgdgsltls
>Protein2210 74
vkqlaakdgtavnidtrliedvaahkGILQAAADDGSDLIIIGSHGRngiekFLIGSVAS
Kvvahaslpvlvvr
>Protein2211 48
mkhlskAEAEGFYAEHKergffgdlvafmtsgpviiqvlegegavlkh
>Protein2212 178
maksdkAAAIAELAEAFRgsnaavlteyrgltvkqltelrtnlrgnatyavvkntltela
akdagvtafdgqlvgptaiafvegdpveaakslrdfakanpllvikggvldgkaltaaei
tkladlesrevlsrtssparfsspsMTSTLYLGLSFWLRriwsrislgmsttadplwr
>Protein2213 33
mslintevkpfkaeafhngkFVTVTNETLKgkw
>Protein2214 54
mlahllkydtaqgsflgkigenkHTVEATEDSIIVDGKeikiyaikdakdcpwg
>Protein2215 34
vkviegtrsriqvfqgvvirrHGGGIGETFTVRk
>Protein2216 31
tdrhlpdkAIDVIDEAGAAQRilpksrqkkl
>Protein2217 170
gqnnqliggnpnlkpetadtytlgfvvepiddlavavdyydiriedtittvgaaaaldlc
antgdpflcsrinrnpatgdiwvgsrgyvsnltdnigklntsgldvnvnygfdalggrfs
tqflgnyvfeyetvplpgtnedatftcegrINPNCVGAVGTLNQIRaias
>Protein2218 90
rfttferveqaplvviksdgttqpferskieagvlsaakgrpvsaadagvlaaaveeals
tvgveastadigrlvlerLAQTDDVTYLRf
>Protein2219 75
miqafdkiqaagdisptvvaggikvallttvfglivaiilqifynyivskidgittkMEE
SSIALVETMLRnkti
>Protein2220 19
masaprLWENLYAGIKskv
>Protein2221 168
maelgeedevytrpthpytqallsavpvpdptlrgkreqivlvgdvpspanppsgcrfht
rcwkaqdrckteepqleqrpdgvgahlsachfaeprvivetvdvsgvvpderfastdvrD
TVASDDAPADLQRmidrseassgdqayapqdvtrlideqrgdhrpptv
>Protein2222 234
maddvafiladsgtkvifaenadqldklrgirastpavtrvivfdaevddndpwtlnldq
vrqlgrEYLAGDPGAIDARidgiqhdqlatiiytsgttgrpkgvrlrhsawtyegagvas
thilseddlqylwlplahvfgkvlltlplqigfptaidgridkivdnlavvkptfmgaap
rifekaygrismmmeglrpdqhddegrgwrqgeaSSPSPSPSPSPSPRseerrv
>Protein2223 34
megfnhaeavkrWVILGDEWEPDSEVLTPTSKlk
>Protein2224 37
hlekdaalerrfqkVVVDEPSVAHTIEILKglrerye
>Protein2225 28
innvniqpiygvelpgvtkSMSVWVLGR
>Protein2226 75
gnfswgtesvtkksrLLNVVYNASNNELVRtntlvknciiqidatpfkqwykqfygveia
akkvdakaeagkeee
>Protein2227 32
lkprqrlahvdhvahdhdarFVEAGVARlghd
>Protein2228 87
gsyhdvdsnelafkMAAIFGFKegcrkanpvilepmmavevetpedyagnvmgdlssrgn
vmgdlssrrVGDVLTLLESERearrlr
>Protein2229 51
geayiypcdlndlkaidalavqvladhgtidilinnagrsirrAVVESLDR
>Protein2230 118
mapafehvlrNAVAHGVEDSAARveagkpavgtitikllqqsndvtvefsddgaglsldr
irekakasgllkegdvisdaeaanlifmpgfttasqitelsgrgigmdvvrsevialg
>Protein2231 41
ksvgidksaqwvllpainntetpqagarLDSITANLLRvng
>Protein2232 102
maygpgesrfveekrhfekpislsetvyldrerciqcdrctrFADEVAGDPLITFVSRgn
tmqistfpdepfasyfsgntvqicpvgaltakpyrfkarpwd
>Protein2233 32
IQASDVLEAQFKavganpqkisfsevyqalqt
>Protein2234 31
eprMTSVGSQDTTGPMTRdelkdlaclgfsa
>Protein2235 61
lvgddlfvtnptrlqrgidsgvansilvkVNQIGTLTQTLEAVQLATRnaytsvmshrsg
e
>Protein2236 27
agerSIGSPDPGAIAIAVLSERvaeaw
>Protein2237 31
leairvvggsqnnpirFYQASSSEMFGKvrq
>Protein2238 34
gitsvsglkGGTVTQLASGIMEGSRwgikgtedl
>Protein2239 90
mtenpfnnavsqatavlnqlrerseatieqaqarfdetrdnaqsrfdetweqavarfnea
kerLAALPVELPTDLDELRakfspeelrkv
>Protein2240 24
maydvggrGDQSFNDAAAAGLDKa
>Protein2241 37
msanyhrALMAFPDEDVLLGCRmvnpaamsaferlad
>Protein2242 76
akNFSLVFDGIKadeqrgeahwiatytfsqtgntvvndirarftfrdgkiishtdsfdlw
rwssqalgfkgkllgw
>Protein2243 77
magalicegcsstapadarfcpacglplpevesqptgvlsavggdpalgtpllivtrgan
agsrFALGEGTTSIGRq
>Protein2244 30
agvdgrLFGSVTNADIAEELGKlgykvvks
>Protein2245 59
ftsfpgnskidedlwerEAASLDGNLFVNGLGSHAFKagvqmenisnsvstgeavnlyt
>Protein2246 52
MPTINQLIRkprkvahkksksknlhivtntlankrykkvaplrrgvcikvtt
>Protein2247 59
mvvirlarggskkrpffnivaadsrnrrdgrflerVGFYNPVASGQAESLRvafdrveh
>Protein2248 36
vfaqgakaeeakAAGADIVGMDDLAAMVKagdmpfd
>Protein2249 49
mylvltallalnvsaeilnafrTINNSLASSNTLLDVNSRvnysafaak
>Protein2250 52
giligqyakaalgskpakIAMLDLFPGHPVGAQRhngfmtgfglkahdaksn
>Protein2251 99
egarnftqcdslligsecgahtfpyievkNETAQVEHEASTSKidedqlfycrqrgldee
dassmivngfcrdvfdelpmefaveaqalmrlslegtvg
>Protein2252 40
LSGMTGTADTEAEEFAKiykldvivippnikmkrldhadr
>Protein2253 93
mavielvreplsakkatvkeaeaatkraaadkkkAAAATEAAVEAPKdleiddaveaapa
tevaglvdapeaaateaaelpagaaapladgsa
>Protein2254 32
afekaagtdrrhltlvhkkNVLTFAGDLWQRv
>Protein2255 73
vdfdieksskvtielkAQELPQLASSIIRatrdntagsitdsnsdtvtlnqtlvgtkitl
ttasllvsvatkd
>Protein2256 41
ppevilrnekrMLQEAVDALFDNSRrgsavrsdnnrplkpl
>Protein2257 31
pqlsgvrrrcasrAPSGAPGGKatpspiskp
>Protein2258 125
maaegnqleelvitalalernknsvgyanqtvksedlnkvvqrsalnalqgkVAGVNITQ
ASGAVGASTRivlrgessltggnnalivvdgipisnsgsaggggqgdernyvdfgnrgnd
ikped
>Protein2259 31
rTIAMGSSDGLRrgmkvnntgtaisvpvgqg
>Protein2260 41
vviaedvdgealaalvvnkvrGTFNSVAVKapgfgdrrkam
>Protein2261 25
ssglrinsakDDAAGLAISERlhhp
>Protein2262 225
iggdaikellarIDVDAEARvirqkiqekkvtdkrlikrlevleafrdsgnrpewmvldn
vpvippelrpmvqldggrfatsdlndlyrrvinrnnrlkrlltlkapeiivrnekrmlqe
avdalfdnsrrkrtvkgkgnrplksisdmlkgkqgrfrqnllgkrvdysgrsvivvgpel
kfhqmglpkkmalelfkpfkmalelfkpfimkrVSSNSSYLGFKg
>Protein2263 45
mekhsvsrLIGAPPGYVGYEEGGYLTEAVRrkpysvvlldeveka
>Protein2264 204
kilqlttkdnatvrfdtaapdangnvtvaagaevvlvnssntfqttvnppanapvvifqg
kggviatlndaaatqpsgdqshvdrVVVGSAGNDRiivqdakntqvilgtgdssvqtglg
vdtvhaglgnstivggsgdyavvklagaptnytvtvnnghaivtnqttskttdiskiqyv
qldngnalvfaknsvegqvstlyh
>Protein2265 30
tllghgqgrgrrVAGTAGAVRrtavrvnra
>Protein2266 32
esafekVLPDVNAKaikylrenyqyttamtek
>Protein2267 35
mvkgpgsgretairSIQTLGIEVIGIKdvtpvphn
>Protein2268 17
QVQCQIEFILFVQHFKf
>Protein2269 35
gtvfntlvkradqtqilkYVVHNVAHQYGKtatfm
>Protein2270 39
rvrDLTEAEVSQLRgyietnlkvegdlrreitqnikrkm
>Protein2271 37
NMTATLERLAEVTEHcrwrmtgprpgpawrhstltah
>Protein2272 119
mlvaphasaapqddartavdkaaaevatgtadkgfrntglgekegdltsvgdgfeqkhtg
gtvywsektgahvlygainekfgteggptgslgfpkTSEGVAQAPEGARvaefaaednp
>Protein2273 170
hldwertlfdaryavvswpeayggreatlwewlifeeeyyragapqrVTQNGIFLLAPTI
FEYGTQEQQDRflprmasaddlwcqgwsepnagsdlaaitskavrdeaaggwrltgqktw
ttrgafcthlfglfrtvptcsgcsapiptssgtgQLVGEVAANIRklrkp
>Protein2274 263
mlavaetwengkavrETLNADLPLFVDHFRyfagciraqegfagciraqegsaaeldatt
asyhfhepygvvgqiipwnfpllmaawklapalaagncvvmkpaeqtpvtillvmeliqd
ilpagvvnivngfgaeagaalsqstriaklaftgstavgneilkcaannlipstvelggk
spniyfedvldyeddylnkcaeglllgffnqgevctcpsrFDIVNGKlnfgniindhlsk
lskkqetveeylkqnpeadkppl
>Protein2275 31
syikFDENAAVIIKddktpkgtrifgpvare
>Protein2276 130
pqgnaigrsakadvkVLVVGNPANTNALIAQSAAAGMDPGRftamtrldhnramaqlsak
TSTPIADIAKvtiwgnhsstqtiwgnhsstqypdlshatigarWTAVGGAGAVPNRdass
qyqmllthsf
>Protein2277 58
qalaqirswqsglafqgglivslktllgvaywrdprTWQGLEYDGPVTAKwgirrlgn
>Protein2278 18
LMVTPMVKqflrkapmkw
>Protein2279 228
millpdeqiaevytnnvapnikQGASLVFAHGFNVHYNQVVPRadldvwmvapkapghtv
rntytqgggvphlvavhqdksgkardlalsyamangggkagiietnfkeetetdlfgeqv
vlcggltalvqagfetlvdagyqpesayfeclhelklilrvparaeadhrphvraghlry
alEGGDDVFVHYSNIAGEGYKNLDEGQTVEFDVAPGRkgeeaqnvrvi
>Protein2280 23
mkVILTHEVSGLGTAGDVVDVKd
>Protein2281 37
ettagvgsgfddndyleagakILMTADEVWAIAEMIR
>Protein2282 30
whigrlkgkdevankVSFGEFGLMAITSGR
>Protein2283 99
aleerldrleerlpalpaslvalqrslvcatarTAYSGVELFVDAARtvlktgsdaatta
kgqtvrAVEDTVETAKdaartasgqvrsaaedtvetatd
>Protein2284 367
ewgvandaldnarnfvatyrASDFLASLANTDGPRhlgddfemvqdafrrfaedkimpia
eeihrhngdipeeivtglaemgafglsipeeyggfasggasdyiamvvateelsrgslga
ggslitrpeilaraleaggteaqkqewmpklasaevmnavavtepdfgsdvagvkvtatq
tdggwllngvktwctygaradvlmvlartdtdrsvghrglsmfivpkergdghgfeltqe
ndsgggkmegrpidtigyrgmhsyevaienwfvpdenliggedgtrtssaartakaaast
trwpasrtavcrpqpapsascsppwsrpastpttgFAGAGAGGRrrrvgaagplghrrdr
rvagrrg
>Protein2285 43
lgkeeitrDIPNVGEEALKdldesgivrigaevnagdilvgki
>Protein2286 72
mlelahkdygslawkDLFGSGVQLATDGFPISGRmadaiagsrtllftdpeaaayflnad
gsaktlgttikn
>Protein2287 48
kgggytgptwrvvvkrsletgdandtqfkAGASVPIAFAIWDGSNIER
>Protein2288 15
rSTPVELEFSQIEKt
>Protein2289 31
yttlfrssagvkDTLLSDDLKiggrseehts
>Protein2290 145
hpnddvnyaqssndviptaihlatvaairEELLPALDTLAGDLAAKasefadvvksgrTH
LMDATPVTLGQEFGGFASQIRhgqarasqirhgqarlervlpeleelalggtatgtgina
pdgfaarHHNAYVVNLGNLIKdtdl
>Protein2291 103
msfpasaatanagvygiapqsagwcpkgpgllktnkVTEVWYVNHTTGKqgrdggdlask
vvtvattsfgsqcgEELPVLFLRlrdavlrkgvrllhiaspea
>Protein2292 15
magrTAVWVTERaiq
>Protein2293 20
ELEVIYGKvqkfsliifwkt
>Protein2294 21
lrVALTGLTIAESFRdegkdv
>Protein2295 32
agptcrWQWVPAGSWLPYPKgsgsaarrqrtr
>Protein2296 42
mdieevahktpekivkVFINPLVGLTDAQGLELAKgmgmlea
>Protein2297 21
mdnsygkkVLASLNAIQFVKd
>Protein2298 89
tpsydpwdqrlclvpdsdffkairSGAAEVVTDHIDTFTETGIALASGRelpadvivtat
glelvtlgevdfvvdgepvdfadtwtykg
>Protein2299 35
gpkhlnikltrakLESLVDELIGRtiepcriavkd
>Protein2300 62
fveifpgtdglihishlakerverVTDVVSEGDEVLVRvidvdkagkirlsrkealdasm
df
>Protein2301 349
avrhgpvprrvnqrrgrswchqrgggggvfwrhhlicgqpqirgkgskpgrcpaptglqr
ggrrgigggnqrqalrvhheatgtggaahdggglhwgvwargdgdagcgggalrqrhdaa
hrchnsgdaggddqrggdaadpracpllagadgcgdrgghrlaaclthsgqlagvapqav
vgvnrnfagvrifhlgrgvlgflgvgpaghpatistldrrraapqaweatrwrrrtrsvs
piedsesvlgplidslirvirsddtwlelsgaplpvedvrrwairpdcgavvvfcgttrd
hagdrVGVTELHYEAYEAHVVPRlealvaeariawpairavaalhrtgk
>Protein2302 33
digqrSLLDLLDTENELYQARralanaeydlrl
>Protein2303 16
vrksyvrHTSHDFVKr
>Protein2304 33
akkvvgyiklqvkAGQANPSPPVGPALGQRgln
>Protein2305 23
mpppvrpvekplrIPLQDVYKig
>Protein2306 33
tvrkitvetgvlprTHGSALFTRgetqalvttt
>Protein2307 24
qvlrtpastrEVEIPAEYSTISSK
>Protein2308 26
qatkEAGEIAGLNVLRivneptaaal
>Protein2309 31
GQEFPAYDGRAIQGIGLAYATSNRggchlrg
>Protein2310 27
mavssvstehekrQVGVLQLIAAYRnr
>Protein2311 23
malrLAGELLDAAEGKgaavkkr
>Protein2312 123
lratsdgraqgvvlearvdkgrgpistvlveagtlnrGDIVVANEYSGKvrgiiddkgva
ldtvgpstpvellgldgvpsagdrfnvvenekaarqlishrretrrrkesvrtgpsiqdf
iqr
>Protein2313 27
yrisrSSGGITPLLRrdhrvlptvsrs
>Protein2314 51
dgpskkdfrggrGAAQNIIPSSTGAAKavglcipevagkltgmafrvptpd
>Protein2315 20
rnkILFENLTPLFPTSRlil
>Protein2316 32
fkqfklrstpkTGGDVTYLFFDELKiladtfd
>Protein2317 24
kpgeggqlpghkVYPWIANTRhst
>Protein2318 32
lenvirDAVTYTEHARrkTVTAMDVVYALKrh
>Protein2319 52
avkanyprENLDKHVRKTNERTYHPKQVLLSLLeyleqlhllhkkelhdilf
>Protein2320 32
ystslaynaakTENGPTLIADLFDTAKfpgkr
>Protein2321 27
mnikrLIEIGSYRglrhrrnlparekk
>Protein2322 35
sywlsnwlsyrLSYWLSYWLWLLWLSYWLLPLRqw
>Protein2323 33
madrpglrELLEAGVHFGHQTRrwnpkmrrfih
>Protein2324 109
gfdfeapliedarrnqekfpkagrrctfdvgdasqlklpkarYLLFLANPFGERvleqfi
snnldilastrsyiamvndhgiqnvmatsgvslvhrnptyncsllsvgd
>Protein2325 45
tsavnavakvdeikVASTTPSNQATAEAANKkvadfnkavseakt
>Protein2326 52
msclkiakkYADSDDEVFRarciilkeeraelvkqhimvlwadfftadhrke
>Protein2327 26
agnipyslawdatrTQLTVVIPKvka
>Protein2328 28
mvkLGGGLVISNHNTNVPGASAGKtsdy
>Protein2329 48
srsdtidgvvivtpdihrdarGLFIETYRrswfpgqremiqgnrgdrq
>Protein2330 77
mpagpaiedplikpylekYAGQEMTTGDQAKafaehyikvhmdkssggrtyedvsgefik
lskdanadqtkvaelga
>Protein2331 48
igilaavalpayqdytirakNSEVILAASGCRtsitetiqsssvslpg
>Protein2332 74
mcidvekAYHAEIVTSKgtmfvqllpkrapktvnnfvflaryhyqlrvprplpllrrhhl
ppdhqgVVVSQLHR
>Protein2333 154
mkgagvrtfkhrAGMPVLGIVGKmmntrfnggclplldswirkvdaekaqggkyysnytw
hgdqdpshpfwngtqncdvdlsdmrfcdvdlsdmrfsklntswgknfvenkmpeahwkle
siergarSAESPFEVAATALLPDEIARllaplde
>Protein2334 275
mpkkeallltrelaklerylygirDLESLPDAVFILDTKkediavteanklglpivavvd
tncdpdiisyvipgnddairsgalmsrvisdavnegrqirnkrghgepkdaggapeapkp
vertpeeqaahqaaqdqarneaaaqaaererrlneplespakdagaakasedqssetvae
papveeaevkaapeaspadvaavaaedptspqwlpktrrLGLTQADATVGKALAAGAPGV
TPTAGGAAVAAELGKltsatfdafgaatgdaiyag
>Protein2335 28
lrktslrrcarPALSASTMASPPRsira
>Protein2336 45
mqeqtewhrvvfygklaeiageylkkgskVYVEGSLHTRkwqdkq
>Protein2337 22
rgrgqhrpgalhrPGAGGGHGR
>Protein2338 14
gkSNPFINAVYRhi
>Protein2339 21
WFHLQSDHQSSGRSRPVIlpg
>Protein2340 99
rpfppgqhgrrriqekEYLTQLQEKqkarftygvmekqfsptaswrsssvattkrrppap
arLVAESIASQLEKrvmfrramkravqntmragakgikv
>Protein2341 33
akfaaavkkVAEVGIPMIFCSFNPAVLKaglev
>Protein2342 95
mpdpntanidpffeettviltcdvveptdgkaydrdprsiakraeaylkASGSGDTAYFG
PEPEFFIFDGVRwstepnntfydieeyeapwntga
>Protein2343 72
miepvgftsfsealrcgaeifhslksvlkSQGLNTAVGDEGGFAPNLRsneeaitcimta
idkagfkagdnv
>Protein2344 77
asvridknqnfklvvsprVAVVGTFGKdrnhnvravkteiimfvllirqvseVGIGPGSI
CTTRvvtgvgvpqitai
>Protein2345 33
msaedvykALLEQGEDVGLATVYRvltqfeaag
>Protein2346 49
gttikltqkagvdgrLFGSVTNADIAEDLVKngykvvksqirmpngpik
>Protein2347 62
mgipsddwtfaeladwaqkgtnadtfgyycadrGYLAFSGAPYLRqwgveqvdaegkkst
vl
>Protein2348 32
vgkegvitvedgkSLANELDVVEGMQFDRgyl
>Protein2349 172
inlkkgesinlskrepnlrkirvglgwdkkagsgadfdldvsvftcqlnstrepkllsde
yfvfynnkVSPDGAVTHSGDNRtgdaagddesvivdlskinpqaqeisfvvtihdadtrN
QNFGQIQNAYIRlydndkmvadydldemfsketavqfgsffkldaewlfkav
>Protein2350 101
gistssfaqirfgakTGLNFSNMSAKsdlgnadeiyktkigfhigvtaevplsanlyfep
allfstkgfkidetlakgstnlnylelplnllykfdvgslk
>Protein2351 141
meeevlkdrtaeihaqvpvtvatfllnekraaitalearsgvrIIILPNPHLDTPHYEVS
RvrddqmeddheppasfqqvenfrpvfqqvenfrpvhednglynreekpavrrqeaavkI
DMSEYMEKhavsrligappgy
>Protein2352 28
phvleflekfrIGNVTASDAIKmetefe
>Protein2353 66
afasldiniegttkDVVAPSFAAAIGNAGNTSAIRVVNADVVNLTTKatgnvtldaalql
ddkdan
>Protein2354 31
akSIGSTNPYNVVRatlnglmatnapsviaa
>Protein2355 46
mtearyrgqkVIAIAPDYAENVKfadewvtcapgqdgalamamghv
>Protein2356 36
drQGNALSWATSGGAGFRgsrkstpfaaqvaaekag
>Protein2357 94
alsneeilnavaekTVMELVELIKafeekfgvsaaavaagpavagpaavveeqtefnvil
tsfgankvnvikaireitglglkeakdlvegapq
>Protein2358 52
fnntiititdrQGNALSWATSGGAGFKgsrkstpfaaqvaaeaagkvalecg
>Protein2359 55
mhevqkhliltehgylgyavitnkkfwdglpadirkQLEDAMEQATRyanqiakq
>Protein2360 173
gvislvtkrgtnewkGGVYAIFTPEFLRadakdryypetgawnatthynttagnnpanwt
dgklydlnrentsenqtygfyvagpiikdrlfiyanaersetdsessringnltgknaag
vpaisasnlaqawgvynytyprwtakldwninddhileftgvqdnskseaayy
>Protein2361 47
QCSLIALHQKRHVRSLIRHHGQNLYSALLPTMVKYSLPQsfhrqhlm
>Protein2362 43
dfrGVNPNAFDGRgnyalgikeqiifpeieydkvdkvrgmdii
>Protein2363 47
lalqedhfgrwknrEAITENLLPIIGRiyrerniivqvysrslvnrs
>Protein2364 49
wqdkttgqdrysteikASVMQLIDGRsagsnqpasggdygnndysyggg
>Protein2365 49
lgpeeitrDIPNLSEEILADLDERgiirvgaevepgdvlvgkvtpkget
>Protein2366 91
lrhdvpvagtpqytvnawrkddagtfvfannlfhtfvsgaaarqyefewtrSTGVNTNDG
SFRmtrlnptvvtktnsnldndtlqigrahv
>Protein2367 51
ypnackdeqgrlrVGAAVGTGADTTARvsalveagvdvlvvdtahghsqgv
>Protein2368 327
mekFINEEELTPEEIRsalrYATLHHGVVPVLNGTAFKnkgvqplldavcfympspldlp
pvdgtdrkgepitrapeddapfsalafkimtadhvgkltyfrvysgkitkgdqvlntrsg
nkermgrllemhakdqieqdwvgpgdivaaigmkdtrtgdtlcapsdfiqleslefpdpv
ihvavepktkadqdkmsktkadqdkmskIGLGHDARrsvattdvefyrwtqwvftqifes
wfdteadvarpiaellaafesgerptpdgrawnelaegerraiiddhrlvysaempvnwc
pglgtvlaneevtaegrsdignypvfr
>Protein2369 69
llrqakatvvaaalahgvipahnvtldlkNQYQTYSDASRarngfgflrmwsiyptqiqa
ildamtpdy
>Protein2370 28
qtrehillarQVGVPYIIVFLNKmrhgg
>Protein2371 101
tlkikyinvskddlrktlkrykgtawdqspifkQIYEEEFGKlggapygclvgdyyfdqt
epdvamlgeiakiasaahapfisavsptvlqmnswqelsnp
>Protein2372 43
vdtlsdkantetwanqlqtvlntaadpsqrFLVEVLEDAEQHR
>Protein2373 96
vrsgsttdwrpahihfslsgdgwaqrLITQMYFEGDPLIATCPIVQTVPSEEQVRGLIAL
QDPSAFVTLDSRayrfdvvlrgrratwfenriqgak
>Protein2374 44
ishshrrtkrrwnpniqrvkALVGDAGVTPKrlnvctsclkagk
>Protein2375 33
lavnasnkiaavdlktgkLAALVDVAKiphpgr
>Protein2376 178
mktavgtlksdlqqfrelesfaafgsdldavskaqlergyrltellkQGVGEPMPVQEQV
VVLYAGTRGHLDGVPVESVQRFAEELLEYFRarhsdllddikssgkilddikssgkiade
svleagikrEAVESQDFEQAGRmrdrekelleakenteaelrasgedlfdevdeesia
>Protein2377 44
algeiekVSNDLADLIQNISQAARqqsaaatnisatmnviqeit
>Protein2378 71
itkaqatdalnavldsiaaelkgdgkvtligfgtfsvskrdarsgrNPQTGQTITIDAKk
vvkfkpgkigr
>Protein2379 24
ttqpvrLSGWLLGDPRrsarcwty
>Protein2380 48
kadeanpggwddieedifsddflltrplleairAEDPVVLLIDEVDRv
>Protein2381 70
maelaailtaeqgkTLPDAEGDVFRglevvehaasignlqlgelannvangvdtytilqp
lgvcagitpf
>Protein2382 163
alvvdayklrvgellsgevkkitrDGIIVDLGNNAEGYLAReqmmtkesfrvkervnsil
yavnaegrgaqlllsrtcpemlislfhkevpeigeeiieikgaardpgirakiavktndh
ridpvktndhridpvgacvgmrgtrAVGGTSTFGATYSHRyvr
>Protein2383 46
ygalhrdggpkITTSSIGIRHNFwlagvsqlplkdqaanlrvggff
>Protein2384 22
mlrMEQQLDTLSPVTRkrymhn
>Protein2385 32
meikVVSETIGTHEYESKvlapafeaitgikv
>Protein2386 57
mlklqslprdaspvrlrnrcgltgrphgffrkfglgrnklrEAVMQGDVPGVVKasw
>Protein2387 192
eiiaaanaftvkkfgpdrVVGFSPIPAMSMVSYAAGSRylsliggvplsfydwycdlpps
spqvwgeqtdvpesadwynatylmvwgsnvpqtrtpdahfytevrykgtktvavssdyge
mvkfgdiwlapkqgtdaalamamghvilkefhlksqsqyfkdyksqsqyfkdyvkVASID
PENLLKdsdndg
>Protein2388 32
fgrVPEFSGLKfwykkykagrslttisdffaq
>Protein2389 60
mskkpvrVAVTGAAGQIGYALLFRiqigyallfriasgemlgkHSLIYYFKytgwyathy
>Protein2390 19
SVLDASQGPAKgqvehrsg
>Protein2391 30
lpiwrQVGAGYGRglrlrrgkdrpcrhdgr
>Protein2392 47
mqsfchtaaypklvdvkthrELPSFISTRggvslrpgdgvihswlnr
>Protein2393 47
hqqdraerVPSMLTVEEPMALAEAIAQHSRpdtlvvvdcltlwltnl
>Protein2394 34
mqralaqaregrIYILEEMFKaiekpraelsrfa
>Protein2395 14
PLQPLDDITNPDLR
>Protein2396 32
GASGALDRgrgavrpgrpraavvlghhglrcr
>Protein2397 154
mgphekLLLGWLDYKlvrhgepadvklgiankdalnlpqaiavllppkahvevynkpfag
syewwsgsgddlqntmsrpvdltgastaslnmmmwahriaehddvgrdrgrlrlplrggl
hrlrrdlevLGLVVAELVRshdlrarpeqikahi
>Protein2398 43
mvyskAELLALADVLRknphvliatddmyehiiwtaekfeniv
>Protein2399 307
tligatlaantasafclfncdytktkYPVVLAPGVLGFDKlvgfvdywygipsamrdgga
kvyptsasafnssevrgeqllsqvqnilaisgaqkvnlmghshggfsvryvataiptkva
sltlihspakgspvadlvngivpagtaqsflgsvsdavmgiigflagnnrpedslaalas
lttsgaaafnaahpngvpttacgegaytangiknyswsgtssftnvvdpldyffgitgla
gteandglvgecsshfgkvirddyphnhadainhthnhadainhtfgvrALVEYDETLKt
slrqagf
>Protein2400 32
aspgphknrECVPLIILLRnrlkyaltsredr
>Protein2401 53
dtklgpeeisrdipnlsddilrdlddrgiirVGAEVGPGDVLVGKvtpkgete
>Protein2402 32
GAPGGGGGRrdahrrrlrrgagqraplgqpgd
>Protein2403 36
msvdlssrgtstrVTIPAIPVDVFKatlkgpvhlak
>Protein2404 212
idatdkvlgrVASEVALRlrgkhkaiytphvdtgdfiviinaaqlrvtgakpldkvyysh
sgypggisainfrdmqakhpgralekavkgmlpkgplgyamikklplgyamikklkLGGG
LVGEVMQKMGAVPQSIPGGEVYQSLEKgtldaaewvgpyddqklgfnkvapyyyypgwwe
ggtttpaggkaalrwtsssmtrEGVITVEDGK
>Protein2405 33
elvviarSGEIVIQDEHGRererhkvpygailt
>Protein2406 31
asnktaegrakNRRVEIEVVGTRANKspdcf
>Protein2407 88
msketfkrdkphvnigtighvdhgkttltaaitevlskrglatakkyddidgapeekerG
ITINTAHVEYQTDTRhyahvdcpghady
>Protein2408 46
yypgwweggpevdffindkALAGLSAENRaiveaaaamtnsdmlak
>Protein2409 52
mtvagisrtrrTGMPGPEGSMVRafhgelhqrvyqlgmdilgtdalmltpid
>Protein2410 27
ksskehplelvkSLINTIIHDTDVPQR
>Protein2411 178
mlrVNEVNEQGGVNGRklnllvedsgydpkkavlaaqklvnqnkifmmvghlgtaqnlaa
mpvqfeknvinffpvtaaremyepfhklkyafaatyydqmkaatpklvkekkaqkvcsmy
qddefglevqrgaedglkaigmtmvekttfkrgatdfssqmsklkaaecdmvvlgtii
>Protein2412 106
mdasapigtstitsaaarqqfvgltggfgtvvaghlqttgldftvagsalggstglgvah
tgtglqasatnhlisalaggrHDNAVAYISPSFGGVTVAYNHARls
>Protein2413 13
TVVVQYPRpgagi
>Protein2414 32
qhdkiarSTHGVNCTGSCSWKiyvknglitwe
>Protein2415 21
mrQTVAVGVIKevtkgawvdp
>Protein2416 65
leiagkiegvggltktgegvltlsgvtnaytgattvqqgqlvlnslkGIGSSALVLAGGN
VKfle
>Protein2417 33
ggiipkEFIPAVEKgireamnrgvlagypllda
>Protein2418 51
npeataellvdgwlhtgdlaylldgelvvcgrikdviivggrNIYPQDIER
>Protein2419 439
mltlnrGGPVIWLSEDDATRagivdndwtragivdndwvelfningaitaravvsqrvnp
gmvlmyhaqekHQTPYFQDYARrftdmpmlvrlvkkdglwvaerqirasdlpdnlgatnn
pewktvaidetnnqlvlpngsigtrwgekgkwnleekalsgentklrlslkghpqqevva
vgfpyfgnvphehfvhtshgdivprdipairltdkageemlvatvydlflanygvdqgis
klnvaldydddvpytpawqekitgipawqekitgipraqviqlarIYPAFGNLVPRdias
rqaknvcdegrgvgpvvgdfrrgvyldfseaiarlgkdaveakygnlfdmyaritgenpy
evpmriypavhytmgglwvdydlqstiwvdydlqstipglfvtgeanfsdhganrVPVFF
SLVNPTEKgvtlknteplt
>Protein2420 38
dalpicryrnkcyvylkTEWLCESDYRiyklkgrseeh
>Protein2421 83
addaqpfsglafkIMNDPFVGSLTFTRiysgklakgdammnatkqrrervgrmmmmhaie
reeiseafagdiialgglkettt
>Protein2422 83
mtsrSIDTFAEGFLLTRdsmewfrgqylpdserwhdpaasplyadvtgvapalvftggfd
plrdegrayaaklaeagvpvvdr
>Protein2423 35
slhdalpiserDAIVLAYFGGRtyrevaeqlsipe
>Protein2424 112
mlaitgalkgagrggdcalitdgrfsggtwgfcighvapealdggpiglvadgdrilidv
hefkldllvddaelekrrQAYTAPEPVYTRgvlakfarLVQGAETGAITNPR
>Protein2425 129
dvkpgyarnflfrrglatawtagaqkqidaiakgraaraiktldeaksikgnleskAVTV
AAHAGAGGRlfgavspadvaaavkaaggpdldrrkieiptpikavgahtalvrlhpevsa
svkldvvag
>Protein2426 31
arksdqvvrGSVVLPAGTGKsvrvavfaqge
>Protein2427 48
gfrGQASDIAIHAQEILKirsrlnecmakhtgqplervekdtdrdnfm
>Protein2428 30
mvvverdypnvykrFIALGPLMNKvgnggk
>Protein2429 52
mvpgyhngvvntlrlwrarATNAFDLHIFNAGDYAEAVRaqtfaeniskvly
>Protein2430 22
SLDTGEGDELEIINLKevrvdd
>Protein2431 132
mlnykIGGFDVSGDYERvtfrkgaasgaaavhddlyvatlgasydfgvakiaalydkLVT
SPNTSAVNEQDIQSWFVSGSAPIGKfmlkatygqtkdknldenkssklglgvdynlskrt
klytgytqdrks
>Protein2432 32
nlrkafaeaekNAPAIIFIDEIDSIAPKrekt
>Protein2433 416
mftivkkeflfgrHQVVLETGRiarqantvlvtmggvtvlvavvaaksaksgqdffpltv
nyqektyaagripggyfkregraseketltsrlidrpirplfpegyynevqvtitvvstd
kesdpdiaamlgasaalsiagipfngpiagarvayiegeyvlnptykelatsdldlvvag
tdkavlmveseakelsedqmlgavlfghdemqvaveaikafaaevnpsasiwtapqtnqp
lkdglkaafaqaiseaytisekqsryarlgeikkealaqfalegaavsaddvetafedlk
yrtvrdnilntsirrdnilntsiridgraldtvraldvqigvlprvhgsalftrTASELQ
ELSARhtwghfsqlapsnpseiavidrgegcyvwdangkryldglaglytvnaghg
>Protein2434 118
keqrlrrarqtririakqgiarltvnrTNLHIYATVISGDGSKVLASASTNEADVRnalt
gsagkggnaaaaqavgkriaekakaagvekvafdragfayhgrvkaladaareaglqf
>Protein2435 71
rdtklgaeeitrDIPNLSEQQLSRmddsgiifvgaevepgdtlvgkvtpkgettltpeek
llraifgekas
>Protein2436 30
mepferGYGHTLGNALRrvllssmpgtapt
>Protein2437 37
rvinrnnrlkrLLELNAPEIIIRnerrmlqeavdalf
>Protein2438 112
spltdestfgitakGYGTSLATSKtiepgeavgvigaqsigepgtqltmrtfhtggvasa
ggditgglprvvehhrwsaprgrvvrgshpeeqgVTLINAAAVPGSLDGLAR
>Protein2439 32
rvtkvvkggrILGFAALTVVGDGDGRigmgng
>Protein2440 199
mrhgrrrawrpsrsprdrppsarsaprplrrsprrcgaseesstpisllrrtsrkvevpv
sedpkaeavegleevpvqlgrqrptltrfapenpkpieitdpveitvdgrTMTVQNGDLL
IDAVERhgvyiprfcyhprmepvsattrawsrwvcavcawwrsraraarrccpavcsgDA
EAPIFSVADLGIVGDVHKv
>Protein2441 48
randairvdggqvrakVIGEGGNLGLSQLGRieaalngvrvntdaidn
>Protein2442 41
idqalakpigtedkQVVDGAVFGGGSRlgfrgvedlgngyk
>Protein2443 150
mqlggtpaqlfdqardgivdivwaiptyaagrftkAEVFELPFMTITSKgssqalwaytq
knaldefrgtkllfmhvadghlfhftdknvkslddlkglkiraatrissrmitalgatpv
qmplpqvpeslskgvidgamvpwegapsvk
>Protein2444 34
agkvksiagnpkDSGFSLGAVVPVGAARliagya
>Protein2445 41
ggvkrISSLVYEETRhvlrgflehvirdsvtytehakrkti
>Protein2446 138
mvsraadvrDLAALEGAVAEGLDRfgrldivvanagvmatslftelseqawdeivgtnlt
gvwktvraaapaimagerggsvvitssiaglkgmwvsapyvaskhgvtglmktmalelsp
nnirvnsihpssvrtpmi
>Protein2447 46
mvffviggseallirAQLAAPGQKllsadlynqvftmhgitmiflf
>Protein2448 103
mdskgyepvsrTMVDEAAANATTDLSLAKtaaegaktaviaakttastaaqvsadaaqna
nvaadaaqnanvadvaantavkSGVTAGTSATTFSPAKdcfag
>Protein2449 29
mdvdasketpakfnirGIPTLMIFKngnl
>Protein2450 36
tlvfssgqailaakAGATYLSPFVGRvddinwdgma
>Protein2451 58
rgftlkWYAALALDReilsglwlslqialltacsavllgtlaafalvkykrfagrtlf
>Protein2452 87
mepvrlvegtavpldrSDVDTDQIIPSDWLKrvertgfekglfsewrddpdfvlnreeha
ganvliagtnfgtgssrehavwaiqqy
>Protein2453 26
mrVYSGALDAGSYVLNTRsgnkeris
>Protein2454 29
mvhlsrGEAEAFYAVHKarpffndlvkfm
>Protein2455 54
maivnqtvpralrrlgydpaeidaivayiaeerTAVGAPSLRaehvdvfacamg
>Protein2456 32
aaeaeakAGPIDILVNNAGITRdkmfarmela
>Protein2457 55
mgaftftadlaqdtisktatngrAGDGDTNLLLEAKyalskrtfvygvyvmdgkg
>Protein2458 88
skAAAPAAPAEVAAPAEAKgrgaarparggkakavntrtaegrteydealflavkdhggp
vgagaliakVGGTSLQARaglarlietg
>Protein2459 79
ytplfsyfeeeaeahgafrVLAGDFVDTTDGTGIVHIAPGHGEDDQRlgteaglemispv
dekgrytsevtdwaginvl
>Protein2460 32
nidfkhgldravrkapgrTSFEDITLERvysg
>Protein2461 17
vlkFQNDEVSRnmevls
>Protein2462 32
vfkaiglseeeaqakFGFLLDALKygapphgg
>Protein2463 32
erMAGALVNLAGDPLRatemlekvlmldkhrd
>Protein2464 203
lggglkasfvleqginvengantaanpfqrNAWLGLQGGFGRvqmgrtlspsfygvaawe
ltgaanytavgnqfgwggnatrhdsmfqytfatgafsstlgyvfkpdnggnakydlnaiy
qngpivasvvygktngakasygktngakaswgaggsydfgsfkHLVSEEDLAASRggggr
krvkdtsttdgpkagdgaidapt
>Protein2465 56
TGPSGSGKsslllcmmglvrpdegevevaghrissdrrsgaarmrreqigavfqdd
>Protein2466 306
mlaqlgtkyewvdehtltlhtpeitgqiseeysginrIPILFMGPLLNRigeaevplvgg
ctigprpvdyhveglramgaeidisphrfrattdrlvgirhrlpypsvgatenlilaavt
argttvienaamepevvdlvlflqkmganiavdidrhimiqvdidrhimiqgvdrlggat
hrviedrieiasyaaaavatggdvevlgaqqehlltflnalrrvggnfevhdrgirfwae
gpltahhletdvhpgfmtdwqqpfvvlltqadgpsvvhetvyenrSEFGPLPDQSMHEKt
svsdli
>Protein2467 341
ltlgtakgqdylssyinavaavgsyydgwdtklftartkrdyaaftvpvgaftfalaqhe
sadsvvfgtgtagsssvtngtpaggssagvttlsatyaagplvangqyaiykssqaanna
kdttrLSANYDLGMVKLGGGLVVTNHDNGGVASQGPKttdyligakipmgassfglsfas
rtqadilaasssytgtgyssssytgtgysleygyamskrTVFLPTVGKrggaiieargls
saasaanaaidhihdwvlgtngkwvtmgipsdgsygipegiivatvflkalsmvylslvt
mafihvFLQTLFNLKvegqpdshvicrsvqrdvvrdlpthv
>Protein2468 32
llelvelelrELLDSYNFPGDETPIVRgsalv
>Protein2469 41
dvasqavvtalsqlkpnkDLADFVDAIEDKlllvnhqlrrh
>Protein2470 24
mtearyrgqkVIAVAPDYAENVKf
>Protein2471 178
mprkgpatrrELSPDPVYDSLLVTQFVNKvlrqgkrslaekivydaltmieektgsepvg
tlkraidnvkpalevrsrrvggatyqvpvevsprrsntlairwagrtrwrsaglsatpas
agsarwpnaIGFYNPVASGNAESLRvsvdrlaywqsngaqmsptvarlvkqhaaqqaa
>Protein2472 32
assgatdlaeavrtavinkrAGGTGLISGRka
>Protein2473 36
marnvrGEVVSSTFDEPAQRhvqvaemviekakrlv
>Protein2474 100
mteqgtfiingaervvvsqlhrSPGIFFAYDQIKssysarvipyrgswlefeidnkgilv
akidrkkkfpatlllkalkvglnedvlrlfytsskvkiyg
>Protein2475 76
mnnnftpaggsakAFILGLNNQPLAKalgsveildstgavikagslgadglfflnvitvp
ntsssgaaqitirawd
>Protein2476 377
msvgttstsrgverFEITVEDSSKlqtinstnnalrevtivngatsnsssayntvvansg
nltvngkvtasdttlvgvdagssathdnfgfhdvrlidgsamtgslaftatitgdsltky
vnltdtassptadvagtgnvnfnvrganfaysgganndtmsvtmdagltastsltgqsdf
tivldggagndvittdiggnetaawlidqaqnsnitinagegndtvtttgagrviittag
gndtvytdnsgnkttvwlvnatnttandlstaaatstflyggkltvslsgaggtglggav
tsgvadsaatnftngwevvvdiptgtnyqvtqfhlnqaiknainndtaiknainndtvls
kEQFFPGLPYRtgpyap
>Protein2477 33
vvvgdgagrvgfgrgkarEVPVAIQKamekeat
>Protein2478 30
wapivraspparpkrSSVAGDDPARpasws
>Protein2479 51
mlggqitdrpepqvgdftlpaprIAPPAALSAMFTDSPLDRlnhamgksya
>Protein2480 32
mdrervslslkATQEDPWQHFARthaigqvvp
>Protein2481 30
GLVPMVVEQSARgerafdifsrllkervif
>Protein2482 31
ianfedrFVIPTTHRevvedaydlrggcgft
>Protein2483 235
LLLQAMQGHASLTRddalkieaknfakAAVTPQATALVGLFMADQAVKkaskkheskatk
eikqaavlgagimgggiayqaamgggiayqaaskgtpiimkdirtealdlgmgeaskllg
kmvergrITNNNGTIDTTSRnvsltgdvsgvgqlvksgsgklsmsgnntfesgvrikegt
levaadinlgksgsevlidgatlgitgsttltrgitltekggtvsvaaggeatln
>Protein2484 34
anwdesrdkfvkvypheykrALTELAAQQQKeva
>Protein2485 31
makktagindfadlagkNVVTTAGTTSERll
>Protein2486 38
mtvtvttkTPWPSFPNFLWNDGRlgivgqaqlddakgc
>Protein2487 30
mkplveagrVFIAQPPLYSTKvgketvylk
>Protein2488 57
dlqqsvtyinsaydfvkqtvahggsilfvgtkrQAQEPIAEQATRvgmpyvnhrwlg
>Protein2489 34
nkGVTVNTVSPGYIGTDMVRsirqdvldkivati
>Protein2490 160
ilcqvtknpiahkgarLTQEVSLPGRfvvlvpnsttygiskrlpdderkrlrkildkakp
kqhgvivrtaaqnitaeeiqrdvarllrqwdqiealaksqtkpgllyrepdvatrivree
fnadhrsvvvddrklfeelseyvtsvspaladriehydpa
>Protein2491 33
rkrwlgirpgtrGVAMDPSSHPHGGGEGRspig
>Protein2492 401
mnprvsrssalaskatgfpiakiaarLAVGYTLDEIPNDITEKtpacfepvidyvvtkvp
rwnfekfpgvpevlgtqmqavgevmsigrtfpeslqkslrslesghfglgadptevalae
vdddelagrvvvatpdrifevgealrrgwgvervaeltaidpwfldemltiyeerptlra
ataesldrrgwrrakrlgyadaqlahiwgveestvrsarlaagvvptyktvdtcaaefea
dtpyhystwedetevrpsenprvlilgsgpnrigqgiefdycigqgiefdyccvhasfal
rdagydtvmvncnpetvstdydtstrlyfepltledvqsvidaeseagpvagvivslggq
tplkDFSHSAVITGPTPLQPTDLVIPDLRagfayvlaalia
>Protein2493 40
megdkvkvidnaegarTTPSIVAYAENNEILVGAGAKrqa
>Protein2494 87
veavtrseaekgsvltvalrYGADNQSAIQTLRrvsrpgqrkyvgsdaipkvrSGLGVSI
LSTSRgvltdrqarklgvggellcevw
>Protein2495 60
mkVDNNDTGLVTMTGNRvkmetdttlltaatgyrfgtgegshvdlmvgvryakldaeasa
>Protein2496 36
qtlyrtsndspivsaliqaaergkQVAVLVEVKars
>Protein2497 40
mgrVGIIPEAAHPLGRtyekgffrpedqskrkpgtrenfg
>Protein2498 30
lnddqenairrVIEEEGYLVEGDLRsdinl
>Protein2499 48
kdgdcvaapdskQTDPANNCIRLEVFDFVKseegktdlnlgarskyii
>Protein2500 32
avntsftlkrGPVIPCINPPAAGFTDVKghrl
>Protein2501 23
mhnrGLAMMGTGVASGTDRarea
>Protein2502 36
qhiyasiidadgarVLVSSSSNEAEVRselagtpgk
>Protein2503 32
kstpfaaqvasevagrAAIEQGIKnldveikg
>Protein2504 24
kregihtvgelvgrSEADLLDIRn
>Protein2505 25
vviskENTIIIDGEGRseeiaarvk
>Protein2506 38
kEIAQVGSISANSDEAIGKIIADAMDKvgkegvitved
>Protein2507 31
enlkEAFAGESQANRrylwfaqkadvegypd
>Protein2508 112
ialdhripdftarnvevvgvsidshfthnawrNTPVNEGGIGQVKytlaadikheiaqay
dveseggvayrgaflidkngivrsqivndlplgrnmeelirlvdalqfneeh
>Protein2509 65
fqailpsniltstqfstkFLDMLVGSTVSDANKawavaqmdaklnagetqgavawwaide
lskvs
>Protein2510 200
gtnvsgftldnrignpnlkpeitieyeagaditflkeylnveytfrhrtskdllvdvalp
assgyrvtaknigkirnishellarvsvlrnikninwdinlafsklnnkvlkVSDETDEI
ALNTGGVQIVAKEGLPFGTIKatdyvrdpngnivvnnlgvpiestdytyfgsyipkftig
lgstlswnglsfgiqfdike
>Protein2511 32
phraqprGGGGALSSRqhrrtparrggrappa
>Protein2512 16
rlrACAGAAGRasprv
>Protein2513 140
qkafnaltpeykAIVENAAANAHVDMQAKydgrnpkalkelvgagaklkelvgagaklhp
fpdavmdlafkesmalyaeisaknaswakiyadyskfrMSMSDPIADMLTRirnaqqaqk
ssvampssklkvaiakvlks
>Protein2514 20
tsverEITWTEPAVKgdtsg
>Protein2515 178
veplegnkvkvrielddaefttaldeawgtiakeaslpgfrkgkvpkqvvksrvdasfar
GEAIQTAVPRayedaireheidaidqpdieldegaeegpviftatvevrpeltlegygsl
evtvanphpsrspwqtrirlttrsptrstncaAIDTTLLTTIYRldsfiqrsqitknd
>Protein2516 18
mlsrTHGQTASPTTLGKe
>Protein2517 126
mvplsaiqeadpkEVHLSYAPAVPPTITRapavpptitrkeprrfdvhleavegmamldp
andvmtekwgfkvagdktdvsgvpgpvirgrvgdvvrTLQADLDAAKsspdekakiaaas
kkaagc
>Protein2518 20
QDYVICSVTINHQRtfcndw
>Protein2519 44
yhsqekIINTPGSEITGVRggihnsvtrivlkpthmiggyaqfs
>Protein2520 33
flidssagnvrAAAAQYCTEIGVADRaihnsin
>Protein2521 36
mavsaaltkLPTNSCPTRktrrcmltgrshavyrkf
>Protein2522 15
AAAIENPSRpsmpee
>Protein2523 263
mpdrnwngdatdnntsywvadfnrAHYMNLMFGAGESFRdfylkqsqgrFLATGDVSDWV
KvpynearygspkISESDGYWNFVKdtatawydsqkaatawydsqkamgksdaqiktyla
qfdkvdrFIPVVQDTQLSDVLGKgriesdytlkagdslrsaikqvasgrfgvtieylvna
dqiqikmaqgdqiqikmaqgakpgeggqlpghkILFLGLDNAGKttllhmlrddklgahe
ptrhpqfeelkvggvtfsthdtg
>Protein2524 38
madsgvvnlenlpeskVSMVYGQMNEPPGNRlrvaltg
>Protein2525 136
erklyiirrrAANAIQALDLVHGKeqaldlvhgkefyvpsfsartivykgllladqvgey
fldlqnpdcvsalalvhqrfstntfptwdlahpfrmiahngeintlqgnvnwfkarGLST
GLGDEGGFAPNLESNR
>Protein2526 30
rkgrttliekskVPALQACPQRrgvctrvy
>Protein2527 32
GIVLVTGPTGSGKtttlysalnelndtetkii
>Protein2528 22
TSDIAGDGTTTATVLAQAIVRe
>Protein2529 73
pctnktfwsihrEAPTFEQQSTEASVLITGIKvvdllapyarggkiglfggagvgktvli
melinnvakahgg
>Protein2530 32
dvhgaaggrevlrTVEELVAKgvdycvvaapt
>Protein2531 46
gektagnkIGIIQVELSPPTDDPYVRlrnigfslrnvrtmidsvap
>Protein2532 33
grDILFFVDNIYRhvqamtelstnlglipsegg
>Protein2533 34
AGAGAGAAARadgrardgrrprdrrgaaragglg
>Protein2534 32
mdvkAPFAEAAPFVQGAFVRdgrtwyvlllsr
>Protein2535 14
GYLSPYFINNPEKq
>Protein2536 60
meqttsevvrgarLAQDAGVALEEIQSVSRnladliqnisnaarqqaasaghisntmnvi
>Protein2537 165
aggapeapkpverTPEEQAAHQAAQDQARneaaaqaaererrlneplespakdagaakas
edqssetvaepapveeaevkaapeaspadvaavaaedptspqwlpktrrLGLTQADATVG
KALAAGAPGVTPTAGGAAVAAELGKltsatfdafgaatgdaiyag
>Protein2538 32
prqnfphrgaqvlgrEVEVLEQLRcrgalaig
>Protein2539 69
hiwflkslpsrIGNILDIPLTKlekvlyceayividpkdsgleerellseerydqlgdel
gpeafvagm
>Protein2540 32
dtgagannahssddaagftdvrLIDASAMTGK
>Protein2541 132
mnkdttrLAANYDLGMVKLGAGTVMTTITPVGTAANVKVTDYLVAAKVPMGASSFGATFV
SRqgsdtasiggtdstatgysleygyatgysleygyamskrtsvianyarIAATAVTGDQ
DRdlnalgldya
>Protein2542 100
mkklisifaalalvgslaaqkkkpaakAPAAPAAPAAPAVKapaapvvaapampsaemag
kgmglfvdlrgtytvangsstsaadgstattaagdqvtyk
>Protein2543 85
rvivcahlgrpkgapedkyslapvvgrlsellgrpvafatdtvgesarATVDALGDGDVA
LLENLRfnagetakvdeeraefada
>Protein2544 285
mvfsvgttvagttpatvctapgasvravlgagtqisanaffvdvagrsvaftpvidgplv
lsaagaanlttlgptslqhvagaalvrGTAPVAAELVAAPAVAGTNSNVLWGRanttsms
lryfidgpcpcvtsstapstaattpaFDDALHEFDTIRGVAEDVTDIILNLKDVVVSSES
DAPVVLRLDVAGPATVTAGNIRtttdveilngelalatvnedghlameltiergrgyspa
dstkgnttigaipidaiysvqfpsmpsthrfgaEMALLPYSSSAR
>Protein2545 31
mlrSDQASEQSEAIRalqrlgdprattafmd
>Protein2546 75
mkikkgdtvqvltgkdkakqgkVIAVDTETQRvtvegvnritrhvkpgpqgtgglvvqea
pihvsnvaivdpsdk
>Protein2547 29
mkVEVVTPEEYTGGVIGDLTSRrgmingq
>Protein2548 34
rgggvpdliavhqdasgtakAICLSYASAIGGGR
>Protein2549 77
iqrrvrlqtrttgalhhralrlqakpgrtgadrdrprrrpaeghprpdglpadhqgrTDA
DGCPHLPRradeypaan
>Protein2550 106
mqnqrlfsaaskHPLGLSQSTVDIVKSTAPVFQDLGYTITRtmyknmfrdcphvkEMFNQ
AHQVELRgeqalqpislassvyayakhiddpsvlteaimriahkhv
>Protein2551 128
vvltfsnqsgpvtaatvndhwvltltgiqynvgkSVPSGPLHNVPFSQQGVDGTDPLSYQ
DTPLFRgndapggndlingavlpendqpgaplaippiasgianvdaqlwtnsaivapiti
tatgtplv
>Protein2552 64
mtavipanipqfveaypatkslvfkqfklrstpkTGGDITYLFFDELKiladtfdvhfdg
anid
>Protein2553 39
gcgvlvgvkdgrIVATQGDPDAPVNRglncikgyflski
>Protein2554 57
vsatynrvagggftansvtlvyaanvpagttfavagvkDVAGNTMTPATTPTAIAKv
>Protein2555 193
llvettekeliagtegvkvsnverLGPYLVFRlaggqamtirlgagswlrkdipekaksk
srktdsspprpepesdlvisftqgkpirlndpektcevrllaqedlttlpdatalgmdvv
atpvswvsfgdallrrsgklksilmdqtflvgigpiysflvgigpiysdeilftsglrGH
DFGIPIDTGNFRD
>Protein2556 55
irMITNNAGLEGSVIVEEARrkdgnigfnaltmvwedmikagvvdpakvvrsalq
>Protein2557 171
mggrgrqilgrGLNYDLTGNAEAIAESVKNYVQVDEGDDTEVKivkggkSLLIQSPSSRi
iagadymaattvgaaavtqtiidmfgtdpydapivkgavwgsypqtmdlmggmvqgilsi
pqnneglgfslrNIMANHVAAICNRnamntsalssiyeqsgifemggavgi
>Protein2558 25
mkgngaskEEIEEAIKdmasegedp
>Protein2559 17
mresrISLAADGIYDKk
>Protein2560 30
rETINADIPLTIDHFRyfagclrsqegals
>Protein2561 234
eilryinhvadrfdlrrdiqletrVASATFDEASARwtvlteagerfdgqylimatgcls
ipqppafkgletfkgdwyhsanwpregvdfagkrVGLIGTGSSGVQMTPVIAEQAAHLTV
FQRTANFSVPAQNEPLTEATLAHVKahyaerralgreavtgvflsandksalevsdedrl
kefefrwsergfggfrmlrafnrwfphaarvqrplaqTTLTAAITYVLSEKgla
>Protein2562 81
iaiqearklgikVIGVVDTNSNPDGVDIIIPGNDDAIRaiqlyagsmadailegkeyaat
qaggrgeaevpaedaapetaa
>Protein2563 21
adakeprpekVAVVTEVKerm
>Protein2564 102
mqphlskwrrpwiglqwlfrkgpatsnqfeaggfvrSNDEVAYPNLMYHFLPLAIRydgt
tptkghgyqvhvgpmysdvrgtvritstdprthpairfnyls
>Protein2565 158
maavdadipepvrLVDQPFIMPVEDVFSITGRgtvatgriekgvvkvgdtveiigmmkdd
ekpisstctgvemfrkLLDRGEAGDNAGILLRgvekdqirrgmvicapgsvkphkkfkge
iyvlskeeggrhtpffngyrpqfyfrttdvtgdvklpa
>Protein2566 32
vqvlvaivaqpkakAGQDFFPLTVNYQEKqyt
>Protein2567 42
qqyqsqqlapqeyqqiqqwfqavdtdrSGQINVQELHRclsm
>Protein2568 12
rkAAGAQNIQWK
>Protein2569 15
mgnkLYVGNLPYSVR
>Protein2570 257
dvtaaktaadkALVDANTAKtaankLAVSMNAANASIKttvadsasikttvadsaaaykN
LPGVDLAQVERLNLLQLAPGGHVGRfivwtksafdrlndiyggvdreskqmvvlianpsr
npdtnTLINDEEWNRtvflpkvgkrgaaiiearglssaasaanaaidhihdwvlgtngkw
vtmgipsdgsygipegiivatvflkalsmvylslvtmafihvFLQTLFNLKvegqpdshv
icrsvqrdvvrdlpthv
>Protein2571 66
pldekqvadvvallknppkgeeaflvdllenrVPAGVDPAAYVKaaflaaltkgeatspl
itkera
>Protein2572 32
sacvappsdlnicrlqsdarVPQEYSTTDADR
>Protein2573 32
rvyslarLSLYWELYEPELLEPLKslldsraa
>Protein2574 21
maidwkIAFPLHPEYRtlpmv
>Protein2575 28
mgvdkfsrFNQTLQEYLDGAARtavaas
>Protein2576 42
aykaalkkagdnekSITAAIATASNDAIRtalapelssitia
>Protein2577 271
marilvtekiadpgldrlreaghsvdvqlglspeqlveavpgaaaliirSATQVTDEVLA
AGSDLVMVGRAGIGLDNVDVAAATKrgvmvvnapqsntlsaaehtmamllalarnvpqac
aalrqgrwersqwngveladkTLGVIGLGRigtlvaqramafgmkLVAYDPFVSAERarQ
LNVELLELDDLLQRsdfvtlhlarTPETVGLLDADRlakarpglrivnvarGGIIVEQDL
ADAVRsghvagaaldvfasepttesplfeld
>Protein2578 141
psdvdntnptkdlflkisfshggkAFDSGFLNTSKTAGAFPDTYAGLRdllkstltaqgf
gslvvefgndltsvttgagikplqvtakqiyikdpagsafsavtssagaessdptsdvas
ritpidpststtliesnlild
>Protein2579 163
mrgipglaftgynpkydfvsingggiglhnadlafknldlnvgyqlafgqllvtpkfqfr
nfatdlrESGLYLGNNAVGFRetshnhntwagfigvnllykineassvyfefamdspilg
qirssgdfnklsvfagnnfvggsttliknatqevrgsvidlgy
>Protein2580 32
fkslpnkIGYLLGLSSKkleaiiyyeryiviq
>Protein2581 265
mtarIDNTHVSGGSGATAPVRviavddhpltrrgvaeelgedarlevlgtfpsfgavplp
lrtpsqvkVAVIDLAVRhetrgvesvalvsswgipsvvytmgafrrsstrctvrrssamr
rcgqerwascpsDVHVTHYGRvcpietpegpniglinslalyarLNDYGFIETPYRrvvd
akvtmdidylsaieegkyviaqanaaldkegrltgdlisareagesimvgaervqymdvs
paqivsvaaslvpflehddanralm
>Protein2582 92
mlevipvlppdlrplvpldggrfatsdlndlyrrvinrnnrlkrLQDLNAPEIIIRnekr
MLQEAVDALFDNGRRgktftgpnkrplrslsd
>Protein2583 71
lgkagakrwrgvrptvrGAAMNPVDHPHGGGEGRsgqgnphpvspwgtpakgyktrknkr
tntfivrrrng
>Protein2584 112
mrTFHIGGAASRaavassidaksdgvigfnatmryvtngkgvlvvisrsgeivisdqhgr
ererhklpygatlnikpdqqvkagtvlatwdpltrpiitefagrakfenvee
>Protein2585 147
mkaeggvkekLFGWATGVGSQAATLRaqgkepkgalaakyaladklvlakvrdrfggnir
ffisgsaalnpdiarwfdsvglliaegygltesssaayvnrlraykLGTVGWPLPGTESQ
IAPDGEVLLRgmgimdgyhnnpeatae
>Protein2586 86
mvrFSANEGDGPGGALFRqtvtggtpstltsklsvldasqgpakvksnsqgpakvksntF
LSQPFHVAEQFTGLKgvlvpieetik
>Protein2587 34
marpdgsiietpikanfrEGLDVLQYFISTHGAR
>Protein2588 272
msglaefgdryaaeakAMAVQESDPVRkqelldiaavcsrvprqgatnfheavqsmtlah
iaifqetfgettcpgridqflrpyyekdlaearidraqakeilgafcvklcetipmhsdv
atstlggltswevvtiggqdsegndatnelsfilleladelrmrqpnfhvrihentpkaf
ydevirvnfgpgsapamyndetiiesmmndetiiesmmnvgysledarEQIGHMAVPQAE
FHPGARRAYQELGFSYGLEGIKAHTKQnagsl
>Protein2589 93
mvitnakwwaglppdvqkglkAAMDESIAYGNKAAFQEALSFRdkviadkkaevvpmtke
qkaawraamkpvwkkfegeigknlidaalranq
>Protein2590 24
mrqalkNIQTGEYAKrfilegmtn
>Protein2591 16
rDNITTPGQTKwnmsk
>Protein2592 32
tsrgverFEITVQDNSKLQTITSTNNALRevt
>Protein2593 27
mgipilkYESTLAGEVKkiclgplhte
>Protein2594 36
lhdalpilafkVATDPYVGQLIFFRvysgeigrahv
>Protein2595 195
ddnatywvpdfntahfkkMMFGETNSFKdfylkqsngrflakgdvspwarvpynearYGS
NEISEADGYWNFIKdsldswymnqksmgktdaqvksylkafdkvdrydydgdgvymepdg
yidhfqdihatsttsrtstpvkarkpaaarrartrsgatvNHPGGDPDLQYVWWQSESPV
NFGKfadpeidklln
>Protein2596 59
mfnsarDTYAGLAGAFGDIKlgtlttptralggaidvnvgaagigdskALINLAGFDTR
>Protein2597 22
egvviakrnrGLNSSFIVRkis
>Protein2598 14
yrGTAWDQSPIFRq
>Protein2599 39
mshryitdrklpdkAIDLIDEAASRirmemdskpevmdk
>Protein2600 249
mgievtfvedaadleawkaavkpntkAFYAETIGNPRndildisavadvahaagvplivd
ntvaspflcrplehgadivvhsatkFIGGHGTSIGGVIVDGGSFDFGDAERfpgfndpde
syggltfwpslghgsfilkarlqwlrdtgaaispfnaflllqgletlslrmerhvenakA
VVEFLDGHDQVESVNYAGLASSPWAAQAAKyvpagagsvpsfvikggrdagerfanalel
heqlanlgd
>Protein2601 96
tslactsfttvrSNTYLLGATMPLGAGELKgsymwgnstndgldgsqialgyvynlskrt
alyttysyinndgttysyinndgkAATSEDSPFTKe
>Protein2602 17
peikLGIFPGFGGTVRl
>Protein2603 31
qayegvviakrnrGLNSAFTVRkissgegve
>Protein2604 33
vcgkGPGFGHSISHSHRrtkrrwnpnvqtvrtv
>Protein2605 39
gpcgkqllpprwaldarGPPGPGDPRavrghsrrrghpr
>Protein2606 22
mnvrDNEVFTPIDLINAKtlss
>Protein2607 50
mwklrrVLSALDPQQGVELLLDRlrktksnyeflvqvqqtsaiklgdede
>Protein2608 21
fdrTQECADQAISKafqhgrr
>Protein2609 40
lrkfisdrgkirarrVTGVSVQEQRliaqavknaremall
>Protein2610 13
maarVVEACQNLR
>Protein2611 31
idvavgdevkVALDSLENGFGETVLSRekak
>Protein2612 27
hyhiaatarVVYCEDEDLEGFRtgvyf
>Protein2613 34
hpvqidiakkVFSPEPSEVAWARnvihqmgdgtg
>Protein2614 35
mavnlqkgqkisldkeagtglskIIMGLGWDVAKk
>Protein2615 41
cravasrreasappgarfpglrrrprPTGGGPARlearpca
>Protein2616 40
rgarrSSPGAPGPRragaagpraglvgsrrsprrrarprg
>Protein2617 270
msadwkfetrQVHAGQSADPTTGARalpiyqttsyvfkdtdhaanlfalkefgniytrim
nptqdaveqriaaleggvgallvssgqaattlallniaeagdhivasaalyggtsnllky
tfaklgvrvsfvadqsdlgqwraaitpdtkalfgetianpkadvldiegvagvahdagvp
lvvdntiatpyvirplewgadvvvhsatkylgghgtsiagvivdggtfdytkapakfpny
nepdesyhglrygpdlgvgspfganlsyil
>Protein2618 58
skgqpvnkILVETCTDIARelylgavvdrasrsivfmasteggveiekvahetpekif
>Protein2619 31
mianylgrLVTEPAQQFPRtfntqfvkaqdl
>Protein2620 42
girrpdgslirFDDNAAVLLNNQKapiatrifgpvtrelrte
>Protein2621 32
tpkGETQLSPEEKllraifgekagdvrdtslr
>Protein2622 44
vrtkfgirrpdgslirFDDNAAVLLNNQRapiatrifgpvtrel
>Protein2623 114
ivvkvrrwlaslegdptgqlspaeaitqgaevtkealrVIASSAPGPIAQSDLIKtlttm
gykATDASADALMSSLDGIEEATGGSVVRqvteagrkaawemnstiakqllrsl
>Protein2624 205
arlvsqidpqasnpldgkvwvdrldrFGSGWITRHPAMLYVLVLAGEEIPDRmqklaseh
pdtdpflaevnryhrqsgrgqplspsgggqapqlrahAISQQINNLDFHRgsqgdgqili
elsqssvpvdvqqqgnkiiarflgaklpeklrrrldvsdfatpvksidaynegsngvmvi
qpqgefeylayqadnkltisvkpil
>Protein2625 33
lpnaegnrTTPSVVAFAKngerlvgvtakrqav
>Protein2626 31
erheteavdtklgpeeitrDIPNVGEDALKd
>Protein2627 37
lkCNQNECFVVKltfseslaslwamlelgiyeinntk
>Protein2628 36
mfkfdkkQEVFEIGGVKfggqpgeyptvlvstmfya
>Protein2629 86
MQQLETLNNTKdkffsiiahdlrnpfsnimglselmekkmivdnngeaellqytklirts
skhaynllenllqwarsqtgdislnh
>Protein2630 16
itpkGETDPTPEEKll
>Protein2631 149
dlgnglkaifeieyglsldssgggaaagqangagtsttwwnrHSYVGLSSASLGTVVGGR
ldgvrygifnkydafaggnignftqmtgqvdrannaiayispsfsgfnavlaysssigns
nnlglaaqeggaatgggsatvpsaatlgg
>Protein2632 269
ltlkqvdfvtlpgdeievklgfdesppqlqsyqiekparlvfdlpntkntlasrylnlgn
gnarSLTVVDNQERtrVVVNLGELSGFASRvegntlilkigkqelasiavanpaatppan
tspaksvkvvksnvqqineldfhrgtqgdgqvlielsqasvpvdvqqqgnkiiarflgak
lpeklrrrldvsdfatpvksidaynegnngvmviqpqgefeylayqadnkltisvkpila
dgpkrklywlmgqsvkkVVNLGNLGEIVR
>Protein2633 486
ytvarearlevkDGDDITAGDAMVEGPRdpkelmdiqgvystqrylvdqvqkvyrdqgvs
ihdkhielvsihdkhielivrqmtrrYQIESQIETAYQRevklpsggsividptealvsi
dinssrstkgsdieetalntnmeaaeeiarqlrlrdigglividfidmtppkhqrmvedk
lrdalamdrarvqigrisrfgllelsrqrlrpsleettglvcprcngtgvirdvrslals
imrvieeevlkdrsseiqaqvpvtvatfllnekrgatfllnekrgaimalearsgvkvii
lpnphletphyevsrvrdvsqdddydspasfqqvenfrpviednglynseekvtnrrqea
avkYVNGPIGLGASANKtkngktnyhvggkynfgsfavatsysqtsnaanqrrrgfslgg
sanlgafaltldltrdtkneiggkkytngvlegkkytngvlegkyalskrLVPGYEAPVN
LVYSAR
>Protein2634 22
mvvgvtkgfekkLSLVGVGYKa
>Protein2635 16
FVAAPCPPVRtpiasl
>Protein2636 144
elidhvlavhhaylrdelpaldqlankvasvhgerHPELIDLAATVAELRadllphmare
elalfpmirqlvaadgetsqgptaadldrgpiasmriehdqtgrllerlrslssdfdvpa
dgcasytslyqrlaaleadthlhv
>Protein2637 94
maiqgspltnrrSTYDATFGVEPRdaitlhkngvartwpsvpgvrTFDDSNPNRywsagn
pqnsvkvagtgtkltivksnsqgwvldvqvrftk
>Protein2638 86
mgraestgpkVLTNEDILAVVKilvdlrngrgdvddidhlgnrrvrcvgelaenqyrtgl
ariekavkerlgqaeqeplmphdlin
>Protein2639 70
mpciggyldgtvdkigsgntsifsgkdsnygnkriavfqtsdsrsatfadlgkhstwvkW
TAPTAEALRq
>Protein2640 30
mqifvktltgkTITLEVEPSDTIENVKakt
>Protein2641 52
IMNLTDYMAGAGKewtnpgldlkdfigtsftsgpdkklyqlpdqqfanlywf
>Protein2642 42
avvvhgdavgttlyygkGAGSEPTASAVIADLVDITRlhtad
>Protein2643 92
mdeadfdsviavhlkgawapskhaavhwrernkasgapvggriinttsgaglvgnfgqsn
yatakAGIAGMTQTLSLELAKmgvtvncvgpa
>Protein2644 17
kQEYDESGPSIVHRkcf
>Protein2645 31
MDITELLAFSAKqgasdlhlsaglppmirvd
>Protein2646 30
mkavaeaylgeeitrAIVTVPAYFNDAQRq
>Protein2647 42
mrQVACPHCDGARlnplalavtldglnvhdlssmsisdaadr
>Protein2648 37
vlhiydaifqqervkhilvrHEQAAGHMADGYSRstg
>Protein2649 38
mgpfrMGDLAGNDIGWAIRkrryvekpnmkysktadll
>Protein2650 35
qqvwdaiaasaagdqskADDLQGAITDMATKcvgg
>Protein2651 29
fdhypelakgirGLSEETTTGVHRlyerm
>Protein2652 57
mrgafgkplslvarVDIGQILLSVRcqeravphvlealrrakykfpgrqkivqtdkh
>Protein2653 24
myrgdvvpkDVNAAVATIKtkrti
>Protein2654 32
mrfdkGYLSHYFVTDTERmeavledayvlvvn
>Protein2655 16
mkFLGFEQTFKnsltt
>Protein2656 32
nkLYFGDDDLVAEVVDNTTSRgrtirflfdks
>Protein2657 31
gkyvllnrapslhrLSIQAFQPRliegkaiq
>Protein2658 111
mhaqlaarGVPLASNQIEFSLLRrrpettglieacrrlgvvplayspigqgrltgkysas
npppksrtfsahpmeqvdritaelarigephdrspaqvslawliakgavpi
>Protein2659 32
dcpirQIVAPTAGAAAGDRvrysqwtdsmyfa
>Protein2660 195
mdtgaagnaataatpllnnpydqfkLGINGVLSSIQLDKvavaaadtyaqllavfntalt
gtgitaalsgtftitdpisntavtgqsivlsssgttaitsptgsgwfnttgasvpwfntt
gasvpassnmyttynnssasqaalvstnvilddvgmgdtggdlviggmstgltsndkQII
VDCDVLQADGGTRta
>Protein2661 80
mvpkvqgaedihyidrllaqlearaglarpilvhailetarGVANVEEICGASPRmqgis
lgpadlaadrrmkttrvggg
>Protein2662 33
gsttarysklkrrEFNANTNQDVRvvlhiyfar
>Protein2663 322
mnkllyalvvlvlcvgsanaqsgeiqgkvlndkaegipfanvvaykngvlvtgattdfdg
kyaipalepgtyeieasyvglkkrltgitvsqgivflddillsdkildvviikyqaplvd
kgntstggvvtkediqkiatrnvtsiaatkegvyqsdeggglnikgsrGDATEYIIDGVR
vsgslklpqdaieqlevitggvdpkygdatggfitittrgpsknyngsmelatsevlddy
gynlaslfltgpiimkdkgtdsaqakfgffiagelemerdpdpsaignfqvkddvmnslt
vdplrpsvtglgfnknsefitd
>Protein2664 40
tavnvaqtavdaaqaavnadpnnaakkAALTATQSSLAVK
>Protein2665 117
mnhlalqrVAGAASVAGAPVLPEVVALAEPFGRanttqmslrYFIDGAVNSGNDTRitvw
stgnhsgthtvniydnaqnrqsvsfplaetelswfdpeviagrpaafvdgfiewnps
>Protein2666 30
wltadtkylinptgrFVVGGPQGDCGLTGR
>Protein2667 25
mklvskkNLSFGSSPDNTDGLQLRi
>Protein2668 49
plqcsitnsnpfsdvpnsawyrNSVLWLVQRgitsgtgpgkyspnapvt
>Protein2669 70
pkdtevpelledvthtglgsglefdgislgsevskEFYAELPITIKvhgdyhafgafvsg
vsalprivtl
>Protein2670 29
msqkVAYVTGGMGGIGTAICQRlhkegfk
>Protein2671 125
maspasantssgctvtplkpifagfnssgvklvnyrISVSCTSGRTVSIDQQRyeedpwp
ngddflgstsfstsgvttlsnvrTLVDGELGDEEVYHNVRfrVSSNGVTSPWTSYQKssv
ltign
>Protein2672 55
EHGGNAPKkyasqveckqhrsiiedclqerigviitvynfkrriflcvffllrkk
>Protein2673 93
mfgelslfdpgprtatatavaetqvlsigheqlgeflsanprvaqtllaalarrlrrTNE
SLADLVFTDVPGRvakalldlsdrfgrpvdsgv
>Protein2674 68
vliyvtgpaaptkplayltpddqdidggvpngavlfsdvniptlvakFTTAVAIPNRigg
adrfetsa
>Protein2675 30
mgiltkEQLGIEAPFGSARalaflaeetvn
>Protein2676 44
mdtgaagnaataatpllnnpydqfkLGINGVLSSVQLDKvavaa
>Protein2677 55
tpddlkglkfraaalggkiyqkLGASVTMLPGGELFQALEKgvldgtefslptvd
>Protein2678 36
fglavrgddarLQEGDIQETLRdlvnianvggdmed
>Protein2679 111
yteqverafqkQPSIAQGTARvlgakaakgkalryykniglgfktpataingvyidkkcp
ftgnvsirgrllkgvvktakmnrtiiirrdylhyikkynrfekrhrnvpvh
>Protein2680 38
mvventgrgerAYDIYSLLLRnniiflgtptddqvanv
>Protein2681 41
lvsgfgrSGHAVGDIPGVRfmvikvanvslwalyrekkdkp
>Protein2682 47
mkleinkdaikenpdkakELTGIGLKtspegfyikpystnteievvs
>Protein2683 27
egvviakrnrGLNSGFTVRkissgegv
>Protein2684 270
mdyasidaapeekerGITINTAHVEYQTETRhyahvdcpghadyvknmitgaaqmdgail
vvagtdgpmpqtrehillarqvgvprivvflnkvdiadpellelvelevrellskydfpg
ddipiikgsalkaldagsdpsaakddprldcimelmnavddyiptpqrevdkpflmpied
vfsitgrgtvgtgriergivklneeveiigfglqkkttvtgiemfrklldegragdnvgl
kveSQHKPTSIVDRlkafgdlwrlsdadyh
>Protein2685 35
mtaankeklvsdlkVVISDTEELLRatagaagekv
>Protein2686 47
stdsggsgsggpqrapefapvleakLTEAYGDLGPEPAPRnaggggg
>Protein2687 89
gllllvgqrrrllrYLETTDIERYRSLIKRLGLRRvverersssmraalsrmrigrapap
ppirrvlpwashpsrraisarcgrgirpr
>Protein2688 74
hfvdltellnergvpaesrrafstddqkHTYCVPIASVMHGIYYNKqlfsdlgldmptti
defiaqlatvagdg
>Protein2689 73
mkqvsgrlkldlaqfrALEAFAMFASDLDPASRaqlargarlvellkqrqsnpypvedqv
vsiwagttgqldd
>Protein2690 89
mdvaraireikagriefrtektgivhapigklsfggakLQENLIALLDTLQRlkpstakg
kyfkSVALSSTMGPAVRldtndvaatvek
>Protein2691 31
mkGTTPLVDLGDEFKtrmktidpelsdfnyg
>Protein2692 130
mgaqllkeaatkTNDIAGDGTTTATVLAQAIVHEGLRnvaaganpmllkrgiekgtaavv
kairsqaieittkeeianvaaisaqdreigdliaavmdkvgkDGVITVEESKgllfetey
vegmqfdrgy
>Protein2693 59
mtvlnkafssagftfqlkatkrVNNASWFNLGYGSSAERamktalrkggtntlniytan
>Protein2694 31
wrNSYLTAAHELRngpptkgvskaslmqmll
>Protein2695 41
kqagylsseyqqdaltvegvyllsrGTLQPFVSAGLGIAKd
>Protein2696 37
diakkdvqavldtfeeiagdvvakgkEALTIPGFLKf
>Protein2697 15
mspdkVTHMDISPRq
>Protein2698 53
msfvargfknkeiarelnvqeftidfhkkniktkMNVSSNAEITKiaiehnll
>Protein2699 33
hsavihrkAPAYDELSPSQELLETGIKvidlic
>Protein2700 32
mdavdnwipipprLTDLPFLMPVEDVFSITGR
>Protein2701 44
rarvidqllsggargivvrgfgegnlpqrEWPEAVARavsagvp
>Protein2702 88
mgarGVDTSAALLASLNGPYSGTSASAHREIWAVGGNAAKALANGFGTPANPIEPSNTVV
GADRYATAAMLAGKvfgnpkdfvvasge
>Protein2703 397
vsaglcaedralenelrylrasrANNIEEAQDARiaqkrwaalaarrqqeayrrfverfe
kefnfkigascpalkedfdklvyligmasgmqavvndiaaqgvvgvpkdvaavvergmac
ldnaeywgvpmatraavwsllpgasegkpdpftvmkdstrvgerkgvrlahaiyalsrla
haiyalsaqakgdeallrdalkIIANDLALGAGLAHYAHDTLKlkSFAVIDDRtaygqgv
advfakvskelgmkqvdqqfttdkatdfmailtaiksknpdaiffggmdpqagpfggmdp
qagpmlrVVNLGNLGDLVKvkdgyarnflipsgrarratiaakaefeakraelekaaaek
laasqadgeklagkvfkltqkagvdgrlfgsvtngdi
>Protein2704 35
vlyiydalykqdtiqhvlvrHEQAAVHAADGYARa
>Protein2705 146
mpvtvpanvtvtidgqsvtvkgpkgelshvvaepiavefadgvvavtrpdderlsrslhg
ltrTLINNMVIGVTDGFEKkmeirgtgyrvlargssmefalgyshsitvdppqgidfave
nqtrfsvqgidkqlvgetaanirklr
>Protein2706 30
mgrfegkSALVTGAASGMGRattlafaneg
>Protein2707 28
FAITHQMYMPFPNSLSHCFKcittdcrr
>Protein2708 33
evwyvnhttgkqgrDGGDDIIWIPVRtgtsnsi
>Protein2709 25
meanenrkfdrIGQEAAEGARaysa
>Protein2710 31
rggaevhltktefkLLVELASSPGKvfsren
>Protein2711 71
mrVPTPTGSATDLTFEAARettvaevnaivkaaaesgplkgylvytedpivskdietdpa
scifdapltkv
>Protein2712 23
mgfrVGDNAPMALVELVDRpava
>Protein2713 30
irNIAIIAHVDHGKttlvdallkqshifrd
>Protein2714 33
gkTTLTAAITRtlamrgaasfrgfdtidnapee
>Protein2715 331
mvrsdtgsagviftidpesgfphhvlidaawglgeavvsgvvdsdryrvfkaflddqslt
piverslgrkrlkiinndgvgghddqagptatvdttedernrLVLDDPDLLALARwavii
edhygrpmdiewakdgvtgdlfivqarpetvearrsgatlttydvsghgpvllkglsvga
gaatgvvcrldspdegdrfsdgailvadttdpdwvpvmqraaavvtnrggrtshaaivsr
elgvpavvgavdatttlvegqrvtvscaggdvgivfdgsatidtrelslddvprtrtkvm
vnlanpqaalkwwrlptagiglarmefiige
>Protein2716 32
gkTTLTAAITKvlslkgwakfqgydqidkape
>Protein2717 103
mpkrgftnifhvefqpvnlgdltrYNLSGSVTPEILEQKglikdasglikvikdasglik
vlgtgdikTPPAAVLLKkaaniksgsgtpnktkvakvtkaqvq
>Protein2718 39
mqaankGQIINISSIGCLANAPRfaayvasksaldafsr
>Protein2719 33
ardifeahgvpvlageiarTPQEAQAAAERvga
>Protein2720 208
meadikpylddksvedirvnlegakFTLAVPSYTYDEGLKsfqdiakfkdklpghrqvqg
qarqqdLESVELGLLGRaekvvvtkDETTIVSGAGSAEDLQGRiaqiqaeidntdsdydr
eklqerlaklaggverlakKGEVYSAVVVRtakgirradgslvkFDGNAAVLLNAKlepi
gtrifgpvtrelrtekfmkivslapevl
>Protein2721 110
angaptgltpvprIDGGSGAYSSNGEYGQPIDVKafapsdlknmyqdefilgmehalann
wmigakvtsrnlkssvddvcdpyslmnaqgltpdnfvngqfiagdghgky
>Protein2722 123
mvvasetavfgvpevlrNLVAAGGGLFRlprvlprnvamelvltgrldfpaerahhfgwv
nalteeadaldgavqlaeqvakaaplavreprllrwpsarvaASVTVLNNSQHEVHLLDF
DGR
>Protein2723 31
qvtdsgevraldvkvgdkVLFGQYAGTTVKv
>Protein2724 26
flrtalparqarTTASTDPRsasrta
>Protein2725 36
aglhgktgrGAGWFPPAVRfsmtprwhgipsagipa
>Protein2726 84
plastdtkaqvdklaqsdatvfvngasgsqcpntlkfvpkewkVLTYVGTTCNSKlalsl
aggneegiistqatldpantedqk
>Protein2727 279
misagqrDQAVDYLSIGAAEGARLVTGGETADPGFFMNPAVLTNVANDSRvgqeeifgpv
aaviafddrwrrsspsttrprrfgSNTAPVVVTENGAQTRrfvkdfevtagpfvmgpgap
diatfslnslevdsaaapgsilcngdfdiaavntsftlkrgpvipcinppavgftdvkdt
dyfntpadwakasgvtltgrrlrvllpQTELSNTSPNYLVKldwninkSNLLELTAFSDK
tidtintwkspakynttkgdyvgseeytyggqntvlkwt
>Protein2728 33
psderldldqirdlalehrpkMIVAGATAYPRi
>Protein2729 33
wvfnlkkgdkVTVFGPFGEFFARetkaemvfid
>Protein2730 48
gnefkGSVFGSFQPFQLEPRgvarlgealitrsrtnllydfgfelggp
>Protein2731 84
igdrqtgkTAVAVDTIINQKgknlfcvyvaigqkaatianvvrkleehgameftivvaas
asesaalqyiapysgctmgeyfrt
>Protein2732 34
vdvntgkfvgsggnleetvtkNNIEAAEEIVRql
>Protein2733 30
yiggiikharALNAITNPLTNSYKrlvphy
>Protein2734 30
ttnirNMSVIAHVDHGKstltdaldrkstr
>Protein2735 48
lvshkgsdlklkaelgkyleqklrrAVVYTNDTPAFAGNRigfqlmne
>Protein2736 31
mgvrIYVGNLPFSADESQIRalfeqggrsvr
>Protein2737 33
vddgkikIVDEFTGRilegrrysdglhqaietk
>Protein2738 180
mnhksllgtavaaalifgaqaasacaisawstatgltaadtgeptagfkrysgrcslkvt
daatprFVTDTTPNNEASYRvrfyyftgnisgatadifqarstgsaniirvthdgnqlnf
sttsgtpvnitvadnkyyvielawaaaagtgsltgtvtgnsgtgaaplqagvinianlnn
>Protein2739 34
WFCMLPCIPLRlariaappavrrsprrvprrprp
>Protein2740 302
avkgsnagcgkETGEPAHAGSLSRsvwwtytapssglvtvdtfgsafdtvlavytgntvg
altlvnsnddtapgsrskvafaatggqryriavdgrnantgaiklnwkhaaspandnlad
awvvagangatggstngatretgepmhrhrgfasawwswtapstgnlrlstsgsnfdtvl
svytgtdagaavakaqndddptsytsevlvpvkagvtyrwavsgyagstgavslnwnlqp
lqcsitnsnlcsarsptatpsltsptlpgtaINEYGFIETPYRkvkrtvgwddpeiarei
ad
>Protein2741 95
prglnaatkMSESFAALFEESLQRhrnasgrshhrrsrahraqlrggqrrsqvrglrapg
riqerqgrsrspgrrlrvgghrlhrkrlrrhhpva
>Protein2742 90
karfvnqntgeikEQTVFMGDFPMMTDRgtfvingtervvvsqlvtervvvsqlvrNTAD
NTVYATFVDRtgngivpaalwtnvqgsnpa
>Protein2743 36
deiarrvllaggrvlavrAEDIPQGGPLAGLLRfvv
>Protein2744 40
lvpsrVHDGQFFALPQSPQLFKQLLMVAGFDRyyqitkcf
>Protein2745 32
qvvgdrhynvarQVQESLQRynelqdiiailg
>Protein2746 27
mikLGINGFGRigrmvfraaiqnfand
>Protein2747 43
mrsitsairAIGQADEAELFGWAKDLAAPLSLVQEVARtgwlp
>Protein2748 43
sefdallkkefspktpkAQAAISSAVQTLAEQALAKtltisdd
>Protein2749 32
LGTNSLLDLLVFGKsagdsavedlkagrahre
>Protein2750 134
maegkLLPYLDIPFQHASPRilklmkrpgavdktleriqrwraacpeltirstfivgfpg
etdaefeellefldeaqldrvgafayspvagaqanalpdpvdegvkqerlarfmerqaai
searlaakvgsvqq
>Protein2751 58
maqlellneqgqaaskveasdtvfgrEYNEALIHQVVVAYQANARqgtraqkdretvk
>Protein2752 69
vvilldsitrlaraynnvvpssgkVLTGGVDANALQRPKRFLGAARNVEEGGSLTISPLR
ltpvaawtr
>Protein2753 83
mfggctnkelrdiarIVDELQVESGRvlmsqgdagqeafvieegaaevvrdgqllatvgp
gsyvgelalidagprsatvtatt
>Protein2754 18
AATAAVVAAEQAYQAAKd
>Protein2755 31
ggltrvalkAGSLVVNSSQGGGTKdtwvlae
>Protein2756 71
sllptntkelllivrdlirkiapdakevisynipafklngkNLIYFAAWKehisiypipl
gdenfqkaist
>Protein2757 32
yavgecacvsvhganrLGTNSLLDLLVFGRaa
>Protein2758 23
khdvdpnevvkVGDEVEALVLQK
>Protein2759 75
inaekvaltgaklaqkkayhhsghpgglkSTSYTELLAKspekavekavrgmlpkntlgr
aqlshlkvyrgaehp
>Protein2760 23
dvsaskditityrAQVGVGALRg
>Protein2761 30
mgkVYVADSFHATSSATSGDISTTKtngig
>Protein2762 53
ileievgvvggeedgvenaindkLYSTPEDAIATVRalgsgengyymtaltfg
>Protein2763 33
catvlsrALTELGIYPAVDPLDSTSRildptvv
>Protein2764 95
malpharVLIHQPHGQSGYAQASDIEIAAKeilrmkVALEEVLAHHTGQDLEKiardter
dfimtaeealaygvideiitarsgerTDGPIAPAK
>Protein2765 31
EIVAELAERaghvrvaighhvdaagtgradg
>Protein2766 95
afvltpltakpgaciiyrIVAQNQGVSAATNVKvndttptyttldtalgrptvtgagnti
taspgnnaagnvqatipnlnggasetieiavqidn
>Protein2767 33
alieedsnnapfavtaaikAEPDNAGEITKfal
>Protein2768 279
mstiyeeretiqaatpdtlsragwrrakrlgfadaqlahlwgaeeatvrtarlaagvvpt
yktvdtcaaefeadtpyhystwedetevqpsdtprVLILGSGPNRigqgiefdyccvhas
falrdagydtvmvncnpetvstdydtssrlyfepltledvqsvidaeseagpvagvivsl
ggqtplklagdlpeelilgtspasidlaedrnrwgalcaqleipqppggtattlegaret
attlegarevterigypalvrpsyvlggrVEAVNTVLIK
>Protein2769 63
maqldqlnkdyrklnsdaslipaaflgvaadaeiqfclaqrTPAGAATTGINRlnmgsas
waq
>Protein2770 23
mkicrgdlfkTAAGSVAELALRd
>Protein2771 336
nqlgertftnsegkdtpalltassivttlsgilnvpgatpagevprapnadlvraawqva
ppslqeftatpptgpgqaaknlnlifrVGYTSLTDGEGVVKdvrgdvkesspegvravps
glavvgvglleniesnrilltylsiafvglflavrlrsvvrsvlslvpvmiatgmaslva
falglklspmtavggplivaicteftslmllrfveerkrhmapleaadtaaartgrafiv
sgltgvagvaviatsplpllrdfgaivalnvvialasalvilppmllrigdlaahvglgr
crgpgvgqppPPQGPGVRvddgfeegmtipihydpi
>Protein2772 76
tdylhvinwkkAAELVAAGKakaelvaagkakkinghnvlmmetaikegilflipepkTE
MPGCSLCMGNQARvap
>Protein2773 211
mdllaqsvrlgwtpsyptfnrsslaladeadaagqapadyvvdqlksgalrFAVEDPEAE
ENHPRilslwranllgssakgneyflkhllgtdnavtaeqappdkrptgiewpehvpegk
ldllmtidfrmtsstlfsdvvlpaatwyekhdlnttdmhpfvhsfntctpsctpstrrsp
rrgsprptgrrgrrsrrsTLDQAQTIKnsdi
>Protein2774 25
EHPVLLNRaptlhrlgiqafepqlv
>Protein2775 50
glgvgdkldvyaglnfgtglgvslskGGGNNVGGIIFAGPQFGVKyfftd
>Protein2776 19
rcvlfrstgarEVPAAIQK
>Protein2777 94
mltdhwavdvplalpfkHDTVGAGAIAGVGKigevkALPVTIFAQYRflepqakirpyvg
lgltyakfykergtaalngltggtpanptllsae
>Protein2778 80
rddeehvdpeepagqpgrvevegqdrDDGQGAQAVQARqsagarctlggtrrcgharrgv
psagavsrhgahvgngrgrw
>Protein2779 71
rvevaltyifgvgrttskkALVATGIDPSTRvkdlvdeqlvalrdyldgnvklegdlrre
iaadirrkvei
>Protein2780 274
vgeagadtldggagtdtasyfgssagvtvnlltgsasggdatddvftgienltgssqadt
lsgdnnvntitgavgadsltgnggqdifafsagasvlsitgsgnngvvsgfdvvedykIA
TTAAASSERmsftgaavvgslslptpsvltvlsgntivgvsflngiatfsdtvgsvtlqn
sgdiaaavqflqlnnfgaagsglafvavengqsntyvfiqgvvggtdtsdvlvqvkntaa
tklvvaatnnfalvddsspgavsitpvaedangg
>Protein2781 115
mgtngvipdvsslrIPLTYLANLLTGGNEAPVKlalermlgmrvykreqqlhahnnpvvl
rqtglteavlrqtglteamveemyrylaianyedrGTGNNILTIDGDVRiakeis
>Protein2782 67
gkydtygtedsvdaaefvaliyrnvlgrnpdgsgfsfwtrqlqterYSPAEVLIGFSESH
EFRdrvh
>Protein2783 156
vtqfvnkvlrrgkrslaekIVYDALTMIEEKTGSEPVGTLKraidnvkpalevrsrrvgg
atyqvpvevsprrsntlairwagrtrwrsaglsatpasagsarwpnaIGFYNPVASGNAE
SLRvsvdrlaywqsngaqmsptvarlvkqhaaqqaa
>Protein2784 89
mqeggdkavifpgdndrskAALVYGQMNEPPGARarvalsaltiaehfrdvdgqdvllfv
dnifrftqagsevsallgrmpsavgyqpt
>Protein2785 118
nyrADSGLIAALVVLAEMSRsgqplselrkpyeryvasgeinstvtdptdamarveeafm
gsrrdhldgltvdlgdwwfnlrasntepllrlnleaadtasmerhsaevlalvrgetd
>Protein2786 33
iaqkgsgikcvyvavgqkQSTIANVVRkleeyg
>Protein2787 32
LQPDSFFGASGGQRidtrdasgapssmsysrs
>Protein2788 111
sqrgsvsidvrTNTLIIQDIPKkideirelvarldvpvkqvmiearivtanssfakelgv
kwgvahdnigsnkrimanigsnkrimaggsrttlgnirDIAEALEAEGFKi
>Protein2789 190
vlasiiggdasalsslradfivttpqpnnaddwvklaqeknpqlatarFNYQAAQVARee
qrtsyrptidlvaslsdrdngtgnatngrqiaaglemqwplytggrtataikqasyasda
ardqvtsverqltaqtrtaylnasadsyrvaarqqavyrvaarqqavksseaalaatkLS
ALGPGGLSRe
>Protein2790 111
mldgviqllpspadrppvqgvdddekeatriaddkapfsalafkIMTDPFVGSLTFFRvy
sgvlnsgdavynpvkskkervgrilqmhsnerseikevragdiaaavglkd
>Protein2791 245
wvdydlqstipglfvtgeanfsdhganrLGASALMQGLADGYFVLPNTIRdylakgpfpa
lsvdspavvaaqtavqerterflaingersvdsfhkelghimweycgmerseegllkaid
lirglreefwrnvvcarssgatcaDGDLEQSFSQFGAVTSAKvmmerdtgrskgfgfveg
rskgfgfvemgsdaeaqaaiagmngkdlggrscvvnearpmeprpprSAGATASNQVTLG
VQHQF
>Protein2792 86
mslkpftrrqaivlaavlvaatpglsfaqaklkvaavytvpfeqqwvsrlhiafkaaear
geieykASENVSNADYERvmreyatg
>Protein2793 211
lgkrvnaddvkefdevvlatgiaprqlpleginhpkVLSYIEVLRdkkpvgkrvavigag
gigmdtseylthdqshapasidideylrewgidktlqarsgiegmseevapsprevyllq
rknkkitgpgkttgwahraallkkgvhmitgveyqkiddvgveyqkiddvglhisingqt
qvlevdnviicagqdpqrSGTEIMFENTRyg
>Protein2794 30
kTVNMMELINNIAKAHAGLSVFAGVGERtr
>Protein2795 42
ptvitsfnkssetqrFATAVAGFGQLLRqspqinaltynqiv
>Protein2796 201
mvnrggitfafrAQEEAGATPEQVTRafvvcrevfgladfvakvealdnvvpttaqtgly
lefrrlldravrwfltsrpttldisaeierfagtigdlgprvgtllrgdekkrlerkvte
frkagvpddlaehaaslldwyslldivdiatdtgrepdavaplyylvserfgidtmlgkv
trlprddrwdalargalrddl
>Protein2797 67
mariagvdiprekrvvisltyiygigrTLSEQILQATDINPSIRvkdldeaqvarlrehi
drhfvve
>Protein2798 65
iggkwvapvkgeyfdvitpisgtvytkvarSTAEDVELALDAAHAAADAWAKtpsaersn
illki
>Protein2799 59
mylrilksyfsevsnrGIIEINSWNKdksisleyleevrkdpglsctswefnnttllss
>Protein2800 186
mekvgkEGVITVEENKsfvtelktvdgmqfdrgylspyfvtdgdrmeavledpyilihek
kissmkdllpllekihetgkpvlllaedidgealatlvvnkirgtfnsaavkapgfgdrr
kamledmatrkamledmatltggvviseevglslekatikdlgrakkvqvskMEEDQQYE
ERktpa
>Protein2801 37
YFQESSTGNPNADKlvpegiegrvpykgsmvaivyqm
>Protein2802 31
fearrpkEHAILAEKsgvisfgketkgkhrl
>Protein2803 52
phrnlqdkyaswhlslplvqiilkPHSKRIRKRHFHFYCQLVCTQNQDARHq
>Protein2804 14
sstrIDYVPAQIGR
>Protein2805 49
rafvqlwdeltrerygvtddkarrfrYGVQVNSLGLTEAQPENNVQRiv
>Protein2806 38
pqdvrdavadalnlldsgkarvaekIDGDWVVNQWLKk
>Protein2807 10
EITEEIGRah
>Protein2808 30
rvinrnnrlrrLLELNAPDIIVRnekrmlq
>Protein2809 30
hkpffsayspqfyfrTTDVTGTVTLPADKe
>Protein2810 38
gasrwrgvrptvrGMAMNPVDHPHGGGEGRskgiqpvs
>Protein2811 49
stpesiakgkalyegkgtcfnchgkegkGDGPAGAILNPSPRnftnckf
>Protein2812 34
rFAVLTDILGDEDHLGDMDFKvagtdtgvtalqm
>Protein2813 65
misklrATGGAGFDLAQPSQDRitgpqaefaiykpmdlsklkaelfipsmldatkknttl
sgkvy
>Protein2814 82
tperalldvqhrsggrnnngritsrfrggghkqryrvvdfrrdkigvpanvaaieydpcr
tsrLALLHYLDGEKryilapdg
>Protein2815 74
avaallkitgdwqkhkglpgtegtlkvkeaktskrDLYEAALAAAGKstaedtsgattak
kraakkveeapaae
>Protein2816 136
fqdiakfkdklgnkIYGTEAGNDGNRlildmianntfdlsgfelvesseagmlaavqkav
sskqdvvffgwephpmnaaidmkYLEGGDDIFGPDYGGATVHTNVRagyldecanvgtfl
knlvfslkmeneimga
>Protein2817 14
LAAGEGDAEFYKak
>Protein2818 44
aiknainndtvlskLLTAADGPAGTLTITSKidgafnstdlsmt
>Protein2819 27
dtiatgvitackAVNLSVPLVVRmkgt
>Protein2820 88
wgaylgddavtkgvklkisswqrHDHNIMPPAAKttgnyvnsslakvealnagydeavll
nragciaecsgenlfiisngkittpplh
>Protein2821 38
tlrtaikrvrqaidagdkAAAQGVFQQSVAVLDRisdk
>Protein2822 114
mrsqvstvlheairADHSLMAGEPLPSSTDLLAAAGLRverrsvvpadldpevladadre
rqlmfrwgvdaddalgaqillgaiglyavespmafgatpdeqetspvmfealle
>Protein2823 111
maipecdpelfkkpevavvppppaaprkvtfsadalfdfdkatlkaegirSLDEFASGIQ
TVSYDRihvdgyadrigsddynkrlsfrraqavkahlvsrrisaekisidg
>Protein2824 141
mrrfasdkpdlrIPLELIDVADVLKdagfkvfagpandpkgrvvalcvpkgseisrgkid
eytkfvgiygakglayikvndiskvnngvdkesglqspiiknisdemliiknisdemlqt
ivdrCVYVAIGQKeskirriv
>Protein2825 31
fkGVEDLGGGLKagfliesgfnpatgqangt
>Protein2826 78
msrvilghskldnrLDQLGVVGFLTERsqggnggdsppstpalndrvmrkvkwseqrvvd
alnaqsdwysqecewswr
>Protein2827 25
mavaakekaaadakAAEEAAAAAAK
>Protein2828 30
sikitdnggtdlttkTYIDVGSRvlsstvt
>Protein2829 42
wlngtkyvlnpsekFVIGGPTGDAGLTGRkiiadtyggwggh
>Protein2830 82
mtkgqarllwrnaraldpgqrIVEIGSFQGRstivlasaapsgveviaidphagndrgpn
eiegfeteadsdnlvflsnlda
>Protein2831 27
vlfafnqgevctcpsrALIQESIYDKf
>Protein2832 114
mqrqavplvrAEAPFIGTGIEARaardaanmvmaeengivtqvdgrTITVEYAKkgrtty
rlhkfersnqdtsinqrprvaagqkvvegdilaegpstdngelalgknllvafm
>Protein2833 66
pirkINMAMTGEVVAQRynlkkaelddyayrsykkaydaikagnyrpyqmpvtltdgsll
eddeyi
>Protein2834 25
mngqrGQFGQTNYSTAKagmhgftm
>Protein2835 31
LNVLVNTLGKapkdlfsefdhtaqeelpagd
>Protein2836 48
vkesiegasgvadgestgvvvvrEFGGTLGGVNVKecknlypddpnip
>Protein2837 29
mgshgqhdrqrAPGSIGASSYPSRvfkgm
>Protein2838 81
glneaadelgyetkELEPDEGGQNRaelleslasggynpvigvgflfadsvletaqahpd
ttfaivdnaygpedeaktkni
>Protein2839 274
dagdieawkaavqpntkAFYGETIGNPRndilnisavadaaheagvplivdntvaspflc
rplehgadivvhsatkfigghgtsiggiivdggsfdfgdaekfpgfnepdesyngltfwp
slghgsyilkarlqwlrdtgaaispfnafmmlqgletlslrmerhvsnaqavvefldahd
qvervnyaglagspwaehaakarrgpstppstcppapgrypasssraaapparrspthss
ctiswptwatfaVIQGSVGFTPAGTEVKvlndkg
>Protein2840 27
qehngiirhgakLLYAYCEATVPRiqv
>Protein2841 389
mfgiarilcsqprpkgrraavvtnsggpgvlcvdallrANYSVEPLSDEASAELARqlpa
aasvgnpidmlaaagaaayrdvteavlsldevdvliviytpigleddeavaqaisdgvaa
arakgadgvvlasvvggegrhsepqangeaggreviptfafpedlapllgpigdycdwla
rdlgrvgepegcdteealpegcdteealrivtealsqrgegwltvaearavldavginln
agrvvvsaaearaaadgigypvavtvastgivhksdvggvhlnlatadevakayqavssl
tegtdarldgalvgamedgielflgvdrdasfgpligfglggtsvevlddvafrlapltd
rdahdqvrsirgwkllaghrVGAVVQTAR
>Protein2842 270
mqnggchpvdgcyfpskpyagasyrYLAANVFKkadnkpllpgttvrwvggkrIGFIGMT
LRATPTLVDPAGVKsvrFADEVSTANQQAAALNRrgvkaivlliheggyqepttenyngc
vgfngpiaematkftslidvvvsghthqpyvctvpdpqgrprlvtsassygqvvtetyfn
vnsvtgeinrnsfdaknvlvdrTTADPAQTAVLDKWRtlagplagrVVGTVATDVTGDSG
GDRgietpmtdlmadvikwgtssggaqigl
>Protein2843 15
rWWFIFVWCGVLFRf
>Protein2844 50
mkAQQEAGLDSLSKkeqlmfaremaklerdmggiqdmtglpdaifvidvg
>Protein2845 28
massnpktaqtakEYMTEMGGIKqvvek
>Protein2846 35
gvkllidpkSLAYLDGTELDFVReglnegfkfsnp
>Protein2847 16
spikrVAYVVESARve
>Protein2848 38
gnlffnperYDLSQVGRlklnykfykdhserpdiehtt
>Protein2849 22
adttaktdlkALTFLATGTSGK
>Protein2850 25
wgadgrlkdvkAVMPESTFARiyqe
>Protein2851 33
ialgvggvprgrIVEIYGPESSGKttlclheia
>Protein2852 27
mtvlaaepvkTTGATANKtwvylfnqw
>Protein2853 33
aritgttsfyqrqlgtaierarFLALLPYTDRh
>Protein2854 20
gggagkASVNELSITHMVDK
>Protein2855 25
mekaakNAPAGSDVAVAAVKsalea
>Protein2856 32
arSGTSEFVGNLTGDQKkdaqligqfgvgfys
>Protein2857 25
marfyrrrkfcrFTAENTTYIDYKd
>Protein2858 72
mraglehwkargldfgrLFAQPIVPADVPRfhvqvqdhniehtldrkliersqpaiekge
rvqfievarnvn
>Protein2859 52
qigtdgdevgnkpflarvdgrrppkrgdtvylvpkPGHIHLFDSASGVRlnd
>Protein2860 50
meqttsevvrgarLAQDAGVALEEIQTVSRnladliqnisnaarqqaasa
>Protein2861 36
maatpspvgdiagarVLALLGDSVTTDHISPAGSIK
>Protein2862 105
ffkrpkESFSDGHGVKtfenrewenayrnrwshdkivrsthgvnctgscswkiyvtgscs
wkiyvkGELFGAENARlpvppmlmmdrivkisdddgmygkgeiia
>Protein2863 34
awclhacpveaitvdkvtgakVVNETTCVGCKvc
>Protein2864 24
mgrQAMVAAFGSPANGLRfdwaee
>Protein2865 43
rervlgrVVAVDVLHPGTDDVFAPAGTLLDEKwveqktinnnr
>Protein2866 52
hqlqpkrtrtkDVAESSQKdmesrpgvdtirrpciqeredgdgslglhekvq
>Protein2867 38
mqpktkLADDDSSPTVGEVRggirkglksdaktveavk
>Protein2868 33
ggvagsrwgvkGAEDLGGGLKanfnfeqgvdlg
>Protein2869 103
margvasadlrvwapqgaqvlfvkqvsptledltnrrrevnaltgayptgawadedrdyh
vairlparTVGQEQLAARvqlalgeqvqcqalvkamwssddal
>Protein2870 33
tedalglsatgpilrSTGYAWDLRkeqpylayn
>Protein2871 35
mvfigaslgvsvsatapprkppatkVEEQGAIDKk
>Protein2872 30
mikklkVYAGAEHPHSAQQPKvldiagvsn
>Protein2873 33
iafagiddnfkISPAQLEKaitsktrllvlnsp
>Protein2874 123
stastkitslvtlskLQTVQTAQKkVQDIVTTITNAANQNNTGADVASLAKvaqtavrQV
NSDVMMAAKvaaavdaivdvaakVAAVSAPTFATAEANVAAAKAAVAADPTNVAKtaalt
san
>Protein2875 39
lakAGVEAGEIIQEFRvtadaaakyaagatvtvadvfav
>Protein2876 31
pvlgallsikVDGIVGPATWSRadsagdqek
>Protein2877 33
raacrsavsgrQWQALSQSPVRkrrtlqspdrt
>Protein2878 32
nakfsalafkIMTDPFVGQLIFFRvysgvmks
>Protein2879 92
madvviasavrtpigtsykGTLAATTAQQLSEVAVGAALERsgvpaeaiedlvmgesmqg
ggniarYTAIELGLDSVPGAAIQRwcasgmsa
>Protein2880 32
kyalqvellklqawvkesgerVVILFEGRdaa
>Protein2881 78
mtengkpqgyavkIIAAVFAQAKIPYQFVEVPLARamenarttksycvfpvqraqnieae
yqwvspilvtrsglfars
>Protein2882 60
mrceapivgtgiearvaadsnvlinaerSGVVEYVDANEIRvrfdrteneklvsfeddvk
>Protein2883 61
mtgrridaaeadrfgflarTVPVEELEATTDELAAGLSRapsgvmalgrdsfyravdata
a
>Protein2884 322
fgkfsgslagfsgaelggkaiagalerTGISADQVDYVLMGQVLQAGAGQITARqaavaa
gigldvpattinkvclsgintimladlliqageaeivvaggmesmtnapyllrearsgmr
mgdktvvdsmmhdslfcaidelamgastekyaaaaglnrdvqdnlsaqrAGWSNGPINVA
IAYAATKFYSPLVGGQTDYKnaniggsynfgvatvmanwneekGAGVTNETWLLGASMPF
GASEFKasvaggkisnaannnigdtiqfslgyvynmskrtalyatysgnsndgntynynn
grAASTPGGSTYGLDFGVRhsf
>Protein2885 886
mvierakrlvelkkDVVILLDSITRcgdfvrfhhplgsrlqqrgaqlwqsFANGSAANDT
GGLTGDRlatgldktdkgfyhggdlrgvigkldyikglgttaiwltpsfknrpvqgsgan
asagyhgywitdftqidphlgtndemkdlvaqahakgmkvffdiitnhtadvlgyaenqy
syvskasapyrdaagaafddrtyaggetfppldpdvsfpytpiypnpadasvkvpnwlnd
rtlyhnrgdstfagesseygdfvglddlftehpdvvagmgeiyqawvdfgidgfridtvk
hvdmpfwqrfspailaraqaignpdffmfgevfdgsakfmsqysttgklpatldfgfqga
alefasgrptsalrnfyytddyytdtdsnvyasptflgnhdmgrdlprqsrhgairddaq
reglrrnrsarpgetrqradvshpgMDGETPSDPANANATRgqivrldaaaagqveginr
wsydgtelplsetdvvtaevttrdidrgdhphfllkelgdapssfaktlrgklleradgg
hevrLPTATLPQDVRsslrdgtidrvlvigqgtaavagqslafqlanllgdtdvdvealp
atelsgfqlrsdmsdtlivaisqsgtttdtnrtvdlargrgarvvaivnrrnsdlvdksd
gvlytadgrdvemsvastkafysqiaaglllaygiaseisgartaddpaeqqvlaalaqm
pvvleatlgvrpqcaeaaqrfavsrrywalvgngpniisarelriklselcyksmacdat
edkkhidlsseplilicaaglvgstaadvgkevaifraheaapiviategasefpaamhl
isvpethprlafilsamaghlfgyeaalaidaqagilrearvvveg
>Protein2886 30
kgtgrarqgstrAPQFAGGGIVHGPQPRdy
>Protein2887 25
mrdakITEIYEGTSEVQRmvisgnl
>Protein2888 72
mdqkeyltytgypggqrqrtprqhlakNPAYIIESAVRgmlpktklgramfkklfvytga
ehphqaqkptvl
>Protein2889 75
mpqvevrsrrIGGATFQIPTELPANRkisigmkwmirfararsgkgiseklaaeilaaak
gegaavkrkedthkm
>Protein2890 36
ktilaaqlavaekNTDITTAAPTNGAGLSDLAKaka
>Protein2891 25
megaealfdsrVIVEYLDTLSPVGK
>Protein2892 215
sstlvasnanaditastitfkNLSNLIIPQDTRelvlqlnaasigfekvgvttlganvtq
vafndvegvdsgkpvvvaplavmskdfaivpvkvtaslaqalsasnaqakltitidkgsn
tvdasnaapqatltdlifselgnnvdgykiykegnaaffgtissagvfaagtmpagdlvi
stsatyvivptgtadktyslvlskngveydvagva
>Protein2893 58
afageatallasnsafltsnnlqkPAGANLVFYPQTSTAARagattyssaetsdpsll
>Protein2894 278
klqgtwaqtplarQNVHGFGIPIGAGINFKiannlalnvnagynfaiknnndhiffgagl
mvdlgkgkevavdtvaavvekpidtdgdgiidlddacptvpgiaafngcpdtdgdgieds
kdecptvpglaefngcpdrdgdgiadakdacpdvkgiakfggcpdpdrdgdgiinekdkc
pdvpgsfiaqgcpdrdgdgvmddedkcpdvagpasnkgcpvineevkkrlafaarniqfe
tgkatikpvkqekqqsnrylsrEALTTFGQIGIKvwty
>Protein2895 47
mlgsvlnnngvadagkNAIANSTNAVRannsigyftpnisgftgqvm
>Protein2896 72
mnigdlngrYVAGDVVDLDGLKsrghvsyvgrdglkilgagelevaltikaakfsetara
kivaaggvaeei
>Protein2897 8
PTIQQLVR
>Protein2898 11
kMMLDHYQQTK
>Protein2899 49
eevnaivkaaaegplkgflkYTEDPIVSADIVTDPSSCIFDSGLTKvig
>Protein2900 60
mrlywipflpardvpvdglpyrvrLLGEELVAFRdstgavglvdhacphrgaplqfgrne
>Protein2901 39
mstattyrtcprSGLQFESQAEKlmlanavaavvfllig
>Protein2902 54
mgsvgkvapktelqirDFNGAVLTHVKvdgsvegkrgvkgivhvrgpqvmkgyy
>Protein2903 99
mdsarQVLGDLSAGGGRivtperileatsefygfsidelksksrrrplvtarqvgmylfr
eltelsypqiakiyggrdhttvihayekikalmaerpqi
>Protein2904 62
isnvtvrnnegtirfhniklvqhangnlvavsrSGEIGIADNRgrereryklpygavitv
kd
>Protein2905 112
mnlarvrsgldylrlinwkVAWTGTQGTLDVADASTIKvfgtewylesfrLLTEILGPRg
yvargsagdllagrlemnyrslliltfgggtneiqrdliamfglgmprplra
>Protein2906 32
kkapakkvaakkapakkrTVNAAFMKaltpsa
>Protein2907 19
mrELLSSYNFPGDDIPFVR
>Protein2908 33
svlnnpnipkfkLILVGDGGVGKttfvkrhkke
>Protein2909 81
ivilpftfckkegdgadsgtssavdvnskgigpvtkvdlgeidqakaakgkqhfdtkcsa
chkfeekVVGPPLAGVTERrs
>Protein2910 32
iiawgsyvpqtrTPDAHFFTEVRykgtktvav
>Protein2911 31
csdiakELNEMYAAENLLQYRsfgyghsfgv
>Protein2912 23
mpyvdhrWLGGMLTNWKtirqsi
>Protein2913 49
dsgkksvaegivygalervvqkgkndpvrFFEETLEKvrpmvevkarrv
>Protein2914 50
itralfenlnqefrgcldpvekvlrdskidkrSVHEVVLVGGSTRipkvh
>Protein2915 31
tsatlepsyvlrALGLTDELAHSSIRfsfgk
>Protein2916 56
masesgvlpieekrivqkwrlqpgkMFLIDTELGRiiddselkdslasakpyrewi
>Protein2917 47
vqvfggygytreypvekiyrdakLMQIYEGTSQIQRmviaknillrg
>Protein2918 129
srytlldlgrVEALMPQSEQVPHERahagdrvkayivevrmtakgpqivvsrthpglirr
lfemevpeiedgiveikacarepgqrtkiavwsndpnidpvgacvgargarvrqvvnelr
gekidivpf
>Protein2919 50
kykvsiagaadilldnqgykTDFAAFDGKtsansgevkFSTNAEGATKpa
>Protein2920 24
savdpvsligfdkVLMSVPAAKkl
>Protein2921 48
lpwldtscldfifrnkLLIEFYFFRFHKLNFFFFRFKNNNikiriild
>Protein2922 31
sddrytvrTGETLDLGEGYALEAKqvdvege
>Protein2923 33
tisgslkkgdrVAIPGLGIFSVADRkartginp
>Protein2924 33
nqaqvkEGATVFSTSTRnfpnrlgknsnvylgs
>Protein2925 35
lpdrgfdgrgnfslglkEQILFPEIDLDKvekirg
>Protein2926 48
ttnpddwakisgkkgerivyvrTLVSHTSEDEPEGGRaiervqtgqyl
>Protein2927 30
aaekfaaleaagvkTVANPAELGKaiaevt
>Protein2928 567
mannnsdeeigesladiqglldkvpapdaapwdhpgwkswtptistawhrlrvgslieqr
TGADLGPYWVPFVGRtgpivistsgvqgasageallqsllvrasamlphhatlhlldpag
ggrafpmgrdlpsvkrassdlrrdlddvsgsirriidtyldattptfhqldeavrlsehf
qlvfaadypnrydsraieelqflaetgpaagvylvmhhntdhatqgglertplsnasiid
lasppsisvggipatvrfdtapaadrqsliastlssaqpkdlgvswtslagfdaddwwse
hsaerietsigsagvasnlgvtfgvdrenkpvahgivaagtgggksslfhglitgmacry
speelrlylvdgkygtemaayrnlphaevvslnteaelarsvlhelvdemdrrnvlfqre
gvpglkeyragghhmprillvvdeyqqffegdpdssasdvllklssqgrsagihllmgsq
sfsvkalrnrdeifgnihlriamqltgdavlgltefgpagrkmiqstcdrpgklvinsrg
gddagnkagrvalleavdrdnivskla
>Protein2929 50
htrkwqdkttgqdrysteikASALELIDSRsagsnqpasggdysnndysy
>Protein2930 215
msqqtetiaisaqvrTEIGSGAAIRerqegripgilygldkgnvpitveradlrhalate
hgenamltltvgdevvpvivkelqrhpvrrnvthfdlqrvsatqqvtvvvplylvgtaka
viaeggmverklsnievrvradsiperieadiseltmgrslqvqdlnlgdgikvltdgrk
avasahltraavvatnavegegaegegaegeeasa
>Protein2931 39
mvlkqgrlrpgrMFLVDLEKgqilddeaikreistqkpy
>Protein2932 18
mrIINEPTAAALAYGLDK
>Protein2933 20
lhsrllerasrVSEEYVEKf
>Protein2934 96
makavggtfsrIQFTPDLLPSDITGTRiyrassetfdvelgpvfanflladeinrapakv
qsallevmgehqvslggkthilpdpflvlatqnpie
>Protein2935 90
mraslvsrEVICDSVETVVFAERldgfvglagcdksipamlmaaarldvasamiyngstm
pgnhngeatditsvfegvgacalgtitsee
>Protein2936 32
rgadieetatrTNLEAADEVARqlrlrdlggl
>Protein2937 58
DVGLGQGILRaqqvhfghgtgieralralnfalgglavdhglvehllgrqlllamiqp
>Protein2938 241
drllaiapnvvdlansaansvlgaggatdagvanggagvngawstkAINPGATATFPLFI
TNKvgqadnynlsadndsstlnavafpagwtvvfredasgvaancsttgatitntgtina
laqklvcavvsvpatqaplasqdvyfhhwlaktfisvLGGHGAWFNGTVGNYRTSLGYPV
TDWRwpgytangedarycqgtdyyyssgtwagqmflscrmtggssggpwltwvngswmgy
v
>Protein2939 40
apgfpgtetgtrrQSQGGSNGRrcaptarsatvgsdpcts
>Protein2940 25
mlgetakELGIEIADLADHPVTKlt
>Protein2941 80
gvdlskkvrdwnddelnhirAAVGEYTLEGELRsevqtnikrlmdigcyrgirhrkglpl
rgqrtrtnartrkgrkktva
>Protein2942 105
kqvqlnilevkNPEIDAQLVAQGIAEQLSARvsfrramrkgmqsalragakgirvqcsgr
lagaemsrsefyregrvplhttarvgsrctrfvETLGFQTEVSKl
>Protein2943 31
mvkdiqdfdiikLQEEFGEMGIALWNKangi
>Protein2944 115
aapgtgviaggaarAILEEAGIGDVLCKSLGSPNYINVARatmagltglrrpdemarlrG
LDPEEFMPPALWRawqesepcgvrgrspsgVLDGAVAVFDGVAGVEPQTETVWRq
>Protein2945 31
VWTNCYHAYPAHAAFGGYKqsgigrenhkmm
>Protein2946 38
mftrllqnagqtrDLGEALGRvaldardgsgaaaggiv
>Protein2947 47
glkavfqfehgvaadanaglvggrdtyaglvggfgaikLGTLTTPTR
>Protein2948 11
ASSIFVDGKvf
>Protein2949 13
VWLPALMMLRlnl
>Protein2950 59
gkyhltgenkSYDSDEFTDYLAGLSRqypiisiedgldesdwagwkmltdkignkiqlv
>Protein2951 43
matkAELITAVADAAGVSKadaestlgaffdhvvaaakkgekv
>Protein2952 45
srvvglfsarGYNIESLTVAPTEDASLSRmtivtsgsddvieqit
>Protein2953 19
tqgakVLTPGSSPLNSIQK
>Protein2954 14
mkGVLGYTDEKvva
>Protein2955 109
maqkksekkpstlsksalinavvqevgeisrkevkTILETLADVAYKelkktgiftvpgf
akfrvvkkpatkaregvnpftkqpmtfaakaasksvraraiksikdsva
>Protein2956 33
nlsywtqrGNDIINGGAGQDVIVGGRnadiaee
>Protein2957 30
vagvpirAPVAGIAMGLIKeddgvailsdi
>Protein2958 270
ldkCIGCHTCSVTCKqawtnrtgmeyvwfnnvetrpglgyprgyqnqeewqggwvrkpng
rlvlrsggrlqkllnifsnpkmpsiddyyepwtydyetllnspqqqhfpvarpmslisgk
pmnvtwsanwdddlggaqeyapkdpmlkgiedkvtfefektfmfylpricehclnpacaa
scpsgaiykrsedgivlvdqekcrgwrmcisgcpykkiyynwksgkaekcifcyprprsa
ssatrgSLVEIEELLQDKgltfgmdlskcr
>Protein2959 36
aaefaagnallatyvtaakAALATATAADANKtaqa
>Protein2960 37
gkewtnpgldvkDFIGTSFTTAPDGKlyqlpdqqfan
>Protein2961 36
antsidfgsrVLSSTVTAPTTAAYQAGVVLKlqdpi
>Protein2962 22
ngkkkwcddakTCTDAATTTVK
>Protein2963 87
mdeklagvddaalivagceaflttddnaeyagftqvfidyvnvrprLDLFFVGDLPSQRd
qstptlatqetlntlrdeitadrkstp
>Protein2964 161
ghakffhrlleavgeerdidlntpwedlpakarktllhgttkkvqvqfknrygrtrSYQA
NFEGAIPYLRrrhgeadsdwarhgeadsdwareqaesymrFIIADTPGHIQYTRnmvtga
stanvalvlidarqgvleqtrrhaiiasllqiphlvicink
>Protein2965 101
mkgtedlgggltasfnleskIGLDTGASSGFSRvasvslgggfgtvtlgkpwtalddvmg
asnsgfdsglsatngvwvannlysgnpgntikysspsfgga
>Protein2966 100
mkLYATWGDPVPAQNEIRaqvsqrtdykldpvfvqrdlpvlrvvpakkprPAAAPASENS
GELRkiaeealakatealaktsgggrierlarkvrarikk
>Protein2967 102
mpipedifqqqaerrvrLGLVVAELVKtndlhakpeqvsghieelaasyekpmdvirwyg
sdknrmaeveaivvennvtnfvlskaqvtekstsfdelmaqn
>Protein2968 43
ivvaiigilaavaipayqdyiarSQVTEAVGLAGGLKteindn
>Protein2969 89
SVGYAAAPVLDAVSGIKgpydsnigawgtedgtnnpgtdlnfglgvadpgtlgtaapkpi
iavslasssqcapngfkdvvvltfsnqig
>Protein2970 36
pldkevtkgtnpdteqevtrkpdvkEPFTALAFKia
>Protein2971 33
kakkkkwnsgktkekVNNAVYFDEATYEKllqe
>Protein2972 25
kiidliestakNAPAGSETAVAVMK
>Protein2973 84
mntawgtayansaavlvaegtvttaigtkADYTAVLATDGSTTERtgaastsssdnfitp
gtgndvivlgttvglntavssnev
>Protein2974 638
mrvagayfrGSEANPMLQRiygtawtskddltahlerleqaaardhrklgveldlfsfpe
eigsglavfhpkggivrmlmedysrkrHAEAGYEFVNSPHITKeklfqisghldwfadgm
fppmqldldgdgeatnyylkpmncpfhilifrsrmrsyrelplrmfefgtvyryeksgvl
hgltrvrgltmddahifttkenmgeelsslldfvlsllrdyglddfylelstkpeekavg
tdeewdeatealrevaegqgldlvmdpgggafygpkirrrrllrpqdlrtgpgchranla
dvhhpgglptsaalrvgvrgfrwrtppahhdppgpvrvggallrcaggalrrgvphlvga
gtggdpasgrfprrlcprpgrtaegrrvsirgrrgqrhpwqahpqrqgpeaalrarrrrr
rhrprhrgrqpsrrfggarFINYQPMKRCLMYVIIDGDSDYTKFLLKKVRKVAKqnkafe
vgksvvnkwleqryssaylrdtlmdqgamidtletavtwdnllglwkaardyikqkpnal
slvhishayenganlyfifmcpmdakdevgefnkfhkgllevihnnngslshhhgigrlt
ahlmkdevgelglktlqalkdcldpkgimnpggtlglk
>Protein2975 52
shalyegidfytsitrALFENLNQDLFRgcldpvekvlrdskidkrsvhedv
>Protein2976 14
ESFTNFIKigrahv
>Protein2977 34
gvlagypvvgikATLFDGSYHDVDSDELSFKmag
>Protein2978 217
mlaivephrlddvlaitdawevqasaigvvtdggvlrVFDQAGGEVLAEVPAATLHEDAP
LYRrplappedleerwasepgdglsggsdsvdqgaallammmdtswvysqydhqlflntv
vgpgsdatvlrlrdprtgadtgrglglsadgnhrwcasdpergaamvvcesvmnlaavga
rplalvnclnfgnpehpevmwqlsgaidgmsaacref
>Protein2979 33
hlnsgttipaskIYSDAGIPQISPSATNPKytr
>Protein2980 32
aaaegaigiaknankarkeplrVILNGLGKda
>Protein2981 49
titlargvaitsagtidtttqtnilsgvvsgqgqlikTGAGILELKgnn
>Protein2982 32
hdalpissnsrSDVIIEDVRigttqidrkstr
>Protein2983 24
mkATWSIWFGKidqpalttalvgk
>Protein2984 32
tldtnellqalrrAGYPLSQPALYAALPRfdn
>Protein2985 49
vgktavveglaqdiirgdvpetlkdkQLYTLDLGSLVAGSRyrgdfeer
>Protein2986 43
svkelrsigllpdvlicrsdhtipeesrqkIANSTNVESRavi
>Protein2987 51
mahrgrlnvlvntlgkMPADLFAEFDHTAPEDLPAGDVKyhqgfssdvttp
>Protein2988 35
atrGMSAAAGRlpnlvkpetahpafdkachlfgie
>Protein2989 352
mtptelihalllapvdllwnggigtyvkasteshadvgdrandairvdgrqlrvkvvgeg
gnlglsqrgrieaalagrrVNTDAIDNSAGVDTSDHEVNIKillsqavregdltqkqrnt
llasmteevgaavlrDNYEQNVLLGNARaqdvamlavhqrliheleergsldraleflpn
dnvlaerleagvgltspeiavlvaysklglkedllssglpddpwfvttlssyfptalrer
fatelaqhplrreiittavansmvnwggmtfafrateetgatpeqvarafviarevfdlg
syvaelealdnvvttqvqtrlylevrrlldrvvrwflssrptaldvaaevkr
>Protein2990 33
hveicskCHPFYTGQQKaaaalgriekfnkkyg
>Protein2991 53
mpnllafpiaflgiarAGAVQVNVNPLYTPRelehqlndagvqtivvyggvsa
>Protein2992 112
vpldnviyraglartrrharqlvthghfevngvrvdvpsyrveqfdiitirkQSVETFPF
QLARetfgertapawmqvvagslqilihqlpvreqidtqlteqlivelyskn
>Protein2993 36
mydistkketlikASEEVGCSTGSPKiygdrivwsd
>Protein2994 25
mavwrsvplltdsrTCGQPGAAKad
>Protein2995 33
aatvtasdalfgrDFNEALVHQVVVAYQANARa
>Protein2996 75
mevavdnaipgidgdcggeaacatchvyvppewraatgerTAPEQDMLASTFGARensrl
scqircreeldglsv
>Protein2997 42
yingeqverSEMLNTNDALRgegkipatytnlllgitkasls
>Protein2998 55
dsivfpvsiydaetraqsfgqvrnayirVLNQANGQEIARydlsedastetamvf
>Protein2999 69
fgfcrfglgrerFEEFASDRlcrSAINHVVLAHKgqarQVLGEVDTTASVDRtreedvqh
vveanqgql
>Protein3000 30
gwhgegwekeltrLQNFLAGTGEYAQGGRa
>Protein3001 230
nnfalwkvlgkptlfgqnppeghtykTTFAGEVSYLKswisqretmmrkLYGDVPIVRsr
gnvqtkGWMPYVNSGQIIGTQGKalrlegmnvgiqdssvtgsiqanshvqsigwsgykti
gsstligttgrnlrleavqfkltgnlatkydisyrlatkydisyrahvskqgwlpwksag
atagttgkNILALTGASKvnlighshggptaryvagvapqlvasvtsigg
>Protein3002 26
mnvgysledarDYVAIGCVEPTAPGK
>Protein3003 57
nillggagsdliegrAGDDIIDGDAYLNTRivntatninypnmtsalrslmqtgnft
>Protein3004 39
mrrllrdvvegrELGDTTTLADESVVAALADGAKsdgds
>Protein3005 73
miseipdlrsrvatrLAELESSPESGRahrlaeqisqlldeaeglddaqrallrgaveyf
vleddfepglqdd
>Protein3006 89
adnlvtndtngradifvksiatgaiqrvstasdglqgnldsyaspiffadgtkvafvsaa
snlvaddngywhdifikDLNTGAITLVDR
>Protein3007 43
kSTPFAAQVAAEAAGKvalefgvknlevrikgpgpgresavra
>Protein3008 223
lkavkdneteigrILDYGLTRnrtaknvsdvetameealmevlprleartpfiatfanva
tllgllgtvqglinafaaianadpaqkgdllsssisvamnttafglmvaiplllayaflq
syywlmpfykaaITPYEQNPALYQQFRkddytrfqpgfelggpiiadslwfygayqttmi
dierqpdddpstykqsndrdfytlnlkgnigsqflfklsgnyt
>Protein3009 109
mavtklrarkqpanqchvtnvldhpvliaadaaesgirGFAEMETTVGVVRyapfnalsl
lvgaqigrpgvltqcaveeatelqlgmrgltayaetvsvygteavfmdg
>Protein3010 30
mvgtkrqarETVAMEAQRagvpyvdqrwlg
>Protein3011 31
mniagieaierIQFSDNVTLDKaaiiamlpt
>Protein3012 26
nvfegervarGEVISDGPQNPHDILR
>Protein3013 40
mnkAELIDAISNDAQITKgeakkalesfvnnvtetlkkgg
>Protein3014 92
mfnkqltrDLSLSANLGGNKmrnmrQDNTSETVGGLIVPGWYNIRNSASAANSYDETFEK
kinsvfasasfgyksmlyldltarndwsstlp
>Protein3015 140
mtwdrivdekgifwpcpeeghpgtprlyeggkfafpdgkarlhpityrppaevvddeypv
wlttgrVISQYLSGTQTRrikplveqypeplcemhprmaakVGVVDGDLVRvssrrgemv
tparvvesirpdtvfipyhw
>Protein3016 68
gqakreippapepdkALLAQLTELGTEPLRialkisgkherrdaikaareavigkitagk
dadeaaat
>Protein3017 22
masfarINDFGFIETPYRkvik
>Protein3018 74
mgdvfkpgryelttkNIPILTTLKswkyglnspfkaevyfvntklftgltwgtknpimlr
dpefrqvqvrafgt
>Protein3019 15
trEGNDFYHEMKdsg
>Protein3020 181
gkVWELNSNASRvgvkgnekltdeltavykaewdvkgdmggadlaareryiglkhyqwgt
vrlghidspfknaedsvdvfndmshldmgnfltgqtrlansinyvspkfldvfganitlq
pgetvtganenhiadgisaafhiadgisaafsyeddslylsfamdkevvtkTLFPYQTIK
t
>Protein3021 38
qldvqlffqlfdrhrqrglrHITGIGGTAKvlfachgn
>Protein3022 45
lqpkrtkfrkqfkgrnrglaqrgskVSFGEFGLKttdrgrltarq
>Protein3023 63
mgrlrggvadllvatdvaarGLDVDHLTHVVNYDVPSAPETYVHRigrvgragregvait
lse
>Protein3024 44
meslkAGNHIVGPAIIESDATTFVVPTGFETRvdkhrlfhliet
>Protein3025 69
sitslqavyvpaddytdpapftsfthfdgttelsrDIAALGIYPAVDPLASTSNILQPHV
VGERhygva
>Protein3026 56
rtrkeirrpdgsyirFDDNAVAIIDEKgnpkgtrifgpvarelrdkkfmkiislap
>Protein3027 33
lgvpdtptsvdrlglaferNENMTNSFNPKppe
>Protein3028 49
madpiikigskgaavkkaqqalidrGYLWDGTADGIFGPVTRkeviryq
>Protein3029 252
mlrgpsndtvalanpvwvstylnnfgtsngtvpalytyddaaaqsvyaasgpnptsssnl
psgsyipfqplsrfvgqspvgiwtlniadiqsldrgtlasatlninyttgggsgsggaas
vtwwdaptggtqvgtgspflptgyasftpgdtvfyaqcdasstcsnnrVPVTFTVLPAVT
APRvaspepicagqivtltannpigqvewysnatlttllhigasyttqplngtttfyavn
nngtclssttav
>Protein3030 46
yrydtftaddldagtgvfagkGVMDLLAQSVRLGWTPSYPTFNRss
>Protein3031 25
nksnnrrryghrQSFSTIEIVGISR
>Protein3032 30
sikGPLTTPVGGGIRsinvalrqlldlyic
>Protein3033 33
meealhqrVVGQHEAVEAVSNAVRrarsglsdp
>Protein3034 43
megdkgelgegsiikLAEALDTYIPLPVRavdgaflmpvedvf
>Protein3035 110
mardlrytrnigiaahidagktttterilyytglthkIGEVHDGAATMDWMVQEQERgit
itsaatktqwiyrsepyavniidtpghvdftveverslrvldgvvalfca
>Protein3036 79
mglgdavgfvkvvadakHNEILGAHMIGPDVTELLPVLTLAQKwdltadevarnvfahpt
lseavkeavegiaghminl
>Protein3037 40
mkhylagqlhharDITAFLAPYVNSYKrftvgmfaptkav
>Protein3038 93
mafintgaqlqdaidalpaskkgsfvafdakyyaetylgnyqgtltpiehfaqigsarMY
NPSALFEPTVYRgsysdlagldaadllvhylkf
>Protein3039 76
mvgtkrqarEILSTEALRagvpfvdqrwlggmmvdqrwlggmmtnfktvkislkrlkemk
LSGGGGAAVVGAVSDR
>Protein3040 35
gyvagftapegkTMGHAGAIVSGSSGTAQAKkeal
>Protein3041 22
gknkaikYDEIDNAPEERergi
>Protein3042 17
llkNSSIMDSASISAKi
>Protein3043 38
QYLYNIEQLNDQICMTLGGRasediffgkistgasndq
>Protein3044 33
vevpvgkellgrVVDALGNPIDGKgpiksklrs
>Protein3045 46
pgcvvlvnqgwvdgpafaerVAATDHEDAALAFRdlagwllarsgd
>Protein3046 48
ITGENPYEVPMRiypavhyvmgglwvdydlqstipglfvtgeanfsdh
>Protein3047 30
yqnrlehaskGLMVAYENIQASESRirdad
>Protein3048 33
dlgtacgkffrVSCLSITDPGDSDIIRhmpnea
>Protein3049 79
mikLNTAITGGLTIDKvglidaggvaapalgqpvttggkigqpvttggkifigqmkYFIN
PTGIFIIGGPHGDTGLTGR
>Protein3050 110
nieevrkpeidakLIADSITQQLEKrimfrramkramqnamrlgalgikimssgrlngie
iarcewyregrvplhtlregrvplhtlrGLWAGPGGGTPAQRdayrrsad
>Protein3051 27
mdikgkVFIVTGGASGLGEGTARmlaa
>Protein3052 43
mrMANITSNDTQERlakkfielvkeksdgridgklysagalgs
>Protein3053 20
mkQLLDAGVHFGHQTRrwnp
>Protein3054 88
mkkslvalavlaaagaasaqssvtlfgivdatlaqgsgsvankTQLTNSGYNGSRlgfrg
vedlggglkggfwlesgvnndngslgtt
>Protein3055 79
manvlyekdadrsiiagrkVAILGYGSQGHAHALNLLESGVDVRvglrdgssskakaeqa
glrvvtpaeasaeadvimi
>Protein3056 119
vvtasgrlfdisilaegsgytappvitieappagvghvtataevdrAGGGAAEGSLLAQA
KAVQELHDATYGRynntlgielpftgafnqttiplgyvdtaseivsdnetqlwkfthng
>Protein3057 63
LTEATAAMKdaqkaaddstaaanevrreqaiydnrtaeltaktqsggvvsqnkakaelaq
hla
>Protein3058 327
myiggtgssglhhlvwelidnavdeaaaghanlievtihrdgsvevtdngrgipigekpd
grtalevvftelhaggkfgsgaygssgglhgvgasvvnalatkltaevdrdgatwrldfa
errpghvgprggftpssklervkkiparrtgtrvrfwpdldifdpearidygrvrdhvae
vcflvptlkvrladkrgtnppepeefsakggladfvdyltigeplceiitikgegtftek
vpvdgkltetertcevdlalrwvkgydsrIVSFVNTIPTAEGGTHVAGFERaltkavndt
llpglrklaalekkgkgraekgdvqeg
>Protein3059 48
YIGVFTPEPWQGYGFDESSKavlkqgridgkditwgdthhpaisetng
>Protein3060 32
pkdalkkaegelkklrLMSPMSAEATVVRnyi
>Protein3061 64
msgrIGGTSGPIWGTAFLRaaisvkdknditqadvvamlrsaiegimkrggaslgdktll
dalv
>Protein3062 33
dnvkpsvevrsrrVGGATYQVPVEVRterreal
>Protein3063 60
gefkqfvrgknaveeindlvetrDISVLIIGLRkrtavgklllgsvaqellmtvpcpvlc
>Protein3064 58
liassaalaisgipfsgpigaarVGYINGEYVLNPGQTARkssqmdlvvagtdaavlm
>Protein3065 167
QIVGVSAALIPFLEHDDANRALMGSNMQRqavplvrpdapivgtgmewqaaidsgqvvva
knpgevvsvvgnkvvvqehdgtrreyrlrkynrsnqstcidqrptvykgdlldvggviad
sssteggelalgqnvvvaymsweggnfedailiserliqddkytsih
>Protein3066 145
gkpfyhivaadararrdgksierigfydpnhnpahidinvdkALQWLSNGAEPTDTVRsi
lssagvlykkhllrglkkGALTQEQVDSKfqefmdaraketapsmkiykepkartqrkgm
ftlpplvkapapvvevaaadapaae
>Protein3067 39
GGGGGAGLGRrrlagtdqgrrlagldarlsglqprgrgg
>Protein3068 32
qdvgswtffdghdadkTAAAWLYAQFVTAKts
>Protein3069 108
mrytrlgeikkqalaqfavegadvsaddvetafedlkyrtvrDNILNTSVRidgraldtv
rGLDIQVGVLPRvhgsalftrgetqalvtatlggtrdsmmidalegsf
>Protein3070 31
rlrltnaalrlidkkGIEVVLADLRaagqpv
>Protein3071 282
sdgllsnfnqwwhrdlnftdlqsyknpdgsqrswnrggwddgaplywnnpywtryenytn
dskdryfgnitakykltdwltiqgrLLQDFYTFRlnerVAVGSVQESYYKerfidmneln
sefidmnelnselmlmfnkqltrLNMSHGDYEEHGNRlrnvraaseatgktvgvfadlqg
pkirlgrfegdqkvhlavgdrftitiddiqgnqdrcsttykglpgdvnvgdqiliddgkv
glkaievtatdvvcevtvpgpvsnnkginlpgvavsvpalsd
>Protein3072 65
asvrinkeeilellddavarlpdelraarwllkerdeflaktrrDGEEIISDAKarvahm
vqrte
>Protein3073 32
mvidssgrgerAYDIYSLLLKerivflgtpin
>Protein3074 43
mevkvasrrgeiklrvetrgrnkpprGLVFIPFFDASRlvnkl
>Protein3075 256
msailvtlpdgsqrELDEGATGADLAADIGPGLAKavliaevngepkdlgaplpdgaqvr
fltkrdpevlehlrhstahvlaqavldlwpgatfaggppiedgfyydfelpdggtfsegd
larieermrriiksnqpferyelelddamaemgdhpykqafmsaasggddsdgeapaget
isfyrngdgfvdmcrgphvpvdmcrgphvpstgklgwfklmrvagayfrTEIAGATSEAK
rkkaakrlrvveafrn
>Protein3076 41
tvdngkairETLNADIPLTVDHFRyfagcvraqegalsnid
>Protein3077 96
knllkkyaldiasielldqtksdlvlqkngdeqrakidtlltkkMTSENEELNNRlmtan
paeikgitdrlallkrreemkkanftsekeyaafle
>Protein3078 165
stdaeladaarTILDEVYADQVAELAERFGDLSGQGRTATDASDLARlstlgavdtllvd
idasvpgtiddigavsladaegagnygvtdeiarrvllptrspagccsqeagcwpfvGGE
FIVTNIVDSVRkvftitrlenhirvatsmdeardivesiisatsr
>Protein3079 24
tefvkasapkDADVAEVPVVGDRk
>Protein3080 148
latkydisyrahvskqgwlpwksagatagttgkGLAVEAVQVRlalksaptpkpgsiqpn
ptttptptptptvsvtptptvsvtpspdptetvapvdkataaysahvqkngwmstvtdga
vagttgknlrmealklkvtseqytgdis
>Protein3081 57
magiqsssftqqlsgrATGVTVSSSGAPGDATNVRirgissfqsndplyiidgvptt
>Protein3082 213
tytenplvnvfclgilpterlvlakASGEGNLAVLLGNSTGRdgiggvsvlasaefaegd
eakrpsvqvgdpfeekrlieatlalldaglvvgiqdlggagltcatsetasnanmgmdvd
vsmvpqrepnmspvevltsesqevevltsesqermlaivephrlddvlaitdawevqasa
igvvtdggvlrVEAMLDAPLEVVTRvqadvdny
>Protein3083 32
mfkkNLDQGQAGDNVGILLRgierediergqv
>Protein3084 23
ginpadielrFNGSGSDLVIGIK
>Protein3085 58
alieaketsielsrkefrfkelerevqtnrnlydtfftrikQANDSLELDTANARvid
>Protein3086 356
mrQFTDGDEIIIEPFRsaafpvikdlmvnratfdriveaggyidvttggtpdanlipiak
daaeaamdaaacigcgacvaacpnsaaslftsakmqhlnllpakmqhlnllpqgqaerwd
rsidmvekmdeffgscrMHHAYADGVTMARwtaeglsesadsdvltpvwtlkhgghggkr
akanqellqstlkevagngrrvlgigrlaamlflesvnltknaiasvnltknaialpfvs
saktpltgqvtpgrqlatarvsmarvnairastrstlnhialtcldgalrrGSFVVLEGP
DGAGKstqvarlanrldalptrepgdtplgaelrrllldddqltrpglraealmma
>Protein3087 46
edgfvidpnnrQAAQANYTADQIQVLEGLEAVRrrpgmyiggtdml
>Protein3088 66
msgvklldpkdcpgvayflptpkSPHGADVDPSGEYIAAGGKLASVVAVHSYSKlikaie
dkanft
>Protein3089 38
cssdlsptgylhiggarTALFNWLFARrhggvfkigra
>Protein3090 213
mtrVSDTPAFTEAVARggglpflalallrgpeverlltettdrlgelpwgvgilgfvppe
lraeqlevvkayrppmaiiaggrpsqakelddlgirtylhvpspgllqrfladgarrfif
egrecgghvgprssfalwqaqldvladhanvaeldvifaggihddtsaamvaamaqplaa
rgaaigvlagtaylfteeivtsgaivpgfqraa
>Protein3091 209
adaaqnanvadvaantavkAAVPTTNAVKtstdaaakLTAPAATDSRavdkvakisdtss
gdskskASIANSSAGLMKTAASTSAISATVKaaadkVIAFNNEAAKakadvakATMAADM
AVRavnikamvaakvaatidavadvaaaisavsaadpsvsvaaakleaakaavaadptnq
alllqilqikpnGDDFEVFVNPTGRfvig
>Protein3092 10
LAGGVAVIKv
>Protein3093 121
fadanqsaglvgvdrkarGAQFDDFALFAEPTVRqlqpesvnpeapagaattptvatppa
ggvttapvpaptggtpptsggtpatsggattqvsipgpaadgggapastppngegaggqg
g
>Protein3094 33
dtklgpeeitrDIASLGESQLSRldesgivyig
>Protein3095 25
eitglglkeakDLVDGAPKnvkegi
>Protein3096 17
HALSPDSRvdlqskagl
>Protein3097 303
mwatlkqtatagsvkFGSLQLGSFARaeyvsngnqvttavgsieginvtvessvlnvtrt
dgkgnttiakgtsdytvlkmsltsnqgngvrvsranfgvvatgnymsgislsllvngqvv
qtknvegstiffdsfntnvtqasgfntnvtqasgttlevkatfseayvngdfqltlaant
gltavdsvtsaavnhsavssavftmgntdaqvsasnspvlsklllspstftsisatdsta
imafrvkMTGHMGDETVTTQNLDVVRidearqlllikgavpgskggfvtvrpavkataak
gan
>Protein3098 318
ipwvntvavgrgsakawyadigavpnvspdqtaacttpfgkAMAAALPNVPFFDGARsac
dwqtdadsaqkgaigpsrmpslqrddyvgnmndsywlanatapltgfppifgpagtveqs
lrtrlghtmalerlagtdgyagkkatseivrqmvlnsrvfsaerfkiqaldmvcttpqia
vtgagnvdvtaacaalrawdnagnvasrgshvwdefwsrVTVPATQLYAVAFDAADPLNT
PRdlkpsasdalrqafgaavqkvqasgfamdaprgeilfatrggvkiplyggcygvgyft
itcsenpidkggysmdgl
>Protein3099 36
caglavrhrlagwnlvvvvhftacvwrTALGAGGDR
>Protein3100 19
hgkHHNAYVVNLNNLQKgt
>Protein3101 223
mhyftdaykATAQAFGGIGRknqafggigrknrALNASSADSPDAKcifdlmaacdsyip
epvreldkpflmpvedvfsisgrgtvvtgrvergiikvgeeieivgiadtqkttctgvem
frklldegqagdnigallrgvekddvqrgqvlaapgsitphtdfegqvyvltkdeggrhk
pffsaysgisrfsrrirhsfisgVAGFPNIVPISFAEGKdief
>Protein3102 43
nstevrgeqlltqvkQILAATGAAKvnlighshggptiryvas
>Protein3103 32
pkkVVDPTVYELIAPVVAERkefdaqeiidrc
>Protein3104 106
krtlvgkvvsdkrektvtvlierrvkhelygkivgksskyhahdenneykTGDVIEITES
RPLSKTKNWVATRLVTKASLVafpalhckprkndpqcgsffflgrp
>Protein3105 44
qqkglqegdivffnslkhpsghiwltgdnrTGAGDGDDEQIIVK
>Protein3106 60
gdrdvevddladhrVAEVLGGRpdhrplgrpferqnrcpqagptkeklaqggqagrhrqv
>Protein3107 136
aieeigkyhpteepslididgdraqhwlaqgaqpteaveallkvtgdwqkfkgeagaegt
lkvkapktskrelyeaalaaagkTIDEGGAATTARkrapkaeattdasapkaeappvaea
pkadaapevevaapve
>Protein3108 38
mekfsrTLQSLLTTANLAIPSTALDKivfekirealgg
>Protein3109 32
maaadvtlsgsgrFGLVYNDDGTTSDTNLSYR
>Protein3110 211
qdglwdgtnagllltnnglpeagqhkITSHTSDNSTASGNLKieasqdaedvvaffsvsd
kvfilgsspgvvnvqigdlnsmvltgfeylqddtsndvyvmddldnvagnlvlidvtpdh
dllkvgddalgydsedgdivegddvdditvaantidlnalndqfdfdfealdvsdidndl
eivigtgtdelvigevgdletvngfgtivft
>Protein3111 37
mltaalnglvdrfnlqglrIGEVVAGAVLKhsrdfnl
>Protein3112 128
mvfhrIGLVPDVGAWYQLPRvvglqrakeliysarefgadeavrmnialealapealmpr
amelarslagasptafslskralaatlqsdletmldmeassqaialssayfreairrfaa
kepaqfcw
>Protein3113 35
EDKDYTIKQPKLLEtfikmnflikkickitpcfgd
>Protein3114 30
msteavtptptnpdiakVFIGNLAFATRee
>Protein3115 42
rtsvhfyrpktlvlsrkpkyarkSTVGDSGLDHFQILRyplt
>Protein3116 74
pieivdfinrsvndllrkhfdgttlsdegvhvldpftgtgtfitrLLQTGLINPADLGRk
yaselhaneimlla
>Protein3117 29
GQTQSLGVVTLGTVADNQRyetdrkstrl
>Protein3118 33
kYVAAIDQGTTSTRfmvfnhkgevvgfdqkehk
>Protein3119 69
igilaavalpayqdytirakVSEMMLAASGARtciteavqavnataismatgisvdcvpa
vlgkvkgsg
>Protein3120 37
sgdkldprIVSLLVLGCDGVRhtrddapidsvtitsg
>Protein3121 28
mrQQMVLCVPFWWWSHKhggmlpkiyvf
>Protein3122 108
mvfavgtvaagltpatvclapganalagigpqaqiagnafyvdlagkSVAYTPVIDGPLV
LAALTNLRAMNNLSLRlramnnlslrhvagaalvrYCLAEGLRgfpgf
>Protein3123 54
masesgvlpipesrivrkwrlqpgkMFLIDTEAGRiiddqelkdslanakpyrg
>Protein3124 28
sgrgtvvtgrvergivkVGEEVEIVGIK
>Protein3125 41
aqkkrrvvlerasgyrgqrgrlyrkakEQLNHSLTYSYRdr
>Protein3126 198
mldnkVAVVTGAGQGIGRghalelarhgakVIVNDLGSSVHGEGTGKAADDTVALIVERg
gqaasnfanvadyaaagemvaqaidtygqldilvnnagivrdlvnnagivrdsaiwnmde
adfdsviavhlkgawapskhaavhwrernkasgapvggriinttsgaglvgnfgqsnyat
akIGMGMVGNDMGKfmqy
>Protein3127 23
mtfsapifvrarFVNQNTGEIKe
>Protein3128 34
pagdiypslekGTIDAAEWIGPYDDQKlgfnkva
>Protein3129 31
agdvlvgkitpkGEQELSSEERllraifgek
>Protein3130 39
misnngtrfrSGQLVNNDAAYSSLGKdstgyefgvrhsf
>Protein3131 45
mllpllthlpehlnnkrldawknakNSLVVQGLPEALAVRmasld
>Protein3132 59
maevrkagtipylrpdaktqvtfeyedgqavalkTVLISTQHNEGVDRdadirpdlies
>Protein3133 89
pkversvdvevngkrfavkMFIPESELAASGGGGAAPRprprrsgggggaaaagtgavav
pmqgtivkvlvevgqevaatdtvcvleam
>Protein3134 136
NGIHIIDLQQTAGLFRrayafirqttaegkpvlfvgtkkQAADVMSAEAQRagqyfvcsr
wlggtltnwttvrqsvdklrgierMSQDGTYEQITKkealmlerkrgklernlggikdmp
klpgavfvidpvkehi
>Protein3135 28
ggpgagpvgvgerLLPFLPTPIVGKead
>Protein3136 14
mlrEWSGEFTTNKs
>Protein3137 33
ATDFMAILTAIKnkkpdaifyggldaqagpmlr
>Protein3138 24
VTALVIPNLQDPMCFRgcclnltp
>Protein3139 31
skALAAELAAKgvtvncvapgyvatkmvlat
>Protein3140 89
mgeqnnkLVGGASNPAGSNGNVGSVRigyangpvdiayswgattwapslqyqvnngsepa
vpseqrrrivelwrgqgEIVTNTAAGLQR
>Protein3141 113
qirhgqarlerVLPELEELALGGTATGTGINAPDGFAARvievmaerarvievmaertgm
afrPAAAPASENSGELRkiaeealakatealaktsgggrierlarkvrarikk
>Protein3142 36
qpqpgggasgcgrEAGAGGGRvahrphraarrlcrv
>Protein3143 88
mvrgtvslpsgsgknvrVAVFAEGEQAEAARaagadfvggeelaaeiqggmmdfdltiat
pdmmptvgklgrvlgprglmpnpktgtv
>Protein3144 421
pgaggtqrlprVLGVEPALNMIVSGEAIKsemlgmlpgqklfdklaaspetlaaealafa
qsvadtrplplvrnlpckhplgdayfqfarnmvkgmsknfpapakcvdaveaatknkfda
gmaveqsifinlmmtaesrslrhlflgeraaskipdvpsdtpqreinsvaiigagtmggg
iamnflnagipvkmlemkqealdrgvatirknyeaqvkkgklkqdkydqrmallsttlsy
ddlgaadlvieavfediavkeavfkeldrvmkpgailasntstldvnkiasftkrpqdvv
glhffspanvmkllevvrgektakkwcvarrpprtswplswqsprrskrGIEIVDQQFTT
DKatdfmailtaikskkpdgvfyggmdaqagamlrQMDQLGMSSVKffggdgictteiik
i
>Protein3145 51
yagaaggalgaigapvpfrTGSGQGYITAGGKvsvpgvaggssanvelraw
>Protein3146 77
marifvgvgknhgvrpgdlvgaianetrvdgpdigkINVAPNFTIVEVPDRnarevital
rattirgetptvrfdka
>Protein3147 32
epllavacpnilfpyarEAVSDAVSRagfqpi
>Protein3148 43
eysadgkevwislwggkTDQSAIVVYDDATLKvkkvitdpkmi
>Protein3149 170
akvggnvagdelddvvnfvseivtgvkVGSAFTAVTLNTAEIKaavtyqgltdainnald
atafgadlqaalqadgitifitdaqgrELADTTSEVAGAGVTVNQKantqtenvfqygep
evtiiedrLIYASYEDRsdnelvdddsytgstislgtdayaedlvvdfaa
>Protein3150 29
msgvtcclrFPGQLNSDLRklavnlipip
>Protein3151 37
awsqttafvirDINGDNYRtfrnwlrwnqatsldesv
>Protein3152 68
fvgsvdspgalptfkhvrELVNTLANPKlnnltingayqvaaiiplgaayvfvndrkids
vekaagkk
>Protein3153 66
lpegveadeagfvdtwlvettlgralfnetlpedypyvndqvdkkrLSTIVNDLAERysk
vqvaas
>Protein3154 32
kLLDQGEAGDNVGLLLRgikkedvergqvlak
>Protein3155 33
lansgndtlegrGGDDVLSGNTGNDRfvtafgd
>Protein3156 108
rieeaaartqaridsgrqpligvnayrpevedplevrvvdnaavragqiaqlrrlreerd
eptttaaldaltkAADTGEGNLLALGIDAARamaslgeisdalekayg
>Protein3157 25
msnrMPPMGNTLVSNVPGPKdflyl
>Protein3158 125
dillfvdnifrFSQAGSEVSALLGRmpsavgyqptlstemgglqeritstqngsitsvqa
iyvpaddltdpapatafthldattvlsrniasqpfflvilllrDFDTLDANNDRVAFQDQ
DSADR
>Protein3159 27
tfafikFFLYDGLFGDITKhqcyaryi
>Protein3160 450
grfrqnllgkrvdysgrSVITVGPTLKlhqcglpklmalelfkpfifarleamgiattik
aakkevesgtpvvwdileevikehpimlnraptlhrlgiqafepiliegkaiqlhplvca
afnadfdgdqmavhvplsveaqmeartlmlasnnilfpangepsivpsqdvvlglyyttr
eringkgeglifadtdevqrafdagevelnakinvrlteyaknkvtgeltpstklwetta
grallseilpkglpfsninkalkkkeisklinvsfrkcglkdtvvfadkllqsgfrlatk
agisiciedmlvpeekhgiieraqkevkeieqqyvsglvtsgerynkvvdiwgkagdevs
iwgkagdevskLVDLDHAQNIKsakrmverqrsvvwdvleevitehpvllnsspstrccs
tvrprctaVGEEIEIVGLRdtrkttltdrk
>Protein3161 32
feddaqlgkQHAAELLGKtrrghapglaqsqv
>Protein3162 32
mieeeglalrGTFVINPEGVIKvceihdlgig
>Protein3163 73
mivvaiigilaavalpaysdytkkakASEIVLAASGARtcvselvsnastaystcststq
skyatsvdvgagg
>Protein3164 53
aenideaaaiearTAALAALQNQKsemdtaaalatlaeiagqirtiqqmknra
>Protein3165 94
madeatrsgdtakATEMTSAAEAFANRlialeaeieqlkGMHLQATQASDQAKaavaqns
sklqkklaekqqllsqldqakmqesmnnamtsls
>Protein3166 24
mkdfkQYVDAEGEQKlkeaiknle
>Protein3167 142
mallslgvvlpglthalalrevkttsalgepfsaelelsdlgdltdqdikvglaqpedfe
rlgieqvyilselrfevivnqggrsyikittykrMTEPFLDFIVRvswpnntrlqqvtal
ldppvskmtrtavqpappvvvq
>Protein3168 34
trrssdlaggsydfgsfkVAGGWHDTTTPRkgir
>Protein3169 16
vikAGAATEVELKerk
>Protein3170 31
gvttvvfdrggfrfhgrVAALADAARsggle
>Protein3171 222
natksakttgaeaeeaeseplisvgdydgvapgprlklrynaelrDQIQTALGLENVMEV
PRltkivvnvgagaaidqkaliervigdltiitgqkpivtkakksiagfklregnaigvk
vtlrgdrmweffdrlvnlaiprirdfrglspksfdgrgnytfgvdgrgnytfgvteqlif
peidydqidasrgmditlvttartdaegkLLPVWSFSFGGEK
>Protein3172 30
gvlfrsrltswfgfkGTEDLGGGLKpipri
>Protein3173 61
mlnvkittptlgikVGAMYVSNSNANAAGIDKdgailagaegdgttqdggtpikisname
i
>Protein3174 77
edqivdsigqvkEPVVSATEAATKfvqervevalrpvpmaeklptpeevlnaqfdfaskl
lvtskdvalavakaaap
>Protein3175 74
mchtvpyyfygkNPAFALGSAVPFGFNARqmnawmmhgngrklmnefysnynavsfaggn
tgtqmggwyrkeik
>Protein3176 44
rwkefrcrirrrGSRRGEWRWMHRRRCVRPGRSGSAGVARWLpw
>Protein3177 23
miadqwglsrEDLDAFGARsqqf
>Protein3178 30
yleikenekeypahkYLASCYSFEENTLKk
>Protein3179 160
mdptkpvyadsgsgndigntrfgqyyqsvfpiydkpasdptkkivrYGFNGATNPLAILE
QRsrpeeakrllgnvevdykfhflpelkavvnvgidasnsiieekfngnalqtyqwnqtn
nnpltnyvfnpglnyyenqkitnttfdaylqyakrregki
>Protein3180 17
mrGGGVVHGPTPRdhgs
>Protein3181 54
igplnvaadyvdkisrgaipakITDTYNGDFNVIKnnlnnaidnvnalvadagm
>Protein3182 39
vdfgvyfdqnslrNFTDTASFMNLRvldtyavaqgldel
>Protein3183 201
mpkdennpevayrFIHDELMLDGNSRlnlatfvttwmddeaerlmsetfdknmidkdeyp
staeietrcvnmvadlfhaedlsetdatsatgvstigsseavmlaglamkwrwrakreae
gkgapsarprarmppsptsfwaptcrwcgrssvstsmsrpsIINISSVNGEKgqagqtny
saakAGMHGFSMALAQELATK
>Protein3184 96
avaallkitgdwqrFAGEPGVEGTLKvkapkvskrDLYEAAVAAAGKggesdapattarr
akkaevatdapadaaanesvaaaeanpeataevpeq
>Protein3185 48
aqagysyqnfltdgykgiynynlktglrEATPNDGNPTNRyynkrnlq
>Protein3186 120
gnpiirldgddrSGTNTAGENLFIDLNRlaeikrvavfaliyegvpnwaaangvvtlfpv
gaptitvrldepgstrmcaiamlenhggqlvihrmvhhfaghkpmdehygwgmqwqagrk
>Protein3187 22
lianavknarEMALLPYSSSSR
>Protein3188 31
rVDAGDAPDIVDFPQPGLFARfvrsgdivpi
>Protein3189 95
mpkgaplarANSAAAAAVAAPARktaaktagkaaapakaaakrasgakaaaapvtpakra
staktstaktaakaatkaattkaaaakatpakatp
>Protein3190 57
msdearHVAFGVLSLREYYAELSDAEIFERqqfafeagvrmrdrflqqevwermgmn
>Protein3191 16
rDIAIEEMGKgkfngs
>Protein3192 45
mikagkeiaekrGLAFYNPMMHSGAPLGQRaitpytisgtdmvce
>Protein3193 36
pedpktdeekevraryakCIGSAVNPVLRegnsdrr
>Protein3194 43
rayfdrTPDAGGFCYWANQLRngrsllsisefflqsqefknty
>Protein3195 274
mgvrdssgalsytlgdgkyagyhvevcqniiadiskavgkkldvkYTPVTSQNRiplvqn
gtvdiecgsttnntlnavqppttrraLAAIVDVGKiphpgrganfihpkfgpvwatghlg
detisligtdpvkhkaqafkvvqtlkgqgggalfikshpkskhlysdtplnpdpkisqsv
avydinnldkgytvlpiaewaglaadggaqrvvqpefnmngdevwfavwsaknkESALVV
VDDKtlklkavikdpriitptghfninntqhdvy
>Protein3196 26
ldlilgcerrVVFDFVNVIHGEAKlq
>Protein3197 37
mvghtiavhdgrkHVPVYVTESMVGHKlgefaptrtf
>Protein3198 70
mgepqgikGGETEEGSVIFGAAGDRgniiagasysnrgiifdrdspykgvgassfsnnfi
nanpapgtty
>Protein3199 60
alkggvtvesgtlkidanknlgatgaqltlkDGTTLDTTAANTKlvlehsitvgdgkatl
>Protein3200 31
ergitidialwkfetekrNYTIIDAPGHRdr
>Protein3201 36
malnlerDSVGAVVLGEYENITEGDSVKttgrilev
>Protein3202 471
sgggkltlthdssynigettnatgaieavtgntvinggtlsidkdsylgkDATAVFNDIR
aievksvdwnignllidggtlettasvttqrvinigaagavldvegaanrttlegvlkgg
gsvvkngegtlyiglntrnyatedpttkvqtvadgyrknvigkatinagvlevdsigkdl
ggaavelaggdlkinqtsnltltlagtggaidttgstvtvagisgddtasglkksgngtl
vivgdnkykgdttisngkvqittakalgadgsalilnggvlqvaasslvelvkdttiest
ngtidttsqnvtltgkisgvgqliksgagtltlksgansgdntfeggvrikegtlevstd
salgkdggnvvidgatlaitgtgdntlersitltekggtvsvalggkatltgelqldkda
vfadltkagagelaltkdntgelaltkdnttgkfkgntyikAGGSGEIRth
>Protein3203 164
inepdcgtdqfvelsivkEGENVIVSLADRvfgrytaeevidpvtekvvypkntlivrsv
gqkienlgytkikvrspltcdakqgicikcygmdmarlvpveigegatcacgnwrgsgny
cssvdwttwnsvdyayFSPSQINDFSVFSVKndeeapkllgiva
>Protein3204 88
mtvetldvalpadlfdvqtnvplihqvvvaqlaaarqgthstktraevrgggrkpykqkg
tgrarqgsirAPQFTGGGIVHGPQPRdy
>Protein3205 19
IYNLPMCLHSLTCPHQFKv
>Protein3206 33
deaasaatiillgpdlkEELPVLYLRlreaaek
>Protein3207 61
cqgafqgssprdaylvkcdrETTTQDDINRgvvnilvgfaplkpaefvvisiqqlagqiq
v
>Protein3208 103
kkpwwsceiinwravlrceptekevnvqnnfklsrvaasvalviaglagsqsalagsgfa
dvvkqdgtpgrIGTYFAYSPSGVRttpvpeaenlpnpnvnkqn
>Protein3209 87
apakkagktaakkltkAGLVQALQESIGDTVSKaqvkSVLEALTSVGEKelkkskvfvlp
gfakfvvaekpgrpageflnpftkkme
>Protein3210 21
VHGGGHGRrgggaagtalagn
>Protein3211 81
msrVYPEVLLEQLLKmtvlsvdtlsdkantvdtlsdkantetwanqlqtvlntaadpsqr
SVSEFGYVAVRyprpgagilt
>Protein3212 24
mgskylesaarQPELMGELQTKmf
>Protein3213 39
vwakksvekFNADMITIHLISTDPLIKdtspkdaaktve
>Protein3214 55
itgrgtvitgriergivkTGETVDIIGIRetkqsstvtgvemfrkildegragen
>Protein3215 13
mkGVLGYTEDKvv
>Protein3216 25
mddkhepkrSAAEIALTELHAGGKf
>Protein3217 116
tgtplnfpivadpdhkIAELYDMIHPGEGDTSTVRSVFIVDPEDKlrlmltypksvgrnf
deivrvidalqatdanpiatpaptptpspprptgspataNPADPTVQEAFLLGARi
>Protein3218 42
tkvkvvknkvappfrEAIFDILYGEGISRqgevvemgvahkl
>Protein3219 38
visqtlcktkdgqgrVAAHEIMIGTSAIRnlireakva
>Protein3220 46
vdsdtgeilakANEELTEALLKklrssgvqdlqciytneldqgayi
>Protein3221 57
thlfglfrtdpdqqrhrGLTYFMVPLDAEGITVRgftrldgdegfaevffedafvsd
>Protein3222 218
mgaltigvvtrpftfegrrrSVQADQGIAKlkekvdtlivipndrllsvanektsvmnaf
kmadevllqgvqgitelittpgmintdfadvkmimsdagsalmgigygtgenravnsarq
aisshlleaaiegargillnisggsdltifevneaaeiihevappdaniifgtvmdeemi
fgtvmdeemgdevrTVTQQQLSKwsdteivvyigcger
>Protein3223 74
nlkyplladvtksisrsygvlledqgialrGTFLIDPNGVLRwacvnddsagrsieemlr
vldalqtdklcpcn
>Protein3224 353
mtirvgingfgrigrnfyrAVQASGADIEIVAANDLMDNKaiahllkydsvlgvladdvs
stedsitvgdktikifaeknpadiawgdvgvdiviestgfftdaakakahidagakkvii
sapakneditivmgvnddkydaaahniisnascttnclapvakvlhdkwgikrglmttvh
aatatqktvdgpsnkdwrggrgileniipsstgaakavgvvipelnkkltgmsfrvptsd
vsvvdltveldkpatyaeicaemkaqsegalkgvlgytadkvvatdfrgesctsvfdsea
gialdttflkvvawydnewgysnlvrqrvgllepsILPGLDEDVAKqvlrsfk
>Protein3225 26
tetkLSNMSEIDNVMNLVEQSYRqtl
>Protein3226 104
mnttvsdltrVVASQSQDDEALReiiialehqsrsssrsstsrprcfaPAQSITLPFKdm
vkaleseafyshiltltidgqvqqvvlkalqrhpvknqplhadf
>Protein3227 41
TLLLGPNCPGLITPDEIKigimpghihrkgrigvvsrsgtl
>Protein3228 70
eetkkswfvvdaqgktlgrLCSAVATRlrgkhkATFTPNQDCGDNIIIINASKievtgrk
kdqkmyyhhs
>Protein3229 30
aqelerIALEDEYFVSRrlypnvdfysgli
>Protein3230 33
ggpgagkgtqaafitekYGIPQISTGDMLRqav
>Protein3231 33
lfinkDSAGESLANGALTINTNRiattvlvddg
>Protein3232 160
liqelinniakQHGGYSVFAGVGERtregndlwremkesgvidktvlvygqmneppgarl
rvalsaltmaehfrdsmnadillfvdnifdillfvdnifrGAVASSSFDDFHKssaeiir
aavfgrdangqvknalkfqannlvitgidiqsvepidqkt
>Protein3233 24
mekdgvlskTDIVDALKtlidirn
>Protein3234 29
sscratrrsgssssrSSAASTAGRwgrcr
>Protein3235 35
trieglevdafsrerMDFTLNELLEERdgvkhllp
>Protein3236 45
shnffnttvkvtykgidaslivagtgakTTDLEINQAIKnainth
>Protein3237 34
lvaatadadldaaaliadaarTVGGGGGKgrdla
>Protein3238 26
rSIGNLAEMAAELRlsvagfklpeaa
>Protein3239 87
mnvndvlkgktavagnsgpvatvkpddtvadavaalrehnigalvvtsdgssivgviser
dvvrrLAEESTNVLARtvsevmstelr
>Protein3240 43
ekpqegevlavgpgriddkgnrVPLDVQVGDRviyskyggtei
>Protein3241 61
aiagvgtigttkALPLTVWGQYRfgdakaafrpylgagltyayfydenatntlnalsggt
p
>Protein3242 81
rdnilntsiridgraldtvraldvqigvlprvhgsalftrGETQALVTATLGGSRdalmi
dslegsftdnfmlhynfpays
>Protein3243 68
qlleenkrltvteiyvklrleqsvasqhlailrrsgvvvterggkFIYYSLNHNRISEIA
QLVDDLTK
>Protein3244 19
mefarYAPAPQSITEELIK
>Protein3245 12
EAISSEPRrekp
>Protein3246 35
ptgfrlsisrnwssrwyandkDFAGMLAEDIKvre
>Protein3247 47
kdtldrtppawlerGENNNSITVRelpvreqidipvreqlivelysk
>Protein3248 49
sgalsrlvglfsqrGYNIETLTVAPTDDATLSRltltttgddhkieqit
>Protein3249 55
kliernttiptkrTEVFTTADDMQPSVEIHVLQGERemanynktlgkfqlvdlpp
>Protein3250 32
aggpiikdkLFVFGLLQGGKikinnhfgstqe
>Protein3251 42
qilhsisnfiffcqliavglaqqikeaqankSNLLFGILPRq
>Protein3252 32
prtssrrrcdwpsapwrGAALTLSSGAPAGRp
>Protein3253 76
mlgfsessefknktdrAVFATEYFANMLRrvptikeynairDYYGTPGPNWERATVNTII
SSAEYKarielgladl
>Protein3254 33
mtkSANVTLIGSEKigagfvtvmvrgdvgavka
>Protein3255 305
vkidwnisdnhranfrysnldqskvrpegssnstlalssawyvqektvesyvgqvfsdwt
enfstefkvsfrdysairvtpttaptieiyfggteaapggdlirlgterssqgnalttet
wnyfgagtwtlgdhdvkfgaeysdneiynyfsqdswgnyrffgldnfesgkwsryayrAE
TSPGSIPAQYSSKnlglfiqdtwyvnpnltltfglradrpdtspapqynaaaeaawgrdn
skifdsnfivqprfgfnytfdterqtqlrggiglfqgdapqvwvgnsynttglnsvsytf
tsyra
>Protein3256 20
aysaknrsasirIPFVANPK
>Protein3257 282
mdfefseeqqtfakDVEAFLDAHDDPEVFDVTRenmaqivdtperrafmgklakknwlgi
twpteyggtegdgvyeyllneqlagrggpqigkgigiigktliahgsdklkaeflpqiln
aevefavgysepeagsdaaamklkaepttvdgvegwmlngqktwttsahfadwywvgart
npdapkwngitlflvpmnhenititgiwtmgdertnevffddvaptrcfsttcscrattr
sarstrMVMSFNVGAIRavgtsgeaysmggirVTNFDFSSTK
>Protein3258 36
mskayqkrVELLGYLRtlepivrnyrgndkegkpai
>Protein3259 20
melstyfrINAAQTGQFERt
>Protein3260 53
rkrtwspwtpgcaprrwaiprarpacatrpssgcgrTACPCLAARpsasrsaw
>Protein3261 31
mgrVDDVINVSGHRlstgemeelvashpaia
>Protein3262 37
mkkTAEDYLGEPVTEAVITVPAYFNDSQRqatkdagr
>Protein3263 30
gqrkdqspgtrLAVPVVQADAAFSGAGKql
>Protein3264 34
iarQWLQVILQIQQMEEWVDFMIILQQVCMLRmk
>Protein3265 89
fyelgaihlsrQPPAFEDAALAIDALRavlervgdrlgeagavlnqaqtqiqmafvqvkd
qhaaatsgtaagdaagggeapdasgtgda
>Protein3266 34
TTGPVIGAFFTAVRegrllgirsadgsvicppqe
>Protein3267 77
atvisgdgskVLASASTAEADVRaalggagkggnataaqiigkriaekakqagvekvafd
ragfayhgrvkaladaa
>Protein3268 193
fggqakAYDQIDAAPEEKargitintahveyetetrhyahvdcpghadyvknmitgaaqm
dgailvcsaadgpmpqtrehillarqvgvpyiivflnecdmvddeellelvemevrelld
kydfpgdatpivrgsaklamegdkqpnspwkatkvnsakapssnALNDVASRdvkVLVVG
NPANTNAYIAMKs
>Protein3269 34
kylvaynkitkdrYLPTGPELAQSAQIFDISGDK
>Protein3270 310
lnlglpaiqgdlrSEPFSSTHGPAFGVGLNIRkglgyvtslrlhgmyanaygqdfiqssy
aynktlngafsnsptenysegadytgnvwvpnyktqvghgsldllvnlnninfhkadpkf
lvyafagiggfifntsydaldasgnpydfqtilsgfgsqntsekeridaihgvldgeyet
qaevanpasrdagdvratwvrnpslsgglglsykigssleigletrathyfddladgqrw
eldgdytdhydmfqytslnvgislggdesvdplwmvnpltylydkvneidpdnllkdsdn
dgvidrldke
>Protein3271 31
edffrAAEELGIDLSRpergsdeedarrqae
>Protein3272 35
hggiaatartliarwqtrgtiarTAAPGWQSPRca
>Protein3273 75
elvgdflvetfthagdehlphglhllahavvlgvghvvddqalgrhgrlgrlglvarHAA
LEGARlnggvlqnfa
>Protein3274 34
sglnvvrILNEPTAAAIAYGLDKksgeknilvfd
>Protein3275 31
iidqcvaqgvpfarEYGGLLSNRsfggtqvq
>Protein3276 118
mhpfvhsfnpaisppwqsktdweawkavakkFSELAVDHLGTRrdviakplwhdtpeama
tvhgvvkdwrhgarcrqglaprrvrtragqdEDALLAELARQQLLDLLAAKfnnkatq
>Protein3277 33
kagvqyekVSNEVASGEVANLYTIRwglparfa
>Protein3278 74
meavledayvlinqgkISAIADILPVLEKvvksgkplliiaedidgealstlvvnkmrgt
ftvaavkapgfgdr
>Protein3279 28
mpalpqelgwketikMNPLEDVIVAVRa
>Protein3280 143
lagdssrLLNYQGSRtdnaityayaasgfrgeayaasgfrgefqyalgevagnstasrmf
ggfvgykGTTALNSLSADKsiviqaqaatpltttqiaalftdsataishvyvaydsnnig
svymiadatgttagnvtatlvgt
>Protein3281 51
mapddidkavavdldewrAELPLIEEWFAKigdrlpaqlhaeldglkerla
>Protein3282 32
TGSPGGARiittvlqtvvntidfgmnpaeaas
>Protein3283 45
mfgnpcekYVPNPVLVNALDTIFTLHADHEQNASTSTVRlagssg
>Protein3284 89
askHLTVGQEIEAKiigvdrkarkslvltvklvlltcrlkpktklksvkqsqtcvGEGLI
FADTGEVQRafdahevelnsrinvrltey
>Protein3285 18
rLYIYIYIFIQQPLCHFR
>Protein3286 46
gycgeggtavrgaahsagagrGTGGAFARerlvarrraagaarrrr
>Protein3287 38
mvkAGDMPFDVVIAAPDAMRvvgtlgqilgprglmpnp
>Protein3288 79
itvkgpkgelaltvpapitveqgdgalevkrpnderdsrslhgltrTLINNMVLGVTEGY
EKkleivgtgyrvaakgsn
>Protein3289 161
knlrggvpiatpvfdgafeseikallrLADQSETGQQWLYDGRtgdrfdrpvtvgymyml
klnhlvddkmharstgsyslvtqqplggkaqfggqrfgemevwaleaygatytlqemltv
ksddvngrtriyknivdgdhstktllmaitvVTNFDFSSTK
>Protein3290 32
vkilnilqenskitnlelskkIGLSPAPTLER
>Protein3291 32
mlvdrTVFEVESTSPGSIELRdlgtgemievv
>Protein3292 30
kekkhvnivvighvdagkSTTTGHLIYKcg
>Protein3293 23
mdlakSFQIELPPYTQDLADSGK
>Protein3294 87
mclaadapvrdwiglavrrarATGAPAVFWLDETRahdaqliakvntyladentdgldir
imapeaatrfsleriiegedtisvtgn
>Protein3295 33
frsgghtgsrwglkGSEDLGGGLKanftleqgf
>Protein3296 19
ellakIDEIAAIFAETKka
>Protein3297 32
kVDAEANLLYIRgavpgatngyvtvratlkkw
>Protein3298 37
gsashqkAILANLATALFEHGRittteakakrlrpya
>Protein3299 33
aaapapaaaaapaaaskVTYAADAFFDFDKavl
>Protein3300 31
WAAWGPMATHRwtsissrncaqamcswpavt
>Protein3301 123
fakylqdkwgghypvnahlkMLLDDIVNDTRwdmtylgmqimveglalaafgfmqqmtte
pllkkllryvmsdearhvafgvtrpatwpsvccrcgLTELTDEQSEYLEIPKagpykpdh
yky
>Protein3302 34
itavtnqlvnsykrLVPGFEAPCWISWARnnrsa
>Protein3303 140
gkksssyfrfrGYTIHSEFEGISDTPTYHDARevarTVSSMFLEQGVDRiilaytefvsm
gtqkprvrrflplqsserrflplqssetigeagdaearagfefepdaagvleallpryve
srFHISVNDSHRmakiqgdq
>Protein3304 55
mrplpedaedkvyrFVDNVVGGKipreyvpscdtgfrqsldrgvligfpvvgvem
>Protein3305 31
pkTTDYLLGAKLPMGASSFGLTFASRtmadi
>Protein3306 32
aselrkFLEEVYNSRgrtedlsqlsddelvam
>Protein3307 345
mqvgaqglnigrNAVLAAGWPDSVPATTIDRqcgssqqaytfaaqgvmagaydvvvaagv
eemslvpmgasvskgvgfpftegmndryidqgglvpqgisaemiadqwglsredldafga
rsqqfaerardegrfdneiipvqgrrrdketgevtiedapvtqdegirpgttaeglaklk
pafkpdvgkvtaanssqitdgasaalimseekaaelgltprarfhafslagvnpvtmltg
pipstqkvlaragmsvddidlfevneafasvvlawkadmgldddtfdakvnvnggaiaqg
qrqrrrhcpgspagrlrhqtMGANISLTSQCLGSRtcrfanrdfs
>Protein3308 131
tiatgacadddvtagapevpgpaysgsvrvsaldniyrpealkVVTDTEVVWSNDGRndh
nvignpdnqgsddagfgvetadfapgdeysatfptpgayryfcslhatatagsmrgtvvv
vdadsatdvve
>Protein3309 32
askMSLAPEADLDSLIIRndslsgaviaaiiq
>Protein3310 19
SSNASAVRaylvdrkstrl
>Protein3311 127
sgalpaavvlvglfldvgrakrqvdvllhprADVVLEVDRarqadefgverlrlflqadv
vldhpqalvdrlqlraqpcdvlhggrvrgpgglqrlqflahvgqlgrvshafgldlqdrd
lvqqfae
>Protein3312 213
hpydeppsfelpeveefenteewtepirrSFTIEAPWQELAENGVDAAHFRyvhntemvp
elerydtdgyrstmrsaqkfptprgvvdgridsdswgpgfsitrfsgiidtvlmgcntpi
sankcelqfsfvtrrmgdanfestvgtafadevsrqvvedkpiwenkahlvrpalapgdg
pfmkfrkwasqfyvepmqseamvfppsgsfpae
>Protein3313 68
kekkhriedavsttkAAIEEGVVAGGGVTLLRaqagiekliaeleadeatgakivfqale
apmkqiae
>Protein3314 42
mfhkSLDQGQAGDNAGLLLRgiertdvergqvlakpgsikph
>Protein3315 25
mtgikVIDLLAPYRrggkiglfgga
>Protein3316 27
yknivdgdhrMEPGMPESFNVLIKeir
>Protein3317 42
afvgtgierVSAVDSGTVVTATRggvvdyvdatrvvirvnda
>Protein3318 24
dkakatelfakMQAVVDTVADKgi
>Protein3319 36
maakdvkfgdsarqkMINGVNILADAVKvtlgpkgr
>Protein3320 31
dtlcdekaivvlerMVFPEPVISQAVEPKtq
>Protein3321 343
mdsgdfrstersvtvdnaddltirFTPTDGEARdlrspvkvaagtivdgsvmsaaaldaf
ladairqakadgvllsvhlkatmmkvshlkatmmkILPGLDEDVAKqvlrafkkkkidvr
agvkvtghepdgsgattvsfgdgetietdlvvvsvgrrpytdslvddgagvdlddrgfvt
vdelcrtsadgvwsigdciatpqlahvgfaegicaigdilgehpvpvdyhavpwaiyckp
evafagyseeaakeagfdvvvsssrymgnsraqiigetdglvkIIAEDQGDGTGGRvlgv
hmvgpwvteqlgqgylavnweatvdeiahylqphpslselfge
>Protein3322 361
avqaateafgswrrttprdrsekLLALADAVEDNLDELQRlemenvgkpasiiefefdlt
vdnlrffagaartlstqaageyledhtsmlrrdplgvcagiapwnyplnmatwklgpala
agntfilkpseltpmtalklaeisadifppgvfnvvtgqgetagdaivthpdvamvsitg
dvdtgkliarnsadslkrvhlelggkapvvvfddadletlvatlaetgyynsgqdctapc
rviagpgiyedlvaalssavgglvtgdptdeateigpvvssgqqervagmvsraaeagae
itvggstldrsgyfyaptvvanpaqdrrwwptrprtlrscseYLYELFPYGPAKqackia
g
>Protein3323 35
mtveavqvrSQPEGVSEPWIYRvnsnssrlgvren
>Protein3324 19
SENENQGGQFGLERlfvkd
>Protein3325 82
tteakakalrpvaekvitkaakgglhnhrQILAFLNDTEIADKLMEDVGPRyadrpggyt
rilklsdrrkgdnapmaiielv
>Protein3326 32
cprptatrSSPSGSAAARirsawwsraprtta
>Protein3327 34
mslltpiakAFLTEVGYEAANHGVQVFGGHGFIR
>Protein3328 34
vkesaknfgtekkFDGDTNPAGPDGQARipdgei
>Protein3329 30
mqslsqqsarENAGTTSLGALLRakldnnn
>Protein3330 37
gverTFQTYSPLIAGIEVKrrgdvrraklyylrdrss
>Protein3331 32
mnkVDLVDDPEMLELVEMEVRellsaygfdgd
>Protein3332 27
mqssaagprEEMSAYAPRlytfkinpe
>Protein3333 31
mhyirilpgdkVQVELTPYDLTRgrityryk
>Protein3334 31
NTVTQMVYKhaistivpgravnfltpdaspd
>Protein3335 38
mtchyvisvlaeeqdkalvkSLLAAFGDRgdnkwtyqd
>Protein3336 23
mldntdrnrTSPFAFTGNKfefr
>Protein3337 17
mfggqkVLAVDIWPFRm
>Protein3338 200
gsvaaiiggdagnaqgqnsnelvsvanpsvtgntltvssgagsfarTAGFTAVSVAPNTP
NVKigsftvqadssedmkinsagvnpvitntvptnisnltlksngmvigtpvgnpatgts
tfsfgdiivpangtrtfevfadiggaasstakptvtaamsitsrgsvsnttitssasgat
itsaastiaaptlvssspva
>Protein3339 33
hlgtpvlpglpldggdrnrTSPFAFTGNRfefr
>Protein3340 21
mtirLTSVLTISKtysaisll
>Protein3341 50
fdldkstikpksrpvldrAVSVLQEFDSIRieisghtdstgspdynrkls
>Protein3342 33
iyrYTLAGMEVSALLGRmpsavgyqptlateig
>Protein3343 38
didvckalaaatlgdaekvkYVPLNAQQRftalqsgev
>Protein3344 105
kiglfggagvgkTVLIQEMIARvardhggvsvfagvgertregndlmvemeeagvlgqta
lvfgqmdeppgvrlrwtsrracacaGNGASAFRppsprqipqfhw
>Protein3345 70
klkVVGAPFSEERygvglkkgdvelckkvntalekmvssgewqkavdknfgpagfkvdsa
tnppkpdacs
>Protein3346 42
vkvkvidrtalildifaqhaksregkAQVELAQLQYLLPRlr
>Protein3347 25
msveqykVTSDTAAVNSSYNRnavs
>Protein3348 31
dkiharSTGPYSLITQQPLGGKaqfggqrfg
>Protein3349 182
eaggitqhigayqavhdgrVLTFLDTPGHEAFTTMRmrgadatdvvvlvvaaddgvmpqt
ieaiaharaaevpivvavnkidreaadpnrvltqlsehglvpeawggdtvcvevsalqgl
giddlldyllvvadvedlratpdgratlratpdgratgvvleanldigrENVEPTPGAKa
gd
>Protein3350 69
dgerryiiaakglkVGDPVQSGDDAPIKvgnalplrnmplgatlhcmelkagkgaqlars
agtsvqllg
>Protein3351 34
ddsgdnniagvgiidaerMNGVQNWEDNGSRadl
>Protein3352 39
gnadlkvygnlgrYYIPVYANTNVRlsgteldyrdfyay
>Protein3353 222
mfvfgvndktyagqtiisnascttnclapvakVLNDTWGIKrglmttvhaatatqktvdg
psnkdwrggrgileniipsstgaakavgvvipalnkkltgmsfrvptsdvsvvdltveld
kpatyaeicaemkaqsegalkgvlgytadkvvatdfrgesctsvfdseagialdttflkv
vawydnewgysnlvrqrvgllepsILPGLDEDVAKqvlrsfk
>Protein3354 154
mtltddeilarVEGQTVPTAFMATVAAYGDHVALRsmvgdgwrQLTFNQYAEQVATAAAG
LRavgvgkgdrvvimmrnipefhivdlattflgatpisiynssspdqvaylvgdcaakVA
VVEGEGFASRfravrdqlpaleslvmlndadada
>Protein3355 37
QTVDLAGRharghrvayvlqdqydsllpallsrqtsr
>Protein3356 175
lgtkylveevdatvdplsadnkIIWATGPLTGTMASTGGRytvitkgpltgaiacsnsgg
ywgaelkmggywgaelkmagwdmvifegksakpvylsiqddvaelkdashiwgksvwete
eilkkaaqdpqvrLGPENDASARralaaypdglqlgggvnvtnasmwleagasav
>Protein3357 99
mnnerLYQVLLGPHISEKaniaaesrnqqvfrvsldatkleikkaveklfgvevlavntt
vikgkskrfgrtpgsrsdikkayvtlkagaeiqladaae
>Protein3358 40
ASADGCNPQGASVSRggatnspaavyaltkyidwmkkysp
>Protein3359 150
dliaansdrcaqppservealkkAVQSETNGACIERallwteydkdkrnrgktpavrinr
gktpavriaeatrhvlnhksvkiyprelivgnftskrvagfcypelagiqvmveafglpk
rrLIDQSALEIVDTAKrtgavvrgpvplpt
>Protein3360 73
ssdlagglvkYWGGLDGYLRsqgakvttpgssplnsiavrstltrdalvpwmaansctkv
hlighsqgglvvr
>Protein3361 82
mvwdlakgkavplhreqvgfhfkESGIDPALTGTFRvkllngreidvmsiyqmyqvhlqd
ydldtthqitrapkdlivrwar
>Protein3362 31
QPLAFFQGVPTSHLANQVVLAGRlgtidtsv
>Protein3363 27
ytefglpreadaalsrVQAQDIPSSTR
>Protein3364 32
vgnslrrVLLSSLEGYAISAVRiggvdhefat
>Protein3365 91
iqrkvlaadeltsiingakaeiarlqdeiaraqrdrdalkipdieariadlvarlqnlya
qintvksqippeqarIVGFENEISTLTRqnd
>Protein3366 32
ldkgytvlpiaewaglandggakrVVQPEFNK
>Protein3367 13
rAASCAALRsrta
>Protein3368 77
vtdittnctltatsvvgstakSVPVAGLNNDATRlgasrvvittpaaaeggvtydisykt
pastvwtvipgytyttl
>Protein3369 19
ekSVAEYLTSNITMLKwmi
>Protein3370 116
mpgkakgagkgksakaavssgkaktgtkrskkrTESYATYIFKvlkqvhpdtsisrkAMG
IMNSFINDIFEKvasesgrlcrynkkatlssreiqtavrlvlpgelakhavsegtk
>Protein3371 63
mtifdagakVGQAAIGYIPTDQEWRfvniyedtatsmralvenidksgftrdepwrlsgs
slp
>Protein3372 51
aplnergfperEITILGDESTPYSVVRkvmatcsetdyakisfavvrggkq
>Protein3373 74
mavknqpqgkaiasgsgsaslnvdyyslkkaalvlralnhklrqqilklidekkkITVTE
IYVKlrleqsvasq
>Protein3374 144
mntptssfralgvpdelaavlerAGISTPFDIQVAAIPDALAGRdvlaraptgsgktlaf
glplvaqvgrgtsrrpralilsptrelaeqirreleplatatgrnvlavyggvgmnpqrs
alqrgvdilvacpgrltdlieqgc
>Protein3375 37
vifdtpltlgkvetesietliarverNAVLSIIQReg
>Protein3376 362
rdelkqyefrteigddprlrwfigdirdadrlarALDGVEAVVHAAAMKqvdtaeynpfe
cirtnvmgtenlinacidsgverviglstdverviglstdkasspvnlygasklcsdkIQ
DNIAIAGSSVGRitvtatggtgfnfaeqgvlklsesntgqaftqslfatynltgngtfgs
apgtfdgnatftggsftlwvgpasfatatdlygvgstnhtaiasfnvtgdsiknlddigr
pnsgnatnnspfsitgtatsmsngyfympdlltdiagldkdftfafvvgnattispsdlm
asefgaedltlnpaggdfsvsffvnhggqarlavpepssiallglgllgvaggirrrkgk
av
>Protein3377 32
kYAAAIDQGTTSTRfmvfdhegrvvcfdqker
>Protein3378 32
lpvlpirNAVLFPGAVAPFDVGRprsvalved
>Protein3379 32
lngkNVATTTGTTSVQTLRknerasgidfkei
>Protein3380 22
mkvggarTLIIPAALGYGARga
>Protein3381 50
mesgkLFSDIGLPPLNIETDRvmmcgspsllkdfcrileakgfqesrhgq
>Protein3382 75
wrlassfpkALDTIFGAADEFAKqvkamsggkfeisthaggelmpalgvvdgvqngtvem
chtapyyfhgkdetf
>Protein3383 97
tgkTLMVDYSNLDALKitelgsarylhdggwdstkryfmvaannsnkisvfannsnkisv
fdlkedkVIDEFAADLAASVAAGRtgagaeavygsvv
>Protein3384 21
MPENQNQGGQFGLERlfvkdl
>Protein3385 42
yahtsgggisrDGITNSGLSSSRlgfkgsedlgggmkagfhl
>Protein3386 60
sdsdgyihdpdgidldllkqvktvdrqrLTAYAEQRssathhtlgsvwslpaevvfpcat
>Protein3387 28
tndafgklpkGTVEGLLESSKdrkstrl
>Protein3388 377
yslatssvqhgafadlaagtvlnlvtgfdnllgtsgddafaansiggvntlgdgdllngg
tgtdtlnadlinlgyvitpattgietinirAQNNGADAAQNNTQGQGVTVDAERMSGVST
WSSTNSRadliiedvrinsnvstiafvqsdpgnvdlgvyfnernlvntvgstsvlniqlm
dtgaaavaataatpllnnpydtfkfaangqmitlalpnasaadtyaqllaafqaaiaanp
alaggvtatlganftvtdplsgtqvtgqtitltagssvaittptgsgwfnttgasvpwfn
ttgasvpassnmyttynnssasqaalvstnvilddvgmgdtggdlviggmstgltsndkQ
IIVDCDVLQADGGTRta
>Protein3389 58
mtnnlinktapdqsslivvgkGGMYTPSAGGMAVAHTKnltdgqatdwvawitagsmq
>Protein3390 40
mtnahaigsfakrEVSSFTVGAIHNLSKrsslfggyqram
>Protein3391 232
meaaasdeghtltgtksyvidghiaslilvaarTPEGVSLFAVDGDASGLGRTPLSTMDQ
TRKqakLDFDNTPATLIGAAGSGWDTLRtmlqlavvalaseqmggaqecldsavqyakdr
vqfgrpigsfqaikhkladmllevesgksaayyaawcgaemndeltsvsslakaycseay
fhttaeniqihtrpprtsrstavsaspgnilrtctssgprYSDLIAALGLRr
>Protein3392 103
mewvpqcygtpekIALGAFCVSEPDAGSDVSSLRtsakYDEATDEWVLNGTKawsgcsta
prpglptvasppstwwsppstpscaagLPEAEAERrgmavpaa
>Protein3393 70
mrSQDAPPEPAKGGGMLAGLFGGGPKaspsepgddlpsapapgkrtnkaagdgtpngknk
ggtgkqrpkr
>Protein3394 66
aatatasgaataaaiaytnaaatelsteqaawirANALGSSNSSGTTGLARtsvankvia
lkvldd
>Protein3395 44
fnkQLDQAQAGDNAGILLRgiakddvhrgqvlaakgsinphtdf
>Protein3396 30
kIGVVVALTGGDAELGRdiamhiaasnpmv
>Protein3397 36
rlladpdvgvrkYAIGSVMPDSDASLKqlvmdisds
>Protein3398 32
gngvtandgvennitgrAANFEIVDAYARnpl
>Protein3399 71
vrgngkIIQELEAFFRgagwnvikivwgrgwdpllaadrdsalvnlmnktpdgdyqtfra
ndgkyvrefff
>Protein3400 341
vgrppsfersaqhtrqgvhvsesayrlprtvipshyaleitpnlvaatfagtvdievala
eatdtvtlhaldltitlakvsqgdgqaagqgavttqtaevtdddetetvtlrlanqlspg
tatlhlawtgeisdglvgfyrSTYEAADGTTATLAATQFEAPHARrafpcfdepdmkasf
gvslvtdddhlaisnsaeigrvpvdgglvrvsfadtmvmstylvawvvgpleatephlvg
ttpvrvvhqpgqahltafaleaaehaleyfedyygiaypgdkldlvalpdfafgamenlg
cvtfrevlllidpsratraeqrrlaavvnhelahmwfgdlv
>Protein3401 246
pkvrLIYNAGNNFFSHQQDLNELARamqvvdtvivqdcwwngsarmadivlpatttmern
dissggtynidkvfamrqvvapvgdvlddfeifrrlsevcgveyaftegktqmdyvkeaf
aassaegsmpfeefwekgmapikvpkearkwvrhadyrkdpkknalhtpdpkknalhtpt
gkiemysasidkmklpdmppmpkflepgeylgngkkgqlhvvsphpyyrTPGVGEHQLHI
NPQAAK
>Protein3402 29
mqaslskAVYLFAAPLSQAARtvdalrak
>Protein3403 303
tsdvyayerEGNQASAFVSTLGTTLRtynvkegdnlitkASDSPSTSYVDQDSSKtlvmi
anvnfkskvnvekmtvtvtdadnvvdtlsvyanapmndptsvkldevtvgngtqtkdlsv
yrdlqgltrlyfyvetetnatdaknftvsinnnsfpgaeyvasnntvtaseingsatssv
mttktavlnalarTDGFSSSSETVVAGDKvylgefsvshnnvrdvkvtsitvslsgtnsv
nvgqyvnnltlsgenmeivksvtssfsqpvvfnslnfmvpknttkkfklygnintsftgn
lql
>Protein3404 50
miypiakAIFEGEEDDVVEGLQKaidsgkdpislindalmvgmgvvsrly
>Protein3405 30
maarTAVVAGTATAVSGRvahrqnekyynq
>Protein3406 241
mkdsnvldkVAMVFGQMNEPPGNRlrVALTGLTMAERfrddgrdillfidniyrftlagt
evsallgrmpsavgyqptlaeemgrlqeritstkvgsitsiqavyvpaddltdpspattf
ahldatvvlsrdiaslgiypavdpldstsrqvdpnvvgeehytttravqatlqrykelrd
iiailgmdelspedklavsrarkiqrflsqprkiqrflsqpfQQELDNNAQGILGYVVRw
v
>Protein3407 214
nlligthvidaarrhevaktvavgticsypkITPVPFQETSLWTGYPEETNAPYGVAKla
mltqiqanaeqygqravyllstgsgpstccppicmgpatsLGYIDAPFKnaeddvdmfnd
lthldmgnfiygqnrlansinyvspkfldvfganitlqpgeqagsggcgpvtttfeldsk
tgaivpntmtgnacenhladgystafsyeddsly
>Protein3408 33
mlgtsvqaqdypikdkTISIVVPFAAGGPTDKv
>Protein3409 24
maqrLANELLEAVEGRggamkkrd
>Protein3410 21
mrkkELGAEASQPHRikykpl
>Protein3411 184
hlgkdnengakLAIEELNAKgvkiggkavkfellteddagdpkqgtavaqkladqkvkgv
vghlnsgtsipaskiysdagipqispsatnpkytrqgfkttfrvvaddvhlggtlgryav
stlkgksiaviddrtaygqgladefkkgqgladefkkavvaakSVVWSSMARttddaslw
rlew
>Protein3412 79
fvlhadheqnaststvrltgstganpyaciaagiaalwgpshgganeavlkMLDEIGDVS
NLDAFIARvkdkndstklm
>Protein3413 50
mivvaiiailaaiaipayqdytirAQISDGLSLASGSKtavaeyyqqrga
>Protein3414 17
rGCTQVAACDVPSVQRm
>Protein3415 465
ylktdpltqpdihtqptssvvgnplaqqgyyvqrvvsatrSTPTVDQTAQYIEDRwqitp
tvllslglrnegfdnkngdgkSYVSMPTQIAPRfgatwdakgdqslkifgnlgryhvplp
tnvavrgagsslnaqtdyvytgidangmptgltaispfysannelgqakdprevaaqdmk
gnfqdelafgfeqavsknlnigakftyrtlrtaiddhcddrpffawaarngvdasnwgyn
calfnpgedntfnldmngdgklenihltaadlgfhpfdgcrprlptsgsqvFDNLYGCRe
siidgikratdvmiagkivvvcgygdvgkgcadafrgmgatvwvteidpicalqaamegf
rvvtmesaasqadifvtatgnkdiithdhmiamrdeaivcnighfdseidvvsmrkytwd
nikpqvdhitlpsgnkiillaegrlvnlgcatghpsfvmsnsftn
>Protein3416 65
mlrrvkirdvggtdflvdehverfrfeeanrrviaqgarQASFEPLLLGITKaslstdsf
lsaas
>Protein3417 121
makvaaekkkpfiaigpgssaltneqcspytvhyaydtvalakgtggavvkaggkswffl
tadyafgtalqndttavvkaaggtvvgsvrAPLNASDFSSFLLQAQSSKaqvlglanagg
d
>Protein3418 38
ateerreihqlapkFDELSPSVDLLETGIKvidlvcpf
>Protein3419 55
TAEVHSNEIARdvsetlrklkaaqftaahpnqvcpakwkegaaaltpsldlvgki
>Protein3420 53
ewktvafdtngrAVLPNGSIGFRwtpeggvdqgkwnleskearhgtdvklkls
>Protein3421 93
drfatsavisqnsfspsvpvayvasgrVFADALSGAPVAGMTKGPMLLVDTNAIPASIAA
ELVRlqpkrivvlggtasvtesvetalagyivp
>Protein3422 12
irEFEYLLPVKy
>Protein3423 22
dkdgkkrngrILQIMGYHGLQR
>Protein3424 203
mqifvktltgkTITLDVEPSDSIETVKgkiqdkegippdqqrlifagkqledgrslsdyn
iqkestlhlvlrlrggmqifvktltgktitlevgpsdsietvkgkiqdkegippdqqrli
fagkqledgrslsdyniqkestlhlvlrlrggmqifvktltgmqifvktltgkAMMDNLS
TEKvmnkqgveetqksfnsifim
>Protein3425 98
TGLSKDDAAAGAKKLEEVGAKVTIKmvaagqaswrestpfgspvptillpgldrgwvvcs
catalaaylplsplrglpgrqaavqmfsplwlslvypa
>Protein3426 42
nrtgdgdgddesikvnlsnvpatvqrLVVAVTIHDAEARrqs
>Protein3427 171
mlanlglssiftqaegvayisssanrvkAVLDLAEALSNYAGPNAAVLAAKaaynntldl
aynysttagntamlalndsvlttftlttavdtmtgtegmdnfvartqnnvntlndadtlt
ggagtdtlyadltsngvaitpkLNSIETVIIRaqttstdpatdnnmlaatv
>Protein3428 83
madprIALQALTAAFERhleacaqrrgeddpsvvaayddladafeeyddalleaygemtp
ldvyaveedddsddddddddddd
>Protein3429 83
sskkdirrsekrrernakkkssirtfaksilksvkagkkedalkFYNEYASLVDKaakdk
iihkksanrsksrisvkiaaiks
>Protein3430 25
mgaakAILISDPALAGSDALTTAKv
>Protein3431 23
psrFLWPQTHRlwlpmvhrifyq
>Protein3432 242
GITINTAHVEYETENRhyahvdcpghadyvknmvghadyvkNTYTQGGGVPHLIAIHQDK
sgkardlamsyamangggkagiietnfkeetetdlfgeqavlcggavelikmgyetlvea
gyapemayfeclhelklivdliyeggignmnysisnnaeygeyvtgpevindqsraamrn
alkriqngdyakMFIQEGRlnypsmtarrrntadhqievvgaqlrammpwiaknklvdqt
rn
>Protein3433 171
eghgeptsttlellakaseladtvvavvggsgdslaatlgahgaskVLATGDLTGRlpgp
plaaamadaiaadapdailfgtsydgrdvaarlsvrldapvitnivelnevdgalvgvep
vfapwsassrssaarptsppsspapprasswcgpsAGDTFVVAPDDRtarq
>Protein3434 159
grtvadttndahidedvelteytsesegpiagepvrkptasapgaatgrrkqaiarvriv
pgtgewtingrTLDNYFPNKvhqqivneplkvldldgaydvlvrvhgggpsgqagavrlg
varslngvdeelnrptlkkagfltrdarvperkkaglkk
>Protein3435 23
mpkkMLIDATHAEETRvvvvdgt
>Protein3436 190
tkMVVGLGWDTRatdgaafdldavgfvlnnagkvradsdfiffnnkqnaegsvvhggdnr
tgdgdgddetilidlskmpsdvekvavcvviydaegrkqnfgqlkvvsktlvkslvlmyv
DLEDGTNGAVGAWGTGAGKwrAVVTAEFPGLVATSLVNTSGDRTLQNITDSDTRgeqier
dwaegtwgse
>Protein3437 28
mkELLEAGVHFGHRtrrwnpkmrpfift
>Protein3438 94
mverFGEEILNEDGSLDRaavanevfgdeaaladlnaivhpavrtelanrvlaqaetdhv
vimdvplltesglaglagvvvvdvdpeaavdrlv
>Protein3439 33
fvlglpeskvrVIAPDVGGGFGSKiflyaeeta
>Protein3440 50
mvvenvnitepplvvadatayvaqrLGSVALEQKgamvlavlqefsllad
>Protein3441 32
dpeqaadfvrrTQLDALAIAIGTSHGAYKftr
>Protein3442 68
nnldagdnvfggtdeidttfvgvgidynltqstkAFANLATRNDEPSKSIGLKDVDTTYL
GFGMETRF
>Protein3443 17
ihiflqkIEAAVAANSR
>Protein3444 99
pvkehiavveanrLGVPVVAVADTNADPRLIQYVIPGNDDAIRaiklfctriadacqegt
klgkaraindpnegrdpepirvttggdgpkveivsrrtq
>Protein3445 32
mdfkVAGTTNGITALQMDIKitgvsdgvmaqa
>Protein3446 96
mklkSIISSHFANYQEAWEMNRLLGTGAIVPVMSDVFALDHVGDAALKvhrneaegkLGV
LCLAPEEGLGITDRakresvgedrinlfrrmaaska
>Protein3447 33
gtlnvcavkapgfgdrrkAMLEDLAILTGGKci
>Protein3448 46
mrSALGTDADSVTAKynasvafveqleaenlaasysglesaqdgrd
>Protein3449 50
aakTDWIFSFPTRryniavqygttdtirwsdlslggvvgtytavnyfven
>Protein3450 64
mgfalkiagvekteirkrveeaakILDLTTYLDRkpkalsggqrqrvamgraivrspqvf
lmde
>Protein3451 124
madttkAAQAAEGAAALKvhhlrpapgaksakirvgrgeggrrgktagrgtkgtkaryqv
pegfqggttplhmrfpklrgfknpfpeasrlqepvphIISYGTSSYGYDIRcapefkvft
nihs
>Protein3452 206
mlnsvkadsfgdarYTSSDQQVSDRygsvspvsrltikgagvslsnqsaanlsavkgakn
vsllkyqivnnevsdvtvvnnevsdvtvngetfdvtyvdggsgaadinslknmtvdmyin
gdlvesknisvngasatltfnktfsvakssnstielkTFDDSNPNRywsagnpqnsvkva
gtgtkltivksnsqgwvldvqvrftk
>Protein3453 175
qiyrAMLVLTSITGCQGRngggwahyvgqekirpimgfqhmafaldwqrpprhmnqtayw
yvntsqyrydtftaddvplrhlhgrrrgcrhrrlrgqgrhgparpvgapgldpqlpdlqp
qqpragrrggcrragarglrrrpaevgcppvEVVDELGQRrtealfvgaalvgvd
>Protein3454 32
kkidvikavrEITGLGLKeakdlveagnkpvk
>Protein3455 31
apegkTMGHAGAIVSGSSGTAAAKqealeav
>Protein3456 51
LEVGCLELIGKisficnncksifplcwiasisiiimasisivdvngglgkc
>Protein3457 45
mqayirDAAGTGTTADELAKlaelhnsgklddtefaaakarling
>Protein3458 108
mkihekfyiggewvvpagtatedvinsateevigrVPMGSAEDVDRavaaarrafpswst
tsldvrakylrDIGAALTARYDEVVDTITAEVGSPKafaqmvqaglav
>Protein3459 42
maftteikaavvadyqrALGDTGSPEVQVALLTARindltph
>Protein3460 27
dtvivsvnvvegsrkrVQAYEGVVIAK
>Protein3461 26
ayitipkptkASQVAEMISYIQEAAK
>Protein3462 526
mrrgrprrrrrlprragsrvatcsrtprlrgqgadppgprcrggrsiawcswwssdsste
raravdataaavspwnltercendavvrlqrlrvwstsdnksapdctqcwvegcasgyss
larqtragatrsshsvipggnvpqrsvvavgasllvaslalagcgsrsddtegtdtgsae
nkvakIGVIAPLSGDLAALGKgiqnsvdlairqaneaktipgwtlelaaeddqatpdvgk
naatklaadkdvvgvvgtlnssvaqsvqpvlaaanivqvspantnpsltqgadfatapkr
typtyfrtcttdsvqgpfaarylfetagikevatvhdkkTYGQGLVEAFTAEFEKlggkI
VAAETINPDDDKYDAVISKikpsnpktvyyggeypqagpfsqqmkaaglnvplmggdgiy
sgefiklagataegdlatsvgaptdtlesakdfiaayeaagfaepyeaygayafdaanai
iqalkVSLASADSAEAARqatvdamanvsfdgvtgavafdefgdtt
>Protein3463 18
mpklpfkIMMNVGNPDRa
>Protein3464 26
atiraiceetkATIDIEDNGFVRiyg
>Protein3465 298
pagtelpddpeerdrliklttqqldrlrtvqsqlgssfvgqvskrILSEIDLAQQRstsf
fkamsdggpaapgddpskhrrrgvlrriwrpvaalvvavvgimalvllplagavlvalvt
vyvigclisltawaarwirrrwersvrlpkgesersfasraiylsvaelvrlyhvyeifv
ewsgglrafvaqplggpfesepaagavslqelhshqvaigavgeprirrltaglrqqkfv
pgwlraafddlldasmdrfadqksivreranpdaddsppdmtdtartallqdaqnaar
>Protein3466 49
sylsafkdvalntagirrAGAAALDLAYVAAGRldgffelglspwdmaa
>Protein3467 35
rvgkkkqptyrivaadrrsprdgrFIEIIGTYNPR
>Protein3468 233
mahtapyyffgkDETFAIGCAIPFGLNSRqmtawmyqgnggklmrefyakynivnfpcgn
tgaqmggwyrkeiksvkdmkglkfrvggfagkviermggvpqnipggeiytslekgtida
aewvgpyddqklgfakvapfyyypgwweggpqldvfvnnkafdslspeykaiveaaaafa
htemqakydarnpgalkalvgqkvkvlpfpkdvmdlaykesmalyaevsakne
>Protein3469 33
mkgvgrkVGMTSTDGIVIDERlvvkadasgprs
>Protein3470 61
isghtdsdgnrdhnidlsarraeavrkylidagidagrltsrGAGPDEPVADNKtkagka
l
>Protein3471 32
talhiklratggnrtkTPGPGAQSALRalara
>Protein3472 12
llkNTVSQMVYK
>Protein3473 31
sqekAYSTDANIWGATHEAKtlehldvslet
>Protein3474 94
LLLAGLATALFEHDRittteakakrlrplaermvtfakrgdlharrrvltvvrdkgvvhr
lftevapdmaqreggytriikigprkgdnapmav
>Protein3475 130
lsrregtdlflksarrsiadkakfdskpgqhgrtsgarTSDYGTQLRekqkvkrmygvle
kqfrryfeeadrrkgntgsnllallecrldnvvyrmgfgstraesrqlvshkaiqvngkp
vnipsymvkv
>Protein3476 24
rVGGANYQVPVEVRpvrrlalsmr
>Protein3477 110
mtevsteqgvlrgsatdhgtkFLGIPYAAPPVGALRfrppapptgwdgvrdaaefgpiap
qnpsmmdaitgaqpeaqgedclylnvwtpdvagsapvmvwihgggfqigs
>Protein3478 102
tsvdhpllrqnedpkVVGVVVLASDRglagaynasviraaerevqaarsegreyrlvcig
kksssyfrfgkksssyfrfrAILVQGDVVGTYIHGLKigvvv
>Protein3479 78
ivvrktqegdlakrasllrrdsvhgsfdgtiaideeneaiiangnfikVIYASSPEDIDY
SQYGIKNAILIDNTGKlk
>Protein3480 52
maeqflfpaidplgstsrILDPLIVGEEHYNVTRqvqrtlqryrdlqdiiai
>Protein3481 52
lfdfqvflspgdvwtasiskgadgyaklttndasctkpakAILNATPFKstr
>Protein3482 26
mkrLVDLELAQNIKsakrmverrrsq
>Protein3483 32
eetargiieklffsdkrYNLGEVGRykinkkl
>Protein3484 31
ycededlegfrTGLYFININPSDRarlsqdi
>Protein3485 24
rvadrVAAAVSAAARsegvvrdra
>Protein3486 104
fgnvhgvykpgavklrpsvlkEIQDAVGAKygkdkpfdlvfhggsgstaqeisdavdfgv
ikmnvdtdtqyaytrpvaghmfsnydgvlkvdgevgnkkaydpr
>Protein3487 33
MYCMWMYCMCMFCMYVLCVYVLPVCIVDRksvv
>Protein3488 17
GVVGHLNSGTSIPASKi
>Protein3489 29
rkkkketlllvkihirLVLNEGDRkstrl
>Protein3490 314
mdipkIISIDDHVIEPADVWQNRlpakyrevgprviqergkmqfvggvfsyepsdegelc
dwwlyedkrvpqtrlsaaagfsreevkvtgityeemrdgcydpvarlsdmdmnhteaqms
fpsfprfcgqtfmeaddkvlsdlcvkayndwmveewcagsdgrlipltivqlwdaelaaa
eihrnaergvravcfseippylnlpsihtdywepffraceetgtvinmheetgtvinmhi
gssskmpststdapaavgstltfgnamssmadwlfsgwldrlptlkTLLAQTLARmlnvp
faiadatalteagy
>Protein3491 60
scaglaqaqsagswlvrAGVTHISPEVSSGDLSAPSFANTKvdvladtqlsggitymvtd
>Protein3492 70
mdpelaalsdaalvvavgrydeaalrelyrrhgdavfglanrvicdrHIAEEVLQDTFVR
lwnsperfdp
>Protein3493 155
sgsltlsgantykggtnvtagkVIVSHNTGFGDKngtvsfaentsltiaanvnienalnl
agnttvvslgsgilsgvisgdkggitsnstggylelrgvntykgdlrgvntykgdtqind
gilaistikLTSPALQGVRtyttdatgkfiarllp
>Protein3494 37
ildrakgyygarsrvyrVAFQAVIKagqyayrdrrqk
>Protein3495 31
myialakkqgadlkkISGTIQNDILKeyaar
>Protein3496 32
dwrggrAAAGNIIPSSTGAAKavgkvipelng
>Protein3497 137
mqgkNITPFAFAAKdawapmgtfdvlnmpmgtfdvlnmrlngydfhmelcrgkqkwdspe
vrnvfatwkLANTAAAGSVSTASWQDRvvqtpryllkldwnvtdanhleytrisdkvqdn
rTYSGFNFGTLQRtnap
>Protein3498 59
mhaneredvseirAGDIAAVAGLKDVTTGDTLCDEDNVITLERMVFPEPVISLAVEPKt
>Protein3499 28
mqlvrMWYALCVTGFRkvnlsalvilkk
>Protein3500 48
fhvtnleqdwdvphgfaikGADNAELLIMPGETQTLKwipgkvgiypm
>Protein3501 14
nrNILLIYDRalsl
>Protein3502 45
vkgqefpaydgrGIQGMGLAYATSNRgachlrgytvasevlgipv
>Protein3503 14
ekIWHHTFYNELRv
>Protein3504 56
mntiplqatvretfgkgearklrakgnipalvyraggapkHIALDPLVLTKlfras
>Protein3505 49
vnctgscswkiyvksglvtwetqqtdyprtrADLPNHEPRgcargasys
>Protein3506 72
mpvtdggvkFGSLVVPVPRealsavgnevivgirpedvvvapdgdglpitidvveelgad
ayiygtpsvgqi
>Protein3507 51
pskpdplsrsstcrlpvlplqfgkpskPSSIWSSASPKgsrfaiclkcatr
>Protein3508 27
LAGVDIPRlnlgpgffekleavparev
>Protein3509 28
mgavvtkSVPAGVTVVGNPARvfepkaf
>Protein3510 239
glnltanfhpigshwdkVYPEAATHPDNSIIRGSQSTSVVAGGGTVVEMLGMSPSSIVLV
DHALTRafdkgaighvdidgkedpeirhrrqgrprdlfqdraaegrqrgrrghhtddgcr
cgrpghagrdhrghhpqgIGTAIEAMQTRcwgpdaannqeagasgtivlassesgtivla
ssenfadalaagpladvanapilttpngdsleprvkVVTYDFARqmdgakevktsefat
>Protein3511 33
aagiqkgssvpnktkvgkltrAQLEEIATTKep
>Protein3512 391
mavsfsgdteetvvaaeaavaagapvvavttggalgdlvsaagggvcglpkgiplprAAL
GAVGLTPVVLATRlgllndtaaavdaaieavagrLGANAGASGDTDNEARtlarhiertq
piiygggrtgelaayrwkgqvnenakapaywgsvpevchneicawrcattrsapgantat
spaAQQDREPGDRAPDRaltvgitgapgagkstlnatlcaellargrSVAVLAIDPSSPF
SGGAILGDRvrmgdvagadglyirsmatrghlggltgatndaiavlgatgrdlvivetvg
vgqvetdivdsadttvvvvnpgwgdaiqankaglmeiadifvvnkadrdgardtvtdles
mlnlsgghddgpaqwrppvvstvgttgegva
>Protein3513 186
maghdavvhfaaeshvdrSILGPDVFVRtnctgtnvicdvarqieveamvhistdevygs
idvgsflegdpldprspysaakagsdlialsyhstfdlpvrvtrssnqagagdpqlqpvr
slpvsreaALDATLAAITKtlkkgdkVTLVGFGTFSTAKraartgrnpqtgkaikiaakk
vakfka
>Protein3514 37
msqqeerlprILIVEDDERlasltqeylirnglevgv
>Protein3515 33
QLDVAEAGDNIGALLRgiardqiqrgqvlakpg
>Protein3516 95
alvqkigeniqvrravlvqgdivatyahgikigvaialtggdvelgrDIAMHVAASTPMV
VNPTDVPADLLSRekeiyaakaresgkpenivekm
>Protein3517 24
mvheglrNVAAGASPSGLKrgmdk
>Protein3518 67
mateipriyldscvyielfvgspgtarFDASAALLRsairgelrivasemvrvevahlgg
vpsqglr
>Protein3519 32
vngkylisgesakVLQVTDFLIAKeraarpkk
>Protein3520 31
mskrTSVQVAYMSEDANAANRittfrtrllh
>Protein3521 47
esihvvvkkgsgiksiadlkgkrVALDEPGSGTLINARlvlaaygik
>Protein3522 120
aqqalidryylwdgtadgifgpvtrknviryqldrSAGEWNAYSYPLKidgivgpatwsr
ltppvikkkrltppvikkkstgnavrllqeilkAQIDYGFYEAKttfgrigvkvwiykgd
>Protein3523 53
mrTFHIGGAASAKvkekehhprklrkkntkNYELPDGQVITVGNERfrcpevl
>Protein3524 26
ewyregrvplhtlrADIDYSIMRaet
>Protein3525 27
msrtyrIAPSILSADFARlgeevssvi
>Protein3526 54
kvsklgikrETGYLYFLRgtevwktpmkragqaspagkaekvasgsfnreegyl
>Protein3527 52
gkvrenlgqfgdqkSPAFELMNVAEVFHKtgnfehavyaynkyishyptgnh
>Protein3528 31
msydhrLVDGADAARflsfvkarleegdfgd
>Protein3529 41
mlgkDQPVILQLLEVPVEKaqqalkgvmmelddcafpllgg
>Protein3530 33
glifsdigevqrAFDAGEVELTARinvrlteyt
>Protein3531 83
mtsvlvspegkyeyeaahgtvtrhyrkyqkgeitstnsvasifawtgaiakrgeldgtpe
vtafahklekAVIDTIEAGEMTK
>Protein3532 28
mkaekfksrLVAYYLLAEKfgklgvfvk
>Protein3533 566
perlargietstanallvkVNQIGSLSETLDAVDMAHRagyrcmmshrsgetedvtiadl
avatncgqiktgaparsdrvakynqllriwpsttsccaKGKLDPVIGRDEEIRRIIQVLS
RRTKNNPMIIGDPGVGKtaiveglagkiiagdvpdgiksksifaldlgamiagakyrgef
edrlkalldevknsdgnvilfideihtlvgaganegsldasnmlkpalargelrcigatt
lkeyqkyiekdaalerrfqpvfakepsieetimilrglksnyelhhgirikdsaiiaaan
lsnryitdrflpdkavdlideasskmriemdsmpenmdrmqkkiqslkierealkkekdq
asisrlkeleeelskseedfsviqakwkserekiqrikslkeefekyknlekeaerngnl
nlvaeirygklieidkqlqvanqelanvygqerllreevseedianivsrwtgipvskml
qgekekllhmeevlkqrvvgqdhaisllcesirrsraglsdsnrptgsflflgptgvgkt
etakalaaflfddpsaivridmseym
>Protein3534 38
eyivgsgkLAALIPVFSFTKmqkaiadktfdgefggip
>Protein3535 157
gfnvhynqvvprADLDVWMVAPKapgvwmvapkapghtvrLGASYNFGVATAKVSYGNVN
HTAATVDGKttewqlgadfpvsatttlsasyatstdnaasaaagvgevkrSGFGIAAAYG
LSKrttvyggfkkvsddkgtgldtkIDVFAVGVKhtf
>Protein3536 205
msvlwdlydtpedgldkvalgdkvvfdrLVAGGEDDPGTLSDAYRLIGLGGAGDVNPVSC
VFSGQNVAPRladpkvtsvgkddkiptftwdagnggdfpndsfvvelrdatgnkLIESSE
PLDDTNYKPSAAQWLSALRksdgtlrVAVVGTQTAEPVTGPYRscmtdidvkpiadaggp
ysgttakavsldasvsvvpggtias
>Protein3537 104
mitdsgdtsfvsqqqvdrfsfreenkrVDAEGGSPSQATPILLGLTKaslntesffshls
tqspfslphhskklqkLYSPHYTFVSGLDPFGAGTVGRynnvys
>Protein3538 67
gisahidsgkttlserilfytgrihkieevkgkSGVGATMDSMDLERekgitiqsaatfv
twgdhfi
>Protein3539 243
mtdtvndvdrIILTNETHSIPNGEVRdsetrhvfsieefwlldsairLHITDNLVETALN
NKVVVDTTLAERGQFPVDLGTQVSPYSGPRfqgmtyqqwdkinpnpdlledpntnivead
gvagisagdkvyfvyraselptqtvdltklntvdysfelrggglrdlvivdedalsqdlv
lnfdagggstttagdqfqgwsqsdtlqiidgatvraadmenvneleiidlvassniaqtw
tie
>Protein3540 22
msvtvrGDYANTPEFESRdvnt
>Protein3541 47
ksgieigtgntgntgiatfnvtkTTDPVVVEVQGSETAKyvdeskls
>Protein3542 33
gakpidkVYYSHSGYPGGISSINFRdmqakhpg
>Protein3543 115
mqrAGQVDAEGAPVARdrrqpaktarkeertsptqffkevrselrkvawptreeltrysi
ivfvaivaltmfvtaldwvflkfvqdflfdsgvdptpagapaglisagvtlftgg
>Protein3544 26
miltvkAAVSQLSEVSDSGLKleigl
>Protein3545 37
mhthqslwkdgeplfydekGYGGLSDLARwyiggllk
>Protein3546 55
gidlsknaapllkyaerIFSRPAYIEALTPSEKVMRKfavppcstlpnpvqrali
>Protein3547 30
llngrASAFGSLSADKsivvgapvatalta
>Protein3548 73
mpegyrhvawadlahlesaidetvaaviiepiqgeggvhpaetqylagirrlcderNLLM
ILDEVQTGLGRtg
>Protein3549 47
scngcsrPCSWMDLTPAMTATGPSNGTSSGLLRsfpgtsrrsnrrrp
>Protein3550 69
mttevitvdrSQALSEVYDLFESRsihhlpvldgqrpvgmvsatdvlrlvydiedpsdrm
mrsmldhqf
>Protein3551 36
mqkLYAAEQQGGAEGQPAGANKaddgvvdaefedvs
>Protein3552 78
mnptwretsrylphqwshgvnwvtyqtqgetwqgfesirAIPELDDEILLVPLVGHTRgh
sgiavntkdgwllhcgda
>Protein3553 116
lgplasatpskrnacrpsssvcpgftassrcwlrPSTSNAPTRktatprcastipsisrv
rrvpcepclplpsldhrkrrvprptqsapvmpaaafhwpcgasknattpaptastd
>Protein3554 53
mfvgvgasrvrdlfeqakANAPAIVFVDEIDAVGRhrgaglggghdereqtln
>Protein3555 52
frsvgdevwislwggkADQSAIVVYDDKtlklkkvitdpqivtptgkfnvyn
>Protein3556 38
lsifckFLLLLTYNYNKnsknlqlfgggishvvhnlrf
>Protein3557 203
regadffpltvdieersyaagkipgsffrregrASEAAILTDRlidrplrpsfpstfrne
vhvvglvlgadqenpydvlalngasaalmlsgipfegpvgavrlsysadgewlphptyae
sdagsfdmvvagagsfdmvvagrqldgsdgepgdiavmmveaggtegawelyeegapkAS
PDTISIIRtailtkkdqigrahv
>Protein3558 44
rtlsiikpdavakNVIGEIYSRfekaglnivaakmkhlskaeae
>Protein3559 31
rQWWHHAGAVRpleasgirghlfvdpfsncg
>Protein3560 491
mtilttgrgvrvfdtgetaeelppptgadvgrIQWEPQVSEDYVAELVRagggdgaldgm
vavldaahgagsavgpralrrlgveltvigdlpnginindglpnginindgvgstalgsl
reavlntdgavgfaldgdadrclavdehgnnidgdqiiavcalelartgkldnsavavtv
msnlgfrqameaagvgvvvtpvgdrfvvdamareglvlggeqsghvifadvattgdgllt
airllrvmanrrqtlhqlaadamvrlpqqlrnvsldvrppdlldrigdavdraearlgne
grvlirpsgtepvvrQEVIDNLGTIARsgtsefvknltgdqkkdaqligqfgvgfyssfv
vaqkvevftrragaaasegvkwesegegafsveaidkaergttivlhlrptqeefadafr
lkniihkyaehiaipvcmkaqnwddegkeqqgdyeavnkaaalwtrarneitdeeyqgfy
khiahdydnpl
>Protein3561 32
mwklrrVLAALDPQQGIELLLDRlkktksnye
>Protein3562 119
eaasaievatseskrllaeahaqadrleadtrrEADELLVAARrraellvaarrraedey
darvadyvrllgeqearsealtddidslegrvgeyrsvlerlveevrrLVTAAITIPAK
>Protein3563 26
mkgndkeaitakTEALSAASLPLMQK
>Protein3564 35
feeslkasetrIGEVVTAEVVRvehnfvavnaglk
>Protein3565 32
kkgsdipeadrdyflerrYPAFGNLVPRdvas
>Protein3566 23
mgqkDPLTEWQRegfemfgslmk
>Protein3567 120
saaapvaaaaaapaaaaaapveekTEFSVVLKgfgdkkinvikavrtlnpslglkeakdl
vegapkevktglgapkevkSAEFTPAPNVATVILTSSQRPTLDVARgdapaywafvnflf
>Protein3568 98
mnkSELIDAISERtelskvasgkaldavidsiveavasgdgvslvgfgsfkaaaraareg
knpktgekikiaattvpkfsagatfkasvasakgkkkk
>Protein3569 39
sgwawlvvgadgklavtkTANADTPLVHGQKalltidvw
>Protein3570 108
eyiipkaldqrLIMEIAPAVAKaamdsgiatrpiqdfhayrqklsefvynsafimkpvfa
qaksapnkrikrnlhpisvlffvkakmseyyvMSMNPFDEIAVEEAVR
>Protein3571 100
vlaasqpnlldklnaivkakvkATPLAGVDAVAAENAAKdakdakmllktlktlkSNPTP
TTGTQISSKggktivslgskvnfksgskeltaqgkrtldk
>Protein3572 42
vagfgrsghavgdipgvrfkivkVAGVSLLALFTEKkekprs
>Protein3573 145
dnewgysnrLIDLTLLVGKSLergaesimgdlsslgdvrgkrvlvrsdlnvpldgttitd
dgrirasvptisalaeagarvivcahlghasscaptsvgprvprrtstpwrpssggspsc
sdarwpspptpsararaMPTLNWPK
>Protein3574 353
maqssvtlfgvvdasvsyrDGSGNGNVWALSSGNNASSRlgfrgvedlgggmkasfwlea
svvndngafgttstnnqpssstggggltfsrRSTVSLQGNWGELRlgrdyvptfwnhtvf
dpfgtvgagsytnvslagmaaiagtagpvtgvrasnsvgylmptiggfygqvmyamgena
sngavntaaesnngdvaairAGWSNGPINVAIAYAATKFYSPLVGGQTDYKnaniggsyn
fgvatvmanwneekGAGVTNETWLLGASMPFGASEFKasvaggkisnaannnigdtiqfs
lgyvynmskrtalyatysgnsndgntynynngrAASTPGGSTYGLDFGVRhsf
>Protein3575 32
gdnrTGAGEGDDEQIVVDLTRipanvkslvft
>Protein3576 35
dvappvavpleithrhrgrHDEIATGRhlgerrvg
>Protein3577 51
mssdthkygyglkgssvvtfrdtalrrgqyfyetewtggkYCSPSMDGSRs
>Protein3578 33
rgitinvshveyetesrHYAHVDMPGHADYIKn
>Protein3579 45
mgdvivkegalgisknenlaketldngkvvkgrLILDGGNLRint
>Protein3580 32
GQYSPTSEVGKvtkstpfgsidppfnplaval
>Protein3581 35
mpklrgfknpfrTVYQVVNLDRlaalypqggevtv
>Protein3582 138
qlllaaekkQGQAVLASNAAQKvyvapgekdevyafmssgfngqigvygipsarlfkiip
vfslfqensygsdeetkdmlltskgyvtwddshhpelsltnghhpelsltngnhdgrSVI
VIGPTLKlhqcglpkkma
>Protein3583 68
meelseedklvvhrarrvqrFLSQPFHVAEQFTGIKgvlvpieetirgfnmimdgevdey
peaafnlv
>Protein3584 132
mwsydasflfarTANDLQGYNDLLSSRisdallgcpagsfagclpynvwqpgqvtaaaan
alagvsfnktstemqvmsayltgdtgynfasaedtislvfgvesrrerysfvadndsaqg
nfagsgssnppt
>Protein3585 33
gkelkIAATTVPRFTAGAGFKtavagkkaakkk
>Protein3586 21
allkkptlfrWMIIWPLQIGR
>Protein3587 49
vdlktkvhfpytvadlklplysiydgraygkSENLAEVLFKeivikalh
>Protein3588 49
asikttvadsaaaykATQVALEKSTTAVGVADDAATDALNKqqadkala
>Protein3589 29
avkLLLPGELAKhaivegckalnksnsan
>Protein3590 94
mqealrelispsesasvahdlsvlnysghnrkedlipvgndrTWGYELFQSLIIKsgvpv
gaavtelrcsqgilsseqdevipfvdhleqaera
>Protein3591 31
qdikrLMDIGCYRglrhrrglpvrgqrthtt
>Protein3592 30
mrFSTVAGERgaadaerdirgfamkfytee
>Protein3593 33
qaarveigkENTTIIDGAGKaeeiearvkqiri
>Protein3594 12
mekTVVVEVEDR
>Protein3595 111
msrVVTEDHELGGQKlsagemvllmyssanrdervfdepqrfdvtrqhnnhiafglgthf
clgaslarteirsmigqvlkrlpdwslsdeappryvpgafvrgvehyqlvf
>Protein3596 47
awleaeqvpvvyhvnlirYWDEFLAVMEAHPYLRvdvahmglhknta
>Protein3597 63
eniskVLYPEDSTPQGKelrlqqqyffvaasiqdflrhtmpkdfdirelperiifqlndt
hpv
>Protein3598 53
klnvvrlagadryatnrAVVNTASQVGTNNRsfrqlellqpakrtaivatgns
>Protein3599 48
vaaaagitkGQAGDAVNTVFDTIQKtlkkgdkaqfvgfgtfsvskraa
>Protein3600 79
sggilevqprVFTILADTAIRaenideaaaiaenideaaaiearLGSEIDMGTPGFPDSE
HLPGPAPETRtirheggls
>Protein3601 13
VDALPSTEQTAKr
>Protein3602 81
kdkgtgkenkitikANSGLSEAEIQQMVKdaelnaaedkkkvelvqaknqadtslhsvkk
slteygdkidagekekieeai
>Protein3603 34
fafrvpvptgsatdltftasrETTVEEVNAIIKa
>Protein3604 45
msgitcslrfpgqlnsdlrkIAVNLIPFPRlhfflvgfaplsskg
>Protein3605 37
drkpveyrDAIPATASPLLQGITRaslgtaswisaas
>Protein3606 112
dasvdtvvaaftlctipdvasalaearrvlkpngqlrylehglhddsrvaarqrliepvw
kvfsggchltrdpdelvrEAGFELIESTRhtmpgppitnalyegvavpaghs
>Protein3607 321
fvrlstkLNGHPTFISGPLEIGRdyefevklkaripgrhhmhamvnvkdagpiagpaswm
nisgswddftnpittltgknidletfnfsngifwhlvwlglgcfwigyfvakpmflprsr
vllaygdelltsptdrkvglavailtcavvwggyrytesvhpytvpiqafiliqyrsrrv
npkSMQDTVADMLTRirnaqlarkqtvampvsklkaaiaevlldegyissidaeglsltl
glkyyegkpvieqikrvsrpglrvykgkdeldrvykgkdeldpvkIGEVSVQGRnsqgvt
lirlsddeqlvgivcldvpee
>Protein3608 165
dadgngvadnatdltgttvtlasngvfkfvvvgsapgtavagntavttvtattvlsafnp
gadaltntdtatvtadavitvtksasvitgpigtevqytltytntgnntatnvvitdaip
rELGTLLLSGMKykansgiwsaggtltdtdagaapnddgnvgiay
>Protein3609 53
aprdgkfiqkIGTYNPLTVPATIQLDRqkalewlhkgaqptdtvrrilsfkgv
>Protein3610 24
mayhnfhgvetrivrIFNTYGPRm
>Protein3611 27
plrCTTLPLPNCHCIADTNFWNGRlas
>Protein3612 102
mstptvvlgnqstgekASVTVLNNSQHEVHLLDFDGRdgalneenvlfignmgvdfsrat
letgegaagttntmnsseamivdggsntlqsvvfgstqaiad
>Protein3613 28
maqvsirDLLQAGAHFGHQTRfwnpkmg
>Protein3614 55
ILNNFIAQIFCHIQLISMVFEFYAGRLSLQTTPFSKALknwfwlklskfsdngrv
>Protein3615 31
kSTPFAAQVASEVAGRaaldqgiknldveik
>Protein3616 32
clclqvltppsykSMWFFPHHWAQAVLQSHRl
>Protein3617 103
mpelkgkldgyalrVPTPTGSATDLTFEAGRETTVEEVNAIVKaskrstpssrlqprvps
rasssNPIANQYAGDFVRgkiratvkdpakaeilcpkpdlpfg
>Protein3618 87
mttkivnffkVGGTGTAPTATEAAIDRvqgsleavvldeswvmeitawdpdpelareman
vtadvavdqssqrfkensvreleylsg
>Protein3619 77
gtvtfdnattleasanaivandvqlngqttvtvsannsltinntvngdgglikLGEGTLT
LNAENAYKgktqinkgk
>Protein3620 25
mrkLLAQVLSALTTSVRrhelsddg
>Protein3621 70
ftcrlnstkepkLLSDDYFVFYNNKQSPDGAVTHSGDNRSGNASGDDESITVDLSKlhad
aqeisfivti
>Protein3622 88
mggigtsicqrlhkdgfkviagcgptrdfdkwlaeqkalgytfyasvgnvadwnstveaf
gkakAEHGPIDVLVNNAGITRdrmflkm
>Protein3623 16
qtkkEALAAISDLNDK
>Protein3624 32
ikvrklntdenpeiagrYQVMSIPTILFFKng
>Protein3625 91
mqgyllvkpkgwkptkttesakanyteadykatvkkvadtqvvidsvvgyitsvnykDFP
DVVAMVEDATDQLGKikeskakadaaaakkd
>Protein3626 92
raqrrpglgrpdqhgravlpdpapvrppadvqregdraalldrhhrhravhrrdvdrrrd
agpdvargqprrhpglqlrrkrEGDLSLLRhp
>Protein3627 23
mharSTGPYSLVTQQPLGGKaqf
>Protein3628 83
msrprlilldepslglaplitkevferlsainkaeglavllveqnanlalevadrAYVLE
AGKitdqgtaahlmasesvqray
>Protein3629 36
irkefalskGENSVHGSDSEASAAReiafffsglel
>Protein3630 15
mvghkLGEFAITRtf
>Protein3631 49
pslvdnsgpggitttagqalpantrlrISSNAASTLRVQSYIYNATTRa
>Protein3632 50
ETLNADIPLAVDHFRyfagclraqegalsdidentvayhfheplgvvgqi
>Protein3633 54
arMWTWWTARacpcvragartsaaaspgsrrsapccssglrcdgggpdgspdah
>Protein3634 51
mvtvlyhiynvlyilfdkAIYYADPKavictalpnwfmtlvsfyglgaqll
>Protein3635 22
sgktarikelrGGQAIVQAERk
>Protein3636 30
lndlyrrvinrnnrlqrLMELGAPDVIVRt
>Protein3637 64
mkNILGEQVLGLPGEPRSDKDIPWIDVPRGphpvaridvpagsqfptpvvgrwwnlpsgr
acrr
>Protein3638 55
gsgfafwtrqlqterYSPAEVLIGFSEAHEFRdkmhgrANAASNYAHLLGRvpte
>Protein3639 26
LCSHSIAFNRSKTKISKNETAKHWSS
>Protein3640 110
melvgvrrENPGDAFVVDLRetdsprrmltifigvgewqairfalegratprplthdlmq
svieslgatldtvvitdltldtvvitdlrdevyyaelrVFVSNSEVVGAK
>Protein3641 56
rrapaarAGMTSSPIWRgggrtfpnspdenfshkvnkkmyragmasilsqlardgr
>Protein3642 40
snkqtalvaqkkvqevvkTIAAATSAENTGAKlasdvnea
>Protein3643 21
mpsgtgktkrVAVFAQGAKae
>Protein3644 52
ltvrsvfvigpdntvkLTLTYPASTGRnfqellrVIDSLQLTSERkvatpad
>Protein3645 37
lpkTIDLAPAPLSPYAVSKLAGESAVLAWRhcygfpa
>Protein3646 31
sarGYNIESLTVAPTEDPSLSRmtiqttgsd
>Protein3647 38
pqgitfaveaptrFSVQGIDKqlvgetaanirklrkpe
>Protein3648 89
mtlthiaifqetigettcpgrvdqflnsyyeedlaagrisrqeakDILGAFCVKlcetip
mysdeltsmlggltswevvtiggqdsegn
>Protein3649 37
matrINEVSTQAQESATVARqslqaadsglqavqnai
>Protein3650 101
mvgdtgkvrsdadfifynqakSACGSIEHTGDNRtgagdgddesikvnlvnapanvqrlv
vavtihdaearrqsfgqiggafmriinaadnseiarfdlse
>Protein3651 47
mkikkgdtvavltgkdksksgkviavdleakrVTVEGVNRitrhvkp
>Protein3652 16
SQVTAGLAEVSPGKtq
>Protein3653 35
mqrlpqerVGAAAANVAHAKqilletieyakerka
>Protein3654 35
mslalsyarETHDSETVGLRdgktsafgvqaiypl
>Protein3655 32
PGSGSAAPPKaaahtpppcprpparrraaahv
>Protein3656 31
AKGRIVGSDEYLTKPFSKEELFTAIRQYVKS
>Protein3657 54
aetlcgekgsitaigavsppggdfsepvtqntlrivkVFWALDSKlsqrrhfpa
>Protein3658 48
grvryelrkaerrVAELEEDATRassapapasresdavkatrtimaae
>Protein3659 17
mqkVGNEGVITVEENKg
>Protein3660 32
rgsslkTAFNEDHILATTQAIVDYRreqgfdg
>Protein3661 41
partaaticqgartrrrsrrIPGSASGPRssrprltarvkr
>Protein3662 38
sdvcssdladgsivagrgcegrssrgrTQAQQIGRasc
>Protein3663 29
mklldrinrTGTTVVMATHDRgivdtmrr
>Protein3664 45
mrTDSTNLSQDAVQAARefielqfgqkylldkpnvyssksgaqea
>Protein3665 22
meaaglekLSVPDEYLYERita
>Protein3666 76
aqgetlvhieadaalglgnytfyyrysalngvpgadqrEGLGNVFAVRyvnggafdggts
lltwrdakrnitkfnc
>Protein3667 57
gdaenlnlderfdvvfageliehlerFPDFFESVRrhlapggklvlttpnpfalscf
>Protein3668 150
mehstsavnwqpvnpakVPGGTILDSLAHVARgadtlgffqwrqsrsgsekfhsalvpha
gedsdrfrevcelgaiadrlgevlgsrvdadvavlwdyealwamsgpcmpssaidyatag
htihrllrdrgvtcdvvhpsadlsryrvvv
>Protein3669 234
mkkslialaalgafagaasaqssvtlygvldvgvskQTNLDLTAYGVSGSSFHTPTRigi
rGTEDLGNGMSAIFDLQTGGIGMGDGKSGNTGGGISFGReayaglkggfgtvkagldasv
atygfgglnlqgistsdaagavgiepvlwygssrrpafvsytspnmsgldvmvgytlkGT
MEDVLTPSYDKastqarINYAAGPLSVAVVAETARSATSETAYGVGAKynlgma
>Protein3670 14
QNYPEILLKrisln
>Protein3671 85
diaaqhalgrgggqvsqqfalrqptgglvivqgdavalepgrhdgqqrarcfftqpqlgr
vvqrDMVGAHLPVAGRdkgpgvvsg
>Protein3672 26
mpqtkehvllarQVDVPALVVFLNKv
>Protein3673 381
mallngtndrVLTFNLFEAKtsatladgtvvtnevidpntaatatpqviaseidmvpaal
patadmcaagqtrptllrlagsiaaatsttpavpakdvfcwpetwptdnrlggvpdpagv
gpsvyqfaseggwlpkvvkIDPVPLAYLQDTGRinvlnpdtaglflappdtaglflapae
raeimvdfsqyagktllvyndsgapvpagdprAQLGWLDYQVVPFGKTSTPILGPANKDG
QGMPQAVVVPLPNRqleityntpyagsmewwggaaddlqntmsrQLDLTGATTAKvdaml
wadieedydflyaeastdggktwaqvgdpitgqnpnwvaqswqnpnwvaqswnlsawagk
kidfrfrVLTVIPEDSRvvve
>Protein3674 143
GVGTGSSDGSQDWCNKflgtdtpvndfrfgiadsevvwsvdkddgngfqdvsngsnyang
dkvtvkfsanegdgsggaifrqtvtggtpstltskpsvldasqgpakvldasqgpakvrA
VATLTPEDVARittepkgelwvp
>Protein3675 67
vrykvgtdsrtdkphpgavrageekvvrkgskLEVFGTLIRshitpetieaevgdevtiy
ltnleqp
>Protein3676 32
svvtgieafkkNLDQGQAGDNAGLLLRgiere
>Protein3677 29
iiialehqspevlrAVADLASAFSRaqka
>Protein3678 40
vgdnlrkGAALNTIQIAEALIERGRFAgtlptglvpitpa
>Protein3679 111
eaaaitqsvdvftsyatqvdkwrantadalnkatiaskkAVAAAAAAAEVASDAASKant
aaagvvtaaqaiadkataaqaiadkataakdavkatkVDALASTEQTAKdr
>Protein3680 34
scppsrlscsthflykgsfvnkTELIEHIAKnae
>Protein3681 70
lrdkvridgrglrdiralsaevevlprvhgsaiferGETQIMGVTTLNMLRmeqqldtls
pvtrkrymhn
>Protein3682 219
pssykdnyrpqdavsdislletlrQDAPLAVEVLPTEGRsarfkllqwnqqlslsrvmpi
lesfglkvlqeqafallhednclwlhdfrtelpeglaketfaqslayvregmqvlwqggi
eadvfnrlvtilpcrwreahifrvlsaylkqasfplspiaqaealtrniaqaealtrnpt
igrSQVFSTAEDNQNAVTIRvfqgeremaadnkmlgqfn
>Protein3683 250
mgtnadisgavlvanvtvpayadfdgsvrhkltglsagtvyfyqfiagtarsnvgrfkTA
QAVAGNDDVKfifmscqdwndnhwgafdqivaddtnnaapdidfivhlgdyiyetsaast
aegshsaitlpsagsyavtqndyrylyklyrsdsriqkvherfpmiavwddhefsddcwg
aaetytnantpmferrrnanrawfefmpadvtysevnpgienikiyrdlkfgatmhlvmt
derlyrqdhl
>Protein3684 213
mseaeavilteyrglsvkelqslrASLTEAGAVYKvykntlvrtrctrtpwfdgqrtnwt
giwptcwsvrqrwplwpamsvqpprrspnlprvshcwssragswaatssttkrsrAADAF
VDTEGVRltaaqalwrleadmpaaaevaiakywaadagqrvvhaamhlhggmgvdrdypv
hryflqmkehelqlggasrslvalgrliaagea
>Protein3685 189
ptvealdegegtrQQFAIGPLEPGFGHTMGNSLRrTLLSSIPGAAITSVRFDDALHEFDT
IRGVAEDVTDIILNLKDVVVSSESDAPVVLRLDVAGPATVTAGNIRtttdveilngelal
atvnedghlameltiergrgyspadstkgnttigaipidaiysvqfpsmpsthrfgaEMA
LLPYSSSAR
>Protein3686 38
mvprSTYSNSLPTGTPRasrvvcrprafraspitcava
>Protein3687 40
nggsdltvkvnvdvgsrNTSTFTTGNRdaivadatgglia
>Protein3688 46
avsidqkgvshnprSTVGTVTEIYDYLRllfarvgtphcpecgrpv
>Protein3689 67
rvrarqdrdraqldadadrrrAESVELENQRnqsailrlldelgdladgdltvqatvsed
ftgaiad
>Protein3690 40
adkriasdnepfsalafkIATDPYVGQLIFFRvysgvvts
>Protein3691 231
myglgpdsepgfkadvdkfakangitiefikAASWDTEIRtkvqggnapdvglfpqpglm
cdlakqgklipydaatvatnketlvpgiieagtcadgkvyglptgvsvkSLLWTNAPAFA
AAGYTAPKTLDELLTLTDKikadgtapwciaaesggatgwpitdwledlvlrfagpenyd
kwvsgelkndspeikpaweyfekiaftdgnvrggtksivatnfqtggnalf
>Protein3692 33
tkEVDEQMLNVQNKnssyfvewipnnikssvcd
>Protein3693 220
mggsdkavsaaqtafdkgeyrWAAELLNQAVFGDPKntaakeliprtlplknywpkVVHD
EVETSVYARTLAEDVVVDGKvlapagidlgdvviaalldagvdqvkvrSVLTCESKvgtc
alcygrslatgklvdigeavgiiaaqsigepgtqltmrtfhtggvasaggditgglprvv
ehhrwsaprgrvvrgshpeeqgVTLINAAAVPGSLDGLAR
>Protein3694 60
mtqatikvtqvrsgahklknhklclqglglrrIGHTVEVLDTPSNRgminkvyylvkvge
>Protein3695 63
irgiqdktgttlniddsgkIMIAATSQEATAKaiamirELTQEAEIGKlymgvvkrivdf
gaf
>Protein3696 37
rgdvaackAATDAGAAAAQRigelvsvhviprphgdl
>Protein3697 35
miavidkairNSDLGLNPISGDVIRiplpaltees
>Protein3698 19
mskSQLINAVVESVGDVSR
>Protein3699 33
rinsldspwclddlttlvgeigdkLDVIMVPKv
>Protein3700 32
lrgaakpgvpgrQCALDHFAGGRlhparfeyg
>Protein3701 41
VCAFRPCGATPPWRRFWCRCAARAKPMGFsprysrrappvr
>Protein3702 33
ekneiesvtirSVLTCETKrgvcnkcygknlat
>Protein3703 31
srAAVDAGYAPNDWQVGQTGKivapqlyiav
>Protein3704 32
divgggkiikAEVPLSEMFGYSTTLRsmsqgr
>Protein3705 33
teggrpgnpaaagedgkkgkTVFSAPSFLGGKk
>Protein3706 142
eqlsstddqierlrleseldrAQSTDGEAIAQSFISVAKafadsehitagafrrqgvpse
vlslagfdvraaksakaptvrsqrvnaatvsthvlgrsgewtyndiesttgasigtvrrp
apasapcerGPGGSAAGRrrav
>Protein3707 32
pprptyshppklrqsssrpaprcrPGLPLTPR
>Protein3708 133
avhlplsaeaqaearVLMLSAHNLLSPAHGRpmvtptkemligayyltepeegpttspsp
kkgpsarvaptvtlsrwsatskpacwrltpqspcgraptaptawrpppvgQGDYYVPDRl
vrcsdftdnlgqd
>Protein3709 32
agiiaraegevkEIAQQYTSGLVTAGERynkg
>Protein3710 25
meavakLNNCPTSPRkmrlladlir
>Protein3711 32
allgpdtpvelrLLEITPALKalegvvmeldd
>Protein3712 321
evqqhlgdntvrAIALSSTDGMIRglavtdtgasisvpvgevtlgrifnvlgetidegaa
iqvkerrsihmpspryedlkpktevfetgikvidllapyikggktglfggagvgktvliq
elinniakqhggfsvfagvgertregndlwremkesgvidktvlvygqmneppgarlrva
lsaltmaehfrdsmnadillfvdnifrfsqagsevsallgrmpsavgyqptlstemgglq
eritstqngsitsvqaiyvpaddltdpapatafthldattvlsrniasqpfflvilllrD
FDTLDANNDRVAFQDQDSADR
>Protein3713 207
easkaaaqakVDAIPSTEQTAKdaldarldaltdavitvpavndaesngvldstdvsngv
ldstdveELGAGLIALGVEPEDRvaiasstryewaladlatmvaggatttiypttgattt
iypttmaddvafiladsgtkvifaenadqldklrgirastpavtrvivfdaevddndpwt
lnldqvrqlgrSPGQFEHELLRsgesd
>Protein3714 102
tprkeggigdvkyplvsditkqiskdfgvlldsgvalrGTFIIDPQGIIRqatvndlpvg
rnideairllkafqfnekhgevcpanwneggktmtpdvtksk
>Protein3715 203
mgksdaqiktylaqfdkvdrYDYDGDGVYLERDGYIDHFQAIHAGEGEEAGGGAQGEDAI
WSHRwyafvtdygvtgpainkaggvpignsgiwigdyttepedgglgvfthefghdlglr
dyydtgdgtgmgnssafwtlmssgswlndgnpdigtkpgymrtsapslatwartrsFNPA
TGVSEGGGARplfqgettvgltg
>Protein3716 17
mrVIIADDHELIRramt
>Protein3717 124
apslqyqvnnvgaswnfgvakALFLWNQEASDTPASGTVRSNTYMIGATMPLGAGELKgs
ytwgnstndgvdgsqialgyvynlskrtalyttysyinndgttysyinndgkAATSEDSP
FTKe
>Protein3718 33
arqqitdvraelsaerADVIPAVFTKihlhfvi
>Protein3719 33
prhiyaqvisadggkVLAQASTLDATLRagttg
>Protein3720 30
megnepvvianeegkrTTPSIVAFLDNGER
>Protein3721 156
mthhakIAEQMGTPTDRILVCEDGDTLVLDDDGLTRgdrvpaeyiyvdgktvgeigssvl
rdrqvlgeegvvnivvmvdldrreivagpelstrgwvqevesadllaegckraakainds
lsgggnadqvakaarkavgsfvnqrtrrrpmivpvv
>Protein3722 39
mtrAEELPLYPWDTGAKhhyvaitvneitgrrfhatpsv
>Protein3723 56
WHPIFSCTRgcdfglrkkiladinallhdnlkcaltliesvslvkdraakknapig
>Protein3724 33
vvlsrrAYLEETQKeardeflnnlksgevrrgv
>Protein3725 328
qdprhgnqgarMTTSPALDGPLTNALVGTRrfftrsqvsddkrsihteggrsgdafyrdr
wshdkvvrsthgvnctgscswkvyvkdgiitweaqqtdypstgadrpeyeprgcprgaaf
swytysptrvrypyvrgvllemfreakaalggdpvlawasivqdpdkarryksargkggl
vrsswdevveiiaaahvytvkrwgpdriagfspipamspvsyasgarfleligapmlsfy
dwyadlpnaspqmfgdqtdvpesgdwwdagylimwgsnvpmtrtpdahwmtearpdahwm
tearyrgqkVNQAYVIATSTKvnlgnfq
>Protein3726 82
mrlarvgakkapfyrvvvansrsprdgrFIEHVGVYDPTSNPAEIRfkmdrvdywlsqgv
epsdtvaylitqvktgkavilg
>Protein3727 171
ifngdgyaeewqveaaarglpnlrSTPEALAAYETKEAQDLFDRLDVLTPRelhsrfeay
maqyvmsigvearstlelartliypavkrfqsnlattetnlvalglggdtetltrVTDLI
AQLIGATAPLGRaieglpgdapigeqgnycrdeilpamtavraatdsleei
>Protein3728 30
mhfvtnrWLGGTLTNFRtirtgiarlrdie
>Protein3729 81
mpgddrVAHHIGDQPAARmtqlgsfaehmllsedgvvkvaddlpfpqvalvscgvatgyg
svveragtkagdtvvvigagg
>Protein3730 459
mddtrptldpaaaeligtdpgevvvigagpagltaafqlhkYGIASTILEESDQVGGISR
tevrdgwrfdigghrfftkvpevealwheilpdedfmmrprksrifydgkfydyplratn
alrnlgiieaircvlsyiwvrirppkdqtnfegwvaarfgwrlygtffkaytekvwgvpa
dqieadwaaqriknlslfsavvnallpnrnqkdiaslieefqypkygpgmmwevcrdhvv
adgstmhyetevtgirhadgvathviathpngtteeheadhvvssmpisallagmdppvp
dhvmaaanglsyrdfitvalvvpeskvdwndnwiyihdpavatmriqnfgswspylvkdg
snvlgleytvfetdhawtapdeelieqgkrelvylgliepgdveggyvvrqkkayptyde
tykanvdvtrptrptstcsgTLPVAGDAARpgvinedak
>Protein3731 66
mprslkkgpfiddhlqkkVDVQNEAGTKnviktwsrrsvvspamlghtfavhdgrkhipv
fvtesm
>Protein3732 31
mlevakGLIPTHVVFNGAVGAITGDNALKak
>Protein3733 31
aqgiltsrGGATSHAAVVARqfgtpavcgae
>Protein3734 43
mgeghsnpkALESALDTLAAISGQRavktvakksiagfklrek
>Protein3735 43
levviavghtdskgtdaynqklsvaraeavkAFLVSQGLDKsr
>Protein3736 166
daagtddtvvlnvandlntglyfnytlnadgdngdgdkiltdgvvenvtvndndtesnil
tlanfvehtgtvkltggadgqsytvastliakTIDGSAQLSDLRlsvgdttapiatitqd
iklgagddiltfenvddfdstdklsdvggtdivraafnkdstlslt
>Protein3737 57
qtqtkdlteatrptgdlyglndahggrIVVFPGGIPLVRdgvivgaigvstgsieed
>Protein3738 16
pplkEGFWPVFRtaqy
>Protein3739 15
TTAAAPPGRparsrw
>Protein3740 66
GHSTIDEGSHNYGKgdpfttlfkvfgelelkkgtmgamvrakawydytqnkdevrfgnga
ngynny
>Protein3741 114
wlvlvprvpsirEIYELSVRdqqqllresswvseqlakyfraekmnvaaignlvpqlhvh
hvvrysndaawpqpvwgkhpamaytaenlafmaytaenlafmrMMAMSVYGPNR
>Protein3742 23
mtltsintrGFGGISNTRfvqlm
>Protein3743 34
hhpelsltngnhdgrWLFINGNNTPRiaridltt
>Protein3744 101
mrtfhiggaasrasaisnvtvrndgtvrlhnikMVQHTNGNLVAVSRSGEIGVADSRgre
reryivvvvsvnvikGAGSAGFDFGSLSLPRsfvgglrvrf
>Protein3745 73
aisvdtgastgftrQAYAGLTGGFGSVTAGRqynpydnllsaydphgatgssalgytfsa
gggltagaaaawg
>Protein3746 36
faedcassysftrEQQDEFAIRsttrakaasddgsf
>Protein3747 38
vgrvdavntergrirVIVNIFGRptpvelefhqvekvr
>Protein3748 55
swqayvdtnlvgtkkitqgalvgldgsiwakSGTLNLTPQEGKnlvagfgnnslf
>Protein3749 55
yylhqqgvtrLDVVNFIAHGIKksdppeapkgaesapssegeegggeknekaspl
>Protein3750 231
vvnivpagretgqhlvthpdvdkVSFTGSTAAGRkigaacgellrrctlelggksaaiic
ddadldaimpeliaastmnngqacvaqtrilatrsrydevvealteavaaipvgdpanme
tgcgpliaerqrervegyiqagrdegarvttgggrpegldrgwfveptvfadvdnsmtvf
advdnsmrEPQAFLMDEPLSNLDAKlrvqmraeigylqndlgvttiyvthd
>Protein3751 64
gkdsinlysfrptahvgvgvdfklsrrlnlgletkVTYTNDDLLDGQRwqesgvltrdyd
tyvf
>Protein3752 306
kkrkefiytgekLSLNFQDIEVRsvlqliadftslnlvasdttslnlvasdtvsgritlr
lqnvpwdqalelilktkgldkrSSADSPQQDHQTVRaliqrilsatgasssavwfpaade
gvgdshlhlsgsvrvegvemgkrfslssqgsphlvvpvvseceelwiglagaersvemgr
erssgvfggsaflvhprasgtwnldsdvssadappvvserppaeaqdtpevslapseesg
sdtgdeaepsspdevqpkagpdpdapqaldgesfpvsasqpsepiddenakesaplaasv
vtpmge
>Protein3753 32
tkfsddpaarklaadrVALLTPVVKayltdkg
>Protein3754 464
mvegprdpkELMDIQGVYSTQRylvdqvqkvyrdqgvsihdkhielvsihdkhielivrq
mtrrYQIESQIETAYQRevklpsggsividptealvsidinssrstkgsdieetalntnm
eaaeeiarqlrlrdigglividfidmtppkhqrmvedklrdalamdrarvqigrisrfgl
lelsrqrlrpsleettglvcprcngtgvirdvrslalsimrvieeevlkdrsseiqaqvp
vtvatfllnekrgatfllnekrgaimalearsgvkviilpnphletphyevsrvrdvsqd
ddydspasfqqvenfrpviednglynseekvtnrrqeaavkYVNGPIGLGASANKtkngk
tnyhvggkynfgsfavatsysqtsnaanqrrrgfslggsanlgafaltldltrdtkneig
gkkytngvlegkkytngvlegkyalskrLVPGYEAPVNLVYSAR
>Protein3755 37
gqsvkatgqilsipvgdsligrVVNALGDPIDGKgsl
>Protein3756 38
npldiktqtigkhvvvrlagrLDITQSDEVESHLAKdv
>Protein3757 173
mrGNALTLPFPDASFDRvivsevlehiaddagvlaeirrvlrpdgrmaatvpawlpekic
wwlsaeyhaplvegghlriytepmlnerigaaglrpdgtarthalhspywwlrclagptn
dtnkvveayhkllvwdmvkapwitrtaesllarplgkSLVAYAGLPAESGRar
>Protein3758 37
EATLLLVEELIEReggeeelemvytifeinevqsgag
>Protein3759 33
initplhdrvivraaaaetkTAGGIIIPDTAKe
>Protein3760 43
mdkrTPGVGEHQIHINPQAAKdrgindgdycyvdgnpvdrpyr
>Protein3761 43
mgqqkILTQVGDALRiinrqssdlleiaetvsslklqqnapsa
>Protein3762 48
raaskkadlaessdtasrssilvglkSSLDTLSTLSTLKtvntantkv
>Protein3763 58
vsvdiidqcvaqgvpfareyggllenrsfggvqvsrtfyarGQTGQQLLIGAYSALSR
>Protein3764 76
miaaiyerqlgqhdkafaayaralaidptlestiehlhrIAAVTSEWEKlagllaeqaen
ildpatkvgmihrlal
>Protein3765 30
alsaihqhlvreglrTTAGLVVETGTARev
>Protein3766 45
cnpaaaygwdalnwkfkFGSSTGTLTGISGGVKtviqsnmpisvt
>Protein3767 86
mpvtillkaiglnpesilanffvndnfrLMDSGAQLEFVPERlrgevarfditdklgkvv
vakdkrvtarhtreleqsgtthisvp
>Protein3768 158
kPAPAPAAAPVAKPAPAPAVASKvtyaadaffdfdkavlkpegkaklddltgkikginle
viiavghtddvgtdaynqklsvkraesvkaylvskgieqnrvytegkgekqplasnktae
grslptrplkaarrYDYVINTVKlraasgqlgevdike
>Protein3769 36
msdfkTNEYAGLLGGRqfeptednpmlgwrgasryd
>Protein3770 39
mvapelellaaeragklrvvkVNVDEAPAVSARlgvqgi
>Protein3771 132
qrkatkDAGTIAGLNVLRiineptaaaiayglgeknekhimvydlgggtfdvsvltidsg
vfevestsgdthlggedfdnrvvdyfmkqykkktgkdasknkkaiqklrrevekakkals
tqhqvkveiesf
>Protein3772 99
mnttvdgefqryavesgayirehffgpdprlrklvehlsdeqlqslprgghdyakvyaay
rAATEMTGAPTAILAQTVKgwalgskvegrnsthqikkm
>Protein3773 131
mleavcptdefeghalafrQEVLANSGVDGAEMLSPAAWVKrvarlsdtregdflaqmsl
lfdanarrfseqfpatfsevvsnyvrrrrggeqlratarLHDEHVAAGEARheelvtegq
rrhdelvstgq
>Protein3774 20
mkDGTPLDIVLNPLGVPSRm
>Protein3775 105
tahgtglfqrGETQVMNIATLGIGRmdqmidgidpvtkkrfmhhynfppfstgepgfmrg
pkrreigcgarsaarsamvrsprrVIQSAIANAEHNNGADVDELK
>Protein3776 35
mgqkvnpygfrLGITTDWKsrwfanrqeyadfviv
>Protein3777 67
tqinlpfitanesgplhldetltrarFQELTSDLLQRcrvpfeqaikdagltvsqidhvi
mvggstr
>Protein3778 252
mflarvkkankALWDEVYPSIQKgdtdkalkvvkdneteigrileygltrnrsaknvedv
etsmeealmevlprleartpfiatfanvatllgllgtvqglivafaaianadpaekgnll
sssisvamnttafglivaiplllayaflqsyywlmpfykaaITPYEQNPALYQQFRkddy
trfqpgfelggpiiadslwfygayqttmidierqpdddpstykqsndrdfytlnlkgnig
sqflfklsgnyt
>Protein3779 33
prTPDAHFLTEVRykgtkvvsitpdysevaklg
>Protein3780 93
mkSDQNSSNEVSNVRdrwkgtvratvapmheegdvwhfgvsgayrelqnvvptsassvga
lfqafpgvkirnnsatsltsminvvstltgngg
>Protein3781 183
sskkksvkaekLVADTSAQLQKlakkaqkeaekyiesarklvekaeasykdvlaklsqvi
ksgdidaqsilkdaqthaeaaleaakkdyekaksffqstkkqkaffnpvicahtyklnsl
kvkWLSQGAQPSERvrkllelsgawaahttgadapevfqvpepeaapeptsepvsavasg
sda
>Protein3782 53
aalprarrwrEAGATPGRetrpraagapairqrsgvrasrgpesrlitsrpqa
>Protein3783 41
agkrAVADSLVDARaavaaaragadlqpeeatgagrarllw
>Protein3784 33
dlrNLFQVNVEEGRhlwamvyllhryfgrdgrg
>Protein3785 188
mravkygvtrhhvlgveavlasgevittggkfvkattgydltqlilgsegtlavvtqatl
klsprLPHAATVLAPFAGMEEVTEAVPKvvasgadpmileyidmitlaamgttlgldlgi
pqevkdtalaylvvvlesahedrleadtqgvaeqlaelgaidvyvlppkaatelidarek
afwvakan
>Protein3786 55
mfiisplrTSDEEVTTTIQRisqqvtnlggevldmkhsapwgrrklaypirayae
>Protein3787 28
mklrSLLNGSMTETVYKadekfdvvild
>Protein3788 296
lnvkISTPTLGIKtgniyvassstgaaggvitnktkilngmeiilgasainiqlgnevqt
vsgdavsgtnptamiainakltggltinntklddangaastgtaanvgggsitaanvggg
sifigsqkMSENGGGVTVTGSKvavpagqiadaavvpvtgsdgevalvlvelnqqgvtrt
plrttaaspdanldfvgatgdviavgadalswawqravatqcalatggchpmrrrdgrgg
drhgdhgavhqrskavratdcrvpggcppcVGFEGGQMPLQRrlpkrgfkslatpy
>Protein3789 32
PFSVLSFFTTQQSLKtqfmtltltltlslslc
>Protein3790 110
tlasrrarqinnyvhelgrTSGGSIPPQVASNAAKppqvasnaakplsiafeeiaadkGT
FLIDPNGVLRwscvndgsagrsvdemlrvldalqtdklcpcnwkkgdatl
>Protein3791 259
wfataeptyleksnagvihaalrLDESVPALDFGGAARsgigalvtaargsqrtlitaad
irtglpgspdetdggdagvalllgderdgpllaeflgsasasrefldrwrlpdetntraw
eerfgegelaaaglgaldrllgqlslprgdvaelivtgtstraitavsrkvggdadplaa
tigntggthpmlrlidalerheagativvlhladppswcstwptvptplpseplvlhlli
naTGTVTPDVAKaveeikg
>Protein3792 64
kkigvaevrgadgdinalnlklgeqaikfdpgkaevpgsgkATLTQIADTLKaypdtkln
itgh
>Protein3793 86
mvapkgpghlvrrvytegggvpcliaihqdatgsarkrALAHAAGVGGGRagiletsfre
etetdlfgeqvvlcgglsaliqagfe
>Protein3794 58
mqrqavpvirTEAPFVGTGMESVVARdsgvtttvrrsgvvtaldasrivikcdevden
>Protein3795 47
mvnnevqidaqrslavdnydhvtaatgvtrwesnnsrADVIIEDVRi
>Protein3796 32
kILDLEPYLERkpkalsggqrqrvamgraivr
>Protein3797 161
mpeskirviapdvgggfggkLQTTPEEFITLAVARrlgkpakytetrsesllsahhgrdq
yqkltlaatkdgtvtglkvdlianlgayvaivgggvpvlgawmfnaiykfpayqfniykf
payqfncqtvltnktwvdayrSTFGATVNDVVLAACTQSLR
>Protein3798 13
mntpkAFYDEVIR
>Protein3799 29
evltegtgkkpkATDNVEVHYEGKltdgt
>Protein3800 12
QEGEQLVFAPRe
>Protein3801 50
mvnrggitfgfrAAEETGATVEQVTRayviarevfgvadyfarvealdnk
>Protein3802 31
qvrdidgrkIVSYGTSSYGYDIRcsnefklf
>Protein3803 31
akfnnkATQLENWIEKqtdylnkeenidsve
>Protein3804 99
vfgalqgkapgvrINSSSGQLGASTRivlrgeasfsgnnnaliivdgiqvnnnnangfen
sgnenidfgnrgadidpnnvesvtvlkGPAAVALYGVRg
>Protein3805 131
mkIGVLGATGPAGSGLAARlssvgyevwigsrskyramevvdgikdrwpdkVLNLHAGDN
EDAARadvvvvatpwdaaaatvmpladllagkvvismanalakvahefqplvpprGSVAA
SIQAAIPKslv
>Protein3806 35
dtlgvvgsipipevirNINSFTLGAQSSNPKvktk
>Protein3807 21
mgeyfrdrGEDALIIYDDLTK
>Protein3808 120
mstlstsivfadenstnaviglpgfwsaqtiqnidasgttitgkAYQAQGASGSDEDVKs
lptsvgsgsavtvlpksiagagpnwdtvqngsmvfsanaklaaivsltnqniaccglgva
>Protein3809 33
syksyrGMGSIGAMQQGSADRyfqeattgnpna
>Protein3810 192
hglyapdyehdacgvsfvvdlqgrrshrLVQQALTSLENLEHRGATGAEENTGDGAGILI
GVPDRliravvdaelpeaghyavgigflptdptgigflptdptaarQVNSMVYLRhdgeh
pnvsrrfdflaqitaevvaeifevrakgdgslanfydlaafgdlvslwmaaeagvdpgpi
paisdlkaylag
>Protein3811 57
SGEIIIHDEHGRererhkvpygailtvkadqaikagailanwdpltrpiitefagka
>Protein3812 29
mfrkILDEGQAGDNVGLLLRgidkeaikr
>Protein3813 16
svrIMCAAPAATMIRv
>Protein3814 27
msgfktlkegqkVSFDVTQGPKgkqas
>Protein3815 31
vpvlgitgtggsgkSSLTDELIRrfrldaqd
>Protein3816 152
sdtlvlssldivwtknttksvtvapgattvvlfdgklassasfdvtkftvkgqsthaaal
sdvnessnftsltltvngvdydllntnqnnsvtptvvgapyvfaktsdkfrVDSDSSVNV
KLVGNLSNSATPVRtysynvsiddvknvsngn
>Protein3817 226
mdcgvpfcnqgcplgnlipdwndliyrsrwseaiealhatnnfpdftgrlcpapcesacv
lginadpvtikQVEFEIIDRaweegwvrpvppghltgksvavvgsgpaglaaaqqltrag
hlvtvyeradrvggllrygipefklekrvidrrlaqmraegtrfvtntdvgvdvsaaelr
sgcdavvlaggatnwrdlpipgreatgvyqameylplsnrvqegdf
>Protein3818 37
kDLYEAAVAAAGKsaddasgattprkkaapkkeeava
>Protein3819 26
mrQMLEAGVHFGHQTRfwnpkmapfi
>Protein3820 21
artvelfkiprNVLTICLGKs
>Protein3821 22
mdrIFVLHADHEQNASTSTVRl
>Protein3822 54
qvqvrafgtytirvadpiklvkEVSGTSSSFDIENVEDQLRslliseftdalae
>Protein3823 135
tarikcpftrLGVAPELASSFTFPALIGRqnaswallssewldaeecqrmglvfrvcdpd
ellavtmeharvlatkpisslveskrtilagmapqiaaarqredeafqrllgtpenleam
tafaekrepdftglg
>Protein3824 47
kewtnpgldlkdfigtsfttapdkkMYQLPDQQFANLYWFRadlfar
>Protein3825 213
malearsgvkviilpnphletphyevsrvrdvsqdddydspasfqqvenfrpviedngly
nseekvtnrrqeaavkTLQPETQAPASRtslsaapqapspqvidadnkkgffawfsnlfa
gasdianqidsklagtsnnnsyskvpttatpthvaaapdtnaiapaprstqrdvrptrev
rptrheqeyrnerdtrhnpraesveitpreprp
>Protein3826 46
hyrkaydldptnrdvlvgradllfekedweaafkLYQTILVQHRet
>Protein3827 26
myeegkACLIVYDDLTKqavayrqms
>Protein3828 34
mkalqslksstahplelvkSIINTLIHDNDVPQR
>Protein3829 45
mqfdrgyispyfvtdserMEAVLEDPYILISERkisnmkdlvptl
>Protein3830 90
dkataakkavtdtqtsaniaatsagkedtaaklakTTASTAVTTAAAAATTAANATTTTA
AVKTAVEAAVAAVGKanadteatiaqnaal
>Protein3831 31
afqlkTPGVNFDLARcgrakshgwfffscyn
>Protein3832 205
mnrnedtanlstdttsavvepgdgaddtarlaaareraragnlergrakldaqgklfvrd
ridllcdpgtfiedallanasardlpadgvvtgigdvdgrpvvvvandptvkagswgart
vekivrATEAALSQELPIAWLVDSAGARitdqvqlfpgrrgagrifhnqvklsgrvpqac
alfgpsaaggayipafcdlvimveg
>Protein3833 241
WGAPTITNDGVTIAReieledpyenlgaqlakevatktndvagdgtttatvlaqaiyreg
aknvtaganpmelkrgidlavkavieavdkmakpvegteiahvgtisanndqeigkiiae
amekvgkegvitveeaksmettltvvegmqfdltvvegmqfdrEVFGPVISVQRfsdddq
alawangvnyglaasvwtsdvsramrmsahlrfgtvwvndhipivsemphggfkqsgygk
d
>Protein3834 78
msslngvkgqagqsnyaaakagvigftkSLAQELANKGVTVNAIAPGYVGTKmvmaired
vlkgivdaipmkrlckpe
>Protein3835 22
SISWNDLLKgkhllpisggrhs
>Protein3836 28
mlgrrVVVYGGGNTAIDVARsvkrmgae
>Protein3837 34
alflerflaprgyefliktarTYAEAGEPVRaaf
>Protein3838 225
trpavaaqavgvarAAYEYALEYAQERkafgkaiienqaiafmlsdmiteidasrllvwr
aawlsrNGEYVNAEGSQSKlkagrtavwvteraiqilggygytreypvermhrdaypver
mhrdakAPGYAGGATEEVRlsnrgrlwsytsagyqppepyleppegfapfaiaavelpde
glvvlgqvpsdvstedltvgmemelvidtlyaddegtkviwkwrp
>Protein3839 37
tfgfdagqqalgselstrLPQMQNIINLIISRktked
>Protein3840 72
skwatikhkkgaadakrgklfaklirqleiaarSGGGDLDANPTLRsmyqkarSASVPVD
TIERaikrgtge
>Protein3841 227
frlpptvnfevirENTEGTYAGEGGFLRkNTPNEIATQGSVNTRhgvercirysfeqaan
serhhltlvhkkNVLTFAGDLWQRafdevaveypqvetayqhvdaacihfverpeiydvv
vtdnlfgdiltdlggavaggvayaasanlnpdrtgpsmfepvhgtapdiagknianpiaa
visaglmagflgetevaeaieiatadprrYVGSTSEIGDALVAAVTR
>Protein3842 246
naisshdlssveaveaaiagaravnpalncivheryeraldeaatadaaapdqrgplhgv
pvvvkdldgtladepywagsnylkrlgyvatetsllfrrlidsgaiiiaktntpelglvp
stepvsvgpcrnpydltrspagssggsaaavaagvvaighagdgggsirlpasncglvgl
kpsrDLVPTFPDIDPWGGLVARlgvtrtvadtallvdvlagpdplaspqvhtrfpagsaq
spaasp
>Protein3843 261
mavarAAAEESGLPLYRylggmggmqlpvpmmnvinggahannnldlqefmiipvgapsf
reavrygaevfhalkkiihdkgmstavgdeggftpsvasheaaiqmileaidkagytage
qiaigldcaasefykdgkyhlegegltlsaeewtnilatwvdkypiisiedgmaegdwdg
wkllterlgkkvqivgddlfvtntkifkegidkkiafkegidkkiansilikVPVILFDL
PAKegpkngivtkaidglkkl
>Protein3844 29
mharSIGPYSLITQQPLGGKaqfggqrfg
>Protein3845 28
yttlfrspskDALTTANTDGLINPAEKs
>Protein3846 41
kavddaaaaaadavakDAAADTAADVALAKdaaakdaaaaa
>Protein3847 36
clvvkwrgkplfvrhrtarEIQEAVNDDNVPLRdar
>Protein3848 81
fffvndrtngkLLNAFPFVNKitwaksinletgrpnyieegrpvrttskkavrvtrqlkp
marrakDLAALEGAVAEGLER
>Protein3849 92
mvlatalrrngdrAIGDVSGETLRsdrrgrkakheqgiwsqgkaragdpggsnTDNALLL
Rplfsgaitavavsaalgvylartgalspvwe
>Protein3850 45
dvanakknaaeaalnaalvevptdpikISALNSAFDSATTAFKda
>Protein3851 28
mpvqfekNVINFFPITAARemyepfhkl
>Protein3852 38
nekAAVVTDVSAQAARsqtlalaeyrglsvahldtlrr
>Protein3853 156
mtglkVVDPTTFTIKttekvsnlpvrLGYTAFAPQPEAFFADPEAFGKkpvgagpfkfds
wtegqsivvvknpdysgdyagkvdkitfkiyadpdaayndviasnlditdeipasalidd
kyksdlpdrdkyksdlpdrnaqkSIQEEIVARvtgr
>Protein3854 50
eavilavdaegnrislgvkqlqkDPFSDFTSSHEKgaivkgvikavdakg
>Protein3855 27
mkdprDIIIAPVVSEKsyalietgvyt
>Protein3856 19
mkvllknvrLSFPSLFKte
>Protein3857 97
magrhgnkGVVSVIMPVEDMPHDANGEPVDIVLNPLGVPSRmnvgqilethlgwaakglg
tkigkmldeqrqaselrdfmdkiynqvggeqeelael
>Protein3858 83
lepkdwklgecepipgkTMPNMTVVERnygdiykkftsigplldkqgnggkginwdtkkg
kginwdtkkelkSVDQPVQTGYK
>Protein3859 124
mvitlqadqrlldevvvtafgierkrndlsvsaqkvtgdevnqvrsnnfvnalsgkvagl
dirTNNNMGGSTNVVLRgtksitgnnqalfvvdgvpvsnstlntgntttgragydygsaa
adin
>Protein3860 17
mdkEVANVDAMRfvary
>Protein3861 31
miqsktglvtdayfsgtkvkWILDNVEGARd
>Protein3862 25
msakgtlklrAINVNDSVTKskfdn
>Protein3863 30
QAPDVILIGEIRdretmsaalayaqsghlc
>Protein3864 125
mdfglgyigvgigaglailgaglgigrIGGQAVEGMSRqpeaagkiqtamlisaafiega
alfalviegaalfalviafqaggvlnkelpnslkTALYTTYARvsnkgaqtkavanngls
agasa
>Protein3865 37
medelhrrVIGQEQAIKavsqairrtraglkdpkrps
>Protein3866 167
mrfdkGYISPYFVTDPERmeavledpyilianskissikdllpllekvmqsgkplliiae
dvdgealstlvvnkirgtfksvavkapgfgdrrkamladiairkamladiailtggqvis
eevglkldsadldlmgrarkvivskGITINTAHVEYNSPIRhyahvd
>Protein3867 23
mlakakAWIIANPSAQQPWDKsg
>Protein3868 33
tiienlkkEIVETVELKngmkyafkdsdetiam
>Protein3869 49
mlgtkVEAVEDTGSGVRvtvspaaggestvleadrllsaigfaprvtgf
>Protein3870 33
SEAFLWVMTRtkdsssaivedgvkmpphrprrr
>Protein3871 46
mvplleisskdrVLSILPVWHIFERvfmyaavsrgastyftnvrdm
>Protein3872 23
maeyfrdvqkQDVLLFIDNIFRf
>Protein3873 164
mksragaslkladlldeavaraaaivaqknpdldeaeraevaravgigavkygdlssdrt
rdyvfsfdrMLAFDGNTSPYLQYVVARvrsilrksrvegiavpgerdepvpdrigmvept
eralglallsferwgwrcspsveAIIWDEASQGMKftfeeipad
>Protein3874 20
yanvkntskGILTGIVNNGR
>Protein3875 34
arnlphvdvvdaaaidpvsliafdkVVMSVAAAK
>Protein3876 37
lnkLSDTDIFLLINVFSGRrssennildveiledkms
>Protein3877 113
kawteatcnsikaalsiectatpkvdfkTFLTDLGEEKikgmfrmgwvmdypsienflap
iytagadsnyfaydnptattsptttrrsrrMAAEYTIENTVSVFTIDSDDIKr
>Protein3878 53
ieraqntvearnaeirknvlkYDEVMNEQRkviyrrrdqvldgadlreeamea
>Protein3879 199
mddsrptlapheadligtdpgevvvigagpagltaayqlhkYGIASTILEGSDTVGGISR
tevrdgwrfdigghrfftkvpevealwheilpdedfmmrprksrifmmrprksrifyngk
fydyplratnalrnlgiieaircvlsyvwvrirppkdqsnfegwvaarfgwrlyrtffka
ytekQAVVANSLKgrcfgd
>Protein3880 106
maiedvfsiegrgtvatgriergvvkvgeeveilglqeekrkTIVTGVEMFRkemkegra
gdnvgcllrgvkredlergqvlakpnsiqthkkfeaevyclskdeg
>Protein3881 16
mrYSISTTAEYGDLTR
>Protein3882 112
mnyleyrdasasstvtqatatwdriegsdfnekveytdaesatghtanlrGGANEANYNE
LTRsiiatldvidwdvnnptttglvtaniaftdgelnilpgdprdlissyss
>Protein3883 66
mtetlllhfiqqahikpvfrqslrvlvtvpckatllerravrEAADGAGANEVRlieqpm
aaalga
>Protein3884 154
mpgvekteirFGTPSFPVYGYDLRifredgticdpdekgivaivpplppgclstvwgddd
rfvstyftlfkepqvyssfdwgikdkssfdwgikdkdgyhyilgrLEQSVASQHLALLRr
sgvvvterdgkfifysldknrigeisqlledlvn
>Protein3885 49
ksqiadhlagkagitkktavqflddfaalayreakNAFVVPGIGKlvla
>Protein3886 54
mrseisslhnrLGATIIYVTHDQTEAMTLGTRivvlkdgvimqvdspqklynqp
>Protein3887 17
kqhryykMHLILNLEKl
>Protein3888 32
wtgwkqitevlghrIQLVGDDLFVTNVERlqk
>Protein3889 101
lfvgglswgtndgalrtaferYGEVTEAKvisdretgrsrgfgfvtfatddaasaatsam
dgtsldgrtirvnaaedrpregggggggrgfgggggggrgg
>Protein3890 54
asvqstasrVAQTTSEVDATSTELLAASNEQLHEIRqtgqsvvemagrindvsa
>Protein3891 23
dwksddidgkrYTPQEISARilq
>Protein3892 50
LNNNNAYINNNISKtqygiysqggtigakntgttinqnlintvapnntsr
>Protein3893 44
lrqtpsneadwrGAGNVELIQHILARfhehhreqlpelirlarr
>Protein3894 32
rTLYEWVQRsllpiprtmsdgngvwsrwprna
>Protein3895 52
mqtitkkvidqpekaewrEILCENNTTRekmseihkalkvagfdpgtsegtv
>Protein3896 22
msfrIPTPDVSVVDLTVKtvkp
>Protein3897 37
dvkecqlrGLTYAAPLRvkvrlvvfdkeapgakkpvk
>Protein3898 26
keqkgrntgiatrGSSVAFGDFGLKc
>Protein3899 38
gtfiingterVVVSQLVRspgvyfertpdktsdkdiyt
>Protein3900 87
mrDVLTLLSSPKiagnmtsgnyevvgimplgagyllvndrainnlskisgkkiavldydk
sqlqcwitinrkqkwckkQAPALDHRr
>Protein3901 40
sharFTYTEVAAILANTRgpeaakrqervgdllnlhdayr
>Protein3902 16
mgkAQPVADNATEVGR
>Protein3903 31
tirppkegeryfallkVNHINYDSPENARnk
>Protein3904 16
qgkWYPGEQLPRwsln
>Protein3905 34
LLQYFHCLVCLCYSKrtlkgkwflsccffvgadr
>Protein3906 24
mvvkIGHVAPMSGGQAHYGKdnen
>Protein3907 39
arrggvkrISSFIYDDSRqvlkgflegivrdavtyteha
>Protein3908 30
ikdasglikvlgtgdikSSVSITADACSKa
>Protein3909 95
mqtdnwrantaaalnkatlaskNAVAAADAAADAAAKaaskantaaagvvtaaqaiadka
taaqaiadkataakdavkatkVDALASTEQTAKdr
>Protein3910 186
rearvvvegalaegadagelltrlndelaqsaatwfsalragelnghleastahrvataf
rFALGTSPLDAYQVEQGRigtpavvvddltaalndaideltrpidaikhqaktvtvgisq
aktvtvgisrsdesvleiplvkelfaaganrdrisyrtlrVTEAVITVPAYFNDAQRqat
kdagki
>Protein3911 70
mekIAVGPEAADVIDITQSATENINRvaevkgskpgditvvvldrprhddlvaeirstga
rihsisdgdv
>Protein3912 145
pqtaeaidharAAGVPLIVAINKmdkasadpdrvlhelsvkgvvpeewggdtqivkvsah
sgegidalleaiqnqaelleltanqaelleltavelgsaqgvviesridkgrgavasvlv
qkgtlrADADSAVIAAKdakdakda
>Protein3913 49
rMMAESVNDVATIQRnlqravegaeddliaqgrqarelqrdllrtrmve
>Protein3914 17
MATPTFYNTEIARvaga
>Protein3915 33
ivaikGPLTTPIGGGIRsinvalrqqldlyacl
>Protein3916 32
kGDTGSPEVQVALLTARindlavhfkshskdy
>Protein3917 32
mndkFVGSLTFIRvysgvlkAGSAVWNPVKmk
>Protein3918 38
mtaigrgqrqliigdrqtgkTALALDTILNQKenwdpg
>Protein3919 43
mivvaiigilaaialpayqdytvrtrITEGLGLAESAKsaiqt
>Protein3920 46
raapvhppagahragglcsagrGAGGDATARcrrrrcvgqgaaqvg
>Protein3921 24
mqpgvtlrDLVHAIPLYAIKagll
>Protein3922 89
swrdgtsgkvepilnpatgkLIGTVAHASIPDLDDALESAVRgfelwrrtssferyklmr
gaaeklreraasiarimtleqgkplgeak
>Protein3923 184
mkVVASADEAAAALESAQRealayfgrdeaymeryltkprhvevqtisdqhgnhvylatr
dcsaqrrhqklieeapaagipdsviaamgeaavavargcnytnagtveflyqdgeffyle
mntrlqvehpvtelitgvdlvelqihrgrpggaadsgFANALELHEQLANLGDARslvvh
pgst
>Protein3924 74
msapaaggggaaaavveekTEFNVVLLEAGANKvsvikavreitglglkeaeitglglke
akAGGASAAGGRrc
>Protein3925 18
mnvegkWDDDLMTQVKkp
>Protein3926 18
mtgkGSFIINGTERvivs
>Protein3927 35
medvhrAGGIMAILGELDRaglinrdcptvlyrtl
>Protein3928 47
ytsihieeyecdardtkLGEEEITRelasvsddalknldengiirig
>Protein3929 24
mkvlvnifgrETPVELEFSQVAKl
>Protein3930 50
tgrgtvvtgkVEQGQVHTGDEVEIVGIKPTQKTTCTGVEMFRKLARgscg
>Protein3931 12
EGGTACIYRspf
>Protein3932 30
lkVAINSLGIEAKaqavyqmiaelevvmsv
>Protein3933 35
mgfdaefavvqthihkQSPDISQGVTEGQGLFKeq
>Protein3934 20
karGITINTAHVEYETANRh
>Protein3935 39
mgfalkiagvdkgeirkrVEEAAAILDLTTYLERkpkal
>Protein3936 27
mlvgtkAIATLSTGYLNALDYAKnrvq
>Protein3937 51
lpekigdkVQLVGDDLFVTNVERlstgiekgiansilvkvnqigtltetia
>Protein3938 26
IAEATTYQYDYSAKsvckrpavsspk
>Protein3939 111
mfisisgtaslalnnpqltvafiqkglkFSATSATYNQCEPGTKsysisftelfgtafrh
qrsvgnqnipgsiyntesmfyssafttvgavgagvatqgtrlsarfsnvpa
>Protein3940 40
eeggrCSWLTTAVCAGSLARmknrqrkrarisviwearla
>Protein3941 488
pfgsstspdrGALGGNATASSRfldldpnnvaevsvlkglsatvlygeagrngvilittk
sgthnnkndkmsvfveqgifvnqiaslpqdqdfygngfdnaasgafsnwgaasgafsnwg
advrkpgaqgtnldadgtiahpydraaitaflpeykgaryaykaydnlqgfyqkglisnt
svgasarvdktsinftfshrdeegfvplsklkrnnlslgtnttlangltltstfnyvgid
ktappagastssnpdgagasslfsnvlyvprDNYEQNVLLGNARaqdvamlavhqrlihe
leergsldraleflpndnvlaerleagvgltspeiavlvaysklglkedllssglpddpw
fvttlssyfptalrerfatelaqhplrreiittavansmvnwggmtfafrateetgatpe
qvarafviarevfdlgsyvaelealdnvvttqvqtrlylevrrlldrvvrwflssrptal
dvaaevkr
>Protein3942 108
fndridtgliarlqhvldagferMTYTEAVRrlemsgqkfefpvfwganlqaeherhlte
tlvgrpvfvtdypkeikafymrrnddgktvaamdllvpkigeliggsq
>Protein3943 356
iapgsnvtvkFAFSEPILQTAATKgltpssaagslynliqvnflgaktgniahslswnat
fteltvtiptvaaasnyqvnlrpaadilqdeqgnnitfsttdptdgvvdfstngaitpkn
vstlrvpnsgtldvgtdpildwnavsgaksynvyraksltvaadgtatygaferianvtt
tdytdnassndtgvilapytvvdfaendvkvsykymvrpvsrdniesadstsvagtdiaq
ddtppsvatvnmatndetvtvffdepmdeasaetlthyvlaattganapataptipalvs
aiptipalvsaiyhrVGYVNGEYVLNPGQTARkssildlvvagtesavlmveseaq
>Protein3944 22
iglkhyqlgtvrLGNIDSPFKn
>Protein3945 20
mnkAELIEAIANGSKltkad
>Protein3946 31
ptgeyivgsgkLAALVPVFSFTKlqkaiadk
>Protein3947 105
mntvwwkwkapasgkATFDTYGSQLSDAFLCVYKgsslsnlvslgcdddggigyssalra
pvtagamyyiqvdgwssytggvvararfprcdgkpatvdmtvdss
>Protein3948 32
avssrdrdvdpvgacvgikgsrVQAVVQELRg
>Protein3949 26
mlgavvfgheqgkIAINAIHELVRda
>Protein3950 10
LENMGAQMVR
>Protein3951 40
nadwskiavgygynlskrTQLYGTLAKvsnsagaskvvdn
>Protein3952 104
mdtdydglidpldkcptipgpvenqgcplveenkvveggkikpsiadgsklpaiefllds
dkltnestpildnaasiikeyfptdrIVVEGHTDAHSSDAYNQK
>Protein3953 37
irarrvtgncvqhqrdvavavknsrEVALLPFTSTSR
>Protein3954 58
matlgascgcrSAPSVPTSQTLRsgssgsavramqtrlnqlgffvspdssygsntfha
>Protein3955 28
pdpepkeideklsielrHLADNAVLKak
>Protein3956 66
mvikrVTDLDVPSIAKkvlpssptvttddvwkdhgdgtygghfavqmdgvpqrtkgttsl
tanddg
>Protein3957 81
maqqqririrlkafdhrlidrSASEIVETAKrtgaqvrgpiplptkierytvltsphvdk
dardqyetrthkrvmdivdpn
>Protein3958 34
igepgvgkTAVVEGLAQDIVRgevpetlkdkqly
>Protein3959 107
istnfattatpgnsqtavnaknkVIALQQEVANKqieittatskaieittatskaiaant
elftqtvtakmaaavaatldevvkVSSNGVTSPWTSYQKssvltign
>Protein3960 33
yalgevagnntasrMFGGFVGYKngpidvvlth
>Protein3961 31
pniglinslavyakANDYGFLESPYRkvvng
>Protein3962 77
merraeffgvylelaeeyrlpvrlpsasdqrSLGVPLSSLAAQAGVLSPDHVVAVRggsa
rgtieqalsnlepgvte
>Protein3963 51
mnrkkfiqtaaivapilysakvsaqetkptsstktggkYGALIDSASDCIK
>Protein3964 192
mvapkgpghlvrrefvdgrGVPVLLAVEQDASGHAWDLAKsyakaigglraggikttfte
ecetdlfgeqavlcggvtslvqagfetlveagyqpemayfeclhevklivdliyeggian
mnysisnnaeygeyvtgpevineqsreamrnalkriqtgeyakmfiqtgeyakmfilegr
ISGLLAILADSK
>Protein3965 32
mnqarydklsaeekkAIDAISGETAARifgrg
>Protein3966 97
mfrklldegrAGENVGLLIRgikredvergqvivkpgtttphtdfeaqayilskdeggrh
tpffnnyrpqfyfstttahsstseAEGGAITAAWDIK
>Protein3967 49
meqiardarIATLYEGTTGIQALDLLGRkvllqskgkavrdftaeilkf
>Protein3968 55
lwgsrEGGQSVAAVELLENILKsgkdyksylsdenvraelvkanflgheayivks
>Protein3969 31
kdgyarNFLIPSGRarratqaakqefevrra
>Protein3970 33
kLYPNVDFYSGIVQRaigipvnlftgvfalart
>Protein3971 125
tadddvkwpcnpekYIVHYPETReiwsfgsgyggnallgkkclalriasvmgrdegwlae
hmlilgvtnpkgekhyspilkaknttwappshqrvakYLANLLTAGDTFPVERalermla
mrayq
>Protein3972 25
mfvklrpsnkVSVEEFLSGLKqhkd
>Protein3973 780
mtaegkaleevvvtagaikrekrslnfqvntikSEDLAQGSTDVFSAIQSKtpgvrvtsa
sgapgstkrivlggetsflggnnalividgvpvnnevnngrlntsanyidfgnrGNDYNP
DDVESITVLRgpaavaqygsrgtngvvmittksgkgfdkadkkfsvsvnsgvsfqmaylq
ikrqdkfgqgfdnapdaienfswgpafdgvvrpwtpavtlpsgvtsqlirpysavknqlk
daldlgitynsglsveggtdkftyyfsygnvdnkgifqntfykrnsltasasakfnekfs
stfkvqyskinqrallgagstnfggpfqallqqaaniplnelrdynsdyhnfigyyggyt
anpyylmnninnnnktdnllasvelefkpveyikltsrignnftlsqidlenpkynyvrs
gsnpgsyvhevekrnqlnldliaafnkevvknfnigvtagfrytgnssdrvlgytqgglv
vpgfynlsnsagnaltqdektsrailgvystisfgyknmlfadytisndwsstlpegkrg
yyyqagglsfvvteafkkksewfnymklrfnagtqgkdalayrlntvynanpvfddysdg
nlqvvfpviglsgtnvsgftldnrignpnlkpeitveyeagaditflkeylnveytfrhr
tskdllvdvalpgssgyrvkaqnvgkirnishellarvsvlrnikninwdinlafsklnn
kvlkvsdetdeilkvsdetdeialntggvqivakLEVFDFVKseegktdlnlgarskyii
>Protein3974 36
rTIAGVATSVAAFLGAASRgpinkatriysfadfer
>Protein3975 77
vvrtgasvrGPIPLPTEKhrytvirsphkykdsrehfemrvhkpralrdarsqapLEDVL
KADDEDEFAKtqrrivf
>Protein3976 35
mkytegafrDWGYELAAERfgaelvdggpwmkfkn
>Protein3977 479
mkrrGLSQQDLLAASKtyvptgkrdefvafssggqsgqiivygipsmrilkyigvftpep
wqgygfdenskavlrqgnidgkeinwgdthhpamsetqgkydgqylfindkanprlavid
lrdfetkqivvnpifksehggafatpnteyiieaaqyatplenkkfhpleefnekytrsk
sstrsiavvsptgnstakkaasirsAEGVLWSIHLKatmmkvshlkatmmkILPGLDEDV
AKqvlrafkkkkidvragvkvtghepdgsgattvsfgdgetietdlvvvsvgrrpytdsl
vddgagvdlddrgfvtvdelcrtsadgvwsigdciatpqlahvgfaegicaigdilgehp
vpvdyhavpwaiyckpevafagyseeaakeagfdvvvsssrymgnsraqiigetdglvkI
IAEDQGDGTGGRvlgvhmvgpwvteqlgqgylavnweatvdeiahylqphpslselfge
>Protein3978 32
kTTLTAAITSVLAKklpsdtnkkvdydqidnt
>Protein3979 60
mydgipliltdgttlsadakgaltdnditqviiiggtaavsdavkTSIEAMGIVTGRisg
>Protein3980 52
vaankAINTVYEPADGGVAGSGVKlagltalqaalvngtsaanvvaaintai
>Protein3981 93
vaaviafddeaeairLANDSPYGLSGSVWTGDVGRalrvsrsirTGVLSVNSNSSVRyea
pfggfkqsgmgrelgmaaldhyteskmvffaer
>Protein3982 51
meqadpafptelliqehrlglvtaafkDTTSGSAISPILLVSDWAKndptw
>Protein3983 52
mcstkALLAGDGDVLADILRtrvvqrgkgaevwgwgtaygskaggkdaggks
>Protein3984 90
mgnekFNSLNMMVGSGARgnmmqvrqiagmrglvanprgdmiprpnprgdmiprpiksnf
rFDTNSAVLIDAQKqpigtrifgpvarelr
>Protein3985 33
grYFIPVYANTNVRlagsesdyrefytysgsvg
>Protein3986 103
CIFLVMDIRylqeklnallyvqgdaddilelkrtffifsvsvippiflltfltyllevpv
lqlygwlllgyytlslsfflivkryveqfyychsivimlitvy
>Protein3987 22
tgegkigdgkIFIMPIEEVIRi
>Protein3988 33
qseliggirVVVGDEVLDTSVKarleqmkvalt
>Protein3989 146
gatantyavgagagqceagdplriisdelsgtctsvqnpstlaaaiegtegdeisvtlkn
ktsgatlgpvdtttgafgdwsaafpkvppgkyeavarsgdlkatrtftvrLAGTGISYAA
LGDSYSSGEGKgpwrneiknppnsde
>Protein3990 86
ihhkVVGQHGAAAVMMAPAPKgtgiiaggpmravfevigitdivakshgstnpynmvrat
ldalshattpsqvaakrgktveelfv
>Protein3991 438
nisaslpqlkaaiaelqadgyglpdypddaadgdpagedadvlarYASVMGSAVNPVLRe
gnsdrrapaavkayarnhphsmgawspdsktrvatmtdgdfrstersvtvadddslsirf
tptdgearelrapvsvsagtivdgslmsaaaldefltaaiarakaegvlwsihlkatmmk
vshlkatmmkILPGLDEDVAKqvlrafkkkkidvragvkvtghepdgsgattvsfgdget
ietdlvvvsvgrrpytdslvddgagvdlddrgfvtvdelcrtsadgvwsigdciatpqla
hvgfaegicaigdilgehpvpvdyhavpwaiyckpevafagyseeaakeagfdvvvsssr
ymgnsraqiigetdglvkIIAEDQGDGTGGRvlgvhmvgpwvteqlgqgylavnweatvd
eiahylqphpslselfge
>Protein3992 30
padeghiglqfvndifggsiprEYIPSVEK
>Protein3993 30
mkLADALDNYIPTPERavdgaflmpvedvf
>Protein3994 32
ptpatfisggvkYFWLGDAKaqtgahsaagnf
>Protein3995 75
nrrfisalvtideevfdawwpgeagdevkvadvvdhpdlrakVQEAIDDVNSSVSRaesi
rafailphdfsvddg
>Protein3996 40
lvrndtywgekaktaklvfkIIPDESTRrqeleagsingy
>Protein3997 267
gdvyvplglakrhglrkgdavtgavraprDGEEAPQVQGTGRnarqkfnplirldtvngm
apdearkrpefgkltplypqdrlrletdatalttriidlvapigkgqrglivsppkagkt
lilqaianaittnnpeahlmvvlvderpeevtdmqrtvkgeviastfdrpaedhttvael
aierakrLVEMGHDVVVLLDSITRlgrAYNLAAPASGRilsggvdssalyppkrffgaar
nienggsltilatalvetgskmdevif
>Protein3998 39
trditgglprVAELFEARspkdkgilaemtgtvsfgket
>Protein3999 194
mptlwtpdgernverESPTPPTEPVGAPTEASRAPAGASGAADGSPLSASELKaqaeqlg
idldslspeeraqaeaaveeraqaeaavaemaetrarlaetpasevianhlmgfyelgai
hlsrESAASRPAVSAAKggnarpkvgnrprvggvgadsksgearfvdeagerstaksdrg
gpsnsglfeddhqg
>Protein4000 42
lrrsnvdtdqiipaeylkrvsrTGFEDGLFAAWRkdesfiln
>Protein4001 68
vvkdgtgllsitkDNSYSGGTDVNAGKvaidadkalgtgaatfakdselslgiskgvtva
naiqtegv
>Protein4002 25
mkqealdrgvatirkNYEAQVTKkk
>Protein4003 33
mavakgkferDLPHINVGTIGHVDHGKttltaa
>Protein4004 19
kGAVPGATGYDVIVRpsvk
>Protein4005 426
lhdalpislkkTVVGLTPIResdiqskamtdmapklgglvefyrsparvawtptgtnvpd
ypklaqlwwknvavavtgektpqaamdnlaeemdavmgrlersgmavcppklnaksspdk
wlsdksapwkklanekpkgetiatrsrrDYSLAAAKWGADIELKPYTDERivaedfkAGQ
CDGISLTGLRgrqfntftgsidsigaittyaqmrDVLTLLSNPKiapnmtsgsyevvgim
plgagyllvndrainnlskvsgkKIAVLDYDKSQAKmvqkIGAQPVASDVTNFAGKFNNG
QVDIVAAPAVAIKPLELYKglgtkgaivrfpivqitgniiinpkkfpdgygqksrEYVAT
QIDKafktiektekdvpakywmdvaeadkpgyvklmresrISLAAEGIYDKKmlsllkrv
rckhdp
>Protein4006 132
pddeqptsrkpddnekfsalafkLMTDPYVGQLTFVRvysgvlnsgdtvynpikgkkeri
grilqmhanqreeikaivagdiaacvglkdvttgetlcdpnavitlermvfpdsvirqav
epktkadqekmg
>Protein4007 57
maynqklserranavkeylvtkgieknriytegksfkQPVASNSTAEGRaknrrtei
>Protein4008 19
idslfspiqkVLFEISETR
>Protein4009 31
ADLLTANGAIFTVQGKaiaenakedvkvlvv
>Protein4010 46
rHGQADVGRfgpahhqcrhhgrscpksgrcgqrltrasrktscpys
>Protein4011 20
lsgsgkSSLAFDTLYAEGQR
>Protein4012 166
ptrpvdhaprpapdlgeesvtdptdlaptdsldpsgaastrLMQPYAFAGVTSSDVVRer
wghlepgsetgetitvagrlmlrriqgklgfgtladgsgriqlfapkastpdfdvfagln
lgdwigvtgevmttrrgelsvkvddwvrlaeakrpfpdkwhgltdt
>Protein4013 71
dgsfislqpntvfgldnytfarakpkEGSLLFSFIRggmrtvsgaigkvnranytvktpv
gtigirgtgyv
>Protein4014 50
mrfdkGYVSPYMVTDPDSMEAVLDDPYILFVSSKVSAVADLLPLLEKvmq
>Protein4015 39
gqtvtfdstdltasgtyiikNSFVVDAGESPLKitadvr
>Protein4016 41
ylasrNLVNVLVVEPRyadpvslvrfkkvlvtkgaidklne
>Protein4017 33
egrkqnfgqvsrayvrILNDANQQEVARydlse
>Protein4018 24
mrTNVPHIFAIGDIVGQPMLAHKg
>Protein4019 179
fpysyswtgpngytsteqnpsiadvteadnqgfytlvvtdtvtgctsvvytelveiytfp
dkVIADNDGPICEGGVIKlnasnvfgasyswtgpngytatgknptldpadpsqtgtytvt
vtlpggcvdsattdvivwanpianagadtsvnqgtifqlngtsavgplpilpgvtfnwt
>Protein4020 247
mnrllrsflalsvvagatsigltstpasaapakrslkITSPSAPMVASGPISIRgtlgsg
dqggtvvlfavdvsgstssprqdcsgdglidtnddlngdgsqgdvldceiasvtamvtsi
agrgdlqvgligygsdaaaadlspkdgeqslvsvaspkqgerdripdiinvatsltqgsi
glftshsvgggtsfrrplevaetvfqaeeqrraadgdtepfnkvvlllsdgqasisamdt
evvalqa
>Protein4021 31
AENIYYIGDLIQRtetellktpnlgrkslne
>Protein4022 101
tsdsadqavnkavelaekGVVQVAANASRfekatgvklkplavaavpaaqavtkvaaqle
vkssafatklagkkakvkvatvkaaatkravtkkvvrtaka
>Protein4023 147
drliykayedrndnegvnddavtgslislgdrgyaedlvinfaadgtrLAESQAYAVKft
nlttedtvtikvngveyslqvgvalngtqeddedgvgesqasiqsaflqrmtdfinsfmd
ddtsagqvgaaytapdtitltqvsydg
>Protein4024 43
lgettsqdeagtaaykTVELDDLLNQAPVQHRevcgfesplfl
>Protein4025 137
areryiglkhyqlgtvrLGHIDSPFKnaedsvdvfndmahldmdnfitgqtrlensinyv
spkfldvfganitlqpgekapanvnedhiadgisaafhiadgisaafsyeddslylsfam
dkevvtkTLFPYQTIKt
>Protein4026 51
iegavrdltaitgqkpvvtrarksiaqfklrEGMPIGAHVTLRgdrmwefl
>Protein4027 51
legdkgelgeeailkLAEALDTYIPTPERaidgtfllpiedvfsisgrgtv
>Protein4028 188
qktaalaaatkAATDAAAAATAATKaatdakaaatagspaaanataaalaatnaataatn
aataatntanvvgkvnnlikaqavevnaitaatnaataltkandakkaadtaltdvtaae
iaaktaltnantakvaadklvtsmnaaqtsvtsmnaaqtslkQMDQLGMSSVKffggdgi
ctteiiki
>Protein4029 31
iyrqlrNAEPPDEETARgiidklffsdkryd
>Protein4030 50
vevqdqvvdglgkAKSPAVNATETATKFVQERVEVALRPVPTAEIGRAHV
>Protein4031 17
magagkEYTNPGLDLKd
>Protein4032 13
PSQDLQLMEIIRh
>Protein4033 47
ilyaehefnastftsrVVAGTGSDMFSAITGGIGALRgpkhgganev
>Protein4034 63
tvkwfnaekgfgfiaqdaggpdvfvhysaidsggyrsldegqrVEFDVTQGQKgpqaekv
rgi
>Protein4035 56
vvnrwsalaadhqvdlvvcvaaalrrgiktevlapgfrISGLGQLVDSGIKadrlv
>Protein4036 226
edaegllaegrLHDLDGIVIPGGFGPRgvegkiaaanwarehgvpclglclgmqvmtiey
arnalgleranssefdrstphpvidimetqrgvtdkggtmrlgayiarlkpgsqvaeayg
aevvserhrhrfefnpryrgrfdasalscsgtspdgrlvefieledhpfwvatqgdhpfw
vatqghpefksrptrVEPSLEAAFVDFGADRhgflplkeiareyfn
>Protein4037 39
miassikaavvkdnarTPGDTGSPEVQVALLTARinelm
>Protein4038 169
ppgqhgasrkgkLSDYGTQLRekqkvrriygvlerqfsnyykeaarlkgatgenllqlle
srldnvvyrmgfgatrsearqlvshrsitlngrrvniasmqvqpgdvvavyeksktqlav
yeksktqlhikLVADDTQLGGTLGRyavkelkgksiaviddrtaygqgv
>Protein4039 31
eldtltedcyrDSTLIMQLLRdnltlwtsgm
>Protein4040 22
nfgrklpnpprIFGVNWFRknk
>Protein4041 64
mlldfftkhhitgapvtdysgqlrGVVTMTDVLHFENLPALEKerligvscygeyagyef
sand
>Protein4042 32
msesvssnlsaqeklvvdirAVIADAEEILRa
>Protein4043 30
NFIQSFTEFTKywvfigvfthmgaygvfhf
>Protein4044 146
mvaiaalfanatkpatgtsrdiytgfadipasiyqtattstsasiqaesrtlastdykFV
GSSSSVSSVYDLVRttakttrditksigdlvstleaipvsststtaltgtrtwngvqaky
qyqastvltggkklevwyngdapqst
>Protein4045 36
alkdgkviaeftlkSDVLFDEVRaggripliigrgl
>Protein4046 284
maakevrfdefarnailrGVNVLADAVKvtlgprgrnvviekswgsptvtkdgvtvakei
elpdtvakeielpdaDVTTGETLSDVGSPIILERmvfpepvitqavepktkvdqekmgia
lqrLAAEDPSFRvktdeesgqtliagmgelhleiivdrmrrefgveanvgkpqvayreti
rktvedaegkfvrqsggkgqyghvvlkiepneagkgiefvdaikggvvpreyipavevpr
eyipavekAASASPAVGYSHLHQEQQKslvdgafaklkgfvltk
>Protein4047 35
gldqskVNPMGGAIALGHPLGATGAIRaatlihgl
>Protein4048 124
yfganeddaglarMVSENLGDIDARqvnsiplgtddegrevvarvgrygpylqrgddrag
vpedlapdeltlekatelldapsgdrelgthpdtgwpvqvkagrygpyvsmadpdqpddk
prsa
>Protein4049 32
lvhegqvvnrGESIVDGPADPQDILRllgiee
>Protein4050 23
mnrQEVIDNLGTIARsgtsefvg
>Protein4051 262
mkvrQINTTAMVAAKvaatinavadvaaavstvsalsaaanlaaanlvvaqaavkadpnn
vdkqnerdvaqtafknankaavdkakeaevaadvakkalddakiaagkaktdadtaktda
dtaktdadtaktdadtaktdadtaktdadtaktdadtaktdadtaktdadtaktdadtak
tdadtaktdadtaktdadtaktdadtaktdadtaktdadtaktdadtakttadtakttae
gliqqklplrvrAQMAMFLWRd
>Protein4052 127
lfpvlenlevnlaarYDTYSDYGSDTSPKismrYTPIENLVLRaswgqgfraptlaalta
qpaftadtvtdaptclafglaancsiqingyslgnpnlesedsdqwsaglawdatdwlnl
svdywgp
>Protein4053 144
mtnapnphptpvgdaadpldfsgsvvlvtggsrgigrgiseaflghgadvvicgrnepde
lpssggrearfvaadvrDATAVDALISDIEATEGRldvvvnnaggaphvdaaevsprfhe
aiialnltaplhvaqranrvmrtq
>Protein4054 87
fswnglsfgiqfdikeggtfysgtkAATDFNGTSISSLLNNRepyivptsvqdanggigt
pryventtpvtnlynvvrslpesqnli
>Protein4055 27
mveslrVVTPAGTIQNRrlpgsgagpn
>Protein4056 119
ESVIPCINPPAAGFTDVKdtdyfntpadwakasgvtltgrrlrvllpQTELSNTSPNYLV
KldwninkSNLLELTAFSDKtidtintwkspakynttkgdyvgseeytyggqntvlkwt
>Protein4057 12
merkDLLQENAK
>Protein4058 35
mvrGGEGFAILTRcsdeavlsvltsknaklglifl
>Protein4059 33
maivvpdnkfqhilrILNTNVDGRqkvafaltk
>Protein4060 68
mipqqiivrpvvtekSTDLQAQHNQYSFEVAKkankieirkavemvfgvrvidvrtmvvr
gdirrvgr
>Protein4061 23
tthsqlndeeqrSAGVEPGLVRl
>Protein4062 39
etlkdkQIYTLDLGALVAGSRyrgdfeerlkkvlkeirt
>Protein4063 89
qrfpsvvlaqayaknpekLANFVYAGRggngssasgdgwryrgrglfqlttkdnyrlagq
alslplvdkpdllllpevaaltaaqfwqr
>Protein4064 29
lslngsgnatfnakQNANTIVVESKvtgt
>Protein4065 30
tervvvsqlvrSPGVIFQPGERfrlrnlsk
>Protein4066 34
mefckqfnaatqktekGTPLPVIITVYSDRsftf
>Protein4067 34
maansctkVHLIGHSQGGLVVRYMASNTTLGFKs
>Protein4068 56
tgrghvtarpvaaeaprSSAEPAPAPGARRGHLRAVPTSPEralarrrrlafcaes
>Protein4069 33
lkiyvhtrpatkertgrNPATGEEIKiaakpae
>Protein4070 229
matgrlhvpgpssrYILPQFEERtsygmkrldpytklfedriiflgvqvddasaddiiaq
livlesqdperdilmyinspggsftamtaiydtmqyirpdvqtfvigqaasaaavllgag
akgkrfalpnarvlihqpaiegtggmasdleihanevlrmrswledtiskhsgkdveevr
kdierdkivrkdierdkilsaeaakNSLAGGTAADVIYGSRgtagdgsa
>Protein4071 168
pepavqipagdedeeisievpdagsselgdgeieigfdgagegdidlinddseeqldftg
ggedasqddlgfddgpkEPAPAAQGASGQRralliyqegtaeesmhpltneeftigrgrd
ndfqikndskvsryhckifrrgdnfyiednkssngslvngeliterrl
>Protein4072 54
reildsrgnptievdvklqsghigrAAVPSGASTGEYEAVELRdgdkkryggkg
>Protein4073 146
mevrellskYDFPGDDTPIIHGSALKalegdqseigvpsiiklvealdtyipepvrvidk
pflmpvedvfsisgrgtvvtgrvergivkvgeeieivglkptiktivtgvemfrklldeg
emfrklldegrAAAGPPERdaggarg
>Protein4074 33
mfkidskTVVLSYASNIPAGSTVTVKrsqrfgr
>Protein4075 21
trprLSAWSQQRcralcfgtn
>Protein4076 82
mkVSDPIIFGHVVRaflpevferfgadldaaglspnnglggildglaalpngdeiraaie
qgladgprlamvnsdkgitnlh
>Protein4077 326
aheaklaelavvegrvtevkdlrtrqtlersglgdpetshhelraqvgelakarsatvah
ecltldglsdglihaelqqgvglskhaerlragiagsgvrsarVEALFDAIRaeddplat
wntvldeleallqlgsetpvkssntpvmsrlgfpvadqdksrhqltsdgwldlaltpvld
hprfkyrvkesdyidfsdasagqqatallrvllaqagpplivdqpeddldsqvvldvvrr
lwsskarrqlifsshnanlvvngdaelvivcenrqqgdqsggfvghqgaidvedvrsavt
qvmegplLVDQPFLMPVEDVFSITGR
>Protein4078 33
gdrlyfvldqrLEAIAPFRawnfktkikvtdpe
>Protein4079 41
swgdpgrvagtrfdnaganirGTNTFSGVQSGLLAGSRigf
>Protein4080 108
mgcsrveegrvelfyifgdgykrtfngagqkprtdnkthewhdcdtvilvtgrrsedslf
relkarkdewakNGIDNVFVIGDAEAPRliadstfdghrlareiedes
>Protein4081 73
mqqkltgpnrfvqvffqrdafqndgfhfgikeaqgiasaflgpvhgqvgllhqvihrgrt
aakQGGADAGRaa
>Protein4082 57
lvtrAAGGQITQLIEASLNRgnrTVEGYDLTVNYRlprtafgtfsatwdttymekfl
>Protein4083 12
DYWGSAGKrrpc
>Protein4084 31
gkTVLIMELVNNIAKayaglsvfagvgertr
>Protein4085 22
mfrGALDVGATTINEAMKvaav
>Protein4086 158
lkreenatvakIIVVTSGKggvgktttsasfatglalrghktvvidfdvglrnldlilgc
errvvfdfvnvihgeaklqqalikdktvdnlyilaasqtrdkdaltqdgvervlnelkqd
feyiicdspagiergahlamyfadealvvtnpevssvr
>Protein4087 92
mekqfrryyqeaatrpgkTGDNLLQILESRldnviyraglartrrqsrqlvshghfevng
hrvdvpsyrveqfdiitvrkqsvetfpfelar
>Protein4088 31
mgrarkvivskDETTIVEGSGDADQLAGRva
>Protein4089 309
mwaetstkeraailadyadlvldhreelcdliqlengksrawafeevadttitaryyakk
gprllaetkrASAFPGLITTIERrvpkgvvgiispwnyplslavgdaiaalmagngvvik
pdsqtpytalravelleqaglpkglmrvvtgqgrvvgtaiiegadyvmftgssetgakia
qqsaarlvdfsaelggkNAMVITDDIDIERaarlatiacfansgqlcisieriyvlqeva
arFMDAFAEATAALRlgaevgygpemgplasqdqldkmrehvtdavakgarvlsggnarp
dlapwfhep
>Protein4090 106
aakvaatvnavanvaaaisavsaadssvalakrDAAQAAVSADPDNDAKknvlavaqtal
dnakklatdeadkavlatdeadkavkIGFYNPVASGNAEALRvsvd
>Protein4091 24
etetraetntkQFGEYEIRlhely
>Protein4092 79
qveglleragskFSLVTLASRrarqihpgippspadqqlrsragtnVTTLNLEVVRADPE
AGVVLVKgsvpgpkgsyiv
>Protein4093 161
aprifekaygrISMMMEAEGGVKaklfhlasdvgrevselreqgknpsgmlalkhsftdk
vigtkirdrfggrvrffisgsaalnndvarwfdamgmqilegygmtetsaasfvarprgy
rygtvgwplpktevqiaadgevllrgpgnmegyhnnpdata
>Protein4094 116
mgigygtgenravnsarQAISSHLLEAAIEGARgillnisggsdltifevneaaeiihev
appdaniifgtvmdeemifgtvmdeemgdevrTVTQQQLSKwsdteivvyigcger
>Protein4095 190
vdtgvvgvdgkNWELNSNASRvgvkgnekltdeltavykaewdvkgdmggadlaareryi
glkhyqwgtvrlghidspfknaedsvdvfndmshldmgnfltgqtrlansinyvspkfld
vfganitlqpgetvtganenhiadgisaafhiadgisaafsyeddslylsfamdkevvtk
TLFPYQTIKt
>Protein4096 37
meattpteqgrELTVSGDITERngvsftgliyleagk
>Protein4097 34
kaeliesiaadaklskadakrALDAFVTSTTKal
>Protein4098 44
mildidlskkrlslglkQLLPNPWDNLTSEVRvgntlegkitgi
>Protein4099 54
kalfnkfvesntaatlskvigapistltyvtnkfefddkNAQAALAGSGISCPR
>Protein4100 31
nrrvrCVGELAENQYRtglariekavkerlg
>Protein4101 28
IMFELSYPDEAVARgaldraiqklpika
>Protein4102 166
sgvehnsywaisellnaawdtspslphhkgagiavdgldrrGASYNFLIGRgnsnltlte
pnavfaavgellaqlalddsfatnynshitgnfgassarlrplmlrEPVPTASFGFCRfg
lgrfgfcrfglgrerTGVDMHNATVARlagvpnivgikdatgnlvr
>Protein4103 19
ADMVDDAELLELVEMEVRe
>Protein4104 57
matvkfdnatrVYPGATTPSVDKlnidisdgeflvlvgpsgcgkstslrmlagleev
>Protein4105 31
DGGGGAGRcvdaqdraenhcadcqlghyrhs
>Protein4106 33
matggieegnppfeagasqrDTDYLHIFNWKka
>Protein4107 92
llaklnyiveakerATPLAEADAVAAKnaakdakdakmllktlktlkSNPTPTTGTQISS
Kggktivslgskvnfksgskeltaqgkrtldk
>Protein4108 281
rattpsfgrpgprgaacasctavasgsashrsnspagsssgsatgiplassntrtglpas
naclafsatwrnsplairrgpanavqrkvgwiierafrdrrgfcpdqtrrttgsaplpdi
delqefgagarvlaeaaqhlrgdhahpalvdaarghalvrTLHHHADTARlqraldavgd
lrghlllhleaarvgldhprqladadhlavrqvadvdladdrrhvvfamafvidvaqhdh
lvvaahflegalqvfvriqriaaepvlvglghapggvqqaf
>Protein4109 40
gqagqtnysaakagvigftkALAAELATKgvtcnaiapgy
>Protein4110 32
VALGAFCVSEPDAGSDVSSLRtravydqatde
>Protein4111 18
kFLGPISEQKlmrcmqlv
>Protein4112 32
avgraivrepkVFLFDEPLSNLDAKlrvqmra
>Protein4113 31
MAVLTASSADGKeliikikgrfdfsthqefr
>Protein4114 75
msaisgrgkggkglgkgggakrhrkvirdsiqgitkpairrlarrggvkrISGLIYEETR
ivlkaflenvirdrs
>Protein4115 52
fvnnadrkrSESQIGAYVGGPILEDKlfvfaaveqlkntverqsqlgdqfvn
>Protein4116 43
diarLVDINEFKrrqvpfglrvtpkafgrdrrmpitnryrevr
>Protein4117 93
piedqtsidlatngvlpaiggprYLPLLLQDRtfvpddislqdarwnttawgapgdvwfp
hvyetvqdpaqannwnavgrwhygpwfwpvfpa
>Protein4118 81
ypelgegyyfggnltigtlsikdrggndltinarIDVSSTSNSAFTTGQLTNAKnqatvn
avagtaaavaitsyadavaia
>Protein4119 72
mydfqsvvthelghgvgflglgnvsgglgtvkHSGSPSAYDLFTELGTGAALKgmpdksa
klaaaltsdnvf
>Protein4120 71
mglggdkvafewcrlfplfgqqaqgrECDQPGVFHGAKaqshgqchhieffigigcakvg
lqptqdfgrht
>Protein4121 96
rELAVQSANATNSSSDRaaldlevqqrlaeidrtatqtsfnsqkildgtfgsatfqvgan
vgetisvglatsmrtnalgalatgtsssevtvaapt
>Protein4122 138
paltpaviggqlpanwvnyvwqpvtgsttykedvltasvtgplftlpygkvkaafgvesr
kssiddspaaesvagnlfnfttstptrGSDQANDVFGEIEVPLLKnlpaiqeltfngsar
ssnyesygrgsthkagll
>Protein4123 31
ykditgglprVADLFEARkpkepailaeisg
>Protein4124 22
mrTFHLGGAASRaveqsvhttr
>Protein4125 89
qltgsvdgalesvnkdangtagvsdlkvtngvwsgsrFAIVGSEDLGGGLRglfniehrl
nvddgtvtagatfwqgqtwvglgggfgkl
>Protein4126 33
qlrerVAELAVAGAEKilrkeinasvhadmlgt
>Protein4127 110
fktfyqgakavrQITQAGLFPANCRYLDEQDAKfygagdgtdsvlllgfesadhpmdawl
ersleickdfggvvkqrAGTADNALETSRsgpqgswrhqfrylprlmhtr
>Protein4128 32
ghtagyyyvgkskAFAFDTALPFGLTARqqna
>Protein4129 47
rdglkSVNYLADDGIAGVAFLADRlgkpvlvegpagtgktqtdrkst
>Protein4130 29
ikkvltdykerrMAQAQEEFQKqgeenkv
>Protein4131 42
ikslsggirtdlaqyrELAAFAQFASDLDAATRkqldrgarv
>Protein4132 145
mevrELLSVYEFPGDDLPVVKvsalkalegdaewgktvlelmdavdsyipeperevdkpf
lmpvedvftitgrgtvvtgriergilkvneeveivgiheksmkttvtgvemfrklldege
mfrklldegrAAAGPPERdaggarg
>Protein4133 29
mhrSHNALVVPGIAVESTTGETHLRhhis
>Protein4134 29
mvqrVEAETGNNGLNAATGEMEDLVKagv
>Protein4135 315
tdgqnvlkgevistnskGEMIHAEMPGRieiangrfrIIGEDIVIPVKigtillvkendi
vkanspvaefdpfndlvvsevegnvawvdlevgknvrrdedvktsnviykvieqkrekln
prmvvsgengseeyavpvdalinivsedkvkigdilfkipsiaektrditgglprvdelf
earrpkdaatlaetsgriedkgeivkekrvfyiipdnpdlervkvaipvikqlrvadgdy
vkqgdqlddgnfdphdilrvrgtnalhaylvkevqevyrlvkevqevyrrVSAVDSGTVV
TANRggivdyvdatr
>Protein4136 20
pvgkLNMEDESGIDAKliav
>Protein4137 63
vhqnkkllkINLAYGPVHARTGSMVGYQGDARfentgsggmskmfkkAVTGEGVDVMKit
gsg
>Protein4138 39
dnapgskifvrILVEGGETAEWPLSRkfgchpdmaidll
>Protein4139 88
enqvsdakqcghqagkvtvphedfiskihalrYAFLEMGLDDGIIVARtdsegadltqki
pvvkepgdiasqyigfldtveidiadaq
>Protein4140 35
qeagiksvvfdrggfiyqgkIQALADAAReaglef
>Protein4141 21
tgraanrqrkrQEYIDTAIRi
>Protein4142 31
thvlalnaaiqaasageagrGFSVVAEEVQR
>Protein4143 67
msidqntlkQIIEQVVRemsgeaaapsassappeslagrITVTETGPAERgtdpkevvia
lspafsp
>Protein4144 51
mtttqytserLLQVLLAPQISEKstyvadkhdqvifkvardatkpeikaav
>Protein4145 118
ALPSTEQTELQGRlddlnttdpavndadsngfldstdvaaataavvaaeqayqpakdalt
tantdglinpaekadleqakadaeaskaaaqapkrrkqqlkqkSVGELAENQFRaglv
>Protein4146 36
mrGIIGLVYETSLLDPEEGIRfrglsipecqqrlpk
>Protein4147 45
ddeklewaaawdittrvfaytnhtvlpealetwkVSLIEFLLPRh
>Protein4148 839
mskqtgngidefvdstlrnqllglpldlatfniararDTGSPTLQTMRqvfydqtldagl
kpyanweefrlglknrasvvnfvaaysthpsveaattiagkraaaqalvldpafmstpaa
nsglndvdfwvgglaergmdfggmlgstfnavfetqmedlqnadrfyyltrtagmnliqq
legnsfselalrntdatginhnifanptrtfevgdqatwsdgdpatpdlglingwtrfdg
edhvniqgtpaadriwsgigddsvwgkdgsddieggqgndvlvgghgddvitdlfgddvi
hggdgndainagagldllfggagndlilhnqdptqdfagagndlirggaagdvmtgnegd
dwlegnngadlvqgdnaltfqndpnggadifiggsgnddhdaeggddimtnngvdrhagm
lgfdwvthkydplvanadlgitvfqppnvqinrsrflnveglsgwdrndvlrgnsfpgdp
aqvtgkgheltqenldrieglrallgggavpryagpfmsdnpanniilggkgsdllegrg
gddfldgdhaldvylkgpgterfesivdfqgrvfnrsldladlsikravidqetddaiid
savygdvranhtvtengdgtwtvthpdtgtdvlrnierlvfsdesmdlvtgggngaatgt
idlstlepvedvelslspafddpnglpaaadityawqwadnqgvwttsavgigttftpgd
veagrplrvvatftddsgvietitspatapvenvndeptgfaitpqepnvgdlmtasepv
dvdgtqdvngqmissfvyngqmissfvyqwqssgnggtswqningtrPVVVTENGAQTR
>Protein4149 35
spvryrnrckltgrprGYIGFFGLSRiqfrdlasy
>Protein4150 19
mvykHAISTVVPARavnft
>Protein4151 157
aqyktitkqvlkapassreiaipaefktitkAVVQQPANVQEReipaeyrtvtksvlrsp
astreveipaefstvttkklvkvggftdwvevmceakvtqskisaiqqalktrgydpgpa
dnvlgprtrqaliqfqkdnnlpvgnlnmetmralgve
>Protein4152 73
gqkvnpvglrigitrTWDSIWFAKedytknlhedikireflqnkfknsslvkvvierfpe
kinvnlhtakpgv
>Protein4153 168
mhdgrVLTFIDTPGHEAFTTMRsrgaqatdvvvlvvaaddgvmpqtieaiaharaaevpi
vvavnkidreaadpnrvltqlsehglvpeawggdtvcvevsalqglgiddlldyllvvad
vedlratpdgratlratpdgratgvvleanldigrENVEPTPGAKagd
>Protein4154 524
aagikGVVANNTTLAPVGAGYTVKlvslgsanaaasgkngtgaaenvvatvttdasgafs
fdkieslrnfridamsangaelgqedvrspadgqvktlliqraadappgpdlrtvfvatt
dtlaprvlkatpengseiapgsnvtvkfafsepikqtaatkgltpssaatslynliqvnf
lgakagniahslswnaafteltvtiptvaaasnyrvdlrpavgilsdmqdvaiafdaarn
eglvdfttngavtpavvstlavtnratlnaagapivdwlpvsgakeynvyrakstaggaf
gayeristevnsdysetvsfvegglkvaykymvrpvsldniesadstsvvgtdiaqdnwt
pavagagitgvavtskvvtvifneqmdeasaetlanytlavttganapatapalpalvsa
tynrvagvsatynrvagggftansvtlvyaanvpagttfavagvkLAALIPVFSFDKlmk
aisnkefagefdgipvvkyesalygevkkpglgplhtefdgkgn
>Protein4155 16
mqkFGIPQISTGDMLR
>Protein4156 47
flgptgvgktelckALANFLFDSEDSIIRidmsefmekhsvsrliga
>Protein4157 100
ksqsqyfkdyvkQYTDFPMLVMLQKqgdyyapdhflrashlannfftrSLGSSNPYNVVR
ATFAALEQLESPEQFAVRtnqdldkvlsnynvgarvwrsa
>Protein4158 140
vvfakgdraaearDAGADFVGAEDLVDRilkenwldfdsaiatpdmmglvgrlgrvlgpr
nlmpnpkvgtnlmpnpkvgtvtmdvaraireikagriefrtektgivhapigklsfggak
TLPMVWYIPPLSPIQNAAER
>Protein4159 26
isqrMETTNAEAEARatrchkrgrar
>Protein4160 77
ckafnaqtqgvepglklpvvitafadksftfiikTPPATVLLKkaakiekgsprpqsdkv
gkltraqveeiaktkqk
>Protein4161 53
dtskpdgqprrgvdasrakelfawtastgfrdgltrTIAWFLANRveaearan
>Protein4162 42
agkfeskDPYGIPVIAMKdalhtqvslglgplhtqydskacv
>Protein4163 54
hhttltkteaadwileekAENVTLIENYDDSIKkgvfikqefaskelkaedynr
>Protein4164 64
mevtayiggeghnlqehssvlirggrvkdlpgvryhiirGTLDSQGVNARrqgrskygak
rpkk
>Protein4165 66
ptllsaesklgltpqvgvsialndrwfvdlayyktfvktrntlstgqhidikLNPDVFAI
GVGYRf
>Protein4166 40
easnnltlkvqkAAVLATLPAGTLKGIGVASSTNLNKDtn
>Protein4167 62
mdltkANPHETHHAGVGHVPEDRekhglvgaysiadnlvlnefdqapyaksgirqfdavr
en
>Protein4168 97
pllrqnedpkvvgvvvlasdrGLAGAYNASVIRaaerevqaarsegreyrlvcigkksss
yfrfgkksssyfrfrAILVQGDVVGTYIHGLKigvvv
>Protein4169 40
mfrkLLDQGQAGDNVGLLLRgtkredvergqvlckpgsik
>Protein4170 37
LSGGEQQMLAMARalmsdpsviildepslglapkvvg
>Protein4171 30
shrMNTTILEAYGAEPSRatlklvsdrfkk
>Protein4172 108
maaatdaavarIAELAIDVDSKeqiaqvagisaadveigeaiaeaidkvgkdgvitveea
ntfgitmeltegmrfdwsspracastrTMYNDAPATERrkwgggimgh
>Protein4173 72
aalgagtvyltalrNDPDGDDNNNTGFGLTYSHGLSKrtfvyasaglnkqqvagpaadlk
prkiavgvrhff
>Protein4174 449
gaktrtcsyyvvissneqpsrwlraltgdpivtqrVQPDFVDVLDLDRfvrgdhhamfrr
mreeapvswheekvreggfwnivmhphlqtvnrdtelfssqkagslmfenpapsgfdsrg
kllidtdpplhtryrrlinkgftprMIGLLEQYLQYRaelivdnviekgecdfvsglame
lplqaiaeimgvpqedrrlifdwtnkmigaqdpdyndsgeiedmeeatqaaaelylyvdq
lraqrrsdpkddivtklinaeidgdnlseeefemfmlllsvagnettrnatthgmyglss
tpgqwdllkgnlpelmpnaieemvrwgspvlhfrrqttapteiggveldaddkvvmwhvs
anrdenvfddpdtfdiersnaneqvgfggggahyclganlakaelwaptwprpscgGDVM
NAVVVRtkfgirrpdgsvirfddnaavil
>Protein4175 81
qdadleydpaefgvllealidgradvvygsrflaggphrVLYYWHSVGNRflttlsnmft
nlnltdmetcykvfrreiiqg
>Protein4176 81
DATSEVLLKnaeivdawrantaaalrgelillphslkrrkflkLAADWLFFRkglgatnh
fegggfvrgnadvdypnlmfh
>Protein4177 62
ktgrpnfvpenrpgdptasadgkkgatviatpsflggkNQMPMAYSPDTKlfyvpsnewg
me
>Protein4178 31
kgrVVEIYGPESSGKttiathviaeaqkkgg
>Protein4179 31
rdkalgprVVPILVDEARtfgmegmfrqigi
>Protein4180 56
frdykgnthnirlgrldffgwrkLTAPIPGYVPQSTRyslldknihfvslfvasdv
>Protein4181 42
gilhvsakdkatgkenkirIQASSGLSEEEVQRmvqdaelha
>Protein4182 35
sastvntinitggrSSTVNLFGSTPGINSLENNRg
>Protein4183 70
tayfdyrrdgksnkaggkSAVDADIYGIGVRHNFsdagicqlmvkrpnprcgnavgvftf
qvqrllrrlp
>Protein4184 168
tkvgkgpdivvgahdwlgelvqngtvapiqldeataakFAPAAMNASKFDGQNYGVPFSV
ENIALVRntdlapdaprntdlapdapatleelltaakaaksadsgvsvlldqpvgktgna
yftypwlsaygggifavkdngdydpdkvivnsadslkTLCVQIGRsvv
>Protein4185 32
grpvkwtatrSESFLTDAHGRdhdtdvemafd
>Protein4186 209
mveaggtegawelyedgapkVNEEALAAGLEASKahiaamielqrqlvevhqeahgipea
iawvpqvdyspeiadavaaaagdrivetasiadkaertaaesalrdelvatvagaadeae
rsnaekqakaafraatkeavrsrivnrrrcaaassttapastavvrrtcvpcrrrlascp
pptapacssvPISVLTGKkmdkinwgpnw
>Protein4187 119
mpvlligfndnvawshtvstarrFGFFQLSLTPGDPTSYQRdgkavkmvanpitvqvrda
agvvasvtrtlyksefgpmvnmallnpalawnqttafairDINGDNYRtfrnwmrwnqa
>Protein4188 47
saidvladtesvasirTPASLTYSYTPGTARsaflrglaekrvlger
>Protein4189 38
hpytvpiqageskVAPMPIAPNPVAIKvthanydvpgr
>Protein4190 35
avverdypnvykrFTALGPLMDKlgnggkgigwkt
>Protein4191 65
vgvgasrvrdlfesarkagrAIIFVDEIDSIGRkrgagmggghdereqtlnqmlsemdgf
eateg
>Protein4192 78
viipkvkasakYEVSIAGAKdilvdnngnstefefktvirlnlslrmlmkkGTAQNPDVF
FQAReasnpfhdrvaatv
>Protein4193 529
iaeprpevnetapkIISFEIPADKigevigpkgkvintiqgetgadisvdddgmvgvvsv
savdgnavaeaerqirlildpptpevnaeytgkvvsitkfgafinilpgrdgllhiskig
ggkridkvedvlelgqdlavyvedidpngkvslrmdpngkvslrmvgdtkadsagkgsgs
rssgergdspkadapprgrLIEGEGPLRvvlgrrSLSEGYGPVADAVAAIREARPDATFL
TALRrsnvrGALELGMAPGLLPGRmtldagrdyfsgywhtvpatagldaagiveaaadgr
istlillgadpisdlvadvdavaaleratvislathhsdstlvsdvvlpvsahgevggtt
vnmegrvtalgrrvttpgstradwviaaelserlgtdlgltsieaidseiehavptfaga
dlgkledpgrqdgvvvpilddvawteaglpdrLSFEPGDPTQVPAISSYSLRlvlvrrly
dsgtmldsmpssrpltvapearlnpadfsplgvdeganltlrtpsgait
>Protein4194 34
rfasdkpdlrIPLELVDVADILKsvdfkvfaapa
>Protein4195 32
anfrEGLNVLQYFISTHGARkgladtalktan
>Protein4196 30
ktakakkvgellaerakAAGVEAVVFDRgg
>Protein4197 37
fkgadadlrldvtdkpefdgwrWVDFWYPMQHVVTFK
>Protein4198 399
titndgvsiarEIELEDPYENMGAQLVKevatktndvagdgtttatvlaqamvkeglrnv
[truncated: 797,958 more chars]
