# Supplementary material for: A Graph-Centric Approach for Metagenome-Guided Peptide and Protein Identification in Metaproteomics
Source: PLoS Comput Biol. 2016 Dec 5;12(12):e1005224. doi: 10.1371/journal.pcbi.1005224 (PMC5137872; doi:10.1371/journal.pcbi.1005224)
Supplement: S1 Dataset — (ZIP) [file pcbi.1005224.s006.zip › Supplement/eggNOGs/SD3.hybrid.cog.distribution.xls]

COG0086	NOG	COG0086	3112	2013	K	DNA-dependent RNA polymerase catalyzes the transcription of DNA into RNA using the four ribonucleoside triphosphates as substrates (By similarity)	186	21
COG0459	NOG	COG0459	5192	2002	O	Prevents misfolding and promotes the refolding and proper assembly of unfolded polypeptides generated under stress conditions (By similarity)	183	11
COG0085	NOG	COG0085	2889	2013	K	DNA-dependent RNA polymerase catalyzes the transcription of DNA into RNA using the four ribonucleoside triphosphates as substrates (By similarity)	165	25
COG0050	NOG	COG0050	2820	1883	J	This protein promotes the GTP-dependent binding of aminoacyl-tRNA to the A-site of ribosomes during protein biosynthesis (By similarity)	152	4
COG0480	NOG	COG0480	4645	2024	J	Catalyzes the GTP-dependent ribosomal translocation step during translation elongation. During this step, the ribosome changes from the pre-translocational (PRE) to the post- translocational (POST) state as the newly formed A-site-bound peptidyl-tRNA and P-site-bound deacylated tRNA move to the P and E sites, respectively. Catalyzes the coordinated movement of the two tRNA molecules, the mRNA and…	124	12
COG0055	NOG	COG0055	2154	1793	C	Produces ATP from ADP in the presence of a proton gradient across the membrane. The catalytic sites are hosted primarily by the beta subunits (By similarity)	103	5
COG0056	NOG	COG0056	2071	1790	C	Produces ATP from ADP in the presence of a proton gradient across the membrane. The alpha chain is a regulatory subunit (By similarity)	87	10
COG4263	NOG	COG4263	155	147	C	Nitrous-oxide reductase is part of a bacterial respiratory system which is activated under anaerobic conditions in the presence of nitrate or nitrous oxide (By similarity)	80	14
COG0443	NOG	COG0443	7226	1957	O	Heat shock protein	78	10
COG0243	NOG	COG0243	4342	1081	C	molybdopterin oxidoreductase	77	12
COG0567	NOG	COG0567	1518	1167	C	2-oxoglutarate dehydrogenase, E1	68	12
COG0081	NOG	COG0081	2435	2007	J	Binds directly to 23S rRNA. The L1 stalk is quite mobile in the ribosome, and is involved in E site tRNA release (By similarity)	63	12
COG0539	NOG	COG0539	2337	1850	J	thus facilitating recognition of the initiation point. It is needed to translate mRNA with a short Shine-Dalgarno (SD) purine-rich sequence (By similarity)	61	9
COG1653	NOG	COG1653	4997	1003	G	transporter activity	60	4
COG1960	NOG	COG1960	9610	1381	I	acyl-CoA dehydrogenase	59	6
COG1012	NOG	COG1012	14029	1807	C	Dehydrogenase	57	15
COG2010	NOG	COG2010	1906	828	C	cytochrome c	56	2
COG0365	NOG	COG0365	4516	1425	I	Catalyzes the conversion of acetate into acetyl-CoA (AcCoA), an essential intermediate at the junction of anabolic and catabolic pathways. AcsA undergoes a two-step reaction. In the first half reaction, AcsA combines acetate with ATP to form acetyl-adenylate (AcAMP) intermediate. In the second half reaction, it can then transfer the acetyl group from AcAMP to the sulfhydryl group of CoA, forming …	56	6
COG1053	NOG	COG1053	4026	1731	C	Succinate DeHydrogenase	56	13
COG1185	NOG	COG1185	2079	1796	J	Involved in mRNA degradation. Hydrolyzes single-stranded polyribonucleotides processively in the 3'- to 5'-direction (By similarity)	55	2
COG0094	NOG	COG0094	2293	2012	J	This is 1 of the proteins that binds and probably mediates the attachment of the 5S RNA into the large ribosomal subunit, where it forms part of the central protuberance. In the 70S ribosome it contacts protein S13 of the 30S subunit (bridge B1b), connecting the 2 subunits	54	6
COG0202	NOG	COG0202	2417	2016	K	DNA-dependent RNA polymerase catalyzes the transcription of DNA into RNA using the four ribonucleoside triphosphates as substrates (By similarity)	52	8
COG0683	NOG	COG0683	3282	980	E	(ABC) transporter	52	5
COG5013	NOG	COG5013	393	319	C	nitrate reductase, alpha subunit	51	8
COG0776	NOG	COG0776	3743	1615	L	This protein is one of the two subunits of integration host factor, a specific DNA-binding protein that functions in genetic recombination as well as in transcriptional and translational control (By similarity)	49	2
COG0522	NOG	COG0522	2634	2024	J	One of the primary rRNA binding proteins, it binds directly to 16S rRNA where it nucleates assembly of the body of the 30S subunit (By similarity)	49	5
COG2885	NOG	COG2885	4369	1036	M	Ompa motb domain protein	48	8
ENOG410XNNV	NOG	ENOG410XNNV	2087	132	P	TonB dependent receptor	48	10
COG0183	NOG	COG0183	6445	1434	I	acetyl-coa acetyltransferase	48	8
COG0049	NOG	COG0049	2420	2002	J	One of the primary rRNA binding proteins, it binds directly to 16S rRNA where it nucleates assembly of the head domain of the 30S subunit. Is located at the subunit interface close to the decoding center, probably blocks exit of the E-site tRNA (By similarity)	48	4
COG0098	NOG	COG0098	2542	2018	J	Located at the back of the 30S subunit body where it stabilizes the conformation of the head with respect to the body (By similarity)	48	8
COG0090	NOG	COG0090	2464	2023	J	One of the primary rRNA binding proteins. Required for association of the 30S and 50S subunits to form the 70S ribosome, for tRNA binding and peptide bond formation. It has been suggested to have peptidyltransferase activity	45	3
COG0093	NOG	COG0093	2347	2016	J	Binds to 23S rRNA. Forms part of two intersubunit bridges in the 70S ribosome (By similarity)	44	6
COG0080	NOG	COG0080	2550	2012	J	This protein binds directly to 23S ribosomal RNA (By similarity)	44	7
COG0574	NOG	COG0574	2394	1502	G	phosphotransferase activity, paired acceptors	44	3
COG0542	NOG	COG0542	5314	1862	O	ATP-dependent CLP protease ATP-binding subunit	43	7
COG2609	NOG	COG2609	817	653	C	Component of the pyruvate dehydrogenase (PDH) complex, that catalyzes the overall conversion of pyruvate to acetyl-CoA and CO(2) (By similarity)	43	3
COG0070	NOG	COG0070	1630	1353	E	glutamate synthase	41	8
COG0067	NOG	COG0067	1664	1361	E	glutamate synthase	41	8
COG0069	NOG	COG0069	2295	1414	E	glutamate synthase	41	8
COG1249	NOG	COG1249	5913	1808	C	dihydrolipoyl dehydrogenase	41	5
COG0335	NOG	COG0335	1927	1849	J	This protein is located at the 30S-50S ribosomal subunit interface and may play a role in the structure and function of the aminoacyl-tRNA binding site (By similarity)	38	2
COG0057	NOG	COG0057	3934	2007	G	glyceraldehyde3phosphate dehydrogenase	38	2
COG5023	NOG	COG5023	3144	238	Z	protein polymerization	38	1
COG1024	NOG	COG1024	9378	1341	I	Enoyl-CoA hydratase	38	8
COG0538	NOG	COG0538	1387	1133	C	isocitrate dehydrogenase (NADp)	37	9
COG0174	NOG	COG0174	3754	1769	E	glutamine synthetase	37	2
COG1048	NOG	COG1048	2279	1431	C	aconitate hydratase	37	3
COG0052	NOG	COG0052	2559	2022	J	30S ribosomal protein S2	37	3
COG0508	NOG	COG0508	4534	1519	C	Dehydrogenase	37	5
COG0048	NOG	COG0048	2427	2013	J	Interacts with and stabilizes bases of the 16S rRNA that are involved in tRNA selection in the A site and with the mRNA backbone. Located at the interface of the 30S and 50S subunits, it traverses the body of the 30S subunit contacting proteins on the other side and probably holding the rRNA structure together. The combined cluster of proteins S8, S12 and S17 appears to hold together the shoulder…	37	6
COG0097	NOG	COG0097	2379	2020	J	This protein binds to the 23S rRNA, and is important in its secondary structure. It is located near the subunit interface in the base of the L7 L12 stalk, and near the tRNA binding site of the peptidyltransferase center (By similarity)	36	2
COG1884	NOG	COG1884	1422	698	I	methylmalonyl-coA mutase	36	11
COG0200	NOG	COG0200	2438	2016	J	Binds to the 23S rRNA (By similarity)	35	6
COG0102	NOG	COG0102	2450	2015	J	This protein is one of the early assembly proteins of the 50S ribosomal subunit, although it is not seen to bind rRNA by itself. It is important during the early stages of 50S assembly (By similarity)	35	5
COG0092	NOG	COG0092	2212	2021	J	Binds the lower part of the 30S subunit head. Binds mRNA in the 70S ribosome, positioning it for translation (By similarity)	34	6
COG2185	NOG	COG2185	1222	725	I	Methylmalonyl-coA mutase	34	11
ENOG410XNW1	NOG	ENOG410XNW1	4742	1598	S	)-reductase	33	6
COG0051	NOG	COG0051	2346	2000	J	tRNA binding	33	5
COG0039	NOG	COG0039	3492	1734	C	Catalyzes the reversible oxidation of malate to oxaloacetate (By similarity)	33	5
COG0318	NOG	COG0318	11187	1607	IQ	Amp-dependent synthetase and ligase	33	12
COG0187	NOG	COG0187	3467	1953	L	DNA gyrase negatively supercoils closed circular double- stranded DNA in an ATP-dependent manner and also catalyzes the interconversion of other topological isomers of double-stranded DNA rings, including catenanes and knotted rings (By similarity)	32	11
COG2838	NOG	COG2838	489	473	C	Isocitrate dehydrogenase	32	6
COG0088	NOG	COG0088	2406	2018	J	One of the primary rRNA binding proteins, this protein initially binds near the 5'-end of the 23S rRNA. It is important during the early stages of 50S assembly. It makes multiple contacts with different domains of the 23S rRNA in the assembled 50S subunit and ribosome (By similarity)	32	4
COG0197	NOG	COG0197	2444	2025	J	Binds 23S rRNA and is also seen to make contacts with the A and possibly P site tRNAs (By similarity)	32	6
COG4796	NOG	COG4796	649	548	U	Type II and III secretion system protein	31	5
COG0450	NOG	COG0450	2907	1583	O	alkyl hydroperoxide reductase	31	2
COG0087	NOG	COG0087	2511	2016	J	One of the primary rRNA binding proteins, it binds directly near the 3'-end of the 23S rRNA, where it nucleates assembly of the 50S subunit (By similarity)	31	2
COG1274	NOG	COG1274	566	449	C	Catalyzes the conversion of oxaloacetate (OAA) to phosphoenolpyruvate (PEP), the rate-limiting step in the metabolic pathway that produces glucose from lactate and other precursors derived from the citric acid cycle (By similarity)	30	5
COG1217	NOG	COG1217	1680	1598	T	gtp-binding protein typa	30	6
COG0458	NOG	COG0458	2454	1845	F	carbamoyl-phosphate synthetase ammonia chain	30	6
COG0045	NOG	COG0045	2047	1420	C	Succinyl-CoA synthetase subunit beta	29	3
COG0059	NOG	COG0059	1659	1564	E	Alpha-keto-beta-hydroxylacyl reductoisomerase	29	4
COG1049	NOG	COG1049	523	504	C	Aconitate hydratase 2	29	3
COG0148	NOG	COG0148	2613	1996	G	Catalyzes the reversible conversion of 2- phosphoglycerate into phosphoenolpyruvate. It is essential for the degradation of carbohydrates via glycolysis (By similarity)	29	4
COG0499	NOG	COG0499	1516	1207	H	May play a key role in the regulation of the intracellular concentration of adenosylhomocysteine (By similarity)	28	3
COG0517	NOG	COG0517	7785	1919	S	Catalyzes the conversion of inosine 5'-phosphate (IMP) to xanthosine 5'-phosphate (XMP), the first committed and rate- limiting step in the de novo synthesis of guanine nucleotides, and therefore plays an important role in the regulation of cell growth (By similarity)	28	9
COG0256	NOG	COG0256	2214	2010	J	This is one of the proteins that binds and probably mediates the attachment of the 5S RNA into the large ribosomal subunit, where it forms part of the central protuberance (By similarity)	27	2
COG0096	NOG	COG0096	2373	2022	J	One of the primary rRNA binding proteins, it binds directly to 16S rRNA central domain where it helps coordinate assembly of the platform of the 30S subunit (By similarity)	27	4
COG0747	NOG	COG0747	4843	1298	E	Extracellular solute-binding protein, family 5	27	3
COG0100	NOG	COG0100	2455	2016	J	Located on the platform of the 30S subunit, it bridges several disparate RNA helices of the 16S rRNA. Forms part of the Shine-Dalgarno cleft in the 70S ribosome (By similarity)	27	2
COG0834	NOG	COG0834	6143	1420	E	(ABC) transporter	26	0
COG0334	NOG	COG0334	2479	1553	E	oxidoreductase activity, acting on the CH-NH2 group of donors, NAD or NADP as acceptor	25	7
COG1250	NOG	COG1250	3899	1256	I	Dehydrogenase	25	2
COG0099	NOG	COG0099	2275	1998	J	Located at the top of the head of the 30S subunit, it contacts several helices of the 16S rRNA. In the 70S ribosome it contacts the 23S rRNA (bridge B1a) and protein L5 of the 50S subunit (bridge B1b), connecting the 2 subunits	25	2
COG0074	NOG	COG0074	2015	1436	C	Succinyl-CoA ligase ADP-forming subunit alpha	25	2
COG1028	NOG	COG1028	23097	1761	S	Dehydrogenase reductase	25	10
COG0372	NOG	COG0372	2922	1566	C	citrate synthase	25	7
COG0186	NOG	COG0186	2249	1994	J	One of the primary rRNA binding proteins, it binds specifically to the 5'-end of 16S ribosomal	24	5
COG2224	NOG	COG2224	795	658	C	Isocitrate lyase	24	0
COG0359	NOG	COG0359	1688	1660	J	Binds to the 23S rRNA (By similarity)	24	0
COG0653	NOG	COG0653	2159	1715	U	Part of the Sec protein translocase complex. Interacts with the SecYEG preprotein conducting channel. Has a central role in coupling the hydrolysis of ATP to the transfer of proteins into and across the cell membrane, serving	23	8
COG2132	NOG	COG2132	3876	1017	Q	Multicopper oxidase	23	5
COG1022	NOG	COG1022	3261	1137	I	Amp-dependent synthetase and ligase	23	4
ENOG410ZTHG	NOG	ENOG410ZTHG	28	24	S	NA	22	3
COG0192	NOG	COG0192	2278	1875	H	Catalyzes the formation of S-adenosylmethionine from methionine and ATP	22	4
COG1014	NOG	COG1014	2780	1122	C	oxidoreductase	21	4
COG0091	NOG	COG0091	2491	2017	J	The globular domain of the protein is located near the polypeptide exit tunnel on the outside of the subunit, while an extended beta-hairpin is found that lines the wall of the exit tunnel in the center of the 70S ribosome (By similarity)	21	3
COG0674	NOG	COG0674	2219	1025	C	Oxidoreductase required for the transfer of electrons from pyruvate to flavodoxin (By similarity)	21	4
COG2086	NOG	COG2086	1901	1294	C	Electron transfer flavoprotein	21	2
ENOG410XNVZ	NOG	ENOG410XNVZ	585	216	I	acyl-CoA dehydrogenase	21	10
COG0089	NOG	COG0089	2411	1983	J	One of the early assembly proteins it binds 23S rRNA. One of the proteins that surrounds the polypeptide exit tunnel on the outside of the ribosome. Forms the main docking site for trigger factor binding to the ribosome (By similarity)	21	4
COG0103	NOG	COG0103	2403	2010	J	30S ribosomal protein S9	21	1
ENOG410XPVG	NOG	ENOG410XPVG	92	59	S	hydroxylamine oxidase	20	0
COG5277	NOG	COG5277	3578	239	Z	Actin-related protein	20	2
COG0234	NOG	COG0234	2263	1860	O	Binds to cpn60 in the presence of Mg-ATP and suppresses the ATPase activity of the latter (By similarity)	20	0
COG2310	NOG	COG2310	888	204	T	tellurium resistance protein	20	4
COG0554	NOG	COG0554	2076	1459	C	Key enzyme in the regulation of glycerol uptake and metabolism (By similarity)	20	1
COG0745	NOG	COG0745	14761	1664	T	regulatoR	20	6
COG0203	NOG	COG0203	1956	1870	J	50S ribosomal protein l17	19	4
COG4799	NOG	COG4799	2761	1225	I	carboxylase	19	4
COG0238	NOG	COG0238	2010	1827	J	Binds as a heterodimer with protein S6 to the central domain of the 16S rRNA, where it helps stabilize the platform of the 30S subunit (By similarity)	19	3
COG4663	NOG	COG4663	763	341	Q	extracellular solute-binding protein, family 7	19	1
COG0563	NOG	COG0563	3963	1956	F	Catalyzes the reversible transfer of the terminal phosphate group between ATP and AMP. Plays an important role in cellular energy homeostasis and in adenine nucleotide metabolism (By similarity)	19	2
COG0149	NOG	COG0149	2368	2001	G	triosephosphate isomerase	19	4
COG4770	NOG	COG4770	1385	778	I	carboxylase	19	2
COG1034	NOG	COG1034	1368	1134	C	subunit g	18	4
COG0228	NOG	COG0228	1930	1848	J	30s ribosomal protein S16	18	3
COG0076	NOG	COG0076	3098	976	E	decarboxylase	18	1
ENOG4111NJJ	NOG	ENOG4111NJJ	264	70	M	Outer membrane porin	18	3
COG0185	NOG	COG0185	2292	1996	J	Protein S19 forms a complex with S13 that binds strongly to the 16S ribosomal RNA (By similarity)	18	4
COG0184	NOG	COG0184	2387	2001	J	Forms an intersubunit bridge (bridge B4) with the 23S rRNA of the 50S subunit in the ribosome (By similarity)	18	2
COG0028	NOG	COG0028	5016	1744	E	acetolactate synthase	17	6
COG0411	NOG	COG0411	2982	899	E	(ABC) transporter	17	5
COG4993	NOG	COG4993	762	304	G	Dehydrogenase	17	1
COG0277	NOG	COG0277	7752	1482	C	FAD linked oxidase domain protein	17	5
COG0605	NOG	COG0605	2306	1578	P	Destroys radicals which are normally produced within the cells and which are toxic to biological systems (By similarity)	17	0
COG0105	NOG	COG0105	2370	1663	F	Major role in the synthesis of nucleoside triphosphates other than ATP. The ATP gamma phosphate is transferred to the NDP beta phosphate via a ping-pong mechanism, using a phosphorylated active-site intermediate (By similarity)	17	2
ENOG410XNYF	NOG	ENOG410XNYF	81	61	I	long-chain fatty acid-CoA ligase activity	17	8
COG0740	NOG	COG0740	3365	1816	O	Cleaves peptides in various proteins in a process that requires ATP hydrolysis. Has a chymotrypsin-like activity. Plays a major role in the degradation of misfolded proteins (By similarity)	17	4
COG0129	NOG	COG0129	2823	1566	E	Dihydroxy-acid dehydratase	17	6
COG1344	NOG	COG1344	2424	763	N	Flagellin	17	1
COG0451	NOG	COG0451	11141	1779	M	Nad-dependent epimerase dehydratase	17	6
COG0629	NOG	COG0629	2985	1825	L	single-stranded DNA-binding protein	17	2
COG0532	NOG	COG0532	2484	2014	J	One of the essential components for the initiation of protein synthesis. Protects formylmethionyl-tRNA from spontaneous hydrolysis and promotes its binding to the 30S ribosomal subunits. Also involved in the hydrolysis of GTP during the formation of the 70S ribosomal complex (By similarity)	16	4
COG3839	NOG	COG3839	2981	1201	G	(ABC) transporter	16	1
COG0173	NOG	COG0173	1955	1852	J	aspartyl-trna synthetase	16	4
COG2025	NOG	COG2025	1986	1300	C	Electron transfer flavoprotein	16	2
COG0468	NOG	COG0468	3023	1997	L	Can catalyze the hydrolysis of ATP in the presence of single-stranded DNA, the ATP-dependent uptake of single-stranded DNA by duplex DNA, and the ATP-dependent hybridization of homologous single-stranded DNAs. It interacts with LexA causing its activation and leading to its autocatalytic cleavage (By similarity)	16	4
COG1140	NOG	COG1140	402	334	C	nitrate reductase beta subunit	16	2
COG0724	NOG	COG0724	6097	616	S	Rna-binding protein	15	0
COG0209	NOG	COG0209	2533	1796	F	Provides the precursors necessary for DNA synthesis. Catalyzes the biosynthesis of deoxyribonucleotides from the corresponding ribonucleotides (By similarity)	15	8
COG1410	NOG	COG1410	1432	1194	E	methionine synthase	15	6
COG0224	NOG	COG0224	2018	1794	C	Produces ATP from ADP in the presence of a proton gradient across the membrane. The gamma chain is believed to be important in regulating ATPase activity and the flow of protons through the CF(0) complex (By similarity)	15	3
COG0112	NOG	COG0112	2651	1928	E	Catalyzes the reversible interconversion of serine and glycine with tetrahydrofolate (THF) serving as the one-carbon carrier. This reaction serves as the major source of one-carbon groups required for the biosynthesis of purines, thymidylate, methionine, and other important biomolecules. Also exhibits THF- independent aldolase activity toward beta-hydroxyamino acids, producing glycine and aldehyd…	15	3
COG0244	NOG	COG0244	2485	2005	J	50s ribosomal protein L10	15	3
COG0261	NOG	COG0261	1672	1644	J	This protein binds to 23S rRNA in the presence of protein L20 (By similarity)	15	1
COG0281	NOG	COG0281	2801	1669	C	malic enzyme	15	3
COG0652	NOG	COG0652	6393	1762	O	peptidyl-prolyl cis-trans isomerase activity	14	3
ENOG410XPQC	NOG	ENOG410XPQC	91	46	I	acyl-CoA dehydrogenase	14	2
COG0714	NOG	COG0714	4273	1388	S	ATPase activity	14	4
COG0479	NOG	COG0479	2041	1525	C	succinate dehydrogenase	14	3
COG1744	NOG	COG1744	1492	806	S	basic membrane	14	3
COG0440	NOG	COG0440	1686	1479	E	Acetolactate synthase small subunit	13	2
COG1013	NOG	COG1013	2188	1034	C	Oxidoreductase required for the transfer of electrons from pyruvate to flavodoxin (By similarity)	13	2
COG4166	NOG	COG4166	2570	972	E	peptide transport	13	2
COG0646	NOG	COG0646	1591	1244	E	homocysteine S-methyltransferase activity	13	5
COG0221	NOG	COG0221	1777	1325	C	Pyrophosphate phospho-hydrolase	13	2
COG0410	NOG	COG0410	3441	974	E	amino acid transport	13	4
COG2326	NOG	COG2326	1211	825	S	Polyphosphate kinase 2	13	4
ENOG410XQ5J	NOG	ENOG410XQ5J	111	98	S	NA	13	2
COG0516	NOG	COG0516	2757	1864	F	Catalyzes the conversion of inosine 5'-phosphate (IMP) to xanthosine 5'-phosphate (XMP), the first committed and rate- limiting step in the de novo synthesis of guanine nucleotides, and therefore plays an important role in the regulation of cell growth (By similarity)	13	5
COG0377	NOG	COG0377	1478	1205	C	NDH-1 shuttles electrons from NADH, via FMN and iron- sulfur (Fe-S) centers, to quinones in the respiratory chain. The immediate electron acceptor for the enzyme in this species is believed to be ubiquinone. Couples the redox reaction to proton translocation (for every two electrons transferred, four hydrogen ions are translocated across the cytoplasmic membrane), and thus conserves the redox ene…	13	7
COG4213	NOG	COG4213	604	366	G	(ABC) transporter	13	0
COG0463	NOG	COG0463	12141	1932	M	Glycosyl transferase, family 2	13	3
COG0513	NOG	COG0513	9254	1815	L	purine NTP-dependent helicase activity	13	4
COG2414	NOG	COG2414	649	258	C	aldehyde ferredoxin oxidoreductase	13	2
COG1703	NOG	COG1703	895	647	E	lAO AO transport system ATPase	12	4
COG1062	NOG	COG1062	1994	900	C	alcohol dehydrogenase	12	3
COG0250	NOG	COG0250	2122	1895	K	Participates in transcription elongation, termination and antitermination (By similarity)	12	3
COG0222	NOG	COG0222	2011	1844	J	Seems to be the binding site for several of the factors involved in protein synthesis and appears to be essential for accurate translation (By similarity)	12	1
COG1219	NOG	COG1219	2058	1799	O	ATP-dependent specificity component of the Clp protease. It directs the protease to specific substrates. Can perform chaperone functions in the absence of ClpP (By similarity)	12	6
COG0347	NOG	COG0347	2210	1166	E	Nitrogen regulatory protein pii	12	5
COG0376	NOG	COG0376	1097	683	P	Bifunctional enzyme with both catalase and broad- spectrum peroxidase activity (By similarity)	12	1
COG0188	NOG	COG0188	3452	1951	L	DNA gyrase negatively supercoils closed circular double- stranded DNA in an ATP-dependent manner and also catalyzes the interconversion of other topological isomers of double-stranded DNA rings, including catenanes and knotted rings (By similarity)	12	4
COG3968	NOG	COG3968	483	389	E	glutamine synthetase	12	3
COG0119	NOG	COG0119	4366	1680	E	Catalyzes the condensation of the acetyl group of acetyl-CoA with 3-methyl-2-oxobutanoate (2-oxoisovalerate) to form 3-carboxy-3-hydroxy-4-methylpentanoate (2-isopropylmalate) (By similarity)	12	4
COG0264	NOG	COG0264	1908	1814	J	Associates with the EF-Tu.GDP complex and induces the exchange of GDP to GTP. It remains bound to the aminoacyl-tRNA.EF- Tu.GTP complex up to the GTP hydrolysis stage on the ribosome (By similarity)	12	1
COG0589	NOG	COG0589	5318	1494	T	Universal stress protein	12	4
COG0206	NOG	COG0206	2124	1732	D	Essential cell division protein that forms a contractile ring structure (Z ring) at the future cell division site. The regulation of the ring assembly controls the timing and the location of cell division. One of the functions of the FtsZ ring is to recruit other cell division proteins to the septum to produce a new cell wall between the dividing cells. Binds GTP and shows GTPase activity (By sim…	11	1
COG2124	NOG	COG2124	21600	772	Q	Cytochrome p450	11	4
COG1104	NOG	COG1104	3018	1763	E	cysteine desulfurase	11	3
COG0526	NOG	COG0526	13718	2015	O	Thioredoxin	11	2
COG0719	NOG	COG0719	2691	1354	O	Fe-S assembly protein	11	3
COG1902	NOG	COG1902	4509	1358	C	NADH flavin oxidoreductase, NADH oxidase	11	5
ENOG4111IF2	NOG	ENOG4111IF2	78	69	S	phasin family	11	1
COG0464	NOG	COG0464	5976	1198	O	Aaa atpase	11	3
COG0191	NOG	COG0191	2400	1536	G	Aldolase	11	1
COG1158	NOG	COG1158	1500	1415	K	Facilitates transcription termination by a mechanism that involves Rho binding to the nascent RNA, activation of Rho's RNA-dependent ATPase activity, and release of the mRNA from the DNA template (By similarity)	11	1
COG0137	NOG	COG0137	1805	1687	E	Citrulline--aspartate ligase	11	3
COG0441	NOG	COG0441	2803	2016	J	threonine-tRNA ligase activity	10	3
COG2015	NOG	COG2015	360	239	Q	Beta-lactamase domain protein	10	2
COG2301	NOG	COG2301	1471	842	G	citrate lyase	10	1
COG0231	NOG	COG0231	2501	2003	J	Involved in peptide bond synthesis. Stimulates efficient translation and peptide-bond synthesis on native or reconstituted 70S ribosomes in vitro. Probably functions indirectly by altering the affinity of the ribosome for aminoacyl-tRNA, thus increasing their reactivity as acceptors for peptidyl transferase (By similarity)	10	2
COG0822	NOG	COG0822	2115	1694	C	sUF system Fes assembly protein, NifU family	10	3
COG0227	NOG	COG0227	1834	1695	J	50s ribosomal protein L28	10	0
COG0176	NOG	COG0176	2237	1640	G	Transaldolase is important for the balance of metabolites in the pentose-phosphate pathway (By similarity)	10	3
COG1192	NOG	COG1192	3898	1554	D	cobyrinic Acid a,c-diamide synthase	10	5
ENOG410XRQX	NOG	ENOG410XRQX	398	190	I	acyl-CoA dehydrogenase	10	3
COG0366	NOG	COG0366	5803	1458	G	alpha amylase, catalytic	10	0
ENOG410XNNW	NOG	ENOG410XNNW	763	571	S	Dehydrogenase	10	1
COG3119	NOG	COG3119	4844	799	P	Sulfatase	10	2
COG1143	NOG	COG1143	1648	1286	C	NDH-1 shuttles electrons from NADH, via FMN and iron- sulfur (Fe-S) centers, to quinones in the respiratory chain. The immediate electron acceptor for the enzyme in this species is believed to be ubiquinone. Couples the redox reaction to proton translocation (for every two electrons transferred, four hydrogen ions are translocated across the cytoplasmic membrane), and thus conserves the redox ene…	10	3
COG0198	NOG	COG0198	2381	1995	J	One of the proteins that surrounds the polypeptide exit tunnel on the outside of the subunit (By similarity)	10	1
COG3181	NOG	COG3181	3667	448	S	extra-cytoplasmic solute receptor family protein	10	1
COG0604	NOG	COG0604	7763	1343	C	alcohol dehydrogenase	10	4
COG0568	NOG	COG0568	3881	1700	K	Sigma factors are initiation factors that promote the attachment of RNA polymerase to specific initiation sites and are then released (By similarity)	10	2
COG0346	NOG	COG0346	5528	1598	E	glyoxalase bleomycin resistance protein dioxygenase	10	1
COG0195	NOG	COG0195	1878	1783	K	Transcription elongation factor NusA	10	0
COG0199	NOG	COG0199	2475	1970	J	Binds 16S rRNA, required for the assembly of 30S particles and may also be responsible for determining the conformation of the 16S rRNA at the A site (By similarity)	10	2
COG0852	NOG	COG0852	1420	1199	C	NDH-1 shuttles electrons from NADH, via FMN and iron- sulfur (Fe-S) centers, to quinones in the respiratory chain. The immediate electron acceptor for the enzyme in this species is believed to be ubiquinone. Couples the redox reaction to proton translocation (for every two electrons transferred, four hydrogen ions are translocated across the cytoplasmic membrane), and thus conserves the redox ene…	10	3
COG2072	NOG	COG2072	4463	734	P	Monooxygenase	10	3
COG3468	NOG	COG3468	613	209	MU	Outer membrane autotransporter	10	3
COG4638	NOG	COG4638	2401	658	P	rieske 2fe-2S domain-containing protein	10	4
COG1523	NOG	COG1523	1600	937	G	Glycogen debranching enzyme	9	0
COG0493	NOG	COG0493	3249	1556	E	metal cluster binding	9	3
COG4608	NOG	COG4608	3175	1195	E	(ABC) transporter	9	2
ENOG410XQFU	NOG	ENOG410XQFU	182	101	C	oxidoreductase	9	2
COG0008	NOG	COG0008	4412	2024	J	Catalyzes the attachment of glutamate to tRNA(Glu) in a two-step reaction glutamate is first activated by ATP to form Glu-AMP and then transferred to the acceptor end of tRNA(Glu) (By similarity)	9	2
ENOG410Y4NW	NOG	ENOG410Y4NW	8	8	M	Porin, Gram-negative type	9	0
COG0528	NOG	COG0528	1883	1797	F	UMP kinase activity	9	3
ENOG410XPCZ	NOG	ENOG410XPCZ	180	149	E	amino acid ABC transporter	9	0
COG0292	NOG	COG0292	1856	1784	J	Binds directly to 23S ribosomal RNA and is necessary for the in vitro assembly process of the 50S ribosomal subunit. It is not involved in the protein synthesizing functions of that subunit (By similarity)	9	2
COG1830	NOG	COG1830	623	455	G	Aldolase	9	2
COG1638	NOG	COG1638	2258	598	G	Trap dicarboxylate transporter, dctp subunit	9	0
COG2193	NOG	COG2193	957	658	P	Iron-storage protein	9	0
COG0518	NOG	COG0518	3209	1933	F	Catalyzes the synthesis of GMP from XMP (By similarity)	9	4
COG1232	NOG	COG1232	1010	763	H	protoporphyrinogen oxidase	9	3
COG0280	NOG	COG0280	2293	1406	C	phosphate acetyltransferase	9	1
COG1530	NOG	COG1530	1863	1360	J	ribonuclease	9	3
COG1089	NOG	COG1089	1021	760	M	GDP-mannose 4,6-dehydratase	9	6
COG0623	NOG	COG0623	1351	1052	I	Enoyl- acyl-carrier-protein reductase NADH	9	1
COG4625	NOG	COG4625	429	220	S	outer membrane autotransporter barrel	9	3
COG1004	NOG	COG1004	1936	1368	M	UDP-glucose 6-dehydrogenase	8	3
COG0437	NOG	COG0437	2224	762	C	4fe-4S ferredoxin iron-sulfur binding domain protein	8	2
COG1529	NOG	COG1529	2639	746	C	Aldehyde oxidase and xanthine dehydrogenase, molybdopterin binding	8	1
COG1522	NOG	COG1522	5372	1264	K	transcriptional regulator AsnC family	8	2
COG2225	NOG	COG2225	981	791	C	malate synthase	8	0
COG0544	NOG	COG0544	1807	1675	O	Involved in protein export. Acts as a chaperone by maintaining the newly synthesized protein in an open conformation	8	1
COG0423	NOG	COG0423	1122	955	J	Catalyzes the attachment of glycine to tRNA(Gly) (By similarity)	8	2
COG1260	NOG	COG1260	675	542	I	synthase	8	2
COG0491	NOG	COG0491	7522	1842	S	Beta-lactamase domain protein	8	4
COG4108	NOG	COG4108	1185	1158	J	Increases the formation of ribosomal termination complexes and stimulates activities of RF-1 and RF-2. It binds guanine nucleotides and has strong preference for UGA stop codons. It may interact directly with the ribosome. The stimulation of RF- 1 and RF-2 is significantly reduced by GTP and GDP, but not by GMP (By similarity)	8	4
COG0258	NOG	COG0258	3320	2009	L	Structure-specific nuclease with 5'-flap endonuclease and 5'-3' exonuclease activities involved in DNA replication and repair. During DNA replication, cleaves the 5'-overhanging flap structure that is generated by displacement synthesis when DNA polymerase encounters the 5'-end of a downstream Okazaki fragment. It enters the flap from the 5'-end and then tracks to cleave the flap base, leaving a …	8	3
COG4412	NOG	COG4412	231	180	S	m6 family metalloprotease domain protein	8	3
COG1278	NOG	COG1278	4636	1436	K	Cold shock protein	8	0
COG1075	NOG	COG1075	1260	633	S	Triacylglycerol Lipase	8	0
COG0753	NOG	COG0753	1758	934	P	Catalase	8	3
COG2030	NOG	COG2030	3104	1087	I	maoc domain protein dehydratase	8	4
COG0466	NOG	COG0466	2259	1532	O	ATP-dependent serine protease that mediates the selective degradation of mutant and abnormal proteins as well as certain short-lived regulatory proteins. Required for cellular homeostasis and for survival from DNA damage and developmental changes induced by stress. Degrades polypeptides processively to yield small peptide fragments that are 5 to 10 amino acids long. Binds to DNA in a double-stran…	8	3
COG0360	NOG	COG0360	1862	1802	J	Binds together with S18 to 16S ribosomal RNA (By similarity)	8	1
ENOG410ZCU8	NOG	ENOG410ZCU8	90	74	Z	Major vault protein	8	0
ENOG410Y0ZG	NOG	ENOG410Y0ZG	28	16	C	monooxygenase, subunit B	8	0
COG3243	NOG	COG3243	684	423	I	poly(r)-hydroxyalkanoic acid synthase, class	8	0
COG0519	NOG	COG0519	2050	1932	F	Catalyzes the synthesis of GMP from XMP (By similarity)	8	3
COG2825	NOG	COG2825	463	444	M	Molecular chaperone that interacts specifically with outer membrane proteins, thus maintaining the solubility of early folding intermediates during passage through the periplasm (By similarity)	8	2
COG5256	NOG	COG5256	1552	353	J	This protein promotes the GTP-dependent binding of aminoacyl-tRNA to the A-site of ribosomes during protein biosynthesis (By similarity)	8	1
COG0065	NOG	COG0065	1931	1539	E	Catalyzes the isomerization between 2-isopropylmalate and 3-isopropylmalate, via the formation of 2-isopropylmaleate (By similarity)	8	2
COG0638	NOG	COG0638	2303	464	O	The proteasome is a multicatalytic proteinase complex which is characterized by its ability to cleave peptides with Arg, Phe, Tyr, Leu, and Glu adjacent to the leaving group at neutral or slightly basic pH. The proteasome has an ATP-dependent proteolytic activity (By similarity)	8	2
COG0588	NOG	COG0588	1442	1054	G	Catalyzes the interconversion of 2-phosphoglycerate and 3-phosphoglycerate (By similarity)	8	2
COG0178	NOG	COG0178	2569	1690	L	The UvrABC repair system catalyzes the recognition and processing of DNA lesions. UvrA is an ATPase and a DNA-binding protein. A damage recognition complex composed of 2 UvrA and 2 UvrB subunits scans DNA for abnormalities. When the presence of a lesion has been verified by UvrB, the UvrA molecules dissociate (By similarity)	7	1
COG0444	NOG	COG0444	3924	1245	EP	(ABC) transporter	7	1
COG0013	NOG	COG0013	2315	2012	J	Catalyzes the attachment of alanine to tRNA(Ala) in a two-step reaction alanine is first activated by ATP to form Ala- AMP and then transferred to the acceptor end of tRNA(Ala). Also edits incorrectly charged Ser-tRNA(Ala) and Gly-tRNA(Ala) via its editing domain (By similarity)	7	2
COG0541	NOG	COG0541	2167	2002	U	Involved in targeting and insertion of nascent membrane proteins into the cytoplasmic membrane. Binds to the hydrophobic signal sequence of the ribosome-nascent chain (RNC) as it emerges from the ribosomes. The SRP-RNC complex is then targeted to the cytoplasmic membrane where it interacts with the SRP receptor FtsY	7	1
COG0396	NOG	COG0396	1448	1345	O	feS assembly ATPase SufC	7	1
COG3517	NOG	COG3517	448	259	S	type VI secretion protein, EvpB VC_A0108 family	7	1
ENOG410XS7A	NOG	ENOG410XS7A	287	132	S	Acyltransferase, ws dgat mgat	7	2
COG1850	NOG	COG1850	507	342	G	RuBisCO catalyzes two reactions the carboxylation of D- ribulose 1,5-bisphosphate, the primary event in carbon dioxide fixation, as well as the oxidative fragmentation of the pentose substrate	7	0
COG0488	NOG	COG0488	7328	1812	S	(ABC) transporter	7	2
COG2036	NOG	COG2036	4598	321	B	Core component of nucleosome. Nucleosomes wrap and compact DNA into chromatin, limiting DNA accessibility to the cellular machineries which require DNA as a template. Histones thereby play a central role in transcription regulation, DNA repair, DNA replication and chromosomal stability. DNA accessibility is regulated via a complex set of post-translational modifications of histones, also called h…	7	0
COG0527	NOG	COG0527	2906	1804	E	Aspartokinase	7	2
COG1825	NOG	COG1825	1399	1351	J	This is one of the proteins that binds to the 5S RNA in the ribosome where it forms part of the central protuberance (By similarity)	7	1
COG0764	NOG	COG0764	2327	1461	I	Involved in unsaturated fatty acids biosynthesis. Catalyzes the dehydration of short chain beta-hydroxyacyl-ACPs and long chain saturated and unsaturated beta-hydroxyacyl-ACPs (By similarity)	7	2
COG0066	NOG	COG0066	1902	1537	E	Catalyzes the isomerization between 2-isopropylmalate and 3-isopropylmalate, via the formation of 2-isopropylmaleate (By similarity)	7	2
COG0108	NOG	COG0108	1955	1599	H	Catalyzes the conversion of D-ribulose 5-phosphate to formate and 3,4-dihydroxy-2-butanone 4-phosphate (By similarity)	7	2
COG0104	NOG	COG0104	2157	1912	F	Plays an important role in the de novo pathway of purine nucleotide biosynthesis	7	2
COG0807	NOG	COG0807	2207	1518	H	Catalyzes the conversion of D-ribulose 5-phosphate to formate and 3,4-dihydroxy-2-butanone 4-phosphate (By similarity)	7	2
COG1596	NOG	COG1596	1415	708	M	polysaccharide transmembrane transporter activity	7	2
ENOG410XNX2	NOG	ENOG410XNX2	230	127	S	tonB-dependent receptor plug	7	4
COG0607	NOG	COG0607	5436	1673	P	Rhodanese domain protein	7	3
COG0592	NOG	COG0592	2257	2010	L	DNA polymerase processivity factor activity	7	3
COG1350	NOG	COG1350	370	341	E	The beta subunit is responsible for the synthesis of L- tryptophan from indole and L-serine (By similarity)	7	1
COG5040	NOG	COG5040	1095	236	T	Tyrosine 3-monooxygenase tryptophan 5-monooxygenase activation protein	7	0
COG0749	NOG	COG0749	2180	1836	L	DNA polymerase	7	3
COG0667	NOG	COG0667	6682	1478	C	Aldo keto reductase	7	4
COG2070	NOG	COG2070	2546	1243	S	2-Nitropropane dioxygenase	7	2
COG1866	NOG	COG1866	973	866	C	Phosphoenolpyruvate Carboxylase	7	0
COG0840	NOG	COG0840	9631	906	S	Methyl-accepting chemotaxis	7	1
COG3396	NOG	COG3396	672	292	Q	Phenylacetate-CoA oxygenase, subunit	7	0
COG1952	NOG	COG1952	599	584	U	One of the proteins required for the normal export of preproteins out of the cell cytoplasm. It is a molecular chaperone that binds to a subset of precursor proteins, maintaining them in a translocation-competent state. It also specifically binds to its receptor SecA (By similarity)	7	1
COG3157	NOG	COG3157	575	268	S	type VI secretion system effector, hcp1 family	6	0
COG0449	NOG	COG0449	2370	1905	M	Catalyzes the first step in hexosamine metabolism, converting fructose-6P into glucosamine-6P using glutamine as a nitrogen source (By similarity)	6	1
ENOG410Y7AZ	NOG	ENOG410Y7AZ	54	39	P	tonB-dependent Receptor	6	1
COG2873	NOG	COG2873	1643	1175	E	o-acetylhomoserine	6	0
ENOG410Y3UE	NOG	ENOG410Y3UE	83	41	S	amidohydrolase 2	6	2
COG2303	NOG	COG2303	4335	945	E	oxidoreductase	6	2
ENOG410XNTS	NOG	ENOG410XNTS	687	453	I	acyl-CoA dehydrogenase	6	1
COG0644	NOG	COG0644	2334	1203	C	geranylgeranyl reductase	6	1
COG1788	NOG	COG1788	1368	844	I	Key enzyme for ketone body catabolism. Transfers the CoA moiety from succinate to acetoacetate. Formation of the enzyme-CoA intermediate proceeds via an unstable anhydride species formed between the carboxylate groups of the enzyme and substrate (By similarity)	6	2
COG2895	NOG	COG2895	863	742	P	may be the GTPase, regulating ATP sulfurylase activity (By similarity)	6	1
ENOG410XRCK	NOG	ENOG410XRCK	97	42	I	acyl-CoA dehydrogenase	6	2
COG0015	NOG	COG0015	2362	1914	F	adenylosuccinate lyase	6	2
COG0326	NOG	COG0326	2241	1308	O	Molecular chaperone. Has ATPase activity (By similarity)	6	0
COG0255	NOG	COG0255	1886	1712	J	50s ribosomal protein l29	6	2
COG1472	NOG	COG1472	4638	1379	G	hydrolase family 3	6	1
COG2884	NOG	COG2884	1241	1189	D	Cell division ATP-binding protein ftsE	6	2
COG0138	NOG	COG0138	2006	1790	F	bifunctional purine biosynthesis protein PURH	6	2
COG1109	NOG	COG1109	4829	1997	G	Catalyzes the conversion of glucosamine-6-phosphate to glucosamine-1-phosphate (By similarity)	6	1
ENOG410XNWR	NOG	ENOG410XNWR	376	182	E	ABC transporter substrate-binding protein	6	0
COG1982	NOG	COG1982	1156	733	E	decarboxylase	6	2
COG0766	NOG	COG0766	2073	1623	M	Cell wall formation. Adds enolpyruvyl to UDP-N- acetylglucosamine (By similarity)	6	1
COG0145	NOG	COG0145	1385	763	EQ	5-oxoprolinase	6	0
COG1506	NOG	COG1506	3451	991	E	peptidase s9 prolyl oligopeptidase active site domain protein	6	2
COG0476	NOG	COG0476	4244	1623	H	small protein activating enzyme activity	6	2
ENOG410Y5H9	NOG	ENOG410Y5H9	42	36	S	P-aminobenzoate N-oxygenase AurF	6	1
COG1129	NOG	COG1129	3402	797	P	(ABC) transporter	6	1
COG3808	NOG	COG3808	902	672	C	pump that utilizes the energy of pyrophosphate hydrolysis as the driving force for	6	5
COG0505	NOG	COG0505	2114	1821	F	carbamoyl-phosphate synthetase glutamine chain	6	1
COG0504	NOG	COG0504	2223	1929	F	Catalyzes the ATP-dependent amination of UTP to CTP with either L-glutamine or ammonia as the source of nitrogen (By similarity)	6	2
COG0046	NOG	COG0046	1937	1829	F	phosphoribosylformylglycinamidine synthase	6	2
COG1923	NOG	COG1923	798	765	T	RNA chaperone that binds small regulatory RNA (sRNAs) and mRNAs to facilitate mRNA translational regulation in response to envelope stress, environmental stress and changes in metabolite concentrations. Also binds with high specificity to tRNAs (By similarity)	6	1
COG1882	NOG	COG1882	1200	668	C	formate acetyltransferase	6	1
COG1592	NOG	COG1592	1135	592	C	Rubrerythrin	6	0
COG0211	NOG	COG0211	1947	1863	J	50S ribosomal protein l27	6	1
COG0355	NOG	COG0355	1714	1551	C	Produces ATP from ADP in the presence of a proton gradient across the membrane (By similarity)	6	2
COG0625	NOG	COG0625	6565	894	O	glutathione Stransferase	6	1
COG1629	NOG	COG1629	4688	784	P	receptor	6	0
COG2141	NOG	COG2141	4211	920	C	Monooxygenase	6	2
COG3239	NOG	COG3239	1426	629	I	linoleoyl-CoA desaturase activity	6	2
COG1887	NOG	COG1887	695	336	M	CDP-glycerol poly(glycerophosphate) glycerophosphotransferase	5	1
COG0330	NOG	COG0330	5268	1802	O	Band 7 protein	5	1
COG0436	NOG	COG0436	8308	1931	E	aminotransferase	5	1
COG0154	NOG	COG0154	5796	1733	J	Allows the formation of correctly charged Gln-tRNA(Gln) through the transamidation of misacylated Glu-tRNA(Gln) in organisms which lack glutaminyl-tRNA synthetase. The reaction takes place in the presence of glutamine and ATP through an activated gamma-phospho-Glu-tRNA(Gln) (By similarity)	5	2
COG1091	NOG	COG1091	1624	1294	M	Dtdp-4-dehydrorhamnose reductase	5	2
COG2159	NOG	COG2159	1458	650	S	amidohydrolase 2	5	1
COG0442	NOG	COG0442	2423	2025	J	Catalyzes the attachment of proline to tRNA(Pro) in a two-step reaction proline is first activated by ATP to form Pro- AMP and then transferred to the acceptor end of tRNA(Pro). As ProRS can inadvertently accommodate and process non-cognate amino acids such as alanine and cysteine, to avoid such errors it has two additional distinct editing activities against alanine. One activity is designated a…	5	1
COG1894	NOG	COG1894	1905	1207	C	Nadh dehydrogenase	5	2
COG1017	NOG	COG1017	626	530	C	Is involved in NO detoxification in an aerobic process, termed nitric oxide dioxygenase (NOD) reaction that utilizes O(2) and NAD(P)H to convert NO to nitrate, which protects the bacterium from various noxious nitrogen compounds. Therefore, plays a central role in the inducible response to nitrosative stress (By similarity)	5	2
COG0782	NOG	COG0782	2645	1590	K	Necessary for efficient RNA polymerase transcription elongation past template-encoded arresting sites. The arresting sites in DNA have the property of trapping a certain fraction of elongating RNA polymerases that pass through, resulting in locked ternary complexes. Cleavage of the nascent transcript by cleavage factors such as GreA or GreB allows the resumption of elongation from the new 3'termi…	5	3
COG1262	NOG	COG1262	2146	957	S	Sulphatase-modifying factor protein	5	1
COG0649	NOG	COG0649	1476	1205	C	NDH-1 shuttles electrons from NADH, via FMN and iron- sulfur (Fe-S) centers, to quinones in the respiratory chain. The immediate electron acceptor for the enzyme in this species is believed to be ubiquinone. Couples the redox reaction to proton translocation (for every two electrons transferred, four hydrogen ions are translocated across the cytoplasmic membrane), and thus conserves the redox ene…	5	0
COG1033	NOG	COG1033	798	530	S	RND superfamily	5	2
COG2863	NOG	COG2863	993	387	C	electron transport chain	5	2
COG0828	NOG	COG0828	1240	1124	J	30S ribosomal protein S21	5	1
COG0078	NOG	COG0078	2149	1735	E	ornithine carbamoyltransferase	5	2
ENOG410Y96T	NOG	ENOG410Y96T	2	2	P	TonB-dependent Receptor Plug Domain	5	1
ENOG410XPH7	NOG	ENOG410XPH7	174	106	S	metallo-protease	5	1
COG0712	NOG	COG0712	1804	1688	C	F(1)F(0) ATP synthase produces ATP from ADP in the presence of a proton or sodium gradient. F-type ATPases consist of two structural domains, F(1) containing the extramembraneous catalytic core and F(0) containing the membrane proton channel, linked together by a central stalk and a peripheral stalk. During catalysis, ATP synthesis in the catalytic domain of F(1) is coupled via a rotary mechanism…	5	0
COG1716	NOG	COG1716	1303	528	T	fha domain-containing protein	5	1
COG1018	NOG	COG1018	3812	1041	C	Is involved in NO detoxification in an aerobic process, termed nitric oxide dioxygenase (NOD) reaction that utilizes O(2) and NAD(P)H to convert NO to nitrate, which protects the bacterium from various noxious nitrogen compounds. Therefore, plays a central role in the inducible response to nitrosative stress (By similarity)	5	2
COG2846	NOG	COG2846	299	280	D	Di-iron-containing protein involved in the repair of iron-sulfur clusters damaged by oxidative and nitrosative stress conditions (By similarity)	5	0
COG0760	NOG	COG0760	3781	1553	O	peptidyl-prolyl cis-trans isomerase	5	0
COG0361	NOG	COG0361	2294	2000	J	however, it seems to stimulate more or less all the activities of the other two initiation factors, IF-2 and IF-3 (By similarity)	5	1
ENOG411019X	NOG	ENOG411019X	49	44	I	Enoyl-CoA hydratase	5	2
COG2057	NOG	COG2057	1354	841	I	Key enzyme for ketone body catabolism. Transfers the CoA moiety from succinate to acetoacetate. Formation of the enzyme-CoA intermediate proceeds via an unstable anhydride species formed between the carboxylate groups of the enzyme and substrate (By similarity)	5	1
ENOG410XQKG	NOG	ENOG410XQKG	66	57	I	Acetyl-CoA acetyltransferase	5	0
ENOG410XPN4	NOG	ENOG410XPN4	94	58	S	solute-binding protein	5	0
COG1838	NOG	COG1838	1204	994	C	fumarate	5	1
COG0473	NOG	COG0473	3232	1698	E	3-isopropylmalate dehydrogenase activity	5	1
COG0113	NOG	COG0113	1634	1550	H	delta-aminolevulinic acid dehydratase	5	1
COG0500	NOG	COG0500	11350	1891	Q	Methyltransferase	5	1
COG5184	NOG	COG5184	3136	412	DZ	regulator of chromosome condensation	5	0
COG1225	NOG	COG1225	2522	1457	O	alkyl hydroperoxide reductase Thiol specific antioxidant Mal allergen	5	1
COG0711	NOG	COG0711	1810	1476	C	F(1)F(0) ATP synthase produces ATP from ADP in the presence of a proton or sodium gradient. F-type ATPases consist of two structural domains, F(1) containing the extramembraneous catalytic core and F(0) containing the membrane proton channel, linked together by a central stalk and a peripheral stalk. During catalysis, ATP synthesis in the catalytic domain of F(1) is coupled via a rotary mechanism…	5	0
COG0489	NOG	COG0489	4121	1895	D	ATP-binding protein	5	1
COG2221	NOG	COG2221	430	230	C	sulfite reductase	5	1
COG0058	NOG	COG0058	1981	1348	G	Phosphorylase is an important allosteric enzyme in carbohydrate metabolism. Enzymes from different sources differ in their regulatory mechanisms and in their natural substrates. However, all known phosphorylases share catalytic and structural properties (By similarity)	5	0
COG1804	NOG	COG1804	3774	839	C	l-carnitine dehydratase bile acid-inducible protein F	5	1
COG0260	NOG	COG0260	2178	1312	E	Presumably involved in the processing and regular turnover of intracellular proteins. Catalyzes the removal of unsubstituted N-terminal amino acids from various peptides (By similarity)	5	2
COG0689	NOG	COG0689	1795	1335	J	Phosphorolytic exoribonuclease that removes nucleotide residues following the -CCA terminus of tRNA and adds nucleotides to the ends of RNA molecules by using nucleoside diphosphates as substrates (By similarity)	5	1
COG3497	NOG	COG3497	512	335	S	tail sheath protein	5	0
COG2171	NOG	COG2171	1203	1153	E	Catalyzes the conversion of the cyclic tetrahydrodipicolinate (THDP) into the acyclic N-succinyl-L-2- amino-6-oxopimelate using succinyl-CoA (By similarity)	5	2
COG1213	NOG	COG1213	314	272	M	nucleotidyl transferase	5	2
ENOG410ZJ2F	NOG	ENOG410ZJ2F	3	3	K	HTH_ARSR	5	1
COG0214	NOG	COG0214	824	738	H	Involved in the production of pyridoxal phosphate, probably by incorporating ammonia into the pyridine ring (By similarity)	5	0
COG3670	NOG	COG3670	1051	354	Q	dioxygenase	5	3
COG0146	NOG	COG0146	949	625	EQ	5-oxoprolinase	5	0
COG1494	NOG	COG1494	751	687	G	Fructose-1,6-bisphosphatase	5	1
COG2067	NOG	COG2067	801	534	I	lipid transport	5	2
COG1372	NOG	COG1372	403	252	L	Provides the precursors necessary for DNA synthesis. Catalyzes the biosynthesis of deoxyribonucleotides from the corresponding ribonucleotides (By similarity)	5	2
COG1951	NOG	COG1951	1198	995	C	fumarate	5	1
ENOG410XPD5	NOG	ENOG410XPD5	171	137	G	Periplasmic binding proteins and sugar binding domain of LacI family	5	0
ENOG410XPRW	NOG	ENOG410XPRW	261	204	I	sterol carrier protein	5	0
ENOG410YCVW	NOG	ENOG410YCVW	56	55	I	short chain dehydrogenase	4	2
COG0723	NOG	COG0723	1660	1159	C	Component of the ubiquinol-cytochrome c reductase complex (complex III or cytochrome b-c1 complex), which is a respiratory chain that generates an electrochemical potential coupled to ATP synthesis (By similarity)	4	1
COG0447	NOG	COG0447	689	640	H	Naphthoate synthase	4	2
COG0204	NOG	COG0204	6036	1881	I	Acyltransferase	4	2
COG1554	NOG	COG1554	735	532	G	hydrolase family 65	4	1
COG0024	NOG	COG0024	3645	2016	J	Removes the N-terminal methionine from nascent proteins (By similarity)	4	1
COG2013	NOG	COG2013	881	589	S	conserved protein	4	2
COG3842	NOG	COG3842	4464	1358	E	Part of the ABC transporter complex PotABCD involved in spermidine putrescine import. Responsible for energy coupling to the transport system (By similarity)	4	0
ENOG4111IW1	NOG	ENOG4111IW1	84	83	S	Superoxide dismutase	4	0
COG2267	NOG	COG2267	2113	1159	I	alpha beta hydrolase fold	4	0
ENOG41121UH	NOG	ENOG41121UH	73	62	K	transcriptional regulator ArsR family	4	0
COG0160	NOG	COG0160	2449	1054	E	transaminase activity	4	2
COG0308	NOG	COG0308	4002	1304	E	aminopeptidase	4	2
COG0233	NOG	COG0233	1902	1821	J	Responsible for the release of ribosomes from messenger RNA at the termination of protein biosynthesis. May increase the efficiency of translation by recycling ribosomes from one round of translation to another (By similarity)	4	1
COG0784	NOG	COG0784	6835	1342	T	response regulator	4	0
COG0166	NOG	COG0166	2216	1918	G	glucose-6-phosphate isomerase activity	4	2
COG3516	NOG	COG3516	392	263	S	Type VI secretion protein, VC_A0107 family	4	0
COG1002	NOG	COG1002	939	571	V	Type II restriction enzyme, methylase	4	1
COG0438	NOG	COG0438	13206	1905	M	Glycosyl transferase (Group 1	4	2
COG0175	NOG	COG0175	2498	1313	P	Reduction of activated sulfate into sulfite (By similarity)	4	0
COG0225	NOG	COG0225	2537	1660	O	Has an important function as a repair enzyme for proteins that have been inactivated by oxidation. Catalyzes the reversible oxidation-reduction of methionine sulfoxide in proteins to methionine (By similarity)	4	1
COG1077	NOG	COG1077	1830	1322	D	Rod shape-determining protein, MreB	4	1
COG3464	NOG	COG3464	2113	443	L	transposase	4	2
COG1190	NOG	COG1190	2001	1697	J	lysyl-trna synthetase	4	2
COG1209	NOG	COG1209	1543	1248	M	Catalyzes the formation of dTDP-glucose, from dTTP and glucose 1-phosphate, as well as its pyrophosphorolysis (By similarity)	4	2
COG1100	NOG	COG1100	10529	520	S	GTP-binding Protein	4	0
COG4969	NOG	COG4969	391	308	U	Fimbrial protein	4	0
ENOG410XQH4	NOG	ENOG410XQH4	278	155	E	extracellular ligand-binding receptor	4	1
COG3268	NOG	COG3268	576	418	S	saccharopine dehydrogenase	4	1
COG0717	NOG	COG0717	1215	1072	F	Deoxycytidine triphosphate deaminase	4	1
COG0404	NOG	COG0404	2407	1354	E	The glycine cleavage system catalyzes the degradation of glycine (By similarity)	4	1
ENOG410XNMH	NOG	ENOG410XNMH	36429	1663	T	Histidine kinase	4	0
COG0060	NOG	COG0060	2427	2013	J	amino acids such as valine, to avoid such errors it has two additional distinct tRNA(Ile)-dependent editing activities. One activity is designated as 'pretransfer' editing and involves the hydrolysis of activated Val-AMP. The other activity is designated 'posttransfer' editing and involves deacylation of mischarged Val-tRNA(Ile) (By similarity)	4	1
COG1042	NOG	COG1042	1244	735	C	CoA-binding domain protein	4	1
COG1088	NOG	COG1088	1942	1433	M	dTDP-glucose 4-6-dehydratase	4	1
COG2931	NOG	COG2931	1708	520	Q	Hemolysin-type calcium-binding	4	1
COG3409	NOG	COG3409	746	397	M	Peptidoglycan-binding domain 1 protein	4	1
COG1136	NOG	COG1136	8240	1774	V	(ABC) transporter	4	1
COG5531	NOG	COG5531	809	295	B	SWI SNF related, matrix associated, actin dependent regulator of chromatin, subfamily d, member	4	2
COG2182	NOG	COG2182	617	462	G	extracellular solute-binding protein, family 1	4	0
ENOG4111FS4	NOG	ENOG4111FS4	31	30	S	Peptidoglycan-binding domain 1 protein	4	0
COG1835	NOG	COG1835	1871	885	I	Acyltransferase	4	2
COG0694	NOG	COG0694	1504	1144	O	metallo-sulfur cluster assembly	4	1
COG0111	NOG	COG0111	4836	1758	E	Dehydrogenase	4	1
COG3485	NOG	COG3485	1214	435	Q	protocatechuate 3,4-dioxygenase	4	1
COG1734	NOG	COG1734	1323	905	T	Transcription factor that acts by binding directly to the RNA polymerase (RNAP). Required for negative regulation of rRNA expression and positive regulation of several amino acid biosynthesis promoters	4	1
COG0595	NOG	COG0595	1559	1154	S	Metallo-Beta-Lactamase	4	1
COG0596	NOG	COG0596	11662	1757	S	Alpha beta hydrolase	4	1
COG0593	NOG	COG0593	2322	1635	L	it binds specifically double-stranded DNA at a 9 bp consensus (dnaA box) 5'-TTATC CA A CA A-3'. DnaA binds to ATP and to acidic phospholipids (By similarity)	4	1
COG4320	NOG	COG4320	289	199	S	Uncharacterized protein conserved in bacteria (DUF2252)	4	1
COG2046	NOG	COG2046	729	558	P	Catalyzes the first intracellular reaction of sulfate assimilation, forming adenosine-5'-phosphosulfate (APS) from inorganic sulfate and ATP. Plays an important role in sulfate activation as a component of the biosynthesis pathway of sulfur- containing amino acids (By similarity)	4	0
ENOG4111IPA	NOG	ENOG4111IPA	23	21	S	Cytochrome P460	4	0
COG0114	NOG	COG0114	1421	1294	C	fumarate hydratase class II	4	1
COG0460	NOG	COG0460	2131	1706	E	homoserine dehydrogenase	4	1
COG0465	NOG	COG0465	4740	1895	O	Acts as a processive, ATP-dependent zinc metallopeptidase for both cytoplasmic and membrane proteins. Plays a role in the quality control of integral membrane proteins (By similarity)	4	1
COG0290	NOG	COG0290	1832	1725	J	IF-3 binds to the 30S ribosomal subunit and shifts the equilibrum between 70S ribosomes and their 50S and 30S subunits in favor of the free subunits, thus enhancing the availability of 30S subunits on which protein synthesis initiation begins (By similarity)	4	0
COG0268	NOG	COG0268	1461	1437	J	Binds directly to 16S ribosomal RNA (By similarity)	4	0
COG0126	NOG	COG0126	2267	2006	G	phosphoglycerate kinase	4	1
COG0512	NOG	COG0512	2260	1587	E	anthranilate synthase	4	1
COG3653	NOG	COG3653	567	323	Q	Deacylase	4	2
COG1239	NOG	COG1239	763	482	H	magnesium chelatase	4	1
COG2217	NOG	COG2217	5705	1878	P	p-type ATPase	4	1
COG1595	NOG	COG1595	7899	1315	K	RNA Polymerase	4	1
COG0283	NOG	COG0283	1633	1600	F	Cytidine monophosphate kinase	4	0
COG0210	NOG	COG0210	4343	1887	L	helicase	4	2
COG0216	NOG	COG0216	2153	1890	J	Peptide chain release factor 1 directs the termination of translation in response to the peptide chain termination codons UAG and UAA (By similarity)	4	1
COG0626	NOG	COG0626	3500	1477	E	cystathionine	4	0
COG1186	NOG	COG1186	2751	1829	J	Peptide chain release factor 2 directs the termination of translation in response to the peptide chain termination codons UGA and UAA (By similarity)	4	1
COG1732	NOG	COG1732	911	677	E	(ABC) transporter	4	1
COG1660	NOG	COG1660	1228	1199	S	Displays ATPase and GTPase activities (By similarity)	4	2
COG1666	NOG	COG1666	701	688	S	UPF0234 protein	4	0
COG0612	NOG	COG0612	4497	1599	O	peptidase'	4	2
COG2801	NOG	COG2801	23892	1264	L	Retrotransposon protein	4	1
COG2805	NOG	COG2805	1046	725	NU	twitching motility protein	4	1
COG0448	NOG	COG0448	1551	927	G	Catalyzes the synthesis of ADP-glucose, a sugar donor used in elongation reactions on alpha-glucans (By similarity)	3	1
ENOG410XR0A	NOG	ENOG410XR0A	636	155	S	capping protein (actin filament) gelsolin-like	3	0
COG0205	NOG	COG0205	2775	1479	G	phosphohexokinase	3	1
COG0012	NOG	COG0012	2316	2008	J	gtp-binding protein	3	0
COG3588	NOG	COG3588	796	446	G	fructose-bisphosphate aldolase	3	0
COG1090	NOG	COG1090	941	820	S	Epimerase	3	0
COG0152	NOG	COG0152	1993	1850	F	SAICAR synthetase	3	1
COG3525	NOG	COG3525	1479	578	G	ec 3.2.1.52	3	1
COG1674	NOG	COG1674	2543	1544	D	cell division protein FtsK	3	1
COG2920	NOG	COG2920	377	339	P	Part of a sulfur-relay system (By similarity)	3	1
ENOG4111UVM	NOG	ENOG4111UVM	18	18	S	Polyketide cyclase / dehydrase and lipid transport	3	1
COG0446	NOG	COG0446	5752	1651	S	pyridine nucleotide-disulfide oxidoreductase	3	1
COG0006	NOG	COG0006	4754	1995	E	peptidase M24	3	0
ENOG4111TQA	NOG	ENOG4111TQA	66	64	O	Binds to cpn60 in the presence of Mg-ATP and suppresses the ATPase activity of the latter (By similarity)	3	1
ENOG4111PPW	NOG	ENOG4111PPW	76	75	S	Protein of unknown function (DUF2853)	3	1
COG0161	NOG	COG0161	2398	1184	E	Catalyzes the transfer of the alpha-amino group from S- adenosyl-L-methionine (SAM) to 7-keto-8-aminopelargonic acid (KAPA) to form 7,8-diaminopelargonic acid (DAPA). It is the only animotransferase known to utilize SAM as an amino donor (By similarity)	3	0
COG0497	NOG	COG0497	1598	1559	L	May be involved in recombinational repair of damaged DNA (By similarity)	3	1
COG2896	NOG	COG2896	1630	1405	H	Catalyzes, together with MoaC, the conversion of 5'-GTP to cyclic pyranopterin monophosphate (cPMP or molybdopterin precursor Z) (By similarity)	3	1
COG4172	NOG	COG4172	619	439	S	(ABC) transporter	3	2
ENOG410XY6K	NOG	ENOG410XY6K	37	31	P	TRAP transporter, solute receptor (TAXI family	3	1
COG0021	NOG	COG0021	2241	1599	G	Transketolase	3	0
ENOG410YF49	NOG	ENOG410YF49	142	134	S	Methyltransferase	3	0
COG1974	NOG	COG1974	1935	1283	K	Represses a number of genes involved in the response to DNA damage (SOS response), including recA and lexA. In the presence of single-stranded DNA, RecA interacts with LexA causing an autocatalytic cleavage which disrupts the DNA-binding part of LexA, leading to derepression of the SOS regulon and eventually DNA repair (By similarity)	3	2
ENOG410XPBV	NOG	ENOG410XPBV	268	162	S	peptidase'	3	1
COG0550	NOG	COG0550	3498	2003	L	Releases the supercoiling and torsional tension of DNA, which is introduced during the DNA replication and transcription, by transiently cleaving and rejoining one strand of the DNA duplex. Introduces a single-strand break via transesterification at a target site in duplex DNA. The scissile phosphodiester is attacked by the catalytic tyrosine of the enzyme, resulting in the formation of a DNA-(5'…	3	0
ENOG410XP5U	NOG	ENOG410XP5U	5	4	S	Receptor family ligand binding region	3	0
COG0316	NOG	COG0316	2692	1270	S	Iron--sulfur cluster	3	1
COG0315	NOG	COG0315	1437	1384	H	Together with MoaA, is involved in the conversion of 5'- GTP to cyclic pyranopterin monophosphate (cPMP or molybdopterin precursor Z) (By similarity)	3	1
ENOG41127ID	NOG	ENOG41127ID	83	66	S	polyhydroxyalkanoate granule-associated protein	3	1
COG0071	NOG	COG0071	3286	1357	O	response to heat	3	0
COG0483	NOG	COG0483	3073	1578	G	inositol monophosphatase	3	1
COG1754	NOG	COG1754	642	623	L	Releases the supercoiling and torsional tension of DNA, which is introduced during the DNA replication and transcription, by transiently cleaving and rejoining one strand of the DNA duplex. Introduces a single-strand break via transesterification at a target site in duplex DNA. The scissile phosphodiester is attacked by the catalytic tyrosine of the enzyme, resulting in the formation of a DNA-(5'…	3	0
COG1977	NOG	COG1977	1074	830	H	Molybdopterin converting factor (Subunit 1)	3	1
COG5009	NOG	COG5009	1060	867	M	penicillin-binding protein 1A	3	2
COG0524	NOG	COG0524	6665	1747	G	pfkb domain protein	3	1
COG2329	NOG	COG2329	889	562	S	Antibiotic biosynthesis monooxygenase	3	1
ENOG410XPH1	NOG	ENOG410XPH1	460	232	U	clathrin heavy chain	3	0
COG4577	NOG	COG4577	930	254	E	Microcompartments protein	3	0
COG1329	NOG	COG1329	566	524	K	Transcriptional regulator (CarD family	3	1
COG0106	NOG	COG0106	1573	1513	E	phosphoribosylformimino-5-aminoimidazole carboxamide ribotide isomerase	3	1
COG1622	NOG	COG1622	1711	1048	C	Subunits I and II form the functional core of the enzyme complex. Electrons originating in cytochrome c are transferred via heme a and Cu(A) to the binuclear center formed by heme a3 and Cu(B) (By similarity)	3	0
COG2936	NOG	COG2936	758	434	S	X-Pro dipeptidyl-peptidase C-terminal non-catalytic domain	3	1
COG1216	NOG	COG1216	2070	891	M	Glycosyl transferase, family 2	3	2
COG0587	NOG	COG0587	2340	1668	L	DNA polymerase III (alpha subunit)	3	1
COG4057	NOG	COG4057	53	41	H	Methyl-coenzyme M reductase gamma subunit	3	0
COG1131	NOG	COG1131	15084	1893	V	(ABC) transporter	3	0
ENOG410XPNZ	NOG	ENOG410XPNZ	76	42	S	Short-chain dehydrogenase reductase Sdr	3	2
COG2113	NOG	COG2113	1107	562	E	Glycine betaine	3	0
COG2139	NOG	COG2139	654	350	J	(ribosomal) protein	3	0
COG3118	NOG	COG3118	694	664	O	Thioredoxin	3	1
COG2343	NOG	COG2343	558	357	S	conserved domain protein	3	1
COG0778	NOG	COG0778	5352	1734	C	nitroreductase	3	1
COG0773	NOG	COG0773	2185	1628	M	cell wall formation (By similarity)	3	2
COG0379	NOG	COG0379	1246	1210	H	Catalyzes the condensation of iminoaspartate with dihydroxyacetone phosphate to form quinolinate (By similarity)	3	1
COG0698	NOG	COG0698	1629	1157	G	Isomerase	3	0
COG1351	NOG	COG1351	619	594	F	Catalyzes the formation of dTMP and tetrahydrofolate from dUMP and methylenetetrahydrofolate (By similarity)	3	1
COG0054	NOG	COG0054	1755	1610	H	Catalyzes the formation of 6,7-dimethyl-8- ribityllumazine by condensation of 5-amino-6-(D- ribitylamino)uracil with 3,4-dihydroxy-2-butanone 4-phosphate. This is the penultimate step in the biosynthesis of riboflavin (By similarity)	3	1
COG0180	NOG	COG0180	2501	2022	J	tryptophanyltRNA synthetase	3	2
COG1220	NOG	COG1220	994	948	O	this subunit has chaperone activity. The binding of ATP and its subsequent hydrolysis by HslU are essential for unfolding of protein substrates subsequently hydrolyzed by HslV. HslU recognizes the N-terminal part of its protein substrates and unfolds these before they are guided to HslV for hydrolysis (By similarity)	3	1
COG1126	NOG	COG1126	4366	1312	E	ABC transporter, (ATP-binding protein)	3	1
COG1125	NOG	COG1125	880	666	E	(ABC) transporter	3	1
COG1123	NOG	COG1123	1554	713	S	(ABC) transporter	3	2
COG2197	NOG	COG2197	8211	1346	T	Two component transcriptional regulator, LuxR family	3	1
COG0863	NOG	COG0863	1575	811	L	DNA methylase n-4 n-6 domain protein	3	1
COG3278	NOG	COG3278	571	473	C	cytochrome C oxidase, cbb3-type, subunit i	3	0
ENOG411223C	NOG	ENOG411223C	61	61	S	NA	3	1
COG2353	NOG	COG2353	1287	725	S	Ycei family	3	1
COG4731	NOG	COG4731	453	312	S	signal peptide protein	3	1
COG0461	NOG	COG0461	2034	1902	F	orotate phosphoribosyltransferase activity	3	1
COG0462	NOG	COG0462	3053	2002	F	Phosphoribosyl pyrophosphate synthase	3	1
COG0128	NOG	COG0128	1869	1748	E	5-enolpyruvylshikimate-3-phosphate synthase	3	0
COG0511	NOG	COG0511	2521	1694	I	Acetyl-CoA carboxylase, biotin carboxyl carrier protein	3	1
COG1652	NOG	COG1652	821	618	S	domain protein	3	0
COG1156	NOG	COG1156	832	639	C	Produces ATP from ADP in the presence of a proton gradient across the membrane. The V-type beta chain is a regulatory subunit (By similarity)	3	0
COG1154	NOG	COG1154	1703	1452	H	Catalyzes the acyloin condensation reaction between C atoms 2 and 3 of pyruvate and glyceraldehyde 3-phosphate to yield 1-deoxy-D-xylulose-5-phosphate (DXP) (By similarity)	3	1
ENOG410YR2P	NOG	ENOG410YR2P	7	7	M	Porin Gram-negative type	3	1
COG0254	NOG	COG0254	1960	1670	J	50S ribosomal protein L3-1	3	0
COG0855	NOG	COG0855	1220	1112	P	Catalyzes the reversible transfer of the terminal phosphate of ATP to form a long-chain polyphosphate (polyP) (By similarity)	3	2
ENOG410XTHX	NOG	ENOG410XTHX	519	443	I	Enoyl-CoA hydratase	3	2
COG0663	NOG	COG0663	1673	1201	S	Transferase	3	1
COG2077	NOG	COG2077	796	733	O	Has antioxidant activity. Could remove peroxides or H(2)O(2) (By similarity)	3	1
ENOG41125YA	NOG	ENOG41125YA	67	41	S	UspA Domain-Containing Protein	3	0
COG2210	NOG	COG2210	371	294	S	pyridine nucleotide-disulfide oxidoreductase	3	1
ENOG410XNP1	NOG	ENOG410XNP1	347	244	I	Dehydrogenase	3	0
COG1816	NOG	COG1816	2035	909	F	adenosine deaminase	3	1
COG3221	NOG	COG3221	1066	640	P	phosphonate ABC transporter, periplasmic phosphonate-binding protein	3	2
ENOG410XRR7	NOG	ENOG410XRR7	302	132	O	Calreticulin	3	0
COG3166	NOG	COG3166	337	306	U	Fimbrial assembly family protein	3	1
COG0288	NOG	COG0288	2270	1347	P	carbonic anhydrase	3	0
COG2993	NOG	COG2993	555	473	C	cytochrome C oxidase	3	0
COG0217	NOG	COG0217	2006	1818	K	transcriptional regulatory protein	3	1
ENOG410XP64	NOG	ENOG410XP64	42	42	I	acyl-CoA dehydrogenase	3	2
COG1404	NOG	COG1404	7441	1358	O	peptidase (S8 and S53, subtilisin, kexin, sedolisin	3	1
COG0529	NOG	COG0529	1238	951	P	Catalyzes the synthesis of activated sulfate (By similarity)	3	1
COG0521	NOG	COG0521	1602	1363	H	molybdenum cofactor biosynthesis protein	3	0
COG0031	NOG	COG0031	4199	1801	E	cysteine biosynthetic process from serine	3	0
COG0036	NOG	COG0036	2237	1881	G	ribulose-phosphate 3-epimerase activity	3	1
COG1142	NOG	COG1142	725	390	C	4Fe-4S Ferredoxin iron-sulfur binding domain protein	3	0
ENOG4111PIQ	NOG	ENOG4111PIQ	103	68	S	YCE I like family protein	3	1
COG4930	NOG	COG4930	129	118	O	atp-dependent	3	1
ENOG410XRAT	NOG	ENOG410XRAT	111	70	S	Bacterial extracellular solute-binding proteins, family 5 Middle	3	1
ENOG410XPRS	NOG	ENOG410XPRS	125	93	S	Bacterial extracellular solute-binding proteins, family 5 Middle	3	0
ENOG410XQUV	NOG	ENOG410XQUV	232	170	S	Bacterial extracellular solute-binding proteins, family 5 Middle	3	0
ENOG410XQUJ	NOG	ENOG410XQUJ	48	42	S	NA	3	1
ENOG410ZNEX	NOG	ENOG410ZNEX	38	20	P	RND type efflux pump	2	0
COG1877	NOG	COG1877	1247	602	G	trehalose biosynthetic process	2	1
COG0722	NOG	COG0722	1391	810	E	Stereospecific condensation of phosphoenolpyruvate (PEP) and D-erythrose-4-phosphate (E4P) giving rise to 3-deoxy-D- arabino-heptulosonate-7-phosphate (DAHP) (By similarity)	2	0
COG1003	NOG	COG1003	1425	1315	E	The glycine cleavage system catalyzes the degradation of glycine. The P protein binds the alpha-amino group of glycine through its pyridoxal phosphate cofactor	2	1
COG0540	NOG	COG0540	1989	1857	F	aspartate transcarbamylase	2	0
COG0439	NOG	COG0439	3031	1660	I	acetyl-CoA carboxylase biotin carboxylase	2	0
COG0386	NOG	COG0386	2084	1120	O	glutathione peroxidase	2	1
COG0022	NOG	COG0022	2422	1238	C	Dehydrogenase, E1 component	2	1
COG3666	NOG	COG3666	1876	439	L	transposase	2	0
COG2721	NOG	COG2721	831	464	G	Dehydratase	2	0
COG2723	NOG	COG2723	3564	877	G	beta-glucosidase	2	1
ENOG410XR0H	NOG	ENOG410XR0H	7	4	S	NA	2	1
COG1524	NOG	COG1524	2280	879	S	type i phosphodiesterase nucleotide pyrophosphatase	2	1
ENOG410XP53	NOG	ENOG410XP53	131	81	S	Ragb susd domain-containing protein	2	1
ENOG410XP7R	NOG	ENOG410XP7R	249	84	S	Glycosyl hydrolase BNR repeat-containing protein	2	1
COG1799	NOG	COG1799	705	624	S	Cell division protein that is part of the divisome complex and is recruited early to the Z-ring. Probably stimulates Z-ring formation, perhaps through the cross-linking of FtsZ protofilaments. Its function overlaps with FtsA (By similarity)	2	1
ENOG410Y73Q	NOG	ENOG410Y73Q	59	54	S	Short chain dehydrogenase	2	1
COG1678	NOG	COG1678	852	824	K	UPF0301 protein	2	1
COG5272	NOG	COG5272	2822	245	O	ubiquitin	2	0
COG1383	NOG	COG1383	472	343	J	Ribosomal protein	2	0
COG0835	NOG	COG0835	2576	840	NT	chew protein	2	1
ENOG410YQXY	NOG	ENOG410YQXY	24	11	S	amidohydrolase	2	1
ENOG41122P5	NOG	ENOG41122P5	616	223	S	actin-depolymerizing factor	2	0
ENOG410XUSH	NOG	ENOG410XUSH	317	212	Q	phytanoyl-CoA dioxygenase	2	1
COG3383	NOG	COG3383	734	525	C	Formate dehydrogenase Alpha subunit	2	0
COG2157	NOG	COG2157	483	331	J	ribosomal protein	2	0
COG1949	NOG	COG1949	807	771	A	3'-to-5' exoribonuclease specific for small oligoribonucleotides (By similarity)	2	0
COG2128	NOG	COG2128	1917	769	S	Antioxidant protein with alkyl hydroperoxidase activity. Required for the reduction of the AhpC active site cysteine residues and for the regeneration of the AhpC enzyme activity (By similarity)	2	1
ENOG411241K	NOG	ENOG411241K	107	105	J	50S ribosomal protein L3-2	2	1
COG1890	NOG	COG1890	542	350	J	Ribosomal protein	2	0
COG2304	NOG	COG2304	2798	950	S	von Willebrand factor, type A	2	1
COG2308	NOG	COG2308	700	472	S	conserved protein	2	1
COG3200	NOG	COG3200	666	528	E	phospho-2-dehydro-3-deoxyheptonate aldolase	2	1
COG2265	NOG	COG2265	2868	1785	J	catalyzes the formation of 5-methyl-uridine at position	2	1
ENOG410XRTE	NOG	ENOG410XRTE	60	46	S	NA	2	0
COG4647	NOG	COG4647	35	31	Q	acetone carboxylase, gamma subunit	2	0
ENOG410XPX2	NOG	ENOG410XPX2	209	206	E	Diaminopimelate dehydrogenase	2	1
COG1841	NOG	COG1841	1955	1517	J	ribosomal large subunit biogenesis	2	0
ENOG4111ZU1	NOG	ENOG4111ZU1	44	41	K	Transcriptional regulator	2	2
COG0739	NOG	COG0739	5373	1427	M	peptidase'	2	0
COG0302	NOG	COG0302	1713	1451	H	GTP cyclohydrolase i	2	1
COG0235	NOG	COG0235	3074	1406	G	Class II aldolase adducin	2	1
COG0014	NOG	COG0014	1704	1556	E	Catalyzes the NADPH dependent reduction of L-gamma- glutamyl 5-phosphate into L-glutamate 5-semialdehyde and phosphate. The product spontaneously undergoes cyclization to form 1-pyrroline-5-carboxylate (By similarity)	2	1
COG0547	NOG	COG0547	1919	1514	E	Anthranilate phosphoribosyltransferase	2	1
COG0545	NOG	COG0545	4083	1121	O	Peptidyl-prolyl cis-trans isomerase	2	1
COG1545	NOG	COG1545	659	263	S	Nucleic-acid-binding protein containing a Zn-ribbon	2	1
COG1304	NOG	COG1304	2453	1267	C	Catalyzes the 1,3-allylic rearrangement of the homoallylic substrate isopentenyl (IPP) to its allylic isomer, dimethylallyl diphosphate (DMAPP) (By similarity)	2	0
COG1064	NOG	COG1064	2827	954	C	alcohol dehydrogenase	2	0
ENOG410Y5G6	NOG	ENOG410Y5G6	19	7	S	nhl repeat containing protein	2	1
COG1164	NOG	COG1164	1300	782	E	Oligoendopeptidase f	2	0
COG0381	NOG	COG0381	1535	1062	M	UDP-N-acetylglucosamine 2-epimerase	2	1
ENOG4112D1W	NOG	ENOG4112D1W	47	35	S	tyrosinase	2	0
ENOG410ZY0B	NOG	ENOG410ZY0B	8	8	K	HTH_ARSR	2	1
ENOG4110051	NOG	ENOG4110051	7	6	P	tonB-dependent Receptor	2	0
COG4105	NOG	COG4105	720	702	M	Part of the outer membrane protein assembly complex, which is involved in assembly and insertion of beta-barrel proteins into the outer membrane	2	1
ENOG410YB5G	NOG	ENOG410YB5G	10	9	S	short chain dehydrogenase	2	1
ENOG4111GWS	NOG	ENOG4111GWS	58	53	S	luciferase	2	1
ENOG4111XHE	NOG	ENOG4111XHE	82	80	K	asnc family transcriptional regulator	2	0
COG3320	NOG	COG3320	853	356	Q	domain protein	2	1
COG3853	NOG	COG3853	408	361	P	Toxic anion resistance	2	1
ENOG410XQNY	NOG	ENOG410XQNY	57	45	G	extracellular solute-binding protein family 1	2	1
ENOG410XPKJ	NOG	ENOG410XPKJ	99	99	S	gliding motility-associated protein GldL	2	0
COG4775	NOG	COG4775	1526	1259	M	Gram-negative-bacterium-type cell outer membrane assembly	2	0
COG1858	NOG	COG1858	961	510	P	cytochrome C peroxidase	2	0
COG0259	NOG	COG0259	1104	982	H	Catalyzes the oxidation of either pyridoxine 5'- phosphate (PNP) or pyridoxamine 5'-phosphate (PMP) into pyridoxal 5'-phosphate (PLP) (By similarity)	2	1
COG0157	NOG	COG0157	1608	1437	H	nicotinate-nucleotide diphosphorylase (carboxylating) activity	2	1
COG0553	NOG	COG0553	6954	1422	L	helicase	2	1
COG0556	NOG	COG0556	1750	1690	L	damaged site, the DNA wraps around one UvrB monomer. DNA wrap is dependent on ATP binding by UvrB and probably causes local melting of the DNA helix, facilitating insertion of UvrB beta-hairpin between the DNA strands. Then UvrB probes one DNA strand for the presence of a lesion. If a lesion is found the UvrA subunits dissociate and the UvrB-DNA preincision complex is formed. This complex is subs…	2	1
COG0793	NOG	COG0793	2596	1396	M	protease	2	0
COG0412	NOG	COG0412	2240	894	Q	dienelactone hydrolase	2	1
COG0415	NOG	COG0415	1921	1054	L	deoxyribo-dipyrimidine photolyase	2	0
ENOG410XR2Q	NOG	ENOG410XR2Q	27	25	I	acyl-Coa dehydrogenase	2	1
COG3618	NOG	COG3618	799	437	S	amidohydrolase 2	2	1
COG0073	NOG	COG0073	3982	2007	J	Is required not only for elongation of protein synthesis but also for the initiation of all mRNA translation through initiator tRNA(fMet) aminoacylation (By similarity)	2	1
COG0072	NOG	COG0072	2393	2015	J	phenylalanyl-tRNA synthetase (beta subunit)	2	1
COG0172	NOG	COG0172	2470	2020	J	Catalyzes the attachment of serine to tRNA(Ser). Is also able to aminoacylate tRNA(Sec) with serine, to form the misacylated tRNA L-seryl-tRNA(Sec), which will be further converted into selenocysteinyl-tRNA(Sec) (By similarity)	2	1
COG0481	NOG	COG0481	1994	1883	M	Required for accurate and efficient protein synthesis under certain stress conditions. May act as a fidelity factor of the translation reaction, by catalyzing a one-codon backward translocation of tRNAs on improperly translocated ribosomes. Back- translocation proceeds from a post-translocation (POST) complex to a pre-translocation (PRE) complex, thus giving elongation factor G a second chance to…	2	1
COG1471	NOG	COG1471	597	350	J	(ribosomal) protein	2	0
COG1473	NOG	COG1473	3784	1387	E	amidohydrolase	2	1
ENOG410XP56	NOG	ENOG410XP56	369	237	S	Aminoglycoside phosphotransferase	2	1
ENOG410XNQM	NOG	ENOG410XNQM	92	62	S	proprotein convertase, P	2	1
COG1197	NOG	COG1197	1676	1599	L	transcriptioN-repair coupling factor	2	1
COG5594	NOG	COG5594	967	210	S	transmembrane protein 63C	2	1
COG0018	NOG	COG0018	2389	2014	J	arginyL-tRNA synthetase	2	1
ENOG4111NS8	NOG	ENOG4111NS8	49	37	C	cytochrome C family protein	2	0
ENOG410YG90	NOG	ENOG410YG90	22	20	S	NA	2	0
ENOG4111WDS	NOG	ENOG4111WDS	7	7	K	Helix-turn-helix	2	0
ENOG4111U91	NOG	ENOG4111U91	15	6	S	Domain-Containing protein	2	0
ENOG4111WV9	NOG	ENOG4111WV9	57	57	S	CBS domain containing protein	2	1
ENOG410XNNI	NOG	ENOG410XNNI	270	101	S	aspic unbv domain protein	2	1
ENOG4111IRX	NOG	ENOG4111IRX	73	69	S	Domain of unknown function (DUF385)	2	1
ENOG410YH81	NOG	ENOG410YH81	29	25	S	diacylglycerol O-acyltransferase activity	2	1
ENOG4111U1A	NOG	ENOG4111U1A	75	69	S	pyridoxamine 5'-phosphate oxidase-related, FMN-binding	2	1
COG0240	NOG	COG0240	2187	1808	C	glycerol-3-phosphate dehydrogenase	2	1
COG0403	NOG	COG0403	1405	1316	E	The glycine cleavage system catalyzes the degradation of glycine. The P protein binds the alpha-amino group of glycine through its pyridoxal phosphate cofactor	2	1
COG0560	NOG	COG0560	2380	1378	E	phosphoserine phosphatase activity	2	0
COG4575	NOG	COG4575	304	170	S	Conserved Protein	2	0
COG0769	NOG	COG0769	2458	1651	M	Catalyzes the addition of meso-diaminopimelic acid to the nucleotide precursor UDP-N-acetylmuramoyl-L-alanyl-D-glutamate (UMAG) in the biosynthesis of bacterial cell-wall peptidoglycan (By similarity)	2	0
COG0768	NOG	COG0768	4238	1626	M	penicillin-binding protein	2	1
ENOG410XNVP	NOG	ENOG410XNVP	185	100	S	tonB-dependent Receptor	2	0
COG1364	NOG	COG1364	1207	1149	E	Catalyzes two activities which are involved in the cyclic version of arginine biosynthesis the synthesis of N- acetylglutamate from glutamate and acetyl-CoA as the acetyl donor, and of ornithine by transacetylation between N(2)-acetylornithine and glutamate (By similarity)	2	0
COG0664	NOG	COG0664	6311	1643	T	transcriptional regulator, crp fnr family	2	0
COG0064	NOG	COG0064	1685	1594	J	Allows the formation of correctly charged Asn-tRNA(Asn) or Gln-tRNA(Gln) through the transamidation of misacylated Asp- tRNA(Asn) or Glu-tRNA(Gln) in organisms which lack either or both of asparaginyl-tRNA or glutaminyl-tRNA synthetases. The reaction takes place in the presence of glutamine and ATP through an activated phospho-Asp-tRNA(Asn) or phospho-Glu-tRNA(Gln) (By similarity)	2	1
COG1593	NOG	COG1593	2496	710	G	trap dicarboxylate transporter dctm subunit	2	1
COG1047	NOG	COG1047	1357	857	O	peptidylprolyl cistrans isomerase	2	0
COG1448	NOG	COG1448	1414	717	E	aminotransferase	2	0
COG4582	NOG	COG4582	260	257	S	Cell division factor that enhances FtsZ-ring assembly. Directly interacts with FtsZ and promotes bundling of FtsZ protofilaments, with a reduction in FtsZ GTPase activity (By similarity)	2	1
ENOG410XP2F	NOG	ENOG410XP2F	194	98	P	tonB-dependent Receptor	2	0
COG1210	NOG	COG1210	1566	1225	M	utp--glucose-1-phosphate uridylyltransferase	2	1
COG4054	NOG	COG4054	53	41	H	methyl-coenzyme M reductase, beta subunit	2	0
COG0582	NOG	COG0582	6882	1552	L	Integrase	2	0
ENOG410XVP9	NOG	ENOG410XVP9	117	116	H	uroporphyrinogeN-iii synthase	2	1
COG1695	NOG	COG1695	2735	1015	K	Transcriptional regulator	2	0
COG2987	NOG	COG2987	757	692	E	Urocanate hydratase	2	1
COG0804	NOG	COG0804	710	613	E	Urea amidohydrolase subunit alpha	2	0
COG4870	NOG	COG4870	3530	321	O	cathepsin	2	0
COG4972	NOG	COG4972	446	424	NU	type IV pilus assembly protein pilm	2	0
COG4974	NOG	COG4974	2493	1376	L	Site-specific tyrosine recombinase, which acts by catalyzing the cutting and rejoining of the recombining DNA molecules. The XerC-XerD complex is essential to convert dimers of the bacterial chromosome into monomers to permit their segregation at cell division. It also contributes to the segregational stability of plasmids (By similarity)	2	1
COG0514	NOG	COG0514	3359	1432	L	atp-dependent dna helicase	2	0
COG0047	NOG	COG0047	1887	1827	F	phosphoribosylformylglycinamidine synthase	2	1
COG2051	NOG	COG2051	517	340	J	40s ribosomal protein S27	2	0
COG2335	NOG	COG2335	1116	541	M	Beta-Ig-H3 fasciclin	2	1
COG3279	NOG	COG3279	2969	979	T	Regulator	2	0
ENOG410XQBJ	NOG	ENOG410XQBJ	68	50	M	domain protein	2	0
COG0472	NOG	COG0472	3260	1920	M	phospho-N-acetylmuramoyl-pentapeptide-transferase activity	2	1
ENOG410XP3U	NOG	ENOG410XP3U	352	270	S	Protein of unknown function (DUF1446)	2	1
ENOG4111PNQ	NOG	ENOG4111PNQ	47	39	S	NA	2	1
COG0378	NOG	COG0378	1366	988	KO	Facilitates the functional incorporation of the urease nickel metallocenter. This process requires GTP hydrolysis, probably effectuated by UreG (By similarity)	2	0
ENOG410XNW0	NOG	ENOG410XNW0	678	229	U	transmembrane transport	2	0
COG0696	NOG	COG0696	1156	1071	G	Catalyzes the interconversion of 2-phosphoglycerate and 3-phosphoglycerate (By similarity)	2	0
COG0115	NOG	COG0115	4325	1827	E	brancheD-chain amino acid aminotransferase	2	0
ENOG410YUTK	NOG	ENOG410YUTK	18	13	S	Transferrin binding protein-like solute binding protein	2	1
COG0181	NOG	COG0181	1682	1576	H	Tetrapolymerization of the monopyrrole PBG into the hydroxymethylbilane pre-uroporphyrinogen in several discrete steps (By similarity)	2	1
ENOG410Y8AE	NOG	ENOG410Y8AE	13	13	S	PINc	2	1
COG2902	NOG	COG2902	637	539	E	Dehydrogenase	2	0
COG0606	NOG	COG0606	1598	1342	O	Mg chelatase subunit ChlI	2	0
ENOG410Y6AR	NOG	ENOG410Y6AR	16	16	S	NA	2	1
COG4133	NOG	COG4133	501	476	O	once thought to export heme, this seems not to be the case, but its exact role is uncertain. Responsible for energy coupling to the transport system (By similarity)	2	1
ENOG41127MW	NOG	ENOG41127MW	134	120	S	sulfur oxidation protein SoxZ	2	1
ENOG4110CTU	NOG	ENOG4110CTU	19	13	C	methane monooxygenase ammonia monooxygenase subunit A	2	1
ENOG4111UDM	NOG	ENOG4111UDM	113	106	S	NADH flavin oxidoreductase, NADH oxidase	2	1
COG2165	NOG	COG2165	1298	582	U	General secretion pathway protein	2	1
ENOG410YH6U	NOG	ENOG410YH6U	37	36	S	NA	2	1
ENOG4111KDY	NOG	ENOG4111KDY	20	19	S	Short chain dehydrogenase	2	1
COG3360	NOG	COG3360	254	235	S	Pfam:DUF1458	2	0
ENOG4111MAR	NOG	ENOG4111MAR	6	6	S	Type 11 methyltransferase	2	1
ENOG4111NV5	NOG	ENOG4111NV5	1971	235	B	Core component of nucleosome. Nucleosomes wrap and compact DNA into chromatin, limiting DNA accessibility to the cellular machineries which require DNA as a template. Histones thereby play a central role in transcription regulation, DNA repair, DNA replication and chromosomal stability. DNA accessibility is regulated via a complex set of post-translational modifications of histones, also called h…	2	0
ENOG4111F7M	NOG	ENOG4111F7M	27	13	Q	acyl-CoA synthetase (EC 2.3.1.86)	2	1
ENOG4111VY0	NOG	ENOG4111VY0	4	4	S	Luciferase-like monooxygenase	2	1
COG0427	NOG	COG0427	1000	701	C	Acetyl-CoA hydrolase	2	0
COG4451	NOG	COG4451	316	162	C	RuBisCO catalyzes two reactions the carboxylation of D- ribulose 1,5-bisphosphate, the primary event in carbon dioxide fixation, as well as the oxidative fragmentation of the pentose substrate. Both reactions occur simultaneously and in competition at the same active site	2	0
COG0345	NOG	COG0345	2254	1762	E	pyrroline-5-carboxylate reductase activity	2	1
COG1023	NOG	COG1023	433	389	G	6-phosphogluconate dehydrogenase	2	0
COG0123	NOG	COG0123	3227	1122	BQ	Histone deacetylase	2	0
COG0687	NOG	COG0687	1917	998	E	polyamine binding	2	1
COG0515	NOG	COG0515	36005	1484	T	Serine Threonine protein kinase	2	1
ENOG4111WAI	NOG	ENOG4111WAI	27	26	S	NUDiX hydrolase	2	1
COG0631	NOG	COG0631	6407	1256	T	Phosphatase	2	1
COG1483	NOG	COG1483	144	124	S	ATPase (AAA superfamily)-like protein	2	1
COG1484	NOG	COG1484	2904	871	L	IstB domain protein ATP-binding protein	2	1
COG0637	NOG	COG0637	4044	1559	S	HAD-superfamily hydrolase subfamily IA variant 3	2	1
COG2826	NOG	COG2826	1734	395	L	transposase	2	0
COG2759	NOG	COG2759	1245	1048	F	formyltetrahydrofolate synthetase	2	0
ENOG410ZIBV	NOG	ENOG410ZIBV	49	41	S	NA	2	0
ENOG4111J2C	NOG	ENOG4111J2C	20	20	S	activator of Hsp90 ATPase 1 family protein	2	1
COG2227	NOG	COG2227	1252	985	H	Non-specific O-methyltransferase that catalyzes the 2 O- methylation steps in the ubiquinone biosynthetic pathway (By similarity)	2	1
ENOG410YATH	NOG	ENOG410YATH	93	19	S	seed storage protein	2	0
COG3954	NOG	COG3954	281	271	C	phosphoribulokinase (EC 2.7.1.19)	2	0
COG2175	NOG	COG2175	1618	497	Q	dioxygenase	2	0
ENOG410ZWT2	NOG	ENOG410ZWT2	13	13	S	NA	2	1
ENOG410XZ0T	NOG	ENOG410XZ0T	20	18	S	NA	2	0
COG3253	NOG	COG3253	314	304	S	chlorite dismutase	2	1
ENOG410XPUJ	NOG	ENOG410XPUJ	165	154	S	Vwa containing coxe family protein	2	1
ENOG411209K	NOG	ENOG411209K	40	39	C	Ferredoxin	2	0
COG0002	NOG	COG0002	1641	1500	E	N-acetylglutamate semialdehyde dehydrogenase	2	1
ENOG410XNZ4	NOG	ENOG410XNZ4	76	66	I	Enoyl-CoA hydratase	2	0
COG0289	NOG	COG0289	1688	1600	E	Catalyzes the conversion of 4-hydroxy- tetrahydrodipicolinate (HTPA) to tetrahydrodipicolinate (By similarity)	2	0
COG0286	NOG	COG0286	2179	1104	V	type I restriction-modification system	2	0
ENOG410XVZZ	NOG	ENOG410XVZZ	5	5	S	Protein of unknown function (DUF3717)	2	1
COG0131	NOG	COG0131	1553	1509	E	imidazoleglycerolphosphate dehydratase	2	1
ENOG410XNQF	NOG	ENOG410XNQF	35	26	L	Replication protein	2	0
COG0139	NOG	COG0139	1561	1507	E	Phosphoribosyl-amp cyclohydrolase	2	1
COG0147	NOG	COG0147	3076	1599	E	synthase (Component I)	2	0
COG1087	NOG	COG1087	2352	1602	M	udp-glucose 4-epimerase	2	1
COG1086	NOG	COG1086	1440	964	M	polysaccharide biosynthesis protein	2	1
COG0799	NOG	COG0799	1724	1662	S	Functions as a ribosomal silencing factor. Interacts with ribosomal protein L14 (rplN), blocking formation of intersubunit bridge B8. Prevents association of the 30S and 50S ribosomal subunits and the formation of functional ribosomes, thus repressing translation (By similarity)	2	1
COG1181	NOG	COG1181	2535	1663	M	cell wall formation (By similarity)	2	0
COG1146	NOG	COG1146	2059	1218	C	metal cluster binding	2	0
ENOG4111JYT	NOG	ENOG4111JYT	103	95	S	lipoprotein transmembrane	2	1
COG1396	NOG	COG1396	4705	1241	K	Transcriptional regulator	2	1
ENOG4111FNZ	NOG	ENOG4111FNZ	11	11	G	Sugar isomerase family protein	2	1
ENOG410YITH	NOG	ENOG410YITH	14	12	S	NA	2	0
ENOG4112CPR	NOG	ENOG4112CPR	5	3	C	Ethylbenzene dehydrogenase	2	1
ENOG4111IVP	NOG	ENOG4111IVP	68	62	S	Pyridoxamine 5-phosphate oxidase-related, FMN-binding	2	1
COG2272	NOG	COG2272	4329	526	I	Carboxylesterase	2	1
COG1959	NOG	COG1959	3080	1367	K	Transcriptional regulator, BadM Rrf2 family	2	0
COG2204	NOG	COG2204	5729	975	T	two component, sigma54 specific, transcriptional regulator, Fis family	2	0
ENOG410XQGZ	NOG	ENOG410XQGZ	404	236	S	guanine nucleotidebinding protein	2	0
ENOG410XPR5	NOG	ENOG410XPR5	365	286	S	short-chain dehydrogenase reductase	2	1
ENOG410XNRS	NOG	ENOG410XNRS	360	231	S	GTP-binding nuclear protein	1	0
ENOG4111PZD	NOG	ENOG4111PZD	9	9	P	phosphate transport	1	0
ENOG410XT5M	NOG	ENOG410XT5M	18	17	P	tonB-dependent Receptor Plug	1	0
ENOG410Y6PC	NOG	ENOG410Y6PC	25	21	S	NA	1	0
COG2385	NOG	COG2385	696	428	D	SpoIID LytB domain protein	1	0
COG0726	NOG	COG0726	4615	1494	G	4-amino-4-deoxy-alpha-L-arabinopyranosyl undecaprenyl phosphate biosynthetic process	1	0
COG0333	NOG	COG0333	1271	1234	J	50s ribosomal protein l32	1	1
COG1073	NOG	COG1073	4651	1475	S	Hydrolase	1	0
COG3707	NOG	COG3707	563	470	T	response regulator	1	0
COG0208	NOG	COG0208	1821	1412	F	Provides the precursors necessary for DNA synthesis. Catalyzes the biosynthesis of deoxyribonucleotides from the corresponding ribonucleotides (By similarity)	1	0
COG5016	NOG	COG5016	697	599	C	Oxaloacetate decarboxylase	1	0
ENOG410XXNR	NOG	ENOG410XXNR	18	14	S	LamG domain protein jellyroll fold domain protein	1	1
COG1553	NOG	COG1553	411	314	P	Part of a sulfur-relay system required for 2-thiolation of 5-methylaminomethyl-2-thiouridine (mnm(5)s(2)U) at tRNA wobble positions. Accepts sulfur from TusA and transfers it in turn to TusE (By similarity)	1	0
COG1552	NOG	COG1552	406	304	J	Ribosomal protein	1	0
COG0380	NOG	COG0380	1320	665	G	synthase	1	0
COG0384	NOG	COG0384	1345	907	S	phenazine biosynthesis protein, phzf family	1	0
COG0343	NOG	COG0343	2150	1835	J	Exchanges the guanine residue with 7-aminomethyl-7- deazaguanine in tRNAs with GU(N) anticodons (tRNA-Asp, -Asn, -His and -Tyr). After this exchange, a cyclopentendiol moiety is attached to the 7-aminomethyl group of 7-deazaguanine, resulting in the hypermodified nucleoside queuosine (Q) (7-(((4,5-cis- dihydroxy-2-cyclopenten-1-yl)amino)methyl)-7-deazaguanosine) (By similarity)	1	0
COG3635	NOG	COG3635	401	329	G	Catalyzes the interconversion of 2-phosphoglycerate and 3-phosphoglycerate (By similarity)	1	1
COG1253	NOG	COG1253	4033	1818	P	CBS Domain protein	1	0
COG1704	NOG	COG1704	1156	932	S	LemA family	1	0
COG1259	NOG	COG1259	534	509	S	nuclease activity	1	0
ENOG410ZYKB	NOG	ENOG410ZYKB	373	235	J	ribosomal protein S7	1	0
COG1310	NOG	COG1310	2313	648	S	Component of the eukaryotic translation initiation factor 3 (eIF-3) complex, which is involved in protein synthesis and, together with other initiation factors, stimulates binding of mRNA and methionyl-tRNAi to the 40S ribosome (By similarity)	1	0
COG0655	NOG	COG0655	2516	1140	S	Nadph-dependent fmn reductase	1	0
COG0654	NOG	COG0654	6569	1125	CH	oxidoreductase activity, acting on paired donors, with incorporation or reduction of molecular oxygen, NAD(P)H as one donor, and incorporation of one atom of oxygen	1	0
COG1795	NOG	COG1795	162	94	G	Formaldehyde-activating enzyme	1	0
COG1796	NOG	COG1796	725	460	L	DNA polymerase	1	0
COG1171	NOG	COG1171	3152	1532	E	Threonine dehydratase	1	0
ENOG4111J0F	NOG	ENOG4111J0F	15	15	S	NA	1	0
ENOG410ZFUZ	NOG	ENOG410ZFUZ	52	49	S	gliding motility	1	0
COG3804	NOG	COG3804	275	125	S	dihydrodipicolinate reductase	1	0
COG2923	NOG	COG2923	245	242	P	tRNA processing	1	1
COG0832	NOG	COG0832	692	606	E	Urea amidohydrolase subunit beta	1	0
ENOG410XPQP	NOG	ENOG410XPQP	7	7	P	tonB-dependent Receptor	1	0
ENOG41119S5	NOG	ENOG41119S5	10	9	S	NA	1	0
ENOG410ZKW9	NOG	ENOG410ZKW9	2	2	S	Phasin protein	1	0
ENOG4111NTH	NOG	ENOG4111NTH	60	60	C	Cytochrome C550	1	1
COG3385	NOG	COG3385	1360	254	L	transposase	1	0
COG3386	NOG	COG3386	2175	759	G	SMP-30 gluconolaconase LRE domain protein	1	0
COG2152	NOG	COG2152	494	277	G	Glycosidase	1	0
ENOG4111UVJ	NOG	ENOG4111UVJ	384	230	J	Ribosomal protein	1	0
ENOG4111JM4	NOG	ENOG4111JM4	55	53	S	Protein of unknown function (DUF1572)	1	0
ENOG410XPJ6	NOG	ENOG410XPJ6	126	109	S	NA	1	0
COG3335	NOG	COG3335	2792	383	L	transposase	1	1
ENOG41129S6	NOG	ENOG41129S6	7	7	S	ompa motb domain protein	1	0
ENOG410ZWVI	NOG	ENOG410ZWVI	31	30	K	RNA polymerase sigma-24 subunit ECF subfamily	1	0
ENOG410XPE1	NOG	ENOG410XPE1	18	13	O	cytochrome C	1	0
ENOG410ZNTG	NOG	ENOG410ZNTG	12	9	P	TonB-dependent Receptor Plug	1	0
COG3203	NOG	COG3203	875	241	M	Membrane	1	0
COG3245	NOG	COG3245	382	258	C	Cytochrome	1	1
ENOG410XPX6	NOG	ENOG410XPX6	126	112	S	Non-specific acid phosphatase	1	1
COG0730	NOG	COG0730	3892	1350	S	Membrane	1	0
ENOG410XNT1	NOG	ENOG410XNT1	176	168	S	Short-chain dehydrogenase reductase Sdr	1	0
COG2226	NOG	COG2226	1911	1535	H	Methyltransferase required for the conversion of demethylmenaquinone (DMKH2) to menaquinone (MKH2)	1	0
COG0737	NOG	COG0737	2756	1239	F	5-Nucleotidase	1	0
COG0303	NOG	COG0303	2591	1408	H	Molybdenum cofactor synthesis domain protein	1	0
ENOG41121N0	NOG	ENOG41121N0	66	54	S	NA	1	0
ENOG410ZHR3	NOG	ENOG410ZHR3	9	9	C	Cytochrome	1	0
ENOG410XP4A	NOG	ENOG410XP4A	463	286	S	domain protein	1	1
COG0236	NOG	COG0236	3135	1784	I	Carrier of the growing fatty acid chain in fatty acid biosynthesis (By similarity)	1	0
ENOG410XP45	NOG	ENOG410XP45	164	138	S	glutamate--cysteine ligase	1	0
COG0016	NOG	COG0016	2350	2020	J	phenylalanyL-tRNA synthetase, alpha subunit	1	0
COG1544	NOG	COG1544	1509	1350	J	sigma 54 modulation protein ribosomal protein S30ea	1	0
COG0548	NOG	COG0548	2076	1558	E	nag kinase	1	0
ENOG410XSDE	NOG	ENOG410XSDE	142	118	O	di-heme cytochrome	1	1
ENOG410XSDC	NOG	ENOG410XSDC	217	203	S	Death associated protein 3	1	0
COG0394	NOG	COG0394	2892	1621	T	PHOsphatase	1	1
COG0395	NOG	COG0395	6101	1011	G	Binding-protein-dependent transport systems inner membrane component	1	0
ENOG410XNSZ	NOG	ENOG410XNSZ	149	149	S	NA	1	0
COG0422	NOG	COG0422	1284	1179	H	thiamine diphosphate biosynthetic process	1	0
COG2738	NOG	COG2738	476	461	S	Putative neutral zinc metallopeptidase	1	0
ENOG410XSC8	NOG	ENOG410XSC8	287	231	O	The proteasome is a multicatalytic proteinase complex which is characterized by its ability to cleave peptides with Arg, Phe, Tyr, Leu, and Glu adjacent to the leaving group at neutral or slightly basic pH. The proteasome has an ATP-dependent proteolytic activity (By similarity)	1	0
ENOG4111J8P	NOG	ENOG4111J8P	49	37	S	domain protein	1	0
ENOG410XR14	NOG	ENOG410XR14	19	17	I	acyl-CoA dehydrogenase domain-containing protein	1	0
COG0537	NOG	COG0537	3665	1997	FG	histidine triad (hIT) protein	1	1
COG0165	NOG	COG0165	1846	1673	E	argininosuccinate lyase	1	1
ENOG410XPXY	NOG	ENOG410XPXY	34	34	S	NA	1	0
COG5012	NOG	COG5012	583	292	S	cobalamin b12-binding domain protein	1	0
COG0642	NOG	COG0642	12227	1815	T	Histidine kinase	1	0
COG0492	NOG	COG0492	4039	1890	O	thioredoxin reductase	1	1
COG0494	NOG	COG0494	10044	1869	L	Nudix hydrolase	1	0
COG1163	NOG	COG1163	636	365	S	GTP-Binding protein	1	0
COG1160	NOG	COG1160	2069	1727	S	GTPase that plays an essential role in the late steps of ribosome biogenesis (By similarity)	1	1
ENOG410ZPPZ	NOG	ENOG410ZPPZ	13	13	S	Pfam:DUF88	1	0
COG1765	NOG	COG1765	1067	794	O	osmC family	1	0
COG1762	NOG	COG1762	2688	1065	G	PTS System	1	0
COG2891	NOG	COG2891	505	497	M	Rod shape-determining protein MreD	1	0
COG4177	NOG	COG4177	3099	966	E	(ABC) transporter	1	1
COG5201	NOG	COG5201	847	227	O	ubiquitin-dependent protein catabolic process	1	0
COG2865	NOG	COG2865	799	437	K	Transcriptional regulator	1	0
COG2944	NOG	COG2944	261	195	K	Transcriptional regulator	1	0
COG2869	NOG	COG2869	350	328	C	NQR complex catalyzes the reduction of ubiquinone-1 to ubiquinol by two successive reactions, coupled with the transport of Na( ) ions from the cytoplasm to the periplasm. NqrA to NqrE are probably involved in the second step, the conversion of ubisemiquinone to ubiquinol (By similarity)	1	0
COG1162	NOG	COG1162	1623	1367	S	May play a role in 30S ribosomal subunit biogenesis. Unusual circulary permuted GTPase that catalyzes rapid hydrolysis of GTP with a slow catalytic turnover (By similarity)	1	0
COG2097	NOG	COG2097	605	341	J	(ribosomal) protein	1	0
COG1117	NOG	COG1117	2036	1489	P	Part of the ABC transporter complex PstSACB involved in phosphate import. Responsible for energy coupling to the transport system (By similarity)	1	0
COG0020	NOG	COG0020	2614	1963	I	Catalyzes the condensation of isopentenyl diphosphate (IPP) with allylic pyrophosphates generating different type of terpenoids (By similarity)	1	0
COG0824	NOG	COG0824	2896	1372	S	Thioesterase	1	0
COG0435	NOG	COG0435	896	612	O	glutathione Stransferase	1	0
ENOG4111H6W	NOG	ENOG4111H6W	5	4	S	NA	1	0
COG0433	NOG	COG0433	1386	864	S	Aaa atpase	1	0
COG0407	NOG	COG0407	1635	1376	H	Catalyzes the decarboxylation of four acetate groups of uroporphyrinogen-III to yield coproporphyrinogen-III (By similarity)	1	1
ENOG410ZVKJ	NOG	ENOG410ZVKJ	77	39	S	domain protein	1	1
COG2007	NOG	COG2007	760	352	J	40S ribosomal protein S8	1	0
ENOG4110R22	NOG	ENOG4110R22	16	15	S	NA	1	1
ENOG4111WWC	NOG	ENOG4111WWC	19	19	N	Flagellar filament outer layer protein	1	0
COG4953	NOG	COG4953	418	392	M	penicillin-binding protein 1C	1	0
COG3321	NOG	COG3321	3149	534	Q	synthase	1	0
COG4813	NOG	COG4813	124	105	G	Trehalose utilization protein	1	0
COG1970	NOG	COG1970	1206	1134	M	Channel that opens in response to stretch forces in the membrane lipid bilayer. May participate in the regulation of osmotic pressure changes within the cell (By similarity)	1	1
COG3287	NOG	COG3287	359	261	S	domain protein	1	0
COG1528	NOG	COG1528	1485	776	P	Stores iron in a soluble, non-toxic, readily available form. Important for iron homeostasis (By similarity)	1	0
ENOG410XPPX	NOG	ENOG410XPPX	53	51	I	acyl-Coa dehydrogenase	1	0
COG1485	NOG	COG1485	1088	849	S	AFG1 family ATPase	1	0
ENOG410Z13Z	NOG	ENOG410Z13Z	8	8	K	Regulatory protein lysr	1	0
ENOG4111R8G	NOG	ENOG4111R8G	69	51	S	(twin-arginine translocation) pathway signal	1	0
COG2316	NOG	COG2316	252	236	S	Metal Dependent Phosphohydrolase	1	0
ENOG4111P4G	NOG	ENOG4111P4G	34	31	K	TAF15 RNA polymerase II, TATA box binding protein (TBP)-associated factor	1	0
COG0320	NOG	COG0320	1615	1406	H	Catalyzes the radical-mediated insertion of two sulfur atoms into the C-6 and C-8 positions of the octanoyl moiety bound to the lipoyl domains of lipoate-dependent enzymes, thereby converting the octanoylated domains into lipoylated derivatives (By similarity)	1	0
COG3217	NOG	COG3217	936	613	S	MOSC domain-containing protein	1	1
ENOG410XQWE	NOG	ENOG410XQWE	307	206	S	Ceramidase	1	0
COG2256	NOG	COG2256	1849	1703	L	Recombination factor protein RarA	1	0
COG1702	NOG	COG1702	1585	1462	T	Phoh family	1	0
COG3039	NOG	COG3039	1974	348	L	Transposase	1	0
ENOG4112CJ8	NOG	ENOG4112CJ8	31	19	V	Hnh endonuclease	1	0
COG4679	NOG	COG4679	230	183	S	Toxin-antitoxin system, toxin component, RelE family	1	0
ENOG4112ARN	NOG	ENOG4112ARN	9	9	S	NA	1	0
COG0708	NOG	COG0708	2524	1714	L	Exodeoxyribonuclease III	1	0
COG0706	NOG	COG0706	2469	1864	U	Required for the insertion and or proper folding and or complex formation of integral membrane proteins into the membrane. Involved in integration of membrane proteins that insert both dependently and independently of the Sec translocase complex, as well as at least some lipoproteins	1	0
ENOG411235A	NOG	ENOG411235A	37	25	S	Pathogenesis-related transcriptional factor and ERF protein	1	0
COG1319	NOG	COG1319	1058	492	C	Dehydrogenase	1	0
COG3046	NOG	COG3046	360	352	S	Deoxyribodipyrimidine photolyase-related protein	1	0
ENOG410Y00A	NOG	ENOG410Y00A	58	33	S	NA	1	0
COG0223	NOG	COG0223	2345	1857	J	Modifies the free amino group of the aminoacyl moiety of methionyl-tRNA(fMet). The formyl group appears to play a dual role in the initiator identity of N-formylmethionyl-tRNA by (I) promoting its recognition by IF2 and (II) impairing its binding to EFTu-GTP (By similarity)	1	0
COG0003	NOG	COG0003	1137	650	P	ATPase required for the post-translational delivery of tail-anchored (TA) proteins to the endoplasmic reticulum. Recognizes and selectively binds the transmembrane domain of TA proteins in the cytosol. This complex then targets to the endoplasmic reticulum by membrane-bound receptors, where the tail- anchored protein is released for insertion. This process is regulated by ATP binding and hydrolys…	1	0
ENOG410XT2A	NOG	ENOG410XT2A	73	72	S	NA	1	0
ENOG410XP5Y	NOG	ENOG410XP5Y	306	111	P	tonB-dependent Receptor	1	0
COG4487	NOG	COG4487	215	195	S	Uncharacterized protein conserved in bacteria (DUF2130)	1	0
COG2996	NOG	COG2996	610	599	S	S1 RNA binding domain protein	1	0
ENOG410XT59	NOG	ENOG410XT59	143	142	O	peptidylprolyl cistrans isomerase	1	0
COG0317	NOG	COG0317	2683	1693	KT	In eubacteria ppGpp (guanosine 3'-diphosphate 5-' diphosphate) is a mediator of the stringent response that coordinates a variety of cellular activities in response to changes in nutritional abundance (By similarity)	1	0
COG5285	NOG	COG5285	519	301	Q	phytanoyl-CoA dioxygenase	1	0
COG1270	NOG	COG1270	1001	918	H	Converts cobyric acid to cobinamide by the addition of aminopropanol on the F carboxylic group (By similarity)	1	0
COG1271	NOG	COG1271	1473	1034	C	(Ubiquinol oxidase) subunit I	1	0
COG0678	NOG	COG0678	919	629	O	peroxiredoxin	1	0
COG3461	NOG	COG3461	79	78	S	NA	1	0
COG1116	NOG	COG1116	3486	1134	P	(ABC) transporter	1	0
ENOG410XSIT	NOG	ENOG410XSIT	429	318	S	Short-chain dehydrogenase reductase Sdr	1	1
COG1479	NOG	COG1479	1036	658	S	conserved protein	1	0
ENOG410XP57	NOG	ENOG410XP57	319	269	M	glycosyl transferase group 1	1	0
ENOG410Z1D5	NOG	ENOG410Z1D5	29	22	M	Outer membrane porin	1	0
COG1196	NOG	COG1196	3153	1539	D	Required for chromosome condensation and partitioning (By similarity)	1	0
COG1195	NOG	COG1195	1413	1376	L	it is required for DNA replication and normal SOS inducibility. RecF binds preferentially to single-stranded, linear DNA. It also seems to bind ATP (By similarity)	1	0
COG1619	NOG	COG1619	955	735	V	Peptidase U61, LD-carboxypeptidase A	1	0
COG1752	NOG	COG1752	2472	1166	S	K07001 NTE family protein	1	0
COG1610	NOG	COG1610	1090	1073	S	gatB Yqey	1	0
ENOG410Y58R	NOG	ENOG410Y58R	156	118	V	Beta-lactamase	1	0
ENOG4111W5T	NOG	ENOG4111W5T	22	18	C	cytochrome C, class I	1	0
COG4181	NOG	COG4181	541	501	Q	(ABC) transporter	1	0
ENOG410YE5M	NOG	ENOG410YE5M	7	6	S	S-layer-related duplication domain	1	0
COG2819	NOG	COG2819	664	449	S	esterase	1	0
COG2956	NOG	COG2956	359	352	G	tetratricopeptide repeat protein	1	0
COG2080	NOG	COG2080	2055	705	C	(2Fe-2S)-binding domain protein	1	0
ENOG4111I73	NOG	ENOG4111I73	32	27	S	secreted hydrolase	1	1
COG2085	NOG	COG2085	722	386	S	NADP oxidoreductase, coenzyme f420-dependent	1	1
COG1106	NOG	COG1106	412	292	S	Abortive infection protein	1	1
COG5501	NOG	COG5501	244	167	S	Sulfur oxidation protein	1	0
COG4110	NOG	COG4110	115	92	S	tellurium resistance protein	1	0
ENOG410ZVFJ	NOG	ENOG410ZVFJ	268	198	G	Major facilitator superfamily MFS_1	1	0
COG3917	NOG	COG3917	530	341	Q	dsbA oxidoreductase	1	0
ENOG410XPCX	NOG	ENOG410XPCX	84	68	E	ABC transporter substrate-binding protein	1	0
ENOG410ZVFE	NOG	ENOG410ZVFE	223	163	S	GH3 auxin-responsive promoter	1	0
COG0033	NOG	COG0033	935	781	G	phosphoglucomutase	1	0
ENOG4111R9R	NOG	ENOG4111R9R	15	12	S	S-layer homology domain	1	0
COG1961	NOG	COG1961	3745	1072	L	Resolvase	1	0
ENOG4111R04	NOG	ENOG4111R04	12	12	S	NA	1	0
ENOG4112266	NOG	ENOG4112266	284	210	J	40S ribosomal protein S21	1	0
COG4804	NOG	COG4804	515	307	S	Conserved protein	1	0
ENOG4111SX7	NOG	ENOG4111SX7	36	35	C	NADH-ubiquinone plastoquinone oxidoreductase chain 6	1	1
COG0536	NOG	COG0536	2111	1887	S	An essential GTPase which binds GTP, GDP and possibly (p)ppGpp with moderate affinity, with high nucleotide exchange rates and a fairly low GTP hydrolysis rate (By similarity). It may play a role in control of the cell cycle, stress response, ribosome biogenesis and in those bacteria that undergo differentiation, in morphogenesis control	1	0
ENOG410YD8I	NOG	ENOG410YD8I	51	38	S	Hyalin repeat protein	1	0
ENOG410YTNS	NOG	ENOG410YTNS	67	46	P	tonB-dependent Receptor	1	0
ENOG4111TH9	NOG	ENOG4111TH9	45	31	S	NA	1	0
ENOG410ZUQ1	NOG	ENOG410ZUQ1	61	55	S	NmrA family	1	0
COG3345	NOG	COG3345	692	456	G	alpha-galactosidase	1	0
COG3328	NOG	COG3328	2607	527	L	transposase	1	0
ENOG410XPHF	NOG	ENOG410XPHF	538	402	P	Efflux transporter rnd family, mfp subunit	1	0
COG0552	NOG	COG0552	2092	2000	U	Involved in targeting and insertion of nascent membrane proteins into the cytoplasmic membrane. Acts as a receptor for the complex formed by the signal recognition particle (SRP) and the ribosome-nascent chain (RNC)	1	0
ENOG4111FUI	NOG	ENOG4111FUI	18	16	S	SEC-C motif domain protein	1	1
ENOG4111QCY	NOG	ENOG4111QCY	55	54	S	extracellular solute-binding protein	1	0
ENOG410XPQT	NOG	ENOG410XPQT	35	35	S	glutathione synthase ribosomal protein s6 modification	1	1
COG1387	NOG	COG1387	1474	932	E	histidinol phosphate phosphatase, hisj family	1	0
COG0247	NOG	COG0247	3406	1183	C	domain protein	1	0
COG5273	NOG	COG5273	3527	238	S	Zinc finger, DHHC-type containing	1	0
COG3696	NOG	COG3696	1445	551	P	Heavy metal efflux pump, CzcA	1	0
COG0296	NOG	COG0296	1987	1281	G	Catalyzes the formation of the alpha-1,6-glucosidic linkages in glycogen by scission of a 1,4-alpha-linked oligosaccharide from growing alpha-1,4-glucan chains and the subsequent attachment of the oligosaccharide to the alpha-1,6 position (By similarity)	1	0
COG0406	NOG	COG0406	5118	1590	G	Phosphoglycerate mutase	1	0
ENOG410XNMY	NOG	ENOG410XNMY	491	254	I	Dehydrogenase	1	0
COG0569	NOG	COG0569	2425	1434	P	Potassium uptake protein	1	0
COG0564	NOG	COG0564	5986	1913	J	pseudouridine synthase activity	1	0
COG0566	NOG	COG0566	4593	1877	J	Methyltransferase	1	0
COG1832	NOG	COG1832	737	699	S	CoA-binding domain protein	1	0
COG0761	NOG	COG0761	1520	1406	I	Converts 1-hydroxy-2-methyl-2-(E)-butenyl 4-diphosphate into isopentenyl diphosphate (IPP) and dimethylallyl diphosphate (DMAPP) (By similarity)	1	0
ENOG410XYDW	NOG	ENOG410XYDW	11	11	O	Glutaredoxin	1	0
COG0362	NOG	COG0362	1216	1025	G	Catalyzes the oxidative decarboxylation of 6- phosphogluconate to ribulose 5-phosphate and CO(2), with concomitant reduction of NADP to NADPH (By similarity)	1	0
COG0367	NOG	COG0367	2312	1250	E	asparagine synthetase	1	0
COG0364	NOG	COG0364	1784	1283	G	Glucose-6-phosphate 1-dehydrogenase	1	0
ENOG4111RC5	NOG	ENOG4111RC5	66	56	S	Protein of unknown function (DUF1573)	1	1
ENOG410XRX0	NOG	ENOG410XRX0	40	34	S	NA	1	0
COG1360	NOG	COG1360	1698	906	N	Ompa motb domain protein	1	0
ENOG41102UP	NOG	ENOG41102UP	11	11	C	Component of the ubiquinol-cytochrome c reductase complex (complex III or cytochrome b-c1 complex), which is a respiratory chain that generates an electrochemical potential coupled to ATP synthesis (By similarity)	1	0
COG1363	NOG	COG1363	1211	674	E	Peptidase m42 family protein	1	0
COG5295	NOG	COG5295	706	214	UW	domain protein	1	0
COG1367	NOG	COG1367	59	56	L	Crispr-associated ramp protein, Cmr1 family	1	0
COG0669	NOG	COG0669	1656	1616	H	Reversibly transfers an adenylyl group from ATP to 4'- phosphopantetheine, yielding dephospho-CoA (dPCoA) and pyrophosphate (By similarity)	1	0
ENOG41126K1	NOG	ENOG41126K1	6	4	S	NA	1	0
ENOG410XQ5T	NOG	ENOG410XQ5T	43	43	S	NA	1	0
COG3474	NOG	COG3474	954	470	C	Electron carrier protein. The oxidized form of the cytochrome c heme group can accept an electron from the heme group of the cytochrome c1 subunit of cytochrome reductase. Cytochrome c then transfers this electron to the cytochrome oxidase complex, the final protein carrier in the mitochondrial electron-transport chain	1	0
ENOG410XV5U	NOG	ENOG410XV5U	4	4	S	Bacterial extracellular solute-binding protein	1	0
COG1562	NOG	COG1562	1642	913	I	phytoene synthase	1	0
COG4581	NOG	COG4581	1246	518	L	helicase	1	0
COG0621	NOG	COG0621	3828	1748	J	Catalyzes the methylthiolation of N6- (dimethylallyl)adenosine (i(6)A), leading to the formation of 2- methylthio-N6-(dimethylallyl)adenosine (ms(2)i(6)A) at position 37 in tRNAs that read codons beginning with uridine (By similarity)	1	0
ENOG4111PDK	NOG	ENOG4111PDK	10	9	S	NA	1	1
COG1623	NOG	COG1623	249	242	L	Participates in a DNA-damage check-point. DisA forms globular foci that rapidly scan along the chromosomes searching for lesions (By similarity)	1	1
COG1187	NOG	COG1187	3611	1686	J	pseudouridine synthase activity	1	0
COG1180	NOG	COG1180	1988	973	O	activating enzyme	1	0
COG0616	NOG	COG0616	2050	1264	OU	Signal peptide peptidase, SppA	1	0
COG1214	NOG	COG1214	1604	1578	O	Peptidase M22 Glycoprotease	1	0
COG0618	NOG	COG0618	1410	1023	S	phosphoesterase RecJ domain protein	1	0
ENOG410XYW7	NOG	ENOG410XYW7	15	11	S	RHS repeat-associated core domain-containing protein	1	0
ENOG410XZQP	NOG	ENOG410XZQP	11	7	C	NA	1	0
COG4058	NOG	COG4058	54	41	H	Methyl-coenzyme M reductase, alpha subunit	1	0
ENOG410ZKF5	NOG	ENOG410ZKF5	6	6	M	Outer membrane porin	1	0
COG3407	NOG	COG3407	532	484	I	Diphosphomevalonate decarboxylase	1	0
ENOG410XS3B	NOG	ENOG410XS3B	52	51	S	NA	1	1
COG1132	NOG	COG1132	17101	1938	V	(ABC) transporter	1	0
ENOG410XT8G	NOG	ENOG410XT8G	19	19	S	NA	1	1
ENOG410XSH9	NOG	ENOG410XSH9	124	122	H	glutamate--cysteine ligase	1	0
COG0809	NOG	COG0809	1547	1410	J	Transfers and isomerizes the ribose moiety from AdoMet to the 7-aminomethyl group of 7-deazaguanine (preQ1-tRNA) to give epoxyqueuosine (oQ-tRNA) (By similarity)	1	0
COG1134	NOG	COG1134	1220	897	GM	(ABC) transporter	1	0
ENOG410Y7XG	NOG	ENOG410Y7XG	6	6	S	NA	1	0
COG2183	NOG	COG2183	1599	1380	K	domain protein	1	0
ENOG41125TR	NOG	ENOG41125TR	23	20	S	dna-binding protein	1	0
ENOG410YKF6	NOG	ENOG410YKF6	250	208	S	protein 2 3 complex subunit	1	0
ENOG410XPIH	NOG	ENOG410XPIH	55	44	S	metallophosphoesterase	1	1
ENOG4111MBC	NOG	ENOG4111MBC	38	37	S	(Lipo)protein	1	0
COG3971	NOG	COG3971	657	378	Q	2-oxopent-4-enoate hydratase activity	1	0
ENOG4111MBT	NOG	ENOG4111MBT	30	26	S	oxidoreductase	1	1
COG2110	NOG	COG2110	1882	1001	S	appr-1-p processing domain protein	1	0
ENOG410XQK2	NOG	ENOG410XQK2	53	51	C	Aldehyde dehydrogenase	1	0
ENOG410YZIM	NOG	ENOG410YZIM	6	6	S	NA	1	0
COG4909	NOG	COG4909	77	68	Q	glycerol dehydratase	1	0
COG2331	NOG	COG2331	413	405	S	Regulatory protein, FmdB family	1	0
COG4901	NOG	COG4901	374	249	J	Ribosomal protein S25	1	0
ENOG4111HFY	NOG	ENOG4111HFY	63	43	L	transposase	1	0
ENOG4111USC	NOG	ENOG4111USC	51	18	L	Transposase (IS4 family	1	0
COG1905	NOG	COG1905	1619	1157	C	Nadh dehydrogenase	1	0
ENOG410XQB4	NOG	ENOG410XQB4	265	212	O	peptidylprolyl isomerase domain and WD	1	0
ENOG410ZNXT	NOG	ENOG410ZNXT	6	6	S	NA	1	0
ENOG41121QZ	NOG	ENOG41121QZ	61	36	S	Glycine-rich RNA-binding protein	1	0
COG2346	NOG	COG2346	937	645	S	K06886 hemoglobin	1	0
COG1502	NOG	COG1502	3915	1618	I	Catalyzes the reversible phosphatidyl group transfer from one phosphatidylglycerol molecule to another to form cardiolipin (CL) (diphosphatidylglycerol) and glycerol (By similarity)	1	0
ENOG41121QV	NOG	ENOG41121QV	114	110	S	general stress protein	1	0
ENOG410XSSM	NOG	ENOG410XSSM	95	84	O	OsmC family	1	0
ENOG41121QB	NOG	ENOG41121QB	96	73	S	histone family protein nucleoid-structuring protein h-ns	1	0
COG0274	NOG	COG0274	1515	1286	F	Catalyzes a reversible aldol reaction between acetaldehyde and D-glyceraldehyde 3-phosphate to generate 2-deoxy- D-ribose 5-phosphate (By similarity)	1	0
COG0276	NOG	COG0276	1495	1353	H	Catalyzes the ferrous insertion into protoporphyrin IX (By similarity)	1	0
ENOG4111IQC	NOG	ENOG4111IQC	58	53	S	NA	1	0
COG2518	NOG	COG2518	1776	1078	O	Catalyzes the methyl esterification of L-isoaspartyl residues in peptides and proteins that result from spontaneous decomposition of normal L-aspartyl and L-asparaginyl residues. It plays a role in the repair and or degradation of damaged proteins (By similarity)	1	0
COG2519	NOG	COG2519	645	584	J	trna methyltransferase	1	1
ENOG41123TI	NOG	ENOG41123TI	11	10	S	NA	1	0
COG0470	NOG	COG0470	3201	1760	L	DNA polymerase III subunit delta'	1	0
COG0474	NOG	COG0474	6160	1364	P	P-type atpase	1	0
COG0571	NOG	COG0571	2503	1854	K	Digests double-stranded RNA. Involved in the processing of primary rRNA transcript to yield the immediate precursors to the large and small rRNAs (23S and 16S). Also processes some mRNAs, and tRNAs when they are encoded in the rRNA operon (By similarity)	1	0
COG0577	NOG	COG0577	4886	1484	V	ABC transporter (permease)	1	0
COG4260	NOG	COG4260	367	333	S	virion core protein (Lumpy skin disease	1	0
ENOG410XSVM	NOG	ENOG410XSVM	152	65	S	NA	1	0
COG2766	NOG	COG2766	464	424	T	Serine protein kinase	1	0
ENOG410XT9N	NOG	ENOG410XT9N	63	61	S	Protein of unknown function (DUF3386)	1	0
COG1357	NOG	COG1357	1986	896	S	pathogenesis	1	1
COG0691	NOG	COG0691	1704	1668	O	Binds specifically to the SsrA RNA (tmRNA) and is required for stable association of SsrA with ribosomes (By similarity)	1	0
ENOG410XNXJ	NOG	ENOG410XNXJ	180	100	P	tonB-dependent Receptor	1	0
COG4591	NOG	COG4591	1643	966	M	lipoprotein releasing system transmembrane protein	1	0
COG1454	NOG	COG1454	3178	1330	C	alcohol dehydrogenase	1	0
COG1632	NOG	COG1632	472	348	J	Ribosomal protein L15	1	0
ENOG41122TT	NOG	ENOG41122TT	161	144	S	Zinc finger, CDGSH-type domain protein	1	0
COG1336	NOG	COG1336	142	121	L	Crispr-associated ramp protein, Cmr4 family	1	1
COG1222	NOG	COG1222	2086	342	O	26S protease regulatory subunit	1	0
COG0591	NOG	COG0591	3583	1369	E	symporter	1	0
COG5333	NOG	COG5333	1297	224	DKL	Component of the Mediator complex, a coactivator involved in regulated gene transcription of nearly all RNA polymerase II-dependent genes. Mediator functions as a bridge to convey information from gene-specific regulatory proteins to the basal RNA polymerase II transcription machinery. Mediator is recruited to promoters by direct interactions with regulatory proteins and serves as a scaffold for …	1	0
ENOG410XTE6	NOG	ENOG410XTE6	67	67	M	Outer membrane efflux protein	1	0
ENOG4111K9G	NOG	ENOG4111K9G	223	88	L	transposase	1	0
ENOG4111NCV	NOG	ENOG4111NCV	65	59	S	Protein of unknown function (DUF1573)	1	0
ENOG410XR4Y	NOG	ENOG410XR4Y	60	35	S	Ragb susd domain-containing protein	1	0
COG1648	NOG	COG1648	1186	1021	H	Multifunctional enzyme that catalyzes the SAM-dependent methylation of uroporphyrinogen III at position C-2 and C-7 to form precorrin-2 and then position C-12 or C-18 to form trimethylpyrrocorphin 2. It also catalyzes the conversion of precorrin-2 into siroheme. This reaction consists of the NAD- dependent oxidation of precorrin-2 into sirohydrochlorin and its subsequent ferrochelation into siroh…	1	1
COG2605	NOG	COG2605	187	156	S	Ghmp kinase	1	0
COG5523	NOG	COG5523	286	218	S	integral membrane protein	1	0
ENOG41121IC	NOG	ENOG41121IC	58	31	M	Porin Gram-negative type	1	0
ENOG410XY2D	NOG	ENOG410XY2D	67	61	Q	dehydratase medium subunit	1	0
ENOG4111P7Z	NOG	ENOG4111P7Z	15	14	S	NA	1	0
COG1358	NOG	COG1358	2085	719	J	(ribosomal) protein	1	0
ENOG410ZFJ4	NOG	ENOG410ZFJ4	2	2	S	PEP-CTERM motif	1	1
COG4867	NOG	COG4867	141	140	S	von Willebrand factor, type A	1	0
ENOG4110R7K	NOG	ENOG4110R7K	43	38	S	Ragb susd domain-containing protein	1	0
ENOG4111HUM	NOG	ENOG4111HUM	59	58	S	Roadblock lc7 family protein	1	0
COG0118	NOG	COG0118	1617	1503	E	IGPS catalyzes the conversion of PRFAR and glutamine to IGP, AICAR and glutamate. The hisH subunit provides the glutamine amidotransferase activity that produces the ammonia necessary to hisF for the synthesis of IGP and AICAR (By similarity)	1	0
ENOG4111GBC	NOG	ENOG4111GBC	105	83	S	T4-like virus tail tube protein gp19	1	0
COG2163	NOG	COG2163	1099	306	J	(ribosomal) protein	1	0
ENOG410XW00	NOG	ENOG410XW00	167	153	C	cytochrome c	1	0
ENOG410XVDU	NOG	ENOG410XVDU	17	14	C	cytochrome C, class I	1	0
ENOG4111FPD	NOG	ENOG4111FPD	1581	870	T	Two component transcriptional regulator, winged helix family	1	0
ENOG4111G75	NOG	ENOG4111G75	16	16	S	NA	1	0
COG2229	NOG	COG2229	798	377	S	atp gtp-binding protein	1	0
ENOG410XQJQ	NOG	ENOG410XQJQ	136	96	P	tonB-dependent Receptor	1	0
ENOG4110FQV	NOG	ENOG4110FQV	25	25	K	Transcriptional Regulator AraC Family	1	0
ENOG410Y9HG	NOG	ENOG410Y9HG	36	26	P	TonB-dependent Receptor Plug	1	0
COG1932	NOG	COG1932	1463	1354	E	Catalyzes the reversible conversion of 3- phosphohydroxypyruvate to phosphoserine and of 3-hydroxy-2-oxo-4- phosphonooxybutanoate to phosphohydroxythreonine (By similarity)	1	0
ENOG410XQEH	NOG	ENOG410XQEH	132	69	S	Membrane associated hydrolase	1	0
ENOG410XPTE	NOG	ENOG410XPTE	140	135	E	Catalyzes the covalent attachment of the prokaryotic ubiquitin-like protein modifier Pup to the proteasomal substrate proteins, thereby targeting them for proteasomal degradation. This tagging system is termed pupylation. The ligation reaction involves the side-chain carboxylate of the C-terminal glutamate of Pup and the side-chain amino group of a substrate lysine (By similarity)	1	0
ENOG410XRFP	NOG	ENOG410XRFP	161	139	S	domain protein	1	0
ENOG410XRFS	NOG	ENOG410XRFS	118	103	S	ATpase involved in DNA repair	1	0
COG1805	NOG	COG1805	403	371	C	NQR complex catalyzes the reduction of ubiquinone-1 to ubiquinol by two successive reactions, coupled with the transport of Na( ) ions from the cytoplasm to the periplasm. NqrA to NqrE are probably involved in the second step, the conversion of ubisemiquinone to ubiquinol (By similarity)	1	0
COG1802	NOG	COG1802	3749	941	K	GntR Family Transcriptional Regulator	1	0
ENOG410ZWGX	NOG	ENOG410ZWGX	23	12	S	Tetratricopeptide TPR_1 repeat-containing protein	1	0
ENOG410XNPI	NOG	ENOG410XNPI	156	103	S	secreted protein	1	0
COG0391	NOG	COG0391	1121	980	S	Catalyzes the transfer of the 2-phospholactate moiety from lactyl (2) diphospho-(5')guanosine (LPPG) to 7,8-didemethyl- 8-hydroxy-5-deazariboflavin (FO) with the formation of the L- lactyl phosphodiester of 7,8-didemethyl-8-hydroxy-5- deazariboflavin (F420-0) and GMP (By similarity)	1	0
ENOG410XNPU	NOG	ENOG410XNPU	222	135	M	Outer membrane protein, OMP85 family	1	0
COG4654	NOG	COG4654	228	133	C	cytochrome C, class I	1	0
ENOG410ZKR8	NOG	ENOG410ZKR8	8	7	S	Dienelactone hydrolase family	1	0
COG5044	NOG	COG5044	649	238	O	GDP dissociation inhibitor	1	0
COG0469	NOG	COG0469	2871	1873	G	Pyruvate kinase	1	0
COG0744	NOG	COG0744	3003	1404	M	penicillin-binding protein	1	0
COG0267	NOG	COG0267	1784	1461	J	50S ribosomal protein L33	1	0
COG0265	NOG	COG0265	5414	1895	O	Serine protease	1	0
ENOG410YPZF	NOG	ENOG410YPZF	25	20	Q	Cytochrome p-450	1	1
ENOG410ZVYW	NOG	ENOG410ZVYW	60	57	S	MA	1	0
COG0684	NOG	COG0684	1348	777	H	Globally modulates RNA abundance by binding to RNase E (Rne) and regulating its endonucleolytic activity. Can modulate Rne action in a substrate-dependent manner by altering the composition of the degradosome. Modulates RNA-binding and helicase activities of the degradosome (By similarity)	1	0
COG0685	NOG	COG0685	1921	1569	E	Methylenetetrahydrofolate reductase	1	0
COG0044	NOG	COG0044	3076	1699	F	Dihydroorotase	1	0
COG1508	NOG	COG1508	1064	977	K	Sigma factors are initiation factors that promote the attachment of RNA polymerase to specific initiation sites and are then released (By similarity)	1	0
COG1234	NOG	COG1234	2023	1340	S	Zinc phosphodiesterase, which displays some tRNA 3'- processing endonuclease activity. Probably involved in tRNA maturation, by removing a 3'-trailer from precursor tRNA (By similarity)	1	0
COG1231	NOG	COG1231	611	400	E	L-amino-acid oxidase activity	1	0
ENOG410XZ7Y	NOG	ENOG410XZ7Y	8	8	S	NA	1	0
COG2853	NOG	COG2853	640	546	M	(LipO)protein	1	0
COG0635	NOG	COG0635	2874	1647	H	Coproporphyrinogen III oxidase	1	0
ENOG411192P	NOG	ENOG411192P	18	17	S	NA	1	0
COG1721	NOG	COG1721	1733	962	S	Conserved protein	1	0
COG1331	NOG	COG1331	749	655	O	mannose-6-phosphate isomerase activity	1	0
COG1228	NOG	COG1228	2194	1056	Q	amidohydrolase	1	0
COG0509	NOG	COG0509	1808	1446	E	The glycine cleavage system catalyzes the degradation of glycine. The H protein shuttles the methylamine group of glycine from the P protein to the T protein (By similarity)	1	0
COG3420	NOG	COG3420	242	201	P	Periplasmic copper-binding protein	1	0
COG3427	NOG	COG3427	366	242	S	Carbon monoxide dehydrogenase, subunit G	1	0
COG4335	NOG	COG4335	207	192	L	DNA alkylation repair	1	0
COG2824	NOG	COG2824	766	718	P	Alkylphosphonate utilization operon protein PhnA	1	0
ENOG410Y616	NOG	ENOG410Y616	6	6	S	NA	1	0
COG1159	NOG	COG1159	1813	1732	S	An essential GTPase that binds both GDP and GTP, with rapid nucleotide exchange. Plays a role in 16S rRNA processing and 30S ribosomal subunit biogenesis and possibly also in cell cycle regulation and energy metabolism (By similarity)	1	0
COG1152	NOG	COG1152	108	80	C	Part of a complex that catalyzes the reversible cleavage of acetyl-CoA, allowing autotrophic growth from CO(2) (By similarity)	1	0
COG1155	NOG	COG1155	811	636	C	Produces ATP from ADP in the presence of a proton gradient across the membrane. The V-type alpha chain is a catalytic subunit (By similarity)	1	0
ENOG4111WUC	NOG	ENOG4111WUC	21	17	S	pyridoxamine 5'-phosphate	1	0
COG0507	NOG	COG0507	4352	1520	L	exodeoxyribonuclease v alpha	1	0
ENOG410ZP1Q	NOG	ENOG410ZP1Q	53	45	I	acyl-Coa dehydrogenase	1	1
ENOG410YA2N	NOG	ENOG410YA2N	6	6	S	NA	1	0
ENOG4111H3K	NOG	ENOG4111H3K	26	26	S	NA	1	0
COG0506	NOG	COG0506	1357	1115	E	Proline dehydrogenase	1	0
COG5433	NOG	COG5433	813	160	L	Transposase	1	0
ENOG410ZVNE	NOG	ENOG410ZVNE	33	30	S	GH3 auxin-responsive promoter	1	1
COG0702	NOG	COG0702	4700	1340	GM	epimerase dehydratase	1	0
ENOG411229H	NOG	ENOG411229H	91	91	S	NA	1	0
ENOG4111YBB	NOG	ENOG4111YBB	12	11	Q	phytanoyl-CoA dioxygenase	1	0
COG0662	NOG	COG0662	1599	955	G	Mannose-1-phosphate guanylyltransferase Mannose-6-phosphate isomerase	1	0
COG3957	NOG	COG3957	572	459	G	Phosphoketolase	1	0
ENOG4111WHN	NOG	ENOG4111WHN	31	31	S	acetyltransferase	1	1
ENOG4111VCJ	NOG	ENOG4111VCJ	29	28	S	hemagglutinin	1	0
COG0502	NOG	COG0502	1631	1327	H	Catalyzes the conversion of dethiobiotin (DTB) to biotin by the insertion of a sulfur atom into dethiobiotin via a radical- based mechanism (By similarity)	1	1
ENOG4111ZYX	NOG	ENOG4111ZYX	4	4	S	Activator of Hsp90 ATPase homolog 1-like protein	1	0
COG3250	NOG	COG3250	3092	885	G	hydrolase family 2	1	1
ENOG410ZGMA	NOG	ENOG410ZGMA	5	5	M	Leptospira porin protein OmpL1	1	0
ENOG4111ST3	NOG	ENOG4111ST3	22	21	S	NA	1	0
ENOG410Y1WV	NOG	ENOG410Y1WV	6	6	U	Fimbrial protein	1	0
ENOG4111KFT	NOG	ENOG4111KFT	21	21	I	acyl-CoA dehydrogenase	1	0
ENOG4111U48	NOG	ENOG4111U48	80	67	S	NA	1	0
ENOG410YPYN	NOG	ENOG410YPYN	12	12	S	NA	1	0
ENOG4111IWR	NOG	ENOG4111IWR	19	19	N	Flagellar filament outer layer protein Flaa	1	0
ENOG410XPUI	NOG	ENOG410XPUI	1275	221	S	member RAS oncogene family	1	0
ENOG410XRIQ	NOG	ENOG410XRIQ	35	31	Q	Phenol 2-monooxygenase	1	0
ENOG410XPZ5	NOG	ENOG410XPZ5	64	64	S	acyl-CoA reductase	1	0
ENOG4111NQ4	NOG	ENOG4111NQ4	63	58	S	NA	1	0
COG0328	NOG	COG0328	1920	1521	L	ribonuclease H activity	1	0
COG0454	NOG	COG0454	7962	1701	K	acetyltransferase	1	0
COG0325	NOG	COG0325	1870	1753	S	alanine racemase domain protein	1	1
COG0452	NOG	COG0452	2574	1885	H	Phosphopantothenoylcysteine decarboxylase	1	0
COG4445	NOG	COG4445	320	290	FJ	TRNA-(Ms 2 io 6 A)-hydroxylase	1	0
ENOG410XT6J	NOG	ENOG410XT6J	76	61	S	Protein of unknown function (DUF2911)	1	0
COG3712	NOG	COG3712	1419	265	T	Anti-feci sigma factor, fecr	1	0
COG0215	NOG	COG0215	2427	1994	J	Cysteinyl-tRNA synthetase	1	0
COG0354	NOG	COG0354	1107	1061	S	Folate-binding protein involved in regulating the level of ATP-DnaA and in the modification of some tRNAs. It is probably a key factor in regulatory networks that act via tRNA modification, such as initiation of chromosomal replication (By similarity)	1	0
COG0133	NOG	COG0133	1803	1543	E	The beta subunit is responsible for the synthesis of L- tryptophan from indole and L-serine (By similarity)	1	0
COG0136	NOG	COG0136	2130	1806	E	Catalyzes the NADPH-dependent formation of L-aspartate- semialdehyde (L-ASA) by the reductive dephosphorylation of L- aspartyl-4-phosphate (By similarity)	1	0
COG1401	NOG	COG1401	538	432	V	restriction endodeoxyribonuclease activity	1	0
COG5008	NOG	COG5008	341	225	NU	twitching motility protein	1	0
ENOG410YS2V	NOG	ENOG410YS2V	5	3	S	NA	1	0
COG0525	NOG	COG0525	2320	2016	J	amino acids such as threonine, to avoid such errors, it has a posttransfer editing activity that hydrolyzes mischarged Thr-tRNA(Val) in a tRNA-dependent manner (By similarity)	1	0
ENOG410ZHPY	NOG	ENOG410ZHPY	15	14	T	Histidine kinase	1	0
COG0034	NOG	COG0034	2038	1839	F	glutamine phosphoribosylpyrophosphate amidotransferase	1	0
COG3542	NOG	COG3542	500	445	S	Cupin superfamily (DUF985)	1	0
ENOG4112BG3	NOG	ENOG4112BG3	12	11	S	NA	1	0
COG3547	NOG	COG3547	3495	706	L	Transposase	1	0
ENOG410Y717	NOG	ENOG410Y717	16	14	S	(Lipo)protein	1	0
COG1717	NOG	COG1717	543	334	J	(ribosomal) protein	1	0
COG0142	NOG	COG0142	4797	1982	H	synthase	1	0
COG4309	NOG	COG4309	78	69	S	Uncharacterized conserved protein (DUF2249)	1	0
ENOG410XR62	NOG	ENOG410XR62	46	31	S	MotA TolQ exbB proton channel	1	0
ENOG410ZPVF	NOG	ENOG410ZPVF	4	3	S	NA	1	0
COG1664	NOG	COG1664	557	426	M	integral membrane protein CcmA involved in cell shape determination	1	0
COG1145	NOG	COG1145	3383	1188	C	4Fe-4S ferredoxin, iron-sulfur binding	1	0
COG5267	NOG	COG5267	309	231	S	Protein of unknown function (DUF1800)	1	0
ENOG410Z1NS	NOG	ENOG410Z1NS	42	39	S	beta-lactamase domain protein	1	0
ENOG4112A72	NOG	ENOG4112A72	11	7	S	universal stress protein	1	0
COG0846	NOG	COG0846	2898	1471	K	NAD-dependent protein deacetylase which modulates the activities of several enzymes which are inactive in their acetylated form	1	0
COG0847	NOG	COG0847	4114	1570	L	DNA polymerase iii	1	1
COG0843	NOG	COG0843	1882	1040	C	Cytochrome C oxidase subunit I	1	0
COG0841	NOG	COG0841	6039	1218	P	acriflavin resistance protein	1	0
ENOG4111QQE	NOG	ENOG4111QQE	14	14	S	Cofilin/tropomyosin-type actin-binding protein	1	0
ENOG4111HIW	NOG	ENOG4111HIW	10	9	V	restriction endonuclease	1	0
ENOG4111JEJ	NOG	ENOG4111JEJ	150	145	L	crispr-associated protein	1	0
ENOG410XT4V	NOG	ENOG410XT4V	11	9	C	CO dehydrogenase beta subunit acetyl-CoA synthase epsilon subunit	1	0
ENOG411242S	NOG	ENOG411242S	71	46	S	NA	1	0
COG1741	NOG	COG1741	2217	1065	S	pirin domain protein	1	0
COG3391	NOG	COG3391	1109	539	S	40-residue yvtn family beta-propeller repeat protein	1	0
ENOG4111UP6	NOG	ENOG4111UP6	32	32	S	NA	1	1
COG5652	NOG	COG5652	244	226	S	vanz family	1	0
ENOG410YEIT	NOG	ENOG410YEIT	50	45	S	NA	1	0
COG2148	NOG	COG2148	2886	1345	M	sugar transferase	1	0
ENOG4111RD9	NOG	ENOG4111RD9	38	34	S	Protein of unknown function (DUF3068)	1	0
ENOG410YXXR	NOG	ENOG410YXXR	28	28	S	phage Tail Protein	1	0
ENOG410XQU3	NOG	ENOG410XQU3	44	40	S	conserved repeat domain protein	1	0
COG0673	NOG	COG0673	7318	1612	S	oxidoreductase	1	1
ENOG4111QX9	NOG	ENOG4111QX9	38	35	S	maoc domain protein dehydratase	1	1
ENOG410XQGU	NOG	ENOG410XQGU	29	28	S	NA	1	0
COG3307	NOG	COG3307	818	589	M	O-Antigen Polymerase	1	0
ENOG410XQUW	NOG	ENOG410XQUW	225	164	S	short-chain dehydrogenase reductase	1	0
ENOG410Z2AW	NOG	ENOG410Z2AW	131	106	S	Cyclase family	1	0
ENOG4111T3S	NOG	ENOG4111T3S	14	12	S	type i phosphodiesterase nucleotide pyrophosphatase	1	0
ENOG410XQUX	NOG	ENOG410XQUX	434	202	S	guanine nucleotide binding protein (G protein), beta	1	0
COG2374	NOG	COG2374	450	374	S	endonuclease exonuclease phosphatase	1	0
COG2373	NOG	COG2373	708	550	S	alpha-2-macroglobulin domain protein	1	0
ENOG410XRA3	NOG	ENOG410XRA3	104	99	S	NA	1	0
