# Supplementary material for: A Graph-Centric Approach for Metagenome-Guided Peptide and Protein Identification in Metaproteomics
Source: PLoS Comput Biol. 2016 Dec 5;12(12):e1005224. doi: 10.1371/journal.pcbi.1005224 (PMC5137872; doi:10.1371/journal.pcbi.1005224)
Supplement: S1 Dataset — (ZIP) [file pcbi.1005224.s006.zip › Supplement/eggNOGs/SD6.hybrid.cog.distribution.xls]

ENOG4111ST3	NOG	ENOG4111ST3	22	21	S	NA	1	1
ENOG410ZI21	NOG	ENOG410ZI21	4	4	S	NA	2	1
COG0177	NOG	COG0177	2311	1939	L	endonuclease III	3	1
ENOG410XRS7	NOG	ENOG410XRS7	313	111	L	integrase family	1	0
COG1077	NOG	COG1077	1830	1322	D	Rod shape-determining protein, MreB	2	1
ENOG410ZNEX	NOG	ENOG410ZNEX	38	20	P	RND type efflux pump	7	3
ENOG410YCVW	NOG	ENOG410YCVW	56	55	I	short chain dehydrogenase	5	2
COG0723	NOG	COG0723	1660	1159	C	Component of the ubiquinol-cytochrome c reductase complex (complex III or cytochrome b-c1 complex), which is a respiratory chain that generates an electrochemical potential coupled to ATP synthesis (By similarity)	4	2
COG0449	NOG	COG0449	2370	1905	M	Catalyzes the first step in hexosamine metabolism, converting fructose-6P into glucosamine-6P using glutamine as a nitrogen source (By similarity)	3	1
COG0724	NOG	COG0724	6097	616	S	Rna-binding protein	25	5
COG0334	NOG	COG0334	2479	1553	E	oxidoreductase activity, acting on the CH-NH2 group of donors, NAD or NADP as acceptor	26	9
COG0443	NOG	COG0443	7226	1957	O	Heat shock protein	79	31
COG0440	NOG	COG0440	1686	1479	E	Acetolactate synthase small subunit	8	2
COG0441	NOG	COG0441	2803	2016	J	threonine-tRNA ligase activity	5	1
COG0446	NOG	COG0446	5752	1651	S	pyridine nucleotide-disulfide oxidoreductase	10	4
COG0447	NOG	COG0447	689	640	H	Naphthoate synthase	4	2
COG0333	NOG	COG0333	1271	1234	J	50s ribosomal protein l32	1	0
ENOG410XSE1	NOG	ENOG410XSE1	65	61	S	Gliding motility-associated lipoprotein GldJ	1	0
COG3707	NOG	COG3707	563	470	T	response regulator	1	0
COG0200	NOG	COG0200	2438	2016	J	Binds to the 23S rRNA (By similarity)	30	14
COG0202	NOG	COG0202	2417	2016	K	DNA-dependent RNA polymerase catalyzes the transcription of DNA into RNA using the four ribonucleoside triphosphates as substrates (By similarity)	71	31
COG0203	NOG	COG0203	1956	1870	J	50S ribosomal protein l17	25	7
COG0204	NOG	COG0204	6036	1881	I	Acyltransferase	2	1
COG0205	NOG	COG0205	2775	1479	G	phosphohexokinase	3	1
COG0206	NOG	COG0206	2124	1732	D	Essential cell division protein that forms a contractile ring structure (Z ring) at the future cell division site. The regulation of the ring assembly controls the timing and the location of cell division. One of the functions of the FtsZ ring is to recruit other cell division proteins to the septum to produce a new cell wall between the dividing cells. Binds GTP and shows GTPase activity (By sim…	14	5
COG0207	NOG	COG0207	1554	1433	F	Provides the sole de novo source of dTMP for DNA biosynthesis (By similarity)	1	0
COG0208	NOG	COG0208	1821	1412	F	Provides the precursors necessary for DNA synthesis. Catalyzes the biosynthesis of deoxyribonucleotides from the corresponding ribonucleotides (By similarity)	1	0
COG0209	NOG	COG0209	2533	1796	F	Provides the precursors necessary for DNA synthesis. Catalyzes the biosynthesis of deoxyribonucleotides from the corresponding ribonucleotides (By similarity)	16	4
COG0536	NOG	COG0536	2111	1887	S	An essential GTPase which binds GTP, GDP and possibly (p)ppGpp with moderate affinity, with high nucleotide exchange rates and a fairly low GTP hydrolysis rate (By similarity). It may play a role in control of the cell cycle, stress response, ribosome biogenesis and in those bacteria that undergo differentiation, in morphogenesis control	1	1
COG0537	NOG	COG0537	3665	1997	FG	histidine triad (hIT) protein	1	0
COG0532	NOG	COG0532	2484	2014	J	One of the essential components for the initiation of protein synthesis. Protects formylmethionyl-tRNA from spontaneous hydrolysis and promotes its binding to the 30S ribosomal subunits. Also involved in the hydrolysis of GTP during the formation of the 70S ribosomal complex (By similarity)	19	9
COG5013	NOG	COG5013	393	319	C	nitrate reductase, alpha subunit	94	22
COG1004	NOG	COG1004	1936	1368	M	UDP-glucose 6-dehydrogenase	4	2
COG1554	NOG	COG1554	735	532	G	hydrolase family 65	2	1
COG1553	NOG	COG1553	411	314	P	Part of a sulfur-relay system required for 2-thiolation of 5-methylaminomethyl-2-thiouridine (mnm(5)s(2)U) at tRNA wobble positions. Accepts sulfur from TusA and transfers it in turn to TusE (By similarity)	3	1
COG0541	NOG	COG0541	2167	2002	U	Involved in targeting and insertion of nascent membrane proteins into the cytoplasmic membrane. Binds to the hydrophobic signal sequence of the ribosome-nascent chain (RNC) as it emerges from the ribosomes. The SRP-RNC complex is then targeted to the cytoplasmic membrane where it interacts with the SRP receptor FtsY	3	2
COG0538	NOG	COG0538	1387	1133	C	isocitrate dehydrogenase (NADp)	23	13
COG0539	NOG	COG0539	2337	1850	J	thus facilitating recognition of the initiation point. It is needed to translate mRNA with a short Shine-Dalgarno (SD) purine-rich sequence (By similarity)	34	11
COG0028	NOG	COG0028	5016	1744	E	acetolactate synthase	16	9
COG0386	NOG	COG0386	2084	1120	O	glutathione peroxidase	1	1
COG0437	NOG	COG0437	2224	762	C	4fe-4S ferredoxin iron-sulfur binding domain protein	16	9
COG0436	NOG	COG0436	8308	1931	E	aminotransferase	3	1
COG0024	NOG	COG0024	3645	2016	J	Removes the N-terminal methionine from nascent proteins (By similarity)	1	0
COG0026	NOG	COG0026	1325	1257	F	phosphoribosylaminoimidazole carboxylase atpase subunit	2	1
COG0013	NOG	COG0013	2315	2012	J	Catalyzes the attachment of alanine to tRNA(Ala) in a two-step reaction alanine is first activated by ATP to form Ala- AMP and then transferred to the acceptor end of tRNA(Ala). Also edits incorrectly charged Ser-tRNA(Ala) and Gly-tRNA(Ala) via its editing domain (By similarity)	3	1
COG0012	NOG	COG0012	2316	2008	J	gtp-binding protein	3	1
ENOG410Y7AZ	NOG	ENOG410Y7AZ	54	39	P	tonB-dependent Receptor	9	3
COG1544	NOG	COG1544	1509	1350	J	sigma 54 modulation protein ribosomal protein S30ea	1	0
COG1529	NOG	COG1529	2639	746	C	Aldehyde oxidase and xanthine dehydrogenase, molybdopterin binding	9	2
COG1545	NOG	COG1545	659	263	S	Nucleic-acid-binding protein containing a Zn-ribbon	3	1
COG1522	NOG	COG1522	5372	1264	K	transcriptional regulator AsnC family	3	1
ENOG410XR0H	NOG	ENOG410XR0H	7	4	S	NA	2	1
COG1527	NOG	COG1527	572	480	C	ATP synthase, subunit	1	0
COG1524	NOG	COG1524	2280	879	S	type i phosphodiesterase nucleotide pyrophosphatase	1	0
COG1250	NOG	COG1250	3899	1256	I	Dehydrogenase	35	9
COG1703	NOG	COG1703	895	647	E	lAO AO transport system ATPase	5	2
ENOG4112CSB	NOG	ENOG4112CSB	7	6	S	NA	1	0
COG1259	NOG	COG1259	534	509	S	nuclease activity	1	0
COG2873	NOG	COG2873	1643	1175	E	o-acetylhomoserine	9	5
ENOG410ZYKB	NOG	ENOG410ZYKB	373	235	J	ribosomal protein S7	1	0
COG0154	NOG	COG0154	5796	1733	J	Allows the formation of correctly charged Gln-tRNA(Gln) through the transamidation of misacylated Glu-tRNA(Gln) in organisms which lack glutaminyl-tRNA synthetase. The reaction takes place in the presence of glutamine and ATP through an activated gamma-phospho-Glu-tRNA(Gln) (By similarity)	4	1
COG0156	NOG	COG0156	3436	1442	H	8-Amino-7-oxononanoate synthase	2	0
COG5301	NOG	COG5301	182	125	S	NA	1	1
COG0151	NOG	COG0151	1969	1845	F	Phosphoribosylglycinamide synthetase	1	0
COG0152	NOG	COG0152	1993	1850	F	SAICAR synthetase	5	3
COG0653	NOG	COG0653	2159	1715	U	Part of the Sec protein translocase complex. Interacts with the SecYEG preprotein conducting channel. Has a central role in coupling the hydrolysis of ATP to the transfer of proteins into and across the cell membrane, serving	32	13
COG0652	NOG	COG0652	6393	1762	O	peptidyl-prolyl cis-trans isomerase activity	12	5
COG1316	NOG	COG1316	2091	716	K	transcriptional	1	0
ENOG410XP7R	NOG	ENOG410XP7R	249	84	S	Glycosyl hydrolase BNR repeat-containing protein	1	0
ENOG4111RMI	NOG	ENOG4111RMI	9	8	S	Cupin domain	2	1
COG1416	NOG	COG1416	185	165	S	DsrE/DsrF-like family	1	0
COG1799	NOG	COG1799	705	624	S	Cell division protein that is part of the divisome complex and is recruited early to the Z-ring. Probably stimulates Z-ring formation, perhaps through the cross-linking of FtsZ protofilaments. Its function overlaps with FtsA (By similarity)	2	1
COG1410	NOG	COG1410	1432	1194	E	methionine synthase	6	1
COG1795	NOG	COG1795	162	94	G	Formaldehyde-activating enzyme	3	0
ENOG4112BA9	NOG	ENOG4112BA9	8	8	S	NA	3	1
COG1793	NOG	COG1793	1989	975	L	DNA ligase	4	1
COG1171	NOG	COG1171	3152	1532	E	Threonine dehydratase	1	0
COG0782	NOG	COG0782	2645	1590	K	Necessary for efficient RNA polymerase transcription elongation past template-encoded arresting sites. The arresting sites in DNA have the property of trapping a certain fraction of elongating RNA polymerases that pass through, resulting in locked ternary complexes. Cleavage of the nascent transcript by cleavage factors such as GreA or GreB allows the resumption of elongation from the new 3'termi…	2	1
ENOG4111J0F	NOG	ENOG4111J0F	15	15	S	NA	1	0
COG1775	NOG	COG1775	507	252	E	2-hydroxyglutaryl-CoA dehydratase	2	0
COG1674	NOG	COG1674	2543	1544	D	cell division protein FtsK	3	1
ENOG4111EXM	NOG	ENOG4111EXM	23	20	S	Membrane	3	2
COG4166	NOG	COG4166	2570	972	E	peptide transport	4	2
COG5277	NOG	COG5277	3578	239	Z	Actin-related protein	17	3
COG5272	NOG	COG5272	2822	245	O	ubiquitin	3	1
ENOG4111WTH	NOG	ENOG4111WTH	171	128	S	Lsr2-like protein	3	2
COG0832	NOG	COG0832	692	606	E	Urea amidohydrolase subunit beta	7	3
COG0834	NOG	COG0834	6143	1420	E	(ABC) transporter	25	6
COG0838	NOG	COG0838	1242	1053	C	NDH-1 shuttles electrons from NADH, via FMN and iron- sulfur (Fe-S) centers, to quinones in the respiratory chain	1	1
ENOG410ZVJ1	NOG	ENOG410ZVJ1	32	28	V	restriction endonuclease	1	0
ENOG41126XA	NOG	ENOG41126XA	21	21	S	NA	1	0
ENOG4111NTH	NOG	ENOG4111NTH	60	60	C	Cytochrome C550	1	0
COG3830	NOG	COG3830	654	617	E	UPF0237 protein	1	0
COG3383	NOG	COG3383	734	525	C	Formate dehydrogenase Alpha subunit	1	0
COG3385	NOG	COG3385	1360	254	L	transposase	1	0
ENOG41125RZ	NOG	ENOG41125RZ	51	51	P	Ferrous iron transport protein A	1	0
ENOG410XQTM	NOG	ENOG410XQTM	67	62	S	Protein of unknown function (DUF2855)	2	1
COG2159	NOG	COG2159	1458	650	S	amidohydrolase 2	2	1
ENOG410Y5H9	NOG	ENOG410Y5H9	42	36	S	P-aminobenzoate N-oxygenase AurF	3	0
ENOG4111UVM	NOG	ENOG4111UVM	18	18	S	Polyketide cyclase / dehydrase and lipid transport	3	2
COG2013	NOG	COG2013	881	589	S	conserved protein	6	1
COG1614	NOG	COG1614	102	80	C	Part of a complex that catalyzes the reversible cleavage of acetyl-CoA, allowing autotrophic growth from CO(2) (By similarity)	7	1
COG2010	NOG	COG2010	1906	828	C	cytochrome c	63	21
COG2015	NOG	COG2015	360	239	Q	Beta-lactamase domain protein	10	3
COG0442	NOG	COG0442	2423	2025	J	Catalyzes the attachment of proline to tRNA(Pro) in a two-step reaction proline is first activated by ATP to form Pro- AMP and then transferred to the acceptor end of tRNA(Pro). As ProRS can inadvertently accommodate and process non-cognate amino acids such as alanine and cysteine, to avoid such errors it has two additional distinct editing activities against alanine. One activity is designated a…	2	0
COG0335	NOG	COG0335	1927	1849	J	This protein is located at the 30S-50S ribosomal subunit interface and may play a role in the structure and function of the aminoacyl-tRNA binding site (By similarity)	36	12
ENOG41127MW	NOG	ENOG41127MW	134	120	S	sulfur oxidation protein SoxZ	3	1
COG1595	NOG	COG1595	7899	1315	K	RNA Polymerase	1	0
COG0330	NOG	COG0330	5268	1802	O	Band 7 protein	4	1
COG4948	NOG	COG4948	3341	1172	M	mandelate racemase muconate lactonizing	1	0
COG3842	NOG	COG3842	4464	1358	E	Part of the ABC transporter complex PotABCD involved in spermidine putrescine import. Responsible for energy coupling to the transport system (By similarity)	1	0
COG2124	NOG	COG2124	21600	772	Q	Cytochrome p450	2	1
COG2120	NOG	COG2120	1626	842	S	lmbE family	1	1
ENOG410XPE1	NOG	ENOG410XPE1	18	13	O	cytochrome C	1	0
COG2128	NOG	COG2128	1917	769	S	Antioxidant protein with alkyl hydroperoxidase activity. Required for the reduction of the AhpC active site cysteine residues and for the regeneration of the AhpC enzyme activity (By similarity)	2	0
ENOG411241K	NOG	ENOG411241K	107	105	J	50S ribosomal protein L3-2	1	0
ENOG4112CMZ	NOG	ENOG4112CMZ	31	31	M	major outer membrane lipoprotein	1	0
ENOG410ZNTG	NOG	ENOG410ZNTG	12	9	P	TonB-dependent Receptor Plug	1	1
COG4799	NOG	COG4799	2761	1225	I	carboxylase	18	7
COG2303	NOG	COG2303	4335	945	E	oxidoreductase	2	1
COG2301	NOG	COG2301	1471	842	G	citrate lyase	13	5
COG2366	NOG	COG2366	651	423	S	penicillin amidase	2	0
COG3203	NOG	COG3203	875	241	M	Membrane	8	2
COG2268	NOG	COG2268	795	559	S	Band 7 protein	1	0
COG2265	NOG	COG2265	2868	1785	J	catalyzes the formation of 5-methyl-uridine at position	1	0
COG2267	NOG	COG2267	2113	1159	I	alpha beta hydrolase fold	3	2
COG2262	NOG	COG2262	1801	1656	S	GTPase that associates with the 50S ribosomal subunit and may have a role during protein synthesis or ribosome biogenesis (By similarity)	3	1
ENOG41121UH	NOG	ENOG41121UH	73	62	K	transcriptional regulator ArsR family	3	1
ENOG4111HT4	NOG	ENOG4111HT4	6	6	K	Transcriptional regulator	2	1
COG1309	NOG	COG1309	7359	1396	K	Transcriptional regulator	1	0
COG4644	NOG	COG4644	358	154	L	Transposase	1	0
ENOG410XPTE	NOG	ENOG410XPTE	140	135	E	Catalyzes the covalent attachment of the prokaryotic ubiquitin-like protein modifier Pup to the proteasomal substrate proteins, thereby targeting them for proteasomal degradation. This tagging system is termed pupylation. The ligation reaction involves the side-chain carboxylate of the C-terminal glutamate of Pup and the side-chain amino group of a substrate lysine (By similarity)	1	0
COG4647	NOG	COG4647	35	31	Q	acetone carboxylase, gamma subunit	2	1
COG0160	NOG	COG0160	2449	1054	E	transaminase activity	2	1
ENOG410XQFU	NOG	ENOG410XQFU	182	101	C	oxidoreductase	3	2
COG1841	NOG	COG1841	1955	1517	J	ribosomal large subunit biogenesis	4	1
COG1842	NOG	COG1842	936	668	KT	Phage shock protein A	1	0
ENOG4111KDY	NOG	ENOG4111KDY	20	19	S	Short chain dehydrogenase	3	1
COG0735	NOG	COG0735	3542	1561	K	Ferric uptake regulator, Fur family	4	2
COG0737	NOG	COG0737	2756	1239	F	5-Nucleotidase	2	1
COG0302	NOG	COG0302	1713	1451	H	GTP cyclohydrolase i	3	2
ENOG410XSCZ	NOG	ENOG410XSCZ	14	12	L	NA	1	0
ENOG4111PYD	NOG	ENOG4111PYD	13	9	S	NA	2	1
COG1063	NOG	COG1063	5139	1488	E	Dehydrogenase	1	0
ENOG410ZHR3	NOG	ENOG410ZHR3	9	9	C	Cytochrome	2	1
ENOG4111FDR	NOG	ENOG4111FDR	259	243	M	Glycosyl transferase, family 2	1	0
ENOG410XP4A	NOG	ENOG410XP4A	463	286	S	domain protein	2	1
COG0238	NOG	COG0238	2010	1827	J	Binds as a heterodimer with protein S6 to the central domain of the 16S rRNA, where it helps stabilize the platform of the 30S subunit (By similarity)	13	5
COG0234	NOG	COG0234	2263	1860	O	Binds to cpn60 in the presence of Mg-ATP and suppresses the ATPase activity of the latter (By similarity)	16	5
COG0231	NOG	COG0231	2501	2003	J	Involved in peptide bond synthesis. Stimulates efficient translation and peptide-bond synthesis on native or reconstituted 70S ribosomes in vitro. Probably functions indirectly by altering the affinity of the ribosome for aminoacyl-tRNA, thus increasing their reactivity as acceptors for peptidyl transferase (By similarity)	6	2
COG0230	NOG	COG0230	1298	1287	J	50s ribosomal protein l34	1	0
COG0233	NOG	COG0233	1902	1821	J	Responsible for the release of ribosomes from messenger RNA at the termination of protein biosynthesis. May increase the efficiency of translation by recycling ribosomes from one round of translation to another (By similarity)	4	2
COG0015	NOG	COG0015	2362	1914	F	adenylosuccinate lyase	3	1
COG0542	NOG	COG0542	5314	1862	O	ATP-dependent CLP protease ATP-binding subunit	101	45
COG1018	NOG	COG1018	3812	1041	C	Is involved in NO detoxification in an aerobic process, termed nitric oxide dioxygenase (NOD) reaction that utilizes O(2) and NAD(P)H to convert NO to nitrate, which protects the bacterium from various noxious nitrogen compounds. Therefore, plays a central role in the inducible response to nitrosative stress (By similarity)	5	2
COG0540	NOG	COG0540	1989	1857	F	aspartate transcarbamylase	1	0
COG0545	NOG	COG0545	4083	1121	O	Peptidyl-prolyl cis-trans isomerase	9	3
COG0544	NOG	COG0544	1807	1675	O	Involved in protein export. Acts as a chaperone by maintaining the newly synthesized protein in an open conformation	7	2
COG1012	NOG	COG1012	14029	1807	C	Dehydrogenase	55	20
COG1013	NOG	COG1013	2188	1034	C	Oxidoreductase required for the transfer of electrons from pyruvate to flavodoxin (By similarity)	10	4
COG1011	NOG	COG1011	4696	1628	S	Hydrolase	1	0
COG0019	NOG	COG0019	3398	1817	E	Specifically catalyzes the decarboxylation of meso- diaminopimelate (meso-DAP) to L-lysine (By similarity)	2	1
COG1017	NOG	COG1017	626	530	C	Is involved in NO detoxification in an aerobic process, termed nitric oxide dioxygenase (NOD) reaction that utilizes O(2) and NAD(P)H to convert NO to nitrate, which protects the bacterium from various noxious nitrogen compounds. Therefore, plays a central role in the inducible response to nitrosative stress (By similarity)	4	2
COG1014	NOG	COG1014	2780	1122	C	oxidoreductase	17	5
COG0784	NOG	COG0784	6835	1342	T	response regulator	23	10
ENOG410XSDE	NOG	ENOG410XSDE	142	118	O	di-heme cytochrome	1	1
COG0399	NOG	COG0399	3174	1312	E	DegT DnrJ EryC1 StrS aminotransferase	1	0
COG0396	NOG	COG0396	1448	1345	O	feS assembly ATPase SufC	2	1
COG0427	NOG	COG0427	1000	701	C	Acetyl-CoA hydrolase	3	0
COG0422	NOG	COG0422	1284	1179	H	thiamine diphosphate biosynthetic process	2	1
COG0423	NOG	COG0423	1122	955	J	Catalyzes the attachment of glycine to tRNA(Gly) (By similarity)	8	3
ENOG410XNTS	NOG	ENOG410XNTS	687	453	I	acyl-CoA dehydrogenase	1	0
ENOG410YYP1	NOG	ENOG410YYP1	58	18	S	Cell surface protein	2	1
ENOG4111PPW	NOG	ENOG4111PPW	76	75	S	Protein of unknown function (DUF2853)	2	1
ENOG4111IBQ	NOG	ENOG4111IBQ	7	7	S	sh3 type 3 domain-containing protein	1	0
ENOG41123UY	NOG	ENOG41123UY	71	53	S	FecR protein	3	2
COG1260	NOG	COG1260	675	542	I	synthase	2	1
COG1308	NOG	COG1308	502	342	K	nascent polypeptide-associated complex	1	0
COG1262	NOG	COG1262	2146	957	S	Sulphatase-modifying factor protein	1	0
COG0161	NOG	COG0161	2398	1184	E	Catalyzes the transfer of the alpha-amino group from S- adenosyl-L-methionine (SAM) to 7-keto-8-aminopelargonic acid (KAPA) to form 7,8-diaminopelargonic acid (DAPA). It is the only animotransferase known to utilize SAM as an amino donor (By similarity)	1	0
COG0649	NOG	COG0649	1476	1205	C	NDH-1 shuttles electrons from NADH, via FMN and iron- sulfur (Fe-S) centers, to quinones in the respiratory chain. The immediate electron acceptor for the enzyme in this species is believed to be ubiquinone. Couples the redox reaction to proton translocation (for every two electrons transferred, four hydrogen ions are translocated across the cytoplasmic membrane), and thus conserves the redox ene…	5	2
ENOG410XQ8S	NOG	ENOG410XQ8S	72	51	S	Conserved repeat domain protein	3	2
COG0167	NOG	COG0167	2613	1906	F	Catalyzes the conversion of dihydroorotate to orotate	1	0
COG0166	NOG	COG0166	2216	1918	G	glucose-6-phosphate isomerase activity	4	2
COG5012	NOG	COG5012	583	292	S	cobalamin b12-binding domain protein	2	1
COG0642	NOG	COG0642	12227	1815	T	Histidine kinase	1	1
COG0643	NOG	COG0643	1687	867	T	CheA signal transduction histidine kinase	5	2
COG0644	NOG	COG0644	2334	1203	C	geranylgeranyl reductase	3	1
COG1062	NOG	COG1062	1994	900	C	alcohol dehydrogenase	5	1
COG0646	NOG	COG0646	1591	1244	E	homocysteine S-methyltransferase activity	6	1
COG1008	NOG	COG1008	1449	1044	C	subunit m	2	1
COG0491	NOG	COG0491	7522	1842	S	Beta-lactamase domain protein	8	4
COG0493	NOG	COG0493	3249	1556	E	metal cluster binding	5	1
COG0492	NOG	COG0492	4039	1890	O	thioredoxin reductase	3	1
COG0494	NOG	COG0494	10044	1869	L	Nudix hydrolase	3	2
COG0497	NOG	COG0497	1598	1559	L	May be involved in recombinational repair of damaged DNA (By similarity)	2	1
COG0499	NOG	COG0499	1516	1207	H	May play a key role in the regulation of the intracellular concentration of adenosylhomocysteine (By similarity)	23	10
COG0498	NOG	COG0498	2342	1760	E	threonine synthase	3	1
COG1788	NOG	COG1788	1368	844	I	Key enzyme for ketone body catabolism. Transfers the CoA moiety from succinate to acetoacetate. Formation of the enzyme-CoA intermediate proceeds via an unstable anhydride species formed between the carboxylate groups of the enzyme and substrate (By similarity)	7	3
COG3517	NOG	COG3517	448	259	S	type VI secretion protein, EvpB VC_A0108 family	5	2
COG3516	NOG	COG3516	392	263	S	Type VI secretion protein, VC_A0107 family	1	0
COG1160	NOG	COG1160	2069	1727	S	GTPase that plays an essential role in the late steps of ribosome biogenesis (By similarity)	2	1
COG1164	NOG	COG1164	1300	782	E	Oligoendopeptidase f	3	2
COG1001	NOG	COG1001	577	461	F	adenine deaminase	1	0
ENOG4112D0J	NOG	ENOG4112D0J	7	5	M	Cell wall binding repeat 2-containing protein	2	1
COG1764	NOG	COG1764	1384	718	O	Organic hydroperoxide resistance protein	2	1
COG1765	NOG	COG1765	1067	794	O	osmC family	1	0
COG1033	NOG	COG1033	798	530	S	RND superfamily	6	3
ENOG410Y4VX	NOG	ENOG410Y4VX	50	49	S	RNA ligase	1	0
ENOG410XS7A	NOG	ENOG410XS7A	287	132	S	Acyltransferase, ws dgat mgat	9	5
COG1002	NOG	COG1002	939	571	V	Type II restriction enzyme, methylase	2	0
COG2895	NOG	COG2895	863	742	P	may be the GTPase, regulating ATP sulfurylase activity (By similarity)	7	4
COG0381	NOG	COG0381	1535	1062	M	UDP-N-acetylglucosamine 2-epimerase	2	1
COG4177	NOG	COG4177	3099	966	E	(ABC) transporter	1	1
ENOG4111ZX7	NOG	ENOG4111ZX7	10	9	S	NA	1	0
COG2863	NOG	COG2863	993	387	C	electron transport chain	2	1
COG2947	NOG	COG2947	643	624	S	Thymocyte nuclear protein	1	0
COG2096	NOG	COG2096	1010	912	S	cob(I)yrinic acid a,c-diamide adenosyltransferase activity	5	2
COG0438	NOG	COG0438	13206	1905	M	Glycosyl transferase (Group 1	1	0
ENOG410ZY0B	NOG	ENOG410ZY0B	8	8	K	HTH_ARSR	1	1
COG1117	NOG	COG1117	2036	1489	P	Part of the ABC transporter complex PstSACB involved in phosphate import. Responsible for energy coupling to the transport system (By similarity)	1	0
COG0020	NOG	COG0020	2614	1963	I	Catalyzes the condensation of isopentenyl diphosphate (IPP) with allylic pyrophosphates generating different type of terpenoids (By similarity)	1	0
COG0822	NOG	COG0822	2115	1694	C	sUF system Fes assembly protein, NifU family	2	1
COG0824	NOG	COG0824	2896	1372	S	Thioesterase	1	0
COG0021	NOG	COG0021	2241	1599	G	Transketolase	2	0
ENOG410XR7Z	NOG	ENOG410XR7Z	23	16	S	NA	1	0
ENOG410ZZ11	NOG	ENOG410ZZ11	5	5	C	ATP synthase subunit C	1	0
ENOG411240E	NOG	ENOG411240E	47	35	S	Protein of unknown function (DUF742)	1	0
COG4108	NOG	COG4108	1185	1158	J	Increases the formation of ribosomal termination complexes and stimulates activities of RF-1 and RF-2. It binds guanine nucleotides and has strong preference for UGA stop codons. It may interact directly with the ribosome. The stimulation of RF- 1 and RF-2 is significantly reduced by GTP and GDP, but not by GMP (By similarity)	1	0
ENOG410YF49	NOG	ENOG410YF49	142	134	S	Methyltransferase	1	1
ENOG4111I0W	NOG	ENOG4111I0W	39	24	S	NA	1	0
ENOG410ZGGH	NOG	ENOG410ZGGH	24	18	S	conserved repeat domain protein	3	2
ENOG410XRCK	NOG	ENOG410XRCK	97	42	I	acyl-CoA dehydrogenase	7	2
COG3320	NOG	COG3320	853	356	Q	domain protein	5	2
COG1977	NOG	COG1977	1074	830	H	Molybdopterin converting factor (Subunit 1)	3	2
ENOG410Z72A	NOG	ENOG410Z72A	9	9	S	NA	1	1
COG3285	NOG	COG3285	590	357	L	DNA ligase	1	0
COG0753	NOG	COG0753	1758	934	P	Catalase	8	4
COG2132	NOG	COG2132	3876	1017	Q	Multicopper oxidase	24	7
COG1605	NOG	COG1605	1640	1178	E	Chorismate mutase	3	2
ENOG410XPPX	NOG	ENOG410XPPX	53	51	I	acyl-Coa dehydrogenase	1	0
COG1804	NOG	COG1804	3774	839	C	l-carnitine dehydratase bile acid-inducible protein F	6	4
ENOG410XNZ4	NOG	ENOG410XNZ4	76	66	I	Enoyl-CoA hydratase	3	1
COG2310	NOG	COG2310	888	204	T	tellurium resistance protein	25	4
ENOG4111U1A	NOG	ENOG4111U1A	75	69	S	pyridoxamine 5'-phosphate oxidase-related, FMN-binding	1	0
COG2319	NOG	COG2319	3206	570	S	wd repeat	1	0
COG4889	NOG	COG4889	239	153	L	NA	1	0
ENOG4111HDP	NOG	ENOG4111HDP	70	67	K	transcriptional	1	0
COG4770	NOG	COG4770	1385	778	I	carboxylase	5	0
COG1858	NOG	COG1858	961	510	P	cytochrome C peroxidase	6	1
COG1850	NOG	COG1850	507	342	G	RuBisCO catalyzes two reactions the carboxylation of D- ribulose 1,5-bisphosphate, the primary event in carbon dioxide fixation, as well as the oxidative fragmentation of the pentose substrate	3	1
ENOG410YR2P	NOG	ENOG410YR2P	7	7	M	Porin Gram-negative type	1	1
COG0258	NOG	COG0258	3320	2009	L	Structure-specific nuclease with 5'-flap endonuclease and 5'-3' exonuclease activities involved in DNA replication and repair. During DNA replication, cleaves the 5'-overhanging flap structure that is generated by displacement synthesis when DNA polymerase encounters the 5'-end of a downstream Okazaki fragment. It enters the flap from the 5'-end and then tracks to cleave the flap base, leaving a …	3	1
COG0257	NOG	COG0257	1403	1269	J	50S ribosomal protein L36	1	0
COG0256	NOG	COG0256	2214	2010	J	This is one of the proteins that binds and probably mediates the attachment of the 5S RNA into the large ribosomal subunit, where it forms part of the central protuberance (By similarity)	30	6
COG0255	NOG	COG0255	1886	1712	J	50s ribosomal protein l29	1	0
COG0254	NOG	COG0254	1960	1670	J	50S ribosomal protein L3-1	10	4
COG0251	NOG	COG0251	4516	1782	J	Endoribonuclease LPSP	1	0
COG0250	NOG	COG0250	2122	1895	K	Participates in transcription elongation, termination and antitermination (By similarity)	21	12
ENOG410Y679	NOG	ENOG410Y679	2	2	S	Hemolysin-type calcium-binding repeat (2 copies)	1	1
ENOG4111IA6	NOG	ENOG4111IA6	262	214	T	Histidine kinase	1	0
COG4412	NOG	COG4412	231	180	S	m6 family metalloprotease domain protein	14	6
COG1092	NOG	COG1092	1696	1125	S	23S rRNA (guanine(2445)-N(2))-methyltransferase activity	1	0
COG3049	NOG	COG3049	515	374	M	Choloylglycine hydrolase	2	1
COG3047	NOG	COG3047	534	388	M	outer membrane protein W	3	0
COG0228	NOG	COG0228	1930	1848	J	30s ribosomal protein S16	22	6
COG0222	NOG	COG0222	2011	1844	J	Seems to be the binding site for several of the factors involved in protein synthesis and appears to be essential for accurate translation (By similarity)	52	16
ENOG410Y2CX	NOG	ENOG410Y2CX	2	2	S	alpha/beta hydrolase fold	1	0
COG0221	NOG	COG0221	1777	1325	C	Pyrophosphate phospho-hydrolase	7	2
COG0227	NOG	COG0227	1834	1695	J	50s ribosomal protein L28	10	1
COG0224	NOG	COG0224	2018	1794	C	Produces ATP from ADP in the presence of a proton gradient across the membrane. The gamma chain is believed to be important in regulating ATPase activity and the flow of protons through the CF(0) complex (By similarity)	4	1
COG0225	NOG	COG0225	2537	1660	O	Has an important function as a repair enzyme for proteins that have been inactivated by oxidation. Catalyzes the reversible oxidation-reduction of methionine sulfoxide in proteins to methionine (By similarity)	5	4
COG0550	NOG	COG0550	3498	2003	L	Releases the supercoiling and torsional tension of DNA, which is introduced during the DNA replication and transcription, by transiently cleaving and rejoining one strand of the DNA duplex. Introduces a single-strand break via transesterification at a target site in duplex DNA. The scissile phosphodiester is attacked by the catalytic tyrosine of the enzyme, resulting in the formation of a DNA-(5'…	2	0
COG0001	NOG	COG0001	1744	1291	H	Glutamate-1-semialdehyde aminotransferase	1	0
COG0006	NOG	COG0006	4754	1995	E	peptidase M24	1	0
COG0556	NOG	COG0556	1750	1690	L	damaged site, the DNA wraps around one UvrB monomer. DNA wrap is dependent on ATP binding by UvrB and probably causes local melting of the DNA helix, facilitating insertion of UvrB beta-hairpin between the DNA strands. Then UvrB probes one DNA strand for the presence of a lesion. If a lesion is found the UvrA subunits dissociate and the UvrB-DNA preincision complex is formed. This complex is subs…	1	0
COG0005	NOG	COG0005	1852	1330	F	The purine nucleoside phosphorylases catalyze the phosphorolytic breakdown of the N-glycosidic bond in the beta- (deoxy)ribonucleoside molecules, with the formation of the corresponding free purine bases and pentose-1-phosphate (By similarity)	1	0
COG0008	NOG	COG0008	4412	2024	J	Catalyzes the attachment of glutamate to tRNA(Glu) in a two-step reaction glutamate is first activated by ATP to form Glu-AMP and then transferred to the acceptor end of tRNA(Glu) (By similarity)	2	1
COG0411	NOG	COG0411	2982	899	E	(ABC) transporter	13	6
COG0410	NOG	COG0410	3441	974	E	amino acid transport	13	7
ENOG410XP5U	NOG	ENOG410XP5U	5	4	S	Receptor family ligand binding region	1	0
COG3599	NOG	COG3599	840	557	D	Divisome component that associates with the complex late in its assembly, after the Z-ring is formed, and is dependent on DivIC and PBP2B for its recruitment to the divisome. Together with EzrA, is a key component of the system that regulates PBP1 localization during cell cycle progression. Its main role could be the removal of PBP1 from the cell pole after pole maturation is completed. Also cont…	1	1
COG3618	NOG	COG3618	799	437	S	amidohydrolase 2	2	1
COG0316	NOG	COG0316	2692	1270	S	Iron--sulfur cluster	2	0
COG0317	NOG	COG0317	2683	1693	KT	In eubacteria ppGpp (guanosine 3'-diphosphate 5-' diphosphate) is a mediator of the stringent response that coordinates a variety of cellular activities in response to changes in nutritional abundance (By similarity)	1	0
COG0315	NOG	COG0315	1437	1384	H	Together with MoaA, is involved in the conversion of 5'- GTP to cyclic pyranopterin monophosphate (cPMP or molybdopterin precursor Z) (By similarity)	2	1
COG0099	NOG	COG0099	2275	1998	J	Located at the top of the head of the 30S subunit, it contacts several helices of the 16S rRNA. In the 70S ribosome it contacts the 23S rRNA (bridge B1a) and protein L5 of the 50S subunit (bridge B1b), connecting the 2 subunits	32	15
COG0098	NOG	COG0098	2542	2018	J	Located at the back of the 30S subunit body where it stabilizes the conformation of the head with respect to the body (By similarity)	49	21
ENOG410XR2M	NOG	ENOG410XR2M	298	125	S	(LipO)protein	2	1
COG0094	NOG	COG0094	2293	2012	J	This is 1 of the proteins that binds and probably mediates the attachment of the 5S RNA into the large ribosomal subunit, where it forms part of the central protuberance. In the 70S ribosome it contacts protein S13 of the 30S subunit (bridge B1b), connecting the 2 subunits	67	26
COG0097	NOG	COG0097	2379	2020	J	This protein binds to the 23S rRNA, and is important in its secondary structure. It is located near the subunit interface in the base of the L7 L12 stalk, and near the tRNA binding site of the peptidyltransferase center (By similarity)	46	16
COG0096	NOG	COG0096	2373	2022	J	One of the primary rRNA binding proteins, it binds directly to 16S rRNA central domain where it helps coordinate assembly of the platform of the 30S subunit (By similarity)	33	17
COG0091	NOG	COG0091	2491	2017	J	The globular domain of the protein is located near the polypeptide exit tunnel on the outside of the subunit, while an extended beta-hairpin is found that lines the wall of the exit tunnel in the center of the 70S ribosome (By similarity)	20	6
COG0090	NOG	COG0090	2464	2023	J	One of the primary rRNA binding proteins. Required for association of the 30S and 50S subunits to form the 70S ribosome, for tRNA binding and peptide bond formation. It has been suggested to have peptidyltransferase activity	47	20
COG0093	NOG	COG0093	2347	2016	J	Binds to 23S rRNA. Forms part of two intersubunit bridges in the 70S ribosome (By similarity)	40	16
COG0319	NOG	COG0319	1748	1707	S	metalloendopeptidase activity	1	0
COG0674	NOG	COG0674	2219	1025	C	Oxidoreductase required for the transfer of electrons from pyruvate to flavodoxin (By similarity)	11	4
COG1278	NOG	COG1278	4636	1436	K	Cold shock protein	8	2
ENOG410Y4NW	NOG	ENOG410Y4NW	8	8	M	Porin, Gram-negative type	15	3
COG0673	NOG	COG0673	7318	1612	S	oxidoreductase	2	1
COG0678	NOG	COG0678	919	629	O	peroxiredoxin	5	3
COG1274	NOG	COG1274	566	449	C	Catalyzes the conversion of oxaloacetate (OAA) to phosphoenolpyruvate (PEP), the rate-limiting step in the metabolic pathway that produces glucose from lactate and other precursors derived from the citric acid cycle (By similarity)	16	7
COG0077	NOG	COG0077	1799	1579	E	Prephenate dehydratase	3	2
ENOG410YMI1	NOG	ENOG410YMI1	4	1	S	NA	1	0
COG0074	NOG	COG0074	2015	1436	C	Succinyl-CoA ligase ADP-forming subunit alpha	30	11
COG0073	NOG	COG0073	3982	2007	J	Is required not only for elongation of protein synthesis but also for the initiation of all mRNA translation through initiator tRNA(fMet) aminoacylation (By similarity)	3	2
COG0072	NOG	COG0072	2393	2015	J	phenylalanyl-tRNA synthetase (beta subunit)	2	1
COG0178	NOG	COG0178	2569	1690	L	The UvrABC repair system catalyzes the recognition and processing of DNA lesions. UvrA is an ATPase and a DNA-binding protein. A damage recognition complex composed of 2 UvrA and 2 UvrB subunits scans DNA for abnormalities. When the presence of a lesion has been verified by UvrB, the UvrA molecules dissociate (By similarity)	11	5
COG0070	NOG	COG0070	1630	1353	E	glutamate synthase	31	8
COG0176	NOG	COG0176	2237	1640	G	Transaldolase is important for the balance of metabolites in the pentose-phosphate pathway (By similarity)	2	1
ENOG4111PZD	NOG	ENOG4111PZD	9	9	P	phosphate transport	3	0
COG0174	NOG	COG0174	3754	1769	E	glutamine synthetase	22	3
COG0175	NOG	COG0175	2498	1313	P	Reduction of activated sulfate into sulfite (By similarity)	1	0
COG0173	NOG	COG0173	1955	1852	J	aspartyl-trna synthetase	6	2
COG0078	NOG	COG0078	2149	1735	E	ornithine carbamoyltransferase	1	1
COG3461	NOG	COG3461	79	78	S	NA	1	0
COG0488	NOG	COG0488	7328	1812	S	(ABC) transporter	5	0
COG0489	NOG	COG0489	4121	1895	D	ATP-binding protein	4	1
COG0484	NOG	COG0484	7941	1952	O	ATP binding to DnaK triggers the release of the substrate protein, thus completing the reaction cycle. Several rounds of ATP-dependent interactions between DnaJ, DnaK and GrpE are required for fully efficient folding. Also involved, together with DnaK and GrpE, in the DNA replication of plasmids through activation of initiation proteins (By similarity)	2	0
COG3468	NOG	COG3468	613	209	MU	Outer membrane autotransporter	20	6
COG0480	NOG	COG0480	4645	2024	J	Catalyzes the GTP-dependent ribosomal translocation step during translation elongation. During this step, the ribosome changes from the pre-translocational (PRE) to the post- translocational (POST) state as the newly formed A-site-bound peptidyl-tRNA and P-site-bound deacylated tRNA move to the P and E sites, respectively. Catalyzes the coordinated movement of the two tRNA molecules, the mRNA and…	137	47
COG0481	NOG	COG0481	1994	1883	M	Required for accurate and efficient protein synthesis under certain stress conditions. May act as a fidelity factor of the translation reaction, by catalyzing a one-codon backward translocation of tRNAs on improperly translocated ribosomes. Back- translocation proceeds from a post-translocation (POST) complex to a pre-translocation (PRE) complex, thus giving elongation factor G a second chance to…	1	0
COG0210	NOG	COG0210	4343	1887	L	helicase	1	0
COG1472	NOG	COG1472	4638	1379	G	hydrolase family 3	1	1
ENOG4111IF2	NOG	ENOG4111IF2	78	69	S	phasin family	3	1
COG1196	NOG	COG1196	3153	1539	D	Required for chromosome condensation and partitioning (By similarity)	5	3
COG1195	NOG	COG1195	1413	1376	L	it is required for DNA replication and normal SOS inducibility. RecF binds preferentially to single-stranded, linear DNA. It also seems to bind ATP (By similarity)	1	0
COG2923	NOG	COG2923	245	242	P	tRNA processing	2	1
COG1192	NOG	COG1192	3898	1554	D	cobyrinic Acid a,c-diamide synthase	5	2
COG1190	NOG	COG1190	2001	1697	J	lysyl-trna synthetase	3	1
ENOG410Y3UE	NOG	ENOG410Y3UE	83	41	S	amidohydrolase 2	5	4
COG1754	NOG	COG1754	642	623	L	Releases the supercoiling and torsional tension of DNA, which is introduced during the DNA replication and transcription, by transiently cleaving and rejoining one strand of the DNA duplex. Introduces a single-strand break via transesterification at a target site in duplex DNA. The scissile phosphodiester is attacked by the catalytic tyrosine of the enzyme, resulting in the formation of a DNA-(5'…	2	0
COG1209	NOG	COG1209	1543	1248	M	Catalyzes the formation of dTDP-glucose, from dTTP and glucose 1-phosphate, as well as its pyrophosphorolysis (By similarity)	1	0
COG1610	NOG	COG1610	1090	1073	S	gatB Yqey	2	1
COG1758	NOG	COG1758	1651	1587	K	Promotes RNA polymerase assembly. Latches the N- and C- terminal regions of the beta' subunit thereby facilitating its interaction with the beta and alpha subunits (By similarity)	1	1
COG5594	NOG	COG5594	967	210	S	transmembrane protein 63C	1	1
COG2884	NOG	COG2884	1241	1189	D	Cell division ATP-binding protein ftsE	9	3
COG2885	NOG	COG2885	4369	1036	M	Ompa motb domain protein	56	14
ENOG4111HZB	NOG	ENOG4111HZB	34	32	T	fha domain containing protein	2	1
COG4340	NOG	COG4340	137	124	S	Pfam:DUF2257	1	1
ENOG410Y968	NOG	ENOG410Y968	145	92	S	TonB family	1	0
COG2080	NOG	COG2080	2055	705	C	(2Fe-2S)-binding domain protein	2	0
ENOG41111BS	NOG	ENOG41111BS	16	15	L	CRISPR-associated protein Csc2	1	0
COG2085	NOG	COG2085	722	386	S	NADP oxidoreductase, coenzyme f420-dependent	3	2
COG2086	NOG	COG2086	1901	1294	C	Electron transfer flavoprotein	31	8
COG1104	NOG	COG1104	3018	1763	E	cysteine desulfurase	3	1
ENOG410Y96T	NOG	ENOG410Y96T	2	2	P	TonB-dependent Receptor Plug Domain	8	3
COG0811	NOG	COG0811	2754	1014	U	MotA TolQ exbB proton channel	2	0
COG1109	NOG	COG1109	4829	1997	G	Catalyzes the conversion of glucosamine-6-phosphate to glucosamine-1-phosphate (By similarity)	8	3
COG5501	NOG	COG5501	244	167	S	Sulfur oxidation protein	4	2
ENOG410Y447	NOG	ENOG410Y447	94	50	S	fg-gap repeat protein	1	0
ENOG4111WDS	NOG	ENOG4111WDS	7	7	K	Helix-turn-helix	1	0
COG3917	NOG	COG3917	530	341	Q	dsbA oxidoreductase	1	0
ENOG410XPCX	NOG	ENOG410XPCX	84	68	E	ABC transporter substrate-binding protein	2	1
ENOG410XPCZ	NOG	ENOG410XPCZ	180	149	E	amino acid ABC transporter	13	2
ENOG410ZYW7	NOG	ENOG410ZYW7	14	14	J	50S ribosomal protein L30	1	0
ENOG410Y5SG	NOG	ENOG410Y5SG	5	4	S	NA	1	0
ENOG410ZVFE	NOG	ENOG410ZVFE	223	163	S	GH3 auxin-responsive promoter	1	0
COG2036	NOG	COG2036	4598	321	B	Core component of nucleosome. Nucleosomes wrap and compact DNA into chromatin, limiting DNA accessibility to the cellular machineries which require DNA as a template. Histones thereby play a central role in transcription regulation, DNA repair, DNA replication and chromosomal stability. DNA accessibility is regulated via a complex set of post-translational modifications of histones, also called h…	8	0
COG2030	NOG	COG2030	3104	1087	I	maoc domain protein dehydratase	14	5
ENOG4111U0E	NOG	ENOG4111U0E	19	19	S	NA	1	1
ENOG4111R9R	NOG	ENOG4111R9R	15	12	S	S-layer homology domain	3	0
COG2038	NOG	COG2038	1053	954	H	Catalyzes the synthesis of alpha-ribazole-5'-phosphate from nicotinate mononucleotide (NAMN) and 5,6- dimethylbenzimidazole (DMB) (By similarity)	1	1
ENOG410XNQW	NOG	ENOG410XNQW	152	125	T	nucleotide-binding protein	1	0
ENOG410XNWR	NOG	ENOG410XNWR	376	182	E	ABC transporter substrate-binding protein	4	2
COG0524	NOG	COG0524	6665	1747	G	pfkb domain protein	4	2
COG0035	NOG	COG0035	2331	1626	F	Catalyzes the conversion of uracil and 5-phospho-alpha- D-ribose 1-diphosphate (PRPP) to UMP and diphosphate (By similarity)	1	0
COG4969	NOG	COG4969	391	308	U	Fimbrial protein	3	0
COG1962	NOG	COG1962	70	54	H	Part of a complex that catalyzes the formation of methyl-coenzyme M and tetrahydromethanopterin from coenzyme M and methyl-tetrahydromethanopterin. This is an energy-conserving, sodium-ion translocating step. MtrH catalyzes the transfer of the methyl group from methyl-tetrahydromethanopterin to the corrinoid prosthetic group of MtrA	2	0
COG3868	NOG	COG3868	272	207	S	endo alpha-1,4 polygalactosaminidase	1	1
COG1960	NOG	COG1960	9610	1381	I	acyl-CoA dehydrogenase	53	17
ENOG410YTNS	NOG	ENOG410YTNS	67	46	P	tonB-dependent Receptor	14	5
ENOG4111IRX	NOG	ENOG4111IRX	73	69	S	Domain of unknown function (DUF385)	1	0
ENOG410XQH4	NOG	ENOG410XQH4	278	155	E	extracellular ligand-binding receptor	3	1
COG1075	NOG	COG1075	1260	633	S	Triacylglycerol Lipase	7	2
COG2247	NOG	COG2247	526	106	M	Cell wall binding repeat 2-containing protein	2	1
COG2329	NOG	COG2329	889	562	S	Antibiotic biosynthesis monooxygenase	4	3
ENOG4111KBS	NOG	ENOG4111KBS	85	63	S	Fibronectin type iii domain protein	11	6
COG2326	NOG	COG2326	1211	825	S	Polyphosphate kinase 2	10	6
COG0821	NOG	COG0821	1465	1414	I	4-hydroxy-3-methylbut-2-en-1-yl diphosphate synthase activity	7	3
COG3268	NOG	COG3268	576	418	S	saccharopine dehydrogenase	1	0
COG3261	NOG	COG3261	433	316	C	NADH dehydrogenase (Ubiquinone), 30 kDa subunit	1	0
COG3260	NOG	COG3260	430	314	C	NADH ubiquinone oxidoreductase, 20 kda subunit	1	0
COG1911	NOG	COG1911	457	321	J	(ribosomal) protein	1	0
ENOG410XRQX	NOG	ENOG410XRQX	398	190	I	acyl-CoA dehydrogenase	13	5
ENOG4111Z91	NOG	ENOG4111Z91	20	19	S	Polyketide cyclase / dehydrase and lipid transport	1	0
ENOG410XPH7	NOG	ENOG410XPH7	174	106	S	metallo-protease	1	0
COG3781	NOG	COG3781	555	353	S	UPF0187 protein	1	0
ENOG410Y3IK	NOG	ENOG410Y3IK	41	39	S	NA	2	1
COG4747	NOG	COG4747	282	231	E	ACT domain protein	3	1
ENOG410XPQC	NOG	ENOG410XPQC	91	46	I	acyl-CoA dehydrogenase	14	8
COG4663	NOG	COG4663	763	341	Q	extracellular solute-binding protein, family 7	17	3
COG0528	NOG	COG0528	1883	1797	F	UMP kinase activity	5	1
COG1825	NOG	COG1825	1399	1351	J	This is one of the proteins that binds to the 5S RNA in the ribosome where it forms part of the central protuberance (By similarity)	20	7
COG0249	NOG	COG0249	3248	1670	L	that it carries out the mismatch recognition step. This protein has a weak ATPase activity (By similarity)	1	0
COG0712	NOG	COG0712	1804	1688	C	F(1)F(0) ATP synthase produces ATP from ADP in the presence of a proton or sodium gradient. F-type ATPases consist of two structural domains, F(1) containing the extramembraneous catalytic core and F(0) containing the membrane proton channel, linked together by a central stalk and a peripheral stalk. During catalysis, ATP synthesis in the catalytic domain of F(1) is coupled via a rotary mechanism…	7	3
COG0247	NOG	COG0247	3406	1183	C	domain protein	1	0
COG0717	NOG	COG0717	1215	1072	F	Deoxycytidine triphosphate deaminase	1	0
COG0714	NOG	COG0714	4273	1388	S	ATPase activity	17	9
COG0243	NOG	COG0243	4342	1081	C	molybdopterin oxidoreductase	47	8
ENOG41121IC	NOG	ENOG41121IC	58	31	M	Porin Gram-negative type	1	1
COG0292	NOG	COG0292	1856	1784	J	Binds directly to 23S ribosomal RNA and is necessary for the in vitro assembly process of the 50S ribosomal subunit. It is not involved in the protein synthesizing functions of that subunit (By similarity)	8	4
COG3246	NOG	COG3246	621	336	S	3-keto-5-aminohexanoate cleavage enzyme	1	0
ENOG4110FS3	NOG	ENOG4110FS3	18	10	S	Monomethylamine methyltransferase	1	0
COG0297	NOG	COG0297	1517	1103	G	starch synthase activity	1	0
COG1239	NOG	COG1239	763	482	H	magnesium chelatase	4	1
COG2846	NOG	COG2846	299	280	D	Di-iron-containing protein involved in the repair of iron-sulfur clusters damaged by oxidative and nitrosative stress conditions (By similarity)	6	1
COG0406	NOG	COG0406	5118	1590	G	Phosphoglycerate mutase	1	0
COG0404	NOG	COG0404	2407	1354	E	The glycine cleavage system catalyzes the degradation of glycine (By similarity)	2	1
COG0568	NOG	COG0568	3881	1700	K	Sigma factors are initiation factors that promote the attachment of RNA polymerase to specific initiation sites and are then released (By similarity)	17	10
COG0567	NOG	COG0567	1518	1167	C	2-oxoglutarate dehydrogenase, E1	27	11
COG0560	NOG	COG0560	2380	1378	E	phosphoserine phosphatase activity	2	0
COG0563	NOG	COG0563	3963	1956	F	Catalyzes the reversible transfer of the terminal phosphate group between ATP and AMP. Plays an important role in cellular energy homeostasis and in adenine nucleotide metabolism (By similarity)	17	4
ENOG410XNMH	NOG	ENOG410XNMH	36429	1663	T	Histidine kinase	3	1
COG4575	NOG	COG4575	304	170	S	Conserved Protein	5	1
COG1716	NOG	COG1716	1303	528	T	fha domain-containing protein	6	2
COG0769	NOG	COG0769	2458	1651	M	Catalyzes the addition of meso-diaminopimelic acid to the nucleotide precursor UDP-N-acetylmuramoyl-L-alanyl-D-glutamate (UMAG) in the biosynthesis of bacterial cell-wall peptidoglycan (By similarity)	1	0
COG0764	NOG	COG0764	2327	1461	I	Involved in unsaturated fatty acids biosynthesis. Catalyzes the dehydration of short chain beta-hydroxyacyl-ACPs and long chain saturated and unsaturated beta-hydroxyacyl-ACPs (By similarity)	8	7
COG0761	NOG	COG0761	1520	1406	I	Converts 1-hydroxy-2-methyl-2-(E)-butenyl 4-diphosphate into isopentenyl diphosphate (IPP) and dimethylallyl diphosphate (DMAPP) (By similarity)	1	1
ENOG4111TT4	NOG	ENOG4111TT4	35	31	S	pyridoxamine 5-phosphate	1	0
COG4579	NOG	COG4579	206	197	T	Bifunctional enzyme which can phosphorylate or dephosphorylate isocitrate dehydrogenase (IDH) on a specific serine residue. This is a regulatory mechanism which enables bacteria to bypass the Krebs cycle via the glyoxylate shunt in response to the source of carbon. When bacteria are grown on glucose, IDH is fully active and unphosphorylated, but when grown on acetate or ethanol, the activity of I…	2	1
ENOG410XNVZ	NOG	ENOG410XNVZ	585	216	I	acyl-CoA dehydrogenase	11	3
COG2759	NOG	COG2759	1245	1048	F	formyltetrahydrofolate synthetase	1	0
COG0088	NOG	COG0088	2406	2018	J	One of the primary rRNA binding proteins, this protein initially binds near the 5'-end of the 23S rRNA. It is important during the early stages of 50S assembly. It makes multiple contacts with different domains of the 23S rRNA in the assembled 50S subunit and ribosome (By similarity)	50	12
COG0360	NOG	COG0360	1862	1802	J	Binds together with S18 to 16S ribosomal RNA (By similarity)	3	0
COG0199	NOG	COG0199	2475	1970	J	Binds 16S rRNA, required for the assembly of 30S particles and may also be responsible for determining the conformation of the 16S rRNA at the A site (By similarity)	10	3
COG0365	NOG	COG0365	4516	1425	I	Catalyzes the conversion of acetate into acetyl-CoA (AcCoA), an essential intermediate at the junction of anabolic and catabolic pathways. AcsA undergoes a two-step reaction. In the first half reaction, AcsA combines acetate with ATP to form acetyl-adenylate (AcAMP) intermediate. In the second half reaction, it can then transfer the acetyl group from AcAMP to the sulfhydryl group of CoA, forming …	28	9
ENOG410XPVG	NOG	ENOG410XPVG	92	59	S	hydroxylamine oxidase	15	2
COG0080	NOG	COG0080	2550	2012	J	This protein binds directly to 23S ribosomal RNA (By similarity)	56	19
COG0081	NOG	COG0081	2435	2007	J	Binds directly to 23S rRNA. The L1 stalk is quite mobile in the ribosome, and is involved in E site tRNA release (By similarity)	63	19
COG0086	NOG	COG0086	3112	2013	K	DNA-dependent RNA polymerase catalyzes the transcription of DNA into RNA using the four ribonucleoside triphosphates as substrates (By similarity)	210	74
COG0087	NOG	COG0087	2511	2016	J	One of the primary rRNA binding proteins, it binds directly near the 3'-end of the 23S rRNA, where it nucleates assembly of the 50S subunit (By similarity)	45	14
COG0085	NOG	COG0085	2889	2013	K	DNA-dependent RNA polymerase catalyzes the transcription of DNA into RNA using the four ribonucleoside triphosphates as substrates (By similarity)	230	79
COG0662	NOG	COG0662	1599	955	G	Mannose-1-phosphate guanylyltransferase Mannose-6-phosphate isomerase	1	0
COG0663	NOG	COG0663	1673	1201	S	Transferase	2	1
COG1363	NOG	COG1363	1211	674	E	Peptidase m42 family protein	1	0
COG1364	NOG	COG1364	1207	1149	E	Catalyzes two activities which are involved in the cyclic version of arginine biosynthesis the synthesis of N- acetylglutamate from glutamate and acetyl-CoA as the acetyl donor, and of ornithine by transacetylation between N(2)-acetylornithine and glutamate (By similarity)	8	5
COG0667	NOG	COG0667	6682	1478	C	Aldo keto reductase	4	2
COG0664	NOG	COG0664	6311	1643	T	transcriptional regulator, crp fnr family	6	1
ENOG4111K4R	NOG	ENOG4111K4R	35	10	S	Protein of unknown function (DUF1699)	1	0
COG1049	NOG	COG1049	523	504	C	Aconitate hydratase 2	47	9
COG1048	NOG	COG1048	2279	1431	C	aconitate hydratase	34	7
COG0066	NOG	COG0066	1902	1537	E	Catalyzes the isomerization between 2-isopropylmalate and 3-isopropylmalate, via the formation of 2-isopropylmaleate (By similarity)	3	2
COG0067	NOG	COG0067	1664	1361	E	glutamate synthase	30	8
COG0103	NOG	COG0103	2403	2010	J	30S ribosomal protein S9	27	7
COG1592	NOG	COG1592	1135	592	C	Rubrerythrin	10	1
COG1043	NOG	COG1043	1086	977	M	Involved in the biosynthesis of lipid A, a phosphorylated glycolipid that anchors the lipopolysaccharide to the outer membrane of the cell (By similarity)	4	2
COG0100	NOG	COG0100	2455	2016	J	Located on the platform of the 30S subunit, it bridges several disparate RNA helices of the 16S rRNA. Forms part of the Shine-Dalgarno cleft in the 70S ribosome (By similarity)	37	11
COG1045	NOG	COG1045	2073	1419	E	serine acetyltransferase	1	0
COG0069	NOG	COG0069	2295	1414	E	glutamate synthase	30	8
COG0105	NOG	COG0105	2370	1663	F	Major role in the synthesis of nucleoside triphosphates other than ATP. The ATP gamma phosphate is transferred to the NDP beta phosphate via a ping-pong mechanism, using a phosphorylated active-site intermediate (By similarity)	24	9
COG0104	NOG	COG0104	2157	1912	F	Plays an important role in the de novo pathway of purine nucleotide biosynthesis	2	1
COG3474	NOG	COG3474	954	470	C	Electron carrier protein. The oxidized form of the cytochrome c heme group can accept an electron from the heme group of the cytochrome c1 subunit of cytochrome reductase. Cytochrome c then transfers this electron to the cytochrome oxidase complex, the final protein carrier in the mitochondrial electron-transport chain	1	0
COG1321	NOG	COG1321	1342	912	K	cellular manganese ion homeostasis	2	1
ENOG411019X	NOG	ENOG411019X	49	44	I	Enoyl-CoA hydratase	1	0
COG0148	NOG	COG0148	2613	1996	G	Catalyzes the reversible conversion of 2- phosphoglycerate into phosphoenolpyruvate. It is essential for the degradation of carbohydrates via glycolysis (By similarity)	48	14
ENOG410XQ5J	NOG	ENOG410XQ5J	111	98	S	NA	5	1
COG4585	NOG	COG4585	2079	643	T	Histidine kinase	2	0
ENOG410XS4E	NOG	ENOG410XS4E	81	77	E	Microcompartments protein	3	1
COG1623	NOG	COG1623	249	242	L	Participates in a DNA-damage check-point. DisA forms globular foci that rapidly scan along the chromosomes searching for lesions (By similarity)	2	2
COG1622	NOG	COG1622	1711	1048	C	Subunits I and II form the functional core of the enzyme complex. Electrons originating in cytochrome c are transferred via heme a and Cu(A) to the binuclear center formed by heme a3 and Cu(B) (By similarity)	4	1
COG1185	NOG	COG1185	2079	1796	J	Involved in mRNA degradation. Hydrolyzes single-stranded polyribonucleotides processively in the 3'- to 5'-direction (By similarity)	61	16
COG1187	NOG	COG1187	3611	1686	J	pseudouridine synthase activity	1	0
COG1629	NOG	COG1629	4688	784	P	receptor	2	1
COG1181	NOG	COG1181	2535	1663	M	cell wall formation (By similarity)	3	2
COG0617	NOG	COG0617	2797	1865	J	Catalyzes the addition and repair of the essential 3'- terminal CCA sequence in tRNAs without using a nucleic acid template. Adds these three nucleotides in the order of C, C, and A to the tRNA nucleotide-73, using CTP and ATP as substrates and producing inorganic pyrophosphate	2	1
COG1219	NOG	COG1219	2058	1799	O	ATP-dependent specificity component of the Clp protease. It directs the protease to specific substrates. Can perform chaperone functions in the absence of ClpP (By similarity)	26	16
COG1749	NOG	COG1749	857	671	N	flagellar hook protein, FlgE	2	1
COG1744	NOG	COG1744	1492	806	S	basic membrane	8	2
COG1217	NOG	COG1217	1680	1598	T	gtp-binding protein typa	23	14
COG1210	NOG	COG1210	1566	1225	M	utp--glucose-1-phosphate uridylyltransferase	2	1
COG0347	NOG	COG0347	2210	1166	E	Nitrogen regulatory protein pii	16	8
COG1740	NOG	COG1740	574	375	C	small subunit	1	0
COG0618	NOG	COG0618	1410	1023	S	phosphoesterase RecJ domain protein	1	1
COG4055	NOG	COG4055	55	41	H	Methyl-coenzyme M reductase, operon protein D	2	1
COG4054	NOG	COG4054	53	41	H	methyl-coenzyme M reductase, beta subunit	4	1
COG4057	NOG	COG4057	53	41	H	Methyl-coenzyme M reductase gamma subunit	10	2
COG0584	NOG	COG0584	3727	1542	C	glycerophosphoryl diester phosphodiesterase	2	1
COG0582	NOG	COG0582	6882	1552	L	Integrase	2	0
COG0580	NOG	COG0580	3642	1205	G	Channel that permits osmotically driven movement of water in both directions. It is involved in the osmoregulation and in the maintenance of cell turgor during volume expansion in rapidly growing cells. It mediates rapid entry or exit of water in response to abrupt changes in osmolarity (By similarity)	2	1
COG4058	NOG	COG4058	54	41	H	Methyl-coenzyme M reductase, alpha subunit	7	1
COG0589	NOG	COG0589	5318	1494	T	Universal stress protein	17	5
COG0588	NOG	COG0588	1442	1054	G	Catalyzes the interconversion of 2-phosphoglycerate and 3-phosphoglycerate (By similarity)	2	1
COG2801	NOG	COG2801	23892	1264	L	Retrotransposon protein	1	0
COG2920	NOG	COG2920	377	339	P	Part of a sulfur-relay system (By similarity)	6	1
COG1695	NOG	COG1695	2735	1015	K	Transcriptional regulator	1	0
COG1696	NOG	COG1696	1367	863	M	Membrane bOund o-acyl transferase mboat family protein	1	0
COG3409	NOG	COG3409	746	397	M	Peptidoglycan-binding domain 1 protein	5	2
COG0124	NOG	COG0124	2515	2016	J	Histidyl-trna synthetase	2	1
COG0809	NOG	COG0809	1547	1410	J	Transfers and isomerizes the ribose moiety from AdoMet to the 7-aminomethyl group of 7-deazaguanine (preQ1-tRNA) to give epoxyqueuosine (oQ-tRNA) (By similarity)	4	3
COG1134	NOG	COG1134	1220	897	GM	(ABC) transporter	1	1
COG1136	NOG	COG1136	8240	1774	V	(ABC) transporter	2	1
ENOG4110XAY	NOG	ENOG4110XAY	13	13	S	Poly(R)-hydroxyalkanoic acid synthase, class III, PhaE subunit	1	0
COG0807	NOG	COG0807	2207	1518	H	Catalyzes the conversion of D-ribulose 5-phosphate to formate and 3,4-dihydroxy-2-butanone 4-phosphate (By similarity)	1	0
COG0804	NOG	COG0804	710	613	E	Urea amidohydrolase subunit alpha	6	3
COG0120	NOG	COG0120	1390	1223	G	phosphoriboisomerase A	2	1
COG5531	NOG	COG5531	809	295	B	SWI SNF related, matrix associated, actin dependent regulator of chromatin, subfamily d, member	3	0
ENOG4111U8G	NOG	ENOG4111U8G	15	15	S	NA	1	1
COG0110	NOG	COG0110	4075	1499	S	acetyltransferase	2	1
COG1028	NOG	COG1028	23097	1761	S	Dehydrogenase reductase	29	10
ENOG410ZSHN	NOG	ENOG410ZSHN	4	3	S	NA	2	1
COG2025	NOG	COG2025	1986	1300	C	Electron transfer flavoprotein	30	6
ENOG4111GC9	NOG	ENOG4111GC9	131	92	S	TonB family	1	0
COG2182	NOG	COG2182	617	462	G	extracellular solute-binding protein, family 1	2	1
COG2185	NOG	COG2185	1222	725	I	Methylmalonyl-coA mutase	19	8
ENOG410ZVIE	NOG	ENOG410ZVIE	46	46	G	extracellular solute-binding protein	1	0
ENOG41125TR	NOG	ENOG41125TR	23	20	S	dna-binding protein	5	0
COG4870	NOG	COG4870	3530	321	O	cathepsin	1	0
COG4972	NOG	COG4972	446	424	NU	type IV pilus assembly protein pilm	9	3
ENOG410XQPQ	NOG	ENOG410XQPQ	470	282	S	Short-chain dehydrogenase reductase Sdr	1	0
ENOG4111MBC	NOG	ENOG4111MBC	38	37	S	(Lipo)protein	1	0
ENOG410XQY3	NOG	ENOG410XQY3	51	44	S	NA	1	0
ENOG4111JF8	NOG	ENOG4111JF8	20	19	S	Chlorite dismutase	1	0
COG3973	NOG	COG3973	638	354	L	Helicase	2	1
ENOG410XREI	NOG	ENOG410XREI	100	97	S	gliding motility-associated protein gldm	2	1
COG3328	NOG	COG3328	2607	527	L	transposase	1	0
COG2057	NOG	COG2057	1354	841	I	Key enzyme for ketone body catabolism. Transfers the CoA moiety from succinate to acetoacetate. Formation of the enzyme-CoA intermediate proceeds via an unstable anhydride species formed between the carboxylate groups of the enzyme and substrate (By similarity)	3	2
ENOG4111G4B	NOG	ENOG4111G4B	151	123	O	Ataxin 3	1	0
COG0517	NOG	COG0517	7785	1919	S	Catalyzes the conversion of inosine 5'-phosphate (IMP) to xanthosine 5'-phosphate (XMP), the first committed and rate- limiting step in the de novo synthesis of guanine nucleotides, and therefore plays an important role in the regulation of cell growth (By similarity)	32	19
ENOG4111F6U	NOG	ENOG4111F6U	58	41	S	Mucin 4, cell surface associated	1	0
COG2113	NOG	COG2113	1107	562	E	Glycine betaine	2	1
ENOG410XQKG	NOG	ENOG410XQKG	66	57	I	Acetyl-CoA acetyltransferase	7	3
ENOG410XPNH	NOG	ENOG410XPNH	95	80	S	NA	1	0
ENOG4112857	NOG	ENOG4112857	24	24	S	T5orf172 domain	1	0
ENOG410YTM1	NOG	ENOG410YTM1	79	63	S	Secretory lipase	2	1
ENOG41123TI	NOG	ENOG41123TI	11	10	S	NA	8	3
ENOG410XQKN	NOG	ENOG410XQKN	355	130	P	TonB-dependent receptor	5	2
ENOG41122NW	NOG	ENOG41122NW	15	13	K	Pathogenesis-related transcriptional factor and ERF protein	2	1
ENOG410XPN4	NOG	ENOG410XPN4	94	58	S	solute-binding protein	2	1
COG2238	NOG	COG2238	476	339	J	Ribosomal protein	2	1
ENOG41127ID	NOG	ENOG41127ID	83	66	S	polyhydroxyalkanoate granule-associated protein	2	1
COG2335	NOG	COG2335	1116	541	M	Beta-Ig-H3 fasciclin	2	1
COG1905	NOG	COG1905	1619	1157	C	Nadh dehydrogenase	1	0
COG1902	NOG	COG1902	4509	1358	C	NADH flavin oxidoreductase, NADH oxidase	7	3
ENOG410XNNW	NOG	ENOG410XNNW	763	571	S	Dehydrogenase	11	4
ENOG410XNNV	NOG	ENOG410XNNV	2087	132	P	TonB dependent receptor	38	15
ENOG410XRPA	NOG	ENOG410XRPA	103	76	M	Porin Gram-negative type	9	1
COG3119	NOG	COG3119	4844	799	P	Sulfatase	3	1
COG3118	NOG	COG3118	694	664	O	Thioredoxin	4	1
ENOG410YAIA	NOG	ENOG410YAIA	17	13	P	tonB-dependent Receptor	1	0
COG4995	NOG	COG4995	516	195	S	tetratricopeptide repeat domain	1	1
ENOG41121QZ	NOG	ENOG41121QZ	61	36	S	Glycine-rich RNA-binding protein	2	0
COG4992	NOG	COG4992	2780	1657	E	Acetylornithine aminotransferase	2	0
COG4993	NOG	COG4993	762	304	G	Dehydrogenase	30	4
COG1838	NOG	COG1838	1204	994	C	fumarate	2	0
ENOG4111FS4	NOG	ENOG4111FS4	31	30	S	Peptidoglycan-binding domain 1 protein	1	1
ENOG410YUKE	NOG	ENOG410YUKE	27	17	S	S-layer-related duplication domain protein	1	0
COG1830	NOG	COG1830	623	455	G	Aldolase	8	3
COG1835	NOG	COG1835	1871	885	I	Acyltransferase	1	0
COG1505	NOG	COG1505	704	546	E	prolyl oligopeptidase	1	0
ENOG410XPWQ	NOG	ENOG410XPWQ	120	83	S	platelet-activating factor acetylhydrolase 1b, catalytic subunit	2	1
COG3839	NOG	COG3839	2981	1201	G	(ABC) transporter	18	4
COG0408	NOG	COG0408	907	863	H	Key enzyme in heme biosynthesis. Catalyzes the oxidative decarboxylation of propionic acid side chains of rings A and B of coproporphyrinogen III (By similarity)	2	0
COG0270	NOG	COG0270	2147	1097	L	Cytosine-specific methyltransferase	1	0
COG0277	NOG	COG0277	7752	1482	C	FAD linked oxidase domain protein	25	4
COG0276	NOG	COG0276	1495	1353	H	Catalyzes the ferrous insertion into protoporphyrin IX (By similarity)	2	1
COG5262	NOG	COG5262	2463	238	B	histone h2a	2	0
ENOG410XPWG	NOG	ENOG410XPWG	44	30	S	P-aminobenzoate N-oxygenase AurF	1	0
ENOG410Y0ZG	NOG	ENOG410Y0ZG	28	16	C	monooxygenase, subunit B	6	0
COG3181	NOG	COG3181	3667	448	S	extra-cytoplasmic solute receptor family protein	11	3
COG2515	NOG	COG2515	717	573	E	1-aminocyclopropane-1-carboxylate deaminase	2	2
ENOG410ZCG9	NOG	ENOG410ZCG9	11	11	S	Protein of unknown function (DUF1329)	2	0
COG0473	NOG	COG0473	3232	1698	E	3-isopropylmalate dehydrogenase activity	3	1
COG0472	NOG	COG0472	3260	1920	M	phospho-N-acetylmuramoyl-pentapeptide-transferase activity	1	1
COG0578	NOG	COG0578	1657	1178	C	glycerol-3-phosphate dehydrogenase	1	1
COG0476	NOG	COG0476	4244	1623	H	small protein activating enzyme activity	4	1
COG0573	NOG	COG0573	1594	1376	P	phosphate abc transporter	1	0
COG0479	NOG	COG0479	2041	1525	C	succinate dehydrogenase	17	5
COG0571	NOG	COG0571	2503	1854	K	Digests double-stranded RNA. Involved in the processing of primary rRNA transcript to yield the immediate precursors to the large and small rRNAs (23S and 16S). Also processes some mRNAs, and tRNAs when they are encoded in the rRNA operon (By similarity)	1	0
COG0576	NOG	COG0576	2179	1935	O	Participates actively in the response to hyperosmotic and heat shock by preventing the aggregation of stress-denatured proteins, in association with DnaK and GrpE. It is the nucleotide exchange factor for DnaK and may function as a thermosensor. Unfolded proteins bind initially to DnaJ	2	1
COG0574	NOG	COG0574	2394	1502	G	phosphotransferase activity, paired acceptors	36	11
COG0778	NOG	COG0778	5352	1734	C	nitroreductase	2	2
ENOG410XNX2	NOG	ENOG410XNX2	230	127	S	tonB-dependent receptor plug	3	0
ENOG410XP3U	NOG	ENOG410XP3U	352	270	S	Protein of unknown function (DUF1446)	2	1
COG0774	NOG	COG0774	1015	976	M	involved in the biosynthesis of lipid A, a phosphorylated glycolipid that anchors the lipopolysaccharide to the outer membrane of the cell (By similarity)	1	0
COG4263	NOG	COG4263	155	147	C	Nitrous-oxide reductase is part of a bacterial respiratory system which is activated under anaerobic conditions in the presence of nitrate or nitrous oxide (By similarity)	36	5
COG0776	NOG	COG0776	3743	1615	L	This protein is one of the two subunits of integration host factor, a specific DNA-binding protein that functions in genetic recombination as well as in transcriptional and translational control (By similarity)	50	8
COG4260	NOG	COG4260	367	333	S	virion core protein (Lumpy skin disease	1	0
COG0773	NOG	COG0773	2185	1628	M	cell wall formation (By similarity)	1	0
ENOG4111NJJ	NOG	ENOG4111NJJ	264	70	M	Outer membrane porin	28	6
COG0372	NOG	COG0372	2922	1566	C	citrate synthase	14	3
COG0373	NOG	COG0373	1248	1172	H	Catalyzes the NADPH-dependent reduction of glutamyl- tRNA(Glu) to glutamate 1-semialdehyde (GSA) (By similarity)	2	0
COG0374	NOG	COG0374	568	380	C	Hydrogenase, large subunit	2	0
COG0376	NOG	COG0376	1097	683	P	Bifunctional enzyme with both catalase and broad- spectrum peroxidase activity (By similarity)	16	4
COG0377	NOG	COG0377	1478	1205	C	NDH-1 shuttles electrons from NADH, via FMN and iron- sulfur (Fe-S) centers, to quinones in the respiratory chain. The immediate electron acceptor for the enzyme in this species is believed to be ubiquinone. Couples the redox reaction to proton translocation (for every two electrons transferred, four hydrogen ions are translocated across the cytoplasmic membrane), and thus conserves the redox ene…	4	2
ENOG410XP8A	NOG	ENOG410XP8A	30	22	P	TonB-dependent Receptor Plug	1	1
COG0379	NOG	COG0379	1246	1210	H	Catalyzes the condensation of iminoaspartate with dihydroxyacetone phosphate to form quinolinate (By similarity)	2	0
ENOG410XNW1	NOG	ENOG410XNW1	4742	1598	S	)-reductase	33	5
COG1052	NOG	COG1052	3418	1443	C	Dehydrogenase	1	0
COG1053	NOG	COG1053	4026	1731	C	Succinate DeHydrogenase	33	14
COG0699	NOG	COG0699	2524	576	S	Dynamin family	1	0
COG0698	NOG	COG0698	1629	1157	G	Isomerase	3	2
COG1357	NOG	COG1357	1986	896	S	pathogenesis	2	1
COG0694	NOG	COG0694	1504	1144	O	metallo-sulfur cluster assembly	1	0
COG1350	NOG	COG1350	370	341	E	The beta subunit is responsible for the synthesis of L- tryptophan from indole and L-serine (By similarity)	8	1
COG0051	NOG	COG0051	2346	2000	J	tRNA binding	36	10
COG0050	NOG	COG0050	2820	1883	J	This protein promotes the GTP-dependent binding of aminoacyl-tRNA to the A-site of ribosomes during protein biosynthesis (By similarity)	191	33
COG0052	NOG	COG0052	2559	2022	J	30S ribosomal protein S2	40	16
COG0055	NOG	COG0055	2154	1793	C	Produces ATP from ADP in the presence of a proton gradient across the membrane. The catalytic sites are hosted primarily by the beta subunits (By similarity)	127	30
COG0054	NOG	COG0054	1755	1610	H	Catalyzes the formation of 6,7-dimethyl-8- ribityllumazine by condensation of 5-amino-6-(D- ribitylamino)uracil with 3,4-dihydroxy-2-butanone 4-phosphate. This is the penultimate step in the biosynthesis of riboflavin (By similarity)	8	3
COG0057	NOG	COG0057	3934	2007	G	glyceraldehyde3phosphate dehydrogenase	45	13
COG0508	NOG	COG0508	4534	1519	C	Dehydrogenase	22	8
COG0059	NOG	COG0059	1659	1564	E	Alpha-keto-beta-hydroxylacyl reductoisomerase	41	9
COG0111	NOG	COG0111	4836	1758	E	Dehydrogenase	4	0
COG0112	NOG	COG0112	2651	1928	E	Catalyzes the reversible interconversion of serine and glycine with tetrahydrofolate (THF) serving as the one-carbon carrier. This reaction serves as the major source of one-carbon groups required for the biosynthesis of purines, thymidylate, methionine, and other important biomolecules. Also exhibits THF- independent aldolase activity toward beta-hydroxyamino acids, producing glycine and aldehyd…	5	1
COG0113	NOG	COG0113	1634	1550	H	delta-aminolevulinic acid dehydratase	1	1
COG5023	NOG	COG5023	3144	238	Z	protein polymerization	18	2
ENOG4111FNZ	NOG	ENOG4111FNZ	11	11	G	Sugar isomerase family protein	4	1
COG0500	NOG	COG0500	11350	1891	Q	Methyltransferase	4	2
COG3485	NOG	COG3485	1214	435	Q	protocatechuate 3,4-dioxygenase	5	2
COG3483	NOG	COG3483	403	355	E	Catalyzes the oxidative cleavage of the L-tryptophan (L- Trp) pyrrole ring (By similarity)	1	0
ENOG410XNXJ	NOG	ENOG410XNXJ	180	100	P	tonB-dependent Receptor	1	1
COG0183	NOG	COG0183	6445	1434	I	acetyl-coa acetyltransferase	82	26
COG0181	NOG	COG0181	1682	1576	H	Tetrapolymerization of the monopyrrole PBG into the hydroxymethylbilane pre-uroporphyrinogen in several discrete steps (By similarity)	2	1
COG0180	NOG	COG0180	2501	2022	J	tryptophanyltRNA synthetase	1	0
COG0187	NOG	COG0187	3467	1953	L	DNA gyrase negatively supercoils closed circular double- stranded DNA in an ATP-dependent manner and also catalyzes the interconversion of other topological isomers of double-stranded DNA rings, including catenanes and knotted rings (By similarity)	18	8
COG0186	NOG	COG0186	2249	1994	J	One of the primary rRNA binding proteins, it binds specifically to the 5'-end of 16S ribosomal	19	7
COG0185	NOG	COG0185	2292	1996	J	Protein S19 forms a complex with S13 that binds strongly to the 16S ribosomal RNA (By similarity)	46	33
COG0184	NOG	COG0184	2387	2001	J	Forms an intersubunit bridge (bridge B4) with the 23S rRNA of the 50S subunit in the ribosome (By similarity)	18	3
COG1450	NOG	COG1450	843	500	U	general secretion pathway protein D	1	0
COG0188	NOG	COG0188	3452	1951	L	DNA gyrase negatively supercoils closed circular double- stranded DNA in an ATP-dependent manner and also catalyzes the interconversion of other topological isomers of double-stranded DNA rings, including catenanes and knotted rings (By similarity)	2	1
COG1456	NOG	COG1456	119	102	C	Acetyl-CoA decarbonylase synthase complex subunit gamma	6	0
COG1454	NOG	COG1454	3178	1330	C	alcohol dehydrogenase	4	0
COG1638	NOG	COG1638	2258	598	G	Trap dicarboxylate transporter, dctp subunit	16	4
ENOG410YENT	NOG	ENOG410YENT	6	3	S	NA	1	1
COG0604	NOG	COG0604	7763	1343	C	alcohol dehydrogenase	9	3
COG1228	NOG	COG1228	2194	1056	Q	amidohydrolase	2	1
COG0607	NOG	COG0607	5436	1673	P	Rhodanese domain protein	4	2
COG1732	NOG	COG1732	911	677	E	(ABC) transporter	2	1
COG1225	NOG	COG1225	2522	1457	O	alkyl hydroperoxide reductase Thiol specific antioxidant Mal allergen	4	1
COG1734	NOG	COG1734	1323	905	T	Transcription factor that acts by binding directly to the RNA polymerase (RNAP). Required for negative regulation of rRNA expression and positive regulation of several amino acid biosynthesis promoters	1	1
COG0596	NOG	COG0596	11662	1757	S	Alpha beta hydrolase	2	1
COG0597	NOG	COG0597	1595	1448	MU	This protein specifically catalyzes the removal of signal peptides from prolipoproteins (By similarity)	1	1
COG0592	NOG	COG0592	2257	2010	L	DNA polymerase processivity factor activity	4	2
COG0244	NOG	COG0244	2485	2005	J	50s ribosomal protein L10	14	3
COG2838	NOG	COG2838	489	473	C	Isocitrate dehydrogenase	33	9
ENOG410YFBD	NOG	ENOG410YFBD	5	5	M	Gram-negative porin	1	0
COG4320	NOG	COG4320	289	199	S	Uncharacterized protein conserved in bacteria (DUF2252)	4	1
COG2609	NOG	COG2609	817	653	C	Component of the pyruvate dehydrogenase (PDH) complex, that catalyzes the overall conversion of pyruvate to acetyl-CoA and CO(2) (By similarity)	16	7
ENOG4111161	NOG	ENOG4111161	3	3	S	NA	1	0
ENOG4111NQ4	NOG	ENOG4111NQ4	63	58	S	NA	1	0
COG1126	NOG	COG1126	4366	1312	E	ABC transporter, (ATP-binding protein)	4	1
ENOG410Y6AR	NOG	ENOG410Y6AR	16	16	S	NA	1	1
COG1648	NOG	COG1648	1186	1021	H	Multifunctional enzyme that catalyzes the SAM-dependent methylation of uroporphyrinogen III at position C-2 and C-7 to form precorrin-2 and then position C-12 or C-18 to form trimethylpyrrocorphin 2. It also catalyzes the conversion of precorrin-2 into siroheme. This reaction consists of the NAD- dependent oxidation of precorrin-2 into sirohydrochlorin and its subsequent ferrochelation into siroh…	1	1
ENOG4111GP8	NOG	ENOG4111GP8	37	36	S	activator of Hsp90 ATPase 1 family protein	1	1
ENOG410ZVQ4	NOG	ENOG410ZVQ4	12	12	S	NA	1	0
ENOG410YBSZ	NOG	ENOG410YBSZ	13	5	H	Catalyzes the transfer of a methyl group from dimethylamine to the corrinoid cofactor of MtbC (By similarity)	1	0
COG2197	NOG	COG2197	8211	1346	T	Two component transcriptional regulator, LuxR family	3	2
COG2192	NOG	COG2192	378	269	O	K00612 carbamoyltransferase EC 2.1.3	1	0
COG2193	NOG	COG2193	957	658	P	Iron-storage protein	7	2
ENOG4111P7Z	NOG	ENOG4111P7Z	15	14	S	NA	2	1
ENOG4111H23	NOG	ENOG4111H23	20	20	C	geranylgeranyl reductase	1	0
ENOG410ZTHG	NOG	ENOG410ZTHG	28	24	S	NA	14	2
ENOG410ZVDS	NOG	ENOG410ZVDS	23	13	S	domain protein	2	1
COG0863	NOG	COG0863	1575	811	L	DNA methylase n-4 n-6 domain protein	3	0
COG3808	NOG	COG3808	902	672	C	pump that utilizes the energy of pyrophosphate hydrolysis as the driving force for	16	12
COG3968	NOG	COG3968	483	389	E	glutamine synthetase	15	10
COG2214	NOG	COG2214	3382	1188	O	DNAj domain protein	2	1
ENOG4111GBC	NOG	ENOG4111GBC	105	83	S	T4-like virus tail tube protein gp19	2	1
ENOG410XVDU	NOG	ENOG410XVDU	17	14	C	cytochrome C, class I	1	0
ENOG4110SN1	NOG	ENOG4110SN1	4	4	S	NA	1	0
COG0056	NOG	COG0056	2071	1790	C	Produces ATP from ADP in the presence of a proton gradient across the membrane. The alpha chain is a regulatory subunit (By similarity)	90	22
COG3245	NOG	COG3245	382	258	C	Cytochrome	3	1
COG2221	NOG	COG2221	430	230	C	sulfite reductase	5	2
ENOG4111IPA	NOG	ENOG4111IPA	23	21	S	Cytochrome P460	4	1
COG2224	NOG	COG2224	795	658	C	Isocitrate lyase	25	2
COG2225	NOG	COG2225	981	791	C	malate synthase	10	2
COG3243	NOG	COG3243	684	423	I	poly(r)-hydroxyalkanoic acid synthase, class	3	1
COG0505	NOG	COG0505	2114	1821	F	carbamoyl-phosphate synthetase glutamine chain	6	3
ENOG410Y9HG	NOG	ENOG410Y9HG	36	26	P	TonB-dependent Receptor Plug	2	1
COG0106	NOG	COG0106	1573	1513	E	phosphoribosylformimino-5-aminoimidazole carboxamide ribotide isomerase	1	1
COG0114	NOG	COG0114	1421	1294	C	fumarate hydratase class II	8	1
COG1932	NOG	COG1932	1463	1354	E	Catalyzes the reversible conversion of 3- phosphohydroxypyruvate to phosphoserine and of 3-hydroxy-2-oxo-4- phosphonooxybutanoate to phosphohydroxythreonine (By similarity)	3	0
COG0115	NOG	COG0115	4325	1827	E	brancheD-chain amino acid aminotransferase	1	0
ENOG4111FNX	NOG	ENOG4111FNX	113	103	S	sugar transferase	1	1
ENOG410XRFS	NOG	ENOG410XRFS	118	103	S	ATpase involved in DNA repair	1	0
ENOG4111MAR	NOG	ENOG4111MAR	6	6	S	Type 11 methyltransferase	2	1
COG4608	NOG	COG4608	3175	1195	E	(ABC) transporter	2	1
ENOG4111IP3	NOG	ENOG4111IP3	108	107	S	NA	1	0
COG2358	NOG	COG2358	962	533	P	TRAP transporter, solute receptor (TAXI family	1	0
ENOG411223C	NOG	ENOG411223C	61	61	S	NA	2	1
COG2353	NOG	COG2353	1287	725	S	Ycei family	1	0
ENOG4111F7M	NOG	ENOG4111F7M	27	13	Q	acyl-CoA synthetase (EC 2.3.1.86)	2	0
ENOG410XNPI	NOG	ENOG410XNPI	156	103	S	secreted protein	3	0
COG1653	NOG	COG1653	4997	1003	G	transporter activity	42	10
COG4796	NOG	COG4796	649	548	U	Type II and III secretion system protein	45	18
COG0403	NOG	COG0403	1405	1316	E	The glycine cleavage system catalyzes the degradation of glycine. The P protein binds the alpha-amino group of glycine through its pyridoxal phosphate cofactor	2	1
COG1513	NOG	COG1513	289	271	P	Catalyzes the reaction of cyanate with bicarbonate to produce ammonia and carbon dioxide (By similarity)	2	1
ENOG410XNYF	NOG	ENOG410XNYF	81	61	I	long-chain fatty acid-CoA ligase activity	2	1
COG4738	NOG	COG4738	58	27	K	Transcriptional regulator	1	0
COG3170	NOG	COG3170	260	235	NU	Pilus assembly protein	2	1
COG1459	NOG	COG1459	1755	1058	U	Type ii secretion system	4	4
ENOG410XT01	NOG	ENOG410XT01	38	37	S	Protein of unknown function (DUF3616)	1	0
COG0460	NOG	COG0460	2131	1706	E	homoserine dehydrogenase	4	2
COG0461	NOG	COG0461	2034	1902	F	orotate phosphoribosyltransferase activity	2	0
COG0463	NOG	COG0463	12141	1932	M	Glycosyl transferase, family 2	6	3
COG0465	NOG	COG0465	4740	1895	O	Acts as a processive, ATP-dependent zinc metallopeptidase for both cytoplasmic and membrane proteins. Plays a role in the quality control of integral membrane proteins (By similarity)	6	2
COG0466	NOG	COG0466	2259	1532	O	ATP-dependent serine protease that mediates the selective degradation of mutant and abnormal proteins as well as certain short-lived regulatory proteins. Required for cellular homeostasis and for survival from DNA damage and developmental changes induced by stress. Degrades polypeptides processively to yield small peptide fragments that are 5 to 10 amino acids long. Binds to DNA in a double-stran…	7	3
COG0468	NOG	COG0468	3023	1997	L	Can catalyze the hydrolysis of ATP in the presence of single-stranded DNA, the ATP-dependent uptake of single-stranded DNA by duplex DNA, and the ATP-dependent hybridization of homologous single-stranded DNAs. It interacts with LexA causing its activation and leading to its autocatalytic cleavage (By similarity)	36	25
COG5040	NOG	COG5040	1095	236	T	Tyrosine 3-monooxygenase tryptophan 5-monooxygenase activation protein	1	0
COG0749	NOG	COG0749	2180	1836	L	DNA polymerase	3	1
COG0299	NOG	COG0299	1780	1704	F	phosphoribosylglycinamide formyltransferase	1	0
ENOG410ZH9Y	NOG	ENOG410ZH9Y	209	91	T	Protein tyrosine kinase 2	1	0
COG0740	NOG	COG0740	3365	1816	O	Cleaves peptides in various proteins in a process that requires ATP hydrolysis. Has a chymotrypsin-like activity. Plays a major role in the degradation of misfolded proteins (By similarity)	10	3
COG0291	NOG	COG0291	1567	1537	J	50s ribosomal protein L35	2	0
COG0290	NOG	COG0290	1832	1725	J	IF-3 binds to the 30S ribosomal subunit and shifts the equilibrum between 70S ribosomes and their 50S and 30S subunits in favor of the free subunits, thus enhancing the availability of 30S subunits on which protein synthesis initiation begins (By similarity)	1	0
COG0745	NOG	COG0745	14761	1664	T	regulatoR	21	9
COG0744	NOG	COG0744	3003	1404	M	penicillin-binding protein	1	0
COG0747	NOG	COG0747	4843	1298	E	Extracellular solute-binding protein, family 5	10	4
COG4451	NOG	COG4451	316	162	C	RuBisCO catalyzes two reactions the carboxylation of D- ribulose 1,5-bisphosphate, the primary event in carbon dioxide fixation, as well as the oxidative fragmentation of the pentose substrate. Both reactions occur simultaneously and in competition at the same active site	2	0
COG0264	NOG	COG0264	1908	1814	J	Associates with the EF-Tu.GDP complex and induces the exchange of GDP to GTP. It remains bound to the aminoacyl-tRNA.EF- Tu.GTP complex up to the GTP hydrolysis stage on the ribosome (By similarity)	12	5
COG0260	NOG	COG0260	2178	1312	E	Presumably involved in the processing and regular turnover of intracellular proteins. Catalyzes the removal of unsubstituted N-terminal amino acids from various peptides (By similarity)	4	2
COG0261	NOG	COG0261	1672	1644	J	This protein binds to 23S rRNA in the presence of protein L20 (By similarity)	8	3
ENOG410YPZF	NOG	ENOG410YPZF	25	20	Q	Cytochrome p-450	2	1
COG0346	NOG	COG0346	5528	1598	E	glyoxalase bleomycin resistance protein dioxygenase	8	2
COG0268	NOG	COG0268	1461	1437	J	Binds directly to 16S ribosomal RNA (By similarity)	4	0
COG0342	NOG	COG0342	1670	1523	U	Part of the Sec protein translocase complex. Interacts with the SecYEG preprotein conducting channel. SecDF uses the proton motive force (PMF) to complete protein translocation after the ATP-dependent function of SecA (By similarity)	1	0
COG1022	NOG	COG1022	3261	1137	I	Amp-dependent synthetase and ligase	23	7
COG1021	NOG	COG1021	284	234	Q	2,3-dihydroxybenzoate-AMP ligase	1	0
COG0126	NOG	COG0126	2267	2006	G	phosphoglycerate kinase	5	2
COG0689	NOG	COG0689	1795	1335	J	Phosphorolytic exoribonuclease that removes nucleotide residues following the -CCA terminus of tRNA and adds nucleotides to the ends of RNA molecules by using nucleoside diphosphates as substrates (By similarity)	2	1
ENOG410Y85C	NOG	ENOG410Y85C	24	23	S	VWA	1	1
COG1024	NOG	COG1024	9378	1341	I	Enoyl-CoA hydratase	38	14
ENOG410YBKA	NOG	ENOG410YBKA	262	249	C	Cytochrome B subunit	1	1
COG0685	NOG	COG0685	1921	1569	E	Methylenetetrahydrofolate reductase	1	1
COG0687	NOG	COG0687	1917	998	E	polyamine binding	8	2
COG0129	NOG	COG0129	2823	1566	E	Dihydroxy-acid dehydratase	6	3
COG0128	NOG	COG0128	1869	1748	E	5-enolpyruvylshikimate-3-phosphate synthase	1	0
COG1344	NOG	COG1344	2424	763	N	Flagellin	13	2
COG0683	NOG	COG0683	3282	980	E	(ABC) transporter	43	9
COG0518	NOG	COG0518	3209	1933	F	Catalyzes the synthesis of GMP from XMP (By similarity)	2	1
COG0519	NOG	COG0519	2050	1932	F	Catalyzes the synthesis of GMP from XMP (By similarity)	2	1
COG0048	NOG	COG0048	2427	2013	J	Interacts with and stabilizes bases of the 16S rRNA that are involved in tRNA selection in the A site and with the mRNA backbone. Located at the interface of the 30S and 50S subunits, it traverses the body of the 30S subunit contacting proteins on the other side and probably holding the rRNA structure together. The combined cluster of proteins S8, S12 and S17 appears to hold together the shoulder…	30	15
COG0049	NOG	COG0049	2420	2002	J	One of the primary rRNA binding proteins, it binds directly to 16S rRNA where it nucleates assembly of the head domain of the 30S subunit. Is located at the subunit interface close to the decoding center, probably blocks exit of the E-site tRNA (By similarity)	39	12
COG0046	NOG	COG0046	1937	1829	F	phosphoribosylformylglycinamidine synthase	3	1
COG0515	NOG	COG0515	36005	1484	T	Serine Threonine protein kinase	1	0
COG0516	NOG	COG0516	2757	1864	F	Catalyzes the conversion of inosine 5'-phosphate (IMP) to xanthosine 5'-phosphate (XMP), the first committed and rate- limiting step in the de novo synthesis of guanine nucleotides, and therefore plays an important role in the regulation of cell growth (By similarity)	26	16
COG0045	NOG	COG0045	2047	1420	C	Succinyl-CoA synthetase subunit beta	25	7
COG0043	NOG	COG0043	1069	853	H	Catalyzes the decarboxylation of 3-octaprenyl-4-hydroxy benzoate to 2-octaprenylphenol (By similarity)	3	1
COG0513	NOG	COG0513	9254	1815	L	purine NTP-dependent helicase activity	6	3
COG0030	NOG	COG0030	2387	2017	J	Specifically dimethylates two adjacent adenosines (A1518 and A1519) in the loop of a conserved hairpin near the 3'-end of 16S rRNA in the 30S particle. May play a critical role in biogenesis of 30S subunits (By similarity)	1	0
COG4206	NOG	COG4206	833	578	P	tonB-dependent Receptor	2	1
COG3497	NOG	COG3497	512	335	S	tail sheath protein	9	0
COG0191	NOG	COG0191	2400	1536	G	Aldolase	5	2
COG0192	NOG	COG0192	2278	1875	H	Catalyzes the formation of S-adenosylmethionine from methionine and ATP	23	6
COG3793	NOG	COG3793	135	115	P	tellurium resistance protein	2	0
COG0195	NOG	COG0195	1878	1783	K	Transcription elongation factor NusA	10	4
COG0196	NOG	COG0196	1987	1845	H	riboflavin biosynthesis protein ribF	1	0
COG0197	NOG	COG0197	2444	2025	J	Binds 23S rRNA and is also seen to make contacts with the A and possibly P site tRNAs (By similarity)	42	14
COG0198	NOG	COG0198	2381	1995	J	One of the proteins that surrounds the polypeptide exit tunnel on the outside of the subunit (By similarity)	10	3
ENOG4111WAF	NOG	ENOG4111WAF	40	36	K	Transcriptional regulator	4	1
COG0760	NOG	COG0760	3781	1553	O	peptidyl-prolyl cis-trans isomerase	2	0
COG3653	NOG	COG3653	567	323	Q	Deacylase	3	2
COG1236	NOG	COG1236	2380	1000	J	cleavage and polyadenylation	1	0
COG1234	NOG	COG1234	2023	1340	S	Zinc phosphodiesterase, which displays some tRNA 3'- processing endonuclease activity. Probably involved in tRNA maturation, by removing a 3'-trailer from precursor tRNA (By similarity)	1	1
COG1235	NOG	COG1235	1868	1260	S	domain protein	1	0
COG1232	NOG	COG1232	1010	763	H	protoporphyrinogen oxidase	11	2
COG2854	NOG	COG2854	548	484	Q	Toluene tolerance family protein	3	1
COG2853	NOG	COG2853	640	546	M	(LipO)protein	2	2
COG2850	NOG	COG2850	455	395	S	Cupin 4 family protein	1	0
COG0633	NOG	COG0633	2176	923	C	Ferredoxin	1	0
COG0638	NOG	COG0638	2303	464	O	The proteasome is a multicatalytic proteinase complex which is characterized by its ability to cleave peptides with Arg, Phe, Tyr, Leu, and Glu adjacent to the leaving group at neutral or slightly basic pH. The proteasome has an ATP-dependent proteolytic activity (By similarity)	6	2
ENOG410Y4X9	NOG	ENOG410Y4X9	7	6	S	NA	1	0
COG1726	NOG	COG1726	349	329	C	NQR complex catalyzes the reduction of ubiquinone-1 to ubiquinol by two successive reactions, coupled with the transport of Na( ) ions from the cytoplasm to the periplasm. NqrA to NqrE are probably involved in the second step, the conversion of ubisemiquinone to ubiquinol (By similarity)	1	0
ENOG410YFKU	NOG	ENOG410YFKU	9	5	S	extracellular matrix organization	1	0
COG0605	NOG	COG0605	2306	1578	P	Destroys radicals which are normally produced within the cells and which are toxic to biological systems (By similarity)	20	5
ENOG410Y45M	NOG	ENOG410Y45M	154	144	E	glycine amidinotransferase activity	1	0
COG2827	NOG	COG2827	1028	798	L	Excinuclease abc c subunit domain protein	1	0
ENOG4111WSB	NOG	ENOG4111WSB	33	32	S	Domain of unknown function (DUF336)	1	0
ENOG4111NV5	NOG	ENOG4111NV5	1971	235	B	Core component of nucleosome. Nucleosomes wrap and compact DNA into chromatin, limiting DNA accessibility to the cellular machineries which require DNA as a template. Histones thereby play a central role in transcription regulation, DNA repair, DNA replication and chromosomal stability. DNA accessibility is regulated via a complex set of post-translational modifications of histones, also called h…	6	0
COG1158	NOG	COG1158	1500	1415	K	Facilitates transcription termination by a mechanism that involves Rho binding to the nascent RNA, activation of Rho's RNA-dependent ATPase activity, and release of the mRNA from the DNA template (By similarity)	24	8
COG1651	NOG	COG1651	2007	1008	O	Thiol disulfide interchange protein	1	1
COG1652	NOG	COG1652	821	618	S	domain protein	9	5
COG1220	NOG	COG1220	994	948	O	this subunit has chaperone activity. The binding of ATP and its subsequent hydrolysis by HslU are essential for unfolding of protein substrates subsequently hydrolyzed by HslV. HslU recognizes the N-terminal part of its protein substrates and unfolds these before they are guided to HslV for hydrolysis (By similarity)	4	1
COG1152	NOG	COG1152	108	80	C	Part of a complex that catalyzes the reversible cleavage of acetyl-CoA, allowing autotrophic growth from CO(2) (By similarity)	8	0
COG1156	NOG	COG1156	832	639	C	Produces ATP from ADP in the presence of a proton gradient across the membrane. The V-type beta chain is a regulatory subunit (By similarity)	5	0
COG1155	NOG	COG1155	811	636	C	Produces ATP from ADP in the presence of a proton gradient across the membrane. The V-type alpha chain is a catalytic subunit (By similarity)	5	2
COG5256	NOG	COG5256	1552	353	J	This protein promotes the GTP-dependent binding of aminoacyl-tRNA to the A-site of ribosomes during protein biosynthesis (By similarity)	9	4
COG0361	NOG	COG0361	2294	2000	J	however, it seems to stimulate more or less all the activities of the other two initiation factors, IF-2 and IF-3 (By similarity)	2	1
COG3276	NOG	COG3276	601	554	J	Selenocysteine-specific translation elongation factor	2	0
COG0089	NOG	COG0089	2411	1983	J	One of the early assembly proteins it binds 23S rRNA. One of the proteins that surrounds the polypeptide exit tunnel on the outside of the ribosome. Forms the main docking site for trigger factor binding to the ribosome (By similarity)	7	2
COG0704	NOG	COG0704	1782	1367	P	Plays a role in the regulation of phosphate uptake	3	0
ENOG4111H3K	NOG	ENOG4111H3K	26	26	S	NA	1	0
COG4147	NOG	COG4147	965	651	S	solute symporter	3	0
COG0858	NOG	COG0858	1675	1646	J	Associates with free 30S ribosomal subunits (but not with 30S subunits that are part of 70S ribosomes or polysomes). Essential for efficient processing of 16S rRNA. May interact with the 5'-terminal helix region of 16S rRNA (By similarity)	2	1
ENOG411009U	NOG	ENOG411009U	3	3	M	Gram-negative type outer membrane porin protein	3	1
COG0852	NOG	COG0852	1420	1199	C	NDH-1 shuttles electrons from NADH, via FMN and iron- sulfur (Fe-S) centers, to quinones in the respiratory chain. The immediate electron acceptor for the enzyme in this species is believed to be ubiquinone. Couples the redox reaction to proton translocation (for every two electrons transferred, four hydrogen ions are translocated across the cytoplasmic membrane), and thus conserves the redox ene…	9	5
COG0855	NOG	COG0855	1220	1112	P	Catalyzes the reversible transfer of the terminal phosphate of ATP to form a long-chain polyphosphate (polyP) (By similarity)	2	2
COG2226	NOG	COG2226	1911	1535	H	Methyltransferase required for the conversion of demethylmenaquinone (DMKH2) to menaquinone (MKH2)	1	1
COG1361	NOG	COG1361	274	98	M	S-layer domain-like protein	1	0
ENOG410XPGJ	NOG	ENOG410XPGJ	137	55	S	fg-gap repeat protein	1	0
COG0661	NOG	COG0661	3145	1334	S	Required, probably indirectly, for the hydroxylation of 2-octaprenylphenol to 2-octaprenyl-6-hydroxy-phenol, the fourth step in ubiquinone biosynthesis (By similarity)	1	0
COG3954	NOG	COG3954	281	271	C	phosphoribulokinase (EC 2.7.1.19)	3	1
COG3957	NOG	COG3957	572	459	G	Phosphoketolase	1	0
COG2070	NOG	COG2070	2546	1243	S	2-Nitropropane dioxygenase	4	1
COG2072	NOG	COG2072	4463	734	P	Monooxygenase	6	3
COG3288	NOG	COG3288	1383	850	C	The transhydrogenation between NADH and NADP is coupled to respiration and ATP hydrolysis and functions as a proton pump across the membrane (By similarity)	2	0
COG2077	NOG	COG2077	796	733	O	Has antioxidant activity. Could remove peroxides or H(2)O(2) (By similarity)	6	2
COG2171	NOG	COG2171	1203	1153	E	Catalyzes the conversion of the cyclic tetrahydrodipicolinate (THDP) into the acyclic N-succinyl-L-2- amino-6-oxopimelate using succinyl-CoA (By similarity)	1	0
ENOG4111IXP	NOG	ENOG4111IXP	16	16	S	Pseudaminic acid biosynthesis-associated methylase	2	1
COG2177	NOG	COG2177	1212	1173	D	Part of the ABC transporter FtsEX involved in	1	0
ENOG4111ZYX	NOG	ENOG4111ZYX	4	4	S	Activator of Hsp90 ATPase homolog 1-like protein	1	1
ENOG4111R4A	NOG	ENOG4111R4A	41	38	S	Protein of unknown function (DUF742)	1	1
ENOG410XZ0T	NOG	ENOG410XZ0T	20	18	S	NA	1	1
COG3253	NOG	COG3253	314	304	S	chlorite dismutase	4	2
COG1923	NOG	COG1923	798	765	T	RNA chaperone that binds small regulatory RNA (sRNAs) and mRNAs to facilitate mRNA translational regulation in response to envelope stress, environmental stress and changes in metabolite concentrations. Also binds with high specificity to tRNAs (By similarity)	4	3
COG3255	NOG	COG3255	241	203	I	sterol-binding domain protein	2	1
COG1884	NOG	COG1884	1422	698	I	methylmalonyl-coA mutase	21	9
COG1887	NOG	COG1887	695	336	M	CDP-glycerol poly(glycerophosphate) glycerophosphotransferase	4	0
COG1880	NOG	COG1880	44	36	C	Part of a complex that catalyzes the reversible cleavage of acetyl-CoA, allowing autotrophic growth from CO(2). Probably has a structural role in stabilizing the alpha-epsilon subcomponent of the ACDS complex by forming a structural link between the two alpha subunits (By similarity)	4	0
COG1882	NOG	COG1882	1200	668	C	formate acetyltransferase	7	2
ENOG410YK38	NOG	ENOG410YK38	4	4	I	Enoyl-CoA hydratase	1	0
COG0064	NOG	COG0064	1685	1594	J	Allows the formation of correctly charged Asn-tRNA(Asn) or Gln-tRNA(Gln) through the transamidation of misacylated Asp- tRNA(Asn) or Glu-tRNA(Gln) in organisms which lack either or both of asparaginyl-tRNA or glutaminyl-tRNA synthetases. The reaction takes place in the presence of glutamine and ATP through an activated phospho-Asp-tRNA(Asn) or phospho-Glu-tRNA(Gln) (By similarity)	5	3
ENOG410Y1WV	NOG	ENOG410Y1WV	6	6	U	Fimbrial protein	2	1
COG0065	NOG	COG0065	1931	1539	E	Catalyzes the isomerization between 2-isopropylmalate and 3-isopropylmalate, via the formation of 2-isopropylmaleate (By similarity)	6	2
COG1951	NOG	COG1951	1198	995	C	fumarate	2	0
COG0108	NOG	COG0108	1955	1599	H	Catalyzes the conversion of D-ribulose 5-phosphate to formate and 3,4-dihydroxy-2-butanone 4-phosphate (By similarity)	1	0
ENOG4111U48	NOG	ENOG4111U48	80	67	S	NA	2	2
ENOG4111UQD	NOG	ENOG4111UQD	73	69	S	DNA-binding protein	3	1
COG4637	NOG	COG4637	318	246	S	SMC domain protein	1	0
COG0102	NOG	COG0102	2450	2015	J	This protein is one of the early assembly proteins of the 50S ribosomal subunit, although it is not seen to bind rRNA by itself. It is important during the early stages of 50S assembly (By similarity)	17	5
ENOG410XPU0	NOG	ENOG410XPU0	51	49	L	Modification methylase EcoRI	1	0
COG4638	NOG	COG4638	2401	658	P	rieske 2fe-2S domain-containing protein	14	6
COG2368	NOG	COG2368	312	225	Q	4-hydroxyphenylacetate	1	0
ENOG4111IW1	NOG	ENOG4111IW1	84	83	S	Superoxide dismutase	4	2
ENOG4111NN6	NOG	ENOG4111NN6	69	64	S	NA	1	1
COG1596	NOG	COG1596	1415	708	M	polysaccharide transmembrane transporter activity	2	0
COG1894	NOG	COG1894	1905	1207	C	Nadh dehydrogenase	5	3
COG1047	NOG	COG1047	1357	857	O	peptidylprolyl cistrans isomerase	1	0
COG0223	NOG	COG0223	2345	1857	J	Modifies the free amino group of the aminoacyl moiety of methionyl-tRNA(fMet). The formyl group appears to play a dual role in the initiator identity of N-formylmethionyl-tRNA by (I) promoting its recognition by IF2 and (II) impairing its binding to EFTu-GTP (By similarity)	1	0
ENOG410XRR8	NOG	ENOG410XRR8	318	249	S	Short-chain dehydrogenase reductase Sdr	3	2
ENOG411209K	NOG	ENOG411209K	40	39	C	Ferredoxin	4	2
ENOG410ZJ2F	NOG	ENOG410ZJ2F	3	3	K	HTH_ARSR	2	1
COG0756	NOG	COG0756	1731	1573	F	This enzyme is involved in nucleotide metabolism it produces dUMP, the immediate precursor of thymidine nucleotides and it decreases the intracellular concentration of dUTP so that uracil cannot be incorporated into DNA (By similarity)	1	0
COG0002	NOG	COG0002	1641	1500	E	N-acetylglutamate semialdehyde dehydrogenase	2	1
COG0459	NOG	COG0459	5192	2002	O	Prevents misfolding and promotes the refolding and proper assembly of unfolded polypeptides generated under stress conditions (By similarity)	149	29
COG0458	NOG	COG0458	2454	1845	F	carbamoyl-phosphate synthetase ammonia chain	19	8
COG0329	NOG	COG0329	3953	1850	E	Catalyzes the condensation of (S)-aspartate-beta- semialdehyde (S)-ASA and pyruvate to 4-hydroxy- tetrahydrodipicolinate (HTPA) (By similarity)	3	1
COG0326	NOG	COG0326	2241	1308	O	Molecular chaperone. Has ATPase activity (By similarity)	5	2
COG0457	NOG	COG0457	10326	1650	S	repeat-containing protein	1	0
COG0451	NOG	COG0451	11141	1779	M	Nad-dependent epimerase dehydratase	7	3
COG0450	NOG	COG0450	2907	1583	O	alkyl hydroperoxide reductase	47	10
COG0320	NOG	COG0320	1615	1406	H	Catalyzes the radical-mediated insertion of two sulfur atoms into the C-6 and C-8 positions of the octanoyl moiety bound to the lipoyl domains of lipoate-dependent enzymes, thereby converting the octanoylated domains into lipoylated derivatives (By similarity)	1	0
COG0288	NOG	COG0288	2270	1347	P	carbonic anhydrase	1	1
COG0289	NOG	COG0289	1688	1600	E	Catalyzes the conversion of 4-hydroxy- tetrahydrodipicolinate (HTPA) to tetrahydrodipicolinate (By similarity)	1	0
COG0553	NOG	COG0553	6954	1422	L	helicase	1	0
COG0280	NOG	COG0280	2293	1406	C	phosphate acetyltransferase	12	3
COG0281	NOG	COG0281	2801	1669	C	malic enzyme	17	5
COG0283	NOG	COG0283	1633	1600	F	Cytidine monophosphate kinase	1	0
COG0554	NOG	COG0554	2076	1459	C	Key enzyme in the regulation of glycerol uptake and metabolism (By similarity)	13	3
ENOG410Y72C	NOG	ENOG410Y72C	33	21	S	methanol corrinoid methyltransferase	4	1
ENOG410ZBMV	NOG	ENOG410ZBMV	25	14	S	S-layer-related duplication domain protein	2	0
COG0211	NOG	COG0211	1947	1863	J	50S ribosomal protein l27	13	3
COG0359	NOG	COG0359	1688	1660	J	Binds to the 23S rRNA (By similarity)	31	7
COG0217	NOG	COG0217	2006	1818	K	transcriptional regulatory protein	3	1
COG0214	NOG	COG0214	824	738	H	Involved in the production of pyridoxal phosphate, probably by incorporating ammonia into the pyridine ring (By similarity)	1	0
COG0355	NOG	COG0355	1714	1551	C	Produces ATP from ADP in the presence of a proton gradient across the membrane (By similarity)	7	3
COG0133	NOG	COG0133	1803	1543	E	The beta subunit is responsible for the synthesis of L- tryptophan from indole and L-serine (By similarity)	2	1
COG0131	NOG	COG0131	1553	1509	E	imidazoleglycerolphosphate dehydratase	4	2
COG1034	NOG	COG1034	1368	1134	C	subunit g	14	7
COG0137	NOG	COG0137	1805	1687	E	Citrulline--aspartate ligase	11	3
COG0138	NOG	COG0138	2006	1790	F	bifunctional purine biosynthesis protein PURH	8	4
COG1404	NOG	COG1404	7441	1358	O	peptidase (S8 and S53, subtilisin, kexin, sedolisin	5	2
COG5009	NOG	COG5009	1060	867	M	penicillin-binding protein 1A	1	1
COG5008	NOG	COG5008	341	225	NU	twitching motility protein	4	3
COG0039	NOG	COG0039	3492	1734	C	Catalyzes the reversible oxidation of malate to oxaloacetate (By similarity)	44	11
COG0038	NOG	COG0038	3149	1407	P	chloride channel	1	0
COG0521	NOG	COG0521	1602	1363	H	molybdenum cofactor biosynthesis protein	2	0
COG0031	NOG	COG0031	4199	1801	E	cysteine biosynthetic process from serine	2	0
COG0522	NOG	COG0522	2634	2024	J	One of the primary rRNA binding proteins, it binds directly to 16S rRNA where it nucleates assembly of the body of the 30S subunit (By similarity)	72	26
COG0036	NOG	COG0036	2237	1881	G	ribulose-phosphate 3-epimerase activity	2	1
COG0527	NOG	COG0527	2906	1804	E	Aspartokinase	6	2
COG0526	NOG	COG0526	13718	2015	O	Thioredoxin	11	3
COG1538	NOG	COG1538	4936	981	M	Membrane	5	2
COG1530	NOG	COG1530	1863	1360	J	ribonuclease	25	10
ENOG410XYSE	NOG	ENOG410XYSE	68	67	S	NA	1	0
COG2414	NOG	COG2414	649	258	C	aldehyde ferredoxin oxidoreductase	16	3
COG1249	NOG	COG1249	5913	1808	C	dihydrolipoyl dehydrogenase	13	5
COG2847	NOG	COG2847	638	534	S	Secreted protein	1	0
ENOG410YEG6	NOG	ENOG410YEG6	137	112	P	alkaline phosphatase	1	0
COG0146	NOG	COG0146	949	625	EQ	5-oxoprolinase	3	0
COG0145	NOG	COG0145	1385	763	EQ	5-oxoprolinase	5	0
COG1086	NOG	COG1086	1440	964	M	polysaccharide biosynthesis protein	4	1
COG0143	NOG	COG0143	2422	2019	J	Is required not only for elongation of protein synthesis but also for the initiation of all mRNA translation through initiator tRNA(fMet) aminoacylation (By similarity)	3	2
COG0141	NOG	COG0141	1707	1506	E	Catalyzes the sequential NAD-dependent oxidations of L- histidinol to L-histidinaldehyde and then to L-histidine (By similarity)	1	1
COG0629	NOG	COG0629	2985	1825	L	single-stranded DNA-binding protein	21	9
COG0626	NOG	COG0626	3500	1477	E	cystathionine	1	0
COG1494	NOG	COG1494	751	687	G	Fructose-1,6-bisphosphatase	4	1
COG0625	NOG	COG0625	6565	894	O	glutathione Stransferase	6	5
COG1089	NOG	COG1089	1021	760	M	GDP-mannose 4,6-dehydratase	11	6
COG0623	NOG	COG0623	1351	1052	I	Enoyl- acyl-carrier-protein reductase NADH	2	0
COG0149	NOG	COG0149	2368	2001	G	triosephosphate isomerase	7	3
COG0621	NOG	COG0621	3828	1748	J	Catalyzes the methylthiolation of N6- (dimethylallyl)adenosine (i(6)A), leading to the formation of 2- methylthio-N6-(dimethylallyl)adenosine (ms(2)i(6)A) at position 37 in tRNAs that read codons beginning with uridine (By similarity)	2	1
COG3537	NOG	COG3537	1018	296	G	Alpha-1,2-mannosidase	2	0
ENOG410XR62	NOG	ENOG410XR62	46	31	S	MotA TolQ exbB proton channel	4	1
COG2931	NOG	COG2931	1708	520	Q	Hemolysin-type calcium-binding	23	7
COG1660	NOG	COG1660	1228	1199	S	Displays ATPase and GTPase activities (By similarity)	1	0
COG1666	NOG	COG1666	701	688	S	UPF0234 protein	1	0
COG1140	NOG	COG1140	402	334	C	nitrate reductase beta subunit	28	10
COG1142	NOG	COG1142	725	390	C	4Fe-4S Ferredoxin iron-sulfur binding domain protein	5	1
COG1143	NOG	COG1143	1648	1286	C	NDH-1 shuttles electrons from NADH, via FMN and iron- sulfur (Fe-S) centers, to quinones in the respiratory chain. The immediate electron acceptor for the enzyme in this species is believed to be ubiquinone. Couples the redox reaction to proton translocation (for every two electrons transferred, four hydrogen ions are translocated across the cytoplasmic membrane), and thus conserves the redox ene…	5	3
COG1145	NOG	COG1145	3383	1188	C	4Fe-4S ferredoxin, iron-sulfur binding	1	1
COG1390	NOG	COG1390	528	396	C	Produces ATP from ADP in the presence of a proton gradient across the membrane (By similarity)	1	0
ENOG4111JYT	NOG	ENOG4111JYT	103	95	S	lipoprotein transmembrane	6	2
COG1392	NOG	COG1392	783	676	P	Phosphate transport regulator	1	0
COG1394	NOG	COG1394	770	633	C	Produces ATP from ADP in the presence of a proton gradient across the membrane (By similarity)	3	1
ENOG410XSZ0	NOG	ENOG410XSZ0	71	69	L	Crispr-associated protein, Csy3 family	1	1
COG4152	NOG	COG4152	513	442	S	(ABC) transporter	1	0
COG0847	NOG	COG0847	4114	1570	L	DNA polymerase iii	1	0
COG0842	NOG	COG0842	6472	1603	V	(ABC) transporter	1	0
COG0843	NOG	COG0843	1882	1040	C	Cytochrome C oxidase subunit I	4	3
COG0840	NOG	COG0840	9631	906	S	Methyl-accepting chemotaxis	25	8
COG1743	NOG	COG1743	177	138	L	DNA methylase	1	0
ENOG410YEI8	NOG	ENOG410YEI8	15	10	S	O-acyltransferase (WSD1-like)	1	1
COG0312	NOG	COG0312	2284	921	S	peptidase U62 modulator of DNA gyrase	1	1
COG1213	NOG	COG1213	314	272	M	nucleotidyl transferase	2	2
COG3825	NOG	COG3825	315	303	S	Vwa containing coxe family protein	1	0
ENOG4112CPR	NOG	ENOG4112CPR	5	3	C	Ethylbenzene dehydrogenase	3	1
COG3396	NOG	COG3396	672	292	Q	Phenylacetate-CoA oxygenase, subunit	5	1
ENOG41112WG	NOG	ENOG41112WG	12	12	P	cytochrome C peroxidase	1	0
COG2069	NOG	COG2069	92	83	C	Part of a complex that catalyzes the reversible cleavage of acetyl-CoA, allowing autotrophic growth from CO(2). Probably maintains the overall quaternary structure of the ACDS complex (By similarity)	3	1
COG2067	NOG	COG2067	801	534	I	lipid transport	6	3
ENOG4111H4C	NOG	ENOG4111H4C	35	33	S	RNA ligase DRB0094 family	1	1
COG0318	NOG	COG0318	11187	1607	IQ	Amp-dependent synthetase and ligase	19	8
ENOG4111WUD	NOG	ENOG4111WUD	34	28	S	dinb family	1	0
COG0092	NOG	COG0092	2212	2021	J	Binds the lower part of the 30S subunit head. Binds mRNA in the 70S ribosome, positioning it for translation (By similarity)	40	15
COG3292	NOG	COG3292	223	110	T	Histidine kinase	1	0
COG4935	NOG	COG4935	574	234	O	proprotein convertase subtilisin kexin type	1	1
ENOG4111IVP	NOG	ENOG4111IVP	68	62	S	Pyridoxamine 5-phosphate oxidase-related, FMN-binding	2	1
COG1372	NOG	COG1372	403	252	L	Provides the precursors necessary for DNA synthesis. Catalyzes the biosynthesis of deoxyribonucleotides from the corresponding ribonucleotides (By similarity)	3	2
ENOG4111FVR	NOG	ENOG4111FVR	28	28	S	Protoglobin	1	0
COG1952	NOG	COG1952	599	584	U	One of the proteins required for the normal export of preproteins out of the cell cytoplasm. It is a molecular chaperone that binds to a subset of precursor proteins, maintaining them in a translocation-competent state. It also specifically binds to its receptor SecA (By similarity)	3	1
COG1898	NOG	COG1898	1606	1195	M	DTDP-4-dehydrorhamnose 3,5-epimerase	2	1
COG2204	NOG	COG2204	5729	975	T	two component, sigma54 specific, transcriptional regulator, Fis family	4	2
COG1403	NOG	COG1403	1219	757	V	HNH endonuclease	1	0
ENOG410XRJR	NOG	ENOG410XRJR	129	106	S	Peptide synthase	3	2
ENOG410XPRS	NOG	ENOG410XPRS	125	93	S	Bacterial extracellular solute-binding proteins, family 5 Middle	1	0
COG2805	NOG	COG2805	1046	725	NU	twitching motility protein	9	3
ENOG410XQUV	NOG	ENOG410XQUV	232	170	S	Bacterial extracellular solute-binding proteins, family 5 Middle	1	0
COG4625	NOG	COG4625	429	220	S	outer membrane autotransporter barrel	18	5
ENOG410XQUJ	NOG	ENOG410XQUJ	48	42	S	NA	1	1
COG0076	NOG	COG0076	3098	976	E	decarboxylase	5	0
COG2274	NOG	COG2274	1459	765	V	(ABC) transporter	1	0
COG2272	NOG	COG2272	4329	526	I	Carboxylesterase	1	0
ENOG410XRA3	NOG	ENOG410XRA3	104	99	S	NA	1	1
ENOG41105C6	NOG	ENOG41105C6	7	7	S	NA	1	0
