# Supplementary material for: A Graph-Centric Approach for Metagenome-Guided Peptide and Protein Identification in Metaproteomics
Source: PLoS Comput Biol. 2016 Dec 5;12(12):e1005224. doi: 10.1371/journal.pcbi.1005224 (PMC5137872; doi:10.1371/journal.pcbi.1005224)
Supplement: S1 Dataset — (ZIP) [file pcbi.1005224.s006.zip › Supplement/eggNOGs/SD7.hybrid.cog.distribution.xls]

ENOG4111ID0	NOG	ENOG4111ID0	99	96	S	Protein of unknown function (DUF2587)	2	1
ENOG410XNRS	NOG	ENOG410XNRS	360	231	S	GTP-binding nuclear protein	1	0
COG1075	NOG	COG1075	1260	633	S	Triacylglycerol Lipase	14	5
COG3158	NOG	COG3158	1220	572	P	Transport of potassium into the cell (By similarity)	1	0
COG1077	NOG	COG1077	1830	1322	D	Rod shape-determining protein, MreB	9	3
ENOG4111TPB	NOG	ENOG4111TPB	147	144	K	Acts as a transcriptional regulator. Probably redox- responsive. The apo- but not holo-form probably binds DNA (By similarity)	6	4
COG3157	NOG	COG3157	575	268	S	type VI secretion system effector, hcp1 family	3	0
COG1874	NOG	COG1874	1755	597	G	beta-galactosidase	1	0
ENOG410ZNEX	NOG	ENOG410ZNEX	38	20	P	RND type efflux pump	10	1
ENOG410YCVW	NOG	ENOG410YCVW	56	55	I	short chain dehydrogenase	3	2
COG0723	NOG	COG0723	1660	1159	C	Component of the ubiquinol-cytochrome c reductase complex (complex III or cytochrome b-c1 complex), which is a respiratory chain that generates an electrochemical potential coupled to ATP synthesis (By similarity)	1	0
COG0448	NOG	COG0448	1551	927	G	Catalyzes the synthesis of ADP-glucose, a sugar donor used in elongation reactions on alpha-glucans (By similarity)	1	0
COG0449	NOG	COG0449	2370	1905	M	Catalyzes the first step in hexosamine metabolism, converting fructose-6P into glucosamine-6P using glutamine as a nitrogen source (By similarity)	4	2
COG0724	NOG	COG0724	6097	616	S	Rna-binding protein	16	1
COG0334	NOG	COG0334	2479	1553	E	oxidoreductase activity, acting on the CH-NH2 group of donors, NAD or NADP as acceptor	16	4
COG0443	NOG	COG0443	7226	1957	O	Heat shock protein	93	16
COG0440	NOG	COG0440	1686	1479	E	Acetolactate synthase small subunit	11	3
COG0441	NOG	COG0441	2803	2016	J	threonine-tRNA ligase activity	9	5
COG0446	NOG	COG0446	5752	1651	S	pyridine nucleotide-disulfide oxidoreductase	10	4
ENOG4111VVB	NOG	ENOG4111VVB	68	60	S	secreted protein	3	1
COG0444	NOG	COG0444	3924	1245	EP	(ABC) transporter	2	1
COG0333	NOG	COG0333	1271	1234	J	50s ribosomal protein l32	3	0
ENOG410XSE6	NOG	ENOG410XSE6	7	6	S	Protein of unknown function (DUF3347)	1	0
COG3706	NOG	COG3706	695	383	T	response regulator	1	0
COG3707	NOG	COG3707	563	470	T	response regulator	4	2
COG0200	NOG	COG0200	2438	2016	J	Binds to the 23S rRNA (By similarity)	26	8
COG0201	NOG	COG0201	2370	2013	U	The central subunit of the protein translocation channel SecYEG. Consists of two halves formed by TMs 1-5 and 6-10. These two domains form a lateral gate at the front which open onto the bilayer between TMs 2 and 7, and are clamped together by SecE at the back. The channel is closed by both a pore ring composed of hydrophobic SecY resides and a short helix (helix 2A) on the extracellular side of …	1	0
COG0202	NOG	COG0202	2417	2016	K	DNA-dependent RNA polymerase catalyzes the transcription of DNA into RNA using the four ribonucleoside triphosphates as substrates (By similarity)	52	17
COG0203	NOG	COG0203	1956	1870	J	50S ribosomal protein l17	16	5
COG0204	NOG	COG0204	6036	1881	I	Acyltransferase	3	2
COG0205	NOG	COG0205	2775	1479	G	phosphohexokinase	1	1
COG0206	NOG	COG0206	2124	1732	D	Essential cell division protein that forms a contractile ring structure (Z ring) at the future cell division site. The regulation of the ring assembly controls the timing and the location of cell division. One of the functions of the FtsZ ring is to recruit other cell division proteins to the septum to produce a new cell wall between the dividing cells. Binds GTP and shows GTPase activity (By sim…	16	5
COG0209	NOG	COG0209	2533	1796	F	Provides the precursors necessary for DNA synthesis. Catalyzes the biosynthesis of deoxyribonucleotides from the corresponding ribonucleotides (By similarity)	14	4
COG0536	NOG	COG0536	2111	1887	S	An essential GTPase which binds GTP, GDP and possibly (p)ppGpp with moderate affinity, with high nucleotide exchange rates and a fairly low GTP hydrolysis rate (By similarity). It may play a role in control of the cell cycle, stress response, ribosome biogenesis and in those bacteria that undergo differentiation, in morphogenesis control	1	1
COG0537	NOG	COG0537	3665	1997	FG	histidine triad (hIT) protein	1	0
COG0532	NOG	COG0532	2484	2014	J	One of the essential components for the initiation of protein synthesis. Protects formylmethionyl-tRNA from spontaneous hydrolysis and promotes its binding to the 30S ribosomal subunits. Also involved in the hydrolysis of GTP during the formation of the 70S ribosomal complex (By similarity)	23	6
COG5013	NOG	COG5013	393	319	C	nitrate reductase, alpha subunit	82	12
ENOG410YMN7	NOG	ENOG410YMN7	60	50	S	von Willebrand factor, type A	2	1
COG0542	NOG	COG0542	5314	1862	O	ATP-dependent CLP protease ATP-binding subunit	52	14
COG0247	NOG	COG0247	3406	1183	C	domain protein	1	0
COG1004	NOG	COG1004	1936	1368	M	UDP-glucose 6-dehydrogenase	2	1
COG1555	NOG	COG1555	1350	1244	L	Competence protein	1	0
COG1554	NOG	COG1554	735	532	G	hydrolase family 65	4	1
COG1553	NOG	COG1553	411	314	P	Part of a sulfur-relay system required for 2-thiolation of 5-methylaminomethyl-2-thiouridine (mnm(5)s(2)U) at tRNA wobble positions. Accepts sulfur from TusA and transfers it in turn to TusE (By similarity)	1	0
COG0541	NOG	COG0541	2167	2002	U	Involved in targeting and insertion of nascent membrane proteins into the cytoplasmic membrane. Binds to the hydrophobic signal sequence of the ribosome-nascent chain (RNC) as it emerges from the ribosomes. The SRP-RNC complex is then targeted to the cytoplasmic membrane where it interacts with the SRP receptor FtsY	1	0
COG0538	NOG	COG0538	1387	1133	C	isocitrate dehydrogenase (NADp)	17	5
COG0539	NOG	COG0539	2337	1850	J	thus facilitating recognition of the initiation point. It is needed to translate mRNA with a short Shine-Dalgarno (SD) purine-rich sequence (By similarity)	29	4
COG0028	NOG	COG0028	5016	1744	E	acetolactate synthase	15	4
COG0439	NOG	COG0439	3031	1660	I	acetyl-CoA carboxylase biotin carboxylase	2	1
COG0438	NOG	COG0438	13206	1905	M	Glycosyl transferase (Group 1	5	3
COG0437	NOG	COG0437	2224	762	C	4fe-4S ferredoxin iron-sulfur binding domain protein	7	2
COG0021	NOG	COG0021	2241	1599	G	Transketolase	3	1
ENOG4111TN7	NOG	ENOG4111TN7	82	60	S	Resistance protein	1	0
COG0545	NOG	COG0545	4083	1121	O	Peptidyl-prolyl cis-trans isomerase	3	0
COG1471	NOG	COG1471	597	350	J	(ribosomal) protein	2	0
COG0012	NOG	COG0012	2316	2008	J	gtp-binding protein	1	0
ENOG410Y7AZ	NOG	ENOG410Y7AZ	54	39	P	tonB-dependent Receptor	11	4
COG2721	NOG	COG2721	831	464	G	Dehydratase	1	0
COG1544	NOG	COG1544	1509	1350	J	sigma 54 modulation protein ribosomal protein S30ea	2	0
ENOG410XR0A	NOG	ENOG410XR0A	636	155	S	capping protein (actin filament) gelsolin-like	1	0
COG1529	NOG	COG1529	2639	746	C	Aldehyde oxidase and xanthine dehydrogenase, molybdopterin binding	13	5
COG1522	NOG	COG1522	5372	1264	K	transcriptional regulator AsnC family	1	0
COG1523	NOG	COG1523	1600	937	G	Glycogen debranching enzyme	5	2
COG1250	NOG	COG1250	3899	1256	I	Dehydrogenase	31	4
COG1703	NOG	COG1703	895	647	E	lAO AO transport system ATPase	10	5
COG2871	NOG	COG2871	393	358	C	2 iron, 2 sulfur cluster binding	1	0
COG1259	NOG	COG1259	534	509	S	nuclease activity	5	2
COG2873	NOG	COG2873	1643	1175	E	o-acetylhomoserine	11	3
COG0018	NOG	COG0018	2389	2014	J	arginyL-tRNA synthetase	3	1
COG1319	NOG	COG1319	1058	492	C	Dehydrogenase	2	0
COG0156	NOG	COG0156	3436	1442	H	8-Amino-7-oxononanoate synthase	1	1
COG1091	NOG	COG1091	1624	1294	M	Dtdp-4-dehydrorhamnose reductase	1	1
COG0151	NOG	COG0151	1969	1845	F	Phosphoribosylglycinamide synthetase	2	2
COG0152	NOG	COG0152	1993	1850	F	SAICAR synthetase	2	0
COG0653	NOG	COG0653	2159	1715	U	Part of the Sec protein translocase complex. Interacts with the SecYEG preprotein conducting channel. Has a central role in coupling the hydrolysis of ATP to the transfer of proteins into and across the cell membrane, serving	21	8
COG0652	NOG	COG0652	6393	1762	O	peptidyl-prolyl cis-trans isomerase activity	12	3
COG0158	NOG	COG0158	1173	865	G	D-fructose-1,6-bisphosphate 1-phosphohydrolase class 1	1	0
ENOG4111YZC	NOG	ENOG4111YZC	7	7	S	Dehydrogenase	1	0
COG1799	NOG	COG1799	705	624	S	Cell division protein that is part of the divisome complex and is recruited early to the Z-ring. Probably stimulates Z-ring formation, perhaps through the cross-linking of FtsZ protofilaments. Its function overlaps with FtsA (By similarity)	1	0
COG1410	NOG	COG1410	1432	1194	E	methionine synthase	4	1
COG1795	NOG	COG1795	162	94	G	Formaldehyde-activating enzyme	1	0
ENOG4112BA9	NOG	ENOG4112BA9	8	8	S	NA	2	0
ENOG410Y73Q	NOG	ENOG410Y73Q	59	54	S	Short chain dehydrogenase	2	1
COG1793	NOG	COG1793	1989	975	L	DNA ligase	1	0
COG1177	NOG	COG1177	1905	983	P	Binding-protein-dependent transport systems inner membrane component	1	0
COG1775	NOG	COG1775	507	252	E	2-hydroxyglutaryl-CoA dehydratase	1	0
ENOG4112BZU	NOG	ENOG4112BZU	10	5	S	NA	2	1
COG1674	NOG	COG1674	2543	1544	D	cell division protein FtsK	2	0
COG4166	NOG	COG4166	2570	972	E	peptide transport	16	2
COG5277	NOG	COG5277	3578	239	Z	Actin-related protein	6	1
COG5272	NOG	COG5272	2822	245	O	ubiquitin	3	0
COG1383	NOG	COG1383	472	343	J	Ribosomal protein	1	0
ENOG410ZVJY	NOG	ENOG410ZVJY	27	26	L	transposase	1	1
ENOG4111WTH	NOG	ENOG4111WTH	171	128	S	Lsr2-like protein	3	1
ENOG410YEAS	NOG	ENOG410YEAS	376	65	L	transposase	1	0
ENOG410ZGD1	NOG	ENOG410ZGD1	43	41	S	NA	1	0
ENOG4111I13	NOG	ENOG4111I13	20	19	S	NA	2	0
COG0832	NOG	COG0832	692	606	E	Urea amidohydrolase subunit beta	2	0
COG0835	NOG	COG0835	2576	840	NT	chew protein	1	0
COG0834	NOG	COG0834	6143	1420	E	(ABC) transporter	28	7
COG0838	NOG	COG0838	1242	1053	C	NDH-1 shuttles electrons from NADH, via FMN and iron- sulfur (Fe-S) centers, to quinones in the respiratory chain	1	0
ENOG4111AAJ	NOG	ENOG4111AAJ	34	34	S	scramblase family	2	1
COG3387	NOG	COG3387	1022	584	G	glycoside hydrolase 15-related	1	0
COG3839	NOG	COG3839	2981	1201	G	(ABC) transporter	22	5
COG2159	NOG	COG2159	1458	650	S	amidohydrolase 2	2	1
ENOG4111UVJ	NOG	ENOG4111UVJ	384	230	J	Ribosomal protein	2	0
ENOG4111UVM	NOG	ENOG4111UVM	18	18	S	Polyketide cyclase / dehydrase and lipid transport	1	0
ENOG410ZWV0	NOG	ENOG410ZWV0	17	17	S	NA	1	0
COG2013	NOG	COG2013	881	589	S	conserved protein	6	1
COG2884	NOG	COG2884	1241	1189	D	Cell division ATP-binding protein ftsE	2	0
COG2010	NOG	COG2010	1906	828	C	cytochrome c	44	8
COG2015	NOG	COG2015	360	239	Q	Beta-lactamase domain protein	24	7
COG1615	NOG	COG1615	324	304	S	Uncharacterised protein family (UPF0182)	1	1
COG0442	NOG	COG0442	2423	2025	J	Catalyzes the attachment of proline to tRNA(Pro) in a two-step reaction proline is first activated by ATP to form Pro- AMP and then transferred to the acceptor end of tRNA(Pro). As ProRS can inadvertently accommodate and process non-cognate amino acids such as alanine and cysteine, to avoid such errors it has two additional distinct editing activities against alanine. One activity is designated a…	6	2
COG0335	NOG	COG0335	1927	1849	J	This protein is located at the 30S-50S ribosomal subunit interface and may play a role in the structure and function of the aminoacyl-tRNA binding site (By similarity)	31	5
ENOG41127MW	NOG	ENOG41127MW	134	120	S	sulfur oxidation protein SoxZ	3	2
COG0728	NOG	COG0728	1377	1186	S	Integral membrane protein (MviN	1	1
COG0330	NOG	COG0330	5268	1802	O	Band 7 protein	4	1
COG0447	NOG	COG0447	689	640	H	Naphthoate synthase	2	1
COG1940	NOG	COG1940	5058	1421	G	ROK family	1	1
COG3845	NOG	COG3845	1188	769	S	(ABC) transporter	1	0
COG3842	NOG	COG3842	4464	1358	E	Part of the ABC transporter complex PotABCD involved in spermidine putrescine import. Responsible for energy coupling to the transport system (By similarity)	4	1
COG1949	NOG	COG1949	807	771	A	3'-to-5' exoribonuclease specific for small oligoribonucleotides (By similarity)	5	1
COG0445	NOG	COG0445	1751	1661	D	NAD-binding protein involved in the addition of a carboxymethylaminomethyl (cmnm) group at the wobble position (U34) of certain tRNAs, forming tRNA-cmnm(5)s(2)U34 (By similarity)	2	1
ENOG41129S6	NOG	ENOG41129S6	7	7	S	ompa motb domain protein	2	1
ENOG4111JBG	NOG	ENOG4111JBG	410	223	K	Component of the nascent polypeptide-associated complex (NAC), a dynamic component of the ribosomal exit tunnel, protecting the emerging polypeptides from interaction with other cytoplasmic proteins to ensure appropriate nascent protein targeting (By similarity). The NAC complex also promotes mitochondrial protein import by enhancing productive ribosome interactions with the outer mitochondrial m…	1	0
COG2124	NOG	COG2124	21600	772	Q	Cytochrome p450	5	1
COG3221	NOG	COG3221	1066	640	P	phosphonate ABC transporter, periplasmic phosphonate-binding protein	2	1
COG2120	NOG	COG2120	1626	842	S	lmbE family	1	1
COG4796	NOG	COG4796	649	548	U	Type II and III secretion system protein	34	11
COG4799	NOG	COG4799	2761	1225	I	carboxylase	13	5
COG2303	NOG	COG2303	4335	945	E	oxidoreductase	2	0
COG2301	NOG	COG2301	1471	842	G	citrate lyase	12	4
COG1302	NOG	COG1302	1151	571	S	alkaline shock protein	2	1
COG2308	NOG	COG2308	700	472	S	conserved protein	1	0
ENOG410ZWC5	NOG	ENOG410ZWC5	56	55	L	CRISPR-associated protein Cse3 family	1	1
COG3200	NOG	COG3200	666	528	E	phospho-2-dehydro-3-deoxyheptonate aldolase	1	0
COG3203	NOG	COG3203	875	241	M	Membrane	3	0
COG3206	NOG	COG3206	922	475	M	biosynthesis protein	2	1
COG4898	NOG	COG4898	159	155	S	conserved protein UCP033199	1	0
COG2267	NOG	COG2267	2113	1159	I	alpha beta hydrolase fold	3	1
COG2262	NOG	COG2262	1801	1656	S	GTPase that associates with the 50S ribosomal subunit and may have a role during protein synthesis or ribosome biogenesis (By similarity)	4	2
ENOG41121UH	NOG	ENOG41121UH	73	62	K	transcriptional regulator ArsR family	1	0
ENOG410XRBU	NOG	ENOG410XRBU	180	178	S	Protein of unknown function (DUF2400)	1	0
COG3145	NOG	COG3145	1431	749	L	Alkylated DNA repair protein	1	0
COG0649	NOG	COG0649	1476	1205	C	NDH-1 shuttles electrons from NADH, via FMN and iron- sulfur (Fe-S) centers, to quinones in the respiratory chain. The immediate electron acceptor for the enzyme in this species is believed to be ubiquinone. Couples the redox reaction to proton translocation (for every two electrons transferred, four hydrogen ions are translocated across the cytoplasmic membrane), and thus conserves the redox ene…	4	1
COG2414	NOG	COG2414	649	258	C	aldehyde ferredoxin oxidoreductase	9	0
COG1841	NOG	COG1841	1955	1517	J	ribosomal large subunit biogenesis	7	1
ENOG4111ZU1	NOG	ENOG4111ZU1	44	41	K	Transcriptional regulator	1	1
COG2225	NOG	COG2225	981	791	C	malate synthase	3	0
COG0308	NOG	COG0308	4002	1304	E	aminopeptidase	2	1
COG2226	NOG	COG2226	1911	1535	H	Methyltransferase required for the conversion of demethylmenaquinone (DMKH2) to menaquinone (MKH2)	2	0
COG0737	NOG	COG0737	2756	1239	F	5-Nucleotidase	8	4
COG0739	NOG	COG0739	5373	1427	M	peptidase'	1	0
COG0302	NOG	COG0302	1713	1451	H	GTP cyclohydrolase i	4	1
ENOG410ZNKY	NOG	ENOG410ZNKY	4	4	P	tonB-dependent receptor plug	1	0
ENOG410ZHR3	NOG	ENOG410ZHR3	9	9	C	Cytochrome	1	0
COG0238	NOG	COG0238	2010	1827	J	Binds as a heterodimer with protein S6 to the central domain of the 16S rRNA, where it helps stabilize the platform of the 30S subunit (By similarity)	13	3
COG0235	NOG	COG0235	3074	1406	G	Class II aldolase adducin	2	1
COG0234	NOG	COG0234	2263	1860	O	Binds to cpn60 in the presence of Mg-ATP and suppresses the ATPase activity of the latter (By similarity)	8	2
COG0237	NOG	COG0237	2112	1955	H	Catalyzes the phosphorylation of the 3'-hydroxyl group of dephosphocoenzyme A to form coenzyme A (By similarity)	1	0
COG0231	NOG	COG0231	2501	2003	J	Involved in peptide bond synthesis. Stimulates efficient translation and peptide-bond synthesis on native or reconstituted 70S ribosomes in vitro. Probably functions indirectly by altering the affinity of the ribosome for aminoacyl-tRNA, thus increasing their reactivity as acceptors for peptidyl transferase (By similarity)	3	1
COG0233	NOG	COG0233	1902	1821	J	Responsible for the release of ribosomes from messenger RNA at the termination of protein biosynthesis. May increase the efficiency of translation by recycling ribosomes from one round of translation to another (By similarity)	3	1
COG0543	NOG	COG0543	3506	1422	C	cytochrome-b5 reductase activity, acting on NAD(P)H	1	1
COG0014	NOG	COG0014	1704	1556	E	Catalyzes the NADPH dependent reduction of L-gamma- glutamyl 5-phosphate into L-glutamate 5-semialdehyde and phosphate. The product spontaneously undergoes cyclization to form 1-pyrroline-5-carboxylate (By similarity)	2	1
COG1018	NOG	COG1018	3812	1041	C	Is involved in NO detoxification in an aerobic process, termed nitric oxide dioxygenase (NOD) reaction that utilizes O(2) and NAD(P)H to convert NO to nitrate, which protects the bacterium from various noxious nitrogen compounds. Therefore, plays a central role in the inducible response to nitrosative stress (By similarity)	7	1
COG0547	NOG	COG0547	1919	1514	E	Anthranilate phosphoribosyltransferase	1	0
COG0013	NOG	COG0013	2315	2012	J	Catalyzes the attachment of alanine to tRNA(Ala) in a two-step reaction alanine is first activated by ATP to form Ala- AMP and then transferred to the acceptor end of tRNA(Ala). Also edits incorrectly charged Ser-tRNA(Ala) and Gly-tRNA(Ala) via its editing domain (By similarity)	3	1
COG0544	NOG	COG0544	1807	1675	O	Involved in protein export. Acts as a chaperone by maintaining the newly synthesized protein in an open conformation	10	5
COG1012	NOG	COG1012	14029	1807	C	Dehydrogenase	58	14
COG1013	NOG	COG1013	2188	1034	C	Oxidoreductase required for the transfer of electrons from pyruvate to flavodoxin (By similarity)	12	4
COG1546	NOG	COG1546	1646	1495	S	competence damage-inducible protein	1	0
COG0548	NOG	COG0548	2076	1558	E	nag kinase	5	2
ENOG410XNSJ	NOG	ENOG410XNSJ	30	26	S	NA	1	0
COG1017	NOG	COG1017	626	530	C	Is involved in NO detoxification in an aerobic process, termed nitric oxide dioxygenase (NOD) reaction that utilizes O(2) and NAD(P)H to convert NO to nitrate, which protects the bacterium from various noxious nitrogen compounds. Therefore, plays a central role in the inducible response to nitrosative stress (By similarity)	5	1
COG1014	NOG	COG1014	2780	1122	C	oxidoreductase	18	7
COG0784	NOG	COG0784	6835	1342	T	response regulator	25	8
ENOG410XSDE	NOG	ENOG410XSDE	142	118	O	di-heme cytochrome	9	4
COG0781	NOG	COG0781	1638	1612	K	DNA-dependent transcription, termination	1	0
COG0783	NOG	COG0783	1332	1037	P	oxidoreductase activity, oxidizing metal ions	1	0
COG0782	NOG	COG0782	2645	1590	K	Necessary for efficient RNA polymerase transcription elongation past template-encoded arresting sites. The arresting sites in DNA have the property of trapping a certain fraction of elongating RNA polymerases that pass through, resulting in locked ternary complexes. Cleavage of the nascent transcript by cleavage factors such as GreA or GreB allows the resumption of elongation from the new 3'termi…	2	1
COG0396	NOG	COG0396	1448	1345	O	feS assembly ATPase SufC	6	3
COG0395	NOG	COG0395	6101	1011	G	Binding-protein-dependent transport systems inner membrane component	2	1
COG0789	NOG	COG0789	6162	1462	K	Transcriptional regulator	3	2
COG0423	NOG	COG0423	1122	955	J	Catalyzes the attachment of glycine to tRNA(Gly) (By similarity)	6	2
ENOG4111TQA	NOG	ENOG4111TQA	66	64	O	Binds to cpn60 in the presence of Mg-ATP and suppresses the ATPase activity of the latter (By similarity)	3	2
ENOG4111TQJ	NOG	ENOG4111TQJ	29	29	S	Phage derived protein Gp49-like (DUF891)	1	0
ENOG4111IBG	NOG	ENOG4111IBG	34	28	S	von Willebrand factor type A	1	0
ENOG4111IBQ	NOG	ENOG4111IBQ	7	7	S	sh3 type 3 domain-containing protein	1	0
ENOG4111J8P	NOG	ENOG4111J8P	49	37	S	domain protein	2	0
ENOG410XR14	NOG	ENOG410XR14	19	17	I	acyl-CoA dehydrogenase domain-containing protein	1	0
ENOG410XQ8N	NOG	ENOG410XQ8N	19	19	S	NA	2	0
COG0161	NOG	COG0161	2398	1184	E	Catalyzes the transfer of the alpha-amino group from S- adenosyl-L-methionine (SAM) to 7-keto-8-aminopelargonic acid (KAPA) to form 7,8-diaminopelargonic acid (DAPA). It is the only animotransferase known to utilize SAM as an amino donor (By similarity)	5	2
COG0160	NOG	COG0160	2449	1054	E	transaminase activity	3	1
COG0165	NOG	COG0165	1846	1673	E	argininosuccinate lyase	1	0
COG0166	NOG	COG0166	2216	1918	G	glucose-6-phosphate isomerase activity	4	3
COG5012	NOG	COG5012	583	292	S	cobalamin b12-binding domain protein	1	0
COG0642	NOG	COG0642	12227	1815	T	Histidine kinase	1	0
COG0643	NOG	COG0643	1687	867	T	CheA signal transduction histidine kinase	8	3
COG0644	NOG	COG0644	2334	1203	C	geranylgeranyl reductase	1	0
COG1062	NOG	COG1062	1994	900	C	alcohol dehydrogenase	4	1
COG1061	NOG	COG1061	1952	1139	L	type iii restriction protein res subunit	1	0
COG0491	NOG	COG0491	7522	1842	S	Beta-lactamase domain protein	8	3
COG0493	NOG	COG0493	3249	1556	E	metal cluster binding	12	4
COG0492	NOG	COG0492	4039	1890	O	thioredoxin reductase	3	1
COG0495	NOG	COG0495	2401	2016	J	Leucyl-trna synthetase	5	2
COG0497	NOG	COG0497	1598	1559	L	May be involved in recombinational repair of damaged DNA (By similarity)	3	2
COG0499	NOG	COG0499	1516	1207	H	May play a key role in the regulation of the intracellular concentration of adenosylhomocysteine (By similarity)	25	8
COG0498	NOG	COG0498	2342	1760	E	threonine synthase	1	0
ENOG410Y7GP	NOG	ENOG410Y7GP	6	6	S	NA	1	1
COG1788	NOG	COG1788	1368	844	I	Key enzyme for ketone body catabolism. Transfers the CoA moiety from succinate to acetoacetate. Formation of the enzyme-CoA intermediate proceeds via an unstable anhydride species formed between the carboxylate groups of the enzyme and substrate (By similarity)	5	3
COG3517	NOG	COG3517	448	259	S	type VI secretion protein, EvpB VC_A0108 family	6	1
COG1785	NOG	COG1785	1256	717	P	alkaline phosphatase	1	0
COG1160	NOG	COG1160	2069	1727	S	GTPase that plays an essential role in the late steps of ribosome biogenesis (By similarity)	2	1
COG1764	NOG	COG1764	1384	718	O	Organic hydroperoxide resistance protein	1	0
COG1765	NOG	COG1765	1067	794	O	osmC family	2	1
ENOG410XS7A	NOG	ENOG410XS7A	287	132	S	Acyltransferase, ws dgat mgat	15	5
ENOG410XSQC	NOG	ENOG410XSQC	363	183	S	nhl repeat containing protein	4	2
COG1002	NOG	COG1002	939	571	V	Type II restriction enzyme, methylase	2	1
COG1605	NOG	COG1605	1640	1178	E	Chorismate mutase	2	1
COG2894	NOG	COG2894	855	822	D	site-determining protein	3	1
ENOG4111PKG	NOG	ENOG4111PKG	97	95	S	pur-alpha beta gamma DNA RNA-binding protein	2	2
ENOG4111ZX7	NOG	ENOG4111ZX7	10	9	S	NA	5	3
COG2865	NOG	COG2865	799	437	K	Transcriptional regulator	1	0
COG2863	NOG	COG2863	993	387	C	electron transport chain	1	0
ENOG410XY6K	NOG	ENOG410XY6K	37	31	P	TRAP transporter, solute receptor (TAXI family	1	0
COG2096	NOG	COG2096	1010	912	S	cob(I)yrinic acid a,c-diamide adenosyltransferase activity	4	2
COG0386	NOG	COG0386	2084	1120	O	glutathione peroxidase	3	1
ENOG410ZY0B	NOG	ENOG410ZY0B	8	8	K	HTH_ARSR	2	0
COG0820	NOG	COG0820	1804	1571	J	rRNA (adenine-C2-)-methyltransferase activity	1	1
COG0821	NOG	COG0821	1465	1414	I	4-hydroxy-3-methylbut-2-en-1-yl diphosphate synthase activity	4	3
COG0822	NOG	COG0822	2115	1694	C	sUF system Fes assembly protein, NifU family	4	2
COG1112	NOG	COG1112	3508	974	L	Helicase	2	1
ENOG4111HY6	NOG	ENOG4111HY6	11	11	L	fruiting body developmental protein	1	1
COG0388	NOG	COG0388	5870	1755	S	nitrilase cyanide hydratase and apolipoprotein n-acyltransferase	1	0
COG0828	NOG	COG0828	1240	1124	J	30S ribosomal protein S21	2	0
ENOG4111UGE	NOG	ENOG4111UGE	9	9	E	amino acid ABC transporter substrate-binding protein, PAAT family	1	0
ENOG41122S7	NOG	ENOG41122S7	197	156	S	bluf domain protein	1	0
ENOG410ZJ2F	NOG	ENOG410ZJ2F	3	3	K	HTH_ARSR	4	2
ENOG4111GWS	NOG	ENOG4111GWS	58	53	S	luciferase	1	1
ENOG410YF49	NOG	ENOG410YF49	142	134	S	Methyltransferase	1	1
COG2001	NOG	COG2001	1155	1139	S	Cell division protein mraZ	2	1
COG2004	NOG	COG2004	542	345	J	40S ribosomal protein S24	1	0
COG2007	NOG	COG2007	760	352	J	40S ribosomal protein S8	3	0
ENOG4111WWC	NOG	ENOG4111WWC	19	19	N	Flagellar filament outer layer protein	2	1
COG4951	NOG	COG4951	106	93	L	Type III restriction protein, res subunit	1	0
COG4953	NOG	COG4953	418	392	M	penicillin-binding protein 1C	1	0
COG1762	NOG	COG1762	2688	1065	G	PTS System	1	0
ENOG410XRCK	NOG	ENOG410XRCK	97	42	I	acyl-CoA dehydrogenase	5	2
COG3320	NOG	COG3320	853	356	Q	domain protein	14	3
COG3321	NOG	COG3321	3149	534	Q	synthase	3	1
ENOG4111UU9	NOG	ENOG4111UU9	151	142	S	integration host factor	1	0
COG3853	NOG	COG3853	408	361	P	Toxic anion resistance	2	1
COG0752	NOG	COG0752	1114	1092	J	glycyl-tRNA synthetase, alpha subunit	1	0
COG1977	NOG	COG1977	1074	830	H	Molybdopterin converting factor (Subunit 1)	3	1
COG0015	NOG	COG0015	2362	1914	F	adenylosuccinate lyase	6	4
COG3287	NOG	COG3287	359	261	S	domain protein	1	0
COG0753	NOG	COG0753	1758	934	P	Catalase	12	5
COG2132	NOG	COG2132	3876	1017	Q	Multicopper oxidase	17	4
COG2139	NOG	COG2139	654	350	J	(ribosomal) protein	1	0
COG2895	NOG	COG2895	863	742	P	may be the GTPase, regulating ATP sulfurylase activity (By similarity)	8	3
COG0454	NOG	COG0454	7962	1701	K	acetyltransferase	1	1
ENOG410XPPX	NOG	ENOG410XPPX	53	51	I	acyl-Coa dehydrogenase	2	0
ENOG410Z13Z	NOG	ENOG410Z13Z	8	8	K	Regulatory protein lysr	1	0
COG2310	NOG	COG2310	888	204	T	tellurium resistance protein	34	8
ENOG410ZITU	NOG	ENOG410ZITU	9	6	S	autotransporter-associated beta strand repeat protein	1	0
COG0017	NOG	COG0017	2161	1291	J	asparaginyl-tRNA synthetase	1	0
COG2259	NOG	COG2259	1715	914	S	doxx family	1	0
COG3210	NOG	COG3210	1065	377	U	filamentous hemagglutinin family outer membrane protein	2	0
ENOG410XQN5	NOG	ENOG410XQN5	1004	233	S	member RAS oncogene family	4	1
ENOG4111XH6	NOG	ENOG4111XH6	67	66	S	Protein of unknown function (DUF3010)	1	0
COG3033	NOG	COG3033	284	228	E	tryptophanase EC 4.1.99.1	2	1
ENOG4111Z60	NOG	ENOG4111Z60	44	38	C	Cytochrome c	3	1
ENOG410ZUI7	NOG	ENOG410ZUI7	3	3	S	NA	1	1
COG4770	NOG	COG4770	1385	778	I	carboxylase	10	2
COG4775	NOG	COG4775	1526	1259	M	Gram-negative-bacterium-type cell outer membrane assembly	3	2
COG1997	NOG	COG1997	467	337	J	Ribosomal protein	1	0
COG1858	NOG	COG1858	961	510	P	cytochrome C peroxidase	1	0
ENOG4112ARN	NOG	ENOG4112ARN	9	9	S	NA	2	1
ENOG4112CJX	NOG	ENOG4112CJX	13	10	S	NA	1	0
COG0257	NOG	COG0257	1403	1269	J	50S ribosomal protein L36	1	1
COG0256	NOG	COG0256	2214	2010	J	This is one of the proteins that binds and probably mediates the attachment of the 5S RNA into the large ribosomal subunit, where it forms part of the central protuberance (By similarity)	26	4
COG0707	NOG	COG0707	2230	1659	M	Cell wall formation. Catalyzes the transfer of a GlcNAc subunit on undecaprenyl-pyrophosphoryl-MurNAc-pentapeptide (lipid intermediate I) to form undecaprenyl-pyrophosphoryl-MurNAc- (pentapeptide)GlcNAc (lipid intermediate II) (By similarity)	1	0
COG0254	NOG	COG0254	1960	1670	J	50S ribosomal protein L3-1	4	0
COG0253	NOG	COG0253	1590	1467	E	Catalyzes the stereoinversion of LL-2,6- diaminoheptanedioate (L,L-DAP) to meso-diaminoheptanedioate (meso- DAP), a precursor of L-lysine and an essential component of the bacterial peptidoglycan (By similarity)	3	1
COG0251	NOG	COG0251	4516	1782	J	Endoribonuclease LPSP	3	2
COG0250	NOG	COG0250	2122	1895	K	Participates in transcription elongation, termination and antitermination (By similarity)	9	3
ENOG41123QW	NOG	ENOG41123QW	64	50	S	integral membrane protein	1	0
COG4412	NOG	COG4412	231	180	S	m6 family metalloprotease domain protein	12	6
COG0154	NOG	COG0154	5796	1733	J	Allows the formation of correctly charged Gln-tRNA(Gln) through the transamidation of misacylated Glu-tRNA(Gln) in organisms which lack glutaminyl-tRNA synthetase. The reaction takes place in the presence of glutamine and ATP through an activated gamma-phospho-Glu-tRNA(Gln) (By similarity)	9	6
COG2723	NOG	COG2723	3564	877	G	beta-glucosidase	2	1
COG3047	NOG	COG3047	534	388	M	outer membrane protein W	11	3
COG0228	NOG	COG0228	1930	1848	J	30s ribosomal protein S16	24	5
COG0229	NOG	COG0229	2200	1589	O	)-reductase	1	0
COG0222	NOG	COG0222	2011	1844	J	Seems to be the binding site for several of the factors involved in protein synthesis and appears to be essential for accurate translation (By similarity)	31	8
COG0221	NOG	COG0221	1777	1325	C	Pyrophosphate phospho-hydrolase	6	3
COG0227	NOG	COG0227	1834	1695	J	50s ribosomal protein L28	15	1
COG0224	NOG	COG0224	2018	1794	C	Produces ATP from ADP in the presence of a proton gradient across the membrane. The gamma chain is believed to be important in regulating ATPase activity and the flow of protons through the CF(0) complex (By similarity)	9	2
COG0550	NOG	COG0550	3498	2003	L	Releases the supercoiling and torsional tension of DNA, which is introduced during the DNA replication and transcription, by transiently cleaving and rejoining one strand of the DNA duplex. Introduces a single-strand break via transesterification at a target site in duplex DNA. The scissile phosphodiester is attacked by the catalytic tyrosine of the enzyme, resulting in the formation of a DNA-(5'…	12	4
COG0001	NOG	COG0001	1744	1291	H	Glutamate-1-semialdehyde aminotransferase	5	1
COG0006	NOG	COG0006	4754	1995	E	peptidase M24	5	1
COG0557	NOG	COG0557	2623	1717	K	3'-5' exoribonuclease that releases 5'-nucleoside monophosphates and is involved in maturation of structured RNAs (By similarity)	7	4
COG1570	NOG	COG1570	1563	1513	L	Bidirectionally degrades single-stranded DNA into large acid-insoluble oligonucleotides, which are then degraded further into small acid-soluble oligonucleotides (By similarity)	1	0
COG0008	NOG	COG0008	4412	2024	J	Catalyzes the attachment of glutamate to tRNA(Glu) in a two-step reaction glutamate is first activated by ATP to form Glu-AMP and then transferred to the acceptor end of tRNA(Glu) (By similarity)	7	3
COG0009	NOG	COG0009	2742	1960	J	sua5 ycio yrdc ywlc family protein	1	0
ENOG410XT2N	NOG	ENOG410XT2N	186	88	S	Membrane	2	1
COG0793	NOG	COG0793	2596	1396	M	protease	2	1
ENOG4111WAF	NOG	ENOG4111WAF	40	36	K	Transcriptional regulator	6	3
COG0411	NOG	COG0411	2982	899	E	(ABC) transporter	8	3
COG0410	NOG	COG0410	3441	974	E	amino acid transport	13	5
COG0412	NOG	COG0412	2240	894	Q	dienelactone hydrolase	1	0
ENOG410XP5U	NOG	ENOG410XP5U	5	4	S	Receptor family ligand binding region	7	2
COG3599	NOG	COG3599	840	557	D	Divisome component that associates with the complex late in its assembly, after the Z-ring is formed, and is dependent on DivIC and PBP2B for its recruitment to the divisome. Together with EzrA, is a key component of the system that regulates PBP1 localization during cell cycle progression. Its main role could be the removal of PBP1 from the cell pole after pole maturation is completed. Also cont…	6	2
COG2238	NOG	COG2238	476	339	J	Ribosomal protein	1	0
COG0657	NOG	COG0657	5968	1318	I	alpha beta hydrolase fold-3 domain protein	1	0
COG3618	NOG	COG3618	799	437	S	amidohydrolase 2	3	2
COG0358	NOG	COG0358	2120	1779	L	DNA primase activity	1	0
COG4566	NOG	COG4566	750	331	T	Two component transcriptional regulator, luxr family	3	1
COG0316	NOG	COG0316	2692	1270	S	Iron--sulfur cluster	2	0
COG0210	NOG	COG0210	4343	1887	L	helicase	2	1
COG0099	NOG	COG0099	2275	1998	J	Located at the top of the head of the 30S subunit, it contacts several helices of the 16S rRNA. In the 70S ribosome it contacts the 23S rRNA (bridge B1a) and protein L5 of the 50S subunit (bridge B1b), connecting the 2 subunits	26	6
ENOG41127ID	NOG	ENOG41127ID	83	66	S	polyhydroxyalkanoate granule-associated protein	5	2
COG0094	NOG	COG0094	2293	2012	J	This is 1 of the proteins that binds and probably mediates the attachment of the 5S RNA into the large ribosomal subunit, where it forms part of the central protuberance. In the 70S ribosome it contacts protein S13 of the 30S subunit (bridge B1b), connecting the 2 subunits	44	13
COG0097	NOG	COG0097	2379	2020	J	This protein binds to the 23S rRNA, and is important in its secondary structure. It is located near the subunit interface in the base of the L7 L12 stalk, and near the tRNA binding site of the peptidyltransferase center (By similarity)	38	11
COG0096	NOG	COG0096	2373	2022	J	One of the primary rRNA binding proteins, it binds directly to 16S rRNA central domain where it helps coordinate assembly of the platform of the 30S subunit (By similarity)	24	9
COG0091	NOG	COG0091	2491	2017	J	The globular domain of the protein is located near the polypeptide exit tunnel on the outside of the subunit, while an extended beta-hairpin is found that lines the wall of the exit tunnel in the center of the 70S ribosome (By similarity)	21	5
COG0090	NOG	COG0090	2464	2023	J	One of the primary rRNA binding proteins. Required for association of the 30S and 50S subunits to form the 70S ribosome, for tRNA binding and peptide bond formation. It has been suggested to have peptidyltransferase activity	47	11
COG0093	NOG	COG0093	2347	2016	J	Binds to 23S rRNA. Forms part of two intersubunit bridges in the 70S ribosome (By similarity)	28	4
COG0092	NOG	COG0092	2212	2021	J	Binds the lower part of the 30S subunit head. Binds mRNA in the 70S ribosome, positioning it for translation (By similarity)	30	4
COG0674	NOG	COG0674	2219	1025	C	Oxidoreductase required for the transfer of electrons from pyruvate to flavodoxin (By similarity)	6	2
COG1278	NOG	COG1278	4636	1436	K	Cold shock protein	8	1
ENOG410Y4NW	NOG	ENOG410Y4NW	8	8	M	Porin, Gram-negative type	7	2
COG0673	NOG	COG0673	7318	1612	S	oxidoreductase	3	0
COG0678	NOG	COG0678	919	629	O	peroxiredoxin	4	2
COG1274	NOG	COG1274	566	449	C	Catalyzes the conversion of oxaloacetate (OAA) to phosphoenolpyruvate (PEP), the rate-limiting step in the metabolic pathway that produces glucose from lactate and other precursors derived from the citric acid cycle (By similarity)	26	8
COG0077	NOG	COG0077	1799	1579	E	Prephenate dehydratase	2	1
COG0076	NOG	COG0076	3098	976	E	decarboxylase	10	0
COG0074	NOG	COG0074	2015	1436	C	Succinyl-CoA ligase ADP-forming subunit alpha	26	9
COG0073	NOG	COG0073	3982	2007	J	Is required not only for elongation of protein synthesis but also for the initiation of all mRNA translation through initiator tRNA(fMet) aminoacylation (By similarity)	3	2
COG0072	NOG	COG0072	2393	2015	J	phenylalanyl-tRNA synthetase (beta subunit)	3	2
COG0178	NOG	COG0178	2569	1690	L	The UvrABC repair system catalyzes the recognition and processing of DNA lesions. UvrA is an ATPase and a DNA-binding protein. A damage recognition complex composed of 2 UvrA and 2 UvrB subunits scans DNA for abnormalities. When the presence of a lesion has been verified by UvrB, the UvrA molecules dissociate (By similarity)	10	5
COG0070	NOG	COG0070	1630	1353	E	glutamate synthase	47	10
COG0176	NOG	COG0176	2237	1640	G	Transaldolase is important for the balance of metabolites in the pentose-phosphate pathway (By similarity)	3	1
ENOG4111PZD	NOG	ENOG4111PZD	9	9	P	phosphate transport	1	0
COG0174	NOG	COG0174	3754	1769	E	glutamine synthetase	23	1
COG0175	NOG	COG0175	2498	1313	P	Reduction of activated sulfate into sulfite (By similarity)	2	0
COG0172	NOG	COG0172	2470	2020	J	Catalyzes the attachment of serine to tRNA(Ser). Is also able to aminoacylate tRNA(Sec) with serine, to form the misacylated tRNA L-seryl-tRNA(Sec), which will be further converted into selenocysteinyl-tRNA(Sec) (By similarity)	1	0
COG0173	NOG	COG0173	1955	1852	J	aspartyl-trna synthetase	13	1
COG0079	NOG	COG0079	3303	1645	E	Imidazole acetol-phosphate transaminase	2	1
COG0171	NOG	COG0171	2173	1932	H	nh(3)-dependent nad( ) synthetase	1	0
COG3461	NOG	COG3461	79	78	S	NA	1	0
COG0488	NOG	COG0488	7328	1812	S	(ABC) transporter	9	3
COG0489	NOG	COG0489	4121	1895	D	ATP-binding protein	4	2
COG0483	NOG	COG0483	3073	1578	G	inositol monophosphatase	1	0
COG0480	NOG	COG0480	4645	2024	J	Catalyzes the GTP-dependent ribosomal translocation step during translation elongation. During this step, the ribosome changes from the pre-translocational (PRE) to the post- translocational (POST) state as the newly formed A-site-bound peptidyl-tRNA and P-site-bound deacylated tRNA move to the P and E sites, respectively. Catalyzes the coordinated movement of the two tRNA molecules, the mRNA and…	102	23
COG0481	NOG	COG0481	1994	1883	M	Required for accurate and efficient protein synthesis under certain stress conditions. May act as a fidelity factor of the translation reaction, by catalyzing a one-codon backward translocation of tRNAs on improperly translocated ribosomes. Back- translocation proceeds from a post-translocation (POST) complex to a pre-translocation (PRE) complex, thus giving elongation factor G a second chance to…	2	1
COG3666	NOG	COG3666	1876	439	L	transposase	1	0
COG1197	NOG	COG1197	1676	1599	L	transcriptioN-repair coupling factor	3	1
COG1196	NOG	COG1196	3153	1539	D	Required for chromosome condensation and partitioning (By similarity)	1	0
COG2923	NOG	COG2923	245	242	P	tRNA processing	1	0
COG1192	NOG	COG1192	3898	1554	D	cobyrinic Acid a,c-diamide synthase	7	3
COG1190	NOG	COG1190	2001	1697	J	lysyl-trna synthetase	3	1
ENOG410Y3UE	NOG	ENOG410Y3UE	83	41	S	amidohydrolase 2	4	1
COG1754	NOG	COG1754	642	623	L	Releases the supercoiling and torsional tension of DNA, which is introduced during the DNA replication and transcription, by transiently cleaving and rejoining one strand of the DNA duplex. Introduces a single-strand break via transesterification at a target site in duplex DNA. The scissile phosphodiester is attacked by the catalytic tyrosine of the enzyme, resulting in the formation of a DNA-(5'…	12	4
COG1209	NOG	COG1209	1543	1248	M	Catalyzes the formation of dTDP-glucose, from dTTP and glucose 1-phosphate, as well as its pyrophosphorolysis (By similarity)	1	0
COG1758	NOG	COG1758	1651	1587	K	Promotes RNA polymerase assembly. Latches the N- and C- terminal regions of the beta' subunit thereby facilitating its interaction with the beta and alpha subunits (By similarity)	2	0
COG1614	NOG	COG1614	102	80	C	Part of a complex that catalyzes the reversible cleavage of acetyl-CoA, allowing autotrophic growth from CO(2) (By similarity)	4	0
COG2885	NOG	COG2885	4369	1036	M	Ompa motb domain protein	38	6
COG1200	NOG	COG1200	1615	1560	L	ATP-dependent DNA helicase recG	1	0
ENOG4111HZB	NOG	ENOG4111HZB	34	32	T	fha domain containing protein	3	2
COG4340	NOG	COG4340	137	124	S	Pfam:DUF2257	2	1
ENOG4111M97	NOG	ENOG4111M97	15	14	S	NA	2	1
COG2080	NOG	COG2080	2055	705	C	(2Fe-2S)-binding domain protein	1	0
ENOG410XTGN	NOG	ENOG410XTGN	35	24	M	Outer membrane porin	2	0
COG2085	NOG	COG2085	722	386	S	NADP oxidoreductase, coenzyme f420-dependent	3	2
COG2086	NOG	COG2086	1901	1294	C	Electron transfer flavoprotein	8	1
COG2087	NOG	COG2087	869	841	H	Adenosylcobinamide kinase	1	0
ENOG410YE55	NOG	ENOG410YE55	17	15	S	3-ketoacyl-(ACP) reductase	2	2
COG1104	NOG	COG1104	3018	1763	E	cysteine desulfurase	2	1
ENOG410Y96T	NOG	ENOG410Y96T	2	2	P	TonB-dependent Receptor Plug Domain	4	2
COG1100	NOG	COG1100	10529	520	S	GTP-binding Protein	2	0
COG0811	NOG	COG0811	2754	1014	U	MotA TolQ exbB proton channel	1	0
COG1109	NOG	COG1109	4829	1997	G	Catalyzes the conversion of glucosamine-6-phosphate to glucosamine-1-phosphate (By similarity)	12	6
ENOG410YG90	NOG	ENOG410YG90	22	20	S	NA	3	0
ENOG4112B1S	NOG	ENOG4112B1S	50	50	S	NA	1	0
COG1290	NOG	COG1290	1267	938	C	Component of the ubiquinol-cytochrome c reductase complex (complex III or cytochrome b-c1 complex), which is a respiratory chain that generates an electrochemical potential coupled to ATP synthesis (By similarity)	1	0
COG5008	NOG	COG5008	341	225	NU	twitching motility protein	2	1
COG1299	NOG	COG1299	1172	642	G	pts system	1	0
ENOG4111WDS	NOG	ENOG4111WDS	7	7	K	Helix-turn-helix	1	0
COG4110	NOG	COG4110	115	92	S	tellurium resistance protein	3	1
ENOG410XPCZ	NOG	ENOG410XPCZ	180	149	E	amino acid ABC transporter	17	6
COG0521	NOG	COG0521	1602	1363	H	molybdenum cofactor biosynthesis protein	2	0
COG2036	NOG	COG2036	4598	321	B	Core component of nucleosome. Nucleosomes wrap and compact DNA into chromatin, limiting DNA accessibility to the cellular machineries which require DNA as a template. Histones thereby play a central role in transcription regulation, DNA repair, DNA replication and chromosomal stability. DNA accessibility is regulated via a complex set of post-translational modifications of histones, also called h…	8	0
COG2030	NOG	COG2030	3104	1087	I	maoc domain protein dehydratase	13	6
ENOG4111R9R	NOG	ENOG4111R9R	15	12	S	S-layer homology domain	1	0
ENOG410XUIC	NOG	ENOG410XUIC	324	219	C	Ferredoxin	1	0
COG0524	NOG	COG0524	6665	1747	G	pfkb domain protein	7	3
COG0034	NOG	COG0034	2038	1839	F	glutamine phosphoribosylpyrophosphate amidotransferase	3	1
COG4969	NOG	COG4969	391	308	U	Fimbrial protein	9	0
COG3293	NOG	COG3293	2789	375	L	transposase	1	0
ENOG4111HSZ	NOG	ENOG4111HSZ	8	8	S	Phage tail sheath protein	1	0
COG3540	NOG	COG3540	597	368	P	alkaline phosphatase	2	1
ENOG410YD8G	NOG	ENOG410YD8G	4	4	S	NA	1	0
COG1962	NOG	COG1962	70	54	H	Part of a complex that catalyzes the formation of methyl-coenzyme M and tetrahydromethanopterin from coenzyme M and methyl-tetrahydromethanopterin. This is an energy-conserving, sodium-ion translocating step. MtrH catalyzes the transfer of the methyl group from methyl-tetrahydromethanopterin to the corrinoid prosthetic group of MtrA	2	0
COG1960	NOG	COG1960	9610	1381	I	acyl-CoA dehydrogenase	45	12
ENOG410YTNS	NOG	ENOG410YTNS	67	46	P	tonB-dependent Receptor	6	2
COG1080	NOG	COG1080	1421	1086	G	General (non sugar-specific) component of the phosphoenolpyruvate-dependent sugar phosphotransferase system (sugar PTS). This major carbohydrate active-transport system catalyzes the phosphorylation of incoming sugar substrates concomitantly with their translocation across the cell membrane. Enzyme I transfers the phosphoryl group from phosphoenolpyruvate (PEP) to the phosphoryl carrier protein (…	2	1
COG1003	NOG	COG1003	1425	1315	E	The glycine cleavage system catalyzes the degradation of glycine. The P protein binds the alpha-amino group of glycine through its pyridoxal phosphate cofactor	3	0
ENOG4111IRX	NOG	ENOG4111IRX	73	69	S	Domain of unknown function (DUF385)	2	1
ENOG410XQH4	NOG	ENOG410XQH4	278	155	E	extracellular ligand-binding receptor	6	2
COG2247	NOG	COG2247	526	106	M	Cell wall binding repeat 2-containing protein	4	2
ENOG410XPVG	NOG	ENOG410XPVG	92	59	S	hydroxylamine oxidase	7	0
ENOG410ZJSE	NOG	ENOG410ZJSE	5	5	G	solute-binding protein	1	0
ENOG4111KBS	NOG	ENOG4111KBS	85	63	S	Fibronectin type iii domain protein	11	4
COG2326	NOG	COG2326	1211	825	S	Polyphosphate kinase 2	14	6
COG2320	NOG	COG2320	429	350	S	dephospho-CoA kinase protein folding accessory domain-containing protein	1	0
COG3344	NOG	COG3344	2356	685	L	RNA-directed DNA polymerase	1	1
COG3268	NOG	COG3268	576	418	S	saccharopine dehydrogenase	1	1
COG0466	NOG	COG0466	2259	1532	O	ATP-dependent serine protease that mediates the selective degradation of mutant and abnormal proteins as well as certain short-lived regulatory proteins. Required for cellular homeostasis and for survival from DNA damage and developmental changes induced by stress. Degrades polypeptides processively to yield small peptide fragments that are 5 to 10 amino acids long. Binds to DNA in a double-stran…	8	5
ENOG410XRVI	NOG	ENOG410XRVI	53	49	S	Benzoyl-CoA-dihydrodiol lyase	1	0
COG3260	NOG	COG3260	430	314	C	NADH ubiquinone oxidoreductase, 20 kda subunit	1	0
COG1911	NOG	COG1911	457	321	J	(ribosomal) protein	2	0
COG0468	NOG	COG0468	3023	1997	L	Can catalyze the hydrolysis of ATP in the presence of single-stranded DNA, the ATP-dependent uptake of single-stranded DNA by duplex DNA, and the ATP-dependent hybridization of homologous single-stranded DNAs. It interacts with LexA causing its activation and leading to its autocatalytic cleavage (By similarity)	13	3
ENOG4111Z91	NOG	ENOG4111Z91	20	19	S	Polyketide cyclase / dehydrase and lipid transport	1	0
ENOG410XRVY	NOG	ENOG410XRVY	24	19	S	WD40 domain-containing protein	5	1
COG3781	NOG	COG3781	555	353	S	UPF0187 protein	3	2
ENOG410XPHC	NOG	ENOG410XPHC	93	88	L	CRISPR-associated protein	1	0
ENOG410ZSUY	NOG	ENOG410ZSUY	28	24	S	Type I secretion target repeat protein	1	0
ENOG410XPQC	NOG	ENOG410XPQC	91	46	I	acyl-CoA dehydrogenase	12	4
COG4663	NOG	COG4663	763	341	Q	extracellular solute-binding protein, family 7	25	3
ENOG410YH81	NOG	ENOG410YH81	29	25	S	diacylglycerol O-acyltransferase activity	2	1
COG1985	NOG	COG1985	1996	1573	H	Converts 2,5-diamino-6-(ribosylamino)-4(3h)-pyrimidinone 5'-phosphate into 5-amino-6-(ribosylamino)-2,4(1h,3h)- pyrimidinedione 5'-phosphate (By similarity)	2	1
ENOG410XPQT	NOG	ENOG410XPQT	35	35	S	glutathione synthase ribosomal protein s6 modification	1	0
COG0528	NOG	COG0528	1883	1797	F	UMP kinase activity	3	1
ENOG4111U1A	NOG	ENOG4111U1A	75	69	S	pyridoxamine 5'-phosphate oxidase-related, FMN-binding	1	0
COG1825	NOG	COG1825	1399	1351	J	This is one of the proteins that binds to the 5S RNA in the ribosome where it forms part of the central protuberance (By similarity)	12	2
COG0719	NOG	COG0719	2691	1354	O	Fe-S assembly protein	3	0
COG0244	NOG	COG0244	2485	2005	J	50s ribosomal protein L10	9	0
COG0711	NOG	COG0711	1810	1476	C	F(1)F(0) ATP synthase produces ATP from ADP in the presence of a proton or sodium gradient. F-type ATPases consist of two structural domains, F(1) containing the extramembraneous catalytic core and F(0) containing the membrane proton channel, linked together by a central stalk and a peripheral stalk. During catalysis, ATP synthesis in the catalytic domain of F(1) is coupled via a rotary mechanism…	11	4
COG0240	NOG	COG0240	2187	1808	C	glycerol-3-phosphate dehydrogenase	2	1
COG0717	NOG	COG0717	1215	1072	F	Deoxycytidine triphosphate deaminase	2	0
COG0714	NOG	COG0714	4273	1388	S	ATPase activity	17	5
COG0243	NOG	COG0243	4342	1081	C	molybdopterin oxidoreductase	31	6
COG1716	NOG	COG1716	1303	528	T	fha domain-containing protein	5	2
COG0292	NOG	COG0292	1856	1784	J	Binds directly to 23S ribosomal RNA and is necessary for the in vitro assembly process of the 50S ribosomal subunit. It is not involved in the protein synthesizing functions of that subunit (By similarity)	8	3
ENOG410XU0G	NOG	ENOG410XU0G	46	38	S	glycoside hydrolase, family 1	1	0
COG3193	NOG	COG3193	598	427	S	Glcg protein	1	0
COG2508	NOG	COG2508	1201	479	K	Transcriptional regulator	1	1
COG0744	NOG	COG0744	3003	1404	M	penicillin-binding protein	1	0
COG2846	NOG	COG2846	299	280	D	Di-iron-containing protein involved in the repair of iron-sulfur clusters damaged by oxidative and nitrosative stress conditions (By similarity)	1	0
COG0406	NOG	COG0406	5118	1590	G	Phosphoglycerate mutase	1	0
ENOG410XNMY	NOG	ENOG410XNMY	491	254	I	Dehydrogenase	1	1
COG0404	NOG	COG0404	2407	1354	E	The glycine cleavage system catalyzes the degradation of glycine (By similarity)	2	1
COG0568	NOG	COG0568	3881	1700	K	Sigma factors are initiation factors that promote the attachment of RNA polymerase to specific initiation sites and are then released (By similarity)	9	1
COG0567	NOG	COG0567	1518	1167	C	2-oxoglutarate dehydrogenase, E1	34	10
COG0566	NOG	COG0566	4593	1877	J	Methyltransferase	2	1
COG5040	NOG	COG5040	1095	236	T	Tyrosine 3-monooxygenase tryptophan 5-monooxygenase activation protein	7	2
COG0563	NOG	COG0563	3963	1956	F	Catalyzes the reversible transfer of the terminal phosphate group between ATP and AMP. Plays an important role in cellular energy homeostasis and in adenine nucleotide metabolism (By similarity)	19	10
ENOG410XNMH	NOG	ENOG410XNMH	36429	1663	T	Histidine kinase	1	0
COG4575	NOG	COG4575	304	170	S	Conserved Protein	4	1
COG3583	NOG	COG3583	271	247	S	domain protein	1	0
COG0769	NOG	COG0769	2458	1651	M	Catalyzes the addition of meso-diaminopimelic acid to the nucleotide precursor UDP-N-acetylmuramoyl-L-alanyl-D-glutamate (UMAG) in the biosynthesis of bacterial cell-wall peptidoglycan (By similarity)	9	4
COG0766	NOG	COG0766	2073	1623	M	Cell wall formation. Adds enolpyruvyl to UDP-N- acetylglucosamine (By similarity)	6	2
COG0764	NOG	COG0764	2327	1461	I	Involved in unsaturated fatty acids biosynthesis. Catalyzes the dehydration of short chain beta-hydroxyacyl-ACPs and long chain saturated and unsaturated beta-hydroxyacyl-ACPs (By similarity)	4	2
COG0760	NOG	COG0760	3781	1553	O	peptidyl-prolyl cis-trans isomerase	2	1
COG5314	NOG	COG5314	162	102	U	transfer protein trbJ	1	0
COG1087	NOG	COG1087	2352	1602	M	udp-glucose 4-epimerase	3	1
ENOG410XNVZ	NOG	ENOG410XNVZ	585	216	I	acyl-CoA dehydrogenase	4	2
COG0088	NOG	COG0088	2406	2018	J	One of the primary rRNA binding proteins, this protein initially binds near the 5'-end of the 23S rRNA. It is important during the early stages of 50S assembly. It makes multiple contacts with different domains of the 23S rRNA in the assembled 50S subunit and ribosome (By similarity)	35	3
COG0360	NOG	COG0360	1862	1802	J	Binds together with S18 to 16S ribosomal RNA (By similarity)	5	0
COG0366	NOG	COG0366	5803	1458	G	alpha amylase, catalytic	8	3
COG0365	NOG	COG0365	4516	1425	I	Catalyzes the conversion of acetate into acetyl-CoA (AcCoA), an essential intermediate at the junction of anabolic and catabolic pathways. AcsA undergoes a two-step reaction. In the first half reaction, AcsA combines acetate with ATP to form acetyl-adenylate (AcAMP) intermediate. In the second half reaction, it can then transfer the acetyl group from AcAMP to the sulfhydryl group of CoA, forming …	41	16
COG0364	NOG	COG0364	1784	1283	G	Glucose-6-phosphate 1-dehydrogenase	2	0
ENOG410YUJE	NOG	ENOG410YUJE	68	51	S	spore coat protein CotH	2	1
COG2329	NOG	COG2329	889	562	S	Antibiotic biosynthesis monooxygenase	4	2
COG0080	NOG	COG0080	2550	2012	J	This protein binds directly to 23S ribosomal RNA (By similarity)	28	7
COG0081	NOG	COG0081	2435	2007	J	Binds directly to 23S rRNA. The L1 stalk is quite mobile in the ribosome, and is involved in E site tRNA release (By similarity)	31	5
COG0086	NOG	COG0086	3112	2013	K	DNA-dependent RNA polymerase catalyzes the transcription of DNA into RNA using the four ribonucleoside triphosphates as substrates (By similarity)	204	38
COG0087	NOG	COG0087	2511	2016	J	One of the primary rRNA binding proteins, it binds directly near the 3'-end of the 23S rRNA, where it nucleates assembly of the 50S subunit (By similarity)	30	8
COG0085	NOG	COG0085	2889	2013	K	DNA-dependent RNA polymerase catalyzes the transcription of DNA into RNA using the four ribonucleoside triphosphates as substrates (By similarity)	177	38
COG0663	NOG	COG0663	1673	1201	S	Transferase	1	1
COG0661	NOG	COG0661	3145	1334	S	Required, probably indirectly, for the hydroxylation of 2-octaprenylphenol to 2-octaprenyl-6-hydroxy-phenol, the fourth step in ubiquinone biosynthesis (By similarity)	2	1
COG1364	NOG	COG1364	1207	1149	E	Catalyzes two activities which are involved in the cyclic version of arginine biosynthesis the synthesis of N- acetylglutamate from glutamate and acetyl-CoA as the acetyl donor, and of ornithine by transacetylation between N(2)-acetylornithine and glutamate (By similarity)	3	2
COG0667	NOG	COG0667	6682	1478	C	Aldo keto reductase	6	4
COG0664	NOG	COG0664	6311	1643	T	transcriptional regulator, crp fnr family	10	4
ENOG4111K4R	NOG	ENOG4111K4R	35	10	S	Protein of unknown function (DUF1699)	1	0
COG1049	NOG	COG1049	523	504	C	Aconitate hydratase 2	29	5
COG0065	NOG	COG0065	1931	1539	E	Catalyzes the isomerization between 2-isopropylmalate and 3-isopropylmalate, via the formation of 2-isopropylmaleate (By similarity)	13	6
COG0066	NOG	COG0066	1902	1537	E	Catalyzes the isomerization between 2-isopropylmalate and 3-isopropylmalate, via the formation of 2-isopropylmaleate (By similarity)	9	5
COG0067	NOG	COG0067	1664	1361	E	glutamate synthase	46	10
COG0061	NOG	COG0061	2385	1940	G	Catalyzes the phosphorylation of NAD to NADP. Utilizes ATP and other nucleoside triphosphates as well as inorganic polyphosphate as a source of phosphorus (By similarity)	1	0
COG0103	NOG	COG0103	2403	2010	J	30S ribosomal protein S9	20	3
COG0102	NOG	COG0102	2450	2015	J	This protein is one of the early assembly proteins of the 50S ribosomal subunit, although it is not seen to bind rRNA by itself. It is important during the early stages of 50S assembly (By similarity)	13	1
COG1043	NOG	COG1043	1086	977	M	Involved in the biosynthesis of lipid A, a phosphorylated glycolipid that anchors the lipopolysaccharide to the outer membrane of the cell (By similarity)	3	1
COG1042	NOG	COG1042	1244	735	C	CoA-binding domain protein	7	4
COG1597	NOG	COG1597	2485	1272	I	diacylglycerol kinase	1	0
COG0069	NOG	COG0069	2295	1414	E	glutamate synthase	49	10
COG0105	NOG	COG0105	2370	1663	F	Major role in the synthesis of nucleoside triphosphates other than ATP. The ATP gamma phosphate is transferred to the NDP beta phosphate via a ping-pong mechanism, using a phosphorylated active-site intermediate (By similarity)	17	8
COG0104	NOG	COG0104	2157	1912	F	Plays an important role in the de novo pathway of purine nucleotide biosynthesis	2	1
COG0646	NOG	COG0646	1591	1244	E	homocysteine S-methyltransferase activity	4	1
COG3474	NOG	COG3474	954	470	C	Electron carrier protein. The oxidized form of the cytochrome c heme group can accept an electron from the heme group of the cytochrome c1 subunit of cytochrome reductase. Cytochrome c then transfers this electron to the cytochrome oxidase complex, the final protein carrier in the mitochondrial electron-transport chain	2	0
COG1088	NOG	COG1088	1942	1433	M	dTDP-glucose 4-6-dehydratase	3	1
COG3670	NOG	COG3670	1051	354	Q	dioxygenase	2	1
ENOG411019X	NOG	ENOG411019X	49	44	I	Enoyl-CoA hydratase	4	2
COG1445	NOG	COG1445	1131	631	G	PTS System	1	0
COG4581	NOG	COG4581	1246	518	L	helicase	2	2
COG0621	NOG	COG0621	3828	1748	J	Catalyzes the methylthiolation of N6- (dimethylallyl)adenosine (i(6)A), leading to the formation of 2- methylthio-N6-(dimethylallyl)adenosine (ms(2)i(6)A) at position 37 in tRNAs that read codons beginning with uridine (By similarity)	3	1
ENOG4112BTP	NOG	ENOG4112BTP	29	28	S	SUR7/PalI family	1	1
ENOG410XQ5J	NOG	ENOG410XQ5J	111	98	S	NA	4	2
COG4584	NOG	COG4584	1783	401	L	Transposase	1	0
COG1623	NOG	COG1623	249	242	L	Participates in a DNA-damage check-point. DisA forms globular foci that rapidly scan along the chromosomes searching for lesions (By similarity)	2	2
COG1185	NOG	COG1185	2079	1796	J	Involved in mRNA degradation. Hydrolyzes single-stranded polyribonucleotides processively in the 3'- to 5'-direction (By similarity)	82	14
COG1186	NOG	COG1186	2751	1829	J	Peptide chain release factor 2 directs the termination of translation in response to the peptide chain termination codons UGA and UAA (By similarity)	3	1
COG1629	NOG	COG1629	4688	784	P	receptor	3	1
COG1181	NOG	COG1181	2535	1663	M	cell wall formation (By similarity)	9	4
COG5225	NOG	COG5225	246	217	J	ribosome biogenesis regulatory protein	1	0
COG1219	NOG	COG1219	2058	1799	O	ATP-dependent specificity component of the Clp protease. It directs the protease to specific substrates. Can perform chaperone functions in the absence of ClpP (By similarity)	14	9
COG1744	NOG	COG1744	1492	806	S	basic membrane	9	3
COG1217	NOG	COG1217	1680	1598	T	gtp-binding protein typa	25	10
COG1210	NOG	COG1210	1566	1225	M	utp--glucose-1-phosphate uridylyltransferase	1	0
COG1743	NOG	COG1743	177	138	L	DNA methylase	2	1
COG1213	NOG	COG1213	314	272	M	nucleotidyl transferase	1	0
COG0587	NOG	COG0587	2340	1668	L	DNA polymerase III (alpha subunit)	1	0
COG4054	NOG	COG4054	53	41	H	methyl-coenzyme M reductase, beta subunit	5	1
COG4057	NOG	COG4057	53	41	H	Methyl-coenzyme M reductase gamma subunit	6	0
COG0584	NOG	COG0584	3727	1542	C	glycerophosphoryl diester phosphodiesterase	1	0
COG4198	NOG	COG4198	386	370	S	conserved protein UCP033563	1	0
COG0582	NOG	COG0582	6882	1552	L	Integrase	2	0
COG4058	NOG	COG4058	54	41	H	Methyl-coenzyme M reductase, alpha subunit	6	0
COG0589	NOG	COG0589	5318	1494	T	Universal stress protein	14	5
COG0588	NOG	COG0588	1442	1054	G	Catalyzes the interconversion of 2-phosphoglycerate and 3-phosphoglycerate (By similarity)	3	1
COG2802	NOG	COG2802	1017	680	O	Peptidase S16, lon domain protein	1	1
COG2920	NOG	COG2920	377	339	P	Part of a sulfur-relay system (By similarity)	5	2
COG2805	NOG	COG2805	1046	725	NU	twitching motility protein	8	2
COG3409	NOG	COG3409	746	397	M	Peptidoglycan-binding domain 1 protein	3	0
COG1022	NOG	COG1022	3261	1137	I	Amp-dependent synthetase and ligase	29	7
ENOG410XPWG	NOG	ENOG410XPWG	44	30	S	P-aminobenzoate N-oxygenase AurF	2	1
COG1131	NOG	COG1131	15084	1893	V	(ABC) transporter	1	0
COG0809	NOG	COG0809	1547	1410	J	Transfers and isomerizes the ribose moiety from AdoMet to the 7-aminomethyl group of 7-deazaguanine (preQ1-tRNA) to give epoxyqueuosine (oQ-tRNA) (By similarity)	3	1
COG1136	NOG	COG1136	8240	1774	V	(ABC) transporter	3	2
COG0807	NOG	COG0807	2207	1518	H	Catalyzes the conversion of D-ribulose 5-phosphate to formate and 3,4-dihydroxy-2-butanone 4-phosphate (By similarity)	2	1
COG5531	NOG	COG5531	809	295	B	SWI SNF related, matrix associated, actin dependent regulator of chromatin, subfamily d, member	8	0
ENOG410XR62	NOG	ENOG410XR62	46	31	S	MotA TolQ exbB proton channel	2	0
COG1028	NOG	COG1028	23097	1761	S	Dehydrogenase reductase	18	8
COG2189	NOG	COG2189	745	488	L	DNA methylase	1	0
COG2027	NOG	COG2027	883	741	M	D-alanyl-D-alanine carboxypeptidase	1	0
COG2025	NOG	COG2025	1986	1300	C	Electron transfer flavoprotein	15	3
COG2182	NOG	COG2182	617	462	G	extracellular solute-binding protein, family 1	9	4
COG2185	NOG	COG2185	1222	725	I	Methylmalonyl-coA mutase	23	9
ENOG41125TR	NOG	ENOG41125TR	23	20	S	dna-binding protein	3	0
ENOG4111H81	NOG	ENOG4111H81	280	247	S	methyltransferase	1	0
ENOG4111WQ0	NOG	ENOG4111WQ0	21	17	S	TrbM protein	1	0
COG4972	NOG	COG4972	446	424	NU	type IV pilus assembly protein pilm	4	2
ENOG4111MBC	NOG	ENOG4111MBC	38	37	S	(Lipo)protein	1	0
COG0047	NOG	COG0047	1887	1827	F	phosphoribosylformylglycinamidine synthase	2	1
COG0044	NOG	COG0044	3076	1699	F	Dihydroorotase	2	1
COG2057	NOG	COG2057	1354	841	I	Key enzyme for ketone body catabolism. Transfers the CoA moiety from succinate to acetoacetate. Formation of the enzyme-CoA intermediate proceeds via an unstable anhydride species formed between the carboxylate groups of the enzyme and substrate (By similarity)	2	0
COG0045	NOG	COG0045	2047	1420	C	Succinyl-CoA synthetase subunit beta	20	1
COG2051	NOG	COG2051	517	340	J	40s ribosomal protein S27	1	0
COG2114	NOG	COG2114	4541	722	T	Guanylate Cyclase	2	0
COG2113	NOG	COG2113	1107	562	E	Glycine betaine	1	0
COG2110	NOG	COG2110	1882	1001	S	appr-1-p processing domain protein	1	0
ENOG410XQKG	NOG	ENOG410XQKG	66	57	I	Acetyl-CoA acetyltransferase	3	2
ENOG410YTM1	NOG	ENOG410YTM1	79	63	S	Secretory lipase	2	1
ENOG410XQKN	NOG	ENOG410XQKN	355	130	P	TonB-dependent receptor	6	2
ENOG410ZCU8	NOG	ENOG410ZCU8	90	74	Z	Major vault protein	7	1
COG4909	NOG	COG4909	77	68	Q	glycerol dehydratase	1	0
COG2234	NOG	COG2234	2932	744	S	peptidase m28	1	0
COG2331	NOG	COG2331	413	405	S	Regulatory protein, FmdB family	1	0
COG2804	NOG	COG2804	2079	1058	U	type ii secretion system protein e	2	0
COG4901	NOG	COG4901	374	249	J	Ribosomal protein S25	1	0
COG2335	NOG	COG2335	1116	541	M	Beta-Ig-H3 fasciclin	3	1
COG1902	NOG	COG1902	4509	1358	C	NADH flavin oxidoreductase, NADH oxidase	7	1
ENOG410XNNW	NOG	ENOG410XNNW	763	571	S	Dehydrogenase	9	3
ENOG410XNNV	NOG	ENOG410XNNV	2087	132	P	TonB dependent receptor	38	14
ENOG410ZUFU	NOG	ENOG410ZUFU	29	22	S	NA	1	0
ENOG410XRPA	NOG	ENOG410XRPA	103	76	M	Porin Gram-negative type	2	0
COG3119	NOG	COG3119	4844	799	P	Sulfatase	5	2
COG3118	NOG	COG3118	694	664	O	Thioredoxin	4	1
ENOG4112704	NOG	ENOG4112704	7	7	K	XRE family Transcriptional regulator	1	0
ENOG410YAIA	NOG	ENOG410YAIA	17	13	P	tonB-dependent Receptor	1	0
ENOG41121QZ	NOG	ENOG41121QZ	61	36	S	Glycine-rich RNA-binding protein	1	0
COG4992	NOG	COG4992	2780	1657	E	Acetylornithine aminotransferase	2	0
COG4993	NOG	COG4993	762	304	G	Dehydrogenase	21	2
COG2346	NOG	COG2346	937	645	S	K06886 hemoglobin	1	0
COG2344	NOG	COG2344	659	596	K	Modulates transcription in response to changes in cellular NADH NAD( ) redox state (By similarity)	2	1
COG1838	NOG	COG1838	1204	994	C	fumarate	2	1
COG1830	NOG	COG1830	623	455	G	Aldolase	4	0
COG0275	NOG	COG0275	1904	1796	M	Specifically methylates the N4 position of cytidine in position 1402 (C1402) of 16S rRNA (By similarity)	1	0
COG0274	NOG	COG0274	1515	1286	F	Catalyzes a reversible aldol reaction between acetaldehyde and D-glyceraldehyde 3-phosphate to generate 2-deoxy- D-ribose 5-phosphate (By similarity)	2	1
COG0277	NOG	COG0277	7752	1482	C	FAD linked oxidase domain protein	15	4
COG0276	NOG	COG0276	1495	1353	H	Catalyzes the ferrous insertion into protoporphyrin IX (By similarity)	1	1
COG1509	NOG	COG1509	806	646	E	Lysine 2,3-aminomutase YodO family protein	4	2
COG0020	NOG	COG0020	2614	1963	I	Catalyzes the condensation of isopentenyl diphosphate (IPP) with allylic pyrophosphates generating different type of terpenoids (By similarity)	1	0
ENOG410Y0ZG	NOG	ENOG410Y0ZG	28	16	C	monooxygenase, subunit B	7	0
COG3181	NOG	COG3181	3667	448	S	extra-cytoplasmic solute receptor family protein	16	7
ENOG41123TI	NOG	ENOG41123TI	11	10	S	NA	1	0
COG0473	NOG	COG0473	3232	1698	E	3-isopropylmalate dehydrogenase activity	7	2
COG0579	NOG	COG0579	1453	1096	C	malate dehydrogenase (quinone)	2	1
COG0476	NOG	COG0476	4244	1623	H	small protein activating enzyme activity	7	2
COG0479	NOG	COG0479	2041	1525	C	succinate dehydrogenase	15	5
COG5051	NOG	COG5051	342	220	J	60S ribosomal protein l36	1	0
COG0574	NOG	COG0574	2394	1502	G	phosphotransferase activity, paired acceptors	42	14
COG0575	NOG	COG0575	2237	1995	I	phosphatidate Cytidylyltransferase	2	1
COG0778	NOG	COG0778	5352	1734	C	nitroreductase	3	2
ENOG410XNX2	NOG	ENOG410XNX2	230	127	S	tonB-dependent receptor plug	4	2
COG0774	NOG	COG0774	1015	976	M	involved in the biosynthesis of lipid A, a phosphorylated glycolipid that anchors the lipopolysaccharide to the outer membrane of the cell (By similarity)	1	0
COG4263	NOG	COG4263	155	147	C	Nitrous-oxide reductase is part of a bacterial respiratory system which is activated under anaerobic conditions in the presence of nitrate or nitrous oxide (By similarity)	67	13
COG0776	NOG	COG0776	3743	1615	L	This protein is one of the two subunits of integration host factor, a specific DNA-binding protein that functions in genetic recombination as well as in transcriptional and translational control (By similarity)	60	12
COG4260	NOG	COG4260	367	333	S	virion core protein (Lumpy skin disease	2	1
COG0773	NOG	COG0773	2185	1628	M	cell wall formation (By similarity)	2	1
COG2766	NOG	COG2766	464	424	T	Serine protein kinase	1	0
ENOG4111NJJ	NOG	ENOG4111NJJ	264	70	M	Outer membrane porin	24	5
COG0372	NOG	COG0372	2922	1566	C	citrate synthase	18	5
ENOG410XS2F	NOG	ENOG410XS2F	51	46	P	tonB-dependent Receptor	1	0
COG0377	NOG	COG0377	1478	1205	C	NDH-1 shuttles electrons from NADH, via FMN and iron- sulfur (Fe-S) centers, to quinones in the respiratory chain. The immediate electron acceptor for the enzyme in this species is believed to be ubiquinone. Couples the redox reaction to proton translocation (for every two electrons transferred, four hydrogen ions are translocated across the cytoplasmic membrane), and thus conserves the redox ene…	7	3
COG0379	NOG	COG0379	1246	1210	H	Catalyzes the condensation of iminoaspartate with dihydroxyacetone phosphate to form quinolinate (By similarity)	1	0
ENOG410XNW1	NOG	ENOG410XNW1	4742	1598	S	)-reductase	31	8
COG1053	NOG	COG1053	4026	1731	C	Succinate DeHydrogenase	43	11
COG1350	NOG	COG1350	370	341	E	The beta subunit is responsible for the synthesis of L- tryptophan from indole and L-serine (By similarity)	9	2
COG1058	NOG	COG1058	1351	1282	H	competence damage-inducible protein	1	0
COG0118	NOG	COG0118	1617	1503	E	IGPS catalyzes the conversion of PRFAR and glutamine to IGP, AICAR and glutamate. The hisH subunit provides the glutamine amidotransferase activity that produces the ammonia necessary to hisF for the synthesis of IGP and AICAR (By similarity)	1	0
COG0119	NOG	COG0119	4366	1680	E	Catalyzes the condensation of the acetyl group of acetyl-CoA with 3-methyl-2-oxobutanoate (2-oxoisovalerate) to form 3-carboxy-3-hydroxy-4-methylpentanoate (2-isopropylmalate) (By similarity)	9	2
COG0052	NOG	COG0052	2559	2022	J	30S ribosomal protein S2	42	8
COG0055	NOG	COG0055	2154	1793	C	Produces ATP from ADP in the presence of a proton gradient across the membrane. The catalytic sites are hosted primarily by the beta subunits (By similarity)	104	11
COG0054	NOG	COG0054	1755	1610	H	Catalyzes the formation of 6,7-dimethyl-8- ribityllumazine by condensation of 5-amino-6-(D- ribitylamino)uracil with 3,4-dihydroxy-2-butanone 4-phosphate. This is the penultimate step in the biosynthesis of riboflavin (By similarity)	3	0
COG0057	NOG	COG0057	3934	2007	G	glyceraldehyde3phosphate dehydrogenase	48	8
COG0508	NOG	COG0508	4534	1519	C	Dehydrogenase	43	12
COG0059	NOG	COG0059	1659	1564	E	Alpha-keto-beta-hydroxylacyl reductoisomerase	25	5
COG0058	NOG	COG0058	1981	1348	G	Phosphorylase is an important allosteric enzyme in carbohydrate metabolism. Enzymes from different sources differ in their regulatory mechanisms and in their natural substrates. However, all known phosphorylases share catalytic and structural properties (By similarity)	14	6
COG0112	NOG	COG0112	2651	1928	E	Catalyzes the reversible interconversion of serine and glycine with tetrahydrofolate (THF) serving as the one-carbon carrier. This reaction serves as the major source of one-carbon groups required for the biosynthesis of purines, thymidylate, methionine, and other important biomolecules. Also exhibits THF- independent aldolase activity toward beta-hydroxyamino acids, producing glycine and aldehyd…	9	3
COG0113	NOG	COG0113	1634	1550	H	delta-aminolevulinic acid dehydratase	1	1
COG0114	NOG	COG0114	1421	1294	C	fumarate hydratase class II	10	2
COG5022	NOG	COG5022	4528	236	Z	myosin heavy chain	1	0
COG0117	NOG	COG0117	1600	1487	H	Converts 2,5-diamino-6-(ribosylamino)-4(3h)-pyrimidinone 5'-phosphate into 5-amino-6-(ribosylamino)-2,4(1h,3h)- pyrimidinedione 5'-phosphate (By similarity)	2	1
COG3485	NOG	COG3485	1214	435	Q	protocatechuate 3,4-dioxygenase	3	0
COG4213	NOG	COG4213	604	366	G	(ABC) transporter	10	4
ENOG410XNXJ	NOG	ENOG410XNXJ	180	100	P	tonB-dependent Receptor	1	1
COG0183	NOG	COG0183	6445	1434	I	acetyl-coa acetyltransferase	36	12
COG0180	NOG	COG0180	2501	2022	J	tryptophanyltRNA synthetase	1	0
COG0187	NOG	COG0187	3467	1953	L	DNA gyrase negatively supercoils closed circular double- stranded DNA in an ATP-dependent manner and also catalyzes the interconversion of other topological isomers of double-stranded DNA rings, including catenanes and knotted rings (By similarity)	10	2
COG0186	NOG	COG0186	2249	1994	J	One of the primary rRNA binding proteins, it binds specifically to the 5'-end of 16S ribosomal	20	5
COG0185	NOG	COG0185	2292	1996	J	Protein S19 forms a complex with S13 that binds strongly to the 16S ribosomal RNA (By similarity)	29	13
COG0184	NOG	COG0184	2387	2001	J	Forms an intersubunit bridge (bridge B4) with the 23S rRNA of the 50S subunit in the ribosome (By similarity)	30	4
COG1450	NOG	COG1450	843	500	U	general secretion pathway protein D	2	0
COG0188	NOG	COG0188	3452	1951	L	DNA gyrase negatively supercoils closed circular double- stranded DNA in an ATP-dependent manner and also catalyzes the interconversion of other topological isomers of double-stranded DNA rings, including catenanes and knotted rings (By similarity)	7	3
COG1456	NOG	COG1456	119	102	C	Acetyl-CoA decarbonylase synthase complex subunit gamma	3	0
COG1484	NOG	COG1484	2904	871	L	IstB domain protein ATP-binding protein	1	0
COG1632	NOG	COG1632	472	348	J	Ribosomal protein L15	1	0
COG1638	NOG	COG1638	2258	598	G	Trap dicarboxylate transporter, dctp subunit	22	5
COG2902	NOG	COG2902	637	539	E	Dehydrogenase	13	4
COG2905	NOG	COG2905	520	364	T	cbs domain and cyclic nucleotide-regulated nucleotidyltransferase	2	1
ENOG410YENT	NOG	ENOG410YENT	6	3	S	NA	3	1
COG0604	NOG	COG0604	7763	1343	C	alcohol dehydrogenase	9	3
COG0605	NOG	COG0605	2306	1578	P	Destroys radicals which are normally produced within the cells and which are toxic to biological systems (By similarity)	13	3
COG0607	NOG	COG0607	5436	1673	P	Rhodanese domain protein	9	3
COG1336	NOG	COG1336	142	121	L	Crispr-associated ramp protein, Cmr4 family	1	0
COG1220	NOG	COG1220	994	948	O	this subunit has chaperone activity. The binding of ATP and its subsequent hydrolysis by HslU are essential for unfolding of protein substrates subsequently hydrolyzed by HslV. HslU recognizes the N-terminal part of its protein substrates and unfolds these before they are guided to HslV for hydrolysis (By similarity)	1	0
COG1222	NOG	COG1222	2086	342	O	26S protease regulatory subunit	1	0
COG0608	NOG	COG0608	1787	1548	L	Single-stranded-DNA-specific exonuclease (RecJ)	1	1
COG1734	NOG	COG1734	1323	905	T	Transcription factor that acts by binding directly to the RNA polymerase (RNAP). Required for negative regulation of rRNA expression and positive regulation of several amino acid biosynthesis promoters	1	0
COG0595	NOG	COG0595	1559	1154	S	Metallo-Beta-Lactamase	3	0
COG0596	NOG	COG0596	11662	1757	S	Alpha beta hydrolase	3	2
COG0592	NOG	COG0592	2257	2010	L	DNA polymerase processivity factor activity	6	2
COG0593	NOG	COG0593	2322	1635	L	it binds specifically double-stranded DNA at a 9 bp consensus (dnaA box) 5'-TTATC CA A CA A-3'. DnaA binds to ATP and to acidic phospholipids (By similarity)	4	1
COG0598	NOG	COG0598	2545	1474	P	magnesium and cobalt transport protein CorA	1	0
ENOG410XP8K	NOG	ENOG410XP8K	12	12	S	Bacterial protein of unknown function (DUF885)	1	0
ENOG4111DAW	NOG	ENOG4111DAW	9	9	S	NA	1	1
COG0712	NOG	COG0712	1804	1688	C	F(1)F(0) ATP synthase produces ATP from ADP in the presence of a proton or sodium gradient. F-type ATPases consist of two structural domains, F(1) containing the extramembraneous catalytic core and F(0) containing the membrane proton channel, linked together by a central stalk and a peripheral stalk. During catalysis, ATP synthesis in the catalytic domain of F(1) is coupled via a rotary mechanism…	6	1
COG2838	NOG	COG2838	489	473	C	Isocitrate dehydrogenase	17	3
ENOG410YFBD	NOG	ENOG410YFBD	5	5	M	Gram-negative porin	1	0
ENOG410XTKQ	NOG	ENOG410XTKQ	10	10	S	Toxin-antitoxin system, toxin component, RelE family	1	0
COG4320	NOG	COG4320	289	199	S	Uncharacterized protein conserved in bacteria (DUF2252)	3	1
ENOG410YYFV	NOG	ENOG410YYFV	9	7	P	tonB-dependent Receptor	1	1
COG0376	NOG	COG0376	1097	683	P	Bifunctional enzyme with both catalase and broad- spectrum peroxidase activity (By similarity)	4	1
COG2609	NOG	COG2609	817	653	C	Component of the pyruvate dehydrogenase (PDH) complex, that catalyzes the overall conversion of pyruvate to acetyl-CoA and CO(2) (By similarity)	18	7
COG1129	NOG	COG1129	3402	797	P	(ABC) transporter	5	3
COG1126	NOG	COG1126	4366	1312	E	ABC transporter, (ATP-binding protein)	3	1
COG1125	NOG	COG1125	880	666	E	(ABC) transporter	2	2
COG2993	NOG	COG2993	555	473	C	cytochrome C oxidase	1	0
COG1648	NOG	COG1648	1186	1021	H	Multifunctional enzyme that catalyzes the SAM-dependent methylation of uroporphyrinogen III at position C-2 and C-7 to form precorrin-2 and then position C-12 or C-18 to form trimethylpyrrocorphin 2. It also catalyzes the conversion of precorrin-2 into siroheme. This reaction consists of the NAD- dependent oxidation of precorrin-2 into sirohydrochlorin and its subsequent ferrochelation into siroh…	2	1
ENOG410XTBR	NOG	ENOG410XTBR	31	30	K	TetR family transcriptional Regulator	1	0
COG5245	NOG	COG5245	2562	215	Z	heavy chain	1	0
ENOG410XY2D	NOG	ENOG410XY2D	67	61	Q	dehydratase medium subunit	1	0
COG2197	NOG	COG2197	8211	1346	T	Two component transcriptional regulator, LuxR family	3	2
COG2193	NOG	COG2193	957	658	P	Iron-storage protein	2	0
COG2199	NOG	COG2199	2572	767	T	Diguanylate cyclase	1	0
ENOG410ZTHG	NOG	ENOG410ZTHG	28	24	S	NA	10	3
ENOG41128QV	NOG	ENOG41128QV	12	12	S	mannose-6-phosphate isomerase	1	0
COG1358	NOG	COG1358	2085	719	J	(ribosomal) protein	1	0
ENOG411283W	NOG	ENOG411283W	13	13	S	NA	1	1
COG3808	NOG	COG3808	902	672	C	pump that utilizes the energy of pyrophosphate hydrolysis as the driving force for	8	5
COG3968	NOG	COG3968	483	389	E	glutamine synthetase	18	10
COG3804	NOG	COG3804	275	125	S	dihydrodipicolinate reductase	2	1
COG0051	NOG	COG0051	2346	2000	J	tRNA binding	40	9
COG0050	NOG	COG0050	2820	1883	J	This protein promotes the GTP-dependent binding of aminoacyl-tRNA to the A-site of ribosomes during protein biosynthesis (By similarity)	138	12
COG2163	NOG	COG2163	1099	306	J	(ribosomal) protein	2	0
ENOG410XVDU	NOG	ENOG410XVDU	17	14	C	cytochrome C, class I	2	0
COG0056	NOG	COG0056	2071	1790	C	Produces ATP from ADP in the presence of a proton gradient across the membrane. The alpha chain is a regulatory subunit (By similarity)	73	14
COG3245	NOG	COG3245	382	258	C	Cytochrome	2	1
ENOG410XNWR	NOG	ENOG410XNWR	376	182	E	ABC transporter substrate-binding protein	7	2
ENOG4111IPA	NOG	ENOG4111IPA	23	21	S	Cytochrome P460	1	0
COG2224	NOG	COG2224	795	658	C	Isocitrate lyase	12	1
ENOG4111KDY	NOG	ENOG4111KDY	20	19	S	Short chain dehydrogenase	1	1
COG3243	NOG	COG3243	684	423	I	poly(r)-hydroxyalkanoic acid synthase, class	3	1
COG0111	NOG	COG0111	4836	1758	E	Dehydrogenase	12	5
COG0505	NOG	COG0505	2114	1821	F	carbamoyl-phosphate synthetase glutamine chain	1	0
COG0504	NOG	COG0504	2223	1929	F	Catalyzes the ATP-dependent amination of UTP to CTP with either L-glutamine or ammonia as the source of nitrogen (By similarity)	8	1
COG0106	NOG	COG0106	1573	1513	E	phosphoribosylformimino-5-aminoimidazole carboxamide ribotide isomerase	3	2
COG5023	NOG	COG5023	3144	238	Z	protein polymerization	21	1
COG1932	NOG	COG1932	1463	1354	E	Catalyzes the reversible conversion of 3- phosphohydroxypyruvate to phosphoserine and of 3-hydroxy-2-oxo-4- phosphonooxybutanoate to phosphohydroxythreonine (By similarity)	2	1
ENOG41125W6	NOG	ENOG41125W6	25	23	S	Hexameric tyrosine-coordinated heme protein (HTHP)	2	1
COG0115	NOG	COG0115	4325	1827	E	brancheD-chain amino acid aminotransferase	3	0
ENOG410XRFS	NOG	ENOG410XRFS	118	103	S	ATpase involved in DNA repair	1	1
ENOG410XQSR	NOG	ENOG410XQSR	245	164	G	extracellular solute-binding protein family 1	1	0
ENOG4111MAR	NOG	ENOG4111MAR	6	6	S	Type 11 methyltransferase	2	1
ENOG410YZCU	NOG	ENOG410YZCU	15	15	S	Protein of unknown function (DUF3383)	2	1
ENOG410ZEW9	NOG	ENOG410ZEW9	11	10	S	repeat protein	3	0
COG4608	NOG	COG4608	3175	1195	E	(ABC) transporter	3	1
COG1804	NOG	COG1804	3774	839	C	l-carnitine dehydratase bile acid-inducible protein F	4	2
COG2358	NOG	COG2358	962	533	P	TRAP transporter, solute receptor (TAXI family	1	0
ENOG411223C	NOG	ENOG411223C	61	61	S	NA	1	1
COG1159	NOG	COG1159	1813	1732	S	An essential GTPase that binds both GDP and GTP, with rapid nucleotide exchange. Plays a role in 16S rRNA processing and 30S ribosomal subunit biogenesis and possibly also in cell cycle regulation and energy metabolism (By similarity)	1	0
COG2353	NOG	COG2353	1287	725	S	Ycei family	1	1
ENOG4111F7M	NOG	ENOG4111F7M	27	13	Q	acyl-CoA synthetase (EC 2.3.1.86)	2	1
COG5184	NOG	COG5184	3136	412	DZ	regulator of chromosome condensation	1	0
ENOG410XNPI	NOG	ENOG410XNPI	156	103	S	secreted protein	1	0
COG3483	NOG	COG3483	403	355	E	Catalyzes the oxidative cleavage of the L-tryptophan (L- Trp) pyrrole ring (By similarity)	1	0
ENOG4111IF2	NOG	ENOG4111IF2	78	69	S	phasin family	4	1
COG3777	NOG	COG3777	263	208	S	Conserved hypothetical, protein	1	0
ENOG410XNYF	NOG	ENOG410XNYF	81	61	I	long-chain fatty acid-CoA ligase activity	3	1
COG3179	NOG	COG3179	177	128	S	glycoside hydrolase, family 19	1	1
COG3170	NOG	COG3170	260	235	NU	Pilus assembly protein	2	1
COG0460	NOG	COG0460	2131	1706	E	homoserine dehydrogenase	3	1
COG0462	NOG	COG0462	3053	2002	F	Phosphoribosyl pyrophosphate synthase	5	2
COG0463	NOG	COG0463	12141	1932	M	Glycosyl transferase, family 2	3	0
COG0464	NOG	COG0464	5976	1198	O	Aaa atpase	1	0
COG0465	NOG	COG0465	4740	1895	O	Acts as a processive, ATP-dependent zinc metallopeptidase for both cytoplasmic and membrane proteins. Plays a role in the quality control of integral membrane proteins (By similarity)	9	3
COG0427	NOG	COG0427	1000	701	C	Acetyl-CoA hydrolase	1	0
ENOG410XRQX	NOG	ENOG410XRQX	398	190	I	acyl-CoA dehydrogenase	8	3
COG0469	NOG	COG0469	2871	1873	G	Pyruvate kinase	5	3
COG0560	NOG	COG0560	2380	1378	E	phosphoserine phosphatase activity	1	1
COG0299	NOG	COG0299	1780	1704	F	phosphoribosylglycinamide formyltransferase	1	0
COG0740	NOG	COG0740	3365	1816	O	Cleaves peptides in various proteins in a process that requires ATP hydrolysis. Has a chymotrypsin-like activity. Plays a major role in the degradation of misfolded proteins (By similarity)	19	3
COG0291	NOG	COG0291	1567	1537	J	50s ribosomal protein L35	1	0
COG0745	NOG	COG0745	14761	1664	T	regulatoR	7	2
COG0189	NOG	COG0189	1697	947	HJ	Responsible for the addition of glutamate residues to the C-terminus of ribosomal protein S6 (By similarity)	1	1
COG0747	NOG	COG0747	4843	1298	E	Extracellular solute-binding protein, family 5	17	6
COG2770	NOG	COG2770	370	264	T	Histidine kinase	1	0
COG4451	NOG	COG4451	316	162	C	RuBisCO catalyzes two reactions the carboxylation of D- ribulose 1,5-bisphosphate, the primary event in carbon dioxide fixation, as well as the oxidative fragmentation of the pentose substrate. Both reactions occur simultaneously and in competition at the same active site	1	0
COG0267	NOG	COG0267	1784	1461	J	50S ribosomal protein L33	2	0
COG0264	NOG	COG0264	1908	1814	J	Associates with the EF-Tu.GDP complex and induces the exchange of GDP to GTP. It remains bound to the aminoacyl-tRNA.EF- Tu.GTP complex up to the GTP hydrolysis stage on the ribosome (By similarity)	12	2
COG0260	NOG	COG0260	2178	1312	E	Presumably involved in the processing and regular turnover of intracellular proteins. Catalyzes the removal of unsubstituted N-terminal amino acids from various peptides (By similarity)	3	1
COG0261	NOG	COG0261	1672	1644	J	This protein binds to 23S rRNA in the presence of protein L20 (By similarity)	7	2
COG0345	NOG	COG0345	2254	1762	E	pyrroline-5-carboxylate reductase activity	1	0
COG0347	NOG	COG0347	2210	1166	E	Nitrogen regulatory protein pii	3	2
COG0346	NOG	COG0346	5528	1598	E	glyoxalase bleomycin resistance protein dioxygenase	8	2
COG0268	NOG	COG0268	1461	1437	J	Binds directly to 16S ribosomal RNA (By similarity)	11	0
COG1023	NOG	COG1023	433	389	G	6-phosphogluconate dehydrogenase	1	1
COG0124	NOG	COG0124	2515	2016	J	Histidyl-trna synthetase	1	0
COG0126	NOG	COG0126	2267	2006	G	phosphoglycerate kinase	8	3
COG0689	NOG	COG0689	1795	1335	J	Phosphorolytic exoribonuclease that removes nucleotide residues following the -CCA terminus of tRNA and adds nucleotides to the ends of RNA molecules by using nucleoside diphosphates as substrates (By similarity)	2	1
ENOG410Y85C	NOG	ENOG410Y85C	24	23	S	VWA	1	1
COG1024	NOG	COG1024	9378	1341	I	Enoyl-CoA hydratase	35	11
ENOG410YBKA	NOG	ENOG410YBKA	262	249	C	Cytochrome B subunit	1	1
COG0685	NOG	COG0685	1921	1569	E	Methylenetetrahydrofolate reductase	2	1
COG0686	NOG	COG0686	1003	829	E	alanine dehydrogenase	1	0
COG0687	NOG	COG0687	1917	998	E	polyamine binding	8	3
COG0129	NOG	COG0129	2823	1566	E	Dihydroxy-acid dehydratase	5	1
COG0128	NOG	COG0128	1869	1748	E	5-enolpyruvylshikimate-3-phosphate synthase	3	0
COG1344	NOG	COG1344	2424	763	N	Flagellin	15	4
COG0683	NOG	COG0683	3282	980	E	(ABC) transporter	36	8
COG0518	NOG	COG0518	3209	1933	F	Catalyzes the synthesis of GMP from XMP (By similarity)	7	3
COG0519	NOG	COG0519	2050	1932	F	Catalyzes the synthesis of GMP from XMP (By similarity)	7	3
COG0048	NOG	COG0048	2427	2013	J	Interacts with and stabilizes bases of the 16S rRNA that are involved in tRNA selection in the A site and with the mRNA backbone. Located at the interface of the 30S and 50S subunits, it traverses the body of the 30S subunit contacting proteins on the other side and probably holding the rRNA structure together. The combined cluster of proteins S8, S12 and S17 appears to hold together the shoulder…	19	7
COG0049	NOG	COG0049	2420	2002	J	One of the primary rRNA binding proteins, it binds directly to 16S rRNA where it nucleates assembly of the head domain of the 30S subunit. Is located at the subunit interface close to the decoding center, probably blocks exit of the E-site tRNA (By similarity)	22	0
COG0046	NOG	COG0046	1937	1829	F	phosphoribosylformylglycinamidine synthase	6	3
COG0515	NOG	COG0515	36005	1484	T	Serine Threonine protein kinase	1	1
COG0516	NOG	COG0516	2757	1864	F	Catalyzes the conversion of inosine 5'-phosphate (IMP) to xanthosine 5'-phosphate (XMP), the first committed and rate- limiting step in the de novo synthesis of guanine nucleotides, and therefore plays an important role in the regulation of cell growth (By similarity)	23	7
COG0517	NOG	COG0517	7785	1919	S	Catalyzes the conversion of inosine 5'-phosphate (IMP) to xanthosine 5'-phosphate (XMP), the first committed and rate- limiting step in the de novo synthesis of guanine nucleotides, and therefore plays an important role in the regulation of cell growth (By similarity)	24	8
COG0511	NOG	COG0511	2521	1694	I	Acetyl-CoA carboxylase, biotin carboxyl carrier protein	3	1
COG0040	NOG	COG0040	1560	1497	E	Catalyzes the condensation of ATP and 5-phosphoribose 1- diphosphate to form N'-(5'-phosphoribosyl)-ATP (PR-ATP). Has a crucial role in the pathway because the rate of histidine biosynthesis seems to be controlled primarily by regulation of HisG enzymatic activity (By similarity)	1	0
COG0513	NOG	COG0513	9254	1815	L	purine NTP-dependent helicase activity	16	5
COG4206	NOG	COG4206	833	578	P	tonB-dependent Receptor	1	0
COG3497	NOG	COG3497	512	335	S	tail sheath protein	11	3
COG0191	NOG	COG0191	2400	1536	G	Aldolase	10	1
COG0192	NOG	COG0192	2278	1875	H	Catalyzes the formation of S-adenosylmethionine from methionine and ATP	14	2
COG3793	NOG	COG3793	135	115	P	tellurium resistance protein	2	0
COG0195	NOG	COG0195	1878	1783	K	Transcription elongation factor NusA	6	0
COG0197	NOG	COG0197	2444	2025	J	Binds 23S rRNA and is also seen to make contacts with the A and possibly P site tRNAs (By similarity)	26	4
COG0198	NOG	COG0198	2381	1995	J	One of the proteins that surrounds the polypeptide exit tunnel on the outside of the subunit (By similarity)	14	3
COG0199	NOG	COG0199	2475	1970	J	Binds 16S rRNA, required for the assembly of 30S particles and may also be responsible for determining the conformation of the 16S rRNA at the A site (By similarity)	8	2
COG3653	NOG	COG3653	567	323	Q	Deacylase	6	3
COG1236	NOG	COG1236	2380	1000	J	cleavage and polyadenylation	1	0
COG1234	NOG	COG1234	2023	1340	S	Zinc phosphodiesterase, which displays some tRNA 3'- processing endonuclease activity. Probably involved in tRNA maturation, by removing a 3'-trailer from precursor tRNA (By similarity)	1	1
COG1232	NOG	COG1232	1010	763	H	protoporphyrinogen oxidase	8	2
COG2857	NOG	COG2857	991	818	C	cytochrome c1	1	0
COG1239	NOG	COG1239	763	482	H	magnesium chelatase	4	2
COG0633	NOG	COG0633	2176	923	C	Ferredoxin	1	0
COG0632	NOG	COG0632	1664	1631	L	The RuvA-RuvB complex in the presence of ATP renatures cruciform structure in supercoiled DNA with palindromic sequence, indicating that it may promote strand exchange reactions in homologous recombination. RuvAB is a helicase that mediates the Holliday junction migration by localized denaturation and reannealing. RuvA stimulates, in the presence of DNA, the weak ATPase activity of RuvB (By simil…	1	0
ENOG410YEF4	NOG	ENOG410YEF4	89	80	S	Patatin-like phospholipase	1	0
COG0637	NOG	COG0637	4044	1559	S	HAD-superfamily hydrolase subfamily IA variant 3	2	1
COG0636	NOG	COG0636	2640	1535	C	F(1)F(0) ATP synthase produces ATP from ADP in the presence of a proton or sodium gradient. F-type ATPases consist of two structural domains, F(1) containing the extramembraneous catalytic core and F(0) containing the membrane proton channel, linked together by a central stalk and a peripheral stalk. During catalysis, ATP synthesis in the catalytic domain of F(1) is coupled via a rotary mechanism…	1	0
COG0639	NOG	COG0639	5463	1448	T	serine threonine-protein phosphatase	1	0
COG1721	NOG	COG1721	1733	962	S	Conserved protein	2	1
COG1335	NOG	COG1335	3595	1470	Q	isochorismatase	2	1
COG1726	NOG	COG1726	349	329	C	NQR complex catalyzes the reduction of ubiquinone-1 to ubiquinol by two successive reactions, coupled with the transport of Na( ) ions from the cytoplasm to the periplasm. NqrA to NqrE are probably involved in the second step, the conversion of ubisemiquinone to ubiquinol (By similarity)	1	0
COG1727	NOG	COG1727	448	339	J	Ribosomal protein	1	0
ENOG410YI34	NOG	ENOG410YI34	7	6	M	Outer membrane porin	1	0
COG2826	NOG	COG2826	1734	395	L	transposase	2	0
ENOG410Y5H9	NOG	ENOG410Y5H9	42	36	S	P-aminobenzoate N-oxygenase AurF	5	0
ENOG4111NV5	NOG	ENOG4111NV5	1971	235	B	Core component of nucleosome. Nucleosomes wrap and compact DNA into chromatin, limiting DNA accessibility to the cellular machineries which require DNA as a template. Histones thereby play a central role in transcription regulation, DNA repair, DNA replication and chromosomal stability. DNA accessibility is regulated via a complex set of post-translational modifications of histones, also called h…	5	0
COG1158	NOG	COG1158	1500	1415	K	Facilitates transcription termination by a mechanism that involves Rho binding to the nascent RNA, activation of Rho's RNA-dependent ATPase activity, and release of the mRNA from the DNA template (By similarity)	24	4
COG1651	NOG	COG1651	2007	1008	O	Thiol disulfide interchange protein	1	0
COG1652	NOG	COG1652	821	618	S	domain protein	5	3
COG1653	NOG	COG1653	4997	1003	G	transporter activity	55	13
COG2223	NOG	COG2223	1092	640	P	Transporter	1	0
COG1152	NOG	COG1152	108	80	C	Part of a complex that catalyzes the reversible cleavage of acetyl-CoA, allowing autotrophic growth from CO(2) (By similarity)	1	0
COG1151	NOG	COG1151	880	580	C	Catalyzes the reduction of hydroxylamine to form NH(3) and H(2)O (By similarity)	1	0
COG1156	NOG	COG1156	832	639	C	Produces ATP from ADP in the presence of a proton gradient across the membrane. The V-type beta chain is a regulatory subunit (By similarity)	3	0
COG1155	NOG	COG1155	811	636	C	Produces ATP from ADP in the presence of a proton gradient across the membrane. The V-type alpha chain is a catalytic subunit (By similarity)	2	0
COG1154	NOG	COG1154	1703	1452	H	Catalyzes the acyloin condensation reaction between C atoms 2 and 3 of pyruvate and glyceraldehyde 3-phosphate to yield 1-deoxy-D-xylulose-5-phosphate (DXP) (By similarity)	2	1
COG5256	NOG	COG5256	1552	353	J	This protein promotes the GTP-dependent binding of aminoacyl-tRNA to the A-site of ribosomes during protein biosynthesis (By similarity)	8	0
COG0507	NOG	COG0507	4352	1520	L	exodeoxyribonuclease v alpha	1	0
COG0361	NOG	COG0361	2294	2000	J	however, it seems to stimulate more or less all the activities of the other two initiation factors, IF-2 and IF-3 (By similarity)	1	0
COG0089	NOG	COG0089	2411	1983	J	One of the early assembly proteins it binds 23S rRNA. One of the proteins that surrounds the polypeptide exit tunnel on the outside of the ribosome. Forms the main docking site for trigger factor binding to the ribosome (By similarity)	11	1
COG0704	NOG	COG0704	1782	1367	P	Plays a role in the regulation of phosphate uptake	1	0
COG4147	NOG	COG4147	965	651	S	solute symporter	2	0
COG0255	NOG	COG0255	1886	1712	J	50s ribosomal protein l29	1	0
COG0506	NOG	COG0506	1357	1115	E	Proline dehydrogenase	1	0
ENOG410Y1EC	NOG	ENOG410Y1EC	12	12	S	SPFH domain / Band 7 family	1	0
ENOG410YA26	NOG	ENOG410YA26	55	49	S	Major capsid protein	1	1
ENOG410ZIBV	NOG	ENOG410ZIBV	49	41	S	NA	1	0
ENOG410XNSZ	NOG	ENOG410XNSZ	149	149	S	NA	2	0
COG0852	NOG	COG0852	1420	1199	C	NDH-1 shuttles electrons from NADH, via FMN and iron- sulfur (Fe-S) centers, to quinones in the respiratory chain. The immediate electron acceptor for the enzyme in this species is believed to be ubiquinone. Couples the redox reaction to proton translocation (for every two electrons transferred, four hydrogen ions are translocated across the cytoplasmic membrane), and thus conserves the redox ene…	8	4
COG0855	NOG	COG0855	1220	1112	P	Catalyzes the reversible transfer of the terminal phosphate of ATP to form a long-chain polyphosphate (polyP) (By similarity)	6	3
ENOG4111N37	NOG	ENOG4111N37	70	66	S	Electron transport protein	3	1
ENOG41102UP	NOG	ENOG41102UP	11	11	C	Component of the ubiquinol-cytochrome c reductase complex (complex III or cytochrome b-c1 complex), which is a respiratory chain that generates an electrochemical potential coupled to ATP synthesis (By similarity)	1	0
COG3950	NOG	COG3950	279	215	S	Atp-binding protein	2	0
ENOG410YATH	NOG	ENOG410YATH	93	19	S	seed storage protein	1	0
COG3957	NOG	COG3957	572	459	G	Phosphoketolase	1	0
COG5295	NOG	COG5295	706	214	UW	domain protein	2	0
COG2070	NOG	COG2070	2546	1243	S	2-Nitropropane dioxygenase	8	3
COG2072	NOG	COG2072	4463	734	P	Monooxygenase	4	1
COG3288	NOG	COG3288	1383	850	C	The transhydrogenation between NADH and NADP is coupled to respiration and ATP hydrolysis and functions as a proton pump across the membrane (By similarity)	1	0
COG2077	NOG	COG2077	796	733	O	Has antioxidant activity. Could remove peroxides or H(2)O(2) (By similarity)	2	1
COG2171	NOG	COG2171	1203	1153	E	Catalyzes the conversion of the cyclic tetrahydrodipicolinate (THDP) into the acyclic N-succinyl-L-2- amino-6-oxopimelate using succinyl-CoA (By similarity)	4	1
COG2175	NOG	COG2175	1618	497	Q	dioxygenase	1	0
COG2177	NOG	COG2177	1212	1173	D	Part of the ABC transporter FtsEX involved in	2	1
ENOG41125YA	NOG	ENOG41125YA	67	41	S	UspA Domain-Containing Protein	10	4
ENOG4111ZYX	NOG	ENOG4111ZYX	4	4	S	Activator of Hsp90 ATPase homolog 1-like protein	1	0
COG1889	NOG	COG1889	436	345	J	Involved in pre-rRNA and tRNA processing. Utilizes the methyl donor S-adenosyl-L-methionine to catalyze the site-specific 2'-hydroxyl methylation of ribose moieties in rRNA and tRNA. Site specificity is provided by a guide RNA that base pairs with the substrate. Methylation occurs at a characteristic distance from the sequence involved in base pairing with the guide RNA (By similarity)	1	0
COG1923	NOG	COG1923	798	765	T	RNA chaperone that binds small regulatory RNA (sRNAs) and mRNAs to facilitate mRNA translational regulation in response to envelope stress, environmental stress and changes in metabolite concentrations. Also binds with high specificity to tRNAs (By similarity)	7	3
ENOG410ZX3X	NOG	ENOG410ZX3X	16	16	S	NA	1	0
COG3255	NOG	COG3255	241	203	I	sterol-binding domain protein	2	1
COG1884	NOG	COG1884	1422	698	I	methylmalonyl-coA mutase	26	10
COG1887	NOG	COG1887	695	336	M	CDP-glycerol poly(glycerophosphate) glycerophosphotransferase	1	0
COG1880	NOG	COG1880	44	36	C	Part of a complex that catalyzes the reversible cleavage of acetyl-CoA, allowing autotrophic growth from CO(2). Probably has a structural role in stabilizing the alpha-epsilon subcomponent of the ACDS complex by forming a structural link between the two alpha subunits (By similarity)	3	0
COG1882	NOG	COG1882	1200	668	C	formate acetyltransferase	3	0
COG0064	NOG	COG0064	1685	1594	J	Allows the formation of correctly charged Asn-tRNA(Asn) or Gln-tRNA(Gln) through the transamidation of misacylated Asp- tRNA(Asn) or Glu-tRNA(Gln) in organisms which lack either or both of asparaginyl-tRNA or glutaminyl-tRNA synthetases. The reaction takes place in the presence of glutamine and ATP through an activated phospho-Asp-tRNA(Asn) or phospho-Glu-tRNA(Gln) (By similarity)	2	1
COG1048	NOG	COG1048	2279	1431	C	aconitate hydratase	24	4
COG1951	NOG	COG1951	1198	995	C	fumarate	2	1
COG0108	NOG	COG0108	1955	1599	H	Catalyzes the conversion of D-ribulose 5-phosphate to formate and 3,4-dihydroxy-2-butanone 4-phosphate (By similarity)	2	1
COG3468	NOG	COG3468	613	209	MU	Outer membrane autotransporter	14	4
ENOG410YJWC	NOG	ENOG410YJWC	5	4	M	NA	4	0
ENOG410XQD6	NOG	ENOG410XQD6	14	14	S	CDP-alcohol phosphatidyltransferase	1	0
COG1592	NOG	COG1592	1135	592	C	Rubrerythrin	6	0
ENOG410XPU2	NOG	ENOG410XPU2	174	156	G	extracellular solute-binding protein	1	0
COG4638	NOG	COG4638	2401	658	P	rieske 2fe-2S domain-containing protein	8	4
COG3227	NOG	COG3227	532	293	E	zinc metalloprotease	1	1
COG0100	NOG	COG0100	2455	2016	J	Located on the platform of the 30S subunit, it bridges several disparate RNA helices of the 16S rRNA. Forms part of the Shine-Dalgarno cleft in the 70S ribosome (By similarity)	31	6
ENOG4111IW1	NOG	ENOG4111IW1	84	83	S	Superoxide dismutase	3	0
COG2366	NOG	COG2366	651	423	S	penicillin amidase	7	2
ENOG4111IWR	NOG	ENOG4111IWR	19	19	N	Flagellar filament outer layer protein Flaa	1	0
ENOG4111FQM	NOG	ENOG4111FQM	6	6	M	Gram-negative porin	2	0
COG0634	NOG	COG0634	1645	1437	F	hypoxanthine phosphoribosyltransferase	7	3
COG3167	NOG	COG3167	262	261	U	pilus assembly protein pilo	3	1
COG1862	NOG	COG1862	1352	1317	U	preprotein translocase, yajc subunit	1	0
COG0436	NOG	COG0436	8308	1931	E	aminotransferase	4	1
COG0756	NOG	COG0756	1731	1573	F	This enzyme is involved in nucleotide metabolism it produces dUMP, the immediate precursor of thymidine nucleotides and it decreases the intracellular concentration of dUTP so that uracil cannot be incorporated into DNA (By similarity)	1	0
COG0002	NOG	COG0002	1641	1500	E	N-acetylglutamate semialdehyde dehydrogenase	4	2
COG0459	NOG	COG0459	5192	2002	O	Prevents misfolding and promotes the refolding and proper assembly of unfolded polypeptides generated under stress conditions (By similarity)	125	19
COG0458	NOG	COG0458	2454	1845	F	carbamoyl-phosphate synthetase ammonia chain	14	2
COG0329	NOG	COG0329	3953	1850	E	Catalyzes the condensation of (S)-aspartate-beta- semialdehyde (S)-ASA and pyruvate to 4-hydroxy- tetrahydrodipicolinate (HTPA) (By similarity)	3	1
COG0326	NOG	COG0326	2241	1308	O	Molecular chaperone. Has ATPase activity (By similarity)	8	2
COG0457	NOG	COG0457	10326	1650	S	repeat-containing protein	2	1
COG0451	NOG	COG0451	11141	1779	M	Nad-dependent epimerase dehydratase	9	2
COG0450	NOG	COG0450	2907	1583	O	alkyl hydroperoxide reductase	36	4
COG0452	NOG	COG0452	2574	1885	H	Phosphopantothenoylcysteine decarboxylase	1	0
COG0553	NOG	COG0553	6954	1422	L	helicase	3	2
ENOG410XT6J	NOG	ENOG410XT6J	76	61	S	Protein of unknown function (DUF2911)	1	0
COG0280	NOG	COG0280	2293	1406	C	phosphate acetyltransferase	6	2
COG0281	NOG	COG0281	2801	1669	C	malic enzyme	11	4
COG0283	NOG	COG0283	1633	1600	F	Cytidine monophosphate kinase	3	0
COG0284	NOG	COG0284	2014	1899	F	Catalyzes the decarboxylation of orotidine 5'- monophosphate (OMP) to uridine 5'-monophosphate (UMP) (By similarity)	1	1
COG0286	NOG	COG0286	2179	1104	V	type I restriction-modification system	4	1
COG0554	NOG	COG0554	2076	1459	C	Key enzyme in the regulation of glycerol uptake and metabolism (By similarity)	16	4
ENOG410ZBMV	NOG	ENOG410ZBMV	25	14	S	S-layer-related duplication domain protein	1	0
COG0211	NOG	COG0211	1947	1863	J	50S ribosomal protein l27	13	2
COG0359	NOG	COG0359	1688	1660	J	Binds to the 23S rRNA (By similarity)	20	4
COG0217	NOG	COG0217	2006	1818	K	transcriptional regulatory protein	1	0
COG0216	NOG	COG0216	2153	1890	J	Peptide chain release factor 1 directs the termination of translation in response to the peptide chain termination codons UAG and UAA (By similarity)	1	0
COG0215	NOG	COG0215	2427	1994	J	Cysteinyl-tRNA synthetase	1	1
COG0214	NOG	COG0214	824	738	H	Involved in the production of pyridoxal phosphate, probably by incorporating ammonia into the pyridine ring (By similarity)	4	1
ENOG410XP5C	NOG	ENOG410XP5C	551	90	L	Transposase	2	1
COG0355	NOG	COG0355	1714	1551	C	Produces ATP from ADP in the presence of a proton gradient across the membrane (By similarity)	9	2
COG1032	NOG	COG1032	3222	1064	C	radical SAM domain protein	1	0
COG1033	NOG	COG1033	798	530	S	RND superfamily	3	1
COG1034	NOG	COG1034	1368	1134	C	subunit g	11	4
COG0137	NOG	COG0137	1805	1687	E	Citrulline--aspartate ligase	14	4
COG1038	NOG	COG1038	717	630	C	Catalyzes a 2-step reaction, involving the ATP-dependent carboxylation of the covalently attached biotin in the first step and the transfer of the carboxyl group to pyruvate in the second (By similarity)	2	0
COG0138	NOG	COG0138	2006	1790	F	bifunctional purine biosynthesis protein PURH	3	2
COG1404	NOG	COG1404	7441	1358	O	peptidase (S8 and S53, subtilisin, kexin, sedolisin	3	1
COG1574	NOG	COG1574	1410	797	S	amidohydrolase	2	1
COG5009	NOG	COG5009	1060	867	M	penicillin-binding protein 1A	2	1
ENOG410Y447	NOG	ENOG410Y447	94	50	S	fg-gap repeat protein	1	0
COG0039	NOG	COG0039	3492	1734	C	Catalyzes the reversible oxidation of malate to oxaloacetate (By similarity)	39	9
COG0638	NOG	COG0638	2303	464	O	The proteasome is a multicatalytic proteinase complex which is characterized by its ability to cleave peptides with Arg, Phe, Tyr, Leu, and Glu adjacent to the leaving group at neutral or slightly basic pH. The proteasome has an ATP-dependent proteolytic activity (By similarity)	3	1
COG0033	NOG	COG0033	935	781	G	phosphoglucomutase	6	3
COG0031	NOG	COG0031	4199	1801	E	cysteine biosynthetic process from serine	1	0
COG0522	NOG	COG0522	2634	2024	J	One of the primary rRNA binding proteins, it binds directly to 16S rRNA where it nucleates assembly of the body of the 30S subunit (By similarity)	46	10
COG0036	NOG	COG0036	2237	1881	G	ribulose-phosphate 3-epimerase activity	6	1
COG0527	NOG	COG0527	2906	1804	E	Aspartokinase	4	2
COG0526	NOG	COG0526	13718	2015	O	Thioredoxin	15	5
ENOG4112BG3	NOG	ENOG4112BG3	12	11	S	NA	1	0
COG4580	NOG	COG4580	286	150	G	Involved in the transport of maltose and maltodextrins (By similarity)	2	1
COG3547	NOG	COG3547	3495	706	L	Transposase	1	0
COG4231	NOG	COG4231	777	517	C	indolepyruvate ferredoxin oxidoreductase	2	1
ENOG4111WGX	NOG	ENOG4111WGX	14	12	S	hemerythrin hhe cation binding	2	1
COG1538	NOG	COG1538	4936	981	M	Membrane	3	1
COG1530	NOG	COG1530	1863	1360	J	ribonuclease	22	5
ENOG410XQFU	NOG	ENOG410XQFU	182	101	C	oxidoreductase	2	1
COG1249	NOG	COG1249	5913	1808	C	dihydrolipoyl dehydrogenase	19	7
COG0146	NOG	COG0146	949	625	EQ	5-oxoprolinase	2	0
COG0145	NOG	COG0145	1385	763	EQ	5-oxoprolinase	3	0
COG1086	NOG	COG1086	1440	964	M	polysaccharide biosynthesis protein	8	3
COG1329	NOG	COG1329	566	524	K	Transcriptional regulator (CarD family	3	0
COG0628	NOG	COG0628	4224	1676	S	Membrane	1	0
COG0629	NOG	COG0629	2985	1825	L	single-stranded DNA-binding protein	17	3
ENOG41122VN	NOG	ENOG41122VN	54	54	C	NADH dehydrogenase (Ubiquinone), 30 kDa subunit	2	1
COG1494	NOG	COG1494	751	687	G	Fructose-1,6-bisphosphatase	2	0
COG0625	NOG	COG0625	6565	894	O	glutathione Stransferase	14	6
COG1089	NOG	COG1089	1021	760	M	GDP-mannose 4,6-dehydratase	4	3
COG0623	NOG	COG0623	1351	1052	I	Enoyl- acyl-carrier-protein reductase NADH	1	0
COG0149	NOG	COG0149	2368	2001	G	triosephosphate isomerase	9	2
COG0148	NOG	COG0148	2613	1996	G	Catalyzes the reversible conversion of 2- phosphoglycerate into phosphoenolpyruvate. It is essential for the degradation of carbohydrates via glycolysis (By similarity)	44	15
COG1580	NOG	COG1580	604	474	N	Flagellar basal body-associated protein flil	3	2
COG4309	NOG	COG4309	78	69	S	Uncharacterized conserved protein (DUF2249)	2	1
COG1842	NOG	COG1842	936	668	KT	Phage shock protein A	1	0
COG3437	NOG	COG3437	1488	552	T	Response Regulator	1	0
ENOG410XR6C	NOG	ENOG410XR6C	155	120	T	Solute carrier family 4 (Anion exchanger), member 1, adaptor protein	1	1
COG1732	NOG	COG1732	911	677	E	(ABC) transporter	1	0
COG2931	NOG	COG2931	1708	520	Q	Hemolysin-type calcium-binding	6	1
COG1660	NOG	COG1660	1228	1199	S	Displays ATPase and GTPase activities (By similarity)	2	1
COG1666	NOG	COG1666	701	688	S	UPF0234 protein	5	2
COG1140	NOG	COG1140	402	334	C	nitrate reductase beta subunit	14	3
COG1142	NOG	COG1142	725	390	C	4Fe-4S Ferredoxin iron-sulfur binding domain protein	3	1
COG1143	NOG	COG1143	1648	1286	C	NDH-1 shuttles electrons from NADH, via FMN and iron- sulfur (Fe-S) centers, to quinones in the respiratory chain. The immediate electron acceptor for the enzyme in this species is believed to be ubiquinone. Couples the redox reaction to proton translocation (for every two electrons transferred, four hydrogen ions are translocated across the cytoplasmic membrane), and thus conserves the redox ene…	5	2
COG1145	NOG	COG1145	3383	1188	C	4Fe-4S ferredoxin, iron-sulfur binding	1	1
COG1146	NOG	COG1146	2059	1218	C	metal cluster binding	4	1
COG1390	NOG	COG1390	528	396	C	Produces ATP from ADP in the presence of a proton gradient across the membrane (By similarity)	2	0
ENOG4111JYT	NOG	ENOG4111JYT	103	95	S	lipoprotein transmembrane	3	1
COG5262	NOG	COG5262	2463	238	B	histone h2a	2	0
ENOG4111P2T	NOG	ENOG4111P2T	25	25	S	Protein of unknown function (DUF2846)	1	0
ENOG4111YWD	NOG	ENOG4111YWD	24	21	S	NA	2	1
ENOG4111V2G	NOG	ENOG4111V2G	24	17	S	NA	1	1
COG0843	NOG	COG0843	1882	1040	C	Cytochrome C oxidase subunit I	1	0
COG0840	NOG	COG0840	9631	906	S	Methyl-accepting chemotaxis	30	8
COG0841	NOG	COG0841	6039	1218	P	acriflavin resistance protein	2	1
COG1216	NOG	COG1216	2070	891	M	Glycosyl transferase, family 2	1	1
COG0735	NOG	COG0735	3542	1561	K	Ferric uptake regulator, Fur family	3	1
COG0315	NOG	COG0315	1437	1384	H	Together with MoaA, is involved in the conversion of 5'- GTP to cyclic pyranopterin monophosphate (cPMP or molybdopterin precursor Z) (By similarity)	3	2
COG0312	NOG	COG0312	2284	921	S	peptidase U62 modulator of DNA gyrase	1	1
ENOG4111FNZ	NOG	ENOG4111FNZ	11	11	G	Sugar isomerase family protein	1	0
COG0098	NOG	COG0098	2542	2018	J	Located at the back of the 30S subunit body where it stabilizes the conformation of the head with respect to the body (By similarity)	45	11
COG3391	NOG	COG3391	1109	539	S	40-residue yvtn family beta-propeller repeat protein	3	2
ENOG4112CPR	NOG	ENOG4112CPR	5	3	C	Ethylbenzene dehydrogenase	1	0
COG3396	NOG	COG3396	672	292	Q	Phenylacetate-CoA oxygenase, subunit	3	0
ENOG4111HI7	NOG	ENOG4111HI7	63	44	S	NA	1	1
COG2147	NOG	COG2147	495	342	J	ribosomal protein L19	1	0
COG2141	NOG	COG2141	4211	920	C	Monooxygenase	3	1
ENOG410ZXP1	NOG	ENOG410ZXP1	110	109	C	atp synthase	1	1
COG2069	NOG	COG2069	92	83	C	Part of a complex that catalyzes the reversible cleavage of acetyl-CoA, allowing autotrophic growth from CO(2). Probably maintains the overall quaternary structure of the ACDS complex (By similarity)	3	0
COG1401	NOG	COG1401	538	432	V	restriction endodeoxyribonuclease activity	2	1
COG2067	NOG	COG2067	801	534	I	lipid transport	4	3
COG0318	NOG	COG0318	11187	1607	IQ	Amp-dependent synthetase and ligase	24	9
COG3899	NOG	COG3899	636	277	T	Transcriptional regulator	1	0
ENOG410YEZB	NOG	ENOG410YEZB	94	88	S	Wyosine base formation	1	0
COG4934	NOG	COG4934	581	231	O	peptidase	2	1
ENOG4111IVP	NOG	ENOG4111IVP	68	62	S	Pyridoxamine 5-phosphate oxidase-related, FMN-binding	1	1
ENOG410XRAH	NOG	ENOG410XRAH	255	111	L	Pfam:Transposase_32	1	0
COG1952	NOG	COG1952	599	584	U	One of the proteins required for the normal export of preproteins out of the cell cytoplasm. It is a molecular chaperone that binds to a subset of precursor proteins, maintaining them in a translocation-competent state. It also specifically binds to its receptor SecA (By similarity)	3	1
COG1898	NOG	COG1898	1606	1195	M	DTDP-4-dehydrorhamnose 3,5-epimerase	1	0
COG1899	NOG	COG1899	575	497	O	deoxyhypusine synthase	1	0
ENOG410XRAT	NOG	ENOG410XRAT	111	70	S	Bacterial extracellular solute-binding proteins, family 5 Middle	1	0
COG2203	NOG	COG2203	1192	587	T	Histidine kinase	1	0
COG2201	NOG	COG2201	1710	847	T	protein-glutamate methylesterase activity	1	0
COG1894	NOG	COG1894	1905	1207	C	Nadh dehydrogenase	4	2
COG4830	NOG	COG4830	389	265	J	Ribosomal protein	1	0
ENOG410XRJR	NOG	ENOG410XRJR	129	106	S	Peptide synthase	1	1
ENOG410XPD5	NOG	ENOG410XPD5	171	137	G	Periplasmic binding proteins and sugar binding domain of LacI family	6	2
ENOG4111PMP	NOG	ENOG4111PMP	9	8	S	Outer membrane autotransporter	2	1
ENOG410XPRS	NOG	ENOG410XPRS	125	93	S	Bacterial extracellular solute-binding proteins, family 5 Middle	2	1
COG1695	NOG	COG1695	2735	1015	K	Transcriptional regulator	1	0
ENOG410XQUW	NOG	ENOG410XQUW	225	164	S	short-chain dehydrogenase reductase	2	1
ENOG410XQUV	NOG	ENOG410XQUV	232	170	S	Bacterial extracellular solute-binding proteins, family 5 Middle	2	1
ENOG4111RQ0	NOG	ENOG4111RQ0	57	57	S	Abortive phage resistance protein	2	1
ENOG4111U3N	NOG	ENOG4111U3N	152	150	S	NA	4	3
COG2376	NOG	COG2376	1547	707	G	Dihydroxyacetone kinase	2	0
COG2377	NOG	COG2377	776	752	O	Catalyzes the specific phosphorylation of 1,6-anhydro-N- acetylmuramic acid (anhMurNAc) with the simultaneous cleavage of the 1,6-anhydro ring, generating MurNAc-6-P. Is required for the utilization of anhMurNAc either imported from the medium or derived from its own cell wall murein, and thus plays a role in cell wall recycling (By similarity)	1	0
ENOG4111QN6	NOG	ENOG4111QN6	111	109	S	thioesterase Superfamily protein	1	1
COG4625	NOG	COG4625	429	220	S	outer membrane autotransporter barrel	9	3
ENOG410XQUJ	NOG	ENOG410XQUJ	48	42	S	NA	1	0
COG4786	NOG	COG4786	1421	762	N	flagellar basal-body rod protein	1	0
COG2273	NOG	COG2273	1955	509	G	hydrolase family 16	2	1
COG2272	NOG	COG2272	4329	526	I	Carboxylesterase	1	0
