# Supplementary material for: A Graph-Centric Approach for Metagenome-Guided Peptide and Protein Identification in Metaproteomics
Source: PLoS Comput Biol. 2016 Dec 5;12(12):e1005224. doi: 10.1371/journal.pcbi.1005224 (PMC5137872; doi:10.1371/journal.pcbi.1005224)
Supplement: S1 Dataset — (ZIP) [file pcbi.1005224.s006.zip › Supplement/Pathway/SD3.hybrid.fgs-rap.ec]

5719912_1_508_- 6.-.-.-
5719912_1_508_- 6.3.2.-
5746697_458_844_- 1.4.3.5
5746697_458_844_- 1.-.-.-
5757089_480_1849_- 5.5.1.4
5757089_480_1849_- 5.-.-.-
5757223_1161_1955_+ 4.2.1.47
5757223_1161_1955_+ 4.-.-.-
5719468_1_505_- 6.2.1.5
5719468_1_505_- 6.-.-.-
5743477_27_799_+ 1.-.-.-
5743477_27_799_+ 1.8.99.3
5747703_1_930_+ 1.2.4.1
5747703_1_930_+ 1.-.-.-
5750785_65_961_- 1.-.-.-
5750785_65_961_- 1.1.1.-
5750785_65_961_- 1.1.1.37
5725911_1_553_+ 3.-.-.-
5725911_1_553_+ 3.6.3.-
5756993_1994_2344_- 2.7.2.4
5756993_1994_2344_- 2.-.-.-
5746761_1_897_- 2.7.7.6
5746761_1_897_- 2.-.-.-
5746761_1_897_- 2.7.7.-
5749861_349_765_+ 1.6.5.3
5735816_1_658_- 3.1.13.-
5735816_1_658_- 3.-.-.-
5756599_1_489_- 3.-.-.-
5745413_115_852_- 2.7.4.1
5751603_129_1046_+ 4.2.1.47
5751603_129_1046_+ 4.-.-.-
5756931_1169_1894_- 1.-.-.-
5756931_1169_1894_- 1.4.1.-
5755179_11_964_- 3.-.-.-
5755179_11_964_- 3.6.3.-
5738074_1_501_+ 2.4.2.18
5738074_1_501_+ 2.-.-.-
5738074_1_501_+ 2.4.-.-
5753895_999_1352_+ 2.-.-.-
5737278_1_679_- 1.7.99.4
5737278_1_679_- 1.-.-.-
5756315_1_1009_+ 6.-.-.-
5748561_1_444_+ 3.1.-.-
5730734_1_599_- 3.3.1.1
5730734_1_599_- 3.-.-.-
5756295_182_574_+ 1.4.3.5
5756295_182_574_+ 1.-.-.-
5754215_1_979_+ 5.2.1.8
5754215_1_979_+ 5.-.-.-
5726963_51_562_- 1.3.1.9
5726963_51_562_- 1.-.-.-
5726577_1_559_- 3.6.1.1
5726577_1_559_- 3.-.-.-
5743633_1_478_- 6.3.1.2
5744503_541_826_- 2.2.1.2
5744503_541_826_- 2.-.-.-
5746775_1_897_- 1.4.-.-
5746775_1_897_- 1.4.1.14
5746775_1_897_- 1.-.-.-
5746775_1_897_- 1.4.-.-
5743177_155_791_- 5.4.99.2
5743177_155_791_- 5.-.-.-
5743177_155_791_- 5.4.-.-
5752799_350_949_- 3.-.-.-
5732708_1_573_+ 2.-.-.-
5756731_1092_2039_+ 6.1.1.-
5756731_1092_2039_+ 6.1.1.6
5756731_1092_2039_+ 6.-.-.-
5750407_1_1052_- 2.7.7.7
5750407_1_1052_- 3.1.-.-
5750407_1_1052_- 2.-.-.-
5750407_1_1052_- 2.7.7.-
5750407_1_1052_- 3.-.-.-
5745067_1_691_- 3.6.1.3
5731436_1_607_+ 2.7.4.-
5731436_1_607_+ 2.-.-.-
5731436_1_607_+ 2.7.4.22
5727211_354_564_+ 4.2.1.3
5727211_354_564_+ 4.-.-.-
5727211_354_564_+ 4.2.1.99
5719060_1_502_- 5.99.1.-
5719060_1_502_- 5.99.1.3
5719060_1_502_- 5.-.-.-
5753149_230_955_- 2.-.-.-
5753149_230_955_- 2.3.-.-
5728794_1_546_+ 6.-.-.-
5726379_1_557_- 1.-.-.-
5726379_1_557_- 5.-.-.-
5726379_1_557_- 1.1.1.271
5733222_1_625_- 3.4.21.-
5733222_1_625_- 3.4.-.-
5733222_1_625_- 3.-.-.-
5733222_1_625_- 3.6.1.3
5719476_263_505_+ 2.7.7.6
5719476_263_505_+ 2.-.-.-
5719476_263_505_+ 2.7.7.-
5751271_524_1000_+ 3.4.21.-
5751271_524_1000_+ 3.4.-.-
5751271_524_1000_+ 3.-.-.-
5732730_1_620_+ 2.7.7.6
5732730_1_620_+ 2.-.-.-
5732730_1_620_+ 2.7.7.-
5751719_25_1059_+ 1.2.1.8
5751719_25_1059_+ 1.-.-.-
5751719_25_1059_+ 1.2.1.-
5748651_549_968_+ 1.10.2.2
5748651_549_968_+ 1.-.-.-
5737094_1_676_+ 6.2.1.1
5737094_1_676_+ 6.-.-.-
5756973_1035_2317_+ 6.-.-.-
5734896_1_647_+ 2.-.-.-
5734896_1_647_+ 6.-.-.-
5734896_1_647_+ 6.3.5.-
5734896_1_647_+ 6.3.5.7
5729962_1_591_+ 2.7.7.7
5729962_1_591_+ 2.-.-.-
5729962_1_591_+ 2.7.7.-
5747365_226_918_- 2.7.7.6
5747365_226_918_- 2.-.-.-
5747365_226_918_- 2.7.7.-
5756417_766_882_- 1.-.-.-
5756417_766_882_- 1.2.1.-
5739508_1_717_- 1.-.-.-
5728029_1_572_- 1.1.1.42
5728029_1_572_- 1.-.-.-
5728029_1_572_- 1.1.1.-
5757127_951_1910_- 1.-.-.-
5738628_1_448_- 2.7.7.6
5738628_1_448_- 2.-.-.-
5738628_1_448_- 2.7.7.-
5723766_1_536_- 2.7.7.6
5723766_1_536_- 2.-.-.-
5723766_1_536_- 2.7.7.-
5737102_1_391_+ 3.4.21.-
5737102_1_391_+ 3.4.-.-
5737102_1_391_+ 3.-.-.-
5735016_297_649_+ 4.-.-.-
5735016_297_649_+ 4.1.1.-
5755097_1108_1542_- 3.6.1.3
5731880_1_611_- 1.1.1.95
5731880_1_611_- 1.-.-.-
5731880_1_611_- 1.1.1.-
5719510_1_505_- 1.-.-.-
5749305_1_996_- 2.3.1.20
5749305_1_996_- 2.-.-.-
5749305_1_996_- 2.3.-.-
5756989_1431_1967_- 3.-.-.-
5731680_1_609_+ 1.3.99.3
5731680_1_609_+ 1.-.-.-
5731680_1_609_+ 1.3.-.-
5752301_980_1186_- 1.4.-.-
5752301_980_1186_- 1.4.1.14
5752301_980_1186_- 1.-.-.-
5752301_980_1186_- 1.4.-.-
5722902_1_529_- 1.-.-.-
5722902_1_529_- 1.2.1.-
5735692_1_474_- 1.1.1.42
5735692_1_474_- 1.-.-.-
5735692_1_474_- 1.1.1.-
5757567_2442_3032_+ 6.1.1.-
5757567_2442_3032_+ 6.1.1.2
5757567_2442_3032_+ 6.-.-.-
5757689_4208_4954_- 2.5.1.-
5757689_4208_4954_- 2.-.-.-
5757689_4208_4954_- 2.5.1.-
5739772_381_722_+ 1.1.1.35
5739772_381_722_+ 4.2.1.17
5739772_381_722_+ 1.-.-.-
5739772_381_722_+ 4.-.-.-
5749701_137_826_- 1.-.-.-
5749701_137_826_- 1.6.-.-
5749701_137_826_- 1.6.99.5
5757567_3059_3463_+ 6.1.1.-
5757567_3059_3463_+ 6.1.1.2
5757567_3059_3463_+ 6.-.-.-
5754649_1056_1467_+ 3.-.-.-
5753877_1_656_+ 2.1.1.-
5753877_1_656_+ 2.-.-.-
5757167_1148_1957_+ 2.-.-.-
5754423_1080_1430_+ 1.2.4.2
5754423_1080_1430_+ 1.-.-.-
5754423_1080_1430_+ 1.2.4.-
5757683_1142_1981_+ 1.17.1.8
5757683_1142_1981_+ 1.-.-.-
5757683_1142_1981_+ 1.17.1.-
5732938_1_622_+ 4.2.1.33
5732938_1_622_+ 4.-.-.-
5752457_216_932_- 2.-.-.-
5755355_1_418_+ 5.4.99.2
5755355_1_418_+ 5.-.-.-
5755355_1_418_+ 5.4.-.-
5730102_409_592_- 3.6.1.3
5747387_1_919_- 3.4.24.-
5747387_1_919_- 3.4.-.-
5747387_1_919_- 3.-.-.-
5747387_1_919_- 3.6.1.3
5730336_1_540_- 3.6.1.3
5726235_1_556_+ 3.4.21.-
5756593_1_428_- 2.-.-.-
5744527_1_724_+ 2.7.7.9
5744527_1_724_+ 2.-.-.-
5744527_1_724_+ 2.7.7.-
5748625_1_572_+ 1.14.-.-
5755405_1_262_- 4.-.-.-
5755405_1_262_- 4.1.1.-
5725509_1_550_+ 6.1.1.-
5745671_1_653_+ 1.14.-.-
5745285_1_848_- 2.1.1.-
5745285_1_848_- 2.1.1.13
5745285_1_848_- 2.-.-.-
5750997_1_530_+ 5.4.-.-
5734752_101_645_+ 2.5.1.54
5734752_101_645_+ 2.-.-.-
5745207_1_846_- 6.1.1.-
5745207_1_846_- 6.1.1.18
5745207_1_846_- 6.-.-.-
5745207_1_846_- 6.1.1.-
5751391_745_930_- 4.-.-.-
5752777_973_1223_- 2.1.2.1
5752777_973_1223_- 2.1.1.-
5752777_973_1223_- 2.-.-.-
5756695_633_2051_- 3.2.1.-
5752301_1_941_- 1.4.-.-
5752301_1_941_- 1.4.1.14
5752301_1_941_- 1.-.-.-
5752301_1_941_- 1.4.-.-
5754139_182_973_- 1.-.-.-
5754693_636_863_- 4.2.1.11
5754693_636_863_- 4.-.-.-
5739498_1_434_+ 5.3.1.1
5739498_1_434_+ 5.-.-.-
5735018_1_649_+ 1.11.1.6
5735018_1_649_+ 1.11.1.7
5735018_1_649_+ 1.-.-.-
5757305_384_875_- 2.2.1.6
5757305_384_875_- 2.-.-.-
5730674_274_598_+ 1.2.1.3
5730674_274_598_+ 1.-.-.-
5730674_274_598_+ 1.2.1.-
5723082_1_491_+ 2.2.1.6
5733992_1_635_+ 1.7.99.4
5733992_1_635_+ 1.-.-.-
5745025_1_788_+ 2.8.3.-
5745025_1_788_+ 2.-.-.-
5757621_3514_3867_- 5.-.-.-
5737532_1_683_- 1.-.-.-
5737532_1_683_- 3.6.1.3
5742963_1_323_- 6.1.1.-
5742963_1_323_- 6.1.1.14
5742963_1_323_- 6.-.-.-
5750157_1_978_+ 2.5.1.26
5750157_1_978_+ 1.-.-.-
5750157_1_978_+ 1.1.-.-
5754615_966_1460_- 1.-.-.-
5753359_334_1288_+ 6.-.-.-
5733588_1_630_+ 2.7.7.7
5733588_1_630_+ 2.-.-.-
5733588_1_630_+ 2.7.7.-
5738282_24_696_- 6.2.1.1
5738282_24_696_- 6.-.-.-
5720844_1_514_+ 6.2.1.26
5720844_1_514_+ 6.-.-.-
5723576_1_534_+ 4.3.2.2
5723576_1_534_+ 4.-.-.-
5723576_1_534_+ 4.3.2.2
5729032_1_582_+ 1.-.-.-
5726551_1_558_+ 3.2.1.-
5726551_1_558_+ 3.2.1.52
5726551_1_558_+ 3.-.-.-
5731474_1_607_- 3.5.4.10
5731474_1_607_- 2.1.2.3
5731474_1_607_- 2.-.-.-
5731474_1_607_- 3.-.-.-
5750245_567_986_- 2.3.1.16
5750245_567_986_- 2.-.-.-
5750245_567_986_- 2.3.-.-
5750245_567_986_- 2.3.1.-
5757663_3488_4631_+ 1.-.-.-
5757663_3488_4631_+ 1.2.1.-
5755641_210_812_- 4.2.1.33
5755641_210_812_- 4.-.-.-
5753487_1_386_- 2.-.-.-
5753487_1_386_- 6.-.-.-
5753487_1_386_- 6.3.5.-
5753487_1_386_- 6.3.5.6
5753487_1_386_- 6.3.5.7
5728227_1_574_- 4.2.1.2
5728227_1_574_- 4.-.-.-
5734792_288_646_+ 1.-.-.-
5734792_288_646_+ 1.4.1.-
5754757_250_1041_+ 3.-.-.-
5757475_819_1007_+ 1.-.-.-
5757475_819_1007_+ 1.4.1.-
5735906_1_657_+ 2.-.-.-
5732780_1_620_- 6.3.2.8
5732780_1_620_- 6.-.-.-
5744283_1_820_- 1.3.99.3
5744283_1_820_- 1.-.-.-
5744283_1_820_- 1.3.-.-
5751315_1_829_- 6.3.1.2
5751315_1_829_- 6.-.-.-
5757305_1989_2735_- 2.2.1.6
5757305_1989_2735_- 2.-.-.-
5755843_161_1048_+ 3.5.-.-
5728127_1_573_+ 1.-.-.-
5728127_1_573_+ 1.7.2.4
5754475_992_1435_- 1.3.99.3
5754475_992_1435_- 1.-.-.-
5754475_992_1435_- 1.3.-.-
5756221_1_667_- 2.-.-.-
5738820_90_706_- 5.5.1.4
5738820_90_706_- 5.-.-.-
5742617_585_778_+ 1.7.99.4
5742617_585_778_+ 1.-.-.-
5756893_1_1963_- 4.1.1.37
5756893_1_1963_- 4.-.-.-
5756893_1_1963_- 4.1.1.-
5721668_1_254_- 1.-.-.-
5753331_1046_1284_+ 3.-.-.-
5753331_1046_1284_+ 3.8.1.5
5723182_1_531_- 1.-.-.-
5723182_1_531_- 1.2.1.-
5741731_1_416_+ 3.5.-.-
5747429_150_921_+ 6.1.1.-
5747429_150_921_+ 6.1.1.3
5747429_150_921_+ 6.-.-.-
5747429_150_921_+ 6.1.1.-
5757639_2013_3026_+ 6.3.4.4
5757639_2013_3026_+ 6.-.-.-
5727323_145_565_+ 4.2.1.17
5727323_145_565_+ 4.-.-.-
5730508_56_596_- 1.-.-.-
5753277_1_910_- 2.-.-.-
5753277_1_910_- 2.3.-.-
5753277_1_910_- 3.1.3.41
5757309_19_861_- 2.4.1.129
5757309_19_861_- 2.-.-.-
5757309_19_861_- 2.4.-.-
5720910_161_515_+ 1.4.3.5
5720910_161_515_+ 1.-.-.-
5754131_1009_1385_- 1.3.-.-
5738316_213_697_- 4.-.-.-
5738316_213_697_- 4.2.1.-
5738316_213_697_- 4.2.1.59
5738316_213_697_- 4.2.1.59
5722986_1_530_+ 6.-.-.-
5755481_1_1633_+ 5.4.99.2
5755481_1_1633_+ 5.-.-.-
5755481_1_1633_+ 5.4.-.-
5750075_1_989_- 1.3.99.3
5750075_1_989_- 1.-.-.-
5750075_1_989_- 1.3.-.-
5741115_1_747_+ 1.7.99.4
5741115_1_747_+ 1.-.-.-
5746537_1_889_- 4.3.2.2
5746537_1_889_- 4.-.-.-
5746537_1_889_- 4.3.2.2
5757593_2002_2379_+ 3.1.-.-
5757593_2002_2379_+ 3.-.-.-
5757593_2002_2379_+ 3.1.-.-
5757593_2002_2379_+ 3.1.13.-
5756583_314_1060_+ 1.-.-.-
5751037_983_1091_- 3.6.1.3
5725297_1_548_+ 1.-.-.-
5725297_1_548_+ 1.7.2.4
5731438_278_607_- 5.1.3.14
5731438_278_607_- 5.-.-.-
5719934_81_508_- 4.2.1.47
5719934_81_508_- 4.-.-.-
5755189_1_287_+ 1.6.5.3
5755189_1_287_+ 1.-.-.-
5755189_1_287_+ 1.6.99.5
5757619_1138_2070_+ 3.2.1.-
5757619_1138_2070_+ 3.2.1.21
5757619_1138_2070_+ 3.-.-.-
5757619_1138_2070_+ 3.2.-.-
5736150_75_663_+ 5.2.1.8
5736150_75_663_+ 5.-.-.-
5750555_517_1060_- 1.-.-.-
5743925_1_810_+ 2.7.7.6
5743925_1_810_+ 2.-.-.-
5743925_1_810_+ 2.7.7.-
5749211_103_843_+ 1.1.1.100
5749211_103_843_+ 1.-.-.-
5749211_103_843_+ 1.1.1.36
5749817_1_878_- 1.1.1.205
5749817_1_878_- 1.-.-.-
5744533_1_199_- 1.3.99.1
5744533_1_199_- 1.-.-.-
5727947_1_571_- 2.7.7.6
5727947_1_571_- 2.-.-.-
5727947_1_571_- 2.7.7.-
5733542_1_269_+ 2.7.4.3
5733542_1_269_+ 2.-.-.-
5733542_1_269_+ 2.7.4.-
5740342_1_732_- 3.2.1.-
5740342_1_732_- 3.-.-.-
5740342_1_732_- 3.2.-.-
5732748_240_620_- 3.6.1.3
5743603_154_801_- 6.1.1.-
5743603_154_801_- 6.1.1.20
5743603_154_801_- 6.-.-.-
5750887_1_1001_+ 2.7.7.6
5750887_1_1001_+ 2.-.-.-
5750887_1_1001_+ 2.7.7.-
5738224_1_695_- 3.-.-.-
5740620_1_737_+ 4.1.2.13
5740620_1_737_+ 4.-.-.-
5740620_1_737_+ 4.1.2.-
5754739_1_611_+ 1.-.-.-
5755143_1_1551_+ 1.17.4.1
5755143_1_1551_+ 1.-.-.-
5720764_1_331_- 3.4.25.-
5720764_1_331_- 3.4.-.-
5720764_1_331_- 3.-.-.-
5747015_160_904_+ 3.1.-.-
5747015_160_904_+ 3.-.-.-
5736636_1_670_+ 1.5.1.2
5736636_1_670_+ 1.-.-.-
5753473_561_995_- 1.2.4.1
5753473_561_995_- 1.-.-.-
5736600_1_669_- 2.7.7.6
5736600_1_669_- 2.-.-.-
5736600_1_669_- 2.7.7.-
5719534_1_284_- 4.2.1.17
5719534_1_284_- 4.-.-.-
5748529_363_963_+ 6.1.1.-
5748529_363_963_+ 6.1.1.7
5748529_363_963_+ 6.-.-.-
5748529_363_963_+ 6.1.1.-
5728125_433_573_- 2.-.-.-
5732040_1_613_+ 1.-.-.-
5756459_1786_1992_- 1.-.-.-
5754459_1_1031_+ 6.3.5.3
5754459_1_1031_+ 6.-.-.-
5722396_1_526_+ 3.-.-.-
5722396_1_526_+ 3.6.3.-
5719554_1_506_+ 6.3.1.2
5739820_1_723_+ 3.-.-.-
5739820_1_723_+ 3.6.3.-
5733440_1_629_+ 1.6.5.3
5733440_1_629_+ 1.-.-.-
5733440_1_629_+ 1.6.-.-
5756157_1049_1839_+ 4.2.1.11
5756157_1049_1839_+ 4.-.-.-
5753089_1_272_+ 4.1.1.-
5753089_1_272_+ 4.1.1.32
5753089_1_272_+ 4.-.-.-
5753089_1_272_+ 4.1.1.-
5735666_1_657_+ 2.7.1.30
5735666_1_657_+ 2.-.-.-
5735666_1_657_+ 2.7.1.-
5738750_1_704_- 3.4.-.-
5743623_385_802_+ 1.-.-.-
5738048_1_692_- 2.7.7.6
5738048_1_692_- 2.-.-.-
5738048_1_692_- 2.7.7.-
5745557_1_857_- 5.99.1.-
5745557_1_857_- 5.99.1.3
5745557_1_857_- 5.-.-.-
5720226_1_434_+ 1.1.1.42
5720226_1_434_+ 1.-.-.-
5720226_1_434_+ 1.1.1.-
5735068_50_650_+ 1.3.99.3
5735068_50_650_+ 1.-.-.-
5735068_50_650_+ 1.3.-.-
5744589_1_829_- 2.7.7.6
5744589_1_829_- 2.-.-.-
5744589_1_829_- 2.7.7.-
5754043_1037_1373_+ 5.99.1.-
5754043_1037_1373_+ 5.99.1.3
5754043_1037_1373_+ 5.-.-.-
5750503_511_891_- 1.-.-.-
5750503_511_891_- 1.8.1.-
5738382_1_698_- 1.3.1.34
5738382_1_698_- 1.-.-.-
5748155_1_389_+ 2.7.7.6
5748155_1_389_+ 2.-.-.-
5748155_1_389_+ 2.7.7.-
5752839_1_1055_+ 3.1.-.-
5752839_1_1055_+ 3.1.11.5
5752839_1_1055_+ 3.-.-.-
5735260_1_651_- 1.-.-.-
5735260_1_651_- 1.7.2.4
5746397_1_619_+ 2.7.4.-
5746397_1_619_+ 2.-.-.-
5746397_1_619_+ 2.7.4.22
5729236_317_584_+ 1.10.2.2
5729236_317_584_+ 1.-.-.-
5729236_317_584_+ 1.10.-.-
5735606_1_554_- 1.-.-.-
5756385_968_1780_- 2.-.-.-
5756385_968_1780_- 2.8.1.7
5740446_503_734_+ 5.4.-.-
5740446_503_734_+ 2.-.-.-
5757529_1116_1322_+ 3.-.-.-
5729828_227_589_- 4.1.2.13
5729828_227_589_- 4.-.-.-
5754171_1056_1392_+ 2.-.-.-
5757585_2151_3591_+ 2.3.1.20
5757585_2151_3591_+ 2.-.-.-
5757585_2151_3591_+ 2.3.-.-
5726535_1_558_+ 5.99.1.-
5726535_1_558_+ 5.99.1.3
5726535_1_558_+ 5.-.-.-
5720930_1_515_+ 2.3.3.1
5720930_1_515_+ 2.-.-.-
5720930_1_515_+ 2.3.-.-
5720930_1_515_+ 2.3.3.-
5741485_1_755_- 2.-.-.-
5734884_1_647_- 6.3.4.5
5734884_1_647_- 6.-.-.-
5726757_43_560_- 4.-.-.-
5727047_72_563_- 6.3.4.14
5732092_1_613_+ 1.-.-.-
5740957_1_480_+ 1.-.-.-
5740957_1_480_+ 1.2.7.-
5740957_1_480_+ 1.2.-.-
5740957_1_480_+ 1.2.7.1
5753929_1010_1358_+ 6.1.1.-
5753929_1010_1358_+ 6.1.1.15
5728664_1_462_- 2.-.-.-
5728664_1_462_- 4.-.-.-
5728664_1_462_- 2.8.1.7
5746483_1_655_- 5.3.1.1
5746483_1_655_- 5.-.-.-
5719824_1_507_+ 1.5.5.1
5719824_1_507_+ 1.-.-.-
5757419_54_866_- 1.1.1.205
5757419_54_866_- 1.-.-.-
5747325_1_916_+ 1.2.4.2
5747325_1_916_+ 1.-.-.-
5747325_1_916_+ 1.2.4.-
5749361_1_431_- 1.-.-.-
5754553_1031_1451_+ 5.1.99.4
5754553_1031_1451_+ 2.-.-.-
5754553_1031_1451_+ 5.-.-.-
5745215_178_846_+ 2.7.7.27
5745215_178_846_+ 2.-.-.-
5745215_178_846_+ 2.7.7.-
5742575_1_324_- 2.8.1.6
5742575_1_324_- 2.-.-.-
5744817_1_382_+ 1.1.1.133
5744817_1_382_+ 1.-.-.-
5727871_1_560_+ 6.3.5.3
5727871_1_560_+ 6.-.-.-
5757491_2223_3241_+ 2.7.1.11
5757491_2223_3241_+ 2.7.1.-
5757491_2223_3241_+ 2.-.-.-
5757491_2223_3241_+ 2.7.1.90
5723180_1_531_+ 3.-.-.-
5756417_897_1966_- 1.2.1.8
5756417_897_1966_- 1.-.-.-
5756417_897_1966_- 1.2.1.-
5728071_1_572_- 2.3.3.1
5728071_1_572_- 2.-.-.-
5728071_1_572_- 2.3.-.-
5728071_1_572_- 2.3.3.-
5754351_990_1417_- 2.3.3.13
5754351_990_1417_- 2.-.-.-
5754351_990_1417_- 2.3.3.-
5757305_887_1935_- 2.2.1.6
5757305_887_1935_- 2.-.-.-
5733418_1_628_- 5.4.99.2
5733418_1_628_- 5.-.-.-
5733418_1_628_- 5.4.-.-
5721568_1_520_- 1.2.4.2
5721568_1_520_- 1.2.4.-
5746217_240_879_+ 3.6.1.3
5733040_1_623_- 3.4.-.-
5756827_1_374_- 2.-.-.-
5756683_1230_2116_- 6.-.-.-
5743783_213_806_+ 2.1.2.10
5743783_213_806_+ 2.1.1.-
5743783_213_806_+ 2.6.1.-
5743783_213_806_+ 2.-.-.-
5726019_1_554_- 1.17.4.1
5726019_1_554_- 1.-.-.-
5741055_15_746_+ 1.-.-.-
5748999_1_983_+ 1.4.-.-
5748999_1_983_+ 1.-.-.-
5748999_1_983_+ 1.4.-.-
5756917_1993_2282_- 2.7.4.1
5756917_1993_2282_- 2.-.-.-
5755983_185_1776_- 1.1.1.39
5755983_185_1776_- 1.-.-.-
5747743_305_932_+ 1.-.-.-
5747743_305_932_+ 1.4.1.-
5720742_1_514_- 5.2.1.8
5720742_1_514_- 5.-.-.-
5754167_37_768_+ 3.-.-.-
5721606_1_520_+ 1.2.4.2
5721606_1_520_+ 1.-.-.-
5721606_1_520_+ 1.2.4.-
5743023_1_787_- 1.11.1.6
5743023_1_787_- 1.11.1.7
5743023_1_787_- 1.-.-.-
5735160_243_650_+ 3.-.-.-
5745407_1_852_- 3.-.-.-
5728692_1_578_- 3.6.1.3
5757397_957_1760_+ 4.-.-.-
5733168_1_263_- 1.3.5.1
5733168_1_263_- 1.-.-.-
5752275_1_662_+ 6.2.1.3
5752275_1_662_+ 6.-.-.-
5725439_1_382_+ 4.2.1.17
5725439_1_382_+ 4.-.-.-
5756379_1648_1947_- 1.11.1.7
5756379_1648_1947_- 1.11.1.9
5756379_1648_1947_- 1.-.-.-
5723990_103_538_+ 6.-.-.-
5723990_103_538_+ 6.2.1.17
5754277_879_1406_- 3.-.-.-
5719134_77_503_+ 3.-.-.-
5719134_77_503_+ 3.6.3.-
5747053_1_654_+ 4.3.2.2
5747053_1_654_+ 4.-.-.-
5747053_1_654_+ 4.3.2.2
5747745_1_932_+ 1.-.-.-
5747745_1_932_+ 1.7.2.1
5749549_1_218_+ 6.2.1.1
5749549_1_218_+ 6.-.-.-
5722392_222_526_+ 1.7.99.4
5722392_222_526_+ 1.-.-.-
5754457_1_968_- 5.4.99.2
5754457_1_968_- 5.-.-.-
5754457_1_968_- 5.4.-.-
5724893_1_545_+ 2.-.-.-
5724893_1_545_+ 2.4.-.-
5736706_94_570_+ 1.6.5.3
5736706_94_570_+ 1.-.-.-
5736706_94_570_+ 1.6.99.5
5749529_1_840_- 2.7.9.2
5749529_1_840_- 2.-.-.-
5749529_1_840_- 2.7.-.-
5739652_1_597_+ 1.-.-.-
5739652_1_597_+ 1.1.1.-
5739652_1_597_+ 1.1.1.37
5744933_286_839_+ 1.-.-.-
5757619_2073_2486_+ 3.2.1.-
5757619_2073_2486_+ 3.2.1.21
5757619_2073_2486_+ 3.-.-.-
5757619_2073_2486_+ 3.2.-.-
5749295_1_995_- 3.4.-.-
5749295_1_995_- 3.6.1.3
5732568_1_618_- 2.-.-.-
5732568_1_618_- 2.3.1.-
5737412_1_375_- 5.-.-.-
5750439_607_1011_- 2.3.1.9
5750439_607_1011_- 2.-.-.-
5750439_607_1011_- 2.3.-.-
5750439_607_1011_- 2.3.1.-
5747679_1_930_- 1.2.4.2
5747679_1_930_- 1.-.-.-
5747679_1_930_- 1.2.4.-
5721538_1_520_+ 3.3.1.1
5721538_1_520_+ 3.-.-.-
5744129_255_815_+ 3.4.21.-
5744129_255_815_+ 3.4.-.-
5744129_255_815_+ 3.-.-.-
5745067_703_842_- 3.6.1.3
5757465_1929_2891_- 2.-.-.-
5727553_1_567_+ 4.2.1.3
5727553_1_567_+ 4.-.-.-
5727553_1_567_+ 4.2.1.99
5742491_182_775_- 6.-.-.-
5752625_996_1211_- 1.1.1.205
5752625_996_1211_- 1.-.-.-
5755621_1079_1664_+ 1.2.4.2
5755621_1079_1664_+ 1.-.-.-
5755621_1079_1664_+ 1.2.4.-
5757357_1464_2017_+ 1.11.1.7
5757357_1464_2017_+ 1.-.-.-
5757357_1464_2017_+ 1.11.1.15
5750703_1_763_+ 1.-.-.-
5750703_1_763_+ 1.6.-.-
5750703_1_763_+ 1.6.99.5
5733740_1_632_- 2.7.7.6
5733740_1_632_- 2.-.-.-
5733740_1_632_- 2.7.7.-
5750541_1_677_- 1.-.-.-
5732158_89_614_+ 2.7.4.1
5756651_1156_1998_+ 1.-.-.-
5756651_1156_1998_+ 1.12.98.1
5737592_1_470_- 2.1.1.-
5737592_1_470_- 2.-.-.-
5741965_1_764_+ 2.5.1.6
5741965_1_764_+ 2.-.-.-
5757157_1_499_- 1.14.-.-
5743961_1_811_- 6.-.-.-
5735534_1_655_+ 1.-.-.-
5748279_436_953_- 1.7.99.4
5748279_436_953_- 1.-.-.-
5722280_1_525_- 5.5.-.-
5753221_1_903_+ 4.1.1.17
5753221_1_903_+ 4.-.-.-
5753221_1_903_+ 4.1.1.-
5756199_547_900_- 3.-.-.-
5734300_421_638_+ 3.6.1.3
5736552_1_669_- 3.6.1.1
5736552_1_669_- 3.-.-.-
5757037_2036_2401_+ 6.-.-.-
5740178_313_729_+ 3.-.-.-
5752805_1076_1226_+ 1.-.-.-
5752805_1076_1226_+ 1.14.-.-
5734488_1_350_- 2.8.3.5
5734488_1_350_- 2.8.3.-
5734488_1_350_- 2.-.-.-
5752013_955_1158_- 1.-.-.-
5752013_955_1158_- 1.2.1.-
5729770_321_589_+ 2.7.7.6
5729770_321_589_+ 2.-.-.-
5729770_321_589_+ 2.7.7.-
5754423_1_1035_+ 1.2.4.2
5754423_1_1035_+ 1.-.-.-
5754423_1_1035_+ 1.2.4.-
5751651_1_953_- 3.4.21.-
5751651_1_953_- 3.4.-.-
5751651_1_953_- 3.-.-.-
5751651_1_953_- 3.6.1.3
5750033_404_1032_+ 6.-.-.-
5739902_1_263_- 1.-.-.-
5739902_1_263_- 1.1.1.53
5755675_1_487_+ 1.-.-.-
5730216_1_593_- 3.6.1.3
5720518_1_512_+ 1.7.99.4
5720518_1_512_+ 1.-.-.-
5756989_1_502_+ 6.1.1.-
5756989_1_502_+ 6.1.1.6
5756989_1_502_+ 6.-.-.-
5752955_1_360_- 2.-.-.-
5732002_1_612_- 1.1.1.42
5732002_1_612_- 1.-.-.-
5732002_1_612_- 1.1.1.-
5757379_941_1915_- 1.3.5.1
5757379_941_1915_- 1.-.-.-
5757379_941_1915_- 1.3.-.-
5757565_437_1015_+ 3.-.-.-
5738042_46_692_+ 1.17.4.1
5738042_46_692_+ 1.-.-.-
5724509_1_159_+ 2.2.1.6
5724509_1_159_+ 2.-.-.-
5733340_1_344_- 1.11.1.7
5733340_1_344_- 1.-.-.-
5733340_1_344_- 1.11.1.15
5754895_435_1505_+ 1.-.-.-
5721022_1_516_- 2.7.9.2
5721022_1_516_- 2.-.-.-
5721022_1_516_- 2.7.-.-
5753629_1045_1316_- 2.-.-.-
5753629_1045_1316_- 2.7.8.12
5757035_184_1370_+ 5.-.-.-
5753491_449_997_- 5.1.3.2
5753491_449_997_- 5.-.-.-
5748329_1_955_- 6.3.5.-
5720076_1_224_- 2.-.-.-
5720076_1_224_- 2.3.1.-
5739880_1_724_- 3.1.-.-
5739880_1_724_- 3.1.11.2
5739880_1_724_- 3.-.-.-
5740070_156_728_- 1.13.11.-
5740070_156_728_- 1.13.11.3
5757071_1010_1861_+ 4.2.1.47
5757071_1010_1861_+ 4.-.-.-
5739934_1_726_+ 2.7.7.6
5739934_1_726_+ 2.-.-.-
5739934_1_726_+ 2.7.7.-
5742283_1_772_+ 6.1.1.-
5742283_1_772_+ 6.1.1.3
5742283_1_772_+ 6.-.-.-
5742283_1_772_+ 6.1.1.-
5740758_1_698_+ 6.-.-.-
5740758_1_698_+ 6.2.1.17
5744945_122_839_+ 1.-.-.-
5744945_122_839_+ 1.1.1.-
5744945_122_839_+ 1.1.1.37
5736328_1_391_+ 3.6.1.3
5720174_1_510_- 6.3.5.5
5720174_1_510_- 6.-.-.-
5721106_1_516_+ 2.5.1.7
5721106_1_516_+ 2.-.-.-
5721106_1_516_+ 2.5.1.-
5746411_1_885_+ 1.1.1.42
5746411_1_885_+ 1.-.-.-
5746411_1_885_+ 1.1.1.-
5725291_1_516_+ 3.-.-.-
5725291_1_516_+ 3.5.1.-
5747635_1_312_+ 4.1.2.27
5747635_1_312_+ 4.-.-.-
5747635_1_312_+ 4.1.1.-
5749607_1_926_- 2.7.7.6
5749607_1_926_- 2.-.-.-
5749607_1_926_- 2.7.7.-
5743277_112_794_+ 1.1.1.100
5743277_112_794_+ 1.-.-.-
5743277_112_794_+ 1.1.1.36
5748441_699_959_- 1.-.-.-
5721460_1_519_+ 5.99.1.-
5721460_1_519_+ 5.99.1.3
5721460_1_519_+ 5.-.-.-
5754775_1045_1485_+ 6.1.1.-
5754775_1045_1485_+ 6.1.1.12
5754775_1045_1485_+ 6.-.-.-
5755201_377_814_+ 1.-.-.-
5745365_1_850_+ 1.-.-.-
5750287_1_639_+ 3.1.3.48
5729212_1_583_+ 1.2.4.1
5729212_1_583_+ 1.-.-.-
5741779_73_760_- 5.4.99.2
5741779_73_760_- 5.4.-.-
5725957_1_400_- 2.7.4.3
5725957_1_400_- 2.-.-.-
5725957_1_400_- 2.7.4.-
5726607_235_559_+ 3.1.13.-
5757671_1537_1926_- 6.-.-.-
5732926_1_622_+ 1.17.4.1
5732926_1_622_+ 1.-.-.-
5740908_1_568_- 3.-.-.-
5756149_224_973_- 3.1.1.31
5734746_1_645_+ 6.4.1.3
5734746_1_645_+ 6.-.-.-
5736770_1_671_- 4.-.-.-
5736770_1_671_- 4.1.99.18
5753393_1_1291_+ 1.17.4.1
5753393_1_1291_+ 1.-.-.-
5755265_1_385_- 1.6.5.3
5755265_1_385_- 1.-.-.-
5755105_1198_1543_+ 1.-.-.-
5755105_1198_1543_+ 1.4.1.-
5723824_1_537_+ 1.1.1.42
5723824_1_537_+ 1.-.-.-
5723824_1_537_+ 1.1.1.-
5756143_1088_1807_+ 2.3.1.117
5756143_1088_1807_+ 2.-.-.-
5756143_1088_1807_+ 2.3.-.-
5725787_1_284_- 3.1.13.-
5725787_1_284_- 2.7.7.8
5725787_1_284_- 2.-.-.-
5725787_1_284_- 2.7.7.-
5734860_1_647_+ 2.-.-.-
5734860_1_647_+ 2.8.1.7
5754879_452_1503_- 6.2.1.26
5754879_452_1503_- 6.-.-.-
5721350_7_518_- 2.-.-.-
5729068_1_582_+ 3.4.24.-
5756025_784_1790_- 3.-.-.-
5756025_784_1790_- 3.5.1.-
5740666_1_474_- 2.7.4.1
5725723_24_551_- 1.9.3.1
5727039_1_392_- 3.6.1.1
5730936_1_601_+ 1.7.99.4
5730936_1_601_+ 1.-.-.-
5754515_1_854_- 6.1.1.-
5754515_1_854_- 6.1.1.7
5754515_1_854_- 6.-.-.-
5754515_1_854_- 6.1.1.-
5748473_1_961_- 1.-.-.-
5737378_1_447_+ 1.3.1.34
5737378_1_447_+ 1.-.-.-
5750839_441_1078_- 1.-.-.-
5753115_1043_1255_- 3.-.-.-
5751837_1_688_+ 6.3.5.3
5751837_1_688_+ 3.-.-.-
5751837_1_688_+ 6.-.-.-
5751467_1_1055_+ 1.1.-.-
5744827_366_836_+ 4.2.1.3
5744827_366_836_+ 4.-.-.-
5744827_366_836_+ 4.2.1.99
5742055_1_766_- 2.3.1.16
5742055_1_766_- 2.-.-.-
5742055_1_766_- 2.3.-.-
5742055_1_766_- 2.3.1.-
5735182_355_650_- 2.7.8.13
5735182_355_650_- 2.-.-.-
5735182_355_650_- 2.7.8.13
5731554_74_608_+ 1.-.-.-
5731554_74_608_+ 1.7.2.1
5728778_60_572_+ 4.2.1.60
5728778_60_572_+ 4.-.-.-
5728778_60_572_+ 5.-.-.-
5728778_60_572_+ 4.2.1.59
5728778_60_572_+ 5.3.3.14
5728778_60_572_+ 4.2.1.59
5749097_1_979_- 2.3.1.16
5749097_1_979_- 2.-.-.-
5749097_1_979_- 2.3.-.-
5749097_1_979_- 2.3.1.-
5749961_1_1028_+ 1.-.-.-
5733990_1_635_- 2.5.1.26
5733990_1_635_- 1.-.-.-
5733990_1_635_- 1.1.-.-
5733990_1_635_- 2.-.-.-
5753555_1_1158_+ 3.-.-.-
5756355_1382_1936_- 2.1.1.-
5756355_1382_1936_- 2.-.-.-
5735318_1_466_- 2.-.-.-
5735318_1_466_- 2.7.8.12
5740020_16_727_- 2.-.-.-
5740020_16_727_- 2.8.1.7
5743895_235_809_- 1.-.-.-
5743895_235_809_- 1.3.1.76
5751157_345_1034_+ 5.3.1.1
5751157_345_1034_+ 5.-.-.-
5728273_1_574_+ 2.5.1.6
5728273_1_574_+ 2.-.-.-
5741593_1_757_+ 6.3.4.5
5741593_1_757_+ 6.-.-.-
5752923_1_1237_+ 1.-.-.-
5752923_1_1237_+ 1.2.99.2
5755895_1_1749_- 1.4.1.13
5755895_1_1749_- 1.4.-.-
5755895_1_1749_- 1.4.1.14
5755895_1_1749_- 1.-.-.-
5755895_1_1749_- 1.4.-.-
5752459_353_982_- 1.-.-.-
5736842_1_672_+ 2.3.3.1
5736842_1_672_+ 2.-.-.-
5736842_1_672_+ 2.3.3.-
5737678_105_686_+ 3.6.1.3
5757147_1_408_- 3.6.1.1
5757147_1_408_- 3.-.-.-
5722962_1_530_+ 2.3.3.1
5722962_1_530_+ 2.-.-.-
5722962_1_530_+ 2.3.-.-
5722962_1_530_+ 2.3.3.-
5756389_1_855_+ 1.6.5.3
5756389_1_855_+ 1.-.-.-
5756389_1_855_+ 1.6.-.-
5727561_1_567_+ 3.1.4.-
5730662_1_598_- 1.-.-.-
5719822_1_507_- 1.-.-.-
5754145_1_1341_+ 1.2.1.41
5754145_1_1341_+ 1.-.-.-
5754145_1_1341_+ 1.2.1.-
5733982_1_635_- 2.7.7.6
5733982_1_635_- 2.-.-.-
5733982_1_635_- 2.7.7.-
5736236_1_664_- 6.3.2.6
5736236_1_664_- 6.-.-.-
5740945_1_744_- 2.7.7.6
5740945_1_744_- 2.-.-.-
5740945_1_744_- 2.7.7.-
5754247_129_884_+ 3.1.26.3
5725673_1_551_- 2.2.1.2
5725673_1_551_- 2.-.-.-
5730574_1_597_- 1.-.-.-
5730874_1_600_+ 3.4.-.-
5739398_1_715_+ 1.4.-.-
5739398_1_715_+ 1.4.7.1
5739398_1_715_+ 1.-.-.-
5739398_1_715_+ 1.4.-.-
5753179_8_985_- 2.7.6.1
5753179_8_985_- 2.-.-.-
5754351_610_963_- 2.3.3.13
5754351_610_963_- 2.-.-.-
5719826_1_507_+ 1.-.-.-
5741789_293_760_+ 1.-.-.-
5723270_1_532_+ 3.1.6.-
5719532_149_505_+ 6.3.5.2
5719532_149_505_+ 3.6.1.-
5719532_149_505_+ 6.-.-.-
5719154_1_503_+ 2.1.1.-
5719154_1_503_+ 2.1.1.13
5719154_1_503_+ 2.-.-.-
5732872_1_622_+ 2.1.1.-
5732872_1_622_+ 2.1.1.13
5732872_1_622_+ 2.-.-.-
5738932_88_707_+ 6.2.1.5
5738932_88_707_+ 6.-.-.-
5742263_376_771_- 6.-.-.-
5737938_368_690_+ 5.99.1.-
5737938_368_690_+ 5.99.1.3
5737938_368_690_+ 5.-.-.-
5734620_1_643_+ 1.-.-.-
5734620_1_643_+ 1.7.2.1
5756243_1_846_+ 2.3.1.12
5756243_1_846_+ 2.-.-.-
5756243_1_846_+ 2.3.-.-
5757459_1126_2994_- 6.3.4.2
5757459_1126_2994_- 6.-.-.-
5749219_1_939_+ 1.-.-.-
5749219_1_939_+ 1.2.1.-
5754883_1010_1423_+ 1.1.1.42
5754883_1010_1423_+ 1.-.-.-
5754883_1010_1423_+ 1.1.1.-
5728249_1_293_+ 1.3.99.3
5728249_1_293_+ 1.-.-.-
5728249_1_293_+ 1.3.-.-
5757289_2404_2679_+ 2.-.-.-
5757289_2404_2679_+ 2.8.1.12
5724459_1_453_+ 6.1.1.-
5724459_1_453_+ 6.-.-.-
5724459_1_453_+ 6.1.1.23
5720482_1_512_- 1.-.-.-
5720482_1_512_- 1.2.1.-
5732208_97_614_+ 1.8.1.4
5732208_97_614_+ 1.-.-.-
5732208_97_614_+ 1.8.1.-
5755333_1076_1598_+ 2.1.1.-
5755333_1076_1598_+ 2.1.1.-
5755333_1076_1598_+ 2.1.1.113
5752699_28_1104_+ 3.-.-.-
5740534_121_736_+ 4.-.-.-
5757591_107_1938_- 3.6.3.4
5757591_107_1938_- 3.-.-.-
5753499_875_1303_- 1.-.-.-
5753499_875_1303_- 1.2.1.-
5754689_1_955_- 6.6.1.1
5754689_1_955_- 6.-.-.-
5752713_1_647_- 3.-.-.-
5757293_1685_2014_+ 2.5.1.61
5757293_1685_2014_+ 2.-.-.-
5743909_322_809_- 1.13.12.16
5739964_1_304_- 1.4.-.-
5739964_1_304_- 1.-.-.-
5739964_1_304_- 1.4.-.-
5739964_1_304_- 2.-.-.-
5756967_1_929_- 4.1.2.13
5756967_1_929_- 4.-.-.-
5739130_255_677_- 2.-.-.-
5752009_1_1157_+ 5.4.99.2
5752009_1_1157_+ 5.-.-.-
5752009_1_1157_+ 5.4.-.-
5753281_989_1276_- 5.99.1.-
5753281_989_1276_- 5.99.1.3
5753281_989_1276_- 5.-.-.-
5741989_1_709_- 2.-.-.-
5741989_1_709_- 2.5.1.-
5757573_1_273_- 1.1.1.42
5757573_1_273_- 1.-.-.-
5757573_1_273_- 1.1.1.-
5734386_1_593_+ 1.7.99.4
5734386_1_593_+ 1.-.-.-
5721862_1_446_+ 2.-.-.-
5732480_404_617_+ 1.-.-.-
5724112_1_498_+ 2.7.3.-
5757103_1952_2487_- 6.2.1.5
5757103_1952_2487_- 6.-.-.-
5732582_1_338_+ 3.6.1.3
5757529_697_1056_+ 3.-.-.-
5741369_1_284_- 1.-.-.-
5723506_1_203_- 3.6.1.3
5752185_1_555_+ 2.7.7.6
5752185_1_555_+ 2.-.-.-
5752185_1_555_+ 2.7.7.-
5742663_1_779_- 3.6.1.1
5742663_1_779_- 3.-.-.-
5747635_339_668_+ 2.-.-.-
5756083_1_1019_+ 3.1.-.-
5756083_1_1019_+ 3.6.1.3
5725681_59_551_- 3.4.11.-
5725681_59_551_- 3.-.-.-
5756573_1714_1878_- 1.2.1.8
5756573_1714_1878_- 1.-.-.-
5756573_1714_1878_- 1.2.1.-
5742253_1_649_+ 2.8.3.-
5742253_1_649_+ 2.-.-.-
5757689_1993_2904_- 4.2.1.24
5757689_1993_2904_- 4.-.-.-
5757685_3275_4501_+ 3.6.1.3
5743671_505_803_- 1.3.99.3
5743671_505_803_- 1.-.-.-
5743671_505_803_- 1.3.-.-
5755365_1_386_+ 4.-.-.-
5740016_1_727_- 6.3.4.14
5740016_1_727_- 6.-.-.-
5720216_110_421_- 3.1.4.1
5720216_110_421_- 3.-.-.-
5723616_1_287_+ 1.1.1.86
5723616_1_287_+ 1.-.-.-
5730202_1_593_+ 1.5.1.12
5730202_1_593_+ 1.-.-.-
5730202_1_593_+ 1.2.1.-
5749821_1_1003_+ 2.1.1.-
5749821_1_1003_+ 2.1.1.-
5749821_1_1003_+ 2.-.-.-
5751739_73_1005_+ 6.3.5.5
5751739_73_1005_+ 6.-.-.-
5750231_192_905_+ 5.-.-.-
5719446_1_475_- 4.2.1.47
5719446_1_475_- 4.-.-.-
5738686_1_702_+ 3.4.21.-
5738686_1_702_+ 3.-.-.-
5745951_27_854_+ 2.-.-.-
5720752_1_514_+ 1.7.99.4
5720752_1_514_+ 1.-.-.-
5752987_234_1040_+ 1.-.-.-
5752987_234_1040_+ 1.2.-.-
5723220_1_532_+ 1.7.99.4
5723220_1_532_+ 1.-.-.-
5757413_335_940_+ 4.2.1.19
5757413_335_940_+ 4.-.-.-
5745477_78_854_- 3.4.11.-
5745477_78_854_- 3.4.-.-
5745477_78_854_- 3.-.-.-
5752925_841_1237_- 1.17.4.1
5752925_841_1237_- 1.-.-.-
5744533_247_827_- 1.-.-.-
5748765_1_973_+ 2.-.-.-
5748765_1_973_+ 6.-.-.-
5748765_1_973_+ 6.3.5.-
5748765_1_973_+ 6.3.5.6
5748765_1_973_+ 6.3.5.7
5742621_545_778_+ 1.-.-.-
5723724_166_536_+ 4.2.1.11
5723724_166_536_+ 4.-.-.-
5745055_124_627_+ 6.4.1.2
5726675_1_315_+ 2.3.1.54
5726675_1_315_+ 2.-.-.-
5726675_1_315_+ 2.3.-.-
5740530_1_485_+ 1.11.1.6
5740530_1_485_+ 1.11.1.7
5740530_1_485_+ 1.-.-.-
5735130_1_308_- 1.3.99.1
5735130_1_308_- 1.-.-.-
5732518_90_618_- 1.14.-.-
5748489_1_837_+ 2.-.-.-
5754415_1037_1428_+ 1.1.1.39
5754415_1037_1428_+ 1.1.1.40
5754415_1037_1428_+ 1.-.-.-
5754415_1037_1428_+ 1.1.1.-
5754415_1037_1428_+ 2.-.-.-
5754415_1037_1428_+ 2.3.-.-
5734898_1_519_+ 1.-.-.-
5722584_1_527_- 3.-.-.-
5722584_1_527_- 3.6.3.-
5757149_1986_2543_- 2.7.7.7
5757149_1986_2543_- 2.-.-.-
5757149_1986_2543_- 2.7.7.-
5736870_1_673_+ 2.7.7.6
5736870_1_673_+ 2.-.-.-
5736870_1_673_+ 2.7.7.-
5754283_1134_1408_+ 5.99.1.-
5754283_1134_1408_+ 5.99.1.3
5754283_1134_1408_+ 5.-.-.-
5727529_1_211_+ 3.-.-.-
5730174_1_593_- 4.2.1.3
5730174_1_593_- 4.-.-.-
5753209_1_340_- 2.3.1.-
5753209_1_340_- 2.-.-.-
5721206_1_517_- 1.-.-.-
5736032_1_662_+ 5.1.3.2
5736032_1_662_+ 5.-.-.-
5736718_1_314_- 1.1.1.42
5736718_1_314_- 1.1.1.-
5746929_217_902_+ 1.14.-.-
5756133_1023_1406_+ 5.-.-.-
5750317_1_1048_+ 1.-.-.-
5750317_1_1048_+ 1.14.-.-
5750317_1_1048_+ 1.14.12.-
5754001_1_342_+ 4.2.1.9
5754001_1_342_+ 4.-.-.-
5754411_1_303_- 5.2.1.8
5754411_1_303_- 5.-.-.-
5737152_1_563_+ 5.-.-.-
5757671_1956_2975_- 6.-.-.-
5754615_727_942_- 1.-.-.-
5747003_1_768_+ 1.8.1.9
5747003_1_768_+ 1.-.-.-
5750997_572_1054_+ 2.3.1.30
5750997_572_1054_+ 2.-.-.-
5750997_572_1054_+ 2.3.-.-
5755569_1_711_- 1.8.1.4
5755569_1_711_- 1.-.-.-
5755569_1_711_- 1.8.1.-
5745567_1_857_+ 1.-.-.-
5745567_1_857_+ 1.7.2.4
5742125_1_767_- 1.1.1.22
5742125_1_767_- 1.1.1.-
5733472_1_629_+ 1.2.4.1
5733472_1_629_+ 1.-.-.-
5741717_495_759_- 3.-.-.-
5741717_495_759_- 3.6.1.3
5756045_1_536_- 3.4.25.-
5756045_1_536_- 3.4.-.-
5756045_1_536_- 3.-.-.-
5746819_1_899_+ 2.1.1.13
5741063_1_746_- 2.3.1.16
5741063_1_746_- 2.-.-.-
5741063_1_746_- 2.3.-.-
5741063_1_746_- 2.3.1.-
5755545_1381_1644_- 1.-.-.-
5755545_1381_1644_- 1.12.98.1
5727867_1_570_+ 3.-.-.-
5756225_83_508_- 2.7.9.2
5756225_83_508_- 2.-.-.-
5756931_1930_2289_- 1.-.-.-
5756931_1930_2289_- 1.4.1.-
5728974_32_581_+ 2.7.4.14
5728974_32_581_+ 2.-.-.-
5752955_365_919_- 1.-.-.-
5756487_239_889_- 6.1.1.-
5756487_239_889_- 6.1.1.7
5756487_239_889_- 6.-.-.-
5756487_239_889_- 6.1.1.-
5754605_747_1001_+ 5.3.1.9
5754605_747_1001_+ 5.3.1.8
5754605_747_1001_+ 5.-.-.-
5744331_1_518_- 3.-.-.-
5744331_1_518_- 3.6.3.-
5721918_1_522_- 1.1.1.133
5721918_1_522_- 1.-.-.-
5742819_1_623_- 3.6.1.3
5756079_233_940_- 1.2.4.2
5756079_233_940_- 1.-.-.-
5756079_233_940_- 1.2.4.-
5752925_467_835_- 1.17.4.1
5752925_467_835_- 1.-.-.-
5732214_1_558_+ 2.3.3.1
5732214_1_558_+ 2.-.-.-
5732214_1_558_+ 2.3.3.-
5742653_1_779_- 1.1.1.22
5742653_1_779_- 1.-.-.-
5742653_1_779_- 1.1.1.-
5754971_228_947_+ 3.4.21.-
5754971_228_947_+ 3.-.-.-
5742301_1_772_- 1.-.-.-
5742301_1_772_- 1.7.2.1
5755615_1152_1664_- 1.-.-.-
5743109_1_789_+ 6.1.1.-
5743109_1_789_+ 6.-.-.-
5743109_1_789_+ 6.1.1.23
5753239_1053_1270_+ 2.7.7.6
5753239_1053_1270_+ 2.-.-.-
5753239_1053_1270_+ 2.7.7.-
5751533_1_1032_+ 3.4.11.-
5756409_1280_1963_- 2.4.1.83
5756409_1280_1963_- 2.-.-.-
5756409_1280_1963_- 2.4.-.-
5748215_1_646_- 2.3.3.13
5748215_1_646_- 2.-.-.-
5748215_1_646_- 2.3.3.-
5746127_281_805_- 1.6.5.3
5746127_281_805_- 1.-.-.-
5755165_1_947_- 4.2.1.3
5755165_1_947_- 4.-.-.-
5735862_76_659_+ 6.2.1.3
5735862_76_659_+ 6.-.-.-
5722510_1_526_+ 1.1.99.1
5722510_1_526_+ 1.-.-.-
5722510_1_526_+ 1.1.-.-
5757385_45_815_+ 3.6.1.3
5753097_419_1253_+ 3.4.11.-
5753097_419_1253_+ 3.4.-.-
5753097_419_1253_+ 3.-.-.-
5743763_15_805_- 6.1.1.-
5743763_15_805_- 6.1.1.14
5743763_15_805_- 6.-.-.-
5750297_621_1037_+ 3.1.26.4
5736470_1_668_+ 2.1.3.3
5736470_1_668_+ 2.-.-.-
5736470_1_668_+ 2.1.3.-
5756681_1_1499_- 5.3.1.9
5756681_1_1499_- 5.-.-.-
5747965_6_940_- 1.14.-.-
5751819_1_532_- 2.1.1.-
5751819_1_532_- 2.-.-.-
5730330_1_594_+ 3.4.-.-
5740898_21_743_- 1.2.4.2
5740898_21_743_- 1.-.-.-
5740898_21_743_- 1.2.4.-
5755553_1_537_+ 5.4.2.1
5755553_1_537_+ 5.-.-.-
5755553_1_537_+ 5.4.2.-
5748049_1_578_- 2.1.1.-
5748049_1_578_- 2.1.1.-
5748049_1_578_- 2.-.-.-
5745921_1_869_- 6.1.1.-
5745921_1_869_- 6.1.1.5
5745921_1_869_- 6.-.-.-
5755637_471_989_- 2.7.4.-
5755637_471_989_- 2.-.-.-
5755637_471_989_- 2.7.4.22
5753339_538_1285_+ 1.3.99.3
5753339_538_1285_+ 1.-.-.-
5753339_538_1285_+ 1.3.-.-
5724509_180_542_+ 2.2.1.6
5724509_180_542_+ 2.-.-.-
5735636_1_511_- 6.4.1.3
5735636_1_511_- 6.-.-.-
5757099_1_2479_- 2.6.1.16
5757099_1_2479_- 2.6.1.-
5757099_1_2479_- 2.-.-.-
5745891_1_868_- 1.-.-.-
5745891_1_868_- 1.4.1.-
5757599_1_885_- 5.-.-.-
5755975_949_1774_- 6.4.1.3
5755975_949_1774_- 6.-.-.-
5753713_1_412_- 1.3.99.3
5753713_1_412_- 1.-.-.-
5753713_1_412_- 1.3.-.-
5719142_1_446_+ 1.9.3.1
5736042_1_662_+ 1.7.99.4
5736042_1_662_+ 1.-.-.-
5749161_1_528_+ 3.1.-.-
5754283_175_1050_+ 5.99.1.-
5754283_175_1050_+ 5.99.1.3
5754283_175_1050_+ 5.-.-.-
5750135_786_1036_- 3.-.-.-
5739366_1_682_+ 1.14.12.17
5739366_1_682_+ 1.-.-.-
5747427_532_921_+ 5.99.1.2
5747427_532_921_+ 5.-.-.-
5743445_265_798_- 1.7.99.4
5743445_265_798_- 1.-.-.-
5722178_1_203_- 2.3.1.9
5722178_1_203_- 2.-.-.-
5722178_1_203_- 2.3.-.-
5722178_1_203_- 2.3.1.-
5756615_461_2002_+ 2.7.7.7
5756615_461_2002_+ 3.1.-.-
5756615_461_2002_+ 2.-.-.-
5756615_461_2002_+ 2.7.7.-
5756615_461_2002_+ 3.-.-.-
5756931_1_536_+ 1.1.5.3
5756931_1_536_+ 1.1.3.21
5756931_1_536_+ 1.-.-.-
5739562_1_718_- 1.3.99.3
5739562_1_718_- 1.3.8.1
5739562_1_718_- 1.-.-.-
5739562_1_718_- 1.3.-.-
5754271_1_930_- 2.-.-.-
5737104_14_676_+ 1.8.1.4
5737104_14_676_+ 1.-.-.-
5737104_14_676_+ 1.8.1.-
5756687_1_881_+ 6.1.1.-
5756687_1_881_+ 6.-.-.-
5757663_2325_3430_+ 1.2.1.38
5757663_2325_3430_+ 1.-.-.-
5757663_2325_3430_+ 1.2.1.-
5738558_136_701_+ 1.-.-.-
5738558_136_701_+ 1.14.-.-
5723804_211_536_+ 1.11.1.7
5723804_211_536_+ 1.-.-.-
5723804_211_536_+ 1.11.1.15
5756475_1_555_+ 4.3.2.1
5756475_1_555_+ 4.-.-.-
5746279_1_881_+ 3.4.21.-
5746279_1_881_+ 3.4.-.-
5746279_1_881_+ 3.-.-.-
5746279_1_881_+ 3.6.1.3
5733126_1_624_- 2.-.-.-
5754115_1_901_- 3.-.-.-
5749645_528_1012_- 1.-.-.-
5749645_528_1012_- 1.2.1.-
5757287_1_407_+ 3.1.3.41
5733856_1_514_+ 2.1.1.-
5733856_1_514_+ 2.-.-.-
5747873_1_936_+ 4.-.-.-
5745531_1_587_- 3.6.1.3
5750119_107_1036_+ 1.-.-.-
5740506_1_735_+ 1.7.99.4
5740506_1_735_+ 1.-.-.-
5739898_1_426_+ 3.6.1.3
5740010_1_727_+ 2.7.7.6
5740010_1_727_+ 2.-.-.-
5740010_1_727_+ 2.7.7.-
5751489_478_984_- 6.1.1.-
5751489_478_984_- 6.1.1.3
5751489_478_984_- 6.-.-.-
5751489_478_984_- 6.1.1.-
5732054_131_613_- 1.3.99.3
5732054_131_613_- 1.-.-.-
5732054_131_613_- 1.3.-.-
5754221_1188_1399_+ 6.-.-.-
5721742_1_521_- 6.-.-.-
5727929_1_571_+ 1.-.-.-
5727929_1_571_+ 1.2.1.-
5726617_1_248_- 1.6.5.3
5726617_1_248_- 1.-.-.-
5726617_1_248_- 1.6.99.5
5736524_1_458_+ 4.2.1.2
5736524_1_458_+ 4.-.-.-
5755101_163_846_+ 1.11.1.7
5720084_1_509_+ 4.1.1.-
5720084_1_509_+ 4.1.1.32
5720084_1_509_+ 4.-.-.-
5720084_1_509_+ 4.1.1.-
5730928_1_206_+ 6.2.1.3
5730928_1_206_+ 6.-.-.-
5724789_1_544_- 1.2.1.3
5724789_1_544_- 1.-.-.-
5724789_1_544_- 1.2.1.-
5730518_7_596_- 2.3.1.61
5730518_7_596_- 2.-.-.-
5730518_7_596_- 2.3.-.-
5752099_1_887_- 6.1.1.-
5752099_1_887_- 6.1.1.20
5752099_1_887_- 6.-.-.-
5721086_1_516_- 2.5.1.6
5721086_1_516_- 2.-.-.-
5732144_253_614_+ 5.2.1.8
5732144_253_614_+ 5.-.-.-
5746477_178_887_+ 1.-.-.-
5737362_1_681_- 3.4.21.-
5719966_1_508_- 2.7.7.6
5719966_1_508_- 2.-.-.-
5719966_1_508_- 2.7.7.-
5749843_1_1023_+ 1.14.12.17
5749843_1_1023_+ 1.-.-.-
5733956_1_534_+ 4.-.-.-
5733956_1_534_+ 4.1.1.35
5756801_1_309_+ 4.2.1.11
5756801_1_309_+ 4.-.-.-
5734128_402_637_+ 1.1.1.42
5734128_402_637_+ 1.-.-.-
5734128_402_637_+ 1.1.1.-
5725893_80_553_- 6.3.1.2
5725893_80_553_- 6.-.-.-
5725893_80_553_- 6.3.1.11
5751537_1_990_- 3.-.-.-
5757687_3109_4014_+ 2.3.3.13
5757687_3109_4014_+ 2.-.-.-
5757687_3109_4014_+ 2.3.-.-
5757687_3109_4014_+ 2.3.3.-
5743597_338_801_+ 3.6.1.3
5756457_1_1055_+ 6.1.1.-
5756457_1_1055_+ 6.1.1.6
5756457_1_1055_+ 6.-.-.-
5731704_1_609_+ 3.-.-.-
5749071_1_696_- 5.4.2.1
5749071_1_696_- 5.-.-.-
5749071_1_696_- 5.4.2.-
5732312_259_615_+ 1.11.1.6
5732312_259_615_+ 1.11.1.7
5732312_259_615_+ 1.-.-.-
5756913_1244_1978_- 3.6.1.3
5741291_562_751_+ 1.1.1.35
5741291_562_751_+ 1.-.-.-
5721890_1_522_- 1.1.1.22
5721890_1_522_- 1.1.1.-
5727651_1_549_+ 1.1.1.42
5727651_1_549_+ 1.1.1.-
5719052_1_502_+ 5.4.99.2
5719052_1_502_+ 5.-.-.-
5719052_1_502_+ 5.4.-.-
5740070_1_138_- 1.-.-.-
5740070_1_138_- 1.13.11.-
5740070_1_138_- 1.13.11.3
5724449_1_541_+ 6.2.1.1
5724449_1_541_+ 6.-.-.-
5749553_1_1008_- 2.7.7.6
5749553_1_1008_- 2.-.-.-
5749553_1_1008_- 2.7.7.-
5726983_1_562_+ 1.-.-.-
5726983_1_562_+ 1.1.1.36
5751117_352_1023_- 3.-.-.-
5752887_457_1101_+ 1.1.99.1
5752887_457_1101_+ 1.-.-.-
5752887_457_1101_+ 1.1.-.-
5750423_44_850_- 1.-.-.-
5747959_599_939_- 5.4.-.-
5755265_466_978_- 1.6.5.3
5755265_466_978_- 1.-.-.-
5755265_466_978_- 1.6.99.5
5729580_1_587_+ 1.3.99.3
5729580_1_587_+ 1.-.-.-
5729580_1_587_+ 1.3.-.-
5757621_2234_2866_- 2.3.1.16
5757621_2234_2866_- 2.-.-.-
5757621_2234_2866_- 2.3.-.-
5757621_2234_2866_- 2.3.1.-
5720680_122_513_+ 1.-.-.-
5757149_1627_1929_- 2.7.7.7
5757149_1627_1929_- 2.-.-.-
5757149_1627_1929_- 2.7.7.-
5756861_1_494_- 1.-.-.-
5756861_1_494_- 1.2.1.-
5742367_1_773_- 3.3.1.1
5742367_1_773_- 3.-.-.-
5727873_140_570_- 5.4.2.1
5727873_140_570_- 5.-.-.-
5749341_502_998_+ 1.-.-.-
5749341_502_998_+ 1.14.13.92
5734512_287_642_- 3.6.3.24
5734512_287_642_- 3.6.3.25
5734512_287_642_- 3.-.-.-
5734512_287_642_- 3.6.1.3
5727469_1_567_+ 4.2.1.75
5748759_1_972_+ 2.7.7.6
5748759_1_972_+ 2.-.-.-
5748759_1_972_+ 2.7.7.-
5739112_100_573_+ 1.1.1.205
5739112_100_573_+ 1.-.-.-
5746191_732_878_+ 1.-.-.-
5751455_1_149_- 1.-.-.-
5751455_1_149_- 1.2.7.3
5744645_134_830_+ 6.3.4.4
5744645_134_830_+ 6.-.-.-
5726421_1_557_+ 2.3.1.51
5726421_1_557_+ 2.-.-.-
5726421_1_557_+ 2.3.-.-
5757689_607_1895_- 2.6.1.-
5757689_607_1895_- 5.-.-.-
5757689_607_1895_- 5.4.3.8
5752717_1_756_+ 6.-.-.-
5754649_1_1032_+ 3.-.-.-
5756381_55_1659_- 3.1.-.-
5756381_55_1659_- 3.-.-.-
5745481_1_854_+ 3.1.3.2
5745481_1_854_+ 3.-.-.-
5747311_1_892_+ 6.2.1.5
5747311_1_892_+ 6.-.-.-
5733334_1_240_+ 3.5.4.4
5733334_1_240_+ 3.-.-.-
5751627_54_1046_+ 2.7.7.6
5751627_54_1046_+ 2.-.-.-
5751627_54_1046_+ 2.7.7.-
5728485_1_346_- 1.-.-.-
5728485_1_346_- 1.1.1.36
5756051_1_213_- 6.3.4.2
5756051_1_213_- 6.-.-.-
5743073_1_788_+ 2.1.1.-
5743073_1_788_+ 2.1.1.13
5743073_1_788_+ 2.-.-.-
5731658_1_609_+ 1.7.99.4
5731658_1_609_+ 1.-.-.-
5719240_1_504_- 1.-.-.-
5757535_2109_2999_+ 2.7.11.-
5748047_36_857_- 4.2.1.17
5748047_36_857_- 4.-.-.-
5730934_23_601_- 5.2.1.8
5730934_23_601_- 5.-.-.-
5756467_1_588_- 5.5.-.-
5748991_1_983_+ 1.14.13.8
5748991_1_983_+ 1.-.-.-
5757473_1989_2582_+ 1.6.-.-
5757053_1_242_+ 5.99.1.-
5757053_1_242_+ 5.99.1.3
5757053_1_242_+ 5.-.-.-
5751375_669_932_- 1.-.-.-
5751375_669_932_- 1.1.1.36
5757235_1_604_- 6.-.-.-
5754107_1056_1381_+ 1.-.-.-
5754107_1056_1381_+ 1.2.7.3
5755817_1_1085_+ 6.3.5.5
5755817_1_1085_+ 6.-.-.-
5756069_1157_1630_- 1.1.1.205
5756069_1157_1630_- 1.-.-.-
5721766_1_332_+ 3.-.-.-
5721766_1_332_+ 3.6.3.-
5752377_1_1035_+ 3.1.-.-
5752377_1_1035_+ 3.-.-.-
5751647_1_817_+ 1.-.-.-
5751711_1_979_- 2.2.1.7
5751711_1_979_- 2.-.-.-
5756439_1_853_- 3.-.-.-
5731548_1_608_+ 1.7.99.4
5731548_1_608_+ 1.-.-.-
5725301_143_548_- 1.-.-.-
5725301_143_548_- 1.6.-.-
5725301_143_548_- 1.6.99.5
5726579_68_559_+ 1.3.99.1
5726579_68_559_+ 1.-.-.-
5749861_1_289_+ 1.6.5.3
5749861_1_289_+ 1.-.-.-
5749861_1_289_+ 1.6.99.5
5753943_180_956_- 1.-.-.-
5750805_1_392_- 4.1.3.36
5750805_1_392_- 4.-.-.-
5754475_369_980_- 1.3.99.3
5754475_369_980_- 1.-.-.-
5754475_369_980_- 1.3.-.-
5735540_1_474_+ 1.-.-.-
5747355_274_917_+ 3.-.-.-
5732068_1_448_- 1.11.1.6
5732068_1_448_- 1.11.1.7
5732068_1_448_- 1.-.-.-
5732774_325_620_- 3.-.-.-
5727313_15_565_- 4.1.3.36
5727313_15_565_- 4.-.-.-
5757687_435_1447_+ 1.1.1.85
5757687_435_1447_+ 1.-.-.-
5757687_435_1447_+ 1.1.1.-
5748695_48_970_+ 2.1.1.-
5748695_48_970_+ 2.-.-.-
5748695_48_970_+ 2.1.1.148
5725989_1_554_- 1.-.-.-
5737836_231_688_- 1.3.99.3
5737836_231_688_- 1.-.-.-
5737836_231_688_- 1.3.-.-
5749283_1_906_+ 2.1.3.3
5749283_1_906_+ 2.-.-.-
5749283_1_906_+ 2.1.3.-
5737956_1_690_+ 1.-.-.-
5737956_1_690_+ 1.2.7.-
5745075_338_842_- 1.-.-.-
5745075_338_842_- 1.1.1.-
5745075_338_842_- 1.1.1.37
5752467_1_857_+ 4.2.1.49
5752467_1_857_+ 4.-.-.-
5720398_1_511_- 1.-.-.-
5720398_1_511_- 1.7.2.1
5755007_132_845_+ 3.6.1.3
5722046_82_523_- 1.8.1.4
5722046_82_523_- 1.-.-.-
5722046_82_523_- 1.8.1.-
5757379_1978_2208_- 1.3.5.1
5757379_1978_2208_- 1.-.-.-
5757379_1978_2208_- 1.3.-.-
5742563_1_491_- 2.7.7.6
5742563_1_491_- 2.-.-.-
5742563_1_491_- 2.7.7.-
5751937_668_1003_+ 4.2.1.17
5751937_668_1003_+ 4.-.-.-
5743185_1_423_- 2.2.1.2
5743185_1_423_- 2.-.-.-
5756795_30_1498_+ 4.-.-.-
5756795_30_1498_+ 4.1.1.9
5724411_1_541_+ 3.1.13.-
5724411_1_541_+ 2.7.7.8
5724411_1_541_+ 2.-.-.-
5724411_1_541_+ 2.7.7.-
5754185_19_990_- 1.1.1.86
5754185_19_990_- 1.-.-.-
5754185_19_990_- 5.-.-.-
5729704_1_588_+ 1.-.-.-
5744057_1_668_- 3.6.1.1
5753295_1_371_- 4.2.1.20
5753295_1_371_- 4.-.-.-
5757605_1980_3734_- 6.1.1.-
5757605_1980_3734_- 6.1.1.19
5757605_1980_3734_- 6.-.-.-
5753983_1_1364_- 2.3.1.-
5755353_1_651_+ 1.-.-.-
5755353_1_651_+ 1.6.99.5
5735328_340_652_+ 3.3.1.1
5735328_340_652_+ 3.-.-.-
5754165_942_1390_- 1.-.-.-
5752179_1_779_- 1.3.99.3
5752179_1_779_- 1.-.-.-
5752179_1_779_- 1.3.-.-
5740260_1_419_+ 5.-.-.-
5740260_1_419_+ 5.4.-.-
5753349_1_1287_+ 2.-.-.-
5753349_1_1287_+ 2.4.-.-
5753349_1_1287_+ 2.4.1.230
5746807_1_363_+ 2.5.1.26
5746807_1_363_+ 1.-.-.-
5746807_1_363_+ 1.1.-.-
5746807_1_363_+ 2.-.-.-
5735982_1_268_- 1.14.-.-
5745213_1_472_+ 2.-.-.-
5739512_1_717_+ 1.3.99.1
5739512_1_717_+ 1.-.-.-
5731684_1_433_- 2.-.-.-
5731684_1_433_- 2.3.-.-
5740678_1_738_+ 6.3.5.5
5740678_1_738_+ 6.-.-.-
5733348_1_627_+ 1.3.99.3
5733348_1_627_+ 1.-.-.-
5733348_1_627_+ 1.3.-.-
5742007_446_765_- 4.2.1.17
5742007_446_765_- 4.-.-.-
5749635_503_1012_+ 6.4.1.3
5749635_503_1012_+ 6.-.-.-
5740446_1_380_+ 3.5.4.25
5740446_1_380_+ 4.1.99.12
5740446_1_380_+ 3.-.-.-
5740446_1_380_+ 4.-.-.-
5748297_11_954_- 1.3.5.1
5748297_11_954_- 1.-.-.-
5748297_11_954_- 1.3.-.-
5757197_1953_2625_- 5.1.3.-
5730260_1_548_+ 3.1.13.-
5730260_1_548_+ 2.7.7.8
5730260_1_548_+ 2.-.-.-
5730260_1_548_+ 2.7.7.-
5756411_1_1170_+ 3.5.4.10
5756411_1_1170_+ 2.1.2.3
5756411_1_1170_+ 2.-.-.-
5756411_1_1170_+ 3.-.-.-
5732434_1_617_- 1.7.99.4
5732434_1_617_- 1.-.-.-
5722706_1_140_+ 2.7.4.6
5722706_1_140_+ 2.-.-.-
5719228_1_504_+ 1.7.99.4
5719228_1_504_+ 1.-.-.-
5746287_151_881_- 2.1.1.-
5746287_151_881_- 2.-.-.-
5755353_705_1004_+ 1.6.5.3
5755353_705_1004_+ 1.-.-.-
5755353_705_1004_+ 1.6.99.5
5752069_349_1164_+ 3.-.-.-
5752069_349_1164_+ 3.5.-.-
5729618_1_587_- 2.7.7.6
5729618_1_587_- 2.-.-.-
5729618_1_587_- 2.7.7.-
5757515_642_1828_+ 1.3.99.3
5757515_642_1828_+ 1.-.-.-
5757515_642_1828_+ 1.3.-.-
5755845_1064_1734_+ 3.6.1.1
5755845_1064_1734_+ 3.-.-.-
5756449_6_413_- 2.7.4.6
5756449_6_413_- 2.-.-.-
5735564_1_655_- 1.3.99.1
5735564_1_655_- 1.-.-.-
5752537_1_820_- 2.4.2.19
5752537_1_820_- 2.-.-.-
5752537_1_820_- 2.4.-.-
5752537_1_820_- 2.4.2.-
5731990_1_492_+ 2.-.-.-
5754367_40_1295_- 2.-.-.-
5754367_40_1295_- 2.8.1.7
5721154_1_517_- 2.7.9.2
5721154_1_517_- 2.-.-.-
5721154_1_517_- 2.7.-.-
5752755_1_1034_+ 2.7.7.6
5752755_1_1034_+ 2.-.-.-
5752755_1_1034_+ 2.7.7.-
5738634_1_660_+ 3.1.6.-
5753591_1_668_- 1.1.1.133
5753591_1_668_- 1.-.-.-
5728686_188_578_+ 1.3.99.3
5728686_188_578_+ 1.-.-.-
5728686_188_578_+ 1.3.-.-
5755447_1_312_- 1.17.4.1
5755447_1_312_- 1.-.-.-
5750543_1_692_- 4.1.2.13
5750543_1_692_- 4.-.-.-
5747967_1_812_+ 1.-.-.-
5748623_170_967_- 1.-.-.-
5737468_1_682_+ 6.3.1.2
5737468_1_682_+ 6.-.-.-
5739926_10_725_- 6.-.-.-
5740366_1_732_- 1.3.99.3
5740366_1_732_- 1.3.-.-
5749859_458_1023_+ 2.3.1.20
5749859_458_1023_+ 2.-.-.-
5749859_458_1023_+ 2.3.-.-
5746407_415_885_- 1.9.3.1
5746407_415_885_- 1.-.-.-
5745887_1_868_+ 3.-.-.-
5733316_489_627_- 1.3.99.3
5733316_489_627_- 1.-.-.-
5733316_489_627_- 1.3.-.-
5728459_1_576_+ 2.7.7.6
5728459_1_576_+ 2.-.-.-
5728459_1_576_+ 2.7.7.-
5722646_185_527_+ 1.3.99.3
5722646_185_527_+ 1.-.-.-
5722646_185_527_+ 1.3.-.-
5755815_683_1042_+ 2.7.4.3
5755815_683_1042_+ 2.-.-.-
5755815_683_1042_+ 2.7.4.-
5737948_1_690_- 2.7.7.6
5737948_1_690_- 2.-.-.-
5737948_1_690_- 2.7.7.-
5720532_1_512_- 1.-.-.-
5723544_1_534_+ 5.99.1.-
5723544_1_534_+ 5.99.1.3
5723544_1_534_+ 5.-.-.-
5751545_1_608_+ 2.5.1.6
5751545_1_608_+ 2.-.-.-
5757417_1314_1946_- 3.5.4.16
5757417_1314_1946_- 3.-.-.-
5725577_1_550_+ 2.7.7.6
5725577_1_550_+ 2.-.-.-
5725577_1_550_+ 2.7.7.-
5749763_1_1019_- 4.2.1.9
5749763_1_1019_- 4.-.-.-
5740720_55_739_- 6.2.1.5
5740720_55_739_- 6.-.-.-
5757475_1133_2277_+ 1.-.-.-
5757475_1133_2277_+ 1.4.1.-
5720128_1_509_- 3.4.-.-
5754861_1064_1501_- 4.2.1.2
5754861_1064_1501_- 4.-.-.-
5754861_1064_1501_- 4.2.1.-
5745433_1_698_+ 1.1.3.15
5745433_1_698_+ 1.-.-.-
5745433_1_698_+ 1.1.-.-
5745433_1_698_+ 1.1.3.15
5745433_1_698_+ 1.1.3.15
5745433_1_698_+ 1.1.3.15
5743369_1_796_- 5.99.1.-
5743369_1_796_- 5.99.1.3
5743369_1_796_- 5.-.-.-
5744463_57_825_- 5.1.3.1
5744463_57_825_- 5.-.-.-
5744463_57_825_- 5.1.3.-
5756799_47_481_+ 2.-.-.-
5741387_637_753_- 3.6.1.3
5740774_305_740_- 3.-.-.-
5748181_1_599_- 4.2.1.9
5748181_1_599_- 4.-.-.-
5752003_271_1139_+ 3.-.-.-
5741403_1_548_- 1.1.1.39
5741403_1_548_- 1.-.-.-
5737184_1_545_+ 1.-.-.-
5753041_682_891_- 1.-.-.-
5753101_307_969_- 2.7.7.24
5753101_307_969_- 2.-.-.-
5753101_307_969_- 2.7.7.-
5749433_1_915_+ 1.-.-.-
5749433_1_915_+ 1.1.1.-
5749433_1_915_+ 1.1.1.37
5753057_1_233_- 5.1.3.2
5753057_1_233_- 5.-.-.-
5721170_63_517_+ 6.3.4.4
5721170_63_517_+ 6.-.-.-
5720264_387_510_- 6.-.-.-
5752365_1048_1190_+ 4.2.1.9
5752365_1048_1190_+ 4.-.-.-
5750737_1_998_- 1.-.-.-
5727689_1_363_+ 6.-.-.-
5754773_991_1485_- 5.99.1.-
5754773_991_1485_- 5.99.1.3
5754773_991_1485_- 5.-.-.-
5756905_2046_2269_+ 1.1.1.42
5756905_2046_2269_+ 1.-.-.-
5756905_2046_2269_+ 1.1.1.-
5756923_139_714_- 2.-.-.-
5756923_139_714_- 2.3.-.-
5724535_68_542_+ 4.2.1.47
5724535_68_542_+ 4.-.-.-
5753685_1_923_- 3.4.-.-
5752277_1_1183_+ 2.7.7.6
5752277_1_1183_+ 2.-.-.-
5752277_1_1183_+ 2.7.7.-
5734770_1_645_+ 6.1.1.-
5734770_1_645_+ 6.1.1.20
5734770_1_645_+ 6.-.-.-
5750409_1_902_- 3.1.6.-
5750409_1_902_- 3.-.-.-
5754823_1_483_- 1.-.-.-
5719498_1_505_- 5.99.1.-
5719498_1_505_- 5.99.1.3
5719498_1_505_- 5.-.-.-
5757199_2384_2627_+ 3.-.-.-
5742279_1_771_+ 1.6.5.3
5742279_1_771_+ 1.-.-.-
5742279_1_771_+ 1.6.-.-
5746371_447_883_- 1.1.1.95
5746371_447_883_- 1.-.-.-
5746371_447_883_- 1.1.1.-
5721246_1_517_- 2.7.7.6
5721246_1_517_- 2.-.-.-
5721246_1_517_- 2.7.7.-
5728920_1_398_- 3.-.-.-
5728920_1_398_- 3.6.1.3
5719816_1_507_+ 6.-.-.-
5755631_915_1190_- 2.3.3.1
5755631_915_1190_- 2.-.-.-
5755631_915_1190_- 2.3.-.-
5755631_915_1190_- 2.3.3.-
5734450_1_641_- 1.3.99.3
5734450_1_641_- 1.-.-.-
5734450_1_641_- 1.3.-.-
5755291_887_1587_- 6.2.1.3
5755291_887_1587_- 6.-.-.-
5757653_1_437_- 2.1.1.-
5757653_1_437_- 2.1.1.13
5757653_1_437_- 2.-.-.-
5757437_1_697_- 1.-.-.-
5757437_1_697_- 1.14.-.-
5743301_1_599_- 3.-.-.-
5757097_2075_2473_- 1.-.-.-
5754437_1_824_- 3.4.24.-
5754437_1_824_- 3.4.-.-
5754437_1_824_- 3.-.-.-
5754437_1_824_- 3.6.1.3
5750993_429_1007_+ 3.4.11.-
5750993_429_1007_+ 3.4.-.-
5750993_429_1007_+ 3.-.-.-
5737584_84_684_+ 5.99.1.-
5737584_84_684_+ 5.99.1.3
5737584_84_684_+ 5.-.-.-
5756833_1_1005_+ 6.3.5.5
5756833_1_1005_+ 6.-.-.-
5731594_1_608_- 2.1.1.-
5731594_1_608_- 2.1.1.13
5731594_1_608_- 2.-.-.-
5736792_1_672_+ 1.-.-.-
5757475_1_808_+ 1.4.-.-
5757475_1_808_+ 1.-.-.-
5757475_1_808_+ 1.4.-.-
5738974_1_708_+ 1.3.99.3
5738974_1_708_+ 1.-.-.-
5738974_1_708_+ 1.3.-.-
5725303_1_548_- 6.3.5.5
5725303_1_548_- 6.-.-.-
5738474_323_699_+ 2.-.-.-
5738474_323_699_+ 3.-.-.-
5726607_1_174_+ 4.3.3.7
5726607_1_174_+ 4.-.-.-
5754123_995_1383_- 1.4.3.5
5754123_995_1383_- 1.-.-.-
5737378_485_681_- 2.4.2.10
5737378_485_681_- 2.-.-.-
5737378_485_681_- 2.4.-.-
5726665_1_559_- 3.-.-.-
5731040_1_602_+ 2.7.7.6
5731040_1_602_+ 2.-.-.-
5731040_1_602_+ 2.7.7.-
5739050_1_709_+ 1.6.5.3
5739050_1_709_+ 1.-.-.-
5739050_1_709_+ 1.6.-.-
5757263_220_885_- 6.1.1.-
5757263_220_885_- 6.1.1.21
5757263_220_885_- 6.-.-.-
5733262_1_626_- 1.-.-.-
5733262_1_626_- 1.7.2.4
5753845_1_794_- 3.1.3.16
5753845_1_794_- 3.-.-.-
5756123_1_1049_+ 1.3.99.3
5756123_1_1049_+ 1.-.-.-
5756123_1_1049_+ 1.3.-.-
5753107_1_188_- 2.7.7.24
5753107_1_188_- 2.-.-.-
5753107_1_188_- 2.7.7.-
5749969_619_1028_+ 1.18.1.2
5749969_619_1028_+ 1.-.-.-
5728894_1_581_- 2.7.7.6
5728894_1_581_- 2.-.-.-
5728894_1_581_- 2.7.7.-
5757379_1_375_- 1.3.5.1
5757379_1_375_- 1.-.-.-
5751479_1_1120_+ 3.-.-.-
5732772_1_620_- 2.6.1.16
5732772_1_620_- 2.6.1.-
5732772_1_620_- 2.-.-.-
5732772_1_620_- 5.-.-.-
5756413_1_1425_- 2.7.1.25
5756413_1_1425_- 2.7.7.4
5756413_1_1425_- 2.-.-.-
5756413_1_1425_- 2.7.7.-
5736348_1_666_+ 1.-.-.-
5728515_1_577_- 1.6.5.3
5728515_1_577_- 1.-.-.-
5728515_1_577_- 1.6.-.-
5736640_1_670_- 1.-.-.-
5736640_1_670_- 1.14.13.22
5729876_1_513_- 2.5.1.15
5729876_1_513_- 2.-.-.-
5757151_1_303_+ 3.4.24.-
5757151_1_303_+ 3.4.-.-
5757151_1_303_+ 3.-.-.-
5757151_1_303_+ 3.6.1.3
5744069_691_814_+ 1.-.-.-
5743541_1_446_+ 3.4.-.-
5738736_270_704_+ 3.-.-.-
5750097_627_1035_- 5.2.1.8
5750097_627_1035_- 5.-.-.-
5743899_1_736_- 3.4.-.-
5732814_1_621_+ 6.3.1.2
5732814_1_621_+ 6.-.-.-
5722030_1_523_- 1.-.-.-
5733600_63_631_+ 5.3.1.1
5733600_63_631_+ 5.-.-.-
5753281_1_932_- 5.99.1.-
5753281_1_932_- 5.99.1.3
5753281_1_932_- 5.-.-.-
5757673_1661_1942_- 3.5.4.19
5757673_1661_1942_- 3.-.-.-
5727157_1_564_+ 3.-.-.-
5753435_1_778_+ 1.3.-.-
5745649_1_860_+ 2.7.2.4
5745649_1_860_+ 2.-.-.-
5734326_302_639_+ 2.7.6.3
5734326_302_639_+ 4.1.2.25
5734326_302_639_+ 2.-.-.-
5734326_302_639_+ 4.-.-.-
5719480_1_505_- 3.-.-.-
5719480_1_505_- 3.6.3.-
5755471_1_852_- 1.-.-.-
5755471_1_852_- 1.3.-.-
5725677_1_551_+ 1.-.-.-
5725677_1_551_+ 1.7.2.4
5756839_1_995_- 1.4.-.-
5756839_1_995_- 1.4.1.14
5756839_1_995_- 1.-.-.-
5756839_1_995_- 1.4.-.-
5721126_250_516_- 1.13.11.-
5721126_250_516_- 1.13.11.3
5749181_1_990_- 3.-.-.-
5752397_1015_1193_+ 2.7.7.6
5752397_1015_1193_+ 2.-.-.-
5752397_1015_1193_+ 2.7.7.-
5753685_929_1325_- 3.4.-.-
5757421_2124_3003_- 2.-.-.-
5757421_2124_3003_- 2.7.7.-
5747771_1_834_+ 1.-.-.-
5733974_1_635_- 3.6.1.3
5756973_1_767_- 3.-.-.-
5732086_1_613_+ 1.1.1.86
5732086_1_613_+ 1.-.-.-
5732086_1_613_+ 5.-.-.-
5754929_996_1511_- 1.2.4.2
5754929_996_1511_- 1.-.-.-
5754929_996_1511_- 1.2.4.-
5754929_996_1511_- 2.3.-.-
5721382_1_518_- 2.7.7.6
5721382_1_518_- 2.-.-.-
5721382_1_518_- 2.7.7.-
5730430_51_595_- 1.1.1.86
5730430_51_595_- 1.-.-.-
5730430_51_595_- 5.-.-.-
5724092_1_539_- 1.-.-.-
5747969_590_940_+ 2.1.1.-
5747969_590_940_+ 2.-.-.-
5743637_1_323_- 5.99.1.-
5743637_1_323_- 5.99.1.3
5743637_1_323_- 5.-.-.-
5742323_1_772_- 1.1.1.94
5742323_1_772_- 1.-.-.-
5742323_1_772_- 1.1.1.-
5742323_1_772_- 1.1.1.94
5742323_1_772_- 1.1.1.94
5755985_1_918_- 3.-.-.-
5755985_1_918_- 3.5.1.-
5722558_1_527_- 1.-.-.-
5746855_444_900_- 3.-.-.-
5746855_444_900_- 3.6.3.-
5755145_1039_1552_- 2.-.-.-
5755145_1039_1552_- 6.-.-.-
5755145_1039_1552_- 6.3.5.-
5755145_1039_1552_- 6.3.5.7
5757453_2428_3116_+ 3.-.-.-
5757453_2428_3116_+ 3.1.3.11
5732450_43_617_+ 2.7.4.1
5721736_1_521_- 1.-.-.-
5721736_1_521_- 1.6.-.-
5721736_1_521_- 1.6.99.5
5749915_110_982_- 2.3.1.20
5749915_110_982_- 2.-.-.-
5749915_110_982_- 2.3.-.-
5739434_247_716_- 2.5.1.-
5739434_247_716_- 2.-.-.-
5739434_247_716_- 2.5.1.-
5740358_1_732_+ 1.4.4.2
5740358_1_732_+ 1.-.-.-
5735868_1_657_+ 3.6.1.3
5741359_1_752_- 1.-.-.-
5739218_1_558_+ 1.3.99.3
5739218_1_558_+ 1.3.-.-
5752397_1_1006_+ 2.7.7.6
5752397_1_1006_+ 2.-.-.-
5752397_1_1006_+ 2.7.7.-
5757625_501_920_- 3.1.3.12
5757625_501_920_- 3.-.-.-
5749819_1_1022_+ 2.7.7.6
5749819_1_1022_+ 2.-.-.-
5749819_1_1022_+ 2.7.7.-
5747753_1_932_+ 1.2.4.2
5747753_1_932_+ 1.-.-.-
5747753_1_932_+ 1.2.4.-
5747753_1_932_+ 2.3.-.-
5722862_1_529_+ 2.7.7.6
5722862_1_529_+ 2.-.-.-
5722862_1_529_+ 2.7.7.-
5733736_1_493_+ 1.7.99.4
5733736_1_493_+ 1.-.-.-
5754415_1_765_- 4.1.1.-
5754415_1_765_- 4.1.1.32
5754415_1_765_- 4.-.-.-
5754415_1_765_- 4.1.1.-
5724661_1_543_- 2.7.7.6
5724661_1_543_- 2.-.-.-
5724661_1_543_- 2.7.7.-
5723948_1_538_- 1.-.-.-
5723948_1_538_- 1.14.11.18
5739554_1_718_+ 1.-.-.-
5739554_1_718_+ 1.2.7.-
5738108_1_693_- 2.7.7.6
5738108_1_693_- 2.-.-.-
5738108_1_693_- 2.7.7.-
5735774_1_333_+ 3.-.-.-
5756665_1_1377_+ 6.1.1.-
5756665_1_1377_+ 6.1.1.17
5756665_1_1377_+ 6.-.-.-
5756665_1_1377_+ 6.1.1.-
5732656_1_619_+ 2.7.7.6
5732656_1_619_+ 2.-.-.-
5732656_1_619_+ 2.7.7.-
5755795_1090_1718_- 2.6.1.-
5756685_554_1545_- 2.7.7.6
5756685_554_1545_- 2.-.-.-
5756685_554_1545_- 2.7.7.-
5749005_184_983_- 2.6.1.1
5749005_184_983_- 2.6.1.-
5749005_184_983_- 2.-.-.-
5749005_184_983_- 2.6.1.9
5756311_1794_1917_- 1.11.1.7
5756311_1794_1917_- 1.-.-.-
5756311_1794_1917_- 1.11.1.15
5755097_210_932_- 3.6.1.3
5738728_1_704_+ 4.2.1.9
5738728_1_704_+ 4.-.-.-
5744757_1_834_+ 1.4.-.-
5744757_1_834_+ 1.4.7.1
5744757_1_834_+ 1.-.-.-
5744757_1_834_+ 1.4.-.-
5750555_68_469_- 5.1.99.1
5750555_68_469_- 5.-.-.-
5743957_177_811_+ 1.1.1.42
5743957_177_811_+ 1.-.-.-
5743957_177_811_+ 1.1.1.-
5744807_138_835_+ 2.6.1.-
5751919_1_877_- 1.2.4.2
5751919_1_877_- 1.-.-.-
5751919_1_877_- 1.2.4.-
5751919_1_877_- 2.3.-.-
5730446_1_303_+ 1.8.4.11
5730446_1_303_+ 1.-.-.-
5730446_1_303_+ 1.8.4.-
5745893_1_762_+ 2.5.1.54
5745893_1_762_+ 2.-.-.-
5754821_1_310_+ 1.14.-.-
5746417_1_787_+ 1.-.-.-
5746417_1_787_+ 1.2.1.-
5752895_247_1032_+ 3.6.1.3
5739626_253_719_+ 5.-.-.-
5757665_1_1946_- 3.6.1.3
5756687_1010_1825_+ 5.3.1.16
5756687_1010_1825_+ 5.-.-.-
5735992_1_661_- 2.2.1.6
5735992_1_661_- 2.-.-.-
5754833_98_694_- 1.11.1.7
5754833_98_694_- 1.11.1.-
5754833_98_694_- 1.-.-.-
5754833_98_694_- 1.11.-.-
5745611_1_539_- 6.3.4.2
5745611_1_539_- 6.-.-.-
5741511_1_695_+ 1.-.-.-
5741511_1_695_+ 1.2.1.-
5745619_1_859_- 6.-.-.-
5730858_166_600_- 5.1.3.-
5746481_1_376_+ 1.-.-.-
5746191_1_623_+ 1.3.99.3
5746191_1_623_+ 1.-.-.-
5746191_1_623_+ 1.3.-.-
5756045_588_995_- 3.4.25.-
5756045_588_995_- 3.4.-.-
5756045_588_995_- 3.-.-.-
5721390_1_518_+ 3.5.4.25
5721390_1_518_+ 4.1.99.12
5721390_1_518_+ 3.-.-.-
5721390_1_518_+ 4.-.-.-
5733736_514_632_+ 1.7.99.4
5733736_514_632_+ 1.-.-.-
5729346_1_585_- 4.1.1.-
5729346_1_585_- 4.1.1.32
5729346_1_585_- 4.-.-.-
5729346_1_585_- 4.1.1.-
5757043_21_1517_- 2.7.7.56
5757043_21_1517_- 2.-.-.-
5757043_21_1517_- 2.7.7.-
5752399_1_1094_+ 3.6.3.31
5752399_1_1094_+ 3.-.-.-
5752399_1_1094_+ 3.6.3.-
5752399_1_1094_+ 3.6.1.3
5744581_124_828_+ 2.-.-.-
5744581_124_828_+ 2.7.1.-
5755165_998_1558_- 4.2.1.3
5755165_998_1558_- 4.-.-.-
5752619_127_1211_+ 5.4.99.2
5752619_127_1211_+ 5.-.-.-
5752619_127_1211_+ 5.4.-.-
5755641_881_1672_- 4.2.1.33
5755641_881_1672_- 4.-.-.-
5743731_1_805_- 5.2.1.8
5743731_1_805_- 5.-.-.-
5741165_1_748_+ 1.6.5.3
5741165_1_748_+ 1.-.-.-
5741165_1_748_+ 1.6.-.-
5743175_61_791_- 1.3.99.3
5743175_61_791_- 1.-.-.-
5743175_61_791_- 1.3.-.-
5745005_1_786_+ 1.-.-.-
5745005_1_786_+ 1.13.11.51
5724012_1_538_+ 1.3.99.3
5724012_1_538_+ 1.-.-.-
5724012_1_538_+ 1.3.-.-
5736506_1_575_- 2.1.2.1
5736506_1_575_- 2.1.1.-
5736506_1_575_- 2.-.-.-
5757419_938_1618_- 1.1.1.205
5757419_938_1618_- 1.-.-.-
5719220_97_504_+ 1.13.12.16
5757253_2029_2698_+ 6.-.-.-
5756707_717_1955_- 3.2.1.-
5756707_717_1955_- 3.2.1.23
5756707_717_1955_- 3.-.-.-
5756707_717_1955_- 3.2.-.-
5734902_1_647_- 2.7.7.6
5734902_1_647_- 2.-.-.-
5734902_1_647_- 2.7.7.-
5739594_1_719_- 1.1.1.35
5739594_1_719_- 4.2.1.17
5739594_1_719_- 1.-.-.-
5739594_1_719_- 4.-.-.-
5752713_732_1217_+ 6.-.-.-
5754995_1037_1522_- 3.4.-.-
5736794_1_672_+ 1.-.-.-
5726441_1_504_+ 3.4.21.-
5726441_1_504_+ 3.4.-.-
5731028_177_599_+ 1.-.-.-
5755189_395_988_+ 1.6.5.3
5755189_395_988_+ 1.-.-.-
5755189_395_988_+ 1.6.-.-
5721270_1_517_+ 1.14.-.-
5737474_1_682_- 3.-.-.-
5737474_1_682_- 3.6.3.-
5743871_173_808_- 3.6.1.3
5741271_1_740_+ 1.-.-.-
5735382_1_653_+ 1.-.-.-
5735382_1_653_+ 1.2.-.-
5752365_728_1039_+ 4.2.1.9
5752365_728_1039_+ 4.-.-.-
5754459_1049_1434_+ 6.3.5.3
5754459_1049_1434_+ 6.-.-.-
5754883_171_1004_+ 1.1.1.42
5754883_171_1004_+ 1.-.-.-
5754883_171_1004_+ 1.1.1.-
5732640_1_619_+ 3.-.-.-
5732640_1_619_+ 3.6.3.-
5741433_646_754_+ 4.1.1.17
5741433_646_754_+ 4.-.-.-
5741433_646_754_+ 4.1.1.-
5755353_1034_1602_+ 1.6.5.3
5755353_1034_1602_+ 1.-.-.-
5755353_1034_1602_+ 1.6.99.5
5725477_1_476_+ 1.-.-.-
5725477_1_476_+ 1.4.1.-
5755709_1048_1690_+ 2.-.-.-
5755709_1048_1690_+ 2.4.-.-
5749749_1_587_- 5.2.1.8
5749749_1_587_- 5.-.-.-
5756469_1_732_+ 3.4.24.-
5745203_1_591_+ 1.-.-.-
5748461_1_644_- 1.2.4.1
5748461_1_644_- 1.-.-.-
5729826_1_589_- 3.4.24.-
5729826_1_589_- 3.4.-.-
5729826_1_589_- 3.-.-.-
5729826_1_589_- 3.6.1.3
5747939_1_939_+ 1.-.-.-
5757529_2229_2987_- 2.-.-.-
5757529_2229_2987_- 2.7.4.-
5754051_1_715_+ 4.2.1.17
5754051_1_715_+ 4.-.-.-
5749211_892_992_+ 1.-.-.-
5749211_892_992_+ 1.1.1.36
5746277_565_881_+ 4.1.1.-
5746277_565_881_+ 4.1.1.32
5746277_565_881_+ 4.-.-.-
5746277_565_881_+ 4.1.1.-
5755277_1_574_- 1.4.3.5
5755277_1_574_- 1.-.-.-
5755277_1_574_- 1.4.-.-
5756261_263_1030_+ 3.2.1.-
5756261_263_1030_+ 3.2.1.21
5756261_263_1030_+ 3.-.-.-
5756261_263_1030_+ 3.2.-.-
5738978_1_708_+ 1.4.-.-
5738978_1_708_+ 1.4.1.14
5738978_1_708_+ 1.-.-.-
5738978_1_708_+ 1.4.-.-
5755927_1_949_- 2.-.-.-
5755927_1_949_- 2.7.8.12
5748931_257_634_- 3.-.-.-
5751375_986_1113_- 1.-.-.-
5751375_986_1113_- 1.1.1.36
5754561_935_1454_- 1.3.5.1
5754561_935_1454_- 1.-.-.-
5727451_1_566_+ 5.4.99.2
5727451_1_566_+ 5.-.-.-
5727451_1_566_+ 5.4.-.-
5736206_205_664_+ 2.1.1.-
5736206_205_664_+ 2.1.1.-
5736206_205_664_+ 2.1.1.-
5736206_205_664_+ 2.-.-.-
5752007_47_1157_+ 3.4.24.-
5741433_1_574_+ 3.5.4.13
5741433_1_574_+ 3.-.-.-
5742629_1_778_+ 1.13.12.16
5743141_366_790_- 1.-.-.-
5734086_1_636_+ 2.7.7.6
5734086_1_636_+ 2.-.-.-
5734086_1_636_+ 2.7.7.-
5739634_1_719_+ 2.7.9.2
5739634_1_719_+ 2.-.-.-
5739634_1_719_+ 2.7.-.-
5750885_1_199_- 6.3.4.5
5750885_1_199_- 6.-.-.-
5757235_2261_2666_- 4.-.-.-
5749889_1_720_- 2.7.7.9
5749889_1_720_- 2.-.-.-
5749889_1_720_- 2.7.7.-
5746163_1_802_+ 2.7.7.6
5746163_1_802_+ 2.-.-.-
5746163_1_802_+ 2.7.7.-
5743101_1_789_- 2.7.4.1
5743101_1_789_- 2.-.-.-
5725305_1_548_- 1.-.-.-
5725305_1_548_- 1.14.-.-
5725305_1_548_- 1.14.12.-
5741613_1_748_+ 1.8.1.4
5741613_1_748_+ 1.-.-.-
5741613_1_748_+ 1.8.1.-
5732676_207_619_+ 4.2.1.33
5732676_207_619_+ 4.-.-.-
5749409_1_528_+ 1.3.99.3
5749409_1_528_+ 1.-.-.-
5749409_1_528_+ 1.3.-.-
5755179_976_1565_- 3.-.-.-
5755179_976_1565_- 3.6.3.-
5753239_1_1044_+ 2.7.7.6
5753239_1_1044_+ 2.-.-.-
5753239_1_1044_+ 2.7.7.-
5731218_240_604_+ 2.-.-.-
5757127_1_943_- 6.3.5.2
5757127_1_943_- 3.6.1.-
5757127_1_943_- 6.-.-.-
5732718_1_620_+ 1.14.-.-
5740508_1_735_+ 1.7.99.4
5740508_1_735_+ 1.-.-.-
5731884_1_611_+ 4.2.1.46
5731884_1_611_+ 4.-.-.-
5728553_1_577_- 2.3.1.20
5728553_1_577_- 2.-.-.-
5728553_1_577_- 2.3.-.-
5754261_1_1403_+ 6.3.5.5
5754261_1_1403_+ 6.-.-.-
5744535_1_827_+ 2.-.-.-
5744535_1_827_+ 2.3.-.-
5744535_1_827_+ 2.3.1.-
5754495_1163_1440_- 1.3.99.3
5754495_1163_1440_- 1.-.-.-
5754495_1163_1440_- 1.3.-.-
5756091_1_1018_+ 1.1.1.3
5756091_1_1018_+ 1.-.-.-
5747413_110_748_- 3.4.21.-
5747413_110_748_- 3.4.-.-
5747413_110_748_- 3.-.-.-
5748439_1_604_- 3.-.-.-
5748439_1_604_- 3.6.3.-
5754605_1007_1460_+ 5.3.1.9
5754605_1007_1460_+ 5.3.1.8
5754605_1007_1460_+ 5.-.-.-
5747383_1_406_- 1.6.5.3
5747383_1_406_- 1.-.-.-
5747383_1_406_- 1.6.-.-
5756167_1_948_- 4.3.2.2
5756167_1_948_- 4.-.-.-
5756167_1_948_- 4.3.2.2
5757693_1_509_+ 5.4.99.2
5757693_1_509_+ 5.-.-.-
5757693_1_509_+ 5.4.-.-
5741633_144_758_- 6.3.5.2
5741633_144_758_- 3.6.1.-
5741633_144_758_- 6.-.-.-
5724114_1_539_+ 2.7.7.7
5724114_1_539_+ 2.-.-.-
5724114_1_539_+ 2.7.7.-
5735106_1_400_- 2.7.7.6
5735106_1_400_- 2.-.-.-
5735106_1_400_- 2.7.7.-
5738562_1_701_- 1.-.-.-
5738562_1_701_- 1.4.1.16
5757535_1_1984_+ 2.7.11.-
5757535_1_1984_+ 2.-.-.-
5753103_1_1023_+ 2.7.7.6
5753103_1_1023_+ 2.-.-.-
5753103_1_1023_+ 2.7.7.-
5757671_3156_3920_- 1.1.3.15
5757671_3156_3920_- 1.-.-.-
5757671_3156_3920_- 1.1.-.-
5757671_3156_3920_- 1.1.3.15
5757671_3156_3920_- 1.1.3.15
5757671_3156_3920_- 1.1.3.15
5752915_1060_1236_+ 1.6.5.3
5752915_1060_1236_+ 1.-.-.-
5752915_1060_1236_+ 1.6.99.5
5753761_1_798_- 3.-.-.-
5753761_1_798_- 3.6.3.-
5728934_1_581_+ 3.1.3.25
5750599_1_973_- 2.7.2.3
5750599_1_973_- 2.-.-.-
5756763_220_1622_+ 6.3.2.8
5756763_220_1622_+ 6.-.-.-
5741245_1_750_+ 2.1.2.1
5741245_1_750_+ 2.1.1.-
5741245_1_750_+ 2.-.-.-
5749639_1_961_+ 1.1.1.133
5749639_1_961_+ 1.-.-.-
5751137_43_750_+ 1.-.-.-
5756289_1404_1871_- 1.-.-.-
5755631_1_903_- 2.3.3.1
5755631_1_903_- 2.-.-.-
5755631_1_903_- 2.3.-.-
5755631_1_903_- 2.3.3.-
5745961_1_870_+ 5.4.2.8
5745961_1_870_+ 5.-.-.-
5745961_1_870_+ 5.4.2.-
5747293_1_915_- 2.7.7.6
5747293_1_915_- 2.-.-.-
5747293_1_915_- 2.7.7.-
5756905_1294_2037_+ 1.1.1.42
5756905_1294_2037_+ 1.-.-.-
5756905_1294_2037_+ 1.1.1.-
5756487_952_2005_- 6.1.1.-
5756487_952_2005_- 6.1.1.7
5756487_952_2005_- 6.-.-.-
5756487_952_2005_- 6.1.1.-
5744873_1_837_- 3.6.1.3
5755843_1069_1734_+ 3.-.-.-
5755843_1069_1734_+ 3.5.-.-
5746935_114_602_- 3.-.-.-
5738022_182_692_- 2.1.1.148
5740294_444_731_+ 3.-.-.-
5730466_1_596_- 3.-.-.-
5751895_1_349_- 2.7.4.6
5751895_1_349_- 2.-.-.-
5757335_1644_1916_- 2.-.-.-
5742755_12_781_- 1.-.-.-
5757673_3413_4782_- 1.-.-.-
5757673_3413_4782_- 1.2.-.-
5754971_986_1515_- 2.3.1.117
5754971_986_1515_- 2.-.-.-
5754971_986_1515_- 2.3.-.-
5726587_1_559_+ 1.-.-.-
5726587_1_559_+ 1.14.13.22
5754617_432_1043_+ 6.1.1.-
5754617_432_1043_+ 6.1.1.11
5754617_432_1043_+ 6.-.-.-
5757515_2126_3037_+ 1.3.-.-
5730458_1_596_- 3.-.-.-
5730458_1_596_- 3.6.3.-
5757443_1280_2961_- 6.-.-.-
5748745_1_972_- 1.2.1.3
5748745_1_972_- 1.-.-.-
5748745_1_972_- 1.2.1.-
5733978_1_569_+ 1.3.99.3
5733978_1_569_+ 1.-.-.-
5733978_1_569_+ 1.3.-.-
