# Supplementary material for: A Graph-Centric Approach for Metagenome-Guided Peptide and Protein Identification in Metaproteomics
Source: PLoS Comput Biol. 2016 Dec 5;12(12):e1005224. doi: 10.1371/journal.pcbi.1005224 (PMC5137872; doi:10.1371/journal.pcbi.1005224)
Supplement: S1 Dataset — (ZIP) [file pcbi.1005224.s006.zip › Supplement/Pathway/SD3.hybrid.fgs-rap.ec.details]

path 2 fam0 10 fam-found 5 # P105-PWY
   1.1.1.37 hits 5 # 1.1.1.37
   1.1.1.42 hits 15 # 1.1.1.42
   1.3.5.1 hits 6 # 1.3.5.1
   2.3.3.1 hits 7 # 2.3.3.1
   4.2.1.2 hits 3 # 4.2.1.2
path 3 fam0 7 fam-found 4 # P108-PWY
   1.1.1.37 hits 5 # 1.1.1.37
   4.2.1.2 hits 3 # 4.2.1.2
   5.1.99.1 hits 1 # 5.1.99.1
   5.4.99.2 hits 11 # 5.4.99.2
path 5 fam0 18 fam-found 5 # P122-PWY
   2.7.2.3 hits 1 # 2.7.2.3
   3.1.1.31 hits 1 # 3.1.1.31
   4.2.1.11 hits 4 # 4.2.1.11
   5.1.3.1 hits 1 # 5.1.3.1
   5.3.1.9 hits 3 # 5.3.1.9
path 8 fam0 1 fam-found 1 # P142-PWY
   1.2.7.1 hits 1 # 1.2.7.1
path 16 fam0 11 fam-found 6 # P185-PWY
   2.2.1.2 hits 3 # 2.2.1.2
   2.7.2.3 hits 1 # 2.7.2.3
   3.1.3.11 hits 1 # 3.1.3.11
   4.1.2.13 hits 4 # 4.1.2.13
   5.1.3.1 hits 1 # 5.1.3.1
   5.3.1.1 hits 4 # 5.3.1.1
path 19 fam0 2 fam-found 1 # P21-PWY
   5.1.3.1 hits 1 # 5.1.3.1
path 22 fam0 3 fam-found 2 # P224-PWY
   1.8.99.3 hits 1 # 1.8.99.3
   2.7.7.4 hits 1 # 2.7.7.4
path 23 fam0 10 fam-found 7 # P23-PWY
   1.1.1.37 hits 5 # 1.1.1.37
   1.1.1.42 hits 15 # 1.1.1.42
   1.2.7.1 hits 1 # 1.2.7.1
   1.2.7.3 hits 2 # 1.2.7.3
   2.7.9.2 hits 5 # 2.7.9.2
   4.2.1.2 hits 3 # 4.2.1.2
   6.2.1.5 hits 5 # 6.2.1.5
path 38 fam0 7 fam-found 5 # P42-PWY
   1.1.1.37 hits 5 # 1.1.1.37
   1.2.7.1 hits 1 # 1.2.7.1
   1.2.7.3 hits 2 # 1.2.7.3
   4.2.1.2 hits 3 # 4.2.1.2
   6.2.1.5 hits 5 # 6.2.1.5
path 56 fam0 2 fam-found 1 # PEPTIDOGLYCANSYN-PWY
   2.7.8.13 hits 2 # 2.7.8.13
path 62 fam0 2 fam-found 1 # PLPSAL-PWY
   1.4.3.5 hits 5 # 1.4.3.5
path 65 fam0 3 fam-found 3 # PROPIONMET-PWY
   5.1.99.1 hits 1 # 5.1.99.1
   5.4.99.2 hits 11 # 5.4.99.2
   6.4.1.3 hits 4 # 6.4.1.3
path 66 fam0 3 fam-found 2 # PROSYN-PWY
   1.2.1.41 hits 1 # 1.2.1.41
   1.5.1.2 hits 1 # 1.5.1.2
path 67 fam0 4 fam-found 1 # PROTOCATECHUATE-ORTHO-CLEAVAGE-PWY
   1.13.11.3 hits 3 # 1.13.11.3
path 72 fam0 4 fam-found 1 # PWY-101
   1.18.1.2 hits 1 # 1.18.1.2
path 74 fam0 10 fam-found 6 # PWY-1042
   2.7.1.11 hits 1 # 2.7.1.11
   2.7.1.90 hits 1 # 2.7.1.90
   2.7.2.3 hits 1 # 2.7.2.3
   4.1.2.13 hits 4 # 4.1.2.13
   4.2.1.11 hits 4 # 4.2.1.11
   5.3.1.1 hits 4 # 5.3.1.1
path 101 fam0 8 fam-found 2 # PWY-181
   1.1.3.15 hits 8 # 1.1.3.15
   2.1.2.1 hits 3 # 2.1.2.1
path 103 fam0 8 fam-found 4 # PWY-1861
   2.2.1.2 hits 3 # 2.2.1.2
   2.7.1.11 hits 1 # 2.7.1.11
   4.1.2.13 hits 4 # 4.1.2.13
   5.1.3.1 hits 1 # 5.1.3.1
path 117 fam0 11 fam-found 2 # PWY-2201
   2.1.1.13 hits 7 # 2.1.1.13
   2.1.2.1 hits 3 # 2.1.2.1
path 122 fam0 2 fam-found 2 # PWY-2301
   3.1.3.25 hits 1 # 3.1.3.25
   5.5.1.4 hits 2 # 5.5.1.4
path 128 fam0 5 fam-found 1 # PWY-241
   1.1.1.40 hits 1 # 1.1.1.40
path 133 fam0 2 fam-found 1 # PWY-2501
   1.2.1.3 hits 3 # 1.2.1.3
path 161 fam0 7 fam-found 4 # PWY-2942
   1.17.1.8 hits 1 # 1.17.1.8
   1.4.1.16 hits 1 # 1.4.1.16
   2.7.2.4 hits 2 # 2.7.2.4
   4.3.3.7 hits 1 # 4.3.3.7
path 172 fam0 2 fam-found 1 # PWY-3121
   3.2.1.21 hits 3 # 3.2.1.21
path 177 fam0 2 fam-found 2 # PWY-3221
   2.7.7.24 hits 2 # 2.7.7.24
   4.2.1.46 hits 1 # 4.2.1.46
path 180 fam0 2 fam-found 1 # PWY-3341
   1.5.1.2 hits 1 # 1.5.1.2
path 193 fam0 2 fam-found 1 # PWY-3722
   1.2.1.8 hits 3 # 1.2.1.8
path 194 fam0 4 fam-found 4 # PWY-3781
   1.10.2.2 hits 2 # 1.10.2.2
   1.3.5.1 hits 6 # 1.3.5.1
   1.6.5.3 hits 19 # 1.6.5.3
   1.9.3.1 hits 3 # 1.9.3.1
path 213 fam0 3 fam-found 1 # PWY-4081
   1.11.1.9 hits 1 # 1.11.1.9
path 220 fam0 2 fam-found 2 # PWY-4261
   1.1.5.3 hits 1 # 1.1.5.3
   2.7.1.30 hits 1 # 2.7.1.30
path 223 fam0 3 fam-found 2 # PWY-4302
   1.3.5.1 hits 6 # 1.3.5.1
   1.6.5.3 hits 19 # 1.6.5.3
path 225 fam0 1 fam-found 1 # PWY-4341
   1.4.7.1 hits 2 # 1.4.7.1
path 231 fam0 2 fam-found 1 # PWY-4521
   1.9.3.1 hits 3 # 1.9.3.1
path 232 fam0 1 fam-found 1 # PWY-46
   4.1.1.17 hits 2 # 4.1.1.17
path 243 fam0 1 fam-found 1 # PWY-4821
   4.1.1.35 hits 1 # 4.1.1.35
path 251 fam0 3 fam-found 2 # PWY-4983
   4.3.2.1 hits 1 # 4.3.2.1
   6.3.4.5 hits 3 # 6.3.4.5
path 252 fam0 5 fam-found 3 # PWY-4984
   2.1.3.3 hits 2 # 2.1.3.3
   4.3.2.1 hits 1 # 4.3.2.1
   6.3.4.5 hits 3 # 6.3.4.5
path 254 fam0 3 fam-found 2 # PWY-5
   4.3.2.1 hits 1 # 4.3.2.1
   6.3.4.5 hits 3 # 6.3.4.5
path 263 fam0 5 fam-found 1 # PWY-5028
   4.2.1.49 hits 1 # 4.2.1.49
path 274 fam0 4 fam-found 2 # PWY-5041
   2.5.1.6 hits 4 # 2.5.1.6
   3.3.1.1 hits 4 # 3.3.1.1
path 300 fam0 3 fam-found 3 # PWY-5084
   1.2.4.2 hits 12 # 1.2.4.2
   1.8.1.4 hits 5 # 1.8.1.4
   2.3.1.61 hits 1 # 2.3.1.61
path 307 fam0 5 fam-found 3 # PWY-5103
   1.1.1.86 hits 4 # 1.1.1.86
   2.2.1.6 hits 7 # 2.2.1.6
   4.2.1.9 hits 6 # 4.2.1.9
path 308 fam0 6 fam-found 4 # PWY-5104
   1.2.7.1 hits 1 # 1.2.7.1
   2.2.1.6 hits 7 # 2.2.1.6
   4.2.1.9 hits 6 # 4.2.1.9
   6.2.1.17 hits 2 # 6.2.1.17
path 328 fam0 5 fam-found 4 # PWY-5136
   1.1.1.35 hits 3 # 1.1.1.35
   2.3.1.16 hits 5 # 2.3.1.16
   4.2.1.17 hits 9 # 4.2.1.17
   6.2.1.3 hits 4 # 6.2.1.3
path 330 fam0 5 fam-found 2 # PWY-5138
   1.3.1.34 hits 2 # 1.3.1.34
   4.2.1.17 hits 9 # 4.2.1.17
path 334 fam0 1 fam-found 1 # PWY-5143
   6.2.1.3 hits 4 # 6.2.1.3
path 354 fam0 4 fam-found 2 # PWY-5177
   1.1.1.35 hits 3 # 1.1.1.35
   2.3.1.9 hits 2 # 2.3.1.9
path 355 fam0 6 fam-found 5 # PWY-5188
   2.5.1.61 hits 1 # 2.5.1.61
   4.2.1.24 hits 1 # 4.2.1.24
   4.2.1.75 hits 1 # 4.2.1.75
   5.4.3.8 hits 1 # 5.4.3.8
   6.1.1.17 hits 1 # 6.1.1.17
path 356 fam0 4 fam-found 3 # PWY-5189
   2.5.1.61 hits 1 # 2.5.1.61
   4.2.1.24 hits 1 # 4.2.1.24
   4.2.1.75 hits 1 # 4.2.1.75
path 357 fam0 2 fam-found 1 # PWY-5194
   1.3.1.76 hits 1 # 1.3.1.76
path 373 fam0 4 fam-found 2 # PWY-5265
   2.4.1.129 hits 1 # 2.4.1.129
   2.7.8.13 hits 2 # 2.7.8.13
path 383 fam0 2 fam-found 1 # PWY-5278
   2.7.7.4 hits 1 # 2.7.7.4
path 405 fam0 5 fam-found 1 # PWY-5316
   2.4.2.19 hits 1 # 2.4.2.19
path 419 fam0 2 fam-found 2 # PWY-5340
   2.7.1.25 hits 1 # 2.7.1.25
   2.7.7.4 hits 1 # 2.7.7.4
path 439 fam0 2 fam-found 1 # PWY-5372
   1.2.99.2 hits 1 # 1.2.99.2
path 454 fam0 10 fam-found 5 # PWY-5392
   1.1.1.37 hits 5 # 1.1.1.37
   1.2.7.1 hits 1 # 1.2.7.1
   1.2.7.3 hits 2 # 1.2.7.3
   4.2.1.2 hits 3 # 4.2.1.2
   6.2.1.5 hits 5 # 6.2.1.5
path 494 fam0 1 fam-found 1 # PWY-5461
   1.11.1.7 hits 12 # 1.11.1.7
path 508 fam0 3 fam-found 1 # PWY-5480
   2.3.1.54 hits 1 # 2.3.1.54
path 511 fam0 2 fam-found 1 # PWY-5483
   1.2.7.1 hits 1 # 1.2.7.1
path 512 fam0 11 fam-found 7 # PWY-5484
   2.7.1.11 hits 1 # 2.7.1.11
   2.7.2.3 hits 1 # 2.7.2.3
   2.7.9.2 hits 5 # 2.7.9.2
   3.1.3.11 hits 1 # 3.1.3.11
   4.1.2.13 hits 4 # 4.1.2.13
   4.2.1.11 hits 4 # 4.2.1.11
   5.3.1.1 hits 4 # 5.3.1.1
path 520 fam0 2 fam-found 2 # PWY-5493
   1.2.7.1 hits 1 # 1.2.7.1
   2.3.1.54 hits 1 # 2.3.1.54
path 538 fam0 7 fam-found 2 # PWY-5531
   4.1.1.37 hits 1 # 4.1.1.37
   6.6.1.1 hits 1 # 6.6.1.1
path 544 fam0 2 fam-found 1 # PWY-5537
   6.2.1.5 hits 5 # 6.2.1.5
path 545 fam0 2 fam-found 2 # PWY-5538
   1.2.7.1 hits 1 # 1.2.7.1
   6.2.1.5 hits 5 # 6.2.1.5
path 546 fam0 1 fam-found 1 # PWY-5600
   1.2.7.1 hits 1 # 1.2.7.1
path 547 fam0 4 fam-found 3 # PWY-561
   1.1.1.37 hits 5 # 1.1.1.37
   1.3.5.1 hits 6 # 1.3.5.1
   4.2.1.2 hits 3 # 4.2.1.2
path 567 fam0 4 fam-found 3 # PWY-5659
   5.3.1.8 hits 2 # 5.3.1.8
   5.3.1.9 hits 3 # 5.3.1.9
   5.4.2.8 hits 1 # 5.4.2.8
path 575 fam0 4 fam-found 2 # PWY-5667
   1.1.1.94 hits 3 # 1.1.1.94
   2.3.1.51 hits 1 # 2.3.1.51
path 582 fam0 6 fam-found 3 # PWY-5676
   1.1.1.36 hits 7 # 1.1.1.36
   1.3.8.1 hits 1 # 1.3.8.1
   2.3.1.9 hits 2 # 2.3.1.9
path 585 fam0 6 fam-found 2 # PWY-5686
   2.4.2.10 hits 1 # 2.4.2.10
   6.3.5.5 hits 7 # 6.3.5.5
path 586 fam0 7 fam-found 5 # PWY-5690
   1.1.1.37 hits 5 # 1.1.1.37
   1.3.5.1 hits 6 # 1.3.5.1
   2.3.3.1 hits 7 # 2.3.3.1
   4.2.1.2 hits 3 # 4.2.1.2
   6.2.1.5 hits 5 # 6.2.1.5
path 608 fam0 2 fam-found 1 # PWY-5739
   4.2.1.47 hits 6 # 4.2.1.47
path 614 fam0 5 fam-found 2 # PWY-5747
   4.2.1.99 hits 3 # 4.2.1.99
   6.2.1.17 hits 2 # 6.2.1.17
path 641 fam0 7 fam-found 2 # PWY-5791
   4.1.3.36 hits 2 # 4.1.3.36
   6.2.1.26 hits 2 # 6.2.1.26
path 708 fam0 10 fam-found 6 # PWY-5913
   1.1.1.37 hits 5 # 1.1.1.37
   1.1.1.42 hits 15 # 1.1.1.42
   2.3.3.1 hits 7 # 2.3.3.1
   2.6.1.1 hits 1 # 2.6.1.1
   4.2.1.2 hits 3 # 4.2.1.2
   6.2.1.5 hits 5 # 6.2.1.5
path 711 fam0 1 fam-found 1 # PWY-5921
   6.3.5.7 hits 4 # 6.3.5.7
path 724 fam0 2 fam-found 1 # PWY-5938
   2.2.1.6 hits 7 # 2.2.1.6
path 725 fam0 2 fam-found 1 # PWY-5939
   2.2.1.6 hits 7 # 2.2.1.6
path 749 fam0 5 fam-found 3 # PWY-5973
   1.1.1.100 hits 2 # 1.1.1.100
   1.3.1.9 hits 1 # 1.3.1.9
   4.2.1.59 hits 4 # 4.2.1.59
path 755 fam0 4 fam-found 2 # PWY-5981
   1.1.1.94 hits 3 # 1.1.1.94
   2.3.1.51 hits 1 # 2.3.1.51
path 761 fam0 7 fam-found 4 # PWY-5989
   1.1.1.100 hits 2 # 1.1.1.100
   1.3.1.9 hits 1 # 1.3.1.9
   4.2.1.59 hits 4 # 4.2.1.59
   6.2.1.3 hits 4 # 6.2.1.3
path 770 fam0 2 fam-found 1 # PWY-6000
   6.2.1.3 hits 4 # 6.2.1.3
path 771 fam0 2 fam-found 1 # PWY-6001
   6.2.1.3 hits 4 # 6.2.1.3
path 772 fam0 2 fam-found 1 # PWY-6002
   3.2.1.21 hits 3 # 3.2.1.21
path 808 fam0 2 fam-found 1 # PWY-6054
   1.2.1.3 hits 3 # 1.2.1.3
path 809 fam0 2 fam-found 1 # PWY-6055
   1.2.1.3 hits 3 # 1.2.1.3
path 815 fam0 12 fam-found 1 # PWY-6061
   5.1.99.4 hits 1 # 5.1.99.4
path 849 fam0 4 fam-found 3 # PWY-6113
   1.1.1.100 hits 2 # 1.1.1.100
   1.3.1.9 hits 1 # 1.3.1.9
   4.2.1.59 hits 4 # 4.2.1.59
path 853 fam0 2 fam-found 1 # PWY-6118
   1.1.5.3 hits 1 # 1.1.5.3
path 855 fam0 5 fam-found 1 # PWY-6121
   6.3.5.3 hits 4 # 6.3.5.3
path 857 fam0 6 fam-found 4 # PWY-6123
   2.1.2.3 hits 2 # 2.1.2.3
   3.5.4.10 hits 2 # 3.5.4.10
   4.3.2.2 hits 8 # 4.3.2.2
   6.3.2.6 hits 1 # 6.3.2.6
path 858 fam0 5 fam-found 4 # PWY-6124
   2.1.2.3 hits 2 # 2.1.2.3
   3.5.4.10 hits 2 # 3.5.4.10
   4.3.2.2 hits 8 # 4.3.2.2
   6.3.2.6 hits 1 # 6.3.2.6
path 874 fam0 5 fam-found 3 # PWY-6147
   2.7.6.3 hits 1 # 2.7.6.3
   3.5.4.16 hits 1 # 3.5.4.16
   4.1.2.25 hits 1 # 4.1.2.25
path 883 fam0 2 fam-found 1 # PWY-6164
   2.5.1.54 hits 2 # 2.5.1.54
path 885 fam0 8 fam-found 2 # PWY-6168
   3.5.4.25 hits 2 # 3.5.4.25
   4.1.99.12 hits 2 # 4.1.99.12
path 907 fam0 9 fam-found 2 # PWY-622
   2.7.7.27 hits 1 # 2.7.7.27
   5.3.1.9 hits 3 # 5.3.1.9
path 936 fam0 4 fam-found 1 # PWY-6281
   6.1.1.11 hits 1 # 6.1.1.11
path 937 fam0 5 fam-found 3 # PWY-6282
   1.1.1.100 hits 2 # 1.1.1.100
   1.3.1.9 hits 1 # 1.3.1.9
   4.2.1.59 hits 4 # 4.2.1.59
path 980 fam0 1 fam-found 1 # PWY-6348
   3.1.3.2 hits 1 # 3.1.3.2
path 985 fam0 1 fam-found 1 # PWY-6357
   3.1.3.2 hits 1 # 3.1.3.2
path 1005 fam0 8 fam-found 2 # PWY-6386
   2.5.1.7 hits 1 # 2.5.1.7
   6.3.2.8 hits 2 # 6.3.2.8
path 1008 fam0 2 fam-found 1 # PWY-6389
   2.2.1.6 hits 7 # 2.2.1.6
path 1040 fam0 5 fam-found 3 # PWY-6435
   1.1.1.35 hits 3 # 1.1.1.35
   2.3.1.16 hits 5 # 2.3.1.16
   4.2.1.17 hits 9 # 4.2.1.17
path 1068 fam0 4 fam-found 2 # PWY-6471
   2.4.1.129 hits 1 # 2.4.1.129
   2.7.8.13 hits 2 # 2.7.8.13
path 1100 fam0 2 fam-found 1 # PWY-6523
   1.7.2.1 hits 5 # 1.7.2.1
path 1104 fam0 8 fam-found 2 # PWY-6527
   2.7.7.9 hits 2 # 2.7.7.9
   5.1.3.2 hits 3 # 5.1.3.2
path 1118 fam0 9 fam-found 3 # PWY-6545
   1.17.4.1 hits 8 # 1.17.4.1
   2.1.1.148 hits 2 # 2.1.1.148
   2.7.4.6 hits 3 # 2.7.4.6
path 1120 fam0 8 fam-found 4 # PWY-6549
   1.1.1.42 hits 15 # 1.1.1.42
   1.4.7.1 hits 2 # 1.4.7.1
   2.3.3.1 hits 7 # 2.3.3.1
   6.3.1.2 hits 6 # 6.3.1.2
path 1135 fam0 2 fam-found 1 # PWY-6580
   5.5.1.4 hits 2 # 5.5.1.4
path 1137 fam0 7 fam-found 4 # PWY-6583
   1.1.1.35 hits 3 # 1.1.1.35
   1.2.7.1 hits 1 # 1.2.7.1
   1.3.8.1 hits 1 # 1.3.8.1
   2.3.1.9 hits 2 # 2.3.1.9
path 1147 fam0 2 fam-found 2 # PWY-66
   1.1.1.271 hits 1 # 1.1.1.271
   4.2.1.47 hits 6 # 4.2.1.47
path 1154 fam0 3 fam-found 1 # PWY-6609
   3.5.4.4 hits 1 # 3.5.4.4
path 1158 fam0 3 fam-found 1 # PWY-6614
   2.5.1.15 hits 1 # 2.5.1.15
path 1211 fam0 4 fam-found 3 # PWY-6692
   1.10.2.2 hits 2 # 1.10.2.2
   1.6.5.3 hits 19 # 1.6.5.3
   1.9.3.1 hits 3 # 1.9.3.1
path 1233 fam0 16 fam-found 9 # PWY-6728
   1.1.1.37 hits 5 # 1.1.1.37
   1.1.1.42 hits 15 # 1.1.1.42
   1.3.5.1 hits 6 # 1.3.5.1
   2.3.3.1 hits 7 # 2.3.3.1
   4.2.1.2 hits 3 # 4.2.1.2
   5.1.99.1 hits 1 # 5.1.99.1
   5.4.99.2 hits 11 # 5.4.99.2
   6.2.1.5 hits 5 # 6.2.1.5
   6.4.1.3 hits 4 # 6.4.1.3
path 1245 fam0 4 fam-found 2 # PWY-6748
   1.7.2.1 hits 5 # 1.7.2.1
   1.7.2.4 hits 6 # 1.7.2.4
path 1246 fam0 9 fam-found 1 # PWY-6749
   2.6.1.16 hits 2 # 2.6.1.16
path 1263 fam0 2 fam-found 1 # PWY-6780
   1.2.99.2 hits 1 # 1.2.99.2
path 1281 fam0 4 fam-found 1 # PWY-6807
   3.2.1.23 hits 1 # 3.2.1.23
path 1282 fam0 4 fam-found 2 # PWY-6808
   2.7.7.24 hits 2 # 2.7.7.24
   4.2.1.46 hits 1 # 4.2.1.46
path 1294 fam0 7 fam-found 3 # PWY-6823
   2.8.1.12 hits 1 # 2.8.1.12
   2.8.1.7 hits 5 # 2.8.1.7
   4.1.99.18 hits 1 # 4.1.99.18
path 1321 fam0 3 fam-found 1 # PWY-6871
   2.3.3.13 hits 4 # 2.3.3.13
path 1341 fam0 2 fam-found 1 # PWY-6902
   3.2.1.52 hits 1 # 3.2.1.52
path 1358 fam0 2 fam-found 1 # PWY-6932
   2.7.7.4 hits 1 # 2.7.7.4
path 1361 fam0 5 fam-found 1 # PWY-6936
   2.3.1.30 hits 1 # 2.3.1.30
path 1372 fam0 5 fam-found 1 # PWY-695
   1.13.11.51 hits 1 # 1.13.11.51
path 1374 fam0 2 fam-found 1 # PWY-6952
   1.1.5.3 hits 1 # 1.1.5.3
path 1381 fam0 2 fam-found 2 # PWY-6963
   1.4.1.14 hits 6 # 1.4.1.14
   6.3.1.2 hits 6 # 6.3.1.2
path 1382 fam0 2 fam-found 2 # PWY-6964
   1.4.7.1 hits 2 # 1.4.7.1
   6.3.1.2 hits 6 # 6.3.1.2
path 1387 fam0 11 fam-found 7 # PWY-6969
   1.1.1.37 hits 5 # 1.1.1.37
   1.1.1.42 hits 15 # 1.1.1.42
   1.2.7.3 hits 2 # 1.2.7.3
   1.3.5.1 hits 6 # 1.3.5.1
   2.3.3.1 hits 7 # 2.3.3.1
   4.2.1.2 hits 3 # 4.2.1.2
   6.2.1.5 hits 5 # 6.2.1.5
path 1474 fam0 4 fam-found 2 # PWY-7084
   1.7.2.1 hits 5 # 1.7.2.1
   1.7.2.4 hits 6 # 1.7.2.4
path 1478 fam0 1 fam-found 1 # PWY-7089
   3.2.1.21 hits 3 # 3.2.1.21
path 1481 fam0 2 fam-found 1 # PWY-7092
   3.2.1.21 hits 3 # 3.2.1.21
path 1483 fam0 6 fam-found 4 # PWY-7094
   1.1.1.35 hits 3 # 1.1.1.35
   2.3.1.16 hits 5 # 2.3.1.16
   4.2.1.17 hits 9 # 4.2.1.17
   6.2.1.3 hits 4 # 6.2.1.3
path 1485 fam0 1 fam-found 1 # PWY-7096
   1.3.1.9 hits 1 # 1.3.1.9
path 1496 fam0 5 fam-found 3 # PWY-7111
   1.1.1.86 hits 4 # 1.1.1.86
   2.2.1.6 hits 7 # 2.2.1.6
   4.2.1.9 hits 6 # 4.2.1.9
path 1503 fam0 5 fam-found 1 # PWY-7119
   4.1.2.27 hits 1 # 4.1.2.27
path 1550 fam0 4 fam-found 4 # PWY-7176
   2.7.4.14 hits 1 # 2.7.4.14
   2.7.4.22 hits 3 # 2.7.4.22
   2.7.4.6 hits 3 # 2.7.4.6
   6.3.4.2 hits 3 # 6.3.4.2
path 1551 fam0 2 fam-found 1 # PWY-7177
   6.3.4.2 hits 3 # 6.3.4.2
path 1553 fam0 2 fam-found 1 # PWY-7179
   3.5.4.4 hits 1 # 3.5.4.4
path 1554 fam0 2 fam-found 1 # PWY-7179-1
   3.5.4.4 hits 1 # 3.5.4.4
path 1562 fam0 9 fam-found 2 # PWY-7187
   2.7.4.6 hits 3 # 2.7.4.6
   3.5.4.13 hits 1 # 3.5.4.13
path 1574 fam0 3 fam-found 2 # PWY-7205
   2.7.4.14 hits 1 # 2.7.4.14
   2.7.4.6 hits 3 # 2.7.4.6
path 1580 fam0 2 fam-found 1 # PWY-7214
   1.11.1.7 hits 12 # 1.11.1.7
path 1581 fam0 3 fam-found 3 # PWY-7216
   1.1.1.35 hits 3 # 1.1.1.35
   1.1.1.36 hits 7 # 1.1.1.36
   2.3.1.9 hits 2 # 2.3.1.9
path 1583 fam0 4 fam-found 3 # PWY-7219
   2.7.4.3 hits 3 # 2.7.4.3
   4.3.2.2 hits 8 # 4.3.2.2
   6.3.4.4 hits 3 # 6.3.4.4
path 1585 fam0 3 fam-found 2 # PWY-7220
   1.17.4.1 hits 8 # 1.17.4.1
   2.7.4.6 hits 3 # 2.7.4.6
path 1586 fam0 4 fam-found 3 # PWY-7221
   1.1.1.205 hits 6 # 1.1.1.205
   2.7.4.6 hits 3 # 2.7.4.6
   6.3.5.2 hits 3 # 6.3.5.2
path 1587 fam0 3 fam-found 2 # PWY-7222
   1.17.4.1 hits 8 # 1.17.4.1
   2.7.4.6 hits 3 # 2.7.4.6
path 1589 fam0 2 fam-found 2 # PWY-7226
   1.17.4.1 hits 8 # 1.17.4.1
   2.7.4.6 hits 3 # 2.7.4.6
path 1590 fam0 2 fam-found 2 # PWY-7227
   1.17.4.1 hits 8 # 1.17.4.1
   2.7.4.6 hits 3 # 2.7.4.6
path 1591 fam0 2 fam-found 1 # PWY-723
   1.13.12.16 hits 3 # 1.13.12.16
path 1595 fam0 6 fam-found 3 # PWY-7234
   3.5.4.10 hits 2 # 3.5.4.10
   4.3.2.2 hits 8 # 4.3.2.2
   6.3.2.6 hits 1 # 6.3.2.6
path 1606 fam0 2 fam-found 1 # PWY-7250
   2.8.1.7 hits 5 # 2.8.1.7
path 1610 fam0 7 fam-found 4 # PWY-7254
   1.1.1.42 hits 15 # 1.1.1.42
   1.3.5.1 hits 6 # 1.3.5.1
   2.3.3.1 hits 7 # 2.3.3.1
   4.2.1.2 hits 3 # 4.2.1.2
path 1625 fam0 4 fam-found 3 # PWY-7279
   1.10.2.2 hits 2 # 1.10.2.2
   1.3.5.1 hits 6 # 1.3.5.1
   1.9.3.1 hits 3 # 1.9.3.1
path 1646 fam0 2 fam-found 1 # PWY-7307
   1.3.1.34 hits 2 # 1.3.1.34
path 1650 fam0 4 fam-found 2 # PWY-7312
   2.7.7.24 hits 2 # 2.7.7.24
   4.2.1.46 hits 1 # 4.2.1.46
path 1651 fam0 4 fam-found 2 # PWY-7315
   2.7.7.24 hits 2 # 2.7.7.24
   4.2.1.46 hits 1 # 4.2.1.46
path 1652 fam0 4 fam-found 2 # PWY-7316
   2.7.7.24 hits 2 # 2.7.7.24
   4.2.1.46 hits 1 # 4.2.1.46
path 1657 fam0 2 fam-found 1 # PWY-7328
   5.1.3.2 hits 3 # 5.1.3.2
path 1663 fam0 2 fam-found 1 # PWY-7335
   5.1.3.14 hits 1 # 5.1.3.14
path 1672 fam0 1 fam-found 1 # PWY-7344
   5.1.3.2 hits 3 # 5.1.3.2
path 1673 fam0 1 fam-found 1 # PWY-7346
   1.1.1.22 hits 3 # 1.1.1.22
path 1695 fam0 3 fam-found 1 # PWY-7380
   2.8.1.6 hits 1 # 2.8.1.6
path 1698 fam0 6 fam-found 3 # PWY-7383
   1.1.1.37 hits 5 # 1.1.1.37
   2.6.1.1 hits 1 # 2.6.1.1
   4.1.1.32 hits 5 # 4.1.1.32
path 1699 fam0 11 fam-found 6 # PWY-7384
   1.1.1.39 hits 3 # 1.1.1.39
   4.2.1.2 hits 3 # 4.2.1.2
   5.1.99.1 hits 1 # 5.1.99.1
   5.4.99.2 hits 11 # 5.4.99.2
   6.2.1.5 hits 5 # 6.2.1.5
   6.4.1.3 hits 4 # 6.4.1.3
path 1707 fam0 7 fam-found 1 # PWY-7396
   1.1.1.85 hits 1 # 1.1.1.85
path 1711 fam0 9 fam-found 5 # PWY-7400
   1.2.1.38 hits 1 # 1.2.1.38
   2.1.3.3 hits 2 # 2.1.3.3
   4.3.2.1 hits 1 # 4.3.2.1
   6.3.4.5 hits 3 # 6.3.4.5
   6.3.5.5 hits 7 # 6.3.5.5
path 1723 fam0 4 fam-found 2 # PWY-7413
   2.7.7.24 hits 2 # 2.7.7.24
   4.2.1.46 hits 1 # 4.2.1.46
path 1727 fam0 2 fam-found 1 # PWY-7417
   2.3.1.51 hits 1 # 2.3.1.51
path 1763 fam0 2 fam-found 1 # PWY-7459
   2.4.1.230 hits 1 # 2.4.1.230
path 1795 fam0 1 fam-found 1 # PWY-7494
   1.2.1.8 hits 3 # 1.2.1.8
path 1827 fam0 5 fam-found 3 # PWY-7539
   2.7.6.3 hits 1 # 2.7.6.3
   3.5.4.25 hits 2 # 3.5.4.25
   4.1.2.25 hits 1 # 4.1.2.25
path 1858 fam0 2 fam-found 1 # PWY-7573
   4.2.1.47 hits 6 # 4.2.1.47
path 1869 fam0 3 fam-found 2 # PWY-7586
   5.3.1.8 hits 2 # 5.3.1.8
   5.4.2.8 hits 1 # 5.4.2.8
path 1872 fam0 2 fam-found 1 # PWY-7589
   2.3.1.51 hits 1 # 2.3.1.51
path 1942 fam0 4 fam-found 1 # PWY-7661
   2.4.1.83 hits 1 # 2.4.1.83
path 1944 fam0 4 fam-found 3 # PWY-7663
   1.1.1.100 hits 2 # 1.1.1.100
   1.3.1.9 hits 1 # 1.3.1.9
   4.2.1.59 hits 4 # 4.2.1.59
path 1945 fam0 7 fam-found 4 # PWY-7664
   1.1.1.100 hits 2 # 1.1.1.100
   1.3.1.9 hits 1 # 1.3.1.9
   4.2.1.59 hits 4 # 4.2.1.59
   5.3.3.14 hits 1 # 5.3.3.14
path 1969 fam0 2 fam-found 1 # PWY-881
   3.1.3.12 hits 1 # 3.1.3.12
path 1974 fam0 1 fam-found 1 # PWY0-1021
   2.8.1.7 hits 5 # 2.8.1.7
path 1976 fam0 3 fam-found 1 # PWY0-1221
   6.3.1.11 hits 1 # 6.3.1.11
path 1979 fam0 3 fam-found 2 # PWY0-1264
   6.3.4.14 hits 2 # 6.3.4.14
   6.4.1.2 hits 1 # 6.4.1.2
path 1991 fam0 1 fam-found 1 # PWY0-1313
   6.2.1.1 hits 4 # 6.2.1.1
path 1995 fam0 4 fam-found 2 # PWY0-1319
   1.1.1.94 hits 3 # 1.1.1.94
   2.3.1.51 hits 1 # 2.3.1.51
path 1998 fam0 2 fam-found 1 # PWY0-1329
   1.3.5.1 hits 6 # 1.3.5.1
path 1999 fam0 2 fam-found 1 # PWY0-1334
   1.6.5.3 hits 19 # 1.6.5.3
path 2000 fam0 2 fam-found 1 # PWY0-1335
   1.6.5.3 hits 19 # 1.6.5.3
path 2007 fam0 2 fam-found 1 # PWY0-1353
   1.3.5.1 hits 6 # 1.3.5.1
path 2017 fam0 5 fam-found 1 # PWY0-1479
   2.7.7.56 hits 1 # 2.7.7.56
path 2026 fam0 2 fam-found 1 # PWY0-1561
   1.1.5.3 hits 1 # 1.1.5.3
path 2034 fam0 2 fam-found 1 # PWY0-1581
   1.1.5.3 hits 1 # 1.1.5.3
path 2035 fam0 2 fam-found 1 # PWY0-1582
   1.1.5.3 hits 1 # 1.1.5.3
path 2036 fam0 2 fam-found 2 # PWY0-1584
   1.1.5.3 hits 1 # 1.1.5.3
   1.7.99.4 hits 21 # 1.7.99.4
path 2050 fam0 1 fam-found 1 # PWY0-662
   2.7.6.1 hits 1 # 2.7.6.1
path 2052 fam0 7 fam-found 4 # PWY0-862
   1.1.1.100 hits 2 # 1.1.1.100
   1.3.1.9 hits 1 # 1.3.1.9
   4.2.1.59 hits 4 # 4.2.1.59
   5.3.3.14 hits 1 # 5.3.3.14
path 2056 fam0 3 fam-found 2 # PWY1-3
   1.1.1.36 hits 7 # 1.1.1.36
   2.3.1.9 hits 2 # 2.3.1.9
path 2058 fam0 2 fam-found 1 # PWY1F-353
   1.2.1.8 hits 3 # 1.2.1.8
path 2081 fam0 3 fam-found 1 # PWY490-4
   6.3.5.6 hits 2 # 6.3.5.6
path 2095 fam0 2 fam-found 2 # PWY66-161
   1.2.1.3 hits 3 # 1.2.1.3
   6.2.1.1 hits 4 # 6.2.1.1
path 2096 fam0 3 fam-found 3 # PWY66-162
   1.11.1.6 hits 5 # 1.11.1.6
   1.2.1.3 hits 3 # 1.2.1.3
   6.2.1.1 hits 4 # 6.2.1.1
path 2097 fam0 9 fam-found 1 # PWY66-201
   1.14.13.8 hits 1 # 1.14.13.8
path 2098 fam0 3 fam-found 2 # PWY66-21
   1.2.1.3 hits 3 # 1.2.1.3
   6.2.1.1 hits 4 # 6.2.1.1
path 2106 fam0 3 fam-found 2 # PWY66-368
   2.3.1.9 hits 2 # 2.3.1.9
   2.8.3.5 hits 1 # 2.8.3.5
path 2117 fam0 4 fam-found 2 # PWY66-389
   1.2.1.3 hits 3 # 1.2.1.3
   6.2.1.3 hits 4 # 6.2.1.3
path 2118 fam0 7 fam-found 4 # PWY66-391
   1.1.1.35 hits 3 # 1.1.1.35
   2.3.1.16 hits 5 # 2.3.1.16
   4.2.1.17 hits 9 # 4.2.1.17
   6.2.1.3 hits 4 # 6.2.1.3
path 2124 fam0 10 fam-found 7 # PWY66-398
   1.1.1.37 hits 5 # 1.1.1.37
   1.2.4.2 hits 12 # 1.2.4.2
   1.3.5.1 hits 6 # 1.3.5.1
   2.3.1.61 hits 1 # 2.3.1.61
   2.3.3.1 hits 7 # 2.3.3.1
   4.2.1.2 hits 3 # 4.2.1.2
   6.2.1.5 hits 5 # 6.2.1.5
path 2125 fam0 13 fam-found 8 # PWY66-399
   1.1.1.37 hits 5 # 1.1.1.37
   2.7.2.3 hits 1 # 2.7.2.3
   3.1.3.11 hits 1 # 3.1.3.11
   4.1.1.32 hits 5 # 4.1.1.32
   4.1.2.13 hits 4 # 4.1.2.13
   4.2.1.11 hits 4 # 4.2.1.11
   5.3.1.1 hits 4 # 5.3.1.1
   5.3.1.9 hits 3 # 5.3.1.9
path 2127 fam0 11 fam-found 6 # PWY66-400
   2.7.1.11 hits 1 # 2.7.1.11
   2.7.2.3 hits 1 # 2.7.2.3
   4.1.2.13 hits 4 # 4.1.2.13
   4.2.1.11 hits 4 # 4.2.1.11
   5.3.1.1 hits 4 # 5.3.1.1
   5.3.1.9 hits 3 # 5.3.1.9
path 2139 fam0 16 fam-found 6 # PWYG-321
   1.1.1.100 hits 2 # 1.1.1.100
   1.3.1.9 hits 1 # 1.3.1.9
   3.1.3.12 hits 1 # 3.1.3.12
   4.2.1.59 hits 4 # 4.2.1.59
   5.3.3.14 hits 1 # 5.3.3.14
   6.4.1.3 hits 4 # 6.4.1.3
path 2152 fam0 6 fam-found 2 # PYRIDOXSYN-PWY
   1.4.3.5 hits 5 # 1.4.3.5
   2.2.1.7 hits 1 # 2.2.1.7
path 2153 fam0 3 fam-found 3 # PYRUVDEHYD-PWY
   1.2.4.1 hits 5 # 1.2.4.1
   1.8.1.4 hits 5 # 1.8.1.4
   2.3.1.12 hits 1 # 2.3.1.12
