# Supplementary material for: A Graph-Centric Approach for Metagenome-Guided Peptide and Protein Identification in Metaproteomics
Source: PLoS Comput Biol. 2016 Dec 5;12(12):e1005224. doi: 10.1371/journal.pcbi.1005224 (PMC5137872; doi:10.1371/journal.pcbi.1005224)
Supplement: S1 Dataset — (ZIP) [file pcbi.1005224.s006.zip › Supplement/Pathway/SD3.hybrid.fgsdbgraph-rap.ec]

5719912_1_508_- 6.-.-.-
5719912_1_508_- 6.3.2.-
5746697_458_844_- 1.4.3.5
5746697_458_844_- 1.-.-.-
5757089_480_1849_- 5.5.1.4
5757089_480_1849_- 5.-.-.-
5757223_1161_1955_+ 4.2.1.47
5757223_1161_1955_+ 4.-.-.-
5719468_1_505_- 6.2.1.5
5719468_1_505_- 6.-.-.-
5743477_27_799_+ 1.-.-.-
5743477_27_799_+ 1.8.99.3
5747703_1_930_+ 1.2.4.1
5747703_1_930_+ 1.-.-.-
5750785_65_961_- 1.-.-.-
5750785_65_961_- 1.1.1.-
5750785_65_961_- 1.1.1.37
5725911_1_553_+ 3.-.-.-
5725911_1_553_+ 3.6.3.-
5756993_1994_2344_- 2.7.2.4
5756993_1994_2344_- 2.-.-.-
5746761_1_897_- 2.7.7.6
5746761_1_897_- 2.-.-.-
5746761_1_897_- 2.7.7.-
5749861_349_765_+ 1.6.5.3
5735816_1_658_- 3.1.13.-
5735816_1_658_- 3.-.-.-
5756599_1_489_- 3.-.-.-
5745413_115_852_- 2.7.4.1
5751603_129_1046_+ 4.2.1.47
5751603_129_1046_+ 4.-.-.-
5756931_1169_1894_- 1.-.-.-
5756931_1169_1894_- 1.4.1.-
5755179_11_964_- 3.-.-.-
5755179_11_964_- 3.6.3.-
5738074_1_501_+ 2.4.2.18
5738074_1_501_+ 2.-.-.-
5738074_1_501_+ 2.4.-.-
5753895_999_1352_+ 2.-.-.-
5737278_1_679_- 1.7.99.4
5737278_1_679_- 1.-.-.-
5756315_1_1009_+ 6.-.-.-
5748561_1_444_+ 3.1.-.-
5730734_1_599_- 3.3.1.1
5730734_1_599_- 3.-.-.-
5756295_182_574_+ 1.4.3.5
5756295_182_574_+ 1.-.-.-
5754215_1_979_+ 5.2.1.8
5754215_1_979_+ 5.-.-.-
5726963_51_562_- 1.3.1.9
5726963_51_562_- 1.-.-.-
5726577_1_559_- 3.6.1.1
5726577_1_559_- 3.-.-.-
5743633_1_478_- 6.3.1.2
5744503_541_826_- 2.2.1.2
5744503_541_826_- 2.-.-.-
5746775_1_897_- 1.4.-.-
5746775_1_897_- 1.4.1.14
5746775_1_897_- 1.-.-.-
5746775_1_897_- 1.4.-.-
5743177_155_791_- 5.4.99.2
5743177_155_791_- 5.-.-.-
5743177_155_791_- 5.4.-.-
5752799_350_949_- 3.-.-.-
5732708_1_573_+ 2.-.-.-
5756731_1092_2039_+ 6.1.1.-
5756731_1092_2039_+ 6.1.1.6
5756731_1092_2039_+ 6.-.-.-
5750407_1_1052_- 2.7.7.7
5750407_1_1052_- 3.1.-.-
5750407_1_1052_- 2.-.-.-
5750407_1_1052_- 2.7.7.-
5750407_1_1052_- 3.-.-.-
5745067_1_691_- 3.6.1.3
5731436_1_607_+ 2.7.4.-
5731436_1_607_+ 2.-.-.-
5731436_1_607_+ 2.7.4.22
5727211_354_564_+ 4.2.1.3
5727211_354_564_+ 4.-.-.-
5727211_354_564_+ 4.2.1.99
5719060_1_502_- 5.99.1.-
5719060_1_502_- 5.99.1.3
5719060_1_502_- 5.-.-.-
5753149_230_955_- 2.-.-.-
5753149_230_955_- 2.3.-.-
5728794_1_546_+ 6.-.-.-
5726379_1_557_- 1.-.-.-
5726379_1_557_- 5.-.-.-
5726379_1_557_- 1.1.1.271
5733222_1_625_- 3.4.21.-
5733222_1_625_- 3.4.-.-
5733222_1_625_- 3.-.-.-
5733222_1_625_- 3.6.1.3
5719476_263_505_+ 2.7.7.6
5719476_263_505_+ 2.-.-.-
5719476_263_505_+ 2.7.7.-
5751271_524_1000_+ 3.4.21.-
5751271_524_1000_+ 3.4.-.-
5751271_524_1000_+ 3.-.-.-
5732730_1_620_+ 2.7.7.6
5732730_1_620_+ 2.-.-.-
5732730_1_620_+ 2.7.7.-
5751719_25_1059_+ 1.2.1.8
5751719_25_1059_+ 1.-.-.-
5751719_25_1059_+ 1.2.1.-
5748651_549_968_+ 1.10.2.2
5748651_549_968_+ 1.-.-.-
5737094_1_676_+ 6.2.1.1
5737094_1_676_+ 6.-.-.-
5756973_1035_2317_+ 6.-.-.-
5734896_1_647_+ 2.-.-.-
5734896_1_647_+ 6.-.-.-
5734896_1_647_+ 6.3.5.-
5734896_1_647_+ 6.3.5.7
5729962_1_591_+ 2.7.7.7
5729962_1_591_+ 2.-.-.-
5729962_1_591_+ 2.7.7.-
5747365_226_918_- 2.7.7.6
5747365_226_918_- 2.-.-.-
5747365_226_918_- 2.7.7.-
5756417_766_882_- 1.-.-.-
5756417_766_882_- 1.2.1.-
5739508_1_717_- 1.-.-.-
5728029_1_572_- 1.1.1.42
5728029_1_572_- 1.-.-.-
5728029_1_572_- 1.1.1.-
5757127_951_1910_- 1.-.-.-
5738628_1_448_- 2.7.7.6
5738628_1_448_- 2.-.-.-
5738628_1_448_- 2.7.7.-
5723766_1_536_- 2.7.7.6
5723766_1_536_- 2.-.-.-
5723766_1_536_- 2.7.7.-
5737102_1_391_+ 3.4.21.-
5737102_1_391_+ 3.4.-.-
5737102_1_391_+ 3.-.-.-
5735016_297_649_+ 4.-.-.-
5735016_297_649_+ 4.1.1.-
5755097_1108_1542_- 3.6.1.3
5731880_1_611_- 1.1.1.95
5731880_1_611_- 1.-.-.-
5731880_1_611_- 1.1.1.-
5719510_1_505_- 1.-.-.-
5749305_1_996_- 2.3.1.20
5749305_1_996_- 2.-.-.-
5749305_1_996_- 2.3.-.-
5756989_1431_1967_- 3.-.-.-
5731680_1_609_+ 1.3.99.3
5731680_1_609_+ 1.-.-.-
5731680_1_609_+ 1.3.-.-
5752301_980_1186_- 1.4.-.-
5752301_980_1186_- 1.4.1.14
5752301_980_1186_- 1.-.-.-
5752301_980_1186_- 1.4.-.-
5722902_1_529_- 1.-.-.-
5722902_1_529_- 1.2.1.-
5735692_1_474_- 1.1.1.42
5735692_1_474_- 1.-.-.-
5735692_1_474_- 1.1.1.-
5757567_2442_3032_+ 6.1.1.-
5757567_2442_3032_+ 6.1.1.2
5757567_2442_3032_+ 6.-.-.-
5757689_4208_4954_- 2.5.1.-
5757689_4208_4954_- 2.-.-.-
5757689_4208_4954_- 2.5.1.-
5739772_381_722_+ 1.1.1.35
5739772_381_722_+ 4.2.1.17
5739772_381_722_+ 1.-.-.-
5739772_381_722_+ 4.-.-.-
5749701_137_826_- 1.-.-.-
5749701_137_826_- 1.6.-.-
5749701_137_826_- 1.6.99.5
5757567_3059_3463_+ 6.1.1.-
5757567_3059_3463_+ 6.1.1.2
5757567_3059_3463_+ 6.-.-.-
5754649_1056_1467_+ 3.-.-.-
5753877_1_656_+ 2.1.1.-
5753877_1_656_+ 2.-.-.-
5757167_1148_1957_+ 2.-.-.-
5754423_1080_1430_+ 1.2.4.2
5754423_1080_1430_+ 1.-.-.-
5754423_1080_1430_+ 1.2.4.-
5757683_1142_1981_+ 1.17.1.8
5757683_1142_1981_+ 1.-.-.-
5757683_1142_1981_+ 1.17.1.-
5732938_1_622_+ 4.2.1.33
5732938_1_622_+ 4.-.-.-
5752457_216_932_- 2.-.-.-
5755355_1_418_+ 5.4.99.2
5755355_1_418_+ 5.-.-.-
5755355_1_418_+ 5.4.-.-
5730102_409_592_- 3.6.1.3
5747387_1_919_- 3.4.24.-
5747387_1_919_- 3.4.-.-
5747387_1_919_- 3.-.-.-
5747387_1_919_- 3.6.1.3
5730336_1_540_- 3.6.1.3
5726235_1_556_+ 3.4.21.-
5756593_1_428_- 2.-.-.-
5744527_1_724_+ 2.7.7.9
5744527_1_724_+ 2.-.-.-
5744527_1_724_+ 2.7.7.-
5748625_1_572_+ 1.14.-.-
5755405_1_262_- 4.-.-.-
5755405_1_262_- 4.1.1.-
5725509_1_550_+ 6.1.1.-
5745671_1_653_+ 1.14.-.-
5745285_1_848_- 2.1.1.-
5745285_1_848_- 2.1.1.13
5745285_1_848_- 2.-.-.-
5750997_1_530_+ 5.4.-.-
5734752_101_645_+ 2.5.1.54
5734752_101_645_+ 2.-.-.-
5745207_1_846_- 6.1.1.-
5745207_1_846_- 6.1.1.18
5745207_1_846_- 6.-.-.-
5745207_1_846_- 6.1.1.-
5751391_745_930_- 4.-.-.-
5752777_973_1223_- 2.1.2.1
5752777_973_1223_- 2.1.1.-
5752777_973_1223_- 2.-.-.-
5756695_633_2051_- 3.2.1.-
5752301_1_941_- 1.4.-.-
5752301_1_941_- 1.4.1.14
5752301_1_941_- 1.-.-.-
5752301_1_941_- 1.4.-.-
5754139_182_973_- 1.-.-.-
5754693_636_863_- 4.2.1.11
5754693_636_863_- 4.-.-.-
5739498_1_434_+ 5.3.1.1
5739498_1_434_+ 5.-.-.-
5735018_1_649_+ 1.11.1.6
5735018_1_649_+ 1.11.1.7
5735018_1_649_+ 1.-.-.-
5757305_384_875_- 2.2.1.6
5757305_384_875_- 2.-.-.-
5730674_274_598_+ 1.2.1.3
5730674_274_598_+ 1.-.-.-
5730674_274_598_+ 1.2.1.-
5723082_1_491_+ 2.2.1.6
5733992_1_635_+ 1.7.99.4
5733992_1_635_+ 1.-.-.-
5745025_1_788_+ 2.8.3.-
5745025_1_788_+ 2.-.-.-
5757621_3514_3867_- 5.-.-.-
5737532_1_683_- 1.-.-.-
5737532_1_683_- 3.6.1.3
5742963_1_323_- 6.1.1.-
5742963_1_323_- 6.1.1.14
5742963_1_323_- 6.-.-.-
5750157_1_978_+ 2.5.1.26
5750157_1_978_+ 1.-.-.-
5750157_1_978_+ 1.1.-.-
5754615_966_1460_- 1.-.-.-
5753359_334_1288_+ 6.-.-.-
5733588_1_630_+ 2.7.7.7
5733588_1_630_+ 2.-.-.-
5733588_1_630_+ 2.7.7.-
5738282_24_696_- 6.2.1.1
5738282_24_696_- 6.-.-.-
5720844_1_514_+ 6.2.1.26
5720844_1_514_+ 6.-.-.-
5723576_1_534_+ 4.3.2.2
5723576_1_534_+ 4.-.-.-
5723576_1_534_+ 4.3.2.2
5729032_1_582_+ 1.-.-.-
5726551_1_558_+ 3.2.1.-
5726551_1_558_+ 3.2.1.52
5726551_1_558_+ 3.-.-.-
5731474_1_607_- 3.5.4.10
5731474_1_607_- 2.1.2.3
5731474_1_607_- 2.-.-.-
5731474_1_607_- 3.-.-.-
5750245_567_986_- 2.3.1.16
5750245_567_986_- 2.-.-.-
5750245_567_986_- 2.3.-.-
5750245_567_986_- 2.3.1.-
5757663_3488_4631_+ 1.-.-.-
5757663_3488_4631_+ 1.2.1.-
5755641_210_812_- 4.2.1.33
5755641_210_812_- 4.-.-.-
5753487_1_386_- 2.-.-.-
5753487_1_386_- 6.-.-.-
5753487_1_386_- 6.3.5.-
5753487_1_386_- 6.3.5.6
5753487_1_386_- 6.3.5.7
5728227_1_574_- 4.2.1.2
5728227_1_574_- 4.-.-.-
5734792_288_646_+ 1.-.-.-
5734792_288_646_+ 1.4.1.-
5754757_250_1041_+ 3.-.-.-
5757475_819_1007_+ 1.-.-.-
5757475_819_1007_+ 1.4.1.-
5735906_1_657_+ 2.-.-.-
5732780_1_620_- 6.3.2.8
5732780_1_620_- 6.-.-.-
5744283_1_820_- 1.3.99.3
5744283_1_820_- 1.-.-.-
5744283_1_820_- 1.3.-.-
5751315_1_829_- 6.3.1.2
5751315_1_829_- 6.-.-.-
5757305_1989_2735_- 2.2.1.6
5757305_1989_2735_- 2.-.-.-
5755843_161_1048_+ 3.5.-.-
5728127_1_573_+ 1.-.-.-
5728127_1_573_+ 1.7.2.4
5754475_992_1435_- 1.3.99.3
5754475_992_1435_- 1.-.-.-
5754475_992_1435_- 1.3.-.-
5756221_1_667_- 2.-.-.-
5738820_90_706_- 5.5.1.4
5738820_90_706_- 5.-.-.-
5742617_585_778_+ 1.7.99.4
5742617_585_778_+ 1.-.-.-
5756893_1_1963_- 4.1.1.37
5756893_1_1963_- 4.-.-.-
5756893_1_1963_- 4.1.1.-
5721668_1_254_- 1.-.-.-
5753331_1046_1284_+ 3.-.-.-
5753331_1046_1284_+ 3.8.1.5
5723182_1_531_- 1.-.-.-
5723182_1_531_- 1.2.1.-
5741731_1_416_+ 3.5.-.-
5747429_150_921_+ 6.1.1.-
5747429_150_921_+ 6.1.1.3
5747429_150_921_+ 6.-.-.-
5747429_150_921_+ 6.1.1.-
5757639_2013_3026_+ 6.3.4.4
5757639_2013_3026_+ 6.-.-.-
5727323_145_565_+ 4.2.1.17
5727323_145_565_+ 4.-.-.-
5730508_56_596_- 1.-.-.-
5753277_1_910_- 2.-.-.-
5753277_1_910_- 2.3.-.-
5753277_1_910_- 3.1.3.41
5757309_19_861_- 2.4.1.129
5757309_19_861_- 2.-.-.-
5757309_19_861_- 2.4.-.-
5720910_161_515_+ 1.4.3.5
5720910_161_515_+ 1.-.-.-
5754131_1009_1385_- 1.3.-.-
5738316_213_697_- 4.-.-.-
5738316_213_697_- 4.2.1.-
5738316_213_697_- 4.2.1.59
5738316_213_697_- 4.2.1.59
5722986_1_530_+ 6.-.-.-
5755481_1_1633_+ 5.4.99.2
5755481_1_1633_+ 5.-.-.-
5755481_1_1633_+ 5.4.-.-
5750075_1_989_- 1.3.99.3
5750075_1_989_- 1.-.-.-
5750075_1_989_- 1.3.-.-
5741115_1_747_+ 1.7.99.4
5741115_1_747_+ 1.-.-.-
5746537_1_889_- 4.3.2.2
5746537_1_889_- 4.-.-.-
5746537_1_889_- 4.3.2.2
5757593_2002_2379_+ 3.1.-.-
5757593_2002_2379_+ 3.-.-.-
5757593_2002_2379_+ 3.1.-.-
5757593_2002_2379_+ 3.1.13.-
5756583_314_1060_+ 1.-.-.-
5751037_983_1091_- 3.6.1.3
5725297_1_548_+ 1.-.-.-
5725297_1_548_+ 1.7.2.4
5731438_278_607_- 5.1.3.14
5731438_278_607_- 5.-.-.-
5719934_81_508_- 4.2.1.47
5719934_81_508_- 4.-.-.-
5755189_1_287_+ 1.6.5.3
5755189_1_287_+ 1.-.-.-
5755189_1_287_+ 1.6.99.5
5757619_1138_2070_+ 3.2.1.-
5757619_1138_2070_+ 3.2.1.21
5757619_1138_2070_+ 3.-.-.-
5757619_1138_2070_+ 3.2.-.-
5736150_75_663_+ 5.2.1.8
5736150_75_663_+ 5.-.-.-
5750555_517_1060_- 1.-.-.-
5743925_1_810_+ 2.7.7.6
5743925_1_810_+ 2.-.-.-
5743925_1_810_+ 2.7.7.-
5749211_103_843_+ 1.1.1.100
5749211_103_843_+ 1.-.-.-
5749211_103_843_+ 1.1.1.36
5749817_1_878_- 1.1.1.205
5749817_1_878_- 1.-.-.-
5744533_1_199_- 1.3.99.1
5744533_1_199_- 1.-.-.-
5727947_1_571_- 2.7.7.6
5727947_1_571_- 2.-.-.-
5727947_1_571_- 2.7.7.-
5733542_1_269_+ 2.7.4.3
5733542_1_269_+ 2.-.-.-
5733542_1_269_+ 2.7.4.-
5740342_1_732_- 3.2.1.-
5740342_1_732_- 3.-.-.-
5740342_1_732_- 3.2.-.-
5732748_240_620_- 3.6.1.3
5743603_154_801_- 6.1.1.-
5743603_154_801_- 6.1.1.20
5743603_154_801_- 6.-.-.-
5750887_1_1001_+ 2.7.7.6
5750887_1_1001_+ 2.-.-.-
5750887_1_1001_+ 2.7.7.-
5738224_1_695_- 3.-.-.-
5740620_1_737_+ 4.1.2.13
5740620_1_737_+ 4.-.-.-
5740620_1_737_+ 4.1.2.-
5754739_1_611_+ 1.-.-.-
5755143_1_1551_+ 1.17.4.1
5755143_1_1551_+ 1.-.-.-
5720764_1_331_- 3.4.25.-
5720764_1_331_- 3.4.-.-
5720764_1_331_- 3.-.-.-
5747015_160_904_+ 3.1.-.-
5747015_160_904_+ 3.-.-.-
5736636_1_670_+ 1.5.1.2
5736636_1_670_+ 1.-.-.-
5753473_561_995_- 1.2.4.1
5753473_561_995_- 1.-.-.-
5736600_1_669_- 2.7.7.6
5736600_1_669_- 2.-.-.-
5736600_1_669_- 2.7.7.-
5719534_1_284_- 4.2.1.17
5719534_1_284_- 4.-.-.-
5748529_363_963_+ 6.1.1.-
5748529_363_963_+ 6.1.1.7
5748529_363_963_+ 6.-.-.-
5748529_363_963_+ 6.1.1.-
5728125_433_573_- 2.-.-.-
5732040_1_613_+ 1.-.-.-
5756459_1786_1992_- 1.-.-.-
5754459_1_1031_+ 6.3.5.3
5754459_1_1031_+ 6.-.-.-
5722396_1_526_+ 3.-.-.-
5722396_1_526_+ 3.6.3.-
5719554_1_506_+ 6.3.1.2
5739820_1_723_+ 3.-.-.-
5739820_1_723_+ 3.6.3.-
5733440_1_629_+ 1.6.5.3
5733440_1_629_+ 1.-.-.-
5733440_1_629_+ 1.6.-.-
5756157_1049_1839_+ 4.2.1.11
5756157_1049_1839_+ 4.-.-.-
5753089_1_272_+ 4.1.1.-
5753089_1_272_+ 4.1.1.32
5753089_1_272_+ 4.-.-.-
5753089_1_272_+ 4.1.1.-
5735666_1_657_+ 2.7.1.30
5735666_1_657_+ 2.-.-.-
5735666_1_657_+ 2.7.1.-
5738750_1_704_- 3.4.-.-
5743623_385_802_+ 1.-.-.-
5738048_1_692_- 2.7.7.6
5738048_1_692_- 2.-.-.-
5738048_1_692_- 2.7.7.-
5745557_1_857_- 5.99.1.-
5745557_1_857_- 5.99.1.3
5745557_1_857_- 5.-.-.-
5720226_1_434_+ 1.1.1.42
5720226_1_434_+ 1.-.-.-
5720226_1_434_+ 1.1.1.-
5735068_50_650_+ 1.3.99.3
5735068_50_650_+ 1.-.-.-
5735068_50_650_+ 1.3.-.-
5744589_1_829_- 2.7.7.6
5744589_1_829_- 2.-.-.-
5744589_1_829_- 2.7.7.-
5754043_1037_1373_+ 5.99.1.-
5754043_1037_1373_+ 5.99.1.3
5754043_1037_1373_+ 5.-.-.-
5750503_511_891_- 1.-.-.-
5750503_511_891_- 1.8.1.-
5738382_1_698_- 1.3.1.34
5738382_1_698_- 1.-.-.-
5748155_1_389_+ 2.7.7.6
5748155_1_389_+ 2.-.-.-
5748155_1_389_+ 2.7.7.-
5752839_1_1055_+ 3.1.-.-
5752839_1_1055_+ 3.1.11.5
5752839_1_1055_+ 3.-.-.-
5735260_1_651_- 1.-.-.-
5735260_1_651_- 1.7.2.4
5746397_1_619_+ 2.7.4.-
5746397_1_619_+ 2.-.-.-
5746397_1_619_+ 2.7.4.22
5729236_317_584_+ 1.10.2.2
5729236_317_584_+ 1.-.-.-
5729236_317_584_+ 1.10.-.-
5735606_1_554_- 1.-.-.-
5756385_968_1780_- 2.-.-.-
5756385_968_1780_- 2.8.1.7
5740446_503_734_+ 5.4.-.-
5740446_503_734_+ 2.-.-.-
5757529_1116_1322_+ 3.-.-.-
5729828_227_589_- 4.1.2.13
5729828_227_589_- 4.-.-.-
5754171_1056_1392_+ 2.-.-.-
5757585_2151_3591_+ 2.3.1.20
5757585_2151_3591_+ 2.-.-.-
5757585_2151_3591_+ 2.3.-.-
5726535_1_558_+ 5.99.1.-
5726535_1_558_+ 5.99.1.3
5726535_1_558_+ 5.-.-.-
5720930_1_515_+ 2.3.3.1
5720930_1_515_+ 2.-.-.-
5720930_1_515_+ 2.3.-.-
5720930_1_515_+ 2.3.3.-
5741485_1_755_- 2.-.-.-
5734884_1_647_- 6.3.4.5
5734884_1_647_- 6.-.-.-
5726757_43_560_- 4.-.-.-
5727047_72_563_- 6.3.4.14
5732092_1_613_+ 1.-.-.-
5740957_1_480_+ 1.-.-.-
5740957_1_480_+ 1.2.7.-
5740957_1_480_+ 1.2.-.-
5740957_1_480_+ 1.2.7.1
5753929_1010_1358_+ 6.1.1.-
5753929_1010_1358_+ 6.1.1.15
5728664_1_462_- 2.-.-.-
5728664_1_462_- 4.-.-.-
5728664_1_462_- 2.8.1.7
5746483_1_655_- 5.3.1.1
5746483_1_655_- 5.-.-.-
5719824_1_507_+ 1.5.5.1
5719824_1_507_+ 1.-.-.-
5757419_54_866_- 1.1.1.205
5757419_54_866_- 1.-.-.-
5747325_1_916_+ 1.2.4.2
5747325_1_916_+ 1.-.-.-
5747325_1_916_+ 1.2.4.-
5749361_1_431_- 1.-.-.-
5754553_1031_1451_+ 5.1.99.4
5754553_1031_1451_+ 2.-.-.-
5754553_1031_1451_+ 5.-.-.-
5745215_178_846_+ 2.7.7.27
5745215_178_846_+ 2.-.-.-
5745215_178_846_+ 2.7.7.-
5742575_1_324_- 2.8.1.6
5742575_1_324_- 2.-.-.-
5744817_1_382_+ 1.1.1.133
5744817_1_382_+ 1.-.-.-
5727871_1_560_+ 6.3.5.3
5727871_1_560_+ 6.-.-.-
5757491_2223_3241_+ 2.7.1.11
5757491_2223_3241_+ 2.7.1.-
5757491_2223_3241_+ 2.-.-.-
5757491_2223_3241_+ 2.7.1.90
5723180_1_531_+ 3.-.-.-
5756417_897_1966_- 1.2.1.8
5756417_897_1966_- 1.-.-.-
5756417_897_1966_- 1.2.1.-
5728071_1_572_- 2.3.3.1
5728071_1_572_- 2.-.-.-
5728071_1_572_- 2.3.-.-
5728071_1_572_- 2.3.3.-
5754351_990_1417_- 2.3.3.13
5754351_990_1417_- 2.-.-.-
5754351_990_1417_- 2.3.3.-
5757305_887_1935_- 2.2.1.6
5757305_887_1935_- 2.-.-.-
5733418_1_628_- 5.4.99.2
5733418_1_628_- 5.-.-.-
5733418_1_628_- 5.4.-.-
5721568_1_520_- 1.2.4.2
5721568_1_520_- 1.2.4.-
5746217_240_879_+ 3.6.1.3
5733040_1_623_- 3.4.-.-
5756827_1_374_- 2.-.-.-
5756683_1230_2116_- 6.-.-.-
5743783_213_806_+ 2.1.2.10
5743783_213_806_+ 2.1.1.-
5743783_213_806_+ 2.6.1.-
5743783_213_806_+ 2.-.-.-
5726019_1_554_- 1.17.4.1
5726019_1_554_- 1.-.-.-
5741055_15_746_+ 1.-.-.-
5748999_1_983_+ 1.4.-.-
5748999_1_983_+ 1.-.-.-
5748999_1_983_+ 1.4.-.-
5756917_1993_2282_- 2.7.4.1
5756917_1993_2282_- 2.-.-.-
5755983_185_1776_- 1.1.1.39
5755983_185_1776_- 1.-.-.-
5747743_305_932_+ 1.-.-.-
5747743_305_932_+ 1.4.1.-
5720742_1_514_- 5.2.1.8
5720742_1_514_- 5.-.-.-
5754167_37_768_+ 3.-.-.-
5721606_1_520_+ 1.2.4.2
5721606_1_520_+ 1.-.-.-
5721606_1_520_+ 1.2.4.-
5743023_1_787_- 1.11.1.6
5743023_1_787_- 1.11.1.7
5743023_1_787_- 1.-.-.-
5735160_243_650_+ 3.-.-.-
5745407_1_852_- 3.-.-.-
5728692_1_578_- 3.6.1.3
5757397_957_1760_+ 4.-.-.-
5733168_1_263_- 1.3.5.1
5733168_1_263_- 1.-.-.-
5752275_1_662_+ 6.2.1.3
5752275_1_662_+ 6.-.-.-
5725439_1_382_+ 4.2.1.17
5725439_1_382_+ 4.-.-.-
5756379_1648_1947_- 1.11.1.7
5756379_1648_1947_- 1.11.1.9
5756379_1648_1947_- 1.-.-.-
5723990_103_538_+ 6.-.-.-
5723990_103_538_+ 6.2.1.17
5754277_879_1406_- 3.-.-.-
5719134_77_503_+ 3.-.-.-
5719134_77_503_+ 3.6.3.-
5747053_1_654_+ 4.3.2.2
5747053_1_654_+ 4.-.-.-
5747053_1_654_+ 4.3.2.2
5747745_1_932_+ 1.-.-.-
5747745_1_932_+ 1.7.2.1
5749549_1_218_+ 6.2.1.1
5749549_1_218_+ 6.-.-.-
5722392_222_526_+ 1.7.99.4
5722392_222_526_+ 1.-.-.-
5754457_1_968_- 5.4.99.2
5754457_1_968_- 5.-.-.-
5754457_1_968_- 5.4.-.-
5724893_1_545_+ 2.-.-.-
5724893_1_545_+ 2.4.-.-
5736706_94_570_+ 1.6.5.3
5736706_94_570_+ 1.-.-.-
5736706_94_570_+ 1.6.99.5
5749529_1_840_- 2.7.9.2
5749529_1_840_- 2.-.-.-
5749529_1_840_- 2.7.-.-
5739652_1_597_+ 1.-.-.-
5739652_1_597_+ 1.1.1.-
5739652_1_597_+ 1.1.1.37
5744933_286_839_+ 1.-.-.-
5757619_2073_2486_+ 3.2.1.-
5757619_2073_2486_+ 3.2.1.21
5757619_2073_2486_+ 3.-.-.-
5757619_2073_2486_+ 3.2.-.-
5749295_1_995_- 3.4.-.-
5749295_1_995_- 3.6.1.3
5732568_1_618_- 2.-.-.-
5732568_1_618_- 2.3.1.-
5737412_1_375_- 5.-.-.-
5750439_607_1011_- 2.3.1.9
5750439_607_1011_- 2.-.-.-
5750439_607_1011_- 2.3.-.-
5750439_607_1011_- 2.3.1.-
5747679_1_930_- 1.2.4.2
5747679_1_930_- 1.-.-.-
5747679_1_930_- 1.2.4.-
5721538_1_520_+ 3.3.1.1
5721538_1_520_+ 3.-.-.-
5744129_255_815_+ 3.4.21.-
5744129_255_815_+ 3.4.-.-
5744129_255_815_+ 3.-.-.-
5745067_703_842_- 3.6.1.3
5757465_1929_2891_- 2.-.-.-
5727553_1_567_+ 4.2.1.3
5727553_1_567_+ 4.-.-.-
5727553_1_567_+ 4.2.1.99
5742491_182_775_- 6.-.-.-
5752625_996_1211_- 1.1.1.205
5752625_996_1211_- 1.-.-.-
5755621_1079_1664_+ 1.2.4.2
5755621_1079_1664_+ 1.-.-.-
5755621_1079_1664_+ 1.2.4.-
5757357_1464_2017_+ 1.11.1.7
5757357_1464_2017_+ 1.-.-.-
5757357_1464_2017_+ 1.11.1.15
5750703_1_763_+ 1.-.-.-
5750703_1_763_+ 1.6.-.-
5750703_1_763_+ 1.6.99.5
5733740_1_632_- 2.7.7.6
5733740_1_632_- 2.-.-.-
5733740_1_632_- 2.7.7.-
5750541_1_677_- 1.-.-.-
5732158_89_614_+ 2.7.4.1
5756651_1156_1998_+ 1.-.-.-
5756651_1156_1998_+ 1.12.98.1
5737592_1_470_- 2.1.1.-
5737592_1_470_- 2.-.-.-
5741965_1_764_+ 2.5.1.6
5741965_1_764_+ 2.-.-.-
5757157_1_499_- 1.14.-.-
5743961_1_811_- 6.-.-.-
5735534_1_655_+ 1.-.-.-
5748279_436_953_- 1.7.99.4
5748279_436_953_- 1.-.-.-
5722280_1_525_- 5.5.-.-
5753221_1_903_+ 4.1.1.17
5753221_1_903_+ 4.-.-.-
5753221_1_903_+ 4.1.1.-
5756199_547_900_- 3.-.-.-
5734300_421_638_+ 3.6.1.3
5736552_1_669_- 3.6.1.1
5736552_1_669_- 3.-.-.-
5757037_2036_2401_+ 6.-.-.-
5740178_313_729_+ 3.-.-.-
5752805_1076_1226_+ 1.-.-.-
5752805_1076_1226_+ 1.14.-.-
5734488_1_350_- 2.8.3.5
5734488_1_350_- 2.8.3.-
5734488_1_350_- 2.-.-.-
5752013_955_1158_- 1.-.-.-
5752013_955_1158_- 1.2.1.-
5729770_321_589_+ 2.7.7.6
5729770_321_589_+ 2.-.-.-
5729770_321_589_+ 2.7.7.-
5754423_1_1035_+ 1.2.4.2
5754423_1_1035_+ 1.-.-.-
5754423_1_1035_+ 1.2.4.-
5751651_1_953_- 3.4.21.-
5751651_1_953_- 3.4.-.-
5751651_1_953_- 3.-.-.-
5751651_1_953_- 3.6.1.3
5750033_404_1032_+ 6.-.-.-
5739902_1_263_- 1.-.-.-
5739902_1_263_- 1.1.1.53
5755675_1_487_+ 1.-.-.-
5730216_1_593_- 3.6.1.3
5720518_1_512_+ 1.7.99.4
5720518_1_512_+ 1.-.-.-
5756989_1_502_+ 6.1.1.-
5756989_1_502_+ 6.1.1.6
5756989_1_502_+ 6.-.-.-
5752955_1_360_- 2.-.-.-
5732002_1_612_- 1.1.1.42
5732002_1_612_- 1.-.-.-
5732002_1_612_- 1.1.1.-
5757379_941_1915_- 1.3.5.1
5757379_941_1915_- 1.-.-.-
5757379_941_1915_- 1.3.-.-
5757565_437_1015_+ 3.-.-.-
5738042_46_692_+ 1.17.4.1
5738042_46_692_+ 1.-.-.-
5724509_1_159_+ 2.2.1.6
5724509_1_159_+ 2.-.-.-
5733340_1_344_- 1.11.1.7
5733340_1_344_- 1.-.-.-
5733340_1_344_- 1.11.1.15
5754895_435_1505_+ 1.-.-.-
5721022_1_516_- 2.7.9.2
5721022_1_516_- 2.-.-.-
5721022_1_516_- 2.7.-.-
5753629_1045_1316_- 2.-.-.-
5753629_1045_1316_- 2.7.8.12
5757035_184_1370_+ 5.-.-.-
5753491_449_997_- 5.1.3.2
5753491_449_997_- 5.-.-.-
5748329_1_955_- 6.3.5.-
5720076_1_224_- 2.-.-.-
5720076_1_224_- 2.3.1.-
5739880_1_724_- 3.1.-.-
5739880_1_724_- 3.1.11.2
5739880_1_724_- 3.-.-.-
5740070_156_728_- 1.13.11.-
5740070_156_728_- 1.13.11.3
5757071_1010_1861_+ 4.2.1.47
5757071_1010_1861_+ 4.-.-.-
5739934_1_726_+ 2.7.7.6
5739934_1_726_+ 2.-.-.-
5739934_1_726_+ 2.7.7.-
5742283_1_772_+ 6.1.1.-
5742283_1_772_+ 6.1.1.3
5742283_1_772_+ 6.-.-.-
5742283_1_772_+ 6.1.1.-
5740758_1_698_+ 6.-.-.-
5740758_1_698_+ 6.2.1.17
5744945_122_839_+ 1.-.-.-
5744945_122_839_+ 1.1.1.-
5744945_122_839_+ 1.1.1.37
5736328_1_391_+ 3.6.1.3
5720174_1_510_- 6.3.5.5
5720174_1_510_- 6.-.-.-
5721106_1_516_+ 2.5.1.7
5721106_1_516_+ 2.-.-.-
5721106_1_516_+ 2.5.1.-
5746411_1_885_+ 1.1.1.42
5746411_1_885_+ 1.-.-.-
5746411_1_885_+ 1.1.1.-
5725291_1_516_+ 3.-.-.-
5725291_1_516_+ 3.5.1.-
5747635_1_312_+ 4.1.2.27
5747635_1_312_+ 4.-.-.-
5747635_1_312_+ 4.1.1.-
5749607_1_926_- 2.7.7.6
5749607_1_926_- 2.-.-.-
5749607_1_926_- 2.7.7.-
5743277_112_794_+ 1.1.1.100
5743277_112_794_+ 1.-.-.-
5743277_112_794_+ 1.1.1.36
5748441_699_959_- 1.-.-.-
5721460_1_519_+ 5.99.1.-
5721460_1_519_+ 5.99.1.3
5721460_1_519_+ 5.-.-.-
5754775_1045_1485_+ 6.1.1.-
5754775_1045_1485_+ 6.1.1.12
5754775_1045_1485_+ 6.-.-.-
5755201_377_814_+ 1.-.-.-
5745365_1_850_+ 1.-.-.-
5750287_1_639_+ 3.1.3.48
5729212_1_583_+ 1.2.4.1
5729212_1_583_+ 1.-.-.-
5741779_73_760_- 5.4.99.2
5741779_73_760_- 5.4.-.-
5725957_1_400_- 2.7.4.3
5725957_1_400_- 2.-.-.-
5725957_1_400_- 2.7.4.-
5726607_235_559_+ 3.1.13.-
5757671_1537_1926_- 6.-.-.-
5732926_1_622_+ 1.17.4.1
5732926_1_622_+ 1.-.-.-
5740908_1_568_- 3.-.-.-
5756149_224_973_- 3.1.1.31
5734746_1_645_+ 6.4.1.3
5734746_1_645_+ 6.-.-.-
5736770_1_671_- 4.-.-.-
5736770_1_671_- 4.1.99.18
5753393_1_1291_+ 1.17.4.1
5753393_1_1291_+ 1.-.-.-
5755265_1_385_- 1.6.5.3
5755265_1_385_- 1.-.-.-
5755105_1198_1543_+ 1.-.-.-
5755105_1198_1543_+ 1.4.1.-
5723824_1_537_+ 1.1.1.42
5723824_1_537_+ 1.-.-.-
5723824_1_537_+ 1.1.1.-
5756143_1088_1807_+ 2.3.1.117
5756143_1088_1807_+ 2.-.-.-
5756143_1088_1807_+ 2.3.-.-
5725787_1_284_- 3.1.13.-
5725787_1_284_- 2.7.7.8
5725787_1_284_- 2.-.-.-
5725787_1_284_- 2.7.7.-
5734860_1_647_+ 2.-.-.-
5734860_1_647_+ 2.8.1.7
5754879_452_1503_- 6.2.1.26
5754879_452_1503_- 6.-.-.-
5721350_7_518_- 2.-.-.-
5729068_1_582_+ 3.4.24.-
5756025_784_1790_- 3.-.-.-
5756025_784_1790_- 3.5.1.-
5740666_1_474_- 2.7.4.1
5725723_24_551_- 1.9.3.1
5727039_1_392_- 3.6.1.1
5730936_1_601_+ 1.7.99.4
5730936_1_601_+ 1.-.-.-
5754515_1_854_- 6.1.1.-
5754515_1_854_- 6.1.1.7
5754515_1_854_- 6.-.-.-
5754515_1_854_- 6.1.1.-
5748473_1_961_- 1.-.-.-
5737378_1_447_+ 1.3.1.34
5737378_1_447_+ 1.-.-.-
5750839_441_1078_- 1.-.-.-
5753115_1043_1255_- 3.-.-.-
5751837_1_688_+ 6.3.5.3
5751837_1_688_+ 3.-.-.-
5751837_1_688_+ 6.-.-.-
5751467_1_1055_+ 1.1.-.-
5744827_366_836_+ 4.2.1.3
5744827_366_836_+ 4.-.-.-
5744827_366_836_+ 4.2.1.99
5742055_1_766_- 2.3.1.16
5742055_1_766_- 2.-.-.-
5742055_1_766_- 2.3.-.-
5742055_1_766_- 2.3.1.-
5735182_355_650_- 2.7.8.13
5735182_355_650_- 2.-.-.-
5735182_355_650_- 2.7.8.13
5731554_74_608_+ 1.-.-.-
5731554_74_608_+ 1.7.2.1
5728778_60_572_+ 4.2.1.60
5728778_60_572_+ 4.-.-.-
5728778_60_572_+ 5.-.-.-
5728778_60_572_+ 4.2.1.59
5728778_60_572_+ 5.3.3.14
5728778_60_572_+ 4.2.1.59
5749097_1_979_- 2.3.1.16
5749097_1_979_- 2.-.-.-
5749097_1_979_- 2.3.-.-
5749097_1_979_- 2.3.1.-
5749961_1_1028_+ 1.-.-.-
5733990_1_635_- 2.5.1.26
5733990_1_635_- 1.-.-.-
5733990_1_635_- 1.1.-.-
5733990_1_635_- 2.-.-.-
5753555_1_1158_+ 3.-.-.-
5756355_1382_1936_- 2.1.1.-
5756355_1382_1936_- 2.-.-.-
5735318_1_466_- 2.-.-.-
5735318_1_466_- 2.7.8.12
5740020_16_727_- 2.-.-.-
5740020_16_727_- 2.8.1.7
5743895_235_809_- 1.-.-.-
5743895_235_809_- 1.3.1.76
5751157_345_1034_+ 5.3.1.1
5751157_345_1034_+ 5.-.-.-
5728273_1_574_+ 2.5.1.6
5728273_1_574_+ 2.-.-.-
5741593_1_757_+ 6.3.4.5
5741593_1_757_+ 6.-.-.-
5752923_1_1237_+ 1.-.-.-
5752923_1_1237_+ 1.2.99.2
5755895_1_1749_- 1.4.1.13
5755895_1_1749_- 1.4.-.-
5755895_1_1749_- 1.4.1.14
5755895_1_1749_- 1.-.-.-
5755895_1_1749_- 1.4.-.-
5752459_353_982_- 1.-.-.-
5736842_1_672_+ 2.3.3.1
5736842_1_672_+ 2.-.-.-
5736842_1_672_+ 2.3.3.-
5737678_105_686_+ 3.6.1.3
5757147_1_408_- 3.6.1.1
5757147_1_408_- 3.-.-.-
5722962_1_530_+ 2.3.3.1
5722962_1_530_+ 2.-.-.-
5722962_1_530_+ 2.3.-.-
5722962_1_530_+ 2.3.3.-
5756389_1_855_+ 1.6.5.3
5756389_1_855_+ 1.-.-.-
5756389_1_855_+ 1.6.-.-
5727561_1_567_+ 3.1.4.-
5730662_1_598_- 1.-.-.-
5719822_1_507_- 1.-.-.-
5754145_1_1341_+ 1.2.1.41
5754145_1_1341_+ 1.-.-.-
5754145_1_1341_+ 1.2.1.-
5733982_1_635_- 2.7.7.6
5733982_1_635_- 2.-.-.-
5733982_1_635_- 2.7.7.-
5736236_1_664_- 6.3.2.6
5736236_1_664_- 6.-.-.-
5740945_1_744_- 2.7.7.6
5740945_1_744_- 2.-.-.-
5740945_1_744_- 2.7.7.-
5754247_129_884_+ 3.1.26.3
5725673_1_551_- 2.2.1.2
5725673_1_551_- 2.-.-.-
5730574_1_597_- 1.-.-.-
5730874_1_600_+ 3.4.-.-
5739398_1_715_+ 1.4.-.-
5739398_1_715_+ 1.4.7.1
5739398_1_715_+ 1.-.-.-
5739398_1_715_+ 1.4.-.-
5753179_8_985_- 2.7.6.1
5753179_8_985_- 2.-.-.-
5754351_610_963_- 2.3.3.13
5754351_610_963_- 2.-.-.-
5719826_1_507_+ 1.-.-.-
5741789_293_760_+ 1.-.-.-
5723270_1_532_+ 3.1.6.-
5719532_149_505_+ 6.3.5.2
5719532_149_505_+ 3.6.1.-
5719532_149_505_+ 6.-.-.-
5719154_1_503_+ 2.1.1.-
5719154_1_503_+ 2.1.1.13
5719154_1_503_+ 2.-.-.-
5732872_1_622_+ 2.1.1.-
5732872_1_622_+ 2.1.1.13
5732872_1_622_+ 2.-.-.-
5738932_88_707_+ 6.2.1.5
5738932_88_707_+ 6.-.-.-
5742263_376_771_- 6.-.-.-
5737938_368_690_+ 5.99.1.-
5737938_368_690_+ 5.99.1.3
5737938_368_690_+ 5.-.-.-
5734620_1_643_+ 1.-.-.-
5734620_1_643_+ 1.7.2.1
5756243_1_846_+ 2.3.1.12
5756243_1_846_+ 2.-.-.-
5756243_1_846_+ 2.3.-.-
5757459_1126_2994_- 6.3.4.2
5757459_1126_2994_- 6.-.-.-
5749219_1_939_+ 1.-.-.-
5749219_1_939_+ 1.2.1.-
5754883_1010_1423_+ 1.1.1.42
5754883_1010_1423_+ 1.-.-.-
5754883_1010_1423_+ 1.1.1.-
5728249_1_293_+ 1.3.99.3
5728249_1_293_+ 1.-.-.-
5728249_1_293_+ 1.3.-.-
5757289_2404_2679_+ 2.-.-.-
5757289_2404_2679_+ 2.8.1.12
5724459_1_453_+ 6.1.1.-
5724459_1_453_+ 6.-.-.-
5724459_1_453_+ 6.1.1.23
5720482_1_512_- 1.-.-.-
5720482_1_512_- 1.2.1.-
5732208_97_614_+ 1.8.1.4
5732208_97_614_+ 1.-.-.-
5732208_97_614_+ 1.8.1.-
5755333_1076_1598_+ 2.1.1.-
5755333_1076_1598_+ 2.1.1.-
5755333_1076_1598_+ 2.1.1.113
5752699_28_1104_+ 3.-.-.-
5740534_121_736_+ 4.-.-.-
5757591_107_1938_- 3.6.3.4
5757591_107_1938_- 3.-.-.-
5753499_875_1303_- 1.-.-.-
5753499_875_1303_- 1.2.1.-
5754689_1_955_- 6.6.1.1
5754689_1_955_- 6.-.-.-
5752713_1_647_- 3.-.-.-
5757293_1685_2014_+ 2.5.1.61
5757293_1685_2014_+ 2.-.-.-
5743909_322_809_- 1.13.12.16
5739964_1_304_- 1.4.-.-
5739964_1_304_- 1.-.-.-
5739964_1_304_- 1.4.-.-
5739964_1_304_- 2.-.-.-
5756967_1_929_- 4.1.2.13
5756967_1_929_- 4.-.-.-
5739130_255_677_- 2.-.-.-
5752009_1_1157_+ 5.4.99.2
5752009_1_1157_+ 5.-.-.-
5752009_1_1157_+ 5.4.-.-
5753281_989_1276_- 5.99.1.-
5753281_989_1276_- 5.99.1.3
5753281_989_1276_- 5.-.-.-
5741989_1_709_- 2.-.-.-
5741989_1_709_- 2.5.1.-
5757573_1_273_- 1.1.1.42
5757573_1_273_- 1.-.-.-
5757573_1_273_- 1.1.1.-
5734386_1_593_+ 1.7.99.4
5734386_1_593_+ 1.-.-.-
5721862_1_446_+ 2.-.-.-
5732480_404_617_+ 1.-.-.-
5724112_1_498_+ 2.7.3.-
5757103_1952_2487_- 6.2.1.5
5757103_1952_2487_- 6.-.-.-
5732582_1_338_+ 3.6.1.3
5757529_697_1056_+ 3.-.-.-
5741369_1_284_- 1.-.-.-
5723506_1_203_- 3.6.1.3
5752185_1_555_+ 2.7.7.6
5752185_1_555_+ 2.-.-.-
5752185_1_555_+ 2.7.7.-
5742663_1_779_- 3.6.1.1
5742663_1_779_- 3.-.-.-
5747635_339_668_+ 2.-.-.-
5756083_1_1019_+ 3.1.-.-
5756083_1_1019_+ 3.6.1.3
5725681_59_551_- 3.4.11.-
5725681_59_551_- 3.-.-.-
5756573_1714_1878_- 1.2.1.8
5756573_1714_1878_- 1.-.-.-
5756573_1714_1878_- 1.2.1.-
5742253_1_649_+ 2.8.3.-
5742253_1_649_+ 2.-.-.-
5757689_1993_2904_- 4.2.1.24
5757689_1993_2904_- 4.-.-.-
5757685_3275_4501_+ 3.6.1.3
5743671_505_803_- 1.3.99.3
5743671_505_803_- 1.-.-.-
5743671_505_803_- 1.3.-.-
5755365_1_386_+ 4.-.-.-
5740016_1_727_- 6.3.4.14
5740016_1_727_- 6.-.-.-
5720216_110_421_- 3.1.4.1
5720216_110_421_- 3.-.-.-
5723616_1_287_+ 1.1.1.86
5723616_1_287_+ 1.-.-.-
5730202_1_593_+ 1.5.1.12
5730202_1_593_+ 1.-.-.-
5730202_1_593_+ 1.2.1.-
5749821_1_1003_+ 2.1.1.-
5749821_1_1003_+ 2.1.1.-
5749821_1_1003_+ 2.-.-.-
5751739_73_1005_+ 6.3.5.5
5751739_73_1005_+ 6.-.-.-
5750231_192_905_+ 5.-.-.-
5719446_1_475_- 4.2.1.47
5719446_1_475_- 4.-.-.-
5738686_1_702_+ 3.4.21.-
5738686_1_702_+ 3.-.-.-
5745951_27_854_+ 2.-.-.-
5720752_1_514_+ 1.7.99.4
5720752_1_514_+ 1.-.-.-
5752987_234_1040_+ 1.-.-.-
5752987_234_1040_+ 1.2.-.-
5723220_1_532_+ 1.7.99.4
5723220_1_532_+ 1.-.-.-
5757413_335_940_+ 4.2.1.19
5757413_335_940_+ 4.-.-.-
5745477_78_854_- 3.4.11.-
5745477_78_854_- 3.4.-.-
5745477_78_854_- 3.-.-.-
5752925_841_1237_- 1.17.4.1
5752925_841_1237_- 1.-.-.-
5744533_247_827_- 1.-.-.-
5748765_1_973_+ 2.-.-.-
5748765_1_973_+ 6.-.-.-
5748765_1_973_+ 6.3.5.-
5748765_1_973_+ 6.3.5.6
5748765_1_973_+ 6.3.5.7
5742621_545_778_+ 1.-.-.-
5723724_166_536_+ 4.2.1.11
5723724_166_536_+ 4.-.-.-
5745055_124_627_+ 6.4.1.2
5726675_1_315_+ 2.3.1.54
5726675_1_315_+ 2.-.-.-
5726675_1_315_+ 2.3.-.-
5740530_1_485_+ 1.11.1.6
5740530_1_485_+ 1.11.1.7
5740530_1_485_+ 1.-.-.-
5735130_1_308_- 1.3.99.1
5735130_1_308_- 1.-.-.-
5732518_90_618_- 1.14.-.-
5748489_1_837_+ 2.-.-.-
5754415_1037_1428_+ 1.1.1.39
5754415_1037_1428_+ 1.1.1.40
5754415_1037_1428_+ 1.-.-.-
5754415_1037_1428_+ 1.1.1.-
5754415_1037_1428_+ 2.-.-.-
5754415_1037_1428_+ 2.3.-.-
5734898_1_519_+ 1.-.-.-
5722584_1_527_- 3.-.-.-
5722584_1_527_- 3.6.3.-
5757149_1986_2543_- 2.7.7.7
5757149_1986_2543_- 2.-.-.-
5757149_1986_2543_- 2.7.7.-
5736870_1_673_+ 2.7.7.6
5736870_1_673_+ 2.-.-.-
5736870_1_673_+ 2.7.7.-
5754283_1134_1408_+ 5.99.1.-
5754283_1134_1408_+ 5.99.1.3
5754283_1134_1408_+ 5.-.-.-
5727529_1_211_+ 3.-.-.-
5730174_1_593_- 4.2.1.3
5730174_1_593_- 4.-.-.-
5753209_1_340_- 2.3.1.-
5753209_1_340_- 2.-.-.-
5721206_1_517_- 1.-.-.-
5736032_1_662_+ 5.1.3.2
5736032_1_662_+ 5.-.-.-
5736718_1_314_- 1.1.1.42
5736718_1_314_- 1.1.1.-
5746929_217_902_+ 1.14.-.-
5756133_1023_1406_+ 5.-.-.-
5750317_1_1048_+ 1.-.-.-
5750317_1_1048_+ 1.14.-.-
5750317_1_1048_+ 1.14.12.-
5754001_1_342_+ 4.2.1.9
5754001_1_342_+ 4.-.-.-
5754411_1_303_- 5.2.1.8
5754411_1_303_- 5.-.-.-
5737152_1_563_+ 5.-.-.-
5757671_1956_2975_- 6.-.-.-
5754615_727_942_- 1.-.-.-
5747003_1_768_+ 1.8.1.9
5747003_1_768_+ 1.-.-.-
5750997_572_1054_+ 2.3.1.30
5750997_572_1054_+ 2.-.-.-
5750997_572_1054_+ 2.3.-.-
5755569_1_711_- 1.8.1.4
5755569_1_711_- 1.-.-.-
5755569_1_711_- 1.8.1.-
5745567_1_857_+ 1.-.-.-
5745567_1_857_+ 1.7.2.4
5742125_1_767_- 1.1.1.22
5742125_1_767_- 1.1.1.-
5733472_1_629_+ 1.2.4.1
5733472_1_629_+ 1.-.-.-
5741717_495_759_- 3.-.-.-
5741717_495_759_- 3.6.1.3
5756045_1_536_- 3.4.25.-
5756045_1_536_- 3.4.-.-
5756045_1_536_- 3.-.-.-
5746819_1_899_+ 2.1.1.13
5741063_1_746_- 2.3.1.16
5741063_1_746_- 2.-.-.-
5741063_1_746_- 2.3.-.-
5741063_1_746_- 2.3.1.-
5755545_1381_1644_- 1.-.-.-
5755545_1381_1644_- 1.12.98.1
5727867_1_570_+ 3.-.-.-
5756225_83_508_- 2.7.9.2
5756225_83_508_- 2.-.-.-
5756931_1930_2289_- 1.-.-.-
5756931_1930_2289_- 1.4.1.-
5728974_32_581_+ 2.7.4.14
5728974_32_581_+ 2.-.-.-
5752955_365_919_- 1.-.-.-
5756487_239_889_- 6.1.1.-
5756487_239_889_- 6.1.1.7
5756487_239_889_- 6.-.-.-
5756487_239_889_- 6.1.1.-
5754605_747_1001_+ 5.3.1.9
5754605_747_1001_+ 5.3.1.8
5754605_747_1001_+ 5.-.-.-
5744331_1_518_- 3.-.-.-
5744331_1_518_- 3.6.3.-
5721918_1_522_- 1.1.1.133
5721918_1_522_- 1.-.-.-
5742819_1_623_- 3.6.1.3
5756079_233_940_- 1.2.4.2
5756079_233_940_- 1.-.-.-
5756079_233_940_- 1.2.4.-
5752925_467_835_- 1.17.4.1
5752925_467_835_- 1.-.-.-
5732214_1_558_+ 2.3.3.1
5732214_1_558_+ 2.-.-.-
5732214_1_558_+ 2.3.3.-
5742653_1_779_- 1.1.1.22
5742653_1_779_- 1.-.-.-
5742653_1_779_- 1.1.1.-
5754971_228_947_+ 3.4.21.-
5754971_228_947_+ 3.-.-.-
5742301_1_772_- 1.-.-.-
5742301_1_772_- 1.7.2.1
5755615_1152_1664_- 1.-.-.-
5743109_1_789_+ 6.1.1.-
5743109_1_789_+ 6.-.-.-
5743109_1_789_+ 6.1.1.23
5753239_1053_1270_+ 2.7.7.6
5753239_1053_1270_+ 2.-.-.-
5753239_1053_1270_+ 2.7.7.-
5751533_1_1032_+ 3.4.11.-
5756409_1280_1963_- 2.4.1.83
5756409_1280_1963_- 2.-.-.-
5756409_1280_1963_- 2.4.-.-
5748215_1_646_- 2.3.3.13
5748215_1_646_- 2.-.-.-
5748215_1_646_- 2.3.3.-
5746127_281_805_- 1.6.5.3
5746127_281_805_- 1.-.-.-
5755165_1_947_- 4.2.1.3
5755165_1_947_- 4.-.-.-
5735862_76_659_+ 6.2.1.3
5735862_76_659_+ 6.-.-.-
5722510_1_526_+ 1.1.99.1
5722510_1_526_+ 1.-.-.-
5722510_1_526_+ 1.1.-.-
5757385_45_815_+ 3.6.1.3
5753097_419_1253_+ 3.4.11.-
5753097_419_1253_+ 3.4.-.-
5753097_419_1253_+ 3.-.-.-
5743763_15_805_- 6.1.1.-
5743763_15_805_- 6.1.1.14
5743763_15_805_- 6.-.-.-
5750297_621_1037_+ 3.1.26.4
5736470_1_668_+ 2.1.3.3
5736470_1_668_+ 2.-.-.-
5736470_1_668_+ 2.1.3.-
5756681_1_1499_- 5.3.1.9
5756681_1_1499_- 5.-.-.-
5747965_6_940_- 1.14.-.-
5751819_1_532_- 2.1.1.-
5751819_1_532_- 2.-.-.-
5730330_1_594_+ 3.4.-.-
5740898_21_743_- 1.2.4.2
5740898_21_743_- 1.-.-.-
5740898_21_743_- 1.2.4.-
5755553_1_537_+ 5.4.2.1
5755553_1_537_+ 5.-.-.-
5755553_1_537_+ 5.4.2.-
5748049_1_578_- 2.1.1.-
5748049_1_578_- 2.1.1.-
5748049_1_578_- 2.-.-.-
5745921_1_869_- 6.1.1.-
5745921_1_869_- 6.1.1.5
5745921_1_869_- 6.-.-.-
5755637_471_989_- 2.7.4.-
5755637_471_989_- 2.-.-.-
5755637_471_989_- 2.7.4.22
5753339_538_1285_+ 1.3.99.3
5753339_538_1285_+ 1.-.-.-
5753339_538_1285_+ 1.3.-.-
5724509_180_542_+ 2.2.1.6
5724509_180_542_+ 2.-.-.-
5735636_1_511_- 6.4.1.3
5735636_1_511_- 6.-.-.-
5757099_1_2479_- 2.6.1.16
5757099_1_2479_- 2.6.1.-
5757099_1_2479_- 2.-.-.-
5745891_1_868_- 1.-.-.-
5745891_1_868_- 1.4.1.-
5757599_1_885_- 5.-.-.-
5755975_949_1774_- 6.4.1.3
5755975_949_1774_- 6.-.-.-
5753713_1_412_- 1.3.99.3
5753713_1_412_- 1.-.-.-
5753713_1_412_- 1.3.-.-
5719142_1_446_+ 1.9.3.1
5736042_1_662_+ 1.7.99.4
5736042_1_662_+ 1.-.-.-
5749161_1_528_+ 3.1.-.-
5754283_175_1050_+ 5.99.1.-
5754283_175_1050_+ 5.99.1.3
5754283_175_1050_+ 5.-.-.-
5750135_786_1036_- 3.-.-.-
5739366_1_682_+ 1.14.12.17
5739366_1_682_+ 1.-.-.-
5747427_532_921_+ 5.99.1.2
5747427_532_921_+ 5.-.-.-
5743445_265_798_- 1.7.99.4
5743445_265_798_- 1.-.-.-
5722178_1_203_- 2.3.1.9
5722178_1_203_- 2.-.-.-
5722178_1_203_- 2.3.-.-
5722178_1_203_- 2.3.1.-
5756615_461_2002_+ 2.7.7.7
5756615_461_2002_+ 3.1.-.-
5756615_461_2002_+ 2.-.-.-
5756615_461_2002_+ 2.7.7.-
5756615_461_2002_+ 3.-.-.-
5756931_1_536_+ 1.1.5.3
5756931_1_536_+ 1.1.3.21
5756931_1_536_+ 1.-.-.-
5739562_1_718_- 1.3.99.3
5739562_1_718_- 1.3.8.1
5739562_1_718_- 1.-.-.-
5739562_1_718_- 1.3.-.-
5754271_1_930_- 2.-.-.-
5737104_14_676_+ 1.8.1.4
5737104_14_676_+ 1.-.-.-
5737104_14_676_+ 1.8.1.-
5756687_1_881_+ 6.1.1.-
5756687_1_881_+ 6.-.-.-
5757663_2325_3430_+ 1.2.1.38
5757663_2325_3430_+ 1.-.-.-
5757663_2325_3430_+ 1.2.1.-
5738558_136_701_+ 1.-.-.-
5738558_136_701_+ 1.14.-.-
5723804_211_536_+ 1.11.1.7
5723804_211_536_+ 1.-.-.-
5723804_211_536_+ 1.11.1.15
5756475_1_555_+ 4.3.2.1
5756475_1_555_+ 4.-.-.-
5746279_1_881_+ 3.4.21.-
5746279_1_881_+ 3.4.-.-
5746279_1_881_+ 3.-.-.-
5746279_1_881_+ 3.6.1.3
5733126_1_624_- 2.-.-.-
5754115_1_901_- 3.-.-.-
5749645_528_1012_- 1.-.-.-
5749645_528_1012_- 1.2.1.-
5757287_1_407_+ 3.1.3.41
5733856_1_514_+ 2.1.1.-
5733856_1_514_+ 2.-.-.-
5747873_1_936_+ 4.-.-.-
5745531_1_587_- 3.6.1.3
5750119_107_1036_+ 1.-.-.-
5740506_1_735_+ 1.7.99.4
5740506_1_735_+ 1.-.-.-
5739898_1_426_+ 3.6.1.3
5740010_1_727_+ 2.7.7.6
5740010_1_727_+ 2.-.-.-
5740010_1_727_+ 2.7.7.-
5751489_478_984_- 6.1.1.-
5751489_478_984_- 6.1.1.3
5751489_478_984_- 6.-.-.-
5751489_478_984_- 6.1.1.-
5732054_131_613_- 1.3.99.3
5732054_131_613_- 1.-.-.-
5732054_131_613_- 1.3.-.-
5754221_1188_1399_+ 6.-.-.-
5721742_1_521_- 6.-.-.-
5727929_1_571_+ 1.-.-.-
5727929_1_571_+ 1.2.1.-
5726617_1_248_- 1.6.5.3
5726617_1_248_- 1.-.-.-
5726617_1_248_- 1.6.99.5
5736524_1_458_+ 4.2.1.2
5736524_1_458_+ 4.-.-.-
5755101_163_846_+ 1.11.1.7
5720084_1_509_+ 4.1.1.-
5720084_1_509_+ 4.1.1.32
5720084_1_509_+ 4.-.-.-
5720084_1_509_+ 4.1.1.-
5730928_1_206_+ 6.2.1.3
5730928_1_206_+ 6.-.-.-
5724789_1_544_- 1.2.1.3
5724789_1_544_- 1.-.-.-
5724789_1_544_- 1.2.1.-
5730518_7_596_- 2.3.1.61
5730518_7_596_- 2.-.-.-
5730518_7_596_- 2.3.-.-
5752099_1_887_- 6.1.1.-
5752099_1_887_- 6.1.1.20
5752099_1_887_- 6.-.-.-
5721086_1_516_- 2.5.1.6
5721086_1_516_- 2.-.-.-
5732144_253_614_+ 5.2.1.8
5732144_253_614_+ 5.-.-.-
5746477_178_887_+ 1.-.-.-
5737362_1_681_- 3.4.21.-
5719966_1_508_- 2.7.7.6
5719966_1_508_- 2.-.-.-
5719966_1_508_- 2.7.7.-
5749843_1_1023_+ 1.14.12.17
5749843_1_1023_+ 1.-.-.-
5733956_1_534_+ 4.-.-.-
5733956_1_534_+ 4.1.1.35
5756801_1_309_+ 4.2.1.11
5756801_1_309_+ 4.-.-.-
5734128_402_637_+ 1.1.1.42
5734128_402_637_+ 1.-.-.-
5734128_402_637_+ 1.1.1.-
5725893_80_553_- 6.3.1.2
5725893_80_553_- 6.-.-.-
5725893_80_553_- 6.3.1.11
5751537_1_990_- 3.-.-.-
5757687_3109_4014_+ 2.3.3.13
5757687_3109_4014_+ 2.-.-.-
5757687_3109_4014_+ 2.3.-.-
5757687_3109_4014_+ 2.3.3.-
5743597_338_801_+ 3.6.1.3
5756457_1_1055_+ 6.1.1.-
5756457_1_1055_+ 6.1.1.6
5756457_1_1055_+ 6.-.-.-
5731704_1_609_+ 3.-.-.-
5749071_1_696_- 5.4.2.1
5749071_1_696_- 5.-.-.-
5749071_1_696_- 5.4.2.-
5732312_259_615_+ 1.11.1.6
5732312_259_615_+ 1.11.1.7
5732312_259_615_+ 1.-.-.-
5756913_1244_1978_- 3.6.1.3
5741291_562_751_+ 1.1.1.35
5741291_562_751_+ 1.-.-.-
5721890_1_522_- 1.1.1.22
5721890_1_522_- 1.1.1.-
5727651_1_549_+ 1.1.1.42
5727651_1_549_+ 1.1.1.-
5719052_1_502_+ 5.4.99.2
5719052_1_502_+ 5.-.-.-
5719052_1_502_+ 5.4.-.-
5740070_1_138_- 1.-.-.-
5740070_1_138_- 1.13.11.-
5740070_1_138_- 1.13.11.3
5724449_1_541_+ 6.2.1.1
5724449_1_541_+ 6.-.-.-
5749553_1_1008_- 2.7.7.6
5749553_1_1008_- 2.-.-.-
5749553_1_1008_- 2.7.7.-
5726983_1_562_+ 1.-.-.-
5726983_1_562_+ 1.1.1.36
5751117_352_1023_- 3.-.-.-
5752887_457_1101_+ 1.1.99.1
5752887_457_1101_+ 1.-.-.-
5752887_457_1101_+ 1.1.-.-
5750423_44_850_- 1.-.-.-
5747959_599_939_- 5.4.-.-
5755265_466_978_- 1.6.5.3
5755265_466_978_- 1.-.-.-
5755265_466_978_- 1.6.99.5
5729580_1_587_+ 1.3.99.3
5729580_1_587_+ 1.-.-.-
5729580_1_587_+ 1.3.-.-
5757621_2234_2866_- 2.3.1.16
5757621_2234_2866_- 2.-.-.-
5757621_2234_2866_- 2.3.-.-
5757621_2234_2866_- 2.3.1.-
5720680_122_513_+ 1.-.-.-
5757149_1627_1929_- 2.7.7.7
5757149_1627_1929_- 2.-.-.-
5757149_1627_1929_- 2.7.7.-
5756861_1_494_- 1.-.-.-
5756861_1_494_- 1.2.1.-
5742367_1_773_- 3.3.1.1
5742367_1_773_- 3.-.-.-
5727873_140_570_- 5.4.2.1
5727873_140_570_- 5.-.-.-
5749341_502_998_+ 1.-.-.-
5749341_502_998_+ 1.14.13.92
5734512_287_642_- 3.6.3.24
5734512_287_642_- 3.6.3.25
5734512_287_642_- 3.-.-.-
5734512_287_642_- 3.6.1.3
5727469_1_567_+ 4.2.1.75
5748759_1_972_+ 2.7.7.6
5748759_1_972_+ 2.-.-.-
5748759_1_972_+ 2.7.7.-
5739112_100_573_+ 1.1.1.205
5739112_100_573_+ 1.-.-.-
5746191_732_878_+ 1.-.-.-
5751455_1_149_- 1.-.-.-
5751455_1_149_- 1.2.7.3
5744645_134_830_+ 6.3.4.4
5744645_134_830_+ 6.-.-.-
5726421_1_557_+ 2.3.1.51
5726421_1_557_+ 2.-.-.-
5726421_1_557_+ 2.3.-.-
5757689_607_1895_- 2.6.1.-
5757689_607_1895_- 5.-.-.-
5757689_607_1895_- 5.4.3.8
5752717_1_756_+ 6.-.-.-
5754649_1_1032_+ 3.-.-.-
5756381_55_1659_- 3.1.-.-
5756381_55_1659_- 3.-.-.-
5745481_1_854_+ 3.1.3.2
5745481_1_854_+ 3.-.-.-
5747311_1_892_+ 6.2.1.5
5747311_1_892_+ 6.-.-.-
5733334_1_240_+ 3.5.4.4
5733334_1_240_+ 3.-.-.-
5751627_54_1046_+ 2.7.7.6
5751627_54_1046_+ 2.-.-.-
5751627_54_1046_+ 2.7.7.-
5728485_1_346_- 1.-.-.-
5728485_1_346_- 1.1.1.36
5756051_1_213_- 6.3.4.2
5756051_1_213_- 6.-.-.-
5743073_1_788_+ 2.1.1.-
5743073_1_788_+ 2.1.1.13
5743073_1_788_+ 2.-.-.-
5731658_1_609_+ 1.7.99.4
5731658_1_609_+ 1.-.-.-
5719240_1_504_- 1.-.-.-
5757535_2109_2999_+ 2.7.11.-
5748047_36_857_- 4.2.1.17
5748047_36_857_- 4.-.-.-
5730934_23_601_- 5.2.1.8
5730934_23_601_- 5.-.-.-
5756467_1_588_- 5.5.-.-
5748991_1_983_+ 1.14.13.8
5748991_1_983_+ 1.-.-.-
5757473_1989_2582_+ 1.6.-.-
5757053_1_242_+ 5.99.1.-
5757053_1_242_+ 5.99.1.3
5757053_1_242_+ 5.-.-.-
5751375_669_932_- 1.-.-.-
5751375_669_932_- 1.1.1.36
5757235_1_604_- 6.-.-.-
5754107_1056_1381_+ 1.-.-.-
5754107_1056_1381_+ 1.2.7.3
5755817_1_1085_+ 6.3.5.5
5755817_1_1085_+ 6.-.-.-
5756069_1157_1630_- 1.1.1.205
5756069_1157_1630_- 1.-.-.-
5721766_1_332_+ 3.-.-.-
5721766_1_332_+ 3.6.3.-
5752377_1_1035_+ 3.1.-.-
5752377_1_1035_+ 3.-.-.-
5751647_1_817_+ 1.-.-.-
5751711_1_979_- 2.2.1.7
5751711_1_979_- 2.-.-.-
5756439_1_853_- 3.-.-.-
5731548_1_608_+ 1.7.99.4
5731548_1_608_+ 1.-.-.-
5725301_143_548_- 1.-.-.-
5725301_143_548_- 1.6.-.-
5725301_143_548_- 1.6.99.5
5726579_68_559_+ 1.3.99.1
5726579_68_559_+ 1.-.-.-
5749861_1_289_+ 1.6.5.3
5749861_1_289_+ 1.-.-.-
5749861_1_289_+ 1.6.99.5
5753943_180_956_- 1.-.-.-
5750805_1_392_- 4.1.3.36
5750805_1_392_- 4.-.-.-
5754475_369_980_- 1.3.99.3
5754475_369_980_- 1.-.-.-
5754475_369_980_- 1.3.-.-
5735540_1_474_+ 1.-.-.-
5747355_274_917_+ 3.-.-.-
5732068_1_448_- 1.11.1.6
5732068_1_448_- 1.11.1.7
5732068_1_448_- 1.-.-.-
5732774_325_620_- 3.-.-.-
5727313_15_565_- 4.1.3.36
5727313_15_565_- 4.-.-.-
5757687_435_1447_+ 1.1.1.85
5757687_435_1447_+ 1.-.-.-
5757687_435_1447_+ 1.1.1.-
5748695_48_970_+ 2.1.1.-
5748695_48_970_+ 2.-.-.-
5748695_48_970_+ 2.1.1.148
5725989_1_554_- 1.-.-.-
5737836_231_688_- 1.3.99.3
5737836_231_688_- 1.-.-.-
5737836_231_688_- 1.3.-.-
5749283_1_906_+ 2.1.3.3
5749283_1_906_+ 2.-.-.-
5749283_1_906_+ 2.1.3.-
5737956_1_690_+ 1.-.-.-
5737956_1_690_+ 1.2.7.-
5745075_338_842_- 1.-.-.-
5745075_338_842_- 1.1.1.-
5745075_338_842_- 1.1.1.37
5752467_1_857_+ 4.2.1.49
5752467_1_857_+ 4.-.-.-
5720398_1_511_- 1.-.-.-
5720398_1_511_- 1.7.2.1
5755007_132_845_+ 3.6.1.3
5722046_82_523_- 1.8.1.4
5722046_82_523_- 1.-.-.-
5722046_82_523_- 1.8.1.-
5757379_1978_2208_- 1.3.5.1
5757379_1978_2208_- 1.-.-.-
5757379_1978_2208_- 1.3.-.-
5742563_1_491_- 2.7.7.6
5742563_1_491_- 2.-.-.-
5742563_1_491_- 2.7.7.-
5751937_668_1003_+ 4.2.1.17
5751937_668_1003_+ 4.-.-.-
5743185_1_423_- 2.2.1.2
5743185_1_423_- 2.-.-.-
5756795_30_1498_+ 4.-.-.-
5756795_30_1498_+ 4.1.1.9
5724411_1_541_+ 3.1.13.-
5724411_1_541_+ 2.7.7.8
5724411_1_541_+ 2.-.-.-
5724411_1_541_+ 2.7.7.-
5754185_19_990_- 1.1.1.86
5754185_19_990_- 1.-.-.-
5754185_19_990_- 5.-.-.-
5729704_1_588_+ 1.-.-.-
5744057_1_668_- 3.6.1.1
5753295_1_371_- 4.2.1.20
5753295_1_371_- 4.-.-.-
5757605_1980_3734_- 6.1.1.-
5757605_1980_3734_- 6.1.1.19
5757605_1980_3734_- 6.-.-.-
5753983_1_1364_- 2.3.1.-
5755353_1_651_+ 1.-.-.-
5755353_1_651_+ 1.6.99.5
5735328_340_652_+ 3.3.1.1
5735328_340_652_+ 3.-.-.-
5754165_942_1390_- 1.-.-.-
5752179_1_779_- 1.3.99.3
5752179_1_779_- 1.-.-.-
5752179_1_779_- 1.3.-.-
5740260_1_419_+ 5.-.-.-
5740260_1_419_+ 5.4.-.-
5753349_1_1287_+ 2.-.-.-
5753349_1_1287_+ 2.4.-.-
5753349_1_1287_+ 2.4.1.230
5746807_1_363_+ 2.5.1.26
5746807_1_363_+ 1.-.-.-
5746807_1_363_+ 1.1.-.-
5746807_1_363_+ 2.-.-.-
5735982_1_268_- 1.14.-.-
5745213_1_472_+ 2.-.-.-
5739512_1_717_+ 1.3.99.1
5739512_1_717_+ 1.-.-.-
5731684_1_433_- 2.-.-.-
5731684_1_433_- 2.3.-.-
5740678_1_738_+ 6.3.5.5
5740678_1_738_+ 6.-.-.-
5733348_1_627_+ 1.3.99.3
5733348_1_627_+ 1.-.-.-
5733348_1_627_+ 1.3.-.-
5742007_446_765_- 4.2.1.17
5742007_446_765_- 4.-.-.-
5749635_503_1012_+ 6.4.1.3
5749635_503_1012_+ 6.-.-.-
5740446_1_380_+ 3.5.4.25
5740446_1_380_+ 4.1.99.12
5740446_1_380_+ 3.-.-.-
5740446_1_380_+ 4.-.-.-
5748297_11_954_- 1.3.5.1
5748297_11_954_- 1.-.-.-
5748297_11_954_- 1.3.-.-
5757197_1953_2625_- 5.1.3.-
5730260_1_548_+ 3.1.13.-
5730260_1_548_+ 2.7.7.8
5730260_1_548_+ 2.-.-.-
5730260_1_548_+ 2.7.7.-
5756411_1_1170_+ 3.5.4.10
5756411_1_1170_+ 2.1.2.3
5756411_1_1170_+ 2.-.-.-
5756411_1_1170_+ 3.-.-.-
5732434_1_617_- 1.7.99.4
5732434_1_617_- 1.-.-.-
5722706_1_140_+ 2.7.4.6
5722706_1_140_+ 2.-.-.-
5719228_1_504_+ 1.7.99.4
5719228_1_504_+ 1.-.-.-
5746287_151_881_- 2.1.1.-
5746287_151_881_- 2.-.-.-
5755353_705_1004_+ 1.6.5.3
5755353_705_1004_+ 1.-.-.-
5755353_705_1004_+ 1.6.99.5
5752069_349_1164_+ 3.-.-.-
5752069_349_1164_+ 3.5.-.-
5729618_1_587_- 2.7.7.6
5729618_1_587_- 2.-.-.-
5729618_1_587_- 2.7.7.-
5757515_642_1828_+ 1.3.99.3
5757515_642_1828_+ 1.-.-.-
5757515_642_1828_+ 1.3.-.-
5755845_1064_1734_+ 3.6.1.1
5755845_1064_1734_+ 3.-.-.-
5756449_6_413_- 2.7.4.6
5756449_6_413_- 2.-.-.-
5735564_1_655_- 1.3.99.1
5735564_1_655_- 1.-.-.-
5752537_1_820_- 2.4.2.19
5752537_1_820_- 2.-.-.-
5752537_1_820_- 2.4.-.-
5752537_1_820_- 2.4.2.-
5731990_1_492_+ 2.-.-.-
5754367_40_1295_- 2.-.-.-
5754367_40_1295_- 2.8.1.7
5721154_1_517_- 2.7.9.2
5721154_1_517_- 2.-.-.-
5721154_1_517_- 2.7.-.-
5752755_1_1034_+ 2.7.7.6
5752755_1_1034_+ 2.-.-.-
5752755_1_1034_+ 2.7.7.-
5738634_1_660_+ 3.1.6.-
5753591_1_668_- 1.1.1.133
5753591_1_668_- 1.-.-.-
5728686_188_578_+ 1.3.99.3
5728686_188_578_+ 1.-.-.-
5728686_188_578_+ 1.3.-.-
5755447_1_312_- 1.17.4.1
5755447_1_312_- 1.-.-.-
5750543_1_692_- 4.1.2.13
5750543_1_692_- 4.-.-.-
5747967_1_812_+ 1.-.-.-
5748623_170_967_- 1.-.-.-
5737468_1_682_+ 6.3.1.2
5737468_1_682_+ 6.-.-.-
5739926_10_725_- 6.-.-.-
5740366_1_732_- 1.3.99.3
5740366_1_732_- 1.3.-.-
5749859_458_1023_+ 2.3.1.20
5749859_458_1023_+ 2.-.-.-
5749859_458_1023_+ 2.3.-.-
5746407_415_885_- 1.9.3.1
5746407_415_885_- 1.-.-.-
5745887_1_868_+ 3.-.-.-
5733316_489_627_- 1.3.99.3
5733316_489_627_- 1.-.-.-
5733316_489_627_- 1.3.-.-
5728459_1_576_+ 2.7.7.6
5728459_1_576_+ 2.-.-.-
5728459_1_576_+ 2.7.7.-
5722646_185_527_+ 1.3.99.3
5722646_185_527_+ 1.-.-.-
5722646_185_527_+ 1.3.-.-
5755815_683_1042_+ 2.7.4.3
5755815_683_1042_+ 2.-.-.-
5755815_683_1042_+ 2.7.4.-
5737948_1_690_- 2.7.7.6
5737948_1_690_- 2.-.-.-
5737948_1_690_- 2.7.7.-
5720532_1_512_- 1.-.-.-
5723544_1_534_+ 5.99.1.-
5723544_1_534_+ 5.99.1.3
5723544_1_534_+ 5.-.-.-
5751545_1_608_+ 2.5.1.6
5751545_1_608_+ 2.-.-.-
5757417_1314_1946_- 3.5.4.16
5757417_1314_1946_- 3.-.-.-
5725577_1_550_+ 2.7.7.6
5725577_1_550_+ 2.-.-.-
5725577_1_550_+ 2.7.7.-
5749763_1_1019_- 4.2.1.9
5749763_1_1019_- 4.-.-.-
5740720_55_739_- 6.2.1.5
5740720_55_739_- 6.-.-.-
5757475_1133_2277_+ 1.-.-.-
5757475_1133_2277_+ 1.4.1.-
5720128_1_509_- 3.4.-.-
5754861_1064_1501_- 4.2.1.2
5754861_1064_1501_- 4.-.-.-
5754861_1064_1501_- 4.2.1.-
5745433_1_698_+ 1.1.3.15
5745433_1_698_+ 1.-.-.-
5745433_1_698_+ 1.1.-.-
5745433_1_698_+ 1.1.3.15
5745433_1_698_+ 1.1.3.15
5745433_1_698_+ 1.1.3.15
5743369_1_796_- 5.99.1.-
5743369_1_796_- 5.99.1.3
5743369_1_796_- 5.-.-.-
5744463_57_825_- 5.1.3.1
5744463_57_825_- 5.-.-.-
5744463_57_825_- 5.1.3.-
5756799_47_481_+ 2.-.-.-
5741387_637_753_- 3.6.1.3
5740774_305_740_- 3.-.-.-
5748181_1_599_- 4.2.1.9
5748181_1_599_- 4.-.-.-
5752003_271_1139_+ 3.-.-.-
5741403_1_548_- 1.1.1.39
5741403_1_548_- 1.-.-.-
5737184_1_545_+ 1.-.-.-
5753041_682_891_- 1.-.-.-
5753101_307_969_- 2.7.7.24
5753101_307_969_- 2.-.-.-
5753101_307_969_- 2.7.7.-
5749433_1_915_+ 1.-.-.-
5749433_1_915_+ 1.1.1.-
5749433_1_915_+ 1.1.1.37
5753057_1_233_- 5.1.3.2
5753057_1_233_- 5.-.-.-
5721170_63_517_+ 6.3.4.4
5721170_63_517_+ 6.-.-.-
5720264_387_510_- 6.-.-.-
5752365_1048_1190_+ 4.2.1.9
5752365_1048_1190_+ 4.-.-.-
5750737_1_998_- 1.-.-.-
5727689_1_363_+ 6.-.-.-
5754773_991_1485_- 5.99.1.-
5754773_991_1485_- 5.99.1.3
5754773_991_1485_- 5.-.-.-
5756905_2046_2269_+ 1.1.1.42
5756905_2046_2269_+ 1.-.-.-
5756905_2046_2269_+ 1.1.1.-
5756923_139_714_- 2.-.-.-
5756923_139_714_- 2.3.-.-
5724535_68_542_+ 4.2.1.47
5724535_68_542_+ 4.-.-.-
5753685_1_923_- 3.4.-.-
5752277_1_1183_+ 2.7.7.6
5752277_1_1183_+ 2.-.-.-
5752277_1_1183_+ 2.7.7.-
5734770_1_645_+ 6.1.1.-
5734770_1_645_+ 6.1.1.20
5734770_1_645_+ 6.-.-.-
5750409_1_902_- 3.1.6.-
5750409_1_902_- 3.-.-.-
5754823_1_483_- 1.-.-.-
5719498_1_505_- 5.99.1.-
5719498_1_505_- 5.99.1.3
5719498_1_505_- 5.-.-.-
5757199_2384_2627_+ 3.-.-.-
5742279_1_771_+ 1.6.5.3
5742279_1_771_+ 1.-.-.-
5742279_1_771_+ 1.6.-.-
5746371_447_883_- 1.1.1.95
5746371_447_883_- 1.-.-.-
5746371_447_883_- 1.1.1.-
5721246_1_517_- 2.7.7.6
5721246_1_517_- 2.-.-.-
5721246_1_517_- 2.7.7.-
5728920_1_398_- 3.-.-.-
5728920_1_398_- 3.6.1.3
5719816_1_507_+ 6.-.-.-
5755631_915_1190_- 2.3.3.1
5755631_915_1190_- 2.-.-.-
5755631_915_1190_- 2.3.-.-
5755631_915_1190_- 2.3.3.-
5734450_1_641_- 1.3.99.3
5734450_1_641_- 1.-.-.-
5734450_1_641_- 1.3.-.-
5755291_887_1587_- 6.2.1.3
5755291_887_1587_- 6.-.-.-
5757653_1_437_- 2.1.1.-
5757653_1_437_- 2.1.1.13
5757653_1_437_- 2.-.-.-
5757437_1_697_- 1.-.-.-
5757437_1_697_- 1.14.-.-
5743301_1_599_- 3.-.-.-
5757097_2075_2473_- 1.-.-.-
5754437_1_824_- 3.4.24.-
5754437_1_824_- 3.4.-.-
5754437_1_824_- 3.-.-.-
5754437_1_824_- 3.6.1.3
5750993_429_1007_+ 3.4.11.-
5750993_429_1007_+ 3.4.-.-
5750993_429_1007_+ 3.-.-.-
5737584_84_684_+ 5.99.1.-
5737584_84_684_+ 5.99.1.3
5737584_84_684_+ 5.-.-.-
5756833_1_1005_+ 6.3.5.5
5756833_1_1005_+ 6.-.-.-
5731594_1_608_- 2.1.1.-
5731594_1_608_- 2.1.1.13
5731594_1_608_- 2.-.-.-
5736792_1_672_+ 1.-.-.-
5757475_1_808_+ 1.4.-.-
5757475_1_808_+ 1.-.-.-
5757475_1_808_+ 1.4.-.-
5738974_1_708_+ 1.3.99.3
5738974_1_708_+ 1.-.-.-
5738974_1_708_+ 1.3.-.-
5725303_1_548_- 6.3.5.5
5725303_1_548_- 6.-.-.-
5738474_323_699_+ 2.-.-.-
5738474_323_699_+ 3.-.-.-
5726607_1_174_+ 4.3.3.7
5726607_1_174_+ 4.-.-.-
5754123_995_1383_- 1.4.3.5
5754123_995_1383_- 1.-.-.-
5737378_485_681_- 2.4.2.10
5737378_485_681_- 2.-.-.-
5737378_485_681_- 2.4.-.-
5726665_1_559_- 3.-.-.-
5731040_1_602_+ 2.7.7.6
5731040_1_602_+ 2.-.-.-
5731040_1_602_+ 2.7.7.-
5739050_1_709_+ 1.6.5.3
5739050_1_709_+ 1.-.-.-
5739050_1_709_+ 1.6.-.-
5757263_220_885_- 6.1.1.-
5757263_220_885_- 6.1.1.21
5757263_220_885_- 6.-.-.-
5733262_1_626_- 1.-.-.-
5733262_1_626_- 1.7.2.4
5753845_1_794_- 3.1.3.16
5753845_1_794_- 3.-.-.-
5756123_1_1049_+ 1.3.99.3
5756123_1_1049_+ 1.-.-.-
5756123_1_1049_+ 1.3.-.-
5753107_1_188_- 2.7.7.24
5753107_1_188_- 2.-.-.-
5753107_1_188_- 2.7.7.-
5749969_619_1028_+ 1.18.1.2
5749969_619_1028_+ 1.-.-.-
5728894_1_581_- 2.7.7.6
5728894_1_581_- 2.-.-.-
5728894_1_581_- 2.7.7.-
5757379_1_375_- 1.3.5.1
5757379_1_375_- 1.-.-.-
5751479_1_1120_+ 3.-.-.-
5732772_1_620_- 2.6.1.16
5732772_1_620_- 2.6.1.-
5732772_1_620_- 2.-.-.-
5732772_1_620_- 5.-.-.-
5756413_1_1425_- 2.7.1.25
5756413_1_1425_- 2.7.7.4
5756413_1_1425_- 2.-.-.-
5756413_1_1425_- 2.7.7.-
5736348_1_666_+ 1.-.-.-
5728515_1_577_- 1.6.5.3
5728515_1_577_- 1.-.-.-
5728515_1_577_- 1.6.-.-
5736640_1_670_- 1.-.-.-
5736640_1_670_- 1.14.13.22
5729876_1_513_- 2.5.1.15
5729876_1_513_- 2.-.-.-
5757151_1_303_+ 3.4.24.-
5757151_1_303_+ 3.4.-.-
5757151_1_303_+ 3.-.-.-
5757151_1_303_+ 3.6.1.3
5744069_691_814_+ 1.-.-.-
5743541_1_446_+ 3.4.-.-
5738736_270_704_+ 3.-.-.-
5750097_627_1035_- 5.2.1.8
5750097_627_1035_- 5.-.-.-
5743899_1_736_- 3.4.-.-
5732814_1_621_+ 6.3.1.2
5732814_1_621_+ 6.-.-.-
5722030_1_523_- 1.-.-.-
5733600_63_631_+ 5.3.1.1
5733600_63_631_+ 5.-.-.-
5753281_1_932_- 5.99.1.-
5753281_1_932_- 5.99.1.3
5753281_1_932_- 5.-.-.-
5757673_1661_1942_- 3.5.4.19
5757673_1661_1942_- 3.-.-.-
5727157_1_564_+ 3.-.-.-
5753435_1_778_+ 1.3.-.-
5745649_1_860_+ 2.7.2.4
5745649_1_860_+ 2.-.-.-
5734326_302_639_+ 2.7.6.3
5734326_302_639_+ 4.1.2.25
5734326_302_639_+ 2.-.-.-
5734326_302_639_+ 4.-.-.-
5719480_1_505_- 3.-.-.-
5719480_1_505_- 3.6.3.-
5755471_1_852_- 1.-.-.-
5755471_1_852_- 1.3.-.-
5725677_1_551_+ 1.-.-.-
5725677_1_551_+ 1.7.2.4
5756839_1_995_- 1.4.-.-
5756839_1_995_- 1.4.1.14
5756839_1_995_- 1.-.-.-
5756839_1_995_- 1.4.-.-
5721126_250_516_- 1.13.11.-
5721126_250_516_- 1.13.11.3
5749181_1_990_- 3.-.-.-
5752397_1015_1193_+ 2.7.7.6
5752397_1015_1193_+ 2.-.-.-
5752397_1015_1193_+ 2.7.7.-
5753685_929_1325_- 3.4.-.-
5757421_2124_3003_- 2.-.-.-
5757421_2124_3003_- 2.7.7.-
5747771_1_834_+ 1.-.-.-
5733974_1_635_- 3.6.1.3
5756973_1_767_- 3.-.-.-
5732086_1_613_+ 1.1.1.86
5732086_1_613_+ 1.-.-.-
5732086_1_613_+ 5.-.-.-
5754929_996_1511_- 1.2.4.2
5754929_996_1511_- 1.-.-.-
5754929_996_1511_- 1.2.4.-
5754929_996_1511_- 2.3.-.-
5721382_1_518_- 2.7.7.6
5721382_1_518_- 2.-.-.-
5721382_1_518_- 2.7.7.-
5730430_51_595_- 1.1.1.86
5730430_51_595_- 1.-.-.-
5730430_51_595_- 5.-.-.-
5724092_1_539_- 1.-.-.-
5747969_590_940_+ 2.1.1.-
5747969_590_940_+ 2.-.-.-
5743637_1_323_- 5.99.1.-
5743637_1_323_- 5.99.1.3
5743637_1_323_- 5.-.-.-
5742323_1_772_- 1.1.1.94
5742323_1_772_- 1.-.-.-
5742323_1_772_- 1.1.1.-
5742323_1_772_- 1.1.1.94
5742323_1_772_- 1.1.1.94
5755985_1_918_- 3.-.-.-
5755985_1_918_- 3.5.1.-
5722558_1_527_- 1.-.-.-
5746855_444_900_- 3.-.-.-
5746855_444_900_- 3.6.3.-
5755145_1039_1552_- 2.-.-.-
5755145_1039_1552_- 6.-.-.-
5755145_1039_1552_- 6.3.5.-
5755145_1039_1552_- 6.3.5.7
5757453_2428_3116_+ 3.-.-.-
5757453_2428_3116_+ 3.1.3.11
5732450_43_617_+ 2.7.4.1
5721736_1_521_- 1.-.-.-
5721736_1_521_- 1.6.-.-
5721736_1_521_- 1.6.99.5
5749915_110_982_- 2.3.1.20
5749915_110_982_- 2.-.-.-
5749915_110_982_- 2.3.-.-
5739434_247_716_- 2.5.1.-
5739434_247_716_- 2.-.-.-
5739434_247_716_- 2.5.1.-
5740358_1_732_+ 1.4.4.2
5740358_1_732_+ 1.-.-.-
5735868_1_657_+ 3.6.1.3
5741359_1_752_- 1.-.-.-
5739218_1_558_+ 1.3.99.3
5739218_1_558_+ 1.3.-.-
5752397_1_1006_+ 2.7.7.6
5752397_1_1006_+ 2.-.-.-
5752397_1_1006_+ 2.7.7.-
5757625_501_920_- 3.1.3.12
5757625_501_920_- 3.-.-.-
5749819_1_1022_+ 2.7.7.6
5749819_1_1022_+ 2.-.-.-
5749819_1_1022_+ 2.7.7.-
5747753_1_932_+ 1.2.4.2
5747753_1_932_+ 1.-.-.-
5747753_1_932_+ 1.2.4.-
5747753_1_932_+ 2.3.-.-
5722862_1_529_+ 2.7.7.6
5722862_1_529_+ 2.-.-.-
5722862_1_529_+ 2.7.7.-
5733736_1_493_+ 1.7.99.4
5733736_1_493_+ 1.-.-.-
5754415_1_765_- 4.1.1.-
5754415_1_765_- 4.1.1.32
5754415_1_765_- 4.-.-.-
5754415_1_765_- 4.1.1.-
5724661_1_543_- 2.7.7.6
5724661_1_543_- 2.-.-.-
5724661_1_543_- 2.7.7.-
5723948_1_538_- 1.-.-.-
5723948_1_538_- 1.14.11.18
5739554_1_718_+ 1.-.-.-
5739554_1_718_+ 1.2.7.-
5738108_1_693_- 2.7.7.6
5738108_1_693_- 2.-.-.-
5738108_1_693_- 2.7.7.-
5735774_1_333_+ 3.-.-.-
5756665_1_1377_+ 6.1.1.-
5756665_1_1377_+ 6.1.1.17
5756665_1_1377_+ 6.-.-.-
5756665_1_1377_+ 6.1.1.-
5732656_1_619_+ 2.7.7.6
5732656_1_619_+ 2.-.-.-
5732656_1_619_+ 2.7.7.-
5755795_1090_1718_- 2.6.1.-
5756685_554_1545_- 2.7.7.6
5756685_554_1545_- 2.-.-.-
5756685_554_1545_- 2.7.7.-
5749005_184_983_- 2.6.1.1
5749005_184_983_- 2.6.1.-
5749005_184_983_- 2.-.-.-
5749005_184_983_- 2.6.1.9
5756311_1794_1917_- 1.11.1.7
5756311_1794_1917_- 1.-.-.-
5756311_1794_1917_- 1.11.1.15
5755097_210_932_- 3.6.1.3
5738728_1_704_+ 4.2.1.9
5738728_1_704_+ 4.-.-.-
5744757_1_834_+ 1.4.-.-
5744757_1_834_+ 1.4.7.1
5744757_1_834_+ 1.-.-.-
5744757_1_834_+ 1.4.-.-
5750555_68_469_- 5.1.99.1
5750555_68_469_- 5.-.-.-
5743957_177_811_+ 1.1.1.42
5743957_177_811_+ 1.-.-.-
5743957_177_811_+ 1.1.1.-
5744807_138_835_+ 2.6.1.-
5751919_1_877_- 1.2.4.2
5751919_1_877_- 1.-.-.-
5751919_1_877_- 1.2.4.-
5751919_1_877_- 2.3.-.-
5730446_1_303_+ 1.8.4.11
5730446_1_303_+ 1.-.-.-
5730446_1_303_+ 1.8.4.-
5745893_1_762_+ 2.5.1.54
5745893_1_762_+ 2.-.-.-
5754821_1_310_+ 1.14.-.-
5746417_1_787_+ 1.-.-.-
5746417_1_787_+ 1.2.1.-
5752895_247_1032_+ 3.6.1.3
5739626_253_719_+ 5.-.-.-
5757665_1_1946_- 3.6.1.3
5756687_1010_1825_+ 5.3.1.16
5756687_1010_1825_+ 5.-.-.-
5735992_1_661_- 2.2.1.6
5735992_1_661_- 2.-.-.-
5754833_98_694_- 1.11.1.7
5754833_98_694_- 1.11.1.-
5754833_98_694_- 1.-.-.-
5754833_98_694_- 1.11.-.-
5745611_1_539_- 6.3.4.2
5745611_1_539_- 6.-.-.-
5741511_1_695_+ 1.-.-.-
5741511_1_695_+ 1.2.1.-
5745619_1_859_- 6.-.-.-
5730858_166_600_- 5.1.3.-
5746481_1_376_+ 1.-.-.-
5746191_1_623_+ 1.3.99.3
5746191_1_623_+ 1.-.-.-
5746191_1_623_+ 1.3.-.-
5756045_588_995_- 3.4.25.-
5756045_588_995_- 3.4.-.-
5756045_588_995_- 3.-.-.-
5721390_1_518_+ 3.5.4.25
5721390_1_518_+ 4.1.99.12
5721390_1_518_+ 3.-.-.-
5721390_1_518_+ 4.-.-.-
5733736_514_632_+ 1.7.99.4
5733736_514_632_+ 1.-.-.-
5729346_1_585_- 4.1.1.-
5729346_1_585_- 4.1.1.32
5729346_1_585_- 4.-.-.-
5729346_1_585_- 4.1.1.-
5757043_21_1517_- 2.7.7.56
5757043_21_1517_- 2.-.-.-
5757043_21_1517_- 2.7.7.-
5752399_1_1094_+ 3.6.3.31
5752399_1_1094_+ 3.-.-.-
5752399_1_1094_+ 3.6.3.-
5752399_1_1094_+ 3.6.1.3
5744581_124_828_+ 2.-.-.-
5744581_124_828_+ 2.7.1.-
5755165_998_1558_- 4.2.1.3
5755165_998_1558_- 4.-.-.-
5752619_127_1211_+ 5.4.99.2
5752619_127_1211_+ 5.-.-.-
5752619_127_1211_+ 5.4.-.-
5755641_881_1672_- 4.2.1.33
5755641_881_1672_- 4.-.-.-
5743731_1_805_- 5.2.1.8
5743731_1_805_- 5.-.-.-
5741165_1_748_+ 1.6.5.3
5741165_1_748_+ 1.-.-.-
5741165_1_748_+ 1.6.-.-
5743175_61_791_- 1.3.99.3
5743175_61_791_- 1.-.-.-
5743175_61_791_- 1.3.-.-
5745005_1_786_+ 1.-.-.-
5745005_1_786_+ 1.13.11.51
5724012_1_538_+ 1.3.99.3
5724012_1_538_+ 1.-.-.-
5724012_1_538_+ 1.3.-.-
5736506_1_575_- 2.1.2.1
5736506_1_575_- 2.1.1.-
5736506_1_575_- 2.-.-.-
5757419_938_1618_- 1.1.1.205
5757419_938_1618_- 1.-.-.-
5719220_97_504_+ 1.13.12.16
5757253_2029_2698_+ 6.-.-.-
5756707_717_1955_- 3.2.1.-
5756707_717_1955_- 3.2.1.23
5756707_717_1955_- 3.-.-.-
5756707_717_1955_- 3.2.-.-
5734902_1_647_- 2.7.7.6
5734902_1_647_- 2.-.-.-
5734902_1_647_- 2.7.7.-
5739594_1_719_- 1.1.1.35
5739594_1_719_- 4.2.1.17
5739594_1_719_- 1.-.-.-
5739594_1_719_- 4.-.-.-
5752713_732_1217_+ 6.-.-.-
5754995_1037_1522_- 3.4.-.-
5736794_1_672_+ 1.-.-.-
5726441_1_504_+ 3.4.21.-
5726441_1_504_+ 3.4.-.-
5731028_177_599_+ 1.-.-.-
5755189_395_988_+ 1.6.5.3
5755189_395_988_+ 1.-.-.-
5755189_395_988_+ 1.6.-.-
5721270_1_517_+ 1.14.-.-
5737474_1_682_- 3.-.-.-
5737474_1_682_- 3.6.3.-
5743871_173_808_- 3.6.1.3
5741271_1_740_+ 1.-.-.-
5735382_1_653_+ 1.-.-.-
5735382_1_653_+ 1.2.-.-
5752365_728_1039_+ 4.2.1.9
5752365_728_1039_+ 4.-.-.-
5754459_1049_1434_+ 6.3.5.3
5754459_1049_1434_+ 6.-.-.-
5754883_171_1004_+ 1.1.1.42
5754883_171_1004_+ 1.-.-.-
5754883_171_1004_+ 1.1.1.-
5732640_1_619_+ 3.-.-.-
5732640_1_619_+ 3.6.3.-
5741433_646_754_+ 4.1.1.17
5741433_646_754_+ 4.-.-.-
5741433_646_754_+ 4.1.1.-
5755353_1034_1602_+ 1.6.5.3
5755353_1034_1602_+ 1.-.-.-
5755353_1034_1602_+ 1.6.99.5
5725477_1_476_+ 1.-.-.-
5725477_1_476_+ 1.4.1.-
5755709_1048_1690_+ 2.-.-.-
5755709_1048_1690_+ 2.4.-.-
5749749_1_587_- 5.2.1.8
5749749_1_587_- 5.-.-.-
5756469_1_732_+ 3.4.24.-
5745203_1_591_+ 1.-.-.-
5748461_1_644_- 1.2.4.1
5748461_1_644_- 1.-.-.-
5729826_1_589_- 3.4.24.-
5729826_1_589_- 3.4.-.-
5729826_1_589_- 3.-.-.-
5729826_1_589_- 3.6.1.3
5747939_1_939_+ 1.-.-.-
5757529_2229_2987_- 2.-.-.-
5757529_2229_2987_- 2.7.4.-
5754051_1_715_+ 4.2.1.17
5754051_1_715_+ 4.-.-.-
5749211_892_992_+ 1.-.-.-
5749211_892_992_+ 1.1.1.36
5746277_565_881_+ 4.1.1.-
5746277_565_881_+ 4.1.1.32
5746277_565_881_+ 4.-.-.-
5746277_565_881_+ 4.1.1.-
5755277_1_574_- 1.4.3.5
5755277_1_574_- 1.-.-.-
5755277_1_574_- 1.4.-.-
5756261_263_1030_+ 3.2.1.-
5756261_263_1030_+ 3.2.1.21
5756261_263_1030_+ 3.-.-.-
5756261_263_1030_+ 3.2.-.-
5738978_1_708_+ 1.4.-.-
5738978_1_708_+ 1.4.1.14
5738978_1_708_+ 1.-.-.-
5738978_1_708_+ 1.4.-.-
5755927_1_949_- 2.-.-.-
5755927_1_949_- 2.7.8.12
5748931_257_634_- 3.-.-.-
5751375_986_1113_- 1.-.-.-
5751375_986_1113_- 1.1.1.36
5754561_935_1454_- 1.3.5.1
5754561_935_1454_- 1.-.-.-
5727451_1_566_+ 5.4.99.2
5727451_1_566_+ 5.-.-.-
5727451_1_566_+ 5.4.-.-
5736206_205_664_+ 2.1.1.-
5736206_205_664_+ 2.1.1.-
5736206_205_664_+ 2.1.1.-
5736206_205_664_+ 2.-.-.-
5752007_47_1157_+ 3.4.24.-
5741433_1_574_+ 3.5.4.13
5741433_1_574_+ 3.-.-.-
5742629_1_778_+ 1.13.12.16
5743141_366_790_- 1.-.-.-
5734086_1_636_+ 2.7.7.6
5734086_1_636_+ 2.-.-.-
5734086_1_636_+ 2.7.7.-
5739634_1_719_+ 2.7.9.2
5739634_1_719_+ 2.-.-.-
5739634_1_719_+ 2.7.-.-
5750885_1_199_- 6.3.4.5
5750885_1_199_- 6.-.-.-
5757235_2261_2666_- 4.-.-.-
5749889_1_720_- 2.7.7.9
5749889_1_720_- 2.-.-.-
5749889_1_720_- 2.7.7.-
5746163_1_802_+ 2.7.7.6
5746163_1_802_+ 2.-.-.-
5746163_1_802_+ 2.7.7.-
5743101_1_789_- 2.7.4.1
5743101_1_789_- 2.-.-.-
5725305_1_548_- 1.-.-.-
5725305_1_548_- 1.14.-.-
5725305_1_548_- 1.14.12.-
5741613_1_748_+ 1.8.1.4
5741613_1_748_+ 1.-.-.-
5741613_1_748_+ 1.8.1.-
5732676_207_619_+ 4.2.1.33
5732676_207_619_+ 4.-.-.-
5749409_1_528_+ 1.3.99.3
5749409_1_528_+ 1.-.-.-
5749409_1_528_+ 1.3.-.-
5755179_976_1565_- 3.-.-.-
5755179_976_1565_- 3.6.3.-
5753239_1_1044_+ 2.7.7.6
5753239_1_1044_+ 2.-.-.-
5753239_1_1044_+ 2.7.7.-
5731218_240_604_+ 2.-.-.-
5757127_1_943_- 6.3.5.2
5757127_1_943_- 3.6.1.-
5757127_1_943_- 6.-.-.-
5732718_1_620_+ 1.14.-.-
5740508_1_735_+ 1.7.99.4
5740508_1_735_+ 1.-.-.-
5731884_1_611_+ 4.2.1.46
5731884_1_611_+ 4.-.-.-
5728553_1_577_- 2.3.1.20
5728553_1_577_- 2.-.-.-
5728553_1_577_- 2.3.-.-
5754261_1_1403_+ 6.3.5.5
5754261_1_1403_+ 6.-.-.-
5744535_1_827_+ 2.-.-.-
5744535_1_827_+ 2.3.-.-
5744535_1_827_+ 2.3.1.-
5754495_1163_1440_- 1.3.99.3
5754495_1163_1440_- 1.-.-.-
5754495_1163_1440_- 1.3.-.-
5756091_1_1018_+ 1.1.1.3
5756091_1_1018_+ 1.-.-.-
5747413_110_748_- 3.4.21.-
5747413_110_748_- 3.4.-.-
5747413_110_748_- 3.-.-.-
5748439_1_604_- 3.-.-.-
5748439_1_604_- 3.6.3.-
5754605_1007_1460_+ 5.3.1.9
5754605_1007_1460_+ 5.3.1.8
5754605_1007_1460_+ 5.-.-.-
5747383_1_406_- 1.6.5.3
5747383_1_406_- 1.-.-.-
5747383_1_406_- 1.6.-.-
5756167_1_948_- 4.3.2.2
5756167_1_948_- 4.-.-.-
5756167_1_948_- 4.3.2.2
5757693_1_509_+ 5.4.99.2
5757693_1_509_+ 5.-.-.-
5757693_1_509_+ 5.4.-.-
5741633_144_758_- 6.3.5.2
5741633_144_758_- 3.6.1.-
5741633_144_758_- 6.-.-.-
5724114_1_539_+ 2.7.7.7
5724114_1_539_+ 2.-.-.-
5724114_1_539_+ 2.7.7.-
5735106_1_400_- 2.7.7.6
5735106_1_400_- 2.-.-.-
5735106_1_400_- 2.7.7.-
5738562_1_701_- 1.-.-.-
5738562_1_701_- 1.4.1.16
5757535_1_1984_+ 2.7.11.-
5757535_1_1984_+ 2.-.-.-
5753103_1_1023_+ 2.7.7.6
5753103_1_1023_+ 2.-.-.-
5753103_1_1023_+ 2.7.7.-
5757671_3156_3920_- 1.1.3.15
5757671_3156_3920_- 1.-.-.-
5757671_3156_3920_- 1.1.-.-
5757671_3156_3920_- 1.1.3.15
5757671_3156_3920_- 1.1.3.15
5757671_3156_3920_- 1.1.3.15
5752915_1060_1236_+ 1.6.5.3
5752915_1060_1236_+ 1.-.-.-
5752915_1060_1236_+ 1.6.99.5
5753761_1_798_- 3.-.-.-
5753761_1_798_- 3.6.3.-
5728934_1_581_+ 3.1.3.25
5750599_1_973_- 2.7.2.3
5750599_1_973_- 2.-.-.-
5756763_220_1622_+ 6.3.2.8
5756763_220_1622_+ 6.-.-.-
5741245_1_750_+ 2.1.2.1
5741245_1_750_+ 2.1.1.-
5741245_1_750_+ 2.-.-.-
5749639_1_961_+ 1.1.1.133
5749639_1_961_+ 1.-.-.-
5751137_43_750_+ 1.-.-.-
5756289_1404_1871_- 1.-.-.-
5755631_1_903_- 2.3.3.1
5755631_1_903_- 2.-.-.-
5755631_1_903_- 2.3.-.-
5755631_1_903_- 2.3.3.-
5745961_1_870_+ 5.4.2.8
5745961_1_870_+ 5.-.-.-
5745961_1_870_+ 5.4.2.-
5747293_1_915_- 2.7.7.6
5747293_1_915_- 2.-.-.-
5747293_1_915_- 2.7.7.-
5756905_1294_2037_+ 1.1.1.42
5756905_1294_2037_+ 1.-.-.-
5756905_1294_2037_+ 1.1.1.-
5756487_952_2005_- 6.1.1.-
5756487_952_2005_- 6.1.1.7
5756487_952_2005_- 6.-.-.-
5756487_952_2005_- 6.1.1.-
5744873_1_837_- 3.6.1.3
5755843_1069_1734_+ 3.-.-.-
5755843_1069_1734_+ 3.5.-.-
5746935_114_602_- 3.-.-.-
5738022_182_692_- 2.1.1.148
5740294_444_731_+ 3.-.-.-
5730466_1_596_- 3.-.-.-
5751895_1_349_- 2.7.4.6
5751895_1_349_- 2.-.-.-
5757335_1644_1916_- 2.-.-.-
5742755_12_781_- 1.-.-.-
5757673_3413_4782_- 1.-.-.-
5757673_3413_4782_- 1.2.-.-
5754971_986_1515_- 2.3.1.117
5754971_986_1515_- 2.-.-.-
5754971_986_1515_- 2.3.-.-
5726587_1_559_+ 1.-.-.-
5726587_1_559_+ 1.14.13.22
5754617_432_1043_+ 6.1.1.-
5754617_432_1043_+ 6.1.1.11
5754617_432_1043_+ 6.-.-.-
5757515_2126_3037_+ 1.3.-.-
5730458_1_596_- 3.-.-.-
5730458_1_596_- 3.6.3.-
5757443_1280_2961_- 6.-.-.-
5748745_1_972_- 1.2.1.3
5748745_1_972_- 1.-.-.-
5748745_1_972_- 1.2.1.-
5733978_1_569_+ 1.3.99.3
5733978_1_569_+ 1.-.-.-
5733978_1_569_+ 1.3.-.-
Protein6127 1.2.4.2
Protein6127 1.2.4.-
Protein6125 1.-.-.-
Protein11548 1.2.1.27
Protein11548 1.-.-.-
Protein11548 1.2.1.-
Protein6120 5.4.-.-
Protein14087 6.2.1.1
Protein14087 6.-.-.-
Protein212 2.7.7.6
Protein212 2.-.-.-
Protein212 2.7.7.-
Protein214 6.2.1.5
Protein214 6.-.-.-
Protein215 3.1.13.-
Protein215 2.7.7.8
Protein215 2.-.-.-
Protein215 2.7.7.-
Protein14089 6.1.1.-
Protein14089 6.1.1.6
Protein14089 6.-.-.-
Protein396 3.6.3.-
Protein396 3.6.1.3
Protein13407 6.2.1.3
Protein13407 6.-.-.-
Protein12062 3.-.-.-
Protein12062 3.6.3.-
Protein5618 3.-.-.-
Protein4557 1.11.1.6
Protein4557 1.11.1.7
Protein4557 1.-.-.-
Protein6123 2.4.1.129
Protein6123 2.-.-.-
Protein6123 2.4.-.-
Protein1555 2.7.7.6
Protein1555 2.-.-.-
Protein1555 2.7.7.-
Protein10141 1.-.-.-
Protein10141 1.7.2.4
Protein10898 2.7.7.6
Protein10898 2.-.-.-
Protein10898 2.7.7.-
Protein12817 6.-.-.-
Protein12817 6.2.1.17
Protein2184 1.11.1.7
Protein2184 1.-.-.-
Protein1394 3.-.-.-
Protein1394 3.11.1.2
Protein2186 1.-.-.-
Protein2186 1.1.1.-
Protein2186 1.1.1.37
Protein8043 3.6.3.-
Protein2242 3.-.-.-
Protein2242 3.6.3.-
Protein2711 1.2.4.1
Protein2711 1.-.-.-
Protein2712 4.2.1.3
Protein2712 4.-.-.-
Protein2712 4.2.1.99
Protein2719 2.-.-.-
Protein2719 1.13.12.16
Protein2249 3.-.-.-
Protein2249 3.6.3.-
Protein3850 5.99.1.-
Protein3850 5.99.1.3
Protein3850 5.-.-.-
Protein10554 1.-.-.-
Protein10557 1.1.1.39
Protein10557 1.1.1.40
Protein10557 4.1.1.3
Protein10557 1.-.-.-
Protein10557 1.1.1.-
Protein10557 2.-.-.-
Protein10557 2.3.-.-
Protein3584 3.-.-.-
Protein1282 4.-.-.-
Protein1282 4.2.1.-
Protein1282 4.2.1.59
Protein1282 4.2.1.59
Protein12037 2.7.3.-
Protein12037 2.-.-.-
Protein12037 2.7.-.-
Protein3858 2.3.1.9
Protein3858 2.-.-.-
Protein3858 2.3.-.-
Protein3858 2.3.1.-
Protein12033 6.-.-.-
Protein12032 5.4.2.1
Protein12032 5.-.-.-
Protein1632 6.-.-.-
Protein12464 3.-.-.-
Protein6911 3.-.-.-
Protein6911 3.6.3.-
Protein10278 4.3.2.2
Protein10278 4.-.-.-
Protein10278 4.3.2.2
Protein14086 2.7.9.2
Protein14086 2.-.-.-
Protein14086 2.7.-.-
Protein12684 3.1.6.-
Protein1638 4.2.1.11
Protein1638 4.-.-.-
Protein10099 2.7.7.6
Protein10099 2.-.-.-
Protein10099 2.7.7.-
Protein10640 4.-.-.-
Protein10640 4.1.1.39
Protein216 1.7.99.4
Protein216 1.-.-.-
Protein217 1.7.99.4
Protein217 1.-.-.-
Protein642 1.1.1.100
Protein642 1.-.-.-
Protein10644 3.5.2.6
Protein10644 3.-.-.-
Protein640 3.4.-.-
Protein9265 5.3.1.1
Protein9265 5.-.-.-
Protein11731 3.4.-.-
Protein13399 1.2.4.2
Protein13399 1.-.-.-
Protein13399 1.2.4.-
Protein5157 2.7.-.-
Protein5157 2.7.9.1
Protein3455 2.7.7.6
Protein3455 2.-.-.-
Protein3455 2.7.7.-
Protein1248 5.3.1.1
Protein1248 5.-.-.-
Protein3457 3.-.-.-
Protein3457 3.6.3.-
Protein2062 5.5.1.4
Protein2062 5.-.-.-
Protein5064 1.11.1.7
Protein5064 1.-.-.-
Protein5064 1.11.1.15
Protein3452 2.7.7.6
Protein3452 2.-.-.-
Protein3452 2.7.7.-
Protein5590 1.-.-.-
Protein5590 1.2.7.-
Protein5595 2.2.1.6
Protein5595 2.-.-.-
Protein5061 2.3.3.1
Protein5061 2.-.-.-
Protein5061 2.3.-.-
Protein5061 2.3.3.-
Protein6718 2.7.7.6
Protein6718 2.-.-.-
Protein6718 2.7.7.-
Protein6716 2.7.7.6
Protein6716 2.-.-.-
Protein6716 2.7.7.-
Protein6710 2.5.1.7
Protein6710 2.-.-.-
Protein6710 2.5.1.-
Protein2980 1.15.1.1
Protein2980 1.-.-.-
Protein7442 4.2.1.3
Protein7442 4.-.-.-
Protein5625 1.3.99.3
Protein5625 1.-.-.-
Protein5625 1.3.-.-
Protein8314 6.2.1.5
Protein8314 6.-.-.-
Protein12040 5.2.1.8
Protein12040 5.-.-.-
Protein1294 1.7.99.4
Protein1294 1.-.-.-
Protein6827 4.2.1.9
Protein6827 4.-.-.-
Protein12048 2.7.7.56
Protein12048 2.-.-.-
Protein12048 2.7.7.-
Protein964 4.2.1.7
Protein964 3.-.-.-
Protein964 4.-.-.-
Protein7198 6.3.1.2
Protein7198 6.-.-.-
Protein2018 1.2.4.1
Protein2018 1.-.-.-
Protein2017 1.-.-.-
Protein2017 1.2.7.-
Protein2017 1.2.-.-
Protein2017 1.2.7.1
Protein2016 3.6.1.3
Protein2011 2.7.7.6
Protein2011 2.-.-.-
Protein2011 2.7.7.-
Protein975 2.2.1.6
Protein977 2.3.1.16
Protein977 2.-.-.-
Protein977 2.3.-.-
Protein977 2.3.1.-
Protein14044 3.-.-.-
Protein10295 1.-.-.-
Protein10295 1.13.11.2
Protein4119 2.5.1.6
Protein4119 2.-.-.-
Protein13558 2.-.-.-
Protein13558 2.3.-.-
Protein13558 3.-.-.-
Protein13809 3.1.3.1
Protein13809 3.-.-.-
Protein13551 1.4.-.-
Protein13551 1.4.1.14
Protein13551 1.-.-.-
Protein13551 1.4.-.-
Protein13550 2.7.7.6
Protein13550 2.-.-.-
Protein13550 2.7.7.-
Protein13805 3.-.-.-
Protein13805 3.6.3.-
Protein13555 1.-.-.-
Protein13554 2.3.1.16
Protein13554 2.-.-.-
Protein13554 2.3.-.-
Protein13554 2.3.1.-
Protein13557 1.-.-.-
Protein13556 1.-.-.-
Protein3635 1.4.-.-
Protein3635 1.4.1.14
Protein3635 1.-.-.-
Protein3635 1.4.-.-
Protein3633 6.3.4.14
Protein4581 5.4.99.2
Protein4581 5.4.-.-
Protein1390 1.-.-.-
Protein1390 1.2.7.-
Protein795 1.8.1.4
Protein795 1.-.-.-
Protein795 1.8.1.-
Protein798 2.7.7.6
Protein798 2.-.-.-
Protein798 2.7.7.-
Protein11892 2.7.7.6
Protein11892 2.-.-.-
Protein11892 2.7.7.-
Protein11890 5.99.1.-
Protein11890 5.99.1.3
Protein11890 5.-.-.-
Protein11891 1.-.-.-
Protein11891 1.2.1.-
Protein12928 4.-.-.-
Protein11898 1.-.-.-
Protein11898 1.2.1.-
Protein4728 1.15.1.1
Protein1908 1.-.-.-
Protein1908 1.2.7.1
Protein12608 1.14.19.3
Protein12608 1.-.-.-
Protein1901 2.-.-.-
Protein4362 6.-.-.-
Protein4307 3.6.1.3
Protein5280 1.-.-.-
Protein5280 1.2.1.-
Protein4369 6.1.1.-
Protein4369 6.1.1.7
Protein4369 6.-.-.-
Protein4369 6.1.1.-
Protein5360 1.-.-.-
Protein5360 1.4.1.-
Protein5361 4.1.2.13
Protein5361 4.-.-.-
Protein5363 3.-.-.-
Protein5363 3.6.3.-
Protein12545 1.1.1.42
Protein12545 1.-.-.-
Protein12545 1.1.1.-
Protein12547 1.-.-.-
Protein12547 1.2.1.-
Protein12546 1.1.1.39
Protein12546 1.-.-.-
Protein12543 3.2.1.-
Protein12543 3.2.1.23
Protein12543 3.-.-.-
Protein12543 3.2.-.-
Protein1845 1.-.-.-
Protein1845 1.14.-.-
Protein1845 1.14.12.7
Protein1844 4.2.1.2
Protein1844 4.-.-.-
Protein1844 4.2.1.-
Protein4505 3.6.3.-
Protein4505 3.6.1.3
Protein4501 2.7.7.6
Protein4501 2.-.-.-
Protein4501 2.7.7.-
Protein10764 2.7.9.2
Protein10764 2.-.-.-
Protein10764 2.7.-.-
Protein10769 5.4.99.2
Protein10769 5.-.-.-
Protein10769 5.4.-.-
Protein4508 4.2.1.3
Protein4508 4.-.-.-
Protein8671 2.-.-.-
Protein8670 5.2.1.8
Protein8670 5.-.-.-
Protein8672 6.2.1.1
Protein8672 6.-.-.-
Protein5463 2.7.7.6
Protein5463 2.-.-.-
Protein5463 2.7.7.-
Protein1599 4.1.1.-
Protein1599 4.1.1.32
Protein1599 4.-.-.-
Protein1599 4.1.1.-
Protein1598 1.-.-.-
Protein1596 2.7.1.25
Protein1596 2.-.-.-
Protein1596 2.7.7.-
Protein1595 1.11.1.7
Protein1595 1.11.1.9
Protein1595 1.-.-.-
Protein1590 1.4.-.-
Protein1590 1.4.7.1
Protein1590 1.-.-.-
Protein1590 1.4.-.-
Protein1286 1.8.1.4
Protein1286 1.-.-.-
Protein1286 1.8.1.-
Protein11386 2.7.7.6
Protein11386 2.-.-.-
Protein11386 2.7.7.-
Protein9802 3.1.13.-
Protein9802 2.7.7.8
Protein9802 2.-.-.-
Protein9802 2.7.7.-
Protein4903 1.-.-.-
Protein4903 1.2.1.-
Protein13238 1.-.-.-
Protein13238 1.2.1.66
Protein13239 3.-.-.-
Protein13236 3.-.-.-
Protein13231 3.6.1.3
Protein13233 1.-.-.-
Protein6459 4.2.1.75
Protein1331 1.-.-.-
Protein1331 1.14.13.22
Protein6102 2.7.7.7
Protein6102 3.1.-.-
Protein6102 2.-.-.-
Protein6102 2.7.7.-
Protein6102 3.-.-.-
Protein6454 1.11.1.6
Protein6454 1.11.1.7
Protein6454 1.-.-.-
Protein9108 3.1.-.-
Protein9108 1.15.1.1
Protein9108 3.1.11.6
Protein9108 1.-.-.-
Protein9108 3.-.-.-
Protein9101 1.15.1.1
Protein9101 1.-.-.-
Protein11565 2.7.7.6
Protein11565 2.-.-.-
Protein11565 2.7.7.-
Protein7858 1.1.1.39
Protein7858 1.1.1.40
Protein7858 4.1.1.3
Protein7858 1.-.-.-
Protein7858 1.1.1.-
Protein7858 2.3.-.-
Protein1549 6.1.1.-
Protein1549 6.1.1.15
Protein1549 6.-.-.-
Protein7857 2.7.7.6
Protein7857 2.-.-.-
Protein7857 2.7.7.-
Protein8444 6.2.1.5
Protein8444 6.-.-.-
Protein894 2.-.-.-
Protein894 2.7.7.-
Protein890 4.1.3.1
Protein890 4.-.-.-
Protein1541 3.5.4.25
Protein1541 4.1.99.12
Protein1541 3.-.-.-
Protein1541 4.-.-.-
Protein13815 6.1.1.-
Protein13815 6.1.1.5
Protein13815 6.-.-.-
Protein7274 1.7.99.4
Protein7274 1.-.-.-
Protein7275 2.-.-.-
Protein7275 2.7.7.-
Protein7277 2.7.1.30
Protein7277 2.-.-.-
Protein7277 2.7.1.-
Protein10165 2.3.1.9
Protein10165 2.-.-.-
Protein10165 2.3.-.-
Protein10165 2.3.1.-
Protein10162 2.3.1.9
Protein10162 2.-.-.-
Protein10162 2.3.-.-
Protein10162 2.3.1.-
Protein13543 2.-.-.-
Protein13541 6.3.5.5
Protein13541 6.-.-.-
Protein10450 1.-.-.-
Protein7318 2.-.-.-
Protein7318 2.7.-.-
Protein7318 2.7.9.1
Protein12839 1.-.-.-
Protein12839 5.-.-.-
Protein12839 1.1.1.271
Protein12838 4.1.1.-
Protein12838 4.1.1.32
Protein12838 4.-.-.-
Protein12838 4.1.1.-
Protein12835 1.-.-.-
Protein12832 4.2.1.33
Protein12832 4.-.-.-
Protein11905 1.13.11.-
Protein11905 1.13.11.3
Protein13934 4.2.1.75
Protein8365 6.-.-.-
Protein2730 4.1.2.13
Protein2730 4.-.-.-
Protein2730 4.1.2.-
Protein2736 2.7.1.30
Protein2736 2.-.-.-
Protein2736 2.7.1.-
Protein6267 1.1.-.-
Protein2229 3.4.24.-
Protein2229 3.-.-.-
Protein11654 1.9.3.1
Protein11654 1.-.-.-
Protein11654 1.7.2.4
Protein10574 4.2.1.3
Protein10574 4.-.-.-
Protein10574 4.2.1.99
Protein4779 1.6.5.3
Protein4779 1.-.-.-
Protein4777 3.6.3.27
Protein4777 3.-.-.-
Protein4777 3.6.1.3
Protein4773 3.6.3.31
Protein4773 3.-.-.-
Protein4773 3.6.3.-
Protein4773 3.6.1.3
Protein2243 1.-.-.-
Protein2243 1.1.1.-
Protein2243 1.1.1.37
Protein2240 6.1.1.-
Protein2240 6.-.-.-
Protein6269 1.3.5.1
Protein6269 1.-.-.-
Protein6269 1.3.-.-
Protein9364 2.7.1.19
Protein9364 2.-.-.-
Protein9366 1.1.1.86
Protein9366 1.-.-.-
Protein4852 1.9.3.1
Protein4852 1.-.-.-
Protein4852 1.7.2.4
Protein8033 4.-.-.-
Protein8033 4.2.1.30
Protein639 2.7.7.6
Protein630 3.-.-.-
Protein630 3.6.3.-
Protein635 2.7.7.6
Protein635 2.-.-.-
Protein635 2.7.7.-
Protein3179 1.7.99.4
Protein3179 1.-.-.-
Protein3178 1.-.-.-
Protein3178 1.1.1.36
Protein3176 4.-.-.-
Protein3176 4.3.3.6
Protein4194 2.3.3.1
Protein4194 2.-.-.-
Protein4194 2.3.-.-
Protein4194 2.3.3.-
Protein4195 6.3.1.2
Protein4195 6.-.-.-
Protein5820 1.3.99.3
Protein5820 1.-.-.-
Protein5820 1.3.-.-
Protein5827 2.1.1.-
Protein5827 2.1.1.-
Protein5827 2.-.-.-
Protein13000 3.4.24.-
Protein8084 6.2.1.5
Protein8084 6.-.-.-
Protein8082 2.7.7.6
Protein8082 2.-.-.-
Protein8082 2.7.7.-
Protein4994 1.4.-.-
Protein4994 1.-.-.-
Protein4994 1.4.-.-
Protein4997 4.1.3.1
Protein4997 4.-.-.-
Protein783 3.6.1.3
Protein13604 5.2.1.8
Protein13604 5.-.-.-
Protein992 5.4.99.2
Protein992 5.-.-.-
Protein992 5.4.-.-
Protein785 6.-.-.-
Protein990 1.-.-.-
Protein788 1.11.1.7
Protein788 1.-.-.-
Protein788 1.11.1.15
Protein995 2.5.1.26
Protein995 1.-.-.-
Protein995 1.1.-.-
Protein995 2.-.-.-
Protein330 1.2.4.1
Protein330 1.-.-.-
Protein1100 1.-.-.-
Protein1101 2.-.-.-
Protein1101 2.4.-.-
Protein6737 2.7.7.56
Protein6737 2.-.-.-
Protein6737 2.7.7.-
Protein1108 1.8.1.4
Protein1108 1.-.-.-
Protein1108 1.8.1.-
Protein11714 3.1.13.-
Protein11714 2.7.7.8
Protein11714 2.-.-.-
Protein11714 2.7.7.-
Protein11711 1.2.4.1
Protein11711 1.-.-.-
Protein11710 2.3.1.30
Protein11710 2.-.-.-
Protein11710 2.3.-.-
Protein6739 1.3.99.3
Protein6739 1.-.-.-
Protein6739 1.3.-.-
Protein7465 1.1.1.86
Protein7465 1.-.-.-
Protein7465 5.-.-.-
Protein7466 1.9.3.1
Protein7466 1.-.-.-
Protein7460 2.7.7.6
Protein7460 2.-.-.-
Protein7460 2.7.7.-
Protein5645 1.-.-.-
Protein5645 1.2.1.-
Protein12065 3.-.-.-
Protein6844 1.1.1.35
Protein6844 1.-.-.-
Protein10430 6.1.1.-
Protein10430 6.1.1.16
Protein10430 6.-.-.-
Protein2168 4.1.3.1
Protein2168 4.-.-.-
Protein2034 1.1.1.86
Protein2034 1.-.-.-
Protein954 1.15.1.1
Protein954 1.-.-.-
Protein3779 1.-.-.-
Protein3779 1.2.7.-
Protein7645 1.2.4.2
Protein7645 1.-.-.-
Protein7645 1.2.4.-
Protein7645 2.3.-.-
Protein7644 6.1.1.-
Protein7644 6.1.1.12
Protein7644 6.-.-.-
Protein7646 1.-.-.-
Protein7646 1.14.-.-
Protein7646 1.14.12.-
Protein2699 3.-.-.-
Protein2699 3.6.3.-
Protein2696 2.6.1.-
Protein2696 2.-.-.-
Protein400 6.-.-.-
Protein400 6.3.5.-
Protein400 6.3.5.7
Protein13827 2.2.1.2
Protein13827 2.-.-.-
Protein13821 5.4.2.1
Protein13821 5.-.-.-
Protein13820 2.7.7.6
Protein13820 2.-.-.-
Protein13820 2.7.7.-
Protein13829 5.4.2.1
Protein13829 5.-.-.-
Protein13829 5.4.2.-
Protein9900 2.7.7.6
Protein9900 2.-.-.-
Protein9900 2.7.7.-
Protein3341 3.5.4.10
Protein3341 2.1.2.3
Protein3341 2.-.-.-
Protein3341 3.-.-.-
Protein3614 3.1.13.-
Protein3614 2.7.7.8
Protein3614 2.-.-.-
Protein3614 2.7.7.-
Protein3610 5.5.-.-
Protein1111 1.-.-.-
Protein1111 1.1.1.36
Protein8297 1.-.-.-
Protein8297 1.2.1.-
Protein2967 4.2.1.11
Protein2967 4.-.-.-
Protein2964 5.5.1.4
Protein12999 3.-.-.-
Protein12564 2.3.1.61
Protein12564 2.-.-.-
Protein12564 2.3.-.-
Protein12992 3.6.1.3
Protein12665 1.10.2.2
Protein12665 1.-.-.-
Protein12666 3.1.3.12
Protein12666 3.-.-.-
Protein9737 6.3.1.2
Protein9737 6.-.-.-
Protein9341 1.3.99.1
Protein9341 1.-.-.-
Protein4345 6.3.1.2
Protein4344 1.-.-.-
Protein4344 1.1.1.-
Protein4344 1.1.1.37
Protein4691 4.2.1.20
Protein4691 4.-.-.-
Protein1110 3.6.1.3
Protein3354 1.-.-.-
Protein3354 1.2.1.-
Protein8473 6.-.-.-
Protein8473 6.2.1.17
Protein8470 2.7.4.6
Protein8470 2.-.-.-
Protein8292 1.6.99.3
Protein8292 1.-.-.-
Protein12529 5.99.1.-
Protein12529 5.99.1.3
Protein12529 5.-.-.-
Protein1827 1.9.3.1
Protein1827 1.-.-.-
Protein1827 1.7.2.4
Protein1824 1.-.-.-
Protein1824 1.7.3.4
Protein10748 1.1.1.42
Protein10748 1.-.-.-
Protein10748 1.1.1.-
Protein4520 2.7.9.2
Protein4520 2.-.-.-
Protein4520 2.7.-.-
Protein10742 1.4.1.2
Protein10745 3.6.1.3
Protein12635 2.7.3.-
Protein12635 2.-.-.-
Protein8693 1.-.-.-
Protein8694 6.-.-.-
Protein8698 4.1.2.13
Protein8698 4.-.-.-
Protein12291 2.7.7.4
Protein12291 2.-.-.-
Protein12291 2.7.7.-
Protein12295 1.-.-.-
Protein12297 4.2.1.11
Protein12297 4.-.-.-
Protein12299 4.2.1.7
Protein12299 4.-.-.-
Protein12298 4.-.-.-
Protein12298 4.1.99.18
Protein3773 1.7.99.4
Protein3773 1.-.-.-
Protein1641 4.3.1.19
Protein5346 3.4.-.-
Protein4830 1.1.1.42
Protein4830 1.1.1.-
Protein11369 3.6.1.3
Protein4835 1.-.-.-
Protein4835 1.11.1.15
Protein5128 1.17.1.8
Protein5128 1.-.-.-
Protein5125 1.3.1.9
Protein5125 1.-.-.-
Protein13214 1.7.99.4
Protein13214 1.-.-.-
Protein1341 2.3.-.-
Protein11502 4.1.1.-
Protein11502 4.1.1.32
Protein11502 4.-.-.-
Protein11502 4.1.1.-
Protein11503 3.6.1.3
Protein9125 3.-.-.-
Protein7870 4.2.1.2
Protein7870 4.-.-.-
Protein8420 1.-.-.-
Protein9266 1.-.-.-
Protein9266 1.14.-.-
Protein9266 1.14.12.-
Protein9266 1.14.12.10
Protein8390 3.-.-.-
Protein8391 1.1.1.39
Protein8391 1.1.1.40
Protein8391 4.1.1.3
Protein8391 2.3.1.8
Protein8391 1.-.-.-
Protein8391 1.1.1.-
Protein8391 2.-.-.-
Protein8391 2.3.-.-
Protein8425 2.-.-.-
Protein13563 1.11.1.7
Protein13563 1.-.-.-
Protein13563 1.11.1.15
Protein7252 3.4.21.-
Protein7252 3.4.-.-
Protein7252 3.-.-.-
Protein7253 2.-.-.-
Protein7253 3.-.-.-
Protein10106 2.1.1.-
Protein10106 2.-.-.-
Protein8994 1.2.4.1
Protein8994 1.-.-.-
Protein1409 1.3.99.3
Protein1409 1.3.-.-
Protein8998 2.7.7.6
Protein8998 2.-.-.-
Protein8998 2.7.7.-
Protein8999 2.7.7.6
Protein8999 2.-.-.-
Protein8999 2.7.7.-
Protein1706 3.5.4.16
Protein1706 3.-.-.-
Protein12859 6.3.4.4
Protein12859 6.-.-.-
Protein12853 1.-.-.-
Protein1321 1.1.1.42
Protein1321 1.-.-.-
Protein1321 1.1.1.-
Protein12857 3.1.-.-
Protein12857 3.6.1.3
Protein12854 2.4.2.29
Protein12854 2.-.-.-
Protein12854 2.4.-.-
Protein2759 1.9.3.1
Protein2759 1.-.-.-
Protein2759 1.7.2.4
Protein9826 2.2.1.1
Protein9826 2.-.-.-
Protein7763 2.2.1.1
Protein7763 2.-.-.-
Protein4752 1.1.1.42
Protein4752 1.-.-.-
Protein4752 1.1.1.-
Protein4753 3.-.-.-
Protein4753 3.6.3.-
Protein4750 1.8.1.4
Protein4750 1.-.-.-
Protein4750 1.8.1.-
Protein4751 1.7.99.4
Protein4751 1.-.-.-
Protein4758 1.9.3.1
Protein5835 2.3.1.117
Protein5835 2.-.-.-
Protein5835 2.3.-.-
Protein13456 6.3.2.8
Protein13456 6.-.-.-
Protein13451 2.1.1.148
Protein13453 6.-.-.-
Protein1325 4.-.-.-
Protein1325 4.1.3.24
Protein10778 6.-.-.-
Protein11588 4.1.2.13
Protein11588 4.-.-.-
Protein11588 4.1.2.-
Protein615 3.-.-.-
Protein615 3.6.3.-
Protein612 2.7.7.6
Protein612 2.-.-.-
Protein612 2.7.7.-
Protein3403 2.7.4.6
Protein3403 2.-.-.-
Protein3401 2.7.7.6
Protein3401 2.-.-.-
Protein3401 2.7.7.-
Protein3400 3.-.-.-
Protein3400 3.6.3.-
Protein3405 2.7.7.6
Protein3405 2.-.-.-
Protein3405 2.7.7.-
Protein3404 1.7.99.4
Protein3404 1.-.-.-
Protein3151 1.-.-.-
Protein3151 5.-.-.-
Protein3151 1.1.1.271
Protein3153 6.2.1.1
Protein3153 6.-.-.-
Protein9815 1.1.1.86
Protein9815 1.-.-.-
Protein9815 5.-.-.-
Protein11040 2.3.1.20
Protein11040 2.-.-.-
Protein11040 2.3.-.-
Protein3560 1.9.3.1
Protein11735 1.7.99.4
Protein11735 1.-.-.-
Protein11734 2.7.7.6
Protein11734 2.-.-.-
Protein11734 2.7.7.-
Protein13024 1.6.5.3
Protein13024 1.-.-.-
Protein13024 1.6.99.5
Protein13027 2.5.1.26
Protein13027 1.-.-.-
Protein13027 1.1.-.-
Protein13027 2.-.-.-
Protein13023 4.2.1.3
Protein13023 4.-.-.-
Protein13023 4.2.1.99
Protein13022 2.7.7.6
Protein13022 2.-.-.-
Protein13022 2.7.7.-
Protein5807 1.-.-.-
Protein5807 1.2.1.-
Protein5809 1.-.-.-
Protein5809 1.2.7.-
Protein5809 1.2.-.-
Protein5809 1.2.7.1
Protein199 6.-.-.-
Protein199 6.2.1.17
Protein4976 1.3.99.1
Protein4976 1.-.-.-
Protein6456 3.-.-.-
Protein6456 3.6.3.-
Protein4977 3.-.-.-
Protein4977 3.6.1.3
Protein12703 1.17.4.1
Protein12703 1.-.-.-
Protein819 1.-.-.-
Protein819 1.2.1.-
Protein1129 2.1.2.1
Protein1129 2.1.1.-
Protein1129 2.-.-.-
Protein1123 1.7.99.4
Protein1123 1.-.-.-
Protein1121 4.1.2.4
Protein1121 4.-.-.-
Protein1125 3.4.-.-
Protein11778 6.2.1.5
Protein11778 6.-.-.-
Protein11773 3.4.11.-
Protein11773 3.-.-.-
Protein11777 2.2.1.2
Protein11777 2.-.-.-
Protein11776 3.1.-.-
Protein11776 3.6.1.3
Protein11775 2.-.-.-
Protein11774 3.5.4.13
Protein11774 3.-.-.-
Protein10820 4.2.1.3
Protein10820 4.-.-.-
Protein10822 1.14.-.-
Protein5667 1.3.5.1
Protein5667 1.-.-.-
Protein5666 1.10.2.2
Protein5666 1.-.-.-
Protein5666 1.10.-.-
Protein11566 6.2.1.26
Protein11566 6.-.-.-
Protein12087 3.-.-.-
Protein12087 3.6.3.-
Protein12088 3.-.-.-
Protein12088 3.2.-.-
Protein12705 6.1.1.-
Protein12705 6.1.1.6
Protein12705 6.-.-.-
Protein10957 2.7.7.6
Protein10957 2.-.-.-
Protein10957 2.7.7.-
Protein11196 2.7.7.6
Protein11196 2.-.-.-
Protein11196 2.7.7.-
Protein7405 1.17.4.1
Protein7405 1.-.-.-
Protein7404 1.1.1.86
Protein7404 1.-.-.-
Protein7404 5.-.-.-
Protein7401 1.-.-.-
Protein7401 1.2.1.-
Protein7400 6.3.4.14
Protein7400 6.-.-.-
Protein6896 1.-.-.-
Protein6896 1.11.1.15
Protein6318 1.-.-.-
Protein3783 6.2.1.3
Protein3783 6.-.-.-
Protein6310 1.-.-.-
Protein6310 1.2.1.-
Protein6312 1.4.1.13
Protein6312 1.4.-.-
Protein6312 1.-.-.-
Protein6312 1.4.-.-
Protein6895 1.7.3.3
Protein6895 1.-.-.-
Protein428 3.1.6.-
Protein13597 1.-.-.-
Protein425 6.3.1.2
Protein425 6.-.-.-
Protein13842 1.11.1.6
Protein13842 1.11.1.7
Protein13842 1.-.-.-
Protein13840 3.4.25.-
Protein13840 3.4.-.-
Protein13840 3.-.-.-
Protein13845 1.6.5.3
Protein13844 3.-.-.-
Protein3362 6.2.1.26
Protein3362 6.-.-.-
Protein9920 1.-.-.-
Protein9920 1.1.1.36
Protein3366 2.7.7.6
Protein3366 2.-.-.-
Protein3366 2.7.7.-
Protein3364 3.4.-.-
Protein3365 1.3.3.3
Protein3365 1.-.-.-
Protein3365 1.3.99.22
Protein12661 1.2.4.2
Protein12661 1.-.-.-
Protein12661 1.2.4.-
Protein206 1.1.1.3
Protein206 1.-.-.-
Protein9496 2.7.4.-
Protein9496 2.-.-.-
Protein9496 2.7.4.22
Protein469 1.3.5.1
Protein469 1.-.-.-
Protein10000 1.1.1.42
Protein10000 1.-.-.-
Protein10000 1.1.1.-
Protein3091 1.7.99.4
Protein3091 1.-.-.-
Protein3093 2.3.1.9
Protein3093 2.-.-.-
Protein3093 2.3.-.-
Protein3093 2.3.1.-
Protein3890 1.2.4.1
Protein3890 1.-.-.-
Protein12648 6.3.4.5
Protein12648 6.-.-.-
Protein12646 6.1.1.-
Protein12646 6.1.1.20
Protein12646 6.-.-.-
Protein12644 1.-.-.-
Protein12644 1.1.1.36
Protein12645 3.4.-.-
Protein12645 3.-.-.-
Protein12640 2.-.-.-
Protein12641 4.2.1.11
Protein12641 4.-.-.-
Protein1944 1.8.1.4
Protein1944 1.-.-.-
Protein1944 1.8.1.-
Protein1945 1.3.99.1
Protein1945 1.-.-.-
Protein9495 2.8.4.1
Protein4327 6.2.1.5
Protein4327 6.-.-.-
Protein4325 2.7.7.6
Protein4325 2.-.-.-
Protein4325 2.7.7.-
Protein1948 3.-.-.-
Protein1948 5.-.-.-
Protein2419 1.3.99.3
Protein2419 1.-.-.-
Protein2419 1.3.-.-
Protein2417 6.2.1.5
Protein2417 6.-.-.-
Protein2944 3.1.13.-
Protein2944 3.-.-.-
Protein2947 2.5.1.48
Protein2947 2.-.-.-
Protein2414 3.6.1.3
Protein8454 5.4.99.12
Protein8454 5.-.-.-
Protein8454 5.4.-.-
Protein8459 1.-.-.-
Protein8329 1.7.99.4
Protein8329 1.-.-.-
Protein8328 6.2.1.5
Protein8328 6.-.-.-
Protein12507 1.-.-.-
Protein12509 3.-.-.-
Protein8156 5.4.99.2
Protein8156 5.-.-.-
Protein8156 5.4.-.-
Protein12673 2.7.7.6
Protein12673 2.-.-.-
Protein12673 2.7.7.-
Protein5326 4.1.2.13
Protein5326 4.-.-.-
Protein5326 4.1.2.-
Protein5327 4.2.1.33
Protein5327 4.-.-.-
Protein5327 5.-.-.-
Protein5321 2.7.7.6
Protein5321 2.-.-.-
Protein5321 2.7.7.-
Protein6677 2.2.1.6
Protein6677 2.-.-.-
Protein6675 2.7.7.6
Protein6675 2.-.-.-
Protein6675 2.7.7.-
Protein6674 1.1.-.-
Protein9320 1.2.4.2
Protein9320 1.-.-.-
Protein9320 1.2.4.-
Protein9320 2.3.-.-
Protein9327 6.3.5.5
Protein9327 6.-.-.-
Protein4814 1.-.-.-
Protein4814 1.6.-.-
Protein4814 1.6.99.5
Protein4817 6.-.-.-
Protein4817 6.2.1.17
Protein4810 1.3.99.3
Protein4810 1.3.99.13
Protein4810 1.-.-.-
Protein4810 1.3.-.-
Protein13305 2.7.7.6
Protein13305 2.-.-.-
Protein13305 2.7.7.-
Protein13699 1.7.99.4
Protein13699 1.-.-.-
Protein5496 3.-.-.-
Protein5496 6.-.-.-
Protein5496 6.4.1.6
Protein5496 3.5.2.14
Protein13274 3.-.-.-
Protein13278 1.4.-.-
Protein13278 1.-.-.-
Protein13278 1.4.-.-
Protein13279 6.-.-.-
Protein6713 1.3.1.9
Protein6713 1.-.-.-
Protein1376 4.2.1.11
Protein1376 4.-.-.-
Protein9145 3.-.-.-
Protein9145 3.6.3.-
Protein9147 1.-.-.-
Protein9147 1.2.1.-
Protein9758 2.7.7.6
Protein9758 2.-.-.-
Protein9758 2.7.7.-
Protein4032 1.15.1.1
Protein4032 1.-.-.-
Protein8612 3.5.-.-
Protein13432 2.6.1.-
Protein13432 2.-.-.-
Protein1956 4.2.1.3
Protein1956 4.-.-.-
Protein1956 4.2.1.99
Protein3287 2.7.7.6
Protein3287 2.-.-.-
Protein3287 2.7.7.-
Protein2237 1.-.-.-
Protein2237 1.1.-.-
Protein11837 4.-.-.-
Protein68 1.7.99.4
Protein68 1.-.-.-
Protein67 5.99.1.-
Protein67 5.99.1.3
Protein67 5.-.-.-
Protein6133 6.-.-.-
Protein7234 1.-.-.-
Protein7234 1.2.7.-
Protein9113 2.-.-.-
Protein9113 2.3.-.-
Protein9113 2.3.1.-
Protein7236 2.7.7.6
Protein7236 2.-.-.-
Protein7236 2.7.7.-
Protein7230 1.7.99.4
Protein7230 1.-.-.-
Protein7231 1.-.-.-
Protein7231 1.13.11.2
Protein10121 4.2.1.3
Protein10121 4.-.-.-
Protein10121 4.2.1.99
Protein10126 6.-.-.-
Protein2622 3.-.-.-
Protein855 1.7.99.4
Protein855 1.-.-.-
Protein2624 3.-.-.-
Protein2624 3.6.3.-
Protein12871 3.2.1.-
Protein12872 2.-.-.-
Protein12875 3.1.-.-
Protein12875 3.1.26.3
Protein12875 3.-.-.-
Protein12877 1.-.-.-
Protein12877 1.6.-.-
Protein12877 1.6.99.5
Protein12878 6.3.5.2
Protein12878 3.6.1.-
Protein12878 2.-.-.-
Protein12878 6.-.-.-
Protein2776 4.2.1.11
Protein2776 4.-.-.-
Protein2777 2.8.4.1
Protein2774 6.3.4.5
Protein2774 6.-.-.-
Protein2770 1.15.1.1
Protein2770 1.-.-.-
Protein8035 4.2.1.49
Protein8035 4.-.-.-
Protein2779 1.8.1.4
Protein2779 1.-.-.-
Protein2779 1.8.1.-
Protein8034 3.-.-.-
Protein5117 2.2.1.1
Protein5117 2.-.-.-
Protein9246 1.-.-.-
Protein6 1.2.4.2
Protein6 1.2.4.-
Protein6 2.3.-.-
Protein0 2.7.7.6
Protein0 2.-.-.-
Protein0 2.7.7.-
Protein12698 3.-.-.-
Protein12698 3.6.3.-
Protein6822 2.1.1.-
Protein6822 2.-.-.-
Protein12476 3.6.3.-
Protein12476 3.6.1.3
Protein13472 1.17.4.1
Protein13472 1.-.-.-
Protein9268 1.-.-.-
Protein9268 1.13.11.2
Protein12046 1.3.99.3
Protein12046 1.-.-.-
Protein12046 1.3.-.-
Protein6825 2.7.4.3
Protein6825 2.-.-.-
Protein675 4.-.-.-
Protein675 4.1.1.-
Protein672 2.-.-.-
Protein673 2.7.7.6
Protein673 2.-.-.-
Protein673 2.7.7.-
Protein3137 4.2.1.60
Protein3137 4.-.-.-
Protein3137 5.-.-.-
Protein3137 4.2.1.59
Protein3137 5.3.3.14
Protein3137 4.2.1.59
Protein3136 1.-.-.-
Protein3134 2.-.-.-
Protein3134 2.3.1.-
Protein5869 2.7.7.6
Protein5869 2.-.-.-
Protein5869 2.7.7.-
Protein5864 1.-.-.-
Protein10202 3.1.13.-
Protein10202 2.7.7.8
Protein10202 2.-.-.-
Protein10202 2.7.7.-
Protein5861 1.1.1.42
Protein5861 1.-.-.-
Protein5861 1.1.1.-
Protein10204 2.5.1.6
Protein10204 2.-.-.-
Protein10206 3.3.1.1
Protein10206 3.-.-.-
Protein4252 6.4.1.2
Protein4252 6.-.-.-
Protein4251 2.8.3.-
Protein4251 2.-.-.-
Protein13501 1.4.4.2
Protein13501 1.-.-.-
Protein9652 4.2.1.3
Protein9652 4.-.-.-
Protein9652 4.2.1.99
Protein10466 1.1.99.1
Protein10466 1.-.-.-
Protein10466 1.1.-.-
Protein8154 2.1.1.13
Protein1148 1.-.-.-
Protein1148 1.1.1.-
Protein1148 1.1.1.37
Protein12318 4.2.1.11
Protein12318 4.-.-.-
Protein9791 1.1.-.-
Protein11753 3.6.3.12
Protein11753 3.-.-.-
Protein9797 4.2.1.33
Protein9797 4.-.-.-
Protein11756 1.-.-.-
Protein11756 1.2.1.-
Protein11759 2.6.1.16
Protein11759 2.6.1.-
Protein11759 2.-.-.-
Protein11759 5.-.-.-
Protein10801 1.2.4.2
Protein10801 1.-.-.-
Protein10801 1.2.4.-
Protein10808 1.2.4.2
Protein10808 1.-.-.-
Protein10808 1.2.4.-
Protein10808 2.3.-.-
Protein5688 1.1.1.42
Protein5688 1.-.-.-
Protein5688 1.1.1.-
Protein6880 1.10.2.2
Protein6880 1.-.-.-
Protein6880 1.10.-.-
Protein6885 1.-.-.-
Protein6885 1.1.-.-
Protein6886 1.-.-.-
Protein6886 1.4.1.-
Protein9846 1.-.-.-
Protein9657 2.7.4.6
Protein9657 2.-.-.-
Protein6089 2.3.-.-
Protein6089 3.1.3.41
Protein6080 2.7.7.6
Protein6080 2.-.-.-
Protein6080 2.7.7.-
Protein10497 1.3.5.1
Protein10497 1.-.-.-
Protein10497 1.3.-.-
Protein6878 6.3.4.14
Protein6878 6.-.-.-
Protein7932 1.-.-.-
Protein7932 1.2.1.-
Protein7939 3.2.1.-
Protein7939 3.2.-.-
Protein7939 3.2.1.41
Protein7938 3.6.1.3
Protein4295 2.7.7.6
Protein4295 2.-.-.-
Protein4295 2.7.7.-
Protein6330 1.1.1.35
Protein6330 1.-.-.-
Protein6338 1.7.99.4
Protein6338 1.-.-.-
Protein6339 2.6.1.16
Protein6339 2.6.1.-
Protein6339 2.-.-.-
Protein7681 3.-.-.-
Protein7681 3.6.3.-
Protein7688 3.-.-.-
Protein448 1.3.5.1
Protein448 1.-.-.-
Protein448 1.3.-.-
Protein13862 1.3.99.3
Protein13862 1.-.-.-
Protein13862 1.3.-.-
Protein13865 1.2.4.2
Protein13865 1.-.-.-
Protein13865 1.2.4.-
Protein13864 4.2.1.20
Protein13864 4.-.-.-
Protein9945 3.-.-.-
Protein9945 3.6.3.-
Protein9943 1.2.4.1
Protein9943 1.-.-.-
Protein2887 3.-.-.-
Protein2887 3.6.3.-
Protein9231 5.99.1.-
Protein9231 5.99.1.3
Protein9231 5.-.-.-
Protein2090 2.7.1.30
Protein2090 2.-.-.-
Protein2090 2.7.1.-
Protein12175 4.2.1.17
Protein12175 4.-.-.-
Protein1969 1.11.1.7
Protein1969 1.-.-.-
Protein1969 1.11.1.15
Protein1967 1.-.-.-
Protein1967 1.2.1.-
Protein1964 4.2.1.3
Protein1964 4.-.-.-
Protein1964 4.2.1.99
Protein1965 4.2.1.3
Protein1965 4.-.-.-
Protein2434 3.-.-.-
Protein2432 3.-.-.-
Protein2432 3.6.3.-
Protein8305 2.6.1.16
Protein8305 2.6.1.-
Protein8305 2.-.-.-
Protein8304 1.-.-.-
Protein8307 1.2.4.2
Protein8307 1.-.-.-
Protein8307 1.2.4.-
Protein8306 4.-.-.-
Protein10179 1.2.4.2
Protein10179 1.-.-.-
Protein10179 1.2.4.-
Protein10781 1.3.1.9
Protein10781 1.-.-.-
Protein9309 3.1.13.-
Protein9309 2.7.7.8
Protein9309 2.-.-.-
Protein9309 2.7.7.-
Protein10927 1.15.1.1
Protein10927 1.-.-.-
Protein10177 3.-.-.-
Protein10177 3.6.3.-
Protein10175 6.-.-.-
Protein12176 2.-.-.-
Protein14067 1.9.3.1
Protein14067 1.-.-.-
Protein5306 5.4.99.2
Protein5306 5.-.-.-
Protein5306 5.4.-.-
Protein13781 1.2.1.3
Protein13781 1.-.-.-
Protein13781 1.2.1.-
Protein13787 1.3.5.1
Protein13787 1.-.-.-
Protein5309 1.1.1.42
Protein5309 1.-.-.-
Protein5309 1.1.1.-
Protein1685 4.99.1.1
Protein1685 4.-.-.-
Protein9306 2.1.1.-
Protein4876 1.17.4.1
Protein4876 1.-.-.-
Protein4870 2.-.-.-
Protein4870 2.7.-.-
Protein4870 2.7.9.1
Protein4878 1.11.1.6
Protein4878 1.11.1.7
Protein4878 1.-.-.-
Protein13258 2.7.7.7
Protein13258 3.1.-.-
Protein13258 2.-.-.-
Protein13258 2.7.7.-
Protein13258 3.-.-.-
Protein13257 3.5.-.-
Protein13252 1.3.5.1
Protein13252 1.-.-.-
Protein13253 1.1.1.205
Protein13253 1.-.-.-
Protein9168 3.4.21.-
Protein9168 3.4.-.-
Protein9168 3.-.-.-
Protein9168 3.6.1.3
Protein9167 2.7.7.6
Protein9167 2.-.-.-
Protein9167 2.7.7.-
Protein9162 1.-.-.-
Protein9163 2.7.7.6
Protein9163 2.-.-.-
Protein9163 2.7.7.-
Protein9160 1.-.-.-
Protein9160 1.11.1.15
Protein6072 2.7.2.4
Protein6072 2.-.-.-
Protein13309 1.-.-.-
Protein13309 1.2.7.3
Protein3139 4.-.-.-
Protein3139 4.1.2.-
Protein1575 6.3.1.2
Protein1575 6.-.-.-
Protein6655 5.99.1.-
Protein6655 5.99.1.3
Protein6655 5.-.-.-
Protein13306 6.-.-.-
Protein13306 6.3.-.-
Protein12259 4.1.1.-
Protein12259 4.1.1.32
Protein12259 4.-.-.-
Protein12259 4.1.1.-
Protein6433 3.1.13.-
Protein6433 2.7.7.8
Protein6433 2.-.-.-
Protein6433 2.7.7.-
Protein1424 6.3.4.14
Protein1424 6.-.-.-
Protein7749 3.-.-.-
Protein7740 6.3.4.14
Protein7214 1.-.-.-
Protein7214 1.11.1.15
Protein7212 4.2.1.3
Protein7212 4.-.-.-
Protein7213 4.1.1.-
Protein7213 4.1.1.32
Protein7213 4.-.-.-
Protein7213 4.1.1.-
Protein7210 2.7.1.30
Protein7210 2.-.-.-
Protein7210 2.7.1.-
Protein7211 3.4.24.-
Protein7211 3.4.-.-
Protein7211 3.-.-.-
Protein7211 3.6.1.3
Protein6524 1.7.99.4
Protein6524 1.-.-.-
Protein8952 2.3.3.1
Protein8952 2.-.-.-
Protein8952 4.-.-.-
Protein8952 2.3.3.-
Protein8956 1.1.1.39
Protein8956 1.1.1.40
Protein8956 4.1.1.3
Protein8956 1.-.-.-
Protein8956 1.1.1.-
Protein8956 2.3.-.-
Protein8959 6.3.4.2
Protein8959 6.-.-.-
Protein10929 1.-.-.-
Protein10929 1.7.99.1
Protein6523 6.2.1.1
Protein6523 6.-.-.-
Protein877 4.1.1.-
Protein877 4.1.1.32
Protein877 4.-.-.-
Protein877 4.1.1.-
Protein871 2.-.-.-
Protein871 6.-.-.-
Protein871 6.3.5.-
Protein871 6.3.5.6
Protein871 6.3.5.7
Protein6250 1.2.4.1
Protein6250 1.-.-.-
Protein4446 3.-.-.-
Protein4446 3.6.3.-
Protein6253 4.1.3.1
Protein6253 4.-.-.-
Protein4116 2.-.-.-
Protein4116 2.8.4.1
Protein11916 2.1.1.-
Protein11916 2.1.1.13
Protein11916 2.-.-.-
Protein13909 3.-.-.-
Protein13909 3.6.3.-
Protein3711 1.2.4.1
Protein3711 1.-.-.-
Protein11912 2.7.4.1
Protein4419 1.-.-.-
Protein4419 1.6.-.-
Protein4419 1.6.99.5
Protein11311 2.-.-.-
Protein11310 1.17.1.8
Protein11310 1.-.-.-
Protein11310 1.17.1.-
Protein11233 2.7.7.6
Protein11233 2.-.-.-
Protein11233 2.7.7.-
Protein9426 3.1.13.-
Protein9426 2.7.7.8
Protein9426 2.-.-.-
Protein9426 2.7.7.-
Protein13411 6.2.1.5
Protein13411 6.-.-.-
Protein13412 3.1.3.16
Protein13412 3.-.-.-
Protein13419 6.2.1.5
Protein13419 6.-.-.-
Protein9424 1.4.-.-
Protein9424 1.-.-.-
Protein9424 1.4.-.-
Protein389 1.-.-.-
Protein4846 1.-.-.-
Protein4846 1.7.2.4
Protein2234 2.7.7.6
Protein2234 2.-.-.-
Protein2234 2.7.7.-
Protein9428 1.1.1.86
Protein9428 1.-.-.-
Protein2723 2.7.7.6
Protein2723 2.-.-.-
Protein2723 2.7.7.-
Protein652 4.2.1.2
Protein652 4.-.-.-
Protein652 4.2.1.-
Protein3449 6.-.-.-
Protein3449 6.3.5.-
Protein3449 6.3.5.7
Protein3110 3.4.21.-
Protein3110 3.4.-.-
Protein3110 3.-.-.-
Protein13064 3.1.13.-
Protein13064 3.-.-.-
Protein2904 2.3.1.9
Protein2904 2.-.-.-
Protein2904 2.3.-.-
Protein2904 2.3.1.-
Protein4434 6.2.1.1
Protein4434 6.-.-.-
Protein8799 2.7.7.6
Protein8799 2.-.-.-
Protein8799 2.7.7.-
Protein4469 1.3.99.3
Protein4469 1.-.-.-
Protein4469 1.3.-.-
Protein10448 1.2.4.1
Protein10448 1.-.-.-
Protein9986 1.6.5.3
Protein9986 1.-.-.-
Protein9986 1.6.99.5
Protein4463 3.-.-.-
Protein4463 3.6.3.-
Protein5514 3.6.1.1
Protein5514 3.-.-.-
Protein8172 4.1.3.27
Protein8172 4.-.-.-
Protein12330 2.7.7.6
Protein12330 2.-.-.-
Protein12330 2.7.7.-
Protein12337 4.1.99.3
Protein12337 4.-.-.-
Protein1160 1.-.-.-
Protein1160 1.13.11.2
Protein12339 1.-.-.-
Protein9225 1.4.-.-
Protein9225 1.4.7.1
Protein9225 1.-.-.-
Protein9225 1.4.-.-
Protein10544 4.-.-.-
Protein11896 2.8.3.-
Protein11896 2.-.-.-
Protein3293 1.3.99.3
Protein3293 1.-.-.-
Protein3293 1.3.-.-
Protein9227 5.99.1.-
Protein9227 5.99.1.3
Protein9227 5.-.-.-
Protein11895 2.4.2.18
Protein11895 2.-.-.-
Protein11895 2.4.-.-
Protein1219 4.2.1.17
Protein1219 4.-.-.-
Protein10868 6.-.-.-
Protein7912 1.2.4.2
Protein7912 4.1.1.71
Protein7912 1.2.4.-
Protein7912 2.3.-.-
Protein7912 4.-.-.-
Protein10860 3.-.-.-
Protein10860 3.6.3.-
Protein7919 2.5.1.18
Protein10866 4.1.1.-
Protein10866 4.1.1.32
Protein10866 4.-.-.-
Protein10866 4.1.1.-
Protein9220 2.7.7.6
Protein9220 2.-.-.-
Protein9220 2.7.7.-
Protein6350 3.1.1.17
Protein6350 3.-.-.-
Protein465 2.3.3.13
Protein465 2.-.-.-
Protein465 2.3.3.-
Protein464 4.2.1.3
Protein464 4.-.-.-
Protein464 4.2.1.99
Protein461 1.6.5.3
Protein461 1.-.-.-
Protein461 1.6.-.-
Protein9963 1.9.3.1
Protein3329 6.2.1.5
Protein3329 6.-.-.-
Protein12936 2.-.-.-
Protein12936 6.-.-.-
Protein12936 6.3.5.-
Protein12936 6.3.5.7
Protein7003 2.2.1.6
Protein7003 2.-.-.-
Protein7004 3.6.1.3
Protein2632 4.1.2.-
Protein2189 3.4.-.-
Protein2181 2.7.7.6
Protein2181 2.-.-.-
Protein2181 2.7.7.-
Protein2182 3.-.-.-
Protein2182 3.6.3.-
Protein3586 4.1.3.1
Protein3586 4.-.-.-
Protein3587 6.3.2.2
Protein3587 6.-.-.-
Protein3859 6.2.1.5
Protein3859 6.-.-.-
Protein3588 3.-.-.-
Protein3588 3.6.3.-
Protein1983 1.-.-.-
Protein1983 1.7.2.1
Protein1985 4.1.3.1
Protein1985 4.-.-.-
Protein1986 1.3.-.-
Protein10277 2.7.4.-
Protein10277 2.-.-.-
Protein10277 2.7.4.22
Protein10270 2.7.7.27
Protein10270 2.-.-.-
Protein10270 2.7.7.-
Protein10273 2.-.-.-
Protein4674 2.-.-.-
Protein4679 2.7.7.6
Protein4679 2.-.-.-
Protein4679 2.7.7.-
Protein4678 4.1.1.-
Protein4678 4.1.1.49
Protein4678 4.-.-.-
Protein4678 4.1.1.-
Protein3565 4.2.1.11
Protein3565 4.-.-.-
Protein2988 2.7.4.3
Protein2988 2.-.-.-
Protein12144 5.4.2.8
Protein12144 5.-.-.-
Protein12144 5.4.2.-
Protein12609 6.2.1.1
Protein12609 6.-.-.-
Protein6625 1.-.-.-
Protein6625 1.2.1.-
Protein4585 1.10.2.2
Protein4585 1.-.-.-
Protein4580 1.-.-.-
Protein4580 1.2.1.-
Protein1900 1.7.99.4
Protein1900 1.-.-.-
Protein6623 3.-.-.-
Protein6623 3.6.3.-
Protein9272 3.-.-.-
Protein1905 2.7.7.6
Protein1905 2.-.-.-
Protein1905 2.7.7.-
Protein12604 2.-.-.-
Protein294 3.-.-.-
Protein294 3.6.3.-
Protein295 2.5.1.6
Protein295 2.-.-.-
Protein5984 2.3.1.54
Protein5984 2.-.-.-
Protein5984 2.3.-.-
Protein5981 1.-.-.-
Protein5981 1.2.1.66
Protein11904 2.-.-.-
Protein11904 5.-.-.-
Protein8364 5.-.-.-
Protein11903 3.-.-.-
Protein11903 3.6.3.-
Protein4859 2.-.-.-
Protein11657 6.1.1.-
Protein11302 1.8.1.4
Protein11302 1.-.-.-
Protein11302 1.8.1.-
Protein11652 1.-.-.-
Protein9360 4.2.1.33
Protein9360 4.-.-.-
Protein9360 5.-.-.-
Protein11659 5.3.1.6
Protein11659 5.-.-.-
Protein1820 6.2.1.5
Protein1820 6.-.-.-
Protein5182 2.7.7.6
Protein5182 2.-.-.-
Protein5182 2.7.7.-
Protein5183 2.7.7.6
Protein5183 2.-.-.-
Protein5183 2.7.7.-
Protein5719 6.2.1.1
Protein5719 6.-.-.-
Protein4692 2.-.-.-
Protein4692 2.7.7.-
Protein5718 4.2.1.33
Protein5718 4.2.1.3
Protein5718 4.-.-.-
Protein4238 6.2.1.1
Protein4238 6.-.-.-
Protein9182 1.8.1.4
Protein9182 1.-.-.-
Protein9182 1.8.1.-
Protein7935 3.6.1.3
Protein5364 2.-.-.-
Protein5364 2.3.-.-
Protein5364 2.3.1.-
Protein5364 2.3.1.179
Protein11465 1.4.-.-
Protein11465 1.4.1.14
Protein11465 1.-.-.-
Protein11465 1.4.-.-
Protein8581 1.16.3.1
Protein8584 1.9.3.1
Protein6635 1.3.99.3
Protein6635 1.-.-.-
Protein6635 1.3.-.-
Protein6634 1.-.-.-
Protein6634 1.1.-.-
Protein6634 1.2.99.2
Protein7587 1.-.-.-
Protein7585 2.7.7.6
Protein7585 2.-.-.-
Protein7585 2.7.7.-
Protein7580 2.-.-.-
Protein5728 1.-.-.-
Protein5728 1.4.1.-
Protein5729 1.2.1.2
Protein5729 1.-.-.-
Protein5725 1.1.1.100
Protein5725 1.-.-.-
Protein5726 2.3.-.-
Protein6181 1.11.1.6
Protein6181 1.11.1.7
Protein6181 1.-.-.-
Protein12104 3.6.1.3
Protein24 1.2.1.3
Protein24 1.-.-.-
Protein24 1.2.1.-
Protein25 1.-.-.-
Protein6187 2.7.7.6
Protein6187 2.-.-.-
Protein6187 2.7.7.-
Protein1405 2.-.-.-
Protein1405 2.7.8.12
Protein7760 2.7.7.6
Protein7760 2.-.-.-
Protein7760 2.7.7.-
Protein7764 1.-.-.-
Protein16 3.2.1.-
Protein16 3.2.1.21
Protein16 3.-.-.-
Protein16 3.2.-.-
Protein8970 2.5.1.6
Protein8970 2.-.-.-
Protein8977 1.6.5.3
Protein8977 1.-.-.-
Protein8977 1.6.99.5
Protein6854 2.7.7.6
Protein6854 2.-.-.-
Protein6854 2.7.7.-
Protein1410 1.-.-.-
Protein12542 2.7.11.-
Protein1414 3.1.4.-
Protein13016 2.7.4.1
Protein13016 2.-.-.-
Protein13013 4.2.1.9
Protein13013 4.-.-.-
Protein6851 1.7.99.4
Protein6851 1.-.-.-
Protein13436 3.-.-.-
Protein13436 3.1.1.1
Protein7713 1.4.-.-
Protein7713 1.4.7.1
Protein7713 1.-.-.-
Protein7713 1.4.-.-
Protein13435 1.-.-.-
Protein7711 2.7.7.6
Protein7711 2.-.-.-
Protein7711 2.7.7.-
Protein6377 3.6.1.3
Protein10765 2.5.1.6
Protein10765 2.-.-.-
Protein2840 2.1.1.-
Protein2840 2.-.-.-
Protein104 2.-.-.-
Protein104 2.4.-.-
Protein104 2.4.1.230
Protein3227 6.3.4.5
Protein3227 6.-.-.-
Protein106 2.7.7.6
Protein106 2.-.-.-
Protein106 2.7.7.-
Protein3226 1.1.1.39
Protein3226 1.1.1.40
Protein3226 4.1.1.3
Protein3226 2.3.1.8
Protein3226 1.-.-.-
Protein3226 1.1.1.-
Protein3226 2.-.-.-
Protein3226 2.3.-.-
Protein3465 1.-.-.-
Protein3465 1.2.99.2
Protein3464 2.2.1.6
Protein3464 2.-.-.-
Protein3469 1.-.-.-
Protein1865 2.7.7.6
Protein1865 2.-.-.-
Protein1865 2.7.7.-
Protein3053 3.1.13.-
Protein3053 2.7.7.8
Protein3053 2.-.-.-
Protein3053 2.7.7.-
Protein13051 1.-.-.-
Protein13051 1.3.1.76
Protein11707 1.-.-.-
Protein9490 1.7.99.4
Protein9490 1.-.-.-
Protein12740 1.6.5.3
Protein12740 1.-.-.-
Protein12740 1.6.-.-
Protein11708 5.3.1.16
Protein11708 5.-.-.-
Protein8770 1.7.99.4
Protein8770 1.-.-.-
Protein8772 1.2.4.2
Protein8772 1.-.-.-
Protein8772 1.2.4.-
Protein8772 2.3.-.-
Protein8777 1.-.-.-
Protein8777 1.7.99.1
Protein9325 2.-.-.-
Protein9325 2.7.-.-
Protein9325 2.7.9.1
Protein4111 1.-.-.-
Protein4111 1.1.1.36
Protein4113 2.7.7.6
Protein4113 2.-.-.-
Protein4113 2.7.7.-
Protein4114 3.4.-.-
Protein5534 5.-.-.-
Protein5533 1.3.99.3
Protein5533 1.-.-.-
Protein5533 1.3.-.-
Protein801 3.-.-.-
Protein801 3.6.3.-
Protein12359 1.13.12.16
Protein12350 2.7.7.6
Protein12350 2.-.-.-
Protein12350 2.7.7.-
Protein12353 4.2.1.9
Protein12353 4.-.-.-
Protein1592 6.3.1.2
Protein1592 6.-.-.-
Protein7226 1.-.-.-
Protein12889 1.-.-.-
Protein12376 1.7.99.4
Protein12376 1.-.-.-
Protein11828 2.7.7.6
Protein11828 2.-.-.-
Protein11828 2.7.7.-
Protein9649 1.7.99.4
Protein9649 1.-.-.-
Protein9648 1.1.1.35
Protein9648 4.2.1.17
Protein9648 1.-.-.-
Protein9648 4.-.-.-
Protein9645 2.-.-.-
Protein9645 6.-.-.-
Protein9202 2.7.7.6
Protein9202 2.-.-.-
Protein9202 2.7.7.-
Protein7972 3.-.-.-
Protein7972 3.5.-.-
Protein7972 3.5.1.81
Protein10843 3.-.-.-
Protein10843 3.5.1.23
Protein10840 3.-.-.-
Protein10841 2.3.3.13
Protein10841 2.-.-.-
Protein10841 2.3.3.-
Protein12885 3.6.1.3
Protein6379 6.2.1.1
Protein6379 6.-.-.-
Protein6375 4.2.1.60
Protein6375 4.-.-.-
Protein6375 5.-.-.-
Protein6375 4.2.1.59
Protein6375 5.3.3.14
Protein6375 4.2.1.59
Protein6371 1.-.-.-
Protein2292 6.3.1.2
Protein2292 6.-.-.-
Protein12894 1.3.99.3
Protein12894 1.-.-.-
Protein12894 1.3.-.-
Protein3715 2.1.1.-
Protein3715 2.1.1.-
Protein3715 2.1.1.72
Protein7393 3.-.-.-
Protein7393 3.6.3.-
Protein7390 6.6.1.1
Protein7390 6.-.-.-
Protein6435 3.4.24.-
Protein4146 3.-.-.-
Protein4146 3.6.3.-
Protein12912 5.2.1.8
Protein12912 5.-.-.-
Protein7028 6.1.1.-
Protein7028 6.1.1.12
Protein7028 6.-.-.-
Protein12914 1.14.-.-
Protein12919 2.-.-.-
Protein12919 2.3.-.-
Protein12919 2.3.1.-
Protein7020 6.-.-.-
Protein7020 6.4.1.6
Protein2614 1.-.-.-
Protein2614 1.1.1.-
Protein2614 1.1.1.37
Protein10218 1.7.99.4
Protein10218 1.-.-.-
Protein4619 4.2.1.3
Protein4619 4.-.-.-
Protein10213 1.-.-.-
Protein4616 2.7.7.6
Protein4616 2.-.-.-
Protein4616 2.7.7.-
Protein10211 6.-.-.-
Protein10216 2.7.7.6
Protein10216 2.-.-.-
Protein10216 2.7.7.-
Protein10214 1.-.-.-
Protein2473 2.7.7.6
Protein2473 2.-.-.-
Protein2473 2.7.7.-
Protein2475 3.-.-.-
Protein11703 3.-.-.-
Protein3872 1.3.99.1
Protein3872 1.-.-.-
Protein3873 6.3.5.5
Protein3870 2.7.7.6
Protein3870 2.-.-.-
Protein3870 2.7.7.-
Protein3877 2.7.7.6
Protein3877 2.-.-.-
Protein3877 2.7.7.-
Protein11983 2.7.1.25
Protein11983 2.7.7.4
Protein11983 2.-.-.-
Protein11983 2.7.7.-
Protein13740 2.7.7.9
Protein13740 2.-.-.-
Protein13740 2.7.7.-
Protein13742 2.5.1.54
Protein13742 2.-.-.-
Protein13749 2.3.1.20
Protein13749 2.-.-.-
Protein13749 2.3.-.-
Protein8343 3.4.-.-
Protein8344 1.4.-.-
Protein8344 1.4.1.14
Protein8344 1.-.-.-
Protein8344 1.4.-.-
Protein8347 3.4.-.-
Protein11921 1.1.1.95
Protein11921 1.-.-.-
Protein11921 1.1.1.-
Protein11926 1.-.-.-
Protein9431 1.2.1.2
Protein9431 1.-.-.-
Protein9438 1.-.-.-
Protein9438 1.1.1.36
Protein13914 3.4.-.-
Protein13296 2.3.1.20
Protein13296 2.-.-.-
Protein13296 2.3.-.-
Protein13297 2.7.7.6
Protein13297 2.-.-.-
Protein13297 2.7.7.-
Protein13299 6.-.-.-
Protein6437 1.8.1.4
Protein6437 1.-.-.-
Protein6437 1.8.1.-
Protein13683 3.-.-.-
Protein13685 1.-.-.-
Protein12918 1.-.-.-
Protein12918 1.4.1.-
Protein4793 2.-.-.-
Protein4793 6.-.-.-
Protein4793 6.3.5.-
Protein4793 6.3.5.7
Protein7985 1.2.4.1
Protein7985 1.-.-.-
Protein6612 5.4.99.2
Protein6612 5.4.-.-
Protein4796 1.3.5.1
Protein4796 1.-.-.-
Protein4797 1.-.-.-
Protein4797 1.1.1.36
Protein7561 2.3.3.9
Protein7561 2.-.-.-
Protein7561 2.3.-.-
Protein7567 2.7.7.6
Protein7567 2.-.-.-
Protein7567 2.7.7.-
Protein1337 2.7.1.30
Protein1337 2.-.-.-
Protein1337 2.7.1.-
Protein4652 6.3.1.2
Protein4652 6.-.-.-
Protein5703 1.-.-.-
Protein5703 1.4.1.-
Protein11824 5.2.1.8
Protein11824 5.-.-.-
Protein5708 1.-.-.-
Protein5708 1.14.12.-
Protein8206 6.3.4.14
Protein8206 6.-.-.-
Protein3040 3.-.-.-
Protein3040 3.6.3.-
Protein1464 3.4.21.-
Protein1464 3.4.-.-
Protein1464 3.-.-.-
Protein11580 1.-.-.-
Protein11581 2.7.7.6
Protein11581 2.-.-.-
Protein11581 2.7.7.-
Protein12169 2.-.-.-
Protein1469 2.7.7.6
Protein1469 2.-.-.-
Protein1469 2.7.7.-
Protein11587 1.9.3.1
Protein11587 1.-.-.-
Protein11587 1.7.2.4
Protein7701 6.3.4.14
Protein10182 1.7.99.4
Protein10182 1.-.-.-
Protein7708 3.-.-.-
Protein7708 3.6.3.-
Protein10185 1.9.3.1
Protein10185 1.-.-.-
Protein10184 1.7.99.4
Protein8918 2.1.1.77
Protein8918 2.1.1.-
Protein8918 2.-.-.-
Protein8919 1.6.5.3
Protein8919 1.-.-.-
Protein8919 1.6.-.-
Protein834 3.2.1.-
Protein834 3.2.1.1
Protein834 3.-.-.-
Protein834 3.2.-.-
Protein834 3.2.1.41
Protein836 1.1.1.100
Protein836 1.-.-.-
Protein836 1.1.1.36
Protein837 2.7.11.-
Protein11567 3.1.13.-
Protein11567 2.7.7.8
Protein11567 2.-.-.-
Protein11567 2.7.7.-
Protein9106 1.8.1.4
Protein9106 1.-.-.-
Protein9106 1.8.1.-
Protein8814 2.5.1.49
Protein8814 2.-.-.-
Protein8814 2.5.1.-
Protein2286 2.7.7.6
Protein2286 2.-.-.-
Protein2286 2.7.7.-
Protein2287 3.6.1.3
Protein2285 3.-.-.-
Protein2285 3.6.3.-
Protein2283 1.1.1.22
Protein2283 1.-.-.-
Protein2283 1.1.1.-
Protein13988 6.3.5.3
Protein13988 3.-.-.-
Protein13988 6.-.-.-
Protein13982 1.6.5.3
Protein13982 1.-.-.-
Protein13982 1.6.-.-
Protein13981 1.11.1.7
Protein13981 1.-.-.-
Protein13981 1.11.1.15
Protein12408 3.-.-.-
Protein12408 3.6.1.3
Protein2618 1.-.-.-
Protein340 3.-.-.-
Protein340 3.6.3.-
Protein341 3.1.-.-
Protein341 1.15.1.1
Protein341 3.1.11.6
Protein341 1.-.-.-
Protein341 3.-.-.-
Protein345 1.-.-.-
Protein345 1.2.-.-
Protein348 2.7.7.6
Protein348 2.-.-.-
Protein348 2.7.7.-
Protein12053 2.7.7.6
Protein9990 1.-.-.-
Protein9990 1.2.1.-
Protein12404 1.-.-.-
Protein12404 1.7.2.4
Protein2861 3.-.-.-
Protein2861 3.6.3.-
Protein2866 4.2.1.47
Protein2866 4.-.-.-
Protein2864 4.2.1.11
Protein2864 4.-.-.-
Protein2865 2.7.3.-
Protein2865 2.-.-.-
Protein2865 2.7.-.-
Protein2869 4.2.1.11
Protein2869 4.-.-.-
Protein692 5.4.99.2
Protein692 5.4.-.-
Protein693 1.1.1.35
Protein693 1.-.-.-
Protein11621 6.2.1.1
Protein11621 6.-.-.-
Protein169 3.-.-.-
Protein169 3.6.3.-
Protein4719 2.6.1.16
Protein4719 2.6.1.-
Protein4719 2.-.-.-
Protein4719 5.-.-.-
Protein13790 3.6.1.3
Protein10667 1.3.5.1
Protein10667 1.-.-.-
Protein10665 1.-.-.-
Protein10665 1.13.11.-
Protein10665 1.13.11.3
Protein4214 1.-.-.-
Protein4214 1.4.1.-
Protein12764 1.1.1.42
Protein12764 1.-.-.-
Protein12764 1.1.1.-
Protein12767 2.1.1.-
Protein12767 2.-.-.-
Protein12763 2.-.-.-
Protein12583 1.1.-.-
Protein12768 1.2.4.2
Protein12768 1.2.4.-
Protein4610 2.-.-.-
Protein4610 2.7.-.-
Protein4610 2.7.9.1
Protein8758 1.7.99.4
Protein8758 1.-.-.-
Protein8759 1.1.1.35
Protein8759 1.-.-.-
Protein8750 6.3.5.5
Protein8757 3.-.-.-
Protein8280 1.1.1.86
Protein8280 1.-.-.-
Protein8281 2.-.-.-
Protein8281 2.3.1.-
Protein8289 2.7.7.6
Protein8289 2.-.-.-
Protein8289 2.7.7.-
Protein4426 2.-.-.-
Protein4426 2.7.7.-
Protein4421 4.2.1.11
Protein4421 4.-.-.-
Protein8136 3.6.1.3
Protein8135 2.7.7.4
Protein8135 2.-.-.-
Protein8135 2.7.7.-
Protein8132 3.-.-.-
Protein8131 6.2.1.5
Protein8131 6.-.-.-
Protein12373 1.7.99.4
Protein12373 1.-.-.-
Protein12370 1.-.-.-
Protein12370 1.1.1.36
Protein12379 2.7.7.6
Protein12379 2.-.-.-
Protein12379 2.7.7.-
Protein1453 3.-.-.-
Protein9085 2.-.-.-
Protein9084 5.2.1.8
Protein9084 5.-.-.-
Protein9086 1.-.-.-
Protein13174 1.-.-.-
Protein13172 2.1.1.-
Protein13172 2.-.-.-
Protein13172 2.1.1.148
Protein13170 3.5.-.-
Protein6052 5.2.1.8
Protein6052 5.-.-.-
Protein1070 2.3.1.-
Protein1077 2.7.7.6
Protein1077 2.-.-.-
Protein1077 2.7.7.-
Protein11117 6.3.4.14
Protein11113 3.-.-.-
Protein11113 6.-.-.-
Protein11113 6.4.1.6
Protein11113 3.5.2.14
Protein11111 2.7.7.6
Protein11111 2.-.-.-
Protein11111 2.7.7.-
Protein11442 3.-.-.-
Protein11442 3.6.3.-
Protein9667 2.3.1.20
Protein9667 2.-.-.-
Protein9667 2.3.-.-
Protein9661 1.1.-.-
Protein9660 3.6.1.3
Protein7952 2.3.3.9
Protein7952 2.-.-.-
Protein7952 2.3.-.-
Protein7957 5.3.1.1
Protein7957 5.-.-.-
Protein6391 1.7.99.4
Protein6391 1.-.-.-
Protein6398 1.-.-.-
Protein11268 3.-.-.-
Protein11268 6.-.-.-
Protein11268 6.4.1.6
Protein11268 3.5.2.14
Protein13304 3.-.-.-
Protein13304 3.6.3.-
Protein10692 2.7.7.6
Protein10692 2.-.-.-
Protein10692 2.7.7.-
Protein12979 2.7.7.6
Protein12979 2.-.-.-
Protein12979 2.7.7.-
Protein12972 4.3.2.2
Protein12972 4.-.-.-
Protein12972 4.3.2.2
Protein12974 2.7.7.6
Protein12974 2.-.-.-
Protein12974 2.7.7.-
Protein12778 3.6.1.3
Protein12977 2.7.7.6
Protein12977 2.-.-.-
Protein12977 2.7.7.-
Protein7047 2.-.-.-
Protein7046 3.1.13.-
Protein7046 2.7.7.8
Protein7046 2.-.-.-
Protein7046 2.7.7.-
Protein7044 1.10.2.2
Protein7044 1.-.-.-
Protein7049 2.3.1.9
Protein7049 2.-.-.-
Protein7049 2.3.-.-
Protein7049 2.3.1.-
Protein7048 4.1.3.1
Protein7048 4.-.-.-
Protein2679 1.7.99.4
Protein2677 1.-.-.-
Protein2677 1.14.-.-
Protein2677 1.14.12.-
Protein2673 3.-.-.-
Protein12659 1.3.99.3
Protein12659 1.-.-.-
Protein12659 1.3.-.-
Protein10233 1.9.3.1
Protein10233 1.-.-.-
Protein10233 1.7.2.4
Protein10232 2.1.3.2
Protein10232 2.-.-.-
Protein10232 2.1.3.-
Protein10235 5.3.1.6
Protein10235 5.-.-.-
Protein4634 1.14.-.-
Protein4637 2.5.1.49
Protein4637 2.-.-.-
Protein4637 2.5.1.-
Protein4636 5.99.1.-
Protein4636 5.99.1.3
Protein4636 5.-.-.-
Protein4639 2.3.1.117
Protein4639 2.-.-.-
Protein4639 2.3.-.-
Protein2498 1.7.99.4
Protein2498 1.-.-.-
Protein10164 1.-.-.-
Protein10164 1.2.1.-
Protein4475 1.4.-.-
Protein4475 1.-.-.-
Protein4475 1.4.-.-
Protein573 1.16.3.1
Protein572 4.1.3.1
Protein572 4.-.-.-
Protein577 1.2.1.27
Protein577 1.-.-.-
Protein577 1.2.1.-
Protein576 1.8.1.4
Protein576 1.-.-.-
Protein576 1.8.1.-
Protein9870 3.5.1.9
Protein9871 3.4.-.-
Protein3816 2.7.7.6
Protein3816 2.-.-.-
Protein3816 2.7.7.-
Protein4099 3.-.-.-
Protein4099 3.6.3.-
Protein4094 2.7.7.6
Protein4094 2.-.-.-
Protein4094 2.7.7.-
Protein5447 1.-.-.-
Protein5447 1.2.1.-
Protein13762 4.2.1.33
Protein13762 4.-.-.-
Protein13763 1.-.-.-
Protein13766 2.-.-.-
Protein5948 2.7.4.6
Protein5948 2.-.-.-
Protein3721 3.-.-.-
Protein11947 5.99.1.-
Protein11947 5.99.1.2
Protein11947 5.-.-.-
Protein11948 2.3.1.16
Protein11948 2.-.-.-
Protein11948 2.3.-.-
Protein11948 2.3.1.-
Protein4897 1.2.4.2
Protein4897 1.-.-.-
Protein4897 1.2.4.-
Protein4898 2.6.1.-
Protein4898 2.-.-.-
Protein12375 6.-.-.-
Protein13290 1.2.4.2
Protein13290 1.-.-.-
Protein13290 1.2.4.-
Protein11727 2.-.-.-
Protein11727 6.-.-.-
Protein11727 6.3.5.-
Protein11727 6.3.5.6
Protein11727 6.3.5.7
Protein1271 1.16.3.1
Protein8295 1.13.11.-
Protein8295 1.13.11.3
Protein8294 6.2.1.1
Protein8294 6.-.-.-
Protein736 2.7.7.6
Protein736 2.-.-.-
Protein736 2.7.7.-
Protein14010 5.99.1.-
Protein14010 5.99.1.3
Protein14010 5.-.-.-
Protein8291 1.2.4.2
Protein8291 1.-.-.-
Protein8291 1.2.4.-
Protein8290 6.1.1.-
Protein8290 6.1.1.17
Protein8290 6.-.-.-
Protein8290 6.1.1.-
Protein1664 1.5.1.12
Protein1664 1.-.-.-
Protein1664 1.2.1.-
Protein1666 6.2.1.1
Protein1666 6.-.-.-
Protein6940 5.3.3.1
Protein6940 5.-.-.-
Protein9412 1.-.-.-
Protein9412 1.2.1.-
Protein9411 2.7.7.6
Protein9411 2.-.-.-
Protein9411 2.7.7.-
Protein12836 5.99.1.-
Protein12836 5.99.1.3
Protein12836 5.-.-.-
Protein5764 2.3.1.16
Protein5764 2.-.-.-
Protein5764 2.3.-.-
Protein5764 2.3.1.-
Protein5041 1.5.5.1
Protein5041 1.-.-.-
Protein5767 2.7.7.6
Protein5767 2.-.-.-
Protein5767 2.7.7.-
Protein5762 1.2.4.2
Protein5762 1.-.-.-
Protein5762 1.2.4.-
Protein13316 1.11.1.7
Protein13316 1.-.-.-
Protein13316 1.11.1.15
Protein12148 6.1.1.-
Protein12148 6.1.1.18
Protein12148 6.-.-.-
Protein12148 6.1.1.-
Protein13314 6.-.-.-
Protein6497 6.1.1.-
Protein6497 6.1.1.3
Protein6497 6.-.-.-
Protein6497 6.1.1.-
Protein1440 2.3.1.9
Protein1440 2.-.-.-
Protein1440 2.3.-.-
Protein1440 2.3.1.-
Protein6494 4.2.1.3
Protein6494 4.-.-.-
Protein6494 4.2.1.99
Protein1445 1.5.5.1
Protein1445 1.-.-.-
Protein1447 4.1.1.15
Protein1447 4.-.-.-
Protein1447 4.1.1.-
Protein12146 1.5.1.20
Protein12146 1.-.-.-
Protein13770 3.-.-.-
Protein5046 6.2.1.1
Protein5046 6.-.-.-
Protein8937 4.2.1.11
Protein8937 4.-.-.-
Protein8934 1.3.99.3
Protein8934 1.-.-.-
Protein8934 1.3.-.-
Protein8935 1.8.1.4
Protein8935 1.-.-.-
Protein8935 1.8.1.-
Protein8931 2.3.1.9
Protein8931 2.-.-.-
Protein8931 2.3.-.-
Protein8931 2.3.1.-
Protein4437 1.3.99.3
Protein4437 1.-.-.-
Protein4437 1.3.-.-
Protein13917 3.1.13.-
Protein13917 2.7.7.8
Protein13917 2.-.-.-
Protein13917 2.7.7.-
Protein5104 5.4.2.-
Protein4436 1.2.4.1
Protein4436 1.-.-.-
Protein13916 2.-.-.-
Protein13916 2.8.1.12
Protein11928 1.-.-.-
Protein11928 1.2.1.-
Protein7542 2.-.-.-
Protein7542 2.8.1.-
Protein7542 2.8.1.8
Protein7541 2.7.4.3
Protein7541 2.-.-.-
Protein7541 2.7.4.-
Protein7544 1.4.3.5
Protein7544 1.-.-.-
Protein7544 1.4.-.-
Protein9913 2.-.-.-
Protein9913 2.8.1.7
Protein4431 2.-.-.-
Protein4431 2.8.1.7
Protein3352 1.1.1.42
Protein3352 1.-.-.-
Protein3352 1.1.1.-
Protein6535 2.1.1.-
Protein6535 2.1.1.-
Protein6535 2.1.1.-
Protein6535 2.-.-.-
Protein13964 3.4.21.-
Protein13964 3.-.-.-
Protein13960 3.2.1.-
Protein13960 3.2.1.52
Protein13960 3.-.-.-
Protein6536 5.99.1.-
Protein6536 5.99.1.3
Protein6536 5.-.-.-
Protein13962 2.7.4.3
Protein13962 2.-.-.-
Protein13962 2.7.4.-
Protein6231 3.6.3.-
Protein6230 1.2.4.2
Protein6230 1.2.4.-
Protein6230 2.3.-.-
Protein11225 3.-.-.-
Protein11225 3.6.3.-
Protein9550 1.-.-.-
Protein11927 3.6.3.33
Protein11927 4.1.1.81
Protein11736 1.13.12.16
Protein3706 3.4.-.-
Protein3706 3.-.-.-
Protein7727 2.7.7.6
Protein7727 2.-.-.-
Protein7727 2.7.7.-
Protein3611 5.2.1.8
Protein3611 5.-.-.-
Protein12883 1.-.-.-
Protein12883 1.1.1.-
Protein12883 1.1.1.37
Protein360 1.8.4.11
Protein360 1.-.-.-
Protein360 1.8.4.-
Protein9437 3.-.-.-
Protein9437 3.6.3.-
Protein2804 2.7.7.6
Protein2804 2.-.-.-
Protein2804 2.7.7.-
Protein2806 6.3.5.5
Protein2806 6.-.-.-
Protein2800 1.7.1.1
Protein2800 1.-.-.-
Protein2801 4.2.1.3
Protein2801 4.-.-.-
Protein147 3.2.1.-
Protein147 3.2.1.41
Protein3526 3.2.1.-
Protein3526 3.2.1.41
Protein12488 1.-.-.-
Protein12488 1.2.7.-
Protein9323 1.-.-.-
Protein12342 6.3.4.4
Protein12342 6.-.-.-
Protein12700 5.3.1.1
Protein12700 5.-.-.-
Protein12707 4.-.-.-
Protein12707 4.1.1.35
Protein10399 3.1.26.3
Protein10399 3.-.-.-
Protein10396 1.-.-.-
Protein10396 1.14.13.92
Protein10391 2.7.7.6
Protein10391 2.-.-.-
Protein10391 2.7.7.-
Protein12345 3.4.21.-
Protein12345 3.4.-.-
Protein12345 3.-.-.-
Protein8739 1.1.1.35
Protein8739 4.2.1.17
Protein8739 1.-.-.-
Protein8739 4.-.-.-
Protein8734 2.3.1.20
Protein8734 2.-.-.-
Protein8734 2.3.-.-
Protein8731 2.7.7.6
Protein8731 2.-.-.-
Protein8731 2.7.7.-
Protein4408 4.1.1.-
Protein4408 4.1.1.32
Protein4408 4.-.-.-
Protein4408 4.1.1.-
Protein4409 1.1.1.42
Protein4409 1.-.-.-
Protein4409 1.1.1.-
Protein4404 3.-.-.-
Protein4404 3.6.3.-
Protein4157 1.1.1.42
Protein4157 1.1.1.-
Protein6813 1.7.99.4
Protein6813 1.-.-.-
Protein13302 2.1.1.-
Protein13302 2.1.1.13
Protein13302 2.-.-.-
Protein9556 1.-.-.-
Protein9060 2.5.1.49
Protein9060 2.-.-.-
Protein9060 2.5.1.-
Protein9066 2.5.1.26
Protein9066 1.-.-.-
Protein9066 1.1.-.-
Protein9064 3.-.-.-
Protein9069 1.1.-.-
Protein9068 2.-.-.-
Protein5573 2.7.7.6
Protein5573 2.-.-.-
Protein5573 2.7.7.-
Protein13150 3.-.-.-
Protein13153 3.-.-.-
Protein6003 1.-.-.-
Protein6003 1.11.1.15
Protein11132 2.7.7.6
Protein11132 2.-.-.-
Protein11132 2.7.7.-
Protein11420 1.11.1.7
Protein11420 1.-.-.-
Protein11426 1.7.99.4
Protein11426 1.-.-.-
Protein11429 1.3.5.1
Protein11429 1.-.-.-
Protein11429 1.3.-.-
Protein9609 3.3.1.1
Protein9609 3.-.-.-
Protein11528 2.-.-.-
Protein11528 2.7.1.-
Protein3333 1.-.-.-
Protein3333 1.6.-.-
Protein3333 1.6.99.5
Protein6924 1.-.-.-
Protein10678 1.-.-.-
Protein11600 2.7.7.6
Protein11600 2.-.-.-
Protein11600 2.7.7.-
Protein8898 1.7.99.4
Protein8898 1.-.-.-
Protein8893 3.1.6.-
Protein8892 2.7.4.6
Protein8892 2.-.-.-
Protein8897 4.-.-.-
Protein12955 2.7.7.6
Protein12955 2.-.-.-
Protein12955 2.7.7.-
Protein10253 6.1.1.-
Protein10253 6.-.-.-
Protein7061 2.7.7.6
Protein7061 2.-.-.-
Protein7061 2.7.7.-
Protein7065 3.-.-.-
Protein7065 3.6.3.-
Protein7067 1.4.-.-
Protein7067 1.4.1.14
Protein7067 1.-.-.-
Protein7067 1.4.-.-
Protein11551 3.1.13.-
Protein11551 2.7.7.8
Protein11551 2.-.-.-
Protein11551 2.7.7.-
Protein2653 2.7.7.6
Protein2653 2.-.-.-
Protein2653 2.7.7.-
Protein2126 1.-.-.-
Protein2656 1.1.-.-
Protein11604 3.4.-.-
Protein11604 3.6.1.3
Protein7087 1.-.-.-
Protein7087 1.1.1.-
Protein7087 1.1.1.37
Protein14079 2.5.1.6
Protein14079 2.-.-.-
Protein14077 1.-.-.-
Protein14076 1.-.-.-
Protein14073 2.-.-.-
Protein14073 2.4.-.-
Protein14073 2.4.1.-
Protein14073 3.2.-.-
Protein14072 1.1.1.42
Protein14072 1.-.-.-
Protein14072 1.1.1.-
Protein14071 6.-.-.-
Protein6581 2.7.7.6
Protein6581 2.-.-.-
Protein6581 2.7.7.-
Protein13165 2.7.7.6
Protein13165 2.-.-.-
Protein13165 2.7.7.-
Protein12611 2.2.1.6
Protein12611 2.-.-.-
Protein12610 1.-.-.-
Protein552 2.7.-.-
Protein552 2.7.9.1
Protein5521 2.7.7.6
Protein5521 2.-.-.-
Protein5521 2.7.7.-
Protein557 1.-.-.-
Protein557 1.2.-.-
Protein554 3.6.3.17
Protein554 3.-.-.-
Protein554 3.6.1.3
Protein558 3.-.-.-
Protein558 3.6.3.-
Protein3292 1.7.99.4
Protein3292 1.-.-.-
Protein3290 1.3.99.3
Protein3290 1.-.-.-
Protein3290 1.3.-.-
Protein3295 1.2.4.2
Protein3295 1.-.-.-
Protein3295 1.2.4.-
Protein12112 3.4.-.-
Protein12619 2.7.7.7
Protein12619 2.-.-.-
Protein12619 2.7.7.-
Protein13709 1.-.-.-
Protein13709 1.4.1.-
Protein13700 2.7.4.-
Protein13700 2.-.-.-
Protein13700 2.7.4.22
Protein13702 3.-.-.-
Protein13702 3.6.1.-
Protein13705 4.-.-.-
Protein13707 1.-.-.-
Protein11966 1.-.-.-
Protein11966 1.2.1.-
Protein11965 2.7.7.7
Protein3744 1.2.1.3
Protein3744 1.-.-.-
Protein3744 1.2.1.-
Protein3742 5.3.1.6
Protein3742 5.-.-.-
Protein10284 2.7.7.6
Protein10284 2.-.-.-
Protein10284 2.7.7.-
Protein4377 2.7.7.6
Protein11859 6.-.-.-
Protein11458 6.3.1.2
Protein11458 6.-.-.-
Protein5706 6.1.1.-
Protein5706 6.1.1.20
Protein5706 6.-.-.-
Protein48 1.8.1.7
Protein48 1.-.-.-
Protein8408 3.-.-.-
Protein8408 3.6.3.-
Protein8073 3.-.-.-
Protein8073 3.6.3.-
Protein8071 1.7.99.4
Protein8071 1.-.-.-
Protein1602 6.3.5.5
Protein9655 1.-.-.-
Protein9655 1.7.2.1
Protein11636 2.7.9.2
Protein11636 2.-.-.-
Protein11636 2.7.-.-
Protein11637 2.7.7.6
Protein11637 2.-.-.-
Protein11637 2.7.7.-
Protein10617 2.7.7.6
Protein10617 2.-.-.-
Protein10617 2.7.7.-
Protein10946 3.-.-.-
Protein10946 3.6.3.-
Protein10944 1.1.1.35
Protein10944 5.3.3.8
Protein10944 4.2.1.17
Protein10944 5.1.2.3
Protein10944 1.-.-.-
Protein10944 4.-.-.-
Protein10944 5.-.-.-
Protein10941 4.-.-.-
Protein10941 4.3.3.6
Protein5030 1.-.-.-
Protein5030 4.-.-.-
Protein5034 1.4.-.-
Protein5034 1.-.-.-
Protein5034 1.4.-.-
Protein10948 1.3.99.3
Protein10948 1.3.8.1
Protein10948 1.-.-.-
Protein10948 1.3.-.-
Protein2346 2.3.1.12
Protein2346 2.-.-.-
Protein2346 2.3.-.-
Protein162 2.3.1.-
Protein13861 1.9.3.1
Protein12530 3.-.-.-
Protein5038 4.1.1.-
Protein5038 4.1.1.32
Protein5038 4.-.-.-
Protein5038 4.1.1.-
Protein11853 1.3.99.1
Protein11853 1.-.-.-
Protein9298 3.1.13.-
Protein9298 2.7.7.8
Protein9298 2.-.-.-
Protein9298 2.7.7.-
Protein11099 2.7.7.6
Protein11099 2.-.-.-
Protein11099 2.7.7.-
Protein9296 2.3.3.1
Protein9296 2.-.-.-
Protein9296 2.3.-.-
Protein9296 2.3.3.-
Protein7526 2.-.-.-
Protein7526 3.-.-.-
Protein13946 2.7.10.2
Protein13946 2.-.-.-
Protein6211 2.7.1.40
Protein6211 2.-.-.-
Protein6210 1.-.-.-
Protein11585 2.7.7.6
Protein11585 2.-.-.-
Protein11585 2.7.7.-
Protein7295 2.7.4.3
Protein7295 2.-.-.-
Protein7295 2.7.4.-
Protein7293 1.2.4.1
Protein7293 1.-.-.-
Protein1468 5.1.99.1
Protein1468 5.-.-.-
Protein13492 2.-.-.-
Protein10188 2.7.2.8
Protein10188 2.-.-.-
Protein13757 6.1.1.-
Protein13757 6.1.1.7
Protein13757 6.-.-.-
Protein13757 6.1.1.-
Protein13379 2.7.7.6
Protein13379 2.-.-.-
Protein13379 2.7.7.-
Protein6000 1.1.1.86
Protein6000 1.-.-.-
Protein6000 5.-.-.-
Protein3231 2.-.-.-
Protein3191 3.6.1.1
Protein3191 3.-.-.-
Protein3199 4.-.-.-
Protein3199 4.1.1.39
Protein3235 1.11.1.6
Protein3235 1.11.1.7
Protein3235 1.-.-.-
Protein10869 6.1.1.-
Protein10869 6.-.-.-
Protein10869 6.1.1.23
Protein3237 2.7.2.3
Protein3237 2.-.-.-
Protein3238 1.1.1.94
Protein3238 1.-.-.-
Protein3238 1.1.1.-
Protein3238 1.1.1.94
Protein3238 1.1.1.94
Protein3991 4.2.1.11
Protein3991 4.-.-.-
Protein3993 1.2.4.2
Protein3993 1.-.-.-
Protein3993 1.2.4.-
Protein3997 1.1.1.95
Protein3997 1.-.-.-
Protein3997 1.1.1.-
Protein2324 2.7.1.30
Protein2324 2.-.-.-
Protein2324 2.7.1.-
Protein12720 3.1.-.-
Protein12725 4.1.1.33
Protein12725 4.-.-.-
Protein12725 4.1.1.-
Protein12726 6.-.-.-
Protein12726 6.2.1.17
Protein10376 5.2.1.8
Protein10376 5.-.-.-
Protein10378 3.-.-.-
Protein10378 3.6.3.-
Protein2358 2.8.4.1
Protein8244 2.7.7.6
Protein8244 2.-.-.-
Protein8244 2.7.7.-
Protein8246 2.7.7.6
Protein8246 2.-.-.-
Protein8246 2.7.7.-
Protein8718 1.-.-.-
Protein8718 1.8.99.3
Protein4177 2.7.7.6
Protein4177 2.-.-.-
Protein4177 2.7.7.-
Protein4174 1.6.5.3
Protein4174 1.-.-.-
Protein4174 1.6.-.-
Protein12283 3.-.-.-
Protein10415 2.7.7.6
Protein10415 2.-.-.-
Protein10415 2.7.7.-
Protein9597 3.-.-.-
Protein9597 3.6.1.3
Protein9593 2.-.-.-
Protein9593 2.3.-.-
Protein9593 2.3.1.-
Protein9040 5.-.-.-
Protein9043 1.1.1.35
Protein9043 1.-.-.-
Protein9043 4.-.-.-
Protein9043 5.-.-.-
Protein9599 3.6.1.3
Protein4491 1.-.-.-
Protein4491 1.1.1.36
Protein13133 1.7.99.4
Protein13133 1.-.-.-
Protein13137 1.1.1.42
Protein13137 1.-.-.-
Protein13137 1.1.1.-
Protein13139 1.9.3.1
Protein13139 1.-.-.-
Protein13138 1.-.-.-
Protein13138 1.2.1.-
Protein9629 2.2.1.7
Protein9629 2.-.-.-
Protein11157 1.-.-.-
Protein11157 1.2.1.-
Protein9624 2.3.1.54
Protein9624 2.-.-.-
Protein9624 2.3.-.-
Protein9627 3.-.-.-
Protein4498 1.1.1.39
Protein4498 1.1.1.40
Protein4498 4.1.1.3
Protein4498 1.-.-.-
Protein4498 1.1.1.-
Protein4498 2.3.-.-
Protein10140 2.1.2.1
Protein10140 2.1.1.-
Protein10140 2.-.-.-
Protein12657 2.1.1.-
Protein12657 2.-.-.-
Protein13919 1.1.99.1
Protein13919 1.-.-.-
Protein13919 1.1.-.-
Protein12268 2.4.1.129
Protein12268 2.-.-.-
Protein12268 2.4.-.-
Protein6022 2.1.1.-
Protein6022 2.-.-.-
Protein7885 3.6.1.3
Protein7884 1.6.5.3
Protein7884 1.-.-.-
Protein7884 1.6.-.-
Protein8877 1.3.99.3
Protein8877 1.-.-.-
Protein8877 1.3.-.-
Protein10631 2.-.-.-
Protein10631 2.3.1.-
Protein7387 2.3.-.-
Protein7081 1.2.1.3
Protein7081 1.-.-.-
Protein7081 1.2.1.-
Protein7080 1.7.99.4
Protein7080 1.-.-.-
Protein7085 1.-.-.-
Protein7085 1.3.-.-
Protein12557 2.7.3.-
Protein12557 2.-.-.-
Protein12557 2.7.-.-
Protein7664 4.1.3.1
Protein7664 4.-.-.-
Protein12554 3.-.-.-
Protein14055 1.3.99.3
Protein14055 1.-.-.-
Protein14055 1.3.-.-
Protein14057 6.1.1.-
Protein14057 6.1.1.3
Protein14057 6.-.-.-
Protein14057 6.1.1.-
Protein6945 6.3.1.2
Protein6945 6.-.-.-
Protein14053 2.7.7.6
Protein7662 3.1.1.3
Protein7662 3.-.-.-
Protein6462 4.1.1.15
Protein6462 4.-.-.-
Protein6462 4.1.1.-
Protein536 1.2.1.8
Protein536 1.-.-.-
Protein536 1.2.1.-
Protein3507 3.6.1.3
Protein3504 6.4.1.3
Protein3504 2.-.-.-
Protein3504 6.-.-.-
Protein9837 3.-.-.-
Protein9837 3.6.3.-
Protein9830 1.-.-.-
Protein9830 1.2.1.-
Protein9838 1.9.3.1
Protein13727 1.3.99.1
Protein13727 1.-.-.-
Protein13724 3.6.1.3
Protein13725 3.6.1.3
Protein5901 1.1.1.35
Protein5901 1.-.-.-
Protein13728 3.4.25.-
Protein13728 3.4.-.-
Protein13728 3.-.-.-
Protein11987 6.3.1.2
Protein11987 6.-.-.-
Protein11981 2.7.7.24
Protein11981 2.-.-.-
Protein11981 2.7.7.-
Protein1102 2.5.1.7
Protein1102 2.-.-.-
Protein1102 2.5.1.-
Protein3760 2.-.-.-
Protein5130 6.3.5.5
Protein5134 2.7.7.6
Protein5134 2.-.-.-
Protein5134 2.7.7.-
Protein10589 2.7.7.6
Protein10589 2.-.-.-
Protein10589 2.7.7.-
Protein11712 2.-.-.-
Protein10583 3.1.13.-
Protein10583 2.7.7.8
Protein10583 2.-.-.-
Protein10583 2.7.7.-
Protein10582 1.-.-.-
Protein10582 1.3.-.-
Protein13679 6.6.1.1
Protein13679 6.-.-.-
Protein8503 2.7.1.30
Protein8503 2.-.-.-
Protein8503 2.7.1.-
Protein6826 1.1.1.42
Protein6826 1.1.1.-
Protein8504 1.6.5.3
Protein8504 1.-.-.-
Protein8504 1.6.99.5
Protein8054 3.3.1.1
Protein8054 3.-.-.-
Protein6903 1.11.1.6
Protein6903 1.11.1.7
Protein6903 1.-.-.-
Protein7039 2.-.-.-
Protein6907 5.1.3.1
Protein6907 5.-.-.-
Protein6907 5.1.3.-
Protein6906 4.-.-.-
Protein6908 2.7.7.6
Protein6908 2.-.-.-
Protein6908 2.7.7.-
Protein12459 1.-.-.-
Protein10632 1.3.99.3
Protein10632 1.-.-.-
Protein10632 1.3.-.-
Protein4235 2.7.7.6
Protein4235 2.-.-.-
Protein4235 2.7.7.-
Protein4236 6.3.5.5
Protein10638 5.-.-.-
Protein4233 3.1.13.-
Protein4233 2.7.7.8
Protein4233 2.-.-.-
Protein4233 2.7.7.-
Protein9459 4.1.3.1
Protein9459 4.-.-.-
Protein5014 1.-.-.-
Protein4012 6.-.-.-
Protein3050 3.6.1.3
Protein11813 2.5.1.54
Protein11813 2.-.-.-
Protein12185 1.-.-.-
Protein12185 1.1.1.-
Protein12185 1.1.1.37
Protein1327 2.-.-.-
Protein12183 1.1.1.22
Protein12183 1.-.-.-
Protein12183 1.1.1.-
Protein1487 2.7.7.6
Protein1487 2.-.-.-
Protein1487 2.7.7.-
Protein1486 1.4.3.5
Protein1486 1.-.-.-
Protein11817 2.4.2.-
Protein11817 2.-.-.-
Protein11817 2.4.-.-
Protein11817 2.4.2.-
Protein11571 6.2.1.5
Protein11571 6.-.-.-
Protein11815 3.-.-.-
Protein11815 3.6.1.3
Protein9541 6.4.1.2
Protein9541 2.-.-.-
Protein9541 6.-.-.-
Protein9015 3.-.-.-
Protein9015 3.6.3.-
Protein9545 3.-.-.-
Protein9545 3.6.3.-
Protein9011 4.2.1.24
Protein9011 4.-.-.-
Protein10967 1.2.4.1
Protein10967 1.-.-.-
Protein10966 5.3.1.1
Protein10966 5.-.-.-
Protein10961 5.5.1.4
Protein10962 1.11.1.6
Protein10962 1.11.1.7
Protein10962 1.-.-.-
Protein13922 3.6.3.31
Protein13922 3.-.-.-
Protein13922 3.6.3.-
Protein13922 3.6.1.3
Protein8014 3.6.1.3
Protein6276 2.3.1.9
Protein6276 2.-.-.-
Protein6276 2.3.-.-
Protein6276 2.3.1.-
Protein7862 2.7.4.6
Protein7862 2.-.-.-
Protein6271 4.-.-.-
Protein6271 4.1.1.39
Protein11216 1.-.-.-
Protein11216 1.2.-.-
Protein11211 3.-.-.-
Protein11683 3.2.1.-
Protein11683 3.2.1.41
Protein11682 1.3.99.3
Protein11682 1.-.-.-
Protein11682 1.3.-.-
Protein12063 1.3.3.3
Protein6509 1.3.99.3
Protein6509 1.-.-.-
Protein6509 1.3.-.-
Protein12061 1.1.1.3
Protein12061 1.-.-.-
Protein12317 2.2.1.7
Protein12317 2.-.-.-
Protein12310 1.3.99.3
Protein12310 1.-.-.-
Protein12310 1.3.-.-
Protein180 3.4.-.-
Protein189 2.7.7.6
Protein189 2.-.-.-
Protein189 2.7.7.-
Protein10322 5.4.99.2
Protein10322 5.-.-.-
Protein10322 5.4.-.-
Protein166 2.-.-.-
Protein166 2.7.-.-
Protein166 2.7.9.1
Protein10037 2.3.1.9
Protein10037 2.-.-.-
Protein10037 2.3.-.-
Protein10037 2.3.1.-
Protein10034 5.99.1.-
Protein10034 5.99.1.3
Protein10034 5.-.-.-
Protein10032 3.6.3.25
Protein10032 3.-.-.-
Protein10032 3.6.1.3
Protein10030 2.1.1.-
Protein10030 2.1.1.-
Protein10030 2.-.-.-
Protein4271 1.11.1.6
Protein4271 1.11.1.7
Protein4271 1.-.-.-
Protein2597 3.6.1.3
Protein2595 2.7.7.6
Protein2595 2.-.-.-
Protein2595 2.7.7.-
Protein2592 2.3.1.85
Protein3972 3.4.21.-
Protein3971 4.1.1.-
Protein3971 4.1.1.49
Protein3971 4.-.-.-
Protein3971 4.1.1.-
Protein3970 2.3.1.61
Protein3970 2.-.-.-
Protein3970 2.3.-.-
Protein11313 4.2.1.3
Protein11313 4.-.-.-
Protein887 2.7.7.6
Protein887 2.-.-.-
Protein887 2.7.7.-
Protein10352 2.7.7.6
Protein10352 2.-.-.-
Protein10352 2.7.7.-
Protein10350 6.3.5.5
Protein10351 4.2.1.2
Protein10351 4.-.-.-
Protein10354 2.1.2.1
Protein10354 2.1.1.-
Protein10354 2.-.-.-
Protein698 2.7.7.6
Protein698 2.-.-.-
Protein698 2.7.7.-
Protein11873 3.-.-.-
Protein2374 6.3.4.14
Protein2374 6.-.-.-
Protein2379 1.-.-.-
Protein3549 4.1.2.13
Protein3549 4.-.-.-
Protein3549 4.1.2.-
Protein11316 1.-.-.-
Protein11316 1.3.-.-
Protein6500 1.4.-.-
Protein6500 1.4.7.1
Protein6500 1.-.-.-
Protein6500 1.4.-.-
Protein8269 3.-.-.-
Protein8269 3.6.3.-
Protein8263 1.3.99.3
Protein8263 1.-.-.-
Protein8263 1.3.-.-
Protein8261 6.1.1.-
Protein8261 6.1.1.6
Protein8261 6.-.-.-
Protein8267 1.1.1.94
Protein8267 1.-.-.-
Protein8267 1.1.1.-
Protein8267 1.1.1.94
Protein8267 1.1.1.94
Protein8265 1.-.-.-
Protein8265 1.7.99.1
Protein9029 3.-.-.-
Protein9029 3.6.3.-
Protein9020 1.2.4.2
Protein9020 1.-.-.-
Protein9020 1.2.4.-
Protein952 1.-.-.-
Protein952 1.2.1.-
Protein13110 3.6.1.3
Protein13113 5.99.1.-
Protein13113 5.99.1.3
Protein13113 5.-.-.-
Protein13116 3.4.-.-
Protein8195 3.1.-.-
Protein8195 3.-.-.-
Protein8195 3.6.1.3
Protein8197 3.-.-.-
Protein8197 3.6.3.-
Protein8193 6.4.1.3
Protein8193 6.-.-.-
Protein11170 4.1.1.-
Protein11170 4.1.1.32
Protein11170 4.-.-.-
Protein11170 4.1.1.-
Protein11175 3.-.-.-
Protein11175 3.6.3.-
Protein11179 1.-.-.-
Protein11179 1.2.1.-
Protein11798 1.2.1.41
Protein11798 1.-.-.-
Protein11798 1.2.1.-
Protein5144 3.-.-.-
Protein5144 3.1.3.11
Protein5468 6.3.1.2
Protein5461 3.1.13.-
Protein5461 2.7.7.8
Protein5461 2.-.-.-
Protein5461 2.7.7.-
Protein5467 3.6.3.-
Protein5467 3.6.1.3
Protein5465 2.7.7.6
Protein5465 2.-.-.-
Protein5465 2.7.7.-
Protein5464 2.7.7.6
Protein5464 2.-.-.-
Protein5464 2.7.7.-
Protein1548 2.6.1.16
Protein1548 2.6.1.-
Protein1548 2.-.-.-
Protein1548 5.-.-.-
Protein8495 3.-.-.-
Protein8495 3.6.3.-
Protein12248 3.3.1.1
Protein12248 3.-.-.-
Protein12249 1.1.1.205
Protein12249 1.-.-.-
Protein12243 2.-.-.-
Protein1010 4.1.1.-
Protein1010 4.1.1.32
Protein1010 4.-.-.-
Protein1010 4.1.1.-
Protein7313 1.3.99.3
Protein7313 1.-.-.-
Protein7313 1.3.-.-
Protein7311 6.3.1.2
Protein7311 6.-.-.-
Protein7317 2.7.-.-
Protein7317 2.7.9.1
Protein7316 3.-.-.-
Protein7316 3.6.3.-
Protein7314 4.1.1.15
Protein7314 4.-.-.-
Protein7314 4.1.1.-
Protein10432 6.6.1.1
Protein10432 6.-.-.-
Protein8855 4.1.1.-
Protein8855 4.1.1.32
Protein8855 4.-.-.-
Protein8855 4.1.1.-
Protein8854 2.7.7.6
Protein8854 2.-.-.-
Protein8854 2.7.7.-
Protein8856 1.1.1.1
Protein8856 1.-.-.-
Protein12766 1.3.99.3
Protein12766 1.-.-.-
Protein2169 3.-.-.-
Protein2169 3.6.3.-
Protein2164 4.2.1.3
Protein2164 4.-.-.-
Protein2163 6.2.1.5
Protein2163 6.-.-.-
Protein2162 1.2.4.2
Protein2162 1.-.-.-
Protein2162 1.2.4.-
Protein2161 5.3.1.1
Protein2161 5.-.-.-
Protein12390 1.4.3.5
Protein12390 1.-.-.-
Protein14033 6.2.1.26
Protein14033 6.-.-.-
Protein14035 6.-.-.-
Protein14034 5.-.-.-
Protein13351 1.-.-.-
Protein12024 1.-.-.-
Protein9816 3.-.-.-
Protein9817 2.7.7.6
Protein9817 2.-.-.-
Protein9817 2.7.7.-
Protein3566 4.1.1.-
Protein11788 6.2.1.1
Protein11788 6.-.-.-
Protein9810 1.3.5.1
Protein9810 1.-.-.-
Protein10119 6.-.-.-
Protein7927 6.2.1.1
Protein7927 6.-.-.-
Protein5924 1.-.-.-
Protein5924 1.11.1.15
Protein5923 3.1.1.3
Protein5923 3.-.-.-
Protein3784 1.7.99.4
Protein3784 1.-.-.-
Protein3785 2.2.1.1
Protein3785 2.-.-.-
Protein3786 3.-.-.-
Protein3786 3.6.3.-
Protein12882 1.3.5.1
Protein12882 1.-.-.-
Protein6423 4.1.3.1
Protein6423 4.-.-.-
Protein4031 3.5.1.4
Protein4031 3.5.1.28
Protein4789 2.7.7.6
Protein4789 2.-.-.-
Protein4789 2.7.7.-
Protein4036 4.-.-.-
Protein4036 4.3.3.6
Protein4035 2.4.1.1
Protein4035 2.-.-.-
Protein4035 2.4.-.-
Protein4038 1.-.-.-
Protein5254 4.-.-.-
Protein5254 4.1.1.-
Protein6421 6.3.1.2
Protein8525 6.3.4.14
Protein8525 6.-.-.-
Protein8527 2.7.1.11
Protein8527 2.7.1.-
Protein8527 2.-.-.-
Protein8527 2.7.1.90
Protein8526 3.6.3.-
Protein8526 3.6.1.3
Protein12475 2.5.1.-
Protein12475 2.-.-.-
Protein12475 2.5.1.-
Protein12474 3.3.1.1
Protein12474 3.-.-.-
Protein12477 3.-.-.-
Protein4255 1.3.99.1
Protein4255 1.-.-.-
Protein10655 3.6.1.3
Protein12236 3.4.24.-
Protein5076 2.7.7.6
Protein5076 2.-.-.-
Protein5076 2.7.7.-
Protein7202 1.1.1.35
Protein7202 5.3.3.8
Protein7202 4.2.1.17
Protein7202 5.1.2.3
Protein7202 1.-.-.-
Protein7202 4.-.-.-
Protein7202 5.-.-.-
Protein84 1.-.-.-
Protein87 1.3.99.3
Protein87 1.-.-.-
Protein87 1.3.-.-
Protein12847 3.6.1.3
Protein12238 2.1.1.13
Protein11569 2.-.-.-
Protein11569 2.3.-.-
Protein11569 2.3.1.-
Protein11151 2.-.-.-
Protein13826 1.-.-.-
Protein13826 1.2.7.3
Protein405 2.7.7.6
Protein405 2.-.-.-
Protein405 2.7.7.-
Protein10404 4.1.1.15
Protein10404 4.-.-.-
Protein10404 4.1.1.-
Protein404 6.3.2.17
Protein404 6.-.-.-
Protein13822 1.14.13.8
Protein13822 1.-.-.-
Protein6783 3.4.-.-
Protein10401 3.4.-.-
Protein6789 3.-.-.-
Protein6440 2.7.7.6
Protein6440 2.-.-.-
Protein6440 2.7.7.-
Protein11937 2.6.1.1
Protein11937 2.6.1.-
Protein11937 2.-.-.-
Protein11937 2.6.1.9
Protein13308 5.4.99.2
Protein13308 5.-.-.-
Protein13308 5.4.-.-
Protein13307 2.7.4.-
Protein13307 2.-.-.-
Protein13307 2.7.4.22
Protein13907 1.2.4.1
Protein13907 1.-.-.-
Protein6529 3.-.-.-
Protein6529 3.6.3.-
Protein6528 2.7.1.30
Protein6528 2.-.-.-
Protein6528 2.7.1.-
Protein11933 1.3.99.3
Protein11933 1.-.-.-
Protein11933 1.3.-.-
Protein6251 2.7.7.6
Protein6251 2.-.-.-
Protein6251 2.7.7.-
Protein6501 3.-.-.-
Protein6501 3.5.-.-
Protein6521 2.7.7.6
Protein6521 2.-.-.-
Protein6521 2.7.7.-
Protein1200 2.3.1.16
Protein1200 2.-.-.-
Protein1200 2.3.-.-
Protein1200 2.3.1.-
Protein9902 1.8.1.4
Protein9902 1.-.-.-
Protein9902 1.8.1.-
Protein7788 3.4.-.-
Protein9906 2.7.7.6
Protein9906 2.-.-.-
Protein9906 2.7.7.-
Protein7785 1.2.4.1
Protein7785 1.-.-.-
Protein3348 1.6.5.3
Protein3348 1.-.-.-
Protein3348 1.6.-.-
Protein3348 1.6.99.5
Protein8358 2.-.-.-
Protein10292 2.3.1.61
Protein10292 2.-.-.-
Protein10292 2.3.-.-
Protein6443 1.-.-.-
Protein6443 1.13.11.2
Protein5403 2.7.7.6
Protein5403 2.-.-.-
Protein5403 2.7.7.-
Protein6546 4.2.1.3
Protein6546 4.-.-.-
Protein6546 4.2.1.99
Protein7128 3.-.-.-
Protein7128 3.6.3.-
Protein7120 1.-.-.-
Protein7120 1.13.11.-
Protein7120 1.13.11.3
Protein10017 1.-.-.-
Protein10017 4.-.-.-
Protein10010 3.-.-.-
Protein10010 3.6.3.-
Protein10013 6.2.1.5
Protein10013 6.-.-.-
Protein10012 2.7.7.6
Protein10012 2.-.-.-
Protein10012 2.7.7.-
Protein2570 1.2.4.1
Protein2570 1.-.-.-
Protein2572 1.-.-.-
Protein2572 1.2.-.-
Protein2573 1.9.3.1
Protein2573 1.-.-.-
Protein2575 3.-.-.-
Protein2575 3.6.3.-
Protein13132 1.6.5.3
Protein13132 1.-.-.-
Protein13132 1.6.-.-
Protein13132 1.6.99.5
Protein2579 1.-.-.-
Protein3957 2.1.2.9
Protein3957 2.-.-.-
Protein3957 2.1.2.-
Protein3956 2.7.9.2
Protein3956 2.-.-.-
Protein3956 2.7.-.-
Protein3952 2.3.1.61
Protein3952 2.-.-.-
Protein3952 2.3.-.-
Protein13284 2.-.-.-
Protein13284 2.8.1.7
Protein10336 2.7.7.6
Protein10336 2.-.-.-
Protein10336 2.7.7.-
Protein10337 4.2.1.3
Protein10337 4.-.-.-
Protein2311 3.-.-.-
Protein2311 3.6.3.-
Protein10482 1.1.1.44
Protein10482 1.-.-.-
Protein1212 2.7.7.6
Protein1212 2.-.-.-
Protein1212 2.7.7.-
Protein5693 5.99.1.-
Protein5693 5.99.1.3
Protein5693 5.-.-.-
Protein4749 2.7.7.6
Protein4749 2.-.-.-
Protein4749 2.7.7.-
Protein13689 4.2.1.33
Protein13689 4.-.-.-
Protein708 3.4.21.-
Protein708 3.4.-.-
Protein708 3.-.-.-
Protein708 3.6.1.3
Protein702 3.-.-.-
Protein702 3.6.3.-
Protein13680 6.1.1.-
Protein13680 6.1.1.11
Protein13680 6.-.-.-
Protein701 3.-.-.-
Protein701 3.6.3.-
Protein5156 3.3.1.1
Protein5156 3.-.-.-
Protein3049 1.-.-.-
Protein11827 3.4.21.-
Protein8207 5.3.1.6
Protein8207 5.-.-.-
Protein9000 2.3.3.1
Protein9000 2.-.-.-
Protein9000 2.3.-.-
Protein9000 2.3.3.-
Protein12056 3.-.-.-
Protein9975 2.7.7.6
Protein9975 2.-.-.-
Protein9975 2.7.7.-
Protein12993 2.1.1.-
Protein12993 2.1.1.-
Protein12993 2.1.1.-
Protein12993 2.1.1.-
Protein12993 2.-.-.-
Protein12993 2.1.1.182
Protein6525 3.6.1.3
Protein13730 4.1.2.13
Protein13730 4.-.-.-
Protein1789 1.11.1.7
Protein1789 1.-.-.-
Protein1789 1.11.1.15
Protein1784 1.13.11.2
Protein1782 2.1.1.13
Protein10477 2.7.9.2
Protein10477 2.-.-.-
Protein10477 2.7.-.-
Protein5446 3.4.24.-
Protein5446 3.4.-.-
Protein5446 3.-.-.-
Protein5446 3.6.1.3
Protein5440 1.3.99.1
Protein5440 1.-.-.-
Protein12225 6.3.2.6
Protein12225 6.-.-.-
Protein12227 2.8.3.5
Protein12227 2.8.3.-
Protein12227 2.-.-.-
Protein12229 2.1.1.-
Protein12229 2.1.1.-
Protein12229 2.-.-.-
Protein7337 1.-.-.-
Protein7331 4.2.1.60
Protein7331 4.-.-.-
Protein7331 5.-.-.-
Protein7331 4.2.1.59
Protein7331 5.3.3.14
Protein7331 4.2.1.59
Protein8839 2.7.7.6
Protein8839 2.-.-.-
Protein8839 2.7.7.-
Protein8836 2.7.7.6
Protein8836 2.-.-.-
Protein8836 2.7.7.-
Protein8835 2.7.7.6
Protein8835 2.-.-.-
Protein8835 2.7.7.-
Protein8830 2.1.2.1
Protein8830 2.1.1.-
Protein8830 2.-.-.-
Protein2142 1.-.-.-
Protein11783 3.5.4.13
Protein11783 3.-.-.-
Protein12874 6.-.-.-
Protein14018 6.3.1.2
Protein14018 6.-.-.-
Protein289 1.3.99.1
Protein289 1.-.-.-
Protein14012 4.-.-.-
Protein14015 1.3.99.3
Protein14015 1.3.8.1
Protein14015 1.-.-.-
Protein14015 1.3.-.-
Protein6971 2.7.7.6
Protein6971 2.-.-.-
Protein6971 2.7.7.-
Protein12483 1.-.-.-
Protein12483 1.13.11.51
Protein1655 2.-.-.-
Protein1655 2.3.1.-
Protein1922 1.3.99.3
Protein1922 1.-.-.-
Protein1922 1.3.-.-
Protein6976 1.6.5.3
Protein6976 1.-.-.-
Protein6976 1.6.-.-
Protein1920 3.1.13.-
Protein1920 2.7.7.8
Protein1920 2.-.-.-
Protein1920 2.7.7.-
Protein3230 3.1.-.-
Protein3230 3.6.1.3
Protein3547 3.4.21.-
Protein3547 3.4.-.-
Protein3547 3.-.-.-
Protein3543 1.-.-.-
Protein3541 1.3.5.1
Protein3541 1.-.-.-
Protein3541 1.3.-.-
Protein5552 5.2.1.8
Protein5552 5.-.-.-
Protein4643 2.6.1.42
Protein4643 2.6.1.-
Protein4643 2.-.-.-
Protein4643 2.6.1.42
Protein4643 2.6.1.42
Protein4643 2.6.1.42
Protein12260 1.6.5.3
Protein12260 1.-.-.-
Protein12260 1.6.-.-
Protein4343 2.6.1.42
Protein4343 2.6.1.-
Protein4343 2.-.-.-
Protein4343 2.6.1.42
Protein4343 2.6.1.42
Protein4343 2.6.1.42
Protein10072 2.7.4.3
Protein10072 2.-.-.-
Protein10072 2.7.4.-
Protein10071 5.4.99.2
Protein10071 5.-.-.-
Protein10071 5.4.-.-
Protein11115 1.3.99.3
Protein11115 1.-.-.-
Protein11115 1.3.-.-
Protein4015 2.-.-.-
Protein4015 3.-.-.-
Protein4014 6.3.5.3
Protein4014 6.-.-.-
Protein4011 3.6.1.1
Protein4011 3.-.-.-
Protein4019 6.1.1.-
Protein4019 6.1.1.17
Protein4019 6.-.-.-
Protein4019 6.1.1.-
Protein8549 3.4.-.-
Protein8547 1.-.-.-
Protein8545 5.4.2.1
Protein8545 5.-.-.-
Protein8545 5.4.2.-
Protein9665 4.1.1.-
Protein9665 4.1.1.49
Protein9665 4.-.-.-
Protein9665 4.1.1.-
Protein12413 2.7.7.6
Protein12413 2.-.-.-
Protein12413 2.7.7.-
Protein12412 1.6.5.3
Protein12412 1.-.-.-
Protein12412 1.6.-.-
Protein12417 4.-.-.-
Protein12415 1.-.-.-
Protein10671 1.1.1.35
Protein10671 1.-.-.-
Protein10674 6.2.1.1
Protein10674 6.-.-.-
Protein7953 2.7.7.6
Protein7953 2.-.-.-
Protein7953 2.7.7.-
Protein1389 4.2.1.3
Protein1389 4.-.-.-
Protein1389 4.2.1.99
Protein12595 1.-.-.-
Protein12595 1.7.2.4
Protein12158 2.3.1.16
Protein12158 2.-.-.-
Protein12158 2.3.-.-
Protein12158 2.3.1.-
Protein13098 3.-.-.-
Protein13098 3.6.3.-
Protein12157 1.1.1.86
Protein12157 1.-.-.-
Protein12157 5.-.-.-
Protein5273 2.3.-.-
Protein5276 1.1.1.42
Protein5276 1.-.-.-
Protein5276 1.1.1.-
Protein1193 2.3.1.61
Protein1193 2.-.-.-
Protein1193 2.3.-.-
Protein1197 3.-.-.-
Protein1195 6.3.1.2
Protein1195 6.-.-.-
Protein11030 2.7.7.6
Protein11030 2.-.-.-
Protein11030 2.7.7.-
Protein11032 2.-.-.-
Protein11782 1.2.4.1
Protein11782 1.-.-.-
Protein4902 3.1.13.-
Protein4902 3.-.-.-
Protein12520 3.-.-.-
Protein1823 1.-.-.-
Protein1823 1.7.2.1
Protein12590 5.99.1.-
Protein12590 5.99.1.3
Protein12590 5.-.-.-
Protein10920 5.4.99.2
Protein10920 5.-.-.-
Protein10920 5.4.-.-
Protein10924 5.3.1.1
Protein10924 5.-.-.-
Protein13323 4.1.3.36
Protein13323 4.-.-.-
Protein5054 4.2.1.3
Protein5054 4.-.-.-
Protein5055 3.6.1.3
Protein13326 1.-.-.-
Protein5830 3.6.1.3
Protein1229 3.3.1.1
Protein1229 3.-.-.-
Protein6506 2.3.-.-
Protein6503 2.5.1.49
Protein6503 2.-.-.-
Protein6503 2.5.1.-
Protein11251 3.1.13.-
Protein11251 2.7.7.8
Protein11251 2.-.-.-
Protein11251 2.7.7.-
Protein11253 2.7.4.1
Protein11254 3.4.21.-
Protein11254 3.4.-.-
Protein11254 3.-.-.-
Protein11257 1.-.-.-
Protein11259 1.2.4.2
Protein11259 1.-.-.-
Protein11259 1.2.4.-
Protein13035 6.3.4.5
Protein13035 6.-.-.-
Protein6196 2.3.1.54
Protein6196 2.-.-.-
Protein6196 2.3.-.-
Protein11460 3.6.1.1
Protein11460 3.-.-.-
Protein4522 3.1.13.-
Protein4522 2.7.7.8
Protein4522 2.-.-.-
Protein4522 2.7.7.-
Protein4957 2.7.7.6
Protein4957 2.-.-.-
Protein4957 2.7.7.-
Protein4527 6.-.-.-
Protein5351 2.3.3.1
Protein5351 2.-.-.-
Protein5351 2.3.-.-
Protein5351 2.3.3.-
Protein6034 4.1.2.13
Protein6034 4.-.-.-
Protein7109 1.2.1.2
Protein7109 1.-.-.-
Protein10077 4.2.1.11
Protein10077 4.-.-.-
Protein10075 2.-.-.-
Protein10079 1.2.4.1
Protein10079 1.-.-.-
Protein2554 1.-.-.-
Protein2555 2.3.1.-
Protein2084 1.2.4.2
Protein2084 4.1.1.71
Protein2084 1.2.4.-
Protein2084 2.3.-.-
Protein2084 4.-.-.-
Protein2087 3.2.1.-
Protein2087 3.2.1.41
Protein2089 1.2.4.2
Protein2089 1.-.-.-
Protein2089 1.2.4.-
Protein12788 6.1.1.-
Protein12788 6.1.1.15
Protein12788 6.-.-.-
Protein12783 1.7.99.4
Protein12783 1.-.-.-
Protein12785 1.4.-.-
Protein12785 1.-.-.-
Protein12785 1.4.-.-
Protein12785 2.-.-.-
Protein2333 3.6.1.3
Protein10314 1.14.-.-
Protein10312 6.1.1.-
Protein10312 6.1.1.3
Protein10312 6.-.-.-
Protein10312 6.1.1.-
Protein6031 6.3.2.6
Protein6031 6.-.-.-
Protein2338 3.-.-.-
Protein2338 3.6.3.-
Protein2337 3.1.3.25
Protein2334 4.1.2.13
Protein2334 4.-.-.-
Protein2880 6.-.-.-
Protein2881 1.1.1.85
Protein2881 1.-.-.-
Protein2881 1.1.1.-
Protein2882 1.-.-.-
Protein2882 1.7.2.1
Protein4485 2.1.1.-
Protein4485 2.-.-.-
Protein499 1.2.4.1
Protein499 1.-.-.-
Protein492 4.2.1.17
Protein492 4.-.-.-
Protein13525 3.2.1.-
Protein13525 3.2.1.52
Protein13527 1.14.-.-
Protein13520 1.3.99.3
Protein13520 1.-.-.-
Protein13520 1.3.-.-
Protein497 1.1.1.42
Protein497 1.-.-.-
Protein497 1.1.1.-
Protein495 6.3.5.5
Protein495 6.-.-.-
Protein3689 2.7.7.6
Protein3689 2.-.-.-
Protein3689 2.7.7.-
Protein3938 1.7.99.4
Protein3938 1.-.-.-
Protein13156 2.-.-.-
Protein13156 2.3.1.-
Protein13667 3.2.1.-
Protein13667 3.2.1.21
Protein13667 3.-.-.-
Protein13667 3.2.-.-
Protein13664 6.3.5.2
Protein13664 3.6.1.-
Protein13664 6.-.-.-
Protein729 1.1.1.86
Protein729 1.-.-.-
Protein729 5.-.-.-
Protein726 1.1.1.42
Protein726 1.1.1.-
Protein727 6.2.1.5
Protein727 6.-.-.-
Protein720 2.-.-.-
Protein11804 1.-.-.-
Protein11804 1.2.1.-
Protein8222 1.-.-.-
Protein8220 3.-.-.-
Protein8220 3.6.3.-
Protein11802 3.-.-.-
Protein11802 3.6.3.-
Protein3067 4.2.1.19
Protein3067 4.-.-.-
Protein9579 1.8.1.4
Protein9579 1.-.-.-
Protein9579 1.8.1.-
Protein12491 1.8.1.7
Protein12491 1.-.-.-
Protein12491 1.8.1.-
Protein12490 2.7.2.4
Protein12490 2.-.-.-
Protein11722 5.4.99.2
Protein11722 5.-.-.-
Protein11722 5.4.-.-
Protein8482 2.7.7.6
Protein8482 2.-.-.-
Protein8482 2.7.7.-
Protein9904 3.3.1.1
Protein9904 3.-.-.-
Protein9440 6.-.-.-
Protein1763 2.3.1.54
Protein1763 2.-.-.-
Protein1763 2.3.-.-
Protein1765 3.3.1.1
Protein1765 3.-.-.-
Protein1766 1.14.12.17
Protein1766 1.-.-.-
Protein1769 1.-.-.-
Protein1769 1.11.1.15
Protein13491 1.1.1.133
Protein13491 1.-.-.-
Protein5578 4.2.1.3
Protein5578 4.-.-.-
Protein1509 1.3.99.3
Protein1509 1.-.-.-
Protein1509 1.3.-.-
Protein5427 3.-.-.-
Protein5427 3.6.3.-
Protein5422 1.8.1.4
Protein5422 1.-.-.-
Protein5422 1.8.1.-
Protein5428 1.1.1.39
Protein5428 1.1.1.40
Protein5428 4.1.1.3
Protein5428 2.3.1.8
Protein5428 1.-.-.-
Protein5428 1.1.1.-
Protein5428 2.-.-.-
Protein5428 2.3.-.-
Protein12208 2.6.1.52
Protein12208 2.6.1.-
Protein12208 2.-.-.-
Protein12207 6.3.1.2
Protein12207 6.-.-.-
Protein12205 1.2.4.2
Protein12205 1.-.-.-
Protein12205 1.2.4.-
Protein12205 2.3.-.-
Protein12201 2.-.-.-
Protein12201 2.7.4.-
Protein1504 4.2.1.3
Protein1504 4.-.-.-
Protein1507 2.7.7.6
Protein1507 2.-.-.-
Protein1507 2.7.7.-
Protein1503 3.-.-.-
Protein1503 3.6.3.-
Protein9685 2.7.7.6
Protein9685 2.-.-.-
Protein9685 2.7.7.-
Protein9684 1.3.99.3
Protein9684 1.-.-.-
Protein9684 1.3.-.-
Protein13521 2.7.11.-
Protein13521 2.-.-.-
Protein13522 1.4.-.-
Protein13522 1.-.-.-
Protein13522 1.4.-.-
Protein8818 1.2.4.2
Protein8818 1.-.-.-
Protein8818 1.2.4.-
Protein8818 2.3.-.-
Protein13992 2.2.1.6
Protein13992 2.-.-.-
Protein3825 1.-.-.-
Protein3825 1.1.1.-
Protein3825 1.1.1.37
Protein9991 1.8.4.8
Protein9991 1.-.-.-
Protein3932 1.15.1.1
Protein3932 1.-.-.-
Protein4838 1.2.1.3
Protein4838 1.-.-.-
Protein4838 1.2.1.-
Protein7358 2.-.-.-
Protein7358 2.3.-.-
Protein7358 2.3.1.157
Protein7355 3.1.6.-
Protein7353 1.-.-.-
Protein7353 1.2.1.-
Protein13806 1.-.-.-
Protein267 1.3.99.3
Protein267 1.-.-.-
Protein267 1.3.-.-
Protein269 3.-.-.-
Protein269 3.6.3.-
Protein4850 2.7.7.6
Protein4850 2.-.-.-
Protein4850 2.7.7.-
Protein3215 3.-.-.-
Protein3215 3.6.3.-
Protein13803 3.-.-.-
Protein6656 1.1.1.95
Protein6656 1.-.-.-
Protein6656 1.1.1.-
Protein13210 3.5.4.19
Protein13210 3.-.-.-
Protein7416 1.8.1.4
Protein7416 1.-.-.-
Protein7416 1.8.1.-
Protein4857 2.7.7.6
Protein4857 2.-.-.-
Protein4857 2.7.7.-
Protein4075 2.1.1.-
Protein4075 2.1.1.13
Protein4075 2.-.-.-
Protein4072 2.5.1.6
Protein4072 2.-.-.-
Protein4071 2.7.7.6
Protein4071 2.-.-.-
Protein4071 2.7.7.-
Protein1635 2.7.7.7
Protein1635 3.1.-.-
Protein1635 2.-.-.-
Protein1635 2.7.7.-
Protein1635 3.-.-.-
Protein7043 4.2.1.17
Protein7043 4.-.-.-
Protein8565 3.6.1.3
Protein8564 2.-.-.-
Protein8564 2.3.1.-
Protein12431 6.1.1.-
Protein12431 6.1.1.20
Protein12431 6.-.-.-
Protein722 2.7.7.6
Protein722 2.-.-.-
Protein722 2.7.7.-
Protein12438 3.1.6.-
Protein4293 6.2.1.1
Protein4293 6.-.-.-
Protein10691 1.-.-.-
Protein10691 1.7.2.1
Protein6475 1.1.1.205
Protein6475 1.-.-.-
Protein8225 4.1.2.13
Protein8225 4.-.-.-
Protein6477 1.-.-.-
Protein6477 1.1.1.36
Protein8223 1.5.5.1
Protein8223 1.-.-.-
Protein11803 1.6.5.3
Protein11803 1.-.-.-
Protein11803 1.6.99.5
Protein6471 2.7.7.6
Protein6471 2.-.-.-
Protein6471 2.7.7.-
Protein5215 1.-.-.-
Protein5215 1.1.1.-
Protein5215 1.1.1.37
Protein6743 1.7.99.4
Protein6743 1.-.-.-
Protein6745 1.-.-.-
Protein6745 1.3.-.-
Protein9210 2.7.7.6
Protein9210 2.-.-.-
Protein9210 2.7.7.-
Protein11010 1.2.4.2
Protein11010 4.1.1.71
Protein11010 1.2.4.-
Protein11010 2.3.-.-
Protein11010 4.-.-.-
Protein9213 2.-.-.-
Protein9745 2.7.4.6
Protein9745 2.-.-.-
Protein4920 2.-.-.-
Protein4920 2.4.-.-
Protein4923 1.1.1.42
Protein4923 1.-.-.-
Protein4923 1.1.1.-
Protein4922 2.7.-.-
Protein4922 2.7.9.1
Protein12250 2.-.-.-
Protein12250 2.8.1.7
Protein8009 1.-.-.-
Protein8009 1.13.11.2
Protein13340 2.1.1.-
Protein13340 2.1.1.-
Protein13340 2.1.1.113
Protein13341 2.8.3.-
Protein13341 2.-.-.-
Protein13343 2.-.-.-
Protein13347 1.-.-.-
Protein8004 3.-.-.-
Protein8004 3.1.3.11
Protein6565 4.2.1.17
Protein6565 4.-.-.-
Protein6563 4.2.1.3
Protein6563 4.-.-.-
Protein6563 4.2.1.99
Protein6871 1.4.-.-
Protein6871 1.-.-.-
Protein6871 1.4.-.-
Protein13157 1.5.1.3
Protein13157 1.-.-.-
Protein12072 1.1.1.42
Protein12072 1.-.-.-
Protein12072 1.1.1.-
Protein2816 4.1.1.-
Protein2816 4.1.1.32
Protein2816 4.-.-.-
Protein2816 4.1.1.-
Protein2814 1.14.18.1
Protein2814 1.-.-.-
Protein12077 2.1.1.37
Protein12077 2.1.1.-
Protein12077 2.-.-.-
Protein2810 2.7.7.6
Protein2810 2.-.-.-
Protein2810 2.7.7.-
Protein11017 2.-.-.-
Protein11017 2.8.1.7
Protein686 1.17.1.4
Protein686 1.-.-.-
Protein7160 1.-.-.-
Protein7163 2.7.7.3
Protein7163 2.-.-.-
Protein7163 2.7.7.-
Protein10051 3.1.6.-
Protein10052 1.9.3.1
Protein5413 5.99.1.-
Protein5413 5.99.1.3
Protein5413 5.-.-.-
Protein13310 1.3.99.3
Protein13310 1.-.-.-
Protein13310 1.3.-.-
Protein2530 2.1.3.3
Protein2530 2.-.-.-
Protein2530 2.1.3.-
Protein2532 2.7.7.6
Protein2532 2.-.-.-
Protein2532 2.7.7.-
Protein3249 1.-.-.-
Protein3249 1.7.2.4
Protein4632 6.3.4.3
Protein4632 6.-.-.-
Protein13502 1.3.99.3
Protein13502 1.3.-.-
Protein13507 6.-.-.-
Protein13504 1.6.5.3
Protein13504 1.-.-.-
Protein13504 1.6.99.5
Protein13505 1.-.-.-
Protein13505 1.6.-.-
Protein13505 1.6.99.5
Protein3663 1.1.99.1
Protein3663 1.-.-.-
Protein3663 1.1.-.-
Protein3667 1.-.-.-
Protein3917 1.8.1.4
Protein3917 1.-.-.-
Protein3917 1.8.1.-
Protein2020 2.7.7.6
Protein2020 2.-.-.-
Protein2020 2.7.7.-
Protein13649 1.-.-.-
Protein13645 3.-.-.-
Protein13647 1.-.-.-
Protein13646 4.3.2.2
Protein13646 4.-.-.-
Protein13646 4.3.2.2
Protein13640 5.4.99.2
Protein13640 5.-.-.-
Protein13640 5.4.-.-
Protein13643 1.-.-.-
Protein13643 1.12.98.1
Protein13642 1.-.-.-
Protein13642 1.14.-.-
Protein744 2.7.7.6
Protein744 2.-.-.-
Protein744 2.7.7.-
Protein11114 6.2.1.1
Protein11114 6.-.-.-
Protein10733 5.4.2.2
Protein10733 5.-.-.-
Protein10733 5.4.2.-
Protein3005 2.-.-.-
Protein3005 2.3.-.-
Protein3005 2.3.1.-
Protein3004 1.7.99.4
Protein3004 1.-.-.-
Protein11864 1.7.1.1
Protein11864 1.-.-.-
Protein11869 2.7.7.6
Protein11869 2.-.-.-
Protein11869 2.7.7.-
Protein3008 3.-.-.-
Protein3008 3.6.3.-
Protein4120 1.14.-.-
Protein6821 4.2.1.3
Protein6821 4.-.-.-
Protein6821 4.2.1.99
Protein8227 2.4.2.10
Protein8227 2.-.-.-
Protein8227 2.4.-.-
Protein8037 3.-.-.-
Protein8037 3.6.1.3
Protein11185 3.-.-.-
Protein11185 3.6.3.-
Protein10721 6.4.1.3
Protein10721 2.-.-.-
Protein10721 6.-.-.-
Protein7431 1.-.-.-
Protein11110 3.-.-.-
Protein11110 3.6.3.-
Protein12599 1.-.-.-
Protein1740 3.-.-.-
Protein1740 3.6.3.-
Protein1747 6.1.1.-
Protein1747 6.1.1.15
Protein1747 6.-.-.-
Protein13179 2.-.-.-
Protein5151 1.-.-.-
Protein5406 3.4.21.-
Protein5406 3.4.-.-
Protein5406 3.-.-.-
Protein8609 1.7.99.4
Protein8602 5.2.1.8
Protein8602 5.-.-.-
Protein8606 2.7.7.6
Protein8606 2.-.-.-
Protein8606 2.7.7.-
Protein11481 3.-.-.-
Protein11483 1.1.1.42
Protein11483 1.-.-.-
Protein11483 1.1.1.-
Protein11488 2.5.1.6
Protein11488 2.-.-.-
Protein5557 4.1.1.45
Protein5557 3.-.-.-
Protein13089 1.-.-.-
Protein6179 6.1.1.-
Protein6179 6.-.-.-
Protein6179 6.1.1.23
Protein6175 3.1.-.-
Protein6175 3.6.1.3
Protein7250 1.15.1.1
Protein7250 1.-.-.-
Protein7804 4.2.1.3
Protein7804 4.-.-.-
Protein7804 4.2.1.99
Protein7808 1.6.5.3
Protein7808 1.-.-.-
Protein7808 1.6.99.5
Protein246 3.4.-.-
Protein12016 5.1.99.4
Protein12016 2.-.-.-
Protein12016 5.-.-.-
Protein6116 6.1.1.-
Protein6116 6.1.1.5
Protein6116 6.-.-.-
Protein10102 1.-.-.-
Protein10102 1.2.1.-
Protein6117 3.-.-.-
Protein6259 6.3.1.2
Protein6259 6.-.-.-
Protein9876 2.7.7.6
Protein9876 2.-.-.-
Protein9876 2.7.7.-
Protein3561 2.4.2.10
Protein3561 2.-.-.-
Protein3561 2.4.-.-
Protein11791 3.6.1.3
Protein11793 2.7.4.6
Protein11793 2.-.-.-
Protein1716 1.-.-.-
Protein1716 1.1.-.-
Protein1716 1.1.99.8
Protein2277 3.2.1.-
Protein2277 3.2.1.41
Protein2275 1.2.4.1
Protein2275 1.-.-.-
Protein2274 1.2.4.1
Protein2274 1.-.-.-
Protein3491 1.8.1.4
Protein3491 1.-.-.-
Protein3491 1.8.1.-
Protein3497 2.-.-.-
Protein3497 2.3.-.-
Protein3497 2.3.1.-
Protein11376 6.3.4.14
Protein4052 2.3.1.61
Protein4052 2.-.-.-
Protein4052 2.3.-.-
Protein10509 2.7.-.-
Protein10509 2.7.9.1
Protein3310 6.2.1.5
Protein3310 6.-.-.-
Protein6676 1.3.99.3
Protein6676 1.-.-.-
Protein6676 1.3.-.-
Protein8348 1.2.4.1
Protein8348 1.-.-.-
Protein12851 6.2.1.1
Protein12851 6.-.-.-
Protein13330 3.6.1.3
Protein12850 4.2.1.17
Protein12850 4.-.-.-
Protein13760 1.14.-.-
Protein12855 6.3.4.2
Protein12855 6.-.-.-
Protein13294 6.3.5.2
Protein13294 3.6.1.-
Protein13294 6.-.-.-
Protein13767 2.1.1.-
Protein13764 1.-.-.-
Protein5234 3.-.-.-
Protein5232 1.-.-.-
Protein5894 1.14.-.-
Protein6760 1.-.-.-
Protein6760 1.1.1.-
Protein6760 1.1.1.37
Protein11073 1.-.-.-
Protein11073 1.11.1.15
Protein11076 1.1.1.42
Protein11076 1.-.-.-
Protein11076 1.1.1.-
Protein4142 2.-.-.-
Protein4142 2.3.-.-
Protein4142 2.3.1.-
Protein4945 1.1.1.42
Protein4945 1.-.-.-
Protein4945 1.1.1.-
Protein9721 3.3.1.1
Protein9721 3.-.-.-
Protein6516 3.-.-.-
Protein6516 3.6.3.-
Protein10416 3.1.13.-
Protein10416 2.7.7.8
Protein10416 2.-.-.-
Protein10416 2.7.7.-
Protein9728 2.3.1.20
Protein9728 2.-.-.-
Protein9728 2.3.-.-
Protein4949 1.-.-.-
Protein4949 1.2.1.-
Protein5098 4.1.3.1
Protein5098 4.-.-.-
Protein1234 2.7.7.6
Protein1234 2.-.-.-
Protein1234 2.7.7.-
Protein5092 2.7.7.6
Protein5092 2.-.-.-
Protein5092 2.7.7.-
Protein5097 6.-.-.-
Protein5094 1.3.99.3
Protein5094 1.3.8.1
Protein5094 1.3.99.10
Protein5094 1.-.-.-
Protein5094 1.3.-.-
Protein11052 1.4.1.13
Protein11052 1.4.-.-
Protein11052 1.-.-.-
Protein11052 1.4.-.-
Protein6518 4.2.1.3
Protein6518 4.-.-.-
Protein11297 1.-.-.-
Protein11297 1.6.-.-
Protein11297 1.6.99.5
Protein11292 3.-.-.-
Protein4310 3.-.-.-
Protein3372 1.1.1.86
Protein3372 1.-.-.-
Protein3372 5.-.-.-
Protein6254 2.7.7.6
Protein6254 2.-.-.-
Protein6254 2.7.7.-
Protein2756 1.-.-.-
Protein2756 1.1.1.-
Protein2756 1.1.1.37
Protein8816 1.-.-.-
Protein7494 1.2.4.2
Protein7494 1.-.-.-
Protein7494 1.2.4.-
Protein7490 4.3.1.3
Protein7490 4.-.-.-
Protein7491 1.9.3.1
Protein7491 1.-.-.-
Protein7491 1.7.2.4
Protein4891 1.4.-.-
Protein4891 1.4.7.1
Protein4891 1.-.-.-
Protein4891 1.4.-.-
Protein7499 1.2.4.2
Protein7499 1.-.-.-
Protein7499 1.2.4.-
Protein6810 2.1.1.-
Protein6810 2.1.1.13
Protein6810 2.-.-.-
Protein12012 1.-.-.-
Protein12012 1.7.2.4
Protein12011 3.-.-.-
Protein12010 1.-.-.-
Protein12010 1.2.-.-
Protein1617 1.-.-.-
Protein1617 1.1.1.36
Protein2043 3.1.13.-
Protein2043 2.7.7.8
Protein2043 2.-.-.-
Protein2043 2.7.7.-
Protein2044 2.7.1.30
Protein2044 2.-.-.-
Protein2044 2.7.1.-
Protein2048 1.-.-.-
Protein2048 1.1.1.36
Protein2049 6.1.1.-
Protein2049 6.1.1.14
Protein2049 6.-.-.-
Protein2518 4.1.1.-
Protein2518 4.1.1.32
Protein2518 4.-.-.-
Protein2518 4.1.1.-
Protein907 2.7.7.6
Protein907 2.-.-.-
Protein907 2.7.7.-
Protein12365 1.2.1.8
Protein12365 1.-.-.-
Protein12365 1.2.1.-
Protein908 2.-.-.-
Protein908 2.7.7.-
Protein10810 1.1.1.86
Protein10810 1.-.-.-
Protein4933 2.7.-.-
Protein4933 2.7.9.1
Protein13562 2.4.1.15
Protein13562 2.-.-.-
Protein13562 2.4.-.-
Protein13565 3.4.24.-
Protein13566 1.3.99.1
Protein13566 1.-.-.-
Protein13568 2.1.1.-
Protein13568 2.1.1.-
Protein13568 2.-.-.-
Protein3645 3.-.-.-
Protein3645 3.6.3.-
Protein3647 2.5.1.49
Protein3647 2.-.-.-
Protein3647 2.5.1.-
Protein3647 3.-.-.-
Protein3391 1.8.1.4
Protein3391 1.-.-.-
Protein3391 1.8.1.-
Protein3649 6.-.-.-
Protein3398 2.5.1.6
Protein3398 2.-.-.-
Protein13626 1.14.-.-
Protein766 1.3.99.3
Protein766 1.-.-.-
Protein766 1.3.-.-
Protein767 2.6.1.1
Protein767 2.6.1.-
Protein767 2.-.-.-
Protein767 2.6.1.9
Protein11849 1.11.1.6
Protein11849 1.11.1.7
Protein11849 1.-.-.-
Protein4936 4.1.1.-
Protein4936 4.1.1.32
Protein4936 4.-.-.-
Protein4936 4.1.1.-
Protein3021 1.13.12.16
Protein3024 4.-.-.-
Protein3024 4.1.1.39
Protein3027 1.7.99.4
Protein3027 1.-.-.-
Protein12270 4.2.1.3
Protein12270 4.-.-.-
Protein13095 1.-.-.-
Protein13193 2.7.7.6
Protein13193 2.-.-.-
Protein13193 2.7.7.-
Protein13195 2.-.-.-
Protein13194 2.6.1.-
Protein13194 5.-.-.-
Protein13194 5.4.3.8
Protein3043 1.1.1.35
Protein3043 1.-.-.-
Protein13199 5.3.1.9
Protein13199 5.3.1.8
Protein13199 5.-.-.-
Protein12002 1.7.99.4
Protein12002 1.-.-.-
Protein13455 3.4.21.-
Protein5399 4.2.1.24
Protein5399 4.-.-.-
Protein5398 2.7.7.6
Protein5398 2.-.-.-
Protein5398 2.7.7.-
Protein5391 6.3.1.2
Protein5391 6.-.-.-
Protein5397 1.7.99.4
Protein5397 1.-.-.-
Protein12575 2.1.1.-
Protein12575 2.1.1.13
Protein12575 2.-.-.-
Protein12576 1.1.1.100
Protein12576 1.-.-.-
Protein12576 1.1.1.36
Protein12577 2.1.1.-
Protein12577 2.-.-.-
Protein12571 1.4.1.13
Protein12571 1.4.-.-
Protein12571 1.4.1.14
Protein12571 1.-.-.-
Protein12571 1.4.-.-
Protein12572 1.3.99.3
Protein12572 1.-.-.-
Protein12572 1.3.-.-
Protein1899 2.7.7.6
Protein1899 2.-.-.-
Protein1899 2.7.7.-
Protein1896 3.6.1.1
Protein1896 3.-.-.-
Protein1727 3.-.-.-
Protein1727 3.6.3.-
Protein9531 1.2.4.1
Protein9531 1.-.-.-
Protein9532 2.-.-.-
Protein9532 2.3.-.-
Protein9532 2.3.1.-
Protein9535 4.2.1.3
Protein9535 4.-.-.-
Protein9534 1.-.-.-
Protein9534 1.2.7.-
Protein9534 1.2.-.-
Protein9534 1.2.7.3
Protein10711 1.3.99.3
Protein10711 1.-.-.-
Protein10711 1.3.-.-
Protein10717 3.6.1.3
Protein5175 1.-.-.-
Protein5175 1.4.1.-
Protein8621 1.2.4.2
Protein8621 1.2.4.-
Protein8621 2.3.-.-
Protein8625 2.7.7.6
Protein8625 2.-.-.-
Protein8625 2.7.7.-
Protein1095 3.4.21.-
Protein1095 3.4.-.-
Protein1095 3.-.-.-
Protein5433 1.-.-.-
Protein13093 2.-.-.-
Protein12003 1.-.-.-
Protein1217 2.7.7.6
Protein1217 2.-.-.-
Protein1217 2.7.7.-
Protein9399 3.-.-.-
Protein9848 3.5.1.5
Protein9848 3.-.-.-
Protein9848 3.5.-.-
Protein14096 1.3.99.3
Protein14096 1.-.-.-
Protein14096 1.3.-.-
Protein6155 2.6.1.-
Protein6155 2.-.-.-
Protein7823 2.1.2.1
Protein7823 2.1.1.-
Protein7823 2.-.-.-
Protein4801 3.-.-.-
Protein4801 3.6.3.-
Protein224 1.4.-.-
Protein224 1.4.1.14
Protein224 1.-.-.-
Protein224 1.4.-.-
Protein221 4.6.1.1
Protein221 4.-.-.-
Protein12497 2.3.1.20
Protein12497 2.-.-.-
Protein12497 2.3.-.-
Protein6942 1.-.-.-
Protein9899 1.3.5.1
Protein9899 1.-.-.-
Protein13141 5.2.1.8
Protein13141 5.-.-.-
Protein10158 1.7.99.4
Protein10158 1.-.-.-
Protein11614 3.1.1.3
Protein11614 3.-.-.-
Protein9415 1.7.99.4
Protein9415 1.-.-.-
Protein12679 2.7.7.6
Protein12679 2.-.-.-
Protein12679 2.7.7.-
Protein9711 2.7.7.6
Protein9711 2.-.-.-
Protein9711 2.7.7.-
Protein10048 6.2.1.5
Protein10048 6.-.-.-
Protein13446 1.7.99.4
Protein13446 1.-.-.-
Protein4357 1.2.4.1
Protein4357 1.-.-.-
Protein12805 4.1.3.36
Protein12805 4.-.-.-
Protein1959 2.7.7.6
Protein1959 2.-.-.-
Protein1959 2.7.7.-
Protein4806 3.1.6.1
Protein4806 3.1.6.-
Protein4806 3.-.-.-
Protein1049 6.3.1.2
Protein1049 6.-.-.-
Protein4355 1.3.99.3
Protein4355 1.-.-.-
Protein4355 1.3.-.-
Protein12200 1.-.-.-
Protein2703 2.-.-.-
Protein2700 1.-.-.-
Protein2700 1.2.1.-
Protein2254 3.3.1.1
Protein2254 3.-.-.-
Protein2256 4.2.1.20
Protein2256 4.-.-.-
Protein3158 1.7.99.4
Protein3158 1.-.-.-
Protein6633 2.3.-.-
Protein10529 2.7.6.1
Protein10529 2.-.-.-
Protein10528 2.-.-.-
Protein4701 4.2.1.20
Protein4701 4.-.-.-
Protein11431 2.7.7.6
Protein11431 2.-.-.-
Protein11431 2.7.7.-
Protein4709 6.3.5.5
Protein4709 6.-.-.-
Protein3150 1.10.2.2
Protein4762 3.1.11.5
Protein4762 3.-.-.-
Protein1258 2.7.7.6
Protein1258 2.-.-.-
Protein1258 2.7.7.-
Protein12149 3.6.1.3
Protein3926 5.99.1.-
Protein3926 5.99.1.3
Protein3926 5.-.-.-
Protein13855 1.-.-.-
Protein13855 1.2.7.3
Protein5297 1.-.-.-
Protein12140 5.99.1.-
Protein12140 5.99.1.3
Protein12140 5.-.-.-
Protein9708 2.7.4.1
Protein11723 1.3.99.3
Protein11723 1.-.-.-
Protein11723 1.3.-.-
Protein5908 1.1.1.86
Protein5908 1.-.-.-
Protein13386 1.1.3.15
Protein13386 1.-.-.-
Protein13386 1.1.-.-
Protein13386 1.1.3.15
Protein13386 1.1.3.15
Protein13386 1.1.3.15
Protein13380 1.-.-.-
Protein13381 3.4.-.-
Protein13382 1.-.-.-
Protein13383 3.4.-.-
Protein8363 6.3.4.14
Protein5293 2.-.-.-
Protein5800 2.5.1.7
Protein5800 2.-.-.-
Protein5800 2.5.1.-
Protein10302 5.5.1.4
Protein10302 5.-.-.-
Protein6708 1.-.-.-
Protein6708 1.7.99.1
Protein6708 1.7.2.1
Protein6705 4.2.1.24
Protein6705 4.-.-.-
Protein6703 4.-.-.-
Protein6703 4.1.1.-
Protein12382 3.-.-.-
Protein6441 2.7.7.6
Protein6441 2.-.-.-
Protein6441 2.7.7.-
Protein10890 2.7.7.6
Protein10890 2.-.-.-
Protein10890 2.7.7.-
Protein10893 2.-.-.-
Protein5610 3.1.13.-
Protein5610 2.7.7.8
Protein5610 2.-.-.-
Protein5610 2.7.7.-
Protein10899 1.7.99.4
Protein10899 1.-.-.-
Protein3211 6.4.1.2
Protein3211 6.4.1.3
Protein3211 2.-.-.-
Protein3211 6.-.-.-
Protein12031 1.3.99.3
Protein12031 1.-.-.-
Protein12031 1.3.-.-
Protein6834 2.1.1.-
Protein6834 2.-.-.-
Protein6834 2.1.1.148
Protein6837 1.7.99.4
Protein6837 1.-.-.-
Protein12039 5.4.99.2
Protein12039 5.-.-.-
Protein12039 5.4.-.-
Protein6830 1.-.-.-
Protein7612 4.2.1.3
Protein7612 4.-.-.-
Protein7612 4.2.1.99
Protein7610 6.-.-.-
Protein7617 1.3.5.1
Protein7617 1.-.-.-
Protein10095 2.7.7.6
Protein10095 2.-.-.-
Protein10095 2.7.7.-
Protein10093 1.7.99.4
Protein10093 1.-.-.-
Protein2069 4.2.1.3
Protein2069 4.-.-.-
Protein2066 5.99.1.2
Protein2066 5.-.-.-
Protein2064 3.-.-.-
Protein2065 6.2.1.5
Protein2065 6.-.-.-
Protein969 6.3.5.5
Protein969 6.-.-.-
Protein967 4.2.1.11
Protein967 4.-.-.-
Protein961 3.-.-.-
Protein1391 2.-.-.-
Protein2398 1.-.-.-
Protein2398 1.2.1.-
Protein13548 3.4.-.-
Protein13810 2.-.-.-
Protein3625 1.-.-.-
Protein3625 1.2.7.-
Protein3623 1.-.-.-
Protein3621 6.2.1.5
Protein3621 6.-.-.-
Protein1674 1.-.-.-
Protein2932 3.-.-.-
Protein2932 3.6.3.-
Protein2933 2.3.1.16
Protein2933 2.-.-.-
Protein2933 2.3.-.-
Protein2933 2.3.1.-
Protein2936 5.2.1.8
Protein2936 5.-.-.-
Protein13600 4.2.1.47
Protein13600 4.-.-.-
Protein13603 2.7.7.7
Protein13603 2.-.-.-
Protein13603 2.7.7.-
Protein786 1.3.5.1
Protein786 1.-.-.-
Protein4919 1.9.3.1
Protein4919 1.-.-.-
Protein4919 1.7.2.4
Protein12810 2.7.7.6
Protein12810 2.-.-.-
Protein12810 2.7.7.-
Protein9507 6.3.1.2
Protein9507 6.-.-.-
Protein1919 3.6.1.3
Protein1918 1.-.-.-
Protein1918 1.14.-.-
Protein1918 1.14.12.-
Protein1917 1.3.99.3
Protein1917 1.-.-.-
Protein1917 1.3.-.-
Protein12631 6.3.4.4
Protein12631 6.-.-.-
Protein1914 3.-.-.-
Protein1914 3.6.3.-
Protein4396 3.-.-.-
Protein4393 2.7.7.7
Protein4393 2.-.-.-
Protein4393 2.7.7.-
Protein5372 2.8.1.-
Protein5370 2.-.-.-
Protein5370 2.3.-.-
Protein5370 2.3.1.-
Protein5375 1.7.99.4
Protein5375 1.-.-.-
Protein5374 6.-.-.-
Protein8422 1.7.99.4
Protein8422 1.-.-.-
Protein8423 6.3.1.2
Protein8423 6.-.-.-
Protein8428 2.7.7.6
Protein8428 2.-.-.-
Protein8428 2.7.7.-
Protein8398 3.1.13.-
Protein8398 2.7.7.8
Protein8398 2.-.-.-
Protein8398 2.7.7.-
Protein1872 3.-.-.-
Protein1872 3.6.3.-
Protein12551 1.3.99.1
Protein12551 1.-.-.-
Protein1700 6.3.1.2
Protein1700 6.-.-.-
Protein1878 3.-.-.-
Protein1878 3.6.3.-
Protein12559 6.1.1.-
Protein12559 6.1.1.3
Protein12559 6.-.-.-
Protein12559 6.1.1.-
Protein1708 4.2.1.1
Protein1708 4.-.-.-
Protein10774 4.1.1.15
Protein10774 4.-.-.-
Protein10774 4.1.1.-
Protein10776 2.3.1.9
Protein10776 2.-.-.-
Protein10776 2.3.-.-
Protein765 6.2.1.5
Protein765 6.-.-.-
Protein489 2.7.7.6
Protein489 2.-.-.-
Protein489 2.7.7.-
Protein5111 4.1.1.3
Protein5111 4.-.-.-
Protein5111 4.1.3.17
Protein8645 3.-.-.-
Protein8645 3.6.1.3
Protein8642 1.9.3.1
Protein8643 3.-.-.-
Protein8643 3.6.3.-
Protein8648 3.6.1.3
Protein8649 3.-.-.-
Protein13961 2.7.7.6
Protein13961 2.-.-.-
Protein13961 2.7.7.-
Protein13532 2.7.7.6
Protein13532 2.-.-.-
Protein13532 2.7.7.-
Protein3713 2.6.1.1
Protein3713 2.6.1.-
Protein3713 2.-.-.-
Protein3713 2.6.1.9
Protein13209 5.2.1.8
Protein13209 5.-.-.-
Protein1371 1.7.99.4
Protein1371 1.-.-.-
Protein9466 2.7.7.6
Protein9466 2.-.-.-
Protein9466 2.7.7.-
Protein1601 4.2.1.9
Protein1601 4.-.-.-
Protein6134 3.-.-.-
Protein6131 3.-.-.-
Protein6131 3.6.3.-
Protein11558 6.1.1.-
Protein11558 6.1.1.3
Protein11558 6.-.-.-
Protein11558 6.1.1.-
Protein11557 4.2.1.11
Protein11557 4.-.-.-
Protein9114 3.-.-.-
Protein9114 3.6.3.-
Protein7849 1.-.-.-
Protein7849 1.7.3.4
Protein7846 2.7.7.6
Protein7846 2.-.-.-
Protein7846 2.7.7.-
Protein7844 1.3.99.1
Protein7844 1.-.-.-
Protein14091 2.7.7.6
Protein14091 2.-.-.-
Protein14091 2.7.7.-
Protein14090 3.-.-.-
Protein14090 3.5.1.-
Protein14092 1.17.1.8
Protein14092 1.-.-.-
Protein14092 1.17.1.-
Protein203 4.1.3.1
Protein203 4.-.-.-
Protein7729 3.4.-.-
Protein7262 1.3.99.3
Protein7262 1.-.-.-
Protein7262 1.3.-.-
Protein7261 4.-.-.-
Protein7261 4.1.1.-
Protein7725 3.-.-.-
Protein7725 3.6.3.-
Protein10174 5.-.-.-
Protein7723 4.-.-.-
Protein12822 1.1.1.22
Protein12822 1.1.1.-
Protein12823 2.2.1.6
Protein12820 5.4.99.2
Protein12820 5.-.-.-
Protein12820 5.4.-.-
Protein12821 2.7.7.6
Protein12821 2.-.-.-
Protein12821 2.7.7.-
Protein12826 3.-.-.-
Protein12828 2.1.1.-
Protein12828 2.1.1.72
Protein12828 2.-.-.-
Protein13207 6.3.5.4
Protein13207 6.-.-.-
Protein2231 3.4.-.-
Protein2239 2.3.3.9
Protein2239 2.-.-.-
Protein2239 2.3.-.-
Protein732 1.8.4.11
Protein732 1.-.-.-
Protein732 1.8.4.-
Protein4769 3.1.13.-
Protein4769 2.7.7.8
Protein4769 2.-.-.-
Protein4769 2.7.7.-
Protein1109 4.2.1.1
Protein1109 4.-.-.-
Protein9979 2.3.3.9
Protein9979 2.-.-.-
Protein11963 4.-.-.-
Protein11963 4.2.1.-
Protein11963 4.2.1.59
Protein11963 4.2.1.59
Protein13658 5.4.-.-
Protein13658 2.-.-.-
Protein148 5.4.99.2
Protein148 5.-.-.-
Protein148 5.4.-.-
Protein1305 1.9.3.1
Protein1305 1.-.-.-
Protein1305 1.7.2.4
Protein11874 3.6.1.3
Protein6468 1.2.4.2
Protein6468 4.1.1.71
Protein6468 1.2.4.-
Protein6468 2.3.-.-
Protein6468 4.-.-.-
Protein1309 1.-.-.-
Protein4182 5.99.1.-
Protein4182 5.99.1.3
Protein4182 5.-.-.-
Protein4185 2.7.7.6
Protein4185 2.-.-.-
Protein4185 2.7.7.-
Protein11879 3.-.-.-
Protein13015 1.3.99.3
Protein13015 1.-.-.-
Protein13015 1.3.-.-
Protein13017 3.5.-.-
Protein13012 5.1.3.-
Protein13018 1.3.99.3
Protein13018 1.-.-.-
Protein13018 1.3.-.-
Protein11556 2.7.7.6
Protein11556 2.-.-.-
Protein11556 2.7.7.-
Protein8090 3.6.3.27
Protein8090 3.-.-.-
Protein8090 3.6.1.3
Protein8093 2.-.-.-
Protein8097 2.7.7.6
Protein8097 2.-.-.-
Protein8097 2.7.7.-
Protein2665 1.7.99.4
Protein2665 1.-.-.-
Protein8099 3.-.-.-
Protein4982 6.1.1.-
Protein4982 6.1.1.7
Protein4982 6.-.-.-
Protein4982 6.1.1.-
Protein9270 3.1.13.-
Protein9270 2.7.7.8
Protein9270 2.-.-.-
Protein9270 2.7.7.-
Protein12653 2.3.3.1
Protein12653 2.-.-.-
Protein12653 2.3.-.-
Protein12653 2.3.3.-
Protein9279 3.6.3.-
Protein9279 3.6.1.3
Protein5582 1.-.-.-
Protein5582 1.2.1.-
Protein5584 3.1.13.-
Protein5584 2.7.7.8
Protein5584 2.-.-.-
Protein5584 2.7.7.-
Protein5585 2.-.-.-
Protein5585 2.3.-.-
Protein5585 2.3.1.-
Protein5585 2.3.1.176
Protein7986 1.-.-.-
Protein7459 2.7.7.6
Protein7459 2.-.-.-
Protein7459 2.7.7.-
Protein5630 3.-.-.-
Protein5630 3.6.3.-
Protein5631 1.8.4.8
Protein5631 1.-.-.-
Protein5638 4.-.-.-
Protein5639 2.-.-.-
Protein5639 2.3.1.-
Protein6853 2.7.7.6
Protein6853 2.-.-.-
Protein6853 2.7.7.-
Protein6852 1.-.-.-
Protein6852 1.2.7.-
Protein6852 1.2.7.5
Protein12059 6.3.4.5
Protein12059 6.-.-.-
Protein12058 3.-.-.-
Protein12058 3.1.1.11
Protein6858 6.2.1.5
Protein6858 6.-.-.-
Protein10697 6.1.1.-
Protein10697 6.1.1.14
Protein10697 6.-.-.-
Protein7676 3.1.-.-
Protein7676 3.-.-.-
Protein7676 3.1.-.-
Protein7676 3.1.13.-
Protein7677 1.1.1.86
Protein7677 1.-.-.-
Protein7677 5.-.-.-
Protein2809 1.2.4.2
Protein2809 1.-.-.-
Protein2809 1.2.4.-
Protein2007 6.3.1.2
Protein941 4.2.1.9
Protein941 4.-.-.-
Protein947 6.3.5.5
Protein13998 6.2.1.5
Protein13998 6.-.-.-
Protein7189 1.-.-.-
Protein7189 1.1.-.-
Protein7189 1.1.99.8
Protein5277 4.1.1.-
Protein5277 4.1.1.32
Protein5277 4.-.-.-
Protein5277 4.1.1.-
Protein7182 5.4.99.2
Protein7182 5.-.-.-
Protein7182 5.4.-.-
Protein7180 3.-.-.-
Protein7180 3.6.3.-
Protein7187 3.-.-.-
Protein13622 3.-.-.-
Protein412 1.1.1.86
Protein412 1.-.-.-
Protein410 2.-.-.-
Protein410 2.3.-.-
Protein410 2.3.1.-
Protein415 2.5.1.26
Protein415 1.-.-.-
Protein415 1.1.-.-
Protein13832 3.-.-.-
Protein13832 3.6.3.-
Protein13833 1.2.1.8
Protein13833 1.-.-.-
Protein13833 1.2.1.-
Protein419 5.-.-.-
Protein13836 2.1.2.10
Protein13836 2.1.1.-
Protein13836 2.6.1.-
Protein13836 2.-.-.-
Protein13834 1.5.1.12
Protein13834 1.-.-.-
Protein13834 1.2.1.-
Protein14069 5.4.99.12
Protein14069 5.-.-.-
Protein3351 3.6.1.3
Protein3609 2.-.-.-
Protein3609 2.8.1.7
Protein12938 3.4.16.4
Protein12938 3.-.-.-
Protein2914 4.2.1.20
Protein2914 4.-.-.-
Protein11885 1.6.5.3
Protein11885 1.-.-.-
Protein11885 1.6.-.-
Protein3345 2.7.7.6
Protein3345 2.-.-.-
Protein3345 2.7.7.-
Protein11886 4.2.1.9
Protein11886 4.-.-.-
Protein11880 3.6.1.3
Protein11883 2.7.7.7
Protein11883 2.-.-.-
Protein11883 2.7.7.-
Protein11882 2.-.-.-
Protein11882 2.4.2.-
Protein6069 1.-.-.-
Protein4568 1.2.1.3
Protein4568 1.-.-.-
Protein4568 1.2.1.-
Protein1933 6.3.1.2
Protein1933 6.-.-.-
Protein10281 1.15.1.1
Protein10281 1.-.-.-
Protein4372 3.-.-.-
Protein4374 1.-.-.-
Protein4374 1.6.-.-
Protein4374 1.6.99.5
Protein4375 3.-.-.-
Protein10286 2.1.1.-
Protein10286 2.-.-.-
Protein5354 1.-.-.-
Protein5354 1.7.2.1
Protein8409 3.-.-.-
Protein8409 3.6.3.-
Protein5353 2.7.7.6
Protein5353 2.-.-.-
Protein5353 2.7.7.-
Protein5352 2.7.7.6
Protein5352 2.-.-.-
Protein5352 2.7.7.-
Protein12539 2.2.1.6
Protein12539 2.-.-.-
Protein1960 3.2.1.-
Protein1960 3.2.1.41
Protein12531 6.3.5.3
Protein12531 6.-.-.-
Protein12532 3.4.-.-
Protein12536 3.6.3.4
Protein12536 3.6.3.3
Protein12536 3.6.3.5
Protein12536 3.-.-.-
Protein1855 4.1.3.1
Protein1855 4.-.-.-
Protein10758 2.7.7.6
Protein10758 2.-.-.-
Protein10758 2.7.7.-
Protein10753 2.7.1.30
Protein10753 2.-.-.-
Protein10753 2.7.1.-
Protein10750 1.-.-.-
Protein10750 1.7.99.1
Protein10751 1.-.-.-
Protein10751 1.2.1.-
Protein4510 6.3.4.5
Protein4510 6.-.-.-
Protein4511 6.3.1.2
Protein4511 6.-.-.-
Protein4512 1.-.-.-
Protein4512 1.2.1.-
Protein8668 6.3.1.2
Protein8668 6.-.-.-
Protein8665 1.4.1.13
Protein8665 1.4.-.-
Protein8665 1.-.-.-
Protein8665 1.4.-.-
Protein8662 1.9.3.1
Protein8662 1.-.-.-
Protein8662 1.7.2.4
Protein8663 2.5.1.47
Protein8663 2.-.-.-
Protein12287 3.6.1.3
Protein12284 1.6.5.3
Protein12284 1.-.-.-
Protein12285 3.2.1.17
Protein1589 1.7.99.4
Protein1589 1.-.-.-
Protein12280 1.18.1.2
Protein12280 1.-.-.-
Protein1585 2.7.7.6
Protein1585 2.-.-.-
Protein1585 2.7.7.-
Protein1586 5.99.1.-
Protein1586 5.99.1.3
Protein1586 5.-.-.-
Protein12289 1.3.99.1
Protein12289 1.-.-.-
Protein9274 1.18.1.2
Protein9274 1.-.-.-
Protein11391 2.7.7.6
Protein11391 2.-.-.-
Protein11391 2.7.7.-
Protein11392 2.7.7.56
Protein11392 2.-.-.-
Protein11392 2.7.7.-
Protein5132 2.-.-.-
Protein5132 2.7.-.-
Protein5132 2.7.9.1
Protein5137 3.4.21.-
Protein5137 3.4.-.-
Protein5137 3.-.-.-
Protein6114 1.1.1.86
Protein6114 1.-.-.-
Protein6114 5.-.-.-
Protein6447 3.1.13.-
Protein6447 2.7.7.8
Protein6447 2.-.-.-
Protein6447 2.7.7.-
Protein11574 3.-.-.-
Protein11574 3.6.3.-
Protein11577 2.1.1.-
Protein11577 2.-.-.-
Protein9135 1.-.-.-
Protein9135 1.4.1.-
Protein7865 1.3.1.9
Protein7865 1.-.-.-
Protein3225 2.-.-.-
Protein3225 2.3.-.-
Protein3225 2.3.1.-
Protein7224 2.7.7.6
Protein7224 2.-.-.-
Protein7224 2.7.7.-
Protein10397 2.7.7.6
Protein10397 2.-.-.-
Protein10397 2.7.7.-
Protein12709 3.4.-.-
Protein12709 3.-.-.-
Protein889 2.3.1.54
Protein889 2.-.-.-
Protein889 2.3.-.-
Protein888 2.-.-.-
Protein1623 1.11.1.6
Protein1623 1.11.1.7
Protein1623 1.-.-.-
Protein13072 3.6.1.3
Protein10137 2.1.2.1
Protein10137 2.1.1.-
Protein10137 2.-.-.-
Protein3530 1.3.5.1
Protein3530 1.-.-.-
Protein3530 1.3.-.-
Protein3824 1.7.99.4
Protein3824 1.-.-.-
Protein7247 1.-.-.-
Protein7247 1.1.1.-
Protein7247 1.1.1.37
Protein7246 1.-.-.-
Protein7246 1.7.2.4
Protein7243 3.-.-.-
Protein7243 3.6.3.-
Protein10112 4.1.2.13
Protein10112 4.-.-.-
Protein10112 4.1.2.-
Protein9212 2.-.-.-
Protein9212 2.8.1.7
Protein8986 4.1.2.13
Protein8986 4.-.-.-
Protein8986 4.1.2.-
Protein8985 1.2.4.1
Protein8985 1.-.-.-
Protein8984 2.7.7.6
Protein8984 2.-.-.-
Protein8984 2.7.7.-
Protein8982 2.5.1.26
Protein8982 1.-.-.-
Protein8982 1.1.-.-
Protein8981 2.3.1.54
Protein8981 2.-.-.-
Protein8981 2.3.-.-
Protein8989 2.7.7.6
Protein8989 2.-.-.-
Protein8989 2.7.7.-
Protein12848 5.4.-.-
Protein12849 3.-.-.-
Protein1218 1.11.1.7
Protein1218 1.-.-.-
Protein1218 1.11.1.15
Protein12841 3.1.-.-
Protein12841 3.1.26.3
Protein12841 3.-.-.-
Protein12842 2.7.7.27
Protein12842 2.-.-.-
Protein12842 2.7.7.-
Protein12843 3.-.-.-
Protein12844 2.7.7.6
Protein12844 2.-.-.-
Protein12844 2.7.7.-
Protein12845 5.4.-.-
Protein12846 1.6.5.3
Protein12846 1.-.-.-
Protein12846 1.6.-.-
Protein9218 2.7.7.6
Protein9218 2.-.-.-
Protein9218 2.7.7.-
Protein2749 6.3.1.2
Protein2749 6.-.-.-
Protein2213 2.2.1.6
Protein2213 2.-.-.-
Protein2747 1.3.5.1
Protein2747 1.-.-.-
Protein2747 1.3.-.-
Protein1538 1.-.-.-
Protein1538 1.2.1.-
Protein9600 1.-.-.-
Protein9600 1.7.3.4
Protein1531 3.1.-.-
Protein1531 3.6.1.3
Protein12213 1.-.-.-
Protein12212 2.7.7.9
Protein12212 2.-.-.-
Protein12212 2.7.7.-
Protein1535 2.-.-.-
Protein1535 2.7.-.-
Protein1535 2.7.9.1
Protein3921 3.-.-.-
Protein3921 3.6.3.-
Protein1537 3.6.1.3
Protein621 6.2.1.5
Protein621 6.-.-.-
Protein622 2.7.4.3
Protein622 2.-.-.-
Protein5975 2.7.7.6
Protein5975 2.-.-.-
Protein5975 2.7.7.-
Protein13596 3.1.6.-
Protein13590 1.-.-.-
Protein13348 2.5.1.61
Protein13348 2.-.-.-
Protein10117 3.1.13.-
Protein10117 2.7.7.8
Protein10117 2.-.-.-
Protein10117 2.7.7.-
Protein13593 2.3.1.12
Protein13593 2.-.-.-
Protein13593 2.3.-.-
Protein424 1.6.5.3
Protein424 1.-.-.-
Protein424 1.6.-.-
Protein424 1.6.99.5
Protein5970 3.-.-.-
Protein5970 3.6.3.-
Protein13032 2.7.4.1
Protein5831 3.-.-.-
Protein5831 3.6.3.-
Protein5832 3.-.-.-
Protein5832 3.6.3.-
Protein13036 5.1.3.2
Protein13036 5.-.-.-
Protein13037 2.-.-.-
Protein13037 2.4.-.-
Protein5838 6.2.1.1
Protein5838 6.-.-.-
Protein5839 2.7.7.6
Protein5839 2.-.-.-
Protein5839 2.7.7.-
Protein13038 1.8.1.4
Protein13038 1.-.-.-
Protein13038 1.8.1.-
Protein13039 1.-.-.-
Protein9929 1.14.-.-
Protein4150 2.7.7.6
Protein4150 2.-.-.-
Protein4150 2.7.7.-
Protein1244 1.3.99.3
Protein1244 1.-.-.-
Protein1244 1.3.-.-
Protein11953 1.-.-.-
Protein11953 1.2.99.2
Protein11951 4.2.1.9
Protein11951 4.-.-.-
Protein11950 2.7.7.6
Protein11950 2.-.-.-
Protein11950 2.7.7.-
Protein9924 1.-.-.-
Protein9924 1.2.7.-
Protein9924 1.2.7.5
Protein4269 1.1.1.42
Protein4269 1.-.-.-
Protein4269 1.1.1.-
Protein11957 5.3.1.1
Protein11957 5.-.-.-
Protein13816 5.1.99.1
Protein13816 5.-.-.-
Protein1137 4.2.1.3
Protein1137 4.-.-.-
Protein1133 4.1.1.-
Protein1133 4.1.1.32
Protein1133 4.-.-.-
Protein1133 4.1.1.-
Protein1132 6.2.1.1
Protein1132 6.-.-.-
Protein11760 1.8.4.11
Protein11760 1.-.-.-
Protein11760 1.8.4.-
Protein11764 2.5.1.26
Protein11764 1.-.-.-
Protein11764 1.1.-.-
Protein11764 2.-.-.-
Protein11766 2.7.7.6
Protein11766 2.-.-.-
Protein11766 2.7.7.-
Protein11767 1.2.4.1
Protein11767 1.-.-.-
Protein5656 1.6.5.3
Protein5656 1.-.-.-
Protein5656 1.6.-.-
Protein5652 1.1.1.85
Protein5652 1.-.-.-
Protein5652 1.1.1.-
Protein5659 3.-.-.-
Protein5659 3.6.3.-
Protein12078 3.4.21.-
Protein12078 3.4.-.-
Protein12078 3.-.-.-
Protein6870 2.3.1.61
Protein6870 2.-.-.-
Protein6870 2.3.-.-
Protein12075 1.1.1.44
Protein12075 1.-.-.-
Protein12074 2.7.7.6
Protein12074 2.-.-.-
Protein12074 2.7.7.-
Protein6877 2.-.-.-
Protein6877 2.7.-.-
Protein6877 2.7.9.1
Protein2026 4.2.1.3
Protein2026 4.-.-.-
Protein2026 4.2.1.99
Protein4263 3.1.13.-
Protein4263 2.7.7.8
Protein4263 2.-.-.-
Protein4263 2.7.7.-
Protein7470 2.7.7.6
Protein7470 2.-.-.-
Protein7470 2.7.7.-
Protein7471 3.-.-.-
Protein7476 6.2.1.1
Protein7476 6.-.-.-
Protein6308 1.-.-.-
Protein6308 1.11.1.15
Protein6303 1.-.-.-
Protein6303 1.2.1.-
Protein6306 3.1.13.-
Protein6306 3.-.-.-
Protein7116 2.7.9.2
Protein7116 2.-.-.-
Protein7116 2.7.-.-
Protein7656 1.3.99.3
Protein7656 1.-.-.-
Protein7656 1.3.-.-
Protein7657 6.2.1.5
Protein7657 6.-.-.-
Protein7654 3.6.1.1
Protein7654 3.-.-.-
Protein2682 6.2.1.1
Protein2682 6.-.-.-
Protein2683 1.-.-.-
Protein2683 1.8.99.3
Protein2681 1.8.1.4
Protein2681 1.-.-.-
Protein2681 1.8.1.-
Protein2686 2.7.7.6
Protein2686 2.-.-.-
Protein2686 2.7.7.-
Protein2689 5.4.99.2
Protein2689 5.-.-.-
Protein2689 5.4.-.-
Protein13582 6.-.-.-
Protein13857 2.3.1.16
Protein13857 2.-.-.-
Protein13857 2.3.-.-
Protein13857 2.3.1.-
Protein439 2.7.7.6
Protein439 2.-.-.-
Protein439 2.7.7.-
Protein3377 3.3.1.1
Protein3377 3.-.-.-
Protein9931 3.2.1.-
Protein9931 3.2.1.41
Protein3373 5.99.1.-
Protein3373 5.99.1.3
Protein3373 5.-.-.-
Protein2974 3.-.-.-
Protein2974 3.6.3.-
Protein2977 3.1.13.-
Protein2977 2.7.7.8
Protein2977 2.-.-.-
Protein2977 2.7.7.-
Protein2971 6.3.1.2
Protein2971 6.-.-.-
Protein13080 1.-.-.-
Protein13080 1.7.2.1
Protein12985 2.1.1.-
Protein12985 2.-.-.-
Protein12984 1.17.4.1
Protein12984 1.-.-.-
Protein12986 3.-.-.-
Protein12981 1.3.5.1
Protein12981 1.-.-.-
Protein12981 1.3.-.-
Protein12983 1.-.-.-
Protein12983 3.6.1.3
Protein12989 3.1.-.-
Protein12989 3.-.-.-
Protein12989 3.1.26.-
Protein12988 3.6.1.3
Protein12676 2.7.4.6
Protein12676 2.-.-.-
Protein9355 2.3.3.1
Protein9355 2.-.-.-
Protein9355 2.3.-.-
Protein9355 2.3.3.-
Protein1011 1.-.-.-
Protein1011 1.7.2.1
Protein590 3.1.13.-
Protein590 2.7.7.8
Protein590 2.-.-.-
Protein590 2.7.7.-
Protein3883 1.1.1.42
Protein3883 1.-.-.-
Protein3883 1.1.1.-
Protein3888 1.7.99.4
Protein3888 1.-.-.-
Protein12672 3.1.4.1
Protein12672 3.-.-.-
Protein12677 1.14.-.-
Protein4353 1.2.4.1
Protein4353 1.-.-.-
Protein4350 6.3.1.2
Protein12678 4.2.1.2
Protein12678 4.-.-.-
Protein12678 4.2.1.-
Protein4354 3.-.-.-
Protein4354 3.6.3.-
Protein4680 1.-.-.-
Protein4560 2.3.3.13
Protein4560 2.-.-.-
Protein4560 2.3.3.-
Protein8469 2.1.2.10
Protein8469 2.6.1.-
Protein8469 2.-.-.-
Protein8467 4.2.1.3
Protein8467 4.-.-.-
Protein8467 4.2.1.99
Protein8460 3.-.-.-
Protein8460 3.6.3.-
Protein12516 1.14.-.-
Protein12517 1.14.19.3
Protein12517 1.-.-.-
Protein12515 1.7.99.4
Protein12515 1.-.-.-
Protein12513 1.3.99.3
Protein12513 1.-.-.-
Protein12513 1.3.-.-
Protein4537 2.7.4.3
Protein4537 2.-.-.-
Protein4537 2.7.4.-
Protein4531 2.7.7.6
Protein8684 1.3.99.3
Protein8684 1.-.-.-
Protein8684 1.3.-.-
Protein8689 3.-.-.-
Protein8689 3.6.3.-
Protein13414 1.-.-.-
Protein13414 1.6.-.-
Protein13414 1.6.99.5
Protein9358 2.7.7.6
Protein9358 2.-.-.-
Protein9358 2.7.7.-
Protein1779 1.3.5.1
Protein1779 1.-.-.-
Protein1779 1.3.-.-
Protein5284 1.-.-.-
Protein5339 3.1.-.-
Protein5339 3.6.1.3
Protein5337 1.-.-.-
Protein5335 3.-.-.-
Protein6685 1.8.1.4
Protein6685 1.-.-.-
Protein6685 1.8.1.-
Protein9333 2.7.7.6
Protein9333 2.-.-.-
Protein9333 2.7.7.-
Protein9331 1.10.2.2
Protein9331 1.-.-.-
Protein9330 1.2.4.2
Protein9330 1.-.-.-
Protein9330 1.2.4.-
Protein11372 1.3.99.1
Protein11372 1.-.-.-
Protein11371 2.3.3.1
Protein11371 2.-.-.-
Protein11371 2.3.-.-
Protein11371 2.3.3.-
Protein11370 3.-.-.-
Protein11370 3.5.3.3
Protein4822 2.-.-.-
Protein13203 1.2.1.38
Protein13203 1.-.-.-
Protein13203 1.2.1.-
Protein2280 1.3.99.3
Protein2280 1.-.-.-
Protein2280 1.3.-.-
Protein1302 1.11.1.7
Protein1302 1.-.-.-
Protein1302 1.11.1.15
Protein6460 1.1.1.42
Protein6460 1.1.1.-
Protein6466 3.-.-.-
Protein6466 3.6.3.-
Protein9157 6.2.1.1
Protein9157 6.-.-.-
Protein11515 2.3.1.1
Protein11515 2.3.1.35
Protein11515 2.-.-.-
Protein11515 2.3.-.-
Protein9150 5.4.-.-
Protein6951 3.-.-.-
Protein6951 3.6.3.-
Protein13243 3.4.24.-
Protein13243 3.4.-.-
Protein13243 3.-.-.-
Protein13243 3.6.1.3
Protein5947 1.-.-.-
Protein12110 6.3.5.5
Protein13154 6.1.1.-
Protein13154 6.1.1.3
Protein13154 6.-.-.-
Protein13154 6.1.1.-
Protein4889 3.1.13.-
Protein4889 2.7.7.8
Protein4889 2.-.-.-
Protein4889 2.7.7.-
Protein71 1.17.4.1
Protein71 1.-.-.-
Protein77 3.-.-.-
Protein77 3.6.3.-
Protein76 3.6.3.-
Protein76 3.6.1.3
Protein10135 2.3.1.20
Protein10135 2.-.-.-
Protein10135 2.3.-.-
Protein7164 4.2.1.3
Protein7164 4.-.-.-
Protein4328 1.1.1.39
Protein4328 1.1.1.40
Protein4328 1.-.-.-
Protein4328 1.1.1.-
Protein4328 2.-.-.-
Protein4328 2.3.-.-
Protein10603 2.7.7.6
Protein10603 2.-.-.-
Protein10603 2.7.7.-
Protein12867 4.1.2.27
Protein12867 4.-.-.-
Protein12867 4.1.1.-
Protein12862 2.1.2.1
Protein12862 2.1.1.-
Protein12862 2.-.-.-
Protein12863 3.-.-.-
Protein12863 3.8.1.5
Protein12860 2.7.7.6
Protein12860 2.-.-.-
Protein12860 2.7.7.-
Protein12486 1.2.4.2
Protein12486 1.-.-.-
Protein12486 1.2.4.-
Protein2761 2.-.-.-
Protein2761 2.3.1.-
Protein3142 4.2.1.33
Protein3142 4.-.-.-
Protein2766 4.1.3.1
Protein2766 4.-.-.-
Protein2768 2.7.1.30
Protein2768 2.-.-.-
Protein2768 2.7.1.-
Protein3414 1.-.-.-
Protein3414 1.1.1.36
Protein9669 2.7.7.6
Protein9669 2.-.-.-
Protein9669 2.7.7.-
Protein5025 3.5.4.13
Protein5025 3.-.-.-
Protein2412 5.2.1.8
Protein2412 5.-.-.-
Protein11423 2.7.7.6
Protein11423 2.-.-.-
Protein11423 2.7.7.-
Protein2410 1.-.-.-
Protein13449 5.3.1.1
Protein13449 5.-.-.-
Protein13442 3.3.1.1
Protein13442 3.-.-.-
Protein13441 1.7.99.4
Protein13441 1.-.-.-
Protein13440 2.-.-.-
Protein13440 3.-.-.-
Protein11427 2.7.7.6
Protein11427 2.-.-.-
Protein11427 2.7.7.-
Protein9602 4.1.1.-
Protein9602 4.1.1.32
Protein9602 4.-.-.-
Protein9602 4.1.1.-
Protein8478 2.7.7.6
Protein8478 2.-.-.-
Protein8478 2.7.7.-
Protein603 2.3.-.-
Protein603 3.1.3.41
Protein602 5.1.3.14
Protein602 5.-.-.-
Protein605 4.2.1.3
Protein605 4.-.-.-
Protein3148 1.7.99.4
Protein3148 1.-.-.-
Protein1459 1.3.99.1
Protein1459 1.-.-.-
Protein1334 2.6.1.-
Protein1334 2.6.1.57
Protein1334 2.-.-.-
Protein1334 2.6.1.9
Protein6926 2.8.3.-
Protein6926 2.-.-.-
Protein1805 5.99.1.-
Protein1805 5.99.1.3
Protein1805 5.-.-.-
Protein1455 2.3.3.1
Protein1455 2.-.-.-
Protein1455 2.3.-.-
Protein1455 2.3.3.-
Protein1807 3.-.-.-
Protein1807 3.6.3.-
Protein6480 3.-.-.-
Protein6480 3.6.3.-
Protein1450 2.7.-.-
Protein1450 2.7.9.1
Protein13052 2.-.-.-
Protein13053 2.6.1.16
Protein13053 2.6.1.-
Protein13053 2.-.-.-
Protein8140 4.1.1.-
Protein8140 4.1.1.32
Protein8140 4.-.-.-
Protein8140 4.1.1.-
Protein1156 1.7.99.4
Protein1156 1.-.-.-
Protein9858 3.1.13.-
Protein9858 2.7.7.8
Protein9858 2.-.-.-
Protein9858 2.7.7.-
Protein1150 2.3.3.9
Protein1150 2.-.-.-
Protein11745 6.3.5.5
Protein11745 6.-.-.-
Protein11740 4.-.-.-
Protein11740 4.1.1.9
Protein5677 4.2.1.33
Protein5677 4.-.-.-
Protein5673 1.-.-.-
Protein6897 1.3.99.3
Protein6897 1.-.-.-
Protein6897 1.3.-.-
Protein6098 2.7.7.6
Protein6098 2.-.-.-
Protein6098 2.7.7.-
Protein6093 1.-.-.-
Protein6093 1.7.2.1
Protein6094 2.4.1.18
Protein6094 3.2.1.-
Protein6094 2.-.-.-
Protein6094 2.4.-.-
Protein9100 6.3.1.2
Protein9100 6.-.-.-
Protein7410 1.2.1.12
Protein7410 1.-.-.-
Protein7410 1.2.1.-
Protein7413 1.2.4.1
Protein7413 1.-.-.-
Protein6326 3.-.-.-
Protein6321 4.1.3.1
Protein6321 4.-.-.-
Protein6323 4.2.1.3
Protein6323 4.-.-.-
Protein6323 4.2.1.99
Protein11499 1.16.3.1
Protein13876 2.7.4.14
Protein13876 2.-.-.-
Protein453 2.7.7.6
Protein453 2.-.-.-
Protein453 2.7.7.-
Protein9958 1.-.-.-
Protein9958 1.7.99.1
Protein3316 1.9.3.1
Protein3315 2.5.1.-
Protein9954 2.3.1.1
Protein9954 2.3.1.35
Protein9954 2.-.-.-
Protein9954 2.3.-.-
Protein1651 1.-.-.-
Protein1192 1.6.5.3
Protein1978 6.3.1.2
Protein1978 6.-.-.-
Protein1972 2.7.2.4
Protein1972 2.-.-.-
Protein10242 1.2.4.1
Protein10242 1.-.-.-
Protein10243 3.-.-.-
Protein4337 2.3.1.9
Protein4337 2.-.-.-
Protein4337 2.3.-.-
Protein4337 2.3.1.-
Protein4330 5.3.1.1
Protein4330 5.-.-.-
Protein2958 1.-.-.-
Protein2402 4.2.1.3
Protein2402 4.-.-.-
Protein2402 4.2.1.99
Protein2403 2.-.-.-
Protein2403 2.8.1.7
Protein2404 3.3.1.1
Protein2404 3.-.-.-
Protein8443 1.2.4.2
Protein8443 1.-.-.-
Protein8443 1.2.4.-
Protein8338 2.7.7.6
Protein8338 2.-.-.-
Protein8338 2.7.7.-
Protein8449 1.7.99.4
Protein8449 1.-.-.-
Protein1812 3.-.-.-
Protein1810 1.8.1.4
Protein1810 1.-.-.-
Protein10794 1.1.1.35
Protein10794 1.-.-.-
Protein5324 2.5.1.6
Protein5324 2.-.-.-
Protein7928 1.1.1.35
Protein7928 1.-.-.-
Protein5311 2.2.1.1
Protein5311 2.-.-.-
Protein5314 6.-.-.-
Protein5317 5.1.3.2
Protein5317 5.-.-.-
Protein1322 3.-.-.-
Protein1322 3.6.3.-
Protein6660 1.-.-.-
Protein11353 2.3.3.9
Protein11353 2.-.-.-
Protein11353 2.3.-.-
Protein11352 3.-.-.-
Protein9318 1.3.99.1
Protein9318 1.-.-.-
Protein13263 1.-.-.-
Protein13263 1.7.2.4
Protein13262 1.-.-.-
Protein13262 1.14.-.-
Protein13262 1.14.12.-
Protein13261 2.-.-.-
Protein13260 4.-.-.-
Protein13260 4.1.1.-
Protein13266 2.-.-.-
Protein13266 2.5.1.-
Protein13268 5.2.1.8
Protein13268 5.-.-.-
Protein3914 3.-.-.-
Protein3914 3.6.3.-
Protein6404 4.2.1.3
Protein6404 4.-.-.-
Protein6400 6.2.1.5
Protein6400 6.-.-.-
Protein6401 1.1.1.95
Protein6401 1.7.99.4
Protein6401 1.-.-.-
Protein9170 1.-.-.-
Protein11533 6.-.-.-
Protein9492 2.7.7.6
Protein9492 2.-.-.-
Protein9492 2.7.7.-
Protein9374 1.14.-.-
Protein9491 1.3.99.3
Protein9491 1.3.8.1
Protein9491 1.-.-.-
Protein9491 1.3.-.-
Protein8890 6.2.1.1
Protein8890 6.-.-.-
Protein11697 1.6.5.3
Protein11697 1.-.-.-
Protein11697 1.6.99.5
Protein11699 1.-.-.-
Protein11699 1.7.2.1
Protein9238 1.-.-.-
Protein9238 1.7.99.1
Protein9238 1.7.2.1
Protein674 4.1.1.-
Protein59 3.3.1.1
Protein59 3.-.-.-
Protein12134 4.1.3.27
Protein12134 4.-.-.-
Protein12134 4.1.3.-
Protein12130 1.-.-.-
Protein12132 2.-.-.-
Protein12132 6.-.-.-
Protein12132 6.3.5.-
Protein12132 6.3.5.6
Protein12132 6.3.5.7
Protein12133 2.7.7.6
Protein12133 2.-.-.-
Protein12133 2.7.7.-
Protein7209 4.1.1.-
Protein7209 4.1.1.32
Protein7209 4.-.-.-
Protein7209 4.1.1.-
Protein7208 2.-.-.-
Protein7208 2.3.-.-
Protein7208 3.-.-.-
Protein7759 1.8.1.4
Protein7759 1.-.-.-
Protein7759 1.8.1.-
Protein7758 2.7.7.6
Protein7758 2.-.-.-
Protein7758 2.7.7.-
Protein7753 1.15.1.1
Protein7751 1.3.5.1
Protein7751 1.-.-.-
Protein7751 1.3.-.-
Protein7204 5.4.99.2
Protein7204 5.-.-.-
Protein7204 5.4.-.-
Protein8944 6.3.4.4
Protein8944 6.-.-.-
Protein841 1.5.5.1
Protein841 1.-.-.-
Protein847 1.9.3.1
Protein849 3.-.-.-
Protein3384 1.-.-.-
Protein3384 1.4.1.-
Protein13271 6.1.1.-
Protein13271 6.1.1.14
Protein13271 6.-.-.-
Protein12951 2.3.3.1
Protein12951 2.-.-.-
Protein12951 2.3.-.-
Protein12951 2.3.3.-
Protein5495 2.7.7.6
Protein5495 2.-.-.-
Protein5495 2.7.7.-
Protein5492 2.7.7.6
Protein5492 2.-.-.-
Protein5492 2.7.7.-
Protein1924 2.7.7.6
Protein1924 2.-.-.-
Protein1924 2.7.7.-
Protein13467 3.-.-.-
Protein13469 5.99.1.-
Protein13469 5.99.1.2
Protein13469 5.-.-.-
Protein4065 1.-.-.-
Protein5499 1.1.1.205
Protein5499 1.-.-.-
Protein9230 1.1.1.69
Protein9230 1.-.-.-
Protein6415 3.6.1.3
Protein3726 1.-.-.-
Protein665 1.-.-.-
Protein665 1.1.1.-
Protein665 1.1.1.37
Protein664 1.-.-.-
Protein664 1.2.-.-
Protein662 2.-.-.-
Protein11529 1.2.4.1
Protein11529 1.-.-.-
Protein5675 1.3.99.3
Protein5675 1.-.-.-
Protein5675 1.3.-.-
Protein2121 1.-.-.-
Protein2121 1.7.2.1
Protein13076 2.1.1.-
Protein13076 2.1.1.113
Protein13070 2.3.3.13
Protein13070 2.-.-.-
Protein13071 1.-.-.-
Protein6418 6.2.1.1
Protein6418 6.-.-.-
Protein5872 2.7.7.6
Protein5872 2.-.-.-
Protein5872 2.7.7.-
Protein11868 5.2.1.8
Protein11868 5.-.-.-
Protein2657 6.2.1.1
Protein2657 6.-.-.-
Protein9843 2.7.9.2
Protein9843 2.-.-.-
Protein9843 2.7.-.-
Protein2654 2.-.-.-
Protein8788 1.11.1.7
Protein8788 1.-.-.-
Protein8788 1.11.1.15
Protein8781 6.4.1.3
Protein8781 6.-.-.-
Protein8785 1.3.99.1
Protein8785 1.-.-.-
Protein8787 1.9.3.1
Protein8787 1.-.-.-
Protein8787 1.7.2.4
Protein10478 1.-.-.-
Protein10478 1.4.1.16
Protein4473 1.-.-.-
Protein8168 2.-.-.-
Protein8167 2.7.7.6
Protein8167 2.-.-.-
Protein8167 2.7.7.-
Protein8160 1.9.3.1
Protein8163 1.-.-.-
Protein12309 2.5.1.26
Protein12309 1.-.-.-
Protein12309 1.1.-.-
Protein9784 4.2.1.3
Protein9784 4.-.-.-
Protein9784 4.2.1.99
Protein9781 3.-.-.-
Protein9781 3.6.3.-
Protein6898 2.-.-.-
Protein6898 2.3.-.-
Protein6898 2.3.1.-
Protein9044 6.2.1.5
Protein9044 6.-.-.-
Protein12257 1.5.99.8
Protein12257 1.-.-.-
Protein7922 3.1.13.-
Protein7922 2.7.7.8
Protein7922 2.-.-.-
Protein7922 2.7.7.-
Protein7435 3.6.1.3
Protein10811 1.-.-.-
Protein10811 1.2.1.-
Protein2367 3.1.13.-
Protein2367 2.7.7.8
Protein2367 2.-.-.-
Protein2367 2.7.7.-
Protein6344 3.4.21.-
Protein6344 3.4.-.-
Protein6344 3.4.-.-
Protein6344 3.-.-.-
Protein6349 3.6.1.3
Protein7690 2.7.7.6
Protein7690 2.-.-.-
Protein7690 2.7.7.-
Protein7697 1.-.-.-
Protein13894 3.1.3.41
Protein471 2.2.1.6
Protein472 2.7.7.6
Protein472 2.-.-.-
Protein472 2.7.7.-
Protein478 3.4.21.-
Protein478 3.4.-.-
Protein13898 1.-.-.-
Protein13899 1.-.-.-
Protein13899 1.1.1.-
Protein13899 1.1.1.37
Protein14078 2.2.1.2
Protein14078 2.-.-.-
Protein10153 1.-.-.-
Protein10153 1.7.2.1
Protein14074 1.-.-.-
Protein8410 1.-.-.-
Protein8410 1.4.1.-
Protein3842 2.7.7.6
Protein3842 2.-.-.-
Protein3842 2.7.7.-
Protein3844 2.7.7.6
Protein3844 2.-.-.-
Protein3844 2.7.7.-
Protein3595 3.4.-.-
Protein3597 2.7.7.6
Protein3597 2.-.-.-
Protein3597 2.7.7.-
Protein3593 2.-.-.-
Protein3593 2.7.11.7
Protein1993 3.1.13.-
Protein1993 2.7.7.8
Protein1993 2.-.-.-
Protein1993 2.7.7.-
Protein1994 6.3.5.-
Protein1999 3.1.13.-
Protein1999 2.7.7.8
Protein1999 2.-.-.-
Protein1999 2.7.7.-
Protein4641 6.2.1.5
Protein4641 6.-.-.-
Protein4315 2.7.7.6
Protein4315 2.-.-.-
Protein4315 2.7.7.-
Protein4647 1.1.1.86
Protein4647 1.-.-.-
Protein10268 1.14.-.-
Protein4319 6.3.4.5
Protein4319 6.-.-.-
Protein2424 2.-.-.-
Protein2424 2.4.-.-
Protein2424 2.7.8.12
Protein2425 2.7.7.6
Protein2425 2.-.-.-
Protein2425 2.7.7.-
Protein2428 3.4.21.-
Protein2428 3.4.-.-
Protein2428 3.-.-.-
Protein2429 1.7.99.4
Protein2429 1.-.-.-
Protein13300 6.2.1.3
Protein13300 6.-.-.-
Protein6559 2.7.7.6
Protein6559 2.-.-.-
Protein6559 2.7.7.-
Protein5996 1.8.1.4
Protein5996 1.-.-.-
Protein5996 1.8.1.-
Protein5993 2.7.7.7
Protein5993 3.1.-.-
Protein5993 2.-.-.-
Protein5993 2.7.7.-
Protein5993 3.-.-.-
Protein5992 2.6.1.-
Protein5992 2.-.-.-
Protein8312 2.7.7.6
Protein8312 2.-.-.-
Protein8312 2.7.7.-
Protein8313 2.7.7.6
Protein8313 2.-.-.-
Protein8313 2.7.7.-
Protein8316 2.3.3.1
Protein8316 2.-.-.-
Protein8316 2.3.-.-
Protein8316 2.3.3.-
Protein5998 1.15.1.1
Protein5998 1.-.-.-
Protein1692 2.2.1.6
Protein1692 2.-.-.-
Protein9377 2.7.4.-
Protein9377 2.-.-.-
Protein9377 2.7.4.22
Protein11337 2.3.3.9
Protein11337 2.-.-.-
Protein9370 3.-.-.-
Protein4867 1.4.-.-
Protein4867 1.4.7.1
Protein4867 1.-.-.-
Protein4867 1.4.-.-
Protein4862 3.5.4.25
Protein4862 4.1.99.12
Protein4862 3.-.-.-
Protein4862 4.-.-.-
Protein4863 1.7.99.4
Protein4863 1.-.-.-
Protein5199 1.1.1.42
Protein5199 1.-.-.-
Protein5199 1.1.1.-
Protein9192 1.-.-.-
Protein9195 2.7.7.6
Protein9195 2.-.-.-
Protein9195 2.7.7.-
Protein9194 1.4.-.-
Protein9194 1.-.-.-
Protein9194 1.4.-.-
Protein9515 1.-.-.-
Protein9515 5.-.-.-
Protein9515 1.1.1.271
Protein10129 1.-.-.-
Protein6649 2.2.1.2
Protein6649 2.-.-.-
Protein4313 1.2.1.8
Protein4313 1.-.-.-
Protein4313 1.2.1.-
Protein6640 1.8.1.4
Protein6640 1.-.-.-
Protein6640 1.8.1.-
Protein6644 6.2.1.1
Protein6644 6.-.-.-
Protein6751 2.7.7.6
Protein6751 2.-.-.-
Protein6751 2.7.7.-
Protein7590 1.-.-.-
Protein7590 1.2.1.-
Protein5732 6.2.1.1
Protein5732 6.-.-.-
Protein5737 2.4.1.1
Protein5737 2.-.-.-
Protein5737 2.4.-.-
Protein6755 1.7.99.4
Protein6755 1.-.-.-
Protein9853 1.-.-.-
Protein6757 1.1.1.205
Protein6757 1.-.-.-
Protein34 3.6.1.3
Protein1348 1.3.99.3
Protein1348 1.-.-.-
Protein1348 1.3.-.-
Protein1431 3.-.-.-
Protein1431 3.6.3.-
Protein6425 3.-.-.-
Protein6422 2.7.4.6
Protein6422 2.-.-.-
Protein1435 3.-.-.-
Protein1435 3.6.3.-
Protein1340 1.2.4.2
Protein1340 1.2.4.-
Protein12115 2.6.1.9
Protein12115 2.6.1.-
Protein12115 2.-.-.-
Protein7779 3.-.-.-
Protein3831 1.1.1.44
Protein3831 1.-.-.-
Protein7773 2.3.1.61
Protein7773 2.-.-.-
Protein7773 2.3.-.-
Protein8964 2.7.9.2
Protein8964 2.7.-.-
Protein8963 4.2.1.2
Protein8963 4.-.-.-
Protein8963 4.2.1.-
Protein2835 3.-.-.-
Protein2835 3.6.3.-
Protein861 3.-.-.-
Protein8969 2.-.-.-
Protein8969 2.7.1.-
Protein407 6.1.1.-
Protein407 6.1.1.15
Protein407 6.-.-.-
Protein4931 3.-.-.-
Protein13542 3.1.1.31
Protein8706 3.-.-.-
Protein8706 3.6.3.-
Protein390 1.15.1.1
Protein390 1.-.-.-
Protein393 2.7.4.3
Protein393 2.-.-.-
Protein393 2.7.4.-
Protein13408 1.4.3.5
Protein13408 1.-.-.-
Protein2858 2.7.7.6
Protein2858 2.-.-.-
Protein2858 2.7.7.-
Protein2853 1.1.1.95
Protein2853 1.-.-.-
Protein2853 1.1.1.-
Protein2854 2.-.-.-
Protein2854 2.7.-.-
Protein2854 2.7.9.1
Protein649 2.-.-.-
Protein648 2.3.3.1
Protein648 2.-.-.-
Protein648 2.3.-.-
Protein648 2.3.3.-
Protein132 1.11.1.7
Protein3109 2.7.1.30
Protein3109 2.-.-.-
Protein3109 2.7.1.-
Protein3106 2.7.7.6
Protein3106 2.-.-.-
Protein3106 2.7.7.-
Protein3105 4.1.1.-
Protein3105 4.1.1.49
Protein3105 4.-.-.-
Protein3105 4.1.1.-
Protein5965 3.-.-.-
Protein5965 3.6.3.-
Protein13874 1.-.-.-
Protein455 1.-.-.-
Protein13872 2.7.7.6
Protein13872 2.-.-.-
Protein13872 2.7.7.-
Protein5082 1.3.99.3
Protein5082 1.-.-.-
Protein5082 1.3.-.-
Protein4057 2.7.1.30
Protein4057 2.-.-.-
Protein4057 2.7.1.-
Protein4162 6.3.5.5
Protein4162 6.-.-.-
Protein5850 1.-.-.-
Protein5850 4.-.-.-
Protein5850 4.1.1.39
Protein5851 3.4.-.-
Protein13871 2.7.2.4
Protein13871 2.-.-.-
Protein3318 1.1.1.35
Protein3318 5.3.3.8
Protein3318 4.2.1.17
Protein3318 5.1.2.3
Protein3318 1.-.-.-
Protein3318 4.-.-.-
Protein3318 5.-.-.-
Protein8761 2.7.7.6
Protein8761 2.-.-.-
Protein8761 2.7.7.-
Protein8764 4.2.1.11
Protein8764 4.-.-.-
Protein9955 2.7.7.6
Protein9955 2.-.-.-
Protein9955 2.7.7.-
Protein6571 3.-.-.-
Protein6571 3.6.3.-
Protein6572 2.7.7.6
Protein6572 2.-.-.-
Protein6572 2.7.7.-
Protein4103 4.1.1.-
Protein4103 4.1.1.32
Protein4103 4.-.-.-
Protein4103 4.1.1.-
Protein4101 2.7.7.6
Protein4101 2.-.-.-
Protein4101 2.7.7.-
Protein4106 1.-.-.-
Protein4106 1.11.1.15
Protein4104 1.-.-.-
Protein4104 1.1.1.-
Protein4104 1.1.1.37
Protein3740 1.-.-.-
Protein3740 1.6.-.-
Protein3740 1.6.99.5
Protein5506 2.7.7.6
Protein5506 2.-.-.-
Protein5506 2.7.7.-
Protein5507 2.7.7.6
Protein5507 2.-.-.-
Protein5507 2.7.7.-
Protein8107 1.17.4.1
Protein8107 1.-.-.-
Protein8102 5.3.1.1
Protein8102 5.-.-.-
Protein8100 2.7.7.59
Protein12324 1.4.-.-
Protein12324 1.4.7.1
Protein12324 1.-.-.-
Protein12324 1.4.-.-
Protein4447 3.3.1.1
Protein4447 3.-.-.-
Protein12587 1.-.-.-
Protein12587 4.-.-.-
Protein12587 4.1.1.39
Protein11477 1.3.99.3
Protein11477 1.-.-.-
Protein11477 1.3.-.-
Protein11470 2.7.7.6
Protein11470 2.-.-.-
Protein11470 2.7.7.-
Protein7909 1.-.-.-
Protein7909 1.2.-.-
Protein7901 2.5.1.-
Protein7901 4.-.-.-
Protein7907 2.7.7.6
Protein7907 2.-.-.-
Protein7907 2.7.7.-
Protein7904 1.-.-.-
Protein7904 1.7.3.4
Protein10878 6.2.1.5
Protein10878 6.-.-.-
Protein10610 1.3.99.3
Protein10610 1.-.-.-
Protein10610 1.3.-.-
Protein6363 1.2.4.1
Protein6363 1.-.-.-
Protein7 1.-.-.-
Protein7 1.6.-.-
Protein7 1.6.99.5
Protein10252 2.7.7.7
Protein12923 5.4.2.1
Protein12923 5.-.-.-
Protein12922 5.-.-.-
Protein12921 3.4.21.-
Protein12920 1.-.-.-
Protein12920 1.2.1.-
Protein7011 1.3.5.1
Protein7011 1.-.-.-
Protein7013 1.-.-.-
Protein7013 1.2.-.-
Protein11920 6.1.1.-
Protein11920 6.1.1.7
Protein11920 6.-.-.-
Protein11920 6.1.1.-
Protein2196 3.-.-.-
Protein2196 3.6.3.-
Protein2629 2.-.-.-
Protein2199 1.-.-.-
Protein2199 1.7.2.4
Protein5988 6.1.1.-
Protein5988 6.1.1.18
Protein5988 6.-.-.-
Protein5988 6.1.1.-
Protein3864 1.7.99.4
Protein3864 1.-.-.-
Protein3862 2.5.1.6
Protein3862 2.-.-.-
Protein12697 6.3.5.-
Protein12696 2.-.-.-
Protein12696 2.3.1.-
Protein10209 1.1.1.86
Protein10209 1.-.-.-
Protein4660 6.2.1.1
Protein4660 6.-.-.-
Protein4661 6.3.5.5
Protein5989 1.-.-.-
Protein10207 3.6.1.3
Protein2998 1.-.-.-
Protein2998 1.2.1.-
Protein2999 1.-.-.-
Protein2999 1.7.99.1
Protein2996 4.2.1.17
Protein2996 4.-.-.-
Protein2995 4.2.1.11
Protein2995 4.-.-.-
Protein2445 1.-.-.-
Protein2445 1.11.1.15
Protein2446 4.1.1.-
Protein2446 4.1.1.49
Protein2446 4.-.-.-
Protein2446 4.1.1.-
Protein2442 2.7.7.6
Protein2442 2.-.-.-
Protein2442 2.7.7.-
Protein2449 2.7.7.6
Protein2449 2.-.-.-
Protein2449 2.7.7.-
Protein13477 6.-.-.-
Protein4599 2.5.1.6
Protein4599 2.-.-.-
Protein11694 1.-.-.-
Protein11694 1.1.1.-
Protein11694 1.1.1.37
Protein8079 3.-.-.-
Protein8079 3.6.3.-
Protein8379 1.-.-.-
Protein8379 1.3.99.16
Protein11919 3.4.11.-
Protein11919 3.-.-.-
Protein9350 1.-.-.-
Protein4840 3.-.-.-
Protein4840 3.6.3.-
Protein11648 2.7.7.6
Protein11648 2.-.-.-
Protein11648 2.7.7.-
Protein7371 2.7.1.30
Protein7371 2.-.-.-
Protein7371 2.7.1.-
Protein3439 3.-.-.-
Protein3439 3.6.3.-
Protein7372 3.-.-.-
Protein7372 3.6.3.-
Protein13048 1.-.-.-
Protein13048 1.6.-.-
Protein13048 1.6.99.5
Protein7374 5.99.1.-
Protein7374 5.99.1.3
Protein7374 5.-.-.-
Protein6283 1.-.-.-
Protein8599 1.8.99.2
Protein8599 1.-.-.-
Protein8596 2.3.1.117
Protein8596 2.-.-.-
Protein8596 2.3.-.-
Protein6998 6.-.-.-
Protein6997 3.-.-.-
Protein6997 3.6.3.-
Protein10990 1.-.-.-
Protein10992 3.6.1.3
Protein10995 1.-.-.-
Protein10995 1.13.11.-
Protein10995 1.13.11.3
Protein10997 2.7.7.6
Protein10997 2.-.-.-
Protein10997 2.7.7.-
Protein5710 3.-.-.-
Protein12170 1.3.99.3
Protein12170 1.-.-.-
Protein12170 1.3.-.-
Protein1416 6.1.1.-
Protein1416 6.1.1.15
Protein1416 6.-.-.-
Protein6193 1.6.5.3
Protein6193 1.-.-.-
Protein6193 1.6.-.-
Protein12177 6.3.1.2
Protein12178 4.1.1.-
Protein12178 4.1.1.32
Protein12178 4.-.-.-
Protein12178 4.1.1.-
Protein1419 3.4.25.-
Protein1419 3.4.-.-
Protein1419 3.-.-.-
Protein7710 6.1.1.-
Protein7710 6.1.1.6
Protein7710 6.-.-.-
Protein10193 1.2.4.2
Protein10193 1.-.-.-
Protein10193 1.2.4.-
Protein11931 4.2.1.46
Protein11931 4.-.-.-
Protein9474 2.2.1.2
Protein9474 2.-.-.-
Protein8906 6.2.1.5
Protein8906 6.-.-.-
Protein8900 3.3.1.1
Protein8900 3.-.-.-
Protein4210 4.1.3.1
Protein4210 4.-.-.-
Protein807 1.2.4.2
Protein807 1.-.-.-
Protein807 1.2.4.-
Protein9471 4.-.-.-
Protein9471 4.2.1.-
Protein9471 4.2.1.30
Protein9471 4.2.1.28
Protein9473 1.1.1.100
Protein9473 1.-.-.-
Protein11148 1.-.-.-
Protein1026 1.-.-.-
Protein2290 6.-.-.-
Protein2297 2.7.7.6
Protein2297 2.-.-.-
Protein2297 2.7.7.-
Protein2298 1.-.-.-
Protein1022 3.-.-.-
Protein1022 3.6.3.-
Protein3425 6.2.1.5
Protein3425 6.-.-.-
Protein11418 1.14.12.17
Protein11418 1.-.-.-
Protein11419 1.4.1.13
Protein11419 1.4.-.-
Protein11419 1.-.-.-
Protein11419 1.4.-.-
Protein3426 1.2.1.8
Protein3426 1.-.-.-
Protein3426 1.2.1.-
Protein3420 1.-.-.-
Protein3420 1.4.1.-
Protein2501 3.1.3.41
Protein2052 4.2.1.3
Protein2052 4.-.-.-
Protein2052 4.2.1.99
Protein11145 1.3.99.3
Protein11145 1.3.99.10
Protein11145 1.-.-.-
Protein11145 1.3.-.-
Protein13421 3.4.-.-
Protein13427 1.14.-.-
Protein2504 5.2.1.8
Protein2504 5.-.-.-
Protein13046 2.7.7.6
Protein13046 2.-.-.-
Protein13046 2.7.7.-
Protein2950 3.1.13.-
Protein2950 2.7.7.8
Protein2950 2.-.-.-
Protein2950 2.7.7.-
Protein2876 2.5.1.26
Protein2876 1.-.-.-
Protein2876 1.1.-.-
Protein2876 2.-.-.-
Protein2873 1.3.99.3
Protein2873 1.-.-.-
Protein2873 1.3.-.-
Protein8333 4.2.1.33
Protein8333 4.-.-.-
Protein8333 5.-.-.-
Protein117 2.-.-.-
Protein116 3.-.-.-
Protein11848 1.11.1.7
Protein11848 1.-.-.-
Protein11848 1.11.1.15
Protein3471 4.2.1.3
Protein3471 4.-.-.-
Protein7877 2.7.7.6
Protein7877 2.-.-.-
Protein7877 2.7.7.-
Protein10201 1.9.3.1
Protein12779 1.4.-.-
Protein12779 1.4.1.14
Protein12779 1.-.-.-
Protein12779 1.4.-.-
Protein12772 6.3.5.3
Protein12772 6.-.-.-
Protein12770 6.1.1.-
Protein12770 6.1.1.14
Protein12770 6.-.-.-
Protein12771 5.2.1.8
Protein12771 5.-.-.-
Protein12776 2.7.9.2
Protein12776 2.-.-.-
Protein12776 2.7.-.-
Protein12775 3.-.-.-
Protein3143 1.-.-.-
Protein3143 1.7.2.1
Protein8747 1.-.-.-
Protein8747 1.14.12.-
Protein8747 1.14.12.13
Protein8749 2.-.-.-
Protein8749 2.3.-.-
Protein8298 1.7.99.4
Protein8298 1.-.-.-
Protein13040 1.11.1.7
Protein13040 1.11.1.-
Protein13040 1.-.-.-
Protein13040 1.11.-.-
Protein5863 5.2.1.8
Protein5863 5.-.-.-
Protein5862 3.4.-.-
Protein10433 1.3.99.3
Protein10433 1.-.-.-
Protein10433 1.3.-.-
Protein10431 3.2.1.-
Protein10431 3.-.-.-
Protein4787 2.7.7.4
Protein4787 2.-.-.-
Protein4787 2.7.7.-
Protein8128 1.3.99.3
Protein8128 1.-.-.-
Protein8128 1.3.-.-
Protein8128 1.3.8.-
Protein12341 5.5.1.4
Protein12341 5.-.-.-
Protein12346 3.4.-.-
Protein3274 4.2.1.3
Protein3274 4.-.-.-
Protein3274 4.2.1.99
Protein5523 1.2.4.2
Protein5523 1.2.4.-
Protein5523 2.3.-.-
Protein5525 2.3.3.1
Protein5525 2.-.-.-
Protein5525 2.3.-.-
Protein5525 2.3.3.-
Protein1069 1.5.1.2
Protein1069 1.-.-.-
Protein7438 2.7.4.1
Protein7438 2.-.-.-
Protein1063 1.-.-.-
Protein1063 1.2.1.-
Protein1060 1.4.1.13
Protein1060 1.4.-.-
Protein1060 1.-.-.-
Protein1060 1.4.-.-
Protein11108 2.-.-.-
Protein11109 3.-.-.-
Protein11455 3.1.-.-
Protein11455 3.6.1.3
Protein7969 1.3.99.3
Protein7969 1.-.-.-
Protein7969 1.3.-.-
Protein7967 4.1.2.13
Protein7967 4.-.-.-
Protein7967 4.1.2.-
Protein7961 2.-.-.-
Protein7961 2.7.-.-
Protein7961 2.7.9.1
Protein10856 6.3.1.2
Protein11673 2.7.7.6
Protein11673 2.-.-.-
Protein11673 2.7.7.-
Protein6385 2.7.1.19
Protein6385 2.-.-.-
Protein6389 1.-.-.-
Protein11755 6.3.4.2
Protein11755 6.-.-.-
Protein7389 3.-.-.-
Protein7389 3.6.1.3
Protein12328 1.2.4.2
Protein12328 1.-.-.-
Protein12328 1.2.4.-
Protein13621 6.4.1.2
Protein12905 2.7.3.-
Protein12905 2.7.13.3
Protein12905 2.-.-.-
Protein12905 2.7.-.-
Protein12903 6.-.-.-
Protein12903 6.3.2.-
Protein9295 1.-.-.-
Protein9295 1.7.2.1
Protein2602 1.-.-.-
Protein2602 1.2.-.-
Protein2600 1.1.1.86
Protein2600 1.-.-.-
Protein2607 3.-.-.-
Protein2607 3.6.3.-
Protein2605 4.1.1.-
Protein2605 4.1.1.32
Protein2605 4.-.-.-
Protein2605 4.1.1.-
Protein11758 1.4.3.5
Protein11758 1.-.-.-
Protein4608 1.-.-.-
Protein4608 1.7.2.1
Protein4600 1.1.1.100
Protein4600 1.-.-.-
Protein4600 1.1.1.36
Protein2466 1.-.-.-
Protein2466 1.8.99.3
Protein2464 4.-.-.-
Protein568 2.7.9.2
Protein568 2.-.-.-
Protein568 2.7.-.-
Protein9868 2.5.1.6
Protein9868 2.-.-.-
Protein3808 3.4.-.-
Protein10469 1.1.1.42
Protein10469 1.-.-.-
Protein10469 1.1.1.-
Protein11492 6.3.1.2
Protein11492 6.-.-.-
Protein13753 2.7.3.-
Protein13752 2.3.1.20
Protein13752 2.-.-.-
Protein13752 2.3.-.-
Protein5954 2.-.-.-
Protein11934 2.3.1.20
Protein11934 2.-.-.-
Protein11934 2.3.-.-
Protein3738 1.15.1.1
Protein3738 1.-.-.-
Protein3737 2.7.1.25
Protein3737 2.7.7.4
Protein3737 2.-.-.-
Protein3737 2.7.7.-
Protein11939 2.-.-.-
Protein3733 2.7.7.6
Protein3733 2.-.-.-
Protein3733 2.7.7.-
Protein9406 2.7.7.6
Protein9406 2.-.-.-
Protein9406 2.7.7.-
Protein9402 3.-.-.-
Protein9408 2.3.1.30
Protein9408 2.-.-.-
Protein9408 2.3.-.-
Protein6663 6.2.1.1
Protein6663 6.-.-.-
Protein13289 3.4.11.-
Protein13289 3.4.21.-
Protein13285 1.1.1.86
Protein13285 1.-.-.-
Protein13285 5.-.-.-
Protein13287 1.1.1.133
Protein13287 1.-.-.-
Protein13286 2.7.7.6
Protein13286 2.-.-.-
Protein13286 2.7.7.-
Protein13281 1.1.1.85
Protein13281 1.-.-.-
Protein13281 1.1.1.-
Protein13280 3.2.1.-
Protein13280 3.-.-.-
Protein13280 3.2.-.-
Protein13282 1.14.12.17
Protein13282 1.-.-.-
Protein13949 1.1.1.205
Protein13949 1.-.-.-
Protein11732 3.-.-.-
Protein11732 3.2.-.-
Protein3676 3.4.11.-
Protein3676 3.4.-.-
Protein3676 3.-.-.-
Protein5786 2.7.7.6
Protein5786 2.-.-.-
Protein5786 2.7.7.-
Protein10258 3.6.1.3
Protein4803 2.2.1.6
Protein4803 2.-.-.-
Protein11681 3.6.1.3
Protein6601 6.2.1.1
Protein6601 6.-.-.-
Protein11661 1.1.99.1
Protein11661 1.-.-.-
Protein11661 1.1.-.-
Protein7559 4.2.1.3
Protein7559 4.-.-.-
Protein5777 1.7.99.4
Protein5777 1.-.-.-
Protein5772 2.7.7.6
Protein5772 2.-.-.-
Protein5772 2.7.7.-
Protein5771 2.7.7.6
Protein5771 2.-.-.-
Protein5771 2.7.7.-
Protein11689 1.9.3.1
Protein5779 2.-.-.-
Protein5779 6.-.-.-
Protein4809 3.4.-.-
Protein12159 2.5.1.-
Protein12159 2.-.-.-
Protein12159 2.5.1.-
Protein1386 3.-.-.-
Protein1386 3.6.3.-
Protein1475 2.7.7.6
Protein1475 2.-.-.-
Protein1475 2.7.7.-
Protein1476 4.2.1.33
Protein1476 4.-.-.-
Protein1476 5.-.-.-
Protein1473 2.7.7.6
Protein1473 2.-.-.-
Protein1473 2.7.7.-
Protein11592 2.3.1.9
Protein11592 2.-.-.-
Protein11592 2.3.-.-
Protein11592 2.3.1.-
Protein11595 1.7.99.4
Protein11595 1.-.-.-
Protein11594 3.-.-.-
Protein11594 3.6.3.-
Protein8926 5.2.1.8
Protein8926 5.-.-.-
Protein1149 3.1.13.-
Protein1149 2.7.7.8
Protein1149 2.-.-.-
Protein1149 2.7.7.-
Protein12313 1.-.-.-
Protein12313 1.2.7.3
Protein11598 2.7.7.6
Protein11598 2.-.-.-
Protein11598 2.7.7.-
Protein12528 1.6.5.3
Protein12528 1.-.-.-
Protein12528 1.6.99.5
Protein13499 3.1.4.-
Protein13999 3.4.-.-
Protein13995 3.-.-.-
Protein13997 2.1.1.-
Protein13997 2.1.1.-
Protein13997 2.-.-.-
Protein13635 1.2.4.1
Protein13635 1.-.-.-
Protein7735 2.8.3.-
Protein7735 2.-.-.-
Protein4051 1.2.4.2
Protein4051 1.-.-.-
Protein4051 1.2.4.-
Protein11757 6.-.-.-
Protein353 1.8.1.4
Protein353 1.-.-.-
Protein353 1.8.1.-
Protein352 5.4.2.1
Protein352 5.-.-.-
Protein352 5.4.2.-
Protein354 1.-.-.-
Protein1448 4.2.1.11
Protein1448 4.-.-.-
Protein2817 1.17.4.1
Protein2817 1.-.-.-
Protein11539 1.1.1.42
Protein11539 1.1.1.-
Protein2812 3.5.4.10
Protein2812 2.1.2.3
Protein2812 2.-.-.-
Protein2812 3.-.-.-
Protein2811 4.1.3.1
Protein2811 4.-.-.-
Protein9178 1.7.1.1
Protein9178 1.-.-.-
Protein173 1.-.-.-
Protein173 1.2.1.-
Protein172 6.-.-.-
Protein178 3.6.1.3
Protein1361 2.2.1.6
Protein1361 2.-.-.-
Protein10804 1.1.1.42
Protein10804 1.-.-.-
Protein10804 1.1.1.-
Protein3017 1.2.1.12
Protein3017 1.-.-.-
Protein3017 1.2.1.-
Protein12522 1.7.99.4
Protein12522 1.-.-.-
Protein11532 4.1.2.13
Protein11532 4.-.-.-
Protein2134 3.6.1.1
Protein2134 3.-.-.-
Protein2643 6.2.1.5
Protein2643 6.-.-.-
Protein12711 3.4.21.-
Protein12711 3.4.-.-
Protein12712 1.3.99.1
Protein12712 1.-.-.-
Protein12713 1.-.-.-
Protein12714 3.2.1.22
Protein12714 3.-.-.-
Protein12718 6.3.5.5
Protein12718 6.-.-.-
Protein12719 3.-.-.-
Protein12719 3.6.1.3
Protein12719 3.6.1.15
Protein6938 2.1.2.10
Protein6938 2.6.1.-
Protein6938 2.-.-.-
Protein6800 1.1.1.85
Protein6800 1.-.-.-
Protein6800 1.1.1.-
Protein8725 3.3.1.1
Protein8725 3.-.-.-
Protein8724 5.2.1.8
Protein8724 5.-.-.-
Protein8723 1.1.1.86
Protein8723 1.-.-.-
Protein8721 6.-.-.-
Protein8721 6.2.1.17
Protein10419 2.8.3.5
Protein10419 2.8.3.-
Protein10419 2.-.-.-
Protein4148 6.2.1.1
Protein4148 6.-.-.-
Protein10411 1.-.-.-
Protein10411 1.7.2.1
Protein4413 1.11.1.7
Protein4413 1.11.1.-
Protein4413 1.-.-.-
Protein4413 1.11.-.-
Protein10412 1.-.-.-
Protein4415 4.2.1.1
Protein4415 4.-.-.-
Protein12364 3.6.1.3
Protein12369 1.-.-.-
Protein12369 1.2.1.-
Protein6934 1.-.-.-
Protein1498 3.4.-.-
Protein6805 2.7.9.2
Protein6805 2.-.-.-
Protein6805 2.7.-.-
Protein9091 6.3.1.2
Protein9091 6.-.-.-
Protein5548 2.7.4.3
Protein5548 2.-.-.-
Protein5548 2.7.4.-
Protein13146 4.2.1.24
Protein13146 4.-.-.-
Protein13144 3.5.2.6
Protein13144 3.-.-.-
Protein5543 4.2.1.3
Protein5543 4.-.-.-
Protein5543 4.2.1.99
Protein1043 3.-.-.-
Protein11433 2.4.1.1
Protein11433 2.-.-.-
Protein11433 2.4.-.-
Protein11124 1.7.99.4
Protein11124 1.-.-.-
Protein9675 1.1.1.39
Protein9675 1.1.1.40
Protein9675 4.1.1.3
Protein9675 1.-.-.-
Protein9675 1.1.1.-
Protein9675 2.3.-.-
Protein11439 2.7.7.6
Protein11439 2.-.-.-
Protein11439 2.7.7.-
Protein7947 1.7.99.4
Protein7947 1.-.-.-
Protein7949 4.3.1.19
Protein7949 4.-.-.-
Protein8204 3.1.13.-
Protein8204 2.7.7.8
Protein8204 2.-.-.-
Protein8204 2.7.7.-
Protein10260 1.7.99.4
Protein10260 1.-.-.-
Protein10687 1.-.-.-
Protein10687 1.14.-.-
Protein10687 1.14.12.7
Protein1342 1.-.-.-
Protein11535 1.7.99.4
Protein11535 1.-.-.-
Protein12969 1.-.-.-
Protein12968 2.7.1.30
Protein12968 2.-.-.-
Protein12968 2.7.1.-
Protein12963 6.1.1.-
Protein12963 6.1.1.20
Protein12963 6.-.-.-
Protein12962 2.3.1.117
Protein12962 2.-.-.-
Protein12962 2.3.-.-
Protein12961 2.7.7.7
Protein12966 4.1.2.13
Protein12966 4.-.-.-
Protein12966 4.1.2.-
Protein12965 2.7.3.-
Protein12965 2.-.-.-
Protein12965 2.7.-.-
Protein7055 1.8.1.4
Protein7055 1.-.-.-
Protein7055 1.8.1.-
Protein7050 1.14.-.-
Protein7058 1.4.3.5
Protein7058 1.-.-.-
Protein2660 1.1.1.42
Protein2660 1.1.1.-
Protein1551 6.2.1.3
Protein1551 6.-.-.-
Protein11536 1.-.-.-
Protein11536 1.2.1.-
Protein4626 1.7.99.4
Protein4626 1.-.-.-
Protein2486 3.-.-.-
Protein2486 3.6.3.-
Protein1343 2.-.-.-
Protein14062 2.-.-.-
Protein14062 2.7.8.12
Protein11278 2.-.-.-
Protein7420 1.-.-.-
Protein7420 1.11.1.15
Protein545 3.4.-.-
Protein540 2.3.3.13
Protein540 2.-.-.-
Protein540 2.3.-.-
Protein540 2.3.3.-
Protein543 1.1.1.42
Protein543 1.-.-.-
Protein543 1.1.1.-
Protein3820 3.6.3.-
Protein3820 3.6.1.3
Protein3822 3.-.-.-
Protein3822 3.6.3.-
Protein9847 1.2.4.1
Protein9847 1.-.-.-
Protein4084 4.2.1.2
Protein4084 4.-.-.-
Protein10505 1.1.1.3
Protein10505 1.-.-.-
Protein13775 2.5.1.6
Protein13775 2.-.-.-
Protein13777 1.3.99.3
Protein13777 1.-.-.-
Protein13777 1.3.-.-
Protein13772 2.3.1.51
Protein13772 2.-.-.-
Protein13772 2.3.-.-
Protein5972 1.-.-.-
Protein5978 2.2.1.6
Protein5978 2.-.-.-
Protein12131 1.-.-.-
Protein3757 3.6.1.3
Protein3755 1.15.1.1
Protein3755 1.-.-.-
Protein3758 4.2.1.33
Protein3758 4.-.-.-
Protein5890 6.3.5.5
Protein7201 6.3.1.2
Protein7201 6.-.-.-
Protein7203 1.-.-.-
Protein7203 1.2.7.-
Protein7203 1.2.-.-
Protein7203 1.2.7.3
Protein10375 1.2.4.2
Protein10375 1.2.4.-
Protein10375 2.3.-.-
Protein7757 2.2.1.6
Protein7757 2.-.-.-
Protein4689 1.7.99.4
Protein4689 1.-.-.-
Protein10377 1.3.1.9
Protein10377 1.-.-.-
Protein5281 1.-.-.-
Protein5281 5.-.-.-
Protein5281 1.1.1.271
Protein4542 1.-.-.-
Protein4542 4.-.-.-
Protein7754 6.-.-.-
Protein7754 6.4.1.6
Protein4541 3.-.-.-
Protein4541 3.6.3.-
Protein5288 1.-.-.-
Protein5288 1.7.2.4
Protein10934 1.-.-.-
Protein10934 1.2.1.-
Protein1676 1.11.1.7
Protein1676 1.-.-.-
Protein1676 1.11.1.15
Protein6954 6.2.1.5
Protein6954 6.-.-.-
Protein11608 3.1.26.3
Protein11608 3.-.-.-
Protein4881 1.9.3.1
Protein4881 1.-.-.-
Protein4881 1.7.2.4
Protein10952 3.4.-.-
Protein5023 1.3.1.34
Protein5023 1.-.-.-
Protein5021 2.7.7.6
Protein5021 2.-.-.-
Protein5021 2.7.7.-
Protein5027 1.-.-.-
Protein5027 1.1.1.36
Protein6766 3.-.-.-
Protein6766 3.6.3.-
Protein1452 2.2.1.6
Protein1452 2.-.-.-
Protein3517 3.4.21.-
Protein3517 3.4.-.-
Protein3517 3.-.-.-
Protein1451 1.2.4.1
Protein1451 1.-.-.-
Protein9823 1.1.1.100
Protein9823 1.-.-.-
Protein9823 1.1.1.36
Protein9822 6.-.-.-
Protein9822 6.2.1.17
Protein2826 1.3.99.3
Protein2826 1.-.-.-
Protein2826 1.3.-.-
Protein9724 4.2.1.11
Protein9724 4.-.-.-
Protein9281 3.-.-.-
Protein9286 4.1.2.13
Protein9286 4.-.-.-
Protein9286 4.1.2.-
Protein8639 5.4.-.-
Protein14000 6.4.1.3
Protein14000 6.-.-.-
Protein7531 4.1.1.15
Protein7531 4.-.-.-
Protein7531 4.1.1.-
Protein13975 3.-.-.-
Protein13975 3.2.-.-
Protein13972 1.1.1.42
Protein13972 1.-.-.-
Protein13972 1.1.1.-
Protein6221 2.3.1.54
Protein6221 2.-.-.-
Protein6221 2.3.-.-
Protein6222 3.-.-.-
Protein6222 3.6.3.-
Protein6224 3.-.-.-
Protein6226 3.6.1.3
Protein13978 2.-.-.-
Protein7281 6.2.1.1
Protein7281 6.-.-.-
Protein7280 2.5.1.54
Protein7280 2.-.-.-
Protein7283 1.3.99.3
Protein7283 1.-.-.-
Protein7283 1.3.-.-
Protein7288 3.4.-.-
Protein373 2.7.7.6
Protein373 2.-.-.-
Protein373 2.7.7.-
Protein370 2.8.4.1
Protein376 3.-.-.-
Protein376 3.1.3.11
Protein375 2.7.7.6
Protein375 2.-.-.-
Protein375 2.7.7.-
Protein5091 4.2.1.11
Protein5091 4.-.-.-
Protein151 2.7.4.6
Protein151 2.-.-.-
Protein5917 6.3.1.2
Protein5917 6.-.-.-
Protein13712 1.1.1.205
Protein13712 1.-.-.-
Protein12384 1.-.-.-
Protein10955 6.1.1.-
Protein10955 6.1.1.17
Protein10955 6.-.-.-
Protein10955 6.1.1.-
Protein13860 3.4.-.-
Protein13714 6.1.1.-
Protein13714 6.1.1.19
Protein13714 6.-.-.-
Protein446 5.-.-.-
Protein441 5.2.1.8
Protein441 5.-.-.-
Protein12739 4.-.-.-
Protein12739 4.1.1.-
Protein12736 2.7.7.6
Protein12736 2.-.-.-
Protein12736 2.7.7.-
Protein12737 3.5.4.25
Protein12737 4.1.99.12
Protein12737 3.-.-.-
Protein12737 4.-.-.-
Protein12731 6.1.1.-
Protein12731 6.1.1.9
Protein12731 6.-.-.-
Protein10384 3.6.1.3
Protein10386 3.6.1.1
Protein10386 3.-.-.-
Protein2839 3.4.-.-
Protein2832 3.-.-.-
Protein8702 3.-.-.-
Protein8254 2.7.7.6
Protein8254 2.-.-.-
Protein8254 2.7.7.-
Protein8708 2.7.7.6
Protein8708 2.-.-.-
Protein8708 2.7.7.-
Protein11012 3.-.-.-
Protein3306 1.-.-.-
Protein3306 1.7.2.4
Protein11291 2.7.7.6
Protein11291 2.-.-.-
Protein11291 2.7.7.-
Protein4165 2.-.-.-
Protein4165 2.7.-.-
Protein4165 2.7.9.1
Protein4167 1.-.-.-
Protein4168 2.7.7.6
Protein4168 2.-.-.-
Protein4168 2.7.7.-
Protein9942 1.-.-.-
Protein9942 1.11.1.15
Protein12150 1.-.-.-
Protein12150 1.13.11.51
Protein12540 2.7.4.-
Protein12540 2.-.-.-
Protein12540 2.7.4.22
Protein9072 4.1.2.13
Protein9072 4.-.-.-
Protein9072 4.1.2.-
Protein9074 1.-.-.-
Protein9074 1.7.3.4
Protein9077 3.-.-.-
Protein5567 3.-.-.-
Protein5567 3.6.3.-
Protein5568 2.1.1.-
Protein5568 2.1.1.13
Protein5568 2.-.-.-
Protein5569 1.1.-.-
Protein1027 1.-.-.-
Protein1023 5.2.1.8
Protein1023 5.-.-.-
Protein11415 3.1.6.1
Protein11415 3.1.6.-
Protein11415 3.-.-.-
Protein9612 6.2.1.5
Protein9612 6.-.-.-
Protein8885 1.7.99.4
Protein8883 1.-.-.-
Protein8880 5.2.1.8
Protein8880 5.-.-.-
Protein8881 1.-.-.-
Protein27 6.3.5.5
Protein27 6.-.-.-
Protein12940 1.-.-.-
Protein12940 1.14.-.-
Protein12943 2.-.-.-
Protein12942 2.-.-.-
Protein7079 3.-.-.-
Protein12948 1.-.-.-
Protein12948 5.-.-.-
Protein7070 1.1.1.42
Protein7070 1.1.1.-
Protein7071 3.-.-.-
Protein7071 3.6.3.-
Protein9344 2.7.7.6
Protein9344 2.-.-.-
Protein9344 2.7.7.-
Protein2135 2.7.7.4
Protein2135 2.-.-.-
Protein2135 2.7.7.-
Protein2139 3.-.-.-
Protein2649 1.-.-.-
Protein2649 1.2.7.3
Protein14048 2.7.7.7
Protein14048 2.-.-.-
Protein14048 2.7.7.-
Protein11909 3.4.24.-
Protein11909 3.4.-.-
Protein11909 3.-.-.-
Protein11909 3.6.1.3
Protein14041 4.2.1.9
Protein14041 4.-.-.-
Protein14046 3.6.1.3
Protein14047 4.1.1.17
Protein14047 4.-.-.-
Protein14047 4.1.1.-
Protein14045 6.1.1.-
Protein14045 6.1.1.12
Protein14045 6.-.-.-
Protein535 1.6.5.3
Protein535 1.-.-.-
Protein535 1.6.-.-
Protein7835 2.7.4.1
Protein1857 4.2.1.3
Protein1857 4.-.-.-
Protein12462 1.1.1.42
Protein12462 1.1.1.-
Protein527 3.6.1.3
Protein3515 1.14.-.-
Protein3511 6.3.1.2
Protein3511 6.-.-.-
Protein9820 2.7.1.30
Protein9820 2.-.-.-
Protein9820 2.7.1.-
Protein1854 4.1.3.1
Protein1854 4.-.-.-
Protein11513 1.-.-.-
Protein11513 1.2.1.-
Protein537 1.-.-.-
Protein537 1.2.1.-
Protein13719 5.1.3.-
Protein5918 1.8.1.4
Protein5918 1.-.-.-
Protein5918 1.8.1.-
Protein13716 1.1.1.35
Protein13716 4.2.1.17
Protein13716 1.-.-.-
Protein13716 4.-.-.-
Protein5911 4.1.3.1
Protein5911 4.-.-.-
Protein5910 4.2.1.3
Protein5910 4.-.-.-
Protein8069 1.1.1.42
Protein8069 1.-.-.-
Protein8069 1.1.1.-
Protein11973 5.4.-.-
Protein3777 3.-.-.-
Protein9591 6.-.-.-
Protein2321 2.7.7.6
Protein2321 2.-.-.-
Protein2321 2.7.7.-
Protein7366 4.1.3.1
Protein7366 4.-.-.-
Protein1268 1.-.-.-
Protein1268 1.14.-.-
Protein1268 1.14.12.7
Protein10591 1.15.1.1
Protein10591 1.-.-.-
Protein6541 1.1.1.86
Protein6541 1.-.-.-
Protein6541 5.-.-.-
Protein8060 1.-.-.-
Protein8060 1.6.5.-
Protein1263 3.-.-.-
Protein1619 4.3.-.-
Protein1262 6.3.5.5
Protein1262 6.-.-.-
Protein12441 1.4.3.5
Protein12441 1.-.-.-
Protein12442 3.4.21.-
Protein12442 3.4.-.-
Protein12442 3.-.-.-
Protein1613 2.-.-.-
Protein1613 2.3.1.-
Protein4209 6.2.1.5
Protein4209 6.-.-.-
Protein9445 2.7.7.6
Protein9445 2.-.-.-
Protein9445 2.7.7.-
Protein11629 1.11.1.7
Protein11629 1.-.-.-
Protein11629 1.11.1.15
Protein4205 1.1.1.42
Protein4205 1.-.-.-
Protein4205 1.1.1.-
Protein10973 3.1.13.-
Protein10973 2.7.7.8
Protein10973 2.-.-.-
Protein10973 2.7.7.-
Protein10976 1.1.1.35
Protein10976 5.3.3.8
Protein10976 4.2.1.17
Protein10976 5.1.2.3
Protein10976 1.-.-.-
Protein10976 4.-.-.-
Protein10976 5.-.-.-
Protein9465 4.2.1.9
Protein9465 4.-.-.-
Protein1612 1.-.-.-
Protein1612 1.11.1.15
Protein297 1.8.1.4
Protein297 1.-.-.-
Protein297 1.8.1.-
Protein12196 5.99.1.-
Protein12196 5.99.1.3
Protein12196 5.-.-.-
Protein12198 2.7.7.6
Protein12198 2.-.-.-
Protein12198 2.7.7.-
Protein7146 1.-.-.-
Protein7146 1.11.1.15
Protein13361 3.-.-.-
Protein7147 3.1.13.-
Protein7147 2.7.7.8
Protein7147 2.-.-.-
Protein7147 2.7.7.-
Protein7636 2.2.1.6
Protein4201 1.1.1.42
Protein4201 1.-.-.-
Protein4201 1.1.1.-
Protein7141 3.6.3.-
Protein7141 3.6.1.3
Protein10435 1.7.99.4
Protein10435 1.-.-.-
Protein11083 6.-.-.-
Protein11083 6.2.1.17
Protein7510 3.4.11.-
Protein7510 3.4.-.-
Protein7510 3.-.-.-
Protein7513 1.15.1.1
Protein7513 1.-.-.-
Protein7516 1.15.1.1
Protein7516 1.-.-.-
Protein7519 2.7.4.3
Protein7519 2.-.-.-
Protein7519 2.7.4.-
Protein7518 6.3.2.5
Protein7518 4.1.1.36
Protein7518 6.-.-.-
Protein4207 2.-.-.-
Protein4207 2.3.-.-
Protein4207 3.1.3.41
Protein13958 3.-.-.-
Protein13877 3.-.-.-
Protein13957 4.2.1.17
Protein13957 4.-.-.-
Protein13956 3.6.1.3
Protein13951 3.-.-.-
Protein11159 1.2.4.1
Protein11159 1.-.-.-
Protein13953 1.3.99.3
Protein13953 1.-.-.-
Protein13953 1.3.-.-
Protein6201 1.-.-.-
Protein6201 1.2.-.-
Protein6201 1.2.7.3
Protein6207 1.-.-.-
Protein6207 1.7.3.4
Protein6204 6.2.1.5
Protein6204 6.-.-.-
Protein6208 3.5.-.-
Protein3120 1.1.1.42
Protein3120 1.-.-.-
Protein3120 1.1.1.-
Protein13489 1.11.1.6
Protein13489 1.11.1.7
Protein13489 1.-.-.-
Protein13481 6.3.4.14
Protein311 1.-.-.-
Protein13486 2.4.2.14
Protein13486 2.-.-.-
Protein13486 2.4.-.-
Protein11156 2.7.7.6
Protein11156 2.-.-.-
Protein11156 2.7.7.-
Protein11863 3.4.24.-
Protein11863 3.4.-.-
Protein11863 3.-.-.-
Protein13240 6.3.1.2
Protein13240 6.-.-.-
Protein3694 1.2.1.38
Protein3694 1.2.1.11
Protein3694 1.-.-.-
Protein3694 1.2.1.-
Protein11862 1.3.1.9
Protein11862 1.-.-.-
Protein3188 1.-.-.-
Protein3188 1.7.2.1
Protein10028 4.2.1.11
Protein10028 4.-.-.-
Protein10029 2.7.7.6
Protein10029 2.-.-.-
Protein10029 2.7.7.-
Protein10024 1.11.1.7
Protein10024 1.-.-.-
Protein10024 1.11.1.15
Protein10025 1.6.5.3
Protein10025 1.-.-.-
Protein10025 1.6.99.5
Protein11015 1.14.18.1
Protein11015 1.-.-.-
Protein10027 1.-.-.-
Protein10027 1.2.1.-
Protein10020 5.4.2.1
Protein10020 5.-.-.-
Protein10020 5.4.2.-
Protein2581 1.8.1.4
Protein2581 1.-.-.-
Protein2581 1.8.1.-
Protein2580 2.7.9.2
Protein2580 2.-.-.-
Protein2580 2.7.-.-
Protein2586 1.2.4.1
Protein2586 1.-.-.-
Protein12192 2.1.3.3
Protein12192 2.-.-.-
Protein12192 2.1.3.-
Protein3987 2.7.7.6
Protein3987 2.-.-.-
Protein3987 2.7.7.-
Protein3980 2.5.1.6
Protein3980 2.-.-.-
Protein13245 1.-.-.-
Protein3693 1.-.-.-
Protein3693 1.2.1.-
Protein10363 4.2.1.17
Protein10363 4.-.-.-
Protein10362 3.-.-.-
Protein10362 3.6.3.-
Protein10361 3.3.1.1
Protein10361 3.-.-.-
Protein12195 2.-.-.-
Protein11930 1.1.1.100
Protein11930 1.-.-.-
Protein11930 1.1.1.36
Protein2360 1.3.5.1
Protein2360 1.-.-.-
Protein2360 1.3.-.-
Protein8276 4.2.1.11
Protein8276 4.-.-.-
Protein8270 1.1.-.-
Protein8279 6.1.1.-
Protein8279 6.-.-.-
Protein8279 6.1.1.23
Protein394 4.1.3.1
Protein394 4.-.-.-
Protein13668 4.1.1.17
Protein13668 4.1.1.19
Protein13668 4.1.1.18
Protein13668 4.-.-.-
Protein13668 4.1.1.-
Protein10818 3.1.13.-
Protein10818 2.7.7.8
Protein10818 2.-.-.-
Protein10818 2.7.7.-
Protein10388 2.7.7.6
Protein10388 2.-.-.-
Protein10388 2.7.7.-
Protein9058 2.2.1.6
Protein9058 2.-.-.-
Protein9059 1.7.99.4
Protein9059 1.-.-.-
Protein9052 4.2.1.11
Protein9052 4.-.-.-
Protein9055 3.4.-.-
Protein9580 3.-.-.-
Protein9580 3.6.3.-
Protein9581 4.2.1.33
Protein9581 4.-.-.-
Protein9589 1.7.99.4
Protein9589 1.-.-.-
Protein5052 2.7.7.6
Protein5052 2.-.-.-
Protein5052 2.7.7.-
Protein13106 5.99.1.-
Protein13106 5.99.1.3
Protein13106 5.-.-.-
Protein13105 6.-.-.-
Protein13102 1.3.-.-
Protein13100 3.6.1.1
Protein8184 2.5.1.26
Protein8184 1.-.-.-
Protein8184 1.1.-.-
Protein8181 2.-.-.-
Protein8181 2.7.8.12
Protein11166 2.-.-.-
Protein11166 2.4.-.-
Protein11166 2.7.8.12
Protein11167 6.2.1.1
Protein11167 6.-.-.-
Protein11165 5.2.1.8
Protein11165 5.-.-.-
Protein9639 1.11.1.6
Protein9639 1.11.1.7
Protein9639 1.-.-.-
Protein9636 2.7.7.6
Protein9636 2.-.-.-
Protein9636 2.7.7.-
Protein9633 1.2.1.2
Protein9633 1.-.-.-
Protein11942 3.1.13.-
Protein11942 2.7.7.8
Protein11942 2.-.-.-
Protein11942 2.7.7.-
Protein6032 5.5.-.-
Protein12562 1.-.-.-
Protein3492 2.7.7.6
Protein3492 2.-.-.-
Protein3492 2.7.7.-
Protein1009 6.2.1.1
Protein1009 6.-.-.-
Protein1559 2.7.2.4
Protein1559 2.-.-.-
Protein11945 3.4.11.-
Protein11945 3.4.-.-
Protein11945 3.-.-.-
Protein6059 3.6.3.-
Protein6059 3.6.1.3
Protein12278 2.-.-.-
Protein6057 2.-.-.-
Protein6057 2.3.-.-
Protein6057 2.3.1.-
Protein6056 3.2.1.17
Protein6056 3.-.-.-
Protein6056 3.2.-.-
Protein6055 6.1.1.-
Protein6055 6.1.1.17
Protein6055 6.-.-.-
Protein6055 6.1.1.-
Protein12274 4.2.1.22
Protein12274 4.-.-.-
Protein1556 1.9.3.1
Protein1556 1.-.-.-
Protein7894 1.3.5.1
Protein7894 1.-.-.-
Protein7894 1.3.-.-
Protein7897 3.-.-.-
Protein7897 3.6.3.-
Protein11080 4.1.1.18
Protein11080 4.-.-.-
Protein11080 4.1.1.-
Protein8861 1.-.-.-
Protein8865 1.3.99.3
Protein8865 1.-.-.-
Protein8865 1.3.-.-
Protein8867 3.-.-.-
Protein8867 3.6.3.-
Protein12565 6.2.1.3
Protein12565 6.-.-.-
Protein7090 3.5.4.10
Protein7090 2.1.2.3
Protein7090 2.-.-.-
Protein7090 3.-.-.-
Protein7093 2.7.7.6
Protein7093 2.-.-.-
Protein7093 2.7.7.-
Protein7095 1.-.-.-
Protein7095 1.7.2.4
Protein7097 3.6.3.17
Protein7097 3.-.-.-
Protein7099 2.3.3.13
Protein7099 2.-.-.-
Protein7099 2.3.3.-
Protein8780 2.7.3.-
Protein8780 2.-.-.-
Protein8780 2.7.-.-
Protein2110 3.5.4.25
Protein2110 4.1.99.12
Protein2110 3.-.-.-
Protein2116 1.7.99.4
Protein2116 1.-.-.-
Protein2115 1.-.-.-
Protein2115 1.1.1.-
Protein2115 1.1.1.37
Protein11949 1.-.-.-
Protein6020 1.3.99.3
Protein6020 1.-.-.-
Protein6020 1.3.-.-
Protein14020 2.7.6.1
Protein14020 2.-.-.-
Protein14026 1.-.-.-
Protein14027 5.4.2.1
Protein14027 5.-.-.-
Protein14027 5.4.2.-
Protein14029 6.3.5.5
Protein14029 6.-.-.-
Protein6025 3.1.13.-
Protein6025 2.7.7.8
Protein6025 2.-.-.-
Protein6025 2.7.7.-
Protein500 6.1.1.-
Protein500 6.-.-.-
Protein500 6.1.1.23
Protein503 6.4.1.3
Protein503 2.-.-.-
Protein503 6.-.-.-
Protein506 3.1.13.-
Protein506 2.7.7.8
Protein506 2.-.-.-
Protein506 2.7.7.-
Protein3579 1.-.-.-
Protein3579 1.2.1.-
Protein3577 3.3.1.1
Protein3577 3.-.-.-
Protein3576 3.-.-.-
Protein9804 2.7.1.30
Protein9804 2.-.-.-
Protein9804 2.7.1.-
Protein7883 1.2.1.16
Protein7883 1.-.-.-
Protein7883 1.2.1.-
Protein5305 2.7.7.6
Protein5305 2.-.-.-
Protein5305 2.7.7.-
Protein5931 3.6.1.3
Protein13735 2.7.7.6
Protein13735 2.-.-.-
Protein13735 2.7.7.-
Protein13738 2.1.1.-
Protein13738 2.-.-.-
Protein4471 3.5.4.25
Protein4471 4.1.99.12
Protein4471 3.-.-.-
Protein4471 4.-.-.-
Protein3798 3.-.-.-
Protein3798 3.6.3.-
Protein4476 1.1.1.35
Protein4476 1.-.-.-
Protein6651 5.5.1.4
Protein6651 5.-.-.-
Protein6209 6.3.5.5
Protein6209 6.-.-.-
Protein1680 3.-.-.-
Protein1680 3.6.3.-
Protein3393 1.-.-.-
Protein3393 1.6.-.-
Protein3393 1.6.99.5
Protein3392 2.7.7.6
Protein3392 2.-.-.-
Protein3392 2.7.7.-
Protein5242 2.7.7.6
Protein5242 2.-.-.-
Protein5242 2.7.7.-
Protein5249 3.6.4.3
Protein5249 3.-.-.-
Protein5249 3.6.1.3
Protein5248 4.1.3.1
Protein5248 4.-.-.-
Protein8048 1.-.-.-
Protein8048 1.1.1.-
Protein8048 1.1.1.37
Protein8049 4.1.3.1
Protein8049 4.-.-.-
Protein12463 6.3.1.2
Protein12463 6.-.-.-
Protein12463 6.3.1.11
Protein12461 3.-.-.-
Protein6913 4.2.1.3
Protein6913 4.-.-.-
Protein12465 1.3.5.1
Protein12465 1.-.-.-
Protein12465 1.3.-.-
Protein12469 2.-.-.-
Protein4223 2.7.7.6
Protein4223 2.-.-.-
Protein4223 2.7.7.-
Protein10642 1.2.4.2
Protein10642 1.-.-.-
Protein10642 1.2.4.-
Protein4221 1.-.-.-
Protein4221 1.4.1.-
Protein4229 6.3.1.2
Protein4229 6.-.-.-
Protein8879 1.3.99.1
Protein8879 1.-.-.-
Protein5794 1.7.99.4
Protein5794 1.-.-.-
Protein5069 3.3.1.1
Protein5069 3.-.-.-
Protein92 1.11.1.7
Protein92 1.-.-.-
Protein92 1.11.1.15
Protein94 1.-.-.-
Protein94 1.2.1.-
Protein493 6.1.1.-
Protein493 6.1.1.3
Protein493 6.-.-.-
Protein493 6.1.1.-
Protein1493 2.7.7.6
Protein1493 2.-.-.-
Protein1493 2.7.7.-
Protein3357 2.7.7.6
Protein3357 2.-.-.-
Protein3357 2.7.7.-
Protein8162 6.3.5.5
Protein8162 6.-.-.-
Protein1173 3.4.21.-
Protein1173 3.4.-.-
Protein1173 3.-.-.-
Protein1173 3.6.1.3
Protein1174 1.9.3.1
Protein1177 1.6.-.-
Protein13629 2.7.7.7
Protein13628 2.7.7.6
Protein13628 2.-.-.-
Protein13628 2.7.7.-
Protein13932 1.10.2.2
Protein13932 1.-.-.-
Protein13932 1.10.-.-
Protein13931 2.5.1.49
Protein13931 2.5.1.48
Protein13931 2.-.-.-
Protein13936 1.-.-.-
Protein13936 1.14.-.-
Protein13936 1.14.12.-
Protein6265 1.-.-.-
Protein6265 1.2.1.-
Protein11207 1.-.-.-
Protein11207 1.1.1.-
Protein11207 1.1.1.37
Protein11204 2.7.7.6
Protein11204 2.-.-.-
Protein11204 2.7.7.-
Protein13620 1.-.-.-
Protein7795 3.-.-.-
Protein7795 3.6.3.-
Protein331 2.7.7.6
Protein331 2.-.-.-
Protein331 2.7.7.-
Protein12448 1.3.1.9
Protein12448 1.-.-.-
Protein4736 3.1.13.-
Protein4736 2.7.7.8
Protein4736 2.-.-.-
Protein4736 2.7.7.-
Protein10535 3.-.-.-
Protein11845 5.-.-.-
Protein7131 1.-.-.-
Protein7130 1.1.1.42
Protein7130 1.1.1.-
Protein7136 1.-.-.-
Protein7136 1.1.1.-
Protein7136 1.1.1.37
Protein5575 1.2.4.2
Protein5575 1.2.4.-
Protein11239 1.2.4.1
Protein11239 1.-.-.-
Protein2563 1.-.-.-
Protein2563 1.7.99.1
Protein2564 1.1.1.100
Protein2564 1.-.-.-
Protein2564 1.1.1.36
Protein3960 1.3.99.1
Protein3960 1.-.-.-
Protein3968 2.7.4.6
Protein3968 2.-.-.-
Protein10647 6.1.1.-
Protein10647 6.1.1.7
Protein10647 6.-.-.-
Protein10647 6.1.1.-
Protein11695 2.3.1.54
Protein11695 2.-.-.-
Protein11695 2.3.-.-
Protein2301 1.-.-.-
Protein197 1.-.-.-
Protein11801 6.1.1.-
Protein11801 6.-.-.-
Protein11801 6.1.1.23
Protein11698 1.3.99.3
Protein11698 1.-.-.-
Protein11698 1.3.-.-
Protein6533 3.-.-.-
Protein11800 6.2.1.1
Protein11800 6.-.-.-
Protein13687 2.7.7.24
Protein13687 2.-.-.-
Protein13687 2.7.7.-
Protein13696 3.4.21.-
Protein13697 2.7.4.6
Protein13697 2.-.-.-
Protein13692 1.7.99.4
Protein13692 1.-.-.-
Protein13693 2.7.7.6
Protein13693 2.-.-.-
Protein13693 2.7.7.-
Protein13852 3.1.3.48
Protein11839 6.2.1.5
Protein11839 6.-.-.-
Protein8219 3.3.1.1
Protein8219 3.-.-.-
Protein8217 6.2.1.1
Protein8217 6.-.-.-
Protein8216 2.-.-.-
Protein11831 2.-.-.-
Protein8210 1.-.-.-
Protein8210 1.4.1.-
Protein9034 1.4.-.-
Protein9034 1.4.7.1
Protein9034 1.-.-.-
Protein9034 1.4.-.-
Protein9035 3.-.-.-
Protein9035 3.6.3.-
Protein9036 3.4.11.-
Protein9036 3.4.-.-
Protein9036 3.-.-.-
Protein9030 2.5.1.47
Protein9030 2.-.-.-
Protein9031 1.9.3.1
Protein13854 3.-.-.-
Protein11797 5.-.-.-
Protein1792 3.-.-.-
Protein1792 3.6.3.-
Protein1797 1.-.-.-
Protein1797 1.7.99.1
Protein1796 3.6.1.1
Protein1796 3.-.-.-
Protein5479 5.2.1.8
Protein5479 5.-.-.-
Protein5471 1.9.3.1
Protein5471 1.-.-.-
Protein5471 1.7.2.4
Protein5477 3.6.1.3
Protein11809 3.6.1.3
Protein12256 3.5.4.10
Protein12256 2.1.2.3
Protein12256 2.-.-.-
Protein12256 3.-.-.-
Protein12253 3.4.11.-
Protein12253 3.4.-.-
Protein12253 3.-.-.-
Protein6078 1.4.1.14
Protein6078 1.-.-.-
Protein6078 1.4.1.-
Protein1573 2.-.-.-
Protein1572 4.2.1.3
Protein1572 4.-.-.-
Protein7309 2.6.1.16
Protein7309 2.6.1.-
Protein7309 2.-.-.-
Protein7309 5.-.-.-
Protein8925 2.7.4.1
Protein8848 3.6.1.3
Protein14056 6.3.5.3
Protein14056 6.-.-.-
Protein11929 1.11.1.7
Protein11929 1.-.-.-
Protein11929 1.11.1.15
Protein8842 2.5.1.7
Protein8842 2.-.-.-
Protein8842 2.5.1.-
Protein8843 6.3.5.2
Protein8843 3.6.1.-
Protein8843 6.-.-.-
Protein8840 2.3.1.9
Protein8840 2.-.-.-
Protein8840 2.3.-.-
Protein8840 2.3.1.-
Protein8847 2.7.7.6
Protein8847 2.-.-.-
Protein8847 2.7.7.-
Protein8845 3.6.1.3
Protein11309 6.3.4.4
Protein11309 6.-.-.-
Protein10026 1.-.-.-
Protein10026 1.1.1.36
Protein14059 1.-.-.-
Protein2178 1.-.-.-
Protein2177 2.3.1.16
Protein2177 2.-.-.-
Protein2177 2.3.-.-
Protein2177 2.3.1.-
Protein4706 1.2.4.1
Protein4706 1.-.-.-
Protein9968 2.7.7.6
Protein9968 2.-.-.-
Protein9968 2.7.7.-
Protein715 2.-.-.-
Protein14007 1.-.-.-
Protein14002 2.-.-.-
Protein14003 6.-.-.-
Protein12643 1.13.11.-
Protein12643 1.13.11.3
Protein2793 1.1.1.35
Protein2793 1.-.-.-
Protein2796 1.3.99.3
Protein2796 1.3.-.-
Protein2797 2.3.1.9
Protein2797 2.-.-.-
Protein2797 2.3.-.-
Protein2797 2.3.1.-
Protein4987 2.7.4.-
Protein3557 6.-.-.-
Protein7923 3.-.-.-
Protein7923 3.6.3.-
Protein7432 2.7.7.6
Protein7432 2.-.-.-
Protein7432 2.7.7.-
Protein11060 5.-.-.-
Protein7936 2.7.9.2
Protein7936 2.-.-.-
Protein7936 2.7.-.-
Protein7433 2.7.7.7
Protein7433 2.-.-.-
Protein7433 2.7.7.-
Protein12128 1.1.1.86
Protein12128 1.-.-.-
Protein1728 1.11.1.6
Protein1728 1.11.1.7
Protein1728 1.-.-.-
Protein3981 6.-.-.-
Protein12899 6.-.-.-
Protein1893 4.2.1.20
Protein1893 4.-.-.-
Protein1891 5.4.-.-
Protein1891 2.-.-.-
Protein4558 2.7.7.7
Protein4558 3.1.-.-
Protein4558 2.-.-.-
Protein4558 2.7.7.-
Protein4558 3.-.-.-
Protein4020 3.-.-.-
Protein4020 3.6.3.-
Protein4791 1.11.1.7
Protein4791 1.-.-.-
Protein4791 1.11.1.15
Protein4794 3.-.-.-
Protein4794 3.6.1.3
Protein8532 1.3.99.3
Protein8532 1.-.-.-
Protein8532 1.3.-.-
Protein8530 2.-.-.-
Protein11453 1.1.1.86
Protein11453 1.-.-.-
Protein11453 5.-.-.-
Protein12409 1.3.99.3
Protein12409 1.3.-.-
Protein3509 3.-.-.-
Protein3509 3.6.3.-
Protein8020 2.7.7.6
Protein8020 2.-.-.-
Protein8020 2.7.7.-
Protein12400 1.1.2.3
Protein12400 1.-.-.-
Protein12401 1.14.-.-
Protein12403 3.4.-.-
Protein4553 6.3.1.2
Protein4553 6.-.-.-
Protein10669 6.2.1.5
Protein10669 6.-.-.-
Protein10663 5.-.-.-
Protein4555 1.1.1.42
Protein4555 1.1.1.-
Protein4240 1.8.4.8
Protein4240 1.8.99.2
Protein4240 1.-.-.-
Protein6458 1.-.-.-
Protein6458 1.11.1.15
Protein539 5.4.2.1
Protein539 5.-.-.-
Protein539 5.4.2.-
Protein11451 2.-.-.-
Protein9248 2.7.7.6
Protein9248 2.-.-.-
Protein9248 2.7.7.-
Protein11062 3.6.1.3
Protein9245 4.2.1.1
Protein9245 4.-.-.-
Protein6794 1.-.-.-
Protein6794 1.11.1.15
Protein11065 3.-.-.-
Protein2361 1.1.1.44
Protein2361 1.-.-.-
Protein10935 1.-.-.-
Protein5040 6.3.5.5
Protein13313 5.4.99.2
Protein13313 5.-.-.-
Protein13313 5.4.-.-
Protein5047 3.-.-.-
Protein5047 3.6.3.-
Protein6538 3.-.-.-
Protein6249 1.3.99.3
Protein6249 1.-.-.-
Protein6249 1.3.-.-
Protein11144 1.-.-.-
Protein11144 1.2.99.2
Protein11224 2.8.4.1
Protein11223 2.7.7.6
Protein11223 2.-.-.-
Protein11223 2.7.7.-
Protein11228 1.3.5.1
Protein11228 1.-.-.-
Protein874 3.-.-.-
Protein1092 3.3.1.1
Protein1093 2.-.-.-
Protein13726 1.3.99.3
Protein13726 1.-.-.-
Protein13726 1.3.-.-
Protein12222 6.1.1.-
Protein12222 6.1.1.20
Protein12222 6.-.-.-
Protein473 1.6.5.3
Protein473 1.-.-.-
Protein473 1.6.-.-
Protein10060 1.7.99.4
Protein10060 1.-.-.-
Protein10062 1.2.4.2
Protein10062 1.2.4.-
Protein10062 2.3.-.-
Protein10065 3.-.-.-
Protein2543 1.-.-.-
Protein2543 4.-.-.-
Protein2543 4.1.1.39
Protein12799 3.1.3.25
Protein11985 2.5.1.15
Protein11985 2.-.-.-
Protein12791 5.2.1.8
Protein12791 5.-.-.-
Protein12794 6.1.1.-
Protein10324 6.2.1.1
Protein10324 6.-.-.-
Protein3331 1.9.3.1
Protein2899 6.3.1.2
Protein2899 5.-.-.-
Protein2899 6.-.-.-
Protein3301 1.7.99.4
Protein3301 1.-.-.-
Protein9974 3.-.-.-
Protein9974 3.6.3.-
Protein9977 3.6.1.3
Protein11988 3.1.26.3
Protein12017 2.-.-.-
Protein12017 2.7.4.-
Protein10493 1.1.-.-
Protein4492 2.1.1.-
Protein4492 2.-.-.-
Protein4499 2.7.7.6
Protein4499 2.-.-.-
Protein4499 2.7.7.-
Protein5682 1.-.-.-
Protein5682 1.7.2.1
Protein7439 1.3.99.3
Protein7439 1.-.-.-
Protein7439 1.3.-.-
Protein3942 1.-.-.-
Protein3942 1.1.1.-
Protein3942 1.1.1.37
Protein3941 1.1.1.42
Protein3941 1.-.-.-
Protein3941 1.1.1.-
Protein3947 1.1.1.39
Protein3947 1.-.-.-
Protein4023 3.-.-.-
Protein4023 6.-.-.-
Protein4023 6.4.1.6
Protein11289 3.-.-.-
Protein11289 3.6.3.-
Protein13670 1.3.99.1
Protein13670 1.-.-.-
Protein13672 3.-.-.-
Protein13672 3.1.3.11
Protein710 2.-.-.-
Protein710 2.7.-.-
Protein710 2.7.9.1
Protein714 2.7.7.7
Protein714 3.1.-.-
Protein714 2.-.-.-
Protein714 2.7.7.-
Protein714 3.-.-.-
Protein8237 6.-.-.-
Protein11810 6.2.1.26
Protein11810 6.-.-.-
Protein5560 1.3.99.1
Protein5560 1.-.-.-
Protein3057 4.2.1.17
Protein3057 4.-.-.-
Protein3057 5.-.-.-
Protein9544 1.-.-.-
Protein9544 1.4.1.-
Protein9548 1.1.1.205
Protein9548 1.-.-.-
Protein9549 1.7.99.4
Protein9549 1.-.-.-
Protein9018 5.2.1.8
Protein9018 5.-.-.-
Protein9019 4.1.1.-
Protein9019 4.1.1.49
Protein9019 4.-.-.-
Protein9019 4.1.1.-
Protein13127 3.-.-.-
Protein10621 3.1.-.-
Protein10621 3.-.-.-
Protein10621 3.1.-.-
Protein10621 3.1.13.-
Protein12163 5.5.1.4
Protein12163 5.-.-.-
Protein7733 1.2.1.3
Protein7733 1.-.-.-
Protein7733 1.2.1.-
Protein8496 1.7.99.4
Protein8496 1.-.-.-
Protein8490 1.1.1.133
Protein8490 1.-.-.-
Protein1773 2.2.1.2
Protein1773 2.-.-.-
Protein1777 2.-.-.-
Protein1777 2.5.1.-
Protein1777 2.5.1.32
Protein11217 1.13.12.16
Protein1778 3.-.-.-
Protein5456 4.2.1.11
Protein5456 4.-.-.-
Protein5458 2.7.7.6
Protein5458 2.-.-.-
Protein5458 2.7.7.-
Protein5459 6.-.-.-
Protein12949 2.7.7.7
Protein12949 2.-.-.-
Protein12949 2.7.7.-
Protein1517 2.3.1.16
Protein1517 2.-.-.-
Protein1517 2.3.-.-
Protein1517 2.3.1.-
Protein12398 5.99.1.-
Protein12398 5.99.1.3
Protein12398 5.-.-.-
Protein1518 3.5.4.13
Protein1518 3.-.-.-
Protein6772 1.1.1.42
Protein6772 1.-.-.-
Protein6772 1.1.1.-
Protein8828 3.6.1.3
Protein12395 6.1.1.-
Protein12395 6.1.1.7
Protein12395 6.-.-.-
Protein12395 6.1.1.-
Protein8826 3.-.-.-
Protein8826 6.-.-.-
Protein8826 3.5.2.9
Protein8826 6.4.1.6
Protein12397 4.-.-.-
Protein12397 4.1.1.35
Protein2156 5.4.99.2
Protein2156 5.-.-.-
Protein2156 5.4.-.-
Protein2158 6.2.1.1
Protein2158 6.-.-.-
Protein2159 2.7.7.6
Protein2159 2.-.-.-
Protein2159 2.7.7.-
Protein11822 1.6.5.3
Protein11822 1.-.-.-
Protein11822 1.6.-.-
Protein7322 5.2.1.8
Protein7322 5.-.-.-
Protein7321 4.2.1.3
Protein7321 4.-.-.-
Protein7324 2.7.7.6
Protein7324 2.-.-.-
Protein7324 2.7.7.-
Protein13901 1.-.-.-
Protein384 2.7.8.12
Protein272 1.2.4.2
Protein272 1.-.-.-
Protein272 1.2.4.-
Protein270 2.7.7.6
Protein270 2.-.-.-
Protein270 2.7.7.-
Protein279 1.8.1.4
Protein279 1.-.-.-
Protein279 1.8.1.-
Protein383 5.99.1.-
Protein383 5.99.1.3
Protein383 5.-.-.-
Protein13417 5.99.1.-
Protein13417 5.99.1.3
Protein13417 5.-.-.-
Protein6158 4.2.1.11
Protein3206 1.1.1.86
Protein3206 1.-.-.-
Protein5607 4.1.1.15
Protein5607 4.-.-.-
Protein5607 4.1.1.-
Protein3209 3.-.-.-
Protein10884 2.7.7.6
Protein10884 2.-.-.-
Protein10884 2.7.7.-
Protein12861 2.5.1.7
Protein12861 2.-.-.-
Protein12861 2.5.1.-
Protein10885 1.11.1.6
Protein10885 1.11.1.7
Protein10885 1.-.-.-
Protein13835 1.14.12.17
Protein13835 1.-.-.-
Protein11004 1.15.1.1
Protein11004 1.-.-.-
Protein8507 3.3.1.1
Protein8507 3.-.-.-
Protein13208 1.-.-.-
Protein13208 1.2.-.-
Protein13329 3.1.-.-
Protein13329 3.-.-.-
Protein13329 3.1.-.-
Protein13329 3.1.13.-
Protein3599 1.-.-.-
Protein3599 1.1.1.-
Protein3599 1.1.1.37
Protein3927 3.-.-.-
Protein3927 6.-.-.-
Protein3927 3.5.2.9
Protein3927 6.4.1.6
Protein4008 1.-.-.-
Protein4008 1.2.1.-
Protein4003 1.-.-.-
Protein4000 2.7.7.6
Protein4000 2.-.-.-
Protein4000 2.7.7.-
Protein4001 1.-.-.-
Protein4001 1.2.1.-
Protein4004 1.4.-.-
Protein4004 1.4.1.14
Protein4004 1.-.-.-
Protein4004 1.4.-.-
Protein12457 3.4.24.-
Protein12457 3.4.-.-
Protein12457 3.-.-.-
Protein12457 3.6.1.3
Protein12456 1.1.1.39
Protein12456 1.1.1.40
Protein12456 1.-.-.-
Protein12456 1.1.1.-
Protein12456 2.-.-.-
Protein12456 2.3.-.-
Protein8002 2.7.7.6
Protein8002 2.-.-.-
Protein8002 2.7.7.-
Protein12022 2.7.7.6
Protein12022 2.-.-.-
Protein12022 2.7.7.-
Protein6902 1.7.99.4
Protein6902 1.-.-.-
Protein12423 2.1.1.-
Protein12423 2.-.-.-
Protein1515 3.-.-.-
Protein1515 3.6.3.-
Protein12428 6.2.1.5
Protein12428 6.-.-.-
Protein10685 4.1.1.-
Protein10685 4.1.1.32
Protein10685 4.-.-.-
Protein10685 4.1.1.-
Protein6555 3.-.-.-
Protein6555 3.6.3.-
Protein6804 1.7.99.4
Protein6804 1.-.-.-
Protein4264 2.3.1.54
Protein4264 2.-.-.-
Protein4264 2.3.-.-
Protein12450 2.-.-.-
Protein4262 2.-.-.-
Protein4961 1.3.99.3
Protein4961 1.-.-.-
Protein4961 1.3.-.-
Protein1628 6.3.4.14
Protein11464 3.6.1.3
Protein11047 5.4.2.8
Protein11047 5.-.-.-
Protein11047 5.4.2.-
Protein9456 1.3.99.3
Protein9456 1.3.8.1
Protein9456 1.3.99.10
Protein9456 1.-.-.-
Protein9456 1.3.-.-
Protein653 3.4.-.-
Protein9455 1.1.1.42
Protein9455 1.-.-.-
Protein9455 1.1.1.-
Protein13087 2.-.-.-
Protein13085 2.7.3.-
Protein13085 2.-.-.-
Protein5204 1.1.1.42
Protein5204 1.-.-.-
Protein5204 1.1.1.-
Protein13083 2.7.4.6
Protein13083 2.-.-.-
Protein13081 3.-.-.-
Protein1188 3.1.13.-
Protein1188 2.7.7.8
Protein1188 2.-.-.-
Protein1188 2.7.7.-
Protein1181 3.6.1.3
Protein1184 2.7.7.6
Protein1184 2.-.-.-
Protein1184 2.7.7.-
Protein9755 2.7.7.6
Protein9755 2.-.-.-
Protein9755 2.7.7.-
Protein4912 1.-.-.-
Protein9750 2.7.1.30
Protein9750 2.-.-.-
Protein9750 2.7.1.-
Protein10083 3.4.25.-
Protein10083 3.4.-.-
Protein10083 3.-.-.-
Protein9458 3.4.-.-
Protein1236 1.-.-.-
Protein6517 5.99.1.-
Protein6517 5.99.1.3
Protein6517 5.-.-.-
Protein3115 1.3.99.3
Protein3115 1.-.-.-
Protein3115 1.3.-.-
Protein2392 5.3.1.9
Protein2392 5.-.-.-
Protein11243 1.2.4.2
Protein11243 1.-.-.-
Protein11243 1.2.4.-
Protein11247 1.1.1.133
Protein11247 1.-.-.-
Protein11245 1.7.99.4
Protein11245 1.-.-.-
Protein3806 1.-.-.-
Protein3806 1.4.1.-
Protein11249 3.-.-.-
Protein11249 3.6.3.-
Protein11471 1.9.3.1
Protein11471 1.-.-.-
Protein11471 1.7.2.4
Protein11161 3.6.1.3
Protein6762 1.-.-.-
Protein6762 1.2.7.-
Protein13581 1.-.-.-
Protein6967 3.-.-.-
Protein918 1.2.4.2
Protein918 1.2.4.-
Protein12105 6.-.-.-
Protein923 1.-.-.-
Protein923 1.14.13.22
Protein7176 1.-.-.-
Protein7176 1.7.2.4
Protein10044 6.1.1.-
Protein10044 6.1.1.14
Protein10044 6.-.-.-
Protein10045 1.2.4.2
Protein10045 4.1.1.71
Protein10045 1.2.4.-
Protein10045 2.3.-.-
Protein10045 4.-.-.-
Protein10042 5.4.2.1
Protein10042 5.-.-.-
Protein10042 5.4.2.-
Protein2528 2.7.4.3
Protein2528 2.-.-.-
Protein2528 2.7.4.-
Protein2527 3.1.-.-
Protein2527 3.-.-.-
Protein2527 3.1.-.-
Protein2527 3.1.13.-
Protein2523 4.2.1.3
Protein2523 4.-.-.-
Protein2522 5.-.-.-
Protein2521 1.-.-.-
Protein2521 1.7.99.1
Protein2521 1.7.2.1
Protein2520 3.1.6.-
Protein10724 1.-.-.-
Protein10724 1.2.99.2
Protein3800 1.1.1.35
Protein3800 1.-.-.-
Protein10300 2.1.1.-
Protein10300 2.1.1.13
Protein10300 2.-.-.-
Protein10307 3.-.-.-
Protein10308 2.5.1.49
Protein10308 2.-.-.-
Protein10308 2.5.1.-
Protein10308 3.-.-.-
Protein12100 1.-.-.-
Protein12100 1.4.1.-
Protein10722 1.-.-.-
Protein10722 1.14.-.-
Protein10722 1.14.12.-
Protein13066 6.3.2.2
Protein13066 6.-.-.-
Protein11120 1.-.-.-
Protein11120 1.7.99.1
Protein481 1.14.13.149
Protein485 2.3.3.1
Protein485 2.-.-.-
Protein485 2.3.-.-
Protein485 2.3.3.-
Protein484 6.2.1.1
Protein484 6.-.-.-
Protein13530 2.6.1.-
Protein9988 1.11.1.7
Protein9988 1.-.-.-
Protein9988 1.11.1.15
Protein3928 3.2.1.-
Protein3928 3.2.1.41
Protein3690 1.9.3.1
Protein11452 2.7.7.7
Protein11452 2.-.-.-
Protein11452 2.7.7.-
Protein13736 6.4.1.3
Protein13736 6.-.-.-
Protein6006 1.1.1.35
Protein6006 4.2.1.17
Protein6006 1.-.-.-
Protein6006 4.-.-.-
Protein3423 2.3.1.20
Protein3423 2.-.-.-
Protein3423 2.3.-.-
Protein13652 3.6.1.3
Protein13653 4.2.1.17
Protein13653 4.-.-.-
Protein13650 2.-.-.-
Protein13656 2.7.7.6
Protein13656 2.-.-.-
Protein13656 2.7.7.-
Protein13657 1.18.1.2
Protein13657 1.-.-.-
Protein3077 2.7.7.6
Protein3077 2.-.-.-
Protein3077 2.7.7.-
Protein11878 3.4.11.-
Protein11878 3.4.-.-
Protein11878 3.-.-.-
Protein5668 2.7.7.6
Protein5668 2.-.-.-
Protein5668 2.7.7.-
Protein3250 3.6.1.3
Protein10604 4.2.1.11
Protein10604 4.-.-.-
Protein3259 1.-.-.-
Protein3259 1.7.2.1
Protein5740 2.7.7.6
Protein5740 2.-.-.-
Protein5740 2.7.7.-
Protein1750 1.9.3.1
Protein1750 1.-.-.-
Protein10155 2.-.-.-
Protein10155 2.4.-.-
Protein10155 2.4.1.64
Protein9562 2.7.9.1
Protein9561 6.3.1.2
Protein9561 6.-.-.-
Protein9567 3.1.13.-
Protein9567 2.7.7.8
Protein9567 2.-.-.-
Protein9567 2.7.7.-
Protein10607 1.7.99.4
Protein10607 1.-.-.-
Protein6602 2.2.1.2
Protein6602 2.-.-.-
Protein1413 5.1.3.1
Protein1413 5.-.-.-
Protein1413 5.1.3.-
Protein8619 4.-.-.-
Protein8613 1.7.99.4
Protein8613 1.-.-.-
Protein12219 1.8.1.4
Protein12219 1.-.-.-
Protein12219 1.8.1.-
Protein12211 1.-.-.-
Protein12210 3.6.1.3
Protein11497 2.7.7.6
Protein11497 2.-.-.-
Protein11497 2.7.7.-
Protein11490 5.-.-.-
Protein11491 1.2.4.1
Protein11491 1.-.-.-
Protein9695 1.9.3.1
Protein9697 1.7.99.4
Protein9697 1.-.-.-
Protein9690 1.1.1.39
Protein9690 4.1.1.3
Protein9690 1.-.-.-
Protein11498 4.1.1.15
Protein11498 4.-.-.-
Protein11498 4.1.1.-
Protein13140 1.-.-.-
Protein13140 1.7.2.4
Protein8804 2.7.7.6
Protein8804 2.-.-.-
Protein8804 2.7.7.-
Protein8802 2.7.4.3
Protein8802 2.-.-.-
Protein8802 2.7.4.-
Protein4884 2.7.7.6
Protein4884 2.-.-.-
Protein4884 2.7.7.-
Protein6169 4.-.-.-
Protein6169 4.1.1.-
Protein7348 2.-.-.-
Protein7344 5.-.-.-
Protein7341 6.1.1.-
Protein7341 6.1.1.14
Protein7341 6.-.-.-
Protein7503 2.7.7.6
Protein7503 2.-.-.-
Protein7503 2.7.7.-
Protein12020 1.14.17.-
Protein254 2.-.-.-
Protein12277 1.1.1.42
Protein12277 1.-.-.-
Protein12277 1.1.1.-
Protein256 4.2.1.3
Protein256 4.-.-.-
Protein258 6.3.5.5
Protein258 6.-.-.-
Protein12272 5.4.99.2
Protein12272 5.-.-.-
Protein12272 5.4.-.-
Protein13229 1.1.1.205
Protein13229 1.-.-.-
Protein3262 6.-.-.-
Protein3261 1.-.-.-
Protein8353 2.5.1.6
Protein8353 2.-.-.-
Protein13792 2.-.-.-
Protein13792 2.8.1.7
Protein13797 1.1.-.-
Protein13796 1.8.1.4
Protein13796 1.-.-.-
Protein13796 1.8.1.-
Protein13795 2.4.2.19
Protein13795 2.-.-.-
Protein13795 2.4.-.-
Protein13795 2.4.2.-
Protein9132 1.1.1.35
Protein9132 1.1.1.157
Protein9132 1.-.-.-
Protein11342 2.7.7.6
Protein11342 2.-.-.-
Protein11342 2.7.7.-
Protein13927 2.7.3.-
Protein13927 2.7.-.-
Protein4462 1.3.99.3
Protein4462 1.-.-.-
Protein4462 1.3.-.-
Protein8696 3.-.-.-
Protein8696 3.6.3.-
Protein9705 1.-.-.-
Protein9705 1.4.1.-
Protein5377 2.7.4.1
Protein4759 4.-.-.-
Protein4759 4.3.3.6
Protein11218 3.-.-.-
Protein11218 3.6.3.-
Protein14054 2.7.7.6
Protein14054 2.-.-.-
Protein14054 2.7.7.-
Protein5512 4.2.1.3
Protein5512 4.-.-.-
Protein5512 4.2.1.99
Protein3481 2.7.7.6
Protein3481 2.-.-.-
Protein3481 2.7.7.-
Protein3485 3.3.1.1
Protein3485 3.-.-.-
Protein10515 3.3.1.1
Protein10515 3.-.-.-
Protein10510 2.4.1.1
Protein10510 2.-.-.-
Protein10510 2.4.-.-
Protein1620 2.7.7.6
Protein1620 2.-.-.-
Protein1620 2.7.7.-
Protein4066 1.-.-.-
Protein4066 1.2.1.-
Protein4062 4.-.-.-
Protein4062 4.1.1.39
Protein11212 4.1.1.15
Protein11212 4.-.-.-
Protein11212 4.1.1.-
Protein6278 3.-.-.-
Protein6278 6.-.-.-
Protein6278 6.4.1.6
Protein6278 3.5.2.14
Protein8571 6.1.1.-
Protein8571 6.-.-.-
Protein9373 2.8.3.-
Protein9373 2.-.-.-
Protein4281 1.1.1.42
Protein4281 1.-.-.-
Protein4281 1.1.1.-
Protein4283 1.11.1.6
Protein4283 1.11.1.7
Protein4283 1.-.-.-
Protein4288 1.1.1.42
Protein4288 1.1.1.-
Protein2250 1.13.12.16
Protein11344 2.7.7.6
Protein11344 2.-.-.-
Protein11344 2.7.7.-
Protein8175 2.7.7.59
Protein11345 1.3.99.3
Protein11345 1.-.-.-
Protein11345 1.3.-.-
Protein4869 2.7.-.-
Protein4869 2.7.9.1
Protein5222 1.1.1.22
Protein5222 1.1.1.-
Protein6752 6.2.1.5
Protein6752 6.-.-.-
Protein6759 4.2.1.33
Protein6759 4.-.-.-
Protein11000 1.9.3.1
Protein11002 2.7.9.2
Protein11002 2.-.-.-
Protein11002 2.7.-.-
Protein9221 4.3.2.2
Protein9221 4.-.-.-
Protein9221 4.3.2.2
Protein12336 3.4.24.-
Protein12336 3.4.-.-
Protein12336 3.-.-.-
Protein12334 2.3.1.16
Protein12334 2.-.-.-
Protein12334 2.3.-.-
Protein12334 2.3.1.-
Protein5084 1.3.99.3
Protein5084 1.-.-.-
Protein5084 1.3.-.-
Protein13356 2.1.2.1
Protein13356 2.1.1.-
Protein13356 2.-.-.-
Protein13354 1.-.-.-
Protein13358 3.-.-.-
Protein13358 3.1.2.23
Protein320 1.4.1.13
Protein320 1.4.-.-
Protein320 1.-.-.-
Protein320 1.4.-.-
Protein1250 1.7.99.4
Protein1250 1.-.-.-
Protein11260 1.-.-.-
Protein11260 1.4.1.-
Protein11263 2.7.9.2
Protein11263 2.-.-.-
Protein11263 2.7.-.-
Protein11267 1.-.-.-
Protein324 6.3.4.14
Protein11349 3.-.-.-
Protein5190 2.7.4.3
Protein5190 2.-.-.-
Protein5190 2.7.4.-
Protein984 1.7.99.4
Protein984 1.-.-.-
Protein7487 4.2.1.3
Protein7487 4.-.-.-
Protein7487 4.2.1.99
Protein7485 6.2.1.5
Protein7485 6.-.-.-
Protein4702 3.-.-.-
Protein4702 3.6.3.-
Protein6288 2.3.3.13
Protein6288 2.-.-.-
Protein12004 5.99.1.-
Protein12004 5.99.1.3
Protein12004 5.-.-.-
Protein12007 2.7.11.-
Protein6287 2.1.2.1
Protein6287 2.1.1.-
Protein6287 2.-.-.-
Protein7158 2.-.-.-
Protein7158 3.-.-.-
Protein7628 3.-.-.-
Protein7628 3.6.3.-
Protein13585 3.4.24.-
Protein13585 3.4.-.-
Protein13585 3.-.-.-
Protein13585 3.6.1.3
Protein7155 5.3.1.1
Protein7155 5.-.-.-
Protein2053 1.-.-.-
Protein2053 1.1.1.36
Protein2503 3.4.-.-
Protein2057 3.-.-.-
Protein931 4.1.1.17
Protein931 4.-.-.-
Protein5784 1.17.4.1
Protein5784 1.-.-.-
Protein938 1.-.-.-
Protein938 1.14.-.-
Protein2042 1.-.-.-
Protein10467 3.-.-.-
Protein13517 2.7.8.13
Protein13517 2.-.-.-
Protein13517 2.7.8.13
Protein13519 2.-.-.-
Protein13519 2.3.-.-
Protein3670 1.15.1.1
Protein3673 3.3.1.1
Protein3673 3.-.-.-
Protein3903 3.4.11.-
Protein3903 3.4.-.-
Protein3903 3.-.-.-
Protein3909 2.7.7.6
Protein3909 2.-.-.-
Protein3909 2.7.7.-
Protein13639 1.-.-.-
Protein5206 2.5.1.6
Protein5206 2.-.-.-
Protein13637 4.2.1.3
Protein13637 4.-.-.-
Protein13637 4.2.1.99
Protein757 2.1.1.-
Protein757 2.1.1.-
Protein757 2.-.-.-
Protein11857 3.-.-.-
Protein11857 3.6.3.-
Protein758 3.-.-.-
Protein758 3.6.3.-
Protein11850 1.2.4.2
Protein11850 1.-.-.-
Protein11850 1.2.4.-
Protein11850 2.3.-.-
Protein11851 3.4.-.-
Protein12155 4.2.1.3
Protein12155 4.-.-.-
Protein13180 2.1.1.-
Protein13180 2.1.1.-
Protein13180 2.1.1.72
Protein13180 2.-.-.-
Protein13082 2.7.7.7
Protein13082 2.-.-.-
Protein13082 2.7.7.-
Protein12581 6.1.1.-
Protein12581 6.1.1.2
Protein12581 6.-.-.-
Protein12580 2.7.7.56
Protein12580 2.-.-.-
Protein12580 2.7.7.-
Protein10729 2.-.-.-
Protein9505 2.7.7.6
Protein9505 2.-.-.-
Protein9505 2.7.7.-
Protein10725 1.-.-.-
Protein4540 1.1.1.42
Protein4540 1.-.-.-
Protein4540 1.1.1.-
Protein9503 1.-.-.-
Protein9503 1.1.1.-
Protein9503 1.1.1.37
Protein12124 2.3.1.9
Protein12124 2.-.-.-
Protein12124 2.3.-.-
Protein12124 2.3.1.-
Protein5419 1.11.1.7
Protein5419 1.-.-.-
Protein5419 1.11.1.15
Protein5417 1.-.-.-
Protein5417 1.1.1.-
Protein5417 1.1.1.37
Protein5145 2.5.1.6
Protein5145 2.-.-.-
Protein5410 6.-.-.-
Protein5147 3.6.1.3
Protein8638 2.1.2.1
Protein8638 2.-.-.-
Protein8635 3.5.-.-
Protein8636 3.2.1.-
Protein8636 3.2.1.41
Protein8631 1.3.99.3
Protein8631 1.-.-.-
Protein8631 1.3.-.-
Protein8630 1.3.5.1
Protein8630 1.-.-.-
Protein12123 3.1.-.-
Protein12123 3.-.-.-
Protein1086 2.7.7.6
Protein1086 2.-.-.-
Protein1086 2.7.7.-
Protein1089 3.-.-.-
Protein1089 3.6.3.-
Protein5765 3.3.1.1
Protein5765 3.-.-.-
Protein6149 1.2.4.1
Protein6149 1.-.-.-
Protein6144 6.3.4.5
Protein6144 6.-.-.-
Protein6146 1.-.-.-
Protein6146 1.2.1.-
Protein5766 2.6.1.16
Protein5766 2.6.1.-
Protein5766 2.-.-.-
Protein8239 1.3.99.3
Protein8239 1.-.-.-
Protein8239 1.3.-.-
Protein7810 6.2.1.5
Protein7810 6.-.-.-
Protein7360 6.2.1.1
Protein7360 6.-.-.-
Protein5734 1.1.1.35
Protein5734 1.-.-.-
Protein239 1.3.1.9
Protein239 1.-.-.-
Protein239 1.13.12.16
Protein235 1.7.99.4
Protein235 1.-.-.-
Protein7143 2.5.1.6
Protein7143 2.-.-.-
Protein12681 3.4.21.-
Protein12681 3.4.-.-
Protein12681 3.-.-.-
Protein8389 6.4.1.3
Protein8389 6.-.-.-
Protein584 4.-.-.-
Protein584 4.3.3.6
Protein587 2.7.11.-
Protein587 2.-.-.-
Protein3245 1.1.1.86
Protein3245 1.-.-.-
Protein3245 5.-.-.-
Protein7915 2.3.1.54
Protein7915 2.-.-.-
Protein7915 2.3.-.-
Protein12119 3.5.4.4
Protein12119 3.-.-.-
Protein6627 1.-.-.-
Protein6627 1.7.2.1
Protein12566 6.1.1.-
Protein12566 6.1.1.17
Protein12566 6.-.-.-
Protein12566 6.1.1.-
Protein8251 6.1.1.-
Protein8251 6.-.-.-
Protein8251 6.1.1.23
Protein12111 4.1.2.13
Protein12111 4.-.-.-
Protein10864 2.6.1.-
Protein10864 2.-.-.-
Protein12560 1.4.-.-
Protein12560 1.4.1.14
Protein12560 1.-.-.-
Protein12560 1.4.-.-
Protein12001 6.1.1.-
Protein12001 6.1.1.2
Protein12001 6.-.-.-
Protein2264 1.-.-.-
Protein2264 1.3.-.-
Protein502 2.3.3.1
Protein502 2.-.-.-
Protein502 2.3.-.-
Protein502 2.3.3.-
Protein4047 2.5.1.6
Protein4047 2.-.-.-
Protein4737 3.-.-.-
Protein4738 4.-.-.-
Protein4738 5.1.3.-
Protein4738 4.1.1.35
Protein4049 5.2.1.8
Protein4049 5.-.-.-
Protein10700 6.3.5.5
Protein2047 3.-.-.-
Protein2047 3.6.3.-
Protein10703 2.7.7.6
Protein10703 2.-.-.-
Protein10703 2.7.7.-
Protein3029 2.1.2.1
Protein3029 2.1.1.-
Protein3029 2.-.-.-
Protein6107 6.3.5.5
Protein6107 6.-.-.-
Protein3574 1.-.-.-
Protein11721 3.1.13.-
Protein11721 2.7.7.8
Protein11721 2.-.-.-
Protein11721 2.7.7.-
Protein9718 3.4.-.-
Protein9718 3.-.-.-
Protein4955 4.1.2.13
Protein4955 4.-.-.-
Protein868 1.5.5.1
Protein868 1.-.-.-
Protein4952 2.7.7.6
Protein4952 2.-.-.-
Protein4952 2.7.7.-
Protein4958 1.-.-.-
Protein4959 2.1.1.-
Protein4959 2.-.-.-
Protein13371 3.-.-.-
Protein13371 3.6.3.-
Protein13374 3.-.-.-
Protein13377 1.1.1.42
Protein13377 1.-.-.-
Protein13377 1.1.1.-
Protein11281 5.99.1.-
Protein11281 5.99.1.3
Protein11281 5.-.-.-
Protein8971 2.7.2.3
Protein8971 2.-.-.-
Protein11288 1.1.1.86
Protein11288 1.-.-.-
Protein8373 5.99.1.-
Protein8373 5.99.1.3
Protein8373 5.-.-.-
Protein12399 2.1.1.-
Protein12399 2.-.-.-
Protein12396 2.7.7.6
Protein12396 2.-.-.-
Protein12396 2.7.7.-
Protein6771 2.-.-.-
Protein6771 2.8.1.12
Protein5609 4.2.1.3
Protein5609 4.-.-.-
Protein5602 1.2.1.3
Protein5602 1.-.-.-
Protein5601 1.-.-.-
Protein10886 3.-.-.-
Protein10886 3.6.3.-
Protein5930 1.-.-.-
Protein5930 1.2.1.-
Protein13733 3.-.-.-
Protein12029 3.6.1.3
Protein1278 2.1.2.1
Protein1278 2.1.1.-
Protein1278 2.-.-.-
Protein6552 3.-.-.-
Protein6552 3.6.3.-
Protein12027 1.-.-.-
Protein12027 1.2.7.-
Protein6806 2.7.7.6
Protein6806 2.-.-.-
Protein6806 2.7.7.-
Protein6551 5.3.1.1
Protein6551 5.-.-.-
Protein467 6.3.4.14
Protein7609 2.7.7.6
Protein7609 2.-.-.-
Protein7609 2.7.7.-
Protein7608 2.-.-.-
Protein7603 1.15.1.1
Protein7603 1.-.-.-
Protein13884 3.6.1.3
Protein10087 3.1.13.-
Protein10087 2.7.7.8
Protein10087 2.-.-.-
Protein10087 2.7.7.-
Protein10085 1.3.5.1
Protein10085 1.-.-.-
Protein13883 6.3.4.2
Protein13883 6.-.-.-
Protein10089 2.1.1.-
Protein10089 2.-.-.-
Protein2071 3.-.-.-
Protein2071 3.6.3.-
Protein2073 4.2.1.46
Protein2073 4.-.-.-
Protein911 3.6.3.-
Protein910 1.7.99.4
Protein910 1.-.-.-
Protein11995 3.-.-.-
Protein1603 5.2.1.8
Protein1603 5.-.-.-
Protein11994 4.-.-.-
Protein11994 4.1.1.35
Protein13889 5.4.99.2
Protein13889 5.4.-.-
Protein2386 4.-.-.-
Protein2385 4.2.1.3
Protein2385 4.-.-.-
Protein13888 2.1.1.-
Protein13888 2.1.1.13
Protein13888 2.-.-.-
Protein12265 1.-.-.-
Protein12265 1.14.13.22
Protein9965 1.-.-.-
Protein6081 2.3.1.9
Protein6081 2.-.-.-
Protein6081 2.3.-.-
Protein6081 2.3.1.-
Protein12067 2.7.4.3
Protein12067 2.-.-.-
Protein12067 2.7.4.-
Protein13573 2.-.-.-
Protein13573 2.3.-.-
Protein13579 1.3.-.-
Protein13578 3.6.1.3
Protein3387 1.-.-.-
Protein3387 1.2.-.-
Protein3380 2.2.1.6
Protein3380 2.-.-.-
Protein2924 6.3.1.2
Protein2924 6.-.-.-
Protein13615 3.-.-.-
Protein13612 4.2.1.17
Protein13612 4.-.-.-
Protein13613 4.2.1.47
Protein13613 4.-.-.-
Protein778 6.-.-.-
Protein778 6.4.1.6
Protein777 3.1.3.1
Protein777 3.-.-.-
Protein775 4.2.1.20
Protein775 4.-.-.-
Protein9643 2.3.1.16
Protein9643 2.-.-.-
Protein9643 2.3.-.-
Protein9643 2.3.1.-
Protein12625 2.7.7.6
Protein12625 2.-.-.-
Protein12625 2.7.7.-
Protein12622 1.9.3.1
Protein12622 1.-.-.-
Protein4388 2.7.7.6
Protein4388 2.-.-.-
Protein4388 2.7.7.-
Protein4381 6.3.4.14
Protein4381 6.-.-.-
Protein4380 2.7.7.6
Protein4380 2.-.-.-
Protein4380 2.7.7.-
Protein4385 4.2.1.3
Protein4385 4.-.-.-
Protein4385 4.2.1.99
Protein4384 1.-.-.-
Protein4384 1.7.99.1
Protein5386 2.-.-.-
Protein5380 4.1.1.-
Protein5380 4.1.1.32
Protein5380 4.-.-.-
Protein5380 4.1.1.-
Protein8385 5.-.-.-
Protein8384 3.-.-.-
Protein1712 1.1.1.42
Protein1712 1.-.-.-
Protein1712 1.1.1.-
Protein1867 5.-.-.-
Protein12561 3.4.21.-
Protein12561 3.4.-.-
Protein12561 3.-.-.-
Protein12561 3.6.1.3
Protein1719 4.-.-.-
Protein1869 2.-.-.-
Protein1869 2.7.7.-
Protein12569 2.7.6.1
Protein12569 2.-.-.-
Protein12568 5.3.3.2
Protein12568 5.-.-.-
Protein10704 1.-.-.-
Protein4564 4.2.1.33
Protein4564 4.-.-.-
Protein5165 3.6.1.3
Protein8654 2.7.7.6
Protein8654 2.-.-.-
Protein8654 2.7.7.-
Protein3117 1.-.-.-
Protein12389 3.-.-.-
Protein12388 2.-.-.-
Protein9380 3.6.1.3
Protein9385 3.6.1.3
Protein9388 6.2.1.5
Protein9388 6.-.-.-
Protein7009 1.-.-.-
Protein7009 1.1.1.-
Protein7009 1.1.1.37
Protein12381 2.-.-.-
