# Supplementary material for: A Graph-Centric Approach for Metagenome-Guided Peptide and Protein Identification in Metaproteomics
Source: PLoS Comput Biol. 2016 Dec 5;12(12):e1005224. doi: 10.1371/journal.pcbi.1005224 (PMC5137872; doi:10.1371/journal.pcbi.1005224)
Supplement: S1 Dataset — (ZIP) [file pcbi.1005224.s006.zip › Supplement/Pathway/SD3.hybrid.fgsdbgraph-rap.go]

#top-hit approach
#query go-term hit E-value
5719912_1_508_- GO:0000166 F5XZQ0 1e-73
5719912_1_508_- GO:0005524 F5XZQ0 1e-73
5719912_1_508_- GO:0007049 F5XZQ0 1e-73
5719912_1_508_- GO:0008360 F5XZQ0 1e-73
5719912_1_508_- GO:0009058 F5XZQ0 1e-73
5719912_1_508_- GO:0009252 F5XZQ0 1e-73
5719912_1_508_- GO:0009254 F5XZQ0 1e-73
5719912_1_508_- GO:0016874 F5XZQ0 1e-73
5719912_1_508_- GO:0016881 F5XZQ0 1e-73
5719912_1_508_- GO:0051301 F5XZQ0 1e-73
5719912_1_508_- GO:0071555 F5XZQ0 1e-73
5746697_458_844_- GO:0004733 V9XG25 7e-34
5746697_458_844_- GO:0010181 V9XG25 7e-34
5746697_458_844_- GO:0016491 V9XG25 7e-34
5746697_458_844_- GO:0042823 V9XG25 7e-34
5746697_458_844_- GO:0055114 V9XG25 7e-34
5757089_480_1849_- GO:0004512 M5AR56 2e-188
5757089_480_1849_- GO:0006021 M5AR56 2e-188
5757089_480_1849_- GO:0008654 M5AR56 2e-188
5757089_480_1849_- GO:0016853 M5AR56 2e-188
5757223_1161_1955_+ GO:0008446 H8E4V8 1e-113
5757223_1161_1955_+ GO:0016829 H8E4V8 1e-113
5757223_1161_1955_+ GO:0019673 H8E4V8 1e-113
5757223_1161_1955_+ GO:0070401 H8E4V8 1e-113
5719468_1_505_- GO:0000166 E6SDG3 3e-68
5719468_1_505_- GO:0000287 E6SDG3 3e-68
5719468_1_505_- GO:0003824 E6SDG3 3e-68
5719468_1_505_- GO:0004775 E6SDG3 3e-68
5719468_1_505_- GO:0005524 E6SDG3 3e-68
5719468_1_505_- GO:0006099 E6SDG3 3e-68
5719468_1_505_- GO:0008152 E6SDG3 3e-68
5719468_1_505_- GO:0016874 E6SDG3 3e-68
5719468_1_505_- GO:0030145 E6SDG3 3e-68
5719468_1_505_- GO:0046872 E6SDG3 3e-68
5743477_27_799_+ GO:0006790 H5WQR0 5e-136
5743477_27_799_+ GO:0009055 H5WQR0 5e-136
5743477_27_799_+ GO:0016491 H5WQR0 5e-136
5743477_27_799_+ GO:0018551 H5WQR0 5e-136
5743477_27_799_+ GO:0020037 H5WQR0 5e-136
5743477_27_799_+ GO:0046872 H5WQR0 5e-136
5743477_27_799_+ GO:0051536 H5WQR0 5e-136
5743477_27_799_+ GO:0051539 H5WQR0 5e-136
5743477_27_799_+ GO:0055114 H5WQR0 5e-136
5722746_1_528_+ GO:0000166 Q4FU94 6e-73
5722746_1_528_+ GO:0005524 Q4FU94 6e-73
5722746_1_528_+ GO:0005737 Q4FU94 6e-73
5722746_1_528_+ GO:0006457 Q4FU94 6e-73
5722746_1_528_+ GO:0042026 Q4FU94 6e-73
5722746_1_528_+ GO:0051082 Q4FU94 6e-73
5747703_1_930_+ GO:0003824 Q21WB7 3e-149
5747703_1_930_+ GO:0004739 Q21WB7 3e-149
5747703_1_930_+ GO:0008152 Q21WB7 3e-149
5747703_1_930_+ GO:0016491 Q21WB7 3e-149
5747703_1_930_+ GO:0055114 Q21WB7 3e-149
5734300_1_352_+ GO:0016226 H8MP75 3e-48
5737608_1_685_+ GO:0006508 F8EAY4 4e-94
5737608_1_685_+ GO:0008236 F8EAY4 4e-94
5750785_65_961_- GO:0003824 I0XSD7 5e-129
5750785_65_961_- GO:0005975 I0XSD7 5e-129
5750785_65_961_- GO:0006099 I0XSD7 5e-129
5750785_65_961_- GO:0006108 I0XSD7 5e-129
5750785_65_961_- GO:0016491 I0XSD7 5e-129
5750785_65_961_- GO:0016615 I0XSD7 5e-129
5750785_65_961_- GO:0016616 I0XSD7 5e-129
5750785_65_961_- GO:0019752 I0XSD7 5e-129
5750785_65_961_- GO:0030060 I0XSD7 5e-129
5750785_65_961_- GO:0055114 I0XSD7 5e-129
5755929_1_987_- GO:0051213 M4ZZH6 2e-46
5755929_1_987_- GO:0055114 M4ZZH6 2e-46
5725911_1_553_+ GO:0000166 A0A0F2RK50 2e-78
5725911_1_553_+ GO:0005524 A0A0F2RK50 2e-78
5725911_1_553_+ GO:0005886 A0A0F2RK50 2e-78
5725911_1_553_+ GO:0006754 A0A0F2RK50 2e-78
5725911_1_553_+ GO:0006810 A0A0F2RK50 2e-78
5725911_1_553_+ GO:0006811 A0A0F2RK50 2e-78
5725911_1_553_+ GO:0015986 A0A0F2RK50 2e-78
5725911_1_553_+ GO:0015991 A0A0F2RK50 2e-78
5725911_1_553_+ GO:0015992 A0A0F2RK50 2e-78
5725911_1_553_+ GO:0016020 A0A0F2RK50 2e-78
5725911_1_553_+ GO:0016787 A0A0F2RK50 2e-78
5725911_1_553_+ GO:0016820 A0A0F2RK50 2e-78
5725911_1_553_+ GO:0033178 A0A0F2RK50 2e-78
5725911_1_553_+ GO:0042777 A0A0F2RK50 2e-78
5725911_1_553_+ GO:0045261 A0A0F2RK50 2e-78
5725911_1_553_+ GO:0046034 A0A0F2RK50 2e-78
5725911_1_553_+ GO:0046933 A0A0F2RK50 2e-78
5756993_1994_2344_- GO:0004072 A0A0G3V0R3 6e-41
5756993_1994_2344_- GO:0008152 A0A0G3V0R3 6e-41
5756993_1994_2344_- GO:0008652 A0A0G3V0R3 6e-41
5756993_1994_2344_- GO:0009088 A0A0G3V0R3 6e-41
5756993_1994_2344_- GO:0009089 A0A0G3V0R3 6e-41
5756993_1994_2344_- GO:0016301 A0A0G3V0R3 6e-41
5756993_1994_2344_- GO:0016310 A0A0G3V0R3 6e-41
5756993_1994_2344_- GO:0016597 A0A0G3V0R3 6e-41
5756993_1994_2344_- GO:0016740 A0A0G3V0R3 6e-41
5746761_1_897_- GO:0003677 C7PUG7 3e-120
5746761_1_897_- GO:0003899 C7PUG7 3e-120
5746761_1_897_- GO:0006351 C7PUG7 3e-120
5746761_1_897_- GO:0016740 C7PUG7 3e-120
5746761_1_897_- GO:0016779 C7PUG7 3e-120
5753623_1_684_+ GO:0000160 M5ALN7 5e-91
5753623_1_684_+ GO:0003677 M5ALN7 5e-91
5753623_1_684_+ GO:0005622 M5ALN7 5e-91
5753623_1_684_+ GO:0006351 M5ALN7 5e-91
5753623_1_684_+ GO:0006355 M5ALN7 5e-91
5749861_349_765_+ GO:0008137 C7M2T9 2e-31
5749861_349_765_+ GO:0055114 C7M2T9 2e-31
5735816_1_658_- GO:0003723 M5A0A0 1e-64
5735816_1_658_- GO:0004521 M5A0A0 1e-64
5735816_1_658_- GO:0004534 M5A0A0 1e-64
5735816_1_658_- GO:0006396 M5A0A0 1e-64
5735816_1_658_- GO:0008270 M5A0A0 1e-64
5735816_1_658_- GO:0016787 M5A0A0 1e-64
5735816_1_658_- GO:0046872 M5A0A0 1e-64
5735816_1_658_- GO:0090501 M5A0A0 1e-64
5735816_1_658_- GO:0090502 M5A0A0 1e-64
5735816_1_658_- GO:0090503 M5A0A0 1e-64
5756599_1_489_- GO:0008152 A0A059W9Y8 8e-47
5756599_1_489_- GO:0016787 A0A059W9Y8 8e-47
5726993_1_562_- GO:0000166 W0F4K6 2e-82
5726993_1_562_- GO:0005524 W0F4K6 2e-82
5726993_1_562_- GO:0005737 W0F4K6 2e-82
5726993_1_562_- GO:0005886 W0F4K6 2e-82
5726993_1_562_- GO:0006605 W0F4K6 2e-82
5726993_1_562_- GO:0006810 W0F4K6 2e-82
5726993_1_562_- GO:0006886 W0F4K6 2e-82
5726993_1_562_- GO:0015031 W0F4K6 2e-82
5726993_1_562_- GO:0016020 W0F4K6 2e-82
5726993_1_562_- GO:0017038 W0F4K6 2e-82
5726993_1_562_- GO:0046872 W0F4K6 2e-82
5726993_1_562_- GO:0065002 W0F4K6 2e-82
5745413_115_852_- GO:0006793 G2FC37 9e-95
5745413_115_852_- GO:0008976 G2FC37 9e-95
5745413_115_852_- GO:0016310 G2FC37 9e-95
5751603_129_1046_+ GO:0008446 A0A0E9N5V7 1e-146
5751603_129_1046_+ GO:0016829 A0A0E9N5V7 1e-146
5751603_129_1046_+ GO:0019673 A0A0E9N5V7 1e-146
5751603_129_1046_+ GO:0070401 A0A0E9N5V7 1e-146
5756931_1169_1894_- GO:0006520 L0DVI8 9e-90
5756931_1169_1894_- GO:0016491 L0DVI8 9e-90
5756931_1169_1894_- GO:0016639 L0DVI8 9e-90
5756931_1169_1894_- GO:0055114 L0DVI8 9e-90
5755179_11_964_- GO:0000166 Q223D4 2e-165
5755179_11_964_- GO:0005524 Q223D4 2e-165
5755179_11_964_- GO:0005886 Q223D4 2e-165
5755179_11_964_- GO:0006754 Q223D4 2e-165
5755179_11_964_- GO:0006810 Q223D4 2e-165
5755179_11_964_- GO:0006811 Q223D4 2e-165
5755179_11_964_- GO:0015986 Q223D4 2e-165
5755179_11_964_- GO:0015991 Q223D4 2e-165
5755179_11_964_- GO:0015992 Q223D4 2e-165
5755179_11_964_- GO:0016020 Q223D4 2e-165
5755179_11_964_- GO:0016787 Q223D4 2e-165
5755179_11_964_- GO:0016820 Q223D4 2e-165
5755179_11_964_- GO:0033178 Q223D4 2e-165
5755179_11_964_- GO:0042777 Q223D4 2e-165
5755179_11_964_- GO:0045261 Q223D4 2e-165
5755179_11_964_- GO:0046034 Q223D4 2e-165
5755179_11_964_- GO:0046933 Q223D4 2e-165
5755179_11_964_- GO:0046961 Q223D4 2e-165
5749513_658_963_- GO:0000049 A0M599 2e-42
5749513_658_963_- GO:0003723 A0M599 2e-42
5749513_658_963_- GO:0003735 A0M599 2e-42
5749513_658_963_- GO:0005622 A0M599 2e-42
5749513_658_963_- GO:0005840 A0M599 2e-42
5749513_658_963_- GO:0006412 A0M599 2e-42
5749513_658_963_- GO:0030529 A0M599 2e-42
5743153_1_790_- GO:0043190 K1E6Y7 6e-90
5743153_1_790_- GO:0055085 K1E6Y7 6e-90
5754547_186_989_- GO:0000166 M5A2L4 7e-62
5754547_186_989_- GO:0003723 M5A2L4 7e-62
5754547_186_989_- GO:0003924 M5A2L4 7e-62
5754547_186_989_- GO:0005525 M5A2L4 7e-62
5754547_186_989_- GO:0005622 M5A2L4 7e-62
5754547_186_989_- GO:0005737 M5A2L4 7e-62
5754547_186_989_- GO:0005886 M5A2L4 7e-62
5754547_186_989_- GO:0008152 M5A2L4 7e-62
5754547_186_989_- GO:0016020 M5A2L4 7e-62
5754547_186_989_- GO:0019843 M5A2L4 7e-62
5754547_186_989_- GO:0042254 M5A2L4 7e-62
5754547_186_989_- GO:0042274 M5A2L4 7e-62
5754547_186_989_- GO:0070181 M5A2L4 7e-62
5738074_1_501_+ GO:0000162 M5A1D5 2e-31
5738074_1_501_+ GO:0000287 M5A1D5 2e-31
5738074_1_501_+ GO:0004048 M5A1D5 2e-31
5738074_1_501_+ GO:0008152 M5A1D5 2e-31
5738074_1_501_+ GO:0008652 M5A1D5 2e-31
5738074_1_501_+ GO:0009073 M5A1D5 2e-31
5738074_1_501_+ GO:0016740 M5A1D5 2e-31
5738074_1_501_+ GO:0016757 M5A1D5 2e-31
5738074_1_501_+ GO:0046872 M5A1D5 2e-31
5756023_1152_1790_+ GO:0004872 A0A088F1F5 3e-40
5756023_1152_1790_+ GO:0006810 A0A088F1F5 3e-40
5756023_1152_1790_+ GO:0016020 A0A088F1F5 3e-40
5753895_999_1352_+ GO:0008152 A0A0G3V1B0 1e-34
5753895_999_1352_+ GO:0016740 A0A0G3V1B0 1e-34
5747595_167_688_- GO:0003723 F4C6X8 1e-66
5747595_167_688_- GO:0003735 F4C6X8 1e-66
5747595_167_688_- GO:0005840 F4C6X8 1e-66
5747595_167_688_- GO:0006412 F4C6X8 1e-66
5747595_167_688_- GO:0015935 F4C6X8 1e-66
5747595_167_688_- GO:0019843 F4C6X8 1e-66
5747595_167_688_- GO:0030529 F4C6X8 1e-66
5737278_1_679_- GO:0008940 E6S831 4e-105
5737278_1_679_- GO:0009055 E6S831 4e-105
5737278_1_679_- GO:0009325 E6S831 4e-105
5737278_1_679_- GO:0016491 E6S831 4e-105
5737278_1_679_- GO:0030151 E6S831 4e-105
5737278_1_679_- GO:0042126 E6S831 4e-105
5737278_1_679_- GO:0046872 E6S831 4e-105
5737278_1_679_- GO:0051536 E6S831 4e-105
5737278_1_679_- GO:0051539 E6S831 4e-105
5737278_1_679_- GO:0055114 E6S831 4e-105
5756315_1_1009_+ GO:0003824 I2JKW9 7e-100
5756315_1_1009_+ GO:0008152 I2JKW9 7e-100
5756315_1_1009_+ GO:0016874 I2JKW9 7e-100
5726391_1_430_- GO:0000166 A5KTF3 2e-59
5726391_1_430_- GO:0003677 A5KTF3 2e-59
5726391_1_430_- GO:0003684 A5KTF3 2e-59
5726391_1_430_- GO:0003697 A5KTF3 2e-59
5726391_1_430_- GO:0005524 A5KTF3 2e-59
5726391_1_430_- GO:0005737 A5KTF3 2e-59
5726391_1_430_- GO:0006259 A5KTF3 2e-59
5726391_1_430_- GO:0006281 A5KTF3 2e-59
5726391_1_430_- GO:0006310 A5KTF3 2e-59
5726391_1_430_- GO:0006974 A5KTF3 2e-59
5726391_1_430_- GO:0008094 A5KTF3 2e-59
5726391_1_430_- GO:0009432 A5KTF3 2e-59
5748561_1_444_+ GO:0003677 A0A0F5LGW6 2e-16
5748561_1_444_+ GO:0004518 A0A0F5LGW6 2e-16
5748561_1_444_+ GO:0004527 A0A0F5LGW6 2e-16
5748561_1_444_+ GO:0090305 A0A0F5LGW6 2e-16
5730734_1_599_- GO:0004013 C7PCF1 7e-93
5730734_1_599_- GO:0005737 C7PCF1 7e-93
5730734_1_599_- GO:0006730 C7PCF1 7e-93
5730734_1_599_- GO:0016787 C7PCF1 7e-93
5741401_1_753_+ GO:0005509 U5T892 2e-14
5756295_182_574_+ GO:0004733 C7LY37 6e-30
5756295_182_574_+ GO:0010181 C7LY37 6e-30
5756295_182_574_+ GO:0016491 C7LY37 6e-30
5756295_182_574_+ GO:0042823 C7LY37 6e-30
5756295_182_574_+ GO:0055114 C7LY37 6e-30
5754215_1_979_+ GO:0000413 F4L4F0 2e-44
5754215_1_979_+ GO:0003755 F4L4F0 2e-44
5754215_1_979_+ GO:0008152 F4L4F0 2e-44
5754215_1_979_+ GO:0016853 F4L4F0 2e-44
5726963_51_562_- GO:0004318 A1TS79 1e-73
5726963_51_562_- GO:0006633 A1TS79 1e-73
5726963_51_562_- GO:0016491 A1TS79 1e-73
5726963_51_562_- GO:0055114 A1TS79 1e-73
5726577_1_559_- GO:0004427 A0A0G3V0C7 1e-65
5726577_1_559_- GO:0008152 A0A0G3V0C7 1e-65
5726577_1_559_- GO:0009678 A0A0G3V0C7 1e-65
5726577_1_559_- GO:0015992 A0A0G3V0C7 1e-65
5726577_1_559_- GO:0016020 A0A0G3V0C7 1e-65
5726577_1_559_- GO:0016021 A0A0G3V0C7 1e-65
5726577_1_559_- GO:0016787 A0A0G3V0C7 1e-65
5726577_1_559_- GO:0055085 A0A0G3V0C7 1e-65
5743633_1_478_- GO:0003824 D2QYX3 2e-53
5743633_1_478_- GO:0004356 D2QYX3 2e-53
5743633_1_478_- GO:0006807 D2QYX3 2e-53
5744503_541_826_- GO:0003824 M5A299 1e-17
5744503_541_826_- GO:0004801 M5A299 1e-17
5744503_541_826_- GO:0005737 M5A299 1e-17
5744503_541_826_- GO:0005975 M5A299 1e-17
5744503_541_826_- GO:0006098 M5A299 1e-17
5744503_541_826_- GO:0016740 M5A299 1e-17
5742557_1_129_+ GO:0003676 Q47J97 5e-08
5742557_1_129_+ GO:0003723 Q47J97 5e-08
5742557_1_129_+ GO:0003729 Q47J97 5e-08
5742557_1_129_+ GO:0003735 Q47J97 5e-08
5742557_1_129_+ GO:0005840 Q47J97 5e-08
5742557_1_129_+ GO:0006412 Q47J97 5e-08
5742557_1_129_+ GO:0015935 Q47J97 5e-08
5742557_1_129_+ GO:0019843 Q47J97 5e-08
5742557_1_129_+ GO:0030529 Q47J97 5e-08
5746775_1_897_- GO:0003824 Q47JK5 7e-147
5746775_1_897_- GO:0006537 Q47JK5 7e-147
5746775_1_897_- GO:0006807 Q47JK5 7e-147
5746775_1_897_- GO:0008152 Q47JK5 7e-147
5746775_1_897_- GO:0015930 Q47JK5 7e-147
5746775_1_897_- GO:0016040 Q47JK5 7e-147
5746775_1_897_- GO:0016491 Q47JK5 7e-147
5746775_1_897_- GO:0016638 Q47JK5 7e-147
5746775_1_897_- GO:0055114 Q47JK5 7e-147
5743177_155_791_- GO:0003824 Q478J8 5e-111
5743177_155_791_- GO:0004494 Q478J8 5e-111
5743177_155_791_- GO:0008152 Q478J8 5e-111
5743177_155_791_- GO:0016853 Q478J8 5e-111
5743177_155_791_- GO:0016866 Q478J8 5e-111
5743177_155_791_- GO:0031419 Q478J8 5e-111
5743177_155_791_- GO:0046872 Q478J8 5e-111
5752799_350_949_- GO:0008152 M5A4I2 7e-58
5752799_350_949_- GO:0016787 M5A4I2 7e-58
5725269_1_548_+ GO:0000166 C7PQA2 4e-83
5725269_1_548_+ GO:0005524 C7PQA2 4e-83
5725269_1_548_+ GO:0006457 C7PQA2 4e-83
5725269_1_548_+ GO:0008270 C7PQA2 4e-83
5725269_1_548_+ GO:0046872 C7PQA2 4e-83
5725269_1_548_+ GO:0046983 C7PQA2 4e-83
5725269_1_548_+ GO:0051082 C7PQA2 4e-83
5741819_416_761_+ GO:0003677 A0A0G3V8F0 3e-40
5741819_416_761_+ GO:0003697 A0A0G3V8F0 3e-40
5741819_416_761_+ GO:0006260 A0A0G3V8F0 3e-40
5732708_1_573_+ GO:0008152 A0A0M2ZLR6 9e-53
5732708_1_573_+ GO:0016740 A0A0M2ZLR6 9e-53
5756731_1092_2039_+ GO:0000166 M5A385 1e-81
5756731_1092_2039_+ GO:0000287 M5A385 1e-81
5756731_1092_2039_+ GO:0003676 M5A385 1e-81
5756731_1092_2039_+ GO:0004812 M5A385 1e-81
5756731_1092_2039_+ GO:0004824 M5A385 1e-81
5756731_1092_2039_+ GO:0005524 M5A385 1e-81
5756731_1092_2039_+ GO:0005737 M5A385 1e-81
5756731_1092_2039_+ GO:0006412 M5A385 1e-81
5756731_1092_2039_+ GO:0006418 M5A385 1e-81
5756731_1092_2039_+ GO:0006430 M5A385 1e-81
5756731_1092_2039_+ GO:0016874 M5A385 1e-81
5756731_1092_2039_+ GO:0046872 M5A385 1e-81
5750407_1_1052_- GO:0003676 M5A121 8e-81
5750407_1_1052_- GO:0003677 M5A121 8e-81
5750407_1_1052_- GO:0003824 M5A121 8e-81
5750407_1_1052_- GO:0003887 M5A121 8e-81
5750407_1_1052_- GO:0004518 M5A121 8e-81
5750407_1_1052_- GO:0006260 M5A121 8e-81
5750407_1_1052_- GO:0006261 M5A121 8e-81
5750407_1_1052_- GO:0006281 M5A121 8e-81
5750407_1_1052_- GO:0016740 M5A121 8e-81
5750407_1_1052_- GO:0016779 M5A121 8e-81
5750407_1_1052_- GO:0016787 M5A121 8e-81
5750407_1_1052_- GO:0071897 M5A121 8e-81
5750407_1_1052_- GO:0090305 M5A121 8e-81
5729778_72_503_- GO:0016301 A0A0F3KGM3 1e-36
5729778_72_503_- GO:0016310 A0A0F3KGM3 1e-36
5745067_1_691_- GO:0000166 M5AQ99 6e-74
5745067_1_691_- GO:0005524 M5AQ99 6e-74
5745067_1_691_- GO:0008152 M5AQ99 6e-74
5745067_1_691_- GO:0016887 M5AQ99 6e-74
5750773_50_1073_+ GO:0006865 A7HKG1 1e-20
5726705_1_268_+ GO:0003723 F4KTB3 3e-10
5726705_1_268_+ GO:0003735 F4KTB3 3e-10
5726705_1_268_+ GO:0005840 F4KTB3 3e-10
5726705_1_268_+ GO:0006412 F4KTB3 3e-10
5726705_1_268_+ GO:0019843 F4KTB3 3e-10
5726705_1_268_+ GO:0030529 F4KTB3 3e-10
5757539_1072_1668_+ GO:0000049 A9BRW3 6e-86
5757539_1072_1668_+ GO:0003723 A9BRW3 6e-86
5757539_1072_1668_+ GO:0003735 A9BRW3 6e-86
5757539_1072_1668_+ GO:0005622 A9BRW3 6e-86
5757539_1072_1668_+ GO:0005840 A9BRW3 6e-86
5757539_1072_1668_+ GO:0006412 A9BRW3 6e-86
5757539_1072_1668_+ GO:0019843 A9BRW3 6e-86
5757539_1072_1668_+ GO:0030529 A9BRW3 6e-86
5731436_1_607_+ GO:0000166 A1VN42 1e-84
5731436_1_607_+ GO:0005524 A1VN42 1e-84
5731436_1_607_+ GO:0005737 A1VN42 1e-84
5731436_1_607_+ GO:0006221 A1VN42 1e-84
5731436_1_607_+ GO:0009041 A1VN42 1e-84
5731436_1_607_+ GO:0016301 A1VN42 1e-84
5731436_1_607_+ GO:0016310 A1VN42 1e-84
5731436_1_607_+ GO:0016740 A1VN42 1e-84
5731436_1_607_+ GO:0033862 A1VN42 1e-84
5731436_1_607_+ GO:0044210 A1VN42 1e-84
5731436_1_607_+ GO:0046939 A1VN42 1e-84
5727211_354_564_+ GO:0003994 Q47C19 9e-31
5727211_354_564_+ GO:0005829 Q47C19 9e-31
5727211_354_564_+ GO:0006099 Q47C19 9e-31
5727211_354_564_+ GO:0008152 Q47C19 9e-31
5727211_354_564_+ GO:0016829 Q47C19 9e-31
5727211_354_564_+ GO:0047456 Q47C19 9e-31
5727211_354_564_+ GO:0051539 Q47C19 9e-31
5723422_1_533_+ GO:0019867 A6X8H5 2e-21
5719060_1_502_- GO:0000166 A1VUT1 4e-86
5719060_1_502_- GO:0000287 A1VUT1 4e-86
5719060_1_502_- GO:0003677 A1VUT1 4e-86
5719060_1_502_- GO:0003916 A1VUT1 4e-86
5719060_1_502_- GO:0003918 A1VUT1 4e-86
5719060_1_502_- GO:0005524 A1VUT1 4e-86
5719060_1_502_- GO:0005694 A1VUT1 4e-86
5719060_1_502_- GO:0005737 A1VUT1 4e-86
5719060_1_502_- GO:0006261 A1VUT1 4e-86
5719060_1_502_- GO:0006265 A1VUT1 4e-86
5719060_1_502_- GO:0016853 A1VUT1 4e-86
5719060_1_502_- GO:0046872 A1VUT1 4e-86
5753149_230_955_- GO:0008152 M5A489 1e-77
5753149_230_955_- GO:0016740 M5A489 1e-77
5753149_230_955_- GO:0016746 M5A489 1e-77
5728794_1_546_+ GO:0003824 D3DB50 4e-62
5728794_1_546_+ GO:0008152 D3DB50 4e-62
5728794_1_546_+ GO:0016874 D3DB50 4e-62
5742611_1_778_- GO:0015846 A1TAI5 7e-88
5742611_1_778_- GO:0019808 A1TAI5 7e-88
5742611_1_778_- GO:0042597 A1TAI5 7e-88
5726379_1_557_- GO:0003824 A0A0M2U3D3 2e-60
5726379_1_557_- GO:0008152 A0A0M2U3D3 2e-60
5726379_1_557_- GO:0016491 A0A0M2U3D3 2e-60
5726379_1_557_- GO:0016853 A0A0M2U3D3 2e-60
5726379_1_557_- GO:0042351 A0A0M2U3D3 2e-60
5726379_1_557_- GO:0050577 A0A0M2U3D3 2e-60
5726379_1_557_- GO:0050662 A0A0M2U3D3 2e-60
5726379_1_557_- GO:0055114 A0A0M2U3D3 2e-60
5726379_1_557_- GO:0070401 A0A0M2U3D3 2e-60
5733222_1_625_- GO:0000166 Q47FB8 5e-104
5733222_1_625_- GO:0004176 Q47FB8 5e-104
5733222_1_625_- GO:0004252 Q47FB8 5e-104
5733222_1_625_- GO:0005524 Q47FB8 5e-104
5733222_1_625_- GO:0005737 Q47FB8 5e-104
5733222_1_625_- GO:0006508 Q47FB8 5e-104
5733222_1_625_- GO:0006515 Q47FB8 5e-104
5733222_1_625_- GO:0008233 Q47FB8 5e-104
5733222_1_625_- GO:0008236 Q47FB8 5e-104
5733222_1_625_- GO:0016787 Q47FB8 5e-104
5733222_1_625_- GO:0016887 Q47FB8 5e-104
5733222_1_625_- GO:0033554 Q47FB8 5e-104
5733222_1_625_- GO:0043565 Q47FB8 5e-104
5734302_1_404_- GO:0000166 F4KXJ3 2e-53
5734302_1_404_- GO:0003677 F4KXJ3 2e-53
5734302_1_404_- GO:0003684 F4KXJ3 2e-53
5734302_1_404_- GO:0003697 F4KXJ3 2e-53
5734302_1_404_- GO:0005524 F4KXJ3 2e-53
5734302_1_404_- GO:0005737 F4KXJ3 2e-53
5734302_1_404_- GO:0006259 F4KXJ3 2e-53
5734302_1_404_- GO:0006281 F4KXJ3 2e-53
5734302_1_404_- GO:0006310 F4KXJ3 2e-53
5734302_1_404_- GO:0006974 F4KXJ3 2e-53
5734302_1_404_- GO:0008094 F4KXJ3 2e-53
5734302_1_404_- GO:0009432 F4KXJ3 2e-53
5719476_263_505_+ GO:0003677 F4KXU3 1e-33
5719476_263_505_+ GO:0003899 F4KXU3 1e-33
5719476_263_505_+ GO:0006351 F4KXU3 1e-33
5719476_263_505_+ GO:0016740 F4KXU3 1e-33
5719476_263_505_+ GO:0016779 F4KXU3 1e-33
5719476_263_505_+ GO:0046983 F4KXU3 1e-33
5751271_524_1000_+ GO:0004252 D5X1N3 1e-69
5751271_524_1000_+ GO:0005737 D5X1N3 1e-69
5751271_524_1000_+ GO:0006508 D5X1N3 1e-69
5751271_524_1000_+ GO:0008233 D5X1N3 1e-69
5751271_524_1000_+ GO:0008236 D5X1N3 1e-69
5751271_524_1000_+ GO:0016787 D5X1N3 1e-69
5732730_1_620_+ GO:0003677 M4ZXW3 2e-79
5732730_1_620_+ GO:0003899 M4ZXW3 2e-79
5732730_1_620_+ GO:0006351 M4ZXW3 2e-79
5732730_1_620_+ GO:0016740 M4ZXW3 2e-79
5732730_1_620_+ GO:0016779 M4ZXW3 2e-79
5732730_1_620_+ GO:0032549 M4ZXW3 2e-79
5747303_1_915_- GO:0016226 A0A0F2RAR0 7e-25
5751719_25_1059_+ GO:0008152 A0A0G3V423 1e-129
5751719_25_1059_+ GO:0008802 A0A0G3V423 1e-129
5751719_25_1059_+ GO:0016491 A0A0G3V423 1e-129
5751719_25_1059_+ GO:0016620 A0A0G3V423 1e-129
5751719_25_1059_+ GO:0055114 A0A0G3V423 1e-129
5748651_549_968_+ GO:0008121 D1CI55 3e-28
5748651_549_968_+ GO:0016020 D1CI55 3e-28
5748651_549_968_+ GO:0016021 D1CI55 3e-28
5748651_549_968_+ GO:0016491 D1CI55 3e-28
5748651_549_968_+ GO:0046872 D1CI55 3e-28
5748651_549_968_+ GO:0051536 D1CI55 3e-28
5748651_549_968_+ GO:0051537 D1CI55 3e-28
5748651_549_968_+ GO:0055114 D1CI55 3e-28
5748651_549_968_+ GO:1902600 D1CI55 3e-28
5737094_1_676_+ GO:0000166 F6CIE4 2e-81
5737094_1_676_+ GO:0003824 F6CIE4 2e-81
5737094_1_676_+ GO:0003987 F6CIE4 2e-81
5737094_1_676_+ GO:0005524 F6CIE4 2e-81
5737094_1_676_+ GO:0008152 F6CIE4 2e-81
5737094_1_676_+ GO:0016208 F6CIE4 2e-81
5737094_1_676_+ GO:0016874 F6CIE4 2e-81
5737094_1_676_+ GO:0019427 F6CIE4 2e-81
5737094_1_676_+ GO:0046872 F6CIE4 2e-81
5751245_375_629_- GO:0003723 C2M3K7 5e-27
5751245_375_629_- GO:0003735 C2M3K7 5e-27
5751245_375_629_- GO:0005622 C2M3K7 5e-27
5751245_375_629_- GO:0005840 C2M3K7 5e-27
5751245_375_629_- GO:0006412 C2M3K7 5e-27
5751245_375_629_- GO:0019843 C2M3K7 5e-27
5751245_375_629_- GO:0030529 C2M3K7 5e-27
5756973_1035_2317_+ GO:0003824 D2AQD4 3e-98
5756973_1035_2317_+ GO:0008152 D2AQD4 3e-98
5756973_1035_2317_+ GO:0016874 D2AQD4 3e-98
5734896_1_647_+ GO:0000166 M5A5K0 6e-84
5734896_1_647_+ GO:0005524 M5A5K0 6e-84
5734896_1_647_+ GO:0006412 M5A5K0 6e-84
5734896_1_647_+ GO:0016740 M5A5K0 6e-84
5734896_1_647_+ GO:0016874 M5A5K0 6e-84
5734896_1_647_+ GO:0016884 M5A5K0 6e-84
5734896_1_647_+ GO:0050567 M5A5K0 6e-84
5729962_1_591_+ GO:0003677 P0A120 2e-49
5729962_1_591_+ GO:0003887 P0A120 2e-49
5729962_1_591_+ GO:0005737 P0A120 2e-49
5729962_1_591_+ GO:0006260 P0A120 2e-49
5729962_1_591_+ GO:0008408 P0A120 2e-49
5729962_1_591_+ GO:0009360 P0A120 2e-49
5729962_1_591_+ GO:0016740 P0A120 2e-49
5729962_1_591_+ GO:0016779 P0A120 2e-49
5729962_1_591_+ GO:0071897 P0A120 2e-49
5729962_1_591_+ GO:0090305 P0A120 2e-49
5757231_1048_2217_+ GO:0000166 F4KT78 6e-107
5757231_1048_2217_+ GO:0005524 F4KT78 6e-107
5757231_1048_2217_+ GO:0005737 F4KT78 6e-107
5757231_1048_2217_+ GO:0005886 F4KT78 6e-107
5757231_1048_2217_+ GO:0006605 F4KT78 6e-107
5757231_1048_2217_+ GO:0006810 F4KT78 6e-107
5757231_1048_2217_+ GO:0006886 F4KT78 6e-107
5757231_1048_2217_+ GO:0015031 F4KT78 6e-107
5757231_1048_2217_+ GO:0016020 F4KT78 6e-107
5757231_1048_2217_+ GO:0017038 F4KT78 6e-107
5757231_1048_2217_+ GO:0046872 F4KT78 6e-107
5757231_1048_2217_+ GO:0065002 F4KT78 6e-107
5747365_226_918_- GO:0003677 Q47J77 6e-119
5747365_226_918_- GO:0003899 Q47J77 6e-119
5747365_226_918_- GO:0006351 Q47J77 6e-119
5747365_226_918_- GO:0016740 Q47J77 6e-119
5747365_226_918_- GO:0016779 Q47J77 6e-119
5747365_226_918_- GO:0046983 Q47J77 6e-119
5756417_766_882_- GO:0008152 B8HTA5 5e-08
5756417_766_882_- GO:0016491 B8HTA5 5e-08
5756417_766_882_- GO:0016620 B8HTA5 5e-08
5756417_766_882_- GO:0055114 B8HTA5 5e-08
5739508_1_717_- GO:0016491 D6U493 6e-53
5739508_1_717_- GO:0055114 D6U493 6e-53
5728029_1_572_- GO:0004450 A1SMP0 2e-81
5728029_1_572_- GO:0006099 A1SMP0 2e-81
5728029_1_572_- GO:0016491 A1SMP0 2e-81
5728029_1_572_- GO:0016616 A1SMP0 2e-81
5728029_1_572_- GO:0046872 A1SMP0 2e-81
5728029_1_572_- GO:0055114 A1SMP0 2e-81
5757127_951_1910_- GO:0003824 A6W5Z3 3e-76
5757127_951_1910_- GO:0016491 A6W5Z3 3e-76
5757127_951_1910_- GO:0055114 A6W5Z3 3e-76
5733876_1_634_- GO:0005623 A5FIS8 1e-62
5733876_1_634_- GO:0009306 A5FIS8 1e-62
5738628_1_448_- GO:0003677 G8T7D5 1e-72
5738628_1_448_- GO:0003899 G8T7D5 1e-72
5738628_1_448_- GO:0006351 G8T7D5 1e-72
5738628_1_448_- GO:0016740 G8T7D5 1e-72
5738628_1_448_- GO:0016779 G8T7D5 1e-72
5723766_1_536_- GO:0003677 F4KUH7 2e-76
5723766_1_536_- GO:0003899 F4KUH7 2e-76
5723766_1_536_- GO:0006351 F4KUH7 2e-76
5723766_1_536_- GO:0016740 F4KUH7 2e-76
5723766_1_536_- GO:0016779 F4KUH7 2e-76
5723766_1_536_- GO:0032549 F4KUH7 2e-76
5737102_1_391_+ GO:0004252 A0LSV1 2e-39
5737102_1_391_+ GO:0005737 A0LSV1 2e-39
5737102_1_391_+ GO:0006508 A0LSV1 2e-39
5737102_1_391_+ GO:0008233 A0LSV1 2e-39
5737102_1_391_+ GO:0008236 A0LSV1 2e-39
5737102_1_391_+ GO:0016787 A0LSV1 2e-39
5735016_297_649_+ GO:0003824 F5YZ56 2e-44
5735016_297_649_+ GO:0016829 F5YZ56 2e-44
5735016_297_649_+ GO:0016831 F5YZ56 2e-44
5735016_297_649_+ GO:0019752 F5YZ56 2e-44
5735016_297_649_+ GO:0030170 F5YZ56 2e-44
5755097_1108_1542_- GO:0000166 E2S989 4e-47
5755097_1108_1542_- GO:0005524 E2S989 4e-47
5755097_1108_1542_- GO:0008152 E2S989 4e-47
5755097_1108_1542_- GO:0016887 E2S989 4e-47
5730850_1_600_+ GO:0000902 M5ALF2 2e-88
5731880_1_611_- GO:0004617 M4ZZA0 1e-80
5731880_1_611_- GO:0006564 M4ZZA0 1e-80
5731880_1_611_- GO:0008152 M4ZZA0 1e-80
5731880_1_611_- GO:0008652 M4ZZA0 1e-80
5731880_1_611_- GO:0016491 M4ZZA0 1e-80
5731880_1_611_- GO:0016597 M4ZZA0 1e-80
5731880_1_611_- GO:0016616 M4ZZA0 1e-80
5731880_1_611_- GO:0051287 M4ZZA0 1e-80
5731880_1_611_- GO:0055114 M4ZZA0 1e-80
5736910_1_673_+ GO:0003674 Q607X0 1e-58
5736910_1_673_+ GO:0005575 Q607X0 1e-58
5736910_1_673_+ GO:0008150 Q607X0 1e-58
5756861_1684_1905_- GO:0000166 C2ETF6 9e-15
5756861_1684_1905_- GO:0005524 C2ETF6 9e-15
5756861_1684_1905_- GO:0005525 C2ETF6 9e-15
5719510_1_505_- GO:0008152 M5A009 1e-65
5719510_1_505_- GO:0016491 M5A009 1e-65
5719510_1_505_- GO:0055114 M5A009 1e-65
5749305_1_996_- GO:0004144 H6RA01 4e-72
5749305_1_996_- GO:0006071 H6RA01 4e-72
5749305_1_996_- GO:0006629 H6RA01 4e-72
5749305_1_996_- GO:0016740 H6RA01 4e-72
5749305_1_996_- GO:0016746 H6RA01 4e-72
5749305_1_996_- GO:0019432 H6RA01 4e-72
5749305_1_996_- GO:0045017 H6RA01 4e-72
5756989_1431_1967_- GO:0008152 A0A0B5EMK9 3e-19
5756989_1431_1967_- GO:0016787 A0A0B5EMK9 3e-19
5744355_1_822_+ GO:0005507 A0A0A2MY75 1e-125
5747389_1_920_- GO:0004872 F4C9E6 2e-91
5747389_1_920_- GO:0006810 F4C9E6 2e-91
5747389_1_920_- GO:0016020 F4C9E6 2e-91
5731680_1_609_+ GO:0003995 Q1LBT7 2e-97
5731680_1_609_+ GO:0008152 Q1LBT7 2e-97
5731680_1_609_+ GO:0016491 Q1LBT7 2e-97
5731680_1_609_+ GO:0016627 Q1LBT7 2e-97
5731680_1_609_+ GO:0050660 Q1LBT7 2e-97
5731680_1_609_+ GO:0055114 Q1LBT7 2e-97
5752301_980_1186_- GO:0003824 Q47JK5 5e-23
5752301_980_1186_- GO:0006537 Q47JK5 5e-23
5752301_980_1186_- GO:0006807 Q47JK5 5e-23
5752301_980_1186_- GO:0008152 Q47JK5 5e-23
5752301_980_1186_- GO:0015930 Q47JK5 5e-23
5752301_980_1186_- GO:0016040 Q47JK5 5e-23
5752301_980_1186_- GO:0016491 Q47JK5 5e-23
5752301_980_1186_- GO:0016638 Q47JK5 5e-23
5752301_980_1186_- GO:0055114 Q47JK5 5e-23
5756697_1_127_+ GO:0009055 M4ZYQ8 4e-11
5756697_1_127_+ GO:0050660 M4ZYQ8 4e-11
5722902_1_529_- GO:0008152 A0A0G3V2L0 1e-38
5722902_1_529_- GO:0016491 A0A0G3V2L0 1e-38
5722902_1_529_- GO:0016620 A0A0G3V2L0 1e-38
5722902_1_529_- GO:0055114 A0A0G3V2L0 1e-38
5740912_1_447_+ GO:0003723 M5AI94 3e-39
5740912_1_447_+ GO:0003735 M5AI94 3e-39
5740912_1_447_+ GO:0005840 M5AI94 3e-39
5740912_1_447_+ GO:0006412 M5AI94 3e-39
5740912_1_447_+ GO:0019843 M5AI94 3e-39
5740912_1_447_+ GO:0030529 M5AI94 3e-39
5735692_1_474_- GO:0000287 F4L3J8 1e-68
5735692_1_474_- GO:0004450 F4L3J8 1e-68
5735692_1_474_- GO:0006097 F4L3J8 1e-68
5735692_1_474_- GO:0006099 F4L3J8 1e-68
5735692_1_474_- GO:0016491 F4L3J8 1e-68
5735692_1_474_- GO:0016616 F4L3J8 1e-68
5735692_1_474_- GO:0046872 F4L3J8 1e-68
5735692_1_474_- GO:0051287 F4L3J8 1e-68
5735692_1_474_- GO:0055114 F4L3J8 1e-68
5753055_417_776_- GO:0003723 F4KWU8 6e-30
5753055_417_776_- GO:0003735 F4KWU8 6e-30
5753055_417_776_- GO:0005840 F4KWU8 6e-30
5753055_417_776_- GO:0006412 F4KWU8 6e-30
5753055_417_776_- GO:0015934 F4KWU8 6e-30
5753055_417_776_- GO:0019843 F4KWU8 6e-30
5753055_417_776_- GO:0030529 F4KWU8 6e-30
5757567_2442_3032_+ GO:0000166 A0A022LKQ5 1e-55
5757567_2442_3032_+ GO:0004812 A0A022LKQ5 1e-55
5757567_2442_3032_+ GO:0004830 A0A022LKQ5 1e-55
5757567_2442_3032_+ GO:0005524 A0A022LKQ5 1e-55
5757567_2442_3032_+ GO:0005737 A0A022LKQ5 1e-55
5757567_2442_3032_+ GO:0006412 A0A022LKQ5 1e-55
5757567_2442_3032_+ GO:0006418 A0A022LKQ5 1e-55
5757567_2442_3032_+ GO:0006436 A0A022LKQ5 1e-55
5757567_2442_3032_+ GO:0016874 A0A022LKQ5 1e-55
5757689_4208_4954_- GO:0000287 C7LZN9 8e-67
5757689_4208_4954_- GO:0004659 C7LZN9 8e-67
5757689_4208_4954_- GO:0008152 C7LZN9 8e-67
5757689_4208_4954_- GO:0016740 C7LZN9 8e-67
5757689_4208_4954_- GO:0016765 C7LZN9 8e-67
5757689_4208_4954_- GO:0046872 C7LZN9 8e-67
5757539_1677_1982_+ GO:0003723 C5CQ87 1e-39
5757539_1677_1982_+ GO:0003735 C5CQ87 1e-39
5757539_1677_1982_+ GO:0005622 C5CQ87 1e-39
5757539_1677_1982_+ GO:0005840 C5CQ87 1e-39
5757539_1677_1982_+ GO:0006412 C5CQ87 1e-39
5757539_1677_1982_+ GO:0019843 C5CQ87 1e-39
5757539_1677_1982_+ GO:0030529 C5CQ87 1e-39
5739772_381_722_+ GO:0003824 Q21VV0 7e-49
5739772_381_722_+ GO:0003857 Q21VV0 7e-49
5739772_381_722_+ GO:0004300 Q21VV0 7e-49
5739772_381_722_+ GO:0006629 Q21VV0 7e-49
5739772_381_722_+ GO:0006631 Q21VV0 7e-49
5739772_381_722_+ GO:0006635 Q21VV0 7e-49
5739772_381_722_+ GO:0008152 Q21VV0 7e-49
5739772_381_722_+ GO:0016491 Q21VV0 7e-49
5739772_381_722_+ GO:0016829 Q21VV0 7e-49
5739772_381_722_+ GO:0055114 Q21VV0 7e-49
5749701_137_826_- GO:0005506 A0A0G3V5W4 9e-86
5749701_137_826_- GO:0005886 A0A0G3V5W4 9e-86
5749701_137_826_- GO:0016020 A0A0G3V5W4 9e-86
5749701_137_826_- GO:0016491 A0A0G3V5W4 9e-86
5749701_137_826_- GO:0016651 A0A0G3V5W4 9e-86
5749701_137_826_- GO:0046872 A0A0G3V5W4 9e-86
5749701_137_826_- GO:0048038 A0A0G3V5W4 9e-86
5749701_137_826_- GO:0050136 A0A0G3V5W4 9e-86
5749701_137_826_- GO:0051536 A0A0G3V5W4 9e-86
5749701_137_826_- GO:0051539 A0A0G3V5W4 9e-86
5749701_137_826_- GO:0055114 A0A0G3V5W4 9e-86
5720196_1_510_- GO:0016226 Q01P22 7e-47
5757567_3059_3463_+ GO:0000166 V5X9L4 1e-29
5757567_3059_3463_+ GO:0004812 V5X9L4 1e-29
5757567_3059_3463_+ GO:0004830 V5X9L4 1e-29
5757567_3059_3463_+ GO:0005524 V5X9L4 1e-29
5757567_3059_3463_+ GO:0005737 V5X9L4 1e-29
5757567_3059_3463_+ GO:0006412 V5X9L4 1e-29
5757567_3059_3463_+ GO:0006418 V5X9L4 1e-29
5757567_3059_3463_+ GO:0006436 V5X9L4 1e-29
5757567_3059_3463_+ GO:0016874 V5X9L4 1e-29
5754649_1056_1467_+ GO:0000166 F4F9Q2 1e-36
5754649_1056_1467_+ GO:0003676 F4F9Q2 1e-36
5754649_1056_1467_+ GO:0004386 F4F9Q2 1e-36
5754649_1056_1467_+ GO:0005524 F4F9Q2 1e-36
5754649_1056_1467_+ GO:0008152 F4F9Q2 1e-36
5754649_1056_1467_+ GO:0016787 F4F9Q2 1e-36
5740164_1_362_+ GO:0000166 C7LXY4 3e-46
5740164_1_362_+ GO:0003743 C7LXY4 3e-46
5740164_1_362_+ GO:0003924 C7LXY4 3e-46
5740164_1_362_+ GO:0005525 C7LXY4 3e-46
5740164_1_362_+ GO:0005622 C7LXY4 3e-46
5740164_1_362_+ GO:0005737 C7LXY4 3e-46
5740164_1_362_+ GO:0006412 C7LXY4 3e-46
5740164_1_362_+ GO:0006413 C7LXY4 3e-46
5724106_292_539_+ GO:0003723 F4KUH3 1e-28
5724106_292_539_+ GO:0003735 F4KUH3 1e-28
5724106_292_539_+ GO:0005840 F4KUH3 1e-28
5724106_292_539_+ GO:0006412 F4KUH3 1e-28
5724106_292_539_+ GO:0019843 F4KUH3 1e-28
5724106_292_539_+ GO:0030529 F4KUH3 1e-28
5724106_292_539_+ GO:0070180 F4KUH3 1e-28
5753877_1_656_+ GO:0003676 M4ZVM3 6e-59
5753877_1_656_+ GO:0008168 M4ZVM3 6e-59
5753877_1_656_+ GO:0016740 M4ZVM3 6e-59
5753877_1_656_+ GO:0032259 M4ZVM3 6e-59
5756003_1438_1784_- GO:0003723 C5CQ81 3e-45
5756003_1438_1784_- GO:0003735 C5CQ81 3e-45
5756003_1438_1784_- GO:0005840 C5CQ81 3e-45
5756003_1438_1784_- GO:0006412 C5CQ81 3e-45
5756003_1438_1784_- GO:0015934 C5CQ81 3e-45
5756003_1438_1784_- GO:0019843 C5CQ81 3e-45
5756003_1438_1784_- GO:0030529 C5CQ81 3e-45
5757167_1148_1957_+ GO:0008152 W0RG43 5e-31
5757167_1148_1957_+ GO:0016740 W0RG43 5e-31
5719206_67_503_- GO:0000166 A5FIJ9 1e-74
5719206_67_503_- GO:0003746 A5FIJ9 1e-74
5719206_67_503_- GO:0003924 A5FIJ9 1e-74
5719206_67_503_- GO:0005525 A5FIJ9 1e-74
5719206_67_503_- GO:0005622 A5FIJ9 1e-74
5719206_67_503_- GO:0005737 A5FIJ9 1e-74
5719206_67_503_- GO:0006412 A5FIJ9 1e-74
5719206_67_503_- GO:0006414 A5FIJ9 1e-74
5754097_1_1007_+ GO:0008643 J2KWK3 1e-169
5751131_1_1097_+ GO:0000166 A0A0G3V652 3e-131
5751131_1_1097_+ GO:0005524 A0A0G3V652 3e-131
5751131_1_1097_+ GO:0005737 A0A0G3V652 3e-131
5751131_1_1097_+ GO:0009408 A0A0G3V652 3e-131
5751131_1_1097_+ GO:0016485 A0A0G3V652 3e-131
5751131_1_1097_+ GO:0019538 A0A0G3V652 3e-131
5754423_1080_1430_+ GO:0004591 Q47C42 2e-58
5754423_1080_1430_+ GO:0006099 Q47C42 2e-58
5754423_1080_1430_+ GO:0008152 Q47C42 2e-58
5754423_1080_1430_+ GO:0016491 Q47C42 2e-58
5754423_1080_1430_+ GO:0016624 Q47C42 2e-58
5754423_1080_1430_+ GO:0030976 Q47C42 2e-58
5754423_1080_1430_+ GO:0055114 Q47C42 2e-58
5757683_1142_1981_+ GO:0005737 A0A0G3V2F1 4e-85
5757683_1142_1981_+ GO:0008652 A0A0G3V2F1 4e-85
5757683_1142_1981_+ GO:0008839 A0A0G3V2F1 4e-85
5757683_1142_1981_+ GO:0009085 A0A0G3V2F1 4e-85
5757683_1142_1981_+ GO:0009089 A0A0G3V2F1 4e-85
5757683_1142_1981_+ GO:0016491 A0A0G3V2F1 4e-85
5757683_1142_1981_+ GO:0016726 A0A0G3V2F1 4e-85
5757683_1142_1981_+ GO:0019877 A0A0G3V2F1 4e-85
5757683_1142_1981_+ GO:0050661 A0A0G3V2F1 4e-85
5757683_1142_1981_+ GO:0051287 A0A0G3V2F1 4e-85
5757683_1142_1981_+ GO:0055114 A0A0G3V2F1 4e-85
5732938_1_622_+ GO:0003861 M5AJT9 3e-83
5732938_1_622_+ GO:0008152 M5AJT9 3e-83
5732938_1_622_+ GO:0008652 M5AJT9 3e-83
5732938_1_622_+ GO:0009082 M5AJT9 3e-83
5732938_1_622_+ GO:0009098 M5AJT9 3e-83
5732938_1_622_+ GO:0016829 M5AJT9 3e-83
5732938_1_622_+ GO:0046872 M5AJT9 3e-83
5732938_1_622_+ GO:0051536 M5AJT9 3e-83
5732938_1_622_+ GO:0051539 M5AJT9 3e-83
5750031_1_140_+ GO:0000049 A0A0G3V7Y9 2e-14
5750031_1_140_+ GO:0003723 A0A0G3V7Y9 2e-14
5750031_1_140_+ GO:0003735 A0A0G3V7Y9 2e-14
5750031_1_140_+ GO:0005622 A0A0G3V7Y9 2e-14
5750031_1_140_+ GO:0005840 A0A0G3V7Y9 2e-14
5750031_1_140_+ GO:0006412 A0A0G3V7Y9 2e-14
5750031_1_140_+ GO:0030529 A0A0G3V7Y9 2e-14
5746165_76_723_+ GO:0016020 M5A2G2 9e-36
5746165_76_723_+ GO:0016021 M5A2G2 9e-36
5752457_216_932_- GO:0006541 A0A098GAD9 3e-35
5752457_216_932_- GO:0016740 A0A098GAD9 3e-35
5746803_1_898_- GO:0019867 A9I9T6 7e-19
5755355_1_418_+ GO:0003824 A0A0G3V0Q7 2e-49
5755355_1_418_+ GO:0004494 A0A0G3V0Q7 2e-49
5755355_1_418_+ GO:0008152 A0A0G3V0Q7 2e-49
5755355_1_418_+ GO:0016853 A0A0G3V0Q7 2e-49
5755355_1_418_+ GO:0016866 A0A0G3V0Q7 2e-49
5755355_1_418_+ GO:0031419 A0A0G3V0Q7 2e-49
5755355_1_418_+ GO:0046872 A0A0G3V0Q7 2e-49
5730102_409_592_- GO:0005524 I3WGI4 3e-09
5730102_409_592_- GO:0008152 I3WGI4 3e-09
5730102_409_592_- GO:0016887 I3WGI4 3e-09
5747387_1_919_- GO:0000166 M5A359 3e-101
5747387_1_919_- GO:0004222 M5A359 3e-101
5747387_1_919_- GO:0005524 M5A359 3e-101
5747387_1_919_- GO:0005886 M5A359 3e-101
5747387_1_919_- GO:0006508 M5A359 3e-101
5747387_1_919_- GO:0008233 M5A359 3e-101
5747387_1_919_- GO:0008237 M5A359 3e-101
5747387_1_919_- GO:0008270 M5A359 3e-101
5747387_1_919_- GO:0016020 M5A359 3e-101
5747387_1_919_- GO:0016021 M5A359 3e-101
5747387_1_919_- GO:0016787 M5A359 3e-101
5747387_1_919_- GO:0016887 M5A359 3e-101
5747387_1_919_- GO:0030163 M5A359 3e-101
5747387_1_919_- GO:0046872 M5A359 3e-101
5742379_167_773_- GO:0000049 A2SLE5 7e-88
5742379_167_773_- GO:0003723 A2SLE5 7e-88
5742379_167_773_- GO:0003735 A2SLE5 7e-88
5742379_167_773_- GO:0005622 A2SLE5 7e-88
5742379_167_773_- GO:0005840 A2SLE5 7e-88
5742379_167_773_- GO:0006412 A2SLE5 7e-88
5742379_167_773_- GO:0019843 A2SLE5 7e-88
5742379_167_773_- GO:0030529 A2SLE5 7e-88
5730336_1_540_- GO:0000166 A3TIS6 4e-66
5730336_1_540_- GO:0005524 A3TIS6 4e-66
5730336_1_540_- GO:0008152 A3TIS6 4e-66
5730336_1_540_- GO:0016887 A3TIS6 4e-66
5726235_1_556_+ GO:0004252 I2EVU8 1e-68
5726235_1_556_+ GO:0006508 I2EVU8 1e-68
5756593_1_428_- GO:0008152 A8ZU32 2e-40
5756593_1_428_- GO:0016740 A8ZU32 2e-40
5733136_1_518_+ GO:0006950 W0VB60 4e-73
5743993_1_313_- GO:0003723 H6L0M9 2e-36
5743993_1_313_- GO:0003735 H6L0M9 2e-36
5743993_1_313_- GO:0005840 H6L0M9 2e-36
5743993_1_313_- GO:0006412 H6L0M9 2e-36
5743993_1_313_- GO:0019843 H6L0M9 2e-36
5743993_1_313_- GO:0030529 H6L0M9 2e-36
5744527_1_724_+ GO:0003983 A0A0G3UYR6 7e-81
5744527_1_724_+ GO:0006011 A0A0G3UYR6 7e-81
5744527_1_724_+ GO:0009058 A0A0G3UYR6 7e-81
5744527_1_724_+ GO:0016740 A0A0G3UYR6 7e-81
5744527_1_724_+ GO:0016779 A0A0G3UYR6 7e-81
5748625_1_572_+ GO:0016705 A0A0G3V292 4e-31
5748625_1_572_+ GO:0055114 A0A0G3V292 4e-31
5725237_1_548_+ GO:0016021 C3JBB3 8e-31
5755405_1_262_- GO:0003824 M4ZZX7 2e-11
5755405_1_262_- GO:0016829 M4ZZX7 2e-11
5755405_1_262_- GO:0016831 M4ZZX7 2e-11
5755405_1_262_- GO:0019752 M4ZZX7 2e-11
5755405_1_262_- GO:0030170 M4ZZX7 2e-11
5725509_1_550_+ GO:0000166 I0HVW9 2e-21
5725509_1_550_+ GO:0004812 I0HVW9 2e-21
5725509_1_550_+ GO:0005509 I0HVW9 2e-21
5725509_1_550_+ GO:0005524 I0HVW9 2e-21
5725509_1_550_+ GO:0006418 I0HVW9 2e-21
5725509_1_550_+ GO:0016020 I0HVW9 2e-21
5751607_1_1034_+ GO:0000166 F4KWU1 2e-147
5751607_1_1034_+ GO:0003746 F4KWU1 2e-147
5751607_1_1034_+ GO:0003924 F4KWU1 2e-147
5751607_1_1034_+ GO:0005525 F4KWU1 2e-147
5751607_1_1034_+ GO:0005622 F4KWU1 2e-147
5751607_1_1034_+ GO:0005737 F4KWU1 2e-147
5751607_1_1034_+ GO:0006412 F4KWU1 2e-147
5751607_1_1034_+ GO:0006414 F4KWU1 2e-147
5745671_1_653_+ GO:0004497 C7QC60 1e-57
5745671_1_653_+ GO:0016705 C7QC60 1e-57
5745671_1_653_+ GO:0055114 C7QC60 1e-57
5745285_1_848_- GO:0005622 A9BPL1 8e-134
5745285_1_848_- GO:0008168 A9BPL1 8e-134
5745285_1_848_- GO:0008270 A9BPL1 8e-134
5745285_1_848_- GO:0008705 A9BPL1 8e-134
5745285_1_848_- GO:0008898 A9BPL1 8e-134
5745285_1_848_- GO:0009086 A9BPL1 8e-134
5745285_1_848_- GO:0016740 A9BPL1 8e-134
5745285_1_848_- GO:0031419 A9BPL1 8e-134
5745285_1_848_- GO:0032259 A9BPL1 8e-134
5745285_1_848_- GO:0042558 A9BPL1 8e-134
5745285_1_848_- GO:0044237 A9BPL1 8e-134
5745285_1_848_- GO:0046872 A9BPL1 8e-134
5748063_272_703_+ GO:0016301 A0A0F3KGM3 1e-37
5748063_272_703_+ GO:0016310 A0A0F3KGM3 1e-37
5750997_1_530_+ GO:0016866 A0A0G0IKK1 8e-17
5750997_1_530_+ GO:0030244 A0A0G0IKK1 8e-17
5734752_101_645_+ GO:0003824 V2U9H0 9e-78
5734752_101_645_+ GO:0003849 V2U9H0 9e-78
5734752_101_645_+ GO:0008652 V2U9H0 9e-78
5734752_101_645_+ GO:0009058 V2U9H0 9e-78
5734752_101_645_+ GO:0009073 V2U9H0 9e-78
5734752_101_645_+ GO:0009423 V2U9H0 9e-78
5734752_101_645_+ GO:0016740 V2U9H0 9e-78
5745207_1_846_- GO:0000166 G8TGE4 2e-129
5745207_1_846_- GO:0004812 G8TGE4 2e-129
5745207_1_846_- GO:0004819 G8TGE4 2e-129
5745207_1_846_- GO:0005524 G8TGE4 2e-129
5745207_1_846_- GO:0005737 G8TGE4 2e-129
5745207_1_846_- GO:0006412 G8TGE4 2e-129
5745207_1_846_- GO:0006418 G8TGE4 2e-129
5745207_1_846_- GO:0006424 G8TGE4 2e-129
5745207_1_846_- GO:0006425 G8TGE4 2e-129
5745207_1_846_- GO:0016874 G8TGE4 2e-129
5745207_1_846_- GO:0016876 G8TGE4 2e-129
5745207_1_846_- GO:0043039 G8TGE4 2e-129
5751391_745_930_- GO:0003824 A0A0A8ETN4 7e-15
5751391_745_930_- GO:0008152 A0A0A8ETN4 7e-15
5751391_745_930_- GO:0016829 A0A0A8ETN4 7e-15
5751391_745_930_- GO:0046872 A0A0A8ETN4 7e-15
5752777_973_1223_- GO:0003824 M4ZYJ8 7e-28
5752777_973_1223_- GO:0004372 M4ZYJ8 7e-28
5752777_973_1223_- GO:0005737 M4ZYJ8 7e-28
5752777_973_1223_- GO:0006545 M4ZYJ8 7e-28
5752777_973_1223_- GO:0006730 M4ZYJ8 7e-28
5752777_973_1223_- GO:0008168 M4ZYJ8 7e-28
5752777_973_1223_- GO:0008652 M4ZYJ8 7e-28
5752777_973_1223_- GO:0016740 M4ZYJ8 7e-28
5752777_973_1223_- GO:0019264 M4ZYJ8 7e-28
5752777_973_1223_- GO:0030170 M4ZYJ8 7e-28
5752777_973_1223_- GO:0032259 M4ZYJ8 7e-28
5752777_973_1223_- GO:0035999 M4ZYJ8 7e-28
5756695_633_2051_- GO:0004553 A6NTI7 6e-33
5756695_633_2051_- GO:0008152 A6NTI7 6e-33
5756695_633_2051_- GO:0030246 A6NTI7 6e-33
5754615_1_617_- GO:0003677 C7M2E2 1e-54
5752301_1_941_- GO:0003824 Q47JK5 7e-158
5752301_1_941_- GO:0006537 Q47JK5 7e-158
5752301_1_941_- GO:0006807 Q47JK5 7e-158
5752301_1_941_- GO:0008152 Q47JK5 7e-158
5752301_1_941_- GO:0015930 Q47JK5 7e-158
5752301_1_941_- GO:0016040 Q47JK5 7e-158
5752301_1_941_- GO:0016491 Q47JK5 7e-158
5752301_1_941_- GO:0016638 Q47JK5 7e-158
5752301_1_941_- GO:0055114 Q47JK5 7e-158
5734786_1_643_+ GO:0000166 A0RUM4 2e-26
5734786_1_643_+ GO:0003746 A0RUM4 2e-26
5734786_1_643_+ GO:0003924 A0RUM4 2e-26
5734786_1_643_+ GO:0005525 A0RUM4 2e-26
5734786_1_643_+ GO:0005737 A0RUM4 2e-26
5734786_1_643_+ GO:0006412 A0RUM4 2e-26
5734786_1_643_+ GO:0006414 A0RUM4 2e-26
5742525_1_776_+ GO:0000166 M5A2Y7 2e-106
5742525_1_776_+ GO:0005524 M5A2Y7 2e-106
5742525_1_776_+ GO:0005737 M5A2Y7 2e-106
5742525_1_776_+ GO:0005886 M5A2Y7 2e-106
5742525_1_776_+ GO:0006605 M5A2Y7 2e-106
5742525_1_776_+ GO:0006810 M5A2Y7 2e-106
5742525_1_776_+ GO:0006886 M5A2Y7 2e-106
5742525_1_776_+ GO:0015031 M5A2Y7 2e-106
5742525_1_776_+ GO:0016020 M5A2Y7 2e-106
5742525_1_776_+ GO:0017038 M5A2Y7 2e-106
5742525_1_776_+ GO:0046872 M5A2Y7 2e-106
5742525_1_776_+ GO:0065002 M5A2Y7 2e-106
5727415_154_566_+ GO:0003677 A0A0G3V8F0 8e-41
5727415_154_566_+ GO:0003697 A0A0G3V8F0 8e-41
5727415_154_566_+ GO:0006260 A0A0G3V8F0 8e-41
5729662_1_456_+ GO:0006810 Q47JK8 9e-66
5729662_1_456_+ GO:0008565 Q47JK8 9e-66
5729662_1_456_+ GO:0009279 Q47JK8 9e-66
5729662_1_456_+ GO:0009297 Q47JK8 9e-66
5729662_1_456_+ GO:0009306 Q47JK8 9e-66
5729662_1_456_+ GO:0019867 Q47JK8 9e-66
5754139_182_973_- GO:0008152 E3JC46 4e-94
5754139_182_973_- GO:0016491 E3JC46 4e-94
5754139_182_973_- GO:0055114 E3JC46 4e-94
5754693_636_863_- GO:0000015 A1VLH1 2e-32
5754693_636_863_- GO:0000287 A1VLH1 2e-32
5754693_636_863_- GO:0004634 A1VLH1 2e-32
5754693_636_863_- GO:0005576 A1VLH1 2e-32
5754693_636_863_- GO:0005737 A1VLH1 2e-32
5754693_636_863_- GO:0006096 A1VLH1 2e-32
5754693_636_863_- GO:0009986 A1VLH1 2e-32
5754693_636_863_- GO:0016829 A1VLH1 2e-32
5754693_636_863_- GO:0046872 A1VLH1 2e-32
5739498_1_434_+ GO:0003824 A0A0G3V362 5e-51
5739498_1_434_+ GO:0004807 A0A0G3V362 5e-51
5739498_1_434_+ GO:0005737 A0A0G3V362 5e-51
5739498_1_434_+ GO:0006094 A0A0G3V362 5e-51
5739498_1_434_+ GO:0006096 A0A0G3V362 5e-51
5739498_1_434_+ GO:0006098 A0A0G3V362 5e-51
5739498_1_434_+ GO:0008152 A0A0G3V362 5e-51
5739498_1_434_+ GO:0016853 A0A0G3V362 5e-51
5735018_1_649_+ GO:0004096 A0A090ACY9 8e-105
5735018_1_649_+ GO:0004601 A0A090ACY9 8e-105
5735018_1_649_+ GO:0006979 A0A090ACY9 8e-105
5735018_1_649_+ GO:0016491 A0A090ACY9 8e-105
5735018_1_649_+ GO:0020037 A0A090ACY9 8e-105
5735018_1_649_+ GO:0042744 A0A090ACY9 8e-105
5735018_1_649_+ GO:0046872 A0A090ACY9 8e-105
5735018_1_649_+ GO:0055114 A0A090ACY9 8e-105
5735018_1_649_+ GO:0098869 A0A090ACY9 8e-105
5728635_1_331_- GO:0009279 B3PC12 1e-26
5728635_1_331_- GO:0016020 B3PC12 1e-26
5728635_1_331_- GO:0016021 B3PC12 1e-26
5757305_384_875_- GO:0003984 M4ZXR2 7e-51
5757305_384_875_- GO:0008152 M4ZXR2 7e-51
5757305_384_875_- GO:0009082 M4ZXR2 7e-51
5757305_384_875_- GO:0016597 M4ZXR2 7e-51
5757305_384_875_- GO:0016740 M4ZXR2 7e-51
5750387_522_866_- GO:0000027 W0EYE8 2e-48
5750387_522_866_- GO:0003723 W0EYE8 2e-48
5750387_522_866_- GO:0003735 W0EYE8 2e-48
5750387_522_866_- GO:0005622 W0EYE8 2e-48
5750387_522_866_- GO:0005840 W0EYE8 2e-48
5750387_522_866_- GO:0006412 W0EYE8 2e-48
5750387_522_866_- GO:0019843 W0EYE8 2e-48
5750387_522_866_- GO:0030529 W0EYE8 2e-48
5730674_274_598_+ GO:0004029 A0A0G3V2I4 2e-24
5730674_274_598_+ GO:0008152 A0A0G3V2I4 2e-24
5730674_274_598_+ GO:0016491 A0A0G3V2I4 2e-24
5730674_274_598_+ GO:0016620 A0A0G3V2I4 2e-24
5730674_274_598_+ GO:0055114 A0A0G3V2I4 2e-24
5723082_1_491_+ GO:0003984 W0SI47 4e-71
5723082_1_491_+ GO:0008152 W0SI47 4e-71
5723082_1_491_+ GO:0009082 W0SI47 4e-71
5723082_1_491_+ GO:0016597 W0SI47 4e-71
5733992_1_635_+ GO:0005506 Q47A87 3e-110
5733992_1_635_+ GO:0006777 Q47A87 3e-110
5733992_1_635_+ GO:0008940 Q47A87 3e-110
5733992_1_635_+ GO:0009055 Q47A87 3e-110
5733992_1_635_+ GO:0016491 Q47A87 3e-110
5733992_1_635_+ GO:0030151 Q47A87 3e-110
5733992_1_635_+ GO:0042128 Q47A87 3e-110
5733992_1_635_+ GO:0042597 Q47A87 3e-110
5733992_1_635_+ GO:0046872 Q47A87 3e-110
5733992_1_635_+ GO:0051536 Q47A87 3e-110
5733992_1_635_+ GO:0051539 Q47A87 3e-110
5733992_1_635_+ GO:0055114 Q47A87 3e-110
5745025_1_788_+ GO:0008152 D1A642 3e-77
5745025_1_788_+ GO:0008410 D1A642 3e-77
5745025_1_788_+ GO:0016740 D1A642 3e-77
5757621_3514_3867_- GO:0008152 H6R6N2 1e-14
5757621_3514_3867_- GO:0016853 H6R6N2 1e-14
5737532_1_683_- GO:0000166 C5T2B3 3e-83
5737532_1_683_- GO:0005524 C5T2B3 3e-83
5737532_1_683_- GO:0006457 C5T2B3 3e-83
5737532_1_683_- GO:0016226 C5T2B3 3e-83
5737532_1_683_- GO:0016491 C5T2B3 3e-83
5737532_1_683_- GO:0016887 C5T2B3 3e-83
5737532_1_683_- GO:0051082 C5T2B3 3e-83
5737532_1_683_- GO:0055114 C5T2B3 3e-83
5739216_1_104_- GO:0006950 A1VWP5 8e-08
5728523_1_572_+ GO:0005524 A0A0G3V658 1e-66
5742963_1_323_- GO:0000166 A0A0G3V5X1 3e-33
5742963_1_323_- GO:0004812 A0A0G3V5X1 3e-33
5742963_1_323_- GO:0004820 A0A0G3V5X1 3e-33
5742963_1_323_- GO:0005524 A0A0G3V5X1 3e-33
5742963_1_323_- GO:0005737 A0A0G3V5X1 3e-33
5742963_1_323_- GO:0006412 A0A0G3V5X1 3e-33
5742963_1_323_- GO:0006418 A0A0G3V5X1 3e-33
5742963_1_323_- GO:0006426 A0A0G3V5X1 3e-33
5742963_1_323_- GO:0016874 A0A0G3V5X1 3e-33
5750157_1_978_+ GO:0003824 A0A0B4XNF9 6e-110
5750157_1_978_+ GO:0008609 A0A0B4XNF9 6e-110
5750157_1_978_+ GO:0008610 A0A0B4XNF9 6e-110
5750157_1_978_+ GO:0016491 A0A0B4XNF9 6e-110
5750157_1_978_+ GO:0016614 A0A0B4XNF9 6e-110
5750157_1_978_+ GO:0050660 A0A0B4XNF9 6e-110
5750157_1_978_+ GO:0055114 A0A0B4XNF9 6e-110
5754615_966_1460_- GO:0005524 B8D1E5 7e-48
5754615_966_1460_- GO:0016491 B8D1E5 7e-48
5754615_966_1460_- GO:0055114 B8D1E5 7e-48
5753359_334_1288_+ GO:0003824 M4ZZ82 1e-114
5753359_334_1288_+ GO:0008152 M4ZZ82 1e-114
5753359_334_1288_+ GO:0016874 M4ZZ82 1e-114
5751625_1_1026_+ GO:0005509 G7ZIZ3 4e-37
5751625_1_1026_+ GO:0007156 G7ZIZ3 4e-37
5751625_1_1026_+ GO:0016020 G7ZIZ3 4e-37
5734696_1_644_- GO:0000166 G8TGG5 2e-87
5734696_1_644_- GO:0005524 G8TGG5 2e-87
5734696_1_644_- GO:0005737 G8TGG5 2e-87
5734696_1_644_- GO:0006457 G8TGG5 2e-87
5734696_1_644_- GO:0042026 G8TGG5 2e-87
5734696_1_644_- GO:0051082 G8TGG5 2e-87
5733588_1_630_+ GO:0003677 M5A1I2 2e-62
5733588_1_630_+ GO:0003824 M5A1I2 2e-62
5733588_1_630_+ GO:0003887 M5A1I2 2e-62
5733588_1_630_+ GO:0006260 M5A1I2 2e-62
5733588_1_630_+ GO:0008408 M5A1I2 2e-62
5733588_1_630_+ GO:0016740 M5A1I2 2e-62
5733588_1_630_+ GO:0016779 M5A1I2 2e-62
5733588_1_630_+ GO:0071897 M5A1I2 2e-62
5733588_1_630_+ GO:0090305 M5A1I2 2e-62
5738282_24_696_- GO:0003824 G8TIN3 4e-103
5738282_24_696_- GO:0003987 G8TIN3 4e-103
5738282_24_696_- GO:0008152 G8TIN3 4e-103
5738282_24_696_- GO:0016208 G8TIN3 4e-103
5738282_24_696_- GO:0016874 G8TIN3 4e-103
5738282_24_696_- GO:0019427 G8TIN3 4e-103
5720844_1_514_+ GO:0003824 F2NKP0 7e-50
5720844_1_514_+ GO:0008152 F2NKP0 7e-50
5720844_1_514_+ GO:0008756 F2NKP0 7e-50
5720844_1_514_+ GO:0016874 F2NKP0 7e-50
5723576_1_534_+ GO:0003824 Q47AW3 1e-79
5723576_1_534_+ GO:0004018 Q47AW3 1e-79
5723576_1_534_+ GO:0006188 Q47AW3 1e-79
5723576_1_534_+ GO:0009152 Q47AW3 1e-79
5723576_1_534_+ GO:0016829 Q47AW3 1e-79
5723576_1_534_+ GO:0070626 Q47AW3 1e-79
5729032_1_582_+ GO:0008152 V2VZ32 5e-74
5729032_1_582_+ GO:0016491 V2VZ32 5e-74
5729032_1_582_+ GO:0055114 V2VZ32 5e-74
5745863_1_867_+ GO:0004872 F4CD60 2e-64
5745863_1_867_+ GO:0006810 F4CD60 2e-64
5745863_1_867_+ GO:0009279 F4CD60 2e-64
5745863_1_867_+ GO:0016020 F4CD60 2e-64
5726551_1_558_+ GO:0004553 H1XWP7 1e-59
5726551_1_558_+ GO:0004563 H1XWP7 1e-59
5726551_1_558_+ GO:0005975 H1XWP7 1e-59
5726551_1_558_+ GO:0016787 H1XWP7 1e-59
5724791_1_544_+ GO:0000166 D8PCT7 2e-99
5724791_1_544_+ GO:0003746 D8PCT7 2e-99
5724791_1_544_+ GO:0003924 D8PCT7 2e-99
5724791_1_544_+ GO:0005525 D8PCT7 2e-99
5724791_1_544_+ GO:0005622 D8PCT7 2e-99
5724791_1_544_+ GO:0005737 D8PCT7 2e-99
5724791_1_544_+ GO:0006412 D8PCT7 2e-99
5724791_1_544_+ GO:0006414 D8PCT7 2e-99
5731474_1_607_- GO:0003824 M5DTL5 3e-85
5731474_1_607_- GO:0003937 M5DTL5 3e-85
5731474_1_607_- GO:0004643 M5DTL5 3e-85
5731474_1_607_- GO:0006164 M5DTL5 3e-85
5731474_1_607_- GO:0006189 M5DTL5 3e-85
5731474_1_607_- GO:0008152 M5DTL5 3e-85
5731474_1_607_- GO:0016740 M5DTL5 3e-85
5731474_1_607_- GO:0016787 M5DTL5 3e-85
5750245_567_986_- GO:0003824 M5AFV0 1e-53
5750245_567_986_- GO:0003988 M5AFV0 1e-53
5750245_567_986_- GO:0008152 M5AFV0 1e-53
5750245_567_986_- GO:0016740 M5AFV0 1e-53
5750245_567_986_- GO:0016746 M5AFV0 1e-53
5750245_567_986_- GO:0016747 M5AFV0 1e-53
5757663_3488_4631_+ GO:0008152 D5UQ01 1e-97
5757663_3488_4631_+ GO:0016491 D5UQ01 1e-97
5757663_3488_4631_+ GO:0016620 D5UQ01 1e-97
5757663_3488_4631_+ GO:0055114 D5UQ01 1e-97
5729824_288_589_+ GO:0003723 D8PCW2 3e-50
5729824_288_589_+ GO:0003735 D8PCW2 3e-50
5729824_288_589_+ GO:0005840 D8PCW2 3e-50
5729824_288_589_+ GO:0006412 D8PCW2 3e-50
5729824_288_589_+ GO:0015934 D8PCW2 3e-50
5729824_288_589_+ GO:0019843 D8PCW2 3e-50
5729824_288_589_+ GO:0030529 D8PCW2 3e-50
5720006_1_509_+ GO:0000166 Q12GX4 6e-77
5720006_1_509_+ GO:0003746 Q12GX4 6e-77
5720006_1_509_+ GO:0003924 Q12GX4 6e-77
5720006_1_509_+ GO:0005525 Q12GX4 6e-77
5720006_1_509_+ GO:0005622 Q12GX4 6e-77
5720006_1_509_+ GO:0005737 Q12GX4 6e-77
5720006_1_509_+ GO:0006412 Q12GX4 6e-77
5720006_1_509_+ GO:0006414 Q12GX4 6e-77
5743003_478_753_- GO:0003723 C5CXH1 6e-33
5743003_478_753_- GO:0006355 C5CXH1 6e-33
5755641_210_812_- GO:0003861 C7M0E8 3e-63
5755641_210_812_- GO:0008152 C7M0E8 3e-63
5755641_210_812_- GO:0008652 C7M0E8 3e-63
5755641_210_812_- GO:0009082 C7M0E8 3e-63
5755641_210_812_- GO:0009098 C7M0E8 3e-63
5755641_210_812_- GO:0009316 C7M0E8 3e-63
5755641_210_812_- GO:0016829 C7M0E8 3e-63
5753487_1_386_- GO:0008152 A0A0G3V1J2 9e-34
5753487_1_386_- GO:0016740 A0A0G3V1J2 9e-34
5753487_1_386_- GO:0016874 A0A0G3V1J2 9e-34
5753487_1_386_- GO:0016884 A0A0G3V1J2 9e-34
5753487_1_386_- GO:0050566 A0A0G3V1J2 9e-34
5753487_1_386_- GO:0050567 A0A0G3V1J2 9e-34
5728227_1_574_- GO:0003824 G2MH13 9e-60
5728227_1_574_- GO:0004333 G2MH13 9e-60
5728227_1_574_- GO:0005737 G2MH13 9e-60
5728227_1_574_- GO:0006099 G2MH13 9e-60
5728227_1_574_- GO:0006106 G2MH13 9e-60
5728227_1_574_- GO:0016829 G2MH13 9e-60
5728227_1_574_- GO:0045239 G2MH13 9e-60
5734792_288_646_+ GO:0006520 F4L6A2 4e-43
5734792_288_646_+ GO:0016491 F4L6A2 4e-43
5734792_288_646_+ GO:0016639 F4L6A2 4e-43
5734792_288_646_+ GO:0055114 F4L6A2 4e-43
5754757_250_1041_+ GO:0008152 X5MLI7 2e-67
5754757_250_1041_+ GO:0016787 X5MLI7 2e-67
5726817_1_561_+ GO:0000166 I0HZL5 1e-76
5726817_1_561_+ GO:0003746 I0HZL5 1e-76
5726817_1_561_+ GO:0003924 I0HZL5 1e-76
5726817_1_561_+ GO:0005525 I0HZL5 1e-76
5726817_1_561_+ GO:0005622 I0HZL5 1e-76
5726817_1_561_+ GO:0005737 I0HZL5 1e-76
5726817_1_561_+ GO:0006412 I0HZL5 1e-76
5726817_1_561_+ GO:0006414 I0HZL5 1e-76
5757475_819_1007_+ GO:0006537 E3J305 3e-19
5757475_819_1007_+ GO:0016491 E3J305 3e-19
5757475_819_1007_+ GO:0016639 E3J305 3e-19
5757475_819_1007_+ GO:0051536 E3J305 3e-19
5757475_819_1007_+ GO:0055114 E3J305 3e-19
5735906_1_657_+ GO:0008152 K1EMI1 5e-54
5735906_1_657_+ GO:0016740 K1EMI1 5e-54
5732780_1_620_- GO:0000166 A0A0C5WHX2 5e-45
5732780_1_620_- GO:0005524 A0A0C5WHX2 5e-45
5732780_1_620_- GO:0005737 A0A0C5WHX2 5e-45
5732780_1_620_- GO:0007049 A0A0C5WHX2 5e-45
5732780_1_620_- GO:0008360 A0A0C5WHX2 5e-45
5732780_1_620_- GO:0008763 A0A0C5WHX2 5e-45
5732780_1_620_- GO:0009058 A0A0C5WHX2 5e-45
5732780_1_620_- GO:0009252 A0A0C5WHX2 5e-45
5732780_1_620_- GO:0016020 A0A0C5WHX2 5e-45
5732780_1_620_- GO:0016021 A0A0C5WHX2 5e-45
5732780_1_620_- GO:0016874 A0A0C5WHX2 5e-45
5732780_1_620_- GO:0051301 A0A0C5WHX2 5e-45
5732780_1_620_- GO:0071555 A0A0C5WHX2 5e-45
5744283_1_820_- GO:0003995 A0A0F0EWN1 3e-131
5744283_1_820_- GO:0008152 A0A0F0EWN1 3e-131
5744283_1_820_- GO:0016491 A0A0F0EWN1 3e-131
5744283_1_820_- GO:0016627 A0A0F0EWN1 3e-131
5744283_1_820_- GO:0050660 A0A0F0EWN1 3e-131
5744283_1_820_- GO:0055114 A0A0F0EWN1 3e-131
5752901_559_861_- GO:0003677 F4KPC4 9e-29
5752901_559_861_- GO:0003700 F4KPC4 9e-29
5752901_559_861_- GO:0006351 F4KPC4 9e-29
5752901_559_861_- GO:0006355 F4KPC4 9e-29
5747805_1_934_+ GO:0005507 A0A0E9MYL5 4e-142
5751315_1_829_- GO:0003824 A0A0G3V3G3 2e-79
5751315_1_829_- GO:0004356 A0A0G3V3G3 2e-79
5751315_1_829_- GO:0006542 A0A0G3V3G3 2e-79
5751315_1_829_- GO:0006807 A0A0G3V3G3 2e-79
5751315_1_829_- GO:0016874 A0A0G3V3G3 2e-79
5757305_1989_2735_- GO:0000287 M4ZY60 1e-91
5757305_1989_2735_- GO:0003824 M4ZY60 1e-91
5757305_1989_2735_- GO:0003984 M4ZY60 1e-91
5757305_1989_2735_- GO:0008652 M4ZY60 1e-91
5757305_1989_2735_- GO:0009082 M4ZY60 1e-91
5757305_1989_2735_- GO:0009097 M4ZY60 1e-91
5757305_1989_2735_- GO:0009099 M4ZY60 1e-91
5757305_1989_2735_- GO:0016740 M4ZY60 1e-91
5757305_1989_2735_- GO:0030976 M4ZY60 1e-91
5757305_1989_2735_- GO:0046872 M4ZY60 1e-91
5757305_1989_2735_- GO:0050660 M4ZY60 1e-91
5755843_161_1048_+ GO:0008152 A0A0G3V3Y7 3e-94
5755843_161_1048_+ GO:0016810 A0A0G3V3Y7 3e-94
5728127_1_573_+ GO:0016491 G8TDS3 1e-97
5728127_1_573_+ GO:0050304 G8TDS3 1e-97
5728127_1_573_+ GO:0055114 G8TDS3 1e-97
5754475_992_1435_- GO:0003995 A0A0G3UY88 2e-56
5754475_992_1435_- GO:0008152 A0A0G3UY88 2e-56
5754475_992_1435_- GO:0016491 A0A0G3UY88 2e-56
5754475_992_1435_- GO:0016627 A0A0G3UY88 2e-56
5754475_992_1435_- GO:0050660 A0A0G3UY88 2e-56
5754475_992_1435_- GO:0055114 A0A0G3UY88 2e-56
5756221_1_667_- GO:0003723 Q21RW1 3e-115
5756221_1_667_- GO:0003735 Q21RW1 3e-115
5756221_1_667_- GO:0005622 Q21RW1 3e-115
5756221_1_667_- GO:0005840 Q21RW1 3e-115
5756221_1_667_- GO:0006412 Q21RW1 3e-115
5756221_1_667_- GO:0015934 Q21RW1 3e-115
5756221_1_667_- GO:0016740 Q21RW1 3e-115
5756221_1_667_- GO:0019843 Q21RW1 3e-115
5756221_1_667_- GO:0030529 Q21RW1 3e-115
5757393_1065_2015_+ GO:0003824 Q1YGV3 2e-27
5757393_1065_2015_+ GO:0008152 Q1YGV3 2e-27
5739712_120_721_- GO:0005509 F4KSJ7 3e-57
5739712_120_721_- GO:0007155 F4KSJ7 3e-57
5739712_120_721_- GO:0009279 F4KSJ7 3e-57
5739712_120_721_- GO:0016020 F4KSJ7 3e-57
5739712_120_721_- GO:0016021 F4KSJ7 3e-57
5738820_90_706_- GO:0004512 M5AR56 3e-99
5738820_90_706_- GO:0006021 M5AR56 3e-99
5738820_90_706_- GO:0008654 M5AR56 3e-99
5738820_90_706_- GO:0016853 M5AR56 3e-99
5742617_585_778_+ GO:0008940 Q21UP9 5e-30
5742617_585_778_+ GO:0009055 Q21UP9 5e-30
5742617_585_778_+ GO:0009325 Q21UP9 5e-30
5742617_585_778_+ GO:0016491 Q21UP9 5e-30
5742617_585_778_+ GO:0030151 Q21UP9 5e-30
5742617_585_778_+ GO:0042126 Q21UP9 5e-30
5742617_585_778_+ GO:0046872 Q21UP9 5e-30
5742617_585_778_+ GO:0051536 Q21UP9 5e-30
5742617_585_778_+ GO:0055114 Q21UP9 5e-30
5756893_1_1963_- GO:0004853 D9W8A0 2e-96
5756893_1_1963_- GO:0005737 D9W8A0 2e-96
5756893_1_1963_- GO:0006779 D9W8A0 2e-96
5756893_1_1963_- GO:0006782 D9W8A0 2e-96
5756893_1_1963_- GO:0016829 D9W8A0 2e-96
5756893_1_1963_- GO:0016831 D9W8A0 2e-96
5731918_336_612_+ GO:0000166 Q47JA1 4e-41
5731918_336_612_+ GO:0003723 Q47JA1 4e-41
5731918_336_612_+ GO:0003735 Q47JA1 4e-41
5731918_336_612_+ GO:0005622 Q47JA1 4e-41
5731918_336_612_+ GO:0005840 Q47JA1 4e-41
5731918_336_612_+ GO:0006412 Q47JA1 4e-41
5731918_336_612_+ GO:0019843 Q47JA1 4e-41
5731918_336_612_+ GO:0030529 Q47JA1 4e-41
5722150_78_407_+ GO:0003723 A9BPS3 4e-50
5722150_78_407_+ GO:0003735 A9BPS3 4e-50
5722150_78_407_+ GO:0005622 A9BPS3 4e-50
5722150_78_407_+ GO:0005840 A9BPS3 4e-50
5722150_78_407_+ GO:0006412 A9BPS3 4e-50
5722150_78_407_+ GO:0015934 A9BPS3 4e-50
5722150_78_407_+ GO:0019843 A9BPS3 4e-50
5722150_78_407_+ GO:0030529 A9BPS3 4e-50
5721668_1_254_- GO:0016491 G8R918 2e-30
5721668_1_254_- GO:0055114 G8R918 2e-30
5750839_1_396_+ GO:0004497 C8XE02 1e-32
5750839_1_396_+ GO:0055114 C8XE02 1e-32
5753235_81_926_- GO:0000166 F4KXJ3 2e-120
5753235_81_926_- GO:0003677 F4KXJ3 2e-120
5753235_81_926_- GO:0003684 F4KXJ3 2e-120
5753235_81_926_- GO:0003697 F4KXJ3 2e-120
5753235_81_926_- GO:0005524 F4KXJ3 2e-120
5753235_81_926_- GO:0005737 F4KXJ3 2e-120
5753235_81_926_- GO:0006259 F4KXJ3 2e-120
5753235_81_926_- GO:0006281 F4KXJ3 2e-120
5753235_81_926_- GO:0006310 F4KXJ3 2e-120
5753235_81_926_- GO:0006974 F4KXJ3 2e-120
5753235_81_926_- GO:0008094 F4KXJ3 2e-120
5753235_81_926_- GO:0009432 F4KXJ3 2e-120
5723560_1_534_+ GO:0005886 A1SMK6 8e-49
5753331_1046_1284_+ GO:0003824 V5XC99 6e-28
5753331_1046_1284_+ GO:0008152 V5XC99 6e-28
5753331_1046_1284_+ GO:0016787 V5XC99 6e-28
5753331_1046_1284_+ GO:0018786 V5XC99 6e-28
5723182_1_531_- GO:0008152 A0A0G3V2L0 5e-50
5723182_1_531_- GO:0016491 A0A0G3V2L0 5e-50
5723182_1_531_- GO:0016620 A0A0G3V2L0 5e-50
5723182_1_531_- GO:0055114 A0A0G3V2L0 5e-50
5721910_1_293_+ GO:0000049 B6BM07 2e-45
5721910_1_293_+ GO:0003723 B6BM07 2e-45
5721910_1_293_+ GO:0003735 B6BM07 2e-45
5721910_1_293_+ GO:0005622 B6BM07 2e-45
5721910_1_293_+ GO:0005840 B6BM07 2e-45
5721910_1_293_+ GO:0006412 B6BM07 2e-45
5721910_1_293_+ GO:0015935 B6BM07 2e-45
5721910_1_293_+ GO:0019843 B6BM07 2e-45
5721910_1_293_+ GO:0030529 B6BM07 2e-45
5741731_1_416_+ GO:0008152 A0A0G3V4U0 2e-40
5741731_1_416_+ GO:0016810 A0A0G3V4U0 2e-40
5747429_150_921_+ GO:0000166 M5A1J2 9e-70
5747429_150_921_+ GO:0004812 M5A1J2 9e-70
5747429_150_921_+ GO:0004829 M5A1J2 9e-70
5747429_150_921_+ GO:0005524 M5A1J2 9e-70
5747429_150_921_+ GO:0005737 M5A1J2 9e-70
5747429_150_921_+ GO:0006412 M5A1J2 9e-70
5747429_150_921_+ GO:0006418 M5A1J2 9e-70
5747429_150_921_+ GO:0006435 M5A1J2 9e-70
5747429_150_921_+ GO:0016874 M5A1J2 9e-70
5747429_150_921_+ GO:0016876 M5A1J2 9e-70
5747429_150_921_+ GO:0043039 M5A1J2 9e-70
5747429_150_921_+ GO:0046872 M5A1J2 9e-70
5756111_1075_1824_+ GO:0004872 F8EDZ4 9e-66
5756111_1075_1824_+ GO:0006810 F8EDZ4 9e-66
5756111_1075_1824_+ GO:0016020 F8EDZ4 9e-66
5730786_105_314_+ GO:0003735 H8XRP2 9e-18
5730786_105_314_+ GO:0005840 H8XRP2 9e-18
5730786_105_314_+ GO:0006412 H8XRP2 9e-18
5730786_105_314_+ GO:0015934 H8XRP2 9e-18
5730786_105_314_+ GO:0030529 H8XRP2 9e-18
5757639_2013_3026_+ GO:0000166 A0A0G3V4A3 3e-132
5757639_2013_3026_+ GO:0000287 A0A0G3V4A3 3e-132
5757639_2013_3026_+ GO:0004019 A0A0G3V4A3 3e-132
5757639_2013_3026_+ GO:0005525 A0A0G3V4A3 3e-132
5757639_2013_3026_+ GO:0005737 A0A0G3V4A3 3e-132
5757639_2013_3026_+ GO:0006164 A0A0G3V4A3 3e-132
5757639_2013_3026_+ GO:0016874 A0A0G3V4A3 3e-132
5757639_2013_3026_+ GO:0044208 A0A0G3V4A3 3e-132
5757639_2013_3026_+ GO:0046872 A0A0G3V4A3 3e-132
5753213_1026_1267_+ GO:0005737 G4T0D6 2e-31
5753213_1026_1267_+ GO:0008270 G4T0D6 2e-31
5753213_1026_1267_+ GO:0010468 G4T0D6 2e-31
5753213_1026_1267_+ GO:0046872 G4T0D6 2e-31
5754887_951_1504_- GO:0004872 A0A0H4L3Z4 9e-27
5754887_951_1504_- GO:0006810 A0A0H4L3Z4 9e-27
5754887_951_1504_- GO:0016020 A0A0H4L3Z4 9e-27
5727323_145_565_+ GO:0003824 M5ANW1 6e-38
5727323_145_565_+ GO:0004300 M5ANW1 6e-38
5727323_145_565_+ GO:0008152 M5ANW1 6e-38
5727323_145_565_+ GO:0016829 M5ANW1 6e-38
5730508_56_596_- GO:0009055 M4ZX02 8e-76
5730508_56_596_- GO:0016020 M4ZX02 8e-76
5730508_56_596_- GO:0016021 M4ZX02 8e-76
5730508_56_596_- GO:0016491 M4ZX02 8e-76
5730508_56_596_- GO:0055114 M4ZX02 8e-76
5753277_1_910_- GO:0008152 M5A214 7e-93
5753277_1_910_- GO:0016311 M5A214 7e-93
5753277_1_910_- GO:0016740 M5A214 7e-93
5753277_1_910_- GO:0016746 M5A214 7e-93
5753277_1_910_- GO:0016791 M5A214 7e-93
5719606_1_373_- GO:0000049 I0XVP8 4e-59
5719606_1_373_- GO:0003723 I0XVP8 4e-59
5719606_1_373_- GO:0003735 I0XVP8 4e-59
5719606_1_373_- GO:0005622 I0XVP8 4e-59
5719606_1_373_- GO:0005840 I0XVP8 4e-59
5719606_1_373_- GO:0006412 I0XVP8 4e-59
5719606_1_373_- GO:0015935 I0XVP8 4e-59
5719606_1_373_- GO:0019843 I0XVP8 4e-59
5719606_1_373_- GO:0030529 I0XVP8 4e-59
5757309_19_861_- GO:0008152 F6FQ86 3e-39
5757309_19_861_- GO:0008658 F6FQ86 3e-39
5757309_19_861_- GO:0008955 F6FQ86 3e-39
5757309_19_861_- GO:0016740 F6FQ86 3e-39
5757309_19_861_- GO:0016757 F6FQ86 3e-39
5742389_1_773_- GO:0005509 G8QK23 2e-86
5742389_1_773_- GO:0016020 G8QK23 2e-86
5742389_1_773_- GO:0016021 G8QK23 2e-86
5720910_161_515_+ GO:0004733 H5WYV2 3e-21
5720910_161_515_+ GO:0010181 H5WYV2 3e-21
5720910_161_515_+ GO:0016491 H5WYV2 3e-21
5720910_161_515_+ GO:0042823 H5WYV2 3e-21
5720910_161_515_+ GO:0055114 H5WYV2 3e-21
5754131_1009_1385_- GO:0008152 F5Z269 3e-35
5754131_1009_1385_- GO:0016627 F5Z269 3e-35
5754131_1009_1385_- GO:0050660 F5Z269 3e-35
5754131_1009_1385_- GO:0055114 F5Z269 3e-35
5757525_17_940_+ GO:0005215 L0M570 7e-17
5757525_17_940_+ GO:0006810 L0M570 7e-17
5757525_17_940_+ GO:0016020 L0M570 7e-17
5757525_17_940_+ GO:0016021 L0M570 7e-17
5738316_213_697_- GO:0005737 Q1R022 8e-46
5738316_213_697_- GO:0006629 Q1R022 8e-46
5738316_213_697_- GO:0006633 Q1R022 8e-46
5738316_213_697_- GO:0009245 Q1R022 8e-46
5738316_213_697_- GO:0016829 Q1R022 8e-46
5738316_213_697_- GO:0016836 Q1R022 8e-46
5738316_213_697_- GO:0019171 Q1R022 8e-46
5738316_213_697_- GO:0047451 Q1R022 8e-46
5719410_1_505_- GO:0000049 D2QMP7 3e-73
5719410_1_505_- GO:0003723 D2QMP7 3e-73
5719410_1_505_- GO:0003735 D2QMP7 3e-73
5719410_1_505_- GO:0005840 D2QMP7 3e-73
5719410_1_505_- GO:0006412 D2QMP7 3e-73
5719410_1_505_- GO:0006417 D2QMP7 3e-73
5719410_1_505_- GO:0015934 D2QMP7 3e-73
5719410_1_505_- GO:0019843 D2QMP7 3e-73
5719410_1_505_- GO:0030529 D2QMP7 3e-73
5722986_1_530_+ GO:0003824 I4MMU4 5e-50
5722986_1_530_+ GO:0008152 I4MMU4 5e-50
5722986_1_530_+ GO:0016874 I4MMU4 5e-50
5741073_1_746_+ GO:0016020 A6ES08 5e-08
5741073_1_746_+ GO:0016021 A6ES08 5e-08
5718860_1_501_- GO:0000166 M5A717 2e-73
5718860_1_501_- GO:0005524 M5A717 2e-73
5718860_1_501_- GO:0006457 M5A717 2e-73
5718860_1_501_- GO:0051082 M5A717 2e-73
5755481_1_1633_+ GO:0003824 M5A5Q1 1e-206
5755481_1_1633_+ GO:0004494 M5A5Q1 1e-206
5755481_1_1633_+ GO:0008152 M5A5Q1 1e-206
5755481_1_1633_+ GO:0016853 M5A5Q1 1e-206
5755481_1_1633_+ GO:0016866 M5A5Q1 1e-206
5755481_1_1633_+ GO:0031419 M5A5Q1 1e-206
5755481_1_1633_+ GO:0046872 M5A5Q1 1e-206
5730218_1_273_- GO:0000160 K0C8A2 1e-29
5730218_1_273_- GO:0003677 K0C8A2 1e-29
5730218_1_273_- GO:0005622 K0C8A2 1e-29
5730218_1_273_- GO:0006351 K0C8A2 1e-29
5730218_1_273_- GO:0006355 K0C8A2 1e-29
5750075_1_989_- GO:0003995 A0A0G3V3M0 6e-119
5750075_1_989_- GO:0008152 A0A0G3V3M0 6e-119
5750075_1_989_- GO:0016491 A0A0G3V3M0 6e-119
5750075_1_989_- GO:0016627 A0A0G3V3M0 6e-119
5750075_1_989_- GO:0050660 A0A0G3V3M0 6e-119
5750075_1_989_- GO:0055114 A0A0G3V3M0 6e-119
5749877_144_1024_- GO:0003824 M5A165 1e-74
5749877_144_1024_- GO:0008152 M5A165 1e-74
5755351_1026_1602_+ GO:0003924 S2WI84 6e-72
5755351_1026_1602_+ GO:0005525 S2WI84 6e-72
5755351_1026_1602_+ GO:0008152 S2WI84 6e-72
5741115_1_747_+ GO:0005506 Q47A87 1e-134
5741115_1_747_+ GO:0006777 Q47A87 1e-134
5741115_1_747_+ GO:0008940 Q47A87 1e-134
5741115_1_747_+ GO:0009055 Q47A87 1e-134
5741115_1_747_+ GO:0016491 Q47A87 1e-134
5741115_1_747_+ GO:0030151 Q47A87 1e-134
5741115_1_747_+ GO:0042128 Q47A87 1e-134
5741115_1_747_+ GO:0042597 Q47A87 1e-134
5741115_1_747_+ GO:0046872 Q47A87 1e-134
5741115_1_747_+ GO:0051536 Q47A87 1e-134
5741115_1_747_+ GO:0051539 Q47A87 1e-134
5741115_1_747_+ GO:0055114 Q47A87 1e-134
5741387_1_439_- GO:0016301 A0A0M2MYB2 6e-25
5741387_1_439_- GO:0016310 A0A0M2MYB2 6e-25
5727425_1_533_+ GO:0000166 A6W5Y6 4e-75
5727425_1_533_+ GO:0005524 A6W5Y6 4e-75
5727425_1_533_+ GO:0005737 A6W5Y6 4e-75
5727425_1_533_+ GO:0006457 A6W5Y6 4e-75
5727425_1_533_+ GO:0042026 A6W5Y6 4e-75
5727425_1_533_+ GO:0051082 A6W5Y6 4e-75
5746537_1_889_- GO:0003824 Q6FCW4 7e-131
5746537_1_889_- GO:0004018 Q6FCW4 7e-131
5746537_1_889_- GO:0006164 Q6FCW4 7e-131
5746537_1_889_- GO:0006188 Q6FCW4 7e-131
5746537_1_889_- GO:0006189 Q6FCW4 7e-131
5746537_1_889_- GO:0009152 Q6FCW4 7e-131
5746537_1_889_- GO:0016829 Q6FCW4 7e-131
5746537_1_889_- GO:0044208 Q6FCW4 7e-131
5746537_1_889_- GO:0070626 Q6FCW4 7e-131
5757593_2002_2379_+ GO:0003676 M5A607 1e-40
5757593_2002_2379_+ GO:0004518 M5A607 1e-40
5757593_2002_2379_+ GO:0004527 M5A607 1e-40
5757593_2002_2379_+ GO:0005737 M5A607 1e-40
5757593_2002_2379_+ GO:0008152 M5A607 1e-40
5757593_2002_2379_+ GO:0016787 M5A607 1e-40
5757593_2002_2379_+ GO:0016788 M5A607 1e-40
5757593_2002_2379_+ GO:0016896 M5A607 1e-40
5757593_2002_2379_+ GO:0090305 M5A607 1e-40
5757593_2002_2379_+ GO:0090503 M5A607 1e-40
5756583_314_1060_+ GO:0008152 B7RX39 1e-76
5756583_314_1060_+ GO:0016491 B7RX39 1e-76
5756583_314_1060_+ GO:0055114 B7RX39 1e-76
5751037_983_1091_- GO:0005524 J3CPU3 3e-09
5751037_983_1091_- GO:0008152 J3CPU3 3e-09
5751037_983_1091_- GO:0016887 J3CPU3 3e-09
5725297_1_548_+ GO:0005507 F8EB68 2e-84
5725297_1_548_+ GO:0016491 F8EB68 2e-84
5725297_1_548_+ GO:0050304 F8EB68 2e-84
5725297_1_548_+ GO:0055114 F8EB68 2e-84
5731438_278_607_- GO:0008152 A0A0F4P5U3 2e-26
5731438_278_607_- GO:0008761 A0A0F4P5U3 2e-26
5731438_278_607_- GO:0016853 A0A0F4P5U3 2e-26
5753509_1_1041_+ GO:0003676 F4KUB4 1e-158
5753509_1_1041_+ GO:0003723 F4KUB4 1e-158
5753509_1_1041_+ GO:0003735 F4KUB4 1e-158
5753509_1_1041_+ GO:0005840 F4KUB4 1e-158
5753509_1_1041_+ GO:0006412 F4KUB4 1e-158
5719934_81_508_- GO:0008446 A9B0I0 1e-53
5719934_81_508_- GO:0016829 A9B0I0 1e-53
5719934_81_508_- GO:0019673 A9B0I0 1e-53
5719934_81_508_- GO:0070401 A9B0I0 1e-53
5755799_351_1004_+ GO:0046854 A0A0D5A5P3 2e-50
5755957_444_1769_+ GO:0006865 I0H1B4 6e-105
5755189_1_287_+ GO:0005506 M5A4V8 4e-40
5755189_1_287_+ GO:0005886 M5A4V8 4e-40
5755189_1_287_+ GO:0006810 M5A4V8 4e-40
5755189_1_287_+ GO:0008137 M5A4V8 4e-40
5755189_1_287_+ GO:0016020 M5A4V8 4e-40
5755189_1_287_+ GO:0016491 M5A4V8 4e-40
5755189_1_287_+ GO:0046872 M5A4V8 4e-40
5755189_1_287_+ GO:0048038 M5A4V8 4e-40
5755189_1_287_+ GO:0050136 M5A4V8 4e-40
5755189_1_287_+ GO:0051536 M5A4V8 4e-40
5755189_1_287_+ GO:0051539 M5A4V8 4e-40
5755189_1_287_+ GO:0055114 M5A4V8 4e-40
5757619_1138_2070_+ GO:0004553 D3PQW3 2e-64
5757619_1138_2070_+ GO:0005975 D3PQW3 2e-64
5757619_1138_2070_+ GO:0008152 D3PQW3 2e-64
5757619_1138_2070_+ GO:0008422 D3PQW3 2e-64
5757619_1138_2070_+ GO:0016787 D3PQW3 2e-64
5757619_1138_2070_+ GO:0016798 D3PQW3 2e-64
5757619_1138_2070_+ GO:0030245 D3PQW3 2e-64
5747845_434_935_+ GO:0000166 A0A0G3V2Y8 2e-75
5747845_434_935_+ GO:0000917 A0A0G3V2Y8 2e-75
5747845_434_935_+ GO:0003924 A0A0G3V2Y8 2e-75
5747845_434_935_+ GO:0005525 A0A0G3V2Y8 2e-75
5747845_434_935_+ GO:0005737 A0A0G3V2Y8 2e-75
5747845_434_935_+ GO:0007049 A0A0G3V2Y8 2e-75
5747845_434_935_+ GO:0008152 A0A0G3V2Y8 2e-75
5747845_434_935_+ GO:0032153 A0A0G3V2Y8 2e-75
5747845_434_935_+ GO:0043093 A0A0G3V2Y8 2e-75
5747845_434_935_+ GO:0051258 A0A0G3V2Y8 2e-75
5747845_434_935_+ GO:0051301 A0A0G3V2Y8 2e-75
5736150_75_663_+ GO:0000413 A0A0A1DMA5 6e-39
5736150_75_663_+ GO:0003755 A0A0A1DMA5 6e-39
5736150_75_663_+ GO:0005737 A0A0A1DMA5 6e-39
5736150_75_663_+ GO:0006457 A0A0A1DMA5 6e-39
5736150_75_663_+ GO:0007049 A0A0A1DMA5 6e-39
5736150_75_663_+ GO:0008152 A0A0A1DMA5 6e-39
5736150_75_663_+ GO:0015031 A0A0A1DMA5 6e-39
5736150_75_663_+ GO:0016853 A0A0A1DMA5 6e-39
5736150_75_663_+ GO:0051301 A0A0A1DMA5 6e-39
5750555_517_1060_- GO:0008270 M5A6L7 6e-58
5750555_517_1060_- GO:0016491 M5A6L7 6e-58
5750555_517_1060_- GO:0043880 M5A6L7 6e-58
5750555_517_1060_- GO:0055114 M5A6L7 6e-58
5736186_170_436_- GO:0003723 D3IDW4 2e-32
5736186_170_436_- GO:0003735 D3IDW4 2e-32
5736186_170_436_- GO:0005622 D3IDW4 2e-32
5736186_170_436_- GO:0005840 D3IDW4 2e-32
5736186_170_436_- GO:0006412 D3IDW4 2e-32
5736186_170_436_- GO:0019843 D3IDW4 2e-32
5736186_170_436_- GO:0030529 D3IDW4 2e-32
5743925_1_810_+ GO:0003677 G8T7D6 1e-131
5743925_1_810_+ GO:0003899 G8T7D6 1e-131
5743925_1_810_+ GO:0006351 G8T7D6 1e-131
5743925_1_810_+ GO:0016740 G8T7D6 1e-131
5743925_1_810_+ GO:0016779 G8T7D6 1e-131
5743925_1_810_+ GO:0032549 G8T7D6 1e-131
5749211_103_843_+ GO:0004316 Q47FM3 2e-133
5749211_103_843_+ GO:0005737 Q47FM3 2e-133
5749211_103_843_+ GO:0008152 Q47FM3 2e-133
5749211_103_843_+ GO:0016491 Q47FM3 2e-133
5749211_103_843_+ GO:0018454 Q47FM3 2e-133
5749211_103_843_+ GO:0042619 Q47FM3 2e-133
5749211_103_843_+ GO:0055114 Q47FM3 2e-133
5735818_1_659_+ GO:0003676 Q0RXD3 1e-74
5735818_1_659_+ GO:0003677 Q0RXD3 1e-74
5757539_430_798_+ GO:0003723 A1TJS7 5e-58
5757539_430_798_+ GO:0003735 A1TJS7 5e-58
5757539_430_798_+ GO:0005840 A1TJS7 5e-58
5757539_430_798_+ GO:0006412 A1TJS7 5e-58
5757539_430_798_+ GO:0015934 A1TJS7 5e-58
5757539_430_798_+ GO:0019843 A1TJS7 5e-58
5757539_430_798_+ GO:0030529 A1TJS7 5e-58
5737720_1_686_- GO:0003824 D3SC59 2e-24
5737720_1_686_- GO:0008152 D3SC59 2e-24
5749817_1_878_- GO:0003824 D1CAT3 3e-85
5749817_1_878_- GO:0003938 D1CAT3 3e-85
5749817_1_878_- GO:0006164 D1CAT3 3e-85
5749817_1_878_- GO:0006177 D1CAT3 3e-85
5749817_1_878_- GO:0016491 D1CAT3 3e-85
5749817_1_878_- GO:0046872 D1CAT3 3e-85
5749817_1_878_- GO:0055114 D1CAT3 3e-85
5748267_1_154_+ GO:0003723 C5CQ81 2e-14
5748267_1_154_+ GO:0003735 C5CQ81 2e-14
5748267_1_154_+ GO:0005840 C5CQ81 2e-14
5748267_1_154_+ GO:0006412 C5CQ81 2e-14
5748267_1_154_+ GO:0015934 C5CQ81 2e-14
5748267_1_154_+ GO:0019843 C5CQ81 2e-14
5748267_1_154_+ GO:0030529 C5CQ81 2e-14
5756165_1020_1841_+ GO:0004872 J1FND5 4e-90
5756165_1020_1841_+ GO:0006810 J1FND5 4e-90
5756165_1020_1841_+ GO:0016020 J1FND5 4e-90
5744533_1_199_- GO:0000104 Q6MRP9 2e-17
5744533_1_199_- GO:0009055 Q6MRP9 2e-17
5744533_1_199_- GO:0016491 Q6MRP9 2e-17
5744533_1_199_- GO:0051536 Q6MRP9 2e-17
5744533_1_199_- GO:0051537 Q6MRP9 2e-17
5744533_1_199_- GO:0055114 Q6MRP9 2e-17
5727947_1_571_- GO:0003677 W0EXT3 1e-105
5727947_1_571_- GO:0003899 W0EXT3 1e-105
5727947_1_571_- GO:0006351 W0EXT3 1e-105
5727947_1_571_- GO:0016740 W0EXT3 1e-105
5727947_1_571_- GO:0016779 W0EXT3 1e-105
5727947_1_571_- GO:0032549 W0EXT3 1e-105
5733542_1_269_+ GO:0000166 B5JW35 3e-12
5733542_1_269_+ GO:0004017 B5JW35 3e-12
5733542_1_269_+ GO:0005524 B5JW35 3e-12
5733542_1_269_+ GO:0005737 B5JW35 3e-12
5733542_1_269_+ GO:0006139 B5JW35 3e-12
5733542_1_269_+ GO:0016301 B5JW35 3e-12
5733542_1_269_+ GO:0016310 B5JW35 3e-12
5733542_1_269_+ GO:0016740 B5JW35 3e-12
5733542_1_269_+ GO:0016776 B5JW35 3e-12
5733542_1_269_+ GO:0019205 B5JW35 3e-12
5733542_1_269_+ GO:0046939 B5JW35 3e-12
5740342_1_732_- GO:0003824 Q11NQ3 4e-43
5740342_1_732_- GO:0004553 Q11NQ3 4e-43
5740342_1_732_- GO:0005975 Q11NQ3 4e-43
5740342_1_732_- GO:0008152 Q11NQ3 4e-43
5740342_1_732_- GO:0016052 Q11NQ3 4e-43
5740342_1_732_- GO:0016787 Q11NQ3 4e-43
5740342_1_732_- GO:0016798 Q11NQ3 4e-43
5740342_1_732_- GO:0030246 Q11NQ3 4e-43
5732748_240_620_- GO:0000166 Q12AV0 6e-48
5732748_240_620_- GO:0005524 Q12AV0 6e-48
5732748_240_620_- GO:0006810 Q12AV0 6e-48
5732748_240_620_- GO:0008152 Q12AV0 6e-48
5732748_240_620_- GO:0015833 Q12AV0 6e-48
5732748_240_620_- GO:0016887 Q12AV0 6e-48
5743603_154_801_- GO:0000049 M5A1V0 2e-29
5743603_154_801_- GO:0000166 M5A1V0 2e-29
5743603_154_801_- GO:0000287 M5A1V0 2e-29
5743603_154_801_- GO:0003723 M5A1V0 2e-29
5743603_154_801_- GO:0004812 M5A1V0 2e-29
5743603_154_801_- GO:0004826 M5A1V0 2e-29
5743603_154_801_- GO:0005524 M5A1V0 2e-29
5743603_154_801_- GO:0005737 M5A1V0 2e-29
5743603_154_801_- GO:0006412 M5A1V0 2e-29
5743603_154_801_- GO:0006432 M5A1V0 2e-29
5743603_154_801_- GO:0008033 M5A1V0 2e-29
5743603_154_801_- GO:0016874 M5A1V0 2e-29
5743603_154_801_- GO:0046872 M5A1V0 2e-29
5750887_1_1001_+ GO:0003677 Q47JA9 2e-169
5750887_1_1001_+ GO:0003899 Q47JA9 2e-169
5750887_1_1001_+ GO:0006351 Q47JA9 2e-169
5750887_1_1001_+ GO:0016740 Q47JA9 2e-169
5750887_1_1001_+ GO:0016779 Q47JA9 2e-169
5732110_1_254_- GO:0000166 F5XXR9 8e-40
5732110_1_254_- GO:0003746 F5XXR9 8e-40
5732110_1_254_- GO:0003924 F5XXR9 8e-40
5732110_1_254_- GO:0005525 F5XXR9 8e-40
5732110_1_254_- GO:0006414 F5XXR9 8e-40
5738224_1_695_- GO:0000166 C7LZR8 3e-95
5738224_1_695_- GO:0003746 C7LZR8 3e-95
5738224_1_695_- GO:0003924 C7LZR8 3e-95
5738224_1_695_- GO:0005525 C7LZR8 3e-95
5738224_1_695_- GO:0005886 C7LZR8 3e-95
5738224_1_695_- GO:0006412 C7LZR8 3e-95
5738224_1_695_- GO:0006414 C7LZR8 3e-95
5738224_1_695_- GO:0016020 C7LZR8 3e-95
5738224_1_695_- GO:0016787 C7LZR8 3e-95
5738224_1_695_- GO:0043022 C7LZR8 3e-95
5738224_1_695_- GO:0045727 C7LZR8 3e-95
5740620_1_737_+ GO:0003824 Q6FB10 2e-118
5740620_1_737_+ GO:0004332 Q6FB10 2e-118
5740620_1_737_+ GO:0005975 Q6FB10 2e-118
5740620_1_737_+ GO:0006096 Q6FB10 2e-118
5740620_1_737_+ GO:0008270 Q6FB10 2e-118
5740620_1_737_+ GO:0016829 Q6FB10 2e-118
5740620_1_737_+ GO:0016832 Q6FB10 2e-118
5740620_1_737_+ GO:0046872 Q6FB10 2e-118
5754739_1_611_+ GO:0008152 E3J2K3 1e-41
5754739_1_611_+ GO:0016491 E3J2K3 1e-41
5754739_1_611_+ GO:0055114 E3J2K3 1e-41
5744887_1_578_- GO:0006629 I0S300 2e-51
5744887_1_578_- GO:0016020 I0S300 2e-51
5744887_1_578_- GO:0016021 I0S300 2e-51
5755143_1_1551_+ GO:0004519 C7LZ05 1e-202
5755143_1_1551_+ GO:0004748 C7LZ05 1e-202
5755143_1_1551_+ GO:0006260 C7LZ05 1e-202
5755143_1_1551_+ GO:0016491 C7LZ05 1e-202
5755143_1_1551_+ GO:0016539 C7LZ05 1e-202
5755143_1_1551_+ GO:0050897 C7LZ05 1e-202
5755143_1_1551_+ GO:0055114 C7LZ05 1e-202
5755143_1_1551_+ GO:0090305 C7LZ05 1e-202
5720764_1_331_- GO:0000502 C7LYP8 3e-41
5720764_1_331_- GO:0004298 C7LYP8 3e-41
5720764_1_331_- GO:0005737 C7LYP8 3e-41
5720764_1_331_- GO:0005839 C7LYP8 3e-41
5720764_1_331_- GO:0006508 C7LYP8 3e-41
5720764_1_331_- GO:0008233 C7LYP8 3e-41
5720764_1_331_- GO:0010498 C7LYP8 3e-41
5720764_1_331_- GO:0016787 C7LYP8 3e-41
5720764_1_331_- GO:0019773 C7LYP8 3e-41
5720764_1_331_- GO:0019941 C7LYP8 3e-41
5720764_1_331_- GO:0051603 C7LYP8 3e-41
5748537_1_912_+ GO:0005198 A0A0M2WHN8 2e-87
5748537_1_912_+ GO:0005576 A0A0M2WHN8 2e-87
5748537_1_912_+ GO:0009288 A0A0M2WHN8 2e-87
5748537_1_912_+ GO:0009420 A0A0M2WHN8 2e-87
5748537_1_912_+ GO:0071973 A0A0M2WHN8 2e-87
5747015_160_904_+ GO:0000166 M5A0U4 4e-98
5747015_160_904_+ GO:0003677 M5A0U4 4e-98
5747015_160_904_+ GO:0004386 M5A0U4 4e-98
5747015_160_904_+ GO:0004518 M5A0U4 4e-98
5747015_160_904_+ GO:0005524 M5A0U4 4e-98
5747015_160_904_+ GO:0005737 M5A0U4 4e-98
5747015_160_904_+ GO:0006281 M5A0U4 4e-98
5747015_160_904_+ GO:0006289 M5A0U4 4e-98
5747015_160_904_+ GO:0006974 M5A0U4 4e-98
5747015_160_904_+ GO:0009381 M5A0U4 4e-98
5747015_160_904_+ GO:0009432 M5A0U4 4e-98
5747015_160_904_+ GO:0016787 M5A0U4 4e-98
5747015_160_904_+ GO:0090305 M5A0U4 4e-98
5736636_1_670_+ GO:0004735 M5A5R8 2e-58
5736636_1_670_+ GO:0005737 M5A5R8 2e-58
5736636_1_670_+ GO:0006561 M5A5R8 2e-58
5736636_1_670_+ GO:0008652 M5A5R8 2e-58
5736636_1_670_+ GO:0016491 M5A5R8 2e-58
5736636_1_670_+ GO:0055114 M5A5R8 2e-58
5736636_1_670_+ GO:0055129 M5A5R8 2e-58
5753473_561_995_- GO:0003824 Q0RFQ0 2e-36
5753473_561_995_- GO:0004739 Q0RFQ0 2e-36
5753473_561_995_- GO:0008152 Q0RFQ0 2e-36
5753473_561_995_- GO:0016491 Q0RFQ0 2e-36
5753473_561_995_- GO:0055114 Q0RFQ0 2e-36
5736600_1_669_- GO:0003677 D8PCY0 1e-115
5736600_1_669_- GO:0003899 D8PCY0 1e-115
5736600_1_669_- GO:0006351 D8PCY0 1e-115
5736600_1_669_- GO:0016740 D8PCY0 1e-115
5736600_1_669_- GO:0016779 D8PCY0 1e-115
5736600_1_669_- GO:0046983 D8PCY0 1e-115
5719534_1_284_- GO:0003824 A6FZ90 6e-08
5719534_1_284_- GO:0004300 A6FZ90 6e-08
5719534_1_284_- GO:0008152 A6FZ90 6e-08
5719534_1_284_- GO:0016829 A6FZ90 6e-08
5748529_363_963_+ GO:0000049 C1DQF9 5e-104
5748529_363_963_+ GO:0000166 C1DQF9 5e-104
5748529_363_963_+ GO:0003676 C1DQF9 5e-104
5748529_363_963_+ GO:0003723 C1DQF9 5e-104
5748529_363_963_+ GO:0004812 C1DQF9 5e-104
5748529_363_963_+ GO:0004813 C1DQF9 5e-104
5748529_363_963_+ GO:0005524 C1DQF9 5e-104
5748529_363_963_+ GO:0005737 C1DQF9 5e-104
5748529_363_963_+ GO:0006412 C1DQF9 5e-104
5748529_363_963_+ GO:0006419 C1DQF9 5e-104
5748529_363_963_+ GO:0008270 C1DQF9 5e-104
5748529_363_963_+ GO:0016874 C1DQF9 5e-104
5748529_363_963_+ GO:0016876 C1DQF9 5e-104
5748529_363_963_+ GO:0043039 C1DQF9 5e-104
5748529_363_963_+ GO:0046872 C1DQF9 5e-104
5734942_99_542_+ GO:0003735 H8KXC5 2e-49
5734942_99_542_+ GO:0005840 H8KXC5 2e-49
5734942_99_542_+ GO:0006412 H8KXC5 2e-49
5734942_99_542_+ GO:0030529 H8KXC5 2e-49
5742871_1_783_- GO:0004872 F3L1G1 8e-71
5742871_1_783_- GO:0006810 F3L1G1 8e-71
5742871_1_783_- GO:0009279 F3L1G1 8e-71
5742871_1_783_- GO:0016020 F3L1G1 8e-71
5728125_433_573_- GO:0008152 Q0A833 7e-17
5728125_433_573_- GO:0016740 Q0A833 7e-17
5732040_1_613_+ GO:0016491 F8AXE1 9e-91
5732040_1_613_+ GO:0055114 F8AXE1 9e-91
5719122_167_503_+ GO:0016301 A0A0F3KGM3 8e-30
5719122_167_503_+ GO:0016310 A0A0F3KGM3 8e-30
5756459_1786_1992_- GO:0008152 E3JC46 3e-16
5756459_1786_1992_- GO:0016491 E3JC46 3e-16
5756459_1786_1992_- GO:0055114 E3JC46 3e-16
5754459_1_1031_+ GO:0000166 C7M1V9 2e-97
5754459_1_1031_+ GO:0000287 C7M1V9 2e-97
5754459_1_1031_+ GO:0004642 C7M1V9 2e-97
5754459_1_1031_+ GO:0005524 C7M1V9 2e-97
5754459_1_1031_+ GO:0005737 C7M1V9 2e-97
5754459_1_1031_+ GO:0006164 C7M1V9 2e-97
5754459_1_1031_+ GO:0006189 C7M1V9 2e-97
5754459_1_1031_+ GO:0016874 C7M1V9 2e-97
5754459_1_1031_+ GO:0046872 C7M1V9 2e-97
5722396_1_526_+ GO:0000166 W0EZR4 6e-91
5722396_1_526_+ GO:0005524 W0EZR4 6e-91
5722396_1_526_+ GO:0005886 W0EZR4 6e-91
5722396_1_526_+ GO:0006754 W0EZR4 6e-91
5722396_1_526_+ GO:0006810 W0EZR4 6e-91
5722396_1_526_+ GO:0006811 W0EZR4 6e-91
5722396_1_526_+ GO:0015986 W0EZR4 6e-91
5722396_1_526_+ GO:0015991 W0EZR4 6e-91
5722396_1_526_+ GO:0015992 W0EZR4 6e-91
5722396_1_526_+ GO:0016020 W0EZR4 6e-91
5722396_1_526_+ GO:0016787 W0EZR4 6e-91
5722396_1_526_+ GO:0016820 W0EZR4 6e-91
5722396_1_526_+ GO:0033178 W0EZR4 6e-91
5722396_1_526_+ GO:0042777 W0EZR4 6e-91
5722396_1_526_+ GO:0045261 W0EZR4 6e-91
5722396_1_526_+ GO:0046034 W0EZR4 6e-91
5722396_1_526_+ GO:0046933 W0EZR4 6e-91
5722396_1_526_+ GO:0046961 W0EZR4 6e-91
5757199_1_286_+ GO:0005515 A0R561 2e-15
5719554_1_506_+ GO:0003824 B5E8R7 9e-65
5719554_1_506_+ GO:0004356 B5E8R7 9e-65
5719554_1_506_+ GO:0006807 B5E8R7 9e-65
5739820_1_723_+ GO:0000166 C6XZS5 2e-117
5739820_1_723_+ GO:0005524 C6XZS5 2e-117
5739820_1_723_+ GO:0005886 C6XZS5 2e-117
5739820_1_723_+ GO:0006754 C6XZS5 2e-117
5739820_1_723_+ GO:0006810 C6XZS5 2e-117
5739820_1_723_+ GO:0006811 C6XZS5 2e-117
5739820_1_723_+ GO:0015986 C6XZS5 2e-117
5739820_1_723_+ GO:0015991 C6XZS5 2e-117
5739820_1_723_+ GO:0015992 C6XZS5 2e-117
5739820_1_723_+ GO:0016020 C6XZS5 2e-117
5739820_1_723_+ GO:0016787 C6XZS5 2e-117
5739820_1_723_+ GO:0016820 C6XZS5 2e-117
5739820_1_723_+ GO:0033178 C6XZS5 2e-117
5739820_1_723_+ GO:0042777 C6XZS5 2e-117
5739820_1_723_+ GO:0045261 C6XZS5 2e-117
5739820_1_723_+ GO:0046034 C6XZS5 2e-117
5739820_1_723_+ GO:0046933 C6XZS5 2e-117
5739820_1_723_+ GO:0046961 C6XZS5 2e-117
5733440_1_629_+ GO:0008137 A0A0G3V831 2e-30
5733440_1_629_+ GO:0009055 A0A0G3V831 2e-30
5733440_1_629_+ GO:0016020 A0A0G3V831 2e-30
5733440_1_629_+ GO:0016491 A0A0G3V831 2e-30
5733440_1_629_+ GO:0016651 A0A0G3V831 2e-30
5733440_1_629_+ GO:0030151 A0A0G3V831 2e-30
5733440_1_629_+ GO:0042773 A0A0G3V831 2e-30
5733440_1_629_+ GO:0046872 A0A0G3V831 2e-30
5733440_1_629_+ GO:0051536 A0A0G3V831 2e-30
5733440_1_629_+ GO:0051539 A0A0G3V831 2e-30
5733440_1_629_+ GO:0055114 A0A0G3V831 2e-30
5756157_1049_1839_+ GO:0000015 M5A5I6 2e-98
5756157_1049_1839_+ GO:0000287 M5A5I6 2e-98
5756157_1049_1839_+ GO:0004634 M5A5I6 2e-98
5756157_1049_1839_+ GO:0005576 M5A5I6 2e-98
5756157_1049_1839_+ GO:0005737 M5A5I6 2e-98
5756157_1049_1839_+ GO:0006096 M5A5I6 2e-98
5756157_1049_1839_+ GO:0009986 M5A5I6 2e-98
5756157_1049_1839_+ GO:0016829 M5A5I6 2e-98
5756157_1049_1839_+ GO:0046872 M5A5I6 2e-98
5753089_1_272_+ GO:0000166 D2S6R6 1e-20
5753089_1_272_+ GO:0004611 D2S6R6 1e-20
5753089_1_272_+ GO:0004613 D2S6R6 1e-20
5753089_1_272_+ GO:0005525 D2S6R6 1e-20
5753089_1_272_+ GO:0005737 D2S6R6 1e-20
5753089_1_272_+ GO:0006094 D2S6R6 1e-20
5753089_1_272_+ GO:0016301 D2S6R6 1e-20
5753089_1_272_+ GO:0016310 D2S6R6 1e-20
5753089_1_272_+ GO:0016829 D2S6R6 1e-20
5753089_1_272_+ GO:0016831 D2S6R6 1e-20
5753089_1_272_+ GO:0017076 D2S6R6 1e-20
5753089_1_272_+ GO:0030145 D2S6R6 1e-20
5753089_1_272_+ GO:0046872 D2S6R6 1e-20
5728758_1_579_+ GO:0016020 K2H9I3 2e-08
5728758_1_579_+ GO:0016021 K2H9I3 2e-08
5735666_1_657_+ GO:0000166 A0A077KBL8 3e-89
5735666_1_657_+ GO:0004370 A0A077KBL8 3e-89
5735666_1_657_+ GO:0005524 A0A077KBL8 3e-89
5735666_1_657_+ GO:0005975 A0A077KBL8 3e-89
5735666_1_657_+ GO:0006071 A0A077KBL8 3e-89
5735666_1_657_+ GO:0006072 A0A077KBL8 3e-89
5735666_1_657_+ GO:0016301 A0A077KBL8 3e-89
5735666_1_657_+ GO:0016310 A0A077KBL8 3e-89
5735666_1_657_+ GO:0016740 A0A077KBL8 3e-89
5735666_1_657_+ GO:0016773 A0A077KBL8 3e-89
5735666_1_657_+ GO:0019563 A0A077KBL8 3e-89
5738750_1_704_- GO:0000166 M5A187 8e-90
5738750_1_704_- GO:0005524 M5A187 8e-90
5738750_1_704_- GO:0006457 M5A187 8e-90
5738750_1_704_- GO:0006508 M5A187 8e-90
5738750_1_704_- GO:0008233 M5A187 8e-90
5738750_1_704_- GO:0008270 M5A187 8e-90
5738750_1_704_- GO:0046872 M5A187 8e-90
5738750_1_704_- GO:0046983 M5A187 8e-90
5738750_1_704_- GO:0051082 M5A187 8e-90
5743623_385_802_+ GO:0008152 A1SNF3 3e-49
5743623_385_802_+ GO:0016491 A1SNF3 3e-49
5743623_385_802_+ GO:0055114 A1SNF3 3e-49
5757277_1479_2036_+ GO:0003676 M5A895 6e-13
5738048_1_692_- GO:0003677 M4ZXW3 2e-86
5738048_1_692_- GO:0003899 M4ZXW3 2e-86
5738048_1_692_- GO:0006351 M4ZXW3 2e-86
5738048_1_692_- GO:0016740 M4ZXW3 2e-86
5738048_1_692_- GO:0016779 M4ZXW3 2e-86
5738048_1_692_- GO:0032549 M4ZXW3 2e-86
5745557_1_857_- GO:0000166 M4ZVR9 5e-110
5745557_1_857_- GO:0003677 M4ZVR9 5e-110
5745557_1_857_- GO:0003916 M4ZVR9 5e-110
5745557_1_857_- GO:0003918 M4ZVR9 5e-110
5745557_1_857_- GO:0005524 M4ZVR9 5e-110
5745557_1_857_- GO:0005694 M4ZVR9 5e-110
5745557_1_857_- GO:0005737 M4ZVR9 5e-110
5745557_1_857_- GO:0006259 M4ZVR9 5e-110
5745557_1_857_- GO:0006261 M4ZVR9 5e-110
5745557_1_857_- GO:0006265 M4ZVR9 5e-110
5745557_1_857_- GO:0016853 M4ZVR9 5e-110
5744309_97_821_+ GO:0003677 A0A077FRH2 8e-35
5720226_1_434_+ GO:0004450 W6KAK1 4e-47
5720226_1_434_+ GO:0006099 W6KAK1 4e-47
5720226_1_434_+ GO:0016491 W6KAK1 4e-47
5720226_1_434_+ GO:0016616 W6KAK1 4e-47
5720226_1_434_+ GO:0046872 W6KAK1 4e-47
5720226_1_434_+ GO:0055114 W6KAK1 4e-47
5735068_50_650_+ GO:0003995 A0A0G3V340 5e-47
5735068_50_650_+ GO:0008152 A0A0G3V340 5e-47
5735068_50_650_+ GO:0016491 A0A0G3V340 5e-47
5735068_50_650_+ GO:0016627 A0A0G3V340 5e-47
5735068_50_650_+ GO:0050660 A0A0G3V340 5e-47
5735068_50_650_+ GO:0055114 A0A0G3V340 5e-47
5756605_1_1051_+ GO:0004872 F8EBF7 3e-42
5756605_1_1051_+ GO:0006810 F8EBF7 3e-42
5756605_1_1051_+ GO:0016020 F8EBF7 3e-42
5744589_1_829_- GO:0003677 C7PUG7 1e-115
5744589_1_829_- GO:0003899 C7PUG7 1e-115
5744589_1_829_- GO:0006351 C7PUG7 1e-115
5744589_1_829_- GO:0016740 C7PUG7 1e-115
5744589_1_829_- GO:0016779 C7PUG7 1e-115
5754043_1037_1373_+ GO:0003677 A0A0A1CUJ7 2e-14
5754043_1037_1373_+ GO:0003916 A0A0A1CUJ7 2e-14
5754043_1037_1373_+ GO:0003918 A0A0A1CUJ7 2e-14
5754043_1037_1373_+ GO:0005524 A0A0A1CUJ7 2e-14
5754043_1037_1373_+ GO:0005694 A0A0A1CUJ7 2e-14
5754043_1037_1373_+ GO:0006259 A0A0A1CUJ7 2e-14
5754043_1037_1373_+ GO:0006265 A0A0A1CUJ7 2e-14
5754043_1037_1373_+ GO:0016853 A0A0A1CUJ7 2e-14
5754779_59_1485_+ GO:0005886 D6Y5Q5 1e-80
5750503_511_891_- GO:0005623 C7Q974 1e-29
5750503_511_891_- GO:0016491 C7Q974 1e-29
5750503_511_891_- GO:0016668 C7Q974 1e-29
5750503_511_891_- GO:0045454 C7Q974 1e-29
5750503_511_891_- GO:0050660 C7Q974 1e-29
5750503_511_891_- GO:0055114 C7Q974 1e-29
5738382_1_698_- GO:0003824 F8B3Z9 2e-69
5738382_1_698_- GO:0008670 F8B3Z9 2e-69
5738382_1_698_- GO:0010181 F8B3Z9 2e-69
5738382_1_698_- GO:0016491 F8B3Z9 2e-69
5738382_1_698_- GO:0055114 F8B3Z9 2e-69
5748155_1_389_+ GO:0003677 F4KXU3 4e-52
5748155_1_389_+ GO:0003899 F4KXU3 4e-52
5748155_1_389_+ GO:0006351 F4KXU3 4e-52
5748155_1_389_+ GO:0016740 F4KXU3 4e-52
5748155_1_389_+ GO:0016779 F4KXU3 4e-52
5748155_1_389_+ GO:0046983 F4KXU3 4e-52
5753247_19_1110_+ GO:0004872 C7PQ41 2e-74
5753247_19_1110_+ GO:0006810 C7PQ41 2e-74
5753247_19_1110_+ GO:0016020 C7PQ41 2e-74
5752839_1_1055_+ GO:0000166 A0A0G3V6V5 3e-38
5752839_1_1055_+ GO:0000287 A0A0G3V6V5 3e-38
5752839_1_1055_+ GO:0000724 A0A0G3V6V5 3e-38
5752839_1_1055_+ GO:0003677 A0A0G3V6V5 3e-38
5752839_1_1055_+ GO:0004003 A0A0G3V6V5 3e-38
5752839_1_1055_+ GO:0004386 A0A0G3V6V5 3e-38
5752839_1_1055_+ GO:0004518 A0A0G3V6V5 3e-38
5752839_1_1055_+ GO:0004527 A0A0G3V6V5 3e-38
5752839_1_1055_+ GO:0005524 A0A0G3V6V5 3e-38
5752839_1_1055_+ GO:0006281 A0A0G3V6V5 3e-38
5752839_1_1055_+ GO:0006974 A0A0G3V6V5 3e-38
5752839_1_1055_+ GO:0008854 A0A0G3V6V5 3e-38
5752839_1_1055_+ GO:0016787 A0A0G3V6V5 3e-38
5752839_1_1055_+ GO:0032508 A0A0G3V6V5 3e-38
5752839_1_1055_+ GO:0046872 A0A0G3V6V5 3e-38
5752839_1_1055_+ GO:0090305 A0A0G3V6V5 3e-38
5750699_375_869_+ GO:0000049 C7PU83 4e-65
5750699_375_869_+ GO:0003723 C7PU83 4e-65
5750699_375_869_+ GO:0003735 C7PU83 4e-65
5750699_375_869_+ GO:0005622 C7PU83 4e-65
5750699_375_869_+ GO:0005840 C7PU83 4e-65
5750699_375_869_+ GO:0006412 C7PU83 4e-65
5750699_375_869_+ GO:0019843 C7PU83 4e-65
5750699_375_869_+ GO:0030529 C7PU83 4e-65
5735260_1_651_- GO:0016491 G8TDS3 1e-101
5735260_1_651_- GO:0050304 G8TDS3 1e-101
5735260_1_651_- GO:0055114 G8TDS3 1e-101
5746397_1_619_+ GO:0000166 Q47F90 2e-107
5746397_1_619_+ GO:0005524 Q47F90 2e-107
5746397_1_619_+ GO:0005737 Q47F90 2e-107
5746397_1_619_+ GO:0006221 Q47F90 2e-107
5746397_1_619_+ GO:0009041 Q47F90 2e-107
5746397_1_619_+ GO:0016301 Q47F90 2e-107
5746397_1_619_+ GO:0016310 Q47F90 2e-107
5746397_1_619_+ GO:0016740 Q47F90 2e-107
5746397_1_619_+ GO:0033862 Q47F90 2e-107
5746397_1_619_+ GO:0044210 Q47F90 2e-107
5746397_1_619_+ GO:0046939 Q47F90 2e-107
5729236_317_584_+ GO:0008121 F5XYD0 3e-30
5729236_317_584_+ GO:0016020 F5XYD0 3e-30
5729236_317_584_+ GO:0016021 F5XYD0 3e-30
5729236_317_584_+ GO:0016491 F5XYD0 3e-30
5729236_317_584_+ GO:0016679 F5XYD0 3e-30
5729236_317_584_+ GO:0046872 F5XYD0 3e-30
5729236_317_584_+ GO:0051536 F5XYD0 3e-30
5729236_317_584_+ GO:0051537 F5XYD0 3e-30
5729236_317_584_+ GO:0055114 F5XYD0 3e-30
5729236_317_584_+ GO:1902600 F5XYD0 3e-30
5735606_1_554_- GO:0006629 A0A0H4VMJ6 5e-73
5735606_1_554_- GO:0016020 A0A0H4VMJ6 5e-73
5735606_1_554_- GO:0016021 A0A0H4VMJ6 5e-73
5735606_1_554_- GO:0016491 A0A0H4VMJ6 5e-73
5735606_1_554_- GO:0055114 A0A0H4VMJ6 5e-73
5756385_968_1780_- GO:0003824 F4KV72 3e-126
5756385_968_1780_- GO:0005737 F4KV72 3e-126
5756385_968_1780_- GO:0016740 F4KV72 3e-126
5756385_968_1780_- GO:0030170 F4KV72 3e-126
5756385_968_1780_- GO:0031071 F4KV72 3e-126
5756385_968_1780_- GO:0044571 F4KV72 3e-126
5756385_968_1780_- GO:0046872 F4KV72 3e-126
5756385_968_1780_- GO:0051536 F4KV72 3e-126
5756385_968_1780_- GO:0051537 F4KV72 3e-126
5740446_503_734_+ GO:0000906 A0A090IW50 1e-19
5740446_503_734_+ GO:0009231 A0A090IW50 1e-19
5740446_503_734_+ GO:0009349 A0A090IW50 1e-19
5740446_503_734_+ GO:0016740 A0A090IW50 1e-19
5755637_1204_1671_- GO:0003746 C7LXX3 1e-27
5755637_1204_1671_- GO:0005622 C7LXX3 1e-27
5755637_1204_1671_- GO:0005737 C7LXX3 1e-27
5755637_1204_1671_- GO:0006412 C7LXX3 1e-27
5755637_1204_1671_- GO:0006414 C7LXX3 1e-27
5757529_1116_1322_+ GO:0008152 H6RCL3 2e-20
5757529_1116_1322_+ GO:0016787 H6RCL3 2e-20
5729828_227_589_- GO:0003824 Q7US32 6e-48
5729828_227_589_- GO:0004332 Q7US32 6e-48
5729828_227_589_- GO:0008152 Q7US32 6e-48
5729828_227_589_- GO:0016829 Q7US32 6e-48
5728619_289_578_+ GO:0003735 A6EHN6 2e-33
5728619_289_578_+ GO:0005622 A6EHN6 2e-33
5728619_289_578_+ GO:0005840 A6EHN6 2e-33
5728619_289_578_+ GO:0006412 A6EHN6 2e-33
5728619_289_578_+ GO:0030529 A6EHN6 2e-33
5754171_1056_1392_+ GO:0008152 A0A0G1Q4E0 4e-13
5754171_1056_1392_+ GO:0016740 A0A0G1Q4E0 4e-13
5757585_2151_3591_+ GO:0004144 K0EKM8 2e-117
5757585_2151_3591_+ GO:0006071 K0EKM8 2e-117
5757585_2151_3591_+ GO:0006629 K0EKM8 2e-117
5757585_2151_3591_+ GO:0016740 K0EKM8 2e-117
5757585_2151_3591_+ GO:0016746 K0EKM8 2e-117
5757585_2151_3591_+ GO:0019432 K0EKM8 2e-117
5757585_2151_3591_+ GO:0045017 K0EKM8 2e-117
5755687_962_1684_- GO:0000049 Q21SF4 6e-110
5755687_962_1684_- GO:0003723 Q21SF4 6e-110
5755687_962_1684_- GO:0003735 Q21SF4 6e-110
5755687_962_1684_- GO:0005840 Q21SF4 6e-110
5755687_962_1684_- GO:0006412 Q21SF4 6e-110
5755687_962_1684_- GO:0006417 Q21SF4 6e-110
5755687_962_1684_- GO:0015934 Q21SF4 6e-110
5755687_962_1684_- GO:0019843 Q21SF4 6e-110
5755687_962_1684_- GO:0030529 Q21SF4 6e-110
5747691_712_930_- GO:0000049 F4KWT9 1e-29
5747691_712_930_- GO:0003723 F4KWT9 1e-29
5747691_712_930_- GO:0003735 F4KWT9 1e-29
5747691_712_930_- GO:0005622 F4KWT9 1e-29
5747691_712_930_- GO:0005840 F4KWT9 1e-29
5747691_712_930_- GO:0006412 F4KWT9 1e-29
5747691_712_930_- GO:0015935 F4KWT9 1e-29
5747691_712_930_- GO:0019843 F4KWT9 1e-29
5747691_712_930_- GO:0030529 F4KWT9 1e-29
5728653_1_443_+ GO:0003677 F4L5W3 2e-25
5728653_1_443_+ GO:0006281 F4L5W3 2e-25
5728653_1_443_+ GO:0009294 F4L5W3 2e-25
5726535_1_558_+ GO:0000166 A0A0G3V0B0 3e-70
5726535_1_558_+ GO:0000287 A0A0G3V0B0 3e-70
5726535_1_558_+ GO:0003677 A0A0G3V0B0 3e-70
5726535_1_558_+ GO:0003916 A0A0G3V0B0 3e-70
5726535_1_558_+ GO:0003918 A0A0G3V0B0 3e-70
5726535_1_558_+ GO:0005524 A0A0G3V0B0 3e-70
5726535_1_558_+ GO:0005694 A0A0G3V0B0 3e-70
5726535_1_558_+ GO:0005737 A0A0G3V0B0 3e-70
5726535_1_558_+ GO:0006261 A0A0G3V0B0 3e-70
5726535_1_558_+ GO:0006265 A0A0G3V0B0 3e-70
5726535_1_558_+ GO:0016853 A0A0G3V0B0 3e-70
5726535_1_558_+ GO:0046872 A0A0G3V0B0 3e-70
5752197_947_1176_- GO:0004872 A0A0E9N890 9e-13
5752197_947_1176_- GO:0006810 A0A0E9N890 9e-13
5752197_947_1176_- GO:0016020 A0A0E9N890 9e-13
5720930_1_515_+ GO:0004108 K0JNW6 1e-77
5720930_1_515_+ GO:0005737 K0JNW6 1e-77
5720930_1_515_+ GO:0006099 K0JNW6 1e-77
5720930_1_515_+ GO:0016740 K0JNW6 1e-77
5720930_1_515_+ GO:0016746 K0JNW6 1e-77
5720930_1_515_+ GO:0046912 K0JNW6 1e-77
5741485_1_755_- GO:0008152 Q8TRJ6 2e-15
5741485_1_755_- GO:0016740 Q8TRJ6 2e-15
5740636_1_136_+ GO:0016020 A0A0G1LER5 1e-07
5740636_1_136_+ GO:0016021 A0A0G1LER5 1e-07
5734884_1_647_- GO:0000166 M5A3P4 6e-102
5734884_1_647_- GO:0004055 M5A3P4 6e-102
5734884_1_647_- GO:0005524 M5A3P4 6e-102
5734884_1_647_- GO:0005737 M5A3P4 6e-102
5734884_1_647_- GO:0006526 M5A3P4 6e-102
5734884_1_647_- GO:0008652 M5A3P4 6e-102
5734884_1_647_- GO:0016874 M5A3P4 6e-102
5734884_1_647_- GO:0042803 M5A3P4 6e-102
5726757_43_560_- GO:0008152 A0A0H4P7N9 2e-44
5726757_43_560_- GO:0016829 A0A0H4P7N9 2e-44
5727047_72_563_- GO:0003824 Q478K1 3e-75
5727047_72_563_- GO:0004075 Q478K1 3e-75
5727047_72_563_- GO:0005524 Q478K1 3e-75
5727047_72_563_- GO:0008152 Q478K1 3e-75
5727047_72_563_- GO:0046872 Q478K1 3e-75
5732092_1_613_+ GO:0008152 A5VCG4 1e-79
5732092_1_613_+ GO:0016491 A5VCG4 1e-79
5732092_1_613_+ GO:0055114 A5VCG4 1e-79
5740957_1_480_+ GO:0006086 D8PBX2 1e-82
5740957_1_480_+ GO:0016491 D8PBX2 1e-82
5740957_1_480_+ GO:0016625 D8PBX2 1e-82
5740957_1_480_+ GO:0016903 D8PBX2 1e-82
5740957_1_480_+ GO:0019164 D8PBX2 1e-82
5740957_1_480_+ GO:0055114 D8PBX2 1e-82
5753929_1010_1358_+ GO:0000166 F8JTN0 6e-49
5753929_1010_1358_+ GO:0004812 F8JTN0 6e-49
5753929_1010_1358_+ GO:0004827 F8JTN0 6e-49
5753929_1010_1358_+ GO:0005524 F8JTN0 6e-49
5753929_1010_1358_+ GO:0005737 F8JTN0 6e-49
5753929_1010_1358_+ GO:0006418 F8JTN0 6e-49
5753929_1010_1358_+ GO:0006433 F8JTN0 6e-49
5730274_35_343_- GO:0000049 F4KWU2 6e-49
5730274_35_343_- GO:0003723 F4KWU2 6e-49
5730274_35_343_- GO:0003735 F4KWU2 6e-49
5730274_35_343_- GO:0005622 F4KWU2 6e-49
5730274_35_343_- GO:0005840 F4KWU2 6e-49
5730274_35_343_- GO:0006412 F4KWU2 6e-49
5730274_35_343_- GO:0030529 F4KWU2 6e-49
5747167_1_753_+ GO:0006810 C7RPD0 4e-77
5747167_1_753_+ GO:0008565 C7RPD0 4e-77
5747167_1_753_+ GO:0009279 C7RPD0 4e-77
5747167_1_753_+ GO:0009297 C7RPD0 4e-77
5747167_1_753_+ GO:0009306 C7RPD0 4e-77
5747167_1_753_+ GO:0019867 C7RPD0 4e-77
5757411_1225_2992_- GO:0008658 K9XT93 2e-49
5757411_1225_2992_- GO:0016020 K9XT93 2e-49
5757411_1225_2992_- GO:0016021 K9XT93 2e-49
5747767_114_932_+ GO:0005525 M5A5E8 2e-73
5723478_1_534_+ GO:0000049 G5H792 4e-70
5723478_1_534_+ GO:0003723 G5H792 4e-70
5723478_1_534_+ GO:0003735 G5H792 4e-70
5723478_1_534_+ GO:0005840 G5H792 4e-70
5723478_1_534_+ GO:0006412 G5H792 4e-70
5723478_1_534_+ GO:0006417 G5H792 4e-70
5723478_1_534_+ GO:0015934 G5H792 4e-70
5723478_1_534_+ GO:0019843 G5H792 4e-70
5723478_1_534_+ GO:0030529 G5H792 4e-70
5728664_1_462_- GO:0003824 A0A0G3V576 3e-46
5728664_1_462_- GO:0006534 A0A0G3V576 3e-46
5728664_1_462_- GO:0016740 A0A0G3V576 3e-46
5728664_1_462_- GO:0016829 A0A0G3V576 3e-46
5728664_1_462_- GO:0030170 A0A0G3V576 3e-46
5728664_1_462_- GO:0031071 A0A0G3V576 3e-46
5746483_1_655_- GO:0003824 Q47HH8 1e-76
5746483_1_655_- GO:0004807 Q47HH8 1e-76
5746483_1_655_- GO:0005737 Q47HH8 1e-76
5746483_1_655_- GO:0006094 Q47HH8 1e-76
5746483_1_655_- GO:0006096 Q47HH8 1e-76
5746483_1_655_- GO:0006098 Q47HH8 1e-76
5746483_1_655_- GO:0008152 Q47HH8 1e-76
5746483_1_655_- GO:0016853 Q47HH8 1e-76
5752321_724_960_- GO:0003723 C7M2X2 5e-22
5752321_724_960_- GO:0003735 C7M2X2 5e-22
5752321_724_960_- GO:0005622 C7M2X2 5e-22
5752321_724_960_- GO:0005840 C7M2X2 5e-22
5752321_724_960_- GO:0006412 C7M2X2 5e-22
5752321_724_960_- GO:0019843 C7M2X2 5e-22
5752321_724_960_- GO:0030529 C7M2X2 5e-22
5736186_440_664_- GO:0003723 F4CDF0 8e-13
5736186_440_664_- GO:0003735 F4CDF0 8e-13
5736186_440_664_- GO:0005840 F4CDF0 8e-13
5736186_440_664_- GO:0006412 F4CDF0 8e-13
5736186_440_664_- GO:0019843 F4CDF0 8e-13
5736186_440_664_- GO:0030529 F4CDF0 8e-13
5719824_1_507_+ GO:0004174 V2UK24 7e-73
5719824_1_507_+ GO:0016491 V2UK24 7e-73
5719824_1_507_+ GO:0055114 V2UK24 7e-73
5723702_1_536_+ GO:0016020 I4EQX5 7e-08
5723702_1_536_+ GO:0016021 I4EQX5 7e-08
5748657_377_865_+ GO:0003677 F4L6A3 9e-66
5748657_377_865_+ GO:0003700 F4L6A3 9e-66
5748657_377_865_+ GO:0005622 F4L6A3 9e-66
5748657_377_865_+ GO:0006351 F4L6A3 9e-66
5748657_377_865_+ GO:0006355 F4L6A3 9e-66
5748657_377_865_+ GO:0043565 F4L6A3 9e-66
5757419_54_866_- GO:0003824 B9L2N4 1e-105
5757419_54_866_- GO:0003938 B9L2N4 1e-105
5757419_54_866_- GO:0006164 B9L2N4 1e-105
5757419_54_866_- GO:0006177 B9L2N4 1e-105
5757419_54_866_- GO:0016491 B9L2N4 1e-105
5757419_54_866_- GO:0046872 B9L2N4 1e-105
5757419_54_866_- GO:0055114 B9L2N4 1e-105
5756443_230_787_+ GO:0003674 Q5LX84 1e-14
5756443_230_787_+ GO:0005575 Q5LX84 1e-14
5756443_230_787_+ GO:0008150 Q5LX84 1e-14
5747325_1_916_+ GO:0004591 K0HY79 3e-149
5747325_1_916_+ GO:0006099 K0HY79 3e-149
5747325_1_916_+ GO:0008152 K0HY79 3e-149
5747325_1_916_+ GO:0016491 K0HY79 3e-149
5747325_1_916_+ GO:0016624 K0HY79 3e-149
5747325_1_916_+ GO:0030976 K0HY79 3e-149
5747325_1_916_+ GO:0055114 K0HY79 3e-149
5749361_1_431_- GO:0008152 V5X992 8e-36
5749361_1_431_- GO:0016020 V5X992 8e-36
5749361_1_431_- GO:0016021 V5X992 8e-36
5749361_1_431_- GO:0016491 V5X992 8e-36
5749361_1_431_- GO:0055114 V5X992 8e-36
5754553_1031_1451_+ GO:0003824 A0A0G3V282 2e-58
5754553_1031_1451_+ GO:0008111 A0A0G3V282 2e-58
5754553_1031_1451_+ GO:0008152 A0A0G3V282 2e-58
5754553_1031_1451_+ GO:0016740 A0A0G3V282 2e-58
5754553_1031_1451_+ GO:0016853 A0A0G3V282 2e-58
5745215_178_846_+ GO:0000166 A3TL91 3e-109
5745215_178_846_+ GO:0005524 A3TL91 3e-109
5745215_178_846_+ GO:0005975 A3TL91 3e-109
5745215_178_846_+ GO:0005977 A3TL91 3e-109
5745215_178_846_+ GO:0005978 A3TL91 3e-109
5745215_178_846_+ GO:0008878 A3TL91 3e-109
5745215_178_846_+ GO:0009058 A3TL91 3e-109
5745215_178_846_+ GO:0016740 A3TL91 3e-109
5745215_178_846_+ GO:0016779 A3TL91 3e-109
5732878_156_622_+ GO:0016020 I6YUM0 2e-49
5732878_156_622_+ GO:0016021 I6YUM0 2e-49
5756101_1_391_- GO:0016020 M5A2G2 4e-20
5756101_1_391_- GO:0016021 M5A2G2 4e-20
5742575_1_324_- GO:0003824 E1VAK8 5e-27
5742575_1_324_- GO:0004076 E1VAK8 5e-27
5742575_1_324_- GO:0005506 E1VAK8 5e-27
5742575_1_324_- GO:0009102 E1VAK8 5e-27
5742575_1_324_- GO:0016740 E1VAK8 5e-27
5742575_1_324_- GO:0046872 E1VAK8 5e-27
5742575_1_324_- GO:0051536 E1VAK8 5e-27
5742575_1_324_- GO:0051537 E1VAK8 5e-27
5742575_1_324_- GO:0051539 E1VAK8 5e-27
5744817_1_382_+ GO:0008831 H6LGA2 5e-15
5744817_1_382_+ GO:0016491 H6LGA2 5e-15
5744817_1_382_+ GO:0055114 H6LGA2 5e-15
5757529_116_529_+ GO:0005524 A0A0G3V2F6 3e-25
5757529_116_529_+ GO:0005886 A0A0G3V2F6 3e-25
5757529_116_529_+ GO:0006754 A0A0G3V2F6 3e-25
5757529_116_529_+ GO:0006810 A0A0G3V2F6 3e-25
5757529_116_529_+ GO:0006811 A0A0G3V2F6 3e-25
5757529_116_529_+ GO:0015986 A0A0G3V2F6 3e-25
5757529_116_529_+ GO:0015992 A0A0G3V2F6 3e-25
5757529_116_529_+ GO:0016020 A0A0G3V2F6 3e-25
5757529_116_529_+ GO:0042777 A0A0G3V2F6 3e-25
5757529_116_529_+ GO:0045261 A0A0G3V2F6 3e-25
5757529_116_529_+ GO:0046933 A0A0G3V2F6 3e-25
5757529_116_529_+ GO:0046961 A0A0G3V2F6 3e-25
5755467_1_385_- GO:0003677 A0A0N0MVX5 7e-18
5755467_1_385_- GO:0006351 A0A0N0MVX5 7e-18
5755467_1_385_- GO:0006355 A0A0N0MVX5 7e-18
5727871_1_560_+ GO:0000166 A0A0G3V506 1e-84
5727871_1_560_+ GO:0000287 A0A0G3V506 1e-84
5727871_1_560_+ GO:0004642 A0A0G3V506 1e-84
5727871_1_560_+ GO:0005524 A0A0G3V506 1e-84
5727871_1_560_+ GO:0005737 A0A0G3V506 1e-84
5727871_1_560_+ GO:0006164 A0A0G3V506 1e-84
5727871_1_560_+ GO:0006189 A0A0G3V506 1e-84
5727871_1_560_+ GO:0016874 A0A0G3V506 1e-84
5727871_1_560_+ GO:0046872 A0A0G3V506 1e-84
5739518_306_717_+ GO:0003723 G8TME0 3e-65
5739518_306_717_+ GO:0003735 G8TME0 3e-65
5739518_306_717_+ GO:0005840 G8TME0 3e-65
5739518_306_717_+ GO:0006412 G8TME0 3e-65
5739518_306_717_+ GO:0015935 G8TME0 3e-65
5739518_306_717_+ GO:0019843 G8TME0 3e-65
5739518_306_717_+ GO:0030529 G8TME0 3e-65
5757491_2223_3241_+ GO:0003872 A0A0F0ERS2 8e-107
5757491_2223_3241_+ GO:0005524 A0A0F0ERS2 8e-107
5757491_2223_3241_+ GO:0005737 A0A0F0ERS2 8e-107
5757491_2223_3241_+ GO:0006002 A0A0F0ERS2 8e-107
5757491_2223_3241_+ GO:0006096 A0A0F0ERS2 8e-107
5757491_2223_3241_+ GO:0008443 A0A0F0ERS2 8e-107
5757491_2223_3241_+ GO:0016301 A0A0F0ERS2 8e-107
5757491_2223_3241_+ GO:0016310 A0A0F0ERS2 8e-107
5757491_2223_3241_+ GO:0016740 A0A0F0ERS2 8e-107
5757491_2223_3241_+ GO:0046835 A0A0F0ERS2 8e-107
5757491_2223_3241_+ GO:0046872 A0A0F0ERS2 8e-107
5757491_2223_3241_+ GO:0047334 A0A0F0ERS2 8e-107
5757491_2223_3241_+ GO:0061615 A0A0F0ERS2 8e-107
5756895_293_1054_+ GO:0004872 E4RWB4 6e-66
5756895_293_1054_+ GO:0006810 E4RWB4 6e-66
5756895_293_1054_+ GO:0016020 E4RWB4 6e-66
5723180_1_531_+ GO:0008152 A0A0A8EPJ1 6e-76
5723180_1_531_+ GO:0016787 A0A0A8EPJ1 6e-76
5756417_897_1966_- GO:0008152 A0A0G3V5J3 2e-101
5756417_897_1966_- GO:0008802 A0A0G3V5J3 2e-101
5756417_897_1966_- GO:0016491 A0A0G3V5J3 2e-101
5756417_897_1966_- GO:0016620 A0A0G3V5J3 2e-101
5756417_897_1966_- GO:0055114 A0A0G3V5J3 2e-101
5728071_1_572_- GO:0004108 C7M1A1 3e-78
5728071_1_572_- GO:0005737 C7M1A1 3e-78
5728071_1_572_- GO:0006099 C7M1A1 3e-78
5728071_1_572_- GO:0016740 C7M1A1 3e-78
5728071_1_572_- GO:0016746 C7M1A1 3e-78
5728071_1_572_- GO:0046912 C7M1A1 3e-78
5754351_990_1417_- GO:0003824 Q12B47 1e-66
5754351_990_1417_- GO:0003852 Q12B47 1e-66
5754351_990_1417_- GO:0008652 Q12B47 1e-66
5754351_990_1417_- GO:0009082 Q12B47 1e-66
5754351_990_1417_- GO:0009098 Q12B47 1e-66
5754351_990_1417_- GO:0016740 Q12B47 1e-66
5754351_990_1417_- GO:0019752 Q12B47 1e-66
5754351_990_1417_- GO:0046912 Q12B47 1e-66
5757305_887_1935_- GO:0000287 M4ZY60 9e-141
5757305_887_1935_- GO:0003824 M4ZY60 9e-141
5757305_887_1935_- GO:0003984 M4ZY60 9e-141
5757305_887_1935_- GO:0008652 M4ZY60 9e-141
5757305_887_1935_- GO:0009082 M4ZY60 9e-141
5757305_887_1935_- GO:0009097 M4ZY60 9e-141
5757305_887_1935_- GO:0009099 M4ZY60 9e-141
5757305_887_1935_- GO:0016740 M4ZY60 9e-141
5757305_887_1935_- GO:0030976 M4ZY60 9e-141
5757305_887_1935_- GO:0046872 M4ZY60 9e-141
5757305_887_1935_- GO:0050660 M4ZY60 9e-141
5742541_1_648_+ GO:0004872 A0A0E9MZF9 1e-40
5742541_1_648_+ GO:0006810 A0A0E9MZF9 1e-40
5742541_1_648_+ GO:0009279 A0A0E9MZF9 1e-40
5742541_1_648_+ GO:0016020 A0A0E9MZF9 1e-40
5733418_1_628_- GO:0003824 F0P1Q8 7e-97
5733418_1_628_- GO:0004494 F0P1Q8 7e-97
5733418_1_628_- GO:0008152 F0P1Q8 7e-97
5733418_1_628_- GO:0016853 F0P1Q8 7e-97
5733418_1_628_- GO:0016866 F0P1Q8 7e-97
5733418_1_628_- GO:0031419 F0P1Q8 7e-97
5733418_1_628_- GO:0046872 F0P1Q8 7e-97
5740304_1_731_+ GO:0006508 I2GEL4 1e-15
5740304_1_731_+ GO:0008237 I2GEL4 1e-15
5720168_1_432_+ GO:0005524 A0A0G3V3E0 6e-27
5720168_1_432_+ GO:0005886 A0A0G3V3E0 6e-27
5720168_1_432_+ GO:0006754 A0A0G3V3E0 6e-27
5720168_1_432_+ GO:0006810 A0A0G3V3E0 6e-27
5720168_1_432_+ GO:0006811 A0A0G3V3E0 6e-27
5720168_1_432_+ GO:0015986 A0A0G3V3E0 6e-27
5720168_1_432_+ GO:0015992 A0A0G3V3E0 6e-27
5720168_1_432_+ GO:0016020 A0A0G3V3E0 6e-27
5720168_1_432_+ GO:0042777 A0A0G3V3E0 6e-27
5720168_1_432_+ GO:0045261 A0A0G3V3E0 6e-27
5720168_1_432_+ GO:0046933 A0A0G3V3E0 6e-27
5720168_1_432_+ GO:0046961 A0A0G3V3E0 6e-27
5727457_91_566_- GO:0003824 H5XBJ3 5e-56
5727457_91_566_- GO:0008152 H5XBJ3 5e-56
5721228_68_442_- GO:0000049 F4KWT9 2e-57
5721228_68_442_- GO:0003723 F4KWT9 2e-57
5721228_68_442_- GO:0003735 F4KWT9 2e-57
5721228_68_442_- GO:0005622 F4KWT9 2e-57
5721228_68_442_- GO:0005840 F4KWT9 2e-57
5721228_68_442_- GO:0006412 F4KWT9 2e-57
5721228_68_442_- GO:0015935 F4KWT9 2e-57
5721228_68_442_- GO:0019843 F4KWT9 2e-57
5721228_68_442_- GO:0030529 F4KWT9 2e-57
5721568_1_520_- GO:0004591 K0CE99 1e-61
5721568_1_520_- GO:0006099 K0CE99 1e-61
5721568_1_520_- GO:0008152 K0CE99 1e-61
5721568_1_520_- GO:0016624 K0CE99 1e-61
5721568_1_520_- GO:0030976 K0CE99 1e-61
5721568_1_520_- GO:0055114 K0CE99 1e-61
5746393_364_705_+ GO:0003723 W0EWL8 9e-37
5746393_364_705_+ GO:0003735 W0EWL8 9e-37
5746393_364_705_+ GO:0005622 W0EWL8 9e-37
5746393_364_705_+ GO:0005840 W0EWL8 9e-37
5746393_364_705_+ GO:0006412 W0EWL8 9e-37
5746393_364_705_+ GO:0019843 W0EWL8 9e-37
5746393_364_705_+ GO:0030529 W0EWL8 9e-37
5724999_217_546_- GO:0000049 D8PCV9 4e-56
5724999_217_546_- GO:0003723 D8PCV9 4e-56
5724999_217_546_- GO:0003735 D8PCV9 4e-56
5724999_217_546_- GO:0005622 D8PCV9 4e-56
5724999_217_546_- GO:0005840 D8PCV9 4e-56
5724999_217_546_- GO:0006412 D8PCV9 4e-56
5724999_217_546_- GO:0019843 D8PCV9 4e-56
5724999_217_546_- GO:0030529 D8PCV9 4e-56
5746217_240_879_+ GO:0000166 H5UV49 5e-91
5746217_240_879_+ GO:0005524 H5UV49 5e-91
5746217_240_879_+ GO:0006810 H5UV49 5e-91
5746217_240_879_+ GO:0008152 H5UV49 5e-91
5746217_240_879_+ GO:0015833 H5UV49 5e-91
5746217_240_879_+ GO:0016887 H5UV49 5e-91
5743611_32_301_- GO:0003677 A0A0E9MXX6 5e-37
5743611_32_301_- GO:0030261 A0A0E9MXX6 5e-37
5726539_1_558_- GO:0000166 E6S9Z1 1e-73
5726539_1_558_- GO:0005524 E6S9Z1 1e-73
5726539_1_558_- GO:0019538 E6S9Z1 1e-73
5733040_1_623_- GO:0000166 K6VKV6 1e-91
5733040_1_623_- GO:0005524 K6VKV6 1e-91
5733040_1_623_- GO:0006457 K6VKV6 1e-91
5733040_1_623_- GO:0006508 K6VKV6 1e-91
5733040_1_623_- GO:0008233 K6VKV6 1e-91
5733040_1_623_- GO:0008270 K6VKV6 1e-91
5733040_1_623_- GO:0046872 K6VKV6 1e-91
5733040_1_623_- GO:0046983 K6VKV6 1e-91
5733040_1_623_- GO:0051082 K6VKV6 1e-91
5720696_1_513_- GO:0000166 Q47JA6 3e-91
5720696_1_513_- GO:0003746 Q47JA6 3e-91
5720696_1_513_- GO:0003924 Q47JA6 3e-91
5720696_1_513_- GO:0005525 Q47JA6 3e-91
5720696_1_513_- GO:0005622 Q47JA6 3e-91
5720696_1_513_- GO:0005737 Q47JA6 3e-91
5720696_1_513_- GO:0006412 Q47JA6 3e-91
5720696_1_513_- GO:0006414 Q47JA6 3e-91
5726855_418_561_+ GO:0000049 Q47J96 8e-19
5726855_418_561_+ GO:0003723 Q47J96 8e-19
5726855_418_561_+ GO:0003735 Q47J96 8e-19
5726855_418_561_+ GO:0005622 Q47J96 8e-19
5726855_418_561_+ GO:0005840 Q47J96 8e-19
5726855_418_561_+ GO:0006412 Q47J96 8e-19
5726855_418_561_+ GO:0019843 Q47J96 8e-19
5726855_418_561_+ GO:0030529 Q47J96 8e-19
5756827_1_374_- GO:0008152 A0A0G0U1L3 2e-19
5756827_1_374_- GO:0016020 A0A0G0U1L3 2e-19
5756827_1_374_- GO:0016021 A0A0G0U1L3 2e-19
5756827_1_374_- GO:0016740 A0A0G0U1L3 2e-19
5756683_1230_2116_- GO:0003824 E3JCU8 5e-91
5756683_1230_2116_- GO:0008152 E3JCU8 5e-91
5756683_1230_2116_- GO:0016874 E3JCU8 5e-91
5743783_213_806_+ GO:0004047 M5A248 8e-54
5743783_213_806_+ GO:0006546 M5A248 8e-54
5743783_213_806_+ GO:0008168 M5A248 8e-54
5743783_213_806_+ GO:0008483 M5A248 8e-54
5743783_213_806_+ GO:0016740 M5A248 8e-54
5743783_213_806_+ GO:0032259 M5A248 8e-54
5726019_1_554_- GO:0000166 M4ZYZ1 4e-75
5726019_1_554_- GO:0004748 M4ZYZ1 4e-75
5726019_1_554_- GO:0005524 M4ZYZ1 4e-75
5726019_1_554_- GO:0006260 M4ZYZ1 4e-75
5726019_1_554_- GO:0016491 M4ZYZ1 4e-75
5726019_1_554_- GO:0055114 M4ZYZ1 4e-75
5741055_15_746_+ GO:0005623 H6RDB3 4e-66
5741055_15_746_+ GO:0016491 H6RDB3 4e-66
5741055_15_746_+ GO:0045454 H6RDB3 4e-66
5741055_15_746_+ GO:0050660 H6RDB3 4e-66
5741055_15_746_+ GO:0055114 H6RDB3 4e-66
5748999_1_983_+ GO:0003824 F5XY98 1e-166
5748999_1_983_+ GO:0006537 F5XY98 1e-166
5748999_1_983_+ GO:0006807 F5XY98 1e-166
5748999_1_983_+ GO:0008152 F5XY98 1e-166
5748999_1_983_+ GO:0015930 F5XY98 1e-166
5748999_1_983_+ GO:0016491 F5XY98 1e-166
5748999_1_983_+ GO:0016638 F5XY98 1e-166
5748999_1_983_+ GO:0055114 F5XY98 1e-166
5734818_1_406_+ GO:0003677 A0A023X4B0 7e-21
5734818_1_406_+ GO:0003700 A0A023X4B0 7e-21
5734818_1_406_+ GO:0006351 A0A023X4B0 7e-21
5734818_1_406_+ GO:0006352 A0A023X4B0 7e-21
5734818_1_406_+ GO:0006355 A0A023X4B0 7e-21
5734818_1_406_+ GO:0016987 A0A023X4B0 7e-21
5756917_1993_2282_- GO:0000166 A0A0A1DRT7 1e-24
5756917_1993_2282_- GO:0005524 A0A0A1DRT7 1e-24
5756917_1993_2282_- GO:0006799 A0A0A1DRT7 1e-24
5756917_1993_2282_- GO:0008976 A0A0A1DRT7 1e-24
5756917_1993_2282_- GO:0009358 A0A0A1DRT7 1e-24
5756917_1993_2282_- GO:0016301 A0A0A1DRT7 1e-24
5756917_1993_2282_- GO:0016310 A0A0A1DRT7 1e-24
5756917_1993_2282_- GO:0016740 A0A0A1DRT7 1e-24
5755983_185_1776_- GO:0004470 H5UW02 4e-104
5755983_185_1776_- GO:0004471 H5UW02 4e-104
5755983_185_1776_- GO:0006108 H5UW02 4e-104
5755983_185_1776_- GO:0008152 H5UW02 4e-104
5755983_185_1776_- GO:0016491 H5UW02 4e-104
5755983_185_1776_- GO:0016597 H5UW02 4e-104
5755983_185_1776_- GO:0046872 H5UW02 4e-104
5755983_185_1776_- GO:0051287 H5UW02 4e-104
5755983_185_1776_- GO:0055114 H5UW02 4e-104
5747743_305_932_+ GO:0006520 F4L6A2 1e-87
5747743_305_932_+ GO:0016491 F4L6A2 1e-87
5747743_305_932_+ GO:0016639 F4L6A2 1e-87
5747743_305_932_+ GO:0055114 F4L6A2 1e-87
5720742_1_514_- GO:0000413 K6WA57 5e-45
5720742_1_514_- GO:0003755 K6WA57 5e-45
5720742_1_514_- GO:0006457 K6WA57 5e-45
5720742_1_514_- GO:0016853 K6WA57 5e-45
5754167_37_768_+ GO:0008152 H0QRZ0 4e-57
5754167_37_768_+ GO:0016787 H0QRZ0 4e-57
5721606_1_520_+ GO:0004591 Q6F8L1 1e-74
5721606_1_520_+ GO:0006099 Q6F8L1 1e-74
5721606_1_520_+ GO:0008152 Q6F8L1 1e-74
5721606_1_520_+ GO:0016491 Q6F8L1 1e-74
5721606_1_520_+ GO:0016624 Q6F8L1 1e-74
5721606_1_520_+ GO:0030976 Q6F8L1 1e-74
5721606_1_520_+ GO:0055114 Q6F8L1 1e-74
5743023_1_787_- GO:0004096 F8JXN3 3e-96
5743023_1_787_- GO:0004601 F8JXN3 3e-96
5743023_1_787_- GO:0006979 F8JXN3 3e-96
5743023_1_787_- GO:0016491 F8JXN3 3e-96
5743023_1_787_- GO:0020037 F8JXN3 3e-96
5743023_1_787_- GO:0042744 F8JXN3 3e-96
5743023_1_787_- GO:0046872 F8JXN3 3e-96
5743023_1_787_- GO:0055114 F8JXN3 3e-96
5743023_1_787_- GO:0098869 F8JXN3 3e-96
5735160_243_650_+ GO:0005524 M4ZYL0 2e-30
5735160_243_650_+ GO:0005886 M4ZYL0 2e-30
5735160_243_650_+ GO:0006754 M4ZYL0 2e-30
5735160_243_650_+ GO:0006810 M4ZYL0 2e-30
5735160_243_650_+ GO:0006811 M4ZYL0 2e-30
5735160_243_650_+ GO:0015986 M4ZYL0 2e-30
5735160_243_650_+ GO:0015992 M4ZYL0 2e-30
5735160_243_650_+ GO:0016020 M4ZYL0 2e-30
5735160_243_650_+ GO:0016787 M4ZYL0 2e-30
5735160_243_650_+ GO:0042777 M4ZYL0 2e-30
5735160_243_650_+ GO:0045261 M4ZYL0 2e-30
5735160_243_650_+ GO:0046933 M4ZYL0 2e-30
5735160_243_650_+ GO:0046961 M4ZYL0 2e-30
5745407_1_852_- GO:0008152 D0MF45 2e-108
5745407_1_852_- GO:0016787 D0MF45 2e-108
5728692_1_578_- GO:0005524 E6S9G8 8e-88
5728692_1_578_- GO:0008152 E6S9G8 8e-88
5728692_1_578_- GO:0016887 E6S9G8 8e-88
5757397_957_1760_+ GO:0008152 A0A0N1JTN1 3e-75
5757397_957_1760_+ GO:0016829 A0A0N1JTN1 3e-75
5723386_1_488_+ GO:0003723 G8QNY7 1e-70
5723386_1_488_+ GO:0005622 G8QNY7 1e-70
5723386_1_488_+ GO:0005840 G8QNY7 1e-70
5723386_1_488_+ GO:0006412 G8QNY7 1e-70
5723386_1_488_+ GO:0019843 G8QNY7 1e-70
5723386_1_488_+ GO:0030529 G8QNY7 1e-70
5723386_1_488_+ GO:0042254 G8QNY7 1e-70
5723386_1_488_+ GO:0070180 G8QNY7 1e-70
5740182_87_470_+ GO:0005737 Q7MH38 1e-17
5733168_1_263_- GO:0008177 W0F2Z1 2e-40
5733168_1_263_- GO:0016491 W0F2Z1 2e-40
5733168_1_263_- GO:0055114 W0F2Z1 2e-40
5752275_1_662_+ GO:0001676 A0A0D1VV82 1e-52
5752275_1_662_+ GO:0003824 A0A0D1VV82 1e-52
5752275_1_662_+ GO:0004467 A0A0D1VV82 1e-52
5752275_1_662_+ GO:0008152 A0A0D1VV82 1e-52
5752275_1_662_+ GO:0016874 A0A0D1VV82 1e-52
5725439_1_382_+ GO:0003824 A1WBW0 1e-55
5725439_1_382_+ GO:0004300 A1WBW0 1e-55
5725439_1_382_+ GO:0008152 A1WBW0 1e-55
5725439_1_382_+ GO:0016829 A1WBW0 1e-55
5756379_1648_1947_- GO:0004601 D8IRU0 3e-25
5756379_1648_1947_- GO:0004602 D8IRU0 3e-25
5756379_1648_1947_- GO:0006979 D8IRU0 3e-25
5756379_1648_1947_- GO:0016491 D8IRU0 3e-25
5756379_1648_1947_- GO:0055114 D8IRU0 3e-25
5756379_1648_1947_- GO:0098869 D8IRU0 3e-25
5723990_103_538_+ GO:0003824 Q47GS1 2e-77
5723990_103_538_+ GO:0008152 Q47GS1 2e-77
5723990_103_538_+ GO:0016874 Q47GS1 2e-77
5723990_103_538_+ GO:0019629 Q47GS1 2e-77
5723990_103_538_+ GO:0050218 Q47GS1 2e-77
5756019_974_1789_- GO:0003824 D3EZN7 1e-67
5756019_974_1789_- GO:0008152 D3EZN7 1e-67
5756019_974_1789_- GO:0050662 D3EZN7 1e-67
5724279_1_430_- GO:0005198 D0LRD5 8e-19
5754277_879_1406_- GO:0000166 A0A0G3V1I4 1e-34
5754277_879_1406_- GO:0003676 A0A0G3V1I4 1e-34
5754277_879_1406_- GO:0004386 A0A0G3V1I4 1e-34
5754277_879_1406_- GO:0005524 A0A0G3V1I4 1e-34
5754277_879_1406_- GO:0008152 A0A0G3V1I4 1e-34
5754277_879_1406_- GO:0016787 A0A0G3V1I4 1e-34
5721658_160_520_+ GO:0000049 M4ZXU2 2e-39
5721658_160_520_+ GO:0003723 M4ZXU2 2e-39
5721658_160_520_+ GO:0003735 M4ZXU2 2e-39
5721658_160_520_+ GO:0005840 M4ZXU2 2e-39
5721658_160_520_+ GO:0006412 M4ZXU2 2e-39
5721658_160_520_+ GO:0006417 M4ZXU2 2e-39
5721658_160_520_+ GO:0015934 M4ZXU2 2e-39
5721658_160_520_+ GO:0019843 M4ZXU2 2e-39
5721658_160_520_+ GO:0030529 M4ZXU2 2e-39
5719134_77_503_+ GO:0000166 M4ZXH6 3e-44
5719134_77_503_+ GO:0005524 M4ZXH6 3e-44
5719134_77_503_+ GO:0005886 M4ZXH6 3e-44
5719134_77_503_+ GO:0006754 M4ZXH6 3e-44
5719134_77_503_+ GO:0006810 M4ZXH6 3e-44
5719134_77_503_+ GO:0006811 M4ZXH6 3e-44
5719134_77_503_+ GO:0015986 M4ZXH6 3e-44
5719134_77_503_+ GO:0015991 M4ZXH6 3e-44
5719134_77_503_+ GO:0015992 M4ZXH6 3e-44
5719134_77_503_+ GO:0016020 M4ZXH6 3e-44
5719134_77_503_+ GO:0016787 M4ZXH6 3e-44
5719134_77_503_+ GO:0016820 M4ZXH6 3e-44
5719134_77_503_+ GO:0033178 M4ZXH6 3e-44
5719134_77_503_+ GO:0042777 M4ZXH6 3e-44
5719134_77_503_+ GO:0045261 M4ZXH6 3e-44
5719134_77_503_+ GO:0046034 M4ZXH6 3e-44
5719134_77_503_+ GO:0046933 M4ZXH6 3e-44
5719134_77_503_+ GO:0046961 M4ZXH6 3e-44
5747053_1_654_+ GO:0003824 D0IYA0 9e-103
5747053_1_654_+ GO:0004018 D0IYA0 9e-103
5747053_1_654_+ GO:0006164 D0IYA0 9e-103
5747053_1_654_+ GO:0006188 D0IYA0 9e-103
5747053_1_654_+ GO:0006189 D0IYA0 9e-103
5747053_1_654_+ GO:0009152 D0IYA0 9e-103
5747053_1_654_+ GO:0016829 D0IYA0 9e-103
5747053_1_654_+ GO:0044208 D0IYA0 9e-103
5747053_1_654_+ GO:0070626 D0IYA0 9e-103
5747745_1_932_+ GO:0005507 F8GDZ5 3e-152
5747745_1_932_+ GO:0006807 F8GDZ5 3e-152
5747745_1_932_+ GO:0016491 F8GDZ5 3e-152
5747745_1_932_+ GO:0050421 F8GDZ5 3e-152
5747745_1_932_+ GO:0055114 F8GDZ5 3e-152
5749549_1_218_+ GO:0000166 M5ARM0 6e-19
5749549_1_218_+ GO:0003824 M5ARM0 6e-19
5749549_1_218_+ GO:0003987 M5ARM0 6e-19
5749549_1_218_+ GO:0005524 M5ARM0 6e-19
5749549_1_218_+ GO:0008152 M5ARM0 6e-19
5749549_1_218_+ GO:0016208 M5ARM0 6e-19
5749549_1_218_+ GO:0016874 M5ARM0 6e-19
5749549_1_218_+ GO:0019427 M5ARM0 6e-19
5749549_1_218_+ GO:0046872 M5ARM0 6e-19
5722392_222_526_+ GO:0008940 D8PI59 2e-53
5722392_222_526_+ GO:0016491 D8PI59 2e-53
5722392_222_526_+ GO:0046872 D8PI59 2e-53
5722392_222_526_+ GO:0051536 D8PI59 2e-53
5722392_222_526_+ GO:0051539 D8PI59 2e-53
5722392_222_526_+ GO:0055114 D8PI59 2e-53
5754457_1_968_- GO:0003824 A0A0H4VQN5 3e-134
5754457_1_968_- GO:0004494 A0A0H4VQN5 3e-134
5754457_1_968_- GO:0008152 A0A0H4VQN5 3e-134
5754457_1_968_- GO:0016853 A0A0H4VQN5 3e-134
5754457_1_968_- GO:0016866 A0A0H4VQN5 3e-134
5754457_1_968_- GO:0031419 A0A0H4VQN5 3e-134
5754457_1_968_- GO:0046872 A0A0H4VQN5 3e-134
5724893_1_545_+ GO:0008152 A0A0G3V7V2 3e-08
5724893_1_545_+ GO:0016740 A0A0G3V7V2 3e-08
5724893_1_545_+ GO:0016757 A0A0G3V7V2 3e-08
5736706_94_570_+ GO:0005506 C7RL81 5e-85
5736706_94_570_+ GO:0005886 C7RL81 5e-85
5736706_94_570_+ GO:0006810 C7RL81 5e-85
5736706_94_570_+ GO:0008137 C7RL81 5e-85
5736706_94_570_+ GO:0016020 C7RL81 5e-85
5736706_94_570_+ GO:0016491 C7RL81 5e-85
5736706_94_570_+ GO:0046872 C7RL81 5e-85
5736706_94_570_+ GO:0048038 C7RL81 5e-85
5736706_94_570_+ GO:0050136 C7RL81 5e-85
5736706_94_570_+ GO:0051536 C7RL81 5e-85
5736706_94_570_+ GO:0051539 C7RL81 5e-85
5736706_94_570_+ GO:0055114 C7RL81 5e-85
5749529_1_840_- GO:0000166 B4RIG3 4e-75
5749529_1_840_- GO:0003824 B4RIG3 4e-75
5749529_1_840_- GO:0005524 B4RIG3 4e-75
5749529_1_840_- GO:0006090 B4RIG3 4e-75
5749529_1_840_- GO:0006094 B4RIG3 4e-75
5749529_1_840_- GO:0008986 B4RIG3 4e-75
5749529_1_840_- GO:0016301 B4RIG3 4e-75
5749529_1_840_- GO:0016310 B4RIG3 4e-75
5749529_1_840_- GO:0016740 B4RIG3 4e-75
5749529_1_840_- GO:0016772 B4RIG3 4e-75
5749529_1_840_- GO:0046872 B4RIG3 4e-75
5740668_1_738_+ GO:0000166 V2UG70 9e-79
5740668_1_738_+ GO:0005524 V2UG70 9e-79
5740668_1_738_+ GO:0005737 V2UG70 9e-79
5740668_1_738_+ GO:0005886 V2UG70 9e-79
5740668_1_738_+ GO:0006605 V2UG70 9e-79
5740668_1_738_+ GO:0006810 V2UG70 9e-79
5740668_1_738_+ GO:0006886 V2UG70 9e-79
5740668_1_738_+ GO:0015031 V2UG70 9e-79
5740668_1_738_+ GO:0016020 V2UG70 9e-79
5740668_1_738_+ GO:0017038 V2UG70 9e-79
5740668_1_738_+ GO:0046872 V2UG70 9e-79
5740668_1_738_+ GO:0065002 V2UG70 9e-79
5739652_1_597_+ GO:0003824 M4ZX24 2e-80
5739652_1_597_+ GO:0005975 M4ZX24 2e-80
5739652_1_597_+ GO:0006099 M4ZX24 2e-80
5739652_1_597_+ GO:0006108 M4ZX24 2e-80
5739652_1_597_+ GO:0016491 M4ZX24 2e-80
5739652_1_597_+ GO:0016615 M4ZX24 2e-80
5739652_1_597_+ GO:0016616 M4ZX24 2e-80
5739652_1_597_+ GO:0019752 M4ZX24 2e-80
5739652_1_597_+ GO:0030060 M4ZX24 2e-80
5739652_1_597_+ GO:0055114 M4ZX24 2e-80
5744933_286_839_+ GO:0016491 H8KMG8 2e-88
5744933_286_839_+ GO:0055114 H8KMG8 2e-88
5757619_2073_2486_+ GO:0004553 D6YBP8 1e-19
5757619_2073_2486_+ GO:0005975 D6YBP8 1e-19
5757619_2073_2486_+ GO:0008152 D6YBP8 1e-19
5757619_2073_2486_+ GO:0008422 D6YBP8 1e-19
5757619_2073_2486_+ GO:0016787 D6YBP8 1e-19
5757619_2073_2486_+ GO:0016798 D6YBP8 1e-19
5757619_2073_2486_+ GO:0030245 D6YBP8 1e-19
5737450_307_682_- GO:0003677 M4WXK4 6e-33
5737450_307_682_- GO:0003700 M4WXK4 6e-33
5737450_307_682_- GO:0006351 M4WXK4 6e-33
5737450_307_682_- GO:0006355 M4WXK4 6e-33
5737450_307_682_- GO:0043565 M4WXK4 6e-33
5749295_1_995_- GO:0000166 R4YV88 4e-129
5749295_1_995_- GO:0005524 R4YV88 4e-129
5749295_1_995_- GO:0005737 R4YV88 4e-129
5749295_1_995_- GO:0006508 R4YV88 4e-129
5749295_1_995_- GO:0008233 R4YV88 4e-129
5749295_1_995_- GO:0009376 R4YV88 4e-129
5749295_1_995_- GO:0016887 R4YV88 4e-129
5749295_1_995_- GO:0043335 R4YV88 4e-129
5749295_1_995_- GO:0070011 R4YV88 4e-129
5732568_1_618_- GO:0003824 A0A0G3V701 4e-90
5732568_1_618_- GO:0008152 A0A0G3V701 4e-90
5732568_1_618_- GO:0016740 A0A0G3V701 4e-90
5732568_1_618_- GO:0016747 A0A0G3V701 4e-90
5737412_1_375_- GO:0003824 B4RB92 7e-31
5737412_1_375_- GO:0008152 B4RB92 7e-31
5737412_1_375_- GO:0016853 B4RB92 7e-31
5734510_1_341_+ GO:0005506 A0A0N1AAY4 3e-49
5734510_1_341_+ GO:0016226 A0A0N1AAY4 3e-49
5734510_1_341_+ GO:0051536 A0A0N1AAY4 3e-49
5750439_607_1011_- GO:0003824 M5A5H8 3e-44
5750439_607_1011_- GO:0003985 M5A5H8 3e-44
5750439_607_1011_- GO:0008152 M5A5H8 3e-44
5750439_607_1011_- GO:0016740 M5A5H8 3e-44
5750439_607_1011_- GO:0016746 M5A5H8 3e-44
5750439_607_1011_- GO:0016747 M5A5H8 3e-44
5747679_1_930_- GO:0004591 Q47C42 1e-156
5747679_1_930_- GO:0006099 Q47C42 1e-156
5747679_1_930_- GO:0008152 Q47C42 1e-156
5747679_1_930_- GO:0016491 Q47C42 1e-156
5747679_1_930_- GO:0016624 Q47C42 1e-156
5747679_1_930_- GO:0030976 Q47C42 1e-156
5747679_1_930_- GO:0055114 Q47C42 1e-156
5721538_1_520_+ GO:0004013 B3PGF1 2e-88
5721538_1_520_+ GO:0005737 B3PGF1 2e-88
5721538_1_520_+ GO:0006730 B3PGF1 2e-88
5721538_1_520_+ GO:0016787 B3PGF1 2e-88
5744129_255_815_+ GO:0004252 D8P9Y3 2e-100
5744129_255_815_+ GO:0005737 D8P9Y3 2e-100
5744129_255_815_+ GO:0006508 D8P9Y3 2e-100
5744129_255_815_+ GO:0008233 D8P9Y3 2e-100
5744129_255_815_+ GO:0008236 D8P9Y3 2e-100
5744129_255_815_+ GO:0016787 D8P9Y3 2e-100
5725647_254_551_+ GO:0003735 M5A0B0 2e-26
5725647_254_551_+ GO:0005622 M5A0B0 2e-26
5725647_254_551_+ GO:0005840 M5A0B0 2e-26
5725647_254_551_+ GO:0006412 M5A0B0 2e-26
5725647_254_551_+ GO:0030529 M5A0B0 2e-26
5757633_3279_3824_- GO:0008270 A0A0G3V2G2 1e-25
5745067_703_842_- GO:0005524 M5A4S3 9e-10
5745067_703_842_- GO:0008152 M5A4S3 9e-10
5745067_703_842_- GO:0016887 M5A4S3 9e-10
5736362_1_159_+ GO:0003723 F4KWV2 9e-18
5736362_1_159_+ GO:0003735 F4KWV2 9e-18
5736362_1_159_+ GO:0005622 F4KWV2 9e-18
5736362_1_159_+ GO:0005840 F4KWV2 9e-18
5736362_1_159_+ GO:0006412 F4KWV2 9e-18
5736362_1_159_+ GO:0019843 F4KWV2 9e-18
5736362_1_159_+ GO:0030529 F4KWV2 9e-18
5757465_1929_2891_- GO:0008152 K2B4D7 3e-19
5757465_1929_2891_- GO:0016740 K2B4D7 3e-19
5734606_51_643_+ GO:0003676 Q21RW4 7e-101
5734606_51_643_+ GO:0003723 Q21RW4 7e-101
5734606_51_643_+ GO:0003729 Q21RW4 7e-101
5734606_51_643_+ GO:0003735 Q21RW4 7e-101
5734606_51_643_+ GO:0005840 Q21RW4 7e-101
5734606_51_643_+ GO:0006412 Q21RW4 7e-101
5734606_51_643_+ GO:0015935 Q21RW4 7e-101
5734606_51_643_+ GO:0019843 Q21RW4 7e-101
5734606_51_643_+ GO:0030529 Q21RW4 7e-101
5757181_1078_2480_+ GO:0016020 D6Y6H0 6e-103
5757181_1078_2480_+ GO:0016021 D6Y6H0 6e-103
5740947_1_379_+ GO:0003723 Q47J84 1e-61
5740947_1_379_+ GO:0003735 Q47J84 1e-61
5740947_1_379_+ GO:0005622 Q47J84 1e-61
5740947_1_379_+ GO:0005840 Q47J84 1e-61
5740947_1_379_+ GO:0006412 Q47J84 1e-61
5740947_1_379_+ GO:0015934 Q47J84 1e-61
5740947_1_379_+ GO:0019843 Q47J84 1e-61
5740947_1_379_+ GO:0030529 Q47J84 1e-61
5727553_1_567_+ GO:0003994 A1VRP8 8e-101
5727553_1_567_+ GO:0005829 A1VRP8 8e-101
5727553_1_567_+ GO:0006099 A1VRP8 8e-101
5727553_1_567_+ GO:0008152 A1VRP8 8e-101
5727553_1_567_+ GO:0016829 A1VRP8 8e-101
5727553_1_567_+ GO:0047456 A1VRP8 8e-101
5727553_1_567_+ GO:0051539 A1VRP8 8e-101
5742491_182_775_- GO:0003824 G7CE35 7e-59
5742491_182_775_- GO:0008152 G7CE35 7e-59
5742491_182_775_- GO:0016874 G7CE35 7e-59
5723540_240_534_- GO:0043190 A0A0G3V227 9e-13
5723540_240_534_- GO:0055085 A0A0G3V227 9e-13
5754231_960_1399_- GO:0003676 F4KWU9 7e-44
5754231_960_1399_- GO:0003723 F4KWU9 7e-44
5754231_960_1399_- GO:0003729 F4KWU9 7e-44
5754231_960_1399_- GO:0003735 F4KWU9 7e-44
5754231_960_1399_- GO:0005840 F4KWU9 7e-44
5754231_960_1399_- GO:0006412 F4KWU9 7e-44
5754231_960_1399_- GO:0015935 F4KWU9 7e-44
5754231_960_1399_- GO:0019843 F4KWU9 7e-44
5754231_960_1399_- GO:0030529 F4KWU9 7e-44
5756685_1900_2116_- GO:0003723 B1Y7N0 9e-15
5756685_1900_2116_- GO:0003735 B1Y7N0 9e-15
5756685_1900_2116_- GO:0005622 B1Y7N0 9e-15
5756685_1900_2116_- GO:0005840 B1Y7N0 9e-15
5756685_1900_2116_- GO:0006412 B1Y7N0 9e-15
5756685_1900_2116_- GO:0015935 B1Y7N0 9e-15
5756685_1900_2116_- GO:0019843 B1Y7N0 9e-15
5756685_1900_2116_- GO:0030529 B1Y7N0 9e-15
5752625_996_1211_- GO:0003824 F4KV51 9e-29
5752625_996_1211_- GO:0003938 F4KV51 9e-29
5752625_996_1211_- GO:0006164 F4KV51 9e-29
5752625_996_1211_- GO:0006177 F4KV51 9e-29
5752625_996_1211_- GO:0016491 F4KV51 9e-29
5752625_996_1211_- GO:0046872 F4KV51 9e-29
5752625_996_1211_- GO:0055114 F4KV51 9e-29
5755621_1079_1664_+ GO:0004591 H6L0R3 1e-76
5755621_1079_1664_+ GO:0006099 H6L0R3 1e-76
5755621_1079_1664_+ GO:0008152 H6L0R3 1e-76
5755621_1079_1664_+ GO:0016491 H6L0R3 1e-76
5755621_1079_1664_+ GO:0016624 H6L0R3 1e-76
5755621_1079_1664_+ GO:0030976 H6L0R3 1e-76
5755621_1079_1664_+ GO:0055114 H6L0R3 1e-76
5757357_1464_2017_+ GO:0004601 A9AUM2 7e-11
5757357_1464_2017_+ GO:0016209 A9AUM2 7e-11
5757357_1464_2017_+ GO:0016491 A9AUM2 7e-11
5757357_1464_2017_+ GO:0051920 A9AUM2 7e-11
5757357_1464_2017_+ GO:0055114 A9AUM2 7e-11
5757357_1464_2017_+ GO:0098869 A9AUM2 7e-11
5750703_1_763_+ GO:0005506 A0A0G3V5W4 3e-85
5750703_1_763_+ GO:0005886 A0A0G3V5W4 3e-85
5750703_1_763_+ GO:0016020 A0A0G3V5W4 3e-85
5750703_1_763_+ GO:0016491 A0A0G3V5W4 3e-85
5750703_1_763_+ GO:0016651 A0A0G3V5W4 3e-85
5750703_1_763_+ GO:0046872 A0A0G3V5W4 3e-85
5750703_1_763_+ GO:0048038 A0A0G3V5W4 3e-85
5750703_1_763_+ GO:0050136 A0A0G3V5W4 3e-85
5750703_1_763_+ GO:0051536 A0A0G3V5W4 3e-85
5750703_1_763_+ GO:0051539 A0A0G3V5W4 3e-85
5750703_1_763_+ GO:0055114 A0A0G3V5W4 3e-85
5730152_439_593_+ GO:0003723 Q6FF13 1e-14
5730152_439_593_+ GO:0003735 Q6FF13 1e-14
5730152_439_593_+ GO:0005622 Q6FF13 1e-14
5730152_439_593_+ GO:0005840 Q6FF13 1e-14
5730152_439_593_+ GO:0006412 Q6FF13 1e-14
5730152_439_593_+ GO:0019843 Q6FF13 1e-14
5730152_439_593_+ GO:0030529 Q6FF13 1e-14
5733740_1_632_- GO:0003677 C7PUG7 4e-90
5733740_1_632_- GO:0003899 C7PUG7 4e-90
5733740_1_632_- GO:0006351 C7PUG7 4e-90
5733740_1_632_- GO:0016740 C7PUG7 4e-90
5733740_1_632_- GO:0016779 C7PUG7 4e-90
5735150_1_650_+ GO:0003723 H6RMV7 2e-32
5735150_1_650_+ GO:0003735 H6RMV7 2e-32
5735150_1_650_+ GO:0005622 H6RMV7 2e-32
5735150_1_650_+ GO:0005840 H6RMV7 2e-32
5735150_1_650_+ GO:0006412 H6RMV7 2e-32
5735150_1_650_+ GO:0019843 H6RMV7 2e-32
5735150_1_650_+ GO:0030529 H6RMV7 2e-32
5735150_1_650_+ GO:0042254 H6RMV7 2e-32
5735150_1_650_+ GO:0070180 H6RMV7 2e-32
5750541_1_677_- GO:0016491 A0A0G3V5E8 9e-54
5750541_1_677_- GO:0046872 A0A0G3V5E8 9e-54
5750541_1_677_- GO:0051213 A0A0G3V5E8 9e-54
5750541_1_677_- GO:0051536 A0A0G3V5E8 9e-54
5750541_1_677_- GO:0051537 A0A0G3V5E8 9e-54
5750541_1_677_- GO:0055114 A0A0G3V5E8 9e-54
5732158_89_614_+ GO:0006793 G9ZFP6 4e-31
5732158_89_614_+ GO:0008976 G9ZFP6 4e-31
5732158_89_614_+ GO:0016301 G9ZFP6 4e-31
5732158_89_614_+ GO:0016310 G9ZFP6 4e-31
5757527_130_1493_- GO:0000166 M5A229 9e-141
5757527_130_1493_- GO:0005525 M5A229 9e-141
5757527_130_1493_- GO:0042254 M5A229 9e-141
5724000_1_538_+ GO:0004872 H8KQL1 5e-49
5724000_1_538_+ GO:0006810 H8KQL1 5e-49
5724000_1_538_+ GO:0016020 H8KQL1 5e-49
5756651_1156_1998_+ GO:0016491 A0A0G3V0N2 8e-101
5756651_1156_1998_+ GO:0050454 A0A0G3V0N2 8e-101
5756651_1156_1998_+ GO:0055114 A0A0G3V0N2 8e-101
5757627_1014_1406_+ GO:0008565 Q12DW9 2e-32
5757627_1014_1406_+ GO:0015627 Q12DW9 2e-32
5757627_1014_1406_+ GO:0015628 Q12DW9 2e-32
5737592_1_470_- GO:0008168 W5TJW6 5e-53
5737592_1_470_- GO:0016740 W5TJW6 5e-53
5737592_1_470_- GO:0032259 W5TJW6 5e-53
5741965_1_764_+ GO:0000166 C7PAE9 2e-124
5741965_1_764_+ GO:0000287 C7PAE9 2e-124
5741965_1_764_+ GO:0004478 C7PAE9 2e-124
5741965_1_764_+ GO:0005524 C7PAE9 2e-124
5741965_1_764_+ GO:0005737 C7PAE9 2e-124
5741965_1_764_+ GO:0006556 C7PAE9 2e-124
5741965_1_764_+ GO:0006730 C7PAE9 2e-124
5741965_1_764_+ GO:0016740 C7PAE9 2e-124
5741965_1_764_+ GO:0046872 C7PAE9 2e-124
5757157_1_499_- GO:0004497 M5AL36 8e-55
5757157_1_499_- GO:0005506 M5AL36 8e-55
5757157_1_499_- GO:0016705 M5AL36 8e-55
5757157_1_499_- GO:0020037 M5AL36 8e-55
5757157_1_499_- GO:0055114 M5AL36 8e-55
5743961_1_811_- GO:0008152 L0FY95 4e-68
5743961_1_811_- GO:0016874 L0FY95 4e-68
5736386_1_666_+ GO:0000166 A1TM61 3e-110
5736386_1_666_+ GO:0005524 A1TM61 3e-110
5736386_1_666_+ GO:0006457 A1TM61 3e-110
5736386_1_666_+ GO:0008270 A1TM61 3e-110
5736386_1_666_+ GO:0046872 A1TM61 3e-110
5736386_1_666_+ GO:0046983 A1TM61 3e-110
5736386_1_666_+ GO:0051082 A1TM61 3e-110
5731918_1_321_+ GO:0003723 Q47JA2 2e-48
5731918_1_321_+ GO:0003735 Q47JA2 2e-48
5731918_1_321_+ GO:0005840 Q47JA2 2e-48
5731918_1_321_+ GO:0006412 Q47JA2 2e-48
5731918_1_321_+ GO:0019843 Q47JA2 2e-48
5731918_1_321_+ GO:0030529 Q47JA2 2e-48
5756787_1_402_- GO:0016020 A0A0N1GZ86 5e-27
5756787_1_402_- GO:0016021 A0A0N1GZ86 5e-27
5756801_1092_2057_+ GO:0043190 A0A0G3V1U5 2e-22
5756801_1092_2057_+ GO:0055085 A0A0G3V1U5 2e-22
5726103_1_440_+ GO:0000166 A0A0G3UYN4 2e-47
5726103_1_440_+ GO:0005524 A0A0G3UYN4 2e-47
5726103_1_440_+ GO:0005737 A0A0G3UYN4 2e-47
5726103_1_440_+ GO:0006457 A0A0G3UYN4 2e-47
5726103_1_440_+ GO:0042026 A0A0G3UYN4 2e-47
5726103_1_440_+ GO:0051082 A0A0G3UYN4 2e-47
5735534_1_655_+ GO:0016491 I7A145 1e-91
5735534_1_655_+ GO:0055114 I7A145 1e-91
5731952_1_170_+ GO:0004497 I4B7L7 9e-15
5731952_1_170_+ GO:0055114 I4B7L7 9e-15
5720922_1_515_- GO:0000049 D8PCU2 7e-90
5720922_1_515_- GO:0003723 D8PCU2 7e-90
5720922_1_515_- GO:0003735 D8PCU2 7e-90
5720922_1_515_- GO:0005840 D8PCU2 7e-90
5720922_1_515_- GO:0006412 D8PCU2 7e-90
5720922_1_515_- GO:0006417 D8PCU2 7e-90
5720922_1_515_- GO:0015934 D8PCU2 7e-90
5720922_1_515_- GO:0019843 D8PCU2 7e-90
5720922_1_515_- GO:0030529 D8PCU2 7e-90
5748279_436_953_- GO:0005506 Q47A87 3e-96
5748279_436_953_- GO:0006777 Q47A87 3e-96
5748279_436_953_- GO:0008940 Q47A87 3e-96
5748279_436_953_- GO:0009055 Q47A87 3e-96
5748279_436_953_- GO:0016491 Q47A87 3e-96
5748279_436_953_- GO:0030151 Q47A87 3e-96
5748279_436_953_- GO:0042128 Q47A87 3e-96
5748279_436_953_- GO:0042597 Q47A87 3e-96
5748279_436_953_- GO:0046872 Q47A87 3e-96
5748279_436_953_- GO:0051536 Q47A87 3e-96
5748279_436_953_- GO:0051539 Q47A87 3e-96
5748279_436_953_- GO:0055114 Q47A87 3e-96
5722280_1_525_- GO:0008152 Q123E6 4e-43
5722280_1_525_- GO:0016021 Q123E6 4e-43
5722280_1_525_- GO:0016872 Q123E6 4e-43
5753221_1_903_+ GO:0003824 Q21WK3 1e-155
5753221_1_903_+ GO:0004586 Q21WK3 1e-155
5753221_1_903_+ GO:0005737 Q21WK3 1e-155
5753221_1_903_+ GO:0006520 Q21WK3 1e-155
5753221_1_903_+ GO:0016829 Q21WK3 1e-155
5753221_1_903_+ GO:0016831 Q21WK3 1e-155
5756199_547_900_- GO:0008152 H6RTM0 1e-15
5756199_547_900_- GO:0016787 H6RTM0 1e-15
5734300_421_638_+ GO:0005524 F3L244 1e-22
5734300_421_638_+ GO:0006810 F3L244 1e-22
5734300_421_638_+ GO:0008152 F3L244 1e-22
5734300_421_638_+ GO:0016887 F3L244 1e-22
5740953_418_744_- GO:0009055 Q47AX7 3e-48
5740953_418_744_- GO:0020037 Q47AX7 3e-48
5736552_1_669_- GO:0004427 A3J2C7 3e-89
5736552_1_669_- GO:0008152 A3J2C7 3e-89
5736552_1_669_- GO:0009678 A3J2C7 3e-89
5736552_1_669_- GO:0015992 A3J2C7 3e-89
5736552_1_669_- GO:0016020 A3J2C7 3e-89
5736552_1_669_- GO:0016021 A3J2C7 3e-89
5736552_1_669_- GO:0016787 A3J2C7 3e-89
5736552_1_669_- GO:0055085 A3J2C7 3e-89
5757037_2036_2401_+ GO:0003824 D3CXE3 2e-27
5757037_2036_2401_+ GO:0008152 D3CXE3 2e-27
5757037_2036_2401_+ GO:0016874 D3CXE3 2e-27
5740178_313_729_+ GO:0008152 Q21HK0 3e-14
5740178_313_729_+ GO:0016787 Q21HK0 3e-14
5752503_101_997_+ GO:0009055 M4ZW54 6e-41
5752503_101_997_+ GO:0020037 M4ZW54 6e-41
5752805_1076_1226_+ GO:0004497 D3CR82 5e-09
5752805_1076_1226_+ GO:0005506 D3CR82 5e-09
5752805_1076_1226_+ GO:0016491 D3CR82 5e-09
5752805_1076_1226_+ GO:0016705 D3CR82 5e-09
5752805_1076_1226_+ GO:0020037 D3CR82 5e-09
5752805_1076_1226_+ GO:0046872 D3CR82 5e-09
5752805_1076_1226_+ GO:0055114 D3CR82 5e-09
5746647_13_892_- GO:0043190 I4MHQ0 6e-115
5746647_13_892_- GO:0055085 I4MHQ0 6e-115
5757333_2016_2831_+ GO:0008152 M5A3A0 3e-115
5757333_2016_2831_+ GO:0008641 M5A3A0 3e-115
5734488_1_350_- GO:0008152 A1VQN2 1e-55
5734488_1_350_- GO:0008260 A1VQN2 1e-55
5734488_1_350_- GO:0008410 A1VQN2 1e-55
5734488_1_350_- GO:0016740 A1VQN2 1e-55
5752013_955_1158_- GO:0008152 E3J5K4 5e-15
5752013_955_1158_- GO:0016491 E3J5K4 5e-15
5752013_955_1158_- GO:0016620 E3J5K4 5e-15
5752013_955_1158_- GO:0055114 E3J5K4 5e-15
5729770_321_589_+ GO:0003677 W0F2K8 4e-45
5729770_321_589_+ GO:0003899 W0F2K8 4e-45
5729770_321_589_+ GO:0006351 W0F2K8 4e-45
5729770_321_589_+ GO:0016740 W0F2K8 4e-45
5729770_321_589_+ GO:0016779 W0F2K8 4e-45
5754423_1_1035_+ GO:0004591 Q47C42 3e-180
5754423_1_1035_+ GO:0006099 Q47C42 3e-180
5754423_1_1035_+ GO:0008152 Q47C42 3e-180
5754423_1_1035_+ GO:0016491 Q47C42 3e-180
5754423_1_1035_+ GO:0016624 Q47C42 3e-180
5754423_1_1035_+ GO:0030976 Q47C42 3e-180
5754423_1_1035_+ GO:0055114 Q47C42 3e-180
5751651_1_953_- GO:0000166 F4KT77 6e-128
5751651_1_953_- GO:0004176 F4KT77 6e-128
5751651_1_953_- GO:0004252 F4KT77 6e-128
5751651_1_953_- GO:0005524 F4KT77 6e-128
5751651_1_953_- GO:0005737 F4KT77 6e-128
5751651_1_953_- GO:0006508 F4KT77 6e-128
5751651_1_953_- GO:0006515 F4KT77 6e-128
5751651_1_953_- GO:0008233 F4KT77 6e-128
5751651_1_953_- GO:0008236 F4KT77 6e-128
5751651_1_953_- GO:0016787 F4KT77 6e-128
5751651_1_953_- GO:0016887 F4KT77 6e-128
5751651_1_953_- GO:0030163 F4KT77 6e-128
5751651_1_953_- GO:0033554 F4KT77 6e-128
5751651_1_953_- GO:0043565 F4KT77 6e-128
5723926_1_538_- GO:0000166 H8KPC2 3e-58
5723926_1_538_- GO:0005524 H8KPC2 3e-58
5732268_352_615_- GO:0006351 M4ZX88 2e-23
5732268_352_615_- GO:0006353 M4ZX88 2e-23
5732268_352_615_- GO:0006354 M4ZX88 2e-23
5732268_352_615_- GO:0006355 M4ZX88 2e-23
5732268_352_615_- GO:0031564 M4ZX88 2e-23
5732268_352_615_- GO:0032784 M4ZX88 2e-23
5750033_404_1032_+ GO:0005524 M5ANZ0 1e-66
5750033_404_1032_+ GO:0008152 M5ANZ0 1e-66
5750033_404_1032_+ GO:0016874 M5ANZ0 1e-66
5750033_404_1032_+ GO:0046872 M5ANZ0 1e-66
5750033_404_1032_+ GO:0048037 M5ANZ0 1e-66
5739902_1_263_- GO:0008152 B4EK45 8e-22
5739902_1_263_- GO:0016491 B4EK45 8e-22
5739902_1_263_- GO:0047044 B4EK45 8e-22
5739902_1_263_- GO:0055114 B4EK45 8e-22
5755675_1_487_+ GO:0000166 C6W5Z5 4e-47
5755675_1_487_+ GO:0005524 C6W5Z5 4e-47
5755675_1_487_+ GO:0006457 C6W5Z5 4e-47
5755675_1_487_+ GO:0016491 C6W5Z5 4e-47
5755675_1_487_+ GO:0051082 C6W5Z5 4e-47
5755675_1_487_+ GO:0055114 C6W5Z5 4e-47
5730216_1_593_- GO:0000166 C7LYP4 1e-90
5730216_1_593_- GO:0000502 C7LYP4 1e-90
5730216_1_593_- GO:0005524 C7LYP4 1e-90
5730216_1_593_- GO:0010498 C7LYP4 1e-90
5730216_1_593_- GO:0016887 C7LYP4 1e-90
5730216_1_593_- GO:0019941 C7LYP4 1e-90
5720518_1_512_+ GO:0008940 Q21UP9 2e-90
5720518_1_512_+ GO:0009055 Q21UP9 2e-90
5720518_1_512_+ GO:0009325 Q21UP9 2e-90
5720518_1_512_+ GO:0016491 Q21UP9 2e-90
5720518_1_512_+ GO:0030151 Q21UP9 2e-90
5720518_1_512_+ GO:0042126 Q21UP9 2e-90
5720518_1_512_+ GO:0046872 Q21UP9 2e-90
5720518_1_512_+ GO:0051536 Q21UP9 2e-90
5720518_1_512_+ GO:0055114 Q21UP9 2e-90
5756989_1_502_+ GO:0000166 D0MDL4 2e-49
5756989_1_502_+ GO:0000287 D0MDL4 2e-49
5756989_1_502_+ GO:0003676 D0MDL4 2e-49
5756989_1_502_+ GO:0004812 D0MDL4 2e-49
5756989_1_502_+ GO:0004824 D0MDL4 2e-49
5756989_1_502_+ GO:0005524 D0MDL4 2e-49
5756989_1_502_+ GO:0005737 D0MDL4 2e-49
5756989_1_502_+ GO:0006412 D0MDL4 2e-49
5756989_1_502_+ GO:0006418 D0MDL4 2e-49
5756989_1_502_+ GO:0006430 D0MDL4 2e-49
5756989_1_502_+ GO:0016874 D0MDL4 2e-49
5756989_1_502_+ GO:0046872 D0MDL4 2e-49
5739942_292_726_- GO:0005737 Q1AZN1 1e-11
5739942_292_726_- GO:0006950 Q1AZN1 1e-11
5752955_1_360_- GO:0008152 F8B6F6 5e-37
5752955_1_360_- GO:0016740 F8B6F6 5e-37
5732002_1_612_- GO:0000287 A0A068NPY0 1e-90
5732002_1_612_- GO:0004450 A0A068NPY0 1e-90
5732002_1_612_- GO:0006097 A0A068NPY0 1e-90
5732002_1_612_- GO:0006099 A0A068NPY0 1e-90
5732002_1_612_- GO:0016491 A0A068NPY0 1e-90
5732002_1_612_- GO:0016616 A0A068NPY0 1e-90
5732002_1_612_- GO:0046872 A0A068NPY0 1e-90
5732002_1_612_- GO:0051287 A0A068NPY0 1e-90
5732002_1_612_- GO:0055114 A0A068NPY0 1e-90
5757379_941_1915_- GO:0005886 Q126N5 4e-169
5757379_941_1915_- GO:0006099 Q126N5 4e-169
5757379_941_1915_- GO:0008177 Q126N5 4e-169
5757379_941_1915_- GO:0016020 Q126N5 4e-169
5757379_941_1915_- GO:0016491 Q126N5 4e-169
5757379_941_1915_- GO:0016627 Q126N5 4e-169
5757379_941_1915_- GO:0022900 Q126N5 4e-169
5757379_941_1915_- GO:0050660 Q126N5 4e-169
5757379_941_1915_- GO:0055114 Q126N5 4e-169
5750489_1_307_+ GO:0000049 A0M599 9e-44
5750489_1_307_+ GO:0003723 A0M599 9e-44
5750489_1_307_+ GO:0003735 A0M599 9e-44
5750489_1_307_+ GO:0005622 A0M599 9e-44
5750489_1_307_+ GO:0005840 A0M599 9e-44
5750489_1_307_+ GO:0006412 A0M599 9e-44
5750489_1_307_+ GO:0030529 A0M599 9e-44
5757565_437_1015_+ GO:0000166 M5A671 1e-60
5757565_437_1015_+ GO:0003677 M5A671 1e-60
5757565_437_1015_+ GO:0004003 M5A671 1e-60
5757565_437_1015_+ GO:0004386 M5A671 1e-60
5757565_437_1015_+ GO:0005524 M5A671 1e-60
5757565_437_1015_+ GO:0005737 M5A671 1e-60
5757565_437_1015_+ GO:0006268 M5A671 1e-60
5757565_437_1015_+ GO:0016787 M5A671 1e-60
5738042_46_692_+ GO:0004519 C7LZ05 1e-85
5738042_46_692_+ GO:0004748 C7LZ05 1e-85
5738042_46_692_+ GO:0006260 C7LZ05 1e-85
5738042_46_692_+ GO:0016491 C7LZ05 1e-85
5738042_46_692_+ GO:0016539 C7LZ05 1e-85
5738042_46_692_+ GO:0050897 C7LZ05 1e-85
5738042_46_692_+ GO:0055114 C7LZ05 1e-85
5738042_46_692_+ GO:0090305 C7LZ05 1e-85
5750235_1_633_+ GO:0003700 K6V5F6 1e-31
5750235_1_633_+ GO:0006355 K6V5F6 1e-31
5755637_1_417_- GO:0005737 M5APC8 3e-41
5755637_1_417_- GO:0006412 M5APC8 3e-41
5755637_1_417_- GO:0006415 M5APC8 3e-41
5724509_1_159_+ GO:0000287 C7M0G1 8e-09
5724509_1_159_+ GO:0003824 C7M0G1 8e-09
5724509_1_159_+ GO:0003984 C7M0G1 8e-09
5724509_1_159_+ GO:0008652 C7M0G1 8e-09
5724509_1_159_+ GO:0009082 C7M0G1 8e-09
5724509_1_159_+ GO:0009097 C7M0G1 8e-09
5724509_1_159_+ GO:0009099 C7M0G1 8e-09
5724509_1_159_+ GO:0016740 C7M0G1 8e-09
5724509_1_159_+ GO:0030976 C7M0G1 8e-09
5724509_1_159_+ GO:0046872 C7M0G1 8e-09
5724509_1_159_+ GO:0050660 C7M0G1 8e-09
5731732_1_597_+ GO:0003676 I0HZK6 2e-80
5731732_1_597_+ GO:0003723 I0HZK6 2e-80
5731732_1_597_+ GO:0003729 I0HZK6 2e-80
5731732_1_597_+ GO:0003735 I0HZK6 2e-80
5731732_1_597_+ GO:0005840 I0HZK6 2e-80
5731732_1_597_+ GO:0006412 I0HZK6 2e-80
5731732_1_597_+ GO:0015935 I0HZK6 2e-80
5731732_1_597_+ GO:0019843 I0HZK6 2e-80
5731732_1_597_+ GO:0030529 I0HZK6 2e-80
5733340_1_344_- GO:0004601 A8L2V5 3e-33
5733340_1_344_- GO:0016209 A8L2V5 3e-33
5733340_1_344_- GO:0016491 A8L2V5 3e-33
5733340_1_344_- GO:0051920 A8L2V5 3e-33
5733340_1_344_- GO:0055114 A8L2V5 3e-33
5733340_1_344_- GO:0098869 A8L2V5 3e-33
5754895_435_1505_+ GO:0016491 A0A0G3V5E8 3e-93
5754895_435_1505_+ GO:0046872 A0A0G3V5E8 3e-93
5754895_435_1505_+ GO:0051213 A0A0G3V5E8 3e-93
5754895_435_1505_+ GO:0051536 A0A0G3V5E8 3e-93
5754895_435_1505_+ GO:0051537 A0A0G3V5E8 3e-93
5754895_435_1505_+ GO:0055114 A0A0G3V5E8 3e-93
5721022_1_516_- GO:0000166 A0A0B5DNP5 3e-57
5721022_1_516_- GO:0003824 A0A0B5DNP5 3e-57
5721022_1_516_- GO:0005524 A0A0B5DNP5 3e-57
5721022_1_516_- GO:0006090 A0A0B5DNP5 3e-57
5721022_1_516_- GO:0006094 A0A0B5DNP5 3e-57
5721022_1_516_- GO:0008986 A0A0B5DNP5 3e-57
5721022_1_516_- GO:0016301 A0A0B5DNP5 3e-57
5721022_1_516_- GO:0016310 A0A0B5DNP5 3e-57
5721022_1_516_- GO:0016740 A0A0B5DNP5 3e-57
5721022_1_516_- GO:0016772 A0A0B5DNP5 3e-57
5721022_1_516_- GO:0046872 A0A0B5DNP5 3e-57
5746143_1_876_- GO:0000166 F4KWU1 2e-117
5746143_1_876_- GO:0003746 F4KWU1 2e-117
5746143_1_876_- GO:0003924 F4KWU1 2e-117
5746143_1_876_- GO:0005525 F4KWU1 2e-117
5746143_1_876_- GO:0005622 F4KWU1 2e-117
5746143_1_876_- GO:0005737 F4KWU1 2e-117
5746143_1_876_- GO:0006412 F4KWU1 2e-117
5746143_1_876_- GO:0006414 F4KWU1 2e-117
5748651_1_480_+ GO:0046872 A0A068NSU7 2e-48
5748651_1_480_+ GO:0051536 A0A068NSU7 2e-48
5748651_1_480_+ GO:0051539 A0A068NSU7 2e-48
5753629_1045_1316_- GO:0008152 H6RVE4 3e-16
5753629_1045_1316_- GO:0016020 H6RVE4 3e-16
5753629_1045_1316_- GO:0016740 H6RVE4 3e-16
5753629_1045_1316_- GO:0047355 H6RVE4 3e-16
5757035_184_1370_+ GO:0003824 A0A0G3V520 7e-114
5757035_184_1370_+ GO:0008152 A0A0G3V520 7e-114
5757035_184_1370_+ GO:0016853 A0A0G3V520 7e-114
5757035_184_1370_+ GO:0046537 A0A0G3V520 7e-114
5757035_184_1370_+ GO:0046872 A0A0G3V520 7e-114
5753491_449_997_- GO:0003824 A0A0G3V0V1 2e-45
5753491_449_997_- GO:0003978 A0A0G3V0V1 2e-45
5753491_449_997_- GO:0008152 A0A0G3V0V1 2e-45
5753491_449_997_- GO:0016853 A0A0G3V0V1 2e-45
5753491_449_997_- GO:0050662 A0A0G3V0V1 2e-45
5736204_1_664_- GO:0016020 A0A068SPV8 3e-69
5736204_1_664_- GO:0016021 A0A068SPV8 3e-69
5746635_1_535_- GO:0004872 H8KX50 4e-45
5746635_1_535_- GO:0006810 H8KX50 4e-45
5746635_1_535_- GO:0016020 H8KX50 4e-45
5748329_1_955_- GO:0008152 V5X9D6 4e-40
5748329_1_955_- GO:0016884 V5X9D6 4e-40
5720076_1_224_- GO:0003824 A0A0G3V5B4 5e-15
5720076_1_224_- GO:0008152 A0A0G3V5B4 5e-15
5720076_1_224_- GO:0008610 A0A0G3V5B4 5e-15
5720076_1_224_- GO:0016740 A0A0G3V5B4 5e-15
5720076_1_224_- GO:0016747 A0A0G3V5B4 5e-15
5748871_122_592_- GO:0016020 F4XJE7 2e-15
5748871_122_592_- GO:0016021 F4XJE7 2e-15
5748871_122_592_- GO:0055085 F4XJE7 2e-15
5739880_1_724_- GO:0003677 M5A1Q6 4e-61
5739880_1_724_- GO:0004518 M5A1Q6 4e-61
5739880_1_724_- GO:0004519 M5A1Q6 4e-61
5739880_1_724_- GO:0005622 M5A1Q6 4e-61
5739880_1_724_- GO:0006281 M5A1Q6 4e-61
5739880_1_724_- GO:0008853 M5A1Q6 4e-61
5739880_1_724_- GO:0016787 M5A1Q6 4e-61
5739880_1_724_- GO:0090305 M5A1Q6 4e-61
5740070_156_728_- GO:0003824 G2J5F7 4e-88
5740070_156_728_- GO:0005506 G2J5F7 4e-88
5740070_156_728_- GO:0006725 G2J5F7 4e-88
5740070_156_728_- GO:0008199 G2J5F7 4e-88
5740070_156_728_- GO:0016702 G2J5F7 4e-88
5740070_156_728_- GO:0018578 G2J5F7 4e-88
5740070_156_728_- GO:0019619 G2J5F7 4e-88
5740070_156_728_- GO:0051213 G2J5F7 4e-88
5740070_156_728_- GO:0055114 G2J5F7 4e-88
5757071_1010_1861_+ GO:0008446 A0A0M9DU07 2e-116
5757071_1010_1861_+ GO:0016829 A0A0M9DU07 2e-116
5757071_1010_1861_+ GO:0019673 A0A0M9DU07 2e-116
5757071_1010_1861_+ GO:0070401 A0A0M9DU07 2e-116
5757643_1816_2106_+ GO:0005524 C5BW04 4e-14
5757643_1816_2106_+ GO:0006281 C5BW04 4e-14
5757643_1816_2106_+ GO:0006310 C5BW04 4e-14
5739934_1_726_+ GO:0003677 A0A0E9MUI9 1e-95
5739934_1_726_+ GO:0003899 A0A0E9MUI9 1e-95
5739934_1_726_+ GO:0006351 A0A0E9MUI9 1e-95
5739934_1_726_+ GO:0016740 A0A0E9MUI9 1e-95
5739934_1_726_+ GO:0016779 A0A0E9MUI9 1e-95
5743973_1_550_- GO:0009055 Q47AX7 8e-95
5743973_1_550_- GO:0020037 Q47AX7 8e-95
5737780_325_688_+ GO:0000049 F4KWV5 3e-46
5737780_325_688_+ GO:0003723 F4KWV5 3e-46
5737780_325_688_+ GO:0003735 F4KWV5 3e-46
5737780_325_688_+ GO:0005622 F4KWV5 3e-46
5737780_325_688_+ GO:0005840 F4KWV5 3e-46
5737780_325_688_+ GO:0006412 F4KWV5 3e-46
5737780_325_688_+ GO:0019843 F4KWV5 3e-46
5737780_325_688_+ GO:0030529 F4KWV5 3e-46
5742283_1_772_+ GO:0000166 H6L797 1e-120
5742283_1_772_+ GO:0004812 H6L797 1e-120
5742283_1_772_+ GO:0004829 H6L797 1e-120
5742283_1_772_+ GO:0005524 H6L797 1e-120
5742283_1_772_+ GO:0005737 H6L797 1e-120
5742283_1_772_+ GO:0006412 H6L797 1e-120
5742283_1_772_+ GO:0006418 H6L797 1e-120
5742283_1_772_+ GO:0006435 H6L797 1e-120
5742283_1_772_+ GO:0016874 H6L797 1e-120
5742283_1_772_+ GO:0016876 H6L797 1e-120
5742283_1_772_+ GO:0043039 H6L797 1e-120
5742283_1_772_+ GO:0046872 H6L797 1e-120
5740758_1_698_+ GO:0003824 Q47GS1 4e-126
5740758_1_698_+ GO:0008152 Q47GS1 4e-126
5740758_1_698_+ GO:0016874 Q47GS1 4e-126
5740758_1_698_+ GO:0019629 Q47GS1 4e-126
5740758_1_698_+ GO:0050218 Q47GS1 4e-126
5757237_1_940_- GO:0006810 Q47JK8 9e-116
5757237_1_940_- GO:0008565 Q47JK8 9e-116
5757237_1_940_- GO:0009279 Q47JK8 9e-116
5757237_1_940_- GO:0009297 Q47JK8 9e-116
5757237_1_940_- GO:0009306 Q47JK8 9e-116
5757237_1_940_- GO:0019867 Q47JK8 9e-116
5744945_122_839_+ GO:0003824 Q21XH1 4e-120
5744945_122_839_+ GO:0005975 Q21XH1 4e-120
5744945_122_839_+ GO:0006099 Q21XH1 4e-120
5744945_122_839_+ GO:0006108 Q21XH1 4e-120
5744945_122_839_+ GO:0016491 Q21XH1 4e-120
5744945_122_839_+ GO:0016615 Q21XH1 4e-120
5744945_122_839_+ GO:0016616 Q21XH1 4e-120
5744945_122_839_+ GO:0019752 Q21XH1 4e-120
5744945_122_839_+ GO:0030060 Q21XH1 4e-120
5744945_122_839_+ GO:0055114 Q21XH1 4e-120
5736328_1_391_+ GO:0000166 W8QZM3 1e-44
5736328_1_391_+ GO:0005524 W8QZM3 1e-44
5736328_1_391_+ GO:0006810 W8QZM3 1e-44
5736328_1_391_+ GO:0008152 W8QZM3 1e-44
5736328_1_391_+ GO:0015833 W8QZM3 1e-44
5736328_1_391_+ GO:0016887 W8QZM3 1e-44
5722336_1_164_- GO:0003723 C2M665 1e-13
5722336_1_164_- GO:0003735 C2M665 1e-13
5722336_1_164_- GO:0005622 C2M665 1e-13
5722336_1_164_- GO:0005840 C2M665 1e-13
5722336_1_164_- GO:0006412 C2M665 1e-13
5722336_1_164_- GO:0019843 C2M665 1e-13
5722336_1_164_- GO:0030529 C2M665 1e-13
5720174_1_510_- GO:0003824 E1VM66 6e-66
5720174_1_510_- GO:0004088 E1VM66 6e-66
5720174_1_510_- GO:0005524 E1VM66 6e-66
5720174_1_510_- GO:0006221 E1VM66 6e-66
5720174_1_510_- GO:0006526 E1VM66 6e-66
5720174_1_510_- GO:0006807 E1VM66 6e-66
5720174_1_510_- GO:0008652 E1VM66 6e-66
5720174_1_510_- GO:0016874 E1VM66 6e-66
5720174_1_510_- GO:0044205 E1VM66 6e-66
5720174_1_510_- GO:0046872 E1VM66 6e-66
5754381_104_856_- GO:0005524 H1YHT3 3e-92
5721106_1_516_+ GO:0003824 Q0RDL6 3e-62
5721106_1_516_+ GO:0005737 Q0RDL6 3e-62
5721106_1_516_+ GO:0007049 Q0RDL6 3e-62
5721106_1_516_+ GO:0008360 Q0RDL6 3e-62
5721106_1_516_+ GO:0008760 Q0RDL6 3e-62
5721106_1_516_+ GO:0009252 Q0RDL6 3e-62
5721106_1_516_+ GO:0016740 Q0RDL6 3e-62
5721106_1_516_+ GO:0016765 Q0RDL6 3e-62
5721106_1_516_+ GO:0019277 Q0RDL6 3e-62
5721106_1_516_+ GO:0051301 Q0RDL6 3e-62
5721106_1_516_+ GO:0071555 Q0RDL6 3e-62
5723186_1_531_- GO:0000166 M5A717 2e-76
5723186_1_531_- GO:0005524 M5A717 2e-76
5723186_1_531_- GO:0006457 M5A717 2e-76
5723186_1_531_- GO:0051082 M5A717 2e-76
5746411_1_885_+ GO:0004450 F2R731 2e-114
5746411_1_885_+ GO:0006099 F2R731 2e-114
5746411_1_885_+ GO:0016491 F2R731 2e-114
5746411_1_885_+ GO:0016616 F2R731 2e-114
5746411_1_885_+ GO:0046872 F2R731 2e-114
5746411_1_885_+ GO:0055114 F2R731 2e-114
5727927_1_571_+ GO:0003676 F4KUB4 7e-87
5727927_1_571_+ GO:0003723 F4KUB4 7e-87
5727927_1_571_+ GO:0003735 F4KUB4 7e-87
5727927_1_571_+ GO:0005840 F4KUB4 7e-87
5727927_1_571_+ GO:0006412 F4KUB4 7e-87
5749251_1_824_- GO:0003746 A0A0G1CHT0 2e-16
5749251_1_824_- GO:0006414 A0A0G1CHT0 2e-16
5722840_5_529_- GO:0000160 A5WBW4 9e-82
5722840_5_529_- GO:0003677 A5WBW4 9e-82
5722840_5_529_- GO:0005622 A5WBW4 9e-82
5722840_5_529_- GO:0006351 A5WBW4 9e-82
5722840_5_529_- GO:0006355 A5WBW4 9e-82
5725291_1_516_+ GO:0016787 Q08Y87 3e-22
5725291_1_516_+ GO:0016811 Q08Y87 3e-22
5725291_1_516_+ GO:0017000 Q08Y87 3e-22
5747635_1_312_+ GO:0003824 Q08TY4 3e-12
5747635_1_312_+ GO:0008117 Q08TY4 3e-12
5747635_1_312_+ GO:0016829 Q08TY4 3e-12
5747635_1_312_+ GO:0016831 Q08TY4 3e-12
5747635_1_312_+ GO:0019752 Q08TY4 3e-12
5747635_1_312_+ GO:0030170 Q08TY4 3e-12
5748439_712_959_- GO:0005886 A0A0M2LV00 7e-13
5748439_712_959_- GO:0006754 A0A0M2LV00 7e-13
5748439_712_959_- GO:0006810 A0A0M2LV00 7e-13
5748439_712_959_- GO:0006811 A0A0M2LV00 7e-13
5748439_712_959_- GO:0015986 A0A0M2LV00 7e-13
5748439_712_959_- GO:0015992 A0A0M2LV00 7e-13
5748439_712_959_- GO:0016020 A0A0M2LV00 7e-13
5748439_712_959_- GO:0042777 A0A0M2LV00 7e-13
5748439_712_959_- GO:0045261 A0A0M2LV00 7e-13
5748439_712_959_- GO:0046933 A0A0M2LV00 7e-13
5749607_1_926_- GO:0003677 H6L455 2e-141
5749607_1_926_- GO:0003899 H6L455 2e-141
5749607_1_926_- GO:0006351 H6L455 2e-141
5749607_1_926_- GO:0016740 H6L455 2e-141
5749607_1_926_- GO:0016779 H6L455 2e-141
5749607_1_926_- GO:0032549 H6L455 2e-141
5743277_112_794_+ GO:0004316 A4SXC6 2e-106
5743277_112_794_+ GO:0005737 A4SXC6 2e-106
5743277_112_794_+ GO:0008152 A4SXC6 2e-106
5743277_112_794_+ GO:0016491 A4SXC6 2e-106
5743277_112_794_+ GO:0018454 A4SXC6 2e-106
5743277_112_794_+ GO:0042619 A4SXC6 2e-106
5743277_112_794_+ GO:0055114 A4SXC6 2e-106
5748441_699_959_- GO:0008152 A0A0M8XSB8 4e-29
5748441_699_959_- GO:0016491 A0A0M8XSB8 4e-29
5748441_699_959_- GO:0055114 A0A0M8XSB8 4e-29
5753249_500_901_- GO:0016020 M5A3H8 5e-24
5753249_500_901_- GO:0016021 M5A3H8 5e-24
5721460_1_519_+ GO:0000166 A1TZE4 1e-51
5721460_1_519_+ GO:0003677 A1TZE4 1e-51
5721460_1_519_+ GO:0003916 A1TZE4 1e-51
5721460_1_519_+ GO:0003918 A1TZE4 1e-51
5721460_1_519_+ GO:0005524 A1TZE4 1e-51
5721460_1_519_+ GO:0005694 A1TZE4 1e-51
5721460_1_519_+ GO:0005737 A1TZE4 1e-51
5721460_1_519_+ GO:0006259 A1TZE4 1e-51
5721460_1_519_+ GO:0006261 A1TZE4 1e-51
5721460_1_519_+ GO:0006265 A1TZE4 1e-51
5721460_1_519_+ GO:0016853 A1TZE4 1e-51
5750741_661_1071_+ GO:0003676 M5AMD0 4e-16
5750741_661_1071_+ GO:0003723 M5AMD0 4e-16
5750741_661_1071_+ GO:0003735 M5AMD0 4e-16
5750741_661_1071_+ GO:0005840 M5AMD0 4e-16
5750741_661_1071_+ GO:0006412 M5AMD0 4e-16
5727229_1_478_+ GO:0016020 V5RUR5 5e-11
5727229_1_478_+ GO:0016021 V5RUR5 5e-11
5754775_1045_1485_+ GO:0000166 F4L218 3e-60
5754775_1045_1485_+ GO:0003676 F4L218 3e-60
5754775_1045_1485_+ GO:0004812 F4L218 3e-60
5754775_1045_1485_+ GO:0004815 F4L218 3e-60
5754775_1045_1485_+ GO:0005524 F4L218 3e-60
5754775_1045_1485_+ GO:0005737 F4L218 3e-60
5754775_1045_1485_+ GO:0006412 F4L218 3e-60
5754775_1045_1485_+ GO:0006418 F4L218 3e-60
5754775_1045_1485_+ GO:0016874 F4L218 3e-60
5755201_377_814_+ GO:0010181 F6FTX1 2e-43
5755201_377_814_+ GO:0016491 F6FTX1 2e-43
5755201_377_814_+ GO:0055114 F6FTX1 2e-43
5745365_1_850_+ GO:0003824 H5WXF4 4e-128
5745365_1_850_+ GO:0010181 H5WXF4 4e-128
5745365_1_850_+ GO:0016491 H5WXF4 4e-128
5745365_1_850_+ GO:0055114 H5WXF4 4e-128
5750287_1_639_+ GO:0004725 H8E4X3 2e-34
5750287_1_639_+ GO:0006470 H8E4X3 2e-34
5750287_1_639_+ GO:0035335 H8E4X3 2e-34
5729212_1_583_+ GO:0003824 A1VN63 2e-101
5729212_1_583_+ GO:0004739 A1VN63 2e-101
5729212_1_583_+ GO:0008152 A1VN63 2e-101
5729212_1_583_+ GO:0016491 A1VN63 2e-101
5729212_1_583_+ GO:0055114 A1VN63 2e-101
5741779_73_760_- GO:0003824 Q47JH9 2e-122
5741779_73_760_- GO:0004494 Q47JH9 2e-122
5741779_73_760_- GO:0008152 Q47JH9 2e-122
5741779_73_760_- GO:0016866 Q47JH9 2e-122
5741779_73_760_- GO:0031419 Q47JH9 2e-122
5741779_73_760_- GO:0046872 Q47JH9 2e-122
5754053_335_1230_+ GO:0006950 J9SPS4 2e-47
5749223_51_749_- GO:0000049 A0A0E9MUD3 8e-93
5749223_51_749_- GO:0003723 A0A0E9MUD3 8e-93
5749223_51_749_- GO:0003735 A0A0E9MUD3 8e-93
5749223_51_749_- GO:0005840 A0A0E9MUD3 8e-93
5749223_51_749_- GO:0006412 A0A0E9MUD3 8e-93
5749223_51_749_- GO:0006417 A0A0E9MUD3 8e-93
5749223_51_749_- GO:0015934 A0A0E9MUD3 8e-93
5749223_51_749_- GO:0019843 A0A0E9MUD3 8e-93
5749223_51_749_- GO:0030529 A0A0E9MUD3 8e-93
5754745_1058_1480_+ GO:0000166 K9R9Y2 8e-53
5754745_1058_1480_+ GO:0003924 K9R9Y2 8e-53
5754745_1058_1480_+ GO:0005525 K9R9Y2 8e-53
5754745_1058_1480_+ GO:0005737 K9R9Y2 8e-53
5754745_1058_1480_+ GO:0006412 K9R9Y2 8e-53
5754745_1058_1480_+ GO:0006415 K9R9Y2 8e-53
5754745_1058_1480_+ GO:0006449 K9R9Y2 8e-53
5754745_1058_1480_+ GO:0016149 K9R9Y2 8e-53
5751507_1_361_+ GO:0003677 A0A0G3V8F0 2e-31
5751507_1_361_+ GO:0003697 A0A0G3V8F0 2e-31
5751507_1_361_+ GO:0006260 A0A0G3V8F0 2e-31
5725957_1_400_- GO:0000166 A0A0M8YAX6 4e-34
5725957_1_400_- GO:0004017 A0A0M8YAX6 4e-34
5725957_1_400_- GO:0005524 A0A0M8YAX6 4e-34
5725957_1_400_- GO:0005737 A0A0M8YAX6 4e-34
5725957_1_400_- GO:0006139 A0A0M8YAX6 4e-34
5725957_1_400_- GO:0016301 A0A0M8YAX6 4e-34
5725957_1_400_- GO:0016310 A0A0M8YAX6 4e-34
5725957_1_400_- GO:0016740 A0A0M8YAX6 4e-34
5725957_1_400_- GO:0016776 A0A0M8YAX6 4e-34
5725957_1_400_- GO:0019205 A0A0M8YAX6 4e-34
5725957_1_400_- GO:0046939 A0A0M8YAX6 4e-34
5726607_235_559_+ GO:0003723 R6NZ88 8e-33
5726607_235_559_+ GO:0004521 R6NZ88 8e-33
5726607_235_559_+ GO:0004534 R6NZ88 8e-33
5726607_235_559_+ GO:0006396 R6NZ88 8e-33
5726607_235_559_+ GO:0008270 R6NZ88 8e-33
5726607_235_559_+ GO:0046872 R6NZ88 8e-33
5726607_235_559_+ GO:0090501 R6NZ88 8e-33
5726607_235_559_+ GO:0090502 R6NZ88 8e-33
5726607_235_559_+ GO:0090503 R6NZ88 8e-33
5749279_606_995_- GO:0003723 F4KWU8 1e-37
5749279_606_995_- GO:0003735 F4KWU8 1e-37
5749279_606_995_- GO:0005840 F4KWU8 1e-37
5749279_606_995_- GO:0006412 F4KWU8 1e-37
5749279_606_995_- GO:0015934 F4KWU8 1e-37
5749279_606_995_- GO:0019843 F4KWU8 1e-37
5749279_606_995_- GO:0030529 F4KWU8 1e-37
5757671_1537_1926_- GO:0003824 I1D5N2 9e-42
5757671_1537_1926_- GO:0008152 I1D5N2 9e-42
5757671_1537_1926_- GO:0016874 I1D5N2 9e-42
5757671_1537_1926_- GO:0030976 I1D5N2 9e-42
5732926_1_622_+ GO:0000166 A0LVN6 9e-84
5732926_1_622_+ GO:0004748 A0LVN6 9e-84
5732926_1_622_+ GO:0005524 A0LVN6 9e-84
5732926_1_622_+ GO:0006260 A0LVN6 9e-84
5732926_1_622_+ GO:0016491 A0LVN6 9e-84
5732926_1_622_+ GO:0055114 A0LVN6 9e-84
5740908_1_568_- GO:0008152 M5A1T1 2e-73
5740908_1_568_- GO:0016787 M5A1T1 2e-73
5756149_224_973_- GO:0005975 A0A0N1NE33 5e-25
5756149_224_973_- GO:0006098 A0A0N1NE33 5e-25
5756149_224_973_- GO:0017057 A0A0N1NE33 5e-25
5727977_1_571_- GO:0006865 D2Q320 1e-74
5726505_1_558_+ GO:0000166 F4L4U5 3e-83
5726505_1_558_+ GO:0005524 F4L4U5 3e-83
5726505_1_558_+ GO:0006457 F4L4U5 3e-83
5726505_1_558_+ GO:0051082 F4L4U5 3e-83
5734746_1_645_+ GO:0004658 A1K399 2e-116
5734746_1_645_+ GO:0008152 A1K399 2e-116
5734746_1_645_+ GO:0016874 A1K399 2e-116
5754119_485_766_- GO:0003677 W0F3A3 1e-25
5754119_485_766_- GO:0030261 W0F3A3 1e-25
5736770_1_671_- GO:0000166 D0J5B3 1e-91
5736770_1_671_- GO:0003824 D0J5B3 1e-91
5736770_1_671_- GO:0005525 D0J5B3 1e-91
5736770_1_671_- GO:0006777 D0J5B3 1e-91
5736770_1_671_- GO:0016829 D0J5B3 1e-91
5736770_1_671_- GO:0019008 D0J5B3 1e-91
5736770_1_671_- GO:0046872 D0J5B3 1e-91
5736770_1_671_- GO:0051536 D0J5B3 1e-91
5736770_1_671_- GO:0051539 D0J5B3 1e-91
5736770_1_671_- GO:0061597 D0J5B3 1e-91
5734798_152_646_+ GO:0003677 Q3ACM7 2e-28
5734798_152_646_+ GO:0003700 Q3ACM7 2e-28
5734798_152_646_+ GO:0006351 Q3ACM7 2e-28
5734798_152_646_+ GO:0006355 Q3ACM7 2e-28
5753393_1_1291_+ GO:0000166 M4ZYZ1 1e-168
5753393_1_1291_+ GO:0004748 M4ZYZ1 1e-168
5753393_1_1291_+ GO:0005524 M4ZYZ1 1e-168
5753393_1_1291_+ GO:0006260 M4ZYZ1 1e-168
5753393_1_1291_+ GO:0016491 M4ZYZ1 1e-168
5753393_1_1291_+ GO:0055114 M4ZYZ1 1e-168
5755265_1_385_- GO:0008137 A0A0G3V4T3 1e-25
5755265_1_385_- GO:0016491 A0A0G3V4T3 1e-25
5755265_1_385_- GO:0055114 A0A0G3V4T3 1e-25
5757539_2426_2959_+ GO:0003723 C5T1M8 3e-74
5757539_2426_2959_+ GO:0003735 C5T1M8 3e-74
5757539_2426_2959_+ GO:0005622 C5T1M8 3e-74
5757539_2426_2959_+ GO:0005840 C5T1M8 3e-74
5757539_2426_2959_+ GO:0006412 C5T1M8 3e-74
5757539_2426_2959_+ GO:0019843 C5T1M8 3e-74
5757539_2426_2959_+ GO:0030529 C5T1M8 3e-74
5755105_1198_1543_+ GO:0006520 Q39WF1 3e-28
5755105_1198_1543_+ GO:0016491 Q39WF1 3e-28
5755105_1198_1543_+ GO:0016639 Q39WF1 3e-28
5755105_1198_1543_+ GO:0055114 Q39WF1 3e-28
5750943_1_639_- GO:0046983 M4ZWZ9 5e-85
5732084_1_579_+ GO:0005507 A0A0A2MY75 1e-89
5723824_1_537_+ GO:0000287 Q0VQ18 5e-89
5723824_1_537_+ GO:0004450 Q0VQ18 5e-89
5723824_1_537_+ GO:0006097 Q0VQ18 5e-89
5723824_1_537_+ GO:0006099 Q0VQ18 5e-89
5723824_1_537_+ GO:0016491 Q0VQ18 5e-89
5723824_1_537_+ GO:0016616 Q0VQ18 5e-89
5723824_1_537_+ GO:0046872 Q0VQ18 5e-89
5723824_1_537_+ GO:0051287 Q0VQ18 5e-89
5723824_1_537_+ GO:0055114 Q0VQ18 5e-89
5756143_1088_1807_+ GO:0000287 H0E2T5 1e-93
5756143_1088_1807_+ GO:0005737 H0E2T5 1e-93
5756143_1088_1807_+ GO:0008652 H0E2T5 1e-93
5756143_1088_1807_+ GO:0008666 H0E2T5 1e-93
5756143_1088_1807_+ GO:0009085 H0E2T5 1e-93
5756143_1088_1807_+ GO:0009089 H0E2T5 1e-93
5756143_1088_1807_+ GO:0016740 H0E2T5 1e-93
5756143_1088_1807_+ GO:0016746 H0E2T5 1e-93
5756143_1088_1807_+ GO:0019877 H0E2T5 1e-93
5756143_1088_1807_+ GO:0046872 H0E2T5 1e-93
5749161_590_989_+ GO:0003677 M5A2B1 8e-29
5749161_590_989_+ GO:0006355 M5A2B1 8e-29
5725787_1_284_- GO:0000175 Q47D98 5e-45
5725787_1_284_- GO:0000287 Q47D98 5e-45
5725787_1_284_- GO:0003676 Q47D98 5e-45
5725787_1_284_- GO:0003723 Q47D98 5e-45
5725787_1_284_- GO:0004654 Q47D98 5e-45
5725787_1_284_- GO:0005737 Q47D98 5e-45
5725787_1_284_- GO:0006396 Q47D98 5e-45
5725787_1_284_- GO:0006402 Q47D98 5e-45
5725787_1_284_- GO:0016740 Q47D98 5e-45
5725787_1_284_- GO:0016779 Q47D98 5e-45
5725787_1_284_- GO:0046872 Q47D98 5e-45
5725787_1_284_- GO:0090503 Q47D98 5e-45
5734860_1_647_+ GO:0003824 K6Z2I0 4e-94
5734860_1_647_+ GO:0005737 K6Z2I0 4e-94
5734860_1_647_+ GO:0016740 K6Z2I0 4e-94
5734860_1_647_+ GO:0030170 K6Z2I0 4e-94
5734860_1_647_+ GO:0031071 K6Z2I0 4e-94
5734860_1_647_+ GO:0044571 K6Z2I0 4e-94
5734860_1_647_+ GO:0046872 K6Z2I0 4e-94
5734860_1_647_+ GO:0051536 K6Z2I0 4e-94
5734860_1_647_+ GO:0051537 K6Z2I0 4e-94
5721262_1_517_+ GO:0006810 F5RDN7 3e-08
5721262_1_517_+ GO:0015288 F5RDN7 3e-08
5721262_1_517_+ GO:0016020 F5RDN7 3e-08
5721262_1_517_+ GO:0055085 F5RDN7 3e-08
5722078_1_523_+ GO:0000166 Q21RF6 5e-87
5722078_1_523_+ GO:0003677 Q21RF6 5e-87
5722078_1_523_+ GO:0003684 Q21RF6 5e-87
5722078_1_523_+ GO:0003697 Q21RF6 5e-87
5722078_1_523_+ GO:0005524 Q21RF6 5e-87
5722078_1_523_+ GO:0005737 Q21RF6 5e-87
5722078_1_523_+ GO:0006259 Q21RF6 5e-87
5722078_1_523_+ GO:0006281 Q21RF6 5e-87
5722078_1_523_+ GO:0006310 Q21RF6 5e-87
5722078_1_523_+ GO:0006974 Q21RF6 5e-87
5722078_1_523_+ GO:0008094 Q21RF6 5e-87
5722078_1_523_+ GO:0009432 Q21RF6 5e-87
5755309_1_459_- GO:0006950 E3IZF0 3e-17
5746637_324_770_- GO:0003723 F4KXT6 3e-41
5746637_324_770_- GO:0003735 F4KXT6 3e-41
5746637_324_770_- GO:0005622 F4KXT6 3e-41
5746637_324_770_- GO:0005840 F4KXT6 3e-41
5746637_324_770_- GO:0006412 F4KXT6 3e-41
5746637_324_770_- GO:0015934 F4KXT6 3e-41
5746637_324_770_- GO:0019843 F4KXT6 3e-41
5746637_324_770_- GO:0030529 F4KXT6 3e-41
5754879_452_1503_- GO:0003824 Q1LBT9 6e-163
5754879_452_1503_- GO:0008152 Q1LBT9 6e-163
5754879_452_1503_- GO:0008756 Q1LBT9 6e-163
5754879_452_1503_- GO:0016874 Q1LBT9 6e-163
5721350_7_518_- GO:0008152 Q47AW2 4e-75
5721350_7_518_- GO:0016740 Q47AW2 4e-75
5729068_1_582_+ GO:0003824 I2EVI7 3e-68
5729068_1_582_+ GO:0004222 I2EVI7 3e-68
5729068_1_582_+ GO:0006508 I2EVI7 3e-68
5729068_1_582_+ GO:0046872 I2EVI7 3e-68
5756025_784_1790_- GO:0016787 M5ASN3 3e-57
5756025_784_1790_- GO:0016811 M5ASN3 3e-57
5756025_784_1790_- GO:0017000 M5ASN3 3e-57
5720656_44_513_- GO:0000166 C7PI89 5e-67
5720656_44_513_- GO:0005524 C7PI89 5e-67
5720656_44_513_- GO:0005737 C7PI89 5e-67
5720656_44_513_- GO:0006457 C7PI89 5e-67
5720656_44_513_- GO:0042026 C7PI89 5e-67
5720656_44_513_- GO:0051082 C7PI89 5e-67
5723676_1_515_+ GO:0003723 Q21QP0 3e-78
5723676_1_515_+ GO:0003735 Q21QP0 3e-78
5723676_1_515_+ GO:0005840 Q21QP0 3e-78
5723676_1_515_+ GO:0006412 Q21QP0 3e-78
5723676_1_515_+ GO:0015935 Q21QP0 3e-78
5723676_1_515_+ GO:0019843 Q21QP0 3e-78
5723676_1_515_+ GO:0030529 Q21QP0 3e-78
5740666_1_474_- GO:0006793 W6K7M6 4e-11
5740666_1_474_- GO:0008976 W6K7M6 4e-11
5740666_1_474_- GO:0016310 W6K7M6 4e-11
5725723_24_551_- GO:0004129 M5A5V5 3e-18
5725723_24_551_- GO:0016020 M5A5V5 3e-18
5725723_24_551_- GO:0016021 M5A5V5 3e-18
5725723_24_551_- GO:0055114 M5A5V5 3e-18
5725723_24_551_- GO:1902600 M5A5V5 3e-18
5727039_1_392_- GO:0000287 K1DZQ3 4e-63
5727039_1_392_- GO:0004427 K1DZQ3 4e-63
5727039_1_392_- GO:0005737 K1DZQ3 4e-63
5727039_1_392_- GO:0006796 K1DZQ3 4e-63
5730936_1_601_+ GO:0005506 Q47A87 1e-100
5730936_1_601_+ GO:0006777 Q47A87 1e-100
5730936_1_601_+ GO:0008940 Q47A87 1e-100
5730936_1_601_+ GO:0009055 Q47A87 1e-100
5730936_1_601_+ GO:0016491 Q47A87 1e-100
5730936_1_601_+ GO:0030151 Q47A87 1e-100
5730936_1_601_+ GO:0042128 Q47A87 1e-100
5730936_1_601_+ GO:0042597 Q47A87 1e-100
5730936_1_601_+ GO:0046872 Q47A87 1e-100
5730936_1_601_+ GO:0051536 Q47A87 1e-100
5730936_1_601_+ GO:0051539 Q47A87 1e-100
5730936_1_601_+ GO:0055114 Q47A87 1e-100
5743793_458_806_+ GO:0043190 H6RKU2 2e-18
5743793_458_806_+ GO:0055085 H6RKU2 2e-18
5754515_1_854_- GO:0000049 A0A0G3V329 1e-90
5754515_1_854_- GO:0000166 A0A0G3V329 1e-90
5754515_1_854_- GO:0003676 A0A0G3V329 1e-90
5754515_1_854_- GO:0003723 A0A0G3V329 1e-90
5754515_1_854_- GO:0004812 A0A0G3V329 1e-90
5754515_1_854_- GO:0004813 A0A0G3V329 1e-90
5754515_1_854_- GO:0005524 A0A0G3V329 1e-90
5754515_1_854_- GO:0005737 A0A0G3V329 1e-90
5754515_1_854_- GO:0006412 A0A0G3V329 1e-90
5754515_1_854_- GO:0006419 A0A0G3V329 1e-90
5754515_1_854_- GO:0008270 A0A0G3V329 1e-90
5754515_1_854_- GO:0016874 A0A0G3V329 1e-90
5754515_1_854_- GO:0016876 A0A0G3V329 1e-90
5754515_1_854_- GO:0043039 A0A0G3V329 1e-90
5754515_1_854_- GO:0046872 A0A0G3V329 1e-90
5748473_1_961_- GO:0008152 A0A0E3UVQ9 1e-125
5748473_1_961_- GO:0016491 A0A0E3UVQ9 1e-125
5748473_1_961_- GO:0055114 A0A0E3UVQ9 1e-125
5756767_1779_1967_- GO:0000166 E2SF86 2e-08
5756767_1779_1967_- GO:0005524 E2SF86 2e-08
5756767_1779_1967_- GO:0006457 E2SF86 2e-08
5756767_1779_1967_- GO:0051082 E2SF86 2e-08
5737378_1_447_+ GO:0003824 F8B3Z8 6e-46
5737378_1_447_+ GO:0008670 F8B3Z8 6e-46
5737378_1_447_+ GO:0010181 F8B3Z8 6e-46
5737378_1_447_+ GO:0016491 F8B3Z8 6e-46
5737378_1_447_+ GO:0055114 F8B3Z8 6e-46
5750839_441_1078_- GO:0010181 I0KYI5 3e-30
5750839_441_1078_- GO:0016491 I0KYI5 3e-30
5750839_441_1078_- GO:0055114 I0KYI5 3e-30
5753115_1043_1255_- GO:0008152 A0A0G3V448 1e-17
5753115_1043_1255_- GO:0016787 A0A0G3V448 1e-17
5751985_1_1078_+ GO:0000166 I0KZN8 5e-10
5751985_1_1078_+ GO:0003677 I0KZN8 5e-10
5751985_1_1078_+ GO:0005524 I0KZN8 5e-10
5751985_1_1078_+ GO:0051301 I0KZN8 5e-10
5748455_783_960_+ GO:0000166 I8TE75 2e-26
5748455_783_960_+ GO:0003746 I8TE75 2e-26
5748455_783_960_+ GO:0003924 I8TE75 2e-26
5748455_783_960_+ GO:0005525 I8TE75 2e-26
5748455_783_960_+ GO:0005622 I8TE75 2e-26
5748455_783_960_+ GO:0005737 I8TE75 2e-26
5748455_783_960_+ GO:0006412 I8TE75 2e-26
5748455_783_960_+ GO:0006414 I8TE75 2e-26
5751837_1_688_+ GO:0000166 A0A0G3V485 1e-77
5751837_1_688_+ GO:0004642 A0A0G3V485 1e-77
5751837_1_688_+ GO:0005524 A0A0G3V485 1e-77
5751837_1_688_+ GO:0005737 A0A0G3V485 1e-77
5751837_1_688_+ GO:0006164 A0A0G3V485 1e-77
5751837_1_688_+ GO:0006189 A0A0G3V485 1e-77
5751837_1_688_+ GO:0006541 A0A0G3V485 1e-77
5751837_1_688_+ GO:0016787 A0A0G3V485 1e-77
5751837_1_688_+ GO:0016874 A0A0G3V485 1e-77
5751467_1_1055_+ GO:0005509 F5RDF8 2e-110
5751467_1_1055_+ GO:0016020 F5RDF8 2e-110
5751467_1_1055_+ GO:0016614 F5RDF8 2e-110
5751467_1_1055_+ GO:0055114 F5RDF8 2e-110
5734814_1_646_+ GO:0005623 H6L9C5 8e-09
5734814_1_646_+ GO:0045454 H6L9C5 8e-09
5744827_366_836_+ GO:0003994 C5T9C5 2e-70
5744827_366_836_+ GO:0005829 C5T9C5 2e-70
5744827_366_836_+ GO:0006099 C5T9C5 2e-70
5744827_366_836_+ GO:0008152 C5T9C5 2e-70
5744827_366_836_+ GO:0016829 C5T9C5 2e-70
5744827_366_836_+ GO:0047456 C5T9C5 2e-70
5744827_366_836_+ GO:0051539 C5T9C5 2e-70
5733528_331_630_- GO:0003723 H8KSC8 8e-41
5733528_331_630_- GO:0003735 H8KSC8 8e-41
5733528_331_630_- GO:0005840 H8KSC8 8e-41
5733528_331_630_- GO:0006412 H8KSC8 8e-41
5733528_331_630_- GO:0015934 H8KSC8 8e-41
5733528_331_630_- GO:0019843 H8KSC8 8e-41
5733528_331_630_- GO:0030529 H8KSC8 8e-41
5742055_1_766_- GO:0003824 Q6FF69 9e-115
5742055_1_766_- GO:0003988 Q6FF69 9e-115
5742055_1_766_- GO:0005737 Q6FF69 9e-115
5742055_1_766_- GO:0006629 Q6FF69 9e-115
5742055_1_766_- GO:0006631 Q6FF69 9e-115
5742055_1_766_- GO:0006635 Q6FF69 9e-115
5742055_1_766_- GO:0008152 Q6FF69 9e-115
5742055_1_766_- GO:0016042 Q6FF69 9e-115
5742055_1_766_- GO:0016740 Q6FF69 9e-115
5742055_1_766_- GO:0016746 Q6FF69 9e-115
5742055_1_766_- GO:0016747 Q6FF69 9e-115
5735182_355_650_- GO:0005886 A0A0E3ZH39 3e-42
5735182_355_650_- GO:0007049 A0A0E3ZH39 3e-42
5735182_355_650_- GO:0008360 A0A0E3ZH39 3e-42
5735182_355_650_- GO:0008963 A0A0E3ZH39 3e-42
5735182_355_650_- GO:0009252 A0A0E3ZH39 3e-42
5735182_355_650_- GO:0016020 A0A0E3ZH39 3e-42
5735182_355_650_- GO:0016021 A0A0E3ZH39 3e-42
5735182_355_650_- GO:0016740 A0A0E3ZH39 3e-42
5735182_355_650_- GO:0051301 A0A0E3ZH39 3e-42
5735182_355_650_- GO:0051992 A0A0E3ZH39 3e-42
5735182_355_650_- GO:0071555 A0A0E3ZH39 3e-42
5731554_74_608_+ GO:0005507 D0MHZ0 3e-18
5731554_74_608_+ GO:0006807 D0MHZ0 3e-18
5731554_74_608_+ GO:0016491 D0MHZ0 3e-18
5731554_74_608_+ GO:0050421 D0MHZ0 3e-18
5731554_74_608_+ GO:0055114 D0MHZ0 3e-18
5740284_221_637_- GO:0000049 M4ZYC4 8e-59
5740284_221_637_- GO:0003723 M4ZYC4 8e-59
5740284_221_637_- GO:0003735 M4ZYC4 8e-59
5740284_221_637_- GO:0005622 M4ZYC4 8e-59
5740284_221_637_- GO:0005840 M4ZYC4 8e-59
5740284_221_637_- GO:0006412 M4ZYC4 8e-59
5740284_221_637_- GO:0019843 M4ZYC4 8e-59
5740284_221_637_- GO:0030529 M4ZYC4 8e-59
5728778_60_572_+ GO:0005737 Q2BLQ7 6e-72
5728778_60_572_+ GO:0006629 Q2BLQ7 6e-72
5728778_60_572_+ GO:0006631 Q2BLQ7 6e-72
5728778_60_572_+ GO:0006633 Q2BLQ7 6e-72
5728778_60_572_+ GO:0008693 Q2BLQ7 6e-72
5728778_60_572_+ GO:0016829 Q2BLQ7 6e-72
5728778_60_572_+ GO:0016853 Q2BLQ7 6e-72
5728778_60_572_+ GO:0019171 Q2BLQ7 6e-72
5728778_60_572_+ GO:0034017 Q2BLQ7 6e-72
5728778_60_572_+ GO:0047451 Q2BLQ7 6e-72
5749805_1_1021_- GO:0006810 Q6FFA1 3e-96
5749805_1_1021_- GO:0008565 Q6FFA1 3e-96
5749805_1_1021_- GO:0009279 Q6FFA1 3e-96
5749805_1_1021_- GO:0009306 Q6FFA1 3e-96
5749805_1_1021_- GO:0015627 Q6FFA1 3e-96
5749805_1_1021_- GO:0015628 Q6FFA1 3e-96
5749805_1_1021_- GO:0019867 Q6FFA1 3e-96
5749097_1_979_- GO:0003824 D7B6X9 2e-125
5749097_1_979_- GO:0003988 D7B6X9 2e-125
5749097_1_979_- GO:0008152 D7B6X9 2e-125
5749097_1_979_- GO:0016740 D7B6X9 2e-125
5749097_1_979_- GO:0016746 D7B6X9 2e-125
5749097_1_979_- GO:0016747 D7B6X9 2e-125
5749961_1_1028_+ GO:0016491 G0LC83 3e-43
5749961_1_1028_+ GO:0055114 G0LC83 3e-43
5739966_362_726_+ GO:0006865 Q67RA5 9e-09
5751287_737_1107_- GO:0003677 C7P9W8 4e-26
5751287_737_1107_- GO:0004803 C7P9W8 4e-26
5751287_737_1107_- GO:0006313 C7P9W8 4e-26
5733990_1_635_- GO:0003824 A0A0G3V3F9 6e-70
5733990_1_635_- GO:0008609 A0A0G3V3F9 6e-70
5733990_1_635_- GO:0008610 A0A0G3V3F9 6e-70
5733990_1_635_- GO:0016491 A0A0G3V3F9 6e-70
5733990_1_635_- GO:0016614 A0A0G3V3F9 6e-70
5733990_1_635_- GO:0016740 A0A0G3V3F9 6e-70
5733990_1_635_- GO:0050660 A0A0G3V3F9 6e-70
5733990_1_635_- GO:0055114 A0A0G3V3F9 6e-70
5753555_1_1158_+ GO:0000166 A0A0G3V6N2 1e-105
5753555_1_1158_+ GO:0003676 A0A0G3V6N2 1e-105
5753555_1_1158_+ GO:0003723 A0A0G3V6N2 1e-105
5753555_1_1158_+ GO:0004386 A0A0G3V6N2 1e-105
5753555_1_1158_+ GO:0005524 A0A0G3V6N2 1e-105
5753555_1_1158_+ GO:0006351 A0A0G3V6N2 1e-105
5753555_1_1158_+ GO:0006353 A0A0G3V6N2 1e-105
5753555_1_1158_+ GO:0006355 A0A0G3V6N2 1e-105
5753555_1_1158_+ GO:0008186 A0A0G3V6N2 1e-105
5753555_1_1158_+ GO:0016787 A0A0G3V6N2 1e-105
5756355_1382_1936_- GO:0008168 B1VNQ4 6e-40
5756355_1382_1936_- GO:0016740 B1VNQ4 6e-40
5756355_1382_1936_- GO:0032259 B1VNQ4 6e-40
5735318_1_466_- GO:0008152 H6RVE4 2e-39
5735318_1_466_- GO:0016020 H6RVE4 2e-39
5735318_1_466_- GO:0016740 H6RVE4 2e-39
5735318_1_466_- GO:0047355 H6RVE4 2e-39
5740020_16_727_- GO:0003824 Q47EN5 1e-128
5740020_16_727_- GO:0005737 Q47EN5 1e-128
5740020_16_727_- GO:0016740 Q47EN5 1e-128
5740020_16_727_- GO:0030170 Q47EN5 1e-128
5740020_16_727_- GO:0031071 Q47EN5 1e-128
5740020_16_727_- GO:0044571 Q47EN5 1e-128
5740020_16_727_- GO:0046872 Q47EN5 1e-128
5740020_16_727_- GO:0051536 Q47EN5 1e-128
5740020_16_727_- GO:0051537 Q47EN5 1e-128
5743895_235_809_- GO:0006779 M5ARI3 2e-45
5743895_235_809_- GO:0016491 M5ARI3 2e-45
5743895_235_809_- GO:0019354 M5ARI3 2e-45
5743895_235_809_- GO:0043115 M5ARI3 2e-45
5743895_235_809_- GO:0055114 M5ARI3 2e-45
5751157_345_1034_+ GO:0003824 I0K558 2e-46
5751157_345_1034_+ GO:0004807 I0K558 2e-46
5751157_345_1034_+ GO:0005737 I0K558 2e-46
5751157_345_1034_+ GO:0006094 I0K558 2e-46
5751157_345_1034_+ GO:0006096 I0K558 2e-46
5751157_345_1034_+ GO:0006098 I0K558 2e-46
5751157_345_1034_+ GO:0008152 I0K558 2e-46
5751157_345_1034_+ GO:0016853 I0K558 2e-46
5754081_1_924_- GO:0016020 A6GXQ3 2e-11
5754081_1_924_- GO:0016021 A6GXQ3 2e-11
5737998_1_691_+ GO:0003674 Q5LXD5 4e-87
5737998_1_691_+ GO:0005575 Q5LXD5 4e-87
5737998_1_691_+ GO:0008150 Q5LXD5 4e-87
5721040_1_413_+ GO:0003735 Q47J76 1e-65
5721040_1_413_+ GO:0005622 Q47J76 1e-65
5721040_1_413_+ GO:0005840 Q47J76 1e-65
5721040_1_413_+ GO:0006412 Q47J76 1e-65
5721040_1_413_+ GO:0030529 Q47J76 1e-65
5754031_647_1057_+ GO:0003677 F4L6A3 9e-42
5754031_647_1057_+ GO:0003700 F4L6A3 9e-42
5754031_647_1057_+ GO:0005622 F4L6A3 9e-42
5754031_647_1057_+ GO:0006351 F4L6A3 9e-42
5754031_647_1057_+ GO:0006355 F4L6A3 9e-42
5754031_647_1057_+ GO:0043565 F4L6A3 9e-42
5728273_1_574_+ GO:0000166 I3IPQ0 1e-66
5728273_1_574_+ GO:0000287 I3IPQ0 1e-66
5728273_1_574_+ GO:0004478 I3IPQ0 1e-66
5728273_1_574_+ GO:0005524 I3IPQ0 1e-66
5728273_1_574_+ GO:0005737 I3IPQ0 1e-66
5728273_1_574_+ GO:0006556 I3IPQ0 1e-66
5728273_1_574_+ GO:0006730 I3IPQ0 1e-66
5728273_1_574_+ GO:0016740 I3IPQ0 1e-66
5728273_1_574_+ GO:0046872 I3IPQ0 1e-66
5741593_1_757_+ GO:0000166 Q21UZ8 9e-133
5741593_1_757_+ GO:0004055 Q21UZ8 9e-133
5741593_1_757_+ GO:0005524 Q21UZ8 9e-133
5741593_1_757_+ GO:0005737 Q21UZ8 9e-133
5741593_1_757_+ GO:0006526 Q21UZ8 9e-133
5741593_1_757_+ GO:0008652 Q21UZ8 9e-133
5741593_1_757_+ GO:0016874 Q21UZ8 9e-133
5741593_1_757_+ GO:0042803 Q21UZ8 9e-133
5747493_1_924_- GO:0006810 I4MRN8 2e-116
5747493_1_924_- GO:0009279 I4MRN8 2e-116
5747493_1_924_- GO:0009297 I4MRN8 2e-116
5747493_1_924_- GO:0009306 I4MRN8 2e-116
5747493_1_924_- GO:0019867 I4MRN8 2e-116
5731834_1_411_+ GO:0005886 I2GI42 2e-33
5731834_1_411_+ GO:0006810 I2GI42 2e-33
5731834_1_411_+ GO:0006812 I2GI42 2e-33
5731834_1_411_+ GO:0008324 I2GI42 2e-33
5731834_1_411_+ GO:0016020 I2GI42 2e-33
5731834_1_411_+ GO:0016021 I2GI42 2e-33
5731834_1_411_+ GO:0055085 I2GI42 2e-33
5731834_1_411_+ GO:0098655 I2GI42 2e-33
5727855_1_570_+ GO:0006865 I0I1N4 1e-69
5730256_168_594_- GO:0003723 G8ULN1 4e-50
5730256_168_594_- GO:0003735 G8ULN1 4e-50
5730256_168_594_- GO:0005622 G8ULN1 4e-50
5730256_168_594_- GO:0005840 G8ULN1 4e-50
5730256_168_594_- GO:0006412 G8ULN1 4e-50
5730256_168_594_- GO:0019843 G8ULN1 4e-50
5730256_168_594_- GO:0030529 G8ULN1 4e-50
5746103_1_875_- GO:0000166 C7PU68 2e-131
5746103_1_875_- GO:0003746 C7PU68 2e-131
5746103_1_875_- GO:0003924 C7PU68 2e-131
5746103_1_875_- GO:0005525 C7PU68 2e-131
5746103_1_875_- GO:0005622 C7PU68 2e-131
5746103_1_875_- GO:0005737 C7PU68 2e-131
5746103_1_875_- GO:0006412 C7PU68 2e-131
5746103_1_875_- GO:0006414 C7PU68 2e-131
5723878_1_477_+ GO:0009279 C7RUQ2 5e-38
5723878_1_477_+ GO:0016020 C7RUQ2 5e-38
5723878_1_477_+ GO:0016021 C7RUQ2 5e-38
5752923_1_1237_+ GO:0016491 C7M0I3 1e-155
5752923_1_1237_+ GO:0018492 C7M0I3 1e-155
5752923_1_1237_+ GO:0055114 C7M0I3 1e-155
5755895_1_1749_- GO:0003824 A0A0G3V1H8 1e-217
5755895_1_1749_- GO:0004355 A0A0G3V1H8 1e-217
5755895_1_1749_- GO:0006537 A0A0G3V1H8 1e-217
5755895_1_1749_- GO:0006807 A0A0G3V1H8 1e-217
5755895_1_1749_- GO:0008152 A0A0G3V1H8 1e-217
5755895_1_1749_- GO:0015930 A0A0G3V1H8 1e-217
5755895_1_1749_- GO:0016040 A0A0G3V1H8 1e-217
5755895_1_1749_- GO:0016491 A0A0G3V1H8 1e-217
5755895_1_1749_- GO:0016638 A0A0G3V1H8 1e-217
5755895_1_1749_- GO:0055114 A0A0G3V1H8 1e-217
5752459_353_982_- GO:0008152 A0A0K2YRG3 9e-71
5752459_353_982_- GO:0016491 A0A0K2YRG3 9e-71
5752459_353_982_- GO:0055114 A0A0K2YRG3 9e-71
5720736_1_514_+ GO:0000166 I0I0B2 3e-73
5720736_1_514_+ GO:0005524 I0I0B2 3e-73
5720736_1_514_+ GO:0005737 I0I0B2 3e-73
5720736_1_514_+ GO:0006457 I0I0B2 3e-73
5720736_1_514_+ GO:0042026 I0I0B2 3e-73
5720736_1_514_+ GO:0051082 I0I0B2 3e-73
5755945_1_893_- GO:0003824 A1ZDC2 6e-86
5755945_1_893_- GO:0008152 A1ZDC2 6e-86
5736842_1_672_+ GO:0004108 H8KQW0 7e-107
5736842_1_672_+ GO:0005737 H8KQW0 7e-107
5736842_1_672_+ GO:0006099 H8KQW0 7e-107
5736842_1_672_+ GO:0016740 H8KQW0 7e-107
5736842_1_672_+ GO:0046912 H8KQW0 7e-107
5737678_105_686_+ GO:0000166 M5A447 8e-75
5737678_105_686_+ GO:0005524 M5A447 8e-75
5737678_105_686_+ GO:0008152 M5A447 8e-75
5737678_105_686_+ GO:0016887 M5A447 8e-75
5737678_105_686_+ GO:0051301 M5A447 8e-75
5728814_1_580_- GO:0005507 A0A0A2MY75 3e-94
5757147_1_408_- GO:0000287 D3Q2V0 1e-42
5757147_1_408_- GO:0004427 D3Q2V0 1e-42
5757147_1_408_- GO:0005737 D3Q2V0 1e-42
5757147_1_408_- GO:0006796 D3Q2V0 1e-42
5757147_1_408_- GO:0016787 D3Q2V0 1e-42
5757147_1_408_- GO:0046872 D3Q2V0 1e-42
5721702_1_350_- GO:0003735 I0HZI2 9e-42
5721702_1_350_- GO:0005840 I0HZI2 9e-42
5721702_1_350_- GO:0006412 I0HZI2 9e-42
5721702_1_350_- GO:0030529 I0HZI2 9e-42
5722962_1_530_+ GO:0004108 C7M1A1 1e-74
5722962_1_530_+ GO:0005737 C7M1A1 1e-74
5722962_1_530_+ GO:0006099 C7M1A1 1e-74
5722962_1_530_+ GO:0016740 C7M1A1 1e-74
5722962_1_530_+ GO:0016746 C7M1A1 1e-74
5722962_1_530_+ GO:0046912 C7M1A1 1e-74
5756389_1_855_+ GO:0008137 M4ZX10 8e-22
5756389_1_855_+ GO:0009055 M4ZX10 8e-22
5756389_1_855_+ GO:0016020 M4ZX10 8e-22
5756389_1_855_+ GO:0016491 M4ZX10 8e-22
5756389_1_855_+ GO:0016651 M4ZX10 8e-22
5756389_1_855_+ GO:0030151 M4ZX10 8e-22
5756389_1_855_+ GO:0042773 M4ZX10 8e-22
5756389_1_855_+ GO:0046872 M4ZX10 8e-22
5756389_1_855_+ GO:0051536 M4ZX10 8e-22
5756389_1_855_+ GO:0051539 M4ZX10 8e-22
5756389_1_855_+ GO:0055114 M4ZX10 8e-22
5727561_1_567_+ GO:0006629 D1A9Y9 2e-44
5727561_1_567_+ GO:0008081 D1A9Y9 2e-44
5730662_1_598_- GO:0005623 M5APT1 5e-68
5730662_1_598_- GO:0016491 M5APT1 5e-68
5730662_1_598_- GO:0045454 M5APT1 5e-68
5730662_1_598_- GO:0050660 M5APT1 5e-68
5730662_1_598_- GO:0055114 M5APT1 5e-68
5740928_272_744_+ GO:0009279 N8YEY5 2e-64
5740928_272_744_+ GO:0016020 N8YEY5 2e-64
5740928_272_744_+ GO:0016021 N8YEY5 2e-64
5719822_1_507_- GO:0008270 M5A6L7 1e-80
5719822_1_507_- GO:0016491 M5A6L7 1e-80
5719822_1_507_- GO:0043880 M5A6L7 1e-80
5719822_1_507_- GO:0055114 M5A6L7 1e-80
5724629_1_242_- GO:0000166 W0EY97 3e-30
5724629_1_242_- GO:0003924 W0EY97 3e-30
5724629_1_242_- GO:0005525 W0EY97 3e-30
5724629_1_242_- GO:0005737 W0EY97 3e-30
5724629_1_242_- GO:0006412 W0EY97 3e-30
5724629_1_242_- GO:0006415 W0EY97 3e-30
5724629_1_242_- GO:0006449 W0EY97 3e-30
5724629_1_242_- GO:0016149 W0EY97 3e-30
5754145_1_1341_+ GO:0004350 M5ANI3 8e-151
5754145_1_1341_+ GO:0008152 M5ANI3 8e-151
5754145_1_1341_+ GO:0016491 M5ANI3 8e-151
5754145_1_1341_+ GO:0016620 M5ANI3 8e-151
5754145_1_1341_+ GO:0055114 M5ANI3 8e-151
5733982_1_635_- GO:0003677 C7PUG6 6e-101
5733982_1_635_- GO:0003899 C7PUG6 6e-101
5733982_1_635_- GO:0006351 C7PUG6 6e-101
5733982_1_635_- GO:0016740 C7PUG6 6e-101
5733982_1_635_- GO:0016779 C7PUG6 6e-101
5733982_1_635_- GO:0032549 C7PUG6 6e-101
5736236_1_664_- GO:0000166 Q6F6U0 2e-100
5736236_1_664_- GO:0004639 Q6F6U0 2e-100
5736236_1_664_- GO:0005524 Q6F6U0 2e-100
5736236_1_664_- GO:0006164 Q6F6U0 2e-100
5736236_1_664_- GO:0006189 Q6F6U0 2e-100
5736236_1_664_- GO:0016874 Q6F6U0 2e-100
5740945_1_744_- GO:0003677 A0A0E9MUI9 2e-110
5740945_1_744_- GO:0003899 A0A0E9MUI9 2e-110
5740945_1_744_- GO:0006351 A0A0E9MUI9 2e-110
5740945_1_744_- GO:0016740 A0A0E9MUI9 2e-110
5740945_1_744_- GO:0016779 A0A0E9MUI9 2e-110
5754247_129_884_+ GO:0003723 C0XT70 4e-20
5754247_129_884_+ GO:0004525 C0XT70 4e-20
5754247_129_884_+ GO:0006396 C0XT70 4e-20
5754247_129_884_+ GO:0090501 C0XT70 4e-20
5754247_129_884_+ GO:0090502 C0XT70 4e-20
5725673_1_551_- GO:0003824 A1SCB6 4e-50
5725673_1_551_- GO:0004801 A1SCB6 4e-50
5725673_1_551_- GO:0005737 A1SCB6 4e-50
5725673_1_551_- GO:0005975 A1SCB6 4e-50
5725673_1_551_- GO:0006098 A1SCB6 4e-50
5725673_1_551_- GO:0016740 A1SCB6 4e-50
5730574_1_597_- GO:0016491 A0A0G3V454 5e-79
5730574_1_597_- GO:0055114 A0A0G3V454 5e-79
5748995_120_836_- GO:0030170 P24562 4e-21
5755171_284_1562_- GO:0004872 C7PQ41 9e-69
5755171_284_1562_- GO:0006810 C7PQ41 9e-69
5755171_284_1562_- GO:0016020 C7PQ41 9e-69
5730874_1_600_+ GO:0006508 A3TLZ2 4e-60
5730874_1_600_+ GO:0008233 A3TLZ2 4e-60
5730874_1_600_+ GO:0008237 A3TLZ2 4e-60
5722628_1_527_+ GO:0000166 V5RUA1 4e-80
5722628_1_527_+ GO:0005524 V5RUA1 4e-80
5722628_1_527_+ GO:0006457 V5RUA1 4e-80
5722628_1_527_+ GO:0051082 V5RUA1 4e-80
5739398_1_715_+ GO:0003824 C4L9Y7 4e-115
5739398_1_715_+ GO:0006537 C4L9Y7 4e-115
5739398_1_715_+ GO:0006807 C4L9Y7 4e-115
5739398_1_715_+ GO:0008152 C4L9Y7 4e-115
5739398_1_715_+ GO:0015930 C4L9Y7 4e-115
5739398_1_715_+ GO:0016041 C4L9Y7 4e-115
5739398_1_715_+ GO:0016491 C4L9Y7 4e-115
5739398_1_715_+ GO:0016638 C4L9Y7 4e-115
5739398_1_715_+ GO:0055114 C4L9Y7 4e-115
5744439_32_535_- GO:0000049 F4KWV5 4e-65
5744439_32_535_- GO:0003723 F4KWV5 4e-65
5744439_32_535_- GO:0003735 F4KWV5 4e-65
5744439_32_535_- GO:0005622 F4KWV5 4e-65
5744439_32_535_- GO:0005840 F4KWV5 4e-65
5744439_32_535_- GO:0006412 F4KWV5 4e-65
5744439_32_535_- GO:0019843 F4KWV5 4e-65
5744439_32_535_- GO:0030529 F4KWV5 4e-65
5753179_8_985_- GO:0000166 C7M0L1 3e-102
5753179_8_985_- GO:0000287 C7M0L1 3e-102
5753179_8_985_- GO:0004749 C7M0L1 3e-102
5753179_8_985_- GO:0005524 C7M0L1 3e-102
5753179_8_985_- GO:0005737 C7M0L1 3e-102
5753179_8_985_- GO:0006015 C7M0L1 3e-102
5753179_8_985_- GO:0009156 C7M0L1 3e-102
5753179_8_985_- GO:0009165 C7M0L1 3e-102
5753179_8_985_- GO:0016301 C7M0L1 3e-102
5753179_8_985_- GO:0016310 C7M0L1 3e-102
5753179_8_985_- GO:0016740 C7M0L1 3e-102
5753179_8_985_- GO:0044249 C7M0L1 3e-102
5753179_8_985_- GO:0046872 C7M0L1 3e-102
5754351_610_963_- GO:0003824 K2DN24 6e-52
5754351_610_963_- GO:0003852 K2DN24 6e-52
5754351_610_963_- GO:0008652 K2DN24 6e-52
5754351_610_963_- GO:0009082 K2DN24 6e-52
5754351_610_963_- GO:0009098 K2DN24 6e-52
5754351_610_963_- GO:0016740 K2DN24 6e-52
5722614_105_527_+ GO:0046872 C8XCU6 4e-21
5719826_1_507_+ GO:0008270 M5A6L7 1e-80
5719826_1_507_+ GO:0016491 M5A6L7 1e-80
5719826_1_507_+ GO:0043880 M5A6L7 1e-80
5719826_1_507_+ GO:0055114 M5A6L7 1e-80
5741789_293_760_+ GO:0016491 H5WQQ2 3e-62
5741789_293_760_+ GO:0051536 H5WQQ2 3e-62
5741789_293_760_+ GO:0055114 H5WQQ2 3e-62
5723270_1_532_+ GO:0003824 V5XF75 8e-71
5723270_1_532_+ GO:0008152 V5XF75 8e-71
5723270_1_532_+ GO:0008484 V5XF75 8e-71
5719532_149_505_+ GO:0000166 S2W1L4 2e-37
5719532_149_505_+ GO:0003922 S2W1L4 2e-37
5719532_149_505_+ GO:0005524 S2W1L4 2e-37
5719532_149_505_+ GO:0006164 S2W1L4 2e-37
5719532_149_505_+ GO:0006177 S2W1L4 2e-37
5719532_149_505_+ GO:0006541 S2W1L4 2e-37
5719532_149_505_+ GO:0016462 S2W1L4 2e-37
5719532_149_505_+ GO:0016874 S2W1L4 2e-37
5746679_1_893_- GO:0006508 A0A0G0R8E5 6e-20
5746679_1_893_- GO:0008237 A0A0G0R8E5 6e-20
5755921_662_976_- GO:0000160 H6RS05 2e-26
5755921_662_976_- GO:0003677 H6RS05 2e-26
5755921_662_976_- GO:0005622 H6RS05 2e-26
5755921_662_976_- GO:0006351 H6RS05 2e-26
5755921_662_976_- GO:0006355 H6RS05 2e-26
5719154_1_503_+ GO:0005622 A0A0G3V5N7 6e-50
5719154_1_503_+ GO:0008168 A0A0G3V5N7 6e-50
5719154_1_503_+ GO:0008270 A0A0G3V5N7 6e-50
5719154_1_503_+ GO:0008705 A0A0G3V5N7 6e-50
5719154_1_503_+ GO:0008898 A0A0G3V5N7 6e-50
5719154_1_503_+ GO:0009086 A0A0G3V5N7 6e-50
5719154_1_503_+ GO:0016740 A0A0G3V5N7 6e-50
5719154_1_503_+ GO:0031419 A0A0G3V5N7 6e-50
5719154_1_503_+ GO:0032259 A0A0G3V5N7 6e-50
5719154_1_503_+ GO:0042558 A0A0G3V5N7 6e-50
5719154_1_503_+ GO:0044237 A0A0G3V5N7 6e-50
5719154_1_503_+ GO:0046872 A0A0G3V5N7 6e-50
5732872_1_622_+ GO:0005622 D8PED6 8e-79
5732872_1_622_+ GO:0008168 D8PED6 8e-79
5732872_1_622_+ GO:0008270 D8PED6 8e-79
5732872_1_622_+ GO:0008705 D8PED6 8e-79
5732872_1_622_+ GO:0008898 D8PED6 8e-79
5732872_1_622_+ GO:0009086 D8PED6 8e-79
5732872_1_622_+ GO:0016740 D8PED6 8e-79
5732872_1_622_+ GO:0031419 D8PED6 8e-79
5732872_1_622_+ GO:0032259 D8PED6 8e-79
5732872_1_622_+ GO:0042558 D8PED6 8e-79
5732872_1_622_+ GO:0044237 D8PED6 8e-79
5732872_1_622_+ GO:0046872 D8PED6 8e-79
5738932_88_707_+ GO:0000166 C2M844 2e-95
5738932_88_707_+ GO:0003824 C2M844 2e-95
5738932_88_707_+ GO:0004775 C2M844 2e-95
5738932_88_707_+ GO:0005524 C2M844 2e-95
5738932_88_707_+ GO:0008152 C2M844 2e-95
5738932_88_707_+ GO:0016874 C2M844 2e-95
5738932_88_707_+ GO:0048037 C2M844 2e-95
5742263_376_771_- GO:0003824 A0A0G3V2H4 1e-41
5742263_376_771_- GO:0008152 A0A0G3V2H4 1e-41
5742263_376_771_- GO:0016874 A0A0G3V2H4 1e-41
5756385_147_536_- GO:0005506 H1Y3E2 3e-54
5756385_147_536_- GO:0016226 H1Y3E2 3e-54
5756385_147_536_- GO:0051536 H1Y3E2 3e-54
5737938_368_690_+ GO:0000166 P77966 3e-39
5737938_368_690_+ GO:0003677 P77966 3e-39
5737938_368_690_+ GO:0003916 P77966 3e-39
5737938_368_690_+ GO:0003918 P77966 3e-39
5737938_368_690_+ GO:0005524 P77966 3e-39
5737938_368_690_+ GO:0005694 P77966 3e-39
5737938_368_690_+ GO:0005737 P77966 3e-39
5737938_368_690_+ GO:0006265 P77966 3e-39
5737938_368_690_+ GO:0007059 P77966 3e-39
5737938_368_690_+ GO:0009295 P77966 3e-39
5737938_368_690_+ GO:0016539 P77966 3e-39
5737938_368_690_+ GO:0016853 P77966 3e-39
5737938_368_690_+ GO:0046872 P77966 3e-39
5743093_451_789_- GO:0003677 C7M0F0 2e-27
5743093_451_789_- GO:0003746 C7M0F0 2e-27
5743093_451_789_- GO:0006351 C7M0F0 2e-27
5743093_451_789_- GO:0006355 C7M0F0 2e-27
5743093_451_789_- GO:0006414 C7M0F0 2e-27
5743093_451_789_- GO:0032784 C7M0F0 2e-27
5743093_451_789_- GO:0070063 C7M0F0 2e-27
5734098_261_636_+ GO:0051213 Q09DE1 1e-26
5734098_261_636_+ GO:0055114 Q09DE1 1e-26
5734620_1_643_+ GO:0005507 D0MHZ0 5e-31
5734620_1_643_+ GO:0006807 D0MHZ0 5e-31
5734620_1_643_+ GO:0016491 D0MHZ0 5e-31
5734620_1_643_+ GO:0050421 D0MHZ0 5e-31
5734620_1_643_+ GO:0055114 D0MHZ0 5e-31
5756243_1_846_+ GO:0004742 Q21WB6 6e-128
5756243_1_846_+ GO:0006090 Q21WB6 6e-128
5756243_1_846_+ GO:0006096 Q21WB6 6e-128
5756243_1_846_+ GO:0008152 Q21WB6 6e-128
5756243_1_846_+ GO:0016740 Q21WB6 6e-128
5756243_1_846_+ GO:0016746 Q21WB6 6e-128
5756243_1_846_+ GO:0045254 Q21WB6 6e-128
5757459_1126_2994_- GO:0000166 M5A2T8 1e-120
5757459_1126_2994_- GO:0003883 M5A2T8 1e-120
5757459_1126_2994_- GO:0005524 M5A2T8 1e-120
5757459_1126_2994_- GO:0006221 M5A2T8 1e-120
5757459_1126_2994_- GO:0006541 M5A2T8 1e-120
5757459_1126_2994_- GO:0016874 M5A2T8 1e-120
5757459_1126_2994_- GO:0044210 M5A2T8 1e-120
5749029_1_580_- GO:0003677 A0A0N0ZDG2 1e-19
5749219_1_939_+ GO:0008152 A0A0M9ZP38 4e-116
5749219_1_939_+ GO:0016491 A0A0M9ZP38 4e-116
5749219_1_939_+ GO:0016620 A0A0M9ZP38 4e-116
5749219_1_939_+ GO:0055114 A0A0M9ZP38 4e-116
5729530_1_363_- GO:0005506 Q4FQE9 9e-39
5729530_1_363_- GO:0016226 Q4FQE9 9e-39
5729530_1_363_- GO:0046872 Q4FQE9 9e-39
5729530_1_363_- GO:0051536 Q4FQE9 9e-39
5729530_1_363_- GO:0051539 Q4FQE9 9e-39
5729530_1_363_- GO:0051604 Q4FQE9 9e-39
5751771_1_234_+ GO:0003735 F5Y1P4 3e-27
5751771_1_234_+ GO:0005622 F5Y1P4 3e-27
5751771_1_234_+ GO:0005840 F5Y1P4 3e-27
5751771_1_234_+ GO:0006412 F5Y1P4 3e-27
5751771_1_234_+ GO:0030529 F5Y1P4 3e-27
5754883_1010_1423_+ GO:0000287 A1W884 9e-68
5754883_1010_1423_+ GO:0004450 A1W884 9e-68
5754883_1010_1423_+ GO:0006097 A1W884 9e-68
5754883_1010_1423_+ GO:0006099 A1W884 9e-68
5754883_1010_1423_+ GO:0016491 A1W884 9e-68
5754883_1010_1423_+ GO:0016616 A1W884 9e-68
5754883_1010_1423_+ GO:0046872 A1W884 9e-68
5754883_1010_1423_+ GO:0051287 A1W884 9e-68
5754883_1010_1423_+ GO:0055114 A1W884 9e-68
5728249_1_293_+ GO:0003995 J9SKU4 1e-19
5728249_1_293_+ GO:0008152 J9SKU4 1e-19
5728249_1_293_+ GO:0016491 J9SKU4 1e-19
5728249_1_293_+ GO:0016627 J9SKU4 1e-19
5728249_1_293_+ GO:0050660 J9SKU4 1e-19
5728249_1_293_+ GO:0055114 J9SKU4 1e-19
5757289_2404_2679_+ GO:0008152 A0A0G3V2R9 4e-25
5757289_2404_2679_+ GO:0016740 A0A0G3V2R9 4e-25
5757289_2404_2679_+ GO:0030366 A0A0G3V2R9 4e-25
5724459_1_453_+ GO:0000166 Q47IE0 3e-79
5724459_1_453_+ GO:0003676 Q47IE0 3e-79
5724459_1_453_+ GO:0004812 Q47IE0 3e-79
5724459_1_453_+ GO:0005524 Q47IE0 3e-79
5724459_1_453_+ GO:0005737 Q47IE0 3e-79
5724459_1_453_+ GO:0006412 Q47IE0 3e-79
5724459_1_453_+ GO:0006418 Q47IE0 3e-79
5724459_1_453_+ GO:0016874 Q47IE0 3e-79
5724459_1_453_+ GO:0050560 Q47IE0 3e-79
5720482_1_512_- GO:0006006 D4LD45 1e-80
5720482_1_512_- GO:0016491 D4LD45 1e-80
5720482_1_512_- GO:0016620 D4LD45 1e-80
5720482_1_512_- GO:0050661 D4LD45 1e-80
5720482_1_512_- GO:0051287 D4LD45 1e-80
5720482_1_512_- GO:0055114 D4LD45 1e-80
5732208_97_614_+ GO:0004148 Q47C44 3e-86
5732208_97_614_+ GO:0005623 Q47C44 3e-86
5732208_97_614_+ GO:0006096 Q47C44 3e-86
5732208_97_614_+ GO:0016491 Q47C44 3e-86
5732208_97_614_+ GO:0016668 Q47C44 3e-86
5732208_97_614_+ GO:0045454 Q47C44 3e-86
5732208_97_614_+ GO:0050660 Q47C44 3e-86
5732208_97_614_+ GO:0055114 Q47C44 3e-86
5737734_102_368_+ GO:0003723 F4KTB2 1e-33
5737734_102_368_+ GO:0003735 F4KTB2 1e-33
5737734_102_368_+ GO:0005622 F4KTB2 1e-33
5737734_102_368_+ GO:0005840 F4KTB2 1e-33
5737734_102_368_+ GO:0006412 F4KTB2 1e-33
5737734_102_368_+ GO:0019843 F4KTB2 1e-33
5737734_102_368_+ GO:0030529 F4KTB2 1e-33
5755333_1076_1598_+ GO:0003677 A0A0G3V1F1 3e-61
5755333_1076_1598_+ GO:0006306 A0A0G3V1F1 3e-61
5755333_1076_1598_+ GO:0008168 A0A0G3V1F1 3e-61
5755333_1076_1598_+ GO:0008170 A0A0G3V1F1 3e-61
5755333_1076_1598_+ GO:0015667 A0A0G3V1F1 3e-61
5755333_1076_1598_+ GO:0032259 A0A0G3V1F1 3e-61
5755333_1076_1598_+ GO:0090124 A0A0G3V1F1 3e-61
5752699_28_1104_+ GO:0008152 I0RJ82 1e-65
5752699_28_1104_+ GO:0016787 I0RJ82 1e-65
5740534_121_736_+ GO:0008152 A0A0M8KQL9 8e-77
5740534_121_736_+ GO:0016829 A0A0M8KQL9 8e-77
5757591_107_1938_- GO:0000166 E2SCB9 3e-282
5757591_107_1938_- GO:0004008 E2SCB9 3e-282
5757591_107_1938_- GO:0005886 E2SCB9 3e-282
5757591_107_1938_- GO:0006812 E2SCB9 3e-282
5757591_107_1938_- GO:0008152 E2SCB9 3e-282
5757591_107_1938_- GO:0016020 E2SCB9 3e-282
5757591_107_1938_- GO:0016021 E2SCB9 3e-282
5757591_107_1938_- GO:0016787 E2SCB9 3e-282
5757591_107_1938_- GO:0019829 E2SCB9 3e-282
5757591_107_1938_- GO:0030001 E2SCB9 3e-282
5757591_107_1938_- GO:0046872 E2SCB9 3e-282
5757591_107_1938_- GO:0060003 E2SCB9 3e-282
5757591_107_1938_- GO:0098655 E2SCB9 3e-282
5753499_875_1303_- GO:0008152 D5MFQ5 2e-40
5753499_875_1303_- GO:0016491 D5MFQ5 2e-40
5753499_875_1303_- GO:0016620 D5MFQ5 2e-40
5753499_875_1303_- GO:0055114 D5MFQ5 2e-40
5754113_1_512_+ GO:0005215 I0HFB7 3e-51
5754113_1_512_+ GO:0006810 I0HFB7 3e-51
5757549_1259_1855_- GO:0016021 I4AH98 6e-21
5756685_75_473_- GO:0003735 A1VJ41 1e-57
5756685_75_473_- GO:0005622 A1VJ41 1e-57
5756685_75_473_- GO:0005840 A1VJ41 1e-57
5756685_75_473_- GO:0006412 A1VJ41 1e-57
5756685_75_473_- GO:0030529 A1VJ41 1e-57
5754689_1_955_- GO:0005524 A0A0G3V4C7 4e-106
5754689_1_955_- GO:0006355 A0A0G3V4C7 4e-106
5754689_1_955_- GO:0008134 A0A0G3V4C7 4e-106
5754689_1_955_- GO:0008152 A0A0G3V4C7 4e-106
5754689_1_955_- GO:0016851 A0A0G3V4C7 4e-106
5754689_1_955_- GO:0016874 A0A0G3V4C7 4e-106
5752713_1_647_- GO:0008152 I2JK93 1e-60
5752713_1_647_- GO:0016787 I2JK93 1e-60
5730256_1_156_- GO:0003723 G8TME1 5e-13
5730256_1_156_- GO:0003735 G8TME1 5e-13
5730256_1_156_- GO:0005622 G8TME1 5e-13
5730256_1_156_- GO:0005840 G8TME1 5e-13
5730256_1_156_- GO:0006412 G8TME1 5e-13
5730256_1_156_- GO:0019843 G8TME1 5e-13
5730256_1_156_- GO:0030529 G8TME1 5e-13
5757293_1685_2014_+ GO:0004418 H8MXH1 4e-29
5757293_1685_2014_+ GO:0006779 H8MXH1 4e-29
5757293_1685_2014_+ GO:0006782 H8MXH1 4e-29
5757293_1685_2014_+ GO:0016740 H8MXH1 4e-29
5757293_1685_2014_+ GO:0018160 H8MXH1 4e-29
5757293_1685_2014_+ GO:0033014 H8MXH1 4e-29
5743909_322_809_- GO:0003824 A0A0G3V2U2 3e-42
5743909_322_809_- GO:0018580 A0A0G3V2U2 3e-42
5743909_322_809_- GO:0051213 A0A0G3V2U2 3e-42
5743909_322_809_- GO:0055114 A0A0G3V2U2 3e-42
5739964_1_304_- GO:0003824 E9T818 3e-30
5739964_1_304_- GO:0006537 E9T818 3e-30
5739964_1_304_- GO:0006541 E9T818 3e-30
5739964_1_304_- GO:0006807 E9T818 3e-30
5739964_1_304_- GO:0008152 E9T818 3e-30
5739964_1_304_- GO:0015930 E9T818 3e-30
5739964_1_304_- GO:0016491 E9T818 3e-30
5739964_1_304_- GO:0016638 E9T818 3e-30
5739964_1_304_- GO:0016740 E9T818 3e-30
5739964_1_304_- GO:0055114 E9T818 3e-30
5756967_1_929_- GO:0003824 H0EAQ3 7e-133
5756967_1_929_- GO:0004332 H0EAQ3 7e-133
5756967_1_929_- GO:0008152 H0EAQ3 7e-133
5756967_1_929_- GO:0016829 H0EAQ3 7e-133
5739130_255_677_- GO:0008152 I3C1Y0 7e-20
5739130_255_677_- GO:0016740 I3C1Y0 7e-20
5748455_282_755_+ GO:0000049 Q12GX5 1e-74
5748455_282_755_+ GO:0003723 Q12GX5 1e-74
5748455_282_755_+ GO:0003735 Q12GX5 1e-74
5748455_282_755_+ GO:0005840 Q12GX5 1e-74
5748455_282_755_+ GO:0006412 Q12GX5 1e-74
5748455_282_755_+ GO:0015935 Q12GX5 1e-74
5748455_282_755_+ GO:0019843 Q12GX5 1e-74
5748455_282_755_+ GO:0030529 Q12GX5 1e-74
5752009_1_1157_+ GO:0003824 Q2RRG5 1e-81
5752009_1_1157_+ GO:0004494 Q2RRG5 1e-81
5752009_1_1157_+ GO:0008152 Q2RRG5 1e-81
5752009_1_1157_+ GO:0016853 Q2RRG5 1e-81
5752009_1_1157_+ GO:0016866 Q2RRG5 1e-81
5752009_1_1157_+ GO:0031419 Q2RRG5 1e-81
5752009_1_1157_+ GO:0046872 Q2RRG5 1e-81
5753251_1_1272_+ GO:0016020 D3D989 6e-95
5753251_1_1272_+ GO:0016021 D3D989 6e-95
5753281_989_1276_- GO:0000166 C7M119 5e-26
5753281_989_1276_- GO:0003677 C7M119 5e-26
5753281_989_1276_- GO:0003916 C7M119 5e-26
5753281_989_1276_- GO:0003918 C7M119 5e-26
5753281_989_1276_- GO:0005524 C7M119 5e-26
5753281_989_1276_- GO:0005694 C7M119 5e-26
5753281_989_1276_- GO:0006259 C7M119 5e-26
5753281_989_1276_- GO:0006265 C7M119 5e-26
5753281_989_1276_- GO:0016853 C7M119 5e-26
5741989_1_709_- GO:0005737 A0A0G3V366 3e-67
5741989_1_709_- GO:0008987 A0A0G3V366 3e-67
5741989_1_709_- GO:0009435 A0A0G3V366 3e-67
5741989_1_709_- GO:0016740 A0A0G3V366 3e-67
5741989_1_709_- GO:0016765 A0A0G3V366 3e-67
5741989_1_709_- GO:0019363 A0A0G3V366 3e-67
5741989_1_709_- GO:0019805 A0A0G3V366 3e-67
5741989_1_709_- GO:0046872 A0A0G3V366 3e-67
5741989_1_709_- GO:0051536 A0A0G3V366 3e-67
5741989_1_709_- GO:0051539 A0A0G3V366 3e-67
5757573_1_273_- GO:0004450 C5C942 2e-26
5757573_1_273_- GO:0006099 C5C942 2e-26
5757573_1_273_- GO:0016491 C5C942 2e-26
5757573_1_273_- GO:0016616 C5C942 2e-26
5757573_1_273_- GO:0046872 C5C942 2e-26
5757573_1_273_- GO:0055114 C5C942 2e-26
5734386_1_593_+ GO:0008940 F5RDI9 7e-99
5734386_1_593_+ GO:0009055 F5RDI9 7e-99
5734386_1_593_+ GO:0009325 F5RDI9 7e-99
5734386_1_593_+ GO:0016491 F5RDI9 7e-99
5734386_1_593_+ GO:0030151 F5RDI9 7e-99
5734386_1_593_+ GO:0042126 F5RDI9 7e-99
5734386_1_593_+ GO:0046872 F5RDI9 7e-99
5734386_1_593_+ GO:0051536 F5RDI9 7e-99
5734386_1_593_+ GO:0055114 F5RDI9 7e-99
5721862_1_446_+ GO:0008152 E6TT03 6e-15
5721862_1_446_+ GO:0016740 E6TT03 6e-15
5732480_404_617_+ GO:0016491 A0A068NSU2 4e-20
5732480_404_617_+ GO:0046872 A0A068NSU2 4e-20
5732480_404_617_+ GO:0051536 A0A068NSU2 4e-20
5732480_404_617_+ GO:0055114 A0A068NSU2 4e-20
5724112_1_498_+ GO:0000155 A0A088EZC8 3e-25
5724112_1_498_+ GO:0000160 A0A088EZC8 3e-25
5724112_1_498_+ GO:0005622 A0A088EZC8 3e-25
5724112_1_498_+ GO:0016020 A0A088EZC8 3e-25
5724112_1_498_+ GO:0016021 A0A088EZC8 3e-25
5724112_1_498_+ GO:0023014 A0A088EZC8 3e-25
5757103_1952_2487_- GO:0003824 A0A0G3V630 1e-64
5757103_1952_2487_- GO:0004775 A0A0G3V630 1e-64
5757103_1952_2487_- GO:0008152 A0A0G3V630 1e-64
5757103_1952_2487_- GO:0016874 A0A0G3V630 1e-64
5757103_1952_2487_- GO:0048037 A0A0G3V630 1e-64
5732582_1_338_+ GO:0000166 A0A0G3V141 1e-33
5732582_1_338_+ GO:0005524 A0A0G3V141 1e-33
5732582_1_338_+ GO:0006810 A0A0G3V141 1e-33
5732582_1_338_+ GO:0008152 A0A0G3V141 1e-33
5732582_1_338_+ GO:0015833 A0A0G3V141 1e-33
5732582_1_338_+ GO:0016887 A0A0G3V141 1e-33
5757529_697_1056_+ GO:0008152 I4F4E3 2e-31
5757529_697_1056_+ GO:0016787 I4F4E3 2e-31
5741369_1_284_- GO:0010181 A0A0A1CS14 1e-19
5741369_1_284_- GO:0016491 A0A0A1CS14 1e-19
5741369_1_284_- GO:0055114 A0A0A1CS14 1e-19
5723506_1_203_- GO:0000166 C5BS93 4e-21
5723506_1_203_- GO:0005524 C5BS93 4e-21
5723506_1_203_- GO:0008152 C5BS93 4e-21
5723506_1_203_- GO:0016887 C5BS93 4e-21
5752185_1_555_+ GO:0003677 F4KXU3 3e-77
5752185_1_555_+ GO:0003899 F4KXU3 3e-77
5752185_1_555_+ GO:0006351 F4KXU3 3e-77
5752185_1_555_+ GO:0016740 F4KXU3 3e-77
5752185_1_555_+ GO:0016779 F4KXU3 3e-77
5752185_1_555_+ GO:0046983 F4KXU3 3e-77
5742663_1_779_- GO:0004427 H7FPJ4 1e-124
5742663_1_779_- GO:0008152 H7FPJ4 1e-124
5742663_1_779_- GO:0009678 H7FPJ4 1e-124
5742663_1_779_- GO:0015992 H7FPJ4 1e-124
5742663_1_779_- GO:0016020 H7FPJ4 1e-124
5742663_1_779_- GO:0016021 H7FPJ4 1e-124
5742663_1_779_- GO:0016787 H7FPJ4 1e-124
5742663_1_779_- GO:0055085 H7FPJ4 1e-124
5741971_1_470_- GO:0005198 C7RQS0 5e-58
5741971_1_470_- GO:0009279 C7RQS0 5e-58
5741971_1_470_- GO:0016020 C7RQS0 5e-58
5741971_1_470_- GO:0016021 C7RQS0 5e-58
5748155_472_942_+ GO:0003735 L0FTC2 2e-48
5748155_472_942_+ GO:0005622 L0FTC2 2e-48
5748155_472_942_+ GO:0005840 L0FTC2 2e-48
5748155_472_942_+ GO:0006412 L0FTC2 2e-48
5748155_472_942_+ GO:0030529 L0FTC2 2e-48
5747635_339_668_+ GO:0008152 G8RNJ0 4e-19
5747635_339_668_+ GO:0016740 G8RNJ0 4e-19
5754325_367_1041_+ GO:0000166 B4VLT9 3e-26
5754325_367_1041_+ GO:0003677 B4VLT9 3e-26
5754325_367_1041_+ GO:0005524 B4VLT9 3e-26
5731152_1_604_+ GO:0004872 E4TU62 2e-44
5731152_1_604_+ GO:0006810 E4TU62 2e-44
5731152_1_604_+ GO:0016020 E4TU62 2e-44
5756083_1_1019_+ GO:0000166 K4KIL2 2e-137
5756083_1_1019_+ GO:0003677 K4KIL2 2e-137
5756083_1_1019_+ GO:0003824 K4KIL2 2e-137
5756083_1_1019_+ GO:0004518 K4KIL2 2e-137
5756083_1_1019_+ GO:0005524 K4KIL2 2e-137
5756083_1_1019_+ GO:0005737 K4KIL2 2e-137
5756083_1_1019_+ GO:0006281 K4KIL2 2e-137
5756083_1_1019_+ GO:0006289 K4KIL2 2e-137
5756083_1_1019_+ GO:0006974 K4KIL2 2e-137
5756083_1_1019_+ GO:0008270 K4KIL2 2e-137
5756083_1_1019_+ GO:0009380 K4KIL2 2e-137
5756083_1_1019_+ GO:0009381 K4KIL2 2e-137
5756083_1_1019_+ GO:0009432 K4KIL2 2e-137
5756083_1_1019_+ GO:0016887 K4KIL2 2e-137
5756083_1_1019_+ GO:0046872 K4KIL2 2e-137
5756083_1_1019_+ GO:0090305 K4KIL2 2e-137
5740706_1_739_- GO:0000166 M5A1B0 3e-93
5740706_1_739_- GO:0003723 M5A1B0 3e-93
5740706_1_739_- GO:0003924 M5A1B0 3e-93
5740706_1_739_- GO:0005525 M5A1B0 3e-93
5740706_1_739_- GO:0005737 M5A1B0 3e-93
5740706_1_739_- GO:0006612 M5A1B0 3e-93
5740706_1_739_- GO:0006614 M5A1B0 3e-93
5740706_1_739_- GO:0008152 M5A1B0 3e-93
5740706_1_739_- GO:0008312 M5A1B0 3e-93
5740706_1_739_- GO:0030529 M5A1B0 3e-93
5740706_1_739_- GO:0048500 M5A1B0 3e-93
5725681_59_551_- GO:0004177 M4ZYQ2 6e-20
5725681_59_551_- GO:0006508 M4ZYQ2 6e-20
5725681_59_551_- GO:0008237 M4ZYQ2 6e-20
5725681_59_551_- GO:0008270 M4ZYQ2 6e-20
5725681_59_551_- GO:0016787 M4ZYQ2 6e-20
5756573_1714_1878_- GO:0008152 A0A0G3V423 9e-21
5756573_1714_1878_- GO:0008802 A0A0G3V423 9e-21
5756573_1714_1878_- GO:0016491 A0A0G3V423 9e-21
5756573_1714_1878_- GO:0016620 A0A0G3V423 9e-21
5756573_1714_1878_- GO:0055114 A0A0G3V423 9e-21
5742253_1_649_+ GO:0008152 A0A0G3V4U8 6e-65
5742253_1_649_+ GO:0008410 A0A0G3V4U8 6e-65
5742253_1_649_+ GO:0016740 A0A0G3V4U8 6e-65
5750193_34_855_- GO:0003676 F4KPW7 7e-84
5751245_1_353_- GO:0003723 F4KWV3 1e-49
5751245_1_353_- GO:0003735 F4KWV3 1e-49
5751245_1_353_- GO:0005840 F4KWV3 1e-49
5751245_1_353_- GO:0006412 F4KWV3 1e-49
5751245_1_353_- GO:0015934 F4KWV3 1e-49
5751245_1_353_- GO:0019843 F4KWV3 1e-49
5751245_1_353_- GO:0030529 F4KWV3 1e-49
5757689_1993_2904_- GO:0003824 M5A6N9 3e-111
5757689_1993_2904_- GO:0004655 M5A6N9 3e-111
5757689_1993_2904_- GO:0006779 M5A6N9 3e-111
5757689_1993_2904_- GO:0016829 M5A6N9 3e-111
5757689_1993_2904_- GO:0033014 M5A6N9 3e-111
5757689_1993_2904_- GO:0046872 M5A6N9 3e-111
5757685_3275_4501_+ GO:0000166 A0A0G3V2Q6 1e-77
5757685_3275_4501_+ GO:0005524 A0A0G3V2Q6 1e-77
5757685_3275_4501_+ GO:0008152 A0A0G3V2Q6 1e-77
5757685_3275_4501_+ GO:0016887 A0A0G3V2Q6 1e-77
5755351_1_1014_+ GO:0000166 E3ITM6 1e-107
5755351_1_1014_+ GO:0003924 E3ITM6 1e-107
5755351_1_1014_+ GO:0005525 E3ITM6 1e-107
5755351_1_1014_+ GO:0008152 E3ITM6 1e-107
5718704_1_500_- GO:0000166 F6FSV9 1e-71
5718704_1_500_- GO:0005524 F6FSV9 1e-71
5718704_1_500_- GO:0005737 F6FSV9 1e-71
5718704_1_500_- GO:0009408 F6FSV9 1e-71
5718704_1_500_- GO:0016485 F6FSV9 1e-71
5718704_1_500_- GO:0019538 F6FSV9 1e-71
5757117_1686_2496_- GO:0005524 A0A0G3V658 3e-94
5722474_42_380_- GO:0006351 A1VIG7 3e-51
5722474_42_380_- GO:0006355 A1VIG7 3e-51
5722474_42_380_- GO:0006808 A1VIG7 3e-51
5722474_42_380_- GO:0030234 A1VIG7 3e-51
5722474_42_380_- GO:0050790 A1VIG7 3e-51
5743671_505_803_- GO:0003995 K6V425 4e-36
5743671_505_803_- GO:0008152 K6V425 4e-36
5743671_505_803_- GO:0016491 K6V425 4e-36
5743671_505_803_- GO:0016627 K6V425 4e-36
5743671_505_803_- GO:0050660 K6V425 4e-36
5743671_505_803_- GO:0055114 K6V425 4e-36
5748455_1_110_+ GO:0000049 A9BPR3 2e-12
5748455_1_110_+ GO:0003723 A9BPR3 2e-12
5748455_1_110_+ GO:0003735 A9BPR3 2e-12
5748455_1_110_+ GO:0005622 A9BPR3 2e-12
5748455_1_110_+ GO:0005840 A9BPR3 2e-12
5748455_1_110_+ GO:0006412 A9BPR3 2e-12
5748455_1_110_+ GO:0015935 A9BPR3 2e-12
5748455_1_110_+ GO:0019843 A9BPR3 2e-12
5748455_1_110_+ GO:0030529 A9BPR3 2e-12
5755365_1_386_+ GO:0008152 A1AZI4 1e-48
5755365_1_386_+ GO:0016829 A1AZI4 1e-48
5740016_1_727_- GO:0003824 A0A0G3V2D9 3e-74
5740016_1_727_- GO:0004075 A0A0G3V2D9 3e-74
5740016_1_727_- GO:0005524 A0A0G3V2D9 3e-74
5740016_1_727_- GO:0008152 A0A0G3V2D9 3e-74
5740016_1_727_- GO:0016874 A0A0G3V2D9 3e-74
5740016_1_727_- GO:0046872 A0A0G3V2D9 3e-74
5754443_987_1433_- GO:0000166 C7PQA2 1e-55
5754443_987_1433_- GO:0005524 C7PQA2 1e-55
5754443_987_1433_- GO:0006457 C7PQA2 1e-55
5754443_987_1433_- GO:0008270 C7PQA2 1e-55
5754443_987_1433_- GO:0046872 C7PQA2 1e-55
5754443_987_1433_- GO:0046983 C7PQA2 1e-55
5754443_987_1433_- GO:0051082 C7PQA2 1e-55
5750135_55_309_- GO:0003735 A0A0G3V300 1e-25
5750135_55_309_- GO:0005622 A0A0G3V300 1e-25
5750135_55_309_- GO:0005840 A0A0G3V300 1e-25
5750135_55_309_- GO:0006412 A0A0G3V300 1e-25
5750135_55_309_- GO:0030529 A0A0G3V300 1e-25
5720216_110_421_- GO:0004528 A1K4K6 3e-23
5720216_110_421_- GO:0008152 A1K4K6 3e-23
5720216_110_421_- GO:0016787 A1K4K6 3e-23
5720216_110_421_- GO:0090305 A1K4K6 3e-23
5742309_1_772_+ GO:0015197 Q9WYE5 2e-14
5742309_1_772_+ GO:0015833 Q9WYE5 2e-14
5742309_1_772_+ GO:0030288 Q9WYE5 2e-14
5723616_1_287_+ GO:0004455 Q5NXP4 5e-44
5723616_1_287_+ GO:0008652 Q5NXP4 5e-44
5723616_1_287_+ GO:0009082 Q5NXP4 5e-44
5723616_1_287_+ GO:0009097 Q5NXP4 5e-44
5723616_1_287_+ GO:0009099 Q5NXP4 5e-44
5723616_1_287_+ GO:0016491 Q5NXP4 5e-44
5723616_1_287_+ GO:0055114 Q5NXP4 5e-44
5730202_1_593_+ GO:0003842 R7Y0D3 3e-96
5730202_1_593_+ GO:0006537 R7Y0D3 3e-96
5730202_1_593_+ GO:0006561 R7Y0D3 3e-96
5730202_1_593_+ GO:0008152 R7Y0D3 3e-96
5730202_1_593_+ GO:0016491 R7Y0D3 3e-96
5730202_1_593_+ GO:0016620 R7Y0D3 3e-96
5730202_1_593_+ GO:0055114 R7Y0D3 3e-96
5749821_1_1003_+ GO:0001510 A0A0G3V1W5 7e-26
5749821_1_1003_+ GO:0006396 A0A0G3V1W5 7e-26
5749821_1_1003_+ GO:0008168 A0A0G3V1W5 7e-26
5749821_1_1003_+ GO:0008173 A0A0G3V1W5 7e-26
5749821_1_1003_+ GO:0016740 A0A0G3V1W5 7e-26
5749821_1_1003_+ GO:0032259 A0A0G3V1W5 7e-26
5748939_1_907_- GO:0000166 G8TLJ5 2e-107
5748939_1_907_- GO:0005524 G8TLJ5 2e-107
5748939_1_907_- GO:0005737 G8TLJ5 2e-107
5748939_1_907_- GO:0005886 G8TLJ5 2e-107
5748939_1_907_- GO:0006605 G8TLJ5 2e-107
5748939_1_907_- GO:0006810 G8TLJ5 2e-107
5748939_1_907_- GO:0006886 G8TLJ5 2e-107
5748939_1_907_- GO:0015031 G8TLJ5 2e-107
5748939_1_907_- GO:0016020 G8TLJ5 2e-107
5748939_1_907_- GO:0017038 G8TLJ5 2e-107
5748939_1_907_- GO:0046872 G8TLJ5 2e-107
5748939_1_907_- GO:0065002 G8TLJ5 2e-107
5751739_73_1005_+ GO:0000166 M5A1E5 1e-97
5751739_73_1005_+ GO:0004088 M5A1E5 1e-97
5751739_73_1005_+ GO:0005524 M5A1E5 1e-97
5751739_73_1005_+ GO:0006207 M5A1E5 1e-97
5751739_73_1005_+ GO:0006221 M5A1E5 1e-97
5751739_73_1005_+ GO:0006526 M5A1E5 1e-97
5751739_73_1005_+ GO:0006541 M5A1E5 1e-97
5751739_73_1005_+ GO:0008652 M5A1E5 1e-97
5751739_73_1005_+ GO:0016874 M5A1E5 1e-97
5751739_73_1005_+ GO:0044205 M5A1E5 1e-97
5723490_1_143_+ GO:0003735 Q6FCL0 3e-17
5723490_1_143_+ GO:0005622 Q6FCL0 3e-17
5723490_1_143_+ GO:0005840 Q6FCL0 3e-17
5723490_1_143_+ GO:0006412 Q6FCL0 3e-17
5723490_1_143_+ GO:0030529 Q6FCL0 3e-17
5750231_192_905_+ GO:0003824 B7RSL0 1e-41
5750231_192_905_+ GO:0008152 B7RSL0 1e-41
5750231_192_905_+ GO:0016853 B7RSL0 1e-41
5756903_385_1098_+ GO:0003677 A0A0B5IL00 2e-08
5756903_385_1098_+ GO:0006351 A0A0B5IL00 2e-08
5756903_385_1098_+ GO:0006355 A0A0B5IL00 2e-08
5751163_1_1052_+ GO:0003676 A0A068YIE1 1e-170
5751163_1_1052_+ GO:0003723 A0A068YIE1 1e-170
5751163_1_1052_+ GO:0003735 A0A068YIE1 1e-170
5751163_1_1052_+ GO:0005840 A0A068YIE1 1e-170
5751163_1_1052_+ GO:0006412 A0A068YIE1 1e-170
5751163_1_1052_+ GO:0030529 A0A068YIE1 1e-170
5719446_1_475_- GO:0008446 A5V078 5e-69
5719446_1_475_- GO:0016829 A5V078 5e-69
5719446_1_475_- GO:0019673 A5V078 5e-69
5719446_1_475_- GO:0070401 A5V078 5e-69
5749727_704_1000_- GO:0009279 Q6FBS5 3e-42
5749727_704_1000_- GO:0016020 Q6FBS5 3e-42
5749727_704_1000_- GO:0016021 Q6FBS5 3e-42
5749727_704_1000_- GO:0019867 Q6FBS5 3e-42
5756767_1976_2168_- GO:0000166 D1A1C1 3e-14
5756767_1976_2168_- GO:0005524 D1A1C1 3e-14
5756767_1976_2168_- GO:0006457 D1A1C1 3e-14
5756767_1976_2168_- GO:0051082 D1A1C1 3e-14
5738686_1_702_+ GO:0003677 A0A0G3V1Y5 3e-65
5738686_1_702_+ GO:0004252 A0A0G3V1Y5 3e-65
5738686_1_702_+ GO:0006260 A0A0G3V1Y5 3e-65
5738686_1_702_+ GO:0006281 A0A0G3V1Y5 3e-65
5738686_1_702_+ GO:0006351 A0A0G3V1Y5 3e-65
5738686_1_702_+ GO:0006355 A0A0G3V1Y5 3e-65
5738686_1_702_+ GO:0006508 A0A0G3V1Y5 3e-65
5738686_1_702_+ GO:0006974 A0A0G3V1Y5 3e-65
5738686_1_702_+ GO:0009432 A0A0G3V1Y5 3e-65
5738686_1_702_+ GO:0016787 A0A0G3V1Y5 3e-65
5738686_1_702_+ GO:0045892 A0A0G3V1Y5 3e-65
5745951_27_854_+ GO:0003723 Q47JA0 2e-154
5745951_27_854_+ GO:0003735 Q47JA0 2e-154
5745951_27_854_+ GO:0005622 Q47JA0 2e-154
5745951_27_854_+ GO:0005840 Q47JA0 2e-154
5745951_27_854_+ GO:0006412 Q47JA0 2e-154
5745951_27_854_+ GO:0015934 Q47JA0 2e-154
5745951_27_854_+ GO:0016740 Q47JA0 2e-154
5745951_27_854_+ GO:0019843 Q47JA0 2e-154
5745951_27_854_+ GO:0030529 Q47JA0 2e-154
5742217_1_675_+ GO:0003747 E3J0U0 3e-71
5742217_1_675_+ GO:0005737 E3J0U0 3e-71
5742217_1_675_+ GO:0006412 E3J0U0 3e-71
5742217_1_675_+ GO:0006415 E3J0U0 3e-71
5742217_1_675_+ GO:0016149 E3J0U0 3e-71
5720752_1_514_+ GO:0008940 A0A0D5V4R0 1e-88
5720752_1_514_+ GO:0009055 A0A0D5V4R0 1e-88
5720752_1_514_+ GO:0009325 A0A0D5V4R0 1e-88
5720752_1_514_+ GO:0016491 A0A0D5V4R0 1e-88
5720752_1_514_+ GO:0030151 A0A0D5V4R0 1e-88
5720752_1_514_+ GO:0042126 A0A0D5V4R0 1e-88
5720752_1_514_+ GO:0046872 A0A0D5V4R0 1e-88
5720752_1_514_+ GO:0051536 A0A0D5V4R0 1e-88
5720752_1_514_+ GO:0055114 A0A0D5V4R0 1e-88
5752987_234_1040_+ GO:0003824 H1YBC7 2e-116
5752987_234_1040_+ GO:0005506 H1YBC7 2e-116
5752987_234_1040_+ GO:0008152 H1YBC7 2e-116
5752987_234_1040_+ GO:0016491 H1YBC7 2e-116
5752987_234_1040_+ GO:0016903 H1YBC7 2e-116
5752987_234_1040_+ GO:0022900 H1YBC7 2e-116
5752987_234_1040_+ GO:0030976 H1YBC7 2e-116
5752987_234_1040_+ GO:0046872 H1YBC7 2e-116
5752987_234_1040_+ GO:0051536 H1YBC7 2e-116
5752987_234_1040_+ GO:0051539 H1YBC7 2e-116
5752987_234_1040_+ GO:0055114 H1YBC7 2e-116
5752389_526_1023_+ GO:0005215 G0FMA5 3e-50
5752389_526_1023_+ GO:0006810 G0FMA5 3e-50
5723220_1_532_+ GO:0008940 Q21UP9 2e-89
5723220_1_532_+ GO:0009055 Q21UP9 2e-89
5723220_1_532_+ GO:0009325 Q21UP9 2e-89
5723220_1_532_+ GO:0016491 Q21UP9 2e-89
5723220_1_532_+ GO:0030151 Q21UP9 2e-89
5723220_1_532_+ GO:0042126 Q21UP9 2e-89
5723220_1_532_+ GO:0046872 Q21UP9 2e-89
5723220_1_532_+ GO:0051536 Q21UP9 2e-89
5723220_1_532_+ GO:0055114 Q21UP9 2e-89
5749173_755_990_- GO:0000166 M5AKL4 5e-23
5749173_755_990_- GO:0003924 M5AKL4 5e-23
5749173_755_990_- GO:0005525 M5AKL4 5e-23
5749173_755_990_- GO:0008152 M5AKL4 5e-23
5757413_335_940_+ GO:0000105 M5A2G1 2e-72
5757413_335_940_+ GO:0004424 M5A2G1 2e-72
5757413_335_940_+ GO:0005737 M5A2G1 2e-72
5757413_335_940_+ GO:0008652 M5A2G1 2e-72
5757413_335_940_+ GO:0016829 M5A2G1 2e-72
5733806_463_633_+ GO:0006351 Q3SKL8 2e-23
5733806_463_633_+ GO:0006355 Q3SKL8 2e-23
5733806_463_633_+ GO:0006808 Q3SKL8 2e-23
5733806_463_633_+ GO:0030234 Q3SKL8 2e-23
5733806_463_633_+ GO:0050790 Q3SKL8 2e-23
5745477_78_854_- GO:0004177 A0A0G3V427 4e-73
5745477_78_854_- GO:0005622 A0A0G3V427 4e-73
5745477_78_854_- GO:0005737 A0A0G3V427 4e-73
5745477_78_854_- GO:0006508 A0A0G3V427 4e-73
5745477_78_854_- GO:0008233 A0A0G3V427 4e-73
5745477_78_854_- GO:0008235 A0A0G3V427 4e-73
5745477_78_854_- GO:0016787 A0A0G3V427 4e-73
5745477_78_854_- GO:0019538 A0A0G3V427 4e-73
5745477_78_854_- GO:0030145 A0A0G3V427 4e-73
5745477_78_854_- GO:0046872 A0A0G3V427 4e-73
5752925_841_1237_- GO:0000166 A0A0G3V2H6 2e-15
5752925_841_1237_- GO:0004748 A0A0G3V2H6 2e-15
5752925_841_1237_- GO:0006260 A0A0G3V2H6 2e-15
5752925_841_1237_- GO:0016491 A0A0G3V2H6 2e-15
5752925_841_1237_- GO:0031419 A0A0G3V2H6 2e-15
5752925_841_1237_- GO:0050897 A0A0G3V2H6 2e-15
5752925_841_1237_- GO:0055114 A0A0G3V2H6 2e-15
5744533_247_827_- GO:0016491 A4CHU4 4e-59
5744533_247_827_- GO:0055114 A4CHU4 4e-59
5748765_1_973_+ GO:0008152 A0A0G3V1J2 9e-87
5748765_1_973_+ GO:0016740 A0A0G3V1J2 9e-87
5748765_1_973_+ GO:0016874 A0A0G3V1J2 9e-87
5748765_1_973_+ GO:0016884 A0A0G3V1J2 9e-87
5748765_1_973_+ GO:0050566 A0A0G3V1J2 9e-87
5748765_1_973_+ GO:0050567 A0A0G3V1J2 9e-87
5723984_1_538_- GO:0000166 Q47JA6 2e-86
5723984_1_538_- GO:0003746 Q47JA6 2e-86
5723984_1_538_- GO:0003924 Q47JA6 2e-86
5723984_1_538_- GO:0005525 Q47JA6 2e-86
5723984_1_538_- GO:0005622 Q47JA6 2e-86
5723984_1_538_- GO:0005737 Q47JA6 2e-86
5723984_1_538_- GO:0006412 Q47JA6 2e-86
5723984_1_538_- GO:0006414 Q47JA6 2e-86
5742621_545_778_+ GO:0008152 K2JW08 2e-08
5742621_545_778_+ GO:0016491 K2JW08 2e-08
5742621_545_778_+ GO:0055114 K2JW08 2e-08
5723724_166_536_+ GO:0000015 Q3SL43 3e-39
5723724_166_536_+ GO:0000287 Q3SL43 3e-39
5723724_166_536_+ GO:0004634 Q3SL43 3e-39
5723724_166_536_+ GO:0005576 Q3SL43 3e-39
5723724_166_536_+ GO:0005737 Q3SL43 3e-39
5723724_166_536_+ GO:0006096 Q3SL43 3e-39
5723724_166_536_+ GO:0009986 Q3SL43 3e-39
5723724_166_536_+ GO:0016829 Q3SL43 3e-39
5723724_166_536_+ GO:0046872 Q3SL43 3e-39
5742229_620_770_+ GO:0003746 F6B9Z9 2e-13
5742229_620_770_+ GO:0005737 F6B9Z9 2e-13
5742229_620_770_+ GO:0006414 F6B9Z9 2e-13
5742229_620_770_+ GO:0043043 F6B9Z9 2e-13
5745055_124_627_+ GO:0003989 H1Y4M5 8e-37
5745055_124_627_+ GO:0006633 H1Y4M5 8e-37
5745055_124_627_+ GO:0009317 H1Y4M5 8e-37
5726675_1_315_+ GO:0003824 A8ZW07 6e-35
5726675_1_315_+ GO:0008152 A8ZW07 6e-35
5726675_1_315_+ GO:0008861 A8ZW07 6e-35
5726675_1_315_+ GO:0016740 A8ZW07 6e-35
5726675_1_315_+ GO:0016746 A8ZW07 6e-35
5740530_1_485_+ GO:0004096 G8X4G4 2e-70
5740530_1_485_+ GO:0004601 G8X4G4 2e-70
5740530_1_485_+ GO:0006979 G8X4G4 2e-70
5740530_1_485_+ GO:0016491 G8X4G4 2e-70
5740530_1_485_+ GO:0020037 G8X4G4 2e-70
5740530_1_485_+ GO:0042744 G8X4G4 2e-70
5740530_1_485_+ GO:0046872 G8X4G4 2e-70
5740530_1_485_+ GO:0055114 G8X4G4 2e-70
5740530_1_485_+ GO:0098869 G8X4G4 2e-70
5735130_1_308_- GO:0000104 G8TE81 2e-44
5735130_1_308_- GO:0016491 G8TE81 2e-44
5735130_1_308_- GO:0055114 G8TE81 2e-44
5732518_90_618_- GO:0004497 B7RVB4 1e-43
5732518_90_618_- GO:0016705 B7RVB4 1e-43
5732518_90_618_- GO:0055114 B7RVB4 1e-43
5748063_1_154_+ GO:0005506 Q47IF0 2e-17
5748063_1_154_+ GO:0009055 Q47IF0 2e-17
5748063_1_154_+ GO:0020037 Q47IF0 2e-17
5748063_1_154_+ GO:0042597 Q47IF0 2e-17
5748063_1_154_+ GO:0046872 Q47IF0 2e-17
5748489_1_837_+ GO:0003723 A0A0G3V6C2 1e-130
5748489_1_837_+ GO:0003735 A0A0G3V6C2 1e-130
5748489_1_837_+ GO:0005622 A0A0G3V6C2 1e-130
5748489_1_837_+ GO:0005840 A0A0G3V6C2 1e-130
5748489_1_837_+ GO:0006412 A0A0G3V6C2 1e-130
5748489_1_837_+ GO:0015934 A0A0G3V6C2 1e-130
5748489_1_837_+ GO:0016740 A0A0G3V6C2 1e-130
5748489_1_837_+ GO:0019843 A0A0G3V6C2 1e-130
5748489_1_837_+ GO:0030529 A0A0G3V6C2 1e-130
5747691_210_677_- GO:0000049 F4KWU0 7e-63
5747691_210_677_- GO:0003723 F4KWU0 7e-63
5747691_210_677_- GO:0003735 F4KWU0 7e-63
5747691_210_677_- GO:0005840 F4KWU0 7e-63
5747691_210_677_- GO:0006412 F4KWU0 7e-63
5747691_210_677_- GO:0015935 F4KWU0 7e-63
5747691_210_677_- GO:0019843 F4KWU0 7e-63
5747691_210_677_- GO:0030529 F4KWU0 7e-63
5745341_1_447_+ GO:0003674 Q8EA45 2e-11
5745341_1_447_+ GO:0030153 Q8EA45 2e-11
5748081_1_449_- GO:0005737 J2TZY4 3e-61
5748081_1_449_- GO:0006457 J2TZY4 3e-61
5748081_1_449_- GO:0006810 J2TZY4 3e-61
5748081_1_449_- GO:0015031 J2TZY4 3e-61
5748081_1_449_- GO:0051082 J2TZY4 3e-61
5748081_1_449_- GO:0051262 J2TZY4 3e-61
5754415_1037_1428_+ GO:0004470 Q47IA9 1e-66
5754415_1037_1428_+ GO:0004471 Q47IA9 1e-66
5754415_1037_1428_+ GO:0004473 Q47IA9 1e-66
5754415_1037_1428_+ GO:0005829 Q47IA9 1e-66
5754415_1037_1428_+ GO:0006108 Q47IA9 1e-66
5754415_1037_1428_+ GO:0008152 Q47IA9 1e-66
5754415_1037_1428_+ GO:0016491 Q47IA9 1e-66
5754415_1037_1428_+ GO:0016616 Q47IA9 1e-66
5754415_1037_1428_+ GO:0016740 Q47IA9 1e-66
5754415_1037_1428_+ GO:0016746 Q47IA9 1e-66
5754415_1037_1428_+ GO:0030145 Q47IA9 1e-66
5754415_1037_1428_+ GO:0046872 Q47IA9 1e-66
5754415_1037_1428_+ GO:0051287 Q47IA9 1e-66
5754415_1037_1428_+ GO:0055114 Q47IA9 1e-66
5734898_1_519_+ GO:0008152 E3J2K3 8e-41
5734898_1_519_+ GO:0016491 E3J2K3 8e-41
5734898_1_519_+ GO:0055114 E3J2K3 8e-41
5727097_1_563_+ GO:0046872 M5A146 5e-57
5753835_491_958_+ GO:0003824 I0WHB9 2e-18
5753835_491_958_+ GO:0008152 I0WHB9 2e-18
5722584_1_527_- GO:0000166 A2TX63 6e-86
5722584_1_527_- GO:0005524 A2TX63 6e-86
5722584_1_527_- GO:0005886 A2TX63 6e-86
5722584_1_527_- GO:0006754 A2TX63 6e-86
5722584_1_527_- GO:0006810 A2TX63 6e-86
5722584_1_527_- GO:0006811 A2TX63 6e-86
5722584_1_527_- GO:0015986 A2TX63 6e-86
5722584_1_527_- GO:0015991 A2TX63 6e-86
5722584_1_527_- GO:0015992 A2TX63 6e-86
5722584_1_527_- GO:0016020 A2TX63 6e-86
5722584_1_527_- GO:0016787 A2TX63 6e-86
5722584_1_527_- GO:0016820 A2TX63 6e-86
5722584_1_527_- GO:0033178 A2TX63 6e-86
5722584_1_527_- GO:0042777 A2TX63 6e-86
5722584_1_527_- GO:0045261 A2TX63 6e-86
5722584_1_527_- GO:0046034 A2TX63 6e-86
5722584_1_527_- GO:0046933 A2TX63 6e-86
5757149_1986_2543_- GO:0003677 M4ZVR3 4e-48
5757149_1986_2543_- GO:0003887 M4ZVR3 4e-48
5757149_1986_2543_- GO:0005737 M4ZVR3 4e-48
5757149_1986_2543_- GO:0006260 M4ZVR3 4e-48
5757149_1986_2543_- GO:0008408 M4ZVR3 4e-48
5757149_1986_2543_- GO:0009360 M4ZVR3 4e-48
5757149_1986_2543_- GO:0016740 M4ZVR3 4e-48
5757149_1986_2543_- GO:0016779 M4ZVR3 4e-48
5757149_1986_2543_- GO:0071897 M4ZVR3 4e-48
5757149_1986_2543_- GO:0090305 M4ZVR3 4e-48
5736870_1_673_+ GO:0003677 F4KUH8 8e-102
5736870_1_673_+ GO:0003899 F4KUH8 8e-102
5736870_1_673_+ GO:0006351 F4KUH8 8e-102
5736870_1_673_+ GO:0016740 F4KUH8 8e-102
5736870_1_673_+ GO:0016779 F4KUH8 8e-102
5754283_1134_1408_+ GO:0000166 G8TMK0 4e-40
5754283_1134_1408_+ GO:0000287 G8TMK0 4e-40
5754283_1134_1408_+ GO:0003677 G8TMK0 4e-40
5754283_1134_1408_+ GO:0003916 G8TMK0 4e-40
5754283_1134_1408_+ GO:0003918 G8TMK0 4e-40
5754283_1134_1408_+ GO:0005524 G8TMK0 4e-40
5754283_1134_1408_+ GO:0005694 G8TMK0 4e-40
5754283_1134_1408_+ GO:0005737 G8TMK0 4e-40
5754283_1134_1408_+ GO:0006261 G8TMK0 4e-40
5754283_1134_1408_+ GO:0006265 G8TMK0 4e-40
5754283_1134_1408_+ GO:0016853 G8TMK0 4e-40
5754283_1134_1408_+ GO:0046872 G8TMK0 4e-40
5729628_258_527_+ GO:0003723 C5CP44 5e-38
5729628_258_527_+ GO:0003735 C5CP44 5e-38
5729628_258_527_+ GO:0005622 C5CP44 5e-38
5729628_258_527_+ GO:0005840 C5CP44 5e-38
5729628_258_527_+ GO:0006412 C5CP44 5e-38
5729628_258_527_+ GO:0019843 C5CP44 5e-38
5729628_258_527_+ GO:0030529 C5CP44 5e-38
5727529_1_211_+ GO:0008152 A0A0N0AGL9 9e-15
5727529_1_211_+ GO:0016020 A0A0N0AGL9 9e-15
5727529_1_211_+ GO:0016021 A0A0N0AGL9 9e-15
5727529_1_211_+ GO:0016787 A0A0N0AGL9 9e-15
5730174_1_593_- GO:0003994 H1Y5S2 4e-86
5730174_1_593_- GO:0006099 H1Y5S2 4e-86
5730174_1_593_- GO:0008152 H1Y5S2 4e-86
5730174_1_593_- GO:0016829 H1Y5S2 4e-86
5730174_1_593_- GO:0051539 H1Y5S2 4e-86
5753209_1_340_- GO:0008080 R4LMY3 5e-27
5753209_1_340_- GO:0008152 R4LMY3 5e-27
5753209_1_340_- GO:0016740 R4LMY3 5e-27
5743041_1_615_+ GO:0003735 A1TN69 7e-89
5743041_1_615_+ GO:0005622 A1TN69 7e-89
5743041_1_615_+ GO:0005840 A1TN69 7e-89
5743041_1_615_+ GO:0006412 A1TN69 7e-89
5743041_1_615_+ GO:0015935 A1TN69 7e-89
5743041_1_615_+ GO:0030529 A1TN69 7e-89
5742685_1_263_+ GO:0015159 D8PH62 9e-42
5742685_1_263_+ GO:0015774 D8PH62 9e-42
5742685_1_263_+ GO:0016020 D8PH62 9e-42
5721206_1_517_- GO:0005524 A6CPP2 4e-33
5721206_1_517_- GO:0016491 A6CPP2 4e-33
5721206_1_517_- GO:0055114 A6CPP2 4e-33
5736032_1_662_+ GO:0003824 Q82D96 2e-67
5736032_1_662_+ GO:0003978 Q82D96 2e-67
5736032_1_662_+ GO:0006012 Q82D96 2e-67
5736032_1_662_+ GO:0016853 Q82D96 2e-67
5736032_1_662_+ GO:0050662 Q82D96 2e-67
5736718_1_314_- GO:0004450 Q47BD1 1e-48
5736718_1_314_- GO:0006099 Q47BD1 1e-48
5736718_1_314_- GO:0016616 Q47BD1 1e-48
5736718_1_314_- GO:0046872 Q47BD1 1e-48
5736718_1_314_- GO:0055114 Q47BD1 1e-48
5746929_217_902_+ GO:0004497 A0A0F0GTS2 3e-56
5746929_217_902_+ GO:0005506 A0A0F0GTS2 3e-56
5746929_217_902_+ GO:0016705 A0A0F0GTS2 3e-56
5746929_217_902_+ GO:0020037 A0A0F0GTS2 3e-56
5746929_217_902_+ GO:0055114 A0A0F0GTS2 3e-56
5756133_1023_1406_+ GO:0005975 D3EZN6 1e-43
5756133_1023_1406_+ GO:0016853 D3EZN6 1e-43
5756133_1023_1406_+ GO:0030246 D3EZN6 1e-43
5750317_1_1048_+ GO:0005506 F4GTP2 1e-91
5750317_1_1048_+ GO:0006725 F4GTP2 1e-91
5750317_1_1048_+ GO:0016491 F4GTP2 1e-91
5750317_1_1048_+ GO:0016705 F4GTP2 1e-91
5750317_1_1048_+ GO:0016708 F4GTP2 1e-91
5750317_1_1048_+ GO:0019439 F4GTP2 1e-91
5750317_1_1048_+ GO:0046872 F4GTP2 1e-91
5750317_1_1048_+ GO:0051213 F4GTP2 1e-91
5750317_1_1048_+ GO:0051536 F4GTP2 1e-91
5750317_1_1048_+ GO:0051537 F4GTP2 1e-91
5750317_1_1048_+ GO:0055114 F4GTP2 1e-91
5754001_1_342_+ GO:0003824 M5A5M7 1e-44
5754001_1_342_+ GO:0004160 M5A5M7 1e-44
5754001_1_342_+ GO:0008152 M5A5M7 1e-44
5754001_1_342_+ GO:0008652 M5A5M7 1e-44
5754001_1_342_+ GO:0009082 M5A5M7 1e-44
5754001_1_342_+ GO:0009097 M5A5M7 1e-44
5754001_1_342_+ GO:0009099 M5A5M7 1e-44
5754001_1_342_+ GO:0016829 M5A5M7 1e-44
5754001_1_342_+ GO:0046872 M5A5M7 1e-44
5754001_1_342_+ GO:0051536 M5A5M7 1e-44
5754001_1_342_+ GO:0051539 M5A5M7 1e-44
5754411_1_303_- GO:0000413 G0G5R3 7e-37
5754411_1_303_- GO:0003755 G0G5R3 7e-37
5754411_1_303_- GO:0006457 G0G5R3 7e-37
5754411_1_303_- GO:0008152 G0G5R3 7e-37
5754411_1_303_- GO:0016853 G0G5R3 7e-37
5737152_1_563_+ GO:0006457 A0A0D5YTP1 7e-11
5737152_1_563_+ GO:0008152 A0A0D5YTP1 7e-11
5737152_1_563_+ GO:0015031 A0A0D5YTP1 7e-11
5737152_1_563_+ GO:0016853 A0A0D5YTP1 7e-11
5745141_26_844_- GO:0005507 D8P7X5 2e-156
5722848_150_529_- GO:0000049 D0LIC8 6e-52
5722848_150_529_- GO:0003723 D0LIC8 6e-52
5722848_150_529_- GO:0003735 D0LIC8 6e-52
5722848_150_529_- GO:0005840 D0LIC8 6e-52
5722848_150_529_- GO:0006412 D0LIC8 6e-52
5722848_150_529_- GO:0015935 D0LIC8 6e-52
5722848_150_529_- GO:0019843 D0LIC8 6e-52
5722848_150_529_- GO:0030529 D0LIC8 6e-52
5757671_1956_2975_- GO:0003824 C7MX81 4e-101
5757671_1956_2975_- GO:0008152 C7MX81 4e-101
5757671_1956_2975_- GO:0016874 C7MX81 4e-101
5757671_1956_2975_- GO:0030976 C7MX81 4e-101
5746137_1_876_+ GO:0000166 C7LXY4 7e-95
5746137_1_876_+ GO:0003743 C7LXY4 7e-95
5746137_1_876_+ GO:0003924 C7LXY4 7e-95
5746137_1_876_+ GO:0005525 C7LXY4 7e-95
5746137_1_876_+ GO:0005622 C7LXY4 7e-95
5746137_1_876_+ GO:0005737 C7LXY4 7e-95
5746137_1_876_+ GO:0006412 C7LXY4 7e-95
5746137_1_876_+ GO:0006413 C7LXY4 7e-95
5754615_727_942_- GO:0005524 E8WWM8 5e-16
5754615_727_942_- GO:0016491 E8WWM8 5e-16
5754615_727_942_- GO:0055114 E8WWM8 5e-16
5747003_1_768_+ GO:0004791 D1CBG9 4e-80
5747003_1_768_+ GO:0005737 D1CBG9 4e-80
5747003_1_768_+ GO:0016491 D1CBG9 4e-80
5747003_1_768_+ GO:0019430 D1CBG9 4e-80
5747003_1_768_+ GO:0055114 D1CBG9 4e-80
5724637_1_543_+ GO:0004872 F5J0T0 2e-33
5724637_1_543_+ GO:0006810 F5J0T0 2e-33
5724637_1_543_+ GO:0016020 F5J0T0 2e-33
5750997_572_1054_+ GO:0005737 A3YWS9 8e-14
5750997_572_1054_+ GO:0006535 A3YWS9 8e-14
5750997_572_1054_+ GO:0009001 A3YWS9 8e-14
5750997_572_1054_+ GO:0016740 A3YWS9 8e-14
5750997_572_1054_+ GO:0016746 A3YWS9 8e-14
5755569_1_711_- GO:0004148 M5AQ02 8e-74
5755569_1_711_- GO:0005623 M5AQ02 8e-74
5755569_1_711_- GO:0006096 M5AQ02 8e-74
5755569_1_711_- GO:0016491 M5AQ02 8e-74
5755569_1_711_- GO:0016668 M5AQ02 8e-74
5755569_1_711_- GO:0045454 M5AQ02 8e-74
5755569_1_711_- GO:0050660 M5AQ02 8e-74
5755569_1_711_- GO:0055114 M5AQ02 8e-74
5741701_11_759_- GO:0005509 H1Z8N2 5e-75
5741701_11_759_- GO:0007155 H1Z8N2 5e-75
5741701_11_759_- GO:0009279 H1Z8N2 5e-75
5741701_11_759_- GO:0016020 H1Z8N2 5e-75
5741701_11_759_- GO:0016021 H1Z8N2 5e-75
5751669_1_651_+ GO:0003824 M9NUR8 1e-10
5751669_1_651_+ GO:0008152 M9NUR8 1e-10
5725441_230_549_+ GO:0003723 A0A0A2E7Y3 3e-23
5725441_230_549_+ GO:0003735 A0A0A2E7Y3 3e-23
5725441_230_549_+ GO:0005840 A0A0A2E7Y3 3e-23
5725441_230_549_+ GO:0006412 A0A0A2E7Y3 3e-23
5725441_230_549_+ GO:0008097 A0A0A2E7Y3 3e-23
5725441_230_549_+ GO:0019843 A0A0A2E7Y3 3e-23
5725441_230_549_+ GO:0030529 A0A0A2E7Y3 3e-23
5755629_1463_1667_+ GO:0051082 Q47F83 4e-21
5745567_1_857_+ GO:0016491 I0XTR1 8e-123
5745567_1_857_+ GO:0050304 I0XTR1 8e-123
5745567_1_857_+ GO:0055114 I0XTR1 8e-123
5753199_1_984_- GO:0005524 A0A0F7N722 3e-38
5742125_1_767_- GO:0000271 Q47GJ5 2e-136
5742125_1_767_- GO:0003979 Q47GJ5 2e-136
5742125_1_767_- GO:0016616 Q47GJ5 2e-136
5742125_1_767_- GO:0051287 Q47GJ5 2e-136
5742125_1_767_- GO:0055114 Q47GJ5 2e-136
5734754_1_504_- GO:0051213 A0A0F5YLV4 2e-30
5734754_1_504_- GO:0055114 A0A0F5YLV4 2e-30
5733472_1_629_+ GO:0003824 F4KSL7 1e-89
5733472_1_629_+ GO:0004739 F4KSL7 1e-89
5733472_1_629_+ GO:0008152 F4KSL7 1e-89
5733472_1_629_+ GO:0016491 F4KSL7 1e-89
5733472_1_629_+ GO:0055114 F4KSL7 1e-89
5741717_495_759_- GO:0000166 M5A280 6e-30
5741717_495_759_- GO:0000502 M5A280 6e-30
5741717_495_759_- GO:0005524 M5A280 6e-30
5741717_495_759_- GO:0010498 M5A280 6e-30
5741717_495_759_- GO:0016787 M5A280 6e-30
5741717_495_759_- GO:0016887 M5A280 6e-30
5741717_495_759_- GO:0019941 M5A280 6e-30
5756045_1_536_- GO:0000502 M5A274 1e-64
5756045_1_536_- GO:0004298 M5A274 1e-64
5756045_1_536_- GO:0005737 M5A274 1e-64
5756045_1_536_- GO:0005839 M5A274 1e-64
5756045_1_536_- GO:0006508 M5A274 1e-64
5756045_1_536_- GO:0008233 M5A274 1e-64
5756045_1_536_- GO:0016787 M5A274 1e-64
5756045_1_536_- GO:0019773 M5A274 1e-64
5756045_1_536_- GO:0051603 M5A274 1e-64
5743297_49_780_- GO:0006950 J9SPS4 1e-49
5746819_1_899_+ GO:0005622 I7A4W8 2e-119
5746819_1_899_+ GO:0008270 I7A4W8 2e-119
5746819_1_899_+ GO:0008705 I7A4W8 2e-119
5746819_1_899_+ GO:0008898 I7A4W8 2e-119
5746819_1_899_+ GO:0009086 I7A4W8 2e-119
5746819_1_899_+ GO:0031419 I7A4W8 2e-119
5746819_1_899_+ GO:0032259 I7A4W8 2e-119
5746819_1_899_+ GO:0042558 I7A4W8 2e-119
5746819_1_899_+ GO:0044237 I7A4W8 2e-119
5746819_1_899_+ GO:0046872 I7A4W8 2e-119
5751637_770_988_- GO:0006950 A0A0M2MPT6 3e-08
5741063_1_746_- GO:0003824 M5AFV0 9e-86
5741063_1_746_- GO:0003988 M5AFV0 9e-86
5741063_1_746_- GO:0008152 M5AFV0 9e-86
5741063_1_746_- GO:0016740 M5AFV0 9e-86
5741063_1_746_- GO:0016746 M5AFV0 9e-86
5741063_1_746_- GO:0016747 M5AFV0 9e-86
5755545_1381_1644_- GO:0016491 A0A0G3V0N2 1e-24
5755545_1381_1644_- GO:0050454 A0A0G3V0N2 1e-24
5755545_1381_1644_- GO:0055114 A0A0G3V0N2 1e-24
5727867_1_570_+ GO:0000166 M5A5H7 3e-39
5727867_1_570_+ GO:0000716 M5A5H7 3e-39
5727867_1_570_+ GO:0003676 M5A5H7 3e-39
5727867_1_570_+ GO:0003677 M5A5H7 3e-39
5727867_1_570_+ GO:0003684 M5A5H7 3e-39
5727867_1_570_+ GO:0004386 M5A5H7 3e-39
5727867_1_570_+ GO:0005524 M5A5H7 3e-39
5727867_1_570_+ GO:0005737 M5A5H7 3e-39
5727867_1_570_+ GO:0006281 M5A5H7 3e-39
5727867_1_570_+ GO:0006355 M5A5H7 3e-39
5727867_1_570_+ GO:0006974 M5A5H7 3e-39
5727867_1_570_+ GO:0016787 M5A5H7 3e-39
5756225_83_508_- GO:0008152 A0A0K8P5X6 3e-50
5756225_83_508_- GO:0008986 A0A0K8P5X6 3e-50
5756225_83_508_- GO:0016310 A0A0K8P5X6 3e-50
5756225_83_508_- GO:0016740 A0A0K8P5X6 3e-50
5756931_1930_2289_- GO:0006520 H6RT64 2e-50
5756931_1930_2289_- GO:0016491 H6RT64 2e-50
5756931_1930_2289_- GO:0016639 H6RT64 2e-50
5756931_1930_2289_- GO:0055114 H6RT64 2e-50
5728974_32_581_+ GO:0000166 A0A0M2XX32 7e-49
5728974_32_581_+ GO:0004127 A0A0M2XX32 7e-49
5728974_32_581_+ GO:0005524 A0A0M2XX32 7e-49
5728974_32_581_+ GO:0005737 A0A0M2XX32 7e-49
5728974_32_581_+ GO:0006139 A0A0M2XX32 7e-49
5728974_32_581_+ GO:0006220 A0A0M2XX32 7e-49
5728974_32_581_+ GO:0016301 A0A0M2XX32 7e-49
5728974_32_581_+ GO:0016310 A0A0M2XX32 7e-49
5728974_32_581_+ GO:0016740 A0A0M2XX32 7e-49
5728974_32_581_+ GO:0046939 A0A0M2XX32 7e-49
5739284_1_713_- GO:0008152 M5A3A0 9e-89
5739284_1_713_- GO:0008641 M5A3A0 9e-89
5748171_145_669_- GO:0016020 G5F1Q9 1e-07
5748171_145_669_- GO:0016021 G5F1Q9 1e-07
5742273_1_749_+ GO:0043190 A3TGJ3 6e-100
5742273_1_749_+ GO:0055085 A3TGJ3 6e-100
5752955_365_919_- GO:0010181 A0A0M8V5L4 3e-37
5752955_365_919_- GO:0016491 A0A0M8V5L4 3e-37
5752955_365_919_- GO:0055114 A0A0M8V5L4 3e-37
5756487_239_889_- GO:0000049 M5A0G8 6e-47
5756487_239_889_- GO:0000166 M5A0G8 6e-47
5756487_239_889_- GO:0003676 M5A0G8 6e-47
5756487_239_889_- GO:0003723 M5A0G8 6e-47
5756487_239_889_- GO:0004812 M5A0G8 6e-47
5756487_239_889_- GO:0004813 M5A0G8 6e-47
5756487_239_889_- GO:0005524 M5A0G8 6e-47
5756487_239_889_- GO:0005737 M5A0G8 6e-47
5756487_239_889_- GO:0006412 M5A0G8 6e-47
5756487_239_889_- GO:0006419 M5A0G8 6e-47
5756487_239_889_- GO:0008270 M5A0G8 6e-47
5756487_239_889_- GO:0016874 M5A0G8 6e-47
5756487_239_889_- GO:0016876 M5A0G8 6e-47
5756487_239_889_- GO:0043039 M5A0G8 6e-47
5756487_239_889_- GO:0046872 M5A0G8 6e-47
5721696_274_521_+ GO:0006810 D0IZD7 4e-16
5721696_274_521_+ GO:0015288 D0IZD7 4e-16
5721696_274_521_+ GO:0016020 D0IZD7 4e-16
5721696_274_521_+ GO:0055085 D0IZD7 4e-16
5754605_747_1001_+ GO:0004347 C7M132 5e-14
5754605_747_1001_+ GO:0004476 C7M132 5e-14
5754605_747_1001_+ GO:0005975 C7M132 5e-14
5754605_747_1001_+ GO:0016853 C7M132 5e-14
5754605_747_1001_+ GO:0030246 C7M132 5e-14
5742505_649_776_+ GO:0003723 S6AF30 2e-16
5742505_649_776_+ GO:0003735 S6AF30 2e-16
5742505_649_776_+ GO:0005840 S6AF30 2e-16
5742505_649_776_+ GO:0006412 S6AF30 2e-16
5742505_649_776_+ GO:0019843 S6AF30 2e-16
5742505_649_776_+ GO:0030529 S6AF30 2e-16
5742505_649_776_+ GO:0070180 S6AF30 2e-16
5754039_1_1022_+ GO:0003674 Q602Q1 4e-58
5754039_1_1022_+ GO:0005575 Q602Q1 4e-58
5754039_1_1022_+ GO:0008150 Q602Q1 4e-58
5742369_1_722_- GO:0005886 A1VL28 7e-111
5757457_2000_2971_- GO:0003677 V9XNR8 3e-110
5757457_2000_2971_- GO:0006310 V9XNR8 3e-110
5757457_2000_2971_- GO:0015074 V9XNR8 3e-110
5728211_102_574_+ GO:0003723 F0NYA7 1e-55
5728211_102_574_+ GO:0003735 F0NYA7 1e-55
5728211_102_574_+ GO:0005622 F0NYA7 1e-55
5728211_102_574_+ GO:0005840 F0NYA7 1e-55
5728211_102_574_+ GO:0006412 F0NYA7 1e-55
5728211_102_574_+ GO:0015935 F0NYA7 1e-55
5728211_102_574_+ GO:0019843 F0NYA7 1e-55
5728211_102_574_+ GO:0030529 F0NYA7 1e-55
5747051_656_905_+ GO:0003723 W0F265 2e-36
5747051_656_905_+ GO:0003735 W0F265 2e-36
5747051_656_905_+ GO:0005840 W0F265 2e-36
5747051_656_905_+ GO:0006412 W0F265 2e-36
5747051_656_905_+ GO:0019843 W0F265 2e-36
5747051_656_905_+ GO:0030529 W0F265 2e-36
5747051_656_905_+ GO:0070180 W0F265 2e-36
5744331_1_518_- GO:0000166 A0A0E9N5I5 2e-78
5744331_1_518_- GO:0005524 A0A0E9N5I5 2e-78
5744331_1_518_- GO:0005886 A0A0E9N5I5 2e-78
5744331_1_518_- GO:0006754 A0A0E9N5I5 2e-78
5744331_1_518_- GO:0006810 A0A0E9N5I5 2e-78
5744331_1_518_- GO:0006811 A0A0E9N5I5 2e-78
5744331_1_518_- GO:0015986 A0A0E9N5I5 2e-78
5744331_1_518_- GO:0015991 A0A0E9N5I5 2e-78
5744331_1_518_- GO:0015992 A0A0E9N5I5 2e-78
5744331_1_518_- GO:0016020 A0A0E9N5I5 2e-78
5744331_1_518_- GO:0016787 A0A0E9N5I5 2e-78
5744331_1_518_- GO:0016820 A0A0E9N5I5 2e-78
5744331_1_518_- GO:0033178 A0A0E9N5I5 2e-78
5744331_1_518_- GO:0042777 A0A0E9N5I5 2e-78
5744331_1_518_- GO:0045261 A0A0E9N5I5 2e-78
5744331_1_518_- GO:0046034 A0A0E9N5I5 2e-78
5744331_1_518_- GO:0046933 A0A0E9N5I5 2e-78
5744331_1_518_- GO:0046961 A0A0E9N5I5 2e-78
5721918_1_522_- GO:0008831 M5A406 5e-51
5721918_1_522_- GO:0016491 M5A406 5e-51
5721918_1_522_- GO:0055114 M5A406 5e-51
5742819_1_623_- GO:0005524 E3IV98 2e-53
5742819_1_623_- GO:0008152 E3IV98 2e-53
5742819_1_623_- GO:0016887 E3IV98 2e-53
5756079_233_940_- GO:0004591 A1VND8 8e-119
5756079_233_940_- GO:0006099 A1VND8 8e-119
5756079_233_940_- GO:0008152 A1VND8 8e-119
5756079_233_940_- GO:0016491 A1VND8 8e-119
5756079_233_940_- GO:0016624 A1VND8 8e-119
5756079_233_940_- GO:0030976 A1VND8 8e-119
5756079_233_940_- GO:0055114 A1VND8 8e-119
5752925_467_835_- GO:0000166 A0A0G3V2H6 5e-27
5752925_467_835_- GO:0004748 A0A0G3V2H6 5e-27
5752925_467_835_- GO:0006260 A0A0G3V2H6 5e-27
5752925_467_835_- GO:0016491 A0A0G3V2H6 5e-27
5752925_467_835_- GO:0031419 A0A0G3V2H6 5e-27
5752925_467_835_- GO:0050897 A0A0G3V2H6 5e-27
5752925_467_835_- GO:0055114 A0A0G3V2H6 5e-27
5732214_1_558_+ GO:0004108 H1Y8Z5 2e-82
5732214_1_558_+ GO:0005737 H1Y8Z5 2e-82
5732214_1_558_+ GO:0006099 H1Y8Z5 2e-82
5732214_1_558_+ GO:0016740 H1Y8Z5 2e-82
5732214_1_558_+ GO:0046912 H1Y8Z5 2e-82
5742653_1_779_- GO:0000271 M5A206 4e-77
5742653_1_779_- GO:0003979 M5A206 4e-77
5742653_1_779_- GO:0016491 M5A206 4e-77
5742653_1_779_- GO:0016616 M5A206 4e-77
5742653_1_779_- GO:0051287 M5A206 4e-77
5742653_1_779_- GO:0055114 M5A206 4e-77
5754971_228_947_+ GO:0003677 A0A0G3V1Y5 5e-64
5754971_228_947_+ GO:0004252 A0A0G3V1Y5 5e-64
5754971_228_947_+ GO:0006260 A0A0G3V1Y5 5e-64
5754971_228_947_+ GO:0006281 A0A0G3V1Y5 5e-64
5754971_228_947_+ GO:0006351 A0A0G3V1Y5 5e-64
5754971_228_947_+ GO:0006355 A0A0G3V1Y5 5e-64
5754971_228_947_+ GO:0006508 A0A0G3V1Y5 5e-64
5754971_228_947_+ GO:0006974 A0A0G3V1Y5 5e-64
5754971_228_947_+ GO:0009432 A0A0G3V1Y5 5e-64
5754971_228_947_+ GO:0016787 A0A0G3V1Y5 5e-64
5754971_228_947_+ GO:0045892 A0A0G3V1Y5 5e-64
5742301_1_772_- GO:0005507 F8GDZ5 1e-122
5742301_1_772_- GO:0006807 F8GDZ5 1e-122
5742301_1_772_- GO:0016491 F8GDZ5 1e-122
5742301_1_772_- GO:0050421 F8GDZ5 1e-122
5742301_1_772_- GO:0055114 F8GDZ5 1e-122
5741133_166_747_- GO:0009279 A6ERT7 1e-20
5741133_166_747_- GO:0016020 A6ERT7 1e-20
5741133_166_747_- GO:0016021 A6ERT7 1e-20
5755615_1152_1664_- GO:0016491 A0A0G3V454 1e-52
5755615_1152_1664_- GO:0055114 A0A0G3V454 1e-52
5732268_1_221_- GO:0003723 M4ZWP4 1e-26
5732268_1_221_- GO:0003735 M4ZWP4 1e-26
5732268_1_221_- GO:0005840 M4ZWP4 1e-26
5732268_1_221_- GO:0006412 M4ZWP4 1e-26
5732268_1_221_- GO:0019843 M4ZWP4 1e-26
5732268_1_221_- GO:0030529 M4ZWP4 1e-26
5732268_1_221_- GO:0070180 M4ZWP4 1e-26
5743109_1_789_+ GO:0000166 Q21YX2 1e-132
5743109_1_789_+ GO:0003676 Q21YX2 1e-132
5743109_1_789_+ GO:0004812 Q21YX2 1e-132
5743109_1_789_+ GO:0005524 Q21YX2 1e-132
5743109_1_789_+ GO:0005737 Q21YX2 1e-132
5743109_1_789_+ GO:0006412 Q21YX2 1e-132
5743109_1_789_+ GO:0006418 Q21YX2 1e-132
5743109_1_789_+ GO:0016874 Q21YX2 1e-132
5743109_1_789_+ GO:0050560 Q21YX2 1e-132
5753239_1053_1270_+ GO:0003677 H6L455 1e-31
5753239_1053_1270_+ GO:0003899 H6L455 1e-31
5753239_1053_1270_+ GO:0006351 H6L455 1e-31
5753239_1053_1270_+ GO:0016740 H6L455 1e-31
5753239_1053_1270_+ GO:0016779 H6L455 1e-31
5753239_1053_1270_+ GO:0032549 H6L455 1e-31
5751533_1_1032_+ GO:0004177 J0LH99 2e-101
5751533_1_1032_+ GO:0006508 J0LH99 2e-101
5751533_1_1032_+ GO:0008237 J0LH99 2e-101
5751533_1_1032_+ GO:0008270 J0LH99 2e-101
5756409_1280_1963_- GO:0000271 G8SKX7 9e-38
5756409_1280_1963_- GO:0004582 G8SKX7 9e-38
5756409_1280_1963_- GO:0006810 G8SKX7 9e-38
5756409_1280_1963_- GO:0016020 G8SKX7 9e-38
5756409_1280_1963_- GO:0016021 G8SKX7 9e-38
5756409_1280_1963_- GO:0016740 G8SKX7 9e-38
5756409_1280_1963_- GO:0016757 G8SKX7 9e-38
5756409_1280_1963_- GO:0097502 G8SKX7 9e-38
5723232_1_532_+ GO:0003676 A6EF45 9e-82
5723232_1_532_+ GO:0003723 A6EF45 9e-82
5723232_1_532_+ GO:0003735 A6EF45 9e-82
5723232_1_532_+ GO:0005840 A6EF45 9e-82
5723232_1_532_+ GO:0006412 A6EF45 9e-82
5748215_1_646_- GO:0003824 Q47BI0 2e-111
5748215_1_646_- GO:0003852 Q47BI0 2e-111
5748215_1_646_- GO:0008652 Q47BI0 2e-111
5748215_1_646_- GO:0009082 Q47BI0 2e-111
5748215_1_646_- GO:0009098 Q47BI0 2e-111
5748215_1_646_- GO:0016740 Q47BI0 2e-111
5748215_1_646_- GO:0019752 Q47BI0 2e-111
5748215_1_646_- GO:0046912 Q47BI0 2e-111
5751637_1_737_- GO:0006950 F6FU49 9e-13
5746127_281_805_- GO:0008137 A0A0G3V6F3 1e-34
5746127_281_805_- GO:0016020 A0A0G3V6F3 1e-34
5746127_281_805_- GO:0016021 A0A0G3V6F3 1e-34
5746127_281_805_- GO:0016491 A0A0G3V6F3 1e-34
5746127_281_805_- GO:0055114 A0A0G3V6F3 1e-34
5755165_1_947_- GO:0003994 I0ANL8 9e-118
5755165_1_947_- GO:0006099 I0ANL8 9e-118
5755165_1_947_- GO:0008152 I0ANL8 9e-118
5755165_1_947_- GO:0016829 I0ANL8 9e-118
5755165_1_947_- GO:0051539 I0ANL8 9e-118
5755591_1240_1655_- GO:0003723 A0A0G3V6A8 3e-37
5755591_1240_1655_- GO:0003735 A0A0G3V6A8 3e-37
5755591_1240_1655_- GO:0005622 A0A0G3V6A8 3e-37
5755591_1240_1655_- GO:0005840 A0A0G3V6A8 3e-37
5755591_1240_1655_- GO:0006412 A0A0G3V6A8 3e-37
5755591_1240_1655_- GO:0015934 A0A0G3V6A8 3e-37
5755591_1240_1655_- GO:0019843 A0A0G3V6A8 3e-37
5755591_1240_1655_- GO:0030529 A0A0G3V6A8 3e-37
5742053_1_766_+ GO:0005509 A0A0N0D158 6e-58
5742053_1_766_+ GO:0007156 A0A0N0D158 6e-58
5742053_1_766_+ GO:0016020 A0A0N0D158 6e-58
5735862_76_659_+ GO:0001676 F7QNS9 8e-41
5735862_76_659_+ GO:0003824 F7QNS9 8e-41
5735862_76_659_+ GO:0004467 F7QNS9 8e-41
5735862_76_659_+ GO:0008152 F7QNS9 8e-41
5735862_76_659_+ GO:0016020 F7QNS9 8e-41
5735862_76_659_+ GO:0016021 F7QNS9 8e-41
5735862_76_659_+ GO:0016874 F7QNS9 8e-41
5722510_1_526_+ GO:0008812 M5A1Y9 3e-76
5722510_1_526_+ GO:0016491 M5A1Y9 3e-76
5722510_1_526_+ GO:0016614 M5A1Y9 3e-76
5722510_1_526_+ GO:0019285 M5A1Y9 3e-76
5722510_1_526_+ GO:0050660 M5A1Y9 3e-76
5722510_1_526_+ GO:0055114 M5A1Y9 3e-76
5757385_45_815_+ GO:0005215 M4ZY98 3e-57
5757385_45_815_+ GO:0005524 M4ZY98 3e-57
5757385_45_815_+ GO:0006810 M4ZY98 3e-57
5757385_45_815_+ GO:0008152 M4ZY98 3e-57
5757385_45_815_+ GO:0016887 M4ZY98 3e-57
5757385_45_815_+ GO:0017004 M4ZY98 3e-57
5757385_45_815_+ GO:0030288 M4ZY98 3e-57
5753097_419_1253_+ GO:0004177 A7HD30 2e-82
5753097_419_1253_+ GO:0006508 A7HD30 2e-82
5753097_419_1253_+ GO:0008233 A7HD30 2e-82
5753097_419_1253_+ GO:0008235 A7HD30 2e-82
5753097_419_1253_+ GO:0016787 A7HD30 2e-82
5753097_419_1253_+ GO:0046872 A7HD30 2e-82
5753097_419_1253_+ GO:0070006 A7HD30 2e-82
5753097_419_1253_+ GO:0070084 A7HD30 2e-82
5743763_15_805_- GO:0000166 M5ANG1 4e-95
5743763_15_805_- GO:0004812 M5ANG1 4e-95
5743763_15_805_- GO:0004820 M5ANG1 4e-95
5743763_15_805_- GO:0005524 M5ANG1 4e-95
5743763_15_805_- GO:0005737 M5ANG1 4e-95
5743763_15_805_- GO:0006412 M5ANG1 4e-95
5743763_15_805_- GO:0006418 M5ANG1 4e-95
5743763_15_805_- GO:0006426 M5ANG1 4e-95
5743763_15_805_- GO:0016874 M5ANG1 4e-95
5750297_621_1037_+ GO:0003676 R4LJ68 7e-12
5750297_621_1037_+ GO:0004523 R4LJ68 7e-12
5750297_621_1037_+ GO:0090502 R4LJ68 7e-12
5752925_1_249_- GO:0005515 A0R561 7e-09
5736470_1_668_+ GO:0004585 Q47BL9 2e-117
5736470_1_668_+ GO:0005737 Q47BL9 2e-117
5736470_1_668_+ GO:0006520 Q47BL9 2e-117
5736470_1_668_+ GO:0006526 Q47BL9 2e-117
5736470_1_668_+ GO:0006591 Q47BL9 2e-117
5736470_1_668_+ GO:0008652 Q47BL9 2e-117
5736470_1_668_+ GO:0016597 Q47BL9 2e-117
5736470_1_668_+ GO:0016740 Q47BL9 2e-117
5736470_1_668_+ GO:0016743 Q47BL9 2e-117
5756681_1_1499_- GO:0004347 F4FAW0 4e-135
5756681_1_1499_- GO:0005737 F4FAW0 4e-135
5756681_1_1499_- GO:0006094 F4FAW0 4e-135
5756681_1_1499_- GO:0006096 F4FAW0 4e-135
5756681_1_1499_- GO:0016853 F4FAW0 4e-135
5747965_6_940_- GO:0016705 A0A0K2YKP8 1e-101
5747965_6_940_- GO:0055114 A0A0K2YKP8 1e-101
5757313_1_1000_- GO:0004872 F4KY01 6e-87
5757313_1_1000_- GO:0006810 F4KY01 6e-87
5757313_1_1000_- GO:0009279 F4KY01 6e-87
5757313_1_1000_- GO:0016020 F4KY01 6e-87
5751819_1_532_- GO:0008152 A0A0E3S4A7 6e-18
5751819_1_532_- GO:0008168 A0A0E3S4A7 6e-18
5751819_1_532_- GO:0016740 A0A0E3S4A7 6e-18
5751819_1_532_- GO:0032259 A0A0E3S4A7 6e-18
5730330_1_594_+ GO:0000166 M5A593 6e-82
5730330_1_594_+ GO:0005524 M5A593 6e-82
5730330_1_594_+ GO:0006508 M5A593 6e-82
5730330_1_594_+ GO:0008233 M5A593 6e-82
5730330_1_594_+ GO:0019538 M5A593 6e-82
5737024_1_675_+ GO:0000166 G8TLJ5 2e-86
5737024_1_675_+ GO:0005524 G8TLJ5 2e-86
5737024_1_675_+ GO:0005737 G8TLJ5 2e-86
5737024_1_675_+ GO:0005886 G8TLJ5 2e-86
5737024_1_675_+ GO:0006605 G8TLJ5 2e-86
5737024_1_675_+ GO:0006810 G8TLJ5 2e-86
5737024_1_675_+ GO:0006886 G8TLJ5 2e-86
5737024_1_675_+ GO:0015031 G8TLJ5 2e-86
5737024_1_675_+ GO:0016020 G8TLJ5 2e-86
5737024_1_675_+ GO:0017038 G8TLJ5 2e-86
5737024_1_675_+ GO:0046872 G8TLJ5 2e-86
5737024_1_675_+ GO:0065002 G8TLJ5 2e-86
5740898_21_743_- GO:0004591 Q4KFY9 2e-97
5740898_21_743_- GO:0006099 Q4KFY9 2e-97
5740898_21_743_- GO:0008152 Q4KFY9 2e-97
5740898_21_743_- GO:0016491 Q4KFY9 2e-97
5740898_21_743_- GO:0016624 Q4KFY9 2e-97
5740898_21_743_- GO:0030976 Q4KFY9 2e-97
5740898_21_743_- GO:0045252 Q4KFY9 2e-97
5740898_21_743_- GO:0055114 Q4KFY9 2e-97
5740774_1_229_- GO:0003723 A0A0G3V661 1e-21
5740774_1_229_- GO:0003735 A0A0G3V661 1e-21
5740774_1_229_- GO:0005622 A0A0G3V661 1e-21
5740774_1_229_- GO:0005840 A0A0G3V661 1e-21
5740774_1_229_- GO:0006412 A0A0G3V661 1e-21
5740774_1_229_- GO:0019843 A0A0G3V661 1e-21
5740774_1_229_- GO:0030529 A0A0G3V661 1e-21
5755553_1_537_+ GO:0003824 D3Q5Y8 4e-56
5755553_1_537_+ GO:0004619 D3Q5Y8 4e-56
5755553_1_537_+ GO:0006094 D3Q5Y8 4e-56
5755553_1_537_+ GO:0006096 D3Q5Y8 4e-56
5755553_1_537_+ GO:0008152 D3Q5Y8 4e-56
5755553_1_537_+ GO:0016853 D3Q5Y8 4e-56
5755553_1_537_+ GO:0016868 D3Q5Y8 4e-56
5755553_1_537_+ GO:0046538 D3Q5Y8 4e-56
5737622_1_685_+ GO:0033103 Q4K3N7 4e-112
5737622_1_685_+ GO:0033104 Q4K3N7 4e-112
5748049_1_578_- GO:0008168 M5A3E7 4e-59
5748049_1_578_- GO:0016429 M5A3E7 4e-59
5748049_1_578_- GO:0016740 M5A3E7 4e-59
5748049_1_578_- GO:0030488 M5A3E7 4e-59
5748049_1_578_- GO:0031515 M5A3E7 4e-59
5748049_1_578_- GO:0032259 M5A3E7 4e-59
5756911_1_294_+ GO:0003677 A0A0G3V5Z6 9e-23
5756911_1_294_+ GO:0043565 A0A0G3V5Z6 9e-23
5754819_1_365_+ GO:0003824 H5XBJ3 4e-40
5754819_1_365_+ GO:0008152 H5XBJ3 4e-40
5745921_1_869_- GO:0000166 A4XAG9 2e-103
5745921_1_869_- GO:0002161 A4XAG9 2e-103
5745921_1_869_- GO:0004812 A4XAG9 2e-103
5745921_1_869_- GO:0004822 A4XAG9 2e-103
5745921_1_869_- GO:0005524 A4XAG9 2e-103
5745921_1_869_- GO:0005737 A4XAG9 2e-103
5745921_1_869_- GO:0006412 A4XAG9 2e-103
5745921_1_869_- GO:0006418 A4XAG9 2e-103
5745921_1_869_- GO:0006428 A4XAG9 2e-103
5745921_1_869_- GO:0006450 A4XAG9 2e-103
5745921_1_869_- GO:0008270 A4XAG9 2e-103
5745921_1_869_- GO:0016874 A4XAG9 2e-103
5745921_1_869_- GO:0046872 A4XAG9 2e-103
5747129_1_528_+ GO:0003677 M4ZYL8 9e-55
5747129_1_528_+ GO:0003700 M4ZYL8 9e-55
5747129_1_528_+ GO:0006355 M4ZYL8 9e-55
5747129_1_528_+ GO:0046914 M4ZYL8 9e-55
5747129_1_528_+ GO:0046983 M4ZYL8 9e-55
5751507_418_816_+ GO:0003723 A0A0G3V537 2e-24
5751507_418_816_+ GO:0003735 A0A0G3V537 2e-24
5751507_418_816_+ GO:0005622 A0A0G3V537 2e-24
5751507_418_816_+ GO:0005840 A0A0G3V537 2e-24
5751507_418_816_+ GO:0006412 A0A0G3V537 2e-24
5751507_418_816_+ GO:0019843 A0A0G3V537 2e-24
5751507_418_816_+ GO:0030529 A0A0G3V537 2e-24
5755637_471_989_- GO:0000166 A0A0G3V2D0 3e-62
5755637_471_989_- GO:0005524 A0A0G3V2D0 3e-62
5755637_471_989_- GO:0005737 A0A0G3V2D0 3e-62
5755637_471_989_- GO:0006221 A0A0G3V2D0 3e-62
5755637_471_989_- GO:0009041 A0A0G3V2D0 3e-62
5755637_471_989_- GO:0016301 A0A0G3V2D0 3e-62
5755637_471_989_- GO:0016310 A0A0G3V2D0 3e-62
5755637_471_989_- GO:0016740 A0A0G3V2D0 3e-62
5755637_471_989_- GO:0033862 A0A0G3V2D0 3e-62
5755637_471_989_- GO:0044210 A0A0G3V2D0 3e-62
5755637_471_989_- GO:0046939 A0A0G3V2D0 3e-62
5746331_1_525_+ GO:0000166 F5Y292 8e-72
5746331_1_525_+ GO:0003677 F5Y292 8e-72
5746331_1_525_+ GO:0003684 F5Y292 8e-72
5746331_1_525_+ GO:0003697 F5Y292 8e-72
5746331_1_525_+ GO:0005524 F5Y292 8e-72
5746331_1_525_+ GO:0005737 F5Y292 8e-72
5746331_1_525_+ GO:0006259 F5Y292 8e-72
5746331_1_525_+ GO:0006281 F5Y292 8e-72
5746331_1_525_+ GO:0006310 F5Y292 8e-72
5746331_1_525_+ GO:0006974 F5Y292 8e-72
5746331_1_525_+ GO:0008094 F5Y292 8e-72
5746331_1_525_+ GO:0009432 F5Y292 8e-72
5753339_538_1285_+ GO:0003995 C7PY26 4e-101
5753339_538_1285_+ GO:0008152 C7PY26 4e-101
5753339_538_1285_+ GO:0016491 C7PY26 4e-101
5753339_538_1285_+ GO:0016627 C7PY26 4e-101
5753339_538_1285_+ GO:0050660 C7PY26 4e-101
5753339_538_1285_+ GO:0055114 C7PY26 4e-101
5724509_180_542_+ GO:0003984 M4ZXR2 4e-33
5724509_180_542_+ GO:0008152 M4ZXR2 4e-33
5724509_180_542_+ GO:0009082 M4ZXR2 4e-33
5724509_180_542_+ GO:0016597 M4ZXR2 4e-33
5724509_180_542_+ GO:0016740 M4ZXR2 4e-33
5735636_1_511_- GO:0004658 M5A6H3 2e-68
5735636_1_511_- GO:0008152 M5A6H3 2e-68
5735636_1_511_- GO:0016874 M5A6H3 2e-68
5753677_1080_1323_+ GO:0003723 G8T7E3 1e-34
5753677_1080_1323_+ GO:0003735 G8T7E3 1e-34
5753677_1080_1323_+ GO:0005840 G8T7E3 1e-34
5753677_1080_1323_+ GO:0006412 G8T7E3 1e-34
5753677_1080_1323_+ GO:0019843 G8T7E3 1e-34
5753677_1080_1323_+ GO:0030529 G8T7E3 1e-34
5753677_1080_1323_+ GO:0070180 G8T7E3 1e-34
5757099_1_2479_- GO:0004360 M4ZX01 6e-249
5757099_1_2479_- GO:0005975 M4ZX01 6e-249
5757099_1_2479_- GO:0008483 M4ZX01 6e-249
5757099_1_2479_- GO:0016740 M4ZX01 6e-249
5757099_1_2479_- GO:0030246 M4ZX01 6e-249
5757099_1_2479_- GO:1901137 M4ZX01 6e-249
5745891_1_868_- GO:0006520 H6LAQ8 3e-120
5745891_1_868_- GO:0016491 H6LAQ8 3e-120
5745891_1_868_- GO:0016639 H6LAQ8 3e-120
5745891_1_868_- GO:0055114 H6LAQ8 3e-120
5757599_1_885_- GO:0003824 A8L803 2e-79
5757599_1_885_- GO:0008152 A8L803 2e-79
5757599_1_885_- GO:0016853 A8L803 2e-79
5755975_949_1774_- GO:0004658 D2PKK8 1e-110
5755975_949_1774_- GO:0008152 D2PKK8 1e-110
5755975_949_1774_- GO:0016874 D2PKK8 1e-110
5753713_1_412_- GO:0003995 A0A0A1CWC2 4e-35
5753713_1_412_- GO:0008152 A0A0A1CWC2 4e-35
5753713_1_412_- GO:0016491 A0A0A1CWC2 4e-35
5753713_1_412_- GO:0016627 A0A0A1CWC2 4e-35
5753713_1_412_- GO:0050660 A0A0A1CWC2 4e-35
5753713_1_412_- GO:0055114 A0A0A1CWC2 4e-35
5719142_1_446_+ GO:0004129 W0SHM3 4e-64
5719142_1_446_+ GO:0005507 W0SHM3 4e-64
5719142_1_446_+ GO:0016020 W0SHM3 4e-64
5719142_1_446_+ GO:1902600 W0SHM3 4e-64
5736042_1_662_+ GO:0008940 D8PI59 3e-132
5736042_1_662_+ GO:0016491 D8PI59 3e-132
5736042_1_662_+ GO:0046872 D8PI59 3e-132
5736042_1_662_+ GO:0051536 D8PI59 3e-132
5736042_1_662_+ GO:0051539 D8PI59 3e-132
5736042_1_662_+ GO:0055114 D8PI59 3e-132
5749161_1_528_+ GO:0004518 D1A3U2 3e-27
5749161_1_528_+ GO:0090305 D1A3U2 3e-27
5754283_175_1050_+ GO:0000166 G8TMK0 3e-116
5754283_175_1050_+ GO:0000287 G8TMK0 3e-116
5754283_175_1050_+ GO:0003677 G8TMK0 3e-116
5754283_175_1050_+ GO:0003916 G8TMK0 3e-116
5754283_175_1050_+ GO:0003918 G8TMK0 3e-116
5754283_175_1050_+ GO:0005524 G8TMK0 3e-116
5754283_175_1050_+ GO:0005694 G8TMK0 3e-116
5754283_175_1050_+ GO:0005737 G8TMK0 3e-116
5754283_175_1050_+ GO:0006261 G8TMK0 3e-116
5754283_175_1050_+ GO:0006265 G8TMK0 3e-116
5754283_175_1050_+ GO:0016853 G8TMK0 3e-116
5754283_175_1050_+ GO:0046872 G8TMK0 3e-116
5750135_786_1036_- GO:0003676 A0A0G3V4H9 2e-17
5750135_786_1036_- GO:0003723 A0A0G3V4H9 2e-17
5750135_786_1036_- GO:0004540 A0A0G3V4H9 2e-17
5750135_786_1036_- GO:0006396 A0A0G3V4H9 2e-17
5750135_786_1036_- GO:0016787 A0A0G3V4H9 2e-17
5750135_786_1036_- GO:0090501 A0A0G3V4H9 2e-17
5740824_290_667_+ GO:0000049 Q47JA8 4e-66
5740824_290_667_+ GO:0003723 Q47JA8 4e-66
5740824_290_667_+ GO:0003735 Q47JA8 4e-66
5740824_290_667_+ GO:0005622 Q47JA8 4e-66
5740824_290_667_+ GO:0005840 Q47JA8 4e-66
5740824_290_667_+ GO:0006412 Q47JA8 4e-66
5740824_290_667_+ GO:0015935 Q47JA8 4e-66
5740824_290_667_+ GO:0019843 Q47JA8 4e-66
5740824_290_667_+ GO:0030529 Q47JA8 4e-66
5739366_1_682_+ GO:0005344 A0A0A3W0Q9 2e-108
5739366_1_682_+ GO:0006810 A0A0A3W0Q9 2e-108
5739366_1_682_+ GO:0008941 A0A0A3W0Q9 2e-108
5739366_1_682_+ GO:0015671 A0A0A3W0Q9 2e-108
5739366_1_682_+ GO:0016491 A0A0A3W0Q9 2e-108
5739366_1_682_+ GO:0019825 A0A0A3W0Q9 2e-108
5739366_1_682_+ GO:0020037 A0A0A3W0Q9 2e-108
5739366_1_682_+ GO:0051213 A0A0A3W0Q9 2e-108
5739366_1_682_+ GO:0055114 A0A0A3W0Q9 2e-108
5728784_256_579_+ GO:0000049 Q47JB3 3e-46
5728784_256_579_+ GO:0003723 Q47JB3 3e-46
5728784_256_579_+ GO:0003735 Q47JB3 3e-46
5728784_256_579_+ GO:0005840 Q47JB3 3e-46
5728784_256_579_+ GO:0006412 Q47JB3 3e-46
5728784_256_579_+ GO:0006417 Q47JB3 3e-46
5728784_256_579_+ GO:0015934 Q47JB3 3e-46
5728784_256_579_+ GO:0019843 Q47JB3 3e-46
5728784_256_579_+ GO:0030529 Q47JB3 3e-46
5753589_1_372_+ GO:0016226 A0A0G2ZPT0 6e-25
5730762_1_345_+ GO:0000917 A0A0G3V1G9 6e-20
5730762_1_345_+ GO:0005737 A0A0G3V1G9 6e-20
5730762_1_345_+ GO:0007049 A0A0G3V1G9 6e-20
5730762_1_345_+ GO:0043093 A0A0G3V1G9 6e-20
5730762_1_345_+ GO:0051301 A0A0G3V1G9 6e-20
5730762_1_345_+ GO:0090529 A0A0G3V1G9 6e-20
5747427_532_921_+ GO:0003917 A0A0K8P820 7e-32
5747427_532_921_+ GO:0008152 A0A0K8P820 7e-32
5747427_532_921_+ GO:0016853 A0A0K8P820 7e-32
5743445_265_798_- GO:0008940 D8PI81 4e-103
5743445_265_798_- GO:0016020 D8PI81 4e-103
5743445_265_798_- GO:0016021 D8PI81 4e-103
5743445_265_798_- GO:0016491 D8PI81 4e-103
5743445_265_798_- GO:0020037 D8PI81 4e-103
5743445_265_798_- GO:0055114 D8PI81 4e-103
5722178_1_203_- GO:0003824 Q0RMI6 4e-16
5722178_1_203_- GO:0003985 Q0RMI6 4e-16
5722178_1_203_- GO:0008152 Q0RMI6 4e-16
5722178_1_203_- GO:0016740 Q0RMI6 4e-16
5722178_1_203_- GO:0016746 Q0RMI6 4e-16
5722178_1_203_- GO:0016747 Q0RMI6 4e-16
5723618_1_535_+ GO:0004842 B3ESM1 1e-37
5723618_1_535_+ GO:0016567 B3ESM1 1e-37
5756615_461_2002_+ GO:0003676 A0A0G3V3M6 6e-90
5756615_461_2002_+ GO:0003677 A0A0G3V3M6 6e-90
5756615_461_2002_+ GO:0003824 A0A0G3V3M6 6e-90
5756615_461_2002_+ GO:0003887 A0A0G3V3M6 6e-90
5756615_461_2002_+ GO:0004518 A0A0G3V3M6 6e-90
5756615_461_2002_+ GO:0006260 A0A0G3V3M6 6e-90
5756615_461_2002_+ GO:0006261 A0A0G3V3M6 6e-90
5756615_461_2002_+ GO:0016740 A0A0G3V3M6 6e-90
5756615_461_2002_+ GO:0016779 A0A0G3V3M6 6e-90
5756615_461_2002_+ GO:0016787 A0A0G3V3M6 6e-90
5756615_461_2002_+ GO:0071897 A0A0G3V3M6 6e-90
5756615_461_2002_+ GO:0090305 A0A0G3V3M6 6e-90
5736142_21_663_+ GO:0016020 K0CFC9 3e-41
5736142_21_663_+ GO:0016021 K0CFC9 3e-41
5756931_1_536_+ GO:0004368 E1V439 3e-43
5756931_1_536_+ GO:0004369 E1V439 3e-43
5756931_1_536_+ GO:0006072 E1V439 3e-43
5756931_1_536_+ GO:0009331 E1V439 3e-43
5756931_1_536_+ GO:0016491 E1V439 3e-43
5756931_1_536_+ GO:0055114 E1V439 3e-43
5744941_1_839_- GO:0009055 M4ZYQ8 4e-84
5744941_1_839_- GO:0050660 M4ZYQ8 4e-84
5739562_1_718_- GO:0003995 F4L1G4 8e-74
5739562_1_718_- GO:0004085 F4L1G4 8e-74
5739562_1_718_- GO:0008152 F4L1G4 8e-74
5739562_1_718_- GO:0016491 F4L1G4 8e-74
5739562_1_718_- GO:0016627 F4L1G4 8e-74
5739562_1_718_- GO:0050660 F4L1G4 8e-74
5739562_1_718_- GO:0055114 F4L1G4 8e-74
5754271_1_930_- GO:0008152 H6L3X8 3e-51
5754271_1_930_- GO:0016740 H6L3X8 3e-51
5728724_1_579_+ GO:0003676 F4KUB4 1e-83
5728724_1_579_+ GO:0003723 F4KUB4 1e-83
5728724_1_579_+ GO:0003735 F4KUB4 1e-83
5728724_1_579_+ GO:0005840 F4KUB4 1e-83
5728724_1_579_+ GO:0006412 F4KUB4 1e-83
5737104_14_676_+ GO:0004148 Q6F8L3 2e-91
5737104_14_676_+ GO:0005623 Q6F8L3 2e-91
5737104_14_676_+ GO:0006096 Q6F8L3 2e-91
5737104_14_676_+ GO:0016491 Q6F8L3 2e-91
5737104_14_676_+ GO:0016668 Q6F8L3 2e-91
5737104_14_676_+ GO:0045454 Q6F8L3 2e-91
5737104_14_676_+ GO:0050660 Q6F8L3 2e-91
5737104_14_676_+ GO:0055114 Q6F8L3 2e-91
5754097_1016_1195_+ GO:0008643 J2KWK3 9e-20
5756687_1_881_+ GO:0000166 A8L9Y2 6e-84
5756687_1_881_+ GO:0003676 A8L9Y2 6e-84
5756687_1_881_+ GO:0004812 A8L9Y2 6e-84
5756687_1_881_+ GO:0005524 A8L9Y2 6e-84
5756687_1_881_+ GO:0005737 A8L9Y2 6e-84
5756687_1_881_+ GO:0006412 A8L9Y2 6e-84
5756687_1_881_+ GO:0006418 A8L9Y2 6e-84
5756687_1_881_+ GO:0016874 A8L9Y2 6e-84
5721936_1_522_- GO:0000166 A0A0G3UYN4 8e-72
5721936_1_522_- GO:0005524 A0A0G3UYN4 8e-72
5721936_1_522_- GO:0005737 A0A0G3UYN4 8e-72
5721936_1_522_- GO:0006457 A0A0G3UYN4 8e-72
5721936_1_522_- GO:0042026 A0A0G3UYN4 8e-72
5721936_1_522_- GO:0051082 A0A0G3UYN4 8e-72
5757663_2325_3430_+ GO:0003942 A0A0G3V2T7 2e-96
5757663_2325_3430_+ GO:0005737 A0A0G3V2T7 2e-96
5757663_2325_3430_+ GO:0006526 A0A0G3V2T7 2e-96
5757663_2325_3430_+ GO:0008652 A0A0G3V2T7 2e-96
5757663_2325_3430_+ GO:0016491 A0A0G3V2T7 2e-96
5757663_2325_3430_+ GO:0016620 A0A0G3V2T7 2e-96
5757663_2325_3430_+ GO:0046983 A0A0G3V2T7 2e-96
5757663_2325_3430_+ GO:0051287 A0A0G3V2T7 2e-96
5757663_2325_3430_+ GO:0055114 A0A0G3V2T7 2e-96
5737610_1_685_+ GO:0003676 K1E116 3e-121
5737610_1_685_+ GO:0003723 K1E116 3e-121
5737610_1_685_+ GO:0003735 K1E116 3e-121
5737610_1_685_+ GO:0005840 K1E116 3e-121
5737610_1_685_+ GO:0006412 K1E116 3e-121
5738558_136_701_+ GO:0004497 Q0SE76 2e-39
5738558_136_701_+ GO:0005506 Q0SE76 2e-39
5738558_136_701_+ GO:0016491 Q0SE76 2e-39
5738558_136_701_+ GO:0016705 Q0SE76 2e-39
5738558_136_701_+ GO:0020037 Q0SE76 2e-39
5738558_136_701_+ GO:0055114 Q0SE76 2e-39
5723804_211_536_+ GO:0004601 D8P870 9e-58
5723804_211_536_+ GO:0016209 D8P870 9e-58
5723804_211_536_+ GO:0016491 D8P870 9e-58
5723804_211_536_+ GO:0051920 D8P870 9e-58
5723804_211_536_+ GO:0055114 D8P870 9e-58
5723804_211_536_+ GO:0098869 D8P870 9e-58
5756475_1_555_+ GO:0003824 A0A0G3V4U7 3e-51
5756475_1_555_+ GO:0004056 A0A0G3V4U7 3e-51
5756475_1_555_+ GO:0005737 A0A0G3V4U7 3e-51
5756475_1_555_+ GO:0006526 A0A0G3V4U7 3e-51
5756475_1_555_+ GO:0008652 A0A0G3V4U7 3e-51
5756475_1_555_+ GO:0016829 A0A0G3V4U7 3e-51
5756475_1_555_+ GO:0042450 A0A0G3V4U7 3e-51
5746279_1_881_+ GO:0000166 F5Y5H5 4e-145
5746279_1_881_+ GO:0004176 F5Y5H5 4e-145
5746279_1_881_+ GO:0004252 F5Y5H5 4e-145
5746279_1_881_+ GO:0005524 F5Y5H5 4e-145
5746279_1_881_+ GO:0005737 F5Y5H5 4e-145
5746279_1_881_+ GO:0006508 F5Y5H5 4e-145
5746279_1_881_+ GO:0006515 F5Y5H5 4e-145
5746279_1_881_+ GO:0008233 F5Y5H5 4e-145
5746279_1_881_+ GO:0008236 F5Y5H5 4e-145
5746279_1_881_+ GO:0016787 F5Y5H5 4e-145
5746279_1_881_+ GO:0016887 F5Y5H5 4e-145
5746279_1_881_+ GO:0030163 F5Y5H5 4e-145
5746279_1_881_+ GO:0033554 F5Y5H5 4e-145
5746279_1_881_+ GO:0043565 F5Y5H5 4e-145
5733126_1_624_- GO:0008152 B4V8M2 1e-80
5733126_1_624_- GO:0016740 B4V8M2 1e-80
5719674_1_277_- GO:0009055 M5AIR4 4e-36
5754115_1_901_- GO:0006508 A1SDS2 3e-42
5754115_1_901_- GO:0008152 A1SDS2 3e-42
5754115_1_901_- GO:0008239 A1SDS2 3e-42
5754115_1_901_- GO:0016787 A1SDS2 3e-42
5749645_528_1012_- GO:0008152 V9XIK5 6e-44
5749645_528_1012_- GO:0016491 V9XIK5 6e-44
5749645_528_1012_- GO:0016620 V9XIK5 6e-44
5749645_528_1012_- GO:0055114 V9XIK5 6e-44
5757287_1_407_+ GO:0016311 C3PL02 6e-28
5757287_1_407_+ GO:0016791 C3PL02 6e-28
5719628_1_456_+ GO:0000160 Q6F7B5 3e-70
5719628_1_456_+ GO:0003677 Q6F7B5 3e-70
5719628_1_456_+ GO:0005622 Q6F7B5 3e-70
5719628_1_456_+ GO:0006351 Q6F7B5 3e-70
5719628_1_456_+ GO:0006355 Q6F7B5 3e-70
5733856_1_514_+ GO:0008152 M5A1V3 8e-48
5733856_1_514_+ GO:0008168 M5A1V3 8e-48
5733856_1_514_+ GO:0016740 M5A1V3 8e-48
5733856_1_514_+ GO:0032259 M5A1V3 8e-48
5747873_1_936_+ GO:0008152 G8Q2Z0 1e-59
5747873_1_936_+ GO:0016829 G8Q2Z0 1e-59
5745531_1_587_- GO:0005524 E3IV98 4e-56
5745531_1_587_- GO:0008152 E3IV98 4e-56
5745531_1_587_- GO:0016887 E3IV98 4e-56
5750119_107_1036_+ GO:0008270 B4VCE0 2e-99
5750119_107_1036_+ GO:0016491 B4VCE0 2e-99
5750119_107_1036_+ GO:0046872 B4VCE0 2e-99
5750119_107_1036_+ GO:0055114 B4VCE0 2e-99
5740506_1_735_+ GO:0008940 S2E3R1 1e-91
5740506_1_735_+ GO:0016491 S2E3R1 1e-91
5740506_1_735_+ GO:0030151 S2E3R1 1e-91
5740506_1_735_+ GO:0046872 S2E3R1 1e-91
5740506_1_735_+ GO:0051536 S2E3R1 1e-91
5740506_1_735_+ GO:0051539 S2E3R1 1e-91
5740506_1_735_+ GO:0055114 S2E3R1 1e-91
5723970_1_307_- GO:0015035 V2UPR6 6e-27
5723970_1_307_- GO:0042597 V2UPR6 6e-27
5723970_1_307_- GO:0055114 V2UPR6 6e-27
5739898_1_426_+ GO:0000166 A0LVP3 7e-58
5739898_1_426_+ GO:0005524 A0LVP3 7e-58
5739898_1_426_+ GO:0008152 A0LVP3 7e-58
5739898_1_426_+ GO:0016887 A0LVP3 7e-58
5739898_1_426_+ GO:0051301 A0LVP3 7e-58
5740010_1_727_+ GO:0003677 F4KUH7 7e-103
5740010_1_727_+ GO:0003899 F4KUH7 7e-103
5740010_1_727_+ GO:0006351 F4KUH7 7e-103
5740010_1_727_+ GO:0016740 F4KUH7 7e-103
5740010_1_727_+ GO:0016779 F4KUH7 7e-103
5740010_1_727_+ GO:0032549 F4KUH7 7e-103
5751489_478_984_- GO:0000166 A0A0G3V304 6e-47
5751489_478_984_- GO:0004812 A0A0G3V304 6e-47
5751489_478_984_- GO:0004829 A0A0G3V304 6e-47
5751489_478_984_- GO:0005524 A0A0G3V304 6e-47
5751489_478_984_- GO:0005737 A0A0G3V304 6e-47
5751489_478_984_- GO:0006412 A0A0G3V304 6e-47
5751489_478_984_- GO:0006418 A0A0G3V304 6e-47
5751489_478_984_- GO:0006435 A0A0G3V304 6e-47
5751489_478_984_- GO:0016874 A0A0G3V304 6e-47
5751489_478_984_- GO:0016876 A0A0G3V304 6e-47
5751489_478_984_- GO:0043039 A0A0G3V304 6e-47
5751489_478_984_- GO:0046872 A0A0G3V304 6e-47
5732054_131_613_- GO:0003995 C7LZ09 5e-56
5732054_131_613_- GO:0008152 C7LZ09 5e-56
5732054_131_613_- GO:0016491 C7LZ09 5e-56
5732054_131_613_- GO:0016627 C7LZ09 5e-56
5732054_131_613_- GO:0050660 C7LZ09 5e-56
5732054_131_613_- GO:0055114 C7LZ09 5e-56
5739418_241_654_+ GO:0005506 I3IF93 1e-29
5739418_241_654_+ GO:0009055 I3IF93 1e-29
5739418_241_654_+ GO:0020037 I3IF93 1e-29
5754221_1188_1399_+ GO:0003824 A0A0G3A8P2 3e-08
5754221_1188_1399_+ GO:0008152 A0A0G3A8P2 3e-08
5754221_1188_1399_+ GO:0016874 A0A0G3A8P2 3e-08
5721742_1_521_- GO:0003824 A0A0G3V2H4 3e-41
5721742_1_521_- GO:0008152 A0A0G3V2H4 3e-41
5721742_1_521_- GO:0016874 A0A0G3V2H4 3e-41
5724321_92_457_- GO:0016020 C7LY26 1e-12
5724321_92_457_- GO:0016021 C7LY26 1e-12
5727929_1_571_+ GO:0006006 B0SSU2 3e-86
5727929_1_571_+ GO:0016491 B0SSU2 3e-86
5727929_1_571_+ GO:0016620 B0SSU2 3e-86
5727929_1_571_+ GO:0050661 B0SSU2 3e-86
5727929_1_571_+ GO:0051287 B0SSU2 3e-86
5727929_1_571_+ GO:0055114 B0SSU2 3e-86
5726617_1_248_- GO:0005506 M5A4V8 4e-33
5726617_1_248_- GO:0005886 M5A4V8 4e-33
5726617_1_248_- GO:0006810 M5A4V8 4e-33
5726617_1_248_- GO:0008137 M5A4V8 4e-33
5726617_1_248_- GO:0016020 M5A4V8 4e-33
5726617_1_248_- GO:0016491 M5A4V8 4e-33
5726617_1_248_- GO:0046872 M5A4V8 4e-33
5726617_1_248_- GO:0048038 M5A4V8 4e-33
5726617_1_248_- GO:0050136 M5A4V8 4e-33
5726617_1_248_- GO:0051536 M5A4V8 4e-33
5726617_1_248_- GO:0051539 M5A4V8 4e-33
5726617_1_248_- GO:0055114 M5A4V8 4e-33
5736524_1_458_+ GO:0003824 E6SHA0 2e-44
5736524_1_458_+ GO:0004333 E6SHA0 2e-44
5736524_1_458_+ GO:0005737 E6SHA0 2e-44
5736524_1_458_+ GO:0006099 E6SHA0 2e-44
5736524_1_458_+ GO:0006106 E6SHA0 2e-44
5736524_1_458_+ GO:0016829 E6SHA0 2e-44
5736524_1_458_+ GO:0045239 E6SHA0 2e-44
5755101_163_846_+ GO:0004601 K4J0Y5 2e-36
5755101_163_846_+ GO:0098869 K4J0Y5 2e-36
5720084_1_509_+ GO:0000166 W8KHH0 3e-81
5720084_1_509_+ GO:0004611 W8KHH0 3e-81
5720084_1_509_+ GO:0004613 W8KHH0 3e-81
5720084_1_509_+ GO:0005525 W8KHH0 3e-81
5720084_1_509_+ GO:0005737 W8KHH0 3e-81
5720084_1_509_+ GO:0006094 W8KHH0 3e-81
5720084_1_509_+ GO:0016301 W8KHH0 3e-81
5720084_1_509_+ GO:0016310 W8KHH0 3e-81
5720084_1_509_+ GO:0016829 W8KHH0 3e-81
5720084_1_509_+ GO:0016831 W8KHH0 3e-81
5720084_1_509_+ GO:0017076 W8KHH0 3e-81
5720084_1_509_+ GO:0030145 W8KHH0 3e-81
5720084_1_509_+ GO:0046872 W8KHH0 3e-81
5730928_1_206_+ GO:0001676 A0A0A1FKC3 1e-14
5730928_1_206_+ GO:0003824 A0A0A1FKC3 1e-14
5730928_1_206_+ GO:0004467 A0A0A1FKC3 1e-14
5730928_1_206_+ GO:0008152 A0A0A1FKC3 1e-14
5730928_1_206_+ GO:0016874 A0A0A1FKC3 1e-14
5740284_3_164_- GO:0003735 A0A0G3HEF3 7e-10
5740284_3_164_- GO:0005622 A0A0G3HEF3 7e-10
5740284_3_164_- GO:0005840 A0A0G3HEF3 7e-10
5740284_3_164_- GO:0006412 A0A0G3HEF3 7e-10
5740284_3_164_- GO:0030529 A0A0G3HEF3 7e-10
5731862_104_523_- GO:0000049 K1EAF6 7e-68
5731862_104_523_- GO:0003723 K1EAF6 7e-68
5731862_104_523_- GO:0003735 K1EAF6 7e-68
5731862_104_523_- GO:0005622 K1EAF6 7e-68
5731862_104_523_- GO:0005840 K1EAF6 7e-68
5731862_104_523_- GO:0006412 K1EAF6 7e-68
5731862_104_523_- GO:0019843 K1EAF6 7e-68
5731862_104_523_- GO:0030529 K1EAF6 7e-68
5747513_562_864_+ GO:0004497 A0A089N0R1 4e-10
5747513_562_864_+ GO:0055114 A0A089N0R1 4e-10
5724789_1_544_- GO:0004029 G2Z0G2 3e-85
5724789_1_544_- GO:0008152 G2Z0G2 3e-85
5724789_1_544_- GO:0016491 G2Z0G2 3e-85
5724789_1_544_- GO:0016620 G2Z0G2 3e-85
5724789_1_544_- GO:0055114 G2Z0G2 3e-85
5752667_658_1038_+ GO:0003723 F4L4L1 4e-26
5752667_658_1038_+ GO:0003735 F4L4L1 4e-26
5752667_658_1038_+ GO:0005840 F4L4L1 4e-26
5752667_658_1038_+ GO:0006412 F4L4L1 4e-26
5752667_658_1038_+ GO:0008097 F4L4L1 4e-26
5752667_658_1038_+ GO:0019843 F4L4L1 4e-26
5752667_658_1038_+ GO:0030529 F4L4L1 4e-26
5730518_7_596_- GO:0004149 Q47C43 5e-104
5730518_7_596_- GO:0006099 Q47C43 5e-104
5730518_7_596_- GO:0008152 Q47C43 5e-104
5730518_7_596_- GO:0016740 Q47C43 5e-104
5730518_7_596_- GO:0016746 Q47C43 5e-104
5730518_7_596_- GO:0033512 Q47C43 5e-104
5730518_7_596_- GO:0045252 Q47C43 5e-104
5725913_120_317_- GO:0003735 B1Y8H9 2e-16
5725913_120_317_- GO:0005622 B1Y8H9 2e-16
5725913_120_317_- GO:0005840 B1Y8H9 2e-16
5725913_120_317_- GO:0006412 B1Y8H9 2e-16
5725913_120_317_- GO:0030529 B1Y8H9 2e-16
5752099_1_887_- GO:0000049 M5AM53 4e-73
5752099_1_887_- GO:0000166 M5AM53 4e-73
5752099_1_887_- GO:0000287 M5AM53 4e-73
5752099_1_887_- GO:0004812 M5AM53 4e-73
5752099_1_887_- GO:0004826 M5AM53 4e-73
5752099_1_887_- GO:0005524 M5AM53 4e-73
5752099_1_887_- GO:0005737 M5AM53 4e-73
5752099_1_887_- GO:0006412 M5AM53 4e-73
5752099_1_887_- GO:0006418 M5AM53 4e-73
5752099_1_887_- GO:0006432 M5AM53 4e-73
5752099_1_887_- GO:0016874 M5AM53 4e-73
5752099_1_887_- GO:0043039 M5AM53 4e-73
5752099_1_887_- GO:0046872 M5AM53 4e-73
5749297_1_933_+ GO:0005215 A0A0F7NJA2 3e-41
5749297_1_933_+ GO:0006810 A0A0F7NJA2 3e-41
5754789_1176_1488_- GO:0006353 A3UCZ5 6e-08
5743821_1_315_+ GO:0000027 Q6F868 7e-44
5743821_1_315_+ GO:0003723 Q6F868 7e-44
5743821_1_315_+ GO:0003735 Q6F868 7e-44
5743821_1_315_+ GO:0005622 Q6F868 7e-44
5743821_1_315_+ GO:0005840 Q6F868 7e-44
5743821_1_315_+ GO:0006412 Q6F868 7e-44
5743821_1_315_+ GO:0019843 Q6F868 7e-44
5743821_1_315_+ GO:0030529 Q6F868 7e-44
5721086_1_516_- GO:0000166 D8PBK3 5e-95
5721086_1_516_- GO:0000287 D8PBK3 5e-95
5721086_1_516_- GO:0004478 D8PBK3 5e-95
5721086_1_516_- GO:0005524 D8PBK3 5e-95
5721086_1_516_- GO:0005737 D8PBK3 5e-95
5721086_1_516_- GO:0006556 D8PBK3 5e-95
5721086_1_516_- GO:0006730 D8PBK3 5e-95
5721086_1_516_- GO:0016740 D8PBK3 5e-95
5721086_1_516_- GO:0046872 D8PBK3 5e-95
5732144_253_614_+ GO:0000413 H2JWQ6 4e-44
5732144_253_614_+ GO:0003755 H2JWQ6 4e-44
5732144_253_614_+ GO:0006457 H2JWQ6 4e-44
5732144_253_614_+ GO:0016853 H2JWQ6 4e-44
5746477_178_887_+ GO:0008152 E3JC46 2e-85
5746477_178_887_+ GO:0016491 E3JC46 2e-85
5746477_178_887_+ GO:0055114 E3JC46 2e-85
5755719_974_1693_- GO:0004872 I4AKA3 7e-46
5755719_974_1693_- GO:0006810 I4AKA3 7e-46
5755719_974_1693_- GO:0016020 I4AKA3 7e-46
5744859_217_837_- GO:0003723 D8PCV3 5e-109
5744859_217_837_- GO:0003735 D8PCV3 5e-109
5744859_217_837_- GO:0005840 D8PCV3 5e-109
5744859_217_837_- GO:0006412 D8PCV3 5e-109
5744859_217_837_- GO:0019843 D8PCV3 5e-109
5744859_217_837_- GO:0030529 D8PCV3 5e-109
5737362_1_681_- GO:0004252 A0A0D5LV96 2e-32
5737362_1_681_- GO:0006508 A0A0D5LV96 2e-32
5719966_1_508_- GO:0003677 D8PCU4 2e-84
5719966_1_508_- GO:0003899 D8PCU4 2e-84
5719966_1_508_- GO:0006351 D8PCU4 2e-84
5719966_1_508_- GO:0016740 D8PCU4 2e-84
5719966_1_508_- GO:0016779 D8PCU4 2e-84
5719966_1_508_- GO:0032549 D8PCU4 2e-84
5749843_1_1023_+ GO:0005344 A0A0A3W0Q9 2e-168
5749843_1_1023_+ GO:0006810 A0A0A3W0Q9 2e-168
5749843_1_1023_+ GO:0008941 A0A0A3W0Q9 2e-168
5749843_1_1023_+ GO:0015671 A0A0A3W0Q9 2e-168
5749843_1_1023_+ GO:0016491 A0A0A3W0Q9 2e-168
5749843_1_1023_+ GO:0019825 A0A0A3W0Q9 2e-168
5749843_1_1023_+ GO:0020037 A0A0A3W0Q9 2e-168
5749843_1_1023_+ GO:0051213 A0A0A3W0Q9 2e-168
5749843_1_1023_+ GO:0055114 A0A0A3W0Q9 2e-168
5733956_1_534_+ GO:0008152 K4QSQ7 3e-54
5733956_1_534_+ GO:0016829 K4QSQ7 3e-54
5733956_1_534_+ GO:0048040 K4QSQ7 3e-54
5753679_582_845_+ GO:0003723 F0SB61 7e-34
5753679_582_845_+ GO:0003735 F0SB61 7e-34
5753679_582_845_+ GO:0005840 F0SB61 7e-34
5753679_582_845_+ GO:0006412 F0SB61 7e-34
5753679_582_845_+ GO:0015935 F0SB61 7e-34
5753679_582_845_+ GO:0019843 F0SB61 7e-34
5753679_582_845_+ GO:0030529 F0SB61 7e-34
5756801_1_309_+ GO:0000015 M5A5I6 4e-35
5756801_1_309_+ GO:0000287 M5A5I6 4e-35
5756801_1_309_+ GO:0004634 M5A5I6 4e-35
5756801_1_309_+ GO:0005576 M5A5I6 4e-35
5756801_1_309_+ GO:0005737 M5A5I6 4e-35
5756801_1_309_+ GO:0006096 M5A5I6 4e-35
5756801_1_309_+ GO:0009986 M5A5I6 4e-35
5756801_1_309_+ GO:0016829 M5A5I6 4e-35
5756801_1_309_+ GO:0046872 M5A5I6 4e-35
5734128_402_637_+ GO:0000287 F4L3J8 3e-31
5734128_402_637_+ GO:0004450 F4L3J8 3e-31
5734128_402_637_+ GO:0006097 F4L3J8 3e-31
5734128_402_637_+ GO:0006099 F4L3J8 3e-31
5734128_402_637_+ GO:0016491 F4L3J8 3e-31
5734128_402_637_+ GO:0016616 F4L3J8 3e-31
5734128_402_637_+ GO:0046872 F4L3J8 3e-31
5734128_402_637_+ GO:0051287 F4L3J8 3e-31
5734128_402_637_+ GO:0055114 F4L3J8 3e-31
5725893_80_553_- GO:0003824 D9SXR4 6e-38
5725893_80_553_- GO:0004356 D9SXR4 6e-38
5725893_80_553_- GO:0006542 D9SXR4 6e-38
5725893_80_553_- GO:0006807 D9SXR4 6e-38
5725893_80_553_- GO:0016874 D9SXR4 6e-38
5725893_80_553_- GO:0034024 D9SXR4 6e-38
5751537_1_990_- GO:0008152 A0A0E9MZ55 2e-66
5751537_1_990_- GO:0016787 A0A0E9MZ55 2e-66
5751537_1_990_- GO:0019867 A0A0E9MZ55 2e-66
5757687_3109_4014_+ GO:0003824 A0A0G3V3S5 1e-97
5757687_3109_4014_+ GO:0003852 A0A0G3V3S5 1e-97
5757687_3109_4014_+ GO:0008652 A0A0G3V3S5 1e-97
5757687_3109_4014_+ GO:0009082 A0A0G3V3S5 1e-97
5757687_3109_4014_+ GO:0009098 A0A0G3V3S5 1e-97
5757687_3109_4014_+ GO:0016740 A0A0G3V3S5 1e-97
5757687_3109_4014_+ GO:0016746 A0A0G3V3S5 1e-97
5757687_3109_4014_+ GO:0019752 A0A0G3V3S5 1e-97
5757687_3109_4014_+ GO:0046912 A0A0G3V3S5 1e-97
5743597_338_801_+ GO:0005524 D3CUB9 4e-47
5743597_338_801_+ GO:0008152 D3CUB9 4e-47
5743597_338_801_+ GO:0016887 D3CUB9 4e-47
5750545_1_1059_+ GO:0016020 A8LCE1 2e-77
5750545_1_1059_+ GO:0016021 A8LCE1 2e-77
5756457_1_1055_+ GO:0000166 A0A0G1KP13 6e-86
5756457_1_1055_+ GO:0003676 A0A0G1KP13 6e-86
5756457_1_1055_+ GO:0004812 A0A0G1KP13 6e-86
5756457_1_1055_+ GO:0004824 A0A0G1KP13 6e-86
5756457_1_1055_+ GO:0005524 A0A0G1KP13 6e-86
5756457_1_1055_+ GO:0005737 A0A0G1KP13 6e-86
5756457_1_1055_+ GO:0006412 A0A0G1KP13 6e-86
5756457_1_1055_+ GO:0006418 A0A0G1KP13 6e-86
5756457_1_1055_+ GO:0006430 A0A0G1KP13 6e-86
5756457_1_1055_+ GO:0016874 A0A0G1KP13 6e-86
5756457_1_1055_+ GO:0046872 A0A0G1KP13 6e-86
5731704_1_609_+ GO:0000166 M5A671 2e-60
5731704_1_609_+ GO:0003677 M5A671 2e-60
5731704_1_609_+ GO:0004003 M5A671 2e-60
5731704_1_609_+ GO:0004386 M5A671 2e-60
5731704_1_609_+ GO:0005524 M5A671 2e-60
5731704_1_609_+ GO:0005737 M5A671 2e-60
5731704_1_609_+ GO:0006268 M5A671 2e-60
5731704_1_609_+ GO:0016787 M5A671 2e-60
5749071_1_696_- GO:0003824 A0A0F7N8J3 2e-81
5749071_1_696_- GO:0004619 A0A0F7N8J3 2e-81
5749071_1_696_- GO:0006094 A0A0F7N8J3 2e-81
5749071_1_696_- GO:0006096 A0A0F7N8J3 2e-81
5749071_1_696_- GO:0008152 A0A0F7N8J3 2e-81
5749071_1_696_- GO:0016853 A0A0F7N8J3 2e-81
5749071_1_696_- GO:0016868 A0A0F7N8J3 2e-81
5749071_1_696_- GO:0046538 A0A0F7N8J3 2e-81
5748161_1_948_- GO:0000166 C7M114 2e-73
5748161_1_948_- GO:0003677 C7M114 2e-73
5748161_1_948_- GO:0003688 C7M114 2e-73
5748161_1_948_- GO:0005524 C7M114 2e-73
5748161_1_948_- GO:0005737 C7M114 2e-73
5748161_1_948_- GO:0006260 C7M114 2e-73
5748161_1_948_- GO:0006270 C7M114 2e-73
5748161_1_948_- GO:0006275 C7M114 2e-73
5748161_1_948_- GO:0043565 C7M114 2e-73
5740122_57_659_- GO:0015159 K2FH26 2e-87
5740122_57_659_- GO:0015774 K2FH26 2e-87
5740122_57_659_- GO:0016020 K2FH26 2e-87
5755013_330_1524_+ GO:0016020 M5A212 3e-67
5755013_330_1524_+ GO:0016021 M5A212 3e-67
5753055_815_967_- GO:0003723 F4KWU7 1e-19
5753055_815_967_- GO:0003735 F4KWU7 1e-19
5753055_815_967_- GO:0005840 F4KWU7 1e-19
5753055_815_967_- GO:0006412 F4KWU7 1e-19
5753055_815_967_- GO:0015935 F4KWU7 1e-19
5753055_815_967_- GO:0019843 F4KWU7 1e-19
5753055_815_967_- GO:0030529 F4KWU7 1e-19
5732312_259_615_+ GO:0004096 G2NY09 2e-45
5732312_259_615_+ GO:0004601 G2NY09 2e-45
5732312_259_615_+ GO:0006979 G2NY09 2e-45
5732312_259_615_+ GO:0016491 G2NY09 2e-45
5732312_259_615_+ GO:0020037 G2NY09 2e-45
5732312_259_615_+ GO:0042744 G2NY09 2e-45
5732312_259_615_+ GO:0046872 G2NY09 2e-45
5732312_259_615_+ GO:0055114 G2NY09 2e-45
5732312_259_615_+ GO:0098869 G2NY09 2e-45
5735570_1_655_+ GO:0030288 A0A0K8P3A0 2e-64
5726627_1_169_+ GO:0003723 Q6FCF6 8e-16
5726627_1_169_+ GO:0003735 Q6FCF6 8e-16
5726627_1_169_+ GO:0005622 Q6FCF6 8e-16
5726627_1_169_+ GO:0005840 Q6FCF6 8e-16
5726627_1_169_+ GO:0006412 Q6FCF6 8e-16
5726627_1_169_+ GO:0019843 Q6FCF6 8e-16
5726627_1_169_+ GO:0030529 Q6FCF6 8e-16
5755485_1_641_+ GO:0005507 A0A0A2MY75 5e-100
5744719_1_833_- GO:0000272 F4L5V1 5e-12
5744719_1_833_- GO:0030246 F4L5V1 5e-12
5738202_155_694_+ GO:0000049 F4KUH4 1e-71
5738202_155_694_+ GO:0003723 F4KUH4 1e-71
5738202_155_694_+ GO:0003735 F4KUH4 1e-71
5738202_155_694_+ GO:0005840 F4KUH4 1e-71
5738202_155_694_+ GO:0006412 F4KUH4 1e-71
5738202_155_694_+ GO:0006417 F4KUH4 1e-71
5738202_155_694_+ GO:0015934 F4KUH4 1e-71
5738202_155_694_+ GO:0019843 F4KUH4 1e-71
5738202_155_694_+ GO:0030529 F4KUH4 1e-71
5750905_1_179_- GO:0000049 A0A0G3V3U2 1e-08
5750905_1_179_- GO:0003723 A0A0G3V3U2 1e-08
5750905_1_179_- GO:0003735 A0A0G3V3U2 1e-08
5750905_1_179_- GO:0005622 A0A0G3V3U2 1e-08
5750905_1_179_- GO:0005840 A0A0G3V3U2 1e-08
5750905_1_179_- GO:0006412 A0A0G3V3U2 1e-08
5750905_1_179_- GO:0019843 A0A0G3V3U2 1e-08
5750905_1_179_- GO:0030529 A0A0G3V3U2 1e-08
5756913_1244_1978_- GO:0000166 D3FB78 7e-95
5756913_1244_1978_- GO:0005524 D3FB78 7e-95
5756913_1244_1978_- GO:0008152 D3FB78 7e-95
5756913_1244_1978_- GO:0016887 D3FB78 7e-95
5741291_562_751_+ GO:0003857 M5A6Z4 1e-11
5741291_562_751_+ GO:0006631 M5A6Z4 1e-11
5741291_562_751_+ GO:0016491 M5A6Z4 1e-11
5741291_562_751_+ GO:0055114 M5A6Z4 1e-11
5741291_562_751_+ GO:0070403 M5A6Z4 1e-11
5737724_1_686_- GO:0016020 H3NKU0 9e-11
5737724_1_686_- GO:0016021 H3NKU0 9e-11
5721890_1_522_- GO:0000271 Q47GJ5 2e-86
5721890_1_522_- GO:0003979 Q47GJ5 2e-86
5721890_1_522_- GO:0016616 Q47GJ5 2e-86
5721890_1_522_- GO:0051287 Q47GJ5 2e-86
5721890_1_522_- GO:0055114 Q47GJ5 2e-86
5727651_1_549_+ GO:0004450 Q47BD1 1e-95
5727651_1_549_+ GO:0006099 Q47BD1 1e-95
5727651_1_549_+ GO:0016616 Q47BD1 1e-95
5727651_1_549_+ GO:0046872 Q47BD1 1e-95
5727651_1_549_+ GO:0055114 Q47BD1 1e-95
5719052_1_502_+ GO:0003824 I4F4S1 9e-73
5719052_1_502_+ GO:0004494 I4F4S1 9e-73
5719052_1_502_+ GO:0008152 I4F4S1 9e-73
5719052_1_502_+ GO:0016853 I4F4S1 9e-73
5719052_1_502_+ GO:0016866 I4F4S1 9e-73
5719052_1_502_+ GO:0031419 I4F4S1 9e-73
5719052_1_502_+ GO:0046872 I4F4S1 9e-73
5740070_1_138_- GO:0003824 B8IUK3 8e-14
5740070_1_138_- GO:0005506 B8IUK3 8e-14
5740070_1_138_- GO:0006725 B8IUK3 8e-14
5740070_1_138_- GO:0008199 B8IUK3 8e-14
5740070_1_138_- GO:0016491 B8IUK3 8e-14
5740070_1_138_- GO:0016702 B8IUK3 8e-14
5740070_1_138_- GO:0018578 B8IUK3 8e-14
5740070_1_138_- GO:0019439 B8IUK3 8e-14
5740070_1_138_- GO:0051213 B8IUK3 8e-14
5740070_1_138_- GO:0055114 B8IUK3 8e-14
5724449_1_541_+ GO:0000166 Q47FK4 3e-95
5724449_1_541_+ GO:0003824 Q47FK4 3e-95
5724449_1_541_+ GO:0003987 Q47FK4 3e-95
5724449_1_541_+ GO:0005524 Q47FK4 3e-95
5724449_1_541_+ GO:0008152 Q47FK4 3e-95
5724449_1_541_+ GO:0016208 Q47FK4 3e-95
5724449_1_541_+ GO:0016874 Q47FK4 3e-95
5724449_1_541_+ GO:0019427 Q47FK4 3e-95
5724449_1_541_+ GO:0046872 Q47FK4 3e-95
5749553_1_1008_- GO:0003677 F4KUH7 8e-150
5749553_1_1008_- GO:0003899 F4KUH7 8e-150
5749553_1_1008_- GO:0006351 F4KUH7 8e-150
5749553_1_1008_- GO:0016740 F4KUH7 8e-150
5749553_1_1008_- GO:0016779 F4KUH7 8e-150
5749553_1_1008_- GO:0032549 F4KUH7 8e-150
5726983_1_562_+ GO:0005737 Q47FM2 9e-97
5726983_1_562_+ GO:0008152 Q47FM2 9e-97
5726983_1_562_+ GO:0016491 Q47FM2 9e-97
5726983_1_562_+ GO:0018454 Q47FM2 9e-97
5726983_1_562_+ GO:0042619 Q47FM2 9e-97
5726983_1_562_+ GO:0055114 Q47FM2 9e-97
5751117_352_1023_- GO:0008152 E2S8Y0 8e-65
5751117_352_1023_- GO:0016787 E2S8Y0 8e-65
5752887_457_1101_+ GO:0008812 K6XC67 4e-77
5752887_457_1101_+ GO:0016491 K6XC67 4e-77
5752887_457_1101_+ GO:0016614 K6XC67 4e-77
5752887_457_1101_+ GO:0019285 K6XC67 4e-77
5752887_457_1101_+ GO:0050660 K6XC67 4e-77
5752887_457_1101_+ GO:0055114 K6XC67 4e-77
5750423_44_850_- GO:0008152 H6R4P1 4e-48
5750423_44_850_- GO:0016491 H6R4P1 4e-48
5750423_44_850_- GO:0055114 H6R4P1 4e-48
5757277_2057_2377_+ GO:0003676 M5A895 6e-19
5728461_1_576_+ GO:0051213 A0A0F5YLV4 1e-42
5728461_1_576_+ GO:0055114 A0A0F5YLV4 1e-42
5747959_599_939_- GO:0016866 A0A0G0IKK1 5e-11
5747959_599_939_- GO:0030244 A0A0G0IKK1 5e-11
5756221_670_996_- GO:0000166 F5Y588 1e-44
5756221_670_996_- GO:0003723 F5Y588 1e-44
5756221_670_996_- GO:0003735 F5Y588 1e-44
5756221_670_996_- GO:0005622 F5Y588 1e-44
5756221_670_996_- GO:0005840 F5Y588 1e-44
5756221_670_996_- GO:0006412 F5Y588 1e-44
5756221_670_996_- GO:0019843 F5Y588 1e-44
5756221_670_996_- GO:0030529 F5Y588 1e-44
5755265_466_978_- GO:0005506 A0A0G3V836 3e-71
5755265_466_978_- GO:0005886 A0A0G3V836 3e-71
5755265_466_978_- GO:0006810 A0A0G3V836 3e-71
5755265_466_978_- GO:0008137 A0A0G3V836 3e-71
5755265_466_978_- GO:0016020 A0A0G3V836 3e-71
5755265_466_978_- GO:0016491 A0A0G3V836 3e-71
5755265_466_978_- GO:0046872 A0A0G3V836 3e-71
5755265_466_978_- GO:0048038 A0A0G3V836 3e-71
5755265_466_978_- GO:0050136 A0A0G3V836 3e-71
5755265_466_978_- GO:0051536 A0A0G3V836 3e-71
5755265_466_978_- GO:0051539 A0A0G3V836 3e-71
5755265_466_978_- GO:0055114 A0A0G3V836 3e-71
5750721_1_1070_- GO:0003747 C7M174 1e-101
5750721_1_1070_- GO:0005737 C7M174 1e-101
5750721_1_1070_- GO:0006412 C7M174 1e-101
5750721_1_1070_- GO:0006415 C7M174 1e-101
5750721_1_1070_- GO:0016149 C7M174 1e-101
5756739_1_616_- GO:0004872 F4AW55 4e-42
5756739_1_616_- GO:0006810 F4AW55 4e-42
5756739_1_616_- GO:0016020 F4AW55 4e-42
5729580_1_587_+ GO:0003995 A0A0G3V340 1e-34
5729580_1_587_+ GO:0008152 A0A0G3V340 1e-34
5729580_1_587_+ GO:0016491 A0A0G3V340 1e-34
5729580_1_587_+ GO:0016627 A0A0G3V340 1e-34
5729580_1_587_+ GO:0050660 A0A0G3V340 1e-34
5729580_1_587_+ GO:0055114 A0A0G3V340 1e-34
5729824_1_227_+ GO:0003723 D8PCW1 2e-35
5729824_1_227_+ GO:0003735 D8PCW1 2e-35
5729824_1_227_+ GO:0005622 D8PCW1 2e-35
5729824_1_227_+ GO:0005840 D8PCW1 2e-35
5729824_1_227_+ GO:0006412 D8PCW1 2e-35
5729824_1_227_+ GO:0019843 D8PCW1 2e-35
5729824_1_227_+ GO:0030529 D8PCW1 2e-35
5757621_2234_2866_- GO:0003824 E3J2F2 2e-85
5757621_2234_2866_- GO:0003988 E3J2F2 2e-85
5757621_2234_2866_- GO:0008152 E3J2F2 2e-85
5757621_2234_2866_- GO:0016740 E3J2F2 2e-85
5757621_2234_2866_- GO:0016746 E3J2F2 2e-85
5757621_2234_2866_- GO:0016747 E3J2F2 2e-85
5720680_122_513_+ GO:0005506 F4L7P2 1e-12
5720680_122_513_+ GO:0006633 F4L7P2 1e-12
5720680_122_513_+ GO:0016020 F4L7P2 1e-12
5720680_122_513_+ GO:0016021 F4L7P2 1e-12
5720680_122_513_+ GO:0016491 F4L7P2 1e-12
5720680_122_513_+ GO:0055114 F4L7P2 1e-12
5729820_1_589_- GO:0004872 A0A0E9N5F9 2e-55
5729820_1_589_- GO:0006810 A0A0E9N5F9 2e-55
5729820_1_589_- GO:0009279 A0A0E9N5F9 2e-55
5729820_1_589_- GO:0016020 A0A0E9N5F9 2e-55
5757149_1627_1929_- GO:0003677 M4ZVR3 1e-24
5757149_1627_1929_- GO:0003887 M4ZVR3 1e-24
5757149_1627_1929_- GO:0005737 M4ZVR3 1e-24
5757149_1627_1929_- GO:0006260 M4ZVR3 1e-24
5757149_1627_1929_- GO:0008408 M4ZVR3 1e-24
5757149_1627_1929_- GO:0009360 M4ZVR3 1e-24
5757149_1627_1929_- GO:0016740 M4ZVR3 1e-24
5757149_1627_1929_- GO:0016779 M4ZVR3 1e-24
5757149_1627_1929_- GO:0071897 M4ZVR3 1e-24
5757149_1627_1929_- GO:0090305 M4ZVR3 1e-24
5756861_1_494_- GO:0006006 M5A260 3e-61
5756861_1_494_- GO:0016491 M5A260 3e-61
5756861_1_494_- GO:0016620 M5A260 3e-61
5756861_1_494_- GO:0050661 M5A260 3e-61
5756861_1_494_- GO:0051287 M5A260 3e-61
5756861_1_494_- GO:0055114 M5A260 3e-61
5742367_1_773_- GO:0004013 A0A0N0CYK6 3e-98
5742367_1_773_- GO:0005737 A0A0N0CYK6 3e-98
5742367_1_773_- GO:0006730 A0A0N0CYK6 3e-98
5742367_1_773_- GO:0016787 A0A0N0CYK6 3e-98
5727873_140_570_- GO:0004619 A4FF97 1e-24
5727873_140_570_- GO:0008152 A4FF97 1e-24
5727873_140_570_- GO:0016853 A4FF97 1e-24
5749341_502_998_+ GO:0004497 D0LWT9 1e-56
5749341_502_998_+ GO:0016491 D0LWT9 1e-56
5749341_502_998_+ GO:0033776 D0LWT9 1e-56
5749341_502_998_+ GO:0055114 D0LWT9 1e-56
5750929_1_1026_+ GO:0004872 A0A0H4VKR5 2e-86
5750929_1_1026_+ GO:0006810 A0A0H4VKR5 2e-86
5750929_1_1026_+ GO:0009279 A0A0H4VKR5 2e-86
5750929_1_1026_+ GO:0016020 A0A0H4VKR5 2e-86
5757393_1_1011_+ GO:0003824 Q1YGV3 7e-90
5757393_1_1011_+ GO:0008152 Q1YGV3 7e-90
5734512_287_642_- GO:0000166 G8T9V4 1e-49
5734512_287_642_- GO:0005524 G8T9V4 1e-49
5734512_287_642_- GO:0006810 G8T9V4 1e-49
5734512_287_642_- GO:0008152 G8T9V4 1e-49
5734512_287_642_- GO:0015413 G8T9V4 1e-49
5734512_287_642_- GO:0015419 G8T9V4 1e-49
5734512_287_642_- GO:0015833 G8T9V4 1e-49
5734512_287_642_- GO:0016787 G8T9V4 1e-49
5734512_287_642_- GO:0016887 G8T9V4 1e-49
5734512_287_642_- GO:0035444 G8T9V4 1e-49
5734512_287_642_- GO:0072511 G8T9V4 1e-49
5734512_287_642_- GO:1902358 G8T9V4 1e-49
5730644_1_144_- GO:0003723 W0F265 4e-18
5730644_1_144_- GO:0003735 W0F265 4e-18
5730644_1_144_- GO:0005840 W0F265 4e-18
5730644_1_144_- GO:0006412 W0F265 4e-18
5730644_1_144_- GO:0019843 W0F265 4e-18
5730644_1_144_- GO:0030529 W0F265 4e-18
5730644_1_144_- GO:0070180 W0F265 4e-18
5727469_1_567_+ GO:0004852 A0A0E9MWH0 7e-23
5727469_1_567_+ GO:0033014 A0A0E9MWH0 7e-23
5757161_2187_2531_- GO:0006355 K6WUF2 2e-12
5757161_2187_2531_- GO:0045152 K6WUF2 2e-12
5748759_1_972_+ GO:0003677 F4KUH8 2e-134
5748759_1_972_+ GO:0003899 F4KUH8 2e-134
5748759_1_972_+ GO:0006351 F4KUH8 2e-134
5748759_1_972_+ GO:0016740 F4KUH8 2e-134
5748759_1_972_+ GO:0016779 F4KUH8 2e-134
5739112_100_573_+ GO:0003938 A0A0A1DK87 1e-27
5739112_100_573_+ GO:0016491 A0A0A1DK87 1e-27
5739112_100_573_+ GO:0055114 A0A0A1DK87 1e-27
5746191_732_878_+ GO:0008152 D3F6L0 2e-10
5746191_732_878_+ GO:0016491 D3F6L0 2e-10
5746191_732_878_+ GO:0055114 D3F6L0 2e-10
5739760_1_722_+ GO:0015197 A9WBN5 1e-44
5739760_1_722_+ GO:0015833 A9WBN5 1e-44
5739760_1_722_+ GO:0030288 A9WBN5 1e-44
5751455_1_149_- GO:0003824 D8PBI4 3e-18
5751455_1_149_- GO:0008152 D8PBI4 3e-18
5751455_1_149_- GO:0016491 D8PBI4 3e-18
5751455_1_149_- GO:0047553 D8PBI4 3e-18
5751455_1_149_- GO:0055114 D8PBI4 3e-18
5744645_134_830_+ GO:0000166 A0A0G3V4A3 5e-100
5744645_134_830_+ GO:0000287 A0A0G3V4A3 5e-100
5744645_134_830_+ GO:0004019 A0A0G3V4A3 5e-100
5744645_134_830_+ GO:0005525 A0A0G3V4A3 5e-100
5744645_134_830_+ GO:0005737 A0A0G3V4A3 5e-100
5744645_134_830_+ GO:0006164 A0A0G3V4A3 5e-100
5744645_134_830_+ GO:0016874 A0A0G3V4A3 5e-100
5744645_134_830_+ GO:0044208 A0A0G3V4A3 5e-100
5744645_134_830_+ GO:0046872 A0A0G3V4A3 5e-100
5728756_285_579_- GO:0003723 A0A0G3V5L8 2e-38
5728756_285_579_- GO:0003735 A0A0G3V5L8 2e-38
5728756_285_579_- GO:0005622 A0A0G3V5L8 2e-38
5728756_285_579_- GO:0005840 A0A0G3V5L8 2e-38
5728756_285_579_- GO:0006412 A0A0G3V5L8 2e-38
5728756_285_579_- GO:0019843 A0A0G3V5L8 2e-38
5728756_285_579_- GO:0030529 A0A0G3V5L8 2e-38
5731458_6_607_+ GO:0003676 I0XVS5 5e-87
5731458_6_607_+ GO:0003723 I0XVS5 5e-87
5731458_6_607_+ GO:0003729 I0XVS5 5e-87
5731458_6_607_+ GO:0003735 I0XVS5 5e-87
5731458_6_607_+ GO:0005840 I0XVS5 5e-87
5731458_6_607_+ GO:0006412 I0XVS5 5e-87
5731458_6_607_+ GO:0015935 I0XVS5 5e-87
5731458_6_607_+ GO:0019843 I0XVS5 5e-87
5731458_6_607_+ GO:0030529 I0XVS5 5e-87
5726421_1_557_+ GO:0003841 A0A0G3V4D2 1e-30
5726421_1_557_+ GO:0008152 A0A0G3V4D2 1e-30
5726421_1_557_+ GO:0016740 A0A0G3V4D2 1e-30
5726421_1_557_+ GO:0016746 A0A0G3V4D2 1e-30
5734850_1_260_+ GO:0009055 Q47FR3 5e-43
5734850_1_260_+ GO:0020037 Q47FR3 5e-43
5756885_977_1435_- GO:0003824 E3JBI6 5e-34
5756885_977_1435_- GO:0008152 E3JBI6 5e-34
5753487_429_1273_+ GO:0046872 Q2G812 2e-11
5757185_1195_2010_+ GO:0004872 C6W7S8 2e-64
5757185_1195_2010_+ GO:0006810 C6W7S8 2e-64
5757185_1195_2010_+ GO:0016020 C6W7S8 2e-64
5755687_183_683_- GO:0003723 Q21SF5 1e-72
5755687_183_683_- GO:0003735 Q21SF5 1e-72
5755687_183_683_- GO:0005622 Q21SF5 1e-72
5755687_183_683_- GO:0005840 Q21SF5 1e-72
5755687_183_683_- GO:0006412 Q21SF5 1e-72
5755687_183_683_- GO:0019843 Q21SF5 1e-72
5755687_183_683_- GO:0030529 Q21SF5 1e-72
5755687_183_683_- GO:0042254 Q21SF5 1e-72
5755687_183_683_- GO:0070180 Q21SF5 1e-72
5755427_375_1091_+ GO:0000166 F4KT78 8e-61
5755427_375_1091_+ GO:0005524 F4KT78 8e-61
5755427_375_1091_+ GO:0005737 F4KT78 8e-61
5755427_375_1091_+ GO:0005886 F4KT78 8e-61
5755427_375_1091_+ GO:0006605 F4KT78 8e-61
5755427_375_1091_+ GO:0006810 F4KT78 8e-61
5755427_375_1091_+ GO:0006886 F4KT78 8e-61
5755427_375_1091_+ GO:0015031 F4KT78 8e-61
5755427_375_1091_+ GO:0016020 F4KT78 8e-61
5755427_375_1091_+ GO:0017038 F4KT78 8e-61
5755427_375_1091_+ GO:0046872 F4KT78 8e-61
5755427_375_1091_+ GO:0065002 F4KT78 8e-61
5757689_607_1895_- GO:0003824 C7M2H8 1e-133
5757689_607_1895_- GO:0005737 C7M2H8 1e-133
5757689_607_1895_- GO:0006779 C7M2H8 1e-133
5757689_607_1895_- GO:0006782 C7M2H8 1e-133
5757689_607_1895_- GO:0008483 C7M2H8 1e-133
5757689_607_1895_- GO:0016853 C7M2H8 1e-133
5757689_607_1895_- GO:0030170 C7M2H8 1e-133
5757689_607_1895_- GO:0033014 C7M2H8 1e-133
5757689_607_1895_- GO:0042286 C7M2H8 1e-133
5752717_1_756_+ GO:0003824 R7XZN2 3e-99
5752717_1_756_+ GO:0008152 R7XZN2 3e-99
5752717_1_756_+ GO:0016874 R7XZN2 3e-99
5754649_1_1032_+ GO:0000166 Q0RTL3 8e-99
5754649_1_1032_+ GO:0003676 Q0RTL3 8e-99
5754649_1_1032_+ GO:0004386 Q0RTL3 8e-99
5754649_1_1032_+ GO:0005524 Q0RTL3 8e-99
5754649_1_1032_+ GO:0008152 Q0RTL3 8e-99
5754649_1_1032_+ GO:0016787 Q0RTL3 8e-99
5756381_55_1659_- GO:0003677 M4ZVS1 8e-90
5756381_55_1659_- GO:0003824 M4ZVS1 8e-90
5756381_55_1659_- GO:0004518 M4ZVS1 8e-90
5756381_55_1659_- GO:0004527 M4ZVS1 8e-90
5756381_55_1659_- GO:0008152 M4ZVS1 8e-90
5756381_55_1659_- GO:0016787 M4ZVS1 8e-90
5756381_55_1659_- GO:0090305 M4ZVS1 8e-90
5745481_1_854_+ GO:0003993 F2IBC1 2e-15
5745481_1_854_+ GO:0008152 F2IBC1 2e-15
5745481_1_854_+ GO:0016311 F2IBC1 2e-15
5745481_1_854_+ GO:0016787 F2IBC1 2e-15
5745481_1_854_+ GO:0046872 F2IBC1 2e-15
5747311_1_892_+ GO:0000166 A0A0G3V3H2 7e-117
5747311_1_892_+ GO:0000287 A0A0G3V3H2 7e-117
5747311_1_892_+ GO:0003824 A0A0G3V3H2 7e-117
5747311_1_892_+ GO:0004775 A0A0G3V3H2 7e-117
5747311_1_892_+ GO:0005524 A0A0G3V3H2 7e-117
5747311_1_892_+ GO:0006099 A0A0G3V3H2 7e-117
5747311_1_892_+ GO:0008152 A0A0G3V3H2 7e-117
5747311_1_892_+ GO:0016874 A0A0G3V3H2 7e-117
5747311_1_892_+ GO:0030145 A0A0G3V3H2 7e-117
5747311_1_892_+ GO:0046872 A0A0G3V3H2 7e-117
5733334_1_240_+ GO:0004000 A4X342 3e-23
5733334_1_240_+ GO:0008270 A4X342 3e-23
5733334_1_240_+ GO:0009117 A4X342 3e-23
5733334_1_240_+ GO:0009168 A4X342 3e-23
5733334_1_240_+ GO:0016787 A4X342 3e-23
5733334_1_240_+ GO:0019239 A4X342 3e-23
5733334_1_240_+ GO:0046872 A4X342 3e-23
5738908_1_429_+ GO:0003723 M4ZYD5 1e-47
5738908_1_429_+ GO:0003735 M4ZYD5 1e-47
5738908_1_429_+ GO:0005840 M4ZYD5 1e-47
5738908_1_429_+ GO:0006412 M4ZYD5 1e-47
5738908_1_429_+ GO:0015935 M4ZYD5 1e-47
5738908_1_429_+ GO:0019843 M4ZYD5 1e-47
5738908_1_429_+ GO:0030529 M4ZYD5 1e-47
5757185_1_1192_+ GO:0004872 C6X2Y3 3e-106
5757185_1_1192_+ GO:0006810 C6X2Y3 3e-106
5757185_1_1192_+ GO:0016020 C6X2Y3 3e-106
5751627_54_1046_+ GO:0003677 F4KUH8 1e-151
5751627_54_1046_+ GO:0003899 F4KUH8 1e-151
5751627_54_1046_+ GO:0006351 F4KUH8 1e-151
5751627_54_1046_+ GO:0016740 F4KUH8 1e-151
5751627_54_1046_+ GO:0016779 F4KUH8 1e-151
5728485_1_346_- GO:0005737 I4MUE6 1e-52
5728485_1_346_- GO:0008152 I4MUE6 1e-52
5728485_1_346_- GO:0016491 I4MUE6 1e-52
5728485_1_346_- GO:0018454 I4MUE6 1e-52
5728485_1_346_- GO:0042619 I4MUE6 1e-52
5728485_1_346_- GO:0055114 I4MUE6 1e-52
5756861_1989_2234_- GO:0000166 Q1QVC8 6e-11
5756861_1989_2234_- GO:0005524 Q1QVC8 6e-11
5756861_1989_2234_- GO:0005525 Q1QVC8 6e-11
5740040_1_727_+ GO:0006508 I2GEL4 1e-15
5740040_1_727_+ GO:0008237 I2GEL4 1e-15
5756051_1_213_- GO:0000166 Q6A7X4 8e-30
5756051_1_213_- GO:0003883 Q6A7X4 8e-30
5756051_1_213_- GO:0005524 Q6A7X4 8e-30
5756051_1_213_- GO:0006221 Q6A7X4 8e-30
5756051_1_213_- GO:0006541 Q6A7X4 8e-30
5756051_1_213_- GO:0016874 Q6A7X4 8e-30
5756051_1_213_- GO:0044210 Q6A7X4 8e-30
5743073_1_788_+ GO:0005622 A0A0G3V5N7 7e-91
5743073_1_788_+ GO:0008168 A0A0G3V5N7 7e-91
5743073_1_788_+ GO:0008270 A0A0G3V5N7 7e-91
5743073_1_788_+ GO:0008705 A0A0G3V5N7 7e-91
5743073_1_788_+ GO:0008898 A0A0G3V5N7 7e-91
5743073_1_788_+ GO:0009086 A0A0G3V5N7 7e-91
5743073_1_788_+ GO:0016740 A0A0G3V5N7 7e-91
5743073_1_788_+ GO:0031419 A0A0G3V5N7 7e-91
5743073_1_788_+ GO:0032259 A0A0G3V5N7 7e-91
5743073_1_788_+ GO:0042558 A0A0G3V5N7 7e-91
5743073_1_788_+ GO:0044237 A0A0G3V5N7 7e-91
5743073_1_788_+ GO:0046872 A0A0G3V5N7 7e-91
5731658_1_609_+ GO:0008940 E6S831 1e-105
5731658_1_609_+ GO:0009055 E6S831 1e-105
5731658_1_609_+ GO:0009325 E6S831 1e-105
5731658_1_609_+ GO:0016491 E6S831 1e-105
5731658_1_609_+ GO:0030151 E6S831 1e-105
5731658_1_609_+ GO:0042126 E6S831 1e-105
5731658_1_609_+ GO:0046872 E6S831 1e-105
5731658_1_609_+ GO:0051536 E6S831 1e-105
5731658_1_609_+ GO:0051539 E6S831 1e-105
5731658_1_609_+ GO:0055114 E6S831 1e-105
5719240_1_504_- GO:0008152 A0A0G3V6P1 9e-52
5719240_1_504_- GO:0016491 A0A0G3V6P1 9e-52
5719240_1_504_- GO:0055114 A0A0G3V6P1 9e-52
5724182_394_540_- GO:0006351 A0A0B4XSY5 5e-11
5724182_394_540_- GO:0006355 A0A0B4XSY5 5e-11
5724182_394_540_- GO:0006808 A0A0B4XSY5 5e-11
5724182_394_540_- GO:0030234 A0A0B4XSY5 5e-11
5724182_394_540_- GO:0050790 A0A0B4XSY5 5e-11
5738738_1_681_+ GO:0046983 M4ZWZ9 3e-64
5757535_2109_2999_+ GO:0004672 A6WD07 2e-25
5757535_2109_2999_+ GO:0004674 A6WD07 2e-25
5757535_2109_2999_+ GO:0005524 A6WD07 2e-25
5757535_2109_2999_+ GO:0006468 A6WD07 2e-25
5757535_2109_2999_+ GO:0016020 A6WD07 2e-25
5757535_2109_2999_+ GO:0016021 A6WD07 2e-25
5757535_2109_2999_+ GO:0016301 A6WD07 2e-25
5757535_2109_2999_+ GO:0016310 A6WD07 2e-25
5728756_1_267_- GO:0003723 M4ZWZ1 2e-23
5728756_1_267_- GO:0003735 M4ZWZ1 2e-23
5728756_1_267_- GO:0005622 M4ZWZ1 2e-23
5728756_1_267_- GO:0005840 M4ZWZ1 2e-23
5728756_1_267_- GO:0006412 M4ZWZ1 2e-23
5728756_1_267_- GO:0015935 M4ZWZ1 2e-23
5728756_1_267_- GO:0019843 M4ZWZ1 2e-23
5728756_1_267_- GO:0030529 M4ZWZ1 2e-23
5748047_36_857_- GO:0003824 M5ANW1 8e-74
5748047_36_857_- GO:0004300 M5ANW1 8e-74
5748047_36_857_- GO:0008152 M5ANW1 8e-74
5748047_36_857_- GO:0016829 M5ANW1 8e-74
5730934_23_601_- GO:0000413 K6WA57 5e-47
5730934_23_601_- GO:0003755 K6WA57 5e-47
5730934_23_601_- GO:0006457 K6WA57 5e-47
5730934_23_601_- GO:0016853 K6WA57 5e-47
5756467_1_588_- GO:0008152 Q123E6 4e-66
5756467_1_588_- GO:0016021 Q123E6 4e-66
5756467_1_588_- GO:0016872 Q123E6 4e-66
5752285_1_225_- GO:0000049 C7PU62 2e-30
5752285_1_225_- GO:0003723 C7PU62 2e-30
5752285_1_225_- GO:0003735 C7PU62 2e-30
5752285_1_225_- GO:0005622 C7PU62 2e-30
5752285_1_225_- GO:0005840 C7PU62 2e-30
5752285_1_225_- GO:0006412 C7PU62 2e-30
5752285_1_225_- GO:0015935 C7PU62 2e-30
5752285_1_225_- GO:0019843 C7PU62 2e-30
5752285_1_225_- GO:0030529 C7PU62 2e-30
5730612_1_496_+ GO:0006950 D0LF41 2e-29
5748991_1_983_+ GO:0004497 A0A0F6W9S0 4e-110
5748991_1_983_+ GO:0004499 A0A0F6W9S0 4e-110
5748991_1_983_+ GO:0016491 A0A0F6W9S0 4e-110
5748991_1_983_+ GO:0050660 A0A0F6W9S0 4e-110
5748991_1_983_+ GO:0050661 A0A0F6W9S0 4e-110
5748991_1_983_+ GO:0055114 A0A0F6W9S0 4e-110
5757473_1989_2582_+ GO:0006740 M5A0A2 5e-49
5757473_1989_2582_+ GO:0016651 M5A0A2 5e-49
5757473_1989_2582_+ GO:0050661 M5A0A2 5e-49
5757473_1989_2582_+ GO:0055114 M5A0A2 5e-49
5757473_1989_2582_+ GO:0070967 M5A0A2 5e-49
5728159_306_573_- GO:0003735 G8TQK9 3e-25
5728159_306_573_- GO:0005622 G8TQK9 3e-25
5728159_306_573_- GO:0005840 G8TQK9 3e-25
5728159_306_573_- GO:0006412 G8TQK9 3e-25
5728159_306_573_- GO:0030529 G8TQK9 3e-25
5719102_1_345_+ GO:0003824 E1VIF2 5e-26
5719102_1_345_+ GO:0008152 E1VIF2 5e-26
5757437_2681_3059_+ GO:0016020 A0A0G3V523 7e-10
5757437_2681_3059_+ GO:0016021 A0A0G3V523 7e-10
5757437_2681_3059_+ GO:0051536 A0A0G3V523 7e-10
5741933_1_763_- GO:0006810 A1K9X8 1e-23
5741933_1_763_- GO:0015288 A1K9X8 1e-23
5741933_1_763_- GO:0016020 A1K9X8 1e-23
5741933_1_763_- GO:0055085 A1K9X8 1e-23
5729804_1_589_+ GO:0005737 M5A0I4 5e-30
5729804_1_589_+ GO:0042254 M5A0I4 5e-30
5729804_1_589_+ GO:0042274 M5A0I4 5e-30
5757053_1_242_+ GO:0000166 C5T7V1 1e-34
5757053_1_242_+ GO:0000287 C5T7V1 1e-34
5757053_1_242_+ GO:0003677 C5T7V1 1e-34
5757053_1_242_+ GO:0003916 C5T7V1 1e-34
5757053_1_242_+ GO:0003918 C5T7V1 1e-34
5757053_1_242_+ GO:0005524 C5T7V1 1e-34
5757053_1_242_+ GO:0005694 C5T7V1 1e-34
5757053_1_242_+ GO:0005737 C5T7V1 1e-34
5757053_1_242_+ GO:0006261 C5T7V1 1e-34
5757053_1_242_+ GO:0006265 C5T7V1 1e-34
5757053_1_242_+ GO:0016853 C5T7V1 1e-34
5757053_1_242_+ GO:0046872 C5T7V1 1e-34
5757135_1955_2516_- GO:0000166 L0DNG3 8e-26
5757135_1955_2516_- GO:0003677 L0DNG3 8e-26
5757135_1955_2516_- GO:0005524 L0DNG3 8e-26
5757135_1955_2516_- GO:0016020 L0DNG3 8e-26
5757135_1955_2516_- GO:0016021 L0DNG3 8e-26
5751375_669_932_- GO:0005737 A2SGY7 2e-34
5751375_669_932_- GO:0008152 A2SGY7 2e-34
5751375_669_932_- GO:0016491 A2SGY7 2e-34
5751375_669_932_- GO:0018454 A2SGY7 2e-34
5751375_669_932_- GO:0042619 A2SGY7 2e-34
5751375_669_932_- GO:0055114 A2SGY7 2e-34
5738610_1_702_- GO:0000166 H1YFB6 2e-105
5738610_1_702_- GO:0003746 H1YFB6 2e-105
5738610_1_702_- GO:0003924 H1YFB6 2e-105
5738610_1_702_- GO:0005525 H1YFB6 2e-105
5738610_1_702_- GO:0005622 H1YFB6 2e-105
5738610_1_702_- GO:0005737 H1YFB6 2e-105
5738610_1_702_- GO:0006412 H1YFB6 2e-105
5738610_1_702_- GO:0006414 H1YFB6 2e-105
5757235_1_604_- GO:0003824 M5A1X0 4e-63
5757235_1_604_- GO:0008152 M5A1X0 4e-63
5757235_1_604_- GO:0016874 M5A1X0 4e-63
5754107_1056_1381_+ GO:0003824 B3U4P6 5e-55
5754107_1056_1381_+ GO:0016491 B3U4P6 5e-55
5754107_1056_1381_+ GO:0030976 B3U4P6 5e-55
5754107_1056_1381_+ GO:0047553 B3U4P6 5e-55
5754107_1056_1381_+ GO:0055114 B3U4P6 5e-55
5755817_1_1085_+ GO:0003824 F4KYS1 1e-145
5755817_1_1085_+ GO:0004088 F4KYS1 1e-145
5755817_1_1085_+ GO:0005524 F4KYS1 1e-145
5755817_1_1085_+ GO:0006807 F4KYS1 1e-145
5755817_1_1085_+ GO:0016874 F4KYS1 1e-145
5755817_1_1085_+ GO:0046872 F4KYS1 1e-145
5756069_1157_1630_- GO:0003938 A0A0A1DK87 2e-27
5756069_1157_1630_- GO:0016491 A0A0A1DK87 2e-27
5756069_1157_1630_- GO:0055114 A0A0A1DK87 2e-27
5721766_1_332_+ GO:0000166 F4KPN4 2e-46
5721766_1_332_+ GO:0005524 F4KPN4 2e-46
5721766_1_332_+ GO:0005886 F4KPN4 2e-46
5721766_1_332_+ GO:0006754 F4KPN4 2e-46
5721766_1_332_+ GO:0006810 F4KPN4 2e-46
5721766_1_332_+ GO:0006811 F4KPN4 2e-46
5721766_1_332_+ GO:0015986 F4KPN4 2e-46
5721766_1_332_+ GO:0015991 F4KPN4 2e-46
5721766_1_332_+ GO:0015992 F4KPN4 2e-46
5721766_1_332_+ GO:0016020 F4KPN4 2e-46
5721766_1_332_+ GO:0016787 F4KPN4 2e-46
5721766_1_332_+ GO:0016820 F4KPN4 2e-46
5721766_1_332_+ GO:0033178 F4KPN4 2e-46
5721766_1_332_+ GO:0042777 F4KPN4 2e-46
5721766_1_332_+ GO:0045261 F4KPN4 2e-46
5721766_1_332_+ GO:0046034 F4KPN4 2e-46
5721766_1_332_+ GO:0046933 F4KPN4 2e-46
5752377_1_1035_+ GO:0000287 Q126H8 4e-177
5752377_1_1035_+ GO:0003676 Q126H8 4e-177
5752377_1_1035_+ GO:0003723 Q126H8 4e-177
5752377_1_1035_+ GO:0004518 Q126H8 4e-177
5752377_1_1035_+ GO:0004519 Q126H8 4e-177
5752377_1_1035_+ GO:0004521 Q126H8 4e-177
5752377_1_1035_+ GO:0004540 Q126H8 4e-177
5752377_1_1035_+ GO:0005737 Q126H8 4e-177
5752377_1_1035_+ GO:0005886 Q126H8 4e-177
5752377_1_1035_+ GO:0006364 Q126H8 4e-177
5752377_1_1035_+ GO:0006396 Q126H8 4e-177
5752377_1_1035_+ GO:0006402 Q126H8 4e-177
5752377_1_1035_+ GO:0008033 Q126H8 4e-177
5752377_1_1035_+ GO:0008270 Q126H8 4e-177
5752377_1_1035_+ GO:0008995 Q126H8 4e-177
5752377_1_1035_+ GO:0009898 Q126H8 4e-177
5752377_1_1035_+ GO:0016020 Q126H8 4e-177
5752377_1_1035_+ GO:0016787 Q126H8 4e-177
5752377_1_1035_+ GO:0046872 Q126H8 4e-177
5752377_1_1035_+ GO:0090305 Q126H8 4e-177
5752377_1_1035_+ GO:0090501 Q126H8 4e-177
5752377_1_1035_+ GO:0090502 Q126H8 4e-177
5751647_1_817_+ GO:0009055 B1Y6K6 2e-114
5751647_1_817_+ GO:0016491 B1Y6K6 2e-114
5751647_1_817_+ GO:0019417 B1Y6K6 2e-114
5751647_1_817_+ GO:0020037 B1Y6K6 2e-114
5751647_1_817_+ GO:0042597 B1Y6K6 2e-114
5751647_1_817_+ GO:0046872 B1Y6K6 2e-114
5751647_1_817_+ GO:0055114 B1Y6K6 2e-114
5751647_1_817_+ GO:0070069 B1Y6K6 2e-114
5751711_1_979_- GO:0000287 C7M352 3e-89
5751711_1_979_- GO:0003824 C7M352 3e-89
5751711_1_979_- GO:0008152 C7M352 3e-89
5751711_1_979_- GO:0008299 C7M352 3e-89
5751711_1_979_- GO:0008661 C7M352 3e-89
5751711_1_979_- GO:0009228 C7M352 3e-89
5751711_1_979_- GO:0016114 C7M352 3e-89
5751711_1_979_- GO:0016740 C7M352 3e-89
5751711_1_979_- GO:0030976 C7M352 3e-89
5751711_1_979_- GO:0046872 C7M352 3e-89
5751711_1_979_- GO:0052865 C7M352 3e-89
5720104_40_509_+ GO:0004930 I4EZJ6 3e-27
5720104_40_509_+ GO:0006865 I4EZJ6 3e-27
5720104_40_509_+ GO:0007186 I4EZJ6 3e-27
5720104_40_509_+ GO:0016021 I4EZJ6 3e-27
5756439_1_853_- GO:0000166 F5Y097 6e-129
5756439_1_853_- GO:0003676 F5Y097 6e-129
5756439_1_853_- GO:0004386 F5Y097 6e-129
5756439_1_853_- GO:0005524 F5Y097 6e-129
5756439_1_853_- GO:0008152 F5Y097 6e-129
5756439_1_853_- GO:0016787 F5Y097 6e-129
5755423_1_1616_- GO:0005507 D8P7X5 0
5735116_1_650_- GO:0000166 A1RXH6 6e-31
5735116_1_650_- GO:0003743 A1RXH6 6e-31
5735116_1_650_- GO:0003924 A1RXH6 6e-31
5735116_1_650_- GO:0005525 A1RXH6 6e-31
5735116_1_650_- GO:0005622 A1RXH6 6e-31
5735116_1_650_- GO:0006412 A1RXH6 6e-31
5735116_1_650_- GO:0006413 A1RXH6 6e-31
5755601_1_146_- GO:0000917 Q21UD6 9e-15
5755601_1_146_- GO:0005737 Q21UD6 9e-15
5755601_1_146_- GO:0007049 Q21UD6 9e-15
5755601_1_146_- GO:0043093 Q21UD6 9e-15
5755601_1_146_- GO:0051301 Q21UD6 9e-15
5731548_1_608_+ GO:0008940 Q21UP9 3e-109
5731548_1_608_+ GO:0009055 Q21UP9 3e-109
5731548_1_608_+ GO:0009325 Q21UP9 3e-109
5731548_1_608_+ GO:0016491 Q21UP9 3e-109
5731548_1_608_+ GO:0030151 Q21UP9 3e-109
5731548_1_608_+ GO:0042126 Q21UP9 3e-109
5731548_1_608_+ GO:0046872 Q21UP9 3e-109
5731548_1_608_+ GO:0051536 Q21UP9 3e-109
5731548_1_608_+ GO:0055114 Q21UP9 3e-109
5725301_143_548_- GO:0005506 Q47HG8 1e-71
5725301_143_548_- GO:0005886 Q47HG8 1e-71
5725301_143_548_- GO:0016020 Q47HG8 1e-71
5725301_143_548_- GO:0016491 Q47HG8 1e-71
5725301_143_548_- GO:0016651 Q47HG8 1e-71
5725301_143_548_- GO:0046872 Q47HG8 1e-71
5725301_143_548_- GO:0048038 Q47HG8 1e-71
5725301_143_548_- GO:0050136 Q47HG8 1e-71
5725301_143_548_- GO:0051536 Q47HG8 1e-71
5725301_143_548_- GO:0051539 Q47HG8 1e-71
5725301_143_548_- GO:0055114 Q47HG8 1e-71
5746549_235_890_+ GO:0003677 M4ZVS2 5e-58
5746549_235_890_+ GO:0006351 M4ZVS2 5e-58
5746549_235_890_+ GO:0006355 M4ZVS2 5e-58
5726579_68_559_+ GO:0000104 M4ZWJ6 1e-62
5726579_68_559_+ GO:0009055 M4ZWJ6 1e-62
5726579_68_559_+ GO:0016491 M4ZWJ6 1e-62
5726579_68_559_+ GO:0051536 M4ZWJ6 1e-62
5726579_68_559_+ GO:0051537 M4ZWJ6 1e-62
5726579_68_559_+ GO:0055114 M4ZWJ6 1e-62
5749861_1_289_+ GO:0005506 A0A0G3V836 8e-32
5749861_1_289_+ GO:0005886 A0A0G3V836 8e-32
5749861_1_289_+ GO:0006810 A0A0G3V836 8e-32
5749861_1_289_+ GO:0008137 A0A0G3V836 8e-32
5749861_1_289_+ GO:0016020 A0A0G3V836 8e-32
5749861_1_289_+ GO:0016491 A0A0G3V836 8e-32
5749861_1_289_+ GO:0046872 A0A0G3V836 8e-32
5749861_1_289_+ GO:0048038 A0A0G3V836 8e-32
5749861_1_289_+ GO:0050136 A0A0G3V836 8e-32
5749861_1_289_+ GO:0051536 A0A0G3V836 8e-32
5749861_1_289_+ GO:0051539 A0A0G3V836 8e-32
5749861_1_289_+ GO:0055114 A0A0G3V836 8e-32
5753943_180_956_- GO:0008152 C0ZPZ6 1e-56
5753943_180_956_- GO:0016491 C0ZPZ6 1e-56
5753943_180_956_- GO:0055114 C0ZPZ6 1e-56
5750805_1_392_- GO:0003824 D1A3R4 7e-58
5750805_1_392_- GO:0008152 D1A3R4 7e-58
5750805_1_392_- GO:0008935 D1A3R4 7e-58
5750805_1_392_- GO:0009234 D1A3R4 7e-58
5750805_1_392_- GO:0016829 D1A3R4 7e-58
5754475_369_980_- GO:0003995 D3CXD3 2e-63
5754475_369_980_- GO:0008152 D3CXD3 2e-63
5754475_369_980_- GO:0016491 D3CXD3 2e-63
5754475_369_980_- GO:0016627 D3CXD3 2e-63
5754475_369_980_- GO:0050660 D3CXD3 2e-63
5754475_369_980_- GO:0055114 D3CXD3 2e-63
5735540_1_474_+ GO:0008152 D1AAY0 1e-60
5735540_1_474_+ GO:0016491 D1AAY0 1e-60
5735540_1_474_+ GO:0055114 D1AAY0 1e-60
5747355_274_917_+ GO:0000166 A0A0G3V420 1e-82
5747355_274_917_+ GO:0000287 A0A0G3V420 1e-82
5747355_274_917_+ GO:0003924 A0A0G3V420 1e-82
5747355_274_917_+ GO:0005525 A0A0G3V420 1e-82
5747355_274_917_+ GO:0005737 A0A0G3V420 1e-82
5747355_274_917_+ GO:0008152 A0A0G3V420 1e-82
5747355_274_917_+ GO:0016787 A0A0G3V420 1e-82
5747355_274_917_+ GO:0042254 A0A0G3V420 1e-82
5747355_274_917_+ GO:0046872 A0A0G3V420 1e-82
5732068_1_448_- GO:0004096 C6W0E9 4e-72
5732068_1_448_- GO:0004601 C6W0E9 4e-72
5732068_1_448_- GO:0006979 C6W0E9 4e-72
5732068_1_448_- GO:0016491 C6W0E9 4e-72
5732068_1_448_- GO:0020037 C6W0E9 4e-72
5732068_1_448_- GO:0042744 C6W0E9 4e-72
5732068_1_448_- GO:0046872 C6W0E9 4e-72
5732068_1_448_- GO:0055114 C6W0E9 4e-72
5732068_1_448_- GO:0098869 C6W0E9 4e-72
5732774_325_620_- GO:0008152 F1Z8V2 3e-17
5732774_325_620_- GO:0016787 F1Z8V2 3e-17
5727313_15_565_- GO:0003824 A0A0G3UZ98 2e-92
5727313_15_565_- GO:0008152 A0A0G3UZ98 2e-92
5727313_15_565_- GO:0008935 A0A0G3UZ98 2e-92
5727313_15_565_- GO:0009234 A0A0G3UZ98 2e-92
5727313_15_565_- GO:0016829 A0A0G3UZ98 2e-92
5757687_435_1447_+ GO:0000287 A0A0G3V1J9 4e-118
5757687_435_1447_+ GO:0003862 A0A0G3V1J9 4e-118
5757687_435_1447_+ GO:0016491 A0A0G3V1J9 4e-118
5757687_435_1447_+ GO:0016616 A0A0G3V1J9 4e-118
5757687_435_1447_+ GO:0051287 A0A0G3V1J9 4e-118
5757687_435_1447_+ GO:0055114 A0A0G3V1J9 4e-118
5748695_48_970_+ GO:0006231 M5A335 1e-116
5748695_48_970_+ GO:0008168 M5A335 1e-116
5748695_48_970_+ GO:0016740 M5A335 1e-116
5748695_48_970_+ GO:0032259 M5A335 1e-116
5748695_48_970_+ GO:0050660 M5A335 1e-116
5748695_48_970_+ GO:0050797 M5A335 1e-116
5725989_1_554_- GO:0003824 A1K8Y0 5e-70
5725989_1_554_- GO:0010181 A1K8Y0 5e-70
5725989_1_554_- GO:0016491 A1K8Y0 5e-70
5725989_1_554_- GO:0055114 A1K8Y0 5e-70
5737836_231_688_- GO:0003995 M4ZUZ6 2e-32
5737836_231_688_- GO:0008152 M4ZUZ6 2e-32
5737836_231_688_- GO:0016491 M4ZUZ6 2e-32
5737836_231_688_- GO:0016627 M4ZUZ6 2e-32
5737836_231_688_- GO:0050660 M4ZUZ6 2e-32
5737836_231_688_- GO:0055114 M4ZUZ6 2e-32
5749283_1_906_+ GO:0004585 A0A0G3V0R7 2e-73
5749283_1_906_+ GO:0006520 A0A0G3V0R7 2e-73
5749283_1_906_+ GO:0006591 A0A0G3V0R7 2e-73
5749283_1_906_+ GO:0016597 A0A0G3V0R7 2e-73
5749283_1_906_+ GO:0016740 A0A0G3V0R7 2e-73
5749283_1_906_+ GO:0016743 A0A0G3V0R7 2e-73
5737956_1_690_+ GO:0009055 A1VI97 1e-117
5737956_1_690_+ GO:0016491 A1VI97 1e-117
5737956_1_690_+ GO:0016625 A1VI97 1e-117
5737956_1_690_+ GO:0051536 A1VI97 1e-117
5737956_1_690_+ GO:0055114 A1VI97 1e-117
5745075_338_842_- GO:0003824 Q47C34 8e-85
5745075_338_842_- GO:0005975 Q47C34 8e-85
5745075_338_842_- GO:0006099 Q47C34 8e-85
5745075_338_842_- GO:0006108 Q47C34 8e-85
5745075_338_842_- GO:0016491 Q47C34 8e-85
5745075_338_842_- GO:0016615 Q47C34 8e-85
5745075_338_842_- GO:0016616 Q47C34 8e-85
5745075_338_842_- GO:0019752 Q47C34 8e-85
5745075_338_842_- GO:0030060 Q47C34 8e-85
5745075_338_842_- GO:0055114 Q47C34 8e-85
5752467_1_857_+ GO:0005737 R4SYL4 4e-128
5752467_1_857_+ GO:0006547 R4SYL4 4e-128
5752467_1_857_+ GO:0006548 R4SYL4 4e-128
5752467_1_857_+ GO:0016153 R4SYL4 4e-128
5752467_1_857_+ GO:0016829 R4SYL4 4e-128
5752467_1_857_+ GO:0019556 R4SYL4 4e-128
5752467_1_857_+ GO:0019557 R4SYL4 4e-128
5720398_1_511_- GO:0005507 Q7NWI2 3e-15
5720398_1_511_- GO:0006807 Q7NWI2 3e-15
5720398_1_511_- GO:0009055 Q7NWI2 3e-15
5720398_1_511_- GO:0016491 Q7NWI2 3e-15
5720398_1_511_- GO:0020037 Q7NWI2 3e-15
5720398_1_511_- GO:0050421 Q7NWI2 3e-15
5720398_1_511_- GO:0055114 Q7NWI2 3e-15
5755007_132_845_+ GO:0000166 M5AQ99 8e-75
5755007_132_845_+ GO:0005524 M5AQ99 8e-75
5755007_132_845_+ GO:0008152 M5AQ99 8e-75
5755007_132_845_+ GO:0016887 M5AQ99 8e-75
5722046_82_523_- GO:0004148 Q47C44 9e-76
5722046_82_523_- GO:0005623 Q47C44 9e-76
5722046_82_523_- GO:0006096 Q47C44 9e-76
5722046_82_523_- GO:0016491 Q47C44 9e-76
5722046_82_523_- GO:0016668 Q47C44 9e-76
5722046_82_523_- GO:0045454 Q47C44 9e-76
5722046_82_523_- GO:0050660 Q47C44 9e-76
5722046_82_523_- GO:0055114 Q47C44 9e-76
5757379_1978_2208_- GO:0005886 Q126N5 4e-29
5757379_1978_2208_- GO:0006099 Q126N5 4e-29
5757379_1978_2208_- GO:0008177 Q126N5 4e-29
5757379_1978_2208_- GO:0016020 Q126N5 4e-29
5757379_1978_2208_- GO:0016491 Q126N5 4e-29
5757379_1978_2208_- GO:0016627 Q126N5 4e-29
5757379_1978_2208_- GO:0022900 Q126N5 4e-29
5757379_1978_2208_- GO:0050660 Q126N5 4e-29
5757379_1978_2208_- GO:0055114 Q126N5 4e-29
5742563_1_491_- GO:0003677 Q21SF8 6e-90
5742563_1_491_- GO:0003899 Q21SF8 6e-90
5742563_1_491_- GO:0006351 Q21SF8 6e-90
5742563_1_491_- GO:0016740 Q21SF8 6e-90
5742563_1_491_- GO:0016779 Q21SF8 6e-90
5751937_668_1003_+ GO:0003824 D7C848 4e-18
5751937_668_1003_+ GO:0004300 D7C848 4e-18
5751937_668_1003_+ GO:0008152 D7C848 4e-18
5751937_668_1003_+ GO:0016829 D7C848 4e-18
5737942_337_690_- GO:0003723 D8PCW9 2e-59
5737942_337_690_- GO:0003735 D8PCW9 2e-59
5737942_337_690_- GO:0005840 D8PCW9 2e-59
5737942_337_690_- GO:0006412 D8PCW9 2e-59
5737942_337_690_- GO:0015935 D8PCW9 2e-59
5737942_337_690_- GO:0019843 D8PCW9 2e-59
5737942_337_690_- GO:0030529 D8PCW9 2e-59
5743185_1_423_- GO:0003824 D3EZN9 1e-33
5743185_1_423_- GO:0004801 D3EZN9 1e-33
5743185_1_423_- GO:0005737 D3EZN9 1e-33
5743185_1_423_- GO:0005975 D3EZN9 1e-33
5743185_1_423_- GO:0006098 D3EZN9 1e-33
5743185_1_423_- GO:0016740 D3EZN9 1e-33
5756795_30_1498_+ GO:0006633 C7RK32 2e-50
5756795_30_1498_+ GO:0016829 C7RK32 2e-50
5756795_30_1498_+ GO:0050080 C7RK32 2e-50
5724411_1_541_+ GO:0000175 F4KTJ6 1e-73
5724411_1_541_+ GO:0000287 F4KTJ6 1e-73
5724411_1_541_+ GO:0003676 F4KTJ6 1e-73
5724411_1_541_+ GO:0003723 F4KTJ6 1e-73
5724411_1_541_+ GO:0004654 F4KTJ6 1e-73
5724411_1_541_+ GO:0005737 F4KTJ6 1e-73
5724411_1_541_+ GO:0006396 F4KTJ6 1e-73
5724411_1_541_+ GO:0006402 F4KTJ6 1e-73
5724411_1_541_+ GO:0016740 F4KTJ6 1e-73
5724411_1_541_+ GO:0016779 F4KTJ6 1e-73
5724411_1_541_+ GO:0046872 F4KTJ6 1e-73
5724411_1_541_+ GO:0090503 F4KTJ6 1e-73
5754185_19_990_- GO:0004455 M4ZYU2 1e-129
5754185_19_990_- GO:0008652 M4ZYU2 1e-129
5754185_19_990_- GO:0009082 M4ZYU2 1e-129
5754185_19_990_- GO:0009097 M4ZYU2 1e-129
5754185_19_990_- GO:0009099 M4ZYU2 1e-129
5754185_19_990_- GO:0016491 M4ZYU2 1e-129
5754185_19_990_- GO:0016853 M4ZYU2 1e-129
5754185_19_990_- GO:0055114 M4ZYU2 1e-129
5752543_242_1015_+ GO:0005524 H1XZX8 1e-104
5752543_242_1015_+ GO:0046872 H1XZX8 1e-104
5729704_1_588_+ GO:0016491 Q21TD3 2e-107
5729704_1_588_+ GO:0030151 Q21TD3 2e-107
5729704_1_588_+ GO:0046872 Q21TD3 2e-107
5729704_1_588_+ GO:0051536 Q21TD3 2e-107
5729704_1_588_+ GO:0051539 Q21TD3 2e-107
5729704_1_588_+ GO:0055114 Q21TD3 2e-107
5744057_1_668_- GO:0004427 Q47B48 5e-113
5744057_1_668_- GO:0008152 Q47B48 5e-113
5744057_1_668_- GO:0009678 Q47B48 5e-113
5744057_1_668_- GO:0015992 Q47B48 5e-113
5744057_1_668_- GO:0016020 Q47B48 5e-113
5744057_1_668_- GO:0016021 Q47B48 5e-113
5744057_1_668_- GO:0055085 Q47B48 5e-113
5745083_220_621_- GO:0003824 F4L0U5 2e-20
5745083_220_621_- GO:0008152 F4L0U5 2e-20
5745729_141_863_- GO:0005509 H8KUZ8 7e-20
5745729_141_863_- GO:0007156 H8KUZ8 7e-20
5745729_141_863_- GO:0016020 H8KUZ8 7e-20
5753295_1_371_- GO:0000162 M4ZXA5 1e-56
5753295_1_371_- GO:0004834 M4ZXA5 1e-56
5753295_1_371_- GO:0006568 M4ZXA5 1e-56
5753295_1_371_- GO:0008652 M4ZXA5 1e-56
5753295_1_371_- GO:0009073 M4ZXA5 1e-56
5753295_1_371_- GO:0016829 M4ZXA5 1e-56
5753295_1_371_- GO:0030170 M4ZXA5 1e-56
5757605_1980_3734_- GO:0000166 A9F5R2 1e-182
5757605_1980_3734_- GO:0004812 A9F5R2 1e-182
5757605_1980_3734_- GO:0004814 A9F5R2 1e-182
5757605_1980_3734_- GO:0005524 A9F5R2 1e-182
5757605_1980_3734_- GO:0005737 A9F5R2 1e-182
5757605_1980_3734_- GO:0006412 A9F5R2 1e-182
5757605_1980_3734_- GO:0006418 A9F5R2 1e-182
5757605_1980_3734_- GO:0006420 A9F5R2 1e-182
5757605_1980_3734_- GO:0016874 A9F5R2 1e-182
5752227_295_621_- GO:0005623 Q47BQ4 2e-54
5752227_295_621_- GO:0006662 Q47BQ4 2e-54
5752227_295_621_- GO:0015035 Q47BQ4 2e-54
5752227_295_621_- GO:0045454 Q47BQ4 2e-54
5752227_295_621_- GO:0055114 Q47BQ4 2e-54
5754711_324_863_- GO:0006777 C7M1C0 7e-59
5729058_1_501_+ GO:0004872 J2J5D7 2e-19
5729058_1_501_+ GO:0006810 J2J5D7 2e-19
5729058_1_501_+ GO:0016020 J2J5D7 2e-19
5747731_726_931_- GO:0005524 Q477Z0 4e-29
5747731_726_931_- GO:0005886 Q477Z0 4e-29
5747731_726_931_- GO:0006754 Q477Z0 4e-29
5747731_726_931_- GO:0006810 Q477Z0 4e-29
5747731_726_931_- GO:0006811 Q477Z0 4e-29
5747731_726_931_- GO:0015986 Q477Z0 4e-29
5747731_726_931_- GO:0015992 Q477Z0 4e-29
5747731_726_931_- GO:0016020 Q477Z0 4e-29
5747731_726_931_- GO:0042777 Q477Z0 4e-29
5747731_726_931_- GO:0045261 Q477Z0 4e-29
5747731_726_931_- GO:0046933 Q477Z0 4e-29
5747731_726_931_- GO:0046961 Q477Z0 4e-29
5753983_1_1364_- GO:0003824 A0A023CMH5 1e-22
5753983_1_1364_- GO:0008152 A0A023CMH5 1e-22
5753983_1_1364_- GO:0016747 A0A023CMH5 1e-22
5755353_1_651_+ GO:0016491 M4ZWM6 2e-56
5755353_1_651_+ GO:0046872 M4ZWM6 2e-56
5755353_1_651_+ GO:0050136 M4ZWM6 2e-56
5755353_1_651_+ GO:0051536 M4ZWM6 2e-56
5755353_1_651_+ GO:0051537 M4ZWM6 2e-56
5755353_1_651_+ GO:0055114 M4ZWM6 2e-56
5735328_340_652_+ GO:0004013 A0A0F7N5P5 4e-41
5735328_340_652_+ GO:0005737 A0A0F7N5P5 4e-41
5735328_340_652_+ GO:0006730 A0A0F7N5P5 4e-41
5735328_340_652_+ GO:0016787 A0A0F7N5P5 4e-41
5754165_942_1390_- GO:0016491 A0A0G3V454 1e-39
5754165_942_1390_- GO:0055114 A0A0G3V454 1e-39
5752179_1_779_- GO:0003995 A0A0G3V340 4e-62
5752179_1_779_- GO:0008152 A0A0G3V340 4e-62
5752179_1_779_- GO:0016491 A0A0G3V340 4e-62
5752179_1_779_- GO:0016627 A0A0G3V340 4e-62
5752179_1_779_- GO:0050660 A0A0G3V340 4e-62
5752179_1_779_- GO:0055114 A0A0G3V340 4e-62
5738214_1_694_- GO:0004672 B5JGL0 1e-20
5738214_1_694_- GO:0005524 B5JGL0 1e-20
5738214_1_694_- GO:0006468 B5JGL0 1e-20
5738214_1_694_- GO:0016301 B5JGL0 1e-20
5738214_1_694_- GO:0016310 B5JGL0 1e-20
5740260_1_419_+ GO:0003824 K4IFT5 2e-53
5740260_1_419_+ GO:0008152 K4IFT5 2e-53
5740260_1_419_+ GO:0016853 K4IFT5 2e-53
5740260_1_419_+ GO:0016866 K4IFT5 2e-53
5740260_1_419_+ GO:0031419 K4IFT5 2e-53
5740260_1_419_+ GO:0046872 K4IFT5 2e-53
5730996_122_478_+ GO:0000049 A3TH10 5e-51
5730996_122_478_+ GO:0003676 A3TH10 5e-51
5730996_122_478_+ GO:0003723 A3TH10 5e-51
5730996_122_478_+ GO:0003735 A3TH10 5e-51
5730996_122_478_+ GO:0005622 A3TH10 5e-51
5730996_122_478_+ GO:0005840 A3TH10 5e-51
5730996_122_478_+ GO:0006412 A3TH10 5e-51
5730996_122_478_+ GO:0019843 A3TH10 5e-51
5730996_122_478_+ GO:0030529 A3TH10 5e-51
5747875_1_304_+ GO:0006808 F4D1I9 2e-36
5747875_1_304_+ GO:0030234 F4D1I9 2e-36
5747875_1_304_+ GO:0050790 F4D1I9 2e-36
5753349_1_1287_+ GO:0003824 F6FQN6 1e-147
5753349_1_1287_+ GO:0005975 F6FQN6 1e-147
5753349_1_1287_+ GO:0016740 F6FQN6 1e-147
5753349_1_1287_+ GO:0016757 F6FQN6 1e-147
5753349_1_1287_+ GO:0030246 F6FQN6 1e-147
5753349_1_1287_+ GO:0033831 F6FQN6 1e-147
5746807_1_363_+ GO:0003824 F2L6G8 4e-26
5746807_1_363_+ GO:0008609 F2L6G8 4e-26
5746807_1_363_+ GO:0008610 F2L6G8 4e-26
5746807_1_363_+ GO:0016491 F2L6G8 4e-26
5746807_1_363_+ GO:0016614 F2L6G8 4e-26
5746807_1_363_+ GO:0016740 F2L6G8 4e-26
5746807_1_363_+ GO:0050660 F2L6G8 4e-26
5746807_1_363_+ GO:0055114 F2L6G8 4e-26
5735982_1_268_- GO:0016705 E6J6S4 1e-27
5735982_1_268_- GO:0055114 E6J6S4 1e-27
5719536_1_505_+ GO:0005507 D8P7X5 6e-100
5742493_1_776_- GO:0004872 G8THC7 2e-64
5742493_1_776_- GO:0006810 G8THC7 2e-64
5742493_1_776_- GO:0016020 G8THC7 2e-64
5745213_1_472_+ GO:0008152 H1Y4S0 2e-32
5745213_1_472_+ GO:0008658 H1Y4S0 2e-32
5745213_1_472_+ GO:0016020 H1Y4S0 2e-32
5745213_1_472_+ GO:0016021 H1Y4S0 2e-32
5745213_1_472_+ GO:0016740 H1Y4S0 2e-32
5739512_1_717_+ GO:0000104 E4RT36 2e-117
5739512_1_717_+ GO:0016491 E4RT36 2e-117
5739512_1_717_+ GO:0055114 E4RT36 2e-117
5731684_1_433_- GO:0008152 W0F143 2e-44
5731684_1_433_- GO:0016020 W0F143 2e-44
5731684_1_433_- GO:0016021 W0F143 2e-44
5731684_1_433_- GO:0016740 W0F143 2e-44
5731684_1_433_- GO:0016746 W0F143 2e-44
5742505_1_542_+ GO:0006351 Q47JB5 9e-94
5742505_1_542_+ GO:0006353 Q47JB5 9e-94
5742505_1_542_+ GO:0006354 Q47JB5 9e-94
5742505_1_542_+ GO:0006355 Q47JB5 9e-94
5742505_1_542_+ GO:0031564 Q47JB5 9e-94
5742505_1_542_+ GO:0032784 Q47JB5 9e-94
5742381_1_773_- GO:0043190 M4ZZF2 6e-33
5742381_1_773_- GO:0055085 M4ZZF2 6e-33
5740678_1_738_+ GO:0000166 M5AM22 5e-87
5740678_1_738_+ GO:0000287 M5AM22 5e-87
5740678_1_738_+ GO:0003824 M5AM22 5e-87
5740678_1_738_+ GO:0004088 M5AM22 5e-87
5740678_1_738_+ GO:0005524 M5AM22 5e-87
5740678_1_738_+ GO:0006221 M5AM22 5e-87
5740678_1_738_+ GO:0006526 M5AM22 5e-87
5740678_1_738_+ GO:0006807 M5AM22 5e-87
5740678_1_738_+ GO:0008652 M5AM22 5e-87
5740678_1_738_+ GO:0016874 M5AM22 5e-87
5740678_1_738_+ GO:0030145 M5AM22 5e-87
5740678_1_738_+ GO:0044205 M5AM22 5e-87
5740678_1_738_+ GO:0046872 M5AM22 5e-87
5731668_1_609_- GO:0003676 D8PAE4 3e-111
5731668_1_609_- GO:0003723 D8PAE4 3e-111
5731668_1_609_- GO:0003735 D8PAE4 3e-111
5731668_1_609_- GO:0005840 D8PAE4 3e-111
5731668_1_609_- GO:0006412 D8PAE4 3e-111
5741265_1_450_+ GO:0006950 W0A8R9 1e-60
5733348_1_627_+ GO:0003995 Q6F7M4 5e-98
5733348_1_627_+ GO:0008152 Q6F7M4 5e-98
5733348_1_627_+ GO:0016491 Q6F7M4 5e-98
5733348_1_627_+ GO:0016627 Q6F7M4 5e-98
5733348_1_627_+ GO:0050660 Q6F7M4 5e-98
5733348_1_627_+ GO:0055114 Q6F7M4 5e-98
5722562_1_527_- GO:0016020 B6IPL3 1e-39
5722562_1_527_- GO:0016021 B6IPL3 1e-39
5751921_418_1131_+ GO:0009279 Q47FM9 2e-87
5751921_418_1131_+ GO:0016020 Q47FM9 2e-87
5751921_418_1131_+ GO:0043165 Q47FM9 2e-87
5751921_418_1131_+ GO:0051205 Q47FM9 2e-87
5742007_446_765_- GO:0004300 H6RWZ8 3e-27
5742007_446_765_- GO:0008152 H6RWZ8 3e-27
5742007_446_765_- GO:0016829 H6RWZ8 3e-27
5749635_503_1012_+ GO:0004658 M5A6H3 4e-63
5749635_503_1012_+ GO:0008152 M5A6H3 4e-63
5749635_503_1012_+ GO:0016874 M5A6H3 4e-63
5740446_1_380_+ GO:0000166 A0A0G3V0Q2 2e-45
5740446_1_380_+ GO:0000287 A0A0G3V0Q2 2e-45
5740446_1_380_+ GO:0003824 A0A0G3V0Q2 2e-45
5740446_1_380_+ GO:0003935 A0A0G3V0Q2 2e-45
5740446_1_380_+ GO:0005525 A0A0G3V0Q2 2e-45
5740446_1_380_+ GO:0008152 A0A0G3V0Q2 2e-45
5740446_1_380_+ GO:0008270 A0A0G3V0Q2 2e-45
5740446_1_380_+ GO:0008686 A0A0G3V0Q2 2e-45
5740446_1_380_+ GO:0009231 A0A0G3V0Q2 2e-45
5740446_1_380_+ GO:0016787 A0A0G3V0Q2 2e-45
5740446_1_380_+ GO:0016829 A0A0G3V0Q2 2e-45
5740446_1_380_+ GO:0030145 A0A0G3V0Q2 2e-45
5740446_1_380_+ GO:0046872 A0A0G3V0Q2 2e-45
5728784_1_253_+ GO:0003723 Q7W0S3 1e-34
5728784_1_253_+ GO:0003735 Q7W0S3 1e-34
5728784_1_253_+ GO:0005840 Q7W0S3 1e-34
5728784_1_253_+ GO:0006412 Q7W0S3 1e-34
5728784_1_253_+ GO:0019843 Q7W0S3 1e-34
5728784_1_253_+ GO:0030529 Q7W0S3 1e-34
5728784_1_253_+ GO:0070180 Q7W0S3 1e-34
5748297_11_954_- GO:0005886 Q47C38 4e-176
5748297_11_954_- GO:0006099 Q47C38 4e-176
5748297_11_954_- GO:0008177 Q47C38 4e-176
5748297_11_954_- GO:0016020 Q47C38 4e-176
5748297_11_954_- GO:0016491 Q47C38 4e-176
5748297_11_954_- GO:0016627 Q47C38 4e-176
5748297_11_954_- GO:0022900 Q47C38 4e-176
5748297_11_954_- GO:0050660 Q47C38 4e-176
5748297_11_954_- GO:0055114 Q47C38 4e-176
5757197_1953_2625_- GO:0005975 A1ZWK5 1e-100
5757197_1953_2625_- GO:0016857 A1ZWK5 1e-100
5730260_1_548_+ GO:0000175 A0A0G3V0Z1 3e-24
5730260_1_548_+ GO:0000287 A0A0G3V0Z1 3e-24
5730260_1_548_+ GO:0003676 A0A0G3V0Z1 3e-24
5730260_1_548_+ GO:0003723 A0A0G3V0Z1 3e-24
5730260_1_548_+ GO:0004654 A0A0G3V0Z1 3e-24
5730260_1_548_+ GO:0005737 A0A0G3V0Z1 3e-24
5730260_1_548_+ GO:0006396 A0A0G3V0Z1 3e-24
5730260_1_548_+ GO:0006402 A0A0G3V0Z1 3e-24
5730260_1_548_+ GO:0016740 A0A0G3V0Z1 3e-24
5730260_1_548_+ GO:0016779 A0A0G3V0Z1 3e-24
5730260_1_548_+ GO:0046872 A0A0G3V0Z1 3e-24
5730260_1_548_+ GO:0090503 A0A0G3V0Z1 3e-24
5756411_1_1170_+ GO:0003824 M4ZWG4 2e-80
5756411_1_1170_+ GO:0003937 M4ZWG4 2e-80
5756411_1_1170_+ GO:0004643 M4ZWG4 2e-80
5756411_1_1170_+ GO:0006164 M4ZWG4 2e-80
5756411_1_1170_+ GO:0006189 M4ZWG4 2e-80
5756411_1_1170_+ GO:0008152 M4ZWG4 2e-80
5756411_1_1170_+ GO:0016740 M4ZWG4 2e-80
5756411_1_1170_+ GO:0016787 M4ZWG4 2e-80
5732434_1_617_- GO:0008940 D8PI40 1e-123
5732434_1_617_- GO:0016491 D8PI40 1e-123
5732434_1_617_- GO:0055114 D8PI40 1e-123
5722706_1_140_+ GO:0000166 C1DE61 2e-12
5722706_1_140_+ GO:0004550 C1DE61 2e-12
5722706_1_140_+ GO:0005524 C1DE61 2e-12
5722706_1_140_+ GO:0005737 C1DE61 2e-12
5722706_1_140_+ GO:0006165 C1DE61 2e-12
5722706_1_140_+ GO:0006183 C1DE61 2e-12
5722706_1_140_+ GO:0006228 C1DE61 2e-12
5722706_1_140_+ GO:0006241 C1DE61 2e-12
5722706_1_140_+ GO:0009117 C1DE61 2e-12
5722706_1_140_+ GO:0016301 C1DE61 2e-12
5722706_1_140_+ GO:0016310 C1DE61 2e-12
5722706_1_140_+ GO:0016740 C1DE61 2e-12
5722706_1_140_+ GO:0046872 C1DE61 2e-12
5719228_1_504_+ GO:0008940 D8PI40 1e-99
5719228_1_504_+ GO:0016491 D8PI40 1e-99
5719228_1_504_+ GO:0055114 D8PI40 1e-99
5746287_151_881_- GO:0008168 C8XKN1 1e-13
5746287_151_881_- GO:0016740 C8XKN1 1e-13
5746287_151_881_- GO:0032259 C8XKN1 1e-13
5751573_267_770_+ GO:0005515 A0R561 7e-33
5724739_1_544_+ GO:0006865 B9JQ16 9e-46
5755353_705_1004_+ GO:0008137 M5AGV8 4e-27
5755353_705_1004_+ GO:0010181 M5AGV8 4e-27
5755353_705_1004_+ GO:0016491 M5AGV8 4e-27
5755353_705_1004_+ GO:0046872 M5AGV8 4e-27
5755353_705_1004_+ GO:0050136 M5AGV8 4e-27
5755353_705_1004_+ GO:0051536 M5AGV8 4e-27
5755353_705_1004_+ GO:0051539 M5AGV8 4e-27
5755353_705_1004_+ GO:0055114 M5AGV8 4e-27
5752069_349_1164_+ GO:0008152 F5YUZ5 7e-102
5752069_349_1164_+ GO:0016787 F5YUZ5 7e-102
5752069_349_1164_+ GO:0016810 F5YUZ5 7e-102
5729618_1_587_- GO:0003677 F4KUH7 2e-87
5729618_1_587_- GO:0003899 F4KUH7 2e-87
5729618_1_587_- GO:0006351 F4KUH7 2e-87
5729618_1_587_- GO:0016740 F4KUH7 2e-87
5729618_1_587_- GO:0016779 F4KUH7 2e-87
5729618_1_587_- GO:0032549 F4KUH7 2e-87
5733410_1_628_- GO:0003676 H6L6H6 1e-68
5733410_1_628_- GO:0003723 H6L6H6 1e-68
5733410_1_628_- GO:0003735 H6L6H6 1e-68
5733410_1_628_- GO:0005840 H6L6H6 1e-68
5733410_1_628_- GO:0006412 H6L6H6 1e-68
5757515_642_1828_+ GO:0003995 J9SKU4 7e-122
5757515_642_1828_+ GO:0008152 J9SKU4 7e-122
5757515_642_1828_+ GO:0016491 J9SKU4 7e-122
5757515_642_1828_+ GO:0016627 J9SKU4 7e-122
5757515_642_1828_+ GO:0050660 J9SKU4 7e-122
5757515_642_1828_+ GO:0055114 J9SKU4 7e-122
5755845_1064_1734_+ GO:0004427 J0LP90 6e-90
5755845_1064_1734_+ GO:0008152 J0LP90 6e-90
5755845_1064_1734_+ GO:0009678 J0LP90 6e-90
5755845_1064_1734_+ GO:0015992 J0LP90 6e-90
5755845_1064_1734_+ GO:0016020 J0LP90 6e-90
5755845_1064_1734_+ GO:0016021 J0LP90 6e-90
5755845_1064_1734_+ GO:0016787 J0LP90 6e-90
5755845_1064_1734_+ GO:0055085 J0LP90 6e-90
5756449_6_413_- GO:0000166 M5A0X7 1e-47
5756449_6_413_- GO:0004550 M5A0X7 1e-47
5756449_6_413_- GO:0005524 M5A0X7 1e-47
5756449_6_413_- GO:0006165 M5A0X7 1e-47
5756449_6_413_- GO:0006183 M5A0X7 1e-47
5756449_6_413_- GO:0006228 M5A0X7 1e-47
5756449_6_413_- GO:0006241 M5A0X7 1e-47
5756449_6_413_- GO:0016301 M5A0X7 1e-47
5756449_6_413_- GO:0016310 M5A0X7 1e-47
5756449_6_413_- GO:0016740 M5A0X7 1e-47
5735564_1_655_- GO:0000104 C7PL29 4e-104
5735564_1_655_- GO:0016491 C7PL29 4e-104
5735564_1_655_- GO:0055114 C7PL29 4e-104
5752537_1_820_- GO:0003824 G8TMR6 2e-111
5752537_1_820_- GO:0004514 G8TMR6 2e-111
5752537_1_820_- GO:0009435 G8TMR6 2e-111
5752537_1_820_- GO:0016740 G8TMR6 2e-111
5752537_1_820_- GO:0016757 G8TMR6 2e-111
5752537_1_820_- GO:0016763 G8TMR6 2e-111
5752537_1_820_- GO:0019363 G8TMR6 2e-111
5731990_1_492_+ GO:0006541 A9WCF6 7e-53
5731990_1_492_+ GO:0008152 A9WCF6 7e-53
5731990_1_492_+ GO:0016740 A9WCF6 7e-53
5749891_760_1025_- GO:0000027 F5XS45 2e-24
5749891_760_1025_- GO:0003723 F5XS45 2e-24
5749891_760_1025_- GO:0003735 F5XS45 2e-24
5749891_760_1025_- GO:0005622 F5XS45 2e-24
5749891_760_1025_- GO:0005840 F5XS45 2e-24
5749891_760_1025_- GO:0006412 F5XS45 2e-24
5749891_760_1025_- GO:0019843 F5XS45 2e-24
5749891_760_1025_- GO:0030529 F5XS45 2e-24
5754367_40_1295_- GO:0003824 M5A072 2e-138
5754367_40_1295_- GO:0006534 M5A072 2e-138
5754367_40_1295_- GO:0016740 M5A072 2e-138
5754367_40_1295_- GO:0030170 M5A072 2e-138
5754367_40_1295_- GO:0031071 M5A072 2e-138
5721154_1_517_- GO:0000166 A0A0B4XNH2 5e-72
5721154_1_517_- GO:0003824 A0A0B4XNH2 5e-72
5721154_1_517_- GO:0005524 A0A0B4XNH2 5e-72
5721154_1_517_- GO:0006090 A0A0B4XNH2 5e-72
5721154_1_517_- GO:0006094 A0A0B4XNH2 5e-72
5721154_1_517_- GO:0008986 A0A0B4XNH2 5e-72
5721154_1_517_- GO:0016301 A0A0B4XNH2 5e-72
5721154_1_517_- GO:0016310 A0A0B4XNH2 5e-72
5721154_1_517_- GO:0016740 A0A0B4XNH2 5e-72
5721154_1_517_- GO:0016772 A0A0B4XNH2 5e-72
5721154_1_517_- GO:0046872 A0A0B4XNH2 5e-72
5752755_1_1034_+ GO:0003677 Q21SF7 4e-166
5752755_1_1034_+ GO:0003899 Q21SF7 4e-166
5752755_1_1034_+ GO:0006351 Q21SF7 4e-166
5752755_1_1034_+ GO:0016740 Q21SF7 4e-166
5752755_1_1034_+ GO:0016779 Q21SF7 4e-166
5752755_1_1034_+ GO:0032549 Q21SF7 4e-166
5738634_1_660_+ GO:0003824 C5C616 4e-89
5738634_1_660_+ GO:0008152 C5C616 4e-89
5738634_1_660_+ GO:0008484 C5C616 4e-89
5753591_1_668_- GO:0008831 D4YF02 3e-29
5753591_1_668_- GO:0016491 D4YF02 3e-29
5753591_1_668_- GO:0055114 D4YF02 3e-29
5728686_188_578_+ GO:0003995 M4ZYL1 3e-29
5728686_188_578_+ GO:0008152 M4ZYL1 3e-29
5728686_188_578_+ GO:0016491 M4ZYL1 3e-29
5728686_188_578_+ GO:0016627 M4ZYL1 3e-29
5728686_188_578_+ GO:0050660 M4ZYL1 3e-29
5728686_188_578_+ GO:0055114 M4ZYL1 3e-29
5755447_1_312_- GO:0000166 G7UST9 9e-23
5755447_1_312_- GO:0004748 G7UST9 9e-23
5755447_1_312_- GO:0005524 G7UST9 9e-23
5755447_1_312_- GO:0006260 G7UST9 9e-23
5755447_1_312_- GO:0016491 G7UST9 9e-23
5755447_1_312_- GO:0055114 G7UST9 9e-23
5750543_1_692_- GO:0003824 A0A0E3ZC61 5e-91
5750543_1_692_- GO:0004332 A0A0E3ZC61 5e-91
5750543_1_692_- GO:0008152 A0A0E3ZC61 5e-91
5750543_1_692_- GO:0016829 A0A0E3ZC61 5e-91
5747967_1_812_+ GO:0016491 D6TZ52 7e-64
5747967_1_812_+ GO:0055114 D6TZ52 7e-64
5748623_170_967_- GO:0008152 B1W3M3 2e-57
5748623_170_967_- GO:0016491 B1W3M3 2e-57
5748623_170_967_- GO:0055114 B1W3M3 2e-57
5754013_34_1369_+ GO:0005215 A1SL31 1e-90
5754013_34_1369_+ GO:0005886 A1SL31 1e-90
5754013_34_1369_+ GO:0006810 A1SL31 1e-90
5754013_34_1369_+ GO:0016020 A1SL31 1e-90
5754013_34_1369_+ GO:0016021 A1SL31 1e-90
5737468_1_682_+ GO:0003824 I4EVD7 1e-96
5737468_1_682_+ GO:0004356 I4EVD7 1e-96
5737468_1_682_+ GO:0006807 I4EVD7 1e-96
5737468_1_682_+ GO:0016874 I4EVD7 1e-96
5722860_1_529_- GO:0030246 I8T6J9 8e-38
5739926_10_725_- GO:0003824 F5YVI8 5e-84
5739926_10_725_- GO:0008152 F5YVI8 5e-84
5739926_10_725_- GO:0016874 F5YVI8 5e-84
5718700_279_500_- GO:0003824 D9VHM1 6e-21
5718700_279_500_- GO:0008152 D9VHM1 6e-21
5718700_279_500_- GO:0046872 D9VHM1 6e-21
5740366_1_732_- GO:0003995 D1A4Y9 3e-105
5740366_1_732_- GO:0008152 D1A4Y9 3e-105
5740366_1_732_- GO:0016627 D1A4Y9 3e-105
5740366_1_732_- GO:0050660 D1A4Y9 3e-105
5740366_1_732_- GO:0055114 D1A4Y9 3e-105
5749859_458_1023_+ GO:0004144 M4ZWM8 7e-34
5749859_458_1023_+ GO:0006071 M4ZWM8 7e-34
5749859_458_1023_+ GO:0006629 M4ZWM8 7e-34
5749859_458_1023_+ GO:0016740 M4ZWM8 7e-34
5749859_458_1023_+ GO:0016746 M4ZWM8 7e-34
5749859_458_1023_+ GO:0019432 M4ZWM8 7e-34
5749859_458_1023_+ GO:0045017 M4ZWM8 7e-34
5734064_23_520_- GO:0003735 A0A0M8K6S0 2e-51
5734064_23_520_- GO:0005840 A0A0M8K6S0 2e-51
5734064_23_520_- GO:0006412 A0A0M8K6S0 2e-51
5734064_23_520_- GO:0030529 A0A0M8K6S0 2e-51
5746407_415_885_- GO:0004129 A0A0G3V3Z7 1e-20
5746407_415_885_- GO:0005506 A0A0G3V3Z7 1e-20
5746407_415_885_- GO:0005507 A0A0G3V3Z7 1e-20
5746407_415_885_- GO:0005886 A0A0G3V3Z7 1e-20
5746407_415_885_- GO:0006810 A0A0G3V3Z7 1e-20
5746407_415_885_- GO:0009055 A0A0G3V3Z7 1e-20
5746407_415_885_- GO:0009060 A0A0G3V3Z7 1e-20
5746407_415_885_- GO:0016020 A0A0G3V3Z7 1e-20
5746407_415_885_- GO:0016021 A0A0G3V3Z7 1e-20
5746407_415_885_- GO:0016491 A0A0G3V3Z7 1e-20
5746407_415_885_- GO:0020037 A0A0G3V3Z7 1e-20
5746407_415_885_- GO:0022900 A0A0G3V3Z7 1e-20
5746407_415_885_- GO:0055114 A0A0G3V3Z7 1e-20
5746407_415_885_- GO:0070469 A0A0G3V3Z7 1e-20
5746407_415_885_- GO:1902600 A0A0G3V3Z7 1e-20
5745887_1_868_+ GO:0008152 G8TIL9 1e-62
5745887_1_868_+ GO:0016787 G8TIL9 1e-62
5745887_1_868_+ GO:0019867 G8TIL9 1e-62
5733316_489_627_- GO:0003995 M4ZYL1 2e-12
5733316_489_627_- GO:0008152 M4ZYL1 2e-12
5733316_489_627_- GO:0016491 M4ZYL1 2e-12
5733316_489_627_- GO:0016627 M4ZYL1 2e-12
5733316_489_627_- GO:0050660 M4ZYL1 2e-12
5733316_489_627_- GO:0055114 M4ZYL1 2e-12
5733684_1_631_+ GO:0000166 Q47BF6 1e-109
5733684_1_631_+ GO:0004176 Q47BF6 1e-109
5733684_1_631_+ GO:0005524 Q47BF6 1e-109
5733684_1_631_+ GO:0006508 Q47BF6 1e-109
5733684_1_631_+ GO:0019538 Q47BF6 1e-109
5728459_1_576_+ GO:0003677 D8PCU5 1e-105
5728459_1_576_+ GO:0003899 D8PCU5 1e-105
5728459_1_576_+ GO:0006351 D8PCU5 1e-105
5728459_1_576_+ GO:0016740 D8PCU5 1e-105
5728459_1_576_+ GO:0016779 D8PCU5 1e-105
5722646_185_527_+ GO:0003995 M4ZWC7 9e-36
5722646_185_527_+ GO:0008152 M4ZWC7 9e-36
5722646_185_527_+ GO:0016491 M4ZWC7 9e-36
5722646_185_527_+ GO:0016627 M4ZWC7 9e-36
5722646_185_527_+ GO:0050660 M4ZWC7 9e-36
5722646_185_527_+ GO:0055114 M4ZWC7 9e-36
5741781_336_760_- GO:0000166 W0EZC7 1e-66
5741781_336_760_- GO:0004386 W0EZC7 1e-66
5741781_336_760_- GO:0005524 W0EZC7 1e-66
5741781_336_760_- GO:0008152 W0EZC7 1e-66
5741781_336_760_- GO:0008270 W0EZC7 1e-66
5755815_683_1042_+ GO:0000166 Q129C6 3e-38
5755815_683_1042_+ GO:0004017 Q129C6 3e-38
5755815_683_1042_+ GO:0005524 Q129C6 3e-38
5755815_683_1042_+ GO:0005737 Q129C6 3e-38
5755815_683_1042_+ GO:0006139 Q129C6 3e-38
5755815_683_1042_+ GO:0009165 Q129C6 3e-38
5755815_683_1042_+ GO:0016301 Q129C6 3e-38
5755815_683_1042_+ GO:0016310 Q129C6 3e-38
5755815_683_1042_+ GO:0016740 Q129C6 3e-38
5755815_683_1042_+ GO:0016776 Q129C6 3e-38
5755815_683_1042_+ GO:0019205 Q129C6 3e-38
5755815_683_1042_+ GO:0044209 Q129C6 3e-38
5755815_683_1042_+ GO:0046939 Q129C6 3e-38
5737948_1_690_- GO:0003677 Q21SF8 4e-115
5737948_1_690_- GO:0003899 Q21SF8 4e-115
5737948_1_690_- GO:0006351 Q21SF8 4e-115
5737948_1_690_- GO:0016740 Q21SF8 4e-115
5737948_1_690_- GO:0016779 Q21SF8 4e-115
5720532_1_512_- GO:0008152 D0J761 1e-26
5720532_1_512_- GO:0016491 D0J761 1e-26
5720532_1_512_- GO:0055114 D0J761 1e-26
5723544_1_534_+ GO:0000166 M4ZVR9 1e-60
5723544_1_534_+ GO:0003677 M4ZVR9 1e-60
5723544_1_534_+ GO:0003916 M4ZVR9 1e-60
5723544_1_534_+ GO:0003918 M4ZVR9 1e-60
5723544_1_534_+ GO:0005524 M4ZVR9 1e-60
5723544_1_534_+ GO:0005694 M4ZVR9 1e-60
5723544_1_534_+ GO:0005737 M4ZVR9 1e-60
5723544_1_534_+ GO:0006259 M4ZVR9 1e-60
5723544_1_534_+ GO:0006261 M4ZVR9 1e-60
5723544_1_534_+ GO:0006265 M4ZVR9 1e-60
5723544_1_534_+ GO:0016853 M4ZVR9 1e-60
5751545_1_608_+ GO:0000166 Q88AK7 5e-98
5751545_1_608_+ GO:0000287 Q88AK7 5e-98
5751545_1_608_+ GO:0004478 Q88AK7 5e-98
5751545_1_608_+ GO:0005524 Q88AK7 5e-98
5751545_1_608_+ GO:0005737 Q88AK7 5e-98
5751545_1_608_+ GO:0006556 Q88AK7 5e-98
5751545_1_608_+ GO:0006730 Q88AK7 5e-98
5751545_1_608_+ GO:0016740 Q88AK7 5e-98
5751545_1_608_+ GO:0046872 Q88AK7 5e-98
5757417_1314_1946_- GO:0000166 A0A0G3V2Q2 3e-71
5757417_1314_1946_- GO:0003934 A0A0G3V2Q2 3e-71
5757417_1314_1946_- GO:0005525 A0A0G3V2Q2 3e-71
5757417_1314_1946_- GO:0005737 A0A0G3V2Q2 3e-71
5757417_1314_1946_- GO:0006730 A0A0G3V2Q2 3e-71
5757417_1314_1946_- GO:0008270 A0A0G3V2Q2 3e-71
5757417_1314_1946_- GO:0016787 A0A0G3V2Q2 3e-71
5757417_1314_1946_- GO:0035998 A0A0G3V2Q2 3e-71
5757417_1314_1946_- GO:0046654 A0A0G3V2Q2 3e-71
5757417_1314_1946_- GO:0046872 A0A0G3V2Q2 3e-71
5753673_230_607_+ GO:0000786 W5WWY9 8e-35
5753673_230_607_+ GO:0003677 W5WWY9 8e-35
5753673_230_607_+ GO:0006334 W5WWY9 8e-35
5725577_1_550_+ GO:0003677 D2B9S2 5e-86
5725577_1_550_+ GO:0003899 D2B9S2 5e-86
5725577_1_550_+ GO:0006351 D2B9S2 5e-86
5725577_1_550_+ GO:0016740 D2B9S2 5e-86
5725577_1_550_+ GO:0016779 D2B9S2 5e-86
5725577_1_550_+ GO:0032549 D2B9S2 5e-86
5749763_1_1019_- GO:0003824 C5T0I9 4e-165
5749763_1_1019_- GO:0004160 C5T0I9 4e-165
5749763_1_1019_- GO:0008152 C5T0I9 4e-165
5749763_1_1019_- GO:0008652 C5T0I9 4e-165
5749763_1_1019_- GO:0009082 C5T0I9 4e-165
5749763_1_1019_- GO:0009097 C5T0I9 4e-165
5749763_1_1019_- GO:0009099 C5T0I9 4e-165
5749763_1_1019_- GO:0016829 C5T0I9 4e-165
5749763_1_1019_- GO:0046872 C5T0I9 4e-165
5749763_1_1019_- GO:0051536 C5T0I9 4e-165
5749763_1_1019_- GO:0051539 C5T0I9 4e-165
5731666_1_291_+ GO:0003723 C7LXY8 7e-28
5731666_1_291_+ GO:0003735 C7LXY8 7e-28
5731666_1_291_+ GO:0005622 C7LXY8 7e-28
5731666_1_291_+ GO:0005840 C7LXY8 7e-28
5731666_1_291_+ GO:0006412 C7LXY8 7e-28
5731666_1_291_+ GO:0019843 C7LXY8 7e-28
5731666_1_291_+ GO:0030529 C7LXY8 7e-28
5740720_55_739_- GO:0000166 A0A0G3V3H2 2e-84
5740720_55_739_- GO:0000287 A0A0G3V3H2 2e-84
5740720_55_739_- GO:0003824 A0A0G3V3H2 2e-84
5740720_55_739_- GO:0004775 A0A0G3V3H2 2e-84
5740720_55_739_- GO:0005524 A0A0G3V3H2 2e-84
5740720_55_739_- GO:0006099 A0A0G3V3H2 2e-84
5740720_55_739_- GO:0008152 A0A0G3V3H2 2e-84
5740720_55_739_- GO:0016874 A0A0G3V3H2 2e-84
5740720_55_739_- GO:0030145 A0A0G3V3H2 2e-84
5740720_55_739_- GO:0046872 A0A0G3V3H2 2e-84
5757475_1133_2277_+ GO:0006537 E3J305 2e-141
5757475_1133_2277_+ GO:0016491 E3J305 2e-141
5757475_1133_2277_+ GO:0016639 E3J305 2e-141
5757475_1133_2277_+ GO:0051536 E3J305 2e-141
5757475_1133_2277_+ GO:0055114 E3J305 2e-141
5719078_1_405_+ GO:0000166 I0I2N2 2e-57
5719078_1_405_+ GO:0003746 I0I2N2 2e-57
5719078_1_405_+ GO:0003924 I0I2N2 2e-57
5719078_1_405_+ GO:0005525 I0I2N2 2e-57
5719078_1_405_+ GO:0005622 I0I2N2 2e-57
5719078_1_405_+ GO:0005737 I0I2N2 2e-57
5719078_1_405_+ GO:0006412 I0I2N2 2e-57
5719078_1_405_+ GO:0006414 I0I2N2 2e-57
5720128_1_509_- GO:0000166 M5A593 3e-67
5720128_1_509_- GO:0005524 M5A593 3e-67
5720128_1_509_- GO:0006508 M5A593 3e-67
5720128_1_509_- GO:0008233 M5A593 3e-67
5720128_1_509_- GO:0019538 M5A593 3e-67
5754861_1064_1501_- GO:0004333 Q47FK6 3e-74
5754861_1064_1501_- GO:0006091 Q47FK6 3e-74
5754861_1064_1501_- GO:0016829 Q47FK6 3e-74
5754861_1064_1501_- GO:0016836 Q47FK6 3e-74
5745433_1_698_+ GO:0003824 A0A0G3UZA1 4e-80
5745433_1_698_+ GO:0003973 A0A0G3UZA1 4e-80
5745433_1_698_+ GO:0016491 A0A0G3UZA1 4e-80
5745433_1_698_+ GO:0016614 A0A0G3UZA1 4e-80
5745433_1_698_+ GO:0050660 A0A0G3UZA1 4e-80
5745433_1_698_+ GO:0052852 A0A0G3UZA1 4e-80
5745433_1_698_+ GO:0052853 A0A0G3UZA1 4e-80
5745433_1_698_+ GO:0052854 A0A0G3UZA1 4e-80
5745433_1_698_+ GO:0055114 A0A0G3UZA1 4e-80
5743369_1_796_- GO:0000166 F4L1X2 1e-116
5743369_1_796_- GO:0000287 F4L1X2 1e-116
5743369_1_796_- GO:0003677 F4L1X2 1e-116
5743369_1_796_- GO:0003916 F4L1X2 1e-116
5743369_1_796_- GO:0003918 F4L1X2 1e-116
5743369_1_796_- GO:0005524 F4L1X2 1e-116
5743369_1_796_- GO:0005694 F4L1X2 1e-116
5743369_1_796_- GO:0005737 F4L1X2 1e-116
5743369_1_796_- GO:0006261 F4L1X2 1e-116
5743369_1_796_- GO:0006265 F4L1X2 1e-116
5743369_1_796_- GO:0016853 F4L1X2 1e-116
5743369_1_796_- GO:0046872 F4L1X2 1e-116
5742027_385_765_- GO:0003735 Q47IC5 3e-65
5742027_385_765_- GO:0005840 Q47IC5 3e-65
5742027_385_765_- GO:0006412 Q47IC5 3e-65
5742027_385_765_- GO:0030529 Q47IC5 3e-65
5737630_1_442_+ GO:0003746 M5A0R9 2e-47
5737630_1_442_+ GO:0005737 M5A0R9 2e-47
5737630_1_442_+ GO:0006414 M5A0R9 2e-47
5737630_1_442_+ GO:0043043 M5A0R9 2e-47
5744463_57_825_- GO:0003824 M5A2D2 4e-79
5744463_57_825_- GO:0004750 M5A2D2 4e-79
5744463_57_825_- GO:0005975 M5A2D2 4e-79
5744463_57_825_- GO:0006098 M5A2D2 4e-79
5744463_57_825_- GO:0008152 M5A2D2 4e-79
5744463_57_825_- GO:0016853 M5A2D2 4e-79
5744463_57_825_- GO:0016857 M5A2D2 4e-79
5744463_57_825_- GO:0046872 M5A2D2 4e-79
5756799_47_481_+ GO:0008152 D9UXQ5 2e-35
5756799_47_481_+ GO:0016740 D9UXQ5 2e-35
5738812_2_706_- GO:0000166 E4TT15 2e-89
5738812_2_706_- GO:0005524 E4TT15 2e-89
5738812_2_706_- GO:0005737 E4TT15 2e-89
5738812_2_706_- GO:0006457 E4TT15 2e-89
5738812_2_706_- GO:0042026 E4TT15 2e-89
5738812_2_706_- GO:0051082 E4TT15 2e-89
5736362_190_555_+ GO:0003723 F4KWV3 1e-53
5736362_190_555_+ GO:0003735 F4KWV3 1e-53
5736362_190_555_+ GO:0005840 F4KWV3 1e-53
5736362_190_555_+ GO:0006412 F4KWV3 1e-53
5736362_190_555_+ GO:0015934 F4KWV3 1e-53
5736362_190_555_+ GO:0019843 F4KWV3 1e-53
5736362_190_555_+ GO:0030529 F4KWV3 1e-53
5718884_6_501_+ GO:0003676 I0XVS5 7e-69
5718884_6_501_+ GO:0003723 I0XVS5 7e-69
5718884_6_501_+ GO:0003729 I0XVS5 7e-69
5718884_6_501_+ GO:0003735 I0XVS5 7e-69
5718884_6_501_+ GO:0005840 I0XVS5 7e-69
5718884_6_501_+ GO:0006412 I0XVS5 7e-69
5718884_6_501_+ GO:0015935 I0XVS5 7e-69
5718884_6_501_+ GO:0019843 I0XVS5 7e-69
5718884_6_501_+ GO:0030529 I0XVS5 7e-69
5741387_637_753_- GO:0000166 A0A0N0KAA1 6e-09
5741387_637_753_- GO:0005524 A0A0N0KAA1 6e-09
5741387_637_753_- GO:0008152 A0A0N0KAA1 6e-09
5741387_637_753_- GO:0016887 A0A0N0KAA1 6e-09
5725777_1_268_- GO:0000049 G8T7E2 1e-31
5725777_1_268_- GO:0003723 G8T7E2 1e-31
5725777_1_268_- GO:0003735 G8T7E2 1e-31
5725777_1_268_- GO:0005840 G8T7E2 1e-31
5725777_1_268_- GO:0006412 G8T7E2 1e-31
5725777_1_268_- GO:0006417 G8T7E2 1e-31
5725777_1_268_- GO:0015934 G8T7E2 1e-31
5725777_1_268_- GO:0019843 G8T7E2 1e-31
5725777_1_268_- GO:0030529 G8T7E2 1e-31
5740774_305_740_- GO:0003676 A0A0G3V4H9 5e-55
5740774_305_740_- GO:0003723 A0A0G3V4H9 5e-55
5740774_305_740_- GO:0004540 A0A0G3V4H9 5e-55
5740774_305_740_- GO:0006396 A0A0G3V4H9 5e-55
5740774_305_740_- GO:0016787 A0A0G3V4H9 5e-55
5740774_305_740_- GO:0090501 A0A0G3V4H9 5e-55
5730868_1_181_- GO:0000166 F4C592 2e-20
5730868_1_181_- GO:0003924 F4C592 2e-20
5730868_1_181_- GO:0005525 F4C592 2e-20
5730868_1_181_- GO:0008152 F4C592 2e-20
5748181_1_599_- GO:0003824 I0HQ18 1e-102
5748181_1_599_- GO:0004160 I0HQ18 1e-102
5748181_1_599_- GO:0008152 I0HQ18 1e-102
5748181_1_599_- GO:0008652 I0HQ18 1e-102
5748181_1_599_- GO:0009082 I0HQ18 1e-102
5748181_1_599_- GO:0009097 I0HQ18 1e-102
5748181_1_599_- GO:0009099 I0HQ18 1e-102
5748181_1_599_- GO:0016829 I0HQ18 1e-102
5748181_1_599_- GO:0046872 I0HQ18 1e-102
5748181_1_599_- GO:0051536 I0HQ18 1e-102
5748181_1_599_- GO:0051539 I0HQ18 1e-102
5724911_1_545_- GO:0000166 N8ZES8 5e-65
5724911_1_545_- GO:0003743 N8ZES8 5e-65
5724911_1_545_- GO:0003924 N8ZES8 5e-65
5724911_1_545_- GO:0005525 N8ZES8 5e-65
5724911_1_545_- GO:0005622 N8ZES8 5e-65
5724911_1_545_- GO:0005737 N8ZES8 5e-65
5724911_1_545_- GO:0006412 N8ZES8 5e-65
5724911_1_545_- GO:0006413 N8ZES8 5e-65
5752003_271_1139_+ GO:0008152 F4CYK8 2e-73
5752003_271_1139_+ GO:0016787 F4CYK8 2e-73
5741403_1_548_- GO:0004471 K6VLM9 2e-64
5741403_1_548_- GO:0008152 K6VLM9 2e-64
5741403_1_548_- GO:0016491 K6VLM9 2e-64
5741403_1_548_- GO:0016597 K6VLM9 2e-64
5741403_1_548_- GO:0046872 K6VLM9 2e-64
5741403_1_548_- GO:0051287 K6VLM9 2e-64
5741403_1_548_- GO:0055114 K6VLM9 2e-64
5757359_1972_2652_- GO:0008360 F0SC47 4e-38
5757359_1972_2652_- GO:0016020 F0SC47 4e-38
5757359_1972_2652_- GO:0016021 F0SC47 4e-38
5741127_76_636_- GO:0016020 F4KRB6 7e-15
5741127_76_636_- GO:0016021 F4KRB6 7e-15
5737184_1_545_+ GO:0008270 M5A6L7 2e-69
5737184_1_545_+ GO:0016491 M5A6L7 2e-69
5737184_1_545_+ GO:0043880 M5A6L7 2e-69
5737184_1_545_+ GO:0055114 M5A6L7 2e-69
5753041_682_891_- GO:0016491 H6RWR3 5e-18
5753041_682_891_- GO:0055114 H6RWR3 5e-18
5753101_307_969_- GO:0008879 A0A0G3V432 2e-73
5753101_307_969_- GO:0009058 A0A0G3V432 2e-73
5753101_307_969_- GO:0016740 A0A0G3V432 2e-73
5753101_307_969_- GO:0016779 A0A0G3V432 2e-73
5747459_1_922_- GO:0000166 M5A2Y7 4e-102
5747459_1_922_- GO:0005524 M5A2Y7 4e-102
5747459_1_922_- GO:0005737 M5A2Y7 4e-102
5747459_1_922_- GO:0005886 M5A2Y7 4e-102
5747459_1_922_- GO:0006605 M5A2Y7 4e-102
5747459_1_922_- GO:0006810 M5A2Y7 4e-102
5747459_1_922_- GO:0006886 M5A2Y7 4e-102
5747459_1_922_- GO:0015031 M5A2Y7 4e-102
5747459_1_922_- GO:0016020 M5A2Y7 4e-102
5747459_1_922_- GO:0017038 M5A2Y7 4e-102
5747459_1_922_- GO:0046872 M5A2Y7 4e-102
5747459_1_922_- GO:0065002 M5A2Y7 4e-102
5736790_1_672_- GO:0000272 B8GF92 2e-32
5736790_1_672_- GO:0005509 B8GF92 2e-32
5742987_1_320_+ GO:0003677 F4KPC3 5e-40
5742987_1_320_+ GO:0003700 F4KPC3 5e-40
5742987_1_320_+ GO:0006351 F4KPC3 5e-40
5742987_1_320_+ GO:0006355 F4KPC3 5e-40
5749433_1_915_+ GO:0003824 M4ZX24 6e-122
5749433_1_915_+ GO:0005975 M4ZX24 6e-122
5749433_1_915_+ GO:0006099 M4ZX24 6e-122
5749433_1_915_+ GO:0006108 M4ZX24 6e-122
5749433_1_915_+ GO:0016491 M4ZX24 6e-122
5749433_1_915_+ GO:0016615 M4ZX24 6e-122
5749433_1_915_+ GO:0016616 M4ZX24 6e-122
5749433_1_915_+ GO:0019752 M4ZX24 6e-122
5749433_1_915_+ GO:0030060 M4ZX24 6e-122
5749433_1_915_+ GO:0055114 M4ZX24 6e-122
5753057_1_233_- GO:0003824 A0A0G3V0V1 1e-15
5753057_1_233_- GO:0003978 A0A0G3V0V1 1e-15
5753057_1_233_- GO:0008152 A0A0G3V0V1 1e-15
5753057_1_233_- GO:0016853 A0A0G3V0V1 1e-15
5753057_1_233_- GO:0050662 A0A0G3V0V1 1e-15
5720854_1_515_- GO:0006810 A1W3V2 2e-11
5720854_1_515_- GO:0015288 A1W3V2 2e-11
5720854_1_515_- GO:0016020 A1W3V2 2e-11
5720854_1_515_- GO:0055085 A1W3V2 2e-11
5721170_63_517_+ GO:0000166 Q4KJ68 8e-67
5721170_63_517_+ GO:0000287 Q4KJ68 8e-67
5721170_63_517_+ GO:0004019 Q4KJ68 8e-67
5721170_63_517_+ GO:0005525 Q4KJ68 8e-67
5721170_63_517_+ GO:0005737 Q4KJ68 8e-67
5721170_63_517_+ GO:0006164 Q4KJ68 8e-67
5721170_63_517_+ GO:0009152 Q4KJ68 8e-67
5721170_63_517_+ GO:0016874 Q4KJ68 8e-67
5721170_63_517_+ GO:0044208 Q4KJ68 8e-67
5721170_63_517_+ GO:0046872 Q4KJ68 8e-67
5720264_387_510_- GO:0008152 E0MR35 6e-12
5720264_387_510_- GO:0016874 E0MR35 6e-12
5752365_1048_1190_+ GO:0003824 M5A5M7 1e-13
5752365_1048_1190_+ GO:0004160 M5A5M7 1e-13
5752365_1048_1190_+ GO:0008152 M5A5M7 1e-13
5752365_1048_1190_+ GO:0008652 M5A5M7 1e-13
5752365_1048_1190_+ GO:0009082 M5A5M7 1e-13
5752365_1048_1190_+ GO:0009097 M5A5M7 1e-13
5752365_1048_1190_+ GO:0009099 M5A5M7 1e-13
5752365_1048_1190_+ GO:0016829 M5A5M7 1e-13
5752365_1048_1190_+ GO:0046872 M5A5M7 1e-13
5752365_1048_1190_+ GO:0051536 M5A5M7 1e-13
5752365_1048_1190_+ GO:0051539 M5A5M7 1e-13
5750737_1_998_- GO:0008270 G2P513 2e-152
5750737_1_998_- GO:0016491 G2P513 2e-152
5750737_1_998_- GO:0046872 G2P513 2e-152
5750737_1_998_- GO:0055114 G2P513 2e-152
5727689_1_363_+ GO:0003824 I2JKW9 1e-33
5727689_1_363_+ GO:0008152 I2JKW9 1e-33
5727689_1_363_+ GO:0016874 I2JKW9 1e-33
5735600_150_386_- GO:0003723 F8GHM3 9e-31
5735600_150_386_- GO:0003735 F8GHM3 9e-31
5735600_150_386_- GO:0005622 F8GHM3 9e-31
5735600_150_386_- GO:0005840 F8GHM3 9e-31
5735600_150_386_- GO:0006412 F8GHM3 9e-31
5735600_150_386_- GO:0019843 F8GHM3 9e-31
5735600_150_386_- GO:0030529 F8GHM3 9e-31
5718852_1_238_- GO:0003723 A0A0E3ZER9 5e-32
5718852_1_238_- GO:0003735 A0A0E3ZER9 5e-32
5718852_1_238_- GO:0005840 A0A0E3ZER9 5e-32
5718852_1_238_- GO:0006412 A0A0E3ZER9 5e-32
5718852_1_238_- GO:0015935 A0A0E3ZER9 5e-32
5718852_1_238_- GO:0019843 A0A0E3ZER9 5e-32
5718852_1_238_- GO:0030529 A0A0E3ZER9 5e-32
5730322_1_428_- GO:0016020 I5C5W2 3e-39
5730322_1_428_- GO:0016021 I5C5W2 3e-39
5754773_991_1485_- GO:0000166 H1Y6F5 4e-65
5754773_991_1485_- GO:0000287 H1Y6F5 4e-65
5754773_991_1485_- GO:0003676 H1Y6F5 4e-65
5754773_991_1485_- GO:0003677 H1Y6F5 4e-65
5754773_991_1485_- GO:0003916 H1Y6F5 4e-65
5754773_991_1485_- GO:0003918 H1Y6F5 4e-65
5754773_991_1485_- GO:0005524 H1Y6F5 4e-65
5754773_991_1485_- GO:0005694 H1Y6F5 4e-65
5754773_991_1485_- GO:0005737 H1Y6F5 4e-65
5754773_991_1485_- GO:0006261 H1Y6F5 4e-65
5754773_991_1485_- GO:0006265 H1Y6F5 4e-65
5754773_991_1485_- GO:0016853 H1Y6F5 4e-65
5754773_991_1485_- GO:0046872 H1Y6F5 4e-65
5756905_2046_2269_+ GO:0000287 F8EBD0 1e-36
5756905_2046_2269_+ GO:0004450 F8EBD0 1e-36
5756905_2046_2269_+ GO:0006099 F8EBD0 1e-36
5756905_2046_2269_+ GO:0006102 F8EBD0 1e-36
5756905_2046_2269_+ GO:0016491 F8EBD0 1e-36
5756905_2046_2269_+ GO:0016616 F8EBD0 1e-36
5756905_2046_2269_+ GO:0046872 F8EBD0 1e-36
5756905_2046_2269_+ GO:0051287 F8EBD0 1e-36
5756905_2046_2269_+ GO:0055114 F8EBD0 1e-36
5756923_139_714_- GO:0008152 A0A0F2C8F6 2e-49
5756923_139_714_- GO:0016740 A0A0F2C8F6 2e-49
5756923_139_714_- GO:0016746 A0A0F2C8F6 2e-49
5724535_68_542_+ GO:0008446 A5V078 2e-69
5724535_68_542_+ GO:0016829 A5V078 2e-69
5724535_68_542_+ GO:0019673 A5V078 2e-69
5724535_68_542_+ GO:0070401 A5V078 2e-69
5753685_1_923_- GO:0006508 E6SCG5 6e-125
5753685_1_923_- GO:0008233 E6SCG5 6e-125
5753685_1_923_- GO:0008237 E6SCG5 6e-125
5743251_1_793_- GO:0030288 Q128D4 6e-119
5752277_1_1183_+ GO:0003677 A0A0G3V7Z5 4e-120
5752277_1_1183_+ GO:0003899 A0A0G3V7Z5 4e-120
5752277_1_1183_+ GO:0006351 A0A0G3V7Z5 4e-120
5752277_1_1183_+ GO:0016740 A0A0G3V7Z5 4e-120
5752277_1_1183_+ GO:0016779 A0A0G3V7Z5 4e-120
5734770_1_645_+ GO:0000049 A0A0M2U637 6e-23
5734770_1_645_+ GO:0000166 A0A0M2U637 6e-23
5734770_1_645_+ GO:0000287 A0A0M2U637 6e-23
5734770_1_645_+ GO:0003723 A0A0M2U637 6e-23
5734770_1_645_+ GO:0004812 A0A0M2U637 6e-23
5734770_1_645_+ GO:0004826 A0A0M2U637 6e-23
5734770_1_645_+ GO:0005524 A0A0M2U637 6e-23
5734770_1_645_+ GO:0005737 A0A0M2U637 6e-23
5734770_1_645_+ GO:0006412 A0A0M2U637 6e-23
5734770_1_645_+ GO:0006432 A0A0M2U637 6e-23
5734770_1_645_+ GO:0008033 A0A0M2U637 6e-23
5734770_1_645_+ GO:0016874 A0A0M2U637 6e-23
5734770_1_645_+ GO:0046872 A0A0M2U637 6e-23
5750409_1_902_- GO:0003824 Q0SDI6 3e-138
5750409_1_902_- GO:0008152 Q0SDI6 3e-138
5750409_1_902_- GO:0008484 Q0SDI6 3e-138
5750409_1_902_- GO:0016787 Q0SDI6 3e-138
5754823_1_483_- GO:0008152 I4EWE5 2e-39
5754823_1_483_- GO:0016491 I4EWE5 2e-39
5754823_1_483_- GO:0055114 I4EWE5 2e-39
5733548_1_630_+ GO:0015197 A9WBN5 2e-75
5733548_1_630_+ GO:0015833 A9WBN5 2e-75
5733548_1_630_+ GO:0030288 A9WBN5 2e-75
5719498_1_505_- GO:0000166 I3YSX7 2e-74
5719498_1_505_- GO:0000287 I3YSX7 2e-74
5719498_1_505_- GO:0003677 I3YSX7 2e-74
5719498_1_505_- GO:0003916 I3YSX7 2e-74
5719498_1_505_- GO:0003918 I3YSX7 2e-74
5719498_1_505_- GO:0005524 I3YSX7 2e-74
5719498_1_505_- GO:0005694 I3YSX7 2e-74
5719498_1_505_- GO:0005737 I3YSX7 2e-74
5719498_1_505_- GO:0006261 I3YSX7 2e-74
5719498_1_505_- GO:0006265 I3YSX7 2e-74
5719498_1_505_- GO:0016853 I3YSX7 2e-74
5719498_1_505_- GO:0046872 I3YSX7 2e-74
5757199_2384_2627_+ GO:0000166 D9VFE4 2e-24
5757199_2384_2627_+ GO:0003676 D9VFE4 2e-24
5757199_2384_2627_+ GO:0004386 D9VFE4 2e-24
5757199_2384_2627_+ GO:0005524 D9VFE4 2e-24
5757199_2384_2627_+ GO:0008152 D9VFE4 2e-24
5757199_2384_2627_+ GO:0016787 D9VFE4 2e-24
5742279_1_771_+ GO:0008137 Q47HH1 2e-148
5742279_1_771_+ GO:0010181 Q47HH1 2e-148
5742279_1_771_+ GO:0016491 Q47HH1 2e-148
5742279_1_771_+ GO:0016651 Q47HH1 2e-148
5742279_1_771_+ GO:0046872 Q47HH1 2e-148
5742279_1_771_+ GO:0051287 Q47HH1 2e-148
5742279_1_771_+ GO:0051536 Q47HH1 2e-148
5742279_1_771_+ GO:0051539 Q47HH1 2e-148
5742279_1_771_+ GO:0055114 Q47HH1 2e-148
5746371_447_883_- GO:0004617 A0A0G3V208 2e-29
5746371_447_883_- GO:0006564 A0A0G3V208 2e-29
5746371_447_883_- GO:0008152 A0A0G3V208 2e-29
5746371_447_883_- GO:0008652 A0A0G3V208 2e-29
5746371_447_883_- GO:0016491 A0A0G3V208 2e-29
5746371_447_883_- GO:0016597 A0A0G3V208 2e-29
5746371_447_883_- GO:0016616 A0A0G3V208 2e-29
5746371_447_883_- GO:0051287 A0A0G3V208 2e-29
5746371_447_883_- GO:0055114 A0A0G3V208 2e-29
5721246_1_517_- GO:0003677 Q21SF7 3e-75
5721246_1_517_- GO:0003899 Q21SF7 3e-75
5721246_1_517_- GO:0006351 Q21SF7 3e-75
5721246_1_517_- GO:0016740 Q21SF7 3e-75
5721246_1_517_- GO:0016779 Q21SF7 3e-75
5721246_1_517_- GO:0032549 Q21SF7 3e-75
5728920_1_398_- GO:0000166 M4ZXQ7 2e-37
5728920_1_398_- GO:0005524 M4ZXQ7 2e-37
5728920_1_398_- GO:0008152 M4ZXQ7 2e-37
5728920_1_398_- GO:0016787 M4ZXQ7 2e-37
5728920_1_398_- GO:0016887 M4ZXQ7 2e-37
5728920_1_398_- GO:0046872 M4ZXQ7 2e-37
5728920_1_398_- GO:0051536 M4ZXQ7 2e-37
5725537_1_196_- GO:0009055 Q47HC4 8e-19
5725537_1_196_- GO:0020037 Q47HC4 8e-19
5719816_1_507_+ GO:0003824 A0A0G3A808 3e-50
5719816_1_507_+ GO:0008152 A0A0G3A808 3e-50
5719816_1_507_+ GO:0016874 A0A0G3A808 3e-50
5755631_915_1190_- GO:0004108 Q47C41 5e-27
5755631_915_1190_- GO:0005737 Q47C41 5e-27
5755631_915_1190_- GO:0006099 Q47C41 5e-27
5755631_915_1190_- GO:0016740 Q47C41 5e-27
5755631_915_1190_- GO:0016746 Q47C41 5e-27
5755631_915_1190_- GO:0046912 Q47C41 5e-27
5731916_1_612_- GO:0005509 K9WRE7 4e-39
5731916_1_612_- GO:0007156 K9WRE7 4e-39
5731916_1_612_- GO:0016020 K9WRE7 4e-39
5731464_245_601_+ GO:0003735 K1DWZ8 4e-53
5731464_245_601_+ GO:0005622 K1DWZ8 4e-53
5731464_245_601_+ GO:0005840 K1DWZ8 4e-53
5731464_245_601_+ GO:0006412 K1DWZ8 4e-53
5731464_245_601_+ GO:0030529 K1DWZ8 4e-53
5740888_121_743_+ GO:0016020 C0EIP2 2e-30
5740888_121_743_+ GO:0016021 C0EIP2 2e-30
5734450_1_641_- GO:0003995 F5Z079 5e-80
5734450_1_641_- GO:0008152 F5Z079 5e-80
5734450_1_641_- GO:0016491 F5Z079 5e-80
5734450_1_641_- GO:0016627 F5Z079 5e-80
5734450_1_641_- GO:0050660 F5Z079 5e-80
5734450_1_641_- GO:0055114 F5Z079 5e-80
5722150_418_524_+ GO:0003676 B1Y8I1 1e-11
5722150_418_524_+ GO:0003723 B1Y8I1 1e-11
5722150_418_524_+ GO:0003729 B1Y8I1 1e-11
5722150_418_524_+ GO:0003735 B1Y8I1 1e-11
5722150_418_524_+ GO:0005840 B1Y8I1 1e-11
5722150_418_524_+ GO:0006412 B1Y8I1 1e-11
5722150_418_524_+ GO:0015935 B1Y8I1 1e-11
5722150_418_524_+ GO:0019843 B1Y8I1 1e-11
5722150_418_524_+ GO:0030529 B1Y8I1 1e-11
5755291_887_1587_- GO:0001676 F4CRV9 7e-68
5755291_887_1587_- GO:0003824 F4CRV9 7e-68
5755291_887_1587_- GO:0004467 F4CRV9 7e-68
5755291_887_1587_- GO:0008152 F4CRV9 7e-68
5755291_887_1587_- GO:0016874 F4CRV9 7e-68
5757653_1_437_- GO:0005622 A0A0G3V5N7 4e-43
5757653_1_437_- GO:0008168 A0A0G3V5N7 4e-43
5757653_1_437_- GO:0008270 A0A0G3V5N7 4e-43
5757653_1_437_- GO:0008705 A0A0G3V5N7 4e-43
5757653_1_437_- GO:0008898 A0A0G3V5N7 4e-43
5757653_1_437_- GO:0009086 A0A0G3V5N7 4e-43
5757653_1_437_- GO:0016740 A0A0G3V5N7 4e-43
5757653_1_437_- GO:0031419 A0A0G3V5N7 4e-43
5757653_1_437_- GO:0032259 A0A0G3V5N7 4e-43
5757653_1_437_- GO:0042558 A0A0G3V5N7 4e-43
5757653_1_437_- GO:0044237 A0A0G3V5N7 4e-43
5757653_1_437_- GO:0046872 A0A0G3V5N7 4e-43
5754391_994_1257_- GO:0000160 A0A0G3V7J5 1e-16
5754391_994_1257_- GO:0003677 A0A0G3V7J5 1e-16
5754391_994_1257_- GO:0005622 A0A0G3V7J5 1e-16
5754391_994_1257_- GO:0006351 A0A0G3V7J5 1e-16
5754391_994_1257_- GO:0006355 A0A0G3V7J5 1e-16
5757437_1_697_- GO:0004497 A9FBP8 9e-44
5757437_1_697_- GO:0005506 A9FBP8 9e-44
5757437_1_697_- GO:0016491 A9FBP8 9e-44
5757437_1_697_- GO:0016705 A9FBP8 9e-44
5757437_1_697_- GO:0020037 A9FBP8 9e-44
5757437_1_697_- GO:0046872 A9FBP8 9e-44
5757437_1_697_- GO:0055114 A9FBP8 9e-44
5743301_1_599_- GO:0008152 K1XK91 2e-30
5743301_1_599_- GO:0016787 K1XK91 2e-30
5757097_2075_2473_- GO:0008152 C8XKG6 3e-38
5757097_2075_2473_- GO:0016491 C8XKG6 3e-38
5757097_2075_2473_- GO:0055114 C8XKG6 3e-38
5751851_171_605_+ GO:0016020 A0A0F6W5W5 4e-17
5751851_171_605_+ GO:0016021 A0A0F6W5W5 4e-17
5754437_1_824_- GO:0000166 Q129M5 1e-143
5754437_1_824_- GO:0004222 Q129M5 1e-143
5754437_1_824_- GO:0005524 Q129M5 1e-143
5754437_1_824_- GO:0005886 Q129M5 1e-143
5754437_1_824_- GO:0006508 Q129M5 1e-143
5754437_1_824_- GO:0008233 Q129M5 1e-143
5754437_1_824_- GO:0008237 Q129M5 1e-143
5754437_1_824_- GO:0008270 Q129M5 1e-143
5754437_1_824_- GO:0016020 Q129M5 1e-143
5754437_1_824_- GO:0016021 Q129M5 1e-143
5754437_1_824_- GO:0016787 Q129M5 1e-143
5754437_1_824_- GO:0016887 Q129M5 1e-143
5754437_1_824_- GO:0030163 Q129M5 1e-143
5754437_1_824_- GO:0046872 Q129M5 1e-143
5750993_429_1007_+ GO:0004177 C8XH50 6e-11
5750993_429_1007_+ GO:0005622 C8XH50 6e-11
5750993_429_1007_+ GO:0005737 C8XH50 6e-11
5750993_429_1007_+ GO:0006508 C8XH50 6e-11
5750993_429_1007_+ GO:0008233 C8XH50 6e-11
5750993_429_1007_+ GO:0008235 C8XH50 6e-11
5750993_429_1007_+ GO:0016787 C8XH50 6e-11
5750993_429_1007_+ GO:0019538 C8XH50 6e-11
5750993_429_1007_+ GO:0030145 C8XH50 6e-11
5750993_429_1007_+ GO:0046872 C8XH50 6e-11
5749513_29_649_- GO:0003723 F0SB65 1e-79
5749513_29_649_- GO:0003735 F0SB65 1e-79
5749513_29_649_- GO:0005622 F0SB65 1e-79
5749513_29_649_- GO:0005840 F0SB65 1e-79
5749513_29_649_- GO:0006412 F0SB65 1e-79
5749513_29_649_- GO:0019843 F0SB65 1e-79
5749513_29_649_- GO:0030529 F0SB65 1e-79
5737584_84_684_+ GO:0000166 M5AFJ2 1e-64
5737584_84_684_+ GO:0003677 M5AFJ2 1e-64
5737584_84_684_+ GO:0003916 M5AFJ2 1e-64
5737584_84_684_+ GO:0003918 M5AFJ2 1e-64
5737584_84_684_+ GO:0005524 M5AFJ2 1e-64
5737584_84_684_+ GO:0006265 M5AFJ2 1e-64
5737584_84_684_+ GO:0016853 M5AFJ2 1e-64
5756833_1_1005_+ GO:0003824 F4KYS1 6e-150
5756833_1_1005_+ GO:0004088 F4KYS1 6e-150
5756833_1_1005_+ GO:0005524 F4KYS1 6e-150
5756833_1_1005_+ GO:0006807 F4KYS1 6e-150
5756833_1_1005_+ GO:0016874 F4KYS1 6e-150
5756833_1_1005_+ GO:0046872 F4KYS1 6e-150
5726687_203_559_- GO:0006508 W0F4W2 1e-47
5726687_203_559_- GO:0008236 W0F4W2 1e-47
5731594_1_608_- GO:0005622 A0QZX6 1e-92
5731594_1_608_- GO:0008168 A0QZX6 1e-92
5731594_1_608_- GO:0008270 A0QZX6 1e-92
5731594_1_608_- GO:0008705 A0QZX6 1e-92
5731594_1_608_- GO:0008898 A0QZX6 1e-92
5731594_1_608_- GO:0009086 A0QZX6 1e-92
5731594_1_608_- GO:0016740 A0QZX6 1e-92
5731594_1_608_- GO:0031419 A0QZX6 1e-92
5731594_1_608_- GO:0032259 A0QZX6 1e-92
5731594_1_608_- GO:0042558 A0QZX6 1e-92
5731594_1_608_- GO:0044237 A0QZX6 1e-92
5731594_1_608_- GO:0046872 A0QZX6 1e-92
5736792_1_672_+ GO:0016491 F8AXE1 1e-88
5736792_1_672_+ GO:0055114 F8AXE1 1e-88
5726657_1_559_- GO:0000166 E3J3B7 2e-70
5726657_1_559_- GO:0003746 E3J3B7 2e-70
5726657_1_559_- GO:0003924 E3J3B7 2e-70
5726657_1_559_- GO:0005525 E3J3B7 2e-70
5726657_1_559_- GO:0005622 E3J3B7 2e-70
5726657_1_559_- GO:0005737 E3J3B7 2e-70
5726657_1_559_- GO:0006412 E3J3B7 2e-70
5726657_1_559_- GO:0006414 E3J3B7 2e-70
5757475_1_808_+ GO:0003824 F6ERH8 4e-87
5757475_1_808_+ GO:0006537 F6ERH8 4e-87
5757475_1_808_+ GO:0006807 F6ERH8 4e-87
5757475_1_808_+ GO:0008152 F6ERH8 4e-87
5757475_1_808_+ GO:0015930 F6ERH8 4e-87
5757475_1_808_+ GO:0016491 F6ERH8 4e-87
5757475_1_808_+ GO:0016638 F6ERH8 4e-87
5757475_1_808_+ GO:0055114 F6ERH8 4e-87
5746043_608_873_+ GO:0005886 J2TY13 2e-30
5746043_608_873_+ GO:0006754 J2TY13 2e-30
5746043_608_873_+ GO:0006810 J2TY13 2e-30
5746043_608_873_+ GO:0006811 J2TY13 2e-30
5746043_608_873_+ GO:0015078 J2TY13 2e-30
5746043_608_873_+ GO:0015986 J2TY13 2e-30
5746043_608_873_+ GO:0015992 J2TY13 2e-30
5746043_608_873_+ GO:0016020 J2TY13 2e-30
5746043_608_873_+ GO:0016021 J2TY13 2e-30
5746043_608_873_+ GO:0042777 J2TY13 2e-30
5746043_608_873_+ GO:0045263 J2TY13 2e-30
5746043_608_873_+ GO:0046933 J2TY13 2e-30
5756251_1067_1426_+ GO:0016020 F8ECV2 9e-13
5756251_1067_1426_+ GO:0016021 F8ECV2 9e-13
5738974_1_708_+ GO:0003995 A1U2R5 3e-90
5738974_1_708_+ GO:0008152 A1U2R5 3e-90
5738974_1_708_+ GO:0016491 A1U2R5 3e-90
5738974_1_708_+ GO:0016627 A1U2R5 3e-90
5738974_1_708_+ GO:0050660 A1U2R5 3e-90
5738974_1_708_+ GO:0055114 A1U2R5 3e-90
5753413_1_836_- GO:0016020 A0A0M9VHD6 2e-38
5753413_1_836_- GO:0016021 A0A0M9VHD6 2e-38
5726431_1_557_- GO:0005524 Q477Z2 2e-85
5726431_1_557_- GO:0005886 Q477Z2 2e-85
5726431_1_557_- GO:0006754 Q477Z2 2e-85
5726431_1_557_- GO:0006810 Q477Z2 2e-85
5726431_1_557_- GO:0006811 Q477Z2 2e-85
5726431_1_557_- GO:0015986 Q477Z2 2e-85
5726431_1_557_- GO:0015992 Q477Z2 2e-85
5726431_1_557_- GO:0016020 Q477Z2 2e-85
5726431_1_557_- GO:0042777 Q477Z2 2e-85
5726431_1_557_- GO:0045261 Q477Z2 2e-85
5726431_1_557_- GO:0046933 Q477Z2 2e-85
5726431_1_557_- GO:0046961 Q477Z2 2e-85
5755493_1008_1538_+ GO:0003723 F4KXT4 4e-68
5755493_1008_1538_+ GO:0003735 F4KXT4 4e-68
5755493_1008_1538_+ GO:0005840 F4KXT4 4e-68
5755493_1008_1538_+ GO:0006412 F4KXT4 4e-68
5755493_1008_1538_+ GO:0015935 F4KXT4 4e-68
5755493_1008_1538_+ GO:0019843 F4KXT4 4e-68
5755493_1008_1538_+ GO:0030529 F4KXT4 4e-68
5725303_1_548_- GO:0000166 M5AM22 6e-66
5725303_1_548_- GO:0000287 M5AM22 6e-66
5725303_1_548_- GO:0003824 M5AM22 6e-66
5725303_1_548_- GO:0004088 M5AM22 6e-66
5725303_1_548_- GO:0005524 M5AM22 6e-66
5725303_1_548_- GO:0006221 M5AM22 6e-66
5725303_1_548_- GO:0006526 M5AM22 6e-66
5725303_1_548_- GO:0006807 M5AM22 6e-66
5725303_1_548_- GO:0008652 M5AM22 6e-66
5725303_1_548_- GO:0016874 M5AM22 6e-66
5725303_1_548_- GO:0030145 M5AM22 6e-66
5725303_1_548_- GO:0044205 M5AM22 6e-66
5725303_1_548_- GO:0046872 M5AM22 6e-66
5738474_323_699_+ GO:0003824 A1TGQ6 6e-38
5738474_323_699_+ GO:0006084 A1TGQ6 6e-38
5738474_323_699_+ GO:0016740 A1TGQ6 6e-38
5738474_323_699_+ GO:0016787 A1TGQ6 6e-38
5720366_110_496_+ GO:0005524 A0A0B2AJI8 5e-29
5726607_1_174_+ GO:0003824 M4ZZ98 3e-09
5726607_1_174_+ GO:0005737 M4ZZ98 3e-09
5726607_1_174_+ GO:0008152 M4ZZ98 3e-09
5726607_1_174_+ GO:0008652 M4ZZ98 3e-09
5726607_1_174_+ GO:0008840 M4ZZ98 3e-09
5726607_1_174_+ GO:0009085 M4ZZ98 3e-09
5726607_1_174_+ GO:0009089 M4ZZ98 3e-09
5726607_1_174_+ GO:0016829 M4ZZ98 3e-09
5726607_1_174_+ GO:0019877 M4ZZ98 3e-09
5754123_995_1383_- GO:0004733 I0HCD5 2e-44
5754123_995_1383_- GO:0010181 I0HCD5 2e-44
5754123_995_1383_- GO:0016491 I0HCD5 2e-44
5754123_995_1383_- GO:0042823 I0HCD5 2e-44
5754123_995_1383_- GO:0055114 I0HCD5 2e-44
5737378_485_681_- GO:0000287 G8SCC2 5e-14
5737378_485_681_- GO:0004588 G8SCC2 5e-14
5737378_485_681_- GO:0006221 G8SCC2 5e-14
5737378_485_681_- GO:0009116 G8SCC2 5e-14
5737378_485_681_- GO:0016740 G8SCC2 5e-14
5737378_485_681_- GO:0016757 G8SCC2 5e-14
5737378_485_681_- GO:0044205 G8SCC2 5e-14
5726665_1_559_- GO:0008152 X5MLI7 1e-41
5726665_1_559_- GO:0016787 X5MLI7 1e-41
5732226_1_614_+ GO:0006865 G8PMI8 7e-48
5731040_1_602_+ GO:0003677 Q47J77 1e-104
5731040_1_602_+ GO:0003899 Q47J77 1e-104
5731040_1_602_+ GO:0006351 Q47J77 1e-104
5731040_1_602_+ GO:0016740 Q47J77 1e-104
5731040_1_602_+ GO:0016779 Q47J77 1e-104
5731040_1_602_+ GO:0046983 Q47J77 1e-104
5739050_1_709_+ GO:0008137 M4ZX10 7e-100
5739050_1_709_+ GO:0009055 M4ZX10 7e-100
5739050_1_709_+ GO:0016020 M4ZX10 7e-100
5739050_1_709_+ GO:0016491 M4ZX10 7e-100
5739050_1_709_+ GO:0016651 M4ZX10 7e-100
5739050_1_709_+ GO:0030151 M4ZX10 7e-100
5739050_1_709_+ GO:0042773 M4ZX10 7e-100
5739050_1_709_+ GO:0046872 M4ZX10 7e-100
5739050_1_709_+ GO:0051536 M4ZX10 7e-100
5739050_1_709_+ GO:0051539 M4ZX10 7e-100
5739050_1_709_+ GO:0055114 M4ZX10 7e-100
5732920_261_622_+ GO:0003723 A0A0D5YQ23 1e-42
5732920_261_622_+ GO:0003735 A0A0D5YQ23 1e-42
5732920_261_622_+ GO:0005622 A0A0D5YQ23 1e-42
5732920_261_622_+ GO:0005840 A0A0D5YQ23 1e-42
5732920_261_622_+ GO:0006412 A0A0D5YQ23 1e-42
5732920_261_622_+ GO:0015935 A0A0D5YQ23 1e-42
5732920_261_622_+ GO:0019843 A0A0D5YQ23 1e-42
5732920_261_622_+ GO:0030529 A0A0D5YQ23 1e-42
5757263_220_885_- GO:0000166 M5A1L7 3e-52
5757263_220_885_- GO:0004812 M5A1L7 3e-52
5757263_220_885_- GO:0004821 M5A1L7 3e-52
5757263_220_885_- GO:0005524 M5A1L7 3e-52
5757263_220_885_- GO:0005737 M5A1L7 3e-52
5757263_220_885_- GO:0006412 M5A1L7 3e-52
5757263_220_885_- GO:0006418 M5A1L7 3e-52
5757263_220_885_- GO:0006427 M5A1L7 3e-52
5757263_220_885_- GO:0016874 M5A1L7 3e-52
5744999_545_840_- GO:0009055 C5T6K4 5e-40
5733262_1_626_- GO:0016491 G8TDS3 2e-98
5733262_1_626_- GO:0050304 G8TDS3 2e-98
5733262_1_626_- GO:0055114 G8TDS3 2e-98
5753845_1_794_- GO:0003824 A0A0G3V0E2 4e-50
5753845_1_794_- GO:0004721 A0A0G3V0E2 4e-50
5753845_1_794_- GO:0004722 A0A0G3V0E2 4e-50
5753845_1_794_- GO:0006470 A0A0G3V0E2 4e-50
5753845_1_794_- GO:0016020 A0A0G3V0E2 4e-50
5753845_1_794_- GO:0016021 A0A0G3V0E2 4e-50
5753845_1_794_- GO:0016787 A0A0G3V0E2 4e-50
5756123_1_1049_+ GO:0003995 A0A0F2QYC8 5e-129
5756123_1_1049_+ GO:0008152 A0A0F2QYC8 5e-129
5756123_1_1049_+ GO:0016491 A0A0F2QYC8 5e-129
5756123_1_1049_+ GO:0016627 A0A0F2QYC8 5e-129
5756123_1_1049_+ GO:0050660 A0A0F2QYC8 5e-129
5756123_1_1049_+ GO:0055114 A0A0F2QYC8 5e-129
5744523_200_727_+ GO:0003723 H6L453 2e-53
5744523_200_727_+ GO:0005622 H6L453 2e-53
5744523_200_727_+ GO:0005840 H6L453 2e-53
5744523_200_727_+ GO:0006412 H6L453 2e-53
5744523_200_727_+ GO:0019843 H6L453 2e-53
5744523_200_727_+ GO:0030529 H6L453 2e-53
5744523_200_727_+ GO:0042254 H6L453 2e-53
5744523_200_727_+ GO:0070180 H6L453 2e-53
5753107_1_188_- GO:0008879 A0A0G3V432 1e-23
5753107_1_188_- GO:0009058 A0A0G3V432 1e-23
5753107_1_188_- GO:0016740 A0A0G3V432 1e-23
5753107_1_188_- GO:0016779 A0A0G3V432 1e-23
5736606_317_669_- GO:0003735 F5XX20 5e-45
5736606_317_669_- GO:0005840 F5XX20 5e-45
5736606_317_669_- GO:0006412 F5XX20 5e-45
5736606_317_669_- GO:0030529 F5XX20 5e-45
5720966_1_515_+ GO:0003677 X5DE64 8e-59
5720966_1_515_+ GO:0003700 X5DE64 8e-59
5720966_1_515_+ GO:0006351 X5DE64 8e-59
5720966_1_515_+ GO:0006352 X5DE64 8e-59
5720966_1_515_+ GO:0006355 X5DE64 8e-59
5720966_1_515_+ GO:0016987 X5DE64 8e-59
5720966_1_515_+ GO:0030435 X5DE64 8e-59
5731702_1_609_+ GO:0005215 A6D4W6 4e-89
5731702_1_609_+ GO:0006810 A6D4W6 4e-89
5731702_1_609_+ GO:0008643 A6D4W6 4e-89
5749969_619_1028_+ GO:0004324 Q7NZN6 1e-51
5749969_619_1028_+ GO:0016491 Q7NZN6 1e-51
5749969_619_1028_+ GO:0055114 Q7NZN6 1e-51
5728894_1_581_- GO:0003677 Q21SF7 1e-95
5728894_1_581_- GO:0003899 Q21SF7 1e-95
5728894_1_581_- GO:0006351 Q21SF7 1e-95
5728894_1_581_- GO:0016740 Q21SF7 1e-95
5728894_1_581_- GO:0016779 Q21SF7 1e-95
5728894_1_581_- GO:0032549 Q21SF7 1e-95
5757379_1_375_- GO:0006099 A0A0N1ABP4 3e-56
5757379_1_375_- GO:0008177 A0A0N1ABP4 3e-56
5757379_1_375_- GO:0009055 A0A0N1ABP4 3e-56
5757379_1_375_- GO:0016491 A0A0N1ABP4 3e-56
5757379_1_375_- GO:0046872 A0A0N1ABP4 3e-56
5757379_1_375_- GO:0051536 A0A0N1ABP4 3e-56
5757379_1_375_- GO:0051537 A0A0N1ABP4 3e-56
5757379_1_375_- GO:0051538 A0A0N1ABP4 3e-56
5757379_1_375_- GO:0051539 A0A0N1ABP4 3e-56
5757379_1_375_- GO:0055114 A0A0N1ABP4 3e-56
5751479_1_1120_+ GO:0008152 D3CRJ3 1e-118
5751479_1_1120_+ GO:0016787 D3CRJ3 1e-118
5732772_1_620_- GO:0004360 A0A0G3V4G7 3e-62
5732772_1_620_- GO:0005975 A0A0G3V4G7 3e-62
5732772_1_620_- GO:0008483 A0A0G3V4G7 3e-62
5732772_1_620_- GO:0016740 A0A0G3V4G7 3e-62
5732772_1_620_- GO:0016853 A0A0G3V4G7 3e-62
5732772_1_620_- GO:0030246 A0A0G3V4G7 3e-62
5732772_1_620_- GO:1901137 A0A0G3V4G7 3e-62
5719672_157_506_- GO:0003746 M5A2U7 5e-21
5719672_157_506_- GO:0005622 M5A2U7 5e-21
5719672_157_506_- GO:0005737 M5A2U7 5e-21
5719672_157_506_- GO:0006412 M5A2U7 5e-21
5719672_157_506_- GO:0006414 M5A2U7 5e-21
5721212_309_517_+ GO:0000049 A9BPS5 2e-30
5721212_309_517_+ GO:0003723 A9BPS5 2e-30
5721212_309_517_+ GO:0003735 A9BPS5 2e-30
5721212_309_517_+ GO:0005622 A9BPS5 2e-30
5721212_309_517_+ GO:0005840 A9BPS5 2e-30
5721212_309_517_+ GO:0006412 A9BPS5 2e-30
5721212_309_517_+ GO:0019843 A9BPS5 2e-30
5721212_309_517_+ GO:0030529 A9BPS5 2e-30
5757237_970_1728_- GO:0006810 Q47JK8 9e-114
5757237_970_1728_- GO:0008565 Q47JK8 9e-114
5757237_970_1728_- GO:0009279 Q47JK8 9e-114
5757237_970_1728_- GO:0009297 Q47JK8 9e-114
5757237_970_1728_- GO:0009306 Q47JK8 9e-114
5757237_970_1728_- GO:0019867 Q47JK8 9e-114
5756413_1_1425_- GO:0000103 E3IVF7 2e-205
5756413_1_1425_- GO:0000166 E3IVF7 2e-205
5756413_1_1425_- GO:0003924 E3IVF7 2e-205
5756413_1_1425_- GO:0004020 E3IVF7 2e-205
5756413_1_1425_- GO:0004781 E3IVF7 2e-205
5756413_1_1425_- GO:0005524 E3IVF7 2e-205
5756413_1_1425_- GO:0005525 E3IVF7 2e-205
5756413_1_1425_- GO:0006790 E3IVF7 2e-205
5756413_1_1425_- GO:0016301 E3IVF7 2e-205
5756413_1_1425_- GO:0016310 E3IVF7 2e-205
5756413_1_1425_- GO:0016740 E3IVF7 2e-205
5756413_1_1425_- GO:0016779 E3IVF7 2e-205
5736348_1_666_+ GO:0016491 A0A0E9LZN2 4e-82
5736348_1_666_+ GO:0030151 A0A0E9LZN2 4e-82
5736348_1_666_+ GO:0046872 A0A0E9LZN2 4e-82
5736348_1_666_+ GO:0055114 A0A0E9LZN2 4e-82
5728515_1_577_- GO:0008137 Q47HH0 5e-87
5728515_1_577_- GO:0009055 Q47HH0 5e-87
5728515_1_577_- GO:0016020 Q47HH0 5e-87
5728515_1_577_- GO:0016491 Q47HH0 5e-87
5728515_1_577_- GO:0016651 Q47HH0 5e-87
5728515_1_577_- GO:0030151 Q47HH0 5e-87
5728515_1_577_- GO:0042773 Q47HH0 5e-87
5728515_1_577_- GO:0046872 Q47HH0 5e-87
5728515_1_577_- GO:0051536 Q47HH0 5e-87
5728515_1_577_- GO:0051539 Q47HH0 5e-87
5728515_1_577_- GO:0055114 Q47HH0 5e-87
5755889_1045_1748_- GO:0004871 J3D9L0 5e-103
5755889_1045_1748_- GO:0006935 J3D9L0 5e-103
5755889_1045_1748_- GO:0007165 J3D9L0 5e-103
5755889_1045_1748_- GO:0016020 J3D9L0 5e-103
5755889_1045_1748_- GO:0016021 J3D9L0 5e-103
5726855_1_416_+ GO:0003676 Q47J97 5e-66
5726855_1_416_+ GO:0003723 Q47J97 5e-66
5726855_1_416_+ GO:0003729 Q47J97 5e-66
5726855_1_416_+ GO:0003735 Q47J97 5e-66
5726855_1_416_+ GO:0005840 Q47J97 5e-66
5726855_1_416_+ GO:0006412 Q47J97 5e-66
5726855_1_416_+ GO:0015935 Q47J97 5e-66
5726855_1_416_+ GO:0019843 Q47J97 5e-66
5726855_1_416_+ GO:0030529 Q47J97 5e-66
5736640_1_670_- GO:0016491 A0A0G3V8B0 1e-81
5736640_1_670_- GO:0018667 A0A0G3V8B0 1e-81
5736640_1_670_- GO:0055114 A0A0G3V8B0 1e-81
5729876_1_513_- GO:0004156 A6VU23 5e-56
5729876_1_513_- GO:0009396 A6VU23 5e-56
5729876_1_513_- GO:0016740 A6VU23 5e-56
5729876_1_513_- GO:0042558 A6VU23 5e-56
5729876_1_513_- GO:0044237 A6VU23 5e-56
5729876_1_513_- GO:0046654 A6VU23 5e-56
5729876_1_513_- GO:0046656 A6VU23 5e-56
5729876_1_513_- GO:0046872 A6VU23 5e-56
5735136_1_650_+ GO:0000166 W0EZ00 3e-103
5735136_1_650_+ GO:0005524 W0EZ00 3e-103
5735136_1_650_+ GO:0005737 W0EZ00 3e-103
5735136_1_650_+ GO:0006457 W0EZ00 3e-103
5735136_1_650_+ GO:0042026 W0EZ00 3e-103
5735136_1_650_+ GO:0051082 W0EZ00 3e-103
5757151_1_303_+ GO:0000166 A0A0G3V6G9 2e-10
5757151_1_303_+ GO:0004222 A0A0G3V6G9 2e-10
5757151_1_303_+ GO:0005524 A0A0G3V6G9 2e-10
5757151_1_303_+ GO:0005886 A0A0G3V6G9 2e-10
5757151_1_303_+ GO:0006508 A0A0G3V6G9 2e-10
5757151_1_303_+ GO:0008233 A0A0G3V6G9 2e-10
5757151_1_303_+ GO:0008237 A0A0G3V6G9 2e-10
5757151_1_303_+ GO:0008270 A0A0G3V6G9 2e-10
5757151_1_303_+ GO:0016020 A0A0G3V6G9 2e-10
5757151_1_303_+ GO:0016021 A0A0G3V6G9 2e-10
5757151_1_303_+ GO:0016787 A0A0G3V6G9 2e-10
5757151_1_303_+ GO:0016887 A0A0G3V6G9 2e-10
5757151_1_303_+ GO:0030163 A0A0G3V6G9 2e-10
5757151_1_303_+ GO:0046872 A0A0G3V6G9 2e-10
5744069_691_814_+ GO:0008152 E3J9K0 3e-08
5744069_691_814_+ GO:0016491 E3J9K0 3e-08
5744069_691_814_+ GO:0055114 E3J9K0 3e-08
5743541_1_446_+ GO:0000166 M5A593 1e-42
5743541_1_446_+ GO:0005524 M5A593 1e-42
5743541_1_446_+ GO:0006508 M5A593 1e-42
5743541_1_446_+ GO:0008233 M5A593 1e-42
5743541_1_446_+ GO:0019538 M5A593 1e-42
5738736_270_704_+ GO:0008152 U2FXU7 7e-29
5738736_270_704_+ GO:0016787 U2FXU7 7e-29
5738736_270_704_+ GO:0046983 U2FXU7 7e-29
5750097_627_1035_- GO:0000413 A0A0G1XA19 5e-16
5750097_627_1035_- GO:0003755 A0A0G1XA19 5e-16
5750097_627_1035_- GO:0006457 A0A0G1XA19 5e-16
5750097_627_1035_- GO:0008152 A0A0G1XA19 5e-16
5750097_627_1035_- GO:0016020 A0A0G1XA19 5e-16
5750097_627_1035_- GO:0016021 A0A0G1XA19 5e-16
5750097_627_1035_- GO:0016853 A0A0G1XA19 5e-16
5743899_1_736_- GO:0000166 F4L311 4e-100
5743899_1_736_- GO:0005524 F4L311 4e-100
5743899_1_736_- GO:0006457 F4L311 4e-100
5743899_1_736_- GO:0006508 F4L311 4e-100
5743899_1_736_- GO:0008233 F4L311 4e-100
5743899_1_736_- GO:0008270 F4L311 4e-100
5743899_1_736_- GO:0046872 F4L311 4e-100
5743899_1_736_- GO:0046983 F4L311 4e-100
5743899_1_736_- GO:0051082 F4L311 4e-100
5732814_1_621_+ GO:0000166 C5T820 7e-107
5732814_1_621_+ GO:0003824 C5T820 7e-107
5732814_1_621_+ GO:0004356 C5T820 7e-107
5732814_1_621_+ GO:0005524 C5T820 7e-107
5732814_1_621_+ GO:0005737 C5T820 7e-107
5732814_1_621_+ GO:0006542 C5T820 7e-107
5732814_1_621_+ GO:0006807 C5T820 7e-107
5732814_1_621_+ GO:0009399 C5T820 7e-107
5732814_1_621_+ GO:0016874 C5T820 7e-107
5722030_1_523_- GO:0008270 B4VCE0 7e-57
5722030_1_523_- GO:0016491 B4VCE0 7e-57
5722030_1_523_- GO:0046872 B4VCE0 7e-57
5722030_1_523_- GO:0055114 B4VCE0 7e-57
5723260_1_532_- GO:0000166 Q12GX4 3e-94
5723260_1_532_- GO:0003746 Q12GX4 3e-94
5723260_1_532_- GO:0003924 Q12GX4 3e-94
5723260_1_532_- GO:0005525 Q12GX4 3e-94
5723260_1_532_- GO:0005622 Q12GX4 3e-94
5723260_1_532_- GO:0005737 Q12GX4 3e-94
5723260_1_532_- GO:0006412 Q12GX4 3e-94
5723260_1_532_- GO:0006414 Q12GX4 3e-94
5733600_63_631_+ GO:0003824 C5CT22 1e-77
5733600_63_631_+ GO:0004807 C5CT22 1e-77
5733600_63_631_+ GO:0005737 C5CT22 1e-77
5733600_63_631_+ GO:0006094 C5CT22 1e-77
5733600_63_631_+ GO:0006096 C5CT22 1e-77
5733600_63_631_+ GO:0006098 C5CT22 1e-77
5733600_63_631_+ GO:0008152 C5CT22 1e-77
5733600_63_631_+ GO:0016853 C5CT22 1e-77
5753281_1_932_- GO:0000166 M4ZVR9 1e-84
5753281_1_932_- GO:0003677 M4ZVR9 1e-84
5753281_1_932_- GO:0003916 M4ZVR9 1e-84
5753281_1_932_- GO:0003918 M4ZVR9 1e-84
5753281_1_932_- GO:0005524 M4ZVR9 1e-84
5753281_1_932_- GO:0005694 M4ZVR9 1e-84
5753281_1_932_- GO:0005737 M4ZVR9 1e-84
5753281_1_932_- GO:0006259 M4ZVR9 1e-84
5753281_1_932_- GO:0006261 M4ZVR9 1e-84
5753281_1_932_- GO:0006265 M4ZVR9 1e-84
5753281_1_932_- GO:0016853 M4ZVR9 1e-84
5753423_563_1293_+ GO:0009055 M5AIR4 6e-93
5733626_1_631_+ GO:0000166 H8KNW0 6e-101
5733626_1_631_+ GO:0003677 H8KNW0 6e-101
5733626_1_631_+ GO:0003684 H8KNW0 6e-101
5733626_1_631_+ GO:0003697 H8KNW0 6e-101
5733626_1_631_+ GO:0005524 H8KNW0 6e-101
5733626_1_631_+ GO:0005737 H8KNW0 6e-101
5733626_1_631_+ GO:0006259 H8KNW0 6e-101
5733626_1_631_+ GO:0006281 H8KNW0 6e-101
5733626_1_631_+ GO:0006310 H8KNW0 6e-101
5733626_1_631_+ GO:0006974 H8KNW0 6e-101
5733626_1_631_+ GO:0008094 H8KNW0 6e-101
5733626_1_631_+ GO:0009432 H8KNW0 6e-101
5757673_1661_1942_- GO:0000105 B6IMI3 4e-28
5757673_1661_1942_- GO:0000287 B6IMI3 4e-28
5757673_1661_1942_- GO:0004635 B6IMI3 4e-28
5757673_1661_1942_- GO:0005737 B6IMI3 4e-28
5757673_1661_1942_- GO:0008270 B6IMI3 4e-28
5757673_1661_1942_- GO:0008652 B6IMI3 4e-28
5757673_1661_1942_- GO:0016787 B6IMI3 4e-28
5757673_1661_1942_- GO:0046872 B6IMI3 4e-28
5731264_1_605_+ GO:0004872 F4L5P6 2e-60
5731264_1_605_+ GO:0006810 F4L5P6 2e-60
5731264_1_605_+ GO:0016020 F4L5P6 2e-60
5731264_1_605_+ GO:0030246 F4L5P6 2e-60
5727157_1_564_+ GO:0008152 A0A0A8EPJ1 2e-78
5727157_1_564_+ GO:0016787 A0A0A8EPJ1 2e-78
5753435_1_778_+ GO:0008152 C7Q852 2e-63
5753435_1_778_+ GO:0016627 C7Q852 2e-63
5753435_1_778_+ GO:0050660 C7Q852 2e-63
5753435_1_778_+ GO:0055114 C7Q852 2e-63
5745649_1_860_+ GO:0004072 C7M1N2 6e-92
5745649_1_860_+ GO:0008152 C7M1N2 6e-92
5745649_1_860_+ GO:0008652 C7M1N2 6e-92
5745649_1_860_+ GO:0009088 C7M1N2 6e-92
5745649_1_860_+ GO:0009089 C7M1N2 6e-92
5745649_1_860_+ GO:0016301 C7M1N2 6e-92
5745649_1_860_+ GO:0016310 C7M1N2 6e-92
5745649_1_860_+ GO:0016597 C7M1N2 6e-92
5745649_1_860_+ GO:0016740 C7M1N2 6e-92
5734326_302_639_+ GO:0003848 M5A0S7 2e-20
5734326_302_639_+ GO:0004150 M5A0S7 2e-20
5734326_302_639_+ GO:0006760 M5A0S7 2e-20
5734326_302_639_+ GO:0009396 M5A0S7 2e-20
5734326_302_639_+ GO:0016301 M5A0S7 2e-20
5734326_302_639_+ GO:0016310 M5A0S7 2e-20
5734326_302_639_+ GO:0016740 M5A0S7 2e-20
5734326_302_639_+ GO:0016829 M5A0S7 2e-20
5734326_302_639_+ GO:0046654 M5A0S7 2e-20
5734326_302_639_+ GO:0046656 M5A0S7 2e-20
5719480_1_505_- GO:0000166 A8TIP3 5e-60
5719480_1_505_- GO:0005524 A8TIP3 5e-60
5719480_1_505_- GO:0005886 A8TIP3 5e-60
5719480_1_505_- GO:0006754 A8TIP3 5e-60
5719480_1_505_- GO:0006810 A8TIP3 5e-60
5719480_1_505_- GO:0006811 A8TIP3 5e-60
5719480_1_505_- GO:0015986 A8TIP3 5e-60
5719480_1_505_- GO:0015991 A8TIP3 5e-60
5719480_1_505_- GO:0015992 A8TIP3 5e-60
5719480_1_505_- GO:0016020 A8TIP3 5e-60
5719480_1_505_- GO:0016787 A8TIP3 5e-60
5719480_1_505_- GO:0016820 A8TIP3 5e-60
5719480_1_505_- GO:0033178 A8TIP3 5e-60
5719480_1_505_- GO:0042777 A8TIP3 5e-60
5719480_1_505_- GO:0045261 A8TIP3 5e-60
5719480_1_505_- GO:0046034 A8TIP3 5e-60
5719480_1_505_- GO:0046933 A8TIP3 5e-60
5719480_1_505_- GO:0046961 A8TIP3 5e-60
5755471_1_852_- GO:0008152 M5A3M0 3e-110
5755471_1_852_- GO:0016491 M5A3M0 3e-110
5755471_1_852_- GO:0016627 M5A3M0 3e-110
5755471_1_852_- GO:0050660 M5A3M0 3e-110
5755471_1_852_- GO:0055114 M5A3M0 3e-110
5725677_1_551_+ GO:0016491 G8TDS3 4e-86
5725677_1_551_+ GO:0050304 G8TDS3 4e-86
5725677_1_551_+ GO:0055114 G8TDS3 4e-86
5756839_1_995_- GO:0003824 Q47JK5 7e-185
5756839_1_995_- GO:0006537 Q47JK5 7e-185
5756839_1_995_- GO:0006807 Q47JK5 7e-185
5756839_1_995_- GO:0008152 Q47JK5 7e-185
5756839_1_995_- GO:0015930 Q47JK5 7e-185
5756839_1_995_- GO:0016040 Q47JK5 7e-185
5756839_1_995_- GO:0016491 Q47JK5 7e-185
5756839_1_995_- GO:0016638 Q47JK5 7e-185
5756839_1_995_- GO:0055114 Q47JK5 7e-185
5721126_250_516_- GO:0003824 L0M4Q1 6e-33
5721126_250_516_- GO:0005506 L0M4Q1 6e-33
5721126_250_516_- GO:0006725 L0M4Q1 6e-33
5721126_250_516_- GO:0008199 L0M4Q1 6e-33
5721126_250_516_- GO:0016702 L0M4Q1 6e-33
5721126_250_516_- GO:0018578 L0M4Q1 6e-33
5721126_250_516_- GO:0019439 L0M4Q1 6e-33
5721126_250_516_- GO:0051213 L0M4Q1 6e-33
5721126_250_516_- GO:0055114 L0M4Q1 6e-33
5741275_54_750_- GO:0005215 A3TKE6 1e-111
5741275_54_750_- GO:0006810 A3TKE6 1e-111
5749181_1_990_- GO:0003723 M4ZZY3 3e-116
5749181_1_990_- GO:0004540 M4ZZY3 3e-116
5749181_1_990_- GO:0006396 M4ZZY3 3e-116
5749181_1_990_- GO:0016787 M4ZZY3 3e-116
5749181_1_990_- GO:0090501 M4ZZY3 3e-116
5752397_1015_1193_+ GO:0003677 W8F2P5 2e-18
5752397_1015_1193_+ GO:0003899 W8F2P5 2e-18
5752397_1015_1193_+ GO:0006351 W8F2P5 2e-18
5752397_1015_1193_+ GO:0016740 W8F2P5 2e-18
5752397_1015_1193_+ GO:0016779 W8F2P5 2e-18
5753685_929_1325_- GO:0006508 A3TLZ2 2e-23
5753685_929_1325_- GO:0008233 A3TLZ2 2e-23
5753685_929_1325_- GO:0008237 A3TLZ2 2e-23
5757421_2124_3003_- GO:0000166 D1A4C0 8e-67
5757421_2124_3003_- GO:0003677 D1A4C0 8e-67
5757421_2124_3003_- GO:0005524 D1A4C0 8e-67
5757421_2124_3003_- GO:0005622 D1A4C0 8e-67
5757421_2124_3003_- GO:0006281 D1A4C0 8e-67
5757421_2124_3003_- GO:0006974 D1A4C0 8e-67
5757421_2124_3003_- GO:0016740 D1A4C0 8e-67
5757421_2124_3003_- GO:0016779 D1A4C0 8e-67
5757421_2124_3003_- GO:0019932 D1A4C0 8e-67
5747771_1_834_+ GO:0008152 A0A0M8YCG5 2e-54
5747771_1_834_+ GO:0016491 A0A0M8YCG5 2e-54
5747771_1_834_+ GO:0055114 A0A0M8YCG5 2e-54
5733974_1_635_- GO:0000166 H5UQR1 1e-79
5733974_1_635_- GO:0005524 H5UQR1 1e-79
5733974_1_635_- GO:0006810 H5UQR1 1e-79
5733974_1_635_- GO:0008152 H5UQR1 1e-79
5733974_1_635_- GO:0015833 H5UQR1 1e-79
5733974_1_635_- GO:0016887 H5UQR1 1e-79
5756973_1_767_- GO:0008152 I2JK93 2e-79
5756973_1_767_- GO:0016787 I2JK93 2e-79
5732086_1_613_+ GO:0004455 A0A0N0GKV2 6e-101
5732086_1_613_+ GO:0008652 A0A0N0GKV2 6e-101
5732086_1_613_+ GO:0009082 A0A0N0GKV2 6e-101
5732086_1_613_+ GO:0009097 A0A0N0GKV2 6e-101
5732086_1_613_+ GO:0009099 A0A0N0GKV2 6e-101
5732086_1_613_+ GO:0016491 A0A0N0GKV2 6e-101
5732086_1_613_+ GO:0016853 A0A0N0GKV2 6e-101
5732086_1_613_+ GO:0055114 A0A0N0GKV2 6e-101
5754929_996_1511_- GO:0004591 M5A1I1 5e-43
5754929_996_1511_- GO:0006099 M5A1I1 5e-43
5754929_996_1511_- GO:0008152 M5A1I1 5e-43
5754929_996_1511_- GO:0016491 M5A1I1 5e-43
5754929_996_1511_- GO:0016624 M5A1I1 5e-43
5754929_996_1511_- GO:0016746 M5A1I1 5e-43
5754929_996_1511_- GO:0030976 M5A1I1 5e-43
5754929_996_1511_- GO:0055114 M5A1I1 5e-43
5721382_1_518_- GO:0003677 B1Y7M9 5e-83
5721382_1_518_- GO:0003899 B1Y7M9 5e-83
5721382_1_518_- GO:0006351 B1Y7M9 5e-83
5721382_1_518_- GO:0016740 B1Y7M9 5e-83
5721382_1_518_- GO:0016779 B1Y7M9 5e-83
5721382_1_518_- GO:0046983 B1Y7M9 5e-83
5730430_51_595_- GO:0004455 M4ZYU2 9e-67
5730430_51_595_- GO:0008652 M4ZYU2 9e-67
5730430_51_595_- GO:0009082 M4ZYU2 9e-67
5730430_51_595_- GO:0009097 M4ZYU2 9e-67
5730430_51_595_- GO:0009099 M4ZYU2 9e-67
5730430_51_595_- GO:0016491 M4ZYU2 9e-67
5730430_51_595_- GO:0016853 M4ZYU2 9e-67
5730430_51_595_- GO:0055114 M4ZYU2 9e-67
5726435_397_557_- GO:0006777 C6CVK7 2e-10
5736282_124_665_+ GO:0006508 I4AJY8 1e-40
5736282_124_665_+ GO:0008237 I4AJY8 1e-40
5724092_1_539_- GO:0005507 A0A0F0EX45 1e-77
5724092_1_539_- GO:0016491 A0A0F0EX45 1e-77
5724092_1_539_- GO:0055114 A0A0F0EX45 1e-77
5747969_590_940_+ GO:0008152 B5GZA9 1e-31
5747969_590_940_+ GO:0008168 B5GZA9 1e-31
5747969_590_940_+ GO:0016740 B5GZA9 1e-31
5747969_590_940_+ GO:0032259 B5GZA9 1e-31
5756747_1_805_+ GO:0016020 C5C0R0 1e-07
5756747_1_805_+ GO:0016021 C5C0R0 1e-07
5743637_1_323_- GO:0000166 A0A0A2FKM8 5e-42
5743637_1_323_- GO:0000287 A0A0A2FKM8 5e-42
5743637_1_323_- GO:0003677 A0A0A2FKM8 5e-42
5743637_1_323_- GO:0003916 A0A0A2FKM8 5e-42
5743637_1_323_- GO:0003918 A0A0A2FKM8 5e-42
5743637_1_323_- GO:0005524 A0A0A2FKM8 5e-42
5743637_1_323_- GO:0005694 A0A0A2FKM8 5e-42
5743637_1_323_- GO:0005737 A0A0A2FKM8 5e-42
5743637_1_323_- GO:0006261 A0A0A2FKM8 5e-42
5743637_1_323_- GO:0006265 A0A0A2FKM8 5e-42
5743637_1_323_- GO:0016853 A0A0A2FKM8 5e-42
5743637_1_323_- GO:0046872 A0A0A2FKM8 5e-42
5749859_1_404_+ GO:0003824 L7UE28 3e-38
5749859_1_404_+ GO:0008152 L7UE28 3e-38
5742323_1_772_- GO:0004367 F3L550 3e-90
5742323_1_772_- GO:0005737 F3L550 3e-90
5742323_1_772_- GO:0005975 F3L550 3e-90
5742323_1_772_- GO:0006072 F3L550 3e-90
5742323_1_772_- GO:0006629 F3L550 3e-90
5742323_1_772_- GO:0006650 F3L550 3e-90
5742323_1_772_- GO:0008654 F3L550 3e-90
5742323_1_772_- GO:0009331 F3L550 3e-90
5742323_1_772_- GO:0016491 F3L550 3e-90
5742323_1_772_- GO:0016616 F3L550 3e-90
5742323_1_772_- GO:0036439 F3L550 3e-90
5742323_1_772_- GO:0046167 F3L550 3e-90
5742323_1_772_- GO:0046168 F3L550 3e-90
5742323_1_772_- GO:0047952 F3L550 3e-90
5742323_1_772_- GO:0051287 F3L550 3e-90
5742323_1_772_- GO:0055114 F3L550 3e-90
5741819_1_404_+ GO:0003723 M5A706 3e-23
5741819_1_404_+ GO:0003735 M5A706 3e-23
5741819_1_404_+ GO:0005840 M5A706 3e-23
5741819_1_404_+ GO:0006412 M5A706 3e-23
5741819_1_404_+ GO:0019843 M5A706 3e-23
5741819_1_404_+ GO:0030529 M5A706 3e-23
5755985_1_918_- GO:0016787 A4ADI9 4e-34
5755985_1_918_- GO:0016811 A4ADI9 4e-34
5755985_1_918_- GO:0017000 A4ADI9 4e-34
5756221_1001_1558_- GO:0003723 Q21RV9 2e-90
5756221_1001_1558_- GO:0003735 Q21RV9 2e-90
5756221_1001_1558_- GO:0005840 Q21RV9 2e-90
5756221_1001_1558_- GO:0006412 Q21RV9 2e-90
5756221_1001_1558_- GO:0019843 Q21RV9 2e-90
5756221_1001_1558_- GO:0030529 Q21RV9 2e-90
5729696_365_588_- GO:0005623 F1W2B2 4e-14
5729696_365_588_- GO:0006662 F1W2B2 4e-14
5729696_365_588_- GO:0015035 F1W2B2 4e-14
5729696_365_588_- GO:0045454 F1W2B2 4e-14
5729696_365_588_- GO:0055114 F1W2B2 4e-14
5722558_1_527_- GO:0004497 Q04507 4e-90
5722558_1_527_- GO:0005886 Q04507 4e-90
5722558_1_527_- GO:0016020 Q04507 4e-90
5722558_1_527_- GO:0016021 Q04507 4e-90
5722558_1_527_- GO:0016491 Q04507 4e-90
5722558_1_527_- GO:0055114 Q04507 4e-90
5755493_635_988_+ GO:0003723 F4KXT3 2e-34
5755493_635_988_+ GO:0003735 F4KXT3 2e-34
5755493_635_988_+ GO:0005622 F4KXT3 2e-34
5755493_635_988_+ GO:0005840 F4KXT3 2e-34
5755493_635_988_+ GO:0006412 F4KXT3 2e-34
5755493_635_988_+ GO:0019843 F4KXT3 2e-34
5755493_635_988_+ GO:0030529 F4KXT3 2e-34
5752349_78_386_+ GO:0000049 F4KWU2 3e-47
5752349_78_386_+ GO:0003723 F4KWU2 3e-47
5752349_78_386_+ GO:0003735 F4KWU2 3e-47
5752349_78_386_+ GO:0005622 F4KWU2 3e-47
5752349_78_386_+ GO:0005840 F4KWU2 3e-47
5752349_78_386_+ GO:0006412 F4KWU2 3e-47
5752349_78_386_+ GO:0030529 F4KWU2 3e-47
5744573_1_828_- GO:0006810 Q47IH6 9e-140
5744573_1_828_- GO:0030288 Q47IH6 9e-140
5744573_1_828_- GO:0042597 Q47IH6 9e-140
5744573_1_828_- GO:0046872 Q47IH6 9e-140
5746855_444_900_- GO:0000166 F4KS31 4e-55
5746855_444_900_- GO:0005524 F4KS31 4e-55
5746855_444_900_- GO:0005886 F4KS31 4e-55
5746855_444_900_- GO:0006754 F4KS31 4e-55
5746855_444_900_- GO:0006810 F4KS31 4e-55
5746855_444_900_- GO:0006811 F4KS31 4e-55
5746855_444_900_- GO:0015986 F4KS31 4e-55
5746855_444_900_- GO:0015991 F4KS31 4e-55
5746855_444_900_- GO:0015992 F4KS31 4e-55
5746855_444_900_- GO:0016020 F4KS31 4e-55
5746855_444_900_- GO:0016787 F4KS31 4e-55
5746855_444_900_- GO:0016820 F4KS31 4e-55
5746855_444_900_- GO:0033178 F4KS31 4e-55
5746855_444_900_- GO:0042777 F4KS31 4e-55
5746855_444_900_- GO:0045261 F4KS31 4e-55
5746855_444_900_- GO:0046034 F4KS31 4e-55
5746855_444_900_- GO:0046933 F4KS31 4e-55
5746855_444_900_- GO:0046961 F4KS31 4e-55
5724749_1_298_+ GO:0003723 I1YSJ1 3e-20
5724749_1_298_+ GO:0003735 I1YSJ1 3e-20
5724749_1_298_+ GO:0005840 I1YSJ1 3e-20
5724749_1_298_+ GO:0006412 I1YSJ1 3e-20
5724749_1_298_+ GO:0019843 I1YSJ1 3e-20
5724749_1_298_+ GO:0030529 I1YSJ1 3e-20
5753071_1086_1251_+ GO:0000049 A0A0F2NS54 4e-20
5753071_1086_1251_+ GO:0003676 A0A0F2NS54 4e-20
5753071_1086_1251_+ GO:0003723 A0A0F2NS54 4e-20
5753071_1086_1251_+ GO:0003735 A0A0F2NS54 4e-20
5753071_1086_1251_+ GO:0005622 A0A0F2NS54 4e-20
5753071_1086_1251_+ GO:0005840 A0A0F2NS54 4e-20
5753071_1086_1251_+ GO:0006412 A0A0F2NS54 4e-20
5753071_1086_1251_+ GO:0019843 A0A0F2NS54 4e-20
5753071_1086_1251_+ GO:0030529 A0A0F2NS54 4e-20
5737124_466_677_- GO:0003735 W0EWK3 3e-23
5737124_466_677_- GO:0005622 W0EWK3 3e-23
5737124_466_677_- GO:0005840 W0EWK3 3e-23
5737124_466_677_- GO:0006412 W0EWK3 3e-23
5737124_466_677_- GO:0030529 W0EWK3 3e-23
5753413_869_1292_- GO:0016020 K7TC97 8e-21
5753413_869_1292_- GO:0016021 K7TC97 8e-21
5755145_1039_1552_- GO:0000166 M5A5K0 4e-33
5755145_1039_1552_- GO:0005524 M5A5K0 4e-33
5755145_1039_1552_- GO:0006412 M5A5K0 4e-33
5755145_1039_1552_- GO:0016740 M5A5K0 4e-33
5755145_1039_1552_- GO:0016874 M5A5K0 4e-33
5755145_1039_1552_- GO:0016884 M5A5K0 4e-33
5755145_1039_1552_- GO:0050567 M5A5K0 4e-33
5757453_2428_3116_+ GO:0005975 A0A0G3V4Y3 4e-89
5757453_2428_3116_+ GO:0006071 A0A0G3V4Y3 4e-89
5757453_2428_3116_+ GO:0006094 A0A0G3V4Y3 4e-89
5757453_2428_3116_+ GO:0016311 A0A0G3V4Y3 4e-89
5757453_2428_3116_+ GO:0016787 A0A0G3V4Y3 4e-89
5757453_2428_3116_+ GO:0042132 A0A0G3V4Y3 4e-89
5757453_2428_3116_+ GO:0046872 A0A0G3V4Y3 4e-89
5732450_43_617_+ GO:0006793 H5WSQ5 2e-32
5732450_43_617_+ GO:0008976 H5WSQ5 2e-32
5732450_43_617_+ GO:0016301 H5WSQ5 2e-32
5732450_43_617_+ GO:0016310 H5WSQ5 2e-32
5721736_1_521_- GO:0005506 A0A0N1GJQ1 1e-46
5721736_1_521_- GO:0005886 A0A0N1GJQ1 1e-46
5721736_1_521_- GO:0016020 A0A0N1GJQ1 1e-46
5721736_1_521_- GO:0016491 A0A0N1GJQ1 1e-46
5721736_1_521_- GO:0016651 A0A0N1GJQ1 1e-46
5721736_1_521_- GO:0046872 A0A0N1GJQ1 1e-46
5721736_1_521_- GO:0048038 A0A0N1GJQ1 1e-46
5721736_1_521_- GO:0050136 A0A0N1GJQ1 1e-46
5721736_1_521_- GO:0051536 A0A0N1GJQ1 1e-46
5721736_1_521_- GO:0051539 A0A0N1GJQ1 1e-46
5721736_1_521_- GO:0055114 A0A0N1GJQ1 1e-46
5723526_143_534_+ GO:0003677 F4KWS5 7e-63
5723526_143_534_+ GO:0003700 F4KWS5 7e-63
5723526_143_534_+ GO:0006351 F4KWS5 7e-63
5723526_143_534_+ GO:0006352 F4KWS5 7e-63
5723526_143_534_+ GO:0006355 F4KWS5 7e-63
5723526_143_534_+ GO:0016987 F4KWS5 7e-63
5723526_143_534_+ GO:0030435 F4KWS5 7e-63
5749915_110_982_- GO:0004144 E6J970 3e-49
5749915_110_982_- GO:0006071 E6J970 3e-49
5749915_110_982_- GO:0006629 E6J970 3e-49
5749915_110_982_- GO:0016740 E6J970 3e-49
5749915_110_982_- GO:0016746 E6J970 3e-49
5749915_110_982_- GO:0019432 E6J970 3e-49
5749915_110_982_- GO:0045017 E6J970 3e-49
5739434_247_716_- GO:0000287 C7LZN9 2e-38
5739434_247_716_- GO:0004659 C7LZN9 2e-38
5739434_247_716_- GO:0008152 C7LZN9 2e-38
5739434_247_716_- GO:0016740 C7LZN9 2e-38
5739434_247_716_- GO:0016765 C7LZN9 2e-38
5739434_247_716_- GO:0046872 C7LZN9 2e-38
5740358_1_732_+ GO:0003824 J3D390 1e-112
5740358_1_732_+ GO:0004375 J3D390 1e-112
5740358_1_732_+ GO:0006544 J3D390 1e-112
5740358_1_732_+ GO:0006546 J3D390 1e-112
5740358_1_732_+ GO:0016491 J3D390 1e-112
5740358_1_732_+ GO:0019464 J3D390 1e-112
5740358_1_732_+ GO:0055114 J3D390 1e-112
5735868_1_657_+ GO:0000166 K1DUJ0 1e-101
5735868_1_657_+ GO:0003333 K1DUJ0 1e-101
5735868_1_657_+ GO:0005524 K1DUJ0 1e-101
5735868_1_657_+ GO:0008152 K1DUJ0 1e-101
5735868_1_657_+ GO:0015424 K1DUJ0 1e-101
5735868_1_657_+ GO:0016887 K1DUJ0 1e-101
5723246_1_532_+ GO:0016021 C3JBB3 8e-30
5741359_1_752_- GO:0000105 V9XJF2 1e-87
5741359_1_752_- GO:0003824 V9XJF2 1e-87
5741359_1_752_- GO:0008652 V9XJF2 1e-87
5741359_1_752_- GO:0010181 V9XJF2 1e-87
5741359_1_752_- GO:0016491 V9XJF2 1e-87
5741359_1_752_- GO:0055114 V9XJF2 1e-87
5739218_1_558_+ GO:0003995 D1A4Y9 7e-67
5739218_1_558_+ GO:0008152 D1A4Y9 7e-67
5739218_1_558_+ GO:0016627 D1A4Y9 7e-67
5739218_1_558_+ GO:0050660 D1A4Y9 7e-67
5739218_1_558_+ GO:0055114 D1A4Y9 7e-67
5745053_1_730_+ GO:0005886 I0XL30 6e-51
5745053_1_730_+ GO:0006810 I0XL30 6e-51
5745053_1_730_+ GO:0015288 I0XL30 6e-51
5745053_1_730_+ GO:0055085 I0XL30 6e-51
5721730_252_521_+ GO:0043190 Q47F09 1e-31
5721730_252_521_+ GO:0055085 Q47F09 1e-31
5752397_1_1006_+ GO:0003677 F4KUH8 4e-135
5752397_1_1006_+ GO:0003899 F4KUH8 4e-135
5752397_1_1006_+ GO:0006351 F4KUH8 4e-135
5752397_1_1006_+ GO:0016740 F4KUH8 4e-135
5752397_1_1006_+ GO:0016779 F4KUH8 4e-135
5757625_501_920_- GO:0003824 D2S7V9 2e-24
5757625_501_920_- GO:0004805 D2S7V9 2e-24
5757625_501_920_- GO:0005992 D2S7V9 2e-24
5757625_501_920_- GO:0016311 D2S7V9 2e-24
5757625_501_920_- GO:0016787 D2S7V9 2e-24
5757625_501_920_- GO:0046872 D2S7V9 2e-24
5749819_1_1022_+ GO:0003677 Q47JB0 6e-176
5749819_1_1022_+ GO:0003899 Q47JB0 6e-176
5749819_1_1022_+ GO:0006351 Q47JB0 6e-176
5749819_1_1022_+ GO:0016740 Q47JB0 6e-176
5749819_1_1022_+ GO:0016779 Q47JB0 6e-176
5749819_1_1022_+ GO:0032549 Q47JB0 6e-176
5747753_1_932_+ GO:0004591 M5A1I1 5e-111
5747753_1_932_+ GO:0006099 M5A1I1 5e-111
5747753_1_932_+ GO:0008152 M5A1I1 5e-111
5747753_1_932_+ GO:0016491 M5A1I1 5e-111
5747753_1_932_+ GO:0016624 M5A1I1 5e-111
5747753_1_932_+ GO:0016746 M5A1I1 5e-111
5747753_1_932_+ GO:0030976 M5A1I1 5e-111
5747753_1_932_+ GO:0055114 M5A1I1 5e-111
5722862_1_529_+ GO:0003677 J9DVX3 9e-42
5722862_1_529_+ GO:0003899 J9DVX3 9e-42
5722862_1_529_+ GO:0006351 J9DVX3 9e-42
5722862_1_529_+ GO:0016740 J9DVX3 9e-42
5722862_1_529_+ GO:0016779 J9DVX3 9e-42
5733736_1_493_+ GO:0008940 L0DV01 7e-75
5733736_1_493_+ GO:0009055 L0DV01 7e-75
5733736_1_493_+ GO:0009325 L0DV01 7e-75
5733736_1_493_+ GO:0016491 L0DV01 7e-75
5733736_1_493_+ GO:0030151 L0DV01 7e-75
5733736_1_493_+ GO:0042126 L0DV01 7e-75
5733736_1_493_+ GO:0046872 L0DV01 7e-75
5733736_1_493_+ GO:0051536 L0DV01 7e-75
5733736_1_493_+ GO:0051539 L0DV01 7e-75
5733736_1_493_+ GO:0055114 L0DV01 7e-75
5754415_1_765_- GO:0000166 Q47IB0 2e-136
5754415_1_765_- GO:0004611 Q47IB0 2e-136
5754415_1_765_- GO:0004613 Q47IB0 2e-136
5754415_1_765_- GO:0005525 Q47IB0 2e-136
5754415_1_765_- GO:0005737 Q47IB0 2e-136
5754415_1_765_- GO:0006094 Q47IB0 2e-136
5754415_1_765_- GO:0016301 Q47IB0 2e-136
5754415_1_765_- GO:0016310 Q47IB0 2e-136
5754415_1_765_- GO:0016829 Q47IB0 2e-136
5754415_1_765_- GO:0016831 Q47IB0 2e-136
5754415_1_765_- GO:0017076 Q47IB0 2e-136
5754415_1_765_- GO:0030145 Q47IB0 2e-136
5754415_1_765_- GO:0046872 Q47IB0 2e-136
5724661_1_543_- GO:0003677 E8N3L8 2e-81
5724661_1_543_- GO:0003899 E8N3L8 2e-81
5724661_1_543_- GO:0006351 E8N3L8 2e-81
5724661_1_543_- GO:0016740 E8N3L8 2e-81
5724661_1_543_- GO:0016779 E8N3L8 2e-81
5724661_1_543_- GO:0032549 E8N3L8 2e-81
5723948_1_538_- GO:0016491 I0LA87 2e-49
5723948_1_538_- GO:0048244 I0LA87 2e-49
5723948_1_538_- GO:0051213 I0LA87 2e-49
5723948_1_538_- GO:0055114 I0LA87 2e-49
5739554_1_718_+ GO:0009055 Q21UJ2 3e-121
5739554_1_718_+ GO:0016491 Q21UJ2 3e-121
5739554_1_718_+ GO:0016625 Q21UJ2 3e-121
5739554_1_718_+ GO:0051536 Q21UJ2 3e-121
5739554_1_718_+ GO:0055114 Q21UJ2 3e-121
5745779_713_865_- GO:0003677 Q5H4Q8 1e-11
5745779_713_865_- GO:0005622 Q5H4Q8 1e-11
5745779_713_865_- GO:0006355 Q5H4Q8 1e-11
5738108_1_693_- GO:0003677 A0A0E9MUI9 4e-96
5738108_1_693_- GO:0003899 A0A0E9MUI9 4e-96
5738108_1_693_- GO:0006351 A0A0E9MUI9 4e-96
5738108_1_693_- GO:0016740 A0A0E9MUI9 4e-96
5738108_1_693_- GO:0016779 A0A0E9MUI9 4e-96
5735774_1_333_+ GO:0000166 D8PBX8 6e-56
5735774_1_333_+ GO:0003676 D8PBX8 6e-56
5735774_1_333_+ GO:0003723 D8PBX8 6e-56
5735774_1_333_+ GO:0004386 D8PBX8 6e-56
5735774_1_333_+ GO:0005524 D8PBX8 6e-56
5735774_1_333_+ GO:0006351 D8PBX8 6e-56
5735774_1_333_+ GO:0006353 D8PBX8 6e-56
5735774_1_333_+ GO:0006355 D8PBX8 6e-56
5735774_1_333_+ GO:0008186 D8PBX8 6e-56
5735774_1_333_+ GO:0016787 D8PBX8 6e-56
5739950_1_530_- GO:0009279 Q6FBS5 1e-89
5739950_1_530_- GO:0016020 Q6FBS5 1e-89
5739950_1_530_- GO:0016021 Q6FBS5 1e-89
5739950_1_530_- GO:0019867 Q6FBS5 1e-89
5754751_1_885_+ GO:0006508 G8TNC6 1e-33
5754751_1_885_+ GO:0008237 G8TNC6 1e-33
5756665_1_1377_+ GO:0000049 Q2J816 5e-120
5756665_1_1377_+ GO:0000166 Q2J816 5e-120
5756665_1_1377_+ GO:0004812 Q2J816 5e-120
5756665_1_1377_+ GO:0004818 Q2J816 5e-120
5756665_1_1377_+ GO:0005524 Q2J816 5e-120
5756665_1_1377_+ GO:0005737 Q2J816 5e-120
5756665_1_1377_+ GO:0006412 Q2J816 5e-120
5756665_1_1377_+ GO:0006418 Q2J816 5e-120
5756665_1_1377_+ GO:0006424 Q2J816 5e-120
5756665_1_1377_+ GO:0016874 Q2J816 5e-120
5756665_1_1377_+ GO:0016876 Q2J816 5e-120
5756665_1_1377_+ GO:0043039 Q2J816 5e-120
5756665_1_1377_+ GO:0046872 Q2J816 5e-120
5732656_1_619_+ GO:0003677 C7PUG6 7e-97
5732656_1_619_+ GO:0003899 C7PUG6 7e-97
5732656_1_619_+ GO:0006351 C7PUG6 7e-97
5732656_1_619_+ GO:0016740 C7PUG6 7e-97
5732656_1_619_+ GO:0016779 C7PUG6 7e-97
5732656_1_619_+ GO:0032549 C7PUG6 7e-97
5755795_1090_1718_- GO:0003824 A0A0F0EZH6 2e-82
5755795_1090_1718_- GO:0008152 A0A0F0EZH6 2e-82
5755795_1090_1718_- GO:0008483 A0A0F0EZH6 2e-82
5755795_1090_1718_- GO:0030170 A0A0F0EZH6 2e-82
5756685_554_1545_- GO:0003677 C5CQ75 9e-164
5756685_554_1545_- GO:0003899 C5CQ75 9e-164
5756685_554_1545_- GO:0006351 C5CQ75 9e-164
5756685_554_1545_- GO:0016740 C5CQ75 9e-164
5756685_554_1545_- GO:0016779 C5CQ75 9e-164
5756685_554_1545_- GO:0046983 C5CQ75 9e-164
5729040_1_493_- GO:0003824 G0FSV8 1e-35
5729040_1_493_- GO:0008152 G0FSV8 1e-35
5749005_184_983_- GO:0003824 D7BQR0 6e-109
5749005_184_983_- GO:0004069 D7BQR0 6e-109
5749005_184_983_- GO:0008483 D7BQR0 6e-109
5749005_184_983_- GO:0009058 D7BQR0 6e-109
5749005_184_983_- GO:0016740 D7BQR0 6e-109
5749005_184_983_- GO:0030170 D7BQR0 6e-109
5749005_184_983_- GO:0080130 D7BQR0 6e-109
5752027_506_1160_+ GO:0004871 Q47I48 3e-73
5752027_506_1160_+ GO:0006935 Q47I48 3e-73
5752027_506_1160_+ GO:0007165 Q47I48 3e-73
5756311_1794_1917_- GO:0004601 A8L0G8 5e-11
5756311_1794_1917_- GO:0016209 A8L0G8 5e-11
5756311_1794_1917_- GO:0016491 A8L0G8 5e-11
5756311_1794_1917_- GO:0051920 A8L0G8 5e-11
5756311_1794_1917_- GO:0055114 A8L0G8 5e-11
5756311_1794_1917_- GO:0098869 A8L0G8 5e-11
5756527_1060_1248_+ GO:0051301 A0A0E9LYL2 2e-13
5755097_210_932_- GO:0000166 D2S9L1 4e-101
5755097_210_932_- GO:0005524 D2S9L1 4e-101
5755097_210_932_- GO:0008152 D2S9L1 4e-101
5755097_210_932_- GO:0016887 D2S9L1 4e-101
5738728_1_704_+ GO:0003824 Q6FCR9 1e-121
5738728_1_704_+ GO:0004160 Q6FCR9 1e-121
5738728_1_704_+ GO:0008152 Q6FCR9 1e-121
5738728_1_704_+ GO:0008652 Q6FCR9 1e-121
5738728_1_704_+ GO:0009082 Q6FCR9 1e-121
5738728_1_704_+ GO:0009097 Q6FCR9 1e-121
5738728_1_704_+ GO:0009099 Q6FCR9 1e-121
5738728_1_704_+ GO:0016829 Q6FCR9 1e-121
5738728_1_704_+ GO:0046872 Q6FCR9 1e-121
5738728_1_704_+ GO:0051536 Q6FCR9 1e-121
5738728_1_704_+ GO:0051539 Q6FCR9 1e-121
5744757_1_834_+ GO:0003824 K0K4U3 3e-126
5744757_1_834_+ GO:0006537 K0K4U3 3e-126
5744757_1_834_+ GO:0006807 K0K4U3 3e-126
5744757_1_834_+ GO:0008152 K0K4U3 3e-126
5744757_1_834_+ GO:0015930 K0K4U3 3e-126
5744757_1_834_+ GO:0016041 K0K4U3 3e-126
5744757_1_834_+ GO:0016491 K0K4U3 3e-126
5744757_1_834_+ GO:0016638 K0K4U3 3e-126
5744757_1_834_+ GO:0055114 K0K4U3 3e-126
5750555_68_469_- GO:0004493 A0A0G3V081 3e-50
5750555_68_469_- GO:0008152 A0A0G3V081 3e-50
5750555_68_469_- GO:0016853 A0A0G3V081 3e-50
5743957_177_811_+ GO:0000287 G8TH19 7e-113
5743957_177_811_+ GO:0004450 G8TH19 7e-113
5743957_177_811_+ GO:0006099 G8TH19 7e-113
5743957_177_811_+ GO:0006102 G8TH19 7e-113
5743957_177_811_+ GO:0016491 G8TH19 7e-113
5743957_177_811_+ GO:0016616 G8TH19 7e-113
5743957_177_811_+ GO:0046872 G8TH19 7e-113
5743957_177_811_+ GO:0051287 G8TH19 7e-113
5743957_177_811_+ GO:0055114 G8TH19 7e-113
5744807_138_835_+ GO:0003824 A0A0F0EZH6 3e-96
5744807_138_835_+ GO:0008152 A0A0F0EZH6 3e-96
5744807_138_835_+ GO:0008483 A0A0F0EZH6 3e-96
5744807_138_835_+ GO:0030170 A0A0F0EZH6 3e-96
5743851_1_636_+ GO:0000166 D0J654 7e-106
5743851_1_636_+ GO:0003924 D0J654 7e-106
5743851_1_636_+ GO:0005525 D0J654 7e-106
5743851_1_636_+ GO:0008152 D0J654 7e-106
5732000_54_612_- GO:0043190 A0A0F5LD69 9e-73
5732000_54_612_- GO:0055085 A0A0F5LD69 9e-73
5726037_291_554_+ GO:0003723 M4ZWV8 2e-31
5726037_291_554_+ GO:0003735 M4ZWV8 2e-31
5726037_291_554_+ GO:0005840 M4ZWV8 2e-31
5726037_291_554_+ GO:0006412 M4ZWV8 2e-31
5726037_291_554_+ GO:0019843 M4ZWV8 2e-31
5726037_291_554_+ GO:0030529 M4ZWV8 2e-31
5748895_117_978_- GO:0006351 M4ZX88 1e-71
5748895_117_978_- GO:0006353 M4ZX88 1e-71
5748895_117_978_- GO:0006354 M4ZX88 1e-71
5748895_117_978_- GO:0006355 M4ZX88 1e-71
5748895_117_978_- GO:0031564 M4ZX88 1e-71
5748895_117_978_- GO:0032784 M4ZX88 1e-71
5719398_76_505_+ GO:0000049 Q47J91 4e-73
5719398_76_505_+ GO:0003723 Q47J91 4e-73
5719398_76_505_+ GO:0003735 Q47J91 4e-73
5719398_76_505_+ GO:0005622 Q47J91 4e-73
5719398_76_505_+ GO:0005840 Q47J91 4e-73
5719398_76_505_+ GO:0006412 Q47J91 4e-73
5719398_76_505_+ GO:0019843 Q47J91 4e-73
5719398_76_505_+ GO:0030529 Q47J91 4e-73
5753679_1057_1242_+ GO:0003723 R5VDZ4 6e-11
5753679_1057_1242_+ GO:0003735 R5VDZ4 6e-11
5753679_1057_1242_+ GO:0005840 R5VDZ4 6e-11
5753679_1057_1242_+ GO:0006412 R5VDZ4 6e-11
5753679_1057_1242_+ GO:0015934 R5VDZ4 6e-11
5753679_1057_1242_+ GO:0019843 R5VDZ4 6e-11
5753679_1057_1242_+ GO:0030529 R5VDZ4 6e-11
5757437_2127_2552_- GO:0016020 I0KDN2 2e-16
5757437_2127_2552_- GO:0016021 I0KDN2 2e-16
5751919_1_877_- GO:0004591 M5A1I1 4e-89
5751919_1_877_- GO:0006099 M5A1I1 4e-89
5751919_1_877_- GO:0008152 M5A1I1 4e-89
5751919_1_877_- GO:0016491 M5A1I1 4e-89
5751919_1_877_- GO:0016624 M5A1I1 4e-89
5751919_1_877_- GO:0016746 M5A1I1 4e-89
5751919_1_877_- GO:0030976 M5A1I1 4e-89
5751919_1_877_- GO:0055114 M5A1I1 4e-89
5720494_130_512_+ GO:0003723 M4ZXH4 3e-54
5720494_130_512_+ GO:0003735 M4ZXH4 3e-54
5720494_130_512_+ GO:0005622 M4ZXH4 3e-54
5720494_130_512_+ GO:0005840 M4ZXH4 3e-54
5720494_130_512_+ GO:0006412 M4ZXH4 3e-54
5720494_130_512_+ GO:0019843 M4ZXH4 3e-54
5720494_130_512_+ GO:0030529 M4ZXH4 3e-54
5748085_1_392_- GO:0003677 Q0EX27 5e-14
5748085_1_392_- GO:0003700 Q0EX27 5e-14
5748085_1_392_- GO:0006351 Q0EX27 5e-14
5748085_1_392_- GO:0006355 Q0EX27 5e-14
5757435_1114_2631_- GO:0016020 S5VZF7 7e-27
5757435_1114_2631_- GO:0016021 S5VZF7 7e-27
5730446_1_303_+ GO:0006464 D2QEW2 6e-30
5730446_1_303_+ GO:0006979 D2QEW2 6e-30
5730446_1_303_+ GO:0008113 D2QEW2 6e-30
5730446_1_303_+ GO:0016491 D2QEW2 6e-30
5730446_1_303_+ GO:0016671 D2QEW2 6e-30
5730446_1_303_+ GO:0030091 D2QEW2 6e-30
5730446_1_303_+ GO:0055114 D2QEW2 6e-30
5740912_477_737_+ GO:0000166 A0A0G3V3U8 3e-23
5740912_477_737_+ GO:0003723 A0A0G3V3U8 3e-23
5740912_477_737_+ GO:0003735 A0A0G3V3U8 3e-23
5740912_477_737_+ GO:0005622 A0A0G3V3U8 3e-23
5740912_477_737_+ GO:0005840 A0A0G3V3U8 3e-23
5740912_477_737_+ GO:0006412 A0A0G3V3U8 3e-23
5740912_477_737_+ GO:0019843 A0A0G3V3U8 3e-23
5740912_477_737_+ GO:0030529 A0A0G3V3U8 3e-23
5745893_1_762_+ GO:0003849 M5A2L1 4e-98
5745893_1_762_+ GO:0009073 M5A2L1 4e-98
5745893_1_762_+ GO:0016740 M5A2L1 4e-98
5751833_255_860_- GO:0003723 F4KXU2 6e-71
5751833_255_860_- GO:0003735 F4KXU2 6e-71
5751833_255_860_- GO:0005622 F4KXU2 6e-71
5751833_255_860_- GO:0005840 F4KXU2 6e-71
5751833_255_860_- GO:0006412 F4KXU2 6e-71
5751833_255_860_- GO:0015935 F4KXU2 6e-71
5751833_255_860_- GO:0019843 F4KXU2 6e-71
5751833_255_860_- GO:0030529 F4KXU2 6e-71
5754821_1_310_+ GO:0016705 M4ZZL8 2e-24
5754821_1_310_+ GO:0055114 M4ZZL8 2e-24
5755921_979_1401_- GO:0000160 R7XRT8 3e-40
5755921_979_1401_- GO:0003677 R7XRT8 3e-40
5755921_979_1401_- GO:0005622 R7XRT8 3e-40
5755921_979_1401_- GO:0006351 R7XRT8 3e-40
5755921_979_1401_- GO:0006355 R7XRT8 3e-40
5746417_1_787_+ GO:0008152 M5A3G2 3e-82
5746417_1_787_+ GO:0016491 M5A3G2 3e-82
5746417_1_787_+ GO:0016620 M5A3G2 3e-82
5746417_1_787_+ GO:0055114 M5A3G2 3e-82
5752895_247_1032_+ GO:0000166 A0A0N0JY72 3e-80
5752895_247_1032_+ GO:0005524 A0A0N0JY72 3e-80
5752895_247_1032_+ GO:0008152 A0A0N0JY72 3e-80
5752895_247_1032_+ GO:0016887 A0A0N0JY72 3e-80
5739626_253_719_+ GO:0003824 E3J867 5e-34
5739626_253_719_+ GO:0008152 E3J867 5e-34
5739626_253_719_+ GO:0016853 E3J867 5e-34
5756229_946_1883_- GO:0016020 E3J3F2 2e-62
5756229_946_1883_- GO:0016021 E3J3F2 2e-62
5757665_1_1946_- GO:0000166 A0A0F4J3E4 3e-142
5757665_1_1946_- GO:0005524 A0A0F4J3E4 3e-142
5757665_1_1946_- GO:0006810 A0A0F4J3E4 3e-142
5757665_1_1946_- GO:0008152 A0A0F4J3E4 3e-142
5757665_1_1946_- GO:0015833 A0A0F4J3E4 3e-142
5757665_1_1946_- GO:0016887 A0A0F4J3E4 3e-142
5756687_1010_1825_+ GO:0000105 D5EKW2 1e-72
5756687_1010_1825_+ GO:0003824 D5EKW2 1e-72
5756687_1010_1825_+ GO:0003949 D5EKW2 1e-72
5756687_1010_1825_+ GO:0008152 D5EKW2 1e-72
5756687_1010_1825_+ GO:0008652 D5EKW2 1e-72
5756687_1010_1825_+ GO:0016853 D5EKW2 1e-72
5735992_1_661_- GO:0000287 Q47BH6 8e-115
5735992_1_661_- GO:0003824 Q47BH6 8e-115
5735992_1_661_- GO:0003984 Q47BH6 8e-115
5735992_1_661_- GO:0008652 Q47BH6 8e-115
5735992_1_661_- GO:0009082 Q47BH6 8e-115
5735992_1_661_- GO:0009097 Q47BH6 8e-115
5735992_1_661_- GO:0009099 Q47BH6 8e-115
5735992_1_661_- GO:0016740 Q47BH6 8e-115
5735992_1_661_- GO:0030976 Q47BH6 8e-115
5735992_1_661_- GO:0046872 Q47BH6 8e-115
5735992_1_661_- GO:0050660 Q47BH6 8e-115
5754833_98_694_- GO:0004601 M5A0L8 3e-56
5754833_98_694_- GO:0005623 M5A0L8 3e-56
5754833_98_694_- GO:0008379 M5A0L8 3e-56
5754833_98_694_- GO:0016209 M5A0L8 3e-56
5754833_98_694_- GO:0016491 M5A0L8 3e-56
5754833_98_694_- GO:0016684 M5A0L8 3e-56
5754833_98_694_- GO:0045454 M5A0L8 3e-56
5754833_98_694_- GO:0055114 M5A0L8 3e-56
5754833_98_694_- GO:0098869 M5A0L8 3e-56
5749925_1_592_+ GO:0005623 M5A0P1 1e-42
5749925_1_592_+ GO:0006662 M5A0P1 1e-42
5749925_1_592_+ GO:0015035 M5A0P1 1e-42
5749925_1_592_+ GO:0045454 M5A0P1 1e-42
5749925_1_592_+ GO:0055114 M5A0P1 1e-42
5745611_1_539_- GO:0000166 M5A2T8 2e-82
5745611_1_539_- GO:0003883 M5A2T8 2e-82
5745611_1_539_- GO:0005524 M5A2T8 2e-82
5745611_1_539_- GO:0006221 M5A2T8 2e-82
5745611_1_539_- GO:0006541 M5A2T8 2e-82
5745611_1_539_- GO:0016874 M5A2T8 2e-82
5745611_1_539_- GO:0044210 M5A2T8 2e-82
5741511_1_695_+ GO:0008152 M5A3G2 5e-71
5741511_1_695_+ GO:0016491 M5A3G2 5e-71
5741511_1_695_+ GO:0016620 M5A3G2 5e-71
5741511_1_695_+ GO:0055114 M5A3G2 5e-71
5747737_113_847_+ GO:0006950 J9SPS4 7e-50
5734682_1_644_- GO:0000166 F4L260 6e-91
5734682_1_644_- GO:0003924 F4L260 6e-91
5734682_1_644_- GO:0005525 F4L260 6e-91
5734682_1_644_- GO:0005737 F4L260 6e-91
5734682_1_644_- GO:0006412 F4L260 6e-91
5734682_1_644_- GO:0006415 F4L260 6e-91
5734682_1_644_- GO:0006449 F4L260 6e-91
5734682_1_644_- GO:0016149 F4L260 6e-91
5756887_1066_1350_- GO:0003700 A0A0F6W783 4e-10
5756887_1066_1350_- GO:0006355 A0A0F6W783 4e-10
5727845_74_570_+ GO:0000166 C7PI89 5e-65
5727845_74_570_+ GO:0005524 C7PI89 5e-65
5727845_74_570_+ GO:0005737 C7PI89 5e-65
5727845_74_570_+ GO:0006457 C7PI89 5e-65
5727845_74_570_+ GO:0042026 C7PI89 5e-65
5727845_74_570_+ GO:0051082 C7PI89 5e-65
5745789_1_830_+ GO:0005215 I4ES25 7e-47
5745789_1_830_+ GO:0006810 I4ES25 7e-47
5745619_1_859_- GO:0003824 A0A0G3A8P2 4e-71
5745619_1_859_- GO:0008152 A0A0G3A8P2 4e-71
5745619_1_859_- GO:0016874 A0A0G3A8P2 4e-71
5730858_166_600_- GO:0005975 Q1J351 1e-43
5730858_166_600_- GO:0016857 Q1J351 1e-43
5746685_49_564_- GO:0051082 K0I949 2e-63
5737518_1_648_- GO:0000166 A0A0E9N624 7e-100
5737518_1_648_- GO:0005524 A0A0E9N624 7e-100
5737518_1_648_- GO:0006457 A0A0E9N624 7e-100
5737518_1_648_- GO:0051082 A0A0E9N624 7e-100
5746481_1_376_+ GO:0008270 I4ELW2 3e-32
5746481_1_376_+ GO:0016491 I4ELW2 3e-32
5746481_1_376_+ GO:0055114 I4ELW2 3e-32
5746191_1_623_+ GO:0003995 D9V1I5 2e-54
5746191_1_623_+ GO:0008152 D9V1I5 2e-54
5746191_1_623_+ GO:0016491 D9V1I5 2e-54
5746191_1_623_+ GO:0016627 D9V1I5 2e-54
5746191_1_623_+ GO:0050660 D9V1I5 2e-54
5746191_1_623_+ GO:0055114 D9V1I5 2e-54
5756045_588_995_- GO:0000502 M5A349 3e-36
5756045_588_995_- GO:0004175 M5A349 3e-36
5756045_588_995_- GO:0004298 M5A349 3e-36
5756045_588_995_- GO:0005737 M5A349 3e-36
5756045_588_995_- GO:0005839 M5A349 3e-36
5756045_588_995_- GO:0006508 M5A349 3e-36
5756045_588_995_- GO:0008233 M5A349 3e-36
5756045_588_995_- GO:0010498 M5A349 3e-36
5756045_588_995_- GO:0016787 M5A349 3e-36
5756045_588_995_- GO:0051603 M5A349 3e-36
5721390_1_518_+ GO:0000166 A0A0G3V0Q2 2e-66
5721390_1_518_+ GO:0000287 A0A0G3V0Q2 2e-66
5721390_1_518_+ GO:0003824 A0A0G3V0Q2 2e-66
5721390_1_518_+ GO:0003935 A0A0G3V0Q2 2e-66
5721390_1_518_+ GO:0005525 A0A0G3V0Q2 2e-66
5721390_1_518_+ GO:0008152 A0A0G3V0Q2 2e-66
5721390_1_518_+ GO:0008270 A0A0G3V0Q2 2e-66
5721390_1_518_+ GO:0008686 A0A0G3V0Q2 2e-66
5721390_1_518_+ GO:0009231 A0A0G3V0Q2 2e-66
5721390_1_518_+ GO:0016787 A0A0G3V0Q2 2e-66
5721390_1_518_+ GO:0016829 A0A0G3V0Q2 2e-66
5721390_1_518_+ GO:0030145 A0A0G3V0Q2 2e-66
5721390_1_518_+ GO:0046872 A0A0G3V0Q2 2e-66
5723382_1_116_- GO:0003735 W0V7Y2 3e-15
5723382_1_116_- GO:0005622 W0V7Y2 3e-15
5723382_1_116_- GO:0005840 W0V7Y2 3e-15
5723382_1_116_- GO:0006412 W0V7Y2 3e-15
5723382_1_116_- GO:0015935 W0V7Y2 3e-15
5723382_1_116_- GO:0030529 W0V7Y2 3e-15
5728291_1_574_- GO:0006508 M4ZXJ9 9e-55
5728291_1_574_- GO:0008237 M4ZXJ9 9e-55
5733736_514_632_+ GO:0008940 E0SEB6 4e-17
5733736_514_632_+ GO:0009325 E0SEB6 4e-17
5733736_514_632_+ GO:0016491 E0SEB6 4e-17
5733736_514_632_+ GO:0042126 E0SEB6 4e-17
5733736_514_632_+ GO:0055114 E0SEB6 4e-17
5729346_1_585_- GO:0000166 K1LF88 2e-87
5729346_1_585_- GO:0004611 K1LF88 2e-87
5729346_1_585_- GO:0004613 K1LF88 2e-87
5729346_1_585_- GO:0005525 K1LF88 2e-87
5729346_1_585_- GO:0005737 K1LF88 2e-87
5729346_1_585_- GO:0006094 K1LF88 2e-87
5729346_1_585_- GO:0016301 K1LF88 2e-87
5729346_1_585_- GO:0016310 K1LF88 2e-87
5729346_1_585_- GO:0016829 K1LF88 2e-87
5729346_1_585_- GO:0016831 K1LF88 2e-87
5729346_1_585_- GO:0017076 K1LF88 2e-87
5729346_1_585_- GO:0030145 K1LF88 2e-87
5729346_1_585_- GO:0046872 K1LF88 2e-87
5757043_21_1517_- GO:0000049 A0A0G3V456 4e-79
5757043_21_1517_- GO:0004549 A0A0G3V456 4e-79
5757043_21_1517_- GO:0008033 A0A0G3V456 4e-79
5757043_21_1517_- GO:0009022 A0A0G3V456 4e-79
5757043_21_1517_- GO:0016740 A0A0G3V456 4e-79
5757043_21_1517_- GO:0016779 A0A0G3V456 4e-79
5757043_21_1517_- GO:0090501 A0A0G3V456 4e-79
5752399_1_1094_+ GO:0000166 A1UG51 3e-111
5752399_1_1094_+ GO:0005215 A1UG51 3e-111
5752399_1_1094_+ GO:0005524 A1UG51 3e-111
5752399_1_1094_+ GO:0005886 A1UG51 3e-111
5752399_1_1094_+ GO:0006810 A1UG51 3e-111
5752399_1_1094_+ GO:0008152 A1UG51 3e-111
5752399_1_1094_+ GO:0015417 A1UG51 3e-111
5752399_1_1094_+ GO:0015594 A1UG51 3e-111
5752399_1_1094_+ GO:0015595 A1UG51 3e-111
5752399_1_1094_+ GO:0015846 A1UG51 3e-111
5752399_1_1094_+ GO:0015847 A1UG51 3e-111
5752399_1_1094_+ GO:0016020 A1UG51 3e-111
5752399_1_1094_+ GO:0016787 A1UG51 3e-111
5752399_1_1094_+ GO:0016820 A1UG51 3e-111
5752399_1_1094_+ GO:0016887 A1UG51 3e-111
5752399_1_1094_+ GO:0043190 A1UG51 3e-111
5752399_1_1094_+ GO:0055085 A1UG51 3e-111
5752399_1_1094_+ GO:1902047 A1UG51 3e-111
5752399_1_1094_+ GO:1903711 A1UG51 3e-111
5744581_124_828_+ GO:0016301 Q2VZI7 2e-71
5744581_124_828_+ GO:0016310 Q2VZI7 2e-71
5744581_124_828_+ GO:0016740 Q2VZI7 2e-71
5744581_124_828_+ GO:0016773 Q2VZI7 2e-71
5756267_1_1425_- GO:0016020 M4ZWI2 1e-98
5755165_998_1558_- GO:0003994 E4TR82 5e-74
5755165_998_1558_- GO:0006099 E4TR82 5e-74
5755165_998_1558_- GO:0008152 E4TR82 5e-74
5755165_998_1558_- GO:0016829 E4TR82 5e-74
5755165_998_1558_- GO:0051539 E4TR82 5e-74
5752619_127_1211_+ GO:0003824 M5A5Q1 3e-158
5752619_127_1211_+ GO:0004494 M5A5Q1 3e-158
5752619_127_1211_+ GO:0008152 M5A5Q1 3e-158
5752619_127_1211_+ GO:0016853 M5A5Q1 3e-158
5752619_127_1211_+ GO:0016866 M5A5Q1 3e-158
5752619_127_1211_+ GO:0031419 M5A5Q1 3e-158
5752619_127_1211_+ GO:0046872 M5A5Q1 3e-158
5755641_881_1672_- GO:0003861 A0LVA3 2e-105
5755641_881_1672_- GO:0008152 A0LVA3 2e-105
5755641_881_1672_- GO:0008652 A0LVA3 2e-105
5755641_881_1672_- GO:0009082 A0LVA3 2e-105
5755641_881_1672_- GO:0009098 A0LVA3 2e-105
5755641_881_1672_- GO:0016829 A0LVA3 2e-105
5755641_881_1672_- GO:0046872 A0LVA3 2e-105
5755641_881_1672_- GO:0051536 A0LVA3 2e-105
5755641_881_1672_- GO:0051539 A0LVA3 2e-105
5743731_1_805_- GO:0000413 Q47FB5 5e-137
5743731_1_805_- GO:0003755 Q47FB5 5e-137
5743731_1_805_- GO:0005737 Q47FB5 5e-137
5743731_1_805_- GO:0006457 Q47FB5 5e-137
5743731_1_805_- GO:0007049 Q47FB5 5e-137
5743731_1_805_- GO:0008152 Q47FB5 5e-137
5743731_1_805_- GO:0015031 Q47FB5 5e-137
5743731_1_805_- GO:0016853 Q47FB5 5e-137
5743731_1_805_- GO:0051301 Q47FB5 5e-137
5723370_225_533_- GO:0000049 A1TJ06 5e-50
5723370_225_533_- GO:0003723 A1TJ06 5e-50
5723370_225_533_- GO:0003735 A1TJ06 5e-50
5723370_225_533_- GO:0005622 A1TJ06 5e-50
5723370_225_533_- GO:0005840 A1TJ06 5e-50
5723370_225_533_- GO:0006412 A1TJ06 5e-50
5723370_225_533_- GO:0030529 A1TJ06 5e-50
5750905_589_957_- GO:0003723 M4ZXZ8 2e-52
5750905_589_957_- GO:0003735 M4ZXZ8 2e-52
5750905_589_957_- GO:0005840 M4ZXZ8 2e-52
5750905_589_957_- GO:0006412 M4ZXZ8 2e-52
5750905_589_957_- GO:0015934 M4ZXZ8 2e-52
5750905_589_957_- GO:0019843 M4ZXZ8 2e-52
5750905_589_957_- GO:0030529 M4ZXZ8 2e-52
5731712_349_610_- GO:0003735 A1TVT1 8e-33
5731712_349_610_- GO:0005622 A1TVT1 8e-33
5731712_349_610_- GO:0005840 A1TVT1 8e-33
5731712_349_610_- GO:0006412 A1TVT1 8e-33
5731712_349_610_- GO:0030529 A1TVT1 8e-33
5741165_1_748_+ GO:0008137 Q47HH0 2e-139
5741165_1_748_+ GO:0009055 Q47HH0 2e-139
5741165_1_748_+ GO:0016020 Q47HH0 2e-139
5741165_1_748_+ GO:0016491 Q47HH0 2e-139
5741165_1_748_+ GO:0016651 Q47HH0 2e-139
5741165_1_748_+ GO:0030151 Q47HH0 2e-139
5741165_1_748_+ GO:0042773 Q47HH0 2e-139
5741165_1_748_+ GO:0046872 Q47HH0 2e-139
5741165_1_748_+ GO:0051536 Q47HH0 2e-139
5741165_1_748_+ GO:0051539 Q47HH0 2e-139
5741165_1_748_+ GO:0055114 Q47HH0 2e-139
5743175_61_791_- GO:0003995 Q11P41 4e-89
5743175_61_791_- GO:0008152 Q11P41 4e-89
5743175_61_791_- GO:0016491 Q11P41 4e-89
5743175_61_791_- GO:0016627 Q11P41 4e-89
5743175_61_791_- GO:0050660 Q11P41 4e-89
5743175_61_791_- GO:0055114 Q11P41 4e-89
5739210_435_712_+ GO:0003676 A0A0G3BQZ9 8e-32
5739210_435_712_+ GO:0003723 A0A0G3BQZ9 8e-32
5739210_435_712_+ GO:0003735 A0A0G3BQZ9 8e-32
5739210_435_712_+ GO:0005840 A0A0G3BQZ9 8e-32
5739210_435_712_+ GO:0006412 A0A0G3BQZ9 8e-32
5739210_435_712_+ GO:0030529 A0A0G3BQZ9 8e-32
5731302_1_421_- GO:0000049 A0A0E9MUD3 1e-56
5731302_1_421_- GO:0003723 A0A0E9MUD3 1e-56
5731302_1_421_- GO:0003735 A0A0E9MUD3 1e-56
5731302_1_421_- GO:0005840 A0A0E9MUD3 1e-56
5731302_1_421_- GO:0006412 A0A0E9MUD3 1e-56
5731302_1_421_- GO:0006417 A0A0E9MUD3 1e-56
5731302_1_421_- GO:0015934 A0A0E9MUD3 1e-56
5731302_1_421_- GO:0019843 A0A0E9MUD3 1e-56
5731302_1_421_- GO:0030529 A0A0E9MUD3 1e-56
5745005_1_786_+ GO:0016491 K9V133 2e-47
5745005_1_786_+ GO:0045549 K9V133 2e-47
5745005_1_786_+ GO:0051213 K9V133 2e-47
5745005_1_786_+ GO:0055114 K9V133 2e-47
5724012_1_538_+ GO:0003995 D3CXD3 4e-65
5724012_1_538_+ GO:0008152 D3CXD3 4e-65
5724012_1_538_+ GO:0016491 D3CXD3 4e-65
5724012_1_538_+ GO:0016627 D3CXD3 4e-65
5724012_1_538_+ GO:0050660 D3CXD3 4e-65
5724012_1_538_+ GO:0055114 D3CXD3 4e-65
5736506_1_575_- GO:0003824 F4L0X9 4e-74
5736506_1_575_- GO:0004372 F4L0X9 4e-74
5736506_1_575_- GO:0005737 F4L0X9 4e-74
5736506_1_575_- GO:0006544 F4L0X9 4e-74
5736506_1_575_- GO:0006545 F4L0X9 4e-74
5736506_1_575_- GO:0006563 F4L0X9 4e-74
5736506_1_575_- GO:0006730 F4L0X9 4e-74
5736506_1_575_- GO:0008168 F4L0X9 4e-74
5736506_1_575_- GO:0008652 F4L0X9 4e-74
5736506_1_575_- GO:0016740 F4L0X9 4e-74
5736506_1_575_- GO:0019264 F4L0X9 4e-74
5736506_1_575_- GO:0030170 F4L0X9 4e-74
5736506_1_575_- GO:0032259 F4L0X9 4e-74
5736506_1_575_- GO:0035999 F4L0X9 4e-74
5757419_938_1618_- GO:0003824 D6TLB3 5e-55
5757419_938_1618_- GO:0003938 D6TLB3 5e-55
5757419_938_1618_- GO:0006164 D6TLB3 5e-55
5757419_938_1618_- GO:0006177 D6TLB3 5e-55
5757419_938_1618_- GO:0016491 D6TLB3 5e-55
5757419_938_1618_- GO:0046872 D6TLB3 5e-55
5757419_938_1618_- GO:0055114 D6TLB3 5e-55
5719220_97_504_+ GO:0003824 D3D5A0 6e-32
5719220_97_504_+ GO:0018580 D3D5A0 6e-32
5719220_97_504_+ GO:0051213 D3D5A0 6e-32
5719220_97_504_+ GO:0055114 D3D5A0 6e-32
5757253_2029_2698_+ GO:0003824 A0A0G3V640 1e-63
5757253_2029_2698_+ GO:0008152 A0A0G3V640 1e-63
5757253_2029_2698_+ GO:0016874 A0A0G3V640 1e-63
5756707_717_1955_- GO:0003824 A0A0F5VXE5 1e-09
5756707_717_1955_- GO:0004553 A0A0F5VXE5 1e-09
5756707_717_1955_- GO:0004565 A0A0F5VXE5 1e-09
5756707_717_1955_- GO:0005975 A0A0F5VXE5 1e-09
5756707_717_1955_- GO:0008152 A0A0F5VXE5 1e-09
5756707_717_1955_- GO:0009341 A0A0F5VXE5 1e-09
5756707_717_1955_- GO:0016787 A0A0F5VXE5 1e-09
5756707_717_1955_- GO:0016798 A0A0F5VXE5 1e-09
5756707_717_1955_- GO:0030246 A0A0F5VXE5 1e-09
5734902_1_647_- GO:0003677 C7PUG6 7e-82
5734902_1_647_- GO:0003899 C7PUG6 7e-82
5734902_1_647_- GO:0006351 C7PUG6 7e-82
5734902_1_647_- GO:0016740 C7PUG6 7e-82
5734902_1_647_- GO:0016779 C7PUG6 7e-82
5734902_1_647_- GO:0032549 C7PUG6 7e-82
5739594_1_719_- GO:0003824 Q21VV0 3e-122
5739594_1_719_- GO:0003857 Q21VV0 3e-122
5739594_1_719_- GO:0004300 Q21VV0 3e-122
5739594_1_719_- GO:0006629 Q21VV0 3e-122
5739594_1_719_- GO:0006631 Q21VV0 3e-122
5739594_1_719_- GO:0006635 Q21VV0 3e-122
5739594_1_719_- GO:0008152 Q21VV0 3e-122
5739594_1_719_- GO:0016491 Q21VV0 3e-122
5739594_1_719_- GO:0016829 Q21VV0 3e-122
5739594_1_719_- GO:0055114 Q21VV0 3e-122
5752713_732_1217_+ GO:0003824 A0A0G3V268 6e-30
5752713_732_1217_+ GO:0008152 A0A0G3V268 6e-30
5752713_732_1217_+ GO:0016874 A0A0G3V268 6e-30
5754995_1037_1522_- GO:0006508 K4I9P4 3e-08
5754995_1037_1522_- GO:0008233 K4I9P4 3e-08
5754995_1037_1522_- GO:0008237 K4I9P4 3e-08
5720202_30_404_+ GO:0005737 C8WAH7 1e-23
5720202_30_404_+ GO:0006417 C8WAH7 1e-23
5720202_30_404_+ GO:0017148 C8WAH7 1e-23
5720202_30_404_+ GO:0042256 C8WAH7 1e-23
5720202_30_404_+ GO:0090071 C8WAH7 1e-23
5725935_1_553_- GO:0003824 A0A0G3V3P1 2e-52
5725935_1_553_- GO:0008152 A0A0G3V3P1 2e-52
5750429_52_486_+ GO:0003723 Q47J84 9e-71
5750429_52_486_+ GO:0003735 Q47J84 9e-71
5750429_52_486_+ GO:0005622 Q47J84 9e-71
5750429_52_486_+ GO:0005840 Q47J84 9e-71
5750429_52_486_+ GO:0006412 Q47J84 9e-71
5750429_52_486_+ GO:0015934 Q47J84 9e-71
5750429_52_486_+ GO:0019843 Q47J84 9e-71
5750429_52_486_+ GO:0030529 Q47J84 9e-71
5749221_84_623_- GO:0005886 Q2J6M9 5e-17
5749221_84_623_- GO:0006754 Q2J6M9 5e-17
5749221_84_623_- GO:0006810 Q2J6M9 5e-17
5749221_84_623_- GO:0006811 Q2J6M9 5e-17
5749221_84_623_- GO:0015078 Q2J6M9 5e-17
5749221_84_623_- GO:0015986 Q2J6M9 5e-17
5749221_84_623_- GO:0015992 Q2J6M9 5e-17
5749221_84_623_- GO:0016020 Q2J6M9 5e-17
5749221_84_623_- GO:0016021 Q2J6M9 5e-17
5749221_84_623_- GO:0042777 Q2J6M9 5e-17
5749221_84_623_- GO:0045263 Q2J6M9 5e-17
5749221_84_623_- GO:0046933 Q2J6M9 5e-17
5736794_1_672_+ GO:0016491 F8AXE1 5e-86
5736794_1_672_+ GO:0055114 F8AXE1 5e-86
5726441_1_504_+ GO:0004176 Q1NP28 9e-75
5726441_1_504_+ GO:0004252 Q1NP28 9e-75
5726441_1_504_+ GO:0005524 Q1NP28 9e-75
5726441_1_504_+ GO:0006508 Q1NP28 9e-75
5726441_1_504_+ GO:0008233 Q1NP28 9e-75
5726441_1_504_+ GO:0030163 Q1NP28 9e-75
5731028_177_599_+ GO:0010181 A0A0M2CZ99 8e-30
5731028_177_599_+ GO:0016491 A0A0M2CZ99 8e-30
5731028_177_599_+ GO:0055114 A0A0M2CZ99 8e-30
5725731_21_206_+ GO:0003723 A1A082 7e-26
5725731_21_206_+ GO:0003735 A1A082 7e-26
5725731_21_206_+ GO:0005622 A1A082 7e-26
5725731_21_206_+ GO:0005840 A1A082 7e-26
5725731_21_206_+ GO:0006412 A1A082 7e-26
5725731_21_206_+ GO:0008270 A1A082 7e-26
5725731_21_206_+ GO:0019843 A1A082 7e-26
5725731_21_206_+ GO:0030529 A1A082 7e-26
5725731_21_206_+ GO:0046872 A1A082 7e-26
5755189_395_988_+ GO:0008137 M5A532 3e-51
5755189_395_988_+ GO:0016491 M5A532 3e-51
5755189_395_988_+ GO:0016651 M5A532 3e-51
5755189_395_988_+ GO:0048038 M5A532 3e-51
5755189_395_988_+ GO:0055114 M5A532 3e-51
5721270_1_517_+ GO:0004497 D3D5A4 5e-40
5721270_1_517_+ GO:0016705 D3D5A4 5e-40
5721270_1_517_+ GO:0055114 D3D5A4 5e-40
5747691_1_173_- GO:0000166 E6XCJ2 2e-22
5747691_1_173_- GO:0003746 E6XCJ2 2e-22
5747691_1_173_- GO:0003924 E6XCJ2 2e-22
5747691_1_173_- GO:0005525 E6XCJ2 2e-22
5747691_1_173_- GO:0005622 E6XCJ2 2e-22
5747691_1_173_- GO:0005737 E6XCJ2 2e-22
5747691_1_173_- GO:0006412 E6XCJ2 2e-22
5747691_1_173_- GO:0006414 E6XCJ2 2e-22
5757673_1968_2351_- GO:0005737 D2PPJ1 2e-30
5757673_1968_2351_- GO:0006457 D2PPJ1 2e-30
5725169_1_547_- GO:0043190 M4ZZF2 3e-16
5725169_1_547_- GO:0055085 M4ZZF2 3e-16
5737474_1_682_- GO:0000166 Q477Z3 5e-119
5737474_1_682_- GO:0005524 Q477Z3 5e-119
5737474_1_682_- GO:0005886 Q477Z3 5e-119
5737474_1_682_- GO:0006754 Q477Z3 5e-119
5737474_1_682_- GO:0006810 Q477Z3 5e-119
5737474_1_682_- GO:0006811 Q477Z3 5e-119
5737474_1_682_- GO:0015986 Q477Z3 5e-119
5737474_1_682_- GO:0015991 Q477Z3 5e-119
5737474_1_682_- GO:0015992 Q477Z3 5e-119
5737474_1_682_- GO:0016020 Q477Z3 5e-119
5737474_1_682_- GO:0016787 Q477Z3 5e-119
5737474_1_682_- GO:0016820 Q477Z3 5e-119
5737474_1_682_- GO:0033178 Q477Z3 5e-119
5737474_1_682_- GO:0042777 Q477Z3 5e-119
5737474_1_682_- GO:0045261 Q477Z3 5e-119
5737474_1_682_- GO:0046034 Q477Z3 5e-119
5737474_1_682_- GO:0046933 Q477Z3 5e-119
5737474_1_682_- GO:0046961 Q477Z3 5e-119
5744523_1_179_+ GO:0000049 F4KUH4 8e-19
5744523_1_179_+ GO:0003723 F4KUH4 8e-19
5744523_1_179_+ GO:0003735 F4KUH4 8e-19
5744523_1_179_+ GO:0005840 F4KUH4 8e-19
5744523_1_179_+ GO:0006412 F4KUH4 8e-19
5744523_1_179_+ GO:0006417 F4KUH4 8e-19
5744523_1_179_+ GO:0015934 F4KUH4 8e-19
5744523_1_179_+ GO:0019843 F4KUH4 8e-19
5744523_1_179_+ GO:0030529 F4KUH4 8e-19
5743871_173_808_- GO:0000166 K6W9G8 4e-23
5743871_173_808_- GO:0005524 K6W9G8 4e-23
5743871_173_808_- GO:0005886 K6W9G8 4e-23
5743871_173_808_- GO:0006810 K6W9G8 4e-23
5743871_173_808_- GO:0008152 K6W9G8 4e-23
5743871_173_808_- GO:0016020 K6W9G8 4e-23
5743871_173_808_- GO:0016887 K6W9G8 4e-23
5754231_449_871_- GO:0000049 F4KWV0 1e-51
5754231_449_871_- GO:0003723 F4KWV0 1e-51
5754231_449_871_- GO:0003735 F4KWV0 1e-51
5754231_449_871_- GO:0005622 F4KWV0 1e-51
5754231_449_871_- GO:0005840 F4KWV0 1e-51
5754231_449_871_- GO:0006412 F4KWV0 1e-51
5754231_449_871_- GO:0016020 F4KWV0 1e-51
5754231_449_871_- GO:0016021 F4KWV0 1e-51
5754231_449_871_- GO:0019843 F4KWV0 1e-51
5754231_449_871_- GO:0030529 F4KWV0 1e-51
5741271_1_740_+ GO:0016491 H2BSH6 4e-93
5741271_1_740_+ GO:0055114 H2BSH6 4e-93
5733444_1_629_+ GO:0003824 B7RYM6 7e-30
5733444_1_629_+ GO:0008152 B7RYM6 7e-30
5735382_1_653_+ GO:0003824 I2EV16 3e-93
5735382_1_653_+ GO:0008152 I2EV16 3e-93
5735382_1_653_+ GO:0016491 I2EV16 3e-93
5735382_1_653_+ GO:0016903 I2EV16 3e-93
5735382_1_653_+ GO:0055114 I2EV16 3e-93
5752365_728_1039_+ GO:0003824 M5A5M7 2e-34
5752365_728_1039_+ GO:0004160 M5A5M7 2e-34
5752365_728_1039_+ GO:0008152 M5A5M7 2e-34
5752365_728_1039_+ GO:0008652 M5A5M7 2e-34
5752365_728_1039_+ GO:0009082 M5A5M7 2e-34
5752365_728_1039_+ GO:0009097 M5A5M7 2e-34
5752365_728_1039_+ GO:0009099 M5A5M7 2e-34
5752365_728_1039_+ GO:0016829 M5A5M7 2e-34
5752365_728_1039_+ GO:0046872 M5A5M7 2e-34
5752365_728_1039_+ GO:0051536 M5A5M7 2e-34
5752365_728_1039_+ GO:0051539 M5A5M7 2e-34
5754459_1049_1434_+ GO:0000166 B8EPE8 6e-14
5754459_1049_1434_+ GO:0000287 B8EPE8 6e-14
5754459_1049_1434_+ GO:0004642 B8EPE8 6e-14
5754459_1049_1434_+ GO:0005524 B8EPE8 6e-14
5754459_1049_1434_+ GO:0005737 B8EPE8 6e-14
5754459_1049_1434_+ GO:0006164 B8EPE8 6e-14
5754459_1049_1434_+ GO:0006189 B8EPE8 6e-14
5754459_1049_1434_+ GO:0016874 B8EPE8 6e-14
5754459_1049_1434_+ GO:0046872 B8EPE8 6e-14
5719644_1_506_- GO:0005509 A0A0C5UZ31 4e-15
5719644_1_506_- GO:0005576 A0A0C5UZ31 4e-15
5719644_1_506_- GO:0009405 A0A0C5UZ31 4e-15
5754883_171_1004_+ GO:0000287 H5WW87 1e-142
5754883_171_1004_+ GO:0004450 H5WW87 1e-142
5754883_171_1004_+ GO:0006097 H5WW87 1e-142
5754883_171_1004_+ GO:0006099 H5WW87 1e-142
5754883_171_1004_+ GO:0016491 H5WW87 1e-142
5754883_171_1004_+ GO:0016616 H5WW87 1e-142
5754883_171_1004_+ GO:0046872 H5WW87 1e-142
5754883_171_1004_+ GO:0051287 H5WW87 1e-142
5754883_171_1004_+ GO:0055114 H5WW87 1e-142
5732640_1_619_+ GO:0000166 W0F1Z5 7e-105
5732640_1_619_+ GO:0005524 W0F1Z5 7e-105
5732640_1_619_+ GO:0005886 W0F1Z5 7e-105
5732640_1_619_+ GO:0006754 W0F1Z5 7e-105
5732640_1_619_+ GO:0006810 W0F1Z5 7e-105
5732640_1_619_+ GO:0006811 W0F1Z5 7e-105
5732640_1_619_+ GO:0015986 W0F1Z5 7e-105
5732640_1_619_+ GO:0015991 W0F1Z5 7e-105
5732640_1_619_+ GO:0015992 W0F1Z5 7e-105
5732640_1_619_+ GO:0016020 W0F1Z5 7e-105
5732640_1_619_+ GO:0016787 W0F1Z5 7e-105
5732640_1_619_+ GO:0016820 W0F1Z5 7e-105
5732640_1_619_+ GO:0033178 W0F1Z5 7e-105
5732640_1_619_+ GO:0042777 W0F1Z5 7e-105
5732640_1_619_+ GO:0045261 W0F1Z5 7e-105
5732640_1_619_+ GO:0046034 W0F1Z5 7e-105
5732640_1_619_+ GO:0046933 W0F1Z5 7e-105
5757231_1_1039_+ GO:0000166 F4KT78 5e-138
5757231_1_1039_+ GO:0005524 F4KT78 5e-138
5757231_1_1039_+ GO:0005737 F4KT78 5e-138
5757231_1_1039_+ GO:0005886 F4KT78 5e-138
5757231_1_1039_+ GO:0006605 F4KT78 5e-138
5757231_1_1039_+ GO:0006810 F4KT78 5e-138
5757231_1_1039_+ GO:0006886 F4KT78 5e-138
5757231_1_1039_+ GO:0015031 F4KT78 5e-138
5757231_1_1039_+ GO:0016020 F4KT78 5e-138
5757231_1_1039_+ GO:0017038 F4KT78 5e-138
5757231_1_1039_+ GO:0046872 F4KT78 5e-138
5757231_1_1039_+ GO:0065002 F4KT78 5e-138
5724941_252_545_- GO:0000160 A0A0F7N044 2e-21
5724941_252_545_- GO:0003677 A0A0F7N044 2e-21
5724941_252_545_- GO:0005622 A0A0F7N044 2e-21
5724941_252_545_- GO:0006351 A0A0F7N044 2e-21
5724941_252_545_- GO:0006355 A0A0F7N044 2e-21
5741433_646_754_+ GO:0003824 Q47IJ6 1e-10
5741433_646_754_+ GO:0004586 Q47IJ6 1e-10
5741433_646_754_+ GO:0005737 Q47IJ6 1e-10
5741433_646_754_+ GO:0006520 Q47IJ6 1e-10
5741433_646_754_+ GO:0016829 Q47IJ6 1e-10
5741433_646_754_+ GO:0016831 Q47IJ6 1e-10
5727833_170_454_- GO:0000166 Q47JA1 7e-39
5727833_170_454_- GO:0003723 Q47JA1 7e-39
5727833_170_454_- GO:0003735 Q47JA1 7e-39
5727833_170_454_- GO:0005622 Q47JA1 7e-39
5727833_170_454_- GO:0005840 Q47JA1 7e-39
5727833_170_454_- GO:0006412 Q47JA1 7e-39
5727833_170_454_- GO:0019843 Q47JA1 7e-39
5727833_170_454_- GO:0030529 Q47JA1 7e-39
5741833_1_356_- GO:0005507 A0A0A2MY75 1e-50
5755353_1034_1602_+ GO:0008137 M5AGV8 3e-75
5755353_1034_1602_+ GO:0010181 M5AGV8 3e-75
5755353_1034_1602_+ GO:0016491 M5AGV8 3e-75
5755353_1034_1602_+ GO:0046872 M5AGV8 3e-75
5755353_1034_1602_+ GO:0050136 M5AGV8 3e-75
5755353_1034_1602_+ GO:0051536 M5AGV8 3e-75
5755353_1034_1602_+ GO:0051539 M5AGV8 3e-75
5755353_1034_1602_+ GO:0055114 M5AGV8 3e-75
5725477_1_476_+ GO:0006520 L0DVI8 5e-56
5725477_1_476_+ GO:0016491 L0DVI8 5e-56
5725477_1_476_+ GO:0016639 L0DVI8 5e-56
5725477_1_476_+ GO:0055114 L0DVI8 5e-56
5740586_1_737_+ GO:0009279 F8EJX2 2e-26
5740586_1_737_+ GO:0016020 F8EJX2 2e-26
5740586_1_737_+ GO:0016021 F8EJX2 2e-26
5740586_1_737_+ GO:0030246 F8EJX2 2e-26
5721848_1_522_- GO:0006508 D7C0N6 1e-48
5721848_1_522_- GO:0008237 D7C0N6 1e-48
5721848_1_522_- GO:0008270 D7C0N6 1e-48
5755709_1048_1690_+ GO:0008152 M4ZYK3 2e-65
5755709_1048_1690_+ GO:0016740 M4ZYK3 2e-65
5755709_1048_1690_+ GO:0016757 M4ZYK3 2e-65
5755459_1220_1625_+ GO:0003677 G2PRV3 1e-13
5755459_1220_1625_+ GO:0006281 G2PRV3 1e-13
5749749_1_587_- GO:0000413 A0A0A1DMA5 5e-37
5749749_1_587_- GO:0003755 A0A0A1DMA5 5e-37
5749749_1_587_- GO:0005737 A0A0A1DMA5 5e-37
5749749_1_587_- GO:0006457 A0A0A1DMA5 5e-37
5749749_1_587_- GO:0007049 A0A0A1DMA5 5e-37
5749749_1_587_- GO:0008152 A0A0A1DMA5 5e-37
5749749_1_587_- GO:0015031 A0A0A1DMA5 5e-37
5749749_1_587_- GO:0016853 A0A0A1DMA5 5e-37
5749749_1_587_- GO:0051301 A0A0A1DMA5 5e-37
5756469_1_732_+ GO:0003824 C6W5K5 1e-79
5756469_1_732_+ GO:0004222 C6W5K5 1e-79
5756469_1_732_+ GO:0006508 C6W5K5 1e-79
5756469_1_732_+ GO:0046872 C6W5K5 1e-79
5745203_1_591_+ GO:0016491 F5XQ48 5e-67
5745203_1_591_+ GO:0055114 F5XQ48 5e-67
5748461_1_644_- GO:0003824 M5A392 2e-87
5748461_1_644_- GO:0004739 M5A392 2e-87
5748461_1_644_- GO:0008152 M5A392 2e-87
5748461_1_644_- GO:0016491 M5A392 2e-87
5748461_1_644_- GO:0055114 M5A392 2e-87
5750905_251_553_- GO:0003723 Q47LK4 5e-24
5750905_251_553_- GO:0003735 Q47LK4 5e-24
5750905_251_553_- GO:0005622 Q47LK4 5e-24
5750905_251_553_- GO:0005840 Q47LK4 5e-24
5750905_251_553_- GO:0006412 Q47LK4 5e-24
5750905_251_553_- GO:0019843 Q47LK4 5e-24
5750905_251_553_- GO:0030529 Q47LK4 5e-24
5735402_1_257_- GO:0000166 E8N0E4 8e-35
5735402_1_257_- GO:0005524 E8N0E4 8e-35
5735402_1_257_- GO:0005737 E8N0E4 8e-35
5735402_1_257_- GO:0006457 E8N0E4 8e-35
5735402_1_257_- GO:0042026 E8N0E4 8e-35
5735402_1_257_- GO:0051082 E8N0E4 8e-35
5729826_1_589_- GO:0000166 M5A359 4e-33
5729826_1_589_- GO:0004222 M5A359 4e-33
5729826_1_589_- GO:0005524 M5A359 4e-33
5729826_1_589_- GO:0005886 M5A359 4e-33
5729826_1_589_- GO:0006508 M5A359 4e-33
5729826_1_589_- GO:0008233 M5A359 4e-33
5729826_1_589_- GO:0008237 M5A359 4e-33
5729826_1_589_- GO:0008270 M5A359 4e-33
5729826_1_589_- GO:0016020 M5A359 4e-33
5729826_1_589_- GO:0016021 M5A359 4e-33
5729826_1_589_- GO:0016787 M5A359 4e-33
5729826_1_589_- GO:0016887 M5A359 4e-33
5729826_1_589_- GO:0030163 M5A359 4e-33
5729826_1_589_- GO:0046872 M5A359 4e-33
5747939_1_939_+ GO:0016491 A6W9U4 1e-96
5747939_1_939_+ GO:0055114 A6W9U4 1e-96
5728996_126_582_+ GO:0003677 C7M0F0 2e-40
5728996_126_582_+ GO:0003746 C7M0F0 2e-40
5728996_126_582_+ GO:0006351 C7M0F0 2e-40
5728996_126_582_+ GO:0006355 C7M0F0 2e-40
5728996_126_582_+ GO:0006414 C7M0F0 2e-40
5728996_126_582_+ GO:0032784 C7M0F0 2e-40
5728996_126_582_+ GO:0070063 C7M0F0 2e-40
5751531_465_728_- GO:0003723 G8TME8 7e-28
5751531_465_728_- GO:0003735 G8TME8 7e-28
5751531_465_728_- GO:0005622 G8TME8 7e-28
5751531_465_728_- GO:0005840 G8TME8 7e-28
5751531_465_728_- GO:0006412 G8TME8 7e-28
5751531_465_728_- GO:0019843 G8TME8 7e-28
5751531_465_728_- GO:0030529 G8TME8 7e-28
5757529_2229_2987_- GO:0006797 E4U536 2e-77
5757529_2229_2987_- GO:0016740 E4U536 2e-77
5757529_2229_2987_- GO:0016776 E4U536 2e-77
5725731_309_551_+ GO:0003723 K1E146 1e-34
5725731_309_551_+ GO:0003735 K1E146 1e-34
5725731_309_551_+ GO:0005840 K1E146 1e-34
5725731_309_551_+ GO:0006412 K1E146 1e-34
5725731_309_551_+ GO:0019843 K1E146 1e-34
5725731_309_551_+ GO:0030529 K1E146 1e-34
5754051_1_715_+ GO:0003824 M4ZXI9 3e-60
5754051_1_715_+ GO:0004300 M4ZXI9 3e-60
5754051_1_715_+ GO:0008152 M4ZXI9 3e-60
5754051_1_715_+ GO:0016829 M4ZXI9 3e-60
5741969_1_258_+ GO:0046872 A6L054 1e-20
5740488_1_735_- GO:0016020 A8LCE1 1e-33
5740488_1_735_- GO:0016021 A8LCE1 1e-33
5724759_345_544_- GO:0003735 Q6FDU0 4e-21
5724759_345_544_- GO:0005840 Q6FDU0 4e-21
5724759_345_544_- GO:0006412 Q6FDU0 4e-21
5724759_345_544_- GO:0015934 Q6FDU0 4e-21
5724759_345_544_- GO:0030529 Q6FDU0 4e-21
5725933_1_479_+ GO:0003824 D5ML30 2e-16
5725933_1_479_+ GO:0008152 D5ML30 2e-16
5725933_1_479_+ GO:0030151 D5ML30 2e-16
5725933_1_479_+ GO:0030170 D5ML30 2e-16
5749211_892_992_+ GO:0005737 Q47FM2 1e-09
5749211_892_992_+ GO:0008152 Q47FM2 1e-09
5749211_892_992_+ GO:0016491 Q47FM2 1e-09
5749211_892_992_+ GO:0018454 Q47FM2 1e-09
5749211_892_992_+ GO:0042619 Q47FM2 1e-09
5749211_892_992_+ GO:0055114 Q47FM2 1e-09
5746277_565_881_+ GO:0000166 I4MUP3 1e-40
5746277_565_881_+ GO:0004611 I4MUP3 1e-40
5746277_565_881_+ GO:0004613 I4MUP3 1e-40
5746277_565_881_+ GO:0005525 I4MUP3 1e-40
5746277_565_881_+ GO:0005737 I4MUP3 1e-40
5746277_565_881_+ GO:0006094 I4MUP3 1e-40
5746277_565_881_+ GO:0016301 I4MUP3 1e-40
5746277_565_881_+ GO:0016310 I4MUP3 1e-40
5746277_565_881_+ GO:0016829 I4MUP3 1e-40
5746277_565_881_+ GO:0016831 I4MUP3 1e-40
5746277_565_881_+ GO:0017076 I4MUP3 1e-40
5746277_565_881_+ GO:0030145 I4MUP3 1e-40
5746277_565_881_+ GO:0046872 I4MUP3 1e-40
5720062_1_509_+ GO:0006508 G8TA49 3e-62
5720062_1_509_+ GO:0008239 G8TA49 3e-62
5720062_1_509_+ GO:0070009 G8TA49 3e-62
5755277_1_574_- GO:0004733 D3PPM1 6e-48
5755277_1_574_- GO:0008615 D3PPM1 6e-48
5755277_1_574_- GO:0010181 D3PPM1 6e-48
5755277_1_574_- GO:0016491 D3PPM1 6e-48
5755277_1_574_- GO:0016638 D3PPM1 6e-48
5755277_1_574_- GO:0042816 D3PPM1 6e-48
5755277_1_574_- GO:0042823 D3PPM1 6e-48
5755277_1_574_- GO:0055114 D3PPM1 6e-48
5756261_263_1030_+ GO:0004553 Q0W8Q1 7e-59
5756261_263_1030_+ GO:0005975 Q0W8Q1 7e-59
5756261_263_1030_+ GO:0008152 Q0W8Q1 7e-59
5756261_263_1030_+ GO:0008422 Q0W8Q1 7e-59
5756261_263_1030_+ GO:0016787 Q0W8Q1 7e-59
5756261_263_1030_+ GO:0016798 Q0W8Q1 7e-59
5753805_26_778_- GO:0003677 C7LZJ2 3e-81
5753805_26_778_- GO:0005737 C7LZJ2 3e-81
5753805_26_778_- GO:0006351 C7LZJ2 3e-81
5753805_26_778_- GO:0006355 C7LZJ2 3e-81
5738978_1_708_+ GO:0003824 Q47JK5 3e-123
5738978_1_708_+ GO:0006537 Q47JK5 3e-123
5738978_1_708_+ GO:0006807 Q47JK5 3e-123
5738978_1_708_+ GO:0008152 Q47JK5 3e-123
5738978_1_708_+ GO:0015930 Q47JK5 3e-123
5738978_1_708_+ GO:0016040 Q47JK5 3e-123
5738978_1_708_+ GO:0016491 Q47JK5 3e-123
5738978_1_708_+ GO:0016638 Q47JK5 3e-123
5738978_1_708_+ GO:0055114 Q47JK5 3e-123
5749229_1_992_- GO:0004872 F4L5P6 5e-51
5749229_1_992_- GO:0006810 F4L5P6 5e-51
5749229_1_992_- GO:0016020 F4L5P6 5e-51
5749229_1_992_- GO:0030246 F4L5P6 5e-51
5755927_1_949_- GO:0008152 A0A0C1TPY8 4e-46
5755927_1_949_- GO:0016020 A0A0C1TPY8 4e-46
5755927_1_949_- GO:0016740 A0A0C1TPY8 4e-46
5755927_1_949_- GO:0047355 A0A0C1TPY8 4e-46
5748931_257_634_- GO:0008152 I0L862 2e-28
5748931_257_634_- GO:0016787 I0L862 2e-28
5740158_139_693_+ GO:0006950 F8A7B1 8e-60
5751375_986_1113_- GO:0005737 A0A0N0JTI6 6e-12
5751375_986_1113_- GO:0008152 A0A0N0JTI6 6e-12
5751375_986_1113_- GO:0016491 A0A0N0JTI6 6e-12
5751375_986_1113_- GO:0018454 A0A0N0JTI6 6e-12
5751375_986_1113_- GO:0042619 A0A0N0JTI6 6e-12
5751375_986_1113_- GO:0055114 A0A0N0JTI6 6e-12
5742557_131_544_+ GO:0000049 Q47J96 9e-71
5742557_131_544_+ GO:0003723 Q47J96 9e-71
5742557_131_544_+ GO:0003735 Q47J96 9e-71
5742557_131_544_+ GO:0005622 Q47J96 9e-71
5742557_131_544_+ GO:0005840 Q47J96 9e-71
5742557_131_544_+ GO:0006412 Q47J96 9e-71
5742557_131_544_+ GO:0019843 Q47J96 9e-71
5742557_131_544_+ GO:0030529 Q47J96 9e-71
5754561_935_1454_- GO:0008177 W0F2Z1 2e-76
5754561_935_1454_- GO:0016491 W0F2Z1 2e-76
5754561_935_1454_- GO:0055114 W0F2Z1 2e-76
5727451_1_566_+ GO:0003824 A0A0M8XCW6 5e-82
5727451_1_566_+ GO:0004494 A0A0M8XCW6 5e-82
5727451_1_566_+ GO:0008152 A0A0M8XCW6 5e-82
5727451_1_566_+ GO:0016853 A0A0M8XCW6 5e-82
5727451_1_566_+ GO:0016866 A0A0M8XCW6 5e-82
5727451_1_566_+ GO:0031419 A0A0M8XCW6 5e-82
5727451_1_566_+ GO:0046872 A0A0M8XCW6 5e-82
5736206_205_664_+ GO:0000154 J2HLA5 4e-10
5736206_205_664_+ GO:0000179 J2HLA5 4e-10
5736206_205_664_+ GO:0003723 J2HLA5 4e-10
5736206_205_664_+ GO:0008168 J2HLA5 4e-10
5736206_205_664_+ GO:0008649 J2HLA5 4e-10
5736206_205_664_+ GO:0016740 J2HLA5 4e-10
5736206_205_664_+ GO:0031167 J2HLA5 4e-10
5736206_205_664_+ GO:0032259 J2HLA5 4e-10
5752007_47_1157_+ GO:0004222 D3F8Y4 1e-92
5752007_47_1157_+ GO:0006508 D3F8Y4 1e-92
[truncated: 1,636,711 more chars]
