# Supplementary material for: A Graph-Centric Approach for Metagenome-Guided Peptide and Protein Identification in Metaproteomics
Source: PLoS Comput Biol. 2016 Dec 5;12(12):e1005224. doi: 10.1371/journal.pcbi.1005224 (PMC5137872; doi:10.1371/journal.pcbi.1005224)
Supplement: S1 Dataset — (ZIP) [file pcbi.1005224.s006.zip › Supplement/Pathway/SD6.hybrid.fgs-rap.ec]

10086730_1_524_+ 1.1.1.205
10086730_1_524_+ 1.-.-.-
10182835_976_1335_- 2.-.-.-
10183567_960_1364_- 2.7.7.6
10183567_960_1364_- 2.-.-.-
10183567_960_1364_- 2.7.7.-
10135040_1_693_+ 6.3.4.4
10135040_1_693_+ 6.-.-.-
10193914_1_1962_- 3.1.13.-
10193914_1_1962_- 2.7.7.8
10193914_1_1962_- 2.-.-.-
10193914_1_1962_- 2.7.7.-
10089290_1_429_- 3.2.1.17
10089290_1_429_- 3.-.-.-
10089290_1_429_- 3.2.-.-
10198966_3930_4946_- 3.6.1.1
10198966_3930_4946_- 3.-.-.-
10192104_185_712_- 3.-.-.-
10177416_1_970_+ 6.-.-.-
10088384_357_527_+ 2.7.7.6
10088384_357_527_+ 2.-.-.-
10088384_357_527_+ 2.7.7.-
10114885_1_407_- 4.2.1.104
10114885_1_407_- 4.-.-.-
10177828_1_288_+ 2.2.1.6
10177828_1_288_+ 2.-.-.-
10153874_1_823_- 1.-.-.-
10195600_1968_2582_- 6.3.5.5
10195600_1968_2582_- 6.-.-.-
10129214_1_97_- 4.2.1.33
10129214_1_97_- 4.-.-.-
10103820_129_569_- 2.7.2.3
10103820_129_569_- 2.-.-.-
10147534_1_771_- 1.1.1.86
10147534_1_771_- 1.-.-.-
10165554_6_951_+ 2.7.7.6
10165554_6_951_+ 2.-.-.-
10165554_6_951_+ 2.7.7.-
10128502_1_661_+ 3.-.-.-
10128502_1_661_+ 3.6.1.3
10190840_1105_1805_+ 1.-.-.-
10123198_1_638_- 2.7.7.6
10123198_1_638_- 2.-.-.-
10123198_1_638_- 2.7.7.-
10100844_1_560_- 2.7.7.6
10100844_1_560_- 2.-.-.-
10100844_1_560_- 2.7.7.-
10172550_1_1040_+ 1.1.1.39
10172550_1_1040_+ 1.1.1.40
10172550_1_1040_+ 4.1.1.3
10172550_1_1040_+ 2.3.1.8
10172550_1_1040_+ 1.-.-.-
10172550_1_1040_+ 1.1.1.-
10172550_1_1040_+ 2.-.-.-
10172550_1_1040_+ 2.3.-.-
10104318_1_570_- 1.-.-.-
10104318_1_570_- 1.7.99.1
10104318_1_570_- 1.7.2.1
10172806_1_857_- 1.1.1.42
10172806_1_857_- 1.-.-.-
10172806_1_857_- 1.1.1.-
10192672_1045_2017_- 2.7.7.6
10192672_1045_2017_- 2.-.-.-
10192672_1045_2017_- 2.7.7.-
10194630_1_358_- 2.7.4.6
10194630_1_358_- 2.-.-.-
10173598_1_917_+ 1.3.99.3
10173598_1_917_+ 1.-.-.-
10173598_1_917_+ 1.3.-.-
10162702_1_914_- 2.7.7.6
10162702_1_914_- 2.-.-.-
10162702_1_914_- 2.7.7.-
10180836_1_993_+ 2.7.7.6
10180836_1_993_+ 2.-.-.-
10180836_1_993_+ 2.7.7.-
10104456_1_571_+ 2.7.7.6
10104456_1_571_+ 2.-.-.-
10104456_1_571_+ 2.7.7.-
10104578_1_545_- 1.-.-.-
10104578_1_545_- 1.2.1.-
10125988_1_432_- 3.5.1.5
10125988_1_432_- 3.-.-.-
10125988_1_432_- 3.5.-.-
10187372_734_937_- 1.1.1.3
10187372_734_937_- 1.-.-.-
10105849_1_575_+ 1.1.1.86
10105849_1_575_+ 1.-.-.-
10105849_1_575_+ 5.-.-.-
10141208_233_508_- 2.-.-.-
10141208_233_508_- 2.8.1.12
10118785_172_620_+ 1.1.1.86
10118785_172_620_+ 1.-.-.-
10128008_1_659_- 2.7.7.6
10128008_1_659_- 2.-.-.-
10128008_1_659_- 2.7.7.-
10143546_1_660_+ 2.3.1.1
10143546_1_660_+ 2.3.1.35
10143546_1_660_+ 2.-.-.-
10143546_1_660_+ 2.3.-.-
10181192_989_1276_- 1.4.1.2
10079336_1_508_- 5.4.99.5
10079336_1_508_- 4.2.1.51
10197232_1_946_- 4.3.2.2
10197232_1_946_- 4.-.-.-
10197232_1_946_- 4.3.2.2
10151048_1_190_- 5.2.1.8
10151048_1_190_- 5.-.-.-
10197280_1_637_- 1.6.5.3
10197280_1_637_- 1.-.-.-
10197280_1_637_- 1.6.99.5
10138238_1_711_- 1.-.-.-
10125988_466_650_- 3.5.1.5
10125988_466_650_- 3.-.-.-
10147610_1_661_- 2.-.-.-
10147610_1_661_- 6.-.-.-
10147610_1_661_- 6.3.5.-
10147610_1_661_- 6.3.5.7
10156719_1_849_+ 2.7.7.6
10156719_1_849_+ 2.-.-.-
10156719_1_849_+ 2.7.7.-
10084446_1_518_+ 5.1.3.14
10084446_1_518_+ 5.-.-.-
10080802_166_511_+ 1.-.-.-
10080802_166_511_+ 1.1.1.-
10080802_166_511_+ 1.1.1.37
10086140_1_465_+ 3.-.-.-
10086140_1_465_+ 3.6.3.-
10162696_1_855_+ 1.-.-.-
10162696_1_855_+ 1.2.1.-
10198546_3613_4851_+ 1.-.-.-
10198546_3613_4851_+ 1.14.-.-
10198546_3613_4851_+ 1.14.12.7
10197500_2118_3077_+ 2.7.7.6
10197500_2118_3077_+ 2.-.-.-
10197500_2118_3077_+ 2.7.7.-
10133598_325_685_- 2.7.7.6
10133598_325_685_- 2.-.-.-
10133598_325_685_- 2.7.7.-
10175740_270_1022_+ 2.3.1.61
10175740_270_1022_+ 2.-.-.-
10175740_270_1022_+ 2.3.-.-
10162624_1_658_- 2.7.7.6
10162624_1_658_- 2.-.-.-
10162624_1_658_- 2.7.7.-
10150574_1_418_+ 3.1.1.3
10150574_1_418_+ 3.-.-.-
10189706_1051_1709_+ 3.4.24.-
10101582_1_562_+ 2.7.7.6
10101582_1_562_+ 2.-.-.-
10101582_1_562_+ 2.7.7.-
10094880_1_544_- 2.7.7.6
10094880_1_544_- 2.-.-.-
10094880_1_544_- 2.7.7.-
10104030_52_569_- 1.-.-.-
10104030_52_569_- 1.7.99.1
10097454_210_551_+ 4.-.-.-
10097454_210_551_+ 4.2.1.-
10097454_210_551_+ 4.2.1.59
10097454_210_551_+ 4.2.1.59
10133202_147_683_+ 1.-.-.-
10133202_147_683_+ 5.-.-.-
10133202_147_683_+ 1.1.1.271
10194084_1979_2239_- 2.-.-.-
10185264_1_268_- 2.7.4.3
10185264_1_268_- 2.-.-.-
10185264_1_268_- 2.7.4.-
10116991_321_613_+ 1.1.1.86
10116991_321_613_+ 1.-.-.-
10166810_545_968_- 2.-.-.-
10145438_1_308_+ 5.3.1.6
10145438_1_308_+ 5.-.-.-
10079236_1_507_- 3.-.-.-
10079236_1_507_- 3.6.3.-
10170316_79_1022_- 4.2.1.3
10170316_79_1022_- 4.-.-.-
10197230_2972_3331_- 1.3.99.3
10197230_2972_3331_- 1.-.-.-
10197230_2972_3331_- 1.3.-.-
10196032_2057_2320_+ 6.3.2.6
10196032_2057_2320_+ 6.-.-.-
10198910_3455_4548_+ 5.4.-.-
10118373_1_618_- 3.3.1.1
10118373_1_618_- 3.-.-.-
10188414_1_1007_+ 3.1.13.-
10188414_1_1007_+ 2.7.7.8
10188414_1_1007_+ 2.-.-.-
10188414_1_1007_+ 2.7.7.-
10127390_188_656_+ 1.3.99.3
10127390_188_656_+ 1.-.-.-
10127390_188_656_+ 1.3.-.-
10164058_189_931_+ 4.2.1.3
10164058_189_931_+ 4.-.-.-
10164058_189_931_+ 4.2.1.99
10147048_57_704_+ 4.2.99.18
10147048_57_704_+ 3.-.-.-
10147048_57_704_+ 3.2.-.-
10147048_57_704_+ 4.-.-.-
10147048_57_704_+ 3.2.2.-
10198850_3041_4045_+ 3.5.4.10
10198850_3041_4045_+ 2.1.2.3
10198850_3041_4045_+ 2.-.-.-
10198850_3041_4045_+ 3.-.-.-
10094648_426_543_+ 2.7.7.6
10094648_426_543_+ 2.-.-.-
10094648_426_543_+ 2.7.7.-
10087406_128_525_+ 2.7.7.6
10087406_128_525_+ 2.-.-.-
10087406_128_525_+ 2.7.7.-
10186420_98_1000_+ 2.7.7.6
10186420_98_1000_+ 2.-.-.-
10186420_98_1000_+ 2.7.7.-
10109453_1_586_- 3.-.-.-
10109453_1_586_- 3.6.3.-
10119557_1_623_- 1.7.99.4
10119557_1_623_- 1.-.-.-
10119415_1_622_- 3.-.-.-
10119415_1_622_- 3.6.3.-
10185896_44_463_+ 2.7.4.6
10185896_44_463_+ 2.-.-.-
10183247_940_1352_- 1.3.99.3
10183247_940_1352_- 1.-.-.-
10183247_940_1352_- 1.3.-.-
10162214_1_601_- 3.3.1.1
10162214_1_601_- 3.-.-.-
10135550_1_696_- 1.-.-.-
10135550_1_696_- 4.-.-.-
10135550_1_696_- 4.1.1.39
10136888_1_656_+ 2.2.1.6
10099082_1_555_+ 4.-.-.-
10099082_1_555_+ 4.1.1.-
10198604_792_1121_+ 2.7.4.3
10198604_792_1121_+ 2.-.-.-
10198604_792_1121_+ 2.7.4.-
10191678_1_500_+ 3.-.-.-
10191678_1_500_+ 3.6.3.-
10127620_1_657_+ 2.7.3.-
10127620_1_657_+ 2.7.13.3
10127620_1_657_+ 2.7.-.-
10125214_1_620_- 4.1.3.36
10125214_1_620_- 4.-.-.-
10106615_2_577_- 3.6.1.3
10193572_1843_1989_- 3.6.1.3
10195358_1107_2511_- 3.4.24.-
10148266_1_343_- 2.2.1.6
10148266_1_343_- 2.-.-.-
10144530_1_751_+ 6.2.1.5
10144530_1_751_+ 6.-.-.-
10080480_1_510_- 2.8.4.1
10197490_1138_2016_+ 1.3.99.3
10197490_1138_2016_+ 1.-.-.-
10197490_1138_2016_+ 1.3.-.-
10090526_1_338_- 2.7.7.6
10090526_1_338_- 2.-.-.-
10090526_1_338_- 2.7.7.-
10177908_1_817_- 2.-.-.-
10090024_1_531_- 3.-.-.-
10090024_1_531_- 3.6.3.-
10158494_1_867_+ 2.7.7.6
10158494_1_867_+ 2.-.-.-
10158494_1_867_+ 2.7.7.-
10140696_1_417_- 3.4.22.-
10140696_1_417_- 3.4.-.-
10140696_1_417_- 3.-.-.-
10182545_1_215_+ 5.-.-.-
10191728_1488_1908_+ 1.-.-.-
10120935_340_629_+ 3.1.-.-
10120935_340_629_+ 3.-.-.-
10179240_577_1214_- 2.7.3.-
10179240_577_1214_- 2.-.-.-
10179240_577_1214_- 2.7.-.-
10164890_1_942_- 6.3.5.5
10164890_1_942_- 6.-.-.-
10098574_1_554_+ 2.7.7.6
10098574_1_554_+ 2.-.-.-
10098574_1_554_+ 2.7.7.-
10105108_1_573_- 3.3.1.1
10105108_1_573_- 3.-.-.-
10109591_73_587_- 1.-.-.-
10109591_73_587_- 1.8.99.3
10197464_1015_3060_+ 2.6.1.-
10197464_1015_3060_+ 2.-.-.-
10197464_1015_3060_+ 2.1.3.-
10172750_693_998_- 3.1.13.-
10172750_693_998_- 3.-.-.-
10142120_1_735_+ 1.3.99.3
10142120_1_735_+ 1.-.-.-
10142120_1_735_+ 1.3.-.-
10178206_1_1096_+ 1.2.4.1
10178206_1_1096_+ 1.-.-.-
10150638_1_796_- 1.-.-.-
10186162_193_1481_- 2.7.7.4
10186162_193_1481_- 2.-.-.-
10186162_193_1481_- 2.7.7.-
10091460_1_218_- 2.7.7.6
10091460_1_218_- 2.-.-.-
10091460_1_218_- 2.7.7.-
10191678_1426_1903_+ 3.-.-.-
10191678_1426_1903_+ 3.6.3.-
10185708_1_460_- 1.-.-.-
10196446_1_806_- 4.2.1.17
10196446_1_806_- 4.-.-.-
10132946_1_242_- 6.3.4.5
10132946_1_242_- 6.-.-.-
10187300_1_1041_+ 1.4.-.-
10187300_1_1041_+ 1.4.7.1
10187300_1_1041_+ 1.-.-.-
10187300_1_1041_+ 1.4.-.-
10093346_1_540_+ 2.7.7.6
10093346_1_540_+ 2.-.-.-
10093346_1_540_+ 2.7.7.-
10145926_1_760_- 1.3.99.1
10145926_1_760_- 1.-.-.-
10102902_1_566_+ 1.1.1.205
10102902_1_566_+ 1.-.-.-
10106531_1_577_- 1.3.99.3
10106531_1_577_- 1.-.-.-
10106531_1_577_- 1.3.-.-
10153500_292_711_- 2.7.4.6
10153500_292_711_- 2.-.-.-
10144066_1_329_+ 4.2.1.11
10144066_1_329_+ 4.-.-.-
10192112_1118_1663_+ 1.1.1.205
10192112_1118_1663_+ 1.-.-.-
10179640_250_768_- 2.-.-.-
10190298_966_1756_- 6.1.1.-
10158798_1_870_+ 5.4.99.2
10158798_1_870_+ 5.-.-.-
10158798_1_870_+ 5.4.-.-
10162338_1_665_+ 2.7.4.3
10162338_1_665_+ 2.-.-.-
10162338_1_665_+ 2.7.4.-
10160904_78_892_+ 1.3.-.-
10177800_421_1173_+ 1.-.-.-
10177800_421_1173_+ 1.2.7.-
10139342_1_718_- 1.6.5.3
10139342_1_718_- 1.-.-.-
10139342_1_718_- 1.6.-.-
10197544_3095_3538_+ 3.-.-.-
10198812_2984_3565_- 1.18.1.2
10198812_2984_3565_- 1.-.-.-
10193582_1985_2149_- 3.6.1.3
10122419_1_202_- 2.6.1.52
10122419_1_202_- 2.6.1.-
10122419_1_202_- 2.-.-.-
10108883_1_585_+ 3.4.24.-
10108883_1_585_+ 3.4.-.-
10108883_1_585_+ 3.-.-.-
10108883_1_585_+ 3.6.1.3
10179602_46_930_- 1.3.99.3
10179602_46_930_- 1.-.-.-
10179602_46_930_- 1.3.-.-
10135050_1_631_+ 2.7.7.6
10135050_1_631_+ 2.-.-.-
10135050_1_631_+ 2.7.7.-
10122746_1_636_+ 6.-.-.-
10122746_1_636_+ 6.3.5.-
10122746_1_636_+ 6.3.5.7
10173628_470_1082_+ 1.10.2.2
10173628_470_1082_+ 1.-.-.-
10118295_1_618_+ 3.4.-.-
10103886_1_569_- 1.7.99.4
10103886_1_569_- 1.-.-.-
10185430_149_1018_+ 1.11.1.7
10185430_149_1018_+ 1.-.-.-
10165382_252_947_- 3.-.-.-
10165382_252_947_- 3.6.3.-
10122287_1_176_+ 2.-.-.-
10122287_1_176_+ 2.3.1.-
10144818_1_753_+ 3.-.-.-
10144818_1_753_+ 3.6.3.-
10181666_1160_1293_- 3.3.1.1
10181666_1160_1293_- 3.-.-.-
10197280_927_1382_- 1.-.-.-
10197280_927_1382_- 1.6.99.5
10156309_1_845_+ 1.1.1.205
10156309_1_845_+ 1.-.-.-
10188810_1279_1645_+ 2.7.7.7
10188810_1279_1645_+ 3.1.-.-
10188810_1279_1645_+ 2.-.-.-
10188810_1279_1645_+ 2.7.7.-
10188810_1279_1645_+ 3.-.-.-
10198784_3108_4276_+ 2.-.-.-
10198784_3108_4276_+ 2.3.1.-
10149432_1_786_- 3.4.21.-
10149432_1_786_- 3.4.-.-
10149432_1_786_- 3.-.-.-
10149432_1_786_- 3.6.1.3
10187300_1068_1542_+ 1.4.-.-
10187300_1068_1542_+ 1.-.-.-
10187300_1068_1542_+ 1.4.-.-
10089408_1_530_+ 2.7.7.6
10089408_1_530_+ 2.-.-.-
10089408_1_530_+ 2.7.7.-
10121931_1_584_- 3.3.1.1
10121931_1_584_- 3.-.-.-
10133090_1_683_- 6.2.1.1
10133090_1_683_- 6.-.-.-
10152950_337_815_- 1.3.99.3
10152950_337_815_- 1.3.-.-
10116169_1_609_+ 1.-.-.-
10116169_1_609_+ 1.14.-.-
10123684_1_311_- 2.7.7.6
10123684_1_311_- 2.-.-.-
10123684_1_311_- 2.7.7.-
10184657_1_992_- 6.-.-.-
10194368_1070_1987_+ 3.-.-.-
10194368_1070_1987_+ 3.8.1.5
10173250_310_1005_+ 1.-.-.-
10172412_1_607_+ 1.-.-.-
10080238_1_509_+ 2.7.7.6
10080238_1_509_+ 2.-.-.-
10080238_1_509_+ 2.7.7.-
10189316_449_892_- 3.1.4.-
10189316_449_892_- 3.1.4.46
10189316_449_892_- 3.-.-.-
10154502_1_829_- 2.7.7.6
10154502_1_829_- 2.-.-.-
10154502_1_829_- 2.7.7.-
10179286_311_955_- 1.-.-.-
10195446_1_279_- 2.3.1.9
10195446_1_279_- 2.-.-.-
10195446_1_279_- 2.3.-.-
10195446_1_279_- 2.3.1.-
10126276_1_617_- 4.-.-.-
10126276_1_617_- 4.2.1.76
10099344_1_176_+ 2.-.-.-
10099344_1_176_+ 2.8.4.1
10088854_1_529_- 2.-.-.-
10088854_1_529_- 2.7.-.-
10088854_1_529_- 2.7.9.1
10184988_244_1080_+ 2.7.4.1
10151638_1_494_+ 1.-.-.-
10151638_1_494_+ 1.2.1.-
10162968_707_918_+ 2.-.-.-
10162968_707_918_+ 3.-.-.-
10172858_1_574_- 1.17.4.1
10172858_1_574_- 1.-.-.-
10193504_1277_1954_- 6.1.1.-
10193504_1277_1954_- 6.1.1.10
10193504_1277_1954_- 6.-.-.-
10190816_76_1098_+ 1.-.-.-
10190816_76_1098_+ 1.14.-.-
10190816_76_1098_+ 1.14.12.-
10174798_514_1086_+ 3.-.-.-
10118073_1_553_- 1.1.1.95
10118073_1_553_- 1.7.99.4
10118073_1_553_- 1.-.-.-
10198608_148_924_- 1.-.-.-
10183815_1_505_+ 1.1.1.39
10183815_1_505_+ 1.-.-.-
10126240_1_651_+ 1.-.-.-
10126240_1_651_+ 1.1.1.-
10126240_1_651_+ 1.1.1.37
10165566_1_596_+ 1.-.-.-
10165566_1_596_+ 1.13.12.16
10140812_1_611_- 3.-.-.-
10140812_1_611_- 3.6.3.-
10196928_1_1112_+ 6.1.1.-
10196928_1_1112_+ 6.-.-.-
10086896_1_524_+ 1.1.1.42
10086896_1_524_+ 1.-.-.-
10086896_1_524_+ 1.1.1.-
10135412_1_695_+ 2.3.3.1
10135412_1_695_+ 2.-.-.-
10135412_1_695_+ 2.3.-.-
10135412_1_695_+ 2.3.3.-
10177066_1_1155_+ 1.1.1.35
10177066_1_1155_+ 1.-.-.-
10104904_1_443_+ 1.8.1.4
10104904_1_443_+ 1.-.-.-
10149134_1_546_- 1.-.-.-
10163218_564_920_+ 4.2.1.2
10163218_564_920_+ 4.-.-.-
10166504_1_963_+ 1.-.-.-
10166504_1_963_+ 1.6.-.-
10166504_1_963_+ 1.6.99.5
10119117_47_621_+ 2.2.1.6
10119117_47_621_+ 2.-.-.-
10146764_1_766_+ 2.7.7.6
10146764_1_766_+ 2.-.-.-
10146764_1_766_+ 2.7.7.-
10170242_1_1021_- 2.7.7.6
10170242_1_1021_- 2.-.-.-
10170242_1_1021_- 2.7.7.-
10198946_3632_4027_+ 1.1.1.95
10198946_3632_4027_+ 1.7.99.4
10198946_3632_4027_+ 1.-.-.-
10197032_1206_1601_+ 2.7.4.6
10197032_1206_1601_+ 2.-.-.-
10160394_288_886_+ 3.6.1.3
10183367_1012_1356_- 1.3.-.-
10111811_1_594_+ 4.2.1.3
10111811_1_594_+ 4.-.-.-
10111811_1_594_+ 4.2.1.99
10181464_1004_1285_+ 5.4.2.8
10181464_1004_1285_+ 5.-.-.-
10181464_1004_1285_+ 5.4.2.-
10196032_1608_2000_+ 6.3.2.6
10196032_1608_2000_+ 6.-.-.-
10105128_1_504_+ 2.7.7.6
10105128_1_504_+ 2.-.-.-
10105128_1_504_+ 2.7.7.-
10160112_728_883_+ 3.-.-.-
10160112_728_883_+ 3.6.3.-
10147748_1_773_+ 3.6.1.1
10147748_1_773_+ 3.-.-.-
10088870_1_514_+ 6.-.-.-
10088870_1_514_+ 6.4.1.6
10192752_469_1703_+ 1.-.-.-
10177260_1_681_- 2.7.7.6
10177260_1_681_- 2.-.-.-
10177260_1_681_- 2.7.7.-
10156689_1_644_+ 6.-.-.-
10100714_1_560_+ 2.7.7.6
10100714_1_560_+ 2.-.-.-
10100714_1_560_+ 2.7.7.-
10189160_1095_1669_+ 3.-.-.-
10126962_1_530_- 2.-.-.-
10126962_1_530_- 5.-.-.-
10114403_1_603_- 2.8.3.5
10114403_1_603_- 2.8.3.-
10114403_1_603_- 2.-.-.-
10155977_1_719_- 3.-.-.-
10108589_1_584_+ 4.1.3.1
10108589_1_584_+ 4.-.-.-
10197508_3356_3544_- 1.-.-.-
10197508_3356_3544_- 1.8.99.3
10192604_1113_1922_+ 1.11.1.6
10192604_1113_1922_+ 1.11.1.7
10192604_1113_1922_+ 1.-.-.-
10144728_1_752_- 1.7.99.4
10144728_1_752_- 1.-.-.-
10185902_700_1056_+ 5.3.1.1
10185902_700_1056_+ 5.-.-.-
10162978_1_258_+ 1.1.1.42
10162978_1_258_+ 1.-.-.-
10162978_1_258_+ 1.1.1.-
10156841_1_850_- 2.7.7.6
10156841_1_850_- 2.-.-.-
10156841_1_850_- 2.7.7.-
10121885_1_632_- 2.7.7.6
10121885_1_632_- 2.-.-.-
10121885_1_632_- 2.7.7.-
10144398_1_750_+ 1.11.1.7
10144398_1_750_+ 1.-.-.-
10144398_1_750_+ 1.11.1.15
10131450_189_674_- 1.11.1.7
10131450_189_674_- 1.-.-.-
10131450_189_674_- 1.11.1.15
10139852_1_721_- 2.7.4.1
10113171_130_599_- 2.7.7.6
10113171_130_599_- 2.-.-.-
10113171_130_599_- 2.7.7.-
10156259_214_636_+ 3.1.-.-
10196328_2336_2845_- 6.2.1.5
10196328_2336_2845_- 6.-.-.-
10162626_171_913_+ 4.1.1.-
10162626_171_913_+ 4.1.1.32
10162626_171_913_+ 4.-.-.-
10162626_171_913_+ 4.1.1.-
10194828_1_947_- 1.-.-.-
10194602_1098_2060_+ 2.7.7.6
10194602_1098_2060_+ 2.-.-.-
10194602_1098_2060_+ 2.7.7.-
10177806_1_1021_+ 6.3.5.5
10177806_1_1021_+ 6.-.-.-
10141500_4_731_- 1.-.-.-
10141500_4_731_- 1.7.2.1
10145832_1_759_- 1.-.-.-
10085744_1_521_- 4.2.1.3
10085744_1_521_- 4.-.-.-
10193362_1_884_- 2.7.7.6
10193362_1_884_- 2.-.-.-
10193362_1_884_- 2.7.7.-
10161092_1_375_- 3.-.-.-
10194614_2020_2335_+ 3.6.1.3
10099106_1_555_+ 4.1.1.17
10099106_1_555_+ 4.-.-.-
10199252_13321_14076_+ 3.6.1.1
10176694_1_213_- 2.7.7.6
10176694_1_213_- 2.-.-.-
10176694_1_213_- 2.7.7.-
10138706_1_714_- 3.1.13.-
10138706_1_714_- 2.7.7.8
10138706_1_714_- 2.-.-.-
10138706_1_714_- 2.7.7.-
10192342_481_1980_- 1.2.4.1
10192342_481_1980_- 1.-.-.-
10182054_1_352_+ 2.7.1.20
10182054_1_352_+ 2.-.-.-
10182054_1_352_+ 2.7.1.-
10199112_1474_1893_+ 1.4.3.5
10199112_1474_1893_+ 1.-.-.-
10196614_427_1670_+ 1.14.-.-
10179402_1_1007_+ 3.1.-.-
10179402_1_1007_+ 3.-.-.-
10191288_351_1031_+ 1.1.1.35
10191288_351_1031_+ 1.-.-.-
10193346_1_449_+ 5.4.99.2
10193346_1_449_+ 5.-.-.-
10193346_1_449_+ 5.4.-.-
10110661_1_197_+ 1.15.1.1
10101552_1_562_+ 2.7.7.6
10101552_1_562_+ 2.-.-.-
10101552_1_562_+ 2.7.7.-
10141028_1_728_+ 1.3.99.3
10141028_1_728_+ 1.-.-.-
10141028_1_728_+ 1.3.-.-
10194930_6_848_- 3.5.1.5
10194930_6_848_- 3.-.-.-
10194930_6_848_- 3.5.-.-
10112301_156_596_- 1.-.-.-
10112301_156_596_- 1.1.1.-
10112301_156_596_- 1.1.1.37
10197852_2088_3481_+ 6.3.2.8
10197852_2088_3481_+ 6.-.-.-
10188766_352_896_- 2.7.7.7
10188766_352_896_- 2.-.-.-
10188766_352_896_- 2.7.7.-
10175780_140_790_+ 1.8.4.11
10175780_140_790_+ 1.-.-.-
10175780_140_790_+ 1.8.4.-
10172582_278_991_- 2.1.1.-
10172582_278_991_- 2.-.-.-
10194602_1_1065_+ 2.7.7.6
10194602_1_1065_+ 2.-.-.-
10194602_1_1065_+ 2.7.7.-
10123538_1_636_+ 1.-.-.-
10123538_1_636_+ 1.6.-.-
10123538_1_636_+ 1.6.99.5
10184345_85_1017_+ 1.-.-.-
10142534_1_449_+ 3.-.-.-
10142534_1_449_+ 3.6.3.-
10193204_1_578_- 3.-.-.-
10179652_1_1226_+ 1.1.1.42
10179652_1_1226_+ 1.-.-.-
10179652_1_1226_+ 1.1.1.-
10112427_1_596_+ 3.3.1.1
10112427_1_596_+ 3.-.-.-
10110685_411_590_+ 1.-.-.-
10129652_1_666_+ 2.5.1.26
10129652_1_666_+ 1.-.-.-
10129652_1_666_+ 1.1.-.-
10197250_1_984_- 6.2.1.26
10197250_1_984_- 6.-.-.-
10186604_120_1225_- 1.2.1.38
10186604_120_1225_- 1.-.-.-
10186604_120_1225_- 1.2.1.-
10170604_378_1022_+ 5.3.1.1
10170604_378_1022_+ 5.-.-.-
10162602_1_913_- 2.7.3.-
10162602_1_913_- 2.-.-.-
10162602_1_913_- 2.7.-.-
10118763_1_412_+ 1.1.1.205
10118763_1_412_+ 1.-.-.-
10198448_255_2011_+ 3.4.-.-
10195836_88_933_- 1.-.-.-
10191706_1515_1906_- 2.3.3.1
10191706_1515_1906_- 2.-.-.-
10191706_1515_1906_- 2.3.-.-
10191706_1515_1906_- 2.3.3.-
10197414_1_762_+ 3.-.-.-
10137268_1_413_+ 2.7.4.6
10137268_1_413_+ 2.-.-.-
10104418_1_342_- 1.11.1.7
10104418_1_342_- 1.11.1.-
10104418_1_342_- 1.-.-.-
10104418_1_342_- 1.11.-.-
10126018_1_650_+ 2.7.7.6
10126018_1_650_+ 2.-.-.-
10126018_1_650_+ 2.7.7.-
10134314_1_689_- 2.7.7.6
10134314_1_689_- 2.-.-.-
10134314_1_689_- 2.7.7.-
10198842_3025_3483_+ 5.4.2.-
10128580_1_661_+ 3.1.-.-
10128580_1_661_+ 3.-.-.-
10115993_1_609_+ 1.2.4.1
10115993_1_609_+ 1.-.-.-
10198728_2565_3853_- 1.1.1.23
10198728_2565_3853_- 1.-.-.-
10076378_1_502_- 6.3.1.2
10076378_1_502_- 6.-.-.-
10183837_1_1374_+ 1.1.1.205
10183837_1_1374_+ 1.-.-.-
10137206_1_705_+ 1.11.1.6
10137206_1_705_+ 1.11.1.7
10137206_1_705_+ 1.-.-.-
10170924_85_1033_- 1.-.-.-
10170924_85_1033_- 1.14.13.22
10197508_1824_1961_- 2.-.-.-
10153040_238_816_- 2.-.-.-
10117589_426_615_+ 1.-.-.-
10117589_426_615_+ 1.1.1.-
10117589_426_615_+ 1.1.1.37
10160948_1_893_- 1.-.-.-
10160948_1_893_- 1.7.2.1
10159694_51_878_+ 1.3.99.3
10159694_51_878_+ 1.-.-.-
10159694_51_878_+ 1.3.-.-
10159694_51_878_+ 1.3.99.3
10146196_1_762_- 2.7.7.6
10146196_1_762_- 2.-.-.-
10146196_1_762_- 2.7.7.-
10079250_1_507_- 1.-.-.-
10079250_1_507_- 1.1.1.36
10190600_643_1784_+ 1.-.-.-
10194186_121_696_- 2.-.-.-
10194186_121_696_- 2.3.-.-
10126152_1_621_+ 2.3.1.129
10126152_1_621_+ 2.-.-.-
10126152_1_621_+ 2.3.-.-
10146966_1_678_- 1.2.4.2
10146966_1_678_- 4.1.1.71
10146966_1_678_- 1.2.4.-
10146966_1_678_- 2.3.-.-
10146966_1_678_- 4.-.-.-
10151088_1_799_- 6.2.1.3
10151088_1_799_- 6.-.-.-
10145532_1_757_+ 1.-.-.-
10145532_1_757_+ 1.4.1.-
10137382_490_706_+ 1.7.99.4
10137382_490_706_+ 1.-.-.-
10182639_1080_1327_+ 5.1.99.1
10182639_1080_1327_+ 5.-.-.-
10198228_4001_4281_+ 6.4.1.3
10198228_4001_4281_+ 6.-.-.-
10148128_325_776_+ 5.99.1.-
10148128_325_776_+ 5.99.1.3
10148128_325_776_+ 5.-.-.-
10164462_1_936_+ 1.3.99.3
10164462_1_936_+ 1.-.-.-
10164462_1_936_+ 1.3.-.-
10162452_347_868_+ 3.-.-.-
10190852_1_1016_+ 3.4.21.-
10190852_1_1016_+ 3.4.-.-
10190852_1_1016_+ 3.-.-.-
10190852_1_1016_+ 3.6.1.3
10188634_1_340_- 6.4.1.3
10188634_1_340_- 6.-.-.-
10195712_662_949_- 2.7.7.6
10195712_662_949_- 2.-.-.-
10195712_662_949_- 2.7.7.-
10169974_1_268_- 2.7.7.4
10169974_1_268_- 2.-.-.-
10169974_1_268_- 2.7.7.-
10140074_1_722_+ 6.3.1.2
10115265_1_606_+ 2.6.1.-
10129042_1_663_- 2.-.-.-
10136190_500_699_+ 1.-.-.-
10136190_500_699_+ 1.2.7.-
10136190_500_699_+ 1.2.-.-
10193628_925_1119_- 2.7.7.6
10193628_925_1119_- 2.-.-.-
10193628_925_1119_- 2.7.7.-
10197714_1166_2586_+ 2.3.1.20
10197714_1166_2586_+ 2.-.-.-
10197714_1166_2586_+ 2.3.-.-
10158276_250_865_- 3.6.1.3
10196094_1_668_- 4.2.1.3
10196094_1_668_- 4.-.-.-
10196094_1_668_- 4.2.1.99
10111399_1_593_+ 1.3.5.1
10111399_1_593_+ 1.-.-.-
10111399_1_593_+ 1.3.-.-
10161564_1_653_+ 1.-.-.-
10192984_328_1745_+ 1.11.1.6
10192984_328_1745_+ 1.11.1.7
10192984_328_1745_+ 1.-.-.-
10191386_1_851_+ 4.-.-.-
10191386_1_851_+ 4.4.1.15
10167756_1_982_+ 2.7.7.6
10167756_1_982_+ 2.-.-.-
10167756_1_982_+ 2.7.7.-
10102402_1_564_+ 3.6.1.3
10115255_1_606_- 2.-.-.-
10115255_1_606_- 2.3.-.-
10115255_1_606_- 2.3.1.-
10169474_1_1008_+ 3.1.13.-
10169474_1_1008_+ 2.7.7.8
10169474_1_1008_+ 2.-.-.-
10169474_1_1008_+ 2.7.7.-
10101902_1_221_+ 4.2.1.11
10101902_1_221_+ 4.-.-.-
10080958_1_511_+ 2.7.7.6
10080958_1_511_+ 2.-.-.-
10080958_1_511_+ 2.7.7.-
10171382_1_97_+ 4.2.1.3
10171382_1_97_+ 4.-.-.-
10144372_1_647_+ 1.11.1.7
10144372_1_647_+ 1.-.-.-
10144372_1_647_+ 1.11.1.15
10147768_1_773_- 6.3.1.2
10147768_1_773_- 6.-.-.-
10148996_1_583_+ 4.2.1.3
10148996_1_583_+ 4.-.-.-
10148996_1_583_+ 4.2.1.99
10156475_1_281_- 5.3.1.1
10156475_1_281_- 5.-.-.-
10198252_4080_4305_+ 1.-.-.-
10187196_1_350_+ 4.-.-.-
10106951_1_579_+ 1.-.-.-
10106951_1_579_+ 1.2.1.-
10180348_1_329_+ 2.5.1.6
10180348_1_329_+ 2.-.-.-
10148902_115_782_+ 3.-.-.-
10148902_115_782_+ 3.6.3.-
10152268_372_809_- 1.3.99.3
10152268_372_809_- 1.-.-.-
10152268_372_809_- 1.3.-.-
10192068_1_1100_+ 1.2.1.3
10192068_1_1100_+ 1.-.-.-
10192068_1_1100_+ 1.2.1.-
10192528_233_760_- 3.-.-.-
10082554_157_514_- 2.5.1.17
10082554_157_514_- 2.-.-.-
10156465_1_846_- 1.2.4.2
10156465_1_846_- 1.-.-.-
10156465_1_846_- 1.2.4.-
10156465_1_846_- 2.3.-.-
10170120_1_1019_+ 1.-.-.-
10170120_1_1019_+ 1.6.-.-
10170120_1_1019_+ 1.6.99.5
10180108_1040_1239_+ 2.5.1.49
10180108_1040_1239_+ 2.-.-.-
10180108_1040_1239_+ 2.5.1.-
10152368_1_810_- 5.99.1.-
10152368_1_810_- 5.99.1.3
10152368_1_810_- 5.-.-.-
10129116_1_664_+ 4.2.1.3
10129116_1_664_+ 4.-.-.-
10129116_1_664_+ 4.2.1.99
10166508_318_964_+ 1.14.-.-
10113451_1_600_+ 1.3.5.1
10113451_1_600_+ 1.-.-.-
10113451_1_600_+ 1.3.-.-
10152238_1_662_- 2.2.1.6
10152238_1_662_- 2.-.-.-
10199148_2108_2971_- 2.-.-.-
10199148_2108_2971_- 2.7.7.-
10082692_1_452_+ 2.7.4.6
10082692_1_452_+ 2.-.-.-
10109125_173_585_+ 1.1.1.86
10109125_173_585_+ 1.-.-.-
10152662_85_738_- 2.-.-.-
10127878_1_658_+ 6.2.1.1
10127878_1_658_+ 6.-.-.-
10174484_338_1045_+ 3.4.-.-
10130528_1_670_- 2.7.7.6
10130528_1_670_- 2.-.-.-
10130528_1_670_- 2.7.7.-
10185134_1_372_- 5.3.1.6
10185134_1_372_- 5.-.-.-
10187736_1_575_+ 3.4.-.-
10129872_1_395_+ 3.6.1.3
10195216_2023_2475_+ 2.7.1.11
10195216_2023_2475_+ 2.7.1.-
10195216_2023_2475_+ 2.-.-.-
10195216_2023_2475_+ 2.7.1.90
10112665_1_410_+ 2.3.1.1
10112665_1_410_+ 2.3.1.35
10112665_1_410_+ 2.-.-.-
10112665_1_410_+ 2.3.-.-
10186780_1172_1514_+ 3.-.-.-
10186780_1172_1514_+ 3.6.3.-
10191154_98_937_- 5.-.-.-
10192370_1_1500_+ 1.2.4.1
10192370_1_1500_+ 1.-.-.-
10151312_1_685_- 2.-.-.-
10151312_1_685_- 5.-.-.-
10186122_1_1037_+ 2.7.7.6
10186122_1_1037_+ 2.-.-.-
10186122_1_1037_+ 2.7.7.-
10091956_1_536_- 2.7.7.6
10091956_1_536_- 2.-.-.-
10091956_1_536_- 2.7.7.-
10195460_2041_2539_+ 3.-.-.-
10189160_208_1053_+ 3.-.-.-
10192902_1409_2026_+ 5.1.3.1
10192902_1409_2026_+ 5.-.-.-
10192902_1409_2026_+ 5.1.3.-
10195976_1958_2716_- 3.-.-.-
10129252_1_664_+ 3.-.-.-
10129252_1_664_+ 3.6.3.-
10186584_1072_1503_- 2.-.-.-
10150862_1_798_+ 1.1.1.205
10150862_1_798_+ 1.-.-.-
10081276_166_512_+ 2.7.7.6
10081276_166_512_+ 2.-.-.-
10081276_166_512_+ 2.7.7.-
10085728_1_512_+ 3.4.-.-
10178304_111_1187_+ 6.1.1.-
10178304_111_1187_+ 6.1.1.3
10178304_111_1187_+ 6.-.-.-
10178304_111_1187_+ 6.1.1.-
10192176_647_955_- 2.1.2.10
10192176_647_955_- 2.6.1.-
10192176_647_955_- 2.-.-.-
10140410_345_724_- 3.-.-.-
10111137_1_592_+ 3.4.-.-
10162236_1_908_+ 1.-.-.-
10181776_180_1297_- 3.-.-.-
10181776_180_1297_- 3.6.3.-
10082730_1_515_+ 2.7.7.6
10082730_1_515_+ 2.-.-.-
10082730_1_515_+ 2.7.7.-
10079602_1_508_- 6.4.1.3
10079602_1_508_- 2.-.-.-
10079602_1_508_- 6.-.-.-
10134614_96_587_+ 4.-.-.-
10134614_96_587_+ 4.2.1.-
10134614_96_587_+ 4.2.1.59
10134614_96_587_+ 4.2.1.59
10079778_1_508_+ 5.-.-.-
10090414_1_532_+ 2.7.7.6
10090414_1_532_+ 2.-.-.-
10090414_1_532_+ 2.7.7.-
10193534_1_1220_- 3.6.1.3
10182767_1_344_- 6.3.2.4
10182767_1_344_- 6.-.-.-
10105066_1_573_+ 1.14.12.17
10105066_1_573_+ 1.-.-.-
10198890_4118_4723_- 2.1.1.-
10133008_1_500_- 2.1.1.-
10133008_1_500_- 2.-.-.-
10156407_1_255_+ 3.-.-.-
10156407_1_255_+ 3.6.3.-
10142338_1_684_+ 2.7.7.6
10142338_1_684_+ 2.-.-.-
10142338_1_684_+ 2.7.7.-
10124986_1_353_+ 4.-.-.-
10191706_1_960_- 1.2.4.2
10191706_1_960_- 1.-.-.-
10191706_1_960_- 1.2.4.-
10160890_1_892_- 1.-.-.-
10160890_1_892_- 1.2.1.-
10144408_1_750_- 2.7.7.6
10144408_1_750_- 2.-.-.-
10144408_1_750_- 2.7.7.-
10135762_1_697_+ 3.6.1.1
10135762_1_697_+ 3.-.-.-
10172768_731_1021_+ 2.7.7.6
10172768_731_1021_+ 2.-.-.-
10172768_731_1021_+ 2.7.7.-
10192604_226_1092_+ 1.11.1.6
10192604_226_1092_+ 1.11.1.7
10192604_226_1092_+ 1.-.-.-
10176134_297_1094_+ 3.6.1.3
10081080_1_511_- 1.-.-.-
10081080_1_511_- 1.1.1.36
10180298_123_914_- 2.8.3.-
10180298_123_914_- 2.-.-.-
10131788_1_676_+ 4.2.1.3
10131788_1_676_+ 4.-.-.-
10131788_1_676_+ 4.2.1.99
10112783_1_597_+ 2.3.1.1
10112783_1_597_+ 2.3.1.35
10112783_1_597_+ 2.-.-.-
10112783_1_597_+ 2.3.-.-
10189606_1_100_+ 4.1.2.13
10189606_1_100_+ 4.-.-.-
10189606_1_100_+ 4.1.2.-
10142170_58_736_- 1.-.-.-
10105739_1_569_+ 3.-.-.-
10080294_1_509_+ 1.1.1.42
10080294_1_509_+ 1.-.-.-
10080294_1_509_+ 1.1.1.-
10153576_1_821_+ 4.2.1.3
10153576_1_821_+ 4.-.-.-
10178340_1_879_+ 1.-.-.-
10178340_1_879_+ 1.2.1.-
10091042_1_534_- 1.-.-.-
10091042_1_534_- 1.1.1.-
10091042_1_534_- 1.1.1.37
10132530_7_411_- 6.3.5.-
10182220_921_1312_- 1.1.1.42
10182220_921_1312_- 1.-.-.-
10182220_921_1312_- 1.1.1.-
10193588_1_1028_- 2.3.1.20
10193588_1_1028_- 2.-.-.-
10193588_1_1028_- 2.3.-.-
10197544_2670_3038_+ 3.1.1.5
10197544_2670_3038_+ 3.-.-.-
10197544_2670_3038_+ 3.1.1.23
10132364_1_679_- 2.7.7.6
10132364_1_679_- 2.-.-.-
10132364_1_679_- 2.7.7.-
10156977_1_578_+ 3.-.-.-
10156977_1_578_+ 3.6.3.-
10193482_1894_2135_- 3.6.1.3
10121071_24_629_- 2.7.4.1
10121071_24_629_- 2.-.-.-
10085768_1_521_- 2.7.7.6
10085768_1_521_- 2.-.-.-
10085768_1_521_- 2.7.7.-
10199138_5296_5805_+ 4.2.1.1
10199138_5296_5805_+ 4.-.-.-
10087382_1_525_- 3.1.-.-
10087382_1_525_- 3.-.-.-
10189080_1062_1663_+ 2.7.7.6
10189080_1062_1663_+ 2.-.-.-
10189080_1062_1663_+ 2.7.7.-
10190994_396_845_- 1.11.1.7
10190994_396_845_- 1.-.-.-
10190994_396_845_- 1.11.1.15
10172126_1_1016_+ 1.1.1.42
10172126_1_1016_+ 1.-.-.-
10172126_1_1016_+ 1.1.1.-
10162734_691_914_- 2.7.7.56
10162734_691_914_- 2.-.-.-
10162734_691_914_- 2.7.7.-
10161778_1_902_+ 3.-.-.-
10194852_1_2383_- 1.4.1.13
10194852_1_2383_- 1.4.-.-
10194852_1_2383_- 1.-.-.-
10194852_1_2383_- 1.4.-.-
10150258_1_792_- 3.5.4.10
10150258_1_792_- 2.1.2.3
10150258_1_792_- 2.-.-.-
10150258_1_792_- 3.-.-.-
10077342_1_504_- 1.1.1.35
10077342_1_504_- 1.-.-.-
10172570_138_1063_+ 1.2.1.5
10172570_138_1063_+ 1.-.-.-
10172570_138_1063_+ 1.2.1.-
10142198_1_736_+ 1.-.-.-
10142198_1_736_+ 1.4.1.-
10106773_286_578_- 2.7.7.6
10106773_286_578_- 2.-.-.-
10106773_286_578_- 2.7.7.-
10075350_1_266_- 1.-.-.-
10159756_1_879_- 2.7.7.6
10159756_1_879_- 2.-.-.-
10159756_1_879_- 2.7.7.-
10164312_1_886_- 2.-.-.-
10186332_1_1399_+ 6.3.5.5
10186332_1_1399_+ 6.-.-.-
10180906_1_508_- 3.-.-.-
10180906_1_508_- 3.6.3.-
10196320_1_1029_+ 3.4.11.-
10196320_1_1029_+ 3.4.-.-
10196320_1_1029_+ 3.-.-.-
10191344_1_957_+ 6.3.5.5
10191344_1_957_+ 6.-.-.-
10134700_1_691_- 1.11.1.7
10085916_1_201_- 1.-.-.-
10085916_1_201_- 1.17.1.2
10196680_1980_2798_- 4.2.1.47
10196680_1980_2798_- 4.-.-.-
10098226_1_553_+ 6.3.1.2
10186374_1011_1190_+ 2.7.2.4
10186374_1011_1190_+ 2.-.-.-
10199258_6454_7073_+ 2.1.1.-
10096398_1_548_+ 1.-.-.-
10096398_1_548_+ 1.2.1.-
10191020_425_952_- 1.3.99.3
10191020_425_952_- 1.-.-.-
10191020_425_952_- 1.3.-.-
10116841_1_612_+ 2.7.7.6
10116841_1_612_+ 2.-.-.-
10116841_1_612_+ 2.7.7.-
10198518_3729_3920_- 6.-.-.-
10088850_1_528_+ 1.11.1.7
10088850_1_528_+ 1.-.-.-
10088850_1_528_+ 1.11.1.15
10147318_194_770_+ 1.1.1.35
10147318_194_770_+ 1.-.-.-
10098090_1_553_+ 1.1.1.100
10098090_1_553_+ 1.-.-.-
10098090_1_553_+ 1.1.1.36
10161214_113_895_- 4.2.1.47
10161214_113_895_- 4.-.-.-
10082790_1_209_- 3.1.13.-
10082790_1_209_- 2.7.7.8
10082790_1_209_- 2.-.-.-
10082790_1_209_- 2.7.7.-
10120581_1_528_+ 2.7.7.6
10120581_1_528_+ 2.-.-.-
10120581_1_528_+ 2.7.7.-
10148806_1_781_+ 6.3.1.2
10135900_76_698_+ 1.1.1.133
10135900_76_698_+ 1.-.-.-
10198266_993_1916_- 3.6.1.3
10106941_188_578_+ 1.3.99.3
10106941_188_578_+ 1.-.-.-
10106941_188_578_+ 1.3.-.-
10194914_1_1057_+ 6.1.1.-
10194914_1_1057_+ 6.1.1.6
10194914_1_1057_+ 6.-.-.-
10104752_70_572_+ 3.-.-.-
10104752_70_572_+ 3.6.3.-
10195332_1_1369_+ 6.3.5.5
10195332_1_1369_+ 6.-.-.-
10186496_176_1021_+ 2.7.7.6
10186496_176_1021_+ 2.-.-.-
10186496_176_1021_+ 2.7.7.-
10107305_1_580_- 2.-.-.-
10179312_1_572_+ 4.2.1.11
10179312_1_572_+ 4.-.-.-
10146406_1_764_+ 3.-.-.-
10192510_906_1334_- 1.15.1.1
10192510_906_1334_- 1.-.-.-
10186358_1_267_+ 2.2.1.6
10186358_1_267_+ 2.-.-.-
10188402_1_1028_+ 1.7.99.4
10188402_1_1028_+ 1.-.-.-
10196256_44_910_- 4.2.99.18
10196256_44_910_- 3.2.2.23
10196256_44_910_- 3.-.-.-
10196256_44_910_- 3.2.-.-
10196256_44_910_- 3.2.2.-
10196256_44_910_- 4.-.-.-
10188402_1094_1613_+ 1.7.99.4
10188402_1094_1613_+ 1.-.-.-
10181126_1054_1273_- 2.-.-.-
10185370_1_844_+ 1.1.1.42
10185370_1_844_+ 1.-.-.-
10185370_1_844_+ 1.1.1.-
10195042_2005_2437_+ 1.1.1.39
10195042_2005_2437_+ 1.1.1.40
10195042_2005_2437_+ 4.1.1.3
10195042_2005_2437_+ 2.3.1.8
10195042_2005_2437_+ 1.-.-.-
10195042_2005_2437_+ 1.1.1.-
10195042_2005_2437_+ 2.-.-.-
10195042_2005_2437_+ 2.3.-.-
10168884_117_710_- 4.2.1.19
10168884_117_710_- 4.-.-.-
10169106_142_1002_+ 1.2.4.2
10169106_142_1002_+ 1.2.4.-
10113813_1_531_- 1.8.4.11
10113813_1_531_- 1.-.-.-
10113813_1_531_- 1.8.4.-
10155160_1_834_+ 2.7.7.6
10155160_1_834_+ 2.-.-.-
10155160_1_834_+ 2.7.7.-
10195846_1_251_- 1.4.-.-
10195846_1_251_- 1.-.-.-
10195846_1_251_- 1.4.-.-
10195846_1_251_- 2.-.-.-
10178680_1_877_- 1.1.1.35
10178680_1_877_- 1.-.-.-
10076732_1_437_+ 3.-.-.-
10076732_1_437_+ 3.6.3.-
10117267_1_614_- 1.1.1.35
10117267_1_614_- 5.3.3.8
10117267_1_614_- 4.2.1.17
10117267_1_614_- 5.1.2.3
10117267_1_614_- 1.-.-.-
10117267_1_614_- 4.-.-.-
10117267_1_614_- 5.-.-.-
10178348_1_223_- 5.5.1.4
10178348_1_223_- 5.-.-.-
10151586_102_803_- 3.-.-.-
10151586_102_803_- 3.6.3.-
10141726_1_305_+ 2.-.-.-
10141726_1_305_+ 2.4.-.-
10165816_1_955_+ 3.2.1.-
10189652_1_958_- 1.-.-.-
10122772_1_636_- 3.6.1.1
10122772_1_636_- 3.-.-.-
10131736_1_638_+ 1.3.5.1
10131736_1_638_+ 1.-.-.-
10131736_1_638_+ 1.3.-.-
10127820_1_654_+ 2.-.-.-
10112913_1_598_+ 5.3.1.16
10112913_1_598_+ 5.-.-.-
10197714_1_1020_+ 6.-.-.-
10100104_1_558_+ 6.3.5.5
10100104_1_558_+ 6.-.-.-
10131572_1_675_- 2.7.7.6
10131572_1_675_- 2.-.-.-
10131572_1_675_- 2.7.7.-
10173512_1_965_- 3.4.21.-
10173512_1_965_- 3.4.-.-
10173512_1_965_- 3.-.-.-
10173512_1_965_- 3.6.1.3
10198598_1249_1941_- 2.1.1.-
10198598_1249_1941_- 2.-.-.-
10178604_1_1196_+ 1.2.4.2
10178604_1_1196_+ 1.2.4.-
10178604_1_1196_+ 2.3.-.-
10100000_310_558_+ 3.6.3.-
10100000_310_558_+ 3.6.1.3
10194930_1745_1909_- 3.5.1.5
10194930_1745_1909_- 3.-.-.-
10151228_1_801_+ 3.-.-.-
10194984_1_239_+ 6.3.5.3
10194984_1_239_+ 6.-.-.-
10101600_424_562_- 6.2.1.5
10101600_424_562_- 6.-.-.-
10193364_1040_1867_+ 1.1.1.86
10193364_1040_1867_+ 1.-.-.-
10140438_1_724_+ 2.7.7.6
10140438_1_724_+ 2.-.-.-
10140438_1_724_+ 2.7.7.-
10168338_1_991_- 1.-.-.-
10168338_1_991_- 1.4.1.-
10191680_1475_1903_- 1.1.1.86
10191680_1475_1903_- 1.-.-.-
10191680_1475_1903_- 5.-.-.-
10150790_1_756_+ 1.-.-.-
10150790_1_756_+ 1.1.1.36
10195746_49_1020_- 2.-.-.-
10195746_49_1020_- 5.-.-.-
10136762_1_657_+ 1.7.99.4
10136762_1_657_+ 1.-.-.-
10165960_9_957_+ 2.7.7.6
10165960_9_957_+ 2.-.-.-
10165960_9_957_+ 2.7.7.-
10178718_1087_1199_+ 3.1.-.-
10178718_1087_1199_+ 3.-.-.-
10136520_1_701_+ 1.3.-.-
10195718_979_1863_- 2.7.7.6
10195718_979_1863_- 2.-.-.-
10195718_979_1863_- 2.7.7.-
10177202_1_995_- 1.9.3.1
10177202_1_995_- 1.-.-.-
10152700_607_813_- 2.3.1.9
10152700_607_813_- 2.-.-.-
10152700_607_813_- 2.3.-.-
10152700_607_813_- 2.3.1.-
10196138_2226_2777_+ 3.6.1.3
10184717_1_1008_+ 2.7.7.6
10184717_1_1008_+ 2.-.-.-
10184717_1_1008_+ 2.7.7.-
10115419_426_607_- 4.1.3.1
10115419_426_607_- 4.-.-.-
10097260_1_550_- 1.-.-.-
10168726_63_997_- 1.-.-.-
10168726_63_997_- 1.1.1.-
10168726_63_997_- 1.1.1.37
10159878_1_181_- 4.-.-.-
10159878_1_181_- 4.2.1.-
10159878_1_181_- 4.2.1.59
10159878_1_181_- 4.2.1.59
10134586_1_690_- 1.-.-.-
10134586_1_690_- 1.14.13.22
10147896_1_443_+ 3.-.-.-
10154300_1_827_- 1.-.-.-
10186144_552_920_- 2.-.-.-
10110245_1_589_- 2.7.7.6
10110245_1_589_- 2.-.-.-
10110245_1_589_- 2.7.7.-
10182118_1_880_- 1.3.5.1
10182118_1_880_- 1.-.-.-
10182118_1_880_- 1.3.-.-
10199162_5477_6958_+ 1.-.-.-
10174556_10_942_- 6.-.-.-
10196990_975_1684_- 4.-.-.-
10158358_530_865_- 1.-.-.-
10158358_530_865_- 1.1.1.-
10158358_530_865_- 1.1.1.37
10121821_1_632_+ 1.1.1.42
10121821_1_632_+ 1.-.-.-
10121821_1_632_+ 1.1.1.-
10144086_1_436_- 2.3.1.20
10144086_1_436_- 2.-.-.-
10144086_1_436_- 2.3.-.-
10083536_260_516_- 3.-.-.-
10083536_260_516_- 3.6.3.-
10129980_1_667_+ 1.4.1.13
10129980_1_667_+ 1.4.-.-
10129980_1_667_+ 1.4.1.14
10129980_1_667_+ 1.-.-.-
10129980_1_667_+ 1.4.-.-
10113907_121_602_+ 5.99.1.-
10113907_121_602_+ 5.99.1.3
10113907_121_602_+ 5.-.-.-
10193116_271_960_+ 3.6.1.3
10189786_463_945_- 2.-.-.-
10126758_1_653_+ 4.2.1.3
10126758_1_653_+ 4.-.-.-
10116477_134_611_+ 6.3.1.2
10197578_1_126_+ 3.3.1.1
10197578_1_126_+ 3.-.-.-
10163796_1_928_- 2.7.7.6
10163796_1_928_- 2.-.-.-
10163796_1_928_- 2.7.7.-
10198394_2172_2930_- 4.99.1.1
10198394_2172_2930_- 4.-.-.-
10181874_1_903_+ 1.-.-.-
10187834_306_1040_+ 3.6.1.3
10198506_3512_3901_- 4.2.1.9
10198506_3512_3901_- 4.-.-.-
10134448_1_690_- 1.9.3.1
10134448_1_690_- 1.-.-.-
10111661_1_594_+ 1.7.99.4
10111661_1_594_+ 1.-.-.-
10116803_1_612_- 2.3.1.16
10116803_1_612_- 2.-.-.-
10116803_1_612_- 2.3.-.-
10116803_1_612_- 2.3.1.-
10181604_1041_1290_+ 4.2.1.11
10181604_1041_1290_+ 4.-.-.-
10133396_91_684_- 3.4.-.-
10077458_63_504_- 1.11.1.7
10104900_1_572_+ 6.2.1.1
10104900_1_572_+ 6.-.-.-
10129528_1_516_+ 1.-.-.-
10129528_1_516_+ 1.2.7.-
10129528_1_516_+ 1.2.-.-
10129528_1_516_+ 1.2.7.3
10112535_1_597_+ 2.7.7.6
10112535_1_597_+ 2.-.-.-
10112535_1_597_+ 2.7.7.-
10172820_1_349_- 2.2.1.6
10172820_1_349_- 2.-.-.-
10144420_1_750_- 1.1.1.42
10144420_1_750_- 1.1.1.-
10197762_24_770_+ 2.5.1.-
10197762_24_770_+ 2.-.-.-
10197762_24_770_+ 2.5.1.-
10143880_1_640_+ 3.-.-.-
10143880_1_640_+ 3.6.3.-
10181704_298_1050_+ 1.-.-.-
10181704_298_1050_+ 1.4.1.-
10189796_1485_1715_- 3.1.13.-
10189796_1485_1715_- 2.7.7.8
10189796_1485_1715_- 2.-.-.-
10189796_1485_1715_- 2.7.7.-
10194160_2086_2251_+ 1.1.1.35
10194160_2086_2251_+ 1.-.-.-
10154150_1_826_- 1.-.-.-
10154150_1_826_- 1.2.7.-
10198186_1_934_- 3.1.13.-
10198186_1_934_- 2.7.7.8
10198186_1_934_- 2.-.-.-
10198186_1_934_- 2.7.7.-
10151546_1_803_+ 1.7.99.4
10151546_1_803_+ 1.-.-.-
10107427_399_580_+ 4.1.1.45
10107427_399_580_+ 3.-.-.-
10197902_3012_3898_+ 2.7.7.6
10197902_3012_3898_+ 2.-.-.-
10197902_3012_3898_+ 2.7.7.-
10151634_1_804_+ 1.-.-.-
10118335_404_618_+ 3.-.-.-
10118335_404_618_+ 3.6.3.-
10165836_380_955_- 2.7.7.6
10165836_380_955_- 2.-.-.-
10165836_380_955_- 2.7.7.-
10196032_106_978_+ 4.3.3.7
10196032_106_978_+ 4.-.-.-
10177630_1_929_- 2.7.7.6
10177630_1_929_- 2.-.-.-
10177630_1_929_- 2.7.7.-
10091986_1_536_- 2.7.7.6
10091986_1_536_- 2.-.-.-
10091986_1_536_- 2.7.7.-
10174958_1_555_+ 2.-.-.-
10196110_954_1868_- 4.1.2.13
10196110_954_1868_- 4.-.-.-
10196110_954_1868_- 4.1.2.-
10138342_1_712_+ 2.7.7.6
10138342_1_712_+ 2.-.-.-
10138342_1_712_+ 2.7.7.-
10168940_1_618_+ 2.8.3.5
10168940_1_618_+ 2.8.3.-
10168940_1_618_+ 2.-.-.-
10198910_2488_3404_+ 1.1.1.133
10198910_2488_3404_+ 1.-.-.-
10148090_1_775_- 2.5.1.6
10148090_1_775_- 2.-.-.-
10095722_1_546_- 3.-.-.-
10095722_1_546_- 3.6.3.-
10171312_1_1040_- 1.-.-.-
10199248_9502_9990_+ 1.11.1.7
10176584_1_944_- 3.-.-.-
10176584_1_944_- 3.5.1.-
10139224_1_717_- 2.7.7.6
10139224_1_717_- 2.-.-.-
10139224_1_717_- 2.7.7.-
10105566_1_574_- 1.17.4.1
10105566_1_574_- 1.-.-.-
10140958_1_728_+ 1.-.-.-
10151852_1_806_+ 3.-.-.-
10109729_1_587_- 2.7.7.6
10109729_1_587_- 2.-.-.-
10109729_1_587_- 2.7.7.-
10157977_203_823_- 3.4.21.-
10157977_203_823_- 3.4.-.-
10157977_203_823_- 3.-.-.-
10178688_1_602_+ 1.1.5.3
10178688_1_602_+ 1.1.3.21
10178688_1_602_+ 1.-.-.-
10084786_1_519_- 1.-.-.-
10084786_1_519_- 1.2.1.-
10196786_1_580_+ 1.-.-.-
10196786_1_580_+ 1.3.-.-
10192708_267_1160_+ 1.-.-.-
10127690_272_658_+ 2.3.1.9
10127690_272_658_+ 2.-.-.-
10127690_272_658_+ 2.3.-.-
10127690_272_658_+ 2.3.1.-
10094986_1_544_+ 5.2.1.8
10094986_1_544_+ 5.-.-.-
10103460_1_567_- 1.3.99.1
10103460_1_567_- 1.-.-.-
10170260_1_1021_- 2.3.3.9
10170260_1_1021_- 2.-.-.-
10170260_1_1021_- 2.3.-.-
10190844_1_752_- 1.7.99.4
10190844_1_752_- 1.-.-.-
10136102_1_699_+ 2.5.1.26
10136102_1_699_+ 1.-.-.-
10136102_1_699_+ 1.1.-.-
10097366_1_338_+ 1.15.1.1
10097366_1_338_+ 1.-.-.-
10132996_1_682_- 4.2.1.11
10132996_1_682_- 4.-.-.-
10176240_420_1136_+ 4.-.-.-
10176240_420_1136_+ 4.1.1.-
10108261_1_583_- 3.4.-.-
10146960_1_476_- 5.2.1.8
10146960_1_476_- 5.-.-.-
10195396_973_1848_- 5.2.1.8
10195396_973_1848_- 5.-.-.-
10175726_434_964_- 3.5.4.16
10175726_434_964_- 3.-.-.-
10181078_268_1272_+ 2.3.1.9
10181078_268_1272_+ 2.-.-.-
10181078_268_1272_+ 2.3.-.-
10181078_268_1272_+ 2.3.1.-
10080150_226_509_+ 1.1.1.86
10080150_226_509_+ 1.-.-.-
10080150_226_509_+ 5.-.-.-
10191814_1023_1917_- 6.2.1.5
10191814_1023_1917_- 6.-.-.-
10195402_530_1026_+ 1.11.1.7
10195402_530_1026_+ 1.11.1.-
10195402_530_1026_+ 1.-.-.-
10195402_530_1026_+ 1.11.-.-
10198796_3649_4178_+ 2.-.-.-
10100638_1_239_+ 4.-.-.-
10121301_1_630_+ 1.7.99.4
10121301_1_630_+ 1.-.-.-
10193042_1159_1464_+ 1.-.-.-
10193042_1159_1464_+ 1.8.99.3
10183667_1_1001_- 3.4.-.-
10109171_1_585_+ 2.3.1.16
10109171_1_585_+ 2.-.-.-
10109171_1_585_+ 2.3.-.-
10109171_1_585_+ 2.3.1.-
10077680_287_504_+ 3.1.-.-
10077680_287_504_+ 3.6.1.3
10175574_1_299_- 3.1.-.-
10175574_1_299_- 3.6.1.3
10188194_24_629_- 1.6.5.3
10188194_24_629_- 1.-.-.-
10188194_24_629_- 1.6.-.-
10188194_24_629_- 1.6.99.5
10153376_1_819_- 2.7.1.19
10153376_1_819_- 2.-.-.-
10149586_1_636_- 2.7.7.7
10149586_1_636_- 2.-.-.-
10149586_1_636_- 2.7.7.-
10170168_1_1020_+ 4.1.1.-
10170168_1_1020_+ 4.1.1.32
10170168_1_1020_+ 4.-.-.-
10170168_1_1020_+ 4.1.1.-
10152100_1_808_+ 1.2.4.2
10152100_1_808_+ 1.2.4.-
10128962_1_663_- 2.3.1.9
10128962_1_663_- 2.-.-.-
10128962_1_663_- 2.3.-.-
10128962_1_663_- 2.3.1.-
10175958_1_956_- 1.3.5.1
10175958_1_956_- 1.-.-.-
10175958_1_956_- 1.3.-.-
10187532_609_1429_- 4.2.1.17
10187532_609_1429_- 4.-.-.-
10177830_1_841_- 2.7.7.6
10177830_1_841_- 2.-.-.-
10177830_1_841_- 2.7.7.-
10182685_339_1013_+ 1.1.1.27
10182685_339_1013_+ 1.-.-.-
10182685_339_1013_+ 1.1.1.-
10195226_1633_2482_+ 4.2.1.11
10195226_1633_2482_+ 4.-.-.-
10151010_1_799_+ 6.2.1.5
10151010_1_799_+ 6.-.-.-
10193104_1020_1694_+ 2.5.1.-
10193104_1020_1694_+ 2.-.-.-
10193104_1020_1694_+ 2.5.1.-
10101800_145_563_+ 2.-.-.-
10101800_145_563_+ 3.-.-.-
10078194_1_505_- 2.7.7.6
10078194_1_505_- 2.-.-.-
10078194_1_505_- 2.7.7.-
10196732_1971_3032_- 2.7.7.7
10196732_1971_3032_- 3.1.-.-
10196732_1971_3032_- 2.-.-.-
10196732_1971_3032_- 2.7.7.-
10196732_1971_3032_- 3.-.-.-
10182523_1_931_- 1.-.-.-
10182523_1_931_- 1.4.1.-
10120151_1_625_+ 6.2.1.5
10120151_1_625_+ 6.-.-.-
10112089_1_416_+ 2.3.1.1
10112089_1_416_+ 2.3.1.35
10112089_1_416_+ 2.-.-.-
10112089_1_416_+ 2.3.-.-
10192046_1338_1868_- 4.2.1.1
10192046_1338_1868_- 4.-.-.-
10188552_858_1625_+ 4.2.1.17
10188552_858_1625_+ 4.-.-.-
10096058_1_547_- 2.7.7.6
10096058_1_547_- 2.-.-.-
10096058_1_547_- 2.7.7.-
10079706_1_508_- 4.1.1.-
10079706_1_508_- 4.1.1.32
10079706_1_508_- 4.-.-.-
10079706_1_508_- 4.1.1.-
10159162_1_873_+ 2.7.7.6
10159162_1_873_+ 2.-.-.-
10159162_1_873_+ 2.7.7.-
10150580_1_457_+ 1.-.-.-
10150580_1_457_+ 5.-.-.-
10150580_1_457_+ 1.1.1.271
10122974_1_637_- 1.4.1.13
10122974_1_637_- 1.4.-.-
10122974_1_637_- 1.-.-.-
10122974_1_637_- 1.4.-.-
10088750_1_528_+ 5.99.1.-
10088750_1_528_+ 5.99.1.2
10088750_1_528_+ 5.-.-.-
10165556_1_951_+ 1.-.-.-
10165248_228_668_- 4.-.-.-
10165248_228_668_- 4.2.1.-
10165248_228_668_- 4.2.1.59
10165248_228_668_- 4.2.1.59
10116397_1_611_- 4.2.1.47
10116397_1_611_- 4.-.-.-
10172356_1_1059_- 3.1.13.-
10172356_1_1059_- 2.7.7.8
10172356_1_1059_- 2.-.-.-
10172356_1_1059_- 2.7.7.-
10100600_1_494_+ 1.1.1.205
10100600_1_494_+ 1.-.-.-
10175996_161_1120_+ 3.-.-.-
10175996_161_1120_+ 3.6.3.-
10119007_1_531_+ 3.6.1.3
10181302_1_1280_+ 6.3.5.5
10181302_1_1280_+ 6.-.-.-
10180884_1_1265_- 1.-.-.-
10193470_1_160_- 1.-.-.-
10193470_1_160_- 1.1.1.-
10193470_1_160_- 1.1.1.37
10179520_1_599_- 6.1.1.-
10179520_1_599_- 6.1.1.14
10179520_1_599_- 6.-.-.-
10147552_497_771_+ 2.3.1.16
10147552_497_771_+ 2.-.-.-
10147552_497_771_+ 2.3.-.-
10147552_497_771_+ 2.3.1.-
10192848_1788_2048_+ 3.3.1.1
10192848_1788_2048_+ 3.-.-.-
10106559_1_577_+ 2.7.7.6
10106559_1_577_+ 2.-.-.-
10106559_1_577_+ 2.7.7.-
10082058_1_513_+ 2.5.1.49
10082058_1_513_+ 2.-.-.-
10082058_1_513_+ 2.5.1.-
10166508_1_212_- 2.-.-.-
10166508_1_212_- 3.-.-.-
10136240_1_226_+ 2.7.7.6
10136240_1_226_+ 2.-.-.-
10136240_1_226_+ 2.7.7.-
10103846_1_569_- 6.1.1.-
10103846_1_569_- 6.1.1.14
10103846_1_569_- 6.-.-.-
10152082_275_807_- 1.-.-.-
10152082_275_807_- 1.6.-.-
10152082_275_807_- 1.6.99.5
10197636_1390_1656_+ 1.-.-.-
10192820_1858_2025_+ 3.3.1.1
10192820_1858_2025_+ 3.-.-.-
10191986_1_855_- 2.7.7.6
10191986_1_855_- 2.-.-.-
10191986_1_855_- 2.7.7.-
10145912_1_760_+ 2.7.9.2
10145912_1_760_+ 2.-.-.-
10145912_1_760_+ 2.7.-.-
10175638_1_1067_+ 2.7.7.6
10175638_1_1067_+ 2.-.-.-
10175638_1_1067_+ 2.7.7.-
10193834_428_925_- 1.-.-.-
10193834_428_925_- 1.13.11.2
10182160_1_472_+ 2.7.7.6
10182160_1_472_+ 2.-.-.-
10182160_1_472_+ 2.7.7.-
10079082_1_507_- 3.1.13.-
10079082_1_507_- 2.7.7.8
10079082_1_507_- 2.-.-.-
10079082_1_507_- 2.7.7.-
10172264_1_1058_- 1.-.-.-
10124082_1_641_- 4.2.1.20
10124082_1_641_- 4.-.-.-
10193896_1553_1894_- 1.-.-.-
10147904_1_774_+ 3.1.4.-
10104914_1_572_- 5.99.1.-
10104914_1_572_- 5.99.1.3
10104914_1_572_- 5.-.-.-
10167300_1_975_- 3.1.13.-
10167300_1_975_- 2.7.7.8
10167300_1_975_- 2.-.-.-
10167300_1_975_- 2.7.7.-
10168742_1_997_+ 2.7.7.6
10168742_1_997_+ 2.-.-.-
10168742_1_997_+ 2.7.7.-
10187104_1_602_- 4.1.2.13
10187104_1_602_- 4.-.-.-
10150138_356_791_+ 2.7.-.-
10150138_356_791_+ 2.7.9.1
10103440_371_567_+ 1.-.-.-
10184205_404_1252_+ 4.2.1.9
10184205_404_1252_+ 4.-.-.-
10140562_1_725_- 2.7.7.6
10140562_1_725_- 2.-.-.-
10140562_1_725_- 2.7.7.-
10193582_1743_1979_- 3.6.1.3
10192078_1_730_- 4.2.1.17
10192078_1_730_- 4.-.-.-
10126300_367_651_+ 1.1.1.22
10126300_367_651_+ 1.-.-.-
10126300_367_651_+ 1.1.1.-
10149576_1_787_+ 6.1.1.-
10149576_1_787_+ 6.1.1.5
10149576_1_787_+ 6.-.-.-
10173712_1_936_+ 4.99.1.1
10173712_1_936_+ 4.-.-.-
10195122_2080_2456_+ 3.-.-.-
10195122_2080_2456_+ 3.6.3.-
10113631_1_147_+ 1.-.-.-
10113631_1_147_+ 1.3.-.-
10183247_1_761_- 1.-.-.-
10183247_1_761_- 1.3.-.-
10152146_11_808_- 1.-.-.-
10152146_11_808_- 1.2.1.-
10094946_1_537_+ 1.3.99.3
10094946_1_537_+ 1.-.-.-
10094946_1_537_+ 1.3.-.-
10083798_1_517_- 1.7.99.4
10083798_1_517_- 1.-.-.-
10146456_1_764_- 6.2.1.5
10146456_1_764_- 6.-.-.-
10195402_2054_2524_+ 1.-.-.-
10195402_2054_2524_+ 1.3.-.-
10197656_2136_3652_+ 3.4.24.-
10122381_1_634_+ 4.2.1.33
10122381_1_634_+ 4.-.-.-
10094940_1_544_+ 1.9.3.1
10192248_1_1026_+ 3.4.-.-
10156391_405_846_- 2.7.4.6
10156391_405_846_- 2.-.-.-
10153798_1_823_+ 3.4.-.-
10160214_33_884_+ 2.3.1.16
10160214_33_884_+ 2.-.-.-
10160214_33_884_+ 2.3.-.-
10160214_33_884_+ 2.3.1.-
10159304_1_385_- 3.6.1.3
10178034_1003_1180_+ 1.6.5.3
10178034_1003_1180_+ 1.-.-.-
10178034_1003_1180_+ 1.6.-.-
10077964_1_505_- 3.4.-.-
10190956_111_1606_+ 2.7.1.30
10190956_111_1606_+ 2.-.-.-
10190956_111_1606_+ 2.7.1.-
10168142_25_936_- 3.-.-.-
10168142_25_936_- 3.5.-.-
10109663_2_415_- 2.7.4.6
10109663_2_415_- 2.-.-.-
10102420_1_564_+ 3.6.1.3
10150716_1_734_- 1.2.1.8
10150716_1_734_- 1.-.-.-
10150716_1_734_- 1.2.1.-
10084262_1_518_+ 1.6.5.3
10084262_1_518_+ 1.-.-.-
10084262_1_518_+ 1.6.-.-
10120221_1_542_+ 1.1.1.205
10120221_1_542_+ 1.-.-.-
10176694_312_944_- 2.7.7.6
10176694_312_944_- 2.-.-.-
10176694_312_944_- 2.7.7.-
10195812_2237_2643_- 2.3.1.16
10195812_2237_2643_- 2.-.-.-
10195812_2237_2643_- 2.3.-.-
10195812_2237_2643_- 2.3.1.-
10147562_35_771_+ 1.13.11.-
10147562_35_771_+ 1.13.11.3
10190966_1029_1822_+ 3.1.13.-
10190966_1029_1822_+ 2.7.7.8
10190966_1029_1822_+ 2.-.-.-
10190966_1029_1822_+ 2.7.7.-
10124708_349_644_- 2.5.1.49
10124708_349_644_- 2.-.-.-
10124708_349_644_- 2.5.1.-
10124708_349_644_- 4.-.-.-
10193364_254_745_+ 2.2.1.6
10198228_160_912_+ 5.4.2.1
10198228_160_912_+ 5.-.-.-
10198228_160_912_+ 5.4.2.-
10190840_1_1042_+ 1.-.-.-
10144872_148_753_- 6.3.1.2
10145120_1_755_+ 5.4.99.5
10145120_1_755_+ 4.2.1.51
10145120_1_755_+ 4.-.-.-
10145120_1_755_+ 5.-.-.-
10145120_1_755_+ 4.2.1.5
10110987_1_474_- 1.1.99.1
10110987_1_474_- 1.-.-.-
10110987_1_474_- 1.1.-.-
10117353_1_614_+ 6.1.1.-
10117353_1_614_+ 6.1.1.14
10117353_1_614_+ 6.-.-.-
10182004_995_1305_- 2.7.7.6
10182004_995_1305_- 2.-.-.-
10182004_995_1305_- 2.7.7.-
10174902_339_971_- 1.14.12.17
10174902_339_971_- 1.-.-.-
10168026_1_986_+ 6.3.1.2
10193080_1_930_- 3.6.1.1
10193080_1_930_- 3.-.-.-
10194818_1923_2378_- 3.-.-.-
10194818_1923_2378_- 3.6.3.-
10166204_272_960_+ 6.3.1.2
10166204_272_960_+ 6.-.-.-
10158878_1_871_+ 2.7.7.6
10158878_1_871_+ 2.-.-.-
10158878_1_871_+ 2.7.7.-
10120153_164_625_- 2.8.3.-
10120153_164_625_- 2.-.-.-
10170540_1_827_- 4.2.99.18
10170540_1_827_- 3.2.2.23
10170540_1_827_- 3.-.-.-
10170540_1_827_- 3.2.-.-
10170540_1_827_- 3.2.2.-
10170540_1_827_- 4.-.-.-
10115321_1_606_- 1.-.-.-
10140080_1_691_- 2.-.-.-
10140080_1_691_- 2.7.1.-
10199162_7032_8455_+ 6.1.1.-
10199162_7032_8455_+ 6.1.1.17
10199162_7032_8455_+ 6.-.-.-
10199162_7032_8455_+ 6.1.1.-
10134096_1_688_- 2.7.7.6
10134096_1_688_- 2.-.-.-
10134096_1_688_- 2.7.7.-
10154534_1_322_- 1.-.-.-
10154534_1_322_- 1.2.1.-
10191396_1_485_- 4.2.1.3
10191396_1_485_- 4.-.-.-
10191396_1_485_- 4.2.1.99
10076824_1_503_+ 2.7.7.6
10076824_1_503_+ 2.-.-.-
10076824_1_503_+ 2.7.7.-
10116753_1_612_+ 2.3.1.16
10116753_1_612_+ 2.-.-.-
10116753_1_612_+ 2.3.-.-
10116753_1_612_+ 2.3.1.-
10185316_284_826_- 3.1.1.3
10186796_1_1515_+ 5.99.1.-
10186796_1_1515_+ 5.99.1.3
10186796_1_1515_+ 5.-.-.-
10183637_1_719_- 2.7.7.6
10183637_1_719_- 2.-.-.-
10183637_1_719_- 2.7.7.-
10190400_938_1441_- 2.7.7.6
10190400_938_1441_- 2.-.-.-
10190400_938_1441_- 2.7.7.-
10111393_1_593_+ 1.8.1.9
10111393_1_593_+ 1.-.-.-
10099020_1_555_+ 1.17.4.1
10099020_1_555_+ 1.-.-.-
10197678_1_577_- 1.-.-.-
10197678_1_577_- 1.7.2.1
10146332_1_232_- 4.1.1.-
10146332_1_232_- 4.1.1.32
10146332_1_232_- 4.-.-.-
10146332_1_232_- 4.1.1.-
10197010_1_318_+ 5.4.99.2
10197010_1_318_+ 5.-.-.-
10197010_1_318_+ 5.4.-.-
10193980_1555_1926_- 3.5.4.10
10193980_1555_1926_- 2.1.2.3
10193980_1555_1926_- 2.-.-.-
10193980_1555_1926_- 3.-.-.-
10181818_1_734_- 4.2.1.24
10181818_1_734_- 4.-.-.-
10166144_1_894_- 3.6.1.1
10166144_1_894_- 3.-.-.-
10145770_1_759_+ 5.99.1.-
10145770_1_759_+ 5.99.1.3
10145770_1_759_+ 5.-.-.-
10184383_1022_1397_+ 1.-.-.-
10184383_1022_1397_+ 1.11.1.15
10195712_955_1674_- 2.7.7.6
10195712_955_1674_- 2.-.-.-
10195712_955_1674_- 2.7.7.-
10097860_137_552_- 5.99.1.-
10097860_137_552_- 5.99.1.3
10097860_137_552_- 5.-.-.-
10190362_1_932_- 2.7.7.6
10190362_1_932_- 2.-.-.-
10190362_1_932_- 2.7.7.-
10183481_1_698_+ 3.2.1.-
10183481_1_698_+ 3.2.1.21
10183481_1_698_+ 3.-.-.-
10183481_1_698_+ 3.2.-.-
10188878_860_1650_- 2.7.9.1
10119065_1_621_- 2.3.1.54
10119065_1_621_- 2.-.-.-
10119065_1_621_- 2.3.-.-
10193814_1_364_- 6.3.5.5
10193814_1_364_- 6.-.-.-
10117341_1_614_+ 1.15.1.1
10117341_1_614_+ 1.-.-.-
10157383_659_855_- 5.2.1.8
10157383_659_855_- 5.-.-.-
10149000_1_783_+ 3.1.13.-
10149000_1_783_+ 2.7.7.8
10149000_1_783_+ 2.-.-.-
10149000_1_783_+ 2.7.7.-
10116957_1_613_+ 3.1.-.-
10116957_1_613_+ 3.6.1.3
10127194_180_655_+ 3.6.1.1
10130550_305_670_- 3.-.-.-
10130550_305_670_- 3.6.3.-
10195424_1964_2529_+ 1.-.-.-
10195424_1964_2529_+ 1.4.1.-
10168736_172_861_+ 3.6.1.3
10177090_1_953_- 3.-.-.-
10186278_1_908_- 1.-.-.-
10186278_1_908_- 1.2.1.-
10132244_1_277_- 2.7.1.30
10132244_1_277_- 2.-.-.-
10132244_1_277_- 2.7.1.-
10138054_1_618_+ 1.10.2.2
10138054_1_618_+ 1.-.-.-
10138054_1_618_+ 1.10.-.-
10197110_1_907_+ 4.1.2.13
10197110_1_907_+ 4.-.-.-
10080594_1_510_+ 1.9.3.1
10080594_1_510_+ 1.-.-.-
10189660_1_887_- 1.-.-.-
10189660_1_887_- 4.1.1.-
10080910_1_511_+ 4.2.1.3
10080910_1_511_+ 4.-.-.-
10080910_1_511_+ 4.2.1.99
10110085_1_588_+ 1.2.1.8
10110085_1_588_+ 1.-.-.-
10110085_1_588_+ 1.2.1.-
10198746_4999_5262_+ 2.3.1.9
10198746_4999_5262_+ 2.-.-.-
10198746_4999_5262_+ 2.3.-.-
10198746_4999_5262_+ 2.3.1.-
10183567_1_508_- 2.7.7.6
10183567_1_508_- 2.-.-.-
10183567_1_508_- 2.7.7.-
10139530_1_273_+ 2.5.1.6
10139530_1_273_+ 2.-.-.-
10198170_4004_4206_+ 1.-.-.-
10197540_3053_3555_+ 1.3.99.3
10197540_3053_3555_+ 1.-.-.-
10197540_3053_3555_+ 1.3.-.-
10121807_1_632_- 1.-.-.-
10121807_1_632_- 1.2.-.-
10145064_226_732_+ 1.-.-.-
10186174_1003_1320_+ 3.1.-.-
10129394_221_665_+ 2.7.1.30
10129394_221_665_+ 2.-.-.-
10129394_221_665_+ 2.7.1.-
10134636_1_500_- 4.1.3.1
10134636_1_500_- 4.-.-.-
10193140_540_1844_- 6.3.5.3
10193140_540_1844_- 6.-.-.-
10132610_107_680_+ 1.3.99.1
10132610_107_680_+ 1.-.-.-
10176848_1_1149_- 3.5.1.5
10176848_1_1149_- 3.-.-.-
10176848_1_1149_- 3.5.-.-
10120755_1_628_+ 2.7.7.6
10120755_1_628_+ 2.-.-.-
10120755_1_628_+ 2.7.7.-
10134690_153_691_- 5.-.-.-
10091462_1_535_- 3.-.-.-
10091462_1_535_- 3.6.3.-
10191568_319_1023_+ 5.3.4.1
10191568_319_1023_+ 5.-.-.-
10182843_1125_1336_- 1.-.-.-
10182843_1125_1336_- 1.6.-.-
10182843_1125_1336_- 1.6.99.5
10198270_1_955_- 3.-.-.-
10198270_1_955_- 3.6.3.-
10099756_125_557_- 2.-.-.-
10194750_1_622_- 1.2.4.2
10194750_1_622_- 4.1.1.71
10194750_1_622_- 1.2.4.-
10194750_1_622_- 2.3.-.-
10194750_1_622_- 4.-.-.-
10103220_1_430_- 5.4.-.-
10103220_1_430_- 2.-.-.-
10184946_1182_1424_- 6.2.1.5
10184946_1182_1424_- 6.-.-.-
10196732_341_1950_- 2.7.7.7
10196732_341_1950_- 3.1.-.-
10196732_341_1950_- 2.-.-.-
10196732_341_1950_- 2.7.7.-
10196732_341_1950_- 3.-.-.-
10199188_8375_8893_- 3.-.-.-
10170188_1_946_- 3.4.-.-
10110429_1_590_+ 2.7.7.6
10110429_1_590_+ 2.-.-.-
10110429_1_590_+ 2.7.7.-
10160938_1_893_+ 3.4.-.-
10123158_1_471_+ 1.6.5.3
10141310_343_730_- 2.7.7.6
10141310_343_730_- 2.-.-.-
10141310_343_730_- 2.7.7.-
10197060_1085_1501_+ 1.1.1.86
10197060_1085_1501_+ 1.7.99.4
10197060_1085_1501_+ 1.-.-.-
10195536_1939_2514_- 4.2.1.17
10195536_1939_2514_- 4.-.-.-
10181566_1_783_+ 1.1.1.205
10181566_1_783_+ 1.-.-.-
10198534_3189_3773_+ 3.1.26.4
10133704_1_686_+ 5.2.1.8
10133704_1_686_+ 5.-.-.-
10178162_1_959_- 1.8.1.4
10178162_1_959_- 1.-.-.-
10178162_1_959_- 1.8.1.-
10171310_675_1040_- 3.4.-.-
10171310_675_1040_- 3.-.-.-
10177104_673_1156_+ 2.7.7.7
10177104_673_1156_+ 2.-.-.-
10177104_673_1156_+ 2.7.7.-
10191848_731_1009_+ 3.6.1.3
10099344_187_556_+ 2.-.-.-
10099344_187_556_+ 2.8.4.1
10151172_1_800_- 1.1.1.42
10151172_1_800_- 1.-.-.-
10151172_1_800_- 1.1.1.-
10137392_1_422_- 2.7.7.6
10137392_1_422_- 2.-.-.-
10137392_1_422_- 2.7.7.-
10173840_1_950_- 3.-.-.-
10173840_1_950_- 3.6.3.-
10167548_382_822_- 4.-.-.-
10167548_382_822_- 4.2.1.-
10167548_382_822_- 4.2.1.59
10167548_382_822_- 4.2.1.59
10131984_1_677_+ 1.7.99.4
10131984_1_677_+ 1.-.-.-
10190400_1_932_- 2.7.7.6
10190400_1_932_- 2.-.-.-
10190400_1_932_- 2.7.7.-
10172678_1_1065_+ 2.2.1.6
10172678_1_1065_+ 2.-.-.-
10181096_428_1081_+ 6.3.2.6
10181096_428_1081_+ 6.-.-.-
10109177_1_585_- 2.7.7.6
10109177_1_585_- 2.-.-.-
10109177_1_585_- 2.7.7.-
10127924_1_280_- 2.3.1.16
10127924_1_280_- 2.-.-.-
10127924_1_280_- 2.3.-.-
10127924_1_280_- 2.3.1.-
10194630_1974_2337_- 3.4.-.-
10174924_387_941_- 2.7.7.6
10174924_387_941_- 2.-.-.-
10174924_387_941_- 2.7.7.-
10192442_1_1037_+ 2.7.7.6
10192442_1_1037_+ 2.-.-.-
10192442_1_1037_+ 2.7.7.-
10086886_1_524_- 2.7.7.6
10086886_1_524_- 2.-.-.-
10086886_1_524_- 2.7.7.-
10131416_1_179_- 2.7.7.6
10131416_1_179_- 2.-.-.-
10131416_1_179_- 2.7.7.-
10170978_1_1034_- 2.5.1.26
10170978_1_1034_- 1.-.-.-
10170978_1_1034_- 1.1.-.-
10182102_1_630_+ 3.6.1.3
10170026_1_998_- 1.4.-.-
10170026_1_998_- 1.4.7.1
10170026_1_998_- 1.-.-.-
10170026_1_998_- 1.4.-.-
10104282_1_440_- 1.15.1.1
10104282_1_440_- 1.-.-.-
10193366_299_910_+ 1.6.5.3
10193366_299_910_+ 1.-.-.-
10193366_299_910_+ 1.6.-.-
10193366_299_910_+ 1.6.99.5
10136724_1_702_+ 1.-.-.-
10082566_1_514_+ 3.4.-.-
10124688_1_644_- 3.6.1.1
10124688_1_644_- 3.-.-.-
10185902_1062_1468_+ 5.3.1.1
10185902_1062_1468_+ 5.-.-.-
10110349_1_589_- 2.7.7.6
10110349_1_589_- 2.-.-.-
10110349_1_589_- 2.7.7.-
10093744_1_541_+ 1.-.-.-
10093744_1_541_+ 1.7.2.1
10183635_1_1059_+ 1.-.-.-
10183635_1_1059_+ 1.4.1.-
10125956_1_649_+ 2.7.7.6
10125956_1_649_+ 2.-.-.-
10125956_1_649_+ 2.7.7.-
10097978_1_552_- 6.2.1.1
10097978_1_552_- 6.-.-.-
10130880_1_646_+ 2.-.-.-
10130880_1_646_+ 2.7.7.-
10130880_1_646_+ 2.7.7.60
10100370_1_217_- 1.-.-.-
10076212_66_501_+ 1.3.99.3
10076212_66_501_+ 1.-.-.-
10076212_66_501_+ 1.3.-.-
10158862_1_542_- 1.7.99.4
10158862_1_542_- 1.-.-.-
10144282_1_749_+ 2.7.7.6
10144282_1_749_+ 2.-.-.-
10144282_1_749_+ 2.7.7.-
10172326_1_871_- 4.2.1.11
10172326_1_871_- 4.-.-.-
10198732_1080_1937_+ 1.1.1.205
10198732_1080_1937_+ 1.-.-.-
10130210_1_668_+ 3.-.-.-
10164888_1_942_+ 2.3.3.1
10164888_1_942_+ 2.-.-.-
10164888_1_942_+ 2.3.-.-
10164888_1_942_+ 2.3.3.-
10119693_1_224_+ 1.1.1.39
10119693_1_224_+ 1.1.1.40
10119693_1_224_+ 4.1.1.3
10119693_1_224_+ 1.-.-.-
10163542_1_924_- 3.1.6.-
10163542_1_924_- 3.-.-.-
10184741_1_940_- 3.4.-.-
10195312_401_1833_+ 1.-.-.-
10195312_401_1833_+ 1.2.1.-
10111505_120_593_- 3.6.1.3
10190736_1_1007_+ 1.3.99.3
10190736_1_1007_+ 1.-.-.-
10190736_1_1007_+ 1.3.-.-
10179482_183_1049_+ 6.-.-.-
10151322_1_801_+ 2.7.7.6
10151322_1_801_+ 2.-.-.-
10151322_1_801_+ 2.7.7.-
10132686_213_681_+ 3.4.-.-
10108233_97_583_- 3.-.-.-
10193400_1209_1871_- 2.5.1.6
10193400_1209_1871_- 2.-.-.-
10136592_1_655_- 6.-.-.-
10192216_848_1504_- 4.1.1.21
10192216_848_1504_- 6.-.-.-
10192216_848_1504_- 6.3.4.18
10112527_1_597_+ 1.7.99.4
10112527_1_597_+ 1.-.-.-
10193980_1_511_- 1.5.1.20
10193980_1_511_- 1.-.-.-
10191728_962_1345_- 1.1.1.205
10191728_962_1345_- 1.-.-.-
10123088_1_637_+ 2.7.7.6
10123088_1_637_+ 2.-.-.-
10123088_1_637_+ 2.7.7.-
10136426_226_701_- 3.5.-.-
10171186_1_1005_+ 1.1.1.35
10171186_1_1005_+ 1.-.-.-
10135092_1_424_- 1.1.1.42
10135092_1_424_- 1.-.-.-
10135092_1_424_- 1.1.1.-
10166522_1_250_+ 1.-.-.-
10166522_1_250_+ 1.6.-.-
10166522_1_250_+ 1.6.99.5
10197676_2259_2942_- 2.6.1.1
10197676_2259_2942_- 2.6.1.-
10197676_2259_2942_- 2.-.-.-
10197676_2259_2942_- 2.6.1.9
10180354_1_1002_+ 4.3.2.2
10180354_1_1002_+ 4.-.-.-
10180354_1_1002_+ 4.3.2.2
10129102_1_664_- 6.2.1.5
10129102_1_664_- 6.-.-.-
10180228_1071_1208_+ 4.2.1.9
10180228_1071_1208_+ 4.-.-.-
10095342_1_545_- 1.11.1.6
10095342_1_545_- 1.11.1.7
10095342_1_545_- 1.-.-.-
10198724_1886_2887_- 6.6.1.1
10198724_1886_2887_- 6.-.-.-
10198900_1554_4070_+ 1.-.-.-
10198900_1554_4070_+ 1.2.-.-
10191848_1536_1921_+ 3.6.1.3
10086392_1_523_- 2.7.7.6
10086392_1_523_- 2.-.-.-
10086392_1_523_- 2.7.7.-
10198748_1008_1487_+ 2.3.1.30
10198748_1008_1487_+ 2.-.-.-
10198748_1008_1487_+ 2.3.-.-
10164396_328_935_+ 1.1.1.42
10164396_328_935_+ 1.-.-.-
10164396_328_935_+ 1.1.1.-
10125884_1_649_+ 1.1.1.42
10125884_1_649_+ 1.-.-.-
10125884_1_649_+ 1.1.1.-
10146142_1_278_+ 3.-.-.-
10146142_1_278_+ 3.6.3.-
10186426_59_1084_+ 1.2.1.5
10186426_59_1084_+ 1.-.-.-
10186426_59_1084_+ 1.2.1.-
10197912_3335_3913_- 6.-.-.-
10160484_1_887_- 2.-.-.-
10160484_1_887_- 2.8.4.1
10124064_1_641_- 6.3.1.2
10156349_1_845_- 3.4.21.-
10156349_1_845_- 3.4.-.-
10125256_1_439_+ 1.11.1.7
10125256_1_439_+ 1.-.-.-
10125256_1_439_+ 1.11.1.15
10181754_1046_1295_- 1.2.1.2
10181754_1046_1295_- 1.-.-.-
10117975_1_617_- 2.7.7.6
10117975_1_617_- 2.-.-.-
10117975_1_617_- 2.7.7.-
10198096_1256_1888_- 3.5.4.16
10198096_1256_1888_- 3.-.-.-
10183765_962_1371_- 1.1.1.39
10183765_962_1371_- 1.1.1.40
10183765_962_1371_- 1.-.-.-
10183765_962_1371_- 1.1.1.-
10183765_962_1371_- 2.3.-.-
10118337_1_618_+ 3.4.24.-
10118337_1_618_+ 3.4.-.-
10118337_1_618_+ 3.-.-.-
10118337_1_618_+ 3.6.1.3
10198590_4647_4969_- 1.-.-.-
10198590_4647_4969_- 1.1.1.-
10198590_4647_4969_- 1.1.1.37
10114653_108_604_+ 1.15.1.1
10114653_108_604_+ 1.-.-.-
10164532_1_937_+ 2.-.-.-
10182416_1_490_- 1.10.2.2
10182416_1_490_- 1.-.-.-
10159460_230_876_- 1.3.5.1
10159460_230_876_- 1.-.-.-
10136910_1_704_- 2.7.7.6
10136910_1_704_- 2.-.-.-
10136910_1_704_- 2.7.7.-
10178196_1102_1184_+ 1.7.99.4
10178196_1102_1184_+ 1.-.-.-
10159542_1_792_- 1.-.-.-
10167286_618_975_+ 2.7.4.6
10167286_618_975_+ 2.-.-.-
10119011_61_621_+ 1.7.99.4
10119011_61_621_+ 1.-.-.-
10182000_1_968_- 6.2.1.3
10182000_1_968_- 6.-.-.-
10125050_1_646_- 2.7.7.6
10125050_1_646_- 2.-.-.-
10125050_1_646_- 2.7.7.-
10183885_205_639_+ 2.-.-.-
10094592_1_543_+ 1.3.99.3
10094592_1_543_+ 1.3.8.1
10094592_1_543_+ 1.-.-.-
10094592_1_543_+ 1.3.-.-
10145280_1_756_+ 3.6.1.1
10145280_1_756_+ 3.-.-.-
10133664_1_686_+ 3.4.-.-
10195656_1_990_- 2.3.1.20
10195656_1_990_- 2.-.-.-
10195656_1_990_- 2.3.-.-
10120263_1_437_+ 2.7.2.3
10120263_1_437_+ 2.-.-.-
10184193_1083_1389_+ 1.-.-.-
10185830_1_1023_+ 3.3.1.1
10185830_1_1023_+ 3.-.-.-
10151674_1_804_+ 2.-.-.-
10193896_425_919_- 3.-.-.-
10137784_1_709_+ 2.7.7.6
10137784_1_709_+ 2.-.-.-
10137784_1_709_+ 2.7.7.-
10123354_1_565_- 2.7.7.9
10123354_1_565_- 2.-.-.-
10123354_1_565_- 2.7.7.-
10188876_505_1002_+ 1.-.-.-
10188876_505_1002_+ 1.14.-.-
10188876_505_1002_+ 1.14.12.7
10164026_323_826_- 3.-.-.-
10164026_323_826_- 3.6.3.-
10116715_1_612_- 2.7.7.6
10116715_1_612_- 2.-.-.-
10116715_1_612_- 2.7.7.-
10123150_1_637_- 3.4.-.-
10108795_1_584_- 4.1.1.17
10108795_1_584_- 4.-.-.-
10135192_1_348_- 1.3.5.1
10135192_1_348_- 1.-.-.-
10128998_1_663_- 2.7.7.6
10128998_1_663_- 2.-.-.-
10128998_1_663_- 2.7.7.-
10188308_1_1606_- 1.-.-.-
10188308_1_1606_- 1.2.1.-
10149224_160_784_- 3.6.1.3
10194496_1454_2041_+ 4.2.1.47
10194496_1454_2041_+ 4.-.-.-
10168178_370_989_+ 1.2.1.12
10168178_370_989_+ 1.-.-.-
10168178_370_989_+ 1.2.1.-
10121707_1_558_+ 3.4.25.-
10121707_1_558_+ 3.4.-.-
10121707_1_558_+ 3.-.-.-
10137476_94_707_+ 3.-.-.-
10137476_94_707_+ 3.6.3.-
10110685_1_314_+ 3.1.4.1
10110685_1_314_+ 3.-.-.-
10076246_238_501_- 2.7.4.-
10076246_238_501_- 2.-.-.-
10076246_238_501_- 2.7.4.22
10099898_1_557_- 3.1.-.-
10099898_1_557_- 3.-.-.-
10164294_1_934_+ 2.7.7.6
10164294_1_934_+ 2.-.-.-
10164294_1_934_+ 2.7.7.-
10165940_1_956_+ 1.1.1.85
10165940_1_956_+ 1.-.-.-
10165940_1_956_+ 1.1.1.-
10197978_1_1049_+ 2.7.7.6
10197978_1_1049_+ 2.-.-.-
10197978_1_1049_+ 2.7.7.-
10195684_59_841_- 4.2.1.11
10195684_59_841_- 4.-.-.-
10154302_1_827_- 5.3.1.9
10154302_1_827_- 5.-.-.-
10184225_465_920_+ 4.-.-.-
10184225_465_920_+ 4.2.1.-
10184225_465_920_+ 4.2.1.59
10184225_465_920_+ 4.2.1.59
10194160_1658_2062_+ 1.1.1.35
10194160_1658_2062_+ 1.-.-.-
10092160_1_537_+ 1.7.99.4
10092160_1_537_+ 1.-.-.-
10172890_1_191_+ 1.1.1.42
10172890_1_191_+ 1.-.-.-
10172890_1_191_+ 1.1.1.-
10076652_1_341_- 6.3.2.4
10076652_1_341_- 6.-.-.-
10196246_173_781_- 5.5.-.-
10131884_58_677_+ 1.7.99.4
10131884_58_677_+ 1.-.-.-
10191384_1208_1869_- 2.7.7.9
10191384_1208_1869_- 2.-.-.-
10191384_1208_1869_- 2.7.7.-
10158025_1_862_+ 2.3.1.-
10158025_1_862_+ 1.-.-.-
10158025_1_862_+ 2.-.-.-
10158025_1_862_+ 2.3.-.-
10158025_1_862_+ 1.2.99.2
10158025_1_862_+ 2.3.1.169
10101668_131_562_- 2.-.-.-
10153030_1_592_+ 3.-.-.-
10112635_1_597_- 3.-.-.-
10082026_1_510_+ 2.8.3.-
10082026_1_510_+ 2.-.-.-
10134216_328_688_+ 1.-.-.-
10197424_699_884_- 2.-.-.-
10197424_699_884_- 2.3.-.-
10197424_699_884_- 2.3.1.-
10197424_699_884_- 2.3.1.174
10198550_2063_3049_+ 1.-.-.-
10173406_1_990_- 1.-.-.-
10173406_1_990_- 1.2.1.-
10085548_1_521_+ 2.3.-.-
10098158_1_553_+ 2.5.1.61
10098158_1_553_+ 2.-.-.-
10195538_17_952_- 6.1.1.-
10195538_17_952_- 6.1.1.2
10195538_17_952_- 6.-.-.-
10197840_1_442_- 4.2.1.2
10197840_1_442_- 4.-.-.-
10157661_384_858_+ 4.2.1.47
10157661_384_858_+ 4.-.-.-
10096558_1_549_+ 2.7.7.6
10096558_1_549_+ 2.-.-.-
10096558_1_549_+ 2.7.7.-
10082752_1_515_+ 3.4.-.-
10137462_1_707_+ 2.7.7.6
10137462_1_707_+ 2.-.-.-
10137462_1_707_+ 2.7.7.-
10182693_1_930_+ 3.4.24.-
10182693_1_930_+ 3.-.-.-
10137450_1_706_- 2.7.7.6
10137450_1_706_- 2.-.-.-
10137450_1_706_- 2.7.7.-
10197674_2611_3027_+ 4.2.1.11
10197674_2611_3027_+ 4.-.-.-
10149828_30_704_- 3.4.21.-
10149828_30_704_- 3.4.-.-
10149828_30_704_- 3.-.-.-
10164234_73_792_- 3.6.1.3
10085296_1_520_- 1.2.4.1
10085296_1_520_- 1.-.-.-
10144000_168_748_- 1.-.-.-
10198206_1_595_- 1.1.1.35
10198206_1_595_- 1.-.-.-
10128516_1_661_+ 3.-.-.-
10127398_1_335_- 3.-.-.-
10127398_1_335_- 3.6.3.-
10125092_184_504_+ 6.1.1.-
10141376_1_319_- 3.5.1.5
10141376_1_319_- 3.-.-.-
10089794_1_531_+ 1.1.1.42
10089794_1_531_+ 1.-.-.-
10089794_1_531_+ 1.1.1.-
10186166_1_521_- 1.-.-.-
10192846_192_605_- 1.6.5.3
10192846_192_605_- 1.-.-.-
10196558_1450_2955_- 1.-.-.-
10196558_1450_2955_- 1.2.1.-
10191282_1_1161_+ 1.3.5.1
10191282_1_1161_+ 1.-.-.-
10191282_1_1161_+ 1.3.-.-
10114419_1_603_+ 2.7.7.6
10114419_1_603_+ 2.-.-.-
10114419_1_603_+ 2.7.7.-
10186420_1054_1496_+ 2.7.7.6
10186420_1054_1496_+ 2.-.-.-
10186420_1054_1496_+ 2.7.7.-
10187770_1_497_+ 4.2.1.20
10187770_1_497_+ 4.-.-.-
10144976_279_754_- 3.5.-.-
10131436_526_674_+ 1.-.-.-
10131436_526_674_+ 1.2.1.-
10196898_1102_1899_+ 3.-.-.-
10111329_193_593_+ 5.2.1.8
10111329_193_593_+ 5.-.-.-
10162968_1_634_- 1.14.-.-
10191256_999_1637_+ 2.7.4.3
10191256_999_1637_+ 2.-.-.-
10191256_999_1637_+ 2.7.4.-
10195610_1334_2577_+ 3.-.-.-
10195610_1334_2577_+ 3.5.-.-
10184974_1_563_- 4.1.2.13
10184974_1_563_- 4.-.-.-
10197060_1_1079_+ 1.1.1.86
10197060_1_1079_+ 1.7.99.4
10197060_1_1079_+ 1.-.-.-
10188878_1_779_- 2.-.-.-
10188878_1_779_- 2.7.-.-
10188878_1_779_- 2.7.9.1
10116881_99_612_- 1.1.1.42
10116881_99_612_- 1.-.-.-
10116881_99_612_- 1.1.1.-
10121411_1_630_- 1.-.-.-
10139382_1_718_+ 3.1.-.-
10139382_1_718_+ 3.-.-.-
10160138_1_883_+ 2.7.7.6
10160138_1_883_+ 2.-.-.-
10160138_1_883_+ 2.7.7.-
10189992_616_1680_+ 3.4.23.-
10189992_616_1680_+ 3.4.-.-
10189992_616_1680_+ 3.-.-.-
10193362_905_1969_- 2.7.7.6
10193362_905_1969_- 2.-.-.-
10193362_905_1969_- 2.7.7.-
10197200_22_930_- 1.1.1.205
10197200_22_930_- 1.-.-.-
10189982_1427_1731_- 6.2.1.5
10189982_1427_1731_- 6.-.-.-
10091126_1_534_- 3.1.13.-
10091126_1_534_- 2.7.7.8
10091126_1_534_- 2.-.-.-
10091126_1_534_- 2.7.7.-
10180110_1_254_- 3.6.1.3
10126338_1_651_+ 3.4.-.-
10129580_1_634_- 1.9.3.1
10129580_1_634_- 1.-.-.-
10077324_1_504_+ 1.3.99.3
10077324_1_504_+ 1.-.-.-
10077324_1_504_+ 1.3.-.-
10193628_1_889_- 2.7.7.6
10193628_1_889_- 2.-.-.-
10193628_1_889_- 2.7.7.-
10185316_847_1440_- 3.1.1.3
10088982_1_529_- 2.7.7.6
10088982_1_529_- 2.-.-.-
10088982_1_529_- 2.7.7.-
10129138_1_664_- 2.7.7.6
10129138_1_664_- 2.-.-.-
10129138_1_664_- 2.7.7.-
10151824_1_284_+ 6.2.1.5
10151824_1_284_+ 6.-.-.-
10182639_1_959_+ 1.-.-.-
10191742_114_863_+ 2.1.1.-
10191742_114_863_+ 2.-.-.-
10108107_1_582_- 3.1.-.-
10108107_1_582_- 3.6.1.3
10183233_1_611_- 1.5.5.1
10183233_1_611_- 1.-.-.-
10192214_1106_1456_+ 2.7.7.6
10192214_1106_1456_+ 2.-.-.-
10192214_1106_1456_+ 2.7.7.-
10139786_1_340_- 5.2.1.8
10139786_1_340_- 5.-.-.-
10088400_1_528_+ 2.7.7.6
10088400_1_528_+ 2.-.-.-
10088400_1_528_+ 2.7.7.-
10192820_1_362_+ 5.4.2.8
10192820_1_362_+ 5.-.-.-
10192820_1_362_+ 5.4.2.-
10103172_1_567_+ 3.-.-.-
10103172_1_567_+ 3.6.3.-
10182386_952_1317_- 1.7.99.4
10182386_952_1317_- 1.-.-.-
10112759_1_161_- 3.-.-.-
10112759_1_161_- 3.6.3.-
10173116_790_1073_+ 2.3.1.9
10173116_790_1073_+ 2.-.-.-
10173116_790_1073_+ 2.3.-.-
10173116_790_1073_+ 2.3.1.-
10168376_210_653_- 5.-.-.-
10168376_210_653_- 5.3.1.13
10150380_1_793_+ 2.7.7.6
10150380_1_793_+ 2.-.-.-
10150380_1_793_+ 2.7.7.-
10084516_367_518_- 6.2.1.5
10084516_367_518_- 6.-.-.-
10099120_1_555_+ 4.-.-.-
10099120_1_555_+ 4.1.1.-
10192726_1_1004_+ 6.-.-.-
10166052_1_958_+ 1.8.1.4
10166052_1_958_+ 1.-.-.-
10166052_1_958_+ 1.8.1.-
10192992_1_776_- 1.-.-.-
10174924_1_302_- 2.7.7.6
10174924_1_302_- 2.-.-.-
10174924_1_302_- 2.7.7.-
10098084_34_553_- 3.-.-.-
10110775_1_591_+ 2.7.7.6
10110775_1_591_+ 2.-.-.-
10110775_1_591_+ 2.7.7.-
10108173_1_582_- 2.3.1.16
10108173_1_582_- 2.-.-.-
10108173_1_582_- 2.3.-.-
10108173_1_582_- 2.3.1.-
10152500_1_811_+ 2.7.4.1
10189570_1_1624_+ 2.7.4.1
10189570_1_1624_+ 2.-.-.-
10173608_500_1082_+ 1.8.4.11
10173608_500_1082_+ 1.-.-.-
10173608_500_1082_+ 1.8.4.-
10168990_786_1000_- 4.2.1.11
10168990_786_1000_- 4.-.-.-
10194160_1_849_+ 5.2.1.8
10194160_1_849_+ 5.-.-.-
10148956_1_105_+ 1.3.99.3
10148956_1_105_+ 1.3.8.1
10148956_1_105_+ 1.-.-.-
10148956_1_105_+ 1.3.-.-
10142720_1_739_- 2.7.7.6
10142720_1_739_- 2.-.-.-
10142720_1_739_- 2.7.7.-
10096516_1_548_+ 2.3.1.20
10096516_1_548_+ 2.-.-.-
10096516_1_548_+ 2.3.-.-
10194806_1969_2376_- 1.1.1.205
10194806_1969_2376_- 1.-.-.-
10157543_88_857_- 1.3.99.3
10157543_88_857_- 1.3.8.1
10157543_88_857_- 1.-.-.-
10157543_88_857_- 1.3.-.-
10168890_46_998_- 4.1.3.1
10168890_46_998_- 4.-.-.-
10150448_1_639_+ 2.-.-.-
10150448_1_639_+ 2.7.-.-
10150448_1_639_+ 2.7.9.1
10158468_1_866_+ 1.3.5.1
10158468_1_866_+ 1.-.-.-
10197128_1061_1951_+ 1.6.5.3
10197128_1061_1951_+ 1.-.-.-
10197128_1061_1951_+ 1.6.-.-
10084908_1_191_- 2.7.7.6
10084908_1_191_- 2.-.-.-
10084908_1_191_- 2.7.7.-
10088942_1_529_- 2.7.9.2
10088942_1_529_- 2.-.-.-
10088942_1_529_- 2.7.-.-
10149748_1_768_+ 1.1.1.3
10149748_1_768_+ 1.-.-.-
10180656_96_1257_+ 2.-.-.-
10180656_96_1257_+ 2.8.3.16
10192326_1361_1979_+ 3.2.1.-
10192326_1361_1979_+ 3.-.-.-
10157625_138_858_+ 1.-.-.-
10104450_102_571_+ 6.2.1.5
10104450_102_571_+ 6.-.-.-
10099144_1_555_- 2.7.7.6
10099144_1_555_- 2.-.-.-
10099144_1_555_- 2.7.7.-
10151954_1_771_- 1.7.2.1
10163946_1_930_+ 5.99.1.-
10163946_1_930_+ 5.99.1.3
10163946_1_930_+ 5.-.-.-
10196380_1_1253_+ 3.-.-.-
10198648_1_1044_+ 1.-.-.-
10159522_1_877_- 3.4.11.-
10159522_1_877_- 3.4.-.-
10159522_1_877_- 3.-.-.-
10156327_1_215_+ 2.-.-.-
10156327_1_215_+ 2.8.1.7
10146286_189_763_- 3.4.-.-
10134496_56_690_+ 2.7.7.6
10134496_56_690_+ 2.-.-.-
10134496_56_690_+ 2.7.7.-
10132090_1_551_+ 1.-.-.-
10175226_1_1002_+ 1.-.-.-
10175226_1_1002_+ 1.2.1.-
10086328_1_523_+ 1.-.-.-
10086328_1_523_+ 1.2.7.-
10146106_1_296_- 2.5.1.54
10146106_1_296_- 2.-.-.-
10101750_1_383_- 6.3.4.5
10101750_1_383_- 6.-.-.-
10132438_1_679_+ 2.7.3.-
10132438_1_679_+ 2.7.13.3
10132438_1_679_+ 2.7.-.-
10101860_1_486_+ 1.1.1.86
10101860_1_486_+ 1.-.-.-
10138222_328_711_- 1.9.3.1
10138222_328_711_- 1.-.-.-
10193812_1_1820_+ 1.-.-.-
10193812_1_1820_+ 1.17.7.1
10098772_1_338_+ 1.15.1.1
10098772_1_338_+ 1.-.-.-
10163448_1_923_+ 1.2.1.3
10163448_1_923_+ 1.-.-.-
10163448_1_923_+ 1.2.1.-
10081174_1_352_- 2.3.1.16
10081174_1_352_- 2.-.-.-
10081174_1_352_- 2.3.-.-
10081174_1_352_- 2.3.1.-
10150184_154_792_- 2.7.7.7
10150184_154_792_- 2.-.-.-
10150184_154_792_- 2.7.7.-
10139690_1_720_+ 1.-.-.-
10188228_107_1069_+ 1.1.-.-
10141708_1_732_+ 2.3.1.61
10141708_1_732_+ 2.-.-.-
10141708_1_732_+ 2.3.-.-
10197736_295_918_+ 1.-.-.-
10154408_1_828_- 2.3.1.9
10154408_1_828_- 2.-.-.-
10154408_1_828_- 2.3.-.-
10154408_1_828_- 2.3.1.-
10085064_1_520_+ 2.3.1.9
10085064_1_520_+ 2.-.-.-
10085064_1_520_+ 2.3.-.-
10085064_1_520_+ 2.3.1.-
10107215_1_579_+ 3.-.-.-
10173646_326_1083_+ 1.-.-.-
10173646_326_1083_+ 1.13.11.-
10173646_326_1083_+ 1.13.11.3
10085914_1_440_+ 4.2.1.33
10085914_1_440_+ 4.-.-.-
10154944_185_833_+ 4.1.1.-
10154944_185_833_+ 4.1.1.32
10154944_185_833_+ 4.-.-.-
10154944_185_833_+ 4.1.1.-
10174536_57_935_+ 6.2.1.5
10174536_57_935_+ 6.-.-.-
10139218_1_717_+ 2.7.7.6
10139218_1_717_+ 2.-.-.-
10139218_1_717_+ 2.7.7.-
10166988_1_515_- 1.11.1.6
10166988_1_515_- 1.11.1.7
10166988_1_515_- 1.-.-.-
10122760_1_636_- 2.-.-.-
10177828_300_791_+ 2.2.1.6
10177828_300_791_+ 2.-.-.-
10092150_1_537_+ 2.7.7.6
10092150_1_537_+ 2.-.-.-
10092150_1_537_+ 2.7.7.-
10107901_1_218_+ 1.3.5.1
10107901_1_218_+ 1.-.-.-
10165598_1_263_- 1.-.-.-
10165598_1_263_- 1.17.7.1
10082348_1_514_+ 2.3.1.16
10082348_1_514_+ 2.-.-.-
10082348_1_514_+ 2.3.-.-
10082348_1_514_+ 2.3.1.-
10193980_1929_2220_- 3.5.4.10
10193980_1929_2220_- 2.1.2.3
10193980_1929_2220_- 2.-.-.-
10193980_1929_2220_- 3.-.-.-
10174446_1_983_- 2.3.1.16
10174446_1_983_- 2.-.-.-
10174446_1_983_- 2.3.-.-
10174446_1_983_- 2.3.1.-
10149690_1_788_+ 1.2.4.1
10149690_1_788_+ 1.-.-.-
10077288_1_490_+ 2.7.2.4
10077288_1_490_+ 2.-.-.-
10156041_206_842_+ 1.1.1.39
10156041_206_842_+ 1.-.-.-
10197508_2950_3294_- 2.8.1.-
10197804_2781_3782_- 2.7.7.6
10197804_2781_3782_- 2.-.-.-
10197804_2781_3782_- 2.7.7.-
10198218_1976_2782_- 6.2.1.1
10198218_1976_2782_- 6.-.-.-
10192442_1130_1989_+ 2.7.7.6
10192442_1130_1989_+ 2.-.-.-
10192442_1130_1989_+ 2.7.7.-
10154954_1_833_+ 1.-.-.-
10182719_7_366_- 5.4.-.-
10182719_7_366_- 2.-.-.-
10096048_1_371_+ 1.-.-.-
10096048_1_371_+ 1.14.13.22
10082862_359_515_+ 2.-.-.-
10082862_359_515_+ 2.3.-.-
10082862_359_515_+ 2.3.1.-
10194210_1_321_+ 4.2.1.19
10194210_1_321_+ 4.-.-.-
10142632_1_739_+ 3.-.-.-
10101688_322_562_+ 2.7.7.6
10101688_322_562_+ 2.-.-.-
10101688_322_562_+ 2.7.7.-
10118225_1_302_+ 3.-.-.-
10118225_1_302_+ 3.6.3.-
10161948_1_184_- 1.-.-.-
10161948_1_184_- 1.2.1.-
10167022_1_154_- 2.7.7.4
10167022_1_154_- 2.-.-.-
10167022_1_154_- 2.7.7.-
10197270_1_871_- 4.2.1.3
10197270_1_871_- 4.-.-.-
10180822_56_664_+ 1.13.11.-
10180822_56_664_+ 1.13.11.3
10100026_1_236_- 1.-.-.-
10100026_1_236_- 1.1.1.36
10167288_1_569_+ 5.-.-.-
10184167_1_759_+ 2.7.11.-
10184167_1_759_+ 3.1.3.16
10184167_1_759_+ 2.7.11.5
10184167_1_759_+ 2.-.-.-
10184167_1_759_+ 3.-.-.-
10184167_1_759_+ 3.1.-.-
10184167_1_759_+ 3.1.3.41
10197128_1_1016_+ 1.6.5.3
10197128_1_1016_+ 1.-.-.-
10197128_1_1016_+ 1.6.-.-
10187372_964_1546_- 1.1.1.3
10187372_964_1546_- 1.-.-.-
10192176_976_1590_- 2.1.2.10
10192176_976_1590_- 2.1.1.-
10192176_976_1590_- 2.6.1.-
10192176_976_1590_- 2.-.-.-
10134112_1_302_+ 4.2.1.47
10134112_1_302_+ 4.-.-.-
10190856_1_901_- 6.3.5.5
10190856_1_901_- 6.-.-.-
10185814_1_922_- 3.5.-.-
10149118_57_784_- 6.2.1.5
10149118_57_784_- 6.-.-.-
10096624_1_549_+ 1.4.-.-
10096624_1_549_+ 1.-.-.-
10096624_1_549_+ 1.4.-.-
10081220_1_511_+ 3.4.-.-
10197780_1250_1972_+ 6.-.-.-
10164580_1_932_+ 1.3.-.-
10110241_1_307_- 1.-.-.-
10149622_1_778_+ 6.1.1.-
10149622_1_778_+ 6.1.1.14
10149622_1_778_+ 6.-.-.-
10156575_1_847_+ 1.3.99.3
10156575_1_847_+ 1.-.-.-
10156575_1_847_+ 1.3.-.-
10108527_83_584_+ 2.7.7.6
10108527_83_584_+ 2.-.-.-
10108527_83_584_+ 2.7.7.-
10182242_1_986_+ 1.3.99.3
10182242_1_986_+ 1.-.-.-
10182242_1_986_+ 1.3.-.-
10176106_21_1046_+ 1.8.1.4
10176106_21_1046_+ 1.-.-.-
10176106_21_1046_+ 1.8.1.-
10122758_1_636_- 2.7.7.6
10122758_1_636_- 2.-.-.-
10122758_1_636_- 2.7.7.-
10094554_1_543_- 1.-.-.-
10094554_1_543_- 1.7.99.1
10147148_1_769_+ 3.1.13.-
10147148_1_769_+ 2.7.7.8
10147148_1_769_+ 2.-.-.-
10147148_1_769_+ 2.7.7.-
10192252_1_927_- 3.-.-.-
10161668_654_901_- 2.8.3.-
10161668_654_901_- 2.-.-.-
10161668_654_901_- 2.8.3.6
10198098_2263_3686_- 2.3.1.20
10198098_2263_3686_- 2.-.-.-
10198098_2263_3686_- 2.3.-.-
10191020_979_1828_- 1.3.99.3
10191020_979_1828_- 1.3.-.-
10152848_664_814_+ 1.7.99.4
10152848_664_814_+ 1.-.-.-
10197674_3048_3667_+ 4.2.1.11
10197674_3048_3667_+ 4.-.-.-
10173526_502_1081_+ 6.-.-.-
10113529_1_522_+ 3.-.-.-
10113529_1_522_+ 3.6.3.-
10196628_1559_1999_+ 6.5.1.1
10196628_1559_1999_+ 6.-.-.-
10150014_135_790_- 1.-.-.-
10150014_135_790_- 1.17.1.2
10106323_1_577_+ 1.-.-.-
10106323_1_577_+ 1.7.2.4
10183667_1138_1368_- 3.4.21.-
10183667_1138_1368_- 3.4.-.-
10183667_1138_1368_- 3.-.-.-
10129864_270_667_- 3.6.1.1
10129864_270_667_- 3.-.-.-
10185090_1_1080_+ 2.6.1.52
10185090_1_1080_+ 2.6.1.-
10185090_1_1080_+ 2.-.-.-
10173488_1_960_- 2.7.7.6
10173488_1_960_- 2.-.-.-
10173488_1_960_- 2.7.7.-
10080988_1_350_+ 4.-.-.-
10197250_1097_1984_- 1.3.99.3
10197250_1097_1984_- 1.-.-.-
10197250_1097_1984_- 1.3.-.-
10081876_1_513_- 4.1.2.13
10081876_1_513_- 4.-.-.-
10081876_1_513_- 4.1.2.-
10107219_1_579_- 3.-.-.-
10107219_1_579_- 3.6.3.-
10168262_373_990_- 1.10.2.2
10168262_373_990_- 1.-.-.-
10168262_373_990_- 1.10.-.-
10191822_1462_1914_+ 1.11.1.7
10191822_1462_1914_+ 1.-.-.-
10191822_1462_1914_+ 1.11.1.15
10077120_1_503_- 6.4.1.3
10077120_1_503_- 6.-.-.-
10077026_1_503_+ 3.4.-.-
10077026_1_503_+ 3.-.-.-
10077026_1_503_+ 3.6.1.15
10177902_531_1176_+ 1.-.-.-
10197954_1_219_+ 6.3.4.4
10197954_1_219_+ 6.-.-.-
10180762_1139_1261_+ 1.-.-.-
10180762_1139_1261_+ 1.1.1.-
10180762_1139_1261_+ 1.1.1.37
10147996_1_749_+ 3.-.-.-
10195964_1972_2702_+ 1.-.-.-
10195964_1972_2702_+ 1.2.1.-
10159500_1_877_- 2.3.1.61
10159500_1_877_- 2.-.-.-
10159500_1_877_- 2.3.-.-
10128644_1_662_- 1.6.5.3
10128644_1_662_- 1.-.-.-
10105941_1_575_- 2.7.7.6
10105941_1_575_- 2.-.-.-
10105941_1_575_- 2.7.7.-
10129210_1_664_+ 2.7.7.6
10129210_1_664_+ 2.-.-.-
10129210_1_664_+ 2.7.7.-
10117065_186_613_- 3.4.-.-
10195058_995_2023_+ 3.3.1.1
10195058_995_2023_+ 3.-.-.-
10114441_1_603_- 4.1.1.-
10114441_1_603_- 4.1.1.32
10114441_1_603_- 4.-.-.-
10114441_1_603_- 4.1.1.-
10198494_3839_4697_- 6.1.1.-
10198494_3839_4697_- 6.1.1.10
10198494_3839_4697_- 6.-.-.-
10125782_427_649_+ 1.4.4.2
10125782_427_649_+ 1.-.-.-
10189940_679_1517_+ 5.-.-.-
10186808_4_900_- 5.99.1.-
10186808_4_900_- 5.99.1.3
10186808_4_900_- 5.-.-.-
10195536_1694_1912_- 4.2.1.17
10195536_1694_1912_- 4.-.-.-
10191816_1_633_+ 4.2.1.17
10191816_1_633_+ 4.-.-.-
10177950_170_961_- 1.-.-.-
10191178_1_1497_- 1.2.1.27
10191178_1_1497_- 1.-.-.-
10191178_1_1497_- 1.2.1.-
10138410_1_712_+ 1.-.-.-
10138410_1_712_+ 1.2.1.-
10171692_78_389_+ 1.11.1.7
10171692_78_389_+ 1.11.1.9
10171692_78_389_+ 1.-.-.-
10111135_2_592_- 2.7.7.6
10111135_2_592_- 2.-.-.-
10111135_2_592_- 2.7.7.-
10093166_1_539_- 2.7.7.6
10093166_1_539_- 2.-.-.-
10093166_1_539_- 2.7.7.-
10126632_1_653_- 6.2.1.1
10126632_1_653_- 6.-.-.-
10152640_1_812_+ 6.3.2.2
10152640_1_812_+ 6.-.-.-
10152640_1_812_+ 6.3.-.-
10177018_1_426_+ 2.-.-.-
10114135_1_113_- 2.7.4.3
10114135_1_113_- 2.-.-.-
10114135_1_113_- 2.7.4.-
10152396_235_810_- 1.-.-.-
10152396_235_810_- 1.3.1.76
10176352_1_861_- 2.7.7.6
10176352_1_861_- 2.-.-.-
10176352_1_861_- 2.7.7.-
10128020_1_659_+ 6.4.1.3
10128020_1_659_+ 6.-.-.-
10161050_1_894_- 1.4.-.-
10161050_1_894_- 1.4.7.1
10161050_1_894_- 1.-.-.-
10161050_1_894_- 1.4.-.-
10194816_638_961_- 1.8.1.4
10194816_638_961_- 1.-.-.-
10119121_5_621_- 1.3.99.3
10119121_5_621_- 1.-.-.-
10119121_5_621_- 1.3.-.-
10153398_1_819_- 2.1.2.1
10153398_1_819_- 2.1.1.-
10153398_1_819_- 2.-.-.-
10103612_16_568_+ 1.8.1.4
10103612_16_568_+ 1.-.-.-
10103612_16_568_+ 1.8.1.-
10152554_1_812_- 3.-.-.-
10152554_1_812_- 3.6.3.-
10144484_1_751_- 2.7.7.6
10144484_1_751_- 2.-.-.-
10144484_1_751_- 2.7.7.-
10157085_1_110_+ 2.5.1.6
10184359_891_1396_- 3.-.-.-
10075414_1_500_- 1.9.3.1
10161462_1_898_- 2.7.7.6
10161462_1_898_- 2.-.-.-
10161462_1_898_- 2.7.7.-
10084330_1_518_+ 2.7.7.6
10084330_1_518_+ 2.-.-.-
10084330_1_518_+ 2.7.7.-
10188602_1_641_- 3.4.-.-
10120859_1_628_+ 1.-.-.-
10120859_1_628_+ 1.4.1.-
10191566_20_532_- 1.6.5.3
10191566_20_532_- 1.-.-.-
10191566_20_532_- 1.6.99.5
10131890_1_677_+ 1.2.4.1
10131890_1_677_+ 1.-.-.-
10198550_3067_4011_+ 1.-.-.-
10087502_246_525_+ 5.5.-.-
10103092_1_566_+ 1.-.-.-
10109321_1_586_+ 1.7.99.4
10109321_1_586_+ 1.-.-.-
10192124_1200_1955_- 1.-.-.-
10154564_1_536_- 2.-.-.-
10154564_1_536_- 2.7.7.-
10093468_1_540_+ 2.7.7.6
10093468_1_540_+ 2.-.-.-
10093468_1_540_+ 2.7.7.-
10095748_1_546_- 1.-.-.-
10095748_1_546_- 1.2.-.-
10195560_290_1863_- 6.1.1.-
10195560_290_1863_- 6.1.1.7
10195560_290_1863_- 6.-.-.-
10195560_290_1863_- 6.1.1.-
10161552_1_899_+ 1.-.-.-
10161552_1_899_+ 1.17.7.1
10096574_155_508_+ 2.7.7.6
10096574_155_508_+ 2.-.-.-
10096574_155_508_+ 2.7.7.-
10131700_1_676_+ 1.9.3.1
10131700_1_676_+ 1.-.-.-
10165254_1_114_+ 1.1.1.42
10165254_1_114_+ 1.-.-.-
10165254_1_114_+ 1.1.1.-
10159420_1_876_+ 2.7.7.6
10159420_1_876_+ 2.-.-.-
10159420_1_876_+ 2.7.7.-
10183415_1142_1358_+ 4.2.1.11
10183415_1142_1358_+ 4.-.-.-
10159702_1_879_+ 2.7.7.6
10159702_1_879_+ 2.-.-.-
10159702_1_879_+ 2.7.7.-
10180068_168_1238_+ 6.1.1.-
10180068_168_1238_+ 6.1.1.21
10180068_168_1238_+ 6.-.-.-
10125044_1_447_+ 5.3.1.6
10125044_1_447_+ 5.-.-.-
10084084_1_517_+ 1.8.1.4
10084084_1_517_+ 1.-.-.-
10130424_1_669_- 1.2.4.2
10130424_1_669_- 1.-.-.-
10130424_1_669_- 1.2.4.-
10079698_1_343_- 3.-.-.-
10122680_235_635_- 3.1.13.-
10122680_235_635_- 2.7.7.8
10122680_235_635_- 2.-.-.-
10122680_235_635_- 2.7.7.-
10082280_1_514_- 2.5.1.49
10082280_1_514_- 2.-.-.-
10082280_1_514_- 2.5.1.-
10173078_1_980_- 3.4.-.-
10198608_3280_3807_+ 3.1.-.-
10198608_3280_3807_+ 3.-.-.-
10198608_3280_3807_+ 3.1.-.-
10198608_3280_3807_+ 3.1.13.-
10130836_1_671_- 3.-.-.-
10130836_1_671_- 3.6.3.-
10152272_1_809_- 3.1.-.-
10152272_1_809_- 3.6.1.3
10126674_215_653_+ 1.6.5.3
10126674_215_653_+ 1.-.-.-
10126674_215_653_+ 1.6.-.-
10195640_58_891_- 2.-.-.-
10103528_1_568_+ 4.2.1.3
10103528_1_568_+ 4.-.-.-
10185820_1_364_- 1.-.-.-
10153740_350_822_+ 1.-.-.-
10153740_350_822_+ 1.2.1.-
10151608_1_803_- 6.2.1.1
10151608_1_803_- 6.-.-.-
10189880_1496_1721_+ 1.-.-.-
10142104_1_463_+ 6.2.1.26
10142104_1_463_+ 6.-.-.-
10169738_56_838_- 2.1.1.-
10169738_56_838_- 2.-.-.-
10198550_1167_2006_+ 1.-.-.-
10171628_1_1045_- 1.7.99.4
10171628_1_1045_- 1.-.-.-
10101200_1_561_- 6.3.5.5
10101200_1_561_- 6.-.-.-
10098372_1_496_- 1.-.-.-
10098372_1_496_- 1.2.7.1
10188994_178_1658_- 1.3.99.3
10188994_178_1658_- 1.3.-.-
10185336_1_601_- 5.4.99.2
10185336_1_601_- 5.-.-.-
10185336_1_601_- 5.4.-.-
10198080_1132_1956_- 2.-.-.-
10098056_1_552_- 3.-.-.-
10184960_1_255_+ 1.11.1.7
10184960_1_255_+ 1.-.-.-
10184960_1_255_+ 1.11.1.15
10176364_1_320_+ 5.4.99.2
10176364_1_320_+ 5.-.-.-
10176364_1_320_+ 5.4.-.-
10188520_1023_1622_- 3.6.1.3
10165322_1_661_+ 1.6.1.1
10165322_1_661_+ 1.-.-.-
10170244_515_949_- 1.1.1.95
10170244_515_949_- 1.7.99.4
10170244_515_949_- 1.-.-.-
10179392_389_970_- 3.2.1.-
10179392_389_970_- 3.-.-.-
10179392_389_970_- 3.2.-.-
10179392_389_970_- 3.2.1.74
10196410_2478_2882_- 6.4.1.3
10196410_2478_2882_- 6.-.-.-
10192720_1_1065_+ 1.2.4.2
10192720_1_1065_+ 1.2.4.-
10166308_1_961_- 2.7.7.6
10166308_1_961_- 2.-.-.-
10166308_1_961_- 2.7.7.-
10146390_1_454_- 3.-.-.-
10146390_1_454_- 3.6.3.-
10158544_1_389_- 1.-.-.-
10158544_1_389_- 1.2.1.-
10185094_97_930_- 1.1.1.205
10185094_97_930_- 1.-.-.-
10184189_974_1389_- 3.6.1.3
10174932_549_1091_+ 5.5.-.-
10143944_1_747_- 3.-.-.-
10130940_251_672_+ 1.6.-.-
10164518_435_937_+ 3.-.-.-
10164518_435_937_+ 3.6.3.-
10193666_1406_1984_- 2.7.7.6
10193666_1406_1984_- 2.-.-.-
10193666_1406_1984_- 2.7.7.-
10124414_1_626_+ 2.-.-.-
10111891_1_594_+ 3.4.24.-
10111891_1_594_+ 3.4.-.-
10111891_1_594_+ 3.-.-.-
10111891_1_594_+ 3.6.1.3
10178284_1_213_+ 2.3.1.-
10192820_1007_1780_+ 5.3.1.9
10192820_1007_1780_+ 5.3.1.8
10192820_1007_1780_+ 5.-.-.-
10194586_1083_1988_+ 1.-.-.-
10194586_1083_1988_+ 1.7.2.1
10198946_4090_5121_+ 1.1.1.95
10198946_4090_5121_+ 1.7.99.4
10198946_4090_5121_+ 1.-.-.-
10080402_1_510_+ 3.-.-.-
10080402_1_510_+ 3.6.3.-
10170206_31_1020_- 2.7.7.6
10170206_31_1020_- 2.-.-.-
10170206_31_1020_- 2.7.7.-
10136868_282_703_- 2.7.7.6
10136868_282_703_- 2.-.-.-
10136868_282_703_- 2.7.7.-
10198148_2070_2918_- 5.1.3.2
10198148_2070_2918_- 5.-.-.-
10124196_1_642_- 2.7.7.6
10124196_1_642_- 2.-.-.-
10124196_1_642_- 2.7.7.-
10104704_1_571_- 2.7.9.2
10104704_1_571_- 2.-.-.-
10104704_1_571_- 2.7.-.-
10076584_314_502_- 2.5.1.49
10076584_314_502_- 2.-.-.-
10076584_314_502_- 2.5.1.-
10076584_314_502_- 3.-.-.-
10081366_244_512_+ 4.2.1.11
10081366_244_512_+ 4.-.-.-
10146834_1_767_- 1.-.-.-
10146834_1_767_- 1.7.2.1
10159904_1_824_- 3.-.-.-
10159904_1_824_- 3.6.3.-
10111749_1_594_- 2.7.7.6
10111749_1_594_- 2.-.-.-
10111749_1_594_- 2.7.7.-
10085478_1_521_- 1.-.-.-
10115883_1_497_- 3.-.-.-
10194386_622_1053_+ 2.7.1.30
10194386_622_1053_+ 2.-.-.-
10194386_622_1053_+ 2.7.1.-
10193128_1_563_- 3.6.1.3
10178938_834_1205_- 2.1.1.-
10178938_834_1205_- 2.-.-.-
10126712_1_563_+ 1.11.1.6
10149434_1_786_- 6.-.-.-
10184309_1_1015_+ 1.1.1.42
10184309_1_1015_+ 1.-.-.-
10184309_1_1015_+ 1.1.1.-
10129130_39_664_- 1.-.-.-
10129130_39_664_- 1.2.7.3
10082388_1_345_+ 5.1.99.4
10082388_1_345_+ 5.-.-.-
10192194_2_913_- 4.1.3.36
10192194_2_913_- 4.-.-.-
10150976_395_799_+ 1.6.5.3
10150976_395_799_+ 1.-.-.-
10150976_395_799_+ 1.6.-.-
10197804_1987_2778_- 2.7.7.6
10197804_1987_2778_- 2.-.-.-
10197804_1987_2778_- 2.7.7.-
10167848_166_984_+ 2.-.-.-
10167848_166_984_+ 2.4.-.-
10167848_166_984_+ 3.-.-.-
10167848_166_984_+ 2.4.1.230
10178302_1_1187_- 2.7.9.2
10178302_1_1187_- 2.-.-.-
10178302_1_1187_- 2.7.-.-
10187812_907_1574_+ 1.-.-.-
10187812_907_1574_+ 1.7.2.1
10176870_1_980_- 1.1.1.42
10176870_1_980_- 1.-.-.-
10176870_1_980_- 1.1.1.-
10183117_457_1035_+ 3.6.1.3
10162544_1_912_- 6.2.1.1
10162544_1_912_- 6.-.-.-
10195962_1103_1936_- 2.-.-.-
10156315_1_845_- 1.7.99.4
10156315_1_845_- 1.-.-.-
10090754_1_533_+ 2.7.7.6
10090754_1_533_+ 2.-.-.-
10090754_1_533_+ 2.7.7.-
10101666_1_562_+ 2.7.7.7
10101666_1_562_+ 2.-.-.-
10101666_1_562_+ 2.7.7.-
10079626_1_508_- 3.1.13.-
10079626_1_508_- 2.7.7.8
10079626_1_508_- 2.-.-.-
10079626_1_508_- 2.7.7.-
10197572_1_575_- 1.-.-.-
10129322_1_664_+ 3.4.-.-
10182302_1_1158_+ 3.1.13.-
10182302_1_1158_+ 2.7.7.8
10182302_1_1158_+ 2.-.-.-
10182302_1_1158_+ 2.7.7.-
10152976_305_815_+ 3.-.-.-
10152976_305_815_+ 3.6.3.-
10197216_1_958_+ 1.-.-.-
10084978_1_519_+ 3.-.-.-
10084978_1_519_+ 3.6.3.-
10188048_1_627_+ 1.1.1.86
10188048_1_627_+ 1.-.-.-
10150718_115_660_+ 1.-.-.-
10103750_195_569_- 2.-.-.-
10103750_195_569_- 2.7.8.12
10167728_1_556_- 1.6.-.-
10180056_224_976_- 1.-.-.-
10128690_1_296_+ 6.2.1.5
10128690_1_296_+ 6.-.-.-
10197516_991_1731_- 1.-.-.-
10133850_1_686_- 1.7.99.4
10133850_1_686_- 1.-.-.-
10159102_1_840_+ 1.-.-.-
10159102_1_840_+ 1.4.1.-
10080450_1_510_+ 1.-.-.-
10134530_1_690_+ 1.2.1.8
10134530_1_690_+ 1.-.-.-
10134530_1_690_+ 1.2.1.-
10191330_1_372_+ 3.6.1.3
10121169_1_630_+ 1.3.99.3
10121169_1_630_+ 1.3.-.-
10108203_1_583_- 4.-.-.-
10183167_417_983_- 1.2.1.8
10183167_417_983_- 1.-.-.-
10183167_417_983_- 1.2.1.-
10198796_3090_3644_+ 1.-.-.-
10197920_3018_3920_- 2.-.-.-
10197920_3018_3920_- 2.7.7.-
10199138_7942_8783_- 2.7.4.1
10199138_7942_8783_- 2.-.-.-
10098914_1_555_- 2.2.1.6
10098914_1_555_- 2.-.-.-
10198884_5705_6197_+ 2.-.-.-
10147614_1_772_+ 1.1.1.205
10147614_1_772_+ 1.-.-.-
10082360_129_514_+ 1.-.-.-
10082360_129_514_+ 1.2.1.-
10127506_1_657_- 2.7.7.6
10127506_1_657_- 2.-.-.-
10127506_1_657_- 2.7.7.-
10186780_1_1001_+ 3.-.-.-
10186780_1_1001_+ 3.6.3.-
10199208_4937_5674_- 3.-.-.-
10171130_1_979_- 3.-.-.-
10134836_1_692_- 2.6.1.16
10134836_1_692_- 2.6.1.-
10134836_1_692_- 2.-.-.-
10192992_828_1981_- 1.3.99.3
10192992_828_1981_- 1.-.-.-
10192992_828_1981_- 1.3.-.-
10105773_1_425_+ 1.7.99.4
10105773_1_425_+ 1.-.-.-
10119427_1_622_- 2.7.4.1
10190484_1_589_- 2.-.-.-
10190484_1_589_- 6.-.-.-
10190484_1_589_- 6.3.5.-
10190484_1_589_- 6.3.5.7
10185820_1171_1463_+ 1.2.1.8
10185820_1171_1463_+ 1.-.-.-
10185820_1171_1463_+ 1.2.1.-
10172028_646_1053_+ 1.7.99.4
10172028_646_1053_+ 1.-.-.-
10101134_1_561_- 1.1.1.42
10101134_1_561_- 1.-.-.-
10101134_1_561_- 1.1.1.-
10164376_1_935_+ 1.2.4.2
10164376_1_935_+ 1.-.-.-
10164376_1_935_+ 1.2.4.-
10164376_1_935_+ 2.3.-.-
10197804_45_1984_- 2.7.7.6
10197804_45_1984_- 2.-.-.-
10197804_45_1984_- 2.7.7.-
10176526_627_1142_+ 5.3.1.6
10176526_627_1142_+ 5.-.-.-
10082488_1_449_- 6.2.1.5
10082488_1_449_- 6.-.-.-
10196088_1_767_- 1.-.-.-
10196088_1_767_- 1.2.1.-
10154004_1_825_+ 3.5.4.10
10154004_1_825_+ 2.1.2.3
10154004_1_825_+ 2.-.-.-
10154004_1_825_+ 3.-.-.-
10195122_1004_2035_+ 3.-.-.-
10195122_1004_2035_+ 3.6.3.-
10198556_2310_2750_+ 4.-.-.-
10198556_2310_2750_+ 4.2.1.-
10198556_2310_2750_+ 4.2.1.59
10198556_2310_2750_+ 4.2.1.59
10092170_1_537_- 1.7.99.4
10092170_1_537_- 1.-.-.-
10198748_1_865_+ 5.4.-.-
10081584_1_512_- 3.4.-.-
10182753_560_1060_+ 2.7.7.6
10182753_560_1060_+ 2.-.-.-
10182753_560_1060_+ 2.7.7.-
10199248_6547_6822_+ 2.-.-.-
10199248_6547_6822_+ 2.8.1.12
10120719_1_628_- 2.7.7.6
10120719_1_628_- 2.-.-.-
10120719_1_628_- 2.7.7.-
10154980_1_349_- 6.3.1.2
10195236_1865_2485_- 2.7.4.1
10113303_118_599_- 3.-.-.-
10195272_1125_1616_+ 2.7.4.3
10195272_1125_1616_+ 2.-.-.-
10195272_1125_1616_+ 2.7.4.-
10194816_988_1911_- 1.8.1.4
10194816_988_1911_- 1.-.-.-
10172464_1_1061_+ 5.4.2.8
10172464_1_1061_+ 5.-.-.-
10172464_1_1061_+ 5.4.2.-
10143508_1_744_+ 2.7.7.6
10143508_1_744_+ 2.-.-.-
10143508_1_744_+ 2.7.7.-
10085928_1_522_+ 2.3.1.20
10085928_1_522_+ 2.-.-.-
10085928_1_522_+ 2.3.-.-
10182386_1_946_- 1.7.99.4
10182386_1_946_- 1.-.-.-
10100640_57_560_- 3.4.-.-
10126638_1_448_+ 5.-.-.-
10132922_1_682_+ 2.1.1.-
10132922_1_682_+ 2.1.1.-
10132922_1_682_+ 2.1.1.113
10179890_1092_1233_+ 3.6.1.1
10179890_1092_1233_+ 3.-.-.-
10165370_403_947_- 1.-.-.-
10176200_1_390_- 1.11.1.6
10176200_1_390_- 1.11.1.7
10176200_1_390_- 1.-.-.-
10172286_1_186_- 3.-.-.-
10172286_1_186_- 3.1.3.11
10133970_1_687_- 2.3.1.54
10133970_1_687_- 2.-.-.-
10133970_1_687_- 2.3.-.-
10198784_2259_2957_- 1.1.1.100
10198784_2259_2957_- 1.-.-.-
10133046_1_682_+ 4.2.1.3
10133046_1_682_+ 4.-.-.-
10133046_1_682_+ 4.2.1.99
10166622_514_965_- 2.7.9.2
10166622_514_965_- 2.-.-.-
10166622_514_965_- 2.7.-.-
10180798_1_599_+ 1.1.1.22
10180798_1_599_+ 1.-.-.-
10180798_1_599_+ 1.1.1.-
10177826_1_563_- 1.17.4.1
10177826_1_563_- 1.-.-.-
10166540_81_821_+ 5.5.-.-
10197840_538_2491_- 1.6.5.3
10197840_538_2491_- 1.-.-.-
10197840_538_2491_- 1.6.99.5
10155783_1_840_+ 2.7.7.6
10155783_1_840_+ 2.-.-.-
10155783_1_840_+ 2.7.7.-
10197250_2240_3346_- 1.3.99.3
10197250_2240_3346_- 1.-.-.-
10197250_2240_3346_- 1.3.-.-
10151952_1_806_- 4.1.1.-
10151952_1_806_- 4.1.1.32
10151952_1_806_- 4.-.-.-
10151952_1_806_- 4.1.1.-
10132396_1_654_+ 1.-.-.-
10132396_1_654_+ 1.13.11.49
10184733_146_922_- 3.1.13.-
10184733_146_922_- 2.7.7.8
10184733_146_922_- 2.-.-.-
10184733_146_922_- 2.7.7.-
10146382_6_763_+ 2.7.7.4
10146382_6_763_+ 2.-.-.-
10146382_6_763_+ 2.7.7.-
10192426_1494_1987_- 6.3.4.5
10192426_1494_1987_- 6.-.-.-
10186184_1_955_- 2.7.7.6
10186184_1_955_- 2.-.-.-
10186184_1_955_- 2.7.7.-
10083064_1_515_+ 2.7.9.1
10165038_1_943_- 3.1.13.-
10165038_1_943_- 2.7.7.8
10165038_1_943_- 2.-.-.-
10165038_1_943_- 2.7.7.-
10091814_1_487_- 2.7.7.7
10091814_1_487_- 2.-.-.-
10091814_1_487_- 2.7.7.-
10134368_63_689_+ 5.2.1.8
10134368_63_689_+ 5.-.-.-
10186532_1_1052_+ 1.7.99.4
10186532_1_1052_+ 1.-.-.-
10192190_1_385_- 2.7.7.6
10192190_1_385_- 2.-.-.-
10192190_1_385_- 2.7.7.-
10166456_1_963_+ 1.2.4.2
10166456_1_963_+ 1.-.-.-
10166456_1_963_+ 1.2.4.-
10128804_1_662_+ 3.-.-.-
10128804_1_662_+ 3.6.3.-
10100228_1_558_+ 1.1.1.35
10100228_1_558_+ 5.3.3.8
10100228_1_558_+ 4.2.1.17
10100228_1_558_+ 5.1.2.3
10100228_1_558_+ 1.-.-.-
10100228_1_558_+ 4.-.-.-
10100228_1_558_+ 5.-.-.-
10191282_1505_1859_+ 1.3.5.1
10191282_1505_1859_+ 1.-.-.-
10135388_1_695_+ 2.7.7.6
10135388_1_695_+ 2.-.-.-
10135388_1_695_+ 2.7.7.-
10078218_1_505_- 2.1.1.-
10078218_1_505_- 2.-.-.-
10174064_1_632_- 2.-.-.-
10199162_1970_2278_- 1.1.1.94
10199162_1970_2278_- 1.-.-.-
10199162_1970_2278_- 1.1.1.-
10199162_1970_2278_- 1.1.1.94
10199162_1970_2278_- 1.1.1.94
10092124_1_537_+ 2.7.7.6
10092124_1_537_+ 2.-.-.-
10092124_1_537_+ 2.7.7.-
10183567_526_948_- 2.7.7.6
10183567_526_948_- 2.-.-.-
10183567_526_948_- 2.7.7.-
10162844_1_637_- 1.1.1.42
10162844_1_637_- 1.-.-.-
10162844_1_637_- 1.1.1.-
10080986_1_511_+ 2.7.7.6
10080986_1_511_+ 2.-.-.-
10080986_1_511_+ 2.7.7.-
10091088_1_534_- 2.-.-.-
10091088_1_534_- 6.-.-.-
10091088_1_534_- 6.3.5.-
10091088_1_534_- 6.3.5.7
10141366_1_730_- 3.4.-.-
10192818_199_1775_+ 6.-.-.-
10126382_1_652_+ 1.6.5.3
10126382_1_652_+ 1.-.-.-
10126382_1_652_+ 1.6.-.-
10108001_1_582_- 3.-.-.-
10152084_1_808_+ 1.1.1.42
10152084_1_808_+ 1.-.-.-
10152084_1_808_+ 1.1.1.-
10188472_1_1026_+ 1.7.99.4
10188472_1_1026_+ 1.-.-.-
10197288_913_1419_- 1.1.1.42
10197288_913_1419_- 1.-.-.-
10197288_913_1419_- 1.1.1.-
10188554_89_511_- 1.-.-.-
10174346_1_926_- 3.4.-.-
10089806_1_531_- 3.6.1.1
10089806_1_531_- 3.-.-.-
10180286_1_954_- 6.3.5.2
10180286_1_954_- 3.6.1.-
10180286_1_954_- 6.-.-.-
10151058_378_799_+ 2.3.1.9
10151058_378_799_+ 2.-.-.-
10151058_378_799_+ 2.3.-.-
10151058_378_799_+ 2.3.1.-
10120725_1_628_- 3.6.1.3
10191296_1_518_- 1.1.1.205
10191296_1_518_- 1.-.-.-
10179524_1_1054_- 4.2.1.33
10179524_1_1054_- 4.-.-.-
10166762_1_737_- 3.6.3.44
10166762_1_737_- 3.-.-.-
10166762_1_737_- 3.6.1.3
10113571_1_600_+ 1.3.5.1
10113571_1_600_+ 1.-.-.-
10118483_1_619_- 3.4.21.-
10085218_1_520_+ 3.-.-.-
10085218_1_520_+ 3.6.3.-
10132234_1_678_+ 3.4.-.-
10126722_402_653_- 1.2.1.8
10126722_402_653_- 1.-.-.-
10126722_402_653_- 1.2.1.-
10167316_1_975_+ 1.7.99.4
10167316_1_975_+ 1.-.-.-
10176692_1_847_- 2.7.7.6
10176692_1_847_- 2.-.-.-
10176692_1_847_- 2.7.7.-
10076520_1_209_+ 2.-.-.-
10198420_102_917_- 1.-.-.-
10198420_102_917_- 1.2.1.-
10144770_218_753_+ 1.1.1.35
10144770_218_753_+ 1.-.-.-
10197814_1218_2836_+ 6.1.1.-
10197814_1218_2836_+ 6.1.1.12
10197814_1218_2836_+ 6.-.-.-
10188228_1075_1601_+ 1.1.-.-
10157995_1_518_+ 3.6.1.1
10157995_1_518_+ 3.-.-.-
10178686_1_309_+ 3.-.-.-
10188270_1_386_+ 4.-.-.-
10183233_956_1351_- 2.3.1.9
10183233_956_1351_- 2.-.-.-
10183233_956_1351_- 2.3.-.-
10183233_956_1351_- 2.3.1.-
10182122_1_1033_+ 3.6.1.3
10150648_1_796_+ 3.-.-.-
10150648_1_796_+ 3.6.3.-
10198066_2450_2827_- 3.-.-.-
10190614_1_590_- 1.-.-.-
10190614_1_590_- 1.4.1.-
10131608_1_675_+ 1.3.99.3
10131608_1_675_+ 1.-.-.-
10131608_1_675_+ 1.3.-.-
10142842_1_740_- 2.1.1.-
10142842_1_740_- 2.1.1.13
10142842_1_740_- 2.-.-.-
10121463_1_631_+ 4.2.1.11
10121463_1_631_+ 4.-.-.-
10157993_270_861_+ 1.-.-.-
10076528_10_502_+ 1.7.99.4
10196378_1_776_- 6.-.-.-
10077724_1_504_- 1.1.1.205
10077724_1_504_- 1.-.-.-
10094822_1_544_- 4.1.1.17
10094822_1_544_- 4.-.-.-
10192174_1_910_- 1.6.5.3
10192174_1_910_- 1.-.-.-
10192174_1_910_- 1.6.99.5
10170660_1_855_+ 3.1.1.3
10170660_1_855_+ 3.-.-.-
10079636_1_508_+ 6.3.1.2
10079636_1_508_+ 6.-.-.-
10154090_1_825_+ 3.4.-.-
10196920_2152_2892_+ 2.2.1.2
10196920_2152_2892_+ 2.-.-.-
10130114_1_668_+ 1.-.-.-
10191442_1187_1807_- 2.-.-.-
10165726_1_953_+ 1.3.5.1
10165726_1_953_+ 1.-.-.-
10165726_1_953_+ 1.3.-.-
10100162_1_558_+ 1.-.-.-
10100162_1_558_+ 1.1.1.-
10100162_1_558_+ 1.1.1.37
10080462_1_225_+ 1.-.-.-
10152158_1_629_+ 3.6.1.3
10140610_389_725_- 6.4.1.3
10140610_389_725_- 2.-.-.-
10140610_389_725_- 6.-.-.-
10169562_1_1010_- 2.7.9.2
10169562_1_1010_- 2.-.-.-
10169562_1_1010_- 2.7.-.-
10119737_1_624_+ 6.2.1.3
10119737_1_624_+ 6.-.-.-
10197810_3092_3786_- 1.3.99.3
10197810_3092_3786_- 1.3.8.1
10197810_3092_3786_- 1.-.-.-
10197810_3092_3786_- 1.3.-.-
10177822_1_941_- 3.-.-.-
10104128_1_570_+ 2.3.1.9
10104128_1_570_+ 2.-.-.-
10104128_1_570_+ 2.3.-.-
10104128_1_570_+ 2.3.1.-
10175634_1_952_- 6.2.1.3
10175634_1_952_- 6.-.-.-
10166780_1_968_- 3.1.-.-
10166780_1_968_- 3.-.-.-
10187372_1_676_- 4.2.3.1
10187372_1_676_- 4.-.-.-
10187174_298_1395_- 1.6.5.3
10187174_298_1395_- 1.-.-.-
10187174_298_1395_- 1.6.-.-
10187174_298_1395_- 1.6.99.5
10132488_1_680_+ 2.7.7.6
10132488_1_680_+ 2.-.-.-
10132488_1_680_+ 2.7.7.-
10193628_1225_1926_- 2.7.7.6
10193628_1225_1926_- 2.-.-.-
10193628_1225_1926_- 2.7.7.-
10196794_79_507_- 1.-.-.-
10149742_1_788_- 2.7.7.6
10149742_1_788_- 2.-.-.-
10149742_1_788_- 2.7.7.-
10149780_1_320_+ 4.2.1.17
10149780_1_320_+ 4.-.-.-
10177772_90_596_+ 1.-.-.-
10089668_99_531_+ 1.1.-.-
10192494_1_1052_+ 2.5.1.26
10192494_1_1052_+ 1.-.-.-
10192494_1_1052_+ 1.1.-.-
10192494_1_1052_+ 2.-.-.-
10192248_1056_1971_+ 3.4.-.-
10183359_1045_1356_+ 4.2.1.3
10183359_1045_1356_+ 4.-.-.-
10183359_1045_1356_+ 4.2.1.99
10095798_1_546_+ 4.2.1.11
10095798_1_546_+ 4.-.-.-
10101628_1_335_- 1.-.-.-
10101628_1_335_- 1.1.1.-
10101628_1_335_- 1.1.1.37
10148778_1_780_+ 6.2.1.5
10148778_1_780_+ 6.-.-.-
10196686_1073_2029_+ 2.1.1.-
10196686_1073_2029_+ 2.-.-.-
10108575_1_584_- 2.3.1.129
10108575_1_584_- 2.-.-.-
10108575_1_584_- 2.3.-.-
10138474_1_713_+ 2.7.7.6
10138474_1_713_+ 2.-.-.-
10138474_1_713_+ 2.7.7.-
10094316_1_542_+ 1.1.-.-
10196550_953_2952_- 1.6.5.3
10196550_953_2952_- 1.-.-.-
10196550_953_2952_- 1.6.-.-
10197106_420_1822_- 3.6.1.3
10156817_1_849_+ 1.3.99.3
10156817_1_849_+ 1.-.-.-
10156817_1_849_+ 1.3.-.-
10171142_1_949_- 2.7.7.6
10171142_1_949_- 2.-.-.-
10171142_1_949_- 2.7.7.-
10188636_108_908_- 1.1.1.205
10188636_108_908_- 1.-.-.-
10195040_1_863_+ 2.1.1.-
10195040_1_863_+ 2.-.-.-
10141630_1_450_- 1.8.4.11
10141630_1_450_- 1.-.-.-
10141630_1_450_- 1.8.4.-
10117205_416_614_+ 5.4.99.2
10117205_416_614_+ 5.-.-.-
10117205_416_614_+ 5.4.-.-
10198550_4113_4854_+ 3.2.1.-
10198550_4113_4854_+ 3.-.-.-
10198550_4113_4854_+ 3.2.-.-
10198698_2049_4440_+ 6.1.1.-
10198698_2049_4440_+ 6.1.1.20
10198698_2049_4440_+ 6.-.-.-
10190074_1_1103_+ 2.2.1.6
10190074_1_1103_+ 2.-.-.-
10168804_1_998_+ 2.7.7.6
10168804_1_998_+ 2.-.-.-
10168804_1_998_+ 2.7.7.-
10150066_238_791_+ 2.-.-.-
10156885_1_850_- 6.3.5.5
10156885_1_850_- 6.-.-.-
10181830_396_983_- 5.5.-.-
10104892_207_572_- 1.15.1.1
10104892_207_572_- 1.-.-.-
10100048_1_558_+ 2.-.-.-
10100048_1_558_+ 2.3.-.-
10100048_1_558_+ 2.3.1.157
10166086_1_958_+ 1.-.-.-
10166086_1_958_+ 1.7.2.1
10087734_1_206_+ 2.7.7.6
10087734_1_206_+ 2.-.-.-
10087734_1_206_+ 2.7.7.-
10181208_397_822_- 2.7.4.6
10181208_397_822_- 2.-.-.-
10157239_1_854_- 5.4.99.2
10157239_1_854_- 5.-.-.-
10157239_1_854_- 5.4.-.-
10131410_1_674_+ 1.-.-.-
10132168_1_678_+ 2.7.7.6
10132168_1_678_+ 2.-.-.-
10132168_1_678_+ 2.7.7.-
10126336_1_651_- 1.7.99.4
10126336_1_651_- 1.-.-.-
10149470_1_786_- 1.1.1.42
10149470_1_786_- 1.-.-.-
10149470_1_786_- 1.1.1.-
10109571_313_587_- 2.-.-.-
10169164_1_1003_+ 3.-.-.-
10169164_1_1003_+ 3.6.3.-
10151628_1_804_+ 1.7.99.4
10151628_1_804_+ 1.-.-.-
10174824_646_855_- 3.-.-.-
10097534_1_551_- 2.3.1.16
10097534_1_551_- 2.-.-.-
10097534_1_551_- 2.3.-.-
10097534_1_551_- 2.3.1.-
10096806_1_157_- 5.1.3.13
10096806_1_157_- 5.-.-.-
10158974_1_871_- 5.4.99.2
10158974_1_871_- 5.-.-.-
10158974_1_871_- 5.4.-.-
10138724_1_714_+ 2.3.3.9
10138724_1_714_+ 2.-.-.-
10138724_1_714_+ 2.3.-.-
10181332_552_1281_- 3.4.25.-
10181332_552_1281_- 3.4.-.-
10181332_552_1281_- 3.-.-.-
10154334_38_760_- 5.2.1.8
10154334_38_760_- 5.-.-.-
10086348_1_523_- 3.-.-.-
10086348_1_523_- 3.6.3.-
10144336_1_385_- 4.2.1.3
10144336_1_385_- 4.-.-.-
10144336_1_385_- 4.2.1.99
10093370_1_540_+ 1.2.4.2
10093370_1_540_+ 1.2.4.-
10158994_328_872_+ 3.-.-.-
10158994_328_872_+ 3.6.3.-
10124066_1_641_+ 1.-.-.-
10124066_1_641_+ 1.14.-.-
10164118_1_932_- 2.7.7.6
10164118_1_932_- 2.-.-.-
10164118_1_932_- 2.7.7.-
10189014_1_364_- 2.5.1.6
10189014_1_364_- 2.-.-.-
10196062_1306_1860_+ 1.-.-.-
10196062_1306_1860_+ 1.11.1.15
10170342_1_935_- 6.-.-.-
10131946_1_674_+ 6.-.-.-
10096828_40_549_- 2.-.-.-
10112953_1_598_+ 3.1.13.-
10112953_1_598_+ 2.7.7.8
10112953_1_598_+ 2.-.-.-
10112953_1_598_+ 2.7.7.-
10088372_1_527_+ 1.2.4.1
10088372_1_527_+ 1.-.-.-
10096950_413_549_- 5.4.-.-
10096950_413_549_- 2.-.-.-
10096950_413_549_- 6.-.-.-
10143386_1_744_- 1.-.-.-
10143386_1_744_- 1.14.-.-
10143386_1_744_- 1.14.12.-
10099476_226_556_+ 4.2.1.24
10099476_226_556_+ 4.-.-.-
10147028_36_768_+ 2.-.-.-
10187934_947_1582_- 6.1.1.-
10158222_1_223_+ 2.-.-.-
10126966_1_654_+ 1.9.3.1
10126966_1_654_+ 1.-.-.-
10126966_1_654_+ 1.7.2.4
10191346_1_968_+ 5.4.99.2
10191346_1_968_+ 5.-.-.-
10191346_1_968_+ 5.4.-.-
10183005_909_1343_- 2.1.1.-
10137564_1_373_- 1.-.-.-
10163716_1_819_+ 3.-.-.-
10163716_1_819_+ 3.5.1.-
10198352_1_1065_+ 6.3.1.2
10198352_1_1065_+ 6.-.-.-
10126766_1_653_+ 2.7.7.6
10126766_1_653_+ 2.-.-.-
10126766_1_653_+ 2.7.7.-
