# Supplementary material for: A Graph-Centric Approach for Metagenome-Guided Peptide and Protein Identification in Metaproteomics
Source: PLoS Comput Biol. 2016 Dec 5;12(12):e1005224. doi: 10.1371/journal.pcbi.1005224 (PMC5137872; doi:10.1371/journal.pcbi.1005224)
Supplement: S1 Dataset — (ZIP) [file pcbi.1005224.s006.zip › Supplement/Pathway/SD6.hybrid.fgsdbgraph-rap.ec]

10086730_1_524_+ 1.1.1.205
10086730_1_524_+ 1.-.-.-
10182835_976_1335_- 2.-.-.-
10183567_960_1364_- 2.7.7.6
10183567_960_1364_- 2.-.-.-
10183567_960_1364_- 2.7.7.-
10135040_1_693_+ 6.3.4.4
10135040_1_693_+ 6.-.-.-
10193914_1_1962_- 3.1.13.-
10193914_1_1962_- 2.7.7.8
10193914_1_1962_- 2.-.-.-
10193914_1_1962_- 2.7.7.-
10089290_1_429_- 3.2.1.17
10089290_1_429_- 3.-.-.-
10089290_1_429_- 3.2.-.-
10198966_3930_4946_- 3.6.1.1
10198966_3930_4946_- 3.-.-.-
10192104_185_712_- 3.-.-.-
10177416_1_970_+ 6.-.-.-
10088384_357_527_+ 2.7.7.6
10088384_357_527_+ 2.-.-.-
10088384_357_527_+ 2.7.7.-
10114885_1_407_- 4.2.1.104
10114885_1_407_- 4.-.-.-
10177828_1_288_+ 2.2.1.6
10177828_1_288_+ 2.-.-.-
10153874_1_823_- 1.-.-.-
10195600_1968_2582_- 6.3.5.5
10195600_1968_2582_- 6.-.-.-
10129214_1_97_- 4.2.1.33
10129214_1_97_- 4.-.-.-
10103820_129_569_- 2.7.2.3
10103820_129_569_- 2.-.-.-
10147534_1_771_- 1.1.1.86
10147534_1_771_- 1.-.-.-
10165554_6_951_+ 2.7.7.6
10165554_6_951_+ 2.-.-.-
10165554_6_951_+ 2.7.7.-
10128502_1_661_+ 3.-.-.-
10128502_1_661_+ 3.6.1.3
10190840_1105_1805_+ 1.-.-.-
10123198_1_638_- 2.7.7.6
10123198_1_638_- 2.-.-.-
10123198_1_638_- 2.7.7.-
10100844_1_560_- 2.7.7.6
10100844_1_560_- 2.-.-.-
10100844_1_560_- 2.7.7.-
10172550_1_1040_+ 1.1.1.39
10172550_1_1040_+ 1.1.1.40
10172550_1_1040_+ 4.1.1.3
10172550_1_1040_+ 2.3.1.8
10172550_1_1040_+ 1.-.-.-
10172550_1_1040_+ 1.1.1.-
10172550_1_1040_+ 2.-.-.-
10172550_1_1040_+ 2.3.-.-
10104318_1_570_- 1.-.-.-
10104318_1_570_- 1.7.99.1
10104318_1_570_- 1.7.2.1
10172806_1_857_- 1.1.1.42
10172806_1_857_- 1.-.-.-
10172806_1_857_- 1.1.1.-
10192672_1045_2017_- 2.7.7.6
10192672_1045_2017_- 2.-.-.-
10192672_1045_2017_- 2.7.7.-
10194630_1_358_- 2.7.4.6
10194630_1_358_- 2.-.-.-
10173598_1_917_+ 1.3.99.3
10173598_1_917_+ 1.-.-.-
10173598_1_917_+ 1.3.-.-
10162702_1_914_- 2.7.7.6
10162702_1_914_- 2.-.-.-
10162702_1_914_- 2.7.7.-
10180836_1_993_+ 2.7.7.6
10180836_1_993_+ 2.-.-.-
10180836_1_993_+ 2.7.7.-
10104456_1_571_+ 2.7.7.6
10104456_1_571_+ 2.-.-.-
10104456_1_571_+ 2.7.7.-
10104578_1_545_- 1.-.-.-
10104578_1_545_- 1.2.1.-
10125988_1_432_- 3.5.1.5
10125988_1_432_- 3.-.-.-
10125988_1_432_- 3.5.-.-
10187372_734_937_- 1.1.1.3
10187372_734_937_- 1.-.-.-
10105849_1_575_+ 1.1.1.86
10105849_1_575_+ 1.-.-.-
10105849_1_575_+ 5.-.-.-
10141208_233_508_- 2.-.-.-
10141208_233_508_- 2.8.1.12
10118785_172_620_+ 1.1.1.86
10118785_172_620_+ 1.-.-.-
10128008_1_659_- 2.7.7.6
10128008_1_659_- 2.-.-.-
10128008_1_659_- 2.7.7.-
10143546_1_660_+ 2.3.1.1
10143546_1_660_+ 2.3.1.35
10143546_1_660_+ 2.-.-.-
10143546_1_660_+ 2.3.-.-
10181192_989_1276_- 1.4.1.2
10079336_1_508_- 5.4.99.5
10079336_1_508_- 4.2.1.51
10197232_1_946_- 4.3.2.2
10197232_1_946_- 4.-.-.-
10197232_1_946_- 4.3.2.2
10151048_1_190_- 5.2.1.8
10151048_1_190_- 5.-.-.-
10197280_1_637_- 1.6.5.3
10197280_1_637_- 1.-.-.-
10197280_1_637_- 1.6.99.5
10138238_1_711_- 1.-.-.-
10125988_466_650_- 3.5.1.5
10125988_466_650_- 3.-.-.-
10147610_1_661_- 2.-.-.-
10147610_1_661_- 6.-.-.-
10147610_1_661_- 6.3.5.-
10147610_1_661_- 6.3.5.7
10156719_1_849_+ 2.7.7.6
10156719_1_849_+ 2.-.-.-
10156719_1_849_+ 2.7.7.-
10084446_1_518_+ 5.1.3.14
10084446_1_518_+ 5.-.-.-
10080802_166_511_+ 1.-.-.-
10080802_166_511_+ 1.1.1.-
10080802_166_511_+ 1.1.1.37
10086140_1_465_+ 3.-.-.-
10086140_1_465_+ 3.6.3.-
10162696_1_855_+ 1.-.-.-
10162696_1_855_+ 1.2.1.-
10198546_3613_4851_+ 1.-.-.-
10198546_3613_4851_+ 1.14.-.-
10198546_3613_4851_+ 1.14.12.7
10197500_2118_3077_+ 2.7.7.6
10197500_2118_3077_+ 2.-.-.-
10197500_2118_3077_+ 2.7.7.-
10133598_325_685_- 2.7.7.6
10133598_325_685_- 2.-.-.-
10133598_325_685_- 2.7.7.-
10175740_270_1022_+ 2.3.1.61
10175740_270_1022_+ 2.-.-.-
10175740_270_1022_+ 2.3.-.-
10162624_1_658_- 2.7.7.6
10162624_1_658_- 2.-.-.-
10162624_1_658_- 2.7.7.-
10150574_1_418_+ 3.1.1.3
10150574_1_418_+ 3.-.-.-
10189706_1051_1709_+ 3.4.24.-
10101582_1_562_+ 2.7.7.6
10101582_1_562_+ 2.-.-.-
10101582_1_562_+ 2.7.7.-
10094880_1_544_- 2.7.7.6
10094880_1_544_- 2.-.-.-
10094880_1_544_- 2.7.7.-
10104030_52_569_- 1.-.-.-
10104030_52_569_- 1.7.99.1
10097454_210_551_+ 4.-.-.-
10097454_210_551_+ 4.2.1.-
10097454_210_551_+ 4.2.1.59
10097454_210_551_+ 4.2.1.59
10133202_147_683_+ 1.-.-.-
10133202_147_683_+ 5.-.-.-
10133202_147_683_+ 1.1.1.271
10194084_1979_2239_- 2.-.-.-
10185264_1_268_- 2.7.4.3
10185264_1_268_- 2.-.-.-
10185264_1_268_- 2.7.4.-
10116991_321_613_+ 1.1.1.86
10116991_321_613_+ 1.-.-.-
10166810_545_968_- 2.-.-.-
10145438_1_308_+ 5.3.1.6
10145438_1_308_+ 5.-.-.-
10079236_1_507_- 3.-.-.-
10079236_1_507_- 3.6.3.-
10170316_79_1022_- 4.2.1.3
10170316_79_1022_- 4.-.-.-
10197230_2972_3331_- 1.3.99.3
10197230_2972_3331_- 1.-.-.-
10197230_2972_3331_- 1.3.-.-
10196032_2057_2320_+ 6.3.2.6
10196032_2057_2320_+ 6.-.-.-
10198910_3455_4548_+ 5.4.-.-
10118373_1_618_- 3.3.1.1
10118373_1_618_- 3.-.-.-
10188414_1_1007_+ 3.1.13.-
10188414_1_1007_+ 2.7.7.8
10188414_1_1007_+ 2.-.-.-
10188414_1_1007_+ 2.7.7.-
10127390_188_656_+ 1.3.99.3
10127390_188_656_+ 1.-.-.-
10127390_188_656_+ 1.3.-.-
10164058_189_931_+ 4.2.1.3
10164058_189_931_+ 4.-.-.-
10164058_189_931_+ 4.2.1.99
10147048_57_704_+ 4.2.99.18
10147048_57_704_+ 3.-.-.-
10147048_57_704_+ 3.2.-.-
10147048_57_704_+ 4.-.-.-
10147048_57_704_+ 3.2.2.-
10198850_3041_4045_+ 3.5.4.10
10198850_3041_4045_+ 2.1.2.3
10198850_3041_4045_+ 2.-.-.-
10198850_3041_4045_+ 3.-.-.-
10094648_426_543_+ 2.7.7.6
10094648_426_543_+ 2.-.-.-
10094648_426_543_+ 2.7.7.-
10087406_128_525_+ 2.7.7.6
10087406_128_525_+ 2.-.-.-
10087406_128_525_+ 2.7.7.-
10186420_98_1000_+ 2.7.7.6
10186420_98_1000_+ 2.-.-.-
10186420_98_1000_+ 2.7.7.-
10109453_1_586_- 3.-.-.-
10109453_1_586_- 3.6.3.-
10119557_1_623_- 1.7.99.4
10119557_1_623_- 1.-.-.-
10119415_1_622_- 3.-.-.-
10119415_1_622_- 3.6.3.-
10185896_44_463_+ 2.7.4.6
10185896_44_463_+ 2.-.-.-
10183247_940_1352_- 1.3.99.3
10183247_940_1352_- 1.-.-.-
10183247_940_1352_- 1.3.-.-
10162214_1_601_- 3.3.1.1
10162214_1_601_- 3.-.-.-
10135550_1_696_- 1.-.-.-
10135550_1_696_- 4.-.-.-
10135550_1_696_- 4.1.1.39
10136888_1_656_+ 2.2.1.6
10099082_1_555_+ 4.-.-.-
10099082_1_555_+ 4.1.1.-
10198604_792_1121_+ 2.7.4.3
10198604_792_1121_+ 2.-.-.-
10198604_792_1121_+ 2.7.4.-
10191678_1_500_+ 3.-.-.-
10191678_1_500_+ 3.6.3.-
10127620_1_657_+ 2.7.3.-
10127620_1_657_+ 2.7.13.3
10127620_1_657_+ 2.7.-.-
10125214_1_620_- 4.1.3.36
10125214_1_620_- 4.-.-.-
10106615_2_577_- 3.6.1.3
10193572_1843_1989_- 3.6.1.3
10195358_1107_2511_- 3.4.24.-
10148266_1_343_- 2.2.1.6
10148266_1_343_- 2.-.-.-
10144530_1_751_+ 6.2.1.5
10144530_1_751_+ 6.-.-.-
10080480_1_510_- 2.8.4.1
10197490_1138_2016_+ 1.3.99.3
10197490_1138_2016_+ 1.-.-.-
10197490_1138_2016_+ 1.3.-.-
10090526_1_338_- 2.7.7.6
10090526_1_338_- 2.-.-.-
10090526_1_338_- 2.7.7.-
10177908_1_817_- 2.-.-.-
10090024_1_531_- 3.-.-.-
10090024_1_531_- 3.6.3.-
10158494_1_867_+ 2.7.7.6
10158494_1_867_+ 2.-.-.-
10158494_1_867_+ 2.7.7.-
10140696_1_417_- 3.4.22.-
10140696_1_417_- 3.4.-.-
10140696_1_417_- 3.-.-.-
10182545_1_215_+ 5.-.-.-
10191728_1488_1908_+ 1.-.-.-
10120935_340_629_+ 3.1.-.-
10120935_340_629_+ 3.-.-.-
10179240_577_1214_- 2.7.3.-
10179240_577_1214_- 2.-.-.-
10179240_577_1214_- 2.7.-.-
10164890_1_942_- 6.3.5.5
10164890_1_942_- 6.-.-.-
10098574_1_554_+ 2.7.7.6
10098574_1_554_+ 2.-.-.-
10098574_1_554_+ 2.7.7.-
10105108_1_573_- 3.3.1.1
10105108_1_573_- 3.-.-.-
10109591_73_587_- 1.-.-.-
10109591_73_587_- 1.8.99.3
10197464_1015_3060_+ 2.6.1.-
10197464_1015_3060_+ 2.-.-.-
10197464_1015_3060_+ 2.1.3.-
10172750_693_998_- 3.1.13.-
10172750_693_998_- 3.-.-.-
10142120_1_735_+ 1.3.99.3
10142120_1_735_+ 1.-.-.-
10142120_1_735_+ 1.3.-.-
10178206_1_1096_+ 1.2.4.1
10178206_1_1096_+ 1.-.-.-
10150638_1_796_- 1.-.-.-
10186162_193_1481_- 2.7.7.4
10186162_193_1481_- 2.-.-.-
10186162_193_1481_- 2.7.7.-
10091460_1_218_- 2.7.7.6
10091460_1_218_- 2.-.-.-
10091460_1_218_- 2.7.7.-
10191678_1426_1903_+ 3.-.-.-
10191678_1426_1903_+ 3.6.3.-
10185708_1_460_- 1.-.-.-
10196446_1_806_- 4.2.1.17
10196446_1_806_- 4.-.-.-
10132946_1_242_- 6.3.4.5
10132946_1_242_- 6.-.-.-
10187300_1_1041_+ 1.4.-.-
10187300_1_1041_+ 1.4.7.1
10187300_1_1041_+ 1.-.-.-
10187300_1_1041_+ 1.4.-.-
10093346_1_540_+ 2.7.7.6
10093346_1_540_+ 2.-.-.-
10093346_1_540_+ 2.7.7.-
10145926_1_760_- 1.3.99.1
10145926_1_760_- 1.-.-.-
10102902_1_566_+ 1.1.1.205
10102902_1_566_+ 1.-.-.-
10106531_1_577_- 1.3.99.3
10106531_1_577_- 1.-.-.-
10106531_1_577_- 1.3.-.-
10153500_292_711_- 2.7.4.6
10153500_292_711_- 2.-.-.-
10144066_1_329_+ 4.2.1.11
10144066_1_329_+ 4.-.-.-
10192112_1118_1663_+ 1.1.1.205
10192112_1118_1663_+ 1.-.-.-
10179640_250_768_- 2.-.-.-
10190298_966_1756_- 6.1.1.-
10158798_1_870_+ 5.4.99.2
10158798_1_870_+ 5.-.-.-
10158798_1_870_+ 5.4.-.-
10162338_1_665_+ 2.7.4.3
10162338_1_665_+ 2.-.-.-
10162338_1_665_+ 2.7.4.-
10160904_78_892_+ 1.3.-.-
10177800_421_1173_+ 1.-.-.-
10177800_421_1173_+ 1.2.7.-
10139342_1_718_- 1.6.5.3
10139342_1_718_- 1.-.-.-
10139342_1_718_- 1.6.-.-
10197544_3095_3538_+ 3.-.-.-
10198812_2984_3565_- 1.18.1.2
10198812_2984_3565_- 1.-.-.-
10193582_1985_2149_- 3.6.1.3
10122419_1_202_- 2.6.1.52
10122419_1_202_- 2.6.1.-
10122419_1_202_- 2.-.-.-
10108883_1_585_+ 3.4.24.-
10108883_1_585_+ 3.4.-.-
10108883_1_585_+ 3.-.-.-
10108883_1_585_+ 3.6.1.3
10179602_46_930_- 1.3.99.3
10179602_46_930_- 1.-.-.-
10179602_46_930_- 1.3.-.-
10135050_1_631_+ 2.7.7.6
10135050_1_631_+ 2.-.-.-
10135050_1_631_+ 2.7.7.-
10122746_1_636_+ 6.-.-.-
10122746_1_636_+ 6.3.5.-
10122746_1_636_+ 6.3.5.7
10173628_470_1082_+ 1.10.2.2
10173628_470_1082_+ 1.-.-.-
10118295_1_618_+ 3.4.-.-
10103886_1_569_- 1.7.99.4
10103886_1_569_- 1.-.-.-
10185430_149_1018_+ 1.11.1.7
10185430_149_1018_+ 1.-.-.-
10165382_252_947_- 3.-.-.-
10165382_252_947_- 3.6.3.-
10122287_1_176_+ 2.-.-.-
10122287_1_176_+ 2.3.1.-
10144818_1_753_+ 3.-.-.-
10144818_1_753_+ 3.6.3.-
10181666_1160_1293_- 3.3.1.1
10181666_1160_1293_- 3.-.-.-
10197280_927_1382_- 1.-.-.-
10197280_927_1382_- 1.6.99.5
10156309_1_845_+ 1.1.1.205
10156309_1_845_+ 1.-.-.-
10188810_1279_1645_+ 2.7.7.7
10188810_1279_1645_+ 3.1.-.-
10188810_1279_1645_+ 2.-.-.-
10188810_1279_1645_+ 2.7.7.-
10188810_1279_1645_+ 3.-.-.-
10198784_3108_4276_+ 2.-.-.-
10198784_3108_4276_+ 2.3.1.-
10149432_1_786_- 3.4.21.-
10149432_1_786_- 3.4.-.-
10149432_1_786_- 3.-.-.-
10149432_1_786_- 3.6.1.3
10187300_1068_1542_+ 1.4.-.-
10187300_1068_1542_+ 1.-.-.-
10187300_1068_1542_+ 1.4.-.-
10089408_1_530_+ 2.7.7.6
10089408_1_530_+ 2.-.-.-
10089408_1_530_+ 2.7.7.-
10121931_1_584_- 3.3.1.1
10121931_1_584_- 3.-.-.-
10133090_1_683_- 6.2.1.1
10133090_1_683_- 6.-.-.-
10152950_337_815_- 1.3.99.3
10152950_337_815_- 1.3.-.-
10116169_1_609_+ 1.-.-.-
10116169_1_609_+ 1.14.-.-
10123684_1_311_- 2.7.7.6
10123684_1_311_- 2.-.-.-
10123684_1_311_- 2.7.7.-
10184657_1_992_- 6.-.-.-
10194368_1070_1987_+ 3.-.-.-
10194368_1070_1987_+ 3.8.1.5
10173250_310_1005_+ 1.-.-.-
10172412_1_607_+ 1.-.-.-
10080238_1_509_+ 2.7.7.6
10080238_1_509_+ 2.-.-.-
10080238_1_509_+ 2.7.7.-
10189316_449_892_- 3.1.4.-
10189316_449_892_- 3.1.4.46
10189316_449_892_- 3.-.-.-
10154502_1_829_- 2.7.7.6
10154502_1_829_- 2.-.-.-
10154502_1_829_- 2.7.7.-
10179286_311_955_- 1.-.-.-
10195446_1_279_- 2.3.1.9
10195446_1_279_- 2.-.-.-
10195446_1_279_- 2.3.-.-
10195446_1_279_- 2.3.1.-
10126276_1_617_- 4.-.-.-
10126276_1_617_- 4.2.1.76
10099344_1_176_+ 2.-.-.-
10099344_1_176_+ 2.8.4.1
10088854_1_529_- 2.-.-.-
10088854_1_529_- 2.7.-.-
10088854_1_529_- 2.7.9.1
10184988_244_1080_+ 2.7.4.1
10151638_1_494_+ 1.-.-.-
10151638_1_494_+ 1.2.1.-
10162968_707_918_+ 2.-.-.-
10162968_707_918_+ 3.-.-.-
10172858_1_574_- 1.17.4.1
10172858_1_574_- 1.-.-.-
10193504_1277_1954_- 6.1.1.-
10193504_1277_1954_- 6.1.1.10
10193504_1277_1954_- 6.-.-.-
10190816_76_1098_+ 1.-.-.-
10190816_76_1098_+ 1.14.-.-
10190816_76_1098_+ 1.14.12.-
10174798_514_1086_+ 3.-.-.-
10118073_1_553_- 1.1.1.95
10118073_1_553_- 1.7.99.4
10118073_1_553_- 1.-.-.-
10198608_148_924_- 1.-.-.-
10183815_1_505_+ 1.1.1.39
10183815_1_505_+ 1.-.-.-
10126240_1_651_+ 1.-.-.-
10126240_1_651_+ 1.1.1.-
10126240_1_651_+ 1.1.1.37
10165566_1_596_+ 1.-.-.-
10165566_1_596_+ 1.13.12.16
10140812_1_611_- 3.-.-.-
10140812_1_611_- 3.6.3.-
10196928_1_1112_+ 6.1.1.-
10196928_1_1112_+ 6.-.-.-
10086896_1_524_+ 1.1.1.42
10086896_1_524_+ 1.-.-.-
10086896_1_524_+ 1.1.1.-
10135412_1_695_+ 2.3.3.1
10135412_1_695_+ 2.-.-.-
10135412_1_695_+ 2.3.-.-
10135412_1_695_+ 2.3.3.-
10177066_1_1155_+ 1.1.1.35
10177066_1_1155_+ 1.-.-.-
10104904_1_443_+ 1.8.1.4
10104904_1_443_+ 1.-.-.-
10149134_1_546_- 1.-.-.-
10163218_564_920_+ 4.2.1.2
10163218_564_920_+ 4.-.-.-
10166504_1_963_+ 1.-.-.-
10166504_1_963_+ 1.6.-.-
10166504_1_963_+ 1.6.99.5
10119117_47_621_+ 2.2.1.6
10119117_47_621_+ 2.-.-.-
10146764_1_766_+ 2.7.7.6
10146764_1_766_+ 2.-.-.-
10146764_1_766_+ 2.7.7.-
10170242_1_1021_- 2.7.7.6
10170242_1_1021_- 2.-.-.-
10170242_1_1021_- 2.7.7.-
10198946_3632_4027_+ 1.1.1.95
10198946_3632_4027_+ 1.7.99.4
10198946_3632_4027_+ 1.-.-.-
10197032_1206_1601_+ 2.7.4.6
10197032_1206_1601_+ 2.-.-.-
10160394_288_886_+ 3.6.1.3
10183367_1012_1356_- 1.3.-.-
10111811_1_594_+ 4.2.1.3
10111811_1_594_+ 4.-.-.-
10111811_1_594_+ 4.2.1.99
10181464_1004_1285_+ 5.4.2.8
10181464_1004_1285_+ 5.-.-.-
10181464_1004_1285_+ 5.4.2.-
10196032_1608_2000_+ 6.3.2.6
10196032_1608_2000_+ 6.-.-.-
10105128_1_504_+ 2.7.7.6
10105128_1_504_+ 2.-.-.-
10105128_1_504_+ 2.7.7.-
10160112_728_883_+ 3.-.-.-
10160112_728_883_+ 3.6.3.-
10147748_1_773_+ 3.6.1.1
10147748_1_773_+ 3.-.-.-
10088870_1_514_+ 6.-.-.-
10088870_1_514_+ 6.4.1.6
10192752_469_1703_+ 1.-.-.-
10177260_1_681_- 2.7.7.6
10177260_1_681_- 2.-.-.-
10177260_1_681_- 2.7.7.-
10156689_1_644_+ 6.-.-.-
10100714_1_560_+ 2.7.7.6
10100714_1_560_+ 2.-.-.-
10100714_1_560_+ 2.7.7.-
10189160_1095_1669_+ 3.-.-.-
10126962_1_530_- 2.-.-.-
10126962_1_530_- 5.-.-.-
10114403_1_603_- 2.8.3.5
10114403_1_603_- 2.8.3.-
10114403_1_603_- 2.-.-.-
10155977_1_719_- 3.-.-.-
10108589_1_584_+ 4.1.3.1
10108589_1_584_+ 4.-.-.-
10197508_3356_3544_- 1.-.-.-
10197508_3356_3544_- 1.8.99.3
10192604_1113_1922_+ 1.11.1.6
10192604_1113_1922_+ 1.11.1.7
10192604_1113_1922_+ 1.-.-.-
10144728_1_752_- 1.7.99.4
10144728_1_752_- 1.-.-.-
10185902_700_1056_+ 5.3.1.1
10185902_700_1056_+ 5.-.-.-
10162978_1_258_+ 1.1.1.42
10162978_1_258_+ 1.-.-.-
10162978_1_258_+ 1.1.1.-
10156841_1_850_- 2.7.7.6
10156841_1_850_- 2.-.-.-
10156841_1_850_- 2.7.7.-
10121885_1_632_- 2.7.7.6
10121885_1_632_- 2.-.-.-
10121885_1_632_- 2.7.7.-
10144398_1_750_+ 1.11.1.7
10144398_1_750_+ 1.-.-.-
10144398_1_750_+ 1.11.1.15
10131450_189_674_- 1.11.1.7
10131450_189_674_- 1.-.-.-
10131450_189_674_- 1.11.1.15
10139852_1_721_- 2.7.4.1
10113171_130_599_- 2.7.7.6
10113171_130_599_- 2.-.-.-
10113171_130_599_- 2.7.7.-
10156259_214_636_+ 3.1.-.-
10196328_2336_2845_- 6.2.1.5
10196328_2336_2845_- 6.-.-.-
10162626_171_913_+ 4.1.1.-
10162626_171_913_+ 4.1.1.32
10162626_171_913_+ 4.-.-.-
10162626_171_913_+ 4.1.1.-
10194828_1_947_- 1.-.-.-
10194602_1098_2060_+ 2.7.7.6
10194602_1098_2060_+ 2.-.-.-
10194602_1098_2060_+ 2.7.7.-
10177806_1_1021_+ 6.3.5.5
10177806_1_1021_+ 6.-.-.-
10141500_4_731_- 1.-.-.-
10141500_4_731_- 1.7.2.1
10145832_1_759_- 1.-.-.-
10085744_1_521_- 4.2.1.3
10085744_1_521_- 4.-.-.-
10193362_1_884_- 2.7.7.6
10193362_1_884_- 2.-.-.-
10193362_1_884_- 2.7.7.-
10161092_1_375_- 3.-.-.-
10194614_2020_2335_+ 3.6.1.3
10099106_1_555_+ 4.1.1.17
10099106_1_555_+ 4.-.-.-
10199252_13321_14076_+ 3.6.1.1
10176694_1_213_- 2.7.7.6
10176694_1_213_- 2.-.-.-
10176694_1_213_- 2.7.7.-
10138706_1_714_- 3.1.13.-
10138706_1_714_- 2.7.7.8
10138706_1_714_- 2.-.-.-
10138706_1_714_- 2.7.7.-
10192342_481_1980_- 1.2.4.1
10192342_481_1980_- 1.-.-.-
10182054_1_352_+ 2.7.1.20
10182054_1_352_+ 2.-.-.-
10182054_1_352_+ 2.7.1.-
10199112_1474_1893_+ 1.4.3.5
10199112_1474_1893_+ 1.-.-.-
10196614_427_1670_+ 1.14.-.-
10179402_1_1007_+ 3.1.-.-
10179402_1_1007_+ 3.-.-.-
10191288_351_1031_+ 1.1.1.35
10191288_351_1031_+ 1.-.-.-
10193346_1_449_+ 5.4.99.2
10193346_1_449_+ 5.-.-.-
10193346_1_449_+ 5.4.-.-
10110661_1_197_+ 1.15.1.1
10101552_1_562_+ 2.7.7.6
10101552_1_562_+ 2.-.-.-
10101552_1_562_+ 2.7.7.-
10141028_1_728_+ 1.3.99.3
10141028_1_728_+ 1.-.-.-
10141028_1_728_+ 1.3.-.-
10194930_6_848_- 3.5.1.5
10194930_6_848_- 3.-.-.-
10194930_6_848_- 3.5.-.-
10112301_156_596_- 1.-.-.-
10112301_156_596_- 1.1.1.-
10112301_156_596_- 1.1.1.37
10197852_2088_3481_+ 6.3.2.8
10197852_2088_3481_+ 6.-.-.-
10188766_352_896_- 2.7.7.7
10188766_352_896_- 2.-.-.-
10188766_352_896_- 2.7.7.-
10175780_140_790_+ 1.8.4.11
10175780_140_790_+ 1.-.-.-
10175780_140_790_+ 1.8.4.-
10172582_278_991_- 2.1.1.-
10172582_278_991_- 2.-.-.-
10194602_1_1065_+ 2.7.7.6
10194602_1_1065_+ 2.-.-.-
10194602_1_1065_+ 2.7.7.-
10123538_1_636_+ 1.-.-.-
10123538_1_636_+ 1.6.-.-
10123538_1_636_+ 1.6.99.5
10184345_85_1017_+ 1.-.-.-
10142534_1_449_+ 3.-.-.-
10142534_1_449_+ 3.6.3.-
10193204_1_578_- 3.-.-.-
10179652_1_1226_+ 1.1.1.42
10179652_1_1226_+ 1.-.-.-
10179652_1_1226_+ 1.1.1.-
10112427_1_596_+ 3.3.1.1
10112427_1_596_+ 3.-.-.-
10110685_411_590_+ 1.-.-.-
10129652_1_666_+ 2.5.1.26
10129652_1_666_+ 1.-.-.-
10129652_1_666_+ 1.1.-.-
10197250_1_984_- 6.2.1.26
10197250_1_984_- 6.-.-.-
10186604_120_1225_- 1.2.1.38
10186604_120_1225_- 1.-.-.-
10186604_120_1225_- 1.2.1.-
10170604_378_1022_+ 5.3.1.1
10170604_378_1022_+ 5.-.-.-
10162602_1_913_- 2.7.3.-
10162602_1_913_- 2.-.-.-
10162602_1_913_- 2.7.-.-
10118763_1_412_+ 1.1.1.205
10118763_1_412_+ 1.-.-.-
10198448_255_2011_+ 3.4.-.-
10195836_88_933_- 1.-.-.-
10191706_1515_1906_- 2.3.3.1
10191706_1515_1906_- 2.-.-.-
10191706_1515_1906_- 2.3.-.-
10191706_1515_1906_- 2.3.3.-
10197414_1_762_+ 3.-.-.-
10137268_1_413_+ 2.7.4.6
10137268_1_413_+ 2.-.-.-
10104418_1_342_- 1.11.1.7
10104418_1_342_- 1.11.1.-
10104418_1_342_- 1.-.-.-
10104418_1_342_- 1.11.-.-
10126018_1_650_+ 2.7.7.6
10126018_1_650_+ 2.-.-.-
10126018_1_650_+ 2.7.7.-
10134314_1_689_- 2.7.7.6
10134314_1_689_- 2.-.-.-
10134314_1_689_- 2.7.7.-
10198842_3025_3483_+ 5.4.2.-
10128580_1_661_+ 3.1.-.-
10128580_1_661_+ 3.-.-.-
10115993_1_609_+ 1.2.4.1
10115993_1_609_+ 1.-.-.-
10198728_2565_3853_- 1.1.1.23
10198728_2565_3853_- 1.-.-.-
10076378_1_502_- 6.3.1.2
10076378_1_502_- 6.-.-.-
10183837_1_1374_+ 1.1.1.205
10183837_1_1374_+ 1.-.-.-
10137206_1_705_+ 1.11.1.6
10137206_1_705_+ 1.11.1.7
10137206_1_705_+ 1.-.-.-
10170924_85_1033_- 1.-.-.-
10170924_85_1033_- 1.14.13.22
10197508_1824_1961_- 2.-.-.-
10153040_238_816_- 2.-.-.-
10117589_426_615_+ 1.-.-.-
10117589_426_615_+ 1.1.1.-
10117589_426_615_+ 1.1.1.37
10160948_1_893_- 1.-.-.-
10160948_1_893_- 1.7.2.1
10159694_51_878_+ 1.3.99.3
10159694_51_878_+ 1.-.-.-
10159694_51_878_+ 1.3.-.-
10159694_51_878_+ 1.3.99.3
10146196_1_762_- 2.7.7.6
10146196_1_762_- 2.-.-.-
10146196_1_762_- 2.7.7.-
10079250_1_507_- 1.-.-.-
10079250_1_507_- 1.1.1.36
10190600_643_1784_+ 1.-.-.-
10194186_121_696_- 2.-.-.-
10194186_121_696_- 2.3.-.-
10126152_1_621_+ 2.3.1.129
10126152_1_621_+ 2.-.-.-
10126152_1_621_+ 2.3.-.-
10146966_1_678_- 1.2.4.2
10146966_1_678_- 4.1.1.71
10146966_1_678_- 1.2.4.-
10146966_1_678_- 2.3.-.-
10146966_1_678_- 4.-.-.-
10151088_1_799_- 6.2.1.3
10151088_1_799_- 6.-.-.-
10145532_1_757_+ 1.-.-.-
10145532_1_757_+ 1.4.1.-
10137382_490_706_+ 1.7.99.4
10137382_490_706_+ 1.-.-.-
10182639_1080_1327_+ 5.1.99.1
10182639_1080_1327_+ 5.-.-.-
10198228_4001_4281_+ 6.4.1.3
10198228_4001_4281_+ 6.-.-.-
10148128_325_776_+ 5.99.1.-
10148128_325_776_+ 5.99.1.3
10148128_325_776_+ 5.-.-.-
10164462_1_936_+ 1.3.99.3
10164462_1_936_+ 1.-.-.-
10164462_1_936_+ 1.3.-.-
10162452_347_868_+ 3.-.-.-
10190852_1_1016_+ 3.4.21.-
10190852_1_1016_+ 3.4.-.-
10190852_1_1016_+ 3.-.-.-
10190852_1_1016_+ 3.6.1.3
10188634_1_340_- 6.4.1.3
10188634_1_340_- 6.-.-.-
10195712_662_949_- 2.7.7.6
10195712_662_949_- 2.-.-.-
10195712_662_949_- 2.7.7.-
10169974_1_268_- 2.7.7.4
10169974_1_268_- 2.-.-.-
10169974_1_268_- 2.7.7.-
10140074_1_722_+ 6.3.1.2
10115265_1_606_+ 2.6.1.-
10129042_1_663_- 2.-.-.-
10136190_500_699_+ 1.-.-.-
10136190_500_699_+ 1.2.7.-
10136190_500_699_+ 1.2.-.-
10193628_925_1119_- 2.7.7.6
10193628_925_1119_- 2.-.-.-
10193628_925_1119_- 2.7.7.-
10197714_1166_2586_+ 2.3.1.20
10197714_1166_2586_+ 2.-.-.-
10197714_1166_2586_+ 2.3.-.-
10158276_250_865_- 3.6.1.3
10196094_1_668_- 4.2.1.3
10196094_1_668_- 4.-.-.-
10196094_1_668_- 4.2.1.99
10111399_1_593_+ 1.3.5.1
10111399_1_593_+ 1.-.-.-
10111399_1_593_+ 1.3.-.-
10161564_1_653_+ 1.-.-.-
10192984_328_1745_+ 1.11.1.6
10192984_328_1745_+ 1.11.1.7
10192984_328_1745_+ 1.-.-.-
10191386_1_851_+ 4.-.-.-
10191386_1_851_+ 4.4.1.15
10167756_1_982_+ 2.7.7.6
10167756_1_982_+ 2.-.-.-
10167756_1_982_+ 2.7.7.-
10102402_1_564_+ 3.6.1.3
10115255_1_606_- 2.-.-.-
10115255_1_606_- 2.3.-.-
10115255_1_606_- 2.3.1.-
10169474_1_1008_+ 3.1.13.-
10169474_1_1008_+ 2.7.7.8
10169474_1_1008_+ 2.-.-.-
10169474_1_1008_+ 2.7.7.-
10101902_1_221_+ 4.2.1.11
10101902_1_221_+ 4.-.-.-
10080958_1_511_+ 2.7.7.6
10080958_1_511_+ 2.-.-.-
10080958_1_511_+ 2.7.7.-
10171382_1_97_+ 4.2.1.3
10171382_1_97_+ 4.-.-.-
10144372_1_647_+ 1.11.1.7
10144372_1_647_+ 1.-.-.-
10144372_1_647_+ 1.11.1.15
10147768_1_773_- 6.3.1.2
10147768_1_773_- 6.-.-.-
10148996_1_583_+ 4.2.1.3
10148996_1_583_+ 4.-.-.-
10148996_1_583_+ 4.2.1.99
10156475_1_281_- 5.3.1.1
10156475_1_281_- 5.-.-.-
10198252_4080_4305_+ 1.-.-.-
10187196_1_350_+ 4.-.-.-
10106951_1_579_+ 1.-.-.-
10106951_1_579_+ 1.2.1.-
10180348_1_329_+ 2.5.1.6
10180348_1_329_+ 2.-.-.-
10148902_115_782_+ 3.-.-.-
10148902_115_782_+ 3.6.3.-
10152268_372_809_- 1.3.99.3
10152268_372_809_- 1.-.-.-
10152268_372_809_- 1.3.-.-
10192068_1_1100_+ 1.2.1.3
10192068_1_1100_+ 1.-.-.-
10192068_1_1100_+ 1.2.1.-
10192528_233_760_- 3.-.-.-
10082554_157_514_- 2.5.1.17
10082554_157_514_- 2.-.-.-
10156465_1_846_- 1.2.4.2
10156465_1_846_- 1.-.-.-
10156465_1_846_- 1.2.4.-
10156465_1_846_- 2.3.-.-
10170120_1_1019_+ 1.-.-.-
10170120_1_1019_+ 1.6.-.-
10170120_1_1019_+ 1.6.99.5
10180108_1040_1239_+ 2.5.1.49
10180108_1040_1239_+ 2.-.-.-
10180108_1040_1239_+ 2.5.1.-
10152368_1_810_- 5.99.1.-
10152368_1_810_- 5.99.1.3
10152368_1_810_- 5.-.-.-
10129116_1_664_+ 4.2.1.3
10129116_1_664_+ 4.-.-.-
10129116_1_664_+ 4.2.1.99
10166508_318_964_+ 1.14.-.-
10113451_1_600_+ 1.3.5.1
10113451_1_600_+ 1.-.-.-
10113451_1_600_+ 1.3.-.-
10152238_1_662_- 2.2.1.6
10152238_1_662_- 2.-.-.-
10199148_2108_2971_- 2.-.-.-
10199148_2108_2971_- 2.7.7.-
10082692_1_452_+ 2.7.4.6
10082692_1_452_+ 2.-.-.-
10109125_173_585_+ 1.1.1.86
10109125_173_585_+ 1.-.-.-
10152662_85_738_- 2.-.-.-
10127878_1_658_+ 6.2.1.1
10127878_1_658_+ 6.-.-.-
10174484_338_1045_+ 3.4.-.-
10130528_1_670_- 2.7.7.6
10130528_1_670_- 2.-.-.-
10130528_1_670_- 2.7.7.-
10185134_1_372_- 5.3.1.6
10185134_1_372_- 5.-.-.-
10187736_1_575_+ 3.4.-.-
10129872_1_395_+ 3.6.1.3
10195216_2023_2475_+ 2.7.1.11
10195216_2023_2475_+ 2.7.1.-
10195216_2023_2475_+ 2.-.-.-
10195216_2023_2475_+ 2.7.1.90
10112665_1_410_+ 2.3.1.1
10112665_1_410_+ 2.3.1.35
10112665_1_410_+ 2.-.-.-
10112665_1_410_+ 2.3.-.-
10186780_1172_1514_+ 3.-.-.-
10186780_1172_1514_+ 3.6.3.-
10191154_98_937_- 5.-.-.-
10192370_1_1500_+ 1.2.4.1
10192370_1_1500_+ 1.-.-.-
10151312_1_685_- 2.-.-.-
10151312_1_685_- 5.-.-.-
10186122_1_1037_+ 2.7.7.6
10186122_1_1037_+ 2.-.-.-
10186122_1_1037_+ 2.7.7.-
10091956_1_536_- 2.7.7.6
10091956_1_536_- 2.-.-.-
10091956_1_536_- 2.7.7.-
10195460_2041_2539_+ 3.-.-.-
10189160_208_1053_+ 3.-.-.-
10192902_1409_2026_+ 5.1.3.1
10192902_1409_2026_+ 5.-.-.-
10192902_1409_2026_+ 5.1.3.-
10195976_1958_2716_- 3.-.-.-
10129252_1_664_+ 3.-.-.-
10129252_1_664_+ 3.6.3.-
10186584_1072_1503_- 2.-.-.-
10150862_1_798_+ 1.1.1.205
10150862_1_798_+ 1.-.-.-
10081276_166_512_+ 2.7.7.6
10081276_166_512_+ 2.-.-.-
10081276_166_512_+ 2.7.7.-
10085728_1_512_+ 3.4.-.-
10178304_111_1187_+ 6.1.1.-
10178304_111_1187_+ 6.1.1.3
10178304_111_1187_+ 6.-.-.-
10178304_111_1187_+ 6.1.1.-
10192176_647_955_- 2.1.2.10
10192176_647_955_- 2.6.1.-
10192176_647_955_- 2.-.-.-
10140410_345_724_- 3.-.-.-
10111137_1_592_+ 3.4.-.-
10162236_1_908_+ 1.-.-.-
10181776_180_1297_- 3.-.-.-
10181776_180_1297_- 3.6.3.-
10082730_1_515_+ 2.7.7.6
10082730_1_515_+ 2.-.-.-
10082730_1_515_+ 2.7.7.-
10079602_1_508_- 6.4.1.3
10079602_1_508_- 2.-.-.-
10079602_1_508_- 6.-.-.-
10134614_96_587_+ 4.-.-.-
10134614_96_587_+ 4.2.1.-
10134614_96_587_+ 4.2.1.59
10134614_96_587_+ 4.2.1.59
10079778_1_508_+ 5.-.-.-
10090414_1_532_+ 2.7.7.6
10090414_1_532_+ 2.-.-.-
10090414_1_532_+ 2.7.7.-
10193534_1_1220_- 3.6.1.3
10182767_1_344_- 6.3.2.4
10182767_1_344_- 6.-.-.-
10105066_1_573_+ 1.14.12.17
10105066_1_573_+ 1.-.-.-
10198890_4118_4723_- 2.1.1.-
10133008_1_500_- 2.1.1.-
10133008_1_500_- 2.-.-.-
10156407_1_255_+ 3.-.-.-
10156407_1_255_+ 3.6.3.-
10142338_1_684_+ 2.7.7.6
10142338_1_684_+ 2.-.-.-
10142338_1_684_+ 2.7.7.-
10124986_1_353_+ 4.-.-.-
10191706_1_960_- 1.2.4.2
10191706_1_960_- 1.-.-.-
10191706_1_960_- 1.2.4.-
10160890_1_892_- 1.-.-.-
10160890_1_892_- 1.2.1.-
10144408_1_750_- 2.7.7.6
10144408_1_750_- 2.-.-.-
10144408_1_750_- 2.7.7.-
10135762_1_697_+ 3.6.1.1
10135762_1_697_+ 3.-.-.-
10172768_731_1021_+ 2.7.7.6
10172768_731_1021_+ 2.-.-.-
10172768_731_1021_+ 2.7.7.-
10192604_226_1092_+ 1.11.1.6
10192604_226_1092_+ 1.11.1.7
10192604_226_1092_+ 1.-.-.-
10176134_297_1094_+ 3.6.1.3
10081080_1_511_- 1.-.-.-
10081080_1_511_- 1.1.1.36
10180298_123_914_- 2.8.3.-
10180298_123_914_- 2.-.-.-
10131788_1_676_+ 4.2.1.3
10131788_1_676_+ 4.-.-.-
10131788_1_676_+ 4.2.1.99
10112783_1_597_+ 2.3.1.1
10112783_1_597_+ 2.3.1.35
10112783_1_597_+ 2.-.-.-
10112783_1_597_+ 2.3.-.-
10189606_1_100_+ 4.1.2.13
10189606_1_100_+ 4.-.-.-
10189606_1_100_+ 4.1.2.-
10142170_58_736_- 1.-.-.-
10105739_1_569_+ 3.-.-.-
10080294_1_509_+ 1.1.1.42
10080294_1_509_+ 1.-.-.-
10080294_1_509_+ 1.1.1.-
10153576_1_821_+ 4.2.1.3
10153576_1_821_+ 4.-.-.-
10178340_1_879_+ 1.-.-.-
10178340_1_879_+ 1.2.1.-
10091042_1_534_- 1.-.-.-
10091042_1_534_- 1.1.1.-
10091042_1_534_- 1.1.1.37
10132530_7_411_- 6.3.5.-
10182220_921_1312_- 1.1.1.42
10182220_921_1312_- 1.-.-.-
10182220_921_1312_- 1.1.1.-
10193588_1_1028_- 2.3.1.20
10193588_1_1028_- 2.-.-.-
10193588_1_1028_- 2.3.-.-
10197544_2670_3038_+ 3.1.1.5
10197544_2670_3038_+ 3.-.-.-
10197544_2670_3038_+ 3.1.1.23
10132364_1_679_- 2.7.7.6
10132364_1_679_- 2.-.-.-
10132364_1_679_- 2.7.7.-
10156977_1_578_+ 3.-.-.-
10156977_1_578_+ 3.6.3.-
10193482_1894_2135_- 3.6.1.3
10121071_24_629_- 2.7.4.1
10121071_24_629_- 2.-.-.-
10085768_1_521_- 2.7.7.6
10085768_1_521_- 2.-.-.-
10085768_1_521_- 2.7.7.-
10199138_5296_5805_+ 4.2.1.1
10199138_5296_5805_+ 4.-.-.-
10087382_1_525_- 3.1.-.-
10087382_1_525_- 3.-.-.-
10189080_1062_1663_+ 2.7.7.6
10189080_1062_1663_+ 2.-.-.-
10189080_1062_1663_+ 2.7.7.-
10190994_396_845_- 1.11.1.7
10190994_396_845_- 1.-.-.-
10190994_396_845_- 1.11.1.15
10172126_1_1016_+ 1.1.1.42
10172126_1_1016_+ 1.-.-.-
10172126_1_1016_+ 1.1.1.-
10162734_691_914_- 2.7.7.56
10162734_691_914_- 2.-.-.-
10162734_691_914_- 2.7.7.-
10161778_1_902_+ 3.-.-.-
10194852_1_2383_- 1.4.1.13
10194852_1_2383_- 1.4.-.-
10194852_1_2383_- 1.-.-.-
10194852_1_2383_- 1.4.-.-
10150258_1_792_- 3.5.4.10
10150258_1_792_- 2.1.2.3
10150258_1_792_- 2.-.-.-
10150258_1_792_- 3.-.-.-
10077342_1_504_- 1.1.1.35
10077342_1_504_- 1.-.-.-
10172570_138_1063_+ 1.2.1.5
10172570_138_1063_+ 1.-.-.-
10172570_138_1063_+ 1.2.1.-
10142198_1_736_+ 1.-.-.-
10142198_1_736_+ 1.4.1.-
10106773_286_578_- 2.7.7.6
10106773_286_578_- 2.-.-.-
10106773_286_578_- 2.7.7.-
10075350_1_266_- 1.-.-.-
10159756_1_879_- 2.7.7.6
10159756_1_879_- 2.-.-.-
10159756_1_879_- 2.7.7.-
10164312_1_886_- 2.-.-.-
10186332_1_1399_+ 6.3.5.5
10186332_1_1399_+ 6.-.-.-
10180906_1_508_- 3.-.-.-
10180906_1_508_- 3.6.3.-
10196320_1_1029_+ 3.4.11.-
10196320_1_1029_+ 3.4.-.-
10196320_1_1029_+ 3.-.-.-
10191344_1_957_+ 6.3.5.5
10191344_1_957_+ 6.-.-.-
10134700_1_691_- 1.11.1.7
10085916_1_201_- 1.-.-.-
10085916_1_201_- 1.17.1.2
10196680_1980_2798_- 4.2.1.47
10196680_1980_2798_- 4.-.-.-
10098226_1_553_+ 6.3.1.2
10186374_1011_1190_+ 2.7.2.4
10186374_1011_1190_+ 2.-.-.-
10199258_6454_7073_+ 2.1.1.-
10096398_1_548_+ 1.-.-.-
10096398_1_548_+ 1.2.1.-
10191020_425_952_- 1.3.99.3
10191020_425_952_- 1.-.-.-
10191020_425_952_- 1.3.-.-
10116841_1_612_+ 2.7.7.6
10116841_1_612_+ 2.-.-.-
10116841_1_612_+ 2.7.7.-
10198518_3729_3920_- 6.-.-.-
10088850_1_528_+ 1.11.1.7
10088850_1_528_+ 1.-.-.-
10088850_1_528_+ 1.11.1.15
10147318_194_770_+ 1.1.1.35
10147318_194_770_+ 1.-.-.-
10098090_1_553_+ 1.1.1.100
10098090_1_553_+ 1.-.-.-
10098090_1_553_+ 1.1.1.36
10161214_113_895_- 4.2.1.47
10161214_113_895_- 4.-.-.-
10082790_1_209_- 3.1.13.-
10082790_1_209_- 2.7.7.8
10082790_1_209_- 2.-.-.-
10082790_1_209_- 2.7.7.-
10120581_1_528_+ 2.7.7.6
10120581_1_528_+ 2.-.-.-
10120581_1_528_+ 2.7.7.-
10148806_1_781_+ 6.3.1.2
10135900_76_698_+ 1.1.1.133
10135900_76_698_+ 1.-.-.-
10198266_993_1916_- 3.6.1.3
10106941_188_578_+ 1.3.99.3
10106941_188_578_+ 1.-.-.-
10106941_188_578_+ 1.3.-.-
10194914_1_1057_+ 6.1.1.-
10194914_1_1057_+ 6.1.1.6
10194914_1_1057_+ 6.-.-.-
10104752_70_572_+ 3.-.-.-
10104752_70_572_+ 3.6.3.-
10195332_1_1369_+ 6.3.5.5
10195332_1_1369_+ 6.-.-.-
10186496_176_1021_+ 2.7.7.6
10186496_176_1021_+ 2.-.-.-
10186496_176_1021_+ 2.7.7.-
10107305_1_580_- 2.-.-.-
10179312_1_572_+ 4.2.1.11
10179312_1_572_+ 4.-.-.-
10146406_1_764_+ 3.-.-.-
10192510_906_1334_- 1.15.1.1
10192510_906_1334_- 1.-.-.-
10186358_1_267_+ 2.2.1.6
10186358_1_267_+ 2.-.-.-
10188402_1_1028_+ 1.7.99.4
10188402_1_1028_+ 1.-.-.-
10196256_44_910_- 4.2.99.18
10196256_44_910_- 3.2.2.23
10196256_44_910_- 3.-.-.-
10196256_44_910_- 3.2.-.-
10196256_44_910_- 3.2.2.-
10196256_44_910_- 4.-.-.-
10188402_1094_1613_+ 1.7.99.4
10188402_1094_1613_+ 1.-.-.-
10181126_1054_1273_- 2.-.-.-
10185370_1_844_+ 1.1.1.42
10185370_1_844_+ 1.-.-.-
10185370_1_844_+ 1.1.1.-
10195042_2005_2437_+ 1.1.1.39
10195042_2005_2437_+ 1.1.1.40
10195042_2005_2437_+ 4.1.1.3
10195042_2005_2437_+ 2.3.1.8
10195042_2005_2437_+ 1.-.-.-
10195042_2005_2437_+ 1.1.1.-
10195042_2005_2437_+ 2.-.-.-
10195042_2005_2437_+ 2.3.-.-
10168884_117_710_- 4.2.1.19
10168884_117_710_- 4.-.-.-
10169106_142_1002_+ 1.2.4.2
10169106_142_1002_+ 1.2.4.-
10113813_1_531_- 1.8.4.11
10113813_1_531_- 1.-.-.-
10113813_1_531_- 1.8.4.-
10155160_1_834_+ 2.7.7.6
10155160_1_834_+ 2.-.-.-
10155160_1_834_+ 2.7.7.-
10195846_1_251_- 1.4.-.-
10195846_1_251_- 1.-.-.-
10195846_1_251_- 1.4.-.-
10195846_1_251_- 2.-.-.-
10178680_1_877_- 1.1.1.35
10178680_1_877_- 1.-.-.-
10076732_1_437_+ 3.-.-.-
10076732_1_437_+ 3.6.3.-
10117267_1_614_- 1.1.1.35
10117267_1_614_- 5.3.3.8
10117267_1_614_- 4.2.1.17
10117267_1_614_- 5.1.2.3
10117267_1_614_- 1.-.-.-
10117267_1_614_- 4.-.-.-
10117267_1_614_- 5.-.-.-
10178348_1_223_- 5.5.1.4
10178348_1_223_- 5.-.-.-
10151586_102_803_- 3.-.-.-
10151586_102_803_- 3.6.3.-
10141726_1_305_+ 2.-.-.-
10141726_1_305_+ 2.4.-.-
10165816_1_955_+ 3.2.1.-
10189652_1_958_- 1.-.-.-
10122772_1_636_- 3.6.1.1
10122772_1_636_- 3.-.-.-
10131736_1_638_+ 1.3.5.1
10131736_1_638_+ 1.-.-.-
10131736_1_638_+ 1.3.-.-
10127820_1_654_+ 2.-.-.-
10112913_1_598_+ 5.3.1.16
10112913_1_598_+ 5.-.-.-
10197714_1_1020_+ 6.-.-.-
10100104_1_558_+ 6.3.5.5
10100104_1_558_+ 6.-.-.-
10131572_1_675_- 2.7.7.6
10131572_1_675_- 2.-.-.-
10131572_1_675_- 2.7.7.-
10173512_1_965_- 3.4.21.-
10173512_1_965_- 3.4.-.-
10173512_1_965_- 3.-.-.-
10173512_1_965_- 3.6.1.3
10198598_1249_1941_- 2.1.1.-
10198598_1249_1941_- 2.-.-.-
10178604_1_1196_+ 1.2.4.2
10178604_1_1196_+ 1.2.4.-
10178604_1_1196_+ 2.3.-.-
10100000_310_558_+ 3.6.3.-
10100000_310_558_+ 3.6.1.3
10194930_1745_1909_- 3.5.1.5
10194930_1745_1909_- 3.-.-.-
10151228_1_801_+ 3.-.-.-
10194984_1_239_+ 6.3.5.3
10194984_1_239_+ 6.-.-.-
10101600_424_562_- 6.2.1.5
10101600_424_562_- 6.-.-.-
10193364_1040_1867_+ 1.1.1.86
10193364_1040_1867_+ 1.-.-.-
10140438_1_724_+ 2.7.7.6
10140438_1_724_+ 2.-.-.-
10140438_1_724_+ 2.7.7.-
10168338_1_991_- 1.-.-.-
10168338_1_991_- 1.4.1.-
10191680_1475_1903_- 1.1.1.86
10191680_1475_1903_- 1.-.-.-
10191680_1475_1903_- 5.-.-.-
10150790_1_756_+ 1.-.-.-
10150790_1_756_+ 1.1.1.36
10195746_49_1020_- 2.-.-.-
10195746_49_1020_- 5.-.-.-
10136762_1_657_+ 1.7.99.4
10136762_1_657_+ 1.-.-.-
10165960_9_957_+ 2.7.7.6
10165960_9_957_+ 2.-.-.-
10165960_9_957_+ 2.7.7.-
10178718_1087_1199_+ 3.1.-.-
10178718_1087_1199_+ 3.-.-.-
10136520_1_701_+ 1.3.-.-
10195718_979_1863_- 2.7.7.6
10195718_979_1863_- 2.-.-.-
10195718_979_1863_- 2.7.7.-
10177202_1_995_- 1.9.3.1
10177202_1_995_- 1.-.-.-
10152700_607_813_- 2.3.1.9
10152700_607_813_- 2.-.-.-
10152700_607_813_- 2.3.-.-
10152700_607_813_- 2.3.1.-
10196138_2226_2777_+ 3.6.1.3
10184717_1_1008_+ 2.7.7.6
10184717_1_1008_+ 2.-.-.-
10184717_1_1008_+ 2.7.7.-
10115419_426_607_- 4.1.3.1
10115419_426_607_- 4.-.-.-
10097260_1_550_- 1.-.-.-
10168726_63_997_- 1.-.-.-
10168726_63_997_- 1.1.1.-
10168726_63_997_- 1.1.1.37
10159878_1_181_- 4.-.-.-
10159878_1_181_- 4.2.1.-
10159878_1_181_- 4.2.1.59
10159878_1_181_- 4.2.1.59
10134586_1_690_- 1.-.-.-
10134586_1_690_- 1.14.13.22
10147896_1_443_+ 3.-.-.-
10154300_1_827_- 1.-.-.-
10186144_552_920_- 2.-.-.-
10110245_1_589_- 2.7.7.6
10110245_1_589_- 2.-.-.-
10110245_1_589_- 2.7.7.-
10182118_1_880_- 1.3.5.1
10182118_1_880_- 1.-.-.-
10182118_1_880_- 1.3.-.-
10199162_5477_6958_+ 1.-.-.-
10174556_10_942_- 6.-.-.-
10196990_975_1684_- 4.-.-.-
10158358_530_865_- 1.-.-.-
10158358_530_865_- 1.1.1.-
10158358_530_865_- 1.1.1.37
10121821_1_632_+ 1.1.1.42
10121821_1_632_+ 1.-.-.-
10121821_1_632_+ 1.1.1.-
10144086_1_436_- 2.3.1.20
10144086_1_436_- 2.-.-.-
10144086_1_436_- 2.3.-.-
10083536_260_516_- 3.-.-.-
10083536_260_516_- 3.6.3.-
10129980_1_667_+ 1.4.1.13
10129980_1_667_+ 1.4.-.-
10129980_1_667_+ 1.4.1.14
10129980_1_667_+ 1.-.-.-
10129980_1_667_+ 1.4.-.-
10113907_121_602_+ 5.99.1.-
10113907_121_602_+ 5.99.1.3
10113907_121_602_+ 5.-.-.-
10193116_271_960_+ 3.6.1.3
10189786_463_945_- 2.-.-.-
10126758_1_653_+ 4.2.1.3
10126758_1_653_+ 4.-.-.-
10116477_134_611_+ 6.3.1.2
10197578_1_126_+ 3.3.1.1
10197578_1_126_+ 3.-.-.-
10163796_1_928_- 2.7.7.6
10163796_1_928_- 2.-.-.-
10163796_1_928_- 2.7.7.-
10198394_2172_2930_- 4.99.1.1
10198394_2172_2930_- 4.-.-.-
10181874_1_903_+ 1.-.-.-
10187834_306_1040_+ 3.6.1.3
10198506_3512_3901_- 4.2.1.9
10198506_3512_3901_- 4.-.-.-
10134448_1_690_- 1.9.3.1
10134448_1_690_- 1.-.-.-
10111661_1_594_+ 1.7.99.4
10111661_1_594_+ 1.-.-.-
10116803_1_612_- 2.3.1.16
10116803_1_612_- 2.-.-.-
10116803_1_612_- 2.3.-.-
10116803_1_612_- 2.3.1.-
10181604_1041_1290_+ 4.2.1.11
10181604_1041_1290_+ 4.-.-.-
10133396_91_684_- 3.4.-.-
10077458_63_504_- 1.11.1.7
10104900_1_572_+ 6.2.1.1
10104900_1_572_+ 6.-.-.-
10129528_1_516_+ 1.-.-.-
10129528_1_516_+ 1.2.7.-
10129528_1_516_+ 1.2.-.-
10129528_1_516_+ 1.2.7.3
10112535_1_597_+ 2.7.7.6
10112535_1_597_+ 2.-.-.-
10112535_1_597_+ 2.7.7.-
10172820_1_349_- 2.2.1.6
10172820_1_349_- 2.-.-.-
10144420_1_750_- 1.1.1.42
10144420_1_750_- 1.1.1.-
10197762_24_770_+ 2.5.1.-
10197762_24_770_+ 2.-.-.-
10197762_24_770_+ 2.5.1.-
10143880_1_640_+ 3.-.-.-
10143880_1_640_+ 3.6.3.-
10181704_298_1050_+ 1.-.-.-
10181704_298_1050_+ 1.4.1.-
10189796_1485_1715_- 3.1.13.-
10189796_1485_1715_- 2.7.7.8
10189796_1485_1715_- 2.-.-.-
10189796_1485_1715_- 2.7.7.-
10194160_2086_2251_+ 1.1.1.35
10194160_2086_2251_+ 1.-.-.-
10154150_1_826_- 1.-.-.-
10154150_1_826_- 1.2.7.-
10198186_1_934_- 3.1.13.-
10198186_1_934_- 2.7.7.8
10198186_1_934_- 2.-.-.-
10198186_1_934_- 2.7.7.-
10151546_1_803_+ 1.7.99.4
10151546_1_803_+ 1.-.-.-
10107427_399_580_+ 4.1.1.45
10107427_399_580_+ 3.-.-.-
10197902_3012_3898_+ 2.7.7.6
10197902_3012_3898_+ 2.-.-.-
10197902_3012_3898_+ 2.7.7.-
10151634_1_804_+ 1.-.-.-
10118335_404_618_+ 3.-.-.-
10118335_404_618_+ 3.6.3.-
10165836_380_955_- 2.7.7.6
10165836_380_955_- 2.-.-.-
10165836_380_955_- 2.7.7.-
10196032_106_978_+ 4.3.3.7
10196032_106_978_+ 4.-.-.-
10177630_1_929_- 2.7.7.6
10177630_1_929_- 2.-.-.-
10177630_1_929_- 2.7.7.-
10091986_1_536_- 2.7.7.6
10091986_1_536_- 2.-.-.-
10091986_1_536_- 2.7.7.-
10174958_1_555_+ 2.-.-.-
10196110_954_1868_- 4.1.2.13
10196110_954_1868_- 4.-.-.-
10196110_954_1868_- 4.1.2.-
10138342_1_712_+ 2.7.7.6
10138342_1_712_+ 2.-.-.-
10138342_1_712_+ 2.7.7.-
10168940_1_618_+ 2.8.3.5
10168940_1_618_+ 2.8.3.-
10168940_1_618_+ 2.-.-.-
10198910_2488_3404_+ 1.1.1.133
10198910_2488_3404_+ 1.-.-.-
10148090_1_775_- 2.5.1.6
10148090_1_775_- 2.-.-.-
10095722_1_546_- 3.-.-.-
10095722_1_546_- 3.6.3.-
10171312_1_1040_- 1.-.-.-
10199248_9502_9990_+ 1.11.1.7
10176584_1_944_- 3.-.-.-
10176584_1_944_- 3.5.1.-
10139224_1_717_- 2.7.7.6
10139224_1_717_- 2.-.-.-
10139224_1_717_- 2.7.7.-
10105566_1_574_- 1.17.4.1
10105566_1_574_- 1.-.-.-
10140958_1_728_+ 1.-.-.-
10151852_1_806_+ 3.-.-.-
10109729_1_587_- 2.7.7.6
10109729_1_587_- 2.-.-.-
10109729_1_587_- 2.7.7.-
10157977_203_823_- 3.4.21.-
10157977_203_823_- 3.4.-.-
10157977_203_823_- 3.-.-.-
10178688_1_602_+ 1.1.5.3
10178688_1_602_+ 1.1.3.21
10178688_1_602_+ 1.-.-.-
10084786_1_519_- 1.-.-.-
10084786_1_519_- 1.2.1.-
10196786_1_580_+ 1.-.-.-
10196786_1_580_+ 1.3.-.-
10192708_267_1160_+ 1.-.-.-
10127690_272_658_+ 2.3.1.9
10127690_272_658_+ 2.-.-.-
10127690_272_658_+ 2.3.-.-
10127690_272_658_+ 2.3.1.-
10094986_1_544_+ 5.2.1.8
10094986_1_544_+ 5.-.-.-
10103460_1_567_- 1.3.99.1
10103460_1_567_- 1.-.-.-
10170260_1_1021_- 2.3.3.9
10170260_1_1021_- 2.-.-.-
10170260_1_1021_- 2.3.-.-
10190844_1_752_- 1.7.99.4
10190844_1_752_- 1.-.-.-
10136102_1_699_+ 2.5.1.26
10136102_1_699_+ 1.-.-.-
10136102_1_699_+ 1.1.-.-
10097366_1_338_+ 1.15.1.1
10097366_1_338_+ 1.-.-.-
10132996_1_682_- 4.2.1.11
10132996_1_682_- 4.-.-.-
10176240_420_1136_+ 4.-.-.-
10176240_420_1136_+ 4.1.1.-
10108261_1_583_- 3.4.-.-
10146960_1_476_- 5.2.1.8
10146960_1_476_- 5.-.-.-
10195396_973_1848_- 5.2.1.8
10195396_973_1848_- 5.-.-.-
10175726_434_964_- 3.5.4.16
10175726_434_964_- 3.-.-.-
10181078_268_1272_+ 2.3.1.9
10181078_268_1272_+ 2.-.-.-
10181078_268_1272_+ 2.3.-.-
10181078_268_1272_+ 2.3.1.-
10080150_226_509_+ 1.1.1.86
10080150_226_509_+ 1.-.-.-
10080150_226_509_+ 5.-.-.-
10191814_1023_1917_- 6.2.1.5
10191814_1023_1917_- 6.-.-.-
10195402_530_1026_+ 1.11.1.7
10195402_530_1026_+ 1.11.1.-
10195402_530_1026_+ 1.-.-.-
10195402_530_1026_+ 1.11.-.-
10198796_3649_4178_+ 2.-.-.-
10100638_1_239_+ 4.-.-.-
10121301_1_630_+ 1.7.99.4
10121301_1_630_+ 1.-.-.-
10193042_1159_1464_+ 1.-.-.-
10193042_1159_1464_+ 1.8.99.3
10183667_1_1001_- 3.4.-.-
10109171_1_585_+ 2.3.1.16
10109171_1_585_+ 2.-.-.-
10109171_1_585_+ 2.3.-.-
10109171_1_585_+ 2.3.1.-
10077680_287_504_+ 3.1.-.-
10077680_287_504_+ 3.6.1.3
10175574_1_299_- 3.1.-.-
10175574_1_299_- 3.6.1.3
10188194_24_629_- 1.6.5.3
10188194_24_629_- 1.-.-.-
10188194_24_629_- 1.6.-.-
10188194_24_629_- 1.6.99.5
10153376_1_819_- 2.7.1.19
10153376_1_819_- 2.-.-.-
10149586_1_636_- 2.7.7.7
10149586_1_636_- 2.-.-.-
10149586_1_636_- 2.7.7.-
10170168_1_1020_+ 4.1.1.-
10170168_1_1020_+ 4.1.1.32
10170168_1_1020_+ 4.-.-.-
10170168_1_1020_+ 4.1.1.-
10152100_1_808_+ 1.2.4.2
10152100_1_808_+ 1.2.4.-
10128962_1_663_- 2.3.1.9
10128962_1_663_- 2.-.-.-
10128962_1_663_- 2.3.-.-
10128962_1_663_- 2.3.1.-
10175958_1_956_- 1.3.5.1
10175958_1_956_- 1.-.-.-
10175958_1_956_- 1.3.-.-
10187532_609_1429_- 4.2.1.17
10187532_609_1429_- 4.-.-.-
10177830_1_841_- 2.7.7.6
10177830_1_841_- 2.-.-.-
10177830_1_841_- 2.7.7.-
10182685_339_1013_+ 1.1.1.27
10182685_339_1013_+ 1.-.-.-
10182685_339_1013_+ 1.1.1.-
10195226_1633_2482_+ 4.2.1.11
10195226_1633_2482_+ 4.-.-.-
10151010_1_799_+ 6.2.1.5
10151010_1_799_+ 6.-.-.-
10193104_1020_1694_+ 2.5.1.-
10193104_1020_1694_+ 2.-.-.-
10193104_1020_1694_+ 2.5.1.-
10101800_145_563_+ 2.-.-.-
10101800_145_563_+ 3.-.-.-
10078194_1_505_- 2.7.7.6
10078194_1_505_- 2.-.-.-
10078194_1_505_- 2.7.7.-
10196732_1971_3032_- 2.7.7.7
10196732_1971_3032_- 3.1.-.-
10196732_1971_3032_- 2.-.-.-
10196732_1971_3032_- 2.7.7.-
10196732_1971_3032_- 3.-.-.-
10182523_1_931_- 1.-.-.-
10182523_1_931_- 1.4.1.-
10120151_1_625_+ 6.2.1.5
10120151_1_625_+ 6.-.-.-
10112089_1_416_+ 2.3.1.1
10112089_1_416_+ 2.3.1.35
10112089_1_416_+ 2.-.-.-
10112089_1_416_+ 2.3.-.-
10192046_1338_1868_- 4.2.1.1
10192046_1338_1868_- 4.-.-.-
10188552_858_1625_+ 4.2.1.17
10188552_858_1625_+ 4.-.-.-
10096058_1_547_- 2.7.7.6
10096058_1_547_- 2.-.-.-
10096058_1_547_- 2.7.7.-
10079706_1_508_- 4.1.1.-
10079706_1_508_- 4.1.1.32
10079706_1_508_- 4.-.-.-
10079706_1_508_- 4.1.1.-
10159162_1_873_+ 2.7.7.6
10159162_1_873_+ 2.-.-.-
10159162_1_873_+ 2.7.7.-
10150580_1_457_+ 1.-.-.-
10150580_1_457_+ 5.-.-.-
10150580_1_457_+ 1.1.1.271
10122974_1_637_- 1.4.1.13
10122974_1_637_- 1.4.-.-
10122974_1_637_- 1.-.-.-
10122974_1_637_- 1.4.-.-
10088750_1_528_+ 5.99.1.-
10088750_1_528_+ 5.99.1.2
10088750_1_528_+ 5.-.-.-
10165556_1_951_+ 1.-.-.-
10165248_228_668_- 4.-.-.-
10165248_228_668_- 4.2.1.-
10165248_228_668_- 4.2.1.59
10165248_228_668_- 4.2.1.59
10116397_1_611_- 4.2.1.47
10116397_1_611_- 4.-.-.-
10172356_1_1059_- 3.1.13.-
10172356_1_1059_- 2.7.7.8
10172356_1_1059_- 2.-.-.-
10172356_1_1059_- 2.7.7.-
10100600_1_494_+ 1.1.1.205
10100600_1_494_+ 1.-.-.-
10175996_161_1120_+ 3.-.-.-
10175996_161_1120_+ 3.6.3.-
10119007_1_531_+ 3.6.1.3
10181302_1_1280_+ 6.3.5.5
10181302_1_1280_+ 6.-.-.-
10180884_1_1265_- 1.-.-.-
10193470_1_160_- 1.-.-.-
10193470_1_160_- 1.1.1.-
10193470_1_160_- 1.1.1.37
10179520_1_599_- 6.1.1.-
10179520_1_599_- 6.1.1.14
10179520_1_599_- 6.-.-.-
10147552_497_771_+ 2.3.1.16
10147552_497_771_+ 2.-.-.-
10147552_497_771_+ 2.3.-.-
10147552_497_771_+ 2.3.1.-
10192848_1788_2048_+ 3.3.1.1
10192848_1788_2048_+ 3.-.-.-
10106559_1_577_+ 2.7.7.6
10106559_1_577_+ 2.-.-.-
10106559_1_577_+ 2.7.7.-
10082058_1_513_+ 2.5.1.49
10082058_1_513_+ 2.-.-.-
10082058_1_513_+ 2.5.1.-
10166508_1_212_- 2.-.-.-
10166508_1_212_- 3.-.-.-
10136240_1_226_+ 2.7.7.6
10136240_1_226_+ 2.-.-.-
10136240_1_226_+ 2.7.7.-
10103846_1_569_- 6.1.1.-
10103846_1_569_- 6.1.1.14
10103846_1_569_- 6.-.-.-
10152082_275_807_- 1.-.-.-
10152082_275_807_- 1.6.-.-
10152082_275_807_- 1.6.99.5
10197636_1390_1656_+ 1.-.-.-
10192820_1858_2025_+ 3.3.1.1
10192820_1858_2025_+ 3.-.-.-
10191986_1_855_- 2.7.7.6
10191986_1_855_- 2.-.-.-
10191986_1_855_- 2.7.7.-
10145912_1_760_+ 2.7.9.2
10145912_1_760_+ 2.-.-.-
10145912_1_760_+ 2.7.-.-
10175638_1_1067_+ 2.7.7.6
10175638_1_1067_+ 2.-.-.-
10175638_1_1067_+ 2.7.7.-
10193834_428_925_- 1.-.-.-
10193834_428_925_- 1.13.11.2
10182160_1_472_+ 2.7.7.6
10182160_1_472_+ 2.-.-.-
10182160_1_472_+ 2.7.7.-
10079082_1_507_- 3.1.13.-
10079082_1_507_- 2.7.7.8
10079082_1_507_- 2.-.-.-
10079082_1_507_- 2.7.7.-
10172264_1_1058_- 1.-.-.-
10124082_1_641_- 4.2.1.20
10124082_1_641_- 4.-.-.-
10193896_1553_1894_- 1.-.-.-
10147904_1_774_+ 3.1.4.-
10104914_1_572_- 5.99.1.-
10104914_1_572_- 5.99.1.3
10104914_1_572_- 5.-.-.-
10167300_1_975_- 3.1.13.-
10167300_1_975_- 2.7.7.8
10167300_1_975_- 2.-.-.-
10167300_1_975_- 2.7.7.-
10168742_1_997_+ 2.7.7.6
10168742_1_997_+ 2.-.-.-
10168742_1_997_+ 2.7.7.-
10187104_1_602_- 4.1.2.13
10187104_1_602_- 4.-.-.-
10150138_356_791_+ 2.7.-.-
10150138_356_791_+ 2.7.9.1
10103440_371_567_+ 1.-.-.-
10184205_404_1252_+ 4.2.1.9
10184205_404_1252_+ 4.-.-.-
10140562_1_725_- 2.7.7.6
10140562_1_725_- 2.-.-.-
10140562_1_725_- 2.7.7.-
10193582_1743_1979_- 3.6.1.3
10192078_1_730_- 4.2.1.17
10192078_1_730_- 4.-.-.-
10126300_367_651_+ 1.1.1.22
10126300_367_651_+ 1.-.-.-
10126300_367_651_+ 1.1.1.-
10149576_1_787_+ 6.1.1.-
10149576_1_787_+ 6.1.1.5
10149576_1_787_+ 6.-.-.-
10173712_1_936_+ 4.99.1.1
10173712_1_936_+ 4.-.-.-
10195122_2080_2456_+ 3.-.-.-
10195122_2080_2456_+ 3.6.3.-
10113631_1_147_+ 1.-.-.-
10113631_1_147_+ 1.3.-.-
10183247_1_761_- 1.-.-.-
10183247_1_761_- 1.3.-.-
10152146_11_808_- 1.-.-.-
10152146_11_808_- 1.2.1.-
10094946_1_537_+ 1.3.99.3
10094946_1_537_+ 1.-.-.-
10094946_1_537_+ 1.3.-.-
10083798_1_517_- 1.7.99.4
10083798_1_517_- 1.-.-.-
10146456_1_764_- 6.2.1.5
10146456_1_764_- 6.-.-.-
10195402_2054_2524_+ 1.-.-.-
10195402_2054_2524_+ 1.3.-.-
10197656_2136_3652_+ 3.4.24.-
10122381_1_634_+ 4.2.1.33
10122381_1_634_+ 4.-.-.-
10094940_1_544_+ 1.9.3.1
10192248_1_1026_+ 3.4.-.-
10156391_405_846_- 2.7.4.6
10156391_405_846_- 2.-.-.-
10153798_1_823_+ 3.4.-.-
10160214_33_884_+ 2.3.1.16
10160214_33_884_+ 2.-.-.-
10160214_33_884_+ 2.3.-.-
10160214_33_884_+ 2.3.1.-
10159304_1_385_- 3.6.1.3
10178034_1003_1180_+ 1.6.5.3
10178034_1003_1180_+ 1.-.-.-
10178034_1003_1180_+ 1.6.-.-
10077964_1_505_- 3.4.-.-
10190956_111_1606_+ 2.7.1.30
10190956_111_1606_+ 2.-.-.-
10190956_111_1606_+ 2.7.1.-
10168142_25_936_- 3.-.-.-
10168142_25_936_- 3.5.-.-
10109663_2_415_- 2.7.4.6
10109663_2_415_- 2.-.-.-
10102420_1_564_+ 3.6.1.3
10150716_1_734_- 1.2.1.8
10150716_1_734_- 1.-.-.-
10150716_1_734_- 1.2.1.-
10084262_1_518_+ 1.6.5.3
10084262_1_518_+ 1.-.-.-
10084262_1_518_+ 1.6.-.-
10120221_1_542_+ 1.1.1.205
10120221_1_542_+ 1.-.-.-
10176694_312_944_- 2.7.7.6
10176694_312_944_- 2.-.-.-
10176694_312_944_- 2.7.7.-
10195812_2237_2643_- 2.3.1.16
10195812_2237_2643_- 2.-.-.-
10195812_2237_2643_- 2.3.-.-
10195812_2237_2643_- 2.3.1.-
10147562_35_771_+ 1.13.11.-
10147562_35_771_+ 1.13.11.3
10190966_1029_1822_+ 3.1.13.-
10190966_1029_1822_+ 2.7.7.8
10190966_1029_1822_+ 2.-.-.-
10190966_1029_1822_+ 2.7.7.-
10124708_349_644_- 2.5.1.49
10124708_349_644_- 2.-.-.-
10124708_349_644_- 2.5.1.-
10124708_349_644_- 4.-.-.-
10193364_254_745_+ 2.2.1.6
10198228_160_912_+ 5.4.2.1
10198228_160_912_+ 5.-.-.-
10198228_160_912_+ 5.4.2.-
10190840_1_1042_+ 1.-.-.-
10144872_148_753_- 6.3.1.2
10145120_1_755_+ 5.4.99.5
10145120_1_755_+ 4.2.1.51
10145120_1_755_+ 4.-.-.-
10145120_1_755_+ 5.-.-.-
10145120_1_755_+ 4.2.1.5
10110987_1_474_- 1.1.99.1
10110987_1_474_- 1.-.-.-
10110987_1_474_- 1.1.-.-
10117353_1_614_+ 6.1.1.-
10117353_1_614_+ 6.1.1.14
10117353_1_614_+ 6.-.-.-
10182004_995_1305_- 2.7.7.6
10182004_995_1305_- 2.-.-.-
10182004_995_1305_- 2.7.7.-
10174902_339_971_- 1.14.12.17
10174902_339_971_- 1.-.-.-
10168026_1_986_+ 6.3.1.2
10193080_1_930_- 3.6.1.1
10193080_1_930_- 3.-.-.-
10194818_1923_2378_- 3.-.-.-
10194818_1923_2378_- 3.6.3.-
10166204_272_960_+ 6.3.1.2
10166204_272_960_+ 6.-.-.-
10158878_1_871_+ 2.7.7.6
10158878_1_871_+ 2.-.-.-
10158878_1_871_+ 2.7.7.-
10120153_164_625_- 2.8.3.-
10120153_164_625_- 2.-.-.-
10170540_1_827_- 4.2.99.18
10170540_1_827_- 3.2.2.23
10170540_1_827_- 3.-.-.-
10170540_1_827_- 3.2.-.-
10170540_1_827_- 3.2.2.-
10170540_1_827_- 4.-.-.-
10115321_1_606_- 1.-.-.-
10140080_1_691_- 2.-.-.-
10140080_1_691_- 2.7.1.-
10199162_7032_8455_+ 6.1.1.-
10199162_7032_8455_+ 6.1.1.17
10199162_7032_8455_+ 6.-.-.-
10199162_7032_8455_+ 6.1.1.-
10134096_1_688_- 2.7.7.6
10134096_1_688_- 2.-.-.-
10134096_1_688_- 2.7.7.-
10154534_1_322_- 1.-.-.-
10154534_1_322_- 1.2.1.-
10191396_1_485_- 4.2.1.3
10191396_1_485_- 4.-.-.-
10191396_1_485_- 4.2.1.99
10076824_1_503_+ 2.7.7.6
10076824_1_503_+ 2.-.-.-
10076824_1_503_+ 2.7.7.-
10116753_1_612_+ 2.3.1.16
10116753_1_612_+ 2.-.-.-
10116753_1_612_+ 2.3.-.-
10116753_1_612_+ 2.3.1.-
10185316_284_826_- 3.1.1.3
10186796_1_1515_+ 5.99.1.-
10186796_1_1515_+ 5.99.1.3
10186796_1_1515_+ 5.-.-.-
10183637_1_719_- 2.7.7.6
10183637_1_719_- 2.-.-.-
10183637_1_719_- 2.7.7.-
10190400_938_1441_- 2.7.7.6
10190400_938_1441_- 2.-.-.-
10190400_938_1441_- 2.7.7.-
10111393_1_593_+ 1.8.1.9
10111393_1_593_+ 1.-.-.-
10099020_1_555_+ 1.17.4.1
10099020_1_555_+ 1.-.-.-
10197678_1_577_- 1.-.-.-
10197678_1_577_- 1.7.2.1
10146332_1_232_- 4.1.1.-
10146332_1_232_- 4.1.1.32
10146332_1_232_- 4.-.-.-
10146332_1_232_- 4.1.1.-
10197010_1_318_+ 5.4.99.2
10197010_1_318_+ 5.-.-.-
10197010_1_318_+ 5.4.-.-
10193980_1555_1926_- 3.5.4.10
10193980_1555_1926_- 2.1.2.3
10193980_1555_1926_- 2.-.-.-
10193980_1555_1926_- 3.-.-.-
10181818_1_734_- 4.2.1.24
10181818_1_734_- 4.-.-.-
10166144_1_894_- 3.6.1.1
10166144_1_894_- 3.-.-.-
10145770_1_759_+ 5.99.1.-
10145770_1_759_+ 5.99.1.3
10145770_1_759_+ 5.-.-.-
10184383_1022_1397_+ 1.-.-.-
10184383_1022_1397_+ 1.11.1.15
10195712_955_1674_- 2.7.7.6
10195712_955_1674_- 2.-.-.-
10195712_955_1674_- 2.7.7.-
10097860_137_552_- 5.99.1.-
10097860_137_552_- 5.99.1.3
10097860_137_552_- 5.-.-.-
10190362_1_932_- 2.7.7.6
10190362_1_932_- 2.-.-.-
10190362_1_932_- 2.7.7.-
10183481_1_698_+ 3.2.1.-
10183481_1_698_+ 3.2.1.21
10183481_1_698_+ 3.-.-.-
10183481_1_698_+ 3.2.-.-
10188878_860_1650_- 2.7.9.1
10119065_1_621_- 2.3.1.54
10119065_1_621_- 2.-.-.-
10119065_1_621_- 2.3.-.-
10193814_1_364_- 6.3.5.5
10193814_1_364_- 6.-.-.-
10117341_1_614_+ 1.15.1.1
10117341_1_614_+ 1.-.-.-
10157383_659_855_- 5.2.1.8
10157383_659_855_- 5.-.-.-
10149000_1_783_+ 3.1.13.-
10149000_1_783_+ 2.7.7.8
10149000_1_783_+ 2.-.-.-
10149000_1_783_+ 2.7.7.-
10116957_1_613_+ 3.1.-.-
10116957_1_613_+ 3.6.1.3
10127194_180_655_+ 3.6.1.1
10130550_305_670_- 3.-.-.-
10130550_305_670_- 3.6.3.-
10195424_1964_2529_+ 1.-.-.-
10195424_1964_2529_+ 1.4.1.-
10168736_172_861_+ 3.6.1.3
10177090_1_953_- 3.-.-.-
10186278_1_908_- 1.-.-.-
10186278_1_908_- 1.2.1.-
10132244_1_277_- 2.7.1.30
10132244_1_277_- 2.-.-.-
10132244_1_277_- 2.7.1.-
10138054_1_618_+ 1.10.2.2
10138054_1_618_+ 1.-.-.-
10138054_1_618_+ 1.10.-.-
10197110_1_907_+ 4.1.2.13
10197110_1_907_+ 4.-.-.-
10080594_1_510_+ 1.9.3.1
10080594_1_510_+ 1.-.-.-
10189660_1_887_- 1.-.-.-
10189660_1_887_- 4.1.1.-
10080910_1_511_+ 4.2.1.3
10080910_1_511_+ 4.-.-.-
10080910_1_511_+ 4.2.1.99
10110085_1_588_+ 1.2.1.8
10110085_1_588_+ 1.-.-.-
10110085_1_588_+ 1.2.1.-
10198746_4999_5262_+ 2.3.1.9
10198746_4999_5262_+ 2.-.-.-
10198746_4999_5262_+ 2.3.-.-
10198746_4999_5262_+ 2.3.1.-
10183567_1_508_- 2.7.7.6
10183567_1_508_- 2.-.-.-
10183567_1_508_- 2.7.7.-
10139530_1_273_+ 2.5.1.6
10139530_1_273_+ 2.-.-.-
10198170_4004_4206_+ 1.-.-.-
10197540_3053_3555_+ 1.3.99.3
10197540_3053_3555_+ 1.-.-.-
10197540_3053_3555_+ 1.3.-.-
10121807_1_632_- 1.-.-.-
10121807_1_632_- 1.2.-.-
10145064_226_732_+ 1.-.-.-
10186174_1003_1320_+ 3.1.-.-
10129394_221_665_+ 2.7.1.30
10129394_221_665_+ 2.-.-.-
10129394_221_665_+ 2.7.1.-
10134636_1_500_- 4.1.3.1
10134636_1_500_- 4.-.-.-
10193140_540_1844_- 6.3.5.3
10193140_540_1844_- 6.-.-.-
10132610_107_680_+ 1.3.99.1
10132610_107_680_+ 1.-.-.-
10176848_1_1149_- 3.5.1.5
10176848_1_1149_- 3.-.-.-
10176848_1_1149_- 3.5.-.-
10120755_1_628_+ 2.7.7.6
10120755_1_628_+ 2.-.-.-
10120755_1_628_+ 2.7.7.-
10134690_153_691_- 5.-.-.-
10091462_1_535_- 3.-.-.-
10091462_1_535_- 3.6.3.-
10191568_319_1023_+ 5.3.4.1
10191568_319_1023_+ 5.-.-.-
10182843_1125_1336_- 1.-.-.-
10182843_1125_1336_- 1.6.-.-
10182843_1125_1336_- 1.6.99.5
10198270_1_955_- 3.-.-.-
10198270_1_955_- 3.6.3.-
10099756_125_557_- 2.-.-.-
10194750_1_622_- 1.2.4.2
10194750_1_622_- 4.1.1.71
10194750_1_622_- 1.2.4.-
10194750_1_622_- 2.3.-.-
10194750_1_622_- 4.-.-.-
10103220_1_430_- 5.4.-.-
10103220_1_430_- 2.-.-.-
10184946_1182_1424_- 6.2.1.5
10184946_1182_1424_- 6.-.-.-
10196732_341_1950_- 2.7.7.7
10196732_341_1950_- 3.1.-.-
10196732_341_1950_- 2.-.-.-
10196732_341_1950_- 2.7.7.-
10196732_341_1950_- 3.-.-.-
10199188_8375_8893_- 3.-.-.-
10170188_1_946_- 3.4.-.-
10110429_1_590_+ 2.7.7.6
10110429_1_590_+ 2.-.-.-
10110429_1_590_+ 2.7.7.-
10160938_1_893_+ 3.4.-.-
10123158_1_471_+ 1.6.5.3
10141310_343_730_- 2.7.7.6
10141310_343_730_- 2.-.-.-
10141310_343_730_- 2.7.7.-
10197060_1085_1501_+ 1.1.1.86
10197060_1085_1501_+ 1.7.99.4
10197060_1085_1501_+ 1.-.-.-
10195536_1939_2514_- 4.2.1.17
10195536_1939_2514_- 4.-.-.-
10181566_1_783_+ 1.1.1.205
10181566_1_783_+ 1.-.-.-
10198534_3189_3773_+ 3.1.26.4
10133704_1_686_+ 5.2.1.8
10133704_1_686_+ 5.-.-.-
10178162_1_959_- 1.8.1.4
10178162_1_959_- 1.-.-.-
10178162_1_959_- 1.8.1.-
10171310_675_1040_- 3.4.-.-
10171310_675_1040_- 3.-.-.-
10177104_673_1156_+ 2.7.7.7
10177104_673_1156_+ 2.-.-.-
10177104_673_1156_+ 2.7.7.-
10191848_731_1009_+ 3.6.1.3
10099344_187_556_+ 2.-.-.-
10099344_187_556_+ 2.8.4.1
10151172_1_800_- 1.1.1.42
10151172_1_800_- 1.-.-.-
10151172_1_800_- 1.1.1.-
10137392_1_422_- 2.7.7.6
10137392_1_422_- 2.-.-.-
10137392_1_422_- 2.7.7.-
10173840_1_950_- 3.-.-.-
10173840_1_950_- 3.6.3.-
10167548_382_822_- 4.-.-.-
10167548_382_822_- 4.2.1.-
10167548_382_822_- 4.2.1.59
10167548_382_822_- 4.2.1.59
10131984_1_677_+ 1.7.99.4
10131984_1_677_+ 1.-.-.-
10190400_1_932_- 2.7.7.6
10190400_1_932_- 2.-.-.-
10190400_1_932_- 2.7.7.-
10172678_1_1065_+ 2.2.1.6
10172678_1_1065_+ 2.-.-.-
10181096_428_1081_+ 6.3.2.6
10181096_428_1081_+ 6.-.-.-
10109177_1_585_- 2.7.7.6
10109177_1_585_- 2.-.-.-
10109177_1_585_- 2.7.7.-
10127924_1_280_- 2.3.1.16
10127924_1_280_- 2.-.-.-
10127924_1_280_- 2.3.-.-
10127924_1_280_- 2.3.1.-
10194630_1974_2337_- 3.4.-.-
10174924_387_941_- 2.7.7.6
10174924_387_941_- 2.-.-.-
10174924_387_941_- 2.7.7.-
10192442_1_1037_+ 2.7.7.6
10192442_1_1037_+ 2.-.-.-
10192442_1_1037_+ 2.7.7.-
10086886_1_524_- 2.7.7.6
10086886_1_524_- 2.-.-.-
10086886_1_524_- 2.7.7.-
10131416_1_179_- 2.7.7.6
10131416_1_179_- 2.-.-.-
10131416_1_179_- 2.7.7.-
10170978_1_1034_- 2.5.1.26
10170978_1_1034_- 1.-.-.-
10170978_1_1034_- 1.1.-.-
10182102_1_630_+ 3.6.1.3
10170026_1_998_- 1.4.-.-
10170026_1_998_- 1.4.7.1
10170026_1_998_- 1.-.-.-
10170026_1_998_- 1.4.-.-
10104282_1_440_- 1.15.1.1
10104282_1_440_- 1.-.-.-
10193366_299_910_+ 1.6.5.3
10193366_299_910_+ 1.-.-.-
10193366_299_910_+ 1.6.-.-
10193366_299_910_+ 1.6.99.5
10136724_1_702_+ 1.-.-.-
10082566_1_514_+ 3.4.-.-
10124688_1_644_- 3.6.1.1
10124688_1_644_- 3.-.-.-
10185902_1062_1468_+ 5.3.1.1
10185902_1062_1468_+ 5.-.-.-
10110349_1_589_- 2.7.7.6
10110349_1_589_- 2.-.-.-
10110349_1_589_- 2.7.7.-
10093744_1_541_+ 1.-.-.-
10093744_1_541_+ 1.7.2.1
10183635_1_1059_+ 1.-.-.-
10183635_1_1059_+ 1.4.1.-
10125956_1_649_+ 2.7.7.6
10125956_1_649_+ 2.-.-.-
10125956_1_649_+ 2.7.7.-
10097978_1_552_- 6.2.1.1
10097978_1_552_- 6.-.-.-
10130880_1_646_+ 2.-.-.-
10130880_1_646_+ 2.7.7.-
10130880_1_646_+ 2.7.7.60
10100370_1_217_- 1.-.-.-
10076212_66_501_+ 1.3.99.3
10076212_66_501_+ 1.-.-.-
10076212_66_501_+ 1.3.-.-
10158862_1_542_- 1.7.99.4
10158862_1_542_- 1.-.-.-
10144282_1_749_+ 2.7.7.6
10144282_1_749_+ 2.-.-.-
10144282_1_749_+ 2.7.7.-
10172326_1_871_- 4.2.1.11
10172326_1_871_- 4.-.-.-
10198732_1080_1937_+ 1.1.1.205
10198732_1080_1937_+ 1.-.-.-
10130210_1_668_+ 3.-.-.-
10164888_1_942_+ 2.3.3.1
10164888_1_942_+ 2.-.-.-
10164888_1_942_+ 2.3.-.-
10164888_1_942_+ 2.3.3.-
10119693_1_224_+ 1.1.1.39
10119693_1_224_+ 1.1.1.40
10119693_1_224_+ 4.1.1.3
10119693_1_224_+ 1.-.-.-
10163542_1_924_- 3.1.6.-
10163542_1_924_- 3.-.-.-
10184741_1_940_- 3.4.-.-
10195312_401_1833_+ 1.-.-.-
10195312_401_1833_+ 1.2.1.-
10111505_120_593_- 3.6.1.3
10190736_1_1007_+ 1.3.99.3
10190736_1_1007_+ 1.-.-.-
10190736_1_1007_+ 1.3.-.-
10179482_183_1049_+ 6.-.-.-
10151322_1_801_+ 2.7.7.6
10151322_1_801_+ 2.-.-.-
10151322_1_801_+ 2.7.7.-
10132686_213_681_+ 3.4.-.-
10108233_97_583_- 3.-.-.-
10193400_1209_1871_- 2.5.1.6
10193400_1209_1871_- 2.-.-.-
10136592_1_655_- 6.-.-.-
10192216_848_1504_- 4.1.1.21
10192216_848_1504_- 6.-.-.-
10192216_848_1504_- 6.3.4.18
10112527_1_597_+ 1.7.99.4
10112527_1_597_+ 1.-.-.-
10193980_1_511_- 1.5.1.20
10193980_1_511_- 1.-.-.-
10191728_962_1345_- 1.1.1.205
10191728_962_1345_- 1.-.-.-
10123088_1_637_+ 2.7.7.6
10123088_1_637_+ 2.-.-.-
10123088_1_637_+ 2.7.7.-
10136426_226_701_- 3.5.-.-
10171186_1_1005_+ 1.1.1.35
10171186_1_1005_+ 1.-.-.-
10135092_1_424_- 1.1.1.42
10135092_1_424_- 1.-.-.-
10135092_1_424_- 1.1.1.-
10166522_1_250_+ 1.-.-.-
10166522_1_250_+ 1.6.-.-
10166522_1_250_+ 1.6.99.5
10197676_2259_2942_- 2.6.1.1
10197676_2259_2942_- 2.6.1.-
10197676_2259_2942_- 2.-.-.-
10197676_2259_2942_- 2.6.1.9
10180354_1_1002_+ 4.3.2.2
10180354_1_1002_+ 4.-.-.-
10180354_1_1002_+ 4.3.2.2
10129102_1_664_- 6.2.1.5
10129102_1_664_- 6.-.-.-
10180228_1071_1208_+ 4.2.1.9
10180228_1071_1208_+ 4.-.-.-
10095342_1_545_- 1.11.1.6
10095342_1_545_- 1.11.1.7
10095342_1_545_- 1.-.-.-
10198724_1886_2887_- 6.6.1.1
10198724_1886_2887_- 6.-.-.-
10198900_1554_4070_+ 1.-.-.-
10198900_1554_4070_+ 1.2.-.-
10191848_1536_1921_+ 3.6.1.3
10086392_1_523_- 2.7.7.6
10086392_1_523_- 2.-.-.-
10086392_1_523_- 2.7.7.-
10198748_1008_1487_+ 2.3.1.30
10198748_1008_1487_+ 2.-.-.-
10198748_1008_1487_+ 2.3.-.-
10164396_328_935_+ 1.1.1.42
10164396_328_935_+ 1.-.-.-
10164396_328_935_+ 1.1.1.-
10125884_1_649_+ 1.1.1.42
10125884_1_649_+ 1.-.-.-
10125884_1_649_+ 1.1.1.-
10146142_1_278_+ 3.-.-.-
10146142_1_278_+ 3.6.3.-
10186426_59_1084_+ 1.2.1.5
10186426_59_1084_+ 1.-.-.-
10186426_59_1084_+ 1.2.1.-
10197912_3335_3913_- 6.-.-.-
10160484_1_887_- 2.-.-.-
10160484_1_887_- 2.8.4.1
10124064_1_641_- 6.3.1.2
10156349_1_845_- 3.4.21.-
10156349_1_845_- 3.4.-.-
10125256_1_439_+ 1.11.1.7
10125256_1_439_+ 1.-.-.-
10125256_1_439_+ 1.11.1.15
10181754_1046_1295_- 1.2.1.2
10181754_1046_1295_- 1.-.-.-
10117975_1_617_- 2.7.7.6
10117975_1_617_- 2.-.-.-
10117975_1_617_- 2.7.7.-
10198096_1256_1888_- 3.5.4.16
10198096_1256_1888_- 3.-.-.-
10183765_962_1371_- 1.1.1.39
10183765_962_1371_- 1.1.1.40
10183765_962_1371_- 1.-.-.-
10183765_962_1371_- 1.1.1.-
10183765_962_1371_- 2.3.-.-
10118337_1_618_+ 3.4.24.-
10118337_1_618_+ 3.4.-.-
10118337_1_618_+ 3.-.-.-
10118337_1_618_+ 3.6.1.3
10198590_4647_4969_- 1.-.-.-
10198590_4647_4969_- 1.1.1.-
10198590_4647_4969_- 1.1.1.37
10114653_108_604_+ 1.15.1.1
10114653_108_604_+ 1.-.-.-
10164532_1_937_+ 2.-.-.-
10182416_1_490_- 1.10.2.2
10182416_1_490_- 1.-.-.-
10159460_230_876_- 1.3.5.1
10159460_230_876_- 1.-.-.-
10136910_1_704_- 2.7.7.6
10136910_1_704_- 2.-.-.-
10136910_1_704_- 2.7.7.-
10178196_1102_1184_+ 1.7.99.4
10178196_1102_1184_+ 1.-.-.-
10159542_1_792_- 1.-.-.-
10167286_618_975_+ 2.7.4.6
10167286_618_975_+ 2.-.-.-
10119011_61_621_+ 1.7.99.4
10119011_61_621_+ 1.-.-.-
10182000_1_968_- 6.2.1.3
10182000_1_968_- 6.-.-.-
10125050_1_646_- 2.7.7.6
10125050_1_646_- 2.-.-.-
10125050_1_646_- 2.7.7.-
10183885_205_639_+ 2.-.-.-
10094592_1_543_+ 1.3.99.3
10094592_1_543_+ 1.3.8.1
10094592_1_543_+ 1.-.-.-
10094592_1_543_+ 1.3.-.-
10145280_1_756_+ 3.6.1.1
10145280_1_756_+ 3.-.-.-
10133664_1_686_+ 3.4.-.-
10195656_1_990_- 2.3.1.20
10195656_1_990_- 2.-.-.-
10195656_1_990_- 2.3.-.-
10120263_1_437_+ 2.7.2.3
10120263_1_437_+ 2.-.-.-
10184193_1083_1389_+ 1.-.-.-
10185830_1_1023_+ 3.3.1.1
10185830_1_1023_+ 3.-.-.-
10151674_1_804_+ 2.-.-.-
10193896_425_919_- 3.-.-.-
10137784_1_709_+ 2.7.7.6
10137784_1_709_+ 2.-.-.-
10137784_1_709_+ 2.7.7.-
10123354_1_565_- 2.7.7.9
10123354_1_565_- 2.-.-.-
10123354_1_565_- 2.7.7.-
10188876_505_1002_+ 1.-.-.-
10188876_505_1002_+ 1.14.-.-
10188876_505_1002_+ 1.14.12.7
10164026_323_826_- 3.-.-.-
10164026_323_826_- 3.6.3.-
10116715_1_612_- 2.7.7.6
10116715_1_612_- 2.-.-.-
10116715_1_612_- 2.7.7.-
10123150_1_637_- 3.4.-.-
10108795_1_584_- 4.1.1.17
10108795_1_584_- 4.-.-.-
10135192_1_348_- 1.3.5.1
10135192_1_348_- 1.-.-.-
10128998_1_663_- 2.7.7.6
10128998_1_663_- 2.-.-.-
10128998_1_663_- 2.7.7.-
10188308_1_1606_- 1.-.-.-
10188308_1_1606_- 1.2.1.-
10149224_160_784_- 3.6.1.3
10194496_1454_2041_+ 4.2.1.47
10194496_1454_2041_+ 4.-.-.-
10168178_370_989_+ 1.2.1.12
10168178_370_989_+ 1.-.-.-
10168178_370_989_+ 1.2.1.-
10121707_1_558_+ 3.4.25.-
10121707_1_558_+ 3.4.-.-
10121707_1_558_+ 3.-.-.-
10137476_94_707_+ 3.-.-.-
10137476_94_707_+ 3.6.3.-
10110685_1_314_+ 3.1.4.1
10110685_1_314_+ 3.-.-.-
10076246_238_501_- 2.7.4.-
10076246_238_501_- 2.-.-.-
10076246_238_501_- 2.7.4.22
10099898_1_557_- 3.1.-.-
10099898_1_557_- 3.-.-.-
10164294_1_934_+ 2.7.7.6
10164294_1_934_+ 2.-.-.-
10164294_1_934_+ 2.7.7.-
10165940_1_956_+ 1.1.1.85
10165940_1_956_+ 1.-.-.-
10165940_1_956_+ 1.1.1.-
10197978_1_1049_+ 2.7.7.6
10197978_1_1049_+ 2.-.-.-
10197978_1_1049_+ 2.7.7.-
10195684_59_841_- 4.2.1.11
10195684_59_841_- 4.-.-.-
10154302_1_827_- 5.3.1.9
10154302_1_827_- 5.-.-.-
10184225_465_920_+ 4.-.-.-
10184225_465_920_+ 4.2.1.-
10184225_465_920_+ 4.2.1.59
10184225_465_920_+ 4.2.1.59
10194160_1658_2062_+ 1.1.1.35
10194160_1658_2062_+ 1.-.-.-
10092160_1_537_+ 1.7.99.4
10092160_1_537_+ 1.-.-.-
10172890_1_191_+ 1.1.1.42
10172890_1_191_+ 1.-.-.-
10172890_1_191_+ 1.1.1.-
10076652_1_341_- 6.3.2.4
10076652_1_341_- 6.-.-.-
10196246_173_781_- 5.5.-.-
10131884_58_677_+ 1.7.99.4
10131884_58_677_+ 1.-.-.-
10191384_1208_1869_- 2.7.7.9
10191384_1208_1869_- 2.-.-.-
10191384_1208_1869_- 2.7.7.-
10158025_1_862_+ 2.3.1.-
10158025_1_862_+ 1.-.-.-
10158025_1_862_+ 2.-.-.-
10158025_1_862_+ 2.3.-.-
10158025_1_862_+ 1.2.99.2
10158025_1_862_+ 2.3.1.169
10101668_131_562_- 2.-.-.-
10153030_1_592_+ 3.-.-.-
10112635_1_597_- 3.-.-.-
10082026_1_510_+ 2.8.3.-
10082026_1_510_+ 2.-.-.-
10134216_328_688_+ 1.-.-.-
10197424_699_884_- 2.-.-.-
10197424_699_884_- 2.3.-.-
10197424_699_884_- 2.3.1.-
10197424_699_884_- 2.3.1.174
10198550_2063_3049_+ 1.-.-.-
10173406_1_990_- 1.-.-.-
10173406_1_990_- 1.2.1.-
10085548_1_521_+ 2.3.-.-
10098158_1_553_+ 2.5.1.61
10098158_1_553_+ 2.-.-.-
10195538_17_952_- 6.1.1.-
10195538_17_952_- 6.1.1.2
10195538_17_952_- 6.-.-.-
10197840_1_442_- 4.2.1.2
10197840_1_442_- 4.-.-.-
10157661_384_858_+ 4.2.1.47
10157661_384_858_+ 4.-.-.-
10096558_1_549_+ 2.7.7.6
10096558_1_549_+ 2.-.-.-
10096558_1_549_+ 2.7.7.-
10082752_1_515_+ 3.4.-.-
10137462_1_707_+ 2.7.7.6
10137462_1_707_+ 2.-.-.-
10137462_1_707_+ 2.7.7.-
10182693_1_930_+ 3.4.24.-
10182693_1_930_+ 3.-.-.-
10137450_1_706_- 2.7.7.6
10137450_1_706_- 2.-.-.-
10137450_1_706_- 2.7.7.-
10197674_2611_3027_+ 4.2.1.11
10197674_2611_3027_+ 4.-.-.-
10149828_30_704_- 3.4.21.-
10149828_30_704_- 3.4.-.-
10149828_30_704_- 3.-.-.-
10164234_73_792_- 3.6.1.3
10085296_1_520_- 1.2.4.1
10085296_1_520_- 1.-.-.-
10144000_168_748_- 1.-.-.-
10198206_1_595_- 1.1.1.35
10198206_1_595_- 1.-.-.-
10128516_1_661_+ 3.-.-.-
10127398_1_335_- 3.-.-.-
10127398_1_335_- 3.6.3.-
10125092_184_504_+ 6.1.1.-
10141376_1_319_- 3.5.1.5
10141376_1_319_- 3.-.-.-
10089794_1_531_+ 1.1.1.42
10089794_1_531_+ 1.-.-.-
10089794_1_531_+ 1.1.1.-
10186166_1_521_- 1.-.-.-
10192846_192_605_- 1.6.5.3
10192846_192_605_- 1.-.-.-
10196558_1450_2955_- 1.-.-.-
10196558_1450_2955_- 1.2.1.-
10191282_1_1161_+ 1.3.5.1
10191282_1_1161_+ 1.-.-.-
10191282_1_1161_+ 1.3.-.-
10114419_1_603_+ 2.7.7.6
10114419_1_603_+ 2.-.-.-
10114419_1_603_+ 2.7.7.-
10186420_1054_1496_+ 2.7.7.6
10186420_1054_1496_+ 2.-.-.-
10186420_1054_1496_+ 2.7.7.-
10187770_1_497_+ 4.2.1.20
10187770_1_497_+ 4.-.-.-
10144976_279_754_- 3.5.-.-
10131436_526_674_+ 1.-.-.-
10131436_526_674_+ 1.2.1.-
10196898_1102_1899_+ 3.-.-.-
10111329_193_593_+ 5.2.1.8
10111329_193_593_+ 5.-.-.-
10162968_1_634_- 1.14.-.-
10191256_999_1637_+ 2.7.4.3
10191256_999_1637_+ 2.-.-.-
10191256_999_1637_+ 2.7.4.-
10195610_1334_2577_+ 3.-.-.-
10195610_1334_2577_+ 3.5.-.-
10184974_1_563_- 4.1.2.13
10184974_1_563_- 4.-.-.-
10197060_1_1079_+ 1.1.1.86
10197060_1_1079_+ 1.7.99.4
10197060_1_1079_+ 1.-.-.-
10188878_1_779_- 2.-.-.-
10188878_1_779_- 2.7.-.-
10188878_1_779_- 2.7.9.1
10116881_99_612_- 1.1.1.42
10116881_99_612_- 1.-.-.-
10116881_99_612_- 1.1.1.-
10121411_1_630_- 1.-.-.-
10139382_1_718_+ 3.1.-.-
10139382_1_718_+ 3.-.-.-
10160138_1_883_+ 2.7.7.6
10160138_1_883_+ 2.-.-.-
10160138_1_883_+ 2.7.7.-
10189992_616_1680_+ 3.4.23.-
10189992_616_1680_+ 3.4.-.-
10189992_616_1680_+ 3.-.-.-
10193362_905_1969_- 2.7.7.6
10193362_905_1969_- 2.-.-.-
10193362_905_1969_- 2.7.7.-
10197200_22_930_- 1.1.1.205
10197200_22_930_- 1.-.-.-
10189982_1427_1731_- 6.2.1.5
10189982_1427_1731_- 6.-.-.-
10091126_1_534_- 3.1.13.-
10091126_1_534_- 2.7.7.8
10091126_1_534_- 2.-.-.-
10091126_1_534_- 2.7.7.-
10180110_1_254_- 3.6.1.3
10126338_1_651_+ 3.4.-.-
10129580_1_634_- 1.9.3.1
10129580_1_634_- 1.-.-.-
10077324_1_504_+ 1.3.99.3
10077324_1_504_+ 1.-.-.-
10077324_1_504_+ 1.3.-.-
10193628_1_889_- 2.7.7.6
10193628_1_889_- 2.-.-.-
10193628_1_889_- 2.7.7.-
10185316_847_1440_- 3.1.1.3
10088982_1_529_- 2.7.7.6
10088982_1_529_- 2.-.-.-
10088982_1_529_- 2.7.7.-
10129138_1_664_- 2.7.7.6
10129138_1_664_- 2.-.-.-
10129138_1_664_- 2.7.7.-
10151824_1_284_+ 6.2.1.5
10151824_1_284_+ 6.-.-.-
10182639_1_959_+ 1.-.-.-
10191742_114_863_+ 2.1.1.-
10191742_114_863_+ 2.-.-.-
10108107_1_582_- 3.1.-.-
10108107_1_582_- 3.6.1.3
10183233_1_611_- 1.5.5.1
10183233_1_611_- 1.-.-.-
10192214_1106_1456_+ 2.7.7.6
10192214_1106_1456_+ 2.-.-.-
10192214_1106_1456_+ 2.7.7.-
10139786_1_340_- 5.2.1.8
10139786_1_340_- 5.-.-.-
10088400_1_528_+ 2.7.7.6
10088400_1_528_+ 2.-.-.-
10088400_1_528_+ 2.7.7.-
10192820_1_362_+ 5.4.2.8
10192820_1_362_+ 5.-.-.-
10192820_1_362_+ 5.4.2.-
10103172_1_567_+ 3.-.-.-
10103172_1_567_+ 3.6.3.-
10182386_952_1317_- 1.7.99.4
10182386_952_1317_- 1.-.-.-
10112759_1_161_- 3.-.-.-
10112759_1_161_- 3.6.3.-
10173116_790_1073_+ 2.3.1.9
10173116_790_1073_+ 2.-.-.-
10173116_790_1073_+ 2.3.-.-
10173116_790_1073_+ 2.3.1.-
10168376_210_653_- 5.-.-.-
10168376_210_653_- 5.3.1.13
10150380_1_793_+ 2.7.7.6
10150380_1_793_+ 2.-.-.-
10150380_1_793_+ 2.7.7.-
10084516_367_518_- 6.2.1.5
10084516_367_518_- 6.-.-.-
10099120_1_555_+ 4.-.-.-
10099120_1_555_+ 4.1.1.-
10192726_1_1004_+ 6.-.-.-
10166052_1_958_+ 1.8.1.4
10166052_1_958_+ 1.-.-.-
10166052_1_958_+ 1.8.1.-
10192992_1_776_- 1.-.-.-
10174924_1_302_- 2.7.7.6
10174924_1_302_- 2.-.-.-
10174924_1_302_- 2.7.7.-
10098084_34_553_- 3.-.-.-
10110775_1_591_+ 2.7.7.6
10110775_1_591_+ 2.-.-.-
10110775_1_591_+ 2.7.7.-
10108173_1_582_- 2.3.1.16
10108173_1_582_- 2.-.-.-
10108173_1_582_- 2.3.-.-
10108173_1_582_- 2.3.1.-
10152500_1_811_+ 2.7.4.1
10189570_1_1624_+ 2.7.4.1
10189570_1_1624_+ 2.-.-.-
10173608_500_1082_+ 1.8.4.11
10173608_500_1082_+ 1.-.-.-
10173608_500_1082_+ 1.8.4.-
10168990_786_1000_- 4.2.1.11
10168990_786_1000_- 4.-.-.-
10194160_1_849_+ 5.2.1.8
10194160_1_849_+ 5.-.-.-
10148956_1_105_+ 1.3.99.3
10148956_1_105_+ 1.3.8.1
10148956_1_105_+ 1.-.-.-
10148956_1_105_+ 1.3.-.-
10142720_1_739_- 2.7.7.6
10142720_1_739_- 2.-.-.-
10142720_1_739_- 2.7.7.-
10096516_1_548_+ 2.3.1.20
10096516_1_548_+ 2.-.-.-
10096516_1_548_+ 2.3.-.-
10194806_1969_2376_- 1.1.1.205
10194806_1969_2376_- 1.-.-.-
10157543_88_857_- 1.3.99.3
10157543_88_857_- 1.3.8.1
10157543_88_857_- 1.-.-.-
10157543_88_857_- 1.3.-.-
10168890_46_998_- 4.1.3.1
10168890_46_998_- 4.-.-.-
10150448_1_639_+ 2.-.-.-
10150448_1_639_+ 2.7.-.-
10150448_1_639_+ 2.7.9.1
10158468_1_866_+ 1.3.5.1
10158468_1_866_+ 1.-.-.-
10197128_1061_1951_+ 1.6.5.3
10197128_1061_1951_+ 1.-.-.-
10197128_1061_1951_+ 1.6.-.-
10084908_1_191_- 2.7.7.6
10084908_1_191_- 2.-.-.-
10084908_1_191_- 2.7.7.-
10088942_1_529_- 2.7.9.2
10088942_1_529_- 2.-.-.-
10088942_1_529_- 2.7.-.-
10149748_1_768_+ 1.1.1.3
10149748_1_768_+ 1.-.-.-
10180656_96_1257_+ 2.-.-.-
10180656_96_1257_+ 2.8.3.16
10192326_1361_1979_+ 3.2.1.-
10192326_1361_1979_+ 3.-.-.-
10157625_138_858_+ 1.-.-.-
10104450_102_571_+ 6.2.1.5
10104450_102_571_+ 6.-.-.-
10099144_1_555_- 2.7.7.6
10099144_1_555_- 2.-.-.-
10099144_1_555_- 2.7.7.-
10151954_1_771_- 1.7.2.1
10163946_1_930_+ 5.99.1.-
10163946_1_930_+ 5.99.1.3
10163946_1_930_+ 5.-.-.-
10196380_1_1253_+ 3.-.-.-
10198648_1_1044_+ 1.-.-.-
10159522_1_877_- 3.4.11.-
10159522_1_877_- 3.4.-.-
10159522_1_877_- 3.-.-.-
10156327_1_215_+ 2.-.-.-
10156327_1_215_+ 2.8.1.7
10146286_189_763_- 3.4.-.-
10134496_56_690_+ 2.7.7.6
10134496_56_690_+ 2.-.-.-
10134496_56_690_+ 2.7.7.-
10132090_1_551_+ 1.-.-.-
10175226_1_1002_+ 1.-.-.-
10175226_1_1002_+ 1.2.1.-
10086328_1_523_+ 1.-.-.-
10086328_1_523_+ 1.2.7.-
10146106_1_296_- 2.5.1.54
10146106_1_296_- 2.-.-.-
10101750_1_383_- 6.3.4.5
10101750_1_383_- 6.-.-.-
10132438_1_679_+ 2.7.3.-
10132438_1_679_+ 2.7.13.3
10132438_1_679_+ 2.7.-.-
10101860_1_486_+ 1.1.1.86
10101860_1_486_+ 1.-.-.-
10138222_328_711_- 1.9.3.1
10138222_328_711_- 1.-.-.-
10193812_1_1820_+ 1.-.-.-
10193812_1_1820_+ 1.17.7.1
10098772_1_338_+ 1.15.1.1
10098772_1_338_+ 1.-.-.-
10163448_1_923_+ 1.2.1.3
10163448_1_923_+ 1.-.-.-
10163448_1_923_+ 1.2.1.-
10081174_1_352_- 2.3.1.16
10081174_1_352_- 2.-.-.-
10081174_1_352_- 2.3.-.-
10081174_1_352_- 2.3.1.-
10150184_154_792_- 2.7.7.7
10150184_154_792_- 2.-.-.-
10150184_154_792_- 2.7.7.-
10139690_1_720_+ 1.-.-.-
10188228_107_1069_+ 1.1.-.-
10141708_1_732_+ 2.3.1.61
10141708_1_732_+ 2.-.-.-
10141708_1_732_+ 2.3.-.-
10197736_295_918_+ 1.-.-.-
10154408_1_828_- 2.3.1.9
10154408_1_828_- 2.-.-.-
10154408_1_828_- 2.3.-.-
10154408_1_828_- 2.3.1.-
10085064_1_520_+ 2.3.1.9
10085064_1_520_+ 2.-.-.-
10085064_1_520_+ 2.3.-.-
10085064_1_520_+ 2.3.1.-
10107215_1_579_+ 3.-.-.-
10173646_326_1083_+ 1.-.-.-
10173646_326_1083_+ 1.13.11.-
10173646_326_1083_+ 1.13.11.3
10085914_1_440_+ 4.2.1.33
10085914_1_440_+ 4.-.-.-
10154944_185_833_+ 4.1.1.-
10154944_185_833_+ 4.1.1.32
10154944_185_833_+ 4.-.-.-
10154944_185_833_+ 4.1.1.-
10174536_57_935_+ 6.2.1.5
10174536_57_935_+ 6.-.-.-
10139218_1_717_+ 2.7.7.6
10139218_1_717_+ 2.-.-.-
10139218_1_717_+ 2.7.7.-
10166988_1_515_- 1.11.1.6
10166988_1_515_- 1.11.1.7
10166988_1_515_- 1.-.-.-
10122760_1_636_- 2.-.-.-
10177828_300_791_+ 2.2.1.6
10177828_300_791_+ 2.-.-.-
10092150_1_537_+ 2.7.7.6
10092150_1_537_+ 2.-.-.-
10092150_1_537_+ 2.7.7.-
10107901_1_218_+ 1.3.5.1
10107901_1_218_+ 1.-.-.-
10165598_1_263_- 1.-.-.-
10165598_1_263_- 1.17.7.1
10082348_1_514_+ 2.3.1.16
10082348_1_514_+ 2.-.-.-
10082348_1_514_+ 2.3.-.-
10082348_1_514_+ 2.3.1.-
10193980_1929_2220_- 3.5.4.10
10193980_1929_2220_- 2.1.2.3
10193980_1929_2220_- 2.-.-.-
10193980_1929_2220_- 3.-.-.-
10174446_1_983_- 2.3.1.16
10174446_1_983_- 2.-.-.-
10174446_1_983_- 2.3.-.-
10174446_1_983_- 2.3.1.-
10149690_1_788_+ 1.2.4.1
10149690_1_788_+ 1.-.-.-
10077288_1_490_+ 2.7.2.4
10077288_1_490_+ 2.-.-.-
10156041_206_842_+ 1.1.1.39
10156041_206_842_+ 1.-.-.-
10197508_2950_3294_- 2.8.1.-
10197804_2781_3782_- 2.7.7.6
10197804_2781_3782_- 2.-.-.-
10197804_2781_3782_- 2.7.7.-
10198218_1976_2782_- 6.2.1.1
10198218_1976_2782_- 6.-.-.-
10192442_1130_1989_+ 2.7.7.6
10192442_1130_1989_+ 2.-.-.-
10192442_1130_1989_+ 2.7.7.-
10154954_1_833_+ 1.-.-.-
10182719_7_366_- 5.4.-.-
10182719_7_366_- 2.-.-.-
10096048_1_371_+ 1.-.-.-
10096048_1_371_+ 1.14.13.22
10082862_359_515_+ 2.-.-.-
10082862_359_515_+ 2.3.-.-
10082862_359_515_+ 2.3.1.-
10194210_1_321_+ 4.2.1.19
10194210_1_321_+ 4.-.-.-
10142632_1_739_+ 3.-.-.-
10101688_322_562_+ 2.7.7.6
10101688_322_562_+ 2.-.-.-
10101688_322_562_+ 2.7.7.-
10118225_1_302_+ 3.-.-.-
10118225_1_302_+ 3.6.3.-
10161948_1_184_- 1.-.-.-
10161948_1_184_- 1.2.1.-
10167022_1_154_- 2.7.7.4
10167022_1_154_- 2.-.-.-
10167022_1_154_- 2.7.7.-
10197270_1_871_- 4.2.1.3
10197270_1_871_- 4.-.-.-
10180822_56_664_+ 1.13.11.-
10180822_56_664_+ 1.13.11.3
10100026_1_236_- 1.-.-.-
10100026_1_236_- 1.1.1.36
10167288_1_569_+ 5.-.-.-
10184167_1_759_+ 2.7.11.-
10184167_1_759_+ 3.1.3.16
10184167_1_759_+ 2.7.11.5
10184167_1_759_+ 2.-.-.-
10184167_1_759_+ 3.-.-.-
10184167_1_759_+ 3.1.-.-
10184167_1_759_+ 3.1.3.41
10197128_1_1016_+ 1.6.5.3
10197128_1_1016_+ 1.-.-.-
10197128_1_1016_+ 1.6.-.-
10187372_964_1546_- 1.1.1.3
10187372_964_1546_- 1.-.-.-
10192176_976_1590_- 2.1.2.10
10192176_976_1590_- 2.1.1.-
10192176_976_1590_- 2.6.1.-
10192176_976_1590_- 2.-.-.-
10134112_1_302_+ 4.2.1.47
10134112_1_302_+ 4.-.-.-
10190856_1_901_- 6.3.5.5
10190856_1_901_- 6.-.-.-
10185814_1_922_- 3.5.-.-
10149118_57_784_- 6.2.1.5
10149118_57_784_- 6.-.-.-
10096624_1_549_+ 1.4.-.-
10096624_1_549_+ 1.-.-.-
10096624_1_549_+ 1.4.-.-
10081220_1_511_+ 3.4.-.-
10197780_1250_1972_+ 6.-.-.-
10164580_1_932_+ 1.3.-.-
10110241_1_307_- 1.-.-.-
10149622_1_778_+ 6.1.1.-
10149622_1_778_+ 6.1.1.14
10149622_1_778_+ 6.-.-.-
10156575_1_847_+ 1.3.99.3
10156575_1_847_+ 1.-.-.-
10156575_1_847_+ 1.3.-.-
10108527_83_584_+ 2.7.7.6
10108527_83_584_+ 2.-.-.-
10108527_83_584_+ 2.7.7.-
10182242_1_986_+ 1.3.99.3
10182242_1_986_+ 1.-.-.-
10182242_1_986_+ 1.3.-.-
10176106_21_1046_+ 1.8.1.4
10176106_21_1046_+ 1.-.-.-
10176106_21_1046_+ 1.8.1.-
10122758_1_636_- 2.7.7.6
10122758_1_636_- 2.-.-.-
10122758_1_636_- 2.7.7.-
10094554_1_543_- 1.-.-.-
10094554_1_543_- 1.7.99.1
10147148_1_769_+ 3.1.13.-
10147148_1_769_+ 2.7.7.8
10147148_1_769_+ 2.-.-.-
10147148_1_769_+ 2.7.7.-
10192252_1_927_- 3.-.-.-
10161668_654_901_- 2.8.3.-
10161668_654_901_- 2.-.-.-
10161668_654_901_- 2.8.3.6
10198098_2263_3686_- 2.3.1.20
10198098_2263_3686_- 2.-.-.-
10198098_2263_3686_- 2.3.-.-
10191020_979_1828_- 1.3.99.3
10191020_979_1828_- 1.3.-.-
10152848_664_814_+ 1.7.99.4
10152848_664_814_+ 1.-.-.-
10197674_3048_3667_+ 4.2.1.11
10197674_3048_3667_+ 4.-.-.-
10173526_502_1081_+ 6.-.-.-
10113529_1_522_+ 3.-.-.-
10113529_1_522_+ 3.6.3.-
10196628_1559_1999_+ 6.5.1.1
10196628_1559_1999_+ 6.-.-.-
10150014_135_790_- 1.-.-.-
10150014_135_790_- 1.17.1.2
10106323_1_577_+ 1.-.-.-
10106323_1_577_+ 1.7.2.4
10183667_1138_1368_- 3.4.21.-
10183667_1138_1368_- 3.4.-.-
10183667_1138_1368_- 3.-.-.-
10129864_270_667_- 3.6.1.1
10129864_270_667_- 3.-.-.-
10185090_1_1080_+ 2.6.1.52
10185090_1_1080_+ 2.6.1.-
10185090_1_1080_+ 2.-.-.-
10173488_1_960_- 2.7.7.6
10173488_1_960_- 2.-.-.-
10173488_1_960_- 2.7.7.-
10080988_1_350_+ 4.-.-.-
10197250_1097_1984_- 1.3.99.3
10197250_1097_1984_- 1.-.-.-
10197250_1097_1984_- 1.3.-.-
10081876_1_513_- 4.1.2.13
10081876_1_513_- 4.-.-.-
10081876_1_513_- 4.1.2.-
10107219_1_579_- 3.-.-.-
10107219_1_579_- 3.6.3.-
10168262_373_990_- 1.10.2.2
10168262_373_990_- 1.-.-.-
10168262_373_990_- 1.10.-.-
10191822_1462_1914_+ 1.11.1.7
10191822_1462_1914_+ 1.-.-.-
10191822_1462_1914_+ 1.11.1.15
10077120_1_503_- 6.4.1.3
10077120_1_503_- 6.-.-.-
10077026_1_503_+ 3.4.-.-
10077026_1_503_+ 3.-.-.-
10077026_1_503_+ 3.6.1.15
10177902_531_1176_+ 1.-.-.-
10197954_1_219_+ 6.3.4.4
10197954_1_219_+ 6.-.-.-
10180762_1139_1261_+ 1.-.-.-
10180762_1139_1261_+ 1.1.1.-
10180762_1139_1261_+ 1.1.1.37
10147996_1_749_+ 3.-.-.-
10195964_1972_2702_+ 1.-.-.-
10195964_1972_2702_+ 1.2.1.-
10159500_1_877_- 2.3.1.61
10159500_1_877_- 2.-.-.-
10159500_1_877_- 2.3.-.-
10128644_1_662_- 1.6.5.3
10128644_1_662_- 1.-.-.-
10105941_1_575_- 2.7.7.6
10105941_1_575_- 2.-.-.-
10105941_1_575_- 2.7.7.-
10129210_1_664_+ 2.7.7.6
10129210_1_664_+ 2.-.-.-
10129210_1_664_+ 2.7.7.-
10117065_186_613_- 3.4.-.-
10195058_995_2023_+ 3.3.1.1
10195058_995_2023_+ 3.-.-.-
10114441_1_603_- 4.1.1.-
10114441_1_603_- 4.1.1.32
10114441_1_603_- 4.-.-.-
10114441_1_603_- 4.1.1.-
10198494_3839_4697_- 6.1.1.-
10198494_3839_4697_- 6.1.1.10
10198494_3839_4697_- 6.-.-.-
10125782_427_649_+ 1.4.4.2
10125782_427_649_+ 1.-.-.-
10189940_679_1517_+ 5.-.-.-
10186808_4_900_- 5.99.1.-
10186808_4_900_- 5.99.1.3
10186808_4_900_- 5.-.-.-
10195536_1694_1912_- 4.2.1.17
10195536_1694_1912_- 4.-.-.-
10191816_1_633_+ 4.2.1.17
10191816_1_633_+ 4.-.-.-
10177950_170_961_- 1.-.-.-
10191178_1_1497_- 1.2.1.27
10191178_1_1497_- 1.-.-.-
10191178_1_1497_- 1.2.1.-
10138410_1_712_+ 1.-.-.-
10138410_1_712_+ 1.2.1.-
10171692_78_389_+ 1.11.1.7
10171692_78_389_+ 1.11.1.9
10171692_78_389_+ 1.-.-.-
10111135_2_592_- 2.7.7.6
10111135_2_592_- 2.-.-.-
10111135_2_592_- 2.7.7.-
10093166_1_539_- 2.7.7.6
10093166_1_539_- 2.-.-.-
10093166_1_539_- 2.7.7.-
10126632_1_653_- 6.2.1.1
10126632_1_653_- 6.-.-.-
10152640_1_812_+ 6.3.2.2
10152640_1_812_+ 6.-.-.-
10152640_1_812_+ 6.3.-.-
10177018_1_426_+ 2.-.-.-
10114135_1_113_- 2.7.4.3
10114135_1_113_- 2.-.-.-
10114135_1_113_- 2.7.4.-
10152396_235_810_- 1.-.-.-
10152396_235_810_- 1.3.1.76
10176352_1_861_- 2.7.7.6
10176352_1_861_- 2.-.-.-
10176352_1_861_- 2.7.7.-
10128020_1_659_+ 6.4.1.3
10128020_1_659_+ 6.-.-.-
10161050_1_894_- 1.4.-.-
10161050_1_894_- 1.4.7.1
10161050_1_894_- 1.-.-.-
10161050_1_894_- 1.4.-.-
10194816_638_961_- 1.8.1.4
10194816_638_961_- 1.-.-.-
10119121_5_621_- 1.3.99.3
10119121_5_621_- 1.-.-.-
10119121_5_621_- 1.3.-.-
10153398_1_819_- 2.1.2.1
10153398_1_819_- 2.1.1.-
10153398_1_819_- 2.-.-.-
10103612_16_568_+ 1.8.1.4
10103612_16_568_+ 1.-.-.-
10103612_16_568_+ 1.8.1.-
10152554_1_812_- 3.-.-.-
10152554_1_812_- 3.6.3.-
10144484_1_751_- 2.7.7.6
10144484_1_751_- 2.-.-.-
10144484_1_751_- 2.7.7.-
10157085_1_110_+ 2.5.1.6
10184359_891_1396_- 3.-.-.-
10075414_1_500_- 1.9.3.1
10161462_1_898_- 2.7.7.6
10161462_1_898_- 2.-.-.-
10161462_1_898_- 2.7.7.-
10084330_1_518_+ 2.7.7.6
10084330_1_518_+ 2.-.-.-
10084330_1_518_+ 2.7.7.-
10188602_1_641_- 3.4.-.-
10120859_1_628_+ 1.-.-.-
10120859_1_628_+ 1.4.1.-
10191566_20_532_- 1.6.5.3
10191566_20_532_- 1.-.-.-
10191566_20_532_- 1.6.99.5
10131890_1_677_+ 1.2.4.1
10131890_1_677_+ 1.-.-.-
10198550_3067_4011_+ 1.-.-.-
10087502_246_525_+ 5.5.-.-
10103092_1_566_+ 1.-.-.-
10109321_1_586_+ 1.7.99.4
10109321_1_586_+ 1.-.-.-
10192124_1200_1955_- 1.-.-.-
10154564_1_536_- 2.-.-.-
10154564_1_536_- 2.7.7.-
10093468_1_540_+ 2.7.7.6
10093468_1_540_+ 2.-.-.-
10093468_1_540_+ 2.7.7.-
10095748_1_546_- 1.-.-.-
10095748_1_546_- 1.2.-.-
10195560_290_1863_- 6.1.1.-
10195560_290_1863_- 6.1.1.7
10195560_290_1863_- 6.-.-.-
10195560_290_1863_- 6.1.1.-
10161552_1_899_+ 1.-.-.-
10161552_1_899_+ 1.17.7.1
10096574_155_508_+ 2.7.7.6
10096574_155_508_+ 2.-.-.-
10096574_155_508_+ 2.7.7.-
10131700_1_676_+ 1.9.3.1
10131700_1_676_+ 1.-.-.-
10165254_1_114_+ 1.1.1.42
10165254_1_114_+ 1.-.-.-
10165254_1_114_+ 1.1.1.-
10159420_1_876_+ 2.7.7.6
10159420_1_876_+ 2.-.-.-
10159420_1_876_+ 2.7.7.-
10183415_1142_1358_+ 4.2.1.11
10183415_1142_1358_+ 4.-.-.-
10159702_1_879_+ 2.7.7.6
10159702_1_879_+ 2.-.-.-
10159702_1_879_+ 2.7.7.-
10180068_168_1238_+ 6.1.1.-
10180068_168_1238_+ 6.1.1.21
10180068_168_1238_+ 6.-.-.-
10125044_1_447_+ 5.3.1.6
10125044_1_447_+ 5.-.-.-
10084084_1_517_+ 1.8.1.4
10084084_1_517_+ 1.-.-.-
10130424_1_669_- 1.2.4.2
10130424_1_669_- 1.-.-.-
10130424_1_669_- 1.2.4.-
10079698_1_343_- 3.-.-.-
10122680_235_635_- 3.1.13.-
10122680_235_635_- 2.7.7.8
10122680_235_635_- 2.-.-.-
10122680_235_635_- 2.7.7.-
10082280_1_514_- 2.5.1.49
10082280_1_514_- 2.-.-.-
10082280_1_514_- 2.5.1.-
10173078_1_980_- 3.4.-.-
10198608_3280_3807_+ 3.1.-.-
10198608_3280_3807_+ 3.-.-.-
10198608_3280_3807_+ 3.1.-.-
10198608_3280_3807_+ 3.1.13.-
10130836_1_671_- 3.-.-.-
10130836_1_671_- 3.6.3.-
10152272_1_809_- 3.1.-.-
10152272_1_809_- 3.6.1.3
10126674_215_653_+ 1.6.5.3
10126674_215_653_+ 1.-.-.-
10126674_215_653_+ 1.6.-.-
10195640_58_891_- 2.-.-.-
10103528_1_568_+ 4.2.1.3
10103528_1_568_+ 4.-.-.-
10185820_1_364_- 1.-.-.-
10153740_350_822_+ 1.-.-.-
10153740_350_822_+ 1.2.1.-
10151608_1_803_- 6.2.1.1
10151608_1_803_- 6.-.-.-
10189880_1496_1721_+ 1.-.-.-
10142104_1_463_+ 6.2.1.26
10142104_1_463_+ 6.-.-.-
10169738_56_838_- 2.1.1.-
10169738_56_838_- 2.-.-.-
10198550_1167_2006_+ 1.-.-.-
10171628_1_1045_- 1.7.99.4
10171628_1_1045_- 1.-.-.-
10101200_1_561_- 6.3.5.5
10101200_1_561_- 6.-.-.-
10098372_1_496_- 1.-.-.-
10098372_1_496_- 1.2.7.1
10188994_178_1658_- 1.3.99.3
10188994_178_1658_- 1.3.-.-
10185336_1_601_- 5.4.99.2
10185336_1_601_- 5.-.-.-
10185336_1_601_- 5.4.-.-
10198080_1132_1956_- 2.-.-.-
10098056_1_552_- 3.-.-.-
10184960_1_255_+ 1.11.1.7
10184960_1_255_+ 1.-.-.-
10184960_1_255_+ 1.11.1.15
10176364_1_320_+ 5.4.99.2
10176364_1_320_+ 5.-.-.-
10176364_1_320_+ 5.4.-.-
10188520_1023_1622_- 3.6.1.3
10165322_1_661_+ 1.6.1.1
10165322_1_661_+ 1.-.-.-
10170244_515_949_- 1.1.1.95
10170244_515_949_- 1.7.99.4
10170244_515_949_- 1.-.-.-
10179392_389_970_- 3.2.1.-
10179392_389_970_- 3.-.-.-
10179392_389_970_- 3.2.-.-
10179392_389_970_- 3.2.1.74
10196410_2478_2882_- 6.4.1.3
10196410_2478_2882_- 6.-.-.-
10192720_1_1065_+ 1.2.4.2
10192720_1_1065_+ 1.2.4.-
10166308_1_961_- 2.7.7.6
10166308_1_961_- 2.-.-.-
10166308_1_961_- 2.7.7.-
10146390_1_454_- 3.-.-.-
10146390_1_454_- 3.6.3.-
10158544_1_389_- 1.-.-.-
10158544_1_389_- 1.2.1.-
10185094_97_930_- 1.1.1.205
10185094_97_930_- 1.-.-.-
10184189_974_1389_- 3.6.1.3
10174932_549_1091_+ 5.5.-.-
10143944_1_747_- 3.-.-.-
10130940_251_672_+ 1.6.-.-
10164518_435_937_+ 3.-.-.-
10164518_435_937_+ 3.6.3.-
10193666_1406_1984_- 2.7.7.6
10193666_1406_1984_- 2.-.-.-
10193666_1406_1984_- 2.7.7.-
10124414_1_626_+ 2.-.-.-
10111891_1_594_+ 3.4.24.-
10111891_1_594_+ 3.4.-.-
10111891_1_594_+ 3.-.-.-
10111891_1_594_+ 3.6.1.3
10178284_1_213_+ 2.3.1.-
10192820_1007_1780_+ 5.3.1.9
10192820_1007_1780_+ 5.3.1.8
10192820_1007_1780_+ 5.-.-.-
10194586_1083_1988_+ 1.-.-.-
10194586_1083_1988_+ 1.7.2.1
10198946_4090_5121_+ 1.1.1.95
10198946_4090_5121_+ 1.7.99.4
10198946_4090_5121_+ 1.-.-.-
10080402_1_510_+ 3.-.-.-
10080402_1_510_+ 3.6.3.-
10170206_31_1020_- 2.7.7.6
10170206_31_1020_- 2.-.-.-
10170206_31_1020_- 2.7.7.-
10136868_282_703_- 2.7.7.6
10136868_282_703_- 2.-.-.-
10136868_282_703_- 2.7.7.-
10198148_2070_2918_- 5.1.3.2
10198148_2070_2918_- 5.-.-.-
10124196_1_642_- 2.7.7.6
10124196_1_642_- 2.-.-.-
10124196_1_642_- 2.7.7.-
10104704_1_571_- 2.7.9.2
10104704_1_571_- 2.-.-.-
10104704_1_571_- 2.7.-.-
10076584_314_502_- 2.5.1.49
10076584_314_502_- 2.-.-.-
10076584_314_502_- 2.5.1.-
10076584_314_502_- 3.-.-.-
10081366_244_512_+ 4.2.1.11
10081366_244_512_+ 4.-.-.-
10146834_1_767_- 1.-.-.-
10146834_1_767_- 1.7.2.1
10159904_1_824_- 3.-.-.-
10159904_1_824_- 3.6.3.-
10111749_1_594_- 2.7.7.6
10111749_1_594_- 2.-.-.-
10111749_1_594_- 2.7.7.-
10085478_1_521_- 1.-.-.-
10115883_1_497_- 3.-.-.-
10194386_622_1053_+ 2.7.1.30
10194386_622_1053_+ 2.-.-.-
10194386_622_1053_+ 2.7.1.-
10193128_1_563_- 3.6.1.3
10178938_834_1205_- 2.1.1.-
10178938_834_1205_- 2.-.-.-
10126712_1_563_+ 1.11.1.6
10149434_1_786_- 6.-.-.-
10184309_1_1015_+ 1.1.1.42
10184309_1_1015_+ 1.-.-.-
10184309_1_1015_+ 1.1.1.-
10129130_39_664_- 1.-.-.-
10129130_39_664_- 1.2.7.3
10082388_1_345_+ 5.1.99.4
10082388_1_345_+ 5.-.-.-
10192194_2_913_- 4.1.3.36
10192194_2_913_- 4.-.-.-
10150976_395_799_+ 1.6.5.3
10150976_395_799_+ 1.-.-.-
10150976_395_799_+ 1.6.-.-
10197804_1987_2778_- 2.7.7.6
10197804_1987_2778_- 2.-.-.-
10197804_1987_2778_- 2.7.7.-
10167848_166_984_+ 2.-.-.-
10167848_166_984_+ 2.4.-.-
10167848_166_984_+ 3.-.-.-
10167848_166_984_+ 2.4.1.230
10178302_1_1187_- 2.7.9.2
10178302_1_1187_- 2.-.-.-
10178302_1_1187_- 2.7.-.-
10187812_907_1574_+ 1.-.-.-
10187812_907_1574_+ 1.7.2.1
10176870_1_980_- 1.1.1.42
10176870_1_980_- 1.-.-.-
10176870_1_980_- 1.1.1.-
10183117_457_1035_+ 3.6.1.3
10162544_1_912_- 6.2.1.1
10162544_1_912_- 6.-.-.-
10195962_1103_1936_- 2.-.-.-
10156315_1_845_- 1.7.99.4
10156315_1_845_- 1.-.-.-
10090754_1_533_+ 2.7.7.6
10090754_1_533_+ 2.-.-.-
10090754_1_533_+ 2.7.7.-
10101666_1_562_+ 2.7.7.7
10101666_1_562_+ 2.-.-.-
10101666_1_562_+ 2.7.7.-
10079626_1_508_- 3.1.13.-
10079626_1_508_- 2.7.7.8
10079626_1_508_- 2.-.-.-
10079626_1_508_- 2.7.7.-
10197572_1_575_- 1.-.-.-
10129322_1_664_+ 3.4.-.-
10182302_1_1158_+ 3.1.13.-
10182302_1_1158_+ 2.7.7.8
10182302_1_1158_+ 2.-.-.-
10182302_1_1158_+ 2.7.7.-
10152976_305_815_+ 3.-.-.-
10152976_305_815_+ 3.6.3.-
10197216_1_958_+ 1.-.-.-
10084978_1_519_+ 3.-.-.-
10084978_1_519_+ 3.6.3.-
10188048_1_627_+ 1.1.1.86
10188048_1_627_+ 1.-.-.-
10150718_115_660_+ 1.-.-.-
10103750_195_569_- 2.-.-.-
10103750_195_569_- 2.7.8.12
10167728_1_556_- 1.6.-.-
10180056_224_976_- 1.-.-.-
10128690_1_296_+ 6.2.1.5
10128690_1_296_+ 6.-.-.-
10197516_991_1731_- 1.-.-.-
10133850_1_686_- 1.7.99.4
10133850_1_686_- 1.-.-.-
10159102_1_840_+ 1.-.-.-
10159102_1_840_+ 1.4.1.-
10080450_1_510_+ 1.-.-.-
10134530_1_690_+ 1.2.1.8
10134530_1_690_+ 1.-.-.-
10134530_1_690_+ 1.2.1.-
10191330_1_372_+ 3.6.1.3
10121169_1_630_+ 1.3.99.3
10121169_1_630_+ 1.3.-.-
10108203_1_583_- 4.-.-.-
10183167_417_983_- 1.2.1.8
10183167_417_983_- 1.-.-.-
10183167_417_983_- 1.2.1.-
10198796_3090_3644_+ 1.-.-.-
10197920_3018_3920_- 2.-.-.-
10197920_3018_3920_- 2.7.7.-
10199138_7942_8783_- 2.7.4.1
10199138_7942_8783_- 2.-.-.-
10098914_1_555_- 2.2.1.6
10098914_1_555_- 2.-.-.-
10198884_5705_6197_+ 2.-.-.-
10147614_1_772_+ 1.1.1.205
10147614_1_772_+ 1.-.-.-
10082360_129_514_+ 1.-.-.-
10082360_129_514_+ 1.2.1.-
10127506_1_657_- 2.7.7.6
10127506_1_657_- 2.-.-.-
10127506_1_657_- 2.7.7.-
10186780_1_1001_+ 3.-.-.-
10186780_1_1001_+ 3.6.3.-
10199208_4937_5674_- 3.-.-.-
10171130_1_979_- 3.-.-.-
10134836_1_692_- 2.6.1.16
10134836_1_692_- 2.6.1.-
10134836_1_692_- 2.-.-.-
10192992_828_1981_- 1.3.99.3
10192992_828_1981_- 1.-.-.-
10192992_828_1981_- 1.3.-.-
10105773_1_425_+ 1.7.99.4
10105773_1_425_+ 1.-.-.-
10119427_1_622_- 2.7.4.1
10190484_1_589_- 2.-.-.-
10190484_1_589_- 6.-.-.-
10190484_1_589_- 6.3.5.-
10190484_1_589_- 6.3.5.7
10185820_1171_1463_+ 1.2.1.8
10185820_1171_1463_+ 1.-.-.-
10185820_1171_1463_+ 1.2.1.-
10172028_646_1053_+ 1.7.99.4
10172028_646_1053_+ 1.-.-.-
10101134_1_561_- 1.1.1.42
10101134_1_561_- 1.-.-.-
10101134_1_561_- 1.1.1.-
10164376_1_935_+ 1.2.4.2
10164376_1_935_+ 1.-.-.-
10164376_1_935_+ 1.2.4.-
10164376_1_935_+ 2.3.-.-
10197804_45_1984_- 2.7.7.6
10197804_45_1984_- 2.-.-.-
10197804_45_1984_- 2.7.7.-
10176526_627_1142_+ 5.3.1.6
10176526_627_1142_+ 5.-.-.-
10082488_1_449_- 6.2.1.5
10082488_1_449_- 6.-.-.-
10196088_1_767_- 1.-.-.-
10196088_1_767_- 1.2.1.-
10154004_1_825_+ 3.5.4.10
10154004_1_825_+ 2.1.2.3
10154004_1_825_+ 2.-.-.-
10154004_1_825_+ 3.-.-.-
10195122_1004_2035_+ 3.-.-.-
10195122_1004_2035_+ 3.6.3.-
10198556_2310_2750_+ 4.-.-.-
10198556_2310_2750_+ 4.2.1.-
10198556_2310_2750_+ 4.2.1.59
10198556_2310_2750_+ 4.2.1.59
10092170_1_537_- 1.7.99.4
10092170_1_537_- 1.-.-.-
10198748_1_865_+ 5.4.-.-
10081584_1_512_- 3.4.-.-
10182753_560_1060_+ 2.7.7.6
10182753_560_1060_+ 2.-.-.-
10182753_560_1060_+ 2.7.7.-
10199248_6547_6822_+ 2.-.-.-
10199248_6547_6822_+ 2.8.1.12
10120719_1_628_- 2.7.7.6
10120719_1_628_- 2.-.-.-
10120719_1_628_- 2.7.7.-
10154980_1_349_- 6.3.1.2
10195236_1865_2485_- 2.7.4.1
10113303_118_599_- 3.-.-.-
10195272_1125_1616_+ 2.7.4.3
10195272_1125_1616_+ 2.-.-.-
10195272_1125_1616_+ 2.7.4.-
10194816_988_1911_- 1.8.1.4
10194816_988_1911_- 1.-.-.-
10172464_1_1061_+ 5.4.2.8
10172464_1_1061_+ 5.-.-.-
10172464_1_1061_+ 5.4.2.-
10143508_1_744_+ 2.7.7.6
10143508_1_744_+ 2.-.-.-
10143508_1_744_+ 2.7.7.-
10085928_1_522_+ 2.3.1.20
10085928_1_522_+ 2.-.-.-
10085928_1_522_+ 2.3.-.-
10182386_1_946_- 1.7.99.4
10182386_1_946_- 1.-.-.-
10100640_57_560_- 3.4.-.-
10126638_1_448_+ 5.-.-.-
10132922_1_682_+ 2.1.1.-
10132922_1_682_+ 2.1.1.-
10132922_1_682_+ 2.1.1.113
10179890_1092_1233_+ 3.6.1.1
10179890_1092_1233_+ 3.-.-.-
10165370_403_947_- 1.-.-.-
10176200_1_390_- 1.11.1.6
10176200_1_390_- 1.11.1.7
10176200_1_390_- 1.-.-.-
10172286_1_186_- 3.-.-.-
10172286_1_186_- 3.1.3.11
10133970_1_687_- 2.3.1.54
10133970_1_687_- 2.-.-.-
10133970_1_687_- 2.3.-.-
10198784_2259_2957_- 1.1.1.100
10198784_2259_2957_- 1.-.-.-
10133046_1_682_+ 4.2.1.3
10133046_1_682_+ 4.-.-.-
10133046_1_682_+ 4.2.1.99
10166622_514_965_- 2.7.9.2
10166622_514_965_- 2.-.-.-
10166622_514_965_- 2.7.-.-
10180798_1_599_+ 1.1.1.22
10180798_1_599_+ 1.-.-.-
10180798_1_599_+ 1.1.1.-
10177826_1_563_- 1.17.4.1
10177826_1_563_- 1.-.-.-
10166540_81_821_+ 5.5.-.-
10197840_538_2491_- 1.6.5.3
10197840_538_2491_- 1.-.-.-
10197840_538_2491_- 1.6.99.5
10155783_1_840_+ 2.7.7.6
10155783_1_840_+ 2.-.-.-
10155783_1_840_+ 2.7.7.-
10197250_2240_3346_- 1.3.99.3
10197250_2240_3346_- 1.-.-.-
10197250_2240_3346_- 1.3.-.-
10151952_1_806_- 4.1.1.-
10151952_1_806_- 4.1.1.32
10151952_1_806_- 4.-.-.-
10151952_1_806_- 4.1.1.-
10132396_1_654_+ 1.-.-.-
10132396_1_654_+ 1.13.11.49
10184733_146_922_- 3.1.13.-
10184733_146_922_- 2.7.7.8
10184733_146_922_- 2.-.-.-
10184733_146_922_- 2.7.7.-
10146382_6_763_+ 2.7.7.4
10146382_6_763_+ 2.-.-.-
10146382_6_763_+ 2.7.7.-
10192426_1494_1987_- 6.3.4.5
10192426_1494_1987_- 6.-.-.-
10186184_1_955_- 2.7.7.6
10186184_1_955_- 2.-.-.-
10186184_1_955_- 2.7.7.-
10083064_1_515_+ 2.7.9.1
10165038_1_943_- 3.1.13.-
10165038_1_943_- 2.7.7.8
10165038_1_943_- 2.-.-.-
10165038_1_943_- 2.7.7.-
10091814_1_487_- 2.7.7.7
10091814_1_487_- 2.-.-.-
10091814_1_487_- 2.7.7.-
10134368_63_689_+ 5.2.1.8
10134368_63_689_+ 5.-.-.-
10186532_1_1052_+ 1.7.99.4
10186532_1_1052_+ 1.-.-.-
10192190_1_385_- 2.7.7.6
10192190_1_385_- 2.-.-.-
10192190_1_385_- 2.7.7.-
10166456_1_963_+ 1.2.4.2
10166456_1_963_+ 1.-.-.-
10166456_1_963_+ 1.2.4.-
10128804_1_662_+ 3.-.-.-
10128804_1_662_+ 3.6.3.-
10100228_1_558_+ 1.1.1.35
10100228_1_558_+ 5.3.3.8
10100228_1_558_+ 4.2.1.17
10100228_1_558_+ 5.1.2.3
10100228_1_558_+ 1.-.-.-
10100228_1_558_+ 4.-.-.-
10100228_1_558_+ 5.-.-.-
10191282_1505_1859_+ 1.3.5.1
10191282_1505_1859_+ 1.-.-.-
10135388_1_695_+ 2.7.7.6
10135388_1_695_+ 2.-.-.-
10135388_1_695_+ 2.7.7.-
10078218_1_505_- 2.1.1.-
10078218_1_505_- 2.-.-.-
10174064_1_632_- 2.-.-.-
10199162_1970_2278_- 1.1.1.94
10199162_1970_2278_- 1.-.-.-
10199162_1970_2278_- 1.1.1.-
10199162_1970_2278_- 1.1.1.94
10199162_1970_2278_- 1.1.1.94
10092124_1_537_+ 2.7.7.6
10092124_1_537_+ 2.-.-.-
10092124_1_537_+ 2.7.7.-
10183567_526_948_- 2.7.7.6
10183567_526_948_- 2.-.-.-
10183567_526_948_- 2.7.7.-
10162844_1_637_- 1.1.1.42
10162844_1_637_- 1.-.-.-
10162844_1_637_- 1.1.1.-
10080986_1_511_+ 2.7.7.6
10080986_1_511_+ 2.-.-.-
10080986_1_511_+ 2.7.7.-
10091088_1_534_- 2.-.-.-
10091088_1_534_- 6.-.-.-
10091088_1_534_- 6.3.5.-
10091088_1_534_- 6.3.5.7
10141366_1_730_- 3.4.-.-
10192818_199_1775_+ 6.-.-.-
10126382_1_652_+ 1.6.5.3
10126382_1_652_+ 1.-.-.-
10126382_1_652_+ 1.6.-.-
10108001_1_582_- 3.-.-.-
10152084_1_808_+ 1.1.1.42
10152084_1_808_+ 1.-.-.-
10152084_1_808_+ 1.1.1.-
10188472_1_1026_+ 1.7.99.4
10188472_1_1026_+ 1.-.-.-
10197288_913_1419_- 1.1.1.42
10197288_913_1419_- 1.-.-.-
10197288_913_1419_- 1.1.1.-
10188554_89_511_- 1.-.-.-
10174346_1_926_- 3.4.-.-
10089806_1_531_- 3.6.1.1
10089806_1_531_- 3.-.-.-
10180286_1_954_- 6.3.5.2
10180286_1_954_- 3.6.1.-
10180286_1_954_- 6.-.-.-
10151058_378_799_+ 2.3.1.9
10151058_378_799_+ 2.-.-.-
10151058_378_799_+ 2.3.-.-
10151058_378_799_+ 2.3.1.-
10120725_1_628_- 3.6.1.3
10191296_1_518_- 1.1.1.205
10191296_1_518_- 1.-.-.-
10179524_1_1054_- 4.2.1.33
10179524_1_1054_- 4.-.-.-
10166762_1_737_- 3.6.3.44
10166762_1_737_- 3.-.-.-
10166762_1_737_- 3.6.1.3
10113571_1_600_+ 1.3.5.1
10113571_1_600_+ 1.-.-.-
10118483_1_619_- 3.4.21.-
10085218_1_520_+ 3.-.-.-
10085218_1_520_+ 3.6.3.-
10132234_1_678_+ 3.4.-.-
10126722_402_653_- 1.2.1.8
10126722_402_653_- 1.-.-.-
10126722_402_653_- 1.2.1.-
10167316_1_975_+ 1.7.99.4
10167316_1_975_+ 1.-.-.-
10176692_1_847_- 2.7.7.6
10176692_1_847_- 2.-.-.-
10176692_1_847_- 2.7.7.-
10076520_1_209_+ 2.-.-.-
10198420_102_917_- 1.-.-.-
10198420_102_917_- 1.2.1.-
10144770_218_753_+ 1.1.1.35
10144770_218_753_+ 1.-.-.-
10197814_1218_2836_+ 6.1.1.-
10197814_1218_2836_+ 6.1.1.12
10197814_1218_2836_+ 6.-.-.-
10188228_1075_1601_+ 1.1.-.-
10157995_1_518_+ 3.6.1.1
10157995_1_518_+ 3.-.-.-
10178686_1_309_+ 3.-.-.-
10188270_1_386_+ 4.-.-.-
10183233_956_1351_- 2.3.1.9
10183233_956_1351_- 2.-.-.-
10183233_956_1351_- 2.3.-.-
10183233_956_1351_- 2.3.1.-
10182122_1_1033_+ 3.6.1.3
10150648_1_796_+ 3.-.-.-
10150648_1_796_+ 3.6.3.-
10198066_2450_2827_- 3.-.-.-
10190614_1_590_- 1.-.-.-
10190614_1_590_- 1.4.1.-
10131608_1_675_+ 1.3.99.3
10131608_1_675_+ 1.-.-.-
10131608_1_675_+ 1.3.-.-
10142842_1_740_- 2.1.1.-
10142842_1_740_- 2.1.1.13
10142842_1_740_- 2.-.-.-
10121463_1_631_+ 4.2.1.11
10121463_1_631_+ 4.-.-.-
10157993_270_861_+ 1.-.-.-
10076528_10_502_+ 1.7.99.4
10196378_1_776_- 6.-.-.-
10077724_1_504_- 1.1.1.205
10077724_1_504_- 1.-.-.-
10094822_1_544_- 4.1.1.17
10094822_1_544_- 4.-.-.-
10192174_1_910_- 1.6.5.3
10192174_1_910_- 1.-.-.-
10192174_1_910_- 1.6.99.5
10170660_1_855_+ 3.1.1.3
10170660_1_855_+ 3.-.-.-
10079636_1_508_+ 6.3.1.2
10079636_1_508_+ 6.-.-.-
10154090_1_825_+ 3.4.-.-
10196920_2152_2892_+ 2.2.1.2
10196920_2152_2892_+ 2.-.-.-
10130114_1_668_+ 1.-.-.-
10191442_1187_1807_- 2.-.-.-
10165726_1_953_+ 1.3.5.1
10165726_1_953_+ 1.-.-.-
10165726_1_953_+ 1.3.-.-
10100162_1_558_+ 1.-.-.-
10100162_1_558_+ 1.1.1.-
10100162_1_558_+ 1.1.1.37
10080462_1_225_+ 1.-.-.-
10152158_1_629_+ 3.6.1.3
10140610_389_725_- 6.4.1.3
10140610_389_725_- 2.-.-.-
10140610_389_725_- 6.-.-.-
10169562_1_1010_- 2.7.9.2
10169562_1_1010_- 2.-.-.-
10169562_1_1010_- 2.7.-.-
10119737_1_624_+ 6.2.1.3
10119737_1_624_+ 6.-.-.-
10197810_3092_3786_- 1.3.99.3
10197810_3092_3786_- 1.3.8.1
10197810_3092_3786_- 1.-.-.-
10197810_3092_3786_- 1.3.-.-
10177822_1_941_- 3.-.-.-
10104128_1_570_+ 2.3.1.9
10104128_1_570_+ 2.-.-.-
10104128_1_570_+ 2.3.-.-
10104128_1_570_+ 2.3.1.-
10175634_1_952_- 6.2.1.3
10175634_1_952_- 6.-.-.-
10166780_1_968_- 3.1.-.-
10166780_1_968_- 3.-.-.-
10187372_1_676_- 4.2.3.1
10187372_1_676_- 4.-.-.-
10187174_298_1395_- 1.6.5.3
10187174_298_1395_- 1.-.-.-
10187174_298_1395_- 1.6.-.-
10187174_298_1395_- 1.6.99.5
10132488_1_680_+ 2.7.7.6
10132488_1_680_+ 2.-.-.-
10132488_1_680_+ 2.7.7.-
10193628_1225_1926_- 2.7.7.6
10193628_1225_1926_- 2.-.-.-
10193628_1225_1926_- 2.7.7.-
10196794_79_507_- 1.-.-.-
10149742_1_788_- 2.7.7.6
10149742_1_788_- 2.-.-.-
10149742_1_788_- 2.7.7.-
10149780_1_320_+ 4.2.1.17
10149780_1_320_+ 4.-.-.-
10177772_90_596_+ 1.-.-.-
10089668_99_531_+ 1.1.-.-
10192494_1_1052_+ 2.5.1.26
10192494_1_1052_+ 1.-.-.-
10192494_1_1052_+ 1.1.-.-
10192494_1_1052_+ 2.-.-.-
10192248_1056_1971_+ 3.4.-.-
10183359_1045_1356_+ 4.2.1.3
10183359_1045_1356_+ 4.-.-.-
10183359_1045_1356_+ 4.2.1.99
10095798_1_546_+ 4.2.1.11
10095798_1_546_+ 4.-.-.-
10101628_1_335_- 1.-.-.-
10101628_1_335_- 1.1.1.-
10101628_1_335_- 1.1.1.37
10148778_1_780_+ 6.2.1.5
10148778_1_780_+ 6.-.-.-
10196686_1073_2029_+ 2.1.1.-
10196686_1073_2029_+ 2.-.-.-
10108575_1_584_- 2.3.1.129
10108575_1_584_- 2.-.-.-
10108575_1_584_- 2.3.-.-
10138474_1_713_+ 2.7.7.6
10138474_1_713_+ 2.-.-.-
10138474_1_713_+ 2.7.7.-
10094316_1_542_+ 1.1.-.-
10196550_953_2952_- 1.6.5.3
10196550_953_2952_- 1.-.-.-
10196550_953_2952_- 1.6.-.-
10197106_420_1822_- 3.6.1.3
10156817_1_849_+ 1.3.99.3
10156817_1_849_+ 1.-.-.-
10156817_1_849_+ 1.3.-.-
10171142_1_949_- 2.7.7.6
10171142_1_949_- 2.-.-.-
10171142_1_949_- 2.7.7.-
10188636_108_908_- 1.1.1.205
10188636_108_908_- 1.-.-.-
10195040_1_863_+ 2.1.1.-
10195040_1_863_+ 2.-.-.-
10141630_1_450_- 1.8.4.11
10141630_1_450_- 1.-.-.-
10141630_1_450_- 1.8.4.-
10117205_416_614_+ 5.4.99.2
10117205_416_614_+ 5.-.-.-
10117205_416_614_+ 5.4.-.-
10198550_4113_4854_+ 3.2.1.-
10198550_4113_4854_+ 3.-.-.-
10198550_4113_4854_+ 3.2.-.-
10198698_2049_4440_+ 6.1.1.-
10198698_2049_4440_+ 6.1.1.20
10198698_2049_4440_+ 6.-.-.-
10190074_1_1103_+ 2.2.1.6
10190074_1_1103_+ 2.-.-.-
10168804_1_998_+ 2.7.7.6
10168804_1_998_+ 2.-.-.-
10168804_1_998_+ 2.7.7.-
10150066_238_791_+ 2.-.-.-
10156885_1_850_- 6.3.5.5
10156885_1_850_- 6.-.-.-
10181830_396_983_- 5.5.-.-
10104892_207_572_- 1.15.1.1
10104892_207_572_- 1.-.-.-
10100048_1_558_+ 2.-.-.-
10100048_1_558_+ 2.3.-.-
10100048_1_558_+ 2.3.1.157
10166086_1_958_+ 1.-.-.-
10166086_1_958_+ 1.7.2.1
10087734_1_206_+ 2.7.7.6
10087734_1_206_+ 2.-.-.-
10087734_1_206_+ 2.7.7.-
10181208_397_822_- 2.7.4.6
10181208_397_822_- 2.-.-.-
10157239_1_854_- 5.4.99.2
10157239_1_854_- 5.-.-.-
10157239_1_854_- 5.4.-.-
10131410_1_674_+ 1.-.-.-
10132168_1_678_+ 2.7.7.6
10132168_1_678_+ 2.-.-.-
10132168_1_678_+ 2.7.7.-
10126336_1_651_- 1.7.99.4
10126336_1_651_- 1.-.-.-
10149470_1_786_- 1.1.1.42
10149470_1_786_- 1.-.-.-
10149470_1_786_- 1.1.1.-
10109571_313_587_- 2.-.-.-
10169164_1_1003_+ 3.-.-.-
10169164_1_1003_+ 3.6.3.-
10151628_1_804_+ 1.7.99.4
10151628_1_804_+ 1.-.-.-
10174824_646_855_- 3.-.-.-
10097534_1_551_- 2.3.1.16
10097534_1_551_- 2.-.-.-
10097534_1_551_- 2.3.-.-
10097534_1_551_- 2.3.1.-
10096806_1_157_- 5.1.3.13
10096806_1_157_- 5.-.-.-
10158974_1_871_- 5.4.99.2
10158974_1_871_- 5.-.-.-
10158974_1_871_- 5.4.-.-
10138724_1_714_+ 2.3.3.9
10138724_1_714_+ 2.-.-.-
10138724_1_714_+ 2.3.-.-
10181332_552_1281_- 3.4.25.-
10181332_552_1281_- 3.4.-.-
10181332_552_1281_- 3.-.-.-
10154334_38_760_- 5.2.1.8
10154334_38_760_- 5.-.-.-
10086348_1_523_- 3.-.-.-
10086348_1_523_- 3.6.3.-
10144336_1_385_- 4.2.1.3
10144336_1_385_- 4.-.-.-
10144336_1_385_- 4.2.1.99
10093370_1_540_+ 1.2.4.2
10093370_1_540_+ 1.2.4.-
10158994_328_872_+ 3.-.-.-
10158994_328_872_+ 3.6.3.-
10124066_1_641_+ 1.-.-.-
10124066_1_641_+ 1.14.-.-
10164118_1_932_- 2.7.7.6
10164118_1_932_- 2.-.-.-
10164118_1_932_- 2.7.7.-
10189014_1_364_- 2.5.1.6
10189014_1_364_- 2.-.-.-
10196062_1306_1860_+ 1.-.-.-
10196062_1306_1860_+ 1.11.1.15
10170342_1_935_- 6.-.-.-
10131946_1_674_+ 6.-.-.-
10096828_40_549_- 2.-.-.-
10112953_1_598_+ 3.1.13.-
10112953_1_598_+ 2.7.7.8
10112953_1_598_+ 2.-.-.-
10112953_1_598_+ 2.7.7.-
10088372_1_527_+ 1.2.4.1
10088372_1_527_+ 1.-.-.-
10096950_413_549_- 5.4.-.-
10096950_413_549_- 2.-.-.-
10096950_413_549_- 6.-.-.-
10143386_1_744_- 1.-.-.-
10143386_1_744_- 1.14.-.-
10143386_1_744_- 1.14.12.-
10099476_226_556_+ 4.2.1.24
10099476_226_556_+ 4.-.-.-
10147028_36_768_+ 2.-.-.-
10187934_947_1582_- 6.1.1.-
10158222_1_223_+ 2.-.-.-
10126966_1_654_+ 1.9.3.1
10126966_1_654_+ 1.-.-.-
10126966_1_654_+ 1.7.2.4
10191346_1_968_+ 5.4.99.2
10191346_1_968_+ 5.-.-.-
10191346_1_968_+ 5.4.-.-
10183005_909_1343_- 2.1.1.-
10137564_1_373_- 1.-.-.-
10163716_1_819_+ 3.-.-.-
10163716_1_819_+ 3.5.1.-
10198352_1_1065_+ 6.3.1.2
10198352_1_1065_+ 6.-.-.-
10126766_1_653_+ 2.7.7.6
10126766_1_653_+ 2.-.-.-
10126766_1_653_+ 2.7.7.-
Protein6126 1.13.11.-
Protein6126 1.13.11.3
Protein6125 1.7.99.4
Protein6125 1.-.-.-
Protein6124 4.1.2.13
Protein6124 4.-.-.-
Protein6124 4.1.2.-
Protein6129 3.-.-.-
Protein6129 3.6.1.3
Protein6128 1.-.-.-
Protein7832 3.-.-.-
Protein7830 1.7.99.4
Protein7830 1.-.-.-
Protein7836 1.-.-.-
Protein217 1.-.-.-
Protein217 1.11.1.15
Protein10291 6.-.-.-
Protein6123 4.1.2.13
Protein6123 4.-.-.-
Protein6123 4.1.2.-
Protein10144 2.2.1.6
Protein10144 2.-.-.-
Protein10141 3.-.-.-
Protein10141 3.6.3.-
Protein2634 6.2.1.5
Protein2634 6.-.-.-
Protein2639 4.1.3.1
Protein2639 4.-.-.-
Protein8042 6.1.1.-
Protein8042 6.1.1.12
Protein8042 6.-.-.-
Protein8512 5.1.3.20
Protein8512 5.-.-.-
Protein2240 6.2.1.5
Protein2240 6.-.-.-
Protein2714 6.3.4.14
Protein2714 6.-.-.-
Protein2717 2.5.1.49
Protein2717 2.-.-.-
Protein2717 2.5.1.-
Protein2719 6.-.-.-
Protein8515 3.6.1.1
Protein3582 2.7.4.3
Protein3582 2.-.-.-
Protein3582 2.7.4.-
Protein3851 6.6.1.1
Protein3851 6.-.-.-
Protein3580 3.-.-.-
Protein4716 3.-.-.-
Protein4716 3.6.3.-
Protein6646 4.1.1.-
Protein6646 4.1.1.32
Protein6646 4.-.-.-
Protein6646 4.1.1.-
Protein2134 2.-.-.-
Protein1631 1.-.-.-
Protein1631 1.11.1.15
Protein10279 3.5.1.5
Protein10279 3.-.-.-
Protein10275 2.-.-.-
Protein10271 2.7.3.-
Protein10271 6.3.5.5
Protein10271 6.-.-.-
Protein10097 5.3.1.9
Protein10097 5.-.-.-
Protein9261 1.15.1.1
Protein9262 2.1.1.-
Protein9262 2.-.-.-
Protein4972 2.7.7.6
Protein4972 2.-.-.-
Protein4972 2.7.7.-
Protein4970 4.2.1.11
Protein4970 4.-.-.-
Protein5599 1.1.-.-
Protein5790 1.-.-.-
Protein5790 1.4.1.-
Protein2457 4.2.1.3
Protein2457 4.-.-.-
Protein2457 4.2.1.99
Protein2984 1.11.1.6
Protein2984 1.11.1.7
Protein2984 1.-.-.-
Protein2066 2.7.7.6
Protein2066 2.-.-.-
Protein2066 2.7.7.-
Protein6714 5.2.1.8
Protein6714 5.-.-.-
Protein6715 2.-.-.-
Protein6713 1.12.7.2
Protein6713 1.-.-.-
Protein6713 1.12.98.3
Protein7442 2.7.7.6
Protein7442 2.-.-.-
Protein7442 2.7.7.-
Protein7440 2.7.7.6
Protein7440 2.-.-.-
Protein7440 2.7.7.-
Protein7995 1.1.1.3
Protein7995 1.-.-.-
Protein7994 6.3.4.5
Protein7994 6.-.-.-
Protein7992 1.7.99.4
Protein7992 1.-.-.-
Protein5625 1.7.99.4
Protein5625 1.-.-.-
Protein5627 2.7.7.6
Protein5627 2.-.-.-
Protein5627 2.7.7.-
Protein5626 1.1.-.-
Protein5622 6.-.-.-
Protein9711 6.4.1.4
Protein9711 6.-.-.-
Protein1641 1.-.-.-
Protein6822 3.-.-.-
Protein1297 3.4.25.-
Protein1297 3.4.-.-
Protein1297 3.-.-.-
Protein6828 1.7.99.4
Protein6828 1.-.-.-
Protein7198 2.7.7.6
Protein7198 2.-.-.-
Protein7198 2.7.7.-
Protein2019 3.-.-.-
Protein2019 3.6.3.-
Protein2014 2.7.7.6
Protein2014 2.-.-.-
Protein2014 2.7.7.-
Protein1490 1.-.-.-
Protein1490 1.2.1.-
Protein975 3.4.-.-
Protein970 1.-.-.-
Protein970 1.2.99.2
Protein972 1.-.-.-
Protein972 1.4.1.-
Protein6120 1.-.-.-
Protein6120 1.2.7.3
Protein2515 2.-.-.-
Protein2515 3.-.-.-
Protein9470 3.5.1.-
Protein9470 3.-.-.-
Protein9714 6.2.1.5
Protein9714 6.-.-.-
Protein3638 1.1.1.35
Protein3638 1.-.-.-
Protein3635 3.-.-.-
Protein3635 3.1.3.11
Protein3631 1.-.-.-
Protein9716 3.-.-.-
Protein2906 2.7.7.6
Protein2906 2.-.-.-
Protein2906 2.7.7.-
Protein790 3.-.-.-
Protein798 3.4.24.-
Protein798 3.4.-.-
Protein798 3.-.-.-
Protein798 3.6.1.3
Protein1900 1.-.-.-
Protein1900 1.11.1.15
Protein1902 1.15.1.1
Protein1902 1.-.-.-
Protein1905 6.3.4.5
Protein1905 6.-.-.-
Protein4366 3.1.13.-
Protein4366 2.7.7.8
Protein4366 2.-.-.-
Protein4366 2.7.7.-
Protein4365 1.-.-.-
Protein5361 1.17.4.1
Protein5361 1.-.-.-
Protein5365 2.3.3.1
Protein5365 2.-.-.-
Protein5365 2.3.-.-
Protein5365 2.3.3.-
Protein5369 1.7.99.4
Protein5369 1.-.-.-
Protein8417 2.7.7.6
Protein8417 2.-.-.-
Protein8417 2.7.7.-
Protein8416 2.7.7.6
Protein8416 2.-.-.-
Protein8416 2.7.7.-
Protein8413 1.-.-.-
Protein8419 1.9.3.1
Protein1667 3.-.-.-
Protein1667 6.-.-.-
Protein1667 3.5.2.9
Protein1667 6.4.1.6
Protein1846 6.2.1.1
Protein1846 6.-.-.-
Protein1848 1.1.-.-
Protein4500 2.7.7.6
Protein4500 2.-.-.-
Protein4500 2.7.7.-
Protein10145 2.6.1.-
Protein10145 2.-.-.-
Protein5104 3.-.-.-
Protein5104 3.6.3.-
Protein5105 2.1.1.-
Protein5105 2.1.1.-
Protein5105 2.1.1.113
Protein5101 1.15.1.1
Protein5101 1.-.-.-
Protein5103 2.5.1.6
Protein5103 2.-.-.-
Protein1595 4.2.1.3
Protein1595 4.-.-.-
Protein1595 4.2.1.99
Protein1593 1.-.-.-
Protein1592 6.3.4.5
Protein1592 6.-.-.-
Protein9800 1.-.-.-
Protein1318 2.7.7.6
Protein1318 2.-.-.-
Protein1318 2.7.7.-
Protein4903 1.11.1.7
Protein4903 1.-.-.-
Protein4903 1.11.1.15
Protein6100 2.7.1.30
Protein6100 2.-.-.-
Protein6100 2.7.1.-
Protein1331 2.7.7.6
Protein1331 2.-.-.-
Protein1331 2.7.7.-
Protein9101 3.-.-.-
Protein9102 3.-.-.-
Protein9102 3.6.3.-
Protein9104 2.7.7.6
Protein9104 2.-.-.-
Protein9104 2.7.7.-
Protein1548 1.3.99.1
Protein1548 1.-.-.-
Protein895 3.-.-.-
Protein895 3.6.3.-
Protein893 2.3.1.61
Protein893 2.-.-.-
Protein893 2.3.-.-
Protein898 2.7.4.3
Protein898 2.-.-.-
Protein898 2.7.4.-
Protein6045 1.1.1.42
Protein6045 1.-.-.-
Protein6045 1.1.1.-
Protein1010 1.1.-.-
Protein7270 1.15.1.1
Protein7270 1.-.-.-
Protein1668 1.1.-.-
Protein10169 3.4.21.-
Protein10169 3.4.-.-
Protein10169 3.-.-.-
Protein10102 2.5.1.6
Protein10102 2.-.-.-
Protein9612 1.11.1.7
Protein9612 1.-.-.-
Protein9612 1.11.1.15
Protein10450 1.9.3.1
Protein10450 1.-.-.-
Protein8368 3.6.1.3
Protein2737 2.7.7.6
Protein2737 2.-.-.-
Protein2737 2.7.7.-
Protein1684 2.7.7.6
Protein1684 2.-.-.-
Protein1684 2.7.7.-
Protein2227 1.-.-.-
Protein4308 4.3.-.-
Protein4775 1.17.4.1
Protein4775 1.-.-.-
Protein2712 2.5.1.6
Protein2712 2.-.-.-
Protein9367 1.6.5.3
Protein9367 1.-.-.-
Protein9367 1.6.99.5
Protein2244 3.-.-.-
Protein2244 3.6.3.-
Protein8033 2.7.7.6
Protein8033 2.-.-.-
Protein8033 2.7.7.-
Protein8857 1.1.1.205
Protein8857 1.-.-.-
Protein9362 2.-.-.-
Protein9363 2.-.-.-
Protein7799 2.-.-.-
Protein634 2.-.-.-
Protein634 2.7.8.12
Protein3179 4.-.-.-
Protein3173 1.3.99.3
Protein3173 1.-.-.-
Protein3173 1.3.-.-
Protein3177 3.1.26.3
Protein3177 3.-.-.-
Protein3176 3.4.-.-
Protein3175 3.-.-.-
Protein3175 3.6.3.-
Protein4198 2.2.1.6
Protein4198 2.-.-.-
Protein4190 3.-.-.-
Protein4190 3.6.3.-
Protein4191 1.3.-.-
Protein4192 3.5.2.6
Protein4192 3.-.-.-
Protein4195 1.6.5.3
Protein4195 1.-.-.-
Protein4195 1.6.-.-
Protein4195 1.6.99.5
Protein5826 2.-.-.-
Protein5826 2.3.-.-
Protein5826 2.3.1.-
Protein5824 6.2.1.5
Protein5824 6.-.-.-
Protein8084 1.-.-.-
Protein8084 1.1.1.-
Protein8084 1.1.1.37
Protein8083 6.3.5.2
Protein8083 3.6.1.-
Protein8083 6.-.-.-
Protein8088 4.2.1.20
Protein8088 4.-.-.-
Protein8089 2.7.7.4
Protein8089 2.-.-.-
Protein8089 2.7.7.-
Protein4999 1.15.1.1
Protein1226 1.-.-.-
Protein8983 1.1.1.35
Protein8983 1.-.-.-
Protein331 6.2.1.5
Protein331 6.-.-.-
Protein9987 2.7.7.6
Protein9987 2.-.-.-
Protein9987 2.7.7.-
Protein6736 5.99.1.-
Protein6736 5.99.1.3
Protein6736 5.-.-.-
Protein1101 1.11.1.7
Protein1101 1.-.-.-
Protein1101 1.11.1.15
Protein1103 1.-.-.-
Protein6732 6.2.1.3
Protein6732 6.-.-.-
Protein7467 2.-.-.-
Protein7467 3.-.-.-
Protein7461 2.7.4.-
Protein7461 2.-.-.-
Protein7461 2.7.4.22
Protein7462 2.-.-.-
Protein7462 2.8.4.1
Protein7468 1.2.4.2
Protein7468 1.-.-.-
Protein7468 1.2.4.-
Protein5645 3.-.-.-
Protein5645 3.6.3.-
Protein5642 3.-.-.-
Protein5642 3.5.-.-
Protein5640 2.7.7.6
Protein5640 2.-.-.-
Protein5640 2.7.7.-
Protein5648 1.1.1.42
Protein5648 1.-.-.-
Protein5648 1.1.1.-
Protein6931 3.-.-.-
Protein6931 3.6.3.-
Protein6843 2.7.7.6
Protein6843 2.-.-.-
Protein6843 2.7.7.-
Protein2031 4.2.1.3
Protein2031 4.-.-.-
Protein2031 4.2.1.99
Protein2034 2.7.1.11
Protein2034 2.7.1.-
Protein2034 2.-.-.-
Protein955 3.-.-.-
Protein955 3.6.3.-
Protein7649 2.7.7.6
Protein7649 2.-.-.-
Protein7649 2.7.7.-
Protein7642 6.1.1.-
Protein7642 6.1.1.2
Protein7642 6.-.-.-
Protein7644 4.2.1.3
Protein7644 4.-.-.-
Protein7644 4.2.1.99
Protein7646 3.-.-.-
Protein2697 1.-.-.-
Protein2691 3.-.-.-
Protein2691 3.6.3.-
Protein2690 2.3.1.9
Protein2690 2.-.-.-
Protein2690 2.3.-.-
Protein2690 2.3.1.-
Protein401 1.-.-.-
Protein401 1.8.99.3
Protein407 1.1.1.86
Protein407 1.-.-.-
Protein407 5.-.-.-
Protein3611 1.7.99.4
Protein3611 1.-.-.-
Protein3349 6.2.1.17
Protein3351 3.6.1.3
Protein3618 3.6.1.3
Protein614 1.1.1.22
Protein614 1.1.1.-
Protein2962 1.1.1.39
Protein2962 1.-.-.-
Protein2960 1.1.1.95
Protein2960 1.7.99.4
Protein2960 1.-.-.-
Protein8582 2.7.7.6
Protein8582 2.-.-.-
Protein8582 2.7.7.-
Protein1922 6.3.4.5
Protein1922 6.-.-.-
Protein1921 1.-.-.-
Protein1921 1.4.1.-
Protein1929 2.3.1.9
Protein1929 2.3.1.16
Protein1929 2.-.-.-
Protein1929 2.3.-.-
Protein1929 2.3.1.-
Protein4341 1.2.1.12
Protein4341 1.-.-.-
Protein4341 1.2.1.-
Protein10298 1.-.-.-
Protein10298 1.1.1.36
Protein8700 1.4.-.-
Protein8700 1.4.1.14
Protein8700 1.-.-.-
Protein8700 1.4.-.-
Protein8479 3.1.13.-
Protein8479 2.7.7.8
Protein8479 2.-.-.-
Protein8479 2.7.7.-
Protein8477 2.5.1.48
Protein8477 2.-.-.-
Protein8475 3.-.-.-
Protein8475 3.6.3.-
Protein8473 1.7.99.4
Protein8473 1.-.-.-
Protein8471 3.-.-.-
Protein8471 3.6.3.-
Protein8470 1.3.5.2
Protein8470 1.-.-.-
Protein8470 1.3.-.-
Protein1769 1.7.99.4
Protein1769 1.-.-.-
Protein1827 1.7.99.4
Protein1827 1.-.-.-
Protein1826 2.7.1.30
Protein1826 2.-.-.-
Protein1826 2.7.1.-
Protein6982 3.1.-.-
Protein6982 3.-.-.-
Protein4523 1.-.-.-
Protein4523 1.2.99.2
Protein4525 2.7.7.6
Protein4525 2.-.-.-
Protein4525 2.7.7.-
Protein4527 1.-.-.-
Protein8693 6.-.-.-
Protein8692 1.1.-.-
Protein8696 3.1.3.3
Protein8696 3.1.3.41
Protein8694 6.-.-.-
Protein2217 2.7.7.6
Protein2217 2.-.-.-
Protein2217 2.7.7.-
Protein5348 2.7.7.6
Protein5348 2.-.-.-
Protein5348 2.7.7.-
Protein5342 3.-.-.-
Protein5347 3.1.1.3
Protein5347 3.-.-.-
Protein6694 1.1.-.-
Protein4831 2.5.1.6
Protein4831 2.-.-.-
Protein9731 1.11.1.7
Protein9731 1.11.1.-
Protein9731 1.-.-.-
Protein9731 1.11.-.-
Protein1500 1.-.-.-
Protein1500 1.2.7.-
Protein5125 1.1.1.205
Protein5125 1.-.-.-
Protein5123 2.7.7.6
Protein5123 2.-.-.-
Protein5123 2.7.7.-
Protein1319 1.-.-.-
Protein1319 1.2.99.2
Protein1314 3.1.-.-
Protein1314 3.-.-.-
Protein1317 4.-.-.-
Protein1312 6.3.1.2
Protein1312 6.-.-.-
Protein9126 4.2.1.3
Protein9126 4.-.-.-
Protein9127 2.7.7.6
Protein9127 2.-.-.-
Protein9127 2.7.7.-
Protein9124 1.-.-.-
Protein7876 5.2.1.8
Protein7876 5.-.-.-
Protein7870 1.6.-.-
Protein7878 1.3.99.3
Protein7878 1.-.-.-
Protein7878 1.3.-.-
Protein7902 1.3.99.3
Protein7902 1.3.-.-
Protein7901 3.6.1.3
Protein8427 2.3.3.8
Protein8427 2.-.-.-
Protein8427 2.3.-.-
Protein8427 4.-.-.-
Protein7256 1.2.4.2
Protein7256 1.-.-.-
Protein7256 1.2.4.-
Protein7256 2.3.-.-
Protein7259 6.2.1.1
Protein7259 6.-.-.-
Protein6181 3.-.-.-
Protein6181 3.6.3.-
Protein10107 1.7.99.4
Protein10107 1.-.-.-
Protein10106 1.-.-.-
Protein6183 2.7.7.6
Protein6183 2.-.-.-
Protein6183 2.7.7.-
Protein3968 1.-.-.-
Protein3968 1.7.2.1
Protein8990 3.-.-.-
Protein8990 3.6.3.-
Protein8991 3.-.-.-
Protein8991 3.6.3.-
Protein8993 1.-.-.-
Protein8993 1.2.7.1
Protein22 1.1.1.42
Protein22 1.-.-.-
Protein22 1.1.1.-
Protein10433 1.1.1.86
Protein10433 1.-.-.-
Protein10433 5.-.-.-
Protein1872 2.7.7.6
Protein1872 2.-.-.-
Protein1872 2.7.7.-
Protein1405 1.7.99.4
Protein1405 1.-.-.-
Protein1873 1.-.-.-
Protein1702 3.1.13.-
Protein1702 2.7.7.8
Protein1702 2.-.-.-
Protein1702 2.7.7.-
Protein9826 2.7.7.72
Protein9826 2.-.-.-
Protein9826 2.7.7.-
Protein9826 2.7.7.72
Protein9826 2.7.7.72
Protein9826 2.7.7.72
Protein28 1.7.99.4
Protein28 1.-.-.-
Protein7918 6.3.4.13
Protein7918 6.-.-.-
Protein4753 3.1.-.-
Protein4753 3.6.1.3
Protein4759 2.7.7.6
Protein4759 2.-.-.-
Protein4759 2.7.7.-
Protein6363 1.-.-.-
Protein6363 1.14.-.-
Protein6363 1.14.12.7
Protein3569 1.9.3.1
Protein616 3.4.21.-
Protein616 3.4.-.-
Protein617 2.7.7.6
Protein617 2.-.-.-
Protein617 2.7.7.-
Protein5117 6.3.4.4
Protein5117 6.-.-.-
Protein10160 1.3.5.1
Protein10160 1.-.-.-
Protein3563 3.-.-.-
Protein3563 3.6.3.-
Protein5804 2.5.1.26
Protein5804 1.-.-.-
Protein5804 1.1.-.-
Protein8059 1.-.-.-
Protein8059 1.13.11.49
Protein5803 3.-.-.-
Protein5809 3.-.-.-
Protein9268 2.7.4.6
Protein9268 2.-.-.-
Protein7195 3.-.-.-
Protein7195 3.6.3.-
Protein9595 1.1.1.35
Protein9595 5.3.3.8
Protein9595 4.2.1.17
Protein9595 5.1.2.3
Protein9595 1.-.-.-
Protein9595 4.-.-.-
Protein9595 5.-.-.-
Protein9001 1.-.-.-
Protein9001 1.14.-.-
Protein1129 1.1.1.86
Protein1129 1.-.-.-
Protein1129 5.-.-.-
Protein1121 3.-.-.-
Protein1121 3.6.3.-
Protein1124 2.7.7.6
Protein1124 2.-.-.-
Protein1124 2.7.7.-
Protein8649 1.15.1.1
Protein4047 4.2.1.3
Protein4047 4.-.-.-
Protein4047 4.2.1.99
Protein5665 2.3.1.9
Protein5665 2.-.-.-
Protein5665 2.3.-.-
Protein5665 2.3.1.-
Protein5664 2.7.7.6
Protein5664 2.-.-.-
Protein5664 2.7.7.-
Protein5666 2.7.7.6
Protein5666 2.-.-.-
Protein5666 2.7.7.-
Protein9002 2.-.-.-
Protein9002 2.4.-.-
Protein6866 5.4.99.2
Protein6866 5.-.-.-
Protein6866 5.4.-.-
Protein91 3.-.-.-
Protein9828 2.1.1.148
Protein7409 2.7.7.6
Protein7409 2.-.-.-
Protein7409 2.7.7.-
Protein7408 3.1.1.3
Protein7408 3.-.-.-
Protein7407 4.3.3.7
Protein7407 4.-.-.-
Protein7406 2.2.1.6
Protein7405 1.-.-.-
Protein7405 1.2.7.-
Protein7405 1.2.7.5
Protein7402 1.7.99.4
Protein7402 1.-.-.-
Protein7400 1.7.99.4
Protein7400 1.-.-.-
Protein6319 4.2.1.3
Protein6319 4.-.-.-
Protein6319 4.2.1.99
Protein6311 1.3.99.3
Protein6311 1.3.8.1
Protein6311 1.-.-.-
Protein6311 1.3.-.-
Protein6312 1.-.-.-
Protein6312 1.14.-.-
Protein6312 1.14.12.7
Protein2452 2.7.7.6
Protein2452 2.-.-.-
Protein2452 2.7.7.-
Protein1000 2.7.7.6
Protein1000 2.-.-.-
Protein1000 2.7.7.-
Protein421 2.7.7.6
Protein421 2.-.-.-
Protein421 2.7.7.-
Protein420 2.7.7.6
Protein420 2.-.-.-
Protein420 2.7.7.-
Protein424 1.9.3.1
Protein3368 1.9.3.1
Protein9920 2.7.7.6
Protein9920 2.-.-.-
Protein9920 2.7.7.-
Protein9926 1.1.1.35
Protein9926 1.-.-.-
Protein7123 1.-.-.-
Protein7123 1.2.1.-
Protein2450 3.3.1.1
Protein2450 3.-.-.-
Protein206 2.7.7.6
Protein206 2.-.-.-
Protein206 2.7.7.-
Protein9239 4.3.2.2
Protein9239 4.-.-.-
Protein9239 4.3.2.2
Protein9496 5.-.-.-
Protein3090 6.3.5.5
Protein3090 6.-.-.-
Protein3896 1.17.4.1
Protein3896 1.-.-.-
Protein3890 4.1.2.13
Protein3890 4.-.-.-
Protein1944 1.7.99.4
Protein1944 1.-.-.-
Protein1942 1.2.4.1
Protein1942 1.-.-.-
Protein1943 1.-.-.-
Protein1943 1.7.2.1
Protein4322 2.7.7.6
Protein4322 2.-.-.-
Protein4322 2.7.7.-
Protein2941 1.-.-.-
Protein2941 1.11.1.15
Protein2943 2.7.7.4
Protein2943 2.-.-.-
Protein2943 2.7.7.-
Protein2416 2.7.4.-
Protein2416 2.-.-.-
Protein2416 2.7.4.22
Protein8451 6.1.1.-
Protein8451 6.1.1.14
Protein8451 6.-.-.-
Protein8454 1.15.1.1
Protein8454 1.-.-.-
Protein1803 2.7.4.6
Protein1803 2.-.-.-
Protein1802 1.-.-.-
Protein1802 1.2.1.-
Protein1806 3.-.-.-
Protein1806 3.6.1.15
Protein8618 2.-.-.-
Protein433 6.3.5.5
Protein433 6.-.-.-
Protein5320 4.2.1.11
Protein5320 4.-.-.-
Protein5322 2.-.-.-
Protein6676 1.-.-.-
Protein6676 1.2.1.-
Protein6674 3.-.-.-
Protein4810 5.3.1.1
Protein4810 5.-.-.-
Protein4812 1.7.99.4
Protein4812 1.-.-.-
Protein5495 1.9.3.1
Protein5495 1.-.-.-
Protein5495 1.7.2.4
Protein5492 1.-.-.-
Protein5492 1.1.1.36
Protein1372 5.4.-.-
Protein1372 2.-.-.-
Protein1782 1.8.1.4
Protein1782 1.-.-.-
Protein1782 1.8.1.-
Protein9145 1.-.-.-
Protein9145 1.3.1.76
Protein9146 3.4.11.-
Protein9146 3.4.-.-
Protein9146 3.-.-.-
Protein9147 4.-.-.-
Protein9147 4.2.1.76
Protein9149 2.8.3.-
Protein9149 2.-.-.-
Protein9149 2.8.3.6
Protein756 3.4.-.-
Protein7190 1.9.3.1
Protein4034 1.3.3.3
Protein4034 1.-.-.-
Protein69 1.11.1.7
Protein62 1.-.-.-
Protein62 1.1.1.-
Protein62 1.1.1.37
Protein67 3.5.1.5
Protein67 3.-.-.-
Protein10121 3.-.-.-
Protein10121 3.6.3.-
Protein10123 4.2.1.3
Protein10123 4.-.-.-
Protein10123 4.2.1.99
Protein7238 1.-.-.-
Protein10127 5.5.1.4
Protein10127 5.-.-.-
Protein851 6.2.1.5
Protein851 6.-.-.-
Protein854 2.1.2.1
Protein854 2.1.1.-
Protein854 2.-.-.-
Protein858 1.-.-.-
Protein858 1.2.1.-
Protein4414 2.7.7.6
Protein4414 2.-.-.-
Protein4414 2.7.7.-
Protein2195 1.1.1.86
Protein2195 1.-.-.-
Protein2195 5.-.-.-
Protein2776 1.1.1.1
Protein2776 1.-.-.-
Protein7102 2.7.7.6
Protein7102 2.-.-.-
Protein7102 2.7.7.-
Protein7843 3.4.11.-
Protein7843 3.4.-.-
Protein7843 3.-.-.-
Protein2230 2.7.1.30
Protein2230 2.-.-.-
Protein2230 2.7.1.-
Protein7840 1.1.1.42
Protein7840 1.-.-.-
Protein7840 1.1.1.-
Protein9244 1.1.1.86
Protein9244 1.-.-.-
Protein9720 1.7.99.4
Protein9720 1.-.-.-
Protein676 2.5.1.6
Protein676 2.-.-.-
Protein675 3.-.-.-
Protein672 6.1.1.-
Protein325 2.7.7.6
Protein325 2.-.-.-
Protein325 2.7.7.-
Protein3134 2.1.1.-
Protein3134 2.-.-.-
Protein3420 2.6.1.-
Protein3420 2.-.-.-
Protein3130 1.11.1.7
Protein3130 1.-.-.-
Protein3130 1.11.1.15
Protein10200 1.9.3.1
Protein10200 1.-.-.-
Protein5867 6.-.-.-
Protein5867 6.3.5.-
Protein5867 6.3.5.7
Protein7663 1.3.5.1
Protein7663 1.-.-.-
Protein7663 1.3.-.-
Protein10203 4.2.1.11
Protein10203 4.-.-.-
Protein4667 1.5.5.1
Protein4667 1.-.-.-
Protein10207 1.11.1.7
Protein10207 1.11.1.-
Protein10207 1.-.-.-
Protein10207 1.11.-.-
Protein3460 1.-.-.-
Protein3460 1.7.2.1
Protein10464 2.3.1.16
Protein10464 2.-.-.-
Protein10464 2.3.-.-
Protein10464 2.3.1.-
Protein10461 2.7.9.2
Protein10461 2.-.-.-
Protein10461 2.7.-.-
Protein10462 3.6.1.3
Protein8158 2.7.7.7
Protein8150 2.7.7.6
Protein8150 2.-.-.-
Protein8150 2.7.7.-
Protein8153 3.-.-.-
Protein8153 3.6.3.-
Protein8154 6.4.1.3
Protein8154 6.-.-.-
Protein8155 2.7.3.-
Protein8155 2.-.-.-
Protein8155 2.7.-.-
Protein1148 1.1.-.-
Protein1144 1.1.1.42
Protein1144 1.-.-.-
Protein1144 1.1.1.-
Protein2012 2.-.-.-
Protein2012 2.7.8.12
Protein9790 2.8.3.-
Protein9790 2.-.-.-
Protein9790 2.8.3.6
Protein5688 5.2.1.8
Protein5688 5.-.-.-
Protein5079 3.4.21.-
Protein6882 2.-.-.-
Protein6882 2.8.1.7
Protein6883 3.6.3.-
Protein6526 2.5.1.6
Protein6526 2.-.-.-
Protein6088 1.2.4.1
Protein6088 1.-.-.-
Protein6087 4.2.1.2
Protein6087 4.-.-.-
Protein6101 5.5.-.-
Protein7933 2.3.3.9
Protein7933 2.-.-.-
Protein7933 2.3.-.-
Protein7930 3.-.-.-
Protein7930 3.6.3.-
Protein7937 4.2.1.11
Protein7937 4.-.-.-
Protein3542 2.-.-.-
Protein3542 2.3.-.-
Protein3542 2.3.1.-
Protein6330 3.-.-.-
Protein6336 3.1.13.-
Protein6336 2.7.7.8
Protein6336 2.-.-.-
Protein6336 2.7.7.-
Protein6337 2.7.7.6
Protein6337 2.-.-.-
Protein6337 2.7.7.-
Protein9113 1.3.99.3
Protein9113 1.-.-.-
Protein9113 1.3.-.-
Protein7684 1.9.3.1
Protein7687 5.-.-.-
Protein7681 2.-.-.-
Protein7681 6.-.-.-
Protein7681 6.3.5.-
Protein7681 6.3.5.7
Protein7680 3.1.13.-
Protein7680 2.7.7.8
Protein7680 2.-.-.-
Protein7680 2.7.7.-
Protein7689 4.-.-.-
Protein7688 1.3.99.3
Protein7688 1.-.-.-
Protein7688 1.3.-.-
Protein444 1.-.-.-
Protein444 1.13.11.2
Protein446 2.7.7.6
Protein446 2.-.-.-
Protein446 2.7.7.-
Protein441 2.1.1.-
Protein441 2.1.1.-
Protein441 2.1.1.-
Protein441 2.1.1.-
Protein441 2.-.-.-
Protein441 2.1.1.182
Protein440 1.7.99.4
Protein440 1.-.-.-
Protein3309 4.2.1.11
Protein3309 4.-.-.-
Protein9947 3.6.1.3
Protein3300 2.7.1.30
Protein3300 2.-.-.-
Protein3300 2.7.1.-
Protein9942 2.7.7.6
Protein9942 2.-.-.-
Protein9942 2.7.7.-
Protein3303 1.3.99.3
Protein3303 1.-.-.-
Protein3303 1.3.-.-
Protein4597 3.1.13.-
Protein4597 2.7.7.8
Protein4597 2.-.-.-
Protein4597 2.7.7.-
Protein6636 1.-.-.-
Protein2880 5.2.1.8
Protein2880 5.-.-.-
Protein9116 1.11.1.6
Protein9116 1.11.1.7
Protein9116 1.-.-.-
Protein1969 3.-.-.-
Protein1964 1.-.-.-
Protein1964 1.2.7.-
Protein1962 3.-.-.-
Protein10254 2.4.2.10
Protein10254 2.-.-.-
Protein10254 2.4.-.-
Protein4657 1.15.1.1
Protein4657 1.-.-.-
Protein10259 4.2.1.17
Protein10259 4.-.-.-
Protein2434 3.-.-.-
Protein2434 3.6.3.-
Protein2437 1.-.-.-
Protein2437 1.2.7.-
Protein2436 2.-.-.-
Protein2436 6.-.-.-
Protein2430 1.-.-.-
Protein2430 1.1.1.36
Protein2432 2.-.-.-
Protein2432 2.8.4.1
Protein8309 1.2.4.2
Protein8309 1.2.4.-
Protein3137 2.2.1.6
Protein3137 2.-.-.-
Protein1680 2.1.1.-
Protein1680 2.-.-.-
Protein1680 2.1.1.86
Protein9302 1.-.-.-
Protein9305 4.2.1.3
Protein9305 4.-.-.-
Protein4877 6.6.1.1
Protein4877 6.-.-.-
Protein4872 2.7.7.6
Protein4872 2.-.-.-
Protein4872 2.7.7.-
Protein4870 3.-.-.-
Protein4870 3.6.3.-
Protein9167 2.-.-.-
Protein9165 4.1.3.1
Protein9165 4.-.-.-
Protein9160 4.2.1.19
Protein9160 4.-.-.-
Protein5788 1.1.-.-
Protein1579 3.1.13.-
Protein1579 2.7.7.8
Protein1579 2.-.-.-
Protein1579 2.7.7.-
Protein1578 5.2.1.8
Protein1578 5.-.-.-
Protein1575 2.7.7.6
Protein1575 2.-.-.-
Protein1575 2.7.7.-
Protein6078 1.-.-.-
Protein40 1.-.-.-
Protein40 1.7.99.1
Protein46 2.3.1.-
Protein47 6.-.-.-
Protein6431 1.1.1.35
Protein6431 1.-.-.-
Protein1354 1.7.99.4
Protein1354 1.-.-.-
Protein6437 2.3.1.9
Protein6437 2.-.-.-
Protein6437 2.3.-.-
Protein7742 1.-.-.-
Protein7212 1.-.-.-
Protein7212 1.7.3.4
Protein8951 2.-.-.-
Protein8951 2.4.-.-
Protein8955 1.-.-.-
Protein877 5.2.1.8
Protein877 5.-.-.-
Protein871 1.9.3.1
Protein871 1.-.-.-
Protein871 1.7.2.4
Protein4446 5.2.1.8
Protein4446 5.-.-.-
Protein10426 2.8.1.-
Protein10429 3.6.1.3
Protein8377 2.-.-.-
Protein8373 1.-.-.-
Protein8373 1.8.99.3
Protein3643 4.2.1.3
Protein3643 4.-.-.-
Protein3397 3.-.-.-
Protein3397 3.6.3.-
Protein3633 1.16.3.1
Protein386 4.2.1.11
Protein386 4.-.-.-
Protein389 3.1.13.-
Protein389 2.7.7.8
Protein389 2.-.-.-
Protein389 2.7.7.-
Protein9429 2.7.1.11
Protein9429 2.7.1.-
Protein9429 2.-.-.-
Protein9429 2.7.1.90
Protein120 2.2.1.6
Protein120 2.-.-.-
Protein121 2.7.7.6
Protein121 2.-.-.-
Protein121 2.7.7.-
Protein3119 1.2.1.3
Protein3119 1.-.-.-
Protein3119 1.2.1.-
Protein3394 1.-.-.-
Protein3443 3.-.-.-
Protein3443 3.6.3.-
Protein3114 1.15.1.1
Protein3114 1.-.-.-
Protein3601 1.2.4.1
Protein3601 1.-.-.-
Protein8110 1.-.-.-
Protein8110 1.1.-.-
Protein4437 3.-.-.-
Protein5842 6.1.1.-
Protein5842 6.1.1.3
Protein5842 6.-.-.-
Protein5842 6.1.1.-
Protein5845 1.1.1.35
Protein5845 1.-.-.-
Protein5847 1.-.-.-
Protein5847 1.4.1.-
Protein7783 2.5.1.26
Protein7783 1.-.-.-
Protein7783 1.1.-.-
Protein7783 2.-.-.-
Protein9416 1.-.-.-
Protein4434 3.1.-.-
Protein4434 3.-.-.-
Protein8799 1.11.1.6
Protein8799 1.11.1.7
Protein8799 1.-.-.-
Protein8795 1.-.-.-
Protein8795 1.2.-.-
Protein8793 2.7.7.6
Protein8793 2.-.-.-
Protein8793 2.7.7.-
Protein8790 6.1.1.-
Protein8790 6.1.1.12
Protein8790 6.-.-.-
Protein10440 3.-.-.-
Protein10447 2.7.7.6
Protein10447 2.-.-.-
Protein10447 2.7.7.-
Protein5511 1.11.1.6
Protein5511 1.11.1.7
Protein5511 1.-.-.-
Protein5516 2.3.1.117
Protein5516 2.-.-.-
Protein5516 2.3.-.-
Protein5514 3.1.4.1
Protein5514 3.-.-.-
Protein8172 2.3.1.9
Protein8172 2.-.-.-
Protein8172 2.3.-.-
Protein8172 2.3.1.-
Protein8176 3.1.-.-
Protein8176 3.-.-.-
Protein8177 2.-.-.-
Protein8177 2.8.4.1
Protein8175 4.1.2.13
Protein8175 4.-.-.-
Protein8175 4.1.2.-
Protein1165 3.-.-.-
Protein1165 3.6.3.-
Protein1163 2.7.7.7
Protein1163 3.1.-.-
Protein1163 2.-.-.-
Protein1163 2.7.7.-
Protein1163 3.-.-.-
Protein1161 1.7.99.4
Protein1161 1.-.-.-
Protein1168 2.7.7.6
Protein1168 2.-.-.-
Protein1168 2.7.7.-
Protein8457 3.1.13.-
Protein8457 2.7.7.8
Protein8457 2.-.-.-
Protein8457 2.7.7.-
Protein7910 1.6.5.3
Protein7910 1.-.-.-
Protein7910 1.6.-.-
Protein6357 1.7.99.4
Protein6357 1.-.-.-
Protein6358 1.3.5.1
Protein6358 1.-.-.-
Protein6358 1.3.-.-
Protein466 1.3.5.1
Protein466 1.-.-.-
Protein460 4.1.1.-
Protein460 4.1.1.32
Protein460 4.-.-.-
Protein460 4.1.1.-
Protein3327 1.-.-.-
Protein3327 1.2.7.-
Protein3322 1.-.-.-
Protein3322 1.7.99.1
Protein3322 1.7.2.1
Protein3323 1.7.99.4
Protein3323 1.-.-.-
Protein3328 5.5.1.4
Protein3328 5.-.-.-
Protein7003 1.3.99.3
Protein7003 1.3.8.1
Protein7003 1.-.-.-
Protein7003 1.3.-.-
Protein7002 1.-.-.-
Protein7002 1.4.1.-
Protein2633 3.-.-.-
Protein2631 2.3.3.9
Protein2631 2.-.-.-
Protein2630 1.1.1.39
Protein2630 1.-.-.-
Protein8591 1.-.-.-
Protein8591 1.14.-.-
Protein8591 1.14.12.-
Protein2187 2.7.7.6
Protein2187 2.-.-.-
Protein2187 2.7.7.-
Protein3856 1.3.99.1
Protein3856 1.-.-.-
Protein8425 2.-.-.-
Protein8425 5.-.-.-
Protein3299 2.7.7.6
Protein3299 2.-.-.-
Protein3299 2.7.7.-
Protein1982 3.-.-.-
Protein1982 3.6.3.-
Protein1985 2.7.7.6
Protein1985 2.-.-.-
Protein1985 2.7.7.-
Protein1986 2.3.1.61
Protein1986 2.-.-.-
Protein1986 2.3.-.-
Protein1987 2.1.1.-
Protein1987 2.-.-.-
Protein1989 4.2.1.11
Protein1989 4.-.-.-
Protein10270 3.1.-.-
Protein10270 3.-.-.-
Protein4678 1.-.-.-
Protein4589 2.7.3.-
Protein4589 2.7.13.3
Protein4589 2.7.-.-
Protein4587 4.1.2.13
Protein4587 4.-.-.-
Protein4587 4.1.2.-
Protein3517 2.7.7.6
Protein3517 2.-.-.-
Protein3517 2.7.7.-
Protein6621 6.3.1.2
Protein6621 6.-.-.-
Protein1904 1.1.-.-
Protein4695 4.-.-.-
Protein4695 4.1.1.-
Protein8367 3.-.-.-
Protein8361 3.4.-.-
Protein8360 1.-.-.-
Protein4851 1.-.-.-
Protein4851 1.1.1.36
Protein9365 3.1.13.-
Protein9365 2.7.7.8
Protein9365 2.-.-.-
Protein9365 2.7.7.-
Protein4852 4.1.1.15
Protein4852 4.-.-.-
Protein4852 4.1.1.-
Protein4854 2.1.1.-
Protein4854 2.-.-.-
Protein5189 1.-.-.-
Protein5184 4.2.1.3
Protein5184 4.-.-.-
Protein5182 1.-.-.-
Protein9180 3.6.1.3
Protein4238 4.1.3.1
Protein4238 4.-.-.-
Protein9182 5.1.3.13
Protein9182 5.-.-.-
Protein9184 2.7.1.19
Protein9184 2.-.-.-
Protein9333 1.3.-.-
Protein9186 3.-.-.-
Protein9186 3.6.3.-
Protein9187 2.7.7.6
Protein9187 2.-.-.-
Protein9187 2.7.7.-
Protein4303 2.2.1.6
Protein4303 2.-.-.-
Protein4188 2.1.1.-
Protein4188 2.-.-.-
Protein8589 2.7.7.6
Protein8589 2.-.-.-
Protein8589 2.7.7.-
Protein8583 1.3.99.3
Protein8583 1.-.-.-
Protein8583 1.3.-.-
Protein8585 3.1.4.1
Protein8585 3.-.-.-
Protein8584 2.-.-.-
Protein6989 1.7.2.1
Protein6638 3.4.-.-
Protein6631 4.2.1.60
Protein6631 4.-.-.-
Protein6631 5.-.-.-
Protein6631 4.2.1.59
Protein6631 5.3.3.14
Protein6631 4.2.1.59
Protein7586 1.1.1.35
Protein7586 1.-.-.-
Protein7587 1.9.3.1
Protein7587 1.-.-.-
Protein7582 4.-.-.-
Protein7583 1.1.1.42
Protein7583 1.1.1.-
Protein5720 6.-.-.-
Protein5722 3.1.13.-
Protein5722 2.7.7.8
Protein5722 2.-.-.-
Protein5722 2.7.7.-
Protein1409 1.-.-.-
Protein1409 1.7.2.1
Protein1407 3.6.3.-
Protein1401 6.3.5.5
Protein1401 6.-.-.-
Protein1403 2.7.7.6
Protein1403 2.-.-.-
Protein1403 2.7.7.-
Protein7763 1.-.-.-
Protein7763 1.14.13.22
Protein7760 1.-.-.-
Protein7760 1.3.1.-
Protein7761 3.-.-.-
Protein7761 3.6.3.-
Protein7765 2.7.7.6
Protein7765 2.-.-.-
Protein7765 2.7.7.-
Protein7768 2.7.3.-
Protein7768 2.7.13.3
Protein7768 2.-.-.-
Protein7768 2.7.-.-
Protein8973 2.7.7.6
Protein8973 2.-.-.-
Protein8973 2.7.7.-
Protein8976 6.3.2.4
Protein8976 6.-.-.-
Protein8975 3.6.1.3
Protein816 2.7.7.6
Protein816 2.-.-.-
Protein816 2.7.7.-
Protein810 2.7.7.6
Protein810 2.-.-.-
Protein810 2.7.7.-
Protein9633 1.3.99.3
Protein9633 1.-.-.-
Protein9633 1.3.-.-
Protein3551 2.-.-.-
Protein2840 1.1.1.42
Protein2840 1.-.-.-
Protein2840 1.1.1.-
Protein104 1.1.1.86
Protein104 1.-.-.-
Protein104 5.-.-.-
Protein106 2.-.-.-
Protein107 3.6.1.3
Protein101 6.2.1.26
Protein101 6.-.-.-
Protein103 1.1.1.42
Protein103 1.-.-.-
Protein103 1.1.1.-
Protein3463 2.7.7.6
Protein3463 2.-.-.-
Protein3463 2.7.7.-
Protein3465 2.7.7.6
Protein3465 2.-.-.-
Protein3465 2.7.7.-
Protein3469 2.-.-.-
Protein3469 2.3.-.-
Protein3469 2.3.3.-
Protein9276 6.-.-.-
Protein9273 1.1.1.35
Protein9273 1.-.-.-
Protein8904 5.4.99.2
Protein8904 5.-.-.-
Protein8904 5.4.-.-
Protein8902 1.-.-.-
Protein3718 3.6.3.-
Protein3718 3.6.1.3
Protein9465 3.1.13.-
Protein9465 2.7.7.8
Protein9465 2.-.-.-
Protein9465 2.7.7.-
Protein8674 2.7.1.30
Protein8674 2.-.-.-
Protein8674 2.7.1.-
Protein8775 2.7.7.6
Protein8775 2.-.-.-
Protein8775 2.7.7.-
Protein8776 3.6.1.3
Protein1201 1.-.-.-
Protein1201 1.2.7.-
Protein1201 1.2.-.-
Protein1201 1.2.7.1
Protein4110 1.-.-.-
Protein4110 1.7.99.1
Protein4111 2.7.7.13
Protein4111 2.-.-.-
Protein4111 2.7.7.-
Protein4447 1.7.99.4
Protein4447 1.-.-.-
Protein4117 2.-.-.-
Protein4117 2.8.4.1
Protein5534 2.3.3.9
Protein5534 2.-.-.-
Protein5534 2.3.-.-
Protein5533 3.4.-.-
Protein5532 2.6.1.13
Protein5532 2.6.1.-
Protein5532 2.-.-.-
Protein5539 4.1.1.15
Protein5539 4.-.-.-
Protein5539 4.1.1.-
Protein8117 1.6.5.3
Protein8117 1.-.-.-
Protein8117 1.6.-.-
Protein8117 1.6.99.5
Protein6548 4.2.1.3
Protein6548 4.-.-.-
Protein6548 4.2.1.99
Protein8118 2.7.7.6
Protein8118 2.-.-.-
Protein8118 2.7.7.-
Protein8119 3.4.24.-
Protein8119 3.-.-.-
Protein8762 5.3.1.6
Protein8762 5.-.-.-
Protein9328 4.2.1.3
Protein9328 4.-.-.-
Protein10486 1.-.-.-
Protein10486 1.6.-.-
Protein10486 1.6.99.5
Protein9642 3.6.1.23
Protein9642 3.-.-.-
Protein9641 4.3.2.2
Protein9641 4.-.-.-
Protein9641 4.3.2.2
Protein7979 3.1.-.-
Protein7979 3.1.26.3
Protein7979 3.-.-.-
Protein7977 6.3.1.2
Protein7977 6.-.-.-
Protein7974 3.-.-.-
Protein7974 3.6.3.-
Protein7973 1.-.-.-
Protein7973 1.6.-.-
Protein7973 1.6.99.5
Protein7972 1.-.-.-
Protein7972 1.6.-.-
Protein7972 1.6.99.5
Protein7970 1.-.-.-
Protein7970 1.2.7.1
Protein6376 2.1.1.-
Protein6376 2.-.-.-
Protein6374 1.-.-.-
Protein6372 1.9.3.1
Protein6373 2.7.7.6
Protein6373 2.-.-.-
Protein6373 2.7.7.-
Protein2617 3.-.-.-
Protein2610 1.1.1.39
Protein2610 1.1.1.40
Protein2610 1.-.-.-
Protein2610 1.1.1.-
Protein2610 2.-.-.-
Protein2610 2.3.-.-
Protein2613 4.1.3.1
Protein2613 4.-.-.-
Protein4415 1.1.1.35
Protein4415 1.-.-.-
Protein4616 3.-.-.-
Protein4616 3.6.3.-
Protein4612 2.-.-.-
Protein4612 2.3.1.-
Protein2478 5.4.2.10
Protein2478 5.-.-.-
Protein2478 5.4.2.-
Protein2475 6.2.1.1
Protein2475 6.-.-.-
Protein2477 2.7.7.6
Protein2477 2.-.-.-
Protein2477 2.7.7.-
Protein8067 1.11.1.7
Protein8067 1.-.-.-
Protein8067 1.11.1.15
Protein5896 2.7.7.6
Protein5896 2.-.-.-
Protein5896 2.7.7.-
Protein3870 1.-.-.-
Protein3870 1.4.1.-
Protein4140 6.2.1.1
Protein4140 6.-.-.-
Protein6720 2.-.-.-
Protein6720 2.5.1.-
Protein1110 1.-.-.-
Protein1110 1.2.1.-
Protein8347 1.-.-.-
Protein8346 1.7.99.4
Protein8346 1.-.-.-
Protein8349 4.2.1.9
Protein8349 4.-.-.-
Protein3705 6.3.1.2
Protein9430 6.1.1.-
Protein9347 5.1.99.1
Protein9347 5.-.-.-
Protein9437 2.-.-.-
Protein9437 2.7.-.-
Protein9437 2.7.9.1
Protein9439 3.1.3.2
Protein9439 3.-.-.-
Protein1114 1.3.99.3
Protein1114 1.-.-.-
Protein1114 1.3.-.-
Protein9349 1.11.1.7
Protein7029 1.-.-.-
Protein4790 1.14.12.17
Protein4790 1.-.-.-
Protein6960 1.11.1.6
Protein6960 1.11.1.7
Protein6960 1.-.-.-
Protein6965 2.-.-.-
Protein6619 3.1.13.-
Protein6619 2.7.7.8
Protein6619 2.-.-.-
Protein6619 2.7.7.-
Protein1649 4.-.-.-
Protein1649 4.3.-.-
Protein6968 1.-.-.-
Protein6968 1.4.1.-
Protein7560 5.1.3.1
Protein7560 5.-.-.-
Protein7560 5.1.3.-
Protein7562 1.3.99.3
Protein7562 1.-.-.-
Protein7562 1.3.-.-
Protein6456 2.-.-.-
Protein6456 2.8.4.1
Protein5702 6.-.-.-
Protein6455 3.-.-.-
Protein6455 6.-.-.-
Protein6455 3.5.2.9
Protein6455 6.4.1.6
Protein5708 3.6.1.3
Protein8206 1.7.99.4
Protein8206 1.-.-.-
Protein4799 6.-.-.-
Protein3046 1.1.1.205
Protein3046 1.-.-.-
Protein1399 4.1.99.12
Protein1399 3.-.-.-
Protein1469 2.-.-.-
Protein7704 2.-.-.-
Protein7702 2.7.7.6
Protein7702 2.-.-.-
Protein7702 2.7.7.-
Protein7703 4.1.1.-
Protein7703 4.1.1.32
Protein7703 4.-.-.-
Protein7703 4.1.1.-
Protein10180 2.-.-.-
Protein10180 2.3.1.-
Protein7708 6.2.1.5
Protein7708 6.-.-.-
Protein8538 2.7.7.6
Protein8538 2.-.-.-
Protein8538 2.7.7.-
Protein10185 2.3.1.16
Protein10185 2.-.-.-
Protein10185 2.3.-.-
Protein10185 2.3.1.-
Protein8916 4.2.1.11
Protein8916 4.-.-.-
Protein8910 1.-.-.-
Protein8910 1.4.1.-
Protein832 1.7.99.4
Protein832 1.-.-.-
Protein833 1.-.-.-
Protein833 1.2.1.-
Protein835 1.-.-.-
Protein836 3.6.1.1
Protein836 3.-.-.-
Protein839 3.5.1.5
Protein839 3.-.-.-
Protein839 3.5.-.-
Protein2612 3.-.-.-
Protein2612 3.6.3.-
Protein8535 5.2.1.8
Protein8535 5.-.-.-
Protein8021 1.5.1.20
Protein8021 1.-.-.-
Protein342 2.3.3.1
Protein342 2.-.-.-
Protein342 2.3.-.-
Protein342 2.3.3.-
Protein6856 2.7.7.6
Protein6856 2.-.-.-
Protein6856 2.7.7.-
Protein8028 2.3.1.9
Protein8028 2.-.-.-
Protein8028 2.3.-.-
Protein8028 2.3.1.-
Protein408 6.-.-.-
Protein6854 2.7.7.6
Protein6854 2.-.-.-
Protein6854 2.7.7.-
Protein2861 3.4.-.-
Protein2861 3.-.-.-
Protein2865 3.-.-.-
Protein2544 1.-.-.-
Protein2544 1.2.1.-
Protein2869 3.1.13.-
Protein2869 2.7.7.8
Protein2869 2.-.-.-
Protein2869 2.7.7.-
Protein164 5.5.1.4
Protein164 5.-.-.-
Protein162 1.-.-.-
Protein162 1.17.1.2
Protein691 3.-.-.-
Protein691 3.6.3.-
Protein10218 2.5.1.49
Protein10218 2.-.-.-
Protein10218 2.5.1.-
Protein10218 4.-.-.-
Protein114 3.6.1.1
Protein114 3.-.-.-
Protein4617 1.1.1.86
Protein4617 1.-.-.-
Protein4617 5.-.-.-
Protein4323 6.3.4.2
Protein4323 6.-.-.-
Protein8759 1.1.1.39
Protein8759 1.-.-.-
Protein8757 6.5.1.1
Protein8757 6.-.-.-
Protein8755 4.-.-.-
Protein8284 1.6.5.3
Protein8284 1.-.-.-
Protein8284 1.6.-.-
Protein8285 2.-.-.-
Protein8287 4.2.1.47
Protein8287 4.-.-.-
Protein8283 3.4.-.-
Protein4138 6.2.1.5
Protein4138 6.-.-.-
Protein10408 5.4.2.8
Protein10408 5.-.-.-
Protein10408 5.4.2.-
Protein10409 3.5.4.10
Protein10409 2.1.2.3
Protein10409 2.-.-.-
Protein10409 3.-.-.-
Protein10407 3.-.-.-
Protein10407 3.5.-.-
Protein10404 2.3.1.16
Protein10404 2.-.-.-
Protein10404 2.3.-.-
Protein10404 2.3.1.-
Protein4131 1.7.99.4
Protein4131 1.-.-.-
Protein4135 1.1.1.39
Protein4135 1.1.1.40
Protein4135 1.-.-.-
Protein4135 1.1.1.-
Protein4135 2.-.-.-
Protein4135 2.3.-.-
Protein4425 2.7.7.6
Protein4425 2.-.-.-
Protein4425 2.7.7.-
Protein9902 1.2.1.70
Protein9902 1.-.-.-
Protein4428 4.2.1.2
Protein4428 4.-.-.-
Protein8138 2.3.3.1
Protein8138 2.-.-.-
Protein8138 2.3.-.-
Protein8138 2.3.3.-
Protein8136 2.-.-.-
Protein8135 3.-.-.-
Protein8135 3.6.3.-
Protein8132 2.-.-.-
Protein8133 6.3.5.3
Protein8133 6.-.-.-
Protein2005 1.-.-.-
Protein2005 1.2.1.-
Protein2007 2.7.7.6
Protein2007 2.-.-.-
Protein2007 2.7.7.-
Protein940 2.7.7.6
Protein940 2.-.-.-
Protein940 2.7.7.-
Protein9089 1.17.4.1
Protein9089 1.-.-.-
Protein9083 1.-.-.-
Protein9087 5.5.-.-
Protein5556 1.12.7.2
Protein5556 1.6.-.-
Protein1807 1.8.1.4
Protein1807 1.-.-.-
Protein1807 1.8.1.-
Protein1071 4.2.1.3
Protein1071 4.-.-.-
Protein1071 4.2.1.99
Protein9661 1.4.1.2
Protein9661 1.-.-.-
Protein7951 3.1.-.-
Protein7954 1.1.1.35
Protein7954 1.-.-.-
Protein7957 1.-.-.-
Protein6393 1.8.4.8
Protein6393 1.8.99.2
Protein6393 1.-.-.-
Protein6395 3.1.13.-
Protein6395 2.7.7.8
Protein6395 2.-.-.-
Protein6395 2.7.7.-
Protein2627 5.99.1.-
Protein2627 5.99.1.3
Protein2627 5.-.-.-
Protein7045 3.1.13.-
Protein7045 2.7.7.8
Protein7045 2.-.-.-
Protein7045 2.7.7.-
Protein7044 1.-.-.-
Protein7044 1.7.3.4
Protein7048 5.4.99.2
Protein7048 5.-.-.-
Protein7048 5.4.-.-
Protein2673 1.2.1.3
Protein2673 1.-.-.-
Protein2673 1.2.1.-
Protein2672 2.7.7.6
Protein2672 2.-.-.-
Protein2672 2.7.7.-
Protein2671 3.1.13.-
Protein2671 2.7.7.8
Protein2671 2.-.-.-
Protein2671 2.7.7.-
Protein9746 3.1.13.-
Protein9746 2.7.7.8
Protein9746 2.-.-.-
Protein9746 2.7.7.-
Protein10232 4.2.1.3
Protein10232 4.-.-.-
Protein10235 1.2.4.2
Protein10235 1.-.-.-
Protein10235 1.2.4.-
Protein10235 2.3.-.-
Protein4636 6.-.-.-
Protein7272 2.-.-.-
Protein2496 1.-.-.-
Protein2495 3.4.-.-
Protein2499 1.15.1.1
Protein2499 1.-.-.-
Protein578 5.-.-.-
Protein10530 2.-.-.-
Protein575 2.5.1.47
Protein575 2.-.-.-
Protein575 2.5.1.-
Protein6797 3.6.3.44
Protein6797 3.-.-.-
Protein6797 3.6.1.3
Protein3818 4.2.1.11
Protein3818 4.-.-.-
Protein9870 2.7.7.6
Protein9870 2.-.-.-
Protein9870 2.7.7.-
Protein9872 2.5.1.54
Protein9872 2.-.-.-
Protein4091 1.3.99.3
Protein4091 1.-.-.-
Protein4091 1.3.-.-
Protein5948 1.3.1.9
Protein5948 1.-.-.-
Protein4894 2.7.7.6
Protein4894 2.-.-.-
Protein4894 2.7.7.-
Protein4896 1.-.-.-
Protein3613 3.1.13.-
Protein3613 2.7.7.8
Protein3613 2.-.-.-
Protein3613 2.7.7.-
Protein8296 1.-.-.-
Protein8296 1.2.1.-
Protein8290 6.3.4.5
Protein8290 6.-.-.-
Protein6948 1.-.-.-
Protein9414 1.2.4.2
Protein9414 4.1.1.71
Protein9414 1.2.4.-
Protein9414 2.3.-.-
Protein9414 4.-.-.-
Protein9415 1.-.-.-
Protein5766 1.-.-.-
Protein5766 1.1.1.-
Protein5766 1.1.1.37
Protein5760 2.7.7.6
Protein5760 2.-.-.-
Protein5760 2.7.7.-
Protein3642 1.9.3.1
Protein6497 1.-.-.-
Protein6497 1.1.1.-
Protein6497 1.1.1.37
Protein6494 1.12.7.2
Protein6494 1.-.-.-
Protein6494 1.12.98.3
Protein1445 1.-.-.-
Protein1445 1.1.1.-
Protein1445 1.1.1.37
Protein1446 1.-.-.-
Protein10432 4.2.1.33
Protein10432 4.-.-.-
Protein1210 2.3.-.-
Protein1211 2.7.4.6
Protein1211 2.-.-.-
Protein7542 3.5.1.5
Protein7542 3.-.-.-
Protein7541 3.3.1.1
Protein7541 3.-.-.-
Protein7547 2.3.1.9
Protein7547 2.-.-.-
Protein7547 2.3.-.-
Protein7547 2.3.1.-
Protein7545 3.6.1.3
Protein3353 3.-.-.-
Protein3353 3.6.3.-
Protein10435 3.2.1.-
Protein6242 1.1.1.86
Protein6242 1.-.-.-
Protein6243 1.7.2.1
Protein3700 2.-.-.-
Protein3700 2.8.4.1
Protein6239 6.3.4.14
Protein6233 1.7.99.4
Protein6233 1.-.-.-
Protein6231 6.3.1.2
Protein6231 6.-.-.-
Protein6234 5.99.1.-
Protein6234 5.99.1.3
Protein6234 5.-.-.-
Protein9914 6.2.1.1
Protein9914 6.-.-.-
Protein7722 3.-.-.-
Protein8830 3.4.24.-
Protein8830 3.-.-.-
Protein148 1.4.-.-
Protein148 1.4.7.1
Protein148 1.-.-.-
Protein148 1.4.-.-
Protein2807 2.7.7.6
Protein2807 2.-.-.-
Protein2807 2.7.7.-
Protein2800 2.6.1.-
Protein2800 2.-.-.-
Protein2802 2.7.7.6
Protein2802 2.-.-.-
Protein2802 2.7.7.-
Protein144 6.2.1.5
Protein144 6.-.-.-
Protein147 1.7.99.4
Protein147 1.-.-.-
Protein2914 3.-.-.-
Protein10399 1.2.1.70
Protein10399 1.-.-.-
Protein10396 4.3.3.7
Protein10396 4.-.-.-
Protein10397 3.4.-.-
Protein10394 1.-.-.-
Protein10395 3.1.-.-
Protein10395 3.-.-.-
Protein10391 6.-.-.-
Protein8738 2.1.1.-
Protein8738 2.-.-.-
Protein8739 3.-.-.-
Protein8734 2.7.7.6
Protein8734 2.-.-.-
Protein8734 2.7.7.-
Protein8737 1.3.99.3
Protein8737 1.-.-.-
Protein8737 1.3.-.-
Protein8732 5.99.1.-
Protein8732 5.99.1.2
Protein8732 5.-.-.-
Protein5067 1.1.1.42
Protein5067 1.-.-.-
Protein5067 1.1.1.-
Protein4159 1.8.1.4
Protein4159 1.-.-.-
Protein4159 1.8.1.-
Protein4407 1.1.1.35
Protein4407 5.3.3.8
Protein4407 4.2.1.17
Protein4407 1.-.-.-
Protein4407 4.-.-.-
Protein4407 5.-.-.-
Protein4157 3.1.13.-
Protein4157 2.7.7.8
Protein4157 2.-.-.-
Protein4157 2.7.7.-
Protein4151 4.2.1.2
Protein4151 4.-.-.-
Protein6928 2.7.7.6
Protein6928 2.-.-.-
Protein6928 2.7.7.-
Protein6810 1.-.-.-
Protein6810 1.4.1.-
Protein9062 2.7.3.-
Protein9062 2.7.13.3
Protein9062 2.-.-.-
Protein9062 2.7.-.-
Protein9061 2.-.-.-
Protein9061 2.8.1.7
Protein9060 2.7.4.6
Protein9060 2.-.-.-
Protein9067 1.7.99.4
Protein9066 2.5.1.54
Protein9066 2.-.-.-
Protein4345 1.1.1.39
Protein4345 1.1.1.40
Protein4345 1.-.-.-
Protein4345 1.1.1.-
Protein4345 2.3.-.-
Protein5571 1.-.-.-
Protein5570 1.7.99.4
Protein5570 1.-.-.-
Protein5573 3.-.-.-
Protein5577 3.-.-.-
Protein6000 3.6.1.3
Protein6816 2.5.1.26
Protein6816 1.-.-.-
Protein6816 1.1.-.-
Protein6816 2.-.-.-
Protein9606 5.3.1.1
Protein9606 5.-.-.-
Protein9605 1.-.-.-
Protein9605 1.17.7.1
Protein9603 1.1.1.39
Protein9603 1.1.1.40
Protein9603 4.1.1.3
Protein9603 2.3.1.8
Protein9603 1.-.-.-
Protein9603 1.1.1.-
Protein9603 2.-.-.-
Protein9603 2.3.-.-
Protein9608 2.5.1.6
Protein9608 2.-.-.-
Protein6815 1.-.-.-
Protein6815 1.1.1.36
Protein1003 4.2.1.11
Protein1003 4.-.-.-
Protein6922 2.7.7.6
Protein6922 2.-.-.-
Protein6922 2.7.7.-
Protein9345 6.2.1.5
Protein9345 6.-.-.-
Protein8890 2.-.-.-
Protein8897 1.1.1.42
Protein8897 1.-.-.-
Protein8897 1.1.1.-
Protein10253 1.2.4.1
Protein10253 1.-.-.-
Protein7061 1.11.1.7
Protein7061 1.-.-.-
Protein7062 1.3.-.-
Protein7067 1.4.-.-
Protein7067 1.-.-.-
Protein7067 1.4.-.-
Protein2650 1.9.3.1
Protein10251 2.7.-.-
Protein10251 2.7.9.1
Protein6611 2.7.7.6
Protein6611 2.-.-.-
Protein6611 2.7.7.-
Protein6405 2.-.-.-
Protein6962 4.2.1.3
Protein6962 4.-.-.-
Protein6962 4.2.1.99
Protein1640 1.-.-.-
Protein6615 3.3.1.1
Protein6615 3.-.-.-
Protein1648 2.7.7.6
Protein1648 2.-.-.-
Protein1648 2.7.7.-
Protein555 1.3.99.3
Protein555 1.-.-.-
Protein555 1.3.-.-
Protein3528 1.1.1.42
Protein3528 1.-.-.-
Protein3528 1.1.1.-
Protein1931 2.3.1.9
Protein1931 2.-.-.-
Protein1931 2.3.-.-
Protein1931 2.3.1.-
Protein2558 2.7.7.6
Protein2558 2.-.-.-
Protein2558 2.7.7.-
Protein5968 2.7.7.6
Protein5968 2.-.-.-
Protein5968 2.7.7.-
Protein7862 1.3.99.3
Protein7862 1.-.-.-
Protein7862 1.3.-.-
Protein3744 4.1.2.13
Protein3744 4.-.-.-
Protein3744 4.1.2.-
Protein3745 1.9.3.1
Protein3745 1.-.-.-
Protein3745 1.7.2.4
Protein3746 4.2.1.3
Protein3746 4.-.-.-
Protein3740 1.-.-.-
Protein3740 1.2.1.-
Protein10284 3.4.25.-
Protein10284 3.4.-.-
Protein10284 3.-.-.-
Protein4376 1.1.1.42
Protein4376 1.-.-.-
Protein4376 1.1.1.-
Protein9819 3.4.21.-
Protein9819 3.4.-.-
Protein9819 3.-.-.-
Protein8408 3.-.-.-
Protein8408 3.5.1.-
Protein5291 4.-.-.-
Protein8073 1.3.99.3
Protein8073 1.-.-.-
Protein8073 1.3.-.-
Protein8072 5.4.-.-
Protein8072 2.-.-.-
Protein8070 6.3.5.5
Protein8070 6.-.-.-
Protein2545 3.6.1.3
Protein1606 3.-.-.-
Protein1606 3.6.3.-
Protein1605 4.2.1.2
Protein1605 4.-.-.-
Protein1605 4.2.1.-
Protein6924 3.1.13.-
Protein6924 2.7.7.8
Protein6924 2.-.-.-
Protein6924 2.7.7.-
Protein6921 3.-.-.-
Protein6921 3.6.3.-
Protein4218 2.7.7.6
Protein4218 2.-.-.-
Protein4218 2.7.7.-
Protein9477 2.7.7.6
Protein9477 2.-.-.-
Protein9477 2.7.7.-
Protein4216 2.5.1.26
Protein4216 1.-.-.-
Protein4216 1.1.-.-
Protein5742 1.-.-.-
Protein5742 1.1.1.-
Protein5742 1.1.1.37
Protein2346 4.1.3.1
Protein2346 4.-.-.-
Protein7961 1.11.1.6
Protein7961 1.11.1.7
Protein7961 1.-.-.-
Protein9290 1.11.1.7
Protein9290 1.-.-.-
Protein9290 1.11.1.15
Protein9293 1.-.-.-
Protein9294 6.-.-.-
Protein7527 1.-.-.-
Protein7521 3.-.-.-
Protein6217 2.3.-.-
Protein6217 3.1.3.41
Protein6211 1.-.-.-
Protein6211 1.4.1.-
Protein4106 1.-.-.-
Protein4106 1.2.1.-
Protein7296 2.-.-.-
Protein7297 3.-.-.-
Protein7297 3.6.3.-
Protein308 6.-.-.-
Protein309 4.2.1.33
Protein309 4.-.-.-
Protein10188 2.7.4.6
Protein10188 2.-.-.-
Protein662 3.-.-.-
Protein662 3.6.3.-
Protein8082 1.-.-.-
Protein10186 1.7.99.4
Protein10186 1.-.-.-
Protein4085 3.4.-.-
Protein2320 2.-.-.-
Protein2320 2.3.-.-
Protein2320 2.3.1.-
Protein3999 3.1.-.-
Protein3999 3.6.1.3
Protein2894 4.2.1.3
Protein2894 4.-.-.-
Protein2894 4.2.1.99
Protein3994 3.1.13.-
Protein3994 2.7.7.8
Protein3994 2.-.-.-
Protein3994 2.7.7.-
Protein3997 2.5.1.26
Protein3997 1.-.-.-
Protein3997 1.1.-.-
Protein4993 6.2.1.5
Protein4993 6.-.-.-
Protein2327 2.1.2.1
Protein2327 2.1.1.-
Protein2327 2.-.-.-
Protein10375 6.3.1.2
Protein10371 6.3.-.-
Protein2826 1.13.11.-
Protein2826 1.13.11.3
Protein2822 1.-.-.-
Protein8240 3.-.-.-
Protein8240 3.6.3.-
Protein8710 3.1.13.-
Protein8710 2.7.7.8
Protein8710 2.-.-.-
Protein8710 2.7.7.-
Protein8718 1.1.1.39
Protein8718 1.1.1.40
Protein8718 4.1.1.3
Protein8718 1.-.-.-
Protein2783 1.11.1.7
Protein2783 1.-.-.-
Protein2783 1.11.1.15
Protein4173 3.-.-.-
Protein4170 1.3.99.3
Protein4170 1.-.-.-
Protein4170 1.3.-.-
Protein10412 2.7.7.6
Protein10412 2.-.-.-
Protein10412 2.7.7.-
Protein9047 2.7.7.6
Protein9047 2.-.-.-
Protein9047 2.7.7.-
Protein9594 3.6.1.3
Protein9590 5.1.3.2
Protein9590 5.-.-.-
Protein9599 1.7.99.4
Protein9598 2.1.1.-
Protein9598 2.1.1.-
Protein9598 2.1.1.113
Protein10492 1.6.5.3
Protein10492 1.-.-.-
Protein9628 1.-.-.-
Protein1032 1.3.99.3
Protein1032 1.-.-.-
Protein1032 1.3.-.-
Protein1033 2.1.1.-
Protein1033 2.1.1.13
Protein1033 2.-.-.-
Protein9622 6.1.1.-
Protein10499 6.-.-.-
Protein10499 6.4.1.6
Protein10498 3.-.-.-
Protein6028 2.1.1.13
Protein6022 3.-.-.-
Protein6022 3.6.3.-
Protein6026 2.7.9.2
Protein6026 2.-.-.-
Protein6026 2.7.-.-
Protein7889 6.1.1.-
Protein7889 6.1.1.3
Protein7889 6.-.-.-
Protein7889 6.1.1.-
Protein7881 6.-.-.-
Protein8873 2.7.7.6
Protein8873 2.-.-.-
Protein8873 2.7.7.-
Protein8872 2.-.-.-
Protein8871 2.7.7.6
Protein8871 2.-.-.-
Protein8871 2.7.7.-
Protein8877 3.-.-.-
Protein8877 3.6.3.-
Protein8875 2.1.2.1
Protein8875 2.-.-.-
Protein7083 2.8.1.-
Protein7086 4.-.-.-
Protein7085 1.2.4.2
Protein7085 1.-.-.-
Protein7085 1.2.4.-
Protein7085 2.3.-.-
Protein2107 6.-.-.-
Protein2100 1.-.-.-
Protein2109 1.1.1.100
Protein2109 1.-.-.-
Protein2108 2.-.-.-
Protein7662 6.-.-.-
Protein3379 3.6.1.3
Protein533 6.2.1.3
Protein533 6.-.-.-
Protein539 1.1.1.86
Protein539 1.-.-.-
Protein539 5.-.-.-
Protein9834 2.7.7.6
Protein9834 2.-.-.-
Protein9834 2.7.7.-
Protein9835 1.2.1.5
Protein9835 1.-.-.-
Protein9835 1.2.1.-
Protein9836 1.2.4.2
Protein9836 1.-.-.-
Protein9836 1.2.4.-
Protein5909 1.4.-.-
Protein5909 1.4.7.1
Protein5909 1.-.-.-
Protein5909 1.4.-.-
Protein5904 1.-.-.-
Protein5907 1.1.1.95
Protein5907 1.7.99.4
Protein5907 1.-.-.-
Protein5902 2.7.7.6
Protein5902 2.-.-.-
Protein5902 2.7.7.-
Protein5903 1.1.1.35
Protein5903 5.3.3.8
Protein5903 4.2.1.17
Protein5903 5.1.2.3
Protein5903 1.-.-.-
Protein5903 4.-.-.-
Protein5903 5.-.-.-
Protein3765 1.1.-.-
Protein6735 5.99.1.-
Protein6735 5.99.1.2
Protein6735 5.-.-.-
Protein9394 4.2.1.17
Protein9394 4.-.-.-
Protein7030 2.7.7.6
Protein7030 2.-.-.-
Protein7030 2.7.7.-
Protein8054 3.1.21.3
Protein8054 3.-.-.-
Protein8056 2.7.7.6
Protein8056 2.-.-.-
Protein8056 2.7.7.-
Protein8050 6.-.-.-
Protein1625 1.1.1.42
Protein1625 1.1.1.-
Protein4239 4.2.1.3
Protein4239 4.-.-.-
Protein4239 4.2.1.99
Protein4235 2.7.1.30
Protein4235 2.-.-.-
Protein4235 2.7.1.-
Protein4236 2.7.7.6
Protein4236 2.-.-.-
Protein4236 2.7.7.-
Protein4230 3.-.-.-
Protein4230 3.6.3.-
Protein4233 2.8.4.1
Protein4232 3.-.-.-
Protein4232 3.6.3.-
Protein5013 2.7.7.6
Protein5013 2.-.-.-
Protein5013 2.7.7.-
Protein1323 4.1.3.1
Protein1323 4.-.-.-
Protein5018 1.3.5.1
Protein5018 1.-.-.-
Protein5018 1.3.-.-
Protein3050 3.-.-.-
Protein3051 2.6.1.11
Protein3051 2.6.1.-
Protein3051 2.-.-.-
Protein1481 1.-.-.-
Protein1483 5.4.99.5
Protein1483 4.2.1.51
Protein1483 2.1.1.-
Protein1483 2.1.1.64
Protein1483 2.-.-.-
Protein1483 4.-.-.-
Protein1483 5.-.-.-
Protein1482 1.7.99.4
Protein1482 1.-.-.-
Protein1488 1.7.99.4
Protein1488 1.-.-.-
Protein5644 2.7.7.6
Protein5644 2.-.-.-
Protein5644 2.7.7.-
Protein9013 2.7.7.6
Protein9013 2.-.-.-
Protein9013 2.7.7.-
Protein9546 3.-.-.-
Protein9546 3.6.3.-
Protein6469 1.7.99.4
Protein6469 1.-.-.-
Protein8013 2.7.4.6
Protein8013 2.-.-.-
Protein8543 2.4.1.129
Protein8543 2.-.-.-
Protein8543 2.4.-.-
Protein6598 1.-.-.-
Protein6598 1.2.1.-
Protein8014 1.10.2.2
Protein8014 1.-.-.-
Protein8014 1.10.-.-
Protein9019 3.5.1.5
Protein9019 3.-.-.-
Protein9019 3.5.-.-
Protein6278 1.-.-.-
Protein6278 1.7.2.1
Protein7866 2.7.4.6
Protein7866 2.-.-.-
Protein988 1.-.-.-
Protein988 1.1.1.-
Protein988 1.1.1.37
Protein327 4.2.1.3
Protein327 4.-.-.-
Protein327 4.2.1.99
Protein3681 6.2.1.1
Protein3681 6.-.-.-
Protein6841 2.7.7.6
Protein6841 2.-.-.-
Protein6841 2.7.7.-
Protein188 3.-.-.-
Protein188 3.6.3.-
Protein189 1.2.4.2
Protein189 1.2.4.-
Protein5122 3.6.1.3
Protein166 1.7.99.4
Protein166 1.-.-.-
Protein10039 1.-.-.-
Protein10039 1.7.2.1
Protein10038 2.7.7.6
Protein10038 2.-.-.-
Protein10038 2.7.7.-
Protein10036 2.-.-.-
Protein10036 2.3.-.-
Protein10036 2.3.1.-
Protein10035 1.-.-.-
Protein10035 1.2.7.3
Protein10033 3.1.13.-
Protein10033 2.7.7.8
Protein10033 2.-.-.-
Protein10033 2.7.7.-
Protein10031 1.-.-.-
Protein10031 1.14.12.-
Protein2598 2.7.7.6
Protein2598 2.-.-.-
Protein2598 2.7.7.-
Protein2594 1.-.-.-
Protein2594 1.2.7.-
Protein4609 3.6.1.3
Protein3971 4.2.1.3
Protein3971 4.-.-.-
Protein3971 4.2.1.99
Protein3970 1.1.1.35
Protein3970 1.-.-.-
Protein3977 1.2.1.3
Protein3977 1.-.-.-
Protein3977 1.2.1.-
Protein10350 1.7.99.4
Protein10350 1.-.-.-
Protein10356 1.-.-.-
Protein10357 1.3.-.-
Protein10355 4.2.1.9
Protein10355 4.-.-.-
Protein2375 2.1.1.-
Protein2375 2.-.-.-
Protein2378 3.-.-.-
Protein2378 3.6.3.-
Protein10229 2.7.2.3
Protein10229 2.-.-.-
Protein3684 3.6.1.3
Protein3686 1.-.-.-
Protein3686 1.2.7.-
Protein3686 1.2.-.-
Protein3686 1.2.7.1
Protein8262 2.7.7.6
Protein8262 2.-.-.-
Protein8262 2.7.7.-
Protein8265 1.3.99.3
Protein8265 1.3.-.-
Protein2414 1.-.-.-
Protein2414 1.2.7.-
Protein9027 1.-.-.-
Protein9025 1.9.3.1
Protein9025 1.-.-.-
Protein9025 1.7.2.4
Protein9024 1.15.1.1
Protein9024 1.-.-.-
Protein9023 3.2.1.-
Protein9023 3.-.-.-
Protein9023 3.2.-.-
Protein9023 3.2.1.74
Protein8199 1.13.11.-
Protein8199 1.13.11.3
Protein8196 1.6.5.3
Protein8196 1.-.-.-
Protein8196 1.6.-.-
Protein8190 2.-.-.-
Protein8190 2.7.7.-
Protein8192 6.3.2.8
Protein8192 6.-.-.-
Protein8193 3.4.21.-
Protein5469 6.3.4.14
Protein5468 3.-.-.-
Protein5468 3.6.3.-
Protein5467 1.-.-.-
Protein5467 1.1.1.-
Protein5467 1.1.1.37
Protein6040 1.1.1.1
Protein6040 1.-.-.-
Protein6041 4.1.3.1
Protein6041 4.-.-.-
Protein1546 3.-.-.-
Protein1546 3.6.3.-
Protein7313 3.4.21.-
Protein8854 1.10.2.2
Protein8854 1.-.-.-
Protein8850 2.7.7.6
Protein8850 2.-.-.-
Protein8850 2.7.7.-
Protein8853 5.4.2.8
Protein8853 5.-.-.-
Protein8853 5.4.2.-
Protein8859 4.1.3.36
Protein8859 4.-.-.-
Protein2169 3.4.-.-
Protein2167 1.-.-.-
Protein2163 1.-.-.-
Protein2163 1.17.7.1
Protein2162 1.7.99.4
Protein2162 1.-.-.-
Protein4899 1.11.1.7
Protein4899 1.-.-.-
Protein4899 1.11.1.15
Protein9876 1.2.4.2
Protein9876 4.1.1.71
Protein9876 1.2.4.-
Protein9876 2.3.-.-
Protein9876 4.-.-.-
Protein2788 1.-.-.-
Protein2788 1.14.-.-
Protein2788 1.14.12.7
Protein2785 2.7.7.6
Protein2785 2.-.-.-
Protein2785 2.7.7.-
Protein518 2.3.1.20
Protein518 2.-.-.-
Protein518 2.3.-.-
Protein516 1.-.-.-
Protein516 1.2.1.-
Protein510 3.4.-.-
Protein9860 1.6.-.-
Protein5416 6.3.1.2
Protein5416 6.-.-.-
Protein9818 1.-.-.-
Protein9818 4.-.-.-
Protein9818 4.1.1.39
Protein3566 3.6.1.1
Protein3566 3.-.-.-
Protein9812 5.2.1.8
Protein9812 5.-.-.-
Protein9811 3.6.1.3
Protein3801 1.-.-.-
Protein3801 1.1.1.-
Protein3801 1.1.1.37
Protein3834 1.3.99.3
Protein3834 1.-.-.-
Protein3834 1.3.-.-
Protein6963 3.4.-.-
Protein5921 2.7.7.6
Protein5921 2.-.-.-
Protein5921 2.7.7.-
Protein3954 1.3.99.3
Protein3954 1.-.-.-
Protein3954 1.3.-.-
Protein9762 1.3.99.3
Protein9762 1.-.-.-
Protein9762 1.3.-.-
Protein3784 3.6.3.-
Protein4032 3.-.-.-
Protein4032 3.6.3.-
Protein4030 1.2.1.3
Protein4030 1.-.-.-
Protein4030 1.2.1.-
Protein4035 3.-.-.-
Protein4035 3.6.3.-
Protein4787 3.6.1.3
Protein4781 1.2.4.2
Protein4781 1.2.4.-
Protein5253 5.4.-.-
Protein5253 2.-.-.-
Protein5255 4.1.3.1
Protein5255 4.-.-.-
Protein8037 4.1.1.17
Protein8037 4.-.-.-
Protein8522 1.-.-.-
Protein8522 1.6.-.-
Protein8522 1.6.99.5
Protein8528 1.11.1.7
Protein8039 1.3.99.3
Protein8039 1.-.-.-
Protein8039 1.3.-.-
Protein4257 1.-.-.-
Protein4257 1.2.1.-
Protein4258 3.-.-.-
Protein4258 3.6.3.-
Protein5075 2.3.1.54
Protein5075 2.-.-.-
Protein5075 2.3.-.-
Protein10403 1.3.99.3
Protein10403 1.3.8.1
Protein10403 1.-.-.-
Protein10403 1.3.-.-
Protein5783 1.4.1.13
Protein5783 1.4.-.-
Protein5783 1.-.-.-
Protein5783 1.4.-.-
Protein5780 1.1.1.95
Protein5780 1.7.99.4
Protein5780 1.-.-.-
Protein1209 3.-.-.-
Protein1208 2.5.1.26
Protein1208 1.-.-.-
Protein1208 1.1.-.-
Protein3341 1.-.-.-
Protein6522 2.7.7.6
Protein6522 2.-.-.-
Protein6522 2.7.7.-
Protein3614 1.3.99.3
Protein3614 1.-.-.-
Protein3614 1.3.-.-
Protein6500 2.-.-.-
Protein6500 2.8.4.1
Protein5791 4.2.1.3
Protein5791 4.-.-.-
Protein5791 4.2.1.99
Protein7785 1.6.1.1
Protein7785 1.-.-.-
Protein7786 3.-.-.-
Protein7786 3.6.3.-
Protein9907 1.8.1.4
Protein9907 1.-.-.-
Protein9907 1.8.1.-
Protein8358 4.2.1.3
Protein8358 4.-.-.-
Protein8358 4.2.1.99
Protein9909 2.-.-.-
Protein9909 6.-.-.-
Protein9909 6.3.5.-
Protein9909 6.3.5.7
Protein7985 2.-.-.-
Protein2743 2.7.7.6
Protein2743 2.-.-.-
Protein2743 2.7.7.-
Protein8827 1.-.-.-
Protein6529 2.7.7.6
Protein6529 2.-.-.-
Protein6529 2.7.7.-
Protein10290 2.3.1.-
Protein10290 1.-.-.-
Protein10290 2.-.-.-
Protein10290 2.3.-.-
Protein10290 1.2.99.2
Protein10290 2.3.1.169
Protein7129 2.7.7.6
Protein7129 2.-.-.-
Protein7129 2.7.7.-
Protein7120 1.1.1.86
Protein7120 1.-.-.-
Protein7120 5.-.-.-
Protein8131 3.-.-.-
Protein8131 3.6.3.-
Protein7126 1.9.3.1
Protein10016 1.-.-.-
Protein10016 5.-.-.-
Protein10016 1.1.1.271
Protein10011 3.-.-.-
Protein10011 3.6.3.-
Protein10010 2.7.4.-
Protein10010 2.-.-.-
Protein10010 2.7.4.22
Protein10012 2.7.7.6
Protein10012 2.-.-.-
Protein10012 2.7.7.-
Protein10018 3.3.1.1
Protein10018 3.-.-.-
Protein2570 3.6.1.3
Protein3955 2.7.7.6
Protein3955 2.-.-.-
Protein3955 2.7.7.-
Protein3858 2.3.1.54
Protein3858 2.-.-.-
Protein3858 2.3.-.-
Protein2961 1.-.-.-
Protein2311 2.7.7.6
Protein2311 2.-.-.-
Protein2311 2.7.7.-
Protein2313 1.1.1.42
Protein2313 1.1.1.-
Protein10295 5.-.-.-
Protein10485 4.-.-.-
Protein10485 4.1.1.-
Protein10482 5.99.1.-
Protein10482 5.99.1.3
Protein10482 5.-.-.-
Protein2968 3.4.-.-
Protein9971 1.3.99.1
Protein9971 1.-.-.-
Protein705 1.7.99.4
Protein705 1.-.-.-
Protein8204 2.7.9.2
Protein8204 2.-.-.-
Protein8204 2.7.-.-
Protein3040 1.-.-.-
Protein8202 3.-.-.-
Protein8202 3.6.3.-
Protein9552 1.4.-.-
Protein9552 1.4.7.1
Protein9552 1.-.-.-
Protein9552 1.4.-.-
Protein9005 3.4.21.-
Protein9005 3.4.-.-
Protein9005 3.-.-.-
Protein9005 3.6.1.3
Protein9556 2.5.1.61
Protein9556 2.-.-.-
Protein9006 1.-.-.-
Protein9008 3.-.-.-
Protein9008 3.6.3.-
Protein9558 2.6.1.-
Protein9558 5.-.-.-
Protein9558 5.4.3.8
Protein6512 6.3.4.5
Protein6512 6.-.-.-
Protein7724 3.6.1.3
Protein2150 3.1.-.-
Protein2150 3.6.1.3
Protein1789 1.-.-.-
Protein1789 1.1.1.36
Protein1780 1.-.-.-
Protein1780 1.1.1.-
Protein1780 1.1.1.37
Protein6067 3.-.-.-
Protein1560 1.7.99.4
Protein1560 1.-.-.-
Protein1567 1.3.99.3
Protein1567 1.-.-.-
Protein1567 1.3.-.-
Protein6060 3.4.21.-
Protein7335 3.4.-.-
Protein7330 2.7.7.6
Protein7330 2.-.-.-
Protein7330 2.7.7.-
Protein8838 1.-.-.-
Protein8837 1.11.1.7
Protein8837 1.-.-.-
Protein8837 1.11.1.15
Protein8836 2.3.1.54
Protein8836 2.-.-.-
Protein8836 2.3.-.-
Protein8834 2.1.1.-
Protein8833 2.-.-.-
Protein8833 2.3.-.-
Protein8833 2.3.1.-
Protein6295 3.5.1.5
Protein6295 3.-.-.-
Protein6295 3.5.-.-
Protein2147 3.-.-.-
Protein2147 3.6.3.-
Protein6297 1.-.-.-
Protein289 2.5.1.26
Protein289 1.-.-.-
Protein289 1.1.-.-
Protein287 3.4.-.-
Protein6606 1.4.-.-
Protein6606 1.4.7.1
Protein6606 1.-.-.-
Protein6606 1.4.-.-
Protein7741 2.1.1.-
Protein6977 2.7.7.6
Protein6977 2.-.-.-
Protein6977 2.7.7.-
Protein7652 1.1.-.-
Protein3548 1.-.-.-
Protein10453 3.-.-.-
Protein10453 3.6.3.-
Protein10296 4.2.1.11
Protein10296 4.-.-.-
Protein4016 1.2.1.5
Protein4016 1.-.-.-
Protein4016 1.2.1.-
Protein4012 1.2.1.2
Protein4012 1.-.-.-
Protein9669 5.3.1.6
Protein9669 5.-.-.-
Protein8019 4.1.1.-
Protein8019 4.1.1.32
Protein8019 4.-.-.-
Protein8019 4.1.1.-
Protein10078 1.7.99.4
Protein10078 1.-.-.-
Protein8548 2.7.7.6
Protein8548 2.-.-.-
Protein8548 2.7.7.-
Protein8011 1.-.-.-
Protein8011 1.2.7.-
Protein8011 1.2.-.-
Protein8546 2.-.-.-
Protein8546 2.3.1.-
Protein8015 2.7.7.6
Protein8015 2.-.-.-
Protein8015 2.7.7.-
Protein4270 2.3.1.16
Protein4270 2.-.-.-
Protein4270 2.3.-.-
Protein4270 2.3.1.-
Protein4274 3.-.-.-
Protein4274 3.6.3.-
Protein2137 1.-.-.-
Protein2137 1.2.7.-
Protein7622 6.-.-.-
Protein7622 6.3.5.-
Protein7622 6.3.5.7
Protein1383 1.1.1.205
Protein1383 1.-.-.-
Protein5274 1.1.1.95
Protein5274 1.1.1.-
Protein1199 1.15.1.1
Protein1199 1.-.-.-
Protein1192 4.2.1.2
Protein1192 4.-.-.-
Protein3814 4.2.1.3
Protein3814 4.-.-.-
Protein9768 1.2.1.8
Protein9768 1.-.-.-
Protein9768 1.2.1.-
Protein9769 1.4.-.-
Protein9769 1.4.1.14
Protein9769 1.-.-.-
Protein9769 1.4.-.-
Protein4909 2.7.7.6
Protein4909 2.-.-.-
Protein4909 2.7.7.-
Protein4901 2.2.1.1
Protein4901 2.-.-.-
Protein4907 1.-.-.-
Protein1229 2.7.7.6
Protein1229 2.-.-.-
Protein1229 2.7.7.-
Protein6507 2.7.7.6
Protein6507 2.-.-.-
Protein6507 2.7.7.-
Protein6980 3.-.-.-
Protein6980 3.5.3.3
Protein10214 4.3.1.19
Protein10214 4.-.-.-
Protein6985 1.1.1.35
Protein6985 1.-.-.-
Protein9418 1.17.4.1
Protein9418 1.-.-.-
Protein7104 6.2.1.1
Protein7104 6.-.-.-
Protein7109 2.3.1.9
Protein7109 2.-.-.-
Protein7109 2.3.-.-
Protein7109 2.3.1.-
Protein10072 1.-.-.-
Protein10075 2.2.1.6
Protein10075 2.-.-.-
Protein2085 4.2.1.3
Protein2085 4.-.-.-
Protein2085 4.2.1.99
Protein2087 1.1.1.35
Protein2087 1.-.-.-
Protein6036 1.7.99.4
Protein6036 1.-.-.-
Protein2333 1.1.1.42
Protein2333 1.1.1.-
Protein10314 2.7.7.6
Protein10314 2.-.-.-
Protein10314 2.7.7.-
Protein8690 1.-.-.-
Protein10318 1.-.-.-
Protein10318 1.4.1.-
Protein6031 2.-.-.-
Protein2889 2.3.1.54
Protein2889 2.-.-.-
Protein2889 2.3.-.-
Protein2881 2.7.7.24
Protein2881 2.-.-.-
Protein2881 2.7.7.-
Protein4484 6.2.1.5
Protein4484 6.-.-.-
Protein490 1.11.1.6
Protein490 1.11.1.7
Protein490 1.-.-.-
Protein3689 1.-.-.-
Protein3689 1.4.1.-
Protein3938 3.6.3.-
Protein3938 3.6.1.3
Protein9993 5.99.1.-
Protein9993 5.99.1.3
Protein9993 5.-.-.-
Protein3935 1.9.3.1
Protein9990 1.7.99.4
Protein9990 1.-.-.-
Protein3933 1.7.99.4
Protein3933 1.-.-.-
Protein3931 1.-.-.-
Protein3931 1.7.2.1
Protein725 2.7.7.6
Protein725 2.-.-.-
Protein725 2.7.7.-
Protein727 1.16.3.1
Protein721 1.3.99.3
Protein721 1.-.-.-
Protein721 1.3.-.-
Protein8226 3.1.4.-
Protein8226 3.1.4.46
Protein8224 1.7.99.4
Protein8224 1.-.-.-
Protein8225 2.-.-.-
Protein8225 2.7.4.-
Protein3065 2.3.3.1
Protein3065 2.-.-.-
Protein3065 2.3.-.-
Protein3065 2.3.3.-
Protein9574 4.2.1.2
Protein9574 4.-.-.-
Protein9577 1.-.-.-
Protein9576 1.1.1.42
Protein9576 1.-.-.-
Protein9576 1.1.1.-
Protein9570 6.1.1.-
Protein9570 6.1.1.21
Protein9570 6.-.-.-
Protein9579 2.7.3.-
Protein9579 2.-.-.-
Protein9578 3.-.-.-
Protein1467 1.-.-.-
Protein1467 4.1.1.-
Protein8480 3.-.-.-
Protein8481 3.-.-.-
Protein8481 3.5.1.-
Protein8486 3.1.-.-
Protein8486 3.-.-.-
Protein8486 3.1.-.-
Protein8486 3.1.13.-
Protein8484 2.7.7.9
Protein8484 2.-.-.-
Protein8484 2.7.7.-
Protein8485 1.-.-.-
Protein8489 1.2.4.1
Protein8489 1.-.-.-
Protein1762 2.-.-.-
Protein1768 3.1.13.-
Protein1768 2.7.7.8
Protein1768 2.-.-.-
Protein1768 2.7.7.-
Protein5423 5.2.1.8
Protein5423 5.-.-.-
Protein5422 3.4.-.-
Protein5428 1.7.99.4
Protein5428 1.-.-.-
Protein5341 4.2.1.3
Protein5341 4.-.-.-
Protein5341 4.2.1.99
Protein1507 1.-.-.-
Protein1507 1.3.-.-
Protein1503 1.11.1.7
Protein1503 1.-.-.-
Protein9687 3.-.-.-
Protein9687 3.6.3.-
Protein9684 1.7.99.4
Protein9684 1.-.-.-
Protein9680 2.7.7.6
Protein9680 2.-.-.-
Protein9680 2.7.7.-
Protein496 1.-.-.-
Protein496 1.2.1.-
Protein8815 1.2.4.2
Protein8815 1.-.-.-
Protein8815 1.2.4.-
Protein8814 2.7.7.6
Protein8814 2.-.-.-
Protein8814 2.7.7.-
Protein8817 4.2.1.17
Protein8817 4.-.-.-
Protein3680 1.1.1.35
Protein3680 1.-.-.-
Protein9991 6.4.1.3
Protein9991 6.-.-.-
Protein1050 3.6.3.27
Protein1050 3.-.-.-
Protein1050 3.6.1.3
Protein7353 1.-.-.-
Protein7353 1.1.1.36
Protein7352 2.7.7.6
Protein7352 2.-.-.-
Protein7352 2.7.7.-
Protein260 2.7.7.6
Protein260 2.-.-.-
Protein260 2.7.7.-
Protein262 1.3.99.3
Protein262 1.-.-.-
Protein262 1.3.-.-
Protein264 2.-.-.-
Protein269 4.1.3.1
Protein269 4.-.-.-
Protein7868 1.1.1.95
Protein7868 1.7.99.4
Protein7868 1.-.-.-
Protein3218 1.-.-.-
Protein3218 1.2.99.2
Protein3210 1.-.-.-
Protein3210 1.7.2.1
Protein9951 2.1.1.-
Protein9951 3.-.-.-
Protein502 1.-.-.-
Protein502 1.2.-.-
Protein1134 1.11.1.7
Protein1134 1.-.-.-
Protein1134 1.11.1.15
Protein5678 4.2.1.3
Protein5678 4.-.-.-
Protein728 1.-.-.-
Protein728 1.7.99.1
Protein4857 3.-.-.-
Protein4857 3.6.3.-
Protein7047 1.-.-.-
Protein4072 3.-.-.-
Protein4072 3.6.3.-
Protein1635 1.-.-.-
Protein8563 6.1.1.-
Protein8563 6.1.1.6
Protein8563 6.-.-.-
Protein8569 3.-.-.-
Protein8568 3.6.1.1
Protein8568 3.-.-.-
Protein3934 2.7.7.6
Protein3934 2.-.-.-
Protein3934 2.7.7.-
Protein4291 3.1.13.-
Protein4291 2.7.7.8
Protein4291 2.-.-.-
Protein4291 2.7.7.-
Protein4290 2.-.-.-
Protein4299 5.99.1.-
Protein4299 5.99.1.3
Protein4299 5.-.-.-
Protein4298 1.1.-.-
Protein4026 3.-.-.-
Protein3069 1.15.1.1
Protein3069 1.-.-.-
Protein10476 1.11.1.7
Protein10476 1.-.-.-
Protein5219 5.4.99.2
Protein5219 5.-.-.-
Protein5219 5.4.-.-
Protein5214 1.-.-.-
Protein5214 1.1.1.36
Protein5216 1.7.99.4
Protein5216 1.-.-.-
Protein5211 1.1.1.42
Protein5211 1.-.-.-
Protein5211 1.1.1.-
Protein6743 4.2.1.3
Protein6743 4.-.-.-
Protein8301 4.2.1.17
Protein8301 4.-.-.-
Protein9747 1.-.-.-
Protein9747 1.1.1.-
Protein9747 1.1.1.37
Protein9218 4.1.1.17
Protein9218 4.-.-.-
Protein9129 1.1.1.22
Protein9129 1.1.1.-
Protein3683 2.7.7.6
Protein3683 2.-.-.-
Protein3683 2.7.7.-
Protein8554 3.-.-.-
Protein6567 3.1.1.3
Protein1244 3.-.-.-
Protein1244 3.6.3.-
Protein6560 4.1.3.1
Protein6560 4.-.-.-
Protein6298 5.2.1.8
Protein6298 5.-.-.-
Protein1249 4.-.-.-
Protein8000 6.-.-.-
Protein7165 2.7.9.2
Protein7165 2.-.-.-
Protein7165 2.7.-.-
Protein7162 2.7.9.2
Protein7162 2.-.-.-
Protein7162 2.7.-.-
Protein7163 1.-.-.-
Protein7163 1.7.3.-
Protein10051 6.4.1.3
Protein10051 6.-.-.-
Protein3993 4.2.1.3
Protein3993 4.-.-.-
Protein3993 4.2.1.99
Protein10231 3.3.1.1
Protein10231 3.-.-.-
Protein2534 3.1.-.-
Protein2534 3.-.-.-
Protein2532 3.6.1.3
Protein927 4.2.1.3
Protein927 4.-.-.-
Protein927 4.2.1.99
Protein928 2.7.4.6
Protein928 2.-.-.-
Protein3910 4.3.-.-
Protein3668 6.2.1.5
Protein3668 6.-.-.-
Protein1561 3.3.1.1
Protein1561 3.-.-.-
Protein744 1.-.-.-
Protein744 1.1.1.36
Protein743 3.6.3.-
Protein743 3.6.1.3
Protein3002 2.7.7.6
Protein3002 2.-.-.-
Protein3002 2.7.7.-
Protein3001 2.5.1.26
Protein3001 1.-.-.-
Protein3001 1.1.-.-
Protein3008 6.3.1.2
Protein5752 1.7.99.4
Protein5752 1.-.-.-
Protein1748 1.2.4.2
Protein1748 4.1.1.71
Protein1748 1.2.4.-
Protein1748 2.3.-.-
Protein1748 4.-.-.-
Protein1749 1.7.99.4
Protein1749 1.-.-.-
Protein1744 2.-.-.-
Protein1744 2.7.-.-
Protein1744 2.7.9.1
Protein9518 2.7.7.6
Protein9518 2.-.-.-
Protein9518 2.7.7.-
Protein9516 1.11.1.7
Protein9516 1.-.-.-
Protein9516 1.11.1.15
Protein9512 1.-.-.-
Protein9512 5.-.-.-
Protein9512 1.1.1.271
Protein9511 2.3.1.9
Protein9511 2.-.-.-
Protein9511 2.3.-.-
Protein9511 2.3.1.-
Protein5408 1.7.99.4
Protein5408 1.-.-.-
Protein5159 1.-.-.-
Protein5159 1.13.11.2
Protein5403 3.-.-.-
Protein5403 3.6.3.-
Protein5404 6.2.1.5
Protein5404 6.-.-.-
Protein6734 6.3.1.2
Protein6734 6.-.-.-
Protein8604 2.5.1.49
Protein8604 2.-.-.-
Protein8604 2.5.1.-
Protein8606 1.-.-.-
Protein1529 1.1.1.95
Protein1529 1.-.-.-
Protein1529 1.1.1.-
Protein1525 4.2.1.11
Protein1525 4.-.-.-
Protein1523 1.-.-.-
Protein1523 1.1.1.-
Protein1523 1.1.1.37
Protein6614 3.-.-.-
Protein6614 3.6.3.-
Protein6178 3.6.1.3
Protein1397 6.3.1.2
Protein1397 6.-.-.-
Protein6177 3.4.21.-
Protein6177 3.4.-.-
Protein6177 3.-.-.-
Protein7375 4.1.1.15
Protein7375 4.-.-.-
Protein7375 4.1.1.-
Protein7377 1.2.1.2
Protein7377 1.-.-.-
Protein7378 3.-.-.-
Protein249 2.7.7.6
Protein249 2.-.-.-
Protein249 2.7.7.-
Protein240 1.11.1.7
Protein240 1.-.-.-
Protein240 1.11.1.15
Protein245 1.17.1.8
Protein245 1.-.-.-
Protein245 1.17.1.-
Protein244 2.-.-.-
Protein244 2.7.-.-
Protein244 2.7.9.1
Protein3274 2.7.7.6
Protein3274 2.-.-.-
Protein3274 2.7.7.-
Protein3271 3.-.-.-
Protein3271 3.6.3.-
Protein3273 1.4.-.-
Protein3273 1.4.-.-
Protein3810 2.7.7.6
Protein3810 2.-.-.-
Protein3810 2.7.7.-
Protein8242 1.2.4.1
Protein8242 1.-.-.-
Protein8345 3.-.-.-
Protein8345 3.6.3.-
Protein1717 2.7.9.2
Protein1717 2.-.-.-
Protein1717 2.7.-.-
Protein10109 2.7.4.6
Protein10109 2.-.-.-
Protein8229 2.7.7.6
Protein8229 2.-.-.-
Protein8229 2.7.7.-
Protein9204 2.7.7.6
Protein9204 2.-.-.-
Protein9204 2.7.7.-
Protein9755 1.3.99.3
Protein9755 1.-.-.-
Protein9755 1.3.-.-
Protein1652 2.7.7.6
Protein1652 2.-.-.-
Protein1652 2.7.7.-
Protein4912 2.7.4.3
Protein4912 2.-.-.-
Protein4912 2.7.4.-
Protein8995 1.2.4.2
Protein8995 1.2.4.-
Protein2279 6.2.1.5
Protein2279 6.-.-.-
Protein9753 5.3.1.1
Protein9753 5.-.-.-
Protein2272 1.7.99.4
Protein2272 1.-.-.-
Protein2271 1.-.-.-
Protein2271 1.1.1.36
Protein2276 1.-.-.-
Protein2276 1.7.99.1
Protein4096 2.3.1.20
Protein4096 2.-.-.-
Protein4096 2.3.-.-
Protein3492 1.-.-.-
Protein3493 4.1.1.15
Protein3493 4.-.-.-
Protein3493 4.1.1.-
Protein3494 2.3.1.-
Protein4053 3.-.-.-
Protein4053 3.6.3.-
Protein10504 1.-.-.-
Protein10504 1.7.2.4
Protein4728 3.-.-.-
Protein4728 3.6.3.-
Protein10344 4.1.3.1
Protein10344 4.-.-.-
Protein2680 1.-.-.-
Protein2680 1.1.-.-
Protein1402 6.3.5.2
Protein1402 3.6.1.-
Protein1402 6.-.-.-
Protein3307 1.1.1.85
Protein3307 1.-.-.-
Protein3307 1.1.1.-
Protein7310 3.-.-.-
Protein7310 3.6.3.-
Protein5899 1.-.-.-
Protein6767 3.6.3.-
Protein4144 3.3.1.1
Protein6760 2.7.7.6
Protein6760 2.-.-.-
Protein6760 2.7.7.-
Protein9230 2.7.7.6
Protein9230 2.-.-.-
Protein9230 2.7.7.-
Protein9231 5.-.-.-
Protein6768 2.7.7.6
Protein6768 2.-.-.-
Protein6768 2.7.7.-
Protein9234 2.-.-.-
Protein9235 2.4.1.11
Protein9235 2.4.1.21
Protein9235 2.-.-.-
Protein9235 2.4.-.-
Protein9235 2.4.1.21
Protein4941 2.7.7.6
Protein4941 2.-.-.-
Protein4941 2.7.7.-
Protein10416 5.-.-.-
Protein9526 4.99.1.1
Protein9526 4.-.-.-
Protein5099 2.3.1.54
Protein5099 2.-.-.-
Protein5099 2.3.-.-
Protein5091 3.-.-.-
Protein5091 3.6.3.-
Protein5097 2.5.1.26
Protein5097 1.-.-.-
Protein5097 1.1.-.-
Protein5095 2.7.7.6
Protein5095 2.-.-.-
Protein5095 2.7.7.-
Protein9935 3.6.1.3
Protein3377 3.-.-.-
Protein3377 3.1.3.11
Protein9930 1.1.1.42
Protein9930 1.-.-.-
Protein9930 1.1.1.-
Protein9933 1.-.-.-
Protein9933 1.1.1.-
Protein9933 1.1.1.37
Protein2755 3.6.3.-
Protein8181 2.1.3.2
Protein8181 2.-.-.-
Protein8181 2.1.3.-
Protein2203 1.1.1.35
Protein2203 5.3.3.8
Protein2203 4.2.1.17
Protein2203 5.1.2.3
Protein2203 1.-.-.-
Protein2203 4.-.-.-
Protein2203 5.-.-.-
Protein7495 1.-.-.-
Protein7495 1.2.1.-
Protein8325 1.-.-.-
Protein8325 1.1.1.-
Protein8325 1.1.1.37
Protein6549 1.1.1.86
Protein6549 1.-.-.-
Protein6549 5.-.-.-
Protein6818 6.2.1.1
Protein6818 6.-.-.-
Protein6812 1.-.-.-
Protein1263 2.7.7.6
Protein1263 2.-.-.-
Protein1263 2.7.7.-
Protein6814 1.-.-.-
Protein7630 2.7.7.2
Protein7630 2.7.1.26
Protein7630 2.-.-.-
Protein7630 2.7.7.-
Protein7144 1.1.1.42
Protein7144 1.1.1.-
Protein7633 3.6.1.3
Protein7635 6.3.5.5
Protein7635 6.-.-.-
Protein7140 2.-.-.-
Protein7140 2.7.8.12
Protein2045 6.3.4.5
Protein2045 6.-.-.-
Protein2049 6.3.1.2
Protein2049 6.-.-.-
Protein906 1.-.-.-
Protein907 1.-.-.-
Protein907 1.14.-.-
Protein907 1.14.12.-
Protein903 3.-.-.-
Protein903 3.6.3.-
Protein8414 1.7.99.4
Protein8414 1.-.-.-
Protein4756 4.2.1.3
Protein4756 4.-.-.-
Protein4756 4.2.1.99
Protein3640 3.1.6.-
Protein3391 2.7.9.2
Protein3391 2.-.-.-
Protein3391 2.7.-.-
Protein3390 4.2.1.11
Protein3390 4.-.-.-
Protein3649 2.7.7.6
Protein3649 2.-.-.-
Protein3649 2.7.7.-
Protein3648 1.11.1.7
Protein3648 1.-.-.-
Protein3648 1.11.1.15
Protein3398 1.-.-.-
Protein3398 1.1.-.-
Protein768 3.1.13.-
Protein768 2.7.7.8
Protein768 2.-.-.-
Protein768 2.7.7.-
Protein760 3.3.1.1
Protein760 3.-.-.-
Protein763 3.-.-.-
Protein767 1.-.-.-
Protein767 1.1.1.-
Protein767 1.1.1.37
Protein3080 3.-.-.-
Protein3080 3.6.3.-
Protein7215 6.-.-.-
Protein5398 2.1.4.1
Protein5398 2.-.-.-
Protein5392 1.-.-.-
Protein5392 1.5.8.2
Protein1729 3.-.-.-
Protein1729 3.6.3.-
Protein1896 6.1.1.-
Protein1720 3.-.-.-
Protein1720 3.6.3.-
Protein9533 1.8.1.9
Protein9533 1.-.-.-
Protein9535 1.3.99.3
Protein9535 1.-.-.-
Protein9535 1.3.-.-
Protein9534 1.-.-.-
Protein9537 2.7.3.-
Protein9537 2.-.-.-
Protein9537 2.7.-.-
Protein9536 3.-.-.-
Protein4552 1.1.1.42
Protein4552 1.-.-.-
Protein4552 1.1.1.-
Protein4553 1.11.1.6
Protein4553 1.11.1.7
Protein4553 1.-.-.-
Protein4554 2.7.7.6
Protein4554 2.-.-.-
Protein4554 2.7.7.-
Protein4555 3.-.-.-
Protein4555 3.6.3.-
Protein8622 6.3.5.5
Protein8622 6.-.-.-
Protein8626 1.11.1.7
Protein8626 1.-.-.-
Protein8626 1.11.1.15
Protein8624 5.99.1.-
Protein8624 5.99.1.3
Protein8624 5.-.-.-
Protein8625 2.-.-.-
Protein8628 6.2.1.5
Protein8628 6.-.-.-
Protein1096 1.-.-.-
Protein1096 1.1.1.-
Protein1096 1.1.1.37
Protein3042 2.3.1.-
Protein3042 1.-.-.-
Protein3042 2.-.-.-
Protein3042 2.3.-.-
Protein3042 1.2.99.2
Protein3042 2.3.1.169
Protein3456 2.7.7.6
Protein3456 2.-.-.-
Protein3456 2.7.7.-
Protein9097 2.3.1.16
Protein9097 2.-.-.-
Protein9097 2.3.-.-
Protein9097 2.3.1.-
Protein9395 1.3.5.1
Protein9395 1.-.-.-
Protein9390 2.7.7.6
Protein9390 2.-.-.-
Protein9390 2.7.7.-
Protein9393 5.4.99.2
Protein9393 5.-.-.-
Protein9393 5.4.-.-
Protein6150 3.-.-.-
Protein6156 2.7.7.6
Protein6156 2.-.-.-
Protein6156 2.7.7.-
Protein6157 4.1.1.-
Protein6157 4.1.1.32
Protein6157 4.-.-.-
Protein6157 4.1.1.-
Protein1544 4.2.1.11
Protein1544 4.-.-.-
Protein7822 4.2.99.18
Protein7822 3.-.-.-
Protein7822 3.2.-.-
Protein7822 4.-.-.-
Protein7822 3.2.2.-
Protein9421 4.-.-.-
Protein9421 4.1.1.-
Protein10050 1.3.99.3
Protein10050 1.3.-.-
Protein1666 1.-.-.-
Protein597 2.1.1.-
Protein597 2.1.1.13
Protein597 2.-.-.-
Protein596 2.7.7.6
Protein596 2.-.-.-
Protein596 2.7.7.-
Protein594 4.1.3.1
Protein594 4.-.-.-
Protein591 4.2.1.11
Protein591 4.-.-.-
Protein9893 1.-.-.-
Protein9893 1.3.1.-
Protein10159 2.7.7.6
Protein10159 2.-.-.-
Protein10159 2.7.7.-
Protein10052 2.7.4.1
Protein10157 3.4.-.-
Protein10157 3.-.-.-
Protein10157 3.6.1.15
Protein10150 2.3.3.1
Protein10150 2.-.-.-
Protein10150 2.3.-.-
Protein10150 2.3.3.-
Protein10152 4.2.1.20
Protein10152 4.-.-.-
Protein4352 2.7.7.6
Protein4352 2.-.-.-
Protein4352 2.7.7.-
Protein10055 2.7.7.4
Protein10055 2.-.-.-
Protein10055 2.7.7.-
Protein610 1.-.-.-
Protein610 1.1.1.-
Protein610 1.1.1.37
Protein10046 5.4.-.-
Protein4354 2.7.7.6
Protein4354 2.-.-.-
Protein4354 2.7.7.-
Protein1958 2.7.7.6
Protein1958 2.-.-.-
Protein1958 2.7.7.-
Protein9424 5.-.-.-
Protein10045 2.7.7.6
Protein10045 2.-.-.-
Protein10045 2.7.7.-
Protein6634 3.4.24.-
Protein6634 3.4.-.-
Protein6634 3.-.-.-
Protein6634 3.6.1.3
Protein2703 2.7.6.1
Protein2703 2.-.-.-
Protein2259 1.1.1.86
Protein2259 1.-.-.-
Protein2259 5.-.-.-
Protein9774 3.4.-.-
Protein1046 2.7.2.4
Protein1046 2.-.-.-
Protein1422 3.-.-.-
Protein10529 1.1.1.42
Protein10529 1.-.-.-
Protein10529 1.1.1.-
Protein10527 6.2.1.5
Protein10527 6.-.-.-
Protein4707 2.7.7.6
Protein4707 2.-.-.-
Protein4707 2.7.7.-
Protein9428 6.1.1.-
Protein9428 6.1.1.14
Protein9428 6.-.-.-
Protein2243 1.-.-.-
Protein1839 1.-.-.-
Protein1839 1.1.1.-
Protein1839 1.1.1.37
Protein4969 6.-.-.-
Protein4969 6.2.1.17
Protein9258 1.-.-.-
Protein9257 1.2.1.8
Protein9257 1.-.-.-
Protein9257 1.2.1.-
Protein9700 3.4.-.-
Protein6491 1.11.1.6
Protein6491 1.11.1.7
Protein6491 1.-.-.-
Protein8363 1.-.-.-
Protein9910 2.1.1.-
Protein5800 2.7.7.6
Protein5800 2.-.-.-
Protein5800 2.7.7.-
Protein4539 2.-.-.-
Protein6706 1.1.1.86
Protein6706 1.-.-.-
Protein6705 2.3.1.-
Protein5618 1.4.1.13
Protein5618 1.4.-.-
Protein5618 1.-.-.-
Protein5618 1.4.-.-
Protein5611 1.-.-.-
Protein5611 1.7.2.1
Protein5612 2.8.4.1
Protein5614 6.2.1.1
Protein5614 6.-.-.-
Protein5616 1.7.99.4
Protein5616 1.-.-.-
Protein7612 2.7.7.6
Protein7612 2.-.-.-
Protein7612 2.7.7.-
Protein7613 2.7.7.6
Protein7613 2.-.-.-
Protein7613 2.7.7.-
Protein7610 2.7.7.6
Protein7610 2.-.-.-
Protein7610 2.7.7.-
Protein7611 3.4.21.-
Protein7614 4.2.1.17
Protein7614 4.-.-.-
Protein7619 2.-.-.-
Protein2068 3.4.21.-
Protein2068 3.4.-.-
Protein2068 3.-.-.-
Protein2063 5.-.-.-
Protein966 2.3.3.1
Protein966 2.-.-.-
Protein966 2.3.3.-
Protein964 1.2.4.2
Protein964 1.-.-.-
Protein964 1.2.4.-
Protein961 2.7.1.30
Protein961 2.-.-.-
Protein961 2.7.1.-
Protein8644 1.3.99.1
Protein8644 1.-.-.-
Protein1988 5.-.-.-
Protein9703 3.-.-.-
Protein9703 3.6.3.-
Protein2399 4.2.1.11
Protein2399 4.-.-.-
Protein2394 1.2.1.3
Protein2394 1.-.-.-
Protein2394 1.2.1.-
Protein2397 2.1.1.-
Protein8939 2.7.4.6
Protein8939 2.-.-.-
Protein9701 3.-.-.-
Protein3629 2.7.9.2
Protein3629 2.-.-.-
Protein3629 2.7.-.-
Protein2930 4.2.1.3
Protein2930 4.-.-.-
Protein2930 4.2.1.99
Protein781 1.-.-.-
Protein781 1.11.1.15
Protein786 2.7.7.6
Protein786 2.-.-.-
Protein786 2.7.7.-
Protein784 3.6.1.3
Protein789 1.-.-.-
Protein7549 1.3.99.1
Protein7549 1.-.-.-
Protein7543 4.6.1.1
Protein7543 4.-.-.-
Protein1919 5.4.2.10
Protein1919 5.-.-.-
Protein1919 5.4.2.-
Protein1917 4.2.1.47
Protein1917 4.-.-.-
Protein1916 4.2.1.11
Protein1916 4.-.-.-
Protein4399 1.-.-.-
Protein4396 1.-.-.-
Protein4396 1.2.1.-
Protein4394 2.7.7.6
Protein4394 2.-.-.-
Protein4394 2.7.7.-
Protein5372 4.1.3.1
Protein5372 4.-.-.-
Protein5371 1.3.5.1
Protein5371 1.-.-.-
Protein5371 1.3.-.-
Protein5370 6.-.-.-
Protein5374 1.7.99.4
Protein5374 1.-.-.-
Protein8420 6.2.1.1
Protein8420 6.-.-.-
Protein8421 6.2.1.5
Protein8421 6.-.-.-
Protein8391 6.3.5.-
Protein8424 3.3.1.1
Protein8424 3.-.-.-
Protein8398 1.3.99.3
Protein8398 1.3.-.-
Protein8399 2.7.4.3
Protein8399 2.-.-.-
Protein1707 1.-.-.-
Protein1700 1.1.-.-
Protein1701 4.-.-.-
Protein1701 4.1.1.39
Protein1879 1.7.99.4
Protein1879 1.-.-.-
Protein7599 1.-.-.-
Protein7599 1.13.11.-
Protein7599 1.13.11.3
Protein4572 2.3.3.1
Protein4572 2.-.-.-
Protein4572 2.3.-.-
Protein4572 2.3.3.-
Protein4573 2.7.7.6
Protein4573 2.-.-.-
Protein4573 2.7.7.-
Protein5119 1.-.-.-
Protein5119 1.17.7.1
Protein5118 3.1.-.-
Protein5118 3.-.-.-
Protein8645 1.1.1.205
Protein8645 1.-.-.-
Protein8647 4.2.3.1
Protein8647 4.-.-.-
Protein8642 3.-.-.-
Protein8642 3.6.1.3
Protein8643 5.4.99.2
Protein8643 5.-.-.-
Protein8643 5.4.-.-
Protein7530 1.-.-.-
Protein7530 1.11.1.15
Protein487 1.3.99.3
Protein487 1.3.8.-
Protein4911 4.2.1.3
Protein4911 4.-.-.-
Protein4911 4.2.1.99
Protein9466 1.6.5.3
Protein9466 1.-.-.-
Protein6130 4.2.1.3
Protein6130 4.-.-.-
Protein6130 4.2.1.99
Protein6132 4.2.1.11
Protein6132 4.-.-.-
Protein6138 1.-.-.-
Protein9115 1.2.4.1
Protein9115 1.-.-.-
Protein7849 6.-.-.-
Protein7844 3.4.24.-
Protein7844 3.4.-.-
Protein7844 3.-.-.-
Protein7844 3.6.1.3
Protein7842 2.7.4.1
Protein9337 3.4.25.-
Protein9337 3.4.-.-
Protein9337 3.-.-.-
Protein2043 1.-.-.-
Protein2043 1.2.1.-
Protein204 3.-.-.-
Protein204 3.6.3.-
Protein201 4.1.3.1
Protein201 4.-.-.-
Protein200 3.1.13.-
Protein200 2.7.7.8
Protein200 2.-.-.-
Protein200 2.7.7.-
Protein7236 2.7.7.6
Protein7236 2.-.-.-
Protein7236 2.7.7.-
Protein9487 3.3.1.1
Protein9487 3.-.-.-
Protein9481 3.4.24.-
Protein9481 3.4.-.-
Protein9481 3.-.-.-
Protein9481 3.6.1.3
Protein4917 1.-.-.-
Protein7269 2.7.7.6
Protein7269 2.-.-.-
Protein7269 2.7.7.-
Protein7265 2.7.7.6
Protein7265 2.-.-.-
Protein7265 2.7.7.-
Protein7264 3.-.-.-
Protein10179 3.4.-.-
Protein7721 2.7.7.6
Protein7721 2.-.-.-
Protein7721 2.7.7.-
Protein8263 3.6.1.1
Protein8263 3.-.-.-
Protein1125 2.8.3.-
Protein1125 2.-.-.-
Protein2237 2.7.7.6
Protein2237 2.-.-.-
Protein2237 2.7.7.-
Protein2235 1.-.-.-
Protein2235 1.2.1.-
Protein2234 2.7.7.6
Protein2234 2.-.-.-
Protein2234 2.7.7.-
Protein2720 1.-.-.-
Protein2720 1.7.2.1
Protein2729 1.-.-.-
Protein2238 2.-.-.-
Protein4768 6.3.4.14
Protein10096 3.2.1.-
Protein10096 3.2.1.21
Protein10096 3.-.-.-
Protein10096 3.2.-.-
Protein363 1.-.-.-
Protein363 1.2.1.-
Protein1301 2.7.7.6
Protein1301 2.-.-.-
Protein1301 2.7.7.-
Protein6466 3.4.24.-
Protein6466 3.4.-.-
Protein6466 3.-.-.-
Protein149 2.3.1.61
Protein149 2.-.-.-
Protein149 2.3.-.-
Protein4182 3.3.1.1
Protein4182 3.-.-.-
Protein4186 1.1.1.205
Protein4186 1.-.-.-
Protein7239 3.-.-.-
Protein7239 3.6.3.-
Protein8091 2.7.7.6
Protein8091 2.-.-.-
Protein8091 2.7.7.-
Protein8090 2.3.1.129
Protein8090 2.-.-.-
Protein8090 2.3.-.-
Protein8098 2.7.7.6
Protein8098 2.-.-.-
Protein8098 2.7.7.-
Protein9274 1.-.-.-
Protein9272 1.1.1.39
Protein9272 1.-.-.-
Protein9270 4.2.1.3
Protein9270 4.-.-.-
Protein9270 4.2.1.99
Protein4984 1.1.1.86
Protein4984 1.-.-.-
Protein4984 5.-.-.-
Protein5588 2.7.7.6
Protein5588 2.-.-.-
Protein5588 2.7.7.-
Protein5587 3.-.-.-
Protein5587 3.6.3.-
Protein6722 3.5.1.5
Protein6722 3.-.-.-
Protein1117 1.-.-.-
Protein1117 1.2.1.-
Protein6724 4.2.1.11
Protein6724 4.-.-.-
Protein1119 1.2.1.3
Protein1119 1.-.-.-
Protein1119 1.2.1.-
Protein7981 6.2.1.1
Protein7981 6.-.-.-
Protein7986 5.-.-.-
Protein5632 2.-.-.-
Protein5632 2.8.4.1
Protein5633 2.-.-.-
Protein5633 3.-.-.-
Protein5630 1.11.1.7
Protein5630 1.-.-.-
Protein5630 1.11.1.15
Protein5637 1.1.1.35
Protein5637 5.3.3.8
Protein5637 4.2.1.17
Protein5637 5.1.2.3
Protein5637 1.-.-.-
Protein5637 4.-.-.-
Protein5637 5.-.-.-
Protein5634 2.-.-.-
Protein5634 2.3.-.-
Protein6530 1.-.-.-
Protein6585 2.7.7.6
Protein6585 2.-.-.-
Protein6585 2.7.7.-
Protein6855 1.-.-.-
Protein6855 1.2.1.-
Protein6851 1.4.-.-
Protein6851 1.-.-.-
Protein6851 1.4.-.-
Protein6851 2.-.-.-
Protein7674 1.-.-.-
Protein7674 1.8.99.3
Protein7676 2.4.1.21
Protein7676 2.-.-.-
Protein7676 2.4.-.-
Protein7676 2.4.1.21
Protein7677 1.6.5.3
Protein7677 1.-.-.-
Protein7677 1.6.99.5
Protein7672 1.4.3.5
Protein7672 1.-.-.-
Protein7673 2.1.1.-
Protein7673 2.-.-.-
Protein7679 3.-.-.-
Protein7679 3.6.3.-
Protein2000 3.-.-.-
Protein2000 3.6.3.-
Protein941 1.2.4.2
Protein941 1.-.-.-
Protein941 1.2.4.-
Protein941 2.3.-.-
Protein943 1.7.99.4
Protein943 1.-.-.-
Protein948 1.-.-.-
Protein948 1.7.2.1
Protein8579 2.7.7.6
Protein8579 2.-.-.-
Protein8579 2.7.7.-
Protein7188 2.7.7.6
Protein7188 2.-.-.-
Protein7188 2.7.7.-
Protein7183 1.-.-.-
Protein7183 1.1.1.36
Protein7181 1.15.1.1
Protein7181 1.-.-.-
Protein412 1.-.-.-
Protein415 3.-.-.-
Protein418 3.-.-.-
Protein9913 6.1.1.-
Protein9913 6.1.1.3
Protein9913 6.-.-.-
Protein9913 6.1.1.-
Protein7762 2.7.4.1
Protein2910 2.7.7.6
Protein2910 2.-.-.-
Protein2910 2.7.7.-
Protein2911 2.7.2.3
Protein2911 2.-.-.-
Protein2918 1.3.5.1
Protein2918 1.-.-.-
Protein170 2.7.7.6
Protein170 2.-.-.-
Protein170 2.7.7.-
Protein6258 3.-.-.-
Protein6258 3.6.3.-
Protein3769 4.1.1.15
Protein3769 4.-.-.-
Protein3769 4.1.1.-
Protein1939 1.3.99.3
Protein1939 1.-.-.-
Protein1939 1.3.-.-
Protein1937 6.3.1.2
Protein1937 6.-.-.-
Protein1936 1.17.4.1
Protein1936 1.-.-.-
Protein10282 1.4.3.5
Protein10282 1.-.-.-
Protein4375 6.4.1.2
Protein4375 2.-.-.-
Protein4375 6.-.-.-
Protein10286 1.-.-.-
Protein10286 1.1.1.-
Protein10286 1.1.1.37
Protein5357 4.2.1.3
Protein5357 4.-.-.-
Protein5357 4.2.1.99
Protein5352 1.7.99.4
Protein5352 1.-.-.-
Protein8403 1.6.5.3
Protein8403 1.-.-.-
Protein8403 1.6.-.-
Protein8400 5.5.-.-
Protein8401 2.7.7.6
Protein8401 2.-.-.-
Protein8401 2.7.7.-
Protein8407 6.-.-.-
Protein8405 2.7.7.6
Protein8405 2.-.-.-
Protein8405 2.7.7.-
Protein1853 2.7.1.30
Protein1853 2.-.-.-
Protein1853 2.7.1.-
Protein1851 4.1.3.1
Protein1851 4.-.-.-
Protein1855 3.-.-.-
Protein4517 1.-.-.-
Protein4517 1.1.1.-
Protein4517 1.1.1.37
Protein4513 3.-.-.-
Protein4513 3.6.3.-
Protein7690 6.3.5.5
Protein7690 6.-.-.-
Protein8669 2.7.7.6
Protein8669 2.-.-.-
Protein8669 2.7.7.-
Protein8660 1.4.-.-
Protein8660 1.-.-.-
Protein8660 1.4.-.-
Protein8661 3.6.1.3
Protein1589 2.7.9.2
Protein1589 2.-.-.-
Protein1589 2.7.-.-
Protein1587 3.6.1.3
Protein1582 2.5.1.6
Protein1582 2.-.-.-
Protein9723 1.3.99.3
Protein9723 1.-.-.-
Protein9723 1.3.-.-
Protein9723 1.3.99.3
Protein1655 1.7.99.4
Protein1655 1.-.-.-
Protein5138 1.7.99.4
Protein5138 1.-.-.-
Protein5130 4.2.1.3
Protein5130 4.-.-.-
Protein5130 4.2.1.99
Protein5135 2.5.1.47
Protein5135 2.-.-.-
Protein1322 3.-.-.-
Protein1322 3.1.-.-
Protein6443 4.2.1.11
Protein6443 4.-.-.-
Protein6111 1.-.-.-
Protein6111 1.1.1.-
Protein6111 1.1.1.37
Protein9139 1.17.4.1
Protein9138 2.7.7.7
Protein9138 2.-.-.-
Protein9138 2.7.7.-
Protein9137 6.3.5.5
Protein9137 6.-.-.-
Protein9130 2.-.-.-
Protein9133 1.-.-.-
Protein7860 3.1.-.-
Protein7860 3.6.1.3
Protein7863 1.-.-.-
Protein881 1.7.99.4
Protein881 1.-.-.-
Protein882 1.-.-.-
Protein882 1.2.1.-
Protein3821 1.-.-.-
Protein3821 1.2.1.-
Protein6745 4.1.3.1
Protein6745 4.-.-.-
Protein10132 3.4.-.-
Protein6744 4.2.1.11
Protein6744 4.-.-.-
Protein2325 1.1.1.42
Protein2325 1.-.-.-
Protein2325 1.1.1.-
Protein3534 2.7.7.6
Protein3534 2.-.-.-
Protein3534 2.7.7.-
Protein8997 2.5.1.-
Protein8997 2.-.-.-
Protein8997 2.5.1.-
Protein9844 5.5.-.-
Protein7241 1.11.1.7
Protein7241 1.11.1.-
Protein7241 1.-.-.-
Protein7241 1.11.-.-
Protein7242 6.-.-.-
Protein10110 3.1.-.-
Protein10110 3.-.-.-
Protein9840 2.7.9.2
Protein9840 2.-.-.-
Protein9840 2.7.-.-
Protein8985 1.2.4.2
Protein8985 1.2.4.-
Protein8985 2.3.-.-
Protein9213 1.1.1.205
Protein9213 1.-.-.-
Protein9219 3.2.1.17
Protein9219 3.-.-.-
Protein9219 3.2.-.-
Protein2749 4.2.1.2
Protein2749 4.-.-.-
Protein4746 6.1.1.14
Protein4746 6.-.-.-
Protein5476 2.8.4.1
Protein8041 3.4.-.-
Protein623 3.-.-.-
Protein623 3.6.3.-
Protein627 1.9.3.1
Protein3162 2.7.7.6
Protein3162 2.-.-.-
Protein3162 2.7.7.-
Protein3163 3.1.13.-
Protein3163 2.7.7.8
Protein3163 2.-.-.-
Protein3163 2.7.7.-
Protein3164 2.-.-.-
Protein5830 2.5.1.26
Protein5830 1.-.-.-
Protein5830 1.1.-.-
Protein5831 1.9.3.1
Protein5835 1.2.4.2
Protein5835 1.-.-.-
Protein5835 1.2.4.-
Protein5836 3.4.-.-
Protein9929 2.1.1.37
Protein9929 2.1.1.-
Protein9929 2.-.-.-
Protein1245 3.1.13.-
Protein1245 2.7.7.8
Protein1245 2.-.-.-
Protein1245 2.7.7.-
Protein7694 1.7.99.4
Protein7694 1.-.-.-
Protein3362 2.7.7.6
Protein3362 2.-.-.-
Protein3362 2.7.7.-
Protein6563 2.7.7.6
Protein6563 2.-.-.-
Protein6563 2.7.7.-
Protein1241 4.2.1.3
Protein1241 4.-.-.-
Protein3367 3.-.-.-
Protein3365 3.-.-.-
Protein3365 3.6.3.-
Protein1135 4.1.3.1
Protein1135 4.-.-.-
Protein1131 2.2.1.6
Protein1131 2.-.-.-
Protein8802 6.-.-.-
Protein1139 3.-.-.-
Protein1139 3.6.3.-
Protein8803 1.1.1.205
Protein8803 1.-.-.-
Protein5657 1.7.99.4
Protein5657 1.-.-.-
Protein5659 3.6.1.3
Protein6874 6.2.1.5
Protein6874 6.-.-.-
Protein6877 1.1.1.42
Protein6877 1.-.-.-
Protein6877 1.1.1.-
Protein8555 2.7.7.6
Protein8555 2.-.-.-
Protein8555 2.7.7.-
Protein2027 1.7.99.4
Protein2027 1.-.-.-
Protein2025 3.1.13.-
Protein2025 2.7.7.8
Protein2025 2.-.-.-
Protein2025 2.7.7.-
Protein2022 3.6.1.3
Protein2028 1.-.-.-
Protein2028 1.1.1.-
Protein2028 1.1.1.37
Protein2029 3.6.1.3
Protein7477 1.1.1.42
Protein7477 1.-.-.-
Protein7477 1.1.1.-
Protein6307 2.5.1.6
Protein6307 2.-.-.-
Protein6304 2.-.-.-
Protein8551 3.5.-.-
Protein7659 6.2.1.3
Protein7659 6.-.-.-
Protein7656 1.1.1.86
Protein7656 1.-.-.-
Protein7653 3.-.-.-
Protein7653 3.6.3.-
Protein7650 2.7.7.6
Protein7650 2.-.-.-
Protein7650 2.7.7.-
Protein7651 2.3.1.16
Protein7651 2.-.-.-
Protein7651 2.3.-.-
Protein7651 2.3.1.-
Protein2681 1.-.-.-
Protein2681 1.2.1.-
Protein2687 3.-.-.-
Protein2687 3.6.3.-
Protein436 1.-.-.-
Protein436 1.7.2.1
Protein438 3.4.-.-
Protein3375 2.-.-.-
Protein3375 2.4.-.-
Protein3375 2.7.8.12
Protein9934 2.2.1.6
Protein9934 2.-.-.-
Protein9936 2.3.3.9
Protein9936 2.-.-.-
Protein9936 2.3.-.-
Protein2976 1.4.-.-
Protein2976 1.4.7.1
Protein2976 1.-.-.-
Protein2976 1.4.-.-
Protein2970 1.-.-.-
Protein2970 1.11.1.15
Protein3883 1.11.1.7
Protein3883 1.-.-.-
Protein3882 1.3.99.3
Protein3882 1.-.-.-
Protein3882 1.3.-.-
Protein3881 1.7.99.4
Protein3881 1.-.-.-
Protein3889 2.1.1.-
Protein3889 2.1.1.-
Protein3889 2.-.-.-
Protein1953 1.-.-.-
Protein1953 1.1.1.36
Protein1950 4.2.1.2
Protein1950 4.-.-.-
Protein4353 1.7.99.4
Protein4353 1.-.-.-
Protein4355 1.3.1.9
Protein4355 1.-.-.-
Protein4684 4.2.1.11
Protein4684 4.-.-.-
Protein4687 1.-.-.-
Protein4682 1.15.1.1
Protein4682 1.-.-.-
Protein4688 2.-.-.-
Protein4688 3.-.-.-
Protein8464 2.7.7.7
Protein8464 3.1.-.-
Protein8464 2.-.-.-
Protein8464 2.7.7.-
Protein8464 3.-.-.-
Protein8465 3.-.-.-
Protein8465 3.6.3.-
Protein8460 3.6.1.3
Protein8461 1.1.1.42
Protein8461 1.-.-.-
Protein8461 1.1.1.-
Protein8462 1.3.5.1
Protein8462 1.-.-.-
Protein8462 1.3.-.-
Protein4536 1.1.1.1
Protein4536 1.-.-.-
Protein1351 4.-.-.-
Protein1351 4.3.3.6
Protein4532 2.7.7.6
Protein4532 2.-.-.-
Protein4532 2.7.7.-
Protein4531 1.7.99.4
Protein4531 1.-.-.-
Protein8686 2.7.7.6
Protein8686 2.-.-.-
Protein8686 2.7.7.-
Protein8689 5.3.1.6
Protein8689 5.-.-.-
Protein4338 2.7.9.2
Protein4338 2.-.-.-
Protein4338 2.7.-.-
Protein163 3.6.1.3
Protein8442 2.2.1.6
Protein8442 2.-.-.-
Protein5339 2.7.7.6
Protein5339 2.-.-.-
Protein5339 2.7.7.-
Protein5338 1.4.1.13
Protein5338 1.4.-.-
Protein5338 1.-.-.-
Protein5338 1.4.-.-
Protein5335 1.1.1.35
Protein5335 1.-.-.-
Protein4496 2.7.7.6
Protein4496 2.-.-.-
Protein4496 2.7.7.-
Protein1352 6.3.5.5
Protein1352 6.-.-.-
Protein6688 2.1.1.-
Protein6688 2.1.1.13
Protein6688 2.-.-.-
Protein6686 1.-.-.-
Protein6686 1.3.-.-
Protein9336 1.2.1.8
Protein9336 1.-.-.-
Protein9336 1.2.1.-
Protein9334 4.2.1.2
Protein9334 4.-.-.-
Protein4821 1.3.99.3
Protein4821 1.-.-.-
Protein4821 1.3.-.-
Protein4822 3.6.1.3
Protein4824 2.7.7.6
Protein4824 2.-.-.-
Protein4824 2.7.7.-
Protein9483 2.2.1.2
Protein9483 2.-.-.-
Protein5482 1.-.-.-
Protein5482 1.1.1.-
Protein5482 1.1.1.37
Protein6462 3.-.-.-
Protein6462 6.-.-.-
Protein6462 6.4.1.6
Protein6462 3.5.2.14
Protein1306 4.2.1.3
Protein1306 4.-.-.-
Protein6464 1.2.1.27
Protein6464 1.-.-.-
Protein6464 1.2.1.-
Protein7921 1.-.-.-
Protein7921 1.13.11.49
Protein9157 1.6.5.3
Protein9157 1.-.-.-
Protein9157 1.6.99.5
Protein9153 1.3.99.3
Protein9153 1.-.-.-
Protein9153 1.3.-.-
Protein9150 3.-.-.-
Protein1671 4.2.1.3
Protein1671 4.-.-.-
Protein1671 4.2.1.99
Protein1677 2.3.1.9
Protein1677 2.-.-.-
Protein1677 2.3.-.-
Protein1677 2.3.1.-
Protein75 2.7.7.6
Protein75 2.-.-.-
Protein75 2.7.7.-
Protein76 2.3.1.9
Protein76 2.-.-.-
Protein76 2.3.-.-
Protein76 2.3.1.-
Protein1946 1.-.-.-
Protein9467 5.5.-.-
Protein7221 3.-.-.-
Protein7221 3.6.3.-
Protein10134 2.3.3.9
Protein10134 2.-.-.-
Protein10134 2.3.-.-
Protein10135 1.1.-.-
Protein4328 1.-.-.-
Protein4328 1.97.1.4
Protein2222 2.7.7.6
Protein2222 2.-.-.-
Protein2222 2.7.7.-
Protein6003 2.7.7.6
Protein6003 2.-.-.-
Protein6003 2.7.7.-
Protein2761 3.1.13.-
Protein2761 2.7.7.8
Protein2761 2.-.-.-
Protein2761 2.7.7.-
Protein2763 2.7.7.6
Protein2763 2.-.-.-
Protein2763 2.7.7.-
Protein3412 4.2.1.3
Protein3412 4.-.-.-
Protein5023 2.-.-.-
Protein10056 1.-.-.-
Protein10056 1.1.1.-
Protein10056 1.1.1.37
Protein3147 3.-.-.-
Protein3147 3.6.3.-
Protein2538 1.-.-.-
Protein2538 1.2.1.-
Protein8323 1.17.4.1
Protein8323 1.-.-.-
Protein2531 3.6.3.-
Protein8452 2.1.2.1
Protein8452 2.1.1.-
Protein8452 2.-.-.-
Protein8327 1.-.-.-
Protein8327 1.11.1.15
Protein603 2.7.7.6
Protein603 2.-.-.-
Protein603 2.7.7.-
Protein600 1.9.3.1
Protein606 6.2.1.5
Protein606 6.-.-.-
Protein604 3.6.3.-
Protein3411 1.7.99.4
Protein3411 1.-.-.-
Protein3413 2.3.1.-
Protein3413 1.-.-.-
Protein3413 2.-.-.-
Protein3413 2.3.-.-
Protein3413 1.2.99.2
Protein3413 2.3.1.169
Protein3419 4.1.2.13
Protein3419 4.-.-.-
Protein3419 4.1.2.-
Protein3148 3.6.1.3
Protein8328 3.-.-.-
Protein1334 2.7.7.6
Protein1334 2.-.-.-
Protein1334 2.7.7.-
Protein6485 3.4.11.-
Protein6485 3.4.-.-
Protein6485 3.-.-.-
Protein6486 1.-.-.-
Protein6486 1.1.1.36
Protein9817 3.6.1.3
Protein6481 5.1.99.1
Protein6481 5.-.-.-
Protein9855 2.3.1.9
Protein9855 2.-.-.-
Protein9855 2.3.-.-
Protein9855 2.3.1.-
Protein10500 1.3.99.3
Protein10500 1.3.-.-
Protein8149 6.3.5.5
Protein8149 1.-.-.-
Protein8148 1.3.99.3
Protein8148 1.-.-.-
Protein8148 1.3.-.-
Protein8145 2.7.7.6
Protein8145 2.-.-.-
Protein8145 2.7.7.-
Protein8144 2.5.1.6
Protein8144 2.-.-.-
Protein1159 3.-.-.-
Protein1159 3.6.3.-
Protein1157 1.-.-.-
Protein1157 1.8.99.3
Protein1153 3.-.-.-
Protein1153 3.6.3.-
Protein5674 4.2.1.3
Protein5674 4.-.-.-
Protein5673 1.3.5.1
Protein5673 1.-.-.-
Protein9814 1.2.1.5
Protein9814 1.-.-.-
Protein9814 1.2.1.-
Protein6893 1.-.-.-
Protein6893 1.1.1.36
Protein6891 3.-.-.-
Protein6891 3.6.3.-
Protein6894 1.-.-.-
Protein6099 3.-.-.-
Protein6099 3.6.3.-
Protein6098 3.-.-.-
Protein6093 3.3.1.1
Protein6093 3.-.-.-
Protein6091 1.-.-.-
Protein6091 1.2.7.-
Protein6091 1.2.-.-
Protein6091 1.2.7.3
Protein6094 4.2.1.3
Protein6094 4.-.-.-
Protein7414 3.1.13.-
Protein7414 2.7.7.8
Protein7414 2.-.-.-
Protein7414 2.7.7.-
Protein7415 5.2.1.8
Protein7415 5.-.-.-
Protein7411 3.4.-.-
Protein6328 2.3.1.9
Protein6328 2.-.-.-
Protein6328 2.3.-.-
Protein6328 2.3.1.-
Protein6327 1.-.-.-
Protein6323 6.3.1.2
Protein6323 6.-.-.-
Protein6244 2.7.7.6
Protein6244 2.-.-.-
Protein6244 2.7.7.-
Protein455 3.-.-.-
Protein455 3.6.3.-
Protein3311 3.-.-.-
Protein3311 3.6.3.-
Protein8143 2.7.7.6
Protein8143 2.-.-.-
Protein8143 2.7.7.-
Protein2728 3.6.1.3
Protein1971 1.-.-.-
Protein1971 1.3.-.-
Protein1971 1.14.14.9
Protein10245 6.2.1.1
Protein10245 6.-.-.-
Protein10246 2.1.1.-
Protein7534 2.3.1.-
Protein10243 3.4.-.-
Protein4335 2.-.-.-
Protein4335 2.3.1.-
Protein2954 2.5.1.6
Protein2954 2.-.-.-
Protein2403 1.7.99.4
Protein2403 1.-.-.-
Protein2952 1.1.1.35
Protein2952 1.-.-.-
Protein2953 2.7.7.6
Protein2953 2.-.-.-
Protein2953 2.7.7.-
Protein2407 2.-.-.-
Protein8333 2.7.7.6
Protein8333 2.-.-.-
Protein8333 2.7.7.-
Protein8337 3.4.-.-
Protein8449 6.5.1.1
Protein8449 6.-.-.-
Protein1812 1.17.4.1
Protein1812 1.-.-.-
Protein9379 2.7.3.-
Protein9379 2.7.13.3
Protein9379 2.7.-.-
Protein5311 3.-.-.-
Protein5314 1.7.99.4
Protein5314 1.-.-.-
Protein4803 2.7.7.6
Protein4803 2.-.-.-
Protein4803 2.7.7.-
Protein9317 1.-.-.-
Protein4806 4.1.3.1
Protein4806 4.-.-.-
Protein4804 1.1.1.86
Protein4804 1.-.-.-
Protein9312 2.7.7.6
Protein9312 2.-.-.-
Protein9312 2.7.7.-
Protein4809 1.9.3.1
Protein9319 3.-.-.-
Protein9319 3.6.3.-
Protein3911 2.3.1.16
Protein3911 2.-.-.-
Protein3911 2.3.-.-
Protein3911 2.3.1.-
Protein9178 5.5.-.-
Protein9170 2.7.4.6
Protein9170 2.-.-.-
Protein9173 3.-.-.-
Protein9173 3.6.3.-
Protein9320 3.1.-.-
Protein9320 3.-.-.-
Protein9322 2.6.1.-
Protein9324 4.2.1.1
Protein9324 4.-.-.-
Protein9325 3.4.21.-
Protein9325 3.4.21.-
Protein9326 4.-.-.-
Protein8895 3.4.-.-
Protein4817 4.2.1.3
Protein4817 4.-.-.-
Protein4817 4.2.1.99
Protein58 1.17.4.1
Protein58 1.-.-.-
Protein56 1.-.-.-
Protein7758 1.2.1.8
Protein7758 1.-.-.-
Protein7758 1.2.1.-
Protein7202 1.9.3.1
Protein7756 2.7.7.6
Protein7756 2.-.-.-
Protein7756 2.7.7.-
Protein5653 2.3.1.16
Protein5653 2.-.-.-
Protein5653 2.3.-.-
Protein5653 2.3.1.-
Protein8942 3.-.-.-
Protein8942 3.6.3.-
Protein8941 1.-.-.-
Protein8949 4.1.1.17
Protein8949 4.-.-.-
Protein847 1.16.3.1
Protein846 2.7.7.6
Protein846 2.-.-.-
Protein846 2.7.7.-
Protein849 3.-.-.-
Protein849 3.6.3.-
Protein848 1.3.99.3
Protein848 1.-.-.-
Protein848 1.3.-.-
Protein377 1.1.-.-
Protein376 2.7.9.2
Protein376 2.-.-.-
Protein376 2.7.-.-
Protein10510 2.1.1.-
Protein10510 2.-.-.-
Protein1375 3.1.13.-
Protein1375 2.7.7.8
Protein1375 2.-.-.-
Protein1375 2.7.7.-
Protein4061 1.-.-.-
Protein4061 1.1.1.-
Protein4061 1.1.1.37
Protein6414 4.2.1.11
Protein6414 4.-.-.-
Protein661 1.7.99.4
Protein661 1.-.-.-
Protein3433 3.-.-.-
Protein1370 3.-.-.-
Protein1370 3.6.3.-
Protein668 2.5.1.26
Protein668 1.-.-.-
Protein668 1.1.-.-
Protein3122 2.7.7.6
Protein3122 2.-.-.-
Protein3122 2.7.7.-
Protein3123 1.7.99.4
Protein3123 1.-.-.-
Protein9861 2.-.-.-
Protein2120 1.3.5.1
Protein2120 1.-.-.-
Protein7395 3.-.-.-
Protein2127 1.11.1.7
Protein2127 1.-.-.-
Protein2127 1.11.1.15
Protein5871 1.-.-.-
Protein5872 4.1.1.17
Protein5872 4.-.-.-
Protein4420 1.9.3.1
Protein8783 1.7.99.4
Protein8783 1.-.-.-
Protein8785 4.-.-.-
Protein8787 1.-.-.-
Protein4479 2.3.1.9
Protein4479 2.-.-.-
Protein4479 2.3.-.-
Protein4479 2.3.1.-
Protein4477 1.-.-.-
Protein4477 1.11.1.15
Protein8169 1.-.-.-
Protein8165 1.1.1.42
Protein8165 1.-.-.-
Protein8165 1.1.1.-
Protein8161 2.7.7.6
Protein8161 2.-.-.-
Protein8161 2.7.7.-
Protein8163 1.13.12.16
Protein1171 4.2.1.11
Protein1171 4.-.-.-
Protein1175 2.7.7.6
Protein1175 2.-.-.-
Protein1175 2.7.7.-
Protein1174 4.2.1.3
Protein1174 4.-.-.-
Protein1174 4.2.1.99
Protein1177 3.-.-.-
Protein1177 3.6.3.-
Protein1179 6.-.-.-
Protein9787 2.1.1.-
Protein9785 2.7.7.6
Protein9785 2.-.-.-
Protein9785 2.7.7.-
Protein9789 3.-.-.-
Protein9789 3.6.3.-
Protein5690 1.-.-.-
Protein5690 1.1.1.36
Protein5694 3.1.-.-
Protein5694 1.15.1.1
Protein5694 3.1.11.6
Protein5694 1.-.-.-
Protein5694 3.-.-.-
Protein5695 2.7.7.6
Protein5695 2.-.-.-
Protein5695 2.7.7.-
Protein5696 2.-.-.-
Protein5696 2.7.7.-
Protein5699 2.7.7.6
Protein5699 2.-.-.-
Protein5699 2.7.7.-
Protein8352 2.6.1.52
Protein8352 2.6.1.-
Protein8352 2.-.-.-
Protein9044 5.4.2.1
Protein9044 5.-.-.-
Protein9044 5.4.2.-
Protein7437 2.7.7.6
Protein7437 2.-.-.-
Protein7437 2.7.7.-
Protein7923 2.7.1.30
Protein7923 2.-.-.-
Protein7923 2.7.1.-
Protein7431 2.7.7.6
Protein7431 2.-.-.-
Protein7431 2.7.7.-
Protein6347 2.7.7.6
Protein6347 2.-.-.-
Protein6347 2.7.7.-
Protein6344 1.11.1.7
Protein6344 1.-.-.-
Protein6344 1.11.1.15
Protein6340 1.11.1.7
Protein6340 1.-.-.-
Protein6340 1.11.1.15
Protein6349 6.1.1.-
Protein6349 6.1.1.15
Protein6349 6.-.-.-
Protein7699 3.-.-.-
Protein7692 4.2.1.11
Protein7692 4.-.-.-
Protein7691 3.-.-.-
Protein7691 3.6.3.-
Protein7696 6.1.1.-
Protein7696 6.1.1.17
Protein7696 6.-.-.-
Protein7696 6.1.1.-
Protein7697 1.-.-.-
Protein7697 1.1.1.-
Protein7697 1.1.1.37
Protein472 3.6.3.-
Protein474 1.-.-.-
Protein474 1.1.1.-
Protein474 1.1.1.37
Protein476 2.-.-.-
Protein476 2.7.7.-
Protein477 2.-.-.-
Protein9975 2.7.7.6
Protein9975 2.-.-.-
Protein9975 2.7.7.-
Protein9977 2.7.7.6
Protein9977 2.-.-.-
Protein9977 2.7.7.-
Protein3222 2.7.7.6
Protein3222 2.-.-.-
Protein3222 2.7.7.-
Protein7436 5.2.1.8
Protein7436 5.-.-.-
Protein3594 3.-.-.-
Protein3594 6.-.-.-
Protein3594 3.5.2.9
Protein3594 6.4.1.6
Protein1996 3.-.-.-
Protein1999 3.-.-.-
Protein1999 3.6.3.-
Protein4640 6.1.1.-
Protein4640 6.1.1.12
Protein4640 6.-.-.-
Protein10260 1.-.-.-
Protein10260 1.2.-.-
Protein4312 5.99.1.-
Protein4312 5.99.1.3
Protein4312 5.-.-.-
Protein4646 1.-.-.-
Protein4646 1.7.2.1
Protein2426 2.7.7.6
Protein2426 2.-.-.-
Protein2426 2.7.7.-
Protein2428 3.-.-.-
Protein2428 3.6.3.-
Protein2401 5.2.1.8
Protein2401 5.-.-.-
Protein63 2.7.7.6
Protein63 2.-.-.-
Protein63 2.7.7.-
Protein4316 2.7.7.6
Protein4316 2.-.-.-
Protein4316 2.7.7.-
Protein8313 2.7.7.6
Protein8313 2.-.-.-
Protein8313 2.7.7.-
Protein8310 3.1.13.-
Protein8310 2.7.7.8
Protein8310 2.-.-.-
Protein8310 2.7.7.-
Protein65 3.6.1.3
Protein8317 2.3.1.61
Protein8317 2.-.-.-
Protein8317 2.3.-.-
Protein1697 4.2.1.3
Protein1697 4.-.-.-
Protein1697 4.2.1.99
Protein9377 4.2.1.47
Protein9377 4.-.-.-
Protein9376 3.-.-.-
Protein9376 3.1.3.11
Protein9376 3.1.-.-
Protein9372 1.1.1.42
Protein9372 1.-.-.-
Protein9372 1.1.1.-
Protein9195 2.7.7.6
Protein9195 2.-.-.-
Protein9195 2.7.7.-
Protein9199 3.6.1.3
Protein9517 1.-.-.-
Protein4313 2.7.7.6
Protein4313 2.-.-.-
Protein4313 2.7.7.-
Protein6640 6.3.4.5
Protein6640 6.-.-.-
Protein6645 1.-.-.-
Protein6645 1.7.2.1
Protein7595 2.7.7.6
Protein7595 2.-.-.-
Protein7595 2.7.7.-
Protein5735 1.-.-.-
Protein5735 1.2.99.2
Protein3290 2.7.7.6
Protein3290 2.-.-.-
Protein3290 2.7.7.-
Protein34 1.-.-.-
Protein34 1.2.99.2
Protein30 2.5.1.26
Protein30 1.-.-.-
Protein30 1.1.-.-
Protein5400 1.11.1.7
Protein5400 1.-.-.-
Protein5400 1.11.1.15
Protein6426 2.6.1.1
Protein6426 2.6.1.-
Protein6426 2.-.-.-
Protein6426 2.6.1.9
Protein1435 2.7.7.6
Protein1435 2.-.-.-
Protein1435 2.7.7.-
Protein1340 2.7.7.6
Protein1340 2.-.-.-
Protein1340 2.7.7.-
Protein10222 1.-.-.-
Protein10222 1.13.12.16
Protein7779 1.-.-.-
Protein7779 1.2.1.-
Protein3295 6.3.1.2
Protein3295 6.-.-.-
Protein7771 1.9.3.1
Protein7772 3.-.-.-
Protein7772 3.5.-.-
Protein5406 4.2.1.3
Protein5406 4.-.-.-
Protein2833 1.1.1.42
Protein2833 1.-.-.-
Protein2833 1.1.1.-
Protein10223 5.4.99.2
Protein10223 5.-.-.-
Protein10223 5.4.-.-
Protein8961 2.7.3.-
Protein8961 2.7.13.3
Protein8961 2.7.-.-
Protein9224 1.6.5.3
Protein9224 1.-.-.-
Protein9224 1.6.-.-
Protein9224 1.6.99.5
Protein9220 3.6.1.3
Protein8253 2.7.7.6
Protein8253 2.-.-.-
Protein8253 2.7.7.-
Protein9735 3.-.-.-
Protein9735 3.6.3.-
Protein8702 1.6.99.3
Protein8702 1.7.99.4
Protein8702 1.-.-.-
Protein8256 1.1.-.-
Protein8259 4.2.1.3
Protein8259 4.-.-.-
Protein8259 4.2.1.99
Protein395 3.-.-.-
Protein395 3.6.3.-
Protein392 2.7.7.6
Protein392 2.-.-.-
Protein392 2.7.7.-
Protein399 6.2.1.5
Protein399 6.-.-.-
Protein2857 1.7.99.4
Protein2857 1.-.-.-
Protein2856 2.7.7.6
Protein2856 2.-.-.-
Protein2856 2.7.7.-
Protein648 1.-.-.-
Protein648 1.1.1.36
Protein137 4.1.3.1
Protein137 4.-.-.-
Protein124 2.-.-.-
Protein3101 1.-.-.-
Protein9316 1.3.99.3
Protein9316 1.-.-.-
Protein9316 1.3.-.-
Protein9683 6.2.1.5
Protein9683 6.-.-.-
Protein6042 3.-.-.-
Protein6042 3.6.3.-
Protein2739 2.7.7.56
Protein2739 2.-.-.-
Protein2739 2.7.7.-
Protein5854 1.1.1.95
Protein5854 1.1.1.-
Protein5855 1.4.-.-
Protein5855 1.4.1.14
Protein5855 1.-.-.-
Protein5855 1.4.-.-
Protein5858 1.1.1.39
Protein5858 1.1.1.40
Protein5858 4.1.1.3
Protein5858 1.-.-.-
Protein5858 1.1.1.-
Protein5858 2.3.-.-
Protein4167 4.1.2.13
Protein4167 4.-.-.-
Protein4167 4.1.2.-
Protein9310 1.1.1.35
Protein9310 1.-.-.-
Protein9958 2.1.1.-
Protein9997 1.3.3.3
Protein9997 1.-.-.-
Protein4103 6.4.1.3
Protein4103 2.-.-.-
Protein4103 6.-.-.-
Protein4101 4.2.1.3
Protein4101 4.-.-.-
Protein4101 4.2.1.99
Protein10456 5.99.1.-
Protein10456 5.99.1.2
Protein10456 5.-.-.-
Protein4105 2.7.7.6
Protein4105 2.-.-.-
Protein4105 2.7.7.-
Protein5500 3.6.1.3
Protein8106 1.-.-.-
Protein8106 1.1.1.36
Protein8104 3.1.-.-
Protein8104 3.-.-.-
Protein8101 1.-.-.-
Protein8101 1.1.1.-
Protein8101 1.1.1.37
Protein8108 2.7.7.7
Protein8108 3.1.-.-
Protein8108 2.-.-.-
Protein8108 2.7.7.-
Protein8108 3.-.-.-
Protein3748 3.6.1.1
Protein3748 3.-.-.-
Protein3749 3.-.-.-
Protein3749 3.6.3.-
Protein2733 1.3.5.1
Protein2733 1.-.-.-
Protein2348 1.3.5.1
Protein2348 1.-.-.-
Protein2348 1.3.-.-
Protein2267 2.-.-.-
Protein2267 2.7.-.-
Protein2267 2.7.9.1
Protein5980 4.2.1.11
Protein7903 6.2.1.5
Protein7903 6.-.-.-
Protein7907 3.-.-.-
Protein7905 3.1.6.1
Protein7905 3.1.6.-
Protein7905 3.-.-.-
Protein9315 3.-.-.-
Protein9315 3.6.3.-
Protein6368 1.-.-.-
Protein6368 1.7.99.1
Protein7013 3.-.-.-
Protein7016 6.3.1.2
Protein7016 6.-.-.-
Protein7017 6.1.1.-
Protein2190 2.7.7.6
Protein2190 2.-.-.-
Protein2190 2.7.7.-
Protein3867 1.8.1.4
Protein3867 1.-.-.-
Protein3867 1.8.1.-
Protein3860 3.-.-.-
Protein3860 3.6.3.-
Protein3869 5.2.1.8
Protein3869 5.-.-.-
Protein10208 2.7.7.7
Protein4662 1.-.-.-
Protein4662 1.11.1.15
Protein10202 1.-.-.-
Protein10202 1.6.99.5
Protein2998 5.99.1.-
Protein2998 5.99.1.3
Protein2998 5.-.-.-
Protein2440 2.7.7.6
Protein2440 2.-.-.-
Protein2440 2.7.7.-
Protein2441 6.3.1.2
Protein2441 6.-.-.-
Protein795 1.-.-.-
Protein2449 1.1.1.42
Protein2449 1.1.1.-
Protein4593 1.17.1.4
Protein4593 1.-.-.-
Protein5296 1.-.-.-
Protein5296 1.1.-.-
Protein5296 1.1.99.8
Protein8375 3.-.-.-
Protein3710 2.7.7.6
Protein3710 2.-.-.-
Protein3710 2.7.7.-
Protein8371 2.7.7.6
Protein8371 2.-.-.-
Protein8371 2.7.7.-
Protein9353 2.3.2.6
Protein9353 2.-.-.-
Protein9353 2.3.-.-
Protein9355 1.2.1.38
Protein9355 1.-.-.-
Protein9355 1.2.1.-
Protein9426 3.4.-.-
Protein4848 4.1.3.1
Protein4848 4.-.-.-
Protein9356 1.-.-.-
Protein9356 1.14.-.-
Protein4842 2.7.7.6
Protein4842 2.-.-.-
Protein4842 2.7.7.-
Protein4840 2.-.-.-
Protein4840 2.7.7.-
Protein4913 2.3.1.9
Protein4913 2.-.-.-
Protein4913 2.3.-.-
Protein4913 2.3.1.-
Protein7370 3.-.-.-
Protein7370 3.6.1.3
Protein7800 1.-.-.-
Protein7800 1.2.1.-
Protein7806 2.8.4.1
Protein7808 2.7.9.2
Protein7808 2.-.-.-
Protein7808 2.7.-.-
Protein1609 1.7.99.4
Protein1609 1.-.-.-
Protein8595 2.7.7.6
Protein8595 2.-.-.-
Protein8595 2.7.7.-
Protein6629 6.1.1.-
Protein6629 6.1.1.3
Protein6629 6.-.-.-
Protein6629 6.1.1.-
Protein6925 2.6.1.42
Protein6925 2.6.1.-
Protein6925 2.-.-.-
Protein6925 2.6.1.42
Protein6925 2.6.1.42
Protein6925 2.6.1.42
Protein6990 1.-.-.-
Protein6990 1.2.1.-
Protein7573 2.1.1.-
Protein7578 4.-.-.-
Protein437 1.3.99.3
Protein437 1.-.-.-
Protein437 1.3.-.-
Protein1602 3.-.-.-
Protein5715 3.-.-.-
Protein5715 3.6.3.-
Protein13 6.2.1.5
Protein13 6.-.-.-
Protein11 3.6.1.1
Protein16 3.-.-.-
Protein14 1.15.1.1
Protein14 1.-.-.-
Protein6190 2.7.2.4
Protein6190 2.-.-.-
Protein7621 6.-.-.-
Protein6198 1.-.-.-
Protein6198 1.1.1.-
Protein6198 1.1.1.37
Protein7715 2.7.7.6
Protein7715 2.-.-.-
Protein7715 2.7.7.-
Protein7712 2.-.-.-
Protein7712 2.3.-.-
Protein7710 3.-.-.-
Protein7710 3.6.3.-
Protein10191 2.5.1.6
Protein10191 2.-.-.-
Protein7719 5.-.-.-
Protein4213 5.-.-.-
Protein4213 5.4.-.-
Protein10247 1.4.4.2
Protein10247 1.-.-.-
Protein7625 3.-.-.-
Protein8909 3.-.-.-
Protein8909 3.8.1.5
Protein8907 2.7.7.6
Protein8907 2.-.-.-
Protein8907 2.7.7.-
Protein8901 1.-.-.-
Protein8901 1.7.2.1
Protein4210 5.-.-.-
Protein808 2.7.7.6
Protein808 2.-.-.-
Protein808 2.7.7.-
Protein806 1.-.-.-
Protein806 1.7.3.4
Protein800 4.2.3.1
Protein800 4.-.-.-
Protein9472 1.14.12.17
Protein9472 1.-.-.-
Protein10248 4.1.1.-
Protein10248 4.1.1.32
Protein10248 4.-.-.-
Protein10248 4.1.1.-
Protein6037 2.7.7.6
Protein6037 2.-.-.-
Protein6037 2.7.7.-
Protein10249 2.8.3.5
Protein10249 2.8.3.-
Protein10249 2.-.-.-
Protein2290 2.7.7.6
Protein2290 2.-.-.-
Protein2290 2.7.7.-
Protein2294 3.-.-.-
Protein2294 3.6.3.-
Protein2299 1.2.4.1
Protein2299 1.-.-.-
Protein5746 2.3.1.54
Protein5746 2.-.-.-
Protein5746 2.3.-.-
Protein3132 1.1.-.-
Protein5745 1.-.-.-
Protein4915 4.2.1.3
Protein4915 4.-.-.-
Protein4915 4.2.1.99
Protein3423 3.2.1.17
Protein3423 3.-.-.-
Protein2500 2.7.7.6
Protein2500 2.-.-.-
Protein2500 2.7.7.-
Protein2402 5.2.1.8
Protein2402 5.-.-.-
Protein2056 1.7.99.4
Protein2056 1.-.-.-
Protein3428 1.7.99.4
Protein3428 1.-.-.-
Protein2876 3.-.-.-
Protein2876 3.6.3.-
Protein2870 2.7.7.6
Protein2870 2.-.-.-
Protein2870 2.7.7.-
Protein113 1.7.99.4
Protein113 1.-.-.-
Protein8334 3.6.1.3
Protein118 1.-.-.-
Protein118 1.2.1.-
Protein8336 5.4.2.-
Protein8338 1.2.1.8
Protein8338 1.-.-.-
Protein8338 1.2.1.-
Protein1813 1.2.4.1
Protein1813 1.-.-.-
Protein9313 1.11.1.7
Protein9313 1.-.-.-
Protein9313 1.11.1.15
Protein8295 3.3.1.1
Protein8295 3.-.-.-
Protein8293 6.3.2.6
Protein8293 6.-.-.-
Protein8740 3.-.-.-
Protein8740 3.6.3.-
Protein8749 2.6.1.11
Protein8749 2.6.1.-
Protein8749 2.-.-.-
Protein8299 3.6.1.3
Protein4125 2.7.1.19
Protein4125 2.-.-.-
Protein4432 6.-.-.-
Protein4439 1.-.-.-
Protein8129 2.1.1.-
Protein8129 2.-.-.-
Protein8121 2.-.-.-
Protein8120 3.4.-.-
Protein8122 1.-.-.-
Protein8122 1.2.1.-
Protein8127 1.-.-.-
Protein8127 1.3.-.-
Protein8126 4.2.1.17
Protein8126 4.-.-.-
Protein5521 1.2.1.8
Protein5521 1.-.-.-
Protein5521 1.2.1.-
Protein5527 1.-.-.-
Protein5527 1.3.-.-
Protein1068 2.7.7.6
Protein1068 2.-.-.-
Protein1068 2.7.7.-
Protein1063 2.7.4.3
Protein1063 2.-.-.-
Protein1063 2.7.4.-
Protein1067 1.-.-.-
Protein1066 4.2.1.20
Protein1066 4.-.-.-
Protein9659 2.4.1.11
Protein9655 2.7.7.6
Protein9655 2.-.-.-
Protein9655 2.7.7.-
Protein9657 2.3.1.1
Protein9657 2.3.1.35
Protein9657 2.-.-.-
Protein9657 2.3.-.-
Protein7968 1.1.1.86
Protein7968 1.-.-.-
Protein7968 5.-.-.-
Protein7969 5.4.99.2
Protein7969 5.-.-.-
Protein7969 5.4.-.-
Protein7960 4.-.-.-
Protein6386 1.7.99.4
Protein6386 1.-.-.-
Protein6385 1.3.99.3
Protein6385 1.-.-.-
Protein6385 1.3.-.-
Protein6389 1.-.-.-
Protein7389 6.3.1.2
Protein7389 6.-.-.-
Protein7632 1.3.5.1
Protein7632 1.-.-.-
Protein7632 1.3.-.-
Protein7380 4.2.1.3
Protein7380 4.-.-.-
Protein7380 4.2.1.99
Protein7386 2.3.1.1
Protein7386 2.3.1.35
Protein7386 2.-.-.-
Protein7386 2.3.-.-
Protein9291 2.-.-.-
Protein9291 2.8.1.12
Protein7037 1.-.-.-
Protein7037 1.2.7.-
Protein7037 1.2.-.-
Protein7037 1.2.7.1
Protein7039 4.-.-.-
Protein2542 1.7.99.4
Protein2542 1.-.-.-
Protein2602 1.-.-.-
Protein2601 2.7.7.6
Protein2601 2.-.-.-
Protein2601 2.7.7.-
Protein2607 2.7.7.6
Protein2607 2.-.-.-
Protein2607 2.7.7.-
Protein10227 4.1.1.21
Protein10227 6.-.-.-
Protein10227 6.3.4.18
Protein10220 1.1.1.205
Protein10220 1.-.-.-
Protein7525 1.-.-.-
Protein7525 1.14.-.-
Protein4606 1.-.-.-
Protein4606 1.1.1.36
Protein4607 1.-.-.-
Protein4607 1.1.1.202
Protein4601 1.-.-.-
Protein4602 1.1.-.-
Protein2469 1.-.-.-
Protein2469 1.2.99.2
Protein2465 2.7.7.6
Protein2465 2.-.-.-
Protein2465 2.7.7.-
Protein2461 4.-.-.-
Protein7523 3.-.-.-
Protein7523 3.6.1.3
Protein560 2.1.1.-
Protein560 2.-.-.-
Protein564 1.4.-.-
Protein564 1.4.1.14
Protein564 1.-.-.-
Protein564 1.4.-.-
Protein3804 1.12.7.2
Protein3804 1.-.-.-
Protein3804 1.12.98.3
Protein9867 1.3.99.3
Protein9867 1.-.-.-
Protein9867 1.3.-.-
Protein3802 1.-.-.-
Protein3802 1.14.-.-
Protein3802 1.14.12.7
Protein8355 2.3.1.61
Protein8355 2.-.-.-
Protein8355 2.3.-.-
Protein3738 2.5.1.7
Protein3738 2.-.-.-
Protein3738 2.5.1.-
Protein3736 1.7.99.4
Protein3736 1.-.-.-
Protein9405 1.-.-.-
Protein9405 1.2.7.-
Protein9405 1.2.-.-
Protein9405 1.2.7.3
Protein4542 1.11.1.6
Protein4542 1.11.1.7
Protein4542 1.-.-.-
Protein9409 3.4.24.-
Protein9409 3.4.-.-
Protein9409 3.-.-.-
Protein9409 3.6.1.3
Protein6210 3.-.-.-
Protein6210 3.6.3.-
Protein3905 1.2.1.12
Protein3905 1.-.-.-
Protein3905 1.2.1.-
Protein10348 2.7.3.-
Protein10348 2.7.-.-
Protein358 1.11.1.6
Protein358 1.11.1.7
Protein358 1.-.-.-
Protein9314 2.8.3.-
Protein9314 2.-.-.-
Protein6607 1.6.5.3
Protein6607 1.-.-.-
Protein6607 1.6.-.-
Protein6607 1.6.99.5
Protein6602 1.-.-.-
Protein6602 1.2.1.-
Protein1658 4.2.1.20
Protein1658 4.-.-.-
Protein1659 3.1.-.-
Protein1659 3.-.-.-
Protein7554 2.3.-.-
Protein7554 3.1.3.41
Protein7550 2.7.7.6
Protein7550 2.-.-.-
Protein7550 2.7.7.-
Protein7553 2.7.7.6
Protein7553 2.-.-.-
Protein7553 2.7.7.-
Protein7559 1.-.-.-
Protein7559 1.14.-.-
Protein5774 5.2.1.8
Protein5774 5.-.-.-
Protein5771 5.2.1.8
Protein5771 5.-.-.-
Protein5770 1.3.5.1
Protein5770 1.-.-.-
Protein5770 1.3.-.-
Protein1388 1.-.-.-
Protein1389 2.1.1.-
Protein1389 2.-.-.-
Protein1384 1.1.1.95
Protein1384 1.-.-.-
Protein1384 1.1.1.-
Protein1385 2.7.7.7
Protein1385 2.-.-.-
Protein1385 2.7.7.-
Protein1476 1.6.5.3
Protein1470 1.-.-.-
Protein8156 6.4.1.3
Protein8156 6.-.-.-
Protein1473 1.-.-.-
Protein1473 1.2.7.-
Protein1473 1.2.-.-
Protein1473 1.2.7.1
Protein4544 2.-.-.-
Protein8925 1.1.1.42
Protein8925 1.-.-.-
Protein8925 1.1.1.-
Protein8926 3.-.-.-
Protein8926 3.5.1.-
Protein820 2.7.7.6
Protein820 2.-.-.-
Protein820 2.7.7.-
Protein7738 6.2.1.3
Protein7738 6.-.-.-
Protein7734 3.6.1.3
Protein7736 3.-.-.-
Protein7736 3.6.3.-
Protein4721 3.4.25.-
Protein4721 3.4.-.-
Protein4721 3.-.-.-
Protein303 2.3.3.1
Protein303 2.-.-.-
Protein303 2.3.-.-
Protein303 2.3.3.-
Protein350 6.2.1.3
Protein350 6.-.-.-
Protein4052 1.-.-.-
Protein4052 1.7.2.4
Protein359 1.1.1.86
Protein359 1.-.-.-
Protein4726 2.7.7.6
Protein4726 2.-.-.-
Protein4726 2.7.7.-
Protein4056 4.2.1.47
Protein4056 4.-.-.-
Protein2816 1.7.99.4
Protein2816 1.-.-.-
Protein2813 3.1.13.-
Protein2813 2.7.7.8
Protein2813 2.-.-.-
Protein2813 2.7.7.-
Protein176 3.6.1.3
Protein172 1.1.1.42
Protein172 1.1.1.-
Protein179 6.3.5.5
Protein179 6.-.-.-
Protein1361 1.-.-.-
Protein1361 1.1.1.36
Protein1363 1.1.1.35
Protein1363 1.-.-.-
Protein3011 1.17.1.4
Protein3011 1.-.-.-
Protein1369 6.2.1.5
Protein1369 6.-.-.-
Protein8001 1.1.1.22
Protein8001 1.-.-.-
Protein8001 1.1.1.-
Protein8725 1.15.1.1
Protein8725 1.-.-.-
Protein8720 1.11.1.5
Protein8720 1.11.1.7
Protein8720 1.-.-.-
Protein4419 1.1.1.86
Protein4419 1.-.-.-
Protein4419 5.-.-.-
Protein4418 2.-.-.-
Protein4418 2.7.7.-
Protein4143 1.7.99.4
Protein4143 1.-.-.-
Protein4141 2.7.9.2
Protein4141 2.-.-.-
Protein4141 2.7.-.-
Protein1498 3.6.3.-
Protein1498 3.6.1.3
Protein1499 4.2.1.20
Protein1499 4.-.-.-
Protein9093 6.3.4.4
Protein9093 6.-.-.-
Protein3255 1.1.1.3
Protein3255 1.-.-.-
Protein2957 6.2.1.5
Protein2957 6.-.-.-
Protein5544 3.6.1.3
Protein6013 2.7.7.6
Protein6013 2.-.-.-
Protein6013 2.7.7.-
Protein6937 6.3.1.2
Protein1049 1.3.99.3
Protein1049 1.-.-.-
Protein1049 1.3.-.-
Protein1048 1.11.1.7
Protein6018 2.3.1.16
Protein6018 2.-.-.-
Protein6018 2.3.-.-
Protein6018 2.3.1.-
Protein1041 5.2.1.8
Protein1041 5.-.-.-
Protein1040 1.7.99.4
Protein1040 1.-.-.-
Protein9671 1.9.3.1
Protein9671 1.-.-.-
Protein9674 4.1.2.13
Protein9674 4.-.-.-
Protein7946 2.-.-.-
Protein7946 2.3.-.-
Protein7946 2.3.1.-
Protein7945 6.3.1.2
Protein7945 6.-.-.-
Protein7948 3.6.1.3
Protein9544 2.1.1.-
Protein9544 2.1.1.-
Protein9544 2.1.1.113
Protein9222 3.5.4.2
Protein9222 3.-.-.-
Protein9222 3.5.-.-
Protein7055 6.1.1.-
Protein7055 6.1.1.11
Protein7055 6.-.-.-
Protein7051 2.1.1.-
Protein7051 2.-.-.-
Protein7051 2.1.1.86
Protein7052 3.-.-.-
Protein7052 3.6.3.-
Protein7053 3.-.-.-
Protein2665 2.7.7.6
Protein2665 2.-.-.-
Protein2665 2.7.7.-
Protein2663 1.1.1.205
Protein2663 1.-.-.-
Protein4014 3.6.3.-
Protein4626 2.7.7.6
Protein4626 2.-.-.-
Protein4626 2.7.7.-
Protein4629 5.4.99.2
Protein4629 5.-.-.-
Protein4629 5.4.-.-
Protein2483 1.-.-.-
Protein2483 1.1.1.-
Protein2483 1.1.1.37
Protein2484 2.1.1.-
Protein2484 2.-.-.-
Protein549 2.7.9.1
Protein542 1.-.-.-
Protein542 1.2.7.-
Protein3820 3.-.-.-
Protein3820 3.6.3.-
Protein3823 2.7.4.6
Protein3823 2.-.-.-
Protein9849 2.3.1.20
Protein9849 2.-.-.-
Protein9849 2.3.-.-
Protein3285 2.3.3.1
Protein3285 2.-.-.-
Protein3285 2.3.-.-
Protein3285 2.3.3.-
Protein3282 4.2.1.3
Protein3282 4.-.-.-
Protein4082 1.-.-.-
Protein4082 1.11.1.15
Protein4081 4.2.1.19
Protein4081 4.-.-.-
Protein4089 3.6.1.3
Protein5974 3.-.-.-
Protein5977 2.7.7.6
Protein5977 2.-.-.-
Protein5977 2.7.7.-
Protein53 6.1.1.-
Protein53 6.1.1.7
Protein53 6.-.-.-
Protein53 6.1.1.-
Protein5979 1.-.-.-
Protein5979 1.7.3.4
Protein3753 3.-.-.-
Protein3753 3.6.3.-
Protein3758 1.-.-.-
Protein3758 1.2.7.-
Protein1733 1.7.99.4
Protein1733 1.-.-.-
Protein5892 1.-.-.-
Protein5892 1.2.1.-
Protein10502 3.-.-.-
Protein7203 1.2.4.1
Protein7203 1.-.-.-
Protein7204 2.-.-.-
Protein7204 2.3.1.-
Protein5285 3.3.1.1
Protein5285 3.-.-.-
Protein5282 1.7.99.4
Protein5282 1.-.-.-
Protein5281 1.-.-.-
Protein5281 1.4.1.-
Protein5280 1.7.99.4
Protein5280 1.-.-.-
Protein6952 6.2.1.5
Protein6952 6.-.-.-
Protein6956 2.7.7.6
Protein6956 2.-.-.-
Protein6956 2.7.7.-
Protein9469 2.3.1.9
Protein9469 2.-.-.-
Protein9469 2.3.-.-
Protein9469 2.3.1.-
Protein4882 2.7.7.6
Protein4882 2.-.-.-
Protein4882 2.7.7.-
Protein4881 3.-.-.-
Protein4881 3.6.3.-
Protein4886 5.2.1.8
Protein4886 5.-.-.-
Protein4884 1.1.1.42
Protein4884 1.-.-.-
Protein4884 1.1.1.-
Protein5751 1.7.99.4
Protein5751 1.-.-.-
Protein2358 6.3.4.5
Protein2358 6.-.-.-
Protein1458 1.-.-.-
Protein1458 1.1.1.36
Protein1451 3.-.-.-
Protein5417 1.3.99.1
Protein5417 1.-.-.-
Protein9822 2.7.7.6
Protein9822 2.-.-.-
Protein9822 2.7.7.-
Protein6416 2.2.1.6
Protein6416 2.-.-.-
Protein5410 2.-.-.-
Protein5410 6.-.-.-
Protein5411 4.1.3.1
Protein5411 4.-.-.-
Protein9724 1.2.4.2
Protein9724 1.2.4.-
Protein9281 4.2.1.17
Protein9281 4.-.-.-
Protein9281 5.-.-.-
Protein9285 1.11.1.7
Protein9285 1.-.-.-
Protein9285 1.11.1.15
Protein2356 1.3.5.1
Protein2356 1.-.-.-
Protein2356 1.3.-.-
Protein7539 1.-.-.-
Protein7532 1.-.-.-
Protein9721 1.11.1.6
Protein8241 1.17.4.1
Protein8241 1.-.-.-
Protein6221 1.-.-.-
Protein6221 1.11.1.15
Protein8631 3.-.-.-
Protein843 6.3.5.3
Protein843 6.-.-.-
Protein7282 2.7.7.6
Protein7282 2.-.-.-
Protein7282 2.7.7.-
Protein7284 3.6.1.3
Protein10509 3.4.21.-
Protein371 1.6.5.3
Protein371 1.-.-.-
Protein371 1.6.-.-
Protein370 4.-.-.-
Protein370 4.3.3.6
Protein375 2.-.-.-
Protein157 1.-.-.-
Protein156 1.7.99.4
Protein156 1.-.-.-
Protein152 1.-.-.-
Protein3537 2.5.1.6
Protein3537 2.-.-.-
Protein3901 3.-.-.-
Protein10382 6.2.1.5
Protein10382 6.-.-.-
Protein10385 1.11.1.6
Protein10385 1.11.1.7
Protein10385 1.-.-.-
Protein10387 2.7.4.1
Protein10387 2.-.-.-
Protein10386 3.-.-.-
Protein2832 2.3.1.54
Protein2832 2.-.-.-
Protein2832 2.3.-.-
Protein2347 6.2.1.5
Protein2347 6.-.-.-
Protein2345 2.7.7.6
Protein2345 2.-.-.-
Protein2345 2.7.7.-
Protein8252 1.1.1.35
Protein8252 1.-.-.-
Protein8257 2.-.-.-
Protein8257 2.7.7.-
Protein8258 1.1.1.42
Protein8258 1.-.-.-
Protein8258 1.1.1.-
Protein9944 2.7.7.6
Protein9944 2.-.-.-
Protein9944 2.7.7.-
Protein4162 2.7.7.6
Protein4162 2.-.-.-
Protein4162 2.7.7.-
Protein4164 2.7.7.6
Protein4164 2.-.-.-
Protein4164 2.7.7.-
Protein4169 2.7.7.6
Protein4169 2.-.-.-
Protein4169 2.7.7.-
Protein6959 1.-.-.-
Protein6959 4.1.1.-
Protein9943 2.7.7.4
Protein9943 2.-.-.-
Protein9943 2.7.7.-
Protein9073 1.14.-.-
Protein5560 2.-.-.-
Protein5561 2.7.7.6
Protein5561 2.-.-.-
Protein5561 2.7.7.-
Protein1023 1.1.1.42
Protein1023 1.1.1.-
Protein6039 1.-.-.-
Protein6039 1.2.1.-
Protein6038 1.-.-.-
Protein6038 1.2.1.-
Protein9611 2.5.1.47
Protein9611 2.-.-.-
Protein9618 1.-.-.-
Protein9619 2.7.7.9
Protein9619 2.-.-.-
Protein9619 2.7.7.-
Protein6951 1.-.-.-
Protein6957 2.3.1.61
Protein6957 2.-.-.-
Protein6957 2.3.-.-
Protein8888 4.1.1.-
Protein8888 4.1.1.32
Protein8888 4.-.-.-
Protein8888 4.1.1.-
Protein8889 5.4.2.8
Protein8889 5.-.-.-
Protein8889 5.4.2.-
Protein8886 2.1.2.10
Protein8886 2.6.1.-
Protein8886 2.-.-.-
Protein8880 2.7.7.6
Protein8880 2.-.-.-
Protein8880 2.7.7.-
Protein1275 3.1.13.-
Protein1275 2.7.7.8
Protein1275 2.-.-.-
Protein1275 2.7.7.-
Protein7076 2.7.7.6
Protein7076 2.-.-.-
Protein7076 2.7.7.-
Protein7077 1.-.-.-
Protein9940 5.99.1.-
Protein9940 5.99.1.3
Protein9940 5.-.-.-
Protein2646 1.1.1.86
Protein2646 1.-.-.-
Protein2138 3.-.-.-
Protein2138 3.6.3.-
Protein2649 5.99.1.-
Protein2649 5.99.1.3
Protein2649 5.-.-.-
Protein527 3.-.-.-
Protein527 3.6.3.-
Protein6146 4.1.2.13
Protein6146 4.-.-.-
Protein522 2.7.7.6
Protein522 2.-.-.-
Protein522 2.7.7.-
Protein3510 2.3.1.9
Protein3510 2.-.-.-
Protein3510 2.3.-.-
Protein3510 2.3.1.-
Protein9821 2.7.7.6
Protein9821 2.-.-.-
Protein9821 2.7.7.-
Protein9820 2.3.1.9
Protein9820 2.-.-.-
Protein9820 2.3.-.-
Protein9820 2.3.1.-
Protein537 1.-.-.-
Protein537 1.13.11.2
Protein3416 4.1.1.-
Protein3416 4.1.1.32
Protein3416 4.-.-.-
Protein3416 4.1.1.-
Protein3772 3.4.-.-
Protein3777 4.-.-.-
Protein3777 4.1.1.39
Protein9041 3.-.-.-
Protein3258 4.2.1.11
Protein3258 4.-.-.-
Protein8065 1.11.1.7
Protein8065 1.-.-.-
Protein7814 1.3.99.3
Protein7814 1.-.-.-
Protein7814 1.3.-.-
Protein8069 2.7.7.6
Protein8069 2.-.-.-
Protein8069 2.7.7.-
Protein2079 1.6.5.3
Protein2079 1.-.-.-
Protein2079 1.6.-.-
Protein8060 3.-.-.-
Protein6543 1.9.3.1
Protein6543 1.-.-.-
Protein1262 4.2.1.3
Protein1262 4.-.-.-
Protein1614 2.7.7.6
Protein1614 2.-.-.-
Protein1614 2.7.7.-
Protein1611 3.6.3.-
Protein1611 3.6.1.3
Protein4209 2.7.7.6
Protein4209 2.-.-.-
Protein4209 2.7.7.-
Protein9445 1.6.5.3
Protein9445 1.-.-.-
Protein9445 1.6.-.-
Protein9444 1.11.1.6
Protein9444 1.11.1.7
Protein9444 1.-.-.-
Protein9448 3.1.-.-
Protein9448 3.6.1.3
Protein4203 5.2.1.8
Protein4203 5.-.-.-
Protein5006 4.2.1.11
Protein5006 4.-.-.-
Protein4652 1.-.-.-
Protein9446 6.1.1.-
Protein9446 6.1.1.14
Protein9446 6.-.-.-
Protein4200 1.7.99.4
Protein4200 1.-.-.-
Protein7636 2.7.4.6
Protein7636 2.-.-.-
Protein7513 1.-.-.-
Protein7513 1.1.1.36
Protein7517 2.-.-.-
Protein9629 1.1.1.42
Protein9629 1.-.-.-
Protein9629 1.1.1.-
Protein1035 1.-.-.-
Protein1035 1.2.7.3
Protein6202 2.-.-.-
Protein6202 2.7.-.-
Protein6202 2.7.9.1
Protein6206 1.-.-.-
Protein6204 1.7.99.4
Protein6204 1.-.-.-
Protein5004 3.-.-.-
Protein5007 2.7.3.-
Protein315 1.-.-.-
Protein315 1.1.1.-
Protein315 1.1.1.37
Protein317 6.2.1.5
Protein317 6.-.-.-
Protein316 2.7.7.6
Protein316 2.-.-.-
Protein316 2.7.7.-
Protein3187 1.-.-.-
Protein3187 1.2.7.-
Protein3183 1.17.4.1
Protein3183 1.-.-.-
Protein3180 1.4.1.13
Protein3180 1.4.-.-
Protein3180 1.-.-.-
Protein3180 1.4.-.-
Protein3188 2.7.7.6
Protein3188 2.-.-.-
Protein3188 2.7.7.-
Protein10024 1.1.1.205
Protein10024 1.-.-.-
Protein10027 2.-.-.-
Protein10027 2.7.-.-
Protein10027 2.7.9.1
Protein10022 1.-.-.-
Protein10022 1.4.1.-
Protein2583 4.3.3.7
Protein2583 4.-.-.-
Protein3986 1.3.99.3
Protein3986 1.-.-.-
Protein3986 1.3.-.-
Protein3987 6.3.1.2
Protein3987 6.-.-.-
Protein3985 2.-.-.-
Protein3985 2.8.4.1
Protein8308 3.4.-.-
Protein10367 5.2.1.8
Protein10367 5.-.-.-
Protein10366 3.-.-.-
Protein10365 4.1.3.1
Protein10365 4.-.-.-
Protein10360 1.3.1.9
Protein10360 1.-.-.-
Protein10360 1.13.12.16
Protein3690 1.2.1.2
Protein3690 1.-.-.-
Protein2366 1.1.-.-
Protein2361 3.4.21.-
Protein2361 3.4.-.-
Protein2361 3.-.-.-
Protein2360 3.-.-.-
Protein2360 3.6.3.-
Protein8274 2.7.7.6
Protein8274 2.-.-.-
Protein8274 2.7.7.-
Protein8276 6.2.1.26
Protein8276 6.-.-.-
Protein10443 3.6.1.3
Protein8270 1.-.-.-
Protein8270 1.4.1.-
Protein8273 1.3.99.3
Protein8273 1.-.-.-
Protein8273 1.3.-.-
Protein8272 3.2.1.-
Protein8278 3.-.-.-
Protein9881 4.2.1.17
Protein9881 4.-.-.-
Protein3244 1.4.-.-
Protein3244 1.4.1.14
Protein3244 1.-.-.-
Protein3244 1.4.-.-
Protein9059 2.7.7.6
Protein9059 2.-.-.-
Protein9059 2.7.7.-
Protein9052 2.7.7.6
Protein9052 2.-.-.-
Protein9052 2.7.7.-
Protein9050 3.6.1.3
Protein9055 1.-.-.-
Protein9055 1.2.1.-
Protein9585 2.5.1.26
Protein9585 1.-.-.-
Protein9585 1.1.-.-
Protein9587 3.1.13.-
Protein9587 2.7.7.8
Protein9587 2.-.-.-
Protein9587 2.7.7.-
Protein9888 1.8.1.9
Protein9888 1.-.-.-
Protein9589 2.7.7.6
Protein9589 2.-.-.-
Protein9589 2.7.7.-
Protein8185 2.-.-.-
Protein8185 2.8.1.-
Protein8185 2.8.1.8
Protein8183 1.7.99.4
Protein8183 1.-.-.-
Protein8182 2.8.3.5
Protein8182 2.8.3.-
Protein8182 2.-.-.-
Protein9639 2.7.7.6
Protein9639 2.-.-.-
Protein9639 2.7.7.-
Protein9636 5.3.1.9
Protein9636 5.-.-.-
Protein9634 3.-.-.-
Protein9634 3.1.2.23
Protein8282 1.-.-.-
Protein1008 1.-.-.-
Protein1559 2.7.1.30
Protein1559 2.-.-.-
Protein1559 2.7.1.-
Protein1558 2.7.7.6
Protein1558 2.-.-.-
Protein1558 2.7.7.-
Protein6056 3.-.-.-
Protein6056 3.6.3.-
Protein1556 2.7.7.6
Protein1556 2.-.-.-
Protein1556 2.7.7.-
Protein6051 2.7.7.6
Protein6051 2.-.-.-
Protein6051 2.7.7.-
Protein7890 3.-.-.-
Protein7890 3.6.3.-
Protein7897 2.7.4.6
Protein7897 2.-.-.-
Protein8789 2.1.1.-
Protein8863 4.2.1.11
Protein8863 4.-.-.-
Protein8865 2.5.1.6
Protein8868 1.15.1.1
Protein8868 1.-.-.-
Protein8869 3.6.1.3
Protein7092 6.2.1.5
Protein7092 6.-.-.-
Protein7094 3.-.-.-
Protein7094 3.6.3.-
Protein7099 4.2.1.33
Protein7099 4.-.-.-
Protein2113 3.-.-.-
Protein2111 1.-.-.-
Protein2111 1.1.1.36
Protein2116 1.15.1.1
Protein2116 1.-.-.-
Protein2115 2.-.-.-
Protein2746 3.-.-.-
Protein2746 3.6.3.-
Protein7516 2.3.1.-
Protein7516 1.-.-.-
Protein7516 2.-.-.-
Protein7516 2.3.-.-
Protein7516 1.2.99.2
Protein7516 2.3.1.169
Protein6023 1.7.99.4
Protein6023 1.-.-.-
Protein508 4.2.1.20
Protein508 4.-.-.-
Protein505 4.2.1.9
Protein505 4.-.-.-
Protein3578 2.7.7.6
Protein3578 2.-.-.-
Protein3578 2.7.7.-
Protein3573 3.4.-.-
Protein3571 1.3.99.3
Protein3571 1.-.-.-
Protein3571 1.3.-.-
Protein5931 1.-.-.-
Protein5931 1.13.12.16
Protein5932 3.1.13.-
Protein5932 2.7.7.8
Protein5932 2.-.-.-
Protein5932 2.7.7.-
Protein5935 2.7.7.6
Protein5935 2.-.-.-
Protein5935 2.7.7.-
Protein5937 3.5.4.10
Protein5937 2.1.2.3
Protein5937 2.-.-.-
Protein5937 3.-.-.-
Protein3797 2.7.7.6
Protein3797 2.-.-.-
Protein3797 2.7.7.-
Protein3799 1.1.1.86
Protein3799 1.-.-.-
Protein9309 3.1.6.-
Protein550 1.1.1.205
Protein550 1.-.-.-
Protein5243 1.-.-.-
Protein5243 1.7.2.1
Protein5248 1.8.1.4
Protein5248 1.-.-.-
Protein5248 1.8.1.-
Protein8597 1.3.99.3
Protein8597 1.-.-.-
Protein8597 1.3.-.-
Protein8047 2.-.-.-
Protein8516 2.7.7.6
Protein8516 2.-.-.-
Protein8516 2.7.7.-
Protein8518 3.4.-.-
Protein1634 2.7.7.6
Protein1634 2.-.-.-
Protein1634 2.7.7.-
Protein6913 3.4.21.-
Protein4223 2.7.7.6
Protein4223 2.-.-.-
Protein4223 2.7.7.-
Protein4225 6.3.5.5
Protein4228 3.-.-.-
Protein4228 3.6.3.-
Protein5066 2.7.7.6
Protein5066 2.-.-.-
Protein5066 2.7.7.-
Protein5797 1.-.-.-
Protein5797 1.4.1.-
Protein5063 1.7.99.4
Protein5063 1.-.-.-
Protein4871 4.-.-.-
Protein4871 4.1.2.-
Protein5798 3.-.-.-
Protein5798 3.6.3.-
Protein92 1.5.5.1
Protein92 1.-.-.-
Protein90 1.3.5.1
Protein90 1.-.-.-
Protein95 1.3.5.1
Protein95 1.-.-.-
Protein1496 1.-.-.-
Protein1496 1.11.1.15
Protein1495 1.13.11.11
Protein7816 2.-.-.-
Protein7816 2.7.1.-
Protein6264 1.7.99.4
Protein6264 1.-.-.-
Protein6266 1.-.-.-
Protein6260 4.2.1.3
Protein6260 4.-.-.-
Protein6260 4.2.1.99
Protein6268 1.3.99.3
Protein6268 1.-.-.-
Protein6268 1.3.-.-
Protein6269 1.-.-.-
Protein6269 1.14.-.-
Protein7794 3.4.24.-
Protein7790 1.1.1.86
Protein7790 1.-.-.-
Protein991 3.-.-.-
Protein991 3.6.3.-
Protein997 2.3.1.9
Protein997 2.-.-.-
Protein997 2.3.-.-
Protein997 2.3.1.-
Protein4731 4.2.1.3
Protein4731 4.-.-.-
Protein1457 5.5.1.4
Protein1457 5.-.-.-
Protein7137 2.3.3.9
Protein7137 2.-.-.-
Protein7137 2.3.-.-
Protein7136 2.7.7.6
Protein7136 2.-.-.-
Protein7136 2.7.7.-
Protein10009 1.11.1.7
Protein10009 1.-.-.-
Protein10005 2.3.1.20
Protein10005 2.-.-.-
Protein10005 2.3.-.-
Protein2561 2.7.7.6
Protein2561 2.-.-.-
Protein2561 2.7.7.-
Protein2564 6.3.5.3
Protein2564 6.-.-.-
Protein2569 1.7.99.4
Protein2569 1.-.-.-
Protein3960 2.7.7.6
Protein3960 2.-.-.-
Protein3960 2.7.7.-
Protein3964 3.-.-.-
Protein3964 3.6.3.-
Protein3967 1.1.1.35
Protein3967 1.-.-.-
Protein10349 2.7.1.30
Protein10349 2.-.-.-
Protein10349 2.7.1.-
Protein10341 2.7.7.6
Protein10341 2.-.-.-
Protein10341 2.7.7.-
Protein10343 4.2.1.3
Protein10343 4.-.-.-
Protein10342 3.4.21.-
Protein10342 3.4.-.-
Protein10342 3.-.-.-
Protein199 6.3.4.5
Protein199 6.-.-.-
Protein2301 1.-.-.-
Protein2300 2.2.1.6
Protein2300 2.-.-.-
Protein193 3.6.1.3
Protein9967 1.10.2.2
Protein9967 1.-.-.-
Protein8219 2.-.-.-
Protein8217 3.-.-.-
Protein8215 1.-.-.-
Protein8215 1.2.1.-
Protein8213 3.-.-.-
Protein8213 3.6.3.-
Protein8212 2.7.7.6
Protein8212 2.-.-.-
Protein8212 2.7.7.-
Protein9038 5.99.1.-
Protein9038 5.99.1.3
Protein9038 5.-.-.-
Protein9035 1.1.-.-
Protein9037 3.-.-.-
Protein9037 3.6.3.-
Protein1798 3.1.13.-
Protein1798 3.-.-.-
Protein3185 1.11.1.6
Protein3185 1.11.1.7
Protein3185 1.-.-.-
Protein1793 1.-.-.-
Protein1792 4.1.1.-
Protein1792 4.1.1.32
Protein1792 4.-.-.-
Protein1792 4.1.1.-
Protein1797 2.7.9.2
Protein1797 2.-.-.-
Protein1797 2.7.-.-
Protein5479 5.-.-.-
Protein5470 3.6.3.-
Protein5470 3.6.1.3
Protein5472 2.-.-.-
Protein1574 1.7.99.4
Protein1574 1.-.-.-
Protein1577 3.-.-.-
Protein1577 3.6.3.-
Protein1571 1.11.1.7
Protein1571 1.-.-.-
Protein1571 1.11.1.15
Protein1570 2.3.1.-
Protein7300 3.-.-.-
Protein7300 3.6.3.-
Protein7303 2.7.7.6
Protein7303 2.-.-.-
Protein7303 2.7.7.-
Protein7304 1.-.-.-
Protein7304 1.2.99.2
Protein7307 1.7.99.4
Protein7307 1.-.-.-
Protein8848 5.-.-.-
Protein8849 1.1.1.85
Protein8849 1.-.-.-
Protein8849 1.1.1.-
Protein8840 1.4.-.-
Protein8840 1.-.-.-
Protein8840 1.4.-.-
Protein8840 2.-.-.-
Protein8841 4.2.1.11
Protein8841 4.-.-.-
Protein8845 2.7.7.6
Protein8845 2.-.-.-
Protein8845 2.7.7.-
Protein10025 6.2.1.5
Protein10025 6.-.-.-
Protein2170 2.7.7.6
Protein2170 2.-.-.-
Protein2170 2.7.7.-
Protein8929 4.2.1.3
Protein8929 4.-.-.-
Protein5395 3.6.1.3
Protein290 2.7.7.6
Protein290 2.-.-.-
Protein290 2.7.7.-
Protein296 5.4.99.12
Protein296 5.-.-.-
Protein296 5.4.-.-
Protein10425 5.3.1.9
Protein10425 5.3.1.8
Protein10425 5.-.-.-
Protein3552 2.-.-.-
Protein3227 1.-.-.-
Protein3226 2.7.7.6
Protein3226 2.-.-.-
Protein3226 2.7.7.-
Protein3557 1.-.-.-
Protein3559 2.7.7.6
Protein3559 2.-.-.-
Protein3559 2.7.7.-
Protein7432 6.2.1.3
Protein7432 6.-.-.-
Protein7926 1.-.-.-
Protein7773 2.-.-.-
Protein7773 2.7.1.-
Protein4985 6.3.4.14
Protein1420 2.3.1.129
Protein1420 2.-.-.-
Protein1420 2.3.-.-
Protein6434 1.-.-.-
Protein6434 1.2.99.2
Protein7934 2.1.1.-
Protein1892 1.7.99.4
Protein1892 1.-.-.-
Protein4023 6.3.5.5
Protein4023 6.-.-.-
Protein4024 1.7.99.4
Protein4024 1.-.-.-
Protein4794 4.2.1.3
Protein4794 4.-.-.-
Protein5156 2.1.1.-
Protein5156 2.-.-.-
Protein8530 2.-.-.-
Protein8531 3.1.-.-
Protein8531 3.-.-.-
Protein5269 1.7.99.4
Protein5269 1.-.-.-
Protein7747 2.1.1.-
Protein7747 2.-.-.-
Protein10369 1.3.5.1
Protein10369 1.-.-.-
Protein9830 2.4.2.1
Protein9830 2.-.-.-
Protein9830 2.4.-.-
Protein9830 2.4.2.-
Protein9713 1.11.1.7
Protein9713 1.-.-.-
Protein9713 1.11.1.15
Protein8950 2.3.1.29
Protein8950 2.-.-.-
Protein8950 2.3.-.-
Protein8950 6.-.-.-
Protein8952 5.5.-.-
Protein9778 3.6.3.-
Protein9778 3.6.1.3
Protein6791 4.1.3.1
Protein6791 4.-.-.-
Protein6792 4.2.1.3
Protein6792 4.-.-.-
Protein6792 4.2.1.99
Protein2364 1.1.1.42
Protein2364 1.-.-.-
Protein2364 1.1.1.-
Protein9771 1.7.99.4
Protein9771 1.-.-.-
Protein9777 3.1.13.-
Protein9777 2.7.7.8
Protein9777 2.-.-.-
Protein9777 2.7.7.-
Protein5040 2.7.7.6
Protein5040 2.-.-.-
Protein5040 2.7.7.-
Protein5042 1.9.3.1
Protein66 6.3.1.2
Protein5047 3.1.13.-
Protein5047 2.7.7.8
Protein5047 2.-.-.-
Protein5047 2.7.7.-
Protein6539 2.7.7.6
Protein6539 2.-.-.-
Protein6539 2.7.7.-
Protein4958 1.1.1.86
Protein4958 1.-.-.-
Protein4958 5.-.-.-
Protein7119 3.1.-.-
Protein7119 3.6.1.3
Protein7118 3.-.-.-
Protein7118 3.6.3.-
Protein7110 1.1.1.86
Protein7110 1.-.-.-
Protein2097 1.7.99.4
Protein2097 1.-.-.-
Protein2546 2.1.1.-
Protein2546 2.-.-.-
Protein2090 3.-.-.-
Protein2090 3.6.3.-
Protein10322 2.7.4.3
Protein10322 2.-.-.-
Protein10322 2.7.4.-
Protein10320 2.7.7.6
Protein10320 2.-.-.-
Protein10320 2.7.7.-
Protein10326 3.-.-.-
Protein2895 4.2.1.11
Protein2895 4.-.-.-
Protein2891 2.7.7.6
Protein2891 2.-.-.-
Protein2891 2.7.7.-
Protein3332 2.7.4.6
Protein3332 2.-.-.-
Protein3334 3.-.-.-
Protein3334 3.6.3.-
Protein4492 3.-.-.-
Protein4492 3.6.3.-
Protein10495 6.3.5.5
Protein10495 6.-.-.-
Protein4499 1.6.5.3
Protein4499 1.-.-.-
Protein4499 1.6.-.-
Protein647 1.-.-.-
Protein718 5.4.-.-
Protein718 2.-.-.-
Protein713 1.7.99.4
Protein713 1.-.-.-
Protein8230 1.-.-.-
Protein8230 1.1.1.-
Protein8230 1.1.1.37
Protein8233 6.2.1.5
Protein8233 6.-.-.-
Protein8239 6.1.1.-
Protein8239 6.1.1.3
Protein8239 6.-.-.-
Protein8239 6.1.1.-
Protein3053 1.7.99.4
Protein3053 1.-.-.-
Protein3057 4.2.1.3
Protein3057 4.-.-.-
Protein9017 4.1.1.-
Protein9017 4.1.1.32
Protein9017 4.-.-.-
Protein9017 4.1.1.-
Protein9015 3.6.3.27
Protein9015 3.-.-.-
Protein9015 3.6.1.3
Protein9012 4.99.1.1
Protein9012 4.-.-.-
Protein9547 6.2.1.5
Protein9547 6.-.-.-
Protein9549 3.4.-.-
Protein4055 4.1.3.1
Protein4055 4.-.-.-
Protein8499 1.-.-.-
Protein8499 1.1.1.-
Protein8499 1.1.1.37
Protein8494 3.1.13.-
Protein8494 2.7.7.8
Protein8494 2.-.-.-
Protein8494 2.7.7.-
Protein8491 3.1.1.3
Protein8493 2.1.1.-
Protein8493 2.-.-.-
Protein1773 1.3.5.1
Protein1773 1.-.-.-
Protein1773 1.3.-.-
Protein1776 1.3.99.3
Protein1776 1.-.-.-
Protein1776 1.3.-.-
Protein9949 4.1.1.-
Protein9949 4.1.1.32
Protein9949 4.-.-.-
Protein9949 4.1.1.-
Protein5457 2.7.7.6
Protein5457 2.-.-.-
Protein5457 2.7.7.-
Protein5454 2.2.1.6
Protein5454 2.-.-.-
Protein1516 2.7.7.6
Protein1516 2.-.-.-
Protein1516 2.7.7.-
Protein1514 1.-.-.-
Protein1514 1.1.1.-
Protein1514 1.1.1.37
Protein1513 2.7.4.3
Protein1513 2.-.-.-
Protein1513 2.7.4.-
Protein1519 3.4.11.-
Protein1518 4.2.1.3
Protein1518 4.-.-.-
Protein1518 4.2.1.99
Protein8829 4.2.1.11
Protein8829 4.-.-.-
Protein8824 2.-.-.-
Protein8825 2.-.-.-
Protein2159 1.1.1.86
Protein2159 1.-.-.-
Protein2159 5.-.-.-
Protein7329 3.-.-.-
Protein7329 3.6.3.-
Protein7322 1.-.-.-
Protein7323 1.3.5.1
Protein7323 1.-.-.-
Protein7323 1.3.-.-
Protein7325 3.-.-.-
Protein272 2.-.-.-
Protein272 6.-.-.-
Protein272 6.3.5.-
Protein272 6.3.5.7
Protein273 1.-.-.-
Protein270 2.-.-.-
Protein270 2.7.-.-
Protein270 2.7.9.1
Protein271 3.-.-.-
Protein10448 1.-.-.-
Protein10448 1.2.7.-
Protein4845 2.7.7.6
Protein4845 2.-.-.-
Protein4845 2.7.7.-
Protein3206 1.-.-.-
Protein3202 1.7.99.4
Protein3202 1.-.-.-
Protein3925 5.-.-.-
Protein9580 4.2.1.33
Protein9580 4.-.-.-
Protein9581 3.1.-.-
Protein643 2.7.7.6
Protein643 2.-.-.-
Protein643 2.7.7.-
Protein4002 6.1.1.-
Protein4002 6.-.-.-
Protein4007 6.2.1.1
Protein4007 6.-.-.-
Protein8052 2.-.-.-
Protein8052 2.3.-.-
Protein8052 2.3.1.-
Protein8052 2.3.1.174
Protein3597 1.1.-.-
Protein8559 2.7.4.3
Protein8559 2.-.-.-
Protein8559 2.7.4.-
Protein8006 1.8.1.4
Protein8006 1.-.-.-
Protein8557 1.3.99.3
Protein8557 1.3.-.-
Protein1623 2.7.7.6
Protein1623 2.-.-.-
Protein1623 2.7.7.-
Protein1276 2.7.7.6
Protein1276 2.-.-.-
Protein1276 2.7.7.-
Protein6554 4.2.1.11
Protein6554 4.-.-.-
Protein6555 2.7.4.6
Protein6555 2.-.-.-
Protein6907 1.1.1.35
Protein6907 5.3.3.8
Protein6907 4.2.1.17
Protein6907 5.1.2.3
Protein6907 1.-.-.-
Protein6907 4.-.-.-
Protein6907 5.-.-.-
Protein4260 1.3.99.3
Protein4260 1.-.-.-
Protein4260 1.3.-.-
Protein1629 1.2.1.3
Protein1629 1.-.-.-
Protein1629 1.2.1.-
Protein1628 3.-.-.-
Protein1628 3.6.3.-
Protein6807 4.2.1.11
Protein6807 4.-.-.-
Protein5207 4.1.3.1
Protein5207 4.-.-.-
Protein5205 1.-.-.-
Protein5205 1.6.5.-
Protein5202 3.-.-.-
Protein5202 3.6.3.-
Protein5200 3.-.-.-
Protein5200 3.6.3.-
Protein1183 1.-.-.-
Protein9202 3.-.-.-
Protein9758 3.6.1.3
Protein4914 6.2.1.1
Protein4914 6.-.-.-
Protein4237 6.2.1.1
Protein4237 6.-.-.-
Protein10264 3.5.4.16
Protein10264 3.-.-.-
Protein3111 1.-.-.-
Protein3111 1.2.1.-
Protein3446 3.5.4.10
Protein3446 2.1.2.3
Protein3446 2.-.-.-
Protein3446 3.-.-.-
Protein9459 6.6.1.1
Protein9459 6.-.-.-
Protein3445 1.-.-.-
Protein1233 3.-.-.-
Protein1237 3.-.-.-
Protein1237 3.6.3.-
Protein6514 1.1.1.86
Protein6514 1.-.-.-
Protein6514 5.-.-.-
Protein6762 1.-.-.-
Protein6762 1.1.1.36
Protein3803 1.-.-.-
Protein3803 1.3.-.-
Protein7176 1.11.1.7
Protein7176 1.-.-.-
Protein7176 1.11.1.15
Protein7175 1.-.-.-
Protein7174 2.7.7.6
Protein7174 2.-.-.-
Protein7174 2.7.7.-
Protein7173 3.1.13.-
Protein7173 2.7.7.8
Protein7173 2.-.-.-
Protein7173 2.7.7.-
Protein10048 2.8.3.-
Protein10048 2.-.-.-
Protein10049 3.-.-.-
Protein10049 3.5.-.-
Protein10047 1.4.1.13
Protein10047 1.-.-.-
Protein10047 1.4.1.-
Protein10044 2.3.1.54
Protein10044 2.-.-.-
Protein10044 2.3.-.-
Protein10043 5.5.-.-
Protein2521 1.-.-.-
Protein2521 1.1.1.36
Protein2520 1.3.5.1
Protein2520 1.-.-.-
Protein9794 1.-.-.-
Protein10304 5.99.1.-
Protein10304 5.99.1.3
Protein10304 5.-.-.-
Protein10306 1.16.3.1
Protein3924 1.7.99.4
Protein3924 1.-.-.-
Protein483 6.2.1.5
Protein483 6.-.-.-
Protein485 3.-.-.-
Protein9988 2.3.1.9
Protein9988 2.-.-.-
Protein9988 2.3.-.-
Protein9988 2.3.1.-
Protein9989 3.-.-.-
Protein9989 3.6.3.-
Protein3927 3.-.-.-
Protein3927 3.6.3.-
Protein731 4.1.3.1
Protein731 4.-.-.-
Protein730 4.-.-.-
Protein730 4.1.1.39
Protein736 3.-.-.-
Protein736 3.6.3.-
Protein3070 1.1.1.39
Protein3070 1.1.1.40
Protein3070 4.1.1.3
Protein3070 2.3.1.8
Protein3070 1.-.-.-
Protein3070 1.1.1.-
Protein3070 2.-.-.-
Protein3070 2.3.-.-
Protein9892 2.-.-.-
Protein9892 2.4.-.-
Protein3079 4.2.1.20
Protein3079 4.-.-.-
Protein9890 1.11.1.7
Protein9890 1.-.-.-
Protein9890 1.11.1.15
Protein5743 4.2.1.3
Protein5743 4.-.-.-
Protein5743 4.2.1.99
Protein9899 1.-.-.-
Protein1755 3.5.4.10
Protein1755 2.1.2.3
Protein1755 2.-.-.-
Protein1755 3.-.-.-
Protein1750 1.-.-.-
Protein1750 1.6.99.5
Protein9566 2.2.1.6
Protein5434 2.-.-.-
Protein5434 2.8.4.1
Protein5436 1.11.1.7
Protein5436 1.11.1.-
Protein5436 1.-.-.-
Protein5436 1.11.-.-
Protein8610 2.-.-.-
Protein8610 2.4.-.-
Protein8610 3.-.-.-
Protein8610 2.4.1.230
Protein1531 2.7.7.6
Protein1531 2.-.-.-
Protein1531 2.7.7.-
Protein1535 1.6.1.1
Protein1535 1.-.-.-
Protein1534 1.-.-.-
Protein1534 1.7.2.4
Protein9694 2.7.9.2
Protein9694 2.-.-.-
Protein9694 2.7.-.-
Protein9690 1.1.99.1
Protein9690 1.-.-.-
Protein9690 1.1.-.-
Protein9693 6.1.1.-
Protein9693 6.1.1.6
Protein9693 6.-.-.-
Protein8804 4.1.3.36
Protein8804 4.-.-.-
Protein8805 3.-.-.-
Protein8808 2.3.1.1
Protein8808 2.3.1.35
Protein8808 2.-.-.-
Protein8808 2.3.-.-
Protein8809 3.4.-.-
Protein8797 1.17.4.1
Protein8797 1.-.-.-
Protein6163 1.7.99.4
Protein6163 1.-.-.-
Protein6162 2.7.7.6
Protein6162 2.-.-.-
Protein6162 2.7.7.-
Protein6160 6.4.1.3
Protein6160 2.-.-.-
Protein6160 6.-.-.-
Protein6167 4.2.1.3
Protein6167 4.-.-.-
Protein6167 4.2.1.99
Protein6164 2.6.1.16
Protein6164 2.6.1.-
Protein6164 2.-.-.-
Protein7345 2.-.-.-
Protein7343 6.3.1.2
Protein7343 6.-.-.-
Protein257 2.7.7.6
Protein257 2.-.-.-
Protein257 2.7.7.-
Protein252 1.4.1.13
Protein252 1.4.-.-
Protein252 1.-.-.-
Protein252 1.4.-.-
Protein8847 6.2.1.26
Protein8847 6.-.-.-
Protein1551 1.4.1.13
Protein1551 1.4.-.-
Protein1551 1.-.-.-
Protein1551 1.4.-.-
Protein1555 1.7.99.4
Protein1555 1.-.-.-
Protein1554 2.3.3.1
Protein1554 2.-.-.-
Protein1554 2.3.3.-
Protein3269 3.5.4.13
Protein3269 3.-.-.-
Protein3267 2.3.1.54
Protein3267 2.-.-.-
Protein3267 2.3.-.-
Protein3265 3.6.1.3
Protein3263 2.-.-.-
Protein3263 2.3.1.-
Protein5996 6.-.-.-
Protein5995 4.2.1.20
Protein5995 4.-.-.-
Protein3339 4.2.1.3
Protein3339 4.-.-.-
Protein4465 2.3.1.16
Protein4465 2.-.-.-
Protein4465 2.3.-.-
Protein4465 2.3.1.-
Protein3489 2.5.1.26
Protein3489 1.-.-.-
Protein3489 1.1.-.-
Protein3483 2.3.1.16
Protein3483 2.-.-.-
Protein3483 2.3.-.-
Protein3483 2.3.1.-
Protein3482 2.-.-.-
Protein3482 2.7.7.-
Protein10517 2.5.1.6
Protein10517 2.-.-.-
Protein10518 2.7.7.6
Protein10518 2.-.-.-
Protein10518 2.7.7.-
Protein4062 1.-.-.-
Protein4062 1.1.1.36
Protein7302 2.7.7.6
Protein7302 2.-.-.-
Protein7302 2.7.7.-
Protein2707 1.1.1.100
Protein2707 1.-.-.-
Protein2258 6.3.1.2
Protein2258 6.-.-.-
Protein8570 6.2.1.5
Protein8570 6.-.-.-
Protein8978 1.-.-.-
Protein8978 1.7.99.1
Protein8578 3.4.21.-
Protein8578 3.4.-.-
Protein8578 3.-.-.-
Protein8578 3.6.1.3
Protein2709 1.2.1.12
Protein2709 1.-.-.-
Protein2709 1.2.1.-
Protein4280 2.7.7.6
Protein4280 2.-.-.-
Protein4280 2.7.7.-
Protein5221 2.7.4.-
Protein5221 2.-.-.-
Protein5221 2.7.4.22
Protein5223 3.4.24.-
Protein5223 3.1.-.-
Protein5223 3.-.-.-
Protein5888 1.11.1.6
Protein5888 1.11.1.7
Protein5888 1.-.-.-
Protein5887 1.1.1.42
Protein5887 1.1.1.-
Protein6753 3.-.-.-
Protein6756 1.6.5.3
Protein6756 1.-.-.-
Protein6756 1.6.-.-
Protein6758 1.-.-.-
Protein6758 1.1.1.36
Protein9225 2.5.1.49
Protein9225 2.-.-.-
Protein9225 2.5.1.-
Protein4939 1.1.1.86
Protein4939 1.-.-.-
Protein4939 5.-.-.-
Protein9228 5.2.1.8
Protein9228 5.-.-.-
Protein5084 1.3.5.1
Protein5084 1.-.-.-
Protein5084 1.3.-.-
Protein5086 3.6.3.-
Protein5081 1.1.1.86
Protein5081 1.-.-.-
Protein5081 5.-.-.-
Protein5080 2.7.7.6
Protein5080 2.-.-.-
Protein5080 2.7.7.-
Protein5088 2.7.7.6
Protein5088 2.-.-.-
Protein5088 2.7.7.-
Protein1256 2.7.9.2
Protein1256 2.-.-.-
Protein1256 2.7.-.-
Protein6573 3.1.13.-
Protein6573 2.7.7.8
Protein6573 2.-.-.-
Protein6573 2.7.7.-
Protein984 2.7.7.6
Protein984 2.-.-.-
Protein984 2.7.7.-
Protein7486 1.7.99.4
Protein7486 1.-.-.-
Protein7484 1.1.1.35
Protein7484 5.3.3.8
Protein7484 4.2.1.17
Protein7484 5.1.2.3
Protein7484 1.-.-.-
Protein7484 4.-.-.-
Protein7484 5.-.-.-
Protein10463 1.-.-.-
Protein6044 5.3.1.1
Protein6044 5.-.-.-
Protein6289 5.1.3.2
Protein6289 5.-.-.-
Protein6280 6.2.1.3
Protein6280 6.-.-.-
Protein6281 2.2.1.1
Protein6281 2.-.-.-
Protein6285 1.-.-.-
Protein6285 1.2.1.-
Protein7623 3.-.-.-
Protein7623 3.6.3.-
Protein7620 1.7.99.4
Protein7620 1.-.-.-
Protein7626 1.-.-.-
Protein7157 2.-.-.-
Protein6245 2.7.7.6
Protein6245 2.-.-.-
Protein6245 2.7.7.-
Protein2052 3.6.3.-
Protein2503 3.6.1.3
Protein2508 1.7.99.4
Protein2508 1.-.-.-
Protein931 1.1.1.86
Protein931 1.-.-.-
Protein931 5.-.-.-
Protein930 1.7.99.4
Protein930 1.-.-.-
Protein932 2.7.7.6
Protein932 2.-.-.-
Protein932 2.7.7.-
Protein4630 2.-.-.-
Protein3902 3.4.-.-
Protein3677 1.-.-.-
Protein3677 1.4.1.-
Protein3908 2.1.1.-
Protein3908 2.1.1.13
Protein3908 2.-.-.-
Protein5389 1.7.99.4
Protein5389 1.-.-.-
Protein755 4.2.99.18
Protein755 3.-.-.-
Protein755 3.2.-.-
Protein755 4.-.-.-
Protein755 3.2.2.-
Protein754 3.4.-.-
Protein757 3.-.-.-
Protein7423 1.7.99.4
Protein7423 1.-.-.-
Protein759 2.5.1.26
Protein759 1.-.-.-
Protein759 1.1.-.-
Protein2119 1.-.-.-
Protein2119 1.17.7.1
Protein7563 1.-.-.-
Protein7563 1.2.1.-
Protein5638 2.7.4.3
Protein5638 2.-.-.-
Protein5638 2.7.4.-
Protein1889 2.7.7.6
Protein1889 2.-.-.-
Protein1889 2.7.7.-
Protein1888 1.1.1.35
Protein1888 5.3.3.8
Protein1888 4.2.1.17
Protein1888 5.1.2.3
Protein1888 1.-.-.-
Protein1888 4.-.-.-
Protein1888 5.-.-.-
Protein1880 1.-.-.-
Protein1880 4.-.-.-
Protein1735 1.1.1.42
Protein1735 1.-.-.-
Protein1735 1.1.1.-
Protein9505 2.7.2.4
Protein9505 2.-.-.-
Protein4541 2.-.-.-
Protein4545 3.1.13.-
Protein4545 2.7.7.8
Protein4545 2.-.-.-
Protein4545 2.7.7.-
Protein5149 2.7.7.6
Protein5149 2.-.-.-
Protein5149 2.7.7.-
Protein5419 2.7.7.6
Protein5419 2.-.-.-
Protein5419 2.7.7.-
Protein5147 1.7.99.4
Protein5147 1.-.-.-
Protein8635 1.2.1.5
Protein8635 1.-.-.-
Protein8635 1.2.1.-
Protein8637 2.7.7.6
Protein8637 2.-.-.-
Protein8637 2.7.7.-
Protein8636 1.8.1.9
Protein8636 1.-.-.-
Protein8630 2.7.7.6
Protein8630 2.-.-.-
Protein8630 2.7.7.-
Protein8234 5.2.1.8
Protein8234 5.-.-.-
Protein5523 2.3.3.9
Protein5523 2.-.-.-
Protein5523 2.3.-.-
Protein6149 3.-.-.-
Protein6149 3.6.3.-
Protein6144 3.4.-.-
Protein6147 2.7.7.6
Protein6147 2.-.-.-
Protein6147 2.7.7.-
Protein9770 5.2.1.8
Protein9770 5.-.-.-
Protein7812 1.1.1.27
Protein7812 1.-.-.-
Protein7812 1.1.1.-
Protein7361 1.1.1.42
Protein7361 1.-.-.-
Protein7361 1.1.1.-
Protein7819 3.6.1.3
Protein7369 2.7.7.6
Protein7369 2.-.-.-
Protein7369 2.7.7.-
Protein237 1.6.5.3
Protein237 1.-.-.-
Protein237 1.6.-.-
Protein233 6.3.4.3
Protein233 6.-.-.-
Protein582 2.3.1.16
Protein582 2.-.-.-
Protein582 2.3.-.-
Protein582 2.3.1.-
Protein587 2.7.7.7
Protein9882 4.2.1.47
Protein9882 4.-.-.-
Protein9887 1.-.-.-
Protein9887 1.4.1.-
Protein9886 1.-.-.-
Protein7915 1.-.-.-
Protein7915 1.4.1.-
Protein3975 2.7.7.6
Protein3975 2.-.-.-
Protein3975 2.7.7.-
Protein8679 1.-.-.-
Protein8679 1.13.11.49
Protein1863 2.7.7.6
Protein1863 2.-.-.-
Protein1863 2.7.7.-
Protein8678 2.7.7.6
Protein8678 2.-.-.-
Protein8678 2.7.7.-
Protein1712 2.7.7.6
Protein1712 2.-.-.-
Protein1712 2.7.7.-
Protein1431 5.4.99.2
Protein1431 5.-.-.-
Protein1431 5.4.-.-
Protein1867 2.7.7.6
Protein1867 2.-.-.-
Protein1867 2.7.7.-
Protein1342 2.3.1.9
Protein1342 2.-.-.-
Protein1342 2.3.-.-
Protein1342 2.3.1.-
Protein2268 2.7.7.6
Protein2268 2.-.-.-
Protein2268 2.7.7.-
Protein2266 2.5.1.6
Protein2266 2.-.-.-
Protein4046 2.-.-.-
Protein10533 1.7.99.4
Protein10533 1.-.-.-
Protein4040 4.2.1.2
Protein4040 4.-.-.-
Protein4040 4.2.1.-
Protein4738 6.1.1.-
Protein4738 6.1.1.14
Protein4738 6.-.-.-
Protein8390 4.2.99.18
Protein8390 3.2.2.23
Protein8390 3.-.-.-
Protein8390 3.2.-.-
Protein8390 3.2.2.-
Protein8390 4.-.-.-
Protein9523 1.-.-.-
Protein9523 1.13.11.2
Protein7776 6.1.1.-
Protein7776 6.1.1.10
Protein7776 6.-.-.-
Protein9776 1.-.-.-
Protein9776 1.2.1.-
Protein3316 1.1.-.-
Protein6353 3.-.-.-
Protein6353 3.6.3.-
Protein9804 2.3.1.61
Protein9804 2.-.-.-
Protein9804 2.3.-.-
Protein2373 3.4.21.-
Protein2373 3.4.-.-
Protein2373 3.-.-.-
Protein2373 3.6.1.3
Protein9718 6.4.1.3
Protein9718 2.-.-.-
Protein9718 6.-.-.-
Protein9249 2.1.2.9
Protein9249 2.-.-.-
Protein9249 2.1.2.-
Protein9247 1.3.99.3
Protein9247 1.-.-.-
Protein9247 1.3.-.-
Protein9715 1.-.-.-
Protein9240 3.-.-.-
Protein9240 3.6.3.-
Protein868 4.2.1.3
Protein868 4.-.-.-
Protein3888 6.3.2.6
Protein3888 6.-.-.-
Protein6770 2.7.7.6
Protein6770 2.-.-.-
Protein6770 2.7.7.-
Protein5609 3.-.-.-
Protein5609 3.6.3.-
Protein5603 3.6.1.3
Protein5930 4.-.-.-
Protein6552 2.3.3.1
Protein6552 2.-.-.-
Protein6552 2.3.-.-
Protein6552 2.3.3.-
Protein6553 1.3.5.1
Protein6553 1.-.-.-
Protein7609 2.7.11.-
Protein7609 3.1.3.16
Protein7609 2.7.11.5
Protein7609 2.-.-.-
Protein7609 3.-.-.-
Protein7609 3.1.-.-
Protein7609 3.1.3.41
Protein7605 1.-.-.-
Protein7605 1.7.2.1
Protein7604 1.8.4.11
Protein7604 1.-.-.-
Protein7604 1.8.4.-
Protein7603 2.-.-.-
Protein7603 2.7.-.-
Protein7603 2.7.9.1
Protein10082 1.1.1.86
Protein10082 1.-.-.-
Protein10083 2.-.-.-
Protein10080 1.-.-.-
Protein10087 5.1.3.14
Protein10087 5.-.-.-
Protein10085 2.-.-.-
Protein10085 2.3.-.-
Protein10089 4.-.-.-
Protein2074 6.3.1.2
Protein2070 1.7.99.4
Protein2070 1.-.-.-
Protein913 2.7.4.3
Protein913 2.-.-.-
Protein913 2.7.4.-
Protein912 3.-.-.-
Protein912 3.6.3.-
Protein9501 2.5.1.26
Protein9501 1.-.-.-
Protein9501 1.1.-.-
Protein10129 1.-.-.-
Protein10129 1.2.1.-
Protein2385 1.11.1.6
Protein2385 1.11.1.7
Protein2385 1.-.-.-
Protein3652 3.-.-.-
Protein3652 3.6.3.-
Protein3651 3.-.-.-
Protein3651 3.6.3.-
Protein3657 1.10.2.2
Protein3657 1.-.-.-
Protein3657 1.10.-.-
Protein3655 6.-.-.-
Protein3384 1.-.-.-
Protein3384 1.1.1.-
Protein3384 1.1.1.37
Protein3386 1.1.1.39
Protein3386 1.1.1.40
Protein3386 4.1.1.3
Protein3386 1.-.-.-
Protein3386 1.1.1.-
Protein3386 2.3.-.-
Protein3382 1.1.1.42
Protein3382 1.-.-.-
Protein3382 1.1.1.-
Protein8556 2.7.7.-
Protein8556 2.7.7.6
Protein8556 2.-.-.-
Protein8556 2.7.7.-
Protein2929 4.3.2.2
Protein2929 4.-.-.-
Protein2929 4.3.2.2
Protein778 2.-.-.-
Protein778 2.8.4.1
Protein773 1.-.-.-
Protein773 1.14.-.-
Protein3037 1.11.1.7
Protein3037 1.-.-.-
Protein3037 1.11.1.15
Protein3034 1.-.-.-
Protein3031 2.7.7.6
Protein3031 2.-.-.-
Protein3031 2.7.7.-
Protein4381 1.7.99.4
Protein4381 1.-.-.-
Protein4384 2.1.1.-
Protein4384 2.1.1.13
Protein4384 2.-.-.-
Protein4387 1.-.-.-
Protein4387 1.7.99.1
Protein4387 1.7.2.1
Protein4386 1.7.99.4
Protein4386 1.-.-.-
Protein9383 6.1.1.-
Protein9383 6.1.1.5
Protein9383 6.-.-.-
Protein5387 2.7.4.3
Protein5387 2.-.-.-
Protein8432 1.-.-.-
Protein8389 2.-.-.-
Protein8389 2.3.-.-
Protein8389 2.3.1.-
Protein8381 1.1.1.39
Protein8381 1.1.1.40
Protein8381 1.-.-.-
Protein8381 1.1.1.-
Protein8381 2.3.-.-
Protein1711 3.1.13.-
Protein1711 2.7.7.8
Protein1711 2.-.-.-
Protein1711 2.7.7.-
Protein4569 2.6.1.1
Protein4569 2.6.1.-
Protein4569 2.-.-.-
Protein4569 2.6.1.9
Protein9520 5.4.99.2
Protein9520 5.-.-.-
Protein9520 5.4.-.-
Protein9521 2.7.7.6
Protein9521 2.-.-.-
Protein9521 2.7.7.-
Protein4567 1.1.1.100
Protein4567 1.-.-.-
Protein4561 1.1.1.42
Protein4561 1.-.-.-
Protein4561 1.1.1.-
Protein4560 2.7.7.6
Protein4560 2.-.-.-
Protein4560 2.7.7.-
Protein5165 1.1.1.205
Protein5165 1.-.-.-
Protein9631 1.-.-.-
Protein8657 6.1.1.-
Protein8657 6.1.1.20
Protein8657 6.-.-.-
Protein8655 1.-.-.-
Protein8655 1.2.1.-
Protein8654 2.3.1.16
Protein8654 2.-.-.-
Protein8654 2.3.-.-
Protein8654 2.3.1.-
Protein8653 2.7.4.3
Protein8653 2.-.-.-
Protein8653 2.7.4.-
Protein8659 6.3.1.2
Protein8658 1.8.1.4
Protein8658 1.-.-.-
Protein1553 1.3.99.3
Protein1553 1.-.-.-
Protein1553 1.3.-.-
Protein9382 2.-.-.-
Protein9380 2.6.1.16
Protein9380 2.6.1.-
Protein9380 2.-.-.-
Protein9381 1.-.-.-
Protein9386 6.1.1.-
Protein9386 6.1.1.7
Protein9386 6.-.-.-
Protein9386 6.1.1.-
Protein9387 5.1.99.4
Protein9387 5.-.-.-
Protein9384 1.-.-.-
Protein9388 4.2.1.104
Protein9388 4.-.-.-
