# Supplementary material for: A Graph-Centric Approach for Metagenome-Guided Peptide and Protein Identification in Metaproteomics
Source: PLoS Comput Biol. 2016 Dec 5;12(12):e1005224. doi: 10.1371/journal.pcbi.1005224 (PMC5137872; doi:10.1371/journal.pcbi.1005224)
Supplement: S1 Dataset — (ZIP) [file pcbi.1005224.s006.zip › Supplement/Pathway/SD6.hybrid.fgsdbgraph-rap.ec.details]

path 2 fam0 10 fam-found 8 # P105-PWY
   1.1.1.37 hits 47 # 1.1.1.37
   1.1.1.42 hits 66 # 1.1.1.42
   1.3.5.1 hits 37 # 1.3.5.1
   2.3.3.1 hits 14 # 2.3.3.1
   2.3.3.9 hits 9 # 2.3.3.9
   4.1.1.71 hits 5 # 4.1.1.71
   4.1.3.1 hits 30 # 4.1.3.1
   4.2.1.2 hits 12 # 4.2.1.2
path 3 fam0 7 fam-found 4 # P108-PWY
   1.1.1.37 hits 47 # 1.1.1.37
   4.2.1.2 hits 12 # 4.2.1.2
   5.1.99.1 hits 3 # 5.1.99.1
   5.4.99.2 hits 20 # 5.4.99.2
path 4 fam0 2 fam-found 1 # P121-PWY
   2.4.2.1 hits 1 # 2.4.2.1
path 5 fam0 18 fam-found 8 # P122-PWY
   1.1.1.1 hits 3 # 1.1.1.1
   1.1.1.27 hits 2 # 1.1.1.27
   1.2.1.12 hits 4 # 1.2.1.12
   2.3.1.8 hits 4 # 2.3.1.8
   2.7.2.3 hits 4 # 2.7.2.3
   4.2.1.11 hits 49 # 4.2.1.11
   5.1.3.1 hits 2 # 5.1.3.1
   5.3.1.9 hits 5 # 5.3.1.9
path 6 fam0 15 fam-found 9 # P124-PWY
   1.1.1.27 hits 2 # 1.1.1.27
   1.2.1.12 hits 4 # 1.2.1.12
   2.2.1.1 hits 2 # 2.2.1.1
   2.2.1.2 hits 2 # 2.2.1.2
   2.7.2.3 hits 4 # 2.7.2.3
   4.2.1.11 hits 49 # 4.2.1.11
   5.1.3.1 hits 2 # 5.1.3.1
   5.3.1.6 hits 7 # 5.3.1.6
   5.3.1.9 hits 5 # 5.3.1.9
path 8 fam0 1 fam-found 1 # P142-PWY
   1.2.7.1 hits 7 # 1.2.7.1
path 14 fam0 2 fam-found 1 # P183-PWY
   1.13.11.2 hits 5 # 1.13.11.2
path 15 fam0 8 fam-found 1 # P184-PWY
   4.1.1.3 hits 8 # 4.1.1.3
path 16 fam0 11 fam-found 9 # P185-PWY
   1.2.1.12 hits 4 # 1.2.1.12
   2.2.1.1 hits 2 # 2.2.1.1
   2.2.1.2 hits 2 # 2.2.1.2
   2.7.2.3 hits 4 # 2.7.2.3
   3.1.3.11 hits 4 # 3.1.3.11
   4.1.2.13 hits 16 # 4.1.2.13
   5.1.3.1 hits 2 # 5.1.3.1
   5.3.1.1 hits 8 # 5.3.1.1
   5.3.1.6 hits 7 # 5.3.1.6
path 19 fam0 2 fam-found 2 # P21-PWY
   2.2.1.1 hits 2 # 2.2.1.1
   5.1.3.1 hits 2 # 5.1.3.1
path 22 fam0 3 fam-found 3 # P224-PWY
   1.8.99.2 hits 1 # 1.8.99.2
   1.8.99.3 hits 7 # 1.8.99.3
   2.7.7.4 hits 8 # 2.7.7.4
path 23 fam0 10 fam-found 8 # P23-PWY
   1.1.1.37 hits 47 # 1.1.1.37
   1.1.1.42 hits 66 # 1.1.1.42
   1.2.7.1 hits 7 # 1.2.7.1
   1.2.7.3 hits 7 # 1.2.7.3
   2.3.3.8 hits 1 # 2.3.3.8
   2.7.9.2 hits 23 # 2.7.9.2
   4.2.1.2 hits 12 # 4.2.1.2
   6.2.1.5 hits 54 # 6.2.1.5
path 38 fam0 7 fam-found 5 # P42-PWY
   1.1.1.37 hits 47 # 1.1.1.37
   1.2.7.1 hits 7 # 1.2.7.1
   1.2.7.3 hits 7 # 1.2.7.3
   4.2.1.2 hits 12 # 4.2.1.2
   6.2.1.5 hits 54 # 6.2.1.5
path 59 fam0 3 fam-found 2 # PHESYN
   4.2.1.51 hits 3 # 4.2.1.51
   5.4.99.5 hits 3 # 5.4.99.5
path 62 fam0 2 fam-found 1 # PLPSAL-PWY
   1.4.3.5 hits 3 # 1.4.3.5
path 65 fam0 3 fam-found 3 # PROPIONMET-PWY
   5.1.99.1 hits 3 # 5.1.99.1
   5.4.99.2 hits 20 # 5.4.99.2
   6.4.1.3 hits 14 # 6.4.1.3
path 67 fam0 4 fam-found 1 # PROTOCATECHUATE-ORTHO-CLEAVAGE-PWY
   1.13.11.3 hits 7 # 1.13.11.3
path 74 fam0 10 fam-found 7 # PWY-1042
   1.2.1.12 hits 4 # 1.2.1.12
   2.7.1.11 hits 3 # 2.7.1.11
   2.7.1.90 hits 2 # 2.7.1.90
   2.7.2.3 hits 4 # 2.7.2.3
   4.1.2.13 hits 16 # 4.1.2.13
   4.2.1.11 hits 49 # 4.2.1.11
   5.3.1.1 hits 8 # 5.3.1.1
path 85 fam0 4 fam-found 1 # PWY-1269
   5.3.1.13 hits 1 # 5.3.1.13
path 86 fam0 2 fam-found 1 # PWY-1281
   2.3.1.8 hits 4 # 2.3.1.8
path 103 fam0 8 fam-found 6 # PWY-1861
   2.2.1.1 hits 2 # 2.2.1.1
   2.2.1.2 hits 2 # 2.2.1.2
   2.7.1.11 hits 3 # 2.7.1.11
   4.1.2.13 hits 16 # 4.1.2.13
   5.1.3.1 hits 2 # 5.1.3.1
   5.3.1.6 hits 7 # 5.3.1.6
path 104 fam0 1 fam-found 1 # PWY-1881
   1.2.1.2 hits 4 # 1.2.1.2
path 114 fam0 3 fam-found 2 # PWY-2161
   2.1.2.1 hits 5 # 2.1.2.1
   6.3.4.3 hits 1 # 6.3.4.3
path 117 fam0 11 fam-found 4 # PWY-2201
   1.5.1.20 hits 2 # 1.5.1.20
   2.1.1.13 hits 7 # 2.1.1.13
   2.1.2.1 hits 5 # 2.1.2.1
   6.3.4.3 hits 1 # 6.3.4.3
path 122 fam0 2 fam-found 1 # PWY-2301
   5.5.1.4 hits 5 # 5.5.1.4
path 126 fam0 2 fam-found 2 # PWY-2361
   2.3.1.174 hits 2 # 2.3.1.174
   2.8.3.6 hits 3 # 2.8.3.6
path 128 fam0 5 fam-found 3 # PWY-241
   1.1.1.40 hits 13 # 1.1.1.40
   2.7.9.1 hits 16 # 2.7.9.1
   4.2.1.1 hits 3 # 4.2.1.1
path 133 fam0 2 fam-found 1 # PWY-2501
   1.2.1.3 hits 9 # 1.2.1.3
path 160 fam0 8 fam-found 3 # PWY-2941
   1.17.1.8 hits 1 # 1.17.1.8
   2.7.2.4 hits 5 # 2.7.2.4
   4.3.3.7 hits 4 # 4.3.3.7
path 172 fam0 2 fam-found 1 # PWY-3121
   3.2.1.21 hits 2 # 3.2.1.21
path 177 fam0 2 fam-found 1 # PWY-3221
   2.7.7.24 hits 1 # 2.7.7.24
path 178 fam0 1 fam-found 1 # PWY-3261
   4.2.1.76 hits 2 # 4.2.1.76
path 180 fam0 2 fam-found 1 # PWY-3341
   2.6.1.13 hits 1 # 2.6.1.13
path 190 fam0 4 fam-found 2 # PWY-3641
   1.1.1.39 hits 19 # 1.1.1.39
   1.2.1.5 hits 6 # 1.2.1.5
path 193 fam0 2 fam-found 1 # PWY-3722
   1.2.1.8 hits 12 # 1.2.1.8
path 194 fam0 4 fam-found 4 # PWY-3781
   1.10.2.2 hits 8 # 1.10.2.2
   1.3.5.1 hits 37 # 1.3.5.1
   1.6.5.3 hits 39 # 1.6.5.3
   1.9.3.1 hits 37 # 1.9.3.1
path 211 fam0 4 fam-found 1 # PWY-4041
   3.5.2.9 hits 3 # 3.5.2.9
path 213 fam0 3 fam-found 1 # PWY-4081
   1.11.1.9 hits 1 # 1.11.1.9
path 220 fam0 2 fam-found 2 # PWY-4261
   1.1.5.3 hits 1 # 1.1.5.3
   2.7.1.30 hits 15 # 2.7.1.30
path 223 fam0 3 fam-found 2 # PWY-4302
   1.3.5.1 hits 37 # 1.3.5.1
   1.6.5.3 hits 39 # 1.6.5.3
path 224 fam0 5 fam-found 1 # PWY-4321
   4.1.1.15 hits 5 # 4.1.1.15
path 225 fam0 1 fam-found 1 # PWY-4341
   1.4.7.1 hits 8 # 1.4.7.1
path 231 fam0 2 fam-found 1 # PWY-4521
   1.9.3.1 hits 37 # 1.9.3.1
path 232 fam0 1 fam-found 1 # PWY-46
   4.1.1.17 hits 7 # 4.1.1.17
path 238 fam0 5 fam-found 1 # PWY-4722
   3.5.2.14 hits 1 # 3.5.2.14
path 274 fam0 4 fam-found 2 # PWY-5041
   2.5.1.6 hits 22 # 2.5.1.6
   3.3.1.1 hits 25 # 3.3.1.1
path 282 fam0 3 fam-found 2 # PWY-5057
   1.1.1.1 hits 3 # 1.1.1.1
   2.6.1.42 hits 4 # 2.6.1.42
path 288 fam0 3 fam-found 1 # PWY-5067
   2.4.1.11 hits 2 # 2.4.1.11
path 293 fam0 4 fam-found 2 # PWY-5076
   1.1.1.1 hits 3 # 1.1.1.1
   2.6.1.42 hits 4 # 2.6.1.42
path 294 fam0 3 fam-found 2 # PWY-5078
   1.1.1.1 hits 3 # 1.1.1.1
   2.6.1.42 hits 4 # 2.6.1.42
path 298 fam0 2 fam-found 1 # PWY-5082
   1.1.1.1 hits 3 # 1.1.1.1
path 299 fam0 7 fam-found 2 # PWY-5083
   1.6.1.1 hits 3 # 1.6.1.1
   1.6.5.3 hits 39 # 1.6.5.3
path 300 fam0 3 fam-found 3 # PWY-5084
   1.2.4.2 hits 30 # 1.2.4.2
   1.8.1.4 hits 16 # 1.8.1.4
   2.3.1.61 hits 10 # 2.3.1.61
path 307 fam0 5 fam-found 4 # PWY-5103
   1.1.1.86 hits 42 # 1.1.1.86
   2.2.1.6 hits 26 # 2.2.1.6
   2.6.1.42 hits 4 # 2.6.1.42
   4.2.1.9 hits 6 # 4.2.1.9
path 308 fam0 6 fam-found 5 # PWY-5104
   1.2.7.1 hits 7 # 1.2.7.1
   2.2.1.6 hits 26 # 2.2.1.6
   2.6.1.42 hits 4 # 2.6.1.42
   4.2.1.9 hits 6 # 4.2.1.9
   6.2.1.17 hits 2 # 6.2.1.17
path 311 fam0 2 fam-found 1 # PWY-5108
   2.6.1.42 hits 4 # 2.6.1.42
path 328 fam0 5 fam-found 4 # PWY-5136
   1.1.1.35 hits 39 # 1.1.1.35
   2.3.1.16 hits 26 # 2.3.1.16
   4.2.1.17 hits 26 # 4.2.1.17
   6.2.1.3 hits 11 # 6.2.1.3
path 329 fam0 1 fam-found 1 # PWY-5137
   5.3.3.8 hits 10 # 5.3.3.8
path 330 fam0 5 fam-found 3 # PWY-5138
   4.2.1.17 hits 26 # 4.2.1.17
   5.1.2.3 hits 9 # 5.1.2.3
   5.3.3.8 hits 10 # 5.3.3.8
path 334 fam0 1 fam-found 1 # PWY-5143
   6.2.1.3 hits 11 # 6.2.1.3
path 340 fam0 9 fam-found 5 # PWY-5154
   1.2.1.38 hits 2 # 1.2.1.38
   2.3.1.1 hits 7 # 2.3.1.1
   2.6.1.11 hits 2 # 2.6.1.11
   6.3.4.5 hits 13 # 6.3.4.5
   6.3.5.5 hits 27 # 6.3.5.5
path 350 fam0 1 fam-found 1 # PWY-5172
   2.3.3.8 hits 1 # 2.3.3.8
path 354 fam0 4 fam-found 2 # PWY-5177
   1.1.1.35 hits 39 # 1.1.1.35
   2.3.1.9 hits 34 # 2.3.1.9
path 355 fam0 6 fam-found 5 # PWY-5188
   1.2.1.70 hits 2 # 1.2.1.70
   2.5.1.61 hits 2 # 2.5.1.61
   4.2.1.24 hits 2 # 4.2.1.24
   5.4.3.8 hits 1 # 5.4.3.8
   6.1.1.17 hits 2 # 6.1.1.17
path 356 fam0 4 fam-found 2 # PWY-5189
   2.5.1.61 hits 2 # 2.5.1.61
   4.2.1.24 hits 2 # 4.2.1.24
path 357 fam0 2 fam-found 1 # PWY-5194
   1.3.1.76 hits 2 # 1.3.1.76
path 363 fam0 2 fam-found 1 # PWY-5207
   1.12.98.3 hits 3 # 1.12.98.3
path 373 fam0 4 fam-found 1 # PWY-5265
   2.4.1.129 hits 1 # 2.4.1.129
path 383 fam0 2 fam-found 2 # PWY-5278
   1.8.99.2 hits 1 # 1.8.99.2
   2.7.7.4 hits 8 # 2.7.7.4
path 384 fam0 2 fam-found 1 # PWY-5279
   1.8.99.2 hits 1 # 1.8.99.2
path 419 fam0 2 fam-found 1 # PWY-5340
   2.7.7.4 hits 8 # 2.7.7.4
path 422 fam0 2 fam-found 1 # PWY-5344
   2.5.1.49 hits 9 # 2.5.1.49
path 439 fam0 2 fam-found 1 # PWY-5372
   1.2.99.2 hits 14 # 1.2.99.2
path 454 fam0 10 fam-found 5 # PWY-5392
   1.1.1.37 hits 47 # 1.1.1.37
   1.2.7.1 hits 7 # 1.2.7.1
   1.2.7.3 hits 7 # 1.2.7.3
   4.2.1.2 hits 12 # 4.2.1.2
   6.2.1.5 hits 54 # 6.2.1.5
path 494 fam0 1 fam-found 1 # PWY-5461
   1.11.1.7 hits 79 # 1.11.1.7
path 508 fam0 3 fam-found 2 # PWY-5480
   1.1.1.1 hits 3 # 1.1.1.1
   2.3.1.54 hits 11 # 2.3.1.54
path 509 fam0 1 fam-found 1 # PWY-5481
   1.1.1.27 hits 2 # 1.1.1.27
path 511 fam0 2 fam-found 1 # PWY-5483
   1.2.7.1 hits 7 # 1.2.7.1
path 512 fam0 11 fam-found 8 # PWY-5484
   1.2.1.12 hits 4 # 1.2.1.12
   2.7.1.11 hits 3 # 2.7.1.11
   2.7.2.3 hits 4 # 2.7.2.3
   2.7.9.2 hits 23 # 2.7.9.2
   3.1.3.11 hits 4 # 3.1.3.11
   4.1.2.13 hits 16 # 4.1.2.13
   4.2.1.11 hits 49 # 4.2.1.11
   5.3.1.1 hits 8 # 5.3.1.1
path 513 fam0 3 fam-found 2 # PWY-5485
   2.3.1.54 hits 11 # 2.3.1.54
   2.3.1.8 hits 4 # 2.3.1.8
path 514 fam0 2 fam-found 1 # PWY-5486
   1.1.1.1 hits 3 # 1.1.1.1
path 520 fam0 2 fam-found 2 # PWY-5493
   1.2.7.1 hits 7 # 1.2.7.1
   2.3.1.54 hits 11 # 2.3.1.54
path 522 fam0 16 fam-found 5 # PWY-5497
   1.17.1.4 hits 2 # 1.17.1.4
   1.2.1.2 hits 4 # 1.2.1.2
   1.2.7.1 hits 7 # 1.2.7.1
   2.1.2.1 hits 5 # 2.1.2.1
   2.3.1.8 hits 4 # 2.3.1.8
path 525 fam0 9 fam-found 1 # PWY-5508
   2.5.1.17 hits 1 # 2.5.1.17
path 532 fam0 5 fam-found 1 # PWY-5519
   4.2.1.5 hits 1 # 4.2.1.5
path 538 fam0 7 fam-found 2 # PWY-5531
   1.3.3.3 hits 2 # 1.3.3.3
   6.6.1.1 hits 4 # 6.6.1.1
path 540 fam0 2 fam-found 1 # PWY-5533
   6.4.1.6 hits 6 # 6.4.1.6
path 544 fam0 2 fam-found 1 # PWY-5537
   6.2.1.5 hits 54 # 6.2.1.5
path 545 fam0 2 fam-found 2 # PWY-5538
   1.2.7.1 hits 7 # 1.2.7.1
   6.2.1.5 hits 54 # 6.2.1.5
path 546 fam0 1 fam-found 1 # PWY-5600
   1.2.7.1 hits 7 # 1.2.7.1
path 547 fam0 4 fam-found 3 # PWY-561
   1.1.1.37 hits 47 # 1.1.1.37
   1.3.5.1 hits 37 # 1.3.5.1
   4.2.1.2 hits 12 # 4.2.1.2
path 556 fam0 3 fam-found 1 # PWY-5642
   1.2.1.27 hits 2 # 1.2.1.27
path 559 fam0 5 fam-found 1 # PWY-5647
   4.1.1.45 hits 1 # 4.1.1.45
path 561 fam0 6 fam-found 1 # PWY-5651
   1.13.11.11 hits 1 # 1.13.11.11
path 562 fam0 2 fam-found 1 # PWY-5652
   4.1.1.45 hits 1 # 4.1.1.45
path 567 fam0 4 fam-found 4 # PWY-5659
   2.7.7.13 hits 1 # 2.7.7.13
   5.3.1.8 hits 2 # 5.3.1.8
   5.3.1.9 hits 5 # 5.3.1.9
   5.4.2.8 hits 6 # 5.4.2.8
path 571 fam0 3 fam-found 1 # PWY-5663
   3.5.4.16 hits 3 # 3.5.4.16
path 575 fam0 4 fam-found 1 # PWY-5667
   1.1.1.94 hits 3 # 1.1.1.94
path 582 fam0 6 fam-found 3 # PWY-5676
   1.1.1.36 hits 31 # 1.1.1.36
   1.3.8.1 hits 7 # 1.3.8.1
   2.3.1.9 hits 34 # 2.3.1.9
path 585 fam0 6 fam-found 4 # PWY-5686
   1.3.5.2 hits 1 # 1.3.5.2
   2.1.3.2 hits 1 # 2.1.3.2
   2.4.2.10 hits 1 # 2.4.2.10
   6.3.5.5 hits 27 # 6.3.5.5
path 586 fam0 7 fam-found 5 # PWY-5690
   1.1.1.37 hits 47 # 1.1.1.37
   1.3.5.1 hits 37 # 1.3.5.1
   2.3.3.1 hits 14 # 2.3.3.1
   4.2.1.2 hits 12 # 4.2.1.2
   6.2.1.5 hits 54 # 6.2.1.5
path 590 fam0 4 fam-found 3 # PWY-5695
   1.1.1.205 hits 32 # 1.1.1.205
   1.17.1.4 hits 2 # 1.17.1.4
   2.4.2.1 hits 1 # 2.4.2.1
path 595 fam0 1 fam-found 1 # PWY-5704
   3.5.1.5 hits 13 # 3.5.1.5
path 601 fam0 9 fam-found 7 # PWY-5723
   2.2.1.1 hits 2 # 2.2.1.1
   2.2.1.2 hits 2 # 2.2.1.2
   2.7.1.19 hits 3 # 2.7.1.19
   4.1.1.39 hits 5 # 4.1.1.39
   4.2.1.11 hits 49 # 4.2.1.11
   5.1.3.1 hits 2 # 5.1.3.1
   5.3.1.6 hits 7 # 5.3.1.6
path 608 fam0 2 fam-found 1 # PWY-5739
   4.2.1.47 hits 11 # 4.2.1.47
path 614 fam0 5 fam-found 2 # PWY-5747
   4.2.1.99 hits 51 # 4.2.1.99
   6.2.1.17 hits 2 # 6.2.1.17
path 620 fam0 5 fam-found 1 # PWY-5754
   3.1.2.23 hits 1 # 3.1.2.23
path 641 fam0 7 fam-found 2 # PWY-5791
   4.1.3.36 hits 4 # 4.1.3.36
   6.2.1.26 hits 5 # 6.2.1.26
path 708 fam0 10 fam-found 6 # PWY-5913
   1.1.1.37 hits 47 # 1.1.1.37
   1.1.1.42 hits 66 # 1.1.1.42
   2.3.3.1 hits 14 # 2.3.3.1
   2.6.1.1 hits 3 # 2.6.1.1
   4.2.1.2 hits 12 # 4.2.1.2
   6.2.1.5 hits 54 # 6.2.1.5
path 711 fam0 1 fam-found 1 # PWY-5921
   6.3.5.7 hits 9 # 6.3.5.7
path 724 fam0 2 fam-found 1 # PWY-5938
   2.2.1.6 hits 26 # 2.2.1.6
path 725 fam0 2 fam-found 1 # PWY-5939
   2.2.1.6 hits 26 # 2.2.1.6
path 749 fam0 5 fam-found 3 # PWY-5973
   1.1.1.100 hits 5 # 1.1.1.100
   1.3.1.9 hits 3 # 1.3.1.9
   4.2.1.59 hits 16 # 4.2.1.59
path 761 fam0 7 fam-found 4 # PWY-5989
   1.1.1.100 hits 5 # 1.1.1.100
   1.3.1.9 hits 3 # 1.3.1.9
   4.2.1.59 hits 16 # 4.2.1.59
   6.2.1.3 hits 11 # 6.2.1.3
path 770 fam0 2 fam-found 1 # PWY-6000
   6.2.1.3 hits 11 # 6.2.1.3
path 771 fam0 2 fam-found 1 # PWY-6001
   6.2.1.3 hits 11 # 6.2.1.3
path 772 fam0 2 fam-found 1 # PWY-6002
   3.2.1.21 hits 2 # 3.2.1.21
path 808 fam0 2 fam-found 1 # PWY-6054
   1.2.1.3 hits 9 # 1.2.1.3
path 809 fam0 2 fam-found 1 # PWY-6055
   1.2.1.3 hits 9 # 1.2.1.3
path 815 fam0 12 fam-found 1 # PWY-6061
   5.1.99.4 hits 2 # 5.1.99.4
path 849 fam0 4 fam-found 3 # PWY-6113
   1.1.1.100 hits 5 # 1.1.1.100
   1.3.1.9 hits 3 # 1.3.1.9
   4.2.1.59 hits 16 # 4.2.1.59
path 853 fam0 2 fam-found 1 # PWY-6118
   1.1.5.3 hits 1 # 1.1.5.3
path 855 fam0 5 fam-found 2 # PWY-6121
   6.3.4.13 hits 1 # 6.3.4.13
   6.3.5.3 hits 5 # 6.3.5.3
path 857 fam0 6 fam-found 5 # PWY-6123
   2.1.2.3 hits 9 # 2.1.2.3
   3.5.4.10 hits 9 # 3.5.4.10
   4.3.2.2 hits 10 # 4.3.2.2
   6.3.2.6 hits 5 # 6.3.2.6
   6.3.4.18 hits 2 # 6.3.4.18
path 858 fam0 5 fam-found 5 # PWY-6124
   2.1.2.3 hits 9 # 2.1.2.3
   3.5.4.10 hits 9 # 3.5.4.10
   4.1.1.21 hits 2 # 4.1.1.21
   4.3.2.2 hits 10 # 4.3.2.2
   6.3.2.6 hits 5 # 6.3.2.6
path 861 fam0 2 fam-found 1 # PWY-6130
   1.1.1.202 hits 1 # 1.1.1.202
path 870 fam0 12 fam-found 6 # PWY-6142
   1.2.7.1 hits 7 # 1.2.7.1
   4.1.2.13 hits 16 # 4.1.2.13
   4.2.1.1 hits 3 # 4.2.1.1
   4.2.1.11 hits 49 # 4.2.1.11
   5.3.1.1 hits 8 # 5.3.1.1
   5.3.1.9 hits 5 # 5.3.1.9
path 883 fam0 2 fam-found 1 # PWY-6164
   2.5.1.54 hits 3 # 2.5.1.54
path 885 fam0 8 fam-found 3 # PWY-6168
   2.7.1.26 hits 1 # 2.7.1.26
   2.7.7.2 hits 1 # 2.7.7.2
   4.1.99.12 hits 1 # 4.1.99.12
path 907 fam0 9 fam-found 2 # PWY-622
   2.4.1.21 hits 4 # 2.4.1.21
   5.3.1.9 hits 5 # 5.3.1.9
path 927 fam0 1 fam-found 1 # PWY-6268
   2.5.1.17 hits 1 # 2.5.1.17
path 936 fam0 4 fam-found 1 # PWY-6281
   6.1.1.11 hits 1 # 6.1.1.11
path 937 fam0 5 fam-found 3 # PWY-6282
   1.1.1.100 hits 5 # 1.1.1.100
   1.3.1.9 hits 3 # 1.3.1.9
   4.2.1.59 hits 16 # 4.2.1.59
path 969 fam0 2 fam-found 1 # PWY-6333
   1.1.1.1 hits 3 # 1.1.1.1
path 980 fam0 1 fam-found 1 # PWY-6348
   3.1.3.2 hits 1 # 3.1.3.2
path 985 fam0 1 fam-found 1 # PWY-6357
   3.1.3.2 hits 1 # 3.1.3.2
path 1005 fam0 8 fam-found 3 # PWY-6386
   2.5.1.7 hits 1 # 2.5.1.7
   6.3.2.4 hits 3 # 6.3.2.4
   6.3.2.8 hits 2 # 6.3.2.8
path 1008 fam0 2 fam-found 1 # PWY-6389
   2.2.1.6 hits 26 # 2.2.1.6
path 1040 fam0 5 fam-found 4 # PWY-6435
   1.1.1.35 hits 39 # 1.1.1.35
   2.3.1.16 hits 26 # 2.3.1.16
   3.1.2.23 hits 1 # 3.1.2.23
   4.2.1.17 hits 26 # 4.2.1.17
path 1065 fam0 1 fam-found 1 # PWY-6466
   4.3.3.6 hits 2 # 4.3.3.6
path 1092 fam0 2 fam-found 1 # PWY-6510
   1.1.1.1 hits 3 # 1.1.1.1
path 1100 fam0 2 fam-found 1 # PWY-6523
   1.7.2.1 hits 31 # 1.7.2.1
path 1104 fam0 8 fam-found 2 # PWY-6527
   2.7.7.9 hits 4 # 2.7.7.9
   5.1.3.2 hits 3 # 5.1.3.2
path 1105 fam0 2 fam-found 1 # PWY-6529
   1.13.11.49 hits 4 # 1.13.11.49
path 1106 fam0 2 fam-found 1 # PWY-6530
   1.13.11.49 hits 4 # 1.13.11.49
path 1118 fam0 9 fam-found 5 # PWY-6545
   1.17.4.1 hits 17 # 1.17.4.1
   2.1.1.148 hits 1 # 2.1.1.148
   2.7.4.6 hits 26 # 2.7.4.6
   3.6.1.15 hits 3 # 3.6.1.15
   3.6.1.23 hits 1 # 3.6.1.23
path 1120 fam0 8 fam-found 5 # PWY-6549
   1.1.1.42 hits 66 # 1.1.1.42
   1.4.7.1 hits 8 # 1.4.7.1
   2.3.3.1 hits 14 # 2.3.3.1
   2.7.9.1 hits 16 # 2.7.9.1
   6.3.1.2 hits 38 # 6.3.1.2
path 1135 fam0 2 fam-found 1 # PWY-6580
   5.5.1.4 hits 5 # 5.5.1.4
path 1137 fam0 7 fam-found 4 # PWY-6583
   1.1.1.35 hits 39 # 1.1.1.35
   1.2.7.1 hits 7 # 1.2.7.1
   1.3.8.1 hits 7 # 1.3.8.1
   2.3.1.9 hits 34 # 2.3.1.9
path 1139 fam0 3 fam-found 2 # PWY-6587
   1.1.1.1 hits 3 # 1.1.1.1
   1.2.7.1 hits 7 # 1.2.7.1
path 1147 fam0 2 fam-found 2 # PWY-66
   1.1.1.271 hits 4 # 1.1.1.271
   4.2.1.47 hits 11 # 4.2.1.47
path 1155 fam0 3 fam-found 1 # PWY-6610
   3.5.4.2 hits 1 # 3.5.4.2
path 1162 fam0 1 fam-found 1 # PWY-6619
   2.7.1.20 hits 1 # 2.7.1.20
path 1211 fam0 4 fam-found 3 # PWY-6692
   1.10.2.2 hits 8 # 1.10.2.2
   1.6.5.3 hits 39 # 1.6.5.3
   1.9.3.1 hits 37 # 1.9.3.1
path 1214 fam0 3 fam-found 1 # PWY-6695
   2.8.3.16 hits 1 # 2.8.3.16
path 1233 fam0 16 fam-found 11 # PWY-6728
   1.1.1.37 hits 47 # 1.1.1.37
   1.1.1.42 hits 66 # 1.1.1.42
   1.3.5.1 hits 37 # 1.3.5.1
   1.4.1.2 hits 2 # 1.4.1.2
   2.3.3.1 hits 14 # 2.3.3.1
   2.3.3.9 hits 9 # 2.3.3.9
   4.2.1.2 hits 12 # 4.2.1.2
   5.1.99.1 hits 3 # 5.1.99.1
   5.4.99.2 hits 20 # 5.4.99.2
   6.2.1.5 hits 54 # 6.2.1.5
   6.4.1.3 hits 14 # 6.4.1.3
path 1245 fam0 4 fam-found 2 # PWY-6748
   1.7.2.1 hits 31 # 1.7.2.1
   1.7.2.4 hits 9 # 1.7.2.4
path 1246 fam0 9 fam-found 2 # PWY-6749
   2.6.1.16 hits 3 # 2.6.1.16
   5.4.2.10 hits 2 # 5.4.2.10
path 1252 fam0 1 fam-found 1 # PWY-6759
   1.12.7.2 hits 4 # 1.12.7.2
path 1263 fam0 2 fam-found 1 # PWY-6780
   1.2.99.2 hits 14 # 1.2.99.2
path 1294 fam0 7 fam-found 2 # PWY-6823
   2.8.1.12 hits 3 # 2.8.1.12
   2.8.1.7 hits 3 # 2.8.1.7
path 1308 fam0 2 fam-found 1 # PWY-6840
   6.3.2.2 hits 1 # 6.3.2.2
path 1315 fam0 3 fam-found 1 # PWY-6854
   1.15.1.1 hits 28 # 1.15.1.1
path 1317 fam0 5 fam-found 1 # PWY-6857
   3.1.1.3 hits 8 # 3.1.1.3
path 1340 fam0 8 fam-found 5 # PWY-6901
   1.1.1.27 hits 2 # 1.1.1.27
   1.2.1.12 hits 4 # 1.2.1.12
   2.2.1.1 hits 2 # 2.2.1.1
   2.7.2.3 hits 4 # 2.7.2.3
   4.2.1.11 hits 49 # 4.2.1.11
path 1358 fam0 2 fam-found 1 # PWY-6932
   2.7.7.4 hits 8 # 2.7.7.4
path 1361 fam0 5 fam-found 2 # PWY-6936
   2.3.1.30 hits 1 # 2.3.1.30
   2.5.1.47 hits 3 # 2.5.1.47
path 1374 fam0 2 fam-found 2 # PWY-6952
   1.1.5.3 hits 1 # 1.1.5.3
   3.1.4.46 hits 2 # 3.1.4.46
path 1381 fam0 2 fam-found 2 # PWY-6963
   1.4.1.14 hits 6 # 1.4.1.14
   6.3.1.2 hits 38 # 6.3.1.2
path 1382 fam0 2 fam-found 2 # PWY-6964
   1.4.7.1 hits 8 # 1.4.7.1
   6.3.1.2 hits 38 # 6.3.1.2
path 1387 fam0 11 fam-found 9 # PWY-6969
   1.1.1.37 hits 47 # 1.1.1.37
   1.1.1.42 hits 66 # 1.1.1.42
   1.2.7.3 hits 7 # 1.2.7.3
   1.3.5.1 hits 37 # 1.3.5.1
   2.3.3.1 hits 14 # 2.3.3.1
   2.3.3.9 hits 9 # 2.3.3.9
   4.1.3.1 hits 30 # 4.1.3.1
   4.2.1.2 hits 12 # 4.2.1.2
   6.2.1.5 hits 54 # 6.2.1.5
path 1400 fam0 3 fam-found 1 # PWY-6987
   2.8.1.8 hits 1 # 2.8.1.8
path 1415 fam0 11 fam-found 6 # PWY-7003
   1.2.1.12 hits 4 # 1.2.1.12
   1.2.7.1 hits 7 # 1.2.7.1
   2.3.1.9 hits 34 # 2.3.1.9
   2.7.2.3 hits 4 # 2.7.2.3
   4.2.1.11 hits 49 # 4.2.1.11
   5.3.1.1 hits 8 # 5.3.1.1
path 1474 fam0 4 fam-found 2 # PWY-7084
   1.7.2.1 hits 31 # 1.7.2.1
   1.7.2.4 hits 9 # 1.7.2.4
path 1478 fam0 1 fam-found 1 # PWY-7089
   3.2.1.21 hits 2 # 3.2.1.21
path 1481 fam0 2 fam-found 1 # PWY-7092
   3.2.1.21 hits 2 # 3.2.1.21
path 1483 fam0 6 fam-found 4 # PWY-7094
   1.1.1.35 hits 39 # 1.1.1.35
   2.3.1.16 hits 26 # 2.3.1.16
   4.2.1.17 hits 26 # 4.2.1.17
   6.2.1.3 hits 11 # 6.2.1.3
path 1485 fam0 1 fam-found 1 # PWY-7096
   1.3.1.9 hits 3 # 1.3.1.9
path 1496 fam0 5 fam-found 4 # PWY-7111
   1.1.1.1 hits 3 # 1.1.1.1
   1.1.1.86 hits 42 # 1.1.1.86
   2.2.1.6 hits 26 # 2.2.1.6
   4.2.1.9 hits 6 # 4.2.1.9
path 1500 fam0 8 fam-found 5 # PWY-7115
   1.1.1.37 hits 47 # 1.1.1.37
   1.1.1.39 hits 19 # 1.1.1.39
   2.6.1.1 hits 3 # 2.6.1.1
   2.7.9.1 hits 16 # 2.7.9.1
   4.2.1.1 hits 3 # 4.2.1.1
path 1501 fam0 8 fam-found 4 # PWY-7117
   1.1.1.40 hits 13 # 1.1.1.40
   2.6.1.1 hits 3 # 2.6.1.1
   2.7.9.1 hits 16 # 2.7.9.1
   4.2.1.1 hits 3 # 4.2.1.1
path 1502 fam0 7 fam-found 4 # PWY-7118
   1.1.1.1 hits 3 # 1.1.1.1
   1.1.1.39 hits 19 # 1.1.1.39
   2.3.3.9 hits 9 # 2.3.3.9
   6.2.1.1 hits 23 # 6.2.1.1
path 1550 fam0 4 fam-found 3 # PWY-7176
   2.7.4.22 hits 5 # 2.7.4.22
   2.7.4.6 hits 26 # 2.7.4.6
   6.3.4.2 hits 1 # 6.3.4.2
path 1551 fam0 2 fam-found 1 # PWY-7177
   6.3.4.2 hits 1 # 6.3.4.2
path 1553 fam0 2 fam-found 1 # PWY-7179
   2.4.2.1 hits 1 # 2.4.2.1
path 1554 fam0 2 fam-found 1 # PWY-7179-1
   2.4.2.1 hits 1 # 2.4.2.1
path 1562 fam0 9 fam-found 3 # PWY-7187
   2.7.4.6 hits 26 # 2.7.4.6
   3.5.4.13 hits 1 # 3.5.4.13
   3.6.1.23 hits 1 # 3.6.1.23
path 1580 fam0 2 fam-found 1 # PWY-7214
   1.11.1.7 hits 79 # 1.11.1.7
path 1581 fam0 3 fam-found 3 # PWY-7216
   1.1.1.35 hits 39 # 1.1.1.35
   1.1.1.36 hits 31 # 1.1.1.36
   2.3.1.9 hits 34 # 2.3.1.9
path 1583 fam0 4 fam-found 3 # PWY-7219
   2.7.4.3 hits 18 # 2.7.4.3
   4.3.2.2 hits 10 # 4.3.2.2
   6.3.4.4 hits 4 # 6.3.4.4
path 1585 fam0 3 fam-found 2 # PWY-7220
   1.17.4.1 hits 17 # 1.17.4.1
   2.7.4.6 hits 26 # 2.7.4.6
path 1586 fam0 4 fam-found 3 # PWY-7221
   1.1.1.205 hits 32 # 1.1.1.205
   2.7.4.6 hits 26 # 2.7.4.6
   6.3.5.2 hits 3 # 6.3.5.2
path 1587 fam0 3 fam-found 2 # PWY-7222
   1.17.4.1 hits 17 # 1.17.4.1
   2.7.4.6 hits 26 # 2.7.4.6
path 1589 fam0 2 fam-found 2 # PWY-7226
   1.17.4.1 hits 17 # 1.17.4.1
   2.7.4.6 hits 26 # 2.7.4.6
path 1590 fam0 2 fam-found 2 # PWY-7227
   1.17.4.1 hits 17 # 1.17.4.1
   2.7.4.6 hits 26 # 2.7.4.6
path 1591 fam0 2 fam-found 1 # PWY-723
   1.13.12.16 hits 5 # 1.13.12.16
path 1592 fam0 9 fam-found 2 # PWY-7230
   1.18.1.2 hits 1 # 1.18.1.2
   2.1.1.64 hits 1 # 2.1.1.64
path 1595 fam0 6 fam-found 4 # PWY-7234
   3.5.4.10 hits 9 # 3.5.4.10
   4.3.2.2 hits 10 # 4.3.2.2
   6.3.2.6 hits 5 # 6.3.2.6
   6.3.4.18 hits 2 # 6.3.4.18
path 1606 fam0 2 fam-found 1 # PWY-7250
   2.8.1.7 hits 3 # 2.8.1.7
path 1610 fam0 7 fam-found 4 # PWY-7254
   1.1.1.42 hits 66 # 1.1.1.42
   1.3.5.1 hits 37 # 1.3.5.1
   2.3.3.1 hits 14 # 2.3.3.1
   4.2.1.2 hits 12 # 4.2.1.2
path 1625 fam0 4 fam-found 3 # PWY-7279
   1.10.2.2 hits 8 # 1.10.2.2
   1.3.5.1 hits 37 # 1.3.5.1
   1.9.3.1 hits 37 # 1.9.3.1
path 1635 fam0 2 fam-found 1 # PWY-7291
   5.3.3.8 hits 10 # 5.3.3.8
path 1643 fam0 5 fam-found 2 # PWY-7301
   2.7.7.24 hits 1 # 2.7.7.24
   5.1.3.13 hits 2 # 5.1.3.13
path 1657 fam0 2 fam-found 1 # PWY-7328
   5.1.3.2 hits 3 # 5.1.3.2
path 1663 fam0 2 fam-found 1 # PWY-7335
   5.1.3.14 hits 2 # 5.1.3.14
path 1672 fam0 1 fam-found 1 # PWY-7344
   5.1.3.2 hits 3 # 5.1.3.2
path 1673 fam0 1 fam-found 1 # PWY-7346
   1.1.1.22 hits 5 # 1.1.1.22
path 1696 fam0 2 fam-found 1 # PWY-7381
   2.8.1.8 hits 1 # 2.8.1.8
path 1698 fam0 6 fam-found 3 # PWY-7383
   1.1.1.37 hits 47 # 1.1.1.37
   2.6.1.1 hits 3 # 2.6.1.1
   4.1.1.32 hits 18 # 4.1.1.32
path 1699 fam0 11 fam-found 6 # PWY-7384
   1.1.1.39 hits 19 # 1.1.1.39
   4.2.1.2 hits 12 # 4.2.1.2
   5.1.99.1 hits 3 # 5.1.99.1
   5.4.99.2 hits 20 # 5.4.99.2
   6.2.1.5 hits 54 # 6.2.1.5
   6.4.1.3 hits 14 # 6.4.1.3
path 1707 fam0 7 fam-found 2 # PWY-7396
   1.1.1.1 hits 3 # 1.1.1.1
   1.1.1.85 hits 3 # 1.1.1.85
path 1718 fam0 5 fam-found 2 # PWY-7409
   3.1.1.5 hits 1 # 3.1.1.5
   3.1.4.46 hits 2 # 3.1.4.46
path 1729 fam0 3 fam-found 1 # PWY-7420
   3.1.1.23 hits 1 # 3.1.1.23
path 1740 fam0 7 fam-found 2 # PWY-7431
   1.14.14.9 hits 1 # 1.14.14.9
   1.2.1.3 hits 9 # 1.2.1.3
path 1763 fam0 2 fam-found 1 # PWY-7459
   2.4.1.230 hits 2 # 2.4.1.230
path 1795 fam0 1 fam-found 1 # PWY-7494
   1.2.1.8 hits 12 # 1.2.1.8
path 1843 fam0 4 fam-found 2 # PWY-7557
   1.1.1.1 hits 3 # 1.1.1.1
   1.2.1.3 hits 9 # 1.2.1.3
path 1846 fam0 8 fam-found 3 # PWY-7560
   1.17.1.2 hits 3 # 1.17.1.2
   1.17.7.1 hits 7 # 1.17.7.1
   2.7.7.60 hits 1 # 2.7.7.60
path 1858 fam0 2 fam-found 1 # PWY-7573
   4.2.1.47 hits 11 # 4.2.1.47
path 1869 fam0 3 fam-found 2 # PWY-7586
   5.3.1.8 hits 2 # 5.3.1.8
   5.4.2.8 hits 6 # 5.4.2.8
path 1944 fam0 4 fam-found 3 # PWY-7663
   1.1.1.100 hits 5 # 1.1.1.100
   1.3.1.9 hits 3 # 1.3.1.9
   4.2.1.59 hits 16 # 4.2.1.59
path 1945 fam0 7 fam-found 4 # PWY-7664
   1.1.1.100 hits 5 # 1.1.1.100
   1.3.1.9 hits 3 # 1.3.1.9
   4.2.1.59 hits 16 # 4.2.1.59
   5.3.3.14 hits 1 # 5.3.3.14
path 1974 fam0 1 fam-found 1 # PWY0-1021
   2.8.1.7 hits 3 # 2.8.1.7
path 1977 fam0 5 fam-found 1 # PWY0-1241
   5.1.3.20 hits 1 # 5.1.3.20
path 1978 fam0 10 fam-found 2 # PWY0-1261
   2.3.1.157 hits 1 # 2.3.1.157
   5.4.2.10 hits 2 # 5.4.2.10
path 1979 fam0 3 fam-found 2 # PWY0-1264
   6.3.4.14 hits 5 # 6.3.4.14
   6.4.1.2 hits 1 # 6.4.1.2
path 1980 fam0 2 fam-found 1 # PWY0-1275
   2.8.1.8 hits 1 # 2.8.1.8
path 1988 fam0 1 fam-found 1 # PWY0-1305
   4.1.1.15 hits 5 # 4.1.1.15
path 1990 fam0 2 fam-found 1 # PWY0-1312
   2.3.1.8 hits 4 # 2.3.1.8
path 1991 fam0 1 fam-found 1 # PWY0-1313
   6.2.1.1 hits 23 # 6.2.1.1
path 1998 fam0 2 fam-found 1 # PWY0-1329
   1.3.5.1 hits 37 # 1.3.5.1
path 1999 fam0 2 fam-found 1 # PWY0-1334
   1.6.5.3 hits 39 # 1.6.5.3
path 2000 fam0 2 fam-found 1 # PWY0-1335
   1.6.5.3 hits 39 # 1.6.5.3
path 2007 fam0 2 fam-found 1 # PWY0-1353
   1.3.5.1 hits 37 # 1.3.5.1
path 2011 fam0 4 fam-found 2 # PWY0-1415
   1.3.3.3 hits 2 # 1.3.3.3
   4.99.1.1 hits 4 # 4.99.1.1
path 2017 fam0 5 fam-found 1 # PWY0-1479
   2.7.7.56 hits 2 # 2.7.7.56
path 2026 fam0 2 fam-found 1 # PWY0-1561
   1.1.5.3 hits 1 # 1.1.5.3
path 2034 fam0 2 fam-found 1 # PWY0-1581
   1.1.5.3 hits 1 # 1.1.5.3
path 2035 fam0 2 fam-found 1 # PWY0-1582
   1.1.5.3 hits 1 # 1.1.5.3
path 2036 fam0 2 fam-found 2 # PWY0-1584
   1.1.5.3 hits 1 # 1.1.5.3
   1.7.99.4 hits 168 # 1.7.99.4
path 2046 fam0 2 fam-found 1 # PWY0-501
   2.8.1.8 hits 1 # 2.8.1.8
path 2050 fam0 1 fam-found 1 # PWY0-662
   2.7.6.1 hits 1 # 2.7.6.1
path 2052 fam0 7 fam-found 4 # PWY0-862
   1.1.1.100 hits 5 # 1.1.1.100
   1.3.1.9 hits 3 # 1.3.1.9
   4.2.1.59 hits 16 # 4.2.1.59
   5.3.3.14 hits 1 # 5.3.3.14
path 2056 fam0 3 fam-found 2 # PWY1-3
   1.1.1.36 hits 31 # 1.1.1.36
   2.3.1.9 hits 34 # 2.3.1.9
path 2058 fam0 2 fam-found 1 # PWY1F-353
   1.2.1.8 hits 12 # 1.2.1.8
path 2072 fam0 1 fam-found 1 # PWY3O-210
   4.1.1.15 hits 5 # 4.1.1.15
path 2092 fam0 7 fam-found 4 # PWY4LZ-257
   1.1.1.1 hits 3 # 1.1.1.1
   1.12.7.2 hits 4 # 1.12.7.2
   2.3.1.54 hits 11 # 2.3.1.54
   2.3.1.8 hits 4 # 2.3.1.8
path 2095 fam0 2 fam-found 2 # PWY66-161
   1.2.1.3 hits 9 # 1.2.1.3
   6.2.1.1 hits 23 # 6.2.1.1
path 2096 fam0 3 fam-found 3 # PWY66-162
   1.11.1.6 hits 25 # 1.11.1.6
   1.2.1.3 hits 9 # 1.2.1.3
   6.2.1.1 hits 23 # 6.2.1.1
path 2098 fam0 3 fam-found 3 # PWY66-21
   1.1.1.1 hits 3 # 1.1.1.1
   1.2.1.3 hits 9 # 1.2.1.3
   6.2.1.1 hits 23 # 6.2.1.1
path 2104 fam0 2 fam-found 2 # PWY66-366
   2.7.1.26 hits 1 # 2.7.1.26
   2.7.7.2 hits 1 # 2.7.7.2
path 2106 fam0 3 fam-found 2 # PWY66-368
   2.3.1.9 hits 34 # 2.3.1.9
   2.8.3.5 hits 4 # 2.8.3.5
path 2117 fam0 4 fam-found 3 # PWY66-389
   1.1.1.1 hits 3 # 1.1.1.1
   1.2.1.3 hits 9 # 1.2.1.3
   6.2.1.3 hits 11 # 6.2.1.3
path 2118 fam0 7 fam-found 4 # PWY66-391
   1.1.1.35 hits 39 # 1.1.1.35
   2.3.1.16 hits 26 # 2.3.1.16
   4.2.1.17 hits 26 # 4.2.1.17
   6.2.1.3 hits 11 # 6.2.1.3
path 2124 fam0 10 fam-found 7 # PWY66-398
   1.1.1.37 hits 47 # 1.1.1.37
   1.2.4.2 hits 30 # 1.2.4.2
   1.3.5.1 hits 37 # 1.3.5.1
   2.3.1.61 hits 10 # 2.3.1.61
   2.3.3.1 hits 14 # 2.3.3.1
   4.2.1.2 hits 12 # 4.2.1.2
   6.2.1.5 hits 54 # 6.2.1.5
path 2125 fam0 13 fam-found 9 # PWY66-399
   1.1.1.37 hits 47 # 1.1.1.37
   1.2.1.12 hits 4 # 1.2.1.12
   2.7.2.3 hits 4 # 2.7.2.3
   3.1.3.11 hits 4 # 3.1.3.11
   4.1.1.32 hits 18 # 4.1.1.32
   4.1.2.13 hits 16 # 4.1.2.13
   4.2.1.11 hits 49 # 4.2.1.11
   5.3.1.1 hits 8 # 5.3.1.1
   5.3.1.9 hits 5 # 5.3.1.9
path 2127 fam0 11 fam-found 7 # PWY66-400
   1.2.1.12 hits 4 # 1.2.1.12
   2.7.1.11 hits 3 # 2.7.1.11
   2.7.2.3 hits 4 # 2.7.2.3
   4.1.2.13 hits 16 # 4.1.2.13
   4.2.1.11 hits 49 # 4.2.1.11
   5.3.1.1 hits 8 # 5.3.1.1
   5.3.1.9 hits 5 # 5.3.1.9
path 2133 fam0 1 fam-found 1 # PWY66-428
   4.3.1.19 hits 1 # 4.3.1.19
path 2139 fam0 16 fam-found 5 # PWYG-321
   1.1.1.100 hits 5 # 1.1.1.100
   1.3.1.9 hits 3 # 1.3.1.9
   4.2.1.59 hits 16 # 4.2.1.59
   5.3.3.14 hits 1 # 5.3.3.14
   6.4.1.3 hits 14 # 6.4.1.3
path 2141 fam0 2 fam-found 1 # PWYQT-4429
   4.2.1.1 hits 3 # 4.2.1.1
path 2152 fam0 6 fam-found 2 # PYRIDOXSYN-PWY
   1.4.3.5 hits 3 # 1.4.3.5
   2.6.1.52 hits 3 # 2.6.1.52
path 2153 fam0 3 fam-found 2 # PYRUVDEHYD-PWY
   1.2.4.1 hits 18 # 1.2.4.1
   1.8.1.4 hits 16 # 1.8.1.4
