# Supplementary material for: A Graph-Centric Approach for Metagenome-Guided Peptide and Protein Identification in Metaproteomics
Source: PLoS Comput Biol. 2016 Dec 5;12(12):e1005224. doi: 10.1371/journal.pcbi.1005224 (PMC5137872; doi:10.1371/journal.pcbi.1005224)
Supplement: S1 Dataset — (ZIP) [file pcbi.1005224.s006.zip › Supplement/Pathway/SD6.hybrid.fgsdbgraph-rap.go]

#top-hit approach
#query go-term hit E-value
10086730_1_524_+ GO:0003824 D5V5F4 2e-82
10086730_1_524_+ GO:0003938 D5V5F4 2e-82
10086730_1_524_+ GO:0006164 D5V5F4 2e-82
10086730_1_524_+ GO:0006177 D5V5F4 2e-82
10086730_1_524_+ GO:0016491 D5V5F4 2e-82
10086730_1_524_+ GO:0046872 D5V5F4 2e-82
10086730_1_524_+ GO:0055114 D5V5F4 2e-82
10107193_9_464_+ GO:0003735 D0LXP3 3e-32
10107193_9_464_+ GO:0005622 D0LXP3 3e-32
10107193_9_464_+ GO:0005840 D0LXP3 3e-32
10107193_9_464_+ GO:0006412 D0LXP3 3e-32
10107193_9_464_+ GO:0015935 D0LXP3 3e-32
10107193_9_464_+ GO:0030529 D0LXP3 3e-32
10089200_192_529_+ GO:0000160 A5WBW4 4e-50
10089200_192_529_+ GO:0003677 A5WBW4 4e-50
10089200_192_529_+ GO:0005622 A5WBW4 4e-50
10089200_192_529_+ GO:0006351 A5WBW4 4e-50
10089200_192_529_+ GO:0006355 A5WBW4 4e-50
10126020_24_281_+ GO:0003723 I0HZK3 5e-29
10126020_24_281_+ GO:0003735 I0HZK3 5e-29
10126020_24_281_+ GO:0005622 I0HZK3 5e-29
10126020_24_281_+ GO:0005840 I0HZK3 5e-29
10126020_24_281_+ GO:0006412 I0HZK3 5e-29
10126020_24_281_+ GO:0019843 I0HZK3 5e-29
10126020_24_281_+ GO:0030529 I0HZK3 5e-29
10198390_1_221_+ GO:0003746 W8R8Q9 2e-20
10198390_1_221_+ GO:0005622 W8R8Q9 2e-20
10198390_1_221_+ GO:0005737 W8R8Q9 2e-20
10198390_1_221_+ GO:0006412 W8R8Q9 2e-20
10198390_1_221_+ GO:0006414 W8R8Q9 2e-20
10120671_426_628_- GO:0000160 A4BIS6 2e-26
10120671_426_628_- GO:0005622 A4BIS6 2e-26
10182835_976_1335_- GO:0003723 A0A0N0RF97 4e-39
10182835_976_1335_- GO:0003735 A0A0N0RF97 4e-39
10182835_976_1335_- GO:0005622 A0A0N0RF97 4e-39
10182835_976_1335_- GO:0005840 A0A0N0RF97 4e-39
10182835_976_1335_- GO:0006412 A0A0N0RF97 4e-39
10182835_976_1335_- GO:0015934 A0A0N0RF97 4e-39
10182835_976_1335_- GO:0016740 A0A0N0RF97 4e-39
10182835_976_1335_- GO:0019843 A0A0N0RF97 4e-39
10182835_976_1335_- GO:0030529 A0A0N0RF97 4e-39
10122431_214_634_- GO:0003735 F4KWT2 8e-40
10122431_214_634_- GO:0005622 F4KWT2 8e-40
10122431_214_634_- GO:0005840 F4KWT2 8e-40
10122431_214_634_- GO:0006412 F4KWT2 8e-40
10122431_214_634_- GO:0030529 F4KWT2 8e-40
10183567_960_1364_- GO:0003677 B7S356 8e-51
10183567_960_1364_- GO:0003899 B7S356 8e-51
10183567_960_1364_- GO:0006351 B7S356 8e-51
10183567_960_1364_- GO:0016740 B7S356 8e-51
10183567_960_1364_- GO:0016779 B7S356 8e-51
10183567_960_1364_- GO:0032549 B7S356 8e-51
10184958_1098_1425_+ GO:0003723 F8GHK8 7e-52
10184958_1098_1425_+ GO:0003735 F8GHK8 7e-52
10184958_1098_1425_+ GO:0005622 F8GHK8 7e-52
10184958_1098_1425_+ GO:0005840 F8GHK8 7e-52
10184958_1098_1425_+ GO:0006412 F8GHK8 7e-52
10184958_1098_1425_+ GO:0019843 F8GHK8 7e-52
10184958_1098_1425_+ GO:0030529 F8GHK8 7e-52
10128474_1_661_- GO:0003746 R4VQ58 7e-09
10128474_1_661_- GO:0006414 R4VQ58 7e-09
10135040_1_693_+ GO:0000166 A0A0G3V4A3 2e-90
10135040_1_693_+ GO:0000287 A0A0G3V4A3 2e-90
10135040_1_693_+ GO:0004019 A0A0G3V4A3 2e-90
10135040_1_693_+ GO:0005525 A0A0G3V4A3 2e-90
10135040_1_693_+ GO:0005737 A0A0G3V4A3 2e-90
10135040_1_693_+ GO:0006164 A0A0G3V4A3 2e-90
10135040_1_693_+ GO:0016874 A0A0G3V4A3 2e-90
10135040_1_693_+ GO:0044208 A0A0G3V4A3 2e-90
10135040_1_693_+ GO:0046872 A0A0G3V4A3 2e-90
10193914_1_1962_- GO:0000175 J9ZC70 1e-186
10193914_1_1962_- GO:0000287 J9ZC70 1e-186
10193914_1_1962_- GO:0003676 J9ZC70 1e-186
10193914_1_1962_- GO:0003723 J9ZC70 1e-186
10193914_1_1962_- GO:0004654 J9ZC70 1e-186
10193914_1_1962_- GO:0005737 J9ZC70 1e-186
10193914_1_1962_- GO:0006396 J9ZC70 1e-186
10193914_1_1962_- GO:0006402 J9ZC70 1e-186
10193914_1_1962_- GO:0016740 J9ZC70 1e-186
10193914_1_1962_- GO:0016779 J9ZC70 1e-186
10193914_1_1962_- GO:0046872 J9ZC70 1e-186
10193914_1_1962_- GO:0090503 J9ZC70 1e-186
10165800_663_954_+ GO:0003723 Q6F7R3 4e-42
10165800_663_954_+ GO:0003735 Q6F7R3 4e-42
10165800_663_954_+ GO:0005840 Q6F7R3 4e-42
10165800_663_954_+ GO:0006412 Q6F7R3 4e-42
10165800_663_954_+ GO:0019843 Q6F7R3 4e-42
10165800_663_954_+ GO:0030529 Q6F7R3 4e-42
10089290_1_429_- GO:0003796 D5V8B9 6e-12
10089290_1_429_- GO:0008152 D5V8B9 6e-12
10089290_1_429_- GO:0016787 D5V8B9 6e-12
10089290_1_429_- GO:0016798 D5V8B9 6e-12
10198966_3930_4946_- GO:0004427 W8EV94 4e-134
10198966_3930_4946_- GO:0008152 W8EV94 4e-134
10198966_3930_4946_- GO:0009678 W8EV94 4e-134
10198966_3930_4946_- GO:0015992 W8EV94 4e-134
10198966_3930_4946_- GO:0016020 W8EV94 4e-134
10198966_3930_4946_- GO:0016021 W8EV94 4e-134
10198966_3930_4946_- GO:0016787 W8EV94 4e-134
10198966_3930_4946_- GO:0055085 W8EV94 4e-134
10133638_1_685_- GO:0000166 G8QJT8 2e-106
10133638_1_685_- GO:0005524 G8QJT8 2e-106
10133638_1_685_- GO:0006457 G8QJT8 2e-106
10133638_1_685_- GO:0008270 G8QJT8 2e-106
10133638_1_685_- GO:0046872 G8QJT8 2e-106
10133638_1_685_- GO:0046983 G8QJT8 2e-106
10133638_1_685_- GO:0051082 G8QJT8 2e-106
10195436_2056_2532_+ GO:0000166 M4VF19 2e-41
10195436_2056_2532_+ GO:0000287 M4VF19 2e-41
10195436_2056_2532_+ GO:0003924 M4VF19 2e-41
10195436_2056_2532_+ GO:0005525 M4VF19 2e-41
10195436_2056_2532_+ GO:0005737 M4VF19 2e-41
10195436_2056_2532_+ GO:0008152 M4VF19 2e-41
10195436_2056_2532_+ GO:0046872 M4VF19 2e-41
10194126_1543_2001_+ GO:0006950 F8A7B1 1e-50
10192104_185_712_- GO:0005886 M4ZXY1 3e-34
10192104_185_712_- GO:0006754 M4ZXY1 3e-34
10192104_185_712_- GO:0006810 M4ZXY1 3e-34
10192104_185_712_- GO:0006811 M4ZXY1 3e-34
10192104_185_712_- GO:0015986 M4ZXY1 3e-34
10192104_185_712_- GO:0015992 M4ZXY1 3e-34
10192104_185_712_- GO:0016020 M4ZXY1 3e-34
10192104_185_712_- GO:0016787 M4ZXY1 3e-34
10192104_185_712_- GO:0042777 M4ZXY1 3e-34
10192104_185_712_- GO:0045261 M4ZXY1 3e-34
10192104_185_712_- GO:0046933 M4ZXY1 3e-34
10165236_726_946_- GO:0005524 K2FG72 5e-26
10177416_1_970_+ GO:0003824 A3TRY8 1e-130
10177416_1_970_+ GO:0008152 A3TRY8 1e-130
10177416_1_970_+ GO:0016874 A3TRY8 1e-130
10088384_357_527_+ GO:0003677 B2GJ20 2e-21
10088384_357_527_+ GO:0003899 B2GJ20 2e-21
10088384_357_527_+ GO:0006351 B2GJ20 2e-21
10088384_357_527_+ GO:0016740 B2GJ20 2e-21
10088384_357_527_+ GO:0016779 B2GJ20 2e-21
10088384_357_527_+ GO:0046983 B2GJ20 2e-21
10114885_1_407_- GO:0003677 D8PD06 3e-69
10114885_1_407_- GO:0008824 D8PD06 3e-69
10114885_1_407_- GO:0009439 D8PD06 3e-69
10114885_1_407_- GO:0016829 D8PD06 3e-69
10114885_1_407_- GO:0043565 D8PD06 3e-69
10177828_1_288_+ GO:0000287 A0A0G3V5L0 2e-30
10177828_1_288_+ GO:0003824 A0A0G3V5L0 2e-30
10177828_1_288_+ GO:0003984 A0A0G3V5L0 2e-30
10177828_1_288_+ GO:0008652 A0A0G3V5L0 2e-30
10177828_1_288_+ GO:0009082 A0A0G3V5L0 2e-30
10177828_1_288_+ GO:0009097 A0A0G3V5L0 2e-30
10177828_1_288_+ GO:0009099 A0A0G3V5L0 2e-30
10177828_1_288_+ GO:0016740 A0A0G3V5L0 2e-30
10177828_1_288_+ GO:0030976 A0A0G3V5L0 2e-30
10177828_1_288_+ GO:0046872 A0A0G3V5L0 2e-30
10177828_1_288_+ GO:0050660 A0A0G3V5L0 2e-30
10191352_1_485_+ GO:0000166 M5A717 1e-45
10191352_1_485_+ GO:0005524 M5A717 1e-45
10191352_1_485_+ GO:0006457 M5A717 1e-45
10191352_1_485_+ GO:0051082 M5A717 1e-45
10177966_80_550_- GO:0000049 F8GHN6 4e-77
10177966_80_550_- GO:0003723 F8GHN6 4e-77
10177966_80_550_- GO:0003735 F8GHN6 4e-77
10177966_80_550_- GO:0005840 F8GHN6 4e-77
10177966_80_550_- GO:0006412 F8GHN6 4e-77
10177966_80_550_- GO:0015935 F8GHN6 4e-77
10177966_80_550_- GO:0019843 F8GHN6 4e-77
10177966_80_550_- GO:0030529 F8GHN6 4e-77
10090950_1_534_- GO:0000166 Q6FDW8 2e-71
10090950_1_534_- GO:0003723 Q6FDW8 2e-71
10090950_1_534_- GO:0003924 Q6FDW8 2e-71
10090950_1_534_- GO:0005525 Q6FDW8 2e-71
10090950_1_534_- GO:0005737 Q6FDW8 2e-71
10090950_1_534_- GO:0006612 Q6FDW8 2e-71
10090950_1_534_- GO:0006614 Q6FDW8 2e-71
10090950_1_534_- GO:0008152 Q6FDW8 2e-71
10090950_1_534_- GO:0008312 Q6FDW8 2e-71
10090950_1_534_- GO:0030529 Q6FDW8 2e-71
10090950_1_534_- GO:0048500 Q6FDW8 2e-71
10119395_1_326_+ GO:0005737 Q4FRF4 1e-32
10119395_1_326_+ GO:0006457 Q4FRF4 1e-32
10119395_1_326_+ GO:0006810 Q4FRF4 1e-32
10119395_1_326_+ GO:0015031 Q4FRF4 1e-32
10119395_1_326_+ GO:0051082 Q4FRF4 1e-32
10119395_1_326_+ GO:0051262 Q4FRF4 1e-32
10158978_336_872_- GO:0016020 I2JMU1 2e-34
10153874_1_823_- GO:0016491 F8EIU3 8e-76
10153874_1_823_- GO:0030151 F8EIU3 8e-76
10153874_1_823_- GO:0055114 F8EIU3 8e-76
10094504_1_543_+ GO:0000166 A0A060R7Z8 5e-70
10094504_1_543_+ GO:0003746 A0A060R7Z8 5e-70
10094504_1_543_+ GO:0003924 A0A060R7Z8 5e-70
10094504_1_543_+ GO:0005525 A0A060R7Z8 5e-70
10094504_1_543_+ GO:0005622 A0A060R7Z8 5e-70
10094504_1_543_+ GO:0005737 A0A060R7Z8 5e-70
10094504_1_543_+ GO:0006412 A0A060R7Z8 5e-70
10094504_1_543_+ GO:0006414 A0A060R7Z8 5e-70
10195600_1968_2582_- GO:0000166 M5AM22 1e-66
10195600_1968_2582_- GO:0000287 M5AM22 1e-66
10195600_1968_2582_- GO:0003824 M5AM22 1e-66
10195600_1968_2582_- GO:0004088 M5AM22 1e-66
10195600_1968_2582_- GO:0005524 M5AM22 1e-66
10195600_1968_2582_- GO:0006221 M5AM22 1e-66
10195600_1968_2582_- GO:0006526 M5AM22 1e-66
10195600_1968_2582_- GO:0006807 M5AM22 1e-66
10195600_1968_2582_- GO:0008652 M5AM22 1e-66
10195600_1968_2582_- GO:0016874 M5AM22 1e-66
10195600_1968_2582_- GO:0030145 M5AM22 1e-66
10195600_1968_2582_- GO:0044205 M5AM22 1e-66
10195600_1968_2582_- GO:0046872 M5AM22 1e-66
10129214_1_97_- GO:0003861 A0A0G3UZN9 1e-08
10129214_1_97_- GO:0008152 A0A0G3UZN9 1e-08
10129214_1_97_- GO:0008652 A0A0G3UZN9 1e-08
10129214_1_97_- GO:0009082 A0A0G3UZN9 1e-08
10129214_1_97_- GO:0009098 A0A0G3UZN9 1e-08
10129214_1_97_- GO:0009316 A0A0G3UZN9 1e-08
10129214_1_97_- GO:0016829 A0A0G3UZN9 1e-08
10103820_129_569_- GO:0000166 D5CTF2 4e-68
10103820_129_569_- GO:0004618 D5CTF2 4e-68
10103820_129_569_- GO:0005524 D5CTF2 4e-68
10103820_129_569_- GO:0005737 D5CTF2 4e-68
10103820_129_569_- GO:0006096 D5CTF2 4e-68
10103820_129_569_- GO:0016301 D5CTF2 4e-68
10103820_129_569_- GO:0016310 D5CTF2 4e-68
10103820_129_569_- GO:0016740 D5CTF2 4e-68
10147534_1_771_- GO:0004455 Q82UZ3 2e-128
10147534_1_771_- GO:0008652 Q82UZ3 2e-128
10147534_1_771_- GO:0009082 Q82UZ3 2e-128
10147534_1_771_- GO:0009097 Q82UZ3 2e-128
10147534_1_771_- GO:0009099 Q82UZ3 2e-128
10147534_1_771_- GO:0016491 Q82UZ3 2e-128
10147534_1_771_- GO:0055114 Q82UZ3 2e-128
10165554_6_951_+ GO:0003677 Q9PA87 6e-151
10165554_6_951_+ GO:0003899 Q9PA87 6e-151
10165554_6_951_+ GO:0006351 Q9PA87 6e-151
10165554_6_951_+ GO:0016740 Q9PA87 6e-151
10165554_6_951_+ GO:0016779 Q9PA87 6e-151
10117103_1_613_- GO:0001123 Q21Y63 3e-89
10117103_1_613_- GO:0003677 Q21Y63 3e-89
10117103_1_613_- GO:0003700 Q21Y63 3e-89
10117103_1_613_- GO:0005737 Q21Y63 3e-89
10117103_1_613_- GO:0006351 Q21Y63 3e-89
10117103_1_613_- GO:0006352 Q21Y63 3e-89
10117103_1_613_- GO:0006355 Q21Y63 3e-89
10117103_1_613_- GO:0010468 Q21Y63 3e-89
10117103_1_613_- GO:0016987 Q21Y63 3e-89
10128502_1_661_+ GO:0000166 M4ZXQ7 3e-84
10128502_1_661_+ GO:0005524 M4ZXQ7 3e-84
10128502_1_661_+ GO:0008152 M4ZXQ7 3e-84
10128502_1_661_+ GO:0016787 M4ZXQ7 3e-84
10128502_1_661_+ GO:0016887 M4ZXQ7 3e-84
10128502_1_661_+ GO:0046872 M4ZXQ7 3e-84
10128502_1_661_+ GO:0051536 M4ZXQ7 3e-84
10190840_1105_1805_+ GO:0005507 Q39TN2 2e-42
10190840_1105_1805_+ GO:0016491 Q39TN2 2e-42
10190840_1105_1805_+ GO:0055114 Q39TN2 2e-42
10188674_376_777_+ GO:0003723 C5CQ86 4e-39
10188674_376_777_+ GO:0003735 C5CQ86 4e-39
10188674_376_777_+ GO:0005840 C5CQ86 4e-39
10188674_376_777_+ GO:0006412 C5CQ86 4e-39
10188674_376_777_+ GO:0019843 C5CQ86 4e-39
10188674_376_777_+ GO:0030529 C5CQ86 4e-39
10123198_1_638_- GO:0003677 W0SC22 2e-101
10123198_1_638_- GO:0003899 W0SC22 2e-101
10123198_1_638_- GO:0006351 W0SC22 2e-101
10123198_1_638_- GO:0016740 W0SC22 2e-101
10123198_1_638_- GO:0016779 W0SC22 2e-101
10185100_947_1375_- GO:0003735 F8GDI5 5e-64
10185100_947_1375_- GO:0005622 F8GDI5 5e-64
10185100_947_1375_- GO:0005840 F8GDI5 5e-64
10185100_947_1375_- GO:0006412 F8GDI5 5e-64
10185100_947_1375_- GO:0015935 F8GDI5 5e-64
10185100_947_1375_- GO:0030529 F8GDI5 5e-64
10146594_1_600_+ GO:0005215 I0I451 8e-79
10146594_1_600_+ GO:0006810 I0I451 8e-79
10100844_1_560_- GO:0003677 A3TH58 1e-93
10100844_1_560_- GO:0003899 A3TH58 1e-93
10100844_1_560_- GO:0006351 A3TH58 1e-93
10100844_1_560_- GO:0016740 A3TH58 1e-93
10100844_1_560_- GO:0016779 A3TH58 1e-93
10111799_185_594_- GO:0003723 Q21QP0 9e-66
10111799_185_594_- GO:0003735 Q21QP0 9e-66
10111799_185_594_- GO:0005840 Q21QP0 9e-66
10111799_185_594_- GO:0006412 Q21QP0 9e-66
10111799_185_594_- GO:0015935 Q21QP0 9e-66
10111799_185_594_- GO:0019843 Q21QP0 9e-66
10111799_185_594_- GO:0030529 Q21QP0 9e-66
10172550_1_1040_+ GO:0004471 Q6FA39 5e-131
10172550_1_1040_+ GO:0004473 Q6FA39 5e-131
10172550_1_1040_+ GO:0005829 Q6FA39 5e-131
10172550_1_1040_+ GO:0006108 Q6FA39 5e-131
10172550_1_1040_+ GO:0008152 Q6FA39 5e-131
10172550_1_1040_+ GO:0008948 Q6FA39 5e-131
10172550_1_1040_+ GO:0008959 Q6FA39 5e-131
10172550_1_1040_+ GO:0016491 Q6FA39 5e-131
10172550_1_1040_+ GO:0016616 Q6FA39 5e-131
10172550_1_1040_+ GO:0016740 Q6FA39 5e-131
10172550_1_1040_+ GO:0016746 Q6FA39 5e-131
10172550_1_1040_+ GO:0030145 Q6FA39 5e-131
10172550_1_1040_+ GO:0046872 Q6FA39 5e-131
10172550_1_1040_+ GO:0051287 Q6FA39 5e-131
10172550_1_1040_+ GO:0055114 Q6FA39 5e-131
10104318_1_570_- GO:0009055 Q1LII2 5e-85
10104318_1_570_- GO:0016491 Q1LII2 5e-85
10104318_1_570_- GO:0020037 Q1LII2 5e-85
10104318_1_570_- GO:0050418 Q1LII2 5e-85
10104318_1_570_- GO:0050421 Q1LII2 5e-85
10104318_1_570_- GO:0055114 Q1LII2 5e-85
10172806_1_857_- GO:0000287 H8KZT8 4e-124
10172806_1_857_- GO:0004450 H8KZT8 4e-124
10172806_1_857_- GO:0006097 H8KZT8 4e-124
10172806_1_857_- GO:0006099 H8KZT8 4e-124
10172806_1_857_- GO:0016491 H8KZT8 4e-124
10172806_1_857_- GO:0016616 H8KZT8 4e-124
10172806_1_857_- GO:0046872 H8KZT8 4e-124
10172806_1_857_- GO:0051287 H8KZT8 4e-124
10172806_1_857_- GO:0055114 H8KZT8 4e-124
10192672_1045_2017_- GO:0003677 E8N3Q1 3e-106
10192672_1045_2017_- GO:0003899 E8N3Q1 3e-106
10192672_1045_2017_- GO:0006351 E8N3Q1 3e-106
10192672_1045_2017_- GO:0016740 E8N3Q1 3e-106
10192672_1045_2017_- GO:0016779 E8N3Q1 3e-106
10192672_1045_2017_- GO:0046983 E8N3Q1 3e-106
10194630_1_358_- GO:0000166 M5A0X7 1e-39
10194630_1_358_- GO:0004550 M5A0X7 1e-39
10194630_1_358_- GO:0005524 M5A0X7 1e-39
10194630_1_358_- GO:0006165 M5A0X7 1e-39
10194630_1_358_- GO:0006183 M5A0X7 1e-39
10194630_1_358_- GO:0006228 M5A0X7 1e-39
10194630_1_358_- GO:0006241 M5A0X7 1e-39
10194630_1_358_- GO:0016301 M5A0X7 1e-39
10194630_1_358_- GO:0016310 M5A0X7 1e-39
10194630_1_358_- GO:0016740 M5A0X7 1e-39
10131842_1_676_+ GO:0006810 A0A0B4XJ85 7e-71
10131842_1_676_+ GO:0009279 A0A0B4XJ85 7e-71
10131842_1_676_+ GO:0009297 A0A0B4XJ85 7e-71
10131842_1_676_+ GO:0009306 A0A0B4XJ85 7e-71
10131842_1_676_+ GO:0019867 A0A0B4XJ85 7e-71
10173598_1_917_+ GO:0003995 G8R138 3e-139
10173598_1_917_+ GO:0008152 G8R138 3e-139
10173598_1_917_+ GO:0016491 G8R138 3e-139
10173598_1_917_+ GO:0016627 G8R138 3e-139
10173598_1_917_+ GO:0050660 G8R138 3e-139
10173598_1_917_+ GO:0055114 G8R138 3e-139
10154704_330_707_+ GO:0003735 I0WGX9 1e-47
10154704_330_707_+ GO:0005622 I0WGX9 1e-47
10154704_330_707_+ GO:0005840 I0WGX9 1e-47
10154704_330_707_+ GO:0006412 I0WGX9 1e-47
10154704_330_707_+ GO:0030529 I0WGX9 1e-47
10120209_1_488_+ GO:0000166 D7VHW8 2e-58
10120209_1_488_+ GO:0005524 D7VHW8 2e-58
10120209_1_488_+ GO:0005737 D7VHW8 2e-58
10120209_1_488_+ GO:0006457 D7VHW8 2e-58
10120209_1_488_+ GO:0042026 D7VHW8 2e-58
10120209_1_488_+ GO:0051082 D7VHW8 2e-58
10158786_106_528_+ GO:0000049 R4UK78 4e-52
10158786_106_528_+ GO:0003723 R4UK78 4e-52
10158786_106_528_+ GO:0003735 R4UK78 4e-52
10158786_106_528_+ GO:0005622 R4UK78 4e-52
10158786_106_528_+ GO:0005840 R4UK78 4e-52
10158786_106_528_+ GO:0006412 R4UK78 4e-52
10158786_106_528_+ GO:0015935 R4UK78 4e-52
10158786_106_528_+ GO:0019843 R4UK78 4e-52
10158786_106_528_+ GO:0030529 R4UK78 4e-52
10189848_1_511_- GO:0003723 M5AI94 2e-56
10189848_1_511_- GO:0003735 M5AI94 2e-56
10189848_1_511_- GO:0005840 M5AI94 2e-56
10189848_1_511_- GO:0006412 M5AI94 2e-56
10189848_1_511_- GO:0019843 M5AI94 2e-56
10189848_1_511_- GO:0030529 M5AI94 2e-56
10162702_1_914_- GO:0003677 A1SEK2 3e-141
10162702_1_914_- GO:0003899 A1SEK2 3e-141
10162702_1_914_- GO:0006351 A1SEK2 3e-141
10162702_1_914_- GO:0016740 A1SEK2 3e-141
10162702_1_914_- GO:0016779 A1SEK2 3e-141
10180836_1_993_+ GO:0003677 F4KUH7 4e-157
10180836_1_993_+ GO:0003899 F4KUH7 4e-157
10180836_1_993_+ GO:0006351 F4KUH7 4e-157
10180836_1_993_+ GO:0016740 F4KUH7 4e-157
10180836_1_993_+ GO:0016779 F4KUH7 4e-157
10180836_1_993_+ GO:0032549 F4KUH7 4e-157
10104456_1_571_+ GO:0003677 Q21SF7 1e-97
10104456_1_571_+ GO:0003899 Q21SF7 1e-97
10104456_1_571_+ GO:0006351 Q21SF7 1e-97
10104456_1_571_+ GO:0016740 Q21SF7 1e-97
10104456_1_571_+ GO:0016779 Q21SF7 1e-97
10104456_1_571_+ GO:0032549 Q21SF7 1e-97
10104578_1_545_- GO:0008152 B7JBK0 9e-70
10104578_1_545_- GO:0016491 B7JBK0 9e-70
10104578_1_545_- GO:0016620 B7JBK0 9e-70
10104578_1_545_- GO:0055114 B7JBK0 9e-70
10125988_1_432_- GO:0005737 Q2Y9M7 3e-69
10125988_1_432_- GO:0006807 Q2Y9M7 3e-69
10125988_1_432_- GO:0009039 Q2Y9M7 3e-69
10125988_1_432_- GO:0016151 Q2Y9M7 3e-69
10125988_1_432_- GO:0016787 Q2Y9M7 3e-69
10125988_1_432_- GO:0016810 Q2Y9M7 3e-69
10125988_1_432_- GO:0019627 Q2Y9M7 3e-69
10125988_1_432_- GO:0043419 Q2Y9M7 3e-69
10125988_1_432_- GO:0046872 Q2Y9M7 3e-69
10187372_734_937_- GO:0004412 A0A0G3V6N6 1e-12
10187372_734_937_- GO:0006520 A0A0G3V6N6 1e-12
10187372_734_937_- GO:0008152 A0A0G3V6N6 1e-12
10187372_734_937_- GO:0016491 A0A0G3V6N6 1e-12
10187372_734_937_- GO:0016597 A0A0G3V6N6 1e-12
10187372_734_937_- GO:0050661 A0A0G3V6N6 1e-12
10187372_734_937_- GO:0055114 A0A0G3V6N6 1e-12
10105849_1_575_+ GO:0004455 M4ZYU2 9e-76
10105849_1_575_+ GO:0008652 M4ZYU2 9e-76
10105849_1_575_+ GO:0009082 M4ZYU2 9e-76
10105849_1_575_+ GO:0009097 M4ZYU2 9e-76
10105849_1_575_+ GO:0009099 M4ZYU2 9e-76
10105849_1_575_+ GO:0016491 M4ZYU2 9e-76
10105849_1_575_+ GO:0016853 M4ZYU2 9e-76
10105849_1_575_+ GO:0055114 M4ZYU2 9e-76
10141208_233_508_- GO:0008152 A0A0G3V2R9 4e-25
10141208_233_508_- GO:0016740 A0A0G3V2R9 4e-25
10141208_233_508_- GO:0030366 A0A0G3V2R9 4e-25
10118785_172_620_+ GO:0004455 Q21T70 2e-76
10118785_172_620_+ GO:0008652 Q21T70 2e-76
10118785_172_620_+ GO:0009082 Q21T70 2e-76
10118785_172_620_+ GO:0009097 Q21T70 2e-76
10118785_172_620_+ GO:0009099 Q21T70 2e-76
10118785_172_620_+ GO:0016491 Q21T70 2e-76
10118785_172_620_+ GO:0055114 Q21T70 2e-76
10163090_1_919_+ GO:0004872 E3FMT5 6e-15
10163090_1_919_+ GO:0006810 E3FMT5 6e-15
10163090_1_919_+ GO:0016020 E3FMT5 6e-15
10128008_1_659_- GO:0003677 M4V9R1 3e-103
10128008_1_659_- GO:0003899 M4V9R1 3e-103
10128008_1_659_- GO:0006351 M4V9R1 3e-103
10128008_1_659_- GO:0016740 M4V9R1 3e-103
10128008_1_659_- GO:0016779 M4V9R1 3e-103
10190812_1090_1713_+ GO:0016020 Q6FD55 6e-51
10190812_1090_1713_+ GO:0016021 Q6FD55 6e-51
10143546_1_660_+ GO:0003824 C7MZR6 5e-80
10143546_1_660_+ GO:0004042 C7MZR6 5e-80
10143546_1_660_+ GO:0004358 C7MZR6 5e-80
10143546_1_660_+ GO:0005737 C7MZR6 5e-80
10143546_1_660_+ GO:0006526 C7MZR6 5e-80
10143546_1_660_+ GO:0008152 C7MZR6 5e-80
10143546_1_660_+ GO:0008652 C7MZR6 5e-80
10143546_1_660_+ GO:0016740 C7MZR6 5e-80
10143546_1_660_+ GO:0016746 C7MZR6 5e-80
10181192_989_1276_- GO:0004352 A0A0F2NS89 1e-08
10181192_989_1276_- GO:0019551 A0A0F2NS89 1e-08
10181192_989_1276_- GO:0055114 A0A0F2NS89 1e-08
10079336_1_508_- GO:0004106 A0A0B4XQ47 2e-64
10079336_1_508_- GO:0004664 A0A0B4XQ47 2e-64
10079336_1_508_- GO:0005737 A0A0B4XQ47 2e-64
10079336_1_508_- GO:0008152 A0A0B4XQ47 2e-64
10079336_1_508_- GO:0009094 A0A0B4XQ47 2e-64
10079336_1_508_- GO:0016597 A0A0B4XQ47 2e-64
10079336_1_508_- GO:0046417 A0A0B4XQ47 2e-64
10105284_133_501_- GO:0003723 F8GHM2 6e-57
10105284_133_501_- GO:0003735 F8GHM2 6e-57
10105284_133_501_- GO:0005840 F8GHM2 6e-57
10105284_133_501_- GO:0006412 F8GHM2 6e-57
10105284_133_501_- GO:0015934 F8GHM2 6e-57
10105284_133_501_- GO:0019843 F8GHM2 6e-57
10105284_133_501_- GO:0030529 F8GHM2 6e-57
10147888_1_774_- GO:0000166 W0PHT6 1e-134
10147888_1_774_- GO:0003746 W0PHT6 1e-134
10147888_1_774_- GO:0003924 W0PHT6 1e-134
10147888_1_774_- GO:0005525 W0PHT6 1e-134
10147888_1_774_- GO:0005622 W0PHT6 1e-134
10147888_1_774_- GO:0005737 W0PHT6 1e-134
10147888_1_774_- GO:0006412 W0PHT6 1e-134
10147888_1_774_- GO:0006414 W0PHT6 1e-134
10178082_1_926_+ GO:0009055 I2JJD7 4e-140
10178082_1_926_+ GO:0050660 I2JJD7 4e-140
10181126_768_995_- GO:0003723 A1SNL4 7e-37
10181126_768_995_- GO:0003735 A1SNL4 7e-37
10181126_768_995_- GO:0005840 A1SNL4 7e-37
10181126_768_995_- GO:0006412 A1SNL4 7e-37
10181126_768_995_- GO:0015935 A1SNL4 7e-37
10181126_768_995_- GO:0019843 A1SNL4 7e-37
10181126_768_995_- GO:0030529 A1SNL4 7e-37
10115755_100_608_- GO:0005215 A1USK6 6e-51
10115755_100_608_- GO:0005886 A1USK6 6e-51
10115755_100_608_- GO:0006810 A1USK6 6e-51
10115755_100_608_- GO:0016020 A1USK6 6e-51
10115755_100_608_- GO:0016021 A1USK6 6e-51
10131112_1_673_+ GO:0000166 A0A0G0AUF6 5e-104
10131112_1_673_+ GO:0003746 A0A0G0AUF6 5e-104
10131112_1_673_+ GO:0003924 A0A0G0AUF6 5e-104
10131112_1_673_+ GO:0005525 A0A0G0AUF6 5e-104
10131112_1_673_+ GO:0005622 A0A0G0AUF6 5e-104
10131112_1_673_+ GO:0005737 A0A0G0AUF6 5e-104
10131112_1_673_+ GO:0006412 A0A0G0AUF6 5e-104
10131112_1_673_+ GO:0006414 A0A0G0AUF6 5e-104
10197232_1_946_- GO:0003824 D6YBD5 2e-127
10197232_1_946_- GO:0004018 D6YBD5 2e-127
10197232_1_946_- GO:0006164 D6YBD5 2e-127
10197232_1_946_- GO:0006189 D6YBD5 2e-127
10197232_1_946_- GO:0009152 D6YBD5 2e-127
10197232_1_946_- GO:0016829 D6YBD5 2e-127
10197232_1_946_- GO:0044208 D6YBD5 2e-127
10197232_1_946_- GO:0070626 D6YBD5 2e-127
10188522_1_617_- GO:0005737 E4RVD3 1e-89
10188522_1_617_- GO:0046872 E4RVD3 1e-89
10151048_1_190_- GO:0000413 A0A0F0HPQ0 1e-18
10151048_1_190_- GO:0003755 A0A0F0HPQ0 1e-18
10151048_1_190_- GO:0006457 A0A0F0HPQ0 1e-18
10151048_1_190_- GO:0016853 A0A0F0HPQ0 1e-18
10197280_1_637_- GO:0008137 M5AGV8 4e-82
10197280_1_637_- GO:0010181 M5AGV8 4e-82
10197280_1_637_- GO:0016491 M5AGV8 4e-82
10197280_1_637_- GO:0046872 M5AGV8 4e-82
10197280_1_637_- GO:0050136 M5AGV8 4e-82
10197280_1_637_- GO:0051536 M5AGV8 4e-82
10197280_1_637_- GO:0051539 M5AGV8 4e-82
10197280_1_637_- GO:0055114 M5AGV8 4e-82
10138238_1_711_- GO:0016491 H2BSH6 7e-91
10138238_1_711_- GO:0055114 H2BSH6 7e-91
10125988_466_650_- GO:0005737 Q2Y9M8 1e-24
10125988_466_650_- GO:0009039 Q2Y9M8 1e-24
10125988_466_650_- GO:0016787 Q2Y9M8 1e-24
10125988_466_650_- GO:0043419 Q2Y9M8 1e-24
10147610_1_661_- GO:0000166 M5A5K0 8e-83
10147610_1_661_- GO:0005524 M5A5K0 8e-83
10147610_1_661_- GO:0006412 M5A5K0 8e-83
10147610_1_661_- GO:0016740 M5A5K0 8e-83
10147610_1_661_- GO:0016874 M5A5K0 8e-83
10147610_1_661_- GO:0016884 M5A5K0 8e-83
10147610_1_661_- GO:0050567 M5A5K0 8e-83
10156719_1_849_+ GO:0003677 Q21SF7 2e-150
10156719_1_849_+ GO:0003899 Q21SF7 2e-150
10156719_1_849_+ GO:0006351 Q21SF7 2e-150
10156719_1_849_+ GO:0016740 Q21SF7 2e-150
10156719_1_849_+ GO:0016779 Q21SF7 2e-150
10156719_1_849_+ GO:0032549 Q21SF7 2e-150
10084446_1_518_+ GO:0008152 A0A0B4XQK6 5e-75
10084446_1_518_+ GO:0008761 A0A0B4XQK6 5e-75
10084446_1_518_+ GO:0016853 A0A0B4XQK6 5e-75
10080802_166_511_+ GO:0003824 D5VDF0 2e-46
10080802_166_511_+ GO:0005975 D5VDF0 2e-46
10080802_166_511_+ GO:0006099 D5VDF0 2e-46
10080802_166_511_+ GO:0006108 D5VDF0 2e-46
10080802_166_511_+ GO:0016491 D5VDF0 2e-46
10080802_166_511_+ GO:0016615 D5VDF0 2e-46
10080802_166_511_+ GO:0016616 D5VDF0 2e-46
10080802_166_511_+ GO:0019752 D5VDF0 2e-46
10080802_166_511_+ GO:0030060 D5VDF0 2e-46
10080802_166_511_+ GO:0055114 D5VDF0 2e-46
10086140_1_465_+ GO:0000166 Q11DD5 1e-55
10086140_1_465_+ GO:0005524 Q11DD5 1e-55
10086140_1_465_+ GO:0005886 Q11DD5 1e-55
10086140_1_465_+ GO:0006754 Q11DD5 1e-55
10086140_1_465_+ GO:0006810 Q11DD5 1e-55
10086140_1_465_+ GO:0006811 Q11DD5 1e-55
10086140_1_465_+ GO:0015986 Q11DD5 1e-55
10086140_1_465_+ GO:0015991 Q11DD5 1e-55
10086140_1_465_+ GO:0015992 Q11DD5 1e-55
10086140_1_465_+ GO:0016020 Q11DD5 1e-55
10086140_1_465_+ GO:0016787 Q11DD5 1e-55
10086140_1_465_+ GO:0016820 Q11DD5 1e-55
10086140_1_465_+ GO:0033178 Q11DD5 1e-55
10086140_1_465_+ GO:0042777 Q11DD5 1e-55
10086140_1_465_+ GO:0045261 Q11DD5 1e-55
10086140_1_465_+ GO:0046034 Q11DD5 1e-55
10086140_1_465_+ GO:0046933 Q11DD5 1e-55
10162696_1_855_+ GO:0008152 D5UQ01 2e-81
10162696_1_855_+ GO:0016491 D5UQ01 2e-81
10162696_1_855_+ GO:0016620 D5UQ01 2e-81
10162696_1_855_+ GO:0055114 D5UQ01 2e-81
10196966_2019_2987_- GO:0000166 Q21Y66 8e-168
10196966_2019_2987_- GO:0005524 Q21Y66 8e-168
10196966_2019_2987_- GO:0006457 Q21Y66 8e-168
10196966_2019_2987_- GO:0008270 Q21Y66 8e-168
10196966_2019_2987_- GO:0046872 Q21Y66 8e-168
10196966_2019_2987_- GO:0046983 Q21Y66 8e-168
10196966_2019_2987_- GO:0051082 Q21Y66 8e-168
10096626_1_549_- GO:0005509 G4T3W6 2e-17
10152058_1_807_+ GO:0000166 C7PJS4 1e-127
10152058_1_807_+ GO:0005524 C7PJS4 1e-127
10152058_1_807_+ GO:0006457 C7PJS4 1e-127
10152058_1_807_+ GO:0051082 C7PJS4 1e-127
10198546_3613_4851_+ GO:0005506 Q1LBR9 2e-174
10198546_3613_4851_+ GO:0016491 Q1LBR9 2e-174
10198546_3613_4851_+ GO:0016705 Q1LBR9 2e-174
10198546_3613_4851_+ GO:0018620 Q1LBR9 2e-174
10198546_3613_4851_+ GO:0046872 Q1LBR9 2e-174
10198546_3613_4851_+ GO:0051213 Q1LBR9 2e-174
10198546_3613_4851_+ GO:0051536 Q1LBR9 2e-174
10198546_3613_4851_+ GO:0051537 Q1LBR9 2e-174
10198546_3613_4851_+ GO:0055114 Q1LBR9 2e-174
10197500_2118_3077_+ GO:0003677 G8T7D6 8e-144
10197500_2118_3077_+ GO:0003899 G8T7D6 8e-144
10197500_2118_3077_+ GO:0006351 G8T7D6 8e-144
10197500_2118_3077_+ GO:0016740 G8T7D6 8e-144
10197500_2118_3077_+ GO:0016779 G8T7D6 8e-144
10197500_2118_3077_+ GO:0032549 G8T7D6 8e-144
10128104_1_659_- GO:0000166 F2I9Y1 1e-115
10128104_1_659_- GO:0003746 F2I9Y1 1e-115
10128104_1_659_- GO:0003924 F2I9Y1 1e-115
10128104_1_659_- GO:0005525 F2I9Y1 1e-115
10128104_1_659_- GO:0005622 F2I9Y1 1e-115
10128104_1_659_- GO:0005737 F2I9Y1 1e-115
10128104_1_659_- GO:0006412 F2I9Y1 1e-115
10128104_1_659_- GO:0006414 F2I9Y1 1e-115
10162736_330_740_+ GO:0016020 F4H6R7 2e-27
10162736_330_740_+ GO:0016021 F4H6R7 2e-27
10096746_1_549_- GO:0003723 A0A0A8BBV6 7e-32
10096746_1_549_- GO:0005622 A0A0A8BBV6 7e-32
10096746_1_549_- GO:0005840 A0A0A8BBV6 7e-32
10096746_1_549_- GO:0006412 A0A0A8BBV6 7e-32
10096746_1_549_- GO:0019843 A0A0A8BBV6 7e-32
10096746_1_549_- GO:0030529 A0A0A8BBV6 7e-32
10096746_1_549_- GO:0042254 A0A0A8BBV6 7e-32
10096746_1_549_- GO:0070180 A0A0A8BBV6 7e-32
10133598_325_685_- GO:0003677 Q3SLQ5 2e-40
10133598_325_685_- GO:0003899 Q3SLQ5 2e-40
10133598_325_685_- GO:0006351 Q3SLQ5 2e-40
10133598_325_685_- GO:0016740 Q3SLQ5 2e-40
10133598_325_685_- GO:0016779 Q3SLQ5 2e-40
10176904_186_1151_+ GO:0000166 A0A0G1QPQ3 2e-129
10176904_186_1151_+ GO:0003746 A0A0G1QPQ3 2e-129
10176904_186_1151_+ GO:0003924 A0A0G1QPQ3 2e-129
10176904_186_1151_+ GO:0005525 A0A0G1QPQ3 2e-129
10176904_186_1151_+ GO:0005622 A0A0G1QPQ3 2e-129
10176904_186_1151_+ GO:0005737 A0A0G1QPQ3 2e-129
10176904_186_1151_+ GO:0006412 A0A0G1QPQ3 2e-129
10176904_186_1151_+ GO:0006414 A0A0G1QPQ3 2e-129
10115091_1_606_+ GO:0006810 A1WN08 2e-106
10115091_1_606_+ GO:0030288 A1WN08 2e-106
10115091_1_606_+ GO:0042597 A1WN08 2e-106
10115091_1_606_+ GO:0046872 A1WN08 2e-106
10179740_149_904_+ GO:0003735 A1TN69 5e-117
10179740_149_904_+ GO:0005622 A1TN69 5e-117
10179740_149_904_+ GO:0005840 A1TN69 5e-117
10179740_149_904_+ GO:0006412 A1TN69 5e-117
10179740_149_904_+ GO:0015935 A1TN69 5e-117
10179740_149_904_+ GO:0030529 A1TN69 5e-117
10188014_419_1586_+ GO:0000166 D8PFY0 2e-212
10188014_419_1586_+ GO:0005524 D8PFY0 2e-212
10188014_419_1586_+ GO:0019538 D8PFY0 2e-212
10132428_496_679_+ GO:0003723 F4KUH3 1e-23
10132428_496_679_+ GO:0003735 F4KUH3 1e-23
10132428_496_679_+ GO:0005840 F4KUH3 1e-23
10132428_496_679_+ GO:0006412 F4KUH3 1e-23
10132428_496_679_+ GO:0019843 F4KUH3 1e-23
10132428_496_679_+ GO:0030529 F4KUH3 1e-23
10132428_496_679_+ GO:0070180 F4KUH3 1e-23
10195580_1412_1900_- GO:0006810 A0Z8J2 3e-53
10195580_1412_1900_- GO:0008565 A0Z8J2 3e-53
10195580_1412_1900_- GO:0009279 A0Z8J2 3e-53
10195580_1412_1900_- GO:0009297 A0Z8J2 3e-53
10195580_1412_1900_- GO:0009306 A0Z8J2 3e-53
10195580_1412_1900_- GO:0019867 A0Z8J2 3e-53
10175740_270_1022_+ GO:0004149 Q21W15 6e-97
10175740_270_1022_+ GO:0006099 Q21W15 6e-97
10175740_270_1022_+ GO:0008152 Q21W15 6e-97
10175740_270_1022_+ GO:0016740 Q21W15 6e-97
10175740_270_1022_+ GO:0016746 Q21W15 6e-97
10175740_270_1022_+ GO:0033512 Q21W15 6e-97
10175740_270_1022_+ GO:0045252 Q21W15 6e-97
10162624_1_658_- GO:0003677 E1X0N0 6e-87
10162624_1_658_- GO:0003899 E1X0N0 6e-87
10162624_1_658_- GO:0006351 E1X0N0 6e-87
10162624_1_658_- GO:0016740 E1X0N0 6e-87
10162624_1_658_- GO:0016779 E1X0N0 6e-87
10162624_1_658_- GO:0032549 E1X0N0 6e-87
10131210_1_673_- GO:0005506 M4ZVM0 3e-47
10131210_1_673_- GO:0009055 M4ZVM0 3e-47
10131210_1_673_- GO:0016020 M4ZVM0 3e-47
10131210_1_673_- GO:0016021 M4ZVM0 3e-47
10131210_1_673_- GO:0020037 M4ZVM0 3e-47
10167658_1_822_+ GO:0000166 H6L2B0 1e-114
10167658_1_822_+ GO:0003677 H6L2B0 1e-114
10167658_1_822_+ GO:0003684 H6L2B0 1e-114
10167658_1_822_+ GO:0003697 H6L2B0 1e-114
10167658_1_822_+ GO:0005524 H6L2B0 1e-114
10167658_1_822_+ GO:0005737 H6L2B0 1e-114
10167658_1_822_+ GO:0006259 H6L2B0 1e-114
10167658_1_822_+ GO:0006281 H6L2B0 1e-114
10167658_1_822_+ GO:0006310 H6L2B0 1e-114
10167658_1_822_+ GO:0006974 H6L2B0 1e-114
10167658_1_822_+ GO:0008094 H6L2B0 1e-114
10167658_1_822_+ GO:0009432 H6L2B0 1e-114
10150574_1_418_+ GO:0004806 P15493 4e-40
10150574_1_418_+ GO:0006629 P15493 4e-40
10150574_1_418_+ GO:0016042 P15493 4e-40
10150574_1_418_+ GO:0016787 P15493 4e-40
10150574_1_418_+ GO:0046872 P15493 4e-40
10191024_859_1829_- GO:0005524 M5A1W8 4e-60
10191024_859_1829_- GO:0006281 M5A1W8 4e-60
10191024_859_1829_- GO:0006310 M5A1W8 4e-60
10191024_859_1829_- GO:0006974 M5A1W8 4e-60
10189706_1051_1709_+ GO:0004222 D3F8Y4 2e-61
10189706_1051_1709_+ GO:0006508 D3F8Y4 2e-61
10190796_1_1096_+ GO:0016020 A0A024HL97 4e-33
10190796_1_1096_+ GO:0016021 A0A024HL97 4e-33
10101582_1_562_+ GO:0003677 F4KXU3 2e-79
10101582_1_562_+ GO:0003899 F4KXU3 2e-79
10101582_1_562_+ GO:0006351 F4KXU3 2e-79
10101582_1_562_+ GO:0016740 F4KXU3 2e-79
10101582_1_562_+ GO:0016779 F4KXU3 2e-79
10101582_1_562_+ GO:0046983 F4KXU3 2e-79
10094880_1_544_- GO:0003677 A6GCI5 4e-59
10094880_1_544_- GO:0003899 A6GCI5 4e-59
10094880_1_544_- GO:0006351 A6GCI5 4e-59
10094880_1_544_- GO:0016740 A6GCI5 4e-59
10094880_1_544_- GO:0016779 A6GCI5 4e-59
10094880_1_544_- GO:0032549 A6GCI5 4e-59
10104030_52_569_- GO:0009055 B1Y7W8 1e-80
10104030_52_569_- GO:0016491 B1Y7W8 1e-80
10104030_52_569_- GO:0020037 B1Y7W8 1e-80
10104030_52_569_- GO:0050418 B1Y7W8 1e-80
10104030_52_569_- GO:0055114 B1Y7W8 1e-80
10197720_1_969_- GO:0009055 Q21R25 4e-64
10197720_1_969_- GO:0020037 Q21R25 4e-64
10081708_1_467_+ GO:0000166 A3TRQ8 9e-68
10081708_1_467_+ GO:0005524 A3TRQ8 9e-68
10081708_1_467_+ GO:0005737 A3TRQ8 9e-68
10081708_1_467_+ GO:0006457 A3TRQ8 9e-68
10081708_1_467_+ GO:0042026 A3TRQ8 9e-68
10081708_1_467_+ GO:0051082 A3TRQ8 9e-68
10097454_210_551_+ GO:0005737 G8QPD2 8e-38
10097454_210_551_+ GO:0006629 G8QPD2 8e-38
10097454_210_551_+ GO:0006633 G8QPD2 8e-38
10097454_210_551_+ GO:0009245 G8QPD2 8e-38
10097454_210_551_+ GO:0016829 G8QPD2 8e-38
10097454_210_551_+ GO:0016836 G8QPD2 8e-38
10097454_210_551_+ GO:0019171 G8QPD2 8e-38
10097454_210_551_+ GO:0047451 G8QPD2 8e-38
10133202_147_683_+ GO:0003824 I3INU7 3e-51
10133202_147_683_+ GO:0008152 I3INU7 3e-51
10133202_147_683_+ GO:0016491 I3INU7 3e-51
10133202_147_683_+ GO:0016853 I3INU7 3e-51
10133202_147_683_+ GO:0042351 I3INU7 3e-51
10133202_147_683_+ GO:0050577 I3INU7 3e-51
10133202_147_683_+ GO:0050662 I3INU7 3e-51
10133202_147_683_+ GO:0055114 I3INU7 3e-51
10133202_147_683_+ GO:0070401 I3INU7 3e-51
10137736_270_708_+ GO:0003723 Q21SF5 7e-65
10137736_270_708_+ GO:0003735 Q21SF5 7e-65
10137736_270_708_+ GO:0005622 Q21SF5 7e-65
10137736_270_708_+ GO:0005840 Q21SF5 7e-65
10137736_270_708_+ GO:0006412 Q21SF5 7e-65
10137736_270_708_+ GO:0019843 Q21SF5 7e-65
10137736_270_708_+ GO:0030529 Q21SF5 7e-65
10137736_270_708_+ GO:0042254 Q21SF5 7e-65
10137736_270_708_+ GO:0070180 Q21SF5 7e-65
10194084_1979_2239_- GO:0003824 A3I0M0 3e-20
10194084_1979_2239_- GO:0009451 A3I0M0 3e-20
10194084_1979_2239_- GO:0016740 A3I0M0 3e-20
10194084_1979_2239_- GO:0043412 A3I0M0 3e-20
10194084_1979_2239_- GO:0051536 A3I0M0 3e-20
10194084_1979_2239_- GO:0051539 A3I0M0 3e-20
10185264_1_268_- GO:0000166 E3HV28 4e-35
10185264_1_268_- GO:0004017 E3HV28 4e-35
10185264_1_268_- GO:0005524 E3HV28 4e-35
10185264_1_268_- GO:0005737 E3HV28 4e-35
10185264_1_268_- GO:0006139 E3HV28 4e-35
10185264_1_268_- GO:0016301 E3HV28 4e-35
10185264_1_268_- GO:0016310 E3HV28 4e-35
10185264_1_268_- GO:0016740 E3HV28 4e-35
10185264_1_268_- GO:0016776 E3HV28 4e-35
10185264_1_268_- GO:0019205 E3HV28 4e-35
10185264_1_268_- GO:0046939 E3HV28 4e-35
10116991_321_613_+ GO:0004455 Q7P0H9 1e-43
10116991_321_613_+ GO:0008652 Q7P0H9 1e-43
10116991_321_613_+ GO:0009082 Q7P0H9 1e-43
10116991_321_613_+ GO:0009097 Q7P0H9 1e-43
10116991_321_613_+ GO:0009099 Q7P0H9 1e-43
10116991_321_613_+ GO:0016491 Q7P0H9 1e-43
10116991_321_613_+ GO:0055114 Q7P0H9 1e-43
10166810_545_968_- GO:0003723 B9M6U2 2e-58
10166810_545_968_- GO:0003735 B9M6U2 2e-58
10166810_545_968_- GO:0005622 B9M6U2 2e-58
10166810_545_968_- GO:0005840 B9M6U2 2e-58
10166810_545_968_- GO:0006412 B9M6U2 2e-58
10166810_545_968_- GO:0015934 B9M6U2 2e-58
10166810_545_968_- GO:0016740 B9M6U2 2e-58
10166810_545_968_- GO:0019843 B9M6U2 2e-58
10166810_545_968_- GO:0030529 B9M6U2 2e-58
10164362_1_434_+ GO:0005215 K0CBT1 8e-33
10164362_1_434_+ GO:0006810 K0CBT1 8e-33
10164362_1_434_+ GO:0019867 K0CBT1 8e-33
10191382_1_671_- GO:0000166 K1XWB7 3e-98
10191382_1_671_- GO:0003924 K1XWB7 3e-98
10191382_1_671_- GO:0005525 K1XWB7 3e-98
10191382_1_671_- GO:0008152 K1XWB7 3e-98
10145438_1_308_+ GO:0004751 A0A0F7KIH5 3e-41
10145438_1_308_+ GO:0006098 A0A0F7KIH5 3e-41
10145438_1_308_+ GO:0009052 A0A0F7KIH5 3e-41
10145438_1_308_+ GO:0016853 A0A0F7KIH5 3e-41
10079236_1_507_- GO:0000166 I0HZV9 2e-69
10079236_1_507_- GO:0005524 I0HZV9 2e-69
10079236_1_507_- GO:0005886 I0HZV9 2e-69
10079236_1_507_- GO:0006754 I0HZV9 2e-69
10079236_1_507_- GO:0006810 I0HZV9 2e-69
10079236_1_507_- GO:0006811 I0HZV9 2e-69
10079236_1_507_- GO:0015986 I0HZV9 2e-69
10079236_1_507_- GO:0015991 I0HZV9 2e-69
10079236_1_507_- GO:0015992 I0HZV9 2e-69
10079236_1_507_- GO:0016020 I0HZV9 2e-69
10079236_1_507_- GO:0016787 I0HZV9 2e-69
10079236_1_507_- GO:0016820 I0HZV9 2e-69
10079236_1_507_- GO:0033178 I0HZV9 2e-69
10079236_1_507_- GO:0042777 I0HZV9 2e-69
10079236_1_507_- GO:0045261 I0HZV9 2e-69
10079236_1_507_- GO:0046034 I0HZV9 2e-69
10079236_1_507_- GO:0046933 I0HZV9 2e-69
10079236_1_507_- GO:0046961 I0HZV9 2e-69
10107975_109_525_- GO:0005524 F5Y5C3 4e-57
10107975_109_525_- GO:0005886 F5Y5C3 4e-57
10107975_109_525_- GO:0006754 F5Y5C3 4e-57
10107975_109_525_- GO:0006810 F5Y5C3 4e-57
10107975_109_525_- GO:0006811 F5Y5C3 4e-57
10107975_109_525_- GO:0015986 F5Y5C3 4e-57
10107975_109_525_- GO:0015992 F5Y5C3 4e-57
10107975_109_525_- GO:0016020 F5Y5C3 4e-57
10107975_109_525_- GO:0042777 F5Y5C3 4e-57
10107975_109_525_- GO:0045261 F5Y5C3 4e-57
10107975_109_525_- GO:0046933 F5Y5C3 4e-57
10107975_109_525_- GO:0046961 F5Y5C3 4e-57
10158826_441_870_+ GO:0006865 G8PMI8 9e-31
10170316_79_1022_- GO:0003994 R7XWI8 6e-157
10170316_79_1022_- GO:0008152 R7XWI8 6e-157
10170316_79_1022_- GO:0016829 R7XWI8 6e-157
10170316_79_1022_- GO:0051536 R7XWI8 6e-157
10170316_79_1022_- GO:0051539 R7XWI8 6e-157
10098598_304_554_- GO:0003735 Q21YL8 6e-38
10098598_304_554_- GO:0005622 Q21YL8 6e-38
10098598_304_554_- GO:0005840 Q21YL8 6e-38
10098598_304_554_- GO:0006412 Q21YL8 6e-38
10098598_304_554_- GO:0030529 Q21YL8 6e-38
10197230_2972_3331_- GO:0003995 J9R850 2e-16
10197230_2972_3331_- GO:0008152 J9R850 2e-16
10197230_2972_3331_- GO:0016491 J9R850 2e-16
10197230_2972_3331_- GO:0016627 J9R850 2e-16
10197230_2972_3331_- GO:0050660 J9R850 2e-16
10197230_2972_3331_- GO:0055114 J9R850 2e-16
10196032_2057_2320_+ GO:0000166 A0A0F4RA95 8e-35
10196032_2057_2320_+ GO:0004639 A0A0F4RA95 8e-35
10196032_2057_2320_+ GO:0005524 A0A0F4RA95 8e-35
10196032_2057_2320_+ GO:0006164 A0A0F4RA95 8e-35
10196032_2057_2320_+ GO:0006189 A0A0F4RA95 8e-35
10196032_2057_2320_+ GO:0016874 A0A0F4RA95 8e-35
10198910_3455_4548_+ GO:0016866 A0A0G0IKK1 2e-17
10198910_3455_4548_+ GO:0030244 A0A0G0IKK1 2e-17
10144782_1_329_+ GO:0003723 Q9PA82 3e-45
10144782_1_329_+ GO:0003735 Q9PA82 3e-45
10144782_1_329_+ GO:0005840 Q9PA82 3e-45
10144782_1_329_+ GO:0006412 Q9PA82 3e-45
10144782_1_329_+ GO:0019843 Q9PA82 3e-45
10144782_1_329_+ GO:0030529 Q9PA82 3e-45
10144782_1_329_+ GO:0070180 Q9PA82 3e-45
10118373_1_618_- GO:0004013 D2R0T0 2e-84
10118373_1_618_- GO:0005737 D2R0T0 2e-84
10118373_1_618_- GO:0006730 D2R0T0 2e-84
10118373_1_618_- GO:0016787 D2R0T0 2e-84
10137146_1_554_- GO:0005840 D0LNA7 3e-29
10137146_1_554_- GO:0044238 D0LNA7 3e-29
10160238_1_884_- GO:0000166 F8GKG5 2e-149
10160238_1_884_- GO:0005524 F8GKG5 2e-149
10160238_1_884_- GO:0005737 F8GKG5 2e-149
10160238_1_884_- GO:0006457 F8GKG5 2e-149
10160238_1_884_- GO:0042026 F8GKG5 2e-149
10160238_1_884_- GO:0051082 F8GKG5 2e-149
10188414_1_1007_+ GO:0000175 A0A0A7PAS6 3e-94
10188414_1_1007_+ GO:0000287 A0A0A7PAS6 3e-94
10188414_1_1007_+ GO:0003676 A0A0A7PAS6 3e-94
10188414_1_1007_+ GO:0003723 A0A0A7PAS6 3e-94
10188414_1_1007_+ GO:0004654 A0A0A7PAS6 3e-94
10188414_1_1007_+ GO:0005737 A0A0A7PAS6 3e-94
10188414_1_1007_+ GO:0006396 A0A0A7PAS6 3e-94
10188414_1_1007_+ GO:0006402 A0A0A7PAS6 3e-94
10188414_1_1007_+ GO:0016740 A0A0A7PAS6 3e-94
10188414_1_1007_+ GO:0016779 A0A0A7PAS6 3e-94
10188414_1_1007_+ GO:0046872 A0A0A7PAS6 3e-94
10188414_1_1007_+ GO:0090503 A0A0A7PAS6 3e-94
10127390_188_656_+ GO:0003995 M4ZYL1 5e-37
10127390_188_656_+ GO:0008152 M4ZYL1 5e-37
10127390_188_656_+ GO:0016491 M4ZYL1 5e-37
10127390_188_656_+ GO:0016627 M4ZYL1 5e-37
10127390_188_656_+ GO:0050660 M4ZYL1 5e-37
10127390_188_656_+ GO:0055114 M4ZYL1 5e-37
10164058_189_931_+ GO:0003994 A1VRP8 2e-117
10164058_189_931_+ GO:0005829 A1VRP8 2e-117
10164058_189_931_+ GO:0006099 A1VRP8 2e-117
10164058_189_931_+ GO:0008152 A1VRP8 2e-117
10164058_189_931_+ GO:0016829 A1VRP8 2e-117
10164058_189_931_+ GO:0047456 A1VRP8 2e-117
10164058_189_931_+ GO:0051539 A1VRP8 2e-117
10147048_57_704_+ GO:0003677 M5ALG7 5e-96
10147048_57_704_+ GO:0003824 M5ALG7 5e-96
10147048_57_704_+ GO:0003906 M5ALG7 5e-96
10147048_57_704_+ GO:0004519 M5ALG7 5e-96
10147048_57_704_+ GO:0006281 M5ALG7 5e-96
10147048_57_704_+ GO:0006284 M5ALG7 5e-96
10147048_57_704_+ GO:0006974 M5ALG7 5e-96
10147048_57_704_+ GO:0008152 M5ALG7 5e-96
10147048_57_704_+ GO:0016787 M5ALG7 5e-96
10147048_57_704_+ GO:0016798 M5ALG7 5e-96
10147048_57_704_+ GO:0016829 M5ALG7 5e-96
10147048_57_704_+ GO:0019104 M5ALG7 5e-96
10147048_57_704_+ GO:0046872 M5ALG7 5e-96
10147048_57_704_+ GO:0051536 M5ALG7 5e-96
10147048_57_704_+ GO:0051539 M5ALG7 5e-96
10147048_57_704_+ GO:0090305 M5ALG7 5e-96
10191876_50_748_+ GO:0000049 F8GKZ9 1e-108
10191876_50_748_+ GO:0003723 F8GKZ9 1e-108
10191876_50_748_+ GO:0003735 F8GKZ9 1e-108
10191876_50_748_+ GO:0005840 F8GKZ9 1e-108
10191876_50_748_+ GO:0006412 F8GKZ9 1e-108
10191876_50_748_+ GO:0006417 F8GKZ9 1e-108
10191876_50_748_+ GO:0015934 F8GKZ9 1e-108
10191876_50_748_+ GO:0019843 F8GKZ9 1e-108
10191876_50_748_+ GO:0030529 F8GKZ9 1e-108
10198850_3041_4045_+ GO:0003824 M4ZWG4 4e-82
10198850_3041_4045_+ GO:0003937 M4ZWG4 4e-82
10198850_3041_4045_+ GO:0004643 M4ZWG4 4e-82
10198850_3041_4045_+ GO:0006164 M4ZWG4 4e-82
10198850_3041_4045_+ GO:0006189 M4ZWG4 4e-82
10198850_3041_4045_+ GO:0008152 M4ZWG4 4e-82
10198850_3041_4045_+ GO:0016740 M4ZWG4 4e-82
10198850_3041_4045_+ GO:0016787 M4ZWG4 4e-82
10082686_1_515_+ GO:0003723 A0A088EWW3 5e-69
10082686_1_515_+ GO:0003735 A0A088EWW3 5e-69
10082686_1_515_+ GO:0005622 A0A088EWW3 5e-69
10082686_1_515_+ GO:0005840 A0A088EWW3 5e-69
10082686_1_515_+ GO:0006412 A0A088EWW3 5e-69
10082686_1_515_+ GO:0015935 A0A088EWW3 5e-69
10082686_1_515_+ GO:0019843 A0A088EWW3 5e-69
10082686_1_515_+ GO:0030529 A0A088EWW3 5e-69
10179424_1_833_+ GO:0043190 Q21X29 2e-145
10179424_1_833_+ GO:0055085 Q21X29 2e-145
10094648_426_543_+ GO:0003677 Q0S3E7 5e-13
10094648_426_543_+ GO:0003899 Q0S3E7 5e-13
10094648_426_543_+ GO:0006351 Q0S3E7 5e-13
10094648_426_543_+ GO:0016740 Q0S3E7 5e-13
10094648_426_543_+ GO:0016779 Q0S3E7 5e-13
10094648_426_543_+ GO:0046983 Q0S3E7 5e-13
10087406_128_525_+ GO:0003677 M4ZXW3 1e-55
10087406_128_525_+ GO:0003899 M4ZXW3 1e-55
10087406_128_525_+ GO:0006351 M4ZXW3 1e-55
10087406_128_525_+ GO:0016740 M4ZXW3 1e-55
10087406_128_525_+ GO:0016779 M4ZXW3 1e-55
10087406_128_525_+ GO:0032549 M4ZXW3 1e-55
10178208_1_233_+ GO:0003735 Q6F7H9 3e-28
10178208_1_233_+ GO:0005622 Q6F7H9 3e-28
10178208_1_233_+ GO:0005840 Q6F7H9 3e-28
10178208_1_233_+ GO:0006412 Q6F7H9 3e-28
10178208_1_233_+ GO:0030529 Q6F7H9 3e-28
10172622_1_1028_+ GO:0004872 E6SSF1 9e-36
10172622_1_1028_+ GO:0006810 E6SSF1 9e-36
10172622_1_1028_+ GO:0009279 E6SSF1 9e-36
10172622_1_1028_+ GO:0016020 E6SSF1 9e-36
10186420_98_1000_+ GO:0003677 C7PUG7 4e-129
10186420_98_1000_+ GO:0003899 C7PUG7 4e-129
10186420_98_1000_+ GO:0006351 C7PUG7 4e-129
10186420_98_1000_+ GO:0016740 C7PUG7 4e-129
10186420_98_1000_+ GO:0016779 C7PUG7 4e-129
10082364_290_514_- GO:0003723 Q47LI1 1e-18
10082364_290_514_- GO:0003735 Q47LI1 1e-18
10082364_290_514_- GO:0005840 Q47LI1 1e-18
10082364_290_514_- GO:0006412 Q47LI1 1e-18
10082364_290_514_- GO:0019843 Q47LI1 1e-18
10082364_290_514_- GO:0030529 Q47LI1 1e-18
10082364_290_514_- GO:0070180 Q47LI1 1e-18
10109453_1_586_- GO:0000166 E6S6F1 7e-96
10109453_1_586_- GO:0005524 E6S6F1 7e-96
10109453_1_586_- GO:0005886 E6S6F1 7e-96
10109453_1_586_- GO:0006754 E6S6F1 7e-96
10109453_1_586_- GO:0006810 E6S6F1 7e-96
10109453_1_586_- GO:0006811 E6S6F1 7e-96
10109453_1_586_- GO:0015986 E6S6F1 7e-96
10109453_1_586_- GO:0015991 E6S6F1 7e-96
10109453_1_586_- GO:0015992 E6S6F1 7e-96
10109453_1_586_- GO:0016020 E6S6F1 7e-96
10109453_1_586_- GO:0016787 E6S6F1 7e-96
10109453_1_586_- GO:0016820 E6S6F1 7e-96
10109453_1_586_- GO:0033178 E6S6F1 7e-96
10109453_1_586_- GO:0042777 E6S6F1 7e-96
10109453_1_586_- GO:0045261 E6S6F1 7e-96
10109453_1_586_- GO:0046034 E6S6F1 7e-96
10109453_1_586_- GO:0046933 E6S6F1 7e-96
10150298_1_793_- GO:0000166 Q605B0 3e-119
10150298_1_793_- GO:0003746 Q605B0 3e-119
10150298_1_793_- GO:0003924 Q605B0 3e-119
10150298_1_793_- GO:0005525 Q605B0 3e-119
10150298_1_793_- GO:0005622 Q605B0 3e-119
10150298_1_793_- GO:0005737 Q605B0 3e-119
10150298_1_793_- GO:0006412 Q605B0 3e-119
10150298_1_793_- GO:0006414 Q605B0 3e-119
10119557_1_623_- GO:0008940 A0A0D5VK45 1e-105
10119557_1_623_- GO:0009055 A0A0D5VK45 1e-105
10119557_1_623_- GO:0009325 A0A0D5VK45 1e-105
10119557_1_623_- GO:0016491 A0A0D5VK45 1e-105
10119557_1_623_- GO:0030151 A0A0D5VK45 1e-105
10119557_1_623_- GO:0042126 A0A0D5VK45 1e-105
10119557_1_623_- GO:0046872 A0A0D5VK45 1e-105
10119557_1_623_- GO:0051536 A0A0D5VK45 1e-105
10119557_1_623_- GO:0055114 A0A0D5VK45 1e-105
10100436_1_559_- GO:0015846 I3UHC8 2e-27
10100436_1_559_- GO:0019808 I3UHC8 2e-27
10100436_1_559_- GO:0042597 I3UHC8 2e-27
10119415_1_622_- GO:0000166 B8GRB8 3e-101
10119415_1_622_- GO:0005524 B8GRB8 3e-101
10119415_1_622_- GO:0005886 B8GRB8 3e-101
10119415_1_622_- GO:0006754 B8GRB8 3e-101
10119415_1_622_- GO:0006810 B8GRB8 3e-101
10119415_1_622_- GO:0006811 B8GRB8 3e-101
10119415_1_622_- GO:0015986 B8GRB8 3e-101
10119415_1_622_- GO:0015991 B8GRB8 3e-101
10119415_1_622_- GO:0015992 B8GRB8 3e-101
10119415_1_622_- GO:0016020 B8GRB8 3e-101
10119415_1_622_- GO:0016787 B8GRB8 3e-101
10119415_1_622_- GO:0016820 B8GRB8 3e-101
10119415_1_622_- GO:0033178 B8GRB8 3e-101
10119415_1_622_- GO:0042777 B8GRB8 3e-101
10119415_1_622_- GO:0045261 B8GRB8 3e-101
10119415_1_622_- GO:0046034 B8GRB8 3e-101
10119415_1_622_- GO:0046933 B8GRB8 3e-101
10092016_186_536_- GO:0003723 N6X674 4e-46
10092016_186_536_- GO:0003735 N6X674 4e-46
10092016_186_536_- GO:0005622 N6X674 4e-46
10092016_186_536_- GO:0005840 N6X674 4e-46
10092016_186_536_- GO:0006412 N6X674 4e-46
10092016_186_536_- GO:0015934 N6X674 4e-46
10092016_186_536_- GO:0019843 N6X674 4e-46
10092016_186_536_- GO:0030529 N6X674 4e-46
10185896_44_463_+ GO:0000166 I0W7M3 1e-56
10185896_44_463_+ GO:0004550 I0W7M3 1e-56
10185896_44_463_+ GO:0005524 I0W7M3 1e-56
10185896_44_463_+ GO:0005737 I0W7M3 1e-56
10185896_44_463_+ GO:0006165 I0W7M3 1e-56
10185896_44_463_+ GO:0006183 I0W7M3 1e-56
10185896_44_463_+ GO:0006228 I0W7M3 1e-56
10185896_44_463_+ GO:0006241 I0W7M3 1e-56
10185896_44_463_+ GO:0009117 I0W7M3 1e-56
10185896_44_463_+ GO:0016301 I0W7M3 1e-56
10185896_44_463_+ GO:0016310 I0W7M3 1e-56
10185896_44_463_+ GO:0016740 I0W7M3 1e-56
10185896_44_463_+ GO:0046872 I0W7M3 1e-56
10091302_56_490_+ GO:0005198 Q8YRW8 1e-47
10089086_68_529_- GO:0000166 F8GHN5 2e-77
10089086_68_529_- GO:0003746 F8GHN5 2e-77
10089086_68_529_- GO:0003924 F8GHN5 2e-77
10089086_68_529_- GO:0005525 F8GHN5 2e-77
10089086_68_529_- GO:0005622 F8GHN5 2e-77
10089086_68_529_- GO:0005737 F8GHN5 2e-77
10089086_68_529_- GO:0006412 F8GHN5 2e-77
10089086_68_529_- GO:0006414 F8GHN5 2e-77
10168930_722_999_- GO:0004497 A0A0N1KLP5 5e-26
10168930_722_999_- GO:0055114 A0A0N1KLP5 5e-26
10183247_940_1352_- GO:0003995 A0A0G3UY88 5e-38
10183247_940_1352_- GO:0008152 A0A0G3UY88 5e-38
10183247_940_1352_- GO:0016491 A0A0G3UY88 5e-38
10183247_940_1352_- GO:0016627 A0A0G3UY88 5e-38
10183247_940_1352_- GO:0050660 A0A0G3UY88 5e-38
10183247_940_1352_- GO:0055114 A0A0G3UY88 5e-38
10162214_1_601_- GO:0004013 A0A0N0CYK6 3e-96
10162214_1_601_- GO:0005737 A0A0N0CYK6 3e-96
10162214_1_601_- GO:0006730 A0A0N0CYK6 3e-96
10162214_1_601_- GO:0016787 A0A0N0CYK6 3e-96
10135550_1_696_- GO:0000287 Q56259 2e-131
10135550_1_696_- GO:0004497 Q56259 2e-131
10135550_1_696_- GO:0015977 Q56259 2e-131
10135550_1_696_- GO:0016491 Q56259 2e-131
10135550_1_696_- GO:0016829 Q56259 2e-131
10135550_1_696_- GO:0016984 Q56259 2e-131
10135550_1_696_- GO:0019253 Q56259 2e-131
10135550_1_696_- GO:0046872 Q56259 2e-131
10135550_1_696_- GO:0055114 Q56259 2e-131
10136888_1_656_+ GO:0003984 U5N4J6 2e-75
10136888_1_656_+ GO:0008152 U5N4J6 2e-75
10136888_1_656_+ GO:0009082 U5N4J6 2e-75
10136888_1_656_+ GO:0016597 U5N4J6 2e-75
10131634_1_675_- GO:0009055 H5WII1 1e-84
10131634_1_675_- GO:0050660 H5WII1 1e-84
10190600_1_557_+ GO:0006979 Q82TE9 2e-54
10099082_1_555_+ GO:0003824 G2NHH7 8e-50
10099082_1_555_+ GO:0016829 G2NHH7 8e-50
10099082_1_555_+ GO:0016831 G2NHH7 8e-50
10099082_1_555_+ GO:0019752 G2NHH7 8e-50
10099082_1_555_+ GO:0030170 G2NHH7 8e-50
10086498_362_523_+ GO:0003723 Q0S3G2 4e-15
10086498_362_523_+ GO:0003735 Q0S3G2 4e-15
10086498_362_523_+ GO:0005840 Q0S3G2 4e-15
10086498_362_523_+ GO:0006412 Q0S3G2 4e-15
10086498_362_523_+ GO:0019843 Q0S3G2 4e-15
10086498_362_523_+ GO:0030529 Q0S3G2 4e-15
10198604_792_1121_+ GO:0000166 W0F3H5 2e-25
10198604_792_1121_+ GO:0004017 W0F3H5 2e-25
10198604_792_1121_+ GO:0005524 W0F3H5 2e-25
10198604_792_1121_+ GO:0005737 W0F3H5 2e-25
10198604_792_1121_+ GO:0006139 W0F3H5 2e-25
10198604_792_1121_+ GO:0016301 W0F3H5 2e-25
10198604_792_1121_+ GO:0016310 W0F3H5 2e-25
10198604_792_1121_+ GO:0016740 W0F3H5 2e-25
10198604_792_1121_+ GO:0016776 W0F3H5 2e-25
10198604_792_1121_+ GO:0019205 W0F3H5 2e-25
10198604_792_1121_+ GO:0046939 W0F3H5 2e-25
10191678_1_500_+ GO:0000166 A0A0N0XKE6 1e-59
10191678_1_500_+ GO:0005524 A0A0N0XKE6 1e-59
10191678_1_500_+ GO:0005886 A0A0N0XKE6 1e-59
10191678_1_500_+ GO:0006754 A0A0N0XKE6 1e-59
10191678_1_500_+ GO:0006810 A0A0N0XKE6 1e-59
10191678_1_500_+ GO:0006811 A0A0N0XKE6 1e-59
10191678_1_500_+ GO:0015986 A0A0N0XKE6 1e-59
10191678_1_500_+ GO:0015991 A0A0N0XKE6 1e-59
10191678_1_500_+ GO:0015992 A0A0N0XKE6 1e-59
10191678_1_500_+ GO:0016020 A0A0N0XKE6 1e-59
10191678_1_500_+ GO:0016787 A0A0N0XKE6 1e-59
10191678_1_500_+ GO:0016820 A0A0N0XKE6 1e-59
10191678_1_500_+ GO:0033178 A0A0N0XKE6 1e-59
10191678_1_500_+ GO:0042777 A0A0N0XKE6 1e-59
10191678_1_500_+ GO:0045261 A0A0N0XKE6 1e-59
10191678_1_500_+ GO:0046034 A0A0N0XKE6 1e-59
10191678_1_500_+ GO:0046933 A0A0N0XKE6 1e-59
10191678_1_500_+ GO:0046961 A0A0N0XKE6 1e-59
10187408_2_886_- GO:0000166 B8KWF8 7e-143
10187408_2_886_- GO:0003746 B8KWF8 7e-143
10187408_2_886_- GO:0003924 B8KWF8 7e-143
10187408_2_886_- GO:0005525 B8KWF8 7e-143
10187408_2_886_- GO:0005622 B8KWF8 7e-143
10187408_2_886_- GO:0005737 B8KWF8 7e-143
10187408_2_886_- GO:0006412 B8KWF8 7e-143
10187408_2_886_- GO:0006414 B8KWF8 7e-143
10127620_1_657_+ GO:0000155 Q21YP4 1e-95
10127620_1_657_+ GO:0000160 Q21YP4 1e-95
10127620_1_657_+ GO:0004673 Q21YP4 1e-95
10127620_1_657_+ GO:0004871 Q21YP4 1e-95
10127620_1_657_+ GO:0005737 Q21YP4 1e-95
10127620_1_657_+ GO:0006935 Q21YP4 1e-95
10127620_1_657_+ GO:0007165 Q21YP4 1e-95
10127620_1_657_+ GO:0016301 Q21YP4 1e-95
10127620_1_657_+ GO:0016310 Q21YP4 1e-95
10127620_1_657_+ GO:0016772 Q21YP4 1e-95
10127620_1_657_+ GO:0018106 Q21YP4 1e-95
10127620_1_657_+ GO:0023014 Q21YP4 1e-95
10125214_1_620_- GO:0003824 D1A3R4 2e-101
10125214_1_620_- GO:0008152 D1A3R4 2e-101
10125214_1_620_- GO:0008935 D1A3R4 2e-101
10125214_1_620_- GO:0009234 D1A3R4 2e-101
10125214_1_620_- GO:0016829 D1A3R4 2e-101
10106615_2_577_- GO:0000166 A3TGI9 9e-69
10106615_2_577_- GO:0005524 A3TGI9 9e-69
10106615_2_577_- GO:0006810 A3TGI9 9e-69
10106615_2_577_- GO:0008152 A3TGI9 9e-69
10106615_2_577_- GO:0015833 A3TGI9 9e-69
10106615_2_577_- GO:0016887 A3TGI9 9e-69
10161056_489_894_- GO:0008270 D1A3U4 1e-34
10193572_1843_1989_- GO:0000166 D2RMU9 1e-10
10193572_1843_1989_- GO:0005524 D2RMU9 1e-10
10193572_1843_1989_- GO:0008152 D2RMU9 1e-10
10193572_1843_1989_- GO:0015658 D2RMU9 1e-10
10193572_1843_1989_- GO:0015803 D2RMU9 1e-10
10193572_1843_1989_- GO:0016887 D2RMU9 1e-10
10159688_384_749_+ GO:0000049 W0SCK6 2e-54
10159688_384_749_+ GO:0003676 W0SCK6 2e-54
10159688_384_749_+ GO:0003723 W0SCK6 2e-54
10159688_384_749_+ GO:0003735 W0SCK6 2e-54
10159688_384_749_+ GO:0005622 W0SCK6 2e-54
10159688_384_749_+ GO:0005840 W0SCK6 2e-54
10159688_384_749_+ GO:0006412 W0SCK6 2e-54
10159688_384_749_+ GO:0019843 W0SCK6 2e-54
10159688_384_749_+ GO:0030529 W0SCK6 2e-54
10195358_1107_2511_- GO:0004222 D3F8Y4 5e-167
10195358_1107_2511_- GO:0006508 D3F8Y4 5e-167
10148266_1_343_- GO:0000287 Q12B52 2e-45
10148266_1_343_- GO:0003824 Q12B52 2e-45
10148266_1_343_- GO:0003984 Q12B52 2e-45
10148266_1_343_- GO:0008652 Q12B52 2e-45
10148266_1_343_- GO:0009082 Q12B52 2e-45
10148266_1_343_- GO:0009097 Q12B52 2e-45
10148266_1_343_- GO:0009099 Q12B52 2e-45
10148266_1_343_- GO:0016740 Q12B52 2e-45
10148266_1_343_- GO:0030976 Q12B52 2e-45
10148266_1_343_- GO:0046872 Q12B52 2e-45
10148266_1_343_- GO:0050660 Q12B52 2e-45
10135864_429_698_- GO:0000049 F8GHK9 1e-36
10135864_429_698_- GO:0003676 F8GHK9 1e-36
10135864_429_698_- GO:0003723 F8GHK9 1e-36
10135864_429_698_- GO:0003735 F8GHK9 1e-36
10135864_429_698_- GO:0005622 F8GHK9 1e-36
10135864_429_698_- GO:0005840 F8GHK9 1e-36
10135864_429_698_- GO:0006412 F8GHK9 1e-36
10135864_429_698_- GO:0019843 F8GHK9 1e-36
10135864_429_698_- GO:0030529 F8GHK9 1e-36
10144530_1_751_+ GO:0000166 A0A0G3V3H2 1e-95
10144530_1_751_+ GO:0000287 A0A0G3V3H2 1e-95
10144530_1_751_+ GO:0003824 A0A0G3V3H2 1e-95
10144530_1_751_+ GO:0004775 A0A0G3V3H2 1e-95
10144530_1_751_+ GO:0005524 A0A0G3V3H2 1e-95
10144530_1_751_+ GO:0006099 A0A0G3V3H2 1e-95
10144530_1_751_+ GO:0008152 A0A0G3V3H2 1e-95
10144530_1_751_+ GO:0016874 A0A0G3V3H2 1e-95
10144530_1_751_+ GO:0030145 A0A0G3V3H2 1e-95
10144530_1_751_+ GO:0046872 A0A0G3V3H2 1e-95
10080480_1_510_- GO:0015948 F4BXY2 5e-89
10080480_1_510_- GO:0050524 F4BXY2 5e-89
10197490_1138_2016_+ GO:0003995 A0A0E9MXD5 5e-129
10197490_1138_2016_+ GO:0008152 A0A0E9MXD5 5e-129
10197490_1138_2016_+ GO:0016491 A0A0E9MXD5 5e-129
10197490_1138_2016_+ GO:0016627 A0A0E9MXD5 5e-129
10197490_1138_2016_+ GO:0050660 A0A0E9MXD5 5e-129
10197490_1138_2016_+ GO:0055114 A0A0E9MXD5 5e-129
10090526_1_338_- GO:0003677 I0HZI5 5e-51
10090526_1_338_- GO:0003899 I0HZI5 5e-51
10090526_1_338_- GO:0006351 I0HZI5 5e-51
10090526_1_338_- GO:0016740 I0HZI5 5e-51
10090526_1_338_- GO:0016779 I0HZI5 5e-51
10090526_1_338_- GO:0046983 I0HZI5 5e-51
10183169_468_1022_+ GO:0005524 K4KRB2 5e-84
10177908_1_817_- GO:0003723 F8GHM9 7e-131
10177908_1_817_- GO:0003735 F8GHM9 7e-131
10177908_1_817_- GO:0005622 F8GHM9 7e-131
10177908_1_817_- GO:0005840 F8GHM9 7e-131
10177908_1_817_- GO:0006412 F8GHM9 7e-131
10177908_1_817_- GO:0015934 F8GHM9 7e-131
10177908_1_817_- GO:0016740 F8GHM9 7e-131
10177908_1_817_- GO:0019843 F8GHM9 7e-131
10177908_1_817_- GO:0030529 F8GHM9 7e-131
10090024_1_531_- GO:0000166 F4KPN4 3e-77
10090024_1_531_- GO:0005524 F4KPN4 3e-77
10090024_1_531_- GO:0005886 F4KPN4 3e-77
10090024_1_531_- GO:0006754 F4KPN4 3e-77
10090024_1_531_- GO:0006810 F4KPN4 3e-77
10090024_1_531_- GO:0006811 F4KPN4 3e-77
10090024_1_531_- GO:0015986 F4KPN4 3e-77
10090024_1_531_- GO:0015991 F4KPN4 3e-77
10090024_1_531_- GO:0015992 F4KPN4 3e-77
10090024_1_531_- GO:0016020 F4KPN4 3e-77
10090024_1_531_- GO:0016787 F4KPN4 3e-77
10090024_1_531_- GO:0016820 F4KPN4 3e-77
10090024_1_531_- GO:0033178 F4KPN4 3e-77
10090024_1_531_- GO:0042777 F4KPN4 3e-77
10090024_1_531_- GO:0045261 F4KPN4 3e-77
10090024_1_531_- GO:0046034 F4KPN4 3e-77
10090024_1_531_- GO:0046933 F4KPN4 3e-77
10095830_135_539_+ GO:0000049 P63200 4e-57
10095830_135_539_+ GO:0003723 P63200 4e-57
10095830_135_539_+ GO:0003735 P63200 4e-57
10095830_135_539_+ GO:0005622 P63200 4e-57
10095830_135_539_+ GO:0005840 P63200 4e-57
10095830_135_539_+ GO:0006412 P63200 4e-57
10095830_135_539_+ GO:0015935 P63200 4e-57
10095830_135_539_+ GO:0019843 P63200 4e-57
10095830_135_539_+ GO:0030529 P63200 4e-57
10095830_135_539_+ GO:0046677 P63200 4e-57
10160118_1_883_- GO:0000166 F2IIS8 4e-155
10160118_1_883_- GO:0003746 F2IIS8 4e-155
10160118_1_883_- GO:0003924 F2IIS8 4e-155
10160118_1_883_- GO:0005525 F2IIS8 4e-155
10160118_1_883_- GO:0005622 F2IIS8 4e-155
10160118_1_883_- GO:0005737 F2IIS8 4e-155
10160118_1_883_- GO:0006412 F2IIS8 4e-155
10160118_1_883_- GO:0006414 F2IIS8 4e-155
10198802_2066_3954_- GO:0000166 B4VLU0 1e-57
10198802_2066_3954_- GO:0003677 B4VLU0 1e-57
10198802_2066_3954_- GO:0005524 B4VLU0 1e-57
10158494_1_867_+ GO:0003677 A0A0G0SZX6 1e-140
10158494_1_867_+ GO:0003899 A0A0G0SZX6 1e-140
10158494_1_867_+ GO:0006351 A0A0G0SZX6 1e-140
10158494_1_867_+ GO:0016740 A0A0G0SZX6 1e-140
10158494_1_867_+ GO:0016779 A0A0G0SZX6 1e-140
10158494_1_867_+ GO:0032549 A0A0G0SZX6 1e-140
10140696_1_417_- GO:0004197 B0VHE7 1e-11
10140696_1_417_- GO:0006508 B0VHE7 1e-11
10140696_1_417_- GO:0008234 B0VHE7 1e-11
10140696_1_417_- GO:0016787 B0VHE7 1e-11
10109169_97_585_- GO:0003735 F8GDI5 7e-74
10109169_97_585_- GO:0005622 F8GDI5 7e-74
10109169_97_585_- GO:0005840 F8GDI5 7e-74
10109169_97_585_- GO:0006412 F8GDI5 7e-74
10109169_97_585_- GO:0015935 F8GDI5 7e-74
10109169_97_585_- GO:0030529 F8GDI5 7e-74
10182545_1_215_+ GO:0005623 G0AIC4 3e-13
10182545_1_215_+ GO:0006662 G0AIC4 3e-13
10182545_1_215_+ GO:0015035 G0AIC4 3e-13
10182545_1_215_+ GO:0016853 G0AIC4 3e-13
10182545_1_215_+ GO:0045454 G0AIC4 3e-13
10182545_1_215_+ GO:0055114 G0AIC4 3e-13
10191728_1488_1908_+ GO:0008270 M5A6L7 9e-55
10191728_1488_1908_+ GO:0016491 M5A6L7 9e-55
10191728_1488_1908_+ GO:0043880 M5A6L7 9e-55
10191728_1488_1908_+ GO:0055114 M5A6L7 9e-55
10120935_340_629_+ GO:0000287 E1VQ10 8e-37
10120935_340_629_+ GO:0003676 E1VQ10 8e-37
10120935_340_629_+ GO:0003723 E1VQ10 8e-37
10120935_340_629_+ GO:0004518 E1VQ10 8e-37
10120935_340_629_+ GO:0004519 E1VQ10 8e-37
10120935_340_629_+ GO:0004521 E1VQ10 8e-37
10120935_340_629_+ GO:0004540 E1VQ10 8e-37
10120935_340_629_+ GO:0005737 E1VQ10 8e-37
10120935_340_629_+ GO:0005886 E1VQ10 8e-37
10120935_340_629_+ GO:0006364 E1VQ10 8e-37
10120935_340_629_+ GO:0006396 E1VQ10 8e-37
10120935_340_629_+ GO:0006402 E1VQ10 8e-37
10120935_340_629_+ GO:0008033 E1VQ10 8e-37
10120935_340_629_+ GO:0008270 E1VQ10 8e-37
10120935_340_629_+ GO:0008995 E1VQ10 8e-37
10120935_340_629_+ GO:0009898 E1VQ10 8e-37
10120935_340_629_+ GO:0016020 E1VQ10 8e-37
10120935_340_629_+ GO:0016787 E1VQ10 8e-37
10120935_340_629_+ GO:0046872 E1VQ10 8e-37
10120935_340_629_+ GO:0090305 E1VQ10 8e-37
10120935_340_629_+ GO:0090501 E1VQ10 8e-37
10120935_340_629_+ GO:0090502 E1VQ10 8e-37
10179240_577_1214_- GO:0000155 D2QWN6 8e-13
10179240_577_1214_- GO:0000160 D2QWN6 8e-13
10179240_577_1214_- GO:0005622 D2QWN6 8e-13
10179240_577_1214_- GO:0007165 D2QWN6 8e-13
10179240_577_1214_- GO:0016301 D2QWN6 8e-13
10179240_577_1214_- GO:0016310 D2QWN6 8e-13
10179240_577_1214_- GO:0016740 D2QWN6 8e-13
10179240_577_1214_- GO:0016772 D2QWN6 8e-13
10179240_577_1214_- GO:0023014 D2QWN6 8e-13
10164890_1_942_- GO:0003824 D5VCI1 5e-159
10164890_1_942_- GO:0004088 D5VCI1 5e-159
10164890_1_942_- GO:0005524 D5VCI1 5e-159
10164890_1_942_- GO:0006221 D5VCI1 5e-159
10164890_1_942_- GO:0006526 D5VCI1 5e-159
10164890_1_942_- GO:0006807 D5VCI1 5e-159
10164890_1_942_- GO:0008652 D5VCI1 5e-159
10164890_1_942_- GO:0016874 D5VCI1 5e-159
10164890_1_942_- GO:0044205 D5VCI1 5e-159
10164890_1_942_- GO:0046872 D5VCI1 5e-159
10098574_1_554_+ GO:0003677 Q21SF8 5e-86
10098574_1_554_+ GO:0003899 Q21SF8 5e-86
10098574_1_554_+ GO:0006351 Q21SF8 5e-86
10098574_1_554_+ GO:0016740 Q21SF8 5e-86
10098574_1_554_+ GO:0016779 Q21SF8 5e-86
10105108_1_573_- GO:0004013 A3I390 1e-87
10105108_1_573_- GO:0005737 A3I390 1e-87
10105108_1_573_- GO:0006730 A3I390 1e-87
10105108_1_573_- GO:0016787 A3I390 1e-87
10189118_60_794_- GO:0005737 A1SL72 7e-97
10189118_60_794_- GO:0007049 A1SL72 7e-97
10189118_60_794_- GO:0051301 A1SL72 7e-97
10109591_73_587_- GO:0006790 H5WQR0 4e-94
10109591_73_587_- GO:0009055 H5WQR0 4e-94
10109591_73_587_- GO:0016491 H5WQR0 4e-94
10109591_73_587_- GO:0018551 H5WQR0 4e-94
10109591_73_587_- GO:0020037 H5WQR0 4e-94
10109591_73_587_- GO:0046872 H5WQR0 4e-94
10109591_73_587_- GO:0051536 H5WQR0 4e-94
10109591_73_587_- GO:0051539 H5WQR0 4e-94
10109591_73_587_- GO:0055114 H5WQR0 4e-94
10180058_1_1060_+ GO:0000166 F4L4Q4 1e-154
10180058_1_1060_+ GO:0005524 F4L4Q4 1e-154
10180058_1_1060_+ GO:0019538 F4L4Q4 1e-154
10197464_1015_3060_+ GO:0003824 A0A068NTF5 6e-115
10197464_1015_3060_+ GO:0006520 A0A068NTF5 6e-115
10197464_1015_3060_+ GO:0006525 A0A068NTF5 6e-115
10197464_1015_3060_+ GO:0008483 A0A068NTF5 6e-115
10197464_1015_3060_+ GO:0016597 A0A068NTF5 6e-115
10197464_1015_3060_+ GO:0016740 A0A068NTF5 6e-115
10197464_1015_3060_+ GO:0016743 A0A068NTF5 6e-115
10197464_1015_3060_+ GO:0030170 A0A068NTF5 6e-115
10172750_693_998_- GO:0003723 M5A0A0 3e-20
10172750_693_998_- GO:0004521 M5A0A0 3e-20
10172750_693_998_- GO:0004534 M5A0A0 3e-20
10172750_693_998_- GO:0006396 M5A0A0 3e-20
10172750_693_998_- GO:0008270 M5A0A0 3e-20
10172750_693_998_- GO:0016787 M5A0A0 3e-20
10172750_693_998_- GO:0046872 M5A0A0 3e-20
10172750_693_998_- GO:0090501 M5A0A0 3e-20
10172750_693_998_- GO:0090502 M5A0A0 3e-20
10172750_693_998_- GO:0090503 M5A0A0 3e-20
10198788_2338_2994_- GO:0003677 G8TH15 3e-56
10198788_2338_2994_- GO:0003700 G8TH15 3e-56
10198788_2338_2994_- GO:0006355 G8TH15 3e-56
10198788_2338_2994_- GO:0046914 G8TH15 3e-56
10198788_2338_2994_- GO:0046983 G8TH15 3e-56
10142120_1_735_+ GO:0003995 W0SED8 2e-106
10142120_1_735_+ GO:0008152 W0SED8 2e-106
10142120_1_735_+ GO:0016491 W0SED8 2e-106
10142120_1_735_+ GO:0016627 W0SED8 2e-106
10142120_1_735_+ GO:0050660 W0SED8 2e-106
10142120_1_735_+ GO:0055114 W0SED8 2e-106
10178206_1_1096_+ GO:0003824 A0A0F2FY69 3e-148
10178206_1_1096_+ GO:0004739 A0A0F2FY69 3e-148
10178206_1_1096_+ GO:0008152 A0A0F2FY69 3e-148
10178206_1_1096_+ GO:0016491 A0A0F2FY69 3e-148
10178206_1_1096_+ GO:0055114 A0A0F2FY69 3e-148
10150688_492_796_+ GO:0003723 F8GHN1 3e-38
10150688_492_796_+ GO:0003735 F8GHN1 3e-38
10150688_492_796_+ GO:0005840 F8GHN1 3e-38
10150688_492_796_+ GO:0006412 F8GHN1 3e-38
10150688_492_796_+ GO:0019843 F8GHN1 3e-38
10150688_492_796_+ GO:0030529 F8GHN1 3e-38
10123618_1_639_- GO:0000166 D0LM58 2e-86
10123618_1_639_- GO:0003924 D0LM58 2e-86
10123618_1_639_- GO:0005525 D0LM58 2e-86
10123618_1_639_- GO:0008152 D0LM58 2e-86
10180834_257_1264_+ GO:0006508 M4ZXJ9 3e-116
10180834_257_1264_+ GO:0008237 M4ZXJ9 3e-116
10195712_2333_2618_- GO:0003723 Q6F7T5 2e-45
10195712_2333_2618_- GO:0003735 Q6F7T5 2e-45
10195712_2333_2618_- GO:0005622 Q6F7T5 2e-45
10195712_2333_2618_- GO:0005840 Q6F7T5 2e-45
10195712_2333_2618_- GO:0006412 Q6F7T5 2e-45
10195712_2333_2618_- GO:0019843 Q6F7T5 2e-45
10195712_2333_2618_- GO:0030529 Q6F7T5 2e-45
10195012_1118_2017_+ GO:0004872 F3L1G1 9e-170
10195012_1118_2017_+ GO:0006810 F3L1G1 9e-170
10195012_1118_2017_+ GO:0009279 F3L1G1 9e-170
10195012_1118_2017_+ GO:0016020 F3L1G1 9e-170
10194166_1423_2007_+ GO:0004872 G8TLK2 1e-40
10194166_1423_2007_+ GO:0006810 G8TLK2 1e-40
10194166_1423_2007_+ GO:0016020 G8TLK2 1e-40
10195582_1488_1979_- GO:0000049 A9BRW3 8e-81
10195582_1488_1979_- GO:0003723 A9BRW3 8e-81
10195582_1488_1979_- GO:0003735 A9BRW3 8e-81
10195582_1488_1979_- GO:0005622 A9BRW3 8e-81
10195582_1488_1979_- GO:0005840 A9BRW3 8e-81
10195582_1488_1979_- GO:0006412 A9BRW3 8e-81
10195582_1488_1979_- GO:0019843 A9BRW3 8e-81
10195582_1488_1979_- GO:0030529 A9BRW3 8e-81
10150638_1_796_- GO:0016491 F8AXE1 9e-113
10150638_1_796_- GO:0055114 F8AXE1 9e-113
10098730_1_554_+ GO:0000166 A7BMA9 7e-09
10098730_1_554_+ GO:0003924 A7BMA9 7e-09
10098730_1_554_+ GO:0005525 A7BMA9 7e-09
10098730_1_554_+ GO:0005874 A7BMA9 7e-09
10098730_1_554_+ GO:0007017 A7BMA9 7e-09
10098730_1_554_+ GO:0008152 A7BMA9 7e-09
10186162_193_1481_- GO:0000166 Q21VM6 3e-194
10186162_193_1481_- GO:0003924 Q21VM6 3e-194
10186162_193_1481_- GO:0004781 Q21VM6 3e-194
10186162_193_1481_- GO:0005524 Q21VM6 3e-194
10186162_193_1481_- GO:0005525 Q21VM6 3e-194
10186162_193_1481_- GO:0006790 Q21VM6 3e-194
10186162_193_1481_- GO:0016740 Q21VM6 3e-194
10186162_193_1481_- GO:0016779 Q21VM6 3e-194
10186162_193_1481_- GO:0070814 Q21VM6 3e-194
10089302_1_446_+ GO:0016020 I2JMU1 3e-31
10098950_1_284_- GO:0003723 W0SCK1 3e-38
10098950_1_284_- GO:0003735 W0SCK1 3e-38
10098950_1_284_- GO:0005840 W0SCK1 3e-38
10098950_1_284_- GO:0006412 W0SCK1 3e-38
10098950_1_284_- GO:0015935 W0SCK1 3e-38
10098950_1_284_- GO:0019843 W0SCK1 3e-38
10098950_1_284_- GO:0030529 W0SCK1 3e-38
10145870_1_406_- GO:0016301 A0A023NNT5 1e-12
10145870_1_406_- GO:0016310 A0A023NNT5 1e-12
10091460_1_218_- GO:0003677 Q7NQE7 4e-35
10091460_1_218_- GO:0003899 Q7NQE7 4e-35
10091460_1_218_- GO:0006351 Q7NQE7 4e-35
10091460_1_218_- GO:0016740 Q7NQE7 4e-35
10091460_1_218_- GO:0016779 Q7NQE7 4e-35
10191678_1426_1903_+ GO:0000166 C1D5G2 3e-70
10191678_1426_1903_+ GO:0005524 C1D5G2 3e-70
10191678_1426_1903_+ GO:0005886 C1D5G2 3e-70
10191678_1426_1903_+ GO:0006754 C1D5G2 3e-70
10191678_1426_1903_+ GO:0006810 C1D5G2 3e-70
10191678_1426_1903_+ GO:0006811 C1D5G2 3e-70
10191678_1426_1903_+ GO:0015986 C1D5G2 3e-70
10191678_1426_1903_+ GO:0015991 C1D5G2 3e-70
10191678_1426_1903_+ GO:0015992 C1D5G2 3e-70
10191678_1426_1903_+ GO:0016020 C1D5G2 3e-70
10191678_1426_1903_+ GO:0016787 C1D5G2 3e-70
10191678_1426_1903_+ GO:0016820 C1D5G2 3e-70
10191678_1426_1903_+ GO:0033178 C1D5G2 3e-70
10191678_1426_1903_+ GO:0042777 C1D5G2 3e-70
10191678_1426_1903_+ GO:0045261 C1D5G2 3e-70
10191678_1426_1903_+ GO:0046034 C1D5G2 3e-70
10191678_1426_1903_+ GO:0046933 C1D5G2 3e-70
10185708_1_460_- GO:0008152 F7ZZ23 3e-28
10185708_1_460_- GO:0016491 F7ZZ23 3e-28
10185708_1_460_- GO:0055114 F7ZZ23 3e-28
10161286_12_896_- GO:0000166 I5AY08 1e-98
10161286_12_896_- GO:0005524 I5AY08 1e-98
10161286_12_896_- GO:0006457 I5AY08 1e-98
10161286_12_896_- GO:0008270 I5AY08 1e-98
10161286_12_896_- GO:0046872 I5AY08 1e-98
10161286_12_896_- GO:0046983 I5AY08 1e-98
10161286_12_896_- GO:0051082 I5AY08 1e-98
10196446_1_806_- GO:0003824 A4AH51 5e-50
10196446_1_806_- GO:0004300 A4AH51 5e-50
10196446_1_806_- GO:0008152 A4AH51 5e-50
10196446_1_806_- GO:0016829 A4AH51 5e-50
10132946_1_242_- GO:0000166 I4EXA3 6e-20
10132946_1_242_- GO:0004055 I4EXA3 6e-20
10132946_1_242_- GO:0005524 I4EXA3 6e-20
10132946_1_242_- GO:0005737 I4EXA3 6e-20
10132946_1_242_- GO:0006526 I4EXA3 6e-20
10132946_1_242_- GO:0008652 I4EXA3 6e-20
10132946_1_242_- GO:0016874 I4EXA3 6e-20
10132946_1_242_- GO:0042803 I4EXA3 6e-20
10196232_1_1041_+ GO:0003824 A0A0N0JU13 9e-70
10196232_1_1041_+ GO:0008152 A0A0N0JU13 9e-70
10187300_1_1041_+ GO:0003824 A8LGS2 3e-119
10187300_1_1041_+ GO:0006537 A8LGS2 3e-119
10187300_1_1041_+ GO:0006807 A8LGS2 3e-119
10187300_1_1041_+ GO:0008152 A8LGS2 3e-119
10187300_1_1041_+ GO:0015930 A8LGS2 3e-119
10187300_1_1041_+ GO:0016041 A8LGS2 3e-119
10187300_1_1041_+ GO:0016491 A8LGS2 3e-119
10187300_1_1041_+ GO:0016638 A8LGS2 3e-119
10187300_1_1041_+ GO:0055114 A8LGS2 3e-119
10093346_1_540_+ GO:0003677 I0I9C2 3e-91
10093346_1_540_+ GO:0003899 I0I9C2 3e-91
10093346_1_540_+ GO:0006351 I0I9C2 3e-91
10093346_1_540_+ GO:0016740 I0I9C2 3e-91
10093346_1_540_+ GO:0016779 I0I9C2 3e-91
10108247_1_137_+ GO:0003723 C5C659 3e-14
10108247_1_137_+ GO:0003735 C5C659 3e-14
10108247_1_137_+ GO:0005622 C5C659 3e-14
10108247_1_137_+ GO:0005840 C5C659 3e-14
10108247_1_137_+ GO:0006412 C5C659 3e-14
10108247_1_137_+ GO:0019843 C5C659 3e-14
10108247_1_137_+ GO:0030529 C5C659 3e-14
10145926_1_760_- GO:0000104 C7PL29 2e-129
10145926_1_760_- GO:0016491 C7PL29 2e-129
10145926_1_760_- GO:0055114 C7PL29 2e-129
10102902_1_566_+ GO:0003824 F4KV51 4e-74
10102902_1_566_+ GO:0003938 F4KV51 4e-74
10102902_1_566_+ GO:0006164 F4KV51 4e-74
10102902_1_566_+ GO:0006177 F4KV51 4e-74
10102902_1_566_+ GO:0016491 F4KV51 4e-74
10102902_1_566_+ GO:0046872 F4KV51 4e-74
10102902_1_566_+ GO:0055114 F4KV51 4e-74
10106531_1_577_- GO:0003995 A3TIY9 4e-89
10106531_1_577_- GO:0008152 A3TIY9 4e-89
10106531_1_577_- GO:0016491 A3TIY9 4e-89
10106531_1_577_- GO:0016627 A3TIY9 4e-89
10106531_1_577_- GO:0050660 A3TIY9 4e-89
10106531_1_577_- GO:0055114 A3TIY9 4e-89
10153500_292_711_- GO:0000166 Q0FGC0 5e-47
10153500_292_711_- GO:0004550 Q0FGC0 5e-47
10153500_292_711_- GO:0005524 Q0FGC0 5e-47
10153500_292_711_- GO:0005737 Q0FGC0 5e-47
10153500_292_711_- GO:0006165 Q0FGC0 5e-47
10153500_292_711_- GO:0006183 Q0FGC0 5e-47
10153500_292_711_- GO:0006228 Q0FGC0 5e-47
10153500_292_711_- GO:0006241 Q0FGC0 5e-47
10153500_292_711_- GO:0009117 Q0FGC0 5e-47
10153500_292_711_- GO:0016301 Q0FGC0 5e-47
10153500_292_711_- GO:0016310 Q0FGC0 5e-47
10153500_292_711_- GO:0016740 Q0FGC0 5e-47
10153500_292_711_- GO:0046872 Q0FGC0 5e-47
10175504_1_1002_+ GO:0004872 A0A0E9MWX9 1e-47
10175504_1_1002_+ GO:0006810 A0A0E9MWX9 1e-47
10175504_1_1002_+ GO:0009279 A0A0E9MWX9 1e-47
10175504_1_1002_+ GO:0016020 A0A0E9MWX9 1e-47
10144066_1_329_+ GO:0000015 Q6FAT9 2e-40
10144066_1_329_+ GO:0000287 Q6FAT9 2e-40
10144066_1_329_+ GO:0004634 Q6FAT9 2e-40
10144066_1_329_+ GO:0005576 Q6FAT9 2e-40
10144066_1_329_+ GO:0005737 Q6FAT9 2e-40
10144066_1_329_+ GO:0006096 Q6FAT9 2e-40
10144066_1_329_+ GO:0009986 Q6FAT9 2e-40
10144066_1_329_+ GO:0016829 Q6FAT9 2e-40
10144066_1_329_+ GO:0046872 Q6FAT9 2e-40
10197966_1_884_- GO:0001123 D8PBZ3 1e-157
10197966_1_884_- GO:0003677 D8PBZ3 1e-157
10197966_1_884_- GO:0003700 D8PBZ3 1e-157
10197966_1_884_- GO:0005737 D8PBZ3 1e-157
10197966_1_884_- GO:0006351 D8PBZ3 1e-157
10197966_1_884_- GO:0006352 D8PBZ3 1e-157
10197966_1_884_- GO:0006355 D8PBZ3 1e-157
10197966_1_884_- GO:0010468 D8PBZ3 1e-157
10197966_1_884_- GO:0016987 D8PBZ3 1e-157
10192112_1118_1663_+ GO:0003824 B3U4L0 1e-99
10192112_1118_1663_+ GO:0003938 B3U4L0 1e-99
10192112_1118_1663_+ GO:0006164 B3U4L0 1e-99
10192112_1118_1663_+ GO:0006177 B3U4L0 1e-99
10192112_1118_1663_+ GO:0016491 B3U4L0 1e-99
10192112_1118_1663_+ GO:0046872 B3U4L0 1e-99
10192112_1118_1663_+ GO:0055114 B3U4L0 1e-99
10179640_250_768_- GO:0003723 F8GHM9 9e-84
10179640_250_768_- GO:0003735 F8GHM9 9e-84
10179640_250_768_- GO:0005622 F8GHM9 9e-84
10179640_250_768_- GO:0005840 F8GHM9 9e-84
10179640_250_768_- GO:0006412 F8GHM9 9e-84
10179640_250_768_- GO:0015934 F8GHM9 9e-84
10179640_250_768_- GO:0016740 F8GHM9 9e-84
10179640_250_768_- GO:0019843 F8GHM9 9e-84
10179640_250_768_- GO:0030529 F8GHM9 9e-84
10195962_2250_2702_- GO:0003723 D5CP66 5e-58
10195962_2250_2702_- GO:0003735 D5CP66 5e-58
10195962_2250_2702_- GO:0005840 D5CP66 5e-58
10195962_2250_2702_- GO:0006412 D5CP66 5e-58
10195962_2250_2702_- GO:0019843 D5CP66 5e-58
10195962_2250_2702_- GO:0030529 D5CP66 5e-58
10121485_1_631_+ GO:0000166 F4L4Q4 3e-102
10121485_1_631_+ GO:0005524 F4L4Q4 3e-102
10121485_1_631_+ GO:0019538 F4L4Q4 3e-102
10178482_125_955_- GO:0006629 R6I0I4 4e-34
10190298_966_1756_- GO:0000166 I0HVW9 6e-26
10190298_966_1756_- GO:0004812 I0HVW9 6e-26
10190298_966_1756_- GO:0005509 I0HVW9 6e-26
10190298_966_1756_- GO:0005524 I0HVW9 6e-26
10190298_966_1756_- GO:0006418 I0HVW9 6e-26
10190298_966_1756_- GO:0016020 I0HVW9 6e-26
10158798_1_870_+ GO:0003824 A0A0F7M628 1e-149
10158798_1_870_+ GO:0004494 A0A0F7M628 1e-149
10158798_1_870_+ GO:0008152 A0A0F7M628 1e-149
10158798_1_870_+ GO:0016853 A0A0F7M628 1e-149
10158798_1_870_+ GO:0016866 A0A0F7M628 1e-149
10158798_1_870_+ GO:0031419 A0A0F7M628 1e-149
10158798_1_870_+ GO:0046872 A0A0F7M628 1e-149
10162338_1_665_+ GO:0000166 C5CKV9 1e-87
10162338_1_665_+ GO:0004017 C5CKV9 1e-87
10162338_1_665_+ GO:0005524 C5CKV9 1e-87
10162338_1_665_+ GO:0005737 C5CKV9 1e-87
10162338_1_665_+ GO:0006139 C5CKV9 1e-87
10162338_1_665_+ GO:0009165 C5CKV9 1e-87
10162338_1_665_+ GO:0016301 C5CKV9 1e-87
10162338_1_665_+ GO:0016310 C5CKV9 1e-87
10162338_1_665_+ GO:0016740 C5CKV9 1e-87
10162338_1_665_+ GO:0016776 C5CKV9 1e-87
10162338_1_665_+ GO:0019205 C5CKV9 1e-87
10162338_1_665_+ GO:0044209 C5CKV9 1e-87
10162338_1_665_+ GO:0046939 C5CKV9 1e-87
10160904_78_892_+ GO:0008152 K6VC81 1e-79
10160904_78_892_+ GO:0016627 K6VC81 1e-79
10160904_78_892_+ GO:0050660 K6VC81 1e-79
10160904_78_892_+ GO:0055114 K6VC81 1e-79
10177800_421_1173_+ GO:0009055 Q21UJ2 1e-133
10177800_421_1173_+ GO:0016491 Q21UJ2 1e-133
10177800_421_1173_+ GO:0016625 Q21UJ2 1e-133
10177800_421_1173_+ GO:0051536 Q21UJ2 1e-133
10177800_421_1173_+ GO:0055114 Q21UJ2 1e-133
10139342_1_718_- GO:0008137 E6SAI6 8e-109
10139342_1_718_- GO:0009055 E6SAI6 8e-109
10139342_1_718_- GO:0016020 E6SAI6 8e-109
10139342_1_718_- GO:0016491 E6SAI6 8e-109
10139342_1_718_- GO:0016651 E6SAI6 8e-109
10139342_1_718_- GO:0030151 E6SAI6 8e-109
10139342_1_718_- GO:0042773 E6SAI6 8e-109
10139342_1_718_- GO:0046872 E6SAI6 8e-109
10139342_1_718_- GO:0051536 E6SAI6 8e-109
10139342_1_718_- GO:0051539 E6SAI6 8e-109
10139342_1_718_- GO:0055114 E6SAI6 8e-109
10197544_3095_3538_+ GO:0008152 F4CYK8 7e-37
10197544_3095_3538_+ GO:0016787 F4CYK8 7e-37
10106331_31_414_- GO:0003723 Q6F7S6 1e-42
10106331_31_414_- GO:0003735 Q6F7S6 1e-42
10106331_31_414_- GO:0005840 Q6F7S6 1e-42
10106331_31_414_- GO:0006412 Q6F7S6 1e-42
10106331_31_414_- GO:0019843 Q6F7S6 1e-42
10106331_31_414_- GO:0030529 Q6F7S6 1e-42
10198812_2984_3565_- GO:0004324 Q7NZN6 5e-78
10198812_2984_3565_- GO:0016491 Q7NZN6 5e-78
10198812_2984_3565_- GO:0055114 Q7NZN6 5e-78
10198996_3085_4017_+ GO:0000166 A0A0H4VG68 7e-102
10198996_3085_4017_+ GO:0005524 A0A0H4VG68 7e-102
10193582_1985_2149_- GO:0000166 M5AQ99 1e-12
10193582_1985_2149_- GO:0005524 M5AQ99 1e-12
10193582_1985_2149_- GO:0008152 M5AQ99 1e-12
10193582_1985_2149_- GO:0016887 M5AQ99 1e-12
10122419_1_202_- GO:0003824 F6A961 2e-25
10122419_1_202_- GO:0004648 F6A961 2e-25
10122419_1_202_- GO:0005737 F6A961 2e-25
10122419_1_202_- GO:0006564 F6A961 2e-25
10122419_1_202_- GO:0008483 F6A961 2e-25
10122419_1_202_- GO:0008615 F6A961 2e-25
10122419_1_202_- GO:0008652 F6A961 2e-25
10122419_1_202_- GO:0016740 F6A961 2e-25
10122419_1_202_- GO:0030170 F6A961 2e-25
10108883_1_585_+ GO:0000166 F3KYZ8 2e-89
10108883_1_585_+ GO:0004222 F3KYZ8 2e-89
10108883_1_585_+ GO:0005524 F3KYZ8 2e-89
10108883_1_585_+ GO:0005886 F3KYZ8 2e-89
10108883_1_585_+ GO:0006508 F3KYZ8 2e-89
10108883_1_585_+ GO:0008233 F3KYZ8 2e-89
10108883_1_585_+ GO:0008237 F3KYZ8 2e-89
10108883_1_585_+ GO:0008270 F3KYZ8 2e-89
10108883_1_585_+ GO:0016020 F3KYZ8 2e-89
10108883_1_585_+ GO:0016021 F3KYZ8 2e-89
10108883_1_585_+ GO:0016787 F3KYZ8 2e-89
10108883_1_585_+ GO:0016887 F3KYZ8 2e-89
10108883_1_585_+ GO:0030163 F3KYZ8 2e-89
10108883_1_585_+ GO:0046872 F3KYZ8 2e-89
10108883_1_585_+ GO:0051301 F3KYZ8 2e-89
10125414_25_384_- GO:0003735 E1X2E6 1e-37
10125414_25_384_- GO:0005622 E1X2E6 1e-37
10125414_25_384_- GO:0005840 E1X2E6 1e-37
10125414_25_384_- GO:0006412 E1X2E6 1e-37
10125414_25_384_- GO:0030529 E1X2E6 1e-37
10075372_1_500_- GO:0000166 E8MZB6 1e-59
10075372_1_500_- GO:0003743 E8MZB6 1e-59
10075372_1_500_- GO:0003924 E8MZB6 1e-59
10075372_1_500_- GO:0005525 E8MZB6 1e-59
10075372_1_500_- GO:0005622 E8MZB6 1e-59
10075372_1_500_- GO:0005737 E8MZB6 1e-59
10075372_1_500_- GO:0006412 E8MZB6 1e-59
10075372_1_500_- GO:0006413 E8MZB6 1e-59
10179602_46_930_- GO:0003995 C7PQ97 9e-130
10179602_46_930_- GO:0008152 C7PQ97 9e-130
10179602_46_930_- GO:0016491 C7PQ97 9e-130
10179602_46_930_- GO:0016627 C7PQ97 9e-130
10179602_46_930_- GO:0050660 C7PQ97 9e-130
10179602_46_930_- GO:0055114 C7PQ97 9e-130
10135050_1_631_+ GO:0003677 F8GL03 2e-95
10135050_1_631_+ GO:0003899 F8GL03 2e-95
10135050_1_631_+ GO:0006351 F8GL03 2e-95
10135050_1_631_+ GO:0016740 F8GL03 2e-95
10135050_1_631_+ GO:0016779 F8GL03 2e-95
10122746_1_636_+ GO:0000166 Q21RH9 5e-100
10122746_1_636_+ GO:0005524 Q21RH9 5e-100
10122746_1_636_+ GO:0006412 Q21RH9 5e-100
10122746_1_636_+ GO:0016874 Q21RH9 5e-100
10122746_1_636_+ GO:0016884 Q21RH9 5e-100
10122746_1_636_+ GO:0050567 Q21RH9 5e-100
10135094_1_693_- GO:0000166 Q21Y66 2e-118
10135094_1_693_- GO:0005524 Q21Y66 2e-118
10135094_1_693_- GO:0006457 Q21Y66 2e-118
10135094_1_693_- GO:0008270 Q21Y66 2e-118
10135094_1_693_- GO:0046872 Q21Y66 2e-118
10135094_1_693_- GO:0046983 Q21Y66 2e-118
10135094_1_693_- GO:0051082 Q21Y66 2e-118
10173628_470_1082_+ GO:0008121 M4ZW59 5e-22
10173628_470_1082_+ GO:0016020 M4ZW59 5e-22
10173628_470_1082_+ GO:0016021 M4ZW59 5e-22
10173628_470_1082_+ GO:0016491 M4ZW59 5e-22
10173628_470_1082_+ GO:0046872 M4ZW59 5e-22
10173628_470_1082_+ GO:0051536 M4ZW59 5e-22
10173628_470_1082_+ GO:0051537 M4ZW59 5e-22
10173628_470_1082_+ GO:0055114 M4ZW59 5e-22
10173628_470_1082_+ GO:1902600 M4ZW59 5e-22
10118295_1_618_+ GO:0000166 W0F0T7 2e-97
10118295_1_618_+ GO:0005524 W0F0T7 2e-97
10118295_1_618_+ GO:0006508 W0F0T7 2e-97
10118295_1_618_+ GO:0008233 W0F0T7 2e-97
10118295_1_618_+ GO:0019538 W0F0T7 2e-97
10157595_214_857_+ GO:0003746 L0EEG2 2e-70
10157595_214_857_+ GO:0005622 L0EEG2 2e-70
10157595_214_857_+ GO:0005737 L0EEG2 2e-70
10157595_214_857_+ GO:0006412 L0EEG2 2e-70
10157595_214_857_+ GO:0006414 L0EEG2 2e-70
10170336_1_1022_- GO:0000166 Q81ZS3 1e-178
10170336_1_1022_- GO:0003746 Q81ZS3 1e-178
10170336_1_1022_- GO:0003924 Q81ZS3 1e-178
10170336_1_1022_- GO:0005525 Q81ZS3 1e-178
10170336_1_1022_- GO:0005622 Q81ZS3 1e-178
10170336_1_1022_- GO:0005737 Q81ZS3 1e-178
10170336_1_1022_- GO:0006412 Q81ZS3 1e-178
10170336_1_1022_- GO:0006414 Q81ZS3 1e-178
10173082_1_404_+ GO:0003723 R7Y0P9 1e-61
10173082_1_404_+ GO:0003735 R7Y0P9 1e-61
10173082_1_404_+ GO:0005622 R7Y0P9 1e-61
10173082_1_404_+ GO:0005840 R7Y0P9 1e-61
10173082_1_404_+ GO:0006412 R7Y0P9 1e-61
10173082_1_404_+ GO:0015934 R7Y0P9 1e-61
10173082_1_404_+ GO:0019843 R7Y0P9 1e-61
10173082_1_404_+ GO:0030529 R7Y0P9 1e-61
10103886_1_569_- GO:0005506 H5WUJ7 2e-84
10103886_1_569_- GO:0005576 H5WUJ7 2e-84
10103886_1_569_- GO:0006777 H5WUJ7 2e-84
10103886_1_569_- GO:0008940 H5WUJ7 2e-84
10103886_1_569_- GO:0009055 H5WUJ7 2e-84
10103886_1_569_- GO:0016491 H5WUJ7 2e-84
10103886_1_569_- GO:0030151 H5WUJ7 2e-84
10103886_1_569_- GO:0042128 H5WUJ7 2e-84
10103886_1_569_- GO:0042597 H5WUJ7 2e-84
10103886_1_569_- GO:0046872 H5WUJ7 2e-84
10103886_1_569_- GO:0051536 H5WUJ7 2e-84
10103886_1_569_- GO:0051539 H5WUJ7 2e-84
10103886_1_569_- GO:0055114 H5WUJ7 2e-84
10168228_428_989_- GO:0016020 A0Z2Z9 2e-28
10168228_428_989_- GO:0016021 A0Z2Z9 2e-28
10180700_1_476_- GO:0005886 R7XYV2 5e-48
10180700_1_476_- GO:0006754 R7XYV2 5e-48
10180700_1_476_- GO:0006810 R7XYV2 5e-48
10180700_1_476_- GO:0006811 R7XYV2 5e-48
10180700_1_476_- GO:0015986 R7XYV2 5e-48
10180700_1_476_- GO:0015992 R7XYV2 5e-48
10180700_1_476_- GO:0016020 R7XYV2 5e-48
10180700_1_476_- GO:0042777 R7XYV2 5e-48
10180700_1_476_- GO:0045261 R7XYV2 5e-48
10180700_1_476_- GO:0046933 R7XYV2 5e-48
10185430_149_1018_+ GO:0004601 F8GKX7 2e-135
10185430_149_1018_+ GO:0009055 F8GKX7 2e-135
10185430_149_1018_+ GO:0016491 F8GKX7 2e-135
10185430_149_1018_+ GO:0020037 F8GKX7 2e-135
10185430_149_1018_+ GO:0046872 F8GKX7 2e-135
10185430_149_1018_+ GO:0055114 F8GKX7 2e-135
10185430_149_1018_+ GO:0098869 F8GKX7 2e-135
10198638_1962_2681_- GO:0000166 C7PHH2 8e-104
10198638_1962_2681_- GO:0003743 C7PHH2 8e-104
10198638_1962_2681_- GO:0003924 C7PHH2 8e-104
10198638_1962_2681_- GO:0005525 C7PHH2 8e-104
10198638_1962_2681_- GO:0005622 C7PHH2 8e-104
10198638_1962_2681_- GO:0005737 C7PHH2 8e-104
10198638_1962_2681_- GO:0006412 C7PHH2 8e-104
10198638_1962_2681_- GO:0006413 C7PHH2 8e-104
10180916_1_1267_+ GO:0003676 Q6F9Y7 2e-196
10180916_1_1267_+ GO:0003723 Q6F9Y7 2e-196
10180916_1_1267_+ GO:0003735 Q6F9Y7 2e-196
10180916_1_1267_+ GO:0005840 Q6F9Y7 2e-196
10180916_1_1267_+ GO:0006412 Q6F9Y7 2e-196
10180916_1_1267_+ GO:0030529 Q6F9Y7 2e-196
10165382_252_947_- GO:0000166 Q82XP8 4e-116
10165382_252_947_- GO:0005524 Q82XP8 4e-116
10165382_252_947_- GO:0005886 Q82XP8 4e-116
10165382_252_947_- GO:0006754 Q82XP8 4e-116
10165382_252_947_- GO:0006810 Q82XP8 4e-116
10165382_252_947_- GO:0006811 Q82XP8 4e-116
10165382_252_947_- GO:0015986 Q82XP8 4e-116
10165382_252_947_- GO:0015991 Q82XP8 4e-116
10165382_252_947_- GO:0015992 Q82XP8 4e-116
10165382_252_947_- GO:0016020 Q82XP8 4e-116
10165382_252_947_- GO:0016787 Q82XP8 4e-116
10165382_252_947_- GO:0016820 Q82XP8 4e-116
10165382_252_947_- GO:0033178 Q82XP8 4e-116
10165382_252_947_- GO:0042777 Q82XP8 4e-116
10165382_252_947_- GO:0045261 Q82XP8 4e-116
10165382_252_947_- GO:0046034 Q82XP8 4e-116
10165382_252_947_- GO:0046933 Q82XP8 4e-116
10122287_1_176_+ GO:0003824 D4ZAM9 9e-21
10122287_1_176_+ GO:0008152 D4ZAM9 9e-21
10122287_1_176_+ GO:0016740 D4ZAM9 9e-21
10122287_1_176_+ GO:0016747 D4ZAM9 9e-21
10092154_1_200_+ GO:0000049 A7HBN0 6e-22
10092154_1_200_+ GO:0003723 A7HBN0 6e-22
10092154_1_200_+ GO:0003735 A7HBN0 6e-22
10092154_1_200_+ GO:0005622 A7HBN0 6e-22
10092154_1_200_+ GO:0005840 A7HBN0 6e-22
10092154_1_200_+ GO:0006412 A7HBN0 6e-22
10092154_1_200_+ GO:0019843 A7HBN0 6e-22
10092154_1_200_+ GO:0030529 A7HBN0 6e-22
10155747_162_840_+ GO:0000049 D8PCU2 1e-121
10155747_162_840_+ GO:0003723 D8PCU2 1e-121
10155747_162_840_+ GO:0003735 D8PCU2 1e-121
10155747_162_840_+ GO:0005840 D8PCU2 1e-121
10155747_162_840_+ GO:0006412 D8PCU2 1e-121
10155747_162_840_+ GO:0006417 D8PCU2 1e-121
10155747_162_840_+ GO:0015934 D8PCU2 1e-121
10155747_162_840_+ GO:0019843 D8PCU2 1e-121
10155747_162_840_+ GO:0030529 D8PCU2 1e-121
10100642_1_383_+ GO:0000166 A5WH15 1e-33
10100642_1_383_+ GO:0005524 A5WH15 1e-33
10100642_1_383_+ GO:0005737 A5WH15 1e-33
10100642_1_383_+ GO:0005886 A5WH15 1e-33
10100642_1_383_+ GO:0006605 A5WH15 1e-33
10100642_1_383_+ GO:0006810 A5WH15 1e-33
10100642_1_383_+ GO:0006886 A5WH15 1e-33
10100642_1_383_+ GO:0015031 A5WH15 1e-33
10100642_1_383_+ GO:0016020 A5WH15 1e-33
10100642_1_383_+ GO:0017038 A5WH15 1e-33
10100642_1_383_+ GO:0046872 A5WH15 1e-33
10100642_1_383_+ GO:0065002 A5WH15 1e-33
10154276_1_769_- GO:0009288 D3P8Y5 2e-21
10154276_1_769_- GO:0009425 D3P8Y5 2e-21
10154276_1_769_- GO:0071973 D3P8Y5 2e-21
10144818_1_753_+ GO:0000166 A0A0B4XUY1 3e-100
10144818_1_753_+ GO:0005524 A0A0B4XUY1 3e-100
10144818_1_753_+ GO:0005886 A0A0B4XUY1 3e-100
10144818_1_753_+ GO:0006754 A0A0B4XUY1 3e-100
10144818_1_753_+ GO:0006810 A0A0B4XUY1 3e-100
10144818_1_753_+ GO:0006811 A0A0B4XUY1 3e-100
10144818_1_753_+ GO:0015986 A0A0B4XUY1 3e-100
10144818_1_753_+ GO:0015991 A0A0B4XUY1 3e-100
10144818_1_753_+ GO:0015992 A0A0B4XUY1 3e-100
10144818_1_753_+ GO:0016020 A0A0B4XUY1 3e-100
10144818_1_753_+ GO:0016787 A0A0B4XUY1 3e-100
10144818_1_753_+ GO:0016820 A0A0B4XUY1 3e-100
10144818_1_753_+ GO:0033178 A0A0B4XUY1 3e-100
10144818_1_753_+ GO:0042777 A0A0B4XUY1 3e-100
10144818_1_753_+ GO:0045261 A0A0B4XUY1 3e-100
10144818_1_753_+ GO:0046034 A0A0B4XUY1 3e-100
10144818_1_753_+ GO:0046933 A0A0B4XUY1 3e-100
10144818_1_753_+ GO:0046961 A0A0B4XUY1 3e-100
10181666_1160_1293_- GO:0004013 D3F6X2 2e-12
10181666_1160_1293_- GO:0005737 D3F6X2 2e-12
10181666_1160_1293_- GO:0006730 D3F6X2 2e-12
10181666_1160_1293_- GO:0016787 D3F6X2 2e-12
10112785_46_513_- GO:0016021 Q3SL96 1e-48
10197280_927_1382_- GO:0016491 M4ZWM6 3e-32
10197280_927_1382_- GO:0046872 M4ZWM6 3e-32
10197280_927_1382_- GO:0050136 M4ZWM6 3e-32
10197280_927_1382_- GO:0051536 M4ZWM6 3e-32
10197280_927_1382_- GO:0051537 M4ZWM6 3e-32
10197280_927_1382_- GO:0055114 M4ZWM6 3e-32
10083596_1_280_- GO:0006351 M1F9P8 3e-42
10083596_1_280_- GO:0006355 M1F9P8 3e-42
10083596_1_280_- GO:0006808 M1F9P8 3e-42
10083596_1_280_- GO:0030234 M1F9P8 3e-42
10083596_1_280_- GO:0050790 M1F9P8 3e-42
10156309_1_845_+ GO:0003824 B9L2N4 1e-106
10156309_1_845_+ GO:0003938 B9L2N4 1e-106
10156309_1_845_+ GO:0006164 B9L2N4 1e-106
10156309_1_845_+ GO:0006177 B9L2N4 1e-106
10156309_1_845_+ GO:0016491 B9L2N4 1e-106
10156309_1_845_+ GO:0046872 B9L2N4 1e-106
10156309_1_845_+ GO:0055114 B9L2N4 1e-106
10188810_1279_1645_+ GO:0003676 M5A121 9e-37
10188810_1279_1645_+ GO:0003677 M5A121 9e-37
10188810_1279_1645_+ GO:0003824 M5A121 9e-37
10188810_1279_1645_+ GO:0003887 M5A121 9e-37
10188810_1279_1645_+ GO:0004518 M5A121 9e-37
10188810_1279_1645_+ GO:0006260 M5A121 9e-37
10188810_1279_1645_+ GO:0006261 M5A121 9e-37
10188810_1279_1645_+ GO:0006281 M5A121 9e-37
10188810_1279_1645_+ GO:0016740 M5A121 9e-37
10188810_1279_1645_+ GO:0016779 M5A121 9e-37
10188810_1279_1645_+ GO:0016787 M5A121 9e-37
10188810_1279_1645_+ GO:0071897 M5A121 9e-37
10188810_1279_1645_+ GO:0090305 M5A121 9e-37
10189206_1_213_+ GO:0003723 A0A0E9N371 2e-31
10189206_1_213_+ GO:0003735 A0A0E9N371 2e-31
10189206_1_213_+ GO:0005840 A0A0E9N371 2e-31
10189206_1_213_+ GO:0006412 A0A0E9N371 2e-31
10189206_1_213_+ GO:0015935 A0A0E9N371 2e-31
10189206_1_213_+ GO:0019843 A0A0E9N371 2e-31
10189206_1_213_+ GO:0030529 A0A0E9N371 2e-31
10198784_3108_4276_+ GO:0003824 A0A0K8P679 1e-200
10198784_3108_4276_+ GO:0008152 A0A0K8P679 1e-200
10198784_3108_4276_+ GO:0016740 A0A0K8P679 1e-200
10198784_3108_4276_+ GO:0016747 A0A0K8P679 1e-200
10174014_1_1008_+ GO:0003676 I0HZV3 2e-122
10174014_1_1008_+ GO:0003723 I0HZV3 2e-122
10174014_1_1008_+ GO:0003735 I0HZV3 2e-122
10174014_1_1008_+ GO:0005840 I0HZV3 2e-122
10174014_1_1008_+ GO:0006412 I0HZV3 2e-122
10149536_396_770_+ GO:0003735 Q11QA4 1e-42
10149536_396_770_+ GO:0005622 Q11QA4 1e-42
10149536_396_770_+ GO:0005840 Q11QA4 1e-42
10149536_396_770_+ GO:0006412 Q11QA4 1e-42
10149536_396_770_+ GO:0030529 Q11QA4 1e-42
10149432_1_786_- GO:0000166 I4CDF2 9e-107
10149432_1_786_- GO:0004176 I4CDF2 9e-107
10149432_1_786_- GO:0004252 I4CDF2 9e-107
10149432_1_786_- GO:0005524 I4CDF2 9e-107
10149432_1_786_- GO:0005737 I4CDF2 9e-107
10149432_1_786_- GO:0006508 I4CDF2 9e-107
10149432_1_786_- GO:0006515 I4CDF2 9e-107
10149432_1_786_- GO:0008233 I4CDF2 9e-107
10149432_1_786_- GO:0008236 I4CDF2 9e-107
10149432_1_786_- GO:0016787 I4CDF2 9e-107
10149432_1_786_- GO:0016887 I4CDF2 9e-107
10149432_1_786_- GO:0030163 I4CDF2 9e-107
10149432_1_786_- GO:0033554 I4CDF2 9e-107
10149432_1_786_- GO:0043565 I4CDF2 9e-107
10191662_1_641_- GO:0003824 E6S7Z6 1e-103
10191662_1_641_- GO:0008152 E6S7Z6 1e-103
10191662_1_641_- GO:0046872 E6S7Z6 1e-103
10121203_335_628_+ GO:0003723 A0A0G3V7X9 1e-23
10121203_335_628_+ GO:0003735 A0A0G3V7X9 1e-23
10121203_335_628_+ GO:0005622 A0A0G3V7X9 1e-23
10121203_335_628_+ GO:0005840 A0A0G3V7X9 1e-23
10121203_335_628_+ GO:0006412 A0A0G3V7X9 1e-23
10121203_335_628_+ GO:0019843 A0A0G3V7X9 1e-23
10121203_335_628_+ GO:0030529 A0A0G3V7X9 1e-23
10187300_1068_1542_+ GO:0003824 F6ERH8 4e-57
10187300_1068_1542_+ GO:0006537 F6ERH8 4e-57
10187300_1068_1542_+ GO:0006807 F6ERH8 4e-57
10187300_1068_1542_+ GO:0008152 F6ERH8 4e-57
10187300_1068_1542_+ GO:0015930 F6ERH8 4e-57
10187300_1068_1542_+ GO:0016491 F6ERH8 4e-57
10187300_1068_1542_+ GO:0016638 F6ERH8 4e-57
10187300_1068_1542_+ GO:0055114 F6ERH8 4e-57
10134534_1_690_- GO:0006865 B9L4C0 6e-71
10089408_1_530_+ GO:0003677 A0YHK2 1e-68
10089408_1_530_+ GO:0003899 A0YHK2 1e-68
10089408_1_530_+ GO:0006351 A0YHK2 1e-68
10089408_1_530_+ GO:0016740 A0YHK2 1e-68
10089408_1_530_+ GO:0016779 A0YHK2 1e-68
10189930_1_967_- GO:0004872 A0A0F2NXK9 5e-62
10189930_1_967_- GO:0006810 A0A0F2NXK9 5e-62
10189930_1_967_- GO:0016020 A0A0F2NXK9 5e-62
10121931_1_584_- GO:0004013 L0FZF1 1e-90
10121931_1_584_- GO:0005737 L0FZF1 1e-90
10121931_1_584_- GO:0006730 L0FZF1 1e-90
10121931_1_584_- GO:0016787 L0FZF1 1e-90
10133090_1_683_- GO:0000166 E2Q9Q1 5e-83
10133090_1_683_- GO:0003824 E2Q9Q1 5e-83
10133090_1_683_- GO:0003987 E2Q9Q1 5e-83
10133090_1_683_- GO:0005524 E2Q9Q1 5e-83
10133090_1_683_- GO:0008152 E2Q9Q1 5e-83
10133090_1_683_- GO:0016208 E2Q9Q1 5e-83
10133090_1_683_- GO:0016874 E2Q9Q1 5e-83
10133090_1_683_- GO:0019427 E2Q9Q1 5e-83
10133090_1_683_- GO:0046872 E2Q9Q1 5e-83
10152950_337_815_- GO:0003995 D1A4Y9 7e-55
10152950_337_815_- GO:0008152 D1A4Y9 7e-55
10152950_337_815_- GO:0016627 D1A4Y9 7e-55
10152950_337_815_- GO:0050660 D1A4Y9 7e-55
10152950_337_815_- GO:0055114 D1A4Y9 7e-55
10116169_1_609_+ GO:0004497 A0A0G3V095 1e-46
10116169_1_609_+ GO:0005506 A0A0G3V095 1e-46
10116169_1_609_+ GO:0016491 A0A0G3V095 1e-46
10116169_1_609_+ GO:0016705 A0A0G3V095 1e-46
10116169_1_609_+ GO:0020037 A0A0G3V095 1e-46
10116169_1_609_+ GO:0046872 A0A0G3V095 1e-46
10116169_1_609_+ GO:0055114 A0A0G3V095 1e-46
10123684_1_311_- GO:0003677 M4V9R1 2e-54
10123684_1_311_- GO:0003899 M4V9R1 2e-54
10123684_1_311_- GO:0006351 M4V9R1 2e-54
10123684_1_311_- GO:0016740 M4V9R1 2e-54
10123684_1_311_- GO:0016779 M4V9R1 2e-54
10153882_1_322_+ GO:0004497 A0A0N1KLP5 2e-29
10153882_1_322_+ GO:0055114 A0A0N1KLP5 2e-29
10184657_1_992_- GO:0003824 R7XYA9 9e-145
10184657_1_992_- GO:0008152 R7XYA9 9e-145
10184657_1_992_- GO:0016874 R7XYA9 9e-145
10194368_1070_1987_+ GO:0003824 V5XC99 2e-121
10194368_1070_1987_+ GO:0008152 V5XC99 2e-121
10194368_1070_1987_+ GO:0016787 V5XC99 2e-121
10194368_1070_1987_+ GO:0018786 V5XC99 2e-121
10173250_310_1005_+ GO:0016491 Q11SY9 1e-50
10173250_310_1005_+ GO:0046872 Q11SY9 1e-50
10173250_310_1005_+ GO:0055114 Q11SY9 1e-50
10172412_1_607_+ GO:0008152 D3CYZ3 5e-81
10172412_1_607_+ GO:0016491 D3CYZ3 5e-81
10172412_1_607_+ GO:0055114 D3CYZ3 5e-81
10080238_1_509_+ GO:0003677 A9BR99 2e-78
10080238_1_509_+ GO:0003899 A9BR99 2e-78
10080238_1_509_+ GO:0006351 A9BR99 2e-78
10080238_1_509_+ GO:0016740 A9BR99 2e-78
10080238_1_509_+ GO:0016779 A9BR99 2e-78
10192434_385_813_- GO:0003723 I4BUB3 6e-46
10192434_385_813_- GO:0003735 I4BUB3 6e-46
10192434_385_813_- GO:0005840 I4BUB3 6e-46
10192434_385_813_- GO:0006412 I4BUB3 6e-46
10192434_385_813_- GO:0019843 I4BUB3 6e-46
10192434_385_813_- GO:0030529 I4BUB3 6e-46
10192434_385_813_- GO:0070180 I4BUB3 6e-46
10189316_449_892_- GO:0006629 A0A0F7LYE9 4e-14
10189316_449_892_- GO:0008081 A0A0F7LYE9 4e-14
10189316_449_892_- GO:0008889 A0A0F7LYE9 4e-14
10189316_449_892_- GO:0016787 A0A0F7LYE9 4e-14
10185116_705_1001_+ GO:0003674 Q5LPY4 7e-20
10185116_705_1001_+ GO:0005575 Q5LPY4 7e-20
10185116_705_1001_+ GO:0008150 Q5LPY4 7e-20
10183243_139_507_+ GO:0003723 I0HZK2 4e-48
10183243_139_507_+ GO:0003735 I0HZK2 4e-48
10183243_139_507_+ GO:0005840 I0HZK2 4e-48
10183243_139_507_+ GO:0006412 I0HZK2 4e-48
10183243_139_507_+ GO:0015934 I0HZK2 4e-48
10183243_139_507_+ GO:0019843 I0HZK2 4e-48
10183243_139_507_+ GO:0030529 I0HZK2 4e-48
10154502_1_829_- GO:0003677 Q21SF7 2e-143
10154502_1_829_- GO:0003899 Q21SF7 2e-143
10154502_1_829_- GO:0006351 Q21SF7 2e-143
10154502_1_829_- GO:0016740 Q21SF7 2e-143
10154502_1_829_- GO:0016779 Q21SF7 2e-143
10154502_1_829_- GO:0032549 Q21SF7 2e-143
10089154_1_529_+ GO:0006810 C7RRJ4 1e-25
10089154_1_529_+ GO:0015288 C7RRJ4 1e-25
10089154_1_529_+ GO:0016020 C7RRJ4 1e-25
10089154_1_529_+ GO:0055085 C7RRJ4 1e-25
10100234_1_558_+ GO:0004872 G7URB6 9e-81
10100234_1_558_+ GO:0006810 G7URB6 9e-81
10100234_1_558_+ GO:0016020 G7URB6 9e-81
10179286_311_955_- GO:0016491 H6L977 3e-83
10179286_311_955_- GO:0055114 H6L977 3e-83
10189192_1271_1672_+ GO:0003723 F8GHL5 8e-54
10189192_1271_1672_+ GO:0003735 F8GHL5 8e-54
10189192_1271_1672_+ GO:0005840 F8GHL5 8e-54
10189192_1271_1672_+ GO:0006412 F8GHL5 8e-54
10189192_1271_1672_+ GO:0015935 F8GHL5 8e-54
10189192_1271_1672_+ GO:0019843 F8GHL5 8e-54
10189192_1271_1672_+ GO:0030529 F8GHL5 8e-54
10125380_26_647_- GO:0003723 I0IA53 2e-56
10125380_26_647_- GO:0003735 I0IA53 2e-56
10125380_26_647_- GO:0005622 I0IA53 2e-56
10125380_26_647_- GO:0005840 I0IA53 2e-56
10125380_26_647_- GO:0006412 I0IA53 2e-56
10125380_26_647_- GO:0019843 I0IA53 2e-56
10125380_26_647_- GO:0030529 I0IA53 2e-56
10173786_1_439_- GO:0000049 D5CP77 2e-66
10173786_1_439_- GO:0003723 D5CP77 2e-66
10173786_1_439_- GO:0003735 D5CP77 2e-66
10173786_1_439_- GO:0005622 D5CP77 2e-66
10173786_1_439_- GO:0005840 D5CP77 2e-66
10173786_1_439_- GO:0006412 D5CP77 2e-66
10173786_1_439_- GO:0019843 D5CP77 2e-66
10173786_1_439_- GO:0030529 D5CP77 2e-66
10195446_1_279_- GO:0003824 F4CKV7 9e-31
10195446_1_279_- GO:0003985 F4CKV7 9e-31
10195446_1_279_- GO:0008152 F4CKV7 9e-31
10195446_1_279_- GO:0016740 F4CKV7 9e-31
10195446_1_279_- GO:0016746 F4CKV7 9e-31
10195446_1_279_- GO:0016747 F4CKV7 9e-31
10126276_1_617_- GO:0008152 Q11RE8 1e-62
10126276_1_617_- GO:0016829 Q11RE8 1e-62
10126276_1_617_- GO:0050377 Q11RE8 1e-62
10099344_1_176_+ GO:0015948 P07964 3e-23
10099344_1_176_+ GO:0016740 P07964 3e-23
10099344_1_176_+ GO:0050524 P07964 3e-23
10174086_1_1006_+ GO:0000166 I0HZL5 1e-140
10174086_1_1006_+ GO:0003746 I0HZL5 1e-140
10174086_1_1006_+ GO:0003924 I0HZL5 1e-140
10174086_1_1006_+ GO:0005525 I0HZL5 1e-140
10174086_1_1006_+ GO:0005622 I0HZL5 1e-140
10174086_1_1006_+ GO:0005737 I0HZL5 1e-140
10174086_1_1006_+ GO:0006412 I0HZL5 1e-140
10174086_1_1006_+ GO:0006414 I0HZL5 1e-140
10088854_1_529_- GO:0003824 F0S1L2 7e-55
10088854_1_529_- GO:0005524 F0S1L2 7e-55
10088854_1_529_- GO:0006090 F0S1L2 7e-55
10088854_1_529_- GO:0016301 F0S1L2 7e-55
10088854_1_529_- GO:0016310 F0S1L2 7e-55
10088854_1_529_- GO:0016740 F0S1L2 7e-55
10088854_1_529_- GO:0016772 F0S1L2 7e-55
10088854_1_529_- GO:0046872 F0S1L2 7e-55
10088854_1_529_- GO:0050242 F0S1L2 7e-55
10154990_1_833_- GO:0005509 Q89PB9 4e-27
10189934_123_647_+ GO:0003723 Q21QP0 5e-80
10189934_123_647_+ GO:0003735 Q21QP0 5e-80
10189934_123_647_+ GO:0005840 Q21QP0 5e-80
10189934_123_647_+ GO:0006412 Q21QP0 5e-80
10189934_123_647_+ GO:0015935 Q21QP0 5e-80
10189934_123_647_+ GO:0019843 Q21QP0 5e-80
10189934_123_647_+ GO:0030529 Q21QP0 5e-80
10194916_1623_2120_+ GO:0000049 Q21M96 2e-53
10194916_1623_2120_+ GO:0003723 Q21M96 2e-53
10194916_1623_2120_+ GO:0003735 Q21M96 2e-53
10194916_1623_2120_+ GO:0005840 Q21M96 2e-53
10194916_1623_2120_+ GO:0006412 Q21M96 2e-53
10194916_1623_2120_+ GO:0006417 Q21M96 2e-53
10194916_1623_2120_+ GO:0015934 Q21M96 2e-53
10194916_1623_2120_+ GO:0019843 Q21M96 2e-53
10194916_1623_2120_+ GO:0030529 Q21M96 2e-53
10089956_1_531_+ GO:0009055 E1VQ95 1e-70
10089956_1_531_+ GO:0050660 E1VQ95 1e-70
10184988_244_1080_+ GO:0006793 G9ZFP6 7e-73
10184988_244_1080_+ GO:0008976 G9ZFP6 7e-73
10184988_244_1080_+ GO:0016301 G9ZFP6 7e-73
10184988_244_1080_+ GO:0016310 G9ZFP6 7e-73
10091998_79_536_+ GO:0003676 Q6F7R8 4e-76
10091998_79_536_+ GO:0003723 Q6F7R8 4e-76
10091998_79_536_+ GO:0003729 Q6F7R8 4e-76
10091998_79_536_+ GO:0003735 Q6F7R8 4e-76
10091998_79_536_+ GO:0005840 Q6F7R8 4e-76
10091998_79_536_+ GO:0006412 Q6F7R8 4e-76
10091998_79_536_+ GO:0015935 Q6F7R8 4e-76
10091998_79_536_+ GO:0019843 Q6F7R8 4e-76
10091998_79_536_+ GO:0030529 Q6F7R8 4e-76
10115557_1_607_- GO:0005198 A9BQ48 6e-40
10115557_1_607_- GO:0005576 A9BQ48 6e-40
10115557_1_607_- GO:0009288 A9BQ48 6e-40
10115557_1_607_- GO:0009420 A9BQ48 6e-40
10115557_1_607_- GO:0071973 A9BQ48 6e-40
10148834_1_547_+ GO:0003723 A0A0F6W988 2e-67
10148834_1_547_+ GO:0003735 A0A0F6W988 2e-67
10148834_1_547_+ GO:0005840 A0A0F6W988 2e-67
10148834_1_547_+ GO:0006412 A0A0F6W988 2e-67
10148834_1_547_+ GO:0019843 A0A0F6W988 2e-67
10148834_1_547_+ GO:0030529 A0A0F6W988 2e-67
10151638_1_494_+ GO:0006006 B5GBW3 6e-57
10151638_1_494_+ GO:0016491 B5GBW3 6e-57
10151638_1_494_+ GO:0016620 B5GBW3 6e-57
10151638_1_494_+ GO:0050661 B5GBW3 6e-57
10151638_1_494_+ GO:0051287 B5GBW3 6e-57
10151638_1_494_+ GO:0055114 B5GBW3 6e-57
10171374_1_548_- GO:0005198 F8GGC2 1e-56
10171374_1_548_- GO:0009279 F8GGC2 1e-56
10171374_1_548_- GO:0016020 F8GGC2 1e-56
10171374_1_548_- GO:0016021 F8GGC2 1e-56
10162968_707_918_+ GO:0003824 K5BDB2 5e-18
10162968_707_918_+ GO:0006084 K5BDB2 5e-18
10162968_707_918_+ GO:0016740 K5BDB2 5e-18
10162968_707_918_+ GO:0016787 K5BDB2 5e-18
10172858_1_574_- GO:0000166 A0A0N0A3W6 2e-54
10172858_1_574_- GO:0004748 A0A0N0A3W6 2e-54
10172858_1_574_- GO:0005524 A0A0N0A3W6 2e-54
10172858_1_574_- GO:0006260 A0A0N0A3W6 2e-54
10172858_1_574_- GO:0016491 A0A0N0A3W6 2e-54
10172858_1_574_- GO:0055114 A0A0N0A3W6 2e-54
10193504_1277_1954_- GO:0000166 M5A5G3 4e-64
10193504_1277_1954_- GO:0004812 M5A5G3 4e-64
10193504_1277_1954_- GO:0004825 M5A5G3 4e-64
10193504_1277_1954_- GO:0005524 M5A5G3 4e-64
10193504_1277_1954_- GO:0005737 M5A5G3 4e-64
10193504_1277_1954_- GO:0006412 M5A5G3 4e-64
10193504_1277_1954_- GO:0006418 M5A5G3 4e-64
10193504_1277_1954_- GO:0006431 M5A5G3 4e-64
10193504_1277_1954_- GO:0016874 M5A5G3 4e-64
10186768_1291_1513_+ GO:0005623 C7NH72 3e-25
10186768_1291_1513_+ GO:0006662 C7NH72 3e-25
10186768_1291_1513_+ GO:0015035 C7NH72 3e-25
10186768_1291_1513_+ GO:0045454 C7NH72 3e-25
10186768_1291_1513_+ GO:0055114 C7NH72 3e-25
10170870_1_1032_+ GO:0006865 I3TI88 6e-81
10135120_1_308_+ GO:0003735 Q0S285 3e-37
10135120_1_308_+ GO:0005622 Q0S285 3e-37
10135120_1_308_+ GO:0005840 Q0S285 3e-37
10135120_1_308_+ GO:0006412 Q0S285 3e-37
10135120_1_308_+ GO:0015935 Q0S285 3e-37
10135120_1_308_+ GO:0030529 Q0S285 3e-37
10123274_1_478_- GO:0003723 A6Q1K3 5e-46
10123274_1_478_- GO:0003735 A6Q1K3 5e-46
10123274_1_478_- GO:0005622 A6Q1K3 5e-46
10123274_1_478_- GO:0005840 A6Q1K3 5e-46
10123274_1_478_- GO:0006412 A6Q1K3 5e-46
10123274_1_478_- GO:0015935 A6Q1K3 5e-46
10123274_1_478_- GO:0019843 A6Q1K3 5e-46
10123274_1_478_- GO:0030529 A6Q1K3 5e-46
10124444_36_643_+ GO:0003676 I0HZK6 4e-89
10124444_36_643_+ GO:0003723 I0HZK6 4e-89
10124444_36_643_+ GO:0003729 I0HZK6 4e-89
10124444_36_643_+ GO:0003735 I0HZK6 4e-89
10124444_36_643_+ GO:0005840 I0HZK6 4e-89
10124444_36_643_+ GO:0006412 I0HZK6 4e-89
10124444_36_643_+ GO:0015935 I0HZK6 4e-89
10124444_36_643_+ GO:0019843 I0HZK6 4e-89
10124444_36_643_+ GO:0030529 I0HZK6 4e-89
10133610_16_324_- GO:0000049 C1DAS4 6e-46
10133610_16_324_- GO:0003723 C1DAS4 6e-46
10133610_16_324_- GO:0003735 C1DAS4 6e-46
10133610_16_324_- GO:0005622 C1DAS4 6e-46
10133610_16_324_- GO:0005840 C1DAS4 6e-46
10133610_16_324_- GO:0006412 C1DAS4 6e-46
10133610_16_324_- GO:0019843 C1DAS4 6e-46
10133610_16_324_- GO:0030529 C1DAS4 6e-46
10190816_76_1098_+ GO:0005506 F4GTP2 1e-81
10190816_76_1098_+ GO:0006725 F4GTP2 1e-81
10190816_76_1098_+ GO:0016491 F4GTP2 1e-81
10190816_76_1098_+ GO:0016705 F4GTP2 1e-81
10190816_76_1098_+ GO:0016708 F4GTP2 1e-81
10190816_76_1098_+ GO:0019439 F4GTP2 1e-81
10190816_76_1098_+ GO:0046872 F4GTP2 1e-81
10190816_76_1098_+ GO:0051213 F4GTP2 1e-81
10190816_76_1098_+ GO:0051536 F4GTP2 1e-81
10190816_76_1098_+ GO:0051537 F4GTP2 1e-81
10190816_76_1098_+ GO:0055114 F4GTP2 1e-81
10174798_514_1086_+ GO:0003723 M4ZZY3 1e-54
10174798_514_1086_+ GO:0004540 M4ZZY3 1e-54
10174798_514_1086_+ GO:0006396 M4ZZY3 1e-54
10174798_514_1086_+ GO:0016787 M4ZZY3 1e-54
10174798_514_1086_+ GO:0090501 M4ZZY3 1e-54
10118073_1_553_- GO:0004617 G8PWP5 9e-99
10118073_1_553_- GO:0008940 G8PWP5 9e-99
10118073_1_553_- GO:0009055 G8PWP5 9e-99
10118073_1_553_- GO:0009325 G8PWP5 9e-99
10118073_1_553_- GO:0016491 G8PWP5 9e-99
10118073_1_553_- GO:0030151 G8PWP5 9e-99
10118073_1_553_- GO:0042126 G8PWP5 9e-99
10118073_1_553_- GO:0046872 G8PWP5 9e-99
10118073_1_553_- GO:0051536 G8PWP5 9e-99
10118073_1_553_- GO:0051539 G8PWP5 9e-99
10118073_1_553_- GO:0055114 G8PWP5 9e-99
10195858_1_402_+ GO:0003723 A0A0G3V6A8 1e-34
10195858_1_402_+ GO:0003735 A0A0G3V6A8 1e-34
10195858_1_402_+ GO:0005622 A0A0G3V6A8 1e-34
10195858_1_402_+ GO:0005840 A0A0G3V6A8 1e-34
10195858_1_402_+ GO:0006412 A0A0G3V6A8 1e-34
10195858_1_402_+ GO:0015934 A0A0G3V6A8 1e-34
10195858_1_402_+ GO:0019843 A0A0G3V6A8 1e-34
10195858_1_402_+ GO:0030529 A0A0G3V6A8 1e-34
10198608_148_924_- GO:0008152 C0ZPZ6 1e-56
10198608_148_924_- GO:0016491 C0ZPZ6 1e-56
10198608_148_924_- GO:0055114 C0ZPZ6 1e-56
10183815_1_505_+ GO:0004471 K6VLM9 5e-61
10183815_1_505_+ GO:0008152 K6VLM9 5e-61
10183815_1_505_+ GO:0016491 K6VLM9 5e-61
10183815_1_505_+ GO:0016597 K6VLM9 5e-61
10183815_1_505_+ GO:0046872 K6VLM9 5e-61
10183815_1_505_+ GO:0051287 K6VLM9 5e-61
10183815_1_505_+ GO:0055114 K6VLM9 5e-61
10087458_280_525_+ GO:0003723 E6S708 1e-29
10087458_280_525_+ GO:0003735 E6S708 1e-29
10087458_280_525_+ GO:0005622 E6S708 1e-29
10087458_280_525_+ GO:0005840 E6S708 1e-29
10087458_280_525_+ GO:0006412 E6S708 1e-29
10087458_280_525_+ GO:0019843 E6S708 1e-29
10087458_280_525_+ GO:0030529 E6S708 1e-29
10126240_1_651_+ GO:0003824 K1E657 9e-87
10126240_1_651_+ GO:0005975 K1E657 9e-87
10126240_1_651_+ GO:0006099 K1E657 9e-87
10126240_1_651_+ GO:0006108 K1E657 9e-87
10126240_1_651_+ GO:0016491 K1E657 9e-87
10126240_1_651_+ GO:0016615 K1E657 9e-87
10126240_1_651_+ GO:0016616 K1E657 9e-87
10126240_1_651_+ GO:0019752 K1E657 9e-87
10126240_1_651_+ GO:0030060 K1E657 9e-87
10126240_1_651_+ GO:0055114 K1E657 9e-87
10165566_1_596_+ GO:0003824 A0A0G3V057 5e-62
10165566_1_596_+ GO:0016491 A0A0G3V057 5e-62
10165566_1_596_+ GO:0018580 A0A0G3V057 5e-62
10165566_1_596_+ GO:0051213 A0A0G3V057 5e-62
10165566_1_596_+ GO:0055114 A0A0G3V057 5e-62
10140812_1_611_- GO:0000166 F4KPN4 2e-82
10140812_1_611_- GO:0005524 F4KPN4 2e-82
10140812_1_611_- GO:0005886 F4KPN4 2e-82
10140812_1_611_- GO:0006754 F4KPN4 2e-82
10140812_1_611_- GO:0006810 F4KPN4 2e-82
10140812_1_611_- GO:0006811 F4KPN4 2e-82
10140812_1_611_- GO:0015986 F4KPN4 2e-82
10140812_1_611_- GO:0015991 F4KPN4 2e-82
10140812_1_611_- GO:0015992 F4KPN4 2e-82
10140812_1_611_- GO:0016020 F4KPN4 2e-82
10140812_1_611_- GO:0016787 F4KPN4 2e-82
10140812_1_611_- GO:0016820 F4KPN4 2e-82
10140812_1_611_- GO:0033178 F4KPN4 2e-82
10140812_1_611_- GO:0042777 F4KPN4 2e-82
10140812_1_611_- GO:0045261 F4KPN4 2e-82
10140812_1_611_- GO:0046034 F4KPN4 2e-82
10140812_1_611_- GO:0046933 F4KPN4 2e-82
10196928_1_1112_+ GO:0000166 E3J208 7e-101
10196928_1_1112_+ GO:0003676 E3J208 7e-101
10196928_1_1112_+ GO:0004812 E3J208 7e-101
10196928_1_1112_+ GO:0005524 E3J208 7e-101
10196928_1_1112_+ GO:0005737 E3J208 7e-101
10196928_1_1112_+ GO:0006412 E3J208 7e-101
10196928_1_1112_+ GO:0006418 E3J208 7e-101
10196928_1_1112_+ GO:0016874 E3J208 7e-101
10098380_85_553_- GO:0003723 G0IX92 3e-62
10098380_85_553_- GO:0003735 G0IX92 3e-62
10098380_85_553_- GO:0005840 G0IX92 3e-62
10098380_85_553_- GO:0006412 G0IX92 3e-62
10098380_85_553_- GO:0019843 G0IX92 3e-62
10098380_85_553_- GO:0030529 G0IX92 3e-62
10098380_85_553_- GO:0070180 G0IX92 3e-62
10086896_1_524_+ GO:0000287 F8GFU8 1e-79
10086896_1_524_+ GO:0004450 F8GFU8 1e-79
10086896_1_524_+ GO:0006097 F8GFU8 1e-79
10086896_1_524_+ GO:0006099 F8GFU8 1e-79
10086896_1_524_+ GO:0016491 F8GFU8 1e-79
10086896_1_524_+ GO:0016616 F8GFU8 1e-79
10086896_1_524_+ GO:0046872 F8GFU8 1e-79
10086896_1_524_+ GO:0051287 F8GFU8 1e-79
10086896_1_524_+ GO:0055114 F8GFU8 1e-79
10135412_1_695_+ GO:0004108 Q21XH8 2e-124
10135412_1_695_+ GO:0005737 Q21XH8 2e-124
10135412_1_695_+ GO:0006099 Q21XH8 2e-124
10135412_1_695_+ GO:0016740 Q21XH8 2e-124
10135412_1_695_+ GO:0016746 Q21XH8 2e-124
10135412_1_695_+ GO:0046912 Q21XH8 2e-124
10177066_1_1155_+ GO:0003824 Q21SN1 6e-171
10177066_1_1155_+ GO:0003857 Q21SN1 6e-171
10177066_1_1155_+ GO:0006629 Q21SN1 6e-171
10177066_1_1155_+ GO:0006631 Q21SN1 6e-171
10177066_1_1155_+ GO:0006635 Q21SN1 6e-171
10177066_1_1155_+ GO:0008152 Q21SN1 6e-171
10177066_1_1155_+ GO:0016491 Q21SN1 6e-171
10177066_1_1155_+ GO:0055114 Q21SN1 6e-171
10171728_639_1048_+ GO:0003723 W0SCK1 7e-53
10171728_639_1048_+ GO:0003735 W0SCK1 7e-53
10171728_639_1048_+ GO:0005840 W0SCK1 7e-53
10171728_639_1048_+ GO:0006412 W0SCK1 7e-53
10171728_639_1048_+ GO:0015935 W0SCK1 7e-53
10171728_639_1048_+ GO:0019843 W0SCK1 7e-53
10171728_639_1048_+ GO:0030529 W0SCK1 7e-53
10104904_1_443_+ GO:0004148 Q21W16 2e-73
10104904_1_443_+ GO:0005623 Q21W16 2e-73
10104904_1_443_+ GO:0006096 Q21W16 2e-73
10104904_1_443_+ GO:0016491 Q21W16 2e-73
10104904_1_443_+ GO:0045454 Q21W16 2e-73
10104904_1_443_+ GO:0050660 Q21W16 2e-73
10104904_1_443_+ GO:0055114 Q21W16 2e-73
10190396_1_996_- GO:0003676 F8GHV7 2e-181
10190396_1_996_- GO:0003723 F8GHV7 2e-181
10190396_1_996_- GO:0003735 F8GHV7 2e-181
10190396_1_996_- GO:0005840 F8GHV7 2e-181
10190396_1_996_- GO:0006412 F8GHV7 2e-181
10190396_1_996_- GO:0030529 F8GHV7 2e-181
10199022_5582_6094_+ GO:0006950 E3IZF0 3e-17
10156953_1_261_+ GO:0003674 Q747R1 1e-13
10156953_1_261_+ GO:0005575 Q747R1 1e-13
10156953_1_261_+ GO:0008150 Q747R1 1e-13
10149134_1_546_- GO:0016209 C6W317 3e-77
10149134_1_546_- GO:0016491 C6W317 3e-77
10149134_1_546_- GO:0055114 C6W317 3e-77
10149134_1_546_- GO:0098869 C6W317 3e-77
10182481_1025_1320_+ GO:0000166 Q21RF6 4e-38
10182481_1025_1320_+ GO:0003677 Q21RF6 4e-38
10182481_1025_1320_+ GO:0003684 Q21RF6 4e-38
10182481_1025_1320_+ GO:0003697 Q21RF6 4e-38
10182481_1025_1320_+ GO:0005524 Q21RF6 4e-38
10182481_1025_1320_+ GO:0005737 Q21RF6 4e-38
10182481_1025_1320_+ GO:0006259 Q21RF6 4e-38
10182481_1025_1320_+ GO:0006281 Q21RF6 4e-38
10182481_1025_1320_+ GO:0006310 Q21RF6 4e-38
10182481_1025_1320_+ GO:0006974 Q21RF6 4e-38
10182481_1025_1320_+ GO:0008094 Q21RF6 4e-38
10182481_1025_1320_+ GO:0009432 Q21RF6 4e-38
10163218_564_920_+ GO:0003824 D1CEI7 2e-35
10163218_564_920_+ GO:0004333 D1CEI7 2e-35
10163218_564_920_+ GO:0005737 D1CEI7 2e-35
10163218_564_920_+ GO:0006099 D1CEI7 2e-35
10163218_564_920_+ GO:0006106 D1CEI7 2e-35
10163218_564_920_+ GO:0016829 D1CEI7 2e-35
10163218_564_920_+ GO:0045239 D1CEI7 2e-35
10090724_1_533_+ GO:0004872 Q9A3K9 2e-43
10090724_1_533_+ GO:0006810 Q9A3K9 2e-43
10090724_1_533_+ GO:0009279 Q9A3K9 2e-43
10090724_1_533_+ GO:0016020 Q9A3K9 2e-43
10147850_1_773_+ GO:0004872 A0A0F3KRG9 3e-64
10147850_1_773_+ GO:0006810 A0A0F3KRG9 3e-64
10147850_1_773_+ GO:0009279 A0A0F3KRG9 3e-64
10147850_1_773_+ GO:0016020 A0A0F3KRG9 3e-64
10147850_1_773_+ GO:0016021 A0A0F3KRG9 3e-64
10147850_1_773_+ GO:0030246 A0A0F3KRG9 3e-64
10098076_1_553_- GO:0004871 H1LE90 6e-10
10098076_1_553_- GO:0007165 H1LE90 6e-10
10098076_1_553_- GO:0016020 H1LE90 6e-10
10126654_1_653_- GO:0000166 Q6MJ00 3e-113
10126654_1_653_- GO:0003746 Q6MJ00 3e-113
10126654_1_653_- GO:0003924 Q6MJ00 3e-113
10126654_1_653_- GO:0005525 Q6MJ00 3e-113
10126654_1_653_- GO:0005622 Q6MJ00 3e-113
10126654_1_653_- GO:0005737 Q6MJ00 3e-113
10126654_1_653_- GO:0006412 Q6MJ00 3e-113
10126654_1_653_- GO:0006414 Q6MJ00 3e-113
10160780_1_266_+ GO:0003723 A6LIX8 1e-32
10160780_1_266_+ GO:0003735 A6LIX8 1e-32
10160780_1_266_+ GO:0005622 A6LIX8 1e-32
10160780_1_266_+ GO:0005840 A6LIX8 1e-32
10160780_1_266_+ GO:0006412 A6LIX8 1e-32
10160780_1_266_+ GO:0019843 A6LIX8 1e-32
10160780_1_266_+ GO:0030529 A6LIX8 1e-32
10166504_1_963_+ GO:0005886 M4ZVM4 3e-139
10166504_1_963_+ GO:0006810 M4ZVM4 3e-139
10166504_1_963_+ GO:0016020 M4ZVM4 3e-139
10166504_1_963_+ GO:0016491 M4ZVM4 3e-139
10166504_1_963_+ GO:0016651 M4ZVM4 3e-139
10166504_1_963_+ GO:0048038 M4ZVM4 3e-139
10166504_1_963_+ GO:0050136 M4ZVM4 3e-139
10166504_1_963_+ GO:0051287 M4ZVM4 3e-139
10166504_1_963_+ GO:0055114 M4ZVM4 3e-139
10119117_47_621_+ GO:0000287 M4ZY60 3e-71
10119117_47_621_+ GO:0003824 M4ZY60 3e-71
10119117_47_621_+ GO:0003984 M4ZY60 3e-71
10119117_47_621_+ GO:0008652 M4ZY60 3e-71
10119117_47_621_+ GO:0009082 M4ZY60 3e-71
10119117_47_621_+ GO:0009097 M4ZY60 3e-71
10119117_47_621_+ GO:0009099 M4ZY60 3e-71
10119117_47_621_+ GO:0016740 M4ZY60 3e-71
10119117_47_621_+ GO:0030976 M4ZY60 3e-71
10119117_47_621_+ GO:0046872 M4ZY60 3e-71
10119117_47_621_+ GO:0050660 M4ZY60 3e-71
10146764_1_766_+ GO:0003677 A9BRX5 1e-123
10146764_1_766_+ GO:0003899 A9BRX5 1e-123
10146764_1_766_+ GO:0006351 A9BRX5 1e-123
10146764_1_766_+ GO:0016740 A9BRX5 1e-123
10146764_1_766_+ GO:0016779 A9BRX5 1e-123
10146764_1_766_+ GO:0046983 A9BRX5 1e-123
10170242_1_1021_- GO:0003677 K4KLC4 2e-144
10170242_1_1021_- GO:0003899 K4KLC4 2e-144
10170242_1_1021_- GO:0006351 K4KLC4 2e-144
10170242_1_1021_- GO:0016740 K4KLC4 2e-144
10170242_1_1021_- GO:0016779 K4KLC4 2e-144
10192694_380_964_- GO:0000166 G8TCH0 7e-92
10192694_380_964_- GO:0003677 G8TCH0 7e-92
10192694_380_964_- GO:0003684 G8TCH0 7e-92
10192694_380_964_- GO:0003697 G8TCH0 7e-92
10192694_380_964_- GO:0005524 G8TCH0 7e-92
10192694_380_964_- GO:0005737 G8TCH0 7e-92
10192694_380_964_- GO:0006259 G8TCH0 7e-92
10192694_380_964_- GO:0006281 G8TCH0 7e-92
10192694_380_964_- GO:0006310 G8TCH0 7e-92
10192694_380_964_- GO:0006974 G8TCH0 7e-92
10192694_380_964_- GO:0008094 G8TCH0 7e-92
10192694_380_964_- GO:0009432 G8TCH0 7e-92
10114871_1_605_+ GO:0000166 C6X207 1e-81
10114871_1_605_+ GO:0003746 C6X207 1e-81
10114871_1_605_+ GO:0003924 C6X207 1e-81
10114871_1_605_+ GO:0005525 C6X207 1e-81
10114871_1_605_+ GO:0005622 C6X207 1e-81
10114871_1_605_+ GO:0005737 C6X207 1e-81
10114871_1_605_+ GO:0006412 C6X207 1e-81
10114871_1_605_+ GO:0006414 C6X207 1e-81
10198946_3632_4027_+ GO:0004617 G8PWP5 9e-68
10198946_3632_4027_+ GO:0008940 G8PWP5 9e-68
10198946_3632_4027_+ GO:0009055 G8PWP5 9e-68
10198946_3632_4027_+ GO:0009325 G8PWP5 9e-68
10198946_3632_4027_+ GO:0016491 G8PWP5 9e-68
10198946_3632_4027_+ GO:0030151 G8PWP5 9e-68
10198946_3632_4027_+ GO:0042126 G8PWP5 9e-68
10198946_3632_4027_+ GO:0046872 G8PWP5 9e-68
10198946_3632_4027_+ GO:0051536 G8PWP5 9e-68
10198946_3632_4027_+ GO:0051539 G8PWP5 9e-68
10198946_3632_4027_+ GO:0055114 G8PWP5 9e-68
10166866_377_969_+ GO:0005215 Q21Y96 5e-86
10166866_377_969_+ GO:0006810 Q21Y96 5e-86
10166866_377_969_+ GO:0030288 Q21Y96 5e-86
10177626_89_400_+ GO:0000049 Q7NQF1 5e-47
10177626_89_400_+ GO:0003723 Q7NQF1 5e-47
10177626_89_400_+ GO:0003735 Q7NQF1 5e-47
10177626_89_400_+ GO:0005622 Q7NQF1 5e-47
10177626_89_400_+ GO:0005840 Q7NQF1 5e-47
10177626_89_400_+ GO:0006412 Q7NQF1 5e-47
10177626_89_400_+ GO:0030529 Q7NQF1 5e-47
10078704_1_506_+ GO:0000166 B3PJB8 3e-83
10078704_1_506_+ GO:0003677 B3PJB8 3e-83
10078704_1_506_+ GO:0003684 B3PJB8 3e-83
10078704_1_506_+ GO:0003697 B3PJB8 3e-83
10078704_1_506_+ GO:0005524 B3PJB8 3e-83
10078704_1_506_+ GO:0005737 B3PJB8 3e-83
10078704_1_506_+ GO:0006259 B3PJB8 3e-83
10078704_1_506_+ GO:0006281 B3PJB8 3e-83
10078704_1_506_+ GO:0006310 B3PJB8 3e-83
10078704_1_506_+ GO:0006974 B3PJB8 3e-83
10078704_1_506_+ GO:0008094 B3PJB8 3e-83
10078704_1_506_+ GO:0009432 B3PJB8 3e-83
10136540_297_578_- GO:0003723 A1VPX2 1e-38
10136540_297_578_- GO:0003735 A1VPX2 1e-38
10136540_297_578_- GO:0005622 A1VPX2 1e-38
10136540_297_578_- GO:0005840 A1VPX2 1e-38
10136540_297_578_- GO:0006412 A1VPX2 1e-38
10136540_297_578_- GO:0019843 A1VPX2 1e-38
10136540_297_578_- GO:0030529 A1VPX2 1e-38
10197032_1206_1601_+ GO:0000166 C7PUY9 4e-56
10197032_1206_1601_+ GO:0004550 C7PUY9 4e-56
10197032_1206_1601_+ GO:0005524 C7PUY9 4e-56
10197032_1206_1601_+ GO:0005737 C7PUY9 4e-56
10197032_1206_1601_+ GO:0006165 C7PUY9 4e-56
10197032_1206_1601_+ GO:0006183 C7PUY9 4e-56
10197032_1206_1601_+ GO:0006228 C7PUY9 4e-56
10197032_1206_1601_+ GO:0006241 C7PUY9 4e-56
10197032_1206_1601_+ GO:0009117 C7PUY9 4e-56
10197032_1206_1601_+ GO:0016301 C7PUY9 4e-56
10197032_1206_1601_+ GO:0016310 C7PUY9 4e-56
10197032_1206_1601_+ GO:0016740 C7PUY9 4e-56
10197032_1206_1601_+ GO:0046872 C7PUY9 4e-56
10160394_288_886_+ GO:0000166 D5C1V9 1e-83
10160394_288_886_+ GO:0005524 D5C1V9 1e-83
10160394_288_886_+ GO:0006810 D5C1V9 1e-83
10160394_288_886_+ GO:0008152 D5C1V9 1e-83
10160394_288_886_+ GO:0016887 D5C1V9 1e-83
10105719_1_575_+ GO:0000166 E6S9Z1 4e-77
10105719_1_575_+ GO:0005524 E6S9Z1 4e-77
10105719_1_575_+ GO:0019538 E6S9Z1 4e-77
10183367_1012_1356_- GO:0008152 F5Z269 1e-31
10183367_1012_1356_- GO:0016627 F5Z269 1e-31
10183367_1012_1356_- GO:0050660 F5Z269 1e-31
10183367_1012_1356_- GO:0055114 F5Z269 1e-31
10166130_1_907_- GO:0003746 A0A0G0GVS1 3e-138
10166130_1_907_- GO:0003924 A0A0G0GVS1 3e-138
10166130_1_907_- GO:0005525 A0A0G0GVS1 3e-138
10166130_1_907_- GO:0006414 A0A0G0GVS1 3e-138
10111811_1_594_+ GO:0003994 E1VK87 1e-90
10111811_1_594_+ GO:0005829 E1VK87 1e-90
10111811_1_594_+ GO:0006099 E1VK87 1e-90
10111811_1_594_+ GO:0008152 E1VK87 1e-90
10111811_1_594_+ GO:0016829 E1VK87 1e-90
10111811_1_594_+ GO:0047456 E1VK87 1e-90
10111811_1_594_+ GO:0051539 E1VK87 1e-90
10181464_1004_1285_+ GO:0004615 M5A2Z5 1e-23
10181464_1004_1285_+ GO:0005975 M5A2Z5 1e-23
10181464_1004_1285_+ GO:0016853 M5A2Z5 1e-23
10181464_1004_1285_+ GO:0016868 M5A2Z5 1e-23
10181464_1004_1285_+ GO:0071704 M5A2Z5 1e-23
10196032_1608_2000_+ GO:0000166 Q6F6U0 5e-54
10196032_1608_2000_+ GO:0004639 Q6F6U0 5e-54
10196032_1608_2000_+ GO:0005524 Q6F6U0 5e-54
10196032_1608_2000_+ GO:0006164 Q6F6U0 5e-54
10196032_1608_2000_+ GO:0006189 Q6F6U0 5e-54
10196032_1608_2000_+ GO:0016874 Q6F6U0 5e-54
10105128_1_504_+ GO:0003677 E8N3L8 3e-66
10105128_1_504_+ GO:0003899 E8N3L8 3e-66
10105128_1_504_+ GO:0006351 E8N3L8 3e-66
10105128_1_504_+ GO:0016740 E8N3L8 3e-66
10105128_1_504_+ GO:0016779 E8N3L8 3e-66
10105128_1_504_+ GO:0032549 E8N3L8 3e-66
10160112_728_883_+ GO:0000166 G8QIA1 4e-19
10160112_728_883_+ GO:0005524 G8QIA1 4e-19
10160112_728_883_+ GO:0005886 G8QIA1 4e-19
10160112_728_883_+ GO:0006754 G8QIA1 4e-19
10160112_728_883_+ GO:0006810 G8QIA1 4e-19
10160112_728_883_+ GO:0006811 G8QIA1 4e-19
10160112_728_883_+ GO:0015986 G8QIA1 4e-19
10160112_728_883_+ GO:0015991 G8QIA1 4e-19
10160112_728_883_+ GO:0015992 G8QIA1 4e-19
10160112_728_883_+ GO:0016020 G8QIA1 4e-19
10160112_728_883_+ GO:0016787 G8QIA1 4e-19
10160112_728_883_+ GO:0016820 G8QIA1 4e-19
10160112_728_883_+ GO:0033178 G8QIA1 4e-19
10160112_728_883_+ GO:0042777 G8QIA1 4e-19
10160112_728_883_+ GO:0045261 G8QIA1 4e-19
10160112_728_883_+ GO:0046034 G8QIA1 4e-19
10160112_728_883_+ GO:0046933 G8QIA1 4e-19
10160112_728_883_+ GO:0046961 G8QIA1 4e-19
10147748_1_773_+ GO:0004427 K0I9A6 2e-124
10147748_1_773_+ GO:0008152 K0I9A6 2e-124
10147748_1_773_+ GO:0009678 K0I9A6 2e-124
10147748_1_773_+ GO:0015992 K0I9A6 2e-124
10147748_1_773_+ GO:0016020 K0I9A6 2e-124
10147748_1_773_+ GO:0016021 K0I9A6 2e-124
10147748_1_773_+ GO:0016787 K0I9A6 2e-124
10147748_1_773_+ GO:0055085 K0I9A6 2e-124
10088870_1_514_+ GO:0008152 Q1LFV2 4e-78
10088870_1_514_+ GO:0016874 Q1LFV2 4e-78
10088870_1_514_+ GO:0018710 Q1LFV2 4e-78
10191720_237_1907_+ GO:0016020 A0A0G1H2M9 4e-27
10191720_237_1907_+ GO:0016021 A0A0G1H2M9 4e-27
10192752_469_1703_+ GO:0000105 V9XJF2 3e-145
10192752_469_1703_+ GO:0003824 V9XJF2 3e-145
10192752_469_1703_+ GO:0008652 V9XJF2 3e-145
10192752_469_1703_+ GO:0010181 V9XJF2 3e-145
10192752_469_1703_+ GO:0016491 V9XJF2 3e-145
10192752_469_1703_+ GO:0055114 V9XJF2 3e-145
10141142_240_729_- GO:0003723 I0I2M2 7e-32
10141142_240_729_- GO:0003735 I0I2M2 7e-32
10141142_240_729_- GO:0005840 I0I2M2 7e-32
10141142_240_729_- GO:0006412 I0I2M2 7e-32
10141142_240_729_- GO:0008097 I0I2M2 7e-32
10141142_240_729_- GO:0019843 I0I2M2 7e-32
10141142_240_729_- GO:0030529 I0I2M2 7e-32
10167474_217_840_- GO:0000049 I0HZK0 1e-75
10167474_217_840_- GO:0003723 I0HZK0 1e-75
10167474_217_840_- GO:0003735 I0HZK0 1e-75
10167474_217_840_- GO:0005622 I0HZK0 1e-75
10167474_217_840_- GO:0005840 I0HZK0 1e-75
10167474_217_840_- GO:0006412 I0HZK0 1e-75
10167474_217_840_- GO:0019843 I0HZK0 1e-75
10167474_217_840_- GO:0030529 I0HZK0 1e-75
10164300_1_440_- GO:0005737 F6AEW6 1e-55
10164300_1_440_- GO:0008270 F6AEW6 1e-55
10164300_1_440_- GO:0010468 F6AEW6 1e-55
10164300_1_440_- GO:0046872 F6AEW6 1e-55
10146992_80_493_- GO:0000049 Q5P325 4e-68
10146992_80_493_- GO:0003723 Q5P325 4e-68
10146992_80_493_- GO:0003735 Q5P325 4e-68
10146992_80_493_- GO:0005622 Q5P325 4e-68
10146992_80_493_- GO:0005840 Q5P325 4e-68
10146992_80_493_- GO:0006412 Q5P325 4e-68
10146992_80_493_- GO:0019843 Q5P325 4e-68
10146992_80_493_- GO:0030529 Q5P325 4e-68
10167478_1_978_- GO:0000166 G0IX89 1e-157
10167478_1_978_- GO:0003746 G0IX89 1e-157
10167478_1_978_- GO:0003924 G0IX89 1e-157
10167478_1_978_- GO:0005525 G0IX89 1e-157
10167478_1_978_- GO:0005622 G0IX89 1e-157
10167478_1_978_- GO:0005737 G0IX89 1e-157
10167478_1_978_- GO:0006412 G0IX89 1e-157
10167478_1_978_- GO:0006414 G0IX89 1e-157
10177260_1_681_- GO:0003677 Q6MJ10 9e-118
10177260_1_681_- GO:0003899 Q6MJ10 9e-118
10177260_1_681_- GO:0006351 Q6MJ10 9e-118
10177260_1_681_- GO:0016740 Q6MJ10 9e-118
10177260_1_681_- GO:0016779 Q6MJ10 9e-118
10156689_1_644_+ GO:0003824 Q21VK7 7e-77
10156689_1_644_+ GO:0008152 Q21VK7 7e-77
10156689_1_644_+ GO:0016874 Q21VK7 7e-77
10100714_1_560_+ GO:0003677 Q21QP9 3e-88
10100714_1_560_+ GO:0003899 Q21QP9 3e-88
10100714_1_560_+ GO:0006351 Q21QP9 3e-88
10100714_1_560_+ GO:0016740 Q21QP9 3e-88
10100714_1_560_+ GO:0016779 Q21QP9 3e-88
10100714_1_560_+ GO:0046983 Q21QP9 3e-88
10088420_1_528_+ GO:0004871 B1ZUT9 6e-14
10088420_1_528_+ GO:0007165 B1ZUT9 6e-14
10088420_1_528_+ GO:0016020 B1ZUT9 6e-14
10084222_56_496_- GO:0003735 A2STJ2 1e-26
10084222_56_496_- GO:0005840 A2STJ2 1e-26
10084222_56_496_- GO:0006412 A2STJ2 1e-26
10084222_56_496_- GO:0030529 A2STJ2 1e-26
10189160_1095_1669_+ GO:0008152 U2FXU7 6e-78
10189160_1095_1669_+ GO:0016787 U2FXU7 6e-78
10189160_1095_1669_+ GO:0046983 U2FXU7 6e-78
10172072_82_1054_+ GO:0004872 A9EXK4 2e-41
10172072_82_1054_+ GO:0006810 A9EXK4 2e-41
10172072_82_1054_+ GO:0016020 A9EXK4 2e-41
10172072_82_1054_+ GO:0030246 A9EXK4 2e-41
10161958_1_773_- GO:0009055 D0LRQ5 5e-71
10126962_1_530_- GO:0005737 E6X5U2 2e-72
10126962_1_530_- GO:0008616 E6X5U2 2e-72
10126962_1_530_- GO:0016740 E6X5U2 2e-72
10126962_1_530_- GO:0016853 E6X5U2 2e-72
10114403_1_603_- GO:0008152 C5CR35 1e-99
10114403_1_603_- GO:0008260 C5CR35 1e-99
10114403_1_603_- GO:0008410 C5CR35 1e-99
10114403_1_603_- GO:0016740 C5CR35 1e-99
10134710_1_656_+ GO:0006865 J3D9D2 3e-76
10178320_385_1029_+ GO:0000166 A1SJ61 5e-99
10178320_385_1029_+ GO:0003677 A1SJ61 5e-99
10178320_385_1029_+ GO:0003684 A1SJ61 5e-99
10178320_385_1029_+ GO:0003697 A1SJ61 5e-99
10178320_385_1029_+ GO:0005524 A1SJ61 5e-99
10178320_385_1029_+ GO:0005737 A1SJ61 5e-99
10178320_385_1029_+ GO:0006259 A1SJ61 5e-99
10178320_385_1029_+ GO:0006281 A1SJ61 5e-99
10178320_385_1029_+ GO:0006310 A1SJ61 5e-99
10178320_385_1029_+ GO:0006974 A1SJ61 5e-99
10178320_385_1029_+ GO:0008094 A1SJ61 5e-99
10178320_385_1029_+ GO:0009432 A1SJ61 5e-99
10185734_1_433_- GO:0000160 A1SH42 4e-44
10185734_1_433_- GO:0003677 A1SH42 4e-44
10185734_1_433_- GO:0005622 A1SH42 4e-44
10185734_1_433_- GO:0006351 A1SH42 4e-44
10185734_1_433_- GO:0006355 A1SH42 4e-44
10155977_1_719_- GO:0000166 A0A0A7P946 3e-94
10155977_1_719_- GO:0003746 A0A0A7P946 3e-94
10155977_1_719_- GO:0003924 A0A0A7P946 3e-94
10155977_1_719_- GO:0005525 A0A0A7P946 3e-94
10155977_1_719_- GO:0005622 A0A0A7P946 3e-94
10155977_1_719_- GO:0005737 A0A0A7P946 3e-94
10155977_1_719_- GO:0006412 A0A0A7P946 3e-94
10155977_1_719_- GO:0006414 A0A0A7P946 3e-94
10155977_1_719_- GO:0016787 A0A0A7P946 3e-94
10108589_1_584_+ GO:0003824 A0A077DE56 2e-96
10108589_1_584_+ GO:0004451 A0A077DE56 2e-96
10108589_1_584_+ GO:0016829 A0A077DE56 2e-96
10108589_1_584_+ GO:0019752 A0A077DE56 2e-96
10184189_474_956_- GO:0005524 A0A0G3V658 1e-52
10197508_3356_3544_- GO:0006790 H5WQR0 3e-26
10197508_3356_3544_- GO:0009055 H5WQR0 3e-26
10197508_3356_3544_- GO:0016491 H5WQR0 3e-26
10197508_3356_3544_- GO:0018551 H5WQR0 3e-26
10197508_3356_3544_- GO:0020037 H5WQR0 3e-26
10197508_3356_3544_- GO:0046872 H5WQR0 3e-26
10197508_3356_3544_- GO:0051536 H5WQR0 3e-26
10197508_3356_3544_- GO:0051539 H5WQR0 3e-26
10197508_3356_3544_- GO:0055114 H5WQR0 3e-26
10123146_1_637_+ GO:0000166 K0CJQ1 5e-72
10123146_1_637_+ GO:0005524 K0CJQ1 5e-72
10123146_1_637_+ GO:0005737 K0CJQ1 5e-72
10123146_1_637_+ GO:0005886 K0CJQ1 5e-72
10123146_1_637_+ GO:0006605 K0CJQ1 5e-72
10123146_1_637_+ GO:0006810 K0CJQ1 5e-72
10123146_1_637_+ GO:0006886 K0CJQ1 5e-72
10123146_1_637_+ GO:0015031 K0CJQ1 5e-72
10123146_1_637_+ GO:0016020 K0CJQ1 5e-72
10123146_1_637_+ GO:0017038 K0CJQ1 5e-72
10123146_1_637_+ GO:0046872 K0CJQ1 5e-72
10123146_1_637_+ GO:0065002 K0CJQ1 5e-72
10192604_1113_1922_+ GO:0004096 Q8PU00 4e-154
10192604_1113_1922_+ GO:0004601 Q8PU00 4e-154
10192604_1113_1922_+ GO:0006979 Q8PU00 4e-154
10192604_1113_1922_+ GO:0016491 Q8PU00 4e-154
10192604_1113_1922_+ GO:0020037 Q8PU00 4e-154
10192604_1113_1922_+ GO:0042744 Q8PU00 4e-154
10192604_1113_1922_+ GO:0046872 Q8PU00 4e-154
10192604_1113_1922_+ GO:0055114 Q8PU00 4e-154
10192604_1113_1922_+ GO:0098869 Q8PU00 4e-154
10118241_1_599_+ GO:0003723 D8PCV2 3e-109
10118241_1_599_+ GO:0003735 D8PCV2 3e-109
10118241_1_599_+ GO:0005622 D8PCV2 3e-109
10118241_1_599_+ GO:0005840 D8PCV2 3e-109
10118241_1_599_+ GO:0006412 D8PCV2 3e-109
10118241_1_599_+ GO:0019843 D8PCV2 3e-109
10118241_1_599_+ GO:0030529 D8PCV2 3e-109
10119601_1_623_- GO:0000166 F8GHN5 4e-105
10119601_1_623_- GO:0003746 F8GHN5 4e-105
10119601_1_623_- GO:0003924 F8GHN5 4e-105
10119601_1_623_- GO:0005525 F8GHN5 4e-105
10119601_1_623_- GO:0005622 F8GHN5 4e-105
10119601_1_623_- GO:0005737 F8GHN5 4e-105
10119601_1_623_- GO:0006412 F8GHN5 4e-105
10119601_1_623_- GO:0006414 F8GHN5 4e-105
10144728_1_752_- GO:0008940 Q2SF46 9e-119
10144728_1_752_- GO:0009055 Q2SF46 9e-119
10144728_1_752_- GO:0009325 Q2SF46 9e-119
10144728_1_752_- GO:0016491 Q2SF46 9e-119
10144728_1_752_- GO:0030151 Q2SF46 9e-119
10144728_1_752_- GO:0042126 Q2SF46 9e-119
10144728_1_752_- GO:0046872 Q2SF46 9e-119
10144728_1_752_- GO:0051536 Q2SF46 9e-119
10144728_1_752_- GO:0051539 Q2SF46 9e-119
10144728_1_752_- GO:0055114 Q2SF46 9e-119
10185902_700_1056_+ GO:0003824 A0A0G3V362 5e-29
10185902_700_1056_+ GO:0004807 A0A0G3V362 5e-29
10185902_700_1056_+ GO:0005737 A0A0G3V362 5e-29
10185902_700_1056_+ GO:0006094 A0A0G3V362 5e-29
10185902_700_1056_+ GO:0006096 A0A0G3V362 5e-29
10185902_700_1056_+ GO:0006098 A0A0G3V362 5e-29
10185902_700_1056_+ GO:0008152 A0A0G3V362 5e-29
10185902_700_1056_+ GO:0016853 A0A0G3V362 5e-29
10145182_1_755_- GO:0000166 K9U4X8 5e-115
10145182_1_755_- GO:0003746 K9U4X8 5e-115
10145182_1_755_- GO:0003924 K9U4X8 5e-115
10145182_1_755_- GO:0005525 K9U4X8 5e-115
10145182_1_755_- GO:0005622 K9U4X8 5e-115
10145182_1_755_- GO:0005737 K9U4X8 5e-115
10145182_1_755_- GO:0006412 K9U4X8 5e-115
10145182_1_755_- GO:0006414 K9U4X8 5e-115
10143916_1_747_+ GO:0000166 D7VHW8 4e-113
10143916_1_747_+ GO:0005524 D7VHW8 4e-113
10143916_1_747_+ GO:0005737 D7VHW8 4e-113
10143916_1_747_+ GO:0006457 D7VHW8 4e-113
10143916_1_747_+ GO:0042026 D7VHW8 4e-113
10143916_1_747_+ GO:0051082 D7VHW8 4e-113
10162978_1_258_+ GO:0000287 Q88FS2 2e-36
10162978_1_258_+ GO:0004450 Q88FS2 2e-36
10162978_1_258_+ GO:0006097 Q88FS2 2e-36
10162978_1_258_+ GO:0006099 Q88FS2 2e-36
10162978_1_258_+ GO:0016491 Q88FS2 2e-36
10162978_1_258_+ GO:0016616 Q88FS2 2e-36
10162978_1_258_+ GO:0046872 Q88FS2 2e-36
10162978_1_258_+ GO:0051287 Q88FS2 2e-36
10162978_1_258_+ GO:0055114 Q88FS2 2e-36
10156841_1_850_- GO:0003677 M4ZY30 4e-109
10156841_1_850_- GO:0003899 M4ZY30 4e-109
10156841_1_850_- GO:0006351 M4ZY30 4e-109
10156841_1_850_- GO:0016740 M4ZY30 4e-109
10156841_1_850_- GO:0016779 M4ZY30 4e-109
10156841_1_850_- GO:0046983 M4ZY30 4e-109
10121885_1_632_- GO:0003677 A0A0M9DTW0 3e-88
10121885_1_632_- GO:0003899 A0A0M9DTW0 3e-88
10121885_1_632_- GO:0006351 A0A0M9DTW0 3e-88
10121885_1_632_- GO:0016740 A0A0M9DTW0 3e-88
10121885_1_632_- GO:0016779 A0A0M9DTW0 3e-88
10144398_1_750_+ GO:0004601 Q11PG3 8e-94
10144398_1_750_+ GO:0016209 Q11PG3 8e-94
10144398_1_750_+ GO:0016491 Q11PG3 8e-94
10144398_1_750_+ GO:0051920 Q11PG3 8e-94
10144398_1_750_+ GO:0055114 Q11PG3 8e-94
10144398_1_750_+ GO:0098869 Q11PG3 8e-94
10131450_189_674_- GO:0004601 F0SSM6 8e-57
10131450_189_674_- GO:0016209 F0SSM6 8e-57
10131450_189_674_- GO:0016491 F0SSM6 8e-57
10131450_189_674_- GO:0051920 F0SSM6 8e-57
10131450_189_674_- GO:0055114 F0SSM6 8e-57
10131450_189_674_- GO:0098869 F0SSM6 8e-57
10198462_2933_3970_- GO:0004871 K4KK94 7e-132
10198462_2933_3970_- GO:0007165 K4KK94 7e-132
10198462_2933_3970_- GO:0016020 K4KK94 7e-132
10198462_2933_3970_- GO:0016021 K4KK94 7e-132
10139852_1_721_- GO:0006793 K1E3J9 3e-110
10139852_1_721_- GO:0008976 K1E3J9 3e-110
10139852_1_721_- GO:0016301 K1E3J9 3e-110
10139852_1_721_- GO:0016310 K1E3J9 3e-110
10119021_1_407_+ GO:0000049 B1Y8I0 8e-62
10119021_1_407_+ GO:0003723 B1Y8I0 8e-62
10119021_1_407_+ GO:0003735 B1Y8I0 8e-62
10119021_1_407_+ GO:0005840 B1Y8I0 8e-62
10119021_1_407_+ GO:0006412 B1Y8I0 8e-62
10119021_1_407_+ GO:0019843 B1Y8I0 8e-62
10119021_1_407_+ GO:0030529 B1Y8I0 8e-62
10113171_130_599_- GO:0003677 A7HCH6 6e-51
10113171_130_599_- GO:0003899 A7HCH6 6e-51
10113171_130_599_- GO:0006351 A7HCH6 6e-51
10113171_130_599_- GO:0016740 A7HCH6 6e-51
10113171_130_599_- GO:0016779 A7HCH6 6e-51
10156259_214_636_+ GO:0003676 B9M6M4 2e-15
10156259_214_636_+ GO:0003677 B9M6M4 2e-15
10156259_214_636_+ GO:0003700 B9M6M4 2e-15
10156259_214_636_+ GO:0004518 B9M6M4 2e-15
10156259_214_636_+ GO:0004519 B9M6M4 2e-15
10156259_214_636_+ GO:0006355 B9M6M4 2e-15
10156259_214_636_+ GO:0009307 B9M6M4 2e-15
10156259_214_636_+ GO:0090305 B9M6M4 2e-15
10196328_2336_2845_- GO:0000166 D1BXF7 7e-84
10196328_2336_2845_- GO:0003824 D1BXF7 7e-84
10196328_2336_2845_- GO:0004775 D1BXF7 7e-84
10196328_2336_2845_- GO:0005524 D1BXF7 7e-84
10196328_2336_2845_- GO:0008152 D1BXF7 7e-84
10196328_2336_2845_- GO:0016874 D1BXF7 7e-84
10196328_2336_2845_- GO:0048037 D1BXF7 7e-84
10162626_171_913_+ GO:0000166 A0A0A1DRG6 8e-102
10162626_171_913_+ GO:0004611 A0A0A1DRG6 8e-102
10162626_171_913_+ GO:0004613 A0A0A1DRG6 8e-102
10162626_171_913_+ GO:0005525 A0A0A1DRG6 8e-102
10162626_171_913_+ GO:0005737 A0A0A1DRG6 8e-102
10162626_171_913_+ GO:0006094 A0A0A1DRG6 8e-102
10162626_171_913_+ GO:0016301 A0A0A1DRG6 8e-102
10162626_171_913_+ GO:0016310 A0A0A1DRG6 8e-102
10162626_171_913_+ GO:0016829 A0A0A1DRG6 8e-102
10162626_171_913_+ GO:0016831 A0A0A1DRG6 8e-102
10162626_171_913_+ GO:0017076 A0A0A1DRG6 8e-102
10151986_126_542_+ GO:0005524 Q223D7 2e-63
10151986_126_542_+ GO:0005886 Q223D7 2e-63
10151986_126_542_+ GO:0006754 Q223D7 2e-63
10151986_126_542_+ GO:0006810 Q223D7 2e-63
10151986_126_542_+ GO:0006811 Q223D7 2e-63
10151986_126_542_+ GO:0015986 Q223D7 2e-63
10151986_126_542_+ GO:0015992 Q223D7 2e-63
10151986_126_542_+ GO:0016020 Q223D7 2e-63
10151986_126_542_+ GO:0042777 Q223D7 2e-63
10151986_126_542_+ GO:0045261 Q223D7 2e-63
10151986_126_542_+ GO:0046933 Q223D7 2e-63
10151986_126_542_+ GO:0046961 Q223D7 2e-63
10138182_1_465_+ GO:0003735 F8GK85 3e-76
10138182_1_465_+ GO:0005840 F8GK85 3e-76
10138182_1_465_+ GO:0006412 F8GK85 3e-76
10138182_1_465_+ GO:0030529 F8GK85 3e-76
10140472_1_696_+ GO:0003677 C7LZJ2 3e-68
10140472_1_696_+ GO:0005737 C7LZJ2 3e-68
10140472_1_696_+ GO:0006351 C7LZJ2 3e-68
10140472_1_696_+ GO:0006355 C7LZJ2 3e-68
10194828_1_947_- GO:0016491 H6L977 8e-78
10194828_1_947_- GO:0055114 H6L977 8e-78
10194602_1098_2060_+ GO:0003677 Q1YNY7 2e-129
10194602_1098_2060_+ GO:0003899 Q1YNY7 2e-129
10194602_1098_2060_+ GO:0006351 Q1YNY7 2e-129
10194602_1098_2060_+ GO:0016740 Q1YNY7 2e-129
10194602_1098_2060_+ GO:0016779 Q1YNY7 2e-129
10179332_444_1184_+ GO:0009279 D8PIF9 7e-95
10179332_444_1184_+ GO:0016020 D8PIF9 7e-95
10179332_444_1184_+ GO:0016021 D8PIF9 7e-95
10177806_1_1021_+ GO:0003824 K4L2Z3 4e-144
10177806_1_1021_+ GO:0004088 K4L2Z3 4e-144
10177806_1_1021_+ GO:0005524 K4L2Z3 4e-144
10177806_1_1021_+ GO:0006221 K4L2Z3 4e-144
10177806_1_1021_+ GO:0006526 K4L2Z3 4e-144
10177806_1_1021_+ GO:0006807 K4L2Z3 4e-144
10177806_1_1021_+ GO:0008652 K4L2Z3 4e-144
10177806_1_1021_+ GO:0016874 K4L2Z3 4e-144
10177806_1_1021_+ GO:0044205 K4L2Z3 4e-144
10177806_1_1021_+ GO:0046872 K4L2Z3 4e-144
10141500_4_731_- GO:0005507 Q7NWI2 9e-20
10141500_4_731_- GO:0006807 Q7NWI2 9e-20
10141500_4_731_- GO:0009055 Q7NWI2 9e-20
10141500_4_731_- GO:0016491 Q7NWI2 9e-20
10141500_4_731_- GO:0020037 Q7NWI2 9e-20
10141500_4_731_- GO:0050421 Q7NWI2 9e-20
10141500_4_731_- GO:0055114 Q7NWI2 9e-20
10195640_1944_2510_- GO:0003723 E4TTY6 4e-52
10195640_1944_2510_- GO:0003735 E4TTY6 4e-52
10195640_1944_2510_- GO:0005622 E4TTY6 4e-52
10195640_1944_2510_- GO:0005840 E4TTY6 4e-52
10195640_1944_2510_- GO:0006412 E4TTY6 4e-52
10195640_1944_2510_- GO:0019843 E4TTY6 4e-52
10195640_1944_2510_- GO:0030529 E4TTY6 4e-52
10167188_1_974_- GO:0000166 K9SPY6 4e-119
10167188_1_974_- GO:0005524 K9SPY6 4e-119
10167188_1_974_- GO:0019538 K9SPY6 4e-119
10145832_1_759_- GO:0016491 Q1NUP0 8e-60
10145832_1_759_- GO:0055114 Q1NUP0 8e-60
10157173_403_741_- GO:0003677 F4KPC3 3e-42
10157173_403_741_- GO:0003700 F4KPC3 3e-42
10157173_403_741_- GO:0006351 F4KPC3 3e-42
10157173_403_741_- GO:0006355 F4KPC3 3e-42
10090784_1_533_- GO:0005509 B4VX95 5e-35
10090784_1_533_- GO:0005576 B4VX95 5e-35
10090784_1_533_- GO:0006508 B4VX95 5e-35
10090784_1_533_- GO:0008237 B4VX95 5e-35
10090784_1_533_- GO:0009405 B4VX95 5e-35
10085744_1_521_- GO:0003994 R7XWI8 3e-82
10085744_1_521_- GO:0008152 R7XWI8 3e-82
10085744_1_521_- GO:0016829 R7XWI8 3e-82
10085744_1_521_- GO:0051536 R7XWI8 3e-82
10085744_1_521_- GO:0051539 R7XWI8 3e-82
10193362_1_884_- GO:0003677 I0I9C1 3e-127
10193362_1_884_- GO:0003899 I0I9C1 3e-127
10193362_1_884_- GO:0006351 I0I9C1 3e-127
10193362_1_884_- GO:0016740 I0I9C1 3e-127
10193362_1_884_- GO:0016779 I0I9C1 3e-127
10193362_1_884_- GO:0032549 I0I9C1 3e-127
10161092_1_375_- GO:0000166 U5QBL1 7e-58
10161092_1_375_- GO:0003746 U5QBL1 7e-58
10161092_1_375_- GO:0003924 U5QBL1 7e-58
10161092_1_375_- GO:0005525 U5QBL1 7e-58
10161092_1_375_- GO:0005622 U5QBL1 7e-58
10161092_1_375_- GO:0005737 U5QBL1 7e-58
10161092_1_375_- GO:0006412 U5QBL1 7e-58
10161092_1_375_- GO:0006414 U5QBL1 7e-58
10161092_1_375_- GO:0016787 U5QBL1 7e-58
10090764_1_533_+ GO:0009055 G8QJ29 2e-92
10090764_1_533_+ GO:0020037 G8QJ29 2e-92
10194614_2020_2335_+ GO:0000166 C7QKL4 2e-39
10194614_2020_2335_+ GO:0005524 C7QKL4 2e-39
10194614_2020_2335_+ GO:0008152 C7QKL4 2e-39
10194614_2020_2335_+ GO:0016887 C7QKL4 2e-39
10099106_1_555_+ GO:0003824 D5V9D2 4e-79
10099106_1_555_+ GO:0004586 D5V9D2 4e-79
10099106_1_555_+ GO:0006596 D5V9D2 4e-79
10099106_1_555_+ GO:0016829 D5V9D2 4e-79
10139300_1_140_- GO:0005737 Q21X51 4e-13
10139300_1_140_- GO:0006950 Q21X51 4e-13
10131420_25_674_- GO:0009055 S6AI74 1e-98
10131420_25_674_- GO:0020037 S6AI74 1e-98
10199252_13321_14076_+ GO:0004427 A0A0E9N4U6 5e-97
10199252_13321_14076_+ GO:0008152 A0A0E9N4U6 5e-97
10199252_13321_14076_+ GO:0009678 A0A0E9N4U6 5e-97
10199252_13321_14076_+ GO:0015992 A0A0E9N4U6 5e-97
10199252_13321_14076_+ GO:0016020 A0A0E9N4U6 5e-97
10199252_13321_14076_+ GO:0016021 A0A0E9N4U6 5e-97
10199252_13321_14076_+ GO:0055085 A0A0E9N4U6 5e-97
10174186_1_942_- GO:0000166 H8KSE5 2e-140
10174186_1_942_- GO:0003746 H8KSE5 2e-140
10174186_1_942_- GO:0003924 H8KSE5 2e-140
10174186_1_942_- GO:0005525 H8KSE5 2e-140
10174186_1_942_- GO:0005622 H8KSE5 2e-140
10174186_1_942_- GO:0005737 H8KSE5 2e-140
10174186_1_942_- GO:0006412 H8KSE5 2e-140
10174186_1_942_- GO:0006414 H8KSE5 2e-140
10176694_1_213_- GO:0000345 Q4K527 3e-32
10176694_1_213_- GO:0003677 Q4K527 3e-32
10176694_1_213_- GO:0003899 Q4K527 3e-32
10176694_1_213_- GO:0006351 Q4K527 3e-32
10176694_1_213_- GO:0016740 Q4K527 3e-32
10176694_1_213_- GO:0016779 Q4K527 3e-32
10154528_20_592_- GO:0005507 A0A0E3Z080 1e-16
10154528_20_592_- GO:0009055 A0A0E3Z080 1e-16
10171578_343_1029_+ GO:0000166 M4VB36 5e-105
10171578_343_1029_+ GO:0005524 M4VB36 5e-105
10171578_343_1029_+ GO:0005737 M4VB36 5e-105
10171578_343_1029_+ GO:0006457 M4VB36 5e-105
10171578_343_1029_+ GO:0042026 M4VB36 5e-105
10171578_343_1029_+ GO:0051082 M4VB36 5e-105
10138706_1_714_- GO:0000175 Q6FF12 7e-89
10138706_1_714_- GO:0000287 Q6FF12 7e-89
10138706_1_714_- GO:0003676 Q6FF12 7e-89
10138706_1_714_- GO:0003723 Q6FF12 7e-89
10138706_1_714_- GO:0004654 Q6FF12 7e-89
10138706_1_714_- GO:0005737 Q6FF12 7e-89
10138706_1_714_- GO:0006396 Q6FF12 7e-89
10138706_1_714_- GO:0006402 Q6FF12 7e-89
10138706_1_714_- GO:0016740 Q6FF12 7e-89
10138706_1_714_- GO:0016779 Q6FF12 7e-89
10138706_1_714_- GO:0046872 Q6FF12 7e-89
10138706_1_714_- GO:0090503 Q6FF12 7e-89
10192342_481_1980_- GO:0003824 M5A392 1e-146
10192342_481_1980_- GO:0004739 M5A392 1e-146
10192342_481_1980_- GO:0008152 M5A392 1e-146
10192342_481_1980_- GO:0016491 M5A392 1e-146
10192342_481_1980_- GO:0055114 M5A392 1e-146
10197920_235_891_+ GO:0003677 M4ZVS2 5e-58
10197920_235_891_+ GO:0006351 M4ZVS2 5e-58
10197920_235_891_+ GO:0006355 M4ZVS2 5e-58
10182054_1_352_+ GO:0004001 H8FTG7 1e-27
10182054_1_352_+ GO:0006167 H8FTG7 1e-27
10182054_1_352_+ GO:0016301 H8FTG7 1e-27
10182054_1_352_+ GO:0016310 H8FTG7 1e-27
10182054_1_352_+ GO:0016740 H8FTG7 1e-27
10182054_1_352_+ GO:0016773 H8FTG7 1e-27
10199112_1474_1893_+ GO:0004733 A0A0M8XSP0 4e-24
10199112_1474_1893_+ GO:0010181 A0A0M8XSP0 4e-24
10199112_1474_1893_+ GO:0016491 A0A0M8XSP0 4e-24
10199112_1474_1893_+ GO:0042823 A0A0M8XSP0 4e-24
10199112_1474_1893_+ GO:0055114 A0A0M8XSP0 4e-24
10196614_427_1670_+ GO:0004497 H5XA02 9e-105
10196614_427_1670_+ GO:0005506 H5XA02 9e-105
10196614_427_1670_+ GO:0016705 H5XA02 9e-105
10196614_427_1670_+ GO:0020037 H5XA02 9e-105
10196614_427_1670_+ GO:0055114 H5XA02 9e-105
10157567_574_857_- GO:0009055 I4MMI9 7e-42
10157567_574_857_- GO:0050660 I4MMI9 7e-42
10179402_1_1007_+ GO:0000287 S6ATV5 6e-142
10179402_1_1007_+ GO:0003676 S6ATV5 6e-142
10179402_1_1007_+ GO:0003723 S6ATV5 6e-142
10179402_1_1007_+ GO:0004518 S6ATV5 6e-142
10179402_1_1007_+ GO:0004519 S6ATV5 6e-142
10179402_1_1007_+ GO:0004521 S6ATV5 6e-142
10179402_1_1007_+ GO:0004540 S6ATV5 6e-142
10179402_1_1007_+ GO:0005737 S6ATV5 6e-142
10179402_1_1007_+ GO:0005886 S6ATV5 6e-142
10179402_1_1007_+ GO:0006364 S6ATV5 6e-142
10179402_1_1007_+ GO:0006396 S6ATV5 6e-142
10179402_1_1007_+ GO:0006402 S6ATV5 6e-142
10179402_1_1007_+ GO:0008033 S6ATV5 6e-142
10179402_1_1007_+ GO:0008270 S6ATV5 6e-142
10179402_1_1007_+ GO:0008995 S6ATV5 6e-142
10179402_1_1007_+ GO:0009898 S6ATV5 6e-142
10179402_1_1007_+ GO:0016020 S6ATV5 6e-142
10179402_1_1007_+ GO:0016787 S6ATV5 6e-142
10179402_1_1007_+ GO:0046872 S6ATV5 6e-142
10179402_1_1007_+ GO:0090305 S6ATV5 6e-142
10179402_1_1007_+ GO:0090501 S6ATV5 6e-142
10179402_1_1007_+ GO:0090502 S6ATV5 6e-142
10191288_351_1031_+ GO:0003824 A0A0F3K506 3e-90
10191288_351_1031_+ GO:0003857 A0A0F3K506 3e-90
10191288_351_1031_+ GO:0006629 A0A0F3K506 3e-90
10191288_351_1031_+ GO:0006631 A0A0F3K506 3e-90
10191288_351_1031_+ GO:0006635 A0A0F3K506 3e-90
10191288_351_1031_+ GO:0008152 A0A0F3K506 3e-90
10191288_351_1031_+ GO:0016491 A0A0F3K506 3e-90
10191288_351_1031_+ GO:0055114 A0A0F3K506 3e-90
10181610_1_290_- GO:0003723 A1TJS7 3e-43
10181610_1_290_- GO:0003735 A1TJS7 3e-43
10181610_1_290_- GO:0005840 A1TJS7 3e-43
10181610_1_290_- GO:0006412 A1TJS7 3e-43
10181610_1_290_- GO:0015934 A1TJS7 3e-43
10181610_1_290_- GO:0019843 A1TJS7 3e-43
10181610_1_290_- GO:0030529 A1TJS7 3e-43
10193346_1_449_+ GO:0003824 Q21SD8 2e-71
10193346_1_449_+ GO:0004494 Q21SD8 2e-71
10193346_1_449_+ GO:0008152 Q21SD8 2e-71
10193346_1_449_+ GO:0016853 Q21SD8 2e-71
10193346_1_449_+ GO:0016866 Q21SD8 2e-71
10193346_1_449_+ GO:0031419 Q21SD8 2e-71
10193346_1_449_+ GO:0046872 Q21SD8 2e-71
10175086_571_882_- GO:0016020 G8QIB7 3e-25
10175086_571_882_- GO:0016021 G8QIB7 3e-25
10195190_1000_2061_+ GO:0003676 H1Y2S0 3e-139
10195190_1000_2061_+ GO:0003700 H1Y2S0 3e-139
10195190_1000_2061_+ GO:0003723 H1Y2S0 3e-139
10195190_1000_2061_+ GO:0005737 H1Y2S0 3e-139
10195190_1000_2061_+ GO:0006351 H1Y2S0 3e-139
10195190_1000_2061_+ GO:0006353 H1Y2S0 3e-139
10195190_1000_2061_+ GO:0006355 H1Y2S0 3e-139
10195190_1000_2061_+ GO:0031554 H1Y2S0 3e-139
10195190_1000_2061_+ GO:0031564 H1Y2S0 3e-139
10110661_1_197_+ GO:0004784 A3TGH6 5e-24
10110661_1_197_+ GO:0016151 A3TGH6 5e-24
10110661_1_197_+ GO:0016209 A3TGH6 5e-24
10110661_1_197_+ GO:0019430 A3TGH6 5e-24
10110661_1_197_+ GO:0098869 A3TGH6 5e-24
10101552_1_562_+ GO:0003677 H8KP36 2e-92
10101552_1_562_+ GO:0003899 H8KP36 2e-92
10101552_1_562_+ GO:0006351 H8KP36 2e-92
10101552_1_562_+ GO:0016740 H8KP36 2e-92
10101552_1_562_+ GO:0016779 H8KP36 2e-92
10101552_1_562_+ GO:0032549 H8KP36 2e-92
10141028_1_728_+ GO:0003995 Q6FEG3 1e-105
10141028_1_728_+ GO:0008152 Q6FEG3 1e-105
10141028_1_728_+ GO:0016491 Q6FEG3 1e-105
10141028_1_728_+ GO:0016627 Q6FEG3 1e-105
10141028_1_728_+ GO:0050660 Q6FEG3 1e-105
10141028_1_728_+ GO:0055114 Q6FEG3 1e-105
10159780_195_668_- GO:0000049 Q6FDS7 1e-72
10159780_195_668_- GO:0003723 Q6FDS7 1e-72
10159780_195_668_- GO:0003735 Q6FDS7 1e-72
10159780_195_668_- GO:0005840 Q6FDS7 1e-72
10159780_195_668_- GO:0006412 Q6FDS7 1e-72
10159780_195_668_- GO:0015935 Q6FDS7 1e-72
10159780_195_668_- GO:0019843 Q6FDS7 1e-72
10159780_195_668_- GO:0030529 Q6FDS7 1e-72
10165206_1_440_+ GO:0008289 A0A0B4XTI5 3e-10
10146162_1_140_+ GO:0000049 A0A0G3V7Y9 2e-14
10146162_1_140_+ GO:0003723 A0A0G3V7Y9 2e-14
10146162_1_140_+ GO:0003735 A0A0G3V7Y9 2e-14
10146162_1_140_+ GO:0005622 A0A0G3V7Y9 2e-14
10146162_1_140_+ GO:0005840 A0A0G3V7Y9 2e-14
10146162_1_140_+ GO:0006412 A0A0G3V7Y9 2e-14
10146162_1_140_+ GO:0030529 A0A0G3V7Y9 2e-14
10194930_6_848_- GO:0005737 Q2Y9M7 9e-143
10194930_6_848_- GO:0006807 Q2Y9M7 9e-143
10194930_6_848_- GO:0009039 Q2Y9M7 9e-143
10194930_6_848_- GO:0016151 Q2Y9M7 9e-143
10194930_6_848_- GO:0016787 Q2Y9M7 9e-143
10194930_6_848_- GO:0016810 Q2Y9M7 9e-143
10194930_6_848_- GO:0019627 Q2Y9M7 9e-143
10194930_6_848_- GO:0043419 Q2Y9M7 9e-143
10194930_6_848_- GO:0046872 Q2Y9M7 9e-143
10199178_986_1276_- GO:0000166 W0F357 2e-42
10199178_986_1276_- GO:0003924 W0F357 2e-42
10199178_986_1276_- GO:0005525 W0F357 2e-42
10199178_986_1276_- GO:0008152 W0F357 2e-42
10112301_156_596_- GO:0003824 R7XVE8 4e-63
10112301_156_596_- GO:0005975 R7XVE8 4e-63
10112301_156_596_- GO:0006099 R7XVE8 4e-63
10112301_156_596_- GO:0006108 R7XVE8 4e-63
10112301_156_596_- GO:0016491 R7XVE8 4e-63
10112301_156_596_- GO:0016615 R7XVE8 4e-63
10112301_156_596_- GO:0016616 R7XVE8 4e-63
10112301_156_596_- GO:0019752 R7XVE8 4e-63
10112301_156_596_- GO:0030060 R7XVE8 4e-63
10112301_156_596_- GO:0055114 R7XVE8 4e-63
10190752_1310_1795_- GO:0003723 I4CE78 2e-46
10190752_1310_1795_- GO:0003735 I4CE78 2e-46
10190752_1310_1795_- GO:0005840 I4CE78 2e-46
10190752_1310_1795_- GO:0006412 I4CE78 2e-46
10190752_1310_1795_- GO:0015935 I4CE78 2e-46
10190752_1310_1795_- GO:0019843 I4CE78 2e-46
10190752_1310_1795_- GO:0030529 I4CE78 2e-46
10197852_2088_3481_+ GO:0000166 A0A086YS88 5e-81
10197852_2088_3481_+ GO:0005524 A0A086YS88 5e-81
10197852_2088_3481_+ GO:0005737 A0A086YS88 5e-81
10197852_2088_3481_+ GO:0007049 A0A086YS88 5e-81
10197852_2088_3481_+ GO:0008360 A0A086YS88 5e-81
10197852_2088_3481_+ GO:0008763 A0A086YS88 5e-81
10197852_2088_3481_+ GO:0009058 A0A086YS88 5e-81
10197852_2088_3481_+ GO:0009252 A0A086YS88 5e-81
10197852_2088_3481_+ GO:0016874 A0A086YS88 5e-81
10197852_2088_3481_+ GO:0051301 A0A086YS88 5e-81
10197852_2088_3481_+ GO:0071555 A0A086YS88 5e-81
10195458_1_418_+ GO:0003723 W0F1J5 5e-60
10195458_1_418_+ GO:0003735 W0F1J5 5e-60
10195458_1_418_+ GO:0005622 W0F1J5 5e-60
10195458_1_418_+ GO:0005840 W0F1J5 5e-60
10195458_1_418_+ GO:0006412 W0F1J5 5e-60
10195458_1_418_+ GO:0019843 W0F1J5 5e-60
10195458_1_418_+ GO:0030529 W0F1J5 5e-60
10188766_352_896_- GO:0003677 F2N974 7e-16
10188766_352_896_- GO:0003887 F2N974 7e-16
10188766_352_896_- GO:0005524 F2N974 7e-16
10188766_352_896_- GO:0006260 F2N974 7e-16
10188766_352_896_- GO:0009360 F2N974 7e-16
10188766_352_896_- GO:0016740 F2N974 7e-16
10188766_352_896_- GO:0016779 F2N974 7e-16
10188766_352_896_- GO:0071897 F2N974 7e-16
10099362_1_556_- GO:0003676 D0LJ72 2e-70
10099362_1_556_- GO:0003723 D0LJ72 2e-70
10099362_1_556_- GO:0003735 D0LJ72 2e-70
10099362_1_556_- GO:0005840 D0LJ72 2e-70
10099362_1_556_- GO:0006412 D0LJ72 2e-70
10175780_140_790_+ GO:0006464 R7Y1B5 5e-94
10175780_140_790_+ GO:0006979 R7Y1B5 5e-94
10175780_140_790_+ GO:0008113 R7Y1B5 5e-94
10175780_140_790_+ GO:0016491 R7Y1B5 5e-94
10175780_140_790_+ GO:0016671 R7Y1B5 5e-94
10175780_140_790_+ GO:0030091 R7Y1B5 5e-94
10175780_140_790_+ GO:0055114 R7Y1B5 5e-94
10172582_278_991_- GO:0008152 A0A0F7N439 7e-70
10172582_278_991_- GO:0008168 A0A0F7N439 7e-70
10172582_278_991_- GO:0016740 A0A0F7N439 7e-70
10172582_278_991_- GO:0032259 A0A0F7N439 7e-70
10194602_1_1065_+ GO:0003677 A4A699 7e-171
10194602_1_1065_+ GO:0003899 A4A699 7e-171
10194602_1_1065_+ GO:0006351 A4A699 7e-171
10194602_1_1065_+ GO:0016740 A4A699 7e-171
10194602_1_1065_+ GO:0016779 A4A699 7e-171
10128408_1_661_+ GO:0000166 D0LIP3 5e-61
10128408_1_661_+ GO:0005524 D0LIP3 5e-61
10128408_1_661_+ GO:0005737 D0LIP3 5e-61
10128408_1_661_+ GO:0009408 D0LIP3 5e-61
10128408_1_661_+ GO:0016485 D0LIP3 5e-61
10128408_1_661_+ GO:0019538 D0LIP3 5e-61
10123538_1_636_+ GO:0005886 H1XQ48 4e-47
10123538_1_636_+ GO:0006810 H1XQ48 4e-47
10123538_1_636_+ GO:0016020 H1XQ48 4e-47
10123538_1_636_+ GO:0016491 H1XQ48 4e-47
10123538_1_636_+ GO:0016651 H1XQ48 4e-47
10123538_1_636_+ GO:0048038 H1XQ48 4e-47
10123538_1_636_+ GO:0050136 H1XQ48 4e-47
10123538_1_636_+ GO:0051287 H1XQ48 4e-47
10123538_1_636_+ GO:0055114 H1XQ48 4e-47
10190816_1321_1770_+ GO:0003824 I9BUC3 4e-12
10190816_1321_1770_+ GO:0004497 I9BUC3 4e-12
10190816_1321_1770_+ GO:0006725 I9BUC3 4e-12
10190816_1321_1770_+ GO:0055114 I9BUC3 4e-12
10192030_69_938_- GO:0006810 N8ZIZ9 8e-81
10192030_69_938_- GO:0008565 N8ZIZ9 8e-81
10192030_69_938_- GO:0009279 N8ZIZ9 8e-81
10192030_69_938_- GO:0009297 N8ZIZ9 8e-81
10192030_69_938_- GO:0009306 N8ZIZ9 8e-81
10192030_69_938_- GO:0019867 N8ZIZ9 8e-81
10184345_85_1017_+ GO:0016491 K6WZJ9 2e-131
10184345_85_1017_+ GO:0055114 K6WZJ9 2e-131
10122237_235_634_+ GO:0000049 F4KWV5 1e-50
10122237_235_634_+ GO:0003723 F4KWV5 1e-50
10122237_235_634_+ GO:0003735 F4KWV5 1e-50
10122237_235_634_+ GO:0005622 F4KWV5 1e-50
10122237_235_634_+ GO:0005840 F4KWV5 1e-50
10122237_235_634_+ GO:0006412 F4KWV5 1e-50
10122237_235_634_+ GO:0019843 F4KWV5 1e-50
10122237_235_634_+ GO:0030529 F4KWV5 1e-50
10142534_1_449_+ GO:0000166 C6XSP6 2e-68
10142534_1_449_+ GO:0005524 C6XSP6 2e-68
10142534_1_449_+ GO:0005886 C6XSP6 2e-68
10142534_1_449_+ GO:0006754 C6XSP6 2e-68
10142534_1_449_+ GO:0006810 C6XSP6 2e-68
10142534_1_449_+ GO:0006811 C6XSP6 2e-68
10142534_1_449_+ GO:0015986 C6XSP6 2e-68
10142534_1_449_+ GO:0015991 C6XSP6 2e-68
10142534_1_449_+ GO:0015992 C6XSP6 2e-68
10142534_1_449_+ GO:0016020 C6XSP6 2e-68
10142534_1_449_+ GO:0016787 C6XSP6 2e-68
10142534_1_449_+ GO:0016820 C6XSP6 2e-68
10142534_1_449_+ GO:0033178 C6XSP6 2e-68
10142534_1_449_+ GO:0042777 C6XSP6 2e-68
10142534_1_449_+ GO:0045261 C6XSP6 2e-68
10142534_1_449_+ GO:0046034 C6XSP6 2e-68
10142534_1_449_+ GO:0046933 C6XSP6 2e-68
10193204_1_578_- GO:0008152 D3D597 3e-62
10193204_1_578_- GO:0016787 D3D597 3e-62
10179652_1_1226_+ GO:0004450 E0DCX2 4e-179
10179652_1_1226_+ GO:0006099 E0DCX2 4e-179
10179652_1_1226_+ GO:0016491 E0DCX2 4e-179
10179652_1_1226_+ GO:0016616 E0DCX2 4e-179
10179652_1_1226_+ GO:0046872 E0DCX2 4e-179
10179652_1_1226_+ GO:0055114 E0DCX2 4e-179
10112427_1_596_+ GO:0004013 F8GKE5 2e-108
10112427_1_596_+ GO:0005737 F8GKE5 2e-108
10112427_1_596_+ GO:0006730 F8GKE5 2e-108
10112427_1_596_+ GO:0016787 F8GKE5 2e-108
10173384_1_841_- GO:0000166 Q9I3C5 9e-106
10173384_1_841_- GO:0005524 Q9I3C5 9e-106
10173384_1_841_- GO:0005737 Q9I3C5 9e-106
10173384_1_841_- GO:0006457 Q9I3C5 9e-106
10173384_1_841_- GO:0006950 Q9I3C5 9e-106
10173384_1_841_- GO:0051082 Q9I3C5 9e-106
10110685_411_590_+ GO:0009055 F5Y3J4 7e-12
10110685_411_590_+ GO:0016491 F5Y3J4 7e-12
10110685_411_590_+ GO:0019417 F5Y3J4 7e-12
10110685_411_590_+ GO:0020037 F5Y3J4 7e-12
10110685_411_590_+ GO:0042597 F5Y3J4 7e-12
10110685_411_590_+ GO:0046872 F5Y3J4 7e-12
10110685_411_590_+ GO:0055114 F5Y3J4 7e-12
10110685_411_590_+ GO:0070069 F5Y3J4 7e-12
10167864_18_984_+ GO:0000166 F4KWU1 7e-129
10167864_18_984_+ GO:0003746 F4KWU1 7e-129
10167864_18_984_+ GO:0003924 F4KWU1 7e-129
10167864_18_984_+ GO:0005525 F4KWU1 7e-129
10167864_18_984_+ GO:0005622 F4KWU1 7e-129
10167864_18_984_+ GO:0005737 F4KWU1 7e-129
10167864_18_984_+ GO:0006412 F4KWU1 7e-129
10167864_18_984_+ GO:0006414 F4KWU1 7e-129
10129652_1_666_+ GO:0003824 A0A0G2ZGE7 3e-84
10129652_1_666_+ GO:0008609 A0A0G2ZGE7 3e-84
10129652_1_666_+ GO:0008610 A0A0G2ZGE7 3e-84
10129652_1_666_+ GO:0016491 A0A0G2ZGE7 3e-84
10129652_1_666_+ GO:0016614 A0A0G2ZGE7 3e-84
10129652_1_666_+ GO:0050660 A0A0G2ZGE7 3e-84
10129652_1_666_+ GO:0055114 A0A0G2ZGE7 3e-84
10197250_1_984_- GO:0003824 Q1LBT9 3e-145
10197250_1_984_- GO:0008152 Q1LBT9 3e-145
10197250_1_984_- GO:0008756 Q1LBT9 3e-145
10197250_1_984_- GO:0016874 Q1LBT9 3e-145
10186604_120_1225_- GO:0003942 A0A0G3V2T7 3e-96
10186604_120_1225_- GO:0005737 A0A0G3V2T7 3e-96
10186604_120_1225_- GO:0006526 A0A0G3V2T7 3e-96
10186604_120_1225_- GO:0008652 A0A0G3V2T7 3e-96
10186604_120_1225_- GO:0016491 A0A0G3V2T7 3e-96
10186604_120_1225_- GO:0016620 A0A0G3V2T7 3e-96
10186604_120_1225_- GO:0046983 A0A0G3V2T7 3e-96
10186604_120_1225_- GO:0051287 A0A0G3V2T7 3e-96
10186604_120_1225_- GO:0055114 A0A0G3V2T7 3e-96
10170604_378_1022_+ GO:0003824 Q3SJQ7 4e-55
10170604_378_1022_+ GO:0004807 Q3SJQ7 4e-55
10170604_378_1022_+ GO:0005737 Q3SJQ7 4e-55
10170604_378_1022_+ GO:0006094 Q3SJQ7 4e-55
10170604_378_1022_+ GO:0006096 Q3SJQ7 4e-55
10170604_378_1022_+ GO:0006098 Q3SJQ7 4e-55
10170604_378_1022_+ GO:0008152 Q3SJQ7 4e-55
10170604_378_1022_+ GO:0016853 Q3SJQ7 4e-55
10184343_1_1060_+ GO:0004872 G7UU55 6e-106
10184343_1_1060_+ GO:0006810 G7UU55 6e-106
10184343_1_1060_+ GO:0009279 G7UU55 6e-106
10184343_1_1060_+ GO:0016020 G7UU55 6e-106
10184343_1_1060_+ GO:0016021 G7UU55 6e-106
10148750_56_487_+ GO:0003723 A1TJT6 2e-65
10148750_56_487_+ GO:0003735 A1TJT6 2e-65
10148750_56_487_+ GO:0005840 A1TJT6 2e-65
10148750_56_487_+ GO:0006412 A1TJT6 2e-65
10148750_56_487_+ GO:0015934 A1TJT6 2e-65
10148750_56_487_+ GO:0019843 A1TJT6 2e-65
10148750_56_487_+ GO:0030529 A1TJT6 2e-65
10162602_1_913_- GO:0000155 B7K937 8e-36
10162602_1_913_- GO:0000160 B7K937 8e-36
10162602_1_913_- GO:0000166 B7K937 8e-36
10162602_1_913_- GO:0005524 B7K937 8e-36
10162602_1_913_- GO:0005622 B7K937 8e-36
10162602_1_913_- GO:0007165 B7K937 8e-36
10162602_1_913_- GO:0016020 B7K937 8e-36
10162602_1_913_- GO:0016021 B7K937 8e-36
10162602_1_913_- GO:0016301 B7K937 8e-36
10162602_1_913_- GO:0016310 B7K937 8e-36
10162602_1_913_- GO:0016740 B7K937 8e-36
10162602_1_913_- GO:0016772 B7K937 8e-36
10162602_1_913_- GO:0023014 B7K937 8e-36
10118763_1_412_+ GO:0003824 D7VPD8 6e-56
10118763_1_412_+ GO:0003938 D7VPD8 6e-56
10118763_1_412_+ GO:0006164 D7VPD8 6e-56
10118763_1_412_+ GO:0006177 D7VPD8 6e-56
10118763_1_412_+ GO:0016491 D7VPD8 6e-56
10118763_1_412_+ GO:0046872 D7VPD8 6e-56
10118763_1_412_+ GO:0055114 D7VPD8 6e-56
10156217_1_844_- GO:0005507 A0A0A2MY75 1e-140
10198448_255_2011_+ GO:0006508 D4N0R6 8e-88
10198448_255_2011_+ GO:0008233 D4N0R6 8e-88
10109751_49_587_- GO:0003723 K0CH24 1e-52
10109751_49_587_- GO:0003735 K0CH24 1e-52
10109751_49_587_- GO:0005840 K0CH24 1e-52
10109751_49_587_- GO:0006412 K0CH24 1e-52
10109751_49_587_- GO:0008097 K0CH24 1e-52
10109751_49_587_- GO:0019843 K0CH24 1e-52
10109751_49_587_- GO:0030529 K0CH24 1e-52
10195836_88_933_- GO:0005623 R4LUP8 4e-74
10195836_88_933_- GO:0016491 R4LUP8 4e-74
10195836_88_933_- GO:0045454 R4LUP8 4e-74
10195836_88_933_- GO:0050660 R4LUP8 4e-74
10195836_88_933_- GO:0055114 R4LUP8 4e-74
10191706_1515_1906_- GO:0004108 Q47C41 2e-67
10191706_1515_1906_- GO:0005737 Q47C41 2e-67
10191706_1515_1906_- GO:0006099 Q47C41 2e-67
10191706_1515_1906_- GO:0016740 Q47C41 2e-67
10191706_1515_1906_- GO:0016746 Q47C41 2e-67
10191706_1515_1906_- GO:0046912 Q47C41 2e-67
10197414_1_762_+ GO:0008152 A0A0G3V5N4 4e-86
10197414_1_762_+ GO:0016787 A0A0G3V5N4 4e-86
10194588_1711_1944_- GO:0005737 R7XWB3 1e-21
10194588_1711_1944_- GO:0006364 R7XWB3 1e-21
10121311_1_630_+ GO:0000166 M5A1B0 5e-74
10121311_1_630_+ GO:0003723 M5A1B0 5e-74
10121311_1_630_+ GO:0003924 M5A1B0 5e-74
10121311_1_630_+ GO:0005525 M5A1B0 5e-74
10121311_1_630_+ GO:0005737 M5A1B0 5e-74
10121311_1_630_+ GO:0006612 M5A1B0 5e-74
10121311_1_630_+ GO:0006614 M5A1B0 5e-74
10121311_1_630_+ GO:0008152 M5A1B0 5e-74
10121311_1_630_+ GO:0008312 M5A1B0 5e-74
10121311_1_630_+ GO:0030529 M5A1B0 5e-74
10121311_1_630_+ GO:0048500 M5A1B0 5e-74
10151536_372_746_- GO:0000049 F4KWT9 7e-58
10151536_372_746_- GO:0003723 F4KWT9 7e-58
10151536_372_746_- GO:0003735 F4KWT9 7e-58
10151536_372_746_- GO:0005622 F4KWT9 7e-58
10151536_372_746_- GO:0005840 F4KWT9 7e-58
10151536_372_746_- GO:0006412 F4KWT9 7e-58
10151536_372_746_- GO:0015935 F4KWT9 7e-58
10151536_372_746_- GO:0019843 F4KWT9 7e-58
10151536_372_746_- GO:0030529 F4KWT9 7e-58
10137268_1_413_+ GO:0000166 Q21W24 2e-64
10137268_1_413_+ GO:0004550 Q21W24 2e-64
10137268_1_413_+ GO:0005524 Q21W24 2e-64
10137268_1_413_+ GO:0005737 Q21W24 2e-64
10137268_1_413_+ GO:0006165 Q21W24 2e-64
10137268_1_413_+ GO:0006183 Q21W24 2e-64
10137268_1_413_+ GO:0006228 Q21W24 2e-64
10137268_1_413_+ GO:0006241 Q21W24 2e-64
10137268_1_413_+ GO:0009117 Q21W24 2e-64
10137268_1_413_+ GO:0016301 Q21W24 2e-64
10137268_1_413_+ GO:0016310 Q21W24 2e-64
10137268_1_413_+ GO:0016740 Q21W24 2e-64
10137268_1_413_+ GO:0046872 Q21W24 2e-64
10075382_1_380_+ GO:0000049 A0A0G3V3U6 1e-47
10075382_1_380_+ GO:0003723 A0A0G3V3U6 1e-47
10075382_1_380_+ GO:0003735 A0A0G3V3U6 1e-47
10075382_1_380_+ GO:0005622 A0A0G3V3U6 1e-47
10075382_1_380_+ GO:0005840 A0A0G3V3U6 1e-47
10075382_1_380_+ GO:0006412 A0A0G3V3U6 1e-47
10075382_1_380_+ GO:0019843 A0A0G3V3U6 1e-47
10075382_1_380_+ GO:0030529 A0A0G3V3U6 1e-47
10104418_1_342_- GO:0004601 Q47IP2 2e-51
10104418_1_342_- GO:0005623 Q47IP2 2e-51
10104418_1_342_- GO:0008379 Q47IP2 2e-51
10104418_1_342_- GO:0016209 Q47IP2 2e-51
10104418_1_342_- GO:0016491 Q47IP2 2e-51
10104418_1_342_- GO:0016684 Q47IP2 2e-51
10104418_1_342_- GO:0045454 Q47IP2 2e-51
10104418_1_342_- GO:0055114 Q47IP2 2e-51
10104418_1_342_- GO:0098869 Q47IP2 2e-51
10157181_85_705_+ GO:0003677 A3TN96 2e-77
10157181_85_705_+ GO:0003697 A3TN96 2e-77
10157181_85_705_+ GO:0006260 A3TN96 2e-77
10126018_1_650_+ GO:0003677 F4KUH7 6e-102
10126018_1_650_+ GO:0003899 F4KUH7 6e-102
10126018_1_650_+ GO:0006351 F4KUH7 6e-102
10126018_1_650_+ GO:0016740 F4KUH7 6e-102
10126018_1_650_+ GO:0016779 F4KUH7 6e-102
10126018_1_650_+ GO:0032549 F4KUH7 6e-102
10134314_1_689_- GO:0003677 A9GRB4 1e-97
10134314_1_689_- GO:0003899 A9GRB4 1e-97
10134314_1_689_- GO:0006351 A9GRB4 1e-97
10134314_1_689_- GO:0016740 A9GRB4 1e-97
10134314_1_689_- GO:0016779 A9GRB4 1e-97
10198842_3025_3483_+ GO:0000287 D1BYW1 3e-13
10198842_3025_3483_+ GO:0005975 D1BYW1 3e-13
10198842_3025_3483_+ GO:0016868 D1BYW1 3e-13
10198842_3025_3483_+ GO:0046872 D1BYW1 3e-13
10198842_3025_3483_+ GO:0071704 D1BYW1 3e-13
10128580_1_661_+ GO:0000287 S6ATV5 1e-92
10128580_1_661_+ GO:0003676 S6ATV5 1e-92
10128580_1_661_+ GO:0003723 S6ATV5 1e-92
10128580_1_661_+ GO:0004518 S6ATV5 1e-92
10128580_1_661_+ GO:0004519 S6ATV5 1e-92
10128580_1_661_+ GO:0004521 S6ATV5 1e-92
10128580_1_661_+ GO:0004540 S6ATV5 1e-92
10128580_1_661_+ GO:0005737 S6ATV5 1e-92
10128580_1_661_+ GO:0005886 S6ATV5 1e-92
10128580_1_661_+ GO:0006364 S6ATV5 1e-92
10128580_1_661_+ GO:0006396 S6ATV5 1e-92
10128580_1_661_+ GO:0006402 S6ATV5 1e-92
10128580_1_661_+ GO:0008033 S6ATV5 1e-92
10128580_1_661_+ GO:0008270 S6ATV5 1e-92
10128580_1_661_+ GO:0008995 S6ATV5 1e-92
10128580_1_661_+ GO:0009898 S6ATV5 1e-92
10128580_1_661_+ GO:0016020 S6ATV5 1e-92
10128580_1_661_+ GO:0016787 S6ATV5 1e-92
10128580_1_661_+ GO:0046872 S6ATV5 1e-92
10128580_1_661_+ GO:0090305 S6ATV5 1e-92
10128580_1_661_+ GO:0090501 S6ATV5 1e-92
10128580_1_661_+ GO:0090502 S6ATV5 1e-92
10183879_1_1021_+ GO:0000166 D0LLG9 1e-127
10183879_1_1021_+ GO:0003746 D0LLG9 1e-127
10183879_1_1021_+ GO:0003924 D0LLG9 1e-127
10183879_1_1021_+ GO:0005525 D0LLG9 1e-127
10183879_1_1021_+ GO:0005622 D0LLG9 1e-127
10183879_1_1021_+ GO:0005737 D0LLG9 1e-127
10183879_1_1021_+ GO:0006412 D0LLG9 1e-127
10183879_1_1021_+ GO:0006414 D0LLG9 1e-127
10106195_1_576_+ GO:0004871 K0I500 2e-89
10106195_1_576_+ GO:0006935 K0I500 2e-89
10106195_1_576_+ GO:0007165 K0I500 2e-89
10106195_1_576_+ GO:0016020 K0I500 2e-89
10106195_1_576_+ GO:0016021 K0I500 2e-89
10115993_1_609_+ GO:0003824 Q21WB7 1e-98
10115993_1_609_+ GO:0004739 Q21WB7 1e-98
10115993_1_609_+ GO:0008152 Q21WB7 1e-98
10115993_1_609_+ GO:0016491 Q21WB7 1e-98
10115993_1_609_+ GO:0055114 Q21WB7 1e-98
10198728_2565_3853_- GO:0000105 C7LZ86 3e-102
10198728_2565_3853_- GO:0004399 C7LZ86 3e-102
10198728_2565_3853_- GO:0008152 C7LZ86 3e-102
10198728_2565_3853_- GO:0008270 C7LZ86 3e-102
10198728_2565_3853_- GO:0008652 C7LZ86 3e-102
10198728_2565_3853_- GO:0016491 C7LZ86 3e-102
10198728_2565_3853_- GO:0046872 C7LZ86 3e-102
10198728_2565_3853_- GO:0051287 C7LZ86 3e-102
10198728_2565_3853_- GO:0055114 C7LZ86 3e-102
10172670_1_1042_+ GO:0016020 I2K6T6 1e-09
10172670_1_1042_+ GO:0016021 I2K6T6 1e-09
10076378_1_502_- GO:0000166 Q6F9N5 3e-77
10076378_1_502_- GO:0003824 Q6F9N5 3e-77
10076378_1_502_- GO:0004356 Q6F9N5 3e-77
10076378_1_502_- GO:0005524 Q6F9N5 3e-77
10076378_1_502_- GO:0005737 Q6F9N5 3e-77
10076378_1_502_- GO:0006542 Q6F9N5 3e-77
10076378_1_502_- GO:0006807 Q6F9N5 3e-77
10076378_1_502_- GO:0009399 Q6F9N5 3e-77
10076378_1_502_- GO:0016874 Q6F9N5 3e-77
10123746_1_345_+ GO:0003676 S6ABN8 3e-40
10123746_1_345_+ GO:0003723 S6ABN8 3e-40
10123746_1_345_+ GO:0003735 S6ABN8 3e-40
10123746_1_345_+ GO:0005840 S6ABN8 3e-40
10123746_1_345_+ GO:0006412 S6ABN8 3e-40
10123746_1_345_+ GO:0030529 S6ABN8 3e-40
10183837_1_1374_+ GO:0003824 B9L2N4 1e-127
10183837_1_1374_+ GO:0003938 B9L2N4 1e-127
10183837_1_1374_+ GO:0006164 B9L2N4 1e-127
10183837_1_1374_+ GO:0006177 B9L2N4 1e-127
10183837_1_1374_+ GO:0016491 B9L2N4 1e-127
10183837_1_1374_+ GO:0046872 B9L2N4 1e-127
10183837_1_1374_+ GO:0055114 B9L2N4 1e-127
10112729_1_488_- GO:0000049 A1SEI7 6e-78
10112729_1_488_- GO:0003723 A1SEI7 6e-78
10112729_1_488_- GO:0003735 A1SEI7 6e-78
10112729_1_488_- GO:0005840 A1SEI7 6e-78
10112729_1_488_- GO:0006412 A1SEI7 6e-78
10112729_1_488_- GO:0006417 A1SEI7 6e-78
10112729_1_488_- GO:0015934 A1SEI7 6e-78
10112729_1_488_- GO:0019843 A1SEI7 6e-78
10112729_1_488_- GO:0030529 A1SEI7 6e-78
10137206_1_705_+ GO:0004096 F8ELS1 8e-122
10137206_1_705_+ GO:0004601 F8ELS1 8e-122
10137206_1_705_+ GO:0006979 F8ELS1 8e-122
10137206_1_705_+ GO:0016491 F8ELS1 8e-122
10137206_1_705_+ GO:0020037 F8ELS1 8e-122
10137206_1_705_+ GO:0042744 F8ELS1 8e-122
10137206_1_705_+ GO:0046872 F8ELS1 8e-122
10137206_1_705_+ GO:0055114 F8ELS1 8e-122
10137206_1_705_+ GO:0098869 F8ELS1 8e-122
10170924_85_1033_- GO:0016491 A0A0G3V8B0 1e-107
10170924_85_1033_- GO:0018667 A0A0G3V8B0 1e-107
10170924_85_1033_- GO:0055114 A0A0G3V8B0 1e-107
10197508_1824_1961_- GO:0008152 Q0A833 1e-16
10197508_1824_1961_- GO:0016740 Q0A833 1e-16
10153040_238_816_- GO:0003723 M4ZXE1 2e-89
10153040_238_816_- GO:0003735 M4ZXE1 2e-89
10153040_238_816_- GO:0005622 M4ZXE1 2e-89
10153040_238_816_- GO:0005840 M4ZXE1 2e-89
10153040_238_816_- GO:0006412 M4ZXE1 2e-89
10153040_238_816_- GO:0015934 M4ZXE1 2e-89
10153040_238_816_- GO:0016740 M4ZXE1 2e-89
10153040_238_816_- GO:0019843 M4ZXE1 2e-89
10153040_238_816_- GO:0030529 M4ZXE1 2e-89
10117589_426_615_+ GO:0003824 D2Q476 8e-27
10117589_426_615_+ GO:0005975 D2Q476 8e-27
10117589_426_615_+ GO:0006099 D2Q476 8e-27
10117589_426_615_+ GO:0006108 D2Q476 8e-27
10117589_426_615_+ GO:0016491 D2Q476 8e-27
10117589_426_615_+ GO:0016615 D2Q476 8e-27
10117589_426_615_+ GO:0016616 D2Q476 8e-27
10117589_426_615_+ GO:0019752 D2Q476 8e-27
10117589_426_615_+ GO:0030060 D2Q476 8e-27
10117589_426_615_+ GO:0055114 D2Q476 8e-27
10160948_1_893_- GO:0005507 B4D2V2 4e-46
10160948_1_893_- GO:0006807 B4D2V2 4e-46
10160948_1_893_- GO:0009055 B4D2V2 4e-46
10160948_1_893_- GO:0016491 B4D2V2 4e-46
10160948_1_893_- GO:0020037 B4D2V2 4e-46
10160948_1_893_- GO:0050421 B4D2V2 4e-46
10160948_1_893_- GO:0055114 B4D2V2 4e-46
10159694_51_878_+ GO:0003995 Q0KDB1 6e-26
10159694_51_878_+ GO:0008152 Q0KDB1 6e-26
10159694_51_878_+ GO:0016491 Q0KDB1 6e-26
10159694_51_878_+ GO:0016627 Q0KDB1 6e-26
10159694_51_878_+ GO:0043958 Q0KDB1 6e-26
10159694_51_878_+ GO:0050660 Q0KDB1 6e-26
10159694_51_878_+ GO:0055114 Q0KDB1 6e-26
10146196_1_762_- GO:0003677 K6V7A3 1e-98
10146196_1_762_- GO:0003899 K6V7A3 1e-98
10146196_1_762_- GO:0006351 K6V7A3 1e-98
10146196_1_762_- GO:0016740 K6V7A3 1e-98
10146196_1_762_- GO:0016779 K6V7A3 1e-98
10079250_1_507_- GO:0005737 K2G2W9 2e-72
10079250_1_507_- GO:0008152 K2G2W9 2e-72
10079250_1_507_- GO:0016491 K2G2W9 2e-72
10079250_1_507_- GO:0018454 K2G2W9 2e-72
10079250_1_507_- GO:0042619 K2G2W9 2e-72
10079250_1_507_- GO:0055114 K2G2W9 2e-72
10190600_643_1784_+ GO:0016491 Q82TE8 1e-159
10190600_643_1784_+ GO:0055114 Q82TE8 1e-159
10138614_95_714_- GO:0003723 F8GHK7 5e-102
10138614_95_714_- GO:0003735 F8GHK7 5e-102
10138614_95_714_- GO:0005622 F8GHK7 5e-102
10138614_95_714_- GO:0005840 F8GHK7 5e-102
10138614_95_714_- GO:0006412 F8GHK7 5e-102
10138614_95_714_- GO:0015935 F8GHK7 5e-102
10138614_95_714_- GO:0019843 F8GHK7 5e-102
10138614_95_714_- GO:0030529 F8GHK7 5e-102
10194186_121_696_- GO:0008152 A0A0F2C8F6 2e-49
10194186_121_696_- GO:0016740 A0A0F2C8F6 2e-49
10194186_121_696_- GO:0016746 A0A0F2C8F6 2e-49
10126152_1_621_+ GO:0005737 A0A0B4XPY4 5e-81
10126152_1_621_+ GO:0006629 A0A0B4XPY4 5e-81
10126152_1_621_+ GO:0008610 A0A0B4XPY4 5e-81
10126152_1_621_+ GO:0008780 A0A0B4XPY4 5e-81
10126152_1_621_+ GO:0009245 A0A0B4XPY4 5e-81
10126152_1_621_+ GO:0016740 A0A0B4XPY4 5e-81
10126152_1_621_+ GO:0016746 A0A0B4XPY4 5e-81
10171956_1_1029_+ GO:0000166 F4KWU1 6e-140
10171956_1_1029_+ GO:0003746 F4KWU1 6e-140
10171956_1_1029_+ GO:0003924 F4KWU1 6e-140
10171956_1_1029_+ GO:0005525 F4KWU1 6e-140
10171956_1_1029_+ GO:0005622 F4KWU1 6e-140
10171956_1_1029_+ GO:0005737 F4KWU1 6e-140
10171956_1_1029_+ GO:0006412 F4KWU1 6e-140
10171956_1_1029_+ GO:0006414 F4KWU1 6e-140
10148860_1_277_+ GO:0016301 A0A0A3W689 1e-11
10148860_1_277_+ GO:0016310 A0A0A3W689 1e-11
10174504_1_145_+ GO:0000049 F4KWU2 2e-16
10174504_1_145_+ GO:0003723 F4KWU2 2e-16
10174504_1_145_+ GO:0003735 F4KWU2 2e-16
10174504_1_145_+ GO:0005622 F4KWU2 2e-16
10174504_1_145_+ GO:0005840 F4KWU2 2e-16
10174504_1_145_+ GO:0006412 F4KWU2 2e-16
10174504_1_145_+ GO:0030529 F4KWU2 2e-16
10075442_1_476_+ GO:0006508 B0RFQ3 3e-34
10075442_1_476_+ GO:0008237 B0RFQ3 3e-34
10146966_1_678_- GO:0004591 K0F6R0 9e-80
10146966_1_678_- GO:0006099 K0F6R0 9e-80
10146966_1_678_- GO:0008152 K0F6R0 9e-80
10146966_1_678_- GO:0008683 K0F6R0 9e-80
10146966_1_678_- GO:0016624 K0F6R0 9e-80
10146966_1_678_- GO:0016746 K0F6R0 9e-80
10146966_1_678_- GO:0016829 K0F6R0 9e-80
10146966_1_678_- GO:0030976 K0F6R0 9e-80
10146966_1_678_- GO:0055114 K0F6R0 9e-80
10151088_1_799_- GO:0001676 A0A0G3UZ75 3e-70
10151088_1_799_- GO:0003824 A0A0G3UZ75 3e-70
10151088_1_799_- GO:0004467 A0A0G3UZ75 3e-70
10151088_1_799_- GO:0008152 A0A0G3UZ75 3e-70
10151088_1_799_- GO:0016874 A0A0G3UZ75 3e-70
10145532_1_757_+ GO:0006520 E1VI70 1e-131
10145532_1_757_+ GO:0016491 E1VI70 1e-131
10145532_1_757_+ GO:0016639 E1VI70 1e-131
10145532_1_757_+ GO:0055114 E1VI70 1e-131
10160766_1_890_- GO:0000166 C7M2W9 1e-93
10160766_1_890_- GO:0003746 C7M2W9 1e-93
10160766_1_890_- GO:0003924 C7M2W9 1e-93
10160766_1_890_- GO:0005525 C7M2W9 1e-93
10160766_1_890_- GO:0005622 C7M2W9 1e-93
10160766_1_890_- GO:0005737 C7M2W9 1e-93
10160766_1_890_- GO:0006412 C7M2W9 1e-93
10160766_1_890_- GO:0006414 C7M2W9 1e-93
10195360_1983_2318_- GO:0006865 A1VQU1 8e-40
10137382_490_706_+ GO:0008940 E6S831 2e-28
10137382_490_706_+ GO:0009055 E6S831 2e-28
10137382_490_706_+ GO:0009325 E6S831 2e-28
10137382_490_706_+ GO:0016491 E6S831 2e-28
10137382_490_706_+ GO:0030151 E6S831 2e-28
10137382_490_706_+ GO:0042126 E6S831 2e-28
10137382_490_706_+ GO:0046872 E6S831 2e-28
10137382_490_706_+ GO:0051536 E6S831 2e-28
10137382_490_706_+ GO:0051539 E6S831 2e-28
10137382_490_706_+ GO:0055114 E6S831 2e-28
10182639_1080_1327_+ GO:0004493 A0A0G3V081 7e-31
10182639_1080_1327_+ GO:0008152 A0A0G3V081 7e-31
10182639_1080_1327_+ GO:0016853 A0A0G3V081 7e-31
10198228_4001_4281_+ GO:0004658 M5A6H3 3e-29
10198228_4001_4281_+ GO:0008152 M5A6H3 3e-29
10198228_4001_4281_+ GO:0016874 M5A6H3 3e-29
10148128_325_776_+ GO:0000166 Q223F8 1e-73
10148128_325_776_+ GO:0000287 Q223F8 1e-73
10148128_325_776_+ GO:0003677 Q223F8 1e-73
10148128_325_776_+ GO:0003916 Q223F8 1e-73
10148128_325_776_+ GO:0003918 Q223F8 1e-73
10148128_325_776_+ GO:0005524 Q223F8 1e-73
10148128_325_776_+ GO:0005694 Q223F8 1e-73
10148128_325_776_+ GO:0005737 Q223F8 1e-73
10148128_325_776_+ GO:0006261 Q223F8 1e-73
10148128_325_776_+ GO:0006265 Q223F8 1e-73
10148128_325_776_+ GO:0016853 Q223F8 1e-73
10148128_325_776_+ GO:0046872 Q223F8 1e-73
10164462_1_936_+ GO:0003995 M4ZUZ6 5e-95
10164462_1_936_+ GO:0008152 M4ZUZ6 5e-95
10164462_1_936_+ GO:0016491 M4ZUZ6 5e-95
10164462_1_936_+ GO:0016627 M4ZUZ6 5e-95
10164462_1_936_+ GO:0050660 M4ZUZ6 5e-95
10164462_1_936_+ GO:0055114 M4ZUZ6 5e-95
10121853_390_632_- GO:0003723 Q21QN6 2e-35
10121853_390_632_- GO:0003735 Q21QN6 2e-35
10121853_390_632_- GO:0005622 Q21QN6 2e-35
10121853_390_632_- GO:0005840 Q21QN6 2e-35
10121853_390_632_- GO:0006412 Q21QN6 2e-35
10121853_390_632_- GO:0019843 Q21QN6 2e-35
10121853_390_632_- GO:0030529 Q21QN6 2e-35
10162452_347_868_+ GO:0008152 Q21HK0 3e-20
10162452_347_868_+ GO:0016787 Q21HK0 3e-20
10190852_1_1016_+ GO:0000166 Q21Y65 5e-175
10190852_1_1016_+ GO:0004176 Q21Y65 5e-175
10190852_1_1016_+ GO:0004252 Q21Y65 5e-175
10190852_1_1016_+ GO:0005524 Q21Y65 5e-175
10190852_1_1016_+ GO:0005737 Q21Y65 5e-175
10190852_1_1016_+ GO:0006508 Q21Y65 5e-175
10190852_1_1016_+ GO:0006515 Q21Y65 5e-175
10190852_1_1016_+ GO:0008233 Q21Y65 5e-175
10190852_1_1016_+ GO:0008236 Q21Y65 5e-175
10190852_1_1016_+ GO:0016787 Q21Y65 5e-175
10190852_1_1016_+ GO:0016887 Q21Y65 5e-175
10190852_1_1016_+ GO:0030163 Q21Y65 5e-175
10190852_1_1016_+ GO:0033554 Q21Y65 5e-175
10190852_1_1016_+ GO:0043565 Q21Y65 5e-175
10188634_1_340_- GO:0004658 M5A6H3 7e-37
10188634_1_340_- GO:0008152 M5A6H3 7e-37
10188634_1_340_- GO:0016874 M5A6H3 7e-37
10120891_1_203_+ GO:0000160 A4BIS6 1e-26
10120891_1_203_+ GO:0005622 A4BIS6 1e-26
10195712_662_949_- GO:0003677 Q6F7T7 2e-40
10195712_662_949_- GO:0003899 Q6F7T7 2e-40
10195712_662_949_- GO:0006351 Q6F7T7 2e-40
10195712_662_949_- GO:0016740 Q6F7T7 2e-40
10195712_662_949_- GO:0016779 Q6F7T7 2e-40
10195712_662_949_- GO:0046983 Q6F7T7 2e-40
10190024_1_242_- GO:0003723 Q8TRT2 9e-36
10190024_1_242_- GO:0003735 Q8TRT2 9e-36
10190024_1_242_- GO:0005840 Q8TRT2 9e-36
10190024_1_242_- GO:0006412 Q8TRT2 9e-36
10190024_1_242_- GO:0019843 Q8TRT2 9e-36
10190024_1_242_- GO:0030529 Q8TRT2 9e-36
10169974_1_268_- GO:0000166 A0A0A1DU86 2e-41
10169974_1_268_- GO:0003924 A0A0A1DU86 2e-41
10169974_1_268_- GO:0004781 A0A0A1DU86 2e-41
10169974_1_268_- GO:0005524 A0A0A1DU86 2e-41
10169974_1_268_- GO:0005525 A0A0A1DU86 2e-41
10169974_1_268_- GO:0006790 A0A0A1DU86 2e-41
10169974_1_268_- GO:0016740 A0A0A1DU86 2e-41
10169974_1_268_- GO:0016779 A0A0A1DU86 2e-41
10169974_1_268_- GO:0070814 A0A0A1DU86 2e-41
10186170_1144_1467_+ GO:0005215 A0A0A3W5Q7 3e-42
10186170_1144_1467_+ GO:0006810 A0A0A3W5Q7 3e-42
10186170_1144_1467_+ GO:0019867 A0A0A3W5Q7 3e-42
10140074_1_722_+ GO:0003824 A0A0E9N2E2 9e-103
10140074_1_722_+ GO:0004356 A0A0E9N2E2 9e-103
10140074_1_722_+ GO:0006807 A0A0E9N2E2 9e-103
10115265_1_606_+ GO:0003824 A0A0F0EZH6 7e-91
10115265_1_606_+ GO:0008152 A0A0F0EZH6 7e-91
10115265_1_606_+ GO:0008483 A0A0F0EZH6 7e-91
10115265_1_606_+ GO:0030170 A0A0F0EZH6 7e-91
10129042_1_663_- GO:0003723 Q21RW1 3e-116
10129042_1_663_- GO:0003735 Q21RW1 3e-116
10129042_1_663_- GO:0005622 Q21RW1 3e-116
10129042_1_663_- GO:0005840 Q21RW1 3e-116
10129042_1_663_- GO:0006412 Q21RW1 3e-116
10129042_1_663_- GO:0015934 Q21RW1 3e-116
10129042_1_663_- GO:0016740 Q21RW1 3e-116
10129042_1_663_- GO:0019843 Q21RW1 3e-116
10129042_1_663_- GO:0030529 Q21RW1 3e-116
10136190_500_699_+ GO:0016491 U5N8E6 1e-28
10136190_500_699_+ GO:0016625 U5N8E6 1e-28
10136190_500_699_+ GO:0016903 U5N8E6 1e-28
10136190_500_699_+ GO:0055114 U5N8E6 1e-28
10193628_925_1119_- GO:0003677 A0A0E9M486 1e-13
10193628_925_1119_- GO:0003899 A0A0E9M486 1e-13
10193628_925_1119_- GO:0006351 A0A0E9M486 1e-13
10193628_925_1119_- GO:0016740 A0A0E9M486 1e-13
10193628_925_1119_- GO:0016779 A0A0E9M486 1e-13
10197714_1166_2586_+ GO:0004144 C0ZYW8 2e-79
10197714_1166_2586_+ GO:0006071 C0ZYW8 2e-79
10197714_1166_2586_+ GO:0006629 C0ZYW8 2e-79
10197714_1166_2586_+ GO:0016740 C0ZYW8 2e-79
10197714_1166_2586_+ GO:0016746 C0ZYW8 2e-79
10197714_1166_2586_+ GO:0019432 C0ZYW8 2e-79
10197714_1166_2586_+ GO:0045017 C0ZYW8 2e-79
10171390_1_1041_+ GO:0001123 F8GGK3 2e-154
10171390_1_1041_+ GO:0003677 F8GGK3 2e-154
10171390_1_1041_+ GO:0003700 F8GGK3 2e-154
10171390_1_1041_+ GO:0005737 F8GGK3 2e-154
10171390_1_1041_+ GO:0006351 F8GGK3 2e-154
10171390_1_1041_+ GO:0006352 F8GGK3 2e-154
10171390_1_1041_+ GO:0006355 F8GGK3 2e-154
10171390_1_1041_+ GO:0010468 F8GGK3 2e-154
10171390_1_1041_+ GO:0016987 F8GGK3 2e-154
10158276_250_865_- GO:0005524 I4F032 4e-59
10158276_250_865_- GO:0008152 I4F032 4e-59
10158276_250_865_- GO:0016887 I4F032 4e-59
10196094_1_668_- GO:0003723 Q9I2V5 5e-67
10196094_1_668_- GO:0003729 Q9I2V5 5e-67
10196094_1_668_- GO:0003730 Q9I2V5 5e-67
10196094_1_668_- GO:0003994 Q9I2V5 5e-67
10196094_1_668_- GO:0005829 Q9I2V5 5e-67
10196094_1_668_- GO:0006099 Q9I2V5 5e-67
10196094_1_668_- GO:0008152 Q9I2V5 5e-67
10196094_1_668_- GO:0016829 Q9I2V5 5e-67
10196094_1_668_- GO:0019629 Q9I2V5 5e-67
10196094_1_668_- GO:0046872 Q9I2V5 5e-67
10196094_1_668_- GO:0047456 Q9I2V5 5e-67
10196094_1_668_- GO:0051536 Q9I2V5 5e-67
10196094_1_668_- GO:0051539 Q9I2V5 5e-67
10158526_195_551_- GO:0000049 B3PK59 2e-50
10158526_195_551_- GO:0003676 B3PK59 2e-50
10158526_195_551_- GO:0003723 B3PK59 2e-50
10158526_195_551_- GO:0003735 B3PK59 2e-50
10158526_195_551_- GO:0005622 B3PK59 2e-50
10158526_195_551_- GO:0005840 B3PK59 2e-50
10158526_195_551_- GO:0006412 B3PK59 2e-50
10158526_195_551_- GO:0019843 B3PK59 2e-50
10158526_195_551_- GO:0030529 B3PK59 2e-50
10141108_69_665_- GO:0009055 Q47ZJ8 6e-42
10111399_1_593_+ GO:0005886 Q47C38 2e-105
10111399_1_593_+ GO:0006099 Q47C38 2e-105
10111399_1_593_+ GO:0008177 Q47C38 2e-105
10111399_1_593_+ GO:0016020 Q47C38 2e-105
10111399_1_593_+ GO:0016491 Q47C38 2e-105
10111399_1_593_+ GO:0016627 Q47C38 2e-105
10111399_1_593_+ GO:0022900 Q47C38 2e-105
10111399_1_593_+ GO:0050660 Q47C38 2e-105
10111399_1_593_+ GO:0055114 Q47C38 2e-105
10193548_1_650_- GO:0006810 Q12CQ7 6e-104
10193548_1_650_- GO:0030288 Q12CQ7 6e-104
10193548_1_650_- GO:0042597 Q12CQ7 6e-104
10193548_1_650_- GO:0046872 Q12CQ7 6e-104
10098786_1_554_- GO:0006810 A0A0N0JE71 3e-13
10098786_1_554_- GO:0015288 A0A0N0JE71 3e-13
10098786_1_554_- GO:0016020 A0A0N0JE71 3e-13
10098786_1_554_- GO:0055085 A0A0N0JE71 3e-13
10161564_1_653_+ GO:0016491 A4CHU4 8e-73
10161564_1_653_+ GO:0055114 A4CHU4 8e-73
10192984_328_1745_+ GO:0004096 F8JXN3 6e-184
10192984_328_1745_+ GO:0004601 F8JXN3 6e-184
10192984_328_1745_+ GO:0006979 F8JXN3 6e-184
10192984_328_1745_+ GO:0016491 F8JXN3 6e-184
10192984_328_1745_+ GO:0020037 F8JXN3 6e-184
10192984_328_1745_+ GO:0042744 F8JXN3 6e-184
10192984_328_1745_+ GO:0046872 F8JXN3 6e-184
10192984_328_1745_+ GO:0055114 F8JXN3 6e-184
10192984_328_1745_+ GO:0098869 F8JXN3 6e-184
10187180_1_737_+ GO:0033103 Q4K3N7 4e-71
10187180_1_737_+ GO:0033104 Q4K3N7 4e-71
10151624_1_604_- GO:0006810 M5DPI5 5e-41
10151624_1_604_- GO:0030288 M5DPI5 5e-41
10100516_79_559_- GO:0000049 F8GHM0 3e-78
10100516_79_559_- GO:0003723 F8GHM0 3e-78
10100516_79_559_- GO:0003735 F8GHM0 3e-78
10100516_79_559_- GO:0005622 F8GHM0 3e-78
10100516_79_559_- GO:0005840 F8GHM0 3e-78
10100516_79_559_- GO:0006412 F8GHM0 3e-78
10100516_79_559_- GO:0019843 F8GHM0 3e-78
10100516_79_559_- GO:0030529 F8GHM0 3e-78
10191386_1_851_+ GO:0003824 A3K6X9 6e-53
10191386_1_851_+ GO:0008152 A3K6X9 6e-53
10191386_1_851_+ GO:0016829 A3K6X9 6e-53
10191386_1_851_+ GO:0019148 A3K6X9 6e-53
10137014_1_704_- GO:0000166 C7LXY4 2e-72
10137014_1_704_- GO:0003743 C7LXY4 2e-72
10137014_1_704_- GO:0003924 C7LXY4 2e-72
10137014_1_704_- GO:0005525 C7LXY4 2e-72
10137014_1_704_- GO:0005622 C7LXY4 2e-72
10137014_1_704_- GO:0005737 C7LXY4 2e-72
10137014_1_704_- GO:0006412 C7LXY4 2e-72
10137014_1_704_- GO:0006413 C7LXY4 2e-72
10167756_1_982_+ GO:0003677 F4KUH8 8e-160
10167756_1_982_+ GO:0003899 F4KUH8 8e-160
10167756_1_982_+ GO:0006351 F4KUH8 8e-160
10167756_1_982_+ GO:0016740 F4KUH8 8e-160
10167756_1_982_+ GO:0016779 F4KUH8 8e-160
10105076_1_421_- GO:0005215 J2KU70 2e-65
10105076_1_421_- GO:0008643 J2KU70 2e-65
10120011_1_527_+ GO:0005829 Q9HWC4 1e-74
10120011_1_527_+ GO:0006351 Q9HWC4 1e-74
10120011_1_527_+ GO:0006353 Q9HWC4 1e-74
10120011_1_527_+ GO:0006354 Q9HWC4 1e-74
10120011_1_527_+ GO:0006355 Q9HWC4 1e-74
10120011_1_527_+ GO:0031564 Q9HWC4 1e-74
10120011_1_527_+ GO:0032784 Q9HWC4 1e-74
10102402_1_564_+ GO:0000166 F8JW90 4e-77
10102402_1_564_+ GO:0005524 F8JW90 4e-77
10102402_1_564_+ GO:0008152 F8JW90 4e-77
10102402_1_564_+ GO:0016887 F8JW90 4e-77
10131084_1_673_+ GO:0000166 H8KN37 3e-101
10131084_1_673_+ GO:0005524 H8KN37 3e-101
10131084_1_673_+ GO:0005737 H8KN37 3e-101
10131084_1_673_+ GO:0006457 H8KN37 3e-101
10131084_1_673_+ GO:0042026 H8KN37 3e-101
10131084_1_673_+ GO:0051082 H8KN37 3e-101
10161746_357_704_- GO:0003735 G2LGA8 3e-29
10161746_357_704_- GO:0005622 G2LGA8 3e-29
10161746_357_704_- GO:0005840 G2LGA8 3e-29
10161746_357_704_- GO:0006412 G2LGA8 3e-29
10161746_357_704_- GO:0030529 G2LGA8 3e-29
10115255_1_606_- GO:0003824 Q47BM9 1e-101
10115255_1_606_- GO:0008152 Q47BM9 1e-101
10115255_1_606_- GO:0016740 Q47BM9 1e-101
10115255_1_606_- GO:0016746 Q47BM9 1e-101
10115255_1_606_- GO:0016747 Q47BM9 1e-101
10169474_1_1008_+ GO:0000175 Q6FF12 1e-133
10169474_1_1008_+ GO:0000287 Q6FF12 1e-133
10169474_1_1008_+ GO:0003676 Q6FF12 1e-133
10169474_1_1008_+ GO:0003723 Q6FF12 1e-133
10169474_1_1008_+ GO:0004654 Q6FF12 1e-133
10169474_1_1008_+ GO:0005737 Q6FF12 1e-133
10169474_1_1008_+ GO:0006396 Q6FF12 1e-133
10169474_1_1008_+ GO:0006402 Q6FF12 1e-133
10169474_1_1008_+ GO:0016740 Q6FF12 1e-133
10169474_1_1008_+ GO:0016779 Q6FF12 1e-133
10169474_1_1008_+ GO:0046872 Q6FF12 1e-133
10169474_1_1008_+ GO:0090503 Q6FF12 1e-133
10101902_1_221_+ GO:0000015 M5A5I6 1e-21
10101902_1_221_+ GO:0000287 M5A5I6 1e-21
10101902_1_221_+ GO:0004634 M5A5I6 1e-21
10101902_1_221_+ GO:0005576 M5A5I6 1e-21
10101902_1_221_+ GO:0005737 M5A5I6 1e-21
10101902_1_221_+ GO:0006096 M5A5I6 1e-21
10101902_1_221_+ GO:0009986 M5A5I6 1e-21
10101902_1_221_+ GO:0016829 M5A5I6 1e-21
10101902_1_221_+ GO:0046872 M5A5I6 1e-21
10080958_1_511_+ GO:0003677 Q6F7T7 4e-89
10080958_1_511_+ GO:0003899 Q6F7T7 4e-89
10080958_1_511_+ GO:0006351 Q6F7T7 4e-89
10080958_1_511_+ GO:0016740 Q6F7T7 4e-89
10080958_1_511_+ GO:0016779 Q6F7T7 4e-89
10080958_1_511_+ GO:0046983 Q6F7T7 4e-89
10171382_1_97_+ GO:0003994 A9WRB0 3e-09
10171382_1_97_+ GO:0008152 A9WRB0 3e-09
10171382_1_97_+ GO:0016829 A9WRB0 3e-09
10144372_1_647_+ GO:0004601 D8PEE3 5e-122
10144372_1_647_+ GO:0016209 D8PEE3 5e-122
10144372_1_647_+ GO:0016491 D8PEE3 5e-122
10144372_1_647_+ GO:0051920 D8PEE3 5e-122
10144372_1_647_+ GO:0055114 D8PEE3 5e-122
10144372_1_647_+ GO:0098869 D8PEE3 5e-122
10147768_1_773_- GO:0003824 I4EVD7 3e-110
10147768_1_773_- GO:0004356 I4EVD7 3e-110
10147768_1_773_- GO:0006807 I4EVD7 3e-110
10147768_1_773_- GO:0016874 I4EVD7 3e-110
10148996_1_583_+ GO:0003994 A1VRP8 7e-100
10148996_1_583_+ GO:0005829 A1VRP8 7e-100
10148996_1_583_+ GO:0006099 A1VRP8 7e-100
10148996_1_583_+ GO:0008152 A1VRP8 7e-100
10148996_1_583_+ GO:0016829 A1VRP8 7e-100
10148996_1_583_+ GO:0047456 A1VRP8 7e-100
10148996_1_583_+ GO:0051539 A1VRP8 7e-100
10173080_54_926_- GO:0003676 W0SB92 8e-118
10173080_54_926_- GO:0003723 W0SB92 8e-118
10173080_54_926_- GO:0003729 W0SB92 8e-118
10173080_54_926_- GO:0003735 W0SB92 8e-118
10173080_54_926_- GO:0005840 W0SB92 8e-118
10173080_54_926_- GO:0006412 W0SB92 8e-118
10173080_54_926_- GO:0015935 W0SB92 8e-118
10173080_54_926_- GO:0019843 W0SB92 8e-118
10173080_54_926_- GO:0030529 W0SB92 8e-118
10155427_320_837_+ GO:0005737 Q51547 5e-47
10155427_320_837_+ GO:0006810 Q51547 5e-47
10155427_320_837_+ GO:0006817 Q51547 5e-47
10155427_320_837_+ GO:0006935 Q51547 5e-47
10155427_320_837_+ GO:0030643 Q51547 5e-47
10155427_320_837_+ GO:0042803 Q51547 5e-47
10155427_320_837_+ GO:0045936 Q51547 5e-47
10155427_320_837_+ GO:0050922 Q51547 5e-47
10155427_320_837_+ GO:0050928 Q51547 5e-47
10155427_320_837_+ GO:0060326 Q51547 5e-47
10155427_320_837_+ GO:2000186 Q51547 5e-47
10084494_29_518_+ GO:0000049 Q21SF4 2e-75
10084494_29_518_+ GO:0003723 Q21SF4 2e-75
10084494_29_518_+ GO:0003735 Q21SF4 2e-75
10084494_29_518_+ GO:0005840 Q21SF4 2e-75
10084494_29_518_+ GO:0006412 Q21SF4 2e-75
10084494_29_518_+ GO:0006417 Q21SF4 2e-75
10084494_29_518_+ GO:0015934 Q21SF4 2e-75
10084494_29_518_+ GO:0019843 Q21SF4 2e-75
10084494_29_518_+ GO:0030529 Q21SF4 2e-75
10156475_1_281_- GO:0003824 M5A0W4 3e-28
10156475_1_281_- GO:0004807 M5A0W4 3e-28
10156475_1_281_- GO:0005737 M5A0W4 3e-28
10156475_1_281_- GO:0006094 M5A0W4 3e-28
10156475_1_281_- GO:0006096 M5A0W4 3e-28
10156475_1_281_- GO:0006098 M5A0W4 3e-28
10156475_1_281_- GO:0008152 M5A0W4 3e-28
10156475_1_281_- GO:0016853 M5A0W4 3e-28
10198252_4080_4305_+ GO:0008152 W5WN01 1e-17
10198252_4080_4305_+ GO:0016491 W5WN01 1e-17
10198252_4080_4305_+ GO:0055114 W5WN01 1e-17
10187196_1_350_+ GO:0008152 M5A1P5 7e-42
10187196_1_350_+ GO:0016829 M5A1P5 7e-42
10106951_1_579_+ GO:0006006 S6AT70 3e-91
10106951_1_579_+ GO:0016491 S6AT70 3e-91
10106951_1_579_+ GO:0016620 S6AT70 3e-91
10106951_1_579_+ GO:0050661 S6AT70 3e-91
10106951_1_579_+ GO:0051287 S6AT70 3e-91
10106951_1_579_+ GO:0055114 S6AT70 3e-91
10180348_1_329_+ GO:0000166 D1BH13 3e-38
10180348_1_329_+ GO:0000287 D1BH13 3e-38
10180348_1_329_+ GO:0004478 D1BH13 3e-38
10180348_1_329_+ GO:0005524 D1BH13 3e-38
10180348_1_329_+ GO:0005737 D1BH13 3e-38
10180348_1_329_+ GO:0006556 D1BH13 3e-38
10180348_1_329_+ GO:0006730 D1BH13 3e-38
10180348_1_329_+ GO:0016740 D1BH13 3e-38
10180348_1_329_+ GO:0046872 D1BH13 3e-38
10148902_115_782_+ GO:0000166 A0A0N0CZK7 2e-90
10148902_115_782_+ GO:0005524 A0A0N0CZK7 2e-90
10148902_115_782_+ GO:0005886 A0A0N0CZK7 2e-90
10148902_115_782_+ GO:0006754 A0A0N0CZK7 2e-90
10148902_115_782_+ GO:0006810 A0A0N0CZK7 2e-90
10148902_115_782_+ GO:0006811 A0A0N0CZK7 2e-90
10148902_115_782_+ GO:0015986 A0A0N0CZK7 2e-90
10148902_115_782_+ GO:0015991 A0A0N0CZK7 2e-90
10148902_115_782_+ GO:0015992 A0A0N0CZK7 2e-90
10148902_115_782_+ GO:0016020 A0A0N0CZK7 2e-90
10148902_115_782_+ GO:0016787 A0A0N0CZK7 2e-90
10148902_115_782_+ GO:0016820 A0A0N0CZK7 2e-90
10148902_115_782_+ GO:0033178 A0A0N0CZK7 2e-90
10148902_115_782_+ GO:0042777 A0A0N0CZK7 2e-90
10148902_115_782_+ GO:0045261 A0A0N0CZK7 2e-90
10148902_115_782_+ GO:0046034 A0A0N0CZK7 2e-90
10148902_115_782_+ GO:0046933 A0A0N0CZK7 2e-90
10152268_372_809_- GO:0003995 C7Q848 6e-30
10152268_372_809_- GO:0008152 C7Q848 6e-30
10152268_372_809_- GO:0016491 C7Q848 6e-30
10152268_372_809_- GO:0016627 C7Q848 6e-30
10152268_372_809_- GO:0050660 C7Q848 6e-30
10152268_372_809_- GO:0055114 C7Q848 6e-30
10192068_1_1100_+ GO:0004029 D7A5L0 4e-133
10192068_1_1100_+ GO:0008152 D7A5L0 4e-133
10192068_1_1100_+ GO:0016491 D7A5L0 4e-133
10192068_1_1100_+ GO:0016620 D7A5L0 4e-133
10192068_1_1100_+ GO:0055114 D7A5L0 4e-133
10192528_233_760_- GO:0005886 M4ZXY1 3e-34
10192528_233_760_- GO:0006754 M4ZXY1 3e-34
10192528_233_760_- GO:0006810 M4ZXY1 3e-34
10192528_233_760_- GO:0006811 M4ZXY1 3e-34
10192528_233_760_- GO:0015986 M4ZXY1 3e-34
10192528_233_760_- GO:0015992 M4ZXY1 3e-34
10192528_233_760_- GO:0016020 M4ZXY1 3e-34
10192528_233_760_- GO:0016787 M4ZXY1 3e-34
10192528_233_760_- GO:0042777 M4ZXY1 3e-34
10192528_233_760_- GO:0045261 M4ZXY1 3e-34
10192528_233_760_- GO:0046933 M4ZXY1 3e-34
10159778_113_879_- GO:0003674 Q4KIE9 3e-13
10159778_113_879_- GO:0005575 Q4KIE9 3e-13
10159778_113_879_- GO:0008150 Q4KIE9 3e-13
10082554_157_514_- GO:0008152 A0A0A1DNW8 1e-51
10082554_157_514_- GO:0008817 A0A0A1DNW8 1e-51
10082554_157_514_- GO:0016740 A0A0A1DNW8 1e-51
10170644_589_1028_- GO:0003723 E4TU11 2e-50
10170644_589_1028_- GO:0003735 E4TU11 2e-50
10170644_589_1028_- GO:0005622 E4TU11 2e-50
10170644_589_1028_- GO:0005840 E4TU11 2e-50
10170644_589_1028_- GO:0006412 E4TU11 2e-50
10170644_589_1028_- GO:0015935 E4TU11 2e-50
10170644_589_1028_- GO:0019843 E4TU11 2e-50
10170644_589_1028_- GO:0030529 E4TU11 2e-50
10156465_1_846_- GO:0004591 M5A1I1 4e-83
10156465_1_846_- GO:0006099 M5A1I1 4e-83
10156465_1_846_- GO:0008152 M5A1I1 4e-83
10156465_1_846_- GO:0016491 M5A1I1 4e-83
10156465_1_846_- GO:0016624 M5A1I1 4e-83
10156465_1_846_- GO:0016746 M5A1I1 4e-83
10156465_1_846_- GO:0030976 M5A1I1 4e-83
10156465_1_846_- GO:0055114 M5A1I1 4e-83
10170120_1_1019_+ GO:0005886 M4ZVM4 8e-137
10170120_1_1019_+ GO:0006810 M4ZVM4 8e-137
10170120_1_1019_+ GO:0016020 M4ZVM4 8e-137
10170120_1_1019_+ GO:0016491 M4ZVM4 8e-137
10170120_1_1019_+ GO:0016651 M4ZVM4 8e-137
10170120_1_1019_+ GO:0048038 M4ZVM4 8e-137
10170120_1_1019_+ GO:0050136 M4ZVM4 8e-137
10170120_1_1019_+ GO:0051287 M4ZVM4 8e-137
10170120_1_1019_+ GO:0055114 M4ZVM4 8e-137
10180108_1040_1239_+ GO:0003824 C6WIW8 3e-18
10180108_1040_1239_+ GO:0003961 C6WIW8 3e-18
10180108_1040_1239_+ GO:0006520 C6WIW8 3e-18
10180108_1040_1239_+ GO:0016740 C6WIW8 3e-18
10180108_1040_1239_+ GO:0016765 C6WIW8 3e-18
10180108_1040_1239_+ GO:0030170 C6WIW8 3e-18
10180108_1040_1239_+ GO:0071266 C6WIW8 3e-18
10152368_1_810_- GO:0000166 E1VFE4 1e-87
10152368_1_810_- GO:0000287 E1VFE4 1e-87
10152368_1_810_- GO:0003677 E1VFE4 1e-87
10152368_1_810_- GO:0003916 E1VFE4 1e-87
10152368_1_810_- GO:0003918 E1VFE4 1e-87
10152368_1_810_- GO:0005524 E1VFE4 1e-87
10152368_1_810_- GO:0005694 E1VFE4 1e-87
10152368_1_810_- GO:0005737 E1VFE4 1e-87
10152368_1_810_- GO:0006261 E1VFE4 1e-87
10152368_1_810_- GO:0006265 E1VFE4 1e-87
10152368_1_810_- GO:0016853 E1VFE4 1e-87
10152368_1_810_- GO:0046872 E1VFE4 1e-87
10095786_1_546_- GO:0016020 A0A0F7KIN0 3e-85
10095786_1_546_- GO:0016021 A0A0F7KIN0 3e-85
10129116_1_664_+ GO:0003994 A0KPU4 1e-118
10129116_1_664_+ GO:0005829 A0KPU4 1e-118
10129116_1_664_+ GO:0006099 A0KPU4 1e-118
10129116_1_664_+ GO:0008152 A0KPU4 1e-118
10129116_1_664_+ GO:0016829 A0KPU4 1e-118
10129116_1_664_+ GO:0047456 A0KPU4 1e-118
10129116_1_664_+ GO:0051539 A0KPU4 1e-118
10166508_318_964_+ GO:0004497 B7RUW1 2e-79
10166508_318_964_+ GO:0016705 B7RUW1 2e-79
10166508_318_964_+ GO:0055114 B7RUW1 2e-79
10176184_484_897_- GO:0005506 I3IF93 1e-29
10176184_484_897_- GO:0009055 I3IF93 1e-29
10176184_484_897_- GO:0020037 I3IF93 1e-29
10113451_1_600_+ GO:0005886 W0SED4 8e-97
10113451_1_600_+ GO:0006099 W0SED4 8e-97
10113451_1_600_+ GO:0008177 W0SED4 8e-97
10113451_1_600_+ GO:0016020 W0SED4 8e-97
10113451_1_600_+ GO:0016491 W0SED4 8e-97
10113451_1_600_+ GO:0016627 W0SED4 8e-97
10113451_1_600_+ GO:0022900 W0SED4 8e-97
10113451_1_600_+ GO:0050660 W0SED4 8e-97
10113451_1_600_+ GO:0055114 W0SED4 8e-97
10152238_1_662_- GO:0000287 B3PJQ6 1e-55
10152238_1_662_- GO:0003824 B3PJQ6 1e-55
10152238_1_662_- GO:0003984 B3PJQ6 1e-55
10152238_1_662_- GO:0008652 B3PJQ6 1e-55
10152238_1_662_- GO:0009082 B3PJQ6 1e-55
10152238_1_662_- GO:0009097 B3PJQ6 1e-55
10152238_1_662_- GO:0009099 B3PJQ6 1e-55
10152238_1_662_- GO:0016740 B3PJQ6 1e-55
10152238_1_662_- GO:0030976 B3PJQ6 1e-55
10152238_1_662_- GO:0046872 B3PJQ6 1e-55
10152238_1_662_- GO:0050660 B3PJQ6 1e-55
10114089_113_602_- GO:0003676 W0SB92 2e-54
10114089_113_602_- GO:0003723 W0SB92 2e-54
10114089_113_602_- GO:0003729 W0SB92 2e-54
10114089_113_602_- GO:0003735 W0SB92 2e-54
10114089_113_602_- GO:0005840 W0SB92 2e-54
10114089_113_602_- GO:0006412 W0SB92 2e-54
10114089_113_602_- GO:0015935 W0SB92 2e-54
10114089_113_602_- GO:0019843 W0SB92 2e-54
10114089_113_602_- GO:0030529 W0SB92 2e-54
10199148_2108_2971_- GO:0000166 A0A0G3V0Y4 1e-68
10199148_2108_2971_- GO:0003677 A0A0G3V0Y4 1e-68
10199148_2108_2971_- GO:0005524 A0A0G3V0Y4 1e-68
10199148_2108_2971_- GO:0005622 A0A0G3V0Y4 1e-68
10199148_2108_2971_- GO:0006281 A0A0G3V0Y4 1e-68
10199148_2108_2971_- GO:0006974 A0A0G3V0Y4 1e-68
10199148_2108_2971_- GO:0016740 A0A0G3V0Y4 1e-68
10199148_2108_2971_- GO:0016779 A0A0G3V0Y4 1e-68
10199148_2108_2971_- GO:0019932 A0A0G3V0Y4 1e-68
10082692_1_452_+ GO:0000166 I0I0W4 3e-54
10082692_1_452_+ GO:0004550 I0I0W4 3e-54
10082692_1_452_+ GO:0005524 I0I0W4 3e-54
10082692_1_452_+ GO:0005737 I0I0W4 3e-54
10082692_1_452_+ GO:0006165 I0I0W4 3e-54
10082692_1_452_+ GO:0006183 I0I0W4 3e-54
10082692_1_452_+ GO:0006228 I0I0W4 3e-54
10082692_1_452_+ GO:0006241 I0I0W4 3e-54
10082692_1_452_+ GO:0009117 I0I0W4 3e-54
10082692_1_452_+ GO:0016301 I0I0W4 3e-54
10082692_1_452_+ GO:0016310 I0I0W4 3e-54
10082692_1_452_+ GO:0016740 I0I0W4 3e-54
10082692_1_452_+ GO:0046872 I0I0W4 3e-54
10109125_173_585_+ GO:0004455 Q6A7Z2 1e-47
10109125_173_585_+ GO:0008652 Q6A7Z2 1e-47
10109125_173_585_+ GO:0009082 Q6A7Z2 1e-47
10109125_173_585_+ GO:0009097 Q6A7Z2 1e-47
10109125_173_585_+ GO:0009099 Q6A7Z2 1e-47
10109125_173_585_+ GO:0016491 Q6A7Z2 1e-47
10109125_173_585_+ GO:0055114 Q6A7Z2 1e-47
10174060_1_972_- GO:0009279 A9DUD5 3e-25
10174060_1_972_- GO:0016020 A9DUD5 3e-25
10174060_1_972_- GO:0016021 A9DUD5 3e-25
10152662_85_738_- GO:0008152 A1WA94 2e-63
10152662_85_738_- GO:0016740 A1WA94 2e-63
10147716_1_729_+ GO:0009061 Q5NZV1 5e-82
10147716_1_729_+ GO:0042597 Q5NZV1 5e-82
10147716_1_729_+ GO:0051536 Q5NZV1 5e-82
10127878_1_658_+ GO:0003824 Q21VA5 7e-120
10127878_1_658_+ GO:0003987 Q21VA5 7e-120
10127878_1_658_+ GO:0008152 Q21VA5 7e-120
10127878_1_658_+ GO:0016208 Q21VA5 7e-120
10127878_1_658_+ GO:0016874 Q21VA5 7e-120
10127878_1_658_+ GO:0019427 Q21VA5 7e-120
10174484_338_1045_+ GO:0000166 F4L311 4e-71
10174484_338_1045_+ GO:0005524 F4L311 4e-71
10174484_338_1045_+ GO:0006457 F4L311 4e-71
10174484_338_1045_+ GO:0006508 F4L311 4e-71
10174484_338_1045_+ GO:0008233 F4L311 4e-71
10174484_338_1045_+ GO:0008270 F4L311 4e-71
10174484_338_1045_+ GO:0046872 F4L311 4e-71
10174484_338_1045_+ GO:0046983 F4L311 4e-71
10174484_338_1045_+ GO:0051082 F4L311 4e-71
10130528_1_670_- GO:0003677 A0A0G3V6D2 1e-77
10130528_1_670_- GO:0003899 A0A0G3V6D2 1e-77
10130528_1_670_- GO:0006351 A0A0G3V6D2 1e-77
10130528_1_670_- GO:0016740 A0A0G3V6D2 1e-77
10130528_1_670_- GO:0016779 A0A0G3V6D2 1e-77
10130528_1_670_- GO:0032549 A0A0G3V6D2 1e-77
10185134_1_372_- GO:0004751 A0A0G3V3E8 6e-35
10185134_1_372_- GO:0005975 A0A0G3V3E8 6e-35
10185134_1_372_- GO:0006098 A0A0G3V3E8 6e-35
10185134_1_372_- GO:0016853 A0A0G3V3E8 6e-35
10098838_1_555_- GO:0004872 G8R0U6 2e-42
10098838_1_555_- GO:0006810 G8R0U6 2e-42
10098838_1_555_- GO:0016020 G8R0U6 2e-42
10162908_1_699_+ GO:0009055 Q47GR4 5e-111
10187736_1_575_+ GO:0000166 R7XZN4 7e-89
10187736_1_575_+ GO:0005524 R7XZN4 7e-89
10187736_1_575_+ GO:0006457 R7XZN4 7e-89
10187736_1_575_+ GO:0006508 R7XZN4 7e-89
10187736_1_575_+ GO:0008233 R7XZN4 7e-89
10187736_1_575_+ GO:0008270 R7XZN4 7e-89
10187736_1_575_+ GO:0046872 R7XZN4 7e-89
10187736_1_575_+ GO:0046983 R7XZN4 7e-89
10187736_1_575_+ GO:0051082 R7XZN4 7e-89
10129872_1_395_+ GO:0000166 D2AZG0 3e-54
10129872_1_395_+ GO:0003333 D2AZG0 3e-54
10129872_1_395_+ GO:0005524 D2AZG0 3e-54
10129872_1_395_+ GO:0008152 D2AZG0 3e-54
10129872_1_395_+ GO:0015424 D2AZG0 3e-54
10129872_1_395_+ GO:0016887 D2AZG0 3e-54
10195216_2023_2475_+ GO:0003872 A0A0G3V099 3e-37
10195216_2023_2475_+ GO:0005524 A0A0G3V099 3e-37
10195216_2023_2475_+ GO:0005737 A0A0G3V099 3e-37
10195216_2023_2475_+ GO:0006002 A0A0G3V099 3e-37
10195216_2023_2475_+ GO:0006096 A0A0G3V099 3e-37
10195216_2023_2475_+ GO:0008443 A0A0G3V099 3e-37
10195216_2023_2475_+ GO:0016301 A0A0G3V099 3e-37
10195216_2023_2475_+ GO:0016310 A0A0G3V099 3e-37
10195216_2023_2475_+ GO:0016740 A0A0G3V099 3e-37
10195216_2023_2475_+ GO:0046835 A0A0G3V099 3e-37
10195216_2023_2475_+ GO:0046872 A0A0G3V099 3e-37
10195216_2023_2475_+ GO:0047334 A0A0G3V099 3e-37
10195216_2023_2475_+ GO:0061615 A0A0G3V099 3e-37
10089850_1_496_- GO:0003723 D4YJE7 9e-54
10089850_1_496_- GO:0003735 D4YJE7 9e-54
10089850_1_496_- GO:0005622 D4YJE7 9e-54
10089850_1_496_- GO:0005840 D4YJE7 9e-54
10089850_1_496_- GO:0006412 D4YJE7 9e-54
10089850_1_496_- GO:0019843 D4YJE7 9e-54
10089850_1_496_- GO:0030529 D4YJE7 9e-54
10192900_747_1112_+ GO:0003723 A1HQM8 1e-24
10192900_747_1112_+ GO:0003735 A1HQM8 1e-24
10192900_747_1112_+ GO:0005840 A1HQM8 1e-24
10192900_747_1112_+ GO:0006412 A1HQM8 1e-24
10192900_747_1112_+ GO:0015935 A1HQM8 1e-24
10192900_747_1112_+ GO:0019843 A1HQM8 1e-24
10192900_747_1112_+ GO:0030529 A1HQM8 1e-24
10183809_1_432_+ GO:0003723 Q21QP2 2e-62
10183809_1_432_+ GO:0003735 Q21QP2 2e-62
10183809_1_432_+ GO:0005840 Q21QP2 2e-62
10183809_1_432_+ GO:0006412 Q21QP2 2e-62
10183809_1_432_+ GO:0015934 Q21QP2 2e-62
10183809_1_432_+ GO:0019843 Q21QP2 2e-62
10183809_1_432_+ GO:0030529 Q21QP2 2e-62
10112665_1_410_+ GO:0003824 A0A0G3BVC8 8e-62
10112665_1_410_+ GO:0004042 A0A0G3BVC8 8e-62
10112665_1_410_+ GO:0004358 A0A0G3BVC8 8e-62
10112665_1_410_+ GO:0005737 A0A0G3BVC8 8e-62
10112665_1_410_+ GO:0006526 A0A0G3BVC8 8e-62
10112665_1_410_+ GO:0008152 A0A0G3BVC8 8e-62
10112665_1_410_+ GO:0008652 A0A0G3BVC8 8e-62
10112665_1_410_+ GO:0016740 A0A0G3BVC8 8e-62
10112665_1_410_+ GO:0016746 A0A0G3BVC8 8e-62
10186780_1172_1514_+ GO:0000166 Q82XQ0 3e-47
10186780_1172_1514_+ GO:0005524 Q82XQ0 3e-47
10186780_1172_1514_+ GO:0005886 Q82XQ0 3e-47
10186780_1172_1514_+ GO:0006754 Q82XQ0 3e-47
10186780_1172_1514_+ GO:0006810 Q82XQ0 3e-47
10186780_1172_1514_+ GO:0006811 Q82XQ0 3e-47
10186780_1172_1514_+ GO:0015986 Q82XQ0 3e-47
10186780_1172_1514_+ GO:0015991 Q82XQ0 3e-47
10186780_1172_1514_+ GO:0015992 Q82XQ0 3e-47
10186780_1172_1514_+ GO:0016020 Q82XQ0 3e-47
10186780_1172_1514_+ GO:0016787 Q82XQ0 3e-47
10186780_1172_1514_+ GO:0016820 Q82XQ0 3e-47
10186780_1172_1514_+ GO:0033178 Q82XQ0 3e-47
10186780_1172_1514_+ GO:0042777 Q82XQ0 3e-47
10186780_1172_1514_+ GO:0045261 Q82XQ0 3e-47
10186780_1172_1514_+ GO:0046034 Q82XQ0 3e-47
10186780_1172_1514_+ GO:0046933 Q82XQ0 3e-47
10186780_1172_1514_+ GO:0046961 Q82XQ0 3e-47
10191154_98_937_- GO:0003824 E3J867 3e-69
10191154_98_937_- GO:0008152 E3J867 3e-69
10191154_98_937_- GO:0016853 E3J867 3e-69
10192370_1_1500_+ GO:0003824 M5A392 1e-154
10192370_1_1500_+ GO:0004739 M5A392 1e-154
10192370_1_1500_+ GO:0008152 M5A392 1e-154
10192370_1_1500_+ GO:0016491 M5A392 1e-154
10192370_1_1500_+ GO:0055114 M5A392 1e-154
10151312_1_685_- GO:0005737 E6X5U2 6e-95
10151312_1_685_- GO:0008616 E6X5U2 6e-95
10151312_1_685_- GO:0016740 E6X5U2 6e-95
10151312_1_685_- GO:0016853 E6X5U2 6e-95
10186122_1_1037_+ GO:0003677 H6L457 3e-161
10186122_1_1037_+ GO:0003899 H6L457 3e-161
10186122_1_1037_+ GO:0006351 H6L457 3e-161
10186122_1_1037_+ GO:0016740 H6L457 3e-161
10186122_1_1037_+ GO:0016779 H6L457 3e-161
10091956_1_536_- GO:0003677 F8GL02 5e-93
10091956_1_536_- GO:0003899 F8GL02 5e-93
10091956_1_536_- GO:0006351 F8GL02 5e-93
10091956_1_536_- GO:0016740 F8GL02 5e-93
10091956_1_536_- GO:0016779 F8GL02 5e-93
10091956_1_536_- GO:0032549 F8GL02 5e-93
10195460_2041_2539_+ GO:0008152 D9T614 2e-39
10195460_2041_2539_+ GO:0016787 D9T614 2e-39
10196074_1026_1292_+ GO:0003735 F5Y1P4 1e-32
10196074_1026_1292_+ GO:0005622 F5Y1P4 1e-32
10196074_1026_1292_+ GO:0005840 F5Y1P4 1e-32
10196074_1026_1292_+ GO:0006412 F5Y1P4 1e-32
10196074_1026_1292_+ GO:0030529 F5Y1P4 1e-32
10189160_208_1053_+ GO:0008152 U2FXU7 2e-76
10189160_208_1053_+ GO:0016787 U2FXU7 2e-76
10189160_208_1053_+ GO:0046983 U2FXU7 2e-76
10198924_1_963_+ GO:0006457 D2AWD6 4e-90
10198924_1_963_+ GO:0051082 D2AWD6 4e-90
10192902_1409_2026_+ GO:0003824 M5A2D2 1e-71
10192902_1409_2026_+ GO:0004750 M5A2D2 1e-71
10192902_1409_2026_+ GO:0005975 M5A2D2 1e-71
10192902_1409_2026_+ GO:0006098 M5A2D2 1e-71
10192902_1409_2026_+ GO:0008152 M5A2D2 1e-71
10192902_1409_2026_+ GO:0016853 M5A2D2 1e-71
10192902_1409_2026_+ GO:0016857 M5A2D2 1e-71
10192902_1409_2026_+ GO:0046872 M5A2D2 1e-71
10195976_1958_2716_- GO:0008152 A7HWM5 1e-31
10195976_1958_2716_- GO:0016787 A7HWM5 1e-31
10129252_1_664_+ GO:0000166 A0A0G1XW37 1e-102
10129252_1_664_+ GO:0005524 A0A0G1XW37 1e-102
10129252_1_664_+ GO:0005886 A0A0G1XW37 1e-102
10129252_1_664_+ GO:0006754 A0A0G1XW37 1e-102
10129252_1_664_+ GO:0006810 A0A0G1XW37 1e-102
10129252_1_664_+ GO:0006811 A0A0G1XW37 1e-102
10129252_1_664_+ GO:0015986 A0A0G1XW37 1e-102
10129252_1_664_+ GO:0015991 A0A0G1XW37 1e-102
10129252_1_664_+ GO:0015992 A0A0G1XW37 1e-102
10129252_1_664_+ GO:0016020 A0A0G1XW37 1e-102
10129252_1_664_+ GO:0016787 A0A0G1XW37 1e-102
10129252_1_664_+ GO:0016820 A0A0G1XW37 1e-102
10129252_1_664_+ GO:0033178 A0A0G1XW37 1e-102
10129252_1_664_+ GO:0042777 A0A0G1XW37 1e-102
10129252_1_664_+ GO:0045261 A0A0G1XW37 1e-102
10129252_1_664_+ GO:0046034 A0A0G1XW37 1e-102
10129252_1_664_+ GO:0046933 A0A0G1XW37 1e-102
10186584_1072_1503_- GO:0008152 A0A0M8Y5D2 6e-32
10186584_1072_1503_- GO:0016740 A0A0M8Y5D2 6e-32
10148962_1_238_- GO:0003723 F8ECQ3 1e-33
10148962_1_238_- GO:0003735 F8ECQ3 1e-33
10148962_1_238_- GO:0005840 F8ECQ3 1e-33
10148962_1_238_- GO:0006412 F8ECQ3 1e-33
10148962_1_238_- GO:0019843 F8ECQ3 1e-33
10148962_1_238_- GO:0030529 F8ECQ3 1e-33
10150862_1_798_+ GO:0003824 A0A0B4XKS6 3e-104
10150862_1_798_+ GO:0003938 A0A0B4XKS6 3e-104
10150862_1_798_+ GO:0006164 A0A0B4XKS6 3e-104
10150862_1_798_+ GO:0006177 A0A0B4XKS6 3e-104
10150862_1_798_+ GO:0016491 A0A0B4XKS6 3e-104
10150862_1_798_+ GO:0046872 A0A0B4XKS6 3e-104
10150862_1_798_+ GO:0055114 A0A0B4XKS6 3e-104
10112043_1_595_+ GO:0007049 A0A089YVV5 2e-69
10176208_566_898_+ GO:0005623 A1VPC5 4e-50
10176208_566_898_+ GO:0006662 A1VPC5 4e-50
10176208_566_898_+ GO:0015035 A1VPC5 4e-50
10176208_566_898_+ GO:0045454 A1VPC5 4e-50
10176208_566_898_+ GO:0055114 A1VPC5 4e-50
10081276_166_512_+ GO:0003677 F4KXU3 2e-41
10081276_166_512_+ GO:0003899 F4KXU3 2e-41
10081276_166_512_+ GO:0006351 F4KXU3 2e-41
10081276_166_512_+ GO:0016740 F4KXU3 2e-41
10081276_166_512_+ GO:0016779 F4KXU3 2e-41
10081276_166_512_+ GO:0046983 F4KXU3 2e-41
10085728_1_512_+ GO:0000166 K6VKV6 7e-63
10085728_1_512_+ GO:0005524 K6VKV6 7e-63
10085728_1_512_+ GO:0006457 K6VKV6 7e-63
10085728_1_512_+ GO:0006508 K6VKV6 7e-63
10085728_1_512_+ GO:0008233 K6VKV6 7e-63
10085728_1_512_+ GO:0008270 K6VKV6 7e-63
10085728_1_512_+ GO:0046872 K6VKV6 7e-63
10085728_1_512_+ GO:0046983 K6VKV6 7e-63
10085728_1_512_+ GO:0051082 K6VKV6 7e-63
10178304_111_1187_+ GO:0000166 A0A0G3V304 3e-108
10178304_111_1187_+ GO:0004812 A0A0G3V304 3e-108
10178304_111_1187_+ GO:0004829 A0A0G3V304 3e-108
10178304_111_1187_+ GO:0005524 A0A0G3V304 3e-108
10178304_111_1187_+ GO:0005737 A0A0G3V304 3e-108
10178304_111_1187_+ GO:0006412 A0A0G3V304 3e-108
10178304_111_1187_+ GO:0006418 A0A0G3V304 3e-108
10178304_111_1187_+ GO:0006435 A0A0G3V304 3e-108
10178304_111_1187_+ GO:0016874 A0A0G3V304 3e-108
10178304_111_1187_+ GO:0016876 A0A0G3V304 3e-108
10178304_111_1187_+ GO:0043039 A0A0G3V304 3e-108
10178304_111_1187_+ GO:0046872 A0A0G3V304 3e-108
10136504_161_589_- GO:0003723 Q6FF94 7e-73
10136504_161_589_- GO:0003735 Q6FF94 7e-73
10136504_161_589_- GO:0005840 Q6FF94 7e-73
10136504_161_589_- GO:0006412 Q6FF94 7e-73
10136504_161_589_- GO:0019843 Q6FF94 7e-73
10136504_161_589_- GO:0030529 Q6FF94 7e-73
10136504_161_589_- GO:0070180 Q6FF94 7e-73
10192176_647_955_- GO:0004047 A0A0G3V0X5 2e-20
10192176_647_955_- GO:0006546 A0A0G3V0X5 2e-20
10192176_647_955_- GO:0008483 A0A0G3V0X5 2e-20
10192176_647_955_- GO:0016740 A0A0G3V0X5 2e-20
10192176_647_955_- GO:0032259 A0A0G3V0X5 2e-20
10140410_345_724_- GO:0000166 C7PLF9 1e-53
10140410_345_724_- GO:0003676 C7PLF9 1e-53
10140410_345_724_- GO:0003723 C7PLF9 1e-53
10140410_345_724_- GO:0004386 C7PLF9 1e-53
10140410_345_724_- GO:0005524 C7PLF9 1e-53
10140410_345_724_- GO:0006351 C7PLF9 1e-53
10140410_345_724_- GO:0006353 C7PLF9 1e-53
10140410_345_724_- GO:0006355 C7PLF9 1e-53
10140410_345_724_- GO:0008186 C7PLF9 1e-53
10140410_345_724_- GO:0016787 C7PLF9 1e-53
10111137_1_592_+ GO:0000166 A0A0B4XPL9 1e-78
10111137_1_592_+ GO:0005524 A0A0B4XPL9 1e-78
10111137_1_592_+ GO:0006457 A0A0B4XPL9 1e-78
10111137_1_592_+ GO:0006508 A0A0B4XPL9 1e-78
10111137_1_592_+ GO:0008233 A0A0B4XPL9 1e-78
10111137_1_592_+ GO:0008270 A0A0B4XPL9 1e-78
10111137_1_592_+ GO:0046872 A0A0B4XPL9 1e-78
10111137_1_592_+ GO:0046983 A0A0B4XPL9 1e-78
10111137_1_592_+ GO:0051082 A0A0B4XPL9 1e-78
10185762_424_945_+ GO:0003723 D1C2M0 1e-47
10185762_424_945_+ GO:0003735 D1C2M0 1e-47
10185762_424_945_+ GO:0005622 D1C2M0 1e-47
10185762_424_945_+ GO:0005840 D1C2M0 1e-47
10185762_424_945_+ GO:0006412 D1C2M0 1e-47
10185762_424_945_+ GO:0019843 D1C2M0 1e-47
10185762_424_945_+ GO:0030529 D1C2M0 1e-47
10181012_333_728_+ GO:0003723 F8GHL8 1e-50
10181012_333_728_+ GO:0003735 F8GHL8 1e-50
10181012_333_728_+ GO:0005840 F8GHL8 1e-50
10181012_333_728_+ GO:0006412 F8GHL8 1e-50
10181012_333_728_+ GO:0019843 F8GHL8 1e-50
10181012_333_728_+ GO:0030529 F8GHL8 1e-50
10196936_2992_3155_- GO:0016020 Q6FD55 2e-10
10196936_2992_3155_- GO:0016021 Q6FD55 2e-10
10162236_1_908_+ GO:0016491 C7LZ00 8e-73
10162236_1_908_+ GO:0030151 C7LZ00 8e-73
10162236_1_908_+ GO:0046872 C7LZ00 8e-73
10162236_1_908_+ GO:0051536 C7LZ00 8e-73
10162236_1_908_+ GO:0055114 C7LZ00 8e-73
10181776_180_1297_- GO:0000166 A0A0K8JE09 2e-119
10181776_180_1297_- GO:0005524 A0A0K8JE09 2e-119
10181776_180_1297_- GO:0005886 A0A0K8JE09 2e-119
10181776_180_1297_- GO:0006754 A0A0K8JE09 2e-119
10181776_180_1297_- GO:0006810 A0A0K8JE09 2e-119
10181776_180_1297_- GO:0006811 A0A0K8JE09 2e-119
10181776_180_1297_- GO:0015986 A0A0K8JE09 2e-119
10181776_180_1297_- GO:0015991 A0A0K8JE09 2e-119
10181776_180_1297_- GO:0015992 A0A0K8JE09 2e-119
10181776_180_1297_- GO:0016020 A0A0K8JE09 2e-119
10181776_180_1297_- GO:0016787 A0A0K8JE09 2e-119
10181776_180_1297_- GO:0016820 A0A0K8JE09 2e-119
10181776_180_1297_- GO:0033178 A0A0K8JE09 2e-119
10181776_180_1297_- GO:0042777 A0A0K8JE09 2e-119
10181776_180_1297_- GO:0045261 A0A0K8JE09 2e-119
10181776_180_1297_- GO:0046034 A0A0K8JE09 2e-119
10181776_180_1297_- GO:0046933 A0A0K8JE09 2e-119
10181776_180_1297_- GO:0046961 A0A0K8JE09 2e-119
10144962_1_754_+ GO:0006810 Q1LFH9 9e-11
10144962_1_754_+ GO:0015288 Q1LFH9 9e-11
10144962_1_754_+ GO:0016020 Q1LFH9 9e-11
10144962_1_754_+ GO:0055085 Q1LFH9 9e-11
10166366_454_962_- GO:0005515 A0R561 7e-33
10134092_58_465_- GO:0003723 E8N3N8 6e-46
10134092_58_465_- GO:0003735 E8N3N8 6e-46
10134092_58_465_- GO:0005840 E8N3N8 6e-46
10134092_58_465_- GO:0006412 E8N3N8 6e-46
10134092_58_465_- GO:0019843 E8N3N8 6e-46
10134092_58_465_- GO:0030529 E8N3N8 6e-46
10176150_415_717_- GO:0003677 Q9PFD5 2e-40
10176150_415_717_- GO:0006310 Q9PFD5 2e-40
10176150_415_717_- GO:0006351 Q9PFD5 2e-40
10176150_415_717_- GO:0006355 Q9PFD5 2e-40
10176150_415_717_- GO:0006417 Q9PFD5 2e-40
10112671_1_597_- GO:0000166 D4H385 1e-59
10112671_1_597_- GO:0003746 D4H385 1e-59
10112671_1_597_- GO:0003924 D4H385 1e-59
10112671_1_597_- GO:0005525 D4H385 1e-59
10112671_1_597_- GO:0005622 D4H385 1e-59
10112671_1_597_- GO:0005737 D4H385 1e-59
10112671_1_597_- GO:0006412 D4H385 1e-59
10112671_1_597_- GO:0006414 D4H385 1e-59
10082730_1_515_+ GO:0003677 Q21SF7 1e-82
10082730_1_515_+ GO:0003899 Q21SF7 1e-82
10082730_1_515_+ GO:0006351 Q21SF7 1e-82
10082730_1_515_+ GO:0016740 Q21SF7 1e-82
10082730_1_515_+ GO:0016779 Q21SF7 1e-82
10082730_1_515_+ GO:0032549 Q21SF7 1e-82
10179248_713_994_- GO:0003677 Q1MYG9 2e-28
10190628_1_868_+ GO:0008152 M5A3A0 4e-117
10190628_1_868_+ GO:0008641 M5A3A0 4e-117
10079602_1_508_- GO:0004658 I0HNJ4 7e-86
10079602_1_508_- GO:0008152 I0HNJ4 7e-86
10079602_1_508_- GO:0016740 I0HNJ4 7e-86
10079602_1_508_- GO:0016874 I0HNJ4 7e-86
10197482_154_621_+ GO:0003824 I0WHB9 2e-18
10197482_154_621_+ GO:0008152 I0WHB9 2e-18
10120127_463_625_+ GO:0000166 A5USJ2 4e-23
10120127_463_625_+ GO:0003746 A5USJ2 4e-23
10120127_463_625_+ GO:0003924 A5USJ2 4e-23
10120127_463_625_+ GO:0005525 A5USJ2 4e-23
10120127_463_625_+ GO:0005622 A5USJ2 4e-23
10120127_463_625_+ GO:0005737 A5USJ2 4e-23
10120127_463_625_+ GO:0006412 A5USJ2 4e-23
10120127_463_625_+ GO:0006414 A5USJ2 4e-23
10172018_1_1053_- GO:0003924 I6Y5Y3 1e-121
10172018_1_1053_- GO:0005525 I6Y5Y3 1e-121
10172018_1_1053_- GO:0008152 I6Y5Y3 1e-121
10134614_96_587_+ GO:0005737 V5SGR6 1e-38
10134614_96_587_+ GO:0006629 V5SGR6 1e-38
10134614_96_587_+ GO:0006633 V5SGR6 1e-38
10134614_96_587_+ GO:0009245 V5SGR6 1e-38
10134614_96_587_+ GO:0016829 V5SGR6 1e-38
10134614_96_587_+ GO:0016836 V5SGR6 1e-38
10134614_96_587_+ GO:0019171 V5SGR6 1e-38
10134614_96_587_+ GO:0047451 V5SGR6 1e-38
10079778_1_508_+ GO:0005975 D3EZN6 3e-66
10079778_1_508_+ GO:0016853 D3EZN6 3e-66
10079778_1_508_+ GO:0030246 D3EZN6 3e-66
10090414_1_532_+ GO:0003677 Q21SF7 2e-87
10090414_1_532_+ GO:0003899 Q21SF7 2e-87
10090414_1_532_+ GO:0006351 Q21SF7 2e-87
10090414_1_532_+ GO:0016740 Q21SF7 2e-87
10090414_1_532_+ GO:0016779 Q21SF7 2e-87
10090414_1_532_+ GO:0032549 Q21SF7 2e-87
10193534_1_1220_- GO:0000166 D8P865 2e-211
10193534_1_1220_- GO:0005524 D8P865 2e-211
10193534_1_1220_- GO:0006457 D8P865 2e-211
10193534_1_1220_- GO:0016226 D8P865 2e-211
10193534_1_1220_- GO:0016887 D8P865 2e-211
10193534_1_1220_- GO:0051082 D8P865 2e-211
10182767_1_344_- GO:0000166 A0A0G3V0T1 2e-12
10182767_1_344_- GO:0000287 A0A0G3V0T1 2e-12
10182767_1_344_- GO:0003824 A0A0G3V0T1 2e-12
10182767_1_344_- GO:0005524 A0A0G3V0T1 2e-12
10182767_1_344_- GO:0005737 A0A0G3V0T1 2e-12
10182767_1_344_- GO:0008360 A0A0G3V0T1 2e-12
10182767_1_344_- GO:0008716 A0A0G3V0T1 2e-12
10182767_1_344_- GO:0009252 A0A0G3V0T1 2e-12
10182767_1_344_- GO:0016874 A0A0G3V0T1 2e-12
10182767_1_344_- GO:0030145 A0A0G3V0T1 2e-12
10182767_1_344_- GO:0046872 A0A0G3V0T1 2e-12
10182767_1_344_- GO:0071555 A0A0G3V0T1 2e-12
10105066_1_573_+ GO:0005344 A0A0A3W0Q9 1e-94
10105066_1_573_+ GO:0006810 A0A0A3W0Q9 1e-94
10105066_1_573_+ GO:0008941 A0A0A3W0Q9 1e-94
10105066_1_573_+ GO:0015671 A0A0A3W0Q9 1e-94
10105066_1_573_+ GO:0016491 A0A0A3W0Q9 1e-94
10105066_1_573_+ GO:0019825 A0A0A3W0Q9 1e-94
10105066_1_573_+ GO:0020037 A0A0A3W0Q9 1e-94
10105066_1_573_+ GO:0051213 A0A0A3W0Q9 1e-94
10105066_1_573_+ GO:0055114 A0A0A3W0Q9 1e-94
10198890_4118_4723_- GO:0008152 Q0W7F5 3e-23
10198890_4118_4723_- GO:0008168 Q0W7F5 3e-23
10198890_4118_4723_- GO:0032259 Q0W7F5 3e-23
10133008_1_500_- GO:0008168 W5TJW6 3e-57
10133008_1_500_- GO:0016740 W5TJW6 3e-57
10133008_1_500_- GO:0032259 W5TJW6 3e-57
10156407_1_255_+ GO:0000166 Q2S6P1 1e-36
10156407_1_255_+ GO:0005524 Q2S6P1 1e-36
10156407_1_255_+ GO:0005886 Q2S6P1 1e-36
10156407_1_255_+ GO:0006754 Q2S6P1 1e-36
10156407_1_255_+ GO:0006810 Q2S6P1 1e-36
10156407_1_255_+ GO:0006811 Q2S6P1 1e-36
10156407_1_255_+ GO:0015986 Q2S6P1 1e-36
10156407_1_255_+ GO:0015991 Q2S6P1 1e-36
10156407_1_255_+ GO:0015992 Q2S6P1 1e-36
10156407_1_255_+ GO:0016020 Q2S6P1 1e-36
10156407_1_255_+ GO:0016787 Q2S6P1 1e-36
10156407_1_255_+ GO:0016820 Q2S6P1 1e-36
10156407_1_255_+ GO:0033178 Q2S6P1 1e-36
10156407_1_255_+ GO:0042777 Q2S6P1 1e-36
10156407_1_255_+ GO:0045261 Q2S6P1 1e-36
10156407_1_255_+ GO:0046034 Q2S6P1 1e-36
10156407_1_255_+ GO:0046933 Q2S6P1 1e-36
10188622_81_1004_+ GO:0006810 Q21UB9 3e-146
10188622_81_1004_+ GO:0009279 Q21UB9 3e-146
10188622_81_1004_+ GO:0009297 Q21UB9 3e-146
10188622_81_1004_+ GO:0009306 Q21UB9 3e-146
10188622_81_1004_+ GO:0019867 Q21UB9 3e-146
10119347_1_361_- GO:0003735 H2BU62 1e-45
10119347_1_361_- GO:0005622 H2BU62 1e-45
10119347_1_361_- GO:0005840 H2BU62 1e-45
10119347_1_361_- GO:0006412 H2BU62 1e-45
10119347_1_361_- GO:0030529 H2BU62 1e-45
10142338_1_684_+ GO:0003677 F4KXU3 7e-97
10142338_1_684_+ GO:0003899 F4KXU3 7e-97
10142338_1_684_+ GO:0006351 F4KXU3 7e-97
10142338_1_684_+ GO:0016740 F4KXU3 7e-97
10142338_1_684_+ GO:0016779 F4KXU3 7e-97
10142338_1_684_+ GO:0046983 F4KXU3 7e-97
10196288_610_978_- GO:0003723 A0A0G4AXM6 2e-47
10196288_610_978_- GO:0003735 A0A0G4AXM6 2e-47
10196288_610_978_- GO:0005840 A0A0G4AXM6 2e-47
10196288_610_978_- GO:0006412 A0A0G4AXM6 2e-47
10196288_610_978_- GO:0015934 A0A0G4AXM6 2e-47
10196288_610_978_- GO:0019843 A0A0G4AXM6 2e-47
10196288_610_978_- GO:0030529 A0A0G4AXM6 2e-47
10176310_270_980_+ GO:0005737 F5YSV4 9e-47
10176310_270_980_+ GO:0046872 F5YSV4 9e-47
10124986_1_353_+ GO:0003824 H5WZC1 8e-41
10124986_1_353_+ GO:0008152 H5WZC1 8e-41
10124986_1_353_+ GO:0016829 H5WZC1 8e-41
10124986_1_353_+ GO:0046872 H5WZC1 8e-41
10115199_1_606_+ GO:0000166 H6RBN9 2e-97
10115199_1_606_+ GO:0005524 H6RBN9 2e-97
10115199_1_606_+ GO:0005737 H6RBN9 2e-97
10115199_1_606_+ GO:0005886 H6RBN9 2e-97
10115199_1_606_+ GO:0006605 H6RBN9 2e-97
10115199_1_606_+ GO:0006810 H6RBN9 2e-97
10115199_1_606_+ GO:0006886 H6RBN9 2e-97
10115199_1_606_+ GO:0015031 H6RBN9 2e-97
10115199_1_606_+ GO:0016020 H6RBN9 2e-97
10115199_1_606_+ GO:0017038 H6RBN9 2e-97
10115199_1_606_+ GO:0065002 H6RBN9 2e-97
10191706_1_960_- GO:0004591 Q47C42 2e-167
10191706_1_960_- GO:0006099 Q47C42 2e-167
10191706_1_960_- GO:0008152 Q47C42 2e-167
10191706_1_960_- GO:0016491 Q47C42 2e-167
10191706_1_960_- GO:0016624 Q47C42 2e-167
10191706_1_960_- GO:0030976 Q47C42 2e-167
10191706_1_960_- GO:0055114 Q47C42 2e-167
10160890_1_892_- GO:0006006 R7XX78 6e-148
10160890_1_892_- GO:0016491 R7XX78 6e-148
10160890_1_892_- GO:0016620 R7XX78 6e-148
10160890_1_892_- GO:0050661 R7XX78 6e-148
10160890_1_892_- GO:0051287 R7XX78 6e-148
10160890_1_892_- GO:0055114 R7XX78 6e-148
10143708_1_746_- GO:0006810 N9FBZ0 3e-21
10143708_1_746_- GO:0015288 N9FBZ0 3e-21
10143708_1_746_- GO:0016020 N9FBZ0 3e-21
10143708_1_746_- GO:0055085 N9FBZ0 3e-21
10186206_1169_1483_+ GO:0005524 A0A0B4XS73 5e-47
10186206_1169_1483_+ GO:0006810 A0A0B4XS73 5e-47
10175492_369_845_- GO:0003723 A3TH30 3e-65
10175492_369_845_- GO:0003735 A3TH30 3e-65
10175492_369_845_- GO:0005622 A3TH30 3e-65
10175492_369_845_- GO:0005840 A3TH30 3e-65
10175492_369_845_- GO:0006412 A3TH30 3e-65
10175492_369_845_- GO:0015934 A3TH30 3e-65
10175492_369_845_- GO:0019843 A3TH30 3e-65
10175492_369_845_- GO:0030529 A3TH30 3e-65
10144408_1_750_- GO:0003677 F4KUH7 2e-107
10144408_1_750_- GO:0003899 F4KUH7 2e-107
10144408_1_750_- GO:0006351 F4KUH7 2e-107
10144408_1_750_- GO:0016740 F4KUH7 2e-107
10144408_1_750_- GO:0016779 F4KUH7 2e-107
10144408_1_750_- GO:0032549 F4KUH7 2e-107
10127340_1_656_- GO:0000166 H8KNW0 3e-97
10127340_1_656_- GO:0003677 H8KNW0 3e-97
10127340_1_656_- GO:0003684 H8KNW0 3e-97
10127340_1_656_- GO:0003697 H8KNW0 3e-97
10127340_1_656_- GO:0005524 H8KNW0 3e-97
10127340_1_656_- GO:0005737 H8KNW0 3e-97
10127340_1_656_- GO:0006259 H8KNW0 3e-97
10127340_1_656_- GO:0006281 H8KNW0 3e-97
10127340_1_656_- GO:0006310 H8KNW0 3e-97
10127340_1_656_- GO:0006974 H8KNW0 3e-97
10127340_1_656_- GO:0008094 H8KNW0 3e-97
10127340_1_656_- GO:0009432 H8KNW0 3e-97
10174944_1_275_+ GO:0000049 Q6F7R1 4e-44
10174944_1_275_+ GO:0003723 Q6F7R1 4e-44
10174944_1_275_+ GO:0003735 Q6F7R1 4e-44
10174944_1_275_+ GO:0005622 Q6F7R1 4e-44
10174944_1_275_+ GO:0005840 Q6F7R1 4e-44
10174944_1_275_+ GO:0006412 Q6F7R1 4e-44
10174944_1_275_+ GO:0030529 Q6F7R1 4e-44
10141448_1_731_- GO:0016020 E3J3F2 2e-42
10141448_1_731_- GO:0016021 E3J3F2 2e-42
10135762_1_697_+ GO:0004427 K0I9A6 2e-103
10135762_1_697_+ GO:0008152 K0I9A6 2e-103
10135762_1_697_+ GO:0009678 K0I9A6 2e-103
10135762_1_697_+ GO:0015992 K0I9A6 2e-103
10135762_1_697_+ GO:0016020 K0I9A6 2e-103
10135762_1_697_+ GO:0016021 K0I9A6 2e-103
10135762_1_697_+ GO:0016787 K0I9A6 2e-103
10135762_1_697_+ GO:0055085 K0I9A6 2e-103
10181342_386_907_- GO:0000166 L0FSS4 1e-71
10181342_386_907_- GO:0003677 L0FSS4 1e-71
10181342_386_907_- GO:0003684 L0FSS4 1e-71
10181342_386_907_- GO:0003697 L0FSS4 1e-71
10181342_386_907_- GO:0005524 L0FSS4 1e-71
10181342_386_907_- GO:0005737 L0FSS4 1e-71
10181342_386_907_- GO:0006259 L0FSS4 1e-71
10181342_386_907_- GO:0006281 L0FSS4 1e-71
10181342_386_907_- GO:0006310 L0FSS4 1e-71
10181342_386_907_- GO:0006974 L0FSS4 1e-71
10181342_386_907_- GO:0008094 L0FSS4 1e-71
10181342_386_907_- GO:0009432 L0FSS4 1e-71
10172768_731_1021_+ GO:0003677 F4KXU3 3e-38
10172768_731_1021_+ GO:0003899 F4KXU3 3e-38
10172768_731_1021_+ GO:0006351 F4KXU3 3e-38
10172768_731_1021_+ GO:0016740 F4KXU3 3e-38
10172768_731_1021_+ GO:0016779 F4KXU3 3e-38
10172768_731_1021_+ GO:0046983 F4KXU3 3e-38
10192604_226_1092_+ GO:0004096 Q8PU00 2e-143
10192604_226_1092_+ GO:0004601 Q8PU00 2e-143
10192604_226_1092_+ GO:0006979 Q8PU00 2e-143
10192604_226_1092_+ GO:0016491 Q8PU00 2e-143
10192604_226_1092_+ GO:0020037 Q8PU00 2e-143
10192604_226_1092_+ GO:0042744 Q8PU00 2e-143
10192604_226_1092_+ GO:0046872 Q8PU00 2e-143
10192604_226_1092_+ GO:0055114 Q8PU00 2e-143
10192604_226_1092_+ GO:0098869 Q8PU00 2e-143
10140572_219_509_- GO:0000166 R5Q2J2 6e-29
10140572_219_509_- GO:0003677 R5Q2J2 6e-29
10140572_219_509_- GO:0003684 R5Q2J2 6e-29
10140572_219_509_- GO:0003697 R5Q2J2 6e-29
10140572_219_509_- GO:0005524 R5Q2J2 6e-29
10140572_219_509_- GO:0005737 R5Q2J2 6e-29
10140572_219_509_- GO:0006259 R5Q2J2 6e-29
10140572_219_509_- GO:0006281 R5Q2J2 6e-29
10140572_219_509_- GO:0006310 R5Q2J2 6e-29
10140572_219_509_- GO:0006974 R5Q2J2 6e-29
10140572_219_509_- GO:0008094 R5Q2J2 6e-29
10140572_219_509_- GO:0009432 R5Q2J2 6e-29
10176134_297_1094_+ GO:0000166 Q21WE8 4e-111
10176134_297_1094_+ GO:0005524 Q21WE8 4e-111
10176134_297_1094_+ GO:0006457 Q21WE8 4e-111
10176134_297_1094_+ GO:0016226 Q21WE8 4e-111
10176134_297_1094_+ GO:0016887 Q21WE8 4e-111
10176134_297_1094_+ GO:0051082 Q21WE8 4e-111
10081080_1_511_- GO:0005737 W0SGL1 2e-56
10081080_1_511_- GO:0008152 W0SGL1 2e-56
10081080_1_511_- GO:0016491 W0SGL1 2e-56
10081080_1_511_- GO:0018454 W0SGL1 2e-56
10081080_1_511_- GO:0042619 W0SGL1 2e-56
10081080_1_511_- GO:0055114 W0SGL1 2e-56
10180298_123_914_- GO:0008152 A0A0G3V4U8 8e-84
10180298_123_914_- GO:0008410 A0A0G3V4U8 8e-84
10180298_123_914_- GO:0016740 A0A0G3V4U8 8e-84
10131788_1_676_+ GO:0003994 C5T9C5 7e-115
10131788_1_676_+ GO:0005829 C5T9C5 7e-115
10131788_1_676_+ GO:0006099 C5T9C5 7e-115
10131788_1_676_+ GO:0008152 C5T9C5 7e-115
10131788_1_676_+ GO:0016829 C5T9C5 7e-115
10131788_1_676_+ GO:0047456 C5T9C5 7e-115
10131788_1_676_+ GO:0051539 C5T9C5 7e-115
10112783_1_597_+ GO:0003824 C5T2G2 7e-90
10112783_1_597_+ GO:0004042 C5T2G2 7e-90
10112783_1_597_+ GO:0004358 C5T2G2 7e-90
10112783_1_597_+ GO:0005737 C5T2G2 7e-90
10112783_1_597_+ GO:0006526 C5T2G2 7e-90
10112783_1_597_+ GO:0008152 C5T2G2 7e-90
10112783_1_597_+ GO:0008652 C5T2G2 7e-90
10112783_1_597_+ GO:0016740 C5T2G2 7e-90
10112783_1_597_+ GO:0016746 C5T2G2 7e-90
10130632_1_482_- GO:0003677 F4L6A3 2e-64
10130632_1_482_- GO:0003700 F4L6A3 2e-64
10130632_1_482_- GO:0005622 F4L6A3 2e-64
10130632_1_482_- GO:0006351 F4L6A3 2e-64
10130632_1_482_- GO:0006355 F4L6A3 2e-64
10130632_1_482_- GO:0043565 F4L6A3 2e-64
10153470_1_577_- GO:0000166 A1TM61 5e-98
10153470_1_577_- GO:0005524 A1TM61 5e-98
10153470_1_577_- GO:0006457 A1TM61 5e-98
10153470_1_577_- GO:0008270 A1TM61 5e-98
10153470_1_577_- GO:0046872 A1TM61 5e-98
10153470_1_577_- GO:0046983 A1TM61 5e-98
10153470_1_577_- GO:0051082 A1TM61 5e-98
10189606_1_100_+ GO:0003824 K6VH90 2e-08
10189606_1_100_+ GO:0004332 K6VH90 2e-08
10189606_1_100_+ GO:0005975 K6VH90 2e-08
10189606_1_100_+ GO:0006096 K6VH90 2e-08
10189606_1_100_+ GO:0008270 K6VH90 2e-08
10189606_1_100_+ GO:0016829 K6VH90 2e-08
10189606_1_100_+ GO:0016832 K6VH90 2e-08
10189606_1_100_+ GO:0046872 K6VH90 2e-08
10184207_299_1111_+ GO:0003746 M5A2U7 8e-48
10184207_299_1111_+ GO:0005622 M5A2U7 8e-48
10184207_299_1111_+ GO:0005737 M5A2U7 8e-48
10184207_299_1111_+ GO:0006412 M5A2U7 8e-48
10184207_299_1111_+ GO:0006414 M5A2U7 8e-48
10142170_58_736_- GO:0016491 I2ET79 3e-81
10142170_58_736_- GO:0030151 I2ET79 3e-81
10142170_58_736_- GO:0046872 I2ET79 3e-81
10142170_58_736_- GO:0055114 I2ET79 3e-81
10196048_1105_1536_- GO:0003723 C1DAQ6 3e-72
10196048_1105_1536_- GO:0003735 C1DAQ6 3e-72
10196048_1105_1536_- GO:0005840 C1DAQ6 3e-72
10196048_1105_1536_- GO:0006412 C1DAQ6 3e-72
10196048_1105_1536_- GO:0019843 C1DAQ6 3e-72
10196048_1105_1536_- GO:0030529 C1DAQ6 3e-72
10196048_1105_1536_- GO:0070180 C1DAQ6 3e-72
10158126_1_460_- GO:0000166 C6Y0Q8 5e-79
10158126_1_460_- GO:0003746 C6Y0Q8 5e-79
10158126_1_460_- GO:0003924 C6Y0Q8 5e-79
10158126_1_460_- GO:0005525 C6Y0Q8 5e-79
10158126_1_460_- GO:0005622 C6Y0Q8 5e-79
10158126_1_460_- GO:0005737 C6Y0Q8 5e-79
10158126_1_460_- GO:0006412 C6Y0Q8 5e-79
10158126_1_460_- GO:0006414 C6Y0Q8 5e-79
10105739_1_569_+ GO:0008152 D7BSC5 2e-75
10105739_1_569_+ GO:0016787 D7BSC5 2e-75
10080294_1_509_+ GO:0004450 A1W887 6e-83
10080294_1_509_+ GO:0006099 A1W887 6e-83
10080294_1_509_+ GO:0016491 A1W887 6e-83
10080294_1_509_+ GO:0016616 A1W887 6e-83
10080294_1_509_+ GO:0046872 A1W887 6e-83
10080294_1_509_+ GO:0055114 A1W887 6e-83
10153576_1_821_+ GO:0003994 D8PBJ3 5e-151
10153576_1_821_+ GO:0006099 D8PBJ3 5e-151
10153576_1_821_+ GO:0008152 D8PBJ3 5e-151
10153576_1_821_+ GO:0016829 D8PBJ3 5e-151
10153576_1_821_+ GO:0051539 D8PBJ3 5e-151
10104630_1_571_- GO:0000166 F2IBY6 1e-88
10104630_1_571_- GO:0005524 F2IBY6 1e-88
10104630_1_571_- GO:0006457 F2IBY6 1e-88
10104630_1_571_- GO:0051082 F2IBY6 1e-88
10181414_1_355_- GO:0003723 Q4K547 2e-38
10181414_1_355_- GO:0003735 Q4K547 2e-38
10181414_1_355_- GO:0005840 Q4K547 2e-38
10181414_1_355_- GO:0006412 Q4K547 2e-38
10181414_1_355_- GO:0019843 Q4K547 2e-38
10181414_1_355_- GO:0022627 Q4K547 2e-38
10181414_1_355_- GO:0030529 Q4K547 2e-38
10178340_1_879_+ GO:0006006 E3PWF3 4e-109
10178340_1_879_+ GO:0016491 E3PWF3 4e-109
10178340_1_879_+ GO:0016620 E3PWF3 4e-109
10178340_1_879_+ GO:0050661 E3PWF3 4e-109
10178340_1_879_+ GO:0051287 E3PWF3 4e-109
10178340_1_879_+ GO:0055114 E3PWF3 4e-109
10106617_1_181_- GO:0003723 I4MV13 2e-27
10106617_1_181_- GO:0003735 I4MV13 2e-27
10106617_1_181_- GO:0005840 I4MV13 2e-27
10106617_1_181_- GO:0006412 I4MV13 2e-27
10106617_1_181_- GO:0015934 I4MV13 2e-27
10106617_1_181_- GO:0019843 I4MV13 2e-27
10106617_1_181_- GO:0030529 I4MV13 2e-27
10091042_1_534_- GO:0003824 K4KFS3 9e-82
10091042_1_534_- GO:0005975 K4KFS3 9e-82
10091042_1_534_- GO:0006099 K4KFS3 9e-82
10091042_1_534_- GO:0006108 K4KFS3 9e-82
10091042_1_534_- GO:0016491 K4KFS3 9e-82
10091042_1_534_- GO:0016615 K4KFS3 9e-82
10091042_1_534_- GO:0016616 K4KFS3 9e-82
10091042_1_534_- GO:0019752 K4KFS3 9e-82
10091042_1_534_- GO:0030060 K4KFS3 9e-82
10091042_1_534_- GO:0055114 K4KFS3 9e-82
10132530_7_411_- GO:0008152 Q6MR59 5e-50
10132530_7_411_- GO:0016884 Q6MR59 5e-50
10182220_921_1312_- GO:0004450 C5T7J6 1e-49
10182220_921_1312_- GO:0006099 C5T7J6 1e-49
10182220_921_1312_- GO:0016491 C5T7J6 1e-49
10182220_921_1312_- GO:0016616 C5T7J6 1e-49
10182220_921_1312_- GO:0046872 C5T7J6 1e-49
10182220_921_1312_- GO:0055114 C5T7J6 1e-49
10148792_106_781_+ GO:0005524 M5A1Z7 7e-54
10148792_106_781_+ GO:0005737 M5A1Z7 7e-54
10148792_106_781_+ GO:0006260 M5A1Z7 7e-54
10148792_106_781_+ GO:0006457 M5A1Z7 7e-54
10148792_106_781_+ GO:0008270 M5A1Z7 7e-54
10148792_106_781_+ GO:0009408 M5A1Z7 7e-54
10148792_106_781_+ GO:0031072 M5A1Z7 7e-54
10148792_106_781_+ GO:0046872 M5A1Z7 7e-54
10148792_106_781_+ GO:0051082 M5A1Z7 7e-54
10123656_122_499_+ GO:0003723 E6S971 2e-52
10123656_122_499_+ GO:0003735 E6S971 2e-52
10123656_122_499_+ GO:0005622 E6S971 2e-52
10123656_122_499_+ GO:0005840 E6S971 2e-52
10123656_122_499_+ GO:0006412 E6S971 2e-52
10123656_122_499_+ GO:0019843 E6S971 2e-52
10123656_122_499_+ GO:0030529 E6S971 2e-52
10193588_1_1028_- GO:0004144 H6RA01 4e-73
10193588_1_1028_- GO:0006071 H6RA01 4e-73
10193588_1_1028_- GO:0006629 H6RA01 4e-73
10193588_1_1028_- GO:0016740 H6RA01 4e-73
10193588_1_1028_- GO:0016746 H6RA01 4e-73
10193588_1_1028_- GO:0019432 H6RA01 4e-73
10193588_1_1028_- GO:0045017 H6RA01 4e-73
10197544_2670_3038_+ GO:0004622 A0A0C4YGH4 2e-26
10197544_2670_3038_+ GO:0008152 A0A0C4YGH4 2e-26
10197544_2670_3038_+ GO:0016787 A0A0C4YGH4 2e-26
10197544_2670_3038_+ GO:0047372 A0A0C4YGH4 2e-26
10132364_1_679_- GO:0003677 F4KXU3 3e-90
10132364_1_679_- GO:0003899 F4KXU3 3e-90
10132364_1_679_- GO:0006351 F4KXU3 3e-90
10132364_1_679_- GO:0016740 F4KXU3 3e-90
10132364_1_679_- GO:0016779 F4KXU3 3e-90
10132364_1_679_- GO:0046983 F4KXU3 3e-90
10156977_1_578_+ GO:0000166 F4KPN4 3e-91
10156977_1_578_+ GO:0005524 F4KPN4 3e-91
10156977_1_578_+ GO:0005886 F4KPN4 3e-91
10156977_1_578_+ GO:0006754 F4KPN4 3e-91
10156977_1_578_+ GO:0006810 F4KPN4 3e-91
10156977_1_578_+ GO:0006811 F4KPN4 3e-91
10156977_1_578_+ GO:0015986 F4KPN4 3e-91
10156977_1_578_+ GO:0015991 F4KPN4 3e-91
10156977_1_578_+ GO:0015992 F4KPN4 3e-91
10156977_1_578_+ GO:0016020 F4KPN4 3e-91
10156977_1_578_+ GO:0016787 F4KPN4 3e-91
10156977_1_578_+ GO:0016820 F4KPN4 3e-91
10156977_1_578_+ GO:0033178 F4KPN4 3e-91
10156977_1_578_+ GO:0042777 F4KPN4 3e-91
10156977_1_578_+ GO:0045261 F4KPN4 3e-91
10156977_1_578_+ GO:0046034 F4KPN4 3e-91
10156977_1_578_+ GO:0046933 F4KPN4 3e-91
10198320_2283_2891_- GO:0004872 A0A0M2XTZ9 4e-40
10198320_2283_2891_- GO:0006810 A0A0M2XTZ9 4e-40
10198320_2283_2891_- GO:0016020 A0A0M2XTZ9 4e-40
10143896_1_747_+ GO:0004872 A0A0F2NXK9 4e-24
10143896_1_747_+ GO:0006810 A0A0F2NXK9 4e-24
10143896_1_747_+ GO:0016020 A0A0F2NXK9 4e-24
10189376_1192_1684_- GO:0003735 R7XVC3 3e-58
10189376_1192_1684_- GO:0005622 R7XVC3 3e-58
10189376_1192_1684_- GO:0005840 R7XVC3 3e-58
10189376_1192_1684_- GO:0006412 R7XVC3 3e-58
10189376_1192_1684_- GO:0015935 R7XVC3 3e-58
10189376_1192_1684_- GO:0030529 R7XVC3 3e-58
10193482_1894_2135_- GO:0000166 A1SG47 2e-16
10193482_1894_2135_- GO:0005524 A1SG47 2e-16
10193482_1894_2135_- GO:0008152 A1SG47 2e-16
10193482_1894_2135_- GO:0016887 A1SG47 2e-16
10193482_1894_2135_- GO:0051301 A1SG47 2e-16
10089244_167_530_- GO:0003723 I5C9Z8 1e-40
10089244_167_530_- GO:0003735 I5C9Z8 1e-40
10089244_167_530_- GO:0005622 I5C9Z8 1e-40
10089244_167_530_- GO:0005840 I5C9Z8 1e-40
10089244_167_530_- GO:0006412 I5C9Z8 1e-40
10089244_167_530_- GO:0015935 I5C9Z8 1e-40
10089244_167_530_- GO:0019843 I5C9Z8 1e-40
10089244_167_530_- GO:0030529 I5C9Z8 1e-40
10082734_1_515_+ GO:0006810 Q47AC8 1e-10
10082734_1_515_+ GO:0015288 Q47AC8 1e-10
10082734_1_515_+ GO:0016020 Q47AC8 1e-10
10082734_1_515_+ GO:0055085 Q47AC8 1e-10
10121071_24_629_- GO:0006793 I6X238 2e-90
10121071_24_629_- GO:0008976 I6X238 2e-90
10121071_24_629_- GO:0016301 I6X238 2e-90
10121071_24_629_- GO:0016310 I6X238 2e-90
10121071_24_629_- GO:0016740 I6X238 2e-90
10085768_1_521_- GO:0003677 F4KUH8 5e-83
10085768_1_521_- GO:0003899 F4KUH8 5e-83
10085768_1_521_- GO:0006351 F4KUH8 5e-83
10085768_1_521_- GO:0016740 F4KUH8 5e-83
10085768_1_521_- GO:0016779 F4KUH8 5e-83
10130452_279_647_- GO:0003723 M4ZXZ8 2e-52
10130452_279_647_- GO:0003735 M4ZXZ8 2e-52
10130452_279_647_- GO:0005840 M4ZXZ8 2e-52
10130452_279_647_- GO:0006412 M4ZXZ8 2e-52
10130452_279_647_- GO:0015934 M4ZXZ8 2e-52
10130452_279_647_- GO:0019843 M4ZXZ8 2e-52
10130452_279_647_- GO:0030529 M4ZXZ8 2e-52
10199138_5296_5805_+ GO:0004089 M5A3B7 7e-65
10199138_5296_5805_+ GO:0008152 M5A3B7 7e-65
10199138_5296_5805_+ GO:0008270 M5A3B7 7e-65
10199138_5296_5805_+ GO:0016829 M5A3B7 7e-65
10194040_1429_1878_- GO:0003723 M5AU51 1e-37
10194040_1429_1878_- GO:0003735 M5AU51 1e-37
10194040_1429_1878_- GO:0005622 M5AU51 1e-37
10194040_1429_1878_- GO:0005840 M5AU51 1e-37
10194040_1429_1878_- GO:0006412 M5AU51 1e-37
10194040_1429_1878_- GO:0019843 M5AU51 1e-37
10194040_1429_1878_- GO:0030529 M5AU51 1e-37
10083852_116_517_+ GO:0003677 Q9AFI5 4e-64
10083852_116_517_+ GO:0003697 Q9AFI5 4e-64
10083852_116_517_+ GO:0006260 Q9AFI5 4e-64
10087382_1_525_- GO:0000287 A0A068YIV6 5e-90
10087382_1_525_- GO:0003676 A0A068YIV6 5e-90
10087382_1_525_- GO:0003723 A0A068YIV6 5e-90
10087382_1_525_- GO:0004518 A0A068YIV6 5e-90
10087382_1_525_- GO:0004519 A0A068YIV6 5e-90
10087382_1_525_- GO:0004521 A0A068YIV6 5e-90
10087382_1_525_- GO:0004540 A0A068YIV6 5e-90
10087382_1_525_- GO:0005737 A0A068YIV6 5e-90
10087382_1_525_- GO:0005886 A0A068YIV6 5e-90
10087382_1_525_- GO:0006364 A0A068YIV6 5e-90
10087382_1_525_- GO:0006396 A0A068YIV6 5e-90
10087382_1_525_- GO:0006402 A0A068YIV6 5e-90
10087382_1_525_- GO:0008033 A0A068YIV6 5e-90
10087382_1_525_- GO:0008270 A0A068YIV6 5e-90
10087382_1_525_- GO:0008995 A0A068YIV6 5e-90
10087382_1_525_- GO:0009898 A0A068YIV6 5e-90
10087382_1_525_- GO:0016020 A0A068YIV6 5e-90
10087382_1_525_- GO:0016787 A0A068YIV6 5e-90
10087382_1_525_- GO:0046872 A0A068YIV6 5e-90
10087382_1_525_- GO:0090305 A0A068YIV6 5e-90
10087382_1_525_- GO:0090501 A0A068YIV6 5e-90
10087382_1_525_- GO:0090502 A0A068YIV6 5e-90
10189080_1062_1663_+ GO:0003677 W0EXT3 1e-102
10189080_1062_1663_+ GO:0003899 W0EXT3 1e-102
10189080_1062_1663_+ GO:0006351 W0EXT3 1e-102
10189080_1062_1663_+ GO:0016740 W0EXT3 1e-102
10189080_1062_1663_+ GO:0016779 W0EXT3 1e-102
10189080_1062_1663_+ GO:0032549 W0EXT3 1e-102
10163192_317_920_+ GO:0003723 A0QSD1 3e-104
10163192_317_920_+ GO:0003735 A0QSD1 3e-104
10163192_317_920_+ GO:0005622 A0QSD1 3e-104
10163192_317_920_+ GO:0005840 A0QSD1 3e-104
10163192_317_920_+ GO:0006412 A0QSD1 3e-104
10163192_317_920_+ GO:0019843 A0QSD1 3e-104
10163192_317_920_+ GO:0030529 A0QSD1 3e-104
10092516_1_538_- GO:0000166 F4L4Q4 3e-70
10092516_1_538_- GO:0005524 F4L4Q4 3e-70
10092516_1_538_- GO:0019538 F4L4Q4 3e-70
10190994_396_845_- GO:0004601 A8L2V5 1e-42
10190994_396_845_- GO:0016209 A8L2V5 1e-42
10190994_396_845_- GO:0016491 A8L2V5 1e-42
10190994_396_845_- GO:0051920 A8L2V5 1e-42
10190994_396_845_- GO:0055114 A8L2V5 1e-42
10190994_396_845_- GO:0098869 A8L2V5 1e-42
10172126_1_1016_+ GO:0004450 A0JTW6 1e-115
10172126_1_1016_+ GO:0006099 A0JTW6 1e-115
10172126_1_1016_+ GO:0016491 A0JTW6 1e-115
10172126_1_1016_+ GO:0016616 A0JTW6 1e-115
10172126_1_1016_+ GO:0046872 A0JTW6 1e-115
10172126_1_1016_+ GO:0055114 A0JTW6 1e-115
10162734_691_914_- GO:0000049 A0A0G3V456 2e-17
10162734_691_914_- GO:0004549 A0A0G3V456 2e-17
10162734_691_914_- GO:0008033 A0A0G3V456 2e-17
10162734_691_914_- GO:0009022 A0A0G3V456 2e-17
10162734_691_914_- GO:0016740 A0A0G3V456 2e-17
10162734_691_914_- GO:0016779 A0A0G3V456 2e-17
10162734_691_914_- GO:0090501 A0A0G3V456 2e-17
10161778_1_902_+ GO:0000166 A0A0G0FQT0 2e-100
10161778_1_902_+ GO:0003746 A0A0G0FQT0 2e-100
10161778_1_902_+ GO:0003924 A0A0G0FQT0 2e-100
10161778_1_902_+ GO:0005525 A0A0G0FQT0 2e-100
10161778_1_902_+ GO:0005622 A0A0G0FQT0 2e-100
10161778_1_902_+ GO:0005737 A0A0G0FQT0 2e-100
10161778_1_902_+ GO:0006412 A0A0G0FQT0 2e-100
10161778_1_902_+ GO:0006414 A0A0G0FQT0 2e-100
10161778_1_902_+ GO:0016787 A0A0G0FQT0 2e-100
10184669_1115_1410_- GO:0003723 F4KWV3 4e-39
10184669_1115_1410_- GO:0003735 F4KWV3 4e-39
10184669_1115_1410_- GO:0005840 F4KWV3 4e-39
10184669_1115_1410_- GO:0006412 F4KWV3 4e-39
10184669_1115_1410_- GO:0015934 F4KWV3 4e-39
10184669_1115_1410_- GO:0019843 F4KWV3 4e-39
10184669_1115_1410_- GO:0030529 F4KWV3 4e-39
10146074_668_761_+ GO:0003735 A4X4J2 4e-10
10146074_668_761_+ GO:0005622 A4X4J2 4e-10
10146074_668_761_+ GO:0005840 A4X4J2 4e-10
10146074_668_761_+ GO:0006412 A4X4J2 4e-10
10146074_668_761_+ GO:0015935 A4X4J2 4e-10
10146074_668_761_+ GO:0030529 A4X4J2 4e-10
10194852_1_2383_- GO:0003824 E2PZK0 0
10194852_1_2383_- GO:0004355 E2PZK0 0
10194852_1_2383_- GO:0006537 E2PZK0 0
10194852_1_2383_- GO:0006807 E2PZK0 0
10194852_1_2383_- GO:0008152 E2PZK0 0
10194852_1_2383_- GO:0015930 E2PZK0 0
10194852_1_2383_- GO:0016491 E2PZK0 0
10194852_1_2383_- GO:0016638 E2PZK0 0
10194852_1_2383_- GO:0055114 E2PZK0 0
10150258_1_792_- GO:0003824 A0A0G3V4E6 1e-60
10150258_1_792_- GO:0003937 A0A0G3V4E6 1e-60
10150258_1_792_- GO:0004643 A0A0G3V4E6 1e-60
10150258_1_792_- GO:0006164 A0A0G3V4E6 1e-60
10150258_1_792_- GO:0006189 A0A0G3V4E6 1e-60
10150258_1_792_- GO:0008152 A0A0G3V4E6 1e-60
10150258_1_792_- GO:0016740 A0A0G3V4E6 1e-60
10150258_1_792_- GO:0016787 A0A0G3V4E6 1e-60
10196630_1_367_- GO:0009055 M5AIR4 3e-46
10077342_1_504_- GO:0003824 Q21SN1 9e-78
10077342_1_504_- GO:0003857 Q21SN1 9e-78
10077342_1_504_- GO:0006629 Q21SN1 9e-78
10077342_1_504_- GO:0006631 Q21SN1 9e-78
10077342_1_504_- GO:0006635 Q21SN1 9e-78
10077342_1_504_- GO:0008152 Q21SN1 9e-78
10077342_1_504_- GO:0016491 Q21SN1 9e-78
10077342_1_504_- GO:0055114 Q21SN1 9e-78
10172570_138_1063_+ GO:0004030 B0VL78 1e-98
10172570_138_1063_+ GO:0006081 B0VL78 1e-98
10172570_138_1063_+ GO:0008152 B0VL78 1e-98
10172570_138_1063_+ GO:0016491 B0VL78 1e-98
10172570_138_1063_+ GO:0016620 B0VL78 1e-98
10172570_138_1063_+ GO:0055114 B0VL78 1e-98
10142198_1_736_+ GO:0006520 L0DVI8 2e-95
10142198_1_736_+ GO:0016491 L0DVI8 2e-95
10142198_1_736_+ GO:0016639 L0DVI8 2e-95
10142198_1_736_+ GO:0055114 L0DVI8 2e-95
10192616_1_1017_+ GO:0000166 C1DAR4 6e-161
10192616_1_1017_+ GO:0003746 C1DAR4 6e-161
10192616_1_1017_+ GO:0003924 C1DAR4 6e-161
10192616_1_1017_+ GO:0005525 C1DAR4 6e-161
10192616_1_1017_+ GO:0005622 C1DAR4 6e-161
10192616_1_1017_+ GO:0005737 C1DAR4 6e-161
10192616_1_1017_+ GO:0006412 C1DAR4 6e-161
10192616_1_1017_+ GO:0006414 C1DAR4 6e-161
10083846_211_517_- GO:0016020 N9FC07 1e-36
10083846_211_517_- GO:0016021 N9FC07 1e-36
10106773_286_578_- GO:0003677 E6S950 8e-38
10106773_286_578_- GO:0003899 E6S950 8e-38
10106773_286_578_- GO:0006351 E6S950 8e-38
10106773_286_578_- GO:0016740 E6S950 8e-38
10106773_286_578_- GO:0016779 E6S950 8e-38
10106773_286_578_- GO:0046983 E6S950 8e-38
10075350_1_266_- GO:0008152 A0A068YR89 3e-33
10075350_1_266_- GO:0016491 A0A068YR89 3e-33
10075350_1_266_- GO:0055114 A0A068YR89 3e-33
10159756_1_879_- GO:0003677 H6L455 1e-126
10159756_1_879_- GO:0003899 H6L455 1e-126
10159756_1_879_- GO:0006351 H6L455 1e-126
10159756_1_879_- GO:0016740 H6L455 1e-126
10159756_1_879_- GO:0016779 H6L455 1e-126
10159756_1_879_- GO:0032549 H6L455 1e-126
10171074_1_198_+ GO:0003676 F4KX33 1e-15
10190706_1_284_+ GO:0003723 D4IMJ5 3e-36
10190706_1_284_+ GO:0003735 D4IMJ5 3e-36
10190706_1_284_+ GO:0005840 D4IMJ5 3e-36
10190706_1_284_+ GO:0006412 D4IMJ5 3e-36
10190706_1_284_+ GO:0015935 D4IMJ5 3e-36
10190706_1_284_+ GO:0019843 D4IMJ5 3e-36
10190706_1_284_+ GO:0030529 D4IMJ5 3e-36
10164312_1_886_- GO:0003824 X5MAL5 5e-46
10164312_1_886_- GO:0008152 X5MAL5 5e-46
10164312_1_886_- GO:0016740 X5MAL5 5e-46
10186332_1_1399_+ GO:0003824 A0A068YSL0 7e-225
10186332_1_1399_+ GO:0004088 A0A068YSL0 7e-225
10186332_1_1399_+ GO:0005524 A0A068YSL0 7e-225
10186332_1_1399_+ GO:0006221 A0A068YSL0 7e-225
10186332_1_1399_+ GO:0006526 A0A068YSL0 7e-225
10186332_1_1399_+ GO:0006807 A0A068YSL0 7e-225
10186332_1_1399_+ GO:0008652 A0A068YSL0 7e-225
10186332_1_1399_+ GO:0016874 A0A068YSL0 7e-225
10186332_1_1399_+ GO:0044205 A0A068YSL0 7e-225
10186332_1_1399_+ GO:0046872 A0A068YSL0 7e-225
10149644_230_787_- GO:0009279 Q0VQE9 4e-45
10149644_230_787_- GO:0016020 Q0VQE9 4e-45
10149644_230_787_- GO:0016021 Q0VQE9 4e-45
10149644_230_787_- GO:0019867 Q0VQE9 4e-45
10149644_230_787_- GO:0043165 Q0VQE9 4e-45
10149644_230_787_- GO:0051205 Q0VQE9 4e-45
10149644_230_787_- GO:0071709 Q0VQE9 4e-45
10188796_1_374_- GO:0000049 Q2JFG4 2e-40
10188796_1_374_- GO:0003723 Q2JFG4 2e-40
10188796_1_374_- GO:0003735 Q2JFG4 2e-40
10188796_1_374_- GO:0005622 Q2JFG4 2e-40
10188796_1_374_- GO:0005840 Q2JFG4 2e-40
10188796_1_374_- GO:0006412 Q2JFG4 2e-40
10188796_1_374_- GO:0019843 Q2JFG4 2e-40
10188796_1_374_- GO:0030529 Q2JFG4 2e-40
10147120_1_768_+ GO:0000166 Q21UD1 1e-125
10147120_1_768_+ GO:0005524 Q21UD1 1e-125
10147120_1_768_+ GO:0005737 Q21UD1 1e-125
10147120_1_768_+ GO:0005886 Q21UD1 1e-125
10147120_1_768_+ GO:0006605 Q21UD1 1e-125
10147120_1_768_+ GO:0006810 Q21UD1 1e-125
10147120_1_768_+ GO:0006886 Q21UD1 1e-125
10147120_1_768_+ GO:0015031 Q21UD1 1e-125
10147120_1_768_+ GO:0016020 Q21UD1 1e-125
10147120_1_768_+ GO:0017038 Q21UD1 1e-125
10147120_1_768_+ GO:0046872 Q21UD1 1e-125
10147120_1_768_+ GO:0065002 Q21UD1 1e-125
10180906_1_508_- GO:0000166 Q7P097 9e-78
10180906_1_508_- GO:0005524 Q7P097 9e-78
10180906_1_508_- GO:0005886 Q7P097 9e-78
10180906_1_508_- GO:0006754 Q7P097 9e-78
10180906_1_508_- GO:0006810 Q7P097 9e-78
10180906_1_508_- GO:0006811 Q7P097 9e-78
10180906_1_508_- GO:0015986 Q7P097 9e-78
10180906_1_508_- GO:0015991 Q7P097 9e-78
10180906_1_508_- GO:0015992 Q7P097 9e-78
10180906_1_508_- GO:0016020 Q7P097 9e-78
10180906_1_508_- GO:0016787 Q7P097 9e-78
10180906_1_508_- GO:0016820 Q7P097 9e-78
10180906_1_508_- GO:0033178 Q7P097 9e-78
10180906_1_508_- GO:0042777 Q7P097 9e-78
10180906_1_508_- GO:0045261 Q7P097 9e-78
10180906_1_508_- GO:0046034 Q7P097 9e-78
10180906_1_508_- GO:0046933 Q7P097 9e-78
10180906_1_508_- GO:0046961 Q7P097 9e-78
10175508_1_152_- GO:0003723 Q889V4 5e-15
10175508_1_152_- GO:0003735 Q889V4 5e-15
10175508_1_152_- GO:0005840 Q889V4 5e-15
10175508_1_152_- GO:0006412 Q889V4 5e-15
10175508_1_152_- GO:0015935 Q889V4 5e-15
10175508_1_152_- GO:0019843 Q889V4 5e-15
10175508_1_152_- GO:0030529 Q889V4 5e-15
10188106_1157_1593_- GO:0006950 A0A0D5A9W5 1e-26
10196320_1_1029_+ GO:0004177 D8P9W7 4e-177
10196320_1_1029_+ GO:0005622 D8P9W7 4e-177
10196320_1_1029_+ GO:0005737 D8P9W7 4e-177
10196320_1_1029_+ GO:0006508 D8P9W7 4e-177
10196320_1_1029_+ GO:0008233 D8P9W7 4e-177
10196320_1_1029_+ GO:0008235 D8P9W7 4e-177
10196320_1_1029_+ GO:0016787 D8P9W7 4e-177
10196320_1_1029_+ GO:0019538 D8P9W7 4e-177
10196320_1_1029_+ GO:0030145 D8P9W7 4e-177
10196320_1_1029_+ GO:0046872 D8P9W7 4e-177
10090914_100_534_- GO:0003723 Q73SE9 2e-51
10090914_100_534_- GO:0003735 Q73SE9 2e-51
10090914_100_534_- GO:0005622 Q73SE9 2e-51
10090914_100_534_- GO:0005840 Q73SE9 2e-51
10090914_100_534_- GO:0006412 Q73SE9 2e-51
10090914_100_534_- GO:0019843 Q73SE9 2e-51
10090914_100_534_- GO:0030529 Q73SE9 2e-51
10090914_100_534_- GO:0042254 Q73SE9 2e-51
10090914_100_534_- GO:0070180 Q73SE9 2e-51
10191344_1_957_+ GO:0000166 M5A1E5 4e-102
10191344_1_957_+ GO:0004088 M5A1E5 4e-102
10191344_1_957_+ GO:0005524 M5A1E5 4e-102
10191344_1_957_+ GO:0006207 M5A1E5 4e-102
10191344_1_957_+ GO:0006221 M5A1E5 4e-102
10191344_1_957_+ GO:0006526 M5A1E5 4e-102
10191344_1_957_+ GO:0006541 M5A1E5 4e-102
10191344_1_957_+ GO:0008652 M5A1E5 4e-102
10191344_1_957_+ GO:0016874 M5A1E5 4e-102
10191344_1_957_+ GO:0044205 M5A1E5 4e-102
10155747_1_117_+ GO:0003723 D8PCU1 4e-12
10155747_1_117_+ GO:0003735 D8PCU1 4e-12
10155747_1_117_+ GO:0005840 D8PCU1 4e-12
10155747_1_117_+ GO:0006412 D8PCU1 4e-12
10155747_1_117_+ GO:0019843 D8PCU1 4e-12
10155747_1_117_+ GO:0030529 D8PCU1 4e-12
10155747_1_117_+ GO:0070180 D8PCU1 4e-12
10190716_1393_1793_- GO:0000166 F6EJ99 2e-37
10190716_1393_1793_- GO:0005524 F6EJ99 2e-37
10190716_1393_1793_- GO:0006457 F6EJ99 2e-37
10190716_1393_1793_- GO:0051082 F6EJ99 2e-37
10134700_1_691_- GO:0004601 B1Y442 7e-68
10134700_1_691_- GO:0005509 B1Y442 7e-68
10134700_1_691_- GO:0006979 B1Y442 7e-68
10134700_1_691_- GO:0020037 B1Y442 7e-68
10134700_1_691_- GO:0055114 B1Y442 7e-68
10134700_1_691_- GO:0098869 B1Y442 7e-68
10185404_1_409_- GO:0000166 D3CZX4 1e-59
10185404_1_409_- GO:0000917 D3CZX4 1e-59
10185404_1_409_- GO:0003924 D3CZX4 1e-59
10185404_1_409_- GO:0005525 D3CZX4 1e-59
10185404_1_409_- GO:0005737 D3CZX4 1e-59
10185404_1_409_- GO:0007049 D3CZX4 1e-59
10185404_1_409_- GO:0008152 D3CZX4 1e-59
10185404_1_409_- GO:0051301 D3CZX4 1e-59
10149592_74_400_+ GO:0000166 D8PIC8 5e-56
10149592_74_400_+ GO:0003676 D8PIC8 5e-56
10098474_368_554_- GO:0009055 H5WUA6 2e-28
10098474_368_554_- GO:0020037 H5WUA6 2e-28
10150916_1_582_+ GO:0003746 D0KY96 3e-75
10150916_1_582_+ GO:0005737 D0KY96 3e-75
10150916_1_582_+ GO:0006414 D0KY96 3e-75
10150916_1_582_+ GO:0043043 D0KY96 3e-75
10085916_1_201_- GO:0008299 M5A382 5e-14
10085916_1_201_- GO:0016114 M5A382 5e-14
10085916_1_201_- GO:0016491 M5A382 5e-14
10085916_1_201_- GO:0019288 M5A382 5e-14
10085916_1_201_- GO:0046872 M5A382 5e-14
10085916_1_201_- GO:0050992 M5A382 5e-14
10085916_1_201_- GO:0051536 M5A382 5e-14
10085916_1_201_- GO:0051538 M5A382 5e-14
10085916_1_201_- GO:0051745 M5A382 5e-14
10085916_1_201_- GO:0055114 M5A382 5e-14
10196680_1980_2798_- GO:0008446 C6XVW7 4e-132
10196680_1980_2798_- GO:0016829 C6XVW7 4e-132
10196680_1980_2798_- GO:0019673 C6XVW7 4e-132
10196680_1980_2798_- GO:0070401 C6XVW7 4e-132
10098226_1_553_+ GO:0003824 A6C110 3e-80
10098226_1_553_+ GO:0004356 A6C110 3e-80
10098226_1_553_+ GO:0006807 A6C110 3e-80
10179030_1_926_+ GO:0005524 D5CLR2 3e-136
10179030_1_926_+ GO:0006810 D5CLR2 3e-136
10178752_181_462_+ GO:0003723 D1CFD0 6e-35
10178752_181_462_+ GO:0003735 D1CFD0 6e-35
10178752_181_462_+ GO:0005840 D1CFD0 6e-35
10178752_181_462_+ GO:0006412 D1CFD0 6e-35
10178752_181_462_+ GO:0015935 D1CFD0 6e-35
10178752_181_462_+ GO:0019843 D1CFD0 6e-35
10178752_181_462_+ GO:0030529 D1CFD0 6e-35
10186374_1011_1190_+ GO:0000166 C3JXY0 1e-18
10186374_1011_1190_+ GO:0003824 C3JXY0 1e-18
10186374_1011_1190_+ GO:0004072 C3JXY0 1e-18
10186374_1011_1190_+ GO:0005524 C3JXY0 1e-18
10186374_1011_1190_+ GO:0005737 C3JXY0 1e-18
10186374_1011_1190_+ GO:0008152 C3JXY0 1e-18
10186374_1011_1190_+ GO:0008652 C3JXY0 1e-18
10186374_1011_1190_+ GO:0009085 C3JXY0 1e-18
10186374_1011_1190_+ GO:0009086 C3JXY0 1e-18
10186374_1011_1190_+ GO:0009088 C3JXY0 1e-18
10186374_1011_1190_+ GO:0009089 C3JXY0 1e-18
10186374_1011_1190_+ GO:0016301 C3JXY0 1e-18
10186374_1011_1190_+ GO:0016310 C3JXY0 1e-18
10186374_1011_1190_+ GO:0016597 C3JXY0 1e-18
10186374_1011_1190_+ GO:0016740 C3JXY0 1e-18
10186374_1011_1190_+ GO:0019877 C3JXY0 1e-18
10199258_6454_7073_+ GO:0008171 A0A0M2YYV2 1e-58
10199258_6454_7073_+ GO:0032259 A0A0M2YYV2 1e-58
10096398_1_548_+ GO:0008152 E6SEX4 4e-89
10096398_1_548_+ GO:0016491 E6SEX4 4e-89
10096398_1_548_+ GO:0016620 E6SEX4 4e-89
10096398_1_548_+ GO:0055114 E6SEX4 4e-89
10191020_425_952_- GO:0003995 Q0KDB2 4e-39
10191020_425_952_- GO:0008152 Q0KDB2 4e-39
10191020_425_952_- GO:0016491 Q0KDB2 4e-39
10191020_425_952_- GO:0016627 Q0KDB2 4e-39
10191020_425_952_- GO:0050660 Q0KDB2 4e-39
10191020_425_952_- GO:0055114 Q0KDB2 4e-39
10116841_1_612_+ GO:0003677 F8GL03 9e-102
10116841_1_612_+ GO:0003899 F8GL03 9e-102
10116841_1_612_+ GO:0006351 F8GL03 9e-102
10116841_1_612_+ GO:0016740 F8GL03 9e-102
10116841_1_612_+ GO:0016779 F8GL03 9e-102
10198518_3729_3920_- GO:0005524 M5ANZ0 7e-10
10198518_3729_3920_- GO:0008152 M5ANZ0 7e-10
10198518_3729_3920_- GO:0016874 M5ANZ0 7e-10
10198518_3729_3920_- GO:0046872 M5ANZ0 7e-10
10198518_3729_3920_- GO:0048037 M5ANZ0 7e-10
10088850_1_528_+ GO:0004601 M5A5S8 2e-75
10088850_1_528_+ GO:0016209 M5A5S8 2e-75
10088850_1_528_+ GO:0016491 M5A5S8 2e-75
10088850_1_528_+ GO:0051920 M5A5S8 2e-75
10088850_1_528_+ GO:0055114 M5A5S8 2e-75
10088850_1_528_+ GO:0098869 M5A5S8 2e-75
10147318_194_770_+ GO:0003824 H6R8Q9 1e-79
10147318_194_770_+ GO:0003857 H6R8Q9 1e-79
10147318_194_770_+ GO:0006629 H6R8Q9 1e-79
10147318_194_770_+ GO:0006631 H6R8Q9 1e-79
10147318_194_770_+ GO:0006635 H6R8Q9 1e-79
10147318_194_770_+ GO:0008152 H6R8Q9 1e-79
10147318_194_770_+ GO:0016491 H6R8Q9 1e-79
10147318_194_770_+ GO:0055114 H6R8Q9 1e-79
10110625_58_590_- GO:0003723 A0A0B4XS25 1e-51
10110625_58_590_- GO:0003735 A0A0B4XS25 1e-51
10110625_58_590_- GO:0005840 A0A0B4XS25 1e-51
10110625_58_590_- GO:0006412 A0A0B4XS25 1e-51
10110625_58_590_- GO:0008097 A0A0B4XS25 1e-51
10110625_58_590_- GO:0019843 A0A0B4XS25 1e-51
10110625_58_590_- GO:0030529 A0A0B4XS25 1e-51
10098090_1_553_+ GO:0004316 A4SXC6 4e-87
10098090_1_553_+ GO:0005737 A4SXC6 4e-87
10098090_1_553_+ GO:0008152 A4SXC6 4e-87
10098090_1_553_+ GO:0016491 A4SXC6 4e-87
10098090_1_553_+ GO:0018454 A4SXC6 4e-87
10098090_1_553_+ GO:0042619 A4SXC6 4e-87
10098090_1_553_+ GO:0055114 A4SXC6 4e-87
10161214_113_895_- GO:0008446 D8PHH1 3e-144
10161214_113_895_- GO:0016829 D8PHH1 3e-144
10161214_113_895_- GO:0019673 D8PHH1 3e-144
10161214_113_895_- GO:0070401 D8PHH1 3e-144
10162580_362_912_+ GO:0006810 Q21UB9 4e-62
10162580_362_912_+ GO:0009279 Q21UB9 4e-62
10162580_362_912_+ GO:0009297 Q21UB9 4e-62
10162580_362_912_+ GO:0009306 Q21UB9 4e-62
10162580_362_912_+ GO:0019867 Q21UB9 4e-62
10082790_1_209_- GO:0000175 R5SL04 1e-08
10082790_1_209_- GO:0000287 R5SL04 1e-08
10082790_1_209_- GO:0003676 R5SL04 1e-08
10082790_1_209_- GO:0003723 R5SL04 1e-08
10082790_1_209_- GO:0004654 R5SL04 1e-08
10082790_1_209_- GO:0005737 R5SL04 1e-08
10082790_1_209_- GO:0006396 R5SL04 1e-08
10082790_1_209_- GO:0006402 R5SL04 1e-08
10082790_1_209_- GO:0016740 R5SL04 1e-08
10082790_1_209_- GO:0016779 R5SL04 1e-08
10082790_1_209_- GO:0046872 R5SL04 1e-08
10082790_1_209_- GO:0090503 R5SL04 1e-08
10080446_1_152_+ GO:0003723 W0SC30 1e-20
10080446_1_152_+ GO:0003735 W0SC30 1e-20
10080446_1_152_+ GO:0005840 W0SC30 1e-20
10080446_1_152_+ GO:0006412 W0SC30 1e-20
10080446_1_152_+ GO:0015935 W0SC30 1e-20
10080446_1_152_+ GO:0019843 W0SC30 1e-20
10080446_1_152_+ GO:0030529 W0SC30 1e-20
10120581_1_528_+ GO:0003677 B7S2V1 4e-77
10120581_1_528_+ GO:0003899 B7S2V1 4e-77
10120581_1_528_+ GO:0006351 B7S2V1 4e-77
10120581_1_528_+ GO:0016740 B7S2V1 4e-77
10120581_1_528_+ GO:0016779 B7S2V1 4e-77
10120581_1_528_+ GO:0046983 B7S2V1 4e-77
10148806_1_781_+ GO:0003824 H2CAX0 2e-37
10148806_1_781_+ GO:0004356 H2CAX0 2e-37
10148806_1_781_+ GO:0006807 H2CAX0 2e-37
10135900_76_698_+ GO:0008831 D4M5T0 2e-22
10135900_76_698_+ GO:0016491 D4M5T0 2e-22
10135900_76_698_+ GO:0055114 D4M5T0 2e-22
10198266_993_1916_- GO:0000166 A0A0E3ZG01 1e-107
10198266_993_1916_- GO:0005524 A0A0E3ZG01 1e-107
10198266_993_1916_- GO:0006457 A0A0E3ZG01 1e-107
10198266_993_1916_- GO:0016226 A0A0E3ZG01 1e-107
10198266_993_1916_- GO:0016887 A0A0E3ZG01 1e-107
10198266_993_1916_- GO:0051082 A0A0E3ZG01 1e-107
10106941_188_578_+ GO:0003995 M4ZYL1 3e-29
10106941_188_578_+ GO:0008152 M4ZYL1 3e-29
10106941_188_578_+ GO:0016491 M4ZYL1 3e-29
10106941_188_578_+ GO:0016627 M4ZYL1 3e-29
10106941_188_578_+ GO:0050660 M4ZYL1 3e-29
10106941_188_578_+ GO:0055114 M4ZYL1 3e-29
10128664_1_516_+ GO:0000160 A0LXL2 1e-64
10128664_1_516_+ GO:0003677 A0LXL2 1e-64
10128664_1_516_+ GO:0005622 A0LXL2 1e-64
10128664_1_516_+ GO:0006351 A0LXL2 1e-64
10128664_1_516_+ GO:0006355 A0LXL2 1e-64
10149248_1_784_+ GO:0000166 Q12AU7 3e-133
10149248_1_784_+ GO:0003743 Q12AU7 3e-133
10149248_1_784_+ GO:0003924 Q12AU7 3e-133
10149248_1_784_+ GO:0005525 Q12AU7 3e-133
10149248_1_784_+ GO:0005622 Q12AU7 3e-133
10149248_1_784_+ GO:0005737 Q12AU7 3e-133
10149248_1_784_+ GO:0006412 Q12AU7 3e-133
10149248_1_784_+ GO:0006413 Q12AU7 3e-133
10194914_1_1057_+ GO:0000166 C7M1R4 5e-102
10194914_1_1057_+ GO:0000287 C7M1R4 5e-102
10194914_1_1057_+ GO:0003676 C7M1R4 5e-102
10194914_1_1057_+ GO:0004812 C7M1R4 5e-102
10194914_1_1057_+ GO:0004824 C7M1R4 5e-102
10194914_1_1057_+ GO:0005524 C7M1R4 5e-102
10194914_1_1057_+ GO:0005737 C7M1R4 5e-102
10194914_1_1057_+ GO:0006412 C7M1R4 5e-102
10194914_1_1057_+ GO:0006418 C7M1R4 5e-102
10194914_1_1057_+ GO:0006430 C7M1R4 5e-102
10194914_1_1057_+ GO:0016874 C7M1R4 5e-102
10194914_1_1057_+ GO:0046872 C7M1R4 5e-102
10165058_1_944_+ GO:0030288 J2TTS5 1e-134
10167960_263_985_- GO:0006810 Q21YD7 3e-115
10167960_263_985_- GO:0030288 Q21YD7 3e-115
10104752_70_572_+ GO:0000166 A3TGE1 2e-79
10104752_70_572_+ GO:0005524 A3TGE1 2e-79
10104752_70_572_+ GO:0005886 A3TGE1 2e-79
10104752_70_572_+ GO:0006754 A3TGE1 2e-79
10104752_70_572_+ GO:0006810 A3TGE1 2e-79
10104752_70_572_+ GO:0006811 A3TGE1 2e-79
10104752_70_572_+ GO:0015986 A3TGE1 2e-79
10104752_70_572_+ GO:0015991 A3TGE1 2e-79
10104752_70_572_+ GO:0015992 A3TGE1 2e-79
10104752_70_572_+ GO:0016020 A3TGE1 2e-79
10104752_70_572_+ GO:0016787 A3TGE1 2e-79
10104752_70_572_+ GO:0016820 A3TGE1 2e-79
10104752_70_572_+ GO:0033178 A3TGE1 2e-79
10104752_70_572_+ GO:0042777 A3TGE1 2e-79
10104752_70_572_+ GO:0045261 A3TGE1 2e-79
10104752_70_572_+ GO:0046034 A3TGE1 2e-79
10104752_70_572_+ GO:0046933 A3TGE1 2e-79
10104752_70_572_+ GO:0046961 A3TGE1 2e-79
10195332_1_1369_+ GO:0003824 A0A0G3V4R7 1e-138
10195332_1_1369_+ GO:0004088 A0A0G3V4R7 1e-138
10195332_1_1369_+ GO:0005524 A0A0G3V4R7 1e-138
10195332_1_1369_+ GO:0006221 A0A0G3V4R7 1e-138
10195332_1_1369_+ GO:0006526 A0A0G3V4R7 1e-138
10195332_1_1369_+ GO:0006807 A0A0G3V4R7 1e-138
10195332_1_1369_+ GO:0008652 A0A0G3V4R7 1e-138
10195332_1_1369_+ GO:0016874 A0A0G3V4R7 1e-138
10195332_1_1369_+ GO:0044205 A0A0G3V4R7 1e-138
10195332_1_1369_+ GO:0046872 A0A0G3V4R7 1e-138
10147434_1_770_- GO:0016020 A0A0K8P554 3e-61
10147434_1_770_- GO:0016021 A0A0K8P554 3e-61
10162834_1_680_- GO:0000166 A9BP81 1e-112
10162834_1_680_- GO:0005524 A9BP81 1e-112
10162834_1_680_- GO:0005737 A9BP81 1e-112
10162834_1_680_- GO:0005886 A9BP81 1e-112
10162834_1_680_- GO:0006605 A9BP81 1e-112
10162834_1_680_- GO:0006810 A9BP81 1e-112
10162834_1_680_- GO:0006886 A9BP81 1e-112
10162834_1_680_- GO:0015031 A9BP81 1e-112
10162834_1_680_- GO:0016020 A9BP81 1e-112
10162834_1_680_- GO:0017038 A9BP81 1e-112
10162834_1_680_- GO:0046872 A9BP81 1e-112
10162834_1_680_- GO:0065002 A9BP81 1e-112
10197754_3470_3737_+ GO:0003824 D3DB49 8e-30
10197754_3470_3737_+ GO:0008152 D3DB49 8e-30
10186496_176_1021_+ GO:0003677 Q21M33 6e-115
10186496_176_1021_+ GO:0003899 Q21M33 6e-115
10186496_176_1021_+ GO:0006351 Q21M33 6e-115
10186496_176_1021_+ GO:0016740 Q21M33 6e-115
10186496_176_1021_+ GO:0016779 Q21M33 6e-115
10186496_176_1021_+ GO:0046983 Q21M33 6e-115
10107305_1_580_- GO:0003723 F8GHM9 1e-99
10107305_1_580_- GO:0003735 F8GHM9 1e-99
10107305_1_580_- GO:0005622 F8GHM9 1e-99
10107305_1_580_- GO:0005840 F8GHM9 1e-99
10107305_1_580_- GO:0006412 F8GHM9 1e-99
10107305_1_580_- GO:0015934 F8GHM9 1e-99
10107305_1_580_- GO:0016740 F8GHM9 1e-99
10107305_1_580_- GO:0019843 F8GHM9 1e-99
10107305_1_580_- GO:0030529 F8GHM9 1e-99
10198928_5993_6280_+ GO:0003677 I0AM40 6e-09
10198928_5993_6280_+ GO:0006351 I0AM40 6e-09
10198928_5993_6280_+ GO:0006355 I0AM40 6e-09
10179312_1_572_+ GO:0000015 R7XUE5 1e-94
10179312_1_572_+ GO:0000287 R7XUE5 1e-94
10179312_1_572_+ GO:0004634 R7XUE5 1e-94
10179312_1_572_+ GO:0005576 R7XUE5 1e-94
10179312_1_572_+ GO:0005737 R7XUE5 1e-94
10179312_1_572_+ GO:0006096 R7XUE5 1e-94
10179312_1_572_+ GO:0009986 R7XUE5 1e-94
10179312_1_572_+ GO:0016829 R7XUE5 1e-94
10179312_1_572_+ GO:0046872 R7XUE5 1e-94
10163954_282_930_+ GO:0003676 E1QKH5 5e-62
10163954_282_930_+ GO:0003723 E1QKH5 5e-62
10163954_282_930_+ GO:0003735 E1QKH5 5e-62
10163954_282_930_+ GO:0005840 E1QKH5 5e-62
10163954_282_930_+ GO:0006412 E1QKH5 5e-62
10146406_1_764_+ GO:0000166 A0A0M0BZ76 3e-80
10146406_1_764_+ GO:0003746 A0A0M0BZ76 3e-80
10146406_1_764_+ GO:0003924 A0A0M0BZ76 3e-80
10146406_1_764_+ GO:0005525 A0A0M0BZ76 3e-80
10146406_1_764_+ GO:0005737 A0A0M0BZ76 3e-80
10146406_1_764_+ GO:0006412 A0A0M0BZ76 3e-80
10146406_1_764_+ GO:0006414 A0A0M0BZ76 3e-80
10146406_1_764_+ GO:0016787 A0A0M0BZ76 3e-80
10192510_906_1334_- GO:0004784 M5A2F7 9e-39
10192510_906_1334_- GO:0016151 M5A2F7 9e-39
10192510_906_1334_- GO:0016209 M5A2F7 9e-39
10192510_906_1334_- GO:0016491 M5A2F7 9e-39
10192510_906_1334_- GO:0019430 M5A2F7 9e-39
10192510_906_1334_- GO:0055114 M5A2F7 9e-39
10192510_906_1334_- GO:0098869 M5A2F7 9e-39
10186358_1_267_+ GO:0003984 M4ZXR2 5e-19
10186358_1_267_+ GO:0008152 M4ZXR2 5e-19
10186358_1_267_+ GO:0009082 M4ZXR2 5e-19
10186358_1_267_+ GO:0016597 M4ZXR2 5e-19
10186358_1_267_+ GO:0016740 M4ZXR2 5e-19
10159780_1_176_- GO:0000166 Q3SLQ2 7e-25
10159780_1_176_- GO:0003746 Q3SLQ2 7e-25
10159780_1_176_- GO:0003924 Q3SLQ2 7e-25
10159780_1_176_- GO:0005525 Q3SLQ2 7e-25
10159780_1_176_- GO:0005622 Q3SLQ2 7e-25
10159780_1_176_- GO:0005737 Q3SLQ2 7e-25
10159780_1_176_- GO:0006412 Q3SLQ2 7e-25
10159780_1_176_- GO:0006414 Q3SLQ2 7e-25
10188402_1_1028_+ GO:0008940 A0A0A1FW48 1e-173
10188402_1_1028_+ GO:0009055 A0A0A1FW48 1e-173
10188402_1_1028_+ GO:0009325 A0A0A1FW48 1e-173
10188402_1_1028_+ GO:0016491 A0A0A1FW48 1e-173
10188402_1_1028_+ GO:0030151 A0A0A1FW48 1e-173
10188402_1_1028_+ GO:0042126 A0A0A1FW48 1e-173
10188402_1_1028_+ GO:0046872 A0A0A1FW48 1e-173
10188402_1_1028_+ GO:0051536 A0A0A1FW48 1e-173
10188402_1_1028_+ GO:0051539 A0A0A1FW48 1e-173
10188402_1_1028_+ GO:0055114 A0A0A1FW48 1e-173
10188796_1211_1513_- GO:0003723 D5RLN3 7e-20
10188796_1211_1513_- GO:0003735 D5RLN3 7e-20
10188796_1211_1513_- GO:0005622 D5RLN3 7e-20
10188796_1211_1513_- GO:0005840 D5RLN3 7e-20
10188796_1211_1513_- GO:0006412 D5RLN3 7e-20
10188796_1211_1513_- GO:0019843 D5RLN3 7e-20
10188796_1211_1513_- GO:0030529 D5RLN3 7e-20
10196256_44_910_- GO:0003676 A0A0G3V1T0 1e-30
10196256_44_910_- GO:0003677 A0A0G3V1T0 1e-30
10196256_44_910_- GO:0003684 A0A0G3V1T0 1e-30
10196256_44_910_- GO:0003824 A0A0G3V1T0 1e-30
10196256_44_910_- GO:0003906 A0A0G3V1T0 1e-30
10196256_44_910_- GO:0006281 A0A0G3V1T0 1e-30
10196256_44_910_- GO:0006284 A0A0G3V1T0 1e-30
10196256_44_910_- GO:0006289 A0A0G3V1T0 1e-30
10196256_44_910_- GO:0006974 A0A0G3V1T0 1e-30
10196256_44_910_- GO:0008152 A0A0G3V1T0 1e-30
10196256_44_910_- GO:0008270 A0A0G3V1T0 1e-30
10196256_44_910_- GO:0008534 A0A0G3V1T0 1e-30
10196256_44_910_- GO:0016787 A0A0G3V1T0 1e-30
10196256_44_910_- GO:0016798 A0A0G3V1T0 1e-30
10196256_44_910_- GO:0016799 A0A0G3V1T0 1e-30
10196256_44_910_- GO:0016829 A0A0G3V1T0 1e-30
10196256_44_910_- GO:0046872 A0A0G3V1T0 1e-30
10188402_1094_1613_+ GO:0008940 V9X7M9 2e-87
10188402_1094_1613_+ GO:0009055 V9X7M9 2e-87
10188402_1094_1613_+ GO:0009325 V9X7M9 2e-87
10188402_1094_1613_+ GO:0016491 V9X7M9 2e-87
10188402_1094_1613_+ GO:0030151 V9X7M9 2e-87
10188402_1094_1613_+ GO:0042126 V9X7M9 2e-87
10188402_1094_1613_+ GO:0046872 V9X7M9 2e-87
10188402_1094_1613_+ GO:0051536 V9X7M9 2e-87
10188402_1094_1613_+ GO:0051539 V9X7M9 2e-87
10188402_1094_1613_+ GO:0055114 V9X7M9 2e-87
10181126_1054_1273_- GO:0003723 A1SNL5 8e-35
10181126_1054_1273_- GO:0003735 A1SNL5 8e-35
10181126_1054_1273_- GO:0005622 A1SNL5 8e-35
10181126_1054_1273_- GO:0005840 A1SNL5 8e-35
10181126_1054_1273_- GO:0006412 A1SNL5 8e-35
10181126_1054_1273_- GO:0015934 A1SNL5 8e-35
10181126_1054_1273_- GO:0016740 A1SNL5 8e-35
10181126_1054_1273_- GO:0019843 A1SNL5 8e-35
10181126_1054_1273_- GO:0030529 A1SNL5 8e-35
10185370_1_844_+ GO:0004450 A0A0A1DIW8 8e-128
10185370_1_844_+ GO:0006099 A0A0A1DIW8 8e-128
10185370_1_844_+ GO:0016491 A0A0A1DIW8 8e-128
10185370_1_844_+ GO:0016616 A0A0A1DIW8 8e-128
10185370_1_844_+ GO:0046872 A0A0A1DIW8 8e-128
10185370_1_844_+ GO:0055114 A0A0A1DIW8 8e-128
10195042_2005_2437_+ GO:0004471 Q121Q8 2e-65
10195042_2005_2437_+ GO:0004473 Q121Q8 2e-65
10195042_2005_2437_+ GO:0005829 Q121Q8 2e-65
10195042_2005_2437_+ GO:0006108 Q121Q8 2e-65
10195042_2005_2437_+ GO:0008152 Q121Q8 2e-65
10195042_2005_2437_+ GO:0008948 Q121Q8 2e-65
10195042_2005_2437_+ GO:0008959 Q121Q8 2e-65
10195042_2005_2437_+ GO:0016491 Q121Q8 2e-65
10195042_2005_2437_+ GO:0016616 Q121Q8 2e-65
10195042_2005_2437_+ GO:0016740 Q121Q8 2e-65
10195042_2005_2437_+ GO:0016746 Q121Q8 2e-65
10195042_2005_2437_+ GO:0030145 Q121Q8 2e-65
10195042_2005_2437_+ GO:0046872 Q121Q8 2e-65
10195042_2005_2437_+ GO:0051287 Q121Q8 2e-65
10195042_2005_2437_+ GO:0055114 Q121Q8 2e-65
10168884_117_710_- GO:0000105 Q2SMB5 1e-88
10168884_117_710_- GO:0004424 Q2SMB5 1e-88
10168884_117_710_- GO:0005737 Q2SMB5 1e-88
10168884_117_710_- GO:0008652 Q2SMB5 1e-88
10168884_117_710_- GO:0016829 Q2SMB5 1e-88
10188796_898_1155_- GO:0003723 Q0EW46 5e-18
10188796_898_1155_- GO:0003735 Q0EW46 5e-18
10188796_898_1155_- GO:0005840 Q0EW46 5e-18
10188796_898_1155_- GO:0006412 Q0EW46 5e-18
10188796_898_1155_- GO:0015934 Q0EW46 5e-18
10188796_898_1155_- GO:0019843 Q0EW46 5e-18
10188796_898_1155_- GO:0030529 Q0EW46 5e-18
10192694_967_1380_- GO:0000166 A0A0E9MYM4 1e-56
10192694_967_1380_- GO:0003677 A0A0E9MYM4 1e-56
10192694_967_1380_- GO:0003684 A0A0E9MYM4 1e-56
10192694_967_1380_- GO:0003697 A0A0E9MYM4 1e-56
10192694_967_1380_- GO:0005524 A0A0E9MYM4 1e-56
10192694_967_1380_- GO:0005737 A0A0E9MYM4 1e-56
10192694_967_1380_- GO:0006259 A0A0E9MYM4 1e-56
10192694_967_1380_- GO:0006281 A0A0E9MYM4 1e-56
10192694_967_1380_- GO:0006310 A0A0E9MYM4 1e-56
10192694_967_1380_- GO:0006974 A0A0E9MYM4 1e-56
10192694_967_1380_- GO:0008094 A0A0E9MYM4 1e-56
10192694_967_1380_- GO:0009432 A0A0E9MYM4 1e-56
10169106_142_1002_+ GO:0004591 V2UR92 4e-115
10169106_142_1002_+ GO:0006099 V2UR92 4e-115
10169106_142_1002_+ GO:0008152 V2UR92 4e-115
10169106_142_1002_+ GO:0016624 V2UR92 4e-115
10169106_142_1002_+ GO:0030976 V2UR92 4e-115
10169106_142_1002_+ GO:0055114 V2UR92 4e-115
10113813_1_531_- GO:0006464 K8GGL9 5e-62
10113813_1_531_- GO:0006979 K8GGL9 5e-62
10113813_1_531_- GO:0008113 K8GGL9 5e-62
10113813_1_531_- GO:0016491 K8GGL9 5e-62
10113813_1_531_- GO:0016671 K8GGL9 5e-62
10113813_1_531_- GO:0030091 K8GGL9 5e-62
10113813_1_531_- GO:0055114 K8GGL9 5e-62
10155160_1_834_+ GO:0003677 A0A0C5VSD6 8e-139
10155160_1_834_+ GO:0003899 A0A0C5VSD6 8e-139
10155160_1_834_+ GO:0006351 A0A0C5VSD6 8e-139
10155160_1_834_+ GO:0016740 A0A0C5VSD6 8e-139
10155160_1_834_+ GO:0016779 A0A0C5VSD6 8e-139
10081102_198_511_- GO:0003723 M4ZWP4 1e-34
10081102_198_511_- GO:0003735 M4ZWP4 1e-34
10081102_198_511_- GO:0005840 M4ZWP4 1e-34
10081102_198_511_- GO:0006412 M4ZWP4 1e-34
10081102_198_511_- GO:0019843 M4ZWP4 1e-34
10081102_198_511_- GO:0030529 M4ZWP4 1e-34
10081102_198_511_- GO:0070180 M4ZWP4 1e-34
10195846_1_251_- GO:0003824 E9T818 3e-24
10195846_1_251_- GO:0006537 E9T818 3e-24
10195846_1_251_- GO:0006541 E9T818 3e-24
10195846_1_251_- GO:0006807 E9T818 3e-24
10195846_1_251_- GO:0008152 E9T818 3e-24
10195846_1_251_- GO:0015930 E9T818 3e-24
10195846_1_251_- GO:0016491 E9T818 3e-24
10195846_1_251_- GO:0016638 E9T818 3e-24
10195846_1_251_- GO:0016740 E9T818 3e-24
10195846_1_251_- GO:0055114 E9T818 3e-24
10178680_1_877_- GO:0003824 R7XSZ1 5e-142
10178680_1_877_- GO:0003857 R7XSZ1 5e-142
10178680_1_877_- GO:0006629 R7XSZ1 5e-142
10178680_1_877_- GO:0006631 R7XSZ1 5e-142
10178680_1_877_- GO:0006635 R7XSZ1 5e-142
10178680_1_877_- GO:0008152 R7XSZ1 5e-142
10178680_1_877_- GO:0016491 R7XSZ1 5e-142
10178680_1_877_- GO:0055114 R7XSZ1 5e-142
10076732_1_437_+ GO:0000166 A1VIV0 3e-59
10076732_1_437_+ GO:0005524 A1VIV0 3e-59
10076732_1_437_+ GO:0005886 A1VIV0 3e-59
10076732_1_437_+ GO:0006754 A1VIV0 3e-59
10076732_1_437_+ GO:0006810 A1VIV0 3e-59
10076732_1_437_+ GO:0006811 A1VIV0 3e-59
10076732_1_437_+ GO:0015986 A1VIV0 3e-59
10076732_1_437_+ GO:0015991 A1VIV0 3e-59
10076732_1_437_+ GO:0015992 A1VIV0 3e-59
10076732_1_437_+ GO:0016020 A1VIV0 3e-59
10076732_1_437_+ GO:0016787 A1VIV0 3e-59
10076732_1_437_+ GO:0016820 A1VIV0 3e-59
10076732_1_437_+ GO:0033178 A1VIV0 3e-59
10076732_1_437_+ GO:0042777 A1VIV0 3e-59
10076732_1_437_+ GO:0045261 A1VIV0 3e-59
10076732_1_437_+ GO:0046034 A1VIV0 3e-59
10076732_1_437_+ GO:0046933 A1VIV0 3e-59
10076732_1_437_+ GO:0046961 A1VIV0 3e-59
10175734_1_443_+ GO:0000049 G7URY9 2e-71
10175734_1_443_+ GO:0003723 G7URY9 2e-71
10175734_1_443_+ GO:0003735 G7URY9 2e-71
10175734_1_443_+ GO:0005622 G7URY9 2e-71
10175734_1_443_+ GO:0005840 G7URY9 2e-71
10175734_1_443_+ GO:0006412 G7URY9 2e-71
10175734_1_443_+ GO:0019843 G7URY9 2e-71
10175734_1_443_+ GO:0030529 G7URY9 2e-71
10082500_63_514_- GO:0007155 X2H685 6e-17
10082500_63_514_- GO:0009289 X2H685 6e-17
10082500_63_514_- GO:0016020 X2H685 6e-17
10082500_63_514_- GO:0016021 X2H685 6e-17
10140560_54_356_+ GO:0003723 D1A367 6e-24
10140560_54_356_+ GO:0003735 D1A367 6e-24
10140560_54_356_+ GO:0005622 D1A367 6e-24
10140560_54_356_+ GO:0005840 D1A367 6e-24
10140560_54_356_+ GO:0006412 D1A367 6e-24
10140560_54_356_+ GO:0019843 D1A367 6e-24
10140560_54_356_+ GO:0030529 D1A367 6e-24
10132022_293_677_- GO:0016020 C7RLS0 2e-33
10132022_293_677_- GO:0016021 C7RLS0 2e-33
10117267_1_614_- GO:0003824 Q6FF68 3e-73
10117267_1_614_- GO:0003857 Q6FF68 3e-73
10117267_1_614_- GO:0004165 Q6FF68 3e-73
10117267_1_614_- GO:0004300 Q6FF68 3e-73
10117267_1_614_- GO:0006629 Q6FF68 3e-73
10117267_1_614_- GO:0006631 Q6FF68 3e-73
10117267_1_614_- GO:0006635 Q6FF68 3e-73
10117267_1_614_- GO:0008152 Q6FF68 3e-73
10117267_1_614_- GO:0008692 Q6FF68 3e-73
10117267_1_614_- GO:0009062 Q6FF68 3e-73
10117267_1_614_- GO:0016042 Q6FF68 3e-73
10117267_1_614_- GO:0016491 Q6FF68 3e-73
10117267_1_614_- GO:0016829 Q6FF68 3e-73
10117267_1_614_- GO:0016853 Q6FF68 3e-73
10117267_1_614_- GO:0036125 Q6FF68 3e-73
10117267_1_614_- GO:0055114 Q6FF68 3e-73
10124786_208_645_+ GO:0003723 W0SC42 1e-60
10124786_208_645_+ GO:0003735 W0SC42 1e-60
10124786_208_645_+ GO:0005622 W0SC42 1e-60
10124786_208_645_+ GO:0005840 W0SC42 1e-60
10124786_208_645_+ GO:0006412 W0SC42 1e-60
10124786_208_645_+ GO:0015934 W0SC42 1e-60
10124786_208_645_+ GO:0019843 W0SC42 1e-60
10124786_208_645_+ GO:0030529 W0SC42 1e-60
10185154_1_1434_- GO:0000166 E3ITM6 9e-168
10185154_1_1434_- GO:0003924 E3ITM6 9e-168
10185154_1_1434_- GO:0005525 E3ITM6 9e-168
10185154_1_1434_- GO:0008152 E3ITM6 9e-168
10178348_1_223_- GO:0004512 M5AR56 2e-19
10178348_1_223_- GO:0006021 M5AR56 2e-19
10178348_1_223_- GO:0008654 M5AR56 2e-19
10178348_1_223_- GO:0016853 M5AR56 2e-19
10151586_102_803_- GO:0000166 Q2S6P1 1e-119
10151586_102_803_- GO:0005524 Q2S6P1 1e-119
10151586_102_803_- GO:0005886 Q2S6P1 1e-119
10151586_102_803_- GO:0006754 Q2S6P1 1e-119
10151586_102_803_- GO:0006810 Q2S6P1 1e-119
10151586_102_803_- GO:0006811 Q2S6P1 1e-119
10151586_102_803_- GO:0015986 Q2S6P1 1e-119
10151586_102_803_- GO:0015991 Q2S6P1 1e-119
10151586_102_803_- GO:0015992 Q2S6P1 1e-119
10151586_102_803_- GO:0016020 Q2S6P1 1e-119
10151586_102_803_- GO:0016787 Q2S6P1 1e-119
10151586_102_803_- GO:0016820 Q2S6P1 1e-119
10151586_102_803_- GO:0033178 Q2S6P1 1e-119
10151586_102_803_- GO:0042777 Q2S6P1 1e-119
10151586_102_803_- GO:0045261 Q2S6P1 1e-119
10151586_102_803_- GO:0046034 Q2S6P1 1e-119
10151586_102_803_- GO:0046933 Q2S6P1 1e-119
10141726_1_305_+ GO:0008152 D8PHI1 7e-49
10141726_1_305_+ GO:0016740 D8PHI1 7e-49
10141726_1_305_+ GO:0016757 D8PHI1 7e-49
10191366_1051_1506_+ GO:0003723 F2II58 4e-52
10191366_1051_1506_+ GO:0003735 F2II58 4e-52
10191366_1051_1506_+ GO:0005622 F2II58 4e-52
10191366_1051_1506_+ GO:0005840 F2II58 4e-52
10191366_1051_1506_+ GO:0006412 F2II58 4e-52
10191366_1051_1506_+ GO:0015935 F2II58 4e-52
10191366_1051_1506_+ GO:0019843 F2II58 4e-52
10191366_1051_1506_+ GO:0030529 F2II58 4e-52
10088692_307_528_+ GO:0000166 A0A0G0M2R3 2e-18
10088692_307_528_+ GO:0003676 A0A0G0M2R3 2e-18
10165816_1_955_+ GO:0004553 F2IJ21 4e-09
10165816_1_955_+ GO:0005509 F2IJ21 4e-09
10165816_1_955_+ GO:0005975 F2IJ21 4e-09
10165816_1_955_+ GO:0019028 F2IJ21 4e-09
10186662_993_1507_- GO:0016020 Q8P942 2e-21
10186662_993_1507_- GO:0016021 Q8P942 2e-21
10096122_195_547_- GO:0003735 I0WGX9 2e-45
10096122_195_547_- GO:0005622 I0WGX9 2e-45
10096122_195_547_- GO:0005840 I0WGX9 2e-45
10096122_195_547_- GO:0006412 I0WGX9 2e-45
10096122_195_547_- GO:0030529 I0WGX9 2e-45
10189652_1_958_- GO:0008152 Q21SM2 8e-160
10189652_1_958_- GO:0016491 Q21SM2 8e-160
10189652_1_958_- GO:0055114 Q21SM2 8e-160
10122772_1_636_- GO:0004427 A3J2C7 4e-90
10122772_1_636_- GO:0008152 A3J2C7 4e-90
10122772_1_636_- GO:0009678 A3J2C7 4e-90
10122772_1_636_- GO:0015992 A3J2C7 4e-90
10122772_1_636_- GO:0016020 A3J2C7 4e-90
10122772_1_636_- GO:0016021 A3J2C7 4e-90
10122772_1_636_- GO:0016787 A3J2C7 4e-90
10122772_1_636_- GO:0055085 A3J2C7 4e-90
10181684_599_1027_+ GO:0005737 F8GDI8 2e-60
10181684_599_1027_+ GO:0006412 F8GDI8 2e-60
10181684_599_1027_+ GO:0006415 F8GDI8 2e-60
10118801_308_620_+ GO:0000166 Q21RF6 8e-40
10118801_308_620_+ GO:0003677 Q21RF6 8e-40
10118801_308_620_+ GO:0003684 Q21RF6 8e-40
10118801_308_620_+ GO:0003697 Q21RF6 8e-40
10118801_308_620_+ GO:0005524 Q21RF6 8e-40
10118801_308_620_+ GO:0005737 Q21RF6 8e-40
10118801_308_620_+ GO:0006259 Q21RF6 8e-40
10118801_308_620_+ GO:0006281 Q21RF6 8e-40
10118801_308_620_+ GO:0006310 Q21RF6 8e-40
10118801_308_620_+ GO:0006974 Q21RF6 8e-40
10118801_308_620_+ GO:0008094 Q21RF6 8e-40
10118801_308_620_+ GO:0009432 Q21RF6 8e-40
10192332_573_851_+ GO:0003723 A0A0E9N376 1e-34
10192332_573_851_+ GO:0003735 A0A0E9N376 1e-34
10192332_573_851_+ GO:0005622 A0A0E9N376 1e-34
10192332_573_851_+ GO:0005840 A0A0E9N376 1e-34
10192332_573_851_+ GO:0006412 A0A0E9N376 1e-34
10192332_573_851_+ GO:0019843 A0A0E9N376 1e-34
10192332_573_851_+ GO:0030529 A0A0E9N376 1e-34
10131736_1_638_+ GO:0005886 Q47C38 3e-102
10131736_1_638_+ GO:0006099 Q47C38 3e-102
10131736_1_638_+ GO:0008177 Q47C38 3e-102
10131736_1_638_+ GO:0016020 Q47C38 3e-102
10131736_1_638_+ GO:0016491 Q47C38 3e-102
10131736_1_638_+ GO:0016627 Q47C38 3e-102
10131736_1_638_+ GO:0022900 Q47C38 3e-102
10131736_1_638_+ GO:0050660 Q47C38 3e-102
10131736_1_638_+ GO:0055114 Q47C38 3e-102
10127820_1_654_+ GO:0003723 Q6F7R5 2e-103
10127820_1_654_+ GO:0003735 Q6F7R5 2e-103
10127820_1_654_+ GO:0005622 Q6F7R5 2e-103
10127820_1_654_+ GO:0005840 Q6F7R5 2e-103
10127820_1_654_+ GO:0006412 Q6F7R5 2e-103
10127820_1_654_+ GO:0015934 Q6F7R5 2e-103
10127820_1_654_+ GO:0016740 Q6F7R5 2e-103
10127820_1_654_+ GO:0019843 Q6F7R5 2e-103
10127820_1_654_+ GO:0030529 Q6F7R5 2e-103
10199248_494_985_- GO:0003677 M4ZVS2 1e-49
10199248_494_985_- GO:0006351 M4ZVS2 1e-49
10199248_494_985_- GO:0006355 M4ZVS2 1e-49
10112913_1_598_+ GO:0000105 D5EKW2 3e-37
10112913_1_598_+ GO:0003824 D5EKW2 3e-37
10112913_1_598_+ GO:0003949 D5EKW2 3e-37
10112913_1_598_+ GO:0008152 D5EKW2 3e-37
10112913_1_598_+ GO:0008652 D5EKW2 3e-37
10112913_1_598_+ GO:0016853 D5EKW2 3e-37
10197714_1_1020_+ GO:0003824 A0A0G3V3U5 3e-86
10197714_1_1020_+ GO:0008152 A0A0G3V3U5 3e-86
10197714_1_1020_+ GO:0016874 A0A0G3V3U5 3e-86
10100104_1_558_+ GO:0000166 Q21WX4 5e-76
10100104_1_558_+ GO:0004088 Q21WX4 5e-76
10100104_1_558_+ GO:0005524 Q21WX4 5e-76
10100104_1_558_+ GO:0006207 Q21WX4 5e-76
10100104_1_558_+ GO:0006221 Q21WX4 5e-76
10100104_1_558_+ GO:0006526 Q21WX4 5e-76
10100104_1_558_+ GO:0006541 Q21WX4 5e-76
10100104_1_558_+ GO:0008652 Q21WX4 5e-76
10100104_1_558_+ GO:0016874 Q21WX4 5e-76
10100104_1_558_+ GO:0044205 Q21WX4 5e-76
10180350_71_604_+ GO:0005829 Q9HWC4 2e-78
10180350_71_604_+ GO:0006351 Q9HWC4 2e-78
10180350_71_604_+ GO:0006353 Q9HWC4 2e-78
10180350_71_604_+ GO:0006354 Q9HWC4 2e-78
10180350_71_604_+ GO:0006355 Q9HWC4 2e-78
10180350_71_604_+ GO:0031564 Q9HWC4 2e-78
10180350_71_604_+ GO:0032784 Q9HWC4 2e-78
10131572_1_675_- GO:0003677 A0A0M9DTW0 6e-97
10131572_1_675_- GO:0003899 A0A0M9DTW0 6e-97
10131572_1_675_- GO:0006351 A0A0M9DTW0 6e-97
10131572_1_675_- GO:0016740 A0A0M9DTW0 6e-97
10131572_1_675_- GO:0016779 A0A0M9DTW0 6e-97
10196916_627_1016_+ GO:0016021 Q3SL96 4e-19
10173512_1_965_- GO:0000166 F8GKG0 3e-158
10173512_1_965_- GO:0004176 F8GKG0 3e-158
10173512_1_965_- GO:0004252 F8GKG0 3e-158
10173512_1_965_- GO:0005524 F8GKG0 3e-158
10173512_1_965_- GO:0005737 F8GKG0 3e-158
10173512_1_965_- GO:0006508 F8GKG0 3e-158
10173512_1_965_- GO:0006515 F8GKG0 3e-158
10173512_1_965_- GO:0008233 F8GKG0 3e-158
10173512_1_965_- GO:0008236 F8GKG0 3e-158
10173512_1_965_- GO:0016787 F8GKG0 3e-158
10173512_1_965_- GO:0016887 F8GKG0 3e-158
10173512_1_965_- GO:0030163 F8GKG0 3e-158
10173512_1_965_- GO:0033554 F8GKG0 3e-158
10173512_1_965_- GO:0043565 F8GKG0 3e-158
10152018_1_330_- GO:0000049 E2SG78 7e-34
10152018_1_330_- GO:0003723 E2SG78 7e-34
10152018_1_330_- GO:0003735 E2SG78 7e-34
10152018_1_330_- GO:0005622 E2SG78 7e-34
10152018_1_330_- GO:0005840 E2SG78 7e-34
10152018_1_330_- GO:0006412 E2SG78 7e-34
10152018_1_330_- GO:0019843 E2SG78 7e-34
10152018_1_330_- GO:0030529 E2SG78 7e-34
10198598_1249_1941_- GO:0008152 B2HM64 2e-88
10198598_1249_1941_- GO:0008168 B2HM64 2e-88
10198598_1249_1941_- GO:0016740 B2HM64 2e-88
10198598_1249_1941_- GO:0032259 B2HM64 2e-88
10178604_1_1196_+ GO:0004591 A3TGG9 4e-200
10178604_1_1196_+ GO:0006099 A3TGG9 4e-200
10178604_1_1196_+ GO:0008152 A3TGG9 4e-200
10178604_1_1196_+ GO:0016624 A3TGG9 4e-200
10178604_1_1196_+ GO:0016746 A3TGG9 4e-200
10178604_1_1196_+ GO:0030976 A3TGG9 4e-200
10178604_1_1196_+ GO:0055114 A3TGG9 4e-200
10100000_310_558_+ GO:0000166 I0I4X6 2e-33
10100000_310_558_+ GO:0005215 I0I4X6 2e-33
10100000_310_558_+ GO:0005524 I0I4X6 2e-33
10100000_310_558_+ GO:0006810 I0I4X6 2e-33
10100000_310_558_+ GO:0008152 I0I4X6 2e-33
10100000_310_558_+ GO:0016820 I0I4X6 2e-33
10100000_310_558_+ GO:0016887 I0I4X6 2e-33
10100000_310_558_+ GO:0043190 I0I4X6 2e-33
10100000_310_558_+ GO:0055085 I0I4X6 2e-33
10097444_78_551_- GO:0009279 L0G2F7 2e-14
10097444_78_551_- GO:0016020 L0G2F7 2e-14
10097444_78_551_- GO:0016021 L0G2F7 2e-14
10150738_99_734_- GO:0003723 I0KGT5 2e-80
10150738_99_734_- GO:0003735 I0KGT5 2e-80
10150738_99_734_- GO:0005622 I0KGT5 2e-80
10150738_99_734_- GO:0005840 I0KGT5 2e-80
10150738_99_734_- GO:0006412 I0KGT5 2e-80
10150738_99_734_- GO:0019843 I0KGT5 2e-80
10150738_99_734_- GO:0030529 I0KGT5 2e-80
10194930_1745_1909_- GO:0005737 Q2Y9M8 9e-21
10194930_1745_1909_- GO:0009039 Q2Y9M8 9e-21
10194930_1745_1909_- GO:0016787 Q2Y9M8 9e-21
10194930_1745_1909_- GO:0043419 Q2Y9M8 9e-21
10151228_1_801_+ GO:0000166 A0A0M0BZ76 8e-90
10151228_1_801_+ GO:0003746 A0A0M0BZ76 8e-90
10151228_1_801_+ GO:0003924 A0A0M0BZ76 8e-90
10151228_1_801_+ GO:0005525 A0A0M0BZ76 8e-90
10151228_1_801_+ GO:0005737 A0A0M0BZ76 8e-90
10151228_1_801_+ GO:0006412 A0A0M0BZ76 8e-90
10151228_1_801_+ GO:0006414 A0A0M0BZ76 8e-90
10151228_1_801_+ GO:0016787 A0A0M0BZ76 8e-90
10194984_1_239_+ GO:0000166 B1XN57 4e-10
10194984_1_239_+ GO:0004642 B1XN57 4e-10
10194984_1_239_+ GO:0005524 B1XN57 4e-10
10194984_1_239_+ GO:0005737 B1XN57 4e-10
10194984_1_239_+ GO:0006164 B1XN57 4e-10
10194984_1_239_+ GO:0006189 B1XN57 4e-10
10194984_1_239_+ GO:0016874 B1XN57 4e-10
10179880_1_113_+ GO:0009279 A0A0G3BSR5 3e-11
10179880_1_113_+ GO:0016020 A0A0G3BSR5 3e-11
10179880_1_113_+ GO:0016021 A0A0G3BSR5 3e-11
10101600_424_562_- GO:0000166 A1WLG4 9e-15
10101600_424_562_- GO:0003824 A1WLG4 9e-15
10101600_424_562_- GO:0004775 A1WLG4 9e-15
10101600_424_562_- GO:0005524 A1WLG4 9e-15
10101600_424_562_- GO:0008152 A1WLG4 9e-15
10101600_424_562_- GO:0016874 A1WLG4 9e-15
10101600_424_562_- GO:0048037 A1WLG4 9e-15
10174064_635_970_- GO:0000166 F5Y588 1e-45
10174064_635_970_- GO:0003723 F5Y588 1e-45
10174064_635_970_- GO:0003735 F5Y588 1e-45
10174064_635_970_- GO:0005622 F5Y588 1e-45
10174064_635_970_- GO:0005840 F5Y588 1e-45
10174064_635_970_- GO:0006412 F5Y588 1e-45
10174064_635_970_- GO:0019843 F5Y588 1e-45
10174064_635_970_- GO:0030529 F5Y588 1e-45
10185608_1077_1448_+ GO:0003723 B3PDC1 5e-32
10185608_1077_1448_+ GO:0006355 B3PDC1 5e-32
10162518_1_911_+ GO:0006810 A1K9X8 4e-40
10162518_1_911_+ GO:0015288 A1K9X8 4e-40
10162518_1_911_+ GO:0016020 A1K9X8 4e-40
10162518_1_911_+ GO:0055085 A1K9X8 4e-40
10117777_1_248_- GO:0051213 B1Y518 1e-39
10117777_1_248_- GO:0055114 B1Y518 1e-39
10173786_776_1085_- GO:0003723 Q7NQG2 6e-33
10173786_776_1085_- GO:0003735 Q7NQG2 6e-33
10173786_776_1085_- GO:0005840 Q7NQG2 6e-33
10173786_776_1085_- GO:0006412 Q7NQG2 6e-33
10173786_776_1085_- GO:0015934 Q7NQG2 6e-33
10173786_776_1085_- GO:0019843 Q7NQG2 6e-33
10173786_776_1085_- GO:0030529 Q7NQG2 6e-33
10193364_1040_1867_+ GO:0004455 A1TRT6 4e-148
10193364_1040_1867_+ GO:0008652 A1TRT6 4e-148
10193364_1040_1867_+ GO:0009082 A1TRT6 4e-148
10193364_1040_1867_+ GO:0009097 A1TRT6 4e-148
10193364_1040_1867_+ GO:0009099 A1TRT6 4e-148
10193364_1040_1867_+ GO:0016491 A1TRT6 4e-148
10193364_1040_1867_+ GO:0055114 A1TRT6 4e-148
10140438_1_724_+ GO:0003677 F8GL02 5e-128
10140438_1_724_+ GO:0003899 F8GL02 5e-128
10140438_1_724_+ GO:0006351 F8GL02 5e-128
10140438_1_724_+ GO:0016740 F8GL02 5e-128
10140438_1_724_+ GO:0016779 F8GL02 5e-128
10140438_1_724_+ GO:0032549 F8GL02 5e-128
10168338_1_991_- GO:0006520 H6LAQ8 5e-144
10168338_1_991_- GO:0016491 H6LAQ8 5e-144
10168338_1_991_- GO:0016639 H6LAQ8 5e-144
10168338_1_991_- GO:0055114 H6LAQ8 5e-144
10118443_8_618_- GO:0009279 C3XNC3 3e-27
10118443_8_618_- GO:0016020 C3XNC3 3e-27
10118443_8_618_- GO:0016021 C3XNC3 3e-27
10191680_1475_1903_- GO:0004455 D8PC02 2e-76
10191680_1475_1903_- GO:0008652 D8PC02 2e-76
10191680_1475_1903_- GO:0009082 D8PC02 2e-76
10191680_1475_1903_- GO:0009097 D8PC02 2e-76
10191680_1475_1903_- GO:0009099 D8PC02 2e-76
10191680_1475_1903_- GO:0016491 D8PC02 2e-76
10191680_1475_1903_- GO:0016853 D8PC02 2e-76
10191680_1475_1903_- GO:0055114 D8PC02 2e-76
10150790_1_756_+ GO:0005737 Q7NVH9 5e-97
10150790_1_756_+ GO:0008152 Q7NVH9 5e-97
10150790_1_756_+ GO:0016491 Q7NVH9 5e-97
10150790_1_756_+ GO:0018454 Q7NVH9 5e-97
10150790_1_756_+ GO:0042619 Q7NVH9 5e-97
10150790_1_756_+ GO:0055114 Q7NVH9 5e-97
10195746_49_1020_- GO:0005737 C7PSY7 5e-141
10195746_49_1020_- GO:0008616 C7PSY7 5e-141
10195746_49_1020_- GO:0016740 C7PSY7 5e-141
10195746_49_1020_- GO:0016853 C7PSY7 5e-141
10089294_1_530_+ GO:0000166 B1C4S5 2e-82
10089294_1_530_+ GO:0003746 B1C4S5 2e-82
10089294_1_530_+ GO:0003924 B1C4S5 2e-82
10089294_1_530_+ GO:0005525 B1C4S5 2e-82
10089294_1_530_+ GO:0005622 B1C4S5 2e-82
10089294_1_530_+ GO:0005737 B1C4S5 2e-82
10089294_1_530_+ GO:0006412 B1C4S5 2e-82
10089294_1_530_+ GO:0006414 B1C4S5 2e-82
10136762_1_657_+ GO:0008940 A0A0D5V372 5e-91
10136762_1_657_+ GO:0009325 A0A0D5V372 5e-91
10136762_1_657_+ GO:0016491 A0A0D5V372 5e-91
10136762_1_657_+ GO:0042126 A0A0D5V372 5e-91
10136762_1_657_+ GO:0055114 A0A0D5V372 5e-91
10165960_9_957_+ GO:0003677 Q21QP9 2e-158
10165960_9_957_+ GO:0003899 Q21QP9 2e-158
10165960_9_957_+ GO:0006351 Q21QP9 2e-158
10165960_9_957_+ GO:0016740 Q21QP9 2e-158
10165960_9_957_+ GO:0016779 Q21QP9 2e-158
10165960_9_957_+ GO:0046983 Q21QP9 2e-158
10181126_1_193_- GO:0003676 K1E5Q0 5e-27
10181126_1_193_- GO:0003723 K1E5Q0 5e-27
10181126_1_193_- GO:0003729 K1E5Q0 5e-27
10181126_1_193_- GO:0003735 K1E5Q0 5e-27
10181126_1_193_- GO:0005840 K1E5Q0 5e-27
10181126_1_193_- GO:0006412 K1E5Q0 5e-27
10181126_1_193_- GO:0015935 K1E5Q0 5e-27
10181126_1_193_- GO:0019843 K1E5Q0 5e-27
10181126_1_193_- GO:0030529 K1E5Q0 5e-27
10178718_1087_1199_+ GO:0000287 U5N943 1e-11
10178718_1087_1199_+ GO:0003676 U5N943 1e-11
10178718_1087_1199_+ GO:0003723 U5N943 1e-11
10178718_1087_1199_+ GO:0004518 U5N943 1e-11
10178718_1087_1199_+ GO:0004519 U5N943 1e-11
10178718_1087_1199_+ GO:0004521 U5N943 1e-11
10178718_1087_1199_+ GO:0004540 U5N943 1e-11
10178718_1087_1199_+ GO:0005737 U5N943 1e-11
10178718_1087_1199_+ GO:0005886 U5N943 1e-11
10178718_1087_1199_+ GO:0006364 U5N943 1e-11
10178718_1087_1199_+ GO:0006396 U5N943 1e-11
10178718_1087_1199_+ GO:0006402 U5N943 1e-11
10178718_1087_1199_+ GO:0008033 U5N943 1e-11
10178718_1087_1199_+ GO:0008270 U5N943 1e-11
10178718_1087_1199_+ GO:0008995 U5N943 1e-11
10178718_1087_1199_+ GO:0009898 U5N943 1e-11
10178718_1087_1199_+ GO:0016020 U5N943 1e-11
10178718_1087_1199_+ GO:0016787 U5N943 1e-11
10178718_1087_1199_+ GO:0046872 U5N943 1e-11
10178718_1087_1199_+ GO:0090305 U5N943 1e-11
10178718_1087_1199_+ GO:0090501 U5N943 1e-11
10178718_1087_1199_+ GO:0090502 U5N943 1e-11
10081740_1_512_+ GO:0000166 Q2RFP4 4e-65
10081740_1_512_+ GO:0003746 Q2RFP4 4e-65
10081740_1_512_+ GO:0003924 Q2RFP4 4e-65
10081740_1_512_+ GO:0005525 Q2RFP4 4e-65
10081740_1_512_+ GO:0005622 Q2RFP4 4e-65
10081740_1_512_+ GO:0005737 Q2RFP4 4e-65
10081740_1_512_+ GO:0006412 Q2RFP4 4e-65
10081740_1_512_+ GO:0006414 Q2RFP4 4e-65
10136520_1_701_+ GO:0016020 A0A0G3V7L0 3e-61
10136520_1_701_+ GO:0016021 A0A0G3V7L0 3e-61
10136520_1_701_+ GO:0016627 A0A0G3V7L0 3e-61
10136520_1_701_+ GO:0055114 A0A0G3V7L0 3e-61
10195718_979_1863_- GO:0003677 A0A0E9MUI9 2e-133
10195718_979_1863_- GO:0003899 A0A0E9MUI9 2e-133
10195718_979_1863_- GO:0006351 A0A0E9MUI9 2e-133
10195718_979_1863_- GO:0016740 A0A0E9MUI9 2e-133
10195718_979_1863_- GO:0016779 A0A0E9MUI9 2e-133
10170816_1_1001_+ GO:0006810 Q47AC8 4e-40
10170816_1_1001_+ GO:0015288 Q47AC8 4e-40
10170816_1_1001_+ GO:0016020 Q47AC8 4e-40
10170816_1_1001_+ GO:0055085 Q47AC8 4e-40
10177202_1_995_- GO:0004129 M5ASR7 1e-20
10177202_1_995_- GO:0005506 M5ASR7 1e-20
10177202_1_995_- GO:0009055 M5ASR7 1e-20
10177202_1_995_- GO:0009060 M5ASR7 1e-20
10177202_1_995_- GO:0016020 M5ASR7 1e-20
10177202_1_995_- GO:0016021 M5ASR7 1e-20
10177202_1_995_- GO:0016491 M5ASR7 1e-20
10177202_1_995_- GO:0020037 M5ASR7 1e-20
10177202_1_995_- GO:0055114 M5ASR7 1e-20
10177202_1_995_- GO:0070469 M5ASR7 1e-20
10177202_1_995_- GO:1902600 M5ASR7 1e-20
10152700_607_813_- GO:0003824 Q0RDD4 6e-24
10152700_607_813_- GO:0003985 Q0RDD4 6e-24
10152700_607_813_- GO:0008152 Q0RDD4 6e-24
10152700_607_813_- GO:0016740 Q0RDD4 6e-24
10152700_607_813_- GO:0016746 Q0RDD4 6e-24
10152700_607_813_- GO:0016747 Q0RDD4 6e-24
10196138_2226_2777_+ GO:0005524 I0H1J7 1e-61
10196138_2226_2777_+ GO:0008152 I0H1J7 1e-61
10196138_2226_2777_+ GO:0016887 I0H1J7 1e-61
10161736_1_351_- GO:0005215 A0A068YR07 3e-39
10161736_1_351_- GO:0006810 A0A068YR07 3e-39
10184717_1_1008_+ GO:0003677 Q6MJ09 7e-169
10184717_1_1008_+ GO:0003899 Q6MJ09 7e-169
10184717_1_1008_+ GO:0006351 Q6MJ09 7e-169
10184717_1_1008_+ GO:0016740 Q6MJ09 7e-169
10184717_1_1008_+ GO:0016779 Q6MJ09 7e-169
10184717_1_1008_+ GO:0032549 Q6MJ09 7e-169
10115419_426_607_- GO:0003824 H1G5I9 1e-24
10115419_426_607_- GO:0004451 H1G5I9 1e-24
10115419_426_607_- GO:0008152 H1G5I9 1e-24
10115419_426_607_- GO:0016829 H1G5I9 1e-24
10115419_426_607_- GO:0019752 H1G5I9 1e-24
10097260_1_550_- GO:0005524 B8D1E5 3e-56
10097260_1_550_- GO:0016491 B8D1E5 3e-56
10097260_1_550_- GO:0055114 B8D1E5 3e-56
10174176_1_433_+ GO:0003676 A0A0B5FFM1 8e-22
10174176_1_433_+ GO:0003723 A0A0B5FFM1 8e-22
10174176_1_433_+ GO:0003735 A0A0B5FFM1 8e-22
10174176_1_433_+ GO:0005840 A0A0B5FFM1 8e-22
10174176_1_433_+ GO:0006412 A0A0B5FFM1 8e-22
10168726_63_997_- GO:0003824 A0A0F6W3L0 2e-116
10168726_63_997_- GO:0005975 A0A0F6W3L0 2e-116
10168726_63_997_- GO:0006099 A0A0F6W3L0 2e-116
10168726_63_997_- GO:0006108 A0A0F6W3L0 2e-116
10168726_63_997_- GO:0016491 A0A0F6W3L0 2e-116
10168726_63_997_- GO:0016616 A0A0F6W3L0 2e-116
10168726_63_997_- GO:0019752 A0A0F6W3L0 2e-116
10168726_63_997_- GO:0030060 A0A0F6W3L0 2e-116
10168726_63_997_- GO:0055114 A0A0F6W3L0 2e-116
10185840_1208_1465_- GO:0003824 B7RXG7 3e-18
10185840_1208_1465_- GO:0008152 B7RXG7 3e-18
10159878_1_181_- GO:0005737 A0A0F3KY56 3e-16
10159878_1_181_- GO:0006629 A0A0F3KY56 3e-16
10159878_1_181_- GO:0006633 A0A0F3KY56 3e-16
10159878_1_181_- GO:0009245 A0A0F3KY56 3e-16
10159878_1_181_- GO:0016829 A0A0F3KY56 3e-16
10159878_1_181_- GO:0016836 A0A0F3KY56 3e-16
10159878_1_181_- GO:0019171 A0A0F3KY56 3e-16
10159878_1_181_- GO:0047451 A0A0F3KY56 3e-16
10189990_1_865_- GO:0009055 A0A0F0ETF1 7e-114
10189990_1_865_- GO:0050660 A0A0F0ETF1 7e-114
10149504_150_786_+ GO:0005576 A0A0D5ABI7 4e-31
10149504_150_786_+ GO:0051715 A0A0D5ABI7 4e-31
10094588_1_543_+ GO:0000166 Q1MYC5 2e-61
10094588_1_543_+ GO:0000917 Q1MYC5 2e-61
10094588_1_543_+ GO:0003924 Q1MYC5 2e-61
10094588_1_543_+ GO:0005525 Q1MYC5 2e-61
10094588_1_543_+ GO:0005737 Q1MYC5 2e-61
10094588_1_543_+ GO:0007049 Q1MYC5 2e-61
10094588_1_543_+ GO:0008152 Q1MYC5 2e-61
10094588_1_543_+ GO:0032153 Q1MYC5 2e-61
10094588_1_543_+ GO:0043093 Q1MYC5 2e-61
10094588_1_543_+ GO:0051258 Q1MYC5 2e-61
10094588_1_543_+ GO:0051301 Q1MYC5 2e-61
10134586_1_690_- GO:0004497 Q89R34 6e-79
10134586_1_690_- GO:0016491 Q89R34 6e-79
10134586_1_690_- GO:0018667 Q89R34 6e-79
10134586_1_690_- GO:0055114 Q89R34 6e-79
10147896_1_443_+ GO:0008152 B5HVN8 3e-57
10147896_1_443_+ GO:0016787 B5HVN8 3e-57
10154300_1_827_- GO:0016491 A0A023X6W8 1e-58
10154300_1_827_- GO:0055114 A0A023X6W8 1e-58
10197736_1_248_+ GO:0003723 C5CP44 4e-36
10197736_1_248_+ GO:0003735 C5CP44 4e-36
10197736_1_248_+ GO:0005622 C5CP44 4e-36
10197736_1_248_+ GO:0005840 C5CP44 4e-36
10197736_1_248_+ GO:0006412 C5CP44 4e-36
10197736_1_248_+ GO:0019843 C5CP44 4e-36
10197736_1_248_+ GO:0030529 C5CP44 4e-36
10186144_552_920_- GO:0003723 B7S2T1 2e-60
10186144_552_920_- GO:0003735 B7S2T1 2e-60
10186144_552_920_- GO:0005622 B7S2T1 2e-60
10186144_552_920_- GO:0005840 B7S2T1 2e-60
10186144_552_920_- GO:0006412 B7S2T1 2e-60
10186144_552_920_- GO:0015934 B7S2T1 2e-60
10186144_552_920_- GO:0016740 B7S2T1 2e-60
10186144_552_920_- GO:0019843 B7S2T1 2e-60
10186144_552_920_- GO:0030529 B7S2T1 2e-60
10091550_1_535_- GO:0009055 F4KX44 5e-60
10151528_590_803_- GO:0003723 A0A0F2NSC6 2e-26
10151528_590_803_- GO:0003735 A0A0F2NSC6 2e-26
10151528_590_803_- GO:0005840 A0A0F2NSC6 2e-26
10151528_590_803_- GO:0006412 A0A0F2NSC6 2e-26
10151528_590_803_- GO:0015935 A0A0F2NSC6 2e-26
10151528_590_803_- GO:0019843 A0A0F2NSC6 2e-26
10151528_590_803_- GO:0030529 A0A0F2NSC6 2e-26
10110245_1_589_- GO:0003677 Q1N292 3e-65
10110245_1_589_- GO:0003899 Q1N292 3e-65
10110245_1_589_- GO:0006351 Q1N292 3e-65
10110245_1_589_- GO:0016740 Q1N292 3e-65
10110245_1_589_- GO:0016779 Q1N292 3e-65
10110245_1_589_- GO:0032549 Q1N292 3e-65
10198736_1_353_+ GO:0003735 C7PUG5 8e-41
10198736_1_353_+ GO:0005622 C7PUG5 8e-41
10198736_1_353_+ GO:0005840 C7PUG5 8e-41
10198736_1_353_+ GO:0006412 C7PUG5 8e-41
10198736_1_353_+ GO:0030529 C7PUG5 8e-41
10102680_1_144_+ GO:0000049 J2VQM6 8e-19
10102680_1_144_+ GO:0003676 J2VQM6 8e-19
10102680_1_144_+ GO:0003723 J2VQM6 8e-19
10102680_1_144_+ GO:0003735 J2VQM6 8e-19
10102680_1_144_+ GO:0005622 J2VQM6 8e-19
10102680_1_144_+ GO:0005840 J2VQM6 8e-19
10102680_1_144_+ GO:0006412 J2VQM6 8e-19
10102680_1_144_+ GO:0019843 J2VQM6 8e-19
10102680_1_144_+ GO:0030529 J2VQM6 8e-19
10123828_60_599_- GO:0006351 D8PCU0 3e-96
10123828_60_599_- GO:0006353 D8PCU0 3e-96
10123828_60_599_- GO:0006354 D8PCU0 3e-96
10123828_60_599_- GO:0006355 D8PCU0 3e-96
10123828_60_599_- GO:0031564 D8PCU0 3e-96
10123828_60_599_- GO:0032784 D8PCU0 3e-96
10182118_1_880_- GO:0005886 Q21XH5 2e-141
10182118_1_880_- GO:0006099 Q21XH5 2e-141
10182118_1_880_- GO:0008177 Q21XH5 2e-141
10182118_1_880_- GO:0016020 Q21XH5 2e-141
10182118_1_880_- GO:0016491 Q21XH5 2e-141
10182118_1_880_- GO:0016627 Q21XH5 2e-141
10182118_1_880_- GO:0022900 Q21XH5 2e-141
10182118_1_880_- GO:0050660 Q21XH5 2e-141
10182118_1_880_- GO:0055114 Q21XH5 2e-141
10196048_410_931_- GO:0000049 C1DAQ7 9e-77
10196048_410_931_- GO:0003723 C1DAQ7 9e-77
10196048_410_931_- GO:0003735 C1DAQ7 9e-77
10196048_410_931_- GO:0005840 C1DAQ7 9e-77
10196048_410_931_- GO:0006412 C1DAQ7 9e-77
10196048_410_931_- GO:0006417 C1DAQ7 9e-77
10196048_410_931_- GO:0015934 C1DAQ7 9e-77
10196048_410_931_- GO:0019843 C1DAQ7 9e-77
10196048_410_931_- GO:0030529 C1DAQ7 9e-77
10199162_5477_6958_+ GO:0016491 D6TZ52 2e-63
10199162_5477_6958_+ GO:0055114 D6TZ52 2e-63
10159384_1_603_- GO:0003676 Q47J97 1e-105
10159384_1_603_- GO:0003723 Q47J97 1e-105
10159384_1_603_- GO:0003729 Q47J97 1e-105
10159384_1_603_- GO:0003735 Q47J97 1e-105
10159384_1_603_- GO:0005840 Q47J97 1e-105
10159384_1_603_- GO:0006412 Q47J97 1e-105
10159384_1_603_- GO:0015935 Q47J97 1e-105
10159384_1_603_- GO:0019843 Q47J97 1e-105
10159384_1_603_- GO:0030529 Q47J97 1e-105
10156711_205_848_- GO:0003723 R7Y1M2 3e-102
10156711_205_848_- GO:0003735 R7Y1M2 3e-102
10156711_205_848_- GO:0005622 R7Y1M2 3e-102
10156711_205_848_- GO:0005840 R7Y1M2 3e-102
10156711_205_848_- GO:0006412 R7Y1M2 3e-102
10156711_205_848_- GO:0019843 R7Y1M2 3e-102
10156711_205_848_- GO:0030529 R7Y1M2 3e-102
10130392_39_590_+ GO:0003723 F4KWV8 5e-62
10130392_39_590_+ GO:0003735 F4KWV8 5e-62
10130392_39_590_+ GO:0005622 F4KWV8 5e-62
10130392_39_590_+ GO:0005840 F4KWV8 5e-62
10130392_39_590_+ GO:0006412 F4KWV8 5e-62
10130392_39_590_+ GO:0019843 F4KWV8 5e-62
10130392_39_590_+ GO:0030529 F4KWV8 5e-62
10174556_10_942_- GO:0003824 A1UDX6 6e-103
10174556_10_942_- GO:0008152 A1UDX6 6e-103
10174556_10_942_- GO:0016874 A1UDX6 6e-103
10196990_975_1684_- GO:0008152 A5UYP8 3e-15
10196990_975_1684_- GO:0016829 A5UYP8 3e-15
10157997_501_862_- GO:0000049 A1TJT9 4e-61
10157997_501_862_- GO:0003676 A1TJT9 4e-61
10157997_501_862_- GO:0003723 A1TJT9 4e-61
10157997_501_862_- GO:0003735 A1TJT9 4e-61
10157997_501_862_- GO:0005622 A1TJT9 4e-61
10157997_501_862_- GO:0005840 A1TJT9 4e-61
10157997_501_862_- GO:0006412 A1TJT9 4e-61
10157997_501_862_- GO:0019843 A1TJT9 4e-61
10157997_501_862_- GO:0030529 A1TJT9 4e-61
10158358_530_865_- GO:0003824 A3TQD8 2e-47
10158358_530_865_- GO:0005975 A3TQD8 2e-47
10158358_530_865_- GO:0006099 A3TQD8 2e-47
10158358_530_865_- GO:0006108 A3TQD8 2e-47
10158358_530_865_- GO:0016491 A3TQD8 2e-47
10158358_530_865_- GO:0016615 A3TQD8 2e-47
10158358_530_865_- GO:0016616 A3TQD8 2e-47
10158358_530_865_- GO:0019752 A3TQD8 2e-47
10158358_530_865_- GO:0030060 A3TQD8 2e-47
10158358_530_865_- GO:0055114 A3TQD8 2e-47
10132890_382_682_- GO:0005524 F4KVX8 4e-37
10132890_382_682_- GO:0005737 F4KVX8 4e-37
10132890_382_682_- GO:0006457 F4KVX8 4e-37
10121821_1_632_+ GO:0000287 E1VK08 2e-98
10121821_1_632_+ GO:0004450 E1VK08 2e-98
10121821_1_632_+ GO:0006097 E1VK08 2e-98
10121821_1_632_+ GO:0006099 E1VK08 2e-98
10121821_1_632_+ GO:0016491 E1VK08 2e-98
10121821_1_632_+ GO:0016616 E1VK08 2e-98
10121821_1_632_+ GO:0046872 E1VK08 2e-98
10121821_1_632_+ GO:0051287 E1VK08 2e-98
10121821_1_632_+ GO:0055114 E1VK08 2e-98
10196068_1925_2748_- GO:0000166 D8P8G9 2e-134
10196068_1925_2748_- GO:0003743 D8P8G9 2e-134
10196068_1925_2748_- GO:0003924 D8P8G9 2e-134
10196068_1925_2748_- GO:0005525 D8P8G9 2e-134
10196068_1925_2748_- GO:0005622 D8P8G9 2e-134
10196068_1925_2748_- GO:0005737 D8P8G9 2e-134
10196068_1925_2748_- GO:0006412 D8P8G9 2e-134
10196068_1925_2748_- GO:0006413 D8P8G9 2e-134
10156443_392_586_- GO:0003723 A8UWN2 7e-20
10156443_392_586_- GO:0003735 A8UWN2 7e-20
10156443_392_586_- GO:0005840 A8UWN2 7e-20
10156443_392_586_- GO:0006412 A8UWN2 7e-20
10156443_392_586_- GO:0015935 A8UWN2 7e-20
10156443_392_586_- GO:0030529 A8UWN2 7e-20
10097774_1_384_+ GO:0000049 Q21SF4 2e-59
10097774_1_384_+ GO:0003723 Q21SF4 2e-59
10097774_1_384_+ GO:0003735 Q21SF4 2e-59
10097774_1_384_+ GO:0005840 Q21SF4 2e-59
10097774_1_384_+ GO:0006412 Q21SF4 2e-59
10097774_1_384_+ GO:0006417 Q21SF4 2e-59
10097774_1_384_+ GO:0015934 Q21SF4 2e-59
10097774_1_384_+ GO:0019843 Q21SF4 2e-59
10097774_1_384_+ GO:0030529 Q21SF4 2e-59
10177478_737_964_- GO:0005198 A5UTU7 2e-17
10126194_1_651_+ GO:0009055 Q47AX7 3e-106
10126194_1_651_+ GO:0020037 Q47AX7 3e-106
10116997_1_613_- GO:0004872 G8T7Z7 4e-39
10116997_1_613_- GO:0006810 G8T7Z7 4e-39
10116997_1_613_- GO:0009279 G8T7Z7 4e-39
10116997_1_613_- GO:0016020 G8T7Z7 4e-39
10120891_233_601_+ GO:0000160 A0A0B4XTJ3 3e-50
10120891_233_601_+ GO:0005622 A0A0B4XTJ3 3e-50
10144086_1_436_- GO:0004144 Q221P6 6e-54
10144086_1_436_- GO:0016740 Q221P6 6e-54
10144086_1_436_- GO:0016746 Q221P6 6e-54
10144086_1_436_- GO:0045017 Q221P6 6e-54
10083536_260_516_- GO:0000166 D4LBD6 8e-35
10083536_260_516_- GO:0005524 D4LBD6 8e-35
10083536_260_516_- GO:0005886 D4LBD6 8e-35
10083536_260_516_- GO:0006754 D4LBD6 8e-35
10083536_260_516_- GO:0006810 D4LBD6 8e-35
10083536_260_516_- GO:0006811 D4LBD6 8e-35
10083536_260_516_- GO:0015986 D4LBD6 8e-35
10083536_260_516_- GO:0015991 D4LBD6 8e-35
10083536_260_516_- GO:0015992 D4LBD6 8e-35
10083536_260_516_- GO:0016020 D4LBD6 8e-35
10083536_260_516_- GO:0016787 D4LBD6 8e-35
10083536_260_516_- GO:0016820 D4LBD6 8e-35
10083536_260_516_- GO:0033178 D4LBD6 8e-35
10083536_260_516_- GO:0042777 D4LBD6 8e-35
10083536_260_516_- GO:0045261 D4LBD6 8e-35
10083536_260_516_- GO:0046034 D4LBD6 8e-35
10083536_260_516_- GO:0046933 D4LBD6 8e-35
10083536_260_516_- GO:0046961 D4LBD6 8e-35
10129980_1_667_+ GO:0003824 A0A0G3V1H8 4e-74
10129980_1_667_+ GO:0004355 A0A0G3V1H8 4e-74
10129980_1_667_+ GO:0006537 A0A0G3V1H8 4e-74
10129980_1_667_+ GO:0006807 A0A0G3V1H8 4e-74
10129980_1_667_+ GO:0008152 A0A0G3V1H8 4e-74
10129980_1_667_+ GO:0015930 A0A0G3V1H8 4e-74
10129980_1_667_+ GO:0016040 A0A0G3V1H8 4e-74
10129980_1_667_+ GO:0016491 A0A0G3V1H8 4e-74
10129980_1_667_+ GO:0016638 A0A0G3V1H8 4e-74
10129980_1_667_+ GO:0055114 A0A0G3V1H8 4e-74
10155465_1_824_+ GO:0000166 M5A2Y7 3e-73
10155465_1_824_+ GO:0005524 M5A2Y7 3e-73
10155465_1_824_+ GO:0005737 M5A2Y7 3e-73
10155465_1_824_+ GO:0005886 M5A2Y7 3e-73
10155465_1_824_+ GO:0006605 M5A2Y7 3e-73
10155465_1_824_+ GO:0006810 M5A2Y7 3e-73
10155465_1_824_+ GO:0006886 M5A2Y7 3e-73
10155465_1_824_+ GO:0015031 M5A2Y7 3e-73
10155465_1_824_+ GO:0016020 M5A2Y7 3e-73
10155465_1_824_+ GO:0017038 M5A2Y7 3e-73
10155465_1_824_+ GO:0046872 M5A2Y7 3e-73
10155465_1_824_+ GO:0065002 M5A2Y7 3e-73
10113907_121_602_+ GO:0000166 F4H1I9 1e-51
10113907_121_602_+ GO:0003677 F4H1I9 1e-51
10113907_121_602_+ GO:0003916 F4H1I9 1e-51
10113907_121_602_+ GO:0003918 F4H1I9 1e-51
10113907_121_602_+ GO:0005524 F4H1I9 1e-51
10113907_121_602_+ GO:0006265 F4H1I9 1e-51
10113907_121_602_+ GO:0016853 F4H1I9 1e-51
10193116_271_960_+ GO:0000166 A0A0E9N3G5 1e-104
10193116_271_960_+ GO:0005524 A0A0E9N3G5 1e-104
10193116_271_960_+ GO:0008152 A0A0E9N3G5 1e-104
10193116_271_960_+ GO:0016887 A0A0E9N3G5 1e-104
10193116_271_960_+ GO:0051301 A0A0E9N3G5 1e-104
10197354_3009_3311_+ GO:0003677 I0AM40 6e-09
10197354_3009_3311_+ GO:0006351 I0AM40 6e-09
10197354_3009_3311_+ GO:0006355 I0AM40 6e-09
10164976_240_779_+ GO:0000049 Q5P320 6e-87
10164976_240_779_+ GO:0003723 Q5P320 6e-87
10164976_240_779_+ GO:0003735 Q5P320 6e-87
10164976_240_779_+ GO:0005622 Q5P320 6e-87
10164976_240_779_+ GO:0005840 Q5P320 6e-87
10164976_240_779_+ GO:0006412 Q5P320 6e-87
10164976_240_779_+ GO:0019843 Q5P320 6e-87
10164976_240_779_+ GO:0030529 Q5P320 6e-87
10116613_1_611_- GO:0000160 A5WBW4 1e-87
10116613_1_611_- GO:0003677 A5WBW4 1e-87
10116613_1_611_- GO:0005622 A5WBW4 1e-87
10116613_1_611_- GO:0006351 A5WBW4 1e-87
10116613_1_611_- GO:0006355 A5WBW4 1e-87
10125182_33_646_+ GO:0009055 A0JYK0 5e-18
10125182_33_646_+ GO:0050660 A0JYK0 5e-18
10172808_1_989_- GO:0004871 B1ZUT9 4e-14
10172808_1_989_- GO:0007165 B1ZUT9 4e-14
10172808_1_989_- GO:0016020 B1ZUT9 4e-14
10111187_1_592_+ GO:0030288 H5WRA4 6e-95
10189786_463_945_- GO:0008152 A0A0G3BVD4 5e-77
10189786_463_945_- GO:0016740 A0A0G3BVD4 5e-77
10183275_228_782_- GO:0003723 A0A0E3ZFZ1 1e-64
10183275_228_782_- GO:0003735 A0A0E3ZFZ1 1e-64
10183275_228_782_- GO:0005840 A0A0E3ZFZ1 1e-64
10183275_228_782_- GO:0006412 A0A0E3ZFZ1 1e-64
10183275_228_782_- GO:0019843 A0A0E3ZFZ1 1e-64
10183275_228_782_- GO:0030529 A0A0E3ZFZ1 1e-64
10140320_260_643_- GO:0005737 Q7MH38 1e-17
10126758_1_653_+ GO:0003994 X5DIK0 2e-79
10126758_1_653_+ GO:0006099 X5DIK0 2e-79
10126758_1_653_+ GO:0008152 X5DIK0 2e-79
10126758_1_653_+ GO:0016829 X5DIK0 2e-79
10126758_1_653_+ GO:0051539 X5DIK0 2e-79
10183641_1_933_+ GO:0005215 A0A0F7NJA2 3e-41
10183641_1_933_+ GO:0006810 A0A0F7NJA2 3e-41
10132040_50_677_- GO:0003723 Q8R7Y1 9e-55
10132040_50_677_- GO:0003735 Q8R7Y1 9e-55
10132040_50_677_- GO:0005622 Q8R7Y1 9e-55
10132040_50_677_- GO:0005840 Q8R7Y1 9e-55
10132040_50_677_- GO:0006412 Q8R7Y1 9e-55
10132040_50_677_- GO:0015935 Q8R7Y1 9e-55
10132040_50_677_- GO:0019843 Q8R7Y1 9e-55
10132040_50_677_- GO:0030529 Q8R7Y1 9e-55
10116477_134_611_+ GO:0003824 D2QYX3 2e-53
10116477_134_611_+ GO:0004356 D2QYX3 2e-53
10116477_134_611_+ GO:0006807 D2QYX3 2e-53
10197578_1_126_+ GO:0004013 A0JU72 8e-11
10197578_1_126_+ GO:0005737 A0JU72 8e-11
10197578_1_126_+ GO:0006730 A0JU72 8e-11
10197578_1_126_+ GO:0016787 A0JU72 8e-11
10169750_1_222_+ GO:0003723 A5USI5 5e-36
10169750_1_222_+ GO:0003735 A5USI5 5e-36
10169750_1_222_+ GO:0005840 A5USI5 5e-36
10169750_1_222_+ GO:0006412 A5USI5 5e-36
10169750_1_222_+ GO:0015935 A5USI5 5e-36
10169750_1_222_+ GO:0019843 A5USI5 5e-36
10169750_1_222_+ GO:0030529 A5USI5 5e-36
10168266_1_965_+ GO:0043190 C5T2W5 1e-129
10168266_1_965_+ GO:0055085 C5T2W5 1e-129
10139782_1_720_+ GO:0005524 F5XVH3 1e-121
10139782_1_720_+ GO:0006810 F5XVH3 1e-121
10100978_227_560_+ GO:0000049 A0A0E9M376 2e-48
10100978_227_560_+ GO:0003676 A0A0E9M376 2e-48
10100978_227_560_+ GO:0003723 A0A0E9M376 2e-48
10100978_227_560_+ GO:0003735 A0A0E9M376 2e-48
10100978_227_560_+ GO:0005622 A0A0E9M376 2e-48
10100978_227_560_+ GO:0005840 A0A0E9M376 2e-48
10100978_227_560_+ GO:0006412 A0A0E9M376 2e-48
10100978_227_560_+ GO:0019843 A0A0E9M376 2e-48
10100978_227_560_+ GO:0030529 A0A0E9M376 2e-48
10100268_1_131_+ GO:0000049 A0QSD8 1e-13
10100268_1_131_+ GO:0003723 A0QSD8 1e-13
10100268_1_131_+ GO:0003735 A0QSD8 1e-13
10100268_1_131_+ GO:0005622 A0QSD8 1e-13
10100268_1_131_+ GO:0005840 A0QSD8 1e-13
10100268_1_131_+ GO:0006412 A0QSD8 1e-13
10100268_1_131_+ GO:0019843 A0QSD8 1e-13
10100268_1_131_+ GO:0030529 A0QSD8 1e-13
10163796_1_928_- GO:0003677 B3PK30 5e-137
10163796_1_928_- GO:0003899 B3PK30 5e-137
10163796_1_928_- GO:0006351 B3PK30 5e-137
10163796_1_928_- GO:0016740 B3PK30 5e-137
10163796_1_928_- GO:0016779 B3PK30 5e-137
10163796_1_928_- GO:0032549 B3PK30 5e-137
10198394_2172_2930_- GO:0004325 D6U1W4 3e-51
10198394_2172_2930_- GO:0005737 D6U1W4 3e-51
10198394_2172_2930_- GO:0006779 D6U1W4 3e-51
10198394_2172_2930_- GO:0006783 D6U1W4 3e-51
10198394_2172_2930_- GO:0016829 D6U1W4 3e-51
10198394_2172_2930_- GO:0046872 D6U1W4 3e-51
10181874_1_903_+ GO:0016491 G0LC83 3e-37
10181874_1_903_+ GO:0055114 G0LC83 3e-37
10187834_306_1040_+ GO:0000166 C0CWY6 4e-101
10187834_306_1040_+ GO:0005524 C0CWY6 4e-101
10187834_306_1040_+ GO:0008152 C0CWY6 4e-101
10187834_306_1040_+ GO:0016887 C0CWY6 4e-101
10191020_1_378_- GO:0030288 A9IQL2 2e-24
10146838_1_767_- GO:0006810 G8QI84 3e-105
10146838_1_767_- GO:0030288 G8QI84 3e-105
10198506_3512_3901_- GO:0003824 M5A5M7 7e-53
10198506_3512_3901_- GO:0004160 M5A5M7 7e-53
10198506_3512_3901_- GO:0008152 M5A5M7 7e-53
10198506_3512_3901_- GO:0008652 M5A5M7 7e-53
10198506_3512_3901_- GO:0009082 M5A5M7 7e-53
10198506_3512_3901_- GO:0009097 M5A5M7 7e-53
10198506_3512_3901_- GO:0009099 M5A5M7 7e-53
10198506_3512_3901_- GO:0016829 M5A5M7 7e-53
10198506_3512_3901_- GO:0046872 M5A5M7 7e-53
10198506_3512_3901_- GO:0051536 M5A5M7 7e-53
10198506_3512_3901_- GO:0051539 M5A5M7 7e-53
10134448_1_690_- GO:0004129 M5A735 1e-92
10134448_1_690_- GO:0005506 M5A735 1e-92
10134448_1_690_- GO:0005507 M5A735 1e-92
10134448_1_690_- GO:0005886 M5A735 1e-92
10134448_1_690_- GO:0006810 M5A735 1e-92
10134448_1_690_- GO:0009055 M5A735 1e-92
10134448_1_690_- GO:0009060 M5A735 1e-92
10134448_1_690_- GO:0016020 M5A735 1e-92
10134448_1_690_- GO:0016021 M5A735 1e-92
10134448_1_690_- GO:0016491 M5A735 1e-92
10134448_1_690_- GO:0020037 M5A735 1e-92
10134448_1_690_- GO:0022900 M5A735 1e-92
10134448_1_690_- GO:0055114 M5A735 1e-92
10134448_1_690_- GO:0070469 M5A735 1e-92
10134448_1_690_- GO:1902600 M5A735 1e-92
10111661_1_594_+ GO:0008940 A0A0F2NSN0 4e-94
10111661_1_594_+ GO:0009055 A0A0F2NSN0 4e-94
10111661_1_594_+ GO:0009325 A0A0F2NSN0 4e-94
10111661_1_594_+ GO:0016491 A0A0F2NSN0 4e-94
10111661_1_594_+ GO:0030151 A0A0F2NSN0 4e-94
10111661_1_594_+ GO:0042126 A0A0F2NSN0 4e-94
10111661_1_594_+ GO:0046872 A0A0F2NSN0 4e-94
10111661_1_594_+ GO:0051536 A0A0F2NSN0 4e-94
10111661_1_594_+ GO:0051539 A0A0F2NSN0 4e-94
10111661_1_594_+ GO:0055114 A0A0F2NSN0 4e-94
10116803_1_612_- GO:0003824 V2VRM8 1e-88
10116803_1_612_- GO:0003988 V2VRM8 1e-88
10116803_1_612_- GO:0005737 V2VRM8 1e-88
10116803_1_612_- GO:0006629 V2VRM8 1e-88
10116803_1_612_- GO:0006631 V2VRM8 1e-88
10116803_1_612_- GO:0006635 V2VRM8 1e-88
10116803_1_612_- GO:0008152 V2VRM8 1e-88
10116803_1_612_- GO:0016042 V2VRM8 1e-88
10116803_1_612_- GO:0016740 V2VRM8 1e-88
10116803_1_612_- GO:0016746 V2VRM8 1e-88
10116803_1_612_- GO:0016747 V2VRM8 1e-88
10181604_1041_1290_+ GO:0000015 D8PH76 9e-39
10181604_1041_1290_+ GO:0000287 D8PH76 9e-39
10181604_1041_1290_+ GO:0004634 D8PH76 9e-39
10181604_1041_1290_+ GO:0005576 D8PH76 9e-39
10181604_1041_1290_+ GO:0005737 D8PH76 9e-39
10181604_1041_1290_+ GO:0006096 D8PH76 9e-39
10181604_1041_1290_+ GO:0009986 D8PH76 9e-39
10181604_1041_1290_+ GO:0016829 D8PH76 9e-39
10181604_1041_1290_+ GO:0046872 D8PH76 9e-39
10133396_91_684_- GO:0006508 E6SCG5 4e-72
10133396_91_684_- GO:0008233 E6SCG5 4e-72
10133396_91_684_- GO:0008237 E6SCG5 4e-72
10077458_63_504_- GO:0004601 D3PQY9 2e-47
10077458_63_504_- GO:0006979 D3PQY9 2e-47
10077458_63_504_- GO:0098869 D3PQY9 2e-47
10091300_421_535_- GO:0003723 Q47J99 1e-13
10091300_421_535_- GO:0003735 Q47J99 1e-13
10091300_421_535_- GO:0005840 Q47J99 1e-13
10091300_421_535_- GO:0006412 Q47J99 1e-13
10091300_421_535_- GO:0015935 Q47J99 1e-13
10091300_421_535_- GO:0019843 Q47J99 1e-13
10091300_421_535_- GO:0030529 Q47J99 1e-13
10156093_306_542_+ GO:0003735 A0A0B4XIX3 9e-34
10156093_306_542_+ GO:0005622 A0A0B4XIX3 9e-34
10156093_306_542_+ GO:0005840 A0A0B4XIX3 9e-34
10156093_306_542_+ GO:0006412 A0A0B4XIX3 9e-34
10156093_306_542_+ GO:0030529 A0A0B4XIX3 9e-34
10104900_1_572_+ GO:0000166 A0A0F0ETU5 2e-98
10104900_1_572_+ GO:0003824 A0A0F0ETU5 2e-98
10104900_1_572_+ GO:0003987 A0A0F0ETU5 2e-98
10104900_1_572_+ GO:0005524 A0A0F0ETU5 2e-98
10104900_1_572_+ GO:0008152 A0A0F0ETU5 2e-98
10104900_1_572_+ GO:0016208 A0A0F0ETU5 2e-98
10104900_1_572_+ GO:0016874 A0A0F0ETU5 2e-98
10104900_1_572_+ GO:0019427 A0A0F0ETU5 2e-98
10104900_1_572_+ GO:0046872 A0A0F0ETU5 2e-98
10170156_101_616_+ GO:0003723 A1TJT2 3e-70
10170156_101_616_+ GO:0003735 A1TJT2 3e-70
10170156_101_616_+ GO:0005622 A1TJT2 3e-70
10170156_101_616_+ GO:0005840 A1TJT2 3e-70
10170156_101_616_+ GO:0006412 A1TJT2 3e-70
10170156_101_616_+ GO:0019843 A1TJT2 3e-70
10170156_101_616_+ GO:0030529 A1TJT2 3e-70
10129528_1_516_+ GO:0016491 D8PBI1 1e-86
10129528_1_516_+ GO:0016625 D8PBI1 1e-86
10129528_1_516_+ GO:0016903 D8PBI1 1e-86
10129528_1_516_+ GO:0047553 D8PBI1 1e-86
10129528_1_516_+ GO:0055114 D8PBI1 1e-86
10112535_1_597_+ GO:0003677 F2I9Y8 2e-94
10112535_1_597_+ GO:0003899 F2I9Y8 2e-94
10112535_1_597_+ GO:0006351 F2I9Y8 2e-94
10112535_1_597_+ GO:0016740 F2I9Y8 2e-94
10112535_1_597_+ GO:0016779 F2I9Y8 2e-94
10112535_1_597_+ GO:0032549 F2I9Y8 2e-94
10172820_1_349_- GO:0000287 H5WKA5 9e-52
10172820_1_349_- GO:0003824 H5WKA5 9e-52
10172820_1_349_- GO:0003984 H5WKA5 9e-52
10172820_1_349_- GO:0008652 H5WKA5 9e-52
10172820_1_349_- GO:0009082 H5WKA5 9e-52
10172820_1_349_- GO:0009097 H5WKA5 9e-52
10172820_1_349_- GO:0009099 H5WKA5 9e-52
10172820_1_349_- GO:0016740 H5WKA5 9e-52
10172820_1_349_- GO:0030976 H5WKA5 9e-52
10172820_1_349_- GO:0046872 H5WKA5 9e-52
10172820_1_349_- GO:0050660 H5WKA5 9e-52
10144392_1_281_+ GO:0003677 Q47A90 3e-37
10144392_1_281_+ GO:0030261 Q47A90 3e-37
10144420_1_750_- GO:0004450 Q47BD1 4e-119
10144420_1_750_- GO:0006099 Q47BD1 4e-119
10144420_1_750_- GO:0016616 Q47BD1 4e-119
10144420_1_750_- GO:0046872 Q47BD1 4e-119
10144420_1_750_- GO:0055114 Q47BD1 4e-119
10197762_24_770_+ GO:0000287 C7LZN9 2e-66
10197762_24_770_+ GO:0004659 C7LZN9 2e-66
10197762_24_770_+ GO:0008152 C7LZN9 2e-66
10197762_24_770_+ GO:0016740 C7LZN9 2e-66
10197762_24_770_+ GO:0016765 C7LZN9 2e-66
10197762_24_770_+ GO:0046872 C7LZN9 2e-66
10079864_1_268_+ GO:0003723 A0A075JER0 2e-37
10079864_1_268_+ GO:0003735 A0A075JER0 2e-37
10079864_1_268_+ GO:0005622 A0A075JER0 2e-37
10079864_1_268_+ GO:0005840 A0A075JER0 2e-37
10079864_1_268_+ GO:0006412 A0A075JER0 2e-37
10079864_1_268_+ GO:0019843 A0A075JER0 2e-37
10079864_1_268_+ GO:0030529 A0A075JER0 2e-37
10143880_1_640_+ GO:0000166 C7NJD9 2e-50
10143880_1_640_+ GO:0005524 C7NJD9 2e-50
10143880_1_640_+ GO:0005886 C7NJD9 2e-50
10143880_1_640_+ GO:0006754 C7NJD9 2e-50
10143880_1_640_+ GO:0006810 C7NJD9 2e-50
10143880_1_640_+ GO:0006811 C7NJD9 2e-50
10143880_1_640_+ GO:0015986 C7NJD9 2e-50
10143880_1_640_+ GO:0015991 C7NJD9 2e-50
10143880_1_640_+ GO:0015992 C7NJD9 2e-50
10143880_1_640_+ GO:0016020 C7NJD9 2e-50
10143880_1_640_+ GO:0016787 C7NJD9 2e-50
10143880_1_640_+ GO:0016820 C7NJD9 2e-50
10143880_1_640_+ GO:0033178 C7NJD9 2e-50
10143880_1_640_+ GO:0042777 C7NJD9 2e-50
10143880_1_640_+ GO:0045261 C7NJD9 2e-50
10143880_1_640_+ GO:0046034 C7NJD9 2e-50
10143880_1_640_+ GO:0046933 C7NJD9 2e-50
10143880_1_640_+ GO:0046961 C7NJD9 2e-50
10181704_298_1050_+ GO:0006520 F4L6A2 4e-96
10181704_298_1050_+ GO:0016491 F4L6A2 4e-96
10181704_298_1050_+ GO:0016639 F4L6A2 4e-96
10181704_298_1050_+ GO:0055114 F4L6A2 4e-96
10189796_1485_1715_- GO:0000175 D8P8G3 1e-35
10189796_1485_1715_- GO:0000287 D8P8G3 1e-35
10189796_1485_1715_- GO:0003676 D8P8G3 1e-35
10189796_1485_1715_- GO:0003723 D8P8G3 1e-35
10189796_1485_1715_- GO:0004654 D8P8G3 1e-35
10189796_1485_1715_- GO:0005737 D8P8G3 1e-35
10189796_1485_1715_- GO:0006396 D8P8G3 1e-35
10189796_1485_1715_- GO:0006402 D8P8G3 1e-35
10189796_1485_1715_- GO:0016740 D8P8G3 1e-35
10189796_1485_1715_- GO:0016779 D8P8G3 1e-35
10189796_1485_1715_- GO:0046872 D8P8G3 1e-35
10189796_1485_1715_- GO:0090503 D8P8G3 1e-35
10102080_1_563_+ GO:0003735 F8GDI5 2e-95
10102080_1_563_+ GO:0005622 F8GDI5 2e-95
10102080_1_563_+ GO:0005840 F8GDI5 2e-95
10102080_1_563_+ GO:0006412 F8GDI5 2e-95
10102080_1_563_+ GO:0015935 F8GDI5 2e-95
10102080_1_563_+ GO:0030529 F8GDI5 2e-95
10119185_1_621_- GO:0016020 B1XIQ4 2e-16
10119185_1_621_- GO:0016021 B1XIQ4 2e-16
10194160_2086_2251_+ GO:0003857 M5A6Z4 2e-14
10194160_2086_2251_+ GO:0006631 M5A6Z4 2e-14
10194160_2086_2251_+ GO:0016491 M5A6Z4 2e-14
10194160_2086_2251_+ GO:0055114 M5A6Z4 2e-14
10194160_2086_2251_+ GO:0070403 M5A6Z4 2e-14
10154150_1_826_- GO:0009055 Q21UJ2 3e-146
10154150_1_826_- GO:0016491 Q21UJ2 3e-146
10154150_1_826_- GO:0016625 Q21UJ2 3e-146
10154150_1_826_- GO:0051536 Q21UJ2 3e-146
10154150_1_826_- GO:0055114 Q21UJ2 3e-146
10198186_1_934_- GO:0000175 C7PL11 2e-127
10198186_1_934_- GO:0000287 C7PL11 2e-127
10198186_1_934_- GO:0003676 C7PL11 2e-127
10198186_1_934_- GO:0003723 C7PL11 2e-127
10198186_1_934_- GO:0004654 C7PL11 2e-127
10198186_1_934_- GO:0005737 C7PL11 2e-127
10198186_1_934_- GO:0006396 C7PL11 2e-127
10198186_1_934_- GO:0006402 C7PL11 2e-127
10198186_1_934_- GO:0016740 C7PL11 2e-127
10198186_1_934_- GO:0016779 C7PL11 2e-127
10198186_1_934_- GO:0046872 C7PL11 2e-127
10198186_1_934_- GO:0090503 C7PL11 2e-127
10076704_96_502_- GO:0003723 Q21WD3 9e-61
10076704_96_502_- GO:0003735 Q21WD3 9e-61
10076704_96_502_- GO:0005622 Q21WD3 9e-61
10076704_96_502_- GO:0005840 Q21WD3 9e-61
10076704_96_502_- GO:0006412 Q21WD3 9e-61
10076704_96_502_- GO:0019843 Q21WD3 9e-61
10076704_96_502_- GO:0030529 Q21WD3 9e-61
10138272_1_712_+ GO:0003676 Q39VA8 1e-87
10138272_1_712_+ GO:0003700 Q39VA8 1e-87
10138272_1_712_+ GO:0003723 Q39VA8 1e-87
10138272_1_712_+ GO:0003746 Q39VA8 1e-87
10138272_1_712_+ GO:0005737 Q39VA8 1e-87
10138272_1_712_+ GO:0006351 Q39VA8 1e-87
10138272_1_712_+ GO:0006353 Q39VA8 1e-87
10138272_1_712_+ GO:0006355 Q39VA8 1e-87
10138272_1_712_+ GO:0006414 Q39VA8 1e-87
10138272_1_712_+ GO:0031554 Q39VA8 1e-87
10138272_1_712_+ GO:0031564 Q39VA8 1e-87
10151546_1_803_+ GO:0008940 I1DV68 3e-116
10151546_1_803_+ GO:0009325 I1DV68 3e-116
10151546_1_803_+ GO:0016491 I1DV68 3e-116
10151546_1_803_+ GO:0042126 I1DV68 3e-116
10151546_1_803_+ GO:0055114 I1DV68 3e-116
10107427_399_580_+ GO:0001760 A0A0G3V3H7 1e-14
10107427_399_580_+ GO:0006568 A0A0G3V3H7 1e-14
10107427_399_580_+ GO:0016787 A0A0G3V3H7 1e-14
10107427_399_580_+ GO:0046874 A0A0G3V3H7 1e-14
10197902_3012_3898_+ GO:0003677 G8TI98 8e-139
10197902_3012_3898_+ GO:0003899 G8TI98 8e-139
10197902_3012_3898_+ GO:0006351 G8TI98 8e-139
10197902_3012_3898_+ GO:0016740 G8TI98 8e-139
10197902_3012_3898_+ GO:0016779 G8TI98 8e-139
10197902_3012_3898_+ GO:0046983 G8TI98 8e-139
10151634_1_804_+ GO:0016491 F8AXE1 3e-108
10151634_1_804_+ GO:0055114 F8AXE1 3e-108
10194420_1_863_- GO:0004872 C6W3F6 9e-40
10194420_1_863_- GO:0006810 C6W3F6 9e-40
10194420_1_863_- GO:0016020 C6W3F6 9e-40
10186510_294_740_+ GO:0003723 G8T7E3 9e-68
10186510_294_740_+ GO:0003735 G8T7E3 9e-68
10186510_294_740_+ GO:0005840 G8T7E3 9e-68
10186510_294_740_+ GO:0006412 G8T7E3 9e-68
10186510_294_740_+ GO:0019843 G8T7E3 9e-68
10186510_294_740_+ GO:0030529 G8T7E3 9e-68
10186510_294_740_+ GO:0070180 G8T7E3 9e-68
10110211_1_589_+ GO:0000166 H8KNW0 2e-82
10110211_1_589_+ GO:0003677 H8KNW0 2e-82
10110211_1_589_+ GO:0003684 H8KNW0 2e-82
10110211_1_589_+ GO:0003697 H8KNW0 2e-82
10110211_1_589_+ GO:0005524 H8KNW0 2e-82
10110211_1_589_+ GO:0005737 H8KNW0 2e-82
10110211_1_589_+ GO:0006259 H8KNW0 2e-82
10110211_1_589_+ GO:0006281 H8KNW0 2e-82
10110211_1_589_+ GO:0006310 H8KNW0 2e-82
10110211_1_589_+ GO:0006974 H8KNW0 2e-82
10110211_1_589_+ GO:0008094 H8KNW0 2e-82
10110211_1_589_+ GO:0009432 H8KNW0 2e-82
10131368_1_674_+ GO:0000902 F8GLL0 7e-115
10120649_243_628_+ GO:0003723 A9BRW5 1e-58
10120649_243_628_+ GO:0003735 A9BRW5 1e-58
10120649_243_628_+ GO:0005840 A9BRW5 1e-58
10120649_243_628_+ GO:0006412 A9BRW5 1e-58
10120649_243_628_+ GO:0019843 A9BRW5 1e-58
10120649_243_628_+ GO:0030529 A9BRW5 1e-58
10116731_266_612_+ GO:0000160 A1TVS4 4e-53
10116731_266_612_+ GO:0003677 A1TVS4 4e-53
10116731_266_612_+ GO:0005622 A1TVS4 4e-53
10116731_266_612_+ GO:0043565 A1TVS4 4e-53
10118335_404_618_+ GO:0000166 C3XC69 7e-26
10118335_404_618_+ GO:0005524 C3XC69 7e-26
10118335_404_618_+ GO:0005886 C3XC69 7e-26
10118335_404_618_+ GO:0006754 C3XC69 7e-26
10118335_404_618_+ GO:0006810 C3XC69 7e-26
10118335_404_618_+ GO:0006811 C3XC69 7e-26
10118335_404_618_+ GO:0015986 C3XC69 7e-26
10118335_404_618_+ GO:0015991 C3XC69 7e-26
10118335_404_618_+ GO:0015992 C3XC69 7e-26
10118335_404_618_+ GO:0016020 C3XC69 7e-26
10118335_404_618_+ GO:0016787 C3XC69 7e-26
10118335_404_618_+ GO:0016820 C3XC69 7e-26
10118335_404_618_+ GO:0033178 C3XC69 7e-26
10118335_404_618_+ GO:0042777 C3XC69 7e-26
10118335_404_618_+ GO:0045261 C3XC69 7e-26
10118335_404_618_+ GO:0046034 C3XC69 7e-26
10118335_404_618_+ GO:0046933 C3XC69 7e-26
10165836_380_955_- GO:0003677 F4KXU3 2e-78
10165836_380_955_- GO:0003899 F4KXU3 2e-78
10165836_380_955_- GO:0006351 F4KXU3 2e-78
10165836_380_955_- GO:0016740 F4KXU3 2e-78
10165836_380_955_- GO:0016779 F4KXU3 2e-78
10165836_380_955_- GO:0046983 F4KXU3 2e-78
10196032_106_978_+ GO:0003824 A0A089YHS6 6e-105
10196032_106_978_+ GO:0005737 A0A089YHS6 6e-105
10196032_106_978_+ GO:0008152 A0A089YHS6 6e-105
10196032_106_978_+ GO:0008652 A0A089YHS6 6e-105
10196032_106_978_+ GO:0008840 A0A089YHS6 6e-105
10196032_106_978_+ GO:0009085 A0A089YHS6 6e-105
10196032_106_978_+ GO:0009089 A0A089YHS6 6e-105
10196032_106_978_+ GO:0016829 A0A089YHS6 6e-105
10196032_106_978_+ GO:0019877 A0A089YHS6 6e-105
10177630_1_929_- GO:0000428 Q51561 4e-134
10177630_1_929_- GO:0003677 Q51561 4e-134
10177630_1_929_- GO:0003899 Q51561 4e-134
10177630_1_929_- GO:0006351 Q51561 4e-134
10177630_1_929_- GO:0016740 Q51561 4e-134
10177630_1_929_- GO:0016779 Q51561 4e-134
10177630_1_929_- GO:0032549 Q51561 4e-134
10103036_1_499_- GO:0003723 R7Y1N9 3e-79
10103036_1_499_- GO:0003735 R7Y1N9 3e-79
10103036_1_499_- GO:0005622 R7Y1N9 3e-79
10103036_1_499_- GO:0005840 R7Y1N9 3e-79
10103036_1_499_- GO:0006412 R7Y1N9 3e-79
10103036_1_499_- GO:0019843 R7Y1N9 3e-79
10103036_1_499_- GO:0030529 R7Y1N9 3e-79
10139856_1_721_- GO:0019867 A6X8H5 5e-18
10091986_1_536_- GO:0003677 F4KUH7 8e-68
10091986_1_536_- GO:0003899 F4KUH7 8e-68
10091986_1_536_- GO:0006351 F4KUH7 8e-68
10091986_1_536_- GO:0016740 F4KUH7 8e-68
10091986_1_536_- GO:0016779 F4KUH7 8e-68
10091986_1_536_- GO:0032549 F4KUH7 8e-68
10174958_1_555_+ GO:0008152 A0A0G3BVD4 4e-89
10174958_1_555_+ GO:0016740 A0A0G3BVD4 4e-89
10196110_954_1868_- GO:0003824 E1VQY4 2e-147
10196110_954_1868_- GO:0004332 E1VQY4 2e-147
10196110_954_1868_- GO:0005975 E1VQY4 2e-147
10196110_954_1868_- GO:0006096 E1VQY4 2e-147
10196110_954_1868_- GO:0008270 E1VQY4 2e-147
10196110_954_1868_- GO:0016829 E1VQY4 2e-147
10196110_954_1868_- GO:0016832 E1VQY4 2e-147
10196110_954_1868_- GO:0046872 E1VQY4 2e-147
10139696_39_720_+ GO:0016020 U5N855 6e-16
10139696_39_720_+ GO:0016021 U5N855 6e-16
10175122_305_832_- GO:0003723 W0SCK1 4e-73
10175122_305_832_- GO:0003735 W0SCK1 4e-73
10175122_305_832_- GO:0005840 W0SCK1 4e-73
10175122_305_832_- GO:0006412 W0SCK1 4e-73
10175122_305_832_- GO:0015935 W0SCK1 4e-73
10175122_305_832_- GO:0019843 W0SCK1 4e-73
10175122_305_832_- GO:0030529 W0SCK1 4e-73
10138342_1_712_+ GO:0003677 Q0SFB3 5e-121
10138342_1_712_+ GO:0003899 Q0SFB3 5e-121
10138342_1_712_+ GO:0006351 Q0SFB3 5e-121
10138342_1_712_+ GO:0016740 Q0SFB3 5e-121
10138342_1_712_+ GO:0016779 Q0SFB3 5e-121
10138342_1_712_+ GO:0032549 Q0SFB3 5e-121
10134520_12_428_+ GO:0000049 U5N4T9 4e-68
10134520_12_428_+ GO:0003723 U5N4T9 4e-68
10134520_12_428_+ GO:0003735 U5N4T9 4e-68
10134520_12_428_+ GO:0005622 U5N4T9 4e-68
10134520_12_428_+ GO:0005840 U5N4T9 4e-68
10134520_12_428_+ GO:0006412 U5N4T9 4e-68
10134520_12_428_+ GO:0019843 U5N4T9 4e-68
10134520_12_428_+ GO:0030529 U5N4T9 4e-68
10191270_1_850_- GO:0006865 A1TSW7 2e-146
10168940_1_618_+ GO:0008152 A2SFS9 1e-98
10168940_1_618_+ GO:0008260 A2SFS9 1e-98
10168940_1_618_+ GO:0008410 A2SFS9 1e-98
10168940_1_618_+ GO:0016740 A2SFS9 1e-98
10198910_2488_3404_+ GO:0008831 A0A075R920 5e-36
10198910_2488_3404_+ GO:0016491 A0A075R920 5e-36
10198910_2488_3404_+ GO:0055114 A0A075R920 5e-36
10148090_1_775_- GO:0000166 A0A0A1DQM5 4e-104
10148090_1_775_- GO:0000287 A0A0A1DQM5 4e-104
10148090_1_775_- GO:0004478 A0A0A1DQM5 4e-104
10148090_1_775_- GO:0005524 A0A0A1DQM5 4e-104
10148090_1_775_- GO:0005737 A0A0A1DQM5 4e-104
10148090_1_775_- GO:0006556 A0A0A1DQM5 4e-104
10148090_1_775_- GO:0006730 A0A0A1DQM5 4e-104
10148090_1_775_- GO:0016740 A0A0A1DQM5 4e-104
10148090_1_775_- GO:0046872 A0A0A1DQM5 4e-104
10121853_1_371_- GO:0003723 Q21QN7 8e-56
10121853_1_371_- GO:0003735 Q21QN7 8e-56
10121853_1_371_- GO:0005840 Q21QN7 8e-56
10121853_1_371_- GO:0006412 Q21QN7 8e-56
10121853_1_371_- GO:0019843 Q21QN7 8e-56
10121853_1_371_- GO:0030529 Q21QN7 8e-56
10095722_1_546_- GO:0000166 A1WF56 5e-95
10095722_1_546_- GO:0005524 A1WF56 5e-95
10095722_1_546_- GO:0005886 A1WF56 5e-95
10095722_1_546_- GO:0006754 A1WF56 5e-95
10095722_1_546_- GO:0006810 A1WF56 5e-95
10095722_1_546_- GO:0006811 A1WF56 5e-95
10095722_1_546_- GO:0015986 A1WF56 5e-95
10095722_1_546_- GO:0015991 A1WF56 5e-95
10095722_1_546_- GO:0015992 A1WF56 5e-95
10095722_1_546_- GO:0016020 A1WF56 5e-95
10095722_1_546_- GO:0016787 A1WF56 5e-95
10095722_1_546_- GO:0016820 A1WF56 5e-95
10095722_1_546_- GO:0033178 A1WF56 5e-95
10095722_1_546_- GO:0042777 A1WF56 5e-95
10095722_1_546_- GO:0045261 A1WF56 5e-95
10095722_1_546_- GO:0046034 A1WF56 5e-95
10095722_1_546_- GO:0046933 A1WF56 5e-95
10095722_1_546_- GO:0046961 A1WF56 5e-95
10130644_357_670_+ GO:0003723 A1VIQ5 5e-48
10130644_357_670_+ GO:0003735 A1VIQ5 5e-48
10130644_357_670_+ GO:0005622 A1VIQ5 5e-48
10130644_357_670_+ GO:0005840 A1VIQ5 5e-48
10130644_357_670_+ GO:0006412 A1VIQ5 5e-48
10130644_357_670_+ GO:0015934 A1VIQ5 5e-48
10130644_357_670_+ GO:0019843 A1VIQ5 5e-48
10130644_357_670_+ GO:0030529 A1VIQ5 5e-48
10195596_523_996_+ GO:0003824 A2SE93 1e-07
10195596_523_996_+ GO:0004497 A2SE93 1e-07
10195596_523_996_+ GO:0006725 A2SE93 1e-07
10195596_523_996_+ GO:0055114 A2SE93 1e-07
10151942_1_806_+ GO:0000166 I0I8B8 2e-108
10151942_1_806_+ GO:0003924 I0I8B8 2e-108
10151942_1_806_+ GO:0005525 I0I8B8 2e-108
10151942_1_806_+ GO:0008152 I0I8B8 2e-108
10171312_1_1040_- GO:0005507 N0AM32 5e-34
10171312_1_1040_- GO:0016491 N0AM32 5e-34
10171312_1_1040_- GO:0055114 N0AM32 5e-34
10199248_9502_9990_+ GO:0004601 K4J0Y5 3e-15
10199248_9502_9990_+ GO:0098869 K4J0Y5 3e-15
10176584_1_944_- GO:0016021 H8H112 2e-45
10176584_1_944_- GO:0016787 H8H112 2e-45
10176584_1_944_- GO:0016811 H8H112 2e-45
10176584_1_944_- GO:0017000 H8H112 2e-45
10170326_652_1022_+ GO:0000049 A5USG5 6e-57
10170326_652_1022_+ GO:0003676 A5USG5 6e-57
10170326_652_1022_+ GO:0003723 A5USG5 6e-57
10170326_652_1022_+ GO:0003735 A5USG5 6e-57
10170326_652_1022_+ GO:0005622 A5USG5 6e-57
10170326_652_1022_+ GO:0005840 A5USG5 6e-57
10170326_652_1022_+ GO:0006412 A5USG5 6e-57
10170326_652_1022_+ GO:0019843 A5USG5 6e-57
10170326_652_1022_+ GO:0030529 A5USG5 6e-57
10194420_1969_2294_- GO:0004872 X5DBG4 2e-15
10194420_1969_2294_- GO:0006810 X5DBG4 2e-15
10194420_1969_2294_- GO:0016020 X5DBG4 2e-15
10139224_1_717_- GO:0003677 Q47JA9 7e-118
10139224_1_717_- GO:0003899 Q47JA9 7e-118
10139224_1_717_- GO:0006351 Q47JA9 7e-118
10139224_1_717_- GO:0016740 Q47JA9 7e-118
10139224_1_717_- GO:0016779 Q47JA9 7e-118
10105566_1_574_- GO:0000166 Q2Y664 1e-99
10105566_1_574_- GO:0004748 Q2Y664 1e-99
10105566_1_574_- GO:0005524 Q2Y664 1e-99
10105566_1_574_- GO:0006260 Q2Y664 1e-99
10105566_1_574_- GO:0016491 Q2Y664 1e-99
10105566_1_574_- GO:0031419 Q2Y664 1e-99
10105566_1_574_- GO:0055114 Q2Y664 1e-99
10140958_1_728_+ GO:0016491 D1CC65 5e-51
10140958_1_728_+ GO:0055114 D1CC65 5e-51
10148380_1_777_- GO:0019867 A6X8H5 3e-31
10196908_1062_1247_+ GO:0003735 F3NI15 2e-12
10196908_1062_1247_+ GO:0005622 F3NI15 2e-12
10196908_1062_1247_+ GO:0005840 F3NI15 2e-12
10196908_1062_1247_+ GO:0006412 F3NI15 2e-12
10196908_1062_1247_+ GO:0030529 F3NI15 2e-12
10151852_1_806_+ GO:0000166 D8PBX8 7e-147
10151852_1_806_+ GO:0003676 D8PBX8 7e-147
10151852_1_806_+ GO:0003723 D8PBX8 7e-147
10151852_1_806_+ GO:0004386 D8PBX8 7e-147
10151852_1_806_+ GO:0005524 D8PBX8 7e-147
10151852_1_806_+ GO:0006351 D8PBX8 7e-147
10151852_1_806_+ GO:0006353 D8PBX8 7e-147
10151852_1_806_+ GO:0006355 D8PBX8 7e-147
10151852_1_806_+ GO:0008186 D8PBX8 7e-147
10151852_1_806_+ GO:0016787 D8PBX8 7e-147
10121441_147_512_+ GO:0003723 F4KWV3 6e-52
10121441_147_512_+ GO:0003735 F4KWV3 6e-52
10121441_147_512_+ GO:0005840 F4KWV3 6e-52
10121441_147_512_+ GO:0006412 F4KWV3 6e-52
10121441_147_512_+ GO:0015934 F4KWV3 6e-52
10121441_147_512_+ GO:0019843 F4KWV3 6e-52
10121441_147_512_+ GO:0030529 F4KWV3 6e-52
10144204_1_268_- GO:0003824 D3DB49 8e-30
10144204_1_268_- GO:0008152 D3DB49 8e-30
10109729_1_587_- GO:0003677 D0LJE1 5e-93
10109729_1_587_- GO:0003899 D0LJE1 5e-93
10109729_1_587_- GO:0006351 D0LJE1 5e-93
10109729_1_587_- GO:0016740 D0LJE1 5e-93
10109729_1_587_- GO:0016779 D0LJE1 5e-93
10109729_1_587_- GO:0032549 D0LJE1 5e-93
10157977_203_823_- GO:0004252 Q21Y67 1e-103
10157977_203_823_- GO:0005737 Q21Y67 1e-103
10157977_203_823_- GO:0006508 Q21Y67 1e-103
10157977_203_823_- GO:0008233 Q21Y67 1e-103
10157977_203_823_- GO:0008236 Q21Y67 1e-103
10157977_203_823_- GO:0016787 Q21Y67 1e-103
10178688_1_602_+ GO:0004368 E1V439 9e-51
10178688_1_602_+ GO:0004369 E1V439 9e-51
10178688_1_602_+ GO:0006072 E1V439 9e-51
10178688_1_602_+ GO:0009331 E1V439 9e-51
10178688_1_602_+ GO:0016491 E1V439 9e-51
10178688_1_602_+ GO:0055114 E1V439 9e-51
10084786_1_519_- GO:0006006 A0A0F7FRV0 6e-65
10084786_1_519_- GO:0016491 A0A0F7FRV0 6e-65
10084786_1_519_- GO:0016620 A0A0F7FRV0 6e-65
10084786_1_519_- GO:0050661 A0A0F7FRV0 6e-65
10084786_1_519_- GO:0051287 A0A0F7FRV0 6e-65
10084786_1_519_- GO:0055114 A0A0F7FRV0 6e-65
10179732_58_315_+ GO:0003723 Q1D290 1e-20
10179732_58_315_+ GO:0003735 Q1D290 1e-20
10179732_58_315_+ GO:0005622 Q1D290 1e-20
10179732_58_315_+ GO:0005840 Q1D290 1e-20
10179732_58_315_+ GO:0006412 Q1D290 1e-20
10179732_58_315_+ GO:0019843 Q1D290 1e-20
10179732_58_315_+ GO:0030529 Q1D290 1e-20
10196786_1_580_+ GO:0008152 M5A3M0 2e-85
10196786_1_580_+ GO:0016491 M5A3M0 2e-85
10196786_1_580_+ GO:0016627 M5A3M0 2e-85
10196786_1_580_+ GO:0050660 M5A3M0 2e-85
10196786_1_580_+ GO:0055114 M5A3M0 2e-85
10196752_1_260_- GO:0000160 M5ALN7 5e-29
10196752_1_260_- GO:0003677 M5ALN7 5e-29
10196752_1_260_- GO:0005622 M5ALN7 5e-29
10196752_1_260_- GO:0006351 M5ALN7 5e-29
10196752_1_260_- GO:0006355 M5ALN7 5e-29
10192708_267_1160_+ GO:0008152 E6SFS7 7e-115
10192708_267_1160_+ GO:0016491 E6SFS7 7e-115
10192708_267_1160_+ GO:0055114 E6SFS7 7e-115
10167438_1_530_+ GO:0000166 I0HZL5 8e-73
10167438_1_530_+ GO:0003746 I0HZL5 8e-73
10167438_1_530_+ GO:0003924 I0HZL5 8e-73
10167438_1_530_+ GO:0005525 I0HZL5 8e-73
10167438_1_530_+ GO:0005622 I0HZL5 8e-73
10167438_1_530_+ GO:0005737 I0HZL5 8e-73
10167438_1_530_+ GO:0006412 I0HZL5 8e-73
10167438_1_530_+ GO:0006414 I0HZL5 8e-73
10185918_1060_1469_- GO:0004871 M5DNJ7 3e-56
10185918_1060_1469_- GO:0006935 M5DNJ7 3e-56
10185918_1060_1469_- GO:0007165 M5DNJ7 3e-56
10185918_1060_1469_- GO:0016020 M5DNJ7 3e-56
10185918_1060_1469_- GO:0016021 M5DNJ7 3e-56
10076512_1_502_- GO:0000166 F2IIS8 6e-72
10076512_1_502_- GO:0003746 F2IIS8 6e-72
10076512_1_502_- GO:0003924 F2IIS8 6e-72
10076512_1_502_- GO:0005525 F2IIS8 6e-72
10076512_1_502_- GO:0005622 F2IIS8 6e-72
10076512_1_502_- GO:0005737 F2IIS8 6e-72
10076512_1_502_- GO:0006412 F2IIS8 6e-72
10076512_1_502_- GO:0006414 F2IIS8 6e-72
10137946_31_710_- GO:0016021 K0I4R7 1e-89
10137946_31_710_- GO:0019867 K0I4R7 1e-89
10127690_272_658_+ GO:0003824 K0EMP4 2e-58
10127690_272_658_+ GO:0003985 K0EMP4 2e-58
10127690_272_658_+ GO:0008152 K0EMP4 2e-58
10127690_272_658_+ GO:0016740 K0EMP4 2e-58
10127690_272_658_+ GO:0016746 K0EMP4 2e-58
10127690_272_658_+ GO:0016747 K0EMP4 2e-58
10094986_1_544_+ GO:0000413 I0I0E5 3e-56
10094986_1_544_+ GO:0003755 I0I0E5 3e-56
10094986_1_544_+ GO:0005737 I0I0E5 3e-56
10094986_1_544_+ GO:0006457 I0I0E5 3e-56
10094986_1_544_+ GO:0007049 I0I0E5 3e-56
10094986_1_544_+ GO:0008152 I0I0E5 3e-56
10094986_1_544_+ GO:0015031 I0I0E5 3e-56
10094986_1_544_+ GO:0016853 I0I0E5 3e-56
10094986_1_544_+ GO:0051301 I0I0E5 3e-56
10093804_1_500_+ GO:0003723 F4KUH3 2e-65
10093804_1_500_+ GO:0003735 F4KUH3 2e-65
10093804_1_500_+ GO:0005840 F4KUH3 2e-65
10093804_1_500_+ GO:0006412 F4KUH3 2e-65
10093804_1_500_+ GO:0019843 F4KUH3 2e-65
10093804_1_500_+ GO:0030529 F4KUH3 2e-65
10093804_1_500_+ GO:0070180 F4KUH3 2e-65
10191010_1250_1534_- GO:0003700 A0A0F6W783 4e-10
10191010_1250_1534_- GO:0006355 A0A0F6W783 4e-10
10103460_1_567_- GO:0000104 C7PL29 1e-92
10103460_1_567_- GO:0016491 C7PL29 1e-92
10103460_1_567_- GO:0055114 C7PL29 1e-92
10170260_1_1021_- GO:0003824 Q2SLG7 9e-109
10170260_1_1021_- GO:0004474 Q2SLG7 9e-109
10170260_1_1021_- GO:0005737 Q2SLG7 9e-109
10170260_1_1021_- GO:0006097 Q2SLG7 9e-109
10170260_1_1021_- GO:0006099 Q2SLG7 9e-109
10170260_1_1021_- GO:0016740 Q2SLG7 9e-109
10170260_1_1021_- GO:0016746 Q2SLG7 9e-109
10170260_1_1021_- GO:0046872 Q2SLG7 9e-109
10138252_1_506_- GO:0000166 A4XI37 4e-78
10138252_1_506_- GO:0003746 A4XI37 4e-78
10138252_1_506_- GO:0003924 A4XI37 4e-78
10138252_1_506_- GO:0005525 A4XI37 4e-78
10138252_1_506_- GO:0005622 A4XI37 4e-78
10138252_1_506_- GO:0005737 A4XI37 4e-78
10138252_1_506_- GO:0006412 A4XI37 4e-78
10138252_1_506_- GO:0006414 A4XI37 4e-78
10177800_1_387_+ GO:0046872 H5WTH0 3e-67
10177800_1_387_+ GO:0051536 H5WTH0 3e-67
10177800_1_387_+ GO:0051539 H5WTH0 3e-67
10195582_967_1158_- GO:0003723 A9BRW5 1e-18
10195582_967_1158_- GO:0003735 A9BRW5 1e-18
10195582_967_1158_- GO:0005840 A9BRW5 1e-18
10195582_967_1158_- GO:0006412 A9BRW5 1e-18
10195582_967_1158_- GO:0019843 A9BRW5 1e-18
10195582_967_1158_- GO:0030529 A9BRW5 1e-18
10132204_1_678_- GO:0019867 C3X879 1e-32
10190844_1_752_- GO:0008940 D5VBG0 3e-123
10190844_1_752_- GO:0009055 D5VBG0 3e-123
10190844_1_752_- GO:0009325 D5VBG0 3e-123
10190844_1_752_- GO:0016491 D5VBG0 3e-123
10190844_1_752_- GO:0030151 D5VBG0 3e-123
10190844_1_752_- GO:0042126 D5VBG0 3e-123
10190844_1_752_- GO:0046872 D5VBG0 3e-123
10190844_1_752_- GO:0051536 D5VBG0 3e-123
10190844_1_752_- GO:0051539 D5VBG0 3e-123
10190844_1_752_- GO:0055114 D5VBG0 3e-123
10136102_1_699_+ GO:0003824 Q21W03 2e-88
10136102_1_699_+ GO:0008609 Q21W03 2e-88
10136102_1_699_+ GO:0008610 Q21W03 2e-88
10136102_1_699_+ GO:0016491 Q21W03 2e-88
10136102_1_699_+ GO:0016614 Q21W03 2e-88
10136102_1_699_+ GO:0050660 Q21W03 2e-88
10136102_1_699_+ GO:0055114 Q21W03 2e-88
10108981_1_185_+ GO:0009055 A0A0K8P8V4 8e-24
10097366_1_338_+ GO:0004784 J2KKC3 1e-55
10097366_1_338_+ GO:0006801 J2KKC3 1e-55
10097366_1_338_+ GO:0016491 J2KKC3 1e-55
10097366_1_338_+ GO:0019430 J2KKC3 1e-55
10097366_1_338_+ GO:0046872 J2KKC3 1e-55
10097366_1_338_+ GO:0055114 J2KKC3 1e-55
10081292_1_512_- GO:0000166 A0A0A1RQC9 3e-67
10081292_1_512_- GO:0003746 A0A0A1RQC9 3e-67
10081292_1_512_- GO:0003924 A0A0A1RQC9 3e-67
10081292_1_512_- GO:0005525 A0A0A1RQC9 3e-67
10081292_1_512_- GO:0005622 A0A0A1RQC9 3e-67
10081292_1_512_- GO:0005737 A0A0A1RQC9 3e-67
10081292_1_512_- GO:0006412 A0A0A1RQC9 3e-67
10081292_1_512_- GO:0006414 A0A0A1RQC9 3e-67
10077254_162_504_+ GO:0003723 A0A0M2XVY3 5e-40
10077254_162_504_+ GO:0003735 A0A0M2XVY3 5e-40
10077254_162_504_+ GO:0005622 A0A0M2XVY3 5e-40
10077254_162_504_+ GO:0005840 A0A0M2XVY3 5e-40
10077254_162_504_+ GO:0006412 A0A0M2XVY3 5e-40
10077254_162_504_+ GO:0015934 A0A0M2XVY3 5e-40
10077254_162_504_+ GO:0019843 A0A0M2XVY3 5e-40
10077254_162_504_+ GO:0030529 A0A0M2XVY3 5e-40
10142340_1_737_+ GO:0000166 Q21H61 4e-37
10142340_1_737_+ GO:0003743 Q21H61 4e-37
10142340_1_737_+ GO:0003924 Q21H61 4e-37
10142340_1_737_+ GO:0005525 Q21H61 4e-37
10142340_1_737_+ GO:0005622 Q21H61 4e-37
10142340_1_737_+ GO:0005737 Q21H61 4e-37
10142340_1_737_+ GO:0006412 Q21H61 4e-37
10142340_1_737_+ GO:0006413 Q21H61 4e-37
10128162_1_660_+ GO:0006810 G8QM71 1e-20
10128162_1_660_+ GO:0015288 G8QM71 1e-20
10128162_1_660_+ GO:0016020 G8QM71 1e-20
10128162_1_660_+ GO:0055085 G8QM71 1e-20
10172508_1_1007_+ GO:0000166 E4TQZ8 2e-149
10172508_1_1007_+ GO:0005524 E4TQZ8 2e-149
10172508_1_1007_+ GO:0019538 E4TQZ8 2e-149
10130494_117_670_- GO:0003677 M5AGT3 3e-92
10130494_117_670_- GO:0003700 M5AGT3 3e-92
10130494_117_670_- GO:0006351 M5AGT3 3e-92
10130494_117_670_- GO:0006352 M5AGT3 3e-92
10130494_117_670_- GO:0006355 M5AGT3 3e-92
10130494_117_670_- GO:0016987 M5AGT3 3e-92
10132996_1_682_- GO:0000015 A1VLH1 3e-113
10132996_1_682_- GO:0000287 A1VLH1 3e-113
10132996_1_682_- GO:0004634 A1VLH1 3e-113
10132996_1_682_- GO:0005576 A1VLH1 3e-113
10132996_1_682_- GO:0005737 A1VLH1 3e-113
10132996_1_682_- GO:0006096 A1VLH1 3e-113
10132996_1_682_- GO:0009986 A1VLH1 3e-113
10132996_1_682_- GO:0016829 A1VLH1 3e-113
10132996_1_682_- GO:0046872 A1VLH1 3e-113
10140492_130_725_+ GO:0003723 F8GHN1 2e-73
10140492_130_725_+ GO:0003735 F8GHN1 2e-73
10140492_130_725_+ GO:0005840 F8GHN1 2e-73
10140492_130_725_+ GO:0006412 F8GHN1 2e-73
10140492_130_725_+ GO:0019843 F8GHN1 2e-73
10140492_130_725_+ GO:0030529 F8GHN1 2e-73
10176240_420_1136_+ GO:0003824 A0A0G2ZX53 8e-56
10176240_420_1136_+ GO:0016829 A0A0G2ZX53 8e-56
10176240_420_1136_+ GO:0016831 A0A0G2ZX53 8e-56
10176240_420_1136_+ GO:0019752 A0A0G2ZX53 8e-56
10176240_420_1136_+ GO:0030170 A0A0G2ZX53 8e-56
10108261_1_583_- GO:0000166 G0FUQ1 6e-88
10108261_1_583_- GO:0005524 G0FUQ1 6e-88
10108261_1_583_- GO:0005737 G0FUQ1 6e-88
10108261_1_583_- GO:0006508 G0FUQ1 6e-88
10108261_1_583_- GO:0008233 G0FUQ1 6e-88
10108261_1_583_- GO:0009408 G0FUQ1 6e-88
10108261_1_583_- GO:0016485 G0FUQ1 6e-88
10108261_1_583_- GO:0019538 G0FUQ1 6e-88
10194876_1096_1611_+ GO:0003723 A0A0A7PB74 2e-44
10194876_1096_1611_+ GO:0003735 A0A0A7PB74 2e-44
10194876_1096_1611_+ GO:0005622 A0A0A7PB74 2e-44
10194876_1096_1611_+ GO:0005840 A0A0A7PB74 2e-44
10194876_1096_1611_+ GO:0006412 A0A0A7PB74 2e-44
10194876_1096_1611_+ GO:0019843 A0A0A7PB74 2e-44
10194876_1096_1611_+ GO:0030529 A0A0A7PB74 2e-44
10093702_1_162_- GO:0003723 Q5P309 5e-22
10093702_1_162_- GO:0003735 Q5P309 5e-22
10093702_1_162_- GO:0005622 Q5P309 5e-22
10093702_1_162_- GO:0005840 Q5P309 5e-22
10093702_1_162_- GO:0006412 Q5P309 5e-22
10093702_1_162_- GO:0019843 Q5P309 5e-22
10093702_1_162_- GO:0030529 Q5P309 5e-22
10164926_1_442_+ GO:0003746 M5A0R9 2e-47
10164926_1_442_+ GO:0005737 M5A0R9 2e-47
10164926_1_442_+ GO:0006414 M5A0R9 2e-47
10164926_1_442_+ GO:0043043 M5A0R9 2e-47
10146960_1_476_- GO:0000413 E8MZL2 1e-71
10146960_1_476_- GO:0003755 E8MZL2 1e-71
10146960_1_476_- GO:0006457 E8MZL2 1e-71
10146960_1_476_- GO:0016853 E8MZL2 1e-71
10196380_1408_1692_+ GO:0003735 C8N798 2e-24
10196380_1408_1692_+ GO:0005622 C8N798 2e-24
10196380_1408_1692_+ GO:0005840 C8N798 2e-24
10196380_1408_1692_+ GO:0006412 C8N798 2e-24
10196380_1408_1692_+ GO:0030529 C8N798 2e-24
10141536_1_578_+ GO:0006865 E6S7L4 2e-81
10195396_973_1848_- GO:0000413 Q21Y68 2e-130
10195396_973_1848_- GO:0003755 Q21Y68 2e-130
10195396_973_1848_- GO:0005737 Q21Y68 2e-130
10195396_973_1848_- GO:0006457 Q21Y68 2e-130
10195396_973_1848_- GO:0007049 Q21Y68 2e-130
10195396_973_1848_- GO:0008152 Q21Y68 2e-130
10195396_973_1848_- GO:0015031 Q21Y68 2e-130
10195396_973_1848_- GO:0016853 Q21Y68 2e-130
10195396_973_1848_- GO:0051301 Q21Y68 2e-130
10175726_434_964_- GO:0000166 A0A0G3V2Q2 2e-67
10175726_434_964_- GO:0003934 A0A0G3V2Q2 2e-67
10175726_434_964_- GO:0005525 A0A0G3V2Q2 2e-67
10175726_434_964_- GO:0005737 A0A0G3V2Q2 2e-67
10175726_434_964_- GO:0006730 A0A0G3V2Q2 2e-67
10175726_434_964_- GO:0008270 A0A0G3V2Q2 2e-67
10175726_434_964_- GO:0016787 A0A0G3V2Q2 2e-67
10175726_434_964_- GO:0035998 A0A0G3V2Q2 2e-67
10175726_434_964_- GO:0046654 A0A0G3V2Q2 2e-67
10175726_434_964_- GO:0046872 A0A0G3V2Q2 2e-67
10179626_1_1097_+ GO:0000166 Q6MNF8 1e-165
10179626_1_1097_+ GO:0005524 Q6MNF8 1e-165
10179626_1_1097_+ GO:0006457 Q6MNF8 1e-165
10179626_1_1097_+ GO:0051082 Q6MNF8 1e-165
10095438_243_546_- GO:0016020 K2G4H9 4e-09
10095438_243_546_- GO:0016021 K2G4H9 4e-09
10181078_268_1272_+ GO:0003824 C7MW67 6e-113
10181078_268_1272_+ GO:0003985 C7MW67 6e-113
10181078_268_1272_+ GO:0008152 C7MW67 6e-113
10181078_268_1272_+ GO:0016740 C7MW67 6e-113
10181078_268_1272_+ GO:0016746 C7MW67 6e-113
10181078_268_1272_+ GO:0016747 C7MW67 6e-113
10080150_226_509_+ GO:0004455 D5CMF6 2e-40
10080150_226_509_+ GO:0008652 D5CMF6 2e-40
10080150_226_509_+ GO:0009082 D5CMF6 2e-40
10080150_226_509_+ GO:0009097 D5CMF6 2e-40
10080150_226_509_+ GO:0009099 D5CMF6 2e-40
10080150_226_509_+ GO:0016491 D5CMF6 2e-40
10080150_226_509_+ GO:0016853 D5CMF6 2e-40
10080150_226_509_+ GO:0055114 D5CMF6 2e-40
10128886_283_591_+ GO:0000049 F4KWU2 6e-49
10128886_283_591_+ GO:0003723 F4KWU2 6e-49
10128886_283_591_+ GO:0003735 F4KWU2 6e-49
10128886_283_591_+ GO:0005622 F4KWU2 6e-49
10128886_283_591_+ GO:0005840 F4KWU2 6e-49
10128886_283_591_+ GO:0006412 F4KWU2 6e-49
10128886_283_591_+ GO:0030529 F4KWU2 6e-49
10076064_1_441_+ GO:0000166 F8GHN5 4e-76
10076064_1_441_+ GO:0003746 F8GHN5 4e-76
10076064_1_441_+ GO:0003924 F8GHN5 4e-76
10076064_1_441_+ GO:0005525 F8GHN5 4e-76
10076064_1_441_+ GO:0005622 F8GHN5 4e-76
10076064_1_441_+ GO:0005737 F8GHN5 4e-76
10076064_1_441_+ GO:0006412 F8GHN5 4e-76
10076064_1_441_+ GO:0006414 F8GHN5 4e-76
10191814_1023_1917_- GO:0000166 F0S841 2e-127
10191814_1023_1917_- GO:0000287 F0S841 2e-127
10191814_1023_1917_- GO:0003824 F0S841 2e-127
10191814_1023_1917_- GO:0004775 F0S841 2e-127
10191814_1023_1917_- GO:0005524 F0S841 2e-127
10191814_1023_1917_- GO:0006099 F0S841 2e-127
10191814_1023_1917_- GO:0008152 F0S841 2e-127
10191814_1023_1917_- GO:0016874 F0S841 2e-127
10191814_1023_1917_- GO:0030145 F0S841 2e-127
10191814_1023_1917_- GO:0046872 F0S841 2e-127
10195402_530_1026_+ GO:0004601 M5A0L8 1e-53
10195402_530_1026_+ GO:0005623 M5A0L8 1e-53
10195402_530_1026_+ GO:0008379 M5A0L8 1e-53
10195402_530_1026_+ GO:0016209 M5A0L8 1e-53
10195402_530_1026_+ GO:0016491 M5A0L8 1e-53
10195402_530_1026_+ GO:0016684 M5A0L8 1e-53
10195402_530_1026_+ GO:0045454 M5A0L8 1e-53
10195402_530_1026_+ GO:0055114 M5A0L8 1e-53
10195402_530_1026_+ GO:0098869 M5A0L8 1e-53
10198796_3649_4178_+ GO:0008152 F4D1L0 3e-47
10198796_3649_4178_+ GO:0016740 F4D1L0 3e-47
10077610_195_504_- GO:0000049 Q47JA7 4e-49
10077610_195_504_- GO:0003723 Q47JA7 4e-49
10077610_195_504_- GO:0003735 Q47JA7 4e-49
10077610_195_504_- GO:0005840 Q47JA7 4e-49
10077610_195_504_- GO:0006412 Q47JA7 4e-49
10077610_195_504_- GO:0015935 Q47JA7 4e-49
10077610_195_504_- GO:0019843 Q47JA7 4e-49
10077610_195_504_- GO:0030529 Q47JA7 4e-49
10146122_1_315_+ GO:0000049 F8GHM0 9e-50
10146122_1_315_+ GO:0003723 F8GHM0 9e-50
10146122_1_315_+ GO:0003735 F8GHM0 9e-50
10146122_1_315_+ GO:0005622 F8GHM0 9e-50
10146122_1_315_+ GO:0005840 F8GHM0 9e-50
10146122_1_315_+ GO:0006412 F8GHM0 9e-50
10146122_1_315_+ GO:0019843 F8GHM0 9e-50
10146122_1_315_+ GO:0030529 F8GHM0 9e-50
10160422_1_887_+ GO:0015035 Q1D7G6 8e-71
10160422_1_887_+ GO:0055114 Q1D7G6 8e-71
10100638_1_239_+ GO:0003824 A0A0A8ETN4 2e-24
10100638_1_239_+ GO:0008152 A0A0A8ETN4 2e-24
10100638_1_239_+ GO:0016829 A0A0A8ETN4 2e-24
10100638_1_239_+ GO:0046872 A0A0A8ETN4 2e-24
10190220_1317_1655_- GO:0006351 E1VJL6 7e-49
10190220_1317_1655_- GO:0006355 E1VJL6 7e-49
10190220_1317_1655_- GO:0006808 E1VJL6 7e-49
10190220_1317_1655_- GO:0030234 E1VJL6 7e-49
10190220_1317_1655_- GO:0050790 E1VJL6 7e-49
10165102_1_944_- GO:0000166 K1ET75 3e-147
10165102_1_944_- GO:0005524 K1ET75 3e-147
10165102_1_944_- GO:0005737 K1ET75 3e-147
10165102_1_944_- GO:0009408 K1ET75 3e-147
10165102_1_944_- GO:0016485 K1ET75 3e-147
10165102_1_944_- GO:0019538 K1ET75 3e-147
10121301_1_630_+ GO:0008940 D8PI41 8e-125
10121301_1_630_+ GO:0016491 D8PI41 8e-125
10121301_1_630_+ GO:0046872 D8PI41 8e-125
10121301_1_630_+ GO:0051536 D8PI41 8e-125
10121301_1_630_+ GO:0051539 D8PI41 8e-125
10121301_1_630_+ GO:0055114 D8PI41 8e-125
10193042_1159_1464_+ GO:0016491 F6B672 2e-25
10193042_1159_1464_+ GO:0018551 F6B672 2e-25
10193042_1159_1464_+ GO:0055114 F6B672 2e-25
10183667_1_1001_- GO:0000166 D8P9Y2 9e-185
10183667_1_1001_- GO:0005524 D8P9Y2 9e-185
10183667_1_1001_- GO:0006457 D8P9Y2 9e-185
10183667_1_1001_- GO:0006508 D8P9Y2 9e-185
10183667_1_1001_- GO:0008233 D8P9Y2 9e-185
10183667_1_1001_- GO:0008270 D8P9Y2 9e-185
10183667_1_1001_- GO:0046872 D8P9Y2 9e-185
10183667_1_1001_- GO:0046983 D8P9Y2 9e-185
10183667_1_1001_- GO:0051082 D8P9Y2 9e-185
10109171_1_585_+ GO:0003824 Q6FF69 6e-83
10109171_1_585_+ GO:0003988 Q6FF69 6e-83
10109171_1_585_+ GO:0005737 Q6FF69 6e-83
10109171_1_585_+ GO:0006629 Q6FF69 6e-83
10109171_1_585_+ GO:0006631 Q6FF69 6e-83
10109171_1_585_+ GO:0006635 Q6FF69 6e-83
10109171_1_585_+ GO:0008152 Q6FF69 6e-83
10109171_1_585_+ GO:0016042 Q6FF69 6e-83
10109171_1_585_+ GO:0016740 Q6FF69 6e-83
10109171_1_585_+ GO:0016746 Q6FF69 6e-83
10109171_1_585_+ GO:0016747 Q6FF69 6e-83
10077680_287_504_+ GO:0000166 K9TAF5 1e-29
10077680_287_504_+ GO:0003677 K9TAF5 1e-29
10077680_287_504_+ GO:0003824 K9TAF5 1e-29
10077680_287_504_+ GO:0004518 K9TAF5 1e-29
10077680_287_504_+ GO:0005524 K9TAF5 1e-29
10077680_287_504_+ GO:0005737 K9TAF5 1e-29
10077680_287_504_+ GO:0006281 K9TAF5 1e-29
10077680_287_504_+ GO:0006289 K9TAF5 1e-29
10077680_287_504_+ GO:0006974 K9TAF5 1e-29
10077680_287_504_+ GO:0008270 K9TAF5 1e-29
10077680_287_504_+ GO:0009380 K9TAF5 1e-29
10077680_287_504_+ GO:0009381 K9TAF5 1e-29
10077680_287_504_+ GO:0009432 K9TAF5 1e-29
10077680_287_504_+ GO:0016887 K9TAF5 1e-29
10077680_287_504_+ GO:0046872 K9TAF5 1e-29
10077680_287_504_+ GO:0090305 K9TAF5 1e-29
10175574_1_299_- GO:0000166 A4BZ90 2e-29
10175574_1_299_- GO:0003677 A4BZ90 2e-29
10175574_1_299_- GO:0003824 A4BZ90 2e-29
10175574_1_299_- GO:0004518 A4BZ90 2e-29
10175574_1_299_- GO:0005524 A4BZ90 2e-29
10175574_1_299_- GO:0005737 A4BZ90 2e-29
10175574_1_299_- GO:0006281 A4BZ90 2e-29
10175574_1_299_- GO:0006289 A4BZ90 2e-29
10175574_1_299_- GO:0006974 A4BZ90 2e-29
10175574_1_299_- GO:0009380 A4BZ90 2e-29
10175574_1_299_- GO:0009381 A4BZ90 2e-29
10175574_1_299_- GO:0009432 A4BZ90 2e-29
10175574_1_299_- GO:0016887 A4BZ90 2e-29
10175574_1_299_- GO:0046872 A4BZ90 2e-29
10175574_1_299_- GO:0090305 A4BZ90 2e-29
10170410_1_944_- GO:0000166 H6L2B0 2e-136
10170410_1_944_- GO:0003677 H6L2B0 2e-136
10170410_1_944_- GO:0003684 H6L2B0 2e-136
10170410_1_944_- GO:0003697 H6L2B0 2e-136
10170410_1_944_- GO:0005524 H6L2B0 2e-136
10170410_1_944_- GO:0005737 H6L2B0 2e-136
10170410_1_944_- GO:0006259 H6L2B0 2e-136
10170410_1_944_- GO:0006281 H6L2B0 2e-136
10170410_1_944_- GO:0006310 H6L2B0 2e-136
10170410_1_944_- GO:0006974 H6L2B0 2e-136
10170410_1_944_- GO:0008094 H6L2B0 2e-136
10170410_1_944_- GO:0009432 H6L2B0 2e-136
10188194_24_629_- GO:0005886 Q47HH4 1e-102
10188194_24_629_- GO:0006810 Q47HH4 1e-102
10188194_24_629_- GO:0008137 Q47HH4 1e-102
10188194_24_629_- GO:0016020 Q47HH4 1e-102
10188194_24_629_- GO:0016491 Q47HH4 1e-102
10188194_24_629_- GO:0016651 Q47HH4 1e-102
10188194_24_629_- GO:0048038 Q47HH4 1e-102
10188194_24_629_- GO:0050136 Q47HH4 1e-102
10188194_24_629_- GO:0055114 Q47HH4 1e-102
10153376_1_819_- GO:0000166 F8GFF8 1e-138
10153376_1_819_- GO:0005524 F8GFF8 1e-138
10153376_1_819_- GO:0005975 F8GFF8 1e-138
10153376_1_819_- GO:0008152 F8GFF8 1e-138
10153376_1_819_- GO:0008974 F8GFF8 1e-138
10153376_1_819_- GO:0016301 F8GFF8 1e-138
10153376_1_819_- GO:0016310 F8GFF8 1e-138
10153376_1_819_- GO:0016740 F8GFF8 1e-138
10149586_1_636_- GO:0003677 M4ZVR3 3e-54
10149586_1_636_- GO:0003887 M4ZVR3 3e-54
10149586_1_636_- GO:0005737 M4ZVR3 3e-54
10149586_1_636_- GO:0006260 M4ZVR3 3e-54
10149586_1_636_- GO:0008408 M4ZVR3 3e-54
10149586_1_636_- GO:0009360 M4ZVR3 3e-54
10149586_1_636_- GO:0016740 M4ZVR3 3e-54
10149586_1_636_- GO:0016779 M4ZVR3 3e-54
10149586_1_636_- GO:0071897 M4ZVR3 3e-54
10149586_1_636_- GO:0090305 M4ZVR3 3e-54
10170168_1_1020_+ GO:0000166 A0A0A1DRG6 3e-175
10170168_1_1020_+ GO:0004611 A0A0A1DRG6 3e-175
10170168_1_1020_+ GO:0004613 A0A0A1DRG6 3e-175
10170168_1_1020_+ GO:0005525 A0A0A1DRG6 3e-175
10170168_1_1020_+ GO:0005737 A0A0A1DRG6 3e-175
10170168_1_1020_+ GO:0006094 A0A0A1DRG6 3e-175
10170168_1_1020_+ GO:0016301 A0A0A1DRG6 3e-175
10170168_1_1020_+ GO:0016310 A0A0A1DRG6 3e-175
10170168_1_1020_+ GO:0016829 A0A0A1DRG6 3e-175
10170168_1_1020_+ GO:0016831 A0A0A1DRG6 3e-175
10170168_1_1020_+ GO:0017076 A0A0A1DRG6 3e-175
10152100_1_808_+ GO:0004591 V2UR92 1e-111
10152100_1_808_+ GO:0006099 V2UR92 1e-111
10152100_1_808_+ GO:0008152 V2UR92 1e-111
10152100_1_808_+ GO:0016624 V2UR92 1e-111
10152100_1_808_+ GO:0030976 V2UR92 1e-111
10152100_1_808_+ GO:0055114 V2UR92 1e-111
10114923_1_605_- GO:0000166 F0RYZ8 3e-83
10114923_1_605_- GO:0003677 F0RYZ8 3e-83
10114923_1_605_- GO:0003684 F0RYZ8 3e-83
10114923_1_605_- GO:0003697 F0RYZ8 3e-83
10114923_1_605_- GO:0005524 F0RYZ8 3e-83
10114923_1_605_- GO:0005737 F0RYZ8 3e-83
10114923_1_605_- GO:0006259 F0RYZ8 3e-83
10114923_1_605_- GO:0006281 F0RYZ8 3e-83
10114923_1_605_- GO:0006310 F0RYZ8 3e-83
10114923_1_605_- GO:0006974 F0RYZ8 3e-83
10114923_1_605_- GO:0008094 F0RYZ8 3e-83
10114923_1_605_- GO:0009432 F0RYZ8 3e-83
10128962_1_663_- GO:0003824 Q21W58 2e-114
10128962_1_663_- GO:0003985 Q21W58 2e-114
10128962_1_663_- GO:0008152 Q21W58 2e-114
10128962_1_663_- GO:0016740 Q21W58 2e-114
10128962_1_663_- GO:0016746 Q21W58 2e-114
10128962_1_663_- GO:0016747 Q21W58 2e-114
10085796_1_520_+ GO:0003723 M4ZWZ1 6e-54
10085796_1_520_+ GO:0003735 M4ZWZ1 6e-54
10085796_1_520_+ GO:0005622 M4ZWZ1 6e-54
10085796_1_520_+ GO:0005840 M4ZWZ1 6e-54
10085796_1_520_+ GO:0006412 M4ZWZ1 6e-54
10085796_1_520_+ GO:0015935 M4ZWZ1 6e-54
10085796_1_520_+ GO:0019843 M4ZWZ1 6e-54
10085796_1_520_+ GO:0030529 M4ZWZ1 6e-54
10175958_1_956_- GO:0005886 B1Y899 4e-147
10175958_1_956_- GO:0006099 B1Y899 4e-147
10175958_1_956_- GO:0008177 B1Y899 4e-147
10175958_1_956_- GO:0016020 B1Y899 4e-147
10175958_1_956_- GO:0016491 B1Y899 4e-147
10175958_1_956_- GO:0016627 B1Y899 4e-147
10175958_1_956_- GO:0022900 B1Y899 4e-147
10175958_1_956_- GO:0050660 B1Y899 4e-147
10175958_1_956_- GO:0055114 B1Y899 4e-147
10187532_609_1429_- GO:0003824 M5ANW1 8e-69
10187532_609_1429_- GO:0004300 M5ANW1 8e-69
10187532_609_1429_- GO:0008152 M5ANW1 8e-69
10187532_609_1429_- GO:0016829 M5ANW1 8e-69
10177830_1_841_- GO:0003677 Q21QP9 2e-134
10177830_1_841_- GO:0003899 Q21QP9 2e-134
10177830_1_841_- GO:0006351 Q21QP9 2e-134
10177830_1_841_- GO:0016740 Q21QP9 2e-134
10177830_1_841_- GO:0016779 Q21QP9 2e-134
10177830_1_841_- GO:0046983 Q21QP9 2e-134
10182685_339_1013_+ GO:0003824 W6SG78 4e-67
10182685_339_1013_+ GO:0004459 W6SG78 4e-67
10182685_339_1013_+ GO:0005737 W6SG78 4e-67
10182685_339_1013_+ GO:0005975 W6SG78 4e-67
10182685_339_1013_+ GO:0006096 W6SG78 4e-67
10182685_339_1013_+ GO:0016491 W6SG78 4e-67
10182685_339_1013_+ GO:0016616 W6SG78 4e-67
10182685_339_1013_+ GO:0019752 W6SG78 4e-67
10182685_339_1013_+ GO:0055114 W6SG78 4e-67
10079750_84_508_- GO:0004871 Q21YP5 3e-61
10079750_84_508_- GO:0006935 Q21YP5 3e-61
10079750_84_508_- GO:0007165 Q21YP5 3e-61
10079750_84_508_- GO:0016020 Q21YP5 3e-61
10079750_84_508_- GO:0016021 Q21YP5 3e-61
10184277_1_155_+ GO:0000049 Q47J91 2e-19
10184277_1_155_+ GO:0003723 Q47J91 2e-19
10184277_1_155_+ GO:0003735 Q47J91 2e-19
10184277_1_155_+ GO:0005622 Q47J91 2e-19
10184277_1_155_+ GO:0005840 Q47J91 2e-19
10184277_1_155_+ GO:0006412 Q47J91 2e-19
10184277_1_155_+ GO:0019843 Q47J91 2e-19
10184277_1_155_+ GO:0030529 Q47J91 2e-19
10195226_1633_2482_+ GO:0000015 M5A5I6 7e-103
10195226_1633_2482_+ GO:0000287 M5A5I6 7e-103
10195226_1633_2482_+ GO:0004634 M5A5I6 7e-103
10195226_1633_2482_+ GO:0005576 M5A5I6 7e-103
10195226_1633_2482_+ GO:0005737 M5A5I6 7e-103
10195226_1633_2482_+ GO:0006096 M5A5I6 7e-103
10195226_1633_2482_+ GO:0009986 M5A5I6 7e-103
10195226_1633_2482_+ GO:0016829 M5A5I6 7e-103
10195226_1633_2482_+ GO:0046872 M5A5I6 7e-103
10151010_1_799_+ GO:0000166 Q21RF9 3e-141
10151010_1_799_+ GO:0000287 Q21RF9 3e-141
10151010_1_799_+ GO:0003824 Q21RF9 3e-141
10151010_1_799_+ GO:0004775 Q21RF9 3e-141
10151010_1_799_+ GO:0005524 Q21RF9 3e-141
10151010_1_799_+ GO:0006099 Q21RF9 3e-141
10151010_1_799_+ GO:0008152 Q21RF9 3e-141
10151010_1_799_+ GO:0016874 Q21RF9 3e-141
10151010_1_799_+ GO:0030145 Q21RF9 3e-141
10151010_1_799_+ GO:0046872 Q21RF9 3e-141
10193104_1020_1694_+ GO:0000287 C7LZN9 6e-63
10193104_1020_1694_+ GO:0004659 C7LZN9 6e-63
10193104_1020_1694_+ GO:0008152 C7LZN9 6e-63
10193104_1020_1694_+ GO:0016740 C7LZN9 6e-63
10193104_1020_1694_+ GO:0016765 C7LZN9 6e-63
10193104_1020_1694_+ GO:0046872 C7LZN9 6e-63
10104354_1_570_- GO:0000166 A0A0A1DM63 1e-87
10104354_1_570_- GO:0003746 A0A0A1DM63 1e-87
10104354_1_570_- GO:0003924 A0A0A1DM63 1e-87
10104354_1_570_- GO:0005525 A0A0A1DM63 1e-87
10104354_1_570_- GO:0005622 A0A0A1DM63 1e-87
10104354_1_570_- GO:0005737 A0A0A1DM63 1e-87
10104354_1_570_- GO:0006412 A0A0A1DM63 1e-87
10104354_1_570_- GO:0006414 A0A0A1DM63 1e-87
10133598_1_223_- GO:0000049 Q47JA8 8e-32
10133598_1_223_- GO:0003723 Q47JA8 8e-32
10133598_1_223_- GO:0003735 Q47JA8 8e-32
10133598_1_223_- GO:0005622 Q47JA8 8e-32
10133598_1_223_- GO:0005840 Q47JA8 8e-32
10133598_1_223_- GO:0006412 Q47JA8 8e-32
10133598_1_223_- GO:0015935 Q47JA8 8e-32
10133598_1_223_- GO:0019843 Q47JA8 8e-32
10133598_1_223_- GO:0030529 Q47JA8 8e-32
10101800_145_563_+ GO:0008152 J1ENC2 1e-15
10101800_145_563_+ GO:0016740 J1ENC2 1e-15
10101800_145_563_+ GO:0016787 J1ENC2 1e-15
10078194_1_505_- GO:0003677 A1SEK2 4e-77
10078194_1_505_- GO:0003899 A1SEK2 4e-77
10078194_1_505_- GO:0006351 A1SEK2 4e-77
10078194_1_505_- GO:0016740 A1SEK2 4e-77
10078194_1_505_- GO:0016779 A1SEK2 4e-77
10102452_397_565_- GO:0003723 Q47JA2 3e-22
10102452_397_565_- GO:0003735 Q47JA2 3e-22
10102452_397_565_- GO:0005840 Q47JA2 3e-22
10102452_397_565_- GO:0006412 Q47JA2 3e-22
10102452_397_565_- GO:0019843 Q47JA2 3e-22
10102452_397_565_- GO:0030529 Q47JA2 3e-22
10196732_1971_3032_- GO:0003676 A0A0G3V3M6 1e-85
10196732_1971_3032_- GO:0003677 A0A0G3V3M6 1e-85
10196732_1971_3032_- GO:0003824 A0A0G3V3M6 1e-85
10196732_1971_3032_- GO:0003887 A0A0G3V3M6 1e-85
10196732_1971_3032_- GO:0004518 A0A0G3V3M6 1e-85
10196732_1971_3032_- GO:0006260 A0A0G3V3M6 1e-85
10196732_1971_3032_- GO:0006261 A0A0G3V3M6 1e-85
10196732_1971_3032_- GO:0016740 A0A0G3V3M6 1e-85
10196732_1971_3032_- GO:0016779 A0A0G3V3M6 1e-85
10196732_1971_3032_- GO:0016787 A0A0G3V3M6 1e-85
10196732_1971_3032_- GO:0071897 A0A0G3V3M6 1e-85
10196732_1971_3032_- GO:0090305 A0A0G3V3M6 1e-85
10117397_1_614_+ GO:0005215 A0A0M9UC82 4e-86
10117397_1_614_+ GO:0006810 A0A0M9UC82 4e-86
10195266_87_941_+ GO:0003674 Q74DB8 1e-23
10195266_87_941_+ GO:0008150 Q74DB8 1e-23
10182523_1_931_- GO:0006537 E3J305 1e-118
10182523_1_931_- GO:0016491 E3J305 1e-118
10182523_1_931_- GO:0016639 E3J305 1e-118
10182523_1_931_- GO:0051536 E3J305 1e-118
10182523_1_931_- GO:0055114 E3J305 1e-118
10120151_1_625_+ GO:0000166 K1ETS1 3e-96
10120151_1_625_+ GO:0003824 K1ETS1 3e-96
10120151_1_625_+ GO:0004775 K1ETS1 3e-96
10120151_1_625_+ GO:0005524 K1ETS1 3e-96
10120151_1_625_+ GO:0008152 K1ETS1 3e-96
10120151_1_625_+ GO:0016874 K1ETS1 3e-96
10120151_1_625_+ GO:0048037 K1ETS1 3e-96
10166806_1_968_+ GO:0005215 A0A068YR07 4e-184
10166806_1_968_+ GO:0006810 A0A068YR07 4e-184
10195388_2148_2519_- GO:0016020 A0A0F6W5W5 5e-14
10195388_2148_2519_- GO:0016021 A0A0F6W5W5 5e-14
10198784_582_929_- GO:0016020 A0A0D5V4A6 2e-27
10198784_582_929_- GO:0016021 A0A0D5V4A6 2e-27
10112089_1_416_+ GO:0003824 I0HN11 6e-64
10112089_1_416_+ GO:0004042 I0HN11 6e-64
10112089_1_416_+ GO:0004358 I0HN11 6e-64
10112089_1_416_+ GO:0005737 I0HN11 6e-64
10112089_1_416_+ GO:0006526 I0HN11 6e-64
10112089_1_416_+ GO:0008152 I0HN11 6e-64
10112089_1_416_+ GO:0008652 I0HN11 6e-64
10112089_1_416_+ GO:0016740 I0HN11 6e-64
10112089_1_416_+ GO:0016746 I0HN11 6e-64
10192046_1338_1868_- GO:0004089 M5A3B7 3e-64
10192046_1338_1868_- GO:0008152 M5A3B7 3e-64
10192046_1338_1868_- GO:0008270 M5A3B7 3e-64
10192046_1338_1868_- GO:0016829 M5A3B7 3e-64
10188552_858_1625_+ GO:0003824 A0YHH7 1e-80
10188552_858_1625_+ GO:0004300 A0YHH7 1e-80
10188552_858_1625_+ GO:0008152 A0YHH7 1e-80
10188552_858_1625_+ GO:0016829 A0YHH7 1e-80
10179272_1_388_- GO:0000049 A0A0M8K783 1e-44
10179272_1_388_- GO:0003723 A0A0M8K783 1e-44
10179272_1_388_- GO:0003735 A0A0M8K783 1e-44
10179272_1_388_- GO:0005622 A0A0M8K783 1e-44
10179272_1_388_- GO:0005840 A0A0M8K783 1e-44
10179272_1_388_- GO:0006412 A0A0M8K783 1e-44
10179272_1_388_- GO:0019843 A0A0M8K783 1e-44
10179272_1_388_- GO:0030529 A0A0M8K783 1e-44
10157247_286_854_+ GO:0000166 A0A0G3V6G0 1e-68
10157247_286_854_+ GO:0005524 A0A0G3V6G0 1e-68
10157247_286_854_+ GO:0005737 A0A0G3V6G0 1e-68
10157247_286_854_+ GO:0005886 A0A0G3V6G0 1e-68
10157247_286_854_+ GO:0006605 A0A0G3V6G0 1e-68
10157247_286_854_+ GO:0006810 A0A0G3V6G0 1e-68
10157247_286_854_+ GO:0006886 A0A0G3V6G0 1e-68
10157247_286_854_+ GO:0015031 A0A0G3V6G0 1e-68
10157247_286_854_+ GO:0016020 A0A0G3V6G0 1e-68
10157247_286_854_+ GO:0017038 A0A0G3V6G0 1e-68
10157247_286_854_+ GO:0046872 A0A0G3V6G0 1e-68
10157247_286_854_+ GO:0065002 A0A0G3V6G0 1e-68
10096058_1_547_- GO:0003677 C7PUG7 8e-68
10096058_1_547_- GO:0003899 C7PUG7 8e-68
10096058_1_547_- GO:0006351 C7PUG7 8e-68
10096058_1_547_- GO:0016740 C7PUG7 8e-68
10096058_1_547_- GO:0016779 C7PUG7 8e-68
10184059_300_905_+ GO:0003723 Q5GWT5 3e-89
10184059_300_905_+ GO:0003735 Q5GWT5 3e-89
10184059_300_905_+ GO:0005840 Q5GWT5 3e-89
10184059_300_905_+ GO:0006412 Q5GWT5 3e-89
10184059_300_905_+ GO:0019843 Q5GWT5 3e-89
10184059_300_905_+ GO:0030529 Q5GWT5 3e-89
10178852_1_879_+ GO:0043190 A0A0F0ES08 1e-59
10178852_1_879_+ GO:0055085 A0A0F0ES08 1e-59
10151862_28_806_+ GO:0000166 F4L4U5 1e-123
10151862_28_806_+ GO:0005524 F4L4U5 1e-123
10151862_28_806_+ GO:0006457 F4L4U5 1e-123
10151862_28_806_+ GO:0051082 F4L4U5 1e-123
10114733_259_604_- GO:0000049 Q47J96 5e-59
10114733_259_604_- GO:0003723 Q47J96 5e-59
10114733_259_604_- GO:0003735 Q47J96 5e-59
10114733_259_604_- GO:0005622 Q47J96 5e-59
10114733_259_604_- GO:0005840 Q47J96 5e-59
10114733_259_604_- GO:0006412 Q47J96 5e-59
10114733_259_604_- GO:0019843 Q47J96 5e-59
10114733_259_604_- GO:0030529 Q47J96 5e-59
10159780_757_879_- GO:0000049 Q6FDS8 1e-15
10159780_757_879_- GO:0003723 Q6FDS8 1e-15
10159780_757_879_- GO:0003735 Q6FDS8 1e-15
10159780_757_879_- GO:0005622 Q6FDS8 1e-15
10159780_757_879_- GO:0005840 Q6FDS8 1e-15
10159780_757_879_- GO:0006412 Q6FDS8 1e-15
10159780_757_879_- GO:0015935 Q6FDS8 1e-15
10159780_757_879_- GO:0019843 Q6FDS8 1e-15
10159780_757_879_- GO:0030529 Q6FDS8 1e-15
10079706_1_508_- GO:0000166 Q8Y3G3 1e-75
10079706_1_508_- GO:0004611 Q8Y3G3 1e-75
10079706_1_508_- GO:0004613 Q8Y3G3 1e-75
10079706_1_508_- GO:0005525 Q8Y3G3 1e-75
10079706_1_508_- GO:0005737 Q8Y3G3 1e-75
10079706_1_508_- GO:0006094 Q8Y3G3 1e-75
10079706_1_508_- GO:0016829 Q8Y3G3 1e-75
10079706_1_508_- GO:0016831 Q8Y3G3 1e-75
10079706_1_508_- GO:0017076 Q8Y3G3 1e-75
10079706_1_508_- GO:0030145 Q8Y3G3 1e-75
10079706_1_508_- GO:0046872 Q8Y3G3 1e-75
10186514_1099_1458_+ GO:0000027 A0A0F7KC71 7e-53
10186514_1099_1458_+ GO:0003723 A0A0F7KC71 7e-53
10186514_1099_1458_+ GO:0003735 A0A0F7KC71 7e-53
10186514_1099_1458_+ GO:0005622 A0A0F7KC71 7e-53
10186514_1099_1458_+ GO:0005840 A0A0F7KC71 7e-53
10186514_1099_1458_+ GO:0006412 A0A0F7KC71 7e-53
10186514_1099_1458_+ GO:0019843 A0A0F7KC71 7e-53
10186514_1099_1458_+ GO:0030529 A0A0F7KC71 7e-53
10159162_1_873_+ GO:0003677 M4ZY30 2e-115
10159162_1_873_+ GO:0003899 M4ZY30 2e-115
10159162_1_873_+ GO:0006351 M4ZY30 2e-115
10159162_1_873_+ GO:0016740 M4ZY30 2e-115
10159162_1_873_+ GO:0016779 M4ZY30 2e-115
10159162_1_873_+ GO:0046983 M4ZY30 2e-115
10120521_1_404_+ GO:0003723 A0A0F6YKH3 1e-31
10120521_1_404_+ GO:0003735 A0A0F6YKH3 1e-31
10120521_1_404_+ GO:0005622 A0A0F6YKH3 1e-31
10120521_1_404_+ GO:0005840 A0A0F6YKH3 1e-31
10120521_1_404_+ GO:0006412 A0A0F6YKH3 1e-31
10120521_1_404_+ GO:0019843 A0A0F6YKH3 1e-31
10120521_1_404_+ GO:0030529 A0A0F6YKH3 1e-31
10087422_131_525_- GO:0000166 Q0VNJ9 2e-36
10087422_131_525_- GO:0003677 Q0VNJ9 2e-36
10087422_131_525_- GO:0003684 Q0VNJ9 2e-36
10087422_131_525_- GO:0003697 Q0VNJ9 2e-36
10087422_131_525_- GO:0005524 Q0VNJ9 2e-36
10087422_131_525_- GO:0005737 Q0VNJ9 2e-36
10087422_131_525_- GO:0006259 Q0VNJ9 2e-36
10087422_131_525_- GO:0006281 Q0VNJ9 2e-36
10087422_131_525_- GO:0006310 Q0VNJ9 2e-36
10087422_131_525_- GO:0006974 Q0VNJ9 2e-36
10087422_131_525_- GO:0008094 Q0VNJ9 2e-36
10087422_131_525_- GO:0009432 Q0VNJ9 2e-36
10133556_446_685_- GO:0003723 A9ETD9 8e-17
10133556_446_685_- GO:0003735 A9ETD9 8e-17
10133556_446_685_- GO:0005840 A9ETD9 8e-17
10133556_446_685_- GO:0006412 A9ETD9 8e-17
10133556_446_685_- GO:0019843 A9ETD9 8e-17
10133556_446_685_- GO:0030529 A9ETD9 8e-17
10180454_14_889_- GO:0006810 D5CMN0 5e-32
10180454_14_889_- GO:0015288 D5CMN0 5e-32
10180454_14_889_- GO:0016020 D5CMN0 5e-32
10180454_14_889_- GO:0055085 D5CMN0 5e-32
10094444_1_184_+ GO:0000049 F4KWT9 3e-26
10094444_1_184_+ GO:0003723 F4KWT9 3e-26
10094444_1_184_+ GO:0003735 F4KWT9 3e-26
10094444_1_184_+ GO:0005622 F4KWT9 3e-26
10094444_1_184_+ GO:0005840 F4KWT9 3e-26
10094444_1_184_+ GO:0006412 F4KWT9 3e-26
10094444_1_184_+ GO:0015935 F4KWT9 3e-26
10094444_1_184_+ GO:0019843 F4KWT9 3e-26
10094444_1_184_+ GO:0030529 F4KWT9 3e-26
10117929_159_616_- GO:0003723 D0LIA8 5e-58
10117929_159_616_- GO:0003735 D0LIA8 5e-58
10117929_159_616_- GO:0005840 D0LIA8 5e-58
10117929_159_616_- GO:0006412 D0LIA8 5e-58
10117929_159_616_- GO:0015935 D0LIA8 5e-58
10117929_159_616_- GO:0019843 D0LIA8 5e-58
10117929_159_616_- GO:0030529 D0LIA8 5e-58
10140560_395_725_+ GO:0000049 A0A0G3V3U2 1e-32
10140560_395_725_+ GO:0003723 A0A0G3V3U2 1e-32
10140560_395_725_+ GO:0003735 A0A0G3V3U2 1e-32
10140560_395_725_+ GO:0005622 A0A0G3V3U2 1e-32
10140560_395_725_+ GO:0005840 A0A0G3V3U2 1e-32
10140560_395_725_+ GO:0006412 A0A0G3V3U2 1e-32
10140560_395_725_+ GO:0019843 A0A0G3V3U2 1e-32
10140560_395_725_+ GO:0030529 A0A0G3V3U2 1e-32
10150580_1_457_+ GO:0003824 B8GDS4 7e-47
10150580_1_457_+ GO:0008152 B8GDS4 7e-47
10150580_1_457_+ GO:0016491 B8GDS4 7e-47
10150580_1_457_+ GO:0016853 B8GDS4 7e-47
10150580_1_457_+ GO:0042351 B8GDS4 7e-47
10150580_1_457_+ GO:0050577 B8GDS4 7e-47
10150580_1_457_+ GO:0050662 B8GDS4 7e-47
10150580_1_457_+ GO:0055114 B8GDS4 7e-47
10150580_1_457_+ GO:0070401 B8GDS4 7e-47
10147746_1_473_+ GO:0000166 W0EZ00 1e-67
10147746_1_473_+ GO:0005524 W0EZ00 1e-67
10147746_1_473_+ GO:0005737 W0EZ00 1e-67
10147746_1_473_+ GO:0006457 W0EZ00 1e-67
10147746_1_473_+ GO:0042026 W0EZ00 1e-67
10147746_1_473_+ GO:0051082 W0EZ00 1e-67
10122974_1_637_- GO:0003824 A0A0A1G237 7e-60
10122974_1_637_- GO:0004355 A0A0A1G237 7e-60
10122974_1_637_- GO:0006537 A0A0A1G237 7e-60
10122974_1_637_- GO:0006807 A0A0A1G237 7e-60
10122974_1_637_- GO:0008152 A0A0A1G237 7e-60
10122974_1_637_- GO:0015930 A0A0A1G237 7e-60
10122974_1_637_- GO:0016491 A0A0A1G237 7e-60
10122974_1_637_- GO:0016638 A0A0A1G237 7e-60
10122974_1_637_- GO:0055114 A0A0A1G237 7e-60
10088750_1_528_+ GO:0000287 W5T898 9e-58
10088750_1_528_+ GO:0003677 W5T898 9e-58
10088750_1_528_+ GO:0003916 W5T898 9e-58
10088750_1_528_+ GO:0003917 W5T898 9e-58
10088750_1_528_+ GO:0006265 W5T898 9e-58
10088750_1_528_+ GO:0016853 W5T898 9e-58
10088750_1_528_+ GO:0046872 W5T898 9e-58
10165556_1_951_+ GO:0016491 K0HWH9 3e-163
10165556_1_951_+ GO:0055114 K0HWH9 3e-163
10165248_228_668_- GO:0005737 Q21WX9 1e-64
10165248_228_668_- GO:0006629 Q21WX9 1e-64
10165248_228_668_- GO:0006633 Q21WX9 1e-64
10165248_228_668_- GO:0009245 Q21WX9 1e-64
10165248_228_668_- GO:0016829 Q21WX9 1e-64
10165248_228_668_- GO:0016836 Q21WX9 1e-64
10165248_228_668_- GO:0019171 Q21WX9 1e-64
10165248_228_668_- GO:0047451 Q21WX9 1e-64
10160418_416_887_+ GO:0003677 A0A0G3V8F0 1e-43
10160418_416_887_+ GO:0003697 A0A0G3V8F0 1e-43
10160418_416_887_+ GO:0006260 A0A0G3V8F0 1e-43
10116397_1_611_- GO:0008446 H5U6E2 4e-92
10116397_1_611_- GO:0016829 H5U6E2 4e-92
10116397_1_611_- GO:0019673 H5U6E2 4e-92
10116397_1_611_- GO:0070401 H5U6E2 4e-92
10091826_1_536_+ GO:0016020 F4KUJ5 5e-16
10091826_1_536_+ GO:0016021 F4KUJ5 5e-16
10172356_1_1059_- GO:0000175 Q21YD1 4e-175
10172356_1_1059_- GO:0000287 Q21YD1 4e-175
10172356_1_1059_- GO:0003676 Q21YD1 4e-175
10172356_1_1059_- GO:0003723 Q21YD1 4e-175
10172356_1_1059_- GO:0004654 Q21YD1 4e-175
10172356_1_1059_- GO:0005737 Q21YD1 4e-175
10172356_1_1059_- GO:0006396 Q21YD1 4e-175
10172356_1_1059_- GO:0006402 Q21YD1 4e-175
10172356_1_1059_- GO:0016740 Q21YD1 4e-175
10172356_1_1059_- GO:0016779 Q21YD1 4e-175
10172356_1_1059_- GO:0046872 Q21YD1 4e-175
10172356_1_1059_- GO:0090503 Q21YD1 4e-175
10177150_1_291_+ GO:0004871 Q21YP5 8e-43
10177150_1_291_+ GO:0006935 Q21YP5 8e-43
10177150_1_291_+ GO:0007165 Q21YP5 8e-43
10177150_1_291_+ GO:0016020 Q21YP5 8e-43
10177150_1_291_+ GO:0016021 Q21YP5 8e-43
10100600_1_494_+ GO:0003824 Q0VNE9 5e-75
10100600_1_494_+ GO:0003938 Q0VNE9 5e-75
10100600_1_494_+ GO:0006164 Q0VNE9 5e-75
10100600_1_494_+ GO:0006177 Q0VNE9 5e-75
10100600_1_494_+ GO:0016491 Q0VNE9 5e-75
10100600_1_494_+ GO:0046872 Q0VNE9 5e-75
10100600_1_494_+ GO:0055114 Q0VNE9 5e-75
10175996_161_1120_+ GO:0000166 D8PA92 9e-156
10175996_161_1120_+ GO:0005524 D8PA92 9e-156
10175996_161_1120_+ GO:0005886 D8PA92 9e-156
10175996_161_1120_+ GO:0006754 D8PA92 9e-156
10175996_161_1120_+ GO:0006810 D8PA92 9e-156
10175996_161_1120_+ GO:0006811 D8PA92 9e-156
10175996_161_1120_+ GO:0015986 D8PA92 9e-156
10175996_161_1120_+ GO:0015991 D8PA92 9e-156
10175996_161_1120_+ GO:0015992 D8PA92 9e-156
10175996_161_1120_+ GO:0016020 D8PA92 9e-156
10175996_161_1120_+ GO:0016787 D8PA92 9e-156
10175996_161_1120_+ GO:0016820 D8PA92 9e-156
10175996_161_1120_+ GO:0033178 D8PA92 9e-156
10175996_161_1120_+ GO:0042777 D8PA92 9e-156
10175996_161_1120_+ GO:0045261 D8PA92 9e-156
10175996_161_1120_+ GO:0046034 D8PA92 9e-156
10175996_161_1120_+ GO:0046933 D8PA92 9e-156
10190108_1600_1741_+ GO:0000166 A3TRQ8 2e-18
10190108_1600_1741_+ GO:0005524 A3TRQ8 2e-18
10190108_1600_1741_+ GO:0005737 A3TRQ8 2e-18
10190108_1600_1741_+ GO:0006457 A3TRQ8 2e-18
10190108_1600_1741_+ GO:0042026 A3TRQ8 2e-18
10190108_1600_1741_+ GO:0051082 A3TRQ8 2e-18
10125562_1_335_- GO:0003723 H6L316 1e-24
10125562_1_335_- GO:0003735 H6L316 1e-24
10125562_1_335_- GO:0005840 H6L316 1e-24
10125562_1_335_- GO:0006412 H6L316 1e-24
10125562_1_335_- GO:0008097 H6L316 1e-24
10125562_1_335_- GO:0019843 H6L316 1e-24
10125562_1_335_- GO:0030529 H6L316 1e-24
10119007_1_531_+ GO:0000166 A3TRM7 1e-65
10119007_1_531_+ GO:0005524 A3TRM7 1e-65
10119007_1_531_+ GO:0005886 A3TRM7 1e-65
10119007_1_531_+ GO:0006810 A3TRM7 1e-65
10119007_1_531_+ GO:0008152 A3TRM7 1e-65
10119007_1_531_+ GO:0016020 A3TRM7 1e-65
10119007_1_531_+ GO:0016887 A3TRM7 1e-65
10196142_748_2341_+ GO:0005737 I0S200 2e-12
10196142_748_2341_+ GO:0007049 I0S200 2e-12
10196142_748_2341_+ GO:0051301 I0S200 2e-12
10190298_1_954_- GO:0016020 B1ZW01 1e-12
10190298_1_954_- GO:0016021 B1ZW01 1e-12
10181302_1_1280_+ GO:0003824 D8PG67 5e-235
10181302_1_1280_+ GO:0004088 D8PG67 5e-235
10181302_1_1280_+ GO:0005524 D8PG67 5e-235
10181302_1_1280_+ GO:0006221 D8PG67 5e-235
10181302_1_1280_+ GO:0006526 D8PG67 5e-235
10181302_1_1280_+ GO:0006807 D8PG67 5e-235
10181302_1_1280_+ GO:0008652 D8PG67 5e-235
10181302_1_1280_+ GO:0016874 D8PG67 5e-235
10181302_1_1280_+ GO:0044205 D8PG67 5e-235
10181302_1_1280_+ GO:0046872 D8PG67 5e-235
10078396_26_463_- GO:0003723 Q5Z1V8 2e-52
10078396_26_463_- GO:0003735 Q5Z1V8 2e-52
10078396_26_463_- GO:0005622 Q5Z1V8 2e-52
10078396_26_463_- GO:0005840 Q5Z1V8 2e-52
10078396_26_463_- GO:0006412 Q5Z1V8 2e-52
10078396_26_463_- GO:0015934 Q5Z1V8 2e-52
10078396_26_463_- GO:0019843 Q5Z1V8 2e-52
10078396_26_463_- GO:0030529 Q5Z1V8 2e-52
10075778_1_500_- GO:0006810 K0CKY2 1e-55
10075778_1_500_- GO:0009279 K0CKY2 1e-55
10075778_1_500_- GO:0009297 K0CKY2 1e-55
10075778_1_500_- GO:0009306 K0CKY2 1e-55
10075778_1_500_- GO:0019867 K0CKY2 1e-55
10106503_1_577_+ GO:0009055 F2IJF4 3e-84
10198570_1_1812_- GO:0008658 A8IJP4 2e-69
10198570_1_1812_- GO:0016020 A8IJP4 2e-69
10198570_1_1812_- GO:0016021 A8IJP4 2e-69
10180884_1_1265_- GO:0016491 Q21TD3 2e-235
10180884_1_1265_- GO:0030151 Q21TD3 2e-235
10180884_1_1265_- GO:0046872 Q21TD3 2e-235
10180884_1_1265_- GO:0051536 Q21TD3 2e-235
10180884_1_1265_- GO:0051539 Q21TD3 2e-235
10180884_1_1265_- GO:0055114 Q21TD3 2e-235
10191506_1_317_+ GO:0003735 A6W366 1e-42
10191506_1_317_+ GO:0005622 A6W366 1e-42
10191506_1_317_+ GO:0005840 A6W366 1e-42
10191506_1_317_+ GO:0006412 A6W366 1e-42
10191506_1_317_+ GO:0030529 A6W366 1e-42
10193470_1_160_- GO:0003824 A0A0A1DMH8 4e-14
10193470_1_160_- GO:0005975 A0A0A1DMH8 4e-14
10193470_1_160_- GO:0006099 A0A0A1DMH8 4e-14
10193470_1_160_- GO:0006108 A0A0A1DMH8 4e-14
10193470_1_160_- GO:0016491 A0A0A1DMH8 4e-14
10193470_1_160_- GO:0016615 A0A0A1DMH8 4e-14
10193470_1_160_- GO:0016616 A0A0A1DMH8 4e-14
10193470_1_160_- GO:0019752 A0A0A1DMH8 4e-14
10193470_1_160_- GO:0030060 A0A0A1DMH8 4e-14
10193470_1_160_- GO:0055114 A0A0A1DMH8 4e-14
10179520_1_599_- GO:0000166 M5ANG1 2e-71
10179520_1_599_- GO:0004812 M5ANG1 2e-71
10179520_1_599_- GO:0004820 M5ANG1 2e-71
10179520_1_599_- GO:0005524 M5ANG1 2e-71
10179520_1_599_- GO:0005737 M5ANG1 2e-71
10179520_1_599_- GO:0006412 M5ANG1 2e-71
10179520_1_599_- GO:0006418 M5ANG1 2e-71
10179520_1_599_- GO:0006426 M5ANG1 2e-71
10179520_1_599_- GO:0016874 M5ANG1 2e-71
10175954_1_379_+ GO:0009055 A1VP62 8e-49
10143588_36_745_- GO:0005623 M5A0P1 3e-56
10143588_36_745_- GO:0006662 M5A0P1 3e-56
10143588_36_745_- GO:0015035 M5A0P1 3e-56
10143588_36_745_- GO:0045454 M5A0P1 3e-56
10143588_36_745_- GO:0055114 M5A0P1 3e-56
10147552_497_771_+ GO:0003824 Q6FF69 9e-34
10147552_497_771_+ GO:0003988 Q6FF69 9e-34
10147552_497_771_+ GO:0005737 Q6FF69 9e-34
10147552_497_771_+ GO:0006629 Q6FF69 9e-34
10147552_497_771_+ GO:0006631 Q6FF69 9e-34
10147552_497_771_+ GO:0006635 Q6FF69 9e-34
10147552_497_771_+ GO:0008152 Q6FF69 9e-34
10147552_497_771_+ GO:0016042 Q6FF69 9e-34
10147552_497_771_+ GO:0016740 Q6FF69 9e-34
10147552_497_771_+ GO:0016746 Q6FF69 9e-34
10147552_497_771_+ GO:0016747 Q6FF69 9e-34
10192848_1788_2048_+ GO:0004013 A6LFM4 6e-22
10192848_1788_2048_+ GO:0005737 A6LFM4 6e-22
10192848_1788_2048_+ GO:0006730 A6LFM4 6e-22
10192848_1788_2048_+ GO:0016787 A6LFM4 6e-22
10149262_1_764_+ GO:0005524 D5CLR2 4e-110
10149262_1_764_+ GO:0006810 D5CLR2 4e-110
10110123_454_589_- GO:0003723 O32993 5e-16
10110123_454_589_- GO:0003735 O32993 5e-16
10110123_454_589_- GO:0005840 O32993 5e-16
10110123_454_589_- GO:0006412 O32993 5e-16
10110123_454_589_- GO:0015934 O32993 5e-16
10110123_454_589_- GO:0019843 O32993 5e-16
10110123_454_589_- GO:0030529 O32993 5e-16
10172114_159_518_+ GO:0003735 A0A0E9N5B4 3e-38
10172114_159_518_+ GO:0005622 A0A0E9N5B4 3e-38
10172114_159_518_+ GO:0005840 A0A0E9N5B4 3e-38
10172114_159_518_+ GO:0006412 A0A0E9N5B4 3e-38
10172114_159_518_+ GO:0030529 A0A0E9N5B4 3e-38
10106559_1_577_+ GO:0003677 F2I9Y8 3e-97
10106559_1_577_+ GO:0003899 F2I9Y8 3e-97
10106559_1_577_+ GO:0006351 F2I9Y8 3e-97
10106559_1_577_+ GO:0016740 F2I9Y8 3e-97
10106559_1_577_+ GO:0016779 F2I9Y8 3e-97
10106559_1_577_+ GO:0032549 F2I9Y8 3e-97
10082058_1_513_+ GO:0003824 M4ZYU8 1e-62
10082058_1_513_+ GO:0003961 M4ZYU8 1e-62
10082058_1_513_+ GO:0006520 M4ZYU8 1e-62
10082058_1_513_+ GO:0016740 M4ZYU8 1e-62
10082058_1_513_+ GO:0016765 M4ZYU8 1e-62
10082058_1_513_+ GO:0030170 M4ZYU8 1e-62
10082058_1_513_+ GO:0071266 M4ZYU8 1e-62
10166508_1_212_- GO:0003824 K5BDB2 3e-17
10166508_1_212_- GO:0006084 K5BDB2 3e-17
10166508_1_212_- GO:0016740 K5BDB2 3e-17
10166508_1_212_- GO:0016787 K5BDB2 3e-17
10136240_1_226_+ GO:0003677 F8GHK6 2e-34
10136240_1_226_+ GO:0003899 F8GHK6 2e-34
10136240_1_226_+ GO:0006351 F8GHK6 2e-34
10136240_1_226_+ GO:0016740 F8GHK6 2e-34
10136240_1_226_+ GO:0016779 F8GHK6 2e-34
10136240_1_226_+ GO:0046983 F8GHK6 2e-34
10103846_1_569_- GO:0000166 M5ANG1 3e-67
10103846_1_569_- GO:0004812 M5ANG1 3e-67
10103846_1_569_- GO:0004820 M5ANG1 3e-67
10103846_1_569_- GO:0005524 M5ANG1 3e-67
10103846_1_569_- GO:0005737 M5ANG1 3e-67
10103846_1_569_- GO:0006412 M5ANG1 3e-67
10103846_1_569_- GO:0006418 M5ANG1 3e-67
10103846_1_569_- GO:0006426 M5ANG1 3e-67
10103846_1_569_- GO:0016874 M5ANG1 3e-67
10141656_68_732_- GO:0005198 F8GGC2 4e-72
10141656_68_732_- GO:0009279 F8GGC2 4e-72
10141656_68_732_- GO:0016020 F8GGC2 4e-72
10141656_68_732_- GO:0016021 F8GGC2 4e-72
10152082_275_807_- GO:0005506 A0A0N1GJQ1 4e-47
10152082_275_807_- GO:0005886 A0A0N1GJQ1 4e-47
10152082_275_807_- GO:0016020 A0A0N1GJQ1 4e-47
10152082_275_807_- GO:0016491 A0A0N1GJQ1 4e-47
10152082_275_807_- GO:0016651 A0A0N1GJQ1 4e-47
10152082_275_807_- GO:0046872 A0A0N1GJQ1 4e-47
10152082_275_807_- GO:0048038 A0A0N1GJQ1 4e-47
10152082_275_807_- GO:0050136 A0A0N1GJQ1 4e-47
10152082_275_807_- GO:0051536 A0A0N1GJQ1 4e-47
10152082_275_807_- GO:0051539 A0A0N1GJQ1 4e-47
10152082_275_807_- GO:0055114 A0A0N1GJQ1 4e-47
10197636_1390_1656_+ GO:0016209 I0S2J1 4e-08
10197636_1390_1656_+ GO:0016491 I0S2J1 4e-08
10197636_1390_1656_+ GO:0055114 I0S2J1 4e-08
10197636_1390_1656_+ GO:0098869 I0S2J1 4e-08
10121869_1_147_+ GO:0006865 Q12AW2 2e-14
10088364_1_527_+ GO:0006810 J2L8K0 2e-27
10088364_1_527_+ GO:0015288 J2L8K0 2e-27
10088364_1_527_+ GO:0016020 J2L8K0 2e-27
10088364_1_527_+ GO:0055085 J2L8K0 2e-27
10118725_44_620_+ GO:0000166 F4KXJ3 1e-89
10118725_44_620_+ GO:0003677 F4KXJ3 1e-89
10118725_44_620_+ GO:0003684 F4KXJ3 1e-89
10118725_44_620_+ GO:0003697 F4KXJ3 1e-89
10118725_44_620_+ GO:0005524 F4KXJ3 1e-89
10118725_44_620_+ GO:0005737 F4KXJ3 1e-89
10118725_44_620_+ GO:0006259 F4KXJ3 1e-89
10118725_44_620_+ GO:0006281 F4KXJ3 1e-89
10118725_44_620_+ GO:0006310 F4KXJ3 1e-89
10118725_44_620_+ GO:0006974 F4KXJ3 1e-89
10118725_44_620_+ GO:0008094 F4KXJ3 1e-89
10118725_44_620_+ GO:0009432 F4KXJ3 1e-89
10192820_1858_2025_+ GO:0004013 D2SFJ4 1e-10
10192820_1858_2025_+ GO:0005737 D2SFJ4 1e-10
10192820_1858_2025_+ GO:0006730 D2SFJ4 1e-10
10192820_1858_2025_+ GO:0016787 D2SFJ4 1e-10
10106331_427_577_- GO:0003723 Q6F7S5 1e-19
10106331_427_577_- GO:0003735 Q6F7S5 1e-19
10106331_427_577_- GO:0005622 Q6F7S5 1e-19
10106331_427_577_- GO:0005840 Q6F7S5 1e-19
10106331_427_577_- GO:0006412 Q6F7S5 1e-19
10106331_427_577_- GO:0019843 Q6F7S5 1e-19
10106331_427_577_- GO:0030529 Q6F7S5 1e-19
10191986_1_855_- GO:0003677 C7PUG6 5e-136
10191986_1_855_- GO:0003899 C7PUG6 5e-136
10191986_1_855_- GO:0006351 C7PUG6 5e-136
10191986_1_855_- GO:0016740 C7PUG6 5e-136
10191986_1_855_- GO:0016779 C7PUG6 5e-136
10191986_1_855_- GO:0032549 C7PUG6 5e-136
10145912_1_760_+ GO:0000166 Q6F9R7 3e-117
10145912_1_760_+ GO:0003824 Q6F9R7 3e-117
10145912_1_760_+ GO:0005524 Q6F9R7 3e-117
10145912_1_760_+ GO:0006090 Q6F9R7 3e-117
10145912_1_760_+ GO:0006094 Q6F9R7 3e-117
10145912_1_760_+ GO:0008986 Q6F9R7 3e-117
10145912_1_760_+ GO:0016301 Q6F9R7 3e-117
10145912_1_760_+ GO:0016310 Q6F9R7 3e-117
10145912_1_760_+ GO:0016740 Q6F9R7 3e-117
10145912_1_760_+ GO:0016772 Q6F9R7 3e-117
10145912_1_760_+ GO:0046872 Q6F9R7 3e-117
10175638_1_1067_+ GO:0003677 Q21SF8 5e-179
10175638_1_1067_+ GO:0003899 Q21SF8 5e-179
10175638_1_1067_+ GO:0006351 Q21SF8 5e-179
10175638_1_1067_+ GO:0016740 Q21SF8 5e-179
10175638_1_1067_+ GO:0016779 Q21SF8 5e-179
10113951_1_602_- GO:0000166 F4KUH0 8e-95
10113951_1_602_- GO:0003746 F4KUH0 8e-95
10113951_1_602_- GO:0003924 F4KUH0 8e-95
10113951_1_602_- GO:0005525 F4KUH0 8e-95
10113951_1_602_- GO:0005622 F4KUH0 8e-95
10113951_1_602_- GO:0005737 F4KUH0 8e-95
10113951_1_602_- GO:0006412 F4KUH0 8e-95
10113951_1_602_- GO:0006414 F4KUH0 8e-95
10166368_1_962_+ GO:0004872 A9F1K7 5e-18
10166368_1_962_+ GO:0006810 A9F1K7 5e-18
10166368_1_962_+ GO:0016020 A9F1K7 5e-18
10166368_1_962_+ GO:0030246 A9F1K7 5e-18
10170452_1_302_- GO:0003735 D8PHM9 4e-49
10170452_1_302_- GO:0005622 D8PHM9 4e-49
10170452_1_302_- GO:0005840 D8PHM9 4e-49
10170452_1_302_- GO:0006412 D8PHM9 4e-49
10170452_1_302_- GO:0030529 D8PHM9 4e-49
10152960_1_101_- GO:0000160 A0A0B4XTJ3 1e-07
10152960_1_101_- GO:0005622 A0A0B4XTJ3 1e-07
10193834_428_925_- GO:0003824 N6YH68 1e-71
10193834_428_925_- GO:0006725 N6YH68 1e-71
10193834_428_925_- GO:0008198 N6YH68 1e-71
10193834_428_925_- GO:0016491 N6YH68 1e-71
10193834_428_925_- GO:0018577 N6YH68 1e-71
10193834_428_925_- GO:0019439 N6YH68 1e-71
10193834_428_925_- GO:0051213 N6YH68 1e-71
10193834_428_925_- GO:0055114 N6YH68 1e-71
10119085_53_523_+ GO:0000049 Q1D778 3e-54
10119085_53_523_+ GO:0003723 Q1D778 3e-54
10119085_53_523_+ GO:0003735 Q1D778 3e-54
10119085_53_523_+ GO:0005840 Q1D778 3e-54
10119085_53_523_+ GO:0006412 Q1D778 3e-54
10119085_53_523_+ GO:0015935 Q1D778 3e-54
10119085_53_523_+ GO:0019843 Q1D778 3e-54
10119085_53_523_+ GO:0030529 Q1D778 3e-54
10113829_62_601_- GO:0005524 A0A0G3IUI3 3e-62
10113829_62_601_- GO:0005886 A0A0G3IUI3 3e-62
10113829_62_601_- GO:0006754 A0A0G3IUI3 3e-62
10113829_62_601_- GO:0006810 A0A0G3IUI3 3e-62
10113829_62_601_- GO:0006811 A0A0G3IUI3 3e-62
10113829_62_601_- GO:0015986 A0A0G3IUI3 3e-62
10113829_62_601_- GO:0015992 A0A0G3IUI3 3e-62
10113829_62_601_- GO:0016020 A0A0G3IUI3 3e-62
10113829_62_601_- GO:0042777 A0A0G3IUI3 3e-62
10113829_62_601_- GO:0045261 A0A0G3IUI3 3e-62
10113829_62_601_- GO:0046933 A0A0G3IUI3 3e-62
10113829_62_601_- GO:0046961 A0A0G3IUI3 3e-62
10087224_127_525_- GO:0003723 Q12G86 5e-61
10087224_127_525_- GO:0003735 Q12G86 5e-61
10087224_127_525_- GO:0005840 Q12G86 5e-61
10087224_127_525_- GO:0006412 Q12G86 5e-61
10087224_127_525_- GO:0015935 Q12G86 5e-61
10087224_127_525_- GO:0019843 Q12G86 5e-61
10087224_127_525_- GO:0030529 Q12G86 5e-61
10167024_446_889_+ GO:0003723 A0A0F6W5N7 8e-17
10167024_446_889_+ GO:0003735 A0A0F6W5N7 8e-17
10167024_446_889_+ GO:0005840 A0A0F6W5N7 8e-17
10167024_446_889_+ GO:0006412 A0A0F6W5N7 8e-17
10167024_446_889_+ GO:0019843 A0A0F6W5N7 8e-17
10167024_446_889_+ GO:0030529 A0A0F6W5N7 8e-17
10110783_1_591_- GO:0030246 I0RQZ1 6e-42
10184611_1_524_+ GO:0005737 Q1AZN1 1e-11
10184611_1_524_+ GO:0006950 Q1AZN1 1e-11
10102790_1_566_+ GO:0000166 F2IA70 1e-93
10102790_1_566_+ GO:0005524 F2IA70 1e-93
10102790_1_566_+ GO:0019538 F2IA70 1e-93
10173970_1_291_+ GO:0003735 A1TVT1 5e-38
10173970_1_291_+ GO:0005622 A1TVT1 5e-38
10173970_1_291_+ GO:0005840 A1TVT1 5e-38
10173970_1_291_+ GO:0006412 A1TVT1 5e-38
10173970_1_291_+ GO:0030529 A1TVT1 5e-38
10182160_1_472_+ GO:0003677 Q21SF8 8e-69
10182160_1_472_+ GO:0003899 Q21SF8 8e-69
10182160_1_472_+ GO:0006351 Q21SF8 8e-69
10182160_1_472_+ GO:0016740 Q21SF8 8e-69
10182160_1_472_+ GO:0016779 Q21SF8 8e-69
10079082_1_507_- GO:0000175 A0A0G3V0Z1 7e-38
10079082_1_507_- GO:0000287 A0A0G3V0Z1 7e-38
10079082_1_507_- GO:0003676 A0A0G3V0Z1 7e-38
10079082_1_507_- GO:0003723 A0A0G3V0Z1 7e-38
10079082_1_507_- GO:0004654 A0A0G3V0Z1 7e-38
10079082_1_507_- GO:0005737 A0A0G3V0Z1 7e-38
10079082_1_507_- GO:0006396 A0A0G3V0Z1 7e-38
10079082_1_507_- GO:0006402 A0A0G3V0Z1 7e-38
10079082_1_507_- GO:0016740 A0A0G3V0Z1 7e-38
10079082_1_507_- GO:0016779 A0A0G3V0Z1 7e-38
10079082_1_507_- GO:0046872 A0A0G3V0Z1 7e-38
10079082_1_507_- GO:0090503 A0A0G3V0Z1 7e-38
10153970_1_824_- GO:0000166 L7W5P2 2e-114
10153970_1_824_- GO:0003746 L7W5P2 2e-114
10153970_1_824_- GO:0003924 L7W5P2 2e-114
10153970_1_824_- GO:0005525 L7W5P2 2e-114
10153970_1_824_- GO:0006414 L7W5P2 2e-114
10172264_1_1058_- GO:0016491 F8EIU3 9e-91
10172264_1_1058_- GO:0030151 F8EIU3 9e-91
10172264_1_1058_- GO:0055114 F8EIU3 9e-91
10124082_1_641_- GO:0000162 M4ZXA5 3e-111
10124082_1_641_- GO:0004834 M4ZXA5 3e-111
10124082_1_641_- GO:0006568 M4ZXA5 3e-111
10124082_1_641_- GO:0008652 M4ZXA5 3e-111
10124082_1_641_- GO:0009073 M4ZXA5 3e-111
10124082_1_641_- GO:0016829 M4ZXA5 3e-111
10124082_1_641_- GO:0030170 M4ZXA5 3e-111
10193896_1553_1894_- GO:0008152 A7IIU6 9e-29
10193896_1553_1894_- GO:0016491 A7IIU6 9e-29
10193896_1553_1894_- GO:0055114 A7IIU6 9e-29
10171416_144_761_- GO:0003723 E1V5K8 2e-77
10171416_144_761_- GO:0003735 E1V5K8 2e-77
10171416_144_761_- GO:0005840 E1V5K8 2e-77
10171416_144_761_- GO:0006412 E1V5K8 2e-77
10171416_144_761_- GO:0019843 E1V5K8 2e-77
10171416_144_761_- GO:0030529 E1V5K8 2e-77
10170258_211_561_+ GO:0008270 D6YB46 4e-25
10147904_1_774_+ GO:0006629 D1A9Y9 6e-44
10147904_1_774_+ GO:0008081 D1A9Y9 6e-44
10104914_1_572_- GO:0000166 M4VMB9 9e-95
10104914_1_572_- GO:0000287 M4VMB9 9e-95
10104914_1_572_- GO:0003677 M4VMB9 9e-95
10104914_1_572_- GO:0003916 M4VMB9 9e-95
10104914_1_572_- GO:0003918 M4VMB9 9e-95
10104914_1_572_- GO:0005524 M4VMB9 9e-95
10104914_1_572_- GO:0005694 M4VMB9 9e-95
10104914_1_572_- GO:0005737 M4VMB9 9e-95
10104914_1_572_- GO:0006261 M4VMB9 9e-95
10104914_1_572_- GO:0006265 M4VMB9 9e-95
10104914_1_572_- GO:0016853 M4VMB9 9e-95
10104914_1_572_- GO:0046872 M4VMB9 9e-95
10167300_1_975_- GO:0000175 Q6FF12 8e-128
10167300_1_975_- GO:0000287 Q6FF12 8e-128
10167300_1_975_- GO:0003676 Q6FF12 8e-128
10167300_1_975_- GO:0003723 Q6FF12 8e-128
10167300_1_975_- GO:0004654 Q6FF12 8e-128
10167300_1_975_- GO:0005737 Q6FF12 8e-128
10167300_1_975_- GO:0006396 Q6FF12 8e-128
10167300_1_975_- GO:0006402 Q6FF12 8e-128
10167300_1_975_- GO:0016740 Q6FF12 8e-128
10167300_1_975_- GO:0016779 Q6FF12 8e-128
10167300_1_975_- GO:0046872 Q6FF12 8e-128
10167300_1_975_- GO:0090503 Q6FF12 8e-128
10130514_104_670_+ GO:0016020 A0A0A1H9H6 1e-15
10130514_104_670_+ GO:0016021 A0A0A1H9H6 1e-15
10168742_1_997_+ GO:0003677 A0A0B5FUG4 8e-118
10168742_1_997_+ GO:0003899 A0A0B5FUG4 8e-118
10168742_1_997_+ GO:0006351 A0A0B5FUG4 8e-118
10168742_1_997_+ GO:0016740 A0A0B5FUG4 8e-118
10168742_1_997_+ GO:0016779 A0A0B5FUG4 8e-118
10168742_1_997_+ GO:0032549 A0A0B5FUG4 8e-118
10187104_1_602_- GO:0003824 A0A0M2GX47 1e-75
10187104_1_602_- GO:0004332 A0A0M2GX47 1e-75
10187104_1_602_- GO:0008152 A0A0M2GX47 1e-75
10187104_1_602_- GO:0016829 A0A0M2GX47 1e-75
10102750_1_565_- GO:0000166 A7BMA9 4e-09
10102750_1_565_- GO:0003924 A7BMA9 4e-09
10102750_1_565_- GO:0005525 A7BMA9 4e-09
10102750_1_565_- GO:0005874 A7BMA9 4e-09
10102750_1_565_- GO:0007017 A7BMA9 4e-09
10102750_1_565_- GO:0008152 A7BMA9 4e-09
10092040_48_537_- GO:0005506 Q47IF0 1e-78
10092040_48_537_- GO:0009055 Q47IF0 1e-78
10092040_48_537_- GO:0020037 Q47IF0 1e-78
10092040_48_537_- GO:0042597 Q47IF0 1e-78
10092040_48_537_- GO:0046872 Q47IF0 1e-78
10150138_356_791_+ GO:0003824 J0MYS8 6e-57
10150138_356_791_+ GO:0005524 J0MYS8 6e-57
10150138_356_791_+ GO:0006090 J0MYS8 6e-57
10150138_356_791_+ GO:0016301 J0MYS8 6e-57
10150138_356_791_+ GO:0016310 J0MYS8 6e-57
10150138_356_791_+ GO:0016772 J0MYS8 6e-57
10150138_356_791_+ GO:0046872 J0MYS8 6e-57
10150138_356_791_+ GO:0050242 J0MYS8 6e-57
10103440_371_567_+ GO:0016491 A0A068NSU2 3e-17
10103440_371_567_+ GO:0046872 A0A068NSU2 3e-17
10103440_371_567_+ GO:0051536 A0A068NSU2 3e-17
10103440_371_567_+ GO:0055114 A0A068NSU2 3e-17
10184205_404_1252_+ GO:0003824 Q5YRV8 5e-106
10184205_404_1252_+ GO:0004160 Q5YRV8 5e-106
10184205_404_1252_+ GO:0008152 Q5YRV8 5e-106
10184205_404_1252_+ GO:0008652 Q5YRV8 5e-106
10184205_404_1252_+ GO:0009082 Q5YRV8 5e-106
10184205_404_1252_+ GO:0009097 Q5YRV8 5e-106
10184205_404_1252_+ GO:0009099 Q5YRV8 5e-106
10184205_404_1252_+ GO:0016829 Q5YRV8 5e-106
10184205_404_1252_+ GO:0046872 Q5YRV8 5e-106
10184205_404_1252_+ GO:0051536 Q5YRV8 5e-106
10184205_404_1252_+ GO:0051539 Q5YRV8 5e-106
10170156_628_993_+ GO:0003723 A1VJ31 3e-51
10170156_628_993_+ GO:0003735 A1VJ31 3e-51
10170156_628_993_+ GO:0005622 A1VJ31 3e-51
10170156_628_993_+ GO:0005840 A1VJ31 3e-51
10170156_628_993_+ GO:0006412 A1VJ31 3e-51
10170156_628_993_+ GO:0019843 A1VJ31 3e-51
10170156_628_993_+ GO:0030529 A1VJ31 3e-51
10091812_1_536_- GO:0000160 A0A0B4XPJ8 8e-26
10091812_1_536_- GO:0004871 A0A0B4XPJ8 8e-26
10091812_1_536_- GO:0005622 A0A0B4XPJ8 8e-26
10140562_1_725_- GO:0003677 D8PCY0 1e-130
10140562_1_725_- GO:0003899 D8PCY0 1e-130
10140562_1_725_- GO:0006351 D8PCY0 1e-130
10140562_1_725_- GO:0016740 D8PCY0 1e-130
10140562_1_725_- GO:0016779 D8PCY0 1e-130
10140562_1_725_- GO:0046983 D8PCY0 1e-130
10193582_1743_1979_- GO:0000166 D2RMU9 1e-20
10193582_1743_1979_- GO:0005524 D2RMU9 1e-20
10193582_1743_1979_- GO:0008152 D2RMU9 1e-20
10193582_1743_1979_- GO:0015658 D2RMU9 1e-20
10193582_1743_1979_- GO:0015803 D2RMU9 1e-20
10193582_1743_1979_- GO:0016887 D2RMU9 1e-20
10115315_1_606_- GO:0004872 G0J4P8 2e-50
10115315_1_606_- GO:0006810 G0J4P8 2e-50
10115315_1_606_- GO:0016020 G0J4P8 2e-50
10192078_1_730_- GO:0003824 A0YHH7 2e-74
10192078_1_730_- GO:0004300 A0YHH7 2e-74
10192078_1_730_- GO:0008152 A0YHH7 2e-74
10192078_1_730_- GO:0016829 A0YHH7 2e-74
10160610_52_426_+ GO:0000049 C2M3M1 4e-48
10160610_52_426_+ GO:0003676 C2M3M1 4e-48
10160610_52_426_+ GO:0003723 C2M3M1 4e-48
10160610_52_426_+ GO:0003735 C2M3M1 4e-48
10160610_52_426_+ GO:0005622 C2M3M1 4e-48
10160610_52_426_+ GO:0005840 C2M3M1 4e-48
10160610_52_426_+ GO:0006412 C2M3M1 4e-48
10160610_52_426_+ GO:0019843 C2M3M1 4e-48
10160610_52_426_+ GO:0030529 C2M3M1 4e-48
10139408_1_718_- GO:0000166 Q6MH12 1e-103
10139408_1_718_- GO:0005524 Q6MH12 1e-103
10139408_1_718_- GO:0006457 Q6MH12 1e-103
10139408_1_718_- GO:0008270 Q6MH12 1e-103
10139408_1_718_- GO:0046872 Q6MH12 1e-103
10139408_1_718_- GO:0046983 Q6MH12 1e-103
10139408_1_718_- GO:0051082 Q6MH12 1e-103
10191986_1107_1487_- GO:0003735 H8KP35 2e-47
10191986_1107_1487_- GO:0005622 H8KP35 2e-47
10191986_1107_1487_- GO:0005840 H8KP35 2e-47
10191986_1107_1487_- GO:0006412 H8KP35 2e-47
10191986_1107_1487_- GO:0030529 H8KP35 2e-47
10126300_367_651_+ GO:0000271 A0A0G3V2D6 1e-24
10126300_367_651_+ GO:0003979 A0A0G3V2D6 1e-24
10126300_367_651_+ GO:0016491 A0A0G3V2D6 1e-24
10126300_367_651_+ GO:0016616 A0A0G3V2D6 1e-24
10126300_367_651_+ GO:0051287 A0A0G3V2D6 1e-24
10126300_367_651_+ GO:0055114 A0A0G3V2D6 1e-24
10191062_476_1833_+ GO:0016020 A0A0M9VHD6 4e-80
10191062_476_1833_+ GO:0016021 A0A0M9VHD6 4e-80
10122978_1_578_+ GO:0003735 Q3SKN9 2e-76
10122978_1_578_+ GO:0005622 Q3SKN9 2e-76
10122978_1_578_+ GO:0005840 Q3SKN9 2e-76
10122978_1_578_+ GO:0006412 Q3SKN9 2e-76
10122978_1_578_+ GO:0015935 Q3SKN9 2e-76
10122978_1_578_+ GO:0030529 Q3SKN9 2e-76
10149576_1_787_+ GO:0000166 D9T9N5 5e-76
10149576_1_787_+ GO:0002161 D9T9N5 5e-76
10149576_1_787_+ GO:0004812 D9T9N5 5e-76
10149576_1_787_+ GO:0004822 D9T9N5 5e-76
10149576_1_787_+ GO:0005524 D9T9N5 5e-76
10149576_1_787_+ GO:0005737 D9T9N5 5e-76
10149576_1_787_+ GO:0006412 D9T9N5 5e-76
10149576_1_787_+ GO:0006418 D9T9N5 5e-76
10149576_1_787_+ GO:0006428 D9T9N5 5e-76
10149576_1_787_+ GO:0006450 D9T9N5 5e-76
10149576_1_787_+ GO:0008270 D9T9N5 5e-76
10149576_1_787_+ GO:0016874 D9T9N5 5e-76
10149576_1_787_+ GO:0046872 D9T9N5 5e-76
10173712_1_936_+ GO:0004325 D6U1W4 7e-74
10173712_1_936_+ GO:0005737 D6U1W4 7e-74
10173712_1_936_+ GO:0006779 D6U1W4 7e-74
10173712_1_936_+ GO:0006783 D6U1W4 7e-74
10173712_1_936_+ GO:0016829 D6U1W4 7e-74
10173712_1_936_+ GO:0046872 D6U1W4 7e-74
10157615_158_679_- GO:0003723 A0A0N0GKP8 2e-77
10157615_158_679_- GO:0003735 A0A0N0GKP8 2e-77
10157615_158_679_- GO:0005840 A0A0N0GKP8 2e-77
10157615_158_679_- GO:0006412 A0A0N0GKP8 2e-77
10157615_158_679_- GO:0015935 A0A0N0GKP8 2e-77
10157615_158_679_- GO:0019843 A0A0N0GKP8 2e-77
10157615_158_679_- GO:0030529 A0A0N0GKP8 2e-77
10098656_1_554_- GO:0016020 K0HZT6 8e-84
10098656_1_554_- GO:0016021 K0HZT6 8e-84
10143052_1_741_- GO:0000166 F4C592 5e-106
10143052_1_741_- GO:0003924 F4C592 5e-106
10143052_1_741_- GO:0005525 F4C592 5e-106
10143052_1_741_- GO:0008152 F4C592 5e-106
10153774_709_823_+ GO:0000166 Q13TG7 3e-13
10153774_709_823_+ GO:0003746 Q13TG7 3e-13
10153774_709_823_+ GO:0003924 Q13TG7 3e-13
10153774_709_823_+ GO:0005525 Q13TG7 3e-13
10153774_709_823_+ GO:0005622 Q13TG7 3e-13
10153774_709_823_+ GO:0005737 Q13TG7 3e-13
10153774_709_823_+ GO:0006412 Q13TG7 3e-13
10153774_709_823_+ GO:0006414 Q13TG7 3e-13
10163192_1_294_+ GO:0000049 C4LL53 2e-48
10163192_1_294_+ GO:0003723 C4LL53 2e-48
10163192_1_294_+ GO:0003735 C4LL53 2e-48
10163192_1_294_+ GO:0005622 C4LL53 2e-48
10163192_1_294_+ GO:0005840 C4LL53 2e-48
10163192_1_294_+ GO:0006412 C4LL53 2e-48
10163192_1_294_+ GO:0030529 C4LL53 2e-48
10113259_1_258_+ GO:0003723 C7LXY8 7e-28
10113259_1_258_+ GO:0003735 C7LXY8 7e-28
10113259_1_258_+ GO:0005622 C7LXY8 7e-28
10113259_1_258_+ GO:0005840 C7LXY8 7e-28
10113259_1_258_+ GO:0006412 C7LXY8 7e-28
10113259_1_258_+ GO:0019843 C7LXY8 7e-28
10113259_1_258_+ GO:0030529 C7LXY8 7e-28
10105815_1_575_+ GO:0003723 M4ZWZ1 6e-56
10105815_1_575_+ GO:0003735 M4ZWZ1 6e-56
10105815_1_575_+ GO:0005622 M4ZWZ1 6e-56
10105815_1_575_+ GO:0005840 M4ZWZ1 6e-56
10105815_1_575_+ GO:0006412 M4ZWZ1 6e-56
10105815_1_575_+ GO:0015935 M4ZWZ1 6e-56
10105815_1_575_+ GO:0019843 M4ZWZ1 6e-56
10105815_1_575_+ GO:0030529 M4ZWZ1 6e-56
10195122_2080_2456_+ GO:0000166 G8TID4 4e-56
10195122_2080_2456_+ GO:0005524 G8TID4 4e-56
10195122_2080_2456_+ GO:0005886 G8TID4 4e-56
10195122_2080_2456_+ GO:0006754 G8TID4 4e-56
10195122_2080_2456_+ GO:0006810 G8TID4 4e-56
10195122_2080_2456_+ GO:0006811 G8TID4 4e-56
10195122_2080_2456_+ GO:0015986 G8TID4 4e-56
10195122_2080_2456_+ GO:0015991 G8TID4 4e-56
10195122_2080_2456_+ GO:0015992 G8TID4 4e-56
10195122_2080_2456_+ GO:0016020 G8TID4 4e-56
10195122_2080_2456_+ GO:0016787 G8TID4 4e-56
10195122_2080_2456_+ GO:0016820 G8TID4 4e-56
10195122_2080_2456_+ GO:0033178 G8TID4 4e-56
10195122_2080_2456_+ GO:0042777 G8TID4 4e-56
10195122_2080_2456_+ GO:0045261 G8TID4 4e-56
10195122_2080_2456_+ GO:0046034 G8TID4 4e-56
10195122_2080_2456_+ GO:0046933 G8TID4 4e-56
10134822_1_684_+ GO:0006810 Q47AC8 6e-36
10134822_1_684_+ GO:0015288 Q47AC8 6e-36
10134822_1_684_+ GO:0016020 Q47AC8 6e-36
10134822_1_684_+ GO:0055085 Q47AC8 6e-36
10113631_1_147_+ GO:0008152 M5A3M0 6e-20
10113631_1_147_+ GO:0016491 M5A3M0 6e-20
10113631_1_147_+ GO:0016627 M5A3M0 6e-20
10113631_1_147_+ GO:0050660 M5A3M0 6e-20
10113631_1_147_+ GO:0055114 M5A3M0 6e-20
10106677_26_334_+ GO:0003723 E6S708 1e-40
10106677_26_334_+ GO:0003735 E6S708 1e-40
10106677_26_334_+ GO:0005622 E6S708 1e-40
10106677_26_334_+ GO:0005840 E6S708 1e-40
10106677_26_334_+ GO:0006412 E6S708 1e-40
10106677_26_334_+ GO:0019843 E6S708 1e-40
10106677_26_334_+ GO:0030529 E6S708 1e-40
10151004_1_799_+ GO:0006865 I3TI88 1e-71
10112909_1_598_- GO:0000166 A5WBS4 8e-57
10112909_1_598_- GO:0003676 A5WBS4 8e-57
10112909_1_598_- GO:0003700 A5WBS4 8e-57
10112909_1_598_- GO:0003723 A5WBS4 8e-57
10112909_1_598_- GO:0005737 A5WBS4 8e-57
10112909_1_598_- GO:0006351 A5WBS4 8e-57
10112909_1_598_- GO:0006353 A5WBS4 8e-57
10112909_1_598_- GO:0006355 A5WBS4 8e-57
10112909_1_598_- GO:0031554 A5WBS4 8e-57
10112909_1_598_- GO:0031564 A5WBS4 8e-57
10093694_1_541_+ GO:0009055 H0Q2D4 1e-83
10093694_1_541_+ GO:0020037 H0Q2D4 1e-83
10195002_1969_2425_- GO:0003674 Q3AAL8 3e-09
10195002_1969_2425_- GO:0005575 Q3AAL8 3e-09
10195002_1969_2425_- GO:0008150 Q3AAL8 3e-09
10183247_1_761_- GO:0008152 C0ZQL5 2e-23
10183247_1_761_- GO:0016491 C0ZQL5 2e-23
10183247_1_761_- GO:0016627 C0ZQL5 2e-23
10183247_1_761_- GO:0050660 C0ZQL5 2e-23
10183247_1_761_- GO:0055114 C0ZQL5 2e-23
10126286_1_538_+ GO:0003735 Q0S3D9 6e-68
10126286_1_538_+ GO:0005840 Q0S3D9 6e-68
10126286_1_538_+ GO:0006412 Q0S3D9 6e-68
10126286_1_538_+ GO:0030529 Q0S3D9 6e-68
10152146_11_808_- GO:0006006 D8PCA7 3e-146
10152146_11_808_- GO:0016491 D8PCA7 3e-146
10152146_11_808_- GO:0016620 D8PCA7 3e-146
10152146_11_808_- GO:0050661 D8PCA7 3e-146
10152146_11_808_- GO:0051287 D8PCA7 3e-146
10152146_11_808_- GO:0055114 D8PCA7 3e-146
10183077_983_1297_- GO:0000160 C7M2G1 4e-15
10183077_983_1297_- GO:0005622 C7M2G1 4e-15
10138224_1_303_- GO:0003735 A0A0A1DNT8 7e-45
10138224_1_303_- GO:0005622 A0A0A1DNT8 7e-45
10138224_1_303_- GO:0005840 A0A0A1DNT8 7e-45
10138224_1_303_- GO:0006412 A0A0A1DNT8 7e-45
10138224_1_303_- GO:0030529 A0A0A1DNT8 7e-45
10094946_1_537_+ GO:0003995 K0KDH9 8e-65
10094946_1_537_+ GO:0008152 K0KDH9 8e-65
10094946_1_537_+ GO:0016491 K0KDH9 8e-65
10094946_1_537_+ GO:0016627 K0KDH9 8e-65
10094946_1_537_+ GO:0050660 K0KDH9 8e-65
10094946_1_537_+ GO:0055114 K0KDH9 8e-65
10120903_1_629_+ GO:0000166 A0A0G1M838 4e-69
10120903_1_629_+ GO:0005524 A0A0G1M838 4e-69
10120903_1_629_+ GO:0005737 A0A0G1M838 4e-69
10120903_1_629_+ GO:0042026 A0A0G1M838 4e-69
10120903_1_629_+ GO:0051082 A0A0G1M838 4e-69
10187512_1_1034_+ GO:0000166 F4KUA6 6e-92
10187512_1_1034_+ GO:0003743 F4KUA6 6e-92
10187512_1_1034_+ GO:0003924 F4KUA6 6e-92
10187512_1_1034_+ GO:0005525 F4KUA6 6e-92
10187512_1_1034_+ GO:0005622 F4KUA6 6e-92
10187512_1_1034_+ GO:0005737 F4KUA6 6e-92
10187512_1_1034_+ GO:0006412 F4KUA6 6e-92
10187512_1_1034_+ GO:0006413 F4KUA6 6e-92
10148292_392_777_+ GO:0003723 F8GHL5 5e-55
10148292_392_777_+ GO:0003735 F8GHL5 5e-55
10148292_392_777_+ GO:0005840 F8GHL5 5e-55
10148292_392_777_+ GO:0006412 F8GHL5 5e-55
10148292_392_777_+ GO:0015935 F8GHL5 5e-55
10148292_392_777_+ GO:0019843 F8GHL5 5e-55
10148292_392_777_+ GO:0030529 F8GHL5 5e-55
10083798_1_517_- GO:0008940 D8PI59 1e-100
10083798_1_517_- GO:0016491 D8PI59 1e-100
10083798_1_517_- GO:0046872 D8PI59 1e-100
10083798_1_517_- GO:0051536 D8PI59 1e-100
10083798_1_517_- GO:0051539 D8PI59 1e-100
10083798_1_517_- GO:0055114 D8PI59 1e-100
10146456_1_764_- GO:0000166 Q6F8L4 4e-123
10146456_1_764_- GO:0000287 Q6F8L4 4e-123
10146456_1_764_- GO:0003824 Q6F8L4 4e-123
10146456_1_764_- GO:0004775 Q6F8L4 4e-123
10146456_1_764_- GO:0005524 Q6F8L4 4e-123
10146456_1_764_- GO:0006099 Q6F8L4 4e-123
10146456_1_764_- GO:0008152 Q6F8L4 4e-123
10146456_1_764_- GO:0016874 Q6F8L4 4e-123
10146456_1_764_- GO:0030145 Q6F8L4 4e-123
10146456_1_764_- GO:0046872 Q6F8L4 4e-123
10182294_843_1314_- GO:0000166 A3TRQ8 2e-67
10182294_843_1314_- GO:0005524 A3TRQ8 2e-67
10182294_843_1314_- GO:0005737 A3TRQ8 2e-67
10182294_843_1314_- GO:0006457 A3TRQ8 2e-67
10182294_843_1314_- GO:0042026 A3TRQ8 2e-67
10182294_843_1314_- GO:0051082 A3TRQ8 2e-67
10195402_2054_2524_+ GO:0008152 M5A3M0 1e-58
10195402_2054_2524_+ GO:0016491 M5A3M0 1e-58
10195402_2054_2524_+ GO:0016627 M5A3M0 1e-58
10195402_2054_2524_+ GO:0050660 M5A3M0 1e-58
10195402_2054_2524_+ GO:0055114 M5A3M0 1e-58
10146782_1_766_- GO:0009055 E1VR48 2e-67
10146782_1_766_- GO:0020037 E1VR48 2e-67
10197656_2136_3652_+ GO:0004222 A0A0J7ZK03 5e-08
10197656_2136_3652_+ GO:0005615 A0A0J7ZK03 5e-08
10197656_2136_3652_+ GO:0006508 A0A0J7ZK03 5e-08
10197656_2136_3652_+ GO:0008270 A0A0J7ZK03 5e-08
10154820_33_548_+ GO:0003723 A0A0N1AAB6 4e-67
10154820_33_548_+ GO:0003735 A0A0N1AAB6 4e-67
10154820_33_548_+ GO:0005840 A0A0N1AAB6 4e-67
10154820_33_548_+ GO:0006412 A0A0N1AAB6 4e-67
10154820_33_548_+ GO:0015934 A0A0N1AAB6 4e-67
10154820_33_548_+ GO:0019843 A0A0N1AAB6 4e-67
10154820_33_548_+ GO:0030529 A0A0N1AAB6 4e-67
10196538_114_461_- GO:0003723 F5SIB9 5e-26
10196538_114_461_- GO:0003735 F5SIB9 5e-26
10196538_114_461_- GO:0005622 F5SIB9 5e-26
10196538_114_461_- GO:0005840 F5SIB9 5e-26
10196538_114_461_- GO:0006412 F5SIB9 5e-26
10196538_114_461_- GO:0015934 F5SIB9 5e-26
10196538_114_461_- GO:0019843 F5SIB9 5e-26
10196538_114_461_- GO:0030529 F5SIB9 5e-26
10085474_348_521_+ GO:0003723 L0AB82 6e-16
10085474_348_521_+ GO:0003735 L0AB82 6e-16
10085474_348_521_+ GO:0005622 L0AB82 6e-16
10085474_348_521_+ GO:0005840 L0AB82 6e-16
10085474_348_521_+ GO:0006412 L0AB82 6e-16
10085474_348_521_+ GO:0019843 L0AB82 6e-16
10085474_348_521_+ GO:0030529 L0AB82 6e-16
10122381_1_634_+ GO:0003861 Q21XH9 4e-106
10122381_1_634_+ GO:0008152 Q21XH9 4e-106
10122381_1_634_+ GO:0008652 Q21XH9 4e-106
10122381_1_634_+ GO:0009082 Q21XH9 4e-106
10122381_1_634_+ GO:0009098 Q21XH9 4e-106
10122381_1_634_+ GO:0016829 Q21XH9 4e-106
10122381_1_634_+ GO:0046872 Q21XH9 4e-106
10122381_1_634_+ GO:0051536 Q21XH9 4e-106
10122381_1_634_+ GO:0051539 Q21XH9 4e-106
10113389_1_600_- GO:0000166 E4RX13 3e-89
10113389_1_600_- GO:0003746 E4RX13 3e-89
10113389_1_600_- GO:0003924 E4RX13 3e-89
10113389_1_600_- GO:0005525 E4RX13 3e-89
10113389_1_600_- GO:0005622 E4RX13 3e-89
10113389_1_600_- GO:0005737 E4RX13 3e-89
10113389_1_600_- GO:0006412 E4RX13 3e-89
10113389_1_600_- GO:0006414 E4RX13 3e-89
10161188_1_585_+ GO:0003746 M5A2U7 4e-40
10161188_1_585_+ GO:0005622 M5A2U7 4e-40
10161188_1_585_+ GO:0005737 M5A2U7 4e-40
10161188_1_585_+ GO:0006412 M5A2U7 4e-40
10161188_1_585_+ GO:0006414 M5A2U7 4e-40
10094940_1_544_+ GO:0004129 W0SHM3 2e-88
10094940_1_544_+ GO:0005507 W0SHM3 2e-88
10094940_1_544_+ GO:0016020 W0SHM3 2e-88
10094940_1_544_+ GO:1902600 W0SHM3 2e-88
10182895_1005_1338_+ GO:0016020 A0A0E3UPX4 2e-28
10182895_1005_1338_+ GO:0016021 A0A0E3UPX4 2e-28
10180346_457_951_- GO:0003723 D2PUC1 7e-32
10180346_457_951_- GO:0003735 D2PUC1 7e-32
10180346_457_951_- GO:0005840 D2PUC1 7e-32
10180346_457_951_- GO:0006412 D2PUC1 7e-32
10180346_457_951_- GO:0019843 D2PUC1 7e-32
10180346_457_951_- GO:0030529 D2PUC1 7e-32
10180346_457_951_- GO:0070180 D2PUC1 7e-32
10192248_1_1026_+ GO:0000166 A0A0E9N456 8e-152
10192248_1_1026_+ GO:0005524 A0A0E9N456 8e-152
10192248_1_1026_+ GO:0006508 A0A0E9N456 8e-152
10192248_1_1026_+ GO:0008233 A0A0E9N456 8e-152
10192248_1_1026_+ GO:0019538 A0A0E9N456 8e-152
10156391_405_846_- GO:0000166 K4KJ12 2e-58
10156391_405_846_- GO:0004519 K4KJ12 2e-58
10156391_405_846_- GO:0004550 K4KJ12 2e-58
10156391_405_846_- GO:0005524 K4KJ12 2e-58
10156391_405_846_- GO:0005737 K4KJ12 2e-58
10156391_405_846_- GO:0006165 K4KJ12 2e-58
10156391_405_846_- GO:0006183 K4KJ12 2e-58
10156391_405_846_- GO:0006228 K4KJ12 2e-58
10156391_405_846_- GO:0006241 K4KJ12 2e-58
10156391_405_846_- GO:0009117 K4KJ12 2e-58
10156391_405_846_- GO:0016301 K4KJ12 2e-58
10156391_405_846_- GO:0016310 K4KJ12 2e-58
10156391_405_846_- GO:0016740 K4KJ12 2e-58
10156391_405_846_- GO:0046872 K4KJ12 2e-58
10156391_405_846_- GO:0090305 K4KJ12 2e-58
10127976_264_659_- GO:0003723 Q08SG0 9e-20
10127976_264_659_- GO:0003735 Q08SG0 9e-20
10127976_264_659_- GO:0005840 Q08SG0 9e-20
10127976_264_659_- GO:0006412 Q08SG0 9e-20
10127976_264_659_- GO:0008097 Q08SG0 9e-20
10127976_264_659_- GO:0019843 Q08SG0 9e-20
10127976_264_659_- GO:0030529 Q08SG0 9e-20
10153798_1_823_+ GO:0000166 A0A0E9N456 3e-120
10153798_1_823_+ GO:0005524 A0A0E9N456 3e-120
10153798_1_823_+ GO:0006508 A0A0E9N456 3e-120
10153798_1_823_+ GO:0008233 A0A0E9N456 3e-120
10153798_1_823_+ GO:0019538 A0A0E9N456 3e-120
10090772_435_533_- GO:0003723 A1SQS2 2e-09
10090772_435_533_- GO:0003735 A1SQS2 2e-09
10090772_435_533_- GO:0005622 A1SQS2 2e-09
10090772_435_533_- GO:0005840 A1SQS2 2e-09
10090772_435_533_- GO:0006412 A1SQS2 2e-09
10090772_435_533_- GO:0019843 A1SQS2 2e-09
10090772_435_533_- GO:0030529 A1SQS2 2e-09
10109859_31_477_+ GO:0003735 Q12TI5 7e-26
10109859_31_477_+ GO:0005622 Q12TI5 7e-26
10109859_31_477_+ GO:0005840 Q12TI5 7e-26
10109859_31_477_+ GO:0006412 Q12TI5 7e-26
10109859_31_477_+ GO:0030529 Q12TI5 7e-26
10160214_33_884_+ GO:0003824 E6SCQ8 1e-109
10160214_33_884_+ GO:0003988 E6SCQ8 1e-109
10160214_33_884_+ GO:0008152 E6SCQ8 1e-109
10160214_33_884_+ GO:0016740 E6SCQ8 1e-109
10160214_33_884_+ GO:0016746 E6SCQ8 1e-109
10160214_33_884_+ GO:0016747 E6SCQ8 1e-109
10168466_184_570_- GO:0003723 E6SKY6 3e-35
10168466_184_570_- GO:0003735 E6SKY6 3e-35
10168466_184_570_- GO:0005840 E6SKY6 3e-35
10168466_184_570_- GO:0006412 E6SKY6 3e-35
10168466_184_570_- GO:0019843 E6SKY6 3e-35
10168466_184_570_- GO:0030529 E6SKY6 3e-35
10195962_1_472_- GO:0003676 Q2YAZ1 1e-70
10195962_1_472_- GO:0003723 Q2YAZ1 1e-70
10195962_1_472_- GO:0003729 Q2YAZ1 1e-70
10195962_1_472_- GO:0003735 Q2YAZ1 1e-70
10195962_1_472_- GO:0005840 Q2YAZ1 1e-70
10195962_1_472_- GO:0006412 Q2YAZ1 1e-70
10195962_1_472_- GO:0015935 Q2YAZ1 1e-70
10195962_1_472_- GO:0019843 Q2YAZ1 1e-70
10195962_1_472_- GO:0030529 Q2YAZ1 1e-70
10194206_136_672_+ GO:0009055 M4ZW54 3e-18
10194206_136_672_+ GO:0020037 M4ZW54 3e-18
10159304_1_385_- GO:0000166 W8WX14 1e-39
10159304_1_385_- GO:0005524 W8WX14 1e-39
10159304_1_385_- GO:0006810 W8WX14 1e-39
10159304_1_385_- GO:0008152 W8WX14 1e-39
10159304_1_385_- GO:0016887 W8WX14 1e-39
10135996_1_400_+ GO:0015948 P07958 4e-62
10163658_1_926_+ GO:0005509 A0A089YPQ2 2e-21
10173162_1_1012_+ GO:0000166 A3TQY4 2e-161
10173162_1_1012_+ GO:0005524 A3TQY4 2e-161
10173162_1_1012_+ GO:0005737 A3TQY4 2e-161
10173162_1_1012_+ GO:0005886 A3TQY4 2e-161
10173162_1_1012_+ GO:0006605 A3TQY4 2e-161
10173162_1_1012_+ GO:0006810 A3TQY4 2e-161
10173162_1_1012_+ GO:0006886 A3TQY4 2e-161
10173162_1_1012_+ GO:0015031 A3TQY4 2e-161
10173162_1_1012_+ GO:0016020 A3TQY4 2e-161
10173162_1_1012_+ GO:0017038 A3TQY4 2e-161
10173162_1_1012_+ GO:0046872 A3TQY4 2e-161
10173162_1_1012_+ GO:0065002 A3TQY4 2e-161
10178034_1003_1180_+ GO:0008137 A0A0G3V831 9e-15
10178034_1003_1180_+ GO:0009055 A0A0G3V831 9e-15
10178034_1003_1180_+ GO:0016020 A0A0G3V831 9e-15
10178034_1003_1180_+ GO:0016491 A0A0G3V831 9e-15
10178034_1003_1180_+ GO:0016651 A0A0G3V831 9e-15
10178034_1003_1180_+ GO:0030151 A0A0G3V831 9e-15
10178034_1003_1180_+ GO:0042773 A0A0G3V831 9e-15
10178034_1003_1180_+ GO:0046872 A0A0G3V831 9e-15
10178034_1003_1180_+ GO:0051536 A0A0G3V831 9e-15
10178034_1003_1180_+ GO:0051539 A0A0G3V831 9e-15
10178034_1003_1180_+ GO:0055114 A0A0G3V831 9e-15
10077964_1_505_- GO:0000166 M5A593 3e-64
10077964_1_505_- GO:0005524 M5A593 3e-64
10077964_1_505_- GO:0006508 M5A593 3e-64
10077964_1_505_- GO:0008233 M5A593 3e-64
10077964_1_505_- GO:0019538 M5A593 3e-64
10190956_111_1606_+ GO:0000166 A9WJ21 6e-235
10190956_111_1606_+ GO:0004370 A9WJ21 6e-235
10190956_111_1606_+ GO:0005524 A9WJ21 6e-235
10190956_111_1606_+ GO:0005737 A9WJ21 6e-235
10190956_111_1606_+ GO:0005975 A9WJ21 6e-235
10190956_111_1606_+ GO:0006071 A9WJ21 6e-235
10190956_111_1606_+ GO:0006072 A9WJ21 6e-235
10190956_111_1606_+ GO:0016301 A9WJ21 6e-235
10190956_111_1606_+ GO:0016310 A9WJ21 6e-235
10190956_111_1606_+ GO:0016740 A9WJ21 6e-235
10190956_111_1606_+ GO:0016773 A9WJ21 6e-235
10190956_111_1606_+ GO:0019563 A9WJ21 6e-235
10163326_1_692_+ GO:0000049 E8N659 5e-84
10163326_1_692_+ GO:0003723 E8N659 5e-84
10163326_1_692_+ GO:0003735 E8N659 5e-84
10163326_1_692_+ GO:0005840 E8N659 5e-84
10163326_1_692_+ GO:0006412 E8N659 5e-84
10163326_1_692_+ GO:0006417 E8N659 5e-84
10163326_1_692_+ GO:0015934 E8N659 5e-84
10163326_1_692_+ GO:0019843 E8N659 5e-84
10163326_1_692_+ GO:0030529 E8N659 5e-84
10168142_25_936_- GO:0003824 M4ZZ97 3e-72
10168142_25_936_- GO:0005975 M4ZZ97 3e-72
10168142_25_936_- GO:0016787 M4ZZ97 3e-72
10168142_25_936_- GO:0016810 M4ZZ97 3e-72
10168142_25_936_- GO:0046872 M4ZZ97 3e-72
10109663_2_415_- GO:0000166 A8ERJ2 8e-64
10109663_2_415_- GO:0004550 A8ERJ2 8e-64
10109663_2_415_- GO:0005524 A8ERJ2 8e-64
10109663_2_415_- GO:0005737 A8ERJ2 8e-64
10109663_2_415_- GO:0006165 A8ERJ2 8e-64
10109663_2_415_- GO:0006183 A8ERJ2 8e-64
10109663_2_415_- GO:0006228 A8ERJ2 8e-64
10109663_2_415_- GO:0006241 A8ERJ2 8e-64
10109663_2_415_- GO:0009117 A8ERJ2 8e-64
10109663_2_415_- GO:0016301 A8ERJ2 8e-64
10109663_2_415_- GO:0016310 A8ERJ2 8e-64
10109663_2_415_- GO:0016740 A8ERJ2 8e-64
10109663_2_415_- GO:0046872 A8ERJ2 8e-64
10176744_1_1107_+ GO:0006810 Q13L53 1e-07
10176744_1_1107_+ GO:0015288 Q13L53 1e-07
10176744_1_1107_+ GO:0016020 Q13L53 1e-07
10176744_1_1107_+ GO:0055085 Q13L53 1e-07
10102420_1_564_+ GO:0000166 F8JW90 4e-77
10102420_1_564_+ GO:0005524 F8JW90 4e-77
10102420_1_564_+ GO:0008152 F8JW90 4e-77
10102420_1_564_+ GO:0016887 F8JW90 4e-77
10150716_1_734_- GO:0008152 A0A0G3V423 4e-95
10150716_1_734_- GO:0008802 A0A0G3V423 4e-95
10150716_1_734_- GO:0016491 A0A0G3V423 4e-95
10150716_1_734_- GO:0016620 A0A0G3V423 4e-95
10150716_1_734_- GO:0055114 A0A0G3V423 4e-95
10084262_1_518_+ GO:0008137 A0A024HJN6 4e-44
10084262_1_518_+ GO:0009055 A0A024HJN6 4e-44
10084262_1_518_+ GO:0016020 A0A024HJN6 4e-44
10084262_1_518_+ GO:0016491 A0A024HJN6 4e-44
10084262_1_518_+ GO:0016651 A0A024HJN6 4e-44
10084262_1_518_+ GO:0042773 A0A024HJN6 4e-44
10084262_1_518_+ GO:0046872 A0A024HJN6 4e-44
10084262_1_518_+ GO:0051536 A0A024HJN6 4e-44
10084262_1_518_+ GO:0051539 A0A024HJN6 4e-44
10084262_1_518_+ GO:0055114 A0A024HJN6 4e-44
10120221_1_542_+ GO:0003824 Q0VNE9 5e-81
10120221_1_542_+ GO:0003938 Q0VNE9 5e-81
10120221_1_542_+ GO:0006164 Q0VNE9 5e-81
10120221_1_542_+ GO:0006177 Q0VNE9 5e-81
10120221_1_542_+ GO:0016491 Q0VNE9 5e-81
10120221_1_542_+ GO:0046872 Q0VNE9 5e-81
10120221_1_542_+ GO:0055114 Q0VNE9 5e-81
10176694_312_944_- GO:0003677 Q2S905 3e-95
10176694_312_944_- GO:0003899 Q2S905 3e-95
10176694_312_944_- GO:0006351 Q2S905 3e-95
10176694_312_944_- GO:0016740 Q2S905 3e-95
10176694_312_944_- GO:0016779 Q2S905 3e-95
10176694_312_944_- GO:0032549 Q2S905 3e-95
10194566_1954_2326_+ GO:0000166 T2KQH7 4e-48
10194566_1954_2326_+ GO:0003924 T2KQH7 4e-48
10194566_1954_2326_+ GO:0005525 T2KQH7 4e-48
10194566_1954_2326_+ GO:0008152 T2KQH7 4e-48
10145258_215_756_- GO:0000049 W0SCJ6 1e-87
10145258_215_756_- GO:0003723 W0SCJ6 1e-87
10145258_215_756_- GO:0003735 W0SCJ6 1e-87
10145258_215_756_- GO:0005622 W0SCJ6 1e-87
10145258_215_756_- GO:0005840 W0SCJ6 1e-87
10145258_215_756_- GO:0006412 W0SCJ6 1e-87
10145258_215_756_- GO:0019843 W0SCJ6 1e-87
10145258_215_756_- GO:0030529 W0SCJ6 1e-87
10195812_2237_2643_- GO:0003824 Q21SN2 8e-62
10195812_2237_2643_- GO:0003988 Q21SN2 8e-62
10195812_2237_2643_- GO:0008152 Q21SN2 8e-62
10195812_2237_2643_- GO:0016740 Q21SN2 8e-62
10195812_2237_2643_- GO:0016746 Q21SN2 8e-62
10195812_2237_2643_- GO:0016747 Q21SN2 8e-62
10147562_35_771_+ GO:0003824 G2J5F7 2e-107
10147562_35_771_+ GO:0005506 G2J5F7 2e-107
10147562_35_771_+ GO:0006725 G2J5F7 2e-107
10147562_35_771_+ GO:0008199 G2J5F7 2e-107
10147562_35_771_+ GO:0016702 G2J5F7 2e-107
10147562_35_771_+ GO:0018578 G2J5F7 2e-107
10147562_35_771_+ GO:0019619 G2J5F7 2e-107
10147562_35_771_+ GO:0051213 G2J5F7 2e-107
10147562_35_771_+ GO:0055114 G2J5F7 2e-107
10190966_1029_1822_+ GO:0000175 D8P8G3 5e-140
10190966_1029_1822_+ GO:0000287 D8P8G3 5e-140
10190966_1029_1822_+ GO:0003676 D8P8G3 5e-140
10190966_1029_1822_+ GO:0003723 D8P8G3 5e-140
10190966_1029_1822_+ GO:0004654 D8P8G3 5e-140
10190966_1029_1822_+ GO:0005737 D8P8G3 5e-140
10190966_1029_1822_+ GO:0006396 D8P8G3 5e-140
10190966_1029_1822_+ GO:0006402 D8P8G3 5e-140
10190966_1029_1822_+ GO:0016740 D8P8G3 5e-140
10190966_1029_1822_+ GO:0016779 D8P8G3 5e-140
10190966_1029_1822_+ GO:0046872 D8P8G3 5e-140
10190966_1029_1822_+ GO:0090503 D8P8G3 5e-140
10124708_349_644_- GO:0003824 B2GKX1 5e-31
10124708_349_644_- GO:0003961 B2GKX1 5e-31
10124708_349_644_- GO:0006520 B2GKX1 5e-31
10124708_349_644_- GO:0016740 B2GKX1 5e-31
10124708_349_644_- GO:0016765 B2GKX1 5e-31
10124708_349_644_- GO:0016829 B2GKX1 5e-31
10124708_349_644_- GO:0030170 B2GKX1 5e-31
10124708_349_644_- GO:0071266 B2GKX1 5e-31
10193364_254_745_+ GO:0003984 U5N4J6 5e-76
10193364_254_745_+ GO:0008152 U5N4J6 5e-76
10193364_254_745_+ GO:0009082 U5N4J6 5e-76
10193364_254_745_+ GO:0016597 U5N4J6 5e-76
10198228_160_912_+ GO:0003824 D3Q5Y8 3e-83
10198228_160_912_+ GO:0004619 D3Q5Y8 3e-83
10198228_160_912_+ GO:0006094 D3Q5Y8 3e-83
10198228_160_912_+ GO:0006096 D3Q5Y8 3e-83
10198228_160_912_+ GO:0008152 D3Q5Y8 3e-83
10198228_160_912_+ GO:0016853 D3Q5Y8 3e-83
10198228_160_912_+ GO:0016868 D3Q5Y8 3e-83
10198228_160_912_+ GO:0046538 D3Q5Y8 3e-83
10141270_352_730_+ GO:0000049 A0A0A1DMN3 6e-62
10141270_352_730_+ GO:0003723 A0A0A1DMN3 6e-62
10141270_352_730_+ GO:0003735 A0A0A1DMN3 6e-62
10141270_352_730_+ GO:0005622 A0A0A1DMN3 6e-62
10141270_352_730_+ GO:0005840 A0A0A1DMN3 6e-62
10141270_352_730_+ GO:0006412 A0A0A1DMN3 6e-62
10141270_352_730_+ GO:0019843 A0A0A1DMN3 6e-62
10141270_352_730_+ GO:0030529 A0A0A1DMN3 6e-62
10190840_1_1042_+ GO:0005507 Q39TN2 5e-45
10190840_1_1042_+ GO:0016491 Q39TN2 5e-45
10190840_1_1042_+ GO:0055114 Q39TN2 5e-45
10195750_2007_2303_+ GO:0003723 F2I9Y6 3e-36
10195750_2007_2303_+ GO:0005622 F2I9Y6 3e-36
10195750_2007_2303_+ GO:0005840 F2I9Y6 3e-36
10195750_2007_2303_+ GO:0006412 F2I9Y6 3e-36
10195750_2007_2303_+ GO:0019843 F2I9Y6 3e-36
10195750_2007_2303_+ GO:0030529 F2I9Y6 3e-36
10195750_2007_2303_+ GO:0042254 F2I9Y6 3e-36
10195750_2007_2303_+ GO:0070180 F2I9Y6 3e-36
10186048_1_898_- GO:0001123 C5BMY7 7e-98
10186048_1_898_- GO:0003677 C5BMY7 7e-98
10186048_1_898_- GO:0003700 C5BMY7 7e-98
10186048_1_898_- GO:0005737 C5BMY7 7e-98
10186048_1_898_- GO:0006351 C5BMY7 7e-98
10186048_1_898_- GO:0006352 C5BMY7 7e-98
10186048_1_898_- GO:0006355 C5BMY7 7e-98
10186048_1_898_- GO:0010468 C5BMY7 7e-98
10186048_1_898_- GO:0016987 C5BMY7 7e-98
10144872_148_753_- GO:0003824 C8XIV4 3e-46
10144872_148_753_- GO:0004356 C8XIV4 3e-46
10144872_148_753_- GO:0006807 C8XIV4 3e-46
10145120_1_755_+ GO:0004106 B3PII4 1e-98
10145120_1_755_+ GO:0004664 B3PII4 1e-98
10145120_1_755_+ GO:0005737 B3PII4 1e-98
10145120_1_755_+ GO:0008152 B3PII4 1e-98
10145120_1_755_+ GO:0009094 B3PII4 1e-98
10145120_1_755_+ GO:0016597 B3PII4 1e-98
10145120_1_755_+ GO:0016829 B3PII4 1e-98
10145120_1_755_+ GO:0016853 B3PII4 1e-98
10145120_1_755_+ GO:0046417 B3PII4 1e-98
10145120_1_755_+ GO:0047675 B3PII4 1e-98
10156851_1_850_- GO:0000166 A0A0E9N624 6e-134
10156851_1_850_- GO:0005524 A0A0E9N624 6e-134
10156851_1_850_- GO:0006457 A0A0E9N624 6e-134
10156851_1_850_- GO:0051082 A0A0E9N624 6e-134
10136262_1_297_+ GO:0003735 Q7NRT3 6e-43
10136262_1_297_+ GO:0005840 Q7NRT3 6e-43
10136262_1_297_+ GO:0006412 Q7NRT3 6e-43
10136262_1_297_+ GO:0030529 Q7NRT3 6e-43
10110987_1_474_- GO:0008812 A0A0C4YLM7 9e-66
10110987_1_474_- GO:0016491 A0A0C4YLM7 9e-66
10110987_1_474_- GO:0016614 A0A0C4YLM7 9e-66
10110987_1_474_- GO:0050660 A0A0C4YLM7 9e-66
10110987_1_474_- GO:0055114 A0A0C4YLM7 9e-66
10170498_72_1025_- GO:0016020 A0A0K8P554 4e-67
10170498_72_1025_- GO:0016021 A0A0K8P554 4e-67
10117353_1_614_+ GO:0000166 M5ANG1 1e-80
10117353_1_614_+ GO:0004812 M5ANG1 1e-80
10117353_1_614_+ GO:0004820 M5ANG1 1e-80
10117353_1_614_+ GO:0005524 M5ANG1 1e-80
10117353_1_614_+ GO:0005737 M5ANG1 1e-80
10117353_1_614_+ GO:0006412 M5ANG1 1e-80
10117353_1_614_+ GO:0006418 M5ANG1 1e-80
10117353_1_614_+ GO:0006426 M5ANG1 1e-80
10117353_1_614_+ GO:0016874 M5ANG1 1e-80
10122630_138_635_- GO:0003723 I0HZJ7 1e-57
10122630_138_635_- GO:0003735 I0HZJ7 1e-57
10122630_138_635_- GO:0005840 I0HZJ7 1e-57
10122630_138_635_- GO:0006412 I0HZJ7 1e-57
10122630_138_635_- GO:0019843 I0HZJ7 1e-57
10122630_138_635_- GO:0030529 I0HZJ7 1e-57
10182004_995_1305_- GO:0003677 A0A0N1JS18 1e-48
10182004_995_1305_- GO:0003899 A0A0N1JS18 1e-48
10182004_995_1305_- GO:0006351 A0A0N1JS18 1e-48
10182004_995_1305_- GO:0016740 A0A0N1JS18 1e-48
10182004_995_1305_- GO:0016779 A0A0N1JS18 1e-48
10182004_995_1305_- GO:0032549 A0A0N1JS18 1e-48
10167568_1_899_- GO:0000166 A0A0E9N624 2e-144
10167568_1_899_- GO:0005524 A0A0E9N624 2e-144
10167568_1_899_- GO:0006457 A0A0E9N624 2e-144
10167568_1_899_- GO:0051082 A0A0E9N624 2e-144
10174902_339_971_- GO:0005344 A0A0A3W0Q9 2e-99
10174902_339_971_- GO:0006810 A0A0A3W0Q9 2e-99
10174902_339_971_- GO:0008941 A0A0A3W0Q9 2e-99
10174902_339_971_- GO:0015671 A0A0A3W0Q9 2e-99
10174902_339_971_- GO:0016491 A0A0A3W0Q9 2e-99
10174902_339_971_- GO:0019825 A0A0A3W0Q9 2e-99
10174902_339_971_- GO:0020037 A0A0A3W0Q9 2e-99
10174902_339_971_- GO:0051213 A0A0A3W0Q9 2e-99
10174902_339_971_- GO:0055114 A0A0A3W0Q9 2e-99
10168026_1_986_+ GO:0003824 W0EXV2 1e-116
10168026_1_986_+ GO:0004356 W0EXV2 1e-116
10168026_1_986_+ GO:0006807 W0EXV2 1e-116
10098066_1_553_+ GO:0000166 C6XYY7 5e-85
10098066_1_553_+ GO:0005524 C6XYY7 5e-85
10098066_1_553_+ GO:0005737 C6XYY7 5e-85
10098066_1_553_+ GO:0006457 C6XYY7 5e-85
10098066_1_553_+ GO:0042026 C6XYY7 5e-85
10098066_1_553_+ GO:0051082 C6XYY7 5e-85
10193080_1_930_- GO:0004427 J0LP90 1e-128
10193080_1_930_- GO:0008152 J0LP90 1e-128
10193080_1_930_- GO:0009678 J0LP90 1e-128
10193080_1_930_- GO:0015992 J0LP90 1e-128
10193080_1_930_- GO:0016020 J0LP90 1e-128
10193080_1_930_- GO:0016021 J0LP90 1e-128
10193080_1_930_- GO:0016787 J0LP90 1e-128
10193080_1_930_- GO:0055085 J0LP90 1e-128
10194818_1923_2378_- GO:0000166 A5UQN5 6e-49
10194818_1923_2378_- GO:0005524 A5UQN5 6e-49
10194818_1923_2378_- GO:0005886 A5UQN5 6e-49
10194818_1923_2378_- GO:0006754 A5UQN5 6e-49
10194818_1923_2378_- GO:0006810 A5UQN5 6e-49
10194818_1923_2378_- GO:0006811 A5UQN5 6e-49
10194818_1923_2378_- GO:0015986 A5UQN5 6e-49
10194818_1923_2378_- GO:0015991 A5UQN5 6e-49
10194818_1923_2378_- GO:0015992 A5UQN5 6e-49
10194818_1923_2378_- GO:0016020 A5UQN5 6e-49
10194818_1923_2378_- GO:0016787 A5UQN5 6e-49
10194818_1923_2378_- GO:0016820 A5UQN5 6e-49
10194818_1923_2378_- GO:0033178 A5UQN5 6e-49
10194818_1923_2378_- GO:0042777 A5UQN5 6e-49
10194818_1923_2378_- GO:0045261 A5UQN5 6e-49
10194818_1923_2378_- GO:0046034 A5UQN5 6e-49
10194818_1923_2378_- GO:0046933 A5UQN5 6e-49
10194818_1923_2378_- GO:0046961 A5UQN5 6e-49
10106221_1_519_+ GO:0019867 R5RDZ3 8e-30
10166204_272_960_+ GO:0000166 U5VUH7 6e-92
10166204_272_960_+ GO:0003824 U5VUH7 6e-92
10166204_272_960_+ GO:0004356 U5VUH7 6e-92
10166204_272_960_+ GO:0005524 U5VUH7 6e-92
10166204_272_960_+ GO:0006542 U5VUH7 6e-92
10166204_272_960_+ GO:0006807 U5VUH7 6e-92
10166204_272_960_+ GO:0016874 U5VUH7 6e-92
10108247_167_583_+ GO:0003723 A3TN98 6e-54
10108247_167_583_+ GO:0003735 A3TN98 6e-54
10108247_167_583_+ GO:0005622 A3TN98 6e-54
10108247_167_583_+ GO:0005840 A3TN98 6e-54
10108247_167_583_+ GO:0006412 A3TN98 6e-54
10108247_167_583_+ GO:0019843 A3TN98 6e-54
10108247_167_583_+ GO:0030529 A3TN98 6e-54
10158878_1_871_+ GO:0003677 F4KUH7 2e-138
10158878_1_871_+ GO:0003899 F4KUH7 2e-138
10158878_1_871_+ GO:0006351 F4KUH7 2e-138
10158878_1_871_+ GO:0016740 F4KUH7 2e-138
10158878_1_871_+ GO:0016779 F4KUH7 2e-138
10158878_1_871_+ GO:0032549 F4KUH7 2e-138
10120153_164_625_- GO:0008152 D2AW96 4e-39
10120153_164_625_- GO:0008410 D2AW96 4e-39
10120153_164_625_- GO:0016740 D2AW96 4e-39
10170540_1_827_- GO:0003676 A0A0G3V1T0 2e-29
10170540_1_827_- GO:0003677 A0A0G3V1T0 2e-29
10170540_1_827_- GO:0003684 A0A0G3V1T0 2e-29
10170540_1_827_- GO:0003824 A0A0G3V1T0 2e-29
10170540_1_827_- GO:0003906 A0A0G3V1T0 2e-29
10170540_1_827_- GO:0006281 A0A0G3V1T0 2e-29
10170540_1_827_- GO:0006284 A0A0G3V1T0 2e-29
10170540_1_827_- GO:0006289 A0A0G3V1T0 2e-29
10170540_1_827_- GO:0006974 A0A0G3V1T0 2e-29
10170540_1_827_- GO:0008152 A0A0G3V1T0 2e-29
10170540_1_827_- GO:0008270 A0A0G3V1T0 2e-29
10170540_1_827_- GO:0008534 A0A0G3V1T0 2e-29
10170540_1_827_- GO:0016787 A0A0G3V1T0 2e-29
10170540_1_827_- GO:0016798 A0A0G3V1T0 2e-29
10170540_1_827_- GO:0016799 A0A0G3V1T0 2e-29
10170540_1_827_- GO:0016829 A0A0G3V1T0 2e-29
10170540_1_827_- GO:0046872 A0A0G3V1T0 2e-29
10115321_1_606_- GO:0008270 M5A6L7 2e-98
10115321_1_606_- GO:0016491 M5A6L7 2e-98
10115321_1_606_- GO:0043880 M5A6L7 2e-98
10115321_1_606_- GO:0055114 M5A6L7 2e-98
10181126_328_669_- GO:0003723 R7Y1M8 1e-47
10181126_328_669_- GO:0003735 R7Y1M8 1e-47
10181126_328_669_- GO:0005622 R7Y1M8 1e-47
10181126_328_669_- GO:0005840 R7Y1M8 1e-47
10181126_328_669_- GO:0006412 R7Y1M8 1e-47
10181126_328_669_- GO:0015934 R7Y1M8 1e-47
10181126_328_669_- GO:0019843 R7Y1M8 1e-47
10181126_328_669_- GO:0030529 R7Y1M8 1e-47
10194196_1096_1605_+ GO:0003735 A1SF28 1e-76
10194196_1096_1605_+ GO:0005840 A1SF28 1e-76
10194196_1096_1605_+ GO:0006412 A1SF28 1e-76
10194196_1096_1605_+ GO:0030529 A1SF28 1e-76
10140080_1_691_- GO:0016301 Q2VZI7 1e-70
10140080_1_691_- GO:0016310 Q2VZI7 1e-70
10140080_1_691_- GO:0016740 Q2VZI7 1e-70
10140080_1_691_- GO:0016773 Q2VZI7 1e-70
10199162_7032_8455_+ GO:0000049 Q2J816 2e-127
10199162_7032_8455_+ GO:0000166 Q2J816 2e-127
10199162_7032_8455_+ GO:0004812 Q2J816 2e-127
10199162_7032_8455_+ GO:0004818 Q2J816 2e-127
10199162_7032_8455_+ GO:0005524 Q2J816 2e-127
10199162_7032_8455_+ GO:0005737 Q2J816 2e-127
10199162_7032_8455_+ GO:0006412 Q2J816 2e-127
10199162_7032_8455_+ GO:0006418 Q2J816 2e-127
10199162_7032_8455_+ GO:0006424 Q2J816 2e-127
10199162_7032_8455_+ GO:0016874 Q2J816 2e-127
10199162_7032_8455_+ GO:0016876 Q2J816 2e-127
10199162_7032_8455_+ GO:0043039 Q2J816 2e-127
10199162_7032_8455_+ GO:0046872 Q2J816 2e-127
10134096_1_688_- GO:0003677 M4V9R1 4e-102
10134096_1_688_- GO:0003899 M4V9R1 4e-102
10134096_1_688_- GO:0006351 M4V9R1 4e-102
10134096_1_688_- GO:0016740 M4V9R1 4e-102
10134096_1_688_- GO:0016779 M4V9R1 4e-102
10154534_1_322_- GO:0008152 Q47HB7 1e-44
10154534_1_322_- GO:0016491 Q47HB7 1e-44
10154534_1_322_- GO:0016620 Q47HB7 1e-44
10154534_1_322_- GO:0055114 Q47HB7 1e-44
10172814_1_1068_- GO:0004872 A0A0F3L0F8 2e-88
10172814_1_1068_- GO:0006810 A0A0F3L0F8 2e-88
10172814_1_1068_- GO:0009279 A0A0F3L0F8 2e-88
10172814_1_1068_- GO:0016020 A0A0F3L0F8 2e-88
10172814_1_1068_- GO:0016021 A0A0F3L0F8 2e-88
10144674_1_752_+ GO:0006508 K9Y9G4 1e-14
10144674_1_752_+ GO:0008237 K9Y9G4 1e-14
10144674_1_752_+ GO:0008270 K9Y9G4 1e-14
10191396_1_485_- GO:0003994 C5T9C5 3e-73
10191396_1_485_- GO:0005829 C5T9C5 3e-73
10191396_1_485_- GO:0006099 C5T9C5 3e-73
10191396_1_485_- GO:0008152 C5T9C5 3e-73
10191396_1_485_- GO:0016829 C5T9C5 3e-73
10191396_1_485_- GO:0047456 C5T9C5 3e-73
10191396_1_485_- GO:0051539 C5T9C5 3e-73
10146062_112_378_- GO:0003735 I0I4B6 2e-24
10146062_112_378_- GO:0005622 I0I4B6 2e-24
10146062_112_378_- GO:0005840 I0I4B6 2e-24
10146062_112_378_- GO:0006412 I0I4B6 2e-24
10146062_112_378_- GO:0030529 I0I4B6 2e-24
10076824_1_503_+ GO:0003677 A0A0N1JS18 1e-83
10076824_1_503_+ GO:0003899 A0A0N1JS18 1e-83
10076824_1_503_+ GO:0006351 A0A0N1JS18 1e-83
10076824_1_503_+ GO:0016740 A0A0N1JS18 1e-83
10076824_1_503_+ GO:0016779 A0A0N1JS18 1e-83
10076824_1_503_+ GO:0032549 A0A0N1JS18 1e-83
10164666_30_446_+ GO:0000049 F8GHM5 1e-65
10164666_30_446_+ GO:0003723 F8GHM5 1e-65
10164666_30_446_+ GO:0003735 F8GHM5 1e-65
10164666_30_446_+ GO:0005622 F8GHM5 1e-65
10164666_30_446_+ GO:0005840 F8GHM5 1e-65
10164666_30_446_+ GO:0006412 F8GHM5 1e-65
10164666_30_446_+ GO:0019843 F8GHM5 1e-65
10164666_30_446_+ GO:0030529 F8GHM5 1e-65
10083404_319_516_- GO:0005215 A0A0F7LYC1 1e-15
10083404_319_516_- GO:0006810 A0A0F7LYC1 1e-15
10083404_319_516_- GO:0019867 A0A0F7LYC1 1e-15
10116753_1_612_+ GO:0003824 M5AFV0 4e-70
10116753_1_612_+ GO:0003988 M5AFV0 4e-70
10116753_1_612_+ GO:0008152 M5AFV0 4e-70
10116753_1_612_+ GO:0016740 M5AFV0 4e-70
10116753_1_612_+ GO:0016746 M5AFV0 4e-70
10116753_1_612_+ GO:0016747 M5AFV0 4e-70
10185100_645_920_- GO:0003735 F8GDI5 5e-35
10185100_645_920_- GO:0005622 F8GDI5 5e-35
10185100_645_920_- GO:0005840 F8GDI5 5e-35
10185100_645_920_- GO:0006412 F8GDI5 5e-35
10185100_645_920_- GO:0015935 F8GDI5 5e-35
10185100_645_920_- GO:0030529 F8GDI5 5e-35
10185316_284_826_- GO:0004806 A0A0M2J5C1 3e-43
10185316_284_826_- GO:0016042 A0A0M2J5C1 3e-43
10105614_129_392_+ GO:0005524 F4KVX8 2e-40
10105614_129_392_+ GO:0005737 F4KVX8 2e-40
10105614_129_392_+ GO:0006457 F4KVX8 2e-40
10135858_60_698_+ GO:0003723 F4KWU3 7e-66
10135858_60_698_+ GO:0003735 F4KWU3 7e-66
10135858_60_698_+ GO:0005622 F4KWU3 7e-66
10135858_60_698_+ GO:0005840 F4KWU3 7e-66
10135858_60_698_+ GO:0006412 F4KWU3 7e-66
10135858_60_698_+ GO:0019843 F4KWU3 7e-66
10135858_60_698_+ GO:0030529 F4KWU3 7e-66
10196538_544_822_- GO:0003723 B8DNA0 3e-35
10196538_544_822_- GO:0003735 B8DNA0 3e-35
10196538_544_822_- GO:0005840 B8DNA0 3e-35
10196538_544_822_- GO:0006412 B8DNA0 3e-35
10196538_544_822_- GO:0015935 B8DNA0 3e-35
10196538_544_822_- GO:0019843 B8DNA0 3e-35
10196538_544_822_- GO:0030529 B8DNA0 3e-35
10186810_90_1516_+ GO:0005886 H6RLU5 2e-76
10186796_1_1515_+ GO:0000166 Q3A8M5 6e-177
10186796_1_1515_+ GO:0000287 Q3A8M5 6e-177
10186796_1_1515_+ GO:0003677 Q3A8M5 6e-177
10186796_1_1515_+ GO:0003916 Q3A8M5 6e-177
10186796_1_1515_+ GO:0003918 Q3A8M5 6e-177
10186796_1_1515_+ GO:0005524 Q3A8M5 6e-177
10186796_1_1515_+ GO:0005694 Q3A8M5 6e-177
10186796_1_1515_+ GO:0005737 Q3A8M5 6e-177
10186796_1_1515_+ GO:0006261 Q3A8M5 6e-177
10186796_1_1515_+ GO:0006265 Q3A8M5 6e-177
10186796_1_1515_+ GO:0016853 Q3A8M5 6e-177
10186796_1_1515_+ GO:0046872 Q3A8M5 6e-177
10183637_1_719_- GO:0003677 C1DAU3 6e-101
10183637_1_719_- GO:0003899 C1DAU3 6e-101
10183637_1_719_- GO:0006351 C1DAU3 6e-101
10183637_1_719_- GO:0016740 C1DAU3 6e-101
10183637_1_719_- GO:0016779 C1DAU3 6e-101
10183637_1_719_- GO:0046983 C1DAU3 6e-101
10145802_1_211_- GO:0008152 D8PEU4 2e-29
10145802_1_211_- GO:0016597 D8PEU4 2e-29
10172146_32_1003_+ GO:0000166 D8PE01 1e-177
10172146_32_1003_+ GO:0005524 D8PE01 1e-177
10172146_32_1003_+ GO:0006457 D8PE01 1e-177
10172146_32_1003_+ GO:0051082 D8PE01 1e-177
10190400_938_1441_- GO:0003677 A0A0E9MUI9 4e-77
10190400_938_1441_- GO:0003899 A0A0E9MUI9 4e-77
10190400_938_1441_- GO:0006351 A0A0E9MUI9 4e-77
10190400_938_1441_- GO:0016740 A0A0E9MUI9 4e-77
10190400_938_1441_- GO:0016779 A0A0E9MUI9 4e-77
10111393_1_593_+ GO:0004791 Q6FDS0 3e-89
10111393_1_593_+ GO:0005737 Q6FDS0 3e-89
10111393_1_593_+ GO:0016491 Q6FDS0 3e-89
10111393_1_593_+ GO:0019430 Q6FDS0 3e-89
10111393_1_593_+ GO:0055114 Q6FDS0 3e-89
10099020_1_555_+ GO:0004519 C7LZ05 5e-79
10099020_1_555_+ GO:0004748 C7LZ05 5e-79
10099020_1_555_+ GO:0006260 C7LZ05 5e-79
10099020_1_555_+ GO:0016491 C7LZ05 5e-79
10099020_1_555_+ GO:0016539 C7LZ05 5e-79
10099020_1_555_+ GO:0050897 C7LZ05 5e-79
10099020_1_555_+ GO:0055114 C7LZ05 5e-79
10099020_1_555_+ GO:0090305 C7LZ05 5e-79
10197678_1_577_- GO:0005507 D0MHZ0 4e-22
10197678_1_577_- GO:0006807 D0MHZ0 4e-22
10197678_1_577_- GO:0016491 D0MHZ0 4e-22
10197678_1_577_- GO:0050421 D0MHZ0 4e-22
10197678_1_577_- GO:0055114 D0MHZ0 4e-22
10146332_1_232_- GO:0000166 M5A085 4e-23
10146332_1_232_- GO:0004611 M5A085 4e-23
10146332_1_232_- GO:0004613 M5A085 4e-23
10146332_1_232_- GO:0005525 M5A085 4e-23
10146332_1_232_- GO:0005737 M5A085 4e-23
10146332_1_232_- GO:0006094 M5A085 4e-23
10146332_1_232_- GO:0016301 M5A085 4e-23
10146332_1_232_- GO:0016310 M5A085 4e-23
10146332_1_232_- GO:0016829 M5A085 4e-23
10146332_1_232_- GO:0016831 M5A085 4e-23
10146332_1_232_- GO:0017076 M5A085 4e-23
10146332_1_232_- GO:0030145 M5A085 4e-23
10146332_1_232_- GO:0046872 M5A085 4e-23
10108221_1_583_- GO:0006810 D5W4X0 2e-23
10108221_1_583_- GO:0015288 D5W4X0 2e-23
10108221_1_583_- GO:0016020 D5W4X0 2e-23
10108221_1_583_- GO:0055085 D5W4X0 2e-23
10141476_411_731_+ GO:0000166 Q21X09 2e-50
10141476_411_731_+ GO:0005524 Q21X09 2e-50
10141476_411_731_+ GO:0006457 Q21X09 2e-50
10141476_411_731_+ GO:0051082 Q21X09 2e-50
10162344_114_910_+ GO:0004872 F4L5P6 2e-60
10162344_114_910_+ GO:0006810 F4L5P6 2e-60
10162344_114_910_+ GO:0016020 F4L5P6 2e-60
10162344_114_910_+ GO:0030246 F4L5P6 2e-60
10197010_1_318_+ GO:0003824 M5A5Q1 9e-34
10197010_1_318_+ GO:0004494 M5A5Q1 9e-34
10197010_1_318_+ GO:0008152 M5A5Q1 9e-34
10197010_1_318_+ GO:0016853 M5A5Q1 9e-34
10197010_1_318_+ GO:0016866 M5A5Q1 9e-34
10197010_1_318_+ GO:0031419 M5A5Q1 9e-34
10197010_1_318_+ GO:0046872 M5A5Q1 9e-34
10193980_1555_1926_- GO:0003824 M4ZWG4 1e-43
10193980_1555_1926_- GO:0003937 M4ZWG4 1e-43
10193980_1555_1926_- GO:0004643 M4ZWG4 1e-43
10193980_1555_1926_- GO:0006164 M4ZWG4 1e-43
10193980_1555_1926_- GO:0006189 M4ZWG4 1e-43
10193980_1555_1926_- GO:0008152 M4ZWG4 1e-43
10193980_1555_1926_- GO:0016740 M4ZWG4 1e-43
10193980_1555_1926_- GO:0016787 M4ZWG4 1e-43
10181818_1_734_- GO:0003824 M5A6N9 6e-84
10181818_1_734_- GO:0004655 M5A6N9 6e-84
10181818_1_734_- GO:0006779 M5A6N9 6e-84
10181818_1_734_- GO:0016829 M5A6N9 6e-84
10181818_1_734_- GO:0033014 M5A6N9 6e-84
10181818_1_734_- GO:0046872 M5A6N9 6e-84
10075438_1_115_- GO:0003723 H8KYI7 2e-13
10075438_1_115_- GO:0003735 H8KYI7 2e-13
10075438_1_115_- GO:0005840 H8KYI7 2e-13
10075438_1_115_- GO:0006412 H8KYI7 2e-13
10075438_1_115_- GO:0019843 H8KYI7 2e-13
10075438_1_115_- GO:0030529 H8KYI7 2e-13
10075438_1_115_- GO:0070180 H8KYI7 2e-13
10111613_1_593_+ GO:0000166 A0A0E9MYI5 7e-83
10111613_1_593_+ GO:0003743 A0A0E9MYI5 7e-83
10111613_1_593_+ GO:0003924 A0A0E9MYI5 7e-83
10111613_1_593_+ GO:0005525 A0A0E9MYI5 7e-83
10111613_1_593_+ GO:0005622 A0A0E9MYI5 7e-83
10111613_1_593_+ GO:0005737 A0A0E9MYI5 7e-83
10111613_1_593_+ GO:0006412 A0A0E9MYI5 7e-83
10111613_1_593_+ GO:0006413 A0A0E9MYI5 7e-83
10166144_1_894_- GO:0004427 A0A0F7KBB1 5e-132
10166144_1_894_- GO:0008152 A0A0F7KBB1 5e-132
10166144_1_894_- GO:0009678 A0A0F7KBB1 5e-132
10166144_1_894_- GO:0015992 A0A0F7KBB1 5e-132
10166144_1_894_- GO:0016020 A0A0F7KBB1 5e-132
10166144_1_894_- GO:0016021 A0A0F7KBB1 5e-132
10166144_1_894_- GO:0016787 A0A0F7KBB1 5e-132
10166144_1_894_- GO:0055085 A0A0F7KBB1 5e-132
10114243_139_603_- GO:0009279 L0FZD0 4e-32
10114243_139_603_- GO:0016020 L0FZD0 4e-32
10114243_139_603_- GO:0016021 L0FZD0 4e-32
10145770_1_759_+ GO:0000166 F5Z967 8e-115
10145770_1_759_+ GO:0000287 F5Z967 8e-115
10145770_1_759_+ GO:0003677 F5Z967 8e-115
10145770_1_759_+ GO:0003916 F5Z967 8e-115
10145770_1_759_+ GO:0003918 F5Z967 8e-115
10145770_1_759_+ GO:0005524 F5Z967 8e-115
10145770_1_759_+ GO:0005694 F5Z967 8e-115
10145770_1_759_+ GO:0005737 F5Z967 8e-115
10145770_1_759_+ GO:0006261 F5Z967 8e-115
10145770_1_759_+ GO:0006265 F5Z967 8e-115
10145770_1_759_+ GO:0016853 F5Z967 8e-115
10145770_1_759_+ GO:0046872 F5Z967 8e-115
10117441_1_615_- GO:0004872 G7UQ14 2e-74
10117441_1_615_- GO:0006810 G7UQ14 2e-74
10117441_1_615_- GO:0016020 G7UQ14 2e-74
10117441_1_615_- GO:0030246 G7UQ14 2e-74
10184383_1022_1397_+ GO:0006979 I2B7J9 2e-55
10184383_1022_1397_+ GO:0016209 I2B7J9 2e-55
10184383_1022_1397_+ GO:0016491 I2B7J9 2e-55
10184383_1022_1397_+ GO:0051920 I2B7J9 2e-55
10184383_1022_1397_+ GO:0055114 I2B7J9 2e-55
10184383_1022_1397_+ GO:0098869 I2B7J9 2e-55
10195712_955_1674_- GO:0000345 Q4K557 2e-90
10195712_955_1674_- GO:0003677 Q4K557 2e-90
10195712_955_1674_- GO:0003899 Q4K557 2e-90
10195712_955_1674_- GO:0006351 Q4K557 2e-90
10195712_955_1674_- GO:0016740 Q4K557 2e-90
10195712_955_1674_- GO:0016779 Q4K557 2e-90
10195712_955_1674_- GO:0046983 Q4K557 2e-90
10097860_137_552_- GO:0000166 M5AFJ2 1e-46
10097860_137_552_- GO:0003677 M5AFJ2 1e-46
10097860_137_552_- GO:0003916 M5AFJ2 1e-46
10097860_137_552_- GO:0003918 M5AFJ2 1e-46
10097860_137_552_- GO:0005524 M5AFJ2 1e-46
10097860_137_552_- GO:0006265 M5AFJ2 1e-46
10097860_137_552_- GO:0016853 M5AFJ2 1e-46
10153610_1_821_+ GO:0016020 Q6FD55 3e-49
10153610_1_821_+ GO:0016021 Q6FD55 3e-49
10190362_1_932_- GO:0003677 R4PVH1 1e-116
10190362_1_932_- GO:0003899 R4PVH1 1e-116
10190362_1_932_- GO:0006351 R4PVH1 1e-116
10190362_1_932_- GO:0016740 R4PVH1 1e-116
10190362_1_932_- GO:0016779 R4PVH1 1e-116
10183481_1_698_+ GO:0004553 D2QBR1 9e-24
10183481_1_698_+ GO:0005975 D2QBR1 9e-24
10183481_1_698_+ GO:0008152 D2QBR1 9e-24
10183481_1_698_+ GO:0008422 D2QBR1 9e-24
10183481_1_698_+ GO:0016787 D2QBR1 9e-24
10183481_1_698_+ GO:0016798 D2QBR1 9e-24
10183481_1_698_+ GO:0030245 D2QBR1 9e-24
10181054_1_222_+ GO:0003723 A0A098BZ64 3e-29
10181054_1_222_+ GO:0003735 A0A098BZ64 3e-29
10181054_1_222_+ GO:0005840 A0A098BZ64 3e-29
10181054_1_222_+ GO:0006412 A0A098BZ64 3e-29
10181054_1_222_+ GO:0015935 A0A098BZ64 3e-29
10181054_1_222_+ GO:0019843 A0A098BZ64 3e-29
10181054_1_222_+ GO:0030529 A0A098BZ64 3e-29
10100780_1_560_+ GO:0009279 W0SIR8 3e-54
10100780_1_560_+ GO:0016020 W0SIR8 3e-54
10100780_1_560_+ GO:0016021 W0SIR8 3e-54
10188878_860_1650_- GO:0003824 K2ELE8 1e-104
10188878_860_1650_- GO:0005524 K2ELE8 1e-104
10188878_860_1650_- GO:0006090 K2ELE8 1e-104
10188878_860_1650_- GO:0016301 K2ELE8 1e-104
10188878_860_1650_- GO:0016310 K2ELE8 1e-104
10188878_860_1650_- GO:0050242 K2ELE8 1e-104
10122690_1_316_+ GO:0003723 D0LIB1 2e-31
10122690_1_316_+ GO:0003735 D0LIB1 2e-31
10122690_1_316_+ GO:0005840 D0LIB1 2e-31
10122690_1_316_+ GO:0006412 D0LIB1 2e-31
10122690_1_316_+ GO:0019843 D0LIB1 2e-31
10122690_1_316_+ GO:0030529 D0LIB1 2e-31
10119065_1_621_- GO:0003824 A8ZW07 2e-76
10119065_1_621_- GO:0008152 A8ZW07 2e-76
10119065_1_621_- GO:0008861 A8ZW07 2e-76
10119065_1_621_- GO:0016740 A8ZW07 2e-76
10119065_1_621_- GO:0016746 A8ZW07 2e-76
10193814_1_364_- GO:0003824 A0A0G3V4R7 9e-50
10193814_1_364_- GO:0004088 A0A0G3V4R7 9e-50
10193814_1_364_- GO:0005524 A0A0G3V4R7 9e-50
10193814_1_364_- GO:0006221 A0A0G3V4R7 9e-50
10193814_1_364_- GO:0006526 A0A0G3V4R7 9e-50
10193814_1_364_- GO:0006807 A0A0G3V4R7 9e-50
10193814_1_364_- GO:0008652 A0A0G3V4R7 9e-50
10193814_1_364_- GO:0016874 A0A0G3V4R7 9e-50
10193814_1_364_- GO:0044205 A0A0G3V4R7 9e-50
10193814_1_364_- GO:0046872 A0A0G3V4R7 9e-50
10117341_1_614_+ GO:0004784 P53647 1e-105
10117341_1_614_+ GO:0005576 P53647 1e-105
10117341_1_614_+ GO:0006801 P53647 1e-105
10117341_1_614_+ GO:0016491 P53647 1e-105
10117341_1_614_+ GO:0019430 P53647 1e-105
10117341_1_614_+ GO:0046872 P53647 1e-105
10117341_1_614_+ GO:0055114 P53647 1e-105
10136868_1_142_- GO:0000049 F2NJE4 1e-16
10136868_1_142_- GO:0003723 F2NJE4 1e-16
10136868_1_142_- GO:0003735 F2NJE4 1e-16
10136868_1_142_- GO:0005622 F2NJE4 1e-16
10136868_1_142_- GO:0005840 F2NJE4 1e-16
10136868_1_142_- GO:0006412 F2NJE4 1e-16
10136868_1_142_- GO:0015935 F2NJE4 1e-16
10136868_1_142_- GO:0019843 F2NJE4 1e-16
10136868_1_142_- GO:0030529 F2NJE4 1e-16
10157383_659_855_- GO:0000413 M5AS34 1e-19
10157383_659_855_- GO:0003755 M5AS34 1e-19
10157383_659_855_- GO:0006457 M5AS34 1e-19
10157383_659_855_- GO:0016853 M5AS34 1e-19
10118853_1_286_+ GO:0003723 A0A0F7M326 9e-34
10118853_1_286_+ GO:0003735 A0A0F7M326 9e-34
10118853_1_286_+ GO:0005840 A0A0F7M326 9e-34
10118853_1_286_+ GO:0006412 A0A0F7M326 9e-34
10118853_1_286_+ GO:0015935 A0A0F7M326 9e-34
10118853_1_286_+ GO:0019843 A0A0F7M326 9e-34
10118853_1_286_+ GO:0030529 A0A0F7M326 9e-34
10151288_231_801_+ GO:0000166 A9G9K4 2e-80
10151288_231_801_+ GO:0005524 A9G9K4 2e-80
10151288_231_801_+ GO:0006457 A9G9K4 2e-80
10151288_231_801_+ GO:0051082 A9G9K4 2e-80
10149000_1_783_+ GO:0000175 Q39VA1 2e-73
10149000_1_783_+ GO:0000287 Q39VA1 2e-73
10149000_1_783_+ GO:0003676 Q39VA1 2e-73
10149000_1_783_+ GO:0003723 Q39VA1 2e-73
10149000_1_783_+ GO:0004654 Q39VA1 2e-73
10149000_1_783_+ GO:0005737 Q39VA1 2e-73
10149000_1_783_+ GO:0006396 Q39VA1 2e-73
10149000_1_783_+ GO:0006402 Q39VA1 2e-73
10149000_1_783_+ GO:0016740 Q39VA1 2e-73
10149000_1_783_+ GO:0016779 Q39VA1 2e-73
10149000_1_783_+ GO:0046872 Q39VA1 2e-73
10149000_1_783_+ GO:0090503 Q39VA1 2e-73
10116957_1_613_+ GO:0000166 V5RTW6 4e-86
10116957_1_613_+ GO:0003677 V5RTW6 4e-86
10116957_1_613_+ GO:0003824 V5RTW6 4e-86
10116957_1_613_+ GO:0004518 V5RTW6 4e-86
10116957_1_613_+ GO:0005524 V5RTW6 4e-86
10116957_1_613_+ GO:0005737 V5RTW6 4e-86
10116957_1_613_+ GO:0006281 V5RTW6 4e-86
10116957_1_613_+ GO:0006289 V5RTW6 4e-86
10116957_1_613_+ GO:0006974 V5RTW6 4e-86
10116957_1_613_+ GO:0008270 V5RTW6 4e-86
10116957_1_613_+ GO:0009380 V5RTW6 4e-86
10116957_1_613_+ GO:0009381 V5RTW6 4e-86
10116957_1_613_+ GO:0009432 V5RTW6 4e-86
10116957_1_613_+ GO:0016887 V5RTW6 4e-86
10116957_1_613_+ GO:0046872 V5RTW6 4e-86
10116957_1_613_+ GO:0090305 V5RTW6 4e-86
10127194_180_655_+ GO:0000287 K1DZQ3 3e-78
10127194_180_655_+ GO:0004427 K1DZQ3 3e-78
10127194_180_655_+ GO:0005737 K1DZQ3 3e-78
10127194_180_655_+ GO:0006796 K1DZQ3 3e-78
10130550_305_670_- GO:0000166 C7RQI3 2e-43
10130550_305_670_- GO:0005524 C7RQI3 2e-43
10130550_305_670_- GO:0005886 C7RQI3 2e-43
10130550_305_670_- GO:0006754 C7RQI3 2e-43
10130550_305_670_- GO:0006810 C7RQI3 2e-43
10130550_305_670_- GO:0006811 C7RQI3 2e-43
10130550_305_670_- GO:0015986 C7RQI3 2e-43
10130550_305_670_- GO:0015991 C7RQI3 2e-43
10130550_305_670_- GO:0015992 C7RQI3 2e-43
10130550_305_670_- GO:0016020 C7RQI3 2e-43
10130550_305_670_- GO:0016787 C7RQI3 2e-43
10130550_305_670_- GO:0016820 C7RQI3 2e-43
10130550_305_670_- GO:0033178 C7RQI3 2e-43
10130550_305_670_- GO:0042777 C7RQI3 2e-43
10130550_305_670_- GO:0045261 C7RQI3 2e-43
10130550_305_670_- GO:0046034 C7RQI3 2e-43
10130550_305_670_- GO:0046933 C7RQI3 2e-43
10130550_305_670_- GO:0046961 C7RQI3 2e-43
10195424_1964_2529_+ GO:0006520 Q39WF1 6e-82
10195424_1964_2529_+ GO:0016491 Q39WF1 6e-82
10195424_1964_2529_+ GO:0016639 Q39WF1 6e-82
10195424_1964_2529_+ GO:0055114 Q39WF1 6e-82
10188216_1411_1600_+ GO:0003723 A0A0F3KCA3 2e-18
10188216_1411_1600_+ GO:0003735 A0A0F3KCA3 2e-18
10188216_1411_1600_+ GO:0005622 A0A0F3KCA3 2e-18
10188216_1411_1600_+ GO:0005840 A0A0F3KCA3 2e-18
10188216_1411_1600_+ GO:0006412 A0A0F3KCA3 2e-18
10188216_1411_1600_+ GO:0019843 A0A0F3KCA3 2e-18
10188216_1411_1600_+ GO:0030529 A0A0F3KCA3 2e-18
10168736_172_861_+ GO:0005524 D1AB83 6e-66
10168736_172_861_+ GO:0008152 D1AB83 6e-66
10168736_172_861_+ GO:0016887 D1AB83 6e-66
10076980_1_503_- GO:0009405 J5HXA9 4e-13
10076980_1_503_- GO:0019867 J5HXA9 4e-13
10130896_1_519_+ GO:0000166 P62212 8e-64
10130896_1_519_+ GO:0003677 P62212 8e-64
10130896_1_519_+ GO:0003684 P62212 8e-64
10130896_1_519_+ GO:0003697 P62212 8e-64
10130896_1_519_+ GO:0005524 P62212 8e-64
10130896_1_519_+ GO:0005737 P62212 8e-64
10130896_1_519_+ GO:0006259 P62212 8e-64
10130896_1_519_+ GO:0006281 P62212 8e-64
10130896_1_519_+ GO:0006310 P62212 8e-64
10130896_1_519_+ GO:0006974 P62212 8e-64
10130896_1_519_+ GO:0008094 P62212 8e-64
10130896_1_519_+ GO:0009432 P62212 8e-64
10189916_1_401_+ GO:0003723 Q0S3G0 8e-59
10189916_1_401_+ GO:0003735 Q0S3G0 8e-59
10189916_1_401_+ GO:0005622 Q0S3G0 8e-59
10189916_1_401_+ GO:0005840 Q0S3G0 8e-59
10189916_1_401_+ GO:0006412 Q0S3G0 8e-59
10189916_1_401_+ GO:0019843 Q0S3G0 8e-59
10189916_1_401_+ GO:0030529 Q0S3G0 8e-59
10177090_1_953_- GO:0000166 D1A3J4 1e-75
10177090_1_953_- GO:0003676 D1A3J4 1e-75
10177090_1_953_- GO:0004386 D1A3J4 1e-75
10177090_1_953_- GO:0005524 D1A3J4 1e-75
10177090_1_953_- GO:0008152 D1A3J4 1e-75
10177090_1_953_- GO:0016787 D1A3J4 1e-75
10186278_1_908_- GO:0006006 F8GHX2 8e-153
10186278_1_908_- GO:0016491 F8GHX2 8e-153
10186278_1_908_- GO:0016620 F8GHX2 8e-153
10186278_1_908_- GO:0050661 F8GHX2 8e-153
[truncated: 1,715,794 more chars]
