# Supplementary material for: A Graph-Centric Approach for Metagenome-Guided Peptide and Protein Identification in Metaproteomics
Source: PLoS Comput Biol. 2016 Dec 5;12(12):e1005224. doi: 10.1371/journal.pcbi.1005224 (PMC5137872; doi:10.1371/journal.pcbi.1005224)
Supplement: S1 Dataset — (ZIP) [file pcbi.1005224.s006.zip › Supplement/Pathway/SD7.hybrid.fgs-pwy.txt]

PWY-6545	pyrimidine deoxyribonucleotides <i>de novo</i> biosynthesis III	
PWY-7214	baicalein degradation (hydrogen peroxide detoxification)	
PWY-7096	triclosan resistance	
PWY-6421	arsenate detoxification III (mycothiol)	arsenate reduction (mycothiol)
PWY-4521	arsenite oxidation I (respiratory)	
PWY-5340	sulfate activation for sulfonation	sulfation pathway
PWY-5143	long-chain fatty acid activation	long-chain acyl-CoA synthetase pathway
PWY-6728	methylaspartate cycle	
PWY-6871	3-methylbutanol biosynthesis	
PWY-5723	Rubisco shunt	
PWY-561	superpathway of glyoxylate cycle and fatty acid degradation	
PWY-5484	glycolysis II (from fructose 6-phosphate)	
PWY66-400	glycolysis VI (metazoan)	glycolysis VI (mammalian)
PWY-1042	glycolysis IV (plant cytosol)	glycolysis 4
PWY0-1581	nitrate reduction IX (dissimilatory)	glycerol-3-phosphate to nitrate electron transfer
PWY0-1335	NADH to cytochrome <i>bo</i> oxidase electron transfer I	
PWY0-1582	glycerol-3-phosphate to fumarate electron transfer	
PWY0-1329	succinate to cytochrome <i>bo</i> oxidase electron transfer	
PWY0-1353	succinate to cytochrome <i>bd</i> oxidase electron transfer	
PWY-3781	aerobic respiration I (cytochrome c)	
PWY0-1584	nitrate reduction X (periplasmic, dissimilatory)	periplasmic glycerol-3-phosphate to nitrate electron transfer
PWY0-1334	NADH to cytochrome <i>bd</i> oxidase electron transfer I	
PWY0-1561	glycerol-3-phosphate to cytochrome <i>bo</i> oxidase electron transfer	
PWY-7279	aerobic respiration II (cytochrome c) (yeast)	
PWY-4302	aerobic respiration III (alternative oxidase pathway)	alternative oxidase pathway
PWY-181	photorespiration	C2 photorespiratory carbon oxidation cycle	PCO cycle
PWY-241	C4 photosynthetic carbon assimilation cycle, NADP-ME type	PCA cycle	C4 photosynthesis, NADP-ME type
PYRUVDEHYD-PWY	pyruvate decarboxylation to acetyl CoA	pyruvate dehydrogenase complex	acetyl-CoA biosynthesis I (pyruvate dehydrogenase complex)
PWY-5084	2-oxoglutarate decarboxylation to succinyl-CoA	2-oxoglutarate dehydrogenase complex	2-ketoglutarate dehydrogenase complex
PWY-6748	nitrate reduction VII (denitrification)	denitrification	nitrate respiration
P224-PWY	sulfate reduction V (dissimilatory)	bisulfite reduction
PWY-7084	nitrifier denitrification	nitrous oxide biosynthesis	aerobic denitrification
PWY66-368	ketolysis	ketone body metabolism	ketone body degradation
PWY-6118	glycerol-3-phosphate shuttle	G3P shuttle	glycerol-3-P shuttle
P122-PWY	heterolactic fermentation	lactate heterofermentation	glucose fermentation to lactate	phosphoketolase pathway
PWY-7383	anaerobic energy metabolism (invertebrates, cytosol)	
P124-PWY	Bifidobacterium shunt	Bifidum fermentation	Bifidum pathway	fructose-6-phosphate pathway	Bifidum shunt	glucose fermentation to lactate (Bifidobacteria)
PWY-7384	anaerobic energy metabolism (invertebrates, mitochondrial)	
PWY-6583	pyruvate fermentation to butanol I	
P108-PWY	pyruvate fermentation to propanoate I	succinate-propionate fermentation pathway	pyruvate fermentation to propionate I	succinate-propanoate fermentation pathway
PWY-7111	pyruvate fermentation to isobutanol (engineered)	isobutanol biosynthesis
PWY-5537	pyruvate fermentation to acetate V	acetate fermentation	acetate:succinate CoA transferase/SCoAS cycle	ASCT cycle
P142-PWY	pyruvate fermentation to acetate I	acetate fermentation
PWY-5538	pyruvate fermentation to acetate VI	acetate fermentation
PWY-5483	pyruvate fermentation to acetate III	
PWY-5600	pyruvate fermentation to acetate VII	acetate fermentation
PWY-6389	(<i>S</i>)-acetoin biosynthesis	L-acetoin biosynthesis
PWY-5938	(<i>R</i>)-acetoin biosynthesis I	D-acetoin biosynthesis I
PWY-5939	(<i>R</i>)-acetoin biosynthesis II	D-acetoin biosynthesis II
PWY-5676	acetyl-CoA fermentation to butanoate II	
PWY0-1312	acetate formation from acetyl-CoA I	
PWY-6969	TCA cycle V (2-oxoglutarate:ferredoxin oxidoreductase)	citric acid cycle	tricarboxylic acid cycle	Szent-Gyorgyi-Krebs cycle	Krebs cycle
P105-PWY	TCA cycle IV (2-oxoglutarate decarboxylase)	citric acid cycle	tricarboxylic acid cycle	Szent-Gyorgyi-Krebs cycle	Krebs cycle
PWY-7254	TCA cycle VII (acetate-producers)	tricarboxylic acid cycle	citric acid cycle	Krebs cycle	Szent-Gyorgyi-Krebs cycle
PWY-5690	TCA cycle II (plants and fungi)	TCA cycle -- aerobic respiration	tricarboxylic acid cycle	citric acid cycle	Szent-Gyorgyi-Krebs cycle	Krebs cycle
PWY66-398	TCA cycle III (animals)	tricarboxylic acid cycle	citric acid cycle	Szent-Gyorgyi-Krebs cycle	Krebs cycle
PWY-5913	TCA cycle VI (obligate autotrophs)	TCA cycle -- obligate autotrophs
P21-PWY	pentose phosphate pathway (partial)	pentose phosphate pathway, Mycoplasma pneumonia
PWY-7396	butanol and isobutanol biosynthesis (engineered)	
PWY-6886	1-butanol autotrophic biosynthesis	
PWY-7003	glycerol degradation to butanol	
PWY-7560	methylerythritol phosphate pathway II	nonmevalonate isopentenyl diphosphate biosynthesis	methylerythritol phosphate degradation	MEP degradation	deoxyxylulose phosphate pathway	DOXP pathway	Rohmer pathway	isopentenyl diphosphate biosynthesis -- mevalonate-independent	nonmevalonate isoprenoid pathway	MEP pathway
PWY-2301	<i>myo</i>-inositol biosynthesis	
PWY0-1479	tRNA processing	
PWY-6599	guanine and guanosine salvage II	
PWY-6122	5-aminoimidazole ribonucleotide biosynthesis II	
PWY-6121	5-aminoimidazole ribonucleotide biosynthesis I	
PWY-6277	superpathway of 5-aminoimidazole ribonucleotide biosynthesis	
PWY-7221	guanosine ribonucleotides <i>de novo</i> biosynthesis	
PWY-7219	adenosine ribonucleotides <i>de novo</i> biosynthesis	
PWY-6124	inosine-5'-phosphate biosynthesis II	IMP biosynthesis II
PWY-6123	inosine-5'-phosphate biosynthesis I	IMP biosynthesis I
PWY-7227	adenosine deoxyribonucleotides <i>de novo</i> biosynthesis	
PWY-7220	adenosine deoxyribonucleotides <i>de novo</i> biosynthesis II	
PWY-7226	guanosine deoxyribonucleotides <i>de novo</i> biosynthesis I	
PWY-7222	guanosine deoxyribonucleotides <i>de novo</i> biosynthesis II	
PWY-7176	UTP and CTP <i>de novo</i> biosynthesis	
PWY-5686	UMP biosynthesis	uridine-5'-phosphate biosynthesis	<i>de novo</i> biosynthesis of uridine-5'-phosphate	<i>de novo</i> biosynthesis of uridine-5'-monophosphate
PWY-6854	ethylene biosynthesis III (microbes)	
PWY-3161	indole-3-acetate biosynthesis III (bacteria)	IAA biosynthesis III (bacteria)
PWY-5025	indole-3-acetate biosynthesis IV (bacteria)	IAA biosynthesis IV (bacteria)
PWY-1269	CMP-3-deoxy-D-<I>manno</I>-octulosonate biosynthesis I	CMP-Kdo biosynthesis I
PWY-7238	sucrose biosynthesis II	sucrose biosynthesis II (from starch degradation intermediates)	sucrose biosynthesis II (plant cytosol)
PWY-3221	dTDP-L-rhamnose biosynthesis II	
PWY-7346	UDP-&alpha;-D-glucuronate biosynthesis (from UDP-glucose)	UDP-&alpha;-D-glucuronate biosynthesis	UDP-glucuronic acid biosynthesis (from UDP-glucose)	UDP-GlcA biosynthesis
PWY-7344	UDP-D-galactose biosynthesis	
PWY-3821	galactose degradation III	UDP-D-galatose biosynthesis (from D-galactose)
PWY-7328	superpathway of UDP-glucose-derived O-antigen building blocks biosynthesis	
PWY-7573	GDP-mycosamine biosynthesis	
PWY-66	GDP-L-fucose biosynthesis I (from GDP-D-mannose)	GDP-L-fucose biosynthesis I (<i>de novo</i> synthesis)
PWY-5659	GDP-mannose biosynthesis	
PWY-5739	GDP-D-perosamine biosynthesis	GDP-&alpha;-D-perosamine biosynthesis
PWY-5738	GDP-6-deoxy-D-talose biosynthesis	
PWY-6749	CMP-legionaminate biosynthesis I	CMP-legionaminic acid biosynthesis I	5,7-diacetamido-3,5,7,9-tetradeoxy-D-<i>glycero</i>-D-<i>galacto</i>-nonulosonic acid biosynthesis I	CMP-<i>N</i>, <i>N</i>-diacetyllegionaminate biosynthesis I
PWY66-399	gluconeogenesis III	
PWY-6435	4-hydroxybenzoate biosynthesis V	
PWY-7420	monoacylglycerol metabolism (yeast)	
PWY0-1264	biotin-carboxyl carrier protein assembly	BCCP assembly
PWY-5965	fatty acid biosynthesis initiation III	
PWY-4381	fatty acid biosynthesis initiation I	de novo fatty acid biosynthesis, initial reactions
PWY-5966	fatty acid biosynthesis initiation II	
PWY-7094	fatty acid salvage	&beta;-oxidation degradation - de novo fatty acid biosynthesis shunt
PWY-5970	fatty acids biosynthesis (yeast)	type I fatty acids biosynthesis
PWY-7388	octanoyl-[acyl-carrier protein] biosynthesis (mitochondria, yeast)	octanoyl-ACP biosynthesis (mitochondria, yeast)
PWY-6113	superpathway of mycolate biosynthesis	
PWY-5989	stearate biosynthesis II (bacteria and plants)	stearic acid biosynthesis
PWY-7663	gondoate biosynthesis (anaerobic)	<i>cis</i>-11-icosenoate biosynthesis	(11<i>Z</i>)-icos-11-enoate biosynthesis	(11<i>Z</i>)-icosenoate biosynthesis	gondoic acid biosynthesis	11-eicosenoic acid biosynthesis
PWY0-862	(5Z)-dodec-5-enoate biosynthesis	(5Z)-dodecenoate biosynthesis	<i>cis</i>-dodecenoate biosynthesis
PWY-5973	<i>cis</i>-vaccenate biosynthesis	<i>cis</i> vaccenic acid acid biosynthesis
PWY-6000	&gamma;-linolenate biosynthesis II (animals)	
PWY-7589	palmitoleate biosynthesis III (cyanobacteria)	palmitoleic acid biosynthesis III (cyanobacteria)
PWY-6282	palmitoleate biosynthesis I (from (5Z)-dodec-5-enoate)	palmitoleic acid biosynthesis I	palmitoleate biosynthesis (anaerobic)
PWY-6001	linoleate biosynthesis II (animals)	
PWY-7664	oleate biosynthesis IV (anaerobic)	<i>cis</i>-7-hexadecenoate biosynthesis	<i>cis</i>-9-octadecenoate biosynthesis	(7<i>Z</i>)-hexadec-7-enoate biosynthesis	(9<i>Z</i>)-octadec-9-enoate biosynthesis	(7<i>Z</i>)-hexadecenoate biosynthesis	(9<i>Z</i>)-octadecenoate biosynthesis
PWY-5971	palmitate biosynthesis II (bacteria and plants)	palmitic acid biosynthesis	de novo lipogenesis
PWY-6061	bile acid biosynthesis, neutral pathway	bile acid biosynthesis (classic pathway)
PWY-7417	phospholipid remodeling (phosphatidate, yeast)	
PWY0-1319	CDP-diacylglycerol biosynthesis II	
PWY-5667	CDP-diacylglycerol biosynthesis I	CDP-diacylglycerol biosynthesis
PWY-5981	CDP-diacylglycerol biosynthesis III	
PWY-6580	phosphatidylinositol biosynthesis I (bacteria)	L-1-phosphatidyl-inositol biosynthesis I (bacteria)
PWY-6386	UDP-<i>N</i>-acetylmuramoyl-pentapeptide biosynthesis II (lysine-containing)	
PWY-3341	L-proline biosynthesis III	
PROSYN-PWY	L-proline biosynthesis I	
PHESYN	L-phenylalanine biosynthesis I	
PWY-5041	<i>S</i>-adenosyl-L-methionine cycle II	activated methyl cycle	SAM cycle
PWY-5097	L-lysine biosynthesis VI	
PWY-2941	L-lysine biosynthesis II	
PWY-5104	L-isoleucine biosynthesis IV	
PWY-5103	L-isoleucine biosynthesis III	
PWY-6549	L-glutamine biosynthesis III	L-glutamine biosynthesis (nitrogen remobilization from senescing leaves)
PWY-4341	L-glutamate biosynthesis V	
PWY490-4	L-asparagine biosynthesis III (tRNA-dependent)	L-asparaginyl-tRNA<sup>asn</sup> biosynthesis via transamidation
PWY-5154	L-arginine biosynthesis III (via <i>N</i>-acetyl-L-citrulline)	
PWY0-1021	L-alanine biosynthesis III	
PWY-5344	L-homocysteine biosynthesis	
PWY1-3	polyhydroxybutanoate biosynthesis	PHB biosynthesis	polyhydroxybutyrate biosynthesis
PWY-7216	(R)- and (S)-3-hydroxybutanoate biosynthesis	(R)- and (S)-3-hydroxybutyrate biosynthesis
PWY-7218	photosynthetic 3-hydroxybutanoate biosynthesis (engineered)	photosynthetic 3-hydroxybutyrate biosynthesis (engineered)
PWY1F-353	glycine betaine biosynthesis III (plants)	glycine betaine biosynthesis
PWY-3722	glycine betaine biosynthesis II (Gram-positive bacteria)	
PWY-6055	dimethylsulfoniopropanoate biosynthesis II (Spartina)	DMSP biosynthesis	dimethylsulfoniopropionate biosynthesis II (Spartina)
PWY-6054	dimethylsulfoniopropanoate biosynthesis I (Wollastonia)	DMSP biosynthesis	dimethylsulfoniopropionate biosynthesis I (Wollastonia)
PWY-7250	[2Fe-2S] iron-sulfur cluster biosynthesis	[Fe-S] cluster biosynthesis	[2Fe-2S] cluster biosynthesis
PWY-5663	tetrahydrobiopterin biosynthesis I	
PWY-5194	siroheme biosynthesis	
PWY0-1415	superpathway of heme biosynthesis from uroporphyrinogen-III	
PWY-5531	chlorophyllide <i>a</i> biosynthesis II (anaerobic)	
PWY-6823	molybdenum cofactor biosynthesis	moco biosynthesis	molybdopterin biosynthesis
PWY-5188	tetrapyrrole biosynthesis I (from glutamate)	
PWY-5791	1,4-dihydroxy-2-naphthoate biosynthesis II (plants)	DHNA biosynthesis
PWY-5083	NAD/NADH phosphorylation and dephosphorylation	
PYRIDOXSYN-PWY	pyridoxal 5'-phosphate biosynthesis I	vitamin B<sub>6</sub> biosynthesis
PWY-6466	pyridoxal 5'-phosphate biosynthesis II	vitamin B6 biosynthesis
PLPSAL-PWY	pyridoxal 5'-phosphate salvage I	vitamin B<sub>6</sub> salvage I
PWY-6857	retinol biosynthesis	vitamin A biosynthesis	retinal biosynthesis	retinoid biosynthesis
PWY-2201	folate transformations I	
PWY-2161	folate polyglutamylation	
PWY-6168	flavin biosynthesis III (fungi)	
PWY-5508	adenosylcobalamin biosynthesis from cobyrinate <i>a,c</i>-diamide II	
PWY-6268	adenosylcobalamin salvage from cobalamin	vitamin B<sub>12</sub> biosynthesis
PWY0-1507	biotin biosynthesis from 8-amino-7-oxononanoate I	biotin biosynthesis from 7-keto-8-aminopelargonate
PWY1G-126	mycothiol oxidation	MSH metabolism
PWY-4081	glutathione redox reactions I	
PWY-4041	&gamma;-glutamyl cycle	glutathione metabolism
PWY-5921	glutaminyl-tRNA<sup>gln</sup> biosynthesis via transamidation	
PWY-7494	choline degradation IV	
PWY-6901	superpathway of glucose and xylose degradation	
PWY-3641	L-carnitine degradation III	
PWY-5278	sulfite oxidation III	
PWY-1281	sulfoacetaldehyde degradation I	
PWY-6523	nitrite-dependent anaerobic methane oxidation	intra-aerobic nitrite reduction	N-DAMO
PWY490-3	nitrate reduction VI (assimilatory)	nitrate assimilation
PWY-5675	nitrate reduction V (assimilatory)	nitrate assimilation
PWY-6963	ammonia assimilation cycle I	GS/GOGAT pathway
PWY-6964	ammonia assimilation cycle II	GS/GOGAT pathway
PWY-5491	diethylphosphate degradation	
PWY0-662	PRPP biosynthesis I	5-phosphoribosyl 1-pyrophosphate biosynthesis
PWY-6692	Fe(II) oxidation	iron oxidation
PWY-6932	selenate reduction	selenium metabolism	selenium assimilation
PWY-4261	glycerol degradation I	
PWY-5136	fatty acid &beta;-oxidation II (peroxisome)	fatty acid &beta;-oxidation II (plants)
PWY-2501	fatty acid &alpha;-oxidation I	fatty acid &alpha;-oxidation
PWY-5138	unsaturated, even numbered fatty acid &beta;-oxidation	fatty acid &beta;-oxidation IV (unsaturated, even number)
PWY66-391	fatty acid &beta;-oxidation VI (peroxisome)	
PHENYLALANINE-DEG1-PWY	L-phenylalanine degradation I (aerobic)	
PWY0-1261	anhydromuropeptides recycling	1,6-anhydro-<i>N</i>-acetylmuramic acid recycling	cell wall recycling
PWY-4101	D-sorbitol degradation I	sorbitol utilization
PWY-7092	neolinustatin bioactivation	
PWY-7089	taxiphyllin bioactivation	
PWY-6002	lotaustralin degradation	
PWY-3121	linamarin degradation	linamarin cyanogenesis
PWY-5461	betanidin degradation	
P184-PWY	protocatechuate degradation I (<I>meta</I>-cleavage pathway)	protocatechuate degradation via <I>meta</I>-cleavage	protocatechuate 4,5-cleavage
PROTOCATECHUATE-ORTHO-CLEAVAGE-PWY	protocatechuate degradation II (ortho-cleavage pathway)	protocatechuate branch of the 3-oxoadipate pathway	protocatechuate branch of the 3-ketoadipate pathway	protocatechuate branch of the &beta;-ketoadipate pathway	protocatechuate degradation via ortho-cleavage	protocatechuate degradation via the &beta;-ketoadipate pathway	protocatechuate 3,4-cleavage
P321-PWY	benzoyl-CoA degradation III (anaerobic)	anaerobic benzoyl-CoA degradation
P221-PWY	octane oxidation	
PWY-723	alkylnitronates degradation	2-nitropropane degradation
PWY-7308	acrylonitrile degradation I	
PWY-5493	reductive monocarboxylic acid cycle	reductive monocarboxylate cycle
PWY-5392	reductive TCA cycle II	reductive tricarboxylic acid cycle	reductive tricarboxylic acid pathway	reductive citric acid cycle	reverse citric acid cycle	carbon fixation	CO<SUB>2</SUB> fixation	reductive carboxylic acid cycle
P42-PWY	incomplete reductive TCA cycle	citric acid cycle variant	tricarboxylic acid cycle variant	TCA cycle variation I	incomplete reductive tricarboxylic acid cycle
P23-PWY	reductive TCA cycle I	reductive tricarboxylic acid cycle	reductive tricarboxylic acid pathway	reductive citric acid cycle	reverse citric acid cycle	carbon fixation	CO<SUB>2</SUB> fixation	reductive carboxylic acid cycle
P185-PWY	formaldehyde assimilation III (dihydroxyacetone cycle)	dihydroxyacetone cycle	xylulose-monophosphate cycle
PWY-1861	formaldehyde assimilation II (RuMP Cycle)	ribulose monophosphate cycle	formaldehyde assimilation	RuMP pathway
PWY66-389	phytol degradation	
PWY66-21	ethanol degradation II	
PWY66-162	ethanol degradation IV	
PWY66-161	oxidative ethanol degradation III	
PWY-6952	glycerophosphodiester degradation	
PWY-7586	&beta;-1,4-D-mannosyl-<i>N</i>-acetyl-D-glucosamine degradation	
PWY-6902	chitin degradation II	
PWY-7177	UTP and CTP dephosphorylation II	pyrimidine nucleotides dephosphorylation
PWY-7180	2'-deoxy-&alpha;-D-ribose 1-phosphate degradation	
PWY-7077	<i>N</i>-acetyl-D-galactosamine degradation	
PWY-2722	trehalose degradation IV	
PWY-5384	sucrose degradation IV (sucrose phosphorylase)	
PWY-3801	sucrose degradation II (sucrose synthase)	
PWY-5177	glutaryl-CoA degradation	
PWY0-1313	acetate conversion to acetyl-CoA	
PWY-6695	oxalate degradation II	
PROPIONMET-PWY	propanoyl CoA degradation I	propionyl CoA degradation I
PWY-5747	2-methylcitrate cycle II	
