# Supplementary material for: A Graph-Centric Approach for Metagenome-Guided Peptide and Protein Identification in Metaproteomics
Source: PLoS Comput Biol. 2016 Dec 5;12(12):e1005224. doi: 10.1371/journal.pcbi.1005224 (PMC5137872; doi:10.1371/journal.pcbi.1005224)
Supplement: S1 Dataset — (ZIP) [file pcbi.1005224.s006.zip › Supplement/Pathway/SD7.hybrid.fgs-rap.ec]

12033381_962_1373_- 2.-.-.-
12033381_962_1373_- 2.7.4.-
11956619_384_585_+ 3.-.-.-
12047445_1937_3029_- 1.1.1.95
12047445_1937_3029_- 1.-.-.-
12047445_1937_3029_- 1.1.1.-
11951487_1_569_+ 1.-.-.-
12042749_1147_1990_+ 6.3.4.5
12042749_1147_1990_+ 6.-.-.-
12048695_1732_2118_+ 6.1.1.-
12048695_1732_2118_+ 6.1.1.17
12048695_1732_2118_+ 6.-.-.-
12048695_1732_2118_+ 6.1.1.-
11936008_1_527_+ 2.7.7.6
11936008_1_527_+ 2.-.-.-
11936008_1_527_+ 2.7.7.-
12009789_1_898_+ 5.4.99.2
12009789_1_898_+ 5.-.-.-
12009789_1_898_+ 5.4.-.-
11932854_1_490_- 2.1.1.-
11932854_1_490_- 2.1.1.-
11932854_1_490_- 2.-.-.-
12034943_1_910_- 2.7.4.1
12034943_1_910_- 2.-.-.-
12034799_856_1432_- 3.-.-.-
12045731_1_1042_+ 3.1.6.1
12045731_1_1042_+ 3.1.6.-
12045731_1_1042_+ 3.-.-.-
12042099_1_1036_+ 1.1.1.205
12042099_1_1036_+ 1.-.-.-
11989290_123_730_+ 2.7.1.11
11989290_123_730_+ 2.-.-.-
11989290_123_730_+ 2.7.1.90
12046427_1943_2656_- 2.-.-.-
12046427_1943_2656_- 2.3.1.-
11991984_365_747_+ 4.2.1.3
11991984_365_747_+ 4.-.-.-
11991984_365_747_+ 4.2.1.99
12036201_1_842_- 2.4.1.1
12036201_1_842_- 2.-.-.-
12036201_1_842_- 2.4.-.-
11964742_1_595_- 2.7.7.6
11964742_1_595_- 2.-.-.-
11964742_1_595_- 2.7.7.-
12040235_500_1738_+ 1.-.-.-
12040235_500_1738_+ 1.14.-.-
12040235_500_1738_+ 1.14.12.7
11977794_63_667_- 2.-.-.-
11970232_1_111_- 1.-.-.-
11970232_1_111_- 1.2.1.-
12012505_709_930_- 1.-.-.-
12012505_709_930_- 1.1.1.-
12012505_709_930_- 1.1.1.37
11965046_143_520_+ 3.-.-.-
11970598_1_636_+ 1.-.-.-
12042013_1338_1910_- 3.4.-.-
12046419_1_187_- 3.4.-.-
12045501_1_478_+ 1.1.1.42
12045501_1_478_+ 1.-.-.-
12045501_1_478_+ 1.1.1.-
12023577_1_490_- 1.3.-.-
11980218_1_679_+ 6.3.2.17
11980218_1_679_+ 6.-.-.-
11979478_1_676_+ 2.5.1.49
11979478_1_676_+ 2.-.-.-
11979478_1_676_+ 2.5.1.-
11967166_1_623_+ 1.3.99.1
11967166_1_623_+ 1.-.-.-
11994758_132_765_+ 3.6.1.3
12029067_489_959_- 3.5.4.25
12029067_489_959_- 4.1.99.12
12029067_489_959_- 3.-.-.-
12029067_489_959_- 4.-.-.-
11982084_46_689_- 1.3.99.3
11982084_46_689_- 1.-.-.-
11982084_46_689_- 1.3.-.-
11935858_1_296_- 3.6.1.3
11940720_247_539_- 2.7.7.6
12026321_1_813_- 1.1.1.95
12026321_1_813_- 1.-.-.-
12026321_1_813_- 1.1.1.-
12027397_164_1033_+ 2.-.-.-
12027397_164_1033_+ 6.-.-.-
12027397_164_1033_+ 6.3.5.-
12027397_164_1033_+ 6.3.5.6
12027397_164_1033_+ 6.3.5.7
11955261_1_317_- 2.-.-.-
11955261_1_317_- 6.-.-.-
11955261_1_317_- 6.3.5.-
11955261_1_317_- 6.3.5.7
11980014_1_678_+ 3.-.-.-
11959589_1_595_+ 1.7.99.4
11959589_1_595_+ 1.-.-.-
12048935_1_967_- 3.4.11.-
12048935_1_967_- 3.-.-.-
11971066_1_185_- 3.-.-.-
11971066_1_185_- 3.6.3.-
11970726_1_390_- 1.-.-.-
11970726_1_390_- 1.4.1.-
12012405_1_493_- 3.1.1.3
12012405_1_493_- 3.-.-.-
12026377_1_1017_+ 3.4.-.-
12026377_1_1017_+ 3.-.-.-
12018467_859_1015_+ 1.-.-.-
12036359_202_1050_- 1.-.-.-
11993592_360_757_- 3.1.13.-
11993592_360_757_- 2.7.7.8
11993592_360_757_- 2.-.-.-
11993592_360_757_- 2.7.7.-
11948197_1_560_+ 1.-.-.-
11948197_1_560_+ 1.7.2.4
11968430_1_198_- 2.2.1.6
11984332_1_701_- 1.3.99.3
11984332_1_701_- 1.-.-.-
11984332_1_701_- 1.3.-.-
12025453_279_1067_+ 4.2.1.11
12025453_279_1067_+ 4.-.-.-
12028165_1_316_+ 1.-.-.-
11955615_1_582_+ 3.1.13.-
11955615_1_582_+ 2.7.7.8
11955615_1_582_+ 2.-.-.-
11955615_1_582_+ 2.7.7.-
11938816_1_534_- 2.-.-.-
11938816_1_534_- 2.8.4.1
11990386_1_655_- 2.7.7.6
11990386_1_655_- 2.-.-.-
11990386_1_655_- 2.7.7.-
11970662_354_637_- 1.-.-.-
11970662_354_637_- 1.7.99.1
12044773_1_262_- 4.2.1.11
12044773_1_262_- 4.-.-.-
12029731_1_516_+ 3.4.-.-
12043073_820_1119_+ 2.7.2.8
12043073_820_1119_+ 2.-.-.-
12003726_1_837_- 3.4.23.-
11962878_1_607_- 1.1.1.39
11962878_1_607_- 1.1.1.40
11962878_1_607_- 4.1.1.3
11962878_1_607_- 2.3.1.8
11962878_1_607_- 1.-.-.-
11962878_1_607_- 1.1.1.-
11962878_1_607_- 2.-.-.-
11962878_1_607_- 2.3.-.-
11932321_248_518_- 1.-.-.-
11932321_248_518_- 1.6.-.-
11932321_248_518_- 1.6.99.5
12030781_19_882_+ 2.8.3.-
12030781_19_882_+ 2.-.-.-
12020311_1_458_- 4.3.3.7
12020311_1_458_- 4.-.-.-
12020065_665_1024_+ 2.5.1.-
12020065_665_1024_+ 3.-.-.-
11970354_1_463_- 4.2.1.2
11970354_1_463_- 4.-.-.-
12046717_1_1076_+ 5.4.99.2
12046717_1_1076_+ 5.-.-.-
12046717_1_1076_+ 5.4.-.-
11943546_265_547_+ 2.-.-.-
11943546_265_547_+ 6.-.-.-
11943546_265_547_+ 6.3.5.-
11943546_265_547_+ 6.3.5.7
11934952_1_524_- 3.4.21.-
11934952_1_524_- 3.4.-.-
11934952_1_524_- 3.-.-.-
11934952_1_524_- 3.6.1.3
12036817_1034_1530_+ 2.7.7.6
12036817_1034_1530_+ 2.-.-.-
12036817_1034_1530_+ 2.7.7.-
11978476_1_542_+ 1.1.1.205
11978476_1_542_+ 1.-.-.-
12028065_878_1206_- 3.-.-.-
11973124_1_562_+ 2.-.-.-
12047093_116_946_- 2.-.-.-
12047093_116_946_- 2.4.-.-
12047093_116_946_- 2.4.1.57
11926635_112_505_- 1.2.4.1
11926635_112_505_- 1.-.-.-
11994314_1_158_+ 2.5.1.17
11994314_1_158_+ 2.-.-.-
11957413_1_588_+ 2.-.-.-
11957413_1_588_+ 2.3.3.-
11941794_42_542_- 3.-.-.-
11962394_1_605_+ 1.6.5.3
11962394_1_605_+ 1.-.-.-
11962394_1_605_+ 1.6.-.-
11949793_1_564_+ 6.2.1.1
11949793_1_564_+ 6.-.-.-
11946933_1_556_+ 1.-.-.-
11946933_1_556_+ 1.13.12.16
11946227_1_554_+ 1.11.1.6
11946227_1_554_+ 1.11.1.7
11946227_1_554_+ 1.-.-.-
11990070_496_735_+ 2.7.4.6
11990070_496_735_+ 2.-.-.-
12033845_1_740_- 2.-.-.-
12033845_1_740_- 2.3.1.-
12017295_1_400_+ 2.-.-.-
11983620_1_697_- 2.-.-.-
11951125_1_568_- 6.3.1.2
11980286_260_679_- 2.6.1.52
11980286_260_679_- 2.6.1.-
11980286_260_679_- 2.-.-.-
11962532_102_606_+ 1.6.-.-
11925609_133_503_- 1.-.-.-
11961784_1_603_+ 2.-.-.-
11961784_1_603_+ 6.-.-.-
11961784_1_603_+ 6.3.5.-
11961784_1_603_+ 6.3.5.7
12038597_1_324_+ 2.-.-.-
12016565_1_470_- 4.-.-.-
12036605_1_676_+ 3.-.-.-
12007220_141_752_+ 2.-.-.-
12046057_1_516_+ 1.-.-.-
11948697_1_348_- 1.-.-.-
11948697_1_348_- 1.1.1.36
11987264_514_719_- 2.7.9.2
11987264_514_719_- 2.-.-.-
11987264_514_719_- 2.7.-.-
11968408_1_627_- 4.2.1.33
11968408_1_627_- 4.-.-.-
11959877_1_596_- 2.7.7.6
11959877_1_596_- 2.-.-.-
11959877_1_596_- 2.7.7.-
11959211_74_594_- 3.-.-.-
11959211_74_594_- 3.1.1.23
12000727_1_812_+ 2.3.1.16
12000727_1_812_+ 2.-.-.-
12000727_1_812_+ 2.3.-.-
12000727_1_812_+ 2.3.1.-
12036929_121_1349_+ 2.-.-.-
12036929_121_1349_+ 2.7.7.-
11996847_1_780_+ 2.7.7.6
11996847_1_780_+ 2.-.-.-
11996847_1_780_+ 2.7.7.-
12038367_1_472_+ 1.3.99.3
12038367_1_472_+ 1.-.-.-
12038367_1_472_+ 1.3.-.-
12027449_1_943_- 1.2.1.5
12027449_1_943_- 1.-.-.-
12027449_1_943_- 1.2.1.-
11973052_1_436_- 1.-.-.-
11973052_1_436_- 1.2.1.-
11975910_1_659_+ 1.-.-.-
11975910_1_659_+ 1.1.1.-
11975910_1_659_+ 1.1.1.37
11939796_1_537_- 3.1.13.-
11939796_1_537_- 2.7.7.8
11939796_1_537_- 2.-.-.-
11939796_1_537_- 2.7.7.-
12020433_244_1048_+ 3.-.-.-
11942312_1_543_+ 6.3.4.2
11942312_1_543_+ 6.-.-.-
11938682_316_534_- 3.1.1.3
11938682_316_534_- 3.-.-.-
12024507_615_1124_+ 1.5.1.20
12024507_615_1124_+ 1.-.-.-
11942042_1_543_+ 2.7.9.2
11942042_1_543_+ 2.-.-.-
11942042_1_543_+ 2.7.-.-
11963652_244_610_- 2.2.1.6
11963652_244_610_- 2.-.-.-
11969504_1_389_- 3.1.-.-
11969504_1_389_- 3.6.1.3
11960981_1_600_- 3.1.13.-
11960981_1_600_- 2.7.7.8
11960981_1_600_- 2.-.-.-
11960981_1_600_- 2.7.7.-
11963794_1_610_- 6.3.4.14
11977250_1_650_- 6.2.1.26
11977250_1_650_- 6.-.-.-
12031509_958_1308_- 5.1.3.2
12031509_958_1308_- 5.-.-.-
12044043_1_917_- 3.2.1.-
12044043_1_917_- 3.2.1.41
12011803_1_608_- 1.1.1.42
12011803_1_608_- 1.-.-.-
12011803_1_608_- 1.1.1.-
12024443_1_308_- 5.5.-.-
11946103_1_554_+ 6.3.1.2
11946103_1_554_+ 6.-.-.-
12032601_1073_1343_+ 1.6.5.3
12032601_1073_1343_+ 1.-.-.-
12032601_1073_1343_+ 1.6.-.-
12032601_1073_1343_+ 1.6.99.5
11968516_1_628_+ 2.7.7.6
11968516_1_628_+ 2.-.-.-
11968516_1_628_+ 2.7.7.-
12020701_1_956_- 1.2.4.2
12020701_1_956_- 1.-.-.-
12020701_1_956_- 1.2.4.-
11954905_1_580_+ 3.4.-.-
12005554_1_854_- 2.2.1.1
12005554_1_854_- 2.-.-.-
12033525_254_1120_+ 2.7.7.6
12033525_254_1120_+ 2.-.-.-
12033525_254_1120_+ 2.7.7.-
11991466_1_629_- 1.4.1.14
11991466_1_629_- 1.-.-.-
11991466_1_629_- 1.4.1.-
12008945_1_840_+ 2.7.6.1
12008945_1_840_+ 2.-.-.-
11949387_1_563_- 1.-.-.-
11967800_1_625_- 1.1.1.42
11967800_1_625_- 1.-.-.-
11967800_1_625_- 1.1.1.-
12033367_1_925_+ 3.-.-.-
12033635_1_846_- 6.2.1.3
12033635_1_846_- 6.-.-.-
11993600_1_757_- 6.2.1.5
11993600_1_757_- 6.-.-.-
11995605_121_771_+ 4.2.1.17
11995605_121_771_+ 4.-.-.-
12044393_563_1048_+ 3.6.1.1
12046611_1_488_- 1.5.1.2
12046611_1_488_- 1.-.-.-
11983852_212_699_+ 2.7.7.6
11983852_212_699_+ 2.-.-.-
11983852_212_699_+ 2.7.7.-
11958903_1_593_- 5.4.99.5
11958903_1_593_- 4.2.1.51
11996553_1_728_+ 5.3.1.1
11996553_1_728_+ 5.-.-.-
11940432_1_538_+ 2.3.1.1
11940432_1_538_+ 2.3.1.35
11940432_1_538_+ 2.-.-.-
11940432_1_538_+ 2.3.-.-
11965332_1_616_- 3.2.1.-
11965332_1_616_- 3.2.1.21
11965332_1_616_- 3.-.-.-
11965332_1_616_- 3.2.-.-
11993438_1_756_+ 2.7.7.6
11993438_1_756_+ 2.-.-.-
11993438_1_756_+ 2.7.7.-
12045193_1107_2081_+ 6.1.1.-
12045193_1107_2081_+ 6.1.1.20
12045193_1107_2081_+ 6.-.-.-
11935556_1_526_+ 1.1.1.42
11935556_1_526_+ 1.-.-.-
11935556_1_526_+ 1.1.1.-
11937002_1_161_+ 1.-.-.-
11937002_1_161_+ 1.2.1.-
11975010_1_655_+ 3.1.13.-
11975010_1_655_+ 2.7.7.8
11975010_1_655_+ 2.-.-.-
11975010_1_655_+ 2.7.7.-
11991942_1_383_- 5.1.99.1
11991942_1_383_- 5.-.-.-
11970002_241_634_+ 2.7.7.6
11970002_241_634_+ 2.-.-.-
11970002_241_634_+ 2.7.7.-
12034081_1159_1402_+ 1.7.99.4
12034081_1159_1402_+ 1.-.-.-
12038571_5_781_- 1.-.-.-
12048023_2398_2934_- 3.-.-.-
12036399_1_517_+ 1.-.-.-
11971592_1_640_+ 3.-.-.-
11939774_1_537_+ 2.7.3.-
11939774_1_537_+ 2.7.13.3
11939774_1_537_+ 2.7.-.-
12011055_307_913_+ 2.6.1.-
12011055_307_913_+ 2.-.-.-
12042419_1725_1952_- 1.-.-.-
12045055_1216_2331_- 1.-.-.-
12045055_1216_2331_- 1.17.7.1
12009223_1_764_- 1.-.-.-
11937726_1_531_+ 2.7.7.6
11937726_1_531_+ 2.-.-.-
11937726_1_531_+ 2.7.7.-
11963440_1_215_- 6.1.1.-
11963440_1_215_- 6.1.1.16
11963440_1_215_- 6.-.-.-
12008965_1_889_- 3.1.3.1
12008965_1_889_- 3.-.-.-
11999539_1_802_+ 2.7.7.6
11999539_1_802_+ 2.-.-.-
11999539_1_802_+ 2.7.7.-
11943726_1_547_- 1.2.4.1
11943726_1_547_- 1.-.-.-
12007501_1_873_+ 3.-.-.-
12007501_1_873_+ 3.5.1.-
11987024_108_717_+ 2.7.4.1
11987024_108_717_+ 2.-.-.-
12015461_290_970_- 1.-.-.-
12049447_1337_2038_+ 2.-.-.-
12049447_1337_2038_+ 2.4.-.-
12046263_1_634_- 1.1.1.86
12046263_1_634_- 1.-.-.-
12046263_1_634_- 5.-.-.-
11992416_389_750_- 1.3.5.1
11992416_389_750_- 1.-.-.-
11998679_657_795_+ 1.-.-.-
11998679_657_795_+ 1.2.1.52
12003656_76_836_- 1.3.99.3
12003656_76_836_- 1.-.-.-
12003656_76_836_- 1.3.-.-
11997531_1_786_+ 2.7.7.6
11997531_1_786_+ 2.-.-.-
11997531_1_786_+ 2.7.7.-
12000149_110_807_+ 2.7.7.6
12000149_110_807_+ 2.-.-.-
12000149_110_807_+ 2.7.7.-
11935576_33_526_+ 1.2.1.12
11935576_33_526_+ 1.-.-.-
11935576_33_526_+ 1.2.1.-
12023981_1_1113_- 2.3.1.20
12023981_1_1113_- 2.-.-.-
12023981_1_1113_- 2.3.-.-
12023217_260_979_- 2.7.6.1
12023217_260_979_- 2.-.-.-
12041649_1072_1662_+ 4.2.1.33
12041649_1072_1662_+ 4.-.-.-
12041649_1072_1662_+ 5.-.-.-
12023591_1_791_+ 1.-.-.-
12011263_697_916_+ 1.1.1.86
12011263_697_916_+ 1.-.-.-
11924181_1_500_- 3.4.-.-
12017153_1_503_- 1.6.5.3
12017153_1_503_- 1.-.-.-
12017153_1_503_- 1.6.-.-
12017153_1_503_- 1.6.99.5
11952869_372_573_- 2.-.-.-
12047291_1240_1998_- 4.2.1.17
12047291_1240_1998_- 4.-.-.-
12030213_1_576_- 3.6.1.3
11932285_1_518_- 1.4.1.13
11932285_1_518_- 1.4.-.-
11932285_1_518_- 1.-.-.-
11932285_1_518_- 1.4.-.-
11927383_26_507_- 6.2.1.5
11927383_26_507_- 6.-.-.-
12045097_2090_2340_- 6.2.1.5
12045097_2090_2340_- 6.-.-.-
12003730_1_837_- 1.-.-.-
12046851_1269_2794_+ 2.1.1.-
12046851_1269_2794_+ 2.-.-.-
12049499_5719_5985_- 1.-.-.-
11995899_34_773_+ 2.-.-.-
11995899_34_773_+ 2.3.1.-
12026373_1_982_- 5.99.1.-
12026373_1_982_- 5.99.1.3
12026373_1_982_- 5.-.-.-
12037941_40_942_+ 1.14.-.-
12008465_1_884_+ 3.-.-.-
12008465_1_884_+ 3.6.3.-
12023017_1_1004_+ 2.7.7.6
12023017_1_1004_+ 2.-.-.-
12023017_1_1004_+ 2.7.7.-
12002914_1_830_- 3.3.1.1
12002914_1_830_- 3.-.-.-
12026061_1_907_- 1.3.99.3
12026061_1_907_- 1.-.-.-
12026061_1_907_- 1.3.-.-
11988866_1_728_- 2.7.7.6
11988866_1_728_- 2.-.-.-
11988866_1_728_- 2.7.7.-
12015927_1_347_+ 1.6.5.3
12015927_1_347_+ 1.-.-.-
12015927_1_347_+ 1.6.99.5
11927365_1_507_+ 4.1.1.-
11927365_1_507_+ 4.1.1.32
11927365_1_507_+ 4.-.-.-
11927365_1_507_+ 4.1.1.-
12047467_1_221_- 1.1.1.94
12047467_1_221_- 1.-.-.-
12047467_1_221_- 1.1.1.-
12047467_1_221_- 1.1.1.94
12047467_1_221_- 1.1.1.94
11990604_1_500_+ 1.3.99.3
11990604_1_500_+ 1.-.-.-
11990604_1_500_+ 1.3.-.-
12036959_948_1537_- 1.6.5.3
12036959_948_1537_- 1.-.-.-
12036959_948_1537_- 1.6.-.-
11926481_1_505_+ 1.-.-.-
11939798_1_329_- 5.5.-.-
12008919_650_888_- 1.-.-.-
12000873_39_813_- 4.1.1.-
12000873_39_813_- 4.1.1.32
12000873_39_813_- 4.-.-.-
12000873_39_813_- 4.1.1.-
11952755_1_573_- 1.3.99.1
11952755_1_573_- 1.-.-.-
11996061_1_433_- 5.5.-.-
12045571_428_1830_+ 6.3.1.2
11966268_2_619_- 2.7.4.3
11966268_2_619_- 2.-.-.-
11966268_2_619_- 2.7.4.-
11956197_1_584_+ 1.-.-.-
11956197_1_584_+ 1.2.1.-
12025361_1_1052_+ 4.1.1.-
12025361_1_1052_+ 4.1.1.32
12025361_1_1052_+ 4.-.-.-
12025361_1_1052_+ 4.1.1.-
12046555_948_1646_- 3.2.1.-
12046555_948_1646_- 3.2.-.-
12014471_1_956_+ 5.4.-.-
11943420_1_546_- 3.-.-.-
11943420_1_546_- 3.6.3.-
11997753_1_788_+ 6.-.-.-
12043613_1_683_+ 6.3.5.3
12043613_1_683_+ 6.-.-.-
11967056_1_622_+ 3.1.1.3
11967056_1_622_+ 3.1.1.-
11967056_1_622_+ 3.-.-.-
11961159_1_601_+ 3.-.-.-
11949359_1_460_+ 6.1.1.-
11949359_1_460_+ 6.1.1.10
11949359_1_460_+ 6.-.-.-
12002630_1_828_- 6.3.2.17
12002630_1_828_- 6.-.-.-
12011219_1_915_+ 6.-.-.-
11946579_1_555_- 1.-.-.-
11946579_1_555_- 1.4.1.-
11953963_1_250_- 1.-.-.-
11953963_1_250_- 1.1.1.36
12027555_1_1193_- 1.6.5.3
12027555_1_1193_- 1.-.-.-
12027555_1_1193_- 1.6.-.-
11970538_1_200_- 1.15.1.1
11970538_1_200_- 1.-.-.-
11945705_1_552_+ 1.-.-.-
11945705_1_552_+ 1.7.99.1
12017011_1_994_- 1.2.4.1
12017011_1_994_- 1.-.-.-
11930877_1_515_+ 1.1.1.35
11930877_1_515_+ 5.1.2.3
11930877_1_515_+ 1.-.-.-
11930877_1_515_+ 5.-.-.-
11926687_1_505_- 3.4.24.-
11926687_1_505_- 3.4.-.-
11926687_1_505_- 3.-.-.-
11926687_1_505_- 3.6.1.3
12046791_616_2774_+ 1.3.99.3
12046791_616_2774_+ 1.3.-.-
12028769_1_1216_+ 3.1.6.-
11994995_1_767_+ 1.3.99.3
11994995_1_767_+ 1.-.-.-
11994995_1_767_+ 1.3.-.-
11950333_8_566_- 1.8.1.4
11950333_8_566_- 1.-.-.-
12034491_82_1325_+ 1.-.-.-
12034491_82_1325_+ 1.5.8.2
12025151_364_903_+ 1.-.-.-
12025151_364_903_+ 1.6.-.-
12025151_364_903_+ 1.6.99.5
11927331_1_507_+ 2.7.7.6
11927331_1_507_+ 2.-.-.-
11927331_1_507_+ 2.7.7.-
12013613_1_304_- 2.7.7.6
12013613_1_304_- 2.-.-.-
12013613_1_304_- 2.7.7.-
11977234_1_636_+ 3.6.1.3
12001568_296_818_+ 2.-.-.-
12003974_273_839_- 1.-.-.-
12003974_273_839_- 1.2.1.-
12041473_956_1850_- 2.6.1.16
12041473_956_1850_- 2.6.1.-
12041473_956_1850_- 2.-.-.-
12041473_956_1850_- 5.-.-.-
11962000_1_604_- 5.5.1.4
11962000_1_604_- 5.-.-.-
11926653_1_505_+ 3.1.-.-
11926653_1_505_+ 3.1.13.1
11926653_1_505_+ 3.-.-.-
11973246_1_314_+ 2.5.1.17
11973246_1_314_+ 2.-.-.-
12017755_1_1004_+ 5.99.1.-
12017755_1_1004_+ 5.99.1.3
12017755_1_1004_+ 5.-.-.-
11991716_8_745_- 2.7.7.49
11979978_1_92_+ 4.2.1.11
11979978_1_92_+ 4.-.-.-
12016689_61_819_- 1.1.1.100
12016689_61_819_- 1.-.-.-
11951415_1_518_+ 1.-.-.-
11952453_1_572_+ 1.-.-.-
11996693_45_779_- 5.-.-.-
12018757_1_1020_- 6.-.-.-
12002062_364_823_+ 4.2.1.17
12002062_364_823_+ 4.-.-.-
11936708_1_529_- 2.7.7.6
11936708_1_529_- 2.-.-.-
11936708_1_529_- 2.7.7.-
11966744_1_548_+ 2.-.-.-
12004748_1_245_+ 3.4.21.-
12004748_1_245_+ 3.4.-.-
12004748_1_245_+ 3.-.-.-
11949025_1_562_- 6.1.1.-
11949025_1_562_- 6.1.1.14
11949025_1_562_- 6.-.-.-
12024185_1_828_+ 2.4.1.1
12024185_1_828_+ 2.-.-.-
12024185_1_828_+ 2.4.-.-
12047761_1099_1995_+ 3.5.4.10
12047761_1099_1995_+ 2.1.2.3
12047761_1099_1995_+ 2.-.-.-
12047761_1099_1995_+ 3.-.-.-
11989208_1_730_+ 2.7.7.6
11989208_1_730_+ 2.-.-.-
11989208_1_730_+ 2.7.7.-
12017735_1_1004_+ 2.-.-.-
12017735_1_1004_+ 2.3.-.-
12017735_1_1004_+ 2.3.1.-
11931283_1_516_- 2.7.7.6
11931283_1_516_- 2.-.-.-
11931283_1_516_- 2.7.7.-
11968568_139_628_+ 1.-.-.-
11968568_139_628_+ 1.1.1.-
11968568_139_628_+ 1.1.1.37
12011477_631_918_- 1.3.99.1
12011477_631_918_- 1.-.-.-
12000505_1_809_- 1.4.-.-
12000505_1_809_- 1.-.-.-
12000505_1_809_- 1.4.-.-
12036373_1032_1506_+ 1.1.1.100
12036373_1032_1506_+ 1.-.-.-
12037231_1089_1551_+ 2.-.-.-
11954085_1_577_+ 1.3.99.3
11954085_1_577_+ 1.-.-.-
11954085_1_577_+ 1.3.-.-
11980186_1_535_+ 3.6.1.3
11978238_1_378_+ 3.-.-.-
11978238_1_378_+ 3.6.3.-
12039983_1207_1718_- 1.7.99.4
12039983_1207_1718_- 1.-.-.-
11972156_1_643_- 1.4.1.2
11941610_392_541_+ 1.15.1.1
11941610_392_541_+ 1.-.-.-
12023971_47_1113_+ 1.-.-.-
12023971_47_1113_+ 1.8.1.-
12023971_47_1113_+ 1.8.1.15
11963310_1_541_- 4.2.1.11
11963310_1_541_- 4.-.-.-
12038167_1_1607_- 2.7.7.6
12038167_1_1607_- 2.-.-.-
12038167_1_1607_- 2.7.7.-
11931193_1_515_- 2.7.7.6
11931193_1_515_- 2.-.-.-
11931193_1_515_- 2.7.7.-
12048695_983_1657_+ 1.-.-.-
12004346_1_138_+ 6.1.1.-
12004346_1_138_+ 6.1.1.17
12004346_1_138_+ 6.-.-.-
12004346_1_138_+ 6.1.1.-
11939158_100_535_- 2.1.1.-
11939158_100_535_- 2.-.-.-
11939158_100_535_- 2.4.-.-
12027983_904_1204_+ 1.-.-.-
12026653_1_967_- 1.1.5.3
12026653_1_967_- 1.-.-.-
12026653_1_967_- 1.1.5.3
12026653_1_967_- 1.1.5.3
11925177_1_502_+ 6.3.4.13
11925177_1_502_+ 6.-.-.-
12032475_450_1339_- 6.1.1.-
12032475_450_1339_- 6.1.1.12
12032475_450_1339_- 6.-.-.-
12002876_264_830_- 6.1.1.-
12002876_264_830_- 6.1.1.3
12002876_264_830_- 6.-.-.-
12002876_264_830_- 6.1.1.-
12005060_1_672_+ 3.4.21.-
11927929_1_508_- 3.1.13.-
11927929_1_508_- 2.7.7.8
11927929_1_508_- 2.-.-.-
11927929_1_508_- 2.7.7.-
12026627_1_617_- 3.-.-.-
12009331_1_367_+ 3.4.-.-
12009331_1_367_+ 3.-.-.-
12011233_636_915_- 1.11.1.7
12011233_636_915_- 1.11.1.9
12011233_636_915_- 1.-.-.-
11954021_1_577_- 2.-.-.-
11954021_1_577_- 2.7.-.-
11954021_1_577_- 2.7.9.1
12017739_707_1004_+ 3.6.1.3
11970398_1_244_- 1.1.1.35
11970398_1_244_- 1.-.-.-
11977590_64_667_+ 1.-.-.-
11977590_64_667_+ 1.2.1.-
12002558_1_827_- 1.8.1.4
12002558_1_827_- 1.-.-.-
11967608_1_624_+ 5.1.3.2
11967608_1_624_+ 5.-.-.-
11979142_1_525_+ 3.6.1.3
12045813_1977_2496_- 1.-.-.-
12049581_6321_7463_- 5.4.99.2
12049581_6321_7463_- 5.-.-.-
12049581_6321_7463_- 5.4.-.-
12036859_1_406_- 6.1.1.-
12036859_1_406_- 6.1.1.6
12036859_1_406_- 6.-.-.-
12017533_1_1001_+ 5.99.1.-
12017533_1_1001_+ 5.99.1.2
12017533_1_1001_+ 5.-.-.-
12042349_1_541_- 6.1.1.-
12042349_1_541_- 6.1.1.17
12042349_1_541_- 6.-.-.-
12042349_1_541_- 6.1.1.-
12043931_997_1344_- 2.3.1.20
12043931_997_1344_- 2.-.-.-
12043931_997_1344_- 2.3.-.-
12028885_1_1029_+ 2.7.7.6
12028885_1_1029_+ 2.-.-.-
12028885_1_1029_+ 2.7.7.-
11995971_1_774_- 6.2.1.26
11995971_1_774_- 6.-.-.-
12011379_1_841_+ 2.7.4.1
11991514_1_744_+ 1.1.1.133
11991514_1_744_+ 1.-.-.-
12029651_286_1020_+ 1.1.1.133
12029651_286_1020_+ 1.-.-.-
12044579_98_937_- 5.-.-.-
12014287_1_954_- 2.7.7.6
12014287_1_954_- 2.-.-.-
12014287_1_954_- 2.7.7.-
11972624_1_645_+ 1.7.99.4
11972624_1_645_+ 1.-.-.-
12033727_1_1216_+ 1.-.-.-
12033727_1_1216_+ 1.7.99.1
12033727_1_1216_+ 1.7.2.1
12041525_1227_1854_- 2.4.2.18
12041525_1227_1854_- 2.-.-.-
12041525_1227_1854_- 2.4.-.-
12033249_1_1369_+ 2.7.9.2
12033249_1_1369_+ 2.-.-.-
12033249_1_1369_+ 2.7.-.-
12001934_1_822_+ 1.2.4.1
12001934_1_822_+ 1.-.-.-
11998511_1_494_+ 2.7.4.-
11998511_1_494_+ 2.-.-.-
11998511_1_494_+ 2.7.4.22
11991528_1_744_+ 1.3.99.1
11991528_1_744_+ 1.-.-.-
12041045_1_613_+ 1.-.-.-
12041045_1_613_+ 1.2.7.3
11993866_1_684_+ 2.7.4.1
11993866_1_684_+ 2.-.-.-
11956753_1_586_+ 2.3.2.2
11956753_1_586_+ 2.-.-.-
11956753_1_586_+ 2.3.-.-
11928103_379_509_+ 1.1.1.35
11928103_379_509_+ 1.-.-.-
11980754_1_682_+ 4.3.2.2
11980754_1_682_+ 4.-.-.-
11980754_1_682_+ 4.3.2.2
12036207_1_1085_+ 1.4.-.-
12036207_1_1085_+ 1.4.1.14
12036207_1_1085_+ 1.4.7.1
12036207_1_1085_+ 1.-.-.-
12036207_1_1085_+ 1.4.-.-
12016759_1_990_+ 1.-.-.-
12016759_1_990_+ 1.2.1.-
11942510_1_544_- 6.2.1.5
11942510_1_544_- 6.-.-.-
12002856_1_830_- 4.2.1.11
12002856_1_830_- 4.-.-.-
11945999_1_553_+ 3.4.-.-
12010187_1_637_+ 2.-.-.-
12010187_1_637_+ 2.8.1.7
12025441_131_820_+ 3.6.1.3
12044209_1_341_+ 6.-.-.-
11962414_1_605_- 2.7.11.-
11962414_1_605_- 2.-.-.-
12020347_469_1026_+ 2.2.1.2
12020347_469_1026_+ 2.-.-.-
12039187_1336_1666_- 1.4.3.5
12039187_1336_1666_- 1.-.-.-
12030631_262_1032_+ 3.1.-.-
12030631_262_1032_+ 3.6.1.3
11951753_1_570_- 3.6.1.3
12039995_1122_1719_+ 1.-.-.-
12012871_1_724_+ 3.4.21.-
11972910_1_569_+ 2.7.1.40
11972910_1_569_+ 2.-.-.-
11964036_1_164_- 1.9.3.1
11964036_1_164_- 1.-.-.-
11939304_1_520_+ 1.11.1.7
11939304_1_520_+ 1.-.-.-
11939304_1_520_+ 1.11.1.15
11936674_1_529_+ 1.2.1.5
11936674_1_529_+ 1.-.-.-
11936674_1_529_+ 1.2.1.-
12033583_1_1382_+ 1.6.5.3
12033583_1_1382_+ 1.-.-.-
12033583_1_1382_+ 1.6.-.-
11973860_1_650_+ 3.-.-.-
11977966_1_668_+ 1.7.99.4
11977966_1_668_+ 1.-.-.-
12045297_1482_2269_+ 4.-.-.-
12045683_982_1962_- 3.4.21.-
12045683_982_1962_- 3.4.-.-
12045683_982_1962_- 3.-.-.-
12045683_982_1962_- 3.6.1.3
11997903_1_789_+ 6.3.5.3
11997903_1_789_+ 6.-.-.-
11951147_75_568_+ 2.-.-.-
11951147_75_568_+ 2.3.-.-
12028915_1_938_- 2.-.-.-
12028915_1_938_- 2.8.3.16
11933148_166_520_- 3.1.13.-
11933148_166_520_- 2.7.7.8
11933148_166_520_- 2.-.-.-
11933148_166_520_- 2.7.7.-
12041299_736_996_- 2.-.-.-
12025367_1_334_- 5.99.1.-
12025367_1_334_- 5.99.1.3
12025367_1_334_- 5.-.-.-
12032099_1061_1327_- 2.2.1.6
12032099_1061_1327_- 2.-.-.-
11988668_1_727_+ 1.2.4.2
11988668_1_727_+ 4.1.1.71
11988668_1_727_+ 1.2.4.-
11988668_1_727_+ 2.3.-.-
11988668_1_727_+ 4.-.-.-
11951429_1_569_- 3.4.-.-
12033459_1_192_- 4.2.1.11
12033459_1_192_- 4.-.-.-
12047383_2126_3001_+ 2.2.1.7
12047383_2126_3001_+ 2.-.-.-
12045649_1_1078_+ 2.7.7.7
12045649_1_1078_+ 3.1.-.-
12045649_1_1078_+ 2.-.-.-
12045649_1_1078_+ 2.7.7.-
12045649_1_1078_+ 3.-.-.-
11987586_237_720_+ 2.7.7.6
11987586_237_720_+ 2.-.-.-
11987586_237_720_+ 2.7.7.-
12015933_592_977_+ 3.6.1.3
12038903_1_1041_+ 1.-.-.-
11994194_1_733_+ 1.1.1.95
11994194_1_733_+ 1.-.-.-
11994194_1_733_+ 1.1.1.-
12030217_1_949_- 3.-.-.-
12030217_1_949_- 3.5.1.-
12017801_1_1005_+ 1.1.1.39
12017801_1_1005_+ 1.1.1.40
12017801_1_1005_+ 4.1.1.3
12017801_1_1005_+ 2.3.1.8
12017801_1_1005_+ 1.-.-.-
12017801_1_1005_+ 1.1.1.-
12017801_1_1005_+ 2.-.-.-
12017801_1_1005_+ 2.3.-.-
12005518_1_386_- 2.-.-.-
12005518_1_386_- 5.-.-.-
11969596_1_632_- 1.-.-.-
11969596_1_632_- 1.1.1.-
11969596_1_632_- 1.1.1.37
12006532_150_864_+ 5.3.1.9
12006532_150_864_+ 5.3.1.8
12006532_150_864_+ 5.-.-.-
11952779_114_573_+ 4.-.-.-
11971442_1_640_+ 1.1.1.205
11971442_1_640_+ 3.4.23.-
11971442_1_640_+ 1.-.-.-
11948289_1_534_+ 4.2.1.33
11948289_1_534_+ 4.-.-.-
11948289_1_534_+ 5.-.-.-
12033989_1_622_+ 6.1.1.-
12033989_1_622_+ 6.1.1.3
12033989_1_622_+ 6.-.-.-
12033989_1_622_+ 6.1.1.-
12028165_438_839_+ 5.1.99.1
12028165_438_839_+ 5.-.-.-
12025353_1_992_- 1.-.-.-
12025353_1_992_- 1.2.1.-
11995595_1_527_+ 2.3.1.51
11995595_1_527_+ 2.-.-.-
11995595_1_527_+ 2.3.-.-
12000007_19_805_+ 1.-.-.-
12027483_73_960_- 1.1.1.42
12027483_73_960_- 1.-.-.-
12027483_73_960_- 1.1.1.-
11924283_1_500_- 1.-.-.-
11924283_1_500_- 1.6.-.-
11924283_1_500_- 1.6.99.5
11957787_1_589_- 2.1.1.-
11957787_1_589_- 2.1.1.-
11957787_1_589_- 2.1.1.-
11957787_1_589_- 2.-.-.-
11959061_1_593_+ 1.1.-.-
12038367_480_1115_+ 1.-.-.-
12038367_480_1115_+ 1.3.-.-
12038367_480_1115_+ 1.3.1.62
11964300_1_612_- 5.4.99.2
11964300_1_612_- 5.-.-.-
11964300_1_612_- 5.4.-.-
11963490_1_609_+ 5.3.1.1
11963490_1_609_+ 5.-.-.-
11981570_1_686_- 5.2.1.8
11981570_1_686_- 5.-.-.-
12005288_1_497_+ 1.3.99.3
12005288_1_497_+ 1.-.-.-
12005288_1_497_+ 1.3.-.-
12012127_1_926_+ 2.1.1.72
11961225_1_601_- 4.1.1.-
11961225_1_601_- 4.1.1.32
11961225_1_601_- 4.-.-.-
11961225_1_601_- 4.1.1.-
12027709_443_988_- 1.-.-.-
12008271_1_881_- 3.-.-.-
12038947_1_170_+ 6.2.1.5
12038947_1_170_+ 6.-.-.-
12018127_71_988_- 1.3.99.3
12018127_71_988_- 1.-.-.-
12018127_71_988_- 1.3.-.-
12018127_71_988_- 1.3.99.3
11967572_332_624_- 2.7.1.4
11967572_332_624_- 2.-.-.-
12047475_1838_2719_- 2.-.-.-
11938432_1_532_+ 1.1.1.35
11938432_1_532_+ 1.-.-.-
11982718_270_693_+ 2.3.1.9
11982718_270_693_+ 2.-.-.-
11982718_270_693_+ 2.3.-.-
11982718_270_693_+ 2.3.1.-
11965342_1_616_+ 3.2.1.-
11965342_1_616_+ 3.2.1.21
11965342_1_616_+ 3.-.-.-
11965342_1_616_+ 3.2.-.-
11986082_255_711_+ 4.-.-.-
11939938_302_537_+ 2.7.7.7
11939938_302_537_+ 2.-.-.-
11939938_302_537_+ 2.7.7.-
11928315_65_509_- 3.-.-.-
12023759_215_877_+ 2.7.4.3
12023759_215_877_+ 2.-.-.-
12023759_215_877_+ 2.7.4.-
11978932_1_673_- 2.7.7.6
11978932_1_673_- 2.-.-.-
11978932_1_673_- 2.7.7.-
12042155_1_1143_+ 1.-.-.-
12005638_1_855_+ 6.1.1.-
12005638_1_855_+ 6.1.1.12
12005638_1_855_+ 6.-.-.-
11997037_1_782_+ 2.7.4.1
11997037_1_782_+ 2.-.-.-
11980958_1_632_+ 2.5.1.6
11980958_1_632_+ 2.-.-.-
12026501_1_983_- 6.1.1.-
12026501_1_983_- 6.1.1.19
12026501_1_983_- 6.-.-.-
12040721_1_965_- 1.6.5.3
12040721_1_965_- 1.-.-.-
12040721_1_965_- 1.6.99.5
12020605_1_1051_- 4.1.3.1
12020605_1_1051_- 4.-.-.-
12045965_1038_1871_- 3.6.1.3
11964158_1_612_+ 3.4.21.-
11964158_1_612_+ 3.4.-.-
11964158_1_612_+ 3.-.-.-
11981960_1_688_- 3.6.1.1
11981960_1_688_- 3.-.-.-
12015593_1_569_+ 1.-.-.-
11973658_1_649_- 6.3.5.5
11973658_1_649_- 6.-.-.-
12029749_1_817_- 1.-.-.-
11925317_1_502_- 1.3.5.1
11925317_1_502_- 1.-.-.-
11925317_1_502_- 1.3.-.-
12022539_1_421_+ 3.6.3.24
12022539_1_421_+ 3.-.-.-
12022539_1_421_+ 3.6.1.3
11995621_1_251_+ 6.2.1.5
11995621_1_251_+ 6.-.-.-
12011005_568_913_+ 6.2.1.1
12011005_568_913_+ 6.-.-.-
11931647_1_516_+ 3.-.-.-
11967516_1_244_- 2.-.-.-
11967516_1_244_- 2.4.-.-
11983708_600_698_- 3.1.-.-
11983708_600_698_- 1.15.1.1
11983708_600_698_- 3.1.11.6
11983708_600_698_- 1.-.-.-
11983708_600_698_- 3.-.-.-
11935200_1_508_- 2.8.3.-
11935200_1_508_- 2.-.-.-
12049609_1607_1882_- 2.-.-.-
12049609_1607_1882_- 2.8.1.12
12020711_1_316_- 1.-.-.-
11990646_105_739_- 1.3.99.3
11990646_105_739_- 1.-.-.-
11990646_105_739_- 1.3.-.-
11983922_434_699_- 2.-.-.-
11983922_434_699_- 2.4.-.-
11983922_434_699_- 3.-.-.-
11943202_1_546_+ 1.1.5.3
11943202_1_546_+ 1.-.-.-
11961998_144_604_- 5.-.-.-
11961998_144_604_- 5.3.1.13
11980200_317_679_- 1.-.-.-
11980200_317_679_- 1.2.1.-
12035033_407_1401_+ 1.14.-.-
12024261_1_878_- 2.-.-.-
12024261_1_878_- 2.3.-.-
12024261_1_878_- 3.1.3.41
11924895_1_501_+ 2.5.1.7
11924895_1_501_+ 2.-.-.-
11924895_1_501_+ 2.5.1.-
12044607_123_698_- 2.-.-.-
12044607_123_698_- 2.3.-.-
12034251_310_1367_+ 1.3.1.9
12034251_310_1367_+ 1.-.-.-
12034251_310_1367_+ 1.13.12.16
12032163_1_778_- 1.4.-.-
12032163_1_778_- 1.4.1.14
12032163_1_778_- 1.4.7.1
12032163_1_778_- 1.-.-.-
12032163_1_778_- 1.4.-.-
11931419_1_516_- 4.6.1.1
11931419_1_516_- 4.-.-.-
12030741_1_1025_+ 2.7.7.6
12030741_1_1025_+ 2.-.-.-
12030741_1_1025_+ 2.7.7.-
12037493_1310_1564_+ 1.2.1.38
12037493_1310_1564_+ 1.-.-.-
12037493_1310_1564_+ 1.2.1.-
12042463_1053_1957_+ 2.6.1.16
12042463_1053_1957_+ 2.6.1.-
12042463_1053_1957_+ 2.-.-.-
12032925_1_1010_+ 6.3.1.2
11983372_1_696_+ 1.4.1.13
11983372_1_696_+ 1.-.-.-
11983372_1_696_+ 1.4.1.-
11996567_130_778_+ 2.7.4.1
12022395_93_404_+ 3.1.4.1
12022395_93_404_+ 3.-.-.-
11930797_1_514_+ 1.14.12.17
11930797_1_514_+ 1.-.-.-
12014385_1_955_+ 3.1.-.-
12014385_1_955_+ 3.1.13.1
12014385_1_955_+ 3.-.-.-
12039837_1_797_+ 1.1.1.205
12039837_1_797_+ 1.-.-.-
11994945_202_767_+ 2.7.7.6
11994945_202_767_+ 2.-.-.-
11994945_202_767_+ 2.7.7.-
12044675_1016_1399_+ 1.11.1.7
12044675_1016_1399_+ 1.11.1.-
12044675_1016_1399_+ 1.-.-.-
12044675_1016_1399_+ 1.11.-.-
12017409_1_627_+ 2.3.1.9
12017409_1_627_+ 2.-.-.-
12017409_1_627_+ 2.3.-.-
12017409_1_627_+ 2.3.1.-
11985680_1_709_- 2.-.-.-
11974456_463_652_+ 1.-.-.-
11974456_463_652_+ 1.1.1.-
11974456_463_652_+ 1.1.1.37
12019749_302_1036_- 3.-.-.-
12045517_2262_2431_- 1.-.-.-
12002766_1_530_+ 1.1.5.3
12002766_1_530_+ 1.1.3.21
12002766_1_530_+ 1.-.-.-
12008363_299_882_+ 3.6.1.3
12026519_989_1168_- 2.-.-.-
11935394_1_398_+ 3.6.1.1
11935394_1_398_+ 3.-.-.-
12008085_301_879_- 1.11.1.6
12008085_301_879_- 1.11.1.7
12008085_301_879_- 1.-.-.-
11958283_1_591_- 2.5.1.26
11958283_1_591_- 1.-.-.-
11958283_1_591_- 1.1.-.-
12044929_1_239_+ 2.-.-.-
12044929_1_239_+ 2.3.-.-
11968840_1_629_- 5.2.1.8
11968840_1_629_- 5.-.-.-
11962956_1_607_- 3.6.3.-
11962956_1_607_- 3.6.1.3
12034485_137_1147_+ 6.3.2.3
12034485_137_1147_+ 6.-.-.-
11935164_230_525_+ 2.-.-.-
11935164_230_525_+ 6.-.-.-
12042199_1360_1930_+ 6.3.4.4
12042199_1360_1930_+ 6.-.-.-
11928019_32_508_- 3.1.1.3
12039819_1_632_- 2.3.1.9
12039819_1_632_- 2.-.-.-
12039819_1_632_- 2.3.-.-
12039819_1_632_- 2.3.1.-
11978180_1_669_- 6.2.1.3
11978180_1_669_- 6.-.-.-
11949537_55_563_+ 2.7.7.6
11949537_55_563_+ 2.-.-.-
11949537_55_563_+ 2.7.7.-
11941902_75_542_- 4.2.1.33
11941902_75_542_- 4.-.-.-
12026725_234_971_- 6.3.4.14
12026725_234_971_- 6.-.-.-
12046325_1_1142_+ 5.4.99.2
12046325_1_1142_+ 5.-.-.-
12046325_1_1142_+ 5.4.-.-
11983502_1_685_+ 1.1.1.85
11983502_1_685_+ 1.-.-.-
11983502_1_685_+ 1.1.1.-
12039119_1_134_- 3.1.-.-
12039119_1_134_- 3.-.-.-
12005400_45_815_- 1.-.-.-
11979196_4_674_- 3.4.11.-
11979196_4_674_- 3.4.-.-
11979196_4_674_- 3.-.-.-
11959959_1_596_- 2.7.7.6
11959959_1_596_- 2.-.-.-
11959959_1_596_- 2.7.7.-
11971372_1_639_- 3.1.-.-
11971372_1_639_- 3.6.1.3
11942032_1_543_+ 2.7.7.6
11942032_1_543_+ 2.-.-.-
11942032_1_543_+ 2.7.7.-
12041701_1_1016_+ 2.2.1.6
12041701_1_1016_+ 2.-.-.-
12039257_1_441_- 3.1.26.4
11972592_44_645_- 6.2.1.3
11972592_44_645_- 6.-.-.-
11997525_1_786_+ 2.3.-.-
11934984_1_524_- 2.7.7.6
11934984_1_524_- 2.-.-.-
11934984_1_524_- 2.7.7.-
11989788_1_734_- 5.4.99.2
11989788_1_734_- 5.-.-.-
11989788_1_734_- 5.4.-.-
12045143_1_944_- 1.4.1.2
11987990_1_723_- 2.3.3.1
11987990_1_723_- 2.-.-.-
11987990_1_723_- 2.3.-.-
11987990_1_723_- 2.3.3.-
11948983_1_190_- 2.7.7.6
11948983_1_190_- 2.-.-.-
11948983_1_190_- 2.7.7.-
12018017_1_865_+ 6.1.1.-
12018017_1_865_+ 6.1.1.15
12018017_1_865_+ 6.-.-.-
12033637_344_1384_+ 5.4.2.8
12033637_344_1384_+ 5.-.-.-
12033637_344_1384_+ 5.4.2.-
11959879_1_545_+ 1.4.1.14
11959879_1_545_+ 1.-.-.-
11959879_1_545_+ 1.4.1.-
12045973_19_888_- 3.-.-.-
11999187_1_444_+ 5.4.2.10
11999187_1_444_+ 5.-.-.-
11999187_1_444_+ 5.4.2.-
12039375_1_424_- 4.1.2.40
12039375_1_424_- 4.-.-.-
12039375_1_424_- 4.1.2.-
11974070_1_651_+ 1.7.99.4
11974070_1_651_+ 1.-.-.-
11975028_1_655_+ 3.-.-.-
11975028_1_655_+ 3.6.3.-
11997815_1_788_- 3.1.1.3
11997815_1_788_- 3.-.-.-
12049347_2085_2507_+ 3.-.-.-
12043503_1_428_- 1.1.1.35
12043503_1_428_- 1.-.-.-
12044793_1_1051_+ 1.-.-.-
12044793_1_1051_+ 1.5.1.9
11981782_1_511_+ 1.14.-.-
11970056_1_291_+ 2.2.1.6
11970056_1_291_+ 2.-.-.-
11989536_153_732_+ 3.-.-.-
11989482_1_732_- 2.7.7.4
11989482_1_732_- 2.-.-.-
11989482_1_732_- 2.7.7.-
12035813_1004_1479_+ 2.7.7.6
12035813_1004_1479_+ 2.-.-.-
12035813_1004_1479_+ 2.7.7.-
12026717_1_845_- 2.7.7.6
12026717_1_845_- 2.-.-.-
12026717_1_845_- 2.7.7.-
12038965_1_808_- 2.-.-.-
12038965_1_808_- 1.13.12.16
12020487_1_1049_- 5.99.1.-
12020487_1_1049_- 5.99.1.3
12020487_1_1049_- 5.-.-.-
11963988_1_611_+ 3.6.1.3
11985328_1_707_+ 2.7.7.6
11985328_1_707_+ 2.-.-.-
11985328_1_707_+ 2.7.7.-
11951761_1_570_- 3.-.-.-
12002044_1_279_- 1.2.1.12
12002044_1_279_- 1.-.-.-
12002044_1_279_- 1.2.1.-
11956833_1_586_- 2.7.7.6
11956833_1_586_- 2.-.-.-
11956833_1_586_- 2.7.7.-
11948983_289_562_- 2.7.7.6
11948983_289_562_- 2.-.-.-
11948983_289_562_- 2.7.7.-
11931335_1_516_- 1.1.1.86
11931335_1_516_- 1.-.-.-
11931335_1_516_- 5.-.-.-
11943292_1_546_- 1.-.-.-
12013707_1_946_+ 1.13.12.16
12000397_1_809_- 2.7.7.6
12000397_1_809_- 2.-.-.-
12000397_1_809_- 2.7.7.-
12036131_1_1392_- 2.2.1.6
12036131_1_1392_- 2.-.-.-
11928799_1_510_- 2.7.9.2
11928799_1_510_- 2.7.-.-
11958335_119_591_- 3.-.-.-
11958335_119_591_- 3.6.3.-
11927445_219_507_+ 2.7.4.6
11927445_219_507_+ 2.-.-.-
12042039_72_704_+ 3.5.4.16
12042039_72_704_+ 3.-.-.-
12035611_1151_1470_- 2.3.1.-
11941412_62_541_- 1.-.-.-
11941412_62_541_- 1.2.7.-
11941412_62_541_- 1.2.-.-
11941412_62_541_- 1.2.7.1
12049277_1562_2128_+ 2.1.1.-
12049277_1562_2128_+ 2.-.-.-
12028591_989_1141_- 5.2.1.8
12028591_989_1141_- 5.-.-.-
12027255_261_947_- 3.-.-.-
11963538_1_609_- 1.-.-.-
11981390_1_685_+ 1.4.-.-
11981390_1_685_+ 1.4.1.14
11981390_1_685_+ 1.4.7.1
11981390_1_685_+ 1.-.-.-
11981390_1_685_+ 1.4.-.-
11963240_1_608_- 1.7.99.4
11963240_1_608_- 1.-.-.-
11980984_241_683_- 4.3.2.2
11980984_241_683_- 4.-.-.-
11980984_241_683_- 4.3.2.2
12023735_618_1028_+ 3.2.1.17
12023735_618_1028_+ 3.-.-.-
12023735_618_1028_+ 3.2.-.-
11987434_1_719_- 4.2.1.33
11987434_1_719_- 4.-.-.-
12011631_459_919_- 3.-.-.-
12011583_1_533_+ 4.2.1.47
12011583_1_533_+ 4.-.-.-
12031655_1_1312_+ 1.4.1.2
11960863_1_600_+ 3.1.13.-
11960863_1_600_+ 2.7.7.8
11960863_1_600_+ 2.-.-.-
11960863_1_600_+ 2.7.7.-
11959565_1_595_- 3.4.24.-
11959565_1_595_- 3.4.-.-
11959565_1_595_- 3.-.-.-
11959565_1_595_- 3.6.1.3
12025421_1_462_+ 3.-.-.-
12028131_1_974_- 2.4.2.14
12028131_1_974_- 2.-.-.-
12028131_1_974_- 2.4.-.-
11987810_1_722_+ 1.-.-.-
11987810_1_722_+ 1.2.1.-
11963412_107_544_+ 4.-.-.-
11963412_107_544_+ 4.2.1.-
11963412_107_544_+ 4.2.1.59
11963412_107_544_+ 4.2.1.59
11932097_1_518_- 6.3.1.2
12014241_52_953_+ 5.3.1.9
12014241_52_953_+ 5.-.-.-
12007226_1_871_+ 3.-.-.-
12007226_1_871_+ 3.6.3.-
12001370_171_816_+ 1.1.1.39
12001370_171_816_+ 1.-.-.-
12046599_1_677_+ 2.-.-.-
12046599_1_677_+ 2.3.3.-
11978766_412_672_+ 3.6.1.3
12001306_1_816_+ 2.3.1.86
12001306_1_816_+ 2.-.-.-
12001306_1_816_+ 2.3.-.-
12001306_1_816_+ 6.-.-.-
12036491_196_1512_- 1.-.-.-
12019101_467_988_- 2.1.1.-
12019101_467_988_- 2.-.-.-
11992626_1_583_- 3.6.1.3
11997671_1_787_+ 1.2.4.2
11997671_1_787_+ 1.-.-.-
11997671_1_787_+ 1.2.4.-
11990496_1_659_+ 1.3.5.1
11990496_1_659_+ 1.-.-.-
11990496_1_659_+ 1.3.-.-
12042711_952_1731_- 6.3.5.2
12042711_952_1731_- 3.6.1.-
12042711_952_1731_- 6.-.-.-
12029055_1_1068_+ 1.-.-.-
12047873_1_526_- 2.-.-.-
12047873_1_526_- 6.-.-.-
12036125_1153_1493_+ 1.-.-.-
12036125_1153_1493_+ 1.6.-.-
12036125_1153_1493_+ 1.6.99.5
11945695_307_552_- 4.2.1.20
11945695_307_552_- 4.-.-.-
12035435_577_885_- 5.4.2.-
12047637_2025_2666_+ 4.3.2.2
12047637_2025_2666_+ 4.-.-.-
12047637_2025_2666_+ 4.3.2.2
11964826_1_444_+ 3.-.-.-
11943714_1_547_+ 3.-.-.-
11943714_1_547_+ 3.6.3.-
11938536_1_534_+ 2.7.7.6
11938536_1_534_+ 2.-.-.-
11938536_1_534_+ 2.7.7.-
11998257_268_791_- 5.4.-.-
12019007_571_1024_+ 5.2.1.8
12019007_571_1024_+ 5.-.-.-
11977674_1_375_- 1.1.1.86
11977674_1_375_- 1.-.-.-
12043503_502_1008_+ 3.4.-.-
12043503_502_1008_+ 3.-.-.-
11968748_1_629_+ 3.1.13.-
11968748_1_629_+ 2.7.7.8
11968748_1_629_+ 2.-.-.-
11968748_1_629_+ 2.7.7.-
12003082_1_831_+ 1.-.-.-
11962062_1_604_- 2.1.1.-
11961858_1_603_+ 2.5.1.7
11961858_1_603_+ 2.-.-.-
11961858_1_603_+ 2.5.1.-
12047885_1_751_- 2.-.-.-
12023377_1_1039_+ 1.-.-.-
11946241_1_554_- 4.2.1.20
11946241_1_554_- 4.-.-.-
11938320_1_533_- 4.3.2.2
11938320_1_533_- 4.-.-.-
11938320_1_533_- 4.3.2.2
12022999_755_985_- 4.2.1.9
12022999_755_985_- 4.-.-.-
12035839_1141_1480_+ 2.7.3.-
12035839_1141_1480_+ 2.-.-.-
12035839_1141_1480_+ 2.7.-.-
12025095_328_1135_- 2.7.1.40
12025095_328_1135_- 2.-.-.-
11967162_77_623_+ 2.3.1.16
11967162_77_623_+ 2.-.-.-
11967162_77_623_+ 2.3.-.-
11967162_77_623_+ 2.3.1.-
12000187_242_807_- 2.7.4.3
12000187_242_807_- 2.-.-.-
12000187_242_807_- 2.7.4.-
11949301_1_563_- 2.7.4.3
11949301_1_563_- 2.-.-.-
11949301_1_563_- 2.7.4.-
11972700_1_645_- 1.-.-.-
11997515_1_786_- 3.1.1.3
11997515_1_786_- 3.-.-.-
11955593_1_582_+ 2.4.1.1
11955593_1_582_+ 2.-.-.-
11955593_1_582_+ 2.4.-.-
11998315_1_792_- 1.1.1.39
11998315_1_792_- 1.1.1.40
11998315_1_792_- 4.1.1.3
11998315_1_792_- 1.-.-.-
11998315_1_792_- 1.1.1.-
11998315_1_792_- 2.3.-.-
11936032_1_527_- 2.2.1.6
11936032_1_527_- 2.-.-.-
12040861_1_940_- 1.17.4.1
12040861_1_940_- 1.-.-.-
11978806_394_672_+ 3.3.1.1
11978806_394_672_+ 3.-.-.-
11996589_159_752_+ 3.1.-.-
11996589_159_752_+ 3.-.-.-
12047207_1_225_+ 2.7.4.6
12047207_1_225_+ 2.-.-.-
11945451_1_552_- 2.7.7.6
11945451_1_552_- 2.-.-.-
11945451_1_552_- 2.7.7.-
11980318_1_546_+ 3.1.3.41
12032601_300_779_+ 1.6.5.3
12032601_300_779_+ 1.-.-.-
12032601_300_779_+ 1.6.99.5
12046943_1_211_- 4.2.1.3
12046943_1_211_- 4.-.-.-
11986686_1_362_+ 1.2.1.8
11986686_1_362_+ 1.-.-.-
11986686_1_362_+ 1.2.1.-
12016871_1_992_- 3.-.-.-
12022885_206_952_- 2.7.10.1
12022885_206_952_- 2.7.10.2
12022885_206_952_- 2.-.-.-
12005536_1_387_+ 2.7.4.6
12005536_1_387_+ 2.-.-.-
12042065_251_1594_+ 1.4.3.5
12042065_251_1594_+ 1.-.-.-
12003252_47_833_+ 1.2.1.12
12003252_47_833_+ 1.17.1.8
12003252_47_833_+ 1.-.-.-
12003252_47_833_+ 1.2.1.-
12003252_47_833_+ 1.2.1.59
11938490_1_533_- 3.-.-.-
11982220_110_690_+ 1.-.-.-
11934016_1_395_+ 1.1.1.205
11934016_1_395_+ 1.-.-.-
12016751_1_990_- 6.2.1.1
12016751_1_990_- 6.-.-.-
11975568_1_531_+ 2.-.-.-
11942622_1_544_+ 6.3.5.2
11942622_1_544_+ 3.6.1.-
11942622_1_544_+ 6.-.-.-
11925743_1_503_+ 1.1.-.-
12025607_1_1017_+ 3.-.-.-
12025607_1_1017_+ 3.6.3.-
12020141_464_850_- 5.-.-.-
12034451_1030_1417_+ 1.-.-.-
12034451_1030_1417_+ 1.14.-.-
11990890_1_740_- 1.1.1.35
11990890_1_740_- 1.-.-.-
11971308_1_639_- 2.7.7.6
11971308_1_639_- 2.-.-.-
11971308_1_639_- 2.7.7.-
11927447_1_507_- 6.3.1.2
11938646_179_534_+ 3.6.1.3
11939676_1_536_- 1.-.-.-
12005624_1_855_+ 2.7.7.6
11929033_1_511_- 3.4.21.-
11942608_1_544_+ 3.4.-.-
11928451_1_509_- 2.-.-.-
11928451_1_509_- 4.-.-.-
11928451_1_509_- 2.8.1.7
12003628_1_836_- 3.1.13.-
12003628_1_836_- 2.7.7.8
12003628_1_836_- 2.-.-.-
12003628_1_836_- 2.7.7.-
12005088_1_850_- 2.7.7.6
12005088_1_850_- 2.-.-.-
12005088_1_850_- 2.7.7.-
12047359_1250_2989_- 2.-.-.-
12047359_1250_2989_- 2.7.-.-
12047359_1250_2989_- 2.7.9.1
12048709_1_983_- 2.-.-.-
12048709_1_983_- 2.7.7.-
12045747_109_1029_+ 4.2.1.33
12045747_109_1029_+ 4.-.-.-
11956527_1_280_+ 1.3.5.1
11956527_1_280_+ 1.-.-.-
11985510_1_708_+ 4.2.1.3
11985510_1_708_+ 4.-.-.-
11985510_1_708_+ 4.2.1.99
12041405_226_840_+ 1.6.5.3
12041405_226_840_+ 1.-.-.-
12041405_226_840_+ 1.6.-.-
12041405_226_840_+ 1.6.99.5
12014575_1_958_- 6.-.-.-
11957687_1_589_+ 3.4.-.-
11972844_1_332_- 2.7.4.6
11972844_1_332_- 2.-.-.-
12026149_1_209_+ 2.3.-.-
12026149_1_209_+ 3.1.3.41
12042743_1_1040_+ 6.6.1.1
12042743_1_1040_+ 6.-.-.-
12035421_1236_1461_+ 2.7.4.3
12035421_1236_1461_+ 2.-.-.-
11987128_1_718_- 2.7.7.6
11987128_1_718_- 2.-.-.-
11987128_1_718_- 2.7.7.-
12021765_1_950_- 3.6.1.1
12021765_1_950_- 3.-.-.-
12027107_1_1044_+ 3.5.1.28
12027107_1_1044_+ 3.-.-.-
12028065_1_869_- 3.-.-.-
12024183_1_849_+ 2.3.1.20
12024183_1_849_+ 2.-.-.-
12024183_1_849_+ 2.3.-.-
12026025_1_273_- 1.1.1.42
12026025_1_273_- 1.1.1.-
11967142_1_623_- 2.7.7.6
11967142_1_623_- 2.-.-.-
11967142_1_623_- 2.7.7.-
12043161_674_1758_+ 1.1.1.85
12043161_674_1758_+ 1.-.-.-
12043161_674_1758_+ 1.1.1.-
12021377_45_962_- 3.1.13.-
12021377_45_962_- 2.7.7.8
12021377_45_962_- 2.-.-.-
12021377_45_962_- 2.7.7.-
11982440_1_691_- 3.5.-.-
11975416_1_657_+ 6.2.1.1
11975416_1_657_+ 6.-.-.-
12014481_1_956_+ 3.-.-.-
12014481_1_956_+ 3.5.1.-
12042121_369_809_+ 4.-.-.-
12042121_369_809_+ 4.2.1.-
12042121_369_809_+ 4.2.1.59
12042121_369_809_+ 4.2.1.59
12029763_1_1253_+ 1.2.4.2
12029763_1_1253_+ 1.2.4.-
12029763_1_1253_+ 2.3.-.-
11951515_148_569_- 1.-.-.-
12033405_1_254_+ 2.7.7.6
12033405_1_254_+ 2.-.-.-
12033405_1_254_+ 2.7.7.-
12020287_1_509_+ 1.8.1.4
12020287_1_509_+ 1.-.-.-
11978230_1_669_- 1.2.1.3
11978230_1_669_- 1.-.-.-
11978230_1_669_- 1.2.1.-
12042155_1176_1924_+ 6.3.5.2
12042155_1176_1924_+ 3.6.1.-
12042155_1176_1924_+ 6.-.-.-
11929211_1_511_- 2.7.7.6
11929211_1_511_- 2.-.-.-
11929211_1_511_- 2.7.7.-
12041699_352_1268_- 4.99.1.1
12041699_352_1268_- 4.-.-.-
11955031_1_580_- 1.-.-.-
11955031_1_580_- 1.2.1.-
12045231_1_556_- 3.-.-.-
12045231_1_556_- 3.6.3.-
12025485_1_1144_+ 1.-.-.-
11934250_1_523_- 3.-.-.-
11934250_1_523_- 3.6.3.-
12047643_1359_2761_+ 6.3.2.8
12047643_1359_2761_+ 6.-.-.-
11998365_164_792_+ 2.7.2.3
11998365_164_792_+ 2.-.-.-
12015389_1_969_- 3.5.2.3
12015389_1_969_- 3.-.-.-
12015389_1_969_- 3.5.-.-
12015389_1_969_- 3.5.2.-
12041649_15_1055_+ 4.2.1.33
12041649_15_1055_+ 4.-.-.-
12041649_15_1055_+ 5.-.-.-
12033683_1041_1386_+ 3.6.1.1
12003034_1_831_- 4.2.1.3
12003034_1_831_- 4.-.-.-
11984028_37_700_+ 1.2.4.2
11984028_37_700_+ 1.2.4.-
11955441_1_582_- 1.3.99.3
11955441_1_582_- 1.3.8.1
11955441_1_582_- 1.-.-.-
11955441_1_582_- 1.3.-.-
12046565_1_1092_+ 1.11.1.6
12046565_1_1092_+ 1.11.1.7
12046565_1_1092_+ 1.-.-.-
11997867_1_320_+ 4.2.1.17
11997867_1_320_+ 4.-.-.-
12024933_1_987_- 6.-.-.-
12016179_428_981_- 2.7.7.59
12016179_428_981_- 2.-.-.-
12028891_987_1229_- 2.7.3.-
12028891_987_1229_- 2.7.13.3
12028891_987_1229_- 2.7.-.-
11999253_1_799_- 3.6.1.1
11997317_266_784_+ 3.-.-.-
11951063_1_568_- 3.3.1.1
11951063_1_568_- 3.-.-.-
11935892_1_527_- 3.1.-.-
11935892_1_527_- 3.1.13.1
11935892_1_527_- 3.-.-.-
12017357_7_998_- 2.3.3.13
12017357_7_998_- 2.-.-.-
12017357_7_998_- 2.3.3.-
11971932_1_642_- 4.2.1.11
11971932_1_642_- 4.-.-.-
12008897_391_888_- 2.7.7.6
12008897_391_888_- 2.-.-.-
12008897_391_888_- 2.7.7.-
11930819_1_515_+ 1.2.1.5
11930819_1_515_+ 1.-.-.-
11930819_1_515_+ 1.2.1.-
11944644_1_459_- 1.6.5.3
11944644_1_459_- 1.-.-.-
11944644_1_459_- 1.6.-.-
12046217_1108_1941_- 6.3.5.5
12046217_1108_1941_- 6.-.-.-
12023155_314_1097_+ 4.2.1.17
12023155_314_1097_+ 4.-.-.-
12008783_31_804_+ 1.-.-.-
12023895_1_717_+ 2.3.1.-
12026695_1_1172_+ 1.7.99.4
12026695_1_1172_+ 1.-.-.-
11967626_191_624_+ 1.-.-.-
11965514_190_617_- 3.-.-.-
11965514_190_617_- 3.6.3.-
12042281_1_1724_+ 6.3.1.2
12042281_1_1724_+ 6.-.-.-
12001886_198_821_+ 3.1.-.-
12001886_198_821_+ 3.-.-.-
12001886_198_821_+ 3.1.-.-
12001886_198_821_+ 3.1.13.-
12041585_1_958_- 2.3.3.13
12041585_1_958_- 2.-.-.-
12041585_1_958_- 2.3.-.-
12041585_1_958_- 2.3.3.-
12027765_1_706_+ 1.1.1.22
12027765_1_706_+ 1.-.-.-
12027765_1_706_+ 1.1.1.-
11971386_1_639_- 6.2.1.3
11971386_1_639_- 6.-.-.-
11963586_1_610_+ 3.-.-.-
11984944_1_705_- 4.3.2.2
11984944_1_705_- 4.-.-.-
11984944_1_705_- 4.3.2.2
12015469_1_970_- 2.3.1.61
12015469_1_970_- 2.-.-.-
12015469_1_970_- 2.3.-.-
12037417_1_346_- 1.-.-.-
12037417_1_346_- 1.4.1.-
11954845_1_580_+ 2.7.7.6
11954845_1_580_+ 2.-.-.-
11954845_1_580_+ 2.7.7.-
12037955_449_994_+ 1.-.-.-
11932926_1_411_+ 2.7.7.6
11932926_1_411_+ 2.-.-.-
11932926_1_411_+ 2.7.7.-
11959619_1_595_- 1.2.4.2
11959619_1_595_- 4.1.1.71
11959619_1_595_- 1.2.4.-
11959619_1_595_- 2.3.-.-
11959619_1_595_- 4.-.-.-
11931613_1_516_+ 6.3.1.2
12042537_1161_1892_- 1.-.-.-
11978508_412_671_- 2.5.1.26
11978508_412_671_- 1.-.-.-
11978508_412_671_- 1.1.-.-
11979420_83_675_- 3.4.21.-
11979420_83_675_- 3.4.-.-
11979420_83_675_- 3.-.-.-
12042365_1_1055_+ 5.99.1.-
12042365_1_1055_+ 5.99.1.3
12042365_1_1055_+ 5.-.-.-
11945389_184_552_- 3.-.-.-
11945389_184_552_- 3.6.3.-
12032237_1_911_+ 1.3.5.1
12032237_1_911_+ 1.-.-.-
12032237_1_911_+ 1.3.-.-
11969468_1_632_- 4.-.-.-
11969468_1_632_- 4.3.3.6
12027733_1_1198_- 3.-.-.-
12000207_1_807_- 1.2.4.1
12000207_1_807_- 1.-.-.-
11971320_112_639_- 2.7.1.30
11971320_112_639_- 2.-.-.-
11971320_112_639_- 2.7.1.-
11981048_1_683_+ 3.6.3.-
11981048_1_683_+ 3.6.1.3
12020897_1_514_+ 3.6.1.3
11925677_1_503_- 2.3.1.20
11925677_1_503_- 2.-.-.-
11925677_1_503_- 2.3.-.-
12042475_1_1020_+ 5.99.1.-
12042475_1_1020_+ 5.99.1.2
12042475_1_1020_+ 5.-.-.-
12003770_1_837_+ 1.-.-.-
12004646_1_257_+ 4.1.1.-
12004646_1_257_+ 4.1.1.32
12004646_1_257_+ 4.-.-.-
12004646_1_257_+ 4.1.1.-
11976158_1_660_- 2.-.-.-
11976158_1_660_- 2.7.-.-
11976158_1_660_- 2.7.9.1
11965288_1_616_- 5.99.1.-
11965288_1_616_- 5.99.1.2
11965288_1_616_- 5.-.-.-
11973316_170_648_+ 4.2.1.11
11973316_170_648_+ 4.-.-.-
11924459_102_500_+ 2.-.-.-
11924459_102_500_+ 3.-.-.-
12041299_1270_1824_- 1.-.-.-
12037267_1_1553_- 1.2.4.2
12037267_1_1553_- 1.2.4.-
12037267_1_1553_- 2.3.-.-
11971904_1_642_+ 1.1.-.-
12045583_518_2139_+ 1.1.1.193
12045583_518_2139_+ 3.5.4.26
12045583_518_2139_+ 1.-.-.-
12045583_518_2139_+ 3.-.-.-
11948841_44_561_- 1.3.99.3
11948841_44_561_- 1.-.-.-
11948841_44_561_- 1.3.-.-
11990880_184_740_+ 1.-.-.-
11952573_1_573_+ 2.7.7.6
11952573_1_573_+ 2.-.-.-
11952573_1_573_+ 2.7.7.-
11975696_1_658_- 1.8.1.9
11975696_1_658_- 1.-.-.-
11939248_1_536_- 3.4.21.-
11939248_1_536_- 3.4.-.-
11939248_1_536_- 3.-.-.-
11939248_1_536_- 3.6.1.3
11934318_1_336_+ 2.3.3.1
11934318_1_336_+ 2.-.-.-
11934318_1_336_+ 2.3.-.-
11934318_1_336_+ 2.3.3.-
11986234_1_712_- 1.3.99.3
11986234_1_712_- 1.-.-.-
11986234_1_712_- 1.3.-.-
11963990_1_611_+ 2.1.1.13
12029949_90_1130_- 1.-.-.-
12029949_90_1130_- 1.7.2.1
12044457_2132_2232_+ 3.4.-.-
11945463_1_552_+ 3.6.1.3
11953195_1_574_+ 3.1.13.-
11953195_1_574_+ 3.-.-.-
11948625_1_561_- 1.17.4.1
11948625_1_561_- 1.-.-.-
12038351_1_860_- 4.-.-.-
12038351_1_860_- 4.2.2.-
11998779_1_796_- 2.7.7.6
11998779_1_796_- 2.-.-.-
11998779_1_796_- 2.7.7.-
11977448_1_666_- 1.7.99.4
11977448_1_666_- 1.-.-.-
11928185_1_509_- 2.7.7.6
11928185_1_509_- 2.-.-.-
11928185_1_509_- 2.7.7.-
12028285_293_688_+ 3.-.-.-
12002014_1_822_+ 1.-.-.-
12007975_1_878_- 1.6.5.3
12007975_1_878_- 1.-.-.-
12007975_1_878_- 1.6.99.5
11997755_1_698_+ 1.-.-.-
11944722_163_550_+ 3.6.1.3
12035847_1_957_+ 3.4.-.-
11924041_211_500_- 4.2.1.11
12023755_1_307_- 2.-.-.-
11987540_1_155_- 4.2.1.24
11987540_1_155_- 4.-.-.-
11980860_177_682_- 5.1.3.-
11935012_33_525_+ 1.1.1.100
11935012_33_525_+ 1.-.-.-
11952965_1_574_+ 6.3.4.14
12004480_632_844_+ 1.-.-.-
12004480_632_844_+ 1.2.7.-
12004480_632_844_+ 1.2.-.-
12004480_632_844_+ 1.2.7.1
12007885_380_877_- 3.-.-.-
12007885_380_877_- 3.6.3.-
11935102_1_518_+ 1.3.99.3
11935102_1_518_+ 1.-.-.-
11935102_1_518_+ 1.3.-.-
11943508_1_547_- 1.-.-.-
12046653_1602_1994_- 3.4.25.-
12046653_1602_1994_- 3.4.-.-
12046653_1602_1994_- 3.-.-.-
11982242_1_690_+ 1.1.1.205
11982242_1_690_+ 1.-.-.-
11953313_281_575_- 3.-.-.-
11978806_1_314_+ 5.3.1.9
11978806_1_314_+ 5.3.1.8
11978806_1_314_+ 5.-.-.-
11945215_48_551_- 3.-.-.-
11945215_48_551_- 3.6.3.-
11933816_1_522_+ 3.4.-.-
12048859_3497_3937_+ 1.4.3.5
12048859_3497_3937_+ 1.-.-.-
11972524_1_644_- 5.2.1.8
11972524_1_644_- 5.-.-.-
12047783_968_1777_- 4.1.1.23
12047783_968_1777_- 4.-.-.-
12047783_968_1777_- 4.1.1.-
12035009_1_585_+ 2.4.2.8
12035009_1_585_+ 2.-.-.-
12035009_1_585_+ 2.4.-.-
12035009_1_585_+ 2.4.2.8
11949071_110_562_- 2.7.7.6
11949071_110_562_- 2.-.-.-
11949071_110_562_- 2.7.7.-
11995985_1_548_- 2.7.7.6
11995985_1_548_- 2.-.-.-
11995985_1_548_- 2.7.7.-
12010177_216_903_+ 1.2.4.2
12010177_216_903_+ 1.-.-.-
12010177_216_903_+ 1.2.4.-
12010177_216_903_+ 2.3.-.-
11989964_1_735_+ 4.2.1.2
11989964_1_735_+ 4.-.-.-
11989964_1_735_+ 4.2.1.-
11995737_268_772_+ 1.-.-.-
11995737_268_772_+ 1.14.-.-
12032931_1_709_- 2.7.2.8
12032931_1_709_- 2.-.-.-
11968572_1_628_- 6.-.-.-
12048069_1921_2463_- 2.-.-.-
12036595_1_1517_- 5.99.1.-
12036595_1_1517_- 5.99.1.3
12036595_1_1517_- 5.-.-.-
11952559_1_572_- 6.2.1.1
11952559_1_572_- 6.-.-.-
12019283_1_992_- 3.2.1.-
12019283_1_992_- 3.2.1.41
12045647_938_1672_- 5.4.2.2
12045647_938_1672_- 5.-.-.-
12045647_938_1672_- 5.4.2.-
11952895_1_574_- 3.-.-.-
11927585_1_485_+ 1.7.99.4
11927585_1_485_+ 1.-.-.-
12039019_1_1007_+ 6.3.1.2
11954383_1_578_+ 2.-.-.-
11954383_1_578_+ 2.4.-.-
11954383_1_578_+ 2.4.1.64
11993730_1_319_- 1.-.-.-
11993730_1_319_- 1.6.-.-
11993730_1_319_- 1.6.99.5
11924967_226_501_+ 2.-.-.-
11959089_1_560_- 2.7.7.6
11959089_1_560_- 2.-.-.-
11959089_1_560_- 2.7.7.-
12049025_4016_4377_- 3.-.-.-
11926537_1_505_- 2.7.7.6
11926537_1_505_- 2.-.-.-
11926537_1_505_- 2.7.7.-
12043867_1563_1961_- 2.7.7.56
12043867_1563_1961_- 2.-.-.-
12043867_1563_1961_- 2.7.7.-
12011995_1_924_+ 1.-.-.-
11925083_1_502_+ 3.6.1.3
11991206_1_742_- 3.5.1.4
11991206_1_742_- 2.-.-.-
11991206_1_742_- 3.-.-.-
11991206_1_742_- 6.3.5.-
11929719_1_512_- 1.1.1.42
11929719_1_512_- 1.-.-.-
11929719_1_512_- 1.1.1.-
12016943_629_993_- 2.3.1.16
12016943_629_993_- 2.-.-.-
12016943_629_993_- 2.3.-.-
12016943_629_993_- 2.3.1.-
12034565_892_1423_- 1.-.-.-
12034565_892_1423_- 1.7.99.1
12045157_1114_2016_+ 2.1.1.-
11935776_1_527_- 1.-.-.-
11935776_1_527_- 1.2.-.-
12018519_175_1016_- 2.3.1.20
12018519_175_1016_- 2.-.-.-
12018519_175_1016_- 2.3.-.-
12006044_1_859_+ 1.4.-.-
12006044_1_859_+ 1.-.-.-
12006044_1_859_+ 1.4.-.-
12025013_1_729_+ 4.1.99.1
12025013_1_729_+ 4.-.-.-
12025013_1_729_+ 4.1.-.-
12046499_72_1181_+ 2.7.7.6
12046499_72_1181_+ 2.-.-.-
12046499_72_1181_+ 2.7.7.-
12026063_1_869_- 3.4.-.-
12026063_1_869_- 3.-.-.-
11987932_1_722_+ 2.7.7.7
11987932_1_722_+ 2.-.-.-
11987932_1_722_+ 2.7.7.-
12009717_1_284_- 1.6.-.-
12012869_1_908_+ 6.2.1.5
12012869_1_908_+ 6.-.-.-
11993320_1_755_- 2.-.-.-
11993320_1_755_- 6.-.-.-
11993320_1_755_- 6.3.5.-
11993320_1_755_- 6.3.5.7
11938476_1_533_- 3.-.-.-
11938476_1_533_- 3.6.3.-
11980670_1_681_+ 6.1.1.-
11980670_1_681_+ 6.1.1.17
11980670_1_681_+ 6.-.-.-
11980670_1_681_+ 6.1.1.-
11925867_1_503_+ 6.1.1.-
11925867_1_503_+ 6.1.1.3
11925867_1_503_+ 6.-.-.-
11925867_1_503_+ 6.1.1.-
12000717_1_811_- 6.3.2.17
12000717_1_811_- 6.-.-.-
12020453_83_973_- 1.-.-.-
11979390_1_675_- 2.-.-.-
12043603_1_1263_+ 3.6.1.3
11941634_1_541_- 1.1.1.86
11941634_1_541_- 1.-.-.-
11986100_1_623_+ 2.3.1.20
11986100_1_623_+ 2.-.-.-
11986100_1_623_+ 2.3.-.-
12040915_1_975_+ 3.-.-.-
12000593_1_810_- 1.-.-.-
12000593_1_810_- 1.4.1.-
12003378_1_834_+ 6.1.1.-
11977940_146_668_+ 6.3.4.5
11977940_146_668_+ 6.-.-.-
11941404_258_541_- 1.2.1.8
11941404_258_541_- 1.-.-.-
11941404_258_541_- 1.2.1.-
12025639_1_958_+ 1.-.-.-
12025639_1_958_+ 1.2.7.1
12009327_1_773_+ 2.3.1.9
12009327_1_773_+ 2.-.-.-
12009327_1_773_+ 2.3.-.-
12009327_1_773_+ 2.3.1.-
11991942_431_746_- 1.-.-.-
11955563_1_582_- 2.-.-.-
12031223_1_237_+ 2.-.-.-
12031223_1_237_+ 2.3.-.-
11988576_273_726_- 6.2.1.26
11988576_273_726_- 6.-.-.-
12022167_68_979_- 2.1.2.10
12022167_68_979_- 2.6.1.-
12022167_68_979_- 2.-.-.-
12017365_358_998_- 1.3.99.3
12017365_358_998_- 1.3.8.1
12017365_358_998_- 1.-.-.-
12017365_358_998_- 1.3.-.-
11948223_1_560_- 2.-.-.-
11948223_1_560_- 2.7.1.-
12048549_3033_3713_+ 3.-.-.-
11995009_1_172_+ 1.-.-.-
11999551_530_802_- 3.1.-.-
12029041_1059_1233_+ 2.7.7.6
12029041_1059_1233_+ 2.-.-.-
12029041_1059_1233_+ 2.7.7.-
11985678_1_709_- 3.6.1.1
11985678_1_709_- 3.-.-.-
11954683_1_380_- 1.-.-.-
11954683_1_380_- 1.2.7.-
11954683_1_380_- 1.2.-.-
11954683_1_380_- 1.2.7.1
12048181_1_971_- 2.3.1.-
12048181_1_971_- 6.-.-.-
12036159_1_1055_+ 2.-.-.-
12036159_1_1055_+ 2.7.-.-
12036159_1_1055_+ 2.7.9.1
11996793_1_358_+ 1.1.1.39
11996793_1_358_+ 1.-.-.-
11943366_1_383_+ 1.3.5.1
11943366_1_383_+ 1.-.-.-
12046791_1_598_+ 4.2.1.17
12046791_1_598_+ 4.-.-.-
12012417_1_607_- 2.7.9.2
12012417_1_607_- 2.-.-.-
12012417_1_607_- 2.7.-.-
12027511_1_466_- 2.6.1.-
12027511_1_466_- 5.-.-.-
12027511_1_466_- 5.4.3.8
11950861_1_567_+ 6.3.1.2
11950861_1_567_+ 6.-.-.-
12001638_1_819_+ 2.7.7.6
12001638_1_819_+ 2.-.-.-
12001638_1_819_+ 2.7.7.-
11927379_25_507_- 2.7.7.41
11927379_25_507_- 2.-.-.-
11927379_25_507_- 2.7.-.-
11927379_25_507_- 2.7.7.-
11985842_1_710_- 4.2.1.47
11985842_1_710_- 4.-.-.-
12024663_496_957_- 3.1.1.3
12024663_496_957_- 3.-.-.-
12029673_1_1099_- 3.6.3.31
12029673_1_1099_- 3.-.-.-
12029673_1_1099_- 3.6.3.-
12029673_1_1099_- 3.6.1.3
11974796_1_654_- 1.4.-.-
11974796_1_654_- 1.-.-.-
11974796_1_654_- 1.4.-.-
12045003_1_544_+ 1.1.1.44
12045003_1_544_+ 1.-.-.-
11988284_49_724_+ 2.-.-.-
11988284_49_724_+ 6.-.-.-
11988284_49_724_+ 6.3.5.-
11988284_49_724_+ 6.3.5.7
12017321_625_998_+ 2.7.1.30
12017321_625_998_+ 2.-.-.-
12017321_625_998_+ 2.7.1.-
11943364_1_467_+ 1.3.99.3
11943364_1_467_+ 1.-.-.-
11943364_1_467_+ 1.3.-.-
12007591_529_874_+ 1.-.-.-
12007591_529_874_+ 1.2.1.-
12029923_320_913_- 4.2.1.33
12029923_320_913_- 4.-.-.-
12029923_320_913_- 5.-.-.-
11961081_1_600_- 1.4.-.-
11961081_1_600_- 1.4.7.1
11961081_1_600_- 1.-.-.-
11961081_1_600_- 1.4.-.-
11972316_1_644_+ 2.7.2.4
11972316_1_644_+ 2.-.-.-
11988556_110_697_- 1.-.-.-
11988556_110_697_- 1.2.7.-
11988556_110_697_- 1.2.-.-
11988556_110_697_- 1.2.7.1
12048287_66_863_- 3.-.-.-
12018697_1_1019_- 1.2.4.2
12018697_1_1019_- 1.-.-.-
12018697_1_1019_- 1.2.4.-
12012161_799_926_- 2.-.-.-
12012161_799_926_- 2.3.-.-
11938356_41_533_- 2.7.4.1
12048959_75_1921_- 6.-.-.-
11963084_1_608_- 6.2.1.1
11963084_1_608_- 6.-.-.-
12011965_246_924_+ 2.1.2.1
12011965_246_924_+ 2.1.1.-
12011965_246_924_+ 2.-.-.-
11973392_1_648_- 1.-.-.-
11973392_1_648_- 1.7.2.1
11977056_1_639_- 2.7.7.7
11977056_1_639_- 2.-.-.-
11977056_1_639_- 2.7.7.-
11958067_20_590_+ 1.1.1.95
11958067_20_590_+ 1.-.-.-
11958067_20_590_+ 1.1.1.-
11977310_1_665_+ 3.4.-.-
12033591_1_1382_+ 1.6.5.3
11955861_1_583_+ 1.3.99.3
11955861_1_583_+ 1.3.-.-
11988416_1_668_+ 5.2.1.8
11988416_1_668_+ 5.-.-.-
11952049_1_571_- 5.1.1.7
11952049_1_571_- 5.-.-.-
12013245_1_940_+ 1.-.-.-
11991158_1_742_- 6.-.-.-
12049367_1075_2342_+ 5.4.2.-
12041203_483_1825_- 2.7.7.7
12041203_483_1825_- 3.1.-.-
12041203_483_1825_- 2.-.-.-
12041203_483_1825_- 2.7.7.-
12041203_483_1825_- 3.-.-.-
11995173_1_768_- 1.-.-.-
11996783_253_780_- 1.2.4.2
11996783_253_780_- 1.-.-.-
11996783_253_780_- 1.2.4.-
11996783_253_780_- 2.3.-.-
12045139_1_847_- 1.-.-.-
11938900_1_535_+ 1.3.5.1
11938900_1_535_+ 1.-.-.-
12033317_209_985_- 4.2.1.17
12033317_209_985_- 4.-.-.-
12033317_209_985_- 5.-.-.-
11931957_301_517_+ 1.-.-.-
12001127_1_815_+ 3.-.-.-
12001127_1_815_+ 3.6.3.-
11924691_1_501_- 3.4.21.-
11924691_1_501_- 3.4.-.-
11924691_1_501_- 3.-.-.-
11924691_1_501_- 3.6.1.3
12008841_1_888_+ 6.2.1.3
12008841_1_888_+ 6.-.-.-
12041379_1127_1840_- 3.5.-.-
12048357_1_528_+ 3.4.-.-
11962044_1_604_- 6.1.1.-
11962044_1_604_- 6.1.1.4
11962044_1_604_- 6.-.-.-
11993190_1_631_+ 6.3.4.13
11993190_1_631_+ 6.-.-.-
12015915_1_977_+ 1.2.4.2
12015915_1_977_+ 1.2.4.-
12015915_1_977_+ 2.3.-.-
11940372_1_538_+ 2.7.1.23
11940372_1_538_+ 2.-.-.-
11964522_1_613_+ 2.4.2.8
11964522_1_613_+ 2.-.-.-
11964522_1_613_+ 2.4.-.-
11964522_1_613_+ 2.4.2.8
12038089_1_185_+ 4.2.1.17
12038089_1_185_+ 4.-.-.-
11976948_1_664_+ 5.4.99.2
11976948_1_664_+ 5.4.-.-
11979914_239_678_+ 1.-.-.-
11979914_239_678_+ 1.11.1.15
11937720_1_310_- 2.2.1.6
12049579_1_450_+ 3.-.-.-
11974764_179_654_- 3.5.-.-
11999277_1_800_- 2.4.1.1
11999277_1_800_- 2.-.-.-
11999277_1_800_- 2.4.-.-
11956097_1_584_- 4.-.-.-
12044917_1_317_- 1.2.1.3
12044917_1_317_- 1.-.-.-
12044917_1_317_- 1.2.1.-
11956747_116_586_- 3.4.24.-
12043529_1_481_- 1.1.1.3
12043529_1_481_- 1.-.-.-
12010865_1_97_- 2.7.4.3
12010865_1_97_- 2.-.-.-
12010865_1_97_- 2.7.4.-
12002700_1_828_- 2.7.7.6
12002700_1_828_- 2.-.-.-
12002700_1_828_- 2.7.7.-
12005124_1_331_- 6.2.1.1
12005124_1_331_- 6.-.-.-
11925797_1_503_+ 5.99.1.-
11925797_1_503_+ 5.99.1.2
11925797_1_503_+ 5.-.-.-
11980548_1_681_- 1.7.99.4
11980548_1_681_- 1.-.-.-
11959435_1_378_+ 2.7.4.3
11959435_1_378_+ 2.-.-.-
11959435_1_378_+ 2.7.4.-
12046693_2026_2385_- 1.-.-.-
11996109_1_775_- 6.1.1.-
11996109_1_775_- 6.1.1.3
11996109_1_775_- 6.-.-.-
11996109_1_775_- 6.1.1.-
12021871_650_997_- 2.6.1.9
12021871_650_997_- 2.6.1.-
12021871_650_997_- 2.-.-.-
12021871_650_997_- 2.6.1.9
12015725_1_574_- 1.-.-.-
12015725_1_574_- 1.14.-.-
12015725_1_574_- 1.14.12.-
12045193_1_1005_+ 6.1.1.-
12045193_1_1005_+ 6.1.1.20
12045193_1_1005_+ 6.-.-.-
11948243_1_560_+ 3.6.1.3
12044387_538_939_- 2.3.1.9
12044387_538_939_- 2.-.-.-
12044387_538_939_- 2.3.-.-
12044387_538_939_- 2.3.1.-
11950839_1_567_+ 2.3.3.1
11950839_1_567_+ 2.-.-.-
11950839_1_567_+ 2.3.-.-
11950839_1_567_+ 2.3.3.-
11951879_1_570_+ 1.7.99.4
11951879_1_570_+ 1.-.-.-
11999375_1_800_+ 2.5.1.49
11999375_1_800_+ 2.-.-.-
11999375_1_800_+ 2.5.1.-
12031757_1_405_+ 6.3.5.3
12031757_1_405_+ 3.-.-.-
12031757_1_405_+ 6.-.-.-
11931971_148_517_- 1.6.5.3
11965286_1_616_+ 2.5.1.26
11965286_1_616_+ 1.-.-.-
11965286_1_616_+ 1.1.-.-
12011263_99_590_+ 2.2.1.6
12027363_1_1189_+ 5.4.99.2
12027363_1_1189_+ 5.-.-.-
12027363_1_1189_+ 5.4.-.-
12018055_109_1009_- 6.2.1.1
12018055_109_1009_- 6.-.-.-
11939576_1_536_+ 2.7.7.6
11939576_1_536_+ 2.-.-.-
11939576_1_536_+ 2.7.7.-
12049579_6449_7239_- 4.2.1.17
12049579_6449_7239_- 4.-.-.-
11983256_1_483_- 1.11.1.6
11983256_1_483_- 1.11.1.7
11983256_1_483_- 1.-.-.-
11932453_1_333_+ 1.7.99.4
11932453_1_333_+ 1.-.-.-
11968242_1_627_- 1.1.3.15
11968242_1_627_- 1.-.-.-
11968242_1_627_- 1.1.-.-
11968242_1_627_- 1.1.3.15
11968242_1_627_- 1.1.3.15
11968242_1_627_- 1.1.3.15
12008537_1_885_- 2.-.-.-
11992234_1_397_- 1.3.99.3
11992234_1_397_- 1.-.-.-
11992234_1_397_- 1.3.-.-
11945313_1_551_+ 2.7.7.6
11945313_1_551_+ 2.-.-.-
11945313_1_551_+ 2.7.7.-
11973778_1_649_- 2.7.7.4
11973778_1_649_- 2.-.-.-
11973778_1_649_- 2.7.7.-
11998961_204_797_+ 2.3.1.129
11998961_204_797_+ 2.-.-.-
11998961_204_797_+ 2.3.-.-
11973708_1_345_- 6.3.4.5
11973708_1_345_- 6.-.-.-
12024855_1_345_+ 6.3.4.5
12024855_1_345_+ 6.-.-.-
11965058_1_615_- 3.2.1.-
11965058_1_615_- 2.-.-.-
11965058_1_615_- 2.4.-.-
11965058_1_615_- 2.4.1.-
12044819_1070_2059_+ 1.2.1.38
12044819_1070_2059_+ 1.-.-.-
12044819_1070_2059_+ 1.2.1.-
11945423_1_548_+ 4.2.1.33
11945423_1_548_+ 4.-.-.-
11991058_1_741_+ 3.6.1.3
11971800_1_641_- 1.-.-.-
11976354_277_661_+ 3.6.1.3
12004938_1_848_+ 2.7.7.6
12004938_1_848_+ 2.-.-.-
12004938_1_848_+ 2.7.7.-
11928089_1_509_+ 1.-.-.-
11928089_1_509_+ 1.7.2.4
12034799_113_853_- 3.-.-.-
12037245_79_1552_- 2.7.7.6
12037245_79_1552_- 2.-.-.-
12037245_79_1552_- 2.7.7.-
11971472_1_640_- 6.4.1.2
11971472_1_640_- 6.-.-.-
11939560_391_536_- 1.2.1.3
11939560_391_536_- 1.-.-.-
11939560_391_536_- 1.2.1.-
12045085_2015_2337_- 1.-.-.-
12045085_2015_2337_- 1.1.1.-
12045085_2015_2337_- 1.1.1.37
12002770_1_829_+ 6.-.-.-
11964478_1_613_+ 1.-.-.-
12038235_1_977_- 6.3.2.17
12038235_1_977_- 6.-.-.-
11982078_1_689_- 4.1.1.-
11982078_1_689_- 4.1.1.32
11982078_1_689_- 4.-.-.-
11982078_1_689_- 4.1.1.-
12028395_1042_1216_+ 1.1.1.95
12028395_1042_1216_+ 1.-.-.-
12028395_1042_1216_+ 1.1.1.-
12023185_1_993_- 2.3.1.20
12023185_1_993_- 2.-.-.-
12023185_1_993_- 2.3.-.-
11953227_1_575_+ 2.7.7.6
11953227_1_575_+ 2.-.-.-
11953227_1_575_+ 2.7.7.-
12013627_1_212_+ 1.1.1.3
12013627_1_212_+ 1.-.-.-
12034565_464_865_- 1.-.-.-
12034565_464_865_- 1.7.99.1
11982314_1_690_- 1.4.1.4
11982314_1_690_- 1.-.-.-
11982314_1_690_- 1.4.1.-
12045991_1070_1987_+ 3.-.-.-
12045991_1070_1987_+ 3.8.1.5
12031317_160_492_- 2.-.-.-
12031819_364_906_- 3.4.11.-
12031819_364_906_- 3.-.-.-
11967332_1_512_- 3.6.3.-
11967332_1_512_- 3.6.1.3
12032799_1_518_- 2.6.1.-
12032799_1_518_- 2.-.-.-
11948261_1_560_+ 2.7.7.6
11948261_1_560_+ 2.-.-.-
11948261_1_560_+ 2.7.7.-
12008573_777_885_+ 3.1.-.-
12008573_777_885_+ 3.-.-.-
12032147_1_1328_+ 3.6.3.-
12032147_1_1328_+ 3.6.1.3
12035469_1_984_- 1.1.1.205
12035469_1_984_- 1.-.-.-
12046327_1_984_+ 3.6.1.3
11987212_1_551_+ 4.2.1.11
11987212_1_551_+ 4.-.-.-
11947525_2_481_- 1.6.5.3
12017315_1_998_+ 3.1.-.-
12017315_1_998_+ 3.1.13.1
12017315_1_998_+ 3.-.-.-
12033931_1_544_+ 1.-.-.-
12016045_1_835_+ 4.-.-.-
12016045_1_835_+ 4.2.1.107
12009187_646_891_- 1.-.-.-
12009187_646_891_- 1.6.-.-
12009187_646_891_- 1.6.99.5
12013699_1_521_+ 4.2.1.11
12013699_1_521_+ 4.-.-.-
12015241_1_584_- 1.1.1.35
12015241_1_584_- 1.-.-.-
11970594_1_636_+ 2.7.7.6
11970594_1_636_+ 2.-.-.-
11970594_1_636_+ 2.7.7.-
12008919_1_552_- 1.10.2.2
12008919_1_552_- 1.-.-.-
11999093_1_143_+ 1.1.1.42
11999093_1_143_+ 1.-.-.-
11999093_1_143_+ 1.1.1.-
11957777_410_589_- 2.-.-.-
11957777_410_589_- 6.-.-.-
11957777_410_589_- 2.1.3.1
12040343_377_991_+ 2.-.-.-
12018583_532_1017_+ 4.2.1.11
12018583_532_1017_+ 4.-.-.-
12038121_72_1510_+ 2.7.1.30
12038121_72_1510_+ 2.-.-.-
12038121_72_1510_+ 2.7.1.-
11930033_1_513_- 6.2.1.5
11930033_1_513_- 6.-.-.-
12004970_588_848_- 4.1.1.-
12004970_588_848_- 4.1.1.32
12004970_588_848_- 4.-.-.-
12004970_588_848_- 4.1.1.-
11959495_1_595_+ 1.1.1.42
11959495_1_595_+ 1.1.1.-
11946567_1_555_+ 1.1.1.95
11946567_1_555_+ 3.1.3.3
11946567_1_555_+ 1.1.1.-
11946567_1_555_+ 3.1.3.41
11984746_182_704_+ 1.-.-.-
12001764_1_449_+ 1.3.99.3
12001764_1_449_+ 1.-.-.-
12001764_1_449_+ 1.3.-.-
12005476_1_854_+ 2.7.7.6
12005476_1_854_+ 2.-.-.-
12005476_1_854_+ 2.7.7.-
11984212_1_701_- 3.6.1.3
12007825_1_877_+ 6.3.1.2
12007825_1_877_+ 6.-.-.-
12034361_995_1414_- 4.2.1.3
12034361_995_1414_- 4.-.-.-
12034361_995_1414_- 4.2.1.99
11968334_203_627_- 3.-.-.-
11968334_203_627_- 3.6.3.-
12044207_1_355_- 2.5.1.6
12044207_1_355_- 2.-.-.-
11932303_179_518_- 1.1.1.205
11932303_179_518_- 1.-.-.-
12013663_179_874_+ 3.6.1.3
12048907_336_2011_+ 2.7.3.9
12048907_336_2011_+ 2.-.-.-
12048907_336_2011_+ 2.7.-.-
11955179_1_487_+ 3.-.-.-
11960439_1_598_- 1.1.1.94
11960439_1_598_- 1.-.-.-
11960439_1_598_- 1.1.1.-
11960439_1_598_- 1.1.1.94
11960439_1_598_- 1.1.1.94
11943896_408_548_+ 3.-.-.-
11944622_1_550_+ 2.-.-.-
11944622_1_550_+ 2.7.-.-
11944622_1_550_+ 2.7.9.1
12038343_1_873_+ 2.1.1.-
11939870_261_537_+ 2.3.1.9
11939870_261_537_+ 2.-.-.-
11939870_261_537_+ 2.3.-.-
11939870_261_537_+ 2.3.1.-
11979166_1_674_- 1.2.4.1
11979166_1_674_- 1.-.-.-
11957619_1_512_- 2.7.2.3
11957619_1_512_- 2.-.-.-
11936482_1_528_+ 4.2.1.3
11936482_1_528_+ 4.-.-.-
12018023_1_1008_+ 2.-.-.-
12018023_1_1008_+ 2.7.-.-
12018023_1_1008_+ 2.7.9.1
12046959_1_468_+ 1.8.1.4
12046959_1_468_+ 1.-.-.-
12046959_1_468_+ 1.8.1.-
12041007_1329_1808_+ 6.1.1.-
12041007_1329_1808_+ 6.1.1.15
12041007_1329_1808_+ 6.-.-.-
12036301_460_981_- 6.-.-.-
11930673_1_514_- 2.-.-.-
11994730_1_765_- 3.6.3.24
11994730_1_765_- 3.-.-.-
11950385_1_566_+ 6.3.4.4
11950385_1_566_+ 6.-.-.-
11956629_1_585_+ 2.7.7.6
11956629_1_585_+ 2.-.-.-
11956629_1_585_+ 2.7.7.-
12032295_1020_1334_+ 2.-.-.-
12032295_1020_1334_+ 6.-.-.-
12032295_1020_1334_+ 6.3.5.-
12032295_1020_1334_+ 6.3.5.7
11950181_1_565_+ 2.7.7.6
11950181_1_565_+ 2.-.-.-
11950181_1_565_+ 2.7.7.-
12002906_1_187_- 1.3.99.3
12002906_1_187_- 1.3.-.-
12017733_1_1004_- 1.2.4.1
12017733_1_1004_- 1.-.-.-
12010411_350_856_+ 1.-.-.-
12046313_38_814_- 3.4.24.-
12035009_1071_1442_+ 3.4.24.-
12035009_1071_1442_+ 3.4.-.-
12035009_1071_1442_+ 3.-.-.-
12035009_1071_1442_+ 3.6.1.3
11928101_1_509_+ 3.3.1.1
11928101_1_509_+ 3.-.-.-
11951459_1_561_+ 5.2.1.8
11951459_1_561_+ 5.-.-.-
11976262_1_661_- 3.1.13.-
11976262_1_661_- 2.7.7.8
11976262_1_661_- 2.-.-.-
11976262_1_661_- 2.7.7.-
12034701_237_1428_+ 3.-.-.-
11934508_1_523_+ 3.1.13.-
11934508_1_523_+ 2.7.7.8
11934508_1_523_+ 2.-.-.-
11934508_1_523_+ 2.7.7.-
11996831_1_460_- 2.2.1.6
11996831_1_460_- 2.-.-.-
11953785_1_474_+ 6.-.-.-
11953785_1_474_+ 6.2.1.17
11970352_1_635_- 4.1.1.-
11970352_1_635_- 4.1.1.32
11970352_1_635_- 4.-.-.-
11970352_1_635_- 4.1.1.-
11981370_1_685_+ 2.3.1.1
11981370_1_685_+ 2.3.1.35
11981370_1_685_+ 2.-.-.-
11981370_1_685_+ 2.3.-.-
11933694_1_521_- 2.7.7.6
11933694_1_521_- 2.-.-.-
11933694_1_521_- 2.7.7.-
11988788_1_634_- 3.-.-.-
11988788_1_634_- 3.6.3.-
11953057_1_574_- 1.8.1.4
11953057_1_574_- 1.-.-.-
11953057_1_574_- 1.8.1.-
12013901_1_949_+ 3.1.-.-
12013901_1_949_+ 3.6.1.3
11971828_1_641_+ 3.1.1.3
11971828_1_641_+ 3.-.-.-
11974986_1_655_+ 2.7.7.6
11974986_1_655_+ 2.-.-.-
11974986_1_655_+ 2.7.7.-
12044103_1_2052_+ 5.99.1.-
12044103_1_2052_+ 5.99.1.2
12044103_1_2052_+ 5.-.-.-
11977568_1_534_+ 2.3.3.1
11977568_1_534_+ 2.-.-.-
11977568_1_534_+ 2.3.-.-
11977568_1_534_+ 2.3.3.-
12039869_12_467_- 6.4.1.2
12019577_462_968_- 1.-.-.-
12029835_1_729_+ 5.4.2.10
12029835_1_729_+ 5.-.-.-
12029835_1_729_+ 5.4.2.-
11964602_1_613_- 3.-.-.-
11932988_1_520_+ 3.3.1.1
11932988_1_520_+ 3.-.-.-
12033519_1_1378_+ 1.-.-.-
12033519_1_1378_+ 1.2.-.-
12000599_1_810_- 1.8.1.4
12000599_1_810_- 1.-.-.-
12000599_1_810_- 1.8.1.-
12044577_1_800_- 2.7.7.4
12044577_1_800_- 2.-.-.-
12044577_1_800_- 2.7.7.-
12018735_1_433_- 5.4.99.2
12018735_1_433_- 5.-.-.-
12018735_1_433_- 5.4.-.-
11976452_1_568_+ 3.-.-.-
12043501_990_2083_- 5.2.1.8
12043501_990_2083_- 5.-.-.-
12010673_1_521_+ 1.8.1.4
12010673_1_521_+ 1.-.-.-
12010673_1_521_+ 1.8.1.-
12008133_1_332_- 2.7.4.6
12008133_1_332_- 2.-.-.-
12034583_1_989_- 2.3.1.20
12034583_1_989_- 2.-.-.-
12034583_1_989_- 2.3.-.-
12045747_1524_1997_+ 4.2.1.33
12045747_1524_1997_+ 4.-.-.-
12045747_1524_1997_+ 5.-.-.-
11930225_1_513_- 1.-.-.-
11930225_1_513_- 1.14.-.-
11930225_1_513_- 1.14.12.7
11960059_1_597_+ 3.3.1.1
11960059_1_597_+ 3.-.-.-
12017547_149_1001_+ 2.1.1.-
12017547_149_1001_+ 2.1.1.-
12017547_149_1001_+ 2.-.-.-
11963290_171_609_- 3.2.1.17
11963290_171_609_- 3.-.-.-
11963290_171_609_- 3.2.-.-
12033277_837_1370_- 3.4.-.-
12032971_1_1253_+ 3.-.-.-
12028445_1_397_- 2.6.1.-
12028445_1_397_- 2.-.-.-
12038035_1_922_- 2.7.9.2
12038035_1_922_- 2.-.-.-
12038035_1_922_- 2.7.-.-
12004374_1_843_+ 1.2.4.2
12004374_1_843_+ 1.-.-.-
12004374_1_843_+ 1.2.4.-
12004374_1_843_+ 2.3.-.-
12003690_1_837_+ 2.7.7.6
12003690_1_837_+ 2.-.-.-
12003690_1_837_+ 2.7.7.-
11982788_1_693_- 2.7.-.-
11982788_1_693_- 2.7.9.1
12031637_1_1312_+ 2.7.1.30
12031637_1_1312_+ 2.-.-.-
12031637_1_1312_+ 2.7.1.-
11953939_1_212_- 4.2.1.3
11953939_1_212_- 4.-.-.-
11953939_1_212_- 4.2.1.99
11981204_173_684_- 3.4.-.-
11981204_173_684_- 3.-.-.-
11948247_1_495_+ 6.1.1.-
11948247_1_495_+ 6.1.1.4
11948247_1_495_+ 6.-.-.-
12018369_96_1013_+ 2.4.1.1
12018369_96_1013_+ 2.-.-.-
12018369_96_1013_+ 2.4.-.-
11979770_1_677_+ 2.4.1.1
11979770_1_677_+ 2.-.-.-
11979770_1_677_+ 2.4.-.-
11972078_433_642_+ 1.7.99.4
11972078_433_642_+ 1.-.-.-
12026447_1_774_+ 1.-.-.-
12000365_132_808_- 1.-.-.-
12000365_132_808_- 1.17.7.1
11997123_1_782_+ 3.-.-.-
11997123_1_782_+ 3.6.3.-
12037097_310_972_- 3.-.-.-
11981092_1_683_- 2.7.7.6
11981092_1_683_- 2.-.-.-
11981092_1_683_- 2.7.7.-
12006918_375_868_- 1.3.99.3
12006918_375_868_- 1.-.-.-
12006918_375_868_- 1.3.-.-
11948347_1_290_+ 3.-.-.-
11948347_1_290_+ 3.6.3.-
11935096_1_362_+ 1.-.-.-
11935096_1_362_+ 1.1.1.36
12042601_1_1035_+ 2.-.-.-
12042601_1_1035_+ 2.7.-.-
12042601_1_1035_+ 2.7.9.1
11997097_1_782_- 1.-.-.-
12013767_1_800_- 2.1.1.-
12013767_1_800_- 2.1.1.-
12013767_1_800_- 2.-.-.-
12013767_1_800_- 2.1.1.192
12030137_1_379_+ 2.7.4.6
12030137_1_379_+ 2.-.-.-
11985408_1_708_+ 2.7.7.6
11985408_1_708_+ 2.-.-.-
11985408_1_708_+ 2.7.7.-
12039917_1078_1714_- 6.-.-.-
11938438_331_533_- 2.-.-.-
11972246_1_643_+ 3.1.-.-
12017809_558_1005_- 1.3.99.3
12017809_558_1005_- 1.-.-.-
12017809_558_1005_- 1.3.-.-
11957785_1_565_- 3.1.-.-
11957785_1_565_- 3.6.1.3
11984048_1_683_+ 6.-.-.-
12046341_2125_2633_- 1.8.1.4
12046341_2125_2633_- 1.-.-.-
11949713_97_564_- 3.-.-.-
11965348_262_616_- 4.2.1.47
11965348_262_616_- 4.-.-.-
12023061_1_930_- 3.4.21.-
12048865_1_527_+ 3.6.1.3
11990406_1_737_- 1.-.-.-
12031039_78_746_- 3.4.21.-
12030247_364_1044_+ 2.7.4.3
12030247_364_1044_+ 2.-.-.-
12030247_364_1044_+ 2.7.4.-
11984366_1_476_+ 3.5.-.-
12001322_1_816_+ 4.-.-.-
11966166_1_619_- 1.1.1.3
11966166_1_619_- 1.-.-.-
11972138_1_643_- 4.2.1.3
11972138_1_643_- 4.-.-.-
11972138_1_643_- 4.2.1.99
12018521_131_1016_- 2.-.-.-
12018521_131_1016_- 2.7.8.12
11969828_1_503_- 5.2.1.8
11969828_1_503_- 5.-.-.-
11963652_1_232_- 2.2.1.6
11991368_168_743_- 1.-.-.-
11991368_168_743_- 1.3.1.76
11945251_1_551_- 2.6.1.62
11945251_1_551_- 2.6.1.-
11945251_1_551_- 2.-.-.-
11932131_1_518_+ 1.3.-.-
11935400_1_526_- 1.11.1.6
11935400_1_526_- 1.11.1.7
11935400_1_526_- 1.-.-.-
12048605_648_2975_+ 1.-.-.-
11925961_1_155_+ 1.-.-.-
11925961_1_155_+ 1.3.-.-
12040943_1544_1802_- 5.4.2.1
12040943_1544_1802_- 5.-.-.-
12040943_1544_1802_- 5.4.2.-
11929333_1_182_+ 1.8.1.7
11929333_1_182_+ 1.-.-.-
12038415_1_264_+ 1.3.5.1
12038415_1_264_+ 1.-.-.-
11966130_183_619_- 1.-.-.-
11966130_183_619_- 1.11.1.15
12023155_1_312_+ 1.1.1.100
12023155_1_312_+ 1.-.-.-
12029991_1_855_+ 2.7.7.6
12029991_1_855_+ 2.-.-.-
12029991_1_855_+ 2.7.7.-
12029977_1_999_+ 2.5.1.6
12029977_1_999_+ 2.-.-.-
11976872_1_663_- 6.2.1.1
11976872_1_663_- 6.-.-.-
12030521_931_1277_- 1.8.1.4
12030521_931_1277_- 1.-.-.-
12030521_931_1277_- 1.8.1.-
11990914_1_625_+ 3.6.1.3
12043379_1081_2028_+ 1.3.5.1
12043379_1081_2028_+ 1.-.-.-
12043379_1081_2028_+ 1.3.-.-
12023779_124_1023_- 1.18.1.3
12023779_124_1023_- 1.-.-.-
12043043_679_1517_+ 5.-.-.-
11996257_1_675_- 1.-.-.-
11996257_1_675_- 1.2.1.-
11950947_316_567_+ 4.2.1.17
11950947_316_567_+ 4.-.-.-
12036019_1_891_- 6.1.1.-
12000639_1_811_- 4.2.1.11
12000639_1_811_- 4.-.-.-
11981656_1_686_- 6.3.5.3
11981656_1_686_- 6.-.-.-
11974556_1_653_- 2.7.-.-
11974556_1_653_- 2.7.9.1
12015609_56_972_- 4.2.1.33
12015609_56_972_- 4.-.-.-
11937040_1_530_+ 6.2.1.3
11937040_1_530_+ 6.-.-.-
11985096_285_706_+ 2.7.7.6
11985096_285_706_+ 2.-.-.-
11985096_285_706_+ 2.7.7.-
11942360_1_543_+ 1.-.-.-
11980446_1_680_+ 5.4.2.10
11980446_1_680_+ 5.-.-.-
11980446_1_680_+ 5.4.2.-
11958251_1_590_- 1.-.-.-
11940548_1_539_+ 5.4.2.8
11940548_1_539_+ 5.-.-.-
11940548_1_539_+ 5.4.2.-
12034943_919_1439_- 2.7.4.1
12034943_919_1439_- 2.-.-.-
12036781_1_513_- 3.-.-.-
11942776_1_242_- 1.6.5.3
11942776_1_242_- 1.-.-.-
11942776_1_242_- 1.6.99.5
12038591_1_339_- 6.4.1.3
12038591_1_339_- 6.-.-.-
11974614_507_653_- 4.-.-.-
11974614_507_653_- 4.3.3.6
11979186_1_674_+ 2.7.7.6
11979186_1_674_+ 2.-.-.-
11979186_1_674_+ 2.7.7.-
12032475_1_408_- 5.3.1.16
12032475_1_408_- 5.-.-.-
12026765_577_1174_- 2.7.3.-
12026765_577_1174_- 2.-.-.-
12026765_577_1174_- 2.7.-.-
12042345_1205_1946_- 3.6.1.3
11981952_1_688_+ 2.7.7.6
11981952_1_688_+ 2.-.-.-
11981952_1_688_+ 2.7.7.-
12043207_1_986_+ 5.99.1.-
12043207_1_986_+ 5.99.1.3
12043207_1_986_+ 5.-.-.-
12014311_1_533_+ 1.3.99.3
12014311_1_533_+ 1.3.-.-
11991770_285_745_- 2.7.7.6
11991770_285_745_- 2.-.-.-
11991770_285_745_- 2.7.7.-
11971360_1_639_+ 2.3.1.61
11971360_1_639_+ 2.-.-.-
11971360_1_639_+ 2.3.-.-
11946013_1_553_+ 6.3.1.2
11942034_1_543_+ 1.-.-.-
12011733_86_921_- 2.-.-.-
11928173_332_509_- 2.-.-.-
11928173_332_509_- 2.7.1.-
12049151_3946_4643_- 2.7.4.1
12049151_3946_4643_- 2.-.-.-
12040469_617_1677_- 5.4.-.-
11971878_429_642_- 2.3.3.1
11971878_429_642_- 2.-.-.-
11971878_429_642_- 2.3.-.-
11971878_429_642_- 2.3.3.-
12048811_3111_4026_+ 3.-.-.-
11982942_333_694_+ 1.3.5.1
11982942_333_694_+ 1.-.-.-
11989144_308_729_+ 6.-.-.-
11998365_1_156_+ 1.-.-.-
11998365_1_156_+ 1.2.1.-
11954285_1_578_+ 2.7.7.6
11954285_1_578_+ 2.-.-.-
11954285_1_578_+ 2.7.7.-
12025979_339_788_- 2.3.1.85
12043931_1_952_- 2.3.1.20
12043931_1_952_- 2.-.-.-
12043931_1_952_- 2.3.-.-
12048005_13_720_- 4.2.1.96
11941636_1_541_+ 1.-.-.-
11941636_1_541_+ 1.2.1.-
12027937_259_954_- 1.4.1.2
12027937_259_954_- 1.-.-.-
12022921_502_1093_+ 6.-.-.-
11950217_1_565_+ 2.4.2.8
11950217_1_565_+ 2.-.-.-
11950217_1_565_+ 2.4.-.-
11950217_1_565_+ 2.4.2.8
11996355_1_634_- 3.4.-.-
12020797_1_1008_- 2.-.-.-
12020797_1_1008_- 2.7.-.-
12020797_1_1008_- 2.7.9.1
11960773_1_599_- 3.-.-.-
11960773_1_599_- 3.6.1.3
12019675_1_606_+ 2.1.2.1
12019675_1_606_+ 2.1.1.-
12019675_1_606_+ 2.-.-.-
11992536_1_697_- 3.-.-.-
11992536_1_697_- 3.5.-.-
12007288_147_871_- 1.-.-.-
12007288_147_871_- 1.1.1.-
12007288_147_871_- 1.1.1.37
12025015_5_457_- 1.11.1.7
12025015_5_457_- 1.-.-.-
12025015_5_457_- 1.11.1.15
11974918_1_552_+ 3.-.-.-
11974918_1_552_+ 3.6.3.-
11980230_1_446_- 3.-.-.-
11980230_1_446_- 3.6.3.-
11925767_93_503_+ 5.1.3.1
11925767_93_503_+ 5.-.-.-
11925767_93_503_+ 5.1.3.-
12036545_1_1069_+ 3.5.4.10
12036545_1_1069_+ 2.1.2.3
12036545_1_1069_+ 2.-.-.-
12036545_1_1069_+ 3.-.-.-
12015921_1_977_- 3.4.-.-
11941548_63_541_+ 2.7.2.3
11941548_63_541_+ 2.-.-.-
12025893_381_1034_+ 1.11.1.6
12025893_381_1034_+ 1.11.1.7
12025893_381_1034_+ 1.-.-.-
11969304_68_631_+ 1.1.1.22
11969304_68_631_+ 1.1.1.-
12044341_1_993_+ 2.3.1.20
12044341_1_993_+ 2.-.-.-
12044341_1_993_+ 2.3.-.-
11940244_128_538_- 3.6.1.3
11985928_1_711_+ 1.17.4.1
11985928_1_711_+ 1.-.-.-
12036817_195_1013_+ 2.7.7.6
12036817_195_1013_+ 2.-.-.-
12036817_195_1013_+ 2.7.7.-
11974304_1_582_- 1.17.4.1
12040587_1402_1768_+ 2.7.7.7
12040587_1402_1768_+ 3.1.-.-
12040587_1402_1768_+ 2.-.-.-
12040587_1402_1768_+ 2.7.7.-
12040587_1402_1768_+ 3.-.-.-
11982894_1_694_- 6.3.5.5
11982894_1_694_- 6.-.-.-
11959527_1_595_+ 1.9.3.1
11959527_1_595_+ 1.-.-.-
11959527_1_595_+ 1.7.2.4
11987432_1_719_+ 6.3.4.2
11987432_1_719_+ 6.-.-.-
12024669_1_300_+ 2.7.7.6
12024669_1_300_+ 2.-.-.-
12024669_1_300_+ 2.7.7.-
11934176_1_523_+ 2.-.-.-
11934176_1_523_+ 6.-.-.-
11934176_1_523_+ 6.3.5.-
11934176_1_523_+ 6.3.5.7
11924955_1_501_- 3.4.21.-
11924955_1_501_- 3.4.-.-
11924955_1_501_- 3.-.-.-
11924955_1_501_- 3.6.1.3
11975922_1_282_+ 4.1.2.4
11975922_1_282_+ 4.-.-.-
12036167_1_448_+ 1.-.-.-
12036167_1_448_+ 1.1.1.-
12036167_1_448_+ 1.1.1.37
11932676_1_519_+ 1.-.-.-
11932676_1_519_+ 1.3.-.-
11980188_1_437_- 2.7.4.3
11980188_1_437_- 2.-.-.-
12039621_1_1694_- 6.-.-.-
11957309_1_587_+ 2.7.7.6
11957309_1_587_+ 2.-.-.-
11957309_1_587_+ 2.7.7.-
11954733_1_320_+ 1.-.-.-
11954733_1_320_+ 1.1.1.-
11954733_1_320_+ 1.1.1.37
11964718_1_614_+ 1.1.1.35
11964718_1_614_+ 1.-.-.-
12040809_1202_1791_+ 3.3.1.1
12040809_1202_1791_+ 3.-.-.-
11944758_196_550_+ 1.-.-.-
11944758_196_550_+ 1.1.1.36
11988834_172_728_- 2.7.7.6
11988834_172_728_- 2.-.-.-
11988834_172_728_- 2.7.7.-
11995161_1_648_+ 1.1.1.86
11995161_1_648_+ 1.-.-.-
12011569_322_919_+ 3.1.13.-
12011569_322_919_+ 2.7.7.8
12011569_322_919_+ 2.-.-.-
12011569_322_919_+ 2.7.7.-
12048925_2281_4007_+ 3.-.-.-
11932187_1_518_+ 1.1.1.205
11932187_1_518_+ 1.-.-.-
11928945_1_510_+ 1.-.-.-
12021195_15_926_- 4.1.3.36
12021195_15_926_- 4.-.-.-
11988894_239_728_+ 1.-.-.-
11988894_239_728_+ 1.14.-.-
11971426_1_640_+ 1.-.-.-
11927507_1_239_- 2.7.7.7
11927507_1_239_- 2.-.-.-
11927507_1_239_- 2.7.7.-
12018637_1_1004_+ 2.7.7.6
12018637_1_1004_+ 2.-.-.-
12018637_1_1004_+ 2.7.7.-
12013953_1_950_- 1.6.5.3
12013953_1_950_- 1.-.-.-
12013953_1_950_- 1.6.-.-
11967602_1_149_- 2.7.4.6
11967602_1_149_- 2.-.-.-
12006662_197_865_- 2.3.1.9
12006662_197_865_- 2.-.-.-
12006662_197_865_- 2.3.-.-
12006662_197_865_- 2.3.1.-
11948013_1_559_- 1.7.99.4
11948013_1_559_- 1.-.-.-
12022001_506_1000_- 5.4.2.-
11966190_290_619_- 4.2.99.18
11966190_290_619_- 3.2.2.23
11966190_290_619_- 3.-.-.-
11966190_290_619_- 3.2.-.-
11966190_290_619_- 3.2.2.-
11966190_290_619_- 4.-.-.-
11963370_1_609_- 4.2.1.3
11963370_1_609_- 4.-.-.-
11963370_1_609_- 4.2.1.99
11926527_1_505_- 3.4.-.-
11960483_1_598_- 3.-.-.-
11960483_1_598_- 3.6.1.3
12049579_5512_5877_+ 2.3.1.-
11986714_118_715_+ 3.3.1.1
11986714_118_715_+ 3.-.-.-
12030061_20_946_- 1.-.-.-
12030061_20_946_- 1.17.7.1
11929397_1_387_+ 3.1.-.-
12039465_1_1500_+ 1.2.4.1
12039465_1_1500_+ 1.-.-.-
11959855_1_596_- 6.6.1.1
11959855_1_596_- 6.-.-.-
11924317_1_500_+ 1.-.-.-
11924317_1_500_+ 1.7.99.1
12036515_1137_1513_- 6.2.1.1
12036515_1137_1513_- 6.-.-.-
11973490_1_648_- 3.1.13.-
11973490_1_648_- 2.7.7.8
11973490_1_648_- 2.-.-.-
11973490_1_648_- 2.7.7.-
11985144_1_706_- 2.5.1.26
11985144_1_706_- 1.-.-.-
11985144_1_706_- 1.1.-.-
12045541_1089_2018_+ 1.4.1.2
12018463_1_1015_+ 1.4.-.-
12018463_1_1015_+ 1.4.1.14
12018463_1_1015_+ 1.4.7.1
12018463_1_1015_+ 1.-.-.-
12018463_1_1015_+ 1.4.-.-
11932634_1_519_+ 3.6.1.1
11950855_1_567_- 3.-.-.-
11950855_1_567_- 3.6.3.-
12037827_1_973_- 2.1.1.-
12037827_1_973_- 2.1.1.-
12006158_45_860_- 3.1.1.3
12006158_45_860_- 3.-.-.-
12030209_1_196_+ 6.2.1.5
12030209_1_196_+ 6.-.-.-
12005406_231_853_+ 3.1.1.3
11951407_35_569_+ 3.-.-.-
11951407_35_569_+ 3.6.3.-
11935082_1_525_+ 5.3.1.9
11935082_1_525_+ 5.-.-.-
12019169_1_1027_+ 1.3.99.3
12019169_1_1027_+ 1.-.-.-
12019169_1_1027_+ 1.3.-.-
11999697_1_803_- 3.-.-.-
11970234_273_635_- 4.2.99.18
11970234_273_635_- 3.2.2.23
11970234_273_635_- 3.-.-.-
11970234_273_635_- 3.2.-.-
11970234_273_635_- 3.2.2.-
11970234_273_635_- 4.-.-.-
12021735_1_627_+ 2.1.2.1
12021735_1_627_+ 2.1.1.-
12021735_1_627_+ 2.-.-.-
11929159_338_511_- 1.4.-.-
11929159_338_511_- 1.4.1.14
11929159_338_511_- 1.-.-.-
11929159_338_511_- 1.4.-.-
12046499_1196_2005_+ 2.7.7.6
12046499_1196_2005_+ 2.-.-.-
12046499_1196_2005_+ 2.7.7.-
11991704_1_739_+ 3.-.-.-
11994070_1_760_- 1.7.99.4
11994070_1_760_- 1.-.-.-
12044633_1_1161_+ 2.7.7.6
12044633_1_1161_+ 2.-.-.-
12044633_1_1161_+ 2.7.7.-
11953169_286_574_+ 4.2.1.11
11953169_286_574_+ 4.-.-.-
12049521_1_490_- 1.-.-.-
12017785_1_481_- 2.3.1.117
12017785_1_481_- 2.-.-.-
12017785_1_481_- 2.3.-.-
12039757_256_1020_+ 2.7.7.6
12039757_256_1020_+ 2.-.-.-
12039757_256_1020_+ 2.7.7.-
11953589_1_576_- 1.2.1.3
11953589_1_576_- 1.-.-.-
11953589_1_576_- 1.2.1.-
11952535_1_427_- 2.8.3.5
11952535_1_427_- 2.8.3.-
11952535_1_427_- 2.-.-.-
11952531_1_231_+ 1.-.-.-
11944294_166_549_+ 3.-.-.-
11944294_166_549_+ 3.6.3.-
11949313_1_563_- 1.7.99.4
11949313_1_563_- 1.-.-.-
12015927_358_969_+ 1.6.5.3
12015927_358_969_+ 1.-.-.-
12015927_358_969_+ 1.6.-.-
12015927_358_969_+ 1.6.99.5
12033489_646_969_- 3.-.-.-
12048173_1359_2030_+ 1.-.-.-
12048173_1359_2030_+ 1.14.-.-
12048173_1359_2030_+ 1.14.15.3
12048173_1359_2030_+ 1.14.15.3
12043137_1646_2039_+ 3.6.1.3
11941718_1_542_+ 2.3.1.20
11941718_1_542_+ 2.-.-.-
11941718_1_542_+ 2.3.-.-
11980962_1_683_- 6.-.-.-
11977066_1_664_+ 2.-.-.-
12022005_512_1075_- 1.13.11.-
12022005_512_1075_- 1.13.11.3
12036915_1153_1535_- 3.2.1.14
12032965_1_589_+ 2.7.7.9
12032965_1_589_+ 2.-.-.-
12032965_1_589_+ 2.7.7.-
12030841_307_783_- 1.6.5.3
12030841_307_783_- 1.-.-.-
12030841_307_783_- 1.6.99.5
11959085_255_594_+ 2.7.7.6
11959085_255_594_+ 2.-.-.-
11959085_255_594_+ 2.7.7.-
11961894_195_603_+ 4.2.1.2
11961894_195_603_+ 4.-.-.-
12035991_1183_1487_- 6.2.1.5
12035991_1183_1487_- 6.-.-.-
11930235_1_513_- 2.7.7.6
11930235_1_513_- 2.-.-.-
11930235_1_513_- 2.7.7.-
12043355_1_1495_+ 6.1.1.-
12043355_1_1495_+ 6.1.1.7
12043355_1_1495_+ 6.-.-.-
12043355_1_1495_+ 6.1.1.-
12033099_584_1363_+ 2.-.-.-
12033099_584_1363_+ 2.4.-.-
11996373_130_777_+ 1.-.-.-
12046435_489_1031_+ 2.-.-.-
12046653_670_1550_- 3.4.25.-
12046653_670_1550_- 3.4.-.-
12046653_670_1550_- 3.-.-.-
12040785_1315_1789_- 4.2.1.46
12040785_1315_1789_- 4.-.-.-
12030069_1_303_- 2.7.1.30
12030069_1_303_- 2.-.-.-
12030069_1_303_- 2.7.1.-
12048695_2121_3107_+ 6.1.1.-
12048695_2121_3107_+ 6.1.1.17
12048695_2121_3107_+ 6.-.-.-
12048695_2121_3107_+ 6.1.1.-
11954057_165_577_- 2.7.4.6
11954057_165_577_- 2.-.-.-
11999487_1_801_+ 4.2.1.11
11999487_1_801_+ 4.-.-.-
11998917_1_797_- 3.-.-.-
11998917_1_797_- 3.6.3.-
11978058_18_669_- 2.7.4.1
12043503_1237_2084_- 5.2.1.8
12043503_1237_2084_- 5.-.-.-
11999123_1_798_+ 1.-.-.-
11999123_1_798_+ 1.2.-.-
11980154_38_679_+ 2.-.-.-
11950809_1_567_- 2.7.2.4
11950809_1_567_- 2.-.-.-
12045541_1_1056_+ 1.4.1.2
12045541_1_1056_+ 1.-.-.-
12021611_1_537_+ 2.-.-.-
12021611_1_537_+ 2.3.-.-
12008561_188_885_- 2.7.1.30
12008561_188_885_- 2.-.-.-
12008561_188_885_- 2.7.1.-
11971376_1_639_- 2.7.-.-
11964992_1_615_+ 1.7.99.4
11964992_1_615_+ 1.-.-.-
11926781_1_235_- 2.7.4.3
11926781_1_235_- 2.-.-.-
11926781_1_235_- 2.7.4.-
11955247_1_320_- 2.7.7.6
11955247_1_320_- 2.-.-.-
11955247_1_320_- 2.7.7.-
