# Supplementary material for: A Graph-Centric Approach for Metagenome-Guided Peptide and Protein Identification in Metaproteomics
Source: PLoS Comput Biol. 2016 Dec 5;12(12):e1005224. doi: 10.1371/journal.pcbi.1005224 (PMC5137872; doi:10.1371/journal.pcbi.1005224)
Supplement: S1 Dataset — (ZIP) [file pcbi.1005224.s006.zip › Supplement/Pathway/SD7.hybrid.fgs-rap.ec.minpath]

path 1 any n/a  naive 1  minpath 0  fam0  5  fam-found  1  name  P101-PWY
path 2 any n/a  naive 1  minpath 1  fam0  10  fam-found  7  name  P105-PWY
path 3 any n/a  naive 1  minpath 1  fam0  7  fam-found  5  name  P108-PWY
path 5 any n/a  naive 1  minpath 1  fam0  18  fam-found  8  name  P122-PWY
path 6 any n/a  naive 1  minpath 1  fam0  15  fam-found  8  name  P124-PWY
path 8 any n/a  naive 1  minpath 1  fam0  1  fam-found  1  name  P142-PWY
path 9 any n/a  naive 1  minpath 0  fam0  5  fam-found  1  name  P161-PWY
path 10 any n/a  naive 1  minpath 0  fam0  12  fam-found  4  name  P162-PWY
path 11 any n/a  naive 1  minpath 0  fam0  10  fam-found  3  name  P163-PWY
path 15 any n/a  naive 1  minpath 1  fam0  8  fam-found  1  name  P184-PWY
path 16 any n/a  naive 1  minpath 1  fam0  11  fam-found  6  name  P185-PWY
path 19 any n/a  naive 1  minpath 1  fam0  2  fam-found  2  name  P21-PWY
path 20 any n/a  naive 1  minpath 1  fam0  5  fam-found  3  name  P221-PWY
path 22 any n/a  naive 1  minpath 1  fam0  3  fam-found  1  name  P224-PWY
path 23 any n/a  naive 1  minpath 1  fam0  10  fam-found  7  name  P23-PWY
path 29 any n/a  naive 1  minpath 0  fam0  12  fam-found  2  name  P3-PWY
path 31 any n/a  naive 1  minpath 0  fam0  3  fam-found  1  name  P303-PWY
path 32 any n/a  naive 1  minpath 1  fam0  5  fam-found  1  name  P321-PWY
path 33 any n/a  naive 1  minpath 0  fam0  9  fam-found  4  name  P341-PWY
path 38 any n/a  naive 1  minpath 1  fam0  7  fam-found  5  name  P42-PWY
path 58 any n/a  naive 1  minpath 1  fam0  3  fam-found  1  name  PHENYLALANINE-DEG1-PWY
path 59 any n/a  naive 1  minpath 1  fam0  3  fam-found  2  name  PHESYN
path 62 any n/a  naive 1  minpath 1  fam0  2  fam-found  1  name  PLPSAL-PWY
path 64 any n/a  naive 1  minpath 0  fam0  4  fam-found  1  name  PPGPPMET-PWY
path 65 any n/a  naive 1  minpath 1  fam0  3  fam-found  3  name  PROPIONMET-PWY
path 66 any n/a  naive 1  minpath 1  fam0  3  fam-found  1  name  PROSYN-PWY
path 67 any n/a  naive 1  minpath 1  fam0  4  fam-found  1  name  PROTOCATECHUATE-ORTHO-CLEAVAGE-PWY
path 70 any n/a  naive 1  minpath 0  fam0  4  fam-found  1  name  PWY-0
path 74 any n/a  naive 1  minpath 1  fam0  10  fam-found  7  name  PWY-1042
path 78 any n/a  naive 1  minpath 0  fam0  14  fam-found  1  name  PWY-1121
path 85 any n/a  naive 1  minpath 1  fam0  4  fam-found  1  name  PWY-1269
path 86 any n/a  naive 1  minpath 1  fam0  2  fam-found  1  name  PWY-1281
path 88 any n/a  naive 1  minpath 0  fam0  6  fam-found  1  name  PWY-1361
path 93 any n/a  naive 1  minpath 0  fam0  10  fam-found  3  name  PWY-1622
path 101 any n/a  naive 1  minpath 1  fam0  8  fam-found  2  name  PWY-181
path 103 any n/a  naive 1  minpath 1  fam0  8  fam-found  4  name  PWY-1861
path 114 any n/a  naive 1  minpath 1  fam0  3  fam-found  2  name  PWY-2161
path 117 any n/a  naive 1  minpath 1  fam0  11  fam-found  3  name  PWY-2201
path 118 any n/a  naive 1  minpath 0  fam0  13  fam-found  3  name  PWY-2221
path 122 any n/a  naive 1  minpath 1  fam0  2  fam-found  1  name  PWY-2301
path 128 any n/a  naive 1  minpath 1  fam0  5  fam-found  2  name  PWY-241
path 133 any n/a  naive 1  minpath 1  fam0  2  fam-found  1  name  PWY-2501
path 144 any n/a  naive 1  minpath 1  fam0  4  fam-found  1  name  PWY-2722
path 145 any n/a  naive 1  minpath 0  fam0  6  fam-found  1  name  PWY-2723
path 146 any n/a  naive 1  minpath 0  fam0  5  fam-found  1  name  PWY-2724
path 160 any n/a  naive 1  minpath 1  fam0  8  fam-found  4  name  PWY-2941
path 161 any n/a  naive 1  minpath 0  fam0  7  fam-found  3  name  PWY-2942
path 172 any n/a  naive 1  minpath 1  fam0  2  fam-found  1  name  PWY-3121
path 173 any n/a  naive 1  minpath 1  fam0  2  fam-found  1  name  PWY-3161
path 174 any n/a  naive 1  minpath 0  fam0  6  fam-found  1  name  PWY-3162
path 176 any n/a  naive 1  minpath 0  fam0  8  fam-found  1  name  PWY-321
path 177 any n/a  naive 1  minpath 1  fam0  2  fam-found  1  name  PWY-3221
path 180 any n/a  naive 1  minpath 1  fam0  2  fam-found  1  name  PWY-3341
path 182 any n/a  naive 1  minpath 0  fam0  3  fam-found  1  name  PWY-3461
path 183 any n/a  naive 1  minpath 0  fam0  3  fam-found  1  name  PWY-3462
path 190 any n/a  naive 1  minpath 1  fam0  4  fam-found  2  name  PWY-3641
path 191 any n/a  naive 1  minpath 0  fam0  5  fam-found  1  name  PWY-3661
path 192 any n/a  naive 1  minpath 0  fam0  3  fam-found  1  name  PWY-3661-1
path 193 any n/a  naive 1  minpath 1  fam0  2  fam-found  1  name  PWY-3722
path 194 any n/a  naive 1  minpath 1  fam0  4  fam-found  4  name  PWY-3781
path 195 any n/a  naive 1  minpath 1  fam0  7  fam-found  4  name  PWY-3801
path 196 any n/a  naive 1  minpath 0  fam0  3  fam-found  1  name  PWY-381
path 197 any n/a  naive 1  minpath 1  fam0  4  fam-found  1  name  PWY-3821
path 198 any n/a  naive 1  minpath 0  fam0  9  fam-found  3  name  PWY-3841
path 199 any n/a  naive 1  minpath 0  fam0  3  fam-found  1  name  PWY-3861
path 200 any n/a  naive 1  minpath 0  fam0  3  fam-found  1  name  PWY-3881
path 202 any n/a  naive 1  minpath 0  fam0  6  fam-found  1  name  PWY-3941
path 211 any n/a  naive 1  minpath 1  fam0  4  fam-found  1  name  PWY-4041
path 213 any n/a  naive 1  minpath 1  fam0  3  fam-found  2  name  PWY-4081
path 214 any n/a  naive 1  minpath 1  fam0  2  fam-found  1  name  PWY-4101
path 220 any n/a  naive 1  minpath 1  fam0  2  fam-found  2  name  PWY-4261
path 223 any n/a  naive 1  minpath 1  fam0  3  fam-found  2  name  PWY-4302
path 225 any n/a  naive 1  minpath 1  fam0  1  fam-found  1  name  PWY-4341
path 227 any n/a  naive 1  minpath 1  fam0  5  fam-found  3  name  PWY-4381
path 231 any n/a  naive 1  minpath 1  fam0  2  fam-found  1  name  PWY-4521
path 235 any n/a  naive 1  minpath 0  fam0  4  fam-found  1  name  PWY-4661
path 250 any n/a  naive 1  minpath 0  fam0  5  fam-found  1  name  PWY-4981
path 251 any n/a  naive 1  minpath 0  fam0  3  fam-found  1  name  PWY-4983
path 252 any n/a  naive 1  minpath 0  fam0  5  fam-found  1  name  PWY-4984
path 254 any n/a  naive 1  minpath 0  fam0  3  fam-found  1  name  PWY-5
path 258 any n/a  naive 1  minpath 0  fam0  8  fam-found  2  name  PWY-5022
path 260 any n/a  naive 1  minpath 1  fam0  2  fam-found  1  name  PWY-5025
path 274 any n/a  naive 1  minpath 1  fam0  4  fam-found  2  name  PWY-5041
path 276 any n/a  naive 1  minpath 0  fam0  3  fam-found  1  name  PWY-5046
path 280 any n/a  naive 1  minpath 0  fam0  3  fam-found  1  name  PWY-5054
path 299 any n/a  naive 1  minpath 1  fam0  7  fam-found  2  name  PWY-5083
path 300 any n/a  naive 1  minpath 1  fam0  3  fam-found  3  name  PWY-5084
path 304 any n/a  naive 1  minpath 1  fam0  7  fam-found  4  name  PWY-5097
path 306 any n/a  naive 1  minpath 0  fam0  7  fam-found  2  name  PWY-5101
path 307 any n/a  naive 1  minpath 1  fam0  5  fam-found  3  name  PWY-5103
path 308 any n/a  naive 1  minpath 1  fam0  6  fam-found  4  name  PWY-5104
path 312 any n/a  naive 1  minpath 0  fam0  5  fam-found  2  name  PWY-5109
path 328 any n/a  naive 1  minpath 1  fam0  5  fam-found  4  name  PWY-5136
path 330 any n/a  naive 1  minpath 1  fam0  5  fam-found  2  name  PWY-5138
path 334 any n/a  naive 1  minpath 1  fam0  1  fam-found  1  name  PWY-5143
path 335 any n/a  naive 1  minpath 0  fam0  3  fam-found  1  name  PWY-5147
path 340 any n/a  naive 1  minpath 1  fam0  9  fam-found  5  name  PWY-5154
path 353 any n/a  naive 1  minpath 0  fam0  4  fam-found  1  name  PWY-5176
path 354 any n/a  naive 1  minpath 1  fam0  4  fam-found  2  name  PWY-5177
path 355 any n/a  naive 1  minpath 1  fam0  6  fam-found  3  name  PWY-5188
path 356 any n/a  naive 1  minpath 0  fam0  4  fam-found  1  name  PWY-5189
path 357 any n/a  naive 1  minpath 1  fam0  2  fam-found  1  name  PWY-5194
path 383 any n/a  naive 1  minpath 1  fam0  2  fam-found  1  name  PWY-5278
path 419 any n/a  naive 1  minpath 1  fam0  2  fam-found  1  name  PWY-5340
path 422 any n/a  naive 1  minpath 1  fam0  2  fam-found  1  name  PWY-5344
path 437 any n/a  naive 1  minpath 0  fam0  6  fam-found  1  name  PWY-5367
path 448 any n/a  naive 1  minpath 1  fam0  6  fam-found  3  name  PWY-5384
path 454 any n/a  naive 1  minpath 1  fam0  10  fam-found  5  name  PWY-5392
path 494 any n/a  naive 1  minpath 1  fam0  1  fam-found  1  name  PWY-5461
path 510 any n/a  naive 1  minpath 0  fam0  3  fam-found  1  name  PWY-5482
path 511 any n/a  naive 1  minpath 1  fam0  2  fam-found  1  name  PWY-5483
path 512 any n/a  naive 1  minpath 1  fam0  11  fam-found  7  name  PWY-5484
path 513 any n/a  naive 1  minpath 0  fam0  3  fam-found  1  name  PWY-5485
path 519 any n/a  naive 1  minpath 1  fam0  2  fam-found  1  name  PWY-5491
path 520 any n/a  naive 1  minpath 1  fam0  2  fam-found  1  name  PWY-5493
path 522 any n/a  naive 1  minpath 0  fam0  16  fam-found  3  name  PWY-5497
path 524 any n/a  naive 1  minpath 0  fam0  3  fam-found  1  name  PWY-5506
path 525 any n/a  naive 1  minpath 1  fam0  9  fam-found  1  name  PWY-5508
path 526 any n/a  naive 1  minpath 0  fam0  8  fam-found  1  name  PWY-5509
path 528 any n/a  naive 1  minpath 0  fam0  7  fam-found  1  name  PWY-5514
path 538 any n/a  naive 1  minpath 1  fam0  7  fam-found  1  name  PWY-5531
path 544 any n/a  naive 1  minpath 1  fam0  2  fam-found  1  name  PWY-5537
path 545 any n/a  naive 1  minpath 1  fam0  2  fam-found  2  name  PWY-5538
path 546 any n/a  naive 1  minpath 1  fam0  1  fam-found  1  name  PWY-5600
path 547 any n/a  naive 1  minpath 1  fam0  4  fam-found  3  name  PWY-561
path 567 any n/a  naive 1  minpath 1  fam0  4  fam-found  3  name  PWY-5659
path 569 any n/a  naive 1  minpath 0  fam0  5  fam-found  1  name  PWY-5661
path 571 any n/a  naive 1  minpath 1  fam0  3  fam-found  1  name  PWY-5663
path 572 any n/a  naive 1  minpath 0  fam0  3  fam-found  1  name  PWY-5664
path 575 any n/a  naive 1  minpath 1  fam0  4  fam-found  3  name  PWY-5667
path 581 any n/a  naive 1  minpath 1  fam0  4  fam-found  2  name  PWY-5675
path 582 any n/a  naive 1  minpath 1  fam0  6  fam-found  3  name  PWY-5676
path 583 any n/a  naive 1  minpath 0  fam0  8  fam-found  1  name  PWY-5677
path 585 any n/a  naive 1  minpath 1  fam0  6  fam-found  3  name  PWY-5686
path 586 any n/a  naive 1  minpath 1  fam0  7  fam-found  5  name  PWY-5690
path 590 any n/a  naive 1  minpath 0  fam0  4  fam-found  1  name  PWY-5695
path 601 any n/a  naive 1  minpath 1  fam0  9  fam-found  5  name  PWY-5723
path 607 any n/a  naive 1  minpath 1  fam0  3  fam-found  1  name  PWY-5738
path 608 any n/a  naive 1  minpath 1  fam0  2  fam-found  1  name  PWY-5739
path 609 any n/a  naive 1  minpath 0  fam0  3  fam-found  1  name  PWY-5740
path 610 any n/a  naive 1  minpath 0  fam0  10  fam-found  3  name  PWY-5741
path 612 any n/a  naive 1  minpath 0  fam0  11  fam-found  4  name  PWY-5743
path 613 any n/a  naive 1  minpath 0  fam0  11  fam-found  1  name  PWY-5744
path 614 any n/a  naive 1  minpath 1  fam0  5  fam-found  2  name  PWY-5747
path 617 any n/a  naive 1  minpath 0  fam0  4  fam-found  1  name  PWY-5750
path 640 any n/a  naive 1  minpath 0  fam0  16  fam-found  6  name  PWY-5789
path 641 any n/a  naive 1  minpath 1  fam0  7  fam-found  2  name  PWY-5791
path 653 any n/a  naive 1  minpath 0  fam0  9  fam-found  1  name  PWY-581
path 662 any n/a  naive 1  minpath 0  fam0  8  fam-found  1  name  PWY-5826
path 670 any n/a  naive 1  minpath 0  fam0  7  fam-found  2  name  PWY-5837
path 696 any n/a  naive 1  minpath 0  fam0  3  fam-found  1  name  PWY-5885
path 707 any n/a  naive 1  minpath 0  fam0  4  fam-found  1  name  PWY-5912
path 708 any n/a  naive 1  minpath 1  fam0  10  fam-found  6  name  PWY-5913
path 711 any n/a  naive 1  minpath 1  fam0  1  fam-found  1  name  PWY-5921
path 724 any n/a  naive 1  minpath 1  fam0  2  fam-found  1  name  PWY-5938
path 725 any n/a  naive 1  minpath 1  fam0  2  fam-found  1  name  PWY-5939
path 726 any n/a  naive 1  minpath 0  fam0  13  fam-found  1  name  PWY-5940
path 727 any n/a  naive 1  minpath 0  fam0  6  fam-found  2  name  PWY-5941
path 742 any n/a  naive 1  minpath 1  fam0  4  fam-found  2  name  PWY-5965
path 743 any n/a  naive 1  minpath 1  fam0  4  fam-found  2  name  PWY-5966
path 746 any n/a  naive 1  minpath 1  fam0  1  fam-found  1  name  PWY-5970
path 747 any n/a  naive 1  minpath 1  fam0  9  fam-found  6  name  PWY-5971
path 748 any n/a  naive 1  minpath 0  fam0  6  fam-found  1  name  PWY-5972
path 749 any n/a  naive 1  minpath 1  fam0  5  fam-found  3  name  PWY-5973
path 755 any n/a  naive 1  minpath 1  fam0  4  fam-found  3  name  PWY-5981
path 761 any n/a  naive 1  minpath 1  fam0  7  fam-found  5  name  PWY-5989
path 764 any n/a  naive 1  minpath 0  fam0  11  fam-found  4  name  PWY-5994
path 770 any n/a  naive 1  minpath 1  fam0  2  fam-found  1  name  PWY-6000
path 771 any n/a  naive 1  minpath 1  fam0  2  fam-found  1  name  PWY-6001
path 772 any n/a  naive 1  minpath 1  fam0  2  fam-found  1  name  PWY-6002
path 808 any n/a  naive 1  minpath 1  fam0  2  fam-found  1  name  PWY-6054
path 809 any n/a  naive 1  minpath 1  fam0  2  fam-found  1  name  PWY-6055
path 815 any n/a  naive 1  minpath 1  fam0  12  fam-found  1  name  PWY-6061
path 849 any n/a  naive 1  minpath 1  fam0  4  fam-found  3  name  PWY-6113
path 853 any n/a  naive 1  minpath 1  fam0  2  fam-found  1  name  PWY-6118
path 854 any n/a  naive 1  minpath 0  fam0  3  fam-found  1  name  PWY-6120
path 855 any n/a  naive 1  minpath 1  fam0  5  fam-found  3  name  PWY-6121
path 856 any n/a  naive 1  minpath 1  fam0  5  fam-found  3  name  PWY-6122
path 857 any n/a  naive 1  minpath 1  fam0  6  fam-found  3  name  PWY-6123
path 858 any n/a  naive 1  minpath 1  fam0  5  fam-found  3  name  PWY-6124
path 870 any n/a  naive 1  minpath 0  fam0  12  fam-found  5  name  PWY-6142
path 874 any n/a  naive 1  minpath 0  fam0  5  fam-found  1  name  PWY-6147
path 884 any n/a  naive 1  minpath 0  fam0  9  fam-found  1  name  PWY-6167
path 885 any n/a  naive 1  minpath 1  fam0  8  fam-found  2  name  PWY-6168
path 887 any n/a  naive 1  minpath 0  fam0  7  fam-found  1  name  PWY-6174
path 889 any n/a  naive 1  minpath 0  fam0  3  fam-found  1  name  PWY-6181
path 900 any n/a  naive 1  minpath 0  fam0  6  fam-found  2  name  PWY-621
path 907 any n/a  naive 1  minpath 0  fam0  9  fam-found  2  name  PWY-622
path 927 any n/a  naive 1  minpath 1  fam0  1  fam-found  1  name  PWY-6268
path 928 any n/a  naive 1  minpath 0  fam0  7  fam-found  1  name  PWY-6269
path 933 any n/a  naive 1  minpath 1  fam0  5  fam-found  3  name  PWY-6277
path 937 any n/a  naive 1  minpath 1  fam0  5  fam-found  3  name  PWY-6282
path 949 any n/a  naive 1  minpath 0  fam0  4  fam-found  1  name  PWY-6307
path 954 any n/a  naive 1  minpath 0  fam0  5  fam-found  1  name  PWY-6313
path 957 any n/a  naive 1  minpath 0  fam0  5  fam-found  1  name  PWY-6317
path 973 any n/a  naive 1  minpath 0  fam0  6  fam-found  1  name  PWY-6339
path 975 any n/a  naive 1  minpath 0  fam0  5  fam-found  1  name  PWY-6342
path 977 any n/a  naive 1  minpath 0  fam0  7  fam-found  1  name  PWY-6344
path 996 any n/a  naive 1  minpath 0  fam0  4  fam-found  1  name  PWY-6372
path 1005 any n/a  naive 1  minpath 1  fam0  8  fam-found  2  name  PWY-6386
path 1006 any n/a  naive 1  minpath 0  fam0  8  fam-found  2  name  PWY-6387
path 1008 any n/a  naive 1  minpath 1  fam0  2  fam-found  1  name  PWY-6389
path 1012 any n/a  naive 1  minpath 0  fam0  12  fam-found  1  name  PWY-6397
path 1030 any n/a  naive 1  minpath 1  fam0  3  fam-found  1  name  PWY-6421
path 1040 any n/a  naive 1  minpath 1  fam0  5  fam-found  3  name  PWY-6435
path 1055 any n/a  naive 1  minpath 0  fam0  5  fam-found  1  name  PWY-6453
path 1065 any n/a  naive 1  minpath 1  fam0  1  fam-found  1  name  PWY-6466
path 1098 any n/a  naive 1  minpath 0  fam0  7  fam-found  3  name  PWY-6519
path 1100 any n/a  naive 1  minpath 1  fam0  2  fam-found  1  name  PWY-6523
path 1104 any n/a  naive 1  minpath 0  fam0  8  fam-found  2  name  PWY-6527
path 1107 any n/a  naive 1  minpath 0  fam0  4  fam-found  1  name  PWY-6531
path 1118 any n/a  naive 1  minpath 1  fam0  9  fam-found  2  name  PWY-6545
path 1120 any n/a  naive 1  minpath 1  fam0  8  fam-found  5  name  PWY-6549
path 1126 any n/a  naive 1  minpath 0  fam0  4  fam-found  1  name  PWY-6559
path 1127 any n/a  naive 1  minpath 0  fam0  6  fam-found  1  name  PWY-6562
path 1135 any n/a  naive 1  minpath 1  fam0  2  fam-found  1  name  PWY-6580
path 1137 any n/a  naive 1  minpath 1  fam0  7  fam-found  4  name  PWY-6583
path 1139 any n/a  naive 1  minpath 0  fam0  3  fam-found  1  name  PWY-6587
path 1140 any n/a  naive 1  minpath 0  fam0  5  fam-found  2  name  PWY-6588
path 1144 any n/a  naive 1  minpath 0  fam0  7  fam-found  1  name  PWY-6596
path 1146 any n/a  naive 1  minpath 1  fam0  2  fam-found  1  name  PWY-6599
path 1147 any n/a  naive 1  minpath 1  fam0  2  fam-found  1  name  PWY-66
path 1154 any n/a  naive 1  minpath 0  fam0  3  fam-found  1  name  PWY-6609
path 1155 any n/a  naive 1  minpath 0  fam0  3  fam-found  1  name  PWY-6610
path 1163 any n/a  naive 1  minpath 0  fam0  3  fam-found  1  name  PWY-6620
path 1168 any n/a  naive 1  minpath 0  fam0  9  fam-found  1  name  PWY-6627
path 1173 any n/a  naive 1  minpath 0  fam0  4  fam-found  1  name  PWY-6637
path 1190 any n/a  naive 1  minpath 0  fam0  3  fam-found  1  name  PWY-6664
path 1196 any n/a  naive 1  minpath 0  fam0  8  fam-found  1  name  PWY-6672
path 1200 any n/a  naive 1  minpath 0  fam0  3  fam-found  1  name  PWY-6679
path 1203 any n/a  naive 1  minpath 0  fam0  3  fam-found  1  name  PWY-6683
path 1211 any n/a  naive 1  minpath 1  fam0  4  fam-found  3  name  PWY-6692
path 1212 any n/a  naive 1  minpath 0  fam0  4  fam-found  1  name  PWY-6693
path 1214 any n/a  naive 1  minpath 1  fam0  3  fam-found  1  name  PWY-6695
path 1220 any n/a  naive 1  minpath 0  fam0  4  fam-found  1  name  PWY-6703
path 1231 any n/a  naive 1  minpath 0  fam0  5  fam-found  1  name  PWY-6722
path 1233 any n/a  naive 1  minpath 1  fam0  16  fam-found  10  name  PWY-6728
path 1235 any n/a  naive 1  minpath 0  fam0  6  fam-found  2  name  PWY-6731
path 1236 any n/a  naive 1  minpath 0  fam0  6  fam-found  1  name  PWY-6733
path 1239 any n/a  naive 1  minpath 0  fam0  7  fam-found  2  name  PWY-6737
path 1245 any n/a  naive 1  minpath 1  fam0  4  fam-found  2  name  PWY-6748
path 1246 any n/a  naive 1  minpath 1  fam0  9  fam-found  2  name  PWY-6749
path 1269 any n/a  naive 1  minpath 0  fam0  3  fam-found  1  name  PWY-6788
path 1275 any n/a  naive 1  minpath 0  fam0  5  fam-found  2  name  PWY-6799
path 1278 any n/a  naive 1  minpath 0  fam0  4  fam-found  1  name  PWY-6803
path 1282 any n/a  naive 1  minpath 0  fam0  4  fam-found  1  name  PWY-6808
path 1294 any n/a  naive 1  minpath 1  fam0  7  fam-found  2  name  PWY-6823
path 1315 any n/a  naive 1  minpath 1  fam0  3  fam-found  1  name  PWY-6854
path 1317 any n/a  naive 1  minpath 1  fam0  5  fam-found  1  name  PWY-6857
path 1320 any n/a  naive 1  minpath 0  fam0  9  fam-found  4  name  PWY-6863
path 1321 any n/a  naive 1  minpath 1  fam0  3  fam-found  1  name  PWY-6871
path 1323 any n/a  naive 1  minpath 0  fam0  4  fam-found  1  name  PWY-6873
path 1325 any n/a  naive 1  minpath 0  fam0  5  fam-found  2  name  PWY-6876
path 1326 any n/a  naive 1  minpath 0  fam0  6  fam-found  2  name  PWY-6883
path 1327 any n/a  naive 1  minpath 1  fam0  5  fam-found  3  name  PWY-6886
path 1331 any n/a  naive 1  minpath 0  fam0  5  fam-found  2  name  PWY-6891
path 1332 any n/a  naive 1  minpath 0  fam0  6  fam-found  2  name  PWY-6892
path 1340 any n/a  naive 1  minpath 1  fam0  8  fam-found  5  name  PWY-6901
path 1341 any n/a  naive 1  minpath 1  fam0  2  fam-found  1  name  PWY-6902
path 1351 any n/a  naive 1  minpath 0  fam0  4  fam-found  1  name  PWY-6920
path 1358 any n/a  naive 1  minpath 1  fam0  2  fam-found  1  name  PWY-6932
path 1365 any n/a  naive 1  minpath 0  fam0  6  fam-found  1  name  PWY-6942
path 1367 any n/a  naive 1  minpath 0  fam0  14  fam-found  1  name  PWY-6944
path 1368 any n/a  naive 1  minpath 0  fam0  12  fam-found  2  name  PWY-6945
path 1369 any n/a  naive 1  minpath 0  fam0  12  fam-found  2  name  PWY-6946
path 1370 any n/a  naive 1  minpath 0  fam0  13  fam-found  1  name  PWY-6948
path 1374 any n/a  naive 1  minpath 1  fam0  2  fam-found  1  name  PWY-6952
path 1375 any n/a  naive 1  minpath 0  fam0  5  fam-found  1  name  PWY-6953
path 1381 any n/a  naive 1  minpath 1  fam0  2  fam-found  2  name  PWY-6963
path 1382 any n/a  naive 1  minpath 1  fam0  2  fam-found  2  name  PWY-6964
path 1387 any n/a  naive 1  minpath 1  fam0  11  fam-found  8  name  PWY-6969
path 1391 any n/a  naive 1  minpath 0  fam0  5  fam-found  1  name  PWY-6973
path 1392 any n/a  naive 1  minpath 0  fam0  5  fam-found  1  name  PWY-6974
path 1393 any n/a  naive 1  minpath 0  fam0  6  fam-found  1  name  PWY-6976
path 1395 any n/a  naive 1  minpath 0  fam0  5  fam-found  2  name  PWY-6981
path 1397 any n/a  naive 1  minpath 0  fam0  3  fam-found  1  name  PWY-6983
path 1405 any n/a  naive 1  minpath 0  fam0  5  fam-found  2  name  PWY-6992
path 1415 any n/a  naive 1  minpath 1  fam0  11  fam-found  7  name  PWY-7003
path 1417 any n/a  naive 1  minpath 0  fam0  6  fam-found  2  name  PWY-7007
path 1437 any n/a  naive 1  minpath 0  fam0  3  fam-found  1  name  PWY-7033
path 1447 any n/a  naive 1  minpath 0  fam0  6  fam-found  1  name  PWY-7046
path 1448 any n/a  naive 1  minpath 0  fam0  7  fam-found  1  name  PWY-7049
path 1451 any n/a  naive 1  minpath 0  fam0  6  fam-found  1  name  PWY-7053
path 1469 any n/a  naive 1  minpath 1  fam0  5  fam-found  1  name  PWY-7077
path 1473 any n/a  naive 1  minpath 0  fam0  3  fam-found  1  name  PWY-7082
path 1474 any n/a  naive 1  minpath 1  fam0  4  fam-found  2  name  PWY-7084
path 1478 any n/a  naive 1  minpath 1  fam0  1  fam-found  1  name  PWY-7089
path 1480 any n/a  naive 1  minpath 0  fam0  3  fam-found  1  name  PWY-7091
path 1481 any n/a  naive 1  minpath 1  fam0  2  fam-found  1  name  PWY-7092
path 1483 any n/a  naive 1  minpath 1  fam0  6  fam-found  4  name  PWY-7094
path 1485 any n/a  naive 1  minpath 1  fam0  1  fam-found  1  name  PWY-7096
path 1491 any n/a  naive 1  minpath 0  fam0  6  fam-found  1  name  PWY-7104
path 1496 any n/a  naive 1  minpath 1  fam0  5  fam-found  3  name  PWY-7111
path 1500 any n/a  naive 1  minpath 0  fam0  8  fam-found  3  name  PWY-7115
path 1501 any n/a  naive 1  minpath 0  fam0  8  fam-found  2  name  PWY-7117
path 1502 any n/a  naive 1  minpath 0  fam0  7  fam-found  2  name  PWY-7118
path 1505 any n/a  naive 1  minpath 0  fam0  7  fam-found  3  name  PWY-7124
path 1506 any n/a  naive 1  minpath 0  fam0  3  fam-found  1  name  PWY-7126
path 1529 any n/a  naive 1  minpath 0  fam0  5  fam-found  1  name  PWY-7153
path 1533 any n/a  naive 1  minpath 0  fam0  3  fam-found  1  name  PWY-7158
path 1534 any n/a  naive 1  minpath 0  fam0  7  fam-found  1  name  PWY-7159
path 1548 any n/a  naive 1  minpath 0  fam0  4  fam-found  1  name  PWY-7174
path 1550 any n/a  naive 1  minpath 1  fam0  4  fam-found  3  name  PWY-7176
path 1551 any n/a  naive 1  minpath 1  fam0  2  fam-found  1  name  PWY-7177
path 1555 any n/a  naive 1  minpath 1  fam0  3  fam-found  1  name  PWY-7180
path 1559 any n/a  naive 1  minpath 0  fam0  9  fam-found  2  name  PWY-7184
path 1560 any n/a  naive 1  minpath 0  fam0  5  fam-found  1  name  PWY-7185
path 1562 any n/a  naive 1  minpath 0  fam0  9  fam-found  1  name  PWY-7187
path 1570 any n/a  naive 1  minpath 0  fam0  6  fam-found  1  name  PWY-7197
path 1571 any n/a  naive 1  minpath 0  fam0  8  fam-found  2  name  PWY-7198
path 1573 any n/a  naive 1  minpath 0  fam0  4  fam-found  1  name  PWY-7204
path 1574 any n/a  naive 1  minpath 0  fam0  3  fam-found  1  name  PWY-7205
path 1577 any n/a  naive 1  minpath 0  fam0  9  fam-found  2  name  PWY-7210
path 1580 any n/a  naive 1  minpath 1  fam0  2  fam-found  1  name  PWY-7214
path 1581 any n/a  naive 1  minpath 1  fam0  3  fam-found  3  name  PWY-7216
path 1582 any n/a  naive 1  minpath 1  fam0  4  fam-found  2  name  PWY-7218
path 1583 any n/a  naive 1  minpath 1  fam0  4  fam-found  3  name  PWY-7219
path 1585 any n/a  naive 1  minpath 1  fam0  3  fam-found  2  name  PWY-7220
path 1586 any n/a  naive 1  minpath 1  fam0  4  fam-found  3  name  PWY-7221
path 1587 any n/a  naive 1  minpath 1  fam0  3  fam-found  2  name  PWY-7222
path 1588 any n/a  naive 1  minpath 0  fam0  8  fam-found  1  name  PWY-7224
path 1589 any n/a  naive 1  minpath 1  fam0  2  fam-found  2  name  PWY-7226
path 1590 any n/a  naive 1  minpath 1  fam0  2  fam-found  2  name  PWY-7227
path 1591 any n/a  naive 1  minpath 1  fam0  2  fam-found  1  name  PWY-723
path 1595 any n/a  naive 1  minpath 0  fam0  6  fam-found  2  name  PWY-7234
path 1599 any n/a  naive 1  minpath 1  fam0  11  fam-found  4  name  PWY-7238
path 1606 any n/a  naive 1  minpath 1  fam0  2  fam-found  1  name  PWY-7250
path 1610 any n/a  naive 1  minpath 1  fam0  7  fam-found  4  name  PWY-7254
path 1619 any n/a  naive 1  minpath 0  fam0  5  fam-found  2  name  PWY-7268
path 1620 any n/a  naive 1  minpath 0  fam0  5  fam-found  2  name  PWY-7269
path 1625 any n/a  naive 1  minpath 1  fam0  4  fam-found  3  name  PWY-7279
path 1627 any n/a  naive 1  minpath 0  fam0  6  fam-found  2  name  PWY-7282
path 1632 any n/a  naive 1  minpath 0  fam0  5  fam-found  2  name  PWY-7288
path 1643 any n/a  naive 1  minpath 0  fam0  5  fam-found  1  name  PWY-7301
path 1647 any n/a  naive 1  minpath 1  fam0  2  fam-found  1  name  PWY-7308
path 1650 any n/a  naive 1  minpath 0  fam0  4  fam-found  1  name  PWY-7312
path 1651 any n/a  naive 1  minpath 0  fam0  4  fam-found  1  name  PWY-7315
path 1652 any n/a  naive 1  minpath 0  fam0  4  fam-found  1  name  PWY-7316
path 1654 any n/a  naive 1  minpath 0  fam0  5  fam-found  1  name  PWY-7318
path 1657 any n/a  naive 1  minpath 1  fam0  2  fam-found  1  name  PWY-7328
path 1665 any n/a  naive 1  minpath 0  fam0  6  fam-found  1  name  PWY-7337
path 1666 any n/a  naive 1  minpath 0  fam0  6  fam-found  1  name  PWY-7338
path 1667 any n/a  naive 1  minpath 0  fam0  3  fam-found  1  name  PWY-7339
path 1668 any n/a  naive 1  minpath 0  fam0  5  fam-found  1  name  PWY-7340
path 1671 any n/a  naive 1  minpath 0  fam0  5  fam-found  2  name  PWY-7343
path 1672 any n/a  naive 1  minpath 1  fam0  1  fam-found  1  name  PWY-7344
path 1673 any n/a  naive 1  minpath 1  fam0  1  fam-found  1  name  PWY-7346
path 1674 any n/a  naive 1  minpath 0  fam0  3  fam-found  1  name  PWY-7347
path 1675 any n/a  naive 1  minpath 0  fam0  10  fam-found  3  name  PWY-735
path 1692 any n/a  naive 1  minpath 0  fam0  11  fam-found  1  name  PWY-7377
path 1698 any n/a  naive 1  minpath 1  fam0  6  fam-found  3  name  PWY-7383
path 1699 any n/a  naive 1  minpath 1  fam0  11  fam-found  6  name  PWY-7384
path 1700 any n/a  naive 1  minpath 0  fam0  8  fam-found  2  name  PWY-7385
path 1701 any n/a  naive 1  minpath 0  fam0  3  fam-found  1  name  PWY-7387
path 1702 any n/a  naive 1  minpath 1  fam0  9  fam-found  5  name  PWY-7388
path 1703 any n/a  naive 1  minpath 0  fam0  8  fam-found  1  name  PWY-7391
path 1706 any n/a  naive 1  minpath 0  fam0  4  fam-found  1  name  PWY-7395
path 1707 any n/a  naive 1  minpath 1  fam0  7  fam-found  1  name  PWY-7396
path 1711 any n/a  naive 1  minpath 0  fam0  9  fam-found  4  name  PWY-7400
path 1712 any n/a  naive 1  minpath 0  fam0  13  fam-found  2  name  PWY-7401
path 1721 any n/a  naive 1  minpath 0  fam0  5  fam-found  1  name  PWY-7411
path 1723 any n/a  naive 1  minpath 0  fam0  4  fam-found  1  name  PWY-7413
path 1724 any n/a  naive 1  minpath 0  fam0  5  fam-found  1  name  PWY-7414
path 1727 any n/a  naive 1  minpath 1  fam0  2  fam-found  1  name  PWY-7417
path 1729 any n/a  naive 1  minpath 1  fam0  3  fam-found  1  name  PWY-7420
path 1740 any n/a  naive 1  minpath 0  fam0  7  fam-found  1  name  PWY-7431
path 1741 any n/a  naive 1  minpath 0  fam0  4  fam-found  1  name  PWY-7432
path 1748 any n/a  naive 1  minpath 0  fam0  6  fam-found  1  name  PWY-7440
path 1749 any n/a  naive 1  minpath 0  fam0  4  fam-found  1  name  PWY-7442
path 1752 any n/a  naive 1  minpath 0  fam0  3  fam-found  1  name  PWY-7445
path 1760 any n/a  naive 1  minpath 0  fam0  7  fam-found  2  name  PWY-7456
path 1795 any n/a  naive 1  minpath 1  fam0  1  fam-found  1  name  PWY-7494
path 1816 any n/a  naive 1  minpath 0  fam0  7  fam-found  1  name  PWY-7524
path 1827 any n/a  naive 1  minpath 0  fam0  5  fam-found  1  name  PWY-7539
path 1843 any n/a  naive 1  minpath 0  fam0  4  fam-found  1  name  PWY-7557
path 1846 any n/a  naive 1  minpath 1  fam0  8  fam-found  2  name  PWY-7560
path 1858 any n/a  naive 1  minpath 1  fam0  2  fam-found  1  name  PWY-7573
path 1869 any n/a  naive 1  minpath 1  fam0  3  fam-found  2  name  PWY-7586
path 1870 any n/a  naive 1  minpath 0  fam0  3  fam-found  1  name  PWY-7587
path 1872 any n/a  naive 1  minpath 1  fam0  2  fam-found  1  name  PWY-7589
path 1887 any n/a  naive 1  minpath 0  fam0  9  fam-found  2  name  PWY-7606
path 1907 any n/a  naive 1  minpath 0  fam0  8  fam-found  1  name  PWY-7626
path 1935 any n/a  naive 1  minpath 0  fam0  8  fam-found  1  name  PWY-7654
path 1938 any n/a  naive 1  minpath 0  fam0  5  fam-found  1  name  PWY-7657
path 1944 any n/a  naive 1  minpath 1  fam0  4  fam-found  3  name  PWY-7663
path 1945 any n/a  naive 1  minpath 1  fam0  7  fam-found  5  name  PWY-7664
path 1955 any n/a  naive 1  minpath 0  fam0  6  fam-found  1  name  PWY-7674
path 1970 any n/a  naive 1  minpath 0  fam0  8  fam-found  2  name  PWY-882
path 1972 any n/a  naive 1  minpath 0  fam0  7  fam-found  1  name  PWY-922
path 1974 any n/a  naive 1  minpath 1  fam0  1  fam-found  1  name  PWY0-1021
path 1978 any n/a  naive 1  minpath 1  fam0  10  fam-found  2  name  PWY0-1261
path 1979 any n/a  naive 1  minpath 1  fam0  3  fam-found  2  name  PWY0-1264
path 1990 any n/a  naive 1  minpath 1  fam0  2  fam-found  1  name  PWY0-1312
path 1991 any n/a  naive 1  minpath 1  fam0  1  fam-found  1  name  PWY0-1313
path 1995 any n/a  naive 1  minpath 1  fam0  4  fam-found  3  name  PWY0-1319
path 1998 any n/a  naive 1  minpath 1  fam0  2  fam-found  1  name  PWY0-1329
path 1999 any n/a  naive 1  minpath 1  fam0  2  fam-found  1  name  PWY0-1334
path 2000 any n/a  naive 1  minpath 1  fam0  2  fam-found  1  name  PWY0-1335
path 2007 any n/a  naive 1  minpath 1  fam0  2  fam-found  1  name  PWY0-1353
path 2011 any n/a  naive 1  minpath 1  fam0  4  fam-found  1  name  PWY0-1415
path 2012 any n/a  naive 1  minpath 0  fam0  3  fam-found  1  name  PWY0-1433
path 2017 any n/a  naive 1  minpath 1  fam0  5  fam-found  2  name  PWY0-1479
path 2018 any n/a  naive 1  minpath 1  fam0  3  fam-found  1  name  PWY0-1507
path 2026 any n/a  naive 1  minpath 1  fam0  2  fam-found  1  name  PWY0-1561
path 2034 any n/a  naive 1  minpath 1  fam0  2  fam-found  1  name  PWY0-1581
path 2035 any n/a  naive 1  minpath 1  fam0  2  fam-found  1  name  PWY0-1582
path 2036 any n/a  naive 1  minpath 1  fam0  2  fam-found  2  name  PWY0-1584
path 2038 any n/a  naive 1  minpath 0  fam0  10  fam-found  2  name  PWY0-166
path 2040 any n/a  naive 1  minpath 0  fam0  9  fam-found  2  name  PWY0-321
path 2042 any n/a  naive 1  minpath 0  fam0  5  fam-found  2  name  PWY0-42
path 2043 any n/a  naive 1  minpath 0  fam0  3  fam-found  1  name  PWY0-43
path 2050 any n/a  naive 1  minpath 1  fam0  1  fam-found  1  name  PWY0-662
path 2052 any n/a  naive 1  minpath 1  fam0  7  fam-found  5  name  PWY0-862
path 2056 any n/a  naive 1  minpath 1  fam0  3  fam-found  2  name  PWY1-3
path 2058 any n/a  naive 1  minpath 1  fam0  2  fam-found  1  name  PWY1F-353
path 2062 any n/a  naive 1  minpath 0  fam0  5  fam-found  1  name  PWY1G-0
path 2064 any n/a  naive 1  minpath 1  fam0  1  fam-found  1  name  PWY1G-126
path 2074 any n/a  naive 1  minpath 0  fam0  7  fam-found  3  name  PWY3O-355
path 2080 any n/a  naive 1  minpath 1  fam0  4  fam-found  2  name  PWY490-3
path 2081 any n/a  naive 1  minpath 1  fam0  3  fam-found  1  name  PWY490-4
path 2092 any n/a  naive 1  minpath 0  fam0  7  fam-found  1  name  PWY4LZ-257
path 2095 any n/a  naive 1  minpath 1  fam0  2  fam-found  2  name  PWY66-161
path 2096 any n/a  naive 1  minpath 1  fam0  3  fam-found  3  name  PWY66-162
path 2098 any n/a  naive 1  minpath 1  fam0  3  fam-found  2  name  PWY66-21
path 2105 any n/a  naive 1  minpath 0  fam0  5  fam-found  1  name  PWY66-367
path 2106 any n/a  naive 1  minpath 1  fam0  3  fam-found  2  name  PWY66-368
path 2107 any n/a  naive 1  minpath 0  fam0  6  fam-found  1  name  PWY66-373
path 2109 any n/a  naive 1  minpath 0  fam0  4  fam-found  1  name  PWY66-375
path 2115 any n/a  naive 1  minpath 0  fam0  5  fam-found  2  name  PWY66-387
path 2116 any n/a  naive 1  minpath 0  fam0  7  fam-found  2  name  PWY66-388
path 2117 any n/a  naive 1  minpath 1  fam0  4  fam-found  2  name  PWY66-389
path 2118 any n/a  naive 1  minpath 1  fam0  7  fam-found  4  name  PWY66-391
path 2124 any n/a  naive 1  minpath 1  fam0  10  fam-found  7  name  PWY66-398
path 2125 any n/a  naive 1  minpath 1  fam0  13  fam-found  7  name  PWY66-399
path 2127 any n/a  naive 1  minpath 1  fam0  11  fam-found  7  name  PWY66-400
path 2130 any n/a  naive 1  minpath 0  fam0  6  fam-found  2  name  PWY66-422
path 2135 any n/a  naive 1  minpath 0  fam0  4  fam-found  1  name  PWY6666-2
path 2139 any n/a  naive 1  minpath 0  fam0  16  fam-found  4  name  PWYG-321
path 2152 any n/a  naive 1  minpath 1  fam0  6  fam-found  3  name  PYRIDOXSYN-PWY
path 2153 any n/a  naive 1  minpath 1  fam0  3  fam-found  2  name  PYRUVDEHYD-PWY
