# Supplementary material for: A Graph-Centric Approach for Metagenome-Guided Peptide and Protein Identification in Metaproteomics
Source: PLoS Comput Biol. 2016 Dec 5;12(12):e1005224. doi: 10.1371/journal.pcbi.1005224 (PMC5137872; doi:10.1371/journal.pcbi.1005224)
Supplement: S1 Dataset — (ZIP) [file pcbi.1005224.s006.zip › Supplement/Pathway/SD7.hybrid.fgs-rap.go]

#top-hit approach
#query go-term hit E-value
12033381_962_1373_- GO:0006797 E4U536 4e-36
12033381_962_1373_- GO:0016740 E4U536 4e-36
12033381_962_1373_- GO:0016776 E4U536 4e-36
12005858_1_857_+ GO:0004872 G7UQ14 5e-87
12005858_1_857_+ GO:0006810 G7UQ14 5e-87
12005858_1_857_+ GO:0016020 G7UQ14 5e-87
12005858_1_857_+ GO:0030246 G7UQ14 5e-87
11956619_384_585_+ GO:0005886 I0XPQ9 2e-24
11956619_384_585_+ GO:0006810 I0XPQ9 2e-24
11956619_384_585_+ GO:0006811 I0XPQ9 2e-24
11956619_384_585_+ GO:0015078 I0XPQ9 2e-24
11956619_384_585_+ GO:0015986 I0XPQ9 2e-24
11956619_384_585_+ GO:0015991 I0XPQ9 2e-24
11956619_384_585_+ GO:0015992 I0XPQ9 2e-24
11956619_384_585_+ GO:0016020 I0XPQ9 2e-24
11956619_384_585_+ GO:0016021 I0XPQ9 2e-24
11956619_384_585_+ GO:0016787 I0XPQ9 2e-24
11956619_384_585_+ GO:0033177 I0XPQ9 2e-24
11956619_384_585_+ GO:0045263 I0XPQ9 2e-24
12047445_1937_3029_- GO:0004617 A9EWF7 8e-116
12047445_1937_3029_- GO:0006564 A9EWF7 8e-116
12047445_1937_3029_- GO:0008152 A9EWF7 8e-116
12047445_1937_3029_- GO:0016491 A9EWF7 8e-116
12047445_1937_3029_- GO:0016597 A9EWF7 8e-116
12047445_1937_3029_- GO:0016616 A9EWF7 8e-116
12047445_1937_3029_- GO:0051287 A9EWF7 8e-116
12047445_1937_3029_- GO:0055114 A9EWF7 8e-116
11958925_1_593_- GO:0000166 Q5UQ49 3e-72
11958925_1_593_- GO:0005524 Q5UQ49 3e-72
12021933_700_966_+ GO:0003723 G8R2L1 2e-32
12021933_700_966_+ GO:0003735 G8R2L1 2e-32
12021933_700_966_+ GO:0005622 G8R2L1 2e-32
12021933_700_966_+ GO:0005840 G8R2L1 2e-32
12021933_700_966_+ GO:0006412 G8R2L1 2e-32
12021933_700_966_+ GO:0019843 G8R2L1 2e-32
12021933_700_966_+ GO:0030529 G8R2L1 2e-32
11964906_1_614_+ GO:0005215 A0A068YR07 3e-118
11964906_1_614_+ GO:0006810 A0A068YR07 3e-118
11951487_1_569_+ GO:0008152 A4ABL9 6e-69
11951487_1_569_+ GO:0016491 A4ABL9 6e-69
11951487_1_569_+ GO:0055114 A4ABL9 6e-69
12038601_829_1631_- GO:0003677 A0A0F0EEV4 1e-52
12042749_1147_1990_+ GO:0000166 E6SCY3 4e-137
12042749_1147_1990_+ GO:0004055 E6SCY3 4e-137
12042749_1147_1990_+ GO:0005524 E6SCY3 4e-137
12042749_1147_1990_+ GO:0005737 E6SCY3 4e-137
12042749_1147_1990_+ GO:0006526 E6SCY3 4e-137
12042749_1147_1990_+ GO:0008652 E6SCY3 4e-137
12042749_1147_1990_+ GO:0016874 E6SCY3 4e-137
12042749_1147_1990_+ GO:0042803 E6SCY3 4e-137
12048695_1732_2118_+ GO:0000049 A5GMU7 3e-25
12048695_1732_2118_+ GO:0000166 A5GMU7 3e-25
12048695_1732_2118_+ GO:0004812 A5GMU7 3e-25
12048695_1732_2118_+ GO:0004818 A5GMU7 3e-25
12048695_1732_2118_+ GO:0005524 A5GMU7 3e-25
12048695_1732_2118_+ GO:0005737 A5GMU7 3e-25
12048695_1732_2118_+ GO:0006412 A5GMU7 3e-25
12048695_1732_2118_+ GO:0006418 A5GMU7 3e-25
12048695_1732_2118_+ GO:0006424 A5GMU7 3e-25
12048695_1732_2118_+ GO:0016874 A5GMU7 3e-25
12048695_1732_2118_+ GO:0016876 A5GMU7 3e-25
12048695_1732_2118_+ GO:0043039 A5GMU7 3e-25
11936008_1_527_+ GO:0003677 Q21SF7 2e-84
11936008_1_527_+ GO:0003899 Q21SF7 2e-84
11936008_1_527_+ GO:0006351 Q21SF7 2e-84
11936008_1_527_+ GO:0016740 Q21SF7 2e-84
11936008_1_527_+ GO:0016779 Q21SF7 2e-84
11936008_1_527_+ GO:0032549 Q21SF7 2e-84
11938196_263_533_+ GO:0000166 Q21X09 2e-41
11938196_263_533_+ GO:0005524 Q21X09 2e-41
11938196_263_533_+ GO:0006457 Q21X09 2e-41
11938196_263_533_+ GO:0051082 Q21X09 2e-41
11927543_1_507_- GO:0003723 V6S6W1 1e-66
11927543_1_507_- GO:0003735 V6S6W1 1e-66
11927543_1_507_- GO:0005622 V6S6W1 1e-66
11927543_1_507_- GO:0005840 V6S6W1 1e-66
11927543_1_507_- GO:0006412 V6S6W1 1e-66
11927543_1_507_- GO:0019843 V6S6W1 1e-66
11927543_1_507_- GO:0030529 V6S6W1 1e-66
12009789_1_898_+ GO:0003824 A3TGD3 4e-133
12009789_1_898_+ GO:0004494 A3TGD3 4e-133
12009789_1_898_+ GO:0008152 A3TGD3 4e-133
12009789_1_898_+ GO:0016853 A3TGD3 4e-133
12009789_1_898_+ GO:0016866 A3TGD3 4e-133
12009789_1_898_+ GO:0031419 A3TGD3 4e-133
12009789_1_898_+ GO:0046872 A3TGD3 4e-133
11932854_1_490_- GO:0008168 K9SMQ4 2e-22
11932854_1_490_- GO:0008171 K9SMQ4 2e-22
11932854_1_490_- GO:0016740 K9SMQ4 2e-22
11932854_1_490_- GO:0032259 K9SMQ4 2e-22
11938298_1_533_+ GO:0005507 D8P7X5 2e-104
12043739_1_833_- GO:0003824 A0A0G3V3P1 1e-61
12043739_1_833_- GO:0008152 A0A0G3V3P1 1e-61
12034943_1_910_- GO:0000166 K6W9J0 1e-95
12034943_1_910_- GO:0005524 K6W9J0 1e-95
12034943_1_910_- GO:0006799 K6W9J0 1e-95
12034943_1_910_- GO:0008976 K6W9J0 1e-95
12034943_1_910_- GO:0009358 K6W9J0 1e-95
12034943_1_910_- GO:0016301 K6W9J0 1e-95
12034943_1_910_- GO:0016310 K6W9J0 1e-95
12034943_1_910_- GO:0016740 K6W9J0 1e-95
12034799_856_1432_- GO:0000166 M5AIX1 6e-33
12034799_856_1432_- GO:0003676 M5AIX1 6e-33
12034799_856_1432_- GO:0003723 M5AIX1 6e-33
12034799_856_1432_- GO:0004386 M5AIX1 6e-33
12034799_856_1432_- GO:0005524 M5AIX1 6e-33
12034799_856_1432_- GO:0006351 M5AIX1 6e-33
12034799_856_1432_- GO:0006353 M5AIX1 6e-33
12034799_856_1432_- GO:0006355 M5AIX1 6e-33
12034799_856_1432_- GO:0008186 M5AIX1 6e-33
12034799_856_1432_- GO:0016787 M5AIX1 6e-33
12045731_1_1042_+ GO:0003824 M5A4T3 6e-139
12045731_1_1042_+ GO:0004065 M5A4T3 6e-139
12045731_1_1042_+ GO:0008152 M5A4T3 6e-139
12045731_1_1042_+ GO:0008484 M5A4T3 6e-139
12045731_1_1042_+ GO:0016787 M5A4T3 6e-139
12042099_1_1036_+ GO:0003824 B9L2N4 2e-128
12042099_1_1036_+ GO:0003938 B9L2N4 2e-128
12042099_1_1036_+ GO:0006164 B9L2N4 2e-128
12042099_1_1036_+ GO:0006177 B9L2N4 2e-128
12042099_1_1036_+ GO:0016491 B9L2N4 2e-128
12042099_1_1036_+ GO:0046872 B9L2N4 2e-128
12042099_1_1036_+ GO:0055114 B9L2N4 2e-128
11989290_123_730_+ GO:0003872 A1SLB5 3e-97
11989290_123_730_+ GO:0005737 A1SLB5 3e-97
11989290_123_730_+ GO:0006002 A1SLB5 3e-97
11989290_123_730_+ GO:0006096 A1SLB5 3e-97
11989290_123_730_+ GO:0016301 A1SLB5 3e-97
11989290_123_730_+ GO:0016310 A1SLB5 3e-97
11989290_123_730_+ GO:0016740 A1SLB5 3e-97
11989290_123_730_+ GO:0046835 A1SLB5 3e-97
11989290_123_730_+ GO:0046872 A1SLB5 3e-97
11989290_123_730_+ GO:0047334 A1SLB5 3e-97
11989290_123_730_+ GO:0061615 A1SLB5 3e-97
12046427_1943_2656_- GO:0003824 C7NEU7 2e-82
12046427_1943_2656_- GO:0008152 C7NEU7 2e-82
12046427_1943_2656_- GO:0016740 C7NEU7 2e-82
12046427_1943_2656_- GO:0016747 C7NEU7 2e-82
11991984_365_747_+ GO:0003994 C5T9C5 6e-51
11991984_365_747_+ GO:0005829 C5T9C5 6e-51
11991984_365_747_+ GO:0006099 C5T9C5 6e-51
11991984_365_747_+ GO:0008152 C5T9C5 6e-51
11991984_365_747_+ GO:0016829 C5T9C5 6e-51
11991984_365_747_+ GO:0047456 C5T9C5 6e-51
11991984_365_747_+ GO:0051539 C5T9C5 6e-51
12036201_1_842_- GO:0004645 F5XEE6 2e-91
12036201_1_842_- GO:0005975 F5XEE6 2e-91
12036201_1_842_- GO:0008184 F5XEE6 2e-91
12036201_1_842_- GO:0016740 F5XEE6 2e-91
12036201_1_842_- GO:0016757 F5XEE6 2e-91
12036201_1_842_- GO:0030170 F5XEE6 2e-91
12046327_2306_2628_+ GO:0005215 E3CX39 1e-16
12046327_2306_2628_+ GO:0005886 E3CX39 1e-16
12046327_2306_2628_+ GO:0006810 E3CX39 1e-16
12046327_2306_2628_+ GO:0016020 E3CX39 1e-16
12046327_2306_2628_+ GO:0016021 E3CX39 1e-16
11964742_1_595_- GO:0003677 A9BRX5 2e-100
11964742_1_595_- GO:0003899 A9BRX5 2e-100
11964742_1_595_- GO:0006351 A9BRX5 2e-100
11964742_1_595_- GO:0016740 A9BRX5 2e-100
11964742_1_595_- GO:0016779 A9BRX5 2e-100
11964742_1_595_- GO:0046983 A9BRX5 2e-100
12040235_500_1738_+ GO:0005506 Q1LBR9 4e-173
12040235_500_1738_+ GO:0016491 Q1LBR9 4e-173
12040235_500_1738_+ GO:0016705 Q1LBR9 4e-173
12040235_500_1738_+ GO:0018620 Q1LBR9 4e-173
12040235_500_1738_+ GO:0046872 Q1LBR9 4e-173
12040235_500_1738_+ GO:0051213 Q1LBR9 4e-173
12040235_500_1738_+ GO:0051536 Q1LBR9 4e-173
12040235_500_1738_+ GO:0051537 Q1LBR9 4e-173
12040235_500_1738_+ GO:0055114 Q1LBR9 4e-173
11977794_63_667_- GO:0003723 K8EVY6 2e-96
11977794_63_667_- GO:0003735 K8EVY6 2e-96
11977794_63_667_- GO:0005622 K8EVY6 2e-96
11977794_63_667_- GO:0005840 K8EVY6 2e-96
11977794_63_667_- GO:0006412 K8EVY6 2e-96
11977794_63_667_- GO:0015934 K8EVY6 2e-96
11977794_63_667_- GO:0016740 K8EVY6 2e-96
11977794_63_667_- GO:0019843 K8EVY6 2e-96
11977794_63_667_- GO:0030529 K8EVY6 2e-96
11970232_1_111_- GO:0006006 A0A0N0JVW9 1e-10
11970232_1_111_- GO:0016491 A0A0N0JVW9 1e-10
11970232_1_111_- GO:0016620 A0A0N0JVW9 1e-10
11970232_1_111_- GO:0050661 A0A0N0JVW9 1e-10
11970232_1_111_- GO:0051287 A0A0N0JVW9 1e-10
11970232_1_111_- GO:0055114 A0A0N0JVW9 1e-10
12012141_59_926_+ GO:0004872 G7UQ14 5e-89
12012141_59_926_+ GO:0006810 G7UQ14 5e-89
12012141_59_926_+ GO:0016020 G7UQ14 5e-89
12012141_59_926_+ GO:0030246 G7UQ14 5e-89
12012505_709_930_- GO:0003824 Q21XH1 3e-32
12012505_709_930_- GO:0005975 Q21XH1 3e-32
12012505_709_930_- GO:0006099 Q21XH1 3e-32
12012505_709_930_- GO:0006108 Q21XH1 3e-32
12012505_709_930_- GO:0016491 Q21XH1 3e-32
12012505_709_930_- GO:0016615 Q21XH1 3e-32
12012505_709_930_- GO:0016616 Q21XH1 3e-32
12012505_709_930_- GO:0019752 Q21XH1 3e-32
12012505_709_930_- GO:0030060 Q21XH1 3e-32
12012505_709_930_- GO:0055114 Q21XH1 3e-32
11965046_143_520_+ GO:0008152 I0L862 2e-28
11965046_143_520_+ GO:0016787 I0L862 2e-28
11970598_1_636_+ GO:0006281 D5VB57 2e-10
11970598_1_636_+ GO:0016491 D5VB57 2e-10
11970598_1_636_+ GO:0055114 D5VB57 2e-10
11930421_1_514_+ GO:0004872 Q9PBA7 7e-39
11930421_1_514_+ GO:0006810 Q9PBA7 7e-39
11930421_1_514_+ GO:0009279 Q9PBA7 7e-39
11930421_1_514_+ GO:0016020 Q9PBA7 7e-39
11935390_1_526_- GO:0005215 A1USK6 2e-55
11935390_1_526_- GO:0005886 A1USK6 2e-55
11935390_1_526_- GO:0006810 A1USK6 2e-55
11935390_1_526_- GO:0016020 A1USK6 2e-55
11935390_1_526_- GO:0016021 A1USK6 2e-55
12042013_1338_1910_- GO:0000166 M5A187 1e-63
12042013_1338_1910_- GO:0005524 M5A187 1e-63
12042013_1338_1910_- GO:0006457 M5A187 1e-63
12042013_1338_1910_- GO:0006508 M5A187 1e-63
12042013_1338_1910_- GO:0008233 M5A187 1e-63
12042013_1338_1910_- GO:0008270 M5A187 1e-63
12042013_1338_1910_- GO:0046872 M5A187 1e-63
12042013_1338_1910_- GO:0046983 M5A187 1e-63
12042013_1338_1910_- GO:0051082 M5A187 1e-63
12046419_1_187_- GO:0006508 A3TLZ2 1e-09
12046419_1_187_- GO:0008233 A3TLZ2 1e-09
12046419_1_187_- GO:0008237 A3TLZ2 1e-09
12045501_1_478_+ GO:0000287 A0A0A7LIX4 4e-64
12045501_1_478_+ GO:0004450 A0A0A7LIX4 4e-64
12045501_1_478_+ GO:0006097 A0A0A7LIX4 4e-64
12045501_1_478_+ GO:0006099 A0A0A7LIX4 4e-64
12045501_1_478_+ GO:0016491 A0A0A7LIX4 4e-64
12045501_1_478_+ GO:0016616 A0A0A7LIX4 4e-64
12045501_1_478_+ GO:0046872 A0A0A7LIX4 4e-64
12045501_1_478_+ GO:0051287 A0A0A7LIX4 4e-64
12045501_1_478_+ GO:0055114 A0A0A7LIX4 4e-64
11928043_155_508_+ GO:0003723 Q8TRU3 1e-57
11928043_155_508_+ GO:0003735 Q8TRU3 1e-57
11928043_155_508_+ GO:0005840 Q8TRU3 1e-57
11928043_155_508_+ GO:0006412 Q8TRU3 1e-57
11928043_155_508_+ GO:0015935 Q8TRU3 1e-57
11928043_155_508_+ GO:0019843 Q8TRU3 1e-57
11928043_155_508_+ GO:0030529 Q8TRU3 1e-57
11925939_1_504_- GO:0004872 F0RHI0 2e-36
11925939_1_504_- GO:0006810 F0RHI0 2e-36
11925939_1_504_- GO:0016020 F0RHI0 2e-36
12031399_623_964_- GO:0061136 D2PS04 2e-25
12023577_1_490_- GO:0016020 A0A0G3V7L0 6e-38
12023577_1_490_- GO:0016021 A0A0G3V7L0 6e-38
12023577_1_490_- GO:0016627 A0A0G3V7L0 6e-38
12023577_1_490_- GO:0055114 A0A0G3V7L0 6e-38
11980218_1_679_+ GO:0000166 A3TL95 8e-113
11980218_1_679_+ GO:0004326 A3TL95 8e-113
11980218_1_679_+ GO:0005524 A3TL95 8e-113
11980218_1_679_+ GO:0005737 A3TL95 8e-113
11980218_1_679_+ GO:0007049 A3TL95 8e-113
11980218_1_679_+ GO:0008360 A3TL95 8e-113
11980218_1_679_+ GO:0009058 A3TL95 8e-113
11980218_1_679_+ GO:0009059 A3TL95 8e-113
11980218_1_679_+ GO:0009252 A3TL95 8e-113
11980218_1_679_+ GO:0009396 A3TL95 8e-113
11980218_1_679_+ GO:0016874 A3TL95 8e-113
11980218_1_679_+ GO:0046872 A3TL95 8e-113
11980218_1_679_+ GO:0046901 A3TL95 8e-113
11980218_1_679_+ GO:0051301 A3TL95 8e-113
11980218_1_679_+ GO:0071555 A3TL95 8e-113
12039891_1_967_- GO:0004872 A0A0F2NXK9 5e-62
12039891_1_967_- GO:0006810 A0A0F2NXK9 5e-62
12039891_1_967_- GO:0016020 A0A0F2NXK9 5e-62
11927563_134_507_- GO:0005524 F5XVH3 3e-54
11927563_134_507_- GO:0006810 F5XVH3 3e-54
12032467_1_316_+ GO:0003723 V4JCZ4 3e-23
12032467_1_316_+ GO:0003735 V4JCZ4 3e-23
12032467_1_316_+ GO:0005840 V4JCZ4 3e-23
12032467_1_316_+ GO:0006412 V4JCZ4 3e-23
12032467_1_316_+ GO:0015935 V4JCZ4 3e-23
12032467_1_316_+ GO:0019843 V4JCZ4 3e-23
12032467_1_316_+ GO:0030529 V4JCZ4 3e-23
11979478_1_676_+ GO:0003824 A0A0F0ENL5 1e-105
11979478_1_676_+ GO:0003961 A0A0F0ENL5 1e-105
11979478_1_676_+ GO:0006520 A0A0F0ENL5 1e-105
11979478_1_676_+ GO:0016740 A0A0F0ENL5 1e-105
11979478_1_676_+ GO:0016765 A0A0F0ENL5 1e-105
11979478_1_676_+ GO:0030170 A0A0F0ENL5 1e-105
11979478_1_676_+ GO:0071266 A0A0F0ENL5 1e-105
11967166_1_623_+ GO:0000104 C7PL29 1e-106
11967166_1_623_+ GO:0016491 C7PL29 1e-106
11967166_1_623_+ GO:0055114 C7PL29 1e-106
12027005_981_1181_- GO:0006810 A1TKW0 1e-22
12027005_981_1181_- GO:0008565 A1TKW0 1e-22
12027005_981_1181_- GO:0009279 A1TKW0 1e-22
12027005_981_1181_- GO:0009297 A1TKW0 1e-22
12027005_981_1181_- GO:0009306 A1TKW0 1e-22
12027005_981_1181_- GO:0019867 A1TKW0 1e-22
11994758_132_765_+ GO:0005524 E3IV98 2e-56
11994758_132_765_+ GO:0008152 E3IV98 2e-56
11994758_132_765_+ GO:0016887 E3IV98 2e-56
12029067_489_959_- GO:0000166 A0A0G3V0Q2 6e-61
12029067_489_959_- GO:0000287 A0A0G3V0Q2 6e-61
12029067_489_959_- GO:0003824 A0A0G3V0Q2 6e-61
12029067_489_959_- GO:0003935 A0A0G3V0Q2 6e-61
12029067_489_959_- GO:0005525 A0A0G3V0Q2 6e-61
12029067_489_959_- GO:0008152 A0A0G3V0Q2 6e-61
12029067_489_959_- GO:0008270 A0A0G3V0Q2 6e-61
12029067_489_959_- GO:0008686 A0A0G3V0Q2 6e-61
12029067_489_959_- GO:0009231 A0A0G3V0Q2 6e-61
12029067_489_959_- GO:0016787 A0A0G3V0Q2 6e-61
12029067_489_959_- GO:0016829 A0A0G3V0Q2 6e-61
12029067_489_959_- GO:0030145 A0A0G3V0Q2 6e-61
12029067_489_959_- GO:0046872 A0A0G3V0Q2 6e-61
11950429_21_566_- GO:0000166 A5V0S2 2e-73
11950429_21_566_- GO:0005524 A5V0S2 2e-73
11950429_21_566_- GO:0005737 A5V0S2 2e-73
11950429_21_566_- GO:0042026 A5V0S2 2e-73
11950429_21_566_- GO:0051082 A5V0S2 2e-73
11945649_221_552_- GO:0005623 A1VPC5 4e-50
11945649_221_552_- GO:0006662 A1VPC5 4e-50
11945649_221_552_- GO:0015035 A1VPC5 4e-50
11945649_221_552_- GO:0045454 A1VPC5 4e-50
11945649_221_552_- GO:0055114 A1VPC5 4e-50
11982084_46_689_- GO:0003995 C5CS38 5e-83
11982084_46_689_- GO:0008152 C5CS38 5e-83
11982084_46_689_- GO:0016491 C5CS38 5e-83
11982084_46_689_- GO:0016627 C5CS38 5e-83
11982084_46_689_- GO:0050660 C5CS38 5e-83
11982084_46_689_- GO:0055114 C5CS38 5e-83
11941666_1_542_+ GO:0006810 J3CFZ1 2e-10
11941666_1_542_+ GO:0015288 J3CFZ1 2e-10
11941666_1_542_+ GO:0016020 J3CFZ1 2e-10
11941666_1_542_+ GO:0055085 J3CFZ1 2e-10
11935858_1_296_- GO:0005524 H5UTM5 4e-40
11935858_1_296_- GO:0006810 H5UTM5 4e-40
11935858_1_296_- GO:0008152 H5UTM5 4e-40
11935858_1_296_- GO:0016887 H5UTM5 4e-40
11940720_247_539_- GO:0003677 K1E3A3 1e-39
11940720_247_539_- GO:0003899 K1E3A3 1e-39
11940720_247_539_- GO:0006351 K1E3A3 1e-39
12026321_1_813_- GO:0004617 M4ZZA0 3e-107
12026321_1_813_- GO:0006564 M4ZZA0 3e-107
12026321_1_813_- GO:0008152 M4ZZA0 3e-107
12026321_1_813_- GO:0008652 M4ZZA0 3e-107
12026321_1_813_- GO:0016491 M4ZZA0 3e-107
12026321_1_813_- GO:0016597 M4ZZA0 3e-107
12026321_1_813_- GO:0016616 M4ZZA0 3e-107
12026321_1_813_- GO:0051287 M4ZZA0 3e-107
12026321_1_813_- GO:0055114 M4ZZA0 3e-107
12045805_1_1058_+ GO:0005509 B0CES7 3e-09
12045805_1_1058_+ GO:0005576 B0CES7 3e-09
12045805_1_1058_+ GO:0009405 B0CES7 3e-09
12027397_164_1033_+ GO:0008152 A0A0G3V1J2 9e-80
12027397_164_1033_+ GO:0016740 A0A0G3V1J2 9e-80
12027397_164_1033_+ GO:0016874 A0A0G3V1J2 9e-80
12027397_164_1033_+ GO:0016884 A0A0G3V1J2 9e-80
12027397_164_1033_+ GO:0050566 A0A0G3V1J2 9e-80
12027397_164_1033_+ GO:0050567 A0A0G3V1J2 9e-80
11955261_1_317_- GO:0000166 A0A0G3V2Y1 2e-34
11955261_1_317_- GO:0005524 A0A0G3V2Y1 2e-34
11955261_1_317_- GO:0006412 A0A0G3V2Y1 2e-34
11955261_1_317_- GO:0016740 A0A0G3V2Y1 2e-34
11955261_1_317_- GO:0016874 A0A0G3V2Y1 2e-34
11955261_1_317_- GO:0016884 A0A0G3V2Y1 2e-34
11955261_1_317_- GO:0050567 A0A0G3V2Y1 2e-34
11980014_1_678_+ GO:0008152 A5V820 3e-31
11980014_1_678_+ GO:0016787 A5V820 3e-31
11984410_1_274_+ GO:0003700 A0A0F6W783 7e-12
11984410_1_274_+ GO:0006355 A0A0F6W783 7e-12
11959589_1_595_+ GO:0008940 G8PP01 2e-89
11959589_1_595_+ GO:0009055 G8PP01 2e-89
11959589_1_595_+ GO:0009325 G8PP01 2e-89
11959589_1_595_+ GO:0016491 G8PP01 2e-89
11959589_1_595_+ GO:0030151 G8PP01 2e-89
11959589_1_595_+ GO:0042126 G8PP01 2e-89
11959589_1_595_+ GO:0046872 G8PP01 2e-89
11959589_1_595_+ GO:0051536 G8PP01 2e-89
11959589_1_595_+ GO:0055114 G8PP01 2e-89
12048935_1_967_- GO:0004177 M4ZYQ2 9e-73
12048935_1_967_- GO:0006508 M4ZYQ2 9e-73
12048935_1_967_- GO:0008237 M4ZYQ2 9e-73
12048935_1_967_- GO:0008270 M4ZYQ2 9e-73
12048935_1_967_- GO:0016787 M4ZYQ2 9e-73
11971066_1_185_- GO:0000166 Q0AUD1 7e-25
11971066_1_185_- GO:0005524 Q0AUD1 7e-25
11971066_1_185_- GO:0005886 Q0AUD1 7e-25
11971066_1_185_- GO:0006754 Q0AUD1 7e-25
11971066_1_185_- GO:0006810 Q0AUD1 7e-25
11971066_1_185_- GO:0006811 Q0AUD1 7e-25
11971066_1_185_- GO:0015986 Q0AUD1 7e-25
11971066_1_185_- GO:0015991 Q0AUD1 7e-25
11971066_1_185_- GO:0015992 Q0AUD1 7e-25
11971066_1_185_- GO:0016020 Q0AUD1 7e-25
11971066_1_185_- GO:0016787 Q0AUD1 7e-25
11971066_1_185_- GO:0016820 Q0AUD1 7e-25
11971066_1_185_- GO:0033178 Q0AUD1 7e-25
11971066_1_185_- GO:0042777 Q0AUD1 7e-25
11971066_1_185_- GO:0045261 Q0AUD1 7e-25
11971066_1_185_- GO:0046034 Q0AUD1 7e-25
11971066_1_185_- GO:0046933 Q0AUD1 7e-25
11971066_1_185_- GO:0046961 Q0AUD1 7e-25
11957399_199_501_+ GO:0003677 Q0VNG4 2e-38
11957399_199_501_+ GO:0006310 Q0VNG4 2e-38
11957399_199_501_+ GO:0006351 Q0VNG4 2e-38
11957399_199_501_+ GO:0006355 Q0VNG4 2e-38
11957399_199_501_+ GO:0006417 Q0VNG4 2e-38
11970726_1_390_- GO:0006520 C7PSY3 1e-47
11970726_1_390_- GO:0016491 C7PSY3 1e-47
11970726_1_390_- GO:0016639 C7PSY3 1e-47
11970726_1_390_- GO:0055114 C7PSY3 1e-47
12041791_1593_1882_- GO:0006810 K2DJP0 9e-36
12041791_1593_1882_- GO:0008565 K2DJP0 9e-36
12041791_1593_1882_- GO:0009279 K2DJP0 9e-36
12041791_1593_1882_- GO:0009297 K2DJP0 9e-36
12041791_1593_1882_- GO:0009306 K2DJP0 9e-36
12041791_1593_1882_- GO:0019867 K2DJP0 9e-36
12007723_371_876_- GO:0003677 Q3ACM7 3e-32
12007723_371_876_- GO:0003700 Q3ACM7 3e-32
12007723_371_876_- GO:0006351 Q3ACM7 3e-32
12007723_371_876_- GO:0006355 Q3ACM7 3e-32
11978854_1_245_+ GO:0006629 R6I0I4 5e-15
12012405_1_493_- GO:0003824 Q6FD56 4e-37
12012405_1_493_- GO:0004806 Q6FD56 4e-37
12012405_1_493_- GO:0008152 Q6FD56 4e-37
12012405_1_493_- GO:0016787 Q6FD56 4e-37
12026377_1_1017_+ GO:0006508 I0XX46 2e-125
12026377_1_1017_+ GO:0008233 I0XX46 2e-125
12026377_1_1017_+ GO:0008236 I0XX46 2e-125
12026377_1_1017_+ GO:0016787 I0XX46 2e-125
12018467_859_1015_+ GO:0008152 A1SNF3 1e-08
12018467_859_1015_+ GO:0016491 A1SNF3 1e-08
12018467_859_1015_+ GO:0055114 A1SNF3 1e-08
12036359_202_1050_- GO:0008152 H6R4P1 8e-48
12036359_202_1050_- GO:0016491 H6R4P1 8e-48
12036359_202_1050_- GO:0055114 H6R4P1 8e-48
11993592_360_757_- GO:0000175 K6WKC5 3e-33
11993592_360_757_- GO:0000287 K6WKC5 3e-33
11993592_360_757_- GO:0003676 K6WKC5 3e-33
11993592_360_757_- GO:0003723 K6WKC5 3e-33
11993592_360_757_- GO:0004654 K6WKC5 3e-33
11993592_360_757_- GO:0005737 K6WKC5 3e-33
11993592_360_757_- GO:0006396 K6WKC5 3e-33
11993592_360_757_- GO:0006402 K6WKC5 3e-33
11993592_360_757_- GO:0016740 K6WKC5 3e-33
11993592_360_757_- GO:0016779 K6WKC5 3e-33
11993592_360_757_- GO:0046872 K6WKC5 3e-33
11993592_360_757_- GO:0090503 K6WKC5 3e-33
11949039_1_228_+ GO:0005623 A1TQH3 3e-33
11949039_1_228_+ GO:0006662 A1TQH3 3e-33
11949039_1_228_+ GO:0015035 A1TQH3 3e-33
11949039_1_228_+ GO:0045454 A1TQH3 3e-33
11949039_1_228_+ GO:0055114 A1TQH3 3e-33
12041737_611_961_+ GO:0003677 C7PL99 3e-33
12041737_611_961_+ GO:0003700 C7PL99 3e-33
12041737_611_961_+ GO:0006351 C7PL99 3e-33
12041737_611_961_+ GO:0006355 C7PL99 3e-33
12038347_1_445_+ GO:0003723 Q6F9Q8 2e-52
12038347_1_445_+ GO:0003735 Q6F9Q8 2e-52
12038347_1_445_+ GO:0005622 Q6F9Q8 2e-52
12038347_1_445_+ GO:0005840 Q6F9Q8 2e-52
12038347_1_445_+ GO:0006412 Q6F9Q8 2e-52
12038347_1_445_+ GO:0019843 Q6F9Q8 2e-52
12038347_1_445_+ GO:0030529 Q6F9Q8 2e-52
11952397_1_274_- GO:0006351 Q1H035 7e-39
11952397_1_274_- GO:0006355 Q1H035 7e-39
11952397_1_274_- GO:0006808 Q1H035 7e-39
11952397_1_274_- GO:0030234 Q1H035 7e-39
11952397_1_274_- GO:0050790 Q1H035 7e-39
11948197_1_560_+ GO:0016491 G8TDS3 1e-88
11948197_1_560_+ GO:0050304 G8TDS3 1e-88
11948197_1_560_+ GO:0055114 G8TDS3 1e-88
11968430_1_198_- GO:0003984 U5N4J6 8e-27
11968430_1_198_- GO:0008152 U5N4J6 8e-27
11968430_1_198_- GO:0009082 U5N4J6 8e-27
11968430_1_198_- GO:0016597 U5N4J6 8e-27
11927085_1_449_+ GO:0003735 D8PGS6 4e-75
11927085_1_449_+ GO:0005622 D8PGS6 4e-75
11927085_1_449_+ GO:0005840 D8PGS6 4e-75
11927085_1_449_+ GO:0006412 D8PGS6 4e-75
11927085_1_449_+ GO:0015935 D8PGS6 4e-75
11927085_1_449_+ GO:0030529 D8PGS6 4e-75
12042207_1432_1931_+ GO:0003677 K1EQB4 8e-68
12042207_1432_1931_+ GO:0006351 K1EQB4 8e-68
12042207_1432_1931_+ GO:0006355 K1EQB4 8e-68
11939992_1_537_+ GO:0003824 V9XJM5 2e-64
11939992_1_537_+ GO:0008152 V9XJM5 2e-64
11984332_1_701_- GO:0003995 M4ZUZ6 6e-73
11984332_1_701_- GO:0008152 M4ZUZ6 6e-73
11984332_1_701_- GO:0016491 M4ZUZ6 6e-73
11984332_1_701_- GO:0016627 M4ZUZ6 6e-73
11984332_1_701_- GO:0050660 M4ZUZ6 6e-73
11984332_1_701_- GO:0055114 M4ZUZ6 6e-73
11947121_1_556_- GO:0000166 H5UQG1 2e-92
11947121_1_556_- GO:0000917 H5UQG1 2e-92
11947121_1_556_- GO:0003924 H5UQG1 2e-92
11947121_1_556_- GO:0005525 H5UQG1 2e-92
11947121_1_556_- GO:0005737 H5UQG1 2e-92
11947121_1_556_- GO:0007049 H5UQG1 2e-92
11947121_1_556_- GO:0008152 H5UQG1 2e-92
11947121_1_556_- GO:0032153 H5UQG1 2e-92
11947121_1_556_- GO:0043093 H5UQG1 2e-92
11947121_1_556_- GO:0051258 H5UQG1 2e-92
11947121_1_556_- GO:0051301 H5UQG1 2e-92
12025453_279_1067_+ GO:0000015 Q47DI1 2e-113
12025453_279_1067_+ GO:0000287 Q47DI1 2e-113
12025453_279_1067_+ GO:0004634 Q47DI1 2e-113
12025453_279_1067_+ GO:0005576 Q47DI1 2e-113
12025453_279_1067_+ GO:0005737 Q47DI1 2e-113
12025453_279_1067_+ GO:0006096 Q47DI1 2e-113
12025453_279_1067_+ GO:0009986 Q47DI1 2e-113
12025453_279_1067_+ GO:0016829 Q47DI1 2e-113
12025453_279_1067_+ GO:0046872 Q47DI1 2e-113
12028165_1_316_+ GO:0008270 M5A6L7 4e-33
12028165_1_316_+ GO:0016491 M5A6L7 4e-33
12028165_1_316_+ GO:0043880 M5A6L7 4e-33
12028165_1_316_+ GO:0055114 M5A6L7 4e-33
11955615_1_582_+ GO:0000175 Q21YD1 7e-90
11955615_1_582_+ GO:0000287 Q21YD1 7e-90
11955615_1_582_+ GO:0003676 Q21YD1 7e-90
11955615_1_582_+ GO:0003723 Q21YD1 7e-90
11955615_1_582_+ GO:0004654 Q21YD1 7e-90
11955615_1_582_+ GO:0005737 Q21YD1 7e-90
11955615_1_582_+ GO:0006396 Q21YD1 7e-90
11955615_1_582_+ GO:0006402 Q21YD1 7e-90
11955615_1_582_+ GO:0016740 Q21YD1 7e-90
11955615_1_582_+ GO:0016779 Q21YD1 7e-90
11955615_1_582_+ GO:0046872 Q21YD1 7e-90
11955615_1_582_+ GO:0090503 Q21YD1 7e-90
11938816_1_534_- GO:0015948 P07955 3e-84
11938816_1_534_- GO:0016740 P07955 3e-84
11938816_1_534_- GO:0050524 P07955 3e-84
11990386_1_655_- GO:0003677 Q21SF7 7e-114
11990386_1_655_- GO:0003899 Q21SF7 7e-114
11990386_1_655_- GO:0006351 Q21SF7 7e-114
11990386_1_655_- GO:0016740 Q21SF7 7e-114
11990386_1_655_- GO:0016779 Q21SF7 7e-114
11990386_1_655_- GO:0032549 Q21SF7 7e-114
12005318_1_852_+ GO:0000166 Q5UQ49 4e-106
12005318_1_852_+ GO:0005524 Q5UQ49 4e-106
11970662_354_637_- GO:0009055 C5T1B6 9e-44
11970662_354_637_- GO:0016491 C5T1B6 9e-44
11970662_354_637_- GO:0020037 C5T1B6 9e-44
11970662_354_637_- GO:0050418 C5T1B6 9e-44
11970662_354_637_- GO:0055114 C5T1B6 9e-44
12044773_1_262_- GO:0000015 A3TPY0 4e-33
12044773_1_262_- GO:0000287 A3TPY0 4e-33
12044773_1_262_- GO:0004634 A3TPY0 4e-33
12044773_1_262_- GO:0005576 A3TPY0 4e-33
12044773_1_262_- GO:0005737 A3TPY0 4e-33
12044773_1_262_- GO:0006096 A3TPY0 4e-33
12044773_1_262_- GO:0009986 A3TPY0 4e-33
12044773_1_262_- GO:0016829 A3TPY0 4e-33
12044773_1_262_- GO:0046872 A3TPY0 4e-33
11965472_1_617_+ GO:0006865 A5FTY2 1e-18
12019351_729_1004_+ GO:0000917 M5A0I3 4e-18
12019351_729_1004_+ GO:0005737 M5A0I3 4e-18
12019351_729_1004_+ GO:0007049 M5A0I3 4e-18
12019351_729_1004_+ GO:0043093 M5A0I3 4e-18
12019351_729_1004_+ GO:0051301 M5A0I3 4e-18
12019351_729_1004_+ GO:0090529 M5A0I3 4e-18
12029731_1_516_+ GO:0000166 K6VKV6 6e-65
12029731_1_516_+ GO:0005524 K6VKV6 6e-65
12029731_1_516_+ GO:0006457 K6VKV6 6e-65
12029731_1_516_+ GO:0006508 K6VKV6 6e-65
12029731_1_516_+ GO:0008233 K6VKV6 6e-65
12029731_1_516_+ GO:0008270 K6VKV6 6e-65
12029731_1_516_+ GO:0046872 K6VKV6 6e-65
12029731_1_516_+ GO:0046983 K6VKV6 6e-65
12029731_1_516_+ GO:0051082 K6VKV6 6e-65
12043073_820_1119_+ GO:0000166 B7S0M9 3e-19
12043073_820_1119_+ GO:0003991 B7S0M9 3e-19
12043073_820_1119_+ GO:0005524 B7S0M9 3e-19
12043073_820_1119_+ GO:0005737 B7S0M9 3e-19
12043073_820_1119_+ GO:0006526 B7S0M9 3e-19
12043073_820_1119_+ GO:0006561 B7S0M9 3e-19
12043073_820_1119_+ GO:0008652 B7S0M9 3e-19
12043073_820_1119_+ GO:0016301 B7S0M9 3e-19
12043073_820_1119_+ GO:0016310 B7S0M9 3e-19
12043073_820_1119_+ GO:0016740 B7S0M9 3e-19
11940048_1_124_- GO:0000166 E4N9R3 3e-13
11940048_1_124_- GO:0000917 E4N9R3 3e-13
11940048_1_124_- GO:0003924 E4N9R3 3e-13
11940048_1_124_- GO:0005525 E4N9R3 3e-13
11940048_1_124_- GO:0005737 E4N9R3 3e-13
11940048_1_124_- GO:0007049 E4N9R3 3e-13
11940048_1_124_- GO:0008152 E4N9R3 3e-13
11940048_1_124_- GO:0032153 E4N9R3 3e-13
11940048_1_124_- GO:0043093 E4N9R3 3e-13
11940048_1_124_- GO:0051258 E4N9R3 3e-13
11940048_1_124_- GO:0051301 E4N9R3 3e-13
12003726_1_837_- GO:0004190 I4W2Q7 4e-58
12003726_1_837_- GO:0006508 I4W2Q7 4e-58
12003726_1_837_- GO:0016021 I4W2Q7 4e-58
11962878_1_607_- GO:0004471 C5CS92 1e-94
11962878_1_607_- GO:0004473 C5CS92 1e-94
11962878_1_607_- GO:0005829 C5CS92 1e-94
11962878_1_607_- GO:0006108 C5CS92 1e-94
11962878_1_607_- GO:0008152 C5CS92 1e-94
11962878_1_607_- GO:0008948 C5CS92 1e-94
11962878_1_607_- GO:0008959 C5CS92 1e-94
11962878_1_607_- GO:0016491 C5CS92 1e-94
11962878_1_607_- GO:0016616 C5CS92 1e-94
11962878_1_607_- GO:0016740 C5CS92 1e-94
11962878_1_607_- GO:0016746 C5CS92 1e-94
11962878_1_607_- GO:0030145 C5CS92 1e-94
11962878_1_607_- GO:0046872 C5CS92 1e-94
11962878_1_607_- GO:0051287 C5CS92 1e-94
11962878_1_607_- GO:0055114 C5CS92 1e-94
11966892_111_622_- GO:0003677 A0A0G3V3C0 4e-42
11966892_111_622_- GO:0006355 A0A0G3V3C0 4e-42
11932321_248_518_- GO:0005506 A0A0G3V5W4 4e-20
11932321_248_518_- GO:0005886 A0A0G3V5W4 4e-20
11932321_248_518_- GO:0016020 A0A0G3V5W4 4e-20
11932321_248_518_- GO:0016491 A0A0G3V5W4 4e-20
11932321_248_518_- GO:0016651 A0A0G3V5W4 4e-20
11932321_248_518_- GO:0046872 A0A0G3V5W4 4e-20
11932321_248_518_- GO:0048038 A0A0G3V5W4 4e-20
11932321_248_518_- GO:0050136 A0A0G3V5W4 4e-20
11932321_248_518_- GO:0051536 A0A0G3V5W4 4e-20
11932321_248_518_- GO:0051539 A0A0G3V5W4 4e-20
11932321_248_518_- GO:0055114 A0A0G3V5W4 4e-20
12036707_1_1014_+ GO:0000166 H6L4Z8 9e-143
12036707_1_1014_+ GO:0005524 H6L4Z8 9e-143
12036707_1_1014_+ GO:0005737 H6L4Z8 9e-143
12036707_1_1014_+ GO:0006457 H6L4Z8 9e-143
12036707_1_1014_+ GO:0042026 H6L4Z8 9e-143
12036707_1_1014_+ GO:0051082 H6L4Z8 9e-143
12030781_19_882_+ GO:0008152 D2AW96 1e-86
12030781_19_882_+ GO:0008410 D2AW96 1e-86
12030781_19_882_+ GO:0016740 D2AW96 1e-86
12020311_1_458_- GO:0003824 A3TMG3 1e-52
12020311_1_458_- GO:0005737 A3TMG3 1e-52
12020311_1_458_- GO:0008152 A3TMG3 1e-52
12020311_1_458_- GO:0008652 A3TMG3 1e-52
12020311_1_458_- GO:0008840 A3TMG3 1e-52
12020311_1_458_- GO:0009085 A3TMG3 1e-52
12020311_1_458_- GO:0009089 A3TMG3 1e-52
12020311_1_458_- GO:0016829 A3TMG3 1e-52
12020311_1_458_- GO:0019877 A3TMG3 1e-52
11936272_144_528_+ GO:0005215 J2KU70 2e-58
11936272_144_528_+ GO:0008643 J2KU70 2e-58
12020065_665_1024_+ GO:0003824 K1E011 3e-46
12020065_665_1024_+ GO:0006520 K1E011 3e-46
12020065_665_1024_+ GO:0016765 K1E011 3e-46
12020065_665_1024_+ GO:0016787 K1E011 3e-46
12020065_665_1024_+ GO:0030170 K1E011 3e-46
11970354_1_463_- GO:0003824 E4U7G0 6e-40
11970354_1_463_- GO:0004333 E4U7G0 6e-40
11970354_1_463_- GO:0005737 E4U7G0 6e-40
11970354_1_463_- GO:0006099 E4U7G0 6e-40
11970354_1_463_- GO:0006106 E4U7G0 6e-40
11970354_1_463_- GO:0016829 E4U7G0 6e-40
11970354_1_463_- GO:0045239 E4U7G0 6e-40
12028001_122_1030_+ GO:0000166 A0A0E9N624 1e-139
12028001_122_1030_+ GO:0005524 A0A0E9N624 1e-139
12028001_122_1030_+ GO:0006457 A0A0E9N624 1e-139
12028001_122_1030_+ GO:0051082 A0A0E9N624 1e-139
11971938_1_642_+ GO:0000166 A3TRY0 2e-107
11971938_1_642_+ GO:0003743 A3TRY0 2e-107
11971938_1_642_+ GO:0003924 A3TRY0 2e-107
11971938_1_642_+ GO:0005525 A3TRY0 2e-107
11971938_1_642_+ GO:0005622 A3TRY0 2e-107
11971938_1_642_+ GO:0005737 A3TRY0 2e-107
11971938_1_642_+ GO:0006412 A3TRY0 2e-107
11971938_1_642_+ GO:0006413 A3TRY0 2e-107
12046717_1_1076_+ GO:0003824 A3TGD3 3e-159
12046717_1_1076_+ GO:0004494 A3TGD3 3e-159
12046717_1_1076_+ GO:0008152 A3TGD3 3e-159
12046717_1_1076_+ GO:0016853 A3TGD3 3e-159
12046717_1_1076_+ GO:0016866 A3TGD3 3e-159
12046717_1_1076_+ GO:0031419 A3TGD3 3e-159
12046717_1_1076_+ GO:0046872 A3TGD3 3e-159
11967506_1_624_- GO:0005506 M4ZVM0 5e-44
11967506_1_624_- GO:0009055 M4ZVM0 5e-44
11967506_1_624_- GO:0016020 M4ZVM0 5e-44
11967506_1_624_- GO:0016021 M4ZVM0 5e-44
11967506_1_624_- GO:0020037 M4ZVM0 5e-44
12030099_1_1264_+ GO:0003824 Q1YGV3 4e-87
12030099_1_1264_+ GO:0008152 Q1YGV3 4e-87
11943546_265_547_+ GO:0000166 A0A0G3V2Y1 2e-28
11943546_265_547_+ GO:0005524 A0A0G3V2Y1 2e-28
11943546_265_547_+ GO:0006412 A0A0G3V2Y1 2e-28
11943546_265_547_+ GO:0016740 A0A0G3V2Y1 2e-28
11943546_265_547_+ GO:0016874 A0A0G3V2Y1 2e-28
11943546_265_547_+ GO:0016884 A0A0G3V2Y1 2e-28
11943546_265_547_+ GO:0050567 A0A0G3V2Y1 2e-28
11934952_1_524_- GO:0000166 C5T3I1 1e-85
11934952_1_524_- GO:0004176 C5T3I1 1e-85
11934952_1_524_- GO:0004252 C5T3I1 1e-85
11934952_1_524_- GO:0005524 C5T3I1 1e-85
11934952_1_524_- GO:0005737 C5T3I1 1e-85
11934952_1_524_- GO:0006508 C5T3I1 1e-85
11934952_1_524_- GO:0006515 C5T3I1 1e-85
11934952_1_524_- GO:0008233 C5T3I1 1e-85
11934952_1_524_- GO:0008236 C5T3I1 1e-85
11934952_1_524_- GO:0016787 C5T3I1 1e-85
11934952_1_524_- GO:0016887 C5T3I1 1e-85
11934952_1_524_- GO:0030163 C5T3I1 1e-85
11934952_1_524_- GO:0033554 C5T3I1 1e-85
11934952_1_524_- GO:0043565 C5T3I1 1e-85
12028931_1_319_- GO:0006355 H2CII2 1e-33
12028931_1_319_- GO:0045152 H2CII2 1e-33
12036817_1034_1530_+ GO:0003677 H6L455 8e-66
12036817_1034_1530_+ GO:0003899 H6L455 8e-66
12036817_1034_1530_+ GO:0006351 H6L455 8e-66
12036817_1034_1530_+ GO:0016740 H6L455 8e-66
12036817_1034_1530_+ GO:0016779 H6L455 8e-66
12036817_1034_1530_+ GO:0032549 H6L455 8e-66
11978476_1_542_+ GO:0003824 Q0VNE9 5e-81
11978476_1_542_+ GO:0003938 Q0VNE9 5e-81
11978476_1_542_+ GO:0006164 Q0VNE9 5e-81
11978476_1_542_+ GO:0006177 Q0VNE9 5e-81
11978476_1_542_+ GO:0016491 Q0VNE9 5e-81
11978476_1_542_+ GO:0046872 Q0VNE9 5e-81
11978476_1_542_+ GO:0055114 Q0VNE9 5e-81
12028065_878_1206_- GO:0000166 Q0RTL3 6e-16
12028065_878_1206_- GO:0003676 Q0RTL3 6e-16
12028065_878_1206_- GO:0004386 Q0RTL3 6e-16
12028065_878_1206_- GO:0005524 Q0RTL3 6e-16
12028065_878_1206_- GO:0008152 Q0RTL3 6e-16
12028065_878_1206_- GO:0016787 Q0RTL3 6e-16
11973124_1_562_+ GO:0003723 B9M6U2 2e-75
11973124_1_562_+ GO:0003735 B9M6U2 2e-75
11973124_1_562_+ GO:0005622 B9M6U2 2e-75
11973124_1_562_+ GO:0005840 B9M6U2 2e-75
11973124_1_562_+ GO:0006412 B9M6U2 2e-75
11973124_1_562_+ GO:0015934 B9M6U2 2e-75
11973124_1_562_+ GO:0016740 B9M6U2 2e-75
11973124_1_562_+ GO:0019843 B9M6U2 2e-75
11973124_1_562_+ GO:0030529 B9M6U2 2e-75
12047093_116_946_- GO:0008152 M5A0K8 7e-57
12047093_116_946_- GO:0016740 M5A0K8 7e-57
12047093_116_946_- GO:0016757 M5A0K8 7e-57
12047093_116_946_- GO:0043750 M5A0K8 7e-57
12035735_103_975_- GO:0005886 C7QZP3 2e-94
12035735_103_975_- GO:0006810 C7QZP3 2e-94
12035735_103_975_- GO:0016020 C7QZP3 2e-94
12035735_103_975_- GO:0016021 C7QZP3 2e-94
11926635_112_505_- GO:0003824 Q0RFQ0 2e-32
11926635_112_505_- GO:0004739 Q0RFQ0 2e-32
11926635_112_505_- GO:0008152 Q0RFQ0 2e-32
11926635_112_505_- GO:0016491 Q0RFQ0 2e-32
11926635_112_505_- GO:0055114 Q0RFQ0 2e-32
11943178_1_546_+ GO:0006810 A1W3V2 4e-13
11943178_1_546_+ GO:0015288 A1W3V2 4e-13
11943178_1_546_+ GO:0016020 A1W3V2 4e-13
11943178_1_546_+ GO:0055085 A1W3V2 4e-13
12001764_504_820_+ GO:0003824 C7Q849 2e-25
12001764_504_820_+ GO:0008152 C7Q849 2e-25
11994314_1_158_+ GO:0008152 E6S6E6 1e-13
11994314_1_158_+ GO:0008817 E6S6E6 1e-13
11994314_1_158_+ GO:0016740 E6S6E6 1e-13
11957413_1_588_+ GO:0008152 I0XUB9 1e-58
11957413_1_588_+ GO:0016740 I0XUB9 1e-58
11957413_1_588_+ GO:0046912 I0XUB9 1e-58
11941794_42_542_- GO:0008152 Q0JZL0 3e-51
11941794_42_542_- GO:0016787 Q0JZL0 3e-51
11962394_1_605_+ GO:0008137 A3THI7 1e-83
11962394_1_605_+ GO:0009055 A3THI7 1e-83
11962394_1_605_+ GO:0016020 A3THI7 1e-83
11962394_1_605_+ GO:0016491 A3THI7 1e-83
11962394_1_605_+ GO:0016651 A3THI7 1e-83
11962394_1_605_+ GO:0042773 A3THI7 1e-83
11962394_1_605_+ GO:0046872 A3THI7 1e-83
11962394_1_605_+ GO:0051536 A3THI7 1e-83
11962394_1_605_+ GO:0051539 A3THI7 1e-83
11962394_1_605_+ GO:0055114 A3THI7 1e-83
12029045_1030_1233_+ GO:0003677 W0F3A3 1e-19
12029045_1030_1233_+ GO:0030261 W0F3A3 1e-19
11949793_1_564_+ GO:0000166 B7S0A9 9e-97
11949793_1_564_+ GO:0003824 B7S0A9 9e-97
11949793_1_564_+ GO:0003987 B7S0A9 9e-97
11949793_1_564_+ GO:0005524 B7S0A9 9e-97
11949793_1_564_+ GO:0008152 B7S0A9 9e-97
11949793_1_564_+ GO:0016208 B7S0A9 9e-97
11949793_1_564_+ GO:0016874 B7S0A9 9e-97
11949793_1_564_+ GO:0019427 B7S0A9 9e-97
11949793_1_564_+ GO:0046872 B7S0A9 9e-97
11946933_1_556_+ GO:0003824 O06179 4e-44
11946933_1_556_+ GO:0004497 O06179 4e-44
11946933_1_556_+ GO:0016491 O06179 4e-44
11946933_1_556_+ GO:0018580 O06179 4e-44
11946933_1_556_+ GO:0055114 O06179 4e-44
11946227_1_554_+ GO:0004096 Q82TK1 2e-93
11946227_1_554_+ GO:0004601 Q82TK1 2e-93
11946227_1_554_+ GO:0006979 Q82TK1 2e-93
11946227_1_554_+ GO:0016491 Q82TK1 2e-93
11946227_1_554_+ GO:0020037 Q82TK1 2e-93
11946227_1_554_+ GO:0042744 Q82TK1 2e-93
11946227_1_554_+ GO:0046872 Q82TK1 2e-93
11946227_1_554_+ GO:0055114 Q82TK1 2e-93
11946227_1_554_+ GO:0098869 Q82TK1 2e-93
11990070_496_735_+ GO:0000166 Q1LLI7 4e-34
11990070_496_735_+ GO:0004550 Q1LLI7 4e-34
11990070_496_735_+ GO:0005524 Q1LLI7 4e-34
11990070_496_735_+ GO:0005737 Q1LLI7 4e-34
11990070_496_735_+ GO:0006165 Q1LLI7 4e-34
11990070_496_735_+ GO:0006183 Q1LLI7 4e-34
11990070_496_735_+ GO:0006228 Q1LLI7 4e-34
11990070_496_735_+ GO:0006241 Q1LLI7 4e-34
11990070_496_735_+ GO:0009117 Q1LLI7 4e-34
11990070_496_735_+ GO:0016301 Q1LLI7 4e-34
11990070_496_735_+ GO:0016310 Q1LLI7 4e-34
11990070_496_735_+ GO:0016740 Q1LLI7 4e-34
11990070_496_735_+ GO:0046872 Q1LLI7 4e-34
12033845_1_740_- GO:0003824 A0A0G3V701 9e-103
12033845_1_740_- GO:0008152 A0A0G3V701 9e-103
12033845_1_740_- GO:0016740 A0A0G3V701 9e-103
12033845_1_740_- GO:0016747 A0A0G3V701 9e-103
12017295_1_400_+ GO:0008152 A0A0G3BVD4 8e-62
12017295_1_400_+ GO:0016740 A0A0G3BVD4 8e-62
11983620_1_697_- GO:0003723 M4ZXE1 6e-111
11983620_1_697_- GO:0003735 M4ZXE1 6e-111
11983620_1_697_- GO:0005622 M4ZXE1 6e-111
11983620_1_697_- GO:0005840 M4ZXE1 6e-111
11983620_1_697_- GO:0006412 M4ZXE1 6e-111
11983620_1_697_- GO:0015934 M4ZXE1 6e-111
11983620_1_697_- GO:0016740 M4ZXE1 6e-111
11983620_1_697_- GO:0019843 M4ZXE1 6e-111
11983620_1_697_- GO:0030529 M4ZXE1 6e-111
12042231_1_217_+ GO:0016020 K9VM64 9e-18
12042231_1_217_+ GO:0016021 K9VM64 9e-18
11958387_1_591_- GO:0009279 F9YQA9 1e-11
11958387_1_591_- GO:0016020 F9YQA9 1e-11
11958387_1_591_- GO:0016021 F9YQA9 1e-11
11951125_1_568_- GO:0003824 A0A0F2Q038 1e-76
11951125_1_568_- GO:0004356 A0A0F2Q038 1e-76
11951125_1_568_- GO:0006807 A0A0F2Q038 1e-76
11980286_260_679_- GO:0003824 A0A0F7FXD2 2e-51
11980286_260_679_- GO:0004648 A0A0F7FXD2 2e-51
11980286_260_679_- GO:0005737 A0A0F7FXD2 2e-51
11980286_260_679_- GO:0006564 A0A0F7FXD2 2e-51
11980286_260_679_- GO:0008483 A0A0F7FXD2 2e-51
11980286_260_679_- GO:0008615 A0A0F7FXD2 2e-51
11980286_260_679_- GO:0008652 A0A0F7FXD2 2e-51
11980286_260_679_- GO:0009058 A0A0F7FXD2 2e-51
11980286_260_679_- GO:0016740 A0A0F7FXD2 2e-51
11980286_260_679_- GO:0030170 A0A0F7FXD2 2e-51
12040365_1_326_- GO:0016021 A1TWD4 8e-48
11962532_102_606_+ GO:0006740 M5A0A2 8e-50
11962532_102_606_+ GO:0016651 M5A0A2 8e-50
11962532_102_606_+ GO:0050661 M5A0A2 8e-50
11962532_102_606_+ GO:0055114 M5A0A2 8e-50
11962532_102_606_+ GO:0070967 M5A0A2 8e-50
12031127_1_702_+ GO:0005886 M5APP0 3e-32
12031127_1_702_+ GO:0007049 M5APP0 3e-32
12031127_1_702_+ GO:0016020 M5APP0 3e-32
12031127_1_702_+ GO:0016021 M5APP0 3e-32
12031127_1_702_+ GO:0051301 M5APP0 3e-32
12033429_13_1375_+ GO:0004872 A0A0N1BB77 7e-111
12033429_13_1375_+ GO:0006810 A0A0N1BB77 7e-111
12033429_13_1375_+ GO:0009279 A0A0N1BB77 7e-111
12033429_13_1375_+ GO:0016020 A0A0N1BB77 7e-111
11940716_1_539_- GO:0005509 U5T892 1e-14
12001604_1_818_+ GO:0019867 M4RY98 6e-08
11925609_133_503_- GO:0010181 F6FTX1 7e-41
11925609_133_503_- GO:0016491 F6FTX1 7e-41
11925609_133_503_- GO:0055114 F6FTX1 7e-41
11961784_1_603_+ GO:0000166 J0U270 9e-88
11961784_1_603_+ GO:0005524 J0U270 9e-88
11961784_1_603_+ GO:0006412 J0U270 9e-88
11961784_1_603_+ GO:0016740 J0U270 9e-88
11961784_1_603_+ GO:0016874 J0U270 9e-88
11961784_1_603_+ GO:0016884 J0U270 9e-88
11961784_1_603_+ GO:0050567 J0U270 9e-88
12038597_1_324_+ GO:0008152 A0A0K2YDR5 6e-19
12038597_1_324_+ GO:0016740 A0A0K2YDR5 6e-19
12016565_1_470_- GO:0008152 A0A0M8KQL9 8e-54
12016565_1_470_- GO:0016829 A0A0M8KQL9 8e-54
12036605_1_676_+ GO:0010126 M5AKH9 2e-59
12036605_1_676_+ GO:0016787 M5AKH9 2e-59
12036605_1_676_+ GO:0046872 M5AKH9 2e-59
12007220_141_752_+ GO:0008152 A0A0G3BVD4 2e-100
12007220_141_752_+ GO:0016740 A0A0G3BVD4 2e-100
11955357_1_374_- GO:0003723 F8GHL5 6e-48
11955357_1_374_- GO:0003735 F8GHL5 6e-48
11955357_1_374_- GO:0005840 F8GHL5 6e-48
11955357_1_374_- GO:0006412 F8GHL5 6e-48
11955357_1_374_- GO:0015935 F8GHL5 6e-48
11955357_1_374_- GO:0019843 F8GHL5 6e-48
11955357_1_374_- GO:0030529 F8GHL5 6e-48
11936622_82_529_+ GO:0003723 C5CP53 4e-67
11936622_82_529_+ GO:0003735 C5CP53 4e-67
11936622_82_529_+ GO:0005622 C5CP53 4e-67
11936622_82_529_+ GO:0005840 C5CP53 4e-67
11936622_82_529_+ GO:0006412 C5CP53 4e-67
11936622_82_529_+ GO:0019843 C5CP53 4e-67
11936622_82_529_+ GO:0030529 C5CP53 4e-67
12046057_1_516_+ GO:0016491 F5XQ48 5e-56
12046057_1_516_+ GO:0055114 F5XQ48 5e-56
11948697_1_348_- GO:0005737 I4MUE6 4e-53
11948697_1_348_- GO:0008152 I4MUE6 4e-53
11948697_1_348_- GO:0016491 I4MUE6 4e-53
11948697_1_348_- GO:0018454 I4MUE6 4e-53
11948697_1_348_- GO:0042619 I4MUE6 4e-53
11948697_1_348_- GO:0055114 I4MUE6 4e-53
11987264_514_719_- GO:0000166 A0A0B4XNH2 2e-27
11987264_514_719_- GO:0003824 A0A0B4XNH2 2e-27
11987264_514_719_- GO:0005524 A0A0B4XNH2 2e-27
11987264_514_719_- GO:0006090 A0A0B4XNH2 2e-27
11987264_514_719_- GO:0006094 A0A0B4XNH2 2e-27
11987264_514_719_- GO:0008986 A0A0B4XNH2 2e-27
11987264_514_719_- GO:0016301 A0A0B4XNH2 2e-27
11987264_514_719_- GO:0016310 A0A0B4XNH2 2e-27
11987264_514_719_- GO:0016740 A0A0B4XNH2 2e-27
11987264_514_719_- GO:0016772 A0A0B4XNH2 2e-27
11987264_514_719_- GO:0046872 A0A0B4XNH2 2e-27
11948815_1_422_+ GO:0003723 C7RJC4 7e-65
11948815_1_422_+ GO:0003735 C7RJC4 7e-65
11948815_1_422_+ GO:0005840 C7RJC4 7e-65
11948815_1_422_+ GO:0006412 C7RJC4 7e-65
11948815_1_422_+ GO:0015935 C7RJC4 7e-65
11948815_1_422_+ GO:0019843 C7RJC4 7e-65
11948815_1_422_+ GO:0030529 C7RJC4 7e-65
11934570_1_242_+ GO:0003723 C7RJD7 2e-37
11934570_1_242_+ GO:0003735 C7RJD7 2e-37
11934570_1_242_+ GO:0005840 C7RJD7 2e-37
11934570_1_242_+ GO:0006412 C7RJD7 2e-37
11934570_1_242_+ GO:0015935 C7RJD7 2e-37
11934570_1_242_+ GO:0019843 C7RJD7 2e-37
11934570_1_242_+ GO:0030529 C7RJD7 2e-37
11995185_1_768_- GO:0006810 Q21UB9 4e-110
11995185_1_768_- GO:0009279 Q21UB9 4e-110
11995185_1_768_- GO:0009297 Q21UB9 4e-110
11995185_1_768_- GO:0009306 Q21UB9 4e-110
11995185_1_768_- GO:0019867 Q21UB9 4e-110
12024907_1_97_- GO:0000049 K6X5X6 7e-09
12024907_1_97_- GO:0003723 K6X5X6 7e-09
12024907_1_97_- GO:0003735 K6X5X6 7e-09
12024907_1_97_- GO:0005622 K6X5X6 7e-09
12024907_1_97_- GO:0005840 K6X5X6 7e-09
12024907_1_97_- GO:0006412 K6X5X6 7e-09
12024907_1_97_- GO:0030529 K6X5X6 7e-09
11968408_1_627_- GO:0003861 K1DWG5 5e-103
11968408_1_627_- GO:0008152 K1DWG5 5e-103
11968408_1_627_- GO:0008652 K1DWG5 5e-103
11968408_1_627_- GO:0009082 K1DWG5 5e-103
11968408_1_627_- GO:0009098 K1DWG5 5e-103
11968408_1_627_- GO:0016829 K1DWG5 5e-103
11968408_1_627_- GO:0046872 K1DWG5 5e-103
11968408_1_627_- GO:0051536 K1DWG5 5e-103
11968408_1_627_- GO:0051539 K1DWG5 5e-103
12011295_1_916_- GO:0003824 Q1YGV3 3e-52
12011295_1_916_- GO:0008152 Q1YGV3 3e-52
12006296_1_861_+ GO:0000166 C7PMC9 3e-132
12006296_1_861_+ GO:0005524 C7PMC9 3e-132
12006296_1_861_+ GO:0019538 C7PMC9 3e-132
11959877_1_596_- GO:0003677 A4A699 1e-90
11959877_1_596_- GO:0003899 A4A699 1e-90
11959877_1_596_- GO:0006351 A4A699 1e-90
11959877_1_596_- GO:0016740 A4A699 1e-90
11959877_1_596_- GO:0016779 A4A699 1e-90
11959211_74_594_- GO:0008152 D5PAP9 1e-28
11959211_74_594_- GO:0016787 D5PAP9 1e-28
11959211_74_594_- GO:0047372 D5PAP9 1e-28
12000727_1_812_+ GO:0003824 I4MIJ5 5e-133
12000727_1_812_+ GO:0003988 I4MIJ5 5e-133
12000727_1_812_+ GO:0008152 I4MIJ5 5e-133
12000727_1_812_+ GO:0016740 I4MIJ5 5e-133
12000727_1_812_+ GO:0016746 I4MIJ5 5e-133
12000727_1_812_+ GO:0016747 I4MIJ5 5e-133
12036929_121_1349_+ GO:0000166 D1A4C0 4e-82
12036929_121_1349_+ GO:0003677 D1A4C0 4e-82
12036929_121_1349_+ GO:0005524 D1A4C0 4e-82
12036929_121_1349_+ GO:0005622 D1A4C0 4e-82
12036929_121_1349_+ GO:0006281 D1A4C0 4e-82
12036929_121_1349_+ GO:0006974 D1A4C0 4e-82
12036929_121_1349_+ GO:0016740 D1A4C0 4e-82
12036929_121_1349_+ GO:0016779 D1A4C0 4e-82
12036929_121_1349_+ GO:0019932 D1A4C0 4e-82
11997973_1_789_- GO:0003924 M4ZXZ6 1e-66
11997973_1_789_- GO:0005525 M4ZXZ6 1e-66
11997973_1_789_- GO:0008152 M4ZXZ6 1e-66
11996847_1_780_+ GO:0003677 A9GRB4 2e-114
11996847_1_780_+ GO:0003899 A9GRB4 2e-114
11996847_1_780_+ GO:0006351 A9GRB4 2e-114
11996847_1_780_+ GO:0016740 A9GRB4 2e-114
11996847_1_780_+ GO:0016779 A9GRB4 2e-114
11954829_1_580_- GO:0003924 A0A0F8V6P3 4e-39
11954829_1_580_- GO:0005525 A0A0F8V6P3 4e-39
11954829_1_580_- GO:0005622 A0A0F8V6P3 4e-39
11954829_1_580_- GO:0006886 A0A0F8V6P3 4e-39
11954829_1_580_- GO:0006913 A0A0F8V6P3 4e-39
11954829_1_580_- GO:0007165 A0A0F8V6P3 4e-39
11954829_1_580_- GO:0007264 A0A0F8V6P3 4e-39
11954829_1_580_- GO:0008152 A0A0F8V6P3 4e-39
11954829_1_580_- GO:0015031 A0A0F8V6P3 4e-39
11954829_1_580_- GO:0016020 A0A0F8V6P3 4e-39
12038367_1_472_+ GO:0003995 Q1LBT7 8e-64
12038367_1_472_+ GO:0008152 Q1LBT7 8e-64
12038367_1_472_+ GO:0016491 Q1LBT7 8e-64
12038367_1_472_+ GO:0016627 Q1LBT7 8e-64
12038367_1_472_+ GO:0050660 Q1LBT7 8e-64
12038367_1_472_+ GO:0055114 Q1LBT7 8e-64
11974542_1_623_- GO:0005198 A0A0E9M4K4 3e-58
11974542_1_623_- GO:0005576 A0A0E9M4K4 3e-58
11974542_1_623_- GO:0009288 A0A0E9M4K4 3e-58
11974542_1_623_- GO:0009420 A0A0E9M4K4 3e-58
11974542_1_623_- GO:0071973 A0A0E9M4K4 3e-58
12027449_1_943_- GO:0004030 B0VL78 1e-108
12027449_1_943_- GO:0006081 B0VL78 1e-108
12027449_1_943_- GO:0008152 B0VL78 1e-108
12027449_1_943_- GO:0016491 B0VL78 1e-108
12027449_1_943_- GO:0016620 B0VL78 1e-108
12027449_1_943_- GO:0055114 B0VL78 1e-108
11937064_1_530_- GO:0000166 F4KUH0 2e-74
11937064_1_530_- GO:0003746 F4KUH0 2e-74
11937064_1_530_- GO:0003924 F4KUH0 2e-74
11937064_1_530_- GO:0005525 F4KUH0 2e-74
11937064_1_530_- GO:0005622 F4KUH0 2e-74
11937064_1_530_- GO:0005737 F4KUH0 2e-74
11937064_1_530_- GO:0006412 F4KUH0 2e-74
11937064_1_530_- GO:0006414 F4KUH0 2e-74
11950931_1_245_+ GO:0003723 Q6FF13 1e-30
11950931_1_245_+ GO:0003735 Q6FF13 1e-30
11950931_1_245_+ GO:0005622 Q6FF13 1e-30
11950931_1_245_+ GO:0005840 Q6FF13 1e-30
11950931_1_245_+ GO:0006412 Q6FF13 1e-30
11950931_1_245_+ GO:0019843 Q6FF13 1e-30
11950931_1_245_+ GO:0030529 Q6FF13 1e-30
11959757_1_596_- GO:0003746 E6SEZ4 6e-79
11959757_1_596_- GO:0005622 E6SEZ4 6e-79
11959757_1_596_- GO:0005737 E6SEZ4 6e-79
11959757_1_596_- GO:0006412 E6SEZ4 6e-79
11959757_1_596_- GO:0006414 E6SEZ4 6e-79
11973052_1_436_- GO:0006006 I3ZAQ9 3e-56
11973052_1_436_- GO:0016491 I3ZAQ9 3e-56
11973052_1_436_- GO:0016620 I3ZAQ9 3e-56
11973052_1_436_- GO:0050661 I3ZAQ9 3e-56
11973052_1_436_- GO:0051287 I3ZAQ9 3e-56
11973052_1_436_- GO:0055114 I3ZAQ9 3e-56
11975910_1_659_+ GO:0003824 A0A0F7K1X3 2e-61
11975910_1_659_+ GO:0005975 A0A0F7K1X3 2e-61
11975910_1_659_+ GO:0006099 A0A0F7K1X3 2e-61
11975910_1_659_+ GO:0006108 A0A0F7K1X3 2e-61
11975910_1_659_+ GO:0016491 A0A0F7K1X3 2e-61
11975910_1_659_+ GO:0016615 A0A0F7K1X3 2e-61
11975910_1_659_+ GO:0016616 A0A0F7K1X3 2e-61
11975910_1_659_+ GO:0019752 A0A0F7K1X3 2e-61
11975910_1_659_+ GO:0030060 A0A0F7K1X3 2e-61
11975910_1_659_+ GO:0055114 A0A0F7K1X3 2e-61
11939796_1_537_- GO:0000175 E6SE57 1e-74
11939796_1_537_- GO:0000287 E6SE57 1e-74
11939796_1_537_- GO:0003676 E6SE57 1e-74
11939796_1_537_- GO:0003723 E6SE57 1e-74
11939796_1_537_- GO:0004654 E6SE57 1e-74
11939796_1_537_- GO:0005737 E6SE57 1e-74
11939796_1_537_- GO:0006396 E6SE57 1e-74
11939796_1_537_- GO:0006402 E6SE57 1e-74
11939796_1_537_- GO:0016740 E6SE57 1e-74
11939796_1_537_- GO:0016779 E6SE57 1e-74
11939796_1_537_- GO:0046872 E6SE57 1e-74
11939796_1_537_- GO:0090503 E6SE57 1e-74
11985886_493_710_+ GO:0003735 K1ENK9 4e-20
11985886_493_710_+ GO:0005840 K1ENK9 4e-20
11985886_493_710_+ GO:0006412 K1ENK9 4e-20
11985886_493_710_+ GO:0030529 K1ENK9 4e-20
12020433_244_1048_+ GO:0000166 C0BIU3 5e-115
12020433_244_1048_+ GO:0003677 C0BIU3 5e-115
12020433_244_1048_+ GO:0003684 C0BIU3 5e-115
12020433_244_1048_+ GO:0003697 C0BIU3 5e-115
12020433_244_1048_+ GO:0005524 C0BIU3 5e-115
12020433_244_1048_+ GO:0005737 C0BIU3 5e-115
12020433_244_1048_+ GO:0006259 C0BIU3 5e-115
12020433_244_1048_+ GO:0006281 C0BIU3 5e-115
12020433_244_1048_+ GO:0006310 C0BIU3 5e-115
12020433_244_1048_+ GO:0006974 C0BIU3 5e-115
12020433_244_1048_+ GO:0008094 C0BIU3 5e-115
12020433_244_1048_+ GO:0009432 C0BIU3 5e-115
12020433_244_1048_+ GO:0016787 C0BIU3 5e-115
11942312_1_543_+ GO:0000166 D5VD26 1e-82
11942312_1_543_+ GO:0003883 D5VD26 1e-82
11942312_1_543_+ GO:0005524 D5VD26 1e-82
11942312_1_543_+ GO:0006221 D5VD26 1e-82
11942312_1_543_+ GO:0006541 D5VD26 1e-82
11942312_1_543_+ GO:0016874 D5VD26 1e-82
11942312_1_543_+ GO:0044210 D5VD26 1e-82
12029381_1_184_- GO:0005524 A1VJZ9 1e-22
12029381_1_184_- GO:0005737 A1VJZ9 1e-22
12029381_1_184_- GO:0006457 A1VJZ9 1e-22
12029989_992_1261_- GO:0004871 A0A068YQS4 3e-38
12029989_992_1261_- GO:0006935 A0A068YQS4 3e-38
12029989_992_1261_- GO:0007165 A0A068YQS4 3e-38
12029989_992_1261_- GO:0016020 A0A068YQS4 3e-38
12029989_992_1261_- GO:0016021 A0A068YQS4 3e-38
11938682_316_534_- GO:0004806 A0A0A3X2W2 1e-07
11938682_316_534_- GO:0008152 A0A0A3X2W2 1e-07
11938682_316_534_- GO:0016787 A0A0A3X2W2 1e-07
11966236_1_619_- GO:0004872 F0RHI0 1e-57
11966236_1_619_- GO:0006810 F0RHI0 1e-57
11966236_1_619_- GO:0016020 F0RHI0 1e-57
12024507_615_1124_+ GO:0004489 L7U9T6 2e-33
12024507_615_1124_+ GO:0005829 L7U9T6 2e-33
12024507_615_1124_+ GO:0006555 L7U9T6 2e-33
12024507_615_1124_+ GO:0008652 L7U9T6 2e-33
12024507_615_1124_+ GO:0009086 L7U9T6 2e-33
12024507_615_1124_+ GO:0016491 L7U9T6 2e-33
12024507_615_1124_+ GO:0035999 L7U9T6 2e-33
12024507_615_1124_+ GO:0055114 L7U9T6 2e-33
11942042_1_543_+ GO:0000166 A4XU30 1e-77
11942042_1_543_+ GO:0003824 A4XU30 1e-77
11942042_1_543_+ GO:0005524 A4XU30 1e-77
11942042_1_543_+ GO:0006090 A4XU30 1e-77
11942042_1_543_+ GO:0006094 A4XU30 1e-77
11942042_1_543_+ GO:0008986 A4XU30 1e-77
11942042_1_543_+ GO:0016301 A4XU30 1e-77
11942042_1_543_+ GO:0016310 A4XU30 1e-77
11942042_1_543_+ GO:0016740 A4XU30 1e-77
11942042_1_543_+ GO:0016772 A4XU30 1e-77
11942042_1_543_+ GO:0046872 A4XU30 1e-77
11963652_244_610_- GO:0000287 A0A0G3V5L0 5e-45
11963652_244_610_- GO:0003824 A0A0G3V5L0 5e-45
11963652_244_610_- GO:0003984 A0A0G3V5L0 5e-45
11963652_244_610_- GO:0008652 A0A0G3V5L0 5e-45
11963652_244_610_- GO:0009082 A0A0G3V5L0 5e-45
11963652_244_610_- GO:0009097 A0A0G3V5L0 5e-45
11963652_244_610_- GO:0009099 A0A0G3V5L0 5e-45
11963652_244_610_- GO:0016740 A0A0G3V5L0 5e-45
11963652_244_610_- GO:0030976 A0A0G3V5L0 5e-45
11963652_244_610_- GO:0046872 A0A0G3V5L0 5e-45
11963652_244_610_- GO:0050660 A0A0G3V5L0 5e-45
11969504_1_389_- GO:0000166 W0EX18 2e-46
11969504_1_389_- GO:0003677 W0EX18 2e-46
11969504_1_389_- GO:0003824 W0EX18 2e-46
11969504_1_389_- GO:0004518 W0EX18 2e-46
11969504_1_389_- GO:0005524 W0EX18 2e-46
11969504_1_389_- GO:0005737 W0EX18 2e-46
11969504_1_389_- GO:0006281 W0EX18 2e-46
11969504_1_389_- GO:0006289 W0EX18 2e-46
11969504_1_389_- GO:0006974 W0EX18 2e-46
11969504_1_389_- GO:0009380 W0EX18 2e-46
11969504_1_389_- GO:0009381 W0EX18 2e-46
11969504_1_389_- GO:0009432 W0EX18 2e-46
11969504_1_389_- GO:0016887 W0EX18 2e-46
11969504_1_389_- GO:0046872 W0EX18 2e-46
11969504_1_389_- GO:0090305 W0EX18 2e-46
11960981_1_600_- GO:0000175 Q21YD1 5e-91
11960981_1_600_- GO:0000287 Q21YD1 5e-91
11960981_1_600_- GO:0003676 Q21YD1 5e-91
11960981_1_600_- GO:0003723 Q21YD1 5e-91
11960981_1_600_- GO:0004654 Q21YD1 5e-91
11960981_1_600_- GO:0005737 Q21YD1 5e-91
11960981_1_600_- GO:0006396 Q21YD1 5e-91
11960981_1_600_- GO:0006402 Q21YD1 5e-91
11960981_1_600_- GO:0016740 Q21YD1 5e-91
11960981_1_600_- GO:0016779 Q21YD1 5e-91
11960981_1_600_- GO:0046872 Q21YD1 5e-91
11960981_1_600_- GO:0090503 Q21YD1 5e-91
11963794_1_610_- GO:0003824 I4MTR7 1e-83
11963794_1_610_- GO:0004075 I4MTR7 1e-83
11963794_1_610_- GO:0005524 I4MTR7 1e-83
11963794_1_610_- GO:0008152 I4MTR7 1e-83
11963794_1_610_- GO:0046872 I4MTR7 1e-83
11955283_1_581_- GO:0019867 A6X8H5 3e-19
11977250_1_650_- GO:0003824 Q1LBT9 5e-85
11977250_1_650_- GO:0008152 Q1LBT9 5e-85
11977250_1_650_- GO:0008756 Q1LBT9 5e-85
11977250_1_650_- GO:0016874 Q1LBT9 5e-85
12031509_958_1308_- GO:0003824 A0A0G3V0V1 8e-27
12031509_958_1308_- GO:0003978 A0A0G3V0V1 8e-27
12031509_958_1308_- GO:0008152 A0A0G3V0V1 8e-27
12031509_958_1308_- GO:0016853 A0A0G3V0V1 8e-27
12031509_958_1308_- GO:0050662 A0A0G3V0V1 8e-27
11964054_62_611_- GO:0003677 W0EUT0 3e-32
12012753_1_382_- GO:0005737 Q21X51 1e-46
12012753_1_382_- GO:0006950 Q21X51 1e-46
11975622_1_658_+ GO:0000166 F8GHN5 1e-112
11975622_1_658_+ GO:0003746 F8GHN5 1e-112
11975622_1_658_+ GO:0003924 F8GHN5 1e-112
11975622_1_658_+ GO:0005525 F8GHN5 1e-112
11975622_1_658_+ GO:0005622 F8GHN5 1e-112
11975622_1_658_+ GO:0005737 F8GHN5 1e-112
11975622_1_658_+ GO:0006412 F8GHN5 1e-112
11975622_1_658_+ GO:0006414 F8GHN5 1e-112
11971008_1_638_- GO:0009103 M5DSP0 4e-54
11971008_1_638_- GO:0016020 M5DSP0 4e-54
11971008_1_638_- GO:0016021 M5DSP0 4e-54
11971008_1_638_- GO:0045226 M5DSP0 4e-54
12044043_1_917_- GO:0003824 E6S940 3e-120
12044043_1_917_- GO:0004553 E6S940 3e-120
12044043_1_917_- GO:0005975 E6S940 3e-120
12044043_1_917_- GO:0043169 E6S940 3e-120
12044043_1_917_- GO:0051060 E6S940 3e-120
12011803_1_608_- GO:0000287 H5WW87 6e-100
12011803_1_608_- GO:0004450 H5WW87 6e-100
12011803_1_608_- GO:0006097 H5WW87 6e-100
12011803_1_608_- GO:0006099 H5WW87 6e-100
12011803_1_608_- GO:0016491 H5WW87 6e-100
12011803_1_608_- GO:0016616 H5WW87 6e-100
12011803_1_608_- GO:0046872 H5WW87 6e-100
12011803_1_608_- GO:0051287 H5WW87 6e-100
12011803_1_608_- GO:0055114 H5WW87 6e-100
12024443_1_308_- GO:0008152 Q123E6 1e-23
12024443_1_308_- GO:0016021 Q123E6 1e-23
12024443_1_308_- GO:0016872 Q123E6 1e-23
11946103_1_554_+ GO:0003824 I4EVD7 4e-80
11946103_1_554_+ GO:0004356 I4EVD7 4e-80
11946103_1_554_+ GO:0006807 I4EVD7 4e-80
11946103_1_554_+ GO:0016874 I4EVD7 4e-80
11925041_65_502_+ GO:0000166 I0I0J0 4e-63
11925041_65_502_+ GO:0005524 I0I0J0 4e-63
11925041_65_502_+ GO:0006457 I0I0J0 4e-63
11925041_65_502_+ GO:0051082 I0I0J0 4e-63
12032601_1073_1343_+ GO:0005886 A2SFM8 2e-35
12032601_1073_1343_+ GO:0006810 A2SFM8 2e-35
12032601_1073_1343_+ GO:0008137 A2SFM8 2e-35
12032601_1073_1343_+ GO:0016020 A2SFM8 2e-35
12032601_1073_1343_+ GO:0016491 A2SFM8 2e-35
12032601_1073_1343_+ GO:0016651 A2SFM8 2e-35
12032601_1073_1343_+ GO:0048038 A2SFM8 2e-35
12032601_1073_1343_+ GO:0050136 A2SFM8 2e-35
12032601_1073_1343_+ GO:0055114 A2SFM8 2e-35
11968516_1_628_+ GO:0003677 C5CQ75 2e-101
11968516_1_628_+ GO:0003899 C5CQ75 2e-101
11968516_1_628_+ GO:0006351 C5CQ75 2e-101
11968516_1_628_+ GO:0016740 C5CQ75 2e-101
11968516_1_628_+ GO:0016779 C5CQ75 2e-101
11968516_1_628_+ GO:0046983 C5CQ75 2e-101
12007020_1_869_- GO:0005215 A6D4W6 2e-123
12007020_1_869_- GO:0006810 A6D4W6 2e-123
12007020_1_869_- GO:0008643 A6D4W6 2e-123
11951585_233_569_- GO:0003723 K6VN30 2e-44
11951585_233_569_- GO:0003735 K6VN30 2e-44
11951585_233_569_- GO:0005622 K6VN30 2e-44
11951585_233_569_- GO:0005840 K6VN30 2e-44
11951585_233_569_- GO:0006412 K6VN30 2e-44
11951585_233_569_- GO:0015934 K6VN30 2e-44
11951585_233_569_- GO:0019843 K6VN30 2e-44
11951585_233_569_- GO:0030529 K6VN30 2e-44
12020701_1_956_- GO:0004591 K0HY79 4e-159
12020701_1_956_- GO:0006099 K0HY79 4e-159
12020701_1_956_- GO:0008152 K0HY79 4e-159
12020701_1_956_- GO:0016491 K0HY79 4e-159
12020701_1_956_- GO:0016624 K0HY79 4e-159
12020701_1_956_- GO:0030976 K0HY79 4e-159
12020701_1_956_- GO:0055114 K0HY79 4e-159
11940278_1_538_+ GO:0000166 D8PCT7 8e-97
11940278_1_538_+ GO:0003746 D8PCT7 8e-97
11940278_1_538_+ GO:0003924 D8PCT7 8e-97
11940278_1_538_+ GO:0005525 D8PCT7 8e-97
11940278_1_538_+ GO:0005622 D8PCT7 8e-97
11940278_1_538_+ GO:0005737 D8PCT7 8e-97
11940278_1_538_+ GO:0006412 D8PCT7 8e-97
11940278_1_538_+ GO:0006414 D8PCT7 8e-97
11954905_1_580_+ GO:0000166 G0FUQ1 2e-87
11954905_1_580_+ GO:0005524 G0FUQ1 2e-87
11954905_1_580_+ GO:0005737 G0FUQ1 2e-87
11954905_1_580_+ GO:0006508 G0FUQ1 2e-87
11954905_1_580_+ GO:0008233 G0FUQ1 2e-87
11954905_1_580_+ GO:0009408 G0FUQ1 2e-87
11954905_1_580_+ GO:0016485 G0FUQ1 2e-87
11954905_1_580_+ GO:0019538 G0FUQ1 2e-87
12005554_1_854_- GO:0003824 M5A2G3 4e-66
12005554_1_854_- GO:0004802 M5A2G3 4e-66
12005554_1_854_- GO:0008152 M5A2G3 4e-66
12005554_1_854_- GO:0016740 M5A2G3 4e-66
12005554_1_854_- GO:0046872 M5A2G3 4e-66
12033525_254_1120_+ GO:0003677 G8QNY5 3e-121
12033525_254_1120_+ GO:0003899 G8QNY5 3e-121
12033525_254_1120_+ GO:0006351 G8QNY5 3e-121
12033525_254_1120_+ GO:0016740 G8QNY5 3e-121
12033525_254_1120_+ GO:0016779 G8QNY5 3e-121
12033525_254_1120_+ GO:0032549 G8QNY5 3e-121
11991466_1_629_- GO:0006537 Q47JK4 6e-102
11991466_1_629_- GO:0016040 Q47JK4 6e-102
11991466_1_629_- GO:0016491 Q47JK4 6e-102
11991466_1_629_- GO:0016639 Q47JK4 6e-102
11991466_1_629_- GO:0051536 Q47JK4 6e-102
11991466_1_629_- GO:0055114 Q47JK4 6e-102
12008945_1_840_+ GO:0000166 M5A472 5e-92
12008945_1_840_+ GO:0000287 M5A472 5e-92
12008945_1_840_+ GO:0004749 M5A472 5e-92
12008945_1_840_+ GO:0005524 M5A472 5e-92
12008945_1_840_+ GO:0005737 M5A472 5e-92
12008945_1_840_+ GO:0006015 M5A472 5e-92
12008945_1_840_+ GO:0009156 M5A472 5e-92
12008945_1_840_+ GO:0009165 M5A472 5e-92
12008945_1_840_+ GO:0016301 M5A472 5e-92
12008945_1_840_+ GO:0016310 M5A472 5e-92
12008945_1_840_+ GO:0016740 M5A472 5e-92
12008945_1_840_+ GO:0044249 M5A472 5e-92
12008945_1_840_+ GO:0046872 M5A472 5e-92
11949387_1_563_- GO:0016491 B8IMF8 2e-57
11949387_1_563_- GO:0055114 B8IMF8 2e-57
11967800_1_625_- GO:0000287 W8F0T5 4e-83
11967800_1_625_- GO:0004450 W8F0T5 4e-83
11967800_1_625_- GO:0006097 W8F0T5 4e-83
11967800_1_625_- GO:0006099 W8F0T5 4e-83
11967800_1_625_- GO:0016491 W8F0T5 4e-83
11967800_1_625_- GO:0016616 W8F0T5 4e-83
11967800_1_625_- GO:0046872 W8F0T5 4e-83
11967800_1_625_- GO:0051287 W8F0T5 4e-83
11967800_1_625_- GO:0055114 W8F0T5 4e-83
12005456_603_853_- GO:0003735 Q21YL8 5e-37
12005456_603_853_- GO:0005622 Q21YL8 5e-37
12005456_603_853_- GO:0005840 Q21YL8 5e-37
12005456_603_853_- GO:0006412 Q21YL8 5e-37
12005456_603_853_- GO:0030529 Q21YL8 5e-37
12047251_1_392_+ GO:0000160 A9AX03 2e-08
12047251_1_392_+ GO:0003677 A9AX03 2e-08
12047251_1_392_+ GO:0005622 A9AX03 2e-08
12047251_1_392_+ GO:0006351 A9AX03 2e-08
12047251_1_392_+ GO:0006355 A9AX03 2e-08
11957911_1_589_+ GO:0004872 H1YIU2 2e-43
11957911_1_589_+ GO:0006810 H1YIU2 2e-43
11957911_1_589_+ GO:0016020 H1YIU2 2e-43
11998317_1_792_+ GO:0006865 A7HKG1 8e-21
11971192_215_639_- GO:0005886 A0A0F0EYB0 2e-49
11971192_215_639_- GO:0006754 A0A0F0EYB0 2e-49
11971192_215_639_- GO:0006810 A0A0F0EYB0 2e-49
11971192_215_639_- GO:0006811 A0A0F0EYB0 2e-49
11971192_215_639_- GO:0015078 A0A0F0EYB0 2e-49
11971192_215_639_- GO:0015986 A0A0F0EYB0 2e-49
11971192_215_639_- GO:0015992 A0A0F0EYB0 2e-49
11971192_215_639_- GO:0016020 A0A0F0EYB0 2e-49
11971192_215_639_- GO:0016021 A0A0F0EYB0 2e-49
11971192_215_639_- GO:0042777 A0A0F0EYB0 2e-49
11971192_215_639_- GO:0045263 A0A0F0EYB0 2e-49
11971192_215_639_- GO:0046933 A0A0F0EYB0 2e-49
12033367_1_925_+ GO:0008152 E0SFB0 2e-24
12033367_1_925_+ GO:0016787 E0SFB0 2e-24
12033635_1_846_- GO:0001676 B0SR46 3e-106
12033635_1_846_- GO:0003824 B0SR46 3e-106
12033635_1_846_- GO:0004467 B0SR46 3e-106
12033635_1_846_- GO:0008152 B0SR46 3e-106
12033635_1_846_- GO:0016020 B0SR46 3e-106
12033635_1_846_- GO:0016021 B0SR46 3e-106
12033635_1_846_- GO:0016874 B0SR46 3e-106
12025095_1_189_- GO:0000160 A3TLK6 6e-14
12025095_1_189_- GO:0003723 A3TLK6 6e-14
12025095_1_189_- GO:0005622 A3TLK6 6e-14
12018301_243_1012_- GO:0009055 K1E191 5e-102
11993600_1_757_- GO:0000166 A1KAU2 3e-129
11993600_1_757_- GO:0003824 A1KAU2 3e-129
11993600_1_757_- GO:0004775 A1KAU2 3e-129
11993600_1_757_- GO:0005524 A1KAU2 3e-129
11993600_1_757_- GO:0008152 A1KAU2 3e-129
11993600_1_757_- GO:0016874 A1KAU2 3e-129
11993600_1_757_- GO:0048037 A1KAU2 3e-129
11998533_1_794_+ GO:0004871 Q12EF1 4e-110
11998533_1_794_+ GO:0006935 Q12EF1 4e-110
11998533_1_794_+ GO:0007165 Q12EF1 4e-110
11998533_1_794_+ GO:0016020 Q12EF1 4e-110
11998533_1_794_+ GO:0016021 Q12EF1 4e-110
11995605_121_771_+ GO:0003824 M4ZXI9 1e-53
11995605_121_771_+ GO:0004300 M4ZXI9 1e-53
11995605_121_771_+ GO:0008152 M4ZXI9 1e-53
11995605_121_771_+ GO:0016829 M4ZXI9 1e-53
11996699_1_779_+ GO:0000166 Q21IX0 2e-96
11996699_1_779_+ GO:0005524 Q21IX0 2e-96
11996699_1_779_+ GO:0005737 Q21IX0 2e-96
11996699_1_779_+ GO:0006457 Q21IX0 2e-96
11996699_1_779_+ GO:0006950 Q21IX0 2e-96
11996699_1_779_+ GO:0051082 Q21IX0 2e-96
12044393_563_1048_+ GO:0000287 K1DZQ3 3e-72
12044393_563_1048_+ GO:0004427 K1DZQ3 3e-72
12044393_563_1048_+ GO:0005737 K1DZQ3 3e-72
12044393_563_1048_+ GO:0006796 K1DZQ3 3e-72
11998573_1_419_- GO:0000166 K6ULL0 8e-61
11998573_1_419_- GO:0003677 K6ULL0 8e-61
11998573_1_419_- GO:0003684 K6ULL0 8e-61
11998573_1_419_- GO:0003697 K6ULL0 8e-61
11998573_1_419_- GO:0005524 K6ULL0 8e-61
11998573_1_419_- GO:0005737 K6ULL0 8e-61
11998573_1_419_- GO:0006259 K6ULL0 8e-61
11998573_1_419_- GO:0006281 K6ULL0 8e-61
11998573_1_419_- GO:0006310 K6ULL0 8e-61
11998573_1_419_- GO:0006974 K6ULL0 8e-61
11998573_1_419_- GO:0008094 K6ULL0 8e-61
11998573_1_419_- GO:0009432 K6ULL0 8e-61
12046611_1_488_- GO:0004735 M5A5R8 5e-34
12046611_1_488_- GO:0005737 M5A5R8 5e-34
12046611_1_488_- GO:0006561 M5A5R8 5e-34
12046611_1_488_- GO:0008652 M5A5R8 5e-34
12046611_1_488_- GO:0016491 M5A5R8 5e-34
12046611_1_488_- GO:0055114 M5A5R8 5e-34
12046611_1_488_- GO:0055129 M5A5R8 5e-34
12036901_1_894_- GO:0004872 A0A0E3ZEC1 9e-37
12036901_1_894_- GO:0006810 A0A0E3ZEC1 9e-37
12036901_1_894_- GO:0016020 A0A0E3ZEC1 9e-37
11983852_212_699_+ GO:0003677 A0A098C3R9 3e-68
11983852_212_699_+ GO:0003899 A0A098C3R9 3e-68
11983852_212_699_+ GO:0006351 A0A098C3R9 3e-68
11983852_212_699_+ GO:0016740 A0A098C3R9 3e-68
11983852_212_699_+ GO:0016779 A0A098C3R9 3e-68
11983852_212_699_+ GO:0032549 A0A098C3R9 3e-68
11958903_1_593_- GO:0004106 A0A0B4XQ47 4e-74
11958903_1_593_- GO:0004664 A0A0B4XQ47 4e-74
11958903_1_593_- GO:0005737 A0A0B4XQ47 4e-74
11958903_1_593_- GO:0008152 A0A0B4XQ47 4e-74
11958903_1_593_- GO:0009094 A0A0B4XQ47 4e-74
11958903_1_593_- GO:0016597 A0A0B4XQ47 4e-74
11958903_1_593_- GO:0046417 A0A0B4XQ47 4e-74
11996553_1_728_+ GO:0003824 G8QHJ3 3e-88
11996553_1_728_+ GO:0004807 G8QHJ3 3e-88
11996553_1_728_+ GO:0005737 G8QHJ3 3e-88
11996553_1_728_+ GO:0006094 G8QHJ3 3e-88
11996553_1_728_+ GO:0006096 G8QHJ3 3e-88
11996553_1_728_+ GO:0006098 G8QHJ3 3e-88
11996553_1_728_+ GO:0008152 G8QHJ3 3e-88
11996553_1_728_+ GO:0016853 G8QHJ3 3e-88
11954219_1_578_- GO:0000166 A0A0E9MUE7 2e-80
11954219_1_578_- GO:0005524 A0A0E9MUE7 2e-80
11939334_1_536_+ GO:0005507 A0A0A2MY75 1e-88
11940432_1_538_+ GO:0003824 A1W466 6e-82
11940432_1_538_+ GO:0004042 A1W466 6e-82
11940432_1_538_+ GO:0004358 A1W466 6e-82
11940432_1_538_+ GO:0005737 A1W466 6e-82
11940432_1_538_+ GO:0006526 A1W466 6e-82
11940432_1_538_+ GO:0008152 A1W466 6e-82
11940432_1_538_+ GO:0008652 A1W466 6e-82
11940432_1_538_+ GO:0016740 A1W466 6e-82
11940432_1_538_+ GO:0016746 A1W466 6e-82
11965332_1_616_- GO:0004553 C6W5Y0 5e-21
11965332_1_616_- GO:0005975 C6W5Y0 5e-21
11965332_1_616_- GO:0008152 C6W5Y0 5e-21
11965332_1_616_- GO:0008422 C6W5Y0 5e-21
11965332_1_616_- GO:0016787 C6W5Y0 5e-21
11965332_1_616_- GO:0016798 C6W5Y0 5e-21
11965332_1_616_- GO:0030245 C6W5Y0 5e-21
11993438_1_756_+ GO:0003677 F4KUH7 1e-108
11993438_1_756_+ GO:0003899 F4KUH7 1e-108
11993438_1_756_+ GO:0006351 F4KUH7 1e-108
11993438_1_756_+ GO:0016740 F4KUH7 1e-108
11993438_1_756_+ GO:0016779 F4KUH7 1e-108
11993438_1_756_+ GO:0032549 F4KUH7 1e-108
11984522_1_702_+ GO:0005363 K6XAK3 3e-82
11984522_1_702_+ GO:0015768 K6XAK3 3e-82
12045193_1107_2081_+ GO:0000049 C7N019 7e-35
12045193_1107_2081_+ GO:0000166 C7N019 7e-35
12045193_1107_2081_+ GO:0000287 C7N019 7e-35
12045193_1107_2081_+ GO:0003723 C7N019 7e-35
12045193_1107_2081_+ GO:0004812 C7N019 7e-35
12045193_1107_2081_+ GO:0004826 C7N019 7e-35
12045193_1107_2081_+ GO:0005524 C7N019 7e-35
12045193_1107_2081_+ GO:0005737 C7N019 7e-35
12045193_1107_2081_+ GO:0006412 C7N019 7e-35
12045193_1107_2081_+ GO:0006432 C7N019 7e-35
12045193_1107_2081_+ GO:0008033 C7N019 7e-35
12045193_1107_2081_+ GO:0016874 C7N019 7e-35
12045193_1107_2081_+ GO:0046872 C7N019 7e-35
11935556_1_526_+ GO:0004450 F2R731 2e-69
11935556_1_526_+ GO:0006099 F2R731 2e-69
11935556_1_526_+ GO:0016491 F2R731 2e-69
11935556_1_526_+ GO:0016616 F2R731 2e-69
11935556_1_526_+ GO:0046872 F2R731 2e-69
11935556_1_526_+ GO:0055114 F2R731 2e-69
11937002_1_161_+ GO:0008152 B7JBK0 2e-21
11937002_1_161_+ GO:0016491 B7JBK0 2e-21
11937002_1_161_+ GO:0016620 B7JBK0 2e-21
11937002_1_161_+ GO:0055114 B7JBK0 2e-21
11934486_1_170_- GO:0003676 A0A0G3BQZ9 4e-18
11934486_1_170_- GO:0003723 A0A0G3BQZ9 4e-18
11934486_1_170_- GO:0003735 A0A0G3BQZ9 4e-18
11934486_1_170_- GO:0005840 A0A0G3BQZ9 4e-18
11934486_1_170_- GO:0006412 A0A0G3BQZ9 4e-18
11934486_1_170_- GO:0030529 A0A0G3BQZ9 4e-18
11975010_1_655_+ GO:0000175 G8R8S8 7e-80
11975010_1_655_+ GO:0000287 G8R8S8 7e-80
11975010_1_655_+ GO:0003676 G8R8S8 7e-80
11975010_1_655_+ GO:0003723 G8R8S8 7e-80
11975010_1_655_+ GO:0004654 G8R8S8 7e-80
11975010_1_655_+ GO:0005737 G8R8S8 7e-80
11975010_1_655_+ GO:0006396 G8R8S8 7e-80
11975010_1_655_+ GO:0006402 G8R8S8 7e-80
11975010_1_655_+ GO:0016740 G8R8S8 7e-80
11975010_1_655_+ GO:0016779 G8R8S8 7e-80
11975010_1_655_+ GO:0046872 G8R8S8 7e-80
11975010_1_655_+ GO:0090503 G8R8S8 7e-80
11991942_1_383_- GO:0004493 A0A0G3V081 4e-47
11991942_1_383_- GO:0008152 A0A0G3V081 4e-47
11991942_1_383_- GO:0016853 A0A0G3V081 4e-47
11988072_1_626_+ GO:0000160 A3TLK6 3e-85
11988072_1_626_+ GO:0003723 A3TLK6 3e-85
11988072_1_626_+ GO:0005622 A3TLK6 3e-85
11970002_241_634_+ GO:0003677 D0LJE1 3e-44
11970002_241_634_+ GO:0003899 D0LJE1 3e-44
11970002_241_634_+ GO:0006351 D0LJE1 3e-44
11970002_241_634_+ GO:0016740 D0LJE1 3e-44
11970002_241_634_+ GO:0016779 D0LJE1 3e-44
11970002_241_634_+ GO:0032549 D0LJE1 3e-44
12034081_1159_1402_+ GO:0008940 E6S831 7e-37
12034081_1159_1402_+ GO:0009055 E6S831 7e-37
12034081_1159_1402_+ GO:0009325 E6S831 7e-37
12034081_1159_1402_+ GO:0016491 E6S831 7e-37
12034081_1159_1402_+ GO:0030151 E6S831 7e-37
12034081_1159_1402_+ GO:0042126 E6S831 7e-37
12034081_1159_1402_+ GO:0046872 E6S831 7e-37
12034081_1159_1402_+ GO:0051536 E6S831 7e-37
12034081_1159_1402_+ GO:0051539 E6S831 7e-37
12034081_1159_1402_+ GO:0055114 E6S831 7e-37
11976828_446_663_+ GO:0003723 C6C1A2 9e-21
11976828_446_663_+ GO:0003735 C6C1A2 9e-21
11976828_446_663_+ GO:0005840 C6C1A2 9e-21
11976828_446_663_+ GO:0006412 C6C1A2 9e-21
11976828_446_663_+ GO:0015935 C6C1A2 9e-21
11976828_446_663_+ GO:0019843 C6C1A2 9e-21
11976828_446_663_+ GO:0030529 C6C1A2 9e-21
11964588_1_613_- GO:0005215 A1SNM7 2e-77
11964588_1_613_- GO:0006810 A1SNM7 2e-77
12038571_5_781_- GO:0008152 E2SEU7 2e-93
12038571_5_781_- GO:0016491 E2SEU7 2e-93
12038571_5_781_- GO:0055114 E2SEU7 2e-93
12048023_2398_2934_- GO:0008152 A0A0G3V5N4 7e-69
12048023_2398_2934_- GO:0016787 A0A0G3V5N4 7e-69
11996107_1_683_+ GO:0006810 A0A0G3BPP6 6e-105
11996107_1_683_+ GO:0030288 A0A0G3BPP6 6e-105
11996107_1_683_+ GO:0042597 A0A0G3BPP6 6e-105
11996107_1_683_+ GO:0046872 A0A0G3BPP6 6e-105
12036399_1_517_+ GO:0008152 M5A1Y4 1e-60
12036399_1_517_+ GO:0016491 M5A1Y4 1e-60
12036399_1_517_+ GO:0055114 M5A1Y4 1e-60
11971592_1_640_+ GO:0000166 A3TG38 2e-88
11971592_1_640_+ GO:0003676 A3TG38 2e-88
11971592_1_640_+ GO:0004386 A3TG38 2e-88
11971592_1_640_+ GO:0005524 A3TG38 2e-88
11971592_1_640_+ GO:0008152 A3TG38 2e-88
11971592_1_640_+ GO:0016787 A3TG38 2e-88
11939774_1_537_+ GO:0000155 Q21YP4 8e-73
11939774_1_537_+ GO:0000160 Q21YP4 8e-73
11939774_1_537_+ GO:0004673 Q21YP4 8e-73
11939774_1_537_+ GO:0004871 Q21YP4 8e-73
11939774_1_537_+ GO:0005737 Q21YP4 8e-73
11939774_1_537_+ GO:0006935 Q21YP4 8e-73
11939774_1_537_+ GO:0007165 Q21YP4 8e-73
11939774_1_537_+ GO:0016301 Q21YP4 8e-73
11939774_1_537_+ GO:0016310 Q21YP4 8e-73
11939774_1_537_+ GO:0016772 Q21YP4 8e-73
11939774_1_537_+ GO:0018106 Q21YP4 8e-73
11939774_1_537_+ GO:0023014 Q21YP4 8e-73
12011055_307_913_+ GO:0003824 A3XDW8 4e-103
12011055_307_913_+ GO:0008152 A3XDW8 4e-103
12011055_307_913_+ GO:0008483 A3XDW8 4e-103
12011055_307_913_+ GO:0016740 A3XDW8 4e-103
12011055_307_913_+ GO:0030170 A3XDW8 4e-103
12042419_1725_1952_- GO:0008270 A0A0D4DRT2 3e-19
12042419_1725_1952_- GO:0016491 A0A0D4DRT2 3e-19
12042419_1725_1952_- GO:0046872 A0A0D4DRT2 3e-19
12042419_1725_1952_- GO:0055114 A0A0D4DRT2 3e-19
11979606_264_676_- GO:0003676 Q6F7R8 7e-55
11979606_264_676_- GO:0003723 Q6F7R8 7e-55
11979606_264_676_- GO:0003729 Q6F7R8 7e-55
11979606_264_676_- GO:0003735 Q6F7R8 7e-55
11979606_264_676_- GO:0005840 Q6F7R8 7e-55
11979606_264_676_- GO:0006412 Q6F7R8 7e-55
11979606_264_676_- GO:0015935 Q6F7R8 7e-55
11979606_264_676_- GO:0019843 Q6F7R8 7e-55
11979606_264_676_- GO:0030529 Q6F7R8 7e-55
12045055_1216_2331_- GO:0003824 M5A3T8 4e-160
12045055_1216_2331_- GO:0005506 M5A3T8 4e-160
12045055_1216_2331_- GO:0008299 M5A3T8 4e-160
12045055_1216_2331_- GO:0016114 M5A3T8 4e-160
12045055_1216_2331_- GO:0016491 M5A3T8 4e-160
12045055_1216_2331_- GO:0019288 M5A3T8 4e-160
12045055_1216_2331_- GO:0044237 M5A3T8 4e-160
12045055_1216_2331_- GO:0046429 M5A3T8 4e-160
12045055_1216_2331_- GO:0046872 M5A3T8 4e-160
12045055_1216_2331_- GO:0051536 M5A3T8 4e-160
12045055_1216_2331_- GO:0051539 M5A3T8 4e-160
12045055_1216_2331_- GO:0055114 M5A3T8 4e-160
12009103_1_371_- GO:0003677 Q4FV23 4e-45
12009103_1_371_- GO:0003700 Q4FV23 4e-45
12009103_1_371_- GO:0006355 Q4FV23 4e-45
12009103_1_371_- GO:0046872 Q4FV23 4e-45
11926173_22_330_- GO:0000049 F4KWU2 3e-47
11926173_22_330_- GO:0003723 F4KWU2 3e-47
11926173_22_330_- GO:0003735 F4KWU2 3e-47
11926173_22_330_- GO:0005622 F4KWU2 3e-47
11926173_22_330_- GO:0005840 F4KWU2 3e-47
11926173_22_330_- GO:0006412 F4KWU2 3e-47
11926173_22_330_- GO:0030529 F4KWU2 3e-47
12009223_1_764_- GO:0008152 E3JC46 1e-93
12009223_1_764_- GO:0016491 E3JC46 1e-93
12009223_1_764_- GO:0055114 E3JC46 1e-93
11937726_1_531_+ GO:0003677 F4KUH8 4e-76
11937726_1_531_+ GO:0003899 F4KUH8 4e-76
11937726_1_531_+ GO:0006351 F4KUH8 4e-76
11937726_1_531_+ GO:0016740 F4KUH8 4e-76
11937726_1_531_+ GO:0016779 F4KUH8 4e-76
11963440_1_215_- GO:0000166 E4PF73 2e-26
11963440_1_215_- GO:0004812 E4PF73 2e-26
11963440_1_215_- GO:0004817 E4PF73 2e-26
11963440_1_215_- GO:0005524 E4PF73 2e-26
11963440_1_215_- GO:0005737 E4PF73 2e-26
11963440_1_215_- GO:0006412 E4PF73 2e-26
11963440_1_215_- GO:0006418 E4PF73 2e-26
11963440_1_215_- GO:0006423 E4PF73 2e-26
11963440_1_215_- GO:0008270 E4PF73 2e-26
11963440_1_215_- GO:0016874 E4PF73 2e-26
11963440_1_215_- GO:0046872 E4PF73 2e-26
12003978_1_839_- GO:0005198 C7RSH3 1e-82
12003978_1_839_- GO:0005576 C7RSH3 1e-82
12003978_1_839_- GO:0009288 C7RSH3 1e-82
12003978_1_839_- GO:0009420 C7RSH3 1e-82
12003978_1_839_- GO:0071973 C7RSH3 1e-82
12045355_1026_1292_+ GO:0003735 F5Y1P4 1e-32
12045355_1026_1292_+ GO:0005622 F5Y1P4 1e-32
12045355_1026_1292_+ GO:0005840 F5Y1P4 1e-32
12045355_1026_1292_+ GO:0006412 F5Y1P4 1e-32
12045355_1026_1292_+ GO:0030529 F5Y1P4 1e-32
11935940_137_490_+ GO:0003677 F4KPC3 1e-42
11935940_137_490_+ GO:0003700 F4KPC3 1e-42
11935940_137_490_+ GO:0006351 F4KPC3 1e-42
11935940_137_490_+ GO:0006355 F4KPC3 1e-42
12036109_97_351_+ GO:0003735 A0A0G3V300 1e-25
12036109_97_351_+ GO:0005622 A0A0G3V300 1e-25
12036109_97_351_+ GO:0005840 A0A0G3V300 1e-25
12036109_97_351_+ GO:0006412 A0A0G3V300 1e-25
12036109_97_351_+ GO:0030529 A0A0G3V300 1e-25
12008965_1_889_- GO:0004035 Q1LK36 2e-70
12008965_1_889_- GO:0008152 Q1LK36 2e-70
12008965_1_889_- GO:0016311 Q1LK36 2e-70
12008965_1_889_- GO:0016787 Q1LK36 2e-70
11971992_1_348_- GO:0005886 K1E2X3 6e-32
11971992_1_348_- GO:0006754 K1E2X3 6e-32
11971992_1_348_- GO:0006810 K1E2X3 6e-32
11971992_1_348_- GO:0006811 K1E2X3 6e-32
11971992_1_348_- GO:0015078 K1E2X3 6e-32
11971992_1_348_- GO:0015986 K1E2X3 6e-32
11971992_1_348_- GO:0015992 K1E2X3 6e-32
11971992_1_348_- GO:0016020 K1E2X3 6e-32
11971992_1_348_- GO:0016021 K1E2X3 6e-32
11971992_1_348_- GO:0042777 K1E2X3 6e-32
11971992_1_348_- GO:0045263 K1E2X3 6e-32
11971992_1_348_- GO:0046933 K1E2X3 6e-32
11998087_1_591_+ GO:0000160 A0A0G3V154 6e-50
11998087_1_591_+ GO:0003723 A0A0G3V154 6e-50
11998087_1_591_+ GO:0005622 A0A0G3V154 6e-50
12010417_584_889_+ GO:0003723 C5CQ87 1e-39
12010417_584_889_+ GO:0003735 C5CQ87 1e-39
12010417_584_889_+ GO:0005622 C5CQ87 1e-39
12010417_584_889_+ GO:0005840 C5CQ87 1e-39
12010417_584_889_+ GO:0006412 C5CQ87 1e-39
12010417_584_889_+ GO:0019843 C5CQ87 1e-39
12010417_584_889_+ GO:0030529 C5CQ87 1e-39
12000013_308_589_+ GO:0003723 C7LXY8 2e-28
12000013_308_589_+ GO:0003735 C7LXY8 2e-28
12000013_308_589_+ GO:0005622 C7LXY8 2e-28
12000013_308_589_+ GO:0005840 C7LXY8 2e-28
12000013_308_589_+ GO:0006412 C7LXY8 2e-28
12000013_308_589_+ GO:0019843 C7LXY8 2e-28
12000013_308_589_+ GO:0030529 C7LXY8 2e-28
12027005_1_972_- GO:0006810 C5SZR4 1e-141
12027005_1_972_- GO:0008565 C5SZR4 1e-141
12027005_1_972_- GO:0009279 C5SZR4 1e-141
12027005_1_972_- GO:0009297 C5SZR4 1e-141
12027005_1_972_- GO:0009306 C5SZR4 1e-141
12027005_1_972_- GO:0019867 C5SZR4 1e-141
11999539_1_802_+ GO:0003677 C7RJE7 3e-127
11999539_1_802_+ GO:0003899 C7RJE7 3e-127
11999539_1_802_+ GO:0006351 C7RJE7 3e-127
11999539_1_802_+ GO:0016740 C7RJE7 3e-127
11999539_1_802_+ GO:0016779 C7RJE7 3e-127
11987290_496_719_+ GO:0000166 A3U4F9 3e-25
11987290_496_719_+ GO:0003746 A3U4F9 3e-25
11987290_496_719_+ GO:0003924 A3U4F9 3e-25
11987290_496_719_+ GO:0005525 A3U4F9 3e-25
11987290_496_719_+ GO:0006414 A3U4F9 3e-25
12008215_1_881_- GO:0005509 A6EB97 6e-10
12008215_1_881_- GO:0016020 A6EB97 6e-10
11943726_1_547_- GO:0003824 K0CJL1 3e-88
11943726_1_547_- GO:0004739 K0CJL1 3e-88
11943726_1_547_- GO:0008152 K0CJL1 3e-88
11943726_1_547_- GO:0016491 K0CJL1 3e-88
11943726_1_547_- GO:0055114 K0CJL1 3e-88
12007501_1_873_+ GO:0016787 A1TL95 4e-119
12007501_1_873_+ GO:0016811 A1TL95 4e-119
12007501_1_873_+ GO:0017000 A1TL95 4e-119
11993510_557_756_- GO:0000027 E4RTL9 2e-21
11993510_557_756_- GO:0003723 E4RTL9 2e-21
11993510_557_756_- GO:0003735 E4RTL9 2e-21
11993510_557_756_- GO:0005622 E4RTL9 2e-21
11993510_557_756_- GO:0005840 E4RTL9 2e-21
11993510_557_756_- GO:0006412 E4RTL9 2e-21
11993510_557_756_- GO:0019843 E4RTL9 2e-21
11993510_557_756_- GO:0030529 E4RTL9 2e-21
11977824_1_668_- GO:0006810 C5SZR4 1e-104
11977824_1_668_- GO:0008565 C5SZR4 1e-104
11977824_1_668_- GO:0009279 C5SZR4 1e-104
11977824_1_668_- GO:0009297 C5SZR4 1e-104
11977824_1_668_- GO:0009306 C5SZR4 1e-104
11977824_1_668_- GO:0019867 C5SZR4 1e-104
11949995_1_565_- GO:0016021 C3JBB3 4e-31
12039575_22_921_+ GO:0051607 B4VUF1 8e-84
11987024_108_717_+ GO:0006793 B2GJ25 2e-73
11987024_108_717_+ GO:0008976 B2GJ25 2e-73
11987024_108_717_+ GO:0016301 B2GJ25 2e-73
11987024_108_717_+ GO:0016310 B2GJ25 2e-73
11987024_108_717_+ GO:0016740 B2GJ25 2e-73
12015461_290_970_- GO:0002098 H8KL28 5e-68
12015461_290_970_- GO:0005737 H8KL28 5e-68
12015461_290_970_- GO:0008033 H8KL28 5e-68
12015461_290_970_- GO:0016491 H8KL28 5e-68
12015461_290_970_- GO:0050660 H8KL28 5e-68
12015461_290_970_- GO:0055114 H8KL28 5e-68
12049207_3044_4539_+ GO:0000272 B8GF92 2e-87
12049207_3044_4539_+ GO:0005509 B8GF92 2e-87
11968026_296_626_+ GO:0006810 Q21YD7 2e-39
11968026_296_626_+ GO:0030288 Q21YD7 2e-39
12002232_1_366_- GO:0003735 A0A0F6YH64 3e-37
12002232_1_366_- GO:0005622 A0A0F6YH64 3e-37
12002232_1_366_- GO:0005840 A0A0F6YH64 3e-37
12002232_1_366_- GO:0006412 A0A0F6YH64 3e-37
12002232_1_366_- GO:0030529 A0A0F6YH64 3e-37
11979624_173_676_- GO:0005363 A0A0F0ET31 1e-63
11979624_173_676_- GO:0015768 A0A0F0ET31 1e-63
12019647_1_1034_+ GO:0003746 K6VQ91 6e-111
12019647_1_1034_+ GO:0003924 K6VQ91 6e-111
12019647_1_1034_+ GO:0005525 K6VQ91 6e-111
12019647_1_1034_+ GO:0006414 K6VQ91 6e-111
12049447_1337_2038_+ GO:0008152 A0A0G0JK30 8e-11
12049447_1337_2038_+ GO:0016740 A0A0G0JK30 8e-11
12049447_1337_2038_+ GO:0016757 A0A0G0JK30 8e-11
12046263_1_634_- GO:0004455 E6SFT9 1e-87
12046263_1_634_- GO:0008652 E6SFT9 1e-87
12046263_1_634_- GO:0009082 E6SFT9 1e-87
12046263_1_634_- GO:0009097 E6SFT9 1e-87
12046263_1_634_- GO:0009099 E6SFT9 1e-87
12046263_1_634_- GO:0016491 E6SFT9 1e-87
12046263_1_634_- GO:0016853 E6SFT9 1e-87
12046263_1_634_- GO:0055114 E6SFT9 1e-87
11992416_389_750_- GO:0006099 W0SFP8 3e-62
11992416_389_750_- GO:0008177 W0SFP8 3e-62
11992416_389_750_- GO:0009055 W0SFP8 3e-62
11992416_389_750_- GO:0016491 W0SFP8 3e-62
11992416_389_750_- GO:0046872 W0SFP8 3e-62
11992416_389_750_- GO:0051536 W0SFP8 3e-62
11992416_389_750_- GO:0051537 W0SFP8 3e-62
11992416_389_750_- GO:0051538 W0SFP8 3e-62
11992416_389_750_- GO:0051539 W0SFP8 3e-62
11992416_389_750_- GO:0055114 W0SFP8 3e-62
11998679_657_795_+ GO:0003824 Q5NWN0 5e-19
11998679_657_795_+ GO:0016491 Q5NWN0 5e-19
11998679_657_795_+ GO:0030976 Q5NWN0 5e-19
11998679_657_795_+ GO:0050164 Q5NWN0 5e-19
11998679_657_795_+ GO:0055114 Q5NWN0 5e-19
12003656_76_836_- GO:0003995 H6L3K4 5e-40
12003656_76_836_- GO:0008152 H6L3K4 5e-40
12003656_76_836_- GO:0016491 H6L3K4 5e-40
12003656_76_836_- GO:0016627 H6L3K4 5e-40
12003656_76_836_- GO:0050660 H6L3K4 5e-40
12003656_76_836_- GO:0055114 H6L3K4 5e-40
12008187_279_880_- GO:0000049 D8PCW4 9e-104
12008187_279_880_- GO:0003723 D8PCW4 9e-104
12008187_279_880_- GO:0003735 D8PCW4 9e-104
12008187_279_880_- GO:0005622 D8PCW4 9e-104
12008187_279_880_- GO:0005840 D8PCW4 9e-104
12008187_279_880_- GO:0006412 D8PCW4 9e-104
12008187_279_880_- GO:0019843 D8PCW4 9e-104
12008187_279_880_- GO:0030529 D8PCW4 9e-104
11997531_1_786_+ GO:0003677 M4ZY30 3e-99
11997531_1_786_+ GO:0003899 M4ZY30 3e-99
11997531_1_786_+ GO:0006351 M4ZY30 3e-99
11997531_1_786_+ GO:0016740 M4ZY30 3e-99
11997531_1_786_+ GO:0016779 M4ZY30 3e-99
11997531_1_786_+ GO:0046983 M4ZY30 3e-99
12000149_110_807_+ GO:0003677 F4KUH8 5e-102
12000149_110_807_+ GO:0003899 F4KUH8 5e-102
12000149_110_807_+ GO:0006351 F4KUH8 5e-102
12000149_110_807_+ GO:0016740 F4KUH8 5e-102
12000149_110_807_+ GO:0016779 F4KUH8 5e-102
11935576_33_526_+ GO:0004365 C6Y2J3 3e-39
11935576_33_526_+ GO:0016491 C6Y2J3 3e-39
11935576_33_526_+ GO:0016620 C6Y2J3 3e-39
11935576_33_526_+ GO:0055114 C6Y2J3 3e-39
12015385_1_969_+ GO:0006810 A0A0N0JE71 5e-45
12015385_1_969_+ GO:0015288 A0A0N0JE71 5e-45
12015385_1_969_+ GO:0016020 A0A0N0JE71 5e-45
12015385_1_969_+ GO:0055085 A0A0N0JE71 5e-45
12037051_1187_1543_- GO:0006950 V6JJM9 1e-52
12023981_1_1113_- GO:0004144 K0EKM8 3e-72
12023981_1_1113_- GO:0006071 K0EKM8 3e-72
12023981_1_1113_- GO:0006629 K0EKM8 3e-72
12023981_1_1113_- GO:0016740 K0EKM8 3e-72
12023981_1_1113_- GO:0016746 K0EKM8 3e-72
12023981_1_1113_- GO:0019432 K0EKM8 3e-72
12023981_1_1113_- GO:0045017 K0EKM8 3e-72
12023217_260_979_- GO:0000166 C7M0L1 4e-76
12023217_260_979_- GO:0000287 C7M0L1 4e-76
12023217_260_979_- GO:0004749 C7M0L1 4e-76
12023217_260_979_- GO:0005524 C7M0L1 4e-76
12023217_260_979_- GO:0005737 C7M0L1 4e-76
12023217_260_979_- GO:0006015 C7M0L1 4e-76
12023217_260_979_- GO:0009156 C7M0L1 4e-76
12023217_260_979_- GO:0009165 C7M0L1 4e-76
12023217_260_979_- GO:0016301 C7M0L1 4e-76
12023217_260_979_- GO:0016310 C7M0L1 4e-76
12023217_260_979_- GO:0016740 C7M0L1 4e-76
12023217_260_979_- GO:0044249 C7M0L1 4e-76
12023217_260_979_- GO:0046872 C7M0L1 4e-76
12002142_332_751_+ GO:0006950 Q221Z8 6e-43
12033775_1_1390_+ GO:0016020 A0A0G3V688 3e-51
12033775_1_1390_+ GO:0016021 A0A0G3V688 3e-51
12041649_1072_1662_+ GO:0003861 A3TR89 3e-96
12041649_1072_1662_+ GO:0008152 A3TR89 3e-96
12041649_1072_1662_+ GO:0008652 A3TR89 3e-96
12041649_1072_1662_+ GO:0009082 A3TR89 3e-96
12041649_1072_1662_+ GO:0009098 A3TR89 3e-96
12041649_1072_1662_+ GO:0009316 A3TR89 3e-96
12041649_1072_1662_+ GO:0016829 A3TR89 3e-96
12041649_1072_1662_+ GO:0016853 A3TR89 3e-96
11967300_1_623_+ GO:0004872 A2U0E3 4e-54
11967300_1_623_+ GO:0006810 A2U0E3 4e-54
11967300_1_623_+ GO:0016020 A2U0E3 4e-54
12040219_1204_1737_- GO:0008270 A0A0G3V2G2 1e-25
12023591_1_791_+ GO:0009055 B1Y6K6 6e-114
12023591_1_791_+ GO:0016491 B1Y6K6 6e-114
12023591_1_791_+ GO:0019417 B1Y6K6 6e-114
12023591_1_791_+ GO:0020037 B1Y6K6 6e-114
12023591_1_791_+ GO:0042597 B1Y6K6 6e-114
12023591_1_791_+ GO:0046872 B1Y6K6 6e-114
12023591_1_791_+ GO:0055114 B1Y6K6 6e-114
12023591_1_791_+ GO:0070069 B1Y6K6 6e-114
12011263_697_916_+ GO:0004455 K2DKY7 9e-34
12011263_697_916_+ GO:0008652 K2DKY7 9e-34
12011263_697_916_+ GO:0009082 K2DKY7 9e-34
12011263_697_916_+ GO:0009097 K2DKY7 9e-34
12011263_697_916_+ GO:0009099 K2DKY7 9e-34
12011263_697_916_+ GO:0016491 K2DKY7 9e-34
12011263_697_916_+ GO:0055114 K2DKY7 9e-34
11924181_1_500_- GO:0006508 E6SCG5 2e-65
11924181_1_500_- GO:0008233 E6SCG5 2e-65
11924181_1_500_- GO:0008237 E6SCG5 2e-65
11986892_1_285_+ GO:0003723 C5T1M8 2e-39
11986892_1_285_+ GO:0003735 C5T1M8 2e-39
11986892_1_285_+ GO:0005622 C5T1M8 2e-39
11986892_1_285_+ GO:0005840 C5T1M8 2e-39
11986892_1_285_+ GO:0006412 C5T1M8 2e-39
11986892_1_285_+ GO:0019843 C5T1M8 2e-39
11986892_1_285_+ GO:0030529 C5T1M8 2e-39
12017153_1_503_- GO:0008137 E4NFM3 1e-24
12017153_1_503_- GO:0010181 E4NFM3 1e-24
12017153_1_503_- GO:0016491 E4NFM3 1e-24
12017153_1_503_- GO:0016651 E4NFM3 1e-24
12017153_1_503_- GO:0046872 E4NFM3 1e-24
12017153_1_503_- GO:0050136 E4NFM3 1e-24
12017153_1_503_- GO:0051287 E4NFM3 1e-24
12017153_1_503_- GO:0051536 E4NFM3 1e-24
12017153_1_503_- GO:0051539 E4NFM3 1e-24
12017153_1_503_- GO:0055114 E4NFM3 1e-24
11952869_372_573_- GO:0003723 Q5QXY0 9e-31
11952869_372_573_- GO:0003735 Q5QXY0 9e-31
11952869_372_573_- GO:0005622 Q5QXY0 9e-31
11952869_372_573_- GO:0005840 Q5QXY0 9e-31
11952869_372_573_- GO:0006412 Q5QXY0 9e-31
11952869_372_573_- GO:0015934 Q5QXY0 9e-31
11952869_372_573_- GO:0016740 Q5QXY0 9e-31
11952869_372_573_- GO:0019843 Q5QXY0 9e-31
11952869_372_573_- GO:0030529 Q5QXY0 9e-31
12047291_1240_1998_- GO:0003824 M4ZXI9 5e-61
12047291_1240_1998_- GO:0004300 M4ZXI9 5e-61
12047291_1240_1998_- GO:0008152 M4ZXI9 5e-61
12047291_1240_1998_- GO:0016829 M4ZXI9 5e-61
11959601_1_595_- GO:0016020 A0A0K8P554 1e-35
11959601_1_595_- GO:0016021 A0A0K8P554 1e-35
12030213_1_576_- GO:0000166 D3FB78 6e-68
12030213_1_576_- GO:0005524 D3FB78 6e-68
12030213_1_576_- GO:0008152 D3FB78 6e-68
12030213_1_576_- GO:0016887 D3FB78 6e-68
11947647_1_558_+ GO:0004872 G2Z3E7 9e-54
11947647_1_558_+ GO:0006810 G2Z3E7 9e-54
11947647_1_558_+ GO:0016020 G2Z3E7 9e-54
12026389_344_739_- GO:0003677 A0A023Y3D7 1e-53
12026389_344_739_- GO:0003746 A0A023Y3D7 1e-53
12026389_344_739_- GO:0006351 A0A023Y3D7 1e-53
12026389_344_739_- GO:0006355 A0A023Y3D7 1e-53
12026389_344_739_- GO:0006414 A0A023Y3D7 1e-53
12026389_344_739_- GO:0032784 A0A023Y3D7 1e-53
12026389_344_739_- GO:0070063 A0A023Y3D7 1e-53
11932285_1_518_- GO:0003824 H6MSC3 3e-51
11932285_1_518_- GO:0004355 H6MSC3 3e-51
11932285_1_518_- GO:0006537 H6MSC3 3e-51
11932285_1_518_- GO:0006807 H6MSC3 3e-51
11932285_1_518_- GO:0008152 H6MSC3 3e-51
11932285_1_518_- GO:0015930 H6MSC3 3e-51
11932285_1_518_- GO:0016491 H6MSC3 3e-51
11932285_1_518_- GO:0016638 H6MSC3 3e-51
11932285_1_518_- GO:0055114 H6MSC3 3e-51
11927383_26_507_- GO:0000166 Q5P7A8 7e-84
11927383_26_507_- GO:0003824 Q5P7A8 7e-84
11927383_26_507_- GO:0004775 Q5P7A8 7e-84
11927383_26_507_- GO:0005524 Q5P7A8 7e-84
11927383_26_507_- GO:0008152 Q5P7A8 7e-84
11927383_26_507_- GO:0016874 Q5P7A8 7e-84
11927383_26_507_- GO:0048037 Q5P7A8 7e-84
12045097_2090_2340_- GO:0000166 K1ETS1 7e-34
12045097_2090_2340_- GO:0003824 K1ETS1 7e-34
12045097_2090_2340_- GO:0004775 K1ETS1 7e-34
12045097_2090_2340_- GO:0005524 K1ETS1 7e-34
12045097_2090_2340_- GO:0008152 K1ETS1 7e-34
12045097_2090_2340_- GO:0016874 K1ETS1 7e-34
12045097_2090_2340_- GO:0048037 K1ETS1 7e-34
12003730_1_837_- GO:0016491 A0A0F0EJG7 2e-136
12003730_1_837_- GO:0055114 A0A0F0EJG7 2e-136
12046851_1269_2794_+ GO:0003676 A0A0N0TJL5 1e-26
12046851_1269_2794_+ GO:0008168 A0A0N0TJL5 1e-26
12046851_1269_2794_+ GO:0016740 A0A0N0TJL5 1e-26
12046851_1269_2794_+ GO:0032259 A0A0N0TJL5 1e-26
12038789_13_1029_- GO:0000902 A0A0G3V5T4 1e-128
12049499_5719_5985_- GO:0008270 M5A6L7 2e-17
12049499_5719_5985_- GO:0016491 M5A6L7 2e-17
12049499_5719_5985_- GO:0043880 M5A6L7 2e-17
12049499_5719_5985_- GO:0055114 M5A6L7 2e-17
11995899_34_773_+ GO:0003824 A0A0G3V701 1e-104
11995899_34_773_+ GO:0008152 A0A0G3V701 1e-104
11995899_34_773_+ GO:0016740 A0A0G3V701 1e-104
11995899_34_773_+ GO:0016747 A0A0G3V701 1e-104
12026373_1_982_- GO:0000166 A0A0F7G0P7 6e-81
12026373_1_982_- GO:0003677 A0A0F7G0P7 6e-81
12026373_1_982_- GO:0003916 A0A0F7G0P7 6e-81
12026373_1_982_- GO:0003918 A0A0F7G0P7 6e-81
12026373_1_982_- GO:0005524 A0A0F7G0P7 6e-81
12026373_1_982_- GO:0006265 A0A0F7G0P7 6e-81
12026373_1_982_- GO:0016853 A0A0F7G0P7 6e-81
12037941_40_942_+ GO:0016705 A0A0G3V3C6 3e-86
12037941_40_942_+ GO:0055114 A0A0G3V3C6 3e-86
11960547_1_598_+ GO:0004871 F5XZH0 7e-83
11960547_1_598_+ GO:0006935 F5XZH0 7e-83
11960547_1_598_+ GO:0007165 F5XZH0 7e-83
11960547_1_598_+ GO:0016020 F5XZH0 7e-83
11960547_1_598_+ GO:0016021 F5XZH0 7e-83
12028595_251_646_+ GO:0003723 Q21QN7 8e-61
12028595_251_646_+ GO:0003735 Q21QN7 8e-61
12028595_251_646_+ GO:0005840 Q21QN7 8e-61
12028595_251_646_+ GO:0006412 Q21QN7 8e-61
12028595_251_646_+ GO:0019843 Q21QN7 8e-61
12028595_251_646_+ GO:0030529 Q21QN7 8e-61
12008465_1_884_+ GO:0000166 Q223D4 9e-157
12008465_1_884_+ GO:0005524 Q223D4 9e-157
12008465_1_884_+ GO:0005886 Q223D4 9e-157
12008465_1_884_+ GO:0006754 Q223D4 9e-157
12008465_1_884_+ GO:0006810 Q223D4 9e-157
12008465_1_884_+ GO:0006811 Q223D4 9e-157
12008465_1_884_+ GO:0015986 Q223D4 9e-157
12008465_1_884_+ GO:0015991 Q223D4 9e-157
12008465_1_884_+ GO:0015992 Q223D4 9e-157
12008465_1_884_+ GO:0016020 Q223D4 9e-157
12008465_1_884_+ GO:0016787 Q223D4 9e-157
12008465_1_884_+ GO:0016820 Q223D4 9e-157
12008465_1_884_+ GO:0033178 Q223D4 9e-157
12008465_1_884_+ GO:0042777 Q223D4 9e-157
12008465_1_884_+ GO:0045261 Q223D4 9e-157
12008465_1_884_+ GO:0046034 Q223D4 9e-157
12008465_1_884_+ GO:0046933 Q223D4 9e-157
12008465_1_884_+ GO:0046961 Q223D4 9e-157
12023017_1_1004_+ GO:0003677 C7PUG7 7e-132
12023017_1_1004_+ GO:0003899 C7PUG7 7e-132
12023017_1_1004_+ GO:0006351 C7PUG7 7e-132
12023017_1_1004_+ GO:0016740 C7PUG7 7e-132
12023017_1_1004_+ GO:0016779 C7PUG7 7e-132
12002914_1_830_- GO:0004013 A0A0E3ZHK5 1e-127
12002914_1_830_- GO:0005737 A0A0E3ZHK5 1e-127
12002914_1_830_- GO:0006730 A0A0E3ZHK5 1e-127
12002914_1_830_- GO:0016787 A0A0E3ZHK5 1e-127
12026061_1_907_- GO:0003995 Q0KDB2 1e-59
12026061_1_907_- GO:0008152 Q0KDB2 1e-59
12026061_1_907_- GO:0016491 Q0KDB2 1e-59
12026061_1_907_- GO:0016627 Q0KDB2 1e-59
12026061_1_907_- GO:0050660 Q0KDB2 1e-59
12026061_1_907_- GO:0055114 Q0KDB2 1e-59
11956567_259_585_- GO:0006950 W0VB60 4e-45
11988866_1_728_- GO:0003677 C7PUG6 1e-120
11988866_1_728_- GO:0003899 C7PUG6 1e-120
11988866_1_728_- GO:0006351 C7PUG6 1e-120
11988866_1_728_- GO:0016740 C7PUG6 1e-120
11988866_1_728_- GO:0016779 C7PUG6 1e-120
11988866_1_728_- GO:0032549 C7PUG6 1e-120
12015927_1_347_+ GO:0005506 U5NC73 1e-55
12015927_1_347_+ GO:0005886 U5NC73 1e-55
12015927_1_347_+ GO:0006810 U5NC73 1e-55
12015927_1_347_+ GO:0008137 U5NC73 1e-55
12015927_1_347_+ GO:0016020 U5NC73 1e-55
12015927_1_347_+ GO:0016491 U5NC73 1e-55
12015927_1_347_+ GO:0046872 U5NC73 1e-55
12015927_1_347_+ GO:0048038 U5NC73 1e-55
12015927_1_347_+ GO:0050136 U5NC73 1e-55
12015927_1_347_+ GO:0051536 U5NC73 1e-55
12015927_1_347_+ GO:0051539 U5NC73 1e-55
12015927_1_347_+ GO:0055114 U5NC73 1e-55
11946727_238_555_+ GO:0003723 Q12G92 5e-43
11946727_238_555_+ GO:0003735 Q12G92 5e-43
11946727_238_555_+ GO:0005622 Q12G92 5e-43
11946727_238_555_+ GO:0005840 Q12G92 5e-43
11946727_238_555_+ GO:0006412 Q12G92 5e-43
11946727_238_555_+ GO:0019843 Q12G92 5e-43
11946727_238_555_+ GO:0030529 Q12G92 5e-43
11927365_1_507_+ GO:0000166 Q8Y3G3 1e-75
11927365_1_507_+ GO:0004611 Q8Y3G3 1e-75
11927365_1_507_+ GO:0004613 Q8Y3G3 1e-75
11927365_1_507_+ GO:0005525 Q8Y3G3 1e-75
11927365_1_507_+ GO:0005737 Q8Y3G3 1e-75
11927365_1_507_+ GO:0006094 Q8Y3G3 1e-75
11927365_1_507_+ GO:0016829 Q8Y3G3 1e-75
11927365_1_507_+ GO:0016831 Q8Y3G3 1e-75
11927365_1_507_+ GO:0017076 Q8Y3G3 1e-75
11927365_1_507_+ GO:0030145 Q8Y3G3 1e-75
11927365_1_507_+ GO:0046872 Q8Y3G3 1e-75
12047467_1_221_- GO:0004367 B8KTL2 5e-15
12047467_1_221_- GO:0005737 B8KTL2 5e-15
12047467_1_221_- GO:0005975 B8KTL2 5e-15
12047467_1_221_- GO:0006072 B8KTL2 5e-15
12047467_1_221_- GO:0006629 B8KTL2 5e-15
12047467_1_221_- GO:0006650 B8KTL2 5e-15
12047467_1_221_- GO:0008654 B8KTL2 5e-15
12047467_1_221_- GO:0009331 B8KTL2 5e-15
12047467_1_221_- GO:0016491 B8KTL2 5e-15
12047467_1_221_- GO:0016616 B8KTL2 5e-15
12047467_1_221_- GO:0036439 B8KTL2 5e-15
12047467_1_221_- GO:0046167 B8KTL2 5e-15
12047467_1_221_- GO:0046168 B8KTL2 5e-15
12047467_1_221_- GO:0047952 B8KTL2 5e-15
12047467_1_221_- GO:0051287 B8KTL2 5e-15
12047467_1_221_- GO:0055114 B8KTL2 5e-15
11990604_1_500_+ GO:0003995 Q21SM9 5e-80
11990604_1_500_+ GO:0008152 Q21SM9 5e-80
11990604_1_500_+ GO:0016491 Q21SM9 5e-80
11990604_1_500_+ GO:0016627 Q21SM9 5e-80
11990604_1_500_+ GO:0050660 Q21SM9 5e-80
11990604_1_500_+ GO:0055114 Q21SM9 5e-80
12036959_948_1537_- GO:0008137 A0A0G3V831 1e-18
12036959_948_1537_- GO:0009055 A0A0G3V831 1e-18
12036959_948_1537_- GO:0016020 A0A0G3V831 1e-18
12036959_948_1537_- GO:0016491 A0A0G3V831 1e-18
12036959_948_1537_- GO:0016651 A0A0G3V831 1e-18
12036959_948_1537_- GO:0030151 A0A0G3V831 1e-18
12036959_948_1537_- GO:0042773 A0A0G3V831 1e-18
12036959_948_1537_- GO:0046872 A0A0G3V831 1e-18
12036959_948_1537_- GO:0051536 A0A0G3V831 1e-18
12036959_948_1537_- GO:0051539 A0A0G3V831 1e-18
12036959_948_1537_- GO:0055114 A0A0G3V831 1e-18
12047057_1_450_- GO:0004872 A1ZWS3 1e-30
12047057_1_450_- GO:0006810 A1ZWS3 1e-30
12047057_1_450_- GO:0016020 A1ZWS3 1e-30
11926481_1_505_+ GO:0005507 A7HF08 3e-40
11926481_1_505_+ GO:0016491 A7HF08 3e-40
11926481_1_505_+ GO:0055114 A7HF08 3e-40
11977068_1_266_- GO:0000049 C6Y0S0 9e-34
11977068_1_266_- GO:0003723 C6Y0S0 9e-34
11977068_1_266_- GO:0003735 C6Y0S0 9e-34
11977068_1_266_- GO:0005622 C6Y0S0 9e-34
11977068_1_266_- GO:0005840 C6Y0S0 9e-34
11977068_1_266_- GO:0006412 C6Y0S0 9e-34
11977068_1_266_- GO:0019843 C6Y0S0 9e-34
11977068_1_266_- GO:0030529 C6Y0S0 9e-34
11939798_1_329_- GO:0008152 K2DLK8 2e-25
11939798_1_329_- GO:0016872 K2DLK8 2e-25
12008919_650_888_- GO:0009055 M4ZX02 5e-31
12008919_650_888_- GO:0016020 M4ZX02 5e-31
12008919_650_888_- GO:0016021 M4ZX02 5e-31
12008919_650_888_- GO:0016491 M4ZX02 5e-31
12008919_650_888_- GO:0055114 M4ZX02 5e-31
12000873_39_813_- GO:0000166 K6VT92 6e-109
12000873_39_813_- GO:0004611 K6VT92 6e-109
12000873_39_813_- GO:0004613 K6VT92 6e-109
12000873_39_813_- GO:0005525 K6VT92 6e-109
12000873_39_813_- GO:0005737 K6VT92 6e-109
12000873_39_813_- GO:0006094 K6VT92 6e-109
12000873_39_813_- GO:0016301 K6VT92 6e-109
12000873_39_813_- GO:0016310 K6VT92 6e-109
12000873_39_813_- GO:0016829 K6VT92 6e-109
12000873_39_813_- GO:0016831 K6VT92 6e-109
12000873_39_813_- GO:0017076 K6VT92 6e-109
12000873_39_813_- GO:0030145 K6VT92 6e-109
12000873_39_813_- GO:0046872 K6VT92 6e-109
11959427_1_275_+ GO:0000166 G8TNM0 2e-33
11959427_1_275_+ GO:0003746 G8TNM0 2e-33
11959427_1_275_+ GO:0003924 G8TNM0 2e-33
11959427_1_275_+ GO:0005525 G8TNM0 2e-33
11959427_1_275_+ GO:0005622 G8TNM0 2e-33
11959427_1_275_+ GO:0005737 G8TNM0 2e-33
11959427_1_275_+ GO:0006412 G8TNM0 2e-33
11959427_1_275_+ GO:0006414 G8TNM0 2e-33
11958297_10_591_- GO:0003723 Q21RV8 5e-93
11958297_10_591_- GO:0003735 Q21RV8 5e-93
11958297_10_591_- GO:0005622 Q21RV8 5e-93
11958297_10_591_- GO:0005840 Q21RV8 5e-93
11958297_10_591_- GO:0006412 Q21RV8 5e-93
11958297_10_591_- GO:0019843 Q21RV8 5e-93
11958297_10_591_- GO:0030529 Q21RV8 5e-93
11981940_34_462_- GO:0003723 I4BUB3 6e-46
11981940_34_462_- GO:0003735 I4BUB3 6e-46
11981940_34_462_- GO:0005840 I4BUB3 6e-46
11981940_34_462_- GO:0006412 I4BUB3 6e-46
11981940_34_462_- GO:0019843 I4BUB3 6e-46
11981940_34_462_- GO:0030529 I4BUB3 6e-46
11981940_34_462_- GO:0070180 I4BUB3 6e-46
11952755_1_573_- GO:0000104 I0XS36 6e-92
11952755_1_573_- GO:0016491 I0XS36 6e-92
11952755_1_573_- GO:0055114 I0XS36 6e-92
12041033_1493_1809_- GO:0000027 E4RTL9 5e-40
12041033_1493_1809_- GO:0003723 E4RTL9 5e-40
12041033_1493_1809_- GO:0003735 E4RTL9 5e-40
12041033_1493_1809_- GO:0005622 E4RTL9 5e-40
12041033_1493_1809_- GO:0005840 E4RTL9 5e-40
12041033_1493_1809_- GO:0006412 E4RTL9 5e-40
12041033_1493_1809_- GO:0019843 E4RTL9 5e-40
12041033_1493_1809_- GO:0030529 E4RTL9 5e-40
11926467_108_505_- GO:0000049 Q3SLQ0 5e-47
11926467_108_505_- GO:0003723 Q3SLQ0 5e-47
11926467_108_505_- GO:0003735 Q3SLQ0 5e-47
11926467_108_505_- GO:0005622 Q3SLQ0 5e-47
11926467_108_505_- GO:0005840 Q3SLQ0 5e-47
11926467_108_505_- GO:0006412 Q3SLQ0 5e-47
11926467_108_505_- GO:0030529 Q3SLQ0 5e-47
11961293_69_601_- GO:0003723 A0A0B4XS25 1e-51
11961293_69_601_- GO:0003735 A0A0B4XS25 1e-51
11961293_69_601_- GO:0005840 A0A0B4XS25 1e-51
11961293_69_601_- GO:0006412 A0A0B4XS25 1e-51
11961293_69_601_- GO:0008097 A0A0B4XS25 1e-51
11961293_69_601_- GO:0019843 A0A0B4XS25 1e-51
11961293_69_601_- GO:0030529 A0A0B4XS25 1e-51
11996061_1_433_- GO:0008152 A9FM73 4e-19
11996061_1_433_- GO:0016872 A9FM73 4e-19
12033337_198_473_- GO:0003723 C5CXH1 6e-33
12033337_198_473_- GO:0006355 C5CXH1 6e-33
11990100_1_735_+ GO:0016021 C5T804 1e-98
12045571_428_1830_+ GO:0003824 Q828E4 2e-124
12045571_428_1830_+ GO:0004356 Q828E4 2e-124
12045571_428_1830_+ GO:0006542 Q828E4 2e-124
12045571_428_1830_+ GO:0006807 Q828E4 2e-124
11966268_2_619_- GO:0000166 Q47B46 1e-104
11966268_2_619_- GO:0004017 Q47B46 1e-104
11966268_2_619_- GO:0005524 Q47B46 1e-104
11966268_2_619_- GO:0005737 Q47B46 1e-104
11966268_2_619_- GO:0006139 Q47B46 1e-104
11966268_2_619_- GO:0009165 Q47B46 1e-104
11966268_2_619_- GO:0016301 Q47B46 1e-104
11966268_2_619_- GO:0016310 Q47B46 1e-104
11966268_2_619_- GO:0016740 Q47B46 1e-104
11966268_2_619_- GO:0016776 Q47B46 1e-104
11966268_2_619_- GO:0019205 Q47B46 1e-104
11966268_2_619_- GO:0044209 Q47B46 1e-104
11966268_2_619_- GO:0046939 Q47B46 1e-104
11956197_1_584_+ GO:0008152 A0A0G3V1F6 3e-57
11956197_1_584_+ GO:0016491 A0A0G3V1F6 3e-57
11956197_1_584_+ GO:0016620 A0A0G3V1F6 3e-57
11956197_1_584_+ GO:0055114 A0A0G3V1F6 3e-57
12025361_1_1052_+ GO:0000166 K1LF88 3e-166
12025361_1_1052_+ GO:0004611 K1LF88 3e-166
12025361_1_1052_+ GO:0004613 K1LF88 3e-166
12025361_1_1052_+ GO:0005525 K1LF88 3e-166
12025361_1_1052_+ GO:0005737 K1LF88 3e-166
12025361_1_1052_+ GO:0006094 K1LF88 3e-166
12025361_1_1052_+ GO:0016301 K1LF88 3e-166
12025361_1_1052_+ GO:0016310 K1LF88 3e-166
12025361_1_1052_+ GO:0016829 K1LF88 3e-166
12025361_1_1052_+ GO:0016831 K1LF88 3e-166
12025361_1_1052_+ GO:0017076 K1LF88 3e-166
12025361_1_1052_+ GO:0030145 K1LF88 3e-166
12025361_1_1052_+ GO:0046872 K1LF88 3e-166
12046555_948_1646_- GO:0004553 A0A0M8Y073 1e-10
12046555_948_1646_- GO:0005975 A0A0M8Y073 1e-10
12046555_948_1646_- GO:0008152 A0A0M8Y073 1e-10
12046555_948_1646_- GO:0016798 A0A0M8Y073 1e-10
12014471_1_956_+ GO:0003824 A1ZGB3 1e-148
12014471_1_956_+ GO:0008152 A1ZGB3 1e-148
12014471_1_956_+ GO:0016866 A1ZGB3 1e-148
12014471_1_956_+ GO:0031419 A1ZGB3 1e-148
12014471_1_956_+ GO:0046872 A1ZGB3 1e-148
12000731_527_812_- GO:0003723 Q21QN7 7e-42
12000731_527_812_- GO:0003735 Q21QN7 7e-42
12000731_527_812_- GO:0005840 Q21QN7 7e-42
12000731_527_812_- GO:0006412 Q21QN7 7e-42
12000731_527_812_- GO:0019843 Q21QN7 7e-42
12000731_527_812_- GO:0030529 Q21QN7 7e-42
11943420_1_546_- GO:0000166 D2QUJ8 6e-85
11943420_1_546_- GO:0005524 D2QUJ8 6e-85
11943420_1_546_- GO:0005886 D2QUJ8 6e-85
11943420_1_546_- GO:0006754 D2QUJ8 6e-85
11943420_1_546_- GO:0006810 D2QUJ8 6e-85
11943420_1_546_- GO:0006811 D2QUJ8 6e-85
11943420_1_546_- GO:0015986 D2QUJ8 6e-85
11943420_1_546_- GO:0015991 D2QUJ8 6e-85
11943420_1_546_- GO:0015992 D2QUJ8 6e-85
11943420_1_546_- GO:0016020 D2QUJ8 6e-85
11943420_1_546_- GO:0016787 D2QUJ8 6e-85
11943420_1_546_- GO:0016820 D2QUJ8 6e-85
11943420_1_546_- GO:0033178 D2QUJ8 6e-85
11943420_1_546_- GO:0042777 D2QUJ8 6e-85
11943420_1_546_- GO:0045261 D2QUJ8 6e-85
11943420_1_546_- GO:0046034 D2QUJ8 6e-85
11943420_1_546_- GO:0046933 D2QUJ8 6e-85
11943420_1_546_- GO:0046961 D2QUJ8 6e-85
11997753_1_788_+ GO:0003824 I4B0G2 5e-82
11997753_1_788_+ GO:0008152 I4B0G2 5e-82
11997753_1_788_+ GO:0016874 I4B0G2 5e-82
12043613_1_683_+ GO:0000166 A0A0G3V506 2e-31
12043613_1_683_+ GO:0000287 A0A0G3V506 2e-31
12043613_1_683_+ GO:0004642 A0A0G3V506 2e-31
12043613_1_683_+ GO:0005524 A0A0G3V506 2e-31
12043613_1_683_+ GO:0005737 A0A0G3V506 2e-31
12043613_1_683_+ GO:0006164 A0A0G3V506 2e-31
12043613_1_683_+ GO:0006189 A0A0G3V506 2e-31
12043613_1_683_+ GO:0016874 A0A0G3V506 2e-31
12043613_1_683_+ GO:0046872 A0A0G3V506 2e-31
11967056_1_622_+ GO:0004806 P26876 1e-58
11967056_1_622_+ GO:0005576 P26876 1e-58
11967056_1_622_+ GO:0005615 P26876 1e-58
11967056_1_622_+ GO:0006629 P26876 1e-58
11967056_1_622_+ GO:0009986 P26876 1e-58
11967056_1_622_+ GO:0016042 P26876 1e-58
11967056_1_622_+ GO:0016298 P26876 1e-58
11967056_1_622_+ GO:0016787 P26876 1e-58
11967056_1_622_+ GO:0046872 P26876 1e-58
11991952_78_734_+ GO:0016021 K0I4R7 8e-96
11991952_78_734_+ GO:0019867 K0I4R7 8e-96
11961159_1_601_+ GO:0000166 A0A0A7P946 4e-84
11961159_1_601_+ GO:0003746 A0A0A7P946 4e-84
11961159_1_601_+ GO:0003924 A0A0A7P946 4e-84
11961159_1_601_+ GO:0005525 A0A0A7P946 4e-84
11961159_1_601_+ GO:0005622 A0A0A7P946 4e-84
11961159_1_601_+ GO:0005737 A0A0A7P946 4e-84
11961159_1_601_+ GO:0006412 A0A0A7P946 4e-84
11961159_1_601_+ GO:0006414 A0A0A7P946 4e-84
11961159_1_601_+ GO:0016787 A0A0A7P946 4e-84
12022113_507_824_- GO:0003723 Q2IM64 5e-28
12022113_507_824_- GO:0003735 Q2IM64 5e-28
12022113_507_824_- GO:0005622 Q2IM64 5e-28
12022113_507_824_- GO:0005840 Q2IM64 5e-28
12022113_507_824_- GO:0006412 Q2IM64 5e-28
12022113_507_824_- GO:0019843 Q2IM64 5e-28
12022113_507_824_- GO:0030529 Q2IM64 5e-28
11949359_1_460_+ GO:0000166 M5A5G3 2e-39
11949359_1_460_+ GO:0004812 M5A5G3 2e-39
11949359_1_460_+ GO:0004825 M5A5G3 2e-39
11949359_1_460_+ GO:0005524 M5A5G3 2e-39
11949359_1_460_+ GO:0005737 M5A5G3 2e-39
11949359_1_460_+ GO:0006412 M5A5G3 2e-39
11949359_1_460_+ GO:0006418 M5A5G3 2e-39
11949359_1_460_+ GO:0006431 M5A5G3 2e-39
11949359_1_460_+ GO:0016874 M5A5G3 2e-39
11932868_1_519_- GO:0000166 F4KWU1 2e-76
11932868_1_519_- GO:0003746 F4KWU1 2e-76
11932868_1_519_- GO:0003924 F4KWU1 2e-76
11932868_1_519_- GO:0005525 F4KWU1 2e-76
11932868_1_519_- GO:0005622 F4KWU1 2e-76
11932868_1_519_- GO:0005737 F4KWU1 2e-76
11932868_1_519_- GO:0006412 F4KWU1 2e-76
11932868_1_519_- GO:0006414 F4KWU1 2e-76
12002630_1_828_- GO:0000166 A3TL95 2e-143
12002630_1_828_- GO:0004326 A3TL95 2e-143
12002630_1_828_- GO:0005524 A3TL95 2e-143
12002630_1_828_- GO:0005737 A3TL95 2e-143
12002630_1_828_- GO:0007049 A3TL95 2e-143
12002630_1_828_- GO:0008360 A3TL95 2e-143
12002630_1_828_- GO:0009058 A3TL95 2e-143
12002630_1_828_- GO:0009059 A3TL95 2e-143
12002630_1_828_- GO:0009252 A3TL95 2e-143
12002630_1_828_- GO:0009396 A3TL95 2e-143
12002630_1_828_- GO:0016874 A3TL95 2e-143
12002630_1_828_- GO:0046872 A3TL95 2e-143
12002630_1_828_- GO:0046901 A3TL95 2e-143
12002630_1_828_- GO:0051301 A3TL95 2e-143
12002630_1_828_- GO:0071555 A3TL95 2e-143
12011219_1_915_+ GO:0003824 B2JV95 5e-126
12011219_1_915_+ GO:0008152 B2JV95 5e-126
12011219_1_915_+ GO:0016874 B2JV95 5e-126
11986110_1_712_+ GO:0006810 J3D2M2 4e-117
11986110_1_712_+ GO:0030288 J3D2M2 4e-117
11986110_1_712_+ GO:0042597 J3D2M2 4e-117
11986110_1_712_+ GO:0046872 J3D2M2 4e-117
11946579_1_555_- GO:0006520 A3J2Y4 4e-98
11946579_1_555_- GO:0016491 A3J2Y4 4e-98
11946579_1_555_- GO:0016639 A3J2Y4 4e-98
11946579_1_555_- GO:0055114 A3J2Y4 4e-98
11953963_1_250_- GO:0005737 K2G2W9 7e-33
11953963_1_250_- GO:0008152 K2G2W9 7e-33
11953963_1_250_- GO:0016491 K2G2W9 7e-33
11953963_1_250_- GO:0018454 K2G2W9 7e-33
11953963_1_250_- GO:0042619 K2G2W9 7e-33
11953963_1_250_- GO:0055114 K2G2W9 7e-33
12027555_1_1193_- GO:0008137 A3THI7 1e-157
12027555_1_1193_- GO:0009055 A3THI7 1e-157
12027555_1_1193_- GO:0016020 A3THI7 1e-157
12027555_1_1193_- GO:0016491 A3THI7 1e-157
12027555_1_1193_- GO:0016651 A3THI7 1e-157
12027555_1_1193_- GO:0042773 A3THI7 1e-157
12027555_1_1193_- GO:0046872 A3THI7 1e-157
12027555_1_1193_- GO:0051536 A3THI7 1e-157
12027555_1_1193_- GO:0051539 A3THI7 1e-157
12027555_1_1193_- GO:0055114 A3THI7 1e-157
12016657_294_572_- GO:0003723 B8DNA0 3e-35
12016657_294_572_- GO:0003735 B8DNA0 3e-35
12016657_294_572_- GO:0005840 B8DNA0 3e-35
12016657_294_572_- GO:0006412 B8DNA0 3e-35
12016657_294_572_- GO:0015935 B8DNA0 3e-35
12016657_294_572_- GO:0019843 B8DNA0 3e-35
12016657_294_572_- GO:0030529 B8DNA0 3e-35
11970538_1_200_- GO:0004784 J2KKC3 3e-28
11970538_1_200_- GO:0006801 J2KKC3 3e-28
11970538_1_200_- GO:0016491 J2KKC3 3e-28
11970538_1_200_- GO:0019430 J2KKC3 3e-28
11970538_1_200_- GO:0046872 J2KKC3 3e-28
11970538_1_200_- GO:0055114 J2KKC3 3e-28
11969404_207_602_- GO:0003723 A9BRW5 2e-59
11969404_207_602_- GO:0003735 A9BRW5 2e-59
11969404_207_602_- GO:0005840 A9BRW5 2e-59
11969404_207_602_- GO:0006412 A9BRW5 2e-59
11969404_207_602_- GO:0019843 A9BRW5 2e-59
11969404_207_602_- GO:0030529 A9BRW5 2e-59
12049253_1_630_+ GO:0000166 E6S8B5 6e-66
12049253_1_630_+ GO:0000917 E6S8B5 6e-66
12049253_1_630_+ GO:0003924 E6S8B5 6e-66
12049253_1_630_+ GO:0005525 E6S8B5 6e-66
12049253_1_630_+ GO:0005737 E6S8B5 6e-66
12049253_1_630_+ GO:0007049 E6S8B5 6e-66
12049253_1_630_+ GO:0008152 E6S8B5 6e-66
12049253_1_630_+ GO:0032153 E6S8B5 6e-66
12049253_1_630_+ GO:0043093 E6S8B5 6e-66
12049253_1_630_+ GO:0051258 E6S8B5 6e-66
12049253_1_630_+ GO:0051301 E6S8B5 6e-66
11945705_1_552_+ GO:0009055 C5T1B6 9e-97
11945705_1_552_+ GO:0016491 C5T1B6 9e-97
11945705_1_552_+ GO:0020037 C5T1B6 9e-97
11945705_1_552_+ GO:0050418 C5T1B6 9e-97
11945705_1_552_+ GO:0055114 C5T1B6 9e-97
12017011_1_994_- GO:0003824 E6SCY2 1e-138
12017011_1_994_- GO:0004739 E6SCY2 1e-138
12017011_1_994_- GO:0008152 E6SCY2 1e-138
12017011_1_994_- GO:0016491 E6SCY2 1e-138
12017011_1_994_- GO:0055114 E6SCY2 1e-138
12024675_1_693_+ GO:0005215 C7MGF5 3e-40
12024675_1_693_+ GO:0006810 C7MGF5 3e-40
12024675_1_693_+ GO:0008643 C7MGF5 3e-40
11942772_1_545_+ GO:0005215 E3CX39 8e-60
11942772_1_545_+ GO:0005886 E3CX39 8e-60
11942772_1_545_+ GO:0006810 E3CX39 8e-60
11942772_1_545_+ GO:0016020 E3CX39 8e-60
11942772_1_545_+ GO:0016021 E3CX39 8e-60
11930877_1_515_+ GO:0003824 G0AJA9 9e-55
11930877_1_515_+ GO:0003857 G0AJA9 9e-55
11930877_1_515_+ GO:0006629 G0AJA9 9e-55
11930877_1_515_+ GO:0006631 G0AJA9 9e-55
11930877_1_515_+ GO:0006635 G0AJA9 9e-55
11930877_1_515_+ GO:0008152 G0AJA9 9e-55
11930877_1_515_+ GO:0008692 G0AJA9 9e-55
11930877_1_515_+ GO:0016491 G0AJA9 9e-55
11930877_1_515_+ GO:0016853 G0AJA9 9e-55
11930877_1_515_+ GO:0055114 G0AJA9 9e-55
11926687_1_505_- GO:0000166 M5A359 3e-56
11926687_1_505_- GO:0004222 M5A359 3e-56
11926687_1_505_- GO:0005524 M5A359 3e-56
11926687_1_505_- GO:0005886 M5A359 3e-56
11926687_1_505_- GO:0006508 M5A359 3e-56
11926687_1_505_- GO:0008233 M5A359 3e-56
11926687_1_505_- GO:0008237 M5A359 3e-56
11926687_1_505_- GO:0008270 M5A359 3e-56
11926687_1_505_- GO:0016020 M5A359 3e-56
11926687_1_505_- GO:0016021 M5A359 3e-56
11926687_1_505_- GO:0016787 M5A359 3e-56
11926687_1_505_- GO:0016887 M5A359 3e-56
11926687_1_505_- GO:0030163 M5A359 3e-56
11926687_1_505_- GO:0046872 M5A359 3e-56
12041517_1_752_+ GO:0003824 E6S7Z6 1e-120
12041517_1_752_+ GO:0008152 E6S7Z6 1e-120
12041517_1_752_+ GO:0046872 E6S7Z6 1e-120
12046791_616_2774_+ GO:0003995 H0TTK6 4e-95
12046791_616_2774_+ GO:0008152 H0TTK6 4e-95
12046791_616_2774_+ GO:0016627 H0TTK6 4e-95
12046791_616_2774_+ GO:0050660 H0TTK6 4e-95
12046791_616_2774_+ GO:0055114 H0TTK6 4e-95
11986326_173_713_+ GO:0006810 Q9HU18 4e-51
11986326_173_713_+ GO:0015740 Q9HU18 4e-51
11986326_173_713_+ GO:0030288 Q9HU18 4e-51
11986326_173_713_+ GO:0042597 Q9HU18 4e-51
11945035_32_298_+ GO:0003723 W0EPN1 3e-35
11945035_32_298_+ GO:0003735 W0EPN1 3e-35
11945035_32_298_+ GO:0005840 W0EPN1 3e-35
11945035_32_298_+ GO:0006412 W0EPN1 3e-35
11945035_32_298_+ GO:0015935 W0EPN1 3e-35
11945035_32_298_+ GO:0019843 W0EPN1 3e-35
11945035_32_298_+ GO:0030529 W0EPN1 3e-35
12028769_1_1216_+ GO:0003824 F4CKL8 3e-176
12028769_1_1216_+ GO:0008152 F4CKL8 3e-176
12028769_1_1216_+ GO:0008484 F4CKL8 3e-176
11994995_1_767_+ GO:0003995 A0A0E9MXD5 6e-82
11994995_1_767_+ GO:0008152 A0A0E9MXD5 6e-82
11994995_1_767_+ GO:0016491 A0A0E9MXD5 6e-82
11994995_1_767_+ GO:0016627 A0A0E9MXD5 6e-82
11994995_1_767_+ GO:0050660 A0A0E9MXD5 6e-82
11994995_1_767_+ GO:0055114 A0A0E9MXD5 6e-82
11950333_8_566_- GO:0004148 A1TS70 1e-98
11950333_8_566_- GO:0005623 A1TS70 1e-98
11950333_8_566_- GO:0006096 A1TS70 1e-98
11950333_8_566_- GO:0016491 A1TS70 1e-98
11950333_8_566_- GO:0045454 A1TS70 1e-98
11950333_8_566_- GO:0050660 A1TS70 1e-98
11950333_8_566_- GO:0055114 A1TS70 1e-98
12011329_1_916_- GO:0019867 C5D081 4e-16
12034491_82_1325_+ GO:0003824 F5T358 2e-136
12034491_82_1325_+ GO:0010181 F5T358 2e-136
12034491_82_1325_+ GO:0016491 F5T358 2e-136
12034491_82_1325_+ GO:0050470 F5T358 2e-136
12034491_82_1325_+ GO:0055114 F5T358 2e-136
12025151_364_903_+ GO:0005506 A0A0N1GJQ1 5e-47
12025151_364_903_+ GO:0005886 A0A0N1GJQ1 5e-47
12025151_364_903_+ GO:0016020 A0A0N1GJQ1 5e-47
12025151_364_903_+ GO:0016491 A0A0N1GJQ1 5e-47
12025151_364_903_+ GO:0016651 A0A0N1GJQ1 5e-47
12025151_364_903_+ GO:0046872 A0A0N1GJQ1 5e-47
12025151_364_903_+ GO:0048038 A0A0N1GJQ1 5e-47
12025151_364_903_+ GO:0050136 A0A0N1GJQ1 5e-47
12025151_364_903_+ GO:0051536 A0A0N1GJQ1 5e-47
12025151_364_903_+ GO:0051539 A0A0N1GJQ1 5e-47
12025151_364_903_+ GO:0055114 A0A0N1GJQ1 5e-47
11927331_1_507_+ GO:0003677 Q21SF8 3e-88
11927331_1_507_+ GO:0003899 Q21SF8 3e-88
11927331_1_507_+ GO:0006351 Q21SF8 3e-88
11927331_1_507_+ GO:0016740 Q21SF8 3e-88
11927331_1_507_+ GO:0016779 Q21SF8 3e-88
12013613_1_304_- GO:0003677 F8GHK6 2e-45
12013613_1_304_- GO:0003899 F8GHK6 2e-45
12013613_1_304_- GO:0006351 F8GHK6 2e-45
12013613_1_304_- GO:0016740 F8GHK6 2e-45
12013613_1_304_- GO:0016779 F8GHK6 2e-45
12013613_1_304_- GO:0046983 F8GHK6 2e-45
11959217_228_500_- GO:0003677 Q2W5J2 8e-24
11959217_228_500_- GO:0030261 Q2W5J2 8e-24
11977234_1_636_+ GO:0000166 K6W9G8 5e-24
11977234_1_636_+ GO:0005524 K6W9G8 5e-24
11977234_1_636_+ GO:0005886 K6W9G8 5e-24
11977234_1_636_+ GO:0006810 K6W9G8 5e-24
11977234_1_636_+ GO:0008152 K6W9G8 5e-24
11977234_1_636_+ GO:0016020 K6W9G8 5e-24
11977234_1_636_+ GO:0016887 K6W9G8 5e-24
12001568_296_818_+ GO:0003723 C7RJD8 1e-85
12001568_296_818_+ GO:0003735 C7RJD8 1e-85
12001568_296_818_+ GO:0005622 C7RJD8 1e-85
12001568_296_818_+ GO:0005840 C7RJD8 1e-85
12001568_296_818_+ GO:0006412 C7RJD8 1e-85
12001568_296_818_+ GO:0015934 C7RJD8 1e-85
12001568_296_818_+ GO:0016740 C7RJD8 1e-85
12001568_296_818_+ GO:0019843 C7RJD8 1e-85
12001568_296_818_+ GO:0030529 C7RJD8 1e-85
12003974_273_839_- GO:0006006 H8KT37 2e-83
12003974_273_839_- GO:0016491 H8KT37 2e-83
12003974_273_839_- GO:0016620 H8KT37 2e-83
12003974_273_839_- GO:0050661 H8KT37 2e-83
12003974_273_839_- GO:0051287 H8KT37 2e-83
12003974_273_839_- GO:0055114 H8KT37 2e-83
12041473_956_1850_- GO:0004360 A0A0G3V4G7 3e-74
12041473_956_1850_- GO:0005975 A0A0G3V4G7 3e-74
12041473_956_1850_- GO:0008483 A0A0G3V4G7 3e-74
12041473_956_1850_- GO:0016740 A0A0G3V4G7 3e-74
12041473_956_1850_- GO:0016853 A0A0G3V4G7 3e-74
12041473_956_1850_- GO:0030246 A0A0G3V4G7 3e-74
12041473_956_1850_- GO:1901137 A0A0G3V4G7 3e-74
12016657_1_211_- GO:0003723 Q0AUI5 5e-13
12016657_1_211_- GO:0003735 Q0AUI5 5e-13
12016657_1_211_- GO:0005622 Q0AUI5 5e-13
12016657_1_211_- GO:0005840 Q0AUI5 5e-13
12016657_1_211_- GO:0006412 Q0AUI5 5e-13
12016657_1_211_- GO:0015934 Q0AUI5 5e-13
12016657_1_211_- GO:0019843 Q0AUI5 5e-13
12016657_1_211_- GO:0030529 Q0AUI5 5e-13
11962000_1_604_- GO:0004512 M5AR56 1e-62
11962000_1_604_- GO:0006021 M5AR56 1e-62
11962000_1_604_- GO:0008654 M5AR56 1e-62
11962000_1_604_- GO:0016853 M5AR56 1e-62
11926653_1_505_+ GO:0003676 K0I940 1e-79
11926653_1_505_+ GO:0003723 K0I940 1e-79
11926653_1_505_+ GO:0004518 K0I940 1e-79
11926653_1_505_+ GO:0004527 K0I940 1e-79
11926653_1_505_+ GO:0004540 K0I940 1e-79
11926653_1_505_+ GO:0005737 K0I940 1e-79
11926653_1_505_+ GO:0008859 K0I940 1e-79
11926653_1_505_+ GO:0016070 K0I940 1e-79
11926653_1_505_+ GO:0016787 K0I940 1e-79
11926653_1_505_+ GO:0090305 K0I940 1e-79
11926653_1_505_+ GO:0090501 K0I940 1e-79
11926653_1_505_+ GO:0090503 K0I940 1e-79
11973246_1_314_+ GO:0008152 E6S6E6 2e-37
11973246_1_314_+ GO:0008817 E6S6E6 2e-37
11973246_1_314_+ GO:0016740 E6S6E6 2e-37
12017755_1_1004_+ GO:0000166 F4L1X2 2e-151
12017755_1_1004_+ GO:0000287 F4L1X2 2e-151
12017755_1_1004_+ GO:0003677 F4L1X2 2e-151
12017755_1_1004_+ GO:0003916 F4L1X2 2e-151
12017755_1_1004_+ GO:0003918 F4L1X2 2e-151
12017755_1_1004_+ GO:0005524 F4L1X2 2e-151
12017755_1_1004_+ GO:0005694 F4L1X2 2e-151
12017755_1_1004_+ GO:0005737 F4L1X2 2e-151
12017755_1_1004_+ GO:0006261 F4L1X2 2e-151
12017755_1_1004_+ GO:0006265 F4L1X2 2e-151
12017755_1_1004_+ GO:0016853 F4L1X2 2e-151
12017755_1_1004_+ GO:0046872 F4L1X2 2e-151
11991716_8_745_- GO:0003723 Q7N7L4 1e-73
11991716_8_745_- GO:0003964 Q7N7L4 1e-73
11991716_8_745_- GO:0006278 Q7N7L4 1e-73
11979978_1_92_+ GO:0000015 U5N4K5 2e-08
11979978_1_92_+ GO:0000287 U5N4K5 2e-08
11979978_1_92_+ GO:0004634 U5N4K5 2e-08
11979978_1_92_+ GO:0005576 U5N4K5 2e-08
11979978_1_92_+ GO:0005737 U5N4K5 2e-08
11979978_1_92_+ GO:0006096 U5N4K5 2e-08
11979978_1_92_+ GO:0009986 U5N4K5 2e-08
11979978_1_92_+ GO:0016829 U5N4K5 2e-08
11979978_1_92_+ GO:0046872 U5N4K5 2e-08
12016689_61_819_- GO:0004316 E6SD78 2e-105
12016689_61_819_- GO:0008152 E6SD78 2e-105
12016689_61_819_- GO:0016491 E6SD78 2e-105
12016689_61_819_- GO:0055114 E6SD78 2e-105
11951415_1_518_+ GO:0016491 H6L977 5e-50
11951415_1_518_+ GO:0055114 H6L977 5e-50
11955273_121_486_- GO:0000049 B0KCM5 1e-41
11955273_121_486_- GO:0003676 B0KCM5 1e-41
11955273_121_486_- GO:0003723 B0KCM5 1e-41
11955273_121_486_- GO:0003735 B0KCM5 1e-41
11955273_121_486_- GO:0005622 B0KCM5 1e-41
11955273_121_486_- GO:0005840 B0KCM5 1e-41
11955273_121_486_- GO:0006412 B0KCM5 1e-41
11955273_121_486_- GO:0019843 B0KCM5 1e-41
11955273_121_486_- GO:0030529 B0KCM5 1e-41
11952453_1_572_+ GO:0005507 A7HF08 1e-37
11952453_1_572_+ GO:0016491 A7HF08 1e-37
11952453_1_572_+ GO:0055114 A7HF08 1e-37
11996693_45_779_- GO:0003824 B7RSL0 1e-41
11996693_45_779_- GO:0008152 B7RSL0 1e-41
11996693_45_779_- GO:0016853 B7RSL0 1e-41
12023085_668_925_+ GO:0003723 G8R2L1 3e-32
12023085_668_925_+ GO:0003735 G8R2L1 3e-32
12023085_668_925_+ GO:0005622 G8R2L1 3e-32
12023085_668_925_+ GO:0005840 G8R2L1 3e-32
12023085_668_925_+ GO:0006412 G8R2L1 3e-32
12023085_668_925_+ GO:0019843 G8R2L1 3e-32
12023085_668_925_+ GO:0030529 G8R2L1 3e-32
11950097_1_423_- GO:0000166 A8L1X0 1e-56
11950097_1_423_- GO:0005524 A8L1X0 1e-56
11950097_1_423_- GO:0006457 A8L1X0 1e-56
11950097_1_423_- GO:0008270 A8L1X0 1e-56
11950097_1_423_- GO:0046872 A8L1X0 1e-56
11950097_1_423_- GO:0046983 A8L1X0 1e-56
11950097_1_423_- GO:0051082 A8L1X0 1e-56
12018757_1_1020_- GO:0003824 E3JCU8 4e-108
12018757_1_1020_- GO:0008152 E3JCU8 4e-108
12018757_1_1020_- GO:0016874 E3JCU8 4e-108
11938760_1_534_+ GO:0000166 D8PCT7 8e-71
11938760_1_534_+ GO:0003746 D8PCT7 8e-71
11938760_1_534_+ GO:0003924 D8PCT7 8e-71
11938760_1_534_+ GO:0005525 D8PCT7 8e-71
11938760_1_534_+ GO:0005622 D8PCT7 8e-71
11938760_1_534_+ GO:0005737 D8PCT7 8e-71
11938760_1_534_+ GO:0006412 D8PCT7 8e-71
11938760_1_534_+ GO:0006414 D8PCT7 8e-71
12002062_364_823_+ GO:0003824 G2GM11 4e-32
12002062_364_823_+ GO:0004300 G2GM11 4e-32
12002062_364_823_+ GO:0008152 G2GM11 4e-32
12002062_364_823_+ GO:0016829 G2GM11 4e-32
11936708_1_529_- GO:0003677 Q21SF7 9e-85
11936708_1_529_- GO:0003899 Q21SF7 9e-85
11936708_1_529_- GO:0006351 Q21SF7 9e-85
11936708_1_529_- GO:0016740 Q21SF7 9e-85
11936708_1_529_- GO:0016779 Q21SF7 9e-85
11936708_1_529_- GO:0032549 Q21SF7 9e-85
12022249_586_1014_+ GO:0005215 A1USK6 2e-37
12022249_586_1014_+ GO:0005886 A1USK6 2e-37
12022249_586_1014_+ GO:0006810 A1USK6 2e-37
12022249_586_1014_+ GO:0016020 A1USK6 2e-37
12022249_586_1014_+ GO:0016021 A1USK6 2e-37
11966744_1_548_+ GO:0008152 A0A0G3BVD4 3e-85
11966744_1_548_+ GO:0016740 A0A0G3BVD4 3e-85
12004748_1_245_+ GO:0004252 Q2J9A8 1e-26
12004748_1_245_+ GO:0005737 Q2J9A8 1e-26
12004748_1_245_+ GO:0006508 Q2J9A8 1e-26
12004748_1_245_+ GO:0008233 Q2J9A8 1e-26
12004748_1_245_+ GO:0008236 Q2J9A8 1e-26
12004748_1_245_+ GO:0016787 Q2J9A8 1e-26
11991958_44_472_- GO:0003735 Q9PD42 9e-63
11991958_44_472_- GO:0005840 Q9PD42 9e-63
11991958_44_472_- GO:0006412 Q9PD42 9e-63
11991958_44_472_- GO:0030529 Q9PD42 9e-63
12026489_554_1156_+ GO:0016020 C6X472 7e-21
12026489_554_1156_+ GO:0016021 C6X472 7e-21
11949025_1_562_- GO:0000166 M5ANG1 5e-66
11949025_1_562_- GO:0004812 M5ANG1 5e-66
11949025_1_562_- GO:0004820 M5ANG1 5e-66
11949025_1_562_- GO:0005524 M5ANG1 5e-66
11949025_1_562_- GO:0005737 M5ANG1 5e-66
11949025_1_562_- GO:0006412 M5ANG1 5e-66
11949025_1_562_- GO:0006418 M5ANG1 5e-66
11949025_1_562_- GO:0006426 M5ANG1 5e-66
11949025_1_562_- GO:0016874 M5ANG1 5e-66
12024185_1_828_+ GO:0004645 C7RJP8 1e-117
12024185_1_828_+ GO:0005975 C7RJP8 1e-117
12024185_1_828_+ GO:0008184 C7RJP8 1e-117
12024185_1_828_+ GO:0016740 C7RJP8 1e-117
12024185_1_828_+ GO:0016757 C7RJP8 1e-117
12024185_1_828_+ GO:0030170 C7RJP8 1e-117
11946009_1_553_- GO:0003746 Q6FE94 2e-81
11946009_1_553_- GO:0003924 Q6FE94 2e-81
11946009_1_553_- GO:0005525 Q6FE94 2e-81
11946009_1_553_- GO:0006414 Q6FE94 2e-81
12047761_1099_1995_+ GO:0003824 M4ZWG4 2e-98
12047761_1099_1995_+ GO:0003937 M4ZWG4 2e-98
12047761_1099_1995_+ GO:0004643 M4ZWG4 2e-98
12047761_1099_1995_+ GO:0006164 M4ZWG4 2e-98
12047761_1099_1995_+ GO:0006189 M4ZWG4 2e-98
12047761_1099_1995_+ GO:0008152 M4ZWG4 2e-98
12047761_1099_1995_+ GO:0016740 M4ZWG4 2e-98
12047761_1099_1995_+ GO:0016787 M4ZWG4 2e-98
11989208_1_730_+ GO:0003677 Q21SF8 1e-124
11989208_1_730_+ GO:0003899 Q21SF8 1e-124
11989208_1_730_+ GO:0006351 Q21SF8 1e-124
11989208_1_730_+ GO:0016740 Q21SF8 1e-124
11989208_1_730_+ GO:0016779 Q21SF8 1e-124
12017735_1_1004_+ GO:0003824 K6WPM1 7e-148
12017735_1_1004_+ GO:0008152 K6WPM1 7e-148
12017735_1_1004_+ GO:0016740 K6WPM1 7e-148
12017735_1_1004_+ GO:0016746 K6WPM1 7e-148
12017735_1_1004_+ GO:0016747 K6WPM1 7e-148
11931283_1_516_- GO:0003677 C7RJE7 3e-83
11931283_1_516_- GO:0003899 C7RJE7 3e-83
11931283_1_516_- GO:0006351 C7RJE7 3e-83
11931283_1_516_- GO:0016740 C7RJE7 3e-83
11931283_1_516_- GO:0016779 C7RJE7 3e-83
11980404_1_680_- GO:0051213 M4ZZH6 5e-38
11980404_1_680_- GO:0055114 M4ZZH6 5e-38
11968568_139_628_+ GO:0003824 Q21XH1 4e-82
11968568_139_628_+ GO:0005975 Q21XH1 4e-82
11968568_139_628_+ GO:0006099 Q21XH1 4e-82
11968568_139_628_+ GO:0006108 Q21XH1 4e-82
11968568_139_628_+ GO:0016491 Q21XH1 4e-82
11968568_139_628_+ GO:0016615 Q21XH1 4e-82
11968568_139_628_+ GO:0016616 Q21XH1 4e-82
11968568_139_628_+ GO:0019752 Q21XH1 4e-82
11968568_139_628_+ GO:0030060 Q21XH1 4e-82
11968568_139_628_+ GO:0055114 Q21XH1 4e-82
12011477_631_918_- GO:0000104 Q2SD31 2e-47
12011477_631_918_- GO:0006099 Q2SD31 2e-47
12011477_631_918_- GO:0009055 Q2SD31 2e-47
12011477_631_918_- GO:0016491 Q2SD31 2e-47
12011477_631_918_- GO:0051536 Q2SD31 2e-47
12011477_631_918_- GO:0055114 Q2SD31 2e-47
11966872_86_622_- GO:0009279 D0IW94 7e-56
11966872_86_622_- GO:0016021 D0IW94 7e-56
11966872_86_622_- GO:0019867 D0IW94 7e-56
12000505_1_809_- GO:0003824 A3TLL0 3e-129
12000505_1_809_- GO:0006537 A3TLL0 3e-129
12000505_1_809_- GO:0006807 A3TLL0 3e-129
12000505_1_809_- GO:0008152 A3TLL0 3e-129
12000505_1_809_- GO:0015930 A3TLL0 3e-129
12000505_1_809_- GO:0016491 A3TLL0 3e-129
12000505_1_809_- GO:0016638 A3TLL0 3e-129
12000505_1_809_- GO:0055114 A3TLL0 3e-129
11929327_276_511_- GO:0003723 D1BBT8 2e-30
11929327_276_511_- GO:0003735 D1BBT8 2e-30
11929327_276_511_- GO:0005840 D1BBT8 2e-30
11929327_276_511_- GO:0006412 D1BBT8 2e-30
11929327_276_511_- GO:0015935 D1BBT8 2e-30
11929327_276_511_- GO:0019843 D1BBT8 2e-30
11929327_276_511_- GO:0030529 D1BBT8 2e-30
11957045_11_361_+ GO:0003723 A3U7L5 8e-46
11957045_11_361_+ GO:0003735 A3U7L5 8e-46
11957045_11_361_+ GO:0005622 A3U7L5 8e-46
11957045_11_361_+ GO:0005840 A3U7L5 8e-46
11957045_11_361_+ GO:0006412 A3U7L5 8e-46
11957045_11_361_+ GO:0019843 A3U7L5 8e-46
11957045_11_361_+ GO:0030529 A3U7L5 8e-46
11933850_45_522_- GO:0005215 A0A0A3W5Q7 1e-64
11933850_45_522_- GO:0006810 A0A0A3W5Q7 1e-64
11933850_45_522_- GO:0019867 A0A0A3W5Q7 1e-64
12036373_1032_1506_+ GO:0004316 D5PC93 2e-41
12036373_1032_1506_+ GO:0008152 D5PC93 2e-41
12036373_1032_1506_+ GO:0016491 D5PC93 2e-41
12036373_1032_1506_+ GO:0055114 D5PC93 2e-41
12037231_1089_1551_+ GO:0003824 A8ZZC7 1e-26
12037231_1089_1551_+ GO:0008152 A8ZZC7 1e-26
12037231_1089_1551_+ GO:0016740 A8ZZC7 1e-26
11973204_34_647_+ GO:0000166 R6J3Q8 5e-59
11973204_34_647_+ GO:0003924 R6J3Q8 5e-59
11973204_34_647_+ GO:0005525 R6J3Q8 5e-59
11973204_34_647_+ GO:0008152 R6J3Q8 5e-59
11954085_1_577_+ GO:0003995 Q6FEG4 2e-84
11954085_1_577_+ GO:0008152 Q6FEG4 2e-84
11954085_1_577_+ GO:0016491 Q6FEG4 2e-84
11954085_1_577_+ GO:0016627 Q6FEG4 2e-84
11954085_1_577_+ GO:0050660 Q6FEG4 2e-84
11954085_1_577_+ GO:0055114 Q6FEG4 2e-84
11980186_1_535_+ GO:0000166 A9WM32 1e-69
11980186_1_535_+ GO:0005524 A9WM32 1e-69
11980186_1_535_+ GO:0008152 A9WM32 1e-69
11980186_1_535_+ GO:0016887 A9WM32 1e-69
11978238_1_378_+ GO:0000166 Q82XQ0 5e-54
11978238_1_378_+ GO:0005524 Q82XQ0 5e-54
11978238_1_378_+ GO:0005886 Q82XQ0 5e-54
11978238_1_378_+ GO:0006754 Q82XQ0 5e-54
11978238_1_378_+ GO:0006810 Q82XQ0 5e-54
11978238_1_378_+ GO:0006811 Q82XQ0 5e-54
11978238_1_378_+ GO:0015986 Q82XQ0 5e-54
11978238_1_378_+ GO:0015991 Q82XQ0 5e-54
11978238_1_378_+ GO:0015992 Q82XQ0 5e-54
11978238_1_378_+ GO:0016020 Q82XQ0 5e-54
11978238_1_378_+ GO:0016787 Q82XQ0 5e-54
11978238_1_378_+ GO:0016820 Q82XQ0 5e-54
11978238_1_378_+ GO:0033178 Q82XQ0 5e-54
11978238_1_378_+ GO:0042777 Q82XQ0 5e-54
11978238_1_378_+ GO:0045261 Q82XQ0 5e-54
11978238_1_378_+ GO:0046034 Q82XQ0 5e-54
11978238_1_378_+ GO:0046933 Q82XQ0 5e-54
11978238_1_378_+ GO:0046961 Q82XQ0 5e-54
12039983_1207_1718_- GO:0008940 C5T4J4 3e-84
12039983_1207_1718_- GO:0009325 C5T4J4 3e-84
12039983_1207_1718_- GO:0016491 C5T4J4 3e-84
12039983_1207_1718_- GO:0042126 C5T4J4 3e-84
12039983_1207_1718_- GO:0055114 C5T4J4 3e-84
11974364_1_652_- GO:0008643 H5WTP2 2e-92
11972156_1_643_- GO:0004352 A3TQZ7 9e-76
11972156_1_643_- GO:0019551 A3TQZ7 9e-76
11972156_1_643_- GO:0055114 A3TQZ7 9e-76
11941610_392_541_+ GO:0004784 A0A0F2P6F6 4e-19
11941610_392_541_+ GO:0006801 A0A0F2P6F6 4e-19
11941610_392_541_+ GO:0016491 A0A0F2P6F6 4e-19
11941610_392_541_+ GO:0019430 A0A0F2P6F6 4e-19
11941610_392_541_+ GO:0046872 A0A0F2P6F6 4e-19
11941610_392_541_+ GO:0055114 A0A0F2P6F6 4e-19
12023971_47_1113_+ GO:0005623 F5XF56 2e-72
12023971_47_1113_+ GO:0016491 F5XF56 2e-72
12023971_47_1113_+ GO:0016668 F5XF56 2e-72
12023971_47_1113_+ GO:0045454 F5XF56 2e-72
12023971_47_1113_+ GO:0050627 F5XF56 2e-72
12023971_47_1113_+ GO:0050660 F5XF56 2e-72
12023971_47_1113_+ GO:0055114 F5XF56 2e-72
11963310_1_541_- GO:0000015 A3XJT9 2e-81
11963310_1_541_- GO:0000287 A3XJT9 2e-81
11963310_1_541_- GO:0004634 A3XJT9 2e-81
11963310_1_541_- GO:0005576 A3XJT9 2e-81
11963310_1_541_- GO:0005737 A3XJT9 2e-81
11963310_1_541_- GO:0006096 A3XJT9 2e-81
11963310_1_541_- GO:0009986 A3XJT9 2e-81
11963310_1_541_- GO:0016829 A3XJT9 2e-81
11963310_1_541_- GO:0046872 A3XJT9 2e-81
11940228_252_538_- GO:0000166 A3TRQ8 3e-38
11940228_252_538_- GO:0005524 A3TRQ8 3e-38
11940228_252_538_- GO:0005737 A3TRQ8 3e-38
11940228_252_538_- GO:0006457 A3TRQ8 3e-38
11940228_252_538_- GO:0042026 A3TRQ8 3e-38
11940228_252_538_- GO:0051082 A3TRQ8 3e-38
12038167_1_1607_- GO:0003677 F0P0F1 5e-272
12038167_1_1607_- GO:0003899 F0P0F1 5e-272
12038167_1_1607_- GO:0006351 F0P0F1 5e-272
12038167_1_1607_- GO:0016740 F0P0F1 5e-272
12038167_1_1607_- GO:0016779 F0P0F1 5e-272
12038167_1_1607_- GO:0032549 F0P0F1 5e-272
11931193_1_515_- GO:0003677 E6S9M9 5e-82
11931193_1_515_- GO:0003899 E6S9M9 5e-82
11931193_1_515_- GO:0006351 E6S9M9 5e-82
11931193_1_515_- GO:0016740 E6S9M9 5e-82
11931193_1_515_- GO:0016779 E6S9M9 5e-82
11931193_1_515_- GO:0032549 E6S9M9 5e-82
12048695_983_1657_+ GO:0016491 D6TZ52 5e-64
12048695_983_1657_+ GO:0055114 D6TZ52 5e-64
12030341_1_922_- GO:0006810 A0A0G3BQP1 5e-47
12030341_1_922_- GO:0016020 A0A0G3BQP1 5e-47
12004346_1_138_+ GO:0000049 D1A5Q4 1e-08
12004346_1_138_+ GO:0000166 D1A5Q4 1e-08
12004346_1_138_+ GO:0004812 D1A5Q4 1e-08
12004346_1_138_+ GO:0004818 D1A5Q4 1e-08
12004346_1_138_+ GO:0005524 D1A5Q4 1e-08
12004346_1_138_+ GO:0005737 D1A5Q4 1e-08
12004346_1_138_+ GO:0006412 D1A5Q4 1e-08
12004346_1_138_+ GO:0006418 D1A5Q4 1e-08
12004346_1_138_+ GO:0006424 D1A5Q4 1e-08
12004346_1_138_+ GO:0016874 D1A5Q4 1e-08
12004346_1_138_+ GO:0016876 D1A5Q4 1e-08
12004346_1_138_+ GO:0043039 D1A5Q4 1e-08
11939158_100_535_- GO:0008168 M5A341 2e-32
11939158_100_535_- GO:0016740 M5A341 2e-32
11939158_100_535_- GO:0016757 M5A341 2e-32
11939158_100_535_- GO:0032259 M5A341 2e-32
11960157_1_597_- GO:0019867 A6X2R5 5e-28
12027983_904_1204_+ GO:0016491 F8AXE1 4e-30
12027983_904_1204_+ GO:0055114 F8AXE1 4e-30
12026653_1_967_- GO:0004368 A0A0G3V617 5e-101
12026653_1_967_- GO:0006072 A0A0G3V617 5e-101
12026653_1_967_- GO:0009331 A0A0G3V617 5e-101
12026653_1_967_- GO:0016491 A0A0G3V617 5e-101
12026653_1_967_- GO:0052590 A0A0G3V617 5e-101
12026653_1_967_- GO:0052591 A0A0G3V617 5e-101
12026653_1_967_- GO:0055114 A0A0G3V617 5e-101
11926605_289_505_+ GO:0000049 A0A0F2C8R9 7e-31
11926605_289_505_+ GO:0003723 A0A0F2C8R9 7e-31
11926605_289_505_+ GO:0003735 A0A0F2C8R9 7e-31
11926605_289_505_+ GO:0005622 A0A0F2C8R9 7e-31
11926605_289_505_+ GO:0005840 A0A0F2C8R9 7e-31
11926605_289_505_+ GO:0006412 A0A0F2C8R9 7e-31
11926605_289_505_+ GO:0030529 A0A0F2C8R9 7e-31
11925177_1_502_+ GO:0000166 A3YVG0 8e-42
11925177_1_502_+ GO:0000287 A3YVG0 8e-42
11925177_1_502_+ GO:0003824 A3YVG0 8e-42
11925177_1_502_+ GO:0004637 A3YVG0 8e-42
11925177_1_502_+ GO:0005524 A3YVG0 8e-42
11925177_1_502_+ GO:0006164 A3YVG0 8e-42
11925177_1_502_+ GO:0006189 A3YVG0 8e-42
11925177_1_502_+ GO:0009113 A3YVG0 8e-42
11925177_1_502_+ GO:0016874 A3YVG0 8e-42
11925177_1_502_+ GO:0030145 A3YVG0 8e-42
11925177_1_502_+ GO:0046872 A3YVG0 8e-42
12016491_1_986_+ GO:0005886 A0A0G3V342 6e-61
12016491_1_986_+ GO:0016020 A0A0G3V342 6e-61
12016491_1_986_+ GO:0016021 A0A0G3V342 6e-61
12032475_450_1339_- GO:0000166 F8AY23 2e-86
12032475_450_1339_- GO:0003676 F8AY23 2e-86
12032475_450_1339_- GO:0004812 F8AY23 2e-86
12032475_450_1339_- GO:0004815 F8AY23 2e-86
12032475_450_1339_- GO:0005524 F8AY23 2e-86
12032475_450_1339_- GO:0005737 F8AY23 2e-86
12032475_450_1339_- GO:0006412 F8AY23 2e-86
12032475_450_1339_- GO:0006418 F8AY23 2e-86
12032475_450_1339_- GO:0016874 F8AY23 2e-86
12002876_264_830_- GO:0000166 A0A0G3V304 9e-55
12002876_264_830_- GO:0004812 A0A0G3V304 9e-55
12002876_264_830_- GO:0004829 A0A0G3V304 9e-55
12002876_264_830_- GO:0005524 A0A0G3V304 9e-55
12002876_264_830_- GO:0005737 A0A0G3V304 9e-55
12002876_264_830_- GO:0006412 A0A0G3V304 9e-55
12002876_264_830_- GO:0006418 A0A0G3V304 9e-55
12002876_264_830_- GO:0006435 A0A0G3V304 9e-55
12002876_264_830_- GO:0016874 A0A0G3V304 9e-55
12002876_264_830_- GO:0016876 A0A0G3V304 9e-55
12002876_264_830_- GO:0043039 A0A0G3V304 9e-55
12002876_264_830_- GO:0046872 A0A0G3V304 9e-55
12044537_551_937_- GO:0003723 C1A7Q0 5e-13
12044537_551_937_- GO:0003735 C1A7Q0 5e-13
12044537_551_937_- GO:0005840 C1A7Q0 5e-13
12044537_551_937_- GO:0006412 C1A7Q0 5e-13
12044537_551_937_- GO:0008097 C1A7Q0 5e-13
12044537_551_937_- GO:0019843 C1A7Q0 5e-13
12044537_551_937_- GO:0030529 C1A7Q0 5e-13
11939172_1_535_+ GO:0006810 A0A0B4XJ85 4e-33
11939172_1_535_+ GO:0009279 A0A0B4XJ85 4e-33
11939172_1_535_+ GO:0009297 A0A0B4XJ85 4e-33
11939172_1_535_+ GO:0009306 A0A0B4XJ85 4e-33
11939172_1_535_+ GO:0019867 A0A0B4XJ85 4e-33
12005060_1_672_+ GO:0004252 A1ZDI2 1e-13
12005060_1_672_+ GO:0006508 A1ZDI2 1e-13
12005060_1_672_+ GO:0016020 A1ZDI2 1e-13
11927929_1_508_- GO:0000175 M4ZZG0 4e-27
11927929_1_508_- GO:0000287 M4ZZG0 4e-27
11927929_1_508_- GO:0003676 M4ZZG0 4e-27
11927929_1_508_- GO:0003723 M4ZZG0 4e-27
11927929_1_508_- GO:0004654 M4ZZG0 4e-27
11927929_1_508_- GO:0005737 M4ZZG0 4e-27
11927929_1_508_- GO:0006396 M4ZZG0 4e-27
11927929_1_508_- GO:0006402 M4ZZG0 4e-27
11927929_1_508_- GO:0016740 M4ZZG0 4e-27
11927929_1_508_- GO:0016779 M4ZZG0 4e-27
11927929_1_508_- GO:0046872 M4ZZG0 4e-27
11927929_1_508_- GO:0090503 M4ZZG0 4e-27
12037381_913_1558_- GO:0016020 A0Z2Z9 4e-31
12037381_913_1558_- GO:0016021 A0Z2Z9 4e-31
12023889_1_521_+ GO:0046983 M5DXE8 2e-46
12026627_1_617_- GO:0008152 A0A0A1FQ39 1e-33
12026627_1_617_- GO:0016787 A0A0A1FQ39 1e-33
12009331_1_367_+ GO:0006508 G4CSV8 7e-23
12009331_1_367_+ GO:0008233 G4CSV8 7e-23
12009331_1_367_+ GO:0016787 G4CSV8 7e-23
12012723_1_286_- GO:0046872 A1WCS4 1e-48
12012723_1_286_- GO:0051536 A1WCS4 1e-48
12012723_1_286_- GO:0051539 A1WCS4 1e-48
11932237_32_406_+ GO:0000049 F4KWT9 2e-58
11932237_32_406_+ GO:0003723 F4KWT9 2e-58
11932237_32_406_+ GO:0003735 F4KWT9 2e-58
11932237_32_406_+ GO:0005622 F4KWT9 2e-58
11932237_32_406_+ GO:0005840 F4KWT9 2e-58
11932237_32_406_+ GO:0006412 F4KWT9 2e-58
11932237_32_406_+ GO:0015935 F4KWT9 2e-58
11932237_32_406_+ GO:0019843 F4KWT9 2e-58
11932237_32_406_+ GO:0030529 F4KWT9 2e-58
12038117_183_632_+ GO:0003723 M5AU51 1e-37
12038117_183_632_+ GO:0003735 M5AU51 1e-37
12038117_183_632_+ GO:0005622 M5AU51 1e-37
12038117_183_632_+ GO:0005840 M5AU51 1e-37
12038117_183_632_+ GO:0006412 M5AU51 1e-37
12038117_183_632_+ GO:0019843 M5AU51 1e-37
12038117_183_632_+ GO:0030529 M5AU51 1e-37
12011233_636_915_- GO:0004601 A0A0F5L8J3 2e-21
12011233_636_915_- GO:0004602 A0A0F5L8J3 2e-21
12011233_636_915_- GO:0006979 A0A0F5L8J3 2e-21
12011233_636_915_- GO:0016491 A0A0F5L8J3 2e-21
12011233_636_915_- GO:0055114 A0A0F5L8J3 2e-21
12011233_636_915_- GO:0098869 A0A0F5L8J3 2e-21
11936950_1_529_+ GO:0005507 A0A0A2MY75 3e-86
11954021_1_577_- GO:0003824 F4L7C9 3e-76
11954021_1_577_- GO:0005524 F4L7C9 3e-76
11954021_1_577_- GO:0006090 F4L7C9 3e-76
11954021_1_577_- GO:0016301 F4L7C9 3e-76
11954021_1_577_- GO:0016310 F4L7C9 3e-76
11954021_1_577_- GO:0016740 F4L7C9 3e-76
11954021_1_577_- GO:0016772 F4L7C9 3e-76
11954021_1_577_- GO:0046872 F4L7C9 3e-76
11954021_1_577_- GO:0050242 F4L7C9 3e-76
12017739_707_1004_+ GO:0005524 K6VKD9 8e-43
12017739_707_1004_+ GO:0006810 K6VKD9 8e-43
12017739_707_1004_+ GO:0008152 K6VKD9 8e-43
12017739_707_1004_+ GO:0016887 K6VKD9 8e-43
11970398_1_244_- GO:0003857 M5A6Z4 4e-19
11970398_1_244_- GO:0006631 M5A6Z4 4e-19
11970398_1_244_- GO:0016491 M5A6Z4 4e-19
11970398_1_244_- GO:0055114 M5A6Z4 4e-19
11970398_1_244_- GO:0070403 M5A6Z4 4e-19
11954089_1_112_- GO:0005506 Q7NZ29 8e-14
11954089_1_112_- GO:0016226 Q7NZ29 8e-14
11954089_1_112_- GO:0051536 Q7NZ29 8e-14
11977590_64_667_+ GO:0008152 B7JBK0 2e-44
11977590_64_667_+ GO:0016491 B7JBK0 2e-44
11977590_64_667_+ GO:0016620 B7JBK0 2e-44
11977590_64_667_+ GO:0055114 B7JBK0 2e-44
12002558_1_827_- GO:0004148 Q21W16 6e-141
12002558_1_827_- GO:0005623 Q21W16 6e-141
12002558_1_827_- GO:0006096 Q21W16 6e-141
12002558_1_827_- GO:0016491 Q21W16 6e-141
12002558_1_827_- GO:0045454 Q21W16 6e-141
12002558_1_827_- GO:0050660 Q21W16 6e-141
12002558_1_827_- GO:0055114 Q21W16 6e-141
12030429_1_1275_- GO:0004872 G7UU55 3e-133
12030429_1_1275_- GO:0006810 G7UU55 3e-133
12030429_1_1275_- GO:0009279 G7UU55 3e-133
12030429_1_1275_- GO:0016020 G7UU55 3e-133
12030429_1_1275_- GO:0016021 G7UU55 3e-133
12045247_1439_1918_- GO:0016020 M5A2G2 3e-35
12045247_1439_1918_- GO:0016021 M5A2G2 3e-35
11967608_1_624_+ GO:0003824 Q82D96 2e-63
11967608_1_624_+ GO:0003978 Q82D96 2e-63
11967608_1_624_+ GO:0006012 Q82D96 2e-63
11967608_1_624_+ GO:0016853 Q82D96 2e-63
11967608_1_624_+ GO:0050662 Q82D96 2e-63
12015235_299_967_- GO:0003676 I3VRS3 8e-22
12015235_299_967_- GO:0003677 I3VRS3 8e-22
12015235_299_967_- GO:0004803 I3VRS3 8e-22
12015235_299_967_- GO:0006313 I3VRS3 8e-22
11979142_1_525_+ GO:0000166 K6V654 5e-79
11979142_1_525_+ GO:0005524 K6V654 5e-79
11979142_1_525_+ GO:0006810 K6V654 5e-79
11979142_1_525_+ GO:0008152 K6V654 5e-79
11979142_1_525_+ GO:0015833 K6V654 5e-79
11979142_1_525_+ GO:0016887 K6V654 5e-79
12045813_1977_2496_- GO:0008152 I0XMN5 2e-57
12045813_1977_2496_- GO:0016491 I0XMN5 2e-57
12045813_1977_2496_- GO:0055114 I0XMN5 2e-57
11990880_1_137_+ GO:0003723 C5CP44 1e-16
11990880_1_137_+ GO:0003735 C5CP44 1e-16
11990880_1_137_+ GO:0005622 C5CP44 1e-16
11990880_1_137_+ GO:0005840 C5CP44 1e-16
11990880_1_137_+ GO:0006412 C5CP44 1e-16
11990880_1_137_+ GO:0019843 C5CP44 1e-16
11990880_1_137_+ GO:0030529 C5CP44 1e-16
11988214_1_724_+ GO:0005524 A3TGE0 5e-103
11988214_1_724_+ GO:0005886 A3TGE0 5e-103
11988214_1_724_+ GO:0006754 A3TGE0 5e-103
11988214_1_724_+ GO:0006810 A3TGE0 5e-103
11988214_1_724_+ GO:0006811 A3TGE0 5e-103
11988214_1_724_+ GO:0015986 A3TGE0 5e-103
11988214_1_724_+ GO:0015992 A3TGE0 5e-103
11988214_1_724_+ GO:0016020 A3TGE0 5e-103
11988214_1_724_+ GO:0042777 A3TGE0 5e-103
11988214_1_724_+ GO:0045261 A3TGE0 5e-103
11988214_1_724_+ GO:0046933 A3TGE0 5e-103
11988214_1_724_+ GO:0046961 A3TGE0 5e-103
12049581_6321_7463_- GO:0003824 M5A5Q1 9e-134
12049581_6321_7463_- GO:0004494 M5A5Q1 9e-134
12049581_6321_7463_- GO:0008152 M5A5Q1 9e-134
12049581_6321_7463_- GO:0016853 M5A5Q1 9e-134
12049581_6321_7463_- GO:0016866 M5A5Q1 9e-134
12049581_6321_7463_- GO:0031419 M5A5Q1 9e-134
12049581_6321_7463_- GO:0046872 M5A5Q1 9e-134
12036859_1_406_- GO:0000166 M5A385 2e-29
12036859_1_406_- GO:0000287 M5A385 2e-29
12036859_1_406_- GO:0003676 M5A385 2e-29
12036859_1_406_- GO:0004812 M5A385 2e-29
12036859_1_406_- GO:0004824 M5A385 2e-29
12036859_1_406_- GO:0005524 M5A385 2e-29
12036859_1_406_- GO:0005737 M5A385 2e-29
12036859_1_406_- GO:0006412 M5A385 2e-29
12036859_1_406_- GO:0006418 M5A385 2e-29
12036859_1_406_- GO:0006430 M5A385 2e-29
12036859_1_406_- GO:0016874 M5A385 2e-29
12036859_1_406_- GO:0046872 M5A385 2e-29
12017533_1_1001_+ GO:0000287 H8KVC2 7e-92
12017533_1_1001_+ GO:0003677 H8KVC2 7e-92
12017533_1_1001_+ GO:0003916 H8KVC2 7e-92
12017533_1_1001_+ GO:0003917 H8KVC2 7e-92
12017533_1_1001_+ GO:0006265 H8KVC2 7e-92
12017533_1_1001_+ GO:0016853 H8KVC2 7e-92
12017533_1_1001_+ GO:0046872 H8KVC2 7e-92
12042349_1_541_- GO:0000049 Q728Q1 2e-44
12042349_1_541_- GO:0000166 Q728Q1 2e-44
12042349_1_541_- GO:0004812 Q728Q1 2e-44
12042349_1_541_- GO:0004818 Q728Q1 2e-44
12042349_1_541_- GO:0005524 Q728Q1 2e-44
12042349_1_541_- GO:0005737 Q728Q1 2e-44
12042349_1_541_- GO:0006412 Q728Q1 2e-44
12042349_1_541_- GO:0006418 Q728Q1 2e-44
12042349_1_541_- GO:0006424 Q728Q1 2e-44
12042349_1_541_- GO:0016874 Q728Q1 2e-44
12042349_1_541_- GO:0016876 Q728Q1 2e-44
12042349_1_541_- GO:0043039 Q728Q1 2e-44
12043931_997_1344_- GO:0004144 A0A0G3V4A1 2e-25
12043931_997_1344_- GO:0006071 A0A0G3V4A1 2e-25
12043931_997_1344_- GO:0006629 A0A0G3V4A1 2e-25
12043931_997_1344_- GO:0016740 A0A0G3V4A1 2e-25
12043931_997_1344_- GO:0016746 A0A0G3V4A1 2e-25
12043931_997_1344_- GO:0019432 A0A0G3V4A1 2e-25
12043931_997_1344_- GO:0045017 A0A0G3V4A1 2e-25
11974824_1_654_- GO:0003676 I0XNP9 1e-71
11974824_1_654_- GO:0003723 I0XNP9 1e-71
11974824_1_654_- GO:0003735 I0XNP9 1e-71
11974824_1_654_- GO:0005840 I0XNP9 1e-71
11974824_1_654_- GO:0006412 I0XNP9 1e-71
12028885_1_1029_+ GO:0003677 F0P0F0 3e-167
12028885_1_1029_+ GO:0003899 F0P0F0 3e-167
12028885_1_1029_+ GO:0006351 F0P0F0 3e-167
12028885_1_1029_+ GO:0016740 F0P0F0 3e-167
12028885_1_1029_+ GO:0016779 F0P0F0 3e-167
11995971_1_774_- GO:0003824 D5XC78 7e-59
11995971_1_774_- GO:0008152 D5XC78 7e-59
11995971_1_774_- GO:0008756 D5XC78 7e-59
11995971_1_774_- GO:0016020 D5XC78 7e-59
11995971_1_774_- GO:0016021 D5XC78 7e-59
11995971_1_774_- GO:0016874 D5XC78 7e-59
12011379_1_841_+ GO:0006793 W0SJE9 2e-140
12011379_1_841_+ GO:0008976 W0SJE9 2e-140
12011379_1_841_+ GO:0016310 W0SJE9 2e-140
11991514_1_744_+ GO:0008831 A0B7R7 7e-34
11991514_1_744_+ GO:0016491 A0B7R7 7e-34
11991514_1_744_+ GO:0055114 A0B7R7 7e-34
12029651_286_1020_+ GO:0008831 D4YF02 1e-26
12029651_286_1020_+ GO:0016491 D4YF02 1e-26
12029651_286_1020_+ GO:0055114 D4YF02 1e-26
11998261_1_791_+ GO:0005215 A0A0F5YAJ5 1e-47
11998261_1_791_+ GO:0006810 A0A0F5YAJ5 1e-47
12044579_98_937_- GO:0003824 E3J867 3e-69
12044579_98_937_- GO:0008152 E3J867 3e-69
12044579_98_937_- GO:0016853 E3J867 3e-69
11993926_1_759_- GO:0005215 E3CX39 1e-91
11993926_1_759_- GO:0005886 E3CX39 1e-91
11993926_1_759_- GO:0006810 E3CX39 1e-91
11993926_1_759_- GO:0016020 E3CX39 1e-91
11993926_1_759_- GO:0016021 E3CX39 1e-91
12014287_1_954_- GO:0003677 A0A0B5FUG4 3e-86
12014287_1_954_- GO:0003899 A0A0B5FUG4 3e-86
12014287_1_954_- GO:0006351 A0A0B5FUG4 3e-86
12014287_1_954_- GO:0016740 A0A0B5FUG4 3e-86
12014287_1_954_- GO:0016779 A0A0B5FUG4 3e-86
12014287_1_954_- GO:0032549 A0A0B5FUG4 3e-86
11988096_64_330_- GO:0003735 I0I4B6 2e-24
11988096_64_330_- GO:0005622 I0I4B6 2e-24
11988096_64_330_- GO:0005840 I0I4B6 2e-24
11988096_64_330_- GO:0006412 I0I4B6 2e-24
11988096_64_330_- GO:0030529 I0I4B6 2e-24
11972624_1_645_+ GO:0008940 Q21UP9 7e-109
11972624_1_645_+ GO:0009055 Q21UP9 7e-109
11972624_1_645_+ GO:0009325 Q21UP9 7e-109
11972624_1_645_+ GO:0016491 Q21UP9 7e-109
11972624_1_645_+ GO:0030151 Q21UP9 7e-109
11972624_1_645_+ GO:0042126 Q21UP9 7e-109
11972624_1_645_+ GO:0046872 Q21UP9 7e-109
11972624_1_645_+ GO:0051536 Q21UP9 7e-109
11972624_1_645_+ GO:0055114 Q21UP9 7e-109
12033727_1_1216_+ GO:0009055 E8N154 1e-157
12033727_1_1216_+ GO:0016491 E8N154 1e-157
12033727_1_1216_+ GO:0020037 E8N154 1e-157
12033727_1_1216_+ GO:0050418 E8N154 1e-157
12033727_1_1216_+ GO:0050421 E8N154 1e-157
12033727_1_1216_+ GO:0055114 E8N154 1e-157
12041525_1227_1854_- GO:0000162 M5A1D5 2e-44
12041525_1227_1854_- GO:0000287 M5A1D5 2e-44
12041525_1227_1854_- GO:0004048 M5A1D5 2e-44
12041525_1227_1854_- GO:0008152 M5A1D5 2e-44
12041525_1227_1854_- GO:0008652 M5A1D5 2e-44
12041525_1227_1854_- GO:0009073 M5A1D5 2e-44
12041525_1227_1854_- GO:0016740 M5A1D5 2e-44
12041525_1227_1854_- GO:0016757 M5A1D5 2e-44
12041525_1227_1854_- GO:0046872 M5A1D5 2e-44
12033249_1_1369_+ GO:0000166 A0A0F7CQQ2 2e-153
12033249_1_1369_+ GO:0003824 A0A0F7CQQ2 2e-153
12033249_1_1369_+ GO:0005524 A0A0F7CQQ2 2e-153
12033249_1_1369_+ GO:0006090 A0A0F7CQQ2 2e-153
12033249_1_1369_+ GO:0006094 A0A0F7CQQ2 2e-153
12033249_1_1369_+ GO:0008986 A0A0F7CQQ2 2e-153
12033249_1_1369_+ GO:0016301 A0A0F7CQQ2 2e-153
12033249_1_1369_+ GO:0016310 A0A0F7CQQ2 2e-153
12033249_1_1369_+ GO:0016740 A0A0F7CQQ2 2e-153
12033249_1_1369_+ GO:0016772 A0A0F7CQQ2 2e-153
12033249_1_1369_+ GO:0046872 A0A0F7CQQ2 2e-153
12001934_1_822_+ GO:0003824 A1VN63 5e-142
12001934_1_822_+ GO:0004739 A1VN63 5e-142
12001934_1_822_+ GO:0008152 A1VN63 5e-142
12001934_1_822_+ GO:0016491 A1VN63 5e-142
12001934_1_822_+ GO:0055114 A1VN63 5e-142
11997075_1_448_+ GO:0000166 A1WNW0 2e-61
11997075_1_448_+ GO:0005524 A1WNW0 2e-61
11997075_1_448_+ GO:0005737 A1WNW0 2e-61
11997075_1_448_+ GO:0009408 A1WNW0 2e-61
11997075_1_448_+ GO:0016485 A1WNW0 2e-61
11997075_1_448_+ GO:0019538 A1WNW0 2e-61
11998511_1_494_+ GO:0000166 Q21WY7 1e-79
11998511_1_494_+ GO:0005524 Q21WY7 1e-79
11998511_1_494_+ GO:0005737 Q21WY7 1e-79
11998511_1_494_+ GO:0006221 Q21WY7 1e-79
11998511_1_494_+ GO:0009041 Q21WY7 1e-79
11998511_1_494_+ GO:0016301 Q21WY7 1e-79
11998511_1_494_+ GO:0016310 Q21WY7 1e-79
11998511_1_494_+ GO:0016740 Q21WY7 1e-79
11998511_1_494_+ GO:0033862 Q21WY7 1e-79
11998511_1_494_+ GO:0044210 Q21WY7 1e-79
11998511_1_494_+ GO:0046939 Q21WY7 1e-79
11991528_1_744_+ GO:0000104 C7PL29 3e-126
11991528_1_744_+ GO:0016491 C7PL29 3e-126
11991528_1_744_+ GO:0055114 C7PL29 3e-126
12041045_1_613_+ GO:0003824 A0A0G3V4W4 7e-56
12041045_1_613_+ GO:0016491 A0A0G3V4W4 7e-56
12041045_1_613_+ GO:0030976 A0A0G3V4W4 7e-56
12041045_1_613_+ GO:0047553 A0A0G3V4W4 7e-56
12041045_1_613_+ GO:0055114 A0A0G3V4W4 7e-56
11968528_1_628_+ GO:0009279 W0SIR8 1e-63
11968528_1_628_+ GO:0016020 W0SIR8 1e-63
11968528_1_628_+ GO:0016021 W0SIR8 1e-63
12049609_7309_7935_+ GO:0003677 M4ZVS2 8e-56
12049609_7309_7935_+ GO:0006351 M4ZVS2 8e-56
12049609_7309_7935_+ GO:0006355 M4ZVS2 8e-56
11993866_1_684_+ GO:0000166 A0A0G3V7I4 1e-54
11993866_1_684_+ GO:0005524 A0A0G3V7I4 1e-54
11993866_1_684_+ GO:0006799 A0A0G3V7I4 1e-54
11993866_1_684_+ GO:0008976 A0A0G3V7I4 1e-54
11993866_1_684_+ GO:0009358 A0A0G3V7I4 1e-54
11993866_1_684_+ GO:0016301 A0A0G3V7I4 1e-54
11993866_1_684_+ GO:0016310 A0A0G3V7I4 1e-54
11993866_1_684_+ GO:0016740 A0A0G3V7I4 1e-54
11959751_1_596_+ GO:0004872 F4QX58 4e-45
11959751_1_596_+ GO:0006810 F4QX58 4e-45
11959751_1_596_+ GO:0009279 F4QX58 4e-45
11959751_1_596_+ GO:0016020 F4QX58 4e-45
12024081_1_295_+ GO:0003723 C5CQ81 1e-35
12024081_1_295_+ GO:0003735 C5CQ81 1e-35
12024081_1_295_+ GO:0005840 C5CQ81 1e-35
12024081_1_295_+ GO:0006412 C5CQ81 1e-35
12024081_1_295_+ GO:0015934 C5CQ81 1e-35
12024081_1_295_+ GO:0019843 C5CQ81 1e-35
12024081_1_295_+ GO:0030529 C5CQ81 1e-35
11972260_1_643_+ GO:0005509 G8TB05 3e-13
11956753_1_586_+ GO:0003840 A0A0K8P8G4 1e-71
11956753_1_586_+ GO:0006749 A0A0K8P8G4 1e-71
11956753_1_586_+ GO:0016740 A0A0K8P8G4 1e-71
11956753_1_586_+ GO:0016746 A0A0K8P8G4 1e-71
11928103_379_509_+ GO:0003857 I0HU56 6e-12
11928103_379_509_+ GO:0008152 I0HU56 6e-12
11928103_379_509_+ GO:0016491 I0HU56 6e-12
11928103_379_509_+ GO:0055114 I0HU56 6e-12
11980754_1_682_+ GO:0003824 V2VU20 4e-102
11980754_1_682_+ GO:0004018 V2VU20 4e-102
11980754_1_682_+ GO:0006164 V2VU20 4e-102
11980754_1_682_+ GO:0006188 V2VU20 4e-102
11980754_1_682_+ GO:0006189 V2VU20 4e-102
11980754_1_682_+ GO:0009152 V2VU20 4e-102
11980754_1_682_+ GO:0016829 V2VU20 4e-102
11980754_1_682_+ GO:0044208 V2VU20 4e-102
11980754_1_682_+ GO:0070626 V2VU20 4e-102
12036207_1_1085_+ GO:0003824 E6S9G1 4e-172
12036207_1_1085_+ GO:0006537 E6S9G1 4e-172
12036207_1_1085_+ GO:0006807 E6S9G1 4e-172
12036207_1_1085_+ GO:0008152 E6S9G1 4e-172
12036207_1_1085_+ GO:0015930 E6S9G1 4e-172
12036207_1_1085_+ GO:0016040 E6S9G1 4e-172
12036207_1_1085_+ GO:0016041 E6S9G1 4e-172
12036207_1_1085_+ GO:0016491 E6S9G1 4e-172
12036207_1_1085_+ GO:0016638 E6S9G1 4e-172
12036207_1_1085_+ GO:0055114 E6S9G1 4e-172
12016759_1_990_+ GO:0006006 M5A260 3e-128
12016759_1_990_+ GO:0016491 M5A260 3e-128
12016759_1_990_+ GO:0016620 M5A260 3e-128
12016759_1_990_+ GO:0050661 M5A260 3e-128
12016759_1_990_+ GO:0051287 M5A260 3e-128
12016759_1_990_+ GO:0055114 M5A260 3e-128
11951061_1_347_+ GO:0003677 A3TN96 5e-32
11951061_1_347_+ GO:0003697 A3TN96 5e-32
11951061_1_347_+ GO:0006260 A3TN96 5e-32
11942510_1_544_- GO:0000166 E6SDG4 8e-84
11942510_1_544_- GO:0003824 E6SDG4 8e-84
11942510_1_544_- GO:0004775 E6SDG4 8e-84
11942510_1_544_- GO:0005524 E6SDG4 8e-84
11942510_1_544_- GO:0008152 E6SDG4 8e-84
11942510_1_544_- GO:0016874 E6SDG4 8e-84
11942510_1_544_- GO:0048037 E6SDG4 8e-84
12002856_1_830_- GO:0000015 M5A5I6 3e-105
12002856_1_830_- GO:0000287 M5A5I6 3e-105
12002856_1_830_- GO:0004634 M5A5I6 3e-105
12002856_1_830_- GO:0005576 M5A5I6 3e-105
12002856_1_830_- GO:0005737 M5A5I6 3e-105
12002856_1_830_- GO:0006096 M5A5I6 3e-105
12002856_1_830_- GO:0009986 M5A5I6 3e-105
12002856_1_830_- GO:0016829 M5A5I6 3e-105
12002856_1_830_- GO:0046872 M5A5I6 3e-105
11945999_1_553_+ GO:0000166 D6U907 3e-63
11945999_1_553_+ GO:0005524 D6U907 3e-63
11945999_1_553_+ GO:0006457 D6U907 3e-63
11945999_1_553_+ GO:0006508 D6U907 3e-63
11945999_1_553_+ GO:0008233 D6U907 3e-63
11945999_1_553_+ GO:0008270 D6U907 3e-63
11945999_1_553_+ GO:0046872 D6U907 3e-63
11945999_1_553_+ GO:0046983 D6U907 3e-63
11945999_1_553_+ GO:0051082 D6U907 3e-63
12010187_1_637_+ GO:0003824 Q21WF2 2e-111
12010187_1_637_+ GO:0005737 Q21WF2 2e-111
12010187_1_637_+ GO:0016740 Q21WF2 2e-111
12010187_1_637_+ GO:0030170 Q21WF2 2e-111
12010187_1_637_+ GO:0031071 Q21WF2 2e-111
12010187_1_637_+ GO:0044571 Q21WF2 2e-111
12010187_1_637_+ GO:0046872 Q21WF2 2e-111
12010187_1_637_+ GO:0051536 Q21WF2 2e-111
12010187_1_637_+ GO:0051537 Q21WF2 2e-111
11975104_1_655_+ GO:0004871 A4BIS3 4e-62
11975104_1_655_+ GO:0007165 A4BIS3 4e-62
11975104_1_655_+ GO:0016020 A4BIS3 4e-62
11975104_1_655_+ GO:0016021 A4BIS3 4e-62
11985542_407_708_- GO:0005623 F1W2B2 5e-27
11985542_407_708_- GO:0006662 F1W2B2 5e-27
11985542_407_708_- GO:0015035 F1W2B2 5e-27
11985542_407_708_- GO:0045454 F1W2B2 5e-27
11985542_407_708_- GO:0055114 F1W2B2 5e-27
12022569_1_782_- GO:0000166 F4KTA8 2e-107
12022569_1_782_- GO:0005524 F4KTA8 2e-107
12022569_1_782_- GO:0005737 F4KTA8 2e-107
12022569_1_782_- GO:0006457 F4KTA8 2e-107
12022569_1_782_- GO:0042026 F4KTA8 2e-107
12022569_1_782_- GO:0051082 F4KTA8 2e-107
12018687_782_1019_- GO:0015846 Q125L0 8e-30
12018687_782_1019_- GO:0019808 Q125L0 8e-30
12018687_782_1019_- GO:0042597 Q125L0 8e-30
12045769_1_776_- GO:0000166 H8KPC2 1e-95
12045769_1_776_- GO:0005524 H8KPC2 1e-95
12025441_131_820_+ GO:0000166 W0SE69 1e-105
12025441_131_820_+ GO:0005524 W0SE69 1e-105
12025441_131_820_+ GO:0008152 W0SE69 1e-105
12025441_131_820_+ GO:0016887 W0SE69 1e-105
12022091_313_1077_+ GO:0003824 E6S7Z6 3e-111
12022091_313_1077_+ GO:0008152 E6S7Z6 3e-111
12022091_313_1077_+ GO:0046872 E6S7Z6 3e-111
12044209_1_341_+ GO:0003824 M5AP24 8e-22
12044209_1_341_+ GO:0008152 M5AP24 8e-22
12044209_1_341_+ GO:0016874 M5AP24 8e-22
11962414_1_605_- GO:0000166 A4XDQ0 5e-49
11962414_1_605_- GO:0004674 A4XDQ0 5e-49
11962414_1_605_- GO:0005524 A4XDQ0 5e-49
11962414_1_605_- GO:0006468 A4XDQ0 5e-49
11962414_1_605_- GO:0016301 A4XDQ0 5e-49
11962414_1_605_- GO:0016310 A4XDQ0 5e-49
11962414_1_605_- GO:0016740 A4XDQ0 5e-49
11966148_1_619_- GO:0006508 M4ZXJ9 3e-79
11966148_1_619_- GO:0008237 M4ZXJ9 3e-79
12020347_469_1026_+ GO:0003824 W8VQQ5 3e-76
12020347_469_1026_+ GO:0004801 W8VQQ5 3e-76
12020347_469_1026_+ GO:0005737 W8VQQ5 3e-76
12020347_469_1026_+ GO:0005975 W8VQQ5 3e-76
12020347_469_1026_+ GO:0006098 W8VQQ5 3e-76
12020347_469_1026_+ GO:0016740 W8VQQ5 3e-76
12039187_1336_1666_- GO:0004733 C7LY37 5e-26
12039187_1336_1666_- GO:0010181 C7LY37 5e-26
12039187_1336_1666_- GO:0016491 C7LY37 5e-26
12039187_1336_1666_- GO:0042823 C7LY37 5e-26
12039187_1336_1666_- GO:0055114 C7LY37 5e-26
12030631_262_1032_+ GO:0000166 G8XAC4 2e-65
12030631_262_1032_+ GO:0003677 G8XAC4 2e-65
12030631_262_1032_+ GO:0003824 G8XAC4 2e-65
12030631_262_1032_+ GO:0004518 G8XAC4 2e-65
12030631_262_1032_+ GO:0005524 G8XAC4 2e-65
12030631_262_1032_+ GO:0005737 G8XAC4 2e-65
12030631_262_1032_+ GO:0006281 G8XAC4 2e-65
12030631_262_1032_+ GO:0006289 G8XAC4 2e-65
12030631_262_1032_+ GO:0006974 G8XAC4 2e-65
12030631_262_1032_+ GO:0009380 G8XAC4 2e-65
12030631_262_1032_+ GO:0009381 G8XAC4 2e-65
12030631_262_1032_+ GO:0009432 G8XAC4 2e-65
12030631_262_1032_+ GO:0016887 G8XAC4 2e-65
12030631_262_1032_+ GO:0046872 G8XAC4 2e-65
12030631_262_1032_+ GO:0090305 G8XAC4 2e-65
11951753_1_570_- GO:0000166 A3TGI9 6e-67
11951753_1_570_- GO:0005524 A3TGI9 6e-67
11951753_1_570_- GO:0006810 A3TGI9 6e-67
11951753_1_570_- GO:0008152 A3TGI9 6e-67
11951753_1_570_- GO:0015833 A3TGI9 6e-67
11951753_1_570_- GO:0016887 A3TGI9 6e-67
12039995_1122_1719_+ GO:0008152 C8XKG5 5e-55
12039995_1122_1719_+ GO:0016491 C8XKG5 5e-55
12039995_1122_1719_+ GO:0055114 C8XKG5 5e-55
12012871_1_724_+ GO:0004252 W5W335 9e-68
12012871_1_724_+ GO:0006508 W5W335 9e-68
11972910_1_569_+ GO:0000287 A3TLK8 1e-77
11972910_1_569_+ GO:0003824 A3TLK8 1e-77
11972910_1_569_+ GO:0004743 A3TLK8 1e-77
11972910_1_569_+ GO:0006096 A3TLK8 1e-77
11972910_1_569_+ GO:0016301 A3TLK8 1e-77
11972910_1_569_+ GO:0016310 A3TLK8 1e-77
11972910_1_569_+ GO:0016740 A3TLK8 1e-77
11972910_1_569_+ GO:0030955 A3TLK8 1e-77
11964036_1_164_- GO:0004129 W8X210 3e-18
11964036_1_164_- GO:0005506 W8X210 3e-18
11964036_1_164_- GO:0009055 W8X210 3e-18
11964036_1_164_- GO:0009060 W8X210 3e-18
11964036_1_164_- GO:0016020 W8X210 3e-18
11964036_1_164_- GO:0016021 W8X210 3e-18
11964036_1_164_- GO:0016491 W8X210 3e-18
11964036_1_164_- GO:0020037 W8X210 3e-18
11964036_1_164_- GO:0055114 W8X210 3e-18
11964036_1_164_- GO:0070469 W8X210 3e-18
11964036_1_164_- GO:1902600 W8X210 3e-18
12043805_1773_1991_- GO:0000049 A5USH7 1e-28
12043805_1773_1991_- GO:0003723 A5USH7 1e-28
12043805_1773_1991_- GO:0003735 A5USH7 1e-28
12043805_1773_1991_- GO:0005622 A5USH7 1e-28
12043805_1773_1991_- GO:0005840 A5USH7 1e-28
12043805_1773_1991_- GO:0006412 A5USH7 1e-28
12043805_1773_1991_- GO:0019843 A5USH7 1e-28
12043805_1773_1991_- GO:0030529 A5USH7 1e-28
11959051_1_324_+ GO:0000160 U5NCA0 2e-48
11959051_1_324_+ GO:0005622 U5NCA0 2e-48
11939304_1_520_+ GO:0004601 D2UBH0 3e-88
11939304_1_520_+ GO:0006979 D2UBH0 3e-88
11939304_1_520_+ GO:0016209 D2UBH0 3e-88
11939304_1_520_+ GO:0016491 D2UBH0 3e-88
11939304_1_520_+ GO:0051920 D2UBH0 3e-88
11939304_1_520_+ GO:0055114 D2UBH0 3e-88
11939304_1_520_+ GO:0098869 D2UBH0 3e-88
11956729_94_420_+ GO:0001000 A3TL10 3e-38
11956729_94_420_+ GO:0006351 A3TL10 3e-38
11956729_94_420_+ GO:0006355 A3TL10 3e-38
11956729_94_420_+ GO:0008270 A3TL10 3e-38
11956729_94_420_+ GO:0045893 A3TL10 3e-38
11956729_94_420_+ GO:0046872 A3TL10 3e-38
11936674_1_529_+ GO:0004030 B0VL78 3e-65
11936674_1_529_+ GO:0006081 B0VL78 3e-65
11936674_1_529_+ GO:0008152 B0VL78 3e-65
11936674_1_529_+ GO:0016491 B0VL78 3e-65
11936674_1_529_+ GO:0016620 B0VL78 3e-65
11936674_1_529_+ GO:0055114 B0VL78 3e-65
12033583_1_1382_+ GO:0008137 A0A0G3V831 2e-62
12033583_1_1382_+ GO:0009055 A0A0G3V831 2e-62
12033583_1_1382_+ GO:0016020 A0A0G3V831 2e-62
12033583_1_1382_+ GO:0016491 A0A0G3V831 2e-62
12033583_1_1382_+ GO:0016651 A0A0G3V831 2e-62
12033583_1_1382_+ GO:0030151 A0A0G3V831 2e-62
12033583_1_1382_+ GO:0042773 A0A0G3V831 2e-62
12033583_1_1382_+ GO:0046872 A0A0G3V831 2e-62
12033583_1_1382_+ GO:0051536 A0A0G3V831 2e-62
12033583_1_1382_+ GO:0051539 A0A0G3V831 2e-62
12033583_1_1382_+ GO:0055114 A0A0G3V831 2e-62
12044973_148_342_+ GO:0003735 K6XGP7 1e-27
12044973_148_342_+ GO:0005622 K6XGP7 1e-27
12044973_148_342_+ GO:0005840 K6XGP7 1e-27
12044973_148_342_+ GO:0006412 K6XGP7 1e-27
12044973_148_342_+ GO:0030529 K6XGP7 1e-27
11973860_1_650_+ GO:0000166 D3P940 2e-62
11973860_1_650_+ GO:0003746 D3P940 2e-62
11973860_1_650_+ GO:0003924 D3P940 2e-62
11973860_1_650_+ GO:0005525 D3P940 2e-62
11973860_1_650_+ GO:0005622 D3P940 2e-62
11973860_1_650_+ GO:0005737 D3P940 2e-62
11973860_1_650_+ GO:0006412 D3P940 2e-62
11973860_1_650_+ GO:0006414 D3P940 2e-62
11973860_1_650_+ GO:0016787 D3P940 2e-62
11977966_1_668_+ GO:0008940 E6S831 1e-102
11977966_1_668_+ GO:0009055 E6S831 1e-102
11977966_1_668_+ GO:0009325 E6S831 1e-102
11977966_1_668_+ GO:0016491 E6S831 1e-102
11977966_1_668_+ GO:0030151 E6S831 1e-102
11977966_1_668_+ GO:0042126 E6S831 1e-102
11977966_1_668_+ GO:0046872 E6S831 1e-102
11977966_1_668_+ GO:0051536 E6S831 1e-102
11977966_1_668_+ GO:0051539 E6S831 1e-102
11977966_1_668_+ GO:0055114 E6S831 1e-102
12045297_1482_2269_+ GO:0008152 A0A0N1JTN1 3e-74
12045297_1482_2269_+ GO:0016829 A0A0N1JTN1 3e-74
11972598_1_645_- GO:0004872 K6Y001 7e-36
11972598_1_645_- GO:0006810 K6Y001 7e-36
11972598_1_645_- GO:0009279 K6Y001 7e-36
11972598_1_645_- GO:0016020 K6Y001 7e-36
11972598_1_645_- GO:0016021 K6Y001 7e-36
11972598_1_645_- GO:0030246 K6Y001 7e-36
12045683_982_1962_- GO:0000166 Q21Y65 7e-169
12045683_982_1962_- GO:0004176 Q21Y65 7e-169
12045683_982_1962_- GO:0004252 Q21Y65 7e-169
12045683_982_1962_- GO:0005524 Q21Y65 7e-169
12045683_982_1962_- GO:0005737 Q21Y65 7e-169
12045683_982_1962_- GO:0006508 Q21Y65 7e-169
12045683_982_1962_- GO:0006515 Q21Y65 7e-169
12045683_982_1962_- GO:0008233 Q21Y65 7e-169
12045683_982_1962_- GO:0008236 Q21Y65 7e-169
12045683_982_1962_- GO:0016787 Q21Y65 7e-169
12045683_982_1962_- GO:0016887 Q21Y65 7e-169
12045683_982_1962_- GO:0030163 Q21Y65 7e-169
12045683_982_1962_- GO:0033554 Q21Y65 7e-169
12045683_982_1962_- GO:0043565 Q21Y65 7e-169
11973746_1_649_+ GO:0006810 Q1LF67 2e-08
11973746_1_649_+ GO:0015288 Q1LF67 2e-08
11973746_1_649_+ GO:0016020 Q1LF67 2e-08
11973746_1_649_+ GO:0055085 Q1LF67 2e-08
12028377_1049_1215_+ GO:0003723 Q8XV26 2e-13
12028377_1049_1215_+ GO:0003735 Q8XV26 2e-13
12028377_1049_1215_+ GO:0005840 Q8XV26 2e-13
12028377_1049_1215_+ GO:0006412 Q8XV26 2e-13
12028377_1049_1215_+ GO:0019843 Q8XV26 2e-13
12028377_1049_1215_+ GO:0030529 Q8XV26 2e-13
11997903_1_789_+ GO:0000166 A0A0G3V506 2e-119
11997903_1_789_+ GO:0000287 A0A0G3V506 2e-119
11997903_1_789_+ GO:0004642 A0A0G3V506 2e-119
11997903_1_789_+ GO:0005524 A0A0G3V506 2e-119
11997903_1_789_+ GO:0005737 A0A0G3V506 2e-119
11997903_1_789_+ GO:0006164 A0A0G3V506 2e-119
11997903_1_789_+ GO:0006189 A0A0G3V506 2e-119
11997903_1_789_+ GO:0016874 A0A0G3V506 2e-119
11997903_1_789_+ GO:0046872 A0A0G3V506 2e-119
11991036_1_741_- GO:0006810 D5W4X0 3e-23
11991036_1_741_- GO:0015288 D5W4X0 3e-23
11991036_1_741_- GO:0016020 D5W4X0 3e-23
11991036_1_741_- GO:0055085 D5W4X0 3e-23
11951147_75_568_+ GO:0008152 A0A0G3UZU8 2e-46
11951147_75_568_+ GO:0016020 A0A0G3UZU8 2e-46
11951147_75_568_+ GO:0016021 A0A0G3UZU8 2e-46
11951147_75_568_+ GO:0016740 A0A0G3UZU8 2e-46
11951147_75_568_+ GO:0016746 A0A0G3UZU8 2e-46
12028915_1_938_- GO:0003824 Q1LBR5 1e-127
12028915_1_938_- GO:0008152 Q1LBR5 1e-127
12028915_1_938_- GO:0016740 Q1LBR5 1e-127
12028915_1_938_- GO:0033608 Q1LBR5 1e-127
11961299_1_601_- GO:0043190 A0A0F0EPD6 3e-54
11961299_1_601_- GO:0055085 A0A0F0EPD6 3e-54
11933148_166_520_- GO:0000175 D5V8X7 4e-41
11933148_166_520_- GO:0000287 D5V8X7 4e-41
11933148_166_520_- GO:0003676 D5V8X7 4e-41
11933148_166_520_- GO:0003723 D5V8X7 4e-41
11933148_166_520_- GO:0004654 D5V8X7 4e-41
11933148_166_520_- GO:0005737 D5V8X7 4e-41
11933148_166_520_- GO:0006396 D5V8X7 4e-41
11933148_166_520_- GO:0006402 D5V8X7 4e-41
11933148_166_520_- GO:0016740 D5V8X7 4e-41
11933148_166_520_- GO:0016779 D5V8X7 4e-41
11933148_166_520_- GO:0046872 D5V8X7 4e-41
11933148_166_520_- GO:0090503 D5V8X7 4e-41
12026941_784_1035_+ GO:0000166 A3U4F9 6e-24
12026941_784_1035_+ GO:0003746 A3U4F9 6e-24
12026941_784_1035_+ GO:0003924 A3U4F9 6e-24
12026941_784_1035_+ GO:0005525 A3U4F9 6e-24
12026941_784_1035_+ GO:0006414 A3U4F9 6e-24
12044429_1_820_- GO:0003924 Q21YN7 2e-127
12044429_1_820_- GO:0005525 Q21YN7 2e-127
12044429_1_820_- GO:0008152 Q21YN7 2e-127
12046039_2124_2396_+ GO:0003723 D2UBJ1 1e-31
12046039_2124_2396_+ GO:0003735 D2UBJ1 1e-31
12046039_2124_2396_+ GO:0005622 D2UBJ1 1e-31
12046039_2124_2396_+ GO:0005840 D2UBJ1 1e-31
12046039_2124_2396_+ GO:0006412 D2UBJ1 1e-31
12046039_2124_2396_+ GO:0015934 D2UBJ1 1e-31
12046039_2124_2396_+ GO:0019843 D2UBJ1 1e-31
12046039_2124_2396_+ GO:0030529 D2UBJ1 1e-31
12041299_736_996_- GO:0008152 F8B6F6 5e-14
12041299_736_996_- GO:0016740 F8B6F6 5e-14
12025367_1_334_- GO:0000166 Q0VNP9 2e-53
12025367_1_334_- GO:0003677 Q0VNP9 2e-53
12025367_1_334_- GO:0003916 Q0VNP9 2e-53
12025367_1_334_- GO:0003918 Q0VNP9 2e-53
12025367_1_334_- GO:0005524 Q0VNP9 2e-53
12025367_1_334_- GO:0005694 Q0VNP9 2e-53
12025367_1_334_- GO:0005737 Q0VNP9 2e-53
12025367_1_334_- GO:0006259 Q0VNP9 2e-53
12025367_1_334_- GO:0006261 Q0VNP9 2e-53
12025367_1_334_- GO:0006265 Q0VNP9 2e-53
12025367_1_334_- GO:0016853 Q0VNP9 2e-53
12032099_1061_1327_- GO:0003984 M4ZXR2 5e-19
12032099_1061_1327_- GO:0008152 M4ZXR2 5e-19
12032099_1061_1327_- GO:0009082 M4ZXR2 5e-19
12032099_1061_1327_- GO:0016597 M4ZXR2 5e-19
12032099_1061_1327_- GO:0016740 M4ZXR2 5e-19
11988668_1_727_+ GO:0004591 A0A0F0EYJ9 3e-124
11988668_1_727_+ GO:0006099 A0A0F0EYJ9 3e-124
11988668_1_727_+ GO:0008152 A0A0F0EYJ9 3e-124
11988668_1_727_+ GO:0008683 A0A0F0EYJ9 3e-124
11988668_1_727_+ GO:0016624 A0A0F0EYJ9 3e-124
11988668_1_727_+ GO:0016746 A0A0F0EYJ9 3e-124
11988668_1_727_+ GO:0016829 A0A0F0EYJ9 3e-124
11988668_1_727_+ GO:0030976 A0A0F0EYJ9 3e-124
11988668_1_727_+ GO:0055114 A0A0F0EYJ9 3e-124
11932712_46_321_+ GO:0003677 A6VW23 3e-19
11932712_46_321_+ GO:0030261 A6VW23 3e-19
12041933_1492_1901_- GO:0003824 A0A0F2G3A8 7e-39
12041933_1492_1901_- GO:0008152 A0A0F2G3A8 7e-39
11951429_1_569_- GO:0006508 E6SCG5 2e-78
11951429_1_569_- GO:0008233 E6SCG5 2e-78
11951429_1_569_- GO:0008237 E6SCG5 2e-78
12033459_1_192_- GO:0000015 A0A068NUK1 1e-19
12033459_1_192_- GO:0000287 A0A068NUK1 1e-19
12033459_1_192_- GO:0004634 A0A068NUK1 1e-19
12033459_1_192_- GO:0005576 A0A068NUK1 1e-19
12033459_1_192_- GO:0005737 A0A068NUK1 1e-19
12033459_1_192_- GO:0006096 A0A068NUK1 1e-19
12033459_1_192_- GO:0009986 A0A068NUK1 1e-19
12033459_1_192_- GO:0016829 A0A068NUK1 1e-19
12033459_1_192_- GO:0046872 A0A068NUK1 1e-19
12047383_2126_3001_+ GO:0000287 M4ZYE4 1e-86
12047383_2126_3001_+ GO:0003824 M4ZYE4 1e-86
12047383_2126_3001_+ GO:0008152 M4ZYE4 1e-86
12047383_2126_3001_+ GO:0008299 M4ZYE4 1e-86
12047383_2126_3001_+ GO:0008661 M4ZYE4 1e-86
12047383_2126_3001_+ GO:0009228 M4ZYE4 1e-86
12047383_2126_3001_+ GO:0016114 M4ZYE4 1e-86
12047383_2126_3001_+ GO:0016740 M4ZYE4 1e-86
12047383_2126_3001_+ GO:0030976 M4ZYE4 1e-86
12047383_2126_3001_+ GO:0046872 M4ZYE4 1e-86
12047383_2126_3001_+ GO:0052865 M4ZYE4 1e-86
12045649_1_1078_+ GO:0003676 M5A121 6e-68
12045649_1_1078_+ GO:0003677 M5A121 6e-68
12045649_1_1078_+ GO:0003824 M5A121 6e-68
12045649_1_1078_+ GO:0003887 M5A121 6e-68
12045649_1_1078_+ GO:0004518 M5A121 6e-68
12045649_1_1078_+ GO:0006260 M5A121 6e-68
12045649_1_1078_+ GO:0006261 M5A121 6e-68
12045649_1_1078_+ GO:0006281 M5A121 6e-68
12045649_1_1078_+ GO:0016740 M5A121 6e-68
12045649_1_1078_+ GO:0016779 M5A121 6e-68
12045649_1_1078_+ GO:0016787 M5A121 6e-68
12045649_1_1078_+ GO:0071897 M5A121 6e-68
12045649_1_1078_+ GO:0090305 M5A121 6e-68
11987586_237_720_+ GO:0003677 E6S950 9e-77
11987586_237_720_+ GO:0003899 E6S950 9e-77
11987586_237_720_+ GO:0006351 E6S950 9e-77
11987586_237_720_+ GO:0016740 E6S950 9e-77
11987586_237_720_+ GO:0016779 E6S950 9e-77
11987586_237_720_+ GO:0046983 E6S950 9e-77
12015933_592_977_+ GO:0000166 Q21WF8 4e-56
12015933_592_977_+ GO:0005524 Q21WF8 4e-56
12015933_592_977_+ GO:0008152 Q21WF8 4e-56
12015933_592_977_+ GO:0016887 Q21WF8 4e-56
12038903_1_1041_+ GO:0000105 V9XJF2 4e-128
12038903_1_1041_+ GO:0003824 V9XJF2 4e-128
12038903_1_1041_+ GO:0008652 V9XJF2 4e-128
12038903_1_1041_+ GO:0010181 V9XJF2 4e-128
12038903_1_1041_+ GO:0016491 V9XJF2 4e-128
12038903_1_1041_+ GO:0055114 V9XJF2 4e-128
12040337_1_479_+ GO:0006935 I0XV45 4e-50
12040337_1_479_+ GO:0009425 I0XV45 4e-50
12040337_1_479_+ GO:0016020 I0XV45 4e-50
12040337_1_479_+ GO:0016021 I0XV45 4e-50
12040337_1_479_+ GO:0071973 I0XV45 4e-50
11994194_1_733_+ GO:0004617 M4ZZA0 9e-61
11994194_1_733_+ GO:0006564 M4ZZA0 9e-61
11994194_1_733_+ GO:0008152 M4ZZA0 9e-61
11994194_1_733_+ GO:0008652 M4ZZA0 9e-61
11994194_1_733_+ GO:0016491 M4ZZA0 9e-61
11994194_1_733_+ GO:0016597 M4ZZA0 9e-61
11994194_1_733_+ GO:0016616 M4ZZA0 9e-61
11994194_1_733_+ GO:0051287 M4ZZA0 9e-61
11994194_1_733_+ GO:0055114 M4ZZA0 9e-61
12030217_1_949_- GO:0016021 H8H112 8e-62
12030217_1_949_- GO:0016787 H8H112 8e-62
12030217_1_949_- GO:0016811 H8H112 8e-62
12030217_1_949_- GO:0017000 H8H112 8e-62
12017801_1_1005_+ GO:0004471 Q6FA39 4e-124
12017801_1_1005_+ GO:0004473 Q6FA39 4e-124
12017801_1_1005_+ GO:0005829 Q6FA39 4e-124
12017801_1_1005_+ GO:0006108 Q6FA39 4e-124
12017801_1_1005_+ GO:0008152 Q6FA39 4e-124
12017801_1_1005_+ GO:0008948 Q6FA39 4e-124
12017801_1_1005_+ GO:0008959 Q6FA39 4e-124
12017801_1_1005_+ GO:0016491 Q6FA39 4e-124
12017801_1_1005_+ GO:0016616 Q6FA39 4e-124
12017801_1_1005_+ GO:0016740 Q6FA39 4e-124
12017801_1_1005_+ GO:0016746 Q6FA39 4e-124
12017801_1_1005_+ GO:0030145 Q6FA39 4e-124
12017801_1_1005_+ GO:0046872 Q6FA39 4e-124
12017801_1_1005_+ GO:0051287 Q6FA39 4e-124
12017801_1_1005_+ GO:0055114 Q6FA39 4e-124
12017821_138_1005_- GO:0006355 I0XSJ4 9e-50
12017821_138_1005_- GO:0045152 I0XSJ4 9e-50
12005518_1_386_- GO:0005737 A6KZK0 7e-52
12005518_1_386_- GO:0008616 A6KZK0 7e-52
12005518_1_386_- GO:0016740 A6KZK0 7e-52
12005518_1_386_- GO:0016853 A6KZK0 7e-52
11969596_1_632_- GO:0003824 I0XSD7 1e-85
11969596_1_632_- GO:0005975 I0XSD7 1e-85
11969596_1_632_- GO:0006099 I0XSD7 1e-85
11969596_1_632_- GO:0006108 I0XSD7 1e-85
11969596_1_632_- GO:0016491 I0XSD7 1e-85
11969596_1_632_- GO:0016615 I0XSD7 1e-85
11969596_1_632_- GO:0016616 I0XSD7 1e-85
11969596_1_632_- GO:0019752 I0XSD7 1e-85
11969596_1_632_- GO:0030060 I0XSD7 1e-85
11969596_1_632_- GO:0055114 I0XSD7 1e-85
12006532_150_864_+ GO:0004347 A0A0G3V3A2 6e-42
12006532_150_864_+ GO:0004476 A0A0G3V3A2 6e-42
12006532_150_864_+ GO:0005975 A0A0G3V3A2 6e-42
12006532_150_864_+ GO:0016853 A0A0G3V3A2 6e-42
12006532_150_864_+ GO:0030246 A0A0G3V3A2 6e-42
11993270_1_310_- GO:0005215 A0A0G3BVF3 5e-42
11993270_1_310_- GO:0006810 A0A0G3BVF3 5e-42
11952779_114_573_+ GO:0008152 A0A0M8KQL9 2e-55
11952779_114_573_+ GO:0016829 A0A0M8KQL9 2e-55
12010095_1_902_- GO:0033103 Q4K3N7 1e-97
12010095_1_902_- GO:0033104 Q4K3N7 1e-97
12026367_1_978_- GO:0004872 A0A0E3Z585 9e-111
12026367_1_978_- GO:0006810 A0A0E3Z585 9e-111
12026367_1_978_- GO:0009279 A0A0E3Z585 9e-111
12026367_1_978_- GO:0016020 A0A0E3Z585 9e-111
11967598_378_624_- GO:0003723 F8GHL7 4e-32
11967598_378_624_- GO:0003735 F8GHL7 4e-32
11967598_378_624_- GO:0005622 F8GHL7 4e-32
11967598_378_624_- GO:0005840 F8GHL7 4e-32
11967598_378_624_- GO:0006412 F8GHL7 4e-32
11967598_378_624_- GO:0019843 F8GHL7 4e-32
11967598_378_624_- GO:0030529 F8GHL7 4e-32
11971442_1_640_+ GO:0003824 E1VLV2 2e-80
11971442_1_640_+ GO:0003938 E1VLV2 2e-80
11971442_1_640_+ GO:0004190 E1VLV2 2e-80
11971442_1_640_+ GO:0006164 E1VLV2 2e-80
11971442_1_640_+ GO:0006508 E1VLV2 2e-80
11971442_1_640_+ GO:0016491 E1VLV2 2e-80
11971442_1_640_+ GO:0055114 E1VLV2 2e-80
11948289_1_534_+ GO:0003861 A0A0F0ER63 2e-82
11948289_1_534_+ GO:0008152 A0A0F0ER63 2e-82
11948289_1_534_+ GO:0008652 A0A0F0ER63 2e-82
11948289_1_534_+ GO:0009082 A0A0F0ER63 2e-82
11948289_1_534_+ GO:0009098 A0A0F0ER63 2e-82
11948289_1_534_+ GO:0009316 A0A0F0ER63 2e-82
11948289_1_534_+ GO:0016829 A0A0F0ER63 2e-82
11948289_1_534_+ GO:0016853 A0A0F0ER63 2e-82
12033989_1_622_+ GO:0000166 A0A0G3V304 6e-66
12033989_1_622_+ GO:0004812 A0A0G3V304 6e-66
12033989_1_622_+ GO:0004829 A0A0G3V304 6e-66
12033989_1_622_+ GO:0005524 A0A0G3V304 6e-66
12033989_1_622_+ GO:0005737 A0A0G3V304 6e-66
12033989_1_622_+ GO:0006412 A0A0G3V304 6e-66
12033989_1_622_+ GO:0006418 A0A0G3V304 6e-66
12033989_1_622_+ GO:0006435 A0A0G3V304 6e-66
12033989_1_622_+ GO:0016874 A0A0G3V304 6e-66
12033989_1_622_+ GO:0016876 A0A0G3V304 6e-66
12033989_1_622_+ GO:0043039 A0A0G3V304 6e-66
12033989_1_622_+ GO:0046872 A0A0G3V304 6e-66
11988402_79_390_- GO:0003700 A0A0F6W783 6e-11
11988402_79_390_- GO:0006355 A0A0F6W783 6e-11
12028165_438_839_+ GO:0004493 A0A0G3V081 2e-50
12028165_438_839_+ GO:0008152 A0A0G3V081 2e-50
12028165_438_839_+ GO:0016853 A0A0G3V081 2e-50
12025353_1_992_- GO:0008152 D5UQ01 9e-103
12025353_1_992_- GO:0016491 D5UQ01 9e-103
12025353_1_992_- GO:0016620 D5UQ01 9e-103
12025353_1_992_- GO:0055114 D5UQ01 9e-103
11995595_1_527_+ GO:0003841 A0A0G3V4D2 3e-09
11995595_1_527_+ GO:0008152 A0A0G3V4D2 3e-09
11995595_1_527_+ GO:0016740 A0A0G3V4D2 3e-09
11995595_1_527_+ GO:0016746 A0A0G3V4D2 3e-09
12000007_19_805_+ GO:0008152 A5VCG4 9e-96
12000007_19_805_+ GO:0016491 A5VCG4 9e-96
12000007_19_805_+ GO:0055114 A5VCG4 9e-96
12027483_73_960_- GO:0000287 A0A068NPY0 5e-109
12027483_73_960_- GO:0004450 A0A068NPY0 5e-109
12027483_73_960_- GO:0006097 A0A068NPY0 5e-109
12027483_73_960_- GO:0006099 A0A068NPY0 5e-109
12027483_73_960_- GO:0016491 A0A068NPY0 5e-109
12027483_73_960_- GO:0016616 A0A068NPY0 5e-109
12027483_73_960_- GO:0046872 A0A068NPY0 5e-109
12027483_73_960_- GO:0051287 A0A068NPY0 5e-109
12027483_73_960_- GO:0055114 A0A068NPY0 5e-109
11924283_1_500_- GO:0005886 A0A0G3V5W8 1e-70
11924283_1_500_- GO:0006810 A0A0G3V5W8 1e-70
11924283_1_500_- GO:0016020 A0A0G3V5W8 1e-70
11924283_1_500_- GO:0016491 A0A0G3V5W8 1e-70
11924283_1_500_- GO:0016651 A0A0G3V5W8 1e-70
11924283_1_500_- GO:0048038 A0A0G3V5W8 1e-70
11924283_1_500_- GO:0050136 A0A0G3V5W8 1e-70
11924283_1_500_- GO:0051287 A0A0G3V5W8 1e-70
11924283_1_500_- GO:0055114 A0A0G3V5W8 1e-70
11981856_1_650_- GO:0000166 A0A0E9N624 3e-102
11981856_1_650_- GO:0005524 A0A0E9N624 3e-102
11981856_1_650_- GO:0006457 A0A0E9N624 3e-102
11981856_1_650_- GO:0051082 A0A0E9N624 3e-102
11931883_110_517_- GO:0003677 K9TZN7 2e-22
11931883_110_517_- GO:0003700 K9TZN7 2e-22
11931883_110_517_- GO:0006351 K9TZN7 2e-22
11931883_110_517_- GO:0006355 K9TZN7 2e-22
11957787_1_589_- GO:0000154 A0A0F7NA70 4e-16
11957787_1_589_- GO:0000179 A0A0F7NA70 4e-16
11957787_1_589_- GO:0003723 A0A0F7NA70 4e-16
11957787_1_589_- GO:0008168 A0A0F7NA70 4e-16
11957787_1_589_- GO:0008649 A0A0F7NA70 4e-16
11957787_1_589_- GO:0016740 A0A0F7NA70 4e-16
11957787_1_589_- GO:0031167 A0A0F7NA70 4e-16
11957787_1_589_- GO:0032259 A0A0F7NA70 4e-16
11938688_1_143_+ GO:0000049 A9BRX2 1e-18
11938688_1_143_+ GO:0003676 A9BRX2 1e-18
11938688_1_143_+ GO:0003723 A9BRX2 1e-18
11938688_1_143_+ GO:0003735 A9BRX2 1e-18
11938688_1_143_+ GO:0005622 A9BRX2 1e-18
11938688_1_143_+ GO:0005840 A9BRX2 1e-18
11938688_1_143_+ GO:0006412 A9BRX2 1e-18
11938688_1_143_+ GO:0019843 A9BRX2 1e-18
11938688_1_143_+ GO:0030529 A9BRX2 1e-18
11959061_1_593_+ GO:0005509 F5RDF8 2e-65
11959061_1_593_+ GO:0016020 F5RDF8 2e-65
11959061_1_593_+ GO:0016614 F5RDF8 2e-65
11959061_1_593_+ GO:0055114 F5RDF8 2e-65
12010565_145_908_+ GO:0000166 K2GSY3 6e-97
12010565_145_908_+ GO:0003746 K2GSY3 6e-97
12010565_145_908_+ GO:0003924 K2GSY3 6e-97
12010565_145_908_+ GO:0005525 K2GSY3 6e-97
12010565_145_908_+ GO:0005622 K2GSY3 6e-97
12010565_145_908_+ GO:0006414 K2GSY3 6e-97
12002282_500_825_+ GO:0005507 W0F1F7 1e-44
12012129_163_426_- GO:0003677 A3TQU0 1e-40
12012129_163_426_- GO:0005737 A3TQU0 1e-40
12012129_163_426_- GO:0006351 A3TQU0 1e-40
12012129_163_426_- GO:0006355 A3TQU0 1e-40
12012129_163_426_- GO:0035731 A3TQU0 1e-40
12012129_163_426_- GO:0046872 A3TQU0 1e-40
12012129_163_426_- GO:0051536 A3TQU0 1e-40
12012129_163_426_- GO:0051539 A3TQU0 1e-40
12044765_1_348_+ GO:0003674 Q3AAL8 3e-09
12044765_1_348_+ GO:0005575 Q3AAL8 3e-09
12044765_1_348_+ GO:0008150 Q3AAL8 3e-09
12038367_480_1115_+ GO:0008152 Q0K4A2 1e-50
12038367_480_1115_+ GO:0016491 Q0K4A2 1e-50
12038367_480_1115_+ GO:0016627 Q0K4A2 1e-50
12038367_480_1115_+ GO:0018515 Q0K4A2 1e-50
12038367_480_1115_+ GO:0050660 Q0K4A2 1e-50
12038367_480_1115_+ GO:0055114 Q0K4A2 1e-50
11964300_1_612_- GO:0003824 K1DTY9 2e-92
11964300_1_612_- GO:0004494 K1DTY9 2e-92
11964300_1_612_- GO:0008152 K1DTY9 2e-92
11964300_1_612_- GO:0016853 K1DTY9 2e-92
11964300_1_612_- GO:0016866 K1DTY9 2e-92
11964300_1_612_- GO:0031419 K1DTY9 2e-92
11964300_1_612_- GO:0046872 K1DTY9 2e-92
12018235_159_1012_+ GO:0046983 A8H1X1 1e-67
12005432_1_730_- GO:0009055 A0A0G3BGN1 4e-91
12005432_1_730_- GO:0050660 A0A0G3BGN1 4e-91
12016771_1_847_- GO:0005886 E6SEX2 2e-99
11946623_1_555_- GO:0000166 F0P0F8 1e-91
11946623_1_555_- GO:0003746 F0P0F8 1e-91
11946623_1_555_- GO:0003924 F0P0F8 1e-91
11946623_1_555_- GO:0005525 F0P0F8 1e-91
11946623_1_555_- GO:0005622 F0P0F8 1e-91
11946623_1_555_- GO:0005737 F0P0F8 1e-91
11946623_1_555_- GO:0006412 F0P0F8 1e-91
11946623_1_555_- GO:0006414 F0P0F8 1e-91
11930991_1_129_+ GO:0000049 A0A0F6W985 2e-10
11930991_1_129_+ GO:0003723 A0A0F6W985 2e-10
11930991_1_129_+ GO:0003735 A0A0F6W985 2e-10
11930991_1_129_+ GO:0005622 A0A0F6W985 2e-10
11930991_1_129_+ GO:0005840 A0A0F6W985 2e-10
11930991_1_129_+ GO:0006412 A0A0F6W985 2e-10
11930991_1_129_+ GO:0019843 A0A0F6W985 2e-10
11930991_1_129_+ GO:0030529 A0A0F6W985 2e-10
12010103_357_902_- GO:0008289 R4YM68 6e-19
11963490_1_609_+ GO:0003824 M5A0W4 2e-72
11963490_1_609_+ GO:0004807 M5A0W4 2e-72
11963490_1_609_+ GO:0005737 M5A0W4 2e-72
11963490_1_609_+ GO:0006094 M5A0W4 2e-72
11963490_1_609_+ GO:0006096 M5A0W4 2e-72
11963490_1_609_+ GO:0006098 M5A0W4 2e-72
11963490_1_609_+ GO:0008152 M5A0W4 2e-72
11963490_1_609_+ GO:0016853 M5A0W4 2e-72
11944957_1_551_- GO:0005507 A0A0A2MY75 8e-92
11981570_1_686_- GO:0000413 A1TM63 3e-105
11981570_1_686_- GO:0003755 A1TM63 3e-105
11981570_1_686_- GO:0005737 A1TM63 3e-105
11981570_1_686_- GO:0006457 A1TM63 3e-105
11981570_1_686_- GO:0007049 A1TM63 3e-105
11981570_1_686_- GO:0008152 A1TM63 3e-105
11981570_1_686_- GO:0015031 A1TM63 3e-105
11981570_1_686_- GO:0016853 A1TM63 3e-105
11981570_1_686_- GO:0051301 A1TM63 3e-105
12047659_1_980_- GO:0009279 Q12A39 3e-130
12047659_1_980_- GO:0016020 Q12A39 3e-130
12047659_1_980_- GO:0016021 Q12A39 3e-130
12047659_1_980_- GO:0019867 Q12A39 3e-130
12047659_1_980_- GO:0043165 Q12A39 3e-130
12047659_1_980_- GO:0051205 Q12A39 3e-130
12047659_1_980_- GO:0071709 Q12A39 3e-130
12005288_1_497_+ GO:0003995 Q128I7 6e-68
12005288_1_497_+ GO:0008152 Q128I7 6e-68
12005288_1_497_+ GO:0016491 Q128I7 6e-68
12005288_1_497_+ GO:0016627 Q128I7 6e-68
12005288_1_497_+ GO:0050660 Q128I7 6e-68
12005288_1_497_+ GO:0055114 Q128I7 6e-68
12024895_672_920_- GO:0000166 A6W5Y6 5e-27
12024895_672_920_- GO:0005524 A6W5Y6 5e-27
12024895_672_920_- GO:0005737 A6W5Y6 5e-27
12024895_672_920_- GO:0006457 A6W5Y6 5e-27
12024895_672_920_- GO:0042026 A6W5Y6 5e-27
12024895_672_920_- GO:0051082 A6W5Y6 5e-27
12012127_1_926_+ GO:0009007 N6XU33 2e-111
12012127_1_926_+ GO:0032775 N6XU33 2e-111
11961225_1_601_- GO:0000166 A5UW70 6e-93
11961225_1_601_- GO:0004611 A5UW70 6e-93
11961225_1_601_- GO:0004613 A5UW70 6e-93
11961225_1_601_- GO:0005525 A5UW70 6e-93
11961225_1_601_- GO:0005737 A5UW70 6e-93
11961225_1_601_- GO:0006094 A5UW70 6e-93
11961225_1_601_- GO:0016301 A5UW70 6e-93
11961225_1_601_- GO:0016310 A5UW70 6e-93
11961225_1_601_- GO:0016829 A5UW70 6e-93
11961225_1_601_- GO:0016831 A5UW70 6e-93
11961225_1_601_- GO:0017076 A5UW70 6e-93
11961225_1_601_- GO:0030145 A5UW70 6e-93
11961225_1_601_- GO:0046872 A5UW70 6e-93
12027709_443_988_- GO:0008152 A0A0G3V1U1 2e-65
12027709_443_988_- GO:0016491 A0A0G3V1U1 2e-65
12027709_443_988_- GO:0055114 A0A0G3V1U1 2e-65
12008271_1_881_- GO:0008152 A0A0M8K7P9 3e-42
12008271_1_881_- GO:0016787 A0A0M8K7P9 3e-42
11967864_1_496_- GO:0003735 M5A2M4 7e-67
11967864_1_496_- GO:0005622 M5A2M4 7e-67
11967864_1_496_- GO:0005840 M5A2M4 7e-67
11967864_1_496_- GO:0006412 M5A2M4 7e-67
11967864_1_496_- GO:0015935 M5A2M4 7e-67
11967864_1_496_- GO:0030529 M5A2M4 7e-67
12038947_1_170_+ GO:0000166 A3TQ91 2e-19
12038947_1_170_+ GO:0003824 A3TQ91 2e-19
12038947_1_170_+ GO:0004775 A3TQ91 2e-19
12038947_1_170_+ GO:0005524 A3TQ91 2e-19
12038947_1_170_+ GO:0008152 A3TQ91 2e-19
12038947_1_170_+ GO:0016874 A3TQ91 2e-19
12038947_1_170_+ GO:0048037 A3TQ91 2e-19
12018127_71_988_- GO:0003995 A1K664 5e-94
12018127_71_988_- GO:0008152 A1K664 5e-94
12018127_71_988_- GO:0016491 A1K664 5e-94
12018127_71_988_- GO:0016627 A1K664 5e-94
12018127_71_988_- GO:0043958 A1K664 5e-94
12018127_71_988_- GO:0050660 A1K664 5e-94
12018127_71_988_- GO:0055114 A1K664 5e-94
11967572_332_624_- GO:0008865 A0A0A8JZB3 2e-23
11967572_332_624_- GO:0016301 A0A0A8JZB3 2e-23
11967572_332_624_- GO:0016310 A0A0A8JZB3 2e-23
11967572_332_624_- GO:0016740 A0A0A8JZB3 2e-23
11967572_332_624_- GO:0046835 A0A0A8JZB3 2e-23
12022611_1_330_+ GO:0016020 E8TIC4 1e-15
12022611_1_330_+ GO:0016021 E8TIC4 1e-15
12018887_905_1022_+ GO:0000049 A9BPR3 5e-08
12018887_905_1022_+ GO:0003723 A9BPR3 5e-08
12018887_905_1022_+ GO:0003735 A9BPR3 5e-08
12018887_905_1022_+ GO:0005622 A9BPR3 5e-08
12018887_905_1022_+ GO:0005840 A9BPR3 5e-08
12018887_905_1022_+ GO:0006412 A9BPR3 5e-08
12018887_905_1022_+ GO:0015935 A9BPR3 5e-08
12018887_905_1022_+ GO:0019843 A9BPR3 5e-08
12018887_905_1022_+ GO:0030529 A9BPR3 5e-08
12047475_1838_2719_- GO:0008152 F5XY83 6e-87
12047475_1838_2719_- GO:0008658 F5XY83 6e-87
12047475_1838_2719_- GO:0016740 F5XY83 6e-87
11938432_1_532_+ GO:0003857 A3TGC8 4e-89
11938432_1_532_+ GO:0006631 A3TGC8 4e-89
11938432_1_532_+ GO:0016491 A3TGC8 4e-89
11938432_1_532_+ GO:0055114 A3TGC8 4e-89
11982718_270_693_+ GO:0003824 Q21VC5 2e-60
11982718_270_693_+ GO:0003985 Q21VC5 2e-60
11982718_270_693_+ GO:0008152 Q21VC5 2e-60
11982718_270_693_+ GO:0016740 Q21VC5 2e-60
11982718_270_693_+ GO:0016746 Q21VC5 2e-60
11982718_270_693_+ GO:0016747 Q21VC5 2e-60
12033555_1_222_+ GO:0005198 C5T211 2e-23
12033555_1_222_+ GO:0005576 C5T211 2e-23
12033555_1_222_+ GO:0009288 C5T211 2e-23
12033555_1_222_+ GO:0009420 C5T211 2e-23
12033555_1_222_+ GO:0044781 C5T211 2e-23
12033555_1_222_+ GO:0071973 C5T211 2e-23
11963342_1_609_- GO:0004872 G7URB6 2e-85
11963342_1_609_- GO:0006810 G7URB6 2e-85
11963342_1_609_- GO:0016020 G7URB6 2e-85
11929325_348_511_- GO:0000902 F5Y5E5 5e-21
12007643_404_875_- GO:0003723 H6L0L8 1e-55
12007643_404_875_- GO:0003735 H6L0L8 1e-55
12007643_404_875_- GO:0005622 H6L0L8 1e-55
12007643_404_875_- GO:0005840 H6L0L8 1e-55
12007643_404_875_- GO:0006412 H6L0L8 1e-55
12007643_404_875_- GO:0015935 H6L0L8 1e-55
12007643_404_875_- GO:0019843 H6L0L8 1e-55
12007643_404_875_- GO:0030529 H6L0L8 1e-55
12037397_1_1010_+ GO:0043190 A3XDX9 2e-158
12037397_1_1010_+ GO:0055085 A3XDX9 2e-158
12048997_1_212_+ GO:0006351 A0A0G3BKH0 7e-26
12048997_1_212_+ GO:0006355 A0A0G3BKH0 7e-26
12048997_1_212_+ GO:0006808 A0A0G3BKH0 7e-26
12048997_1_212_+ GO:0030234 A0A0G3BKH0 7e-26
12048997_1_212_+ GO:0050790 A0A0G3BKH0 7e-26
11942362_19_543_+ GO:0003676 D0LJ72 4e-43
11942362_19_543_+ GO:0003723 D0LJ72 4e-43
11942362_19_543_+ GO:0003735 D0LJ72 4e-43
11942362_19_543_+ GO:0005840 D0LJ72 4e-43
11942362_19_543_+ GO:0006412 D0LJ72 4e-43
11965342_1_616_+ GO:0004553 D3PQW3 2e-24
11965342_1_616_+ GO:0005975 D3PQW3 2e-24
11965342_1_616_+ GO:0008152 D3PQW3 2e-24
11965342_1_616_+ GO:0008422 D3PQW3 2e-24
11965342_1_616_+ GO:0016787 D3PQW3 2e-24
11965342_1_616_+ GO:0016798 D3PQW3 2e-24
11965342_1_616_+ GO:0030245 D3PQW3 2e-24
11982986_1_694_+ GO:0006351 M4ZX88 2e-61
11982986_1_694_+ GO:0006353 M4ZX88 2e-61
11982986_1_694_+ GO:0006354 M4ZX88 2e-61
11982986_1_694_+ GO:0006355 M4ZX88 2e-61
11982986_1_694_+ GO:0031564 M4ZX88 2e-61
11982986_1_694_+ GO:0032784 M4ZX88 2e-61
11926059_230_504_- GO:0003677 F4KZM8 3e-30
11950027_17_565_- GO:0003723 A0A0F7CNT5 1e-46
11950027_17_565_- GO:0003735 A0A0F7CNT5 1e-46
11950027_17_565_- GO:0005622 A0A0F7CNT5 1e-46
11950027_17_565_- GO:0005840 A0A0F7CNT5 1e-46
11950027_17_565_- GO:0006412 A0A0F7CNT5 1e-46
11950027_17_565_- GO:0019843 A0A0F7CNT5 1e-46
11950027_17_565_- GO:0030529 A0A0F7CNT5 1e-46
11979384_299_675_- GO:0000166 F5Y588 3e-46
11979384_299_675_- GO:0003723 F5Y588 3e-46
11979384_299_675_- GO:0003735 F5Y588 3e-46
11979384_299_675_- GO:0005622 F5Y588 3e-46
11979384_299_675_- GO:0005840 F5Y588 3e-46
11979384_299_675_- GO:0006412 F5Y588 3e-46
11979384_299_675_- GO:0019843 F5Y588 3e-46
11979384_299_675_- GO:0030529 F5Y588 3e-46
11932339_178_518_- GO:0005737 E6S8C0 2e-19
11932339_178_518_- GO:0007049 E6S8C0 2e-19
11932339_178_518_- GO:0051301 E6S8C0 2e-19
11986082_255_711_+ GO:0008152 A0A0M8KQL9 2e-55
11986082_255_711_+ GO:0016829 A0A0M8KQL9 2e-55
12027605_848_1012_+ GO:0006810 Q21YD7 4e-15
12027605_848_1012_+ GO:0030288 Q21YD7 4e-15
11939938_302_537_+ GO:0003677 M4ZVR3 6e-22
11939938_302_537_+ GO:0003887 M4ZVR3 6e-22
11939938_302_537_+ GO:0005737 M4ZVR3 6e-22
11939938_302_537_+ GO:0006260 M4ZVR3 6e-22
11939938_302_537_+ GO:0008408 M4ZVR3 6e-22
11939938_302_537_+ GO:0009360 M4ZVR3 6e-22
11939938_302_537_+ GO:0016740 M4ZVR3 6e-22
11939938_302_537_+ GO:0016779 M4ZVR3 6e-22
11939938_302_537_+ GO:0071897 M4ZVR3 6e-22
11939938_302_537_+ GO:0090305 M4ZVR3 6e-22
11928315_65_509_- GO:0005886 M4ZXY1 2e-27
11928315_65_509_- GO:0006754 M4ZXY1 2e-27
11928315_65_509_- GO:0006810 M4ZXY1 2e-27
11928315_65_509_- GO:0006811 M4ZXY1 2e-27
11928315_65_509_- GO:0015986 M4ZXY1 2e-27
11928315_65_509_- GO:0015992 M4ZXY1 2e-27
11928315_65_509_- GO:0016020 M4ZXY1 2e-27
11928315_65_509_- GO:0016787 M4ZXY1 2e-27
11928315_65_509_- GO:0042777 M4ZXY1 2e-27
11928315_65_509_- GO:0045261 M4ZXY1 2e-27
11928315_65_509_- GO:0046933 M4ZXY1 2e-27
12023759_215_877_+ GO:0000166 C5CKV9 1e-87
12023759_215_877_+ GO:0004017 C5CKV9 1e-87
12023759_215_877_+ GO:0005524 C5CKV9 1e-87
12023759_215_877_+ GO:0005737 C5CKV9 1e-87
12023759_215_877_+ GO:0006139 C5CKV9 1e-87
12023759_215_877_+ GO:0009165 C5CKV9 1e-87
12023759_215_877_+ GO:0016301 C5CKV9 1e-87
12023759_215_877_+ GO:0016310 C5CKV9 1e-87
12023759_215_877_+ GO:0016740 C5CKV9 1e-87
12023759_215_877_+ GO:0016776 C5CKV9 1e-87
12023759_215_877_+ GO:0019205 C5CKV9 1e-87
12023759_215_877_+ GO:0044209 C5CKV9 1e-87
12023759_215_877_+ GO:0046939 C5CKV9 1e-87
11977136_1_664_+ GO:0006865 Q12AW2 2e-112
11978932_1_673_- GO:0003677 K6W4V6 2e-102
11978932_1_673_- GO:0003899 K6W4V6 2e-102
11978932_1_673_- GO:0006351 K6W4V6 2e-102
11978932_1_673_- GO:0016740 K6W4V6 2e-102
11978932_1_673_- GO:0016779 K6W4V6 2e-102
12042155_1_1143_+ GO:0003824 A6W5Z3 6e-98
12042155_1_1143_+ GO:0016491 A6W5Z3 6e-98
12042155_1_1143_+ GO:0055114 A6W5Z3 6e-98
12005638_1_855_+ GO:0000166 A0A0G3V0L0 3e-44
12005638_1_855_+ GO:0003676 A0A0G3V0L0 3e-44
12005638_1_855_+ GO:0004812 A0A0G3V0L0 3e-44
12005638_1_855_+ GO:0004815 A0A0G3V0L0 3e-44
12005638_1_855_+ GO:0005524 A0A0G3V0L0 3e-44
12005638_1_855_+ GO:0005737 A0A0G3V0L0 3e-44
12005638_1_855_+ GO:0006412 A0A0G3V0L0 3e-44
12005638_1_855_+ GO:0006418 A0A0G3V0L0 3e-44
12005638_1_855_+ GO:0016874 A0A0G3V0L0 3e-44
11997037_1_782_+ GO:0006793 E3H5N7 2e-104
11997037_1_782_+ GO:0008976 E3H5N7 2e-104
11997037_1_782_+ GO:0016301 E3H5N7 2e-104
11997037_1_782_+ GO:0016310 E3H5N7 2e-104
11997037_1_782_+ GO:0016740 E3H5N7 2e-104
11980958_1_632_+ GO:0000166 Q12FG9 9e-105
11980958_1_632_+ GO:0000287 Q12FG9 9e-105
11980958_1_632_+ GO:0004478 Q12FG9 9e-105
11980958_1_632_+ GO:0005524 Q12FG9 9e-105
11980958_1_632_+ GO:0005737 Q12FG9 9e-105
11980958_1_632_+ GO:0006556 Q12FG9 9e-105
11980958_1_632_+ GO:0006730 Q12FG9 9e-105
11980958_1_632_+ GO:0016740 Q12FG9 9e-105
11980958_1_632_+ GO:0046872 Q12FG9 9e-105
12026501_1_983_- GO:0000166 D1AE59 4e-102
12026501_1_983_- GO:0004812 D1AE59 4e-102
12026501_1_983_- GO:0004814 D1AE59 4e-102
12026501_1_983_- GO:0005524 D1AE59 4e-102
12026501_1_983_- GO:0005737 D1AE59 4e-102
12026501_1_983_- GO:0006412 D1AE59 4e-102
12026501_1_983_- GO:0006418 D1AE59 4e-102
12026501_1_983_- GO:0006420 D1AE59 4e-102
12026501_1_983_- GO:0016874 D1AE59 4e-102
12040721_1_965_- GO:0008137 M5AGV8 6e-128
12040721_1_965_- GO:0010181 M5AGV8 6e-128
12040721_1_965_- GO:0016491 M5AGV8 6e-128
12040721_1_965_- GO:0046872 M5AGV8 6e-128
12040721_1_965_- GO:0050136 M5AGV8 6e-128
12040721_1_965_- GO:0051536 M5AGV8 6e-128
12040721_1_965_- GO:0051539 M5AGV8 6e-128
12040721_1_965_- GO:0055114 M5AGV8 6e-128
12025301_1_278_+ GO:0003677 F4KZM8 3e-30
12037379_1_307_- GO:0006777 M4ZYI3 8e-17
11946739_60_443_- GO:0005506 I9KXL1 1e-57
11946739_60_443_- GO:0016226 I9KXL1 1e-57
11946739_60_443_- GO:0051536 I9KXL1 1e-57
12020605_1_1051_- GO:0003824 A0A0M9DRK1 2e-144
12020605_1_1051_- GO:0004451 A0A0M9DRK1 2e-144
12020605_1_1051_- GO:0008152 A0A0M9DRK1 2e-144
12020605_1_1051_- GO:0016829 A0A0M9DRK1 2e-144
12020605_1_1051_- GO:0019752 A0A0M9DRK1 2e-144
12045965_1038_1871_- GO:0000166 E3J3J2 7e-81
12045965_1038_1871_- GO:0005524 E3J3J2 7e-81
12045965_1038_1871_- GO:0008152 E3J3J2 7e-81
12045965_1038_1871_- GO:0016887 E3J3J2 7e-81
11964158_1_612_+ GO:0004252 Q21Y67 4e-89
11964158_1_612_+ GO:0005737 Q21Y67 4e-89
11964158_1_612_+ GO:0006508 Q21Y67 4e-89
11964158_1_612_+ GO:0008233 Q21Y67 4e-89
11964158_1_612_+ GO:0008236 Q21Y67 4e-89
11964158_1_612_+ GO:0016787 Q21Y67 4e-89
12033389_1_804_- GO:0016021 Q126M4 3e-67
11981960_1_688_- GO:0004427 J0LP90 2e-89
11981960_1_688_- GO:0008152 J0LP90 2e-89
11981960_1_688_- GO:0009678 J0LP90 2e-89
11981960_1_688_- GO:0015992 J0LP90 2e-89
11981960_1_688_- GO:0016020 J0LP90 2e-89
11981960_1_688_- GO:0016021 J0LP90 2e-89
11981960_1_688_- GO:0016787 J0LP90 2e-89
11981960_1_688_- GO:0055085 J0LP90 2e-89
12015593_1_569_+ GO:0009055 B1Y6K6 2e-84
12015593_1_569_+ GO:0016491 B1Y6K6 2e-84
12015593_1_569_+ GO:0019417 B1Y6K6 2e-84
12015593_1_569_+ GO:0020037 B1Y6K6 2e-84
12015593_1_569_+ GO:0042597 B1Y6K6 2e-84
12015593_1_569_+ GO:0046872 B1Y6K6 2e-84
12015593_1_569_+ GO:0055114 B1Y6K6 2e-84
12015593_1_569_+ GO:0070069 B1Y6K6 2e-84
11973658_1_649_- GO:0000166 M5AM22 2e-63
11973658_1_649_- GO:0000287 M5AM22 2e-63
11973658_1_649_- GO:0003824 M5AM22 2e-63
11973658_1_649_- GO:0004088 M5AM22 2e-63
11973658_1_649_- GO:0005524 M5AM22 2e-63
11973658_1_649_- GO:0006221 M5AM22 2e-63
11973658_1_649_- GO:0006526 M5AM22 2e-63
11973658_1_649_- GO:0006807 M5AM22 2e-63
11973658_1_649_- GO:0008652 M5AM22 2e-63
11973658_1_649_- GO:0016874 M5AM22 2e-63
11973658_1_649_- GO:0030145 M5AM22 2e-63
11973658_1_649_- GO:0044205 M5AM22 2e-63
11973658_1_649_- GO:0046872 M5AM22 2e-63
12029749_1_817_- GO:0008152 A0A0G3V1E4 3e-72
12029749_1_817_- GO:0016491 A0A0G3V1E4 3e-72
12029749_1_817_- GO:0055114 A0A0G3V1E4 3e-72
11933558_1_521_- GO:0005507 D8P7X5 1e-98
11925317_1_502_- GO:0005886 F5Y573 1e-91
11925317_1_502_- GO:0006099 F5Y573 1e-91
11925317_1_502_- GO:0008177 F5Y573 1e-91
11925317_1_502_- GO:0016020 F5Y573 1e-91
11925317_1_502_- GO:0016491 F5Y573 1e-91
11925317_1_502_- GO:0016627 F5Y573 1e-91
11925317_1_502_- GO:0022900 F5Y573 1e-91
11925317_1_502_- GO:0050660 F5Y573 1e-91
11925317_1_502_- GO:0055114 F5Y573 1e-91
12024535_1_560_- GO:0003677 A3TI50 3e-73
12024535_1_560_- GO:0006351 A3TI50 3e-73
12024535_1_560_- GO:0006355 A3TI50 3e-73
12040187_1015_1734_- GO:0000049 A3TH74 1e-107
12040187_1015_1734_- GO:0003723 A3TH74 1e-107
12040187_1015_1734_- GO:0003735 A3TH74 1e-107
12040187_1015_1734_- GO:0005840 A3TH74 1e-107
12040187_1015_1734_- GO:0006412 A3TH74 1e-107
12040187_1015_1734_- GO:0006417 A3TH74 1e-107
12040187_1015_1734_- GO:0015934 A3TH74 1e-107
12040187_1015_1734_- GO:0019843 A3TH74 1e-107
12040187_1015_1734_- GO:0030529 A3TH74 1e-107
11940764_80_394_- GO:0000049 A0A0G3V7Y9 7e-44
11940764_80_394_- GO:0003723 A0A0G3V7Y9 7e-44
11940764_80_394_- GO:0003735 A0A0G3V7Y9 7e-44
11940764_80_394_- GO:0005622 A0A0G3V7Y9 7e-44
11940764_80_394_- GO:0005840 A0A0G3V7Y9 7e-44
11940764_80_394_- GO:0006412 A0A0G3V7Y9 7e-44
11940764_80_394_- GO:0030529 A0A0G3V7Y9 7e-44
11993400_617_756_- GO:0000166 A6W5Y6 7e-13
11993400_617_756_- GO:0005524 A6W5Y6 7e-13
11993400_617_756_- GO:0005737 A6W5Y6 7e-13
11993400_617_756_- GO:0006457 A6W5Y6 7e-13
11993400_617_756_- GO:0042026 A6W5Y6 7e-13
11993400_617_756_- GO:0051082 A6W5Y6 7e-13
12022539_1_421_+ GO:0000166 F4CJK3 4e-24
12022539_1_421_+ GO:0005524 F4CJK3 4e-24
12022539_1_421_+ GO:0006810 F4CJK3 4e-24
12022539_1_421_+ GO:0008152 F4CJK3 4e-24
12022539_1_421_+ GO:0015413 F4CJK3 4e-24
12022539_1_421_+ GO:0015833 F4CJK3 4e-24
12022539_1_421_+ GO:0016787 F4CJK3 4e-24
12022539_1_421_+ GO:0016887 F4CJK3 4e-24
12022539_1_421_+ GO:0035444 F4CJK3 4e-24
12022539_1_421_+ GO:0072511 F4CJK3 4e-24
11955987_320_583_- GO:0003723 D0LIB1 3e-24
11955987_320_583_- GO:0003735 D0LIB1 3e-24
11955987_320_583_- GO:0005840 D0LIB1 3e-24
11955987_320_583_- GO:0006412 D0LIB1 3e-24
11955987_320_583_- GO:0019843 D0LIB1 3e-24
11955987_320_583_- GO:0030529 D0LIB1 3e-24
11979840_557_677_- GO:0000049 N8TCQ2 5e-11
11979840_557_677_- GO:0003723 N8TCQ2 5e-11
11979840_557_677_- GO:0003735 N8TCQ2 5e-11
11979840_557_677_- GO:0005622 N8TCQ2 5e-11
11979840_557_677_- GO:0005840 N8TCQ2 5e-11
11979840_557_677_- GO:0006412 N8TCQ2 5e-11
11979840_557_677_- GO:0019843 N8TCQ2 5e-11
11979840_557_677_- GO:0030529 N8TCQ2 5e-11
11995935_1_774_+ GO:0000166 F4KUH0 1e-117
11995935_1_774_+ GO:0003746 F4KUH0 1e-117
11995935_1_774_+ GO:0003924 F4KUH0 1e-117
11995935_1_774_+ GO:0005525 F4KUH0 1e-117
11995935_1_774_+ GO:0005622 F4KUH0 1e-117
11995935_1_774_+ GO:0005737 F4KUH0 1e-117
11995935_1_774_+ GO:0006412 F4KUH0 1e-117
11995935_1_774_+ GO:0006414 F4KUH0 1e-117
11995621_1_251_+ GO:0000166 D3HPB7 4e-33
11995621_1_251_+ GO:0003824 D3HPB7 4e-33
11995621_1_251_+ GO:0004775 D3HPB7 4e-33
11995621_1_251_+ GO:0005524 D3HPB7 4e-33
11995621_1_251_+ GO:0008152 D3HPB7 4e-33
11995621_1_251_+ GO:0016874 D3HPB7 4e-33
11995621_1_251_+ GO:0048037 D3HPB7 4e-33
12011005_568_913_+ GO:0000166 G8QIG3 2e-42
12011005_568_913_+ GO:0003824 G8QIG3 2e-42
12011005_568_913_+ GO:0003987 G8QIG3 2e-42
12011005_568_913_+ GO:0005524 G8QIG3 2e-42
12011005_568_913_+ GO:0008152 G8QIG3 2e-42
12011005_568_913_+ GO:0016208 G8QIG3 2e-42
12011005_568_913_+ GO:0016874 G8QIG3 2e-42
12011005_568_913_+ GO:0019427 G8QIG3 2e-42
12011005_568_913_+ GO:0046872 G8QIG3 2e-42
11927043_1_506_+ GO:0043190 Q21X29 1e-87
11927043_1_506_+ GO:0055085 Q21X29 1e-87
11931647_1_516_+ GO:0000166 A0A0G3V639 2e-66
11931647_1_516_+ GO:0003746 A0A0G3V639 2e-66
11931647_1_516_+ GO:0003924 A0A0G3V639 2e-66
11931647_1_516_+ GO:0005525 A0A0G3V639 2e-66
11931647_1_516_+ GO:0005886 A0A0G3V639 2e-66
11931647_1_516_+ GO:0006412 A0A0G3V639 2e-66
11931647_1_516_+ GO:0006414 A0A0G3V639 2e-66
11931647_1_516_+ GO:0016020 A0A0G3V639 2e-66
11931647_1_516_+ GO:0016787 A0A0G3V639 2e-66
11931647_1_516_+ GO:0043022 A0A0G3V639 2e-66
11931647_1_516_+ GO:0045727 A0A0G3V639 2e-66
11967516_1_244_- GO:0008152 M4ZYK3 7e-29
11967516_1_244_- GO:0016740 M4ZYK3 7e-29
11967516_1_244_- GO:0016757 M4ZYK3 7e-29
11983708_600_698_- GO:0003676 I0HU49 3e-09
11983708_600_698_- GO:0004518 I0HU49 3e-09
11983708_600_698_- GO:0004527 I0HU49 3e-09
11983708_600_698_- GO:0004784 I0HU49 3e-09
11983708_600_698_- GO:0005737 I0HU49 3e-09
11983708_600_698_- GO:0006308 I0HU49 3e-09
11983708_600_698_- GO:0006801 I0HU49 3e-09
11983708_600_698_- GO:0008855 I0HU49 3e-09
11983708_600_698_- GO:0009318 I0HU49 3e-09
11983708_600_698_- GO:0016491 I0HU49 3e-09
11983708_600_698_- GO:0016787 I0HU49 3e-09
11983708_600_698_- GO:0019430 I0HU49 3e-09
11983708_600_698_- GO:0046872 I0HU49 3e-09
11983708_600_698_- GO:0055114 I0HU49 3e-09
11983708_600_698_- GO:0090305 I0HU49 3e-09
11935200_1_508_- GO:0008152 D1A642 6e-51
11935200_1_508_- GO:0008410 D1A642 6e-51
11935200_1_508_- GO:0016740 D1A642 6e-51
12049609_1607_1882_- GO:0008152 A0A0G3V2R9 2e-24
12049609_1607_1882_- GO:0016740 A0A0G3V2R9 2e-24
12049609_1607_1882_- GO:0030366 A0A0G3V2R9 2e-24
12025423_487_975_- GO:0003674 Q747R1 3e-30
12025423_487_975_- GO:0005575 Q747R1 3e-30
12025423_487_975_- GO:0008150 Q747R1 3e-30
12048683_1_937_- GO:0005737 K1ESH4 3e-45
12048683_1_937_- GO:0007049 K1ESH4 3e-45
12048683_1_937_- GO:0051301 K1ESH4 3e-45
12020711_1_316_- GO:0016491 F8AXE1 6e-33
12020711_1_316_- GO:0055114 F8AXE1 6e-33
11990646_105_739_- GO:0003995 C5CS38 9e-82
11990646_105_739_- GO:0008152 C5CS38 9e-82
11990646_105_739_- GO:0016491 C5CS38 9e-82
11990646_105_739_- GO:0016627 C5CS38 9e-82
11990646_105_739_- GO:0050660 C5CS38 9e-82
11990646_105_739_- GO:0055114 C5CS38 9e-82
11992648_1_751_+ GO:0016020 Q0AB17 1e-09
11992648_1_751_+ GO:0016021 Q0AB17 1e-09
11967564_153_590_+ GO:0003677 F5R9F3 7e-26
11967564_153_590_+ GO:0030261 F5R9F3 7e-26
11983922_434_699_- GO:0008152 A0A0N1KZA1 4e-12
11983922_434_699_- GO:0016740 A0A0N1KZA1 4e-12
11983922_434_699_- GO:0016757 A0A0N1KZA1 4e-12
11983922_434_699_- GO:0016787 A0A0N1KZA1 4e-12
11943202_1_546_+ GO:0004368 E1VQ86 1e-40
11943202_1_546_+ GO:0006072 E1VQ86 1e-40
11943202_1_546_+ GO:0009331 E1VQ86 1e-40
11943202_1_546_+ GO:0016491 E1VQ86 1e-40
11943202_1_546_+ GO:0055114 E1VQ86 1e-40
11961998_144_604_- GO:0005975 D9QTU8 8e-08
11961998_144_604_- GO:0016853 D9QTU8 8e-08
11961998_144_604_- GO:0019146 D9QTU8 8e-08
11961998_144_604_- GO:0030246 D9QTU8 8e-08
11980200_317_679_- GO:0006006 V2UPR8 2e-45
11980200_317_679_- GO:0016491 V2UPR8 2e-45
11980200_317_679_- GO:0016620 V2UPR8 2e-45
11980200_317_679_- GO:0050661 V2UPR8 2e-45
11980200_317_679_- GO:0051287 V2UPR8 2e-45
11980200_317_679_- GO:0055114 V2UPR8 2e-45
12035033_407_1401_+ GO:0016705 B5HE62 9e-69
12035033_407_1401_+ GO:0055114 B5HE62 9e-69
12035301_1_295_+ GO:0003723 C5CQ81 1e-37
12035301_1_295_+ GO:0003735 C5CQ81 1e-37
12035301_1_295_+ GO:0005840 C5CQ81 1e-37
12035301_1_295_+ GO:0006412 C5CQ81 1e-37
12035301_1_295_+ GO:0015934 C5CQ81 1e-37
12035301_1_295_+ GO:0019843 C5CQ81 1e-37
12035301_1_295_+ GO:0030529 C5CQ81 1e-37
12024261_1_878_- GO:0008152 M5A214 3e-78
12024261_1_878_- GO:0016311 M5A214 3e-78
12024261_1_878_- GO:0016740 M5A214 3e-78
12024261_1_878_- GO:0016746 M5A214 3e-78
12024261_1_878_- GO:0016791 M5A214 3e-78
11924895_1_501_+ GO:0003824 Q2J6X7 7e-59
11924895_1_501_+ GO:0005737 Q2J6X7 7e-59
11924895_1_501_+ GO:0007049 Q2J6X7 7e-59
11924895_1_501_+ GO:0008360 Q2J6X7 7e-59
11924895_1_501_+ GO:0008760 Q2J6X7 7e-59
11924895_1_501_+ GO:0009252 Q2J6X7 7e-59
11924895_1_501_+ GO:0016740 Q2J6X7 7e-59
11924895_1_501_+ GO:0016765 Q2J6X7 7e-59
11924895_1_501_+ GO:0019277 Q2J6X7 7e-59
11924895_1_501_+ GO:0051301 Q2J6X7 7e-59
11924895_1_501_+ GO:0071555 Q2J6X7 7e-59
12044607_123_698_- GO:0008152 A0A0F2C8F6 2e-49
12044607_123_698_- GO:0016740 A0A0F2C8F6 2e-49
12044607_123_698_- GO:0016746 A0A0F2C8F6 2e-49
12034251_310_1367_+ GO:0003824 A0A0K8P396 1e-82
12034251_310_1367_+ GO:0004318 A0A0K8P396 1e-82
12034251_310_1367_+ GO:0016491 A0A0K8P396 1e-82
12034251_310_1367_+ GO:0018580 A0A0K8P396 1e-82
12034251_310_1367_+ GO:0055114 A0A0K8P396 1e-82
12017291_1_126_+ GO:0003676 H5USL5 4e-12
12017291_1_126_+ GO:0003677 H5USL5 4e-12
12017291_1_126_+ GO:0005737 H5USL5 4e-12
12017291_1_126_+ GO:0006351 H5USL5 4e-12
12017291_1_126_+ GO:0006355 H5USL5 4e-12
12032163_1_778_- GO:0003824 E6S9G1 1e-105
12032163_1_778_- GO:0006537 E6S9G1 1e-105
12032163_1_778_- GO:0006807 E6S9G1 1e-105
12032163_1_778_- GO:0008152 E6S9G1 1e-105
12032163_1_778_- GO:0015930 E6S9G1 1e-105
12032163_1_778_- GO:0016040 E6S9G1 1e-105
12032163_1_778_- GO:0016041 E6S9G1 1e-105
12032163_1_778_- GO:0016491 E6S9G1 1e-105
12032163_1_778_- GO:0016638 E6S9G1 1e-105
12032163_1_778_- GO:0055114 E6S9G1 1e-105
11931419_1_516_- GO:0004016 F2RD17 2e-18
11931419_1_516_- GO:0006171 F2RD17 2e-18
11931419_1_516_- GO:0008152 F2RD17 2e-18
11931419_1_516_- GO:0016829 F2RD17 2e-18
12030741_1_1025_+ GO:0003677 C7PUG7 3e-145
12030741_1_1025_+ GO:0003899 C7PUG7 3e-145
12030741_1_1025_+ GO:0006351 C7PUG7 3e-145
12030741_1_1025_+ GO:0016740 C7PUG7 3e-145
12030741_1_1025_+ GO:0016779 C7PUG7 3e-145
12037493_1310_1564_+ GO:0003942 Q3SF19 2e-30
12037493_1310_1564_+ GO:0005737 Q3SF19 2e-30
12037493_1310_1564_+ GO:0006526 Q3SF19 2e-30
12037493_1310_1564_+ GO:0008652 Q3SF19 2e-30
12037493_1310_1564_+ GO:0016491 Q3SF19 2e-30
12037493_1310_1564_+ GO:0016620 Q3SF19 2e-30
12037493_1310_1564_+ GO:0046983 Q3SF19 2e-30
12037493_1310_1564_+ GO:0051287 Q3SF19 2e-30
12037493_1310_1564_+ GO:0055114 Q3SF19 2e-30
12042463_1053_1957_+ GO:0004360 M4ZX01 4e-76
12042463_1053_1957_+ GO:0005975 M4ZX01 4e-76
12042463_1053_1957_+ GO:0008483 M4ZX01 4e-76
12042463_1053_1957_+ GO:0016740 M4ZX01 4e-76
12042463_1053_1957_+ GO:0030246 M4ZX01 4e-76
12042463_1053_1957_+ GO:1901137 M4ZX01 4e-76
11970522_9_636_+ GO:0006950 G7GP67 2e-101
12032925_1_1010_+ GO:0003824 A0A0A1S3L6 6e-145
12032925_1_1010_+ GO:0004356 A0A0A1S3L6 6e-145
12032925_1_1010_+ GO:0006807 A0A0A1S3L6 6e-145
11945593_1_480_+ GO:0003824 A3TI94 1e-66
11945593_1_480_+ GO:0008152 A3TI94 1e-66
11949031_119_520_+ GO:0003735 Q21QQ0 2e-58
11949031_119_520_+ GO:0005622 Q21QQ0 2e-58
11949031_119_520_+ GO:0005840 Q21QQ0 2e-58
11949031_119_520_+ GO:0006412 Q21QQ0 2e-58
11949031_119_520_+ GO:0030529 Q21QQ0 2e-58
11966290_265_620_+ GO:0000049 C6X1X7 6e-54
11966290_265_620_+ GO:0003676 C6X1X7 6e-54
11966290_265_620_+ GO:0003723 C6X1X7 6e-54
11966290_265_620_+ GO:0003735 C6X1X7 6e-54
11966290_265_620_+ GO:0005622 C6X1X7 6e-54
11966290_265_620_+ GO:0005840 C6X1X7 6e-54
11966290_265_620_+ GO:0006412 C6X1X7 6e-54
11966290_265_620_+ GO:0019843 C6X1X7 6e-54
11966290_265_620_+ GO:0030529 C6X1X7 6e-54
11983372_1_696_+ GO:0004355 B0STS0 4e-100
11983372_1_696_+ GO:0006537 B0STS0 4e-100
11983372_1_696_+ GO:0016491 B0STS0 4e-100
11983372_1_696_+ GO:0016639 B0STS0 4e-100
11983372_1_696_+ GO:0051536 B0STS0 4e-100
11983372_1_696_+ GO:0055114 B0STS0 4e-100
11996567_130_778_+ GO:0006793 W0SJE9 1e-51
11996567_130_778_+ GO:0008976 W0SJE9 1e-51
11996567_130_778_+ GO:0016310 W0SJE9 1e-51
11930991_138_476_+ GO:0003735 A5VLJ7 8e-08
11930991_138_476_+ GO:0005622 A5VLJ7 8e-08
11930991_138_476_+ GO:0005840 A5VLJ7 8e-08
11930991_138_476_+ GO:0006412 A5VLJ7 8e-08
11930991_138_476_+ GO:0030529 A5VLJ7 8e-08
12022395_93_404_+ GO:0004528 A1K4K6 2e-22
12022395_93_404_+ GO:0008152 A1K4K6 2e-22
12022395_93_404_+ GO:0016787 A1K4K6 2e-22
12022395_93_404_+ GO:0090305 A1K4K6 2e-22
12043715_165_428_+ GO:0000049 R6T5G3 1e-15
12043715_165_428_+ GO:0003723 R6T5G3 1e-15
12043715_165_428_+ GO:0003735 R6T5G3 1e-15
12043715_165_428_+ GO:0005622 R6T5G3 1e-15
12043715_165_428_+ GO:0005840 R6T5G3 1e-15
12043715_165_428_+ GO:0006412 R6T5G3 1e-15
12043715_165_428_+ GO:0030529 R6T5G3 1e-15
11943382_179_546_+ GO:0003735 A3TH06 4e-56
11943382_179_546_+ GO:0005622 A3TH06 4e-56
11943382_179_546_+ GO:0005840 A3TH06 4e-56
11943382_179_546_+ GO:0006412 A3TH06 4e-56
11943382_179_546_+ GO:0030529 A3TH06 4e-56
11930797_1_514_+ GO:0005344 A0A0A3W0Q9 5e-87
11930797_1_514_+ GO:0006810 A0A0A3W0Q9 5e-87
11930797_1_514_+ GO:0008941 A0A0A3W0Q9 5e-87
11930797_1_514_+ GO:0015671 A0A0A3W0Q9 5e-87
11930797_1_514_+ GO:0016491 A0A0A3W0Q9 5e-87
11930797_1_514_+ GO:0019825 A0A0A3W0Q9 5e-87
11930797_1_514_+ GO:0020037 A0A0A3W0Q9 5e-87
11930797_1_514_+ GO:0051213 A0A0A3W0Q9 5e-87
11930797_1_514_+ GO:0055114 A0A0A3W0Q9 5e-87
11966346_256_620_+ GO:0005507 W0F1F7 7e-49
11935278_58_525_- GO:0003746 C7LXX3 1e-27
11935278_58_525_- GO:0005622 C7LXX3 1e-27
11935278_58_525_- GO:0005737 C7LXX3 1e-27
11935278_58_525_- GO:0006412 C7LXX3 1e-27
11935278_58_525_- GO:0006414 C7LXX3 1e-27
12014385_1_955_+ GO:0003676 C5T6R1 2e-155
12014385_1_955_+ GO:0003723 C5T6R1 2e-155
12014385_1_955_+ GO:0004518 C5T6R1 2e-155
12014385_1_955_+ GO:0004527 C5T6R1 2e-155
12014385_1_955_+ GO:0004540 C5T6R1 2e-155
12014385_1_955_+ GO:0005737 C5T6R1 2e-155
12014385_1_955_+ GO:0008859 C5T6R1 2e-155
12014385_1_955_+ GO:0016070 C5T6R1 2e-155
12014385_1_955_+ GO:0016787 C5T6R1 2e-155
12014385_1_955_+ GO:0090305 C5T6R1 2e-155
12014385_1_955_+ GO:0090501 C5T6R1 2e-155
12014385_1_955_+ GO:0090503 C5T6R1 2e-155
11942962_1_217_+ GO:0009055 H5WII1 4e-32
11942962_1_217_+ GO:0050660 H5WII1 4e-32
12039837_1_797_+ GO:0003824 J9QSS7 1e-124
12039837_1_797_+ GO:0003938 J9QSS7 1e-124
12039837_1_797_+ GO:0006164 J9QSS7 1e-124
12039837_1_797_+ GO:0006177 J9QSS7 1e-124
12039837_1_797_+ GO:0016491 J9QSS7 1e-124
12039837_1_797_+ GO:0046872 J9QSS7 1e-124
12039837_1_797_+ GO:0055114 J9QSS7 1e-124
11959497_146_550_- GO:0003723 A0A0G3V6B2 5e-50
11959497_146_550_- GO:0003735 A0A0G3V6B2 5e-50
11959497_146_550_- GO:0005840 A0A0G3V6B2 5e-50
11959497_146_550_- GO:0006412 A0A0G3V6B2 5e-50
11959497_146_550_- GO:0019843 A0A0G3V6B2 5e-50
11959497_146_550_- GO:0030529 A0A0G3V6B2 5e-50
12042957_1_448_- GO:0009279 J2KMJ9 3e-35
12042957_1_448_- GO:0016020 J2KMJ9 3e-35
12042957_1_448_- GO:0016021 J2KMJ9 3e-35
11926887_1_206_+ GO:0003723 C0BGD6 2e-09
11926887_1_206_+ GO:0003735 C0BGD6 2e-09
11926887_1_206_+ GO:0005840 C0BGD6 2e-09
11926887_1_206_+ GO:0006412 C0BGD6 2e-09
11926887_1_206_+ GO:0015935 C0BGD6 2e-09
11926887_1_206_+ GO:0019843 C0BGD6 2e-09
11926887_1_206_+ GO:0030529 C0BGD6 2e-09
11960665_1_599_- GO:0000166 C7PU68 1e-85
11960665_1_599_- GO:0003746 C7PU68 1e-85
11960665_1_599_- GO:0003924 C7PU68 1e-85
11960665_1_599_- GO:0005525 C7PU68 1e-85
11960665_1_599_- GO:0005622 C7PU68 1e-85
11960665_1_599_- GO:0005737 C7PU68 1e-85
11960665_1_599_- GO:0006412 C7PU68 1e-85
11960665_1_599_- GO:0006414 C7PU68 1e-85
11994945_202_767_+ GO:0003677 F4KUH7 9e-84
11994945_202_767_+ GO:0003899 F4KUH7 9e-84
11994945_202_767_+ GO:0006351 F4KUH7 9e-84
11994945_202_767_+ GO:0016740 F4KUH7 9e-84
11994945_202_767_+ GO:0016779 F4KUH7 9e-84
11994945_202_767_+ GO:0032549 F4KUH7 9e-84
11957539_1_588_+ GO:0003677 A9BXZ6 3e-47
12011723_119_658_- GO:0000049 W0SCJ6 8e-86
12011723_119_658_- GO:0003723 W0SCJ6 8e-86
12011723_119_658_- GO:0003735 W0SCJ6 8e-86
12011723_119_658_- GO:0005622 W0SCJ6 8e-86
12011723_119_658_- GO:0005840 W0SCJ6 8e-86
12011723_119_658_- GO:0006412 W0SCJ6 8e-86
12011723_119_658_- GO:0019843 W0SCJ6 8e-86
12011723_119_658_- GO:0030529 W0SCJ6 8e-86
11934742_86_511_- GO:0016020 I0KDN2 2e-16
11934742_86_511_- GO:0016021 I0KDN2 2e-16
12027287_209_817_+ GO:0003723 C0BGE3 2e-71
12027287_209_817_+ GO:0003735 C0BGE3 2e-71
12027287_209_817_+ GO:0005622 C0BGE3 2e-71
12027287_209_817_+ GO:0005840 C0BGE3 2e-71
12027287_209_817_+ GO:0006412 C0BGE3 2e-71
12027287_209_817_+ GO:0015935 C0BGE3 2e-71
12027287_209_817_+ GO:0019843 C0BGE3 2e-71
12027287_209_817_+ GO:0030529 C0BGE3 2e-71
12027323_53_997_- GO:0016021 Q123M1 3e-50
11978116_1_247_+ GO:0003723 S6AF30 3e-33
11978116_1_247_+ GO:0003735 S6AF30 3e-33
11978116_1_247_+ GO:0005840 S6AF30 3e-33
11978116_1_247_+ GO:0006412 S6AF30 3e-33
11978116_1_247_+ GO:0019843 S6AF30 3e-33
11978116_1_247_+ GO:0030529 S6AF30 3e-33
11978116_1_247_+ GO:0070180 S6AF30 3e-33
12044675_1016_1399_+ GO:0004601 K1E507 4e-43
12044675_1016_1399_+ GO:0005623 K1E507 4e-43
12044675_1016_1399_+ GO:0008379 K1E507 4e-43
12044675_1016_1399_+ GO:0016209 K1E507 4e-43
12044675_1016_1399_+ GO:0016491 K1E507 4e-43
12044675_1016_1399_+ GO:0016684 K1E507 4e-43
12044675_1016_1399_+ GO:0045454 K1E507 4e-43
12044675_1016_1399_+ GO:0055114 K1E507 4e-43
12044675_1016_1399_+ GO:0098869 K1E507 4e-43
12017409_1_627_+ GO:0003824 Q21W58 7e-97
12017409_1_627_+ GO:0003985 Q21W58 7e-97
12017409_1_627_+ GO:0008152 Q21W58 7e-97
12017409_1_627_+ GO:0016740 Q21W58 7e-97
12017409_1_627_+ GO:0016746 Q21W58 7e-97
12017409_1_627_+ GO:0016747 Q21W58 7e-97
11985680_1_709_- GO:0003824 A0A0A8DVC7 1e-118
11985680_1_709_- GO:0005506 A0A0A8DVC7 1e-118
11985680_1_709_- GO:0005737 A0A0A8DVC7 1e-118
11985680_1_709_- GO:0005840 A0A0A8DVC7 1e-118
11985680_1_709_- GO:0009451 A0A0A8DVC7 1e-118
11985680_1_709_- GO:0016740 A0A0A8DVC7 1e-118
11985680_1_709_- GO:0018339 A0A0A8DVC7 1e-118
11985680_1_709_- GO:0043412 A0A0A8DVC7 1e-118
11985680_1_709_- GO:0046872 A0A0A8DVC7 1e-118
11985680_1_709_- GO:0051536 A0A0A8DVC7 1e-118
11985680_1_709_- GO:0051539 A0A0A8DVC7 1e-118
11974456_463_652_+ GO:0003824 D2Q476 5e-26
11974456_463_652_+ GO:0005975 D2Q476 5e-26
11974456_463_652_+ GO:0006099 D2Q476 5e-26
11974456_463_652_+ GO:0006108 D2Q476 5e-26
11974456_463_652_+ GO:0016491 D2Q476 5e-26
11974456_463_652_+ GO:0016615 D2Q476 5e-26
11974456_463_652_+ GO:0016616 D2Q476 5e-26
11974456_463_652_+ GO:0019752 D2Q476 5e-26
11974456_463_652_+ GO:0030060 D2Q476 5e-26
11974456_463_652_+ GO:0055114 D2Q476 5e-26
11965312_1_616_- GO:0006810 H5WKJ3 3e-85
11965312_1_616_- GO:0030288 H5WKJ3 3e-85
12019749_302_1036_- GO:0008152 Q89NJ9 1e-47
12019749_302_1036_- GO:0016787 Q89NJ9 1e-47
12045517_2262_2431_- GO:0008152 D3DB48 2e-11
12045517_2262_2431_- GO:0016491 D3DB48 2e-11
12045517_2262_2431_- GO:0055114 D3DB48 2e-11
12002766_1_530_+ GO:0004368 E1V439 5e-42
12002766_1_530_+ GO:0004369 E1V439 5e-42
12002766_1_530_+ GO:0006072 E1V439 5e-42
12002766_1_530_+ GO:0009331 E1V439 5e-42
12002766_1_530_+ GO:0016491 E1V439 5e-42
12002766_1_530_+ GO:0055114 E1V439 5e-42
12008363_299_882_+ GO:0000166 M5A2Q6 1e-72
12008363_299_882_+ GO:0005524 M5A2Q6 1e-72
12008363_299_882_+ GO:0008152 M5A2Q6 1e-72
12008363_299_882_+ GO:0016887 M5A2Q6 1e-72
12014233_1_596_+ GO:0000049 Q6FF93 5e-89
12014233_1_596_+ GO:0003723 Q6FF93 5e-89
12014233_1_596_+ GO:0003735 Q6FF93 5e-89
12014233_1_596_+ GO:0005840 Q6FF93 5e-89
12014233_1_596_+ GO:0006412 Q6FF93 5e-89
12014233_1_596_+ GO:0006417 Q6FF93 5e-89
12014233_1_596_+ GO:0015934 Q6FF93 5e-89
12014233_1_596_+ GO:0019843 Q6FF93 5e-89
12014233_1_596_+ GO:0030529 Q6FF93 5e-89
11983348_1_696_- GO:0008643 K2ACL5 5e-10
12026519_989_1168_- GO:0008152 G8R3X3 4e-09
12026519_989_1168_- GO:0016020 G8R3X3 4e-09
12026519_989_1168_- GO:0016021 G8R3X3 4e-09
12026519_989_1168_- GO:0016740 G8R3X3 4e-09
11927163_1_506_- GO:0016020 M3U987 4e-20
11927163_1_506_- GO:0016021 M3U987 4e-20
11935394_1_398_+ GO:0000287 Q6FFF2 7e-63
11935394_1_398_+ GO:0004427 Q6FFF2 7e-63
11935394_1_398_+ GO:0005737 Q6FFF2 7e-63
11935394_1_398_+ GO:0006796 Q6FFF2 7e-63
11935394_1_398_+ GO:0016787 Q6FFF2 7e-63
11935394_1_398_+ GO:0046872 Q6FFF2 7e-63
11946027_29_475_- GO:0003677 W0EUT0 5e-50
11976272_1_661_+ GO:0003676 K1ESY0 4e-45
11976272_1_661_+ GO:0003723 K1ESY0 4e-45
11976272_1_661_+ GO:0004540 K1ESY0 4e-45
11976272_1_661_+ GO:0006396 K1ESY0 4e-45
11976272_1_661_+ GO:0090501 K1ESY0 4e-45
12008085_301_879_- GO:0004096 F8JXN3 6e-62
12008085_301_879_- GO:0004601 F8JXN3 6e-62
12008085_301_879_- GO:0006979 F8JXN3 6e-62
12008085_301_879_- GO:0016491 F8JXN3 6e-62
12008085_301_879_- GO:0020037 F8JXN3 6e-62
12008085_301_879_- GO:0042744 F8JXN3 6e-62
12008085_301_879_- GO:0046872 F8JXN3 6e-62
12008085_301_879_- GO:0055114 F8JXN3 6e-62
12008085_301_879_- GO:0098869 F8JXN3 6e-62
11958283_1_591_- GO:0003824 A0A0B4XNF9 2e-64
11958283_1_591_- GO:0008609 A0A0B4XNF9 2e-64
11958283_1_591_- GO:0008610 A0A0B4XNF9 2e-64
11958283_1_591_- GO:0016491 A0A0B4XNF9 2e-64
11958283_1_591_- GO:0016614 A0A0B4XNF9 2e-64
11958283_1_591_- GO:0050660 A0A0B4XNF9 2e-64
11958283_1_591_- GO:0055114 A0A0B4XNF9 2e-64
12044929_1_239_+ GO:0008152 A3TK58 2e-32
12044929_1_239_+ GO:0016740 A3TK58 2e-32
12044929_1_239_+ GO:0016746 A3TK58 2e-32
11968840_1_629_- GO:0000413 A6GHC9 1e-63
11968840_1_629_- GO:0003755 A6GHC9 1e-63
11968840_1_629_- GO:0005737 A6GHC9 1e-63
11968840_1_629_- GO:0006457 A6GHC9 1e-63
11968840_1_629_- GO:0007049 A6GHC9 1e-63
11968840_1_629_- GO:0008152 A6GHC9 1e-63
11968840_1_629_- GO:0015031 A6GHC9 1e-63
11968840_1_629_- GO:0016853 A6GHC9 1e-63
11968840_1_629_- GO:0051301 A6GHC9 1e-63
11942070_79_543_- GO:0006950 F4GFV4 2e-19
12041247_1034_1723_+ GO:0006508 E4TV59 3e-43
12041247_1034_1723_+ GO:0008237 E4TV59 3e-43
11962956_1_607_- GO:0000166 I0RJS0 1e-80
11962956_1_607_- GO:0005215 I0RJS0 1e-80
11962956_1_607_- GO:0005524 I0RJS0 1e-80
11962956_1_607_- GO:0006810 I0RJS0 1e-80
11962956_1_607_- GO:0008152 I0RJS0 1e-80
11962956_1_607_- GO:0016820 I0RJS0 1e-80
11962956_1_607_- GO:0016887 I0RJS0 1e-80
11962956_1_607_- GO:0043190 I0RJS0 1e-80
11962956_1_607_- GO:0055085 I0RJS0 1e-80
12034485_137_1147_+ GO:0000166 A9C1F9 6e-124
12034485_137_1147_+ GO:0000287 A9C1F9 6e-124
12034485_137_1147_+ GO:0003824 A9C1F9 6e-124
12034485_137_1147_+ GO:0004363 A9C1F9 6e-124
12034485_137_1147_+ GO:0005524 A9C1F9 6e-124
12034485_137_1147_+ GO:0005829 A9C1F9 6e-124
12034485_137_1147_+ GO:0006750 A9C1F9 6e-124
12034485_137_1147_+ GO:0016874 A9C1F9 6e-124
12034485_137_1147_+ GO:0030145 A9C1F9 6e-124
12034485_137_1147_+ GO:0046872 A9C1F9 6e-124
11935164_230_525_+ GO:0008152 C7M2F6 2e-30
11935164_230_525_+ GO:0016740 C7M2F6 2e-30
11935164_230_525_+ GO:0016874 C7M2F6 2e-30
12042199_1360_1930_+ GO:0000166 I2JJ06 1e-84
12042199_1360_1930_+ GO:0000287 I2JJ06 1e-84
12042199_1360_1930_+ GO:0004019 I2JJ06 1e-84
12042199_1360_1930_+ GO:0005525 I2JJ06 1e-84
12042199_1360_1930_+ GO:0005737 I2JJ06 1e-84
12042199_1360_1930_+ GO:0006164 I2JJ06 1e-84
12042199_1360_1930_+ GO:0016874 I2JJ06 1e-84
12042199_1360_1930_+ GO:0044208 I2JJ06 1e-84
12042199_1360_1930_+ GO:0046872 I2JJ06 1e-84
11928019_32_508_- GO:0004806 A0A0F0EPV9 4e-49
11928019_32_508_- GO:0016042 A0A0F0EPV9 4e-49
12039819_1_632_- GO:0003824 K1E1M5 5e-82
12039819_1_632_- GO:0003985 K1E1M5 5e-82
12039819_1_632_- GO:0008152 K1E1M5 5e-82
12039819_1_632_- GO:0016740 K1E1M5 5e-82
12039819_1_632_- GO:0016746 K1E1M5 5e-82
12039819_1_632_- GO:0016747 K1E1M5 5e-82
11962464_1_605_- GO:0003677 Q21X40 6e-97
11962464_1_605_- GO:0006351 Q21X40 6e-97
11962464_1_605_- GO:0006355 Q21X40 6e-97
11978180_1_669_- GO:0001676 A0A0G3UZ75 2e-65
11978180_1_669_- GO:0003824 A0A0G3UZ75 2e-65
11978180_1_669_- GO:0004467 A0A0G3UZ75 2e-65
11978180_1_669_- GO:0008152 A0A0G3UZ75 2e-65
11978180_1_669_- GO:0016874 A0A0G3UZ75 2e-65
11951315_1_236_+ GO:0005623 A1TQH3 6e-35
11951315_1_236_+ GO:0006662 A1TQH3 6e-35
11951315_1_236_+ GO:0015035 A1TQH3 6e-35
11951315_1_236_+ GO:0045454 A1TQH3 6e-35
11951315_1_236_+ GO:0055114 A1TQH3 6e-35
11927391_202_504_+ GO:0003677 C7RRQ4 2e-46
11927391_202_504_+ GO:0006310 C7RRQ4 2e-46
11927391_202_504_+ GO:0006351 C7RRQ4 2e-46
11927391_202_504_+ GO:0006355 C7RRQ4 2e-46
11927391_202_504_+ GO:0006417 C7RRQ4 2e-46
11990470_262_737_- GO:0003674 Q0C374 1e-28
11990470_262_737_- GO:0008150 Q0C374 1e-28
12010417_1_575_+ GO:0000049 A9BRW3 6e-86
12010417_1_575_+ GO:0003723 A9BRW3 6e-86
12010417_1_575_+ GO:0003735 A9BRW3 6e-86
12010417_1_575_+ GO:0005622 A9BRW3 6e-86
12010417_1_575_+ GO:0005840 A9BRW3 6e-86
12010417_1_575_+ GO:0006412 A9BRW3 6e-86
12010417_1_575_+ GO:0019843 A9BRW3 6e-86
12010417_1_575_+ GO:0030529 A9BRW3 6e-86
11936296_1_528_+ GO:0000166 K6VMD4 5e-82
11936296_1_528_+ GO:0003743 K6VMD4 5e-82
11936296_1_528_+ GO:0003924 K6VMD4 5e-82
11936296_1_528_+ GO:0005525 K6VMD4 5e-82
11936296_1_528_+ GO:0005622 K6VMD4 5e-82
11936296_1_528_+ GO:0005737 K6VMD4 5e-82
11936296_1_528_+ GO:0006412 K6VMD4 5e-82
11936296_1_528_+ GO:0006413 K6VMD4 5e-82
11949537_55_563_+ GO:0003677 Q21QP9 7e-86
11949537_55_563_+ GO:0003899 Q21QP9 7e-86
11949537_55_563_+ GO:0006351 Q21QP9 7e-86
11949537_55_563_+ GO:0016740 Q21QP9 7e-86
11949537_55_563_+ GO:0016779 Q21QP9 7e-86
11949537_55_563_+ GO:0046983 Q21QP9 7e-86
11941902_75_542_- GO:0003861 M4ZZB8 1e-42
11941902_75_542_- GO:0008152 M4ZZB8 1e-42
11941902_75_542_- GO:0008652 M4ZZB8 1e-42
11941902_75_542_- GO:0009082 M4ZZB8 1e-42
11941902_75_542_- GO:0009098 M4ZZB8 1e-42
11941902_75_542_- GO:0009316 M4ZZB8 1e-42
11941902_75_542_- GO:0016829 M4ZZB8 1e-42
11968894_1_629_+ GO:0008152 M5A3A0 7e-81
11968894_1_629_+ GO:0008641 M5A3A0 7e-81
12026725_234_971_- GO:0003824 G8QP04 1e-114
12026725_234_971_- GO:0004075 G8QP04 1e-114
12026725_234_971_- GO:0005524 G8QP04 1e-114
12026725_234_971_- GO:0008152 G8QP04 1e-114
12026725_234_971_- GO:0016874 G8QP04 1e-114
12026725_234_971_- GO:0046872 G8QP04 1e-114
12033215_59_1266_+ GO:0006865 B1Y7A2 7e-164
12046325_1_1142_+ GO:0003824 M5A5Q1 5e-135
12046325_1_1142_+ GO:0004494 M5A5Q1 5e-135
12046325_1_1142_+ GO:0008152 M5A5Q1 5e-135
12046325_1_1142_+ GO:0016853 M5A5Q1 5e-135
12046325_1_1142_+ GO:0016866 M5A5Q1 5e-135
12046325_1_1142_+ GO:0031419 M5A5Q1 5e-135
12046325_1_1142_+ GO:0046872 M5A5Q1 5e-135
11968686_1_160_+ GO:0000049 A1TJT9 4e-22
11968686_1_160_+ GO:0003676 A1TJT9 4e-22
11968686_1_160_+ GO:0003723 A1TJT9 4e-22
11968686_1_160_+ GO:0003735 A1TJT9 4e-22
11968686_1_160_+ GO:0005622 A1TJT9 4e-22
11968686_1_160_+ GO:0005840 A1TJT9 4e-22
11968686_1_160_+ GO:0006412 A1TJT9 4e-22
11968686_1_160_+ GO:0019843 A1TJT9 4e-22
11968686_1_160_+ GO:0030529 A1TJT9 4e-22
11983502_1_685_+ GO:0000287 A0A0G3V1J9 3e-84
11983502_1_685_+ GO:0003862 A0A0G3V1J9 3e-84
11983502_1_685_+ GO:0016491 A0A0G3V1J9 3e-84
11983502_1_685_+ GO:0016616 A0A0G3V1J9 3e-84
11983502_1_685_+ GO:0051287 A0A0G3V1J9 3e-84
11983502_1_685_+ GO:0055114 A0A0G3V1J9 3e-84
12039119_1_134_- GO:0000287 Q0VQP0 4e-13
12039119_1_134_- GO:0003676 Q0VQP0 4e-13
12039119_1_134_- GO:0003723 Q0VQP0 4e-13
12039119_1_134_- GO:0004518 Q0VQP0 4e-13
12039119_1_134_- GO:0004519 Q0VQP0 4e-13
12039119_1_134_- GO:0004521 Q0VQP0 4e-13
12039119_1_134_- GO:0004540 Q0VQP0 4e-13
12039119_1_134_- GO:0005737 Q0VQP0 4e-13
12039119_1_134_- GO:0005886 Q0VQP0 4e-13
12039119_1_134_- GO:0006364 Q0VQP0 4e-13
12039119_1_134_- GO:0006396 Q0VQP0 4e-13
12039119_1_134_- GO:0006402 Q0VQP0 4e-13
12039119_1_134_- GO:0008033 Q0VQP0 4e-13
12039119_1_134_- GO:0008270 Q0VQP0 4e-13
12039119_1_134_- GO:0008995 Q0VQP0 4e-13
12039119_1_134_- GO:0009898 Q0VQP0 4e-13
12039119_1_134_- GO:0016020 Q0VQP0 4e-13
12039119_1_134_- GO:0016787 Q0VQP0 4e-13
12039119_1_134_- GO:0046872 Q0VQP0 4e-13
12039119_1_134_- GO:0090305 Q0VQP0 4e-13
12039119_1_134_- GO:0090501 Q0VQP0 4e-13
12039119_1_134_- GO:0090502 Q0VQP0 4e-13
12005400_45_815_- GO:0008152 I0XMN5 3e-95
12005400_45_815_- GO:0016491 I0XMN5 3e-95
12005400_45_815_- GO:0055114 I0XMN5 3e-95
11979196_4_674_- GO:0004177 A0A0G3V427 1e-62
11979196_4_674_- GO:0005622 A0A0G3V427 1e-62
11979196_4_674_- GO:0005737 A0A0G3V427 1e-62
11979196_4_674_- GO:0006508 A0A0G3V427 1e-62
11979196_4_674_- GO:0008233 A0A0G3V427 1e-62
11979196_4_674_- GO:0008235 A0A0G3V427 1e-62
11979196_4_674_- GO:0016787 A0A0G3V427 1e-62
11979196_4_674_- GO:0019538 A0A0G3V427 1e-62
11979196_4_674_- GO:0030145 A0A0G3V427 1e-62
11979196_4_674_- GO:0046872 A0A0G3V427 1e-62
12010361_152_529_- GO:0000049 Q47JA8 2e-61
12010361_152_529_- GO:0003723 Q47JA8 2e-61
12010361_152_529_- GO:0003735 Q47JA8 2e-61
12010361_152_529_- GO:0005622 Q47JA8 2e-61
12010361_152_529_- GO:0005840 Q47JA8 2e-61
12010361_152_529_- GO:0006412 Q47JA8 2e-61
12010361_152_529_- GO:0015935 Q47JA8 2e-61
12010361_152_529_- GO:0019843 Q47JA8 2e-61
12010361_152_529_- GO:0030529 Q47JA8 2e-61
11959959_1_596_- GO:0003677 Q9PA87 1e-94
11959959_1_596_- GO:0003899 Q9PA87 1e-94
11959959_1_596_- GO:0006351 Q9PA87 1e-94
11959959_1_596_- GO:0016740 Q9PA87 1e-94
11959959_1_596_- GO:0016779 Q9PA87 1e-94
11971372_1_639_- GO:0000166 A3TLG0 9e-100
11971372_1_639_- GO:0003677 A3TLG0 9e-100
11971372_1_639_- GO:0003824 A3TLG0 9e-100
11971372_1_639_- GO:0004518 A3TLG0 9e-100
11971372_1_639_- GO:0005524 A3TLG0 9e-100
11971372_1_639_- GO:0005737 A3TLG0 9e-100
11971372_1_639_- GO:0006281 A3TLG0 9e-100
11971372_1_639_- GO:0006289 A3TLG0 9e-100
11971372_1_639_- GO:0006974 A3TLG0 9e-100
11971372_1_639_- GO:0008270 A3TLG0 9e-100
11971372_1_639_- GO:0009380 A3TLG0 9e-100
11971372_1_639_- GO:0009381 A3TLG0 9e-100
11971372_1_639_- GO:0009432 A3TLG0 9e-100
11971372_1_639_- GO:0016887 A3TLG0 9e-100
11971372_1_639_- GO:0046872 A3TLG0 9e-100
11971372_1_639_- GO:0090305 A3TLG0 9e-100
11999459_651_801_+ GO:0009055 M5AIR4 8e-17
11942032_1_543_+ GO:0003677 E8N3L8 1e-35
11942032_1_543_+ GO:0003899 E8N3L8 1e-35
11942032_1_543_+ GO:0006351 E8N3L8 1e-35
11942032_1_543_+ GO:0016740 E8N3L8 1e-35
11942032_1_543_+ GO:0016779 E8N3L8 1e-35
11942032_1_543_+ GO:0032549 E8N3L8 1e-35
12041701_1_1016_+ GO:0003824 F4GA73 3e-97
12041701_1_1016_+ GO:0003984 F4GA73 3e-97
12041701_1_1016_+ GO:0008152 F4GA73 3e-97
12041701_1_1016_+ GO:0016740 F4GA73 3e-97
12041701_1_1016_+ GO:0030976 F4GA73 3e-97
12039257_1_441_- GO:0003676 R4LJ68 7e-12
12039257_1_441_- GO:0004523 R4LJ68 7e-12
12039257_1_441_- GO:0090502 R4LJ68 7e-12
11957771_1_589_- GO:0000049 D0LIB3 3e-54
11957771_1_589_- GO:0003723 D0LIB3 3e-54
11957771_1_589_- GO:0003735 D0LIB3 3e-54
11957771_1_589_- GO:0005622 D0LIB3 3e-54
11957771_1_589_- GO:0005840 D0LIB3 3e-54
11957771_1_589_- GO:0006412 D0LIB3 3e-54
11957771_1_589_- GO:0019843 D0LIB3 3e-54
11957771_1_589_- GO:0030529 D0LIB3 3e-54
11972592_44_645_- GO:0001676 B0SS93 2e-79
11972592_44_645_- GO:0003824 B0SS93 2e-79
11972592_44_645_- GO:0004467 B0SS93 2e-79
11972592_44_645_- GO:0008152 B0SS93 2e-79
11972592_44_645_- GO:0016874 B0SS93 2e-79
11997525_1_786_+ GO:0005737 Q47JW8 1e-97
11997525_1_786_+ GO:0016746 Q47JW8 1e-97
11997525_1_786_+ GO:0042619 Q47JW8 1e-97
11934984_1_524_- GO:0003677 A3TH58 4e-91
11934984_1_524_- GO:0003899 A3TH58 4e-91
11934984_1_524_- GO:0006351 A3TH58 4e-91
11934984_1_524_- GO:0016740 A3TH58 4e-91
11934984_1_524_- GO:0016779 A3TH58 4e-91
12008003_435_879_- GO:0003723 C5CQ81 4e-62
12008003_435_879_- GO:0003735 C5CQ81 4e-62
12008003_435_879_- GO:0005840 C5CQ81 4e-62
12008003_435_879_- GO:0006412 C5CQ81 4e-62
12008003_435_879_- GO:0015934 C5CQ81 4e-62
12008003_435_879_- GO:0019843 C5CQ81 4e-62
12008003_435_879_- GO:0030529 C5CQ81 4e-62
11976374_1_661_- GO:0006810 Q1LDT0 1e-16
11976374_1_661_- GO:0015288 Q1LDT0 1e-16
11976374_1_661_- GO:0016020 Q1LDT0 1e-16
11976374_1_661_- GO:0055085 Q1LDT0 1e-16
12019875_425_1038_- GO:0000166 M5A229 5e-63
12019875_425_1038_- GO:0005525 M5A229 5e-63
12019875_425_1038_- GO:0042254 M5A229 5e-63
11989788_1_734_- GO:0003824 I0XX53 3e-121
11989788_1_734_- GO:0004494 I0XX53 3e-121
11989788_1_734_- GO:0008152 I0XX53 3e-121
11989788_1_734_- GO:0016853 I0XX53 3e-121
11989788_1_734_- GO:0016866 I0XX53 3e-121
11989788_1_734_- GO:0031419 I0XX53 3e-121
11989788_1_734_- GO:0046872 I0XX53 3e-121
11967422_1_624_+ GO:0005509 D6ZJE5 2e-21
11967422_1_624_+ GO:0016020 D6ZJE5 2e-21
12045143_1_944_- GO:0004352 K6VSP7 2e-95
12045143_1_944_- GO:0019551 K6VSP7 2e-95
12045143_1_944_- GO:0055114 K6VSP7 2e-95
11964402_30_476_+ GO:0003723 A0A0E3ZDJ8 9e-63
11964402_30_476_+ GO:0003735 A0A0E3ZDJ8 9e-63
11964402_30_476_+ GO:0005840 A0A0E3ZDJ8 9e-63
11964402_30_476_+ GO:0006412 A0A0E3ZDJ8 9e-63
11964402_30_476_+ GO:0019843 A0A0E3ZDJ8 9e-63
11964402_30_476_+ GO:0030529 A0A0E3ZDJ8 9e-63
11964402_30_476_+ GO:0070180 A0A0E3ZDJ8 9e-63
11951527_112_569_- GO:0016020 H6LFW5 2e-08
11951527_112_569_- GO:0016021 H6LFW5 2e-08
11949555_1_563_+ GO:0000166 F0P023 2e-76
11949555_1_563_+ GO:0005524 F0P023 2e-76
11949555_1_563_+ GO:0019538 F0P023 2e-76
11987990_1_723_- GO:0004108 B1Y896 5e-123
11987990_1_723_- GO:0005737 B1Y896 5e-123
11987990_1_723_- GO:0006099 B1Y896 5e-123
11987990_1_723_- GO:0016740 B1Y896 5e-123
11987990_1_723_- GO:0016746 B1Y896 5e-123
11987990_1_723_- GO:0046912 B1Y896 5e-123
11948983_1_190_- GO:0003677 C7RJE7 9e-29
11948983_1_190_- GO:0003899 C7RJE7 9e-29
11948983_1_190_- GO:0006351 C7RJE7 9e-29
11948983_1_190_- GO:0016740 C7RJE7 9e-29
11948983_1_190_- GO:0016779 C7RJE7 9e-29
12029831_1_1023_+ GO:0004872 F3L1G1 2e-72
12029831_1_1023_+ GO:0006810 F3L1G1 2e-72
12029831_1_1023_+ GO:0009279 F3L1G1 2e-72
12029831_1_1023_+ GO:0016020 F3L1G1 2e-72
12035345_1_130_+ GO:0000049 A0A0G3V7Y9 1e-12
12035345_1_130_+ GO:0003723 A0A0G3V7Y9 1e-12
12035345_1_130_+ GO:0003735 A0A0G3V7Y9 1e-12
12035345_1_130_+ GO:0005622 A0A0G3V7Y9 1e-12
12035345_1_130_+ GO:0005840 A0A0G3V7Y9 1e-12
12035345_1_130_+ GO:0006412 A0A0G3V7Y9 1e-12
12035345_1_130_+ GO:0030529 A0A0G3V7Y9 1e-12
11940652_1_539_- GO:0007049 A0A089YVV5 7e-66
12018017_1_865_+ GO:0000166 G8SJQ8 2e-87
12018017_1_865_+ GO:0004812 G8SJQ8 2e-87
12018017_1_865_+ GO:0004827 G8SJQ8 2e-87
12018017_1_865_+ GO:0005524 G8SJQ8 2e-87
12018017_1_865_+ GO:0005737 G8SJQ8 2e-87
12018017_1_865_+ GO:0006412 G8SJQ8 2e-87
12018017_1_865_+ GO:0006418 G8SJQ8 2e-87
12018017_1_865_+ GO:0006433 G8SJQ8 2e-87
12018017_1_865_+ GO:0016874 G8SJQ8 2e-87
12033637_344_1384_+ GO:0004615 M5A2Z5 2e-105
12033637_344_1384_+ GO:0005975 M5A2Z5 2e-105
12033637_344_1384_+ GO:0016853 M5A2Z5 2e-105
12033637_344_1384_+ GO:0016868 M5A2Z5 2e-105
12033637_344_1384_+ GO:0071704 M5A2Z5 2e-105
11964598_1_613_- GO:0005524 A3TGE0 7e-88
11964598_1_613_- GO:0005886 A3TGE0 7e-88
11964598_1_613_- GO:0006754 A3TGE0 7e-88
11964598_1_613_- GO:0006810 A3TGE0 7e-88
11964598_1_613_- GO:0006811 A3TGE0 7e-88
11964598_1_613_- GO:0015986 A3TGE0 7e-88
11964598_1_613_- GO:0015992 A3TGE0 7e-88
11964598_1_613_- GO:0016020 A3TGE0 7e-88
11964598_1_613_- GO:0042777 A3TGE0 7e-88
11964598_1_613_- GO:0045261 A3TGE0 7e-88
11964598_1_613_- GO:0046933 A3TGE0 7e-88
11964598_1_613_- GO:0046961 A3TGE0 7e-88
11959879_1_545_+ GO:0006537 I4MRP5 4e-90
11959879_1_545_+ GO:0016040 I4MRP5 4e-90
11959879_1_545_+ GO:0016491 I4MRP5 4e-90
11959879_1_545_+ GO:0016639 I4MRP5 4e-90
11959879_1_545_+ GO:0051536 I4MRP5 4e-90
11959879_1_545_+ GO:0055114 I4MRP5 4e-90
12045973_19_888_- GO:0008152 F4CYK8 3e-74
12045973_19_888_- GO:0016787 F4CYK8 3e-74
11999187_1_444_+ GO:0000287 A0KNE8 9e-44
11999187_1_444_+ GO:0005975 A0KNE8 9e-44
11999187_1_444_+ GO:0008966 A0KNE8 9e-44
11999187_1_444_+ GO:0016853 A0KNE8 9e-44
11999187_1_444_+ GO:0016868 A0KNE8 9e-44
11999187_1_444_+ GO:0046872 A0KNE8 9e-44
11999187_1_444_+ GO:0071704 A0KNE8 9e-44
12039375_1_424_- GO:0003824 C8XDU2 7e-34
12039375_1_424_- GO:0005975 C8XDU2 7e-34
12039375_1_424_- GO:0008270 C8XDU2 7e-34
12039375_1_424_- GO:0009025 C8XDU2 7e-34
12039375_1_424_- GO:0016829 C8XDU2 7e-34
12039375_1_424_- GO:0016832 C8XDU2 7e-34
12039375_1_424_- GO:0046872 C8XDU2 7e-34
11943464_1_130_- GO:0003735 Q6F7I2 2e-11
11943464_1_130_- GO:0005622 Q6F7I2 2e-11
11943464_1_130_- GO:0005840 Q6F7I2 2e-11
11943464_1_130_- GO:0006412 Q6F7I2 2e-11
11943464_1_130_- GO:0030529 Q6F7I2 2e-11
11974070_1_651_+ GO:0008940 D8PI59 3e-133
11974070_1_651_+ GO:0016491 D8PI59 3e-133
11974070_1_651_+ GO:0046872 D8PI59 3e-133
11974070_1_651_+ GO:0051536 D8PI59 3e-133
11974070_1_651_+ GO:0051539 D8PI59 3e-133
11974070_1_651_+ GO:0055114 D8PI59 3e-133
11975028_1_655_+ GO:0000166 M4ZXH6 2e-95
11975028_1_655_+ GO:0005524 M4ZXH6 2e-95
11975028_1_655_+ GO:0005886 M4ZXH6 2e-95
11975028_1_655_+ GO:0006754 M4ZXH6 2e-95
11975028_1_655_+ GO:0006810 M4ZXH6 2e-95
11975028_1_655_+ GO:0006811 M4ZXH6 2e-95
11975028_1_655_+ GO:0015986 M4ZXH6 2e-95
11975028_1_655_+ GO:0015991 M4ZXH6 2e-95
11975028_1_655_+ GO:0015992 M4ZXH6 2e-95
11975028_1_655_+ GO:0016020 M4ZXH6 2e-95
11975028_1_655_+ GO:0016787 M4ZXH6 2e-95
11975028_1_655_+ GO:0016820 M4ZXH6 2e-95
11975028_1_655_+ GO:0033178 M4ZXH6 2e-95
11975028_1_655_+ GO:0042777 M4ZXH6 2e-95
11975028_1_655_+ GO:0045261 M4ZXH6 2e-95
11975028_1_655_+ GO:0046034 M4ZXH6 2e-95
11975028_1_655_+ GO:0046933 M4ZXH6 2e-95
11975028_1_655_+ GO:0046961 M4ZXH6 2e-95
11974218_1_651_- GO:0004872 F4AW55 7e-42
11974218_1_651_- GO:0006810 F4AW55 7e-42
11974218_1_651_- GO:0016020 F4AW55 7e-42
11997815_1_788_- GO:0004806 Q21T36 9e-86
11997815_1_788_- GO:0008152 Q21T36 9e-86
11997815_1_788_- GO:0016787 Q21T36 9e-86
12037823_2_1584_- GO:0004872 A0A0E3ZEC1 1e-87
12037823_2_1584_- GO:0006810 A0A0E3ZEC1 1e-87
12037823_2_1584_- GO:0016020 A0A0E3ZEC1 1e-87
11990776_1_739_+ GO:0000166 C7PU68 2e-109
11990776_1_739_+ GO:0003746 C7PU68 2e-109
11990776_1_739_+ GO:0003924 C7PU68 2e-109
11990776_1_739_+ GO:0005525 C7PU68 2e-109
11990776_1_739_+ GO:0005622 C7PU68 2e-109
11990776_1_739_+ GO:0005737 C7PU68 2e-109
11990776_1_739_+ GO:0006412 C7PU68 2e-109
11990776_1_739_+ GO:0006414 C7PU68 2e-109
12049347_2085_2507_+ GO:0003824 F8B323 8e-35
12049347_2085_2507_+ GO:0008152 F8B323 8e-35
12049347_2085_2507_+ GO:0016787 F8B323 8e-35
11948481_1_560_- GO:0000166 V2VZ69 7e-76
11948481_1_560_- GO:0003743 V2VZ69 7e-76
11948481_1_560_- GO:0003924 V2VZ69 7e-76
11948481_1_560_- GO:0005525 V2VZ69 7e-76
11948481_1_560_- GO:0005622 V2VZ69 7e-76
11948481_1_560_- GO:0005737 V2VZ69 7e-76
11948481_1_560_- GO:0006412 V2VZ69 7e-76
11948481_1_560_- GO:0006413 V2VZ69 7e-76
12043503_1_428_- GO:0003857 M5A6Z4 1e-41
12043503_1_428_- GO:0006631 M5A6Z4 1e-41
12043503_1_428_- GO:0016491 M5A6Z4 1e-41
12043503_1_428_- GO:0055114 M5A6Z4 1e-41
12043503_1_428_- GO:0070403 M5A6Z4 1e-41
12011403_1_917_- GO:0004872 G7URB6 1e-123
12011403_1_917_- GO:0006810 G7URB6 1e-123
12011403_1_917_- GO:0016020 G7URB6 1e-123
11968766_1_629_- GO:0000166 K0CJQ1 1e-69
11968766_1_629_- GO:0005524 K0CJQ1 1e-69
11968766_1_629_- GO:0005737 K0CJQ1 1e-69
11968766_1_629_- GO:0005886 K0CJQ1 1e-69
11968766_1_629_- GO:0006605 K0CJQ1 1e-69
11968766_1_629_- GO:0006810 K0CJQ1 1e-69
11968766_1_629_- GO:0006886 K0CJQ1 1e-69
11968766_1_629_- GO:0015031 K0CJQ1 1e-69
11968766_1_629_- GO:0016020 K0CJQ1 1e-69
11968766_1_629_- GO:0017038 K0CJQ1 1e-69
11968766_1_629_- GO:0046872 K0CJQ1 1e-69
11968766_1_629_- GO:0065002 K0CJQ1 1e-69
12002658_378_828_+ GO:0016020 A1VN37 3e-33
12002658_378_828_+ GO:0016021 A1VN37 3e-33
12044793_1_1051_+ GO:0016491 E6S8Z0 6e-85
12044793_1_1051_+ GO:0047131 E6S8Z0 6e-85
12044793_1_1051_+ GO:0055114 E6S8Z0 6e-85
11981782_1_511_+ GO:0004497 C7QC60 3e-45
11981782_1_511_+ GO:0016705 C7QC60 3e-45
11981782_1_511_+ GO:0055114 C7QC60 3e-45
12027683_992_1197_- GO:0003676 A5USI3 3e-27
12027683_992_1197_- GO:0003723 A5USI3 3e-27
12027683_992_1197_- GO:0003729 A5USI3 3e-27
12027683_992_1197_- GO:0003735 A5USI3 3e-27
12027683_992_1197_- GO:0005840 A5USI3 3e-27
12027683_992_1197_- GO:0006412 A5USI3 3e-27
12027683_992_1197_- GO:0015935 A5USI3 3e-27
12027683_992_1197_- GO:0019843 A5USI3 3e-27
12027683_992_1197_- GO:0030529 A5USI3 3e-27
12042773_33_1001_+ GO:0000902 H2CEN5 3e-149
11970056_1_291_+ GO:0003984 M4ZXR2 5e-23
11970056_1_291_+ GO:0008152 M4ZXR2 5e-23
11970056_1_291_+ GO:0009082 M4ZXR2 5e-23
11970056_1_291_+ GO:0016597 M4ZXR2 5e-23
11970056_1_291_+ GO:0016740 M4ZXR2 5e-23
11989536_153_732_+ GO:0008152 M5A1T1 2e-73
11989536_153_732_+ GO:0016787 M5A1T1 2e-73
11989482_1_732_- GO:0000166 G8R4F0 9e-100
11989482_1_732_- GO:0003924 G8R4F0 9e-100
11989482_1_732_- GO:0004781 G8R4F0 9e-100
11989482_1_732_- GO:0005524 G8R4F0 9e-100
11989482_1_732_- GO:0005525 G8R4F0 9e-100
11989482_1_732_- GO:0006790 G8R4F0 9e-100
11989482_1_732_- GO:0016740 G8R4F0 9e-100
11989482_1_732_- GO:0016779 G8R4F0 9e-100
11989482_1_732_- GO:0070814 G8R4F0 9e-100
12035813_1004_1479_+ GO:0003677 C7RJB6 1e-71
12035813_1004_1479_+ GO:0003899 C7RJB6 1e-71
12035813_1004_1479_+ GO:0006351 C7RJB6 1e-71
12035813_1004_1479_+ GO:0016740 C7RJB6 1e-71
12035813_1004_1479_+ GO:0016779 C7RJB6 1e-71
12035813_1004_1479_+ GO:0046983 C7RJB6 1e-71
11939776_1_537_+ GO:0003824 A3TI94 1e-77
11939776_1_537_+ GO:0008152 A3TI94 1e-77
12026717_1_845_- GO:0003677 Q21QP9 7e-135
12026717_1_845_- GO:0003899 Q21QP9 7e-135
12026717_1_845_- GO:0006351 Q21QP9 7e-135
12026717_1_845_- GO:0016740 Q21QP9 7e-135
12026717_1_845_- GO:0016779 Q21QP9 7e-135
12026717_1_845_- GO:0046983 Q21QP9 7e-135
11936420_1_528_+ GO:0005524 A1TQ20 2e-82
11936420_1_528_+ GO:0006810 A1TQ20 2e-82
11927123_68_506_+ GO:0016020 V5X9Y2 5e-13
11927123_68_506_+ GO:0016021 V5X9Y2 5e-13
12038965_1_808_- GO:0003824 L0GW57 4e-88
12038965_1_808_- GO:0008152 L0GW57 4e-88
12038965_1_808_- GO:0016740 L0GW57 4e-88
12038965_1_808_- GO:0018580 L0GW57 4e-88
12038965_1_808_- GO:0055114 L0GW57 4e-88
12020487_1_1049_- GO:0000166 C7M119 5e-102
12020487_1_1049_- GO:0003677 C7M119 5e-102
12020487_1_1049_- GO:0003916 C7M119 5e-102
12020487_1_1049_- GO:0003918 C7M119 5e-102
12020487_1_1049_- GO:0005524 C7M119 5e-102
12020487_1_1049_- GO:0005694 C7M119 5e-102
12020487_1_1049_- GO:0006259 C7M119 5e-102
12020487_1_1049_- GO:0006265 C7M119 5e-102
12020487_1_1049_- GO:0016853 C7M119 5e-102
11999849_1_804_+ GO:0046983 A0Z5E6 2e-88
11939570_1_485_+ GO:0000166 M5A717 1e-45
11939570_1_485_+ GO:0005524 M5A717 1e-45
11939570_1_485_+ GO:0006457 M5A717 1e-45
11939570_1_485_+ GO:0051082 M5A717 1e-45
11963988_1_611_+ GO:0000166 A3TIV1 7e-88
11963988_1_611_+ GO:0005524 A3TIV1 7e-88
11963988_1_611_+ GO:0008152 A3TIV1 7e-88
11963988_1_611_+ GO:0016887 A3TIV1 7e-88
11985328_1_707_+ GO:0003677 A9BRX5 4e-111
11985328_1_707_+ GO:0003899 A9BRX5 4e-111
11985328_1_707_+ GO:0006351 A9BRX5 4e-111
11985328_1_707_+ GO:0016740 A9BRX5 4e-111
11985328_1_707_+ GO:0016779 A9BRX5 4e-111
11985328_1_707_+ GO:0046983 A9BRX5 4e-111
11951761_1_570_- GO:0003676 E6S707 2e-63
11951761_1_570_- GO:0003723 E6S707 2e-63
11951761_1_570_- GO:0004540 E6S707 2e-63
11951761_1_570_- GO:0006396 E6S707 2e-63
11951761_1_570_- GO:0016787 E6S707 2e-63
11951761_1_570_- GO:0090501 E6S707 2e-63
11990626_388_739_+ GO:0000160 A0A0A7LNM1 7e-15
11990626_388_739_+ GO:0003677 A0A0A7LNM1 7e-15
11990626_388_739_+ GO:0005622 A0A0A7LNM1 7e-15
11990626_388_739_+ GO:0006351 A0A0A7LNM1 7e-15
11990626_388_739_+ GO:0006355 A0A0A7LNM1 7e-15
12002044_1_279_- GO:0000166 P52694 3e-40
12002044_1_279_- GO:0004365 P52694 3e-40
12002044_1_279_- GO:0005737 P52694 3e-40
12002044_1_279_- GO:0006006 P52694 3e-40
12002044_1_279_- GO:0006096 P52694 3e-40
12002044_1_279_- GO:0016491 P52694 3e-40
12002044_1_279_- GO:0016620 P52694 3e-40
12002044_1_279_- GO:0050661 P52694 3e-40
12002044_1_279_- GO:0051287 P52694 3e-40
12002044_1_279_- GO:0055114 P52694 3e-40
11956833_1_586_- GO:0003677 A2SLG4 6e-99
11956833_1_586_- GO:0003899 A2SLG4 6e-99
11956833_1_586_- GO:0006351 A2SLG4 6e-99
11956833_1_586_- GO:0016740 A2SLG4 6e-99
11956833_1_586_- GO:0016779 A2SLG4 6e-99
11948983_289_562_- GO:0003677 G8QNY5 5e-43
11948983_289_562_- GO:0003899 G8QNY5 5e-43
11948983_289_562_- GO:0006351 G8QNY5 5e-43
11948983_289_562_- GO:0016740 G8QNY5 5e-43
11948983_289_562_- GO:0016779 G8QNY5 5e-43
11948983_289_562_- GO:0032549 G8QNY5 5e-43
11931335_1_516_- GO:0004455 I0XUS4 1e-82
11931335_1_516_- GO:0008652 I0XUS4 1e-82
11931335_1_516_- GO:0009082 I0XUS4 1e-82
11931335_1_516_- GO:0009097 I0XUS4 1e-82
11931335_1_516_- GO:0009099 I0XUS4 1e-82
11931335_1_516_- GO:0016491 I0XUS4 1e-82
11931335_1_516_- GO:0016853 I0XUS4 1e-82
11931335_1_516_- GO:0055114 I0XUS4 1e-82
12041775_576_932_+ GO:0003735 K1DWZ8 4e-53
12041775_576_932_+ GO:0005622 K1DWZ8 4e-53
12041775_576_932_+ GO:0005840 K1DWZ8 4e-53
12041775_576_932_+ GO:0006412 K1DWZ8 4e-53
12041775_576_932_+ GO:0030529 K1DWZ8 4e-53
11943292_1_546_- GO:0009055 M4ZX02 2e-59
11943292_1_546_- GO:0016020 M4ZX02 2e-59
11943292_1_546_- GO:0016021 M4ZX02 2e-59
11943292_1_546_- GO:0016491 M4ZX02 2e-59
11943292_1_546_- GO:0055114 M4ZX02 2e-59
11965904_103_618_- GO:0004871 Q21YP5 5e-77
11965904_103_618_- GO:0006935 Q21YP5 5e-77
11965904_103_618_- GO:0007165 Q21YP5 5e-77
11965904_103_618_- GO:0016020 Q21YP5 5e-77
11965904_103_618_- GO:0016021 Q21YP5 5e-77
12013707_1_946_+ GO:0003824 D1A644 2e-87
12013707_1_946_+ GO:0018580 D1A644 2e-87
12013707_1_946_+ GO:0051213 D1A644 2e-87
12013707_1_946_+ GO:0055114 D1A644 2e-87
12000397_1_809_- GO:0003677 C7PUG7 3e-113
12000397_1_809_- GO:0003899 C7PUG7 3e-113
12000397_1_809_- GO:0006351 C7PUG7 3e-113
12000397_1_809_- GO:0016740 C7PUG7 3e-113
12000397_1_809_- GO:0016779 C7PUG7 3e-113
11999649_264_380_+ GO:0003735 Q6F7T3 1e-12
11999649_264_380_+ GO:0005622 Q6F7T3 1e-12
11999649_264_380_+ GO:0005840 Q6F7T3 1e-12
11999649_264_380_+ GO:0006412 Q6F7T3 1e-12
11999649_264_380_+ GO:0030529 Q6F7T3 1e-12
12036131_1_1392_- GO:0000287 M4ZY60 2e-200
12036131_1_1392_- GO:0003824 M4ZY60 2e-200
12036131_1_1392_- GO:0003984 M4ZY60 2e-200
12036131_1_1392_- GO:0008652 M4ZY60 2e-200
12036131_1_1392_- GO:0009082 M4ZY60 2e-200
12036131_1_1392_- GO:0009097 M4ZY60 2e-200
12036131_1_1392_- GO:0009099 M4ZY60 2e-200
12036131_1_1392_- GO:0016740 M4ZY60 2e-200
12036131_1_1392_- GO:0030976 M4ZY60 2e-200
12036131_1_1392_- GO:0046872 M4ZY60 2e-200
12036131_1_1392_- GO:0050660 M4ZY60 2e-200
11928799_1_510_- GO:0003824 J0KG50 6e-69
11928799_1_510_- GO:0005524 J0KG50 6e-69
11928799_1_510_- GO:0006090 J0KG50 6e-69
11928799_1_510_- GO:0008986 J0KG50 6e-69
11928799_1_510_- GO:0016301 J0KG50 6e-69
11928799_1_510_- GO:0016310 J0KG50 6e-69
11928799_1_510_- GO:0016772 J0KG50 6e-69
11929987_1_513_- GO:0004872 K4L332 2e-42
11929987_1_513_- GO:0006810 K4L332 2e-42
11929987_1_513_- GO:0009279 K4L332 2e-42
11929987_1_513_- GO:0016020 K4L332 2e-42
11929987_1_513_- GO:0016021 K4L332 2e-42
11958335_119_591_- GO:0000166 G8QIA3 2e-76
11958335_119_591_- GO:0005524 G8QIA3 2e-76
11958335_119_591_- GO:0005886 G8QIA3 2e-76
11958335_119_591_- GO:0006754 G8QIA3 2e-76
11958335_119_591_- GO:0006810 G8QIA3 2e-76
11958335_119_591_- GO:0006811 G8QIA3 2e-76
11958335_119_591_- GO:0015986 G8QIA3 2e-76
11958335_119_591_- GO:0015991 G8QIA3 2e-76
11958335_119_591_- GO:0015992 G8QIA3 2e-76
11958335_119_591_- GO:0016020 G8QIA3 2e-76
11958335_119_591_- GO:0016787 G8QIA3 2e-76
11958335_119_591_- GO:0016820 G8QIA3 2e-76
11958335_119_591_- GO:0033178 G8QIA3 2e-76
11958335_119_591_- GO:0042777 G8QIA3 2e-76
11958335_119_591_- GO:0045261 G8QIA3 2e-76
11958335_119_591_- GO:0046034 G8QIA3 2e-76
11958335_119_591_- GO:0046933 G8QIA3 2e-76
12043463_1_960_- GO:0006865 F5XRR4 4e-136
11927445_219_507_+ GO:0000166 Q1LLI7 2e-42
11927445_219_507_+ GO:0004550 Q1LLI7 2e-42
11927445_219_507_+ GO:0005524 Q1LLI7 2e-42
11927445_219_507_+ GO:0005737 Q1LLI7 2e-42
11927445_219_507_+ GO:0006165 Q1LLI7 2e-42
11927445_219_507_+ GO:0006183 Q1LLI7 2e-42
11927445_219_507_+ GO:0006228 Q1LLI7 2e-42
11927445_219_507_+ GO:0006241 Q1LLI7 2e-42
11927445_219_507_+ GO:0009117 Q1LLI7 2e-42
11927445_219_507_+ GO:0016301 Q1LLI7 2e-42
11927445_219_507_+ GO:0016310 Q1LLI7 2e-42
11927445_219_507_+ GO:0016740 Q1LLI7 2e-42
11927445_219_507_+ GO:0046872 Q1LLI7 2e-42
11952869_77_355_- GO:0003723 A0YGN6 1e-37
11952869_77_355_- GO:0003735 A0YGN6 1e-37
11952869_77_355_- GO:0005840 A0YGN6 1e-37
11952869_77_355_- GO:0006412 A0YGN6 1e-37
11952869_77_355_- GO:0015935 A0YGN6 1e-37
11952869_77_355_- GO:0019843 A0YGN6 1e-37
11952869_77_355_- GO:0030529 A0YGN6 1e-37
12042039_72_704_+ GO:0000166 A0A0G3V2Q2 3e-71
12042039_72_704_+ GO:0003934 A0A0G3V2Q2 3e-71
12042039_72_704_+ GO:0005525 A0A0G3V2Q2 3e-71
12042039_72_704_+ GO:0005737 A0A0G3V2Q2 3e-71
12042039_72_704_+ GO:0006730 A0A0G3V2Q2 3e-71
12042039_72_704_+ GO:0008270 A0A0G3V2Q2 3e-71
12042039_72_704_+ GO:0016787 A0A0G3V2Q2 3e-71
12042039_72_704_+ GO:0035998 A0A0G3V2Q2 3e-71
12042039_72_704_+ GO:0046654 A0A0G3V2Q2 3e-71
12042039_72_704_+ GO:0046872 A0A0G3V2Q2 3e-71
12035611_1151_1470_- GO:0008080 C6CVA9 2e-19
12035611_1151_1470_- GO:0008152 C6CVA9 2e-19
12012247_214_927_+ GO:0003677 E8VZ90 2e-60
12012247_214_927_+ GO:0003700 E8VZ90 2e-60
12012247_214_927_+ GO:0005737 E8VZ90 2e-60
12012247_214_927_+ GO:0006351 E8VZ90 2e-60
12012247_214_927_+ GO:0006355 E8VZ90 2e-60
12012247_214_927_+ GO:0045892 E8VZ90 2e-60
12012247_214_927_+ GO:0048037 E8VZ90 2e-60
12012247_214_927_+ GO:0050662 E8VZ90 2e-60
12012247_214_927_+ GO:0051775 E8VZ90 2e-60
11941412_62_541_- GO:0006086 B1Y2S3 8e-48
11941412_62_541_- GO:0016491 B1Y2S3 8e-48
11941412_62_541_- GO:0016625 B1Y2S3 8e-48
11941412_62_541_- GO:0016903 B1Y2S3 8e-48
11941412_62_541_- GO:0019164 B1Y2S3 8e-48
11941412_62_541_- GO:0055114 B1Y2S3 8e-48
12049277_1562_2128_+ GO:0008152 D0ME70 2e-11
12049277_1562_2128_+ GO:0008168 D0ME70 2e-11
12049277_1562_2128_+ GO:0016740 D0ME70 2e-11
12049277_1562_2128_+ GO:0032259 D0ME70 2e-11
12042525_987_1555_- GO:0005737 M5APC8 2e-52
12042525_987_1555_- GO:0006412 M5APC8 2e-52
12042525_987_1555_- GO:0006415 M5APC8 2e-52
11983262_1_695_- GO:0003676 A3TS00 6e-108
11983262_1_695_- GO:0003723 A3TS00 6e-108
11983262_1_695_- GO:0004540 A3TS00 6e-108
11983262_1_695_- GO:0006396 A3TS00 6e-108
11983262_1_695_- GO:0090501 A3TS00 6e-108
11945035_310_551_+ GO:0003723 H8KSD3 3e-20
11945035_310_551_+ GO:0003735 H8KSD3 3e-20
11945035_310_551_+ GO:0005840 H8KSD3 3e-20
11945035_310_551_+ GO:0006412 H8KSD3 3e-20
11945035_310_551_+ GO:0015934 H8KSD3 3e-20
11945035_310_551_+ GO:0019843 H8KSD3 3e-20
11945035_310_551_+ GO:0030529 H8KSD3 3e-20
11944510_1_305_+ GO:0006950 Q21ZP0 2e-27
11974874_1_306_+ GO:0003723 Q47J86 2e-47
11974874_1_306_+ GO:0003735 Q47J86 2e-47
11974874_1_306_+ GO:0005840 Q47J86 2e-47
11974874_1_306_+ GO:0006412 Q47J86 2e-47
11974874_1_306_+ GO:0015935 Q47J86 2e-47
11974874_1_306_+ GO:0019843 Q47J86 2e-47
11974874_1_306_+ GO:0030529 Q47J86 2e-47
12009075_1_145_- GO:0006865 Q12AW2 2e-14
12028591_989_1141_- GO:0000413 C5CJT3 1e-15
12028591_989_1141_- GO:0003755 C5CJT3 1e-15
12028591_989_1141_- GO:0005737 C5CJT3 1e-15
12028591_989_1141_- GO:0006457 C5CJT3 1e-15
12028591_989_1141_- GO:0007049 C5CJT3 1e-15
12028591_989_1141_- GO:0008152 C5CJT3 1e-15
12028591_989_1141_- GO:0015031 C5CJT3 1e-15
12028591_989_1141_- GO:0016853 C5CJT3 1e-15
12028591_989_1141_- GO:0051301 C5CJT3 1e-15
11928157_1_146_+ GO:0003676 U5N9U7 2e-11
11928157_1_146_+ GO:0003723 U5N9U7 2e-11
11928157_1_146_+ GO:0003735 U5N9U7 2e-11
11928157_1_146_+ GO:0005840 U5N9U7 2e-11
11928157_1_146_+ GO:0006412 U5N9U7 2e-11
11928157_1_146_+ GO:0030529 U5N9U7 2e-11
12027255_261_947_- GO:0008152 Q0JZL0 1e-64
12027255_261_947_- GO:0016787 Q0JZL0 1e-64
11963538_1_609_- GO:0016491 Q21TD3 2e-111
11963538_1_609_- GO:0030151 Q21TD3 2e-111
11963538_1_609_- GO:0046872 Q21TD3 2e-111
11963538_1_609_- GO:0051536 Q21TD3 2e-111
11963538_1_609_- GO:0051539 Q21TD3 2e-111
11963538_1_609_- GO:0055114 Q21TD3 2e-111
11981390_1_685_+ GO:0003824 E6S9G1 7e-102
11981390_1_685_+ GO:0006537 E6S9G1 7e-102
11981390_1_685_+ GO:0006807 E6S9G1 7e-102
11981390_1_685_+ GO:0008152 E6S9G1 7e-102
11981390_1_685_+ GO:0015930 E6S9G1 7e-102
11981390_1_685_+ GO:0016040 E6S9G1 7e-102
11981390_1_685_+ GO:0016041 E6S9G1 7e-102
11981390_1_685_+ GO:0016491 E6S9G1 7e-102
11981390_1_685_+ GO:0016638 E6S9G1 7e-102
11981390_1_685_+ GO:0055114 E6S9G1 7e-102
12044977_1_293_+ GO:0003735 K6V3D8 1e-17
12044977_1_293_+ GO:0005622 K6V3D8 1e-17
12044977_1_293_+ GO:0005840 K6V3D8 1e-17
12044977_1_293_+ GO:0006412 K6V3D8 1e-17
12044977_1_293_+ GO:0030529 K6V3D8 1e-17
11932147_230_508_+ GO:0003723 H8KSC9 4e-33
11932147_230_508_+ GO:0003735 H8KSC9 4e-33
11932147_230_508_+ GO:0005622 H8KSC9 4e-33
11932147_230_508_+ GO:0005840 H8KSC9 4e-33
11932147_230_508_+ GO:0006412 H8KSC9 4e-33
11932147_230_508_+ GO:0019843 H8KSC9 4e-33
11932147_230_508_+ GO:0030529 H8KSC9 4e-33
11950967_1_409_+ GO:0010629 Q4KJK9 2e-16
11950967_1_409_+ GO:0070088 Q4KJK9 2e-16
11963240_1_608_- GO:0008940 Q21UP9 8e-111
11963240_1_608_- GO:0009055 Q21UP9 8e-111
11963240_1_608_- GO:0009325 Q21UP9 8e-111
11963240_1_608_- GO:0016491 Q21UP9 8e-111
11963240_1_608_- GO:0030151 Q21UP9 8e-111
11963240_1_608_- GO:0042126 Q21UP9 8e-111
11963240_1_608_- GO:0046872 Q21UP9 8e-111
11963240_1_608_- GO:0051536 Q21UP9 8e-111
11963240_1_608_- GO:0055114 Q21UP9 8e-111
11980984_241_683_- GO:0003824 H2BWW1 3e-55
11980984_241_683_- GO:0004018 H2BWW1 3e-55
11980984_241_683_- GO:0006164 H2BWW1 3e-55
11980984_241_683_- GO:0006188 H2BWW1 3e-55
11980984_241_683_- GO:0006189 H2BWW1 3e-55
11980984_241_683_- GO:0009152 H2BWW1 3e-55
11980984_241_683_- GO:0016829 H2BWW1 3e-55
11980984_241_683_- GO:0044208 H2BWW1 3e-55
11980984_241_683_- GO:0070626 H2BWW1 3e-55
11930313_1_267_- GO:0003723 A3TS01 7e-34
11930313_1_267_- GO:0003735 A3TS01 7e-34
11930313_1_267_- GO:0005622 A3TS01 7e-34
11930313_1_267_- GO:0005840 A3TS01 7e-34
11930313_1_267_- GO:0006412 A3TS01 7e-34
11930313_1_267_- GO:0019843 A3TS01 7e-34
11930313_1_267_- GO:0030529 A3TS01 7e-34
11970556_1_636_+ GO:0000166 C7M129 2e-74
11970556_1_636_+ GO:0005524 C7M129 2e-74
11970556_1_636_+ GO:0005737 C7M129 2e-74
11970556_1_636_+ GO:0005886 C7M129 2e-74
11970556_1_636_+ GO:0006605 C7M129 2e-74
11970556_1_636_+ GO:0006810 C7M129 2e-74
11970556_1_636_+ GO:0006886 C7M129 2e-74
11970556_1_636_+ GO:0015031 C7M129 2e-74
11970556_1_636_+ GO:0016020 C7M129 2e-74
11970556_1_636_+ GO:0017038 C7M129 2e-74
11970556_1_636_+ GO:0065002 C7M129 2e-74
12023735_618_1028_+ GO:0003796 A0A0A1CVG8 6e-19
12023735_618_1028_+ GO:0005975 A0A0A1CVG8 6e-19
12023735_618_1028_+ GO:0008152 A0A0A1CVG8 6e-19
12023735_618_1028_+ GO:0009253 A0A0A1CVG8 6e-19
12023735_618_1028_+ GO:0016787 A0A0A1CVG8 6e-19
12023735_618_1028_+ GO:0016798 A0A0A1CVG8 6e-19
12023735_618_1028_+ GO:0016998 A0A0A1CVG8 6e-19
11959779_1_263_+ GO:0003677 Q9PFD5 2e-34
11959779_1_263_+ GO:0006310 Q9PFD5 2e-34
11959779_1_263_+ GO:0006351 Q9PFD5 2e-34
11959779_1_263_+ GO:0006355 Q9PFD5 2e-34
11959779_1_263_+ GO:0006417 Q9PFD5 2e-34
11961586_1_602_- GO:0006865 A5FTY2 7e-25
11976276_277_661_+ GO:0003677 A0A0N0MVX5 7e-18
11976276_277_661_+ GO:0006351 A0A0N0MVX5 7e-18
11976276_277_661_+ GO:0006355 A0A0N0MVX5 7e-18
11987434_1_719_- GO:0003861 Q47SA3 3e-99
11987434_1_719_- GO:0008152 Q47SA3 3e-99
11987434_1_719_- GO:0008652 Q47SA3 3e-99
11987434_1_719_- GO:0009082 Q47SA3 3e-99
11987434_1_719_- GO:0009098 Q47SA3 3e-99
11987434_1_719_- GO:0016829 Q47SA3 3e-99
11987434_1_719_- GO:0046872 Q47SA3 3e-99
11987434_1_719_- GO:0051536 Q47SA3 3e-99
11987434_1_719_- GO:0051539 Q47SA3 3e-99
11975594_1_657_- GO:0046983 M5DXE8 7e-66
11954613_1_579_- GO:0000166 C7PI89 7e-84
11954613_1_579_- GO:0005524 C7PI89 7e-84
11954613_1_579_- GO:0005737 C7PI89 7e-84
11954613_1_579_- GO:0006457 C7PI89 7e-84
11954613_1_579_- GO:0042026 C7PI89 7e-84
11954613_1_579_- GO:0051082 C7PI89 7e-84
12011631_459_919_- GO:0000166 A0A0G3V3C9 1e-23
12011631_459_919_- GO:0003676 A0A0G3V3C9 1e-23
12011631_459_919_- GO:0004386 A0A0G3V3C9 1e-23
12011631_459_919_- GO:0005524 A0A0G3V3C9 1e-23
12011631_459_919_- GO:0008152 A0A0G3V3C9 1e-23
12011631_459_919_- GO:0016787 A0A0G3V3C9 1e-23
12011583_1_533_+ GO:0008446 A9B0I0 1e-72
12011583_1_533_+ GO:0016829 A9B0I0 1e-72
12011583_1_533_+ GO:0019673 A9B0I0 1e-72
12011583_1_533_+ GO:0070401 A9B0I0 1e-72
11942278_1_543_- GO:0000166 Q21SJ8 2e-79
11942278_1_543_- GO:0005524 Q21SJ8 2e-79
11942278_1_543_- GO:0005737 Q21SJ8 2e-79
11942278_1_543_- GO:0006457 Q21SJ8 2e-79
11942278_1_543_- GO:0006950 Q21SJ8 2e-79
11942278_1_543_- GO:0051082 Q21SJ8 2e-79
12031655_1_1312_+ GO:0004352 A3TQZ7 2e-175
12031655_1_1312_+ GO:0019551 A3TQZ7 2e-175
12031655_1_1312_+ GO:0055114 A3TQZ7 2e-175
11960863_1_600_+ GO:0000175 I0XM23 2e-71
11960863_1_600_+ GO:0000287 I0XM23 2e-71
11960863_1_600_+ GO:0003676 I0XM23 2e-71
11960863_1_600_+ GO:0003723 I0XM23 2e-71
11960863_1_600_+ GO:0004654 I0XM23 2e-71
11960863_1_600_+ GO:0005737 I0XM23 2e-71
11960863_1_600_+ GO:0006396 I0XM23 2e-71
11960863_1_600_+ GO:0006402 I0XM23 2e-71
11960863_1_600_+ GO:0016740 I0XM23 2e-71
11960863_1_600_+ GO:0016779 I0XM23 2e-71
11960863_1_600_+ GO:0046872 I0XM23 2e-71
11960863_1_600_+ GO:0090503 I0XM23 2e-71
11959565_1_595_- GO:0000166 A0A0G3V6G9 1e-81
11959565_1_595_- GO:0004222 A0A0G3V6G9 1e-81
11959565_1_595_- GO:0005524 A0A0G3V6G9 1e-81
11959565_1_595_- GO:0005886 A0A0G3V6G9 1e-81
11959565_1_595_- GO:0006508 A0A0G3V6G9 1e-81
11959565_1_595_- GO:0008233 A0A0G3V6G9 1e-81
11959565_1_595_- GO:0008237 A0A0G3V6G9 1e-81
11959565_1_595_- GO:0008270 A0A0G3V6G9 1e-81
11959565_1_595_- GO:0016020 A0A0G3V6G9 1e-81
11959565_1_595_- GO:0016021 A0A0G3V6G9 1e-81
11959565_1_595_- GO:0016787 A0A0G3V6G9 1e-81
11959565_1_595_- GO:0016887 A0A0G3V6G9 1e-81
11959565_1_595_- GO:0030163 A0A0G3V6G9 1e-81
11959565_1_595_- GO:0046872 A0A0G3V6G9 1e-81
12003954_175_543_+ GO:0003723 E8V7K8 1e-43
12003954_175_543_+ GO:0003735 E8V7K8 1e-43
12003954_175_543_+ GO:0005840 E8V7K8 1e-43
12003954_175_543_+ GO:0006412 E8V7K8 1e-43
12003954_175_543_+ GO:0015934 E8V7K8 1e-43
12003954_175_543_+ GO:0019843 E8V7K8 1e-43
12003954_175_543_+ GO:0030529 E8V7K8 1e-43
12025421_1_462_+ GO:0008152 I4F4E3 8e-51
12025421_1_462_+ GO:0016787 I4F4E3 8e-51
11953703_229_573_+ GO:0003735 M5A1B3 3e-40
11953703_229_573_+ GO:0005622 M5A1B3 3e-40
11953703_229_573_+ GO:0005840 M5A1B3 3e-40
11953703_229_573_+ GO:0006412 M5A1B3 3e-40
11953703_229_573_+ GO:0030529 M5A1B3 3e-40
12006656_1_865_- GO:0004872 A0A0E9N069 1e-71
12006656_1_865_- GO:0006810 A0A0E9N069 1e-71
12006656_1_865_- GO:0016020 A0A0E9N069 1e-71
12028131_1_974_- GO:0000287 Q6FCL7 3e-152
12028131_1_974_- GO:0004044 Q6FCL7 3e-152
12028131_1_974_- GO:0006164 Q6FCL7 3e-152
12028131_1_974_- GO:0006189 Q6FCL7 3e-152
12028131_1_974_- GO:0006541 Q6FCL7 3e-152
12028131_1_974_- GO:0009113 Q6FCL7 3e-152
12028131_1_974_- GO:0009116 Q6FCL7 3e-152
12028131_1_974_- GO:0016740 Q6FCL7 3e-152
12028131_1_974_- GO:0016757 Q6FCL7 3e-152
12028131_1_974_- GO:0046872 Q6FCL7 3e-152
11987810_1_722_+ GO:0008152 K1E1E4 1e-94
11987810_1_722_+ GO:0016491 K1E1E4 1e-94
11987810_1_722_+ GO:0016620 K1E1E4 1e-94
11987810_1_722_+ GO:0055114 K1E1E4 1e-94
11963412_107_544_+ GO:0005737 Q47F81 8e-64
11963412_107_544_+ GO:0006629 Q47F81 8e-64
11963412_107_544_+ GO:0006633 Q47F81 8e-64
11963412_107_544_+ GO:0009245 Q47F81 8e-64
11963412_107_544_+ GO:0016829 Q47F81 8e-64
11963412_107_544_+ GO:0016836 Q47F81 8e-64
11963412_107_544_+ GO:0019171 Q47F81 8e-64
11963412_107_544_+ GO:0047451 Q47F81 8e-64
11932097_1_518_- GO:0003824 G8M0F2 2e-77
11932097_1_518_- GO:0004356 G8M0F2 2e-77
11932097_1_518_- GO:0006807 G8M0F2 2e-77
12014241_52_953_+ GO:0004347 F4FAW0 3e-65
12014241_52_953_+ GO:0005737 F4FAW0 3e-65
12014241_52_953_+ GO:0006094 F4FAW0 3e-65
12014241_52_953_+ GO:0006096 F4FAW0 3e-65
12014241_52_953_+ GO:0016853 F4FAW0 3e-65
12024591_1_366_- GO:0000166 F8JX51 1e-36
12024591_1_366_- GO:0005525 F8JX51 1e-36
12024591_1_366_- GO:0042254 F8JX51 1e-36
12007226_1_871_+ GO:0000166 C6X5Q3 3e-146
12007226_1_871_+ GO:0005524 C6X5Q3 3e-146
12007226_1_871_+ GO:0005886 C6X5Q3 3e-146
12007226_1_871_+ GO:0006754 C6X5Q3 3e-146
12007226_1_871_+ GO:0006810 C6X5Q3 3e-146
12007226_1_871_+ GO:0006811 C6X5Q3 3e-146
12007226_1_871_+ GO:0015986 C6X5Q3 3e-146
12007226_1_871_+ GO:0015991 C6X5Q3 3e-146
12007226_1_871_+ GO:0015992 C6X5Q3 3e-146
12007226_1_871_+ GO:0016020 C6X5Q3 3e-146
12007226_1_871_+ GO:0016787 C6X5Q3 3e-146
12007226_1_871_+ GO:0016820 C6X5Q3 3e-146
12007226_1_871_+ GO:0033178 C6X5Q3 3e-146
12007226_1_871_+ GO:0042777 C6X5Q3 3e-146
12007226_1_871_+ GO:0045261 C6X5Q3 3e-146
12007226_1_871_+ GO:0046034 C6X5Q3 3e-146
12007226_1_871_+ GO:0046933 C6X5Q3 3e-146
12001370_171_816_+ GO:0004471 K6VLM9 3e-80
12001370_171_816_+ GO:0008152 K6VLM9 3e-80
12001370_171_816_+ GO:0016491 K6VLM9 3e-80
12001370_171_816_+ GO:0016597 K6VLM9 3e-80
12001370_171_816_+ GO:0046872 K6VLM9 3e-80
12001370_171_816_+ GO:0051287 K6VLM9 3e-80
12001370_171_816_+ GO:0055114 K6VLM9 3e-80
11991788_1_745_- GO:0000166 K6VMD4 4e-122
11991788_1_745_- GO:0003743 K6VMD4 4e-122
11991788_1_745_- GO:0003924 K6VMD4 4e-122
11991788_1_745_- GO:0005525 K6VMD4 4e-122
11991788_1_745_- GO:0005622 K6VMD4 4e-122
11991788_1_745_- GO:0005737 K6VMD4 4e-122
11991788_1_745_- GO:0006412 K6VMD4 4e-122
11991788_1_745_- GO:0006413 K6VMD4 4e-122
12046599_1_677_+ GO:0008152 I0XUB9 9e-64
12046599_1_677_+ GO:0016740 I0XUB9 9e-64
12046599_1_677_+ GO:0046912 I0XUB9 9e-64
12008473_55_884_- GO:0000166 Q47JA6 5e-144
12008473_55_884_- GO:0003746 Q47JA6 5e-144
12008473_55_884_- GO:0003924 Q47JA6 5e-144
12008473_55_884_- GO:0005525 Q47JA6 5e-144
12008473_55_884_- GO:0005622 Q47JA6 5e-144
12008473_55_884_- GO:0005737 Q47JA6 5e-144
12008473_55_884_- GO:0006412 Q47JA6 5e-144
12008473_55_884_- GO:0006414 Q47JA6 5e-144
11978766_412_672_+ GO:0005524 C7RU63 4e-38
11978766_412_672_+ GO:0008152 C7RU63 4e-38
11978766_412_672_+ GO:0016887 C7RU63 4e-38
12021155_1_1001_+ GO:0000166 C7PU68 1e-140
12021155_1_1001_+ GO:0003746 C7PU68 1e-140
12021155_1_1001_+ GO:0003924 C7PU68 1e-140
12021155_1_1001_+ GO:0005525 C7PU68 1e-140
12021155_1_1001_+ GO:0005622 C7PU68 1e-140
12021155_1_1001_+ GO:0005737 C7PU68 1e-140
12021155_1_1001_+ GO:0006412 C7PU68 1e-140
12021155_1_1001_+ GO:0006414 C7PU68 1e-140
11947081_1_556_+ GO:0005363 E6SAU9 6e-56
11947081_1_556_+ GO:0015768 E6SAU9 6e-56
11999147_1_545_+ GO:0004386 M4UKW0 1e-37
11999147_1_545_+ GO:0008152 M4UKW0 1e-37
11963304_1_225_+ GO:0003735 H5WVE3 1e-28
11963304_1_225_+ GO:0005622 H5WVE3 1e-28
11963304_1_225_+ GO:0005840 H5WVE3 1e-28
11963304_1_225_+ GO:0006412 H5WVE3 1e-28
11963304_1_225_+ GO:0030529 H5WVE3 1e-28
12001306_1_816_+ GO:0003824 D5PGR4 6e-77
12001306_1_816_+ GO:0004321 D5PGR4 6e-77
12001306_1_816_+ GO:0008152 D5PGR4 6e-77
12001306_1_816_+ GO:0016740 D5PGR4 6e-77
12001306_1_816_+ GO:0016746 D5PGR4 6e-77
12001306_1_816_+ GO:0016874 D5PGR4 6e-77
12036491_196_1512_- GO:0008152 A0A0M2J9H5 1e-113
12036491_196_1512_- GO:0016491 A0A0M2J9H5 1e-113
12036491_196_1512_- GO:0055114 A0A0M2J9H5 1e-113
12019101_467_988_- GO:0008152 A0A0F7N439 3e-52
12019101_467_988_- GO:0008168 A0A0F7N439 3e-52
12019101_467_988_- GO:0016740 A0A0F7N439 3e-52
12019101_467_988_- GO:0032259 A0A0F7N439 3e-52
11992626_1_583_- GO:0000166 I8I4D1 3e-89
11992626_1_583_- GO:0000918 I8I4D1 3e-89
11992626_1_583_- GO:0005524 I8I4D1 3e-89
11992626_1_583_- GO:0008152 I8I4D1 3e-89
11992626_1_583_- GO:0016887 I8I4D1 3e-89
11997671_1_787_+ GO:0004591 K0HY79 2e-135
11997671_1_787_+ GO:0006099 K0HY79 2e-135
11997671_1_787_+ GO:0008152 K0HY79 2e-135
11997671_1_787_+ GO:0016491 K0HY79 2e-135
11997671_1_787_+ GO:0016624 K0HY79 2e-135
11997671_1_787_+ GO:0030976 K0HY79 2e-135
11997671_1_787_+ GO:0055114 K0HY79 2e-135
11990496_1_659_+ GO:0005886 F5RA37 1e-85
11990496_1_659_+ GO:0006099 F5RA37 1e-85
11990496_1_659_+ GO:0008177 F5RA37 1e-85
11990496_1_659_+ GO:0016020 F5RA37 1e-85
11990496_1_659_+ GO:0016491 F5RA37 1e-85
11990496_1_659_+ GO:0016627 F5RA37 1e-85
11990496_1_659_+ GO:0022900 F5RA37 1e-85
11990496_1_659_+ GO:0050660 F5RA37 1e-85
11990496_1_659_+ GO:0055114 F5RA37 1e-85
12042711_952_1731_- GO:0000166 A0A0G3V3H5 2e-79
12042711_952_1731_- GO:0003922 A0A0G3V3H5 2e-79
12042711_952_1731_- GO:0005524 A0A0G3V3H5 2e-79
12042711_952_1731_- GO:0006164 A0A0G3V3H5 2e-79
12042711_952_1731_- GO:0006177 A0A0G3V3H5 2e-79
12042711_952_1731_- GO:0006541 A0A0G3V3H5 2e-79
12042711_952_1731_- GO:0016462 A0A0G3V3H5 2e-79
12042711_952_1731_- GO:0016874 A0A0G3V3H5 2e-79
12029055_1_1068_+ GO:0005507 Q39TN2 8e-28
12029055_1_1068_+ GO:0016491 Q39TN2 8e-28
12029055_1_1068_+ GO:0055114 Q39TN2 8e-28
12047873_1_526_- GO:0008152 E6SFK8 1e-69
12047873_1_526_- GO:0016740 E6SFK8 1e-69
12047873_1_526_- GO:0016874 E6SFK8 1e-69
12036125_1153_1493_+ GO:0005506 A0A0G3V5W4 3e-46
12036125_1153_1493_+ GO:0005886 A0A0G3V5W4 3e-46
12036125_1153_1493_+ GO:0016020 A0A0G3V5W4 3e-46
12036125_1153_1493_+ GO:0016491 A0A0G3V5W4 3e-46
12036125_1153_1493_+ GO:0016651 A0A0G3V5W4 3e-46
12036125_1153_1493_+ GO:0046872 A0A0G3V5W4 3e-46
12036125_1153_1493_+ GO:0048038 A0A0G3V5W4 3e-46
12036125_1153_1493_+ GO:0050136 A0A0G3V5W4 3e-46
12036125_1153_1493_+ GO:0051536 A0A0G3V5W4 3e-46
12036125_1153_1493_+ GO:0051539 A0A0G3V5W4 3e-46
12036125_1153_1493_+ GO:0055114 A0A0G3V5W4 3e-46
11945695_307_552_- GO:0000162 M4ZXA5 5e-29
11945695_307_552_- GO:0004834 M4ZXA5 5e-29
11945695_307_552_- GO:0006568 M4ZXA5 5e-29
11945695_307_552_- GO:0008652 M4ZXA5 5e-29
11945695_307_552_- GO:0009073 M4ZXA5 5e-29
11945695_307_552_- GO:0016829 M4ZXA5 5e-29
11945695_307_552_- GO:0030170 M4ZXA5 5e-29
12035435_577_885_- GO:0005975 C7RN53 9e-37
12035435_577_885_- GO:0016868 C7RN53 9e-37
12035435_577_885_- GO:0071704 C7RN53 9e-37
11936824_1_308_+ GO:0003723 A3TH75 2e-41
11936824_1_308_+ GO:0003735 A3TH75 2e-41
11936824_1_308_+ GO:0005840 A3TH75 2e-41
11936824_1_308_+ GO:0006412 A3TH75 2e-41
11936824_1_308_+ GO:0019843 A3TH75 2e-41
11936824_1_308_+ GO:0030529 A3TH75 2e-41
11936824_1_308_+ GO:0070180 A3TH75 2e-41
12047637_2025_2666_+ GO:0003824 G5H5V2 7e-87
12047637_2025_2666_+ GO:0004018 G5H5V2 7e-87
12047637_2025_2666_+ GO:0006164 G5H5V2 7e-87
12047637_2025_2666_+ GO:0006188 G5H5V2 7e-87
12047637_2025_2666_+ GO:0006189 G5H5V2 7e-87
12047637_2025_2666_+ GO:0009152 G5H5V2 7e-87
12047637_2025_2666_+ GO:0016829 G5H5V2 7e-87
12047637_2025_2666_+ GO:0044208 G5H5V2 7e-87
12047637_2025_2666_+ GO:0070626 G5H5V2 7e-87
11964826_1_444_+ GO:0005886 A3TGE3 3e-52
11964826_1_444_+ GO:0006754 A3TGE3 3e-52
11964826_1_444_+ GO:0006810 A3TGE3 3e-52
11964826_1_444_+ GO:0006811 A3TGE3 3e-52
11964826_1_444_+ GO:0015078 A3TGE3 3e-52
11964826_1_444_+ GO:0015986 A3TGE3 3e-52
11964826_1_444_+ GO:0015992 A3TGE3 3e-52
11964826_1_444_+ GO:0016020 A3TGE3 3e-52
11964826_1_444_+ GO:0016021 A3TGE3 3e-52
11964826_1_444_+ GO:0016787 A3TGE3 3e-52
11964826_1_444_+ GO:0042777 A3TGE3 3e-52
11964826_1_444_+ GO:0045263 A3TGE3 3e-52
11964826_1_444_+ GO:0046933 A3TGE3 3e-52
11943714_1_547_+ GO:0000166 C6IXZ6 1e-61
11943714_1_547_+ GO:0005524 C6IXZ6 1e-61
11943714_1_547_+ GO:0005886 C6IXZ6 1e-61
11943714_1_547_+ GO:0006754 C6IXZ6 1e-61
11943714_1_547_+ GO:0006810 C6IXZ6 1e-61
11943714_1_547_+ GO:0006811 C6IXZ6 1e-61
11943714_1_547_+ GO:0015986 C6IXZ6 1e-61
11943714_1_547_+ GO:0015991 C6IXZ6 1e-61
11943714_1_547_+ GO:0015992 C6IXZ6 1e-61
11943714_1_547_+ GO:0016020 C6IXZ6 1e-61
11943714_1_547_+ GO:0016787 C6IXZ6 1e-61
11943714_1_547_+ GO:0016820 C6IXZ6 1e-61
11943714_1_547_+ GO:0033178 C6IXZ6 1e-61
11943714_1_547_+ GO:0042777 C6IXZ6 1e-61
11943714_1_547_+ GO:0045261 C6IXZ6 1e-61
11943714_1_547_+ GO:0046034 C6IXZ6 1e-61
11943714_1_547_+ GO:0046933 C6IXZ6 1e-61
11943714_1_547_+ GO:0046961 C6IXZ6 1e-61
12002282_1_476_+ GO:0009055 V6SG22 4e-51
12002282_1_476_+ GO:0020037 V6SG22 4e-51
12020391_327_1019_+ GO:0016020 B8GSC6 5e-15
12020391_327_1019_+ GO:0016021 B8GSC6 5e-15
12035999_1_227_+ GO:0003677 K1XH03 1e-23
12035999_1_227_+ GO:0030261 K1XH03 1e-23
11938536_1_534_+ GO:0003677 I0XSI5 5e-56
11938536_1_534_+ GO:0003899 I0XSI5 5e-56
11938536_1_534_+ GO:0006351 I0XSI5 5e-56
11938536_1_534_+ GO:0016740 I0XSI5 5e-56
11938536_1_534_+ GO:0016779 I0XSI5 5e-56
12009353_65_893_- GO:0004872 D2U9K0 1e-75
12009353_65_893_- GO:0006810 D2U9K0 1e-75
12009353_65_893_- GO:0016020 D2U9K0 1e-75
12009353_65_893_- GO:0030246 D2U9K0 1e-75
12033813_1_1055_+ GO:0000166 A0A0G3V124 7e-123
12033813_1_1055_+ GO:0003924 A0A0G3V124 7e-123
12033813_1_1055_+ GO:0005525 A0A0G3V124 7e-123
12033813_1_1055_+ GO:0008152 A0A0G3V124 7e-123
11998257_268_791_- GO:0016866 A0A0G0IKK1 5e-18
11998257_268_791_- GO:0030244 A0A0G0IKK1 5e-18
12019007_571_1024_+ GO:0000413 H2JWQ6 1e-53
12019007_571_1024_+ GO:0003755 H2JWQ6 1e-53
12019007_571_1024_+ GO:0006457 H2JWQ6 1e-53
12019007_571_1024_+ GO:0016853 H2JWQ6 1e-53
11977674_1_375_- GO:0004455 Q6A7Z2 5e-40
11977674_1_375_- GO:0008652 Q6A7Z2 5e-40
11977674_1_375_- GO:0009082 Q6A7Z2 5e-40
11977674_1_375_- GO:0009097 Q6A7Z2 5e-40
11977674_1_375_- GO:0009099 Q6A7Z2 5e-40
11977674_1_375_- GO:0016491 Q6A7Z2 5e-40
11977674_1_375_- GO:0055114 Q6A7Z2 5e-40
12043503_502_1008_+ GO:0006508 C7M292 3e-29
12043503_502_1008_+ GO:0008233 C7M292 3e-29
12043503_502_1008_+ GO:0008236 C7M292 3e-29
12043503_502_1008_+ GO:0016787 C7M292 3e-29
11968748_1_629_+ GO:0000175 C7RIP3 2e-105
11968748_1_629_+ GO:0000287 C7RIP3 2e-105
11968748_1_629_+ GO:0003676 C7RIP3 2e-105
11968748_1_629_+ GO:0003723 C7RIP3 2e-105
11968748_1_629_+ GO:0004654 C7RIP3 2e-105
11968748_1_629_+ GO:0005737 C7RIP3 2e-105
11968748_1_629_+ GO:0006396 C7RIP3 2e-105
11968748_1_629_+ GO:0006402 C7RIP3 2e-105
11968748_1_629_+ GO:0016740 C7RIP3 2e-105
11968748_1_629_+ GO:0016779 C7RIP3 2e-105
11968748_1_629_+ GO:0046872 C7RIP3 2e-105
11968748_1_629_+ GO:0090503 C7RIP3 2e-105
11960959_1_349_- GO:0043190 H6RKU2 1e-18
11960959_1_349_- GO:0055085 H6RKU2 1e-18
12003082_1_831_+ GO:0005507 N0AM32 2e-22
12003082_1_831_+ GO:0016491 N0AM32 2e-22
12003082_1_831_+ GO:0055114 N0AM32 2e-22
11962062_1_604_- GO:0003676 B0VHJ5 8e-33
11962062_1_604_- GO:0003677 B0VHJ5 8e-33
11962062_1_604_- GO:0003824 B0VHJ5 8e-33
11962062_1_604_- GO:0006304 B0VHJ5 8e-33
11962062_1_604_- GO:0008168 B0VHJ5 8e-33
11962062_1_604_- GO:0032259 B0VHJ5 8e-33
11961858_1_603_+ GO:0003824 Q0RDL6 4e-75
11961858_1_603_+ GO:0005737 Q0RDL6 4e-75
11961858_1_603_+ GO:0007049 Q0RDL6 4e-75
11961858_1_603_+ GO:0008360 Q0RDL6 4e-75
11961858_1_603_+ GO:0008760 Q0RDL6 4e-75
11961858_1_603_+ GO:0009252 Q0RDL6 4e-75
11961858_1_603_+ GO:0016740 Q0RDL6 4e-75
11961858_1_603_+ GO:0016765 Q0RDL6 4e-75
11961858_1_603_+ GO:0019277 Q0RDL6 4e-75
11961858_1_603_+ GO:0051301 Q0RDL6 4e-75
11961858_1_603_+ GO:0071555 Q0RDL6 4e-75
12045967_1609_1920_- GO:0030288 A1WMC5 4e-09
12047885_1_751_- GO:0003924 A0A0G3V4E0 1e-62
12047885_1_751_- GO:0005525 A0A0G3V4E0 1e-62
12047885_1_751_- GO:0008152 A0A0G3V4E0 1e-62
12047885_1_751_- GO:0016740 A0A0G3V4E0 1e-62
12023377_1_1039_+ GO:0016491 F2IEG2 4e-167
12023377_1_1039_+ GO:0055114 F2IEG2 4e-167
11946241_1_554_- GO:0000162 E4PN72 9e-89
11946241_1_554_- GO:0004834 E4PN72 9e-89
11946241_1_554_- GO:0006568 E4PN72 9e-89
11946241_1_554_- GO:0008652 E4PN72 9e-89
11946241_1_554_- GO:0009073 E4PN72 9e-89
11946241_1_554_- GO:0016829 E4PN72 9e-89
11946241_1_554_- GO:0030170 E4PN72 9e-89
11945751_1_553_+ GO:0000166 F0NYB7 3e-84
11945751_1_553_+ GO:0005524 F0NYB7 3e-84
11945751_1_553_+ GO:0006457 F0NYB7 3e-84
11945751_1_553_+ GO:0051082 F0NYB7 3e-84
11977004_55_664_+ GO:0003676 G2DN59 1e-63
11977004_55_664_+ GO:0003677 G2DN59 1e-63
11977004_55_664_+ GO:0015074 G2DN59 1e-63
11986266_1_713_+ GO:0019867 A6X8H5 3e-18
11938320_1_533_- GO:0003824 Q6FCW4 2e-77
11938320_1_533_- GO:0004018 Q6FCW4 2e-77
11938320_1_533_- GO:0006164 Q6FCW4 2e-77
11938320_1_533_- GO:0006188 Q6FCW4 2e-77
11938320_1_533_- GO:0006189 Q6FCW4 2e-77
11938320_1_533_- GO:0009152 Q6FCW4 2e-77
11938320_1_533_- GO:0016829 Q6FCW4 2e-77
11938320_1_533_- GO:0044208 Q6FCW4 2e-77
11938320_1_533_- GO:0070626 Q6FCW4 2e-77
11945133_115_489_+ GO:0000049 F4KWT9 1e-56
11945133_115_489_+ GO:0003723 F4KWT9 1e-56
11945133_115_489_+ GO:0003735 F4KWT9 1e-56
11945133_115_489_+ GO:0005622 F4KWT9 1e-56
11945133_115_489_+ GO:0005840 F4KWT9 1e-56
11945133_115_489_+ GO:0006412 F4KWT9 1e-56
11945133_115_489_+ GO:0015935 F4KWT9 1e-56
11945133_115_489_+ GO:0019843 F4KWT9 1e-56
11945133_115_489_+ GO:0030529 F4KWT9 1e-56
12019317_61_444_+ GO:0000049 A5USG5 2e-60
12019317_61_444_+ GO:0003676 A5USG5 2e-60
12019317_61_444_+ GO:0003723 A5USG5 2e-60
12019317_61_444_+ GO:0003735 A5USG5 2e-60
12019317_61_444_+ GO:0005622 A5USG5 2e-60
12019317_61_444_+ GO:0005840 A5USG5 2e-60
12019317_61_444_+ GO:0006412 A5USG5 2e-60
12019317_61_444_+ GO:0019843 A5USG5 2e-60
12019317_61_444_+ GO:0030529 A5USG5 2e-60
12022999_755_985_- GO:0003824 M5A5M7 3e-21
12022999_755_985_- GO:0004160 M5A5M7 3e-21
12022999_755_985_- GO:0008152 M5A5M7 3e-21
12022999_755_985_- GO:0008652 M5A5M7 3e-21
12022999_755_985_- GO:0009082 M5A5M7 3e-21
12022999_755_985_- GO:0009097 M5A5M7 3e-21
12022999_755_985_- GO:0009099 M5A5M7 3e-21
12022999_755_985_- GO:0016829 M5A5M7 3e-21
12022999_755_985_- GO:0046872 M5A5M7 3e-21
12022999_755_985_- GO:0051536 M5A5M7 3e-21
12022999_755_985_- GO:0051539 M5A5M7 3e-21
12035839_1141_1480_+ GO:0000155 K9WK65 7e-34
12035839_1141_1480_+ GO:0000160 K9WK65 7e-34
12035839_1141_1480_+ GO:0000166 K9WK65 7e-34
12035839_1141_1480_+ GO:0004672 K9WK65 7e-34
12035839_1141_1480_+ GO:0005524 K9WK65 7e-34
12035839_1141_1480_+ GO:0005622 K9WK65 7e-34
12035839_1141_1480_+ GO:0006468 K9WK65 7e-34
12035839_1141_1480_+ GO:0007165 K9WK65 7e-34
12035839_1141_1480_+ GO:0016301 K9WK65 7e-34
12035839_1141_1480_+ GO:0016310 K9WK65 7e-34
12035839_1141_1480_+ GO:0016740 K9WK65 7e-34
12035839_1141_1480_+ GO:0016772 K9WK65 7e-34
12035839_1141_1480_+ GO:0023014 K9WK65 7e-34
12025095_328_1135_- GO:0000287 A3TLK8 3e-120
12025095_328_1135_- GO:0003824 A3TLK8 3e-120
12025095_328_1135_- GO:0004743 A3TLK8 3e-120
12025095_328_1135_- GO:0006096 A3TLK8 3e-120
12025095_328_1135_- GO:0016301 A3TLK8 3e-120
12025095_328_1135_- GO:0016310 A3TLK8 3e-120
12025095_328_1135_- GO:0016740 A3TLK8 3e-120
12025095_328_1135_- GO:0030955 A3TLK8 3e-120
11981226_36_684_+ GO:0043190 H6RKU2 6e-22
11981226_36_684_+ GO:0055085 H6RKU2 6e-22
11982184_1_689_- GO:0000166 E8N0E4 2e-84
11982184_1_689_- GO:0005524 E8N0E4 2e-84
11982184_1_689_- GO:0005737 E8N0E4 2e-84
11982184_1_689_- GO:0006457 E8N0E4 2e-84
11982184_1_689_- GO:0042026 E8N0E4 2e-84
11982184_1_689_- GO:0051082 E8N0E4 2e-84
11967162_77_623_+ GO:0003824 B0SKH8 2e-76
11967162_77_623_+ GO:0003988 B0SKH8 2e-76
11967162_77_623_+ GO:0008152 B0SKH8 2e-76
11967162_77_623_+ GO:0016740 B0SKH8 2e-76
11967162_77_623_+ GO:0016746 B0SKH8 2e-76
11967162_77_623_+ GO:0016747 B0SKH8 2e-76
12000187_242_807_- GO:0000166 Q21TN6 5e-89
12000187_242_807_- GO:0004017 Q21TN6 5e-89
12000187_242_807_- GO:0005524 Q21TN6 5e-89
12000187_242_807_- GO:0005737 Q21TN6 5e-89
12000187_242_807_- GO:0006139 Q21TN6 5e-89
12000187_242_807_- GO:0009165 Q21TN6 5e-89
12000187_242_807_- GO:0016301 Q21TN6 5e-89
12000187_242_807_- GO:0016310 Q21TN6 5e-89
12000187_242_807_- GO:0016740 Q21TN6 5e-89
12000187_242_807_- GO:0016776 Q21TN6 5e-89
12000187_242_807_- GO:0019205 Q21TN6 5e-89
12000187_242_807_- GO:0044209 Q21TN6 5e-89
12000187_242_807_- GO:0046939 Q21TN6 5e-89
11949301_1_563_- GO:0000166 G8QJC5 1e-83
11949301_1_563_- GO:0004017 G8QJC5 1e-83
11949301_1_563_- GO:0005524 G8QJC5 1e-83
11949301_1_563_- GO:0005737 G8QJC5 1e-83
11949301_1_563_- GO:0006139 G8QJC5 1e-83
11949301_1_563_- GO:0016301 G8QJC5 1e-83
11949301_1_563_- GO:0016310 G8QJC5 1e-83
11949301_1_563_- GO:0016740 G8QJC5 1e-83
11949301_1_563_- GO:0016776 G8QJC5 1e-83
11949301_1_563_- GO:0019205 G8QJC5 1e-83
11949301_1_563_- GO:0046939 G8QJC5 1e-83
12017645_131_406_+ GO:0003723 C7RPW6 4e-42
12017645_131_406_+ GO:0003735 C7RPW6 4e-42
12017645_131_406_+ GO:0005622 C7RPW6 4e-42
12017645_131_406_+ GO:0005840 C7RPW6 4e-42
12017645_131_406_+ GO:0006412 C7RPW6 4e-42
12017645_131_406_+ GO:0019843 C7RPW6 4e-42
12017645_131_406_+ GO:0030529 C7RPW6 4e-42
11972700_1_645_- GO:0005507 Q39TN2 1e-27
11972700_1_645_- GO:0016491 Q39TN2 1e-27
11972700_1_645_- GO:0055114 Q39TN2 1e-27
12040871_1_235_- GO:0046417 B0C242 5e-11
11958649_455_592_- GO:0003723 C7LXY8 1e-12
11958649_455_592_- GO:0003735 C7LXY8 1e-12
11958649_455_592_- GO:0005622 C7LXY8 1e-12
11958649_455_592_- GO:0005840 C7LXY8 1e-12
11958649_455_592_- GO:0006412 C7LXY8 1e-12
11958649_455_592_- GO:0019843 C7LXY8 1e-12
11958649_455_592_- GO:0030529 C7LXY8 1e-12
11997515_1_786_- GO:0003824 Q6FD56 9e-62
11997515_1_786_- GO:0004806 Q6FD56 9e-62
11997515_1_786_- GO:0008152 Q6FD56 9e-62
11997515_1_786_- GO:0016787 Q6FD56 9e-62
11955593_1_582_+ GO:0004645 B0SMA9 2e-64
11955593_1_582_+ GO:0005975 B0SMA9 2e-64
11955593_1_582_+ GO:0008184 B0SMA9 2e-64
11955593_1_582_+ GO:0016740 B0SMA9 2e-64
11955593_1_582_+ GO:0016757 B0SMA9 2e-64
11955593_1_582_+ GO:0030170 B0SMA9 2e-64
11995443_343_770_+ GO:0009279 Q12A39 8e-51
11995443_343_770_+ GO:0016020 Q12A39 8e-51
11995443_343_770_+ GO:0016021 Q12A39 8e-51
11995443_343_770_+ GO:0019867 Q12A39 8e-51
11995443_343_770_+ GO:0043165 Q12A39 8e-51
11995443_343_770_+ GO:0051205 Q12A39 8e-51
11995443_343_770_+ GO:0071709 Q12A39 8e-51
11998315_1_792_- GO:0004471 A0A023NWL9 8e-124
11998315_1_792_- GO:0004473 A0A023NWL9 8e-124
11998315_1_792_- GO:0005829 A0A023NWL9 8e-124
11998315_1_792_- GO:0006108 A0A023NWL9 8e-124
11998315_1_792_- GO:0008152 A0A023NWL9 8e-124
11998315_1_792_- GO:0008948 A0A023NWL9 8e-124
11998315_1_792_- GO:0016491 A0A023NWL9 8e-124
11998315_1_792_- GO:0016616 A0A023NWL9 8e-124
11998315_1_792_- GO:0016746 A0A023NWL9 8e-124
11998315_1_792_- GO:0030145 A0A023NWL9 8e-124
11998315_1_792_- GO:0046872 A0A023NWL9 8e-124
11998315_1_792_- GO:0051287 A0A023NWL9 8e-124
11998315_1_792_- GO:0055114 A0A023NWL9 8e-124
11925559_1_297_+ GO:0003723 A0A0G2ZKQ2 2e-11
11925559_1_297_+ GO:0003735 A0A0G2ZKQ2 2e-11
11925559_1_297_+ GO:0005840 A0A0G2ZKQ2 2e-11
11925559_1_297_+ GO:0006412 A0A0G2ZKQ2 2e-11
11925559_1_297_+ GO:0008097 A0A0G2ZKQ2 2e-11
11925559_1_297_+ GO:0019843 A0A0G2ZKQ2 2e-11
11925559_1_297_+ GO:0030529 A0A0G2ZKQ2 2e-11
11948283_1_381_+ GO:0006935 I0XV45 2e-39
11948283_1_381_+ GO:0009425 I0XV45 2e-39
11948283_1_381_+ GO:0016020 I0XV45 2e-39
11948283_1_381_+ GO:0016021 I0XV45 2e-39
11948283_1_381_+ GO:0071973 I0XV45 2e-39
11948961_415_562_+ GO:0003735 H8KZL2 5e-19
11948961_415_562_+ GO:0005622 H8KZL2 5e-19
11948961_415_562_+ GO:0005840 H8KZL2 5e-19
11948961_415_562_+ GO:0006412 H8KZL2 5e-19
11948961_415_562_+ GO:0030529 H8KZL2 5e-19
11947175_1_556_- GO:0005507 D8P7X5 1e-102
11939628_104_478_+ GO:0003723 E6S966 4e-52
11939628_104_478_+ GO:0003735 E6S966 4e-52
11939628_104_478_+ GO:0005622 E6S966 4e-52
11939628_104_478_+ GO:0005840 E6S966 4e-52
11939628_104_478_+ GO:0006412 E6S966 4e-52
11939628_104_478_+ GO:0019843 E6S966 4e-52
11939628_104_478_+ GO:0030529 E6S966 4e-52
11946445_1_540_+ GO:0004872 F3L1G1 2e-45
11946445_1_540_+ GO:0006810 F3L1G1 2e-45
11946445_1_540_+ GO:0009279 F3L1G1 2e-45
11946445_1_540_+ GO:0016020 F3L1G1 2e-45
11936032_1_527_- GO:0000287 Q21T72 2e-73
11936032_1_527_- GO:0003824 Q21T72 2e-73
11936032_1_527_- GO:0003984 Q21T72 2e-73
11936032_1_527_- GO:0008652 Q21T72 2e-73
11936032_1_527_- GO:0009082 Q21T72 2e-73
11936032_1_527_- GO:0009097 Q21T72 2e-73
11936032_1_527_- GO:0009099 Q21T72 2e-73
11936032_1_527_- GO:0016740 Q21T72 2e-73
11936032_1_527_- GO:0030976 Q21T72 2e-73
11936032_1_527_- GO:0046872 Q21T72 2e-73
11936032_1_527_- GO:0050660 Q21T72 2e-73
12006452_319_863_- GO:0003735 A3TRE2 1e-57
12006452_319_863_- GO:0005622 A3TRE2 1e-57
12006452_319_863_- GO:0005840 A3TRE2 1e-57
12006452_319_863_- GO:0006412 A3TRE2 1e-57
12006452_319_863_- GO:0030529 A3TRE2 1e-57
12040861_1_940_- GO:0000166 Q21T47 2e-158
12040861_1_940_- GO:0004748 Q21T47 2e-158
12040861_1_940_- GO:0005524 Q21T47 2e-158
12040861_1_940_- GO:0006260 Q21T47 2e-158
12040861_1_940_- GO:0016491 Q21T47 2e-158
12040861_1_940_- GO:0055114 Q21T47 2e-158
11978806_394_672_+ GO:0004013 A0A0G3V4A0 3e-35
11978806_394_672_+ GO:0005737 A0A0G3V4A0 3e-35
11978806_394_672_+ GO:0006730 A0A0G3V4A0 3e-35
11978806_394_672_+ GO:0016787 A0A0G3V4A0 3e-35
11953313_1_251_- GO:0003723 A0A0G3V673 6e-19
11953313_1_251_- GO:0003735 A0A0G3V673 6e-19
11953313_1_251_- GO:0005622 A0A0G3V673 6e-19
11953313_1_251_- GO:0005840 A0A0G3V673 6e-19
11953313_1_251_- GO:0006412 A0A0G3V673 6e-19
11953313_1_251_- GO:0019843 A0A0G3V673 6e-19
11953313_1_251_- GO:0030529 A0A0G3V673 6e-19
11993854_431_759_- GO:0003723 Q9PA82 3e-45
11993854_431_759_- GO:0003735 Q9PA82 3e-45
11993854_431_759_- GO:0005840 Q9PA82 3e-45
11993854_431_759_- GO:0006412 Q9PA82 3e-45
11993854_431_759_- GO:0019843 Q9PA82 3e-45
11993854_431_759_- GO:0030529 Q9PA82 3e-45
11993854_431_759_- GO:0070180 Q9PA82 3e-45
11996589_159_752_+ GO:0003723 Q46897 4e-11
11996589_159_752_+ GO:0004518 Q46897 4e-11
11996589_159_752_+ GO:0004519 Q46897 4e-11
11996589_159_752_+ GO:0004521 Q46897 4e-11
11996589_159_752_+ GO:0005515 Q46897 4e-11
11996589_159_752_+ GO:0006396 Q46897 4e-11
11996589_159_752_+ GO:0016787 Q46897 4e-11
11996589_159_752_+ GO:0043234 Q46897 4e-11
11996589_159_752_+ GO:0051607 Q46897 4e-11
11996589_159_752_+ GO:0090502 Q46897 4e-11
12047207_1_225_+ GO:0000166 M5A0X7 8e-25
12047207_1_225_+ GO:0004550 M5A0X7 8e-25
12047207_1_225_+ GO:0005524 M5A0X7 8e-25
12047207_1_225_+ GO:0006165 M5A0X7 8e-25
12047207_1_225_+ GO:0006183 M5A0X7 8e-25
12047207_1_225_+ GO:0006228 M5A0X7 8e-25
12047207_1_225_+ GO:0006241 M5A0X7 8e-25
12047207_1_225_+ GO:0016301 M5A0X7 8e-25
12047207_1_225_+ GO:0016310 M5A0X7 8e-25
12047207_1_225_+ GO:0016740 M5A0X7 8e-25
11996861_1_451_+ GO:0004871 Q12EF1 1e-62
11996861_1_451_+ GO:0006935 Q12EF1 1e-62
11996861_1_451_+ GO:0007165 Q12EF1 1e-62
11996861_1_451_+ GO:0016020 Q12EF1 1e-62
11996861_1_451_+ GO:0016021 Q12EF1 1e-62
11945451_1_552_- GO:0003677 A2SLG5 8e-90
11945451_1_552_- GO:0003899 A2SLG5 8e-90
11945451_1_552_- GO:0006351 A2SLG5 8e-90
11945451_1_552_- GO:0016740 A2SLG5 8e-90
11945451_1_552_- GO:0016779 A2SLG5 8e-90
11945451_1_552_- GO:0032549 A2SLG5 8e-90
11970618_1_636_- GO:0019867 A6X8H5 4e-17
11924585_1_501_+ GO:0006865 A1K386 3e-79
11953193_75_350_- GO:0003723 C5CXH1 1e-32
11953193_75_350_- GO:0006355 C5CXH1 1e-32
12027265_3_959_- GO:0016020 A0LXB8 1e-10
12027265_3_959_- GO:0016021 A0LXB8 1e-10
11980318_1_546_+ GO:0016311 C3PL02 8e-42
11980318_1_546_+ GO:0016791 C3PL02 8e-42
12032601_300_779_+ GO:0005506 A9BNB3 1e-82
12032601_300_779_+ GO:0005886 A9BNB3 1e-82
12032601_300_779_+ GO:0006810 A9BNB3 1e-82
12032601_300_779_+ GO:0008137 A9BNB3 1e-82
12032601_300_779_+ GO:0016020 A9BNB3 1e-82
12032601_300_779_+ GO:0016491 A9BNB3 1e-82
12032601_300_779_+ GO:0046872 A9BNB3 1e-82
12032601_300_779_+ GO:0048038 A9BNB3 1e-82
12032601_300_779_+ GO:0050136 A9BNB3 1e-82
12032601_300_779_+ GO:0051536 A9BNB3 1e-82
12032601_300_779_+ GO:0051539 A9BNB3 1e-82
12032601_300_779_+ GO:0055114 A9BNB3 1e-82
11998953_1_303_- GO:0000160 Q13SE9 3e-37
11998953_1_303_- GO:0005622 Q13SE9 3e-37
12016015_1_372_+ GO:0003723 A0A0G3V5L8 1e-53
12016015_1_372_+ GO:0003735 A0A0G3V5L8 1e-53
12016015_1_372_+ GO:0005622 A0A0G3V5L8 1e-53
12016015_1_372_+ GO:0005840 A0A0G3V5L8 1e-53
12016015_1_372_+ GO:0006412 A0A0G3V5L8 1e-53
12016015_1_372_+ GO:0019843 A0A0G3V5L8 1e-53
12016015_1_372_+ GO:0030529 A0A0G3V5L8 1e-53
11985672_135_709_- GO:0016020 A0A0M2JM59 8e-22
11985672_135_709_- GO:0016021 A0A0M2JM59 8e-22
12046943_1_211_- GO:0003994 A3TKG6 5e-26
12046943_1_211_- GO:0008152 A3TKG6 5e-26
12046943_1_211_- GO:0016829 A3TKG6 5e-26
12046943_1_211_- GO:0051536 A3TKG6 5e-26
12046943_1_211_- GO:0051539 A3TKG6 5e-26
11986686_1_362_+ GO:0008152 A0A0G3V5J3 2e-40
11986686_1_362_+ GO:0008802 A0A0G3V5J3 2e-40
11986686_1_362_+ GO:0016491 A0A0G3V5J3 2e-40
11986686_1_362_+ GO:0016620 A0A0G3V5J3 2e-40
11986686_1_362_+ GO:0055114 A0A0G3V5J3 2e-40
12014235_87_491_- GO:0004497 C8XE02 1e-33
12014235_87_491_- GO:0055114 C8XE02 1e-33
11966670_188_580_+ GO:0003735 C5T1N9 8e-56
11966670_188_580_+ GO:0005622 C5T1N9 8e-56
11966670_188_580_+ GO:0005840 C5T1N9 8e-56
11966670_188_580_+ GO:0006412 C5T1N9 8e-56
11966670_188_580_+ GO:0030529 C5T1N9 8e-56
11940150_1_538_- GO:0006810 N9FBZ0 2e-08
11940150_1_538_- GO:0015288 N9FBZ0 2e-08
11940150_1_538_- GO:0016020 N9FBZ0 2e-08
11940150_1_538_- GO:0055085 N9FBZ0 2e-08
12016871_1_992_- GO:0000166 A3TPI1 4e-121
12016871_1_992_- GO:0009166 A3TPI1 4e-121
12016871_1_992_- GO:0016787 A3TPI1 4e-121
11978604_410_671_+ GO:0003677 A0A0G3V8F0 3e-28
11978604_410_671_+ GO:0003697 A0A0G3V8F0 3e-28
11978604_410_671_+ GO:0006260 A0A0G3V8F0 3e-28
12022885_206_952_- GO:0004714 D5RK95 3e-19
12022885_206_952_- GO:0004715 D5RK95 3e-19
12022885_206_952_- GO:0008152 D5RK95 3e-19
12022885_206_952_- GO:0016740 D5RK95 3e-19
12022885_206_952_- GO:0018108 D5RK95 3e-19
12006348_1_862_+ GO:0000166 A0A0E9N624 5e-135
12006348_1_862_+ GO:0005524 A0A0E9N624 5e-135
12006348_1_862_+ GO:0006457 A0A0E9N624 5e-135
12006348_1_862_+ GO:0051082 A0A0E9N624 5e-135
12005536_1_387_+ GO:0000166 Q21W24 5e-61
12005536_1_387_+ GO:0004550 Q21W24 5e-61
12005536_1_387_+ GO:0005524 Q21W24 5e-61
12005536_1_387_+ GO:0005737 Q21W24 5e-61
12005536_1_387_+ GO:0006165 Q21W24 5e-61
12005536_1_387_+ GO:0006183 Q21W24 5e-61
12005536_1_387_+ GO:0006228 Q21W24 5e-61
12005536_1_387_+ GO:0006241 Q21W24 5e-61
12005536_1_387_+ GO:0009117 Q21W24 5e-61
12005536_1_387_+ GO:0016301 Q21W24 5e-61
12005536_1_387_+ GO:0016310 Q21W24 5e-61
12005536_1_387_+ GO:0016740 Q21W24 5e-61
12005536_1_387_+ GO:0046872 Q21W24 5e-61
12042065_251_1594_+ GO:0004733 I0HCD5 1e-52
12042065_251_1594_+ GO:0010181 I0HCD5 1e-52
12042065_251_1594_+ GO:0016491 I0HCD5 1e-52
12042065_251_1594_+ GO:0042823 I0HCD5 1e-52
12042065_251_1594_+ GO:0055114 I0HCD5 1e-52
12003252_47_833_+ GO:0004365 F7XMA7 5e-60
12003252_47_833_+ GO:0005737 F7XMA7 5e-60
12003252_47_833_+ GO:0006096 F7XMA7 5e-60
12003252_47_833_+ GO:0008839 F7XMA7 5e-60
12003252_47_833_+ GO:0009089 F7XMA7 5e-60
12003252_47_833_+ GO:0016491 F7XMA7 5e-60
12003252_47_833_+ GO:0016620 F7XMA7 5e-60
12003252_47_833_+ GO:0043891 F7XMA7 5e-60
12003252_47_833_+ GO:0050661 F7XMA7 5e-60
12003252_47_833_+ GO:0051287 F7XMA7 5e-60
12003252_47_833_+ GO:0055114 F7XMA7 5e-60
11938490_1_533_- GO:0000166 D2B0Z2 9e-28
11938490_1_533_- GO:0003676 D2B0Z2 9e-28
11938490_1_533_- GO:0004386 D2B0Z2 9e-28
11938490_1_533_- GO:0005524 D2B0Z2 9e-28
11938490_1_533_- GO:0008152 D2B0Z2 9e-28
11938490_1_533_- GO:0016787 D2B0Z2 9e-28
11982220_110_690_+ GO:0000166 C7M1W7 7e-92
11982220_110_690_+ GO:0005524 C7M1W7 7e-92
11982220_110_690_+ GO:0006457 C7M1W7 7e-92
11982220_110_690_+ GO:0016491 C7M1W7 7e-92
11982220_110_690_+ GO:0051082 C7M1W7 7e-92
11982220_110_690_+ GO:0055114 C7M1W7 7e-92
12012557_1_931_+ GO:0005509 A0A0E9N8H0 2e-21
12017889_529_1006_- GO:0003746 K1DVS8 3e-73
12017889_529_1006_- GO:0005737 K1DVS8 3e-73
12017889_529_1006_- GO:0006414 K1DVS8 3e-73
12017889_529_1006_- GO:0043043 K1DVS8 3e-73
12036567_656_1516_- GO:0005215 A0A0F0EFQ2 6e-107
12036567_656_1516_- GO:0006810 A0A0F0EFQ2 6e-107
11934016_1_395_+ GO:0003824 Q0VNE9 1e-60
11934016_1_395_+ GO:0003938 Q0VNE9 1e-60
11934016_1_395_+ GO:0006164 Q0VNE9 1e-60
11934016_1_395_+ GO:0006177 Q0VNE9 1e-60
11934016_1_395_+ GO:0016491 Q0VNE9 1e-60
11934016_1_395_+ GO:0046872 Q0VNE9 1e-60
11934016_1_395_+ GO:0055114 Q0VNE9 1e-60
12016751_1_990_- GO:0000166 D2B2M6 7e-120
12016751_1_990_- GO:0003824 D2B2M6 7e-120
12016751_1_990_- GO:0003987 D2B2M6 7e-120
12016751_1_990_- GO:0005524 D2B2M6 7e-120
12016751_1_990_- GO:0008152 D2B2M6 7e-120
12016751_1_990_- GO:0016208 D2B2M6 7e-120
12016751_1_990_- GO:0016874 D2B2M6 7e-120
12016751_1_990_- GO:0019427 D2B2M6 7e-120
12016751_1_990_- GO:0046872 D2B2M6 7e-120
11925699_69_503_- GO:0003746 E6SEZ4 7e-60
11925699_69_503_- GO:0005622 E6SEZ4 7e-60
11925699_69_503_- GO:0005737 E6SEZ4 7e-60
11925699_69_503_- GO:0006412 E6SEZ4 7e-60
11925699_69_503_- GO:0006414 E6SEZ4 7e-60
11975568_1_531_+ GO:0008152 A0A0G3BVD4 3e-84
11975568_1_531_+ GO:0016740 A0A0G3BVD4 3e-84
11942622_1_544_+ GO:0000166 M5A5X6 1e-70
11942622_1_544_+ GO:0003922 M5A5X6 1e-70
11942622_1_544_+ GO:0005524 M5A5X6 1e-70
11942622_1_544_+ GO:0006164 M5A5X6 1e-70
11942622_1_544_+ GO:0006177 M5A5X6 1e-70
11942622_1_544_+ GO:0006541 M5A5X6 1e-70
11942622_1_544_+ GO:0016462 M5A5X6 1e-70
11942622_1_544_+ GO:0016874 M5A5X6 1e-70
11925743_1_503_+ GO:0005509 Q47HA2 6e-84
11925743_1_503_+ GO:0016020 Q47HA2 6e-84
11925743_1_503_+ GO:0016614 Q47HA2 6e-84
11925743_1_503_+ GO:0055114 Q47HA2 6e-84
12025607_1_1017_+ GO:0000166 H8KWX4 4e-165
12025607_1_1017_+ GO:0005524 H8KWX4 4e-165
12025607_1_1017_+ GO:0005886 H8KWX4 4e-165
12025607_1_1017_+ GO:0006754 H8KWX4 4e-165
12025607_1_1017_+ GO:0006810 H8KWX4 4e-165
12025607_1_1017_+ GO:0006811 H8KWX4 4e-165
12025607_1_1017_+ GO:0015986 H8KWX4 4e-165
12025607_1_1017_+ GO:0015991 H8KWX4 4e-165
12025607_1_1017_+ GO:0015992 H8KWX4 4e-165
12025607_1_1017_+ GO:0016020 H8KWX4 4e-165
12025607_1_1017_+ GO:0016787 H8KWX4 4e-165
12025607_1_1017_+ GO:0016820 H8KWX4 4e-165
12025607_1_1017_+ GO:0033178 H8KWX4 4e-165
12025607_1_1017_+ GO:0042777 H8KWX4 4e-165
12025607_1_1017_+ GO:0045261 H8KWX4 4e-165
12025607_1_1017_+ GO:0046034 H8KWX4 4e-165
12025607_1_1017_+ GO:0046933 H8KWX4 4e-165
12025607_1_1017_+ GO:0046961 H8KWX4 4e-165
12021051_80_1058_+ GO:0008270 G2NSQ9 3e-18
11990856_485_740_+ GO:0003723 A7H6J2 5e-19
11990856_485_740_+ GO:0003735 A7H6J2 5e-19
11990856_485_740_+ GO:0005622 A7H6J2 5e-19
11990856_485_740_+ GO:0005840 A7H6J2 5e-19
11990856_485_740_+ GO:0006412 A7H6J2 5e-19
11990856_485_740_+ GO:0019843 A7H6J2 5e-19
11990856_485_740_+ GO:0030529 A7H6J2 5e-19
11966838_241_622_+ GO:0015846 Q21TH2 3e-52
11966838_241_622_+ GO:0019808 Q21TH2 3e-52
11966838_241_622_+ GO:0042597 Q21TH2 3e-52
12049533_4271_4528_- GO:0003677 A3TQU0 3e-33
12049533_4271_4528_- GO:0005737 A3TQU0 3e-33
12049533_4271_4528_- GO:0006351 A3TQU0 3e-33
12049533_4271_4528_- GO:0006355 A3TQU0 3e-33
12049533_4271_4528_- GO:0035731 A3TQU0 3e-33
12049533_4271_4528_- GO:0046872 A3TQU0 3e-33
12049533_4271_4528_- GO:0051536 A3TQU0 3e-33
12049533_4271_4528_- GO:0051539 A3TQU0 3e-33
11959881_369_596_- GO:0005737 A5WDL8 7e-20
11959881_369_596_- GO:0006457 A5WDL8 7e-20
11959881_369_596_- GO:0006810 A5WDL8 7e-20
11959881_369_596_- GO:0015031 A5WDL8 7e-20
11959881_369_596_- GO:0051082 A5WDL8 7e-20
11959881_369_596_- GO:0051262 A5WDL8 7e-20
12020141_464_850_- GO:0008152 W5TGY0 1e-15
12020141_464_850_- GO:0016853 W5TGY0 1e-15
12034451_1030_1417_+ GO:0004497 Q0SE76 2e-24
12034451_1030_1417_+ GO:0005506 Q0SE76 2e-24
12034451_1030_1417_+ GO:0016491 Q0SE76 2e-24
12034451_1030_1417_+ GO:0016705 Q0SE76 2e-24
12034451_1030_1417_+ GO:0020037 Q0SE76 2e-24
12034451_1030_1417_+ GO:0055114 Q0SE76 2e-24
11990890_1_740_- GO:0003824 Q21SN1 2e-119
11990890_1_740_- GO:0003857 Q21SN1 2e-119
11990890_1_740_- GO:0006629 Q21SN1 2e-119
11990890_1_740_- GO:0006631 Q21SN1 2e-119
11990890_1_740_- GO:0006635 Q21SN1 2e-119
11990890_1_740_- GO:0008152 Q21SN1 2e-119
11990890_1_740_- GO:0016491 Q21SN1 2e-119
11990890_1_740_- GO:0055114 Q21SN1 2e-119
11971308_1_639_- GO:0003677 B0SSI4 1e-98
11971308_1_639_- GO:0003899 B0SSI4 1e-98
11971308_1_639_- GO:0006351 B0SSI4 1e-98
11971308_1_639_- GO:0016740 B0SSI4 1e-98
11971308_1_639_- GO:0016779 B0SSI4 1e-98
11971308_1_639_- GO:0032549 B0SSI4 1e-98
11986270_560_713_- GO:0003677 A0A0F5AMU1 7e-15
11986270_560_713_- GO:0030261 A0A0F5AMU1 7e-15
11927447_1_507_- GO:0003824 D2QYX3 2e-53
11927447_1_507_- GO:0004356 D2QYX3 2e-53
11927447_1_507_- GO:0006807 D2QYX3 2e-53
11938646_179_534_+ GO:0005524 H2CFL5 1e-40
11938646_179_534_+ GO:0008152 H2CFL5 1e-40
11938646_179_534_+ GO:0016887 H2CFL5 1e-40
11934818_115_480_- GO:0003677 A0A0F6W5N9 8e-09
11934818_115_480_- GO:0043565 A0A0F6W5N9 8e-09
11939676_1_536_- GO:0016491 F8ENY4 1e-86
11939676_1_536_- GO:0055114 F8ENY4 1e-86
11934850_429_524_+ GO:0000166 E0DDM4 4e-09
11934850_429_524_+ GO:0005524 E0DDM4 4e-09
11934850_429_524_+ GO:0019538 E0DDM4 4e-09
12005624_1_855_+ GO:0003677 K2F6H2 4e-102
12005624_1_855_+ GO:0003899 K2F6H2 4e-102
12005624_1_855_+ GO:0006351 K2F6H2 4e-102
12005624_1_855_+ GO:0032549 K2F6H2 4e-102
11929033_1_511_- GO:0004252 A1SBK4 5e-57
11929033_1_511_- GO:0006508 A1SBK4 5e-57
12018607_1_554_+ GO:0016021 K0I4R7 1e-54
12018607_1_554_+ GO:0019867 K0I4R7 1e-54
11942608_1_544_+ GO:0000166 I0XMX4 3e-77
11942608_1_544_+ GO:0005524 I0XMX4 3e-77
11942608_1_544_+ GO:0006457 I0XMX4 3e-77
11942608_1_544_+ GO:0006508 I0XMX4 3e-77
11942608_1_544_+ GO:0008233 I0XMX4 3e-77
11942608_1_544_+ GO:0008270 I0XMX4 3e-77
11942608_1_544_+ GO:0046872 I0XMX4 3e-77
11942608_1_544_+ GO:0046983 I0XMX4 3e-77
11942608_1_544_+ GO:0051082 I0XMX4 3e-77
11928451_1_509_- GO:0003824 A0A0G3V576 2e-55
11928451_1_509_- GO:0006534 A0A0G3V576 2e-55
11928451_1_509_- GO:0016740 A0A0G3V576 2e-55
11928451_1_509_- GO:0016829 A0A0G3V576 2e-55
11928451_1_509_- GO:0030170 A0A0G3V576 2e-55
11928451_1_509_- GO:0031071 A0A0G3V576 2e-55
11958847_1_593_- GO:0016020 D7A573 3e-23
11958847_1_593_- GO:0016021 D7A573 3e-23
11958847_1_593_- GO:0019867 D7A573 3e-23
12036397_219_608_+ GO:0000027 A3TLY0 1e-55
12036397_219_608_+ GO:0003723 A3TLY0 1e-55
12036397_219_608_+ GO:0003735 A3TLY0 1e-55
12036397_219_608_+ GO:0005622 A3TLY0 1e-55
12036397_219_608_+ GO:0005840 A3TLY0 1e-55
12036397_219_608_+ GO:0006412 A3TLY0 1e-55
12036397_219_608_+ GO:0019843 A3TLY0 1e-55
12036397_219_608_+ GO:0030529 A3TLY0 1e-55
11970044_1_634_- GO:0004872 A1ZWS3 4e-32
11970044_1_634_- GO:0006810 A1ZWS3 4e-32
11970044_1_634_- GO:0016020 A1ZWS3 4e-32
11980216_1_679_- GO:0016020 K0F794 2e-15
11980216_1_679_- GO:0016021 K0F794 2e-15
12044135_1_419_- GO:0016020 D6Y5I5 7e-10
12044135_1_419_- GO:0016021 D6Y5I5 7e-10
11926689_253_505_- GO:0005215 K9PWJ8 2e-14
11926689_253_505_- GO:0006810 K9PWJ8 2e-14
11973006_1_278_- GO:0000049 W0SCJ6 5e-38
11973006_1_278_- GO:0003723 W0SCJ6 5e-38
11973006_1_278_- GO:0003735 W0SCJ6 5e-38
11973006_1_278_- GO:0005622 W0SCJ6 5e-38
11973006_1_278_- GO:0005840 W0SCJ6 5e-38
11973006_1_278_- GO:0006412 W0SCJ6 5e-38
11973006_1_278_- GO:0019843 W0SCJ6 5e-38
11973006_1_278_- GO:0030529 W0SCJ6 5e-38
12049595_4672_5139_- GO:0005216 A3TS85 5e-19
12049595_4672_5139_- GO:0005886 A3TS85 5e-19
12049595_4672_5139_- GO:0006810 A3TS85 5e-19
12049595_4672_5139_- GO:0006811 A3TS85 5e-19
12049595_4672_5139_- GO:0016020 A3TS85 5e-19
12049595_4672_5139_- GO:0016021 A3TS85 5e-19
12049595_4672_5139_- GO:0034220 A3TS85 5e-19
12022113_52_495_- GO:0003723 A0A0F6YKH3 2e-37
12022113_52_495_- GO:0003735 A0A0F6YKH3 2e-37
12022113_52_495_- GO:0005622 A0A0F6YKH3 2e-37
12022113_52_495_- GO:0005840 A0A0F6YKH3 2e-37
12022113_52_495_- GO:0006412 A0A0F6YKH3 2e-37
12022113_52_495_- GO:0019843 A0A0F6YKH3 2e-37
12022113_52_495_- GO:0030529 A0A0F6YKH3 2e-37
12003628_1_836_- GO:0000175 Q6FF12 2e-108
12003628_1_836_- GO:0000287 Q6FF12 2e-108
12003628_1_836_- GO:0003676 Q6FF12 2e-108
12003628_1_836_- GO:0003723 Q6FF12 2e-108
12003628_1_836_- GO:0004654 Q6FF12 2e-108
12003628_1_836_- GO:0005737 Q6FF12 2e-108
12003628_1_836_- GO:0006396 Q6FF12 2e-108
12003628_1_836_- GO:0006402 Q6FF12 2e-108
12003628_1_836_- GO:0016740 Q6FF12 2e-108
12003628_1_836_- GO:0016779 Q6FF12 2e-108
12003628_1_836_- GO:0046872 Q6FF12 2e-108
12003628_1_836_- GO:0090503 Q6FF12 2e-108
12015787_1_806_+ GO:0003824 B7RXG7 1e-73
12015787_1_806_+ GO:0008152 B7RXG7 1e-73
12005088_1_850_- GO:0003677 C7PUG7 9e-114
12005088_1_850_- GO:0003899 C7PUG7 9e-114
12005088_1_850_- GO:0006351 C7PUG7 9e-114
12005088_1_850_- GO:0016740 C7PUG7 9e-114
12005088_1_850_- GO:0016779 C7PUG7 9e-114
11933592_1_521_+ GO:0006810 G8QM71 7e-22
11933592_1_521_+ GO:0015288 G8QM71 7e-22
11933592_1_521_+ GO:0016020 G8QM71 7e-22
11933592_1_521_+ GO:0055085 G8QM71 7e-22
11995203_55_769_- GO:0004872 A0A0F3L2W3 4e-55
11995203_55_769_- GO:0006810 A0A0F3L2W3 4e-55
11995203_55_769_- GO:0016020 A0A0F3L2W3 4e-55
11995203_55_769_- GO:0030246 A0A0F3L2W3 4e-55
12047359_1250_2989_- GO:0003824 K1EMM5 4e-226
12047359_1250_2989_- GO:0005524 K1EMM5 4e-226
12047359_1250_2989_- GO:0006090 K1EMM5 4e-226
12047359_1250_2989_- GO:0016301 K1EMM5 4e-226
12047359_1250_2989_- GO:0016310 K1EMM5 4e-226
12047359_1250_2989_- GO:0016740 K1EMM5 4e-226
12047359_1250_2989_- GO:0016772 K1EMM5 4e-226
12047359_1250_2989_- GO:0046872 K1EMM5 4e-226
12047359_1250_2989_- GO:0050242 K1EMM5 4e-226
12048709_1_983_- GO:0000166 A0A0G3V0Y4 2e-90
12048709_1_983_- GO:0003677 A0A0G3V0Y4 2e-90
12048709_1_983_- GO:0005524 A0A0G3V0Y4 2e-90
12048709_1_983_- GO:0005622 A0A0G3V0Y4 2e-90
12048709_1_983_- GO:0006281 A0A0G3V0Y4 2e-90
12048709_1_983_- GO:0006974 A0A0G3V0Y4 2e-90
12048709_1_983_- GO:0016740 A0A0G3V0Y4 2e-90
12048709_1_983_- GO:0016779 A0A0G3V0Y4 2e-90
12048709_1_983_- GO:0019932 A0A0G3V0Y4 2e-90
11995495_1_771_+ GO:0000166 F4KTA8 6e-103
11995495_1_771_+ GO:0005524 F4KTA8 6e-103
11995495_1_771_+ GO:0005737 F4KTA8 6e-103
11995495_1_771_+ GO:0006457 F4KTA8 6e-103
11995495_1_771_+ GO:0042026 F4KTA8 6e-103
11995495_1_771_+ GO:0051082 F4KTA8 6e-103
12036049_1_113_+ GO:0009279 A0A0G3BSR5 3e-11
12036049_1_113_+ GO:0016020 A0A0G3BSR5 3e-11
12036049_1_113_+ GO:0016021 A0A0G3BSR5 3e-11
12045747_109_1029_+ GO:0003861 K1DWG5 8e-151
12045747_109_1029_+ GO:0008152 K1DWG5 8e-151
12045747_109_1029_+ GO:0008652 K1DWG5 8e-151
12045747_109_1029_+ GO:0009082 K1DWG5 8e-151
12045747_109_1029_+ GO:0009098 K1DWG5 8e-151
12045747_109_1029_+ GO:0016829 K1DWG5 8e-151
12045747_109_1029_+ GO:0046872 K1DWG5 8e-151
12045747_109_1029_+ GO:0051536 K1DWG5 8e-151
12045747_109_1029_+ GO:0051539 K1DWG5 8e-151
11956527_1_280_+ GO:0008177 K1EUD5 2e-36
11956527_1_280_+ GO:0016491 K1EUD5 2e-36
11956527_1_280_+ GO:0055114 K1EUD5 2e-36
11924651_1_501_+ GO:0003676 Q6F9Y7 9e-81
11924651_1_501_+ GO:0003723 Q6F9Y7 9e-81
11924651_1_501_+ GO:0003735 Q6F9Y7 9e-81
11924651_1_501_+ GO:0005840 Q6F9Y7 9e-81
11924651_1_501_+ GO:0006412 Q6F9Y7 9e-81
11924651_1_501_+ GO:0030529 Q6F9Y7 9e-81
11985510_1_708_+ GO:0003994 A1VRP8 8e-117
11985510_1_708_+ GO:0005829 A1VRP8 8e-117
11985510_1_708_+ GO:0006099 A1VRP8 8e-117
11985510_1_708_+ GO:0008152 A1VRP8 8e-117
11985510_1_708_+ GO:0016829 A1VRP8 8e-117
11985510_1_708_+ GO:0047456 A1VRP8 8e-117
11985510_1_708_+ GO:0051539 A1VRP8 8e-117
12041405_226_840_+ GO:0005886 Q21YC5 1e-94
12041405_226_840_+ GO:0006810 Q21YC5 1e-94
12041405_226_840_+ GO:0008137 Q21YC5 1e-94
12041405_226_840_+ GO:0016020 Q21YC5 1e-94
12041405_226_840_+ GO:0016491 Q21YC5 1e-94
12041405_226_840_+ GO:0016651 Q21YC5 1e-94
12041405_226_840_+ GO:0048038 Q21YC5 1e-94
12041405_226_840_+ GO:0050136 Q21YC5 1e-94
12041405_226_840_+ GO:0055114 Q21YC5 1e-94
12014575_1_958_- GO:0003824 A0A0F7M427 3e-64
12014575_1_958_- GO:0008152 A0A0F7M427 3e-64
12014575_1_958_- GO:0016874 A0A0F7M427 3e-64
11957687_1_589_+ GO:0006508 A3TLZ2 3e-60
11957687_1_589_+ GO:0008233 A3TLZ2 3e-60
11957687_1_589_+ GO:0008237 A3TLZ2 3e-60
11972844_1_332_- GO:0000166 A0A023NRP0 2e-48
11972844_1_332_- GO:0004550 A0A023NRP0 2e-48
11972844_1_332_- GO:0005524 A0A023NRP0 2e-48
11972844_1_332_- GO:0005737 A0A023NRP0 2e-48
11972844_1_332_- GO:0006165 A0A023NRP0 2e-48
11972844_1_332_- GO:0006183 A0A023NRP0 2e-48
11972844_1_332_- GO:0006228 A0A023NRP0 2e-48
11972844_1_332_- GO:0006241 A0A023NRP0 2e-48
11972844_1_332_- GO:0009117 A0A023NRP0 2e-48
11972844_1_332_- GO:0016301 A0A023NRP0 2e-48
11972844_1_332_- GO:0016310 A0A023NRP0 2e-48
11972844_1_332_- GO:0016740 A0A023NRP0 2e-48
11972844_1_332_- GO:0046872 A0A023NRP0 2e-48
12041045_645_1028_+ GO:0005737 D2PPJ1 5e-30
12041045_645_1028_+ GO:0006457 D2PPJ1 5e-30
11968750_1_119_+ GO:0009279 Q21Y49 6e-12
11968750_1_119_+ GO:0016020 Q21Y49 6e-12
11968750_1_119_+ GO:0016021 Q21Y49 6e-12
12026149_1_209_+ GO:0008152 A3TJ53 1e-10
12026149_1_209_+ GO:0016021 A3TJ53 1e-10
12026149_1_209_+ GO:0016311 A3TJ53 1e-10
12026149_1_209_+ GO:0016746 A3TJ53 1e-10
12026149_1_209_+ GO:0016791 A3TJ53 1e-10
12042743_1_1040_+ GO:0005524 A0A0G3V4C7 1e-131
12042743_1_1040_+ GO:0006355 A0A0G3V4C7 1e-131
12042743_1_1040_+ GO:0008134 A0A0G3V4C7 1e-131
12042743_1_1040_+ GO:0008152 A0A0G3V4C7 1e-131
12042743_1_1040_+ GO:0016851 A0A0G3V4C7 1e-131
12042743_1_1040_+ GO:0016874 A0A0G3V4C7 1e-131
12035421_1236_1461_+ GO:0000166 K1E5R2 3e-27
12035421_1236_1461_+ GO:0004017 K1E5R2 3e-27
12035421_1236_1461_+ GO:0005524 K1E5R2 3e-27
12035421_1236_1461_+ GO:0005737 K1E5R2 3e-27
12035421_1236_1461_+ GO:0006139 K1E5R2 3e-27
12035421_1236_1461_+ GO:0016301 K1E5R2 3e-27
12035421_1236_1461_+ GO:0016310 K1E5R2 3e-27
12035421_1236_1461_+ GO:0016740 K1E5R2 3e-27
12035421_1236_1461_+ GO:0019205 K1E5R2 3e-27
12035421_1236_1461_+ GO:0046939 K1E5R2 3e-27
11987128_1_718_- GO:0003677 G8QNY5 4e-122
11987128_1_718_- GO:0003899 G8QNY5 4e-122
11987128_1_718_- GO:0006351 G8QNY5 4e-122
11987128_1_718_- GO:0016740 G8QNY5 4e-122
11987128_1_718_- GO:0016779 G8QNY5 4e-122
11987128_1_718_- GO:0032549 G8QNY5 4e-122
12021765_1_950_- GO:0004427 K0I9A6 2e-150
12021765_1_950_- GO:0008152 K0I9A6 2e-150
12021765_1_950_- GO:0009678 K0I9A6 2e-150
12021765_1_950_- GO:0015992 K0I9A6 2e-150
12021765_1_950_- GO:0016020 K0I9A6 2e-150
12021765_1_950_- GO:0016021 K0I9A6 2e-150
12021765_1_950_- GO:0016787 K0I9A6 2e-150
12021765_1_950_- GO:0055085 K0I9A6 2e-150
12027107_1_1044_+ GO:0008152 D6ZG57 4e-27
12027107_1_1044_+ GO:0008745 D6ZG57 4e-27
12027107_1_1044_+ GO:0016787 D6ZG57 4e-27
11943008_191_545_- GO:0000160 U5NCA0 2e-53
11943008_191_545_- GO:0005622 U5NCA0 2e-53
12028065_1_869_- GO:0000166 D1A3J4 3e-62
12028065_1_869_- GO:0003676 D1A3J4 3e-62
12028065_1_869_- GO:0004386 D1A3J4 3e-62
12028065_1_869_- GO:0005524 D1A3J4 3e-62
12028065_1_869_- GO:0008152 D1A3J4 3e-62
12028065_1_869_- GO:0016787 D1A3J4 3e-62
11929229_1_193_+ GO:0003723 F4KMR8 2e-26
11929229_1_193_+ GO:0003735 F4KMR8 2e-26
11929229_1_193_+ GO:0005840 F4KMR8 2e-26
11929229_1_193_+ GO:0006412 F4KMR8 2e-26
11929229_1_193_+ GO:0015935 F4KMR8 2e-26
11929229_1_193_+ GO:0019843 F4KMR8 2e-26
11929229_1_193_+ GO:0030529 F4KMR8 2e-26
11967038_1_622_- GO:0003824 M5A165 9e-54
11967038_1_622_- GO:0008152 M5A165 9e-54
12015275_262_582_- GO:0016020 C7RMK4 7e-41
12015275_262_582_- GO:0016021 C7RMK4 7e-41
12024183_1_849_+ GO:0004144 D2SFH8 1e-24
12024183_1_849_+ GO:0006071 D2SFH8 1e-24
12024183_1_849_+ GO:0006629 D2SFH8 1e-24
12024183_1_849_+ GO:0016740 D2SFH8 1e-24
12024183_1_849_+ GO:0016746 D2SFH8 1e-24
12024183_1_849_+ GO:0019432 D2SFH8 1e-24
12024183_1_849_+ GO:0045017 D2SFH8 1e-24
12026025_1_273_- GO:0004450 G4QH54 5e-26
12026025_1_273_- GO:0006099 G4QH54 5e-26
12026025_1_273_- GO:0016616 G4QH54 5e-26
12026025_1_273_- GO:0046872 G4QH54 5e-26
12026025_1_273_- GO:0055114 G4QH54 5e-26
11967142_1_623_- GO:0003677 C7PUG7 3e-83
11967142_1_623_- GO:0003899 C7PUG7 3e-83
11967142_1_623_- GO:0006351 C7PUG7 3e-83
11967142_1_623_- GO:0016740 C7PUG7 3e-83
11967142_1_623_- GO:0016779 C7PUG7 3e-83
12043161_674_1758_+ GO:0000287 M4ZYA4 3e-113
12043161_674_1758_+ GO:0003862 M4ZYA4 3e-113
12043161_674_1758_+ GO:0016491 M4ZYA4 3e-113
12043161_674_1758_+ GO:0016616 M4ZYA4 3e-113
12043161_674_1758_+ GO:0051287 M4ZYA4 3e-113
12043161_674_1758_+ GO:0055114 M4ZYA4 3e-113
12047455_1_674_+ GO:0000160 M5ALN7 4e-89
12047455_1_674_+ GO:0003677 M5ALN7 4e-89
12047455_1_674_+ GO:0005622 M5ALN7 4e-89
12047455_1_674_+ GO:0006351 M5ALN7 4e-89
12047455_1_674_+ GO:0006355 M5ALN7 4e-89
12021377_45_962_- GO:0000175 F4KTJ6 1e-119
12021377_45_962_- GO:0000287 F4KTJ6 1e-119
12021377_45_962_- GO:0003676 F4KTJ6 1e-119
12021377_45_962_- GO:0003723 F4KTJ6 1e-119
12021377_45_962_- GO:0004654 F4KTJ6 1e-119
12021377_45_962_- GO:0005737 F4KTJ6 1e-119
12021377_45_962_- GO:0006396 F4KTJ6 1e-119
12021377_45_962_- GO:0006402 F4KTJ6 1e-119
12021377_45_962_- GO:0016740 F4KTJ6 1e-119
12021377_45_962_- GO:0016779 F4KTJ6 1e-119
12021377_45_962_- GO:0046872 F4KTJ6 1e-119
12021377_45_962_- GO:0090503 F4KTJ6 1e-119
11977686_1_667_- GO:0000166 B8GNX1 1e-104
11977686_1_667_- GO:0005524 B8GNX1 1e-104
11977686_1_667_- GO:0006457 B8GNX1 1e-104
11977686_1_667_- GO:0051082 B8GNX1 1e-104
11982440_1_691_- GO:0008152 I0RQ54 2e-84
11982440_1_691_- GO:0016810 I0RQ54 2e-84
11990856_158_472_+ GO:0003723 Q2IM64 1e-28
11990856_158_472_+ GO:0003735 Q2IM64 1e-28
11990856_158_472_+ GO:0005622 Q2IM64 1e-28
11990856_158_472_+ GO:0005840 Q2IM64 1e-28
11990856_158_472_+ GO:0006412 Q2IM64 1e-28
11990856_158_472_+ GO:0019843 Q2IM64 1e-28
11990856_158_472_+ GO:0030529 Q2IM64 1e-28
11975416_1_657_+ GO:0000166 B7S0A9 7e-117
11975416_1_657_+ GO:0003824 B7S0A9 7e-117
11975416_1_657_+ GO:0003987 B7S0A9 7e-117
11975416_1_657_+ GO:0005524 B7S0A9 7e-117
11975416_1_657_+ GO:0008152 B7S0A9 7e-117
11975416_1_657_+ GO:0016208 B7S0A9 7e-117
11975416_1_657_+ GO:0016874 B7S0A9 7e-117
11975416_1_657_+ GO:0019427 B7S0A9 7e-117
11975416_1_657_+ GO:0046872 B7S0A9 7e-117
11969666_1_633_- GO:0004872 F4KVP3 6e-73
11969666_1_633_- GO:0006810 F4KVP3 6e-73
11969666_1_633_- GO:0016020 F4KVP3 6e-73
11936216_1_528_+ GO:0005215 A3TQ99 2e-81
11936216_1_528_+ GO:0006810 A3TQ99 2e-81
12016617_1_472_+ GO:0005576 Q9I747 8e-22
12040183_1631_1733_+ GO:0000049 C5C0J6 1e-09
12040183_1631_1733_+ GO:0003723 C5C0J6 1e-09
12040183_1631_1733_+ GO:0003735 C5C0J6 1e-09
12040183_1631_1733_+ GO:0005622 C5C0J6 1e-09
12040183_1631_1733_+ GO:0005840 C5C0J6 1e-09
12040183_1631_1733_+ GO:0006412 C5C0J6 1e-09
12040183_1631_1733_+ GO:0015935 C5C0J6 1e-09
12040183_1631_1733_+ GO:0019843 C5C0J6 1e-09
12040183_1631_1733_+ GO:0030529 C5C0J6 1e-09
11939342_1_348_+ GO:0005524 E6SDB7 4e-47
11939342_1_348_+ GO:0005737 E6SDB7 4e-47
11939342_1_348_+ GO:0006457 E6SDB7 4e-47
12014481_1_956_+ GO:0016787 A1TL95 2e-144
12014481_1_956_+ GO:0016811 A1TL95 2e-144
12014481_1_956_+ GO:0017000 A1TL95 2e-144
12031705_1_1047_+ GO:0005507 A0A0A2MY75 6e-166
12042121_369_809_+ GO:0005737 J2U4M0 7e-63
12042121_369_809_+ GO:0006629 J2U4M0 7e-63
12042121_369_809_+ GO:0006633 J2U4M0 7e-63
12042121_369_809_+ GO:0009245 J2U4M0 7e-63
12042121_369_809_+ GO:0016829 J2U4M0 7e-63
12042121_369_809_+ GO:0016836 J2U4M0 7e-63
12042121_369_809_+ GO:0019171 J2U4M0 7e-63
12042121_369_809_+ GO:0047451 J2U4M0 7e-63
12029763_1_1253_+ GO:0004591 A3TGG9 1e-167
12029763_1_1253_+ GO:0006099 A3TGG9 1e-167
12029763_1_1253_+ GO:0008152 A3TGG9 1e-167
12029763_1_1253_+ GO:0016624 A3TGG9 1e-167
12029763_1_1253_+ GO:0016746 A3TGG9 1e-167
12029763_1_1253_+ GO:0030976 A3TGG9 1e-167
12029763_1_1253_+ GO:0055114 A3TGG9 1e-167
11951515_148_569_- GO:0008152 C0ZPZ6 2e-32
11951515_148_569_- GO:0016491 C0ZPZ6 2e-32
11951515_148_569_- GO:0055114 C0ZPZ6 2e-32
11971216_1_639_+ GO:0030288 A0A0K8P3A0 1e-61
11941732_1_542_+ GO:0004872 H8KX50 9e-56
11941732_1_542_+ GO:0006810 H8KX50 9e-56
11941732_1_542_+ GO:0016020 H8KX50 9e-56
12033405_1_254_+ GO:0003677 E6S950 4e-34
12033405_1_254_+ GO:0003899 E6S950 4e-34
12033405_1_254_+ GO:0006351 E6S950 4e-34
12033405_1_254_+ GO:0016740 E6S950 4e-34
12033405_1_254_+ GO:0016779 E6S950 4e-34
12033405_1_254_+ GO:0046983 E6S950 4e-34
12020287_1_509_+ GO:0004148 Q21W16 3e-85
12020287_1_509_+ GO:0005623 Q21W16 3e-85
12020287_1_509_+ GO:0006096 Q21W16 3e-85
12020287_1_509_+ GO:0016491 Q21W16 3e-85
12020287_1_509_+ GO:0045454 Q21W16 3e-85
12020287_1_509_+ GO:0050660 Q21W16 3e-85
12020287_1_509_+ GO:0055114 Q21W16 3e-85
11939802_1_537_+ GO:0046983 M5DXE8 1e-51
11978230_1_669_- GO:0004029 A3QIZ2 3e-99
11978230_1_669_- GO:0008152 A3QIZ2 3e-99
11978230_1_669_- GO:0016491 A3QIZ2 3e-99
11978230_1_669_- GO:0016620 A3QIZ2 3e-99
11978230_1_669_- GO:0055114 A3QIZ2 3e-99
12042155_1176_1924_+ GO:0000166 D0L8H8 1e-87
12042155_1176_1924_+ GO:0003922 D0L8H8 1e-87
12042155_1176_1924_+ GO:0005524 D0L8H8 1e-87
12042155_1176_1924_+ GO:0006164 D0L8H8 1e-87
12042155_1176_1924_+ GO:0006177 D0L8H8 1e-87
12042155_1176_1924_+ GO:0006541 D0L8H8 1e-87
12042155_1176_1924_+ GO:0016462 D0L8H8 1e-87
12042155_1176_1924_+ GO:0016874 D0L8H8 1e-87
11929211_1_511_- GO:0003677 R6VIN5 3e-66
11929211_1_511_- GO:0003899 R6VIN5 3e-66
11929211_1_511_- GO:0006351 R6VIN5 3e-66
11929211_1_511_- GO:0016740 R6VIN5 3e-66
11929211_1_511_- GO:0016779 R6VIN5 3e-66
12041699_352_1268_- GO:0004325 D6U1W4 4e-71
12041699_352_1268_- GO:0005737 D6U1W4 4e-71
12041699_352_1268_- GO:0006779 D6U1W4 4e-71
12041699_352_1268_- GO:0006783 D6U1W4 4e-71
12041699_352_1268_- GO:0016829 D6U1W4 4e-71
12041699_352_1268_- GO:0046872 D6U1W4 4e-71
11955031_1_580_- GO:0008152 A0A0M9ZP38 6e-68
11955031_1_580_- GO:0016491 A0A0M9ZP38 6e-68
11955031_1_580_- GO:0016620 A0A0M9ZP38 6e-68
11955031_1_580_- GO:0055114 A0A0M9ZP38 6e-68
11930769_1_514_- GO:0016020 A0A068YP36 2e-72
11930769_1_514_- GO:0016021 A0A068YP36 2e-72
11943346_1_546_- GO:0005507 G8X685 1e-100
12005968_1_858_+ GO:0000166 H1YFB6 6e-128
12005968_1_858_+ GO:0003746 H1YFB6 6e-128
12005968_1_858_+ GO:0003924 H1YFB6 6e-128
12005968_1_858_+ GO:0005525 H1YFB6 6e-128
12005968_1_858_+ GO:0005622 H1YFB6 6e-128
12005968_1_858_+ GO:0005737 H1YFB6 6e-128
12005968_1_858_+ GO:0006412 H1YFB6 6e-128
12005968_1_858_+ GO:0006414 H1YFB6 6e-128
12019003_360_1024_- GO:0003723 M5A5E6 6e-33
12019003_360_1024_- GO:0003735 M5A5E6 6e-33
12019003_360_1024_- GO:0005840 M5A5E6 6e-33
12019003_360_1024_- GO:0006412 M5A5E6 6e-33
12019003_360_1024_- GO:0008097 M5A5E6 6e-33
12019003_360_1024_- GO:0019843 M5A5E6 6e-33
12019003_360_1024_- GO:0030529 M5A5E6 6e-33
12045231_1_556_- GO:0000166 K1EQ60 1e-89
12045231_1_556_- GO:0005524 K1EQ60 1e-89
12045231_1_556_- GO:0005886 K1EQ60 1e-89
12045231_1_556_- GO:0006754 K1EQ60 1e-89
12045231_1_556_- GO:0006810 K1EQ60 1e-89
12045231_1_556_- GO:0006811 K1EQ60 1e-89
12045231_1_556_- GO:0015986 K1EQ60 1e-89
12045231_1_556_- GO:0015991 K1EQ60 1e-89
12045231_1_556_- GO:0015992 K1EQ60 1e-89
12045231_1_556_- GO:0016020 K1EQ60 1e-89
12045231_1_556_- GO:0016787 K1EQ60 1e-89
12045231_1_556_- GO:0016820 K1EQ60 1e-89
12045231_1_556_- GO:0033178 K1EQ60 1e-89
12045231_1_556_- GO:0042777 K1EQ60 1e-89
12045231_1_556_- GO:0045261 K1EQ60 1e-89
12045231_1_556_- GO:0046034 K1EQ60 1e-89
12045231_1_556_- GO:0046933 K1EQ60 1e-89
12045231_1_556_- GO:0046961 K1EQ60 1e-89
11927767_1_410_- GO:0003676 C7RJD5 2e-66
11927767_1_410_- GO:0003723 C7RJD5 2e-66
11927767_1_410_- GO:0003729 C7RJD5 2e-66
11927767_1_410_- GO:0003735 C7RJD5 2e-66
11927767_1_410_- GO:0005840 C7RJD5 2e-66
11927767_1_410_- GO:0006412 C7RJD5 2e-66
11927767_1_410_- GO:0015935 C7RJD5 2e-66
11927767_1_410_- GO:0019843 C7RJD5 2e-66
11927767_1_410_- GO:0030529 C7RJD5 2e-66
12025485_1_1144_+ GO:0005507 A0A0F0EX45 7e-190
12025485_1_1144_+ GO:0016491 A0A0F0EX45 7e-190
12025485_1_1144_+ GO:0055114 A0A0F0EX45 7e-190
11980208_1_620_+ GO:0003824 A3TI94 5e-93
11980208_1_620_+ GO:0008152 A3TI94 5e-93
11934250_1_523_- GO:0000166 A0A0N0CZK7 4e-72
11934250_1_523_- GO:0005524 A0A0N0CZK7 4e-72
11934250_1_523_- GO:0005886 A0A0N0CZK7 4e-72
11934250_1_523_- GO:0006754 A0A0N0CZK7 4e-72
11934250_1_523_- GO:0006810 A0A0N0CZK7 4e-72
11934250_1_523_- GO:0006811 A0A0N0CZK7 4e-72
11934250_1_523_- GO:0015986 A0A0N0CZK7 4e-72
11934250_1_523_- GO:0015991 A0A0N0CZK7 4e-72
11934250_1_523_- GO:0015992 A0A0N0CZK7 4e-72
11934250_1_523_- GO:0016020 A0A0N0CZK7 4e-72
11934250_1_523_- GO:0016787 A0A0N0CZK7 4e-72
11934250_1_523_- GO:0016820 A0A0N0CZK7 4e-72
11934250_1_523_- GO:0033178 A0A0N0CZK7 4e-72
11934250_1_523_- GO:0042777 A0A0N0CZK7 4e-72
11934250_1_523_- GO:0045261 A0A0N0CZK7 4e-72
11934250_1_523_- GO:0046034 A0A0N0CZK7 4e-72
11934250_1_523_- GO:0046933 A0A0N0CZK7 4e-72
11963760_1_240_+ GO:0005623 C7NH72 1e-28
11963760_1_240_+ GO:0006662 C7NH72 1e-28
11963760_1_240_+ GO:0015035 C7NH72 1e-28
11963760_1_240_+ GO:0045454 C7NH72 1e-28
11963760_1_240_+ GO:0055114 C7NH72 1e-28
12047643_1359_2761_+ GO:0000166 B2GJP7 2e-85
12047643_1359_2761_+ GO:0005524 B2GJP7 2e-85
12047643_1359_2761_+ GO:0005737 B2GJP7 2e-85
12047643_1359_2761_+ GO:0007049 B2GJP7 2e-85
12047643_1359_2761_+ GO:0008360 B2GJP7 2e-85
12047643_1359_2761_+ GO:0008763 B2GJP7 2e-85
12047643_1359_2761_+ GO:0009058 B2GJP7 2e-85
12047643_1359_2761_+ GO:0009252 B2GJP7 2e-85
12047643_1359_2761_+ GO:0016874 B2GJP7 2e-85
12047643_1359_2761_+ GO:0051301 B2GJP7 2e-85
12047643_1359_2761_+ GO:0071555 B2GJP7 2e-85
12040949_1_211_- GO:0016301 A0A0M8XXZ7 6e-17
12040949_1_211_- GO:0016310 A0A0M8XXZ7 6e-17
11998365_164_792_+ GO:0000166 K1DWV0 3e-87
11998365_164_792_+ GO:0004618 K1DWV0 3e-87
11998365_164_792_+ GO:0005524 K1DWV0 3e-87
11998365_164_792_+ GO:0005737 K1DWV0 3e-87
11998365_164_792_+ GO:0006096 K1DWV0 3e-87
11998365_164_792_+ GO:0016301 K1DWV0 3e-87
11998365_164_792_+ GO:0016310 K1DWV0 3e-87
11998365_164_792_+ GO:0016740 K1DWV0 3e-87
12015389_1_969_- GO:0004151 M5A0I5 1e-96
12015389_1_969_- GO:0006221 M5A0I5 1e-96
12015389_1_969_- GO:0008270 M5A0I5 1e-96
12015389_1_969_- GO:0016787 M5A0I5 1e-96
12015389_1_969_- GO:0016810 M5A0I5 1e-96
12015389_1_969_- GO:0016812 M5A0I5 1e-96
12015389_1_969_- GO:0044205 M5A0I5 1e-96
12015389_1_969_- GO:0046872 M5A0I5 1e-96
12036117_684_950_- GO:0005215 K5BIA1 3e-20
12036117_684_950_- GO:0006810 K5BIA1 3e-20
12036117_684_950_- GO:0016020 K5BIA1 3e-20
12041649_15_1055_+ GO:0003861 A3TR88 2e-160
12041649_15_1055_+ GO:0008152 A3TR88 2e-160
12041649_15_1055_+ GO:0008652 A3TR88 2e-160
12041649_15_1055_+ GO:0009082 A3TR88 2e-160
12041649_15_1055_+ GO:0009098 A3TR88 2e-160
12041649_15_1055_+ GO:0016829 A3TR88 2e-160
12041649_15_1055_+ GO:0016853 A3TR88 2e-160
12041649_15_1055_+ GO:0046872 A3TR88 2e-160
12041649_15_1055_+ GO:0051536 A3TR88 2e-160
12041649_15_1055_+ GO:0051539 A3TR88 2e-160
12033683_1041_1386_+ GO:0004427 A0A0E3ZDC0 3e-46
12033683_1041_1386_+ GO:0008152 A0A0E3ZDC0 3e-46
12033683_1041_1386_+ GO:0009678 A0A0E3ZDC0 3e-46
12033683_1041_1386_+ GO:0015992 A0A0E3ZDC0 3e-46
12033683_1041_1386_+ GO:0016020 A0A0E3ZDC0 3e-46
12033683_1041_1386_+ GO:0016021 A0A0E3ZDC0 3e-46
12033683_1041_1386_+ GO:0055085 A0A0E3ZDC0 3e-46
12003034_1_831_- GO:0003994 D5UEE9 2e-137
12003034_1_831_- GO:0008152 D5UEE9 2e-137
12003034_1_831_- GO:0016829 D5UEE9 2e-137
12003034_1_831_- GO:0051536 D5UEE9 2e-137
12003034_1_831_- GO:0051539 D5UEE9 2e-137
11984028_37_700_+ GO:0004591 V2UR92 6e-81
11984028_37_700_+ GO:0006099 V2UR92 6e-81
11984028_37_700_+ GO:0008152 V2UR92 6e-81
11984028_37_700_+ GO:0016624 V2UR92 6e-81
11984028_37_700_+ GO:0030976 V2UR92 6e-81
11984028_37_700_+ GO:0055114 V2UR92 6e-81
11955441_1_582_- GO:0003995 F8EGA4 3e-65
11955441_1_582_- GO:0004085 F8EGA4 3e-65
11955441_1_582_- GO:0008152 F8EGA4 3e-65
11955441_1_582_- GO:0016491 F8EGA4 3e-65
11955441_1_582_- GO:0016627 F8EGA4 3e-65
11955441_1_582_- GO:0050660 F8EGA4 3e-65
11955441_1_582_- GO:0055114 F8EGA4 3e-65
12039461_615_869_- GO:0006950 H6SQ14 3e-31
12046565_1_1092_+ GO:0004096 D6KGE8 3e-164
12046565_1_1092_+ GO:0004601 D6KGE8 3e-164
12046565_1_1092_+ GO:0006979 D6KGE8 3e-164
12046565_1_1092_+ GO:0016491 D6KGE8 3e-164
12046565_1_1092_+ GO:0020037 D6KGE8 3e-164
12046565_1_1092_+ GO:0042744 D6KGE8 3e-164
12046565_1_1092_+ GO:0046872 D6KGE8 3e-164
12046565_1_1092_+ GO:0055114 D6KGE8 3e-164
12046565_1_1092_+ GO:0098869 D6KGE8 3e-164
11997867_1_320_+ GO:0004300 H6RWZ8 3e-27
11997867_1_320_+ GO:0008152 H6RWZ8 3e-27
11997867_1_320_+ GO:0016829 H6RWZ8 3e-27
12024933_1_987_- GO:0003824 B4VCG2 3e-83
12024933_1_987_- GO:0008152 B4VCG2 3e-83
12024933_1_987_- GO:0016874 B4VCG2 3e-83
12016179_428_981_- GO:0008152 I4MHR3 8e-61
12016179_428_981_- GO:0008773 I4MHR3 8e-61
12016179_428_981_- GO:0016740 I4MHR3 8e-61
11978116_249_669_+ GO:0000049 G8QNY8 2e-59
11978116_249_669_+ GO:0003723 G8QNY8 2e-59
11978116_249_669_+ GO:0003735 G8QNY8 2e-59
11978116_249_669_+ GO:0005840 G8QNY8 2e-59
11978116_249_669_+ GO:0006412 G8QNY8 2e-59
11978116_249_669_+ GO:0006417 G8QNY8 2e-59
11978116_249_669_+ GO:0015934 G8QNY8 2e-59
11978116_249_669_+ GO:0019843 G8QNY8 2e-59
11978116_249_669_+ GO:0030529 G8QNY8 2e-59
12028891_987_1229_- GO:0000155 Q0VTJ1 1e-29
12028891_987_1229_- GO:0000160 Q0VTJ1 1e-29
12028891_987_1229_- GO:0004673 Q0VTJ1 1e-29
12028891_987_1229_- GO:0004871 Q0VTJ1 1e-29
12028891_987_1229_- GO:0005737 Q0VTJ1 1e-29
12028891_987_1229_- GO:0006935 Q0VTJ1 1e-29
12028891_987_1229_- GO:0007165 Q0VTJ1 1e-29
12028891_987_1229_- GO:0016310 Q0VTJ1 1e-29
12028891_987_1229_- GO:0016772 Q0VTJ1 1e-29
12028891_987_1229_- GO:0018106 Q0VTJ1 1e-29
12028891_987_1229_- GO:0023014 Q0VTJ1 1e-29
11999253_1_799_- GO:0004427 A3THY2 2e-121
11999253_1_799_- GO:0008152 A3THY2 2e-121
11999253_1_799_- GO:0009678 A3THY2 2e-121
11999253_1_799_- GO:0015992 A3THY2 2e-121
11999253_1_799_- GO:0016020 A3THY2 2e-121
11999253_1_799_- GO:0016021 A3THY2 2e-121
11999253_1_799_- GO:0055085 A3THY2 2e-121
11997317_266_784_+ GO:0005886 A3TGE3 4e-65
11997317_266_784_+ GO:0006754 A3TGE3 4e-65
11997317_266_784_+ GO:0006810 A3TGE3 4e-65
11997317_266_784_+ GO:0006811 A3TGE3 4e-65
11997317_266_784_+ GO:0015078 A3TGE3 4e-65
11997317_266_784_+ GO:0015986 A3TGE3 4e-65
11997317_266_784_+ GO:0015992 A3TGE3 4e-65
11997317_266_784_+ GO:0016020 A3TGE3 4e-65
11997317_266_784_+ GO:0016021 A3TGE3 4e-65
11997317_266_784_+ GO:0016787 A3TGE3 4e-65
11997317_266_784_+ GO:0042777 A3TGE3 4e-65
11997317_266_784_+ GO:0045263 A3TGE3 4e-65
11997317_266_784_+ GO:0046933 A3TGE3 4e-65
11951063_1_568_- GO:0004013 K6WZ76 2e-92
11951063_1_568_- GO:0005737 K6WZ76 2e-92
11951063_1_568_- GO:0006730 K6WZ76 2e-92
11951063_1_568_- GO:0016787 K6WZ76 2e-92
11944284_1_549_+ GO:0000166 M5A2Y7 1e-60
11944284_1_549_+ GO:0005524 M5A2Y7 1e-60
11944284_1_549_+ GO:0005737 M5A2Y7 1e-60
11944284_1_549_+ GO:0005886 M5A2Y7 1e-60
11944284_1_549_+ GO:0006605 M5A2Y7 1e-60
11944284_1_549_+ GO:0006810 M5A2Y7 1e-60
11944284_1_549_+ GO:0006886 M5A2Y7 1e-60
11944284_1_549_+ GO:0015031 M5A2Y7 1e-60
11944284_1_549_+ GO:0016020 M5A2Y7 1e-60
11944284_1_549_+ GO:0017038 M5A2Y7 1e-60
11944284_1_549_+ GO:0046872 M5A2Y7 1e-60
11944284_1_549_+ GO:0065002 M5A2Y7 1e-60
11994578_59_322_+ GO:0003723 F4KWU7 1e-36
11994578_59_322_+ GO:0003735 F4KWU7 1e-36
11994578_59_322_+ GO:0005840 F4KWU7 1e-36
11994578_59_322_+ GO:0006412 F4KWU7 1e-36
11994578_59_322_+ GO:0015935 F4KWU7 1e-36
11994578_59_322_+ GO:0019843 F4KWU7 1e-36
11994578_59_322_+ GO:0030529 F4KWU7 1e-36
11949325_137_406_- GO:0003677 W0F3A3 2e-27
11949325_137_406_- GO:0030261 W0F3A3 2e-27
11935892_1_527_- GO:0003676 F5XVR5 1e-89
11935892_1_527_- GO:0003723 F5XVR5 1e-89
11935892_1_527_- GO:0004518 F5XVR5 1e-89
11935892_1_527_- GO:0004527 F5XVR5 1e-89
11935892_1_527_- GO:0004540 F5XVR5 1e-89
11935892_1_527_- GO:0005737 F5XVR5 1e-89
11935892_1_527_- GO:0008859 F5XVR5 1e-89
11935892_1_527_- GO:0016070 F5XVR5 1e-89
11935892_1_527_- GO:0016787 F5XVR5 1e-89
11935892_1_527_- GO:0090305 F5XVR5 1e-89
11935892_1_527_- GO:0090501 F5XVR5 1e-89
11935892_1_527_- GO:0090503 F5XVR5 1e-89
12017357_7_998_- GO:0003824 Q12B47 4e-165
12017357_7_998_- GO:0003852 Q12B47 4e-165
12017357_7_998_- GO:0008652 Q12B47 4e-165
12017357_7_998_- GO:0009082 Q12B47 4e-165
12017357_7_998_- GO:0009098 Q12B47 4e-165
12017357_7_998_- GO:0016740 Q12B47 4e-165
12017357_7_998_- GO:0019752 Q12B47 4e-165
12017357_7_998_- GO:0046912 Q12B47 4e-165
11988852_1_221_- GO:0003723 Q21WD3 6e-27
11988852_1_221_- GO:0003735 Q21WD3 6e-27
11988852_1_221_- GO:0005622 Q21WD3 6e-27
11988852_1_221_- GO:0005840 Q21WD3 6e-27
11988852_1_221_- GO:0006412 Q21WD3 6e-27
11988852_1_221_- GO:0019843 Q21WD3 6e-27
11988852_1_221_- GO:0030529 Q21WD3 6e-27
11945913_1_553_- GO:0004872 A0A0H4L3Z4 2e-21
11945913_1_553_- GO:0006810 A0A0H4L3Z4 2e-21
11945913_1_553_- GO:0016020 A0A0H4L3Z4 2e-21
11971932_1_642_- GO:0000015 A5FN12 2e-111
11971932_1_642_- GO:0000287 A5FN12 2e-111
11971932_1_642_- GO:0004634 A5FN12 2e-111
11971932_1_642_- GO:0005576 A5FN12 2e-111
11971932_1_642_- GO:0005737 A5FN12 2e-111
11971932_1_642_- GO:0006096 A5FN12 2e-111
11971932_1_642_- GO:0009986 A5FN12 2e-111
11971932_1_642_- GO:0016829 A5FN12 2e-111
11971932_1_642_- GO:0046872 A5FN12 2e-111
11955733_1_583_- GO:0005509 G4E1P7 2e-08
11955733_1_583_- GO:0007156 G4E1P7 2e-08
11955733_1_583_- GO:0016020 G4E1P7 2e-08
11972958_91_498_- GO:0006950 E6S898 6e-52
12005422_169_540_+ GO:0003735 G7URX6 1e-55
12005422_169_540_+ GO:0005622 G7URX6 1e-55
12005422_169_540_+ GO:0005840 G7URX6 1e-55
12005422_169_540_+ GO:0006412 G7URX6 1e-55
12005422_169_540_+ GO:0030529 G7URX6 1e-55
12010937_1_448_+ GO:0006810 A0A0B4XJ85 1e-49
12010937_1_448_+ GO:0009279 A0A0B4XJ85 1e-49
12010937_1_448_+ GO:0009297 A0A0B4XJ85 1e-49
12010937_1_448_+ GO:0009306 A0A0B4XJ85 1e-49
12010937_1_448_+ GO:0019867 A0A0B4XJ85 1e-49
12038261_1287_1574_- GO:0003677 C5C9B5 7e-23
12038261_1287_1574_- GO:0005737 C5C9B5 7e-23
12038261_1287_1574_- GO:0006351 C5C9B5 7e-23
12038261_1287_1574_- GO:0006355 C5C9B5 7e-23
12038261_1287_1574_- GO:0035731 C5C9B5 7e-23
12038261_1287_1574_- GO:0046872 C5C9B5 7e-23
12038261_1287_1574_- GO:0051536 C5C9B5 7e-23
12038261_1287_1574_- GO:0051539 C5C9B5 7e-23
12001135_1_345_+ GO:0004872 A1ZWS3 5e-16
12001135_1_345_+ GO:0006810 A1ZWS3 5e-16
12001135_1_345_+ GO:0016020 A1ZWS3 5e-16
11939214_1_535_- GO:0000166 E1VHG7 8e-52
11939214_1_535_- GO:0000917 E1VHG7 8e-52
11939214_1_535_- GO:0003924 E1VHG7 8e-52
11939214_1_535_- GO:0005525 E1VHG7 8e-52
11939214_1_535_- GO:0005737 E1VHG7 8e-52
11939214_1_535_- GO:0007049 E1VHG7 8e-52
11939214_1_535_- GO:0008152 E1VHG7 8e-52
11939214_1_535_- GO:0032153 E1VHG7 8e-52
11939214_1_535_- GO:0043093 E1VHG7 8e-52
11939214_1_535_- GO:0051258 E1VHG7 8e-52
11939214_1_535_- GO:0051301 E1VHG7 8e-52
12008897_391_888_- GO:0003677 C5CQ75 6e-77
12008897_391_888_- GO:0003899 C5CQ75 6e-77
12008897_391_888_- GO:0006351 C5CQ75 6e-77
12008897_391_888_- GO:0016740 C5CQ75 6e-77
12008897_391_888_- GO:0016779 C5CQ75 6e-77
12008897_391_888_- GO:0046983 C5CQ75 6e-77
11930819_1_515_+ GO:0004030 B0VL78 5e-63
11930819_1_515_+ GO:0006081 B0VL78 5e-63
11930819_1_515_+ GO:0008152 B0VL78 5e-63
11930819_1_515_+ GO:0016491 B0VL78 5e-63
11930819_1_515_+ GO:0016620 B0VL78 5e-63
11930819_1_515_+ GO:0055114 B0VL78 5e-63
11944644_1_459_- GO:0008137 C7M2U3 7e-31
11944644_1_459_- GO:0009055 C7M2U3 7e-31
11944644_1_459_- GO:0016020 C7M2U3 7e-31
11944644_1_459_- GO:0016491 C7M2U3 7e-31
11944644_1_459_- GO:0016651 C7M2U3 7e-31
11944644_1_459_- GO:0042773 C7M2U3 7e-31
11944644_1_459_- GO:0046872 C7M2U3 7e-31
11944644_1_459_- GO:0051536 C7M2U3 7e-31
11944644_1_459_- GO:0051539 C7M2U3 7e-31
11944644_1_459_- GO:0055114 C7M2U3 7e-31
12046217_1108_1941_- GO:0000166 M5A1E5 4e-82
12046217_1108_1941_- GO:0004088 M5A1E5 4e-82
12046217_1108_1941_- GO:0005524 M5A1E5 4e-82
12046217_1108_1941_- GO:0006207 M5A1E5 4e-82
12046217_1108_1941_- GO:0006221 M5A1E5 4e-82
12046217_1108_1941_- GO:0006526 M5A1E5 4e-82
12046217_1108_1941_- GO:0006541 M5A1E5 4e-82
12046217_1108_1941_- GO:0008652 M5A1E5 4e-82
12046217_1108_1941_- GO:0016874 M5A1E5 4e-82
12046217_1108_1941_- GO:0044205 M5A1E5 4e-82
12023155_314_1097_+ GO:0003824 A0A0K8P684 4e-79
12023155_314_1097_+ GO:0004300 A0A0K8P684 4e-79
12023155_314_1097_+ GO:0008152 A0A0K8P684 4e-79
12023155_314_1097_+ GO:0016829 A0A0K8P684 4e-79
11994422_1_763_- GO:0005507 W0F1F7 3e-113
11982890_1_694_- GO:0004872 A0A0H4L3Z4 6e-18
11982890_1_694_- GO:0006810 A0A0H4L3Z4 6e-18
11982890_1_694_- GO:0016020 A0A0H4L3Z4 6e-18
12008783_31_804_+ GO:0008152 D9VW41 6e-55
12008783_31_804_+ GO:0016491 D9VW41 6e-55
12008783_31_804_+ GO:0055114 D9VW41 6e-55
12029947_92_355_- GO:0003723 I3Z502 2e-30
12029947_92_355_- GO:0003735 I3Z502 2e-30
12029947_92_355_- GO:0005622 I3Z502 2e-30
12029947_92_355_- GO:0005840 I3Z502 2e-30
12029947_92_355_- GO:0006412 I3Z502 2e-30
12029947_92_355_- GO:0019843 I3Z502 2e-30
12029947_92_355_- GO:0030529 I3Z502 2e-30
12023895_1_717_+ GO:0005524 D8PJG5 2e-49
12023895_1_717_+ GO:0008080 D8PJG5 2e-49
12023895_1_717_+ GO:0008152 D8PJG5 2e-49
12023895_1_717_+ GO:0046872 D8PJG5 2e-49
12023895_1_717_+ GO:0048037 D8PJG5 2e-49
12026695_1_1172_+ GO:0008940 E6S831 9e-180
12026695_1_1172_+ GO:0009055 E6S831 9e-180
12026695_1_1172_+ GO:0009325 E6S831 9e-180
12026695_1_1172_+ GO:0016491 E6S831 9e-180
12026695_1_1172_+ GO:0030151 E6S831 9e-180
12026695_1_1172_+ GO:0042126 E6S831 9e-180
12026695_1_1172_+ GO:0046872 E6S831 9e-180
12026695_1_1172_+ GO:0051536 E6S831 9e-180
12026695_1_1172_+ GO:0051539 E6S831 9e-180
12026695_1_1172_+ GO:0055114 E6S831 9e-180
11967626_191_624_+ GO:0008152 B7RX39 2e-39
11967626_191_624_+ GO:0016491 B7RX39 2e-39
11967626_191_624_+ GO:0055114 B7RX39 2e-39
11966160_165_619_+ GO:0046872 M5A146 3e-35
11965514_190_617_- GO:0000166 F4KPN4 9e-63
11965514_190_617_- GO:0005524 F4KPN4 9e-63
11965514_190_617_- GO:0005886 F4KPN4 9e-63
11965514_190_617_- GO:0006754 F4KPN4 9e-63
11965514_190_617_- GO:0006810 F4KPN4 9e-63
11965514_190_617_- GO:0006811 F4KPN4 9e-63
11965514_190_617_- GO:0015986 F4KPN4 9e-63
11965514_190_617_- GO:0015991 F4KPN4 9e-63
11965514_190_617_- GO:0015992 F4KPN4 9e-63
11965514_190_617_- GO:0016020 F4KPN4 9e-63
11965514_190_617_- GO:0016787 F4KPN4 9e-63
11965514_190_617_- GO:0016820 F4KPN4 9e-63
11965514_190_617_- GO:0033178 F4KPN4 9e-63
11965514_190_617_- GO:0042777 F4KPN4 9e-63
11965514_190_617_- GO:0045261 F4KPN4 9e-63
11965514_190_617_- GO:0046034 F4KPN4 9e-63
11965514_190_617_- GO:0046933 F4KPN4 9e-63
12033647_1_253_- GO:0006950 A0A0F7FVG5 6e-30
12042281_1_1724_+ GO:0003824 G8TNP8 3e-219
12042281_1_1724_+ GO:0004356 G8TNP8 3e-219
12042281_1_1724_+ GO:0006807 G8TNP8 3e-219
12042281_1_1724_+ GO:0016874 G8TNP8 3e-219
12001886_198_821_+ GO:0003676 A3TFW9 3e-89
12001886_198_821_+ GO:0004518 A3TFW9 3e-89
12001886_198_821_+ GO:0004527 A3TFW9 3e-89
12001886_198_821_+ GO:0005737 A3TFW9 3e-89
12001886_198_821_+ GO:0008152 A3TFW9 3e-89
12001886_198_821_+ GO:0016787 A3TFW9 3e-89
12001886_198_821_+ GO:0016788 A3TFW9 3e-89
12001886_198_821_+ GO:0016896 A3TFW9 3e-89
12001886_198_821_+ GO:0090305 A3TFW9 3e-89
12001886_198_821_+ GO:0090503 A3TFW9 3e-89
12041585_1_958_- GO:0003824 I0XSE6 2e-135
12041585_1_958_- GO:0003852 I0XSE6 2e-135
12041585_1_958_- GO:0008652 I0XSE6 2e-135
12041585_1_958_- GO:0009082 I0XSE6 2e-135
12041585_1_958_- GO:0009098 I0XSE6 2e-135
12041585_1_958_- GO:0016740 I0XSE6 2e-135
12041585_1_958_- GO:0016746 I0XSE6 2e-135
12041585_1_958_- GO:0019752 I0XSE6 2e-135
12041585_1_958_- GO:0046912 I0XSE6 2e-135
12027765_1_706_+ GO:0000271 M5A206 5e-68
12027765_1_706_+ GO:0003979 M5A206 5e-68
12027765_1_706_+ GO:0016491 M5A206 5e-68
12027765_1_706_+ GO:0016616 M5A206 5e-68
12027765_1_706_+ GO:0051287 M5A206 5e-68
12027765_1_706_+ GO:0055114 M5A206 5e-68
12043553_1_122_+ GO:0009055 C5C0Y4 7e-12
12043553_1_122_+ GO:0046872 C5C0Y4 7e-12
12043553_1_122_+ GO:0051536 C5C0Y4 7e-12
12043553_1_122_+ GO:0051539 C5C0Y4 7e-12
11976204_288_660_- GO:0000049 A0A0G3V3U2 7e-52
11976204_288_660_- GO:0003723 A0A0G3V3U2 7e-52
11976204_288_660_- GO:0003735 A0A0G3V3U2 7e-52
11976204_288_660_- GO:0005622 A0A0G3V3U2 7e-52
11976204_288_660_- GO:0005840 A0A0G3V3U2 7e-52
11976204_288_660_- GO:0006412 A0A0G3V3U2 7e-52
11976204_288_660_- GO:0019843 A0A0G3V3U2 7e-52
11976204_288_660_- GO:0030529 A0A0G3V3U2 7e-52
11949433_1_190_- GO:0000166 A0A0E9N3Q4 5e-22
11949433_1_190_- GO:0005524 A0A0E9N3Q4 5e-22
11949433_1_190_- GO:0005737 A0A0E9N3Q4 5e-22
11949433_1_190_- GO:0006457 A0A0E9N3Q4 5e-22
11949433_1_190_- GO:0042026 A0A0E9N3Q4 5e-22
11949433_1_190_- GO:0051082 A0A0E9N3Q4 5e-22
11929343_1_310_- GO:0003723 E6S9Q0 3e-49
11929343_1_310_- GO:0003735 E6S9Q0 3e-49
11929343_1_310_- GO:0005840 E6S9Q0 3e-49
11929343_1_310_- GO:0006412 E6S9Q0 3e-49
11929343_1_310_- GO:0019843 E6S9Q0 3e-49
11929343_1_310_- GO:0030529 E6S9Q0 3e-49
11929343_1_310_- GO:0070180 E6S9Q0 3e-49
11971386_1_639_- GO:0001676 B0SR46 5e-85
11971386_1_639_- GO:0003824 B0SR46 5e-85
11971386_1_639_- GO:0004467 B0SR46 5e-85
11971386_1_639_- GO:0008152 B0SR46 5e-85
11971386_1_639_- GO:0016020 B0SR46 5e-85
11971386_1_639_- GO:0016021 B0SR46 5e-85
11971386_1_639_- GO:0016874 B0SR46 5e-85
11963586_1_610_+ GO:0008152 A5D0V5 8e-15
11963586_1_610_+ GO:0016787 A5D0V5 8e-15
12004406_167_843_- GO:0006810 Q21YD7 1e-106
12004406_167_843_- GO:0030288 Q21YD7 1e-106
11984944_1_705_- GO:0003824 A1SPV3 3e-91
11984944_1_705_- GO:0004018 A1SPV3 3e-91
11984944_1_705_- GO:0006164 A1SPV3 3e-91
11984944_1_705_- GO:0006189 A1SPV3 3e-91
11984944_1_705_- GO:0009152 A1SPV3 3e-91
11984944_1_705_- GO:0016829 A1SPV3 3e-91
11984944_1_705_- GO:0044208 A1SPV3 3e-91
11984944_1_705_- GO:0070626 A1SPV3 3e-91
12015469_1_970_- GO:0004149 Q12AA3 5e-130
12015469_1_970_- GO:0006099 Q12AA3 5e-130
12015469_1_970_- GO:0008152 Q12AA3 5e-130
12015469_1_970_- GO:0016740 Q12AA3 5e-130
12015469_1_970_- GO:0016746 Q12AA3 5e-130
12015469_1_970_- GO:0033512 Q12AA3 5e-130
12015469_1_970_- GO:0045252 Q12AA3 5e-130
11992332_428_749_+ GO:0003723 H6L0L8 2e-39
11992332_428_749_+ GO:0003735 H6L0L8 2e-39
11992332_428_749_+ GO:0005622 H6L0L8 2e-39
11992332_428_749_+ GO:0005840 H6L0L8 2e-39
11992332_428_749_+ GO:0006412 H6L0L8 2e-39
11992332_428_749_+ GO:0015935 H6L0L8 2e-39
11992332_428_749_+ GO:0019843 H6L0L8 2e-39
11992332_428_749_+ GO:0030529 H6L0L8 2e-39
12027371_652_1011_- GO:0000049 Q6F7R1 1e-47
12027371_652_1011_- GO:0003723 Q6F7R1 1e-47
12027371_652_1011_- GO:0003735 Q6F7R1 1e-47
12027371_652_1011_- GO:0005622 Q6F7R1 1e-47
12027371_652_1011_- GO:0005840 Q6F7R1 1e-47
12027371_652_1011_- GO:0006412 Q6F7R1 1e-47
12027371_652_1011_- GO:0030529 Q6F7R1 1e-47
12034181_1037_1366_+ GO:0005623 C7NH72 2e-39
12034181_1037_1366_+ GO:0006662 C7NH72 2e-39
12034181_1037_1366_+ GO:0015035 C7NH72 2e-39
12034181_1037_1366_+ GO:0045454 C7NH72 2e-39
12034181_1037_1366_+ GO:0055114 C7NH72 2e-39
12037417_1_346_- GO:0006520 Q39WF1 3e-28
12037417_1_346_- GO:0016491 Q39WF1 3e-28
12037417_1_346_- GO:0016639 Q39WF1 3e-28
12037417_1_346_- GO:0055114 Q39WF1 3e-28
11954845_1_580_+ GO:0003677 A0A0E9MUI9 3e-101
11954845_1_580_+ GO:0003899 A0A0E9MUI9 3e-101
11954845_1_580_+ GO:0006351 A0A0E9MUI9 3e-101
11954845_1_580_+ GO:0016740 A0A0E9MUI9 3e-101
11954845_1_580_+ GO:0016779 A0A0E9MUI9 3e-101
11977684_1_667_+ GO:0000166 Q21X09 2e-112
11977684_1_667_+ GO:0005524 Q21X09 2e-112
11977684_1_667_+ GO:0006457 Q21X09 2e-112
11977684_1_667_+ GO:0051082 Q21X09 2e-112
12037955_449_994_+ GO:0016209 C6W317 7e-70
12037955_449_994_+ GO:0016491 C6W317 7e-70
12037955_449_994_+ GO:0055114 C6W317 7e-70
12037955_449_994_+ GO:0098869 C6W317 7e-70
12006406_1_862_- GO:0000166 J1ENW5 5e-144
12006406_1_862_- GO:0003746 J1ENW5 5e-144
12006406_1_862_- GO:0003924 J1ENW5 5e-144
12006406_1_862_- GO:0005525 J1ENW5 5e-144
12006406_1_862_- GO:0005622 J1ENW5 5e-144
12006406_1_862_- GO:0005737 J1ENW5 5e-144
12006406_1_862_- GO:0006412 J1ENW5 5e-144
12006406_1_862_- GO:0006414 J1ENW5 5e-144
11932926_1_411_+ GO:0003677 F4KXU3 8e-56
11932926_1_411_+ GO:0003899 F4KXU3 8e-56
11932926_1_411_+ GO:0006351 F4KXU3 8e-56
11932926_1_411_+ GO:0016740 F4KXU3 8e-56
11932926_1_411_+ GO:0016779 F4KXU3 8e-56
11932926_1_411_+ GO:0046983 F4KXU3 8e-56
11959619_1_595_- GO:0004591 A0A075JJX6 4e-86
11959619_1_595_- GO:0006099 A0A075JJX6 4e-86
11959619_1_595_- GO:0008152 A0A075JJX6 4e-86
11959619_1_595_- GO:0008683 A0A075JJX6 4e-86
11959619_1_595_- GO:0016624 A0A075JJX6 4e-86
11959619_1_595_- GO:0016746 A0A075JJX6 4e-86
11959619_1_595_- GO:0016829 A0A075JJX6 4e-86
11959619_1_595_- GO:0030976 A0A075JJX6 4e-86
11959619_1_595_- GO:0055114 A0A075JJX6 4e-86
11931613_1_516_+ GO:0003824 C8XIV4 2e-34
11931613_1_516_+ GO:0004356 C8XIV4 2e-34
11931613_1_516_+ GO:0006807 C8XIV4 2e-34
11988838_1_728_+ GO:0004872 A0A0N1BB77 3e-54
11988838_1_728_+ GO:0006810 A0A0N1BB77 3e-54
11988838_1_728_+ GO:0009279 A0A0N1BB77 3e-54
11988838_1_728_+ GO:0016020 A0A0N1BB77 3e-54
12042537_1161_1892_- GO:0016491 E1X4T8 8e-62
12042537_1161_1892_- GO:0055114 E1X4T8 8e-62
11978508_412_671_- GO:0003824 A0A0K8P872 1e-18
11978508_412_671_- GO:0008609 A0A0K8P872 1e-18
11978508_412_671_- GO:0008610 A0A0K8P872 1e-18
11978508_412_671_- GO:0016491 A0A0K8P872 1e-18
11978508_412_671_- GO:0016614 A0A0K8P872 1e-18
11978508_412_671_- GO:0050660 A0A0K8P872 1e-18
11978508_412_671_- GO:0055114 A0A0K8P872 1e-18
11979420_83_675_- GO:0004252 B3PHK6 2e-88
11979420_83_675_- GO:0005737 B3PHK6 2e-88
11979420_83_675_- GO:0006508 B3PHK6 2e-88
11979420_83_675_- GO:0008233 B3PHK6 2e-88
11979420_83_675_- GO:0008236 B3PHK6 2e-88
11979420_83_675_- GO:0016787 B3PHK6 2e-88
12042365_1_1055_+ GO:0003677 A0LUT4 1e-101
12042365_1_1055_+ GO:0003916 A0LUT4 1e-101
12042365_1_1055_+ GO:0003918 A0LUT4 1e-101
12042365_1_1055_+ GO:0005524 A0LUT4 1e-101
12042365_1_1055_+ GO:0005694 A0LUT4 1e-101
12042365_1_1055_+ GO:0006259 A0LUT4 1e-101
12042365_1_1055_+ GO:0006265 A0LUT4 1e-101
12042365_1_1055_+ GO:0016853 A0LUT4 1e-101
12017809_1_505_- GO:0003824 C7Q849 6e-47
12017809_1_505_- GO:0008152 C7Q849 6e-47
11945389_184_552_- GO:0000166 I0XPQ3 5e-51
11945389_184_552_- GO:0005524 I0XPQ3 5e-51
11945389_184_552_- GO:0005886 I0XPQ3 5e-51
11945389_184_552_- GO:0006754 I0XPQ3 5e-51
11945389_184_552_- GO:0006810 I0XPQ3 5e-51
11945389_184_552_- GO:0006811 I0XPQ3 5e-51
11945389_184_552_- GO:0015986 I0XPQ3 5e-51
11945389_184_552_- GO:0015991 I0XPQ3 5e-51
11945389_184_552_- GO:0015992 I0XPQ3 5e-51
11945389_184_552_- GO:0016020 I0XPQ3 5e-51
11945389_184_552_- GO:0016787 I0XPQ3 5e-51
11945389_184_552_- GO:0016820 I0XPQ3 5e-51
11945389_184_552_- GO:0033178 I0XPQ3 5e-51
11945389_184_552_- GO:0042777 I0XPQ3 5e-51
11945389_184_552_- GO:0045261 I0XPQ3 5e-51
11945389_184_552_- GO:0046034 I0XPQ3 5e-51
11945389_184_552_- GO:0046933 I0XPQ3 5e-51
11952241_1_571_- GO:0000166 F5XYD7 1e-84
11952241_1_571_- GO:0005524 F5XYD7 1e-84
11952241_1_571_- GO:0005737 F5XYD7 1e-84
11952241_1_571_- GO:0005886 F5XYD7 1e-84
11952241_1_571_- GO:0006605 F5XYD7 1e-84
11952241_1_571_- GO:0006810 F5XYD7 1e-84
11952241_1_571_- GO:0006886 F5XYD7 1e-84
11952241_1_571_- GO:0015031 F5XYD7 1e-84
11952241_1_571_- GO:0016020 F5XYD7 1e-84
11952241_1_571_- GO:0017038 F5XYD7 1e-84
11952241_1_571_- GO:0046872 F5XYD7 1e-84
11952241_1_571_- GO:0065002 F5XYD7 1e-84
12032237_1_911_+ GO:0005886 Q21XH5 9e-144
12032237_1_911_+ GO:0006099 Q21XH5 9e-144
12032237_1_911_+ GO:0008177 Q21XH5 9e-144
12032237_1_911_+ GO:0016020 Q21XH5 9e-144
12032237_1_911_+ GO:0016491 Q21XH5 9e-144
12032237_1_911_+ GO:0016627 Q21XH5 9e-144
12032237_1_911_+ GO:0022900 Q21XH5 9e-144
12032237_1_911_+ GO:0050660 Q21XH5 9e-144
12032237_1_911_+ GO:0055114 Q21XH5 9e-144
11961806_1_603_- GO:0004872 H8KLY1 3e-30
11961806_1_603_- GO:0006810 H8KLY1 3e-30
11961806_1_603_- GO:0009279 H8KLY1 3e-30
11961806_1_603_- GO:0016020 H8KLY1 3e-30
12013981_1_950_+ GO:0005509 H6L2M0 2e-52
12013981_1_950_+ GO:0009279 H6L2M0 2e-52
12013981_1_950_+ GO:0016020 H6L2M0 2e-52
12013981_1_950_+ GO:0016021 H6L2M0 2e-52
11969468_1_632_- GO:0003824 Q5YTD8 1e-106
11969468_1_632_- GO:0008152 Q5YTD8 1e-106
11969468_1_632_- GO:0016829 Q5YTD8 1e-106
11969468_1_632_- GO:0036381 Q5YTD8 1e-106
11969468_1_632_- GO:0042819 Q5YTD8 1e-106
11969468_1_632_- GO:0042823 Q5YTD8 1e-106
12027733_1_1198_- GO:0000166 G8TBB6 5e-128
12027733_1_1198_- GO:0003677 G8TBB6 5e-128
12027733_1_1198_- GO:0004003 G8TBB6 5e-128
12027733_1_1198_- GO:0004386 G8TBB6 5e-128
12027733_1_1198_- GO:0005524 G8TBB6 5e-128
12027733_1_1198_- GO:0008152 G8TBB6 5e-128
12027733_1_1198_- GO:0016787 G8TBB6 5e-128
12027733_1_1198_- GO:0032508 G8TBB6 5e-128
11964812_218_614_+ GO:0003735 E8N2X9 2e-48
11964812_218_614_+ GO:0005622 E8N2X9 2e-48
11964812_218_614_+ GO:0005840 E8N2X9 2e-48
11964812_218_614_+ GO:0006412 E8N2X9 2e-48
11964812_218_614_+ GO:0015935 E8N2X9 2e-48
11964812_218_614_+ GO:0030529 E8N2X9 2e-48
11947467_1_557_+ GO:0000166 Q0BR51 1e-58
11947467_1_557_+ GO:0005524 Q0BR51 1e-58
11947467_1_557_+ GO:0005737 Q0BR51 1e-58
11947467_1_557_+ GO:0009408 Q0BR51 1e-58
11947467_1_557_+ GO:0016485 Q0BR51 1e-58
11947467_1_557_+ GO:0019538 Q0BR51 1e-58
11980350_1_344_+ GO:0003723 C5CQ81 1e-48
11980350_1_344_+ GO:0003735 C5CQ81 1e-48
11980350_1_344_+ GO:0005840 C5CQ81 1e-48
11980350_1_344_+ GO:0006412 C5CQ81 1e-48
11980350_1_344_+ GO:0015934 C5CQ81 1e-48
11980350_1_344_+ GO:0019843 C5CQ81 1e-48
11980350_1_344_+ GO:0030529 C5CQ81 1e-48
12000207_1_807_- GO:0003824 A1VN63 3e-139
12000207_1_807_- GO:0004739 A1VN63 3e-139
12000207_1_807_- GO:0008152 A1VN63 3e-139
12000207_1_807_- GO:0016491 A1VN63 3e-139
12000207_1_807_- GO:0055114 A1VN63 3e-139
11998837_1_796_- GO:0005622 K7WC06 3e-25
11998837_1_796_- GO:0006396 K7WC06 3e-25
11971320_112_639_- GO:0000166 I6XME7 2e-85
11971320_112_639_- GO:0004370 I6XME7 2e-85
11971320_112_639_- GO:0005524 I6XME7 2e-85
11971320_112_639_- GO:0005975 I6XME7 2e-85
11971320_112_639_- GO:0006071 I6XME7 2e-85
11971320_112_639_- GO:0006072 I6XME7 2e-85
11971320_112_639_- GO:0016301 I6XME7 2e-85
11971320_112_639_- GO:0016310 I6XME7 2e-85
11971320_112_639_- GO:0016740 I6XME7 2e-85
11971320_112_639_- GO:0016773 I6XME7 2e-85
11971320_112_639_- GO:0019563 I6XME7 2e-85
11981048_1_683_+ GO:0000166 Q21S77 7e-102
11981048_1_683_+ GO:0005215 Q21S77 7e-102
11981048_1_683_+ GO:0005524 Q21S77 7e-102
11981048_1_683_+ GO:0006810 Q21S77 7e-102
11981048_1_683_+ GO:0008152 Q21S77 7e-102
11981048_1_683_+ GO:0016820 Q21S77 7e-102
11981048_1_683_+ GO:0016887 Q21S77 7e-102
11981048_1_683_+ GO:0043190 Q21S77 7e-102
11981048_1_683_+ GO:0055085 Q21S77 7e-102
12020897_1_514_+ GO:0005524 D3CSX5 6e-46
12020897_1_514_+ GO:0008152 D3CSX5 6e-46
12020897_1_514_+ GO:0016887 D3CSX5 6e-46
11925677_1_503_- GO:0004144 K0JYV1 1e-40
11925677_1_503_- GO:0006071 K0JYV1 1e-40
11925677_1_503_- GO:0006629 K0JYV1 1e-40
11925677_1_503_- GO:0016740 K0JYV1 1e-40
11925677_1_503_- GO:0016746 K0JYV1 1e-40
11925677_1_503_- GO:0019432 K0JYV1 1e-40
11925677_1_503_- GO:0045017 K0JYV1 1e-40
12042475_1_1020_+ GO:0000287 C7PC68 9e-119
12042475_1_1020_+ GO:0003677 C7PC68 9e-119
12042475_1_1020_+ GO:0003916 C7PC68 9e-119
12042475_1_1020_+ GO:0003917 C7PC68 9e-119
12042475_1_1020_+ GO:0006265 C7PC68 9e-119
12042475_1_1020_+ GO:0016853 C7PC68 9e-119
12042475_1_1020_+ GO:0046872 C7PC68 9e-119
11943734_1_547_+ GO:0000160 D8F2D7 7e-24
11943734_1_547_+ GO:0003677 D8F2D7 7e-24
11943734_1_547_+ GO:0005622 D8F2D7 7e-24
11943734_1_547_+ GO:0006351 D8F2D7 7e-24
11943734_1_547_+ GO:0006355 D8F2D7 7e-24
12003770_1_837_+ GO:0005507 N0AM32 1e-37
12003770_1_837_+ GO:0016491 N0AM32 1e-37
12003770_1_837_+ GO:0055114 N0AM32 1e-37
12004646_1_257_+ GO:0000166 D2S6R6 1e-17
12004646_1_257_+ GO:0004611 D2S6R6 1e-17
12004646_1_257_+ GO:0004613 D2S6R6 1e-17
12004646_1_257_+ GO:0005525 D2S6R6 1e-17
12004646_1_257_+ GO:0005737 D2S6R6 1e-17
12004646_1_257_+ GO:0006094 D2S6R6 1e-17
12004646_1_257_+ GO:0016301 D2S6R6 1e-17
12004646_1_257_+ GO:0016310 D2S6R6 1e-17
12004646_1_257_+ GO:0016829 D2S6R6 1e-17
12004646_1_257_+ GO:0016831 D2S6R6 1e-17
12004646_1_257_+ GO:0017076 D2S6R6 1e-17
12004646_1_257_+ GO:0030145 D2S6R6 1e-17
12004646_1_257_+ GO:0046872 D2S6R6 1e-17
12023425_1_531_- GO:0005886 F4C605 3e-36
12023425_1_531_- GO:0016020 F4C605 3e-36
12023425_1_531_- GO:0016021 F4C605 3e-36
11940582_1_539_+ GO:0005509 F2IKC7 8e-26
11976158_1_660_- GO:0003824 I0HR22 2e-98
11976158_1_660_- GO:0005524 I0HR22 2e-98
11976158_1_660_- GO:0006090 I0HR22 2e-98
11976158_1_660_- GO:0016301 I0HR22 2e-98
11976158_1_660_- GO:0016310 I0HR22 2e-98
11976158_1_660_- GO:0016740 I0HR22 2e-98
11976158_1_660_- GO:0016772 I0HR22 2e-98
11976158_1_660_- GO:0046872 I0HR22 2e-98
11976158_1_660_- GO:0050242 I0HR22 2e-98
11965288_1_616_- GO:0000287 A6E8S7 9e-65
11965288_1_616_- GO:0003677 A6E8S7 9e-65
11965288_1_616_- GO:0003916 A6E8S7 9e-65
11965288_1_616_- GO:0003917 A6E8S7 9e-65
11965288_1_616_- GO:0006265 A6E8S7 9e-65
11965288_1_616_- GO:0016853 A6E8S7 9e-65
11965288_1_616_- GO:0046872 A6E8S7 9e-65
11973316_170_648_+ GO:0000015 H5USC7 2e-64
11973316_170_648_+ GO:0000287 H5USC7 2e-64
11973316_170_648_+ GO:0004634 H5USC7 2e-64
11973316_170_648_+ GO:0005576 H5USC7 2e-64
11973316_170_648_+ GO:0005737 H5USC7 2e-64
11973316_170_648_+ GO:0006096 H5USC7 2e-64
11973316_170_648_+ GO:0009986 H5USC7 2e-64
11973316_170_648_+ GO:0016829 H5USC7 2e-64
11973316_170_648_+ GO:0046872 H5USC7 2e-64
12019263_701_1028_- GO:0003747 F8EDU4 8e-30
12019263_701_1028_- GO:0005737 F8EDU4 8e-30
12019263_701_1028_- GO:0006412 F8EDU4 8e-30
12019263_701_1028_- GO:0006415 F8EDU4 8e-30
12019263_701_1028_- GO:0016149 F8EDU4 8e-30
11924459_102_500_+ GO:0008152 J1ENC2 3e-32
11924459_102_500_+ GO:0016740 J1ENC2 3e-32
11924459_102_500_+ GO:0016787 J1ENC2 3e-32
12041299_1270_1824_- GO:0010181 A0A0M8V5L4 3e-37
12041299_1270_1824_- GO:0016491 A0A0M8V5L4 3e-37
12041299_1270_1824_- GO:0055114 A0A0M8V5L4 3e-37
12037267_1_1553_- GO:0004591 A3TGG9 2e-240
12037267_1_1553_- GO:0006099 A3TGG9 2e-240
12037267_1_1553_- GO:0008152 A3TGG9 2e-240
12037267_1_1553_- GO:0016624 A3TGG9 2e-240
12037267_1_1553_- GO:0016746 A3TGG9 2e-240
12037267_1_1553_- GO:0030976 A3TGG9 2e-240
12037267_1_1553_- GO:0055114 A3TGG9 2e-240
11958295_1_465_- GO:0005198 J1E9A9 3e-65
11958295_1_465_- GO:0005576 J1E9A9 3e-65
11958295_1_465_- GO:0009288 J1E9A9 3e-65
11958295_1_465_- GO:0009420 J1E9A9 3e-65
11958295_1_465_- GO:0044781 J1E9A9 3e-65
11958295_1_465_- GO:0071973 J1E9A9 3e-65
11971904_1_642_+ GO:0005509 Q47HA2 5e-107
11971904_1_642_+ GO:0016020 Q47HA2 5e-107
11971904_1_642_+ GO:0016614 Q47HA2 5e-107
11971904_1_642_+ GO:0055114 Q47HA2 5e-107
12023611_1_947_- GO:0005507 I0WKB5 1e-147
12045583_518_2139_+ GO:0003824 M4ZYC5 2e-92
12045583_518_2139_+ GO:0008270 M4ZYC5 2e-92
12045583_518_2139_+ GO:0008703 M4ZYC5 2e-92
12045583_518_2139_+ GO:0008835 M4ZYC5 2e-92
12045583_518_2139_+ GO:0009231 M4ZYC5 2e-92
12045583_518_2139_+ GO:0016491 M4ZYC5 2e-92
12045583_518_2139_+ GO:0016787 M4ZYC5 2e-92
12045583_518_2139_+ GO:0055114 M4ZYC5 2e-92
11948841_44_561_- GO:0003995 M5ANS4 3e-36
11948841_44_561_- GO:0008152 M5ANS4 3e-36
11948841_44_561_- GO:0016491 M5ANS4 3e-36
11948841_44_561_- GO:0016627 M5ANS4 3e-36
11948841_44_561_- GO:0050660 M5ANS4 3e-36
11948841_44_561_- GO:0055114 M5ANS4 3e-36
11990880_184_740_+ GO:0016491 Q21RW8 7e-68
11990880_184_740_+ GO:0055114 Q21RW8 7e-68
12020793_1_1005_+ GO:0019867 A6X8H5 4e-19
11952573_1_573_+ GO:0003677 A0A0G3V7Z5 7e-76
11952573_1_573_+ GO:0003899 A0A0G3V7Z5 7e-76
11952573_1_573_+ GO:0006351 A0A0G3V7Z5 7e-76
11952573_1_573_+ GO:0016740 A0A0G3V7Z5 7e-76
11952573_1_573_+ GO:0016779 A0A0G3V7Z5 7e-76
11975696_1_658_- GO:0004791 D1CBG9 4e-63
11975696_1_658_- GO:0005737 D1CBG9 4e-63
11975696_1_658_- GO:0016491 D1CBG9 4e-63
11975696_1_658_- GO:0019430 D1CBG9 4e-63
11975696_1_658_- GO:0055114 D1CBG9 4e-63
12034851_488_1096_+ GO:0030288 J2TTS5 4e-71
11939248_1_536_- GO:0000166 C7PCE8 2e-69
11939248_1_536_- GO:0004176 C7PCE8 2e-69
11939248_1_536_- GO:0004252 C7PCE8 2e-69
11939248_1_536_- GO:0005524 C7PCE8 2e-69
11939248_1_536_- GO:0005737 C7PCE8 2e-69
11939248_1_536_- GO:0006508 C7PCE8 2e-69
11939248_1_536_- GO:0006515 C7PCE8 2e-69
11939248_1_536_- GO:0008233 C7PCE8 2e-69
11939248_1_536_- GO:0008236 C7PCE8 2e-69
11939248_1_536_- GO:0016787 C7PCE8 2e-69
11939248_1_536_- GO:0016887 C7PCE8 2e-69
11939248_1_536_- GO:0030163 C7PCE8 2e-69
11939248_1_536_- GO:0033554 C7PCE8 2e-69
11939248_1_536_- GO:0043565 C7PCE8 2e-69
12031679_1_1048_+ GO:0008643 D4LUN1 3e-17
12023165_1_326_+ GO:0006353 C5C7V8 4e-09
11947097_1_556_- GO:0000166 I0AI15 4e-81
11947097_1_556_- GO:0003746 I0AI15 4e-81
11947097_1_556_- GO:0003924 I0AI15 4e-81
11947097_1_556_- GO:0005525 I0AI15 4e-81
11947097_1_556_- GO:0005622 I0AI15 4e-81
11947097_1_556_- GO:0005737 I0AI15 4e-81
11947097_1_556_- GO:0006412 I0AI15 4e-81
11947097_1_556_- GO:0006414 I0AI15 4e-81
11934318_1_336_+ GO:0004108 B1Y896 3e-54
11934318_1_336_+ GO:0005737 B1Y896 3e-54
11934318_1_336_+ GO:0006099 B1Y896 3e-54
11934318_1_336_+ GO:0016740 B1Y896 3e-54
11934318_1_336_+ GO:0016746 B1Y896 3e-54
11934318_1_336_+ GO:0046912 B1Y896 3e-54
11941444_1_541_- GO:0006351 Q21SF2 3e-80
11941444_1_541_- GO:0006353 Q21SF2 3e-80
11941444_1_541_- GO:0006354 Q21SF2 3e-80
11941444_1_541_- GO:0006355 Q21SF2 3e-80
11941444_1_541_- GO:0031564 Q21SF2 3e-80
11941444_1_541_- GO:0032784 Q21SF2 3e-80
11986234_1_712_- GO:0003995 M4ZUZ6 4e-73
11986234_1_712_- GO:0008152 M4ZUZ6 4e-73
11986234_1_712_- GO:0016491 M4ZUZ6 4e-73
11986234_1_712_- GO:0016627 M4ZUZ6 4e-73
11986234_1_712_- GO:0050660 M4ZUZ6 4e-73
11986234_1_712_- GO:0055114 M4ZUZ6 4e-73
11963990_1_611_+ GO:0005622 C7LY65 3e-50
11963990_1_611_+ GO:0008270 C7LY65 3e-50
11963990_1_611_+ GO:0008705 C7LY65 3e-50
11963990_1_611_+ GO:0008898 C7LY65 3e-50
11963990_1_611_+ GO:0009086 C7LY65 3e-50
11963990_1_611_+ GO:0031419 C7LY65 3e-50
11963990_1_611_+ GO:0032259 C7LY65 3e-50
11963990_1_611_+ GO:0042558 C7LY65 3e-50
11963990_1_611_+ GO:0044237 C7LY65 3e-50
11963990_1_611_+ GO:0046872 C7LY65 3e-50
12029949_90_1130_- GO:0005507 D8PG56 2e-173
12029949_90_1130_- GO:0006807 D8PG56 2e-173
12029949_90_1130_- GO:0016491 D8PG56 2e-173
12029949_90_1130_- GO:0050421 D8PG56 2e-173
12029949_90_1130_- GO:0055114 D8PG56 2e-173
12044457_2132_2232_+ GO:0000166 Q6NFB1 2e-10
12044457_2132_2232_+ GO:0005524 Q6NFB1 2e-10
12044457_2132_2232_+ GO:0006508 Q6NFB1 2e-10
12044457_2132_2232_+ GO:0008233 Q6NFB1 2e-10
12044457_2132_2232_+ GO:0019538 Q6NFB1 2e-10
11939228_1_511_- GO:0000049 Q21SF4 3e-79
11939228_1_511_- GO:0003723 Q21SF4 3e-79
11939228_1_511_- GO:0003735 Q21SF4 3e-79
11939228_1_511_- GO:0005840 Q21SF4 3e-79
11939228_1_511_- GO:0006412 Q21SF4 3e-79
11939228_1_511_- GO:0006417 Q21SF4 3e-79
11939228_1_511_- GO:0015934 Q21SF4 3e-79
11939228_1_511_- GO:0019843 Q21SF4 3e-79
11939228_1_511_- GO:0030529 Q21SF4 3e-79
11945463_1_552_+ GO:0000166 A1SL32 7e-72
11945463_1_552_+ GO:0005524 A1SL32 7e-72
11945463_1_552_+ GO:0008152 A1SL32 7e-72
11945463_1_552_+ GO:0016887 A1SL32 7e-72
11953195_1_574_+ GO:0003723 M5A0A0 9e-52
11953195_1_574_+ GO:0004521 M5A0A0 9e-52
11953195_1_574_+ GO:0004534 M5A0A0 9e-52
11953195_1_574_+ GO:0006396 M5A0A0 9e-52
11953195_1_574_+ GO:0008270 M5A0A0 9e-52
11953195_1_574_+ GO:0016787 M5A0A0 9e-52
11953195_1_574_+ GO:0046872 M5A0A0 9e-52
11953195_1_574_+ GO:0090501 M5A0A0 9e-52
11953195_1_574_+ GO:0090502 M5A0A0 9e-52
11953195_1_574_+ GO:0090503 M5A0A0 9e-52
11948625_1_561_- GO:0000166 M4VQW7 9e-84
11948625_1_561_- GO:0004748 M4VQW7 9e-84
11948625_1_561_- GO:0005524 M4VQW7 9e-84
11948625_1_561_- GO:0006260 M4VQW7 9e-84
11948625_1_561_- GO:0016491 M4VQW7 9e-84
11948625_1_561_- GO:0055114 M4VQW7 9e-84
12038351_1_860_- GO:0003824 A0A0E3UJP2 2e-19
12038351_1_860_- GO:0005509 A0A0E3UJP2 2e-19
12038351_1_860_- GO:0005576 A0A0E3UJP2 2e-19
12038351_1_860_- GO:0005975 A0A0E3UJP2 2e-19
12038351_1_860_- GO:0016020 A0A0E3UJP2 2e-19
12038351_1_860_- GO:0016829 A0A0E3UJP2 2e-19
12038351_1_860_- GO:0016837 A0A0E3UJP2 2e-19
12038351_1_860_- GO:0030246 A0A0E3UJP2 2e-19
11968734_144_551_- GO:0003723 H6L0M9 3e-51
11968734_144_551_- GO:0003735 H6L0M9 3e-51
11968734_144_551_- GO:0005840 H6L0M9 3e-51
11968734_144_551_- GO:0006412 H6L0M9 3e-51
11968734_144_551_- GO:0019843 H6L0M9 3e-51
11968734_144_551_- GO:0030529 H6L0M9 3e-51
11998779_1_796_- GO:0003677 Q6FF90 4e-126
11998779_1_796_- GO:0003899 Q6FF90 4e-126
11998779_1_796_- GO:0006351 Q6FF90 4e-126
11998779_1_796_- GO:0016740 Q6FF90 4e-126
11998779_1_796_- GO:0016779 Q6FF90 4e-126
11998779_1_796_- GO:0032549 Q6FF90 4e-126
12047207_481_1511_+ GO:0000902 A0A0G3V309 3e-140
12013955_525_932_+ GO:0003735 A5UYI7 1e-45
12013955_525_932_+ GO:0005622 A5UYI7 1e-45
12013955_525_932_+ GO:0005840 A5UYI7 1e-45
12013955_525_932_+ GO:0006412 A5UYI7 1e-45
12013955_525_932_+ GO:0030529 A5UYI7 1e-45
11977448_1_666_- GO:0008940 A4G5N2 2e-92
11977448_1_666_- GO:0009055 A4G5N2 2e-92
11977448_1_666_- GO:0009325 A4G5N2 2e-92
11977448_1_666_- GO:0016491 A4G5N2 2e-92
11977448_1_666_- GO:0030151 A4G5N2 2e-92
11977448_1_666_- GO:0042126 A4G5N2 2e-92
11977448_1_666_- GO:0046872 A4G5N2 2e-92
11977448_1_666_- GO:0051536 A4G5N2 2e-92
11977448_1_666_- GO:0051539 A4G5N2 2e-92
11977448_1_666_- GO:0055114 A4G5N2 2e-92
11928185_1_509_- GO:0003677 I0XSI5 3e-73
11928185_1_509_- GO:0003899 I0XSI5 3e-73
11928185_1_509_- GO:0006351 I0XSI5 3e-73
11928185_1_509_- GO:0016740 I0XSI5 3e-73
11928185_1_509_- GO:0016779 I0XSI5 3e-73
11952343_1_572_- GO:0016020 A0A068YP36 1e-69
11952343_1_572_- GO:0016021 A0A068YP36 1e-69
12028285_293_688_+ GO:0000166 A0A0G1ATF2 3e-17
12028285_293_688_+ GO:0003746 A0A0G1ATF2 3e-17
12028285_293_688_+ GO:0003924 A0A0G1ATF2 3e-17
12028285_293_688_+ GO:0005525 A0A0G1ATF2 3e-17
12028285_293_688_+ GO:0005886 A0A0G1ATF2 3e-17
12028285_293_688_+ GO:0006412 A0A0G1ATF2 3e-17
12028285_293_688_+ GO:0006414 A0A0G1ATF2 3e-17
12028285_293_688_+ GO:0016020 A0A0G1ATF2 3e-17
12028285_293_688_+ GO:0016787 A0A0G1ATF2 3e-17
12028285_293_688_+ GO:0043022 A0A0G1ATF2 3e-17
12028285_293_688_+ GO:0045727 A0A0G1ATF2 3e-17
12002014_1_822_+ GO:0003824 C7M333 9e-73
12002014_1_822_+ GO:0016491 C7M333 9e-73
12002014_1_822_+ GO:0055114 C7M333 9e-73
12007975_1_878_- GO:0008137 A8F7E2 7e-39
12007975_1_878_- GO:0010181 A8F7E2 7e-39
12007975_1_878_- GO:0016491 A8F7E2 7e-39
12007975_1_878_- GO:0046872 A8F7E2 7e-39
12007975_1_878_- GO:0050136 A8F7E2 7e-39
12007975_1_878_- GO:0051536 A8F7E2 7e-39
12007975_1_878_- GO:0051539 A8F7E2 7e-39
12007975_1_878_- GO:0055114 A8F7E2 7e-39
11997755_1_698_+ GO:0008152 A0A0M8YCG5 1e-43
11997755_1_698_+ GO:0016491 A0A0M8YCG5 1e-43
11997755_1_698_+ GO:0055114 A0A0M8YCG5 1e-43
11995717_1_772_- GO:0000166 M5A040 7e-11
11995717_1_772_- GO:0003743 M5A040 7e-11
11995717_1_772_- GO:0003924 M5A040 7e-11
11995717_1_772_- GO:0005525 M5A040 7e-11
11995717_1_772_- GO:0005622 M5A040 7e-11
11995717_1_772_- GO:0005737 M5A040 7e-11
11995717_1_772_- GO:0006412 M5A040 7e-11
11995717_1_772_- GO:0006413 M5A040 7e-11
12049547_1_495_- GO:0016020 V5RUR5 5e-11
12049547_1_495_- GO:0016021 V5RUR5 5e-11
11944722_163_550_+ GO:0000166 M5AQ99 3e-39
11944722_163_550_+ GO:0005524 M5AQ99 3e-39
11944722_163_550_+ GO:0008152 M5AQ99 3e-39
11944722_163_550_+ GO:0016887 M5AQ99 3e-39
12035847_1_957_+ GO:0006508 E6SCG5 2e-118
12035847_1_957_+ GO:0008233 E6SCG5 2e-118
12035847_1_957_+ GO:0008237 E6SCG5 2e-118
11924041_211_500_- GO:0000015 K2EGF8 5e-43
11924041_211_500_- GO:0000287 K2EGF8 5e-43
11924041_211_500_- GO:0004634 K2EGF8 5e-43
11924041_211_500_- GO:0006096 K2EGF8 5e-43
12023755_1_307_- GO:0008152 Q0A833 3e-39
12023755_1_307_- GO:0016740 Q0A833 3e-39
12047521_2247_2960_- GO:0003743 B6BJ47 4e-48
12047521_2247_2960_- GO:0006413 B6BJ47 4e-48
11968440_1_562_+ GO:0003723 A1W332 3e-90
11968440_1_562_+ GO:0003735 A1W332 3e-90
11968440_1_562_+ GO:0005622 A1W332 3e-90
11968440_1_562_+ GO:0005840 A1W332 3e-90
11968440_1_562_+ GO:0006412 A1W332 3e-90
11968440_1_562_+ GO:0015935 A1W332 3e-90
11968440_1_562_+ GO:0019843 A1W332 3e-90
11968440_1_562_+ GO:0030529 A1W332 3e-90
11987540_1_155_- GO:0003824 A0A0G3V6I5 3e-10
11987540_1_155_- GO:0004655 A0A0G3V6I5 3e-10
11987540_1_155_- GO:0006779 A0A0G3V6I5 3e-10
11987540_1_155_- GO:0016829 A0A0G3V6I5 3e-10
11987540_1_155_- GO:0033014 A0A0G3V6I5 3e-10
11987540_1_155_- GO:0046872 A0A0G3V6I5 3e-10
11980860_177_682_- GO:0005975 Q1J351 6e-53
11980860_177_682_- GO:0016857 Q1J351 6e-53
11935012_33_525_+ GO:0004316 Q1LBU3 4e-68
11935012_33_525_+ GO:0008152 Q1LBU3 4e-68
11935012_33_525_+ GO:0016491 Q1LBU3 4e-68
11935012_33_525_+ GO:0055114 Q1LBU3 4e-68
11952965_1_574_+ GO:0003824 A1WNB7 4e-82
11952965_1_574_+ GO:0004075 A1WNB7 4e-82
11952965_1_574_+ GO:0005524 A1WNB7 4e-82
11952965_1_574_+ GO:0008152 A1WNB7 4e-82
11952965_1_574_+ GO:0046872 A1WNB7 4e-82
12004480_632_844_+ GO:0006086 D8PBX2 3e-32
12004480_632_844_+ GO:0016491 D8PBX2 3e-32
12004480_632_844_+ GO:0016625 D8PBX2 3e-32
12004480_632_844_+ GO:0016903 D8PBX2 3e-32
12004480_632_844_+ GO:0019164 D8PBX2 3e-32
12004480_632_844_+ GO:0055114 D8PBX2 3e-32
12007885_380_877_- GO:0000166 Q9PE83 4e-68
12007885_380_877_- GO:0005524 Q9PE83 4e-68
12007885_380_877_- GO:0005886 Q9PE83 4e-68
12007885_380_877_- GO:0006754 Q9PE83 4e-68
12007885_380_877_- GO:0006810 Q9PE83 4e-68
12007885_380_877_- GO:0006811 Q9PE83 4e-68
12007885_380_877_- GO:0015986 Q9PE83 4e-68
12007885_380_877_- GO:0015991 Q9PE83 4e-68
12007885_380_877_- GO:0015992 Q9PE83 4e-68
12007885_380_877_- GO:0016020 Q9PE83 4e-68
12007885_380_877_- GO:0016787 Q9PE83 4e-68
12007885_380_877_- GO:0016820 Q9PE83 4e-68
12007885_380_877_- GO:0033178 Q9PE83 4e-68
12007885_380_877_- GO:0042777 Q9PE83 4e-68
12007885_380_877_- GO:0045261 Q9PE83 4e-68
12007885_380_877_- GO:0046034 Q9PE83 4e-68
12007885_380_877_- GO:0046933 Q9PE83 4e-68
12007885_380_877_- GO:0046961 Q9PE83 4e-68
11935102_1_518_+ GO:0003995 M5ANS4 1e-36
11935102_1_518_+ GO:0008152 M5ANS4 1e-36
11935102_1_518_+ GO:0016491 M5ANS4 1e-36
11935102_1_518_+ GO:0016627 M5ANS4 1e-36
11935102_1_518_+ GO:0050660 M5ANS4 1e-36
11935102_1_518_+ GO:0055114 M5ANS4 1e-36
12004072_1_840_+ GO:0001123 D2UG12 4e-99
12004072_1_840_+ GO:0003677 D2UG12 4e-99
12004072_1_840_+ GO:0003700 D2UG12 4e-99
12004072_1_840_+ GO:0005737 D2UG12 4e-99
12004072_1_840_+ GO:0006351 D2UG12 4e-99
12004072_1_840_+ GO:0006352 D2UG12 4e-99
12004072_1_840_+ GO:0006355 D2UG12 4e-99
12004072_1_840_+ GO:0010468 D2UG12 4e-99
12004072_1_840_+ GO:0016987 D2UG12 4e-99
11943508_1_547_- GO:0016491 A0A0F0EJG7 2e-74
11943508_1_547_- GO:0055114 A0A0F0EJG7 2e-74
12046653_1602_1994_- GO:0000502 M5A349 2e-34
12046653_1602_1994_- GO:0004175 M5A349 2e-34
12046653_1602_1994_- GO:0004298 M5A349 2e-34
12046653_1602_1994_- GO:0005737 M5A349 2e-34
12046653_1602_1994_- GO:0005839 M5A349 2e-34
12046653_1602_1994_- GO:0006508 M5A349 2e-34
12046653_1602_1994_- GO:0008233 M5A349 2e-34
12046653_1602_1994_- GO:0010498 M5A349 2e-34
12046653_1602_1994_- GO:0016787 M5A349 2e-34
12046653_1602_1994_- GO:0051603 M5A349 2e-34
12029953_1_181_+ GO:0003723 Q11QC2 8e-22
12029953_1_181_+ GO:0003735 Q11QC2 8e-22
12029953_1_181_+ GO:0005840 Q11QC2 8e-22
12029953_1_181_+ GO:0006412 Q11QC2 8e-22
12029953_1_181_+ GO:0015934 Q11QC2 8e-22
12029953_1_181_+ GO:0019843 Q11QC2 8e-22
12029953_1_181_+ GO:0030529 Q11QC2 8e-22
11989292_602_730_- GO:0003735 X4RC96 5e-08
11989292_602_730_- GO:0005622 X4RC96 5e-08
11989292_602_730_- GO:0005840 X4RC96 5e-08
11989292_602_730_- GO:0006412 X4RC96 5e-08
11989292_602_730_- GO:0030529 X4RC96 5e-08
11947893_1_559_+ GO:0000166 F4KUH0 2e-87
11947893_1_559_+ GO:0003746 F4KUH0 2e-87
11947893_1_559_+ GO:0003924 F4KUH0 2e-87
11947893_1_559_+ GO:0005525 F4KUH0 2e-87
11947893_1_559_+ GO:0005622 F4KUH0 2e-87
11947893_1_559_+ GO:0005737 F4KUH0 2e-87
11947893_1_559_+ GO:0006412 F4KUH0 2e-87
11947893_1_559_+ GO:0006414 F4KUH0 2e-87
11982242_1_690_+ GO:0003824 H1G036 4e-90
11982242_1_690_+ GO:0003938 H1G036 4e-90
11982242_1_690_+ GO:0006164 H1G036 4e-90
11982242_1_690_+ GO:0006177 H1G036 4e-90
11982242_1_690_+ GO:0016491 H1G036 4e-90
11982242_1_690_+ GO:0046872 H1G036 4e-90
11982242_1_690_+ GO:0055114 H1G036 4e-90
12034429_1_710_- GO:0003824 A3TL18 4e-111
12034429_1_710_- GO:0008152 A3TL18 4e-111
12010237_1_539_+ GO:0003723 Q21QP0 3e-87
12010237_1_539_+ GO:0003735 Q21QP0 3e-87
12010237_1_539_+ GO:0005840 Q21QP0 3e-87
12010237_1_539_+ GO:0006412 Q21QP0 3e-87
12010237_1_539_+ GO:0015935 Q21QP0 3e-87
12010237_1_539_+ GO:0019843 Q21QP0 3e-87
12010237_1_539_+ GO:0030529 Q21QP0 3e-87
11953313_281_575_- GO:0000166 Q82J67 4e-12
11953313_281_575_- GO:0003676 Q82J67 4e-12
11953313_281_575_- GO:0003723 Q82J67 4e-12
11953313_281_575_- GO:0004386 Q82J67 4e-12
11953313_281_575_- GO:0005524 Q82J67 4e-12
11953313_281_575_- GO:0006351 Q82J67 4e-12
11953313_281_575_- GO:0006353 Q82J67 4e-12
11953313_281_575_- GO:0006355 Q82J67 4e-12
11953313_281_575_- GO:0008186 Q82J67 4e-12
11953313_281_575_- GO:0016787 Q82J67 4e-12
12007337_1_872_- GO:0000166 A0A0G3UY23 2e-52
12007337_1_872_- GO:0003677 A0A0G3UY23 2e-52
12007337_1_872_- GO:0003688 A0A0G3UY23 2e-52
12007337_1_872_- GO:0005524 A0A0G3UY23 2e-52
12007337_1_872_- GO:0005737 A0A0G3UY23 2e-52
12007337_1_872_- GO:0006260 A0A0G3UY23 2e-52
12007337_1_872_- GO:0006270 A0A0G3UY23 2e-52
12007337_1_872_- GO:0006275 A0A0G3UY23 2e-52
12007337_1_872_- GO:0043565 A0A0G3UY23 2e-52
11931037_271_515_- GO:0043190 A3TGJ3 4e-16
11931037_271_515_- GO:0055085 A3TGJ3 4e-16
11978806_1_314_+ GO:0004347 A0A0G3V3A2 2e-26
11978806_1_314_+ GO:0004476 A0A0G3V3A2 2e-26
11978806_1_314_+ GO:0005975 A0A0G3V3A2 2e-26
11978806_1_314_+ GO:0016853 A0A0G3V3A2 2e-26
11978806_1_314_+ GO:0030246 A0A0G3V3A2 2e-26
12012929_1_441_- GO:0005737 K1ESH4 6e-17
12012929_1_441_- GO:0007049 K1ESH4 6e-17
12012929_1_441_- GO:0051301 K1ESH4 6e-17
12044933_1129_1434_- GO:0000049 A0M599 4e-43
12044933_1129_1434_- GO:0003723 A0M599 4e-43
12044933_1129_1434_- GO:0003735 A0M599 4e-43
12044933_1129_1434_- GO:0005622 A0M599 4e-43
12044933_1129_1434_- GO:0005840 A0M599 4e-43
12044933_1129_1434_- GO:0006412 A0M599 4e-43
12044933_1129_1434_- GO:0030529 A0M599 4e-43
12045459_1290_1757_- GO:0003824 I0WHB9 2e-18
12045459_1290_1757_- GO:0008152 I0WHB9 2e-18
12038067_126_971_- GO:0006950 F6FU49 7e-26
11945215_48_551_- GO:0000166 Q223D4 3e-80
11945215_48_551_- GO:0005524 Q223D4 3e-80
11945215_48_551_- GO:0005886 Q223D4 3e-80
11945215_48_551_- GO:0006754 Q223D4 3e-80
11945215_48_551_- GO:0006810 Q223D4 3e-80
11945215_48_551_- GO:0006811 Q223D4 3e-80
11945215_48_551_- GO:0015986 Q223D4 3e-80
11945215_48_551_- GO:0015991 Q223D4 3e-80
11945215_48_551_- GO:0015992 Q223D4 3e-80
11945215_48_551_- GO:0016020 Q223D4 3e-80
11945215_48_551_- GO:0016787 Q223D4 3e-80
11945215_48_551_- GO:0016820 Q223D4 3e-80
11945215_48_551_- GO:0033178 Q223D4 3e-80
11945215_48_551_- GO:0042777 Q223D4 3e-80
11945215_48_551_- GO:0045261 Q223D4 3e-80
11945215_48_551_- GO:0046034 Q223D4 3e-80
11945215_48_551_- GO:0046933 Q223D4 3e-80
11945215_48_551_- GO:0046961 Q223D4 3e-80
11933816_1_522_+ GO:0006508 E6SCG5 2e-67
11933816_1_522_+ GO:0008233 E6SCG5 2e-67
11933816_1_522_+ GO:0008237 E6SCG5 2e-67
12048859_3497_3937_+ GO:0004733 V9XDD4 2e-26
12048859_3497_3937_+ GO:0010181 V9XDD4 2e-26
12048859_3497_3937_+ GO:0016491 V9XDD4 2e-26
12048859_3497_3937_+ GO:0042823 V9XDD4 2e-26
12048859_3497_3937_+ GO:0055114 V9XDD4 2e-26
11962210_217_604_+ GO:0003723 K1E146 2e-60
11962210_217_604_+ GO:0003735 K1E146 2e-60
11962210_217_604_+ GO:0005840 K1E146 2e-60
11962210_217_604_+ GO:0006412 K1E146 2e-60
11962210_217_604_+ GO:0019843 K1E146 2e-60
11962210_217_604_+ GO:0030529 K1E146 2e-60
12010089_1_902_- GO:0016020 C7PPQ9 2e-88
12010089_1_902_- GO:0016021 C7PPQ9 2e-88
11972524_1_644_- GO:0000413 A6GHC9 2e-62
11972524_1_644_- GO:0003755 A6GHC9 2e-62
11972524_1_644_- GO:0005737 A6GHC9 2e-62
11972524_1_644_- GO:0006457 A6GHC9 2e-62
11972524_1_644_- GO:0007049 A6GHC9 2e-62
11972524_1_644_- GO:0008152 A6GHC9 2e-62
11972524_1_644_- GO:0015031 A6GHC9 2e-62
11972524_1_644_- GO:0016853 A6GHC9 2e-62
11972524_1_644_- GO:0051301 A6GHC9 2e-62
12029295_1_986_- GO:0007154 G2E5V3 9e-13
12029295_1_986_- GO:0007229 G2E5V3 9e-13
12029295_1_986_- GO:0016021 G2E5V3 9e-13
11996585_1_758_- GO:0000166 A6EIR5 4e-111
11996585_1_758_- GO:0003677 A6EIR5 4e-111
11996585_1_758_- GO:0003684 A6EIR5 4e-111
11996585_1_758_- GO:0003697 A6EIR5 4e-111
11996585_1_758_- GO:0005524 A6EIR5 4e-111
11996585_1_758_- GO:0005737 A6EIR5 4e-111
11996585_1_758_- GO:0006259 A6EIR5 4e-111
11996585_1_758_- GO:0006281 A6EIR5 4e-111
11996585_1_758_- GO:0006310 A6EIR5 4e-111
11996585_1_758_- GO:0006974 A6EIR5 4e-111
11996585_1_758_- GO:0008094 A6EIR5 4e-111
11996585_1_758_- GO:0009432 A6EIR5 4e-111
11934640_1_318_+ GO:0000049 K1EAF6 2e-50
11934640_1_318_+ GO:0003723 K1EAF6 2e-50
11934640_1_318_+ GO:0003735 K1EAF6 2e-50
11934640_1_318_+ GO:0005622 K1EAF6 2e-50
11934640_1_318_+ GO:0005840 K1EAF6 2e-50
11934640_1_318_+ GO:0006412 K1EAF6 2e-50
11934640_1_318_+ GO:0019843 K1EAF6 2e-50
11934640_1_318_+ GO:0030529 K1EAF6 2e-50
12047783_968_1777_- GO:0003824 Q5YME5 2e-54
12047783_968_1777_- GO:0004590 Q5YME5 2e-54
12047783_968_1777_- GO:0006207 Q5YME5 2e-54
12047783_968_1777_- GO:0006221 Q5YME5 2e-54
12047783_968_1777_- GO:0008152 Q5YME5 2e-54
12047783_968_1777_- GO:0016829 Q5YME5 2e-54
12047783_968_1777_- GO:0016831 Q5YME5 2e-54
12047783_968_1777_- GO:0044205 Q5YME5 2e-54
11950789_1_567_+ GO:0005524 M5A1W8 2e-38
11950789_1_567_+ GO:0006281 M5A1W8 2e-38
11950789_1_567_+ GO:0006310 M5A1W8 2e-38
11950789_1_567_+ GO:0006974 M5A1W8 2e-38
12035009_1_585_+ GO:0004422 A0A0G3UZD8 5e-53
12035009_1_585_+ GO:0005737 A0A0G3UZD8 5e-53
12035009_1_585_+ GO:0006166 A0A0G3UZD8 5e-53
12035009_1_585_+ GO:0009116 A0A0G3UZD8 5e-53
12035009_1_585_+ GO:0016740 A0A0G3UZD8 5e-53
12035009_1_585_+ GO:0016757 A0A0G3UZD8 5e-53
12035009_1_585_+ GO:0052657 A0A0G3UZD8 5e-53
12002408_409_826_- GO:0004871 Q21UQ2 1e-45
12002408_409_826_- GO:0007165 Q21UQ2 1e-45
12002408_409_826_- GO:0016020 Q21UQ2 1e-45
12002408_409_826_- GO:0016021 Q21UQ2 1e-45
11949071_110_562_- GO:0003677 Q21SF8 7e-65
11949071_110_562_- GO:0003899 Q21SF8 7e-65
11949071_110_562_- GO:0006351 Q21SF8 7e-65
11949071_110_562_- GO:0016740 Q21SF8 7e-65
11949071_110_562_- GO:0016779 Q21SF8 7e-65
12015827_1_465_+ GO:0000166 A1ZK89 1e-55
12015827_1_465_+ GO:0005524 A1ZK89 1e-55
12015827_1_465_+ GO:0005737 A1ZK89 1e-55
12015827_1_465_+ GO:0006457 A1ZK89 1e-55
12015827_1_465_+ GO:0042026 A1ZK89 1e-55
12015827_1_465_+ GO:0051082 A1ZK89 1e-55
11995985_1_548_- GO:0003677 C7PUG6 4e-77
11995985_1_548_- GO:0003899 C7PUG6 4e-77
11995985_1_548_- GO:0006351 C7PUG6 4e-77
11995985_1_548_- GO:0016740 C7PUG6 4e-77
11995985_1_548_- GO:0016779 C7PUG6 4e-77
11995985_1_548_- GO:0032549 C7PUG6 4e-77
12010237_548_736_+ GO:0003735 Q21QP1 1e-21
12010237_548_736_+ GO:0005840 Q21QP1 1e-21
12010237_548_736_+ GO:0006412 Q21QP1 1e-21
12010237_548_736_+ GO:0015934 Q21QP1 1e-21
12010237_548_736_+ GO:0030529 Q21QP1 1e-21
11957523_1_218_- GO:0006810 W0SGN2 9e-21
11957523_1_218_- GO:0030288 W0SGN2 9e-21
12010177_216_903_+ GO:0004591 E6S750 3e-95
12010177_216_903_+ GO:0006099 E6S750 3e-95
12010177_216_903_+ GO:0008152 E6S750 3e-95
12010177_216_903_+ GO:0016491 E6S750 3e-95
12010177_216_903_+ GO:0016624 E6S750 3e-95
12010177_216_903_+ GO:0016746 E6S750 3e-95
12010177_216_903_+ GO:0030976 E6S750 3e-95
12010177_216_903_+ GO:0055114 E6S750 3e-95
11989964_1_735_+ GO:0004333 A0A023NP97 2e-106
11989964_1_735_+ GO:0006091 A0A023NP97 2e-106
11989964_1_735_+ GO:0016829 A0A023NP97 2e-106
11989964_1_735_+ GO:0016836 A0A023NP97 2e-106
11995737_268_772_+ GO:0004497 D2BAM0 1e-30
11995737_268_772_+ GO:0005506 D2BAM0 1e-30
11995737_268_772_+ GO:0016491 D2BAM0 1e-30
11995737_268_772_+ GO:0016705 D2BAM0 1e-30
11995737_268_772_+ GO:0020037 D2BAM0 1e-30
11995737_268_772_+ GO:0046872 D2BAM0 1e-30
11995737_268_772_+ GO:0055114 D2BAM0 1e-30
12032931_1_709_- GO:0000166 Q6FDQ8 5e-93
12032931_1_709_- GO:0003991 Q6FDQ8 5e-93
12032931_1_709_- GO:0005524 Q6FDQ8 5e-93
12032931_1_709_- GO:0005737 Q6FDQ8 5e-93
12032931_1_709_- GO:0006526 Q6FDQ8 5e-93
12032931_1_709_- GO:0008652 Q6FDQ8 5e-93
12032931_1_709_- GO:0016301 Q6FDQ8 5e-93
12032931_1_709_- GO:0016310 Q6FDQ8 5e-93
12032931_1_709_- GO:0016740 Q6FDQ8 5e-93
12002904_1_411_- GO:0000166 A0A0G3V4A7 8e-19
12002904_1_411_- GO:0005524 A0A0G3V4A7 8e-19
12002904_1_411_- GO:0006457 A0A0G3V4A7 8e-19
12002904_1_411_- GO:0051082 A0A0G3V4A7 8e-19
11993074_1_754_+ GO:0016020 K2G4H9 9e-08
11993074_1_754_+ GO:0016021 K2G4H9 9e-08
11968572_1_628_- GO:0003824 I4B0G2 5e-88
11968572_1_628_- GO:0008152 I4B0G2 5e-88
11968572_1_628_- GO:0016874 I4B0G2 5e-88
11980328_199_680_+ GO:0005615 Q89X15 8e-30
11980328_199_680_+ GO:0030288 Q89X15 8e-30
12048069_1921_2463_- GO:0008299 M4ZWZ3 7e-24
12048069_1921_2463_- GO:0016740 M4ZWZ3 7e-24
12036595_1_1517_- GO:0000166 A0A0G3UY27 2e-159
12036595_1_1517_- GO:0003677 A0A0G3UY27 2e-159
12036595_1_1517_- GO:0003916 A0A0G3UY27 2e-159
12036595_1_1517_- GO:0003918 A0A0G3UY27 2e-159
12036595_1_1517_- GO:0005524 A0A0G3UY27 2e-159
12036595_1_1517_- GO:0005694 A0A0G3UY27 2e-159
12036595_1_1517_- GO:0005737 A0A0G3UY27 2e-159
12036595_1_1517_- GO:0006259 A0A0G3UY27 2e-159
12036595_1_1517_- GO:0006261 A0A0G3UY27 2e-159
12036595_1_1517_- GO:0006265 A0A0G3UY27 2e-159
12036595_1_1517_- GO:0016853 A0A0G3UY27 2e-159
11952559_1_572_- GO:0000166 A0A0F0ETU5 7e-98
11952559_1_572_- GO:0003824 A0A0F0ETU5 7e-98
11952559_1_572_- GO:0003987 A0A0F0ETU5 7e-98
11952559_1_572_- GO:0005524 A0A0F0ETU5 7e-98
11952559_1_572_- GO:0008152 A0A0F0ETU5 7e-98
11952559_1_572_- GO:0016208 A0A0F0ETU5 7e-98
11952559_1_572_- GO:0016874 A0A0F0ETU5 7e-98
11952559_1_572_- GO:0019427 A0A0F0ETU5 7e-98
11952559_1_572_- GO:0046872 A0A0F0ETU5 7e-98
12019283_1_992_- GO:0003824 E6S940 8e-91
12019283_1_992_- GO:0004553 E6S940 8e-91
12019283_1_992_- GO:0005975 E6S940 8e-91
12019283_1_992_- GO:0043169 E6S940 8e-91
12019283_1_992_- GO:0051060 E6S940 8e-91
12045647_938_1672_- GO:0000287 A3TG97 1e-106
12045647_938_1672_- GO:0004614 A3TG97 1e-106
12045647_938_1672_- GO:0005975 A3TG97 1e-106
12045647_938_1672_- GO:0016853 A3TG97 1e-106
12045647_938_1672_- GO:0016868 A3TG97 1e-106
12045647_938_1672_- GO:0046872 A3TG97 1e-106
12045647_938_1672_- GO:0071704 A3TG97 1e-106
12046315_1_406_+ GO:0000166 K1ET82 7e-42
12046315_1_406_+ GO:0005524 K1ET82 7e-42
12046315_1_406_+ GO:0006457 K1ET82 7e-42
12046315_1_406_+ GO:0051082 K1ET82 7e-42
11952895_1_574_- GO:0000166 Q12DC8 1e-93
11952895_1_574_- GO:0003676 Q12DC8 1e-93
11952895_1_574_- GO:0004386 Q12DC8 1e-93
11952895_1_574_- GO:0005524 Q12DC8 1e-93
11952895_1_574_- GO:0008152 Q12DC8 1e-93
11952895_1_574_- GO:0016787 Q12DC8 1e-93
11980900_1_479_+ GO:0003824 I0XMJ2 7e-63
11980900_1_479_+ GO:0008152 I0XMJ2 7e-63
11980900_1_479_+ GO:0016020 I0XMJ2 7e-63
11980900_1_479_+ GO:0016021 I0XMJ2 7e-63
11989394_464_731_+ GO:0003723 F8GHK8 3e-41
11989394_464_731_+ GO:0003735 F8GHK8 3e-41
11989394_464_731_+ GO:0005622 F8GHK8 3e-41
11989394_464_731_+ GO:0005840 F8GHK8 3e-41
11989394_464_731_+ GO:0006412 F8GHK8 3e-41
11989394_464_731_+ GO:0019843 F8GHK8 3e-41
11989394_464_731_+ GO:0030529 F8GHK8 3e-41
11996369_1_777_+ GO:0004872 W0V804 2e-56
11996369_1_777_+ GO:0006810 W0V804 2e-56
11996369_1_777_+ GO:0009279 W0V804 2e-56
11996369_1_777_+ GO:0016020 W0V804 2e-56
11927585_1_485_+ GO:0008940 F5RDI9 3e-79
11927585_1_485_+ GO:0009055 F5RDI9 3e-79
11927585_1_485_+ GO:0009325 F5RDI9 3e-79
11927585_1_485_+ GO:0016491 F5RDI9 3e-79
11927585_1_485_+ GO:0030151 F5RDI9 3e-79
11927585_1_485_+ GO:0042126 F5RDI9 3e-79
11927585_1_485_+ GO:0046872 F5RDI9 3e-79
11927585_1_485_+ GO:0051536 F5RDI9 3e-79
11927585_1_485_+ GO:0055114 F5RDI9 3e-79
12039019_1_1007_+ GO:0003824 A8ZUY6 9e-98
12039019_1_1007_+ GO:0004356 A8ZUY6 9e-98
12039019_1_1007_+ GO:0006807 A8ZUY6 9e-98
12030163_145_480_+ GO:0003677 P24094 4e-26
12030163_145_480_+ GO:0005737 P24094 4e-26
12030163_145_480_+ GO:0006351 P24094 4e-26
12030163_145_480_+ GO:0006355 P24094 4e-26
12030163_145_480_+ GO:0009295 P24094 4e-26
12030163_145_480_+ GO:0009405 P24094 4e-26
11954383_1_578_+ GO:0003824 F5XF25 4e-58
11954383_1_578_+ GO:0005975 F5XF25 4e-58
11954383_1_578_+ GO:0016740 F5XF25 4e-58
11954383_1_578_+ GO:0016757 F5XF25 4e-58
11954383_1_578_+ GO:0030246 F5XF25 4e-58
11954383_1_578_+ GO:0047656 F5XF25 4e-58
11997589_528_786_+ GO:0003723 E8N3M8 3e-34
11997589_528_786_+ GO:0003735 E8N3M8 3e-34
11997589_528_786_+ GO:0005840 E8N3M8 3e-34
11997589_528_786_+ GO:0006412 E8N3M8 3e-34
11997589_528_786_+ GO:0015935 E8N3M8 3e-34
11997589_528_786_+ GO:0019843 E8N3M8 3e-34
11997589_528_786_+ GO:0030529 E8N3M8 3e-34
12045009_269_487_+ GO:0003723 D1PNJ7 6e-27
12045009_269_487_+ GO:0003735 D1PNJ7 6e-27
12045009_269_487_+ GO:0005840 D1PNJ7 6e-27
12045009_269_487_+ GO:0006412 D1PNJ7 6e-27
12045009_269_487_+ GO:0015935 D1PNJ7 6e-27
12045009_269_487_+ GO:0019843 D1PNJ7 6e-27
12045009_269_487_+ GO:0030529 D1PNJ7 6e-27
11993730_1_319_- GO:0005506 Q82DT3 1e-23
11993730_1_319_- GO:0005886 Q82DT3 1e-23
11993730_1_319_- GO:0016020 Q82DT3 1e-23
11993730_1_319_- GO:0016491 Q82DT3 1e-23
11993730_1_319_- GO:0016651 Q82DT3 1e-23
11993730_1_319_- GO:0046872 Q82DT3 1e-23
11993730_1_319_- GO:0048038 Q82DT3 1e-23
11993730_1_319_- GO:0050136 Q82DT3 1e-23
11993730_1_319_- GO:0051536 Q82DT3 1e-23
11993730_1_319_- GO:0051539 Q82DT3 1e-23
11993730_1_319_- GO:0055114 Q82DT3 1e-23
11924967_226_501_+ GO:0008152 F5Y271 2e-38
11924967_226_501_+ GO:0016740 F5Y271 2e-38
11959089_1_560_- GO:0003677 Q21QP9 1e-92
11959089_1_560_- GO:0003899 Q21QP9 1e-92
11959089_1_560_- GO:0006351 Q21QP9 1e-92
11959089_1_560_- GO:0016740 Q21QP9 1e-92
11959089_1_560_- GO:0016779 Q21QP9 1e-92
11959089_1_560_- GO:0046983 Q21QP9 1e-92
12049025_4016_4377_- GO:0000166 E6SDP3 8e-43
12049025_4016_4377_- GO:0009166 E6SDP3 8e-43
12049025_4016_4377_- GO:0016787 E6SDP3 8e-43
11934994_1_287_+ GO:0003723 A9BR94 3e-38
11934994_1_287_+ GO:0003735 A9BR94 3e-38
11934994_1_287_+ GO:0005840 A9BR94 3e-38
11934994_1_287_+ GO:0006412 A9BR94 3e-38
11934994_1_287_+ GO:0019843 A9BR94 3e-38
11934994_1_287_+ GO:0030529 A9BR94 3e-38
11934994_1_287_+ GO:0070180 A9BR94 3e-38
11926537_1_505_- GO:0003677 I0I9C1 3e-77
11926537_1_505_- GO:0003899 I0I9C1 3e-77
11926537_1_505_- GO:0006351 I0I9C1 3e-77
11926537_1_505_- GO:0016740 I0I9C1 3e-77
11926537_1_505_- GO:0016779 I0I9C1 3e-77
11926537_1_505_- GO:0032549 I0I9C1 3e-77
12043867_1563_1961_- GO:0000049 A0A0G3V456 3e-36
12043867_1563_1961_- GO:0004549 A0A0G3V456 3e-36
12043867_1563_1961_- GO:0008033 A0A0G3V456 3e-36
12043867_1563_1961_- GO:0009022 A0A0G3V456 3e-36
12043867_1563_1961_- GO:0016740 A0A0G3V456 3e-36
12043867_1563_1961_- GO:0016779 A0A0G3V456 3e-36
12043867_1563_1961_- GO:0090501 A0A0G3V456 3e-36
12011995_1_924_+ GO:0005507 N0AM32 2e-33
12011995_1_924_+ GO:0016491 N0AM32 2e-33
12011995_1_924_+ GO:0055114 N0AM32 2e-33
11925083_1_502_+ GO:0000166 A3TRM7 2e-61
11925083_1_502_+ GO:0005524 A3TRM7 2e-61
11925083_1_502_+ GO:0005886 A3TRM7 2e-61
11925083_1_502_+ GO:0006810 A3TRM7 2e-61
11925083_1_502_+ GO:0008152 A3TRM7 2e-61
11925083_1_502_+ GO:0016020 A3TRM7 2e-61
11925083_1_502_+ GO:0016887 A3TRM7 2e-61
11991206_1_742_- GO:0004040 A0A0G3V3X7 2e-57
11991206_1_742_- GO:0008152 A0A0G3V3X7 2e-57
11991206_1_742_- GO:0016740 A0A0G3V3X7 2e-57
11991206_1_742_- GO:0016787 A0A0G3V3X7 2e-57
11991206_1_742_- GO:0016884 A0A0G3V3X7 2e-57
11925789_1_503_+ GO:0003723 F4KXU2 7e-59
11925789_1_503_+ GO:0003735 F4KXU2 7e-59
11925789_1_503_+ GO:0005622 F4KXU2 7e-59
11925789_1_503_+ GO:0005840 F4KXU2 7e-59
11925789_1_503_+ GO:0006412 F4KXU2 7e-59
11925789_1_503_+ GO:0015935 F4KXU2 7e-59
11925789_1_503_+ GO:0019843 F4KXU2 7e-59
11925789_1_503_+ GO:0030529 F4KXU2 7e-59
11929719_1_512_- GO:0000287 J2TPI4 3e-85
11929719_1_512_- GO:0004450 J2TPI4 3e-85
11929719_1_512_- GO:0006097 J2TPI4 3e-85
11929719_1_512_- GO:0006099 J2TPI4 3e-85
11929719_1_512_- GO:0016491 J2TPI4 3e-85
11929719_1_512_- GO:0016616 J2TPI4 3e-85
11929719_1_512_- GO:0046872 J2TPI4 3e-85
11929719_1_512_- GO:0051287 J2TPI4 3e-85
11929719_1_512_- GO:0055114 J2TPI4 3e-85
11938688_163_534_+ GO:0003723 A9BRX3 2e-59
11938688_163_534_+ GO:0003735 A9BRX3 2e-59
11938688_163_534_+ GO:0005622 A9BRX3 2e-59
11938688_163_534_+ GO:0005840 A9BRX3 2e-59
11938688_163_534_+ GO:0006412 A9BRX3 2e-59
11938688_163_534_+ GO:0019843 A9BRX3 2e-59
11938688_163_534_+ GO:0030529 A9BRX3 2e-59
12016943_629_993_- GO:0003824 Q21SN2 8e-56
12016943_629_993_- GO:0003988 Q21SN2 8e-56
12016943_629_993_- GO:0008152 Q21SN2 8e-56
12016943_629_993_- GO:0016740 Q21SN2 8e-56
12016943_629_993_- GO:0016746 Q21SN2 8e-56
12016943_629_993_- GO:0016747 Q21SN2 8e-56
12034565_892_1423_- GO:0009055 C5T1B6 6e-71
12034565_892_1423_- GO:0016491 C5T1B6 6e-71
12034565_892_1423_- GO:0020037 C5T1B6 6e-71
12034565_892_1423_- GO:0050418 C5T1B6 6e-71
12034565_892_1423_- GO:0055114 C5T1B6 6e-71
11993332_83_755_- GO:0043190 A0A0D5LUS7 4e-09
11993332_83_755_- GO:0055085 A0A0D5LUS7 4e-09
11967426_1_548_+ GO:0003674 Q3ACU3 5e-31
11967426_1_548_+ GO:0005575 Q3ACU3 5e-31
11967426_1_548_+ GO:0008150 Q3ACU3 5e-31
12045157_1114_2016_+ GO:0003676 K9ZSB5 1e-25
12045157_1114_2016_+ GO:0008168 K9ZSB5 1e-25
12045157_1114_2016_+ GO:0032259 K9ZSB5 1e-25
11935776_1_527_- GO:0003824 I7A3Y0 2e-63
11935776_1_527_- GO:0005506 I7A3Y0 2e-63
11935776_1_527_- GO:0008152 I7A3Y0 2e-63
11935776_1_527_- GO:0016491 I7A3Y0 2e-63
11935776_1_527_- GO:0016903 I7A3Y0 2e-63
11935776_1_527_- GO:0022900 I7A3Y0 2e-63
11935776_1_527_- GO:0030976 I7A3Y0 2e-63
11935776_1_527_- GO:0046872 I7A3Y0 2e-63
11935776_1_527_- GO:0051536 I7A3Y0 2e-63
11935776_1_527_- GO:0051539 I7A3Y0 2e-63
11935776_1_527_- GO:0055114 I7A3Y0 2e-63
12018519_175_1016_- GO:0004144 A0A0G3UZR3 1e-48
12018519_175_1016_- GO:0016740 A0A0G3UZR3 1e-48
12018519_175_1016_- GO:0016746 A0A0G3UZR3 1e-48
12018519_175_1016_- GO:0045017 A0A0G3UZR3 1e-48
12006044_1_859_+ GO:0003824 A3TLL0 2e-134
12006044_1_859_+ GO:0006537 A3TLL0 2e-134
12006044_1_859_+ GO:0006807 A3TLL0 2e-134
12006044_1_859_+ GO:0008152 A3TLL0 2e-134
12006044_1_859_+ GO:0015930 A3TLL0 2e-134
12006044_1_859_+ GO:0016491 A3TLL0 2e-134
12006044_1_859_+ GO:0016638 A3TLL0 2e-134
12006044_1_859_+ GO:0055114 A3TLL0 2e-134
12025013_1_729_+ GO:0003824 A1SH52 8e-107
12025013_1_729_+ GO:0006520 A1SH52 8e-107
12025013_1_729_+ GO:0006569 A1SH52 8e-107
12025013_1_729_+ GO:0009034 A1SH52 8e-107
12025013_1_729_+ GO:0009072 A1SH52 8e-107
12025013_1_729_+ GO:0016829 A1SH52 8e-107
12025013_1_729_+ GO:0016830 A1SH52 8e-107
11972752_1_645_+ GO:0004872 A1ZWS3 2e-29
11972752_1_645_+ GO:0006810 A1ZWS3 2e-29
11972752_1_645_+ GO:0016020 A1ZWS3 2e-29
11977692_177_667_+ GO:0000166 A0A0G3V2Y8 5e-73
11977692_177_667_+ GO:0000917 A0A0G3V2Y8 5e-73
11977692_177_667_+ GO:0003924 A0A0G3V2Y8 5e-73
11977692_177_667_+ GO:0005525 A0A0G3V2Y8 5e-73
11977692_177_667_+ GO:0005737 A0A0G3V2Y8 5e-73
11977692_177_667_+ GO:0007049 A0A0G3V2Y8 5e-73
11977692_177_667_+ GO:0008152 A0A0G3V2Y8 5e-73
11977692_177_667_+ GO:0032153 A0A0G3V2Y8 5e-73
11977692_177_667_+ GO:0043093 A0A0G3V2Y8 5e-73
11977692_177_667_+ GO:0051258 A0A0G3V2Y8 5e-73
11977692_177_667_+ GO:0051301 A0A0G3V2Y8 5e-73
12018193_39_1011_+ GO:0016020 Q6FD55 3e-79
12018193_39_1011_+ GO:0016021 Q6FD55 3e-79
12046499_72_1181_+ GO:0003677 F4KUH7 3e-136
12046499_72_1181_+ GO:0003899 F4KUH7 3e-136
12046499_72_1181_+ GO:0006351 F4KUH7 3e-136
12046499_72_1181_+ GO:0016740 F4KUH7 3e-136
12046499_72_1181_+ GO:0016779 F4KUH7 3e-136
12046499_72_1181_+ GO:0032549 F4KUH7 3e-136
11973548_1_438_- GO:0003735 I3YQB8 8e-51
11973548_1_438_- GO:0005840 I3YQB8 8e-51
11973548_1_438_- GO:0006412 I3YQB8 8e-51
11973548_1_438_- GO:0030529 I3YQB8 8e-51
11931797_194_502_- GO:0003677 G8M1Y8 6e-19
11931797_194_502_- GO:0030261 G8M1Y8 6e-19
12026063_1_869_- GO:0006508 I0XX46 8e-110
12026063_1_869_- GO:0008233 I0XX46 8e-110
12026063_1_869_- GO:0008236 I0XX46 8e-110
12026063_1_869_- GO:0016787 I0XX46 8e-110
11987932_1_722_+ GO:0003677 M4ZVR3 7e-71
11987932_1_722_+ GO:0003887 M4ZVR3 7e-71
11987932_1_722_+ GO:0005737 M4ZVR3 7e-71
11987932_1_722_+ GO:0006260 M4ZVR3 7e-71
11987932_1_722_+ GO:0008408 M4ZVR3 7e-71
11987932_1_722_+ GO:0009360 M4ZVR3 7e-71
11987932_1_722_+ GO:0016740 M4ZVR3 7e-71
11987932_1_722_+ GO:0016779 M4ZVR3 7e-71
11987932_1_722_+ GO:0071897 M4ZVR3 7e-71
11987932_1_722_+ GO:0090305 M4ZVR3 7e-71
12001566_1_308_+ GO:0000166 M5A2Y7 4e-09
12001566_1_308_+ GO:0005524 M5A2Y7 4e-09
12001566_1_308_+ GO:0005737 M5A2Y7 4e-09
12001566_1_308_+ GO:0005886 M5A2Y7 4e-09
12001566_1_308_+ GO:0006605 M5A2Y7 4e-09
12001566_1_308_+ GO:0006810 M5A2Y7 4e-09
12001566_1_308_+ GO:0006886 M5A2Y7 4e-09
12001566_1_308_+ GO:0015031 M5A2Y7 4e-09
12001566_1_308_+ GO:0016020 M5A2Y7 4e-09
12001566_1_308_+ GO:0017038 M5A2Y7 4e-09
12001566_1_308_+ GO:0046872 M5A2Y7 4e-09
12001566_1_308_+ GO:0065002 M5A2Y7 4e-09
11980602_1_387_+ GO:0009279 C7RPG8 1e-58
11980602_1_387_+ GO:0016020 C7RPG8 1e-58
11980602_1_387_+ GO:0016021 C7RPG8 1e-58
12045995_1_397_- GO:0005507 M5A084 3e-16
12045995_1_397_- GO:0009055 M5A084 3e-16
12035373_1_1459_- GO:0000166 C7RU81 3e-198
12035373_1_1459_- GO:0003743 C7RU81 3e-198
12035373_1_1459_- GO:0003924 C7RU81 3e-198
12035373_1_1459_- GO:0005525 C7RU81 3e-198
12035373_1_1459_- GO:0005622 C7RU81 3e-198
12035373_1_1459_- GO:0005737 C7RU81 3e-198
12035373_1_1459_- GO:0006412 C7RU81 3e-198
12035373_1_1459_- GO:0006413 C7RU81 3e-198
12009717_1_284_- GO:0006740 M5A0A2 2e-23
12009717_1_284_- GO:0016651 M5A0A2 2e-23
12009717_1_284_- GO:0050661 M5A0A2 2e-23
12009717_1_284_- GO:0055114 M5A0A2 2e-23
12009717_1_284_- GO:0070967 M5A0A2 2e-23
12012869_1_908_+ GO:0000166 K6XD27 2e-113
12012869_1_908_+ GO:0000287 K6XD27 2e-113
12012869_1_908_+ GO:0003824 K6XD27 2e-113
12012869_1_908_+ GO:0004775 K6XD27 2e-113
12012869_1_908_+ GO:0005524 K6XD27 2e-113
12012869_1_908_+ GO:0006099 K6XD27 2e-113
12012869_1_908_+ GO:0008152 K6XD27 2e-113
12012869_1_908_+ GO:0016874 K6XD27 2e-113
12012869_1_908_+ GO:0030145 K6XD27 2e-113
12012869_1_908_+ GO:0046872 K6XD27 2e-113
11993320_1_755_- GO:0000166 I1XMK1 1e-113
11993320_1_755_- GO:0005524 I1XMK1 1e-113
11993320_1_755_- GO:0006412 I1XMK1 1e-113
11993320_1_755_- GO:0016740 I1XMK1 1e-113
11993320_1_755_- GO:0016874 I1XMK1 1e-113
11993320_1_755_- GO:0016884 I1XMK1 1e-113
11993320_1_755_- GO:0050567 I1XMK1 1e-113
11941550_1_421_- GO:0005215 A0A0N0ATR1 5e-23
11941550_1_421_- GO:0006810 A0A0N0ATR1 5e-23
11938476_1_533_- GO:0000166 F0P191 1e-76
11938476_1_533_- GO:0005524 F0P191 1e-76
11938476_1_533_- GO:0005886 F0P191 1e-76
11938476_1_533_- GO:0006754 F0P191 1e-76
11938476_1_533_- GO:0006810 F0P191 1e-76
11938476_1_533_- GO:0006811 F0P191 1e-76
11938476_1_533_- GO:0015986 F0P191 1e-76
11938476_1_533_- GO:0015991 F0P191 1e-76
11938476_1_533_- GO:0015992 F0P191 1e-76
11938476_1_533_- GO:0016020 F0P191 1e-76
11938476_1_533_- GO:0016787 F0P191 1e-76
11938476_1_533_- GO:0016820 F0P191 1e-76
11938476_1_533_- GO:0033178 F0P191 1e-76
11938476_1_533_- GO:0042777 F0P191 1e-76
11938476_1_533_- GO:0045261 F0P191 1e-76
11938476_1_533_- GO:0046034 F0P191 1e-76
11938476_1_533_- GO:0046933 F0P191 1e-76
11980670_1_681_+ GO:0000049 Q0RF57 5e-58
11980670_1_681_+ GO:0000166 Q0RF57 5e-58
11980670_1_681_+ GO:0004812 Q0RF57 5e-58
11980670_1_681_+ GO:0004818 Q0RF57 5e-58
11980670_1_681_+ GO:0005524 Q0RF57 5e-58
11980670_1_681_+ GO:0005737 Q0RF57 5e-58
11980670_1_681_+ GO:0006412 Q0RF57 5e-58
11980670_1_681_+ GO:0006418 Q0RF57 5e-58
11980670_1_681_+ GO:0006424 Q0RF57 5e-58
11980670_1_681_+ GO:0016874 Q0RF57 5e-58
11980670_1_681_+ GO:0016876 Q0RF57 5e-58
11980670_1_681_+ GO:0043039 Q0RF57 5e-58
11980670_1_681_+ GO:0046872 Q0RF57 5e-58
11951135_1_568_- GO:0000166 M1FCE4 8e-88
11951135_1_568_- GO:0005524 M1FCE4 8e-88
11951135_1_568_- GO:0005737 M1FCE4 8e-88
11951135_1_568_- GO:0009408 M1FCE4 8e-88
11951135_1_568_- GO:0016485 M1FCE4 8e-88
11951135_1_568_- GO:0019538 M1FCE4 8e-88
11989950_1_735_- GO:0007049 A0A089YVV5 1e-91
12018799_105_1021_- GO:0006810 M5DPI5 7e-69
12018799_105_1021_- GO:0030288 M5DPI5 7e-69
11981444_1_522_- GO:0016020 A0A0A7LNK7 3e-46
11981444_1_522_- GO:0016021 A0A0A7LNK7 3e-46
11943776_1_547_+ GO:0004872 M4NMM3 9e-54
11943776_1_547_+ GO:0006810 M4NMM3 9e-54
11943776_1_547_+ GO:0016020 M4NMM3 9e-54
11943776_1_547_+ GO:0030246 M4NMM3 9e-54
11992852_20_736_+ GO:0016020 Q0VMB5 6e-55
11992852_20_736_+ GO:0016021 Q0VMB5 6e-55
11925867_1_503_+ GO:0000166 F8A4X7 2e-69
11925867_1_503_+ GO:0004812 F8A4X7 2e-69
11925867_1_503_+ GO:0004829 F8A4X7 2e-69
11925867_1_503_+ GO:0005524 F8A4X7 2e-69
11925867_1_503_+ GO:0005737 F8A4X7 2e-69
11925867_1_503_+ GO:0006412 F8A4X7 2e-69
11925867_1_503_+ GO:0006418 F8A4X7 2e-69
11925867_1_503_+ GO:0006435 F8A4X7 2e-69
11925867_1_503_+ GO:0016874 F8A4X7 2e-69
11925867_1_503_+ GO:0016876 F8A4X7 2e-69
11925867_1_503_+ GO:0043039 F8A4X7 2e-69
11925867_1_503_+ GO:0046872 F8A4X7 2e-69
12016519_1_986_+ GO:0042834 G8R5X1 8e-16
12000717_1_811_- GO:0000166 A3TL95 7e-134
12000717_1_811_- GO:0004326 A3TL95 7e-134
12000717_1_811_- GO:0005524 A3TL95 7e-134
12000717_1_811_- GO:0005737 A3TL95 7e-134
12000717_1_811_- GO:0007049 A3TL95 7e-134
12000717_1_811_- GO:0008360 A3TL95 7e-134
12000717_1_811_- GO:0009058 A3TL95 7e-134
12000717_1_811_- GO:0009059 A3TL95 7e-134
12000717_1_811_- GO:0009252 A3TL95 7e-134
12000717_1_811_- GO:0009396 A3TL95 7e-134
12000717_1_811_- GO:0016874 A3TL95 7e-134
12000717_1_811_- GO:0046872 A3TL95 7e-134
12000717_1_811_- GO:0046901 A3TL95 7e-134
12000717_1_811_- GO:0051301 A3TL95 7e-134
12000717_1_811_- GO:0071555 A3TL95 7e-134
12033405_282_1133_+ GO:0003735 E6S949 5e-91
12033405_282_1133_+ GO:0005622 E6S949 5e-91
12033405_282_1133_+ GO:0005840 E6S949 5e-91
12033405_282_1133_+ GO:0006412 E6S949 5e-91
12033405_282_1133_+ GO:0030529 E6S949 5e-91
11987444_1_719_+ GO:0003676 R6CTB3 4e-08
12049143_791_1015_+ GO:0000160 A3TK94 2e-21
12049143_791_1015_+ GO:0005622 A3TK94 2e-21
12020453_83_973_- GO:0003824 E3IY69 4e-89
12020453_83_973_- GO:0010181 E3IY69 4e-89
12020453_83_973_- GO:0016491 E3IY69 4e-89
12020453_83_973_- GO:0055114 E3IY69 4e-89
11979390_1_675_- GO:0003723 Q21RW1 2e-118
11979390_1_675_- GO:0003735 Q21RW1 2e-118
11979390_1_675_- GO:0005622 Q21RW1 2e-118
11979390_1_675_- GO:0005840 Q21RW1 2e-118
11979390_1_675_- GO:0006412 Q21RW1 2e-118
11979390_1_675_- GO:0015934 Q21RW1 2e-118
11979390_1_675_- GO:0016740 Q21RW1 2e-118
11979390_1_675_- GO:0019843 Q21RW1 2e-118
11979390_1_675_- GO:0030529 Q21RW1 2e-118
12043603_1_1263_+ GO:0000166 A9WM32 3e-172
12043603_1_1263_+ GO:0005524 A9WM32 3e-172
12043603_1_1263_+ GO:0008152 A9WM32 3e-172
12043603_1_1263_+ GO:0016887 A9WM32 3e-172
11941634_1_541_- GO:0004455 K2DKY7 3e-89
11941634_1_541_- GO:0008652 K2DKY7 3e-89
11941634_1_541_- GO:0009082 K2DKY7 3e-89
11941634_1_541_- GO:0009097 K2DKY7 3e-89
11941634_1_541_- GO:0009099 K2DKY7 3e-89
11941634_1_541_- GO:0016491 K2DKY7 3e-89
11941634_1_541_- GO:0055114 K2DKY7 3e-89
11965004_1_615_- GO:0000166 C7LXY4 3e-44
11965004_1_615_- GO:0003743 C7LXY4 3e-44
11965004_1_615_- GO:0003924 C7LXY4 3e-44
11965004_1_615_- GO:0005525 C7LXY4 3e-44
11965004_1_615_- GO:0005622 C7LXY4 3e-44
11965004_1_615_- GO:0005737 C7LXY4 3e-44
11965004_1_615_- GO:0006412 C7LXY4 3e-44
11965004_1_615_- GO:0006413 C7LXY4 3e-44
11986100_1_623_+ GO:0004144 Q221P6 4e-89
11986100_1_623_+ GO:0016740 Q221P6 4e-89
11986100_1_623_+ GO:0016746 Q221P6 4e-89
11986100_1_623_+ GO:0045017 Q221P6 4e-89
12040915_1_975_+ GO:0000166 D2B0Z2 4e-43
12040915_1_975_+ GO:0003676 D2B0Z2 4e-43
12040915_1_975_+ GO:0004386 D2B0Z2 4e-43
12040915_1_975_+ GO:0005524 D2B0Z2 4e-43
12040915_1_975_+ GO:0008152 D2B0Z2 4e-43
12040915_1_975_+ GO:0016787 D2B0Z2 4e-43
12000593_1_810_- GO:0006537 D1A706 3e-122
12000593_1_810_- GO:0016491 D1A706 3e-122
12000593_1_810_- GO:0016639 D1A706 3e-122
12000593_1_810_- GO:0051536 D1A706 3e-122
12000593_1_810_- GO:0055114 D1A706 3e-122
12003378_1_834_+ GO:0000166 I0HVW9 1e-29
12003378_1_834_+ GO:0004812 I0HVW9 1e-29
12003378_1_834_+ GO:0005509 I0HVW9 1e-29
12003378_1_834_+ GO:0005524 I0HVW9 1e-29
12003378_1_834_+ GO:0006418 I0HVW9 1e-29
12003378_1_834_+ GO:0016020 I0HVW9 1e-29
11977940_146_668_+ GO:0000166 Q21HZ6 2e-82
11977940_146_668_+ GO:0004055 Q21HZ6 2e-82
11977940_146_668_+ GO:0005524 Q21HZ6 2e-82
11977940_146_668_+ GO:0005737 Q21HZ6 2e-82
11977940_146_668_+ GO:0006526 Q21HZ6 2e-82
11977940_146_668_+ GO:0008652 Q21HZ6 2e-82
11977940_146_668_+ GO:0016874 Q21HZ6 2e-82
12007194_1_442_- GO:0005524 K2GHJ2 1e-44
12007194_1_442_- GO:0005737 K2GHJ2 1e-44
12007194_1_442_- GO:0042026 K2GHJ2 1e-44
11946727_1_228_+ GO:0003723 A1TJS7 3e-33
11946727_1_228_+ GO:0003735 A1TJS7 3e-33
11946727_1_228_+ GO:0005840 A1TJS7 3e-33
11946727_1_228_+ GO:0006412 A1TJS7 3e-33
11946727_1_228_+ GO:0015934 A1TJS7 3e-33
11946727_1_228_+ GO:0019843 A1TJS7 3e-33
11946727_1_228_+ GO:0030529 A1TJS7 3e-33
12010209_1_903_+ GO:0006865 A1TRY4 8e-151
11941404_258_541_- GO:0008152 A0A0G3V5J3 2e-31
11941404_258_541_- GO:0008802 A0A0G3V5J3 2e-31
11941404_258_541_- GO:0016491 A0A0G3V5J3 2e-31
11941404_258_541_- GO:0016620 A0A0G3V5J3 2e-31
11941404_258_541_- GO:0055114 A0A0G3V5J3 2e-31
11976828_44_412_+ GO:0003723 E1QKR6 7e-37
11976828_44_412_+ GO:0003735 E1QKR6 7e-37
11976828_44_412_+ GO:0005622 E1QKR6 7e-37
11976828_44_412_+ GO:0005840 E1QKR6 7e-37
11976828_44_412_+ GO:0006412 E1QKR6 7e-37
11976828_44_412_+ GO:0019843 E1QKR6 7e-37
11976828_44_412_+ GO:0030529 E1QKR6 7e-37
11932566_1_519_- GO:0006950 A0A0G3BQC9 7e-52
12025639_1_958_+ GO:0003824 Q21WE4 2e-151
12025639_1_958_+ GO:0006086 Q21WE4 2e-151
12025639_1_958_+ GO:0016491 Q21WE4 2e-151
12025639_1_958_+ GO:0019164 Q21WE4 2e-151
12025639_1_958_+ GO:0030976 Q21WE4 2e-151
12025639_1_958_+ GO:0055114 Q21WE4 2e-151
12009327_1_773_+ GO:0003824 Q0RDD4 1e-91
12009327_1_773_+ GO:0003985 Q0RDD4 1e-91
12009327_1_773_+ GO:0008152 Q0RDD4 1e-91
12009327_1_773_+ GO:0016740 Q0RDD4 1e-91
12009327_1_773_+ GO:0016746 Q0RDD4 1e-91
12009327_1_773_+ GO:0016747 Q0RDD4 1e-91
11991942_431_746_- GO:0008270 M5A6L7 1e-32
11991942_431_746_- GO:0016491 M5A6L7 1e-32
11991942_431_746_- GO:0043880 M5A6L7 1e-32
11991942_431_746_- GO:0055114 M5A6L7 1e-32
11955563_1_582_- GO:0003723 B3QY27 7e-79
11955563_1_582_- GO:0003735 B3QY27 7e-79
11955563_1_582_- GO:0005622 B3QY27 7e-79
11955563_1_582_- GO:0005840 B3QY27 7e-79
11955563_1_582_- GO:0006412 B3QY27 7e-79
11955563_1_582_- GO:0015934 B3QY27 7e-79
11955563_1_582_- GO:0016740 B3QY27 7e-79
11955563_1_582_- GO:0019843 B3QY27 7e-79
11955563_1_582_- GO:0030529 B3QY27 7e-79
12031223_1_237_+ GO:0008152 A3TK58 2e-30
12031223_1_237_+ GO:0016740 A3TK58 2e-30
12031223_1_237_+ GO:0016746 A3TK58 2e-30
11988576_273_726_- GO:0003824 Q1LBT9 2e-69
11988576_273_726_- GO:0008152 Q1LBT9 2e-69
11988576_273_726_- GO:0008756 Q1LBT9 2e-69
11988576_273_726_- GO:0016874 Q1LBT9 2e-69
12022167_68_979_- GO:0004047 A0A0G3V0X5 2e-83
12022167_68_979_- GO:0006546 A0A0G3V0X5 2e-83
12022167_68_979_- GO:0008483 A0A0G3V0X5 2e-83
12022167_68_979_- GO:0016740 A0A0G3V0X5 2e-83
12022167_68_979_- GO:0032259 A0A0G3V0X5 2e-83
12012319_1_928_+ GO:0004872 F4KTI3 5e-94
12012319_1_928_+ GO:0006810 F4KTI3 5e-94
12012319_1_928_+ GO:0016020 F4KTI3 5e-94
12017365_358_998_- GO:0003995 F8EGA4 1e-68
12017365_358_998_- GO:0004085 F8EGA4 1e-68
12017365_358_998_- GO:0008152 F8EGA4 1e-68
12017365_358_998_- GO:0016491 F8EGA4 1e-68
12017365_358_998_- GO:0016627 F8EGA4 1e-68
12017365_358_998_- GO:0050660 F8EGA4 1e-68
12017365_358_998_- GO:0055114 F8EGA4 1e-68
12013183_253_939_- GO:0006810 J3D2M2 2e-108
12013183_253_939_- GO:0030288 J3D2M2 2e-108
12013183_253_939_- GO:0042597 J3D2M2 2e-108
12013183_253_939_- GO:0046872 J3D2M2 2e-108
11948223_1_560_- GO:0016301 A8U0A6 3e-60
11948223_1_560_- GO:0016310 A8U0A6 3e-60
11948223_1_560_- GO:0016740 A8U0A6 3e-60
11948223_1_560_- GO:0016773 A8U0A6 3e-60
12048549_3033_3713_+ GO:0000166 E6SDL8 8e-108
12048549_3033_3713_+ GO:0000287 E6SDL8 8e-108
12048549_3033_3713_+ GO:0003924 E6SDL8 8e-108
12048549_3033_3713_+ GO:0005525 E6SDL8 8e-108
12048549_3033_3713_+ GO:0005737 E6SDL8 8e-108
12048549_3033_3713_+ GO:0008152 E6SDL8 8e-108
12048549_3033_3713_+ GO:0016787 E6SDL8 8e-108
12048549_3033_3713_+ GO:0046872 E6SDL8 8e-108
11964304_1_612_- GO:0000166 Q4FVL6 6e-71
11964304_1_612_- GO:0003676 Q4FVL6 6e-71
11964304_1_612_- GO:0003700 Q4FVL6 6e-71
11964304_1_612_- GO:0003723 Q4FVL6 6e-71
11964304_1_612_- GO:0005737 Q4FVL6 6e-71
11964304_1_612_- GO:0006351 Q4FVL6 6e-71
11964304_1_612_- GO:0006353 Q4FVL6 6e-71
11964304_1_612_- GO:0006355 Q4FVL6 6e-71
11964304_1_612_- GO:0031554 Q4FVL6 6e-71
11964304_1_612_- GO:0031564 Q4FVL6 6e-71
11995009_1_172_+ GO:0009055 A0A0N1AGK1 2e-20
11995009_1_172_+ GO:0016491 A0A0N1AGK1 2e-20
11995009_1_172_+ GO:0019417 A0A0N1AGK1 2e-20
11995009_1_172_+ GO:0020037 A0A0N1AGK1 2e-20
11995009_1_172_+ GO:0070069 A0A0N1AGK1 2e-20
11999551_530_802_- GO:0004518 H5UPD4 5e-11
11999551_530_802_- GO:0090305 H5UPD4 5e-11
12029041_1059_1233_+ GO:0003677 B5JYB8 9e-23
12029041_1059_1233_+ GO:0003899 B5JYB8 9e-23
12029041_1059_1233_+ GO:0006351 B5JYB8 9e-23
12029041_1059_1233_+ GO:0016740 B5JYB8 9e-23
12029041_1059_1233_+ GO:0016779 B5JYB8 9e-23
12029041_1059_1233_+ GO:0046983 B5JYB8 9e-23
11985678_1_709_- GO:0004427 A0A0F7KBB1 2e-112
11985678_1_709_- GO:0008152 A0A0F7KBB1 2e-112
11985678_1_709_- GO:0009678 A0A0F7KBB1 2e-112
11985678_1_709_- GO:0015992 A0A0F7KBB1 2e-112
11985678_1_709_- GO:0016020 A0A0F7KBB1 2e-112
11985678_1_709_- GO:0016021 A0A0F7KBB1 2e-112
11985678_1_709_- GO:0016787 A0A0F7KBB1 2e-112
11985678_1_709_- GO:0055085 A0A0F7KBB1 2e-112
11954683_1_380_- GO:0006086 D9SI50 4e-49
11954683_1_380_- GO:0016491 D9SI50 4e-49
11954683_1_380_- GO:0016625 D9SI50 4e-49
11954683_1_380_- GO:0016903 D9SI50 4e-49
11954683_1_380_- GO:0019164 D9SI50 4e-49
11954683_1_380_- GO:0055114 D9SI50 4e-49
12048181_1_971_- GO:0003824 E6SJ87 4e-76
12048181_1_971_- GO:0005524 E6SJ87 4e-76
12048181_1_971_- GO:0008080 E6SJ87 4e-76
12048181_1_971_- GO:0008152 E6SJ87 4e-76
12048181_1_971_- GO:0016874 E6SJ87 4e-76
12048181_1_971_- GO:0046872 E6SJ87 4e-76
12048181_1_971_- GO:0048037 E6SJ87 4e-76
11934528_1_442_- GO:0006865 J3D9D2 5e-63
11951007_1_374_+ GO:0000166 Q21QN2 4e-50
11951007_1_374_+ GO:0003676 Q21QN2 4e-50
12004088_1_245_+ GO:0003723 H8KYL9 1e-23
12004088_1_245_+ GO:0003735 H8KYL9 1e-23
12004088_1_245_+ GO:0005622 H8KYL9 1e-23
12004088_1_245_+ GO:0005840 H8KYL9 1e-23
12004088_1_245_+ GO:0006412 H8KYL9 1e-23
12004088_1_245_+ GO:0019843 H8KYL9 1e-23
12004088_1_245_+ GO:0030529 H8KYL9 1e-23
11926345_94_504_+ GO:0000049 A0A0G0G6Q7 4e-51
11926345_94_504_+ GO:0003723 A0A0G0G6Q7 4e-51
11926345_94_504_+ GO:0003735 A0A0G0G6Q7 4e-51
11926345_94_504_+ GO:0005622 A0A0G0G6Q7 4e-51
11926345_94_504_+ GO:0005840 A0A0G0G6Q7 4e-51
11926345_94_504_+ GO:0006412 A0A0G0G6Q7 4e-51
11926345_94_504_+ GO:0015935 A0A0G0G6Q7 4e-51
11926345_94_504_+ GO:0019843 A0A0G0G6Q7 4e-51
11926345_94_504_+ GO:0030529 A0A0G0G6Q7 4e-51
11989936_1_468_+ GO:0000166 R5NJU3 1e-13
11989936_1_468_+ GO:0003743 R5NJU3 1e-13
11989936_1_468_+ GO:0003924 R5NJU3 1e-13
11989936_1_468_+ GO:0005525 R5NJU3 1e-13
11989936_1_468_+ GO:0005622 R5NJU3 1e-13
11989936_1_468_+ GO:0005737 R5NJU3 1e-13
11989936_1_468_+ GO:0006412 R5NJU3 1e-13
11989936_1_468_+ GO:0006413 R5NJU3 1e-13
11970356_1_635_+ GO:0004872 A0A0F2NXK9 7e-44
11970356_1_635_+ GO:0006810 A0A0F2NXK9 7e-44
11970356_1_635_+ GO:0016020 A0A0F2NXK9 7e-44
12036159_1_1055_+ GO:0003824 K1EMM5 1e-141
12036159_1_1055_+ GO:0005524 K1EMM5 1e-141
12036159_1_1055_+ GO:0006090 K1EMM5 1e-141
12036159_1_1055_+ GO:0016301 K1EMM5 1e-141
12036159_1_1055_+ GO:0016310 K1EMM5 1e-141
12036159_1_1055_+ GO:0016740 K1EMM5 1e-141
12036159_1_1055_+ GO:0016772 K1EMM5 1e-141
12036159_1_1055_+ GO:0046872 K1EMM5 1e-141
12036159_1_1055_+ GO:0050242 K1EMM5 1e-141
11996793_1_358_+ GO:0004470 H5UW02 2e-40
11996793_1_358_+ GO:0004471 H5UW02 2e-40
11996793_1_358_+ GO:0006108 H5UW02 2e-40
11996793_1_358_+ GO:0008152 H5UW02 2e-40
11996793_1_358_+ GO:0016491 H5UW02 2e-40
11996793_1_358_+ GO:0016597 H5UW02 2e-40
11996793_1_358_+ GO:0046872 H5UW02 2e-40
11996793_1_358_+ GO:0051287 H5UW02 2e-40
11996793_1_358_+ GO:0055114 H5UW02 2e-40
11925601_1_294_- GO:0000166 A0M4F8 1e-40
11925601_1_294_- GO:0003924 A0M4F8 1e-40
11925601_1_294_- GO:0005525 A0M4F8 1e-40
11925601_1_294_- GO:0008152 A0M4F8 1e-40
11943366_1_383_+ GO:0006099 U5NEF3 4e-68
11943366_1_383_+ GO:0008177 U5NEF3 4e-68
11943366_1_383_+ GO:0009055 U5NEF3 4e-68
11943366_1_383_+ GO:0016491 U5NEF3 4e-68
11943366_1_383_+ GO:0046872 U5NEF3 4e-68
11943366_1_383_+ GO:0051536 U5NEF3 4e-68
11943366_1_383_+ GO:0051537 U5NEF3 4e-68
11943366_1_383_+ GO:0051538 U5NEF3 4e-68
11943366_1_383_+ GO:0051539 U5NEF3 4e-68
11943366_1_383_+ GO:0055114 U5NEF3 4e-68
12042459_1_866_+ GO:0000166 M5AMG7 2e-61
12042459_1_866_+ GO:0005524 M5AMG7 2e-61
12042459_1_866_+ GO:0005525 M5AMG7 2e-61
11981986_305_688_+ GO:0003677 W0EUT0 1e-34
12021709_226_933_+ GO:0003723 B0SKG2 5e-65
12021709_226_933_+ GO:0003735 B0SKG2 5e-65
12021709_226_933_+ GO:0005840 B0SKG2 5e-65
12021709_226_933_+ GO:0006412 B0SKG2 5e-65
12021709_226_933_+ GO:0008097 B0SKG2 5e-65
12021709_226_933_+ GO:0019843 B0SKG2 5e-65
12021709_226_933_+ GO:0030529 B0SKG2 5e-65
12046791_1_598_+ GO:0003824 F7QR17 8e-60
12046791_1_598_+ GO:0004300 F7QR17 8e-60
12046791_1_598_+ GO:0008152 F7QR17 8e-60
12046791_1_598_+ GO:0016829 F7QR17 8e-60
12012417_1_607_- GO:0000166 Q21WD8 5e-89
12012417_1_607_- GO:0003824 Q21WD8 5e-89
12012417_1_607_- GO:0005524 Q21WD8 5e-89
12012417_1_607_- GO:0006090 Q21WD8 5e-89
12012417_1_607_- GO:0006094 Q21WD8 5e-89
12012417_1_607_- GO:0008986 Q21WD8 5e-89
12012417_1_607_- GO:0016301 Q21WD8 5e-89
12012417_1_607_- GO:0016310 Q21WD8 5e-89
12012417_1_607_- GO:0016740 Q21WD8 5e-89
12012417_1_607_- GO:0016772 Q21WD8 5e-89
12012417_1_607_- GO:0046872 Q21WD8 5e-89
12045967_1950_2530_- GO:0030288 A1WKU0 4e-34
12027511_1_466_- GO:0003824 K1E6N9 2e-64
12027511_1_466_- GO:0005737 K1E6N9 2e-64
12027511_1_466_- GO:0006779 K1E6N9 2e-64
12027511_1_466_- GO:0006782 K1E6N9 2e-64
12027511_1_466_- GO:0008483 K1E6N9 2e-64
12027511_1_466_- GO:0016853 K1E6N9 2e-64
12027511_1_466_- GO:0030170 K1E6N9 2e-64
12027511_1_466_- GO:0033014 K1E6N9 2e-64
12027511_1_466_- GO:0042286 K1E6N9 2e-64
11971384_1_639_+ GO:0004872 A1ZWS3 1e-27
11971384_1_639_+ GO:0006810 A1ZWS3 1e-27
11971384_1_639_+ GO:0016020 A1ZWS3 1e-27
11950861_1_567_+ GO:0000166 F5R7H5 3e-88
11950861_1_567_+ GO:0003824 F5R7H5 3e-88
11950861_1_567_+ GO:0004356 F5R7H5 3e-88
11950861_1_567_+ GO:0005524 F5R7H5 3e-88
11950861_1_567_+ GO:0005737 F5R7H5 3e-88
11950861_1_567_+ GO:0006542 F5R7H5 3e-88
11950861_1_567_+ GO:0006807 F5R7H5 3e-88
11950861_1_567_+ GO:0009399 F5R7H5 3e-88
11950861_1_567_+ GO:0016874 F5R7H5 3e-88
11975562_10_657_- GO:0005198 Q221C2 9e-44
11975562_10_657_- GO:0005576 Q221C2 9e-44
11975562_10_657_- GO:0009288 Q221C2 9e-44
11975562_10_657_- GO:0009420 Q221C2 9e-44
11975562_10_657_- GO:0071973 Q221C2 9e-44
12001638_1_819_+ GO:0003677 D8PCU4 7e-148
12001638_1_819_+ GO:0003899 D8PCU4 7e-148
12001638_1_819_+ GO:0006351 D8PCU4 7e-148
12001638_1_819_+ GO:0016740 D8PCU4 7e-148
12001638_1_819_+ GO:0016779 D8PCU4 7e-148
12001638_1_819_+ GO:0032549 D8PCU4 7e-148
11927379_25_507_- GO:0004605 A0A0G3V1V0 3e-25
11927379_25_507_- GO:0016020 A0A0G3V1V0 3e-25
11927379_25_507_- GO:0016021 A0A0G3V1V0 3e-25
11927379_25_507_- GO:0016024 A0A0G3V1V0 3e-25
11927379_25_507_- GO:0016740 A0A0G3V1V0 3e-25
11927379_25_507_- GO:0016772 A0A0G3V1V0 3e-25
11927379_25_507_- GO:0016779 A0A0G3V1V0 3e-25
11985842_1_710_- GO:0008446 R7XTW1 3e-106
11985842_1_710_- GO:0016829 R7XTW1 3e-106
11985842_1_710_- GO:0019673 R7XTW1 3e-106
11985842_1_710_- GO:0070401 R7XTW1 3e-106
12030393_1_1069_+ GO:0016020 C0EIP2 1e-27
12030393_1_1069_+ GO:0016021 C0EIP2 1e-27
12024663_496_957_- GO:0004806 P15493 4e-40
12024663_496_957_- GO:0006629 P15493 4e-40
12024663_496_957_- GO:0016042 P15493 4e-40
12024663_496_957_- GO:0016787 P15493 4e-40
12024663_496_957_- GO:0046872 P15493 4e-40
12029673_1_1099_- GO:0000166 A1TAI4 2e-119
12029673_1_1099_- GO:0005215 A1TAI4 2e-119
12029673_1_1099_- GO:0005524 A1TAI4 2e-119
12029673_1_1099_- GO:0005886 A1TAI4 2e-119
12029673_1_1099_- GO:0006810 A1TAI4 2e-119
12029673_1_1099_- GO:0008152 A1TAI4 2e-119
12029673_1_1099_- GO:0015417 A1TAI4 2e-119
12029673_1_1099_- GO:0015594 A1TAI4 2e-119
12029673_1_1099_- GO:0015595 A1TAI4 2e-119
12029673_1_1099_- GO:0015846 A1TAI4 2e-119
12029673_1_1099_- GO:0015847 A1TAI4 2e-119
12029673_1_1099_- GO:0016020 A1TAI4 2e-119
12029673_1_1099_- GO:0016787 A1TAI4 2e-119
12029673_1_1099_- GO:0016820 A1TAI4 2e-119
12029673_1_1099_- GO:0016887 A1TAI4 2e-119
12029673_1_1099_- GO:0043190 A1TAI4 2e-119
12029673_1_1099_- GO:0055085 A1TAI4 2e-119
12029673_1_1099_- GO:1902047 A1TAI4 2e-119
12029673_1_1099_- GO:1903711 A1TAI4 2e-119
11974796_1_654_- GO:0003824 A3TLL0 1e-93
11974796_1_654_- GO:0006537 A3TLL0 1e-93
11974796_1_654_- GO:0006807 A3TLL0 1e-93
11974796_1_654_- GO:0008152 A3TLL0 1e-93
11974796_1_654_- GO:0015930 A3TLL0 1e-93
11974796_1_654_- GO:0016491 A3TLL0 1e-93
11974796_1_654_- GO:0016638 A3TLL0 1e-93
11974796_1_654_- GO:0055114 A3TLL0 1e-93
12045003_1_544_+ GO:0004616 A3TN54 6e-68
12045003_1_544_+ GO:0006098 A3TN54 6e-68
12045003_1_544_+ GO:0016491 A3TN54 6e-68
12045003_1_544_+ GO:0055114 A3TN54 6e-68
11988284_49_724_+ GO:0000166 M5A5K0 7e-80
11988284_49_724_+ GO:0005524 M5A5K0 7e-80
11988284_49_724_+ GO:0006412 M5A5K0 7e-80
11988284_49_724_+ GO:0016740 M5A5K0 7e-80
11988284_49_724_+ GO:0016874 M5A5K0 7e-80
11988284_49_724_+ GO:0016884 M5A5K0 7e-80
11988284_49_724_+ GO:0050567 M5A5K0 7e-80
12017321_625_998_+ GO:0000166 A9WJ21 4e-53
12017321_625_998_+ GO:0004370 A9WJ21 4e-53
12017321_625_998_+ GO:0005524 A9WJ21 4e-53
12017321_625_998_+ GO:0005737 A9WJ21 4e-53
12017321_625_998_+ GO:0005975 A9WJ21 4e-53
12017321_625_998_+ GO:0006071 A9WJ21 4e-53
12017321_625_998_+ GO:0006072 A9WJ21 4e-53
12017321_625_998_+ GO:0016301 A9WJ21 4e-53
12017321_625_998_+ GO:0016310 A9WJ21 4e-53
12017321_625_998_+ GO:0016740 A9WJ21 4e-53
12017321_625_998_+ GO:0016773 A9WJ21 4e-53
12017321_625_998_+ GO:0019563 A9WJ21 4e-53
11983412_1_696_- GO:0000166 G9ZCS9 1e-111
11983412_1_696_- GO:0003746 G9ZCS9 1e-111
11983412_1_696_- GO:0003924 G9ZCS9 1e-111
11983412_1_696_- GO:0005525 G9ZCS9 1e-111
11983412_1_696_- GO:0005622 G9ZCS9 1e-111
11983412_1_696_- GO:0005737 G9ZCS9 1e-111
11983412_1_696_- GO:0006412 G9ZCS9 1e-111
11983412_1_696_- GO:0006414 G9ZCS9 1e-111
11973080_2_647_- GO:0006355 I0XSJ4 1e-45
11973080_2_647_- GO:0045152 I0XSJ4 1e-45
11943364_1_467_+ GO:0003995 I4MQS0 4e-65
11943364_1_467_+ GO:0008152 I4MQS0 4e-65
11943364_1_467_+ GO:0016491 I4MQS0 4e-65
11943364_1_467_+ GO:0016627 I4MQS0 4e-65
11943364_1_467_+ GO:0050660 I4MQS0 4e-65
11943364_1_467_+ GO:0055114 I4MQS0 4e-65
11971684_206_641_+ GO:0003723 Q889V4 5e-63
11971684_206_641_+ GO:0003735 Q889V4 5e-63
11971684_206_641_+ GO:0005840 Q889V4 5e-63
11971684_206_641_+ GO:0006412 Q889V4 5e-63
11971684_206_641_+ GO:0015935 Q889V4 5e-63
11971684_206_641_+ GO:0019843 Q889V4 5e-63
11971684_206_641_+ GO:0030529 Q889V4 5e-63
11970072_270_634_- GO:0003735 Q220T1 1e-58
11970072_270_634_- GO:0005840 Q220T1 1e-58
11970072_270_634_- GO:0006412 Q220T1 1e-58
11970072_270_634_- GO:0030529 Q220T1 1e-58
12007591_529_874_+ GO:0008152 B4RD62 2e-28
12007591_529_874_+ GO:0016491 B4RD62 2e-28
12007591_529_874_+ GO:0016620 B4RD62 2e-28
12007591_529_874_+ GO:0055114 B4RD62 2e-28
12019415_1_749_- GO:0005363 K6XAK3 5e-73
12019415_1_749_- GO:0015768 K6XAK3 5e-73
12029923_320_913_- GO:0003861 A0A0F0ER63 7e-91
12029923_320_913_- GO:0008152 A0A0F0ER63 7e-91
12029923_320_913_- GO:0008652 A0A0F0ER63 7e-91
12029923_320_913_- GO:0009082 A0A0F0ER63 7e-91
12029923_320_913_- GO:0009098 A0A0F0ER63 7e-91
12029923_320_913_- GO:0009316 A0A0F0ER63 7e-91
12029923_320_913_- GO:0016829 A0A0F0ER63 7e-91
12029923_320_913_- GO:0016853 A0A0F0ER63 7e-91
11961081_1_600_- GO:0003824 K0K4U3 2e-82
11961081_1_600_- GO:0006537 K0K4U3 2e-82
11961081_1_600_- GO:0006807 K0K4U3 2e-82
11961081_1_600_- GO:0008152 K0K4U3 2e-82
11961081_1_600_- GO:0015930 K0K4U3 2e-82
11961081_1_600_- GO:0016041 K0K4U3 2e-82
11961081_1_600_- GO:0016491 K0K4U3 2e-82
11961081_1_600_- GO:0016638 K0K4U3 2e-82
11961081_1_600_- GO:0055114 K0K4U3 2e-82
11972316_1_644_+ GO:0004072 Q6FCT3 2e-91
11972316_1_644_+ GO:0008152 Q6FCT3 2e-91
11972316_1_644_+ GO:0008652 Q6FCT3 2e-91
11972316_1_644_+ GO:0009089 Q6FCT3 2e-91
11972316_1_644_+ GO:0016301 Q6FCT3 2e-91
11972316_1_644_+ GO:0016310 Q6FCT3 2e-91
11972316_1_644_+ GO:0016597 Q6FCT3 2e-91
11972316_1_644_+ GO:0016740 Q6FCT3 2e-91
11988556_110_697_- GO:0006086 Q21WE2 2e-86
11988556_110_697_- GO:0016491 Q21WE2 2e-86
11988556_110_697_- GO:0016625 Q21WE2 2e-86
11988556_110_697_- GO:0016903 Q21WE2 2e-86
11988556_110_697_- GO:0019164 Q21WE2 2e-86
11988556_110_697_- GO:0055114 Q21WE2 2e-86
12048287_66_863_- GO:0000166 A0A0G3V420 2e-67
12048287_66_863_- GO:0000287 A0A0G3V420 2e-67
12048287_66_863_- GO:0003924 A0A0G3V420 2e-67
12048287_66_863_- GO:0005525 A0A0G3V420 2e-67
12048287_66_863_- GO:0005737 A0A0G3V420 2e-67
12048287_66_863_- GO:0008152 A0A0G3V420 2e-67
12048287_66_863_- GO:0016787 A0A0G3V420 2e-67
12048287_66_863_- GO:0042254 A0A0G3V420 2e-67
12048287_66_863_- GO:0046872 A0A0G3V420 2e-67
12029867_1_401_+ GO:0005737 K6VEQ5 4e-50
12029867_1_401_+ GO:0006412 K6VEQ5 4e-50
12029867_1_401_+ GO:0006415 K6VEQ5 4e-50
12018697_1_1019_- GO:0004591 K0HY79 2e-176
12018697_1_1019_- GO:0006099 K0HY79 2e-176
12018697_1_1019_- GO:0008152 K0HY79 2e-176
12018697_1_1019_- GO:0016491 K0HY79 2e-176
12018697_1_1019_- GO:0016624 K0HY79 2e-176
12018697_1_1019_- GO:0030976 K0HY79 2e-176
12018697_1_1019_- GO:0055114 K0HY79 2e-176
11997239_3_784_- GO:0003676 J9R0A5 9e-115
11997239_3_784_- GO:0003723 J9R0A5 9e-115
11997239_3_784_- GO:0003735 J9R0A5 9e-115
11997239_3_784_- GO:0005840 J9R0A5 9e-115
11997239_3_784_- GO:0006412 J9R0A5 9e-115
12012161_799_926_- GO:0008152 M5A489 3e-12
12012161_799_926_- GO:0016740 M5A489 3e-12
12012161_799_926_- GO:0016746 M5A489 3e-12
11954921_323_580_- GO:0000166 G8TNM0 1e-28
11954921_323_580_- GO:0003746 G8TNM0 1e-28
11954921_323_580_- GO:0003924 G8TNM0 1e-28
11954921_323_580_- GO:0005525 G8TNM0 1e-28
11954921_323_580_- GO:0005622 G8TNM0 1e-28
11954921_323_580_- GO:0005737 G8TNM0 1e-28
11954921_323_580_- GO:0006412 G8TNM0 1e-28
11954921_323_580_- GO:0006414 G8TNM0 1e-28
11946059_1_553_- GO:0000166 A0A0E9MUE7 1e-75
11946059_1_553_- GO:0005524 A0A0E9MUE7 1e-75
11973750_1_649_+ GO:0003824 S5UQD3 2e-10
11973750_1_649_+ GO:0008152 S5UQD3 2e-10
11973750_1_649_+ GO:0016020 S5UQD3 2e-10
11973750_1_649_+ GO:0016021 S5UQD3 2e-10
11996185_421_775_- GO:0003824 H5XBJ3 3e-39
11996185_421_775_- GO:0008152 H5XBJ3 3e-39
11938356_41_533_- GO:0006793 A0A0M2YM35 5e-22
11938356_41_533_- GO:0008976 A0A0M2YM35 5e-22
11938356_41_533_- GO:0016301 A0A0M2YM35 5e-22
11938356_41_533_- GO:0016310 A0A0M2YM35 5e-22
12048959_75_1921_- GO:0003824 A0A0G3A8P2 1e-162
12048959_75_1921_- GO:0008152 A0A0G3A8P2 1e-162
12048959_75_1921_- GO:0016874 A0A0G3A8P2 1e-162
12012645_209_496_+ GO:0000027 Q748Z1 8e-22
12012645_209_496_+ GO:0000166 Q748Z1 8e-22
12012645_209_496_+ GO:0003723 Q748Z1 8e-22
12012645_209_496_+ GO:0003735 Q748Z1 8e-22
12012645_209_496_+ GO:0005622 Q748Z1 8e-22
12012645_209_496_+ GO:0005840 Q748Z1 8e-22
12012645_209_496_+ GO:0006412 Q748Z1 8e-22
12012645_209_496_+ GO:0019843 Q748Z1 8e-22
12012645_209_496_+ GO:0022625 Q748Z1 8e-22
12012645_209_496_+ GO:0030529 Q748Z1 8e-22
11963084_1_608_- GO:0000166 D2QK81 1e-70
11963084_1_608_- GO:0003824 D2QK81 1e-70
11963084_1_608_- GO:0003987 D2QK81 1e-70
11963084_1_608_- GO:0005524 D2QK81 1e-70
11963084_1_608_- GO:0008152 D2QK81 1e-70
11963084_1_608_- GO:0016208 D2QK81 1e-70
11963084_1_608_- GO:0016874 D2QK81 1e-70
11963084_1_608_- GO:0019427 D2QK81 1e-70
11963084_1_608_- GO:0046872 D2QK81 1e-70
12011965_246_924_+ GO:0003824 M4ZYJ8 1e-94
12011965_246_924_+ GO:0004372 M4ZYJ8 1e-94
12011965_246_924_+ GO:0005737 M4ZYJ8 1e-94
12011965_246_924_+ GO:0006545 M4ZYJ8 1e-94
12011965_246_924_+ GO:0006730 M4ZYJ8 1e-94
12011965_246_924_+ GO:0008168 M4ZYJ8 1e-94
12011965_246_924_+ GO:0008652 M4ZYJ8 1e-94
12011965_246_924_+ GO:0016740 M4ZYJ8 1e-94
12011965_246_924_+ GO:0019264 M4ZYJ8 1e-94
12011965_246_924_+ GO:0030170 M4ZYJ8 1e-94
12011965_246_924_+ GO:0032259 M4ZYJ8 1e-94
12011965_246_924_+ GO:0035999 M4ZYJ8 1e-94
11946011_1_553_+ GO:0004872 F4QX58 7e-48
11946011_1_553_+ GO:0006810 F4QX58 7e-48
11946011_1_553_+ GO:0009279 F4QX58 7e-48
11946011_1_553_+ GO:0016020 F4QX58 7e-48
11973392_1_648_- GO:0005507 F8GDZ5 6e-100
11973392_1_648_- GO:0006807 F8GDZ5 6e-100
11973392_1_648_- GO:0016491 F8GDZ5 6e-100
11973392_1_648_- GO:0050421 F8GDZ5 6e-100
11973392_1_648_- GO:0055114 F8GDZ5 6e-100
11978604_1_398_+ GO:0003723 M5A706 3e-23
11978604_1_398_+ GO:0003735 M5A706 3e-23
11978604_1_398_+ GO:0005840 M5A706 3e-23
11978604_1_398_+ GO:0006412 M5A706 3e-23
11978604_1_398_+ GO:0019843 M5A706 3e-23
11978604_1_398_+ GO:0030529 M5A706 3e-23
11958531_25_591_- GO:0005215 A1USK6 2e-57
11958531_25_591_- GO:0005886 A1USK6 2e-57
11958531_25_591_- GO:0006810 A1USK6 2e-57
11958531_25_591_- GO:0016020 A1USK6 2e-57
11958531_25_591_- GO:0016021 A1USK6 2e-57
11977056_1_639_- GO:0003677 M4ZVR3 3e-62
11977056_1_639_- GO:0003887 M4ZVR3 3e-62
11977056_1_639_- GO:0005737 M4ZVR3 3e-62
11977056_1_639_- GO:0006260 M4ZVR3 3e-62
11977056_1_639_- GO:0008408 M4ZVR3 3e-62
11977056_1_639_- GO:0009360 M4ZVR3 3e-62
11977056_1_639_- GO:0016740 M4ZVR3 3e-62
11977056_1_639_- GO:0016779 M4ZVR3 3e-62
11977056_1_639_- GO:0071897 M4ZVR3 3e-62
11977056_1_639_- GO:0090305 M4ZVR3 3e-62
11958067_20_590_+ GO:0004617 A3TR52 8e-85
11958067_20_590_+ GO:0006564 A3TR52 8e-85
11958067_20_590_+ GO:0008152 A3TR52 8e-85
11958067_20_590_+ GO:0008652 A3TR52 8e-85
11958067_20_590_+ GO:0016491 A3TR52 8e-85
11958067_20_590_+ GO:0016597 A3TR52 8e-85
11958067_20_590_+ GO:0016616 A3TR52 8e-85
11958067_20_590_+ GO:0051287 A3TR52 8e-85
11958067_20_590_+ GO:0055114 A3TR52 8e-85
11960899_1_128_- GO:0003735 E4T569 1e-13
11960899_1_128_- GO:0005622 E4T569 1e-13
11960899_1_128_- GO:0005840 E4T569 1e-13
11960899_1_128_- GO:0006412 E4T569 1e-13
11960899_1_128_- GO:0030529 E4T569 1e-13
11977310_1_665_+ GO:0000166 D8P9Y2 3e-122
11977310_1_665_+ GO:0005524 D8P9Y2 3e-122
11977310_1_665_+ GO:0006457 D8P9Y2 3e-122
11977310_1_665_+ GO:0006508 D8P9Y2 3e-122
11977310_1_665_+ GO:0008233 D8P9Y2 3e-122
11977310_1_665_+ GO:0008270 D8P9Y2 3e-122
11977310_1_665_+ GO:0046872 D8P9Y2 3e-122
11977310_1_665_+ GO:0046983 D8P9Y2 3e-122
11977310_1_665_+ GO:0051082 D8P9Y2 3e-122
12033591_1_1382_+ GO:0008137 A3Z0U5 4e-35
12033591_1_1382_+ GO:0010181 A3Z0U5 4e-35
12033591_1_1382_+ GO:0046872 A3Z0U5 4e-35
12033591_1_1382_+ GO:0051536 A3Z0U5 4e-35
12033591_1_1382_+ GO:0051539 A3Z0U5 4e-35
12033591_1_1382_+ GO:0055114 A3Z0U5 4e-35
11955861_1_583_+ GO:0003995 D1A4Y9 8e-81
11955861_1_583_+ GO:0008152 D1A4Y9 8e-81
11955861_1_583_+ GO:0016627 D1A4Y9 8e-81
11955861_1_583_+ GO:0050660 D1A4Y9 8e-81
11955861_1_583_+ GO:0055114 D1A4Y9 8e-81
12041577_476_1859_+ GO:0016020 A0A0M9VHD6 2e-80
12041577_476_1859_+ GO:0016021 A0A0M9VHD6 2e-80
11988416_1_668_+ GO:0000413 I3IAA5 4e-18
11988416_1_668_+ GO:0003755 I3IAA5 4e-18
11988416_1_668_+ GO:0008152 I3IAA5 4e-18
11988416_1_668_+ GO:0016853 I3IAA5 4e-18
11952049_1_571_- GO:0005737 Q3SFX7 7e-68
11952049_1_571_- GO:0008652 Q3SFX7 7e-68
11952049_1_571_- GO:0008837 Q3SFX7 7e-68
11952049_1_571_- GO:0009085 Q3SFX7 7e-68
11952049_1_571_- GO:0009089 Q3SFX7 7e-68
11952049_1_571_- GO:0016853 Q3SFX7 7e-68
12013245_1_940_+ GO:0008270 G2P513 1e-143
12013245_1_940_+ GO:0016491 G2P513 1e-143
12013245_1_940_+ GO:0046872 G2P513 1e-143
12013245_1_940_+ GO:0055114 G2P513 1e-143
11991158_1_742_- GO:0003824 B2JV95 9e-106
11991158_1_742_- GO:0008152 B2JV95 9e-106
11991158_1_742_- GO:0016874 B2JV95 9e-106
12049367_1075_2342_+ GO:0000287 D9TA06 3e-63
12049367_1075_2342_+ GO:0005975 D9TA06 3e-63
12049367_1075_2342_+ GO:0016868 D9TA06 3e-63
12049367_1075_2342_+ GO:0046872 D9TA06 3e-63
12049367_1075_2342_+ GO:0071704 D9TA06 3e-63
12041203_483_1825_- GO:0003676 M5A121 3e-144
12041203_483_1825_- GO:0003677 M5A121 3e-144
12041203_483_1825_- GO:0003824 M5A121 3e-144
12041203_483_1825_- GO:0003887 M5A121 3e-144
12041203_483_1825_- GO:0004518 M5A121 3e-144
12041203_483_1825_- GO:0006260 M5A121 3e-144
12041203_483_1825_- GO:0006261 M5A121 3e-144
12041203_483_1825_- GO:0006281 M5A121 3e-144
12041203_483_1825_- GO:0016740 M5A121 3e-144
12041203_483_1825_- GO:0016779 M5A121 3e-144
12041203_483_1825_- GO:0016787 M5A121 3e-144
12041203_483_1825_- GO:0071897 M5A121 3e-144
12041203_483_1825_- GO:0090305 M5A121 3e-144
11995173_1_768_- GO:0016491 Q6LJK7 3e-85
11995173_1_768_- GO:0030151 Q6LJK7 3e-85
11995173_1_768_- GO:0046872 Q6LJK7 3e-85
11995173_1_768_- GO:0051536 Q6LJK7 3e-85
11995173_1_768_- GO:0051539 Q6LJK7 3e-85
11995173_1_768_- GO:0055114 Q6LJK7 3e-85
11996783_253_780_- GO:0004591 M5A1I1 2e-38
11996783_253_780_- GO:0006099 M5A1I1 2e-38
11996783_253_780_- GO:0008152 M5A1I1 2e-38
11996783_253_780_- GO:0016491 M5A1I1 2e-38
11996783_253_780_- GO:0016624 M5A1I1 2e-38
11996783_253_780_- GO:0016746 M5A1I1 2e-38
11996783_253_780_- GO:0030976 M5A1I1 2e-38
11996783_253_780_- GO:0055114 M5A1I1 2e-38
11936118_5_527_- GO:0005215 A0A0F0EFQ2 1e-76
11936118_5_527_- GO:0006810 A0A0F0EFQ2 1e-76
12045139_1_847_- GO:0016491 E8N554 7e-58
12045139_1_847_- GO:0055114 E8N554 7e-58
11993078_1_754_+ GO:0003824 B3DYA5 4e-34
11993078_1_754_+ GO:0008152 B3DYA5 4e-34
11938900_1_535_+ GO:0008177 Q47M37 6e-79
11938900_1_535_+ GO:0016491 Q47M37 6e-79
11938900_1_535_+ GO:0055114 Q47M37 6e-79
12042529_1518_1966_- GO:0019028 A0A0N1JSG6 2e-14
12033317_209_985_- GO:0003824 Q1LBW6 2e-92
12033317_209_985_- GO:0004300 Q1LBW6 2e-92
12033317_209_985_- GO:0008152 Q1LBW6 2e-92
12033317_209_985_- GO:0016829 Q1LBW6 2e-92
12033317_209_985_- GO:0016853 Q1LBW6 2e-92
12043829_1492_2127_+ GO:0005215 A0A0F5YAJ5 4e-25
12043829_1492_2127_+ GO:0006810 A0A0F5YAJ5 4e-25
11998965_86_797_+ GO:0006865 J3D9D2 9e-105
12019763_1_347_- GO:0001000 A3TL10 4e-52
12019763_1_347_- GO:0006351 A3TL10 4e-52
12019763_1_347_- GO:0006355 A3TL10 4e-52
12019763_1_347_- GO:0008270 A3TL10 4e-52
12019763_1_347_- GO:0045893 A3TL10 4e-52
12019763_1_347_- GO:0046872 A3TL10 4e-52
11929287_242_511_+ GO:0005215 J3CV75 9e-26
11929287_242_511_+ GO:0006810 J3CV75 9e-26
11968632_133_315_- GO:0003677 F4KPC3 2e-18
11968632_133_315_- GO:0003700 F4KPC3 2e-18
11968632_133_315_- GO:0006351 F4KPC3 2e-18
11968632_133_315_- GO:0006355 F4KPC3 2e-18
11931957_301_517_+ GO:0008152 D3DB48 7e-23
11931957_301_517_+ GO:0016491 D3DB48 7e-23
11931957_301_517_+ GO:0055114 D3DB48 7e-23
12001127_1_815_+ GO:0000166 R5QIL4 1e-94
12001127_1_815_+ GO:0005524 R5QIL4 1e-94
12001127_1_815_+ GO:0005886 R5QIL4 1e-94
12001127_1_815_+ GO:0006754 R5QIL4 1e-94
12001127_1_815_+ GO:0006810 R5QIL4 1e-94
12001127_1_815_+ GO:0006811 R5QIL4 1e-94
12001127_1_815_+ GO:0015986 R5QIL4 1e-94
12001127_1_815_+ GO:0015991 R5QIL4 1e-94
12001127_1_815_+ GO:0015992 R5QIL4 1e-94
12001127_1_815_+ GO:0016020 R5QIL4 1e-94
12001127_1_815_+ GO:0016787 R5QIL4 1e-94
12001127_1_815_+ GO:0016820 R5QIL4 1e-94
12001127_1_815_+ GO:0033178 R5QIL4 1e-94
12001127_1_815_+ GO:0042777 R5QIL4 1e-94
12001127_1_815_+ GO:0045261 R5QIL4 1e-94
12001127_1_815_+ GO:0046034 R5QIL4 1e-94
12001127_1_815_+ GO:0046933 R5QIL4 1e-94
11924691_1_501_- GO:0000166 F5Y5H5 3e-74
11924691_1_501_- GO:0004176 F5Y5H5 3e-74
11924691_1_501_- GO:0004252 F5Y5H5 3e-74
11924691_1_501_- GO:0005524 F5Y5H5 3e-74
11924691_1_501_- GO:0005737 F5Y5H5 3e-74
11924691_1_501_- GO:0006508 F5Y5H5 3e-74
11924691_1_501_- GO:0006515 F5Y5H5 3e-74
11924691_1_501_- GO:0008233 F5Y5H5 3e-74
11924691_1_501_- GO:0008236 F5Y5H5 3e-74
11924691_1_501_- GO:0016787 F5Y5H5 3e-74
11924691_1_501_- GO:0016887 F5Y5H5 3e-74
11924691_1_501_- GO:0030163 F5Y5H5 3e-74
11924691_1_501_- GO:0033554 F5Y5H5 3e-74
11924691_1_501_- GO:0043565 F5Y5H5 3e-74
12008841_1_888_+ GO:0001676 B0SS93 9e-99
12008841_1_888_+ GO:0003824 B0SS93 9e-99
12008841_1_888_+ GO:0004467 B0SS93 9e-99
12008841_1_888_+ GO:0008152 B0SS93 9e-99
12008841_1_888_+ GO:0016874 B0SS93 9e-99
12041379_1127_1840_- GO:0008152 X5MF75 3e-75
12041379_1127_1840_- GO:0016810 X5MF75 3e-75
12048357_1_528_+ GO:0000166 M5A593 1e-53
12048357_1_528_+ GO:0005524 M5A593 1e-53
12048357_1_528_+ GO:0006508 M5A593 1e-53
12048357_1_528_+ GO:0008233 M5A593 1e-53
12048357_1_528_+ GO:0019538 M5A593 1e-53
11962044_1_604_- GO:0000166 K6WKL3 9e-70
11962044_1_604_- GO:0002161 K6WKL3 9e-70
11962044_1_604_- GO:0004812 K6WKL3 9e-70
11962044_1_604_- GO:0004823 K6WKL3 9e-70
11962044_1_604_- GO:0005524 K6WKL3 9e-70
11962044_1_604_- GO:0005737 K6WKL3 9e-70
11962044_1_604_- GO:0006412 K6WKL3 9e-70
11962044_1_604_- GO:0006418 K6WKL3 9e-70
11962044_1_604_- GO:0006429 K6WKL3 9e-70
11962044_1_604_- GO:0006450 K6WKL3 9e-70
11962044_1_604_- GO:0016874 K6WKL3 9e-70
12019835_1_650_+ GO:0006351 M4ZX88 3e-67
12019835_1_650_+ GO:0006353 M4ZX88 3e-67
12019835_1_650_+ GO:0006354 M4ZX88 3e-67
12019835_1_650_+ GO:0006355 M4ZX88 3e-67
12019835_1_650_+ GO:0031564 M4ZX88 3e-67
12019835_1_650_+ GO:0032784 M4ZX88 3e-67
11993190_1_631_+ GO:0000166 A0A0G3V6Q2 6e-51
11993190_1_631_+ GO:0000287 A0A0G3V6Q2 6e-51
11993190_1_631_+ GO:0003824 A0A0G3V6Q2 6e-51
11993190_1_631_+ GO:0004637 A0A0G3V6Q2 6e-51
11993190_1_631_+ GO:0005524 A0A0G3V6Q2 6e-51
11993190_1_631_+ GO:0006164 A0A0G3V6Q2 6e-51
11993190_1_631_+ GO:0006189 A0A0G3V6Q2 6e-51
11993190_1_631_+ GO:0009113 A0A0G3V6Q2 6e-51
11993190_1_631_+ GO:0016874 A0A0G3V6Q2 6e-51
11993190_1_631_+ GO:0030145 A0A0G3V6Q2 6e-51
11993190_1_631_+ GO:0046872 A0A0G3V6Q2 6e-51
12015915_1_977_+ GO:0004591 A3TGG9 4e-154
12015915_1_977_+ GO:0006099 A3TGG9 4e-154
12015915_1_977_+ GO:0008152 A3TGG9 4e-154
12015915_1_977_+ GO:0016624 A3TGG9 4e-154
12015915_1_977_+ GO:0016746 A3TGG9 4e-154
12015915_1_977_+ GO:0030976 A3TGG9 4e-154
12015915_1_977_+ GO:0055114 A3TGG9 4e-154
12046355_1_130_+ GO:0008270 D6K6I1 3e-09
11940372_1_538_+ GO:0000166 C1DPY6 3e-65
11940372_1_538_+ GO:0003951 C1DPY6 3e-65
11940372_1_538_+ GO:0005524 C1DPY6 3e-65
11940372_1_538_+ GO:0005737 C1DPY6 3e-65
11940372_1_538_+ GO:0006741 C1DPY6 3e-65
11940372_1_538_+ GO:0008152 C1DPY6 3e-65
11940372_1_538_+ GO:0016301 C1DPY6 3e-65
11940372_1_538_+ GO:0016310 C1DPY6 3e-65
11940372_1_538_+ GO:0016740 C1DPY6 3e-65
11940372_1_538_+ GO:0019674 C1DPY6 3e-65
11940372_1_538_+ GO:0046872 C1DPY6 3e-65
11964522_1_613_+ GO:0004422 A0A0G3UZD8 3e-56
11964522_1_613_+ GO:0005737 A0A0G3UZD8 3e-56
11964522_1_613_+ GO:0006166 A0A0G3UZD8 3e-56
11964522_1_613_+ GO:0009116 A0A0G3UZD8 3e-56
11964522_1_613_+ GO:0016740 A0A0G3UZD8 3e-56
11964522_1_613_+ GO:0016757 A0A0G3UZD8 3e-56
11964522_1_613_+ GO:0052657 A0A0G3UZD8 3e-56
12038089_1_185_+ GO:0003824 M5ANW1 5e-10
12038089_1_185_+ GO:0004300 M5ANW1 5e-10
12038089_1_185_+ GO:0008152 M5ANW1 5e-10
12038089_1_185_+ GO:0016829 M5ANW1 5e-10
11976948_1_664_+ GO:0003824 J3D8Y8 2e-103
11976948_1_664_+ GO:0004494 J3D8Y8 2e-103
11976948_1_664_+ GO:0008152 J3D8Y8 2e-103
11976948_1_664_+ GO:0016866 J3D8Y8 2e-103
11976948_1_664_+ GO:0031419 J3D8Y8 2e-103
11976948_1_664_+ GO:0046872 J3D8Y8 2e-103
11979914_239_678_+ GO:0016209 H5X7P4 2e-59
11979914_239_678_+ GO:0016491 H5X7P4 2e-59
11979914_239_678_+ GO:0051920 H5X7P4 2e-59
11979914_239_678_+ GO:0055114 H5X7P4 2e-59
11979914_239_678_+ GO:0098869 H5X7P4 2e-59
11937720_1_310_- GO:0003984 U5N4J6 1e-45
11937720_1_310_- GO:0008152 U5N4J6 1e-45
11937720_1_310_- GO:0009082 U5N4J6 1e-45
11937720_1_310_- GO:0016597 U5N4J6 1e-45
12049579_1_450_+ GO:0000166 A0A0G3V3C9 3e-22
12049579_1_450_+ GO:0003676 A0A0G3V3C9 3e-22
12049579_1_450_+ GO:0004386 A0A0G3V3C9 3e-22
12049579_1_450_+ GO:0005524 A0A0G3V3C9 3e-22
12049579_1_450_+ GO:0008152 A0A0G3V3C9 3e-22
12049579_1_450_+ GO:0016787 A0A0G3V3C9 3e-22
11974764_179_654_- GO:0008152 A0A0D4DRG9 5e-47
11974764_179_654_- GO:0016810 A0A0D4DRG9 5e-47
11999277_1_800_- GO:0004645 B0SMA9 7e-102
11999277_1_800_- GO:0005975 B0SMA9 7e-102
11999277_1_800_- GO:0008184 B0SMA9 7e-102
11999277_1_800_- GO:0016740 B0SMA9 7e-102
11999277_1_800_- GO:0016757 B0SMA9 7e-102
11999277_1_800_- GO:0030170 B0SMA9 7e-102
11956097_1_584_- GO:0003824 K6VIE5 3e-97
11956097_1_584_- GO:0008152 K6VIE5 3e-97
11956097_1_584_- GO:0016829 K6VIE5 3e-97
11956097_1_584_- GO:0046872 K6VIE5 3e-97
12044917_1_317_- GO:0004029 A0A0G3V2I4 2e-22
12044917_1_317_- GO:0008152 A0A0G3V2I4 2e-22
12044917_1_317_- GO:0016491 A0A0G3V2I4 2e-22
12044917_1_317_- GO:0016620 A0A0G3V2I4 2e-22
12044917_1_317_- GO:0055114 A0A0G3V2I4 2e-22
11962770_140_607_+ GO:0003723 G8TME2 2e-63
11962770_140_607_+ GO:0003735 G8TME2 2e-63
11962770_140_607_+ GO:0005622 G8TME2 2e-63
11962770_140_607_+ GO:0005840 G8TME2 2e-63
11962770_140_607_+ GO:0006412 G8TME2 2e-63
11962770_140_607_+ GO:0019843 G8TME2 2e-63
11962770_140_607_+ GO:0030529 G8TME2 2e-63
11956747_116_586_- GO:0004222 A0A0N0JWI0 2e-44
11956747_116_586_- GO:0006508 A0A0N0JWI0 2e-44
12043529_1_481_- GO:0004412 M4ZXE8 9e-45
12043529_1_481_- GO:0006520 M4ZXE8 9e-45
12043529_1_481_- GO:0008152 M4ZXE8 9e-45
12043529_1_481_- GO:0008652 M4ZXE8 9e-45
12043529_1_481_- GO:0009082 M4ZXE8 9e-45
12043529_1_481_- GO:0009086 M4ZXE8 9e-45
12043529_1_481_- GO:0009088 M4ZXE8 9e-45
12043529_1_481_- GO:0009097 M4ZXE8 9e-45
12043529_1_481_- GO:0016491 M4ZXE8 9e-45
12043529_1_481_- GO:0016597 M4ZXE8 9e-45
12043529_1_481_- GO:0050661 M4ZXE8 9e-45
12043529_1_481_- GO:0055114 M4ZXE8 9e-45
12010865_1_97_- GO:0000166 Q129C6 9e-10
12010865_1_97_- GO:0004017 Q129C6 9e-10
12010865_1_97_- GO:0005524 Q129C6 9e-10
12010865_1_97_- GO:0005737 Q129C6 9e-10
12010865_1_97_- GO:0006139 Q129C6 9e-10
12010865_1_97_- GO:0009165 Q129C6 9e-10
12010865_1_97_- GO:0016301 Q129C6 9e-10
12010865_1_97_- GO:0016310 Q129C6 9e-10
12010865_1_97_- GO:0016740 Q129C6 9e-10
12010865_1_97_- GO:0016776 Q129C6 9e-10
12010865_1_97_- GO:0019205 Q129C6 9e-10
12010865_1_97_- GO:0044209 Q129C6 9e-10
12010865_1_97_- GO:0046939 Q129C6 9e-10
12002700_1_828_- GO:0003677 Q21SF7 2e-136
12002700_1_828_- GO:0003899 Q21SF7 2e-136
12002700_1_828_- GO:0006351 Q21SF7 2e-136
12002700_1_828_- GO:0016740 Q21SF7 2e-136
12002700_1_828_- GO:0016779 Q21SF7 2e-136
12002700_1_828_- GO:0032549 Q21SF7 2e-136
12038027_1_322_- GO:0003735 G8QPE3 3e-47
12038027_1_322_- GO:0005622 G8QPE3 3e-47
12038027_1_322_- GO:0005840 G8QPE3 3e-47
12038027_1_322_- GO:0006412 G8QPE3 3e-47
12038027_1_322_- GO:0015935 G8QPE3 3e-47
12038027_1_322_- GO:0030529 G8QPE3 3e-47
11995873_488_773_- GO:0003674 Q747R1 3e-17
11995873_488_773_- GO:0005575 Q747R1 3e-17
11995873_488_773_- GO:0008150 Q747R1 3e-17
12014495_561_957_+ GO:0003723 A9BRX3 4e-65
12014495_561_957_+ GO:0003735 A9BRX3 4e-65
12014495_561_957_+ GO:0005622 A9BRX3 4e-65
12014495_561_957_+ GO:0005840 A9BRX3 4e-65
12014495_561_957_+ GO:0006412 A9BRX3 4e-65
12014495_561_957_+ GO:0019843 A9BRX3 4e-65
12014495_561_957_+ GO:0030529 A9BRX3 4e-65
12041681_152_1494_+ GO:0003674 Q607X0 2e-77
12041681_152_1494_+ GO:0005575 Q607X0 2e-77
12041681_152_1494_+ GO:0008150 Q607X0 2e-77
12005124_1_331_- GO:0000166 B1Y042 9e-42
12005124_1_331_- GO:0003824 B1Y042 9e-42
12005124_1_331_- GO:0003987 B1Y042 9e-42
12005124_1_331_- GO:0005524 B1Y042 9e-42
12005124_1_331_- GO:0008152 B1Y042 9e-42
12005124_1_331_- GO:0016208 B1Y042 9e-42
12005124_1_331_- GO:0016874 B1Y042 9e-42
12005124_1_331_- GO:0019427 B1Y042 9e-42
12005124_1_331_- GO:0046872 B1Y042 9e-42
11925797_1_503_+ GO:0000287 A0A0F2NZP9 4e-52
11925797_1_503_+ GO:0003677 A0A0F2NZP9 4e-52
11925797_1_503_+ GO:0003916 A0A0F2NZP9 4e-52
11925797_1_503_+ GO:0003917 A0A0F2NZP9 4e-52
11925797_1_503_+ GO:0006265 A0A0F2NZP9 4e-52
11925797_1_503_+ GO:0016853 A0A0F2NZP9 4e-52
11925797_1_503_+ GO:0046872 A0A0F2NZP9 4e-52
11980548_1_681_- GO:0008940 E6S831 8e-103
11980548_1_681_- GO:0009055 E6S831 8e-103
11980548_1_681_- GO:0009325 E6S831 8e-103
11980548_1_681_- GO:0016491 E6S831 8e-103
11980548_1_681_- GO:0030151 E6S831 8e-103
11980548_1_681_- GO:0042126 E6S831 8e-103
11980548_1_681_- GO:0046872 E6S831 8e-103
11980548_1_681_- GO:0051536 E6S831 8e-103
11980548_1_681_- GO:0051539 E6S831 8e-103
11980548_1_681_- GO:0055114 E6S831 8e-103
12020049_60_1041_+ GO:0030288 B0SKT4 7e-78
12020049_60_1041_+ GO:0071973 B0SKT4 7e-78
11990212_57_692_- GO:0003677 K1ERU3 3e-76
11990212_57_692_- GO:0003697 K1ERU3 3e-76
11990212_57_692_- GO:0006260 K1ERU3 3e-76
12040977_756_1498_- GO:0051213 Q1GXZ5 4e-36
12040977_756_1498_- GO:0055114 Q1GXZ5 4e-36
11959435_1_378_+ GO:0000166 A0A0G3V4M0 3e-20
11959435_1_378_+ GO:0004017 A0A0G3V4M0 3e-20
11959435_1_378_+ GO:0005524 A0A0G3V4M0 3e-20
11959435_1_378_+ GO:0005737 A0A0G3V4M0 3e-20
11959435_1_378_+ GO:0006139 A0A0G3V4M0 3e-20
11959435_1_378_+ GO:0016301 A0A0G3V4M0 3e-20
11959435_1_378_+ GO:0016310 A0A0G3V4M0 3e-20
11959435_1_378_+ GO:0016740 A0A0G3V4M0 3e-20
11959435_1_378_+ GO:0016776 A0A0G3V4M0 3e-20
11959435_1_378_+ GO:0019205 A0A0G3V4M0 3e-20
11959435_1_378_+ GO:0046939 A0A0G3V4M0 3e-20
12046693_2026_2385_- GO:0010181 A4BTN0 1e-13
12046693_2026_2385_- GO:0016491 A4BTN0 1e-13
12046693_2026_2385_- GO:0055114 A4BTN0 1e-13
11996109_1_775_- GO:0000166 M5A1J2 5e-83
11996109_1_775_- GO:0004812 M5A1J2 5e-83
11996109_1_775_- GO:0004829 M5A1J2 5e-83
11996109_1_775_- GO:0005524 M5A1J2 5e-83
11996109_1_775_- GO:0005737 M5A1J2 5e-83
11996109_1_775_- GO:0006412 M5A1J2 5e-83
11996109_1_775_- GO:0006418 M5A1J2 5e-83
11996109_1_775_- GO:0006435 M5A1J2 5e-83
11996109_1_775_- GO:0016874 M5A1J2 5e-83
11996109_1_775_- GO:0016876 M5A1J2 5e-83
11996109_1_775_- GO:0043039 M5A1J2 5e-83
11996109_1_775_- GO:0046872 M5A1J2 5e-83
12021871_650_997_- GO:0000105 M4ZZS5 3e-22
12021871_650_997_- GO:0003824 M4ZZS5 3e-22
12021871_650_997_- GO:0004400 M4ZZS5 3e-22
12021871_650_997_- GO:0008483 M4ZZS5 3e-22
12021871_650_997_- GO:0008652 M4ZZS5 3e-22
12021871_650_997_- GO:0009058 M4ZZS5 3e-22
12021871_650_997_- GO:0016740 M4ZZS5 3e-22
12021871_650_997_- GO:0030170 M4ZZS5 3e-22
12021871_650_997_- GO:0080130 M4ZZS5 3e-22
11970066_1_551_- GO:0005198 F8GGC2 3e-57
11970066_1_551_- GO:0009279 F8GGC2 3e-57
11970066_1_551_- GO:0016020 F8GGC2 3e-57
11970066_1_551_- GO:0016021 F8GGC2 3e-57
11993152_31_754_- GO:0046872 C8XCU6 7e-46
11992570_1_729_- GO:0005198 C7RSH3 6e-76
11992570_1_729_- GO:0005576 C7RSH3 6e-76
11992570_1_729_- GO:0009288 C7RSH3 6e-76
11992570_1_729_- GO:0009420 C7RSH3 6e-76
11992570_1_729_- GO:0071973 C7RSH3 6e-76
12015725_1_574_- GO:0005506 V5UBW6 3e-45
12015725_1_574_- GO:0006725 V5UBW6 3e-45
12015725_1_574_- GO:0016491 V5UBW6 3e-45
12015725_1_574_- GO:0016705 V5UBW6 3e-45
12015725_1_574_- GO:0016708 V5UBW6 3e-45
12015725_1_574_- GO:0019439 V5UBW6 3e-45
12015725_1_574_- GO:0046872 V5UBW6 3e-45
12015725_1_574_- GO:0051213 V5UBW6 3e-45
12015725_1_574_- GO:0051536 V5UBW6 3e-45
12015725_1_574_- GO:0051537 V5UBW6 3e-45
12015725_1_574_- GO:0055114 V5UBW6 3e-45
11964096_1_383_+ GO:0003743 Q6F861 2e-50
11964096_1_383_+ GO:0005737 Q6F861 2e-50
11964096_1_383_+ GO:0006412 Q6F861 2e-50
11964096_1_383_+ GO:0006413 Q6F861 2e-50
11986614_1_715_- GO:0004872 A0A0E3ZDY5 5e-58
11986614_1_715_- GO:0006810 A0A0E3ZDY5 5e-58
11986614_1_715_- GO:0016020 A0A0E3ZDY5 5e-58
11945911_192_553_- GO:0000166 A1WLI0 5e-58
11945911_192_553_- GO:0003924 A1WLI0 5e-58
11945911_192_553_- GO:0005525 A1WLI0 5e-58
11945911_192_553_- GO:0008152 A1WLI0 5e-58
12045193_1_1005_+ GO:0000049 M5A1V0 4e-78
12045193_1_1005_+ GO:0000166 M5A1V0 4e-78
12045193_1_1005_+ GO:0000287 M5A1V0 4e-78
12045193_1_1005_+ GO:0003723 M5A1V0 4e-78
12045193_1_1005_+ GO:0004812 M5A1V0 4e-78
12045193_1_1005_+ GO:0004826 M5A1V0 4e-78
12045193_1_1005_+ GO:0005524 M5A1V0 4e-78
12045193_1_1005_+ GO:0005737 M5A1V0 4e-78
12045193_1_1005_+ GO:0006412 M5A1V0 4e-78
12045193_1_1005_+ GO:0006432 M5A1V0 4e-78
12045193_1_1005_+ GO:0008033 M5A1V0 4e-78
12045193_1_1005_+ GO:0016874 M5A1V0 4e-78
12045193_1_1005_+ GO:0046872 M5A1V0 4e-78
11942264_1_269_- GO:0000049 I0HZL7 6e-38
11942264_1_269_- GO:0003723 I0HZL7 6e-38
11942264_1_269_- GO:0003735 I0HZL7 6e-38
11942264_1_269_- GO:0005622 I0HZL7 6e-38
11942264_1_269_- GO:0005840 I0HZL7 6e-38
11942264_1_269_- GO:0006412 I0HZL7 6e-38
11942264_1_269_- GO:0015935 I0HZL7 6e-38
11942264_1_269_- GO:0019843 I0HZL7 6e-38
11942264_1_269_- GO:0030529 I0HZL7 6e-38
11948243_1_560_+ GO:0000166 I8I4D1 3e-80
11948243_1_560_+ GO:0000918 I8I4D1 3e-80
11948243_1_560_+ GO:0005524 I8I4D1 3e-80
11948243_1_560_+ GO:0008152 I8I4D1 3e-80
11948243_1_560_+ GO:0016887 I8I4D1 3e-80
12044387_538_939_- GO:0003824 A0A0F7M4N9 7e-58
12044387_538_939_- GO:0003985 A0A0F7M4N9 7e-58
12044387_538_939_- GO:0008152 A0A0F7M4N9 7e-58
12044387_538_939_- GO:0016740 A0A0F7M4N9 7e-58
12044387_538_939_- GO:0016746 A0A0F7M4N9 7e-58
12044387_538_939_- GO:0016747 A0A0F7M4N9 7e-58
11931749_1_517_- GO:0005509 G8TB05 5e-21
12048853_1997_4076_+ GO:0016020 R5MSR3 1e-14
12048853_1997_4076_+ GO:0016021 R5MSR3 1e-14
11950839_1_567_+ GO:0004108 B1Y896 6e-102
11950839_1_567_+ GO:0005737 B1Y896 6e-102
11950839_1_567_+ GO:0006099 B1Y896 6e-102
11950839_1_567_+ GO:0016740 B1Y896 6e-102
11950839_1_567_+ GO:0016746 B1Y896 6e-102
11950839_1_567_+ GO:0046912 B1Y896 6e-102
11951879_1_570_+ GO:0008940 D5VBG1 4e-103
11951879_1_570_+ GO:0009325 D5VBG1 4e-103
11951879_1_570_+ GO:0016491 D5VBG1 4e-103
11951879_1_570_+ GO:0042126 D5VBG1 4e-103
11951879_1_570_+ GO:0055114 D5VBG1 4e-103
11995425_418_770_+ GO:0030246 A0A0M2M2W8 9e-15
11999375_1_800_+ GO:0003824 C6WIW8 4e-107
11999375_1_800_+ GO:0003961 C6WIW8 4e-107
11999375_1_800_+ GO:0006520 C6WIW8 4e-107
11999375_1_800_+ GO:0016740 C6WIW8 4e-107
11999375_1_800_+ GO:0016765 C6WIW8 4e-107
11999375_1_800_+ GO:0030170 C6WIW8 4e-107
11999375_1_800_+ GO:0071266 C6WIW8 4e-107
12031757_1_405_+ GO:0000166 A0A0G3V485 2e-41
12031757_1_405_+ GO:0004642 A0A0G3V485 2e-41
12031757_1_405_+ GO:0005524 A0A0G3V485 2e-41
12031757_1_405_+ GO:0005737 A0A0G3V485 2e-41
12031757_1_405_+ GO:0006164 A0A0G3V485 2e-41
12031757_1_405_+ GO:0006189 A0A0G3V485 2e-41
12031757_1_405_+ GO:0006541 A0A0G3V485 2e-41
12031757_1_405_+ GO:0016787 A0A0G3V485 2e-41
12031757_1_405_+ GO:0016874 A0A0G3V485 2e-41
11931971_148_517_- GO:0008137 Q46G58 3e-50
11931971_148_517_- GO:0055114 Q46G58 3e-50
11995859_1_706_+ GO:0006810 I3U7A4 6e-82
11995859_1_706_+ GO:0030288 I3U7A4 6e-82
11965286_1_616_+ GO:0003824 E1VQ87 4e-78
11965286_1_616_+ GO:0008609 E1VQ87 4e-78
11965286_1_616_+ GO:0008610 E1VQ87 4e-78
11965286_1_616_+ GO:0016491 E1VQ87 4e-78
11965286_1_616_+ GO:0016614 E1VQ87 4e-78
11965286_1_616_+ GO:0050660 E1VQ87 4e-78
11965286_1_616_+ GO:0055114 E1VQ87 4e-78
12011263_99_590_+ GO:0003984 U5N4J6 5e-76
12011263_99_590_+ GO:0008152 U5N4J6 5e-76
12011263_99_590_+ GO:0009082 U5N4J6 5e-76
12011263_99_590_+ GO:0016597 U5N4J6 5e-76
12027363_1_1189_+ GO:0003824 Q2RRG5 3e-96
12027363_1_1189_+ GO:0004494 Q2RRG5 3e-96
12027363_1_1189_+ GO:0008152 Q2RRG5 3e-96
12027363_1_1189_+ GO:0016853 Q2RRG5 3e-96
12027363_1_1189_+ GO:0016866 Q2RRG5 3e-96
12027363_1_1189_+ GO:0031419 Q2RRG5 3e-96
12027363_1_1189_+ GO:0046872 Q2RRG5 3e-96
12018055_109_1009_- GO:0000166 Q8EYG2 3e-146
12018055_109_1009_- GO:0003824 Q8EYG2 3e-146
12018055_109_1009_- GO:0003987 Q8EYG2 3e-146
12018055_109_1009_- GO:0005524 Q8EYG2 3e-146
12018055_109_1009_- GO:0008152 Q8EYG2 3e-146
12018055_109_1009_- GO:0016208 Q8EYG2 3e-146
12018055_109_1009_- GO:0016874 Q8EYG2 3e-146
12018055_109_1009_- GO:0019427 Q8EYG2 3e-146
12018055_109_1009_- GO:0046872 Q8EYG2 3e-146
11939576_1_536_+ GO:0003677 G8QNY5 1e-66
11939576_1_536_+ GO:0003899 G8QNY5 1e-66
11939576_1_536_+ GO:0006351 G8QNY5 1e-66
11939576_1_536_+ GO:0016740 G8QNY5 1e-66
11939576_1_536_+ GO:0016779 G8QNY5 1e-66
11939576_1_536_+ GO:0032549 G8QNY5 1e-66
12049579_6449_7239_- GO:0003824 M5ANW1 4e-68
12049579_6449_7239_- GO:0004300 M5ANW1 4e-68
12049579_6449_7239_- GO:0008152 M5ANW1 4e-68
12049579_6449_7239_- GO:0016829 M5ANW1 4e-68
11974346_419_652_- GO:0009279 F4CBQ9 1e-10
11974346_419_652_- GO:0016020 F4CBQ9 1e-10
11974346_419_652_- GO:0016021 F4CBQ9 1e-10
11983256_1_483_- GO:0004096 E6SF74 4e-80
11983256_1_483_- GO:0004601 E6SF74 4e-80
11983256_1_483_- GO:0006979 E6SF74 4e-80
11983256_1_483_- GO:0016491 E6SF74 4e-80
11983256_1_483_- GO:0020037 E6SF74 4e-80
11983256_1_483_- GO:0042744 E6SF74 4e-80
11983256_1_483_- GO:0046872 E6SF74 4e-80
11983256_1_483_- GO:0055114 E6SF74 4e-80
11983256_1_483_- GO:0098869 E6SF74 4e-80
11932453_1_333_+ GO:0008940 A1VTS9 3e-46
11932453_1_333_+ GO:0009055 A1VTS9 3e-46
11932453_1_333_+ GO:0009325 A1VTS9 3e-46
11932453_1_333_+ GO:0016491 A1VTS9 3e-46
11932453_1_333_+ GO:0030151 A1VTS9 3e-46
11932453_1_333_+ GO:0042126 A1VTS9 3e-46
11932453_1_333_+ GO:0046872 A1VTS9 3e-46
11932453_1_333_+ GO:0051536 A1VTS9 3e-46
11932453_1_333_+ GO:0055114 A1VTS9 3e-46
12048877_2126_3013_+ GO:0004672 A0A0G3V053 7e-76
12048877_2126_3013_+ GO:0005524 A0A0G3V053 7e-76
12048877_2126_3013_+ GO:0006468 A0A0G3V053 7e-76
12048877_2126_3013_+ GO:0016301 A0A0G3V053 7e-76
12048877_2126_3013_+ GO:0016310 A0A0G3V053 7e-76
11928161_278_509_+ GO:0003735 D6Z8Z3 1e-23
11928161_278_509_+ GO:0005622 D6Z8Z3 1e-23
11928161_278_509_+ GO:0005840 D6Z8Z3 1e-23
11928161_278_509_+ GO:0006412 D6Z8Z3 1e-23
11928161_278_509_+ GO:0030529 D6Z8Z3 1e-23
11998343_1_519_+ GO:0003676 A0A0B5FFM1 2e-35
11998343_1_519_+ GO:0003723 A0A0B5FFM1 2e-35
11998343_1_519_+ GO:0003735 A0A0B5FFM1 2e-35
11998343_1_519_+ GO:0005840 A0A0B5FFM1 2e-35
11998343_1_519_+ GO:0006412 A0A0B5FFM1 2e-35
12043175_226_1344_- GO:0003677 A3TKX7 6e-69
12043175_226_1344_- GO:0006355 A3TKX7 6e-69
12004276_152_421_+ GO:0003677 A0A0E9MXX6 5e-37
12004276_152_421_+ GO:0030261 A0A0E9MXX6 5e-37
11968242_1_627_- GO:0003824 A0A0G3UZA1 3e-76
11968242_1_627_- GO:0003973 A0A0G3UZA1 3e-76
11968242_1_627_- GO:0016491 A0A0G3UZA1 3e-76
11968242_1_627_- GO:0016614 A0A0G3UZA1 3e-76
11968242_1_627_- GO:0050660 A0A0G3UZA1 3e-76
11968242_1_627_- GO:0052852 A0A0G3UZA1 3e-76
11968242_1_627_- GO:0052853 A0A0G3UZA1 3e-76
11968242_1_627_- GO:0052854 A0A0G3UZA1 3e-76
11968242_1_627_- GO:0055114 A0A0G3UZA1 3e-76
12008537_1_885_- GO:0008152 X5E432 5e-99
12008537_1_885_- GO:0016020 X5E432 5e-99
12008537_1_885_- GO:0016021 X5E432 5e-99
12008537_1_885_- GO:0016740 X5E432 5e-99
12047617_496_987_- GO:0006777 C7M1C0 7e-50
11992234_1_397_- GO:0003995 M4ZUZ6 3e-31
11992234_1_397_- GO:0008152 M4ZUZ6 3e-31
11992234_1_397_- GO:0016491 M4ZUZ6 3e-31
11992234_1_397_- GO:0016627 M4ZUZ6 3e-31
11992234_1_397_- GO:0050660 M4ZUZ6 3e-31
11992234_1_397_- GO:0055114 M4ZUZ6 3e-31
12046875_1_2414_- GO:0000166 W5W3Q4 1e-61
12046875_1_2414_- GO:0004386 W5W3Q4 1e-61
12046875_1_2414_- GO:0005524 W5W3Q4 1e-61
12046875_1_2414_- GO:0008152 W5W3Q4 1e-61
11945313_1_551_+ GO:0003677 Q2S905 5e-82
11945313_1_551_+ GO:0003899 Q2S905 5e-82
11945313_1_551_+ GO:0006351 Q2S905 5e-82
11945313_1_551_+ GO:0016740 Q2S905 5e-82
11945313_1_551_+ GO:0016779 Q2S905 5e-82
11945313_1_551_+ GO:0032549 Q2S905 5e-82
11973778_1_649_- GO:0000103 G8S4J8 3e-97
11973778_1_649_- GO:0000166 G8S4J8 3e-97
11973778_1_649_- GO:0003924 G8S4J8 3e-97
11973778_1_649_- GO:0004781 G8S4J8 3e-97
11973778_1_649_- GO:0005524 G8S4J8 3e-97
11973778_1_649_- GO:0005525 G8S4J8 3e-97
11973778_1_649_- GO:0006790 G8S4J8 3e-97
11973778_1_649_- GO:0016740 G8S4J8 3e-97
11973778_1_649_- GO:0016779 G8S4J8 3e-97
11973778_1_649_- GO:0070814 G8S4J8 3e-97
11998961_204_797_+ GO:0005737 Q0VQE5 3e-78
11998961_204_797_+ GO:0006629 Q0VQE5 3e-78
[truncated: 165,650 more chars]
