# Supplementary material for: A Graph-Centric Approach for Metagenome-Guided Peptide and Protein Identification in Metaproteomics
Source: PLoS Comput Biol. 2016 Dec 5;12(12):e1005224. doi: 10.1371/journal.pcbi.1005224 (PMC5137872; doi:10.1371/journal.pcbi.1005224)
Supplement: S1 Dataset — (ZIP) [file pcbi.1005224.s006.zip › Supplement/Pathway/SD7.hybrid.fgsdbgraph-rap.ec]

12033381_962_1373_- 2.-.-.-
12033381_962_1373_- 2.7.4.-
11956619_384_585_+ 3.-.-.-
12047445_1937_3029_- 1.1.1.95
12047445_1937_3029_- 1.-.-.-
12047445_1937_3029_- 1.1.1.-
11951487_1_569_+ 1.-.-.-
12042749_1147_1990_+ 6.3.4.5
12042749_1147_1990_+ 6.-.-.-
12048695_1732_2118_+ 6.1.1.-
12048695_1732_2118_+ 6.1.1.17
12048695_1732_2118_+ 6.-.-.-
12048695_1732_2118_+ 6.1.1.-
11936008_1_527_+ 2.7.7.6
11936008_1_527_+ 2.-.-.-
11936008_1_527_+ 2.7.7.-
12009789_1_898_+ 5.4.99.2
12009789_1_898_+ 5.-.-.-
12009789_1_898_+ 5.4.-.-
11932854_1_490_- 2.1.1.-
11932854_1_490_- 2.1.1.-
11932854_1_490_- 2.-.-.-
12034943_1_910_- 2.7.4.1
12034943_1_910_- 2.-.-.-
12034799_856_1432_- 3.-.-.-
12045731_1_1042_+ 3.1.6.1
12045731_1_1042_+ 3.1.6.-
12045731_1_1042_+ 3.-.-.-
12042099_1_1036_+ 1.1.1.205
12042099_1_1036_+ 1.-.-.-
11989290_123_730_+ 2.7.1.11
11989290_123_730_+ 2.-.-.-
11989290_123_730_+ 2.7.1.90
12046427_1943_2656_- 2.-.-.-
12046427_1943_2656_- 2.3.1.-
11991984_365_747_+ 4.2.1.3
11991984_365_747_+ 4.-.-.-
11991984_365_747_+ 4.2.1.99
12036201_1_842_- 2.4.1.1
12036201_1_842_- 2.-.-.-
12036201_1_842_- 2.4.-.-
11964742_1_595_- 2.7.7.6
11964742_1_595_- 2.-.-.-
11964742_1_595_- 2.7.7.-
12040235_500_1738_+ 1.-.-.-
12040235_500_1738_+ 1.14.-.-
12040235_500_1738_+ 1.14.12.7
11977794_63_667_- 2.-.-.-
11970232_1_111_- 1.-.-.-
11970232_1_111_- 1.2.1.-
12012505_709_930_- 1.-.-.-
12012505_709_930_- 1.1.1.-
12012505_709_930_- 1.1.1.37
11965046_143_520_+ 3.-.-.-
11970598_1_636_+ 1.-.-.-
12042013_1338_1910_- 3.4.-.-
12046419_1_187_- 3.4.-.-
12045501_1_478_+ 1.1.1.42
12045501_1_478_+ 1.-.-.-
12045501_1_478_+ 1.1.1.-
12023577_1_490_- 1.3.-.-
11980218_1_679_+ 6.3.2.17
11980218_1_679_+ 6.-.-.-
11979478_1_676_+ 2.5.1.49
11979478_1_676_+ 2.-.-.-
11979478_1_676_+ 2.5.1.-
11967166_1_623_+ 1.3.99.1
11967166_1_623_+ 1.-.-.-
11994758_132_765_+ 3.6.1.3
12029067_489_959_- 3.5.4.25
12029067_489_959_- 4.1.99.12
12029067_489_959_- 3.-.-.-
12029067_489_959_- 4.-.-.-
11982084_46_689_- 1.3.99.3
11982084_46_689_- 1.-.-.-
11982084_46_689_- 1.3.-.-
11935858_1_296_- 3.6.1.3
11940720_247_539_- 2.7.7.6
12026321_1_813_- 1.1.1.95
12026321_1_813_- 1.-.-.-
12026321_1_813_- 1.1.1.-
12027397_164_1033_+ 2.-.-.-
12027397_164_1033_+ 6.-.-.-
12027397_164_1033_+ 6.3.5.-
12027397_164_1033_+ 6.3.5.6
12027397_164_1033_+ 6.3.5.7
11955261_1_317_- 2.-.-.-
11955261_1_317_- 6.-.-.-
11955261_1_317_- 6.3.5.-
11955261_1_317_- 6.3.5.7
11980014_1_678_+ 3.-.-.-
11959589_1_595_+ 1.7.99.4
11959589_1_595_+ 1.-.-.-
12048935_1_967_- 3.4.11.-
12048935_1_967_- 3.-.-.-
11971066_1_185_- 3.-.-.-
11971066_1_185_- 3.6.3.-
11970726_1_390_- 1.-.-.-
11970726_1_390_- 1.4.1.-
12012405_1_493_- 3.1.1.3
12012405_1_493_- 3.-.-.-
12026377_1_1017_+ 3.4.-.-
12026377_1_1017_+ 3.-.-.-
12018467_859_1015_+ 1.-.-.-
12036359_202_1050_- 1.-.-.-
11993592_360_757_- 3.1.13.-
11993592_360_757_- 2.7.7.8
11993592_360_757_- 2.-.-.-
11993592_360_757_- 2.7.7.-
11948197_1_560_+ 1.-.-.-
11948197_1_560_+ 1.7.2.4
11968430_1_198_- 2.2.1.6
11984332_1_701_- 1.3.99.3
11984332_1_701_- 1.-.-.-
11984332_1_701_- 1.3.-.-
12025453_279_1067_+ 4.2.1.11
12025453_279_1067_+ 4.-.-.-
12028165_1_316_+ 1.-.-.-
11955615_1_582_+ 3.1.13.-
11955615_1_582_+ 2.7.7.8
11955615_1_582_+ 2.-.-.-
11955615_1_582_+ 2.7.7.-
11938816_1_534_- 2.-.-.-
11938816_1_534_- 2.8.4.1
11990386_1_655_- 2.7.7.6
11990386_1_655_- 2.-.-.-
11990386_1_655_- 2.7.7.-
11970662_354_637_- 1.-.-.-
11970662_354_637_- 1.7.99.1
12044773_1_262_- 4.2.1.11
12044773_1_262_- 4.-.-.-
12029731_1_516_+ 3.4.-.-
12043073_820_1119_+ 2.7.2.8
12043073_820_1119_+ 2.-.-.-
12003726_1_837_- 3.4.23.-
11962878_1_607_- 1.1.1.39
11962878_1_607_- 1.1.1.40
11962878_1_607_- 4.1.1.3
11962878_1_607_- 2.3.1.8
11962878_1_607_- 1.-.-.-
11962878_1_607_- 1.1.1.-
11962878_1_607_- 2.-.-.-
11962878_1_607_- 2.3.-.-
11932321_248_518_- 1.-.-.-
11932321_248_518_- 1.6.-.-
11932321_248_518_- 1.6.99.5
12030781_19_882_+ 2.8.3.-
12030781_19_882_+ 2.-.-.-
12020311_1_458_- 4.3.3.7
12020311_1_458_- 4.-.-.-
12020065_665_1024_+ 2.5.1.-
12020065_665_1024_+ 3.-.-.-
11970354_1_463_- 4.2.1.2
11970354_1_463_- 4.-.-.-
12046717_1_1076_+ 5.4.99.2
12046717_1_1076_+ 5.-.-.-
12046717_1_1076_+ 5.4.-.-
11943546_265_547_+ 2.-.-.-
11943546_265_547_+ 6.-.-.-
11943546_265_547_+ 6.3.5.-
11943546_265_547_+ 6.3.5.7
11934952_1_524_- 3.4.21.-
11934952_1_524_- 3.4.-.-
11934952_1_524_- 3.-.-.-
11934952_1_524_- 3.6.1.3
12036817_1034_1530_+ 2.7.7.6
12036817_1034_1530_+ 2.-.-.-
12036817_1034_1530_+ 2.7.7.-
11978476_1_542_+ 1.1.1.205
11978476_1_542_+ 1.-.-.-
12028065_878_1206_- 3.-.-.-
11973124_1_562_+ 2.-.-.-
12047093_116_946_- 2.-.-.-
12047093_116_946_- 2.4.-.-
12047093_116_946_- 2.4.1.57
11926635_112_505_- 1.2.4.1
11926635_112_505_- 1.-.-.-
11994314_1_158_+ 2.5.1.17
11994314_1_158_+ 2.-.-.-
11957413_1_588_+ 2.-.-.-
11957413_1_588_+ 2.3.3.-
11941794_42_542_- 3.-.-.-
11962394_1_605_+ 1.6.5.3
11962394_1_605_+ 1.-.-.-
11962394_1_605_+ 1.6.-.-
11949793_1_564_+ 6.2.1.1
11949793_1_564_+ 6.-.-.-
11946933_1_556_+ 1.-.-.-
11946933_1_556_+ 1.13.12.16
11946227_1_554_+ 1.11.1.6
11946227_1_554_+ 1.11.1.7
11946227_1_554_+ 1.-.-.-
11990070_496_735_+ 2.7.4.6
11990070_496_735_+ 2.-.-.-
12033845_1_740_- 2.-.-.-
12033845_1_740_- 2.3.1.-
12017295_1_400_+ 2.-.-.-
11983620_1_697_- 2.-.-.-
11951125_1_568_- 6.3.1.2
11980286_260_679_- 2.6.1.52
11980286_260_679_- 2.6.1.-
11980286_260_679_- 2.-.-.-
11962532_102_606_+ 1.6.-.-
11925609_133_503_- 1.-.-.-
11961784_1_603_+ 2.-.-.-
11961784_1_603_+ 6.-.-.-
11961784_1_603_+ 6.3.5.-
11961784_1_603_+ 6.3.5.7
12038597_1_324_+ 2.-.-.-
12016565_1_470_- 4.-.-.-
12036605_1_676_+ 3.-.-.-
12007220_141_752_+ 2.-.-.-
12046057_1_516_+ 1.-.-.-
11948697_1_348_- 1.-.-.-
11948697_1_348_- 1.1.1.36
11987264_514_719_- 2.7.9.2
11987264_514_719_- 2.-.-.-
11987264_514_719_- 2.7.-.-
11968408_1_627_- 4.2.1.33
11968408_1_627_- 4.-.-.-
11959877_1_596_- 2.7.7.6
11959877_1_596_- 2.-.-.-
11959877_1_596_- 2.7.7.-
11959211_74_594_- 3.-.-.-
11959211_74_594_- 3.1.1.23
12000727_1_812_+ 2.3.1.16
12000727_1_812_+ 2.-.-.-
12000727_1_812_+ 2.3.-.-
12000727_1_812_+ 2.3.1.-
12036929_121_1349_+ 2.-.-.-
12036929_121_1349_+ 2.7.7.-
11996847_1_780_+ 2.7.7.6
11996847_1_780_+ 2.-.-.-
11996847_1_780_+ 2.7.7.-
12038367_1_472_+ 1.3.99.3
12038367_1_472_+ 1.-.-.-
12038367_1_472_+ 1.3.-.-
12027449_1_943_- 1.2.1.5
12027449_1_943_- 1.-.-.-
12027449_1_943_- 1.2.1.-
11973052_1_436_- 1.-.-.-
11973052_1_436_- 1.2.1.-
11975910_1_659_+ 1.-.-.-
11975910_1_659_+ 1.1.1.-
11975910_1_659_+ 1.1.1.37
11939796_1_537_- 3.1.13.-
11939796_1_537_- 2.7.7.8
11939796_1_537_- 2.-.-.-
11939796_1_537_- 2.7.7.-
12020433_244_1048_+ 3.-.-.-
11942312_1_543_+ 6.3.4.2
11942312_1_543_+ 6.-.-.-
11938682_316_534_- 3.1.1.3
11938682_316_534_- 3.-.-.-
12024507_615_1124_+ 1.5.1.20
12024507_615_1124_+ 1.-.-.-
11942042_1_543_+ 2.7.9.2
11942042_1_543_+ 2.-.-.-
11942042_1_543_+ 2.7.-.-
11963652_244_610_- 2.2.1.6
11963652_244_610_- 2.-.-.-
11969504_1_389_- 3.1.-.-
11969504_1_389_- 3.6.1.3
11960981_1_600_- 3.1.13.-
11960981_1_600_- 2.7.7.8
11960981_1_600_- 2.-.-.-
11960981_1_600_- 2.7.7.-
11963794_1_610_- 6.3.4.14
11977250_1_650_- 6.2.1.26
11977250_1_650_- 6.-.-.-
12031509_958_1308_- 5.1.3.2
12031509_958_1308_- 5.-.-.-
12044043_1_917_- 3.2.1.-
12044043_1_917_- 3.2.1.41
12011803_1_608_- 1.1.1.42
12011803_1_608_- 1.-.-.-
12011803_1_608_- 1.1.1.-
12024443_1_308_- 5.5.-.-
11946103_1_554_+ 6.3.1.2
11946103_1_554_+ 6.-.-.-
12032601_1073_1343_+ 1.6.5.3
12032601_1073_1343_+ 1.-.-.-
12032601_1073_1343_+ 1.6.-.-
12032601_1073_1343_+ 1.6.99.5
11968516_1_628_+ 2.7.7.6
11968516_1_628_+ 2.-.-.-
11968516_1_628_+ 2.7.7.-
12020701_1_956_- 1.2.4.2
12020701_1_956_- 1.-.-.-
12020701_1_956_- 1.2.4.-
11954905_1_580_+ 3.4.-.-
12005554_1_854_- 2.2.1.1
12005554_1_854_- 2.-.-.-
12033525_254_1120_+ 2.7.7.6
12033525_254_1120_+ 2.-.-.-
12033525_254_1120_+ 2.7.7.-
11991466_1_629_- 1.4.1.14
11991466_1_629_- 1.-.-.-
11991466_1_629_- 1.4.1.-
12008945_1_840_+ 2.7.6.1
12008945_1_840_+ 2.-.-.-
11949387_1_563_- 1.-.-.-
11967800_1_625_- 1.1.1.42
11967800_1_625_- 1.-.-.-
11967800_1_625_- 1.1.1.-
12033367_1_925_+ 3.-.-.-
12033635_1_846_- 6.2.1.3
12033635_1_846_- 6.-.-.-
11993600_1_757_- 6.2.1.5
11993600_1_757_- 6.-.-.-
11995605_121_771_+ 4.2.1.17
11995605_121_771_+ 4.-.-.-
12044393_563_1048_+ 3.6.1.1
12046611_1_488_- 1.5.1.2
12046611_1_488_- 1.-.-.-
11983852_212_699_+ 2.7.7.6
11983852_212_699_+ 2.-.-.-
11983852_212_699_+ 2.7.7.-
11958903_1_593_- 5.4.99.5
11958903_1_593_- 4.2.1.51
11996553_1_728_+ 5.3.1.1
11996553_1_728_+ 5.-.-.-
11940432_1_538_+ 2.3.1.1
11940432_1_538_+ 2.3.1.35
11940432_1_538_+ 2.-.-.-
11940432_1_538_+ 2.3.-.-
11965332_1_616_- 3.2.1.-
11965332_1_616_- 3.2.1.21
11965332_1_616_- 3.-.-.-
11965332_1_616_- 3.2.-.-
11993438_1_756_+ 2.7.7.6
11993438_1_756_+ 2.-.-.-
11993438_1_756_+ 2.7.7.-
12045193_1107_2081_+ 6.1.1.-
12045193_1107_2081_+ 6.1.1.20
12045193_1107_2081_+ 6.-.-.-
11935556_1_526_+ 1.1.1.42
11935556_1_526_+ 1.-.-.-
11935556_1_526_+ 1.1.1.-
11937002_1_161_+ 1.-.-.-
11937002_1_161_+ 1.2.1.-
11975010_1_655_+ 3.1.13.-
11975010_1_655_+ 2.7.7.8
11975010_1_655_+ 2.-.-.-
11975010_1_655_+ 2.7.7.-
11991942_1_383_- 5.1.99.1
11991942_1_383_- 5.-.-.-
11970002_241_634_+ 2.7.7.6
11970002_241_634_+ 2.-.-.-
11970002_241_634_+ 2.7.7.-
12034081_1159_1402_+ 1.7.99.4
12034081_1159_1402_+ 1.-.-.-
12038571_5_781_- 1.-.-.-
12048023_2398_2934_- 3.-.-.-
12036399_1_517_+ 1.-.-.-
11971592_1_640_+ 3.-.-.-
11939774_1_537_+ 2.7.3.-
11939774_1_537_+ 2.7.13.3
11939774_1_537_+ 2.7.-.-
12011055_307_913_+ 2.6.1.-
12011055_307_913_+ 2.-.-.-
12042419_1725_1952_- 1.-.-.-
12045055_1216_2331_- 1.-.-.-
12045055_1216_2331_- 1.17.7.1
12009223_1_764_- 1.-.-.-
11937726_1_531_+ 2.7.7.6
11937726_1_531_+ 2.-.-.-
11937726_1_531_+ 2.7.7.-
11963440_1_215_- 6.1.1.-
11963440_1_215_- 6.1.1.16
11963440_1_215_- 6.-.-.-
12008965_1_889_- 3.1.3.1
12008965_1_889_- 3.-.-.-
11999539_1_802_+ 2.7.7.6
11999539_1_802_+ 2.-.-.-
11999539_1_802_+ 2.7.7.-
11943726_1_547_- 1.2.4.1
11943726_1_547_- 1.-.-.-
12007501_1_873_+ 3.-.-.-
12007501_1_873_+ 3.5.1.-
11987024_108_717_+ 2.7.4.1
11987024_108_717_+ 2.-.-.-
12015461_290_970_- 1.-.-.-
12049447_1337_2038_+ 2.-.-.-
12049447_1337_2038_+ 2.4.-.-
12046263_1_634_- 1.1.1.86
12046263_1_634_- 1.-.-.-
12046263_1_634_- 5.-.-.-
11992416_389_750_- 1.3.5.1
11992416_389_750_- 1.-.-.-
11998679_657_795_+ 1.-.-.-
11998679_657_795_+ 1.2.1.52
12003656_76_836_- 1.3.99.3
12003656_76_836_- 1.-.-.-
12003656_76_836_- 1.3.-.-
11997531_1_786_+ 2.7.7.6
11997531_1_786_+ 2.-.-.-
11997531_1_786_+ 2.7.7.-
12000149_110_807_+ 2.7.7.6
12000149_110_807_+ 2.-.-.-
12000149_110_807_+ 2.7.7.-
11935576_33_526_+ 1.2.1.12
11935576_33_526_+ 1.-.-.-
11935576_33_526_+ 1.2.1.-
12023981_1_1113_- 2.3.1.20
12023981_1_1113_- 2.-.-.-
12023981_1_1113_- 2.3.-.-
12023217_260_979_- 2.7.6.1
12023217_260_979_- 2.-.-.-
12041649_1072_1662_+ 4.2.1.33
12041649_1072_1662_+ 4.-.-.-
12041649_1072_1662_+ 5.-.-.-
12023591_1_791_+ 1.-.-.-
12011263_697_916_+ 1.1.1.86
12011263_697_916_+ 1.-.-.-
11924181_1_500_- 3.4.-.-
12017153_1_503_- 1.6.5.3
12017153_1_503_- 1.-.-.-
12017153_1_503_- 1.6.-.-
12017153_1_503_- 1.6.99.5
11952869_372_573_- 2.-.-.-
12047291_1240_1998_- 4.2.1.17
12047291_1240_1998_- 4.-.-.-
12030213_1_576_- 3.6.1.3
11932285_1_518_- 1.4.1.13
11932285_1_518_- 1.4.-.-
11932285_1_518_- 1.-.-.-
11932285_1_518_- 1.4.-.-
11927383_26_507_- 6.2.1.5
11927383_26_507_- 6.-.-.-
12045097_2090_2340_- 6.2.1.5
12045097_2090_2340_- 6.-.-.-
12003730_1_837_- 1.-.-.-
12046851_1269_2794_+ 2.1.1.-
12046851_1269_2794_+ 2.-.-.-
12049499_5719_5985_- 1.-.-.-
11995899_34_773_+ 2.-.-.-
11995899_34_773_+ 2.3.1.-
12026373_1_982_- 5.99.1.-
12026373_1_982_- 5.99.1.3
12026373_1_982_- 5.-.-.-
12037941_40_942_+ 1.14.-.-
12008465_1_884_+ 3.-.-.-
12008465_1_884_+ 3.6.3.-
12023017_1_1004_+ 2.7.7.6
12023017_1_1004_+ 2.-.-.-
12023017_1_1004_+ 2.7.7.-
12002914_1_830_- 3.3.1.1
12002914_1_830_- 3.-.-.-
12026061_1_907_- 1.3.99.3
12026061_1_907_- 1.-.-.-
12026061_1_907_- 1.3.-.-
11988866_1_728_- 2.7.7.6
11988866_1_728_- 2.-.-.-
11988866_1_728_- 2.7.7.-
12015927_1_347_+ 1.6.5.3
12015927_1_347_+ 1.-.-.-
12015927_1_347_+ 1.6.99.5
11927365_1_507_+ 4.1.1.-
11927365_1_507_+ 4.1.1.32
11927365_1_507_+ 4.-.-.-
11927365_1_507_+ 4.1.1.-
12047467_1_221_- 1.1.1.94
12047467_1_221_- 1.-.-.-
12047467_1_221_- 1.1.1.-
12047467_1_221_- 1.1.1.94
12047467_1_221_- 1.1.1.94
11990604_1_500_+ 1.3.99.3
11990604_1_500_+ 1.-.-.-
11990604_1_500_+ 1.3.-.-
12036959_948_1537_- 1.6.5.3
12036959_948_1537_- 1.-.-.-
12036959_948_1537_- 1.6.-.-
11926481_1_505_+ 1.-.-.-
11939798_1_329_- 5.5.-.-
12008919_650_888_- 1.-.-.-
12000873_39_813_- 4.1.1.-
12000873_39_813_- 4.1.1.32
12000873_39_813_- 4.-.-.-
12000873_39_813_- 4.1.1.-
11952755_1_573_- 1.3.99.1
11952755_1_573_- 1.-.-.-
11996061_1_433_- 5.5.-.-
12045571_428_1830_+ 6.3.1.2
11966268_2_619_- 2.7.4.3
11966268_2_619_- 2.-.-.-
11966268_2_619_- 2.7.4.-
11956197_1_584_+ 1.-.-.-
11956197_1_584_+ 1.2.1.-
12025361_1_1052_+ 4.1.1.-
12025361_1_1052_+ 4.1.1.32
12025361_1_1052_+ 4.-.-.-
12025361_1_1052_+ 4.1.1.-
12046555_948_1646_- 3.2.1.-
12046555_948_1646_- 3.2.-.-
12014471_1_956_+ 5.4.-.-
11943420_1_546_- 3.-.-.-
11943420_1_546_- 3.6.3.-
11997753_1_788_+ 6.-.-.-
12043613_1_683_+ 6.3.5.3
12043613_1_683_+ 6.-.-.-
11967056_1_622_+ 3.1.1.3
11967056_1_622_+ 3.1.1.-
11967056_1_622_+ 3.-.-.-
11961159_1_601_+ 3.-.-.-
11949359_1_460_+ 6.1.1.-
11949359_1_460_+ 6.1.1.10
11949359_1_460_+ 6.-.-.-
12002630_1_828_- 6.3.2.17
12002630_1_828_- 6.-.-.-
12011219_1_915_+ 6.-.-.-
11946579_1_555_- 1.-.-.-
11946579_1_555_- 1.4.1.-
11953963_1_250_- 1.-.-.-
11953963_1_250_- 1.1.1.36
12027555_1_1193_- 1.6.5.3
12027555_1_1193_- 1.-.-.-
12027555_1_1193_- 1.6.-.-
11970538_1_200_- 1.15.1.1
11970538_1_200_- 1.-.-.-
11945705_1_552_+ 1.-.-.-
11945705_1_552_+ 1.7.99.1
12017011_1_994_- 1.2.4.1
12017011_1_994_- 1.-.-.-
11930877_1_515_+ 1.1.1.35
11930877_1_515_+ 5.1.2.3
11930877_1_515_+ 1.-.-.-
11930877_1_515_+ 5.-.-.-
11926687_1_505_- 3.4.24.-
11926687_1_505_- 3.4.-.-
11926687_1_505_- 3.-.-.-
11926687_1_505_- 3.6.1.3
12046791_616_2774_+ 1.3.99.3
12046791_616_2774_+ 1.3.-.-
12028769_1_1216_+ 3.1.6.-
11994995_1_767_+ 1.3.99.3
11994995_1_767_+ 1.-.-.-
11994995_1_767_+ 1.3.-.-
11950333_8_566_- 1.8.1.4
11950333_8_566_- 1.-.-.-
12034491_82_1325_+ 1.-.-.-
12034491_82_1325_+ 1.5.8.2
12025151_364_903_+ 1.-.-.-
12025151_364_903_+ 1.6.-.-
12025151_364_903_+ 1.6.99.5
11927331_1_507_+ 2.7.7.6
11927331_1_507_+ 2.-.-.-
11927331_1_507_+ 2.7.7.-
12013613_1_304_- 2.7.7.6
12013613_1_304_- 2.-.-.-
12013613_1_304_- 2.7.7.-
11977234_1_636_+ 3.6.1.3
12001568_296_818_+ 2.-.-.-
12003974_273_839_- 1.-.-.-
12003974_273_839_- 1.2.1.-
12041473_956_1850_- 2.6.1.16
12041473_956_1850_- 2.6.1.-
12041473_956_1850_- 2.-.-.-
12041473_956_1850_- 5.-.-.-
11962000_1_604_- 5.5.1.4
11962000_1_604_- 5.-.-.-
11926653_1_505_+ 3.1.-.-
11926653_1_505_+ 3.1.13.1
11926653_1_505_+ 3.-.-.-
11973246_1_314_+ 2.5.1.17
11973246_1_314_+ 2.-.-.-
12017755_1_1004_+ 5.99.1.-
12017755_1_1004_+ 5.99.1.3
12017755_1_1004_+ 5.-.-.-
11991716_8_745_- 2.7.7.49
11979978_1_92_+ 4.2.1.11
11979978_1_92_+ 4.-.-.-
12016689_61_819_- 1.1.1.100
12016689_61_819_- 1.-.-.-
11951415_1_518_+ 1.-.-.-
11952453_1_572_+ 1.-.-.-
11996693_45_779_- 5.-.-.-
12018757_1_1020_- 6.-.-.-
12002062_364_823_+ 4.2.1.17
12002062_364_823_+ 4.-.-.-
11936708_1_529_- 2.7.7.6
11936708_1_529_- 2.-.-.-
11936708_1_529_- 2.7.7.-
11966744_1_548_+ 2.-.-.-
12004748_1_245_+ 3.4.21.-
12004748_1_245_+ 3.4.-.-
12004748_1_245_+ 3.-.-.-
11949025_1_562_- 6.1.1.-
11949025_1_562_- 6.1.1.14
11949025_1_562_- 6.-.-.-
12024185_1_828_+ 2.4.1.1
12024185_1_828_+ 2.-.-.-
12024185_1_828_+ 2.4.-.-
12047761_1099_1995_+ 3.5.4.10
12047761_1099_1995_+ 2.1.2.3
12047761_1099_1995_+ 2.-.-.-
12047761_1099_1995_+ 3.-.-.-
11989208_1_730_+ 2.7.7.6
11989208_1_730_+ 2.-.-.-
11989208_1_730_+ 2.7.7.-
12017735_1_1004_+ 2.-.-.-
12017735_1_1004_+ 2.3.-.-
12017735_1_1004_+ 2.3.1.-
11931283_1_516_- 2.7.7.6
11931283_1_516_- 2.-.-.-
11931283_1_516_- 2.7.7.-
11968568_139_628_+ 1.-.-.-
11968568_139_628_+ 1.1.1.-
11968568_139_628_+ 1.1.1.37
12011477_631_918_- 1.3.99.1
12011477_631_918_- 1.-.-.-
12000505_1_809_- 1.4.-.-
12000505_1_809_- 1.-.-.-
12000505_1_809_- 1.4.-.-
12036373_1032_1506_+ 1.1.1.100
12036373_1032_1506_+ 1.-.-.-
12037231_1089_1551_+ 2.-.-.-
11954085_1_577_+ 1.3.99.3
11954085_1_577_+ 1.-.-.-
11954085_1_577_+ 1.3.-.-
11980186_1_535_+ 3.6.1.3
11978238_1_378_+ 3.-.-.-
11978238_1_378_+ 3.6.3.-
12039983_1207_1718_- 1.7.99.4
12039983_1207_1718_- 1.-.-.-
11972156_1_643_- 1.4.1.2
11941610_392_541_+ 1.15.1.1
11941610_392_541_+ 1.-.-.-
12023971_47_1113_+ 1.-.-.-
12023971_47_1113_+ 1.8.1.-
12023971_47_1113_+ 1.8.1.15
11963310_1_541_- 4.2.1.11
11963310_1_541_- 4.-.-.-
12038167_1_1607_- 2.7.7.6
12038167_1_1607_- 2.-.-.-
12038167_1_1607_- 2.7.7.-
11931193_1_515_- 2.7.7.6
11931193_1_515_- 2.-.-.-
11931193_1_515_- 2.7.7.-
12048695_983_1657_+ 1.-.-.-
12004346_1_138_+ 6.1.1.-
12004346_1_138_+ 6.1.1.17
12004346_1_138_+ 6.-.-.-
12004346_1_138_+ 6.1.1.-
11939158_100_535_- 2.1.1.-
11939158_100_535_- 2.-.-.-
11939158_100_535_- 2.4.-.-
12027983_904_1204_+ 1.-.-.-
12026653_1_967_- 1.1.5.3
12026653_1_967_- 1.-.-.-
12026653_1_967_- 1.1.5.3
12026653_1_967_- 1.1.5.3
11925177_1_502_+ 6.3.4.13
11925177_1_502_+ 6.-.-.-
12032475_450_1339_- 6.1.1.-
12032475_450_1339_- 6.1.1.12
12032475_450_1339_- 6.-.-.-
12002876_264_830_- 6.1.1.-
12002876_264_830_- 6.1.1.3
12002876_264_830_- 6.-.-.-
12002876_264_830_- 6.1.1.-
12005060_1_672_+ 3.4.21.-
11927929_1_508_- 3.1.13.-
11927929_1_508_- 2.7.7.8
11927929_1_508_- 2.-.-.-
11927929_1_508_- 2.7.7.-
12026627_1_617_- 3.-.-.-
12009331_1_367_+ 3.4.-.-
12009331_1_367_+ 3.-.-.-
12011233_636_915_- 1.11.1.7
12011233_636_915_- 1.11.1.9
12011233_636_915_- 1.-.-.-
11954021_1_577_- 2.-.-.-
11954021_1_577_- 2.7.-.-
11954021_1_577_- 2.7.9.1
12017739_707_1004_+ 3.6.1.3
11970398_1_244_- 1.1.1.35
11970398_1_244_- 1.-.-.-
11977590_64_667_+ 1.-.-.-
11977590_64_667_+ 1.2.1.-
12002558_1_827_- 1.8.1.4
12002558_1_827_- 1.-.-.-
11967608_1_624_+ 5.1.3.2
11967608_1_624_+ 5.-.-.-
11979142_1_525_+ 3.6.1.3
12045813_1977_2496_- 1.-.-.-
12049581_6321_7463_- 5.4.99.2
12049581_6321_7463_- 5.-.-.-
12049581_6321_7463_- 5.4.-.-
12036859_1_406_- 6.1.1.-
12036859_1_406_- 6.1.1.6
12036859_1_406_- 6.-.-.-
12017533_1_1001_+ 5.99.1.-
12017533_1_1001_+ 5.99.1.2
12017533_1_1001_+ 5.-.-.-
12042349_1_541_- 6.1.1.-
12042349_1_541_- 6.1.1.17
12042349_1_541_- 6.-.-.-
12042349_1_541_- 6.1.1.-
12043931_997_1344_- 2.3.1.20
12043931_997_1344_- 2.-.-.-
12043931_997_1344_- 2.3.-.-
12028885_1_1029_+ 2.7.7.6
12028885_1_1029_+ 2.-.-.-
12028885_1_1029_+ 2.7.7.-
11995971_1_774_- 6.2.1.26
11995971_1_774_- 6.-.-.-
12011379_1_841_+ 2.7.4.1
11991514_1_744_+ 1.1.1.133
11991514_1_744_+ 1.-.-.-
12029651_286_1020_+ 1.1.1.133
12029651_286_1020_+ 1.-.-.-
12044579_98_937_- 5.-.-.-
12014287_1_954_- 2.7.7.6
12014287_1_954_- 2.-.-.-
12014287_1_954_- 2.7.7.-
11972624_1_645_+ 1.7.99.4
11972624_1_645_+ 1.-.-.-
12033727_1_1216_+ 1.-.-.-
12033727_1_1216_+ 1.7.99.1
12033727_1_1216_+ 1.7.2.1
12041525_1227_1854_- 2.4.2.18
12041525_1227_1854_- 2.-.-.-
12041525_1227_1854_- 2.4.-.-
12033249_1_1369_+ 2.7.9.2
12033249_1_1369_+ 2.-.-.-
12033249_1_1369_+ 2.7.-.-
12001934_1_822_+ 1.2.4.1
12001934_1_822_+ 1.-.-.-
11998511_1_494_+ 2.7.4.-
11998511_1_494_+ 2.-.-.-
11998511_1_494_+ 2.7.4.22
11991528_1_744_+ 1.3.99.1
11991528_1_744_+ 1.-.-.-
12041045_1_613_+ 1.-.-.-
12041045_1_613_+ 1.2.7.3
11993866_1_684_+ 2.7.4.1
11993866_1_684_+ 2.-.-.-
11956753_1_586_+ 2.3.2.2
11956753_1_586_+ 2.-.-.-
11956753_1_586_+ 2.3.-.-
11928103_379_509_+ 1.1.1.35
11928103_379_509_+ 1.-.-.-
11980754_1_682_+ 4.3.2.2
11980754_1_682_+ 4.-.-.-
11980754_1_682_+ 4.3.2.2
12036207_1_1085_+ 1.4.-.-
12036207_1_1085_+ 1.4.1.14
12036207_1_1085_+ 1.4.7.1
12036207_1_1085_+ 1.-.-.-
12036207_1_1085_+ 1.4.-.-
12016759_1_990_+ 1.-.-.-
12016759_1_990_+ 1.2.1.-
11942510_1_544_- 6.2.1.5
11942510_1_544_- 6.-.-.-
12002856_1_830_- 4.2.1.11
12002856_1_830_- 4.-.-.-
11945999_1_553_+ 3.4.-.-
12010187_1_637_+ 2.-.-.-
12010187_1_637_+ 2.8.1.7
12025441_131_820_+ 3.6.1.3
12044209_1_341_+ 6.-.-.-
11962414_1_605_- 2.7.11.-
11962414_1_605_- 2.-.-.-
12020347_469_1026_+ 2.2.1.2
12020347_469_1026_+ 2.-.-.-
12039187_1336_1666_- 1.4.3.5
12039187_1336_1666_- 1.-.-.-
12030631_262_1032_+ 3.1.-.-
12030631_262_1032_+ 3.6.1.3
11951753_1_570_- 3.6.1.3
12039995_1122_1719_+ 1.-.-.-
12012871_1_724_+ 3.4.21.-
11972910_1_569_+ 2.7.1.40
11972910_1_569_+ 2.-.-.-
11964036_1_164_- 1.9.3.1
11964036_1_164_- 1.-.-.-
11939304_1_520_+ 1.11.1.7
11939304_1_520_+ 1.-.-.-
11939304_1_520_+ 1.11.1.15
11936674_1_529_+ 1.2.1.5
11936674_1_529_+ 1.-.-.-
11936674_1_529_+ 1.2.1.-
12033583_1_1382_+ 1.6.5.3
12033583_1_1382_+ 1.-.-.-
12033583_1_1382_+ 1.6.-.-
11973860_1_650_+ 3.-.-.-
11977966_1_668_+ 1.7.99.4
11977966_1_668_+ 1.-.-.-
12045297_1482_2269_+ 4.-.-.-
12045683_982_1962_- 3.4.21.-
12045683_982_1962_- 3.4.-.-
12045683_982_1962_- 3.-.-.-
12045683_982_1962_- 3.6.1.3
11997903_1_789_+ 6.3.5.3
11997903_1_789_+ 6.-.-.-
11951147_75_568_+ 2.-.-.-
11951147_75_568_+ 2.3.-.-
12028915_1_938_- 2.-.-.-
12028915_1_938_- 2.8.3.16
11933148_166_520_- 3.1.13.-
11933148_166_520_- 2.7.7.8
11933148_166_520_- 2.-.-.-
11933148_166_520_- 2.7.7.-
12041299_736_996_- 2.-.-.-
12025367_1_334_- 5.99.1.-
12025367_1_334_- 5.99.1.3
12025367_1_334_- 5.-.-.-
12032099_1061_1327_- 2.2.1.6
12032099_1061_1327_- 2.-.-.-
11988668_1_727_+ 1.2.4.2
11988668_1_727_+ 4.1.1.71
11988668_1_727_+ 1.2.4.-
11988668_1_727_+ 2.3.-.-
11988668_1_727_+ 4.-.-.-
11951429_1_569_- 3.4.-.-
12033459_1_192_- 4.2.1.11
12033459_1_192_- 4.-.-.-
12047383_2126_3001_+ 2.2.1.7
12047383_2126_3001_+ 2.-.-.-
12045649_1_1078_+ 2.7.7.7
12045649_1_1078_+ 3.1.-.-
12045649_1_1078_+ 2.-.-.-
12045649_1_1078_+ 2.7.7.-
12045649_1_1078_+ 3.-.-.-
11987586_237_720_+ 2.7.7.6
11987586_237_720_+ 2.-.-.-
11987586_237_720_+ 2.7.7.-
12015933_592_977_+ 3.6.1.3
12038903_1_1041_+ 1.-.-.-
11994194_1_733_+ 1.1.1.95
11994194_1_733_+ 1.-.-.-
11994194_1_733_+ 1.1.1.-
12030217_1_949_- 3.-.-.-
12030217_1_949_- 3.5.1.-
12017801_1_1005_+ 1.1.1.39
12017801_1_1005_+ 1.1.1.40
12017801_1_1005_+ 4.1.1.3
12017801_1_1005_+ 2.3.1.8
12017801_1_1005_+ 1.-.-.-
12017801_1_1005_+ 1.1.1.-
12017801_1_1005_+ 2.-.-.-
12017801_1_1005_+ 2.3.-.-
12005518_1_386_- 2.-.-.-
12005518_1_386_- 5.-.-.-
11969596_1_632_- 1.-.-.-
11969596_1_632_- 1.1.1.-
11969596_1_632_- 1.1.1.37
12006532_150_864_+ 5.3.1.9
12006532_150_864_+ 5.3.1.8
12006532_150_864_+ 5.-.-.-
11952779_114_573_+ 4.-.-.-
11971442_1_640_+ 1.1.1.205
11971442_1_640_+ 3.4.23.-
11971442_1_640_+ 1.-.-.-
11948289_1_534_+ 4.2.1.33
11948289_1_534_+ 4.-.-.-
11948289_1_534_+ 5.-.-.-
12033989_1_622_+ 6.1.1.-
12033989_1_622_+ 6.1.1.3
12033989_1_622_+ 6.-.-.-
12033989_1_622_+ 6.1.1.-
12028165_438_839_+ 5.1.99.1
12028165_438_839_+ 5.-.-.-
12025353_1_992_- 1.-.-.-
12025353_1_992_- 1.2.1.-
11995595_1_527_+ 2.3.1.51
11995595_1_527_+ 2.-.-.-
11995595_1_527_+ 2.3.-.-
12000007_19_805_+ 1.-.-.-
12027483_73_960_- 1.1.1.42
12027483_73_960_- 1.-.-.-
12027483_73_960_- 1.1.1.-
11924283_1_500_- 1.-.-.-
11924283_1_500_- 1.6.-.-
11924283_1_500_- 1.6.99.5
11957787_1_589_- 2.1.1.-
11957787_1_589_- 2.1.1.-
11957787_1_589_- 2.1.1.-
11957787_1_589_- 2.-.-.-
11959061_1_593_+ 1.1.-.-
12038367_480_1115_+ 1.-.-.-
12038367_480_1115_+ 1.3.-.-
12038367_480_1115_+ 1.3.1.62
11964300_1_612_- 5.4.99.2
11964300_1_612_- 5.-.-.-
11964300_1_612_- 5.4.-.-
11963490_1_609_+ 5.3.1.1
11963490_1_609_+ 5.-.-.-
11981570_1_686_- 5.2.1.8
11981570_1_686_- 5.-.-.-
12005288_1_497_+ 1.3.99.3
12005288_1_497_+ 1.-.-.-
12005288_1_497_+ 1.3.-.-
12012127_1_926_+ 2.1.1.72
11961225_1_601_- 4.1.1.-
11961225_1_601_- 4.1.1.32
11961225_1_601_- 4.-.-.-
11961225_1_601_- 4.1.1.-
12027709_443_988_- 1.-.-.-
12008271_1_881_- 3.-.-.-
12038947_1_170_+ 6.2.1.5
12038947_1_170_+ 6.-.-.-
12018127_71_988_- 1.3.99.3
12018127_71_988_- 1.-.-.-
12018127_71_988_- 1.3.-.-
12018127_71_988_- 1.3.99.3
11967572_332_624_- 2.7.1.4
11967572_332_624_- 2.-.-.-
12047475_1838_2719_- 2.-.-.-
11938432_1_532_+ 1.1.1.35
11938432_1_532_+ 1.-.-.-
11982718_270_693_+ 2.3.1.9
11982718_270_693_+ 2.-.-.-
11982718_270_693_+ 2.3.-.-
11982718_270_693_+ 2.3.1.-
11965342_1_616_+ 3.2.1.-
11965342_1_616_+ 3.2.1.21
11965342_1_616_+ 3.-.-.-
11965342_1_616_+ 3.2.-.-
11986082_255_711_+ 4.-.-.-
11939938_302_537_+ 2.7.7.7
11939938_302_537_+ 2.-.-.-
11939938_302_537_+ 2.7.7.-
11928315_65_509_- 3.-.-.-
12023759_215_877_+ 2.7.4.3
12023759_215_877_+ 2.-.-.-
12023759_215_877_+ 2.7.4.-
11978932_1_673_- 2.7.7.6
11978932_1_673_- 2.-.-.-
11978932_1_673_- 2.7.7.-
12042155_1_1143_+ 1.-.-.-
12005638_1_855_+ 6.1.1.-
12005638_1_855_+ 6.1.1.12
12005638_1_855_+ 6.-.-.-
11997037_1_782_+ 2.7.4.1
11997037_1_782_+ 2.-.-.-
11980958_1_632_+ 2.5.1.6
11980958_1_632_+ 2.-.-.-
12026501_1_983_- 6.1.1.-
12026501_1_983_- 6.1.1.19
12026501_1_983_- 6.-.-.-
12040721_1_965_- 1.6.5.3
12040721_1_965_- 1.-.-.-
12040721_1_965_- 1.6.99.5
12020605_1_1051_- 4.1.3.1
12020605_1_1051_- 4.-.-.-
12045965_1038_1871_- 3.6.1.3
11964158_1_612_+ 3.4.21.-
11964158_1_612_+ 3.4.-.-
11964158_1_612_+ 3.-.-.-
11981960_1_688_- 3.6.1.1
11981960_1_688_- 3.-.-.-
12015593_1_569_+ 1.-.-.-
11973658_1_649_- 6.3.5.5
11973658_1_649_- 6.-.-.-
12029749_1_817_- 1.-.-.-
11925317_1_502_- 1.3.5.1
11925317_1_502_- 1.-.-.-
11925317_1_502_- 1.3.-.-
12022539_1_421_+ 3.6.3.24
12022539_1_421_+ 3.-.-.-
12022539_1_421_+ 3.6.1.3
11995621_1_251_+ 6.2.1.5
11995621_1_251_+ 6.-.-.-
12011005_568_913_+ 6.2.1.1
12011005_568_913_+ 6.-.-.-
11931647_1_516_+ 3.-.-.-
11967516_1_244_- 2.-.-.-
11967516_1_244_- 2.4.-.-
11983708_600_698_- 3.1.-.-
11983708_600_698_- 1.15.1.1
11983708_600_698_- 3.1.11.6
11983708_600_698_- 1.-.-.-
11983708_600_698_- 3.-.-.-
11935200_1_508_- 2.8.3.-
11935200_1_508_- 2.-.-.-
12049609_1607_1882_- 2.-.-.-
12049609_1607_1882_- 2.8.1.12
12020711_1_316_- 1.-.-.-
11990646_105_739_- 1.3.99.3
11990646_105_739_- 1.-.-.-
11990646_105_739_- 1.3.-.-
11983922_434_699_- 2.-.-.-
11983922_434_699_- 2.4.-.-
11983922_434_699_- 3.-.-.-
11943202_1_546_+ 1.1.5.3
11943202_1_546_+ 1.-.-.-
11961998_144_604_- 5.-.-.-
11961998_144_604_- 5.3.1.13
11980200_317_679_- 1.-.-.-
11980200_317_679_- 1.2.1.-
12035033_407_1401_+ 1.14.-.-
12024261_1_878_- 2.-.-.-
12024261_1_878_- 2.3.-.-
12024261_1_878_- 3.1.3.41
11924895_1_501_+ 2.5.1.7
11924895_1_501_+ 2.-.-.-
11924895_1_501_+ 2.5.1.-
12044607_123_698_- 2.-.-.-
12044607_123_698_- 2.3.-.-
12034251_310_1367_+ 1.3.1.9
12034251_310_1367_+ 1.-.-.-
12034251_310_1367_+ 1.13.12.16
12032163_1_778_- 1.4.-.-
12032163_1_778_- 1.4.1.14
12032163_1_778_- 1.4.7.1
12032163_1_778_- 1.-.-.-
12032163_1_778_- 1.4.-.-
11931419_1_516_- 4.6.1.1
11931419_1_516_- 4.-.-.-
12030741_1_1025_+ 2.7.7.6
12030741_1_1025_+ 2.-.-.-
12030741_1_1025_+ 2.7.7.-
12037493_1310_1564_+ 1.2.1.38
12037493_1310_1564_+ 1.-.-.-
12037493_1310_1564_+ 1.2.1.-
12042463_1053_1957_+ 2.6.1.16
12042463_1053_1957_+ 2.6.1.-
12042463_1053_1957_+ 2.-.-.-
12032925_1_1010_+ 6.3.1.2
11983372_1_696_+ 1.4.1.13
11983372_1_696_+ 1.-.-.-
11983372_1_696_+ 1.4.1.-
11996567_130_778_+ 2.7.4.1
12022395_93_404_+ 3.1.4.1
12022395_93_404_+ 3.-.-.-
11930797_1_514_+ 1.14.12.17
11930797_1_514_+ 1.-.-.-
12014385_1_955_+ 3.1.-.-
12014385_1_955_+ 3.1.13.1
12014385_1_955_+ 3.-.-.-
12039837_1_797_+ 1.1.1.205
12039837_1_797_+ 1.-.-.-
11994945_202_767_+ 2.7.7.6
11994945_202_767_+ 2.-.-.-
11994945_202_767_+ 2.7.7.-
12044675_1016_1399_+ 1.11.1.7
12044675_1016_1399_+ 1.11.1.-
12044675_1016_1399_+ 1.-.-.-
12044675_1016_1399_+ 1.11.-.-
12017409_1_627_+ 2.3.1.9
12017409_1_627_+ 2.-.-.-
12017409_1_627_+ 2.3.-.-
12017409_1_627_+ 2.3.1.-
11985680_1_709_- 2.-.-.-
11974456_463_652_+ 1.-.-.-
11974456_463_652_+ 1.1.1.-
11974456_463_652_+ 1.1.1.37
12019749_302_1036_- 3.-.-.-
12045517_2262_2431_- 1.-.-.-
12002766_1_530_+ 1.1.5.3
12002766_1_530_+ 1.1.3.21
12002766_1_530_+ 1.-.-.-
12008363_299_882_+ 3.6.1.3
12026519_989_1168_- 2.-.-.-
11935394_1_398_+ 3.6.1.1
11935394_1_398_+ 3.-.-.-
12008085_301_879_- 1.11.1.6
12008085_301_879_- 1.11.1.7
12008085_301_879_- 1.-.-.-
11958283_1_591_- 2.5.1.26
11958283_1_591_- 1.-.-.-
11958283_1_591_- 1.1.-.-
12044929_1_239_+ 2.-.-.-
12044929_1_239_+ 2.3.-.-
11968840_1_629_- 5.2.1.8
11968840_1_629_- 5.-.-.-
11962956_1_607_- 3.6.3.-
11962956_1_607_- 3.6.1.3
12034485_137_1147_+ 6.3.2.3
12034485_137_1147_+ 6.-.-.-
11935164_230_525_+ 2.-.-.-
11935164_230_525_+ 6.-.-.-
12042199_1360_1930_+ 6.3.4.4
12042199_1360_1930_+ 6.-.-.-
11928019_32_508_- 3.1.1.3
12039819_1_632_- 2.3.1.9
12039819_1_632_- 2.-.-.-
12039819_1_632_- 2.3.-.-
12039819_1_632_- 2.3.1.-
11978180_1_669_- 6.2.1.3
11978180_1_669_- 6.-.-.-
11949537_55_563_+ 2.7.7.6
11949537_55_563_+ 2.-.-.-
11949537_55_563_+ 2.7.7.-
11941902_75_542_- 4.2.1.33
11941902_75_542_- 4.-.-.-
12026725_234_971_- 6.3.4.14
12026725_234_971_- 6.-.-.-
12046325_1_1142_+ 5.4.99.2
12046325_1_1142_+ 5.-.-.-
12046325_1_1142_+ 5.4.-.-
11983502_1_685_+ 1.1.1.85
11983502_1_685_+ 1.-.-.-
11983502_1_685_+ 1.1.1.-
12039119_1_134_- 3.1.-.-
12039119_1_134_- 3.-.-.-
12005400_45_815_- 1.-.-.-
11979196_4_674_- 3.4.11.-
11979196_4_674_- 3.4.-.-
11979196_4_674_- 3.-.-.-
11959959_1_596_- 2.7.7.6
11959959_1_596_- 2.-.-.-
11959959_1_596_- 2.7.7.-
11971372_1_639_- 3.1.-.-
11971372_1_639_- 3.6.1.3
11942032_1_543_+ 2.7.7.6
11942032_1_543_+ 2.-.-.-
11942032_1_543_+ 2.7.7.-
12041701_1_1016_+ 2.2.1.6
12041701_1_1016_+ 2.-.-.-
12039257_1_441_- 3.1.26.4
11972592_44_645_- 6.2.1.3
11972592_44_645_- 6.-.-.-
11997525_1_786_+ 2.3.-.-
11934984_1_524_- 2.7.7.6
11934984_1_524_- 2.-.-.-
11934984_1_524_- 2.7.7.-
11989788_1_734_- 5.4.99.2
11989788_1_734_- 5.-.-.-
11989788_1_734_- 5.4.-.-
12045143_1_944_- 1.4.1.2
11987990_1_723_- 2.3.3.1
11987990_1_723_- 2.-.-.-
11987990_1_723_- 2.3.-.-
11987990_1_723_- 2.3.3.-
11948983_1_190_- 2.7.7.6
11948983_1_190_- 2.-.-.-
11948983_1_190_- 2.7.7.-
12018017_1_865_+ 6.1.1.-
12018017_1_865_+ 6.1.1.15
12018017_1_865_+ 6.-.-.-
12033637_344_1384_+ 5.4.2.8
12033637_344_1384_+ 5.-.-.-
12033637_344_1384_+ 5.4.2.-
11959879_1_545_+ 1.4.1.14
11959879_1_545_+ 1.-.-.-
11959879_1_545_+ 1.4.1.-
12045973_19_888_- 3.-.-.-
11999187_1_444_+ 5.4.2.10
11999187_1_444_+ 5.-.-.-
11999187_1_444_+ 5.4.2.-
12039375_1_424_- 4.1.2.40
12039375_1_424_- 4.-.-.-
12039375_1_424_- 4.1.2.-
11974070_1_651_+ 1.7.99.4
11974070_1_651_+ 1.-.-.-
11975028_1_655_+ 3.-.-.-
11975028_1_655_+ 3.6.3.-
11997815_1_788_- 3.1.1.3
11997815_1_788_- 3.-.-.-
12049347_2085_2507_+ 3.-.-.-
12043503_1_428_- 1.1.1.35
12043503_1_428_- 1.-.-.-
12044793_1_1051_+ 1.-.-.-
12044793_1_1051_+ 1.5.1.9
11981782_1_511_+ 1.14.-.-
11970056_1_291_+ 2.2.1.6
11970056_1_291_+ 2.-.-.-
11989536_153_732_+ 3.-.-.-
11989482_1_732_- 2.7.7.4
11989482_1_732_- 2.-.-.-
11989482_1_732_- 2.7.7.-
12035813_1004_1479_+ 2.7.7.6
12035813_1004_1479_+ 2.-.-.-
12035813_1004_1479_+ 2.7.7.-
12026717_1_845_- 2.7.7.6
12026717_1_845_- 2.-.-.-
12026717_1_845_- 2.7.7.-
12038965_1_808_- 2.-.-.-
12038965_1_808_- 1.13.12.16
12020487_1_1049_- 5.99.1.-
12020487_1_1049_- 5.99.1.3
12020487_1_1049_- 5.-.-.-
11963988_1_611_+ 3.6.1.3
11985328_1_707_+ 2.7.7.6
11985328_1_707_+ 2.-.-.-
11985328_1_707_+ 2.7.7.-
11951761_1_570_- 3.-.-.-
12002044_1_279_- 1.2.1.12
12002044_1_279_- 1.-.-.-
12002044_1_279_- 1.2.1.-
11956833_1_586_- 2.7.7.6
11956833_1_586_- 2.-.-.-
11956833_1_586_- 2.7.7.-
11948983_289_562_- 2.7.7.6
11948983_289_562_- 2.-.-.-
11948983_289_562_- 2.7.7.-
11931335_1_516_- 1.1.1.86
11931335_1_516_- 1.-.-.-
11931335_1_516_- 5.-.-.-
11943292_1_546_- 1.-.-.-
12013707_1_946_+ 1.13.12.16
12000397_1_809_- 2.7.7.6
12000397_1_809_- 2.-.-.-
12000397_1_809_- 2.7.7.-
12036131_1_1392_- 2.2.1.6
12036131_1_1392_- 2.-.-.-
11928799_1_510_- 2.7.9.2
11928799_1_510_- 2.7.-.-
11958335_119_591_- 3.-.-.-
11958335_119_591_- 3.6.3.-
11927445_219_507_+ 2.7.4.6
11927445_219_507_+ 2.-.-.-
12042039_72_704_+ 3.5.4.16
12042039_72_704_+ 3.-.-.-
12035611_1151_1470_- 2.3.1.-
11941412_62_541_- 1.-.-.-
11941412_62_541_- 1.2.7.-
11941412_62_541_- 1.2.-.-
11941412_62_541_- 1.2.7.1
12049277_1562_2128_+ 2.1.1.-
12049277_1562_2128_+ 2.-.-.-
12028591_989_1141_- 5.2.1.8
12028591_989_1141_- 5.-.-.-
12027255_261_947_- 3.-.-.-
11963538_1_609_- 1.-.-.-
11981390_1_685_+ 1.4.-.-
11981390_1_685_+ 1.4.1.14
11981390_1_685_+ 1.4.7.1
11981390_1_685_+ 1.-.-.-
11981390_1_685_+ 1.4.-.-
11963240_1_608_- 1.7.99.4
11963240_1_608_- 1.-.-.-
11980984_241_683_- 4.3.2.2
11980984_241_683_- 4.-.-.-
11980984_241_683_- 4.3.2.2
12023735_618_1028_+ 3.2.1.17
12023735_618_1028_+ 3.-.-.-
12023735_618_1028_+ 3.2.-.-
11987434_1_719_- 4.2.1.33
11987434_1_719_- 4.-.-.-
12011631_459_919_- 3.-.-.-
12011583_1_533_+ 4.2.1.47
12011583_1_533_+ 4.-.-.-
12031655_1_1312_+ 1.4.1.2
11960863_1_600_+ 3.1.13.-
11960863_1_600_+ 2.7.7.8
11960863_1_600_+ 2.-.-.-
11960863_1_600_+ 2.7.7.-
11959565_1_595_- 3.4.24.-
11959565_1_595_- 3.4.-.-
11959565_1_595_- 3.-.-.-
11959565_1_595_- 3.6.1.3
12025421_1_462_+ 3.-.-.-
12028131_1_974_- 2.4.2.14
12028131_1_974_- 2.-.-.-
12028131_1_974_- 2.4.-.-
11987810_1_722_+ 1.-.-.-
11987810_1_722_+ 1.2.1.-
11963412_107_544_+ 4.-.-.-
11963412_107_544_+ 4.2.1.-
11963412_107_544_+ 4.2.1.59
11963412_107_544_+ 4.2.1.59
11932097_1_518_- 6.3.1.2
12014241_52_953_+ 5.3.1.9
12014241_52_953_+ 5.-.-.-
12007226_1_871_+ 3.-.-.-
12007226_1_871_+ 3.6.3.-
12001370_171_816_+ 1.1.1.39
12001370_171_816_+ 1.-.-.-
12046599_1_677_+ 2.-.-.-
12046599_1_677_+ 2.3.3.-
11978766_412_672_+ 3.6.1.3
12001306_1_816_+ 2.3.1.86
12001306_1_816_+ 2.-.-.-
12001306_1_816_+ 2.3.-.-
12001306_1_816_+ 6.-.-.-
12036491_196_1512_- 1.-.-.-
12019101_467_988_- 2.1.1.-
12019101_467_988_- 2.-.-.-
11992626_1_583_- 3.6.1.3
11997671_1_787_+ 1.2.4.2
11997671_1_787_+ 1.-.-.-
11997671_1_787_+ 1.2.4.-
11990496_1_659_+ 1.3.5.1
11990496_1_659_+ 1.-.-.-
11990496_1_659_+ 1.3.-.-
12042711_952_1731_- 6.3.5.2
12042711_952_1731_- 3.6.1.-
12042711_952_1731_- 6.-.-.-
12029055_1_1068_+ 1.-.-.-
12047873_1_526_- 2.-.-.-
12047873_1_526_- 6.-.-.-
12036125_1153_1493_+ 1.-.-.-
12036125_1153_1493_+ 1.6.-.-
12036125_1153_1493_+ 1.6.99.5
11945695_307_552_- 4.2.1.20
11945695_307_552_- 4.-.-.-
12035435_577_885_- 5.4.2.-
12047637_2025_2666_+ 4.3.2.2
12047637_2025_2666_+ 4.-.-.-
12047637_2025_2666_+ 4.3.2.2
11964826_1_444_+ 3.-.-.-
11943714_1_547_+ 3.-.-.-
11943714_1_547_+ 3.6.3.-
11938536_1_534_+ 2.7.7.6
11938536_1_534_+ 2.-.-.-
11938536_1_534_+ 2.7.7.-
11998257_268_791_- 5.4.-.-
12019007_571_1024_+ 5.2.1.8
12019007_571_1024_+ 5.-.-.-
11977674_1_375_- 1.1.1.86
11977674_1_375_- 1.-.-.-
12043503_502_1008_+ 3.4.-.-
12043503_502_1008_+ 3.-.-.-
11968748_1_629_+ 3.1.13.-
11968748_1_629_+ 2.7.7.8
11968748_1_629_+ 2.-.-.-
11968748_1_629_+ 2.7.7.-
12003082_1_831_+ 1.-.-.-
11962062_1_604_- 2.1.1.-
11961858_1_603_+ 2.5.1.7
11961858_1_603_+ 2.-.-.-
11961858_1_603_+ 2.5.1.-
12047885_1_751_- 2.-.-.-
12023377_1_1039_+ 1.-.-.-
11946241_1_554_- 4.2.1.20
11946241_1_554_- 4.-.-.-
11938320_1_533_- 4.3.2.2
11938320_1_533_- 4.-.-.-
11938320_1_533_- 4.3.2.2
12022999_755_985_- 4.2.1.9
12022999_755_985_- 4.-.-.-
12035839_1141_1480_+ 2.7.3.-
12035839_1141_1480_+ 2.-.-.-
12035839_1141_1480_+ 2.7.-.-
12025095_328_1135_- 2.7.1.40
12025095_328_1135_- 2.-.-.-
11967162_77_623_+ 2.3.1.16
11967162_77_623_+ 2.-.-.-
11967162_77_623_+ 2.3.-.-
11967162_77_623_+ 2.3.1.-
12000187_242_807_- 2.7.4.3
12000187_242_807_- 2.-.-.-
12000187_242_807_- 2.7.4.-
11949301_1_563_- 2.7.4.3
11949301_1_563_- 2.-.-.-
11949301_1_563_- 2.7.4.-
11972700_1_645_- 1.-.-.-
11997515_1_786_- 3.1.1.3
11997515_1_786_- 3.-.-.-
11955593_1_582_+ 2.4.1.1
11955593_1_582_+ 2.-.-.-
11955593_1_582_+ 2.4.-.-
11998315_1_792_- 1.1.1.39
11998315_1_792_- 1.1.1.40
11998315_1_792_- 4.1.1.3
11998315_1_792_- 1.-.-.-
11998315_1_792_- 1.1.1.-
11998315_1_792_- 2.3.-.-
11936032_1_527_- 2.2.1.6
11936032_1_527_- 2.-.-.-
12040861_1_940_- 1.17.4.1
12040861_1_940_- 1.-.-.-
11978806_394_672_+ 3.3.1.1
11978806_394_672_+ 3.-.-.-
11996589_159_752_+ 3.1.-.-
11996589_159_752_+ 3.-.-.-
12047207_1_225_+ 2.7.4.6
12047207_1_225_+ 2.-.-.-
11945451_1_552_- 2.7.7.6
11945451_1_552_- 2.-.-.-
11945451_1_552_- 2.7.7.-
11980318_1_546_+ 3.1.3.41
12032601_300_779_+ 1.6.5.3
12032601_300_779_+ 1.-.-.-
12032601_300_779_+ 1.6.99.5
12046943_1_211_- 4.2.1.3
12046943_1_211_- 4.-.-.-
11986686_1_362_+ 1.2.1.8
11986686_1_362_+ 1.-.-.-
11986686_1_362_+ 1.2.1.-
12016871_1_992_- 3.-.-.-
12022885_206_952_- 2.7.10.1
12022885_206_952_- 2.7.10.2
12022885_206_952_- 2.-.-.-
12005536_1_387_+ 2.7.4.6
12005536_1_387_+ 2.-.-.-
12042065_251_1594_+ 1.4.3.5
12042065_251_1594_+ 1.-.-.-
12003252_47_833_+ 1.2.1.12
12003252_47_833_+ 1.17.1.8
12003252_47_833_+ 1.-.-.-
12003252_47_833_+ 1.2.1.-
12003252_47_833_+ 1.2.1.59
11938490_1_533_- 3.-.-.-
11982220_110_690_+ 1.-.-.-
11934016_1_395_+ 1.1.1.205
11934016_1_395_+ 1.-.-.-
12016751_1_990_- 6.2.1.1
12016751_1_990_- 6.-.-.-
11975568_1_531_+ 2.-.-.-
11942622_1_544_+ 6.3.5.2
11942622_1_544_+ 3.6.1.-
11942622_1_544_+ 6.-.-.-
11925743_1_503_+ 1.1.-.-
12025607_1_1017_+ 3.-.-.-
12025607_1_1017_+ 3.6.3.-
12020141_464_850_- 5.-.-.-
12034451_1030_1417_+ 1.-.-.-
12034451_1030_1417_+ 1.14.-.-
11990890_1_740_- 1.1.1.35
11990890_1_740_- 1.-.-.-
11971308_1_639_- 2.7.7.6
11971308_1_639_- 2.-.-.-
11971308_1_639_- 2.7.7.-
11927447_1_507_- 6.3.1.2
11938646_179_534_+ 3.6.1.3
11939676_1_536_- 1.-.-.-
12005624_1_855_+ 2.7.7.6
11929033_1_511_- 3.4.21.-
11942608_1_544_+ 3.4.-.-
11928451_1_509_- 2.-.-.-
11928451_1_509_- 4.-.-.-
11928451_1_509_- 2.8.1.7
12003628_1_836_- 3.1.13.-
12003628_1_836_- 2.7.7.8
12003628_1_836_- 2.-.-.-
12003628_1_836_- 2.7.7.-
12005088_1_850_- 2.7.7.6
12005088_1_850_- 2.-.-.-
12005088_1_850_- 2.7.7.-
12047359_1250_2989_- 2.-.-.-
12047359_1250_2989_- 2.7.-.-
12047359_1250_2989_- 2.7.9.1
12048709_1_983_- 2.-.-.-
12048709_1_983_- 2.7.7.-
12045747_109_1029_+ 4.2.1.33
12045747_109_1029_+ 4.-.-.-
11956527_1_280_+ 1.3.5.1
11956527_1_280_+ 1.-.-.-
11985510_1_708_+ 4.2.1.3
11985510_1_708_+ 4.-.-.-
11985510_1_708_+ 4.2.1.99
12041405_226_840_+ 1.6.5.3
12041405_226_840_+ 1.-.-.-
12041405_226_840_+ 1.6.-.-
12041405_226_840_+ 1.6.99.5
12014575_1_958_- 6.-.-.-
11957687_1_589_+ 3.4.-.-
11972844_1_332_- 2.7.4.6
11972844_1_332_- 2.-.-.-
12026149_1_209_+ 2.3.-.-
12026149_1_209_+ 3.1.3.41
12042743_1_1040_+ 6.6.1.1
12042743_1_1040_+ 6.-.-.-
12035421_1236_1461_+ 2.7.4.3
12035421_1236_1461_+ 2.-.-.-
11987128_1_718_- 2.7.7.6
11987128_1_718_- 2.-.-.-
11987128_1_718_- 2.7.7.-
12021765_1_950_- 3.6.1.1
12021765_1_950_- 3.-.-.-
12027107_1_1044_+ 3.5.1.28
12027107_1_1044_+ 3.-.-.-
12028065_1_869_- 3.-.-.-
12024183_1_849_+ 2.3.1.20
12024183_1_849_+ 2.-.-.-
12024183_1_849_+ 2.3.-.-
12026025_1_273_- 1.1.1.42
12026025_1_273_- 1.1.1.-
11967142_1_623_- 2.7.7.6
11967142_1_623_- 2.-.-.-
11967142_1_623_- 2.7.7.-
12043161_674_1758_+ 1.1.1.85
12043161_674_1758_+ 1.-.-.-
12043161_674_1758_+ 1.1.1.-
12021377_45_962_- 3.1.13.-
12021377_45_962_- 2.7.7.8
12021377_45_962_- 2.-.-.-
12021377_45_962_- 2.7.7.-
11982440_1_691_- 3.5.-.-
11975416_1_657_+ 6.2.1.1
11975416_1_657_+ 6.-.-.-
12014481_1_956_+ 3.-.-.-
12014481_1_956_+ 3.5.1.-
12042121_369_809_+ 4.-.-.-
12042121_369_809_+ 4.2.1.-
12042121_369_809_+ 4.2.1.59
12042121_369_809_+ 4.2.1.59
12029763_1_1253_+ 1.2.4.2
12029763_1_1253_+ 1.2.4.-
12029763_1_1253_+ 2.3.-.-
11951515_148_569_- 1.-.-.-
12033405_1_254_+ 2.7.7.6
12033405_1_254_+ 2.-.-.-
12033405_1_254_+ 2.7.7.-
12020287_1_509_+ 1.8.1.4
12020287_1_509_+ 1.-.-.-
11978230_1_669_- 1.2.1.3
11978230_1_669_- 1.-.-.-
11978230_1_669_- 1.2.1.-
12042155_1176_1924_+ 6.3.5.2
12042155_1176_1924_+ 3.6.1.-
12042155_1176_1924_+ 6.-.-.-
11929211_1_511_- 2.7.7.6
11929211_1_511_- 2.-.-.-
11929211_1_511_- 2.7.7.-
12041699_352_1268_- 4.99.1.1
12041699_352_1268_- 4.-.-.-
11955031_1_580_- 1.-.-.-
11955031_1_580_- 1.2.1.-
12045231_1_556_- 3.-.-.-
12045231_1_556_- 3.6.3.-
12025485_1_1144_+ 1.-.-.-
11934250_1_523_- 3.-.-.-
11934250_1_523_- 3.6.3.-
12047643_1359_2761_+ 6.3.2.8
12047643_1359_2761_+ 6.-.-.-
11998365_164_792_+ 2.7.2.3
11998365_164_792_+ 2.-.-.-
12015389_1_969_- 3.5.2.3
12015389_1_969_- 3.-.-.-
12015389_1_969_- 3.5.-.-
12015389_1_969_- 3.5.2.-
12041649_15_1055_+ 4.2.1.33
12041649_15_1055_+ 4.-.-.-
12041649_15_1055_+ 5.-.-.-
12033683_1041_1386_+ 3.6.1.1
12003034_1_831_- 4.2.1.3
12003034_1_831_- 4.-.-.-
11984028_37_700_+ 1.2.4.2
11984028_37_700_+ 1.2.4.-
11955441_1_582_- 1.3.99.3
11955441_1_582_- 1.3.8.1
11955441_1_582_- 1.-.-.-
11955441_1_582_- 1.3.-.-
12046565_1_1092_+ 1.11.1.6
12046565_1_1092_+ 1.11.1.7
12046565_1_1092_+ 1.-.-.-
11997867_1_320_+ 4.2.1.17
11997867_1_320_+ 4.-.-.-
12024933_1_987_- 6.-.-.-
12016179_428_981_- 2.7.7.59
12016179_428_981_- 2.-.-.-
12028891_987_1229_- 2.7.3.-
12028891_987_1229_- 2.7.13.3
12028891_987_1229_- 2.7.-.-
11999253_1_799_- 3.6.1.1
11997317_266_784_+ 3.-.-.-
11951063_1_568_- 3.3.1.1
11951063_1_568_- 3.-.-.-
11935892_1_527_- 3.1.-.-
11935892_1_527_- 3.1.13.1
11935892_1_527_- 3.-.-.-
12017357_7_998_- 2.3.3.13
12017357_7_998_- 2.-.-.-
12017357_7_998_- 2.3.3.-
11971932_1_642_- 4.2.1.11
11971932_1_642_- 4.-.-.-
12008897_391_888_- 2.7.7.6
12008897_391_888_- 2.-.-.-
12008897_391_888_- 2.7.7.-
11930819_1_515_+ 1.2.1.5
11930819_1_515_+ 1.-.-.-
11930819_1_515_+ 1.2.1.-
11944644_1_459_- 1.6.5.3
11944644_1_459_- 1.-.-.-
11944644_1_459_- 1.6.-.-
12046217_1108_1941_- 6.3.5.5
12046217_1108_1941_- 6.-.-.-
12023155_314_1097_+ 4.2.1.17
12023155_314_1097_+ 4.-.-.-
12008783_31_804_+ 1.-.-.-
12023895_1_717_+ 2.3.1.-
12026695_1_1172_+ 1.7.99.4
12026695_1_1172_+ 1.-.-.-
11967626_191_624_+ 1.-.-.-
11965514_190_617_- 3.-.-.-
11965514_190_617_- 3.6.3.-
12042281_1_1724_+ 6.3.1.2
12042281_1_1724_+ 6.-.-.-
12001886_198_821_+ 3.1.-.-
12001886_198_821_+ 3.-.-.-
12001886_198_821_+ 3.1.-.-
12001886_198_821_+ 3.1.13.-
12041585_1_958_- 2.3.3.13
12041585_1_958_- 2.-.-.-
12041585_1_958_- 2.3.-.-
12041585_1_958_- 2.3.3.-
12027765_1_706_+ 1.1.1.22
12027765_1_706_+ 1.-.-.-
12027765_1_706_+ 1.1.1.-
11971386_1_639_- 6.2.1.3
11971386_1_639_- 6.-.-.-
11963586_1_610_+ 3.-.-.-
11984944_1_705_- 4.3.2.2
11984944_1_705_- 4.-.-.-
11984944_1_705_- 4.3.2.2
12015469_1_970_- 2.3.1.61
12015469_1_970_- 2.-.-.-
12015469_1_970_- 2.3.-.-
12037417_1_346_- 1.-.-.-
12037417_1_346_- 1.4.1.-
11954845_1_580_+ 2.7.7.6
11954845_1_580_+ 2.-.-.-
11954845_1_580_+ 2.7.7.-
12037955_449_994_+ 1.-.-.-
11932926_1_411_+ 2.7.7.6
11932926_1_411_+ 2.-.-.-
11932926_1_411_+ 2.7.7.-
11959619_1_595_- 1.2.4.2
11959619_1_595_- 4.1.1.71
11959619_1_595_- 1.2.4.-
11959619_1_595_- 2.3.-.-
11959619_1_595_- 4.-.-.-
11931613_1_516_+ 6.3.1.2
12042537_1161_1892_- 1.-.-.-
11978508_412_671_- 2.5.1.26
11978508_412_671_- 1.-.-.-
11978508_412_671_- 1.1.-.-
11979420_83_675_- 3.4.21.-
11979420_83_675_- 3.4.-.-
11979420_83_675_- 3.-.-.-
12042365_1_1055_+ 5.99.1.-
12042365_1_1055_+ 5.99.1.3
12042365_1_1055_+ 5.-.-.-
11945389_184_552_- 3.-.-.-
11945389_184_552_- 3.6.3.-
12032237_1_911_+ 1.3.5.1
12032237_1_911_+ 1.-.-.-
12032237_1_911_+ 1.3.-.-
11969468_1_632_- 4.-.-.-
11969468_1_632_- 4.3.3.6
12027733_1_1198_- 3.-.-.-
12000207_1_807_- 1.2.4.1
12000207_1_807_- 1.-.-.-
11971320_112_639_- 2.7.1.30
11971320_112_639_- 2.-.-.-
11971320_112_639_- 2.7.1.-
11981048_1_683_+ 3.6.3.-
11981048_1_683_+ 3.6.1.3
12020897_1_514_+ 3.6.1.3
11925677_1_503_- 2.3.1.20
11925677_1_503_- 2.-.-.-
11925677_1_503_- 2.3.-.-
12042475_1_1020_+ 5.99.1.-
12042475_1_1020_+ 5.99.1.2
12042475_1_1020_+ 5.-.-.-
12003770_1_837_+ 1.-.-.-
12004646_1_257_+ 4.1.1.-
12004646_1_257_+ 4.1.1.32
12004646_1_257_+ 4.-.-.-
12004646_1_257_+ 4.1.1.-
11976158_1_660_- 2.-.-.-
11976158_1_660_- 2.7.-.-
11976158_1_660_- 2.7.9.1
11965288_1_616_- 5.99.1.-
11965288_1_616_- 5.99.1.2
11965288_1_616_- 5.-.-.-
11973316_170_648_+ 4.2.1.11
11973316_170_648_+ 4.-.-.-
11924459_102_500_+ 2.-.-.-
11924459_102_500_+ 3.-.-.-
12041299_1270_1824_- 1.-.-.-
12037267_1_1553_- 1.2.4.2
12037267_1_1553_- 1.2.4.-
12037267_1_1553_- 2.3.-.-
11971904_1_642_+ 1.1.-.-
12045583_518_2139_+ 1.1.1.193
12045583_518_2139_+ 3.5.4.26
12045583_518_2139_+ 1.-.-.-
12045583_518_2139_+ 3.-.-.-
11948841_44_561_- 1.3.99.3
11948841_44_561_- 1.-.-.-
11948841_44_561_- 1.3.-.-
11990880_184_740_+ 1.-.-.-
11952573_1_573_+ 2.7.7.6
11952573_1_573_+ 2.-.-.-
11952573_1_573_+ 2.7.7.-
11975696_1_658_- 1.8.1.9
11975696_1_658_- 1.-.-.-
11939248_1_536_- 3.4.21.-
11939248_1_536_- 3.4.-.-
11939248_1_536_- 3.-.-.-
11939248_1_536_- 3.6.1.3
11934318_1_336_+ 2.3.3.1
11934318_1_336_+ 2.-.-.-
11934318_1_336_+ 2.3.-.-
11934318_1_336_+ 2.3.3.-
11986234_1_712_- 1.3.99.3
11986234_1_712_- 1.-.-.-
11986234_1_712_- 1.3.-.-
11963990_1_611_+ 2.1.1.13
12029949_90_1130_- 1.-.-.-
12029949_90_1130_- 1.7.2.1
12044457_2132_2232_+ 3.4.-.-
11945463_1_552_+ 3.6.1.3
11953195_1_574_+ 3.1.13.-
11953195_1_574_+ 3.-.-.-
11948625_1_561_- 1.17.4.1
11948625_1_561_- 1.-.-.-
12038351_1_860_- 4.-.-.-
12038351_1_860_- 4.2.2.-
11998779_1_796_- 2.7.7.6
11998779_1_796_- 2.-.-.-
11998779_1_796_- 2.7.7.-
11977448_1_666_- 1.7.99.4
11977448_1_666_- 1.-.-.-
11928185_1_509_- 2.7.7.6
11928185_1_509_- 2.-.-.-
11928185_1_509_- 2.7.7.-
12028285_293_688_+ 3.-.-.-
12002014_1_822_+ 1.-.-.-
12007975_1_878_- 1.6.5.3
12007975_1_878_- 1.-.-.-
12007975_1_878_- 1.6.99.5
11997755_1_698_+ 1.-.-.-
11944722_163_550_+ 3.6.1.3
12035847_1_957_+ 3.4.-.-
11924041_211_500_- 4.2.1.11
12023755_1_307_- 2.-.-.-
11987540_1_155_- 4.2.1.24
11987540_1_155_- 4.-.-.-
11980860_177_682_- 5.1.3.-
11935012_33_525_+ 1.1.1.100
11935012_33_525_+ 1.-.-.-
11952965_1_574_+ 6.3.4.14
12004480_632_844_+ 1.-.-.-
12004480_632_844_+ 1.2.7.-
12004480_632_844_+ 1.2.-.-
12004480_632_844_+ 1.2.7.1
12007885_380_877_- 3.-.-.-
12007885_380_877_- 3.6.3.-
11935102_1_518_+ 1.3.99.3
11935102_1_518_+ 1.-.-.-
11935102_1_518_+ 1.3.-.-
11943508_1_547_- 1.-.-.-
12046653_1602_1994_- 3.4.25.-
12046653_1602_1994_- 3.4.-.-
12046653_1602_1994_- 3.-.-.-
11982242_1_690_+ 1.1.1.205
11982242_1_690_+ 1.-.-.-
11953313_281_575_- 3.-.-.-
11978806_1_314_+ 5.3.1.9
11978806_1_314_+ 5.3.1.8
11978806_1_314_+ 5.-.-.-
11945215_48_551_- 3.-.-.-
11945215_48_551_- 3.6.3.-
11933816_1_522_+ 3.4.-.-
12048859_3497_3937_+ 1.4.3.5
12048859_3497_3937_+ 1.-.-.-
11972524_1_644_- 5.2.1.8
11972524_1_644_- 5.-.-.-
12047783_968_1777_- 4.1.1.23
12047783_968_1777_- 4.-.-.-
12047783_968_1777_- 4.1.1.-
12035009_1_585_+ 2.4.2.8
12035009_1_585_+ 2.-.-.-
12035009_1_585_+ 2.4.-.-
12035009_1_585_+ 2.4.2.8
11949071_110_562_- 2.7.7.6
11949071_110_562_- 2.-.-.-
11949071_110_562_- 2.7.7.-
11995985_1_548_- 2.7.7.6
11995985_1_548_- 2.-.-.-
11995985_1_548_- 2.7.7.-
12010177_216_903_+ 1.2.4.2
12010177_216_903_+ 1.-.-.-
12010177_216_903_+ 1.2.4.-
12010177_216_903_+ 2.3.-.-
11989964_1_735_+ 4.2.1.2
11989964_1_735_+ 4.-.-.-
11989964_1_735_+ 4.2.1.-
11995737_268_772_+ 1.-.-.-
11995737_268_772_+ 1.14.-.-
12032931_1_709_- 2.7.2.8
12032931_1_709_- 2.-.-.-
11968572_1_628_- 6.-.-.-
12048069_1921_2463_- 2.-.-.-
12036595_1_1517_- 5.99.1.-
12036595_1_1517_- 5.99.1.3
12036595_1_1517_- 5.-.-.-
11952559_1_572_- 6.2.1.1
11952559_1_572_- 6.-.-.-
12019283_1_992_- 3.2.1.-
12019283_1_992_- 3.2.1.41
12045647_938_1672_- 5.4.2.2
12045647_938_1672_- 5.-.-.-
12045647_938_1672_- 5.4.2.-
11952895_1_574_- 3.-.-.-
11927585_1_485_+ 1.7.99.4
11927585_1_485_+ 1.-.-.-
12039019_1_1007_+ 6.3.1.2
11954383_1_578_+ 2.-.-.-
11954383_1_578_+ 2.4.-.-
11954383_1_578_+ 2.4.1.64
11993730_1_319_- 1.-.-.-
11993730_1_319_- 1.6.-.-
11993730_1_319_- 1.6.99.5
11924967_226_501_+ 2.-.-.-
11959089_1_560_- 2.7.7.6
11959089_1_560_- 2.-.-.-
11959089_1_560_- 2.7.7.-
12049025_4016_4377_- 3.-.-.-
11926537_1_505_- 2.7.7.6
11926537_1_505_- 2.-.-.-
11926537_1_505_- 2.7.7.-
12043867_1563_1961_- 2.7.7.56
12043867_1563_1961_- 2.-.-.-
12043867_1563_1961_- 2.7.7.-
12011995_1_924_+ 1.-.-.-
11925083_1_502_+ 3.6.1.3
11991206_1_742_- 3.5.1.4
11991206_1_742_- 2.-.-.-
11991206_1_742_- 3.-.-.-
11991206_1_742_- 6.3.5.-
11929719_1_512_- 1.1.1.42
11929719_1_512_- 1.-.-.-
11929719_1_512_- 1.1.1.-
12016943_629_993_- 2.3.1.16
12016943_629_993_- 2.-.-.-
12016943_629_993_- 2.3.-.-
12016943_629_993_- 2.3.1.-
12034565_892_1423_- 1.-.-.-
12034565_892_1423_- 1.7.99.1
12045157_1114_2016_+ 2.1.1.-
11935776_1_527_- 1.-.-.-
11935776_1_527_- 1.2.-.-
12018519_175_1016_- 2.3.1.20
12018519_175_1016_- 2.-.-.-
12018519_175_1016_- 2.3.-.-
12006044_1_859_+ 1.4.-.-
12006044_1_859_+ 1.-.-.-
12006044_1_859_+ 1.4.-.-
12025013_1_729_+ 4.1.99.1
12025013_1_729_+ 4.-.-.-
12025013_1_729_+ 4.1.-.-
12046499_72_1181_+ 2.7.7.6
12046499_72_1181_+ 2.-.-.-
12046499_72_1181_+ 2.7.7.-
12026063_1_869_- 3.4.-.-
12026063_1_869_- 3.-.-.-
11987932_1_722_+ 2.7.7.7
11987932_1_722_+ 2.-.-.-
11987932_1_722_+ 2.7.7.-
12009717_1_284_- 1.6.-.-
12012869_1_908_+ 6.2.1.5
12012869_1_908_+ 6.-.-.-
11993320_1_755_- 2.-.-.-
11993320_1_755_- 6.-.-.-
11993320_1_755_- 6.3.5.-
11993320_1_755_- 6.3.5.7
11938476_1_533_- 3.-.-.-
11938476_1_533_- 3.6.3.-
11980670_1_681_+ 6.1.1.-
11980670_1_681_+ 6.1.1.17
11980670_1_681_+ 6.-.-.-
11980670_1_681_+ 6.1.1.-
11925867_1_503_+ 6.1.1.-
11925867_1_503_+ 6.1.1.3
11925867_1_503_+ 6.-.-.-
11925867_1_503_+ 6.1.1.-
12000717_1_811_- 6.3.2.17
12000717_1_811_- 6.-.-.-
12020453_83_973_- 1.-.-.-
11979390_1_675_- 2.-.-.-
12043603_1_1263_+ 3.6.1.3
11941634_1_541_- 1.1.1.86
11941634_1_541_- 1.-.-.-
11986100_1_623_+ 2.3.1.20
11986100_1_623_+ 2.-.-.-
11986100_1_623_+ 2.3.-.-
12040915_1_975_+ 3.-.-.-
12000593_1_810_- 1.-.-.-
12000593_1_810_- 1.4.1.-
12003378_1_834_+ 6.1.1.-
11977940_146_668_+ 6.3.4.5
11977940_146_668_+ 6.-.-.-
11941404_258_541_- 1.2.1.8
11941404_258_541_- 1.-.-.-
11941404_258_541_- 1.2.1.-
12025639_1_958_+ 1.-.-.-
12025639_1_958_+ 1.2.7.1
12009327_1_773_+ 2.3.1.9
12009327_1_773_+ 2.-.-.-
12009327_1_773_+ 2.3.-.-
12009327_1_773_+ 2.3.1.-
11991942_431_746_- 1.-.-.-
11955563_1_582_- 2.-.-.-
12031223_1_237_+ 2.-.-.-
12031223_1_237_+ 2.3.-.-
11988576_273_726_- 6.2.1.26
11988576_273_726_- 6.-.-.-
12022167_68_979_- 2.1.2.10
12022167_68_979_- 2.6.1.-
12022167_68_979_- 2.-.-.-
12017365_358_998_- 1.3.99.3
12017365_358_998_- 1.3.8.1
12017365_358_998_- 1.-.-.-
12017365_358_998_- 1.3.-.-
11948223_1_560_- 2.-.-.-
11948223_1_560_- 2.7.1.-
12048549_3033_3713_+ 3.-.-.-
11995009_1_172_+ 1.-.-.-
11999551_530_802_- 3.1.-.-
12029041_1059_1233_+ 2.7.7.6
12029041_1059_1233_+ 2.-.-.-
12029041_1059_1233_+ 2.7.7.-
11985678_1_709_- 3.6.1.1
11985678_1_709_- 3.-.-.-
11954683_1_380_- 1.-.-.-
11954683_1_380_- 1.2.7.-
11954683_1_380_- 1.2.-.-
11954683_1_380_- 1.2.7.1
12048181_1_971_- 2.3.1.-
12048181_1_971_- 6.-.-.-
12036159_1_1055_+ 2.-.-.-
12036159_1_1055_+ 2.7.-.-
12036159_1_1055_+ 2.7.9.1
11996793_1_358_+ 1.1.1.39
11996793_1_358_+ 1.-.-.-
11943366_1_383_+ 1.3.5.1
11943366_1_383_+ 1.-.-.-
12046791_1_598_+ 4.2.1.17
12046791_1_598_+ 4.-.-.-
12012417_1_607_- 2.7.9.2
12012417_1_607_- 2.-.-.-
12012417_1_607_- 2.7.-.-
12027511_1_466_- 2.6.1.-
12027511_1_466_- 5.-.-.-
12027511_1_466_- 5.4.3.8
11950861_1_567_+ 6.3.1.2
11950861_1_567_+ 6.-.-.-
12001638_1_819_+ 2.7.7.6
12001638_1_819_+ 2.-.-.-
12001638_1_819_+ 2.7.7.-
11927379_25_507_- 2.7.7.41
11927379_25_507_- 2.-.-.-
11927379_25_507_- 2.7.-.-
11927379_25_507_- 2.7.7.-
11985842_1_710_- 4.2.1.47
11985842_1_710_- 4.-.-.-
12024663_496_957_- 3.1.1.3
12024663_496_957_- 3.-.-.-
12029673_1_1099_- 3.6.3.31
12029673_1_1099_- 3.-.-.-
12029673_1_1099_- 3.6.3.-
12029673_1_1099_- 3.6.1.3
11974796_1_654_- 1.4.-.-
11974796_1_654_- 1.-.-.-
11974796_1_654_- 1.4.-.-
12045003_1_544_+ 1.1.1.44
12045003_1_544_+ 1.-.-.-
11988284_49_724_+ 2.-.-.-
11988284_49_724_+ 6.-.-.-
11988284_49_724_+ 6.3.5.-
11988284_49_724_+ 6.3.5.7
12017321_625_998_+ 2.7.1.30
12017321_625_998_+ 2.-.-.-
12017321_625_998_+ 2.7.1.-
11943364_1_467_+ 1.3.99.3
11943364_1_467_+ 1.-.-.-
11943364_1_467_+ 1.3.-.-
12007591_529_874_+ 1.-.-.-
12007591_529_874_+ 1.2.1.-
12029923_320_913_- 4.2.1.33
12029923_320_913_- 4.-.-.-
12029923_320_913_- 5.-.-.-
11961081_1_600_- 1.4.-.-
11961081_1_600_- 1.4.7.1
11961081_1_600_- 1.-.-.-
11961081_1_600_- 1.4.-.-
11972316_1_644_+ 2.7.2.4
11972316_1_644_+ 2.-.-.-
11988556_110_697_- 1.-.-.-
11988556_110_697_- 1.2.7.-
11988556_110_697_- 1.2.-.-
11988556_110_697_- 1.2.7.1
12048287_66_863_- 3.-.-.-
12018697_1_1019_- 1.2.4.2
12018697_1_1019_- 1.-.-.-
12018697_1_1019_- 1.2.4.-
12012161_799_926_- 2.-.-.-
12012161_799_926_- 2.3.-.-
11938356_41_533_- 2.7.4.1
12048959_75_1921_- 6.-.-.-
11963084_1_608_- 6.2.1.1
11963084_1_608_- 6.-.-.-
12011965_246_924_+ 2.1.2.1
12011965_246_924_+ 2.1.1.-
12011965_246_924_+ 2.-.-.-
11973392_1_648_- 1.-.-.-
11973392_1_648_- 1.7.2.1
11977056_1_639_- 2.7.7.7
11977056_1_639_- 2.-.-.-
11977056_1_639_- 2.7.7.-
11958067_20_590_+ 1.1.1.95
11958067_20_590_+ 1.-.-.-
11958067_20_590_+ 1.1.1.-
11977310_1_665_+ 3.4.-.-
12033591_1_1382_+ 1.6.5.3
11955861_1_583_+ 1.3.99.3
11955861_1_583_+ 1.3.-.-
11988416_1_668_+ 5.2.1.8
11988416_1_668_+ 5.-.-.-
11952049_1_571_- 5.1.1.7
11952049_1_571_- 5.-.-.-
12013245_1_940_+ 1.-.-.-
11991158_1_742_- 6.-.-.-
12049367_1075_2342_+ 5.4.2.-
12041203_483_1825_- 2.7.7.7
12041203_483_1825_- 3.1.-.-
12041203_483_1825_- 2.-.-.-
12041203_483_1825_- 2.7.7.-
12041203_483_1825_- 3.-.-.-
11995173_1_768_- 1.-.-.-
11996783_253_780_- 1.2.4.2
11996783_253_780_- 1.-.-.-
11996783_253_780_- 1.2.4.-
11996783_253_780_- 2.3.-.-
12045139_1_847_- 1.-.-.-
11938900_1_535_+ 1.3.5.1
11938900_1_535_+ 1.-.-.-
12033317_209_985_- 4.2.1.17
12033317_209_985_- 4.-.-.-
12033317_209_985_- 5.-.-.-
11931957_301_517_+ 1.-.-.-
12001127_1_815_+ 3.-.-.-
12001127_1_815_+ 3.6.3.-
11924691_1_501_- 3.4.21.-
11924691_1_501_- 3.4.-.-
11924691_1_501_- 3.-.-.-
11924691_1_501_- 3.6.1.3
12008841_1_888_+ 6.2.1.3
12008841_1_888_+ 6.-.-.-
12041379_1127_1840_- 3.5.-.-
12048357_1_528_+ 3.4.-.-
11962044_1_604_- 6.1.1.-
11962044_1_604_- 6.1.1.4
11962044_1_604_- 6.-.-.-
11993190_1_631_+ 6.3.4.13
11993190_1_631_+ 6.-.-.-
12015915_1_977_+ 1.2.4.2
12015915_1_977_+ 1.2.4.-
12015915_1_977_+ 2.3.-.-
11940372_1_538_+ 2.7.1.23
11940372_1_538_+ 2.-.-.-
11964522_1_613_+ 2.4.2.8
11964522_1_613_+ 2.-.-.-
11964522_1_613_+ 2.4.-.-
11964522_1_613_+ 2.4.2.8
12038089_1_185_+ 4.2.1.17
12038089_1_185_+ 4.-.-.-
11976948_1_664_+ 5.4.99.2
11976948_1_664_+ 5.4.-.-
11979914_239_678_+ 1.-.-.-
11979914_239_678_+ 1.11.1.15
11937720_1_310_- 2.2.1.6
12049579_1_450_+ 3.-.-.-
11974764_179_654_- 3.5.-.-
11999277_1_800_- 2.4.1.1
11999277_1_800_- 2.-.-.-
11999277_1_800_- 2.4.-.-
11956097_1_584_- 4.-.-.-
12044917_1_317_- 1.2.1.3
12044917_1_317_- 1.-.-.-
12044917_1_317_- 1.2.1.-
11956747_116_586_- 3.4.24.-
12043529_1_481_- 1.1.1.3
12043529_1_481_- 1.-.-.-
12010865_1_97_- 2.7.4.3
12010865_1_97_- 2.-.-.-
12010865_1_97_- 2.7.4.-
12002700_1_828_- 2.7.7.6
12002700_1_828_- 2.-.-.-
12002700_1_828_- 2.7.7.-
12005124_1_331_- 6.2.1.1
12005124_1_331_- 6.-.-.-
11925797_1_503_+ 5.99.1.-
11925797_1_503_+ 5.99.1.2
11925797_1_503_+ 5.-.-.-
11980548_1_681_- 1.7.99.4
11980548_1_681_- 1.-.-.-
11959435_1_378_+ 2.7.4.3
11959435_1_378_+ 2.-.-.-
11959435_1_378_+ 2.7.4.-
12046693_2026_2385_- 1.-.-.-
11996109_1_775_- 6.1.1.-
11996109_1_775_- 6.1.1.3
11996109_1_775_- 6.-.-.-
11996109_1_775_- 6.1.1.-
12021871_650_997_- 2.6.1.9
12021871_650_997_- 2.6.1.-
12021871_650_997_- 2.-.-.-
12021871_650_997_- 2.6.1.9
12015725_1_574_- 1.-.-.-
12015725_1_574_- 1.14.-.-
12015725_1_574_- 1.14.12.-
12045193_1_1005_+ 6.1.1.-
12045193_1_1005_+ 6.1.1.20
12045193_1_1005_+ 6.-.-.-
11948243_1_560_+ 3.6.1.3
12044387_538_939_- 2.3.1.9
12044387_538_939_- 2.-.-.-
12044387_538_939_- 2.3.-.-
12044387_538_939_- 2.3.1.-
11950839_1_567_+ 2.3.3.1
11950839_1_567_+ 2.-.-.-
11950839_1_567_+ 2.3.-.-
11950839_1_567_+ 2.3.3.-
11951879_1_570_+ 1.7.99.4
11951879_1_570_+ 1.-.-.-
11999375_1_800_+ 2.5.1.49
11999375_1_800_+ 2.-.-.-
11999375_1_800_+ 2.5.1.-
12031757_1_405_+ 6.3.5.3
12031757_1_405_+ 3.-.-.-
12031757_1_405_+ 6.-.-.-
11931971_148_517_- 1.6.5.3
11965286_1_616_+ 2.5.1.26
11965286_1_616_+ 1.-.-.-
11965286_1_616_+ 1.1.-.-
12011263_99_590_+ 2.2.1.6
12027363_1_1189_+ 5.4.99.2
12027363_1_1189_+ 5.-.-.-
12027363_1_1189_+ 5.4.-.-
12018055_109_1009_- 6.2.1.1
12018055_109_1009_- 6.-.-.-
11939576_1_536_+ 2.7.7.6
11939576_1_536_+ 2.-.-.-
11939576_1_536_+ 2.7.7.-
12049579_6449_7239_- 4.2.1.17
12049579_6449_7239_- 4.-.-.-
11983256_1_483_- 1.11.1.6
11983256_1_483_- 1.11.1.7
11983256_1_483_- 1.-.-.-
11932453_1_333_+ 1.7.99.4
11932453_1_333_+ 1.-.-.-
11968242_1_627_- 1.1.3.15
11968242_1_627_- 1.-.-.-
11968242_1_627_- 1.1.-.-
11968242_1_627_- 1.1.3.15
11968242_1_627_- 1.1.3.15
11968242_1_627_- 1.1.3.15
12008537_1_885_- 2.-.-.-
11992234_1_397_- 1.3.99.3
11992234_1_397_- 1.-.-.-
11992234_1_397_- 1.3.-.-
11945313_1_551_+ 2.7.7.6
11945313_1_551_+ 2.-.-.-
11945313_1_551_+ 2.7.7.-
11973778_1_649_- 2.7.7.4
11973778_1_649_- 2.-.-.-
11973778_1_649_- 2.7.7.-
11998961_204_797_+ 2.3.1.129
11998961_204_797_+ 2.-.-.-
11998961_204_797_+ 2.3.-.-
11973708_1_345_- 6.3.4.5
11973708_1_345_- 6.-.-.-
12024855_1_345_+ 6.3.4.5
12024855_1_345_+ 6.-.-.-
11965058_1_615_- 3.2.1.-
11965058_1_615_- 2.-.-.-
11965058_1_615_- 2.4.-.-
11965058_1_615_- 2.4.1.-
12044819_1070_2059_+ 1.2.1.38
12044819_1070_2059_+ 1.-.-.-
12044819_1070_2059_+ 1.2.1.-
11945423_1_548_+ 4.2.1.33
11945423_1_548_+ 4.-.-.-
11991058_1_741_+ 3.6.1.3
11971800_1_641_- 1.-.-.-
11976354_277_661_+ 3.6.1.3
12004938_1_848_+ 2.7.7.6
12004938_1_848_+ 2.-.-.-
12004938_1_848_+ 2.7.7.-
11928089_1_509_+ 1.-.-.-
11928089_1_509_+ 1.7.2.4
12034799_113_853_- 3.-.-.-
12037245_79_1552_- 2.7.7.6
12037245_79_1552_- 2.-.-.-
12037245_79_1552_- 2.7.7.-
11971472_1_640_- 6.4.1.2
11971472_1_640_- 6.-.-.-
11939560_391_536_- 1.2.1.3
11939560_391_536_- 1.-.-.-
11939560_391_536_- 1.2.1.-
12045085_2015_2337_- 1.-.-.-
12045085_2015_2337_- 1.1.1.-
12045085_2015_2337_- 1.1.1.37
12002770_1_829_+ 6.-.-.-
11964478_1_613_+ 1.-.-.-
12038235_1_977_- 6.3.2.17
12038235_1_977_- 6.-.-.-
11982078_1_689_- 4.1.1.-
11982078_1_689_- 4.1.1.32
11982078_1_689_- 4.-.-.-
11982078_1_689_- 4.1.1.-
12028395_1042_1216_+ 1.1.1.95
12028395_1042_1216_+ 1.-.-.-
12028395_1042_1216_+ 1.1.1.-
12023185_1_993_- 2.3.1.20
12023185_1_993_- 2.-.-.-
12023185_1_993_- 2.3.-.-
11953227_1_575_+ 2.7.7.6
11953227_1_575_+ 2.-.-.-
11953227_1_575_+ 2.7.7.-
12013627_1_212_+ 1.1.1.3
12013627_1_212_+ 1.-.-.-
12034565_464_865_- 1.-.-.-
12034565_464_865_- 1.7.99.1
11982314_1_690_- 1.4.1.4
11982314_1_690_- 1.-.-.-
11982314_1_690_- 1.4.1.-
12045991_1070_1987_+ 3.-.-.-
12045991_1070_1987_+ 3.8.1.5
12031317_160_492_- 2.-.-.-
12031819_364_906_- 3.4.11.-
12031819_364_906_- 3.-.-.-
11967332_1_512_- 3.6.3.-
11967332_1_512_- 3.6.1.3
12032799_1_518_- 2.6.1.-
12032799_1_518_- 2.-.-.-
11948261_1_560_+ 2.7.7.6
11948261_1_560_+ 2.-.-.-
11948261_1_560_+ 2.7.7.-
12008573_777_885_+ 3.1.-.-
12008573_777_885_+ 3.-.-.-
12032147_1_1328_+ 3.6.3.-
12032147_1_1328_+ 3.6.1.3
12035469_1_984_- 1.1.1.205
12035469_1_984_- 1.-.-.-
12046327_1_984_+ 3.6.1.3
11987212_1_551_+ 4.2.1.11
11987212_1_551_+ 4.-.-.-
11947525_2_481_- 1.6.5.3
12017315_1_998_+ 3.1.-.-
12017315_1_998_+ 3.1.13.1
12017315_1_998_+ 3.-.-.-
12033931_1_544_+ 1.-.-.-
12016045_1_835_+ 4.-.-.-
12016045_1_835_+ 4.2.1.107
12009187_646_891_- 1.-.-.-
12009187_646_891_- 1.6.-.-
12009187_646_891_- 1.6.99.5
12013699_1_521_+ 4.2.1.11
12013699_1_521_+ 4.-.-.-
12015241_1_584_- 1.1.1.35
12015241_1_584_- 1.-.-.-
11970594_1_636_+ 2.7.7.6
11970594_1_636_+ 2.-.-.-
11970594_1_636_+ 2.7.7.-
12008919_1_552_- 1.10.2.2
12008919_1_552_- 1.-.-.-
11999093_1_143_+ 1.1.1.42
11999093_1_143_+ 1.-.-.-
11999093_1_143_+ 1.1.1.-
11957777_410_589_- 2.-.-.-
11957777_410_589_- 6.-.-.-
11957777_410_589_- 2.1.3.1
12040343_377_991_+ 2.-.-.-
12018583_532_1017_+ 4.2.1.11
12018583_532_1017_+ 4.-.-.-
12038121_72_1510_+ 2.7.1.30
12038121_72_1510_+ 2.-.-.-
12038121_72_1510_+ 2.7.1.-
11930033_1_513_- 6.2.1.5
11930033_1_513_- 6.-.-.-
12004970_588_848_- 4.1.1.-
12004970_588_848_- 4.1.1.32
12004970_588_848_- 4.-.-.-
12004970_588_848_- 4.1.1.-
11959495_1_595_+ 1.1.1.42
11959495_1_595_+ 1.1.1.-
11946567_1_555_+ 1.1.1.95
11946567_1_555_+ 3.1.3.3
11946567_1_555_+ 1.1.1.-
11946567_1_555_+ 3.1.3.41
11984746_182_704_+ 1.-.-.-
12001764_1_449_+ 1.3.99.3
12001764_1_449_+ 1.-.-.-
12001764_1_449_+ 1.3.-.-
12005476_1_854_+ 2.7.7.6
12005476_1_854_+ 2.-.-.-
12005476_1_854_+ 2.7.7.-
11984212_1_701_- 3.6.1.3
12007825_1_877_+ 6.3.1.2
12007825_1_877_+ 6.-.-.-
12034361_995_1414_- 4.2.1.3
12034361_995_1414_- 4.-.-.-
12034361_995_1414_- 4.2.1.99
11968334_203_627_- 3.-.-.-
11968334_203_627_- 3.6.3.-
12044207_1_355_- 2.5.1.6
12044207_1_355_- 2.-.-.-
11932303_179_518_- 1.1.1.205
11932303_179_518_- 1.-.-.-
12013663_179_874_+ 3.6.1.3
12048907_336_2011_+ 2.7.3.9
12048907_336_2011_+ 2.-.-.-
12048907_336_2011_+ 2.7.-.-
11955179_1_487_+ 3.-.-.-
11960439_1_598_- 1.1.1.94
11960439_1_598_- 1.-.-.-
11960439_1_598_- 1.1.1.-
11960439_1_598_- 1.1.1.94
11960439_1_598_- 1.1.1.94
11943896_408_548_+ 3.-.-.-
11944622_1_550_+ 2.-.-.-
11944622_1_550_+ 2.7.-.-
11944622_1_550_+ 2.7.9.1
12038343_1_873_+ 2.1.1.-
11939870_261_537_+ 2.3.1.9
11939870_261_537_+ 2.-.-.-
11939870_261_537_+ 2.3.-.-
11939870_261_537_+ 2.3.1.-
11979166_1_674_- 1.2.4.1
11979166_1_674_- 1.-.-.-
11957619_1_512_- 2.7.2.3
11957619_1_512_- 2.-.-.-
11936482_1_528_+ 4.2.1.3
11936482_1_528_+ 4.-.-.-
12018023_1_1008_+ 2.-.-.-
12018023_1_1008_+ 2.7.-.-
12018023_1_1008_+ 2.7.9.1
12046959_1_468_+ 1.8.1.4
12046959_1_468_+ 1.-.-.-
12046959_1_468_+ 1.8.1.-
12041007_1329_1808_+ 6.1.1.-
12041007_1329_1808_+ 6.1.1.15
12041007_1329_1808_+ 6.-.-.-
12036301_460_981_- 6.-.-.-
11930673_1_514_- 2.-.-.-
11994730_1_765_- 3.6.3.24
11994730_1_765_- 3.-.-.-
11950385_1_566_+ 6.3.4.4
11950385_1_566_+ 6.-.-.-
11956629_1_585_+ 2.7.7.6
11956629_1_585_+ 2.-.-.-
11956629_1_585_+ 2.7.7.-
12032295_1020_1334_+ 2.-.-.-
12032295_1020_1334_+ 6.-.-.-
12032295_1020_1334_+ 6.3.5.-
12032295_1020_1334_+ 6.3.5.7
11950181_1_565_+ 2.7.7.6
11950181_1_565_+ 2.-.-.-
11950181_1_565_+ 2.7.7.-
12002906_1_187_- 1.3.99.3
12002906_1_187_- 1.3.-.-
12017733_1_1004_- 1.2.4.1
12017733_1_1004_- 1.-.-.-
12010411_350_856_+ 1.-.-.-
12046313_38_814_- 3.4.24.-
12035009_1071_1442_+ 3.4.24.-
12035009_1071_1442_+ 3.4.-.-
12035009_1071_1442_+ 3.-.-.-
12035009_1071_1442_+ 3.6.1.3
11928101_1_509_+ 3.3.1.1
11928101_1_509_+ 3.-.-.-
11951459_1_561_+ 5.2.1.8
11951459_1_561_+ 5.-.-.-
11976262_1_661_- 3.1.13.-
11976262_1_661_- 2.7.7.8
11976262_1_661_- 2.-.-.-
11976262_1_661_- 2.7.7.-
12034701_237_1428_+ 3.-.-.-
11934508_1_523_+ 3.1.13.-
11934508_1_523_+ 2.7.7.8
11934508_1_523_+ 2.-.-.-
11934508_1_523_+ 2.7.7.-
11996831_1_460_- 2.2.1.6
11996831_1_460_- 2.-.-.-
11953785_1_474_+ 6.-.-.-
11953785_1_474_+ 6.2.1.17
11970352_1_635_- 4.1.1.-
11970352_1_635_- 4.1.1.32
11970352_1_635_- 4.-.-.-
11970352_1_635_- 4.1.1.-
11981370_1_685_+ 2.3.1.1
11981370_1_685_+ 2.3.1.35
11981370_1_685_+ 2.-.-.-
11981370_1_685_+ 2.3.-.-
11933694_1_521_- 2.7.7.6
11933694_1_521_- 2.-.-.-
11933694_1_521_- 2.7.7.-
11988788_1_634_- 3.-.-.-
11988788_1_634_- 3.6.3.-
11953057_1_574_- 1.8.1.4
11953057_1_574_- 1.-.-.-
11953057_1_574_- 1.8.1.-
12013901_1_949_+ 3.1.-.-
12013901_1_949_+ 3.6.1.3
11971828_1_641_+ 3.1.1.3
11971828_1_641_+ 3.-.-.-
11974986_1_655_+ 2.7.7.6
11974986_1_655_+ 2.-.-.-
11974986_1_655_+ 2.7.7.-
12044103_1_2052_+ 5.99.1.-
12044103_1_2052_+ 5.99.1.2
12044103_1_2052_+ 5.-.-.-
11977568_1_534_+ 2.3.3.1
11977568_1_534_+ 2.-.-.-
11977568_1_534_+ 2.3.-.-
11977568_1_534_+ 2.3.3.-
12039869_12_467_- 6.4.1.2
12019577_462_968_- 1.-.-.-
12029835_1_729_+ 5.4.2.10
12029835_1_729_+ 5.-.-.-
12029835_1_729_+ 5.4.2.-
11964602_1_613_- 3.-.-.-
11932988_1_520_+ 3.3.1.1
11932988_1_520_+ 3.-.-.-
12033519_1_1378_+ 1.-.-.-
12033519_1_1378_+ 1.2.-.-
12000599_1_810_- 1.8.1.4
12000599_1_810_- 1.-.-.-
12000599_1_810_- 1.8.1.-
12044577_1_800_- 2.7.7.4
12044577_1_800_- 2.-.-.-
12044577_1_800_- 2.7.7.-
12018735_1_433_- 5.4.99.2
12018735_1_433_- 5.-.-.-
12018735_1_433_- 5.4.-.-
11976452_1_568_+ 3.-.-.-
12043501_990_2083_- 5.2.1.8
12043501_990_2083_- 5.-.-.-
12010673_1_521_+ 1.8.1.4
12010673_1_521_+ 1.-.-.-
12010673_1_521_+ 1.8.1.-
12008133_1_332_- 2.7.4.6
12008133_1_332_- 2.-.-.-
12034583_1_989_- 2.3.1.20
12034583_1_989_- 2.-.-.-
12034583_1_989_- 2.3.-.-
12045747_1524_1997_+ 4.2.1.33
12045747_1524_1997_+ 4.-.-.-
12045747_1524_1997_+ 5.-.-.-
11930225_1_513_- 1.-.-.-
11930225_1_513_- 1.14.-.-
11930225_1_513_- 1.14.12.7
11960059_1_597_+ 3.3.1.1
11960059_1_597_+ 3.-.-.-
12017547_149_1001_+ 2.1.1.-
12017547_149_1001_+ 2.1.1.-
12017547_149_1001_+ 2.-.-.-
11963290_171_609_- 3.2.1.17
11963290_171_609_- 3.-.-.-
11963290_171_609_- 3.2.-.-
12033277_837_1370_- 3.4.-.-
12032971_1_1253_+ 3.-.-.-
12028445_1_397_- 2.6.1.-
12028445_1_397_- 2.-.-.-
12038035_1_922_- 2.7.9.2
12038035_1_922_- 2.-.-.-
12038035_1_922_- 2.7.-.-
12004374_1_843_+ 1.2.4.2
12004374_1_843_+ 1.-.-.-
12004374_1_843_+ 1.2.4.-
12004374_1_843_+ 2.3.-.-
12003690_1_837_+ 2.7.7.6
12003690_1_837_+ 2.-.-.-
12003690_1_837_+ 2.7.7.-
11982788_1_693_- 2.7.-.-
11982788_1_693_- 2.7.9.1
12031637_1_1312_+ 2.7.1.30
12031637_1_1312_+ 2.-.-.-
12031637_1_1312_+ 2.7.1.-
11953939_1_212_- 4.2.1.3
11953939_1_212_- 4.-.-.-
11953939_1_212_- 4.2.1.99
11981204_173_684_- 3.4.-.-
11981204_173_684_- 3.-.-.-
11948247_1_495_+ 6.1.1.-
11948247_1_495_+ 6.1.1.4
11948247_1_495_+ 6.-.-.-
12018369_96_1013_+ 2.4.1.1
12018369_96_1013_+ 2.-.-.-
12018369_96_1013_+ 2.4.-.-
11979770_1_677_+ 2.4.1.1
11979770_1_677_+ 2.-.-.-
11979770_1_677_+ 2.4.-.-
11972078_433_642_+ 1.7.99.4
11972078_433_642_+ 1.-.-.-
12026447_1_774_+ 1.-.-.-
12000365_132_808_- 1.-.-.-
12000365_132_808_- 1.17.7.1
11997123_1_782_+ 3.-.-.-
11997123_1_782_+ 3.6.3.-
12037097_310_972_- 3.-.-.-
11981092_1_683_- 2.7.7.6
11981092_1_683_- 2.-.-.-
11981092_1_683_- 2.7.7.-
12006918_375_868_- 1.3.99.3
12006918_375_868_- 1.-.-.-
12006918_375_868_- 1.3.-.-
11948347_1_290_+ 3.-.-.-
11948347_1_290_+ 3.6.3.-
11935096_1_362_+ 1.-.-.-
11935096_1_362_+ 1.1.1.36
12042601_1_1035_+ 2.-.-.-
12042601_1_1035_+ 2.7.-.-
12042601_1_1035_+ 2.7.9.1
11997097_1_782_- 1.-.-.-
12013767_1_800_- 2.1.1.-
12013767_1_800_- 2.1.1.-
12013767_1_800_- 2.-.-.-
12013767_1_800_- 2.1.1.192
12030137_1_379_+ 2.7.4.6
12030137_1_379_+ 2.-.-.-
11985408_1_708_+ 2.7.7.6
11985408_1_708_+ 2.-.-.-
11985408_1_708_+ 2.7.7.-
12039917_1078_1714_- 6.-.-.-
11938438_331_533_- 2.-.-.-
11972246_1_643_+ 3.1.-.-
12017809_558_1005_- 1.3.99.3
12017809_558_1005_- 1.-.-.-
12017809_558_1005_- 1.3.-.-
11957785_1_565_- 3.1.-.-
11957785_1_565_- 3.6.1.3
11984048_1_683_+ 6.-.-.-
12046341_2125_2633_- 1.8.1.4
12046341_2125_2633_- 1.-.-.-
11949713_97_564_- 3.-.-.-
11965348_262_616_- 4.2.1.47
11965348_262_616_- 4.-.-.-
12023061_1_930_- 3.4.21.-
12048865_1_527_+ 3.6.1.3
11990406_1_737_- 1.-.-.-
12031039_78_746_- 3.4.21.-
12030247_364_1044_+ 2.7.4.3
12030247_364_1044_+ 2.-.-.-
12030247_364_1044_+ 2.7.4.-
11984366_1_476_+ 3.5.-.-
12001322_1_816_+ 4.-.-.-
11966166_1_619_- 1.1.1.3
11966166_1_619_- 1.-.-.-
11972138_1_643_- 4.2.1.3
11972138_1_643_- 4.-.-.-
11972138_1_643_- 4.2.1.99
12018521_131_1016_- 2.-.-.-
12018521_131_1016_- 2.7.8.12
11969828_1_503_- 5.2.1.8
11969828_1_503_- 5.-.-.-
11963652_1_232_- 2.2.1.6
11991368_168_743_- 1.-.-.-
11991368_168_743_- 1.3.1.76
11945251_1_551_- 2.6.1.62
11945251_1_551_- 2.6.1.-
11945251_1_551_- 2.-.-.-
11932131_1_518_+ 1.3.-.-
11935400_1_526_- 1.11.1.6
11935400_1_526_- 1.11.1.7
11935400_1_526_- 1.-.-.-
12048605_648_2975_+ 1.-.-.-
11925961_1_155_+ 1.-.-.-
11925961_1_155_+ 1.3.-.-
12040943_1544_1802_- 5.4.2.1
12040943_1544_1802_- 5.-.-.-
12040943_1544_1802_- 5.4.2.-
11929333_1_182_+ 1.8.1.7
11929333_1_182_+ 1.-.-.-
12038415_1_264_+ 1.3.5.1
12038415_1_264_+ 1.-.-.-
11966130_183_619_- 1.-.-.-
11966130_183_619_- 1.11.1.15
12023155_1_312_+ 1.1.1.100
12023155_1_312_+ 1.-.-.-
12029991_1_855_+ 2.7.7.6
12029991_1_855_+ 2.-.-.-
12029991_1_855_+ 2.7.7.-
12029977_1_999_+ 2.5.1.6
12029977_1_999_+ 2.-.-.-
11976872_1_663_- 6.2.1.1
11976872_1_663_- 6.-.-.-
12030521_931_1277_- 1.8.1.4
12030521_931_1277_- 1.-.-.-
12030521_931_1277_- 1.8.1.-
11990914_1_625_+ 3.6.1.3
12043379_1081_2028_+ 1.3.5.1
12043379_1081_2028_+ 1.-.-.-
12043379_1081_2028_+ 1.3.-.-
12023779_124_1023_- 1.18.1.3
12023779_124_1023_- 1.-.-.-
12043043_679_1517_+ 5.-.-.-
11996257_1_675_- 1.-.-.-
11996257_1_675_- 1.2.1.-
11950947_316_567_+ 4.2.1.17
11950947_316_567_+ 4.-.-.-
12036019_1_891_- 6.1.1.-
12000639_1_811_- 4.2.1.11
12000639_1_811_- 4.-.-.-
11981656_1_686_- 6.3.5.3
11981656_1_686_- 6.-.-.-
11974556_1_653_- 2.7.-.-
11974556_1_653_- 2.7.9.1
12015609_56_972_- 4.2.1.33
12015609_56_972_- 4.-.-.-
11937040_1_530_+ 6.2.1.3
11937040_1_530_+ 6.-.-.-
11985096_285_706_+ 2.7.7.6
11985096_285_706_+ 2.-.-.-
11985096_285_706_+ 2.7.7.-
11942360_1_543_+ 1.-.-.-
11980446_1_680_+ 5.4.2.10
11980446_1_680_+ 5.-.-.-
11980446_1_680_+ 5.4.2.-
11958251_1_590_- 1.-.-.-
11940548_1_539_+ 5.4.2.8
11940548_1_539_+ 5.-.-.-
11940548_1_539_+ 5.4.2.-
12034943_919_1439_- 2.7.4.1
12034943_919_1439_- 2.-.-.-
12036781_1_513_- 3.-.-.-
11942776_1_242_- 1.6.5.3
11942776_1_242_- 1.-.-.-
11942776_1_242_- 1.6.99.5
12038591_1_339_- 6.4.1.3
12038591_1_339_- 6.-.-.-
11974614_507_653_- 4.-.-.-
11974614_507_653_- 4.3.3.6
11979186_1_674_+ 2.7.7.6
11979186_1_674_+ 2.-.-.-
11979186_1_674_+ 2.7.7.-
12032475_1_408_- 5.3.1.16
12032475_1_408_- 5.-.-.-
12026765_577_1174_- 2.7.3.-
12026765_577_1174_- 2.-.-.-
12026765_577_1174_- 2.7.-.-
12042345_1205_1946_- 3.6.1.3
11981952_1_688_+ 2.7.7.6
11981952_1_688_+ 2.-.-.-
11981952_1_688_+ 2.7.7.-
12043207_1_986_+ 5.99.1.-
12043207_1_986_+ 5.99.1.3
12043207_1_986_+ 5.-.-.-
12014311_1_533_+ 1.3.99.3
12014311_1_533_+ 1.3.-.-
11991770_285_745_- 2.7.7.6
11991770_285_745_- 2.-.-.-
11991770_285_745_- 2.7.7.-
11971360_1_639_+ 2.3.1.61
11971360_1_639_+ 2.-.-.-
11971360_1_639_+ 2.3.-.-
11946013_1_553_+ 6.3.1.2
11942034_1_543_+ 1.-.-.-
12011733_86_921_- 2.-.-.-
11928173_332_509_- 2.-.-.-
11928173_332_509_- 2.7.1.-
12049151_3946_4643_- 2.7.4.1
12049151_3946_4643_- 2.-.-.-
12040469_617_1677_- 5.4.-.-
11971878_429_642_- 2.3.3.1
11971878_429_642_- 2.-.-.-
11971878_429_642_- 2.3.-.-
11971878_429_642_- 2.3.3.-
12048811_3111_4026_+ 3.-.-.-
11982942_333_694_+ 1.3.5.1
11982942_333_694_+ 1.-.-.-
11989144_308_729_+ 6.-.-.-
11998365_1_156_+ 1.-.-.-
11998365_1_156_+ 1.2.1.-
11954285_1_578_+ 2.7.7.6
11954285_1_578_+ 2.-.-.-
11954285_1_578_+ 2.7.7.-
12025979_339_788_- 2.3.1.85
12043931_1_952_- 2.3.1.20
12043931_1_952_- 2.-.-.-
12043931_1_952_- 2.3.-.-
12048005_13_720_- 4.2.1.96
11941636_1_541_+ 1.-.-.-
11941636_1_541_+ 1.2.1.-
12027937_259_954_- 1.4.1.2
12027937_259_954_- 1.-.-.-
12022921_502_1093_+ 6.-.-.-
11950217_1_565_+ 2.4.2.8
11950217_1_565_+ 2.-.-.-
11950217_1_565_+ 2.4.-.-
11950217_1_565_+ 2.4.2.8
11996355_1_634_- 3.4.-.-
12020797_1_1008_- 2.-.-.-
12020797_1_1008_- 2.7.-.-
12020797_1_1008_- 2.7.9.1
11960773_1_599_- 3.-.-.-
11960773_1_599_- 3.6.1.3
12019675_1_606_+ 2.1.2.1
12019675_1_606_+ 2.1.1.-
12019675_1_606_+ 2.-.-.-
11992536_1_697_- 3.-.-.-
11992536_1_697_- 3.5.-.-
12007288_147_871_- 1.-.-.-
12007288_147_871_- 1.1.1.-
12007288_147_871_- 1.1.1.37
12025015_5_457_- 1.11.1.7
12025015_5_457_- 1.-.-.-
12025015_5_457_- 1.11.1.15
11974918_1_552_+ 3.-.-.-
11974918_1_552_+ 3.6.3.-
11980230_1_446_- 3.-.-.-
11980230_1_446_- 3.6.3.-
11925767_93_503_+ 5.1.3.1
11925767_93_503_+ 5.-.-.-
11925767_93_503_+ 5.1.3.-
12036545_1_1069_+ 3.5.4.10
12036545_1_1069_+ 2.1.2.3
12036545_1_1069_+ 2.-.-.-
12036545_1_1069_+ 3.-.-.-
12015921_1_977_- 3.4.-.-
11941548_63_541_+ 2.7.2.3
11941548_63_541_+ 2.-.-.-
12025893_381_1034_+ 1.11.1.6
12025893_381_1034_+ 1.11.1.7
12025893_381_1034_+ 1.-.-.-
11969304_68_631_+ 1.1.1.22
11969304_68_631_+ 1.1.1.-
12044341_1_993_+ 2.3.1.20
12044341_1_993_+ 2.-.-.-
12044341_1_993_+ 2.3.-.-
11940244_128_538_- 3.6.1.3
11985928_1_711_+ 1.17.4.1
11985928_1_711_+ 1.-.-.-
12036817_195_1013_+ 2.7.7.6
12036817_195_1013_+ 2.-.-.-
12036817_195_1013_+ 2.7.7.-
11974304_1_582_- 1.17.4.1
12040587_1402_1768_+ 2.7.7.7
12040587_1402_1768_+ 3.1.-.-
12040587_1402_1768_+ 2.-.-.-
12040587_1402_1768_+ 2.7.7.-
12040587_1402_1768_+ 3.-.-.-
11982894_1_694_- 6.3.5.5
11982894_1_694_- 6.-.-.-
11959527_1_595_+ 1.9.3.1
11959527_1_595_+ 1.-.-.-
11959527_1_595_+ 1.7.2.4
11987432_1_719_+ 6.3.4.2
11987432_1_719_+ 6.-.-.-
12024669_1_300_+ 2.7.7.6
12024669_1_300_+ 2.-.-.-
12024669_1_300_+ 2.7.7.-
11934176_1_523_+ 2.-.-.-
11934176_1_523_+ 6.-.-.-
11934176_1_523_+ 6.3.5.-
11934176_1_523_+ 6.3.5.7
11924955_1_501_- 3.4.21.-
11924955_1_501_- 3.4.-.-
11924955_1_501_- 3.-.-.-
11924955_1_501_- 3.6.1.3
11975922_1_282_+ 4.1.2.4
11975922_1_282_+ 4.-.-.-
12036167_1_448_+ 1.-.-.-
12036167_1_448_+ 1.1.1.-
12036167_1_448_+ 1.1.1.37
11932676_1_519_+ 1.-.-.-
11932676_1_519_+ 1.3.-.-
11980188_1_437_- 2.7.4.3
11980188_1_437_- 2.-.-.-
12039621_1_1694_- 6.-.-.-
11957309_1_587_+ 2.7.7.6
11957309_1_587_+ 2.-.-.-
11957309_1_587_+ 2.7.7.-
11954733_1_320_+ 1.-.-.-
11954733_1_320_+ 1.1.1.-
11954733_1_320_+ 1.1.1.37
11964718_1_614_+ 1.1.1.35
11964718_1_614_+ 1.-.-.-
12040809_1202_1791_+ 3.3.1.1
12040809_1202_1791_+ 3.-.-.-
11944758_196_550_+ 1.-.-.-
11944758_196_550_+ 1.1.1.36
11988834_172_728_- 2.7.7.6
11988834_172_728_- 2.-.-.-
11988834_172_728_- 2.7.7.-
11995161_1_648_+ 1.1.1.86
11995161_1_648_+ 1.-.-.-
12011569_322_919_+ 3.1.13.-
12011569_322_919_+ 2.7.7.8
12011569_322_919_+ 2.-.-.-
12011569_322_919_+ 2.7.7.-
12048925_2281_4007_+ 3.-.-.-
11932187_1_518_+ 1.1.1.205
11932187_1_518_+ 1.-.-.-
11928945_1_510_+ 1.-.-.-
12021195_15_926_- 4.1.3.36
12021195_15_926_- 4.-.-.-
11988894_239_728_+ 1.-.-.-
11988894_239_728_+ 1.14.-.-
11971426_1_640_+ 1.-.-.-
11927507_1_239_- 2.7.7.7
11927507_1_239_- 2.-.-.-
11927507_1_239_- 2.7.7.-
12018637_1_1004_+ 2.7.7.6
12018637_1_1004_+ 2.-.-.-
12018637_1_1004_+ 2.7.7.-
12013953_1_950_- 1.6.5.3
12013953_1_950_- 1.-.-.-
12013953_1_950_- 1.6.-.-
11967602_1_149_- 2.7.4.6
11967602_1_149_- 2.-.-.-
12006662_197_865_- 2.3.1.9
12006662_197_865_- 2.-.-.-
12006662_197_865_- 2.3.-.-
12006662_197_865_- 2.3.1.-
11948013_1_559_- 1.7.99.4
11948013_1_559_- 1.-.-.-
12022001_506_1000_- 5.4.2.-
11966190_290_619_- 4.2.99.18
11966190_290_619_- 3.2.2.23
11966190_290_619_- 3.-.-.-
11966190_290_619_- 3.2.-.-
11966190_290_619_- 3.2.2.-
11966190_290_619_- 4.-.-.-
11963370_1_609_- 4.2.1.3
11963370_1_609_- 4.-.-.-
11963370_1_609_- 4.2.1.99
11926527_1_505_- 3.4.-.-
11960483_1_598_- 3.-.-.-
11960483_1_598_- 3.6.1.3
12049579_5512_5877_+ 2.3.1.-
11986714_118_715_+ 3.3.1.1
11986714_118_715_+ 3.-.-.-
12030061_20_946_- 1.-.-.-
12030061_20_946_- 1.17.7.1
11929397_1_387_+ 3.1.-.-
12039465_1_1500_+ 1.2.4.1
12039465_1_1500_+ 1.-.-.-
11959855_1_596_- 6.6.1.1
11959855_1_596_- 6.-.-.-
11924317_1_500_+ 1.-.-.-
11924317_1_500_+ 1.7.99.1
12036515_1137_1513_- 6.2.1.1
12036515_1137_1513_- 6.-.-.-
11973490_1_648_- 3.1.13.-
11973490_1_648_- 2.7.7.8
11973490_1_648_- 2.-.-.-
11973490_1_648_- 2.7.7.-
11985144_1_706_- 2.5.1.26
11985144_1_706_- 1.-.-.-
11985144_1_706_- 1.1.-.-
12045541_1089_2018_+ 1.4.1.2
12018463_1_1015_+ 1.4.-.-
12018463_1_1015_+ 1.4.1.14
12018463_1_1015_+ 1.4.7.1
12018463_1_1015_+ 1.-.-.-
12018463_1_1015_+ 1.4.-.-
11932634_1_519_+ 3.6.1.1
11950855_1_567_- 3.-.-.-
11950855_1_567_- 3.6.3.-
12037827_1_973_- 2.1.1.-
12037827_1_973_- 2.1.1.-
12006158_45_860_- 3.1.1.3
12006158_45_860_- 3.-.-.-
12030209_1_196_+ 6.2.1.5
12030209_1_196_+ 6.-.-.-
12005406_231_853_+ 3.1.1.3
11951407_35_569_+ 3.-.-.-
11951407_35_569_+ 3.6.3.-
11935082_1_525_+ 5.3.1.9
11935082_1_525_+ 5.-.-.-
12019169_1_1027_+ 1.3.99.3
12019169_1_1027_+ 1.-.-.-
12019169_1_1027_+ 1.3.-.-
11999697_1_803_- 3.-.-.-
11970234_273_635_- 4.2.99.18
11970234_273_635_- 3.2.2.23
11970234_273_635_- 3.-.-.-
11970234_273_635_- 3.2.-.-
11970234_273_635_- 3.2.2.-
11970234_273_635_- 4.-.-.-
12021735_1_627_+ 2.1.2.1
12021735_1_627_+ 2.1.1.-
12021735_1_627_+ 2.-.-.-
11929159_338_511_- 1.4.-.-
11929159_338_511_- 1.4.1.14
11929159_338_511_- 1.-.-.-
11929159_338_511_- 1.4.-.-
12046499_1196_2005_+ 2.7.7.6
12046499_1196_2005_+ 2.-.-.-
12046499_1196_2005_+ 2.7.7.-
11991704_1_739_+ 3.-.-.-
11994070_1_760_- 1.7.99.4
11994070_1_760_- 1.-.-.-
12044633_1_1161_+ 2.7.7.6
12044633_1_1161_+ 2.-.-.-
12044633_1_1161_+ 2.7.7.-
11953169_286_574_+ 4.2.1.11
11953169_286_574_+ 4.-.-.-
12049521_1_490_- 1.-.-.-
12017785_1_481_- 2.3.1.117
12017785_1_481_- 2.-.-.-
12017785_1_481_- 2.3.-.-
12039757_256_1020_+ 2.7.7.6
12039757_256_1020_+ 2.-.-.-
12039757_256_1020_+ 2.7.7.-
11953589_1_576_- 1.2.1.3
11953589_1_576_- 1.-.-.-
11953589_1_576_- 1.2.1.-
11952535_1_427_- 2.8.3.5
11952535_1_427_- 2.8.3.-
11952535_1_427_- 2.-.-.-
11952531_1_231_+ 1.-.-.-
11944294_166_549_+ 3.-.-.-
11944294_166_549_+ 3.6.3.-
11949313_1_563_- 1.7.99.4
11949313_1_563_- 1.-.-.-
12015927_358_969_+ 1.6.5.3
12015927_358_969_+ 1.-.-.-
12015927_358_969_+ 1.6.-.-
12015927_358_969_+ 1.6.99.5
12033489_646_969_- 3.-.-.-
12048173_1359_2030_+ 1.-.-.-
12048173_1359_2030_+ 1.14.-.-
12048173_1359_2030_+ 1.14.15.3
12048173_1359_2030_+ 1.14.15.3
12043137_1646_2039_+ 3.6.1.3
11941718_1_542_+ 2.3.1.20
11941718_1_542_+ 2.-.-.-
11941718_1_542_+ 2.3.-.-
11980962_1_683_- 6.-.-.-
11977066_1_664_+ 2.-.-.-
12022005_512_1075_- 1.13.11.-
12022005_512_1075_- 1.13.11.3
12036915_1153_1535_- 3.2.1.14
12032965_1_589_+ 2.7.7.9
12032965_1_589_+ 2.-.-.-
12032965_1_589_+ 2.7.7.-
12030841_307_783_- 1.6.5.3
12030841_307_783_- 1.-.-.-
12030841_307_783_- 1.6.99.5
11959085_255_594_+ 2.7.7.6
11959085_255_594_+ 2.-.-.-
11959085_255_594_+ 2.7.7.-
11961894_195_603_+ 4.2.1.2
11961894_195_603_+ 4.-.-.-
12035991_1183_1487_- 6.2.1.5
12035991_1183_1487_- 6.-.-.-
11930235_1_513_- 2.7.7.6
11930235_1_513_- 2.-.-.-
11930235_1_513_- 2.7.7.-
12043355_1_1495_+ 6.1.1.-
12043355_1_1495_+ 6.1.1.7
12043355_1_1495_+ 6.-.-.-
12043355_1_1495_+ 6.1.1.-
12033099_584_1363_+ 2.-.-.-
12033099_584_1363_+ 2.4.-.-
11996373_130_777_+ 1.-.-.-
12046435_489_1031_+ 2.-.-.-
12046653_670_1550_- 3.4.25.-
12046653_670_1550_- 3.4.-.-
12046653_670_1550_- 3.-.-.-
12040785_1315_1789_- 4.2.1.46
12040785_1315_1789_- 4.-.-.-
12030069_1_303_- 2.7.1.30
12030069_1_303_- 2.-.-.-
12030069_1_303_- 2.7.1.-
12048695_2121_3107_+ 6.1.1.-
12048695_2121_3107_+ 6.1.1.17
12048695_2121_3107_+ 6.-.-.-
12048695_2121_3107_+ 6.1.1.-
11954057_165_577_- 2.7.4.6
11954057_165_577_- 2.-.-.-
11999487_1_801_+ 4.2.1.11
11999487_1_801_+ 4.-.-.-
11998917_1_797_- 3.-.-.-
11998917_1_797_- 3.6.3.-
11978058_18_669_- 2.7.4.1
12043503_1237_2084_- 5.2.1.8
12043503_1237_2084_- 5.-.-.-
11999123_1_798_+ 1.-.-.-
11999123_1_798_+ 1.2.-.-
11980154_38_679_+ 2.-.-.-
11950809_1_567_- 2.7.2.4
11950809_1_567_- 2.-.-.-
12045541_1_1056_+ 1.4.1.2
12045541_1_1056_+ 1.-.-.-
12021611_1_537_+ 2.-.-.-
12021611_1_537_+ 2.3.-.-
12008561_188_885_- 2.7.1.30
12008561_188_885_- 2.-.-.-
12008561_188_885_- 2.7.1.-
11971376_1_639_- 2.7.-.-
11964992_1_615_+ 1.7.99.4
11964992_1_615_+ 1.-.-.-
11926781_1_235_- 2.7.4.3
11926781_1_235_- 2.-.-.-
11926781_1_235_- 2.7.4.-
11955247_1_320_- 2.7.7.6
11955247_1_320_- 2.-.-.-
11955247_1_320_- 2.7.7.-
Protein6127 6.2.1.5
Protein6127 6.-.-.-
Protein7830 1.-.-.-
Protein7830 1.7.2.1
Protein7831 2.7.7.6
Protein7831 2.-.-.-
Protein7831 2.7.7.-
Protein7837 1.-.-.-
Protein7837 1.2.1.-
Protein210 2.7.7.6
Protein210 2.-.-.-
Protein210 2.7.7.-
Protein212 3.4.-.-
Protein214 1.1.1.85
Protein214 1.-.-.-
Protein214 1.1.1.-
Protein216 1.2.4.2
Protein216 1.-.-.-
Protein216 1.2.4.-
Protein219 1.2.1.27
Protein219 1.-.-.-
Protein219 1.2.1.-
Protein9172 5.2.1.8
Protein9172 5.-.-.-
Protein1557 1.-.-.-
Protein1557 1.2.7.-
Protein1557 1.2.-.-
Protein1557 1.2.7.1
Protein9473 1.3.99.3
Protein9473 1.-.-.-
Protein9473 1.3.-.-
Protein6120 2.3.1.20
Protein6120 2.-.-.-
Protein6120 2.3.-.-
Protein1555 1.7.99.4
Protein1555 1.-.-.-
Protein10148 2.1.1.-
Protein10148 2.-.-.-
Protein10148 2.1.1.-
Protein10147 1.3.99.3
Protein10147 1.-.-.-
Protein10147 1.3.-.-
Protein10142 1.13.12.16
Protein10141 6.1.1.-
Protein10141 6.1.1.3
Protein10141 6.-.-.-
Protein10141 6.1.1.-
Protein2189 3.-.-.-
Protein5248 2.-.-.-
Protein8214 2.7.7.6
Protein8214 2.-.-.-
Protein8214 2.7.7.-
Protein2242 5.-.-.-
Protein2711 1.-.-.-
Protein2711 1.2.1.-
Protein2718 1.-.-.-
Protein4712 3.1.-.-
Protein4712 3.1.13.1
Protein4712 3.-.-.-
Protein4717 2.7.7.6
Protein4717 2.-.-.-
Protein4717 2.7.7.-
Protein1286 1.-.-.-
Protein1286 1.2.1.-
Protein10041 1.-.-.-
Protein10041 1.1.1.-
Protein10041 1.1.1.37
Protein1633 6.2.1.5
Protein1633 6.-.-.-
Protein1288 1.9.3.1
Protein10099 3.6.1.3
Protein7617 6.1.1.-
Protein7617 6.1.1.3
Protein7617 6.-.-.-
Protein7617 6.1.1.-
Protein640 1.1.1.205
Protein640 1.-.-.-
Protein10097 2.-.-.-
Protein10097 3.-.-.-
Protein9263 1.1.5.3
Protein9263 1.-.-.-
Protein9265 1.-.-.-
Protein9266 3.4.25.-
Protein9266 3.4.-.-
Protein9266 3.-.-.-
Protein4974 2.-.-.-
Protein4974 2.7.-.-
Protein4974 2.7.9.1
Protein4975 1.-.-.-
Protein4975 1.2.1.-
Protein4972 2.3.1.16
Protein4972 2.-.-.-
Protein4972 2.3.-.-
Protein4972 2.3.1.-
Protein3450 3.6.1.3
Protein5064 1.11.1.7
Protein5064 1.-.-.-
Protein5064 1.11.1.15
Protein5593 3.1.-.-
Protein5591 2.7.7.6
Protein5591 2.-.-.-
Protein5591 2.7.7.-
Protein3453 1.7.99.4
Protein3453 1.-.-.-
Protein5594 6.2.1.5
Protein5594 6.-.-.-
Protein5793 6.2.1.5
Protein5793 6.-.-.-
Protein5792 1.9.3.1
Protein6714 6.-.-.-
Protein6714 6.2.1.17
Protein6715 2.7.7.6
Protein6715 2.-.-.-
Protein6715 2.7.7.-
Protein6717 6.1.1.-
Protein6717 6.1.1.14
Protein6717 6.-.-.-
Protein6713 3.6.3.-
Protein6713 3.6.1.3
Protein7442 2.1.1.-
Protein7442 2.-.-.-
Protein7442 2.1.1.171
Protein7446 1.-.-.-
Protein7446 1.1.1.36
Protein7995 3.-.-.-
Protein7995 3.6.3.-
Protein7994 2.7.-.-
Protein7994 2.7.9.1
Protein7990 6.-.-.-
Protein5629 1.1.1.42
Protein5629 1.-.-.-
Protein5629 1.1.1.-
Protein5620 2.-.-.-
Protein5620 2.7.1.-
Protein968 2.7.7.6
Protein968 2.-.-.-
Protein968 2.7.7.-
Protein6827 1.15.1.1
Protein1298 3.-.-.-
Protein1299 1.3.5.1
Protein1299 1.-.-.-
Protein1299 1.3.-.-
Protein9710 2.1.1.-
Protein7666 2.7.7.6
Protein7666 2.-.-.-
Protein7666 2.7.7.-
Protein7193 6.2.1.1
Protein7193 6.-.-.-
Protein7199 1.-.-.-
Protein7199 1.7.99.1
Protein7199 1.7.2.1
Protein2018 2.7.7.6
Protein2018 2.-.-.-
Protein2018 2.7.7.-
Protein979 6.2.1.5
Protein979 6.-.-.-
Protein970 3.-.-.-
Protein7044 2.7.7.6
Protein7044 2.-.-.-
Protein7044 2.7.7.-
Protein1640 1.-.-.-
Protein3513 4.2.1.46
Protein3513 4.-.-.-
Protein3634 2.-.-.-
Protein3634 2.7.8.-
Protein3636 2.7.7.6
Protein3636 2.-.-.-
Protein3636 2.7.7.-
Protein3632 1.-.-.-
Protein3632 1.2.1.-
Protein2905 1.3.99.3
Protein2905 1.-.-.-
Protein2905 1.3.-.-
Protein2904 2.7.7.6
Protein2904 2.-.-.-
Protein2904 2.7.7.-
Protein2900 1.-.-.-
Protein791 4.1.1.-
Protein791 4.1.1.32
Protein791 4.-.-.-
Protein791 4.1.1.-
Protein792 1.-.-.-
Protein792 1.7.2.1
Protein794 3.4.-.-
Protein794 3.-.-.-
Protein1021 5.4.-.-
Protein3570 1.1.1.39
Protein3570 1.1.1.40
Protein3570 4.1.1.3
Protein3570 2.3.1.8
Protein3570 1.-.-.-
Protein3570 1.1.1.-
Protein3570 2.-.-.-
Protein3570 2.3.-.-
Protein2309 1.-.-.-
Protein2309 1.2.7.-
Protein1901 1.3.99.3
Protein1901 1.-.-.-
Protein1901 1.3.-.-
Protein1902 1.-.-.-
Protein1902 1.11.1.15
Protein1904 1.11.1.7
Protein1905 6.3.4.14
Protein1906 3.6.3.-
Protein5367 3.1.13.-
Protein5367 2.7.7.8
Protein5367 2.-.-.-
Protein5367 2.7.7.-
Protein8415 6.3.1.2
Protein8415 6.-.-.-
Protein8414 6.-.-.-
Protein8417 1.7.99.4
Protein8417 1.-.-.-
Protein8411 3.1.-.-
Protein8411 3.6.1.3
Protein8412 4.1.1.-
Protein8412 4.1.1.32
Protein8412 4.-.-.-
Protein8412 4.1.1.-
Protein9418 1.7.99.4
Protein9418 1.-.-.-
Protein1846 2.7.9.2
Protein1846 2.-.-.-
Protein1846 2.7.-.-
Protein1840 3.-.-.-
Protein1840 3.6.3.-
Protein1848 2.7.3.-
Protein1848 2.-.-.-
Protein1848 2.7.-.-
Protein4506 6.1.1.-
Protein4506 6.1.1.14
Protein4506 6.-.-.-
Protein4505 1.-.-.-
Protein4505 1.14.13.92
Protein4504 1.1.1.35
Protein4504 1.-.-.-
Protein4500 3.1.-.-
Protein4500 1.15.1.1
Protein4500 3.1.11.6
Protein4500 1.-.-.-
Protein4500 3.-.-.-
Protein4509 2.-.-.-
Protein4509 2.3.-.-
Protein4509 2.3.1.-
Protein8679 6.3.1.2
Protein8679 6.-.-.-
Protein5107 6.3.5.5
Protein5107 6.-.-.-
Protein5100 1.3.99.3
Protein5100 1.-.-.-
Protein5100 1.3.-.-
Protein5101 5.1.3.1
Protein5101 5.-.-.-
Protein5101 5.1.3.-
Protein8671 2.7.7.27
Protein8671 2.-.-.-
Protein8671 2.7.7.-
Protein8670 1.1.1.86
Protein8670 1.-.-.-
Protein8676 3.1.-.-
Protein8676 3.-.-.-
Protein5463 2.7.7.6
Protein5463 2.-.-.-
Protein5463 2.7.7.-
Protein1597 6.2.1.5
Protein1597 6.-.-.-
Protein5460 3.1.-.-
Protein5460 3.6.1.3
Protein8966 1.17.4.1
Protein8966 1.-.-.-
Protein6108 2.3.1.20
Protein6108 2.-.-.-
Protein6108 2.3.-.-
Protein4902 3.-.-.-
Protein6105 1.-.-.-
Protein6105 1.1.-.-
Protein6105 1.1.99.8
Protein9108 3.-.-.-
Protein9109 1.-.-.-
Protein9109 1.7.99.1
Protein9100 1.1.1.100
Protein9100 1.-.-.-
Protein9102 1.-.-.-
Protein9106 2.7.7.6
Protein9106 2.-.-.-
Protein9106 2.7.7.-
Protein9107 1.3.99.3
Protein9107 1.-.-.-
Protein9107 1.3.-.-
Protein7854 3.4.21.-
Protein7854 3.4.-.-
Protein7854 3.-.-.-
Protein7856 1.-.-.-
Protein7856 1.1.1.36
Protein899 3.1.1.3
Protein899 3.-.-.-
Protein1011 1.9.3.1
Protein8250 1.1.1.42
Protein8250 1.-.-.-
Protein8250 1.1.1.-
Protein7274 2.7.7.6
Protein7274 2.-.-.-
Protein7274 2.7.7.-
Protein10167 1.2.4.2
Protein10167 1.2.4.-
Protein10167 2.3.-.-
Protein10161 2.4.2.18
Protein10161 2.-.-.-
Protein10161 2.4.-.-
Protein10160 1.1.1.205
Protein10160 1.-.-.-
Protein4106 1.9.3.1
Protein4106 1.-.-.-
Protein4106 1.7.2.4
Protein6241 2.7.7.6
Protein6241 2.-.-.-
Protein6241 2.7.7.-
Protein4109 1.-.-.-
Protein4109 1.1.1.36
Protein2733 6.3.1.2
Protein2733 6.-.-.-
Protein2731 3.-.-.-
Protein2731 3.6.3.-
Protein2735 1.1.1.35
Protein2735 4.2.1.17
Protein2735 1.-.-.-
Protein2735 4.-.-.-
Protein2221 3.6.1.3
Protein2222 6.-.-.-
Protein2229 1.-.-.-
Protein4774 3.-.-.-
Protein4775 4.2.3.1
Protein4775 4.-.-.-
Protein4777 3.-.-.-
Protein4777 3.6.3.-
Protein2715 2.7.9.2
Protein2715 2.-.-.-
Protein2715 2.7.-.-
Protein9367 2.-.-.-
Protein9367 2.4.-.-
Protein9367 3.-.-.-
Protein8854 3.4.25.-
Protein8854 3.4.-.-
Protein8854 3.-.-.-
Protein9363 3.1.13.-
Protein9363 2.7.7.8
Protein9363 2.-.-.-
Protein9363 2.7.7.-
Protein1680 2.7.7.6
Protein1680 2.-.-.-
Protein1680 2.7.7.-
Protein633 1.-.-.-
Protein633 1.2.7.-
Protein630 4.-.-.-
Protein630 4.2.2.-
Protein634 1.13.11.-
Protein634 1.13.11.3
Protein4198 3.-.-.-
Protein4198 3.6.3.-
Protein4190 1.7.99.4
Protein4190 1.-.-.-
Protein4191 3.4.24.-
Protein4191 3.4.-.-
Protein4191 3.-.-.-
Protein4191 3.6.1.3
Protein4193 3.1.13.-
Protein4193 2.7.7.8
Protein4193 2.-.-.-
Protein4193 2.7.7.-
Protein4194 6.1.1.-
Protein4194 6.1.1.12
Protein4194 6.-.-.-
Protein4195 2.7.7.6
Protein4195 2.-.-.-
Protein4195 2.7.7.-
Protein4197 3.-.-.-
Protein4197 3.6.1.-
Protein5823 2.7.7.6
Protein5823 2.-.-.-
Protein5823 2.7.7.-
Protein5827 2.7.1.30
Protein5827 2.-.-.-
Protein5827 2.7.1.-
Protein5824 1.7.99.4
Protein5824 1.-.-.-
Protein5828 1.2.4.2
Protein5828 1.-.-.-
Protein5828 1.2.4.-
Protein5828 2.3.-.-
Protein8080 5.4.99.2
Protein8080 5.-.-.-
Protein8080 5.4.-.-
Protein8081 4.-.-.-
Protein8088 2.7.7.6
Protein8088 2.-.-.-
Protein8088 2.7.7.-
Protein8089 2.-.-.-
Protein8089 6.-.-.-
Protein8089 6.3.5.-
Protein8089 6.3.5.6
Protein8089 6.3.5.7
Protein4995 1.-.-.-
Protein4995 1.7.99.1
Protein4997 1.4.4.2
Protein4997 1.-.-.-
Protein4998 4.1.2.13
Protein4998 4.-.-.-
Protein4998 4.1.2.-
Protein4999 3.1.13.-
Protein4999 2.7.7.8
Protein4999 2.-.-.-
Protein4999 2.7.7.-
Protein7229 2.-.-.-
Protein786 2.-.-.-
Protein786 2.7.-.-
Protein786 2.7.9.1
Protein5187 3.2.1.-
Protein5187 3.2.1.21
Protein5187 3.-.-.-
Protein5187 3.2.-.-
Protein991 1.-.-.-
Protein991 1.2.1.-
Protein333 1.3.99.1
Protein333 1.-.-.-
Protein994 3.-.-.-
Protein994 3.6.3.-
Protein1100 3.-.-.-
Protein1100 3.6.3.-
Protein6737 1.-.-.-
Protein6734 2.5.1.54
Protein6734 2.-.-.-
Protein1104 6.2.1.1
Protein1104 6.-.-.-
Protein6733 6.3.2.17
Protein6733 6.-.-.-
Protein7465 3.3.1.1
Protein7465 3.-.-.-
Protein7460 6.3.4.5
Protein7460 6.-.-.-
Protein5645 2.7.7.6
Protein5645 2.-.-.-
Protein5645 2.7.7.-
Protein5642 2.2.1.1
Protein5642 2.-.-.-
Protein5641 1.-.-.-
Protein6593 2.7.1.20
Protein6593 2.-.-.-
Protein6593 2.7.1.-
Protein6591 1.-.-.-
Protein6848 3.1.13.-
Protein6848 3.-.-.-
Protein6849 1.3.99.1
Protein6849 1.-.-.-
Protein2030 4.1.2.13
Protein2030 4.-.-.-
Protein2030 4.1.2.-
Protein2034 2.7.7.6
Protein2034 2.-.-.-
Protein2034 2.7.7.-
Protein2037 1.7.99.4
Protein2037 1.-.-.-
Protein955 2.7.7.6
Protein955 2.-.-.-
Protein955 2.7.7.-
Protein954 6.3.4.5
Protein954 6.-.-.-
Protein951 4.-.-.-
Protein958 2.3.1.61
Protein958 2.3.-.-
Protein7648 2.-.-.-
Protein7648 2.8.4.1
Protein2699 3.-.-.-
Protein2699 3.6.3.-
Protein2693 3.4.-.-
Protein406 1.-.-.-
Protein406 1.1.-.-
Protein406 1.1.2.8
Protein406 1.1.2.8
Protein406 1.1.2.8
Protein408 1.-.-.-
Protein408 1.2.1.-
Protein3342 3.-.-.-
Protein3342 3.6.3.-
Protein3348 2.7.7.6
Protein3348 2.-.-.-
Protein3348 2.7.7.-
Protein2967 5.2.1.8
Protein2967 5.-.-.-
Protein2964 2.7.7.4
Protein2964 2.-.-.-
Protein2964 2.7.7.-
Protein3350 2.-.-.-
Protein1920 2.7.7.6
Protein1920 2.-.-.-
Protein1920 2.7.7.-
Protein1927 1.7.99.4
Protein1927 1.-.-.-
Protein6988 4.2.1.2
Protein6988 4.-.-.-
Protein4691 1.-.-.-
Protein4691 1.2.1.-
Protein4342 1.-.-.-
Protein4342 1.2.1.-
Protein10299 6.3.1.2
Protein10299 6.-.-.-
Protein4349 6.2.1.1
Protein4349 6.-.-.-
Protein4348 1.9.3.1
Protein4348 1.-.-.-
Protein4348 1.7.2.4
Protein8479 3.1.1.3
Protein8479 3.-.-.-
Protein8475 1.7.99.4
Protein8475 1.-.-.-
Protein8473 1.-.-.-
Protein8473 1.2.1.-
Protein8471 2.7.7.6
Protein8471 2.-.-.-
Protein8471 2.7.7.-
Protein1829 2.4.2.8
Protein1829 2.-.-.-
Protein1829 2.4.-.-
Protein1829 2.4.2.8
Protein1827 1.3.99.3
Protein1827 1.3.-.-
Protein1825 1.-.-.-
Protein1824 1.3.99.3
Protein1824 1.-.-.-
Protein1824 1.3.-.-
Protein1821 3.-.-.-
Protein1821 3.6.3.-
Protein1820 1.3.99.3
Protein1820 1.-.-.-
Protein1820 1.3.-.-
Protein4528 3.6.1.3
Protein4525 2.7.7.6
Protein4525 2.-.-.-
Protein4525 2.7.7.-
Protein4527 6.3.2.6
Protein4527 6.-.-.-
Protein6984 1.15.1.1
Protein6984 1.-.-.-
Protein8691 3.6.1.3
Protein8695 5.4.2.2
Protein8695 5.-.-.-
Protein8695 5.4.2.-
Protein8698 6.2.1.1
Protein8698 6.-.-.-
Protein1345 3.-.-.-
Protein1345 3.6.3.-
Protein1574 2.7.7.6
Protein1574 2.-.-.-
Protein1574 2.7.7.-
Protein1047 2.7.6.1
Protein1047 2.-.-.-
Protein5343 2.7.7.6
Protein5343 2.-.-.-
Protein5343 2.7.7.-
Protein5340 2.7.7.6
Protein5340 2.-.-.-
Protein5340 2.7.7.-
Protein5346 1.-.-.-
Protein5347 2.7.7.6
Protein5347 2.-.-.-
Protein5347 2.7.7.-
Protein6699 2.7.7.6
Protein6699 2.-.-.-
Protein6699 2.7.7.-
Protein9732 2.7.4.1
Protein9732 2.-.-.-
Protein2216 3.4.-.-
Protein1329 3.6.3.-
Protein4835 1.-.-.-
Protein4835 1.2.1.-
Protein4834 4.2.1.17
Protein4834 4.-.-.-
Protein5129 4.2.1.33
Protein5129 4.-.-.-
Protein5125 6.4.1.3
Protein5125 6.-.-.-
Protein5122 1.1.1.35
Protein5122 1.-.-.-
Protein1319 1.1.1.42
Protein1319 1.-.-.-
Protein1319 1.1.1.-
Protein1314 3.5.4.16
Protein1314 3.-.-.-
Protein6477 1.5.1.2
Protein6477 1.-.-.-
Protein6476 1.-.-.-
Protein6476 1.4.1.-
Protein6470 2.7.7.6
Protein6470 2.-.-.-
Protein6470 2.7.7.-
Protein9122 3.-.-.-
Protein9122 3.6.3.-
Protein9123 3.-.-.-
Protein9121 2.3.1.-
Protein9127 3.-.-.-
Protein7877 4.4.1.5
Protein7877 5.1.99.1
Protein7877 5.-.-.-
Protein7871 3.-.-.-
Protein8396 1.3.5.1
Protein8396 1.-.-.-
Protein8396 1.3.-.-
Protein10103 1.17.4.1
Protein10103 1.-.-.-
Protein10100 1.-.-.-
Protein10100 1.2.1.-
Protein10107 2.7.7.6
Protein10107 2.-.-.-
Protein10107 2.7.7.-
Protein10106 3.-.-.-
Protein10106 3.6.3.-
Protein10105 2.7.3.-
Protein10105 2.-.-.-
Protein10105 2.7.-.-
Protein10104 2.7.7.7
Protein10104 3.1.-.-
Protein10104 2.-.-.-
Protein10104 2.7.7.-
Protein10104 3.-.-.-
Protein1320 1.-.-.-
Protein1320 1.1.1.-
Protein1320 1.1.1.37
Protein8996 6.2.1.3
Protein8996 6.-.-.-
Protein8993 2.1.1.-
Protein8993 2.1.1.-
Protein8993 2.-.-.-
Protein1409 2.7.4.6
Protein1409 2.-.-.-
Protein8999 2.7.4.6
Protein8999 2.-.-.-
Protein1870 5.1.3.1
Protein1870 5.-.-.-
Protein1870 5.1.3.-
Protein6186 2.7.7.6
Protein6186 2.-.-.-
Protein6186 2.7.7.-
Protein1705 5.5.1.4
Protein1705 5.-.-.-
Protein1874 6.3.1.2
Protein1874 6.-.-.-
Protein1875 1.8.1.9
Protein1875 1.-.-.-
Protein2203 4.2.1.20
Protein2203 4.-.-.-
Protein2201 1.7.99.4
Protein2201 1.-.-.-
Protein4756 1.4.-.-
Protein4756 1.4.7.1
Protein4756 1.-.-.-
Protein4756 1.4.-.-
Protein4757 2.7.4.1
Protein4750 6.-.-.-
Protein4575 1.7.99.4
Protein4575 1.-.-.-
Protein1208 4.2.1.3
Protein1208 4.-.-.-
Protein3569 1.15.1.1
Protein3569 1.-.-.-
Protein1326 6.2.1.1
Protein1326 6.-.-.-
Protein618 4.2.1.3
Protein618 4.-.-.-
Protein618 4.2.1.99
Protein610 1.-.-.-
Protein610 1.2.7.-
Protein611 3.-.-.-
Protein611 3.6.3.-
Protein9816 1.1.1.35
Protein9816 1.-.-.-
Protein3401 1.-.-.-
Protein3401 1.7.2.3
Protein3400 3.4.11.-
Protein3400 3.-.-.-
Protein3158 3.-.-.-
Protein3158 3.6.3.-
Protein3404 2.1.1.-
Protein3404 2.-.-.-
Protein3156 5.4.99.2
Protein3156 5.-.-.-
Protein3156 5.4.-.-
Protein3151 3.-.-.-
Protein3151 3.5.1.-
Protein9815 2.7.1.30
Protein9815 2.-.-.-
Protein9815 2.7.1.-
Protein9260 2.-.-.-
Protein9813 1.1.1.94
Protein9813 1.-.-.-
Protein9813 1.1.1.-
Protein9813 1.1.1.94
Protein9813 1.1.1.94
Protein9811 1.-.-.-
Protein5807 2.-.-.-
Protein5807 2.7.-.-
Protein5807 2.7.9.1
Protein9268 2.5.1.7
Protein9268 2.-.-.-
Protein9268 2.5.1.-
Protein816 1.-.-.-
Protein815 3.3.1.1
Protein815 3.-.-.-
Protein10058 2.-.-.-
Protein8988 3.6.1.3
Protein5663 3.-.-.-
Protein5663 3.6.3.-
Protein5665 5.99.1.-
Protein5665 5.99.1.2
Protein5665 5.-.-.-
Protein6867 2.7.7.6
Protein6867 2.-.-.-
Protein6867 2.7.7.-
Protein6864 1.6.5.3
Protein6864 1.-.-.-
Protein6864 1.6.-.-
Protein6864 1.6.99.5
Protein8056 2.-.-.-
Protein8546 1.3.99.3
Protein8546 1.-.-.-
Protein8546 1.3.-.-
Protein7409 3.-.-.-
Protein7409 6.-.-.-
Protein7409 3.5.2.9
Protein7409 6.4.1.6
Protein7408 1.2.4.2
Protein7408 1.2.4.-
Protein7405 1.3.99.3
Protein7405 1.-.-.-
Protein7405 1.3.-.-
Protein7404 3.1.13.-
Protein7404 3.-.-.-
Protein7402 1.-.-.-
Protein7402 1.2.1.-
Protein7401 4.-.-.-
Protein6319 6.1.1.-
Protein6319 6.1.1.21
Protein6319 6.-.-.-
Protein6311 3.6.3.-
Protein6311 3.6.1.3
Protein9727 2.7.7.6
Protein9727 2.-.-.-
Protein9727 2.7.7.-
Protein6316 6.1.1.-
Protein6316 6.1.1.14
Protein6316 6.-.-.-
Protein429 3.1.13.-
Protein429 2.7.7.8
Protein429 2.-.-.-
Protein429 2.7.7.-
Protein421 4.2.1.2
Protein421 4.-.-.-
Protein427 1.-.-.-
Protein427 1.2.1.-
Protein425 2.7.7.6
Protein425 2.-.-.-
Protein425 2.7.7.-
Protein3360 3.1.1.3
Protein3360 3.-.-.-
Protein3361 1.7.99.4
Protein3361 1.-.-.-
Protein3366 1.-.-.-
Protein3366 1.7.99.1
Protein2450 2.2.1.2
Protein2450 2.-.-.-
Protein3098 3.-.-.-
Protein3098 3.5.1.-
Protein3094 2.7.7.6
Protein3094 2.-.-.-
Protein3094 2.7.7.-
Protein3090 2.-.-.-
Protein3897 2.7.7.6
Protein3897 2.-.-.-
Protein3897 2.7.7.-
Protein3899 2.7.7.6
Protein3899 2.-.-.-
Protein3899 2.7.7.-
Protein1949 2.7.7.6
Protein1949 2.-.-.-
Protein1949 2.7.7.-
Protein4321 2.3.1.61
Protein4321 2.-.-.-
Protein4321 2.3.-.-
Protein2419 1.7.99.4
Protein2419 1.-.-.-
Protein2418 6.-.-.-
Protein8327 1.2.4.2
Protein8327 1.-.-.-
Protein8327 1.2.4.-
Protein8327 2.3.-.-
Protein1800 1.-.-.-
Protein1800 1.1.1.-
Protein1800 1.1.1.37
Protein1803 3.-.-.-
Protein1803 3.6.3.-
Protein1802 3.5.2.6
Protein1802 3.-.-.-
Protein1804 5.99.1.2
Protein1804 5.-.-.-
Protein1809 2.7.1.30
Protein1809 2.-.-.-
Protein1809 2.7.1.-
Protein1808 1.-.-.-
Protein1808 1.1.1.-
Protein1808 1.1.1.37
Protein9498 1.11.1.7
Protein9498 1.-.-.-
Protein9498 1.11.1.15
Protein5321 3.-.-.-
Protein5321 3.6.3.-
Protein5322 1.8.1.4
Protein5322 1.-.-.-
Protein5322 1.8.1.-
Protein6672 2.5.1.26
Protein6672 1.-.-.-
Protein6672 1.1.-.-
Protein6677 1.8.1.4
Protein6677 1.-.-.-
Protein6677 1.8.1.-
Protein6674 1.2.1.3
Protein6674 1.-.-.-
Protein6674 1.2.1.-
Protein9493 6.1.1.-
Protein9493 6.1.1.12
Protein9493 6.-.-.-
Protein9322 3.5.-.-
Protein4818 2.6.1.-
Protein4818 2.-.-.-
Protein9494 2.3.-.-
Protein9329 1.-.-.-
Protein4817 1.7.99.4
Protein4817 1.-.-.-
Protein9499 3.-.-.-
Protein7019 6.3.4.14
Protein5495 1.-.-.-
Protein5495 1.2.1.-
Protein5498 1.17.4.1
Protein5498 1.-.-.-
Protein1377 1.-.-.-
Protein1377 1.2.1.-
Protein6412 1.-.-.-
Protein1379 1.-.-.-
Protein1379 1.7.99.1
Protein9142 3.6.1.3
Protein9148 6.3.4.14
Protein4036 6.3.4.2
Protein4036 6.-.-.-
Protein4785 3.-.-.-
Protein7993 2.-.-.-
Protein9362 2.-.-.-
Protein6134 1.-.-.-
Protein6134 1.1.-.-
Protein63 1.11.1.6
Protein63 1.11.1.7
Protein63 1.-.-.-
Protein61 6.3.4.14
Protein61 6.4.1.1
Protein61 6.-.-.-
Protein10121 2.7.7.6
Protein10121 2.-.-.-
Protein10121 2.7.7.-
Protein10123 2.7.3.9
Protein10123 2.-.-.-
Protein10123 2.7.-.-
Protein10127 2.7.2.8
Protein10127 2.-.-.-
Protein2621 2.7.7.6
Protein2621 2.-.-.-
Protein2621 2.7.7.-
Protein2190 1.17.4.1
Protein2190 1.-.-.-
Protein857 2.-.-.-
Protein854 2.7.7.7
Protein854 2.-.-.-
Protein854 2.7.7.-
Protein855 1.8.1.4
Protein855 1.-.-.-
Protein855 1.8.1.-
Protein2626 2.7.7.6
Protein2626 2.-.-.-
Protein2626 2.7.7.-
Protein9419 1.8.1.4
Protein9419 1.-.-.-
Protein2772 1.9.3.1
Protein2773 1.7.99.4
Protein2773 1.-.-.-
Protein8527 2.7.7.6
Protein8527 2.-.-.-
Protein8527 2.7.7.-
Protein8034 4.2.1.3
Protein8034 4.-.-.-
Protein3864 3.-.-.-
Protein3 3.-.-.-
Protein3 3.6.3.-
Protein7840 2.7.7.6
Protein7840 2.-.-.-
Protein7840 2.7.7.-
Protein1292 1.-.-.-
Protein6821 6.3.5.2
Protein6821 3.6.1.-
Protein6821 6.-.-.-
Protein1296 1.9.3.1
Protein9752 3.6.1.3
Protein677 2.7.9.2
Protein677 2.-.-.-
Protein677 2.7.-.-
Protein672 1.4.-.-
Protein672 1.-.-.-
Protein672 1.4.-.-
Protein678 2.7.7.6
Protein678 2.-.-.-
Protein678 2.7.7.-
Protein3133 6.3.4.14
Protein3420 1.7.99.4
Protein3420 1.-.-.-
Protein9567 4.2.1.17
Protein9567 4.-.-.-
Protein3577 4.-.-.-
Protein3577 4.1.1.-
Protein9241 1.-.-.-
Protein9241 1.2.-.-
Protein5867 3.-.-.-
Protein5867 3.6.3.-
Protein5864 2.-.-.-
Protein10206 5.4.99.2
Protein10206 5.4.-.-
Protein7198 2.7.7.6
Protein7198 2.-.-.-
Protein7198 2.7.7.-
Protein7668 2.4.2.-
Protein7668 2.-.-.-
Protein7668 2.4.-.-
Protein7668 2.4.2.-
Protein329 2.7.3.-
Protein329 2.-.-.-
Protein329 2.7.-.-
Protein3617 1.-.-.-
Protein3617 1.2.1.-
Protein8159 6.2.1.5
Protein8159 6.-.-.-
Protein8154 2.7.7.6
Protein8154 2.-.-.-
Protein8154 2.7.7.-
Protein8155 1.-.-.-
Protein8155 1.1.1.36
Protein8157 4.2.1.11
Protein8157 4.-.-.-
Protein1145 4.3.2.1
Protein1145 4.-.-.-
Protein1147 4.2.1.33
Protein1147 4.-.-.-
Protein1141 1.-.-.-
Protein1141 1.11.1.15
Protein9797 3.3.1.1
Protein9797 3.-.-.-
Protein5683 2.7.7.6
Protein5683 2.-.-.-
Protein5683 2.7.7.-
Protein5681 3.6.1.3
Protein5680 3.-.-.-
Protein5689 4.1.3.1
Protein5689 4.-.-.-
Protein9847 2.-.-.-
Protein9847 2.7.1.-
Protein6088 5.99.1.-
Protein6088 5.99.1.3
Protein6088 5.-.-.-
Protein6081 2.7.7.6
Protein6081 2.-.-.-
Protein6081 2.7.7.-
Protein6083 4.1.2.13
Protein6083 4.-.-.-
Protein7938 3.4.-.-
Protein6331 2.6.1.42
Protein6331 2.6.1.-
Protein6331 2.-.-.-
Protein6331 2.6.1.42
Protein6331 2.6.1.42
Protein6331 2.6.1.42
Protein6335 1.14.-.-
Protein7685 2.7.7.6
Protein7685 2.-.-.-
Protein7685 2.7.7.-
Protein9448 5.4.2.1
Protein9448 5.-.-.-
Protein448 1.-.-.-
Protein448 1.7.2.4
Protein443 2.-.-.-
Protein443 2.8.4.1
Protein442 2.7.7.6
Protein442 2.-.-.-
Protein442 2.7.7.-
Protein9947 1.-.-.-
Protein9947 1.2.7.-
Protein9947 1.2.-.-
Protein9947 1.2.7.1
Protein9941 4.2.1.11
Protein9942 6.2.1.1
Protein9942 6.-.-.-
Protein6636 5.2.1.8
Protein6636 5.-.-.-
Protein447 1.4.1.13
Protein447 1.4.-.-
Protein447 1.-.-.-
Protein447 1.4.-.-
Protein2091 1.4.-.-
Protein2091 1.4.7.1
Protein2091 1.-.-.-
Protein2091 1.4.-.-
Protein1966 3.1.-.-
Protein1966 3.-.-.-
Protein1966 3.1.-.-
Protein1966 3.1.13.-
Protein4305 2.7.7.6
Protein4305 2.-.-.-
Protein4305 2.7.7.-
Protein4308 2.7.7.6
Protein4308 2.-.-.-
Protein4308 2.7.7.-
Protein4658 1.1.1.35
Protein4658 1.-.-.-
Protein3132 2.5.1.6
Protein3132 2.-.-.-
Protein2438 2.7.7.6
Protein2438 2.-.-.-
Protein2438 2.7.7.-
Protein2435 2.7.7.6
Protein2435 2.-.-.-
Protein2435 2.7.7.-
Protein2437 2.7.7.6
Protein2437 2.-.-.-
Protein2437 2.7.7.-
Protein2433 3.1.13.-
Protein2433 2.7.7.8
Protein2433 2.-.-.-
Protein2433 2.7.7.-
Protein8305 2.6.1.42
Protein8305 2.6.1.-
Protein8305 2.-.-.-
Protein8305 2.6.1.42
Protein8305 2.6.1.42
Protein8305 2.6.1.42
Protein8307 2.1.2.2
Protein8307 2.1.1.-
Protein8307 2.-.-.-
Protein8307 2.1.2.-
Protein8303 3.-.-.-
Protein8303 3.6.3.-
Protein8524 2.5.1.26
Protein8524 1.-.-.-
Protein8524 1.1.-.-
Protein8526 3.-.-.-
Protein5308 2.7.7.6
Protein5308 2.-.-.-
Protein5308 2.7.7.-
Protein5309 1.3.5.1
Protein5309 1.-.-.-
Protein9308 3.6.1.3
Protein1682 1.-.-.-
Protein1682 1.7.2.4
Protein9302 2.6.1.9
Protein9302 2.6.1.-
Protein9302 2.-.-.-
Protein9302 2.6.1.9
Protein9300 1.2.4.2
Protein9300 1.-.-.-
Protein9300 1.2.4.-
Protein9300 2.3.-.-
Protein9301 1.-.-.-
Protein9301 1.2.7.-
Protein9301 1.2.-.-
Protein9301 1.2.7.1
Protein9304 1.1.1.205
Protein9304 1.-.-.-
Protein1688 2.5.1.7
Protein1688 2.-.-.-
Protein1688 2.5.1.-
Protein4877 3.-.-.-
Protein4877 3.6.3.-
Protein4872 1.1.-.-
Protein4544 3.4.-.-
Protein9169 3.-.-.-
Protein9169 3.6.3.-
Protein9164 4.2.1.3
Protein9164 4.-.-.-
Protein9160 4.1.1.-
Protein9160 4.1.1.32
Protein9160 4.-.-.-
Protein9160 4.1.1.-
Protein10233 6.2.1.3
Protein10233 6.-.-.-
Protein9779 5.4.-.-
Protein41 1.8.1.7
Protein41 1.-.-.-
Protein42 1.-.-.-
Protein42 1.7.99.1
Protein48 1.1.1.205
Protein48 1.-.-.-
Protein9306 3.-.-.-
Protein9306 3.6.3.-
Protein1426 2.-.-.-
Protein1426 2.7.-.-
Protein1426 2.7.9.1
Protein7748 1.4.-.-
Protein7748 1.-.-.-
Protein7748 1.4.-.-
Protein7749 2.3.1.20
Protein7749 2.-.-.-
Protein7749 2.3.-.-
Protein7211 2.-.-.-
Protein6524 2.8.3.-
Protein6524 2.-.-.-
Protein8953 3.1.-.-
Protein8953 3.1.13.1
Protein8953 3.-.-.-
Protein8954 2.3.1.85
Protein8957 6.2.1.5
Protein8957 6.-.-.-
Protein8958 3.4.21.-
Protein8958 3.4.-.-
Protein8958 3.-.-.-
Protein8958 3.6.1.3
Protein8959 4.2.1.17
Protein8959 4.-.-.-
Protein870 4.2.3.1
Protein870 4.-.-.-
Protein133 3.-.-.-
Protein133 3.6.3.-
Protein4116 6.3.5.1
Protein4116 3.5.-.-
Protein4116 6.-.-.-
Protein4117 1.-.-.-
Protein3713 6.2.1.3
Protein3713 6.-.-.-
Protein1205 3.-.-.-
Protein3712 3.-.-.-
Protein3712 3.6.3.-
Protein8376 1.-.-.-
Protein8376 1.2.1.-
Protein8371 2.-.-.-
Protein8372 3.-.-.-
Protein8372 3.6.3.-
Protein8373 1.3.99.3
Protein8373 1.-.-.-
Protein8373 1.3.-.-
Protein4045 4.2.1.3
Protein4045 4.-.-.-
Protein4045 4.2.1.99
Protein386 3.6.1.1
Protein9425 3.1.13.-
Protein9425 2.7.7.8
Protein9425 2.-.-.-
Protein9425 2.7.7.-
Protein389 2.7.7.6
Protein389 2.-.-.-
Protein389 2.7.7.-
Protein2234 4.2.1.3
Protein2234 4.-.-.-
Protein2234 4.2.1.99
Protein9358 3.-.-.-
Protein2232 1.6.5.3
Protein2232 1.-.-.-
Protein2232 1.6.-.-
Protein9428 1.8.1.4
Protein9428 1.-.-.-
Protein9428 1.8.1.-
Protein2722 4.2.1.17
Protein2722 4.-.-.-
Protein122 2.7.1.30
Protein122 2.-.-.-
Protein122 2.7.1.-
Protein652 2.7.7.6
Protein652 2.-.-.-
Protein652 2.7.7.-
Protein3118 2.7.1.30
Protein3118 2.-.-.-
Protein3118 2.7.1.-
Protein3111 2.3.1.16
Protein3111 2.-.-.-
Protein3111 2.3.-.-
Protein3111 2.3.1.-
Protein3446 1.-.-.-
Protein3116 3.1.-.-
Protein3116 2.1.1.-
Protein3116 3.-.-.-
Protein5840 4.2.1.46
Protein5840 4.-.-.-
Protein5843 1.-.-.-
Protein5842 2.7.7.6
Protein5842 2.-.-.-
Protein5842 2.7.7.-
Protein5845 2.5.1.26
Protein5845 1.-.-.-
Protein5845 1.1.-.-
Protein5845 2.-.-.-
Protein5846 4.-.-.-
Protein5846 4.2.1.30
Protein5848 3.-.-.-
Protein5848 3.6.3.-
Protein3391 1.-.-.-
Protein3391 1.3.-.-
Protein2901 1.9.3.1
Protein2901 1.-.-.-
Protein5952 2.7.3.-
Protein5952 2.7.13.3
Protein5952 2.7.-.-
Protein8798 3.-.-.-
Protein8796 6.4.1.2
Protein8794 3.1.-.-
Protein8794 3.6.1.3
Protein8793 6.3.5.3
Protein8793 3.-.-.-
Protein8793 6.-.-.-
Protein8790 4.2.1.96
Protein8791 6.3.5.5
Protein8791 6.-.-.-
Protein4460 1.-.-.-
Protein8173 6.-.-.-
Protein8955 1.4.3.5
Protein8955 1.-.-.-
Protein1162 1.-.-.-
Protein1160 3.6.1.3
Protein4762 4.-.-.-
Protein4762 4.1.2.-
Protein4162 1.9.3.1
Protein3606 2.1.1.-
Protein9221 2.7.7.6
Protein9221 2.-.-.-
Protein9221 2.7.7.-
Protein7916 1.1.1.35
Protein7916 5.3.3.8
Protein7916 4.2.1.17
Protein7916 5.1.2.3
Protein7916 1.-.-.-
Protein7916 4.-.-.-
Protein7916 5.-.-.-
Protein6354 6.2.1.1
Protein6354 6.-.-.-
Protein3294 1.1.1.42
Protein3294 1.-.-.-
Protein3294 1.1.1.-
Protein467 1.2.4.2
Protein467 1.-.-.-
Protein467 1.2.4.-
Protein464 1.2.1.5
Protein464 1.-.-.-
Protein464 1.2.1.-
Protein469 1.7.99.4
Protein469 1.-.-.-
Protein9966 2.1.1.-
Protein9966 2.-.-.-
Protein9964 1.4.1.14
Protein9964 1.-.-.-
Protein9964 1.4.1.-
Protein3322 1.2.1.8
Protein3322 1.-.-.-
Protein3322 1.2.1.-
Protein9963 4.2.1.17
Protein9963 4.-.-.-
Protein9969 3.4.21.-
Protein9969 3.4.-.-
Protein9969 3.-.-.-
Protein9864 2.7.7.6
Protein9864 2.-.-.-
Protein9864 2.7.7.-
Protein7002 6.2.1.5
Protein7002 6.-.-.-
Protein7000 6.1.1.-
Protein7000 6.1.1.19
Protein7000 6.-.-.-
Protein7007 6.3.1.2
Protein7007 6.-.-.-
Protein2633 3.1.-.-
Protein2633 3.-.-.-
Protein2185 2.6.1.-
Protein2185 2.-.-.-
Protein2184 4.-.-.-
Protein2181 2.7.7.6
Protein2181 2.-.-.-
Protein2181 2.7.7.-
Protein2180 2.7.7.6
Protein2180 2.-.-.-
Protein2180 2.7.7.-
Protein2183 1.-.-.-
Protein2183 1.2.1.-
Protein3582 1.-.-.-
Protein3582 1.7.2.4
Protein3580 1.-.-.-
Protein3580 1.2.7.3
Protein3857 2.7.7.6
Protein3857 2.-.-.-
Protein3857 2.7.7.-
Protein3858 1.7.99.4
Protein3858 1.-.-.-
Protein1982 2.7.7.6
Protein1982 2.-.-.-
Protein1982 2.7.7.-
Protein1988 1.13.11.-
Protein1988 1.13.11.3
Protein4676 3.-.-.-
Protein4671 6.1.1.-
Protein4671 6.1.1.7
Protein4671 6.-.-.-
Protein4671 6.1.1.-
Protein4672 3.-.-.-
Protein4672 3.6.3.-
Protein4678 1.-.-.-
Protein4678 1.2.1.-
Protein2455 1.17.4.1
Protein2455 1.-.-.-
Protein2989 1.4.1.2
Protein4589 6.3.4.2
Protein4589 6.-.-.-
Protein4583 6.3.5.5
Protein4583 6.-.-.-
Protein6620 2.-.-.-
Protein6620 2.7.-.-
Protein6620 2.7.9.1
Protein6990 1.-.-.-
Protein6990 1.2.7.-
Protein6990 1.2.-.-
Protein6990 1.2.7.3
Protein5986 2.5.1.7
Protein5986 2.-.-.-
Protein5986 2.5.1.-
Protein5987 1.3.99.3
Protein5987 1.-.-.-
Protein5987 1.3.-.-
Protein8366 3.-.-.-
Protein8366 3.6.3.-
Protein8364 2.-.-.-
Protein5988 5.99.1.-
Protein5988 5.99.1.2
Protein5988 5.-.-.-
Protein4859 2.7.7.6
Protein4859 2.-.-.-
Protein4859 2.7.7.-
Protein4858 4.1.2.13
Protein4858 4.-.-.-
Protein4858 4.1.2.-
Protein9366 1.2.1.5
Protein9366 1.-.-.-
Protein9366 1.2.1.-
Protein4855 2.7.7.6
Protein4855 2.-.-.-
Protein4855 2.7.7.-
Protein9361 2.-.-.-
Protein9361 2.7.-.-
Protein9361 2.7.9.1
Protein4856 1.-.-.-
Protein10016 3.-.-.-
Protein4368 1.-.-.-
Protein4368 1.1.1.-
Protein4368 1.1.1.37
Protein5181 1.-.-.-
Protein5181 1.2.1.-
Protein691 4.1.3.1
Protein691 4.-.-.-
Protein9180 1.-.-.-
Protein9180 1.14.-.-
Protein9180 1.14.15.3
Protein9180 1.14.15.3
Protein9182 1.6.5.3
Protein9184 1.3.99.3
Protein9184 1.3.-.-
Protein9187 1.9.3.1
Protein9187 1.-.-.-
Protein9187 1.7.2.4
Protein9189 1.-.-.-
Protein2570 1.-.-.-
Protein2570 1.1.1.-
Protein2570 1.1.1.37
Protein8582 1.7.99.4
Protein8582 1.-.-.-
Protein8586 2.7.1.30
Protein8586 2.-.-.-
Protein8586 2.7.1.-
Protein6989 1.3.1.34
Protein6989 1.-.-.-
Protein6639 3.-.-.-
Protein6639 3.6.3.-
Protein6983 1.3.99.3
Protein6983 1.-.-.-
Protein6983 1.3.-.-
Protein7588 3.-.-.-
Protein7588 3.6.3.-
Protein7589 3.3.1.1
Protein7589 3.-.-.-
Protein7586 3.-.-.-
Protein7584 3.-.-.-
Protein7584 3.6.3.-
Protein7581 1.6.5.3
Protein7581 1.-.-.-
Protein7581 1.6.-.-
Protein7581 1.6.99.5
Protein5723 2.3.3.13
Protein5723 2.-.-.-
Protein5723 2.3.3.-
Protein5724 1.1.1.86
Protein5724 1.-.-.-
Protein5724 5.-.-.-
Protein5727 3.1.13.-
Protein5727 2.7.7.8
Protein5727 2.-.-.-
Protein5727 2.7.7.-
Protein7978 1.2.4.2
Protein7978 1.2.4.-
Protein7978 2.3.-.-
Protein27 2.3.1.-
Protein6182 2.7.3.-
Protein22 1.11.1.7
Protein22 1.-.-.-
Protein22 1.11.1.15
Protein6184 1.17.4.1
Protein6184 1.-.-.-
Protein6189 1.-.-.-
Protein6188 3.6.1.3
Protein1407 1.-.-.-
Protein1407 1.2.1.-
Protein7763 1.7.99.4
Protein7763 1.-.-.-
Protein7760 2.7.7.6
Protein7760 2.-.-.-
Protein7760 2.7.7.-
Protein7769 1.9.3.1
Protein7769 1.-.-.-
Protein7769 1.7.2.4
Protein8979 2.-.-.-
Protein8979 2.8.3.16
Protein8970 6.-.-.-
Protein8970 6.3.2.-
Protein8976 5.1.3.2
Protein8976 5.-.-.-
Protein8974 1.-.-.-
Protein8974 1.5.8.2
Protein8975 4.-.-.-
Protein4306 6.3.1.2
Protein4306 6.-.-.-
Protein819 6.1.1.-
Protein819 6.-.-.-
Protein819 6.1.1.23
Protein814 6.2.1.3
Protein814 6.-.-.-
Protein810 2.4.2.14
Protein810 2.-.-.-
Protein810 2.4.-.-
Protein811 1.-.-.-
Protein811 1.1.1.-
Protein811 1.1.1.37
Protein1414 4.-.-.-
Protein1414 4.1.1.-
Protein8508 2.7.7.6
Protein2987 1.2.4.2
Protein2987 1.-.-.-
Protein2987 1.2.4.-
Protein7714 2.-.-.-
Protein7714 2.5.1.-
Protein2986 6.3.4.2
Protein2986 6.-.-.-
Protein10191 1.-.-.-
Protein8094 1.-.-.-
Protein243 5.2.1.8
Protein243 2.7.7.6
Protein243 2.-.-.-
Protein243 2.7.7.-
Protein243 5.-.-.-
Protein2841 2.3.1.-
Protein2841 6.-.-.-
Protein2842 3.-.-.-
Protein3220 2.7.7.6
Protein3220 2.-.-.-
Protein3220 2.7.7.-
Protein109 1.3.99.3
Protein109 1.-.-.-
Protein109 1.3.-.-
Protein103 5.-.-.-
Protein3466 3.1.3.25
Protein3469 6.3.2.17
Protein3469 6.-.-.-
Protein4982 2.2.1.7
Protein4982 2.-.-.-
Protein9271 2.-.-.-
Protein9271 2.4.-.-
Protein9271 2.4.1.-
Protein9271 2.4.1.227
Protein9271 2.4.1.227
Protein9324 2.7.7.7
Protein9324 2.-.-.-
Protein9324 2.7.7.-
Protein5108 1.2.1.5
Protein5108 1.-.-.-
Protein5108 1.2.1.-
Protein8770 3.1.-.-
Protein8770 3.6.1.3
Protein8776 6.3.1.2
Protein8777 1.-.-.-
Protein8777 1.1.1.36
Protein9279 3.4.11.-
Protein9279 3.4.-.-
Protein9279 3.-.-.-
Protein4443 3.-.-.-
Protein4443 3.6.3.-
Protein4112 3.6.1.3
Protein5535 1.2.1.3
Protein5535 1.-.-.-
Protein5535 1.2.1.-
Protein5536 2.7.7.6
Protein5536 2.-.-.-
Protein5536 2.7.7.-
Protein8112 6.1.1.-
Protein9643 2.-.-.-
Protein9641 1.3.99.3
Protein9641 1.-.-.-
Protein9641 1.3.-.-
Protein9646 3.-.-.-
Protein9646 3.5.1.-
Protein9202 1.2.1.3
Protein9202 1.-.-.-
Protein9202 1.2.1.-
Protein7977 2.3.1.61
Protein7977 2.-.-.-
Protein7977 2.3.-.-
Protein7975 6.1.1.-
Protein7975 6.1.1.7
Protein7975 6.-.-.-
Protein7975 6.1.1.-
Protein7972 6.2.1.5
Protein7972 6.-.-.-
Protein7970 1.-.-.-
Protein7970 3.6.1.3
Protein7970 1.1.1.244
Protein6374 3.1.13.-
Protein6374 2.7.7.8
Protein6374 2.-.-.-
Protein6374 2.7.7.-
Protein6372 1.-.-.-
Protein6372 1.2.1.-
Protein6371 2.3.3.9
Protein6371 2.-.-.-
Protein6371 2.3.-.-
Protein2298 1.-.-.-
Protein7392 4.2.1.11
Protein7392 4.-.-.-
Protein7396 1.7.99.4
Protein7396 1.-.-.-
Protein7028 3.-.-.-
Protein7028 3.6.3.-
Protein7027 1.7.99.4
Protein7027 1.-.-.-
Protein7026 4.1.2.13
Protein7026 4.-.-.-
Protein7026 4.1.2.-
Protein7021 3.-.-.-
Protein7021 3.6.3.-
Protein2617 2.5.1.49
Protein2617 2.-.-.-
Protein2617 2.5.1.-
Protein2618 6.2.1.5
Protein2618 6.-.-.-
Protein3971 4.1.1.-
Protein3971 4.1.1.32
Protein3971 4.-.-.-
Protein3971 4.1.1.-
Protein10219 3.-.-.-
Protein4619 1.3.99.3
Protein4619 1.-.-.-
Protein4619 1.3.-.-
Protein4618 2.-.-.-
Protein4618 2.8.4.1
Protein10212 1.-.-.-
Protein10212 1.6.-.-
Protein10212 1.6.99.5
Protein10211 2.7.4.-
Protein10211 2.-.-.-
Protein10211 2.7.4.22
Protein4613 5.1.3.2
Protein4613 5.-.-.-
Protein10215 1.-.-.-
Protein2473 3.-.-.-
Protein2472 4.1.2.13
Protein2472 4.-.-.-
Protein2474 2.7.7.6
Protein2474 2.-.-.-
Protein2474 2.7.7.-
Protein9209 2.7.7.6
Protein9209 2.-.-.-
Protein9209 2.7.7.-
Protein5999 3.-.-.-
Protein5999 3.6.3.-
Protein3879 1.-.-.-
Protein3873 6.1.1.-
Protein3873 6.1.1.19
Protein3873 6.-.-.-
Protein3871 6.2.1.3
Protein3871 6.-.-.-
Protein4414 1.-.-.-
Protein4414 1.1.1.-
Protein4414 1.1.1.37
Protein6721 1.4.-.-
Protein6721 1.4.7.1
Protein6721 1.-.-.-
Protein6721 1.4.-.-
Protein8343 3.-.-.-
Protein8343 3.6.3.-
Protein6722 1.-.-.-
Protein6722 1.2.1.-
Protein8348 1.-.-.-
Protein8348 1.8.4.-
Protein8348 1.8.4.12
Protein9346 3.-.-.-
Protein9431 2.-.-.-
Protein9431 2.8.1.7
Protein9344 3.1.-.-
Protein9344 3.-.-.-
Protein9344 3.1.-.-
Protein9344 3.1.13.-
Protein9345 5.2.1.8
Protein9345 5.-.-.-
Protein9343 2.7.7.6
Protein9343 2.-.-.-
Protein9343 2.7.7.-
Protein1114 2.7.7.6
Protein1114 2.-.-.-
Protein1114 2.7.7.-
Protein1118 1.2.4.2
Protein1118 1.-.-.-
Protein1118 1.2.4.-
Protein7457 3.-.-.-
Protein7457 3.6.3.-
Protein1643 3.6.3.-
Protein6962 2.-.-.-
Protein1641 1.7.99.4
Protein1641 1.-.-.-
Protein6967 3.-.-.-
Protein6967 3.6.3.-
Protein6965 3.1.1.61
Protein6965 3.-.-.-
Protein6103 1.-.-.-
Protein6103 1.13.11.-
Protein6103 1.13.11.3
Protein7562 4.1.3.1
Protein7562 4.-.-.-
Protein6102 2.7.1.30
Protein6102 2.-.-.-
Protein6102 2.7.1.-
Protein7567 1.1.1.39
Protein7567 1.-.-.-
Protein6104 1.-.-.-
Protein5702 3.6.3.27
Protein5702 3.-.-.-
Protein5702 3.6.1.3
Protein5701 3.6.1.3
Protein5704 2.3.1.20
Protein5704 2.3.-.-
Protein5708 3.4.21.-
Protein5708 3.4.-.-
Protein5708 3.-.-.-
Protein5708 3.6.1.3
Protein3046 1.3.99.1
Protein3046 1.-.-.-
Protein1395 3.3.1.1
Protein1395 3.-.-.-
Protein1392 4.1.1.-
Protein1392 4.1.1.32
Protein1392 4.-.-.-
Protein1392 4.1.1.-
Protein3044 3.-.-.-
Protein3044 3.6.3.-
Protein1399 2.6.1.16
Protein1399 2.6.1.-
Protein1399 2.-.-.-
Protein10188 1.6.5.3
Protein10188 1.-.-.-
Protein10188 1.6.-.-
Protein10183 2.3.1.129
Protein10183 2.-.-.-
Protein10183 2.3.-.-
Protein10182 1.-.-.-
Protein10182 1.2.1.-
Protein10180 1.-.-.-
Protein5267 1.2.4.2
Protein5267 1.-.-.-
Protein5267 1.2.4.-
Protein10184 2.7.7.4
Protein10184 2.-.-.-
Protein10184 2.7.7.-
Protein8919 2.7.7.6
Protein8919 2.-.-.-
Protein8919 2.7.7.-
Protein8912 1.-.-.-
Protein836 2.7.7.6
Protein836 2.-.-.-
Protein836 2.7.7.-
Protein837 1.-.-.-
Protein837 1.7.99.1
Protein839 2.-.-.-
Protein9554 3.-.-.-
Protein8533 4.3.3.7
Protein8533 4.-.-.-
Protein8536 2.7.7.6
Protein8536 2.-.-.-
Protein8536 2.7.7.-
Protein2286 2.3.2.2
Protein2286 2.-.-.-
Protein2286 2.3.-.-
Protein2287 1.7.99.4
Protein2287 1.-.-.-
Protein2284 1.3.99.3
Protein2284 1.-.-.-
Protein2284 1.3.-.-
Protein2285 2.7.7.6
Protein2285 2.-.-.-
Protein2285 2.7.7.-
Protein8535 1.7.99.4
Protein8535 1.-.-.-
Protein8021 1.7.2.1
Protein341 5.-.-.-
Protein346 2.3.3.1
Protein346 2.-.-.-
Protein346 2.3.-.-
Protein346 2.3.3.-
Protein349 5.2.1.8
Protein349 5.-.-.-
Protein6853 2.-.-.-
Protein6853 2.7.-.-
Protein6853 2.7.9.1
Protein2862 1.7.99.4
Protein2862 1.-.-.-
Protein2861 4.-.-.-
Protein6903 3.-.-.-
Protein6903 3.6.3.-
Protein2869 2.7.11.-
Protein693 4.1.1.-
Protein693 4.1.1.32
Protein693 4.-.-.-
Protein693 4.1.1.-
Protein169 2.7.7.6
Protein169 2.-.-.-
Protein169 2.7.7.-
Protein4241 1.6.5.3
Protein4241 1.-.-.-
Protein4241 1.6.-.-
Protein2479 2.5.1.26
Protein2479 1.-.-.-
Protein2479 1.1.-.-
Protein8758 4.2.1.3
Protein8758 4.-.-.-
Protein8752 2.7.7.6
Protein8752 2.-.-.-
Protein8752 2.7.7.-
Protein8753 1.1.1.3
Protein8753 1.-.-.-
Protein8750 4.2.1.17
Protein8750 4.-.-.-
Protein4138 4.1.1.17
Protein4138 4.-.-.-
Protein4139 4.1.3.1
Protein4139 4.-.-.-
Protein4131 3.-.-.-
Protein4131 3.6.3.-
Protein4135 2.7.7.6
Protein4135 2.-.-.-
Protein4135 2.7.7.-
Protein4421 1.-.-.-
Protein4421 1.2.1.-
Protein4423 2.7.7.6
Protein4423 2.-.-.-
Protein4423 2.7.7.-
Protein4428 1.-.-.-
Protein4428 1.1.1.-
Protein4428 1.1.1.37
Protein4429 1.-.-.-
Protein4429 1.14.-.-
Protein4429 1.14.12.7
Protein8135 2.3.1.20
Protein8135 2.-.-.-
Protein8135 2.3.-.-
Protein8132 3.-.-.-
Protein8132 3.6.3.-
Protein9088 2.5.1.-
Protein9088 2.-.-.-
Protein9088 2.5.1.-
Protein9083 3.-.-.-
Protein9083 3.6.3.-
Protein9084 2.7.3.-
Protein9084 2.7.13.3
Protein9084 2.-.-.-
Protein9084 2.7.-.-
Protein9087 3.4.24.-
Protein9087 3.4.-.-
Protein9087 3.-.-.-
Protein9086 3.-.-.-
Protein9086 3.6.3.-
Protein5556 4.-.-.-
Protein5555 4.2.1.3
Protein5555 4.-.-.-
Protein5555 4.2.1.99
Protein5554 6.2.1.5
Protein5554 6.-.-.-
Protein1070 3.-.-.-
Protein1070 3.6.3.-
Protein1072 4.2.1.3
Protein1072 4.-.-.-
Protein1072 4.2.1.99
Protein1074 3.1.26.3
Protein9669 3.1.-.-
Protein9669 3.-.-.-
Protein9664 1.-.-.-
Protein9664 1.2.1.-
Protein9667 1.2.4.1
Protein9667 1.-.-.-
Protein9666 1.1.1.39
Protein9666 1.1.1.40
Protein9666 4.1.1.3
Protein9666 2.3.1.8
Protein9666 1.-.-.-
Protein9666 1.1.1.-
Protein9666 2.-.-.-
Protein9666 2.3.-.-
Protein9661 1.11.1.7
Protein9661 1.11.1.-
Protein9661 1.-.-.-
Protein9661 1.11.-.-
Protein7952 1.1.-.-
Protein7956 3.1.13.-
Protein7956 3.-.-.-
Protein6397 3.-.-.-
Protein6399 6.3.5.5
Protein6399 6.-.-.-
Protein7046 2.8.3.-
Protein7046 2.-.-.-
Protein7042 1.4.-.-
Protein7042 1.-.-.-
Protein7042 1.4.-.-
Protein1784 4.2.1.3
Protein1784 4.-.-.-
Protein1784 4.2.1.99
Protein2675 1.-.-.-
Protein2675 1.2.7.-
Protein2670 1.-.-.-
Protein2670 1.1.1.36
Protein4632 1.4.4.2
Protein4632 1.-.-.-
Protein4634 2.5.1.26
Protein4634 1.-.-.-
Protein4634 1.1.-.-
Protein4636 3.1.-.-
Protein4636 3.6.1.3
Protein3660 5.4.2.2
Protein3660 5.4.2.-
Protein2492 6.3.5.5
Protein2492 6.-.-.-
Protein2491 2.-.-.-
Protein2490 3.-.-.-
Protein2496 2.7.4.1
Protein2496 2.-.-.-
Protein6795 3.-.-.-
Protein572 2.7.7.6
Protein572 2.-.-.-
Protein572 2.7.7.-
Protein574 4.2.1.2
Protein574 4.-.-.-
Protein9879 5.-.-.-
Protein9879 5.3.1.13
Protein3815 5.-.-.-
Protein3815 5.4.-.-
Protein9874 1.-.-.-
Protein9874 1.2.-.-
Protein5448 2.3.3.13
Protein5448 2.-.-.-
Protein5448 2.3.3.-
Protein5946 2.7.4.3
Protein5946 2.-.-.-
Protein5947 6.3.1.2
Protein5947 6.-.-.-
Protein7188 3.1.13.-
Protein7188 2.7.7.8
Protein7188 2.-.-.-
Protein7188 2.7.7.-
Protein3727 6.3.1.2
Protein3729 1.-.-.-
Protein4894 5.4.2.1
Protein4894 5.-.-.-
Protein4894 5.4.2.-
Protein4896 1.-.-.-
Protein4896 1.2.7.-
Protein4896 1.2.-.-
Protein4896 1.2.7.1
Protein8746 2.1.1.-
Protein7185 1.2.4.2
Protein7185 4.1.1.71
Protein7185 1.2.4.-
Protein7185 2.3.-.-
Protein7185 4.-.-.-
Protein8292 1.3.99.1
Protein8292 1.-.-.-
Protein6945 3.1.6.-
Protein1661 3.-.-.-
Protein6943 1.-.-.-
Protein6943 1.1.-.-
Protein6942 5.3.1.1
Protein6942 5.-.-.-
Protein9417 2.7.4.3
Protein9417 2.-.-.-
Protein9417 2.7.4.-
Protein5763 3.-.-.-
Protein1449 1.5.1.20
Protein1449 1.-.-.-
Protein412 4.2.1.3
Protein412 4.-.-.-
Protein6498 2.2.1.6
Protein6498 2.-.-.-
Protein6497 1.2.4.2
Protein6497 1.2.4.-
Protein6497 2.3.-.-
Protein8935 1.3.5.1
Protein8935 1.-.-.-
Protein8935 1.3.-.-
Protein3708 2.7.7.6
Protein3708 2.-.-.-
Protein3708 2.7.7.-
Protein5104 2.7.4.3
Protein5104 2.-.-.-
Protein6246 3.-.-.-
Protein6246 3.6.3.-
Protein7546 6.2.1.5
Protein7546 6.-.-.-
Protein3353 1.-.-.-
Protein3353 1.2.1.-
Protein6242 1.-.-.-
Protein6242 1.11.1.15
Protein4430 6.3.1.2
Protein4430 6.-.-.-
Protein3603 1.-.-.-
Protein3603 1.2.1.-
Protein6535 2.1.2.1
Protein6535 2.1.1.-
Protein6535 2.-.-.-
Protein6239 3.4.-.-
Protein3605 2.7.7.6
Protein3605 2.-.-.-
Protein3605 2.7.7.-
Protein6231 2.7.7.6
Protein6231 2.-.-.-
Protein6231 2.7.7.-
Protein1217 2.7.7.6
Protein1217 2.-.-.-
Protein1217 2.7.7.-
Protein6235 6.-.-.-
Protein7729 3.-.-.-
Protein7729 3.6.3.-
Protein9430 6.2.1.5
Protein9430 6.-.-.-
Protein365 1.7.99.4
Protein365 1.-.-.-
Protein366 6.1.1.-
Protein366 6.1.1.2
Protein366 6.-.-.-
Protein360 6.2.1.5
Protein360 6.-.-.-
Protein368 4.2.1.3
Protein368 4.-.-.-
Protein368 4.2.1.99
Protein369 3.-.-.-
Protein9340 2.1.1.-
Protein9438 1.1.1.35
Protein9438 1.-.-.-
Protein149 2.7.7.6
Protein149 2.-.-.-
Protein149 2.7.7.-
Protein2806 2.3.1.117
Protein2806 2.-.-.-
Protein2806 2.3.-.-
Protein2801 1.1.1.205
Protein2801 1.-.-.-
Protein140 1.-.-.-
Protein140 1.6.-.-
Protein140 1.6.99.5
Protein8738 2.6.1.62
Protein8738 2.6.1.-
Protein8738 2.-.-.-
Protein8735 2.7.7.7
Protein8735 2.-.-.-
Protein8735 2.7.7.-
Protein8731 3.-.-.-
Protein8732 6.3.4.14
Protein8732 6.-.-.-
Protein8733 4.2.1.11
Protein8733 4.-.-.-
Protein4407 2.7.7.6
Protein4407 2.-.-.-
Protein4407 2.7.7.-
Protein4157 1.7.99.4
Protein4157 1.-.-.-
Protein8406 2.7.7.6
Protein8406 2.-.-.-
Protein8406 2.7.7.-
Protein9062 2.7.1.40
Protein9062 2.-.-.-
Protein9060 3.1.13.-
Protein9060 2.7.7.8
Protein9060 2.-.-.-
Protein9060 2.7.7.-
Protein5063 1.7.99.4
Protein5063 1.-.-.-
Protein9064 2.7.3.-
Protein9064 2.7.13.3
Protein9064 2.7.-.-
Protein9069 3.-.-.-
Protein9069 3.6.3.-
Protein9068 3.4.16.-
Protein9068 3.4.16.4
Protein9068 3.-.-.-
Protein5572 3.3.1.1
Protein5572 3.-.-.-
Protein5578 1.1.1.42
Protein5578 1.-.-.-
Protein5578 1.1.1.-
Protein6004 4.1.3.1
Protein6004 4.-.-.-
Protein6006 2.7.7.6
Protein6006 2.-.-.-
Protein6006 2.7.7.-
Protein1055 1.1.1.39
Protein1055 1.1.1.40
Protein1055 1.-.-.-
Protein1055 1.1.1.-
Protein1055 2.3.-.-
Protein6008 2.-.-.-
Protein2146 1.-.-.-
Protein2146 1.1.1.-
Protein2146 1.1.1.37
Protein3406 3.-.-.-
Protein3406 3.6.3.-
Protein9607 2.7.7.6
Protein9607 2.-.-.-
Protein9607 2.7.7.-
Protein6925 1.1.1.42
Protein6925 1.-.-.-
Protein6925 1.1.1.-
Protein9608 2.7.7.6
Protein9608 2.-.-.-
Protein9608 2.7.7.-
Protein1003 1.-.-.-
Protein1003 1.11.1.15
Protein8899 3.-.-.-
Protein8895 2.7.3.-
Protein8895 2.7.-.-
Protein8896 2.4.1.129
Protein7067 2.7.7.6
Protein7067 2.-.-.-
Protein7067 2.7.7.-
Protein2657 2.7.7.6
Protein2657 2.-.-.-
Protein2657 2.7.7.-
Protein2656 2.-.-.-
Protein2656 5.-.-.-
Protein2659 2.8.4.1
Protein2658 1.-.-.-
Protein6612 2.7.7.6
Protein6612 2.-.-.-
Protein6612 2.7.7.-
Protein6615 4.1.3.1
Protein6615 4.-.-.-
Protein4021 2.7.7.6
Protein4021 2.-.-.-
Protein4021 2.7.7.-
Protein6617 2.7.7.6
Protein6617 2.-.-.-
Protein6617 2.7.7.-
Protein6619 2.7.7.6
Protein6619 2.-.-.-
Protein6619 2.7.7.-
Protein6407 6.-.-.-
Protein553 1.3.99.3
Protein553 1.-.-.-
Protein553 1.3.-.-
Protein552 1.3.99.1
Protein552 1.-.-.-
Protein557 1.-.-.-
Protein557 1.2.1.-
Protein556 3.-.-.-
Protein556 3.1.3.11
Protein3528 2.-.-.-
Protein3528 2.3.-.-
Protein3529 1.-.-.-
Protein3529 1.1.1.-
Protein3529 1.1.1.37
Protein3838 1.3.99.3
Protein3838 1.-.-.-
Protein3838 1.3.-.-
Protein5960 1.1.1.39
Protein5960 1.1.1.40
Protein5960 4.1.1.3
Protein5960 2.3.1.8
Protein5960 1.-.-.-
Protein5960 1.1.1.-
Protein5960 2.-.-.-
Protein5960 2.3.-.-
Protein5966 3.4.-.-
Protein5967 6.4.1.2
Protein5967 6.-.-.-
Protein5964 3.6.1.3
Protein5965 4.2.1.3
Protein5965 4.-.-.-
Protein5965 4.2.1.99
Protein10282 1.3.99.3
Protein10282 1.3.8.1
Protein10282 1.-.-.-
Protein10282 1.3.-.-
Protein3744 2.7.7.6
Protein3744 2.-.-.-
Protein3744 2.7.7.-
Protein3746 2.3.1.-
Protein3749 3.4.-.-
Protein4376 5.99.1.-
Protein4376 5.99.1.3
Protein4376 5.-.-.-
Protein10061 3.4.-.-
Protein9819 6.-.-.-
Protein5140 2.7.7.6
Protein5140 2.-.-.-
Protein5140 2.7.7.-
Protein8072 1.2.4.2
Protein8072 1.2.4.-
Protein8071 2.7.7.6
Protein8071 2.-.-.-
Protein8071 2.7.7.-
Protein5298 1.2.4.1
Protein5298 1.-.-.-
Protein8076 3.-.-.-
Protein8076 3.6.3.-
Protein8075 1.2.4.2
Protein8075 1.2.4.-
Protein8075 2.3.-.-
Protein8074 3.1.1.3
Protein8074 3.-.-.-
Protein1607 6.-.-.-
Protein1604 2.7.2.8
Protein1604 2.-.-.-
Protein1600 3.1.3.3
Protein1600 3.-.-.-
Protein4219 4.2.1.11
Protein4219 4.-.-.-
Protein4210 6.2.1.5
Protein4210 6.-.-.-
Protein9470 6.1.1.-
Protein9470 6.1.1.17
Protein9470 6.-.-.-
Protein9470 6.1.1.-
Protein2543 2.7.2.3
Protein2543 2.-.-.-
Protein5746 3.-.-.-
Protein5744 1.7.99.4
Protein5743 1.7.99.4
Protein5743 1.-.-.-
Protein6997 2.7.7.6
Protein6997 2.-.-.-
Protein6997 2.7.7.-
Protein1467 1.-.-.-
Protein1467 1.1.1.-
Protein1467 1.1.1.37
Protein9290 3.-.-.-
Protein9290 3.6.3.-
Protein9291 3.-.-.-
Protein9291 3.6.3.-
Protein9292 1.7.99.4
Protein9292 1.-.-.-
Protein9293 2.7.7.6
Protein9293 2.-.-.-
Protein9293 2.7.7.-
Protein9294 1.1.1.39
Protein9294 1.1.1.40
Protein9294 4.1.1.3
Protein9294 1.-.-.-
Protein9294 1.1.1.-
Protein9294 2.3.-.-
Protein9295 2.-.-.-
Protein9296 1.-.-.-
Protein7528 1.1.1.86
Protein7528 1.-.-.-
Protein7524 4.1.3.1
Protein7524 4.-.-.-
Protein6219 6.3.1.2
Protein6219 6.-.-.-
Protein6218 4.2.1.3
Protein6218 4.-.-.-
Protein6218 4.2.1.99
Protein6215 1.6.5.3
Protein6215 1.-.-.-
Protein6215 1.6.-.-
Protein6214 2.7.7.6
Protein6214 2.-.-.-
Protein6214 2.7.7.-
Protein6212 1.1.1.42
Protein6212 1.1.1.-
Protein7295 1.-.-.-
Protein7295 1.7.99.1
Protein7298 1.9.3.1
Protein7298 1.-.-.-
Protein7298 1.7.2.4
Protein302 3.1.13.-
Protein302 2.7.7.8
Protein302 2.-.-.-
Protein302 2.7.7.-
Protein303 3.4.21.-
Protein303 3.4.-.-
Protein303 3.-.-.-
Protein301 1.3.99.3
Protein301 1.-.-.-
Protein301 1.3.-.-
Protein7707 4.2.1.20
Protein7707 4.-.-.-
Protein10325 5.3.1.9
Protein10325 5.3.1.8
Protein10325 5.-.-.-
Protein3546 2.-.-.-
Protein3190 1.-.-.-
Protein3193 1.1.1.42
Protein3193 1.1.1.-
Protein3195 1.-.-.-
Protein3195 1.7.99.1
Protein3998 2.7.7.6
Protein3998 2.-.-.-
Protein3998 2.7.7.-
Protein3995 6.-.-.-
Protein3997 3.-.-.-
Protein2829 2.5.1.6
Protein2829 2.-.-.-
Protein2820 2.6.1.42
Protein2820 2.6.1.-
Protein2820 2.-.-.-
Protein2820 2.6.1.42
Protein2820 2.6.1.42
Protein2820 2.6.1.42
Protein8240 3.1.13.-
Protein8240 2.7.7.8
Protein8240 2.-.-.-
Protein8240 2.7.7.-
Protein8241 2.7.7.6
Protein8241 2.-.-.-
Protein8241 2.7.7.-
Protein8242 5.5.-.-
Protein8243 6.4.1.2
Protein8243 6.4.1.3
Protein8243 2.-.-.-
Protein8243 6.-.-.-
Protein8713 2.-.-.-
Protein8713 2.3.-.-
Protein8246 3.6.1.3
Protein8718 1.-.-.-
Protein8718 1.7.3.4
Protein8719 1.-.-.-
Protein833 5.99.1.-
Protein833 5.99.1.3
Protein833 5.-.-.-
Protein4176 1.1.99.1
Protein4176 1.-.-.-
Protein4176 1.1.-.-
Protein4177 1.1.-.-
Protein4174 1.-.-.-
Protein4174 1.14.-.-
Protein4175 2.-.-.-
Protein4170 3.6.1.3
Protein4179 1.2.4.1
Protein4179 1.-.-.-
Protein9040 1.-.-.-
Protein9040 1.7.99.1
Protein9590 1.3.99.1
Protein9590 1.-.-.-
Protein9049 4.-.-.-
Protein9049 4.2.1.45
Protein9599 6.1.1.-
Protein9599 6.1.1.10
Protein9599 6.-.-.-
Protein9598 3.1.13.-
Protein9598 2.7.7.8
Protein9598 2.-.-.-
Protein9598 2.7.7.-
Protein9628 1.2.4.2
Protein9628 1.2.4.-
Protein9623 1.3.99.1
Protein9623 1.-.-.-
Protein9622 3.-.-.-
Protein9622 3.6.3.-
Protein9627 1.-.-.-
Protein9626 2.7.4.1
Protein4363 3.-.-.-
Protein4363 3.6.3.-
Protein7389 2.7.7.6
Protein7389 2.-.-.-
Protein7389 2.7.7.-
Protein6023 1.-.-.-
Protein6023 1.2.1.-
Protein6024 5.4.99.2
Protein6024 5.-.-.-
Protein6024 5.4.-.-
Protein7880 4.-.-.-
Protein8871 1.3.5.1
Protein8871 1.-.-.-
Protein8879 2.-.-.-
Protein8879 6.-.-.-
Protein8879 6.3.5.-
Protein8879 6.3.5.7
Protein7080 4.2.1.3
Protein7080 4.-.-.-
Protein7080 4.2.1.99
Protein7087 2.7.7.6
Protein7087 2.-.-.-
Protein7087 2.7.7.-
Protein7089 3.4.21.-
Protein7089 3.4.-.-
Protein7089 3.-.-.-
Protein4366 5.2.1.8
Protein4366 5.-.-.-
Protein2100 3.-.-.-
Protein2100 3.6.3.-
Protein2103 2.7.4.6
Protein2103 2.-.-.-
Protein2109 3.1.1.3
Protein2109 3.-.-.-
Protein7208 1.-.-.-
Protein7208 1.2.1.-
Protein1268 6.-.-.-
Protein537 1.7.99.4
Protein537 1.-.-.-
Protein536 1.17.4.1
Protein536 1.-.-.-
Protein531 4.1.1.-
Protein531 4.1.1.32
Protein531 4.-.-.-
Protein531 4.1.1.-
Protein530 1.2.1.3
Protein530 1.-.-.-
Protein530 1.2.1.-
Protein533 4.-.-.-
Protein533 4.1.1.-
Protein3502 1.-.-.-
Protein3502 1.2.7.-
Protein3500 1.-.-.-
Protein3500 1.7.2.4
Protein539 1.2.1.3
Protein539 1.-.-.-
Protein539 1.2.1.-
Protein3505 1.7.99.4
Protein3505 1.-.-.-
Protein9836 2.7.3.-
Protein9836 2.-.-.-
Protein9837 2.-.-.-
Protein9833 1.3.99.3
Protein9833 1.3.8.1
Protein9833 1.-.-.-
Protein9833 1.3.-.-
Protein5907 1.-.-.-
Protein5907 1.2.1.-
Protein5138 6.-.-.-
Protein3765 1.4.-.-
Protein3765 1.4.1.14
Protein3765 1.-.-.-
Protein3765 1.4.-.-
Protein3763 1.-.-.-
Protein3760 1.7.99.4
Protein3760 1.-.-.-
Protein6735 1.4.1.13
Protein6735 1.4.-.-
Protein6735 1.4.1.14
Protein6735 1.-.-.-
Protein6735 1.4.-.-
Protein6732 1.1.1.95
Protein6732 1.1.1.-
Protein5135 1.2.1.12
Protein5135 1.-.-.-
Protein5135 1.2.1.-
Protein5134 4.2.1.2
Protein5134 4.-.-.-
Protein8501 1.-.-.-
Protein8501 1.1.-.-
Protein8501 1.1.99.8
Protein8505 2.7.7.6
Protein8505 2.-.-.-
Protein8505 2.7.7.-
Protein8504 2.7.7.6
Protein8504 2.-.-.-
Protein8504 2.7.7.-
Protein8057 3.-.-.-
Protein8057 3.6.3.-
Protein6116 2.3.1.-
Protein6116 1.-.-.-
Protein6116 2.-.-.-
Protein6116 2.3.-.-
Protein6116 1.2.99.2
Protein6116 2.3.1.169
Protein9454 1.2.4.2
Protein9454 4.1.1.71
Protein9454 1.2.4.-
Protein9454 2.3.-.-
Protein9454 4.-.-.-
Protein4238 2.1.1.-
Protein4238 2.1.1.-
Protein4236 2.7.7.6
Protein4236 2.-.-.-
Protein4236 2.7.7.-
Protein9458 2.-.-.-
Protein9458 2.3.-.-
Protein4232 1.14.-.-
Protein5013 3.-.-.-
Protein6444 2.7.7.6
Protein6444 2.-.-.-
Protein6444 2.7.7.-
Protein6445 3.-.-.-
Protein6445 3.6.3.-
Protein6446 2.7.7.6
Protein6446 2.-.-.-
Protein6446 2.7.7.-
Protein1484 3.6.1.3
Protein1480 2.7.7.6
Protein1480 2.-.-.-
Protein1480 2.7.7.-
Protein9016 5.2.1.8
Protein9016 5.-.-.-
Protein6468 2.7.4.3
Protein6468 2.-.-.-
Protein6468 2.7.4.-
Protein9543 4.2.99.18
Protein9543 3.2.2.23
Protein9543 3.-.-.-
Protein9543 3.2.-.-
Protein9543 3.2.2.-
Protein9543 4.-.-.-
Protein310 1.-.-.-
Protein310 1.11.1.15
Protein9545 1.6.-.-
Protein7505 4.2.1.33
Protein7505 4.-.-.-
Protein5648 2.3.3.1
Protein5648 2.-.-.-
Protein5648 2.3.-.-
Protein5648 2.3.3.-
Protein7860 4.2.1.3
Protein7860 4.-.-.-
Protein8014 2.7.7.6
Protein8014 2.-.-.-
Protein8014 2.7.7.-
Protein6277 2.1.2.10
Protein6277 2.6.1.-
Protein6277 2.-.-.-
Protein6272 3.-.-.-
Protein6272 3.6.3.-
Protein9019 1.8.1.4
Protein9019 1.-.-.-
Protein9019 1.8.1.-
Protein322 3.-.-.-
Protein982 2.1.2.1
Protein982 2.1.1.-
Protein982 2.-.-.-
Protein2865 2.7.7.6
Protein2865 2.-.-.-
Protein2865 2.7.7.-
Protein186 1.7.99.4
Protein186 1.-.-.-
Protein187 1.-.-.-
Protein188 1.2.1.-
Protein10037 2.7.7.6
Protein10037 2.-.-.-
Protein10037 2.7.7.-
Protein10033 1.1.1.23
Protein10033 1.-.-.-
Protein10032 4.-.-.-
Protein2595 3.4.-.-
Protein3970 2.3.3.1
Protein3970 2.-.-.-
Protein3970 2.3.-.-
Protein3970 2.3.3.-
Protein3977 1.8.1.4
Protein3977 1.-.-.-
Protein3977 1.8.1.-
Protein3976 1.1.1.42
Protein3976 1.-.-.-
Protein3976 1.1.1.-
Protein6970 1.-.-.-
Protein6970 1.2.1.-
Protein3685 2.7.7.6
Protein3685 2.-.-.-
Protein3685 2.7.7.-
Protein2373 1.-.-.-
Protein2373 1.13.11.-
Protein2373 1.13.11.3
Protein8268 2.-.-.-
Protein8268 2.3.1.-
Protein8262 3.-.-.-
Protein8262 3.6.3.-
Protein8263 5.4.-.-
Protein8263 2.-.-.-
Protein8267 4.1.99.1
Protein8267 4.-.-.-
Protein8267 4.1.-.-
Protein8264 1.3.5.1
Protein8264 1.-.-.-
Protein2414 1.7.99.4
Protein2414 1.-.-.-
Protein9029 1.11.1.7
Protein9029 1.11.1.9
Protein9029 1.-.-.-
Protein9026 2.7.7.6
Protein9026 2.-.-.-
Protein9026 2.7.7.-
Protein9025 1.1.1.-
Protein9021 1.-.-.-
Protein9021 1.7.2.4
Protein8937 3.6.1.3
Protein9896 2.-.-.-
Protein5461 1.-.-.-
Protein5466 6.1.1.-
Protein5466 6.1.1.14
Protein5466 6.-.-.-
Protein5465 2.-.-.-
Protein1012 6.-.-.-
Protein1545 2.7.7.6
Protein1545 2.-.-.-
Protein1545 2.7.7.-
Protein7312 2.3.3.1
Protein7312 2.-.-.-
Protein7312 2.3.-.-
Protein7312 2.3.3.-
Protein7310 1.3.99.3
Protein7310 1.-.-.-
Protein7310 1.3.-.-
Protein7317 1.8.4.8
Protein7317 1.-.-.-
Protein7317 1.8.4.9
Protein2832 2.7.7.6
Protein2832 2.-.-.-
Protein2832 2.7.7.-
Protein4389 1.1.1.42
Protein4389 1.-.-.-
Protein4389 1.1.1.-
Protein1773 1.3.99.1
Protein1773 1.-.-.-
Protein8857 5.1.3.2
Protein8857 5.-.-.-
Protein8852 1.7.99.4
Protein8852 1.-.-.-
Protein2169 5.4.-.-
Protein2169 2.-.-.-
Protein2167 1.-.-.-
Protein2166 3.1.13.-
Protein2166 2.7.7.8
Protein2166 2.-.-.-
Protein2166 2.7.7.-
Protein5274 1.4.-.-
Protein5274 1.4.1.14
Protein5274 1.-.-.-
Protein5274 1.4.-.-
Protein7240 2.7.7.6
Protein7240 2.-.-.-
Protein7240 2.7.7.-
Protein10111 3.1.13.-
Protein10111 2.7.7.8
Protein10111 2.-.-.-
Protein10111 2.7.7.-
Protein2781 1.7.99.4
Protein2786 3.-.-.-
Protein2786 3.6.3.-
Protein2785 5.4.2.8
Protein2785 5.-.-.-
Protein2785 5.4.2.-
Protein2784 3.-.-.-
Protein2784 3.6.3.-
Protein511 1.7.99.4
Protein511 1.-.-.-
Protein510 2.7.7.6
Protein510 2.-.-.-
Protein510 2.7.7.-
Protein9814 5.-.-.-
Protein3560 5.4.2.10
Protein3560 5.-.-.-
Protein3560 5.4.2.-
Protein3561 3.-.-.-
Protein5027 1.-.-.-
Protein5027 1.7.99.1
Protein3784 1.-.-.-
Protein3785 1.1.3.15
Protein3785 1.-.-.-
Protein3785 1.1.-.-
Protein3785 1.1.3.15
Protein3785 1.1.3.15
Protein3785 1.1.3.15
Protein9981 1.8.1.4
Protein9981 1.-.-.-
Protein9981 1.8.1.-
Protein4033 2.-.-.-
Protein4033 2.3.-.-
Protein4033 2.3.3.-
Protein4035 2.8.1.-
Protein4780 3.-.-.-
Protein4780 3.6.3.-
Protein5250 3.1.13.-
Protein5250 2.7.7.8
Protein5250 2.-.-.-
Protein5250 2.7.7.-
Protein5251 4.-.-.-
Protein5251 4.1.1.-
Protein5253 2.-.-.-
Protein5256 2.7.4.1
Protein5256 2.-.-.-
Protein8035 1.3.99.3
Protein8035 1.-.-.-
Protein8035 1.3.-.-
Protein8033 1.1.1.35
Protein8033 5.3.3.8
Protein8033 4.2.1.17
Protein8033 5.1.2.3
Protein8033 1.-.-.-
Protein8033 4.-.-.-
Protein8033 5.-.-.-
Protein8528 3.-.-.-
Protein8528 3.6.3.-
Protein5077 1.-.-.-
Protein5070 3.-.-.-
Protein5071 2.-.-.-
Protein5071 2.8.1.12
Protein1510 1.4.-.-
Protein1510 1.4.7.1
Protein1510 1.-.-.-
Protein1510 1.4.-.-
Protein84 1.4.-.-
Protein84 1.4.1.14
Protein84 1.-.-.-
Protein84 1.4.-.-
Protein6785 1.7.99.4
Protein6785 1.-.-.-
Protein6784 2.7.7.6
Protein6784 2.-.-.-
Protein6784 2.7.7.-
Protein6783 2.2.1.6
Protein6783 2.-.-.-
Protein6780 2.7.7.6
Protein6780 2.-.-.-
Protein6780 2.7.7.-
Protein6509 2.7.7.6
Protein6509 2.-.-.-
Protein6509 2.7.7.-
Protein6789 1.-.-.-
Protein6789 1.2.1.-
Protein6788 1.-.-.-
Protein1225 3.1.13.-
Protein1225 2.7.7.8
Protein1225 2.-.-.-
Protein1225 2.7.7.-
Protein5788 3.4.11.-
Protein5780 1.9.3.1
Protein5785 3.4.-.-
Protein6259 1.7.99.4
Protein6259 1.-.-.-
Protein6528 5.4.2.8
Protein6528 5.-.-.-
Protein6528 5.4.2.-
Protein6253 1.1.1.49
Protein6253 1.-.-.-
Protein1200 1.3.99.3
Protein1200 1.-.-.-
Protein1200 1.3.-.-
Protein1200 1.3.99.3
Protein9903 2.6.1.11
Protein9903 2.6.1.-
Protein9903 2.-.-.-
Protein9904 1.1.1.35
Protein9904 1.-.-.-
Protein9906 6.-.-.-
Protein6442 1.-.-.-
Protein6442 1.1.1.-
Protein6442 1.1.1.37
Protein7786 4.1.3.1
Protein7786 4.-.-.-
Protein9907 1.3.99.3
Protein9907 1.-.-.-
Protein9907 1.3.-.-
Protein2211 2.7.4.6
Protein2211 2.-.-.-
Protein5790 1.8.1.4
Protein5790 1.-.-.-
Protein5790 1.8.1.-
Protein3732 1.-.-.-
Protein3732 1.7.2.1
Protein2744 6.1.1.-
Protein2744 6.1.1.12
Protein2744 6.-.-.-
Protein2742 2.7.7.6
Protein2742 2.-.-.-
Protein2742 2.7.7.-
Protein1441 2.-.-.-
Protein1441 2.3.-.-
Protein8137 1.-.-.-
Protein7129 4.2.1.3
Protein7129 4.-.-.-
Protein10015 1.-.-.-
Protein10015 1.2.7.1
Protein10017 1.-.-.-
Protein6002 3.6.3.-
Protein6002 3.6.1.3
Protein10011 2.7.7.59
Protein10011 2.-.-.-
Protein10012 2.7.7.6
Protein10012 2.-.-.-
Protein10012 2.7.7.-
Protein10019 2.7.7.6
Protein10019 2.-.-.-
Protein10019 2.7.7.-
Protein2577 1.1.1.95
Protein2577 1.-.-.-
Protein2577 1.1.1.-
Protein10296 6.-.-.-
Protein10330 1.-.-.-
Protein10295 1.-.-.-
Protein2314 1.-.-.-
Protein2314 1.2.1.-
Protein4434 2.7.7.6
Protein4434 2.-.-.-
Protein4434 2.7.7.-
Protein9970 6.3.5.5
Protein9970 6.-.-.-
Protein701 1.-.-.-
Protein701 1.3.-.-
Protein704 3.-.-.-
Protein704 3.6.3.-
Protein8209 2.3.3.9
Protein8209 2.-.-.-
Protein8209 2.3.-.-
Protein3043 3.4.24.-
Protein3043 3.4.-.-
Protein3043 3.-.-.-
Protein3043 3.6.1.3
Protein3040 6.2.1.5
Protein3040 6.-.-.-
Protein8203 3.1.1.3
Protein8203 3.-.-.-
Protein9000 4.-.-.-
Protein9000 4.1.1.35
Protein9002 6.1.1.-
Protein9002 6.1.1.17
Protein9002 6.-.-.-
Protein9002 6.1.1.-
Protein9557 1.11.1.7
Protein9557 1.-.-.-
Protein9557 1.11.1.15
Protein9006 1.-.-.-
Protein9008 6.-.-.-
Protein9559 3.6.3.-
Protein9559 3.6.1.3
Protein1788 1.17.4.1
Protein1787 1.6.1.1
Protein1787 1.-.-.-
Protein1780 1.6.5.3
Protein1780 1.-.-.-
Protein1780 1.6.-.-
Protein5449 2.7.7.6
Protein5449 2.-.-.-
Protein5449 2.7.7.-
Protein5447 4.2.1.3
Protein5447 4.-.-.-
Protein5446 2.-.-.-
Protein5446 2.7.-.-
Protein5446 2.7.9.1
Protein5440 2.7.7.6
Protein5440 2.-.-.-
Protein5440 2.7.7.-
Protein5442 3.-.-.-
Protein5442 3.6.3.-
Protein1562 1.3.99.3
Protein1562 1.-.-.-
Protein1562 1.3.-.-
Protein6064 2.3.-.-
Protein6064 3.1.3.41
Protein6069 6.2.1.1
Protein6069 6.-.-.-
Protein7334 5.4.2.1
Protein7334 5.-.-.-
Protein7334 5.4.2.-
Protein7331 1.4.-.-
Protein7331 1.4.7.1
Protein7331 1.-.-.-
Protein7331 1.4.-.-
Protein7330 6.2.1.5
Protein7330 6.-.-.-
Protein7333 1.-.-.-
Protein7333 4.-.-.-
Protein8838 2.6.1.-
Protein8838 2.-.-.-
Protein8836 1.-.-.-
Protein8834 3.4.-.-
Protein8833 2.3.3.1
Protein8833 2.-.-.-
Protein8833 2.3.-.-
Protein8833 2.3.3.-
Protein8831 3.1.1.3
Protein8831 3.-.-.-
Protein8830 2.-.-.-
Protein8830 6.-.-.-
Protein8830 6.3.5.-
Protein8830 6.3.5.7
Protein6295 2.7.7.6
Protein6295 2.-.-.-
Protein6295 2.7.7.-
Protein2141 1.-.-.-
Protein2140 1.-.-.-
Protein2143 2.3.3.1
Protein2143 2.-.-.-
Protein2143 2.3.-.-
Protein2143 2.3.3.-
Protein2142 2.3.1.117
Protein2142 2.-.-.-
Protein2142 2.3.-.-
Protein280 2.6.1.16
Protein280 2.6.1.-
Protein280 2.-.-.-
Protein280 5.-.-.-
Protein6972 2.7.7.6
Protein6972 2.-.-.-
Protein6972 2.7.7.-
Protein1922 2.7.7.6
Protein1922 2.-.-.-
Protein1922 2.7.7.-
Protein1659 2.3.1.129
Protein1659 2.-.-.-
Protein1659 2.3.-.-
Protein3230 2.7.4.3
Protein3230 2.-.-.-
Protein3230 2.7.4.-
Protein3232 3.-.-.-
Protein3232 3.6.3.-
Protein3235 1.-.-.-
Protein3235 1.1.1.-
Protein3235 1.1.1.37
Protein3239 1.1.1.205
Protein3239 1.-.-.-
Protein3548 2.6.1.11
Protein3548 2.6.1.-
Protein3548 2.-.-.-
Protein7745 2.7.4.-
Protein7745 2.-.-.-
Protein7745 2.7.4.22
Protein10293 1.6.5.3
Protein10293 1.-.-.-
Protein10293 1.6.99.5
Protein10292 2.7.2.3
Protein10292 2.-.-.-
Protein4347 1.-.-.-
Protein4347 1.1.1.36
Protein4341 1.1.1.42
Protein4341 1.-.-.-
Protein4341 1.1.1.-
Protein10071 3.-.-.-
Protein4012 6.1.1.-
Protein4012 6.1.1.6
Protein4012 6.-.-.-
Protein10078 6.3.1.2
Protein8913 3.5.2.3
Protein8913 3.-.-.-
Protein8913 3.5.-.-
Protein8913 3.5.2.-
Protein8545 3.1.13.-
Protein8545 2.7.7.8
Protein8545 2.-.-.-
Protein8545 2.7.7.-
Protein8542 2.1.2.1
Protein8542 2.1.1.-
Protein8542 2.-.-.-
Protein2085 3.4.24.-
Protein2085 3.4.-.-
Protein2085 3.-.-.-
Protein2085 3.6.1.3
Protein4271 2.7.7.6
Protein4271 2.-.-.-
Protein4271 2.7.7.-
Protein4270 2.7.7.6
Protein4270 2.-.-.-
Protein4270 2.7.7.-
Protein4273 2.-.-.-
Protein4273 2.7.-.-
Protein4273 2.7.9.1
Protein4272 3.-.-.-
Protein7623 2.7.7.6
Protein7623 2.-.-.-
Protein7623 2.7.7.-
Protein7950 3.-.-.-
Protein7950 3.6.3.-
Protein5276 1.2.1.3
Protein5276 1.-.-.-
Protein5276 1.2.1.-
Protein1192 2.7.7.6
Protein1192 2.-.-.-
Protein1192 2.7.7.-
Protein1191 2.7.7.6
Protein1190 6.2.1.3
Protein1190 6.-.-.-
Protein1197 2.7.7.6
Protein1197 2.-.-.-
Protein1197 2.7.7.-
Protein9760 2.-.-.-
Protein9761 2.7.7.6
Protein9761 2.-.-.-
Protein9761 2.7.7.-
Protein1474 1.-.-.-
Protein5051 1.-.-.-
Protein5051 1.2.-.-
Protein1224 1.4.-.-
Protein1224 1.-.-.-
Protein1224 1.4.-.-
Protein1223 1.4.-.-
Protein1223 1.4.7.1
Protein1223 1.-.-.-
Protein1223 1.4.-.-
Protein6502 2.7.7.6
Protein6502 2.-.-.-
Protein6502 2.7.7.-
Protein4526 1.3.5.1
Protein4526 1.-.-.-
Protein4526 1.3.-.-
Protein7102 6.-.-.-
Protein7102 6.2.1.17
Protein7107 2.7.7.9
Protein7107 2.-.-.-
Protein7107 2.7.7.-
Protein10073 3.4.-.-
Protein10075 1.4.1.2
Protein10075 1.-.-.-
Protein10074 6.1.1.-
Protein10074 6.1.1.21
Protein10074 6.-.-.-
Protein2553 1.7.99.4
Protein2553 1.-.-.-
Protein2557 2.-.-.-
Protein2557 2.8.4.1
Protein2555 4.2.99.18
Protein2555 3.-.-.-
Protein2555 3.2.-.-
Protein2555 3.2.2.-
Protein2555 4.-.-.-
Protein2084 1.7.99.4
Protein2084 1.-.-.-
Protein2884 2.3.1.9
Protein2884 2.-.-.-
Protein2884 2.3.-.-
Protein2884 2.3.1.-
Protein2087 1.-.-.-
Protein2087 1.1.1.36
Protein2083 3.-.-.-
Protein2083 3.6.3.-
Protein2089 2.7.7.6
Protein2089 2.-.-.-
Protein2089 2.7.7.-
Protein9539 5.2.1.8
Protein9539 5.-.-.-
Protein1881 3.6.3.-
Protein1881 3.6.1.3
Protein2333 1.7.99.4
Protein2333 1.-.-.-
Protein10314 3.6.1.3
Protein10312 2.7.7.6
Protein10312 2.-.-.-
Protein10312 2.7.7.-
Protein10313 2.7.7.6
Protein10313 2.-.-.-
Protein10313 2.7.7.-
Protein10311 1.7.99.4
Protein10311 1.-.-.-
Protein10318 3.-.-.-
Protein2880 2.7.4.1
Protein2882 2.7.7.6
Protein2882 2.-.-.-
Protein2882 2.7.7.-
Protein4486 1.-.-.-
Protein4482 1.-.-.-
Protein4482 1.1.1.-
Protein4482 1.1.1.37
Protein4489 3.-.-.-
Protein4489 3.6.3.-
Protein498 3.-.-.-
Protein498 3.6.3.-
Protein3688 3.1.-.-
Protein3688 3.6.1.3
Protein3937 4.2.1.11
Protein3937 4.-.-.-
Protein9992 3.1.-.-
Protein9992 1.15.1.1
Protein9992 3.1.11.6
Protein9992 1.-.-.-
Protein9992 3.-.-.-
Protein3935 3.6.1.3
Protein3933 2.5.1.6
Protein3933 2.-.-.-
Protein729 2.7.7.7
Protein729 2.-.-.-
Protein729 2.7.7.-
Protein726 1.9.3.1
Protein721 3.-.-.-
Protein721 3.6.3.-
Protein723 1.1.1.95
Protein723 1.7.99.4
Protein723 1.-.-.-
Protein3069 3.1.13.-
Protein3069 2.7.7.8
Protein3069 2.-.-.-
Protein3069 2.7.7.-
Protein3065 2.7.7.6
Protein3065 2.-.-.-
Protein3065 2.7.7.-
Protein3061 2.7.1.29
Protein3061 2.7.-.-
Protein3060 3.4.21.-
Protein3060 3.4.-.-
Protein3060 3.-.-.-
Protein3060 3.6.1.3
Protein8228 2.7.7.7
Protein8228 2.-.-.-
Protein8228 2.7.7.-
Protein9576 2.-.-.-
Protein9576 2.4.-.-
Protein9576 2.4.1.64
Protein9579 2.7.1.30
Protein9579 2.-.-.-
Protein9579 2.7.1.-
Protein9578 1.4.-.-
Protein9578 1.4.1.14
Protein9578 1.-.-.-
Protein9578 1.4.-.-
Protein992 1.6.-.-
Protein8483 3.4.-.-
Protein8480 4.1.1.15
Protein8480 4.-.-.-
Protein8480 4.1.1.-
Protein8481 2.7.7.6
Protein8481 2.-.-.-
Protein8481 2.7.7.-
Protein8487 1.11.1.6
Protein8487 1.11.1.7
Protein8487 1.-.-.-
Protein8484 3.1.13.-
Protein8484 2.7.7.8
Protein8484 2.-.-.-
Protein8484 2.7.7.-
Protein8488 4.2.1.11
Protein8488 4.-.-.-
Protein9440 1.1.1.86
Protein9440 1.-.-.-
Protein1768 3.2.1.-
Protein1768 3.2.1.41
Protein5420 2.3.1.61
Protein5420 2.-.-.-
Protein5420 2.3.-.-
Protein9687 1.3.5.1
Protein9687 1.-.-.-
Protein9687 1.3.-.-
Protein9686 3.1.3.2
Protein9686 3.-.-.-
Protein9685 2.7.7.6
Protein9685 2.-.-.-
Protein9685 2.7.7.-
Protein9680 1.17.1.8
Protein9680 1.-.-.-
Protein8814 2.7.4.3
Protein8814 2.-.-.-
Protein8819 6.-.-.-
Protein8818 2.4.1.1
Protein8818 2.-.-.-
Protein8818 2.4.-.-
Protein6691 1.-.-.-
Protein6693 2.5.1.6
Protein6693 2.-.-.-
Protein9957 2.7.11.-
Protein9957 2.-.-.-
Protein9993 6.3.5.5
Protein3683 3.1.3.1
Protein3683 3.-.-.-
Protein3684 1.3.-.-
Protein7359 6.2.1.5
Protein7359 6.-.-.-
Protein7355 5.5.-.-
Protein260 1.6.2.4
Protein260 1.-.-.-
Protein260 1.14.-.-
Protein260 1.14.14.1
Protein263 3.-.-.-
Protein263 6.-.-.-
Protein263 6.4.1.6
Protein263 3.5.2.14
Protein262 2.7.7.6
Protein262 2.-.-.-
Protein262 2.7.7.-
Protein3217 1.11.1.7
Protein3217 1.-.-.-
Protein3217 1.11.1.15
Protein3321 1.8.1.4
Protein3321 1.-.-.-
Protein3321 1.8.1.-
Protein9951 1.3.99.3
Protein9951 1.-.-.-
Protein9951 1.3.-.-
Protein1241 3.6.1.3
Protein1135 1.6.99.3
Protein1135 1.-.-.-
Protein7293 2.7.7.6
Protein7293 2.-.-.-
Protein7293 2.7.7.-
Protein4076 1.1.1.42
Protein4076 1.-.-.-
Protein4076 1.1.1.-
Protein4072 4.2.1.11
Protein4072 4.-.-.-
Protein352 1.3.5.1
Protein352 1.-.-.-
Protein352 1.3.-.-
Protein8561 2.3.1.9
Protein8561 2.-.-.-
Protein8561 2.3.-.-
Protein8561 2.3.1.-
Protein8565 1.1.1.35
Protein8565 5.3.3.8
Protein8565 4.2.1.17
Protein8565 5.1.2.3
Protein8565 1.-.-.-
Protein8565 4.-.-.-
Protein8565 5.-.-.-
Protein8568 1.7.99.4
Protein8568 1.-.-.-
Protein358 2.7.7.6
Protein358 2.-.-.-
Protein358 2.7.7.-
Protein6479 1.1.1.42
Protein6479 1.-.-.-
Protein6479 1.1.1.-
Protein6478 6.3.4.14
Protein6478 6.4.1.1
Protein6478 6.-.-.-
Protein4292 2.1.1.-
Protein4292 2.1.1.-
Protein4292 2.1.1.72
Protein4292 2.-.-.-
Protein6471 2.7.7.6
Protein6471 2.-.-.-
Protein6471 2.7.7.-
Protein1310 6.1.1.-
Protein1310 6.1.1.14
Protein1310 6.-.-.-
Protein6472 1.1.1.193
Protein6472 3.5.4.26
Protein6472 1.-.-.-
Protein6472 3.-.-.-
Protein5213 1.6.5.3
Protein5213 1.-.-.-
Protein5213 1.6.-.-
Protein6743 1.-.-.-
Protein6747 3.-.-.-
Protein6747 3.6.3.-
Protein6744 2.7.7.6
Protein6744 2.-.-.-
Protein6744 2.7.7.-
Protein6749 2.7.7.6
Protein6749 2.-.-.-
Protein6749 2.7.7.-
Protein9210 1.-.-.-
Protein9211 2.1.1.-
Protein4924 3.5.4.16
Protein4924 3.-.-.-
Protein9748 2.7.7.6
Protein9748 2.-.-.-
Protein9748 2.7.7.-
Protein4923 1.-.-.-
Protein4923 1.2.99.2
Protein6291 3.-.-.-
Protein6291 3.6.3.-
Protein6292 3.3.1.1
Protein6292 3.-.-.-
Protein2814 2.-.-.-
Protein3991 1.8.1.4
Protein3991 1.-.-.-
Protein3991 1.8.1.-
Protein3682 1.4.1.2
Protein7162 2.7.7.6
Protein7162 2.-.-.-
Protein7162 2.7.7.-
Protein10051 3.-.-.-
Protein10051 3.6.3.-
Protein10053 6.1.1.-
Protein10053 6.1.1.3
Protein10053 6.-.-.-
Protein10053 6.1.1.-
Protein10054 2.7.2.4
Protein10054 2.-.-.-
Protein2539 2.7.7.6
Protein2539 2.-.-.-
Protein2539 2.7.7.-
Protein4630 2.7.7.6
Protein4630 2.-.-.-
Protein4630 2.7.7.-
Protein2532 3.-.-.-
Protein2532 3.6.3.-
Protein176 4.6.1.1
Protein176 4.-.-.-
Protein928 6.3.1.2
Protein928 6.-.-.-
Protein10236 3.4.-.-
Protein3565 1.-.-.-
Protein5411 5.3.1.1
Protein5411 5.-.-.-
Protein7436 3.6.3.-
Protein7436 3.6.1.3
Protein3667 2.1.1.-
Protein3667 2.-.-.-
Protein3664 5.99.1.-
Protein3664 5.99.1.2
Protein3664 5.-.-.-
Protein3918 3.-.-.-
Protein3918 3.6.3.-
Protein3668 3.2.1.23
Protein3668 3.-.-.-
Protein3668 3.2.-.-
Protein7435 1.1.1.35
Protein7435 5.3.3.8
Protein7435 4.2.1.17
Protein7435 5.1.2.3
Protein7435 1.-.-.-
Protein7435 4.-.-.-
Protein7435 5.-.-.-
Protein746 2.7.7.6
Protein746 2.-.-.-
Protein746 2.7.7.-
Protein744 2.7.7.6
Protein744 2.-.-.-
Protein744 2.7.7.-
Protein743 1.3.99.1
Protein743 1.-.-.-
Protein3009 4.-.-.-
Protein3009 4.2.1.-
Protein3009 4.2.1.30
Protein3009 4.2.1.28
Protein1748 3.6.3.-
Protein1748 3.6.1.3
Protein1742 1.3.99.3
Protein1742 1.-.-.-
Protein1742 1.3.-.-
Protein7479 1.-.-.-
Protein9519 1.-.-.-
Protein9519 1.11.1.15
Protein9518 3.6.1.3
Protein9517 6.3.2.5
Protein9517 4.1.1.36
Protein9517 4.-.-.-
Protein9517 6.-.-.-
Protein9514 1.2.1.5
Protein9514 1.-.-.-
Protein9514 1.2.1.-
Protein9513 1.2.1.3
Protein9513 1.-.-.-
Protein9513 1.2.1.-
Protein5158 1.-.-.-
Protein5158 4.-.-.-
Protein5158 4.1.1.39
Protein5403 2.7.7.7
Protein5403 3.1.-.-
Protein5403 2.-.-.-
Protein5403 2.7.7.-
Protein5403 3.-.-.-
Protein8601 1.-.-.-
Protein8601 1.1.1.36
Protein8603 1.4.1.13
Protein8603 1.4.-.-
Protein8603 1.-.-.-
Protein8603 1.4.-.-
Protein8605 5.4.-.-
Protein8605 2.-.-.-
Protein5558 4.2.1.11
Protein5558 4.-.-.-
Protein1527 3.6.3.-
Protein1524 3.1.-.-
Protein1524 3.-.-.-
Protein1525 1.2.4.2
Protein1525 1.-.-.-
Protein1525 1.2.4.-
Protein1525 2.3.-.-
Protein6907 3.1.13.-
Protein6907 2.7.7.8
Protein6907 2.-.-.-
Protein6907 2.7.7.-
Protein4314 2.7.7.6
Protein4314 2.-.-.-
Protein4314 2.7.7.-
Protein7450 2.3.1.9
Protein7450 2.-.-.-
Protein7450 2.3.-.-
Protein7450 2.3.1.-
Protein6178 5.99.1.-
Protein6178 5.99.1.2
Protein6178 5.-.-.-
Protein6175 1.1.-.-
Protein6176 1.7.99.4
Protein6176 1.-.-.-
Protein7370 6.2.1.3
Protein7370 6.-.-.-
Protein7374 3.-.-.-
Protein7805 3.6.3.-
Protein7805 3.6.1.3
Protein7804 2.7.4.6
Protein7804 2.-.-.-
Protein7808 1.-.-.-
Protein7808 1.4.1.-
Protein248 1.-.-.-
Protein247 1.11.1.7
Protein247 1.-.-.-
Protein247 1.11.1.15
Protein246 1.4.-.-
Protein246 1.-.-.-
Protein246 1.4.-.-
Protein6300 2.2.1.6
Protein10102 1.-.-.-
Protein6117 1.3.5.1
Protein6117 1.-.-.-
Protein3275 1.3.99.1
Protein3275 1.-.-.-
Protein3276 1.7.99.4
Protein3276 1.-.-.-
Protein3817 1.-.-.-
Protein3817 1.4.1.-
Protein4919 3.-.-.-
Protein3810 1.4.-.-
Protein3810 1.4.7.1
Protein3810 1.-.-.-
Protein3810 1.4.-.-
Protein3811 2.7.7.6
Protein3811 2.-.-.-
Protein3811 2.7.7.-
Protein9200 2.7.7.6
Protein9200 2.-.-.-
Protein9200 2.7.7.-
Protein6115 3.1.13.-
Protein6115 2.7.7.8
Protein6115 2.-.-.-
Protein6115 2.7.7.-
Protein6258 1.7.99.4
Protein1652 5.4.2.8
Protein1652 5.-.-.-
Protein1652 5.4.2.-
Protein8244 1.11.1.7
Protein2279 1.1.1.86
Protein2279 1.-.-.-
Protein9753 2.7.7.6
Protein9753 2.-.-.-
Protein9753 2.7.7.-
Protein2276 1.-.-.-
Protein2276 1.1.1.-
Protein2276 1.1.1.37
Protein2274 1.2.1.3
Protein2274 1.-.-.-
Protein2274 1.2.1.-
Protein3490 3.-.-.-
Protein8245 3.4.21.-
Protein8245 3.4.-.-
Protein8245 3.-.-.-
Protein3493 3.-.-.-
Protein3495 5.4.99.2
Protein3495 5.4.-.-
Protein3496 1.-.-.-
Protein3496 1.2.1.-
Protein4093 6.-.-.-
Protein4727 1.7.99.4
Protein4727 1.-.-.-
Protein5651 4.1.1.-
Protein5651 4.1.1.32
Protein5651 4.-.-.-
Protein5651 4.1.1.-
Protein1502 3.-.-.-
Protein1502 3.6.3.-
Protein1508 4.2.1.11
Protein1508 4.-.-.-
Protein4369 1.1.1.86
Protein4369 1.-.-.-
Protein5890 1.-.-.-
Protein1232 2.8.4.1
Protein9232 3.4.25.-
Protein9232 3.4.-.-
Protein9232 3.-.-.-
Protein9231 3.1.13.-
Protein9231 2.7.7.8
Protein9231 2.-.-.-
Protein9231 2.7.7.-
Protein9720 1.6.5.3
Protein9720 1.-.-.-
Protein9720 1.6.-.-
Protein9720 1.6.99.5
Protein9721 4.-.-.-
Protein9721 4.1.1.-
Protein4941 1.7.99.4
Protein4941 1.-.-.-
Protein1236 6.1.1.-
Protein1236 6.1.1.15
Protein1236 6.-.-.-
Protein1234 1.-.-.-
Protein1234 1.7.2.1
Protein5090 6.-.-.-
Protein5097 1.7.99.4
Protein5097 1.-.-.-
Protein5094 2.7.7.6
Protein5094 2.-.-.-
Protein5094 2.7.7.-
Protein5095 1.1.1.42
Protein5095 1.-.-.-
Protein5095 1.1.1.-
Protein3721 3.1.13.-
Protein3721 3.-.-.-
Protein6252 1.7.99.4
Protein6252 1.-.-.-
Protein9935 2.-.-.-
Protein3374 3.-.-.-
Protein3725 1.7.99.4
Protein3725 1.-.-.-
Protein3376 4.-.-.-
Protein3371 1.7.99.4
Protein3371 1.-.-.-
Protein4310 1.5.99.8
Protein4310 1.-.-.-
Protein9930 1.-.-.-
Protein9930 1.4.1.-
Protein9932 3.5.4.16
Protein9932 3.-.-.-
Protein2750 2.-.-.-
Protein7494 1.-.-.-
Protein7494 1.6.-.-
Protein7494 1.6.99.5
Protein7495 5.4.2.1
Protein7495 5.-.-.-
Protein7495 5.4.2.-
Protein7490 1.-.-.-
Protein7490 1.7.2.1
Protein7499 2.7.4.6
Protein7499 2.-.-.-
Protein4892 1.3.99.3
Protein4892 1.-.-.-
Protein4892 1.3.-.-
Protein7638 1.-.-.-
Protein7638 1.7.2.1
Protein2519 1.7.99.4
Protein2519 1.-.-.-
Protein905 1.-.-.-
Protein906 3.-.-.-
Protein901 2.6.1.-
Protein901 2.-.-.-
Protein902 3.-.-.-
Protein1611 1.1.1.205
Protein1611 1.-.-.-
Protein2974 6.1.1.-
Protein2974 6.1.1.3
Protein2974 6.-.-.-
Protein2974 6.1.1.-
Protein2978 6.3.5.3
Protein2978 6.-.-.-
Protein3392 1.3.99.3
Protein3392 1.-.-.-
Protein3392 1.3.-.-
Protein3648 2.3.1.54
Protein3648 2.-.-.-
Protein3648 2.3.-.-
Protein3399 1.2.4.1
Protein3399 1.-.-.-
Protein6051 1.8.1.4
Protein6051 1.-.-.-
Protein6051 1.8.1.-
Protein760 3.-.-.-
Protein760 3.6.3.-
Protein764 2.6.1.-
Protein764 2.-.-.-
Protein3023 3.-.-.-
Protein3025 3.-.-.-
Protein3025 3.6.3.-
Protein3024 3.-.-.-
Protein3024 6.-.-.-
Protein3024 3.5.2.9
Protein3024 6.4.1.6
Protein5392 2.-.-.-
Protein5392 2.7.-.-
Protein5392 2.7.9.1
Protein1897 2.7.7.6
Protein1897 2.-.-.-
Protein1897 2.7.7.-
Protein1894 1.7.99.4
Protein1894 1.-.-.-
Protein1891 1.13.12.16
Protein4558 2.3.1.9
Protein4558 2.-.-.-
Protein4558 2.3.-.-
Protein4558 2.3.1.-
Protein9534 2.1.1.-
Protein9537 3.-.-.-
Protein4550 2.1.1.-
Protein4550 2.1.1.13
Protein4550 2.-.-.-
Protein4552 1.-.-.-
Protein5178 1.1.1.27
Protein5178 1.-.-.-
Protein5178 1.1.1.-
Protein5174 6.1.1.-
Protein5174 6.1.1.4
Protein5174 6.-.-.-
Protein8004 1.2.4.2
Protein8004 1.-.-.-
Protein8004 1.2.4.-
Protein8004 2.3.-.-
Protein8623 3.-.-.-
Protein8624 1.1.1.205
Protein8624 1.-.-.-
Protein1094 2.-.-.-
Protein1092 3.-.-.-
Protein1092 3.6.3.-
Protein1090 2.7.4.3
Protein1090 2.-.-.-
Protein1091 1.4.-.-
Protein1091 1.-.-.-
Protein1091 1.4.-.-
Protein1098 1.1.-.-
Protein1099 2.7.7.6
Protein1099 2.-.-.-
Protein1099 2.7.7.-
Protein9398 6.2.1.3
Protein9398 6.-.-.-
Protein9394 6.3.5.2
Protein9394 3.6.1.-
Protein9394 6.-.-.-
Protein9397 2.3.1.16
Protein9397 2.-.-.-
Protein9397 2.3.-.-
Protein9397 2.3.1.-
Protein9391 1.3.5.1
Protein9391 1.-.-.-
Protein9390 4.-.-.-
Protein9390 4.3.3.6
Protein9393 1.1.1.35
Protein9393 5.1.2.3
Protein9393 1.-.-.-
Protein9393 5.-.-.-
Protein9090 3.2.1.-
Protein6154 2.7.6.1
Protein6154 2.-.-.-
Protein7353 2.2.1.6
Protein7353 2.-.-.-
Protein7824 3.1.13.-
Protein7824 2.7.7.8
Protein7824 2.-.-.-
Protein7824 2.7.7.-
Protein7829 1.1.-.-
Protein229 1.2.1.27
Protein229 1.-.-.-
Protein229 1.2.1.-
Protein227 1.6.5.3
Protein227 1.-.-.-
Protein227 1.6.-.-
Protein221 5.99.1.-
Protein221 5.99.1.2
Protein221 5.-.-.-
Protein8204 2.7.7.6
Protein8204 2.-.-.-
Protein8204 2.7.7.-
Protein1667 4.2.1.3
Protein1667 4.-.-.-
Protein6941 1.-.-.-
Protein6940 3.-.-.-
Protein6940 3.6.3.-
Protein597 3.4.-.-
Protein590 2.3.1.9
Protein590 2.-.-.-
Protein590 2.3.-.-
Protein590 2.3.1.-
Protein4358 3.-.-.-
Protein4358 3.6.3.-
Protein598 4.1.1.-
Protein598 4.1.1.32
Protein598 4.-.-.-
Protein598 4.1.1.-
Protein9897 1.-.-.-
Protein9895 6.3.4.5
Protein9895 6.-.-.-
Protein10158 1.-.-.-
Protein6949 4.-.-.-
Protein6949 4.2.1.-
Protein6949 4.2.1.30
Protein6949 4.2.1.28
Protein10157 1.-.-.-
Protein10151 6.1.1.-
Protein6013 5.3.1.1
Protein6013 5.-.-.-
Protein10048 2.5.1.26
Protein10048 1.-.-.-
Protein10048 1.1.-.-
Protein9424 4.1.1.-
Protein9424 4.1.1.32
Protein9424 4.-.-.-
Protein9424 4.1.1.-
Protein2259 3.-.-.-
Protein2259 3.6.3.-
Protein2704 2.2.1.6
Protein2704 2.-.-.-
Protein3407 1.-.-.-
Protein3407 5.-.-.-
Protein3407 1.1.1.271
Protein1422 1.-.-.-
Protein4704 1.4.-.-
Protein4704 1.-.-.-
Protein4704 1.4.-.-
Protein4701 3.-.-.-
Protein4701 3.6.3.-
Protein3153 2.7.7.6
Protein3153 2.-.-.-
Protein3153 2.7.7.-
Protein2520 2.1.1.-
Protein2520 2.-.-.-
Protein2520 2.1.1.86
Protein9913 3.5.2.6
Protein9913 3.-.-.-
Protein1442 3.-.-.-
Protein9258 4.2.1.17
Protein9258 4.-.-.-
Protein9258 5.-.-.-
Protein9259 2.7.9.2
Protein9259 2.7.-.-
Protein9708 1.-.-.-
Protein4960 1.-.-.-
Protein9704 1.-.-.-
Protein9257 3.6.1.3
Protein9253 6.1.1.-
Protein9253 6.1.1.17
Protein9253 6.-.-.-
Protein9253 6.1.1.-
Protein6491 3.-.-.-
Protein1837 1.3.5.1
Protein1837 1.-.-.-
Protein1837 1.3.-.-
Protein9713 6.2.1.3
Protein9713 6.-.-.-
Protein9917 3.6.1.3
Protein10303 3.3.1.1
Protein10303 3.-.-.-
Protein6709 1.9.3.1
Protein6706 2.7.7.6
Protein6706 2.-.-.-
Protein6706 2.7.7.-
Protein6702 3.1.13.-
Protein6702 2.7.7.8
Protein6702 2.-.-.-
Protein6702 2.7.7.-
Protein5618 6.3.2.6
Protein5618 6.-.-.-
Protein1281 3.3.1.1
Protein1281 3.-.-.-
Protein6838 1.4.-.-
Protein6838 1.4.1.14
Protein6838 1.-.-.-
Protein6838 1.4.-.-
Protein6834 1.3.1.9
Protein6834 1.-.-.-
Protein7611 2.7.7.6
Protein7611 2.-.-.-
Protein7611 2.7.7.-
Protein10098 3.4.-.-
Protein7614 1.1.1.35
Protein7614 1.-.-.-
Protein7615 2.7.7.6
Protein7615 2.-.-.-
Protein7615 2.7.7.-
Protein10095 5.2.1.8
Protein10095 5.-.-.-
Protein10094 4.2.1.9
Protein10094 4.-.-.-
Protein10091 3.5.1.-
Protein10091 3.-.-.-
Protein10091 4.-.-.-
Protein10091 4.2.1.-
Protein10091 4.2.1.59
Protein10091 4.2.1.59
Protein10090 3.6.1.3
Protein2069 3.1.13.-
Protein2069 2.7.7.8
Protein2069 2.-.-.-
Protein2069 2.7.7.-
Protein2063 2.-.-.-
Protein8936 5.1.3.1
Protein8936 5.-.-.-
Protein8936 5.1.3.-
Protein964 1.-.-.-
Protein964 1.2.1.-
Protein9703 2.7.7.6
Protein9703 2.-.-.-
Protein9703 2.7.7.-
Protein2398 2.6.1.-
Protein2398 2.-.-.-
Protein2399 3.1.1.3
Protein2399 3.-.-.-
Protein2397 3.4.-.-
Protein2392 4.2.1.3
Protein2392 4.-.-.-
Protein2392 4.2.1.99
Protein2393 2.-.-.-
Protein2393 2.7.7.-
Protein2393 2.7.1.156
Protein9700 5.4.99.2
Protein9700 5.-.-.-
Protein9700 5.4.-.-
Protein3629 2.7.4.6
Protein3629 2.-.-.-
Protein3628 3.6.1.3
Protein3625 1.9.3.1
Protein3622 1.-.-.-
Protein3622 1.1.1.36
Protein2931 1.4.-.-
Protein2931 1.4.7.1
Protein2931 1.-.-.-
Protein2931 1.4.-.-
Protein2934 3.6.1.3
Protein2935 4.2.1.9
Protein2935 4.-.-.-
Protein2936 3.1.-.-
Protein2936 3.-.-.-
Protein780 3.-.-.-
Protein780 3.6.3.-
Protein781 3.-.-.-
Protein781 3.6.3.-
Protein1912 3.2.1.-
Protein1912 2.-.-.-
Protein1912 2.4.-.-
Protein1912 2.4.1.-
Protein1917 3.1.13.-
Protein1917 2.7.7.8
Protein1917 2.-.-.-
Protein1917 2.7.7.-
Protein4395 1.-.-.-
Protein4395 1.1.1.36
Protein4393 3.-.-.-
Protein5378 1.-.-.-
Protein5378 1.2.99.2
Protein8392 2.3.1.20
Protein8392 2.-.-.-
Protein8392 2.3.-.-
Protein8422 2.-.-.-
Protein8422 2.7.7.-
Protein8424 3.-.-.-
Protein8397 1.7.99.4
Protein8397 1.-.-.-
Protein8429 1.-.-.-
Protein8429 1.1.1.36
Protein1871 3.3.1.1
Protein1871 3.-.-.-
Protein1873 2.3.1.20
Protein1873 2.-.-.-
Protein1873 2.3.-.-
Protein1702 1.-.-.-
Protein1701 1.2.4.2
Protein1701 1.-.-.-
Protein1701 1.2.4.-
Protein1701 2.3.-.-
Protein1878 6.2.1.5
Protein1878 6.-.-.-
Protein1709 3.-.-.-
Protein1709 3.6.3.-
Protein4571 3.-.-.-
Protein4571 3.6.3.-
Protein4577 2.7.7.6
Protein4577 2.-.-.-
Protein4577 2.7.7.-
Protein9817 4.-.-.-
Protein4579 2.4.1.1
Protein4579 2.-.-.-
Protein4579 2.4.-.-
Protein5113 1.-.-.-
Protein5113 1.3.-.-
Protein5119 2.7.7.6
Protein5119 2.-.-.-
Protein5119 2.7.7.-
Protein8644 4.3.2.2
Protein8644 4.-.-.-
Protein8644 4.3.2.2
Protein8640 2.2.1.6
Protein8640 2.-.-.-
Protein8642 3.-.-.-
Protein8648 2.3.1.117
Protein8648 2.-.-.-
Protein8648 2.3.-.-
Protein8649 6.3.4.5
Protein8649 6.-.-.-
Protein6230 1.1.-.-
Protein4660 1.-.-.-
Protein9118 3.-.-.-
Protein9113 1.3.5.1
Protein9113 1.-.-.-
Protein9113 1.3.-.-
Protein9840 2.7.1.-
Protein3695 3.1.13.-
Protein3695 2.7.7.8
Protein3695 2.-.-.-
Protein3695 2.7.7.-
Protein7849 6.-.-.-
Protein7847 1.4.1.14
Protein7847 1.-.-.-
Protein7847 1.4.1.-
Protein9331 3.1.13.-
Protein9331 2.7.7.8
Protein9331 2.-.-.-
Protein9331 2.7.7.-
Protein3922 1.-.-.-
Protein3922 1.2.1.-
Protein3923 6.3.4.14
Protein207 3.1.-.-
Protein207 3.-.-.-
Protein207 3.1.-.-
Protein207 3.1.13.-
Protein205 6.3.5.5
Protein205 6.-.-.-
Protein201 3.6.1.3
Protein209 1.7.99.4
Protein209 1.-.-.-
Protein9485 6.2.1.5
Protein9485 6.-.-.-
Protein4827 1.1.1.35
Protein4827 1.1.1.157
Protein4827 1.-.-.-
Protein7728 1.-.-.-
Protein7728 1.2.1.-
Protein7263 2.7.7.6
Protein7263 2.-.-.-
Protein7263 2.7.7.-
Protein7261 5.99.1.3
Protein7261 5.-.-.-
Protein7267 1.-.-.-
Protein7267 1.11.1.15
Protein7264 2.7.7.6
Protein7264 2.-.-.-
Protein7264 2.7.7.-
Protein10178 2.3.1.16
Protein10178 2.-.-.-
Protein10178 2.3.-.-
Protein10178 2.3.1.-
Protein1230 4.1.1.-
Protein1230 4.1.1.32
Protein1230 4.-.-.-
Protein1230 4.1.1.-
Protein10170 2.4.2.8
Protein10170 2.-.-.-
Protein10170 2.4.-.-
Protein10170 2.4.2.8
Protein10171 3.6.3.24
Protein10171 3.-.-.-
Protein10171 3.6.1.3
Protein10176 1.-.-.-
Protein9843 3.6.3.24
Protein9843 3.-.-.-
Protein2727 1.-.-.-
Protein2727 1.2.1.-
Protein2230 2.7.3.-
Protein2230 2.7.13.3
Protein2230 2.7.-.-
Protein4768 3.1.-.-
Protein4768 3.-.-.-
Protein4764 1.-.-.-
Protein4764 1.4.1.-
Protein4761 1.-.-.-
Protein7053 1.1.1.3
Protein7053 1.-.-.-
Protein4070 3.4.21.-
Protein4070 3.4.-.-
Protein4070 3.-.-.-
Protein6467 1.1.1.35
Protein6467 5.3.3.8
Protein6467 4.2.1.17
Protein6467 5.1.2.3
Protein6467 1.-.-.-
Protein6467 4.-.-.-
Protein6467 5.-.-.-
Protein4187 3.-.-.-
Protein4187 3.5.1.-
Protein4186 3.1.13.-
Protein4186 2.7.7.8
Protein4186 2.-.-.-
Protein4186 2.7.7.-
Protein4185 1.-.-.-
Protein4185 1.2.99.2
Protein9156 3.-.-.-
Protein8093 3.1.13.-
Protein8093 2.7.7.8
Protein8093 2.-.-.-
Protein8093 2.7.7.-
Protein9154 1.11.1.6
Protein9154 1.11.1.7
Protein9154 1.-.-.-
Protein8095 1.3.5.1
Protein8095 1.-.-.-
Protein8097 2.7.7.6
Protein8097 2.-.-.-
Protein8097 2.7.7.-
Protein8096 6.1.1.-
Protein8096 6.1.1.18
Protein8096 6.-.-.-
Protein8096 6.1.1.-
Protein8099 3.-.-.-
Protein8099 3.6.3.-
Protein9276 2.7.7.6
Protein9276 2.-.-.-
Protein9276 2.7.7.-
Protein9277 6.3.1.2
Protein4988 1.-.-.-
Protein4988 1.7.2.1
Protein9278 1.4.1.13
Protein9278 1.-.-.-
Protein9278 1.4.1.-
Protein6556 3.-.-.-
Protein6556 3.6.3.-
Protein10070 1.-.-.-
Protein10070 1.1.1.-
Protein10070 1.1.1.37
Protein2155 6.2.1.1
Protein2155 6.-.-.-
Protein5582 3.1.13.-
Protein5582 2.7.7.8
Protein5582 2.-.-.-
Protein5582 2.7.7.-
Protein5585 1.14.-.-
Protein1110 2.-.-.-
Protein1115 4.2.1.11
Protein1115 4.-.-.-
Protein7983 2.-.-.-
Protein7456 2.3.1.16
Protein7456 2.-.-.-
Protein7456 2.3.-.-
Protein7456 2.3.1.-
Protein7985 2.7.7.6
Protein7985 2.-.-.-
Protein7985 2.7.7.-
Protein5636 1.1.-.-
Protein5634 4.1.1.15
Protein5634 4.-.-.-
Protein5634 4.1.1.-
Protein5638 1.11.1.7
Protein5638 1.-.-.-
Protein5638 1.11.1.15
Protein6585 6.3.4.2
Protein6585 6.-.-.-
Protein6582 2.7.7.-
Protein6582 2.7.7.6
Protein6582 2.-.-.-
Protein6582 2.7.7.-
Protein6589 2.5.1.49
Protein6589 2.-.-.-
Protein6589 2.5.1.-
Protein6859 1.10.2.2
Protein6859 1.-.-.-
Protein7677 3.-.-.-
Protein2808 2.7.7.6
Protein2808 2.-.-.-
Protein2808 2.7.7.-
Protein2809 3.-.-.-
Protein2009 3.4.11.-
Protein2009 3.4.-.-
Protein2009 3.-.-.-
Protein2004 3.-.-.-
Protein2004 3.6.3.-
Protein2000 2.7.7.6
Protein2000 2.-.-.-
Protein2000 2.7.7.-
Protein941 2.7.7.6
Protein941 2.-.-.-
Protein941 2.7.7.-
Protein942 2.7.7.6
Protein942 2.-.-.-
Protein942 2.7.7.-
Protein944 2.7.7.6
Protein944 2.-.-.-
Protein944 2.7.7.-
Protein946 1.1.1.205
Protein946 1.-.-.-
Protein948 2.7.7.6
Protein948 2.-.-.-
Protein948 2.7.7.-
Protein949 4.1.2.4
Protein949 4.-.-.-
Protein4620 1.-.-.-
Protein7180 1.11.1.6
Protein7180 1.11.1.7
Protein7180 1.-.-.-
Protein7187 4.2.1.33
Protein7187 4.-.-.-
Protein2482 1.7.99.4
Protein2482 1.-.-.-
Protein415 3.-.-.-
Protein415 3.6.3.-
Protein3356 1.-.-.-
Protein3356 1.2.7.-
Protein3359 2.3.1.54
Protein3359 2.-.-.-
Protein3359 2.3.-.-
Protein3344 3.-.-.-
Protein3344 3.6.3.-
Protein2911 3.-.-.-
Protein2916 1.4.-.-
Protein2916 1.4.1.14
Protein2916 1.-.-.-
Protein2916 1.4.-.-
Protein2917 1.3.99.3
Protein2917 1.-.-.-
Protein2917 1.3.-.-
Protein3346 3.-.-.-
Protein3769 2.7.9.2
Protein3769 2.-.-.-
Protein3769 2.7.-.-
Protein9725 6.1.1.-
Protein9725 6.1.1.4
Protein9725 6.-.-.-
Protein1938 2.7.7.6
Protein1938 2.-.-.-
Protein1938 2.7.7.-
Protein1937 6.2.1.1
Protein1937 6.-.-.-
Protein1936 1.-.-.-
Protein4371 4.-.-.-
Protein4373 3.-.-.-
Protein4374 1.-.-.-
Protein4374 1.1.1.-
Protein4374 1.1.1.37
Protein10285 6.3.1.2
Protein10286 1.-.-.-
Protein10286 1.3.-.-
Protein5355 4.1.1.-
Protein5355 4.1.1.32
Protein5355 4.-.-.-
Protein5355 4.1.1.-
Protein8402 6.3.1.2
Protein5359 4.1.1.-
Protein5359 4.1.1.32
Protein5359 4.-.-.-
Protein5359 4.1.1.-
Protein5358 2.7.7.7
Protein5358 2.-.-.-
Protein5358 2.7.7.-
Protein8404 2.5.1.49
Protein8404 2.-.-.-
Protein8404 2.5.1.-
Protein1859 5.3.1.9
Protein1859 5.-.-.-
Protein1853 4.2.1.3
Protein1853 4.-.-.-
Protein1853 4.2.1.99
Protein1851 6.3.4.5
Protein1851 6.-.-.-
Protein1856 1.5.1.20
Protein1856 1.-.-.-
Protein4518 1.-.-.-
Protein4518 1.2.1.-
Protein9566 2.7.4.6
Protein9566 2.-.-.-
Protein8668 6.1.1.-
Protein8669 1.-.-.-
Protein8669 1.1.1.-
Protein8669 1.1.1.37
Protein8667 6.1.1.-
Protein8667 6.1.1.6
Protein8667 6.-.-.-
Protein8663 2.4.1.1
Protein8663 2.-.-.-
Protein8663 2.4.-.-
Protein8660 1.13.12.16
Protein8661 1.6.5.3
Protein8661 1.-.-.-
Protein8661 1.6.-.-
Protein1588 1.-.-.-
Protein1588 1.1.1.36
Protein1584 5.-.-.-
Protein1653 1.-.-.-
Protein9624 4.2.1.3
Protein9624 4.-.-.-
Protein9624 4.2.1.99
Protein5139 3.-.-.-
Protein5139 3.6.3.-
Protein5131 2.7.7.6
Protein5131 2.-.-.-
Protein5131 2.7.7.-
Protein5133 3.2.1.-
Protein9273 1.2.1.3
Protein9273 1.-.-.-
Protein9273 1.2.1.-
Protein5136 2.7.7.6
Protein5136 2.-.-.-
Protein5136 2.7.7.-
Protein6449 1.7.99.4
Protein6449 1.-.-.-
Protein6118 1.1.1.35
Protein6118 1.-.-.-
Protein1752 3.1.13.-
Protein1752 2.7.7.8
Protein1752 2.-.-.-
Protein1752 2.7.7.-
Protein6110 2.2.1.6
Protein9138 2.7.7.6
Protein9138 2.-.-.-
Protein9138 2.7.7.-
Protein9135 2.7.-.-
Protein9135 2.7.9.1
Protein9137 2.3.3.13
Protein9137 2.-.-.-
Protein9137 2.3.-.-
Protein9137 2.3.3.-
Protein9130 2.7.7.6
Protein9130 2.-.-.-
Protein9130 2.7.7.-
Protein9133 2.7.9.2
Protein9133 2.-.-.-
Protein9133 2.7.-.-
Protein7868 3.-.-.-
Protein7868 3.6.3.-
Protein883 1.-.-.-
Protein883 1.1.1.-
Protein883 1.1.1.37
Protein542 1.1.1.95
Protein542 1.-.-.-
Protein542 1.1.1.-
Protein6313 2.-.-.-
Protein3531 1.1.1.42
Protein3531 1.-.-.-
Protein3531 1.1.1.-
Protein3825 3.1.-.-
Protein3825 3.-.-.-
Protein10131 5.2.1.8
Protein10131 5.-.-.-
Protein1274 1.-.-.-
Protein1274 1.2.1.-
Protein7247 3.1.13.-
Protein7247 2.7.7.8
Protein7247 2.-.-.-
Protein7247 2.7.7.-
Protein7242 1.-.-.-
Protein9742 1.2.4.1
Protein9742 1.-.-.-
Protein10114 1.-.-.-
Protein10116 1.-.-.-
Protein10118 2.7.4.3
Protein10118 2.-.-.-
Protein10118 2.7.4.-
Protein3281 4.1.1.-
Protein3281 4.1.1.32
Protein3281 4.-.-.-
Protein3281 4.1.1.-
Protein8987 2.7.7.6
Protein8987 2.-.-.-
Protein8987 2.7.7.-
Protein8985 3.-.-.-
Protein9741 1.-.-.-
Protein8983 1.-.-.-
Protein8983 1.2.1.-
Protein8980 6.-.-.-
Protein9745 2.7.7.56
Protein9745 2.-.-.-
Protein9745 2.7.7.-
Protein9218 2.2.1.6
Protein9218 2.-.-.-
Protein2218 1.-.-.-
Protein2749 1.3.5.1
Protein2749 1.-.-.-
Protein2749 1.3.-.-
Protein2747 4.-.-.-
Protein2747 4.3.3.6
Protein2213 1.-.-.-
Protein2213 1.11.1.15
Protein2214 1.-.-.-
Protein2214 1.2.1.-
Protein1311 3.4.21.-
Protein1311 3.4.-.-
Protein1311 3.-.-.-
Protein5263 1.4.-.-
Protein5263 1.4.1.14
Protein5263 1.-.-.-
Protein5263 1.4.-.-
Protein4745 2.7.7.6
Protein4745 2.-.-.-
Protein4745 2.7.7.-
Protein4746 1.3.99.3
Protein4746 1.-.-.-
Protein4746 1.3.-.-
Protein627 1.6.5.3
Protein627 1.-.-.-
Protein627 1.6.-.-
Protein3160 2.7.7.6
Protein3160 2.-.-.-
Protein3160 2.7.7.-
Protein3162 1.-.-.-
Protein3162 1.11.1.15
Protein5832 4.2.1.2
Protein5832 4.-.-.-
Protein9697 1.-.-.-
Protein5834 1.1.1.42
Protein5834 1.-.-.-
Protein5834 1.1.1.-
Protein5836 2.3.1.54
Protein5836 2.-.-.-
Protein5836 2.3.-.-
Protein9929 1.-.-.-
Protein10119 2.3.1.61
Protein10119 2.-.-.-
Protein10119 2.3.-.-
Protein1211 1.-.-.-
Protein4400 1.1.1.86
Protein4400 1.-.-.-
Protein4400 5.-.-.-
Protein1243 2.-.-.-
Protein1243 2.3.1.-
Protein9920 4.2.1.17
Protein9920 4.-.-.-
Protein9921 3.6.1.3
Protein9927 1.7.99.4
Protein9927 1.-.-.-
Protein3364 2.7.7.6
Protein3364 2.-.-.-
Protein3364 2.7.7.-
Protein8801 2.7.3.-
Protein8801 2.-.-.-
Protein8801 2.7.-.-
Protein5654 4.2.1.3
Protein5654 4.-.-.-
Protein5654 4.2.1.99
Protein5652 6.1.1.-
Protein5652 6.1.1.15
Protein5652 6.-.-.-
Protein5658 3.-.-.-
Protein5659 5.4.2.8
Protein5659 5.-.-.-
Protein5659 5.4.2.-
Protein6875 3.-.-.-
Protein6877 5.99.1.-
Protein6877 5.99.1.3
Protein6877 5.-.-.-
Protein2026 3.-.-.-
Protein8557 6.2.1.5
Protein8557 6.-.-.-
Protein7473 3.3.1.1
Protein7473 3.-.-.-
Protein7476 1.-.-.-
Protein6309 3.-.-.-
Protein6309 3.6.3.-
Protein6308 2.7.7.6
Protein6308 2.-.-.-
Protein6308 2.7.7.-
Protein6303 1.-.-.-
Protein6303 1.2.7.-
Protein6307 1.-.-.-
Protein6307 1.1.1.-
Protein6307 1.1.1.37
Protein7658 3.4.21.-
Protein7654 2.3.1.20
Protein7654 2.-.-.-
Protein7654 2.3.-.-
Protein7650 6.6.1.1
Protein7650 6.-.-.-
Protein2680 3.4.21.-
Protein2680 3.4.-.-
Protein2680 3.-.-.-
Protein8552 2.7.7.6
Protein8552 2.-.-.-
Protein8552 2.7.7.-
Protein2689 3.-.-.-
Protein2689 3.6.3.-
Protein434 4.2.1.11
Protein434 4.-.-.-
Protein436 1.1.1.35
Protein436 1.-.-.-
Protein430 1.-.-.-
Protein430 1.2.1.-
Protein432 3.6.1.1
Protein432 3.-.-.-
Protein1358 4.2.1.3
Protein1358 4.-.-.-
Protein1358 4.2.1.99
Protein9934 5.-.-.-
Protein3377 2.7.1.30
Protein3377 2.-.-.-
Protein3377 2.7.1.-
Protein3089 6.1.1.-
Protein3089 6.1.1.17
Protein3089 6.-.-.-
Protein3089 6.1.1.-
Protein3087 5.99.1.-
Protein3087 5.99.1.3
Protein3087 5.-.-.-
Protein3086 2.3.1.20
Protein3086 2.-.-.-
Protein3086 2.3.-.-
Protein3085 2.7.10.-
Protein3085 2.7.10.1
Protein3085 2.-.-.-
Protein3082 6.3.5.3
Protein3082 6.-.-.-
Protein3080 3.-.-.-
Protein3886 3.6.3.-
Protein3886 3.6.1.3
Protein3884 6.2.1.17
Protein3888 4.2.1.11
Protein3888 4.-.-.-
Protein1955 4.-.-.-
Protein1955 4.3.3.6
Protein1951 2.-.-.-
Protein1951 2.3.-.-
Protein1951 2.3.1.157
Protein1950 1.2.1.12
Protein1950 1.-.-.-
Protein1950 1.2.1.-
Protein4350 1.1.1.42
Protein4350 1.-.-.-
Protein4350 1.1.1.-
Protein4357 3.-.-.-
Protein4357 3.6.3.-
Protein4354 4.2.1.3
Protein4354 4.-.-.-
Protein4686 3.-.-.-
Protein4680 3.-.-.-
Protein4689 4.2.1.2
Protein4689 4.-.-.-
Protein4689 4.2.1.-
Protein8460 2.3.1.-
Protein8460 1.-.-.-
Protein8460 2.-.-.-
Protein8460 2.3.-.-
Protein8460 1.2.99.2
Protein8460 2.3.1.169
Protein8462 2.3.1.1
Protein8462 2.3.1.35
Protein8462 2.-.-.-
Protein8462 2.3.-.-
Protein1836 1.7.99.4
Protein1836 1.-.-.-
Protein1830 5.2.1.8
Protein1830 5.-.-.-
Protein4536 3.1.13.-
Protein4536 2.7.7.8
Protein4536 2.-.-.-
Protein4536 2.7.7.-
Protein4537 4.1.1.-
Protein4537 4.1.1.32
Protein4537 4.-.-.-
Protein4537 4.1.1.-
Protein162 6.3.2.17
Protein162 6.-.-.-
Protein8682 2.3.1.20
Protein8682 2.-.-.-
Protein8682 2.3.-.-
Protein8684 2.1.1.-
Protein8684 2.1.1.-
Protein8684 2.-.-.-
Protein8685 1.4.-.-
Protein8685 1.4.7.1
Protein8685 1.-.-.-
Protein8685 1.4.-.-
Protein8687 6.3.4.2
Protein8687 6.-.-.-
Protein9061 2.7.7.6
Protein9061 2.-.-.-
Protein9061 2.7.7.-
Protein5338 1.9.3.1
Protein6688 2.7.7.6
Protein6688 2.-.-.-
Protein6688 2.7.7.-
Protein6686 5.2.1.8
Protein6686 5.-.-.-
Protein6687 1.-.-.-
Protein6682 3.-.-.-
Protein9336 2.-.-.-
Protein9335 2.-.-.-
Protein9335 2.7.1.-
Protein9334 2.2.1.6
Protein4820 1.-.-.-
Protein4820 1.2.1.-
Protein9482 2.2.1.6
Protein9482 2.-.-.-
Protein1944 3.-.-.-
Protein1944 3.6.3.-
Protein5485 6.6.1.1
Protein5485 6.-.-.-
Protein5489 3.-.-.-
Protein5489 3.6.3.-
Protein5488 2.7.7.6
Protein5488 2.-.-.-
Protein5488 2.7.7.-
Protein6463 3.6.1.3
Protein1307 2.2.1.6
Protein6465 2.7.7.6
Protein6465 2.-.-.-
Protein6465 2.7.7.-
Protein6469 2.7.2.3
Protein6469 2.-.-.-
Protein9159 3.4.-.-
Protein6953 2.3.1.20
Protein6953 2.-.-.-
Protein6953 2.3.-.-
Protein1674 1.1.1.133
Protein1674 1.-.-.-
Protein71 1.3.99.3
Protein71 1.-.-.-
Protein71 1.3.-.-
Protein75 1.11.1.7
Protein74 1.11.1.7
Protein74 1.-.-.-
Protein74 1.11.1.15
Protein77 1.-.-.-
Protein77 1.1.1.-
Protein77 1.1.1.37
Protein4882 3.-.-.-
Protein4882 3.6.3.-
Protein7224 4.1.2.13
Protein7224 4.-.-.-
Protein7224 4.1.2.-
Protein7223 1.-.-.-
Protein10138 4.2.1.11
Protein10138 4.-.-.-
Protein10137 6.2.1.26
Protein10137 6.-.-.-
Protein10134 3.1.13.-
Protein10134 2.7.7.8
Protein10134 2.-.-.-
Protein10134 2.7.7.-
Protein10135 3.6.1.3
Protein10130 3.1.-.-
Protein10130 3.-.-.-
Protein10130 3.1.-.-
Protein10130 3.1.13.-
Protein4327 2.3.1.20
Protein4327 2.-.-.-
Protein4327 2.3.-.-
Protein4325 3.-.-.-
Protein1053 2.7.7.6
Protein1053 2.-.-.-
Protein1053 2.7.7.-
Protein4320 2.1.1.13
Protein2762 4.1.2.13
Protein2762 4.-.-.-
Protein2762 4.1.2.-
Protein2764 3.4.21.-
Protein2764 3.4.-.-
Protein2764 3.-.-.-
Protein2768 6.3.5.5
Protein2768 6.-.-.-
Protein3412 2.3.3.1
Protein3412 2.-.-.-
Protein3412 2.3.-.-
Protein3412 2.3.3.-
Protein3146 3.-.-.-
Protein5021 2.7.7.6
Protein3415 3.3.1.1
Protein3415 3.-.-.-
Protein1059 3.6.3.-
Protein1059 3.6.1.3
Protein3144 1.1.1.35
Protein3144 1.-.-.-
Protein2945 1.2.1.22
Protein2945 1.-.-.-
Protein2945 1.2.1.-
Protein9603 1.3.5.1
Protein9603 1.-.-.-
Protein9603 1.3.-.-
Protein2550 1.14.12.17
Protein2550 1.-.-.-
Protein8451 1.16.3.1
Protein2531 2.3.1.20
Protein2531 2.-.-.-
Protein2531 2.3.-.-
Protein9851 2.2.1.6
Protein603 2.7.7.6
Protein603 2.-.-.-
Protein603 2.7.7.-
Protein609 2.6.1.-
Protein609 5.-.-.-
Protein609 5.4.3.8
Protein920 1.6.5.3
Protein3419 1.-.-.-
Protein3419 1.11.1.15
Protein1335 1.6.5.3
Protein1335 1.-.-.-
Protein1335 1.6.-.-
Protein1335 1.6.99.5
Protein4235 1.-.-.-
Protein9857 6.3.4.5
Protein9857 6.-.-.-
Protein5813 1.7.99.4
Protein5813 1.-.-.-
Protein5816 1.1.1.42
Protein5816 1.-.-.-
Protein5816 1.1.1.-
Protein5815 2.7.7.6
Protein5815 2.-.-.-
Protein5815 2.7.7.-
Protein4828 6.3.1.2
Protein9854 6.1.1.-
Protein9854 6.1.1.14
Protein9854 6.-.-.-
Protein6486 2.-.-.-
Protein6486 2.3.-.-
Protein8146 1.-.-.-
Protein1159 2.7.7.6
Protein1159 2.-.-.-
Protein1159 2.7.7.-
Protein1158 3.-.-.-
Protein1158 3.6.3.-
Protein1150 6.1.1.-
Protein1150 6.1.1.14
Protein5678 4.2.1.3
Protein5678 4.-.-.-
Protein5678 4.2.1.99
Protein5677 6.1.1.-
Protein5677 6.1.1.12
Protein5677 6.-.-.-
Protein6892 1.-.-.-
Protein6892 1.7.2.4
Protein6891 1.1.1.133
Protein6891 1.-.-.-
Protein6894 6.2.1.5
Protein6894 6.-.-.-
Protein6803 2.7.7.6
Protein6803 2.-.-.-
Protein6803 2.7.7.-
Protein9996 4.1.2.4
Protein9996 4.-.-.-
Protein6090 1.-.-.-
Protein6090 1.7.2.1
Protein8207 6.6.1.1
Protein8207 6.-.-.-
Protein6329 3.6.1.3
Protein6324 1.4.1.13
Protein6324 1.4.-.-
Protein6324 1.4.1.14
Protein6324 1.-.-.-
Protein6324 1.4.-.-
Protein6321 3.4.-.-
Protein6320 1.-.-.-
Protein6320 1.1.1.-
Protein6320 1.1.1.37
Protein9959 3.-.-.-
Protein9958 1.-.-.-
Protein9958 1.2.1.-
Protein3317 2.7.7.6
Protein3317 2.-.-.-
Protein3317 2.7.7.-
Protein9950 6.3.5.5
Protein9950 6.-.-.-
Protein9488 1.-.-.-
Protein9488 1.2.1.-
Protein1973 1.1.-.-
Protein1975 2.7.7.6
Protein1975 2.-.-.-
Protein1975 2.7.7.-
Protein10244 3.-.-.-
Protein10245 2.3.1.61
Protein10245 2.-.-.-
Protein10245 2.3.-.-
Protein10240 6.2.1.5
Protein10240 6.-.-.-
Protein10243 4.-.-.-
Protein10243 4.6.-.-
Protein4335 3.-.-.-
Protein4336 2.5.1.7
Protein4336 2.-.-.-
Protein4336 2.5.1.-
Protein10249 2.1.1.-
Protein10249 2.1.1.-
Protein4332 6.2.1.5
Protein4332 6.-.-.-
Protein2958 1.7.99.4
Protein2952 2.2.1.6
Protein8338 2.7.7.6
Protein8338 2.-.-.-
Protein8338 2.7.7.-
Protein1816 4.2.1.3
Protein1816 4.-.-.-
Protein1816 4.2.1.99
Protein1817 3.6.1.3
Protein1819 2.7.7.6
Protein1819 2.-.-.-
Protein1819 2.7.7.-
Protein9487 1.3.99.3
Protein9487 1.-.-.-
Protein9487 1.3.-.-
Protein5310 1.1.-.-
Protein5313 6.1.1.-
Protein5313 6.1.1.7
Protein5313 6.-.-.-
Protein5313 6.1.1.-
Protein5312 1.-.-.-
Protein5315 5.2.1.8
Protein5315 5.-.-.-
Protein6665 1.-.-.-
Protein6665 1.4.1.-
Protein6666 2.3.3.1
Protein6666 2.-.-.-
Protein6666 2.3.-.-
Protein6666 2.3.3.-
Protein6667 5.-.-.-
Protein6669 6.-.-.-
Protein4806 1.7.99.4
Protein4806 1.-.-.-
Protein4808 3.1.-.-
Protein9319 1.3.99.3
Protein9319 1.-.-.-
Protein9319 1.3.-.-
Protein9318 2.7.7.6
Protein9318 2.-.-.-
Protein9318 2.7.7.-
Protein3911 3.-.-.-
Protein3911 3.1.3.11
Protein3910 2.6.1.16
Protein3910 2.6.1.-
Protein3910 2.-.-.-
Protein3913 2.7.3.-
Protein3913 2.7.13.3
Protein3913 2.7.-.-
Protein3915 1.1.1.42
Protein3915 1.-.-.-
Protein3915 1.1.1.-
Protein1366 6.-.-.-
Protein1362 3.-.-.-
Protein1362 3.6.3.-
Protein9170 1.11.1.6
Protein9170 1.11.1.7
Protein9170 1.-.-.-
Protein9173 4.2.1.20
Protein9173 4.-.-.-
Protein9176 5.4.99.2
Protein9176 5.-.-.-
Protein9176 5.4.-.-
Protein9323 3.5.1.28
Protein9323 3.-.-.-
Protein8897 2.1.1.-
Protein8897 2.-.-.-
Protein58 2.7.7.6
Protein58 2.-.-.-
Protein58 2.7.7.-
Protein56 2.8.3.-
Protein56 2.-.-.-
Protein54 1.-.-.-
Protein54 1.2.7.-
Protein50 2.3.1.-
Protein7752 1.-.-.-
Protein7752 1.1.1.36
Protein7203 3.4.-.-
Protein7756 4.1.3.1
Protein7756 4.-.-.-
Protein7207 2.3.1.20
Protein7207 2.-.-.-
Protein7207 2.3.-.-
Protein8940 2.7.4.6
Protein8940 2.-.-.-
Protein8947 3.6.1.3
Protein8946 2.7.7.6
Protein8946 2.-.-.-
Protein8946 2.7.7.-
Protein8945 2.-.-.-
Protein8945 2.7.7.-
Protein8948 3.-.-.-
Protein843 3.-.-.-
Protein843 3.6.3.-
Protein845 1.3.99.3
Protein845 1.-.-.-
Protein845 1.3.-.-
Protein1155 1.-.-.-
Protein1155 1.1.1.-
Protein1155 1.1.1.37
Protein1324 1.-.-.-
Protein1324 1.7.2.4
Protein747 1.2.4.2
Protein747 1.2.4.-
Protein747 2.3.-.-
Protein4065 2.7.7.6
Protein4065 2.-.-.-
Protein4065 2.7.7.-
Protein6414 3.-.-.-
Protein6414 3.6.3.-
Protein4063 3.2.1.14
Protein4063 3.-.-.-
Protein4063 3.2.-.-
Protein3438 2.7.1.24
Protein3438 2.-.-.-
Protein3439 1.-.-.-
Protein3439 1.2.99.2
Protein662 1.1.1.39
Protein662 1.1.1.40
Protein662 4.1.1.3
Protein662 2.3.1.8
Protein662 1.-.-.-
Protein662 1.1.1.-
Protein662 2.-.-.-
Protein662 2.3.-.-
Protein3432 1.1.1.86
Protein3432 1.-.-.-
Protein3126 1.-.-.-
Protein3129 2.7.7.6
Protein3129 2.-.-.-
Protein3129 2.7.7.-
Protein3001 3.-.-.-
Protein2121 1.6.5.3
Protein2121 1.-.-.-
Protein2121 1.6.99.5
Protein6418 1.15.1.1
Protein6418 1.-.-.-
Protein8785 3.4.23.-
Protein8787 5.1.3.-
Protein8786 6.3.4.4
Protein8786 6.-.-.-
Protein4473 1.3.5.1
Protein4473 1.-.-.-
Protein4472 3.6.1.3
Protein8160 1.-.-.-
Protein8163 2.3.3.1
Protein8163 2.-.-.-
Protein8163 2.3.-.-
Protein8163 2.3.3.-
Protein1172 5.99.1.2
Protein1172 5.-.-.-
Protein1179 1.-.-.-
Protein1179 5.-.-.-
Protein1179 1.1.1.271
Protein1178 1.9.3.1
Protein9786 1.7.99.4
Protein9786 1.-.-.-
Protein9788 3.1.13.-
Protein9788 2.7.7.8
Protein9788 2.-.-.-
Protein9788 2.7.7.-
Protein9789 1.-.-.-
Protein5692 2.7.7.6
Protein5692 2.-.-.-
Protein5692 2.7.7.-
Protein5695 2.-.-.-
Protein5699 1.1.1.86
Protein5699 1.-.-.-
Protein2752 3.-.-.-
Protein4436 4.2.1.3
Protein4436 4.-.-.-
Protein7434 6.4.1.3
Protein7434 6.-.-.-
Protein7929 3.1.13.-
Protein7929 2.7.7.8
Protein7929 2.-.-.-
Protein7929 2.7.7.-
Protein9058 4.2.1.17
Protein9058 4.-.-.-
Protein6347 1.-.-.-
Protein6347 1.7.2.1
Protein6344 2.7.1.23
Protein6344 2.-.-.-
Protein7690 1.-.-.-
Protein7691 1.-.-.-
Protein7697 1.1.1.86
Protein7697 1.-.-.-
Protein7695 1.1.1.35
Protein7695 1.1.1.157
Protein7695 1.-.-.-
Protein1544 4.-.-.-
Protein471 1.-.-.-
Protein478 2.7.7.6
Protein478 2.-.-.-
Protein478 2.7.7.-
Protein9977 6.3.4.5
Protein9977 6.-.-.-
Protein3339 6.3.1.2
Protein9978 2.5.1.26
Protein9978 1.-.-.-
Protein9978 1.1.-.-
Protein6091 3.3.1.1
Protein6091 3.-.-.-
Protein6097 3.-.-.-
Protein3843 4.2.1.11
Protein3843 4.-.-.-
Protein3842 3.5.1.4
Protein3842 2.-.-.-
Protein3842 3.-.-.-
Protein3842 6.3.5.-
Protein3841 1.1.1.85
Protein3841 1.-.-.-
Protein3841 1.1.1.-
Protein3844 2.7.7.6
Protein3844 2.-.-.-
Protein3844 2.7.7.-
Protein3595 1.-.-.-
Protein3595 1.14.-.-
Protein3592 1.11.1.6
Protein3592 1.11.1.7
Protein3592 1.-.-.-
Protein1992 3.-.-.-
Protein1991 3.4.-.-
Protein1997 2.2.1.6
Protein1997 2.-.-.-
Protein1995 1.-.-.-
Protein1995 1.2.-.-
Protein3378 3.4.21.-
Protein3378 3.4.-.-
Protein3378 3.-.-.-
Protein3378 3.6.1.3
Protein10262 3.4.21.-
Protein4317 2.7.7.6
Protein4317 2.-.-.-
Protein4317 2.7.7.-
Protein10260 2.7.7.49
Protein4644 1.11.1.6
Protein4644 1.11.1.7
Protein4644 1.-.-.-
Protein4646 6.2.1.1
Protein4646 6.-.-.-
Protein4648 2.7.1.69
Protein4648 2.-.-.-
Protein10269 3.-.-.-
Protein10269 3.6.3.-
Protein2422 3.-.-.-
Protein2427 3.4.21.-
Protein2427 3.4.-.-
Protein2427 3.-.-.-
Protein2424 4.2.1.9
Protein2424 4.-.-.-
Protein2428 1.7.99.4
Protein2428 1.-.-.-
Protein2429 2.4.1.1
Protein2429 2.-.-.-
Protein2429 2.4.-.-
Protein9051 1.7.99.4
Protein9051 1.-.-.-
Protein5990 5.3.1.9
Protein5990 5.-.-.-
Protein8313 1.-.-.-
Protein8313 1.6.-.-
Protein8313 1.6.99.5
Protein8311 4.-.-.-
Protein8311 4.1.1.-
Protein1691 1.1.1.86
Protein1691 1.-.-.-
Protein1691 5.-.-.-
Protein9378 2.7.7.6
Protein9378 2.-.-.-
Protein9378 2.7.7.-
Protein9374 4.2.1.20
Protein9374 4.-.-.-
Protein9373 2.5.1.6
Protein9373 2.-.-.-
Protein4864 2.7.7.6
Protein4864 2.-.-.-
Protein4864 2.7.7.-
Protein4865 2.7.7.6
Protein4865 2.-.-.-
Protein4865 2.7.7.-
Protein4860 3.1.13.-
Protein4860 2.7.7.8
Protein4860 2.-.-.-
Protein4860 2.7.7.-
Protein4861 3.1.13.-
Protein4861 2.7.7.8
Protein4861 2.-.-.-
Protein4861 2.7.7.-
Protein4869 5.3.1.1
Protein4869 5.-.-.-
Protein5198 5.1.99.1
Protein5198 5.-.-.-
Protein5190 6.2.1.5
Protein5190 6.-.-.-
Protein9192 3.1.13.-
Protein9192 2.7.7.8
Protein9192 2.-.-.-
Protein9192 2.7.7.-
Protein9191 2.6.1.-
Protein9191 5.-.-.-
Protein9191 5.4.3.8
Protein9197 3.4.-.-
Protein9196 1.3.5.1
Protein9196 1.-.-.-
Protein9195 3.-.-.-
Protein9194 3.1.13.-
Protein9194 2.7.7.8
Protein9194 2.-.-.-
Protein9194 2.7.7.-
Protein4312 2.-.-.-
Protein10129 2.3.1.9
Protein10129 2.-.-.-
Protein10129 2.3.-.-
Protein10129 2.3.1.-
Protein555 2.-.-.-
Protein9736 1.-.-.-
Protein6648 6.2.1.1
Protein6648 6.-.-.-
Protein6642 4.2.1.3
Protein6642 4.-.-.-
Protein6642 4.2.1.99
Protein6644 2.5.1.47
Protein6644 2.-.-.-
Protein6645 1.4.-.-
Protein6645 1.4.7.1
Protein6645 1.-.-.-
Protein6645 1.4.-.-
Protein7598 3.1.13.-
Protein7598 2.7.7.8
Protein7598 2.-.-.-
Protein7598 2.7.7.-
Protein5408 1.7.99.4
Protein5408 1.-.-.-
Protein7595 6.1.1.-
Protein7595 6.-.-.-
Protein7595 6.1.1.23
Protein7594 2.7.7.6
Protein7594 2.-.-.-
Protein7594 2.7.7.-
Protein5733 3.-.-.-
Protein5733 3.6.3.-
Protein5732 2.-.-.-
Protein5730 2.7.1.29
Protein5730 2.-.-.-
Protein5737 6.2.1.5
Protein5737 6.-.-.-
Protein5734 4.2.1.11
Protein5734 4.-.-.-
Protein10125 3.6.1.3
Protein3834 1.-.-.-
Protein3834 1.1.1.36
Protein7239 1.1.1.95
Protein7239 1.-.-.-
Protein7239 1.1.1.-
Protein30 1.-.-.-
Protein30 1.11.1.15
Protein1433 3.1.1.3
Protein1343 6.3.4.16
Protein1343 6.3.5.5
Protein1343 6.1.1.-
Protein1343 6.-.-.-
Protein5155 4.2.1.3
Protein5155 4.-.-.-
Protein2342 6.3.1.2
Protein2342 6.-.-.-
Protein2341 2.1.1.-
Protein2341 2.-.-.-
Protein8964 2.7.7.6
Protein8964 2.-.-.-
Protein8964 2.7.7.-
Protein869 3.-.-.-
Protein869 3.6.3.-
Protein8962 3.-.-.-
Protein861 3.-.-.-
Protein861 3.5.-.-
Protein861 3.5.1.81
Protein860 2.7.7.6
Protein860 2.-.-.-
Protein860 2.7.7.-
Protein867 1.2.4.2
Protein867 1.2.4.-
Protein867 2.3.-.-
Protein4936 6.2.1.1
Protein4936 6.-.-.-
Protein9220 3.4.21.-
Protein9220 3.4.-.-
Protein9220 3.-.-.-
Protein8252 1.-.-.-
Protein8252 1.1.1.36
Protein8704 1.3.5.1
Protein8704 1.-.-.-
Protein8706 2.-.-.-
Protein8706 2.4.-.-
Protein8706 2.4.1.57
Protein9228 3.6.1.3
Protein9739 1.4.-.-
Protein9739 1.-.-.-
Protein9739 1.4.-.-
Protein394 4.2.1.3
Protein394 4.-.-.-
Protein394 4.2.1.99
Protein2859 3.6.1.3
Protein2858 1.4.-.-
Protein2858 1.4.1.14
Protein2858 1.-.-.-
Protein2858 1.4.-.-
Protein139 2.7.7.6
Protein139 2.-.-.-
Protein139 2.7.7.-
Protein137 1.-.-.-
Protein137 1.14.-.-
Protein137 1.14.12.-
Protein3458 1.2.1.3
Protein3458 1.-.-.-
Protein3458 1.2.1.-
Protein3455 6.2.1.5
Protein3455 6.-.-.-
Protein3102 3.1.1.3
Protein3102 3.-.-.-
Protein3452 3.4.-.-
Protein9316 2.7.7.6
Protein9316 2.-.-.-
Protein9316 2.7.7.-
Protein125 2.3.1.-
Protein5855 1.-.-.-
Protein5855 1.2.-.-
Protein9311 1.-.-.-
Protein5859 2.7.9.2
Protein5859 2.-.-.-
Protein5859 2.7.-.-
Protein9310 1.14.-.-
Protein8763 2.7.7.6
Protein8763 2.-.-.-
Protein8763 2.7.7.-
Protein8760 1.1.1.205
Protein8760 1.-.-.-
Protein8767 3.6.1.3
Protein8766 1.-.-.-
Protein8766 1.4.1.-
Protein8769 5.4.2.-
Protein9955 1.-.-.-
Protein9955 1.2.1.-
Protein3312 1.-.-.-
Protein4100 2.7.7.6
Protein4100 2.-.-.-
Protein4100 2.7.7.-
Protein4104 3.6.3.-
Protein4104 3.6.1.3
Protein5500 1.17.4.1
Protein5500 1.-.-.-
Protein5501 2.7.7.6
Protein5501 2.-.-.-
Protein5501 2.7.7.-
Protein5503 1.6.5.3
Protein5503 1.-.-.-
Protein5503 1.6.99.5
Protein8103 3.-.-.-
Protein8101 3.6.1.1
Protein8101 3.-.-.-
Protein8108 2.3.3.1
Protein8108 2.-.-.-
Protein8108 2.3.-.-
Protein8108 2.3.3.-
Protein8774 4.2.1.47
Protein8774 4.-.-.-
Protein7908 2.6.1.-
Protein7908 2.-.-.-
Protein7907 3.-.-.-
Protein7905 1.3.-.-
Protein9315 2.-.-.-
Protein9315 2.8.1.12
Protein6361 1.7.99.4
Protein6361 1.-.-.-
Protein6360 1.3.99.1
Protein6360 1.-.-.-
Protein6362 2.7.7.6
Protein6362 2.-.-.-
Protein6362 2.7.7.-
Protein3289 2.7.7.6
Protein3289 2.-.-.-
Protein3289 2.7.7.-
Protein8 3.-.-.-
Protein7010 1.11.1.7
Protein7010 1.-.-.-
Protein7010 1.11.1.15
Protein7012 3.6.1.3
Protein4154 1.-.-.-
Protein4154 1.7.2.4
Protein698 3.-.-.-
Protein698 3.6.3.-
Protein2625 1.-.-.-
Protein2628 2.1.1.-
Protein2628 2.-.-.-
Protein2628 2.1.1.86
Protein2629 2.7.3.-
Protein2629 2.-.-.-
Protein2629 2.7.-.-
Protein3284 2.7.7.6
Protein3284 2.-.-.-
Protein3284 2.7.7.-
Protein3861 2.7.1.30
Protein3861 2.-.-.-
Protein3861 2.7.1.-
Protein3869 1.8.1.4
Protein3869 1.-.-.-
Protein3869 1.8.1.-
Protein10209 2.-.-.-
Protein10209 2.7.-.-
Protein10209 2.7.9.1
Protein10202 3.6.1.3
Protein4661 6.1.1.-
Protein4661 6.1.1.4
Protein4661 6.-.-.-
Protein4664 6.3.5.5
Protein4664 6.-.-.-
Protein2991 6.-.-.-
Protein2997 2.7.7.6
Protein2997 2.-.-.-
Protein2997 2.7.7.-
Protein2446 1.-.-.-
Protein2447 1.9.3.1
Protein2447 1.-.-.-
Protein2441 1.4.1.2
Protein4590 1.3.1.34
Protein4590 1.-.-.-
Protein4591 1.17.4.1
Protein4591 1.-.-.-
Protein3282 2.3.2.2
Protein3282 2.-.-.-
Protein3282 2.3.-.-
Protein3711 1.-.-.-
Protein3711 1.1.1.-
Protein3711 1.1.1.37
Protein3715 3.4.-.-
Protein3714 1.11.1.7
Protein3714 1.-.-.-
Protein3714 1.11.1.15
Protein9350 2.7.7.6
Protein9350 2.-.-.-
Protein9350 2.7.7.-
Protein9354 6.1.1.-
Protein9354 6.1.1.20
Protein9354 6.-.-.-
Protein9356 3.5.1.19
Protein9356 3.-.-.-
Protein4846 2.7.7.6
Protein4846 2.-.-.-
Protein4846 2.7.7.-
Protein4847 1.-.-.-
Protein4847 1.1.1.-
Protein4847 1.1.1.37
Protein9429 3.-.-.-
Protein9429 3.6.3.-
Protein5299 3.-.-.-
Protein5299 3.6.3.-
Protein8591 3.-.-.-
Protein8594 1.1.1.35
Protein8594 1.-.-.-
Protein8597 2.4.2.17
Protein8597 2.-.-.-
Protein8597 2.4.-.-
Protein6628 1.-.-.-
Protein6628 1.1.1.-
Protein6628 1.1.1.37
Protein6996 6.2.1.1
Protein6996 6.-.-.-
Protein6994 2.-.-.-
Protein6994 4.-.-.-
Protein6994 2.8.1.7
Protein7573 5.4.-.-
Protein7572 2.7.7.6
Protein7572 2.-.-.-
Protein7572 2.7.7.-
Protein7571 1.1.1.95
Protein7571 1.-.-.-
Protein7571 1.1.1.-
Protein7579 1.4.-.-
Protein7579 1.4.7.1
Protein7579 1.-.-.-
Protein7579 1.4.-.-
Protein5711 1.1.1.86
Protein5711 1.-.-.-
Protein19 2.-.-.-
Protein19 2.7.7.-
Protein13 2.7.7.6
Protein13 2.-.-.-
Protein13 2.7.7.-
Protein11 5.-.-.-
Protein17 6.2.1.5
Protein17 6.-.-.-
Protein6192 2.-.-.-
Protein6192 2.4.-.-
Protein6192 2.4.1.230
Protein6190 3.-.-.-
Protein6198 2.5.1.6
Protein6198 2.-.-.-
Protein10198 5.4.99.2
Protein10198 5.-.-.-
Protein10198 5.4.-.-
Protein7715 3.5.1.5
Protein7715 3.-.-.-
Protein7713 2.7.7.7
Protein7713 2.-.-.-
Protein7713 2.7.7.-
Protein7712 2.-.-.-
Protein10190 2.7.7.6
Protein10190 2.-.-.-
Protein10190 2.7.7.-
Protein10196 1.-.-.-
Protein10196 1.2.7.-
Protein10196 1.2.-.-
Protein10196 1.2.7.1
Protein4213 2.7.7.6
Protein4213 2.-.-.-
Protein4213 2.7.7.-
Protein8908 2.-.-.-
Protein8906 6.1.1.-
Protein8906 6.1.1.4
Protein8906 6.-.-.-
Protein8904 6.1.1.-
Protein8904 6.1.1.15
Protein8904 6.-.-.-
Protein8901 6.3.2.17
Protein8901 6.-.-.-
Protein10241 1.-.-.-
Protein10241 1.7.99.1
Protein10241 1.7.2.1
Protein9477 6.-.-.-
Protein4217 2.7.7.6
Protein4217 2.-.-.-
Protein4217 2.7.7.-
Protein803 1.-.-.-
Protein803 1.2.1.-
Protein802 1.6.99.3
Protein802 1.7.99.4
Protein802 1.-.-.-
Protein6034 3.-.-.-
Protein6034 3.6.3.-
Protein10248 6.2.1.26
Protein10248 6.-.-.-
Protein4331 5.1.3.2
Protein2290 4.2.1.2
Protein2290 4.-.-.-
Protein2296 6.2.1.5
Protein2296 6.-.-.-
Protein6481 1.7.99.4
Protein6481 1.-.-.-
Protein5031 2.7.7.6
Protein5031 2.-.-.-
Protein5031 2.7.7.-
Protein5745 1.15.1.1
Protein2401 2.7.7.6
Protein2401 2.-.-.-
Protein2401 2.7.7.-
Protein2056 1.16.-.-
Protein2507 1.-.-.-
Protein2054 1.-.-.-
Protein2950 4.2.1.11
Protein2950 4.-.-.-
Protein2879 2.3.1.9
Protein2879 2.-.-.-
Protein2879 2.3.-.-
Protein2879 2.3.1.-
Protein112 6.-.-.-
Protein3477 3.-.-.-
Protein3473 6.3.4.5
Protein3473 6.-.-.-
Protein3479 1.-.-.-
Protein3479 1.2.1.-
Protein8449 2.7.7.6
Protein8449 2.-.-.-
Protein8449 2.7.7.-
Protein10203 4.2.1.11
Protein10203 4.-.-.-
Protein8745 2.7.7.6
Protein8745 2.-.-.-
Protein8745 2.7.7.-
Protein8294 3.6.1.3
Protein8749 1.1.1.86
Protein8749 1.-.-.-
Protein8749 5.-.-.-
Protein4127 2.5.1.26
Protein4127 1.-.-.-
Protein4127 1.1.-.-
Protein4433 2.3.1.-
Protein4433 1.-.-.-
Protein4433 2.-.-.-
Protein4433 2.3.-.-
Protein4433 1.2.99.2
Protein4433 2.3.1.169
Protein4123 2.7.7.6
Protein4123 2.-.-.-
Protein4123 2.7.7.-
Protein4129 3.6.1.3
Protein8128 1.5.5.1
Protein8128 1.-.-.-
Protein8125 3.6.1.3
Protein8124 5.1.3.13
Protein8124 5.-.-.-
Protein4786 2.7.7.6
Protein4786 2.-.-.-
Protein4786 2.7.7.-
Protein4546 3.1.26.3
Protein4546 3.-.-.-
Protein5520 1.7.99.4
Protein5520 1.-.-.-
Protein5521 3.6.1.3
Protein5526 3.6.3.17
Protein5526 3.-.-.-
Protein5527 4.2.1.3
Protein5527 4.-.-.-
Protein5524 2.7.4.1
Protein5524 2.-.-.-
Protein1068 3.6.1.3
Protein1063 3.1.4.1
Protein1063 3.-.-.-
Protein1062 4.2.1.11
Protein1062 4.-.-.-
Protein1061 6.2.1.5
Protein1061 6.-.-.-
Protein1060 3.6.1.3
Protein9652 2.7.7.6
Protein9652 2.-.-.-
Protein9652 2.7.7.-
Protein9654 2.4.1.1
Protein9654 2.-.-.-
Protein9654 2.4.-.-
Protein9656 2.-.-.-
Protein7964 2.-.-.-
Protein7964 2.3.-.-
Protein7964 2.3.1.-
Protein7966 1.-.-.-
Protein7961 2.7.7.6
Protein7961 2.-.-.-
Protein7961 2.7.7.-
Protein6381 6.2.1.1
Protein6381 6.-.-.-
Protein6387 1.4.-.-
Protein6387 1.4.7.1
Protein6387 1.-.-.-
Protein6387 1.4.-.-
Protein9338 2.7.3.-
Protein9338 2.7.13.3
Protein9338 2.7.-.-
Protein3141 4.2.1.2
Protein3141 4.-.-.-
Protein7382 1.14.12.17
Protein7382 1.-.-.-
Protein7385 2.3.1.9
Protein7385 2.-.-.-
Protein7385 2.3.-.-
Protein7386 3.-.-.-
Protein2355 1.7.99.4
Protein2355 1.-.-.-
Protein7030 3.-.-.-
Protein7030 3.6.1.3
Protein7031 3.-.-.-
Protein7031 3.6.3.-
Protein7037 2.7.7.6
Protein7037 2.-.-.-
Protein7037 2.7.7.-
Protein2600 2.5.1.49
Protein2600 2.-.-.-
Protein2600 2.5.1.-
Protein2607 3.-.-.-
Protein7529 2.7.7.6
Protein7529 2.-.-.-
Protein7529 2.7.7.-
Protein4608 6.3.5.5
Protein4608 6.-.-.-
Protein10220 1.1.1.205
Protein10220 1.-.-.-
Protein7525 2.-.-.-
Protein4604 3.-.-.-
Protein4604 3.6.3.-
Protein10228 1.2.4.2
Protein10228 1.2.4.-
Protein10228 2.3.-.-
Protein2466 2.5.1.7
Protein2466 2.-.-.-
Protein2466 2.5.1.-
Protein2467 1.-.-.-
Protein2467 1.1.1.-
Protein2467 1.1.1.37
Protein2465 3.6.1.3
Protein2462 6.1.1.-
Protein2462 6.-.-.-
Protein567 1.-.-.-
Protein567 1.7.99.1
Protein567 1.7.2.1
Protein565 2.7.7.6
Protein565 2.-.-.-
Protein565 2.7.7.-
Protein3809 1.1.1.205
Protein3809 1.-.-.-
Protein9863 1.-.-.-
Protein9863 1.1.1.-
Protein9863 1.1.1.37
Protein3805 1.6.-.-
Protein3802 3.5.4.13
Protein3802 3.-.-.-
Protein5951 1.-.-.-
Protein5951 1.13.11.2
Protein5955 6.1.1.-
Protein5955 6.-.-.-
Protein5955 6.1.1.23
Protein5959 1.1.3.15
Protein5959 1.-.-.-
Protein5959 1.1.-.-
Protein5959 1.1.3.15
Protein5959 1.1.3.15
Protein5959 1.1.3.15
Protein4543 1.4.-.-
Protein4543 1.4.1.14
Protein4543 1.-.-.-
Protein4543 1.4.-.-
Protein8355 2.7.7.6
Protein8355 2.-.-.-
Protein8355 2.7.7.-
Protein8353 3.6.1.3
Protein3737 2.-.-.-
Protein3733 2.7.-.-
Protein3733 2.7.9.1
Protein8359 3.-.-.-
Protein9407 2.-.-.-
Protein9401 1.13.11.11
Protein9401 1.-.-.-
Protein9400 5.99.1.-
Protein9400 5.99.1.3
Protein9400 5.-.-.-
Protein3903 3.-.-.-
Protein3901 3.1.-.-
Protein3901 3.1.13.1
Protein3901 3.-.-.-
Protein2273 1.3.99.3
Protein2273 1.-.-.-
Protein2273 1.3.-.-
Protein8158 6.3.1.2
Protein8158 6.-.-.-
Protein9317 4.2.1.33
Protein9317 4.-.-.-
Protein6608 1.7.99.4
Protein6608 1.-.-.-
Protein7556 3.1.13.-
Protein7556 2.7.7.8
Protein7556 2.-.-.-
Protein7556 2.7.7.-
Protein4805 3.-.-.-
Protein4805 3.6.3.-
Protein8883 2.7.7.6
Protein8883 2.-.-.-
Protein8883 2.7.7.-
Protein5773 2.7.7.6
Protein5773 2.-.-.-
Protein5773 2.7.7.-
Protein5770 2.-.-.-
Protein1381 2.2.1.6
Protein1475 4.2.1.2
Protein1475 4.-.-.-
Protein1476 3.1.13.-
Protein1476 2.7.7.8
Protein1476 2.-.-.-
Protein1476 2.7.7.-
Protein1477 2.7.7.6
Protein1477 2.-.-.-
Protein1477 2.7.7.-
Protein8925 1.-.-.-
Protein8925 1.17.7.1
Protein8924 1.7.99.4
Protein8924 1.-.-.-
Protein8928 6.3.4.2
Protein8928 6.-.-.-
Protein826 2.7.7.6
Protein826 2.-.-.-
Protein826 2.7.7.-
Protein825 1.7.99.4
Protein825 1.-.-.-
Protein823 1.-.-.-
Protein821 2.8.4.1
Protein828 1.-.-.-
Protein828 1.7.2.4
Protein7299 1.-.-.-
Protein4053 1.-.-.-
Protein351 2.3.1.9
Protein351 2.-.-.-
Protein351 2.3.-.-
Protein351 2.3.1.-
Protein353 1.6.5.3
Protein353 1.-.-.-
Protein353 1.6.-.-
Protein357 1.-.-.-
Protein359 2.7.7.6
Protein359 2.-.-.-
Protein359 2.7.7.-
Protein3510 1.-.-.-
Protein3510 1.7.2.1
Protein688 1.-.-.-
Protein2810 2.-.-.-
Protein683 4.2.1.11
Protein683 4.-.-.-
Protein173 1.11.1.7
Protein178 1.-.-.-
Protein1363 1.1.1.35
Protein1363 1.-.-.-
Protein6493 2.1.2.1
Protein6493 2.1.1.-
Protein6493 2.-.-.-
Protein2131 2.7.1.30
Protein2131 2.-.-.-
Protein2131 2.7.1.-
Protein2642 1.1.1.3
Protein2642 1.-.-.-
Protein8728 2.3.1.12
Protein8728 2.-.-.-
Protein8728 2.3.-.-
Protein8727 6.-.-.-
Protein8725 1.-.-.-
Protein8720 2.5.1.6
Protein8720 2.-.-.-
Protein4148 1.11.1.7
Protein4147 2.4.1.1
Protein4147 2.-.-.-
Protein4147 2.4.-.-
Protein4143 4.-.-.-
Protein4143 4.2.1.30
Protein4417 2.7.7.6
Protein4417 2.-.-.-
Protein4417 2.7.7.-
Protein4267 4.2.1.11
Protein4267 4.-.-.-
Protein6882 1.-.-.-
Protein9098 2.7.7.6
Protein9098 2.-.-.-
Protein9098 2.7.7.-
Protein9096 1.2.4.2
Protein9096 4.1.1.71
Protein9096 1.2.4.-
Protein9096 2.3.-.-
Protein9096 4.-.-.-
Protein9094 2.3.1.9
Protein9094 2.-.-.-
Protein9094 2.3.-.-
Protein9094 2.3.1.-
Protein9095 2.7.7.6
Protein9095 2.-.-.-
Protein9095 2.7.7.-
Protein9093 1.-.-.-
Protein9093 1.1.1.-
Protein9093 1.1.1.37
Protein9091 2.7.9.2
Protein9091 2.-.-.-
Protein9091 2.7.-.-
Protein5549 2.7.1.30
Protein5549 2.-.-.-
Protein5549 2.7.1.-
Protein5543 1.8.1.9
Protein5543 1.-.-.-
Protein6017 1.7.99.4
Protein6017 1.-.-.-
Protein6019 1.15.1.1
Protein6019 1.-.-.-
Protein9672 3.4.24.-
Protein9672 3.4.-.-
Protein9672 3.-.-.-
Protein9672 3.6.1.3
Protein9673 2.-.-.-
Protein9673 2.7.-.-
Protein9673 2.7.9.1
Protein9670 6.3.1.2
Protein9670 5.-.-.-
Protein9670 6.-.-.-
Protein9671 3.-.-.-
Protein9671 3.6.3.-
Protein9676 1.1.1.85
Protein9676 1.-.-.-
Protein9676 1.1.1.-
Protein9678 1.-.-.-
Protein9678 1.7.2.4
Protein9679 5.99.1.3
Protein9679 5.-.-.-
Protein3192 2.-.-.-
Protein3192 2.8.4.1
Protein2637 3.4.-.-
Protein1342 3.-.-.-
Protein1342 3.6.3.-
Protein5078 3.1.13.-
Protein5078 2.7.7.8
Protein5078 2.-.-.-
Protein5078 2.7.7.-
Protein10266 1.3.99.3
Protein10266 1.-.-.-
Protein10266 1.3.-.-
Protein3354 6.-.-.-
Protein7054 4.1.2.13
Protein7054 4.-.-.-
Protein7055 2.7.7.6
Protein7055 2.-.-.-
Protein7055 2.7.7.-
Protein2666 2.5.1.6
Protein2666 2.-.-.-
Protein4627 4.2.1.3
Protein4627 4.-.-.-
Protein4622 1.2.1.3
Protein4622 1.-.-.-
Protein4622 1.2.1.-
Protein4623 1.-.-.-
Protein2481 3.4.21.-
Protein2481 3.4.-.-
Protein2481 3.-.-.-
Protein2483 1.1.1.35
Protein2483 5.3.3.8
Protein2483 4.2.1.17
Protein2483 5.1.2.3
Protein2483 1.-.-.-
Protein2483 4.-.-.-
Protein2483 5.-.-.-
Protein2484 1.-.-.-
Protein2489 1.-.-.-
Protein2489 1.1.1.36
Protein549 2.7.7.4
Protein549 2.-.-.-
Protein549 2.7.7.-
Protein546 3.-.-.-
Protein546 3.6.3.-
Protein547 3.-.-.-
Protein547 3.6.3.-
Protein3283 2.3.3.1
Protein3283 2.-.-.-
Protein3283 2.3.-.-
Protein3283 2.3.3.-
Protein4080 1.-.-.-
Protein4086 3.6.1.3
Protein4084 3.-.-.-
Protein4084 3.6.3.-
Protein4089 1.-.-.-
Protein4089 1.2.1.-
Protein5972 2.-.-.-
Protein5972 2.3.-.-
Protein3757 2.1.1.-
Protein3757 2.-.-.-
Protein3755 3.-.-.-
Protein3755 3.6.3.-
Protein3754 3.1.-.-
Protein3754 3.-.-.-
Protein3750 1.-.-.-
Protein3750 1.2.1.-
Protein1733 3.4.-.-
Protein1884 3.1.1.3
Protein1884 3.-.-.-
Protein5892 2.7.7.6
Protein5892 2.-.-.-
Protein5892 2.7.7.-
Protein5237 2.7.7.6
Protein5237 2.-.-.-
Protein5237 2.7.7.-
Protein7201 6.2.1.3
Protein7201 6.-.-.-
Protein5897 3.4.-.-
Protein7202 1.1.1.193
Protein5286 1.1.1.86
Protein5286 1.-.-.-
Protein5286 5.-.-.-
Protein5281 1.-.-.-
Protein5281 1.3.-.-
Protein4542 3.1.-.-
Protein4542 3.-.-.-
Protein9506 1.14.12.17
Protein9506 1.-.-.-
Protein1678 6.2.1.1
Protein1678 6.-.-.-
Protein1671 5.4.99.2
Protein1671 5.-.-.-
Protein1671 5.4.-.-
Protein1676 4.2.1.3
Protein1676 4.-.-.-
Protein9502 6.3.4.5
Protein9502 6.-.-.-
Protein9467 6.3.5.3
Protein9467 6.-.-.-
Protein9466 2.7.1.30
Protein9466 2.-.-.-
Protein9466 2.7.1.-
Protein9462 3.-.-.-
Protein5759 2.3.-.-
Protein5758 1.15.1.1
Protein5029 1.1.1.86
Protein5029 1.-.-.-
Protein5029 5.-.-.-
Protein5028 2.3.1.9
Protein5028 2.-.-.-
Protein5028 2.3.-.-
Protein5028 2.3.1.-
Protein5024 3.-.-.-
Protein1341 1.-.-.-
Protein9827 3.5.-.-
Protein1454 1.7.99.4
Protein1454 1.-.-.-
Protein6487 3.-.-.-
Protein6487 3.6.3.-
Protein6480 2.5.1.-
Protein6480 4.-.-.-
Protein6482 1.-.-.-
Protein9823 5.3.1.1
Protein9823 5.-.-.-
Protein9821 2.-.-.-
Protein9821 2.7.4.-
Protein5413 2.7.1.30
Protein5413 2.-.-.-
Protein5413 2.7.1.-
Protein2351 3.1.-.-
Protein2351 3.-.-.-
Protein2824 6.1.1.-
Protein2824 6.-.-.-
Protein2824 6.1.1.23
Protein9724 6.3.4.5
Protein9724 6.-.-.-
Protein9289 3.-.-.-
Protein9289 3.1.1.23
Protein9280 1.9.3.1
Protein9280 1.-.-.-
Protein9286 5.1.99.1
Protein9286 5.-.-.-
Protein9284 4.2.1.33
Protein9284 4.-.-.-
Protein7538 3.1.13.-
Protein7538 2.7.7.8
Protein7538 2.-.-.-
Protein7538 2.7.7.-
Protein7537 2.7.7.6
Protein7537 2.-.-.-
Protein7537 2.7.7.-
Protein6220 1.1.1.86
Protein6220 1.-.-.-
Protein6222 5.99.1.-
Protein6222 5.99.1.3
Protein6222 5.-.-.-
Protein6227 2.7.4.1
Protein9728 3.3.1.1
Protein9728 3.-.-.-
Protein7285 1.2.4.1
Protein7285 1.-.-.-
Protein7286 2.7.7.6
Protein7286 2.-.-.-
Protein7286 2.7.7.-
Protein7289 1.-.-.-
Protein371 6.3.4.14
Protein371 6.-.-.-
Protein377 1.-.-.-
Protein375 6.2.1.5
Protein375 6.-.-.-
Protein159 3.1.13.-
Protein159 2.7.7.8
Protein159 2.-.-.-
Protein159 2.7.7.-
Protein157 1.-.-.-
Protein155 2.1.1.-
Protein155 2.-.-.-
Protein7979 1.9.3.1
Protein2833 2.-.-.-
Protein2833 2.3.1.-
Protein2839 2.5.1.49
Protein2839 2.-.-.-
Protein2839 2.5.1.-
Protein2831 1.-.-.-
Protein2831 1.2.1.-
Protein2835 1.2.4.2
Protein2835 1.2.4.-
Protein8700 3.4.-.-
Protein8251 3.1.13.-
Protein8251 3.-.-.-
Protein8702 1.1.1.22
Protein8702 1.1.1.-
Protein8707 4.-.-.-
Protein8707 4.3.3.6
Protein8709 3.1.3.1
Protein8709 3.-.-.-
Protein8709 3.1.3.41
Protein8258 3.-.-.-
Protein9946 3.-.-.-
Protein4161 1.-.-.-
Protein4161 4.-.-.-
Protein4161 5.-.-.-
Protein4161 1.1.1.271
Protein3307 2.3.1.16
Protein3307 2.-.-.-
Protein3307 2.3.-.-
Protein3307 2.3.1.-
Protein4167 3.6.1.3
Protein3301 1.-.-.-
Protein3302 6.3.1.2
Protein2729 1.-.-.-
Protein2729 1.6.5.-
Protein9070 2.2.1.6
Protein9070 2.-.-.-
Protein9073 1.-.-.-
Protein9073 1.1.-.-
Protein9074 2.7.7.6
Protein9074 2.-.-.-
Protein9074 2.7.7.-
Protein9079 1.1.1.35
Protein9079 1.-.-.-
Protein5565 2.-.-.-
Protein5565 2.8.4.1
Protein1028 3.-.-.-
Protein9615 2.3.3.13
Protein9615 2.-.-.-
Protein9615 2.3.-.-
Protein9615 2.3.3.-
Protein9612 1.3.99.1
Protein9612 1.-.-.-
Protein9613 5.99.1.-
Protein9613 5.99.1.2
Protein9613 5.-.-.-
Protein8887 1.1.1.22
Protein8887 1.1.1.-
Protein7078 3.-.-.-
Protein7078 3.8.1.5
Protein7075 6.4.1.3
Protein7075 2.-.-.-
Protein7075 6.-.-.-
Protein2134 1.-.-.-
Protein2134 1.1.1.-
Protein2134 1.1.1.37
Protein2643 1.-.-.-
Protein2137 2.7.7.6
Protein2137 2.-.-.-
Protein2137 2.7.7.-
Protein2648 2.2.1.6
Protein2648 2.-.-.-
Protein2649 1.1.1.35
Protein2649 4.2.1.17
Protein2649 1.-.-.-
Protein2649 4.-.-.-
Protein4425 1.1.1.86
Protein4425 1.-.-.-
Protein8898 2.-.-.-
Protein8898 6.-.-.-
Protein8898 6.3.5.-
Protein8898 6.3.5.7
Protein527 1.-.-.-
Protein527 1.1.1.-
Protein527 1.1.1.37
Protein524 5.3.1.1
Protein524 5.-.-.-
Protein525 2.7.7.6
Protein525 2.-.-.-
Protein525 2.7.7.-
Protein522 4.1.2.13
Protein522 4.-.-.-
Protein522 4.1.2.-
Protein9826 2.4.1.129
Protein9826 2.-.-.-
Protein9826 2.4.-.-
Protein9825 2.7.7.6
Protein9825 2.-.-.-
Protein9825 2.7.7.-
Protein9822 1.3.99.3
Protein9822 1.-.-.-
Protein9822 1.3.-.-
Protein9828 1.-.-.-
Protein3416 2.7.7.6
Protein3416 2.-.-.-
Protein3416 2.7.7.-
Protein5919 1.-.-.-
Protein5919 1.4.1.-
Protein5917 3.1.-.-
Protein5917 3.-.-.-
Protein5916 1.7.99.4
Protein5916 1.-.-.-
Protein5915 3.-.-.-
Protein5915 3.6.3.-
Protein5914 3.-.-.-
Protein3779 1.7.99.4
Protein3779 1.-.-.-
Protein8069 3.-.-.-
Protein3772 1.2.4.1
Protein3772 1.-.-.-
Protein3775 3.1.13.-
Protein3775 2.7.7.8
Protein3775 2.-.-.-
Protein3775 2.7.7.-
Protein9047 1.1.1.35
Protein9047 1.-.-.-
Protein9041 1.-.-.-
Protein9041 1.6.-.-
Protein9041 1.6.99.5
Protein4051 2.-.-.-
Protein4051 2.4.-.-
Protein9592 3.-.-.-
Protein9042 2.6.1.-
Protein9042 2.-.-.-
Protein8061 4.1.2.13
Protein8061 4.-.-.-
Protein8061 4.1.2.-
Protein6411 1.4.1.2
Protein7813 6.2.1.1
Protein7813 6.-.-.-
Protein7817 2.-.-.-
Protein7817 2.7.7.-
Protein1618 2.7.1.30
Protein1618 2.-.-.-
Protein1618 2.7.1.-
Protein8062 3.2.1.-
Protein8064 1.-.-.-
Protein8064 1.7.2.4
Protein8067 1.-.-.-
Protein6810 3.-.-.-
Protein1619 2.1.1.-
Protein1619 2.-.-.-
Protein1610 2.7.9.2
Protein1610 2.-.-.-
Protein1610 2.7.-.-
Protein6932 2.7.7.6
Protein6932 2.-.-.-
Protein6932 2.7.7.-
Protein1613 3.-.-.-
Protein1613 3.6.3.-
Protein9442 3.5.-.-
Protein4204 5.2.1.8
Protein4204 5.-.-.-
Protein4205 1.-.-.-
Protein6933 2.7.7.6
Protein6933 2.-.-.-
Protein6933 2.7.7.-
Protein7146 1.3.1.34
Protein7146 1.-.-.-
Protein9444 5.99.1.-
Protein9444 5.99.1.3
Protein9444 5.-.-.-
Protein4301 2.7.7.6
Protein4301 2.-.-.-
Protein4301 2.7.7.-
Protein10254 5.4.99.5
Protein10254 4.2.1.51
Protein10253 2.7.7.6
Protein10253 2.-.-.-
Protein10253 2.7.7.-
Protein9759 2.7.4.1
Protein10252 2.7.7.6
Protein10252 2.-.-.-
Protein10252 2.7.7.-
Protein7510 4.2.1.3
Protein7510 4.-.-.-
Protein7510 4.2.1.99
Protein7512 1.7.99.4
Protein7512 1.-.-.-
Protein7515 1.7.99.4
Protein7515 1.-.-.-
Protein7518 1.-.-.-
Protein7518 1.8.1.-
Protein7518 1.8.1.15
Protein6203 4.1.3.1
Protein6203 4.-.-.-
Protein6200 1.7.99.4
Protein6200 1.-.-.-
Protein6206 1.-.-.-
Protein6206 1.11.1.15
Protein6204 2.2.1.6
Protein6204 2.-.-.-
Protein6204 6.-.-.-
Protein6208 1.7.99.4
Protein6208 1.-.-.-
Protein2041 3.-.-.-
Protein315 1.-.-.-
Protein317 5.99.1.-
Protein317 5.99.1.2
Protein317 5.-.-.-
Protein3123 1.4.-.-
Protein3123 1.-.-.-
Protein3123 1.4.-.-
Protein2515 5.2.1.8
Protein2515 5.-.-.-
Protein2044 2.-.-.-
Protein2436 2.7.7.6
Protein2436 2.-.-.-
Protein2436 2.7.7.-
Protein3183 4.1.1.15
Protein3183 4.-.-.-
Protein3183 4.1.1.-
Protein10025 3.6.3.-
Protein10025 3.6.1.3
Protein10020 4.1.3.36
Protein10020 4.-.-.-
Protein10021 2.7.7.41
Protein10021 2.-.-.-
Protein10021 2.7.-.-
Protein10021 2.7.7.-
Protein2588 2.3.1.54
Protein2588 2.-.-.-
Protein2588 2.3.-.-
Protein2581 2.7.7.6
Protein2581 2.-.-.-
Protein2581 2.7.7.-
Protein2580 2.7.7.6
Protein2580 2.-.-.-
Protein2580 2.7.7.-
Protein2583 2.-.-.-
Protein2582 2.7.7.6
Protein2582 2.-.-.-
Protein2582 2.7.7.-
Protein2585 6.-.-.-
Protein2587 2.7.7.6
Protein2587 2.-.-.-
Protein2587 2.7.7.-
Protein3984 2.7.7.6
Protein3984 2.-.-.-
Protein3984 2.7.7.-
Protein3981 1.2.1.8
Protein3981 1.-.-.-
Protein3981 1.2.1.-
Protein3693 2.7.7.6
Protein3693 2.-.-.-
Protein3693 2.7.7.-
Protein2369 4.-.-.-
Protein2365 2.7.7.6
Protein2365 2.-.-.-
Protein2365 2.7.7.-
Protein2367 1.1.1.205
Protein2367 1.-.-.-
Protein2363 1.-.-.-
Protein2363 1.2.1.-
Protein8275 1.-.-.-
Protein8275 1.7.3.4
Protein3607 1.-.-.-
Protein9881 5.4.99.2
Protein9881 5.-.-.-
Protein9881 5.4.-.-
Protein9883 2.7.7.6
Protein9883 2.-.-.-
Protein9883 2.7.7.-
Protein9884 5.1.3.1
Protein9884 5.-.-.-
Protein9884 5.1.3.-
Protein9059 5.4.2.-
Protein9053 6.3.4.14
Protein9053 6.4.1.3
Protein9053 6.-.-.-
Protein9050 1.6.5.3
Protein9050 1.-.-.-
Protein9050 1.6.99.5
Protein9886 3.-.-.-
Protein9886 3.6.3.-
Protein9054 2.7.1.30
Protein9054 2.-.-.-
Protein9054 2.7.1.-
Protein9584 2.3.3.1
Protein9584 2.-.-.-
Protein9584 2.3.-.-
Protein9584 2.3.3.-
Protein9586 3.-.-.-
Protein9587 1.7.99.4
Protein9587 1.-.-.-
Protein9581 2.3.3.13
Protein9581 2.-.-.-
Protein9581 2.3.-.-
Protein9581 2.3.3.-
Protein9582 5.4.-.-
Protein9888 1.3.1.9
Protein9888 1.-.-.-
Protein9888 1.13.12.16
Protein8189 3.1.-.-
Protein8189 3.6.1.3
Protein8185 5.3.1.1
Protein8185 5.-.-.-
Protein8183 3.6.3.31
Protein8183 3.-.-.-
Protein8183 3.6.3.-
Protein8183 3.6.1.3
Protein9638 6.2.1.1
Protein9638 6.-.-.-
Protein9639 2.7.7.7
Protein9639 3.1.-.-
Protein9639 2.-.-.-
Protein9639 2.7.7.-
Protein9639 3.-.-.-
Protein9636 1.1.1.42
Protein9636 1.1.1.-
Protein5590 4.1.1.15
Protein5590 4.-.-.-
Protein5590 4.1.1.-
Protein9635 2.7.4.6
Protein9635 2.-.-.-
Protein9631 1.-.-.-
Protein9631 1.6.99.5
Protein6059 3.6.3.-
Protein1553 6.-.-.-
Protein1553 6.3.5.-
Protein1553 6.3.5.7
Protein6055 5.99.1.-
Protein6055 5.99.1.3
Protein6055 5.-.-.-
Protein7898 2.7.7.6
Protein7899 2.5.1.6
Protein7899 2.-.-.-
Protein7890 2.7.7.6
Protein7890 2.-.-.-
Protein7890 2.7.7.-
Protein8860 1.8.1.4
Protein8860 1.-.-.-
Protein8860 1.8.1.-
Protein8862 3.2.1.-
Protein8862 3.2.1.41
Protein8864 1.15.1.1
Protein8864 1.-.-.-
Protein8869 1.-.-.-
Protein8869 1.2.1.-
Protein7091 2.-.-.-
Protein7091 2.7.-.-
Protein7091 2.7.9.1
Protein2113 2.8.3.-
Protein2113 2.-.-.-
Protein2113 2.8.3.6
Protein2110 1.-.-.-
Protein2110 1.4.1.-
Protein2111 1.17.4.1
Protein2111 1.-.-.-
Protein505 3.1.13.-
Protein505 2.7.7.8
Protein505 2.-.-.-
Protein505 2.7.7.-
Protein9809 3.1.13.-
Protein9809 2.7.7.8
Protein9809 2.-.-.-
Protein9809 2.7.7.-
Protein9808 4.2.1.3
Protein9808 4.-.-.-
Protein9808 4.2.1.99
Protein9805 1.4.3.5
Protein9805 1.-.-.-
Protein5933 2.8.3.-
Protein5933 2.-.-.-
Protein5934 1.7.99.4
Protein5934 1.-.-.-
Protein5937 1.-.-.-
Protein3793 1.1.1.86
Protein3793 1.-.-.-
Protein3793 5.-.-.-
Protein3791 2.-.-.-
Protein3791 2.3.1.-
Protein3790 1.-.-.-
Protein3790 1.11.1.15
Protein3796 3.6.3.20
Protein3796 3.-.-.-
Protein3796 3.6.1.3
Protein3794 2.7.7.6
Protein3794 2.-.-.-
Protein3794 2.7.7.-
Protein1262 1.-.-.-
Protein6657 1.1.1.85
Protein6657 1.-.-.-
Protein6657 1.1.1.-
Protein3644 1.11.1.7
Protein3644 1.-.-.-
Protein3644 1.11.1.15
Protein3646 2.2.1.6
Protein3640 3.1.-.-
Protein5243 2.6.1.16
Protein5243 2.6.1.-
Protein5243 2.-.-.-
Protein5243 5.-.-.-
Protein5247 2.-.-.-
Protein5244 3.-.-.-
Protein5249 3.-.-.-
Protein8048 2.7.7.6
Protein8048 2.-.-.-
Protein8048 2.7.7.-
Protein2262 2.7.7.6
Protein2262 2.-.-.-
Protein2262 2.7.7.-
Protein1630 1.8.99.2
Protein1630 1.-.-.-
Protein6911 3.-.-.-
Protein6911 3.6.3.-
Protein1638 6.3.5.2
Protein1638 3.6.1.-
Protein1638 6.-.-.-
Protein4225 1.1.1.85
Protein4225 1.-.-.-
Protein4225 1.1.1.-
Protein4228 1.11.1.7
Protein4228 1.-.-.-
Protein4228 1.11.1.15
Protein5066 2.7.7.6
Protein5066 2.-.-.-
Protein5066 2.7.7.-
Protein5791 2.1.1.-
Protein5791 2.-.-.-
Protein5062 2.7.7.6
Protein5062 2.-.-.-
Protein5062 2.7.7.-
Protein5061 1.-.-.-
Protein5061 1.4.1.-
Protein5799 2.8.3.-
Protein5799 2.-.-.-
Protein5069 2.7.7.6
Protein5069 2.-.-.-
Protein5069 2.7.7.-
Protein93 2.7.7.6
Protein93 2.-.-.-
Protein93 2.7.7.-
Protein96 2.4.2.8
Protein96 2.-.-.-
Protein96 2.4.-.-
Protein96 2.4.2.8
Protein94 1.-.-.-
Protein1491 4.-.-.-
Protein1491 4.1.3.24
Protein1495 2.3.3.13
Protein1495 2.-.-.-
Protein1495 2.3.3.-
Protein3545 6.3.1.2
Protein3545 6.-.-.-
Protein6538 2.-.-.-
Protein6538 2.8.4.1
Protein6264 2.7.7.6
Protein6264 2.-.-.-
Protein6264 2.7.7.-
Protein7797 2.7.7.6
Protein7797 2.-.-.-
Protein7797 2.7.7.-
Protein7792 6.2.1.5
Protein7792 6.-.-.-
Protein334 2.7.7.6
Protein334 2.-.-.-
Protein334 2.7.7.-
Protein311 4.1.3.1
Protein311 4.-.-.-
Protein339 1.-.-.-
Protein339 1.2.1.-
Protein6551 1.-.-.-
Protein6551 1.11.1.15
Protein7131 6.-.-.-
Protein10008 2.3.1.9
Protein10008 2.-.-.-
Protein10008 2.3.-.-
Protein10008 2.3.1.-
Protein10009 2.1.1.-
Protein10009 2.1.1.-
Protein10004 2.2.1.6
Protein2561 1.-.-.-
Protein2560 1.-.-.-
Protein2560 1.2.1.-
Protein2566 3.1.13.-
Protein2566 2.7.7.8
Protein2566 2.-.-.-
Protein2566 2.7.7.-
Protein2564 1.1.99.1
Protein2564 1.-.-.-
Protein2564 1.1.-.-
Protein3961 2.7.7.6
Protein3961 2.-.-.-
Protein3961 2.7.7.-
Protein3964 1.1.1.86
Protein3964 1.-.-.-
Protein3967 1.3.99.3
Protein3967 1.-.-.-
Protein3967 1.3.-.-
Protein2107 2.3.1.54
Protein2107 2.-.-.-
Protein2107 2.3.-.-
Protein9463 1.2.1.38
Protein9463 1.-.-.-
Protein9463 1.2.1.-
Protein2306 3.1.13.-
Protein2306 2.7.7.8
Protein2306 2.-.-.-
Protein2300 3.1.13.-
Protein2300 2.7.7.8
Protein2300 2.-.-.-
Protein2300 2.7.7.-
Protein197 2.-.-.-
Protein194 2.-.-.-
Protein194 2.4.-.-
Protein6531 1.-.-.-
Protein6531 1.1.1.36
Protein6532 1.1.-.-
Protein3554 3.4.24.-
Protein3554 3.4.-.-
Protein3554 3.-.-.-
Protein3554 3.6.1.3
Protein8215 3.4.-.-
Protein8213 5.2.1.8
Protein8213 5.-.-.-
Protein8210 1.-.-.-
Protein9036 1.-.-.-
Protein9036 1.1.1.36
Protein9037 4.2.1.7
Protein9037 4.-.-.-
Protein9030 1.4.3.5
Protein9030 1.-.-.-
Protein1798 1.4.1.13
Protein1798 1.4.-.-
Protein1798 1.4.1.14
Protein1798 1.-.-.-
Protein1798 1.4.-.-
Protein1791 6.2.1.3
Protein1791 6.-.-.-
Protein1792 1.-.-.-
Protein5151 4.-.-.-
Protein5470 1.7.99.4
Protein5470 1.-.-.-
Protein5471 1.7.99.4
Protein5471 1.-.-.-
Protein5472 1.1.1.42
Protein5472 1.-.-.-
Protein5472 1.1.1.-
Protein5473 4.1.3.1
Protein5473 4.-.-.-
Protein5474 1.-.-.-
Protein5474 1.4.1.-
Protein5476 3.2.1.-
Protein5476 3.-.-.-
Protein5476 3.2.-.-
Protein5477 2.7.7.6
Protein5477 2.-.-.-
Protein5477 2.7.7.-
Protein1579 1.2.1.3
Protein1579 1.-.-.-
Protein1579 1.2.1.-
Protein1578 1.7.99.4
Protein1578 1.-.-.-
Protein1576 1.15.1.1
Protein1576 1.-.-.-
Protein1571 3.1.13.-
Protein1571 2.7.7.8
Protein1571 2.-.-.-
Protein1571 2.7.7.-
Protein7302 6.3.1.2
Protein7302 6.-.-.-
Protein7307 3.1.13.-
Protein7307 2.7.7.8
Protein7307 2.-.-.-
Protein7307 2.7.7.-
Protein7308 2.3.3.9
Protein7308 2.-.-.-
Protein8848 3.-.-.-
Protein8848 3.6.3.-
Protein8842 2.2.1.1
Protein8842 2.-.-.-
Protein8845 3.6.1.3
Protein10027 1.3.5.1
Protein10027 1.-.-.-
Protein10027 1.3.-.-
Protein2172 3.-.-.-
Protein10052 5.1.1.7
Protein10052 5.-.-.-
Protein5395 3.4.21.-
Protein5395 3.4.-.-
Protein5395 3.-.-.-
Protein293 2.7.7.6
Protein293 2.-.-.-
Protein293 2.7.7.-
Protein297 2.7.2.3
Protein297 2.-.-.-
Protein2584 2.7.7.6
Protein2584 2.-.-.-
Protein2584 2.7.7.-
Protein2798 1.-.-.-
Protein2798 1.2.1.-
Protein2791 1.3.5.1
Protein2791 1.-.-.-
Protein2793 1.3.1.34
Protein2793 1.-.-.-
Protein2794 3.-.-.-
Protein2794 3.6.3.-
Protein2796 1.4.1.2
Protein3223 1.11.1.7
Protein3223 1.-.-.-
Protein3223 1.11.1.15
Protein3221 1.3.99.3
Protein3221 1.-.-.-
Protein3221 1.3.-.-
Protein3552 3.-.-.-
Protein3227 6.2.1.5
Protein3227 6.-.-.-
Protein3557 3.1.13.-
Protein3557 2.7.7.8
Protein3557 2.-.-.-
Protein3557 2.7.7.-
Protein3224 1.-.-.-
Protein3224 1.2.1.-
Protein3558 2.7.4.6
Protein3558 2.-.-.-
Protein3229 2.3.3.1
Protein3229 2.-.-.-
Protein3229 2.3.-.-
Protein3229 2.3.3.-
Protein7925 4.1.3.1
Protein7925 4.-.-.-
Protein1354 4.2.1.11
Protein1354 4.-.-.-
Protein1896 1.1.1.42
Protein1896 1.-.-.-
Protein1896 1.1.1.-
Protein1725 2.7.7.6
Protein1725 2.-.-.-
Protein1725 2.7.7.-
Protein4027 3.-.-.-
Protein4029 2.7.7.6
Protein4029 2.-.-.-
Protein4029 2.7.7.-
Protein8538 2.-.-.-
Protein8538 2.8.4.1
Protein5261 1.-.-.-
Protein5262 3.-.-.-
Protein5262 3.6.3.-
Protein8532 4.1.1.-
Protein8532 4.1.1.32
Protein8532 4.-.-.-
Protein8532 4.1.1.-
Protein5269 3.-.-.-
Protein5269 3.6.3.-
Protein7746 2.3.1.61
Protein7746 2.-.-.-
Protein7746 2.3.-.-
Protein7747 4.2.1.11
Protein7747 4.-.-.-
Protein10186 3.1.6.1
Protein10186 3.1.6.-
Protein10186 3.-.-.-
Protein4248 3.4.21.-
Protein4248 3.4.-.-
Protein3506 3.6.1.3
Protein9246 6.2.1.5
Protein9246 6.-.-.-
Protein9243 6.-.-.-
Protein7698 3.4.25.-
Protein7698 3.4.-.-
Protein7698 3.-.-.-
Protein9242 1.6.5.3
Protein9242 1.-.-.-
Protein9242 1.6.-.-
Protein3058 5.99.1.-
Protein3058 5.99.1.3
Protein3058 5.-.-.-
Protein6791 2.7.7.6
Protein6791 2.-.-.-
Protein6791 2.7.7.-
Protein9771 6.2.1.1
Protein9771 6.-.-.-
Protein9240 2.7.7.9
Protein9240 2.-.-.-
Protein9240 2.7.7.-
Protein8956 3.-.-.-
Protein5049 1.3.99.3
Protein5049 1.-.-.-
Protein5049 1.3.-.-
Protein5047 2.-.-.-
Protein5047 2.8.4.1
Protein6249 4.2.1.3
Protein6249 4.-.-.-
Protein1210 2.7.2.4
Protein1210 2.-.-.-
Protein6247 3.-.-.-
Protein6247 3.6.3.-
Protein6533 5.5.-.-
Protein6534 1.-.-.-
Protein6534 1.6.5.-
Protein6240 4.2.1.11
Protein6240 4.-.-.-
Protein3059 1.9.3.1
Protein9939 1.1.1.86
Protein9939 1.-.-.-
Protein9939 5.-.-.-
Protein7118 1.9.3.1
Protein7116 1.1.1.39
Protein7116 1.-.-.-
Protein10062 2.-.-.-
Protein10062 2.7.4.-
Protein10065 2.7.7.6
Protein10065 2.-.-.-
Protein10065 2.7.7.-
Protein10066 3.6.1.23
Protein10066 3.-.-.-
Protein10068 6.1.1.-
Protein10068 6.1.1.12
Protein10068 6.-.-.-
Protein2097 2.7.4.1
Protein2097 2.-.-.-
Protein2544 2.7.7.6
Protein2544 2.-.-.-
Protein2544 2.7.7.-
Protein2548 1.1.1.86
Protein2548 1.-.-.-
Protein2548 5.-.-.-
Protein10322 6.-.-.-
Protein10327 1.-.-.-
Protein10327 1.2.7.3
Protein10326 1.7.99.4
Protein10326 1.-.-.-
Protein2329 5.1.3.13
Protein2329 5.-.-.-
Protein9971 2.6.1.16
Protein9971 2.6.1.-
Protein9971 2.-.-.-
Protein9971 5.-.-.-
Protein2899 1.-.-.-
Protein2899 1.2.1.-
Protein2326 1.15.1.1
Protein2326 1.-.-.-
Protein3767 2.7.7.6
Protein3767 2.-.-.-
Protein3767 2.7.7.-
Protein9975 1.11.1.6
Protein9975 1.11.1.7
Protein9975 1.-.-.-
Protein4490 2.7.7.6
Protein4490 2.-.-.-
Protein4490 2.7.7.-
Protein4495 2.6.1.-
Protein4495 2.-.-.-
Protein4497 1.16.3.1
Protein10287 1.1.1.95
Protein10287 1.-.-.-
Protein10287 1.1.1.-
Protein3942 6.1.1.-
Protein3942 6.1.1.22
Protein3942 6.-.-.-
Protein3946 1.-.-.-
Protein3946 1.7.2.4
Protein715 4.1.1.17
Protein715 4.-.-.-
Protein8231 2.7.9.2
Protein8231 2.-.-.-
Protein8231 2.7.-.-
Protein8230 3.1.13.-
Protein8230 2.7.7.8
Protein8230 2.-.-.-
Protein8230 2.7.7.-
Protein8232 1.-.-.-
Protein8232 1.7.3.4
Protein8235 3.-.-.-
Protein8235 3.6.3.-
Protein8237 2.7.7.6
Protein8237 2.-.-.-
Protein8237 2.7.7.-
Protein8236 3.1.-.-
Protein8236 3.-.-.-
Protein3055 1.1.1.86
Protein3055 1.-.-.-
Protein3055 5.-.-.-
Protein3056 1.-.-.-
Protein9540 1.3.5.1
Protein9540 1.-.-.-
Protein9015 2.-.-.-
Protein9015 5.-.-.-
Protein9012 1.1.-.-
Protein9013 3.-.-.-
Protein9013 3.6.3.-
Protein9010 2.7.7.4
Protein9010 2.-.-.-
Protein9010 2.7.7.-
Protein9547 1.1.1.42
Protein9547 1.-.-.-
Protein9547 1.1.1.-
Protein9549 3.6.1.3
Protein8499 2.4.1.1
Protein8499 2.-.-.-
Protein8499 2.4.-.-
Protein8498 2.-.-.-
Protein8492 1.1.1.42
Protein8492 1.-.-.-
Protein8492 1.1.1.-
Protein1772 6.3.5.3
Protein1772 6.-.-.-
Protein1777 3.-.-.-
Protein1776 3.-.-.-
Protein1776 3.6.3.-
Protein1778 1.3.99.3
Protein1778 1.-.-.-
Protein1778 1.3.-.-
Protein5452 1.-.-.-
Protein5453 1.1.1.39
Protein5453 1.1.1.40
Protein5453 4.1.1.3
Protein5453 2.3.1.8
Protein5453 1.-.-.-
Protein5453 1.1.1.-
Protein5453 2.-.-.-
Protein5453 2.3.-.-
Protein5454 6.-.-.-
Protein1517 3.6.3.-
Protein1517 3.6.1.3
Protein1512 4.2.1.3
Protein1512 4.-.-.-
Protein1512 4.2.1.99
Protein8828 2.2.1.2
Protein8828 2.-.-.-
Protein8829 6.-.-.-
Protein8829 6.2.1.17
Protein8824 2.7.7.-
Protein8825 2.3.1.20
Protein8825 2.-.-.-
Protein8825 2.3.-.-
Protein8821 2.-.-.-
Protein8821 2.4.-.-
Protein8823 1.10.2.2
Protein8823 1.-.-.-
Protein2157 3.-.-.-
Protein2157 3.6.3.-
Protein2154 3.2.1.-
Protein2154 3.2.1.41
Protein2151 1.1.1.35
Protein2151 1.-.-.-
Protein2158 4.1.3.1
Protein2158 4.-.-.-
Protein7323 2.7.7.6
Protein7323 2.-.-.-
Protein7323 2.7.7.-
Protein7320 3.1.13.-
Protein7320 2.7.7.8
Protein7320 2.-.-.-
Protein7320 2.7.7.-
Protein7324 6.3.4.4
Protein7324 6.-.-.-
Protein7325 2.1.1.-
Protein7325 2.1.1.-
Protein7325 2.-.-.-
Protein9940 2.7.7.6
Protein9940 2.-.-.-
Protein9940 2.7.7.-
Protein271 2.4.1.1
Protein271 2.-.-.-
Protein271 2.4.-.-
Protein277 1.-.-.-
Protein277 1.2.1.-
Protein3201 3.-.-.-
Protein3201 3.6.3.-
Protein3203 2.7.7.6
Protein3203 2.-.-.-
Protein3203 2.7.7.-
Protein9057 1.-.-.-
Protein9057 1.4.1.-
Protein3257 1.3.99.3
Protein3257 1.-.-.-
Protein3257 1.3.-.-
Protein9583 4.-.-.-
Protein9583 4.6.-.-
Protein3927 4.2.1.9
Protein3927 4.-.-.-
Protein4009 1.-.-.-
Protein4000 4.2.1.33
Protein4000 4.-.-.-
Protein4000 5.-.-.-
Protein4006 3.-.-.-
Protein3597 2.4.1.1
Protein3597 2.-.-.-
Protein3597 2.4.-.-
Protein3848 1.1.-.-
Protein6558 3.4.-.-
Protein6558 3.6.1.3
Protein8009 1.1.1.35
Protein8009 1.-.-.-
Protein8009 5.-.-.-
Protein8556 1.-.-.-
Protein8556 1.2.1.-
Protein1276 5.-.-.-
Protein1624 2.-.-.-
Protein1624 2.7.-.-
Protein1624 2.7.9.1
Protein4266 4.1.3.1
Protein4266 4.-.-.-
Protein4260 1.2.1.12
Protein4260 1.17.1.8
Protein4260 1.-.-.-
Protein4260 1.2.1.-
Protein4260 1.2.1.59
Protein1629 2.3.1.20
Protein1629 2.-.-.-
Protein1629 2.3.-.-
Protein6908 2.3.1.9
Protein6908 2.-.-.-
Protein6908 2.3.-.-
Protein6908 2.3.1.-
Protein653 1.11.1.7
Protein653 1.-.-.-
Protein653 1.11.1.15
Protein5207 4.2.1.11
Protein5207 4.-.-.-
Protein9452 3.1.13.-
Protein9452 2.7.7.8
Protein9452 2.-.-.-
Protein9452 2.7.7.-
Protein5204 2.7.7.6
Protein5204 2.-.-.-
Protein5204 2.7.7.-
Protein5203 3.-.-.-
Protein5203 3.6.3.-
Protein5201 4.2.1.17
Protein5201 4.-.-.-
Protein1188 2.6.1.-
Protein1188 2.-.-.-
Protein4640 6.1.1.-
Protein4640 6.-.-.-
Protein4640 6.1.1.23
Protein10261 3.1.-.-
Protein10261 3.1.13.1
Protein10261 3.-.-.-
Protein9755 3.1.-.-
Protein4911 6.1.1.-
Protein4911 6.-.-.-
Protein4911 6.1.1.23
Protein9757 2.7.7.7
Protein9757 2.-.-.-
Protein9757 2.7.7.-
Protein9208 2.7.3.-
Protein9208 2.-.-.-
Protein9208 2.7.-.-
Protein4914 1.9.3.1
Protein10264 1.-.-.-
Protein10264 1.7.99.1
Protein4311 3.1.-.-
Protein4311 3.-.-.-
Protein1233 4.2.1.20
Protein1233 4.-.-.-
Protein1235 2.7.7.6
Protein1235 2.-.-.-
Protein1235 2.7.7.-
Protein3441 4.1.2.13
Protein3441 4.-.-.-
Protein3441 4.1.2.-
Protein5017 1.1.1.39
Protein5017 1.-.-.-
Protein9637 2.3.1.16
Protein9637 2.-.-.-
Protein9637 2.3.-.-
Protein9637 2.3.1.-
Protein9856 2.7.1.30
Protein9856 2.-.-.-
Protein9856 2.7.1.-
Protein9632 2.-.-.-
Protein9632 2.7.-.-
Protein9632 2.7.9.1
Protein7174 3.-.-.-
Protein7174 3.6.3.-
Protein10046 1.-.-.-
Protein10046 1.3.1.76
Protein10047 3.4.-.-
Protein10047 3.-.-.-
Protein10044 4.-.-.-
Protein10043 2.1.1.72
Protein7178 4.2.1.33
Protein7178 4.-.-.-
Protein2529 3.-.-.-
Protein2529 3.6.3.-
Protein2525 1.4.-.-
Protein2525 1.4.1.14
Protein2525 1.-.-.-
Protein2525 1.4.-.-
Protein2524 3.-.-.-
Protein2524 3.6.3.-
Protein2523 3.4.-.-
Protein3801 1.4.1.2
Protein3801 1.-.-.-
Protein6001 3.-.-.-
Protein6001 3.6.3.-
Protein1485 3.6.3.-
Protein1485 3.6.1.3
Protein6769 1.-.-.-
Protein10305 4.2.1.11
Protein10305 4.-.-.-
Protein10309 1.3.99.1
Protein10309 1.-.-.-
Protein488 3.6.1.1
Protein488 3.-.-.-
Protein484 1.9.3.1
Protein486 1.-.-.-
Protein9988 5.99.1.-
Protein9988 5.99.1.3
Protein9988 5.-.-.-
Protein3928 2.7.7.6
Protein3928 2.-.-.-
Protein3928 2.7.7.-
Protein9985 2.1.1.-
Protein9985 2.1.1.-
Protein599 2.7.7.6
Protein599 2.-.-.-
Protein599 2.7.7.-
Protein732 4.-.-.-
Protein3073 3.4.21.-
Protein3073 3.4.-.-
Protein3073 3.-.-.-
Protein3071 2.7.1.40
Protein3071 2.-.-.-
Protein3074 1.7.99.4
Protein3074 1.-.-.-
Protein6009 3.6.1.3
Protein10159 2.7.7.6
Protein10159 2.-.-.-
Protein10159 2.7.7.-
Protein1754 1.11.1.7
Protein1754 1.-.-.-
Protein1756 1.-.-.-
Protein1756 1.3.-.-
Protein10155 1.-.-.-
Protein6602 2.3.1.54
Protein6602 2.-.-.-
Protein6602 2.3.-.-
Protein8619 2.1.2.1
Protein8619 2.1.1.-
Protein8619 2.-.-.-
Protein5437 3.1.13.-
Protein5437 2.7.7.8
Protein5437 2.-.-.-
Protein5437 2.7.7.-
Protein8613 3.1.1.3
Protein8613 3.1.1.-
Protein8613 3.-.-.-
Protein8611 1.-.-.-
Protein8611 1.4.1.-
Protein8610 2.7.7.6
Protein8610 2.-.-.-
Protein8610 2.7.7.-
Protein5438 6.3.1.2
Protein5438 6.-.-.-
Protein8615 1.4.1.2
Protein8614 2.5.1.49
Protein8614 2.-.-.-
Protein8614 2.5.1.-
Protein1530 4.1.3.1
Protein1530 4.-.-.-
Protein1535 1.-.-.-
Protein1535 1.11.1.15
Protein1534 3.1.13.-
Protein1534 2.7.7.8
Protein1534 2.-.-.-
Protein1534 2.7.7.-
Protein9699 1.1.1.39
Protein9699 1.-.-.-
Protein9690 2.-.-.-
Protein9692 1.-.-.-
Protein9692 1.13.12.16
Protein9693 3.1.6.-
Protein8805 3.-.-.-
Protein8805 3.6.3.-
Protein4694 3.2.1.-
Protein4694 2.-.-.-
Protein4694 2.4.-.-
Protein4694 2.4.1.-
Protein6169 2.7.7.6
Protein6169 2.-.-.-
Protein6169 2.7.7.-
Protein6162 2.7.7.6
Protein6162 2.-.-.-
Protein6162 2.7.7.-
Protein6160 3.4.21.-
Protein6160 3.4.-.-
Protein6160 3.-.-.-
Protein6167 1.7.99.4
Protein6167 1.-.-.-
Protein7349 2.3.1.9
Protein7349 2.-.-.-
Protein7349 2.3.-.-
Protein7349 2.3.1.-
Protein7340 3.-.-.-
Protein7340 3.6.3.-
Protein7342 1.-.-.-
Protein7343 2.7.7.6
Protein7343 2.-.-.-
Protein7343 2.7.7.-
Protein254 2.7.7.6
Protein254 2.-.-.-
Protein254 2.7.7.-
Protein250 2.5.1.6
Protein250 2.-.-.-
Protein2235 4.2.1.11
Protein2235 4.-.-.-
Protein1002 4.2.1.3
Protein1002 4.-.-.-
Protein1002 4.2.1.99
Protein3261 6.-.-.-
Protein8690 2.7.6.1
Protein8690 2.-.-.-
Protein5995 1.1.1.42
Protein5995 1.-.-.-
Protein5995 1.1.1.-
Protein8319 1.-.-.-
Protein3483 2.7.7.6
Protein3483 2.-.-.-
Protein3483 2.7.7.-
Protein3480 3.-.-.-
Protein3480 3.6.3.-
Protein3486 4.1.2.13
Protein3486 4.-.-.-
Protein3486 4.1.2.-
Protein8575 1.-.-.-
Protein1698 1.6.5.3
Protein1698 1.-.-.-
Protein1698 1.6.99.5
Protein4281 2.7.7.6
Protein4281 2.-.-.-
Protein4281 2.7.7.-
Protein2256 2.7.7.6
Protein2256 2.-.-.-
Protein2256 2.7.7.-
Protein4289 2.-.-.-
Protein4289 2.3.-.-
Protein3941 1.4.1.2
Protein3941 1.-.-.-
Protein9702 2.7.7.6
Protein8178 2.7.7.6
Protein5220 6.-.-.-
Protein6244 2.-.-.-
Protein6244 2.4.-.-
Protein6244 2.7.8.12
Protein5886 3.-.-.-
Protein5886 3.6.3.-
Protein5880 6.2.1.3
Protein5880 6.-.-.-
Protein6752 1.11.1.6
Protein6752 1.11.1.7
Protein6752 1.-.-.-
Protein6753 3.-.-.-
Protein6755 2.7.7.6
Protein6755 2.-.-.-
Protein6755 2.7.7.-
Protein6756 2.7.7.6
Protein6756 2.-.-.-
Protein6756 2.7.7.-
Protein6758 4.2.1.3
Protein6758 4.-.-.-
Protein6758 4.2.1.99
Protein4933 2.1.1.-
Protein9733 2.3.1.-
Protein9229 2.7.7.6
Protein9229 2.-.-.-
Protein9229 2.7.7.-
Protein6419 5.1.99.1
Protein6419 5.-.-.-
Protein5087 1.9.3.1
Protein5089 3.1.13.-
Protein5089 2.7.7.8
Protein5089 2.-.-.-
Protein5089 2.7.7.-
Protein5088 2.5.1.6
Protein5088 2.-.-.-
Protein1253 1.11.1.6
Protein1253 1.11.1.7
Protein1253 1.-.-.-
Protein984 1.7.99.4
Protein984 1.-.-.-
Protein7099 2.7.7.6
Protein7099 2.-.-.-
Protein7099 2.7.7.-
Protein7486 3.-.-.-
Protein7482 2.7.7.6
Protein7482 2.-.-.-
Protein7482 2.7.7.-
Protein7480 1.-.-.-
Protein4651 1.1.1.42
Protein4651 1.-.-.-
Protein4651 1.1.1.-
Protein6282 3.1.4.-
Protein6283 2.7.7.6
Protein6283 2.-.-.-
Protein6283 2.7.7.-
Protein6281 3.-.-.-
Protein6285 2.3.1.-
Protein6285 1.-.-.-
Protein6285 2.-.-.-
Protein6285 2.3.-.-
Protein6285 1.2.99.2
Protein6285 2.3.1.169
Protein3035 3.-.-.-
Protein7153 3.-.-.-
Protein7620 4.2.1.3
Protein7620 4.-.-.-
Protein7626 5.99.1.2
Protein7626 5.-.-.-
Protein7624 2.7.7.6
Protein7624 2.-.-.-
Protein7624 2.7.7.-
Protein9190 2.7.4.1
Protein2508 1.11.1.7
Protein2508 1.-.-.-
Protein2508 1.11.1.15
Protein930 1.-.-.-
Protein930 1.2.1.-
Protein938 2.7.7.4
Protein938 2.-.-.-
Protein938 2.7.7.-
Protein6040 2.1.1.72
Protein2015 3.-.-.-
Protein2015 3.6.3.-
Protein3673 3.4.-.-
Protein3675 1.9.3.1
Protein6043 1.3.5.1
Protein6043 1.-.-.-
Protein9701 3.-.-.-
Protein9701 3.6.3.-
Protein755 1.9.3.1
Protein754 1.7.99.4
Protein754 1.-.-.-
Protein756 1.4.1.2
Protein756 1.-.-.-
Protein3015 1.-.-.-
Protein5205 3.-.-.-
Protein5205 3.6.3.-
Protein9453 1.2.1.38
Protein9453 1.-.-.-
Protein9453 1.2.1.-
Protein2343 4.2.1.11
Protein2343 4.-.-.-
Protein9571 1.7.99.4
Protein9571 1.-.-.-
Protein7563 1.7.99.4
Protein7563 1.-.-.-
Protein1889 2.7.7.6
Protein1889 2.-.-.-
Protein1889 2.7.7.-
Protein1738 2.-.-.-
Protein1737 2.-.-.-
Protein1737 2.7.-.-
Protein1737 2.7.9.1
Protein1732 2.7.7.6
Protein1732 2.-.-.-
Protein1732 2.7.7.-
Protein9508 4.2.1.33
Protein9508 4.-.-.-
Protein9500 3.4.24.-
Protein9500 3.4.-.-
Protein9500 3.-.-.-
Protein9500 3.6.1.3
Protein5148 1.1.1.35
Protein5148 5.3.3.8
Protein5148 4.2.1.17
Protein5148 5.1.2.3
Protein5148 1.-.-.-
Protein5148 4.-.-.-
Protein5148 5.-.-.-
Protein5419 6.2.1.1
Protein5419 6.-.-.-
Protein5147 2.-.-.-
Protein5147 2.3.1.-
Protein8639 3.-.-.-
Protein8638 2.7.7.6
Protein8638 2.-.-.-
Protein8638 2.7.7.-
Protein8630 1.1.1.133
Protein8630 1.-.-.-
Protein1081 3.1.13.-
Protein1081 2.7.7.8
Protein1081 2.-.-.-
Protein1081 2.7.7.-
Protein1082 4.1.99.12
Protein1082 3.-.-.-
Protein1082 4.-.-.-
Protein1084 1.2.4.2
Protein1084 1.-.-.-
Protein1084 1.2.4.-
Protein1084 2.3.-.-
Protein6148 3.4.-.-
Protein6140 1.-.-.-
Protein6140 1.2.1.-
Protein9770 1.1.1.44
Protein9770 1.-.-.-
Protein9459 3.6.1.3
Protein7367 1.8.4.11
Protein7367 1.-.-.-
Protein7367 1.8.4.-
Protein7815 5.4.99.2
Protein7815 5.-.-.-
Protein7815 5.4.-.-
Protein7361 1.7.99.4
Protein7361 1.-.-.-
Protein7818 2.7.7.6
Protein7818 2.-.-.-
Protein7818 2.7.7.-
Protein9794 1.-.-.-
Protein235 1.8.1.4
Protein235 1.-.-.-
Protein235 1.8.1.-
Protein232 4.1.3.1
Protein232 4.-.-.-
Protein233 1.3.99.3
Protein233 1.-.-.-
Protein233 1.3.-.-
Protein230 3.-.-.-
Protein230 3.6.3.-
Protein580 2.1.1.-
Protein580 2.1.1.-
Protein580 2.-.-.-
Protein589 3.-.-.-
Protein3242 3.1.13.-
Protein3242 2.7.7.8
Protein3242 2.-.-.-
Protein3242 2.7.7.-
Protein3248 2.2.1.6
Protein3248 2.-.-.-
Protein8438 2.5.1.6
Protein8438 2.-.-.-
Protein1430 2.7.7.6
Protein1430 2.-.-.-
Protein1430 2.7.7.-
Protein8678 3.4.-.-
Protein8678 3.-.-.-
Protein6428 3.-.-.-
Protein6428 3.6.3.-
Protein32 5.-.-.-
Protein6426 1.1.1.86
Protein6426 1.-.-.-
Protein1860 1.1.1.100
Protein1860 1.-.-.-
Protein7919 6.3.5.5
Protein7919 6.-.-.-
Protein1864 1.-.-.-
Protein1864 1.2.1.-
Protein6423 1.-.-.-
Protein2269 6.3.1.2
Protein2269 6.-.-.-
Protein500 1.2.4.1
Protein500 1.-.-.-
Protein4047 2.3.1.16
Protein4047 2.-.-.-
Protein4047 2.3.-.-
Protein4047 2.3.1.-
Protein4734 2.1.1.-
Protein4734 2.1.1.-
Protein4734 2.-.-.-
Protein4735 4.2.1.33
Protein4735 4.-.-.-
Protein4737 2.3.3.1
Protein4737 2.-.-.-
Protein4737 2.3.-.-
Protein4737 2.3.3.-
Protein4738 3.-.-.-
Protein4738 3.6.3.-
Protein4048 5.99.1.-
Protein4048 5.99.1.2
Protein4048 5.-.-.-
Protein4049 2.7.7.6
Protein4049 2.-.-.-
Protein4049 2.7.7.-
Protein8256 1.11.1.7
Protein8256 1.11.1.9
Protein8256 1.-.-.-
Protein7449 2.-.-.-
Protein7449 2.3.-.-
Protein7449 2.3.1.-
Protein3316 2.7.7.6
Protein3316 2.-.-.-
Protein3316 2.7.7.-
Protein9528 2.7.7.56
Protein9528 2.-.-.-
Protein9528 2.7.7.-
Protein1727 2.-.-.-
Protein9529 1.-.-.-
Protein5162 6.1.1.-
Protein5162 6.1.1.4
Protein5162 6.-.-.-
Protein3573 2.7.2.3
Protein3573 2.-.-.-
Protein4961 1.-.-.-
Protein4961 1.1.-.-
Protein2376 3.-.-.-
Protein2376 3.6.3.-
Protein9256 1.4.-.-
Protein9256 1.-.-.-
Protein9256 1.4.-.-
Protein9719 2.7.1.30
Protein9719 2.-.-.-
Protein9719 2.7.1.-
Protein4962 1.6.5.3
Protein4962 1.-.-.-
Protein4962 1.6.-.-
Protein8866 2.6.1.52
Protein8866 2.6.1.-
Protein8866 2.-.-.-
Protein9249 5.4.2.10
Protein9249 5.-.-.-
Protein9249 5.4.2.-
Protein9248 1.1.1.205
Protein9248 1.-.-.-
Protein9712 2.5.1.17
Protein9712 2.-.-.-
Protein9717 4.-.-.-
Protein4964 1.-.-.-
Protein4964 1.2.1.-
Protein4951 2.-.-.-
Protein4951 2.8.4.1
Protein4952 1.9.3.1
Protein4952 1.7.2.4
Protein4958 3.-.-.-
Protein4958 3.6.3.-
Protein866 1.2.1.38
Protein866 1.-.-.-
Protein866 1.2.1.-
Protein864 2.7.7.6
Protein864 2.-.-.-
Protein864 2.7.7.-
Protein9530 1.2.4.1
Protein9530 1.-.-.-
Protein6779 1.-.-.-
Protein6779 1.14.-.-
Protein6770 1.4.-.-
Protein6770 1.-.-.-
Protein6770 1.4.-.-
Protein6777 2.7.7.24
Protein6777 2.-.-.-
Protein6777 2.7.7.-
Protein6774 1.7.99.4
Protein6774 1.-.-.-
Protein5608 2.3.1.-
Protein5603 2.1.1.-
Protein5603 2.1.1.-
Protein5605 1.7.99.4
Protein5605 1.-.-.-
Protein6808 2.7.7.6
Protein6808 2.-.-.-
Protein6808 2.7.7.-
Protein6809 4.1.1.-
Protein6809 4.1.1.32
Protein6809 4.-.-.-
Protein6809 4.1.1.-
Protein9908 1.1.1.49
Protein9908 1.-.-.-
Protein6800 6.3.4.2
Protein6800 6.-.-.-
Protein6802 2.7.7.6
Protein6802 2.-.-.-
Protein6802 2.7.7.-
Protein1270 3.-.-.-
Protein7604 4.2.1.11
Protein7604 4.-.-.-
Protein7606 1.2.4.2
Protein7606 1.2.4.-
Protein7606 2.3.-.-
Protein7601 6.3.1.2
Protein7601 6.-.-.-
Protein10081 4.-.-.-
Protein10081 4.2.1.-
Protein10081 4.2.1.59
Protein10081 4.2.1.59
Protein10085 1.-.-.-
Protein10085 1.7.99.1
Protein10089 3.4.21.-
Protein10089 3.4.-.-
Protein10089 3.-.-.-
Protein2075 4.2.1.11
Protein2075 4.-.-.-
Protein2077 1.3.5.1
Protein2077 1.-.-.-
Protein2077 1.3.-.-
Protein918 1.6.5.3
Protein918 1.-.-.-
Protein918 1.6.-.-
Protein2071 4.1.1.-
Protein2071 4.1.1.32
Protein2071 4.-.-.-
Protein2071 4.1.1.-
Protein2070 1.-.-.-
Protein2070 1.1.1.-
Protein2070 1.1.1.37
Protein915 2.7.7.6
Protein915 2.-.-.-
Protein915 2.7.7.-
Protein9501 1.3.5.1
Protein9501 1.-.-.-
Protein1603 3.1.13.-
Protein1603 2.7.7.8
Protein1603 2.-.-.-
Protein1603 2.7.7.-
Protein2389 1.-.-.-
Protein2389 1.1.1.-
Protein2389 1.1.1.37
Protein2387 1.7.99.4
Protein2387 1.-.-.-
Protein2381 1.2.1.27
Protein2381 1.-.-.-
Protein2381 1.2.1.-
Protein3327 1.3.99.3
Protein3327 1.-.-.-
Protein3327 1.3.-.-
Protein8621 1.-.-.-
Protein3653 1.3.99.3
Protein3653 1.3.99.13
Protein3653 1.-.-.-
Protein3653 1.3.-.-
Protein3657 3.-.-.-
Protein3657 3.6.3.-
Protein3386 1.-.-.-
Protein3386 1.4.1.-
Protein3381 1.-.-.-
Protein3383 1.-.-.-
Protein3383 1.7.99.1
Protein2926 3.-.-.-
Protein2926 3.6.1.3
Protein2924 4.2.1.3
Protein2924 4.-.-.-
Protein2924 4.2.1.99
Protein778 5.99.1.-
Protein778 5.99.1.2
Protein778 5.-.-.-
Protein777 2.-.-.-
Protein777 2.8.4.1
Protein771 2.5.1.26
Protein771 1.-.-.-
Protein771 1.1.-.-
Protein770 5.4.99.2
Protein770 5.-.-.-
Protein770 5.4.-.-
Protein3036 1.8.1.4
Protein3036 1.-.-.-
Protein3036 1.8.1.-
Protein3037 6.3.1.2
Protein3032 1.1.1.42
Protein3032 1.-.-.-
Protein3032 1.1.1.-
Protein3030 1.7.99.4
Protein3030 1.-.-.-
Protein8949 2.7.7.6
Protein8949 2.-.-.-
Protein8949 2.7.7.-
Protein5427 1.2.4.1
Protein5427 1.-.-.-
Protein4928 3.4.-.-
Protein4385 3.-.-.-
Protein4385 3.6.3.-
Protein4387 2.5.1.49
Protein4387 2.-.-.-
Protein4387 2.5.1.-
Protein4387 4.-.-.-
Protein5386 3.6.3.-
Protein5386 3.6.1.3
Protein5387 1.-.-.-
Protein8437 4.2.1.33
Protein8437 4.-.-.-
Protein8388 1.-.-.-
Protein8388 1.2.1.-
Protein8382 1.7.99.4
Protein8382 1.-.-.-
Protein1710 3.-.-.-
Protein1866 6.2.1.3
Protein1866 6.-.-.-
Protein9526 1.-.-.-
Protein9526 1.2.1.-
Protein9524 2.3.3.13
Protein9524 2.-.-.-
Protein9524 2.3.3.-
Protein4560 4.-.-.-
Protein4560 4.3.3.6
Protein5161 1.3.-.-
Protein5167 2.4.2.14
Protein5167 2.-.-.-
Protein5167 2.4.-.-
Protein5164 1.8.1.4
Protein5164 1.-.-.-
Protein5164 1.8.1.-
Protein5165 2.3.1.61
Protein5165 2.-.-.-
Protein5165 2.3.-.-
Protein5169 1.-.-.-
Protein5169 1.2.1.-
Protein8656 2.7.7.6
Protein8656 2.-.-.-
Protein8656 2.7.7.-
Protein8653 2.-.-.-
Protein8653 2.5.1.45
Protein8652 2.7.7.6
Protein8652 2.-.-.-
Protein8652 2.7.7.-
Protein8650 2.7.4.1
Protein8659 2.4.1.129
Protein8659 2.-.-.-
Protein8659 2.4.-.-
Protein4927 3.-.-.-
Protein4927 3.6.3.-
Protein6503 4.2.1.20
Protein6503 4.-.-.-
Protein9383 3.6.1.3
Protein9380 2.7.7.6
Protein9380 2.-.-.-
Protein9380 2.7.7.-
Protein9386 1.6.5.3
Protein9386 1.-.-.-
Protein9386 1.6.99.5
Protein9385 4.2.1.11
Protein9385 4.-.-.-
