# Supplementary material for: A Graph-Centric Approach for Metagenome-Guided Peptide and Protein Identification in Metaproteomics
Source: PLoS Comput Biol. 2016 Dec 5;12(12):e1005224. doi: 10.1371/journal.pcbi.1005224 (PMC5137872; doi:10.1371/journal.pcbi.1005224)
Supplement: S1 Dataset — (ZIP) [file pcbi.1005224.s006.zip › Supplement/PeptideID/SD3.hybrid.bp.fixedKR.tsv.0.01.tsv]

#SpecFile	SpecID	ScanNum	Title	FragMethod	Precursor	IsotopeError	PrecursorError(ppm)	Charge	Peptide	Protein	DeNovoScore	MSGFScore	SpecEValue	EValue
SD3.mgf	index=283143	-1	Sludge250111-Plate1-3EF, Cmpd 7036, +MSn(1133.5428), 30.27 min	CID	1133.5428	0	3.984516	2	LPQSSSGSGFGVGTGVGDVSGNSGR	peptide16430228(pre=-,post=-)	245	231	8.284104E-28	3.5116048E-19
SD3.mgf	index=421081	-1	Sludge250111-Plate1-6CD, Cmpd 7048, +MSn(955.1014), 30.44 min	CID	955.1014	0	-2.3644562	3	GANYPNYAMNVGHQGEYAGISSAAHAGR	peptide16671288(pre=-,post=-)	155	141	7.838106E-27	3.3252239E-18
SD3.mgf	index=46156	-1	Sludge250111-Plate1-10GH, Cmpd 8811, +MSn(852.7564), 36.33 min	CID	852.7564	0	-7.085772	3	HLLIEEGADIQHEYYVAALTDR	peptide15951297(pre=-,post=-)	133	131	9.039616E-27	3.8267824E-18
SD3.mgf	index=296774	-1	Sludge250111-Plate1-3GH, Cmpd 8740, +MSn(716.6632), 36.94 min	CID	716.6632	0	3.7473068	3	ESHGIMMMLQSPGGTWETR	peptide15102120(pre=-,post=-)	67	67	1.6003985E-26	6.757461E-18
SD3.mgf	index=474633	-1	Sludge250111-Plate1-7CD, Cmpd 8147, +MSn(973.4662), 35.04 min	CID	973.4662	0	-0.31349388	3	GAIPQAWQNLC+57.021GVDEHGTADEVLPGAGR	peptide16671235(pre=-,post=-)	159	141	3.8310124E-26	1.6252618E-17
SD3.mgf	index=33004	-1	Sludge250111-Plate1-10EF, Cmpd 9107, +MSn(991.726), 36.48 min	CID	991.726	0	2.9541388	4	GHSITSMQAIYVPADDYTDPAPATTFAHLDATTELSR	peptide16956686(pre=-,post=-)	150	97	7.4145973E-26	3.148891E-17
SD3.mgf	index=574689	-1	Sludge250111-Plate1-9CD, Cmpd 8612, +MSn(1208.5378), 35.95 min	CID	1208.5378	0	1.5151014	2	QVDANADNLWDEDEDGNGLLGR	peptide16024782(pre=-,post=-)	171	162	7.6681E-26	3.2461724E-17
SD3.mgf	index=271176	-1	Sludge250111-Plate1-3CD, Cmpd 8498, +MSn(973.471), 35.27 min	CID	973.471	0	4.6397095	3	GAIPQAWQNLC+57.021GVDEHGTADEVLPGAGR	peptide16671235(pre=-,post=-)	154	134	1.1456043E-25	4.8600908E-17
SD3.mgf	index=551176	-1	Sludge250111-Plate1-8GH, Cmpd 8398, +MSn(1078.9917), 34.37 min	CID	1078.9917	0	-0.45253456	2	EDGEDVFVHYSNIDVAGYK	peptide15094501(pre=-,post=-)	149	147	1.5548365E-25	6.565081E-17
SD3.mgf	index=526501	-1	Sludge250111-Plate1-8CD, Cmpd 7528, +MSn(860.7554), 32.06 min	CID	860.7554	0	1.7727239	3	NM+15.995ISVELDGSTLQHEIAAQHGASR	peptide16319582(pre=-,post=-)	144	137	1.6143075E-25	6.840584E-17
SD3.mgf	index=422954	-1	Sludge250111-Plate1-6CD, Cmpd 9110, +MSn(1110.0393), 37.69 min	CID	1110.0393	0	4.3987937	2	QGGYGYNTPIQYAIDTAATSK	peptide15814268(pre=-,post=-)	112	108	1.7269346E-25	7.305766E-17
SD3.mgf	index=145591	-1	Sludge250111-Plate1-12GH, Cmpd 8391, +MSn(1078.9956), 34.41 min	CID	1078.9956	0	3.1677418	2	EDGEDVFVHYSNIDVAGYK	peptide15094501(pre=-,post=-)	151	148	2.2942742E-25	9.687255E-17
SD3.mgf	index=562603	-1	Sludge250111-Plate1-9AB, Cmpd 8422, +MSn(1078.989), 34.65 min	CID	1078.989	0	-2.9414747	2	EDGEDVFVHYSNIDVAGYK	peptide15094501(pre=-,post=-)	126	123	2.7245468E-25	1.1504022E-16
SD3.mgf	index=46175	-1	Sludge250111-Plate1-10GH, Cmpd 8832, +MSn(852.7668), 36.41 min	CID	852.7668	0	5.0817156	3	HLLIEEGADIQHEYYVAALTDR	peptide15951297(pre=-,post=-)	138	132	2.8736413E-25	1.2165119E-16
SD3.mgf	index=156216	-1	Sludge250111-Plate1-1AB, Cmpd 8280, +MSn(1078.9874), 34.50 min	CID	1078.9874	0	-4.412212	2	EDGEDVFVHYSNIDVAGYK	peptide15094501(pre=-,post=-)	157	153	3.126052E-25	1.3199321E-16
SD3.mgf	index=462439	-1	Sludge250111-Plate1-7AB, Cmpd 10071, +MSn(1048.1643), 40.63 min	CID	1048.1643	0	3.144458	3	C+57.021PEALFQPSFLGMESAGIHETTFNSIMK	peptide16662024(pre=-,post=-)	79	66	3.4663086E-25	1.4705404E-16
SD3.mgf	index=218118	-1	Sludge250111-Plate1-2CD, Cmpd 9644, +MSn(991.7241), 36.95 min	CID	991.7241	0	1.0462575	4	GHSITSMQAIYVPADDYTDPAPATTFAHLDATTELSR	peptide16956686(pre=-,post=-)	125	86	3.8089747E-25	1.617626E-16
SD3.mgf	index=46216	-1	Sludge250111-Plate1-10GH, Cmpd 8877, +MSn(852.435), 36.56 min	CID	852.435	-1	8.206267	3	HLLIEEGADIQHEYYVAALTDR	peptide15951297(pre=-,post=-)	121	117	4.0233048E-25	1.7032042E-16
SD3.mgf	index=474693	-1	Sludge250111-Plate1-7CD, Cmpd 8213, +MSn(973.4749), 35.27 min	CID	973.4749	0	8.652431	3	GAIPQAWQNLC+57.021GVDEHGTADEVLPGAGR	peptide16671235(pre=-,post=-)	155	133	4.506768E-25	1.911943E-16
SD3.mgf	index=423422	-1	Sludge250111-Plate1-6CD, Cmpd 9627, +MSn(1046.9578), 39.55 min	CID	1046.9578	0	-0.6995711	2	TPQAAMDNLANEMDDVMAR	peptide15331495(pre=-,post=-)	177	174	6.130346E-25	2.5884535E-16
SD3.mgf	index=422832	-1	Sludge250111-Plate1-6CD, Cmpd 8976, +MSn(1129.0869), 37.21 min	CID	1129.0869	0	0.86491424	2	QGVGEPMPVQEQVVVLYAGTR	peptide15814564(pre=-,post=-)	165	159	6.937167E-25	2.934756E-16
SD3.mgf	index=269107	-1	Sludge250111-Plate1-3CD, Cmpd 6200, +MSn(641.6639), 26.90 min	CID	641.6639	0	0.9512023	3	LGGGMVITNHTAPTAGNSPK	peptide15503046(pre=-,post=-)	109	108	7.990875E-25	3.377663E-16
SD3.mgf	index=230517	-1	Sludge250111-Plate1-2EF, Cmpd 7767, +MSn(1075.1841), 30.81 min	CID	1075.1841	0	1.3624139	3	TLNSSASTNLLGC+57.021ATHPNNQPGC+57.021AVVQANAR	peptide16848276(pre=-,post=-)	194	155	8.1951427E-25	3.4784086E-16
SD3.mgf	index=435384	-1	Sludge250111-Plate1-6EF, Cmpd 9479, +MSn(1071.5186), 39.26 min	CID	1071.5186	0	-2.3923714	2	VEPPTDGLSLDDAALADWTR	peptide15627629(pre=-,post=-)	122	121	8.613625E-25	3.6408933E-16
SD3.mgf	index=245776	-1	Sludge250111-Plate1-2GH, Cmpd 9228, +MSn(731.3425), 36.59 min	CID	731.3425	0	-4.506621	3	FIYGMADGPHNPLFADAEAR	peptide15437869(pre=-,post=-)	122	114	1.0692299E-24	4.519528E-16
SD3.mgf	index=202041	-1	Sludge250111-Plate1-2AB, Cmpd 6844, +MSn(646.3092), 27.97 min	CID	646.3092	0	-6.704944	3	SPLTGTVTDSHHGGWSAAR	peptide15303558(pre=-,post=-)	130	128	1.0983415E-24	4.637595E-16
SD3.mgf	index=7344	-1	Sludge250111-Plate1-10AB, Cmpd 9113, +MSn(1036.5027), 36.50 min	CID	1036.5027	0	2.3554325	2	GSGNFNVFDDVTAGGSSTVLK	peptide15724220(pre=-,post=-)	133	129	1.1870218E-24	5.021674E-16
SD3.mgf	index=17327	-1	Sludge250111-Plate1-10CD, Cmpd 5969, +MSn(750.3748), 26.37 min	CID	750.3748	0	0.40669796	3	HVETQC+57.021LADQHGNVVVVSTR	peptide15471085(pre=-,post=-)	137	132	1.2426132E-24	5.2524015E-16
SD3.mgf	index=19799	-1	Sludge250111-Plate1-10CD, Cmpd 8688, +MSn(1057.0176), 35.90 min	CID	1057.0176	0	-6.1206994	2	TSDTAGDGTTTATVLAQAIYR	peptide15857150(pre=-,post=-)	194	180	1.3627211E-24	5.764967E-16
SD3.mgf	index=462001	-1	Sludge250111-Plate1-7AB, Cmpd 9587, +MSn(1341.6458), 38.86 min	CID	1341.6458	1	8.843563	3	DYTPHFWTQTVYDPFGTNGVGTTQTLNSSTAGTTTVR	peptide16955484(pre=-,post=-)	107	80	1.3954417E-24	5.926274E-16
SD3.mgf	index=347374	-1	Sludge250111-Plate1-4GH, Cmpd 8216, +MSn(1078.9984), 35.41 min	CID	1078.9984	0	5.7698154	2	EDGEDVFVHYSNIDVAGYK	peptide15094501(pre=-,post=-)	108	104	1.6236735E-24	6.855736E-16
SD3.mgf	index=574730	-1	Sludge250111-Plate1-9CD, Cmpd 8657, +MSn(1208.5314), 36.11 min	CID	1208.5314	0	-3.838257	2	QVDANADNLWDEDEDGNGLLGR	peptide16024782(pre=-,post=-)	140	129	1.890458E-24	8.0029637E-16
SD3.mgf	index=97325	-1	Sludge250111-Plate1-11GH, Cmpd 8014, +MSn(670.3173), 34.13 min	CID	670.3173	0	3.6421783	3	FSSNFSNWHFGTGPAPAGK	peptide15121521(pre=-,post=-)	115	112	2.373336E-24	1.0021082E-15
SD3.mgf	index=424457	-1	Sludge250111-Plate1-6CD, Cmpd 11010, +MSn(1464.2317), 44.62 min	CID	1464.2317	0	2.751157	2	GLALNLDEDSIGAVVLGEADEVAEGDTVR	peptide16733885(pre=-,post=-)	145	124	2.547795E-24	1.0810702E-15
SD3.mgf	index=420161	-1	Sludge250111-Plate1-6CD, Cmpd 6036, +MSn(750.3751), 26.81 min	CID	750.3751	0	0.8133959	3	HVETQC+57.021LADQHGNVVVVSTR	peptide15471085(pre=-,post=-)	127	122	2.6986665E-24	1.1406994E-15
SD3.mgf	index=434219	-1	Sludge250111-Plate1-6EF, Cmpd 8193, +MSn(1056.0251), 34.80 min	CID	1056.0251	0	4.2770014	2	IAVWSNDPNIDPVGAC+57.021VGAR	peptide15473353(pre=-,post=-)	144	136	3.857246E-24	1.6304191E-15
SD3.mgf	index=433176	-1	Sludge250111-Plate1-6EF, Cmpd 7046, +MSn(923.4408), 30.84 min	CID	923.4408	0	1.6523869	2	QSSAPTELGGVEIDADEK	peptide14920210(pre=-,post=-)	98	98	4.4646182E-24	1.882826E-15
SD3.mgf	index=7290	-1	Sludge250111-Plate1-10AB, Cmpd 9053, +MSn(1180.4943), 36.29 min	CID	1180.4943	0	-6.4111376	2	NWNGDATDNNTSYWVADFNR	peptide15546820(pre=-,post=-)	190	164	4.539796E-24	1.9189262E-15
SD3.mgf	index=218706	-1	Sludge250111-Plate1-2CD, Cmpd 10296, +MSn(1071.5253), 39.22 min	CID	1071.5253	0	3.8733633	2	VEPPTDGLSLDDAALADWTR	peptide15627629(pre=-,post=-)	128	121	4.578282E-24	1.9351942E-15
SD3.mgf	index=109996	-1	Sludge250111-Plate1-12AB, Cmpd 8334, +MSn(659.0349), 34.74 min	CID	659.0349	0	5.464193	3	VPMAGSTIVHPIIGELGAGR	peptide15636789(pre=-,post=-)	160	156	4.9650195E-24	2.098664E-15
SD3.mgf	index=358801	-1	Sludge250111-Plate1-5AB, Cmpd 8338, +MSn(1078.9957), 34.80 min	CID	1078.9957	0	3.2808754	2	EDGEDVFVHYSNIDVAGYK	peptide15094501(pre=-,post=-)	145	136	5.151599E-24	2.1751912E-15
SD3.mgf	index=270819	-1	Sludge250111-Plate1-3CD, Cmpd 8103, +MSn(818.3866), 33.85 min	CID	818.3866	0	3.5052657	3	YLEGGDDIFGPDYGGATVHTNVR	peptide16239551(pre=-,post=-)	125	114	5.7595334E-24	2.4394869E-15
SD3.mgf	index=85764	-1	Sludge250111-Plate1-11EF, Cmpd 9090, +MSn(1278.14), 38.46 min	CID	1278.14	0	2.4831676	2	VNTIAPGLFDTPIYGTGEASEQFK	peptide16364922(pre=-,post=-)	138	118	5.8555177E-24	2.4812598E-15
SD3.mgf	index=72586	-1	Sludge250111-Plate1-11CD, Cmpd 8289, +MSn(973.4707), 35.04 min	CID	973.4707	0	4.3262153	3	GAIPQAWQNLC+57.021GVDEHGTADEVLPGAGR	peptide16671235(pre=-,post=-)	169	138	5.8972137E-24	2.5018232E-15
SD3.mgf	index=503492	-1	Sludge250111-Plate1-7GH, Cmpd 10100, +MSn(1037.5457), 40.33 min	CID	1037.5457	0	6.0003366	2	EFNEALVHQVVTAYLAGGR	peptide15095828(pre=-,post=-)	190	188	6.655799E-24	2.810319E-15
SD3.mgf	index=447233	-1	Sludge250111-Plate1-6GH, Cmpd 8731, +MSn(1096.5121), 35.83 min	CID	1096.5121	0	-2.7831423	2	FIYGMADGPHNPLFADAEAR	peptide15437869(pre=-,post=-)	177	161	7.448642E-24	3.1484666E-15
SD3.mgf	index=57091	-1	Sludge250111-Plate1-11AB, Cmpd 5919, +MSn(674.6809), 26.13 min	CID	674.6809	0	0.904653	3	NVTIVGYGSQGHAHAQNLR	peptide15244855(pre=-,post=-)	137	134	7.799268E-24	3.2931328E-15
SD3.mgf	index=473754	-1	Sludge250111-Plate1-7CD, Cmpd 7174, +MSn(851.097), 31.53 min	CID	851.097	0	5.0916853	3	VTNVHVEETEGPSLDDATVVVAGGR	peptide16479425(pre=-,post=-)	120	107	7.931149E-24	3.3619883E-15
SD3.mgf	index=46208	-1	Sludge250111-Plate1-10GH, Cmpd 8868, +MSn(966.4529), 36.53 min	CID	966.4529	0	-3.662906	3	SNGEDGWVSVEVSPELAHDTAATIEAGR	peptide16704108(pre=-,post=-)	150	122	8.0047475E-24	3.3959196E-15
SD3.mgf	index=232192	-1	Sludge250111-Plate1-2EF, Cmpd 9609, +MSn(1129.0892), 37.23 min	CID	1129.0892	0	2.9190855	2	QGVGEPMPVQEQVVVLYAGTR	peptide15814564(pre=-,post=-)	198	194	8.218987E-24	3.477028E-15
SD3.mgf	index=33304	-1	Sludge250111-Plate1-10EF, Cmpd 9437, +MSn(873.086), 37.65 min	CID	873.086	0	0.20972219	3	ATQQDPWQEFASAHQVGELVYGR	peptide16093555(pre=-,post=-)	141	124	9.2474874E-24	3.916832E-15
SD3.mgf	index=501581	-1	Sludge250111-Plate1-7GH, Cmpd 7993, +MSn(897.4691), 32.80 min	CID	897.4691	0	7.1409	2	FTPSGAAVANFTVASTPR	peptide14732494(pre=-,post=-)	159	159	9.585445E-24	4.042389E-15
SD3.mgf	index=60802	-1	Sludge250111-Plate1-11AB, Cmpd 10003, +MSn(1048.1647), 40.54 min	CID	1048.1647	0	3.4938424	3	C+57.021PEALFQPSFLGMESAGIHETTFNSIMK	peptide16662024(pre=-,post=-)	89	71	1.17417465E-23	4.981297E-15
SD3.mgf	index=461790	-1	Sludge250111-Plate1-7AB, Cmpd 9355, +MSn(749.0603), 38.02 min	CID	749.0603	0	2.3629923	3	FILDYAVTSVIPGSANADHVR	peptide15705857(pre=-,post=-)	95	90	1.2901782E-23	5.4580758E-15
SD3.mgf	index=422912	-1	Sludge250111-Plate1-6CD, Cmpd 9064, +MSn(1017.542), 37.53 min	CID	1017.542	0	5.5184608	2	VTAAGPGNYQVEFIGALAQK	peptide15639796(pre=-,post=-)	118	113	1.3184294E-23	5.572869E-15
SD3.mgf	index=436026	-1	Sludge250111-Plate1-6EF, Cmpd 10220, +MSn(1296.0144), 41.94 min	CID	1296.0144	0	4.2385235	3	VGSITSIQAVYVPADDLTDPSPATTFLHLDSTVVLSR	peptide16963067(pre=-,post=-)	122	95	1.3827963E-23	5.872571E-15
SD3.mgf	index=422607	-1	Sludge250111-Plate1-6CD, Cmpd 8727, +MSn(1060.0131), 36.34 min	CID	1060.0131	0	-1.612227	2	ILVC+57.021EDGDTLVLDDDGLTR	peptide15169983(pre=-,post=-)	175	166	1.5097551E-23	6.374732E-15
SD3.mgf	index=69767	-1	Sludge250111-Plate1-11CD, Cmpd 5188, +MSn(913.934), 23.85 min	CID	913.934	0	3.205589	2	ITGQSAVM+15.995ADGSSVGTSSR	peptide15178278(pre=-,post=-)	142	142	1.5312194E-23	6.4653614E-15
SD3.mgf	index=111145	-1	Sludge250111-Plate1-12AB, Cmpd 9599, +MSn(1080.0646), 39.34 min	CID	1080.0646	0	4.0687838	2	WTGNDVPVLLTGASVPEFTR	peptide15647750(pre=-,post=-)	142	137	1.5329052E-23	6.479437E-15
SD3.mgf	index=296141	-1	Sludge250111-Plate1-3GH, Cmpd 8042, +MSn(670.3156), 34.47 min	CID	670.3156	0	1.0926535	3	FSSNFSNWHFGTGPAPAGK	peptide15121521(pre=-,post=-)	101	96	1.6266268E-23	6.868206E-15
SD3.mgf	index=409840	-1	Sludge250111-Plate1-6AB, Cmpd 8715, +MSn(1180.5013), 36.67 min	CID	1180.5013	0	-0.41362175	2	NWNGDATDNNTSYWVADFNR	peptide15546820(pre=-,post=-)	172	152	1.8037712E-23	7.62436E-15
SD3.mgf	index=268922	-1	Sludge250111-Plate1-3CD, Cmpd 5996, +MSn(905.9362), 26.15 min	CID	905.9362	0	2.8296516	2	ITGQSAVMADGSSVGTSSR	peptide15178278(pre=-,post=-)	151	151	2.0309224E-23	8.575289E-15
SD3.mgf	index=422574	-1	Sludge250111-Plate1-6CD, Cmpd 8691, +MSn(1057.0176), 36.21 min	CID	1057.0176	0	-6.1206994	2	TSDTAGDGTTTATVLAQAIYR	peptide15857150(pre=-,post=-)	188	172	2.383734E-23	1.0084343E-14
SD3.mgf	index=156231	-1	Sludge250111-Plate1-1AB, Cmpd 8297, +MSn(1078.9935), 34.56 min	CID	1078.9935	0	1.24447	2	EDGEDVFVHYSNIDVAGYK	peptide15094501(pre=-,post=-)	126	118	2.4704014E-23	1.0430927E-14
SD3.mgf	index=232305	-1	Sludge250111-Plate1-2EF, Cmpd 9734, +MSn(1110.0403), 37.68 min	CID	1110.0403	0	5.2785525	2	QGGYGYNTPIQYAIDTAATSK	peptide15814268(pre=-,post=-)	131	118	2.6634806E-23	1.12678066E-14
SD3.mgf	index=72562	-1	Sludge250111-Plate1-11CD, Cmpd 8262, +MSn(973.4658), 34.94 min	CID	973.4658	0	-0.68968654	3	GAIPQAWQNLC+57.021GVDEHGTADEVLPGAGR	peptide16671235(pre=-,post=-)	141	116	2.7912578E-23	1.1841581E-14
SD3.mgf	index=422493	-1	Sludge250111-Plate1-6CD, Cmpd 8602, +MSn(1057.0255), 35.90 min	CID	1057.0255	0	1.3858187	2	TSDTAGDGTTTATVLAQAIYR	peptide15857150(pre=-,post=-)	258	221	3.112551E-23	1.3167591E-14
SD3.mgf	index=584663	-1	Sludge250111-Plate1-9EF, Cmpd 6488, +MSn(888.4619), 28.12 min	CID	888.4619	0	1.7861395	2	IAITAANDASTAATNAATK	peptide15156091(pre=-,post=-)	122	117	3.1474206E-23	1.3289546E-14
SD3.mgf	index=57099	-1	Sludge250111-Plate1-11AB, Cmpd 5928, +MSn(674.6846), 26.16 min	CID	674.6846	0	6.332571	3	NVTIVGYGSQGHAHAQNLR	peptide15244855(pre=-,post=-)	141	126	3.159705E-23	1.3341417E-14
SD3.mgf	index=72168	-1	Sludge250111-Plate1-11CD, Cmpd 7829, +MSn(818.3838), 33.39 min	CID	818.3838	0	0.07458012	3	YLEGGDDIFGPDYGGATVHTNVR	peptide16239551(pre=-,post=-)	146	130	3.3172223E-23	1.40503055E-14
SD3.mgf	index=19824	-1	Sludge250111-Plate1-10CD, Cmpd 8716, +MSn(1057.0114), 35.99 min	CID	1057.0114	0	-12.010429	2	TSDTAGDGTTTATVLAQAIYR	peptide15857150(pre=-,post=-)	182	177	3.3551E-23	1.419369E-14
SD3.mgf	index=422592	-1	Sludge250111-Plate1-6CD, Cmpd 8711, +MSn(1060.0222), 36.28 min	CID	1060.0222	0	7.024703	2	ILVC+57.021EDGDTLVLDDDGLTR	peptide15169983(pre=-,post=-)	167	162	3.3909492E-23	1.4317813E-14
SD3.mgf	index=7315	-1	Sludge250111-Plate1-10AB, Cmpd 9081, +MSn(1180.5017), 36.39 min	CID	1180.5017	0	-0.10340544	2	NWNGDATDNNTSYWVADFNR	peptide15546820(pre=-,post=-)	118	103	3.4787062E-23	1.4704143E-14
SD3.mgf	index=576160	-1	Sludge250111-Plate1-9CD, Cmpd 10327, +MSn(964.4831), 42.23 min	CID	964.4831	0	0.94924235	3	LSGGAQADDFIFALGNYGIADGVDVIHR	peptide16687400(pre=-,post=-)	135	119	3.5634677E-23	1.511759E-14
SD3.mgf	index=448444	-1	Sludge250111-Plate1-6GH, Cmpd 10087, +MSn(1048.1622), 40.71 min	CID	1048.1622	0	1.1646141	3	C+57.021PEALFQPSFLGMESAGIHETTFNSIMK	peptide16662024(pre=-,post=-)	87	69	3.574086E-23	1.5162637E-14
SD3.mgf	index=19504	-1	Sludge250111-Plate1-10CD, Cmpd 8364, +MSn(648.6896), 34.77 min	CID	648.6896	0	5.363155	3	VYLATLDAHVVALDSATGK	peptide15361755(pre=-,post=-)	127	125	3.9327853E-23	1.660564E-14
SD3.mgf	index=434680	-1	Sludge250111-Plate1-6EF, Cmpd 8701, +MSn(974.5115), 36.53 min	CID	974.5115	0	9.895882	2	FLSQPFHVAEVFTGSPGK	peptide14724433(pre=-,post=-)	114	113	4.0994242E-23	1.7288158E-14
SD3.mgf	index=420300	-1	Sludge250111-Plate1-6CD, Cmpd 6189, +MSn(646.3055), 27.37 min	CID	646.3055	0	-12.465529	3	SPLTGTVTDSHHGGWSAAR	peptide15303558(pre=-,post=-)	141	140	4.1359813E-23	1.7463607E-14
SD3.mgf	index=347229	-1	Sludge250111-Plate1-4GH, Cmpd 8057, +MSn(1078.9917), 34.83 min	CID	1078.9917	0	-0.45253456	2	EDGEDVFVHYSNIDVAGYK	peptide15094501(pre=-,post=-)	127	116	4.178744E-23	1.7644166E-14
SD3.mgf	index=231819	-1	Sludge250111-Plate1-2EF, Cmpd 9199, +MSn(1057.0294), 35.81 min	CID	1057.0294	0	5.0813355	2	TSDTAGDGTTTATVLAQAIYR	peptide15857150(pre=-,post=-)	225	199	4.7845042E-23	2.0240759E-14
SD3.mgf	index=269988	-1	Sludge250111-Plate1-3CD, Cmpd 7189, +MSn(739.043), 30.52 min	CID	739.043	0	2.0646727	3	ISPDTNTGLASAGHQYVGLTGR	peptide15966220(pre=-,post=-)	167	151	5.170226E-23	2.1887357E-14
SD3.mgf	index=456852	-1	Sludge250111-Plate1-7AB, Cmpd 3918, +MSn(580.7711), 18.91 min	CID	580.7711	0	2.8375273	4	EQLHGDPAATAGSHQGHGHAEGR	peptide16110052(pre=-,post=-)	138	121	5.400073E-23	2.2872351E-14
SD3.mgf	index=46892	-1	Sludge250111-Plate1-10GH, Cmpd 9623, +MSn(1350.1162), 39.25 min	CID	1350.1162	0	3.6165998	2	TGDGDGAAGSVGWC+57.021NGFLGTGLPVDYR	peptide16642339(pre=-,post=-)	127	106	5.54784E-23	2.3530592E-14
SD3.mgf	index=218183	-1	Sludge250111-Plate1-2CD, Cmpd 9715, +MSn(974.5151), 37.20 min	CID	974.5151	0	13.591179	2	FLSQPFHVAEVFTGSPGK	peptide14724433(pre=-,post=-)	97	93	6.127768E-23	2.5842121E-14
SD3.mgf	index=19829	-1	Sludge250111-Plate1-10CD, Cmpd 8721, +MSn(1060.0199), 36.01 min	CID	1060.0199	0	4.836681	2	ILVC+57.021EDGDTLVLDDDGLTR	peptide15169983(pre=-,post=-)	167	159	6.2101276E-23	2.6221404E-14
SD3.mgf	index=192029	-1	Sludge250111-Plate1-1GH, Cmpd 10147, +MSn(1080.0658), 39.71 min	CID	1080.0658	0	5.1990013	2	WTGNDVPVLLTGASVPEFTR	peptide15647750(pre=-,post=-)	146	141	6.3192757E-23	2.6710945E-14
SD3.mgf	index=122190	-1	Sludge250111-Plate1-12CD, Cmpd 7968, +MSn(641.8211), 34.21 min	CID	641.8211	0	4.0891805	4	NMISVELDGSTLQHEIAAQHGASR	peptide16319582(pre=-,post=-)	141	119	6.418877E-23	2.7199817E-14
SD3.mgf	index=537554	-1	Sludge250111-Plate1-8EF, Cmpd 6805, +MSn(701.3115), 28.63 min	CID	701.3115	0	2.1757553	3	DADGSVTHEGLEGLSDDEGAK	peptide15683744(pre=-,post=-)	108	99	6.5158005E-23	2.7564976E-14
SD3.mgf	index=423041	-1	Sludge250111-Plate1-6CD, Cmpd 9206, +MSn(873.0875), 38.03 min	CID	873.0875	0	1.9574071	3	ATQQDPWQEFASAHQVGELVYGR	peptide16093555(pre=-,post=-)	161	141	6.5987994E-23	2.7949633E-14
SD3.mgf	index=190774	-1	Sludge250111-Plate1-1GH, Cmpd 8760, +MSn(685.3582), 34.72 min	CID	685.3582	0	2.3154573	3	VQIIDTPGHVDFTVEVER	peptide15014166(pre=-,post=-)	135	132	7.258428E-23	3.0610358E-14
SD3.mgf	index=45593	-1	Sludge250111-Plate1-10GH, Cmpd 8181, +MSn(676.3786), 34.17 min	CID	676.3786	0	8.843417	3	VGITANQGLFGHGSSVILTR	peptide15629899(pre=-,post=-)	143	138	7.52293E-23	3.179867E-14
SD3.mgf	index=370651	-1	Sludge250111-Plate1-5CD, Cmpd 7238, +MSn(888.4632), 28.24 min	CID	888.4632	0	3.2287905	2	IAITAANDASTAATNAATK	peptide15156091(pre=-,post=-)	109	106	7.548655E-23	3.187315E-14
SD3.mgf	index=409860	-1	Sludge250111-Plate1-6AB, Cmpd 8737, +MSn(1180.4913), 36.75 min	CID	1180.4913	0	-8.892868	2	NWNGDATDNNTSYWVADFNR	peptide15546820(pre=-,post=-)	190	157	7.918723E-23	3.347165E-14
SD3.mgf	index=98099	-1	Sludge250111-Plate1-11GH, Cmpd 8866, +MSn(1059.05), 37.18 min	CID	1059.05	0	2.5358138	2	IFAEDGASIPVTVLDVSNNR	peptide15475811(pre=-,post=-)	196	192	8.452396E-23	3.572743E-14
SD3.mgf	index=501598	-1	Sludge250111-Plate1-7GH, Cmpd 8012, +MSn(897.4628), 32.86 min	CID	897.4628	0	0.13601714	2	FTPSGAAVANFTVASTPR	peptide14732494(pre=-,post=-)	134	134	8.494919E-23	3.5824906E-14
SD3.mgf	index=462348	-1	Sludge250111-Plate1-7AB, Cmpd 9971, +MSn(866.0756), 40.26 min	CID	866.0756	0	2.3256223	3	VAQHSNSFGTWVYTEVDDLSGGAR	peptide16359492(pre=-,post=-)	124	112	9.152326E-23	3.878273E-14
SD3.mgf	index=322429	-1	Sludge250111-Plate1-4CD, Cmpd 7818, +MSn(867.9526), 32.89 min	CID	867.9526	0	3.234769	2	FTPSGQAVANFGVAVNR	peptide14258393(pre=-,post=-)	137	137	9.5051157E-23	4.002069E-14
SD3.mgf	index=574223	-1	Sludge250111-Plate1-9CD, Cmpd 8098, +MSn(784.3987), 34.07 min	CID	784.3987	0	3.2680893	3	ASVTVLNNSQHEVHLLDFDGR	peptide15672621(pre=-,post=-)	140	133	9.590151E-23	4.057096E-14
SD3.mgf	index=422934	-1	Sludge250111-Plate1-6CD, Cmpd 9088, +MSn(1031.0504), 37.61 min	CID	1031.0504	0	5.4461594	2	TSDIAGDGTTTATVLAQAIVR	peptide15857129(pre=-,post=-)	188	172	9.724501E-23	4.1139326E-14
SD3.mgf	index=490156	-1	Sludge250111-Plate1-7EF, Cmpd 9575, +MSn(716.6618), 36.41 min	CID	716.6618	0	1.7884873	3	ESHGIMMMLQSPGGTWETR	peptide15102120(pre=-,post=-)	74	71	1.0028489E-22	4.2343905E-14
SD3.mgf	index=296180	-1	Sludge250111-Plate1-3GH, Cmpd 8085, +MSn(1005.469), 34.62 min	CID	1005.469	1	-1.3654547	2	FSSNFSNWHFGTGPAPAGK	peptide15121521(pre=-,post=-)	152	138	1.01261764E-22	4.2756377E-14
SD3.mgf	index=72939	-1	Sludge250111-Plate1-11CD, Cmpd 8677, +MSn(969.0338), 36.43 min	CID	969.0338	0	9.825847	2	TLLLGPNC+57.021PGLITPDEVK	peptide14981138(pre=-,post=-)	107	105	1.0199685E-22	4.3014274E-14
SD3.mgf	index=19142	-1	Sludge250111-Plate1-10CD, Cmpd 7966, +MSn(1009.4656), 33.39 min	CID	1009.4656	0	2.2371302	3	TNQGIDSVTDDAAADAAGGADPTMHLQDLR	peptide16810203(pre=-,post=-)	138	104	1.04390267E-22	4.4302063E-14
SD3.mgf	index=296157	-1	Sludge250111-Plate1-3GH, Cmpd 8060, +MSn(685.3577), 34.54 min	CID	685.3577	0	1.603009	3	INIIDTPGHVDFTVEVER	peptide14791235(pre=-,post=-)	127	121	1.05270364E-22	4.4394782E-14
SD3.mgf	index=72206	-1	Sludge250111-Plate1-11CD, Cmpd 7871, +MSn(818.3879), 33.54 min	CID	818.3879	0	5.0714483	3	YLEGGDDIFGPDYGGATVHTNVR	peptide16239551(pre=-,post=-)	174	156	1.0731145E-22	4.545245E-14
SD3.mgf	index=574968	-1	Sludge250111-Plate1-9CD, Cmpd 8919, +MSn(1277.1117), 37.06 min	CID	1277.1117	0	2.1984165	2	ANTQTENVFQYGEPEVTIIEDR	peptide15899520(pre=-,post=-)	192	162	1.0941049E-22	4.631725E-14
SD3.mgf	index=232261	-1	Sludge250111-Plate1-2EF, Cmpd 9685, +MSn(1063.0437), 37.50 min	CID	1063.0437	0	1.3779732	2	TSDLAGDGTTTATVLAQAIYR	peptide15857133(pre=-,post=-)	159	140	1.100481E-22	4.6555655E-14
SD3.mgf	index=284545	-1	Sludge250111-Plate1-3EF, Cmpd 8582, +MSn(1031.5321), 35.84 min	CID	1031.5321	1	-13.939964	2	TSDIAGDGTTTATVLAQAIVR	peptide15857129(pre=-,post=-)	181	159	1.1030464E-22	4.666418E-14
SD3.mgf	index=60076	-1	Sludge250111-Plate1-11AB, Cmpd 9203, +MSn(991.5451), 37.62 min	CID	991.5451	0	11.880372	2	LLVPTPPLEGDAAGLAEYR	peptide15202799(pre=-,post=-)	176	169	1.1306771E-22	4.7741274E-14
SD3.mgf	index=461612	-1	Sludge250111-Plate1-7AB, Cmpd 9158, +MSn(982.9659), 37.31 min	CID	982.9659	0	2.4837203	2	EVTVDEVNAAFEAAATDGR	peptide15104138(pre=-,post=-)	174	173	1.133163E-22	4.7846235E-14
SD3.mgf	index=461724	-1	Sludge250111-Plate1-7AB, Cmpd 9281, +MSn(991.5294), 37.75 min	CID	991.5294	0	-3.9396055	2	LLVPTPPLEGDAAGLAEYR	peptide15202799(pre=-,post=-)	154	147	1.1876966E-22	5.014884E-14
SD3.mgf	index=216983	-1	Sludge250111-Plate1-2CD, Cmpd 8394, +MSn(716.6907), 32.82 min	CID	716.6907	0	-1.5329223	3	FTEAPQGDATIETYAVLHGK	peptide15444734(pre=-,post=-)	95	88	1.2155941E-22	5.138195E-14
SD3.mgf	index=422826	-1	Sludge250111-Plate1-6CD, Cmpd 8969, +MSn(1129.0935), 37.19 min	CID	1129.0935	0	6.7030854	2	QGVGEPMPVQEQVVVLYAGTR	peptide15814564(pre=-,post=-)	150	140	1.2527595E-22	5.299776E-14
SD3.mgf	index=472529	-1	Sludge250111-Plate1-7CD, Cmpd 5795, +MSn(641.664), 26.59 min	CID	641.664	0	1.1414428	3	LGGGMVITNHTAPTAGNSPK	peptide15503046(pre=-,post=-)	127	123	1.253075E-22	5.2966227E-14
SD3.mgf	index=8051	-1	Sludge250111-Plate1-10AB, Cmpd 9891, +MSn(1080.0634), 39.31 min	CID	1080.0634	0	2.938566	2	WTGNDVPVLLTGASVPEFTR	peptide15647750(pre=-,post=-)	170	160	1.332176E-22	5.630975E-14
SD3.mgf	index=71348	-1	Sludge250111-Plate1-11CD, Cmpd 6927, +MSn(739.0468), 30.15 min	CID	739.0468	0	7.1850615	3	ISPDTNTGLASAGHQYVGLTGR	peptide15966220(pre=-,post=-)	150	133	1.3435888E-22	5.6878764E-14
SD3.mgf	index=59255	-1	Sludge250111-Plate1-11AB, Cmpd 8300, +MSn(1040.9961), 34.43 min	CID	1040.9961	0	-3.5178773	2	YPGTVTVTDDGLDVDGDTLK	peptide15655719(pre=-,post=-)	155	148	1.3631722E-22	5.7619924E-14
SD3.mgf	index=420883	-1	Sludge250111-Plate1-6CD, Cmpd 6831, +MSn(868.4109), 29.66 min	CID	868.4109	0	0.632554	2	LVAGGEDDPGTLSDAYR	peptide14395266(pre=-,post=-)	121	120	1.366604E-22	5.754E-14
SD3.mgf	index=258220	-1	Sludge250111-Plate1-3AB, Cmpd 8710, +MSn(991.5372), 38.04 min	CID	991.5372	0	3.8780491	2	LLVPTPPLEGDAAGLAEYR	peptide15202799(pre=-,post=-)	176	169	1.3722093E-22	5.7939635E-14
SD3.mgf	index=231241	-1	Sludge250111-Plate1-2EF, Cmpd 8563, +MSn(1009.4526), 33.61 min	CID	1009.4526	0	-10.641483	3	TNQGIDSVTDDAAADAAGGADPTMHLQDLR	peptide16810203(pre=-,post=-)	144	103	1.4198714E-22	6.0257754E-14
SD3.mgf	index=272143	-1	Sludge250111-Plate1-3CD, Cmpd 9565, +MSn(939.9857), 39.11 min	CID	939.9857	0	0.5843884	2	ISYDQGPLSVALAMGQTK	peptide14798882(pre=-,post=-)	107	105	1.5277942E-22	6.443038E-14
SD3.mgf	index=422589	-1	Sludge250111-Plate1-6CD, Cmpd 8707, +MSn(1057.0107), 36.26 min	CID	1057.0107	0	-12.587853	2	TSDTAGDGTTTATVLAQAIYR	peptide15857150(pre=-,post=-)	190	181	1.5330792E-22	6.485664E-14
SD3.mgf	index=97071	-1	Sludge250111-Plate1-11GH, Cmpd 7734, +MSn(897.4708), 33.14 min	CID	897.4708	0	9.04514	2	FTPSGAAVANFTVASTPR	peptide14732494(pre=-,post=-)	166	162	1.585894E-22	6.6880576E-14
SD3.mgf	index=97316	-1	Sludge250111-Plate1-11GH, Cmpd 8004, +MSn(670.3125), 34.10 min	CID	670.3125	0	-3.5511239	3	FSSNFSNWHFGTGPAPAGK	peptide15121521(pre=-,post=-)	109	101	1.6216187E-22	6.84706E-14
SD3.mgf	index=20194	-1	Sludge250111-Plate1-10CD, Cmpd 9123, +MSn(1062.5374), 37.43 min	CID	1062.5374	-1	-3.0153058	2	TSDLAGDGTTTATVLAQAIYR	peptide15857133(pre=-,post=-)	168	157	1.6889373E-22	7.145019E-14
SD3.mgf	index=219823	-1	Sludge250111-Plate1-2CD, Cmpd 11559, +MSn(1081.0294), 43.83 min	CID	1081.0294	0	-3.0488424	2	VDM+15.995VDDEELLELVELEVR	peptide14998616(pre=-,post=-)	131	129	1.6892771E-22	7.1240465E-14
SD3.mgf	index=598043	-1	Sludge250111-Plate1-9GH, Cmpd 8251, +MSn(784.4012), 33.80 min	CID	784.4012	0	6.458367	3	ASVTVLNNSQHEVHLLDFDGR	peptide15672621(pre=-,post=-)	97	92	1.7097077E-22	7.2328875E-14
SD3.mgf	index=515167	-1	Sludge250111-Plate1-8AB, Cmpd 8443, +MSn(659.035), 34.69 min	CID	659.035	0	5.5568066	3	VPMAGSTIVHPIIGELGAGR	peptide15636789(pre=-,post=-)	124	118	1.7247863E-22	7.2904986E-14
SD3.mgf	index=18591	-1	Sludge250111-Plate1-10CD, Cmpd 7360, +MSn(919.9957), 31.27 min	CID	919.9957	0	6.6343307	2	QLAVNAGQDGAVVVENVR	peptide14914116(pre=-,post=-)	170	166	1.8424806E-22	7.770138E-14
SD3.mgf	index=5994	-1	Sludge250111-Plate1-10AB, Cmpd 7628, +MSn(979.9208), 31.31 min	CID	979.9208	0	-2.740568	2	SM+15.995TDGYVSLEGIDNNGDR	peptide14948611(pre=-,post=-)	172	162	1.8713852E-22	7.892035E-14
SD3.mgf	index=110154	-1	Sludge250111-Plate1-12AB, Cmpd 8508, +MSn(921.0718), 35.38 min	CID	921.0718	0	1.325309	3	SDSDFIFYNNLTSADGSVEHTGDNR	peptide16455338(pre=-,post=-)	130	108	1.9039298E-22	8.0706966E-14
SD3.mgf	index=423161	-1	Sludge250111-Plate1-6CD, Cmpd 9338, +MSn(873.0816), 38.50 min	CID	873.0816	0	-4.8236103	3	ATQQDPWQEFASAHQVGELVYGR	peptide16093555(pre=-,post=-)	157	133	1.9725031E-22	8.354662E-14
SD3.mgf	index=219286	-1	Sludge250111-Plate1-2CD, Cmpd 10944, +MSn(1028.5673), 41.56 min	CID	1028.5673	0	-6.052641	2	VNQIGTLTQTLEAVQLATR	peptide15353245(pre=-,post=-)	146	145	1.9891405E-22	8.39887E-14
SD3.mgf	index=220436	-1	Sludge250111-Plate1-2CD, Cmpd 12471, +MSn(1006.4787), 47.18 min	CID	1006.4787	0	3.5172641	2	LNLATFVTTWMDDEAER	peptide14378947(pre=-,post=-)	128	126	1.9921469E-22	8.387809E-14
SD3.mgf	index=435048	-1	Sludge250111-Plate1-6EF, Cmpd 9108, +MSn(873.0867), 37.96 min	CID	873.0867	0	0.97870356	3	ATQQDPWQEFASAHQVGELVYGR	peptide16093555(pre=-,post=-)	157	133	2.0485049E-22	8.6765725E-14
SD3.mgf	index=409782	-1	Sludge250111-Plate1-6AB, Cmpd 8651, +MSn(1034.5397), 36.45 min	CID	1034.5397	0	0.47197947	2	INIIDTPGHVDFTIEVER	peptide14791234(pre=-,post=-)	142	137	2.0660482E-22	8.712971E-14
SD3.mgf	index=218397	-1	Sludge250111-Plate1-2CD, Cmpd 9952, +MSn(873.0833), 38.01 min	CID	873.0833	0	-2.8662033	3	ATQQDPWQEFASAHQVGELVYGR	peptide16093555(pre=-,post=-)	148	126	2.0895675E-22	8.850495E-14
SD3.mgf	index=32886	-1	Sludge250111-Plate1-10EF, Cmpd 8977, +MSn(974.5092), 36.02 min	CID	974.5092	0	7.5784917	2	FLSQPFHVAEVFTGSPGK	peptide14724433(pre=-,post=-)	116	112	2.1205914E-22	8.9429915E-14
SD3.mgf	index=540497	-1	Sludge250111-Plate1-8EF, Cmpd 10044, +MSn(967.8024), 40.37 min	CID	967.8024	0	2.333437	3	TDFTVHGDDLLITGVANDIVNAGTGDDR	peptide16707770(pre=-,post=-)	137	114	2.1432243E-22	9.0923756E-14
SD3.mgf	index=217259	-1	Sludge250111-Plate1-2CD, Cmpd 8698, +MSn(900.4824), 33.85 min	CID	900.4824	0	7.9303823	2	VNNTGAGISVPVGMGTLGR	peptide15353166(pre=-,post=-)	129	123	2.27718E-22	9.615076E-14
SD3.mgf	index=574591	-1	Sludge250111-Plate1-9CD, Cmpd 8504, +MSn(1183.0945), 35.55 min	CID	1183.0945	1	-5.0311875	2	NASINGLAYAAGATAAAAAGSSAASVR	peptide16621480(pre=-,post=-)	200	160	2.3292566E-22	9.879302E-14
SD3.mgf	index=423115	-1	Sludge250111-Plate1-6CD, Cmpd 9287, +MSn(1056.5033), 38.32 min	CID	1056.5033	0	-1.8486657	2	SIYDGWITDSDLIGTHYR	peptide14942909(pre=-,post=-)	135	131	2.4068722E-22	1.0150299E-13
SD3.mgf	index=462229	-1	Sludge250111-Plate1-7AB, Cmpd 9839, +MSn(770.7122), 39.78 min	CID	770.7122	0	1.4254794	3	YFIGLTEGWFSPGHTVEDVR	peptide15650772(pre=-,post=-)	128	113	2.4296406E-22	1.02698476E-13
SD3.mgf	index=6701	-1	Sludge250111-Plate1-10AB, Cmpd 8406, +MSn(685.3563), 34.02 min	CID	685.3563	0	-0.44528025	3	VQIIDTPGHVDFTVEVER	peptide15014166(pre=-,post=-)	120	116	2.4766751E-22	1.0444674E-13
SD3.mgf	index=462138	-1	Sludge250111-Plate1-7AB, Cmpd 9737, +MSn(1350.6155), 39.41 min	CID	1350.6155	1	1.8316828	2	TGDGDGAAGSVGWC+57.021NGFLGTGLPVDYR	peptide16642339(pre=-,post=-)	145	111	2.4907547E-22	1.056428E-13
SD3.mgf	index=216424	-1	Sludge250111-Plate1-2CD, Cmpd 7779, +MSn(923.4445), 30.76 min	CID	923.4445	0	5.684211	2	QSSAPTELGGVEIDADEK	peptide14920210(pre=-,post=-)	99	98	2.5000353E-22	1.0543188E-13
SD3.mgf	index=397571	-1	Sludge250111-Plate1-5GH, Cmpd 8643, +MSn(1036.4969), 36.88 min	CID	1036.497	0	-3.1798337	2	GSGNFNVFDDVTAGGSSTVLK	peptide15724220(pre=-,post=-)	144	132	2.5864843E-22	1.0942075E-13
SD3.mgf	index=308644	-1	Sludge250111-Plate1-4AB, Cmpd 7506, +MSn(1064.9517), 30.01 min	CID	1064.9517	0	-3.2094958	2	YAYTAQDGTC+57.021QSNPSYFR	peptide15030879(pre=-,post=-)	149	141	2.6400612E-22	1.1133708E-13
SD3.mgf	index=20224	-1	Sludge250111-Plate1-10CD, Cmpd 9156, +MSn(873.0864), 37.55 min	CID	873.0864	0	0.699074	3	ATQQDPWQEFASAHQVGELVYGR	peptide16093555(pre=-,post=-)	135	119	2.7087063E-22	1.1472897E-13
SD3.mgf	index=33120	-1	Sludge250111-Plate1-10EF, Cmpd 9234, +MSn(975.5674), 36.92 min	CID	975.5674	0	13.13856	2	VIGQAAANNLIPATLELGGK	peptide15631601(pre=-,post=-)	73	70	2.7441924E-22	1.1599426E-13
SD3.mgf	index=471805	-1	Sludge250111-Plate1-7CD, Cmpd 4997, +MSn(913.9354), 23.74 min	CID	913.9354	0	4.7416005	2	ITGQSAVM+15.995ADGSSVGTSSR	peptide15178278(pre=-,post=-)	135	131	2.7541136E-22	1.1628862E-13
SD3.mgf	index=247660	-1	Sludge250111-Plate1-2GH, Cmpd 11440, +MSn(1083.4919), 44.68 min	CID	1083.492	0	0.112663805	2	C+57.021DMVDDAELLELVEMEVR	peptide14670214(pre=-,post=-)	127	117	2.7637034E-22	1.1655133E-13
SD3.mgf	index=34989	-1	Sludge250111-Plate1-10EF, Cmpd 11408, +MSn(1028.5752), 44.84 min	CID	1028.5752	0	-0.356037	2	LPYPSVGATENLILAAVTAR	peptide15516821(pre=-,post=-)	166	157	2.8998537E-22	1.2257391E-13
SD3.mgf	index=502343	-1	Sludge250111-Plate1-7GH, Cmpd 8832, +MSn(1034.5518), 35.75 min	CID	1034.5518	0	12.153471	2	INIIDTPGHVDFTIEVER	peptide14791234(pre=-,post=-)	167	157	2.9033878E-22	1.2244212E-13
SD3.mgf	index=192076	-1	Sludge250111-Plate1-1GH, Cmpd 10200, +MSn(1167.5432), 39.90 min	CID	1167.5432	0	3.3457117	2	YIGVFTPEPWQGYGFDENSK	peptide15652768(pre=-,post=-)	100	91	3.0439954E-22	1.2866664E-13
SD3.mgf	index=59096	-1	Sludge250111-Plate1-11AB, Cmpd 8125, +MSn(882.9024), 33.82 min	CID	882.9024	0	-5.668638	2	GTIDAAEWVGPYDDQK	peptide13714057(pre=-,post=-)	90	88	3.0549E-22	1.2838255E-13
SD3.mgf	index=410584	-1	Sludge250111-Plate1-6AB, Cmpd 9541, +MSn(1080.0682), 39.62 min	CID	1080.0682	0	7.459437	2	WTGNDVPVLLTGASVPEFTR	peptide15647750(pre=-,post=-)	152	139	3.092125E-22	1.3070103E-13
SD3.mgf	index=322332	-1	Sludge250111-Plate1-4CD, Cmpd 7711, +MSn(860.756), 32.49 min	CID	860.756	0	2.4818134	3	NM+15.995ISVELDGSTLQHEIAAQHGASR	peptide16319582(pre=-,post=-)	134	123	3.1266549E-22	1.3249115E-13
SD3.mgf	index=232376	-1	Sludge250111-Plate1-2EF, Cmpd 9812, +MSn(873.0875), 37.96 min	CID	873.0875	0	1.9574071	3	ATQQDPWQEFASAHQVGELVYGR	peptide16093555(pre=-,post=-)	127	110	3.133046E-22	1.3270214E-13
SD3.mgf	index=6212	-1	Sludge250111-Plate1-10AB, Cmpd 7868, +MSn(813.4139), 32.16 min	CID	813.4139	0	8.779265	3	GITITSAATTAHWTDTVNGVEHR	peptide16125891(pre=-,post=-)	131	112	3.1562173E-22	1.3368359E-13
SD3.mgf	index=435373	-1	Sludge250111-Plate1-6EF, Cmpd 9467, +MSn(1071.525), 39.21 min	CID	1071.525	0	3.6455185	2	VEPPTDGLSLDDAALADWTR	peptide15627629(pre=-,post=-)	131	124	3.165882E-22	1.3381867E-13
SD3.mgf	index=73170	-1	Sludge250111-Plate1-11CD, Cmpd 8931, +MSn(982.9592), 37.36 min	CID	982.9592	0	-4.2844176	2	EVTVDEVNAAFEAAATDGR	peptide15104138(pre=-,post=-)	138	129	3.1751884E-22	1.3406793E-13
SD3.mgf	index=20595	-1	Sludge250111-Plate1-10CD, Cmpd 9564, +MSn(1071.5309), 39.02 min	CID	1071.5309	-1	-2.183462	3	MGQGALDVLGSDGQFVPAIHSVGYPLVDADGK	peptide16870174(pre=-,post=-)	106	85	3.2252453E-22	1.3691264E-13
SD3.mgf	index=84853	-1	Sludge250111-Plate1-11EF, Cmpd 8088, +MSn(1207.1078), 34.85 min	CID	1207.1078	0	3.6405592	2	GAIVNTASVAAFDGQIGQASYSASK	peptide16402807(pre=-,post=-)	161	137	3.2254995E-22	1.3672788E-13
SD3.mgf	index=20135	-1	Sludge250111-Plate1-10CD, Cmpd 9058, +MSn(1063.0369), 37.20 min	CID	1063.0369	0	-5.0525684	2	TSDLAGDGTTTATVLAQAIYR	peptide15857133(pre=-,post=-)	167	149	3.3164144E-22	1.4030031E-13
SD3.mgf	index=121739	-1	Sludge250111-Plate1-12CD, Cmpd 7471, +MSn(860.757), 32.39 min	CID	860.757	0	3.6872656	3	NM+15.995ISVELDGSTLQHEIAAQHGASR	peptide16319582(pre=-,post=-)	128	115	3.3322227E-22	1.4120203E-13
SD3.mgf	index=20200	-1	Sludge250111-Plate1-10CD, Cmpd 9130, +MSn(1063.0525), 37.46 min	CID	1063.0525	0	9.645813	2	TSDLAGDGTTTATVLAQAIYR	peptide15857133(pre=-,post=-)	206	181	3.3458113E-22	1.4154395E-13
SD3.mgf	index=219264	-1	Sludge250111-Plate1-2CD, Cmpd 10920, +MSn(1028.58), 41.48 min	CID	1028.58	0	6.2899995	2	VNQIGTLTQTLEAVQLATR	peptide15353245(pre=-,post=-)	139	135	3.387166E-22	1.4301838E-13
SD3.mgf	index=85533	-1	Sludge250111-Plate1-11EF, Cmpd 8836, +MSn(887.4902), 37.53 min	CID	887.4902	0	11.4164095	2	VGIIGSGIMGSGIAEVASR	peptide15345974(pre=-,post=-)	160	155	3.4326021E-22	1.4493686E-13
SD3.mgf	index=164842	-1	Sludge250111-Plate1-1CD, Cmpd 6622, +MSn(910.459), 27.82 min	CID	910.459	0	4.0893216	2	AAALANTSDVASTDAATAAK	peptide15381394(pre=-,post=-)	113	104	3.5648917E-22	1.506844E-13
SD3.mgf	index=421897	-1	Sludge250111-Plate1-6CD, Cmpd 7946, +MSn(1009.4602), 33.62 min	CID	1009.4602	0	-3.0836117	3	TNQGIDSVTDDAAADAAGGADPTMHLQDLR	peptide16810203(pre=-,post=-)	159	122	3.5695958E-22	1.5148966E-13
SD3.mgf	index=284037	-1	Sludge250111-Plate1-3EF, Cmpd 8019, +MSn(818.3793), 33.83 min	CID	818.3793	0	-5.444349	3	YLEGGDDIFGPDYGGATVHTNVR	peptide16239551(pre=-,post=-)	143	126	3.7685158E-22	1.5961787E-13
SD3.mgf	index=84703	-1	Sludge250111-Plate1-11EF, Cmpd 7923, +MSn(907.5031), 34.26 min	CID	907.5031	0	4.5734386	2	AILVSDPALAGSDALTTAK	peptide15055631(pre=-,post=-)	123	116	4.0602075E-22	1.7143664E-13
SD3.mgf	index=247666	-1	Sludge250111-Plate1-2GH, Cmpd 11458, +MSn(1083.4979), 44.75 min	CID	1083.4979	0	5.63319	2	C+57.021DMVDDAELLELVEMEVR	peptide14670214(pre=-,post=-)	129	120	4.0665515E-22	1.7149525E-13
SD3.mgf	index=190781	-1	Sludge250111-Plate1-1GH, Cmpd 8767, +MSn(1027.5377), 34.74 min	CID	1027.5377	0	6.177579	2	VQIIDTPGHVDFTVEVER	peptide15014166(pre=-,post=-)	152	146	4.1385928E-22	1.7453339E-13
SD3.mgf	index=271566	-1	Sludge250111-Plate1-3CD, Cmpd 8928, +MSn(969.0334), 36.80 min	CID	969.0334	0	9.384944	2	TLLLGPNC+57.021PGLITPDEVK	peptide14981138(pre=-,post=-)	105	100	4.1862046E-22	1.7654129E-13
SD3.mgf	index=257846	-1	Sludge250111-Plate1-3AB, Cmpd 8298, +MSn(1076.0203), 36.57 min	CID	1076.0203	0	-2.4958081	2	IALGAFC+57.021VSEPDAGSDVSSLR	peptide15735520(pre=-,post=-)	159	153	4.2500786E-22	1.7979882E-13
SD3.mgf	index=572809	-1	Sludge250111-Plate1-9CD, Cmpd 6543, +MSn(945.4767), 28.33 min	CID	945.4767	0	0.5164395	2	ELADTTSEVAGAGVTVNQK	peptide15098364(pre=-,post=-)	116	112	4.250242E-22	1.7946059E-13
SD3.mgf	index=501807	-1	Sludge250111-Plate1-7GH, Cmpd 8242, +MSn(702.0054), 33.66 min	CID	702.0054	0	0.08694401	3	IAELYDMIHPGEGDTSTVR	peptide15155637(pre=-,post=-)	118	110	4.300173E-22	1.8156883E-13
SD3.mgf	index=422474	-1	Sludge250111-Plate1-6CD, Cmpd 8581, +MSn(1057.0314), 35.83 min	CID	1057.0314	0	6.929094	2	TSDTAGDGTTTATVLAQAIYR	peptide15857150(pre=-,post=-)	204	177	4.308708E-22	1.8227912E-13
SD3.mgf	index=87825	-1	Sludge250111-Plate1-11EF, Cmpd 11465, +MSn(1291.1754), 47.22 min	CID	1291.1754	0	-1.2290446	2	GVLGAVGAVNDEITDAVLGLDALDQR	peptide16514566(pre=-,post=-)	151	128	4.3663484E-22	1.8514759E-13
SD3.mgf	index=409361	-1	Sludge250111-Plate1-6AB, Cmpd 8188, +MSn(896.4024), 34.82 min	CID	896.4024	0	-3.1320848	2	AVGTDEEWDEATEALR	peptide13583021(pre=-,post=-)	100	97	4.500741E-22	1.8914419E-13
SD3.mgf	index=246163	-1	Sludge250111-Plate1-2GH, Cmpd 9655, +MSn(938.9673), 38.14 min	CID	938.9673	0	-0.7800286	2	AILDDVYADQVAELADR	peptide14159619(pre=-,post=-)	167	162	4.506262E-22	1.8973332E-13
SD3.mgf	index=597566	-1	Sludge250111-Plate1-9GH, Cmpd 7727, +MSn(931.9196), 31.92 min	CID	931.9196	0	-4.453573	2	ELDPDSEEGQAFLQER	peptide13638661(pre=-,post=-)	115	114	4.5573396E-22	1.9152274E-13
SD3.mgf	index=156708	-1	Sludge250111-Plate1-1AB, Cmpd 8826, +MSn(1076.5331), 36.46 min	CID	1076.5331	0	-0.113392055	2	VNLDNM+15.995ENVIATGLGAVDYK	peptide15635743(pre=-,post=-)	135	122	4.573761E-22	1.9332829E-13
SD3.mgf	index=434690	-1	Sludge250111-Plate1-6EF, Cmpd 8712, +MSn(974.5051), 36.57 min	CID	974.5051	0	3.3821368	2	FLSQPFHVAEVFTGSPGK	peptide14724433(pre=-,post=-)	116	111	4.599731E-22	1.9398057E-13
SD3.mgf	index=58146	-1	Sludge250111-Plate1-11AB, Cmpd 7080, +MSn(739.0445), 30.20 min	CID	739.0445	0	4.0467587	3	ISPDTNTGLASAGHQYVGLTGR	peptide15966220(pre=-,post=-)	130	118	4.744514E-22	2.0085169E-13
SD3.mgf	index=33703	-1	Sludge250111-Plate1-10EF, Cmpd 9877, +MSn(971.4661), 39.23 min	CID	971.4661	0	1.0680751	2	DYEPFVWSSASGLGLEGK	peptide14696320(pre=-,post=-)	93	89	4.753454E-22	2.0046343E-13
SD3.mgf	index=422982	-1	Sludge250111-Plate1-6CD, Cmpd 9141, +MSn(1063.0549), 37.80 min	CID	1063.0549	0	11.942434	2	TSDLAGDGTTTATVLAQAIYR	peptide15857133(pre=-,post=-)	198	174	4.777814E-22	2.0212456E-13
SD3.mgf	index=191373	-1	Sludge250111-Plate1-1GH, Cmpd 9419, +MSn(1036.5006), 37.07 min	CID	1036.5006	0	0.35331485	2	GSGNFNVFDDVTAGGSSTVLK	peptide15724220(pre=-,post=-)	124	113	4.7874795E-22	2.0253347E-13
SD3.mgf	index=597560	-1	Sludge250111-Plate1-9GH, Cmpd 7720, +MSn(931.929), 31.89 min	CID	931.929	0	5.63246	2	ELDPDSEEGQAFLQER	peptide13638661(pre=-,post=-)	137	136	4.95431E-22	2.0820547E-13
SD3.mgf	index=145744	-1	Sludge250111-Plate1-12GH, Cmpd 8559, +MSn(1079.4946), 35.03 min	CID	1079.4946	1	0.70806	2	EDGEDVFVHYSNIDVAGYK	peptide15094501(pre=-,post=-)	97	88	5.0604036E-22	2.1366852E-13
SD3.mgf	index=231690	-1	Sludge250111-Plate1-2EF, Cmpd 9057, +MSn(648.6907), 35.31 min	CID	648.6907	0	7.0567827	3	VYLATLDAHVVALDSATGK	peptide15361755(pre=-,post=-)	114	110	5.0989737E-22	2.152971E-13
SD3.mgf	index=20059	-1	Sludge250111-Plate1-10CD, Cmpd 8974, +MSn(1009.535), 36.91 min	CID	1009.535	0	12.454644	2	IAPIYEGTNGIQAMDLVGR	peptide15156477(pre=-,post=-)	180	163	5.3677206E-22	2.2664456E-13
SD3.mgf	index=6887	-1	Sludge250111-Plate1-10AB, Cmpd 8610, +MSn(863.9674), 34.74 min	CID	863.9674	0	6.852632	2	TVGNVMLVAPADEIAAR	peptide14574532(pre=-,post=-)	127	126	5.384636E-22	2.267167E-13
SD3.mgf	index=57503	-1	Sludge250111-Plate1-11AB, Cmpd 6373, +MSn(610.061), 27.71 min	CID	610.061	0	0.10004764	4	TVAIIGYGSQGHAHAQNLNDSGVK	peptide16357992(pre=-,post=-)	124	101	5.433626E-22	2.302484E-13
SD3.mgf	index=46518	-1	Sludge250111-Plate1-10GH, Cmpd 9209, +MSn(873.4261), 37.76 min	CID	873.4261	1	6.6653085	3	ATQQDPWQEFASAHQVGELVYGR	peptide16093555(pre=-,post=-)	121	94	5.5031437E-22	2.3308913E-13
SD3.mgf	index=203365	-1	Sludge250111-Plate1-2AB, Cmpd 8301, +MSn(909.4443), 33.32 min	CID	909.4443	0	-2.0804858	2	MFIPESELAASGGGGAAPR	peptide15222283(pre=-,post=-)	125	121	5.582699E-22	2.3572173E-13
SD3.mgf	index=230207	-1	Sludge250111-Plate1-2EF, Cmpd 7426, +MSn(868.4115), 29.59 min	CID	868.4115	0	1.3353918	2	LVAGGEDDPGTLSDAYR	peptide14395266(pre=-,post=-)	165	153	5.616167E-22	2.3646517E-13
SD3.mgf	index=398350	-1	Sludge250111-Plate1-5GH, Cmpd 9508, +MSn(1175.0344), 40.00 min	CID	1175.0344	0	-4.0515604	2	YIGVFTPEPWQGYGFDEESK	peptide15652767(pre=-,post=-)	112	99	5.640494E-22	2.3841804E-13
SD3.mgf	index=332815	-1	Sludge250111-Plate1-4EF, Cmpd 5733, +MSn(561.9229), 23.78 min	CID	561.9229	0	-0.10861837	3	AANESVM+15.995HAGQYAYR	peptide12814584(pre=-,post=-)	115	115	6.0453064E-22	2.5320444E-13
SD3.mgf	index=230766	-1	Sludge250111-Plate1-2EF, Cmpd 8041, +MSn(851.0981), 31.78 min	CID	851.0981	0	6.3825355	3	VTNVHVEETEGPSLDDATVVVAGGR	peptide16479425(pre=-,post=-)	140	118	6.1023033E-22	2.5867467E-13
SD3.mgf	index=550709	-1	Sludge250111-Plate1-8GH, Cmpd 7884, +MSn(1002.5439), 32.49 min	CID	1002.5439	0	2.191695	2	VEAPAAAPAAATAPVAAAVDAAK	peptide16224566(pre=-,post=-)	133	121	6.22106E-22	2.6349693E-13
SD3.mgf	index=60573	-1	Sludge250111-Plate1-11AB, Cmpd 9750, +MSn(770.7117), 39.61 min	CID	770.7117	0	0.7127397	3	YFIGLTEGWFSPGHTVEDVR	peptide15650772(pre=-,post=-)	119	109	6.250593E-22	2.642063E-13
SD3.mgf	index=436018	-1	Sludge250111-Plate1-6EF, Cmpd 10211, +MSn(1296.3497), 41.90 min	CID	1296.3497	1	4.9140887	3	VGSITSIQAVYVPADDLTDPSPATTFLHLDSTVVLSR	peptide16963067(pre=-,post=-)	111	77	6.2840407E-22	2.668757E-13
SD3.mgf	index=459239	-1	Sludge250111-Plate1-7AB, Cmpd 6544, +MSn(1066.4847), 28.26 min	CID	1066.4847	0	-0.22892083	2	LDSSVTNTNNTSSDSEFSVK	peptide15498959(pre=-,post=-)	149	136	6.299603E-22	2.662779E-13
SD3.mgf	index=421235	-1	Sludge250111-Plate1-6CD, Cmpd 7218, +MSn(1032.0391), 31.04 min	CID	1032.0391	0	2.483901	2	LVSPATTTTVEVPAQYETR	peptide15218094(pre=-,post=-)	171	160	6.3789343E-22	2.6934165E-13
SD3.mgf	index=395708	-1	Sludge250111-Plate1-5GH, Cmpd 6593, +MSn(849.3917), 29.55 min	CID	849.3917	0	1.5808673	2	FC+57.021GTGC+57.021GVLVGTQEGR	peptide13653127(pre=-,post=-)	115	115	6.43182E-22	2.7029803E-13
SD3.mgf	index=86775	-1	Sludge250111-Plate1-11EF, Cmpd 10288, +MSn(1027.5897), 42.85 min	CID	1027.5897	0	3.682592	2	GFTIGGTVPVGPVALTLDIAR	peptide15717783(pre=-,post=-)	148	137	6.626005E-22	2.8031193E-13
SD3.mgf	index=271606	-1	Sludge250111-Plate1-3CD, Cmpd 8972, +MSn(969.0276), 36.96 min	CID	969.0276	0	3.4012547	2	TLLLGPNC+57.021PGLITPDEVK	peptide14981138(pre=-,post=-)	106	102	6.8992715E-22	2.9095717E-13
SD3.mgf	index=47379	-1	Sludge250111-Plate1-10GH, Cmpd 10161, +MSn(824.4254), 41.23 min	CID	824.4254	-1	11.519168	3	AGTGPIAELITAYSDHADTLSAAAR	peptide16378519(pre=-,post=-)	143	127	6.9262487E-22	2.9360143E-13
SD3.mgf	index=422907	-1	Sludge250111-Plate1-6CD, Cmpd 9058, +MSn(1063.0363), 37.50 min	CID	1063.0363	0	-5.6267242	2	TSDLAGDGTTTATVLAQAIYR	peptide15857133(pre=-,post=-)	182	153	7.009835E-22	2.965498E-13
SD3.mgf	index=516800	-1	Sludge250111-Plate1-8AB, Cmpd 10256, +MSn(1033.517), 41.31 min	CID	1033.517	0	3.661472	2	ATDGAAFDLDAVGFVLNNAGK	peptide15672869(pre=-,post=-)	107	96	7.060453E-22	2.986912E-13
SD3.mgf	index=550554	-1	Sludge250111-Plate1-8GH, Cmpd 7714, +MSn(873.9168), 31.86 min	CID	873.9168	0	-1.74602	2	NLDEGQTVEFDVAPGR	peptide13885205(pre=-,post=-)	157	155	7.32289E-22	3.0774534E-13
SD3.mgf	index=435397	-1	Sludge250111-Plate1-6EF, Cmpd 9494, +MSn(971.4673), 39.31 min	CID	971.4673	0	2.261806	2	DYEPFVWSSASGLGLEGK	peptide14696320(pre=-,post=-)	126	120	7.332976E-22	3.0924742E-13
SD3.mgf	index=409320	-1	Sludge250111-Plate1-6AB, Cmpd 8143, +MSn(1033.51), 34.67 min	CID	1033.51	0	4.370177	2	ELGTEASPGTFVATVSGDTAR	peptide15695932(pre=-,post=-)	135	121	7.3469406E-22	3.10811E-13
SD3.mgf	index=297014	-1	Sludge250111-Plate1-3GH, Cmpd 9006, +MSn(803.0353), 37.89 min	CID	803.0353	0	-6.1564136	3	QVDFDIDTGGGAGWAGFISNHSR	peptide16194495(pre=-,post=-)	130	114	7.49853E-22	3.17605E-13
SD3.mgf	index=20144	-1	Sludge250111-Plate1-10CD, Cmpd 9068, +MSn(1110.037), 37.24 min	CID	1110.037	0	2.3093667	2	QGGYGYNTPIQYAIDTAATSK	peptide15814268(pre=-,post=-)	105	95	7.5548404E-22	3.1960616E-13
SD3.mgf	index=33802	-1	Sludge250111-Plate1-10EF, Cmpd 9987, +MSn(1242.6666), 39.63 min	CID	1242.6666	0	11.198636	2	GIYPAVDPLASTSTILDPQVVGDR	peptide16278695(pre=-,post=-)	186	146	7.633371E-22	3.2346201E-13
SD3.mgf	index=45576	-1	Sludge250111-Plate1-10GH, Cmpd 8162, +MSn(1199.0663), 34.10 min	CID	1199.0663	0	-4.072162	2	SNVDPQQINYVTVGTTMATDSR	peptide16038046(pre=-,post=-)	212	187	7.660931E-22	3.2431374E-13
SD3.mgf	index=596867	-1	Sludge250111-Plate1-9GH, Cmpd 6958, +MSn(849.3915), 29.15 min	CID	849.3915	0	1.2934369	2	FC+57.021GTGC+57.021GVLVGTQEGR	peptide13653127(pre=-,post=-)	130	130	7.679561E-22	3.227345E-13
SD3.mgf	index=459722	-1	Sludge250111-Plate1-7AB, Cmpd 7075, +MSn(739.0419), 30.11 min	CID	739.0419	0	0.4955215	3	ISPDTNTGLASAGHQYVGLTGR	peptide15966220(pre=-,post=-)	138	123	7.7412463E-22	3.2771377E-13
SD3.mgf	index=31456	-1	Sludge250111-Plate1-10EF, Cmpd 7404, +MSn(1082.9462), 30.70 min	CID	1082.9462	0	1.0144862	2	YEAAGEVPEADEDDPDEWK	peptide15370067(pre=-,post=-)	104	96	7.8875806E-22	3.3304216E-13
SD3.mgf	index=460362	-1	Sludge250111-Plate1-7AB, Cmpd 7779, +MSn(1092.993), 32.49 min	CID	1092.993	0	-5.360824	2	SGTNQGSANYSGIDSGIWAGSR	peptide16032131(pre=-,post=-)	192	169	7.9761905E-22	3.3765978E-13
SD3.mgf	index=576222	-1	Sludge250111-Plate1-9CD, Cmpd 10459, +MSn(971.4429), 42.72 min	CID	971.4429	0	-2.701656	3	IEGSDFAEAVFYDGSEDLVDLGGVDHR	peptide16605872(pre=-,post=-)	135	105	7.9839787E-22	3.3863225E-13
SD3.mgf	index=3872	-1	Sludge250111-Plate1-10AB, Cmpd 5294, +MSn(884.907), 23.04 min	CID	884.907	0	0.48281494	2	VM+15.995PTNSDPTSSTPGYAK	peptide14596690(pre=-,post=-)	136	132	8.3193054E-22	3.5027913E-13
SD3.mgf	index=218104	-1	Sludge250111-Plate1-2CD, Cmpd 9628, +MSn(899.4767), 36.90 min	CID	899.4767	0	6.6499615	2	GNPTVEVEVGLIDGSVGR	peptide14750005(pre=-,post=-)	137	132	8.412847E-22	3.5478792E-13
SD3.mgf	index=526752	-1	Sludge250111-Plate1-8CD, Cmpd 7804, +MSn(698.0784), 33.07 min	CID	698.0784	0	1.8360983	4	IDSLM+15.995STPVHSVAADSDLHDASAMFR	peptide16518877(pre=-,post=-)	129	101	8.526387E-22	3.6154695E-13
SD3.mgf	index=255766	-1	Sludge250111-Plate1-3AB, Cmpd 6007, +MSn(1066.4857), 28.52 min	CID	1066.4857	0	0.68676245	2	LDSSVTNTNNTSSDSEFSVK	peptide15498959(pre=-,post=-)	138	128	8.53397E-22	3.607224E-13
SD3.mgf	index=434396	-1	Sludge250111-Plate1-6EF, Cmpd 8388, +MSn(1039.4816), 35.46 min	CID	1039.4816	0	2.231248	3	FWEVISDEHGIDPTGTYHGDSDLQLER	peptide16597587(pre=-,post=-)	146	115	8.553092E-22	3.6277058E-13
SD3.mgf	index=167190	-1	Sludge250111-Plate1-1CD, Cmpd 9211, +MSn(1009.9833), 36.67 min	CID	1009.9833	0	-3.6258976	2	ASLSTDSFISAASFQETTR	peptide15064342(pre=-,post=-)	167	164	8.595121E-22	3.6291708E-13
SD3.mgf	index=109990	-1	Sludge250111-Plate1-12AB, Cmpd 8327, +MSn(659.0389), 34.71 min	CID	659.0389	0	11.484066	3	VPMAGSTIVHPIIGELGAGR	peptide15636789(pre=-,post=-)	136	120	8.641488E-22	3.6526703E-13
SD3.mgf	index=247706	-1	Sludge250111-Plate1-2GH, Cmpd 11635, +MSn(1073.0408), 45.39 min	CID	1073.0408	0	5.1192765	2	VDMVDDEELLELVELEVR	peptide14998616(pre=-,post=-)	129	126	8.649583E-22	3.6477155E-13
SD3.mgf	index=473776	-1	Sludge250111-Plate1-7CD, Cmpd 7198, +MSn(939.9854), 31.62 min	CID	939.9854	0	4.2205997	2	GSAADVTQIAVGGQYNLSK	peptide15139179(pre=-,post=-)	103	97	8.791768E-22	3.7122017E-13
SD3.mgf	index=231318	-1	Sludge250111-Plate1-2EF, Cmpd 8648, +MSn(818.3836), 33.90 min	CID	818.3836	0	-0.14916024	3	YLEGGDDIFGPDYGGATVHTNVR	peptide16239551(pre=-,post=-)	124	107	8.903689E-22	3.7712138E-13
SD3.mgf	index=269158	-1	Sludge250111-Plate1-3CD, Cmpd 6261, +MSn(911.9009), 27.12 min	CID	911.9009	0	0.40159088	2	DDTTIVDGAGSSEDVEGR	peptide14684413(pre=-,post=-)	139	135	9.026048E-22	3.8064793E-13
SD3.mgf	index=110304	-1	Sludge250111-Plate1-12AB, Cmpd 8673, +MSn(690.0294), 35.97 min	CID	690.0294	0	1.3267964	3	INIIDTPGHVDFTIEVER	peptide14791234(pre=-,post=-)	133	125	9.059442E-22	3.8205626E-13
SD3.mgf	index=599390	-1	Sludge250111-Plate1-9GH, Cmpd 9739, +MSn(1080.0665), 39.15 min	CID	1080.0665	0	5.877132	2	WTGNDVPVLLTGASVPEFTR	peptide15647750(pre=-,post=-)	164	147	9.099155E-22	3.8461218E-13
SD3.mgf	index=70632	-1	Sludge250111-Plate1-11CD, Cmpd 6139, +MSn(911.9019), 27.30 min	CID	911.9019	0	1.5394317	2	DDTTIVDGAGSSEDVEGR	peptide14684413(pre=-,post=-)	108	106	9.224706E-22	3.8902575E-13
SD3.mgf	index=7163	-1	Sludge250111-Plate1-10AB, Cmpd 8914, +MSn(690.03), 35.81 min	CID	690.03	0	2.2113273	3	INIIDTPGHVDFTIEVER	peptide14791234(pre=-,post=-)	124	115	9.333788E-22	3.9362597E-13
SD3.mgf	index=358011	-1	Sludge250111-Plate1-5AB, Cmpd 7469, +MSn(835.4294), 31.57 min	CID	835.4294	0	0.65752625	2	LNANIAIGAGDGDDVVR	peptide14377965(pre=-,post=-)	125	123	9.412802E-22	3.9632013E-13
SD3.mgf	index=97289	-1	Sludge250111-Plate1-11GH, Cmpd 7974, +MSn(702.0078), 33.99 min	CID	702.0078	0	3.5647044	3	IAELYDMIHPGEGDTSTVR	peptide15155637(pre=-,post=-)	91	82	9.436629E-22	3.9844855E-13
SD3.mgf	index=421368	-1	Sludge250111-Plate1-6CD, Cmpd 7364, +MSn(919.9959), 31.56 min	CID	919.9959	0	6.8333607	2	QLAVNAGQDGAVVVENVR	peptide14914116(pre=-,post=-)	165	163	9.666596E-22	4.076612E-13
SD3.mgf	index=165244	-1	Sludge250111-Plate1-1CD, Cmpd 7065, +MSn(888.4633), 29.34 min	CID	888.4633	0	3.366186	2	IAITAANDASTAATNAATK	peptide15156091(pre=-,post=-)	123	115	9.884044E-22	4.1734004E-13
SD3.mgf	index=434869	-1	Sludge250111-Plate1-6EF, Cmpd 8910, +MSn(975.5612), 37.25 min	CID	975.5612	0	6.8195386	2	VIGQAAANNLIPATLELGGK	peptide15631601(pre=-,post=-)	86	80	9.969396E-22	4.2139642E-13
SD3.mgf	index=269125	-1	Sludge250111-Plate1-3CD, Cmpd 6222, +MSn(659.6767), 26.98 min	CID	659.6767	0	0.37009147	3	LGGGLVVTNHDNGGVASQGPK	peptide15760502(pre=-,post=-)	152	135	9.974217E-22	4.2195747E-13
SD3.mgf	index=20143	-1	Sludge250111-Plate1-10CD, Cmpd 9067, +MSn(1063.0463), 37.23 min	CID	1063.0463	0	3.7894263	2	TSDLAGDGTTTATVLAQAIYR	peptide15857133(pre=-,post=-)	159	139	9.992107E-22	4.2271427E-13
SD3.mgf	index=17419	-1	Sludge250111-Plate1-10CD, Cmpd 6070, +MSn(646.3114), 26.74 min	CID	646.3114	0	-3.305254	3	SPLTGTVTDSHHGGWSAAR	peptide15303558(pre=-,post=-)	158	146	1.0259104E-21	4.3317642E-13
SD3.mgf	index=218038	-1	Sludge250111-Plate1-2CD, Cmpd 9556, +MSn(974.5063), 36.65 min	CID	974.5063	0	4.572148	2	FLSQPFHVAEVFTGSPGK	peptide14724433(pre=-,post=-)	104	101	1.0661552E-21	4.4962065E-13
SD3.mgf	index=460815	-1	Sludge250111-Plate1-7AB, Cmpd 8278, +MSn(771.699), 34.21 min	CID	771.699	0	0.39545977	3	THDLVYDELTTDHPIDLC+57.021R	peptide15324422(pre=-,post=-)	119	113	1.0740365E-21	4.53497E-13
SD3.mgf	index=295493	-1	Sludge250111-Plate1-3GH, Cmpd 7327, +MSn(727.3267), 31.93 min	CID	727.3267	0	4.111955	3	ESHGIM+15.995MM+15.995LQSPGGTWETR	peptide15102120(pre=-,post=-)	79	72	1.074729E-21	4.537894E-13
SD3.mgf	index=214955	-1	Sludge250111-Plate1-2CD, Cmpd 6163, +MSn(750.0378), 25.16 min	CID	750.0378	0	1.6275249	3	SLVVHPASTTHSQLNDEEQR	peptide15591812(pre=-,post=-)	138	122	1.0849787E-21	4.5860966E-13
SD3.mgf	index=218257	-1	Sludge250111-Plate1-2CD, Cmpd 9798, +MSn(975.557), 37.48 min	CID	975.557	0	2.502583	2	VIGQAAANNLIPATLELGGK	peptide15631601(pre=-,post=-)	82	77	1.0919333E-21	4.615493E-13
SD3.mgf	index=551173	-1	Sludge250111-Plate1-8GH, Cmpd 8395, +MSn(719.6653), 34.36 min	CID	719.6653	0	2.0354557	3	EDGEDVFVHYSNIDVAGYK	peptide15094501(pre=-,post=-)	87	81	1.0949642E-21	4.6233346E-13
SD3.mgf	index=167277	-1	Sludge250111-Plate1-1CD, Cmpd 9309, +MSn(923.0056), 37.00 min	CID	923.0056	0	9.4561825	2	GITGGTGPGLFSPTQIVSR	peptide15134049(pre=-,post=-)	145	125	1.0990206E-21	4.6404623E-13
SD3.mgf	index=22282	-1	Sludge250111-Plate1-10CD, Cmpd 11484, +MSn(864.7979), 46.09 min	CID	864.7979	0	3.5288806	3	LIEEAPAAGIPDSVIAAMGEAAVAVAR	peptide16613974(pre=-,post=-)	106	89	1.114386E-21	4.7265534E-13
SD3.mgf	index=586972	-1	Sludge250111-Plate1-9EF, Cmpd 9029, +MSn(1021.499), 37.47 min	CID	1021.499	0	4.0033045	2	ASLATDSWLSAASFQETTR	peptide15064153(pre=-,post=-)	162	154	1.1152574E-21	4.7090196E-13
SD3.mgf	index=513734	-1	Sludge250111-Plate1-8AB, Cmpd 6865, +MSn(634.3055), 28.94 min	CID	634.3055	0	-5.484715	3	YQVPAHFEGGSTAIHMR	peptide14634304(pre=-,post=-)	98	95	1.118519E-21	4.7094544E-13
SD3.mgf	index=109846	-1	Sludge250111-Plate1-12AB, Cmpd 8169, +MSn(685.3557), 34.14 min	CID	685.3557	0	-1.3358408	3	INIIDTPGHVDFTVEVER	peptide14791235(pre=-,post=-)	118	107	1.140846E-21	4.811194E-13
SD3.mgf	index=502924	-1	Sludge250111-Plate1-7GH, Cmpd 9471, +MSn(734.3997), 38.05 min	CID	734.3997	-1	0.13749745	3	LDGQELLATPAHEIANLGIAR	peptide15756607(pre=-,post=-)	120	114	1.1564541E-21	4.892358E-13
SD3.mgf	index=446829	-1	Sludge250111-Plate1-6GH, Cmpd 8286, +MSn(1004.4866), 34.32 min	CID	1004.4866	0	4.496448	3	QVHAGQVSDPTTGAC+57.021ATPIYQTTAFSFR	peptide16699978(pre=-,post=-)	115	99	1.1621756E-21	4.930393E-13
SD3.mgf	index=489614	-1	Sludge250111-Plate1-7EF, Cmpd 8979, +MSn(670.3154), 34.25 min	CID	670.3154	0	0.8194901	3	FSSNFSNWHFGTGPAPAGK	peptide15121521(pre=-,post=-)	109	96	1.1783738E-21	4.97552E-13
SD3.mgf	index=474132	-1	Sludge250111-Plate1-7CD, Cmpd 7589, +MSn(911.8875), 33.03 min	CID	911.8875	0	-1.271721	2	M+15.995YTGDENAFFADAAQR	peptide13870973(pre=-,post=-)	139	136	1.1888623E-21	4.9962085E-13
SD3.mgf	index=232344	-1	Sludge250111-Plate1-2EF, Cmpd 9777, +MSn(1063.0493), 37.83 min	CID	1063.0493	0	6.660204	2	TSDLAGDGTTTATVLAQAIYR	peptide15857133(pre=-,post=-)	211	181	1.2163541E-21	5.145764E-13
SD3.mgf	index=60050	-1	Sludge250111-Plate1-11AB, Cmpd 9174, +MSn(1043.0881), 37.52 min	CID	1043.0881	0	12.054009	2	VPTPTGSTTILTAVVEGNVTK	peptide15872320(pre=-,post=-)	147	134	1.2359915E-21	5.22884E-13
SD3.mgf	index=272174	-1	Sludge250111-Plate1-3CD, Cmpd 9599, +MSn(939.9904), 39.23 min	CID	939.9904	0	5.5841556	2	ISYDQGPLSVALAMGQTK	peptide14798882(pre=-,post=-)	97	94	1.2365472E-21	5.2147864E-13
SD3.mgf	index=168505	-1	Sludge250111-Plate1-1CD, Cmpd 10696, +MSn(1048.1636), 41.92 min	CID	1048.1636	0	2.4456897	3	C+57.021PEALFQPSFLGMESAGIHETTFNSIMK	peptide16662024(pre=-,post=-)	89	69	1.2516955E-21	5.31017E-13
SD3.mgf	index=111174	-1	Sludge250111-Plate1-12AB, Cmpd 9631, +MSn(1080.0712), 39.46 min	CID	1080.0712	0	10.171959	2	WTGNDVPVLLTGASVPEFTR	peptide15647750(pre=-,post=-)	152	138	1.2563729E-21	5.3105626E-13
SD3.mgf	index=295867	-1	Sludge250111-Plate1-3GH, Cmpd 7739, +MSn(897.4744), 33.40 min	CID	897.4744	0	13.057646	2	FTPSGAAVANFTVASTPR	peptide14732494(pre=-,post=-)	137	135	1.2860508E-21	5.423554E-13
SD3.mgf	index=281497	-1	Sludge250111-Plate1-3EF, Cmpd 5225, +MSn(913.9332), 23.65 min	CID	913.9332	0	2.3374088	2	ITGQSAVM+15.995ADGSSVGTSSR	peptide15178278(pre=-,post=-)	128	124	1.3002184E-21	5.4899916E-13
SD3.mgf	index=191158	-1	Sludge250111-Plate1-1GH, Cmpd 9182, +MSn(745.3252), 36.23 min	CID	745.3252	0	-7.77955	3	FTLFDGSYHDVDSNENAFR	peptide15122495(pre=-,post=-)	132	116	1.3157293E-21	5.5554845E-13
SD3.mgf	index=460814	-1	Sludge250111-Plate1-7AB, Cmpd 8277, +MSn(934.9569), 34.21 min	CID	934.9569	0	2.154286	2	ADYNNGPLGVGLAYESTK	peptide14644313(pre=-,post=-)	123	118	1.3282896E-21	5.601684E-13
SD3.mgf	index=396283	-1	Sludge250111-Plate1-5GH, Cmpd 7225, +MSn(779.9109), 31.82 min	CID	779.9109	0	11.895531	2	TAPTEEVVAAGLDASK	peptide14033951(pre=-,post=-)	82	82	1.3380275E-21	5.623077E-13
SD3.mgf	index=215465	-1	Sludge250111-Plate1-2CD, Cmpd 6724, +MSn(911.9), 27.15 min	CID	911.9	0	-0.5354545	2	DDTTIVDGAGSSEDVEGR	peptide14684413(pre=-,post=-)	124	121	1.3504775E-21	5.695255E-13
SD3.mgf	index=296639	-1	Sludge250111-Plate1-3GH, Cmpd 8592, +MSn(1034.5513), 36.41 min	CID	1034.5513	0	11.681492	2	INIIDTPGHVDFTIEVER	peptide14791234(pre=-,post=-)	158	148	1.3610583E-21	5.739877E-13
SD3.mgf	index=70446	-1	Sludge250111-Plate1-11CD, Cmpd 5935, +MSn(659.6787), 26.56 min	CID	659.6787	0	3.423346	3	LGGGLVVTNHDNGGVASQGPK	peptide15760502(pre=-,post=-)	141	129	1.3992972E-21	5.9197016E-13
SD3.mgf	index=282342	-1	Sludge250111-Plate1-3EF, Cmpd 6154, +MSn(911.8999), 27.06 min	CID	911.8999	0	-0.66931814	2	DDTTIVDGAGSSEDVEGR	peptide14684413(pre=-,post=-)	111	108	1.4034386E-21	5.9186033E-13
SD3.mgf	index=398235	-1	Sludge250111-Plate1-5GH, Cmpd 9380, +MSn(1167.5383), 39.53 min	CID	1167.5383	0	-0.8364279	2	YIGVFTPEPWQGYGFDENSK	peptide15652768(pre=-,post=-)	125	109	1.403677E-21	5.9332026E-13
SD3.mgf	index=500545	-1	Sludge250111-Plate1-7GH, Cmpd 6853, +MSn(821.428), 28.75 min	CID	821.428	1	3.1476693	3	VLIHQPHGQSGYAQASDIEIAAR	peptide16228272(pre=-,post=-)	117	104	1.4178602E-21	6.0054365E-13
SD3.mgf	index=346587	-1	Sludge250111-Plate1-4GH, Cmpd 7350, +MSn(873.9169), 32.24 min	CID	873.9169	0	-1.6761792	2	NLDEGQTVEFDVAPGR	peptide13885205(pre=-,post=-)	169	166	1.4313825E-21	6.0154025E-13
SD3.mgf	index=309951	-1	Sludge250111-Plate1-4AB, Cmpd 8945, +MSn(659.0331), 35.29 min	CID	659.0331	0	2.6857898	3	VPMAGSTIVHPIIGELGAGR	peptide15636789(pre=-,post=-)	139	124	1.4502851E-21	6.13021E-13
SD3.mgf	index=409539	-1	Sludge250111-Plate1-6AB, Cmpd 8384, +MSn(1083.1866), 35.51 min	CID	1083.1866	0	-1.5777352	3	TAEIIELPNSGGNHSSPFGTENSEYIVAGTR	peptide16847125(pre=-,post=-)	131	97	1.4571677E-21	6.1849137E-13
SD3.mgf	index=20130	-1	Sludge250111-Plate1-10CD, Cmpd 9053, +MSn(1017.5413), 37.19 min	CID	1017.5413	0	4.8586445	2	VTAAGPGNYQVEFIGALAQK	peptide15639796(pre=-,post=-)	104	97	1.466156E-21	6.197295E-13
SD3.mgf	index=538548	-1	Sludge250111-Plate1-8EF, Cmpd 7899, +MSn(797.883), 32.55 min	CID	797.883	0	-1.3769329	2	QGNALSWASSGGQGFK	peptide13947516(pre=-,post=-)	99	99	1.4688855E-21	6.1730086E-13
SD3.mgf	index=472510	-1	Sludge250111-Plate1-7CD, Cmpd 5774, +MSn(641.6682), 26.52 min	CID	641.6682	0	7.7047386	3	LGGGMVITNHTAPTAGNSPK	peptide15503046(pre=-,post=-)	111	105	1.4692114E-21	6.21021E-13
SD3.mgf	index=98374	-1	Sludge250111-Plate1-11GH, Cmpd 9169, +MSn(734.7391), 38.30 min	CID	734.7391	0	6.811829	3	LDGQELLATPAHEIANLGIAR	peptide15756607(pre=-,post=-)	153	145	1.4887053E-21	6.2979407E-13
SD3.mgf	index=500790	-1	Sludge250111-Plate1-7GH, Cmpd 7123, +MSn(913.9508), 29.70 min	CID	913.9508	0	3.005184	2	VAYVTGGM+15.995GGIGTAIC+57.021QR	peptide14996667(pre=-,post=-)	126	120	1.4980598E-21	6.3176417E-13
SD3.mgf	index=584364	-1	Sludge250111-Plate1-9EF, Cmpd 6159, +MSn(824.3695), 26.90 min	CID	824.3695	0	-1.6288463	2	ATEADVAADEAADEAAK	peptide14174048(pre=-,post=-)	103	98	1.5046748E-21	6.3353386E-13
SD3.mgf	index=111155	-1	Sludge250111-Plate1-12AB, Cmpd 9610, +MSn(1202.1216), 39.38 min	CID	1202.1216	0	2.3355572	2	IVINVIPTGPGGGFSFDDNITGGR	peptide16296733(pre=-,post=-)	140	113	1.5255298E-21	6.4643907E-13
SD3.mgf	index=490525	-1	Sludge250111-Plate1-7EF, Cmpd 9981, +MSn(873.084), 37.89 min	CID	873.084	0	-2.0972219	3	ATQQDPWQEFASAHQVGELVYGR	peptide16093555(pre=-,post=-)	135	114	1.5271631E-21	6.4683957E-13
SD3.mgf	index=373816	-1	Sludge250111-Plate1-5CD, Cmpd 10722, +MSn(967.8), 41.10 min	CID	967.8	0	-0.1891976	3	TDFTVHGDDLLITGVANDIVNAGTGDDR	peptide16707770(pre=-,post=-)	118	92	1.5398253E-21	6.532527E-13
SD3.mgf	index=6802	-1	Sludge250111-Plate1-10AB, Cmpd 8517, +MSn(1033.5089), 34.41 min	CID	1033.5089	0	3.3071606	2	ELGTEASPGTFVATVSGDTAR	peptide15695932(pre=-,post=-)	176	168	1.5516351E-21	6.5641644E-13
SD3.mgf	index=43090	-1	Sludge250111-Plate1-10GH, Cmpd 5417, +MSn(750.0366), 24.55 min	CID	750.0366	0	0.08137624	3	SLVVHPASTTHSQLNDEEQR	peptide15591812(pre=-,post=-)	132	116	1.5715074E-21	6.642604E-13
SD3.mgf	index=157348	-1	Sludge250111-Plate1-1AB, Cmpd 9542, +MSn(1025.0253), 39.05 min	CID	1025.0253	0	7.0263624	2	FTVTLNGFTGSTASTLEFR	peptide15123065(pre=-,post=-)	157	147	1.5974699E-21	6.745095E-13
SD3.mgf	index=72315	-1	Sludge250111-Plate1-11CD, Cmpd 7990, +MSn(1076.5518), 33.96 min	CID	1076.5518	0	3.7418873	2	TGIEIGTGNTGNTGIASFNVTK	peptide16050100(pre=-,post=-)	127	114	1.6087357E-21	6.8103357E-13
SD3.mgf	index=244980	-1	Sludge250111-Plate1-2GH, Cmpd 8335, +MSn(876.9124), 33.38 min	CID	876.9124	0	3.7585404	2	ATLVPGFVESGTC+57.021DDGK	peptide14174816(pre=-,post=-)	94	88	1.6464942E-21	6.93246E-13
SD3.mgf	index=157000	-1	Sludge250111-Plate1-1AB, Cmpd 9149, +MSn(1277.1143), 37.61 min	CID	1277.1143	0	4.205666	2	ANTQTENVFQYGEPEVTIIEDR	peptide15899520(pre=-,post=-)	161	133	1.6640686E-21	7.0445787E-13
SD3.mgf	index=515297	-1	Sludge250111-Plate1-8AB, Cmpd 8586, +MSn(921.0657), 35.22 min	CID	921.0657	0	-5.301236	3	SDSDFIFYNNLTSADGSVEHTGDNR	peptide16455338(pre=-,post=-)	101	83	1.669356E-21	7.0763463E-13
SD3.mgf	index=371447	-1	Sludge250111-Plate1-5CD, Cmpd 8114, +MSn(835.4304), 31.50 min	CID	835.4304	0	1.8995204	2	LNANIAIGAGDGDDVVR	peptide14377965(pre=-,post=-)	122	119	1.672819E-21	7.0432993E-13
SD3.mgf	index=538329	-1	Sludge250111-Plate1-8EF, Cmpd 7658, +MSn(577.7736), 31.68 min	CID	577.7736	0	-0.6338308	4	VNTFADATGDHQWIHVDPER	peptide15636067(pre=-,post=-)	136	114	1.6777285E-21	7.09159E-13
SD3.mgf	index=35426	-1	Sludge250111-Plate1-10EF, Cmpd 11890, +MSn(1006.4778), 46.63 min	CID	1006.4778	0	2.607627	2	LNLATFVTTWMDDEAER	peptide14378947(pre=-,post=-)	176	170	1.6830793E-21	7.0864994E-13
SD3.mgf	index=370016	-1	Sludge250111-Plate1-5CD, Cmpd 6539, +MSn(868.4073), 25.64 min	CID	868.4073	0	-1.194827	2	EGGTLTTNASGEVTADGR	peptide14700494(pre=-,post=-)	130	127	1.7559916E-21	7.405395E-13
SD3.mgf	index=284160	-1	Sludge250111-Plate1-3EF, Cmpd 8158, +MSn(907.5028), 34.33 min	CID	907.5028	0	4.2371564	2	AILVSDPALAGSDALTTAK	peptide15055631(pre=-,post=-)	131	122	1.7564978E-21	7.4165684E-13
SD3.mgf	index=286372	-1	Sludge250111-Plate1-3EF, Cmpd 10602, +MSn(937.9827), 43.19 min	CID	937.9827	0	4.6200385	2	IGTPEDIAEAAVFLASDR	peptide14781490(pre=-,post=-)	138	137	1.7637068E-21	7.437932E-13
SD3.mgf	index=296138	-1	Sludge250111-Plate1-3GH, Cmpd 8039, +MSn(685.3535), 34.46 min	CID	685.3535	0	-4.5418587	3	INIIDTPGHVDFTVEVER	peptide14791235(pre=-,post=-)	117	107	1.7973148E-21	7.5796644E-13
SD3.mgf	index=246901	-1	Sludge250111-Plate1-2GH, Cmpd 10479, +MSn(952.9883), 41.15 min	CID	952.9883	0	2.7539887	2	EPAVFLFDEPLSNLDAK	peptide14226125(pre=-,post=-)	84	84	1.8105845E-21	7.623352E-13
SD3.mgf	index=575377	-1	Sludge250111-Plate1-9CD, Cmpd 9370, +MSn(856.4184), 38.71 min	CID	856.4184	0	0.49887568	2	GYAEDLVINFAADGTR	peptide13718590(pre=-,post=-)	115	115	1.8485447E-21	7.7685314E-13
SD3.mgf	index=422932	-1	Sludge250111-Plate1-6CD, Cmpd 9086, +MSn(1110.0311), 37.60 min	CID	1110.0311	0	-2.9691858	2	QGGYGYNTPIQYAIDTAATSK	peptide15814268(pre=-,post=-)	124	107	1.8567927E-21	7.855128E-13
SD3.mgf	index=399405	-1	Sludge250111-Plate1-5GH, Cmpd 11312, +MSn(975.4589), 46.61 min	CID	975.4589	0	-2.815674	2	DFPDVVAMVEDATDQLGK	peptide14685677(pre=-,post=-)	99	94	1.8753564E-21	7.9087827E-13
SD3.mgf	index=408934	-1	Sludge250111-Plate1-6AB, Cmpd 7718, +MSn(1048.5402), 33.20 min	CID	1048.5402	0	5.3553166	2	AGTASLDPNTQEANLEPLVR	peptide15387586(pre=-,post=-)	157	147	1.8779476E-21	7.937897E-13
SD3.mgf	index=574750	-1	Sludge250111-Plate1-9CD, Cmpd 8679, +MSn(932.9772), 36.19 min	CID	932.9772	0	1.6354971	2	EVGVGADIVEYPVTFNR	peptide14230594(pre=-,post=-)	140	134	1.9035607E-21	8.014823E-13
SD3.mgf	index=167142	-1	Sludge250111-Plate1-1CD, Cmpd 9158, +MSn(874.9636), 36.49 min	CID	874.9636	0	1.2556342	2	VIASDAIDAAQTYAALR	peptide14589461(pre=-,post=-)	131	129	1.908508E-21	8.035653E-13
SD3.mgf	index=490457	-1	Sludge250111-Plate1-7EF, Cmpd 9906, +MSn(887.4904), 37.62 min	CID	887.4904	0	11.6915045	2	VGIIGSGIMGSGIAEVASR	peptide15345974(pre=-,post=-)	142	137	1.9493927E-21	8.2310406E-13
SD3.mgf	index=420317	-1	Sludge250111-Plate1-6CD, Cmpd 6208, +MSn(484.9877), 27.44 min	CID	484.9877	0	1.5101888	4	SPLTGTVTDSHHGGWSAAR	peptide15303558(pre=-,post=-)	114	107	1.9508592E-21	8.237232E-13
SD3.mgf	index=18060	-1	Sludge250111-Plate1-10CD, Cmpd 6776, +MSn(930.9678), 29.23 min	CID	930.9678	0	4.523728	2	FADEVQTVNQQAGALNR	peptide14232674(pre=-,post=-)	114	111	1.953029E-21	8.2231054E-13
SD3.mgf	index=526389	-1	Sludge250111-Plate1-8CD, Cmpd 7404, +MSn(639.9821), 31.60 min	CID	639.9821	0	2.193517	3	YQVPEGFQGGTTPLHMR	peptide14634305(pre=-,post=-)	89	86	1.965714E-21	8.276515E-13
SD3.mgf	index=257230	-1	Sludge250111-Plate1-3AB, Cmpd 7618, +MSn(954.5317), 34.21 min	CID	954.5317	0	6.4582357	2	QAAVEAGIPLDVPATTINK	peptide15267021(pre=-,post=-)	67	63	1.9772078E-21	8.348486E-13
SD3.mgf	index=503494	-1	Sludge250111-Plate1-7GH, Cmpd 10102, +MSn(1166.1016), 40.34 min	CID	1166.1016	0	3.8732638	2	AFTLPELPYAENALEPTIDAR	peptide15991753(pre=M,post=-)	151	133	1.9875644E-21	8.4083554E-13
SD3.mgf	index=46018	-1	Sludge250111-Plate1-10GH, Cmpd 8648, +MSn(1096.5116), 35.78 min	CID	1096.5116	0	-3.2284453	2	FIYGMADGPHNPLFADAEAR	peptide15437869(pre=-,post=-)	173	147	2.006293E-21	8.4804E-13
SD3.mgf	index=34745	-1	Sludge250111-Plate1-10EF, Cmpd 11139, +MSn(1347.6947), 43.85 min	CID	1347.6947	0	4.166565	2	VGVTPDVLVGC+57.021TGGGSNFGGLAFPFLR	peptide16647995(pre=-,post=-)	190	141	2.0244074E-21	8.586316E-13
SD3.mgf	index=34666	-1	Sludge250111-Plate1-10EF, Cmpd 11044, +MSn(1081.0333), 43.50 min	CID	1081.0333	0	0.56460047	2	VDM+15.995VDDEELLELVELEVR	peptide14998616(pre=-,post=-)	161	154	2.0245456E-21	8.537945E-13
SD3.mgf	index=322331	-1	Sludge250111-Plate1-4CD, Cmpd 7710, +MSn(645.8163), 32.49 min	CID	645.8163	0	-1.4176261	4	NM+15.995ISVELDGSTLQHEIAAQHGASR	peptide16319582(pre=-,post=-)	148	128	2.0246592E-21	8.5794387E-13
SD3.mgf	index=246134	-1	Sludge250111-Plate1-2GH, Cmpd 9623, +MSn(938.4784), 38.02 min	CID	938.4784	-1	12.83685	2	AILDDVYADQVAELADR	peptide14159619(pre=-,post=-)	122	120	2.0460644E-21	8.6148254E-13
SD3.mgf	index=474343	-1	Sludge250111-Plate1-7CD, Cmpd 7824, +MSn(928.9416), 33.87 min	CID	928.9416	0	-0.7884471	2	GEFQYALGEVAGNSTASR	peptide14739811(pre=-,post=-)	127	121	2.0574104E-21	8.6765436E-13
SD3.mgf	index=458893	-1	Sludge250111-Plate1-7AB, Cmpd 6163, +MSn(819.9136), 26.94 min	CID	819.9136	0	7.0719414	2	VGAAYQSVDSATGVASR	peptide14586191(pre=-,post=-)	132	132	2.0642577E-21	8.691427E-13
SD3.mgf	index=584708	-1	Sludge250111-Plate1-9EF, Cmpd 6537, +MSn(888.9627), 28.30 min	CID	888.9627	1	0.7912071	2	IAITAANDASTAATNAATK	peptide15156091(pre=-,post=-)	128	120	2.0716454E-21	8.747236E-13
SD3.mgf	index=156855	-1	Sludge250111-Plate1-1AB, Cmpd 8990, +MSn(1277.1064), 37.04 min	CID	1277.1064	0	-1.9116665	2	ANTQTENVFQYGEPEVTIIEDR	peptide15899520(pre=-,post=-)	157	128	2.0901479E-21	8.84832E-13
SD3.mgf	index=72267	-1	Sludge250111-Plate1-11CD, Cmpd 7938, +MSn(928.9441), 33.77 min	CID	928.9441	0	1.9054139	2	GEFQYALGEVAGNSTASR	peptide14739811(pre=-,post=-)	126	121	2.1271575E-21	8.970682E-13
SD3.mgf	index=472995	-1	Sludge250111-Plate1-7CD, Cmpd 6329, +MSn(752.3746), 28.49 min	CID	752.3746	0	0.8112343	2	MGVTVNC+57.021VGPAAATR	peptide13195780(pre=-,post=-)	84	84	2.1421653E-21	8.972346E-13
SD3.mgf	index=59113	-1	Sludge250111-Plate1-11AB, Cmpd 8144, +MSn(882.908), 33.89 min	CID	882.908	0	0.69129735	2	GTIDAAEWVGPYDDQK	peptide13714057(pre=-,post=-)	85	83	2.1594822E-21	9.0752503E-13
SD3.mgf	index=147088	-1	Sludge250111-Plate1-12GH, Cmpd 10038, +MSn(967.8013), 40.48 min	CID	967.8013	0	1.1351856	3	TDFTVHGDDLLITGVANDIVNAGTGDDR	peptide16707770(pre=-,post=-)	107	83	2.1619658E-21	9.171884E-13
SD3.mgf	index=19702	-1	Sludge250111-Plate1-10CD, Cmpd 8582, +MSn(1057.0291), 35.53 min	CID	1057.029	0	4.734881	2	TSDTAGDGTTTATVLAQAIYR	peptide15857150(pre=-,post=-)	233	192	2.1776394E-21	9.212464E-13
SD3.mgf	index=167198	-1	Sludge250111-Plate1-1CD, Cmpd 9220, +MSn(1009.9887), 36.71 min	CID	1009.9887	0	1.7525172	2	ASLSTDSFISAASFQETTR	peptide15064342(pre=-,post=-)	156	146	2.207963E-21	9.322817E-13
SD3.mgf	index=446849	-1	Sludge250111-Plate1-6GH, Cmpd 8308, +MSn(865.3958), 34.39 min	CID	865.3958	0	1.5516317	2	FANDDFDVYVNPTGR	peptide12940876(pre=-,post=-)	103	103	2.214632E-21	9.275869E-13
SD3.mgf	index=461662	-1	Sludge250111-Plate1-7AB, Cmpd 9213, +MSn(997.5), 37.51 min	CID	997.5	0	3.0594156	2	LFGAEPANFLDVGGGATTEK	peptide15500849(pre=-,post=-)	127	117	2.2365433E-21	9.453644E-13
SD3.mgf	index=436438	-1	Sludge250111-Plate1-6EF, Cmpd 11033, +MSn(831.4203), 44.90 min	CID	831.4203	0	1.9820932	3	EGIEQFIVEQLHSYQATLSGSR	peptide15919935(pre=-,post=-)	162	139	2.2567791E-21	9.553727E-13
SD3.mgf	index=410561	-1	Sludge250111-Plate1-6AB, Cmpd 9515, +MSn(1037.1044), 39.53 min	CID	1037.1044	0	2.942584	2	VSATQQVTVVVPLYLVGTAK	peptide15638099(pre=-,post=-)	125	116	2.2587924E-21	9.547689E-13
SD3.mgf	index=257038	-1	Sludge250111-Plate1-3AB, Cmpd 7407, +MSn(812.3703), 33.48 min	CID	812.3703	0	12.246696	3	WDESGIEMEAAASDEGHTLTGTK	peptide16234418(pre=-,post=-)	105	84	2.2653442E-21	9.595009E-13
SD3.mgf	index=446341	-1	Sludge250111-Plate1-6GH, Cmpd 7748, +MSn(628.6873), 32.47 min	CID	628.6873	0	7.1842294	3	AEGIVPAPEPTHAIAAAIR	peptide15050101(pre=-,post=-)	100	97	2.2866146E-21	9.654914E-13
SD3.mgf	index=539731	-1	Sludge250111-Plate1-8EF, Cmpd 9201, +MSn(1199.574), 37.26 min	CID	1199.574	0	0.9158533	2	YIGVPTSDMFYATQGNTLTYR	peptide15885160(pre=-,post=-)	128	106	2.2898843E-21	9.687315E-13
SD3.mgf	index=57479	-1	Sludge250111-Plate1-11AB, Cmpd 6346, +MSn(609.8133), 27.61 min	CID	609.8133	-1	5.276651	4	TVAIIGYGSQGHAHAQNLNDSGVK	peptide16357992(pre=-,post=-)	131	107	2.3082122E-21	9.780986E-13
SD3.mgf	index=295351	-1	Sludge250111-Plate1-3GH, Cmpd 7171, +MSn(735.9003), 31.36 min	CID	735.9003	0	1.5758517	2	LVTVDGAGAVADVAGR	peptide13852885(pre=-,post=-)	98	98	2.3138136E-21	9.723829E-13
SD3.mgf	index=85553	-1	Sludge250111-Plate1-11EF, Cmpd 8858, +MSn(887.4841), 37.61 min	CID	887.4841	0	4.5390544	2	VGIIGSGIMGSGIAEVASR	peptide15345974(pre=-,post=-)	170	163	2.3676678E-21	9.997149E-13
SD3.mgf	index=501513	-1	Sludge250111-Plate1-7GH, Cmpd 7918, +MSn(915.4156), 32.53 min	CID	915.4156	0	-3.4004035	2	SADGADGYEAVQVTFGSR	peptide14924598(pre=-,post=-)	134	130	2.3685331E-21	9.988615E-13
SD3.mgf	index=219276	-1	Sludge250111-Plate1-2CD, Cmpd 10933, +MSn(1028.5879), 41.52 min	CID	1028.5879	0	14.004149	2	VNQIGTLTQTLEAVQLATR	peptide15353245(pre=-,post=-)	154	147	2.3740512E-21	1.0024102E-12
SD3.mgf	index=43084	-1	Sludge250111-Plate1-10GH, Cmpd 5410, +MSn(750.0404), 24.52 min	CID	750.0404	0	5.1267033	3	SLVVHPASTTHSQLNDEEQR	peptide15591812(pre=-,post=-)	133	116	2.3872182E-21	1.0090533E-12
SD3.mgf	index=501664	-1	Sludge250111-Plate1-7GH, Cmpd 8084, +MSn(996.0449), 33.11 min	CID	996.0449	0	4.166888	2	VPM+15.995AGSTIVHPIIGELGAGR	peptide15636789(pre=-,post=-)	194	185	2.387885E-21	1.0093351E-12
SD3.mgf	index=99034	-1	Sludge250111-Plate1-11GH, Cmpd 9895, +MSn(1024.8955), 40.97 min	CID	1024.8955	0	4.764228	3	ALASGPSLLLLDEPASGLTHSEVAELGGVIR	peptide16818261(pre=-,post=-)	150	114	2.4159963E-21	1.0254638E-12
SD3.mgf	index=20161	-1	Sludge250111-Plate1-10CD, Cmpd 9087, +MSn(1031.0543), 37.30 min	CID	1031.0543	0	9.234792	2	TSDIAGDGTTTATVLAQAIVR	peptide15857129(pre=-,post=-)	229	197	2.4354562E-21	1.0303154E-12
SD3.mgf	index=97356	-1	Sludge250111-Plate1-11GH, Cmpd 8048, +MSn(922.4437), 34.25 min	CID	922.4437	0	5.0287027	2	SADGVDGYEAVQVTFGTK	peptide14924607(pre=-,post=-)	98	92	2.5918771E-21	1.0930506E-12
SD3.mgf	index=247250	-1	Sludge250111-Plate1-2GH, Cmpd 10864, +MSn(1148.0735), 42.56 min	CID	1148.0735	0	9.782107	2	ATGEAFPETMDQLLSVTDTIR	peptide15673021(pre=-,post=-)	155	142	2.6002736E-21	1.1000411E-12
SD3.mgf	index=57714	-1	Sludge250111-Plate1-11AB, Cmpd 6605, +MSn(1066.4873), 28.53 min	CID	1066.4873	0	2.174748	2	LDSSVTNTNNTSSDSEFSVK	peptide15498959(pre=-,post=-)	149	132	2.6256308E-21	1.1098279E-12
SD3.mgf	index=489440	-1	Sludge250111-Plate1-7EF, Cmpd 8787, +MSn(721.9913), 33.56 min	CID	721.9913	0	-1.1835201	3	ESHGIMMM+15.995LQSPGGTWETR	peptide15102120(pre=-,post=-)	60	58	2.6511963E-21	1.1194308E-12
SD3.mgf	index=295502	-1	Sludge250111-Plate1-3GH, Cmpd 7337, +MSn(727.3181), 31.96 min	CID	727.3181	0	-7.720406	3	ESHGIM+15.995MM+15.995LQSPGGTWETR	peptide15102120(pre=-,post=-)	79	74	2.6532178E-21	1.1202844E-12
SD3.mgf	index=285153	-1	Sludge250111-Plate1-3EF, Cmpd 9253, +MSn(887.4765), 38.25 min	CID	887.4765	0	-3.988866	2	VGIIGSGIMGSGIAEVASR	peptide15345974(pre=-,post=-)	134	129	2.6601987E-21	1.123232E-12
SD3.mgf	index=284032	-1	Sludge250111-Plate1-3EF, Cmpd 8013, +MSn(818.3845), 33.80 min	CID	818.3845	0	0.96954155	3	YLEGGDDIFGPDYGGATVHTNVR	peptide16239551(pre=-,post=-)	153	129	2.6705966E-21	1.1311481E-12
SD3.mgf	index=232507	-1	Sludge250111-Plate1-2EF, Cmpd 9956, +MSn(749.0586), 38.48 min	CID	749.0586	0	0.08148249	3	FILDYAVTSVIPGSANADHVR	peptide15705857(pre=-,post=-)	82	74	2.693799E-21	1.1396069E-12
SD3.mgf	index=538831	-1	Sludge250111-Plate1-8EF, Cmpd 8210, +MSn(784.3962), 33.67 min	CID	784.3962	0	0.07781165	3	ASVTVLNNSQHEVHLLDFDGR	peptide15672621(pre=-,post=-)	105	101	2.736362E-21	1.157613E-12
SD3.mgf	index=502935	-1	Sludge250111-Plate1-7GH, Cmpd 9484, +MSn(734.7369), 38.10 min	CID	734.7369	0	3.82127	3	LDGQELLATPAHEIANLGIAR	peptide15756607(pre=-,post=-)	139	132	2.7830526E-21	1.1773654E-12
SD3.mgf	index=459127	-1	Sludge250111-Plate1-7AB, Cmpd 6421, +MSn(813.0831), 27.84 min	CID	813.0831	0	5.3297367	3	TVAIIGYGSQGHAHAQNLNDSGVK	peptide16357992(pre=-,post=-)	162	133	2.7959987E-21	1.1847968E-12
SD3.mgf	index=446809	-1	Sludge250111-Plate1-6GH, Cmpd 8263, +MSn(1004.4781), 34.24 min	CID	1004.4781	0	-3.9495828	3	QVHAGQVSDPTTGAC+57.021ATPIYQTTAFSFR	peptide16699978(pre=-,post=-)	119	90	2.8172E-21	1.1951638E-12
SD3.mgf	index=471267	-1	Sludge250111-Plate1-7CD, Cmpd 4397, +MSn(577.6077), 21.54 min	CID	577.6077	0	3.3814154	3	GVVM+15.995NPVDHPHGGGEGR	peptide14288092(pre=-,post=-)	123	118	2.825003E-21	1.1894497E-12
SD3.mgf	index=21453	-1	Sludge250111-Plate1-10CD, Cmpd 10538, +MSn(1046.4994), 42.58 min	CID	1046.4994	0	-0.4665851	3	FYGAGDGTDSVLLLGFESADHPVDAWLER	peptide16732194(pre=-,post=-)	125	99	2.8286778E-21	1.2002532E-12
SD3.mgf	index=539029	-1	Sludge250111-Plate1-8EF, Cmpd 8428, +MSn(776.3831), 34.46 min	CID	776.3831	0	2.515678	2	QGNALSWATSGGAGFK	peptide13947518(pre=-,post=-)	89	88	2.8516882E-21	1.1984254E-12
SD3.mgf	index=72332	-1	Sludge250111-Plate1-11CD, Cmpd 8009, +MSn(903.8972), 34.03 min	CID	903.8972	0	6.6174393	2	MYTGDENAFFADAAQR	peptide13870973(pre=-,post=-)	134	131	2.8841512E-21	1.212068E-12
SD3.mgf	index=145439	-1	Sludge250111-Plate1-12GH, Cmpd 8224, +MSn(784.3967), 33.80 min	CID	784.3967	0	0.7781165	3	ASVTVLNNSQHEVHLLDFDGR	peptide15672621(pre=-,post=-)	113	105	2.8990142E-21	1.2264227E-12
SD3.mgf	index=218837	-1	Sludge250111-Plate1-2CD, Cmpd 10441, +MSn(1242.6658), 39.74 min	CID	1242.6658	0	10.511001	2	GIYPAVDPLASTSTILDPQVVGDR	peptide16278695(pre=-,post=-)	161	129	3.0121713E-21	1.2763995E-12
SD3.mgf	index=190756	-1	Sludge250111-Plate1-1GH, Cmpd 8740, +MSn(685.3539), 34.65 min	CID	685.3539	0	-4.0075226	3	VQIIDTPGHVDFTVEVER	peptide15014166(pre=-,post=-)	98	92	3.023169E-21	1.2749356E-12
SD3.mgf	index=155593	-1	Sludge250111-Plate1-1AB, Cmpd 7594, +MSn(873.9149), 32.02 min	CID	873.9149	0	-3.911085	2	NLDEGQTVEFDVAPGR	peptide13885205(pre=-,post=-)	175	173	3.0685277E-21	1.2895524E-12
SD3.mgf	index=489773	-1	Sludge250111-Plate1-7EF, Cmpd 9154, +MSn(1207.1089), 34.89 min	CID	1207.1089	0	4.5506988	2	GAIVNTASVAAFDGQIGQASYSASK	peptide16402807(pre=-,post=-)	147	121	3.1728853E-21	1.3449758E-12
SD3.mgf	index=35096	-1	Sludge250111-Plate1-10EF, Cmpd 11527, +MSn(1073.0408), 45.29 min	CID	1073.0408	0	5.1192765	2	VDMVDDEELLELVELEVR	peptide14998616(pre=-,post=-)	132	122	3.2311195E-21	1.3626328E-12
SD3.mgf	index=45611	-1	Sludge250111-Plate1-10GH, Cmpd 8201, +MSn(865.3884), 34.24 min	CID	865.3884	0	-6.9823422	2	FANDDFDVYVNPTGR	peptide12940876(pre=-,post=-)	100	100	3.2319726E-21	1.3536946E-12
SD3.mgf	index=270859	-1	Sludge250111-Plate1-3CD, Cmpd 8147, +MSn(818.3823), 34.00 min	CID	818.3823	0	-1.7153428	3	YLEGGDDIFGPDYGGATVHTNVR	peptide16239551(pre=-,post=-)	157	136	3.232235E-21	1.3690336E-12
SD3.mgf	index=231285	-1	Sludge250111-Plate1-2EF, Cmpd 8612, +MSn(824.3824), 33.78 min	CID	824.3824	0	-2.5913033	2	AALC+57.021FGQMDEPPGVR	peptide12814001(pre=-,post=-)	87	87	3.2331073E-21	1.3541698E-12
SD3.mgf	index=433891	-1	Sludge250111-Plate1-6EF, Cmpd 7833, +MSn(824.3866), 33.58 min	CID	824.3866	0	2.5172663	2	AALC+57.021FGQMDEPPGVR	peptide12814001(pre=-,post=-)	89	89	3.2331073E-21	1.3541698E-12
SD3.mgf	index=232304	-1	Sludge250111-Plate1-2EF, Cmpd 9733, +MSn(1031.0458), 37.67 min	CID	1031.0458	0	0.94715816	2	TSDIAGDGTTTATVLAQAIVR	peptide15857129(pre=-,post=-)	204	179	3.316461E-21	1.4030229E-12
SD3.mgf	index=539332	-1	Sludge250111-Plate1-8EF, Cmpd 8761, +MSn(1009.4761), 35.66 min	CID	1009.4761	-1	-9.096002	2	ASLSTDSFISAASFQETTR	peptide15064342(pre=-,post=-)	139	131	3.3246647E-21	1.4037935E-12
SD3.mgf	index=459080	-1	Sludge250111-Plate1-7AB, Cmpd 6369, +MSn(813.0784), 27.65 min	CID	813.0784	0	-0.4504003	3	TVAIIGYGSQGHAHAQNLNDSGVK	peptide16357992(pre=-,post=-)	154	124	3.3329462E-21	1.4123269E-12
SD3.mgf	index=131929	-1	Sludge250111-Plate1-12EF, Cmpd 6506, +MSn(776.3656), 27.95 min	CID	776.3656	0	1.179249	2	STPYAAQMAAEQAGR	peptide13395147(pre=-,post=-)	130	129	3.468315E-21	1.4526853E-12
SD3.mgf	index=69838	-1	Sludge250111-Plate1-11CD, Cmpd 5266, +MSn(646.9973), 24.13 min	CID	646.9973	0	3.6791186	3	LGGGM+15.995VITNHTAPTAGNSPK	peptide15503046(pre=-,post=-)	113	103	3.4691135E-21	1.4663596E-12
SD3.mgf	index=574783	-1	Sludge250111-Plate1-9CD, Cmpd 8715, +MSn(932.9849), 36.32 min	CID	932.9849	0	9.943822	2	EVGVGADIVEYPVTFNR	peptide14230594(pre=-,post=-)	114	110	3.4963083E-21	1.4720987E-12
SD3.mgf	index=270955	-1	Sludge250111-Plate1-3CD, Cmpd 8253, +MSn(903.8841), 34.38 min	CID	903.8841	0	-7.900412	2	MYTGDENAFFADAAQR	peptide13870973(pre=-,post=-)	137	134	3.5193934E-21	1.4790294E-12
SD3.mgf	index=71987	-1	Sludge250111-Plate1-11CD, Cmpd 7630, +MSn(751.3706), 32.69 min	CID	751.3706	0	1.3809419	3	QTNLDLTAYGVSGSSFHTPTR	peptide15819597(pre=-,post=-)	106	95	3.528096E-21	1.4925547E-12
SD3.mgf	index=460797	-1	Sludge250111-Plate1-7AB, Cmpd 8258, +MSn(1199.0781), 34.14 min	CID	1199.0781	0	5.802831	2	SNVDPQQINYVTVGTTMATDSR	peptide16038046(pre=-,post=-)	173	153	3.5713987E-21	1.5118967E-12
SD3.mgf	index=374110	-1	Sludge250111-Plate1-5CD, Cmpd 11065, +MSn(1068.5369), 42.36 min	CID	1068.5369	0	1.0281667	2	VNLDNMENVIATGLGAVDYK	peptide15635743(pre=-,post=-)	115	103	3.6054497E-21	1.5239875E-12
SD3.mgf	index=20622	-1	Sludge250111-Plate1-10CD, Cmpd 9594, +MSn(1071.8744), 39.12 min	CID	1071.8744	0	6.263709	3	MGQGALDVLGSDGQFVPAIHSVGYPLVDADGK	peptide16870174(pre=-,post=-)	91	65	3.6075903E-21	1.5314331E-12
SD3.mgf	index=46902	-1	Sludge250111-Plate1-10GH, Cmpd 9634, +MSn(1350.1085), 39.29 min	CID	1350.1085	0	-2.079545	2	TGDGDGAAGSVGWC+57.021NGFLGTGLPVDYR	peptide16642339(pre=-,post=-)	150	115	3.771859E-21	1.5997953E-12
SD3.mgf	index=489603	-1	Sludge250111-Plate1-7EF, Cmpd 8967, +MSn(907.5044), 34.20 min	CID	907.5044	0	5.9858236	2	AILVSDPALAGSDALTTAK	peptide15055631(pre=-,post=-)	119	106	3.783667E-21	1.597601E-12
SD3.mgf	index=423039	-1	Sludge250111-Plate1-6CD, Cmpd 9203, +MSn(1031.0555), 38.02 min	CID	1031.0555	0	10.41874	2	TSDIAGDGTTTATVLAQAIVR	peptide15857129(pre=-,post=-)	128	112	3.811756E-21	1.6125564E-12
SD3.mgf	index=98337	-1	Sludge250111-Plate1-11GH, Cmpd 9128, +MSn(1023.981), 38.15 min	CID	1023.981	0	2.2054176	2	EADEVESLVGYSYSTLER	peptide14696851(pre=-,post=-)	115	108	3.842543E-21	1.6204834E-12
SD3.mgf	index=232973	-1	Sludge250111-Plate1-2EF, Cmpd 10471, +MSn(842.1111), 40.35 min	CID	842.1111	0	7.3928866	3	TNDIAGDGTTTATVLAQAIVHEGLR	peptide16469544(pre=-,post=-)	151	125	3.8775517E-21	1.6436817E-12
SD3.mgf	index=32884	-1	Sludge250111-Plate1-10EF, Cmpd 8975, +MSn(650.0048), 36.02 min	CID	650.0048	0	1.7840946	3	FLSQPFHVAEVFTGSPGK	peptide14724433(pre=-,post=-)	103	95	4.0065163E-21	1.6896344E-12
SD3.mgf	index=573473	-1	Sludge250111-Plate1-9CD, Cmpd 7273, +MSn(728.9254), 31.03 min	CID	728.9254	0	4.521606	2	LVSEVGVGTVAAGVAK	peptide13852320(pre=-,post=-)	67	67	4.101447E-21	1.723638E-12
SD3.mgf	index=562615	-1	Sludge250111-Plate1-9AB, Cmpd 8435, +MSn(1078.9954), 34.69 min	CID	1078.9954	0	2.9414747	2	EDGEDVFVHYSNIDVAGYK	peptide15094501(pre=-,post=-)	138	121	4.118967E-21	1.7391766E-12
SD3.mgf	index=296608	-1	Sludge250111-Plate1-3GH, Cmpd 8558, +MSn(690.0301), 36.29 min	CID	690.0301	0	2.2997804	3	INIIDTPGHVDFTIEVER	peptide14791234(pre=-,post=-)	117	107	4.168198E-21	1.7578189E-12
SD3.mgf	index=214655	-1	Sludge250111-Plate1-2CD, Cmpd 5833, +MSn(817.3918), 23.99 min	CID	817.3918	0	-0.8213762	2	ELAVQSANATNSASDR	peptide13638528(pre=-,post=-)	158	154	4.199752E-21	1.7649508E-12
SD3.mgf	index=501050	-1	Sludge250111-Plate1-7GH, Cmpd 7409, +MSn(735.9017), 30.72 min	CID	735.9017	0	3.4005222	2	LVTVDGAGAVADVAGR	peptide13852885(pre=-,post=-)	104	102	4.217579E-21	1.7724427E-12
SD3.mgf	index=434939	-1	Sludge250111-Plate1-6EF, Cmpd 8987, +MSn(1072.6053), 37.53 min	CID	1072.6053	0	11.608479	2	M+15.995PLALAVNYGAGPIAAGVTLTK	peptide15994478(pre=-,post=-)	100	90	4.2215934E-21	1.7871466E-12
SD3.mgf	index=72341	-1	Sludge250111-Plate1-11CD, Cmpd 8019, +MSn(903.8892), 34.06 min	CID	903.8892	0	-2.2283213	2	MYTGDENAFFADAAQR	peptide13870973(pre=-,post=-)	136	130	4.241874E-21	1.7826526E-12
SD3.mgf	index=537328	-1	Sludge250111-Plate1-8EF, Cmpd 6557, +MSn(776.3658), 27.74 min	CID	776.3658	0	1.4150989	2	STPYAAQMAAEQAGR	peptide13395147(pre=-,post=-)	132	130	4.2525157E-21	1.7811437E-12
SD3.mgf	index=269149	-1	Sludge250111-Plate1-3CD, Cmpd 6251, +MSn(989.0121), 27.09 min	CID	989.0121	0	1.0491265	2	LGGGLVVTNHDNGGVASQGPK	peptide15760502(pre=-,post=-)	153	137	4.2934967E-21	1.816356E-12
SD3.mgf	index=500355	-1	Sludge250111-Plate1-7GH, Cmpd 6644, +MSn(679.0375), 28.01 min	CID	679.0375	1	-2.307142	3	GIVLTHGHNDHINAAVPLR	peptide15134178(pre=-,post=-)	107	102	4.3178977E-21	1.8231725E-12
SD3.mgf	index=487844	-1	Sludge250111-Plate1-7EF, Cmpd 7032, +MSn(925.4079), 27.13 min	CID	925.4079	0	2.1105602	2	DDTTIVDGAGNSEDVEGR	peptide14684412(pre=-,post=-)	127	121	4.3398108E-21	1.8301918E-12
SD3.mgf	index=370224	-1	Sludge250111-Plate1-5CD, Cmpd 6768, +MSn(910.4619), 26.49 min	CID	910.4619	0	7.307149	2	AAALANTSDVASTDAATAAK	peptide15381394(pre=-,post=-)	112	96	4.3526793E-21	1.839834E-12
SD3.mgf	index=57470	-1	Sludge250111-Plate1-11AB, Cmpd 6336, +MSn(813.0815), 27.58 min	CID	813.0815	0	3.3029356	3	TVAIIGYGSQGHAHAQNLNDSGVK	peptide16357992(pre=-,post=-)	115	102	4.3809598E-21	1.8564197E-12
SD3.mgf	index=58765	-1	Sludge250111-Plate1-11AB, Cmpd 7761, +MSn(1093.0027), 32.56 min	CID	1093.0027	0	3.462199	2	SGTNQGSANYSGIDSGIWAGSR	peptide16032131(pre=-,post=-)	193	165	4.4313374E-21	1.8759386E-12
SD3.mgf	index=190438	-1	Sludge250111-Plate1-1GH, Cmpd 8390, +MSn(1048.5388), 33.40 min	CID	1048.5388	0	4.0746975	2	AGTASLDPNTQEANLEPLVR	peptide15387586(pre=-,post=-)	144	135	4.5089607E-21	1.9058925E-12
SD3.mgf	index=297869	-1	Sludge250111-Plate1-3GH, Cmpd 9952, +MSn(1024.8947), 41.33 min	CID	1024.8947	0	3.930488	3	ALASGPSLLLLDEPASGLTHSEVAELGGVIR	peptide16818261(pre=-,post=-)	127	88	4.5376665E-21	1.9260017E-12
SD3.mgf	index=45965	-1	Sludge250111-Plate1-10GH, Cmpd 8590, +MSn(731.3444), 35.59 min	CID	731.3444	0	-1.9194868	3	FIYGMADGPHNPLFADAEAR	peptide15437869(pre=-,post=-)	130	107	4.607382E-21	1.9474942E-12
SD3.mgf	index=20129	-1	Sludge250111-Plate1-10CD, Cmpd 9051, +MSn(1063.0267), 37.18 min	CID	1063.0267	0	-14.58355	2	TSDLAGDGTTTATVLAQAIYR	peptide15857133(pre=-,post=-)	190	154	4.7248807E-21	1.9988523E-12
SD3.mgf	index=18463	-1	Sludge250111-Plate1-10CD, Cmpd 7219, +MSn(1032.04), 30.78 min	CID	1032.04	0	3.430149	2	LVSPATTTTVEVPAQYETR	peptide15218094(pre=-,post=-)	160	145	4.7297646E-21	1.9970776E-12
SD3.mgf	index=167281	-1	Sludge250111-Plate1-1CD, Cmpd 9313, +MSn(1009.9941), 37.02 min	CID	1009.9941	0	7.070501	2	ASLSTDSFISAASFQETTR	peptide15064342(pre=-,post=-)	148	142	4.7898006E-21	2.022427E-12
SD3.mgf	index=433680	-1	Sludge250111-Plate1-6EF, Cmpd 7601, +MSn(835.9517), 32.78 min	CID	835.9517	0	0.14602557	2	TLAINVEGELPAGSTAK	peptide14559513(pre=-,post=-)	97	97	4.7983406E-21	2.0203112E-12
SD3.mgf	index=167567	-1	Sludge250111-Plate1-1CD, Cmpd 9631, +MSn(1277.0975), 38.11 min	CID	1277.0975	0	-8.889249	2	ANTQTENVFQYGEPEVTIIEDR	peptide15899520(pre=-,post=-)	161	126	4.826332E-21	2.0431534E-12
SD3.mgf	index=217512	-1	Sludge250111-Plate1-2CD, Cmpd 8976, +MSn(1056.0233), 34.75 min	CID	1056.0233	0	2.5430818	2	IAVWSNDPNIDPVGAC+57.021VGAR	peptide15473353(pre=-,post=-)	135	124	4.8646686E-21	2.0562467E-12
SD3.mgf	index=449205	-1	Sludge250111-Plate1-6GH, Cmpd 11157, +MSn(1082.9962), 44.62 min	CID	1082.9962	-1	5.6040535	2	C+57.021DMVDDAELLELVEMEVR	peptide14670214(pre=-,post=-)	137	125	4.9063107E-21	2.0690973E-12
SD3.mgf	index=167545	-1	Sludge250111-Plate1-1CD, Cmpd 9607, +MSn(1277.1062), 38.02 min	CID	1277.1062	0	-2.102833	2	ANTQTENVFQYGEPEVTIIEDR	peptide15899520(pre=-,post=-)	147	128	4.9141924E-21	2.0803478E-12
SD3.mgf	index=461933	-1	Sludge250111-Plate1-7AB, Cmpd 9512, +MSn(1199.1256), 38.59 min	CID	1199.1256	0	7.635016	2	IAVGPEAADVIDITQSATENINR	peptide16136929(pre=-,post=-)	202	171	4.9405454E-21	2.0925993E-12
SD3.mgf	index=372866	-1	Sludge250111-Plate1-5CD, Cmpd 9676, +MSn(1277.1127), 37.24 min	CID	1277.1127	0	2.963083	2	ANTQTENVFQYGEPEVTIIEDR	peptide15899520(pre=-,post=-)	194	158	4.9865553E-21	2.1109815E-12
SD3.mgf	index=372617	-1	Sludge250111-Plate1-5CD, Cmpd 9402, +MSn(1208.5295), 36.24 min	CID	1208.5295	0	-5.3533587	2	QVDANADNLWDEDEDGNGLLGR	peptide16024782(pre=-,post=-)	109	91	5.026959E-21	2.128086E-12
SD3.mgf	index=432449	-1	Sludge250111-Plate1-6EF, Cmpd 6242, +MSn(935.984), 27.93 min	CID	935.984	0	5.477638	2	IIVTQGDTEPASVEQQR	peptide14322897(pre=-,post=-)	124	116	5.0352677E-21	2.1200678E-12
SD3.mgf	index=71688	-1	Sludge250111-Plate1-11CD, Cmpd 7301, +MSn(851.0995), 31.50 min	CID	851.0995	0	8.031955	3	VTNVHVEETEGPSLDDATVVVAGGR	peptide16479425(pre=-,post=-)	143	116	5.0403625E-21	2.1365934E-12
SD3.mgf	index=502022	-1	Sludge250111-Plate1-7GH, Cmpd 8479, +MSn(659.0373), 34.51 min	CID	659.0373	0	9.0761175	3	VPMAGSTIVHPIIGELGAGR	peptide15636789(pre=-,post=-)	127	119	5.0618906E-21	2.1396105E-12
SD3.mgf	index=471920	-1	Sludge250111-Plate1-7CD, Cmpd 5125, +MSn(829.8997), 24.20 min	CID	829.8997	0	7.133937	2	M+15.995GHAGALISGGADTADAK	peptide14853230(pre=-,post=-)	101	99	5.08333E-21	2.1437498E-12
SD3.mgf	index=6985	-1	Sludge250111-Plate1-10AB, Cmpd 8718, +MSn(1083.1815), 35.12 min	CID	1083.1815	0	-6.3109407	3	TAEILELPNSGGNHSSPFGTENSEYIVAGTR	peptide16847126(pre=-,post=-)	135	100	5.1069158E-21	2.167618E-12
SD3.mgf	index=44170	-1	Sludge250111-Plate1-10GH, Cmpd 6612, +MSn(923.9538), 28.74 min	CID	923.9538	0	3.9635358	2	GITINTAHVEYETENR	peptide13701461(pre=-,post=-)	128	124	5.188541E-21	2.1804906E-12
SD3.mgf	index=432782	-1	Sludge250111-Plate1-6EF, Cmpd 6613, +MSn(831.8922), 29.27 min	CID	831.8922	0	2.6412935	2	VAMVYGQMNEPPGNR	peptide13455790(pre=-,post=-)	103	103	5.2012463E-21	2.1785143E-12
SD3.mgf	index=257834	-1	Sludge250111-Plate1-3AB, Cmpd 8285, +MSn(1131.5143), 36.52 min	CID	1131.5143	0	-1.4024674	2	YDAFAGGNIGNFTQMTGQVDR	peptide15882700(pre=-,post=-)	175	143	5.2358768E-21	2.2150283E-12
SD3.mgf	index=398220	-1	Sludge250111-Plate1-5GH, Cmpd 9363, +MSn(1122.0403), 39.47 min	CID	1122.0403	0	5.2220993	2	FDSLDAEGFISGPISDNVGFR	peptide15702036(pre=-,post=-)	126	111	5.302837E-21	2.2433557E-12
SD3.mgf	index=501847	-1	Sludge250111-Plate1-7GH, Cmpd 8286, +MSn(685.358), 33.82 min	CID	685.358	0	1.9592332	3	VQIIDTPGHVDFTVEVER	peptide15014166(pre=-,post=-)	121	109	5.4123203E-21	2.2824921E-12
SD3.mgf	index=5783	-1	Sludge250111-Plate1-10AB, Cmpd 7396, +MSn(642.6515), 30.50 min	CID	642.6515	0	2.469329	3	INVIDTPGHADFGGEVER	peptide14792233(pre=-,post=-)	145	132	5.4125012E-21	2.2825687E-12
SD3.mgf	index=203306	-1	Sludge250111-Plate1-2AB, Cmpd 8236, +MSn(828.945), 33.08 min	CID	828.945	0	5.3750134	2	LIADNAGLEGAVMVQR	peptide13811127(pre=-,post=-)	120	117	5.4718987E-21	2.299572E-12
SD3.mgf	index=232328	-1	Sludge250111-Plate1-2EF, Cmpd 9759, +MSn(1063.5461), 37.77 min	CID	1063.5461	1	2.096657	2	TSDLAGDGTTTATVLAQAIYR	peptide15857133(pre=-,post=-)	181	154	5.4904222E-21	2.3227132E-12
SD3.mgf	index=268337	-1	Sludge250111-Plate1-3CD, Cmpd 5353, +MSn(913.9346), 23.78 min	CID	913.9346	0	3.806637	2	ITGQSAVM+15.995ADGSSVGTSSR	peptide15178278(pre=-,post=-)	132	123	5.507634E-21	2.3255222E-12
SD3.mgf	index=460785	-1	Sludge250111-Plate1-7AB, Cmpd 8245, +MSn(934.9521), 34.10 min	CID	934.9521	0	-3.002944	2	ADYNNGPLGVGLAYESTK	peptide14644313(pre=-,post=-)	124	117	5.5078992E-21	2.3228E-12
SD3.mgf	index=165973	-1	Sludge250111-Plate1-1CD, Cmpd 7867, +MSn(728.9209), 32.10 min	CID	728.9209	0	-1.6746688	2	LVSEVGVGTVAAGVAK	peptide13852320(pre=-,post=-)	92	90	5.513143E-21	2.3169051E-12
SD3.mgf	index=3853	-1	Sludge250111-Plate1-10AB, Cmpd 5273, +MSn(734.8665), 22.96 min	CID	734.8665	0	2.990029	2	TMSATGGTPGPLHNK	peptide13432101(pre=-,post=-)	94	94	5.609444E-21	2.349486E-12
SD3.mgf	index=200925	-1	Sludge250111-Plate1-2AB, Cmpd 5617, +MSn(734.8646), 23.46 min	CID	734.8646	0	0.4152818	2	TMSATGGTPGPLHNK	peptide13432101(pre=-,post=-)	98	98	5.609444E-21	2.349486E-12
SD3.mgf	index=145028	-1	Sludge250111-Plate1-12GH, Cmpd 7772, +MSn(873.9178), 32.15 min	CID	873.9178	0	-0.6285672	2	NLDEGQTVEFDVAPGR	peptide13885205(pre=-,post=-)	159	154	5.6533913E-21	2.3758445E-12
SD3.mgf	index=409748	-1	Sludge250111-Plate1-6AB, Cmpd 8614, +MSn(690.0326), 36.32 min	CID	690.0326	0	5.9263573	3	INIIDTPGHVDFTIEVER	peptide14791234(pre=-,post=-)	122	107	5.688696E-21	2.3990458E-12
SD3.mgf	index=45326	-1	Sludge250111-Plate1-10GH, Cmpd 7887, +MSn(876.9087), 33.15 min	CID	876.9087	0	-0.4872182	2	ATLVPGFVESGTC+57.021DDGK	peptide14174816(pre=-,post=-)	100	95	5.700617E-21	2.400209E-12
SD3.mgf	index=336641	-1	Sludge250111-Plate1-4EF, Cmpd 9946, +MSn(948.4666), 39.21 min	CID	948.4666	0	-1.4157288	2	AGDDAFVFIAPGVNFGNGK	peptide15052304(pre=-,post=-)	96	84	5.7186772E-21	2.414632E-12
SD3.mgf	index=156102	-1	Sludge250111-Plate1-1AB, Cmpd 8155, +MSn(784.3964), 34.05 min	CID	784.3964	0	0.38905826	3	ASVTVLNNSQHEVHLLDFDGR	peptide15672621(pre=-,post=-)	123	115	5.814137E-21	2.4596603E-12
SD3.mgf	index=501734	-1	Sludge250111-Plate1-7GH, Cmpd 8161, +MSn(945.4818), 33.38 min	CID	945.4818	0	5.939054	2	ITDEGTAAELLASESVQR	peptide14799173(pre=-,post=-)	218	189	5.9238313E-21	2.4982076E-12
SD3.mgf	index=6861	-1	Sludge250111-Plate1-10AB, Cmpd 8582, +MSn(863.9619), 34.65 min	CID	863.9619	0	0.49451983	2	TVGNVMLVAPADEIAAR	peptide14574532(pre=-,post=-)	119	114	5.96407E-21	2.511134E-12
SD3.mgf	index=233100	-1	Sludge250111-Plate1-2EF, Cmpd 10612, +MSn(1000.1561), 40.87 min	CID	1000.1561	1	11.742028	3	FLDVVYPDPEGSFYDGEDLHVLSLDR	peptide16506328(pre=-,post=-)	129	107	5.964602E-21	2.529188E-12
SD3.mgf	index=474415	-1	Sludge250111-Plate1-7CD, Cmpd 7903, +MSn(903.8909), 34.15 min	CID	903.8909	0	-0.33762446	2	MYTGDENAFFADAAQR	peptide13870973(pre=-,post=-)	142	134	5.9829566E-21	2.5143446E-12
SD3.mgf	index=191183	-1	Sludge250111-Plate1-1GH, Cmpd 9210, +MSn(745.3353), 36.33 min	CID	745.3353	0	5.81419	3	FTLFDGSYHDVDSNENAFR	peptide15122495(pre=-,post=-)	126	114	6.0175564E-21	2.5408297E-12
SD3.mgf	index=165245	-1	Sludge250111-Plate1-1CD, Cmpd 7066, +MSn(945.4728), 29.35 min	CID	945.4728	0	-3.6150765	2	ELADTTSEVAGAGVTVNQK	peptide15098364(pre=-,post=-)	120	112	6.048789E-21	2.5540171E-12
SD3.mgf	index=131914	-1	Sludge250111-Plate1-12EF, Cmpd 6489, +MSn(776.36), 27.89 min	CID	776.36	0	-6.0534787	2	STPYAAQMAAEQAGR	peptide13395147(pre=-,post=-)	116	111	6.1916557E-21	2.5933422E-12
SD3.mgf	index=347080	-1	Sludge250111-Plate1-4GH, Cmpd 7893, +MSn(877.9304), 34.23 min	CID	877.9304	0	-9.802454	2	VYVGNLSFGATEDQVR	peptide14110871(pre=-,post=-)	109	109	6.2759675E-21	2.637483E-12
SD3.mgf	index=574677	-1	Sludge250111-Plate1-9CD, Cmpd 8598, +MSn(732.8846), 35.89 min	CID	732.8846	0	10.743328	4	LTSGFEVSSYIGGEGHNLQEHSVVLIR	peptide16618362(pre=-,post=-)	134	105	6.413106E-21	2.720053E-12
SD3.mgf	index=190054	-1	Sludge250111-Plate1-1GH, Cmpd 7968, +MSn(654.6591), 31.88 min	CID	654.6591	0	1.212017	3	VAFVDVPYNHEDVGVSSK	peptide14995199(pre=-,post=-)	98	90	6.4344764E-21	2.7135575E-12
SD3.mgf	index=459725	-1	Sludge250111-Plate1-7AB, Cmpd 7079, +MSn(739.0458), 30.13 min	CID	739.0458	0	5.781084	3	ISPDTNTGLASAGHQYVGLTGR	peptide15966220(pre=-,post=-)	123	107	6.44507E-21	2.7284212E-12
SD3.mgf	index=72451	-1	Sludge250111-Plate1-11CD, Cmpd 8140, +MSn(1041.0068), 34.50 min	CID	1041.0068	0	6.8012295	2	YPGTVTVTDDGLDVDGDTLK	peptide15655719(pre=-,post=-)	128	118	6.4657437E-21	2.7330052E-12
SD3.mgf	index=18099	-1	Sludge250111-Plate1-10CD, Cmpd 6818, +MSn(868.4106), 29.38 min	CID	868.4106	0	0.28113508	2	LVAGGEDDPGTLSDAYR	peptide14395266(pre=-,post=-)	142	138	6.569483E-21	2.7660394E-12
SD3.mgf	index=230993	-1	Sludge250111-Plate1-2EF, Cmpd 8291, +MSn(904.4504), 32.66 min	CID	904.4504	0	4.049005	2	GSFDPANAATAYSPPTIK	peptide14752607(pre=-,post=-)	113	109	6.5766525E-21	2.7735162E-12
SD3.mgf	index=121816	-1	Sludge250111-Plate1-12CD, Cmpd 7555, +MSn(867.9592), 32.70 min	CID	867.9592	0	10.899766	2	FTPSGQAVANFGVAVNR	peptide14258393(pre=-,post=-)	136	132	6.7335737E-21	2.8351288E-12
SD3.mgf	index=20002	-1	Sludge250111-Plate1-10CD, Cmpd 8912, +MSn(908.4153), 36.68 min	CID	908.4153	0	-1.0750165	2	SMTTSLDVVEGMQFDR	peptide14002038(pre=-,post=-)	115	111	6.7354684E-21	2.8305886E-12
SD3.mgf	index=423451	-1	Sludge250111-Plate1-6CD, Cmpd 9659, +MSn(1072.2104), 39.67 min	CID	1072.2104	1	7.7638574	3	MGQGALDVLGSDGQFVPAIHSVGYPLVDADGK	peptide16870174(pre=-,post=-)	105	75	7.008699E-21	2.9752138E-12
SD3.mgf	index=57763	-1	Sludge250111-Plate1-11AB, Cmpd 6659, +MSn(596.9688), 28.73 min	CID	596.9688	0	2.4538088	3	GITINTAHVEYETANR	peptide13701460(pre=-,post=-)	90	89	7.036141E-21	2.9569468E-12
SD3.mgf	index=294869	-1	Sludge250111-Plate1-3GH, Cmpd 6641, +MSn(495.2548), 29.41 min	CID	495.2548	0	-2.7728903	3	TGAGPHIFAADEAVK	peptide13417962(pre=-,post=-)	108	108	7.075404E-21	2.9634956E-12
SD3.mgf	index=422386	-1	Sludge250111-Plate1-6CD, Cmpd 8484, +MSn(972.5348), 35.49 min	CID	972.5348	0	9.539434	2	VYLATLDAHVVALDSATGK	peptide15361755(pre=-,post=-)	131	117	7.146982E-21	3.017714E-12
SD3.mgf	index=409256	-1	Sludge250111-Plate1-6AB, Cmpd 8073, +MSn(685.3547), 34.42 min	CID	685.3547	0	-2.8497937	3	INIIDTPGHVDFTVEVER	peptide14791235(pre=-,post=-)	129	110	7.206032E-21	3.0389393E-12
SD3.mgf	index=33396	-1	Sludge250111-Plate1-10EF, Cmpd 9538, +MSn(1093.4854), 38.01 min	CID	1093.4854	0	-11.386554	2	QNDDFGDAYENSLNLLTEK	peptide15274331(pre=-,post=-)	110	101	7.2873465E-21	3.0769812E-12
SD3.mgf	index=33619	-1	Sludge250111-Plate1-10EF, Cmpd 9784, +MSn(1071.5182), 38.89 min	CID	1071.5182	0	-2.7341387	2	VEPPTDGLSLDDAALADWTR	peptide15627629(pre=-,post=-)	92	76	7.322683E-21	3.0952248E-12
SD3.mgf	index=297472	-1	Sludge250111-Plate1-3GH, Cmpd 9513, +MSn(1202.1285), 39.71 min	CID	1202.1285	0	8.123677	2	IVINVIPTGPGGGFSFDDNITGGR	peptide16296733(pre=-,post=-)	137	109	7.379696E-21	3.127126E-12
SD3.mgf	index=45416	-1	Sludge250111-Plate1-10GH, Cmpd 7986, +MSn(864.9448), 33.49 min	CID	864.9448	0	7.2682867	2	LLDQGQAGDNVGC+57.021LLR	peptide13817385(pre=-,post=-)	130	125	7.3981556E-21	3.1090837E-12
SD3.mgf	index=503520	-1	Sludge250111-Plate1-7GH, Cmpd 10133, +MSn(1024.8988), 40.45 min	CID	1024.8988	0	7.9800816	3	ALASGPSLLLLDEPASGLTHSEVAELGGVIR	peptide16818261(pre=-,post=-)	149	108	7.420866E-21	3.1497689E-12
SD3.mgf	index=144951	-1	Sludge250111-Plate1-12GH, Cmpd 7687, +MSn(873.9222), 31.84 min	CID	873.9222	0	4.3999705	2	NLDEGQTVEFDVAPGR	peptide13885205(pre=-,post=-)	153	149	7.585928E-21	3.1879954E-12
SD3.mgf	index=72106	-1	Sludge250111-Plate1-11CD, Cmpd 7761, +MSn(1009.03), 33.16 min	CID	1009.03	0	-0.36293352	2	VLVVGNPC+57.021NTNAYIAAAAAK	peptide15634778(pre=-,post=-)	133	119	7.595205E-21	3.210417E-12
SD3.mgf	index=190889	-1	Sludge250111-Plate1-1GH, Cmpd 8886, +MSn(863.9686), 35.16 min	CID	863.9686	0	8.265546	2	TVGNVMLVAPADEIAAR	peptide14574532(pre=-,post=-)	123	119	7.629997E-21	3.2125622E-12
SD3.mgf	index=200822	-1	Sludge250111-Plate1-2AB, Cmpd 5503, +MSn(884.9091), 23.03 min	CID	884.9091	0	2.8968894	2	VM+15.995PTNSDPTSSTPGYAK	peptide14596690(pre=-,post=-)	114	108	7.6712205E-21	3.2299192E-12
SD3.mgf	index=72236	-1	Sludge250111-Plate1-11CD, Cmpd 7904, +MSn(818.3792), 33.65 min	CID	818.3792	0	-5.518929	3	YLEGGDDIFGPDYGGATVHTNVR	peptide16239551(pre=-,post=-)	157	134	7.686844E-21	3.2558114E-12
SD3.mgf	index=96689	-1	Sludge250111-Plate1-11GH, Cmpd 7314, +MSn(727.3221), 31.65 min	CID	727.3221	0	-2.2657714	3	ESHGIM+15.995MM+15.995LQSPGGTWETR	peptide15102120(pre=-,post=-)	55	50	7.695901E-21	3.2494875E-12
SD3.mgf	index=122025	-1	Sludge250111-Plate1-12CD, Cmpd 7785, +MSn(866.4557), 33.54 min	CID	866.4557	0	5.4945316	2	LM+15.995NEILDASNGLGAAVK	peptide14377332(pre=-,post=-)	119	116	7.768945E-21	3.2710655E-12
SD3.mgf	index=322628	-1	Sludge250111-Plate1-4CD, Cmpd 8037, +MSn(866.4575), 33.70 min	CID	866.4575	0	7.6078134	2	LM+15.995NEILDASNGLGAAVK	peptide14377332(pre=-,post=-)	111	108	7.797304E-21	3.2830058E-12
SD3.mgf	index=515457	-1	Sludge250111-Plate1-8AB, Cmpd 8762, +MSn(690.0321), 35.86 min	CID	690.0321	0	5.2187324	3	INIIDTPGHVDFTIEVER	peptide14791234(pre=-,post=-)	130	116	7.825226E-21	3.3000668E-12
SD3.mgf	index=144798	-1	Sludge250111-Plate1-12GH, Cmpd 7519, +MSn(835.4338), 31.23 min	CID	835.4338	0	5.9177365	2	LNANIAIGAGDGDDVVR	peptide14377965(pre=-,post=-)	101	96	7.866873E-21	3.3122973E-12
SD3.mgf	index=433205	-1	Sludge250111-Plate1-6EF, Cmpd 7078, +MSn(1082.9479), 30.95 min	CID	1082.9479	0	2.5925758	2	YEAAGEVPEADEDDPDEWK	peptide15370067(pre=-,post=-)	111	94	7.872131E-21	3.323898E-12
SD3.mgf	index=490673	-1	Sludge250111-Plate1-7EF, Cmpd 10144, +MSn(1278.1412), 38.49 min	CID	1278.1412	0	3.4382322	2	VNTIAPGLFDTPIYGTGEASEQFK	peptide16364922(pre=-,post=-)	129	97	7.920414E-21	3.3562539E-12
SD3.mgf	index=502161	-1	Sludge250111-Plate1-7GH, Cmpd 8632, +MSn(921.0632), 35.05 min	CID	921.0632	0	-8.01812	3	SDSDFIFYNNLTSADGSVEHTGDNR	peptide16455338(pre=-,post=-)	115	92	8.066007E-21	3.4191543E-12
SD3.mgf	index=97476	-1	Sludge250111-Plate1-11GH, Cmpd 8181, +MSn(1207.1097), 34.73 min	CID	1207.1097	0	5.2585855	2	GAIVNTASVAAFDGQIGQASYSASK	peptide16402807(pre=-,post=-)	159	129	8.075761E-21	3.4232892E-12
SD3.mgf	index=167391	-1	Sludge250111-Plate1-1CD, Cmpd 9435, +MSn(924.4546), 37.41 min	CID	924.4546	0	-6.2061124	2	TPEGVSLFAVDGDASGLGR	peptide15330814(pre=-,post=-)	147	143	8.195155E-21	3.4602906E-12
SD3.mgf	index=447676	-1	Sludge250111-Plate1-6GH, Cmpd 9235, +MSn(987.9722), 37.61 min	CID	987.9722	0	-5.3746753	2	TLEQLGYTDVTSMAGGFGK	peptide15327093(pre=-,post=-)	137	119	8.319291E-21	3.512705E-12
SD3.mgf	index=17504	-1	Sludge250111-Plate1-10CD, Cmpd 6164, +MSn(646.3074), 27.07 min	CID	646.3074	0	-9.538019	3	SPLTGTVTDSHHGGWSAAR	peptide15303558(pre=-,post=-)	122	106	8.355886E-21	3.528157E-12
SD3.mgf	index=488989	-1	Sludge250111-Plate1-7EF, Cmpd 8291, +MSn(867.8995), 31.74 min	CID	867.8995	0	-0.773576	2	AQDAGADFVGAEDIAER	peptide14169311(pre=-,post=-)	128	121	8.360229E-21	3.520022E-12
SD3.mgf	index=58284	-1	Sludge250111-Plate1-11AB, Cmpd 7232, +MSn(584.2999), 30.74 min	CID	584.2999	0	5.3274174	3	TGNAVAADIGYYHTGLK	peptide14554777(pre=-,post=-)	84	83	8.360337E-21	3.5200675E-12
SD3.mgf	index=397526	-1	Sludge250111-Plate1-5GH, Cmpd 8593, +MSn(891.4133), 36.70 min	CID	891.4133	0	10.27062	2	TPEDYMGDVIGDINSR	peptide14055778(pre=-,post=-)	89	89	8.401123E-21	3.530582E-12
SD3.mgf	index=242845	-1	Sludge250111-Plate1-2GH, Cmpd 5983, +MSn(745.3677), 24.81 min	CID	745.3677	0	4.0124288	3	SLVVHPGSTTHSQLNDEEQR	peptide15591813(pre=-,post=-)	101	91	8.4466425E-21	3.5703114E-12
SD3.mgf	index=191103	-1	Sludge250111-Plate1-1GH, Cmpd 9122, +MSn(874.9695), 36.01 min	CID	874.9695	0	7.9523497	2	VIASDAIDAAQTYAALR	peptide14589461(pre=-,post=-)	136	130	8.45753E-21	3.5609898E-12
SD3.mgf	index=422757	-1	Sludge250111-Plate1-6CD, Cmpd 8893, +MSn(1154.0862), 36.92 min	CID	1154.0862	0	3.490497	2	AM+15.995LQDM+15.995ATLTGGQVIAEEVGLK	peptide15898776(pre=-,post=-)	127	111	8.476002E-21	3.5881849E-12
SD3.mgf	index=372547	-1	Sludge250111-Plate1-5CD, Cmpd 9325, +MSn(1009.9914), 35.95 min	CID	1009.9914	0	4.411509	2	ASLSTDSFISAASFQETTR	peptide15064342(pre=-,post=-)	188	171	8.478395E-21	3.579885E-12
SD3.mgf	index=245080	-1	Sludge250111-Plate1-2GH, Cmpd 8445, +MSn(864.9504), 33.79 min	CID	864.9504	0	13.689782	2	LLDQGQAGDNVGC+57.021LLR	peptide13817385(pre=-,post=-)	143	138	8.511894E-21	3.5771338E-12
SD3.mgf	index=7113	-1	Sludge250111-Plate1-10AB, Cmpd 8859, +MSn(1006.0208), 35.62 min	CID	1006.0208	0	10.556669	2	GGTGAIVEYFGPGAASISATGK	peptide15940519(pre=-,post=-)	120	106	8.6039175E-21	3.642336E-12
SD3.mgf	index=538766	-1	Sludge250111-Plate1-8EF, Cmpd 8138, +MSn(984.835), 33.41 min	CID	984.835	0	0.80567575	3	LSSGM+15.995EVTAYIPGEGHNLQEHSIVLVR	peptide16617788(pre=-,post=-)	151	113	8.6708E-21	3.6776307E-12
SD3.mgf	index=217029	-1	Sludge250111-Plate1-2CD, Cmpd 8445, +MSn(828.9412), 32.99 min	CID	828.9412	0	0.8099335	2	LIADNAGLEGAVMVQR	peptide13811127(pre=-,post=-)	102	99	8.6787814E-21	3.6472683E-12
SD3.mgf	index=190671	-1	Sludge250111-Plate1-1GH, Cmpd 8646, +MSn(827.0471), 34.31 min	CID	827.0471	0	1.6235782	3	TM+15.995GTVPNVGLMAQQAEEYGSHDK	peptide16218058(pre=-,post=-)	100	82	8.725788E-21	3.6958626E-12
SD3.mgf	index=489293	-1	Sludge250111-Plate1-7EF, Cmpd 8626, +MSn(828.9441), 32.97 min	CID	828.9441	0	4.2705584	2	LIADNAGLEGAVMVQR	peptide13811127(pre=-,post=-)	142	139	8.738943E-21	3.6725514E-12
SD3.mgf	index=422332	-1	Sludge250111-Plate1-6CD, Cmpd 8425, +MSn(648.6896), 35.28 min	CID	648.6896	0	5.363155	3	VYLATLDAHVVALDSATGK	peptide15361755(pre=-,post=-)	101	94	8.755816E-21	3.697022E-12
SD3.mgf	index=247529	-1	Sludge250111-Plate1-2GH, Cmpd 11185, +MSn(1081.0338), 43.75 min	CID	1081.0338	0	1.0162808	2	VDM+15.995VDDEELLELVELEVR	peptide14998616(pre=-,post=-)	145	134	8.798169E-21	3.710378E-12
SD3.mgf	index=232303	-1	Sludge250111-Plate1-2EF, Cmpd 9732, +MSn(808.9413), 37.67 min	CID	808.9413	0	6.790606	2	TGEVLSVPVGDAFLGR	peptide14041968(pre=-,post=-)	121	121	8.880362E-21	3.731983E-12
SD3.mgf	index=358191	-1	Sludge250111-Plate1-5AB, Cmpd 7667, +MSn(873.9182), 32.31 min	CID	873.9182	0	-0.13968161	2	NLDEGQTVEFDVAPGR	peptide13885205(pre=-,post=-)	149	147	8.884677E-21	3.733796E-12
SD3.mgf	index=19003	-1	Sludge250111-Plate1-10CD, Cmpd 7813, +MSn(757.0276), 32.86 min	CID	757.0276	0	0.72562325	3	SSGHYATHLTHIDDMVESLR	peptide15598340(pre=-,post=-)	112	98	9.140662E-21	3.863666E-12
SD3.mgf	index=6042	-1	Sludge250111-Plate1-10AB, Cmpd 7681, +MSn(979.9262), 31.49 min	CID	979.9262	0	2.8028536	2	SM+15.995TDGYVSLEGIDNNGDR	peptide14948611(pre=-,post=-)	157	140	9.1984285E-21	3.8791756E-12
SD3.mgf	index=295829	-1	Sludge250111-Plate1-3GH, Cmpd 7697, +MSn(905.9523), 33.25 min	CID	905.9523	0	1.8863991	2	VAYVTGGMGGIGTAIC+57.021QR	peptide14996667(pre=-,post=-)	144	132	9.207723E-21	3.8830952E-12
SD3.mgf	index=190788	-1	Sludge250111-Plate1-1GH, Cmpd 8775, +MSn(1028.04), 34.77 min	CID	1028.04	1	6.8023005	2	VQIIDTPGHVDFTVEVER	peptide15014166(pre=-,post=-)	159	145	9.240761E-21	3.897028E-12
SD3.mgf	index=562002	-1	Sludge250111-Plate1-9AB, Cmpd 7761, +MSn(873.9183), 32.20 min	CID	873.9183	0	-0.069840804	2	NLDEGQTVEFDVAPGR	peptide13885205(pre=-,post=-)	149	143	9.297133E-21	3.907131E-12
SD3.mgf	index=408976	-1	Sludge250111-Plate1-6AB, Cmpd 7765, +MSn(868.4196), 33.37 min	CID	868.4196	0	1.8976452	2	VTFDGYTSGNTVATFR	peptide14103550(pre=-,post=-)	105	102	9.3155925E-21	3.9148892E-12
SD3.mgf	index=410634	-1	Sludge250111-Plate1-6AB, Cmpd 9597, +MSn(1175.0526), 39.82 min	CID	1175.0526	0	11.427478	2	YIGVFTPEPWQGYGFDEESK	peptide15652767(pre=-,post=-)	104	85	9.3278605E-21	3.9427936E-12
SD3.mgf	index=154886	-1	Sludge250111-Plate1-1AB, Cmpd 6816, +MSn(1036.9452), 29.20 min	CID	1036.9452	0	2.472149	2	LEASQDAEDSVEFTSDSDK	peptide15187741(pre=-,post=-)	132	113	9.370902E-21	3.956734E-12
SD3.mgf	index=458257	-1	Sludge250111-Plate1-7AB, Cmpd 5464, +MSn(745.3685), 24.54 min	CID	745.3685	0	5.158837	3	SLVVHPGSTTHSQLNDEEQR	peptide15591813(pre=-,post=-)	110	95	9.482981E-21	4.0083614E-12
SD3.mgf	index=432057	-1	Sludge250111-Plate1-6EF, Cmpd 5811, +MSn(905.9354), 26.37 min	CID	905.9354	0	1.953807	2	ITGQSAVMADGSSVGTSSR	peptide15178278(pre=-,post=-)	130	124	9.486134E-21	4.0053885E-12
SD3.mgf	index=4345	-1	Sludge250111-Plate1-10AB, Cmpd 5814, +MSn(876.9108), 24.93 min	CID	876.9108	0	1.9488728	2	VMPTNSDPTSSTPGYAK	peptide14596690(pre=-,post=-)	111	107	9.626571E-21	4.0532074E-12
SD3.mgf	index=436413	-1	Sludge250111-Plate1-6EF, Cmpd 10989, +MSn(831.4245), 44.73 min	CID	831.4245	0	7.0474424	3	EGIEQFIVEQLHSYQATLSGSR	peptide15919935(pre=-,post=-)	161	137	9.736753E-21	4.1219046E-12
SD3.mgf	index=424184	-1	Sludge250111-Plate1-6CD, Cmpd 10559, +MSn(1046.5051), 42.95 min	CID	1046.5051	0	5.01579	3	FYGAGDGTDSVLLLGFESADHPVDAWLER	peptide16732194(pre=-,post=-)	135	101	9.773114E-21	4.146888E-12
SD3.mgf	index=7360	-1	Sludge250111-Plate1-10AB, Cmpd 9130, +MSn(1180.5092), 36.57 min	CID	1180.5092	0	6.2043266	2	NWNGDATDNNTSYWVADFNR	peptide15546820(pre=-,post=-)	131	111	9.830513E-21	4.1552595E-12
SD3.mgf	index=133335	-1	Sludge250111-Plate1-12EF, Cmpd 8052, +MSn(984.838), 33.58 min	CID	984.838	0	3.8424535	3	LSSGM+15.995EVTAYIPGEGHNLQEHSIVLVR	peptide16617788(pre=-,post=-)	146	118	9.850531E-21	4.1780013E-12
SD3.mgf	index=47288	-1	Sludge250111-Plate1-10GH, Cmpd 10059, +MSn(952.9879), 40.86 min	CID	952.9879	0	2.3697112	2	EPAVFLFDEPLSNLDAK	peptide14226125(pre=-,post=-)	102	100	9.8505466E-21	4.1475105E-12
SD3.mgf	index=216063	-1	Sludge250111-Plate1-2CD, Cmpd 7382, +MSn(930.9714), 29.41 min	CID	930.9714	0	8.391843	2	FADEVQTVNQQAGALNR	peptide14232674(pre=-,post=-)	130	128	9.855381E-21	4.149546E-12
SD3.mgf	index=574777	-1	Sludge250111-Plate1-9CD, Cmpd 8708, +MSn(1002.4889), 36.29 min	CID	1002.4889	1	-2.2223103	2	ASLATDSFISAASFQETTR	peptide15064152(pre=-,post=-)	165	154	9.9048505E-21	4.182186E-12
SD3.mgf	index=33399	-1	Sludge250111-Plate1-10EF, Cmpd 9541, +MSn(1052.512), 38.02 min	CID	1052.512	-1	5.4185114	2	YQPESWAPTATVWALDNR	peptide15041256(pre=-,post=-)	154	147	9.937756E-21	4.190966E-12
SD3.mgf	index=258709	-1	Sludge250111-Plate1-3AB, Cmpd 9251, +MSn(871.4869), 40.03 min	CID	871.4869	0	10.435422	2	VPIPDGSITDFVAVVGR	peptide14599215(pre=-,post=-)	139	136	9.942661E-21	4.186295E-12
SD3.mgf	index=423727	-1	Sludge250111-Plate1-6CD, Cmpd 9965, +MSn(1000.1375), 40.79 min	CID	1000.1375	1	-6.8772335	3	FLDVVYPDPEGSFYDGEDLHVLSLDR	peptide16506328(pre=-,post=-)	131	105	9.9772724E-21	4.2306926E-12
SD3.mgf	index=409273	-1	Sludge250111-Plate1-6AB, Cmpd 8091, +MSn(1027.5391), 34.48 min	CID	1027.5391	0	7.4843745	2	INIIDTPGHVDFTVEVER	peptide14791235(pre=-,post=-)	145	139	9.992615E-21	4.2141013E-12
SD3.mgf	index=397436	-1	Sludge250111-Plate1-5GH, Cmpd 8494, +MSn(635.308), 36.34 min	CID	635.308	0	-4.803565	3	IEPEAIEYGENFISHR	peptide13747194(pre=-,post=-)	108	106	1.0316736E-20	4.335621E-12
SD3.mgf	index=445911	-1	Sludge250111-Plate1-6GH, Cmpd 7273, +MSn(617.311), 30.87 min	CID	617.311	0	-0.39549035	3	TVELDDYLHGAPVQHR	peptide14066549(pre=-,post=-)	98	96	1.0431536E-20	4.3838657E-12
SD3.mgf	index=187953	-1	Sludge250111-Plate1-1GH, Cmpd 5657, +MSn(884.9092), 23.45 min	CID	884.9092	0	2.9658632	2	VM+15.995PTNSDPTSSTPGYAK	peptide14596690(pre=-,post=-)	118	110	1.057132E-20	4.4509878E-12
SD3.mgf	index=164652	-1	Sludge250111-Plate1-1CD, Cmpd 6413, +MSn(868.4064), 27.09 min	CID	868.4064	0	-2.249086	2	EGGTLTTNASGEVTADGR	peptide14700494(pre=-,post=-)	116	111	1.0634623E-20	4.48485E-12
SD3.mgf	index=245726	-1	Sludge250111-Plate1-2GH, Cmpd 9172, +MSn(968.478), 36.38 min	CID	968.478	0	7.8777776	2	ELLSEYEFPGDDAPVVR	peptide14223640(pre=-,post=-)	115	113	1.0666007E-20	4.490855E-12
SD3.mgf	index=175951	-1	Sludge250111-Plate1-1EF, Cmpd 5591, +MSn(913.9321), 23.95 min	CID	913.9321	0	1.1353128	2	ITGQSAVM+15.995ADGSSVGTSSR	peptide15178278(pre=-,post=-)	124	119	1.0684768E-20	4.511495E-12
SD3.mgf	index=550557	-1	Sludge250111-Plate1-8GH, Cmpd 7717, +MSn(966.0057), 31.87 min	CID	966.0057	0	3.7909956	2	SLEAEQTTASGLVIPDTAK	peptide15296547(pre=-,post=-)	90	86	1.07872745E-20	4.554777E-12
SD3.mgf	index=20294	-1	Sludge250111-Plate1-10CD, Cmpd 9233, +MSn(1056.5056), 37.83 min	CID	1056.5056	0	0.34662482	2	SIYDGWITDSDLIGTHYR	peptide14942909(pre=-,post=-)	141	133	1.0874047E-20	4.58582E-12
SD3.mgf	index=242890	-1	Sludge250111-Plate1-2GH, Cmpd 6032, +MSn(750.0395), 24.98 min	CID	750.0395	0	3.9060595	3	SLVVHPASTTHSQLNDEEQR	peptide15591812(pre=-,post=-)	100	87	1.0968982E-20	4.6364787E-12
SD3.mgf	index=399132	-1	Sludge250111-Plate1-5GH, Cmpd 10588, +MSn(988.8104), 43.94 min	CID	988.8104	0	1.9752308	3	ENAHVDLLAAEETNAEVYDFLESVSAK	peptide16592149(pre=-,post=-)	110	86	1.1001507E-20	4.666176E-12
SD3.mgf	index=214332	-1	Sludge250111-Plate1-2CD, Cmpd 5478, +MSn(824.8997), 22.70 min	CID	824.8997	0	2.219735	2	QLAVQSSNATNSASDR	peptide13951403(pre=-,post=-)	136	134	1.1080004E-20	4.656385E-12
SD3.mgf	index=30715	-1	Sludge250111-Plate1-10EF, Cmpd 6589, +MSn(546.2708), 27.95 min	CID	546.2708	0	-0.33519164	4	TVTHEDVTAEELGGAVTHTSK	peptide15860367(pre=-,post=-)	75	63	1.120048E-20	4.738343E-12
SD3.mgf	index=230866	-1	Sludge250111-Plate1-2EF, Cmpd 8151, +MSn(784.94), 32.17 min	CID	784.94	0	5.3653126	2	QIAINAGLEGGVVAEK	peptide13949254(pre=-,post=-)	69	68	1.1345989E-20	4.7681655E-12
SD3.mgf	index=29672	-1	Sludge250111-Plate1-10EF, Cmpd 5441, +MSn(817.3912), 24.00 min	CID	817.3912	0	-1.5680819	2	ELAVQSANATNSASDR	peptide13638528(pre=-,post=-)	147	145	1.13537704E-20	4.771436E-12
SD3.mgf	index=296632	-1	Sludge250111-Plate1-3GH, Cmpd 8584, +MSn(1034.5461), 36.38 min	CID	1034.5461	0	6.7257075	2	INIIDTPGHVDFTIEVER	peptide14791234(pre=-,post=-)	129	120	1.14247924E-20	4.8180817E-12
SD3.mgf	index=20452	-1	Sludge250111-Plate1-10CD, Cmpd 9407, +MSn(1077.1956), 38.45 min	CID	1077.1956	0	-3.51298	3	M+15.995GQGALDVLGSDGQFVPAIHSVGYPLVDADGK	peptide16870174(pre=-,post=-)	109	75	1.17703496E-20	4.9965487E-12
SD3.mgf	index=370111	-1	Sludge250111-Plate1-5CD, Cmpd 6644, +MSn(881.4577), 26.03 min	CID	881.4577	0	5.8857265	2	AAAATALTDANTAQTATAK	peptide15045891(pre=-,post=-)	109	100	1.206445E-20	5.0940467E-12
SD3.mgf	index=217221	-1	Sludge250111-Plate1-2CD, Cmpd 8656, +MSn(811.8784), 33.70 min	CID	811.8784	0	-3.8340483	2	SFGSDAGPTTLWNGGR	peptide13979383(pre=-,post=-)	123	121	1.2168196E-20	5.113699E-12
SD3.mgf	index=421076	-1	Sludge250111-Plate1-6CD, Cmpd 7043, +MSn(716.5804), 30.42 min	CID	716.5804	0	1.1924597	4	GANYPNYAMNVGHQGEYAGISSAAHAGR	peptide16671288(pre=-,post=-)	128	92	1.22399305E-20	5.192646E-12
SD3.mgf	index=80574	-1	Sludge250111-Plate1-11EF, Cmpd 3381, +MSn(552.9305), 17.65 min	CID	552.9305	0	2.6492438	3	FSQGSHSGVTQHEGAK	peptide13679555(pre=-,post=-)	80	80	1.2551774E-20	5.274898E-12
SD3.mgf	index=421863	-1	Sludge250111-Plate1-6CD, Cmpd 7909, +MSn(868.4198), 33.49 min	CID	868.4198	0	2.1084948	2	VTFDGYTSGNTVATFR	peptide14103550(pre=-,post=-)	122	117	1.2559247E-20	5.278039E-12
SD3.mgf	index=60356	-1	Sludge250111-Plate1-11AB, Cmpd 9511, +MSn(736.6937), 38.74 min	CID	736.6937	0	-0.33140033	3	M+15.995TQLGSFAEHMLLSEDGVVK	peptide15532140(pre=-,post=-)	88	78	1.25692776E-20	5.3129077E-12
SD3.mgf	index=411360	-1	Sludge250111-Plate1-6AB, Cmpd 10634, +MSn(701.353), 43.61 min	CID	701.353	0	1.8275256	3	VADFLELGELMC+57.021IDALHR	peptide14994942(pre=-,post=-)	108	105	1.2572064E-20	5.3019104E-12
SD3.mgf	index=18743	-1	Sludge250111-Plate1-10CD, Cmpd 7527, +MSn(784.942), 31.86 min	CID	784.942	0	7.9313316	2	QIAINAGLEGGVVAEK	peptide13949254(pre=-,post=-)	90	90	1.275226E-20	5.359153E-12
SD3.mgf	index=178222	-1	Sludge250111-Plate1-1EF, Cmpd 8091, +MSn(867.9561), 33.12 min	CID	867.9561	0	7.313391	2	FTPSGQAVANFGVAVNR	peptide14258393(pre=-,post=-)	116	114	1.2777158E-20	5.379742E-12
SD3.mgf	index=217089	-1	Sludge250111-Plate1-2CD, Cmpd 8511, +MSn(828.9456), 33.21 min	CID	828.9456	0	6.111316	2	LIADNAGLEGAVMVQR	peptide13811127(pre=-,post=-)	118	112	1.2822276E-20	5.388577E-12
SD3.mgf	index=158274	-1	Sludge250111-Plate1-1AB, Cmpd 10629, +MSn(971.4417), 43.01 min	CID	971.4417	0	-3.8954113	3	IEGSDFAEAVFYDGSEDLVDLGGVDHR	peptide16605872(pre=-,post=-)	128	96	1.294318E-20	5.4897163E-12
SD3.mgf	index=231981	-1	Sludge250111-Plate1-2EF, Cmpd 9377, +MSn(1060.0111), 36.43 min	CID	1060.0111	0	-3.454772	2	ILVC+57.021EDGDTLVLDDDGLTR	peptide15169983(pre=-,post=-)	132	113	1.307516E-20	5.5208047E-12
SD3.mgf	index=69579	-1	Sludge250111-Plate1-11CD, Cmpd 4981, +MSn(562.9398), 23.08 min	CID	562.9398	0	1.9516028	3	GVVMNPVDHPHGGGEGK	peptide14288091(pre=-,post=-)	102	98	1.3194684E-20	5.5555387E-12
SD3.mgf	index=58463	-1	Sludge250111-Plate1-11AB, Cmpd 7429, +MSn(773.896), 31.42 min	CID	773.896	0	-2.9969518	2	TLGNVIC+57.021AEGGASLGK	peptide14049592(pre=-,post=-)	93	91	1.33692105E-20	5.6184267E-12
SD3.mgf	index=408624	-1	Sludge250111-Plate1-6AB, Cmpd 7377, +MSn(647.3204), 32.00 min	CID	647.3204	0	-2.168641	3	INIIDTPGHADFGGEVER	peptide14791230(pre=-,post=-)	118	104	1.3379645E-20	5.642485E-12
SD3.mgf	index=232725	-1	Sludge250111-Plate1-2EF, Cmpd 10196, +MSn(1064.6083), 39.35 min	CID	1064.6083	0	12.15434	2	MPLALAVNYGAGPIAAGVTLTK	peptide15994478(pre=-,post=-)	135	115	1.3436469E-20	5.6881227E-12
SD3.mgf	index=296729	-1	Sludge250111-Plate1-3GH, Cmpd 8691, +MSn(690.0336), 36.77 min	CID	690.0336	0	7.43006	3	INIIDTPGHVDFTIEVER	peptide14791234(pre=-,post=-)	122	107	1.3487659E-20	5.688037E-12
SD3.mgf	index=192762	-1	Sludge250111-Plate1-1GH, Cmpd 10960, +MSn(1044.5844), 42.69 min	CID	1044.5844	0	13.322238	2	VAVAAPFSILSNSTDLDVLR	peptide15625209(pre=-,post=-)	141	132	1.3946074E-20	5.894866E-12
SD3.mgf	index=447671	-1	Sludge250111-Plate1-6GH, Cmpd 9230, +MSn(997.5064), 37.59 min	CID	997.5064	0	9.484189	2	LFGAEPANFLDVGGGATTEK	peptide15500849(pre=-,post=-)	132	118	1.4026214E-20	5.92874E-12
SD3.mgf	index=462072	-1	Sludge250111-Plate1-7AB, Cmpd 9665, +MSn(939.9954), 39.14 min	CID	939.9954	0	10.908583	2	ISYDQGPLSVALAMGQTK	peptide14798882(pre=-,post=-)	103	95	1.4027817E-20	5.915833E-12
SD3.mgf	index=347886	-1	Sludge250111-Plate1-4GH, Cmpd 8783, +MSn(902.9809), 37.50 min	CID	902.9809	0	5.813029	2	AAVPSGASTGIYEALELR	peptide14642122(pre=-,post=-)	145	141	1.4157839E-20	5.9706662E-12
SD3.mgf	index=490827	-1	Sludge250111-Plate1-7EF, Cmpd 10313, +MSn(919.4222), 39.10 min	CID	919.4222	0	-4.7796435	2	MSMNPFDEIAVEEAVR	peptide13867895(pre=-,post=-)	134	132	1.4172911E-20	5.9561835E-12
SD3.mgf	index=526585	-1	Sludge250111-Plate1-8CD, Cmpd 7620, +MSn(867.9551), 32.40 min	CID	867.9551	0	6.1179333	2	FTPSGQAVANFGVAVNR	peptide14258393(pre=-,post=-)	127	123	1.435104E-20	6.0424157E-12
SD3.mgf	index=258153	-1	Sludge250111-Plate1-3AB, Cmpd 8636, +MSn(997.5001), 37.77 min	CID	997.5001	0	3.1817923	2	LFGAEPANFLDVGGGATTEK	peptide15500849(pre=-,post=-)	127	110	1.4575221E-20	6.1608E-12
SD3.mgf	index=4899	-1	Sludge250111-Plate1-10AB, Cmpd 6423, +MSn(811.9099), 27.10 min	CID	811.9099	0	6.4650736	2	QIPYNEASSSGASAIK	peptide13950619(pre=-,post=-)	105	105	1.4622264E-20	6.145024E-12
SD3.mgf	index=18602	-1	Sludge250111-Plate1-10CD, Cmpd 7372, +MSn(919.9902), 31.31 min	CID	919.9902	0	0.59708977	2	QLAVNAGQDGAVVVENVR	peptide14914116(pre=-,post=-)	154	147	1.478833E-20	6.236558E-12
SD3.mgf	index=422025	-1	Sludge250111-Plate1-6CD, Cmpd 8087, +MSn(828.9481), 34.10 min	CID	828.9481	0	9.130159	2	LIADNAGLEGAVMVQR	peptide13811127(pre=-,post=-)	101	96	1.4821055E-20	6.2285663E-12
SD3.mgf	index=19385	-1	Sludge250111-Plate1-10CD, Cmpd 8233, +MSn(658.3359), 34.32 min	CID	658.3359	0	2.7813458	3	SEPFSSTHGPAFGVGLNIR	peptide15286995(pre=-,post=-)	98	93	1.4914942E-20	6.2976274E-12
SD3.mgf	index=232288	-1	Sludge250111-Plate1-2EF, Cmpd 9715, +MSn(1031.0519), 37.61 min	CID	1031.0519	0	6.8668966	2	TSDIAGDGTTTATVLAQAIVR	peptide15857129(pre=-,post=-)	198	172	1.4930389E-20	6.316274E-12
SD3.mgf	index=177829	-1	Sludge250111-Plate1-1EF, Cmpd 7659, +MSn(835.4402), 31.55 min	CID	835.4402	0	13.588877	2	LNANIAIGAGDGDDVVR	peptide14377965(pre=-,post=-)	121	117	1.4980648E-20	6.307508E-12
SD3.mgf	index=597339	-1	Sludge250111-Plate1-9GH, Cmpd 7477, +MSn(867.8736), 31.02 min	CID	867.8736	0	-5.837127	2	TVGAGWEQLDGGC+57.021DNR	peptide14066818(pre=-,post=-)	99	96	1.516495E-20	6.3730883E-12
SD3.mgf	index=20074	-1	Sludge250111-Plate1-10CD, Cmpd 8991, +MSn(1129.0874), 36.96 min	CID	1129.0874	0	1.2973714	2	QGVGEPMPVQEQVVVLYAGTR	peptide15814564(pre=-,post=-)	158	133	1.5173846E-20	6.4192683E-12
SD3.mgf	index=295899	-1	Sludge250111-Plate1-3GH, Cmpd 7775, +MSn(868.4194), 33.53 min	CID	868.4194	0	1.6165127	2	VTFDGYTSGNTVATFR	peptide14103550(pre=-,post=-)	130	125	1.5257865E-20	6.4121364E-12
SD3.mgf	index=57106	-1	Sludge250111-Plate1-11AB, Cmpd 5936, +MSn(587.2746), 26.19 min	CID	587.2746	0	3.221825	3	IEEHLAAYGHGYEDR	peptide13056168(pre=-,post=-)	105	103	1.5462584E-20	6.4764214E-12
SD3.mgf	index=460378	-1	Sludge250111-Plate1-7AB, Cmpd 7797, +MSn(1093.0018), 32.55 min	CID	1093.0018	0	2.680412	2	SGTNQGSANYSGIDSGIWAGSR	peptide16032131(pre=-,post=-)	219	178	1.5471546E-20	6.549641E-12
SD3.mgf	index=31914	-1	Sludge250111-Plate1-10EF, Cmpd 7908, +MSn(716.6931), 32.41 min	CID	716.6931	0	1.8735718	3	FTEAPQGDATIETYAVLHGK	peptide15444734(pre=-,post=-)	83	76	1.5519682E-20	6.5600143E-12
SD3.mgf	index=45026	-1	Sludge250111-Plate1-10GH, Cmpd 7555, +MSn(845.4478), 31.98 min	CID	845.4478	0	4.5481606	2	LLAGVTWENTAQTTGK	peptide13816509(pre=-,post=-)	76	71	1.5593314E-20	6.553109E-12
SD3.mgf	index=309563	-1	Sludge250111-Plate1-4AB, Cmpd 8517, +MSn(664.368), 33.73 min	CID	664.368	0	7.625227	3	VPM+15.995AGSTIVHPIIGELGAGR	peptide15636789(pre=-,post=-)	126	117	1.5752054E-20	6.6582356E-12
SD3.mgf	index=462446	-1	Sludge250111-Plate1-7AB, Cmpd 10078, +MSn(871.4702), 40.65 min	CID	871.4702	0	-8.684512	2	VPIPDGSITDFVAVVGR	peptide14599215(pre=-,post=-)	136	131	1.5911061E-20	6.6992523E-12
SD3.mgf	index=436154	-1	Sludge250111-Plate1-6EF, Cmpd 10406, +MSn(979.5135), 42.61 min	CID	979.5135	0	7.041272	2	FLSQPFFVAEVFTGSPGK	peptide14724431(pre=-,post=-)	109	99	1.6006478E-20	6.7502774E-12
SD3.mgf	index=539322	-1	Sludge250111-Plate1-8EF, Cmpd 8750, +MSn(1009.9887), 35.62 min	CID	1009.9887	0	1.7525172	2	ASLSTDSFISAASFQETTR	peptide15064342(pre=-,post=-)	121	117	1.6160413E-20	6.82351E-12
SD3.mgf	index=561594	-1	Sludge250111-Plate1-9AB, Cmpd 7312, +MSn(914.9592), 30.54 min	CID	914.9592	0	4.1359167	2	LAVAAADQGSDDAEQLVR	peptide14807415(pre=-,post=-)	136	111	1.6422259E-20	6.9256207E-12
SD3.mgf	index=247625	-1	Sludge250111-Plate1-2GH, Cmpd 11348, +MSn(1060.5844), 44.34 min	CID	1060.5844	0	10.704156	2	IFDIFEGTEQIQQLVIAR	peptide14777486(pre=-,post=-)	141	134	1.6608084E-20	7.0039877E-12
SD3.mgf	index=192050	-1	Sludge250111-Plate1-1GH, Cmpd 10171, +MSn(1167.5365), 39.80 min	CID	1167.5365	0	-2.4047303	2	YIGVFTPEPWQGYGFDENSK	peptide15652768(pre=-,post=-)	89	74	1.680042E-20	7.1013694E-12
SD3.mgf	index=72046	-1	Sludge250111-Plate1-11CD, Cmpd 7695, +MSn(828.9454), 32.92 min	CID	828.9454	0	5.816795	2	LIADNAGLEGAVMVQR	peptide13811127(pre=-,post=-)	129	126	1.6921466E-20	7.1112664E-12
SD3.mgf	index=501629	-1	Sludge250111-Plate1-7GH, Cmpd 8046, +MSn(868.4205), 32.98 min	CID	868.4205	0	2.8816094	2	VTFDGYTSGNTVATFR	peptide14103550(pre=-,post=-)	104	99	1.695687E-20	7.126145E-12
SD3.mgf	index=475008	-1	Sludge250111-Plate1-7CD, Cmpd 8560, +MSn(969.0313), 36.52 min	CID	969.0313	0	7.243413	2	TLLLGPNC+57.021PGLITPDEVK	peptide14981138(pre=-,post=-)	104	92	1.696267E-20	7.1535243E-12
SD3.mgf	index=372179	-1	Sludge250111-Plate1-5CD, Cmpd 8920, +MSn(588.5482), 34.45 min	CID	588.5482	0	-1.1407492	4	ASVTVLNNSQHEVHLLDFDGR	peptide15672621(pre=-,post=-)	145	122	1.7012181E-20	7.196972E-12
SD3.mgf	index=59313	-1	Sludge250111-Plate1-11AB, Cmpd 8364, +MSn(1041.0018), 34.66 min	CID	1041.0018	0	1.9934638	2	YPGTVTVTDDGLDVDGDTLK	peptide15655719(pre=-,post=-)	155	142	1.7083952E-20	7.2212154E-12
SD3.mgf	index=461843	-1	Sludge250111-Plate1-7AB, Cmpd 9413, +MSn(749.0649), 38.23 min	CID	749.0649	0	8.474179	3	FILDYAVTSVIPGSANADHVR	peptide15705857(pre=-,post=-)	85	76	1.7104421E-20	7.2359944E-12
SD3.mgf	index=20352	-1	Sludge250111-Plate1-10CD, Cmpd 9297, +MSn(923.4785), 38.05 min	CID	923.4785	1	9.424552	2	LAQLWWQNIGDASSGAK	peptide14349006(pre=-,post=-)	97	92	1.7145475E-20	7.2189945E-12
SD3.mgf	index=19712	-1	Sludge250111-Plate1-10CD, Cmpd 8593, +MSn(959.47), 35.57 min	CID	959.47	0	-5.9160123	2	EVELEDPYENLGAQLAK	peptide14230355(pre=-,post=-)	91	87	1.725903E-20	7.2668056E-12
SD3.mgf	index=60394	-1	Sludge250111-Plate1-11AB, Cmpd 9553, +MSn(926.4608), 38.89 min	CID	926.4608	0	1.0540797	2	WDLTYLPSEVTEATAR	peptide14112422(pre=-,post=-)	120	115	1.7483735E-20	7.347561E-12
SD3.mgf	index=219566	-1	Sludge250111-Plate1-2CD, Cmpd 11253, +MSn(979.5148), 42.70 min	CID	979.5148	0	8.349828	2	FLSQPFFVAEVFTGSPGK	peptide14724431(pre=-,post=-)	102	92	1.7521757E-20	7.389303E-12
SD3.mgf	index=407090	-1	Sludge250111-Plate1-6AB, Cmpd 5688, +MSn(559.2491), 25.96 min	CID	559.2491	0	1.2005161	3	ATAGDTHLGGEDFDNR	peptide13579281(pre=-,post=-)	81	76	1.7614115E-20	7.402353E-12
SD3.mgf	index=178924	-1	Sludge250111-Plate1-1EF, Cmpd 8868, +MSn(872.887), 35.96 min	CID	872.887	0	-2.657079	2	VVGWYDNEWGYSNR	peptide12752540(pre=-,post=-)	106	104	1.7859896E-20	7.4452736E-12
SD3.mgf	index=30431	-1	Sludge250111-Plate1-10EF, Cmpd 6276, +MSn(935.9791), 26.90 min	CID	935.9791	0	0.26083988	2	IIVTQGDTEPASVEQQR	peptide14322897(pre=-,post=-)	153	151	1.8003596E-20	7.580301E-12
SD3.mgf	index=192045	-1	Sludge250111-Plate1-1GH, Cmpd 10165, +MSn(1167.551), 39.77 min	CID	1167.551	0	10.037135	2	YIGVFTPEPWQGYGFDENSK	peptide15652768(pre=-,post=-)	122	98	1.8077834E-20	7.641319E-12
SD3.mgf	index=448280	-1	Sludge250111-Plate1-6GH, Cmpd 9906, +MSn(871.4887), 40.04 min	CID	871.4887	0	12.536513	2	VPIPDGSITDFVAVVGR	peptide14599215(pre=-,post=-)	126	121	1.8092485E-20	7.617727E-12
SD3.mgf	index=133135	-1	Sludge250111-Plate1-12EF, Cmpd 7832, +MSn(839.9163), 32.78 min	CID	839.9163	0	-1.7440323	2	FSLPDTANADAISAASK	peptide14255857(pre=-,post=-)	118	113	1.8173861E-20	7.65199E-12
SD3.mgf	index=572839	-1	Sludge250111-Plate1-9CD, Cmpd 6576, +MSn(888.4666), 28.45 min	CID	888.4666	0	7.07586	2	IAITAANDASTAATNAATK	peptide15156091(pre=-,post=-)	111	106	1.8240223E-20	7.701681E-12
SD3.mgf	index=491600	-1	Sludge250111-Plate1-7EF, Cmpd 11258, +MSn(1027.5919), 42.55 min	CID	1027.5919	0	5.8208714	2	GFTIGGTVPVGPVALTLDIAR	peptide15717783(pre=-,post=-)	200	174	1.8464877E-20	7.811533E-12
SD3.mgf	index=61106	-1	Sludge250111-Plate1-11AB, Cmpd 10366, +MSn(966.4846), 41.87 min	CID	966.4846	0	4.2311826	2	LYPNFDDAEFVALVYR	peptide13856264(pre=-,post=-)	124	120	1.8595317E-20	7.814705E-12
SD3.mgf	index=218978	-1	Sludge250111-Plate1-2CD, Cmpd 10601, +MSn(715.3697), 40.31 min	CID	715.3697	0	3.583442	3	DSVGAVVLGAYEHISEGDVVK	peptide15690503(pre=-,post=-)	103	93	1.884505E-20	7.972364E-12
SD3.mgf	index=488974	-1	Sludge250111-Plate1-7EF, Cmpd 8275, +MSn(727.3201), 31.68 min	CID	727.3201	0	-4.95113	3	ESHGIM+15.995MM+15.995LQSPGGTWETR	peptide15102120(pre=-,post=-)	74	67	1.9052109E-20	8.044489E-12
SD3.mgf	index=60066	-1	Sludge250111-Plate1-11AB, Cmpd 9192, +MSn(991.5287), 37.58 min	CID	991.5287	0	-4.6782813	2	LLVPTPPLEGDAAGLAEYR	peptide15202799(pre=-,post=-)	158	137	1.9119448E-20	8.072922E-12
SD3.mgf	index=133113	-1	Sludge250111-Plate1-12EF, Cmpd 7808, +MSn(797.8848), 32.69 min	CID	797.8848	0	0.9179552	2	QGNALSWASSGGQGFK	peptide13947516(pre=-,post=-)	90	86	1.9225257E-20	8.079437E-12
SD3.mgf	index=45640	-1	Sludge250111-Plate1-10GH, Cmpd 8233, +MSn(834.4607), 34.36 min	CID	834.4607	0	3.9497504	2	LLDQGQAGDNVGVLLR	peptide13817388(pre=-,post=-)	159	155	1.944946E-20	8.17366E-12
SD3.mgf	index=247663	-1	Sludge250111-Plate1-2GH, Cmpd 11447, +MSn(1082.9979), 44.71 min	CID	1082.9979	-1	7.181347	2	C+57.021DMVDDAELLELVEMEVR	peptide14670214(pre=-,post=-)	142	123	1.9669525E-20	8.2950626E-12
SD3.mgf	index=192017	-1	Sludge250111-Plate1-1GH, Cmpd 10134, +MSn(1202.1254), 39.66 min	CID	1202.1254	0	5.4834824	2	IVINVIPTGPGGGFSFDDNITGGR	peptide16296733(pre=-,post=-)	161	116	1.9691795E-20	8.344344E-12
SD3.mgf	index=8035	-1	Sludge250111-Plate1-10AB, Cmpd 9873, +MSn(1202.1232), 39.24 min	CID	1202.1232	0	3.6556547	2	IVINVIPTGPGGGFSFDDNITGGR	peptide16296733(pre=-,post=-)	134	99	1.978497E-20	8.383827E-12
SD3.mgf	index=501088	-1	Sludge250111-Plate1-7GH, Cmpd 7451, +MSn(735.8973), 30.87 min	CID	735.8973	0	-2.5711265	2	LVTVDGAGAVADVAGR	peptide13852885(pre=-,post=-)	93	89	1.9858506E-20	8.345561E-12
SD3.mgf	index=45435	-1	Sludge250111-Plate1-10GH, Cmpd 8007, +MSn(996.9913), 33.56 min	CID	996.9913	0	-0.42853525	2	EVIYLNDSAVDPDLTNSK	peptide14709432(pre=-,post=-)	90	82	1.988386E-20	8.385453E-12
SD3.mgf	index=270860	-1	Sludge250111-Plate1-3CD, Cmpd 8148, +MSn(882.9097), 34.01 min	CID	882.9097	0	2.62693	2	GTIDAAEWVGPYDDQK	peptide13714057(pre=-,post=-)	77	74	1.9931106E-20	8.3760715E-12
SD3.mgf	index=97019	-1	Sludge250111-Plate1-11GH, Cmpd 7677, +MSn(915.4212), 32.94 min	CID	915.4212	0	2.7336578	2	SADGADGYEAVQVTFGSR	peptide14924598(pre=-,post=-)	135	112	2.0014115E-20	8.440385E-12
SD3.mgf	index=72368	-1	Sludge250111-Plate1-11CD, Cmpd 8049, +MSn(935.4595), 34.17 min	CID	935.4595	1	3.101991	2	ADYNNGPLGVGLAYESTK	peptide14644313(pre=-,post=-)	102	97	2.0058936E-20	8.459286E-12
SD3.mgf	index=490434	-1	Sludge250111-Plate1-7EF, Cmpd 9881, +MSn(803.0401), 37.52 min	CID	803.0401	0	-0.1520102	3	QVDFDIDTGGGAGWAGFISNHSR	peptide16194495(pre=-,post=-)	141	111	2.0141014E-20	8.530854E-12
SD3.mgf	index=46425	-1	Sludge250111-Plate1-10GH, Cmpd 9107, +MSn(997.5055), 37.40 min	CID	997.5055	0	8.566364	2	LFGAEPANFLDVGGGATTEK	peptide15500849(pre=-,post=-)	129	114	2.0185078E-20	8.53203E-12
SD3.mgf	index=512901	-1	Sludge250111-Plate1-8AB, Cmpd 5949, +MSn(884.9054), 25.58 min	CID	884.9054	0	0.9656321	2	GM+15.995DITVTTTAATDDQGR	peptide14278128(pre=-,post=-)	124	120	2.0438654E-20	8.605567E-12
SD3.mgf	index=447324	-1	Sludge250111-Plate1-6GH, Cmpd 8846, +MSn(1076.0283), 36.22 min	CID	1076.0283	0	4.9916162	2	IALGAFC+57.021VSEPDAGSDVSSLR	peptide15735520(pre=-,post=-)	170	155	2.0522227E-20	8.68189E-12
SD3.mgf	index=462010	-1	Sludge250111-Plate1-7AB, Cmpd 9597, +MSn(939.9904), 38.90 min	CID	939.9904	0	5.5841556	2	ISYDQGPLSVALAMGQTK	peptide14798882(pre=-,post=-)	98	92	2.0837311E-20	8.787544E-12
SD3.mgf	index=85627	-1	Sludge250111-Plate1-11EF, Cmpd 8939, +MSn(887.4777), 37.91 min	CID	887.4777	0	-2.613395	2	VGIIGSGIMGSGIAEVASR	peptide15345974(pre=-,post=-)	128	120	2.085848E-20	8.807204E-12
SD3.mgf	index=29796	-1	Sludge250111-Plate1-10EF, Cmpd 5578, +MSn(750.0403), 24.48 min	CID	750.0403	0	4.9639506	3	SLVVHPASTTHSQLNDEEQR	peptide15591812(pre=-,post=-)	138	115	2.1016307E-20	8.883383E-12
SD3.mgf	index=407950	-1	Sludge250111-Plate1-6AB, Cmpd 6635, +MSn(1008.9932), 29.36 min	CID	1008.9932	0	2.843092	2	DGITAGTGPGQFSPNQNVTR	peptide15413624(pre=-,post=-)	230	189	2.1017611E-20	8.8839335E-12
SD3.mgf	index=599050	-1	Sludge250111-Plate1-9GH, Cmpd 9364, +MSn(931.139), 37.80 min	CID	931.139	0	3.0808089	3	EQIEALQYQLYEAGGIAHLAPGYEK	peptide16394425(pre=-,post=-)	107	82	2.1038521E-20	8.918161E-12
SD3.mgf	index=527479	-1	Sludge250111-Plate1-8CD, Cmpd 8603, +MSn(609.9734), 35.98 min	CID	609.9734	0	7.90496	3	PADVVHEWFVVDATDK	peptide13903938(pre=-,post=-)	76	73	2.1105463E-20	8.869597E-12
SD3.mgf	index=370227	-1	Sludge250111-Plate1-5CD, Cmpd 6772, +MSn(910.4561), 26.51 min	CID	910.4561	0	0.9385329	2	AAALANTSDVASTDAATAAK	peptide15381394(pre=-,post=-)	110	96	2.1269205E-20	8.99028E-12
SD3.mgf	index=424114	-1	Sludge250111-Plate1-6CD, Cmpd 10440, +MSn(992.5361), 42.52 min	CID	992.5361	0	14.512829	3	LLILDEPTAALNEGDSQHLLQIMDGLR	peptide16614938(pre=-,post=-)	113	89	2.1278465E-20	9.025042E-12
SD3.mgf	index=501779	-1	Sludge250111-Plate1-7GH, Cmpd 8211, +MSn(922.4418), 33.55 min	CID	922.4418	0	2.911354	2	SADGVDGYEAVQVTFGTK	peptide14924607(pre=-,post=-)	92	85	2.1284409E-20	8.976095E-12
SD3.mgf	index=297223	-1	Sludge250111-Plate1-3GH, Cmpd 9238, +MSn(1278.1356), 38.73 min	CID	1278.1356	0	-0.9550645	2	VNTIAPGLFDTPIYGTGEASEQFK	peptide16364922(pre=-,post=-)	124	82	2.150197E-20	9.111401E-12
SD3.mgf	index=258198	-1	Sludge250111-Plate1-3AB, Cmpd 8685, +MSn(991.5425), 37.95 min	CID	991.5425	0	9.23345	2	LLVPTPPLEGDAAGLAEYR	peptide15202799(pre=-,post=-)	167	151	2.1608756E-20	9.1239976E-12
SD3.mgf	index=6723	-1	Sludge250111-Plate1-10AB, Cmpd 8430, +MSn(1027.5441), 34.10 min	CID	1027.5441	0	12.355158	2	INIIDTPGHVDFTVEVER	peptide14791235(pre=-,post=-)	205	180	2.1760556E-20	9.176896E-12
SD3.mgf	index=492030	-1	Sludge250111-Plate1-7EF, Cmpd 11981, +MSn(1056.0658), 45.22 min	CID	1056.0658	0	3.352112	2	VDANLVYANGPVAVALSYFK	peptide15626359(pre=-,post=-)	104	95	2.2048199E-20	9.319553E-12
SD3.mgf	index=283795	-1	Sludge250111-Plate1-3EF, Cmpd 7753, +MSn(751.3699), 32.87 min	CID	751.3699	0	0.40615937	3	QTNLDLTAYGVSGSSFHTPTR	peptide15819597(pre=-,post=-)	129	110	2.2052556E-20	9.329294E-12
SD3.mgf	index=447661	-1	Sludge250111-Plate1-6GH, Cmpd 9219, +MSn(997.4984), 37.55 min	CID	997.4984	0	1.4685196	2	LFGAEPANFLDVGGGATTEK	peptide15500849(pre=-,post=-)	130	112	2.2140066E-20	9.358385E-12
SD3.mgf	index=585756	-1	Sludge250111-Plate1-9EF, Cmpd 7691, +MSn(983.9877), 32.56 min	CID	983.9877	0	3.9078028	2	VVTIVSDDGEEDVYTVAR	peptide15020857(pre=-,post=-)	156	145	2.2316923E-20	9.411528E-12
SD3.mgf	index=133520	-1	Sludge250111-Plate1-12EF, Cmpd 8256, +MSn(810.8995), 34.32 min	CID	810.8995	0	2.4085965	2	QGNALAWATSGGQGFR	peptide13947515(pre=-,post=-)	131	129	2.2427789E-20	9.425305E-12
SD3.mgf	index=598473	-1	Sludge250111-Plate1-9GH, Cmpd 8726, +MSn(874.9673), 35.52 min	CID	874.9673	0	5.441081	2	VIASDAIDAAQTYAALR	peptide14589461(pre=-,post=-)	137	124	2.2487162E-20	9.468078E-12
SD3.mgf	index=7862	-1	Sludge250111-Plate1-10AB, Cmpd 9683, +MSn(923.501), 38.55 min	CID	923.501	0	7.005701	2	GQTGQQLLIGAYQALER	peptide14282052(pre=-,post=-)	150	137	2.2500594E-20	9.473733E-12
SD3.mgf	index=284721	-1	Sludge250111-Plate1-3EF, Cmpd 8776, +MSn(989.4766), 36.53 min	CID	989.4766	0	-0.74021083	2	EIELEDPYENMGAQLVK	peptide14221183(pre=-,post=-)	151	143	2.2575331E-20	9.5052004E-12
SD3.mgf	index=19643	-1	Sludge250111-Plate1-10CD, Cmpd 8517, +MSn(929.4736), 35.30 min	CID	929.4736	1	5.015117	3	FGETIAAVVQPTEGSSIDADELVAHTK	peptide16594556(pre=-,post=-)	95	73	2.2764356E-20	9.655267E-12
SD3.mgf	index=32087	-1	Sludge250111-Plate1-10EF, Cmpd 8098, +MSn(606.3364), 33.05 min	CID	606.3364	0	7.851713	3	VNEEVEIVGIHVGPPTK	peptide14597215(pre=-,post=-)	101	97	2.2777953E-20	9.590514E-12
SD3.mgf	index=218226	-1	Sludge250111-Plate1-2CD, Cmpd 9763, +MSn(706.407), 37.36 min	CID	706.407	0	9.417934	3	IPIFSAAGLPHNEIAAQIVR	peptide15486778(pre=-,post=-)	110	96	2.2794401E-20	9.634966E-12
SD3.mgf	index=295504	-1	Sludge250111-Plate1-3GH, Cmpd 7339, +MSn(867.8934), 31.97 min	CID	867.8934	0	-7.806085	2	AQDAGADFVGAEDIAER	peptide14169311(pre=-,post=-)	141	125	2.3064789E-20	9.711284E-12
SD3.mgf	index=244461	-1	Sludge250111-Plate1-2GH, Cmpd 7763, +MSn(617.311), 31.32 min	CID	617.311	0	-0.39549035	3	TVELDDYLHGAPVQHR	peptide14066549(pre=-,post=-)	82	82	2.3349984E-20	9.812859E-12
SD3.mgf	index=408619	-1	Sludge250111-Plate1-6AB, Cmpd 7372, +MSn(979.9169), 31.98 min	CID	979.9169	0	-6.7268486	2	SM+15.995TDGYVSLEGIDNNGDR	peptide14948611(pre=-,post=-)	125	109	2.3428828E-20	9.880442E-12
SD3.mgf	index=526273	-1	Sludge250111-Plate1-8CD, Cmpd 7277, +MSn(588.9611), 31.14 min	CID	588.9611	0	1.3472165	3	DIGLEVHEHGDQFLR	peptide12898033(pre=-,post=-)	91	88	2.3543875E-20	9.861227E-12
SD3.mgf	index=231084	-1	Sludge250111-Plate1-2EF, Cmpd 8391, +MSn(828.9441), 33.02 min	CID	828.9441	0	4.2705584	2	LIADNAGLEGAVMVQR	peptide13811127(pre=-,post=-)	143	131	2.3596904E-20	9.916627E-12
SD3.mgf	index=257386	-1	Sludge250111-Plate1-3AB, Cmpd 7790, +MSn(771.6958), 34.80 min	CID	771.6958	0	-3.7173219	3	THDLVYDELTTDHPIDLC+57.021R	peptide15324422(pre=-,post=-)	89	83	2.3623333E-20	9.974624E-12
SD3.mgf	index=421883	-1	Sludge250111-Plate1-6CD, Cmpd 7931, +MSn(771.8627), 33.57 min	CID	771.8627	0	-0.15815027	2	EAEWGVGPDALDGAR	peptide12913646(pre=-,post=-)	93	91	2.402009E-20	1.00606875E-11
SD3.mgf	index=164726	-1	Sludge250111-Plate1-1CD, Cmpd 6495, +MSn(881.4563), 27.38 min	CID	881.4563	0	4.293118	2	AAAATALTDANTAQTATAK	peptide15045891(pre=-,post=-)	89	77	2.4055338E-20	1.0157032E-11
SD3.mgf	index=167615	-1	Sludge250111-Plate1-1CD, Cmpd 9684, +MSn(1021.4962), 38.29 min	CID	1021.4962	0	1.2547672	2	ASLATDSWLSAASFQETTR	peptide15064153(pre=-,post=-)	145	130	2.413011E-20	1.0188604E-11
SD3.mgf	index=191175	-1	Sludge250111-Plate1-1GH, Cmpd 9201, +MSn(745.3298), 36.30 min	CID	745.3298	0	-1.6378	3	FTLFDGSYHDVDSNENAFR	peptide15122495(pre=-,post=-)	119	104	2.4132737E-20	1.0189714E-11
SD3.mgf	index=501907	-1	Sludge250111-Plate1-7GH, Cmpd 8353, +MSn(834.4679), 34.06 min	CID	834.4679	0	12.580687	2	LLDQGQAGDNVGVLLR	peptide13817388(pre=-,post=-)	119	115	2.4324865E-20	1.0222554E-11
SD3.mgf	index=257375	-1	Sludge250111-Plate1-3AB, Cmpd 7778, +MSn(1040.9893), 34.76 min	CID	1040.9893	0	-10.084581	2	YPGTVTVTDDGLDVDGDTLK	peptide15655719(pre=-,post=-)	128	116	2.447002E-20	1.0343233E-11
SD3.mgf	index=132419	-1	Sludge250111-Plate1-12EF, Cmpd 7045, +MSn(805.3697), 29.92 min	CID	805.3697	0	2.8798485	2	AAEDNQEAMQAYIR	peptide11915663(pre=-,post=-)	106	106	2.4648478E-20	1.0275237E-11
SD3.mgf	index=110290	-1	Sludge250111-Plate1-12AB, Cmpd 8657, +MSn(873.8226), 35.91 min	CID	873.8226	0	11.106028	3	IGEQPITLPAGVTPAIDGSTVTVTGPK	peptide16606592(pre=-,post=-)	111	83	2.500322E-20	1.0604859E-11
SD3.mgf	index=435432	-1	Sludge250111-Plate1-6EF, Cmpd 9532, +MSn(971.4729), 39.44 min	CID	971.4729	0	8.041977	2	DYEPFVWSSASGLGLEGK	peptide14696320(pre=-,post=-)	94	83	2.5257222E-20	1.0651516E-11
SD3.mgf	index=259255	-1	Sludge250111-Plate1-3AB, Cmpd 9854, +MSn(966.4801), 42.24 min	CID	966.4801	0	-0.44206384	2	LYPNFDDAEFVALVYR	peptide13856264(pre=-,post=-)	138	131	2.5450772E-20	1.0695718E-11
SD3.mgf	index=245352	-1	Sludge250111-Plate1-2GH, Cmpd 8744, +MSn(703.684), 34.87 min	CID	703.684	0	0.78063	3	DGLLQQIDSPQNLYDHPR	peptide14686602(pre=-,post=-)	96	89	2.5472571E-20	1.0742333E-11
SD3.mgf	index=296162	-1	Sludge250111-Plate1-3GH, Cmpd 8065, +MSn(1027.528), 34.55 min	CID	1027.528	0	-3.3263886	2	INIIDTPGHVDFTVEVER	peptide14791235(pre=-,post=-)	171	151	2.5602085E-20	1.0796952E-11
SD3.mgf	index=60840	-1	Sludge250111-Plate1-11AB, Cmpd 10044, +MSn(871.4706), 40.69 min	CID	871.4706	0	-8.264294	2	VPIPDGSITDFVAVVGR	peptide14599215(pre=-,post=-)	147	139	2.5628585E-20	1.0790755E-11
SD3.mgf	index=180029	-1	Sludge250111-Plate1-1EF, Cmpd 10100, +MSn(871.4866), 40.44 min	CID	871.4866	0	10.085239	2	VPIPDGSITDFVAVVGR	peptide14599215(pre=-,post=-)	138	132	2.5670759E-20	1.0808511E-11
SD3.mgf	index=257614	-1	Sludge250111-Plate1-3AB, Cmpd 8042, +MSn(944.4625), 35.68 min	CID	944.4625	-1	-11.724045	2	NDPMGGATISALSVVNSAGK	peptide15534946(pre=-,post=-)	105	96	2.5692839E-20	1.0860106E-11
SD3.mgf	index=309579	-1	Sludge250111-Plate1-4AB, Cmpd 8535, +MSn(664.3643), 33.79 min	CID	664.3643	0	2.1130147	3	VPM+15.995AGSTIVHPIIGELGAGR	peptide15636789(pre=-,post=-)	129	117	2.5882328E-20	1.0940201E-11
SD3.mgf	index=526982	-1	Sludge250111-Plate1-8CD, Cmpd 8057, +MSn(855.423), 33.99 min	CID	855.423	0	0.85621095	3	NMISVELDGSTLQHEIAAQHGASR	peptide16319582(pre=-,post=-)	123	103	2.6070678E-20	1.1047379E-11
SD3.mgf	index=435489	-1	Sludge250111-Plate1-6EF, Cmpd 9596, +MSn(1242.666), 39.67 min	CID	1242.666	0	10.707468	2	GIYPAVDPLASTSTILDPQVVGDR	peptide16278695(pre=-,post=-)	169	133	2.618373E-20	1.1095284E-11
SD3.mgf	index=434378	-1	Sludge250111-Plate1-6EF, Cmpd 8368, +MSn(649.6234), 35.39 min	CID	649.6234	0	3.3823798	3	SSFTC+57.021PFHGWTFSNSGK	peptide14531213(pre=-,post=-)	74	67	2.6268928E-20	1.1060367E-11
SD3.mgf	index=283806	-1	Sludge250111-Plate1-3EF, Cmpd 7765, +MSn(823.8738), 32.91 min	CID	823.8738	0	-0.6667478	2	MMIPANPGGGWDSTGR	peptide13864711(pre=-,post=-)	84	82	2.6365826E-20	1.108027E-11
SD3.mgf	index=346230	-1	Sludge250111-Plate1-4GH, Cmpd 6957, +MSn(734.891), 30.81 min	CID	734.891	0	7.1426387	2	FGSSTGTLTGISGGVK	peptide13661805(pre=-,post=-)	81	81	2.6535301E-20	1.1151492E-11
SD3.mgf	index=256845	-1	Sludge250111-Plate1-3AB, Cmpd 7195, +MSn(862.9008), 32.73 min	CID	862.9008	0	2.0512476	2	AGEGDC+57.021FVAAGVETVSR	peptide14155360(pre=-,post=-)	131	124	2.6563345E-20	1.11843295E-11
SD3.mgf	index=526803	-1	Sludge250111-Plate1-8CD, Cmpd 7860, +MSn(866.4557), 33.28 min	CID	866.4557	0	5.4945316	2	LM+15.995NEILDASNGLGAAVK	peptide14377332(pre=-,post=-)	125	118	2.6613509E-20	1.120545E-11
SD3.mgf	index=257361	-1	Sludge250111-Plate1-3AB, Cmpd 7762, +MSn(771.7004), 34.71 min	CID	771.7004	0	2.2145748	3	THDLVYDELTTDHPIDLC+57.021R	peptide15324422(pre=-,post=-)	105	82	2.6811206E-20	1.13206606E-11
SD3.mgf	index=409039	-1	Sludge250111-Plate1-6AB, Cmpd 7834, +MSn(971.9194), 33.60 min	CID	971.9194	0	-6.8449984	2	SMTDGYVSLEGIDNNGDR	peptide14948611(pre=-,post=-)	118	112	2.6852695E-20	1.1324361E-11
SD3.mgf	index=232533	-1	Sludge250111-Plate1-2EF, Cmpd 9985, +MSn(861.3967), 38.59 min	CID	861.3967	0	1.2754103	2	AMEDLFADYGVATYR	peptide12839597(pre=-,post=-)	96	93	2.6886364E-20	1.1261211E-11
SD3.mgf	index=20010	-1	Sludge250111-Plate1-10CD, Cmpd 8921, +MSn(989.4821), 36.72 min	CID	989.4821	0	4.8113704	2	EIELEDPYENMGAQLVK	peptide14221183(pre=-,post=-)	162	153	2.6994933E-20	1.1366047E-11
SD3.mgf	index=47051	-1	Sludge250111-Plate1-10GH, Cmpd 9798, +MSn(984.9957), 39.90 min	CID	984.9957	0	7.1260138	2	ELLSSYNFPGDDIPFVR	peptide14223669(pre=-,post=-)	127	120	2.7083876E-20	1.1403495E-11
SD3.mgf	index=190415	-1	Sludge250111-Plate1-1GH, Cmpd 8365, +MSn(1048.5444), 33.31 min	CID	1048.5444	0	9.430014	2	AGTASLDPNTQEANLEPLVR	peptide15387586(pre=-,post=-)	163	148	2.7140025E-20	1.1471817E-11
SD3.mgf	index=296938	-1	Sludge250111-Plate1-3GH, Cmpd 8922, +MSn(942.4197), 37.58 min	CID	942.4197	0	-10.232656	2	M+15.995SM+15.995NPFDEIAIEEAVR	peptide13867894(pre=-,post=-)	118	118	2.726542E-20	1.14583265E-11
SD3.mgf	index=56171	-1	Sludge250111-Plate1-11AB, Cmpd 4907, +MSn(839.8796), 22.52 min	CID	839.8796	0	3.706251	2	LTGDHETAHYSEYR	peptide12360899(pre=-,post=-)	116	116	2.732436E-20	1.1390736E-11
SD3.mgf	index=322182	-1	Sludge250111-Plate1-4CD, Cmpd 7546, +MSn(588.9593), 31.89 min	CID	588.9593	0	-1.7617446	3	DIGLEVHEHGDQFLR	peptide12898033(pre=-,post=-)	100	99	2.73518E-20	1.1456156E-11
SD3.mgf	index=408396	-1	Sludge250111-Plate1-6AB, Cmpd 7127, +MSn(888.4111), 31.11 min	CID	888.4111	0	-2.6106493	2	DLEDGTNGAVGAWGTGAGK	peptide15086912(pre=-,post=-)	101	90	2.7392067E-20	1.156592E-11
SD3.mgf	index=96258	-1	Sludge250111-Plate1-11GH, Cmpd 6840, +MSn(729.3704), 29.94 min	CID	729.3704	0	12.636138	4	EQGFHHVVSLSASPHNLHNYDELGVK	peptide16502783(pre=-,post=-)	104	70	2.7682252E-20	1.1738188E-11
SD3.mgf	index=219328	-1	Sludge250111-Plate1-2CD, Cmpd 10990, +MSn(1136.0356), 41.73 min	CID	1136.0356	0	-1.0745277	2	TPGDEVALALDTASTEFYADGK	peptide16054353(pre=-,post=-)	96	80	2.7858335E-20	1.1793397E-11
SD3.mgf	index=47424	-1	Sludge250111-Plate1-10GH, Cmpd 10216, +MSn(962.9608), 41.43 min	CID	962.9608	0	0.0	2	DYVNPGSEILSAEMMLR	peptide14215033(pre=-,post=-)	126	121	2.8076116E-20	1.1821272E-11
SD3.mgf	index=538969	-1	Sludge250111-Plate1-8EF, Cmpd 8362, +MSn(776.3787), 34.22 min	CID	776.3787	0	-3.1445975	2	QGNALSWATSGGAGFK	peptide13947518(pre=-,post=-)	82	81	2.817407E-20	1.1840186E-11
SD3.mgf	index=573662	-1	Sludge250111-Plate1-9CD, Cmpd 7481, +MSn(720.9255), 31.81 min	CID	720.9255	0	1.1006101	2	LVAEVGVGTVAAGVAK	peptide13848893(pre=-,post=-)	78	78	2.8183087E-20	1.18439755E-11
SD3.mgf	index=17441	-1	Sludge250111-Plate1-10CD, Cmpd 6095, +MSn(646.315), 26.82 min	CID	646.315	0	2.26646	3	SPLTGTVTDSHHGGWSAAR	peptide15303558(pre=-,post=-)	143	128	2.826677E-20	1.1935252E-11
SD3.mgf	index=586138	-1	Sludge250111-Plate1-9EF, Cmpd 8111, +MSn(576.7902), 34.10 min	CID	576.7902	0	-3.2803671	4	LVQDDVLSSIHIEEHEVDAR	peptide15524435(pre=-,post=-)	108	94	2.8271024E-20	1.19498795E-11
SD3.mgf	index=232368	-1	Sludge250111-Plate1-2EF, Cmpd 9803, +MSn(966.9883), 37.93 min	CID	966.9883	0	-2.2091537	2	EIELADPYQNMGAQLLK	peptide14221171(pre=-,post=-)	89	83	2.828722E-20	1.1910157E-11
SD3.mgf	index=447402	-1	Sludge250111-Plate1-6GH, Cmpd 8934, +MSn(819.3973), 36.52 min	CID	819.3973	0	-2.7560434	2	ALGGPFTNLSDADFGR	peptide13565018(pre=-,post=-)	95	95	2.8326202E-20	1.1904121E-11
SD3.mgf	index=41586	-1	Sludge250111-Plate1-10GH, Cmpd 3762, +MSn(580.7684), 18.48 min	CID	580.7684	0	-1.8916849	4	EQLHGDPAATAGSHQGHGHAEGR	peptide16110052(pre=-,post=-)	135	105	2.8484475E-20	1.206478E-11
SD3.mgf	index=232134	-1	Sludge250111-Plate1-2EF, Cmpd 9546, +MSn(1154.0835), 37.01 min	CID	1154.0835	0	1.163499	2	AM+15.995LQDM+15.995ATLTGGQVIAEEVGLK	peptide15898776(pre=-,post=-)	150	133	2.8537602E-20	1.2080955E-11
SD3.mgf	index=19528	-1	Sludge250111-Plate1-10CD, Cmpd 8390, +MSn(916.415), 34.86 min	CID	916.415	0	1.3986459	2	SM+15.995TTSLDVVEGMQFDR	peptide14002038(pre=-,post=-)	108	104	2.8575164E-20	1.2008747E-11
SD3.mgf	index=460688	-1	Sludge250111-Plate1-7AB, Cmpd 8138, +MSn(882.9025), 33.72 min	CID	882.9025	0	-5.530379	2	GTIDAAEWVGPYDDQK	peptide13714057(pre=-,post=-)	80	77	2.9201275E-20	1.2271871E-11
SD3.mgf	index=8791	-1	Sludge250111-Plate1-10AB, Cmpd 10740, +MSn(1027.5958), 42.42 min	CID	1027.5958	0	9.622256	2	GFTIGGTVPVGPVALTLDIAR	peptide15717783(pre=-,post=-)	149	135	2.9289234E-20	1.2390758E-11
SD3.mgf	index=344703	-1	Sludge250111-Plate1-4GH, Cmpd 5272, +MSn(783.3751), 24.65 min	CID	783.3751	0	8.960083	2	DAAGTSGTGGTAEELTK	peptide14197726(pre=-,post=-)	101	93	2.950327E-20	1.2422166E-11
SD3.mgf	index=21408	-1	Sludge250111-Plate1-10CD, Cmpd 10484, +MSn(1078.571), 42.38 min	CID	1078.571	0	8.262049	2	IAGLPNC+57.021PVNALLEFESGVR	peptide15472401(pre=-,post=-)	150	131	2.950432E-20	1.247118E-11
SD3.mgf	index=33125	-1	Sludge250111-Plate1-10EF, Cmpd 9240, +MSn(975.5599), 36.94 min	CID	975.5599	0	5.443118	2	VIGQAAANNLIPATLELGGK	peptide15631601(pre=-,post=-)	73	67	2.959405E-20	1.2509108E-11
SD3.mgf	index=243400	-1	Sludge250111-Plate1-2GH, Cmpd 6596, +MSn(911.9017), 27.04 min	CID	911.9017	0	1.2717044	2	DDTTIVDGAGSSEDVEGR	peptide14684413(pre=-,post=-)	125	117	2.9700812E-20	1.2525474E-11
SD3.mgf	index=446798	-1	Sludge250111-Plate1-6GH, Cmpd 8251, +MSn(979.4891), 34.20 min	CID	979.4891	0	2.741791	2	NYGTVDGTFYAAPLGANVK	peptide15245562(pre=-,post=-)	89	77	2.9845597E-20	1.2601889E-11
SD3.mgf	index=423385	-1	Sludge250111-Plate1-6CD, Cmpd 9586, +MSn(1071.8661), 39.40 min	CID	1071.8661	0	-1.480513	3	MGQGALDVLGSDGQFVPAIHSVGYPLVDADGK	peptide16870174(pre=-,post=-)	87	65	3.0018872E-20	1.2743103E-11
SD3.mgf	index=335293	-1	Sludge250111-Plate1-4EF, Cmpd 8458, +MSn(984.8338), 33.76 min	CID	984.8338	0	-0.4338254	3	LSSGM+15.995EVTAYIPGEGHNLQEHSIVLVR	peptide16617788(pre=-,post=-)	153	119	3.003937E-20	1.2740891E-11
SD3.mgf	index=324064	-1	Sludge250111-Plate1-4CD, Cmpd 9618, +MSn(1183.1014), 39.51 min	CID	1183.1014	0	0.8254265	2	GGTAVSFGQYGVQALEPGWITAR	peptide16124831(pre=-,post=-)	131	107	3.018481E-20	1.2784967E-11
SD3.mgf	index=587481	-1	Sludge250111-Plate1-9EF, Cmpd 9589, +MSn(780.9238), 39.53 min	CID	780.9238	0	1.4849972	2	ILGFAALTVVGDGDGR	peptide13762137(pre=-,post=-)	117	115	3.044639E-20	1.2795132E-11
SD3.mgf	index=8330	-1	Sludge250111-Plate1-10AB, Cmpd 10199, +MSn(968.5518), 40.44 min	CID	968.5518	0	11.028083	2	VLIAPIADIAGDEVVLDGR	peptide15350116(pre=-,post=-)	146	131	3.072951E-20	1.297511E-11
SD3.mgf	index=272367	-1	Sludge250111-Plate1-3CD, Cmpd 9815, +MSn(871.483), 40.02 min	CID	871.483	0	5.953093	2	VPIPDGSITDFVAVVGR	peptide14599215(pre=-,post=-)	144	136	3.0978256E-20	1.3043199E-11
SD3.mgf	index=424131	-1	Sludge250111-Plate1-6CD, Cmpd 10465, +MSn(1078.5699), 42.61 min	CID	1078.57	0	7.2434397	2	IAGLPNC+57.021PVNALLEFESGVR	peptide15472401(pre=-,post=-)	128	118	3.1031577E-20	1.3116737E-11
SD3.mgf	index=6055	-1	Sludge250111-Plate1-10AB, Cmpd 7695, +MSn(687.3069), 31.54 min	CID	687.3069	0	-7.2818217	3	MGGTTTEMVSHYYLAENR	peptide14853217(pre=-,post=-)	87	81	3.1252147E-20	1.3179705E-11
SD3.mgf	index=295392	-1	Sludge250111-Plate1-3GH, Cmpd 7216, +MSn(810.428), 31.52 min	CID	810.428	0	6.1003294	2	VQGIYGGEAGINLGSGK	peptide14600664(pre=-,post=-)	123	115	3.1256053E-20	1.3160165E-11
SD3.mgf	index=446643	-1	Sludge250111-Plate1-6GH, Cmpd 8080, +MSn(864.9485), 33.62 min	CID	864.9485	0	11.50224	2	LLDQGQAGDNVGC+57.021LLR	peptide13817385(pre=-,post=-)	114	105	3.1404936E-20	1.3197963E-11
SD3.mgf	index=422074	-1	Sludge250111-Plate1-6CD, Cmpd 8141, +MSn(1018.5409), 34.28 min	CID	1018.5409	0	4.25463	2	ITTIYEGTTAIQANDLVGR	peptide15179257(pre=-,post=-)	163	143	3.1489842E-20	1.3296148E-11
SD3.mgf	index=45583	-1	Sludge250111-Plate1-10GH, Cmpd 8170, +MSn(1199.0763), 34.13 min	CID	1199.0763	0	4.2757707	2	SNVDPQQINYVTVGTTMATDSR	peptide16038046(pre=-,post=-)	211	187	3.1523378E-20	1.3344938E-11
SD3.mgf	index=539261	-1	Sludge250111-Plate1-8EF, Cmpd 8683, +MSn(879.9374), 35.38 min	CID	879.9374	0	0.9710839	2	FDDNAVVLLNAADEPR	peptide13654325(pre=-,post=-)	114	114	3.157999E-20	1.327153E-11
SD3.mgf	index=4882	-1	Sludge250111-Plate1-10AB, Cmpd 6405, +MSn(811.9044), 27.03 min	CID	811.9044	0	-0.3007011	2	QIPYNEASSSGASAIK	peptide13950619(pre=-,post=-)	99	98	3.1707035E-20	1.332492E-11
SD3.mgf	index=270303	-1	Sludge250111-Plate1-3CD, Cmpd 7535, +MSn(1069.5327), 31.79 min	CID	1069.5327	1	-3.9670267	2	LGNTNGQTQFGVNSGVLSTSR	peptide15760978(pre=-,post=-)	181	162	3.1779798E-20	1.3444385E-11
SD3.mgf	index=233515	-1	Sludge250111-Plate1-2EF, Cmpd 11074, +MSn(1078.5706), 42.56 min	CID	1078.5706	0	7.809334	2	IAGLPNC+57.021PVNALLEFESGVR	peptide15472401(pre=-,post=-)	130	119	3.1869298E-20	1.3470834E-11
SD3.mgf	index=422524	-1	Sludge250111-Plate1-6CD, Cmpd 8636, +MSn(1031.5338), 36.02 min	CID	1031.5338	1	-12.282437	2	TSDIAGDGTTTATVLAQAIVR	peptide15857129(pre=-,post=-)	217	180	3.2215958E-20	1.3628903E-11
SD3.mgf	index=475783	-1	Sludge250111-Plate1-7CD, Cmpd 9412, +MSn(1027.0353), 39.62 min	CID	1027.0353	0	1.5451431	2	DAEAPIFSVADLGIVGDVHK	peptide15410728(pre=-,post=-)	140	130	3.2234657E-20	1.3625268E-11
SD3.mgf	index=43501	-1	Sludge250111-Plate1-10GH, Cmpd 5875, +MSn(942.4201), 26.14 min	CID	942.4201	0	-1.9429245	2	EHGNPETSTDAELADAAR	peptide14701216(pre=-,post=-)	151	133	3.2361067E-20	1.364736E-11
SD3.mgf	index=109788	-1	Sludge250111-Plate1-12AB, Cmpd 8105, +MSn(664.3692), 33.91 min	CID	664.3692	0	9.462631	3	VPM+15.995AGSTIVHPIIGELGAGR	peptide15636789(pre=-,post=-)	103	99	3.247247E-20	1.3725789E-11
SD3.mgf	index=395356	-1	Sludge250111-Plate1-5GH, Cmpd 6205, +MSn(669.6454), 28.13 min	CID	669.6454	0	0.63801885	3	EINWGDTHHPAISETDGK	peptide14702374(pre=-,post=-)	84	76	3.249012E-20	1.3701785E-11
SD3.mgf	index=19134	-1	Sludge250111-Plate1-10CD, Cmpd 7957, +MSn(1009.7999), 33.36 min	CID	1009.7999	1	2.137053	3	TNQGIDSVTDDAAADAAGGADPTMHLQDLR	peptide16810203(pre=-,post=-)	139	100	3.2533705E-20	1.3806942E-11
SD3.mgf	index=423321	-1	Sludge250111-Plate1-6CD, Cmpd 9515, +MSn(997.4421), 39.14 min	CID	997.4421	1	-8.723071	2	QGMQNGYQDVGSWTFFK	peptide14476368(pre=-,post=-)	94	84	3.27652E-20	1.3795581E-11
SD3.mgf	index=270968	-1	Sludge250111-Plate1-3CD, Cmpd 8268, +MSn(934.9548), 34.44 min	CID	934.9548	0	-0.13056278	2	ADYNNGPLGVGLAYESTK	peptide14644313(pre=-,post=-)	111	101	3.2890436E-20	1.3870607E-11
SD3.mgf	index=8028	-1	Sludge250111-Plate1-10AB, Cmpd 9865, +MSn(1080.0692), 39.21 min	CID	1080.0692	0	8.363611	2	WTGNDVPVLLTGASVPEFTR	peptide15647750(pre=-,post=-)	148	122	3.298641E-20	1.39430256E-11
SD3.mgf	index=295635	-1	Sludge250111-Plate1-3GH, Cmpd 7483, +MSn(968.9669), 32.49 min	CID	968.9669	0	2.5825937	2	TQTAGSMSGGEQQMLAIAR	peptide15332578(pre=-,post=-)	172	154	3.3408894E-20	1.4106443E-11
SD3.mgf	index=324126	-1	Sludge250111-Plate1-4CD, Cmpd 9687, +MSn(780.923), 39.77 min	CID	780.923	0	0.39078873	2	ILGFAALTVVGDGDGR	peptide13762137(pre=-,post=-)	127	125	3.3912308E-20	1.4251689E-11
SD3.mgf	index=232484	-1	Sludge250111-Plate1-2EF, Cmpd 9931, +MSn(861.3922), 38.39 min	CID	861.3922	0	-3.967943	2	AMEDLFADYGVATYR	peptide12839597(pre=-,post=-)	95	90	3.4127973E-20	1.4294321E-11
SD3.mgf	index=538840	-1	Sludge250111-Plate1-8EF, Cmpd 8220, +MSn(784.4022), 33.70 min	CID	784.4022	0	7.781165	3	ASVTVLNNSQHEVHLLDFDGR	peptide15672621(pre=-,post=-)	120	102	3.4133156E-20	1.443997E-11
SD3.mgf	index=232526	-1	Sludge250111-Plate1-2EF, Cmpd 9977, +MSn(854.9602), 38.56 min	CID	854.9602	0	6.639265	2	QAFVGLSGGFGTIEIGR	peptide14471401(pre=-,post=-)	128	120	3.4175574E-20	1.4389411E-11
SD3.mgf	index=551823	-1	Sludge250111-Plate1-8GH, Cmpd 9110, +MSn(811.4238), 36.98 min	CID	811.4238	0	4.3627687	2	VTTGAIAGFDGSIWAR	peptide14104991(pre=-,post=-)	121	113	3.4354168E-20	1.4437381E-11
SD3.mgf	index=514816	-1	Sludge250111-Plate1-8AB, Cmpd 8056, +MSn(664.3649), 33.29 min	CID	664.3649	0	3.0317168	3	VPM+15.995AGSTIVHPIIGELGAGR	peptide15636789(pre=-,post=-)	117	109	3.5023725E-20	1.4804179E-11
SD3.mgf	index=19964	-1	Sludge250111-Plate1-10CD, Cmpd 8870, +MSn(948.4935), 36.53 min	CID	948.4935	0	4.697541	2	YGIASTILEGSDTVGGISR	peptide15371899(pre=-,post=-)	167	156	3.5185694E-20	1.4856671E-11
SD3.mgf	index=190336	-1	Sludge250111-Plate1-1GH, Cmpd 8278, +MSn(778.002), 33.00 min	CID	778.002	0	-2.2750783	3	IGEVHDGAATMDWMEQEQER	peptide15477917(pre=-,post=-)	120	104	3.535988E-20	1.4946268E-11
SD3.mgf	index=296000	-1	Sludge250111-Plate1-3GH, Cmpd 7886, +MSn(945.4805), 33.92 min	CID	945.4805	0	4.5834007	2	ITDEGTAAELLASESVQR	peptide14799173(pre=-,post=-)	215	181	3.5554966E-20	1.4994297E-11
SD3.mgf	index=46793	-1	Sludge250111-Plate1-10GH, Cmpd 9512, +MSn(1053.4884), 38.85 min	CID	1053.4884	0	-3.9396489	3	C+57.021PEALFQPSFLGM+15.995ESAGIHETTFNSIMK	peptide16662024(pre=-,post=-)	78	57	3.5705956E-20	1.5147831E-11
SD3.mgf	index=47948	-1	Sludge250111-Plate1-10GH, Cmpd 10887, +MSn(1043.0311), 43.90 min	CID	1043.0311	0	6.202851	2	ADLVDDPELIELVEMEVR	peptide14643807(pre=-,post=-)	130	119	3.5948084E-20	1.5160082E-11
SD3.mgf	index=527258	-1	Sludge250111-Plate1-8CD, Cmpd 8360, +MSn(847.9058), 35.10 min	CID	847.9058	0	1.3676867	2	ANVEFFDDLGSPGGAAK	peptide14167177(pre=-,post=-)	106	100	3.5998532E-20	1.5156956E-11
SD3.mgf	index=156222	-1	Sludge250111-Plate1-1AB, Cmpd 8287, +MSn(926.4726), 34.53 min	CID	926.4726	0	2.3716524	2	DFALEGDQTTGASVLTVK	peptide14685164(pre=-,post=-)	147	137	3.6219586E-20	1.5274582E-11
SD3.mgf	index=180120	-1	Sludge250111-Plate1-1EF, Cmpd 10201, +MSn(871.4722), 40.81 min	CID	871.4722	0	-6.3733115	2	VPIPDGSITDFVAVVGR	peptide14599215(pre=-,post=-)	146	138	3.657847E-20	1.5401135E-11
SD3.mgf	index=446802	-1	Sludge250111-Plate1-6GH, Cmpd 8255, +MSn(834.4658), 34.21 min	CID	834.4658	0	10.093806	2	LLDQGQAGDNVGVLLR	peptide13817388(pre=-,post=-)	131	123	3.670889E-20	1.5426955E-11
SD3.mgf	index=7633	-1	Sludge250111-Plate1-10AB, Cmpd 9431, +MSn(822.462), 37.64 min	CID	822.462	0	9.94428	2	IINEPTAAALAFGLDK	peptide13758734(pre=-,post=-)	107	104	3.677021E-20	1.5452726E-11
SD3.mgf	index=286264	-1	Sludge250111-Plate1-3EF, Cmpd 10479, +MSn(1027.5907), 42.74 min	CID	1027.5907	0	4.6329384	2	GFTIGGTVPVGPVALTLDIAR	peptide15717783(pre=-,post=-)	163	142	3.6832472E-20	1.558191E-11
SD3.mgf	index=69861	-1	Sludge250111-Plate1-11CD, Cmpd 5291, +MSn(829.8987), 24.22 min	CID	829.8987	0	5.8836594	2	M+15.995GHAGALISGGADTADAK	peptide14853230(pre=-,post=-)	116	110	3.698487E-20	1.5597319E-11
SD3.mgf	index=423699	-1	Sludge250111-Plate1-6CD, Cmpd 9934, +MSn(1004.507), 40.67 min	CID	1004.507	0	5.1647377	2	YGSPSFPVYGYNLQIFR	peptide14625877(pre=-,post=-)	143	132	3.7070464E-20	1.5608285E-11
SD3.mgf	index=154692	-1	Sludge250111-Plate1-1AB, Cmpd 6603, +MSn(945.4772), 28.43 min	CID	945.4772	0	1.032879	2	ELADTTSEVAGAGVTVNQK	peptide15098364(pre=-,post=-)	111	99	3.73296E-20	1.5761906E-11
SD3.mgf	index=462761	-1	Sludge250111-Plate1-7AB, Cmpd 10433, +MSn(966.4829), 41.96 min	CID	966.4829	0	2.462927	2	LYPNFDDAEFVALVYR	peptide13856264(pre=-,post=-)	115	112	3.750594E-20	1.5761916E-11
SD3.mgf	index=587464	-1	Sludge250111-Plate1-9EF, Cmpd 9570, +MSn(780.928), 39.46 min	CID	780.928	0	6.799724	2	ILGFAALTVVGDGDGR	peptide13762137(pre=-,post=-)	107	102	3.757036E-20	1.578899E-11
SD3.mgf	index=423463	-1	Sludge250111-Plate1-6CD, Cmpd 9672, +MSn(1080.5737), 39.71 min	CID	1080.5737	1	10.992341	2	WTGNDVPVLLTGASVPEFTR	peptide15647750(pre=-,post=-)	118	106	3.7700947E-20	1.5935813E-11
SD3.mgf	index=177900	-1	Sludge250111-Plate1-1EF, Cmpd 7737, +MSn(793.4016), 31.84 min	CID	793.4016	0	6.4620314	2	GLYSYNGSDAGVLAAK	peptide13705379(pre=-,post=-)	104	101	3.7723245E-20	1.5853239E-11
SD3.mgf	index=434991	-1	Sludge250111-Plate1-6EF, Cmpd 9044, +MSn(790.7039), 37.73 min	CID	790.7039	0	0.69471866	3	TEDEGLYVVQHEYWLETMK	peptide15320958(pre=-,post=-)	85	73	3.791277E-20	1.6008141E-11
SD3.mgf	index=233465	-1	Sludge250111-Plate1-2EF, Cmpd 11019, +MSn(842.4537), 42.35 min	CID	842.4537	0	5.288825	2	GIEAGVAAAVEAIADQAK	peptide14744798(pre=-,post=-)	105	97	3.794802E-20	1.6003499E-11
SD3.mgf	index=502826	-1	Sludge250111-Plate1-7GH, Cmpd 9364, +MSn(1056.4819), 37.66 min	CID	1056.4819	0	-2.773052	2	SIMAEDQATVLEAADSWM+15.995K	peptide15294725(pre=-,post=-)	101	82	3.8112537E-20	1.609249E-11
SD3.mgf	index=492511	-1	Sludge250111-Plate1-7EF, Cmpd 12542, +MSn(1125.0533), 47.31 min	CID	1125.0533	0	2.3870454	2	VSFEPDALDANLAAVMGEIMR	peptide15873257(pre=-,post=-)	146	122	3.8124447E-20	1.6128479E-11
SD3.mgf	index=32427	-1	Sludge250111-Plate1-10EF, Cmpd 8472, +MSn(1223.6138), 34.30 min	CID	1223.6138	0	4.2897897	2	TQFIVATAPEEADVDQVAVEGTR	peptide16219412(pre=-,post=-)	165	129	3.8533343E-20	1.6321042E-11
SD3.mgf	index=166863	-1	Sludge250111-Plate1-1CD, Cmpd 8851, +MSn(784.4007), 35.46 min	CID	784.4007	0	5.8358736	3	ASVTVLNNSQHEVHLLDFDGR	peptide15672621(pre=-,post=-)	110	100	3.9044938E-20	1.6517891E-11
SD3.mgf	index=515625	-1	Sludge250111-Plate1-8AB, Cmpd 8947, +MSn(840.4454), 36.53 min	CID	840.4454	0	2.9049044	2	SLVNNMVVGVSTGFQK	peptide14000276(pre=-,post=-)	101	97	3.9154698E-20	1.6454808E-11
SD3.mgf	index=257581	-1	Sludge250111-Plate1-3AB, Cmpd 8006, +MSn(872.8909), 35.56 min	CID	872.8909	0	1.8180014	2	VVGWYDNEWGYSNR	peptide12752540(pre=-,post=-)	129	118	3.918895E-20	1.6336741E-11
SD3.mgf	index=190893	-1	Sludge250111-Plate1-1GH, Cmpd 8891, +MSn(685.3617), 35.18 min	CID	685.3617	0	7.3916526	3	VQIIDTPGHVDFTVEVER	peptide15014166(pre=-,post=-)	136	118	3.9564104E-20	1.6685035E-11
SD3.mgf	index=46591	-1	Sludge250111-Plate1-10GH, Cmpd 9290, +MSn(938.9735), 38.05 min	CID	938.9735	0	5.850214	2	AILDDVYADQVAELADR	peptide14159619(pre=-,post=-)	114	106	3.956574E-20	1.6658905E-11
SD3.mgf	index=271782	-1	Sludge250111-Plate1-3CD, Cmpd 9166, +MSn(1072.6034), 37.65 min	CID	1072.6034	0	9.787541	2	M+15.995PLALAVNYGAGPIAAGVTLTK	peptide15994478(pre=-,post=-)	115	100	3.9757315E-20	1.6830648E-11
SD3.mgf	index=229255	-1	Sludge250111-Plate1-2EF, Cmpd 6379, +MSn(882.4081), 25.86 min	CID	882.4081	0	2.1442392	2	IEAGQPTVC+57.021SETC+57.021VGR	peptide13746114(pre=-,post=-)	130	123	4.016313E-20	1.6878604E-11
SD3.mgf	index=434753	-1	Sludge250111-Plate1-6EF, Cmpd 8781, +MSn(991.4793), 36.81 min	CID	991.4793	-1	7.123252	4	GHSITSMQAIYVPADDYTDPAPATTFAHLDATTELSR	peptide16956686(pre=-,post=-)	143	77	4.033549E-20	1.713E-11
SD3.mgf	index=59560	-1	Sludge250111-Plate1-11AB, Cmpd 8635, +MSn(922.9994), 35.61 min	CID	922.9994	0	2.7112134	2	GITGGTGPGLFSPTQIVSR	peptide15134049(pre=-,post=-)	155	138	4.061731E-20	1.7150096E-11
SD3.mgf	index=6146	-1	Sludge250111-Plate1-10AB, Cmpd 7795, +MSn(813.4094), 31.90 min	CID	813.4094	0	3.301604	3	GITITSAATTAHWTDTVNGVEHR	peptide16125891(pre=-,post=-)	171	127	4.0854948E-20	1.7304371E-11
SD3.mgf	index=397271	-1	Sludge250111-Plate1-5GH, Cmpd 8313, +MSn(938.4702), 35.70 min	CID	938.4702	-1	2.3714626	2	VNDIGMSIQAIGSDDLTK	peptide15011076(pre=-,post=-)	90	84	4.0998897E-20	1.7290119E-11
SD3.mgf	index=131481	-1	Sludge250111-Plate1-12EF, Cmpd 6013, +MSn(837.9152), 26.15 min	CID	837.9152	0	2.1852553	2	VANTWNAQAAATGANSK	peptide14578927(pre=-,post=-)	110	98	4.1305894E-20	1.7391586E-11
SD3.mgf	index=30889	-1	Sludge250111-Plate1-10EF, Cmpd 6780, +MSn(791.345), 28.62 min	CID	791.345	0	-5.63034	2	TLATEEDTSWEDGK	peptide12666461(pre=-,post=-)	93	92	4.1751182E-20	1.740486E-11
SD3.mgf	index=421933	-1	Sludge250111-Plate1-6CD, Cmpd 7986, +MSn(757.0267), 33.76 min	CID	757.0267	0	-0.48374882	3	SSGHYATHLTHIDDMVESLR	peptide15598340(pre=-,post=-)	120	107	4.182133E-20	1.7677458E-11
SD3.mgf	index=434760	-1	Sludge250111-Plate1-6EF, Cmpd 8789, +MSn(991.9743), 36.84 min	CID	991.9743	1	0.38518375	4	GHSITSMQAIYVPADDYTDPAPATTFAHLDATTELSR	peptide16956686(pre=-,post=-)	96	45	4.1849503E-20	1.7772984E-11
SD3.mgf	index=165326	-1	Sludge250111-Plate1-1CD, Cmpd 7155, +MSn(945.4796), 29.66 min	CID	945.4796	0	3.6150765	2	ELADTTSEVAGAGVTVNQK	peptide15098364(pre=-,post=-)	113	104	4.2388912E-20	1.789813E-11
SD3.mgf	index=323426	-1	Sludge250111-Plate1-4CD, Cmpd 8917, +MSn(840.446), 36.92 min	CID	840.446	0	3.6311302	2	SLVNNMVVGVSTGFQK	peptide14000276(pre=-,post=-)	98	94	4.2496016E-20	1.7859002E-11
SD3.mgf	index=471924	-1	Sludge250111-Plate1-7CD, Cmpd 5130, +MSn(829.8948), 24.21 min	CID	829.8948	0	1.176732	2	M+15.995GHAGALISGGADTADAK	peptide14853230(pre=-,post=-)	106	101	4.2745896E-20	1.8026868E-11
SD3.mgf	index=6293	-1	Sludge250111-Plate1-10AB, Cmpd 7957, +MSn(824.8719), 32.47 min	CID	824.8719	0	0.88792276	2	WVAVGDENWGEGSSR	peptide13514720(pre=-,post=-)	113	108	4.2753085E-20	1.7906903E-11
SD3.mgf	index=232334	-1	Sludge250111-Plate1-2EF, Cmpd 9766, +MSn(1031.0571), 37.79 min	CID	1031.0571	0	11.957871	2	TSDIAGDGTTTATVLAQAIVR	peptide15857129(pre=-,post=-)	191	161	4.2843985E-20	1.812507E-11
SD3.mgf	index=271035	-1	Sludge250111-Plate1-3CD, Cmpd 8341, +MSn(934.9498), 34.70 min	CID	934.9498	0	-5.4183555	2	ADYNNGPLGVGLAYESTK	peptide14644313(pre=-,post=-)	105	98	4.311416E-20	1.8182173E-11
SD3.mgf	index=244768	-1	Sludge250111-Plate1-2GH, Cmpd 8102, +MSn(862.9022), 32.53 min	CID	862.9022	0	3.678099	2	AGEGDC+57.021FVAAGVETVSR	peptide14155360(pre=-,post=-)	141	135	4.3285366E-20	1.822503E-11
SD3.mgf	index=460865	-1	Sludge250111-Plate1-7AB, Cmpd 8333, +MSn(1040.9926), 34.41 min	CID	1040.9926	0	-6.918492	2	YPGTVTVTDDGLDVDGDTLK	peptide15655719(pre=-,post=-)	160	140	4.3348465E-20	1.8322961E-11
SD3.mgf	index=33062	-1	Sludge250111-Plate1-10EF, Cmpd 9170, +MSn(991.486), 36.70 min	CID	991.486	-1	13.893153	4	GHSITSMQAIYVPADDYTDPAPATTFAHLDATTELSR	peptide16956686(pre=-,post=-)	132	68	4.3391426E-20	1.842782E-11
SD3.mgf	index=490786	-1	Sludge250111-Plate1-7EF, Cmpd 10268, +MSn(1285.1445), 38.93 min	CID	1285.1445	0	-0.09498566	2	INTIAPGLFDTPIYGTGEASEQFK	peptide16293762(pre=-,post=-)	140	101	4.3493638E-20	1.8430311E-11
SD3.mgf	index=19733	-1	Sludge250111-Plate1-10CD, Cmpd 8616, +MSn(869.3892), 35.65 min	CID	869.3892	0	-4.4228725	2	AM+15.995EDLFADYGVATYR	peptide12839597(pre=-,post=-)	106	105	4.3828934E-20	1.8357517E-11
SD3.mgf	index=499734	-1	Sludge250111-Plate1-7GH, Cmpd 5960, +MSn(813.9011), 25.59 min	CID	813.9011	0	4.8744307	2	SPTGSTPHQFTDVPR	peptide13377592(pre=-,post=-)	125	125	4.3967735E-20	1.8415653E-11
SD3.mgf	index=536944	-1	Sludge250111-Plate1-8EF, Cmpd 6134, +MSn(542.9321), 26.22 min	CID	542.9321	0	-3.1476843	3	SPTGSTPHQFTDVPR	peptide13377592(pre=-,post=-)	103	103	4.3967735E-20	1.8415653E-11
SD3.mgf	index=536863	-1	Sludge250111-Plate1-8EF, Cmpd 6045, +MSn(813.8999), 25.90 min	CID	813.8999	0	3.3746057	2	SPTGSTPHQFTDVPR	peptide13377592(pre=-,post=-)	129	129	4.3967735E-20	1.8415653E-11
SD3.mgf	index=43444	-1	Sludge250111-Plate1-10GH, Cmpd 5813, +MSn(542.9351), 25.92 min	CID	542.9351	0	2.3607633	3	SPTGSTPHQFTDVPR	peptide13377592(pre=-,post=-)	123	123	4.3967735E-20	1.8415653E-11
SD3.mgf	index=131452	-1	Sludge250111-Plate1-12EF, Cmpd 5981, +MSn(813.8982), 26.03 min	CID	813.8982	0	1.2748511	2	SPTGSTPHQFTDVPR	peptide13377592(pre=-,post=-)	130	130	4.3967735E-20	1.8415653E-11
SD3.mgf	index=120242	-1	Sludge250111-Plate1-12CD, Cmpd 5824, +MSn(813.9017), 26.32 min	CID	813.9017	0	5.5493517	2	SPTGSTPHQFTDVPR	peptide13377592(pre=-,post=-)	125	125	4.3967735E-20	1.8415653E-11
SD3.mgf	index=444601	-1	Sludge250111-Plate1-6GH, Cmpd 5830, +MSn(813.899), 25.84 min	CID	813.899	0	2.2497373	2	SPTGSTPHQFTDVPR	peptide13377592(pre=-,post=-)	139	139	4.3967735E-20	1.8415653E-11
SD3.mgf	index=282153	-1	Sludge250111-Plate1-3EF, Cmpd 5947, +MSn(542.9337), 26.30 min	CID	542.9337	0	-0.2248346	3	SPTGSTPHQFTDVPR	peptide13377592(pre=-,post=-)	116	116	4.3967735E-20	1.8415653E-11
SD3.mgf	index=268978	-1	Sludge250111-Plate1-3CD, Cmpd 6058, +MSn(813.8998), 26.37 min	CID	813.8998	0	3.2246232	2	SPTGSTPHQFTDVPR	peptide13377592(pre=-,post=-)	125	125	4.3967735E-20	1.8415653E-11
SD3.mgf	index=307743	-1	Sludge250111-Plate1-4AB, Cmpd 6515, +MSn(813.8989), 26.36 min	CID	813.8989	0	2.174746	2	SPTGSTPHQFTDVPR	peptide13377592(pre=-,post=-)	116	116	4.3967735E-20	1.8415653E-11
SD3.mgf	index=333409	-1	Sludge250111-Plate1-4EF, Cmpd 6386, +MSn(813.8979), 26.19 min	CID	813.8979	0	0.8998949	2	SPTGSTPHQFTDVPR	peptide13377592(pre=-,post=-)	118	117	4.3967735E-20	1.8415653E-11
SD3.mgf	index=107836	-1	Sludge250111-Plate1-12AB, Cmpd 5956, +MSn(542.9349), 26.12 min	CID	542.9349	0	1.9110941	3	SPTGSTPHQFTDVPR	peptide13377592(pre=-,post=-)	135	135	4.3967735E-20	1.8415653E-11
SD3.mgf	index=95288	-1	Sludge250111-Plate1-11GH, Cmpd 5772, +MSn(813.9003), 26.08 min	CID	813.9003	0	3.8995445	2	SPTGSTPHQFTDVPR	peptide13377592(pre=-,post=-)	144	144	4.3967735E-20	1.8415653E-11
SD3.mgf	index=4647	-1	Sludge250111-Plate1-10AB, Cmpd 6146, +MSn(813.9023), 26.12 min	CID	813.9023	0	6.299264	2	SPTGSTPHQFTDVPR	peptide13377592(pre=-,post=-)	130	130	4.3967735E-20	1.8415653E-11
SD3.mgf	index=70311	-1	Sludge250111-Plate1-11CD, Cmpd 5786, +MSn(813.9017), 26.02 min	CID	813.9017	0	5.5493517	2	SPTGSTPHQFTDVPR	peptide13377592(pre=-,post=-)	132	132	4.3967735E-20	1.8415653E-11
SD3.mgf	index=57053	-1	Sludge250111-Plate1-11AB, Cmpd 5878, +MSn(542.9347), 25.99 min	CID	542.9347	0	1.5738422	3	SPTGSTPHQFTDVPR	peptide13377592(pre=-,post=-)	132	132	4.3967735E-20	1.8415653E-11
SD3.mgf	index=243200	-1	Sludge250111-Plate1-2GH, Cmpd 6376, +MSn(813.9012), 26.23 min	CID	813.9012	0	4.949422	2	SPTGSTPHQFTDVPR	peptide13377592(pre=-,post=-)	144	144	4.3967735E-20	1.8415653E-11
SD3.mgf	index=164843	-1	Sludge250111-Plate1-1CD, Cmpd 6624, +MSn(813.9023), 27.83 min	CID	813.9023	0	6.299264	2	SPTGSTPHQFTDVPR	peptide13377592(pre=-,post=-)	128	128	4.3967735E-20	1.8415653E-11
SD3.mgf	index=32984	-1	Sludge250111-Plate1-10EF, Cmpd 9085, +MSn(824.4078), 36.40 min	CID	824.4078	0	0.14807034	2	AILMDLEPGTMDSVR	peptide12831754(pre=-,post=-)	97	97	4.414391E-20	1.8489441E-11
SD3.mgf	index=216198	-1	Sludge250111-Plate1-2CD, Cmpd 7530, +MSn(536.604), 29.92 min	CID	536.604	0	3.071081	3	VPWADDTGQVHINR	peptide12739721(pre=-,post=-)	124	124	4.4853074E-20	1.869795E-11
SD3.mgf	index=45602	-1	Sludge250111-Plate1-10GH, Cmpd 8191, +MSn(834.4649), 34.20 min	CID	834.4649	0	8.996654	2	LLDQGQAGDNVGVLLR	peptide13817388(pre=-,post=-)	150	140	4.5394538E-20	1.907711E-11
SD3.mgf	index=296221	-1	Sludge250111-Plate1-3GH, Cmpd 8130, +MSn(1207.1071), 34.78 min	CID	1207.107	0	3.0337992	2	GAIVNTASVAAFDGQIGQASYSASK	peptide16402807(pre=-,post=-)	148	110	4.544725E-20	1.9264944E-11
SD3.mgf	index=333265	-1	Sludge250111-Plate1-4EF, Cmpd 6228, +MSn(584.6174), 25.61 min	CID	584.6174	0	0.8352158	3	NNPYAGWHHAQTTVR	peptide13231583(pre=-,post=-)	109	106	4.571867E-20	1.9149021E-11
SD3.mgf	index=432366	-1	Sludge250111-Plate1-6EF, Cmpd 6151, +MSn(604.6469), 27.61 min	CID	604.6469	0	0.908492	3	IGAGINGVTEETTTGVHR	peptide14780012(pre=-,post=-)	106	100	4.5722208E-20	1.9282041E-11
SD3.mgf	index=188405	-1	Sludge250111-Plate1-1GH, Cmpd 6154, +MSn(876.9102), 25.28 min	CID	876.9102	0	1.2528468	2	VMPTNSDPTSSTPGYAK	peptide14596690(pre=-,post=-)	104	97	4.6135294E-20	1.9424976E-11
SD3.mgf	index=8958	-1	Sludge250111-Plate1-10AB, Cmpd 10953, +MSn(701.3505), 43.20 min	CID	701.3505	0	-1.7405006	3	VADFLELGELMC+57.021IDALHR	peptide14994942(pre=-,post=-)	111	107	4.6460635E-20	1.9593452E-11
SD3.mgf	index=164783	-1	Sludge250111-Plate1-1CD, Cmpd 6558, +MSn(542.9337), 27.60 min	CID	542.9337	0	-0.2248346	3	SPTGSTPHQFTDVPR	peptide13377592(pre=-,post=-)	119	119	4.6684736E-20	1.9553654E-11
SD3.mgf	index=95338	-1	Sludge250111-Plate1-11GH, Cmpd 5827, +MSn(630.967), 26.27 min	CID	630.967	0	1.8379252	3	LEDIQPHPDVEAGGEER	peptide14353770(pre=-,post=-)	133	120	4.6941773E-20	1.9764539E-11
SD3.mgf	index=502647	-1	Sludge250111-Plate1-7GH, Cmpd 9167, +MSn(1059.0522), 36.95 min	CID	1059.0522	0	4.6105704	2	IFAEDGASIPVTVLDVSNNR	peptide15475811(pre=-,post=-)	187	171	4.7281208E-20	1.9985293E-11
SD3.mgf	index=540099	-1	Sludge250111-Plate1-8EF, Cmpd 9606, +MSn(628.9913), 38.75 min	CID	628.9913	0	5.4340777	3	LPTPEEVLNAHFDFAGK	peptide14384039(pre=-,post=-)	102	94	4.7291308E-20	1.9911708E-11
SD3.mgf	index=97231	-1	Sludge250111-Plate1-11GH, Cmpd 7910, +MSn(945.4814), 33.76 min	CID	945.4814	0	5.4871697	2	ITDEGTAAELLASESVQR	peptide14799173(pre=-,post=-)	202	172	4.743552E-20	2.0004581E-11
SD3.mgf	index=218115	-1	Sludge250111-Plate1-2CD, Cmpd 9640, +MSn(991.9747), 36.94 min	CID	991.9747	1	0.7544511	4	GHSITSMQAIYVPADDYTDPAPATTFAHLDATTELSR	peptide16956686(pre=-,post=-)	130	61	4.756892E-20	2.0201951E-11
SD3.mgf	index=294149	-1	Sludge250111-Plate1-3GH, Cmpd 5849, +MSn(813.8994), 26.52 min	CID	813.8994	0	2.7746758	2	SPTGSTPHQFTDVPR	peptide13377592(pre=-,post=-)	138	138	4.7590463E-20	1.9933012E-11
SD3.mgf	index=164793	-1	Sludge250111-Plate1-1CD, Cmpd 6569, +MSn(813.8972), 27.64 min	CID	813.8972	0	0.07499124	2	SPTGSTPHQFTDVPR	peptide13377592(pre=-,post=-)	139	139	4.7590463E-20	1.9933012E-11
SD3.mgf	index=43445	-1	Sludge250111-Plate1-10GH, Cmpd 5814, +MSn(813.9002), 25.92 min	CID	813.9002	0	3.749562	2	SPTGSTPHQFTDVPR	peptide13377592(pre=-,post=-)	141	139	4.7590463E-20	1.9933012E-11
SD3.mgf	index=131480	-1	Sludge250111-Plate1-12EF, Cmpd 6012, +MSn(813.9023), 26.15 min	CID	813.9023	0	6.299264	2	SPTGSTPHQFTDVPR	peptide13377592(pre=-,post=-)	114	112	4.7590463E-20	1.9933012E-11
SD3.mgf	index=107834	-1	Sludge250111-Plate1-12AB, Cmpd 5953, +MSn(813.9023), 26.11 min	CID	813.9023	0	6.299264	2	SPTGSTPHQFTDVPR	peptide13377592(pre=-,post=-)	127	126	4.7590463E-20	1.9933012E-11
SD3.mgf	index=409737	-1	Sludge250111-Plate1-6AB, Cmpd 8602, +MSn(690.029), 36.28 min	CID	690.029	0	0.70762473	3	INIIDTPGHVDFTIEVER	peptide14791234(pre=-,post=-)	90	82	4.7627153E-20	2.0085399E-11
SD3.mgf	index=421150	-1	Sludge250111-Plate1-6CD, Cmpd 7124, +MSn(1011.0187), 30.70 min	CID	1011.0187	0	5.6748085	2	LVSPATTTSVEVPAEYSNR	peptide15218092(pre=-,post=-)	173	145	4.768132E-20	2.0132776E-11
SD3.mgf	index=247524	-1	Sludge250111-Plate1-2GH, Cmpd 11178, +MSn(1080.543), 43.72 min	CID	1080.543	-1	11.036966	2	VDM+15.995VDDEELLELVELEVR	peptide14998616(pre=-,post=-)	139	131	4.7683447E-20	2.0109138E-11
SD3.mgf	index=96866	-1	Sludge250111-Plate1-11GH, Cmpd 7509, +MSn(913.9528), 32.35 min	CID	913.9528	0	5.2089853	2	VAYVTGGMGGIGTSIC+57.021QR	peptide14996668(pre=-,post=-)	169	140	4.795348E-20	2.0223018E-11
SD3.mgf	index=168764	-1	Sludge250111-Plate1-1CD, Cmpd 10994, +MSn(1222.6239), 43.01 min	CID	1222.6239	0	3.7940445	2	MC+57.021PIETPEGPNIGLIGALATYAR	peptide16167374(pre=-,post=-)	143	111	4.8134134E-20	2.0387518E-11
SD3.mgf	index=433990	-1	Sludge250111-Plate1-6EF, Cmpd 7942, +MSn(812.3755), 33.95 min	CID	812.3755	1	-9.508648	2	SFGSDAGPTTLWNGGR	peptide13979383(pre=-,post=-)	134	129	4.8505037E-20	2.03843E-11
SD3.mgf	index=120186	-1	Sludge250111-Plate1-12CD, Cmpd 5762, +MSn(813.8973), 26.09 min	CID	813.8973	0	0.14998248	2	SPTGSTPHQFTDVPR	peptide13377592(pre=-,post=-)	134	134	4.8524457E-20	2.0324211E-11
SD3.mgf	index=422496	-1	Sludge250111-Plate1-6CD, Cmpd 8605, +MSn(959.4714), 35.91 min	CID	959.4714	0	-4.4529123	2	EVELEDPYENLGAQLAK	peptide14230355(pre=-,post=-)	90	85	4.8606713E-20	2.046555E-11
SD3.mgf	index=31138	-1	Sludge250111-Plate1-10EF, Cmpd 7054, +MSn(536.6038), 29.54 min	CID	536.6038	0	2.7298496	3	VPWADDTGQVHINR	peptide12739721(pre=-,post=-)	100	98	4.8795116E-20	2.0341272E-11
SD3.mgf	index=422846	-1	Sludge250111-Plate1-6CD, Cmpd 8991, +MSn(717.7229), 37.27 min	CID	717.7229	0	4.50714	3	ELVHLGLIEPGDVEGGYVVR	peptide15425772(pre=-,post=-)	75	70	4.881966E-20	2.0635582E-11
SD3.mgf	index=435350	-1	Sludge250111-Plate1-6EF, Cmpd 9442, +MSn(893.4466), 39.12 min	CID	893.4466	-1	-12.871025	2	ETLNADLPLFVDHFR	peptide12935106(pre=-,post=-)	117	117	4.8903128E-20	2.0482817E-11
SD3.mgf	index=83333	-1	Sludge250111-Plate1-11EF, Cmpd 6416, +MSn(724.3649), 28.80 min	CID	724.3649	0	3.4546814	2	VAVFAEGEQAEAAR	peptide12703466(pre=-,post=-)	135	135	4.9148177E-20	2.0488453E-11
SD3.mgf	index=95969	-1	Sludge250111-Plate1-11GH, Cmpd 6521, +MSn(724.366), 28.78 min	CID	724.366	0	4.9713707	2	VAVFAEGEQAEAAR	peptide12703466(pre=-,post=-)	117	117	4.9148177E-20	2.0488453E-11
SD3.mgf	index=526466	-1	Sludge250111-Plate1-8CD, Cmpd 7489, +MSn(645.8177), 31.91 min	CID	645.8177	0	0.7560673	4	NM+15.995ISVELDGSTLQHEIAAQHGASR	peptide16319582(pre=-,post=-)	126	96	4.9263798E-20	2.08754E-11
SD3.mgf	index=145545	-1	Sludge250111-Plate1-12GH, Cmpd 8340, +MSn(906.9877), 34.22 min	CID	906.9877	0	12.718796	2	AANDTGSPEVQVALLTAR	peptide14641274(pre=-,post=-)	172	154	4.9924738E-20	2.105434E-11
SD3.mgf	index=572420	-1	Sludge250111-Plate1-9CD, Cmpd 6115, +MSn(910.4583), 26.75 min	CID	910.4583	0	3.3519032	2	AAALANTSDVASTDAATAAK	peptide15381394(pre=-,post=-)	97	83	5.0130984E-20	2.1189866E-11
SD3.mgf	index=408717	-1	Sludge250111-Plate1-6AB, Cmpd 7480, +MSn(813.4077), 32.36 min	CID	813.4077	0	1.2005832	3	GITITSAATTAHWTDTVNGVEHR	peptide16125891(pre=-,post=-)	120	99	5.027283E-20	2.1293375E-11
SD3.mgf	index=476138	-1	Sludge250111-Plate1-7CD, Cmpd 9809, +MSn(1253.0787), 41.08 min	CID	1253.0787	0	-5.3578687	2	VDSVVSAC+57.021ELC+57.021GIIFSDESYVR	peptide16061000(pre=-,post=-)	129	100	5.0391827E-20	2.1332606E-11
SD3.mgf	index=502316	-1	Sludge250111-Plate1-7GH, Cmpd 8803, +MSn(690.0309), 35.65 min	CID	690.0309	0	3.4496708	3	INIIDTPGHVDFTIEVER	peptide14791234(pre=-,post=-)	106	90	5.0793853E-20	2.1420863E-11
SD3.mgf	index=34375	-1	Sludge250111-Plate1-10EF, Cmpd 10670, +MSn(987.0074), 42.12 min	CID	987.0074	0	5.0707912	2	GHYTEGAELIDSVLDVVR	peptide14744524(pre=-,post=-)	218	180	5.1059953E-20	2.1533084E-11
SD3.mgf	index=460845	-1	Sludge250111-Plate1-7AB, Cmpd 8311, +MSn(980.0086), 34.33 min	CID	980.0086	0	-2.1798031	2	IGLINSGGASSGATDLAEAVR	peptide15740179(pre=-,post=-)	126	108	5.1318718E-20	2.1710292E-11
SD3.mgf	index=19873	-1	Sludge250111-Plate1-10CD, Cmpd 8770, +MSn(989.4771), 36.18 min	CID	989.4771	0	-0.24673694	2	EIELEDPYENMGAQLVK	peptide14221183(pre=-,post=-)	151	143	5.1341007E-20	2.1616807E-11
SD3.mgf	index=585144	-1	Sludge250111-Plate1-9EF, Cmpd 7018, +MSn(686.8395), 30.08 min	CID	686.8395	0	0.9775026	2	ADEAAAAAAAAEAAAK	peptide13550860(pre=-,post=-)	92	87	5.1535763E-20	2.1657967E-11
SD3.mgf	index=257372	-1	Sludge250111-Plate1-3AB, Cmpd 7775, +MSn(980.0127), 34.76 min	CID	980.0127	0	1.9929628	2	IGLINSGGASSGATDLAEAVR	peptide15740179(pre=-,post=-)	185	155	5.158174E-20	2.1821562E-11
SD3.mgf	index=83308	-1	Sludge250111-Plate1-11EF, Cmpd 6388, +MSn(724.3613), 28.70 min	CID	724.3613	0	-1.5166894	2	VAVFAEGEQAEAAR	peptide12703466(pre=-,post=-)	131	131	5.160313E-20	2.1511851E-11
SD3.mgf	index=282775	-1	Sludge250111-Plate1-3EF, Cmpd 6631, +MSn(724.3634), 28.80 min	CID	724.3634	0	1.3481684	2	VAVFAEGEQAEAAR	peptide12703466(pre=-,post=-)	139	139	5.160313E-20	2.1511851E-11
SD3.mgf	index=597796	-1	Sludge250111-Plate1-9GH, Cmpd 7980, +MSn(794.0692), 32.83 min	CID	794.0692	0	1.6910058	3	SQVEEIIGQGGSSPSGHIPFTPR	peptide16207075(pre=-,post=-)	106	87	5.173361E-20	2.1912099E-11
SD3.mgf	index=373588	-1	Sludge250111-Plate1-5CD, Cmpd 10471, +MSn(993.5704), 40.17 min	CID	993.5704	0	5.283019	2	VLGGLGISVLSTSQGLITDR	peptide15633184(pre=-,post=-)	137	127	5.177195E-20	2.1883485E-11
SD3.mgf	index=285003	-1	Sludge250111-Plate1-3EF, Cmpd 9088, +MSn(1031.0573), 37.66 min	CID	1031.0573	0	12.076266	2	TSDIAGDGTTTATVLAQAIVR	peptide15857129(pre=-,post=-)	124	103	5.188346E-20	2.1949205E-11
SD3.mgf	index=347106	-1	Sludge250111-Plate1-4GH, Cmpd 7922, +MSn(877.9418), 34.34 min	CID	877.9418	0	3.1284428	2	VYVGNLSFGATEDQVR	peptide14110871(pre=-,post=-)	119	114	5.194839E-20	2.1831374E-11
SD3.mgf	index=446378	-1	Sludge250111-Plate1-6GH, Cmpd 7789, +MSn(862.8974), 32.62 min	CID	862.8974	0	-1.9097822	2	AGEGDC+57.021FVAAGVETVSR	peptide14155360(pre=-,post=-)	126	119	5.203379E-20	2.19085E-11
SD3.mgf	index=475679	-1	Sludge250111-Plate1-7CD, Cmpd 9298, +MSn(1064.5934), 39.21 min	CID	1064.5934	0	-1.8346173	2	MPLALAVNYGAGPIAAGVTLTK	peptide15994478(pre=-,post=-)	114	94	5.224272E-20	2.2116153E-11
SD3.mgf	index=20628	-1	Sludge250111-Plate1-10CD, Cmpd 9600, +MSn(764.3945), 39.14 min	CID	764.3945	0	2.9543743	3	AM+15.995LQDMATLTGGQVIAEEVGLK	peptide15898776(pre=-,post=-)	93	83	5.241018E-20	2.2187044E-11
SD3.mgf	index=308785	-1	Sludge250111-Plate1-4AB, Cmpd 7661, +MSn(707.334), 30.58 min	CID	707.334	0	-4.1418557	3	IAELYDM+15.995IHPGEGDTSTVR	peptide15155637(pre=-,post=-)	109	99	5.248993E-20	2.2163145E-11
SD3.mgf	index=82673	-1	Sludge250111-Plate1-11EF, Cmpd 5690, +MSn(542.9347), 26.18 min	CID	542.9347	0	1.5738422	3	SPTGSTPHQFTDVPR	peptide13377592(pre=-,post=-)	133	131	5.3081178E-20	2.223277E-11
SD3.mgf	index=166611	-1	Sludge250111-Plate1-1CD, Cmpd 8573, +MSn(905.5103), 34.52 min	CID	905.5103	0	3.572433	2	QAAVAAGIGLDVPATTINK	peptide15267020(pre=-,post=-)	90	74	5.429776E-20	2.2926477E-11
SD3.mgf	index=501636	-1	Sludge250111-Plate1-7GH, Cmpd 8054, +MSn(664.3655), 33.01 min	CID	664.3655	0	3.8585486	3	VPM+15.995AGSTIVHPIIGELGAGR	peptide15636789(pre=-,post=-)	137	124	5.4311315E-20	2.295685E-11
SD3.mgf	index=502025	-1	Sludge250111-Plate1-7GH, Cmpd 8483, +MSn(659.0339), 34.52 min	CID	659.0339	0	3.8897645	3	VPMAGSTIVHPIIGELGAGR	peptide15636789(pre=-,post=-)	125	109	5.4459374E-20	2.3019434E-11
SD3.mgf	index=70428	-1	Sludge250111-Plate1-11CD, Cmpd 5915, +MSn(641.6666), 26.49 min	CID	641.6666	0	5.2316127	3	LGGGMVITNHTAPTAGNSPK	peptide15503046(pre=-,post=-)	119	106	5.454903E-20	2.3057329E-11
SD3.mgf	index=190635	-1	Sludge250111-Plate1-1GH, Cmpd 8607, +MSn(768.0107), 34.18 min	CID	768.0107	0	-2.2252042	3	IGEVHDGAATMDWMVQEQER	peptide15477918(pre=-,post=-)	98	84	5.498891E-20	2.3243261E-11
SD3.mgf	index=598696	-1	Sludge250111-Plate1-9GH, Cmpd 8971, +MSn(665.9854), 36.39 min	CID	665.9854	0	0.091646396	3	IDEVFIGSC+57.021MTNIGHFR	peptide14310056(pre=-,post=-)	110	106	5.5012564E-20	2.3162696E-11
SD3.mgf	index=59420	-1	Sludge250111-Plate1-11AB, Cmpd 8481, +MSn(980.0202), 35.07 min	CID	980.0202	0	9.653414	2	IGLINSGGASSGATDLAEAVR	peptide15740179(pre=-,post=-)	141	129	5.501437E-20	2.3273728E-11
SD3.mgf	index=490191	-1	Sludge250111-Plate1-7EF, Cmpd 9613, +MSn(716.6581), 36.54 min	CID	716.6581	0	-3.4066427	3	ESHGIMMMLQSPGGTWETR	peptide15102120(pre=-,post=-)	76	68	5.5139394E-20	2.3281843E-11
SD3.mgf	index=396603	-1	Sludge250111-Plate1-5GH, Cmpd 7577, +MSn(778.3338), 33.08 min	CID	778.3338	1	-5.6998696	3	IGEVHDGAATMDWMEQEQER	peptide15477917(pre=-,post=-)	106	89	5.5165476E-20	2.3317894E-11
SD3.mgf	index=246102	-1	Sludge250111-Plate1-2GH, Cmpd 9588, +MSn(988.4844), 37.89 min	CID	988.4844	1	5.2212954	2	TLEQLGYTDVTSMAGGFGK	peptide15327093(pre=-,post=-)	131	112	5.529692E-20	2.3348358E-11
SD3.mgf	index=32803	-1	Sludge250111-Plate1-10EF, Cmpd 8885, +MSn(985.4852), 35.71 min	CID	985.4852	1	-3.2521188	2	FGITTGEATVDWSVTQTR	peptide14718106(pre=-,post=-)	131	117	5.54085E-20	2.336696E-11
SD3.mgf	index=245288	-1	Sludge250111-Plate1-2GH, Cmpd 8674, +MSn(834.4607), 34.61 min	CID	834.4607	0	3.9497504	2	LLDQGQAGDNVGVLLR	peptide13817388(pre=-,post=-)	146	137	5.552748E-20	2.3335488E-11
SD3.mgf	index=166139	-1	Sludge250111-Plate1-1CD, Cmpd 8049, +MSn(720.9247), 32.73 min	CID	720.9247	0	0.0	2	LVAEVGVGTVAAGVAK	peptide13848893(pre=-,post=-)	71	71	5.6366174E-20	2.3687951E-11
SD3.mgf	index=20843	-1	Sludge250111-Plate1-10CD, Cmpd 9837, +MSn(981.4832), 40.01 min	CID	981.4832	0	3.4202776	2	EIELEDPFENMGAQLVK	peptide14221178(pre=-,post=-)	108	95	5.6781064E-20	2.390731E-11
SD3.mgf	index=6421	-1	Sludge250111-Plate1-10AB, Cmpd 8098, +MSn(720.0033), 32.96 min	CID	720.0033	0	10.681217	3	VTLFDGSYHDVDSNENAFK	peptide15358227(pre=-,post=-)	94	84	5.679539E-20	2.3981065E-11
SD3.mgf	index=156306	-1	Sludge250111-Plate1-1AB, Cmpd 8379, +MSn(1079.4967), 34.86 min	CID	1079.4967	1	2.631332	2	EDGEDVFVHYSNIDVAGYK	peptide15094501(pre=-,post=-)	93	76	5.6903415E-20	2.4026678E-11
SD3.mgf	index=60615	-1	Sludge250111-Plate1-11AB, Cmpd 9796, +MSn(731.3629), 39.78 min	CID	731.3629	0	0.83454067	3	MTQLGSFAEHMLLSEDGVVK	peptide15532140(pre=-,post=-)	96	87	5.714043E-20	2.4152687E-11
SD3.mgf	index=217460	-1	Sludge250111-Plate1-2CD, Cmpd 8919, +MSn(1223.6163), 34.57 min	CID	1223.6163	0	6.3848033	2	TQFIVATAPEEADVDQVAVEGTR	peptide16219412(pre=-,post=-)	169	132	5.77463E-20	2.445881E-11
SD3.mgf	index=398222	-1	Sludge250111-Plate1-5GH, Cmpd 9366, +MSn(1080.0624), 39.48 min	CID	1080.0624	0	2.0343919	2	WTGNDVPVLLTGASVPEFTR	peptide15647750(pre=-,post=-)	163	146	5.8148206E-20	2.4578665E-11
SD3.mgf	index=72058	-1	Sludge250111-Plate1-11CD, Cmpd 7708, +MSn(820.8854), 32.97 min	CID	820.8854	0	3.0484755	2	IMDADFAAETSNLSR	peptide13081077(pre=-,post=-)	105	105	5.8165156E-20	2.4362169E-11
SD3.mgf	index=503254	-1	Sludge250111-Plate1-7GH, Cmpd 9834, +MSn(1079.9918), 39.36 min	CID	1079.9918	0	-7.5728803	2	ALGFDFIASEGNVSDWDSTK	peptide15390466(pre=-,post=-)	128	108	5.8336195E-20	2.4658126E-11
SD3.mgf	index=537306	-1	Sludge250111-Plate1-8EF, Cmpd 6532, +MSn(776.3601), 27.64 min	CID	776.3601	0	-5.8962455	2	STPYAAQMAAEQAGR	peptide13395147(pre=-,post=-)	117	110	5.8485786E-20	2.449646E-11
SD3.mgf	index=245189	-1	Sludge250111-Plate1-2GH, Cmpd 8565, +MSn(874.4309), 34.21 min	CID	874.4309	0	2.722202	2	ALEGDQSEIGEPSIFR	peptide13564558(pre=-,post=-)	144	135	5.875053E-20	2.468998E-11
SD3.mgf	index=155322	-1	Sludge250111-Plate1-1AB, Cmpd 7296, +MSn(742.9031), 30.93 min	CID	742.9031	0	2.218261	2	VVEVQDQVVDGLGK	peptide12751800(pre=-,post=-)	104	104	5.8871265E-20	2.4541728E-11
SD3.mgf	index=512957	-1	Sludge250111-Plate1-8AB, Cmpd 6011, +MSn(542.9349), 25.81 min	CID	542.9349	0	1.9110941	3	SPTGSTPHQFTDVPR	peptide13377592(pre=-,post=-)	123	122	5.8996706E-20	2.4710458E-11
SD3.mgf	index=407032	-1	Sludge250111-Plate1-6AB, Cmpd 5624, +MSn(781.3818), 25.73 min	CID	781.3818	0	7.0301137	2	ATIGNTADPVSDASSR	peptide13580234(pre=-,post=-)	109	106	5.966374E-20	2.5073759E-11
SD3.mgf	index=435517	-1	Sludge250111-Plate1-6EF, Cmpd 9627, +MSn(1064.6097), 39.79 min	CID	1064.6097	0	13.530302	2	MPLALAVNYGAGPIAAGVTLTK	peptide15994478(pre=-,post=-)	110	94	5.9713374E-20	2.527874E-11
SD3.mgf	index=431168	-1	Sludge250111-Plate1-6EF, Cmpd 4833, +MSn(824.9003), 22.81 min	CID	824.9003	0	2.9596467	2	QLAVQSSNATNSASDR	peptide13951403(pre=-,post=-)	122	117	5.971338E-20	2.509462E-11
SD3.mgf	index=20913	-1	Sludge250111-Plate1-10CD, Cmpd 9914, +MSn(1004.4982), 40.29 min	CID	1004.4982	0	-3.5849354	2	YGSPSFPVYGYNLQIFR	peptide14625877(pre=-,post=-)	105	95	5.984218E-20	2.5196173E-11
SD3.mgf	index=97276	-1	Sludge250111-Plate1-11GH, Cmpd 7960, +MSn(922.4388), 33.94 min	CID	922.4388	0	-0.3308357	2	SADGVDGYEAVQVTFGTK	peptide14924607(pre=-,post=-)	98	88	5.991731E-20	2.5268425E-11
SD3.mgf	index=34188	-1	Sludge250111-Plate1-10EF, Cmpd 10419, +MSn(1035.9639), 41.21 min	CID	1035.9639	0	-1.0604923	2	GETLEEYWWC+57.021TEQALR	peptide13693621(pre=-,post=-)	105	97	6.024826E-20	2.5319405E-11
SD3.mgf	index=446807	-1	Sludge250111-Plate1-6GH, Cmpd 8261, +MSn(834.4611), 34.23 min	CID	834.4611	0	4.4617553	2	LLDQGQAGDNVGVLLR	peptide13817388(pre=-,post=-)	129	124	6.072386E-20	2.5519276E-11
SD3.mgf	index=528300	-1	Sludge250111-Plate1-8CD, Cmpd 9508, +MSn(1183.1003), 39.31 min	CID	1183.1003	0	-0.103178315	2	GGTAVSFGQYGVQALEPGWITAR	peptide16124831(pre=-,post=-)	147	119	6.086959E-20	2.5781701E-11
SD3.mgf	index=396289	-1	Sludge250111-Plate1-5GH, Cmpd 7232, +MSn(779.9041), 31.85 min	CID	779.9041	0	3.208663	2	TAPTEEVVAAGLDASK	peptide14033951(pre=-,post=-)	96	94	6.127788E-20	2.5752104E-11
SD3.mgf	index=295777	-1	Sludge250111-Plate1-3GH, Cmpd 7639, +MSn(915.4142), 33.04 min	CID	915.4142	0	-4.933919	2	SADGADGYEAVQVTFGSR	peptide14924598(pre=-,post=-)	159	140	6.168149E-20	2.6012416E-11
SD3.mgf	index=434523	-1	Sludge250111-Plate1-6EF, Cmpd 8528, +MSn(966.754), 35.94 min	CID	966.754	0	-6.629038	3	DTTLFSSQMEGSLMHDQPQPSGFDSR	peptide16499952(pre=-,post=-)	93	74	6.178933E-20	2.6200713E-11
SD3.mgf	index=73746	-1	Sludge250111-Plate1-11CD, Cmpd 9565, +MSn(685.0266), 39.69 min	CID	685.0266	0	2.5838764	3	DAEAPIFSVADLGIVGDVHK	peptide15410728(pre=-,post=-)	108	101	6.179239E-20	2.6119025E-11
SD3.mgf	index=487618	-1	Sludge250111-Plate1-7EF, Cmpd 6783, +MSn(813.8958), 26.21 min	CID	813.8958	0	-1.6498072	2	SPTGSTPHQFTDVPR	peptide13377592(pre=-,post=-)	128	127	6.197557E-20	2.5958138E-11
SD3.mgf	index=73146	-1	Sludge250111-Plate1-11CD, Cmpd 8905, +MSn(854.4714), 37.26 min	CID	854.4714	0	10.428934	2	QQFVGLTGGFGTVIAGR	peptide14484672(pre=-,post=-)	161	150	6.201792E-20	2.6112255E-11
SD3.mgf	index=586095	-1	Sludge250111-Plate1-9EF, Cmpd 8064, +MSn(784.4031), 33.92 min	CID	784.4031	0	8.870528	3	ASVTVLNNSQHEVHLLDFDGR	peptide15672621(pre=-,post=-)	106	91	6.23083E-20	2.6359413E-11
SD3.mgf	index=409961	-1	Sludge250111-Plate1-6AB, Cmpd 8848, +MSn(1180.9891), 37.12 min	CID	1180.9891	1	-12.175099	2	NWNGDATDNNTSYWVADFNR	peptide15546820(pre=-,post=-)	125	99	6.262618E-20	2.647146E-11
SD3.mgf	index=143962	-1	Sludge250111-Plate1-12GH, Cmpd 6597, +MSn(887.423), 27.86 min	CID	887.423	0	-0.8941129	2	LYVHDEENTLNVGDR	peptide13190489(pre=-,post=-)	141	137	6.2753075E-20	2.6283795E-11
SD3.mgf	index=30619	-1	Sludge250111-Plate1-10EF, Cmpd 6483, +MSn(853.8732), 27.59 min	CID	853.8732	0	-0.7862832	2	AYYDYQNSQGGIDGR	peptide12861353(pre=-,post=-)	98	94	6.2946726E-20	2.6364902E-11
SD3.mgf	index=59196	-1	Sludge250111-Plate1-11AB, Cmpd 8235, +MSn(934.9578), 34.20 min	CID	934.9578	0	3.1335068	2	ADYNNGPLGVGLAYESTK	peptide14644313(pre=-,post=-)	98	91	6.3822955E-20	2.6915517E-11
SD3.mgf	index=41574	-1	Sludge250111-Plate1-10GH, Cmpd 3749, +MSn(580.7714), 18.43 min	CID	580.7714	0	3.3629954	4	EQLHGDPAATAGSHQGHGHAEGR	peptide16110052(pre=-,post=-)	115	92	6.416538E-20	2.7177656E-11
SD3.mgf	index=422061	-1	Sludge250111-Plate1-6CD, Cmpd 8126, +MSn(1018.535), 34.23 min	CID	1018.535	0	-1.5580335	2	ITTIYEGTTAIQANDLVGR	peptide15179257(pre=-,post=-)	116	105	6.434508E-20	2.7168818E-11
SD3.mgf	index=167351	-1	Sludge250111-Plate1-1CD, Cmpd 9390, +MSn(924.4619), 37.26 min	CID	924.4619	0	1.7165843	2	TPEGVSLFAVDGDASGLGR	peptide15330814(pre=-,post=-)	113	106	6.498146E-20	2.7437521E-11
SD3.mgf	index=204544	-1	Sludge250111-Plate1-2AB, Cmpd 9599, +MSn(951.476), 38.06 min	CID	951.476	0	0.769775	2	WYAFVTDYGVTGPAINK	peptide14619718(pre=-,post=-)	79	73	6.5082054E-20	2.740239E-11
SD3.mgf	index=45608	-1	Sludge250111-Plate1-10GH, Cmpd 8197, +MSn(1004.4833), 34.22 min	CID	1004.4833	0	1.2152563	3	QVHAGQVSDPTTGAC+57.021ATPIYQTTAFSFR	peptide16699978(pre=-,post=-)	120	83	6.542341E-20	2.7755106E-11
SD3.mgf	index=461990	-1	Sludge250111-Plate1-7AB, Cmpd 9575, +MSn(939.4912), 38.82 min	CID	939.4912	-1	8.212785	2	ISYDQGPLSVALAMGQTK	peptide14798882(pre=-,post=-)	98	90	6.559373E-20	2.766229E-11
SD3.mgf	index=573190	-1	Sludge250111-Plate1-9CD, Cmpd 6962, +MSn(609.3195), 29.89 min	CID	609.3195	0	2.0033915	3	ITNATTGHLNTDGLEIR	peptide14340528(pre=-,post=-)	101	98	6.6256017E-20	2.789668E-11
SD3.mgf	index=294611	-1	Sludge250111-Plate1-3GH, Cmpd 6357, +MSn(931.4468), 28.38 min	CID	931.4468	0	0.06552727	2	LAQDGYTVVAGC+57.021GPNSPR	peptide14806855(pre=-,post=-)	131	111	6.6377166E-20	2.7992685E-11
SD3.mgf	index=17243	-1	Sludge250111-Plate1-10CD, Cmpd 5877, +MSn(813.898), 26.05 min	CID	813.898	0	1.0498774	2	SPTGSTPHQFTDVPR	peptide13377592(pre=-,post=-)	97	95	6.663197E-20	2.7908448E-11
SD3.mgf	index=189535	-1	Sludge250111-Plate1-1GH, Cmpd 7397, +MSn(849.3832), 29.82 min	CID	849.3832	0	-8.4791975	2	FC+57.021GTGC+57.021GVLVGTQEGR	peptide13653127(pre=-,post=-)	101	98	6.6745843E-20	2.8050022E-11
SD3.mgf	index=489726	-1	Sludge250111-Plate1-7EF, Cmpd 9102, +MSn(907.5098), 34.69 min	CID	907.5098	0	11.971647	2	AILVSDPALAGSDALTTAK	peptide15055631(pre=-,post=-)	98	85	6.6914524E-20	2.825373E-11
SD3.mgf	index=386037	-1	Sludge250111-Plate1-5EF, Cmpd 9532, +MSn(635.3127), 36.65 min	CID	635.3127	0	2.593925	3	IEPEAIEYGENFISHR	peptide13747194(pre=-,post=-)	129	126	6.755343E-20	2.838941E-11
SD3.mgf	index=322710	-1	Sludge250111-Plate1-4CD, Cmpd 8127, +MSn(858.4109), 34.03 min	CID	858.4109	0	-5.261557	2	HPDSDIFLDDVTVSR	peptide13039128(pre=-,post=-)	110	109	6.759714E-20	2.8312703E-11
SD3.mgf	index=397278	-1	Sludge250111-Plate1-5GH, Cmpd 8321, +MSn(938.9745), 35.73 min	CID	938.9745	0	5.135179	2	VNDIGMSIQAIGSDDLTK	peptide15011076(pre=-,post=-)	94	88	6.765494E-20	2.8531549E-11
SD3.mgf	index=73056	-1	Sludge250111-Plate1-11CD, Cmpd 8806, +MSn(836.4617), 36.90 min	CID	836.4617	0	5.764526	2	VAYAAGPLDVAAAIGNAK	peptide14996622(pre=-,post=-)	90	79	6.825616E-20	2.8785096E-11
SD3.mgf	index=585987	-1	Sludge250111-Plate1-9EF, Cmpd 7945, +MSn(926.4292), 33.49 min	CID	926.4292	0	0.19764651	2	GINDGDYVFVDGNPVDR	peptide14274225(pre=-,post=-)	132	117	6.8529775E-20	2.8854032E-11
SD3.mgf	index=512918	-1	Sludge250111-Plate1-8AB, Cmpd 5968, +MSn(637.9845), 25.65 min	CID	637.9845	0	0.382675	3	VQAAQYVASHPGEVC+57.021PAK	peptide15013773(pre=-,post=-)	96	85	6.904225E-20	2.911661E-11
SD3.mgf	index=584107	-1	Sludge250111-Plate1-9EF, Cmpd 5876, +MSn(881.4557), 25.85 min	CID	881.4557	0	3.6006796	2	AAAATALTDANTAQTATAK	peptide15045891(pre=-,post=-)	105	91	6.9060786E-20	2.915996E-11
SD3.mgf	index=57054	-1	Sludge250111-Plate1-11AB, Cmpd 5879, +MSn(813.9), 25.99 min	CID	813.9	0	3.5245883	2	SPTGSTPHQFTDVPR	peptide13377592(pre=-,post=-)	126	124	6.9110527E-20	2.8946578E-11
SD3.mgf	index=257047	-1	Sludge250111-Plate1-3AB, Cmpd 7417, +MSn(812.3574), 33.52 min	CID	812.3574	0	-3.606389	3	WDESGIEMEAAASDEGHTLTGTK	peptide16234418(pre=-,post=-)	109	80	6.9182866E-20	2.930284E-11
SD3.mgf	index=31063	-1	Sludge250111-Plate1-10EF, Cmpd 6971, +MSn(814.4286), 29.26 min	CID	814.4286	0	6.145307	2	LAAADSGAQDQGAALLR	peptide14346470(pre=-,post=-)	139	131	6.927435E-20	2.9167526E-11
SD3.mgf	index=501591	-1	Sludge250111-Plate1-7GH, Cmpd 8004, +MSn(869.902), 32.83 min	CID	869.902	0	6.5252256	2	TGFWTPAAAATDANGC+57.021K	peptide14554083(pre=-,post=-)	85	80	6.940807E-20	2.922383E-11
SD3.mgf	index=259157	-1	Sludge250111-Plate1-3AB, Cmpd 9746, +MSn(1088.0596), 41.85 min	CID	1088.0596	0	1.6828654	2	AAGLGDADIQSWFISASAPLGK	peptide15891205(pre=-,post=-)	123	104	6.9745905E-20	2.9525857E-11
SD3.mgf	index=133805	-1	Sludge250111-Plate1-12EF, Cmpd 8569, +MSn(847.9058), 35.46 min	CID	847.9058	0	1.3676867	2	ANVEFFDDLGSPGGAAK	peptide14167177(pre=-,post=-)	95	89	6.982869E-20	2.940093E-11
SD3.mgf	index=32929	-1	Sludge250111-Plate1-10EF, Cmpd 9024, +MSn(989.4833), 36.19 min	CID	989.4833	0	5.9833713	2	EIELEDPYENMGAQLVK	peptide14221183(pre=-,post=-)	157	144	7.0341675E-20	2.961692E-11
SD3.mgf	index=97145	-1	Sludge250111-Plate1-11GH, Cmpd 7816, +MSn(697.3325), 33.43 min	CID	697.3325	0	-1.3128976	3	VAELYDMIHPGEGDTSTVR	peptide15339335(pre=-,post=-)	108	95	7.061042E-20	2.981427E-11
SD3.mgf	index=586471	-1	Sludge250111-Plate1-9EF, Cmpd 8478, +MSn(874.9642), 35.45 min	CID	874.9642	0	1.8834512	2	VIASDAIDAAQTYAALR	peptide14589461(pre=-,post=-)	169	149	7.086654E-20	2.983791E-11
SD3.mgf	index=423612	-1	Sludge250111-Plate1-6CD, Cmpd 9837, +MSn(967.4549), 40.32 min	CID	967.4549	0	1.261769	2	GLLFETEYVEGMQFDR	peptide13703499(pre=-,post=-)	110	100	7.10837E-20	2.9873014E-11
SD3.mgf	index=6977	-1	Sludge250111-Plate1-10AB, Cmpd 8709, +MSn(1083.1888), 35.09 min	CID	1083.1888	0	0.4507815	3	TAEILELPNSGGNHSSPFGTENSEYIVAGTR	peptide16847126(pre=-,post=-)	149	108	7.1771845E-20	3.0463385E-11
SD3.mgf	index=72116	-1	Sludge250111-Plate1-11CD, Cmpd 7772, +MSn(1009.0362), 33.20 min	CID	1009.0362	0	5.746447	2	VLVVGNPC+57.021NTNAYIAAAAAK	peptide15634778(pre=-,post=-)	122	103	7.1992236E-20	3.0430398E-11
SD3.mgf	index=229724	-1	Sludge250111-Plate1-2EF, Cmpd 6895, +MSn(835.4253), 27.71 min	CID	835.4253	0	2.4840047	2	ALQEAAAAPSLDEANAK	peptide14163949(pre=-,post=-)	93	85	7.217548E-20	3.038903E-11
SD3.mgf	index=34225	-1	Sludge250111-Plate1-10EF, Cmpd 10471, +MSn(818.1063), 41.40 min	CID	818.1063	0	8.803515	3	LAPQGSPGSLTTTDVLADFVAHVR	peptide16298483(pre=-,post=-)	138	110	7.2318236E-20	3.0644653E-11
SD3.mgf	index=57206	-1	Sludge250111-Plate1-11AB, Cmpd 6046, +MSn(596.6571), 26.57 min	CID	596.6571	0	3.1711612	3	AIIQAAAHEAHVTTQAR	peptide14159546(pre=-,post=-)	108	101	7.307679E-20	3.0768523E-11
SD3.mgf	index=18781	-1	Sludge250111-Plate1-10CD, Cmpd 7569, +MSn(921.4858), 32.01 min	CID	921.4858	0	5.6962934	2	QIVTNAGGEPSVVMNAVR	peptide14913925(pre=-,post=-)	172	158	7.3163905E-20	3.0854798E-11
SD3.mgf	index=120966	-1	Sludge250111-Plate1-12CD, Cmpd 6620, +MSn(876.9092), 29.25 min	CID	876.9092	0	2.366494	2	GMDITVTTTAATDDQGR	peptide14278128(pre=-,post=-)	114	107	7.3752684E-20	3.1053105E-11
SD3.mgf	index=18372	-1	Sludge250111-Plate1-10CD, Cmpd 7119, +MSn(1011.0167), 30.43 min	CID	1011.0167	0	3.7429588	2	LVSPATTTSVEVPAEYSNR	peptide15218092(pre=-,post=-)	190	156	7.38594E-20	3.118611E-11
SD3.mgf	index=538819	-1	Sludge250111-Plate1-8EF, Cmpd 8197, +MSn(985.1743), 33.62 min	CID	985.1743	1	5.7230754	3	LSSGM+15.995EVTAYIPGEGHNLQEHSIVLVR	peptide16617788(pre=-,post=-)	137	100	7.418491E-20	3.146477E-11
SD3.mgf	index=540885	-1	Sludge250111-Plate1-8EF, Cmpd 10479, +MSn(712.6924), 41.98 min	CID	712.6924	0	-0.68512154	3	VNLDNMENVIATGLGAVDYK	peptide15635743(pre=-,post=-)	90	78	7.4649935E-20	3.155378E-11
SD3.mgf	index=216707	-1	Sludge250111-Plate1-2CD, Cmpd 8090, +MSn(931.7862), 31.79 min	CID	931.7862	1	-5.350583	3	SDNGQALAGVVVEHGNENPATQLQSTR	peptide16634033(pre=-,post=-)	130	97	7.50071E-20	3.181349E-11
SD3.mgf	index=96926	-1	Sludge250111-Plate1-11GH, Cmpd 7575, +MSn(917.907), 32.58 min	CID	917.907	0	-9.575021	2	QNFSSNEEAATTFNFK	peptide13954885(pre=-,post=-)	94	90	7.531622E-20	3.1651733E-11
SD3.mgf	index=35056	-1	Sludge250111-Plate1-10EF, Cmpd 11483, +MSn(1073.0354), 45.12 min	CID	1073.0354	0	0.11376169	2	VDMVDDEELLELVELEVR	peptide14998616(pre=-,post=-)	143	123	7.5921054E-20	3.201755E-11
SD3.mgf	index=346917	-1	Sludge250111-Plate1-4GH, Cmpd 7714, +MSn(640.3378), 33.58 min	CID	640.3378	0	9.627122	3	STIIPDMVGHTIAVHDGR	peptide14961818(pre=-,post=-)	108	102	7.6236927E-20	3.2150758E-11
SD3.mgf	index=156958	-1	Sludge250111-Plate1-1AB, Cmpd 9103, +MSn(1277.1243), 37.45 min	CID	1277.1243	0	12.043499	2	ANTQTENVFQYGEPEVTIIEDR	peptide15899520(pre=-,post=-)	174	135	7.6719496E-20	3.247802E-11
SD3.mgf	index=190238	-1	Sludge250111-Plate1-1GH, Cmpd 8170, +MSn(723.8835), 32.61 min	CID	723.8835	0	10.623963	2	TMGTVPNVGLMAQK	peptide12672407(pre=-,post=-)	64	60	7.674969E-20	3.1994723E-11
SD3.mgf	index=406429	-1	Sludge250111-Plate1-6AB, Cmpd 4961, +MSn(884.9084), 23.30 min	CID	884.9084	0	2.0692067	2	VM+15.995PTNSDPTSSTPGYAK	peptide14596690(pre=-,post=-)	118	105	7.7151045E-20	3.2483963E-11
SD3.mgf	index=576136	-1	Sludge250111-Plate1-9CD, Cmpd 10287, +MSn(712.6945), 42.08 min	CID	712.6945	0	2.3122852	3	VNLDNMENVIATGLGAVDYK	peptide15635743(pre=-,post=-)	95	85	7.717866E-20	3.2622648E-11
SD3.mgf	index=550698	-1	Sludge250111-Plate1-8GH, Cmpd 7872, +MSn(931.9816), 32.44 min	CID	931.9816	0	8.775691	2	LTYWQGVGAQASPTVER	peptide14395175(pre=-,post=-)	121	116	7.720744E-20	3.250771E-11
SD3.mgf	index=574518	-1	Sludge250111-Plate1-9CD, Cmpd 8424, +MSn(734.8822), 35.26 min	CID	734.8822	0	4.651065	4	LSSGMEVTAYIPGEGHNLQEHSIVLVR	peptide16617788(pre=-,post=-)	154	112	7.82523E-20	3.318991E-11
SD3.mgf	index=490853	-1	Sludge250111-Plate1-7EF, Cmpd 10342, +MSn(919.4268), 39.21 min	CID	919.4268	0	0.26553574	2	MSMNPFDEIAVEEAVR	peptide13867895(pre=-,post=-)	99	96	7.8398854E-20	3.294721E-11
SD3.mgf	index=286934	-1	Sludge250111-Plate1-3EF, Cmpd 11447, +MSn(1063.0712), 46.30 min	CID	1063.0712	0	1.0334529	2	VDANLIYANGPVAVALSYFK	peptide15626358(pre=-,post=-)	114	104	7.889985E-20	3.3350177E-11
SD3.mgf	index=19024	-1	Sludge250111-Plate1-10CD, Cmpd 7836, +MSn(873.0787), 32.94 min	CID	873.0787	0	0.6291721	3	VASGEELPFTQDDVTVSGHAIEC+57.021R	peptide16359523(pre=-,post=-)	127	103	7.8992776E-20	3.3472974E-11
SD3.mgf	index=232754	-1	Sludge250111-Plate1-2EF, Cmpd 10228, +MSn(710.0691), 39.46 min	CID	710.0691	0	4.4697657	3	MPLALAVNYGAGPIAAGVTLTK	peptide15994478(pre=-,post=-)	82	73	7.9154154E-20	3.3508696E-11
SD3.mgf	index=230214	-1	Sludge250111-Plate1-2EF, Cmpd 7434, +MSn(814.428), 29.62 min	CID	814.428	0	5.3958793	2	LAAADSGAQDQGAALLR	peptide14346470(pre=-,post=-)	146	137	7.921158E-20	3.3351537E-11
SD3.mgf	index=245258	-1	Sludge250111-Plate1-2GH, Cmpd 8641, +MSn(834.4649), 34.49 min	CID	834.4649	0	8.996654	2	LLDQGQAGDNVGVLLR	peptide13817388(pre=-,post=-)	150	137	7.935701E-20	3.3349882E-11
SD3.mgf	index=232119	-1	Sludge250111-Plate1-2EF, Cmpd 9529, +MSn(974.5057), 36.96 min	CID	974.5057	0	3.9458263	2	FLSQPFHVAEVFTGSPGK	peptide14724433(pre=-,post=-)	113	96	7.96957E-20	3.3609397E-11
SD3.mgf	index=191776	-1	Sludge250111-Plate1-1GH, Cmpd 9863, +MSn(891.4764), 38.68 min	CID	891.4764	0	9.7906275	2	VPDPDLASVVDVAELSR	peptide14598747(pre=-,post=-)	160	147	7.989891E-20	3.364093E-11
SD3.mgf	index=59496	-1	Sludge250111-Plate1-11AB, Cmpd 8565, +MSn(887.8899), 35.36 min	CID	887.8899	0	-5.361832	2	VVSWYDNEWGYSNR	peptide12754821(pre=-,post=-)	97	94	8.014484E-20	3.3410066E-11
SD3.mgf	index=335804	-1	Sludge250111-Plate1-4EF, Cmpd 9023, +MSn(1009.9924), 35.82 min	CID	1009.9924	0	5.378415	2	ASLSTDSFISAASFQETTR	peptide15064342(pre=-,post=-)	147	133	8.023957E-20	3.3880048E-11
SD3.mgf	index=82675	-1	Sludge250111-Plate1-11EF, Cmpd 5692, +MSn(813.8995), 26.18 min	CID	813.8995	0	2.849667	2	SPTGSTPHQFTDVPR	peptide13377592(pre=-,post=-)	141	136	8.059496E-20	3.375677E-11
SD3.mgf	index=255244	-1	Sludge250111-Plate1-3AB, Cmpd 5433, +MSn(813.9003), 26.48 min	CID	813.9003	0	3.8995445	2	SPTGSTPHQFTDVPR	peptide13377592(pre=-,post=-)	131	131	8.059496E-20	3.375677E-11
SD3.mgf	index=500842	-1	Sludge250111-Plate1-7GH, Cmpd 7180, +MSn(844.4561), 29.91 min	CID	844.4561	0	2.0960512	2	HVILGVEYTGTVANSK	peptide13737995(pre=-,post=-)	82	81	8.072446E-20	3.392455E-11
SD3.mgf	index=269530	-1	Sludge250111-Plate1-3CD, Cmpd 6685, +MSn(752.3777), 28.67 min	CID	752.3777	0	4.9485292	2	MGVTVNC+57.021VGPAAATR	peptide13195780(pre=-,post=-)	108	106	8.108505E-20	3.3962045E-11
SD3.mgf	index=298176	-1	Sludge250111-Plate1-3GH, Cmpd 10293, +MSn(1266.1494), 42.58 min	CID	1266.1494	0	1.5425731	2	EIGGVFAPTDVTDTDQIIAAIEAGK	peptide16393102(pre=-,post=-)	127	95	8.109365E-20	3.437534E-11
SD3.mgf	index=219829	-1	Sludge250111-Plate1-2CD, Cmpd 11573, +MSn(1081.0355), 43.87 min	CID	1081.0355	0	2.597162	2	VDM+15.995VDDEELLELVELEVR	peptide14998616(pre=-,post=-)	140	125	8.162615E-20	3.442351E-11
SD3.mgf	index=132900	-1	Sludge250111-Plate1-12EF, Cmpd 7574, +MSn(577.7743), 31.84 min	CID	577.7743	0	0.52819234	4	VNTFADATGDHQWIHVDPER	peptide15636067(pre=-,post=-)	153	118	8.166537E-20	3.4519134E-11
SD3.mgf	index=295833	-1	Sludge250111-Plate1-3GH, Cmpd 7701, +MSn(915.4276), 33.26 min	CID	915.4276	0	9.7344885	2	SADGADGYEAVQVTFGSR	peptide14924598(pre=-,post=-)	130	108	8.2185105E-20	3.4659234E-11
SD3.mgf	index=178626	-1	Sludge250111-Plate1-1EF, Cmpd 8536, +MSn(1040.9977), 34.74 min	CID	1040.9977	0	-1.9934638	2	YPGTVTVTDDGLDVDGDTLK	peptide15655719(pre=-,post=-)	136	122	8.2534104E-20	3.488634E-11
SD3.mgf	index=448634	-1	Sludge250111-Plate1-6GH, Cmpd 10299, +MSn(824.7528), 41.48 min	CID	824.7528	0	2.960176	3	AGTGPIAELITAYSDHADTLSAAAR	peptide16378519(pre=-,post=-)	110	94	8.3744786E-20	3.5499145E-11
SD3.mgf	index=393249	-1	Sludge250111-Plate1-5GH, Cmpd 3888, +MSn(929.8987), 19.61 min	CID	929.8987	0	0.19690908	2	SSATTSSATGSDASTADDAR	peptide15597119(pre=-,post=-)	145	126	8.38603E-20	3.544691E-11
SD3.mgf	index=7032	-1	Sludge250111-Plate1-10AB, Cmpd 8770, +MSn(745.3341), 35.30 min	CID	745.3341	0	4.17639	3	FTLFDGSYHDVDSNENAFR	peptide15122495(pre=-,post=-)	98	85	8.404052E-20	3.5484945E-11
SD3.mgf	index=21382	-1	Sludge250111-Plate1-10CD, Cmpd 10452, +MSn(1078.5775), 42.26 min	CID	1078.5775	0	14.260522	2	IAGLPNC+57.021PVNALLEFESGVR	peptide15472401(pre=-,post=-)	170	155	8.4272644E-20	3.5621204E-11
SD3.mgf	index=599383	-1	Sludge250111-Plate1-9GH, Cmpd 9730, +MSn(1008.9634), 39.12 min	CID	1008.9634	0	-1.8752775	2	LQGVDSDPVNWGWLC+57.021DR	peptide14385265(pre=-,post=-)	132	121	8.44539E-20	3.5558785E-11
SD3.mgf	index=97116	-1	Sludge250111-Plate1-11GH, Cmpd 7784, +MSn(697.3279), 33.32 min	CID	697.3279	0	-7.9649115	3	VAELYDMIHPGEGDTSTVR	peptide15339335(pre=-,post=-)	100	87	8.550742E-20	3.610432E-11
SD3.mgf	index=282872	-1	Sludge250111-Plate1-3EF, Cmpd 6737, +MSn(949.4371), 29.18 min	CID	949.4371	0	-0.32142803	2	GDYTSYGANAAAAPLADNR	peptide15128717(pre=-,post=-)	120	108	8.6290105E-20	3.6434803E-11
SD3.mgf	index=203168	-1	Sludge250111-Plate1-2AB, Cmpd 8084, +MSn(807.0471), 32.52 min	CID	807.0471	0	-0.15125547	3	THSQTSGWSLTEQDPYNNVVR	peptide15851539(pre=-,post=-)	72	58	8.653796E-20	3.660973E-11
SD3.mgf	index=383280	-1	Sludge250111-Plate1-5EF, Cmpd 6499, +MSn(781.3766), 25.42 min	CID	781.3766	0	0.39056188	2	ATIGNTADPVSDASSR	peptide13580234(pre=-,post=-)	106	101	8.662858E-20	3.6405764E-11
SD3.mgf	index=472373	-1	Sludge250111-Plate1-7CD, Cmpd 5624, +MSn(813.8987), 25.99 min	CID	813.8987	0	1.874781	2	SPTGSTPHQFTDVPR	peptide13377592(pre=-,post=-)	140	136	8.72581E-20	3.654759E-11
SD3.mgf	index=436194	-1	Sludge250111-Plate1-6EF, Cmpd 10509, +MSn(870.4835), 42.98 min	CID	870.4835	0	9.886508	2	EELLPALDTLAGDLAAK	peptide14217823(pre=-,post=-)	87	83	8.796651E-20	3.7037744E-11
SD3.mgf	index=258293	-1	Sludge250111-Plate1-3AB, Cmpd 8790, +MSn(997.5071), 38.34 min	CID	997.5071	0	10.15726	2	LFGAEPANFLDVGGGATTEK	peptide15500849(pre=-,post=-)	124	109	8.825649E-20	3.7305135E-11
SD3.mgf	index=397592	-1	Sludge250111-Plate1-5GH, Cmpd 8666, +MSn(665.983), 36.96 min	CID	665.983	0	-3.5742095	3	IDEVFIGSC+57.021MTNIGHFR	peptide14310056(pre=-,post=-)	133	128	8.838973E-20	3.721594E-11
SD3.mgf	index=549578	-1	Sludge250111-Plate1-8GH, Cmpd 6639, +MSn(737.8631), 27.98 min	CID	737.8631	0	3.8050797	2	DAGAAAATAAGAAADATK	peptide14682502(pre=-,post=-)	71	66	8.889802E-20	3.7490212E-11
SD3.mgf	index=585772	-1	Sludge250111-Plate1-9EF, Cmpd 7709, +MSn(867.9552), 32.63 min	CID	867.9552	0	6.2585754	2	FTPSGQAVANFGVAVNR	peptide14258393(pre=-,post=-)	126	118	8.894553E-20	3.7449956E-11
SD3.mgf	index=31164	-1	Sludge250111-Plate1-10EF, Cmpd 7083, +MSn(691.8743), 29.64 min	CID	691.8743	0	1.9407803	2	VGAPVIGINDSGGAR	peptide13466961(pre=-,post=-)	95	95	8.900595E-20	3.727967E-11
SD3.mgf	index=334365	-1	Sludge250111-Plate1-4EF, Cmpd 7438, +MSn(805.3679), 30.04 min	CID	805.3679	0	0.68206936	2	AAEDNQEAMQAYIR	peptide11915663(pre=-,post=-)	90	90	8.901454E-20	3.7107588E-11
SD3.mgf	index=372638	-1	Sludge250111-Plate1-5CD, Cmpd 9425, +MSn(1208.5481), 36.32 min	CID	1208.5481	0	9.99967	2	QVDANADNLWDEDEDGNGLLGR	peptide16024782(pre=-,post=-)	108	86	8.907812E-20	3.7709853E-11
SD3.mgf	index=408527	-1	Sludge250111-Plate1-6AB, Cmpd 7271, +MSn(654.6595), 31.62 min	CID	654.6595	0	1.7714095	3	VAFVDVPYNHEDVGVSSK	peptide14995199(pre=-,post=-)	97	88	8.910246E-20	3.757643E-11
SD3.mgf	index=73286	-1	Sludge250111-Plate1-11CD, Cmpd 9059, +MSn(873.0823), 37.83 min	CID	873.0823	0	-4.054629	3	ATQQDPWQEFASAHQVGELVYGR	peptide16093555(pre=-,post=-)	133	104	8.92049E-20	3.77833E-11
SD3.mgf	index=133874	-1	Sludge250111-Plate1-12EF, Cmpd 8645, +MSn(1009.989), 35.74 min	CID	1009.989	0	2.0546753	2	ASLSTDSFISAASFQETTR	peptide15064342(pre=-,post=-)	172	148	8.921959E-20	3.7671737E-11
SD3.mgf	index=97324	-1	Sludge250111-Plate1-11GH, Cmpd 8012, +MSn(945.4885), 34.12 min	CID	945.4885	0	13.040097	2	ITDEGTAAELLASESVQR	peptide14799173(pre=-,post=-)	166	144	8.9643314E-20	3.780452E-11
SD3.mgf	index=219673	-1	Sludge250111-Plate1-2CD, Cmpd 11371, +MSn(870.4803), 43.14 min	CID	870.4803	0	6.170303	2	EELLPALDTLAGDLAAK	peptide14217823(pre=-,post=-)	76	70	8.966837E-20	3.7754303E-11
SD3.mgf	index=446730	-1	Sludge250111-Plate1-6GH, Cmpd 8176, +MSn(820.4482), 33.94 min	CID	820.4482	0	7.811269	2	LLDQGQAGDNVGALLR	peptide13817384(pre=-,post=-)	131	124	8.981931E-20	3.7746674E-11
SD3.mgf	index=45204	-1	Sludge250111-Plate1-10GH, Cmpd 7753, +MSn(822.8986), 32.66 min	CID	822.8986	0	0.07417093	2	VANPVVELDGDEMTR	peptide13455896(pre=-,post=-)	117	112	8.985327E-20	3.7634566E-11
SD3.mgf	index=145113	-1	Sludge250111-Plate1-12GH, Cmpd 7865, +MSn(931.9775), 32.49 min	CID	931.9775	0	4.3223553	2	LTYWQGVGAQASPTVER	peptide14395175(pre=-,post=-)	102	89	8.9933196E-20	3.7865804E-11
SD3.mgf	index=512355	-1	Sludge250111-Plate1-8AB, Cmpd 5348, +MSn(784.688), 23.37 min	CID	784.688	0	1.9445715	3	VVEYC+57.021QYHTEHPTTTTEEK	peptide15359338(pre=-,post=-)	96	79	9.035285E-20	3.8150236E-11
SD3.mgf	index=310258	-1	Sludge250111-Plate1-4AB, Cmpd 9284, +MSn(936.4366), 36.52 min	CID	936.4366	0	-0.65178055	2	VNNASWFNLGYGSSAER	peptide14597863(pre=-,post=-)	109	98	9.0364945E-20	3.8047593E-11
SD3.mgf	index=232569	-1	Sludge250111-Plate1-2EF, Cmpd 10024, +MSn(873.4119), 38.73 min	CID	873.4119	1	-9.553207	3	ATQQDPWQEFASAHQVGELVYGR	peptide16093555(pre=-,post=-)	126	101	9.0383815E-20	3.8282637E-11
SD3.mgf	index=474316	-1	Sludge250111-Plate1-7CD, Cmpd 7792, +MSn(689.6644), 33.76 min	CID	689.6644	0	-0.17699954	3	DNYPHNHGDAINQLFGVR	peptide14691459(pre=-,post=-)	115	105	9.0486134E-20	3.8159954E-11
SD3.mgf	index=257990	-1	Sludge250111-Plate1-3AB, Cmpd 8457, +MSn(879.8961), 37.14 min	CID	879.8961	0	-1.179226	2	VLGWYDNEWGYSNR	peptide12727673(pre=-,post=-)	109	108	9.0492254E-20	3.7723602E-11
SD3.mgf	index=271654	-1	Sludge250111-Plate1-3CD, Cmpd 9026, +MSn(879.8889), 37.15 min	CID	879.8889	0	-9.364442	2	VLGWYDNEWGYSNR	peptide12727673(pre=-,post=-)	99	98	9.0492254E-20	3.7723602E-11
SD3.mgf	index=29806	-1	Sludge250111-Plate1-10EF, Cmpd 5589, +MSn(750.0366), 24.52 min	CID	750.0366	0	0.08137624	3	SLVVHPASTTHSQLNDEEQR	peptide15591812(pre=-,post=-)	123	107	9.059345E-20	3.829294E-11
SD3.mgf	index=573520	-1	Sludge250111-Plate1-9CD, Cmpd 7325, +MSn(728.9211), 31.23 min	CID	728.9211	0	-1.4234685	2	LVSEVGVGTVAAGVAK	peptide13852320(pre=-,post=-)	78	76	9.060564E-20	3.807713E-11
SD3.mgf	index=359075	-1	Sludge250111-Plate1-5AB, Cmpd 8639, +MSn(1026.9664), 35.92 min	CID	1026.9664	0	-0.11886494	2	NNPATDDYQIFELGGGGER	peptide15238831(pre=-,post=-)	135	122	9.108615E-20	3.8459864E-11
SD3.mgf	index=18050	-1	Sludge250111-Plate1-10CD, Cmpd 6765, +MSn(909.9609), 29.19 min	CID	909.9609	0	3.5549603	2	EIAQVGSISANSDETIGK	peptide14701623(pre=-,post=-)	116	104	9.150575E-20	3.858995E-11
SD3.mgf	index=95339	-1	Sludge250111-Plate1-11GH, Cmpd 5828, +MSn(630.9702), 26.28 min	CID	630.9702	0	6.964769	3	LEDIQPHPDVEAGGEER	peptide14353770(pre=-,post=-)	116	105	9.155284E-20	3.854775E-11
SD3.mgf	index=59728	-1	Sludge250111-Plate1-11AB, Cmpd 8820, +MSn(711.7167), 36.25 min	CID	711.7167	0	5.402762	3	VGVGYQLTPQLNLGAHYFR	peptide15346683(pre=-,post=-)	106	100	9.1745187E-20	3.8738134E-11
SD3.mgf	index=433770	-1	Sludge250111-Plate1-6EF, Cmpd 7700, +MSn(947.4644), 33.13 min	CID	947.4644	0	1.4172304	2	VLSTNVGDDNAEGIFTGGK	peptide15351403(pre=-,post=-)	107	97	9.184843E-20	3.8781724E-11
SD3.mgf	index=231843	-1	Sludge250111-Plate1-2EF, Cmpd 9226, +MSn(1031.5334), 35.90 min	CID	1031.5334	1	-12.637622	2	TSDIAGDGTTTATVLAQAIVR	peptide15857129(pre=-,post=-)	215	174	9.2185176E-20	3.8998773E-11
SD3.mgf	index=272512	-1	Sludge250111-Plate1-3CD, Cmpd 9977, +MSn(871.4716), 40.61 min	CID	871.4716	0	-7.073675	2	VPIPDGSITDFVAVVGR	peptide14599215(pre=-,post=-)	130	125	9.2211975E-20	3.8825273E-11
SD3.mgf	index=107761	-1	Sludge250111-Plate1-12AB, Cmpd 5873, +MSn(884.9052), 25.81 min	CID	884.9052	0	0.7587109	2	GM+15.995DITVTTTAATDDQGR	peptide14278128(pre=-,post=-)	132	116	9.244013E-20	3.8921335E-11
SD3.mgf	index=458624	-1	Sludge250111-Plate1-7AB, Cmpd 5868, +MSn(813.8997), 25.93 min	CID	813.8997	0	3.149632	2	SPTGSTPHQFTDVPR	peptide13377592(pre=-,post=-)	152	149	9.333113E-20	3.909125E-11
SD3.mgf	index=335065	-1	Sludge250111-Plate1-4EF, Cmpd 8208, +MSn(797.8843), 32.85 min	CID	797.8843	0	0.2294888	2	QGNALSWASSGGQGFK	peptide13947516(pre=-,post=-)	102	99	9.375324E-20	3.9399914E-11
SD3.mgf	index=244454	-1	Sludge250111-Plate1-2GH, Cmpd 7755, +MSn(463.2342), 31.29 min	CID	463.2342	0	-2.2398937	4	TVELDDYLHGAPVQHR	peptide14066549(pre=-,post=-)	88	83	9.4130976E-20	3.955866E-11
SD3.mgf	index=420827	-1	Sludge250111-Plate1-6CD, Cmpd 6769, +MSn(909.959), 29.44 min	CID	909.959	0	1.4756439	2	EIAQVGSISANSDETIGK	peptide14701623(pre=-,post=-)	115	103	9.438515E-20	3.9804257E-11
SD3.mgf	index=215921	-1	Sludge250111-Plate1-2CD, Cmpd 7226, +MSn(791.3448), 28.87 min	CID	791.3448	0	-5.861724	2	TLATEEDTSWEDGK	peptide12666461(pre=-,post=-)	87	86	9.455013E-20	3.9415214E-11
SD3.mgf	index=447341	-1	Sludge250111-Plate1-6GH, Cmpd 8866, +MSn(827.945), 36.29 min	CID	827.945	0	4.128273	2	LLDEGQAGDNIGALLR	peptide13817206(pre=-,post=-)	145	138	9.457022E-20	3.974325E-11
SD3.mgf	index=256234	-1	Sludge250111-Plate1-3AB, Cmpd 6522, +MSn(880.9205), 30.37 min	CID	880.9205	0	-0.06928565	2	LEGQLDYASGTSTSGFK	peptide14354136(pre=-,post=-)	117	114	9.483568E-20	3.9929966E-11
SD3.mgf	index=333837	-1	Sludge250111-Plate1-4EF, Cmpd 6857, +MSn(776.3668), 27.91 min	CID	776.3668	0	2.7515812	2	STPYAAQMAAEQAGR	peptide13395147(pre=-,post=-)	124	119	9.4975967E-20	3.978018E-11
SD3.mgf	index=57133	-1	Sludge250111-Plate1-11AB, Cmpd 5966, +MSn(813.9044), 26.30 min	CID	813.9044	0	8.923958	2	SPTGSTPHQFTDVPR	peptide13377592(pre=-,post=-)	122	121	9.5180927E-20	3.9866024E-11
SD3.mgf	index=337474	-1	Sludge250111-Plate1-4EF, Cmpd 10862, +MSn(964.4894), 42.60 min	CID	964.4894	0	7.4673734	3	LSGGAQADDFIFALGNYGIADGVDVIHR	peptide16687400(pre=-,post=-)	122	94	9.556355E-20	4.0541705E-11
SD3.mgf	index=282154	-1	Sludge250111-Plate1-3EF, Cmpd 5948, +MSn(813.8997), 26.31 min	CID	813.8997	0	3.149632	2	SPTGSTPHQFTDVPR	peptide13377592(pre=-,post=-)	122	120	9.5660446E-20	4.006687E-11
SD3.mgf	index=584612	-1	Sludge250111-Plate1-9EF, Cmpd 6432, +MSn(761.3931), 27.91 min	CID	761.3931	0	2.2445543	2	GTLSSSDIVTGATANK	peptide13714316(pre=-,post=-)	108	107	9.6079464E-20	4.037751E-11
SD3.mgf	index=335855	-1	Sludge250111-Plate1-4EF, Cmpd 9079, +MSn(737.8859), 36.02 min	CID	737.8859	0	-0.24814868	2	STPFAAQVAAEVAGR	peptide13394846(pre=-,post=-)	101	98	9.624725E-20	4.0312653E-11
SD3.mgf	index=346874	-1	Sludge250111-Plate1-4GH, Cmpd 7666, +MSn(797.8842), 33.40 min	CID	797.8842	0	0.15299253	2	QGNALSWASSGGQGFK	peptide13947516(pre=-,post=-)	93	90	9.672934E-20	4.0650622E-11
SD3.mgf	index=419647	-1	Sludge250111-Plate1-6CD, Cmpd 5471, +MSn(796.8677), 24.74 min	CID	796.8677	0	3.7531123	2	ESDINSQAMTNASPK	peptide12932403(pre=-,post=-)	99	96	9.674774E-20	4.052228E-11
SD3.mgf	index=219624	-1	Sludge250111-Plate1-2CD, Cmpd 11317, +MSn(979.5097), 42.94 min	CID	979.5097	0	3.1779194	2	FLSQPFFVAEVFTGSPGK	peptide14724431(pre=-,post=-)	110	97	9.742755E-20	4.10873E-11
SD3.mgf	index=295487	-1	Sludge250111-Plate1-3GH, Cmpd 7320, +MSn(867.8981), 31.90 min	CID	867.8981	0	-2.391053	2	AQDAGADFVGAEDIAER	peptide14169311(pre=-,post=-)	142	117	9.8374535E-20	4.141998E-11
SD3.mgf	index=585781	-1	Sludge250111-Plate1-9EF, Cmpd 7719, +MSn(867.9505), 32.66 min	CID	867.9505	0	0.8438528	2	FTPSGQAVANFGVAVNR	peptide14258393(pre=-,post=-)	131	118	9.87483E-20	4.157735E-11
SD3.mgf	index=397222	-1	Sludge250111-Plate1-5GH, Cmpd 8259, +MSn(1159.0399), 35.51 min	CID	1159.0399	0	-0.21064036	2	ALGGWDENAEPDTEIQFTPAR	peptide15667176(pre=-,post=-)	145	119	9.898499E-20	4.1875423E-11
SD3.mgf	index=321539	-1	Sludge250111-Plate1-4CD, Cmpd 6839, +MSn(672.6671), 29.28 min	CID	672.6671	0	4.2646127	3	TAVDEANATAQQAVFHSQK	peptide15318905(pre=-,post=-)	99	88	9.898987E-20	4.1797097E-11
SD3.mgf	index=295885	-1	Sludge250111-Plate1-3GH, Cmpd 7759, +MSn(868.4133), 33.47 min	CID	868.4133	0	-5.34152	2	VTFDGYTSGNTVATFR	peptide14103550(pre=-,post=-)	97	97	9.9479506E-20	4.1806385E-11
SD3.mgf	index=144005	-1	Sludge250111-Plate1-12GH, Cmpd 6644, +MSn(945.9805), 28.03 min	CID	945.9805	1	2.8092523	2	ELADTTSEVAGAGVTVNQK	peptide15098364(pre=-,post=-)	119	103	9.9648135E-20	4.2075045E-11
SD3.mgf	index=359862	-1	Sludge250111-Plate1-5AB, Cmpd 9505, +MSn(856.4186), 39.12 min	CID	856.4186	0	0.71267956	2	GYAEDLVINFAADGTR	peptide13718590(pre=-,post=-)	108	105	1.01188604E-19	4.2524633E-11
SD3.mgf	index=461124	-1	Sludge250111-Plate1-7AB, Cmpd 8619, +MSn(887.8975), 35.41 min	CID	887.8975	0	3.2308476	2	VVSWYDNEWGYSNR	peptide12754821(pre=-,post=-)	88	85	1.0147351E-19	4.230137E-11
SD3.mgf	index=60613	-1	Sludge250111-Plate1-11AB, Cmpd 9794, +MSn(871.4825), 39.77 min	CID	871.4825	0	5.392802	2	VPIPDGSITDFVAVVGR	peptide14599215(pre=-,post=-)	152	147	1.0159298E-19	4.2775082E-11
SD3.mgf	index=46450	-1	Sludge250111-Plate1-10GH, Cmpd 9135, +MSn(997.4998), 37.50 min	CID	997.4998	0	2.8758507	2	LFGAEPANFLDVGGGATTEK	peptide15500849(pre=-,post=-)	141	118	1.0160576E-19	4.294774E-11
SD3.mgf	index=398320	-1	Sludge250111-Plate1-5GH, Cmpd 9475, +MSn(1080.0681), 39.88 min	CID	1080.0681	0	7.346415	2	WTGNDVPVLLTGASVPEFTR	peptide15647750(pre=-,post=-)	162	143	1.0210613E-19	4.3159237E-11
SD3.mgf	index=408538	-1	Sludge250111-Plate1-6AB, Cmpd 7283, +MSn(979.9236), 31.66 min	CID	979.9236	0	0.12457127	2	SM+15.995TDGYVSLEGIDNNGDR	peptide14948611(pre=-,post=-)	146	122	1.0294587E-19	4.3414494E-11
SD3.mgf	index=410069	-1	Sludge250111-Plate1-6AB, Cmpd 8968, +MSn(939.0707), 37.55 min	CID	939.0707	0	-1.5598842	3	NWDGNSTDDNATYWVPDFNTAHFK	peptide16322194(pre=-,post=-)	87	64	1.0369906E-19	4.3942194E-11
SD3.mgf	index=19962	-1	Sludge250111-Plate1-10CD, Cmpd 8868, +MSn(966.9994), 36.53 min	CID	966.9994	1	14.74703	2	EIELEDPYENLGAQLAK	peptide14221182(pre=-,post=-)	62	58	1.0459326E-19	4.4038335E-11
SD3.mgf	index=123259	-1	Sludge250111-Plate1-12CD, Cmpd 9144, +MSn(937.0062), 38.55 min	CID	937.0062	0	4.559714	2	NTVPVAFEGGQLPLFQR	peptide14437148(pre=-,post=-)	128	122	1.0481974E-19	4.413369E-11
SD3.mgf	index=96975	-1	Sludge250111-Plate1-11GH, Cmpd 7629, +MSn(827.9072), 32.77 min	CID	827.9072	0	6.78249	2	AAFETFVGGPATEETK	peptide13546475(pre=-,post=-)	103	95	1.04854765E-19	4.406534E-11
SD3.mgf	index=4593	-1	Sludge250111-Plate1-10AB, Cmpd 6087, +MSn(542.9332), 25.90 min	CID	542.9332	0	-1.124173	3	SPTGSTPHQFTDVPR	peptide13377592(pre=-,post=-)	111	109	1.0496144E-19	4.3962542E-11
SD3.mgf	index=586671	-1	Sludge250111-Plate1-9EF, Cmpd 8698, +MSn(635.3119), 36.26 min	CID	635.3119	0	1.3449982	3	IEPEAIEYGENFISHR	peptide13747194(pre=-,post=-)	120	115	1.0511294E-19	4.417384E-11
SD3.mgf	index=307737	-1	Sludge250111-Plate1-4AB, Cmpd 6508, +MSn(813.9032), 26.33 min	CID	813.9032	0	7.424133	2	SPTGSTPHQFTDVPR	peptide13377592(pre=-,post=-)	118	115	1.0576833E-19	4.4300504E-11
SD3.mgf	index=476461	-1	Sludge250111-Plate1-7CD, Cmpd 10339, +MSn(1047.0706), 43.01 min	CID	1047.0706	0	12.940847	2	LDANAIYAAGPLAVGLSYWK	peptide15498166(pre=-,post=-)	89	79	1.0598698E-19	4.4799636E-11
SD3.mgf	index=73729	-1	Sludge250111-Plate1-11CD, Cmpd 9546, +MSn(685.0303), 39.62 min	CID	685.0303	0	7.9298277	3	DAEAPIFSVADLGIVGDVHK	peptide15410728(pre=-,post=-)	94	86	1.07095785E-19	4.5268317E-11
SD3.mgf	index=409909	-1	Sludge250111-Plate1-6AB, Cmpd 8791, +MSn(690.0209), 36.93 min	CID	690.0209	0	-11.056637	3	INIIDTPGHVDFTIEVER	peptide14791234(pre=-,post=-)	90	79	1.0723979E-19	4.5225334E-11
SD3.mgf	index=371217	-1	Sludge250111-Plate1-5CD, Cmpd 7861, +MSn(811.9236), 30.56 min	CID	811.9236	0	0.9020831	2	STGSYSLVTQQPLGGK	peptide14021553(pre=-,post=-)	82	81	1.0791297E-19	4.5350557E-11
SD3.mgf	index=232310	-1	Sludge250111-Plate1-2EF, Cmpd 9739, +MSn(1072.5991), 37.69 min	CID	1072.5991	0	5.8042393	2	M+15.995PLALAVNYGAGPIAAGVTLTK	peptide15994478(pre=-,post=-)	106	93	1.0806451E-19	4.5747447E-11
SD3.mgf	index=283156	-1	Sludge250111-Plate1-3EF, Cmpd 7050, +MSn(715.876), 30.32 min	CID	715.876	0	4.177728	2	FVIGGPQGDAGVTGR	peptide12979895(pre=-,post=-)	77	75	1.0818299E-19	4.5311872E-11
SD3.mgf	index=84181	-1	Sludge250111-Plate1-11EF, Cmpd 7348, +MSn(619.3172), 32.19 min	CID	619.3172	0	8.081357	4	GVNVEVIIAVGHTDSTGPDSHNQK	peptide16282444(pre=-,post=-)	138	110	1.082039E-19	4.585111E-11
SD3.mgf	index=409526	-1	Sludge250111-Plate1-6AB, Cmpd 8370, +MSn(1083.525), 35.47 min	CID	1083.525	1	2.0479465	3	TAEILELPNSGGNHSSPFGTENSEYIVAGTR	peptide16847126(pre=-,post=-)	116	84	1.0842222E-19	4.6019553E-11
SD3.mgf	index=145639	-1	Sludge250111-Plate1-12GH, Cmpd 8444, +MSn(926.4713), 34.60 min	CID	926.4713	0	0.98818845	2	DFALEGDQTTGASVLTVK	peptide14685164(pre=-,post=-)	109	103	1.0935653E-19	4.611801E-11
SD3.mgf	index=5964	-1	Sludge250111-Plate1-10AB, Cmpd 7595, +MSn(654.6557), 31.20 min	CID	654.6557	0	-4.0089793	3	VAFVDVPYNHEDVGVSSK	peptide14995199(pre=-,post=-)	117	106	1.0944204E-19	4.6154074E-11
SD3.mgf	index=178680	-1	Sludge250111-Plate1-1EF, Cmpd 8596, +MSn(1041.0054), 34.96 min	CID	1041.0054	0	5.3940783	2	YPGTVTVTDDGLDVDGDTLK	peptide15655719(pre=-,post=-)	142	122	1.1055401E-19	4.673007E-11
SD3.mgf	index=319829	-1	Sludge250111-Plate1-4CD, Cmpd 4957, +MSn(589.2755), 22.32 min	CID	589.2755	0	1.139344	3	AEGHDGASHEEVLASTR	peptide14152030(pre=-,post=-)	139	127	1.1116942E-19	4.6807183E-11
SD3.mgf	index=574747	-1	Sludge250111-Plate1-9CD, Cmpd 8675, +MSn(932.4671), 36.17 min	CID	932.4671	-1	-7.360864	2	EVGVGADIVEYPVTFNR	peptide14230594(pre=-,post=-)	111	100	1.1120479E-19	4.682208E-11
SD3.mgf	index=110130	-1	Sludge250111-Plate1-12AB, Cmpd 8481, +MSn(921.0644), 35.28 min	CID	921.0644	0	-6.6928105	3	SDSDFIFYNNLTSADGSVEHTGDNR	peptide16455338(pre=-,post=-)	105	85	1.1159854E-19	4.730626E-11
SD3.mgf	index=108724	-1	Sludge250111-Plate1-12AB, Cmpd 6935, +MSn(724.3421), 29.67 min	CID	724.3421	0	-2.9491923	2	DFVIQGGDPEGTGR	peptide12016244(pre=-,post=-)	87	87	1.1183482E-19	4.66207E-11
SD3.mgf	index=271225	-1	Sludge250111-Plate1-3CD, Cmpd 8553, +MSn(973.4639), 35.46 min	CID	973.4639	0	-2.6333485	3	GAIPQAWQNLC+57.021GVDEHGTADEVLPGAGR	peptide16671235(pre=-,post=-)	129	91	1.1197292E-19	4.7503185E-11
SD3.mgf	index=60692	-1	Sludge250111-Plate1-11AB, Cmpd 9882, +MSn(866.0748), 40.10 min	CID	866.0748	0	1.409468	3	VAQHSNSFGTWVYTEVDDLSGGAR	peptide16359492(pre=-,post=-)	128	109	1.1240966E-19	4.7633283E-11
SD3.mgf	index=243199	-1	Sludge250111-Plate1-2GH, Cmpd 6375, +MSn(542.9357), 26.23 min	CID	542.9357	0	3.4849362	3	SPTGSTPHQFTDVPR	peptide13377592(pre=-,post=-)	145	143	1.1297047E-19	4.7317084E-11
SD3.mgf	index=231506	-1	Sludge250111-Plate1-2EF, Cmpd 8855, +MSn(860.9512), 34.61 min	CID	860.9512	0	4.962514	2	AVGQDDYVTINLVASR	peptide13582986(pre=-,post=-)	120	117	1.1335575E-19	4.7637887E-11
SD3.mgf	index=59249	-1	Sludge250111-Plate1-11AB, Cmpd 8293, +MSn(1041.0112), 34.41 min	CID	1041.0112	0	11.022682	2	YPGTVTVTDDGLDVDGDTLK	peptide15655719(pre=-,post=-)	137	117	1.1375483E-19	4.8083027E-11
SD3.mgf	index=575440	-1	Sludge250111-Plate1-9CD, Cmpd 9439, +MSn(1025.0182), 38.96 min	CID	1025.0182	0	0.11909089	2	FTVTLNGFTGSTASTLEFR	peptide15123065(pre=-,post=-)	172	152	1.1375893E-19	4.803313E-11
SD3.mgf	index=17469	-1	Sludge250111-Plate1-10CD, Cmpd 6125, +MSn(484.9878), 26.93 min	CID	484.9878	0	1.6989623	4	SPLTGTVTDSHHGGWSAAR	peptide15303558(pre=-,post=-)	96	84	1.138615E-19	4.807644E-11
SD3.mgf	index=423579	-1	Sludge250111-Plate1-6CD, Cmpd 9801, +MSn(842.1071), 40.19 min	CID	842.1071	0	2.6817334	3	TNDIAGDGTTTATVLAQAIVHEGLR	peptide16469544(pre=-,post=-)	157	128	1.1426624E-19	4.843709E-11
SD3.mgf	index=230439	-1	Sludge250111-Plate1-2EF, Cmpd 7681, +MSn(716.8256), 30.50 min	CID	716.8256	1	-6.621676	4	GANYPNYAMNVGHQGEYAGISSAAHAGR	peptide16671288(pre=-,post=-)	101	66	1.1484216E-19	4.872043E-11
SD3.mgf	index=134062	-1	Sludge250111-Plate1-12EF, Cmpd 8852, +MSn(777.4049), 36.49 min	CID	777.4049	0	4.318146	2	VSTGPDVYTAIAGFR	peptide13492605(pre=-,post=-)	103	102	1.1505757E-19	4.819125E-11
SD3.mgf	index=59985	-1	Sludge250111-Plate1-11AB, Cmpd 9103, +MSn(982.9666), 37.26 min	CID	982.9666	0	3.2288363	2	EVTVDEVNAAFEAAATDGR	peptide15104138(pre=-,post=-)	177	151	1.1590322E-19	4.8938527E-11
SD3.mgf	index=372297	-1	Sludge250111-Plate1-5CD, Cmpd 9050, +MSn(926.4731), 34.94 min	CID	926.4731	0	2.8986862	2	DFALEGDQTTGASVLTVK	peptide14685164(pre=-,post=-)	138	124	1.1595255E-19	4.8899693E-11
SD3.mgf	index=514751	-1	Sludge250111-Plate1-8AB, Cmpd 7984, +MSn(897.9695), 33.03 min	CID	897.9695	1	5.679888	2	FTPSGAAVANFTVASTPR	peptide14732494(pre=-,post=-)	122	115	1.161397E-19	4.897862E-11
SD3.mgf	index=45133	-1	Sludge250111-Plate1-10GH, Cmpd 7675, +MSn(862.8987), 32.39 min	CID	862.8987	0	-0.42439604	2	AGEGDC+57.021FVAAGVETVSR	peptide14155360(pre=-,post=-)	146	136	1.1625976E-19	4.8950437E-11
SD3.mgf	index=502599	-1	Sludge250111-Plate1-7GH, Cmpd 9114, +MSn(701.3564), 36.76 min	CID	701.3564	0	-0.2610733	3	FNIIDTPGHVDFTIEVER	peptide14725954(pre=-,post=-)	127	109	1.1633824E-19	4.9062348E-11
SD3.mgf	index=20329	-1	Sludge250111-Plate1-10CD, Cmpd 9271, +MSn(786.8692), 37.96 min	CID	786.8692	0	3.0251257	2	AVGGAC+57.021ASDAFFPFR	peptide12856527(pre=-,post=-)	98	96	1.1655061E-19	4.8816604E-11
SD3.mgf	index=6832	-1	Sludge250111-Plate1-10AB, Cmpd 8550, +MSn(896.3994), 34.53 min	CID	896.3994	0	-6.4684362	2	AVGTDEEWDEATEALR	peptide13583021(pre=-,post=-)	99	90	1.1674451E-19	4.9062022E-11
SD3.mgf	index=34163	-1	Sludge250111-Plate1-10EF, Cmpd 10389, +MSn(1028.5878), 41.10 min	CID	1028.5878	0	13.88547	2	VNQIGTLTQTLEAVQLATR	peptide15353245(pre=-,post=-)	187	168	1.1753025E-19	4.962552E-11
SD3.mgf	index=32481	-1	Sludge250111-Plate1-10EF, Cmpd 8531, +MSn(1056.0255), 34.50 min	CID	1056.0255	0	4.623785	2	IAVWSNDPNIDPVGAC+57.021VGAR	peptide15473353(pre=-,post=-)	155	129	1.1769056E-19	4.974662E-11
SD3.mgf	index=145454	-1	Sludge250111-Plate1-12GH, Cmpd 8240, +MSn(784.4011), 33.85 min	CID	784.4011	0	6.380555	3	ASVTVLNNSQHEVHLLDFDGR	peptide15672621(pre=-,post=-)	131	112	1.1827848E-19	5.0037495E-11
SD3.mgf	index=345374	-1	Sludge250111-Plate1-4GH, Cmpd 6010, +MSn(776.3874), 27.36 min	CID	776.3874	0	5.8174925	2	QTPVYC+57.021GASTNVVR	peptide12535905(pre=-,post=-)	89	89	1.2003974E-19	5.0041096E-11
SD3.mgf	index=270731	-1	Sludge250111-Plate1-3CD, Cmpd 8006, +MSn(816.0698), 33.50 min	CID	816.0698	0	2.1689608	3	HDNAVAYISPSFGGVTVAYNHAR	peptide16131920(pre=-,post=-)	144	122	1.2005489E-19	5.085001E-11
SD3.mgf	index=458263	-1	Sludge250111-Plate1-7AB, Cmpd 5470, +MSn(831.8804), 24.57 min	CID	831.8804	0	1.6875154	2	LTGDHETAHYSEFR	peptide12360898(pre=-,post=-)	110	108	1.2019571E-19	5.0106117E-11
SD3.mgf	index=384729	-1	Sludge250111-Plate1-5EF, Cmpd 8093, +MSn(835.4352), 31.35 min	CID	835.4352	0	7.5980816	2	LNANIAIGAGDGDDVVR	peptide14377965(pre=-,post=-)	105	95	1.2026349E-19	5.0636186E-11
SD3.mgf	index=310687	-1	Sludge250111-Plate1-4AB, Cmpd 9756, +MSn(988.0435), 38.25 min	CID	988.0435	0	2.5945044	2	VALGVLPTTDFGTVTQDIK	peptide15339872(pre=-,post=-)	110	100	1.2069921E-19	5.0963567E-11
SD3.mgf	index=269631	-1	Sludge250111-Plate1-3CD, Cmpd 6796, +MSn(907.9563), 29.08 min	CID	907.9563	0	3.3611398	2	QSNVNGTAADLDAGVQVR	peptide14920042(pre=-,post=-)	138	133	1.2074575E-19	5.0921087E-11
SD3.mgf	index=231858	-1	Sludge250111-Plate1-2EF, Cmpd 9242, +MSn(869.3897), 35.96 min	CID	869.3897	0	-3.861238	2	AM+15.995EDLFADYGVATYR	peptide12839597(pre=-,post=-)	97	94	1.2078999E-19	5.0592246E-11
SD3.mgf	index=17678	-1	Sludge250111-Plate1-10CD, Cmpd 6355, +MSn(783.3913), 27.73 min	CID	783.3913	0	3.8176758	2	SPATTESVSVPAEYK	peptide13373854(pre=-,post=-)	102	101	1.2122704E-19	5.07753E-11
SD3.mgf	index=551813	-1	Sludge250111-Plate1-8GH, Cmpd 9099, +MSn(885.97), 36.94 min	CID	885.97	0	3.0312033	2	TVTQGESVTLVGFGTFK	peptide14575701(pre=-,post=-)	112	106	1.2129017E-19	5.1068462E-11
SD3.mgf	index=502385	-1	Sludge250111-Plate1-7GH, Cmpd 8879, +MSn(936.4388), 35.93 min	CID	936.4388	0	1.6946294	2	VNNASWFNLGYGSSAER	peptide14597863(pre=-,post=-)	180	159	1.2330823E-19	5.191815E-11
SD3.mgf	index=33481	-1	Sludge250111-Plate1-10EF, Cmpd 9631, +MSn(825.0924), 38.34 min	CID	825.0924	0	6.3617806	3	AAGETFANALELHYQLANLGDVR	peptide16083716(pre=-,post=-)	143	120	1.233424E-19	5.2242457E-11
SD3.mgf	index=406896	-1	Sludge250111-Plate1-6AB, Cmpd 5474, +MSn(876.913), 25.18 min	CID	876.913	0	4.4545665	2	VMPTNSDPTSSTPGYAK	peptide14596690(pre=-,post=-)	112	103	1.2336856E-19	5.1943557E-11
SD3.mgf	index=433651	-1	Sludge250111-Plate1-6EF, Cmpd 7569, +MSn(835.957), 32.67 min	CID	835.957	0	6.425125	2	TLAINVEGELPAGSTAK	peptide14559513(pre=-,post=-)	94	87	1.2383629E-19	5.214049E-11
SD3.mgf	index=461718	-1	Sludge250111-Plate1-7AB, Cmpd 9274, +MSn(991.5429), 37.73 min	CID	991.5429	0	9.664345	2	LLVPTPPLEGDAAGLAEYR	peptide15202799(pre=-,post=-)	170	139	1.2459E-19	5.26064E-11
SD3.mgf	index=33194	-1	Sludge250111-Plate1-10EF, Cmpd 9316, +MSn(975.5527), 37.22 min	CID	975.5527	0	-1.9395018	2	VIGQAAANNLIPATLELGGK	peptide15631601(pre=-,post=-)	69	63	1.2497633E-19	5.2826243E-11
SD3.mgf	index=515022	-1	Sludge250111-Plate1-8AB, Cmpd 8283, +MSn(685.3516), 34.11 min	CID	685.3516	0	-7.3025966	3	VQIIDTPGHVDFTVEVER	peptide15014166(pre=-,post=-)	100	90	1.2505742E-19	5.2739414E-11
SD3.mgf	index=190231	-1	Sludge250111-Plate1-1GH, Cmpd 8162, +MSn(723.8796), 32.58 min	CID	723.8796	0	5.2276645	2	TMGTVPNVGLMAQK	peptide12672407(pre=-,post=-)	62	57	1.2532368E-19	5.224382E-11
SD3.mgf	index=98086	-1	Sludge250111-Plate1-11GH, Cmpd 8852, +MSn(942.4302), 37.13 min	CID	942.4302	0	0.906691	2	M+15.995SM+15.995NPFDEIAIEEAVR	peptide13867894(pre=-,post=-)	118	114	1.2541738E-19	5.2706808E-11
SD3.mgf	index=432046	-1	Sludge250111-Plate1-6EF, Cmpd 5799, +MSn(542.9363), 26.33 min	CID	542.9363	0	4.496692	3	SPTGSTPHQFTDVPR	peptide13377592(pre=-,post=-)	114	111	1.2621405E-19	5.286408E-11
SD3.mgf	index=6554	-1	Sludge250111-Plate1-10AB, Cmpd 8244, +MSn(972.4184), 33.46 min	CID	972.4184	1	-9.575636	2	SMTDGYVSLEGIDNNGDR	peptide14948611(pre=-,post=-)	115	100	1.266752E-19	5.342167E-11
SD3.mgf	index=407052	-1	Sludge250111-Plate1-6AB, Cmpd 5646, +MSn(781.3774), 25.81 min	CID	781.3774	0	1.4060228	2	ATIGNTADPVSDASSR	peptide13580234(pre=-,post=-)	102	98	1.2686854E-19	5.3316657E-11
SD3.mgf	index=586592	-1	Sludge250111-Plate1-9EF, Cmpd 8611, +MSn(874.9717), 35.94 min	CID	874.9717	0	10.463617	2	VIASDAIDAAQTYAALR	peptide14589461(pre=-,post=-)	114	107	1.2731721E-19	5.360611E-11
SD3.mgf	index=503295	-1	Sludge250111-Plate1-7GH, Cmpd 9880, +MSn(816.3895), 39.53 min	CID	816.3895	0	1.0466733	2	GDIFVEYFEAQTGR	peptide12131330(pre=-,post=-)	107	104	1.2768711E-19	5.3229064E-11
SD3.mgf	index=145828	-1	Sludge250111-Plate1-12GH, Cmpd 8652, +MSn(760.0577), 35.37 min	CID	760.0577	0	3.0515356	3	FVGGGNVQFPDLHPAQPGVWR	peptide15712945(pre=-,post=-)	150	135	1.2814249E-19	5.421045E-11
SD3.mgf	index=190077	-1	Sludge250111-Plate1-1GH, Cmpd 7993, +MSn(981.4865), 31.97 min	CID	981.4865	0	2.736211	2	VAFVDVPYNHEDVGVSSK	peptide14995199(pre=-,post=-)	127	105	1.283322E-19	5.4120458E-11
SD3.mgf	index=192022	-1	Sludge250111-Plate1-1GH, Cmpd 10139, +MSn(1122.5371), 39.68 min	CID	1122.5371	1	0.8984857	2	FDSLDAEGFISGPISDNVGFR	peptide15702036(pre=-,post=-)	137	111	1.2834348E-19	5.4295478E-11
SD3.mgf	index=460704	-1	Sludge250111-Plate1-7AB, Cmpd 8156, +MSn(882.9082), 33.78 min	CID	882.9082	0	0.8986866	2	GTIDAAEWVGPYDDQK	peptide13714057(pre=-,post=-)	90	85	1.2965009E-19	5.4485607E-11
SD3.mgf	index=551266	-1	Sludge250111-Plate1-8GH, Cmpd 8497, +MSn(751.8406), 34.73 min	CID	751.8406	0	-6.1697164	2	GFGFVEMSTAEEAK	peptide12135762(pre=-,post=-)	78	75	1.2966941E-19	5.405543E-11
SD3.mgf	index=551844	-1	Sludge250111-Plate1-8GH, Cmpd 9133, +MSn(902.9797), 37.07 min	CID	902.9797	0	4.4611616	2	AAVPSGASTGIYEALELR	peptide14642122(pre=-,post=-)	144	134	1.3085003E-19	5.5182282E-11
SD3.mgf	index=500824	-1	Sludge250111-Plate1-7GH, Cmpd 7160, +MSn(729.3629), 29.83 min	CID	729.3629	0	2.3431249	4	EQGFHHVVSLSASPHNLHNYDELGVK	peptide16502783(pre=-,post=-)	113	75	1.3130787E-19	5.5678864E-11
SD3.mgf	index=29282	-1	Sludge250111-Plate1-10EF, Cmpd 5012, +MSn(824.9006), 22.46 min	CID	824.9006	0	3.2556112	2	QLAVQSSNATNSASDR	peptide13951403(pre=-,post=-)	122	119	1.3150767E-19	5.5266257E-11
SD3.mgf	index=218808	-1	Sludge250111-Plate1-2CD, Cmpd 10409, +MSn(1080.0609), 39.62 min	CID	1080.0609	0	0.6781306	2	WTGNDVPVLLTGASVPEFTR	peptide15647750(pre=-,post=-)	128	110	1.3154019E-19	5.560072E-11
SD3.mgf	index=502675	-1	Sludge250111-Plate1-7GH, Cmpd 9198, +MSn(798.4609), 37.06 min	CID	798.4609	0	1.8345876	2	TPSQVQVAVIDLAVR	peptide13437275(pre=-,post=-)	132	131	1.3172734E-19	5.5173296E-11
SD3.mgf	index=43778	-1	Sludge250111-Plate1-10GH, Cmpd 6180, +MSn(813.4043), 27.21 min	CID	813.4043	-1	10.834942	2	SPTGSTPHQFTDVPR	peptide13377592(pre=-,post=-)	100	99	1.319032E-19	5.5246956E-11
SD3.mgf	index=489481	-1	Sludge250111-Plate1-7EF, Cmpd 8832, +MSn(724.4047), 33.71 min	CID	724.4047	0	8.17286	2	VITGVSGGEFGVIGR	peptide13474515(pre=-,post=-)	72	72	1.3309115E-19	5.5744524E-11
SD3.mgf	index=61065	-1	Sludge250111-Plate1-11AB, Cmpd 10312, +MSn(1088.0636), 41.67 min	CID	1088.0636	0	5.385169	2	AAGLGDADIQSWFISASAPLGK	peptide15891205(pre=-,post=-)	118	100	1.3337486E-19	5.64622E-11
SD3.mgf	index=424139	-1	Sludge250111-Plate1-6CD, Cmpd 10483, +MSn(1027.5924), 42.68 min	CID	1027.5924	0	6.2960443	2	GFTIGGTVPVGPVALTLDIAR	peptide15717783(pre=-,post=-)	199	164	1.3438339E-19	5.6850646E-11
SD3.mgf	index=230312	-1	Sludge250111-Plate1-2EF, Cmpd 7541, +MSn(691.8788), 30.01 min	CID	691.8788	0	8.380642	2	VGAPVIGLNDSGGAR	peptide13466962(pre=-,post=-)	117	115	1.3443709E-19	5.630826E-11
SD3.mgf	index=217809	-1	Sludge250111-Plate1-2CD, Cmpd 9304, +MSn(922.4861), 35.81 min	CID	922.4861	0	9.660004	2	EVLDAMNADSGVPLTALK	peptide14709445(pre=-,post=-)	86	81	1.3459703E-19	5.6762477E-11
SD3.mgf	index=46033	-1	Sludge250111-Plate1-10GH, Cmpd 8666, +MSn(923.0057), 35.84 min	CID	923.0057	0	9.52231	2	GITGGTGPGLFSPTQIVSR	peptide15134049(pre=-,post=-)	100	90	1.3542682E-19	5.71821E-11
SD3.mgf	index=257142	-1	Sludge250111-Plate1-3AB, Cmpd 7522, +MSn(835.3831), 33.89 min	CID	835.3831	0	-0.9498112	2	EVADFFAHSSEFQR	peptide12066402(pre=-,post=-)	122	122	1.3547176E-19	5.6474263E-11
SD3.mgf	index=178501	-1	Sludge250111-Plate1-1EF, Cmpd 8398, +MSn(835.3788), 34.24 min	CID	835.3788	0	-6.137242	2	EVADFFAHSSEFQR	peptide12066402(pre=-,post=-)	108	108	1.3547176E-19	5.6474263E-11
SD3.mgf	index=178539	-1	Sludge250111-Plate1-1EF, Cmpd 8440, +MSn(835.3829), 34.39 min	CID	835.3829	0	-1.2420609	2	EVADFFAHSSEFQR	peptide12066402(pre=-,post=-)	123	123	1.3547176E-19	5.6474263E-11
SD3.mgf	index=446612	-1	Sludge250111-Plate1-6GH, Cmpd 8046, +MSn(835.3788), 33.50 min	CID	835.3788	0	-6.137242	2	EVADFFAHSSEFQR	peptide12066402(pre=-,post=-)	102	102	1.3547176E-19	5.6474263E-11
SD3.mgf	index=110561	-1	Sludge250111-Plate1-12AB, Cmpd 8956, +MSn(701.3586), 37.00 min	CID	701.3586	0	2.8718061	3	FNIIDTPGHVDFTIEVER	peptide14725954(pre=-,post=-)	122	105	1.3548328E-19	5.7136223E-11
SD3.mgf	index=231167	-1	Sludge250111-Plate1-2EF, Cmpd 8482, +MSn(786.416), 33.32 min	CID	786.416	0	4.5015044	2	WGAPTITNDGVTIAR	peptide13506121(pre=-,post=-)	127	124	1.3674192E-19	5.727363E-11
SD3.mgf	index=597452	-1	Sludge250111-Plate1-9GH, Cmpd 7601, +MSn(861.9141), 31.46 min	CID	861.9141	-1	6.332942	2	STPTVDQTAQYIEDR	peptide13395116(pre=-,post=-)	106	102	1.3689555E-19	5.7337975E-11
SD3.mgf	index=273236	-1	Sludge250111-Plate1-3CD, Cmpd 10792, +MSn(1027.5717), 43.61 min	CID	1027.5717	0	-6.4148855	2	IATVNGDLLDQASLIELLR	peptide15156861(pre=-,post=-)	157	146	1.3712271E-19	5.7898165E-11
SD3.mgf	index=230162	-1	Sludge250111-Plate1-2EF, Cmpd 7376, +MSn(930.9702), 29.42 min	CID	930.9702	0	7.1461787	2	FADEVQTVNQQAGALNR	peptide14232674(pre=-,post=-)	116	112	1.3751312E-19	5.7899033E-11
SD3.mgf	index=308799	-1	Sludge250111-Plate1-4AB, Cmpd 7677, +MSn(707.3388), 30.64 min	CID	707.3388	0	2.6749485	3	IAELYDM+15.995IHPGEGDTSTVR	peptide15155637(pre=-,post=-)	103	91	1.376981E-19	5.8141113E-11
SD3.mgf	index=70574	-1	Sludge250111-Plate1-11CD, Cmpd 6075, +MSn(925.4094), 27.07 min	CID	925.4094	0	3.7594354	2	DDTTIVDGAGNSEDVEGR	peptide14684412(pre=-,post=-)	147	134	1.3774585E-19	5.8090397E-11
SD3.mgf	index=374107	-1	Sludge250111-Plate1-5CD, Cmpd 11058, +MSn(712.6939), 42.34 min	CID	712.6939	0	1.4558833	3	VNLDNMENVIATGLGAVDYK	peptide15635743(pre=-,post=-)	105	91	1.3780161E-19	5.824736E-11
SD3.mgf	index=233258	-1	Sludge250111-Plate1-2EF, Cmpd 10788, +MSn(1187.5765), 41.51 min	CID	1187.5765	0	2.8781123	2	LGYTAFAPQPEAFFADPEAFGK	peptide15976147(pre=-,post=-)	94	71	1.3814606E-19	5.848202E-11
SD3.mgf	index=97038	-1	Sludge250111-Plate1-11GH, Cmpd 7698, +MSn(905.9547), 33.01 min	CID	905.9547	0	4.581255	2	VAYVTGGMGGIGTAIC+57.021QR	peptide14996667(pre=-,post=-)	176	148	1.3823496E-19	5.8296666E-11
SD3.mgf	index=445781	-1	Sludge250111-Plate1-6GH, Cmpd 7129, +MSn(783.3734), 30.39 min	CID	783.3734	0	-2.960694	2	GTSPTIFSPDDSVSR	peptide13017947(pre=-,post=-)	83	83	1.3982054E-19	5.8563085E-11
SD3.mgf	index=58766	-1	Sludge250111-Plate1-11AB, Cmpd 7762, +MSn(862.9055), 32.56 min	CID	862.9055	0	7.4976635	2	AGEGDC+57.021FVAAGVETVSR	peptide14155360(pre=-,post=-)	118	110	1.400293E-19	5.8958456E-11
SD3.mgf	index=59243	-1	Sludge250111-Plate1-11AB, Cmpd 8287, +MSn(980.0142), 34.39 min	CID	980.0142	0	3.5499651	2	IGLINSGGASSGATDLAEAVR	peptide15740179(pre=-,post=-)	192	159	1.4050628E-19	5.944093E-11
SD3.mgf	index=257651	-1	Sludge250111-Plate1-3AB, Cmpd 8083, +MSn(895.9514), 35.83 min	CID	895.9514	0	2.0437028	2	SYELPDGQVITIGNER	peptide14030376(pre=-,post=-)	149	147	1.4148154E-19	5.945779E-11
SD3.mgf	index=72326	-1	Sludge250111-Plate1-11CD, Cmpd 8003, +MSn(935.4548), 34.00 min	CID	935.4548	1	-1.9246761	2	ADYNNGPLGVGLAYESTK	peptide14644313(pre=-,post=-)	115	101	1.4175562E-19	5.978141E-11
SD3.mgf	index=234036	-1	Sludge250111-Plate1-2EF, Cmpd 11888, +MSn(838.748), 45.54 min	CID	838.748	0	1.4553894	3	LAEATDALDEATQWIFGHAGEIR	peptide16149076(pre=-,post=-)	138	113	1.4176899E-19	6.004715E-11
SD3.mgf	index=233358	-1	Sludge250111-Plate1-2EF, Cmpd 10900, +MSn(1086.5756), 41.92 min	CID	1086.5756	0	14.717289	2	ISGLPNC+57.021PVNALLEFESGVR	peptide15489135(pre=-,post=-)	144	121	1.4188391E-19	5.997291E-11
SD3.mgf	index=335046	-1	Sludge250111-Plate1-4EF, Cmpd 8187, +MSn(709.8654), 32.77 min	CID	709.8654	0	-2.7513943	2	STPFAAQVAAEAAGK	peptide13394840(pre=-,post=-)	95	93	1.4330016E-19	6.002051E-11
SD3.mgf	index=598627	-1	Sludge250111-Plate1-9GH, Cmpd 8895, +MSn(936.4334), 36.12 min	CID	936.4334	0	-4.0410395	2	VNNASWFNLGYGSSAER	peptide14597863(pre=-,post=-)	148	136	1.4335861E-19	6.0360245E-11
SD3.mgf	index=461674	-1	Sludge250111-Plate1-7AB, Cmpd 9226, +MSn(982.9608), 37.55 min	CID	982.9608	0	-2.6699994	2	EVTVDEVNAAFEAAATDGR	peptide15104138(pre=-,post=-)	147	136	1.4345438E-19	6.0571624E-11
SD3.mgf	index=461481	-1	Sludge250111-Plate1-7AB, Cmpd 9014, +MSn(879.8969), 36.79 min	CID	879.8969	0	-0.27746496	2	VLGWYDNEWGYSNR	peptide12727673(pre=-,post=-)	108	103	1.4402902E-19	6.0041534E-11
SD3.mgf	index=526811	-1	Sludge250111-Plate1-8CD, Cmpd 7869, +MSn(836.4514), 33.31 min	CID	836.4514	0	2.6268966	2	LANELLDASNGIGASVK	peptide14348598(pre=-,post=-)	114	109	1.450408E-19	6.106851E-11
SD3.mgf	index=45532	-1	Sludge250111-Plate1-10GH, Cmpd 8114, +MSn(874.4324), 33.93 min	CID	874.4324	0	4.3974032	2	ALEGDQSEIGEPSIFR	peptide13564558(pre=-,post=-)	124	112	1.4508523E-19	6.097225E-11
SD3.mgf	index=33026	-1	Sludge250111-Plate1-10EF, Cmpd 9131, +MSn(899.4791), 36.56 min	CID	899.4791	0	9.364231	2	GNPTVEVEVGLIDGSVGR	peptide14750005(pre=-,post=-)	125	119	1.4624401E-19	6.167425E-11
SD3.mgf	index=218708	-1	Sludge250111-Plate1-2CD, Cmpd 10298, +MSn(893.447), 39.23 min	CID	893.447	-1	-12.3931	2	ETLNADLPLFVDHFR	peptide12935106(pre=-,post=-)	113	113	1.4670939E-19	6.144845E-11
SD3.mgf	index=550752	-1	Sludge250111-Plate1-8GH, Cmpd 7931, +MSn(873.9233), 32.66 min	CID	873.9233	0	5.657105	2	NLDEGQTVEFDVAPGR	peptide13885205(pre=-,post=-)	120	112	1.4673693E-19	6.1666366E-11
SD3.mgf	index=46000	-1	Sludge250111-Plate1-10GH, Cmpd 8629, +MSn(731.349), 35.72 min	CID	731.349	0	4.3397093	3	FIYGMADGPHNPLFADAEAR	peptide15437869(pre=-,post=-)	138	122	1.4710077E-19	6.217803E-11
SD3.mgf	index=283818	-1	Sludge250111-Plate1-3EF, Cmpd 7778, +MSn(828.9455), 32.96 min	CID	828.9455	0	5.9640555	2	LIADNAGLEGAVMVQR	peptide13811127(pre=-,post=-)	130	120	1.476049E-19	6.203114E-11
SD3.mgf	index=99005	-1	Sludge250111-Plate1-11GH, Cmpd 9863, +MSn(1024.9006), 40.85 min	CID	1024.9006	0	9.766667	3	ALASGPSLLLLDEPASGLTHSEVAELGGVIR	peptide16818261(pre=-,post=-)	135	89	1.4794634E-19	6.279547E-11
SD3.mgf	index=255308	-1	Sludge250111-Plate1-3AB, Cmpd 5503, +MSn(587.2707), 26.72 min	CID	587.2707	0	-3.4296846	3	LEEHLAAYGHGYEDR	peptide13119546(pre=-,post=-)	90	83	1.4814906E-19	6.205145E-11
SD3.mgf	index=489007	-1	Sludge250111-Plate1-7EF, Cmpd 8311, +MSn(867.9049), 31.81 min	CID	867.9049	0	5.4853573	2	AQDAGADFVGAEDIAER	peptide14169311(pre=-,post=-)	121	102	1.4860473E-19	6.256908E-11
SD3.mgf	index=408776	-1	Sludge250111-Plate1-6AB, Cmpd 7545, +MSn(751.3634), 32.60 min	CID	751.3634	0	7.6359167	3	LAGAEFQSAATPSGMAMHYGVR	peptide15970072(pre=-,post=-)	105	90	1.486362E-19	6.2922854E-11
SD3.mgf	index=229567	-1	Sludge250111-Plate1-2EF, Cmpd 6722, +MSn(659.6788), 27.09 min	CID	659.6788	0	3.515869	3	LGGGLVVTNHDNGGVASQGPK	peptide15760502(pre=-,post=-)	115	96	1.4880263E-19	6.2950686E-11
SD3.mgf	index=110243	-1	Sludge250111-Plate1-12AB, Cmpd 8605, +MSn(943.9346), 35.73 min	CID	943.9346	0	3.3623505	2	EEGYLYFLDSHGDVSR	peptide13632501(pre=-,post=-)	120	115	1.4918151E-19	6.269371E-11
SD3.mgf	index=447768	-1	Sludge250111-Plate1-6GH, Cmpd 9336, +MSn(938.4598), 37.96 min	CID	938.4598	-1	-6.988876	2	AILDDVYADQVAELADR	peptide14159619(pre=-,post=-)	90	88	1.497616E-19	6.305618E-11
SD3.mgf	index=552136	-1	Sludge250111-Plate1-8GH, Cmpd 9454, +MSn(628.9894), 38.25 min	CID	628.9894	0	2.4259274	3	LPTPEEVLNAHFDFAGK	peptide14384039(pre=-,post=-)	111	97	1.5034313E-19	6.330103E-11
SD3.mgf	index=475080	-1	Sludge250111-Plate1-7CD, Cmpd 8639, +MSn(991.9688), 36.80 min	CID	991.9688	1	-5.153826	4	GHSITSMQAIYVPADDYTDPAPATTFAHLDATTELSR	peptide16956686(pre=-,post=-)	123	61	1.5052016E-19	6.3924116E-11
SD3.mgf	index=372662	-1	Sludge250111-Plate1-5CD, Cmpd 9451, +MSn(1002.0005), 36.42 min	CID	1002.0005	0	11.025429	2	ASLATDSFISAASFQETTR	peptide15064152(pre=-,post=-)	132	120	1.514078E-19	6.392984E-11
SD3.mgf	index=189318	-1	Sludge250111-Plate1-1GH, Cmpd 7158, +MSn(778.6768), 28.96 min	CID	778.6768	0	1.4892824	3	IGEVHDGAATM+15.995DWM+15.995VQEQER	peptide15477918(pre=-,post=-)	98	83	1.5160915E-19	6.408367E-11
SD3.mgf	index=310502	-1	Sludge250111-Plate1-4AB, Cmpd 9552, +MSn(1059.0469), 37.50 min	CID	1059.0469	0	-0.46105704	2	IFAEDGASIPVTVLDVSNNR	peptide15475811(pre=-,post=-)	157	137	1.537939E-19	6.5007145E-11
SD3.mgf	index=57906	-1	Sludge250111-Plate1-11AB, Cmpd 6816, +MSn(775.3845), 29.27 min	CID	775.3845	0	5.825017	2	SLDGVVC+57.021AEGGSSIAK	peptide13994542(pre=-,post=-)	83	78	1.5457457E-19	6.496015E-11
SD3.mgf	index=285097	-1	Sludge250111-Plate1-3EF, Cmpd 9192, +MSn(873.0833), 38.03 min	CID	873.0833	0	-2.8662033	3	ATQQDPWQEFASAHQVGELVYGR	peptide16093555(pre=-,post=-)	142	112	1.5524465E-19	6.575485E-11
SD3.mgf	index=60014	-1	Sludge250111-Plate1-11AB, Cmpd 9135, +MSn(997.502), 37.38 min	CID	997.502	0	5.07863	2	LFGAEPANFLDVGGGATTEK	peptide15500849(pre=-,post=-)	125	104	1.5597779E-19	6.593025E-11
SD3.mgf	index=536860	-1	Sludge250111-Plate1-8EF, Cmpd 6042, +MSn(837.9155), 25.89 min	CID	837.9155	0	2.5494645	2	VANTWNAQAAATGANSK	peptide14578927(pre=-,post=-)	101	88	1.5633153E-19	6.58224E-11
SD3.mgf	index=45870	-1	Sludge250111-Plate1-10GH, Cmpd 8486, +MSn(841.4677), 35.23 min	CID	841.4677	0	2.9739096	2	LLDQGQAGDNVGLLLR	peptide13817387(pre=-,post=-)	160	154	1.5637117E-19	6.571517E-11
SD3.mgf	index=472650	-1	Sludge250111-Plate1-7CD, Cmpd 5931, +MSn(660.0079), 27.07 min	CID	660.0079	1	-4.594239	3	LGGGLVVTNHDNGGVASQGPK	peptide15760502(pre=-,post=-)	147	122	1.5699827E-19	6.6417837E-11
SD3.mgf	index=46186	-1	Sludge250111-Plate1-10GH, Cmpd 8844, +MSn(867.8977), 36.45 min	CID	867.8977	0	1.4065077	2	EYYAELSDAEIFER	peptide12070528(pre=-,post=-)	101	100	1.5770096E-19	6.574097E-11
SD3.mgf	index=146708	-1	Sludge250111-Plate1-12GH, Cmpd 9620, +MSn(1004.5216), 38.93 min	CID	1004.5216	0	6.258363	2	YGGTEITVDGDDLLILSAR	peptide15371868(pre=-,post=-)	141	133	1.5801578E-19	6.671998E-11
SD3.mgf	index=246732	-1	Sludge250111-Plate1-2GH, Cmpd 10291, +MSn(1275.5946), 40.47 min	CID	1275.5946	0	3.158004	2	LC+57.021YVALDFEQEMSTAASSSALEK	peptide16150629(pre=-,post=-)	97	69	1.5805122E-19	6.6943596E-11
SD3.mgf	index=191273	-1	Sludge250111-Plate1-1GH, Cmpd 9309, +MSn(690.0308), 36.68 min	CID	690.0308	0	3.3612175	3	INIIDTPGHVDFTIEVER	peptide14791234(pre=-,post=-)	94	87	1.5915963E-19	6.712105E-11
SD3.mgf	index=156629	-1	Sludge250111-Plate1-1AB, Cmpd 8738, +MSn(635.3104), 36.14 min	CID	635.3104	0	-0.96071297	3	IEPEAIEYGENFISHR	peptide13747194(pre=-,post=-)	101	97	1.5983562E-19	6.717111E-11
SD3.mgf	index=461657	-1	Sludge250111-Plate1-7AB, Cmpd 9207, +MSn(997.5096), 37.49 min	CID	997.5096	0	12.665981	2	LFGAEPANFLDVGGGATTEK	peptide15500849(pre=-,post=-)	123	105	1.5987279E-19	6.757663E-11
SD3.mgf	index=21234	-1	Sludge250111-Plate1-10CD, Cmpd 10275, +MSn(1086.5668), 41.61 min	CID	1086.5668	0	6.628397	2	ISGLPNC+57.021PVNALLEFESGVR	peptide15489135(pre=-,post=-)	136	117	1.5987826E-19	6.757894E-11
SD3.mgf	index=396302	-1	Sludge250111-Plate1-5GH, Cmpd 7246, +MSn(719.98), 31.90 min	CID	719.98	0	-1.1868263	3	VELTDGDYHDVDSSEMAFK	peptide15343259(pre=-,post=-)	70	61	1.5989453E-19	6.751325E-11
SD3.mgf	index=177931	-1	Sludge250111-Plate1-1EF, Cmpd 7771, +MSn(862.4114), 31.96 min	CID	862.4114	0	1.2031368	2	STPTVDQTAQYIEDR	peptide13395116(pre=-,post=-)	135	131	1.6154447E-19	6.766204E-11
SD3.mgf	index=347196	-1	Sludge250111-Plate1-4GH, Cmpd 8021, +MSn(906.9808), 34.69 min	CID	906.9808	0	5.1144366	2	AANDTGSPEVQVALLTAR	peptide14641274(pre=-,post=-)	185	145	1.6206168E-19	6.8344906E-11
SD3.mgf	index=491560	-1	Sludge250111-Plate1-7EF, Cmpd 11178, +MSn(1266.1501), 42.27 min	CID	1266.1501	0	2.121038	2	EIGGVFAPTDVTDTDQIIAAIEAGK	peptide16393102(pre=-,post=-)	121	82	1.6308423E-19	6.9130875E-11
SD3.mgf	index=539229	-1	Sludge250111-Plate1-8EF, Cmpd 8648, +MSn(847.9031), 35.25 min	CID	847.9031	0	-1.8715713	2	ANVEFFDDLGSPGGAAK	peptide14167177(pre=-,post=-)	99	91	1.6315136E-19	6.869385E-11
SD3.mgf	index=257192	-1	Sludge250111-Plate1-3AB, Cmpd 7577, +MSn(557.2583), 34.07 min	CID	557.2583	0	-0.10952757	3	EVADFFAHSSEFQR	peptide12066402(pre=-,post=-)	122	122	1.6439778E-19	6.853268E-11
SD3.mgf	index=16785	-1	Sludge250111-Plate1-10CD, Cmpd 5373, +MSn(686.8659), 24.23 min	CID	686.8659	0	12.973782	2	NTQAEVVTSAAGPK	peptide12440477(pre=-,post=-)	75	75	1.6445369E-19	6.855599E-11
SD3.mgf	index=449069	-1	Sludge250111-Plate1-6GH, Cmpd 10964, +MSn(1043.028), 43.91 min	CID	1043.028	0	3.1599429	2	ADLVDDPELIELVEMEVR	peptide14643807(pre=-,post=-)	136	126	1.6515156E-19	6.9647975E-11
SD3.mgf	index=447184	-1	Sludge250111-Plate1-6GH, Cmpd 8676, +MSn(923.0009), 35.65 min	CID	923.0009	0	4.3643923	2	GITGGTGPGLFSPTQIVSR	peptide15134049(pre=-,post=-)	166	132	1.6537733E-19	6.982828E-11
SD3.mgf	index=44240	-1	Sludge250111-Plate1-10GH, Cmpd 6689, +MSn(908.475), 29.01 min	CID	908.475	0	4.2998066	2	GITINTAHVEYQTVNR	peptide13701474(pre=-,post=-)	129	121	1.6543753E-19	6.952532E-11
SD3.mgf	index=474253	-1	Sludge250111-Plate1-7CD, Cmpd 7723, +MSn(818.3837), 33.52 min	CID	818.3837	0	0.0	3	YLEGGDDIFGPDYGGATVHTNVR	peptide16239551(pre=-,post=-)	157	127	1.6567535E-19	7.017284E-11
SD3.mgf	index=4475	-1	Sludge250111-Plate1-10AB, Cmpd 5957, +MSn(781.3837), 25.44 min	CID	781.3837	0	9.52971	2	ATIGNTADPVSDASSR	peptide13580234(pre=-,post=-)	101	98	1.6573869E-19	6.965188E-11
SD3.mgf	index=34193	-1	Sludge250111-Plate1-10EF, Cmpd 10429, +MSn(818.102), 41.24 min	CID	818.102	0	3.506485	3	LAPQGSPGSLTTTDVLADFVAHVR	peptide16298483(pre=-,post=-)	143	116	1.6699593E-19	7.076407E-11
SD3.mgf	index=562893	-1	Sludge250111-Plate1-9AB, Cmpd 8741, +MSn(786.9501), 35.82 min	CID	786.9501	0	5.4291677	2	ALGSVEILDSTGAVIK	peptide13565131(pre=-,post=-)	90	90	1.67268E-19	7.029458E-11
SD3.mgf	index=359111	-1	Sludge250111-Plate1-5AB, Cmpd 8679, +MSn(786.9464), 36.07 min	CID	786.9464	0	0.7755954	2	ALGSVEILDSTGAVIK	peptide13565131(pre=-,post=-)	93	93	1.67268E-19	7.029458E-11
SD3.mgf	index=372422	-1	Sludge250111-Plate1-5CD, Cmpd 9187, +MSn(928.9811), 35.44 min	CID	928.9811	0	2.5623527	2	ETTSLVWDGGNIVVNPR	peptide14230001(pre=-,post=-)	129	124	1.6730727E-19	7.044367E-11
SD3.mgf	index=296139	-1	Sludge250111-Plate1-3GH, Cmpd 8040, +MSn(800.9436), 34.46 min	CID	800.9436	0	6.6297975	2	LAVPVVQADAAFSGAGK	peptide14349827(pre=-,post=-)	100	91	1.6757694E-19	7.055721E-11
SD3.mgf	index=165804	-1	Sludge250111-Plate1-1CD, Cmpd 7681, +MSn(811.9241), 31.47 min	CID	811.9241	0	1.5034719	2	STGSYSLVTQQPLGGK	peptide14021553(pre=-,post=-)	77	76	1.677623E-19	7.0502305E-11
SD3.mgf	index=421752	-1	Sludge250111-Plate1-6CD, Cmpd 7787, +MSn(828.9425), 33.06 min	CID	828.9425	0	2.3561702	2	LIADNAGLEGAVMVQR	peptide13811127(pre=-,post=-)	143	130	1.6919924E-19	7.110618E-11
SD3.mgf	index=133760	-1	Sludge250111-Plate1-12EF, Cmpd 8520, +MSn(847.9012), 35.29 min	CID	847.9012	0	-4.1030602	2	ANVEFFDDLGSPGGAAK	peptide14167177(pre=-,post=-)	103	95	1.6947842E-19	7.135782E-11
SD3.mgf	index=408347	-1	Sludge250111-Plate1-6AB, Cmpd 7073, +MSn(773.3417), 30.92 min	CID	773.3417	0	-2.9991	3	IGEVHDGAATM+15.995DWMVQEQER	peptide15477918(pre=-,post=-)	68	55	1.7010853E-19	7.190317E-11
SD3.mgf	index=475777	-1	Sludge250111-Plate1-7CD, Cmpd 9406, +MSn(685.0259), 39.60 min	CID	685.0259	0	1.5146862	3	DAEAPIFSVADLGIVGDVHK	peptide15410728(pre=-,post=-)	99	91	1.7014463E-19	7.191843E-11
SD3.mgf	index=60470	-1	Sludge250111-Plate1-11AB, Cmpd 9636, +MSn(939.4849), 39.19 min	CID	939.4849	-1	1.5247841	2	ISYDQGPLSVALAMGQTK	peptide14798882(pre=-,post=-)	90	83	1.7039479E-19	7.1859164E-11
SD3.mgf	index=59443	-1	Sludge250111-Plate1-11AB, Cmpd 8507, +MSn(889.9142), 35.16 min	CID	889.9142	0	-1.1659511	2	GTIDAAEWIGPYDDQK	peptide13714055(pre=-,post=-)	82	76	1.7120687E-19	7.194989E-11
SD3.mgf	index=334631	-1	Sludge250111-Plate1-4EF, Cmpd 7730, +MSn(943.0078), 31.10 min	CID	943.0078	0	3.0420332	2	QVVEGQTLISAPADTTVR	peptide14923037(pre=-,post=-)	151	127	1.720319E-19	7.254957E-11
SD3.mgf	index=232463	-1	Sludge250111-Plate1-2EF, Cmpd 9908, +MSn(893.4279), 38.31 min	CID	893.4279	0	-3.1425126	2	ELESFAAFGSDLDAVSK	peptide14222909(pre=-,post=-)	87	79	1.7208482E-19	7.245523E-11
SD3.mgf	index=447335	-1	Sludge250111-Plate1-6GH, Cmpd 8859, +MSn(827.951), 36.26 min	CID	827.951	0	11.35275	2	LLDEGQAGDNIGALLR	peptide13817206(pre=-,post=-)	146	134	1.7276293E-19	7.2603826E-11
SD3.mgf	index=257417	-1	Sludge250111-Plate1-3AB, Cmpd 7825, +MSn(834.468), 34.93 min	CID	834.468	0	12.726974	2	LLDQGQAGDNVGVLLR	peptide13817388(pre=-,post=-)	111	106	1.7602052E-19	7.3972835E-11
SD3.mgf	index=130783	-1	Sludge250111-Plate1-12EF, Cmpd 5245, +MSn(797.8622), 23.33 min	CID	797.8622	0	-1.3004706	2	AETSINADDTTAETR	peptide12821704(pre=-,post=-)	124	118	1.7619384E-19	7.379786E-11
SD3.mgf	index=7255	-1	Sludge250111-Plate1-10AB, Cmpd 9015, +MSn(744.8671), 36.16 min	CID	744.8671	0	0.40970516	2	MGDLAGNDIGWAIR	peptide12382226(pre=-,post=-)	101	101	1.7620936E-19	7.345659E-11
SD3.mgf	index=503187	-1	Sludge250111-Plate1-7GH, Cmpd 9761, +MSn(1202.1265), 39.10 min	CID	1202.1265	0	6.397396	2	IVINVIPTGPGGGFSFDDNITGGR	peptide16296733(pre=-,post=-)	143	110	1.7706486E-19	7.503075E-11
SD3.mgf	index=70924	-1	Sludge250111-Plate1-11CD, Cmpd 6460, +MSn(806.8882), 28.46 min	CID	806.8882	0	5.5219436	2	VLAGPSSDDYYQAAR	peptide13475271(pre=-,post=-)	121	117	1.7801554E-19	7.4560864E-11
SD3.mgf	index=540117	-1	Sludge250111-Plate1-8EF, Cmpd 9626, +MSn(1004.5206), 38.83 min	CID	1004.5206	0	5.2861896	2	YGGTEITVDGDDLLILSAR	peptide15371868(pre=-,post=-)	158	150	1.7840753E-19	7.53301E-11
SD3.mgf	index=201296	-1	Sludge250111-Plate1-2AB, Cmpd 6025, +MSn(876.909), 24.96 min	CID	876.909	0	-0.1392052	2	VMPTNSDPTSSTPGYAK	peptide14596690(pre=-,post=-)	107	95	1.7846068E-19	7.513974E-11
SD3.mgf	index=32091	-1	Sludge250111-Plate1-10EF, Cmpd 8102, +MSn(828.9497), 33.06 min	CID	828.9497	0	11.044548	2	LIADNAGLEGAVMVQR	peptide13811127(pre=-,post=-)	119	114	1.7919092E-19	7.53052E-11
SD3.mgf	index=372163	-1	Sludge250111-Plate1-5CD, Cmpd 8902, +MSn(661.6967), 34.39 min	CID	661.6967	0	4.888764	3	ISILNAAGTPVYVETHAAR	peptide15175938(pre=-,post=-)	104	94	1.796701E-19	7.586321E-11
SD3.mgf	index=396618	-1	Sludge250111-Plate1-5GH, Cmpd 7594, +MSn(774.4059), 33.14 min	CID	774.4059	0	6.3052764	3	DALHTQVQLGLGPLHTQYDSK	peptide15683963(pre=-,post=-)	93	75	1.8007398E-19	7.617997E-11
SD3.mgf	index=335686	-1	Sludge250111-Plate1-4EF, Cmpd 8892, +MSn(847.9032), 35.34 min	CID	847.9032	0	-1.7276043	2	ANVEFFDDLGSPGGAAK	peptide14167177(pre=-,post=-)	103	95	1.8105528E-19	7.623219E-11
SD3.mgf	index=5443	-1	Sludge250111-Plate1-10AB, Cmpd 7022, +MSn(942.9537), 29.21 min	CID	942.9537	0	1.4240099	2	DYEYQSAPVINAGSTAAK	peptide14696328(pre=-,post=-)	97	81	1.8114581E-19	7.63931E-11
SD3.mgf	index=34234	-1	Sludge250111-Plate1-10EF, Cmpd 10482, +MSn(1136.0424), 41.44 min	CID	1136.0424	0	4.835375	2	TPGDEVALALDTASTEFYADGK	peptide16054353(pre=-,post=-)	101	79	1.8143497E-19	7.6807706E-11
SD3.mgf	index=5016	-1	Sludge250111-Plate1-10AB, Cmpd 6552, +MSn(669.6454), 27.55 min	CID	669.6454	0	0.63801885	3	EINWGDTHHPAISETDGK	peptide14702374(pre=-,post=-)	74	70	1.8146823E-19	7.652907E-11
SD3.mgf	index=514658	-1	Sludge250111-Plate1-8AB, Cmpd 7882, +MSn(896.4144), 32.65 min	CID	896.4144	1	0.7046227	3	AGAYQALADEC+57.021AAM+15.995NPDDLLAQHPK	peptide16378024(pre=-,post=-)	83	67	1.8280406E-19	7.7490056E-11
SD3.mgf	index=449304	-1	Sludge250111-Plate1-6GH, Cmpd 11308, +MSn(1073.0394), 45.18 min	CID	1073.0394	0	3.8678977	2	VDMVDDEELLELVELEVR	peptide14998616(pre=-,post=-)	135	120	1.832829E-19	7.729436E-11
SD3.mgf	index=599602	-1	Sludge250111-Plate1-9GH, Cmpd 9972, +MSn(967.4752), 40.00 min	CID	967.4752	-1	-1.5459158	2	GIFPVSPFETIDEDGVGR	peptide14744985(pre=-,post=-)	134	117	1.8336764E-19	7.7330094E-11
SD3.mgf	index=17167	-1	Sludge250111-Plate1-10CD, Cmpd 5793, +MSn(882.4067), 25.75 min	CID	882.4067	0	0.553352	2	IEAGQPTVC+57.021SETC+57.021VGR	peptide13746114(pre=-,post=-)	134	125	1.834696E-19	7.710332E-11
SD3.mgf	index=229914	-1	Sludge250111-Plate1-2EF, Cmpd 7104, +MSn(760.8729), 28.44 min	CID	760.8729	0	3.048266	2	ASLAFEQDGNQVGGK	peptide12849241(pre=-,post=-)	95	93	1.8528808E-19	7.7606935E-11
SD3.mgf	index=503639	-1	Sludge250111-Plate1-7GH, Cmpd 10266, +MSn(1048.489), 40.94 min	CID	1048.489	0	1.513527	2	SIMAEDQATVLEAADSWMK	peptide15294725(pre=-,post=-)	101	81	1.8576127E-19	7.843512E-11
SD3.mgf	index=335868	-1	Sludge250111-Plate1-4EF, Cmpd 9093, +MSn(850.4754), 36.08 min	CID	850.4754	0	9.975563	2	TLPDFAPGDTIVVQVK	peptide14050988(pre=-,post=-)	82	79	1.866913E-19	7.845725E-11
SD3.mgf	index=19052	-1	Sludge250111-Plate1-10CD, Cmpd 7867, +MSn(786.4178), 33.05 min	CID	786.4178	0	6.7522564	2	WGAPTITNDGVTIAR	peptide13506121(pre=-,post=-)	144	135	1.868446E-19	7.825887E-11
SD3.mgf	index=7641	-1	Sludge250111-Plate1-10AB, Cmpd 9440, +MSn(876.9056), 37.68 min	CID	876.9056	0	1.6008688	2	VDAEFWMVNVSNDAR	peptide13459579(pre=-,post=-)	138	130	1.8718138E-19	7.839993E-11
SD3.mgf	index=46772	-1	Sludge250111-Plate1-10GH, Cmpd 9489, +MSn(1028.4805), 38.77 min	CID	1028.4805	-1	-7.732737	3	LYTC+57.021YMETDASLAEINPLIHETDGTVK	peptide16619521(pre=-,post=-)	106	78	1.875147E-19	7.953243E-11
SD3.mgf	index=98695	-1	Sludge250111-Plate1-11GH, Cmpd 9522, +MSn(1079.9946), 39.59 min	CID	1079.9946	0	-4.973235	2	ALGFDFIASEGNVSDWDSTK	peptide15390466(pre=-,post=-)	110	96	1.8755227E-19	7.927647E-11
SD3.mgf	index=121359	-1	Sludge250111-Plate1-12CD, Cmpd 7053, +MSn(837.4432), 30.85 min	CID	837.4432	0	5.101818	2	LAAELLDASNNTGASVK	peptide14346529(pre=-,post=-)	108	100	1.8755868E-19	7.897041E-11
SD3.mgf	index=83963	-1	Sludge250111-Plate1-11EF, Cmpd 7109, +MSn(794.9178), 31.32 min	CID	794.9178	0	6.680054	2	IVVGIDGSEASSDALR	peptide13786028(pre=-,post=-)	117	117	1.8832776E-19	7.9144975E-11
SD3.mgf	index=177929	-1	Sludge250111-Plate1-1EF, Cmpd 7769, +MSn(773.8986), 31.95 min	CID	773.8986	0	0.39433575	2	TLGNVIC+57.021AEGGASLGK	peptide14049592(pre=-,post=-)	73	72	1.8854337E-19	7.923558E-11
SD3.mgf	index=70725	-1	Sludge250111-Plate1-11CD, Cmpd 6241, +MSn(848.943), 27.66 min	CID	848.943	0	10.209261	2	VLVNDLGSSVHGEGTGR	peptide14595836(pre=-,post=-)	154	149	1.9007198E-19	8.0028616E-11
SD3.mgf	index=407232	-1	Sludge250111-Plate1-6AB, Cmpd 5844, +MSn(482.9219), 26.52 min	CID	482.9219	0	-0.7583227	3	APVVTVMGHVDHGK	peptide11955090(pre=-,post=-)	79	77	1.907751E-19	7.952862E-11
SD3.mgf	index=144964	-1	Sludge250111-Plate1-12GH, Cmpd 7701, +MSn(966.0072), 31.89 min	CID	966.0072	0	5.370577	2	SLEAEQTTASGLVIPDTAK	peptide15296547(pre=-,post=-)	102	92	1.9194013E-19	8.104405E-11
SD3.mgf	index=87357	-1	Sludge250111-Plate1-11EF, Cmpd 10948, +MSn(1056.0675), 45.29 min	CID	1056.0675	0	4.970373	2	VDANLVYANGPVAVALSYFK	peptide15626359(pre=-,post=-)	119	98	1.9254397E-19	8.1386405E-11
SD3.mgf	index=271293	-1	Sludge250111-Plate1-3CD, Cmpd 8627, +MSn(841.4745), 35.72 min	CID	841.4745	0	11.025226	2	LLDQGQAGDNVGLLLR	peptide13817387(pre=-,post=-)	126	111	1.9279569E-19	8.102262E-11
SD3.mgf	index=433423	-1	Sludge250111-Plate1-6EF, Cmpd 7318, +MSn(849.4331), 31.80 min	CID	849.4331	0	5.6046424	2	EPAADPGLVQPAFTER	peptide13642737(pre=-,post=-)	126	116	1.9420708E-19	8.1615756E-11
SD3.mgf	index=29502	-1	Sludge250111-Plate1-10EF, Cmpd 5254, +MSn(795.3835), 23.34 min	CID	795.3835	0	5.2181273	2	ELAVQSANASNSAGDR	peptide13638526(pre=-,post=-)	99	97	1.94402E-19	8.1697676E-11
SD3.mgf	index=202798	-1	Sludge250111-Plate1-2AB, Cmpd 7677, +MSn(1004.5175), 31.03 min	CID	1004.5175	0	2.187389	2	LVSPATTTSVEVPAEYSTR	peptide15218093(pre=-,post=-)	154	130	1.946665E-19	8.219523E-11
SD3.mgf	index=347675	-1	Sludge250111-Plate1-4GH, Cmpd 8549, +MSn(897.9561), 36.64 min	CID	897.9561	0	1.5633401	2	IGFYNPIATANEESIR	peptide13752606(pre=-,post=-)	123	115	1.948916E-19	8.190343E-11
SD3.mgf	index=572914	-1	Sludge250111-Plate1-9CD, Cmpd 6658, +MSn(580.2916), 28.76 min	CID	580.2916	0	7.5730276	4	SGPIADIHTNEPVGHGVNNSFR	peptide16031838(pre=-,post=-)	125	102	1.9502777E-19	8.256201E-11
SD3.mgf	index=462240	-1	Sludge250111-Plate1-7AB, Cmpd 9851, +MSn(871.4843), 39.82 min	CID	871.4843	0	7.4938936	2	VPIPDGSITDFVAVVGR	peptide14599215(pre=-,post=-)	152	144	1.9523007E-19	8.220039E-11
SD3.mgf	index=461975	-1	Sludge250111-Plate1-7AB, Cmpd 9558, +MSn(939.4759), 38.76 min	CID	939.4759	-1	-8.085158	2	ISYDQGPLSVALAMGQTK	peptide14798882(pre=-,post=-)	96	83	1.9556973E-19	8.247598E-11
SD3.mgf	index=370223	-1	Sludge250111-Plate1-5CD, Cmpd 6767, +MSn(868.4117), 26.49 min	CID	868.4117	0	3.8656166	2	EGGTLTTNASGEVTADGR	peptide14700494(pre=-,post=-)	122	108	1.9607847E-19	8.269052E-11
SD3.mgf	index=461880	-1	Sludge250111-Plate1-7AB, Cmpd 9454, +MSn(854.9577), 38.38 min	CID	854.9577	0	3.7122772	2	QAFVGLSGGFGTIEIGR	peptide14471401(pre=-,post=-)	147	134	1.9613675E-19	8.258214E-11
SD3.mgf	index=4607	-1	Sludge250111-Plate1-10AB, Cmpd 6102, +MSn(813.8975), 25.95 min	CID	813.8975	0	0.44994745	2	SPTGSTPHQFTDVPR	peptide13377592(pre=-,post=-)	106	104	1.9692293E-19	8.248013E-11
SD3.mgf	index=95807	-1	Sludge250111-Plate1-11GH, Cmpd 6343, +MSn(931.4507), 28.14 min	CID	931.4507	0	4.259272	2	LAQDGYTVVAGC+57.021GPNSPR	peptide14806855(pre=-,post=-)	149	129	1.9696362E-19	8.306381E-11
SD3.mgf	index=459416	-1	Sludge250111-Plate1-7AB, Cmpd 6739, +MSn(908.4564), 28.96 min	CID	908.4564	1	1.648117	2	QSNVNGTAADLDAGVQVR	peptide14920042(pre=-,post=-)	141	133	1.9795179E-19	8.348054E-11
SD3.mgf	index=502167	-1	Sludge250111-Plate1-7GH, Cmpd 8639, +MSn(921.0703), 35.07 min	CID	921.0703	0	-0.2650618	3	SDSDFIFYNNLTSADGSVEHTGDNR	peptide16455338(pre=-,post=-)	112	80	1.9829861E-19	8.405814E-11
SD3.mgf	index=551144	-1	Sludge250111-Plate1-8GH, Cmpd 8363, +MSn(906.9818), 34.24 min	CID	906.9818	0	6.2584553	2	AANDTGSPEVQVALLTAR	peptide14641274(pre=-,post=-)	189	158	1.9883764E-19	8.385412E-11
SD3.mgf	index=310577	-1	Sludge250111-Plate1-4AB, Cmpd 9635, +MSn(798.4597), 37.80 min	CID	798.4597	0	0.38220575	2	TPSQVQVAVIDLAVR	peptide13437275(pre=-,post=-)	130	130	1.9916564E-19	8.341947E-11
SD3.mgf	index=98125	-1	Sludge250111-Plate1-11GH, Cmpd 8895, +MSn(798.4661), 37.29 min	CID	798.4661	0	8.408526	2	TPSQVQVAVIDLAVR	peptide13437275(pre=-,post=-)	122	122	1.9916564E-19	8.341947E-11
SD3.mgf	index=21882	-1	Sludge250111-Plate1-10CD, Cmpd 11044, +MSn(780.9362), 44.45 min	CID	780.9362	0	1.2505038	2	ITAAFIADALADLGAK	peptide13780253(pre=-,post=-)	103	101	1.9983348E-19	8.398026E-11
SD3.mgf	index=257342	-1	Sludge250111-Plate1-3AB, Cmpd 7742, +MSn(834.4636), 34.64 min	CID	834.4636	0	7.4606395	2	LLDQGQAGDNVGVLLR	peptide13817388(pre=-,post=-)	135	123	2.002214E-19	8.414328E-11
SD3.mgf	index=472550	-1	Sludge250111-Plate1-7CD, Cmpd 5820, +MSn(659.678), 26.68 min	CID	659.678	0	2.3130717	3	LGGGLVVTNHDNGGVASQGPK	peptide15760502(pre=-,post=-)	126	101	2.0100126E-19	8.5033224E-11
SD3.mgf	index=489291	-1	Sludge250111-Plate1-7EF, Cmpd 8623, +MSn(828.9487), 32.95 min	CID	828.9487	0	9.866463	2	LIADNAGLEGAVMVQR	peptide13811127(pre=-,post=-)	135	125	2.0130265E-19	8.4597676E-11
SD3.mgf	index=372777	-1	Sludge250111-Plate1-5CD, Cmpd 9578, +MSn(916.9612), 36.89 min	CID	916.9612	0	4.9922066	2	EALGSMGTDTPIAVLSDR	peptide14697236(pre=-,post=-)	141	134	2.020835E-19	8.5222975E-11
SD3.mgf	index=283406	-1	Sludge250111-Plate1-3EF, Cmpd 7325, +MSn(794.9162), 31.32 min	CID	794.9162	0	4.6837163	2	IVVGIDGSEASSDALR	peptide13786028(pre=-,post=-)	128	126	2.0213975E-19	8.494948E-11
SD3.mgf	index=550402	-1	Sludge250111-Plate1-8GH, Cmpd 7546, +MSn(923.4449), 31.24 min	CID	923.4449	0	0.0	2	NQLTDISDGVAGQAEEAK	peptide14874912(pre=-,post=-)	105	95	2.029871E-19	8.560404E-11
SD3.mgf	index=34142	-1	Sludge250111-Plate1-10EF, Cmpd 10365, +MSn(939.1623), 41.01 min	CID	939.1623	0	-0.45492232	3	LDIPVFHDDQHGTAIVTLAALDNALR	peptide16526174(pre=-,post=-)	145	93	2.0319242E-19	8.616029E-11
SD3.mgf	index=335311	-1	Sludge250111-Plate1-4EF, Cmpd 8478, +MSn(790.3914), 33.83 min	CID	790.3914	0	-1.853311	2	VLYEMDGVNEALAR	peptide12732595(pre=-,post=-)	124	123	2.0372648E-19	8.492768E-11
SD3.mgf	index=133375	-1	Sludge250111-Plate1-12EF, Cmpd 8096, +MSn(790.3971), 33.74 min	CID	790.3971	0	5.328269	2	VLYEMDGVNEALAR	peptide12732595(pre=-,post=-)	107	107	2.0372648E-19	8.492768E-11
SD3.mgf	index=218008	-1	Sludge250111-Plate1-2CD, Cmpd 9523, +MSn(827.9456), 36.54 min	CID	827.9456	0	4.865464	2	LLDEGQAGDNIGALLR	peptide13817206(pre=-,post=-)	142	134	2.0480697E-19	8.607038E-11
SD3.mgf	index=371066	-1	Sludge250111-Plate1-5CD, Cmpd 7694, +MSn(892.89), 29.93 min	CID	892.89	0	-3.4861877	2	DASGLSQITSADNSC+57.021MK	peptide14198829(pre=-,post=-)	109	98	2.0623988E-19	8.6836004E-11
SD3.mgf	index=512971	-1	Sludge250111-Plate1-8AB, Cmpd 6026, +MSn(813.8992), 25.86 min	CID	813.8992	0	2.474711	2	SPTGSTPHQFTDVPR	peptide13377592(pre=-,post=-)	114	113	2.0692741E-19	8.667045E-11
SD3.mgf	index=586080	-1	Sludge250111-Plate1-9EF, Cmpd 8047, +MSn(784.3979), 33.86 min	CID	784.3979	0	2.256538	3	ASVTVLNNSQHEVHLLDFDGR	peptide15672621(pre=-,post=-)	108	92	2.0730205E-19	8.769876E-11
SD3.mgf	index=156749	-1	Sludge250111-Plate1-1AB, Cmpd 8872, +MSn(1076.5391), 36.62 min	CID	1076.5391	0	5.4428186	2	VNLDNM+15.995ENVIATGLGAVDYK	peptide15635743(pre=-,post=-)	92	73	2.0749451E-19	8.7705856E-11
SD3.mgf	index=540090	-1	Sludge250111-Plate1-8EF, Cmpd 9596, +MSn(628.9872), 38.71 min	CID	628.9872	0	-1.0674081	3	LPTPEEVLNAHFDFAGK	peptide14384039(pre=-,post=-)	90	82	2.0754873E-19	8.7387084E-11
SD3.mgf	index=245517	-1	Sludge250111-Plate1-2GH, Cmpd 8927, +MSn(841.4689), 35.53 min	CID	841.4689	0	4.3520627	2	LLDQGQAGDNVGILLR	peptide13817386(pre=-,post=-)	156	148	2.0792635E-19	8.73813E-11
SD3.mgf	index=122101	-1	Sludge250111-Plate1-12CD, Cmpd 7869, +MSn(866.4512), 33.84 min	CID	866.4512	0	0.28177086	2	LM+15.995NEILDASNGLGAAVK	peptide14377332(pre=-,post=-)	102	96	2.0848406E-19	8.77809E-11
SD3.mgf	index=59464	-1	Sludge250111-Plate1-11AB, Cmpd 8530, +MSn(872.888), 35.24 min	CID	872.888	0	-1.5383089	2	VVGWYDNEWGYSNR	peptide12752540(pre=-,post=-)	127	110	2.084949E-19	8.6915496E-11
SD3.mgf	index=432043	-1	Sludge250111-Plate1-6EF, Cmpd 5795, +MSn(893.9337), 26.31 min	CID	893.9337	0	1.9800384	2	SVASHDEDTSTLAVAAGR	peptide14963838(pre=-,post=-)	111	105	2.0941991E-19	8.83169E-11
SD3.mgf	index=219941	-1	Sludge250111-Plate1-2CD, Cmpd 11769, +MSn(1234.3098), 44.59 min	CID	1234.3098	0	-0.8900778	3	NTGGPITVPVGDAVLGHVFNVIGQPLDVESIEATER	peptide16948673(pre=-,post=-)	105	59	2.1010284E-19	8.92223E-11
SD3.mgf	index=47555	-1	Sludge250111-Plate1-10GH, Cmpd 10384, +MSn(1381.7211), 42.04 min	CID	1381.7211	0	7.5095143	2	TGISADQVDYVLMGQVLQAGAGQITAR	peptide16642432(pre=-,post=-)	199	129	2.1144038E-19	8.968026E-11
SD3.mgf	index=550727	-1	Sludge250111-Plate1-8GH, Cmpd 7904, +MSn(640.3326), 32.56 min	CID	640.3326	0	1.4297706	3	STIIPDMVGHTIAVHDGR	peptide14961818(pre=-,post=-)	124	106	2.1148275E-19	8.918684E-11
SD3.mgf	index=203351	-1	Sludge250111-Plate1-2AB, Cmpd 8285, +MSn(909.4489), 33.26 min	CID	909.4489	0	3.02006	2	MFIPESELAASGGGGAAPR	peptide15222283(pre=-,post=-)	132	121	2.1343908E-19	9.0121695E-11
SD3.mgf	index=446632	-1	Sludge250111-Plate1-6GH, Cmpd 8068, +MSn(835.3851), 33.57 min	CID	835.3851	0	1.3881856	2	EVADFFAHSSEFQR	peptide12066402(pre=-,post=-)	83	82	2.1462315E-19	8.947018E-11
SD3.mgf	index=109277	-1	Sludge250111-Plate1-12AB, Cmpd 7543, +MSn(919.9517), 31.87 min	CID	919.9517	0	2.3221169	2	QAPDFTATAVYGNNEIK	peptide14471963(pre=-,post=-)	84	78	2.1499543E-19	9.052248E-11
SD3.mgf	index=203559	-1	Sludge250111-Plate1-2AB, Cmpd 8514, +MSn(868.423), 34.09 min	CID	868.423	0	5.763219	2	VTFDGYTSGNTVATFR	peptide14103550(pre=-,post=-)	82	76	2.156024E-19	9.060717E-11
SD3.mgf	index=398664	-1	Sludge250111-Plate1-5GH, Cmpd 9862, +MSn(921.9869), 41.29 min	CID	921.9869	0	3.707191	2	NPPAGEEAALVELITYR	peptide14431070(pre=-,post=-)	133	125	2.158042E-19	9.0863E-11
SD3.mgf	index=585249	-1	Sludge250111-Plate1-9EF, Cmpd 7133, +MSn(674.3087), 30.50 min	CID	674.3087	0	-3.258535	3	M+15.995HYDLTAEQFVEHQTR	peptide13861832(pre=-,post=-)	82	77	2.158337E-19	9.0704375E-11
SD3.mgf	index=309610	-1	Sludge250111-Plate1-4AB, Cmpd 8569, +MSn(996.0422), 33.91 min	CID	996.0422	0	1.4093887	2	VPM+15.995AGSTIVHPIIGELGAGR	peptide15636789(pre=-,post=-)	191	168	2.1671276E-19	9.1602316E-11
SD3.mgf	index=255995	-1	Sludge250111-Plate1-3AB, Cmpd 6259, +MSn(775.3837), 29.43 min	CID	775.3837	0	4.801703	2	SLDGVVC+57.021AEGGSSIAK	peptide13994542(pre=-,post=-)	90	85	2.1731423E-19	9.1326564E-11
SD3.mgf	index=574780	-1	Sludge250111-Plate1-9CD, Cmpd 8712, +MSn(732.8763), 36.31 min	CID	732.8763	0	-0.58297133	4	LTSGFEVSSYIGGEGHNLQEHSVVLIR	peptide16618362(pre=-,post=-)	129	96	2.1782868E-19	9.23898E-11
SD3.mgf	index=448527	-1	Sludge250111-Plate1-6GH, Cmpd 10178, +MSn(952.988), 41.04 min	CID	952.988	0	2.4337575	2	EPAVFLFDEPLSNLDAK	peptide14226125(pre=-,post=-)	86	81	2.1793112E-19	9.1758524E-11
SD3.mgf	index=233495	-1	Sludge250111-Plate1-2EF, Cmpd 11052, +MSn(963.8347), 42.48 min	CID	963.8347	0	7.409119	3	NYAPLWGGVLTTGGNLVFHGTPEGYLR	peptide16624985(pre=-,post=-)	120	86	2.1796581E-19	9.244795E-11
SD3.mgf	index=321989	-1	Sludge250111-Plate1-4CD, Cmpd 7334, +MSn(837.441), 31.10 min	CID	837.441	0	2.478026	2	LAAELLDASNNTGASVK	peptide14346529(pre=-,post=-)	99	93	2.1920415E-19	9.229453E-11
SD3.mgf	index=503261	-1	Sludge250111-Plate1-7GH, Cmpd 9842, +MSn(1079.5033), 39.39 min	CID	1079.5033	-1	4.60492	2	ALGFDFIASEGNVSDWDSTK	peptide15390466(pre=-,post=-)	111	92	2.1922522E-19	9.266431E-11
SD3.mgf	index=20222	-1	Sludge250111-Plate1-10CD, Cmpd 9154, +MSn(924.1469), 37.54 min	CID	924.1469	0	9.2463665	3	LQEILPNLILADGYGSSETGSHATQR	peptide16532183(pre=-,post=-)	130	92	2.1946622E-19	9.306091E-11
SD3.mgf	index=95358	-1	Sludge250111-Plate1-11GH, Cmpd 5849, +MSn(813.905), 26.35 min	CID	813.905	0	9.67387	2	SPTGSTPHQFTDVPR	peptide13377592(pre=-,post=-)	112	109	2.1983868E-19	9.207826E-11
SD3.mgf	index=320799	-1	Sludge250111-Plate1-4CD, Cmpd 6024, +MSn(542.9342), 26.27 min	CID	542.9342	0	0.6745038	3	SPTGSTPHQFTDVPR	peptide13377592(pre=-,post=-)	117	115	2.2092846E-19	9.253471E-11
SD3.mgf	index=231083	-1	Sludge250111-Plate1-2EF, Cmpd 8390, +MSn(765.4042), 33.01 min	CID	765.4042	0	3.4289343	2	WGAPTITNDGVSIAK	peptide13506119(pre=-,post=-)	106	104	2.2126942E-19	9.2677525E-11
SD3.mgf	index=574622	-1	Sludge250111-Plate1-9CD, Cmpd 8538, +MSn(734.878), 35.68 min	CID	734.878	0	-1.0797114	4	LSSGMEVTAYIPGEGHNLQEHSIVLVR	peptide16617788(pre=-,post=-)	129	87	2.2143144E-19	9.391786E-11
SD3.mgf	index=434311	-1	Sludge250111-Plate1-6EF, Cmpd 8295, +MSn(930.9742), 35.14 min	CID	930.9742	0	2.0979412	2	EVLDAMNNDSGVALTALK	peptide14709446(pre=-,post=-)	92	84	2.2161748E-19	9.346088E-11
SD3.mgf	index=5441	-1	Sludge250111-Plate1-10AB, Cmpd 7020, +MSn(783.3343), 29.21 min	CID	783.3343	0	-1.4025064	3	IGEVHDGAATMDWM+15.995EQEQER	peptide15477917(pre=-,post=-)	90	75	2.2211332E-19	9.388507E-11
SD3.mgf	index=33390	-1	Sludge250111-Plate1-10EF, Cmpd 9531, +MSn(1053.0134), 37.99 min	CID	1053.0134	0	5.216641	2	YQPESWAPTATVWALDNR	peptide15041256(pre=-,post=-)	142	126	2.22247E-19	9.3726346E-11
SD3.mgf	index=436085	-1	Sludge250111-Plate1-6EF, Cmpd 10297, +MSn(960.994), 42.21 min	CID	960.994	0	5.52562	2	VQPDFVDVLDLDQYVR	peptide14098896(pre=-,post=-)	137	129	2.2228827E-19	9.341691E-11
SD3.mgf	index=348380	-1	Sludge250111-Plate1-4GH, Cmpd 9329, +MSn(1004.5148), 39.51 min	CID	1004.5148	0	-0.5468472	2	YGGTEITVDGDDLLILSAR	peptide15371868(pre=-,post=-)	149	142	2.2258239E-19	9.398233E-11
SD3.mgf	index=21316	-1	Sludge250111-Plate1-10CD, Cmpd 10373, +MSn(842.4551), 41.97 min	CID	842.4551	0	6.955167	2	GIEAGVAAAVEAIADQAK	peptide14744798(pre=-,post=-)	90	84	2.229079E-19	9.4005075E-11
SD3.mgf	index=539128	-1	Sludge250111-Plate1-8EF, Cmpd 8537, +MSn(734.8837), 34.86 min	CID	734.8837	0	6.7274327	4	LSSGMEVTAYIPGEGHNLQEHSIVLVR	peptide16617788(pre=-,post=-)	128	94	2.2386521E-19	9.495013E-11
SD3.mgf	index=218457	-1	Sludge250111-Plate1-2CD, Cmpd 10018, +MSn(873.0878), 38.24 min	CID	873.0878	0	2.3069441	3	ATQQDPWQEFASAHQVGELVYGR	peptide16093555(pre=-,post=-)	120	94	2.24711E-19	9.517777E-11
SD3.mgf	index=270655	-1	Sludge250111-Plate1-3CD, Cmpd 7922, +MSn(828.9448), 33.19 min	CID	828.9448	0	5.1541224	2	LIADNAGLEGAVMVQR	peptide13811127(pre=-,post=-)	118	117	2.247253E-19	9.444108E-11
SD3.mgf	index=156540	-1	Sludge250111-Plate1-1AB, Cmpd 8638, +MSn(786.9424), 35.78 min	CID	786.9424	0	-4.343334	2	ALGSVEILDSTGAVIK	peptide13565131(pre=-,post=-)	88	87	2.2767386E-19	9.5680214E-11
SD3.mgf	index=524933	-1	Sludge250111-Plate1-8CD, Cmpd 5803, +MSn(542.9341), 25.73 min	CID	542.9341	0	0.4496692	3	SPTGSTPHQFTDVPR	peptide13377592(pre=-,post=-)	106	104	2.2785207E-19	9.543463E-11
SD3.mgf	index=586321	-1	Sludge250111-Plate1-9EF, Cmpd 8313, +MSn(846.4492), 34.84 min	CID	846.4492	0	3.6053774	2	VLSPLTDESNFGITAK	peptide14092126(pre=-,post=-)	115	111	2.2856624E-19	9.605524E-11
SD3.mgf	index=144779	-1	Sludge250111-Plate1-12GH, Cmpd 7498, +MSn(835.4288), 31.15 min	CID	835.4288	0	-0.07305847	2	LNANIAIGAGDGDDVVR	peptide14377965(pre=-,post=-)	95	88	2.2891058E-19	9.638136E-11
SD3.mgf	index=19106	-1	Sludge250111-Plate1-10CD, Cmpd 7926, +MSn(868.4194), 33.26 min	CID	868.4194	0	1.6165127	2	VTFDGYTSGNTVATFR	peptide14103550(pre=-,post=-)	92	85	2.2893314E-19	9.620943E-11
SD3.mgf	index=191703	-1	Sludge250111-Plate1-1GH, Cmpd 9783, +MSn(988.0521), 38.39 min	CID	988.0521	0	11.304626	2	VALGVLPTTDFGTVTQDIK	peptide15339872(pre=-,post=-)	114	100	2.2968598E-19	9.698172E-11
SD3.mgf	index=6391	-1	Sludge250111-Plate1-10AB, Cmpd 8065, +MSn(806.3752), 32.85 min	CID	806.3752	0	2.043655	2	FDDFLAGEGAATGGQR	peptide13654298(pre=-,post=-)	91	86	2.3092153E-19	9.704505E-11
SD3.mgf	index=7093	-1	Sludge250111-Plate1-10AB, Cmpd 8837, +MSn(1006.0094), 35.54 min	CID	1006.0094	0	-0.7887167	2	GGTGAIVEYFGPGAASISATGK	peptide15940519(pre=-,post=-)	118	96	2.3199658E-19	9.821218E-11
SD3.mgf	index=166829	-1	Sludge250111-Plate1-1CD, Cmpd 8814, +MSn(822.9542), 35.34 min	CID	822.9542	0	3.411644	2	SIGPYSLVTQQPLGGK	peptide13990110(pre=-,post=-)	100	95	2.3236333E-19	9.765098E-11
SD3.mgf	index=421798	-1	Sludge250111-Plate1-6CD, Cmpd 7837, +MSn(873.0728), 33.23 min	CID	873.0728	0	-6.081997	3	VASGEELPFTQDDVTVSGHAIEC+57.021R	peptide16359523(pre=-,post=-)	127	97	2.3323368E-19	9.8832144E-11
SD3.mgf	index=18766	-1	Sludge250111-Plate1-10CD, Cmpd 7552, +MSn(921.4911), 31.95 min	CID	921.4911	0	11.458822	2	QIVTNAGGEPSVVMNAVR	peptide14913925(pre=-,post=-)	160	147	2.3332276E-19	9.839724E-11
SD3.mgf	index=584001	-1	Sludge250111-Plate1-9EF, Cmpd 5759, +MSn(781.3754), 25.42 min	CID	781.3754	0	-1.0935732	2	ATIGNTADPVSDASSR	peptide13580234(pre=-,post=-)	118	113	2.3338446E-19	9.808011E-11
SD3.mgf	index=19636	-1	Sludge250111-Plate1-10CD, Cmpd 8509, +MSn(929.1336), 35.27 min	CID	929.1336	0	-0.91966474	3	FGETIAAVVQPTEGSSIDADELVAHTK	peptide16594556(pre=-,post=-)	102	70	2.3342685E-19	9.9005595E-11
SD3.mgf	index=71806	-1	Sludge250111-Plate1-11CD, Cmpd 7431, +MSn(829.4556), 31.97 min	CID	829.4556	0	7.9471993	2	IVVPYPAGGTTDQLAR	peptide13786132(pre=-,post=-)	113	107	2.3429924E-19	9.8464535E-11
SD3.mgf	index=18970	-1	Sludge250111-Plate1-10CD, Cmpd 7777, +MSn(828.9426), 32.74 min	CID	828.9426	0	2.5034308	2	LIADNAGLEGAVMVQR	peptide13811127(pre=-,post=-)	144	133	2.3447251E-19	9.853736E-11
SD3.mgf	index=476471	-1	Sludge250111-Plate1-7CD, Cmpd 10354, +MSn(1047.0609), 43.07 min	CID	1047.0609	0	3.7306948	2	LDANAIYAAGPLAVGLSYWK	peptide15498166(pre=-,post=-)	93	81	2.365003E-19	9.9966306E-11
SD3.mgf	index=191368	-1	Sludge250111-Plate1-1GH, Cmpd 9413, +MSn(1036.5059), 37.05 min	CID	1036.5059	0	5.4174943	2	GSGNFNVFDDVTAGGSSTVLK	peptide15724220(pre=-,post=-)	110	90	2.3672973E-19	1.00148084E-10
SD3.mgf	index=98725	-1	Sludge250111-Plate1-11GH, Cmpd 9555, +MSn(1080.0009), 39.71 min	CID	1080.0009	0	0.79119647	2	ALGFDFIASEGNVSDWDSTK	peptide15390466(pre=-,post=-)	114	99	2.381683E-19	1.0067136E-10
SD3.mgf	index=294862	-1	Sludge250111-Plate1-3GH, Cmpd 6633, +MSn(732.6566), 29.38 min	CID	732.6566	0	1.5828285	3	ESHGIM+15.995M+15.995M+15.995LQSPGGTWETR	peptide15102120(pre=-,post=-)	72	60	2.4003665E-19	1.0135215E-10
SD3.mgf	index=430830	-1	Sludge250111-Plate1-6EF, Cmpd 4461, +MSn(765.8566), 21.43 min	CID	765.8566	0	1.9126903	2	NETAQVEHEASTSK	peptide12405604(pre=-,post=-)	101	99	2.406125E-19	1.0030439E-10
SD3.mgf	index=273913	-1	Sludge250111-Plate1-3CD, Cmpd 11721, +MSn(1006.4739), 47.04 min	CID	1006.4739	0	-1.2734922	2	LNLATFVTTWMDDEAER	peptide14378947(pre=-,post=-)	113	108	2.4069772E-19	1.0134426E-10
SD3.mgf	index=297598	-1	Sludge250111-Plate1-3GH, Cmpd 9652, +MSn(926.4284), 40.22 min	CID	926.4284	0	-6.522297	2	MSMNPFDEIAIEEAVR	peptide13867894(pre=-,post=-)	105	103	2.4173875E-19	1.01591006E-10
SD3.mgf	index=156198	-1	Sludge250111-Plate1-1AB, Cmpd 8260, +MSn(719.6632), 34.43 min	CID	719.6632	0	-0.8481065	3	EDGEDVFVHYSNIDVAGYK	peptide15094501(pre=-,post=-)	78	72	2.4179808E-19	1.0209588E-10
SD3.mgf	index=335484	-1	Sludge250111-Plate1-4EF, Cmpd 8670, +MSn(745.8854), 34.53 min	CID	745.8854	0	2.4548802	2	STPFAAQVASEVAGR	peptide13394848(pre=-,post=-)	134	128	2.4308724E-19	1.018158E-10
SD3.mgf	index=512239	-1	Sludge250111-Plate1-8AB, Cmpd 5221, +MSn(559.2538), 22.90 min	CID	559.2538	0	-6.1116223	3	DQAVEHGFHVHDER	peptide12029318(pre=-,post=-)	100	94	2.4468985E-19	1.02004113E-10
SD3.mgf	index=30478	-1	Sludge250111-Plate1-10EF, Cmpd 6328, +MSn(911.9006), 27.07 min	CID	911.9006	0	0.066931814	2	DDTTIVDGAGSSEDVEGR	peptide14684413(pre=-,post=-)	138	124	2.4493697E-19	1.0329521E-10
SD3.mgf	index=408708	-1	Sludge250111-Plate1-6AB, Cmpd 7470, +MSn(807.0438), 32.33 min	CID	807.0438	0	-4.235153	3	THSQTSGWSLTEQDPYNNVVR	peptide15851539(pre=-,post=-)	109	91	2.4534443E-19	1.0379252E-10
SD3.mgf	index=120169	-1	Sludge250111-Plate1-12CD, Cmpd 5744, +MSn(542.9343), 26.02 min	CID	542.9343	0	0.8993384	3	SPTGSTPHQFTDVPR	peptide13377592(pre=-,post=-)	128	126	2.4577255E-19	1.02940524E-10
SD3.mgf	index=423737	-1	Sludge250111-Plate1-6CD, Cmpd 9976, +MSn(999.8011), 40.83 min	CID	999.8011	0	-8.85178	3	FLDVVYPDPEGSFYDGEDLHVLSLDR	peptide16506328(pre=-,post=-)	130	99	2.4692013E-19	1.0470228E-10
SD3.mgf	index=178531	-1	Sludge250111-Plate1-1EF, Cmpd 8431, +MSn(882.9064), 34.36 min	CID	882.9064	0	-1.1752055	2	GTIDAAEWVGPYDDQK	peptide13714057(pre=-,post=-)	75	71	2.470602E-19	1.0382735E-10
SD3.mgf	index=217992	-1	Sludge250111-Plate1-2CD, Cmpd 9505, +MSn(989.4824), 36.48 min	CID	989.4824	0	5.1197915	2	EIELEDPYENMGAQLVK	peptide14221183(pre=-,post=-)	118	101	2.4769205E-19	1.0428918E-10
SD3.mgf	index=475279	-1	Sludge250111-Plate1-7CD, Cmpd 8858, +MSn(887.491), 37.60 min	CID	887.491	0	12.37924	2	VGIIGSGIMGSGIAEVASR	peptide15345974(pre=-,post=-)	127	108	2.4788367E-19	1.0466544E-10
SD3.mgf	index=394391	-1	Sludge250111-Plate1-5GH, Cmpd 5144, +MSn(913.9084), 24.26 min	CID	913.9084	0	1.2021272	2	IMEQTGEATTEAESSSR	peptide14328350(pre=-,post=-)	129	117	2.4857142E-19	1.04659434E-10
SD3.mgf	index=59245	-1	Sludge250111-Plate1-11AB, Cmpd 8289, +MSn(834.4684), 34.39 min	CID	834.4684	0	13.165834	2	LLDQGQAGDNVGVLLR	peptide13817388(pre=-,post=-)	132	123	2.497707E-19	1.0496643E-10
SD3.mgf	index=7065	-1	Sludge250111-Plate1-10AB, Cmpd 8806, +MSn(1006.0149), 35.43 min	CID	1006.0149	0	4.6716294	2	GGTGAIVEYFGPGAASISATGK	peptide15940519(pre=-,post=-)	114	97	2.5034502E-19	1.0597972E-10
SD3.mgf	index=528060	-1	Sludge250111-Plate1-8CD, Cmpd 9244, +MSn(937.0051), 38.33 min	CID	937.0051	0	3.387216	2	NTVPVAFEGGQLPLFQR	peptide14437148(pre=-,post=-)	126	119	2.5037584E-19	1.0541917E-10
SD3.mgf	index=202036	-1	Sludge250111-Plate1-2AB, Cmpd 6839, +MSn(783.3888), 27.95 min	CID	783.3888	0	0.623294	2	SPATTESVSVPAEYK	peptide13373854(pre=-,post=-)	99	98	2.5142754E-19	1.05309095E-10
SD3.mgf	index=462517	-1	Sludge250111-Plate1-7AB, Cmpd 10158, +MSn(952.9881), 40.95 min	CID	952.9881	0	2.5618498	2	EPAVFLFDEPLSNLDAK	peptide14226125(pre=-,post=-)	95	88	2.5164502E-19	1.0595355E-10
SD3.mgf	index=373695	-1	Sludge250111-Plate1-5CD, Cmpd 10589, +MSn(967.8049), 40.61 min	CID	967.8049	0	4.8560715	3	TDFTVHGDDLLITGVANDIVNAGTGDDR	peptide16707770(pre=-,post=-)	103	71	2.5203666E-19	1.0692357E-10
SD3.mgf	index=424135	-1	Sludge250111-Plate1-6CD, Cmpd 10472, +MSn(1027.587), 42.63 min	CID	1027.587	0	1.0691396	2	GFTIGGTVPVGPVALTLDIAR	peptide15717783(pre=-,post=-)	169	150	2.5268654E-19	1.0689858E-10
SD3.mgf	index=435937	-1	Sludge250111-Plate1-6EF, Cmpd 10100, +MSn(818.1016), 41.50 min	CID	818.1016	0	3.0588486	3	LAPQGSPGSLTTTDVLADFVAHVR	peptide16298483(pre=-,post=-)	152	121	2.5336426E-19	1.0736242E-10
SD3.mgf	index=73185	-1	Sludge250111-Plate1-11CD, Cmpd 8947, +MSn(982.4733), 37.41 min	CID	982.4733	-1	11.765554	2	EVTVDEVNAAFEAAATDGR	peptide15104138(pre=-,post=-)	116	96	2.5496087E-19	1.076537E-10
SD3.mgf	index=422917	-1	Sludge250111-Plate1-6CD, Cmpd 9069, +MSn(840.3789), 37.54 min	CID	840.3789	0	1.3799366	2	HLGDDFEMVQDAFR	peptide12186813(pre=-,post=-)	133	120	2.5497824E-19	1.0629306E-10
SD3.mgf	index=8270	-1	Sludge250111-Plate1-10AB, Cmpd 10133, +MSn(1206.9591), 40.20 min	CID	1206.9591	0	-3.742119	3	IELSQVQQTQINLPFITANENGPLHLDESLTR	peptide16864819(pre=-,post=-)	99	59	2.5503294E-19	1.0826225E-10
SD3.mgf	index=6354	-1	Sludge250111-Plate1-10AB, Cmpd 8024, +MSn(824.8668), 32.70 min	CID	824.8668	0	-5.253543	2	WVAVGDENWGEGSSR	peptide13514720(pre=-,post=-)	109	102	2.5642832E-19	1.07403635E-10
SD3.mgf	index=432275	-1	Sludge250111-Plate1-6EF, Cmpd 6051, +MSn(911.9017), 27.24 min	CID	911.9017	0	1.2717044	2	DDTTIVDGAGSSEDVEGR	peptide14684413(pre=-,post=-)	132	121	2.5665003E-19	1.0823485E-10
SD3.mgf	index=121821	-1	Sludge250111-Plate1-12CD, Cmpd 7561, +MSn(867.953), 32.72 min	CID	867.953	0	3.7270167	2	FTPSGQAVANFGVAVNR	peptide14258393(pre=-,post=-)	110	101	2.5673957E-19	1.08098586E-10
SD3.mgf	index=45422	-1	Sludge250111-Plate1-10GH, Cmpd 7993, +MSn(996.4776), 33.51 min	CID	996.4776	-1	-12.4591875	2	EVIYLNDSAVDPDLTNSK	peptide14709432(pre=-,post=-)	96	84	2.583089E-19	1.08934445E-10
SD3.mgf	index=254795	-1	Sludge250111-Plate1-3AB, Cmpd 4939, +MSn(590.2605), 24.69 min	CID	590.2605	0	-10.753876	3	HYAHVDC+57.021PGHADYVK	peptide13047207(pre=-,post=-)	79	74	2.602997E-19	1.0902514E-10
SD3.mgf	index=501757	-1	Sludge250111-Plate1-7GH, Cmpd 8187, +MSn(945.4767), 33.47 min	CID	945.4767	0	0.5164395	2	ITDEGTAAELLASESVQR	peptide14799173(pre=-,post=-)	231	194	2.6064792E-19	1.0992085E-10
SD3.mgf	index=346736	-1	Sludge250111-Plate1-4GH, Cmpd 7515, +MSn(768.4315), 32.85 min	CID	768.4315	0	8.419463	2	VYAGTEVTAGSIIVR	peptide13501338(pre=-,post=-)	115	112	2.609826E-19	1.0931117E-10
SD3.mgf	index=333508	-1	Sludge250111-Plate1-4EF, Cmpd 6495, +MSn(834.3826), 26.59 min	CID	834.3826	0	-0.87780017	2	AANESVMHAGQYAYR	peptide12814584(pre=-,post=-)	144	126	2.610576E-19	1.093426E-10
SD3.mgf	index=550706	-1	Sludge250111-Plate1-8GH, Cmpd 7881, +MSn(931.9745), 32.48 min	CID	931.9745	0	1.113334	2	LTYWQGVGAQASPTVER	peptide14395175(pre=-,post=-)	104	94	2.622145E-19	1.1040376E-10
SD3.mgf	index=309445	-1	Sludge250111-Plate1-4AB, Cmpd 8387, +MSn(905.4482), 33.25 min	CID	905.4482	-1	-0.7759321	2	VAYVTGGMGGIGTAIC+57.021QR	peptide14996667(pre=-,post=-)	132	117	2.625641E-19	1.1072895E-10
SD3.mgf	index=322841	-1	Sludge250111-Plate1-4CD, Cmpd 8272, +MSn(641.8196), 34.56 min	CID	641.8196	0	1.71175	4	NMISVELDGSTLQHEIAAQHGASR	peptide16319582(pre=-,post=-)	115	88	2.625659E-19	1.11261576E-10
SD3.mgf	index=34937	-1	Sludge250111-Plate1-10EF, Cmpd 11351, +MSn(994.5062), 44.63 min	CID	994.5062	0	-1.5956779	2	AGVGQIFLNDVDDAIADVR	peptide15053757(pre=-,post=-)	151	138	2.6447932E-19	1.1167272E-10
SD3.mgf	index=550736	-1	Sludge250111-Plate1-8GH, Cmpd 7914, +MSn(845.4257), 32.60 min	CID	845.4257	0	-0.072194576	2	SLVEGQSVEFDVAPGR	peptide14000072(pre=-,post=-)	93	87	2.6616824E-19	1.1185753E-10
SD3.mgf	index=287323	-1	Sludge250111-Plate1-3EF, Cmpd 11877, +MSn(1125.0477), 47.90 min	CID	1125.0477	0	-2.6040494	2	VSFEPDALDANLAAVMGEIMR	peptide15873257(pre=-,post=-)	137	111	2.6713317E-19	1.13010205E-10
SD3.mgf	index=164655	-1	Sludge250111-Plate1-1CD, Cmpd 6417, +MSn(868.4115), 27.10 min	CID	868.4115	0	3.6547647	2	EGGTLTTNASGEVTADGR	peptide14700494(pre=-,post=-)	112	111	2.6833005E-19	1.1316058E-10
SD3.mgf	index=191316	-1	Sludge250111-Plate1-1GH, Cmpd 9356, +MSn(945.9096), 36.85 min	CID	945.9096	0	-5.032953	2	AVLWSEYYMDEANDGK	peptide13583725(pre=-,post=-)	78	65	2.6875052E-19	1.12942725E-10
SD3.mgf	index=203186	-1	Sludge250111-Plate1-2AB, Cmpd 8104, +MSn(840.939), 32.59 min	CID	840.939	0	0.21773934	2	VLPTEAPNAWEVQAR	peptide13479301(pre=-,post=-)	110	104	2.694575E-19	1.12860846E-10
SD3.mgf	index=586171	-1	Sludge250111-Plate1-9EF, Cmpd 8148, +MSn(701.8628), 34.23 min	CID	701.8628	0	0.6956938	2	NAAEAAEAAATALTK	peptide13207727(pre=-,post=-)	83	82	2.6951473E-19	1.1288481E-10
SD3.mgf	index=458658	-1	Sludge250111-Plate1-7AB, Cmpd 5905, +MSn(587.2712), 26.06 min	CID	587.2712	0	-2.5982459	3	LEEHLAAYGHGYEDR	peptide13119546(pre=-,post=-)	107	98	2.7033196E-19	1.132271E-10
SD3.mgf	index=191404	-1	Sludge250111-Plate1-1GH, Cmpd 9453, +MSn(1041.5094), 37.19 min	CID	1041.5094	0	4.2194047	2	QSFSLELPPYSQDLSDAGK	peptide15276891(pre=-,post=-)	103	86	2.7160517E-19	1.1468152E-10
SD3.mgf	index=447480	-1	Sludge250111-Plate1-6GH, Cmpd 9020, +MSn(879.8907), 36.83 min	CID	879.8907	0	-7.3528214	2	VLGWYDNEWGYSNR	peptide12727673(pre=-,post=-)	98	97	2.719383E-19	1.13363215E-10
SD3.mgf	index=435045	-1	Sludge250111-Plate1-6EF, Cmpd 9103, +MSn(1062.516), 37.94 min	CID	1062.516	0	0.11488799	2	FEGNVEEVIFTPIGNDSTR	peptide15107887(pre=-,post=-)	132	116	2.7226187E-19	1.1495879E-10
SD3.mgf	index=33743	-1	Sludge250111-Plate1-10EF, Cmpd 9921, +MSn(1242.6598), 39.39 min	CID	1242.6598	0	5.6975517	2	GIYPAVDPLASTSTILDPQVVGDR	peptide16278695(pre=-,post=-)	156	114	2.77358E-19	1.175297E-10
SD3.mgf	index=217249	-1	Sludge250111-Plate1-2CD, Cmpd 8687, +MSn(900.4883), 33.81 min	CID	900.4883	0	14.437363	2	VNNTGAGISVPVGMGTLGR	peptide15353166(pre=-,post=-)	140	116	2.787679E-19	1.1770587E-10
SD3.mgf	index=17090	-1	Sludge250111-Plate1-10CD, Cmpd 5709, +MSn(558.579), 25.45 min	CID	558.579	0	0.0	3	GM+15.995TVDDQEFHPEPR	peptide12152756(pre=-,post=-)	97	94	2.8172172E-19	1.1744164E-10
SD3.mgf	index=583755	-1	Sludge250111-Plate1-9EF, Cmpd 5489, +MSn(738.375), 24.42 min	CID	738.375	0	6.1169853	2	ALAAANTAADTADATK	peptide13563840(pre=-,post=-)	103	98	2.8270435E-19	1.1880684E-10
SD3.mgf	index=6001	-1	Sludge250111-Plate1-10AB, Cmpd 7636, +MSn(654.6595), 31.34 min	CID	654.6595	0	1.7714095	3	VAFVDVPYNHEDVGVSSK	peptide14995199(pre=-,post=-)	111	94	2.8549043E-19	1.2039747E-10
SD3.mgf	index=96827	-1	Sludge250111-Plate1-11GH, Cmpd 7466, +MSn(968.9633), 32.20 min	CID	968.9633	0	-1.1338216	2	TQTAGSMSGGEQQMLAIAR	peptide15332578(pre=-,post=-)	165	142	2.8550677E-19	1.2055128E-10
SD3.mgf	index=515325	-1	Sludge250111-Plate1-8AB, Cmpd 8617, +MSn(921.0706), 35.33 min	CID	921.0706	0	0.06626545	3	SDSDFIFYNNLTSADGSVEHTGDNR	peptide16455338(pre=-,post=-)	115	93	2.8608282E-19	1.2126958E-10
SD3.mgf	index=7142	-1	Sludge250111-Plate1-10AB, Cmpd 8891, +MSn(886.436), 35.73 min	CID	886.436	0	-0.20656362	2	EIWSYGSGYGGNALLGK	peptide14222494(pre=-,post=-)	113	106	2.8744413E-19	1.2102654E-10
SD3.mgf	index=587741	-1	Sludge250111-Plate1-9EF, Cmpd 9875, +MSn(1028.9875), 40.59 min	CID	1028.9875	0	-1.5422068	2	IEASQDAEDVVAFFSVSDK	peptide15158931(pre=-,post=-)	120	102	2.8744648E-19	1.2137029E-10
SD3.mgf	index=449764	-1	Sludge250111-Plate1-6GH, Cmpd 11837, +MSn(939.4953), 47.15 min	CID	939.4953	0	4.0928683	2	DVQGQDVLLFVDNIFR	peptide13627947(pre=-,post=-)	89	89	2.8812138E-19	1.2108337E-10
SD3.mgf	index=7522	-1	Sludge250111-Plate1-10AB, Cmpd 9309, +MSn(982.9725), 37.20 min	CID	982.9725	0	0.37255475	2	QELIDVLSESDETVMEK	peptide14474052(pre=-,post=-)	109	98	2.8921016E-19	1.2177011E-10
SD3.mgf	index=575538	-1	Sludge250111-Plate1-9CD, Cmpd 9548, +MSn(746.1438), 39.36 min	CID	746.1438	0	1.8814218	4	LTNGFEVISYIGGEGHNLQEHSVVLIR	peptide16618295(pre=-,post=-)	122	85	2.9012543E-19	1.2305372E-10
SD3.mgf	index=397499	-1	Sludge250111-Plate1-5GH, Cmpd 8564, +MSn(945.9029), 36.60 min	CID	945.9029	0	-12.130706	2	AVLWSEYYMDEANDGK	peptide13583725(pre=-,post=-)	83	71	2.9037803E-19	1.2203172E-10
SD3.mgf	index=445724	-1	Sludge250111-Plate1-6GH, Cmpd 7066, +MSn(860.8901), 30.17 min	CID	860.8901	0	-4.8919196	2	WTFTSESVTEGHPDK	peptide13514132(pre=-,post=-)	120	112	2.9140363E-19	1.2205287E-10
SD3.mgf	index=335569	-1	Sludge250111-Plate1-4EF, Cmpd 8763, +MSn(810.3922), 34.88 min	CID	810.3922	-1	-4.479781	2	QGNALAWATSGGQGFR	peptide13947515(pre=-,post=-)	112	107	2.9245627E-19	1.229051E-10
SD3.mgf	index=179474	-1	Sludge250111-Plate1-1EF, Cmpd 9477, +MSn(797.9418), 38.17 min	CID	797.9418	0	10.938295	2	DVAHAPVVAAFAELGK	peptide13626578(pre=-,post=-)	89	83	2.9544056E-19	1.2415925E-10
SD3.mgf	index=448915	-1	Sludge250111-Plate1-6GH, Cmpd 10644, +MSn(880.4273), 42.75 min	CID	880.4273	0	-3.6741834	2	AYGQGLVAAFTEEFEK	peptide13586093(pre=-,post=-)	85	81	2.976674E-19	1.2509509E-10
SD3.mgf	index=34345	-1	Sludge250111-Plate1-10EF, Cmpd 10626, +MSn(960.9976), 41.96 min	CID	960.9976	0	9.27288	2	VQPDFVDVLDLDQYVR	peptide14098896(pre=-,post=-)	130	120	2.9820554E-19	1.2532124E-10
SD3.mgf	index=462713	-1	Sludge250111-Plate1-7AB, Cmpd 10378, +MSn(1088.0607), 41.75 min	CID	1088.0607	0	2.6925845	2	AAGLGDADIQSWFISASAPLGK	peptide15891205(pre=-,post=-)	102	83	2.9855885E-19	1.263903E-10
SD3.mgf	index=19160	-1	Sludge250111-Plate1-10CD, Cmpd 7986, +MSn(724.4016), 33.46 min	CID	724.4016	0	3.8757894	2	VITGVSGGEFGVIGR	peptide13474515(pre=-,post=-)	108	108	2.9886116E-19	1.2517641E-10
SD3.mgf	index=144945	-1	Sludge250111-Plate1-12GH, Cmpd 7680, +MSn(613.3051), 31.82 min	CID	613.3051	-1	0.9690517	4	VLESAIANAEHNDGADIDELQVK	peptide16228012(pre=-,post=-)	91	71	3.00517E-19	1.2728588E-10
SD3.mgf	index=372679	-1	Sludge250111-Plate1-5CD, Cmpd 9470, +MSn(1009.9862), 36.48 min	CID	1009.9862	0	-0.72517955	2	ASLSTDSFISAASFQETTR	peptide15064342(pre=-,post=-)	135	120	3.010307E-19	1.2710603E-10
SD3.mgf	index=561745	-1	Sludge250111-Plate1-9AB, Cmpd 7478, +MSn(952.4658), 31.16 min	CID	952.4658	0	5.8955054	2	ADDAEETTASGLVIPDTAK	peptide15048922(pre=-,post=-)	89	76	3.0208427E-19	1.2755089E-10
SD3.mgf	index=156632	-1	Sludge250111-Plate1-1AB, Cmpd 8741, +MSn(897.4495), 36.15 min	CID	897.4495	-1	-3.9095216	2	IGFYNPIATANEESIR	peptide13752606(pre=-,post=-)	88	86	3.0292316E-19	1.2730382E-10
SD3.mgf	index=286748	-1	Sludge250111-Plate1-3EF, Cmpd 11216, +MSn(1056.0652), 45.45 min	CID	1056.0652	0	2.7741618	2	VDANLVYANGPVAVALSYFK	peptide15626359(pre=-,post=-)	132	112	3.0316606E-19	1.2814526E-10
SD3.mgf	index=268976	-1	Sludge250111-Plate1-3CD, Cmpd 6056, +MSn(542.934), 26.37 min	CID	542.934	0	0.3372519	3	SPTGSTPHQFTDVPR	peptide13377592(pre=-,post=-)	129	126	3.0344107E-19	1.2709468E-10
SD3.mgf	index=32478	-1	Sludge250111-Plate1-10EF, Cmpd 8528, +MSn(780.4407), 34.49 min	CID	780.4407	0	12.825952	2	IAAALNEAYAAGLVGR	peptide13739702(pre=-,post=-)	86	85	3.039674E-19	1.2774266E-10
SD3.mgf	index=72012	-1	Sludge250111-Plate1-11CD, Cmpd 7657, +MSn(947.4706), 32.78 min	CID	947.4706	0	7.923606	2	VLSTNVGDDNAEGIFTGGK	peptide15351403(pre=-,post=-)	95	80	3.0443276E-19	1.2854251E-10
SD3.mgf	index=220476	-1	Sludge250111-Plate1-2CD, Cmpd 12515, +MSn(939.4937), 47.35 min	CID	939.4937	0	2.403748	2	DVQGQDVLLFVDNIFR	peptide13627947(pre=-,post=-)	134	130	3.055284E-19	1.2839867E-10
SD3.mgf	index=598491	-1	Sludge250111-Plate1-9GH, Cmpd 8745, +MSn(864.4676), 35.58 min	CID	864.4676	0	-0.4236258	2	VTITDQALVAAGNLADR	peptide14605437(pre=-,post=-)	146	132	3.0558293E-19	1.2866377E-10
SD3.mgf	index=457752	-1	Sludge250111-Plate1-7AB, Cmpd 4908, +MSn(839.8782), 22.54 min	CID	839.8782	0	2.0348043	2	LTGDHETAHYSEYR	peptide12360899(pre=-,post=-)	122	119	3.0594402E-19	1.2753922E-10
SD3.mgf	index=595908	-1	Sludge250111-Plate1-9GH, Cmpd 5903, +MSn(781.3798), 25.33 min	CID	781.3798	0	4.5305176	2	ATIGNTADPVSDASSR	peptide13580234(pre=-,post=-)	108	103	3.068773E-19	1.2896556E-10
SD3.mgf	index=501325	-1	Sludge250111-Plate1-7GH, Cmpd 7711, +MSn(968.965), 31.79 min	CID	968.965	0	0.62990093	2	TQTAGSMSGGEQQMLAIAR	peptide15332578(pre=-,post=-)	150	130	3.0695776E-19	1.2960866E-10
SD3.mgf	index=46163	-1	Sludge250111-Plate1-10GH, Cmpd 8819, +MSn(841.4505), 36.36 min	CID	841.4505	-1	-5.9818387	2	LLDEGQAGDNVGLLLR	peptide13817208(pre=-,post=-)	160	148	3.0798884E-19	1.2943267E-10
SD3.mgf	index=32975	-1	Sludge250111-Plate1-10EF, Cmpd 9075, +MSn(989.4886), 36.36 min	CID	989.4886	0	11.349899	2	EIELEDPYENMGAQLVK	peptide14221183(pre=-,post=-)	115	103	3.0965573E-19	1.303786E-10
SD3.mgf	index=574254	-1	Sludge250111-Plate1-9CD, Cmpd 8132, +MSn(661.6942), 34.19 min	CID	661.6942	0	1.10689	3	ISILNAAGTPVYVETHAAR	peptide15175938(pre=-,post=-)	103	91	3.1035186E-19	1.3104177E-10
SD3.mgf	index=424634	-1	Sludge250111-Plate1-6CD, Cmpd 11219, +MSn(1056.0663), 45.39 min	CID	1056.0663	0	3.8144724	2	VDANLVYANGPVAVALSYFK	peptide15626359(pre=-,post=-)	119	100	3.1055576E-19	1.312688E-10
SD3.mgf	index=575497	-1	Sludge250111-Plate1-9CD, Cmpd 9503, +MSn(1004.5198), 39.20 min	CID	1004.5198	0	4.435539	2	YGGTEITVDGDDLLILSAR	peptide15371868(pre=-,post=-)	139	134	3.1063858E-19	1.3116283E-10
SD3.mgf	index=203258	-1	Sludge250111-Plate1-2AB, Cmpd 8183, +MSn(841.4384), 32.88 min	CID	841.4384	1	-2.5027516	2	VLPTEAPNAWEVQAR	peptide13479301(pre=-,post=-)	125	122	3.1283443E-19	1.3102905E-10
SD3.mgf	index=408816	-1	Sludge250111-Plate1-6AB, Cmpd 7589, +MSn(778.0037), 32.75 min	CID	778.0037	0	-0.07845098	3	IGEVHDGAATMDWMEQEQER	peptide15477917(pre=-,post=-)	116	99	3.1285638E-19	1.3224126E-10
SD3.mgf	index=448662	-1	Sludge250111-Plate1-6GH, Cmpd 10330, +MSn(1034.5681), 41.60 min	CID	1034.5681	0	-7.197434	2	GITSPFPIQTLTIPDALAGR	peptide15454453(pre=-,post=-)	222	201	3.12928E-19	1.3227154E-10
SD3.mgf	index=20995	-1	Sludge250111-Plate1-10CD, Cmpd 10004, +MSn(693.3383), 40.62 min	CID	693.3383	0	-2.2007663	3	TPC+57.021YFISTIEDHIAPWK	peptide14565320(pre=-,post=-)	73	67	3.1341018E-19	1.3195939E-10
SD3.mgf	index=444222	-1	Sludge250111-Plate1-6GH, Cmpd 5403, +MSn(559.2742), 24.37 min	CID	559.2742	0	-2.073519	4	SLVVHPGSTTHSQLNDEEQR	peptide15591813(pre=-,post=-)	119	98	3.1597687E-19	1.3356026E-10
SD3.mgf	index=219463	-1	Sludge250111-Plate1-2CD, Cmpd 11140, +MSn(960.9919), 42.29 min	CID	960.9919	0	3.3026695	2	VQPDFVDVLDLDQYVR	peptide14098896(pre=-,post=-)	149	138	3.1687831E-19	1.3316849E-10
SD3.mgf	index=447269	-1	Sludge250111-Plate1-6GH, Cmpd 8776, +MSn(1096.5219), 35.98 min	CID	1096.5219	0	6.1229134	2	FIYGMADGPHNPLFADAEAR	peptide15437869(pre=-,post=-)	154	129	3.1765623E-19	1.3427011E-10
SD3.mgf	index=245817	-1	Sludge250111-Plate1-2GH, Cmpd 9273, +MSn(966.4494), 36.75 min	CID	966.4494	0	-7.2626586	3	SNGEDGWVSVEVSPELAHDTAATIEAGR	peptide16704108(pre=-,post=-)	124	89	3.1885106E-19	1.352688E-10
SD3.mgf	index=121749	-1	Sludge250111-Plate1-12CD, Cmpd 7482, +MSn(853.3936), 32.43 min	CID	853.3936	0	2.1456203	2	DIEVIEEESSDDGLR	peptide12897845(pre=-,post=-)	102	98	3.2241768E-19	1.3504294E-10
SD3.mgf	index=286243	-1	Sludge250111-Plate1-3EF, Cmpd 10455, +MSn(1078.5538), 42.65 min	CID	1078.5538	0	-7.696155	2	IAGLPNC+57.021PVNALLEFESGVR	peptide15472401(pre=-,post=-)	130	119	3.2251922E-19	1.3632565E-10
SD3.mgf	index=536594	-1	Sludge250111-Plate1-8EF, Cmpd 5749, +MSn(584.6181), 24.82 min	CID	584.6181	0	2.0880394	3	NNPYAGWHHAQTTVR	peptide13231583(pre=-,post=-)	102	96	3.2361503E-19	1.3554444E-10
SD3.mgf	index=7177	-1	Sludge250111-Plate1-10AB, Cmpd 8929, +MSn(1034.5494), 35.86 min	CID	1034.5494	0	9.911569	2	INIIDTPGHVDFTIEVER	peptide14791234(pre=-,post=-)	204	168	3.2459071E-19	1.368869E-10
SD3.mgf	index=372157	-1	Sludge250111-Plate1-5CD, Cmpd 8896, +MSn(784.3982), 34.36 min	CID	784.3982	0	2.645596	3	ASVTVLNNSQHEVHLLDFDGR	peptide15672621(pre=-,post=-)	111	93	3.2673882E-19	1.3822628E-10
SD3.mgf	index=59223	-1	Sludge250111-Plate1-11AB, Cmpd 8265, +MSn(883.4006), 34.31 min	CID	883.4006	1	-9.642406	2	GTIDAAEWVGPYDDQK	peptide13714057(pre=-,post=-)	80	74	3.278018E-19	1.377591E-10
SD3.mgf	index=421827	-1	Sludge250111-Plate1-6CD, Cmpd 7869, +MSn(909.4481), 33.35 min	CID	909.4481	0	2.1475983	2	MFIPESELAASGGGGAAPR	peptide15222283(pre=-,post=-)	123	112	3.2850387E-19	1.3870621E-10
SD3.mgf	index=408343	-1	Sludge250111-Plate1-6AB, Cmpd 7068, +MSn(773.3377), 30.90 min	CID	773.3377	0	-8.129139	3	IGEVHDGAATM+15.995DWMVQEQER	peptide15477918(pre=-,post=-)	75	65	3.290536E-19	1.3908766E-10
SD3.mgf	index=43613	-1	Sludge250111-Plate1-10GH, Cmpd 5998, +MSn(896.0587), 26.56 min	CID	896.0587	1	-7.063072	3	TNGIGGAYAANTEEHTTTSGDGNQYR	peptide16565220(pre=-,post=-)	143	87	3.3013404E-19	1.3998772E-10
SD3.mgf	index=309428	-1	Sludge250111-Plate1-4AB, Cmpd 8368, +MSn(905.4413), 33.18 min	CID	905.4413	-1	-8.3889	2	VAYVTGGMGGIGTAIC+57.021QR	peptide14996667(pre=-,post=-)	124	115	3.315675E-19	1.3982916E-10
SD3.mgf	index=246065	-1	Sludge250111-Plate1-2GH, Cmpd 9547, +MSn(987.9787), 37.74 min	CID	987.9787	0	1.1737797	2	TLEQLGYTDVTSMAGGFGK	peptide15327093(pre=-,post=-)	119	96	3.316154E-19	1.4002001E-10
SD3.mgf	index=310058	-1	Sludge250111-Plate1-4AB, Cmpd 9063, +MSn(921.0701), 35.72 min	CID	921.0701	0	-0.46385816	3	SDSDFIFYNNLTSADGSVEHTGDNR	peptide16455338(pre=-,post=-)	95	78	3.343948E-19	1.4174888E-10
SD3.mgf	index=550283	-1	Sludge250111-Plate1-8GH, Cmpd 7416, +MSn(742.9041), 30.78 min	CID	742.9041	0	3.6149437	2	VVEVQDQVVDGLGK	peptide12751800(pre=-,post=-)	105	104	3.345035E-19	1.3944483E-10
SD3.mgf	index=295642	-1	Sludge250111-Plate1-3GH, Cmpd 7491, +MSn(968.9744), 32.52 min	CID	968.9744	0	10.330375	2	TQTAGSMSGGEQQMLAIAR	peptide15332578(pre=-,post=-)	156	137	3.3541362E-19	1.4162375E-10
SD3.mgf	index=20351	-1	Sludge250111-Plate1-10CD, Cmpd 9296, +MSn(861.3967), 38.05 min	CID	861.3967	0	1.2754103	2	AMEDLFADYGVATYR	peptide12839597(pre=-,post=-)	93	89	3.3669955E-19	1.4102483E-10
SD3.mgf	index=420304	-1	Sludge250111-Plate1-6CD, Cmpd 6194, +MSn(646.3111), 27.39 min	CID	646.3111	0	-3.7774332	3	SPLTGTVTDSHHGGWSAAR	peptide15303558(pre=-,post=-)	128	107	3.3750923E-19	1.4250859E-10
SD3.mgf	index=489055	-1	Sludge250111-Plate1-7EF, Cmpd 8364, +MSn(727.3257), 32.01 min	CID	727.3257	0	2.6853585	3	ESHGIM+15.995MM+15.995LQSPGGTWETR	peptide15102120(pre=-,post=-)	82	70	3.377767E-19	1.4262153E-10
SD3.mgf	index=19303	-1	Sludge250111-Plate1-10CD, Cmpd 8143, +MSn(1018.5391), 34.00 min	CID	1018.5391	0	2.5168233	2	ITTIYEGTTAIQANDLVGR	peptide15179257(pre=-,post=-)	172	149	3.3807373E-19	1.4274695E-10
SD3.mgf	index=515356	-1	Sludge250111-Plate1-8AB, Cmpd 8651, +MSn(921.4023), 35.46 min	CID	921.4023	1	-2.9590955	3	SDSDFIFYNNLTSADGSVEHTGDNR	peptide16455338(pre=-,post=-)	90	74	3.3810992E-19	1.433237E-10
SD3.mgf	index=245905	-1	Sludge250111-Plate1-2GH, Cmpd 9371, +MSn(874.9005), 37.10 min	CID	874.9005	0	-4.3950114	2	EYYAELTDAEIFER	peptide12070529(pre=-,post=-)	122	118	3.387155E-19	1.4120069E-10
SD3.mgf	index=270693	-1	Sludge250111-Plate1-3CD, Cmpd 7964, +MSn(1009.0291), 33.35 min	CID	1009.0291	0	-1.2702672	2	VLVVGNPC+57.021NTNAYIAAAAAK	peptide15634778(pre=-,post=-)	117	96	3.4321662E-19	1.4507423E-10
SD3.mgf	index=394743	-1	Sludge250111-Plate1-5GH, Cmpd 5531, +MSn(781.3773), 25.68 min	CID	781.3773	0	1.3279103	2	ATIGNTADPVSDASSR	peptide13580234(pre=-,post=-)	120	115	3.4354072E-19	1.443734E-10
SD3.mgf	index=244966	-1	Sludge250111-Plate1-2GH, Cmpd 8319, +MSn(876.908), 33.32 min	CID	876.908	0	-1.2528468	2	ATLVPGFVESGTC+57.021DDGK	peptide14174816(pre=-,post=-)	93	83	3.4356936E-19	1.4465772E-10
SD3.mgf	index=229941	-1	Sludge250111-Plate1-2EF, Cmpd 7133, +MSn(728.0275), 28.55 min	CID	728.0275	0	2.6827698	3	TVTHEDVTAEELGGAVTHTSK	peptide15860367(pre=-,post=-)	96	85	3.447404E-19	1.458418E-10
SD3.mgf	index=410388	-1	Sludge250111-Plate1-6AB, Cmpd 9322, +MSn(734.741), 38.83 min	CID	734.741	0	9.470103	3	LDGQELLATPAHEIANLGIAR	peptide15756607(pre=-,post=-)	124	106	3.4479977E-19	1.4586693E-10
SD3.mgf	index=335388	-1	Sludge250111-Plate1-4EF, Cmpd 8564, +MSn(784.3989), 34.14 min	CID	784.3989	0	3.579336	3	ASVTVLNNSQHEVHLLDFDGR	peptide15672621(pre=-,post=-)	107	91	3.4571641E-19	1.462547E-10
SD3.mgf	index=296167	-1	Sludge250111-Plate1-3GH, Cmpd 8071, +MSn(670.3192), 34.57 min	CID	670.3192	0	6.464866	3	FSSNFSNWHFGTGPAPAGK	peptide15121521(pre=-,post=-)	123	99	3.4649955E-19	1.4630464E-10
SD3.mgf	index=5801	-1	Sludge250111-Plate1-10AB, Cmpd 7416, +MSn(773.3442), 30.57 min	CID	773.3442	0	0.23677105	3	IGEVHDGAATM+15.995DWMVQEQER	peptide15477918(pre=-,post=-)	83	71	3.4692188E-19	1.4664041E-10
SD3.mgf	index=20060	-1	Sludge250111-Plate1-10CD, Cmpd 8976, +MSn(857.9401), 36.91 min	CID	857.9401	0	2.8456686	2	GPIGLNAATGEMEDLVK	peptide14280486(pre=-,post=-)	97	86	3.4718536E-19	1.461802E-10
SD3.mgf	index=296319	-1	Sludge250111-Plate1-3GH, Cmpd 8238, +MSn(715.9866), 35.16 min	CID	715.9866	0	-7.416367	3	ATLFDGSYHDVDSDELSFK	peptide15066143(pre=-,post=-)	82	73	3.4771504E-19	1.4681785E-10
SD3.mgf	index=215659	-1	Sludge250111-Plate1-2CD, Cmpd 6938, +MSn(583.959), 27.88 min	CID	583.959	0	1.9858762	3	VEALMPQSEQVPHER	peptide13461549(pre=-,post=-)	99	96	3.495043E-19	1.4638803E-10
SD3.mgf	index=245238	-1	Sludge250111-Plate1-2GH, Cmpd 8619, +MSn(865.3896), 34.41 min	CID	865.3896	0	-5.642297	2	FANDDFDVYVNPTGR	peptide12940876(pre=-,post=-)	99	93	3.5113626E-19	1.4707156E-10
SD3.mgf	index=34350	-1	Sludge250111-Plate1-10EF, Cmpd 10637, +MSn(960.9909), 42.00 min	CID	960.9909	0	2.2864635	2	VQPDFVDVLDLDQYVR	peptide14098896(pre=-,post=-)	135	123	3.522181E-19	1.4802008E-10
SD3.mgf	index=448788	-1	Sludge250111-Plate1-6GH, Cmpd 10473, +MSn(966.4835), 42.12 min	CID	966.4835	0	3.094447	2	LYPNFDDAEFVALVYR	peptide13856264(pre=-,post=-)	108	103	3.5578416E-19	1.4951872E-10
SD3.mgf	index=424422	-1	Sludge250111-Plate1-6CD, Cmpd 10966, +MSn(883.1202), 44.45 min	CID	883.1202	0	2.1425102	3	LFPEQLTYIVNHAEDEVIFVDR	peptide15974349(pre=-,post=-)	158	133	3.562605E-19	1.508174E-10
SD3.mgf	index=110134	-1	Sludge250111-Plate1-12AB, Cmpd 8486, +MSn(895.9541), 35.30 min	CID	895.9541	0	5.0411334	2	SYELPDGQVITIGNER	peptide14030376(pre=-,post=-)	139	133	3.5653353E-19	1.4983365E-10
SD3.mgf	index=448331	-1	Sludge250111-Plate1-6GH, Cmpd 9962, +MSn(871.4716), 40.25 min	CID	871.4716	0	-7.073675	2	VPIPDGSITDFVAVVGR	peptide14599215(pre=-,post=-)	132	125	3.5876493E-19	1.5105571E-10
SD3.mgf	index=4751	-1	Sludge250111-Plate1-10AB, Cmpd 6261, +MSn(679.9746), 26.52 min	CID	679.9746	0	0.4488049	3	EINWGDTHHPAMSETQGK	peptide14702375(pre=-,post=-)	80	71	3.5928088E-19	1.5151651E-10
SD3.mgf	index=587241	-1	Sludge250111-Plate1-9EF, Cmpd 9325, +MSn(937.0071), 38.55 min	CID	937.0071	0	5.471657	2	NTVPVAFEGGQLPLFQR	peptide14437148(pre=-,post=-)	132	124	3.6030925E-19	1.5170594E-10
SD3.mgf	index=31997	-1	Sludge250111-Plate1-10EF, Cmpd 7999, +MSn(828.9434), 32.71 min	CID	828.9434	0	3.460625	2	LIADNAGLEGAVMVQR	peptide13811127(pre=-,post=-)	114	103	3.6050845E-19	1.515041E-10
SD3.mgf	index=462692	-1	Sludge250111-Plate1-7AB, Cmpd 10352, +MSn(1087.5419), 41.66 min	CID	1087.5419	-1	-13.043173	2	AAGLGDADIQSWFISASAPLGK	peptide15891205(pre=-,post=-)	108	90	3.63475E-19	1.5387155E-10
SD3.mgf	index=58569	-1	Sludge250111-Plate1-11AB, Cmpd 7545, +MSn(812.4124), 31.81 min	CID	812.4124	0	9.992163	2	FIGVDQGYDPAAVSGK	peptide13664429(pre=-,post=-)	77	72	3.6365752E-19	1.5282751E-10
SD3.mgf	index=334996	-1	Sludge250111-Plate1-4EF, Cmpd 8132, +MSn(709.869), 32.57 min	CID	709.869	0	2.3214889	2	STPFAAQVAAEAAGK	peptide13394840(pre=-,post=-)	93	91	3.6552729E-19	1.5309917E-10
SD3.mgf	index=500266	-1	Sludge250111-Plate1-7GH, Cmpd 6547, +MSn(931.4487), 27.66 min	CID	931.4487	0	2.1623998	2	LAQDGYTVVAGC+57.021GPNSPR	peptide14806855(pre=-,post=-)	159	129	3.6622088E-19	1.5444325E-10
SD3.mgf	index=435169	-1	Sludge250111-Plate1-6EF, Cmpd 9241, +MSn(1052.5106), 38.42 min	CID	1052.5106	-1	4.1433325	2	YQPESWAPTATVWALDNR	peptide15041256(pre=-,post=-)	154	134	3.6842606E-19	1.5537321E-10
SD3.mgf	index=336463	-1	Sludge250111-Plate1-4EF, Cmpd 9749, +MSn(988.0475), 38.48 min	CID	988.0475	0	6.609809	2	VALGVLPTTDFGTVTQDIK	peptide15339872(pre=-,post=-)	113	97	3.6952627E-19	1.5602733E-10
SD3.mgf	index=18401	-1	Sludge250111-Plate1-10CD, Cmpd 7151, +MSn(976.4803), 30.55 min	CID	976.4803	0	1.9376669	2	EISVVSETITTHEYESK	peptide14222242(pre=-,post=-)	160	138	3.7087284E-19	1.5615367E-10
SD3.mgf	index=421392	-1	Sludge250111-Plate1-6CD, Cmpd 7391, +MSn(819.91), 31.66 min	CID	819.91	0	2.6798937	2	STGDVLSYGLGTQGQR	peptide14021352(pre=-,post=-)	131	125	3.7107888E-19	1.5594635E-10
SD3.mgf	index=109855	-1	Sludge250111-Plate1-12AB, Cmpd 8179, +MSn(685.3596), 34.17 min	CID	685.3596	0	4.3637466	3	VQIIDTPGHVDFTVEVER	peptide15014166(pre=-,post=-)	106	92	3.7124055E-19	1.5656015E-10
SD3.mgf	index=259016	-1	Sludge250111-Plate1-3AB, Cmpd 9590, +MSn(952.9888), 41.27 min	CID	952.9888	0	3.2663586	2	EPAVFLFDEPLSNLDAK	peptide14226125(pre=-,post=-)	110	102	3.7322808E-19	1.5714534E-10
SD3.mgf	index=295744	-1	Sludge250111-Plate1-3GH, Cmpd 7603, +MSn(824.8702), 32.92 min	CID	824.8702	0	-1.183897	2	WVAVGDENWGEGSSR	peptide13514720(pre=-,post=-)	112	103	3.766235E-19	1.5774676E-10
SD3.mgf	index=245766	-1	Sludge250111-Plate1-2GH, Cmpd 9217, +MSn(867.8995), 36.55 min	CID	867.8995	0	3.445944	2	EYYAELSDAEIFER	peptide12070528(pre=-,post=-)	91	90	3.7754152E-19	1.5738613E-10
SD3.mgf	index=60491	-1	Sludge250111-Plate1-11AB, Cmpd 9659, +MSn(1255.1133), 39.27 min	CID	1255.1133	0	0.0	2	YDSVLGVLPDEVSATEDSITVGDK	peptide16371458(pre=-,post=-)	110	76	3.8016394E-19	1.6109343E-10
SD3.mgf	index=445894	-1	Sludge250111-Plate1-6GH, Cmpd 7254, +MSn(744.8832), 30.81 min	CID	744.8832	0	3.3595197	2	TTDVTGEITLPEGR	peptide12689158(pre=-,post=-)	77	77	3.8054953E-19	1.5864009E-10
SD3.mgf	index=32254	-1	Sludge250111-Plate1-10EF, Cmpd 8282, +MSn(812.3755), 33.66 min	CID	812.3755	1	-9.508648	2	SFGSDAGPTTLWNGGR	peptide13979383(pre=-,post=-)	139	126	3.8122286E-19	1.6020937E-10
SD3.mgf	index=398537	-1	Sludge250111-Plate1-5GH, Cmpd 9717, +MSn(967.7984), 40.77 min	CID	967.7984	0	-1.8289101	3	TDFTVHGDDLLITGVANDIVNAGTGDDR	peptide16707770(pre=-,post=-)	85	63	3.8285313E-19	1.6242091E-10
SD3.mgf	index=462607	-1	Sludge250111-Plate1-7AB, Cmpd 10257, +MSn(952.4839), 41.31 min	CID	952.4839	-1	-0.09717306	2	EPAVFLFDEPLSNLDAK	peptide14226125(pre=-,post=-)	85	81	3.83767E-19	1.6158269E-10
SD3.mgf	index=271278	-1	Sludge250111-Plate1-3CD, Cmpd 8611, +MSn(872.8875), 35.66 min	CID	872.8875	0	-2.097694	2	VVGWYDNEWGYSNR	peptide12752540(pre=-,post=-)	75	70	3.8592357E-19	1.6088038E-10
SD3.mgf	index=4872	-1	Sludge250111-Plate1-10AB, Cmpd 6394, +MSn(788.6681), 26.99 min	CID	788.6681	0	1.3930249	3	IGEVHDGAATM+15.995DWM+15.995EQEQER	peptide15477917(pre=-,post=-)	80	70	3.8891939E-19	1.6439233E-10
SD3.mgf	index=372956	-1	Sludge250111-Plate1-5CD, Cmpd 9775, +MSn(1021.4958), 37.60 min	CID	1021.4958	0	0.83651143	2	ASLATDSWLSAASFQETTR	peptide15064153(pre=-,post=-)	110	98	3.9023574E-19	1.6477163E-10
SD3.mgf	index=447043	-1	Sludge250111-Plate1-6GH, Cmpd 8521, +MSn(771.8686), 35.13 min	CID	771.8686	0	-3.2420456	4	VPQITPDHIDDLIMGC+57.021GQPAGESGHNIGR	peptide16768503(pre=-,post=-)	123	77	3.9459532E-19	1.6743311E-10
SD3.mgf	index=270815	-1	Sludge250111-Plate1-3CD, Cmpd 8098, +MSn(818.3778), 33.83 min	CID	818.3778	0	-7.2342715	3	YLEGGDDIFGPDYGGATVHTNVR	peptide16239551(pre=-,post=-)	155	122	3.9487103E-19	1.6725013E-10
SD3.mgf	index=410214	-1	Sludge250111-Plate1-6AB, Cmpd 9129, +MSn(822.4606), 38.13 min	CID	822.4606	0	8.237426	2	IINEPTAAALAFGLDK	peptide13758734(pre=-,post=-)	116	111	3.962498E-19	1.6652446E-10
SD3.mgf	index=433442	-1	Sludge250111-Plate1-6EF, Cmpd 7339, +MSn(939.9861), 31.87 min	CID	939.9861	0	4.9348545	2	GSAADVTQIAVGGQYNLSK	peptide15139179(pre=-,post=-)	96	84	3.9649615E-19	1.67415E-10
SD3.mgf	index=244964	-1	Sludge250111-Plate1-2GH, Cmpd 8317, +MSn(937.4127), 33.31 min	CID	937.4127	0	-1.3673129	2	FVC+57.021C+57.021ESEVAQINDFR	peptide12978921(pre=-,post=-)	116	108	3.972449E-19	1.6638392E-10
SD3.mgf	index=422219	-1	Sludge250111-Plate1-6CD, Cmpd 8300, +MSn(658.3304), 34.84 min	CID	658.3304	0	-5.5626917	3	SEPFSSTHGPAFGVGLNIR	peptide15286995(pre=-,post=-)	116	103	3.9830073E-19	1.6817696E-10
SD3.mgf	index=420782	-1	Sludge250111-Plate1-6CD, Cmpd 6720, +MSn(883.4497), 29.26 min	CID	883.4497	0	3.7998161	2	VSSPATTTTVDVPAEYK	peptide14603898(pre=-,post=-)	96	86	3.9889917E-19	1.6795398E-10
SD3.mgf	index=157273	-1	Sludge250111-Plate1-1AB, Cmpd 9457, +MSn(628.9865), 38.73 min	CID	628.9865	0	-2.1348162	3	LPTPEEVLNAHFDFAGK	peptide14384039(pre=-,post=-)	98	91	4.0053186E-19	1.6864142E-10
SD3.mgf	index=167200	-1	Sludge250111-Plate1-1CD, Cmpd 9222, +MSn(923.0001), 36.71 min	CID	923.0001	0	3.504739	2	GITGGTGPGLFSPTQIVSR	peptide15134049(pre=-,post=-)	153	126	4.0117722E-19	1.6939151E-10
SD3.mgf	index=6133	-1	Sludge250111-Plate1-10AB, Cmpd 7781, +MSn(782.6779), 31.85 min	CID	782.6779	0	2.8853598	3	IGEVHEGAATMDWMEQEQER	peptide15477920(pre=-,post=-)	83	71	4.0121633E-19	1.6959013E-10
SD3.mgf	index=201645	-1	Sludge250111-Plate1-2AB, Cmpd 6409, +MSn(542.9335), 26.38 min	CID	542.9335	0	-0.6745038	3	SPTGSTPHQFTDVPR	peptide13377592(pre=-,post=-)	91	89	4.0170569E-19	1.682523E-10
SD3.mgf	index=257402	-1	Sludge250111-Plate1-3AB, Cmpd 7809, +MSn(1041.0013), 34.87 min	CID	1041.0013	0	1.5244135	2	YPGTVTVTDDGLDVDGDTLK	peptide15655719(pre=-,post=-)	117	97	4.027994E-19	1.7025928E-10
SD3.mgf	index=474728	-1	Sludge250111-Plate1-7CD, Cmpd 8252, +MSn(895.9513), 35.41 min	CID	895.9513	0	1.9074559	2	SYELPDGQVITIGNER	peptide14030376(pre=-,post=-)	133	127	4.0321038E-19	1.6944965E-10
SD3.mgf	index=475511	-1	Sludge250111-Plate1-7CD, Cmpd 9113, +MSn(978.478), 38.53 min	CID	978.478	0	-7.422885	3	LGQAGLDSLTISYDEFHADDVPLDTIK	peptide16613380(pre=-,post=-)	85	62	4.0407548E-19	1.7138446E-10
SD3.mgf	index=134919	-1	Sludge250111-Plate1-12EF, Cmpd 9796, +MSn(993.5661), 39.96 min	CID	993.5661	0	0.98288727	2	VLGGLGISVLSTSQGLITDR	peptide15633184(pre=-,post=-)	184	165	4.0431497E-19	1.7089989E-10
SD3.mgf	index=285507	-1	Sludge250111-Plate1-3EF, Cmpd 9644, +MSn(1012.5036), 39.67 min	CID	1012.5036	0	1.3864746	2	GAVVSVVDIEDQAFQDGFK	peptide15127107(pre=-,post=-)	115	96	4.060862E-19	1.7146426E-10
SD3.mgf	index=245248	-1	Sludge250111-Plate1-2GH, Cmpd 8630, +MSn(979.4912), 34.45 min	CID	979.4912	0	4.922761	2	NYGTVDGTFYAAPLGANVK	peptide15245562(pre=-,post=-)	90	78	4.0756347E-19	1.7208802E-10
SD3.mgf	index=596162	-1	Sludge250111-Plate1-9GH, Cmpd 6182, +MSn(733.8219), 26.35 min	CID	733.8219	0	-1.9961803	2	EAVESQDFEEAGR	peptide10965478(pre=-,post=-)	90	90	4.0779567E-19	1.6744289E-10
SD3.mgf	index=176630	-1	Sludge250111-Plate1-1EF, Cmpd 6338, +MSn(733.8223), 26.70 min	CID	733.8223	0	-1.413961	2	EAVESQDFEEAGR	peptide10965478(pre=-,post=-)	97	97	4.0779567E-19	1.6744289E-10
SD3.mgf	index=435945	-1	Sludge250111-Plate1-6EF, Cmpd 10110, +MSn(818.1071), 41.54 min	CID	818.1071	0	9.773395	3	LAPQGSPGSLTTTDVLADFVAHVR	peptide16298483(pre=-,post=-)	139	110	4.08579E-19	1.7313423E-10
SD3.mgf	index=585326	-1	Sludge250111-Plate1-9EF, Cmpd 7218, +MSn(869.1005), 30.81 min	CID	869.1005	0	0.21068393	3	NANVVAGEAGGITQHIGAYQAVHDGR	peptide16537647(pre=-,post=-)	111	79	4.10018E-19	1.7386116E-10
SD3.mgf	index=202679	-1	Sludge250111-Plate1-2AB, Cmpd 7546, +MSn(1011.0175), 30.55 min	CID	1011.0175	0	4.5277724	2	LVSPATTTSVEVPAEYSNR	peptide15218092(pre=-,post=-)	156	132	4.13505E-19	1.7459675E-10
SD3.mgf	index=516297	-1	Sludge250111-Plate1-8AB, Cmpd 9688, +MSn(1080.0659), 39.23 min	CID	1080.0659	0	5.312023	2	WTGNDVPVLLTGASVPEFTR	peptide15647750(pre=-,post=-)	151	127	4.1565376E-19	1.7569268E-10
SD3.mgf	index=178024	-1	Sludge250111-Plate1-1EF, Cmpd 7873, +MSn(931.9238), 32.33 min	CID	931.9238	0	0.065493725	2	ELDPDSEEGQAFLQER	peptide13638661(pre=-,post=-)	107	99	4.164311E-19	1.7500568E-10
SD3.mgf	index=422775	-1	Sludge250111-Plate1-6CD, Cmpd 8913, +MSn(908.4129), 36.99 min	CID	908.4129	0	-3.6953692	2	SMTTSLDVVEGMQFDR	peptide14002038(pre=-,post=-)	98	87	4.1730574E-19	1.7537324E-10
SD3.mgf	index=472803	-1	Sludge250111-Plate1-7CD, Cmpd 6100, +MSn(848.938), 27.67 min	CID	848.938	0	4.313772	2	VLVNDLGSSVHGEGTGR	peptide14595836(pre=-,post=-)	144	137	4.1767748E-19	1.7586048E-10
SD3.mgf	index=133549	-1	Sludge250111-Plate1-12EF, Cmpd 8288, +MSn(745.8859), 34.44 min	CID	745.8859	0	3.1913443	2	STPFAAQVASEVAGR	peptide13394848(pre=-,post=-)	138	135	4.186155E-19	1.7533489E-10
SD3.mgf	index=192177	-1	Sludge250111-Plate1-1GH, Cmpd 10312, +MSn(1080.0732), 40.31 min	CID	1080.0732	0	12.093329	2	WTGNDVPVLLTGASVPEFTR	peptide15647750(pre=-,post=-)	140	117	4.1923636E-19	1.7720701E-10
SD3.mgf	index=409557	-1	Sludge250111-Plate1-6AB, Cmpd 8404, +MSn(895.9515), 35.59 min	CID	895.9515	0	2.1118262	2	SYELPDGQVITIGNER	peptide14030376(pre=-,post=-)	117	112	4.1926776E-19	1.7619778E-10
SD3.mgf	index=475296	-1	Sludge250111-Plate1-7CD, Cmpd 8876, +MSn(887.4866), 37.66 min	CID	887.4866	0	7.3587704	2	VGIIGSGIMGSGIAEVASR	peptide15345974(pre=-,post=-)	127	113	4.199765E-19	1.7732926E-10
SD3.mgf	index=72435	-1	Sludge250111-Plate1-11CD, Cmpd 8122, +MSn(980.0165), 34.43 min	CID	980.0165	0	5.854328	2	IGLINSGGASSGATDLAEAVR	peptide15740179(pre=-,post=-)	175	147	4.210319E-19	1.7811679E-10
SD3.mgf	index=410108	-1	Sludge250111-Plate1-6AB, Cmpd 9011, +MSn(939.0642), 37.70 min	CID	939.0642	0	-8.449372	3	NWDGNSTDDNATYWVPDFNTAHFK	peptide16322194(pre=-,post=-)	94	68	4.2228744E-19	1.7894315E-10
SD3.mgf	index=143934	-1	Sludge250111-Plate1-12GH, Cmpd 6566, +MSn(737.8601), 27.74 min	CID	737.8601	0	-0.24815737	2	DAGAAAATAAGAAADATK	peptide14682502(pre=-,post=-)	82	76	4.2297483E-19	1.7837762E-10
SD3.mgf	index=20943	-1	Sludge250111-Plate1-10CD, Cmpd 9947, +MSn(999.8104), 40.41 min	CID	999.8104	0	0.48837408	3	FLDVVYPDPEGSFYDGEDLHVLSLDR	peptide16506328(pre=-,post=-)	119	91	4.246908E-19	1.8008292E-10
SD3.mgf	index=58532	-1	Sludge250111-Plate1-11AB, Cmpd 7504, +MSn(812.405), 31.68 min	CID	812.405	0	0.9015485	2	FIGVDQGYDPAAVSGK	peptide13664429(pre=-,post=-)	75	71	4.3137422E-19	1.8128554E-10
SD3.mgf	index=583783	-1	Sludge250111-Plate1-9EF, Cmpd 5520, +MSn(738.3705), 24.54 min	CID	738.3705	0	0.0	2	ALAAANTAADTADATK	peptide13563840(pre=-,post=-)	100	95	4.3143973E-19	1.8131306E-10
SD3.mgf	index=396525	-1	Sludge250111-Plate1-5GH, Cmpd 7491, +MSn(824.862), 32.78 min	CID	824.862	0	-11.099034	2	WVAVGDENWGEGSSR	peptide13514720(pre=-,post=-)	128	118	4.316024E-19	1.8077437E-10
SD3.mgf	index=45857	-1	Sludge250111-Plate1-10GH, Cmpd 8471, +MSn(841.4726), 35.18 min	CID	841.4726	0	8.77666	2	LLDQGQAGDNVGLLLR	peptide13817387(pre=-,post=-)	157	146	4.3292656E-19	1.8193791E-10
SD3.mgf	index=109994	-1	Sludge250111-Plate1-12AB, Cmpd 8332, +MSn(894.4758), 34.73 min	CID	894.4758	0	3.275323	2	GAVGEVTEAQLAEIATTK	peptide14737644(pre=-,post=-)	105	97	4.3364238E-19	1.8287635E-10
SD3.mgf	index=421463	-1	Sludge250111-Plate1-6CD, Cmpd 7469, +MSn(783.3883), 31.93 min	CID	783.3883	0	0.0	2	TIYDTLVQPDESGK	peptide12666010(pre=-,post=-)	77	77	4.344693E-19	1.8111768E-10
SD3.mgf	index=71860	-1	Sludge250111-Plate1-11CD, Cmpd 7490, +MSn(866.4462), 32.18 min	CID	866.4462	0	5.2832603	2	LLEAGADDTTITLADGR	peptide14369861(pre=-,post=-)	96	86	4.3504334E-19	1.8317226E-10
SD3.mgf	index=216924	-1	Sludge250111-Plate1-2CD, Cmpd 8329, +MSn(835.9597), 32.60 min	CID	835.9597	0	9.710701	2	TLAINVEGELPAGSTAK	peptide14559513(pre=-,post=-)	70	66	4.3559667E-19	1.8340524E-10
SD3.mgf	index=96954	-1	Sludge250111-Plate1-11GH, Cmpd 7605, +MSn(487.0023), 32.69 min	CID	487.0023	0	3.070552	4	VIGLSVDPIEDHHEWAK	peptide14590120(pre=-,post=-)	99	92	4.361293E-19	1.836295E-10
SD3.mgf	index=244958	-1	Sludge250111-Plate1-2GH, Cmpd 8311, +MSn(615.9734), 33.29 min	CID	615.9734	0	2.0808382	3	YDFPGDDTPIIHGSALK	peptide14622127(pre=-,post=-)	93	88	4.373305E-19	1.8413526E-10
SD3.mgf	index=144709	-1	Sludge250111-Plate1-12GH, Cmpd 7421, +MSn(952.4623), 30.87 min	CID	952.4623	0	2.1787739	2	ADDAEETTASGLVIPDTAK	peptide15048922(pre=-,post=-)	88	80	4.388686E-19	1.8530617E-10
SD3.mgf	index=29638	-1	Sludge250111-Plate1-10EF, Cmpd 5404, +MSn(817.3958), 23.87 min	CID	817.3958	0	4.106881	2	ELAVQSANATNSASDR	peptide13638528(pre=-,post=-)	126	121	4.402616E-19	1.8502047E-10
SD3.mgf	index=132681	-1	Sludge250111-Plate1-12EF, Cmpd 7333, +MSn(952.4638), 30.96 min	CID	952.4638	0	3.7808132	2	ADDAEETTASGLVIPDTAK	peptide15048922(pre=-,post=-)	86	77	4.408792E-19	1.8615512E-10
SD3.mgf	index=527363	-1	Sludge250111-Plate1-8CD, Cmpd 8476, +MSn(883.9272), 35.52 min	CID	883.9272	0	0.82860047	2	ASNDNSNVQPALFSFR	peptide13577317(pre=-,post=-)	96	93	4.422123E-19	1.8584026E-10
SD3.mgf	index=20771	-1	Sludge250111-Plate1-10CD, Cmpd 9758, +MSn(842.1121), 39.72 min	CID	842.1121	0	8.625034	3	TNDIAGDGTTTATVLAQAIVHEGLR	peptide16469544(pre=-,post=-)	140	105	4.426385E-19	1.8763305E-10
SD3.mgf	index=245179	-1	Sludge250111-Plate1-2GH, Cmpd 8554, +MSn(874.4365), 34.17 min	CID	874.4365	0	9.143806	2	ALEGDQSEIGEPSIFR	peptide13564558(pre=-,post=-)	142	128	4.4407E-19	1.8662094E-10
SD3.mgf	index=333406	-1	Sludge250111-Plate1-4EF, Cmpd 6383, +MSn(542.9337), 26.18 min	CID	542.9337	0	-0.2248346	3	SPTGSTPHQFTDVPR	peptide13377592(pre=-,post=-)	127	120	4.4445035E-19	1.8615567E-10
SD3.mgf	index=84779	-1	Sludge250111-Plate1-11EF, Cmpd 8006, +MSn(950.0877), 34.56 min	CID	950.0877	0	1.6060426	3	EMIMEAHPGVSYIYNDEFGDTNTSK	peptide16393827(pre=-,post=-)	117	82	4.446858E-19	1.8850087E-10
SD3.mgf	index=215589	-1	Sludge250111-Plate1-2CD, Cmpd 6861, +MSn(604.6471), 27.62 min	CID	604.6471	0	1.2113227	3	IGAGINGVTEETTTGVHR	peptide14780012(pre=-,post=-)	100	92	4.4686825E-19	1.8845397E-10
SD3.mgf	index=370156	-1	Sludge250111-Plate1-5CD, Cmpd 6693, +MSn(860.4452), 26.21 min	CID	860.4452	0	4.1142116	2	AAVTPTNTLATSTDASAK	peptide14642150(pre=-,post=-)	114	104	4.484777E-19	1.8913271E-10
SD3.mgf	index=19662	-1	Sludge250111-Plate1-10CD, Cmpd 8538, +MSn(1131.5309), 35.37 min	CID	1131.5309	0	-0.4315225	2	VEAETGNNGLNAATGEMEDLVK	peptide16061117(pre=-,post=-)	128	102	4.4940423E-19	1.9024837E-10
SD3.mgf	index=422941	-1	Sludge250111-Plate1-6CD, Cmpd 9096, +MSn(808.9403), 37.64 min	CID	808.9403	0	5.583387	2	TGEVLSVPVGDAFLGR	peptide14041968(pre=-,post=-)	99	97	4.5059413E-19	1.8936273E-10
SD3.mgf	index=487603	-1	Sludge250111-Plate1-7EF, Cmpd 6767, +MSn(542.9348), 26.15 min	CID	542.9348	0	1.7986768	3	SPTGSTPHQFTDVPR	peptide13377592(pre=-,post=-)	112	110	4.5072653E-19	1.887844E-10
SD3.mgf	index=271749	-1	Sludge250111-Plate1-3CD, Cmpd 9130, +MSn(829.417), 37.52 min	CID	829.417	0	2.7963526	2	LFFTANEDLGGGFAAK	peptide13801208(pre=-,post=-)	86	81	4.549299E-19	1.9118483E-10
SD3.mgf	index=461781	-1	Sludge250111-Plate1-7AB, Cmpd 9345, +MSn(1058.8313), 37.98 min	CID	1058.8313	0	6.686736	3	C+57.021PEALFQPSFLGM+15.995ESAGIHETTYNSIMK	peptide16662025(pre=-,post=-)	72	49	4.5573113E-19	1.9333854E-10
SD3.mgf	index=215134	-1	Sludge250111-Plate1-2CD, Cmpd 6360, +MSn(882.4075), 25.86 min	CID	882.4075	0	1.4525491	2	IEAGQPTVC+57.021SETC+57.021VGR	peptide13746114(pre=-,post=-)	122	110	4.562155E-19	1.9172511E-10
SD3.mgf	index=156598	-1	Sludge250111-Plate1-1AB, Cmpd 8704, +MSn(786.9467), 36.02 min	CID	786.9467	0	1.1633931	2	ALGSVEILDSTGAVIK	peptide13565131(pre=-,post=-)	80	78	4.565813E-19	1.9187885E-10
SD3.mgf	index=515574	-1	Sludge250111-Plate1-8AB, Cmpd 8890, +MSn(690.0401), 36.32 min	CID	690.0401	1	5.8711863	3	TILAQMPEVSVSDSLHAIR	peptide15325720(pre=-,post=-)	66	61	4.575965E-19	1.9321379E-10
SD3.mgf	index=168336	-1	Sludge250111-Plate1-1CD, Cmpd 10500, +MSn(755.0583), 41.21 min	CID	755.0583	0	-4.9309125	3	LLNPPDPDPAITFAAAAENAVR	peptide15980453(pre=-,post=-)	96	78	4.583514E-19	1.9403601E-10
SD3.mgf	index=19680	-1	Sludge250111-Plate1-10CD, Cmpd 8558, +MSn(1031.5314), 35.44 min	CID	1031.5314	1	-14.650332	2	TSDIAGDGTTTATVLAQAIVR	peptide15857129(pre=-,post=-)	222	174	4.5853604E-19	1.9398284E-10
SD3.mgf	index=408101	-1	Sludge250111-Plate1-6AB, Cmpd 6802, +MSn(820.7137), 29.96 min	CID	820.7137	0	-6.4700084	3	AQDETHGFTVSTFNTHASVEPGK	peptide16091539(pre=-,post=-)	96	69	4.593077E-19	1.9454269E-10
SD3.mgf	index=29761	-1	Sludge250111-Plate1-10EF, Cmpd 5539, +MSn(745.366), 24.35 min	CID	745.366	0	1.8014987	3	SLVVHPGSTTHSQLNDEEQR	peptide15591813(pre=-,post=-)	116	99	4.61322E-19	1.9499619E-10
SD3.mgf	index=600058	-1	Sludge250111-Plate1-9GH, Cmpd 10607, +MSn(1105.0049), 42.32 min	CID	1105.0049	0	0.88376385	2	YTSLTDILGAEDAFGDMDFK	peptide15658160(pre=-,post=-)	122	96	4.6157847E-19	1.9510461E-10
SD3.mgf	index=271775	-1	Sludge250111-Plate1-3CD, Cmpd 9159, +MSn(829.4122), 37.63 min	CID	829.4122	0	-3.0171173	2	LFFTANEDLGGGFAAK	peptide13801208(pre=-,post=-)	93	87	4.620411E-19	1.9417334E-10
SD3.mgf	index=270130	-1	Sludge250111-Plate1-3CD, Cmpd 7345, +MSn(667.0133), 31.09 min	CID	667.0133	0	0.54903126	3	AVFNSLEVHTVGGQAEAAAK	peptide15398912(pre=-,post=-)	81	66	4.6591403E-19	1.969372E-10
SD3.mgf	index=134051	-1	Sludge250111-Plate1-12EF, Cmpd 8840, +MSn(777.4), 36.45 min	CID	777.4	0	-1.9627937	2	VSTGPDVYTAIAGFR	peptide13492605(pre=-,post=-)	91	91	4.6635393E-19	1.9532986E-10
SD3.mgf	index=230658	-1	Sludge250111-Plate1-2EF, Cmpd 7922, +MSn(749.9196), 31.36 min	CID	749.9196	0	6.3483768	2	LVADDGATNVAIIAR	peptide13180695(pre=-,post=-)	125	122	4.671926E-19	1.9568114E-10
SD3.mgf	index=487901	-1	Sludge250111-Plate1-7EF, Cmpd 7094, +MSn(911.8995), 27.35 min	CID	911.8995	0	-1.1378409	2	DDTTIVDGAGSSEDVEGR	peptide14684413(pre=-,post=-)	117	107	4.7037734E-19	1.9836827E-10
SD3.mgf	index=526712	-1	Sludge250111-Plate1-8CD, Cmpd 7760, +MSn(867.447), 32.91 min	CID	867.447	-1	-1.2318306	2	FTPSGQAVANFGVAVNR	peptide14258393(pre=-,post=-)	129	119	4.713957E-19	1.9847819E-10
SD3.mgf	index=230903	-1	Sludge250111-Plate1-2EF, Cmpd 8192, +MSn(921.4871), 32.32 min	CID	921.4871	0	7.153485	2	QIVTNAGGEPSVVMNAVR	peptide14913925(pre=-,post=-)	157	141	4.719181E-19	1.9901805E-10
SD3.mgf	index=419262	-1	Sludge250111-Plate1-6CD, Cmpd 5048, +MSn(731.3513), 23.19 min	CID	731.3513	0	1.7525648	2	QQAGTADNALETSR	peptide12528164(pre=-,post=-)	113	113	4.7284673E-19	1.9711613E-10
SD3.mgf	index=514819	-1	Sludge250111-Plate1-8AB, Cmpd 8059, +MSn(697.3293), 33.30 min	CID	697.3293	0	-5.9518023	3	VAELYDMIHPGEGDTSTVR	peptide15339335(pre=-,post=-)	76	65	4.7366347E-19	1.9999784E-10
SD3.mgf	index=229533	-1	Sludge250111-Plate1-2EF, Cmpd 6685, +MSn(925.4084), 26.96 min	CID	925.4084	0	2.6382003	2	DDTTIVDGAGNSEDVEGR	peptide14684412(pre=-,post=-)	183	162	4.753105E-19	2.004487E-10
SD3.mgf	index=231203	-1	Sludge250111-Plate1-2EF, Cmpd 8522, +MSn(830.386), 33.47 min	CID	830.386	0	-0.29400852	2	LPDGIMPC+57.021C+57.021DVINR	peptide12338963(pre=-,post=-)	115	113	4.7545576E-19	1.9820377E-10
SD3.mgf	index=395950	-1	Sludge250111-Plate1-5GH, Cmpd 6859, +MSn(819.9318), 30.50 min	CID	819.9318	0	7.1462245	2	LLLPDTVGTGGDSHTR	peptide13821053(pre=-,post=-)	117	110	4.7603174E-19	2.0005292E-10
SD3.mgf	index=421334	-1	Sludge250111-Plate1-6CD, Cmpd 7327, +MSn(749.9205), 31.43 min	CID	749.9205	0	7.487829	2	LVADDGATNVAIIAR	peptide13180695(pre=-,post=-)	126	122	4.774732E-19	1.9998711E-10
SD3.mgf	index=60884	-1	Sludge250111-Plate1-11AB, Cmpd 10093, +MSn(952.9886), 40.87 min	CID	952.9886	0	3.07422	2	EPAVFLFDEPLSNLDAK	peptide14226125(pre=-,post=-)	94	86	4.7995997E-19	2.0208413E-10
SD3.mgf	index=586091	-1	Sludge250111-Plate1-9EF, Cmpd 8060, +MSn(768.7231), 33.91 min	CID	768.7231	0	3.4935288	3	LVQDDVLSSIHIEEHEVDAR	peptide15524435(pre=-,post=-)	133	114	4.810076E-19	2.033171E-10
SD3.mgf	index=19982	-1	Sludge250111-Plate1-10CD, Cmpd 8890, +MSn(1154.0895), 36.60 min	CID	1154.0895	0	6.3463583	2	AM+15.995LQDM+15.995ATLTGGQVIAEEVGLK	peptide15898776(pre=-,post=-)	142	119	4.8395515E-19	2.0487498E-10
SD3.mgf	index=474060	-1	Sludge250111-Plate1-7CD, Cmpd 7510, +MSn(751.3672), 32.75 min	CID	751.3672	0	-3.168043	3	QTNLDLTAYGVSGSSFHTPTR	peptide15819597(pre=-,post=-)	107	88	4.868022E-19	2.0594079E-10
SD3.mgf	index=421776	-1	Sludge250111-Plate1-6CD, Cmpd 7813, +MSn(723.3768), 33.15 min	CID	723.3768	0	3.121897	2	LAGVVDLDVGAC+57.021TR	peptide12278937(pre=-,post=-)	86	86	4.8800606E-19	2.034356E-10
SD3.mgf	index=71524	-1	Sludge250111-Plate1-11CD, Cmpd 7120, +MSn(756.9091), 30.85 min	CID	756.9091	0	6.128477	2	VALDEPGSGTLINAR	peptide13455369(pre=-,post=-)	105	104	4.938979E-19	2.0686652E-10
SD3.mgf	index=44479	-1	Sludge250111-Plate1-10GH, Cmpd 6952, +MSn(810.4086), 29.94 min	CID	810.4086	0	4.6694927	2	AAVPSGASTGAFEAVER	peptide14148984(pre=-,post=-)	114	108	4.960838E-19	2.0887296E-10
SD3.mgf	index=550958	-1	Sludge250111-Plate1-8GH, Cmpd 8158, +MSn(847.9302), 33.49 min	CID	847.9302	0	2.0154817	2	VGFYNPVASGQAESLR	peptide14081971(pre=-,post=-)	115	105	4.9619194E-19	2.0852527E-10
SD3.mgf	index=217421	-1	Sludge250111-Plate1-2CD, Cmpd 8876, +MSn(881.4562), 34.43 min	CID	881.4562	0	7.4783597	2	TAQPVYNAIVWQDTR	peptide13408558(pre=-,post=-)	126	115	4.9748653E-19	2.0836959E-10
SD3.mgf	index=538551	-1	Sludge250111-Plate1-8EF, Cmpd 7902, +MSn(831.4499), 32.56 min	CID	831.4499	0	10.791107	2	IGAPFVTGASVEGTVEK	peptide14316026(pre=-,post=-)	95	90	4.9774415E-19	2.0957204E-10
SD3.mgf	index=32295	-1	Sludge250111-Plate1-10EF, Cmpd 8327, +MSn(811.3872), 33.82 min	CID	811.3872	-1	9.057583	2	SFGSDAGPTTLWNGGR	peptide13979383(pre=-,post=-)	110	102	4.994151E-19	2.098798E-10
SD3.mgf	index=586578	-1	Sludge250111-Plate1-9EF, Cmpd 8595, +MSn(973.5118), 35.88 min	CID	973.5118	0	3.6990693	2	NLNIGENTSGIGFIGVANR	peptide15236976(pre=-,post=-)	112	104	5.0048273E-19	2.1132189E-10
SD3.mgf	index=188546	-1	Sludge250111-Plate1-1GH, Cmpd 6309, +MSn(781.377), 25.85 min	CID	781.377	0	0.9373485	2	ATIGNTADPVSDASSR	peptide13580234(pre=-,post=-)	111	107	5.01717E-19	2.1084719E-10
SD3.mgf	index=272393	-1	Sludge250111-Plate1-3CD, Cmpd 9844, +MSn(770.7116), 40.12 min	CID	770.7116	0	0.6335464	3	YFIGLTEGWFSPGHTVEDVR	peptide15650772(pre=-,post=-)	97	79	5.0442787E-19	2.1321661E-10
SD3.mgf	index=73616	-1	Sludge250111-Plate1-11CD, Cmpd 9422, +MSn(1064.6045), 39.16 min	CID	1064.6045	0	8.599769	2	MPLALAVNYGAGPIAAGVTLTK	peptide15994478(pre=-,post=-)	127	108	5.068734E-19	2.1457706E-10
SD3.mgf	index=257318	-1	Sludge250111-Plate1-3AB, Cmpd 7715, +MSn(935.4565), 34.54 min	CID	935.4565	1	-0.096797116	2	ADYNNGPLGVGLAYESTK	peptide14644313(pre=-,post=-)	86	77	5.072262E-19	2.1390825E-10
SD3.mgf	index=70571	-1	Sludge250111-Plate1-11CD, Cmpd 6072, +MSn(819.9127), 27.06 min	CID	819.9127	0	6.029761	2	VGAAYQSVDSATGVASR	peptide14586191(pre=-,post=-)	158	148	5.07306E-19	2.13598E-10
SD3.mgf	index=98336	-1	Sludge250111-Plate1-11GH, Cmpd 9127, +MSn(1069.5374), 38.15 min	CID	1069.5374	0	4.565371	3	M+15.995LAETASQTAGPYVHIGLAPQQAGFDIFEK	peptide16796309(pre=-,post=-)	114	86	5.078849E-19	2.1554068E-10
SD3.mgf	index=7018	-1	Sludge250111-Plate1-10AB, Cmpd 8754, +MSn(917.374), 35.25 min	CID	917.374	0	-4.8568463	2	GPSDGWSFTNSFC+57.021SER	peptide13708697(pre=-,post=-)	177	157	5.0933336E-19	2.1404796E-10
SD3.mgf	index=110907	-1	Sludge250111-Plate1-12AB, Cmpd 9337, +MSn(770.4115), 38.39 min	CID	770.4115	0	9.348531	2	SLEEIIHAVAGDASK	peptide13360490(pre=-,post=-)	105	101	5.100584E-19	2.1363526E-10
SD3.mgf	index=422725	-1	Sludge250111-Plate1-6CD, Cmpd 8858, +MSn(757.3517), 36.80 min	CID	757.3517	0	-2.014752	2	FTDAWLSMAGTADK	peptide12115638(pre=-,post=-)	85	85	5.103937E-19	2.1276839E-10
SD3.mgf	index=285217	-1	Sludge250111-Plate1-3EF, Cmpd 9324, +MSn(743.3593), 38.51 min	CID	743.3593	0	-2.7916372	2	NSYIDLMGGFGGVR	peptide12438080(pre=-,post=-)	120	118	5.109929E-19	2.1301816E-10
SD3.mgf	index=73291	-1	Sludge250111-Plate1-11CD, Cmpd 9064, +MSn(749.0647), 37.85 min	CID	749.0647	0	8.229732	3	FILDYAVTSVIPGSANADHVR	peptide15705857(pre=-,post=-)	92	76	5.1200086E-19	2.1660106E-10
SD3.mgf	index=216919	-1	Sludge250111-Plate1-2CD, Cmpd 8324, +MSn(904.4475), 32.58 min	CID	904.4475	0	0.87728447	2	GSFDPANAATAYSPPTIK	peptide14752607(pre=-,post=-)	99	91	5.1259095E-19	2.1617068E-10
SD3.mgf	index=537859	-1	Sludge250111-Plate1-8EF, Cmpd 7141, +MSn(809.9039), 29.83 min	CID	809.9039	0	-1.657939	2	SAIQTDGSASLADLNR	peptide13967954(pre=-,post=-)	155	148	5.12905E-19	2.1554897E-10
SD3.mgf	index=434983	-1	Sludge250111-Plate1-6EF, Cmpd 9035, +MSn(975.5661), 37.70 min	CID	975.5661	0	11.824704	2	VIGQAAANNLIPATLELGGK	peptide15631601(pre=-,post=-)	65	54	5.140628E-19	2.1728921E-10
SD3.mgf	index=19860	-1	Sludge250111-Plate1-10CD, Cmpd 8756, +MSn(1132.0275), 36.13 min	CID	1132.0275	1	-4.934609	2	VEAETGNNGLNAATGEMEDLVK	peptide16061117(pre=-,post=-)	107	84	5.141159E-19	2.1764307E-10
SD3.mgf	index=536954	-1	Sludge250111-Plate1-8EF, Cmpd 6145, +MSn(834.3868), 26.26 min	CID	834.3868	0	4.0964007	2	AANESVMHAGQYAYR	peptide12814584(pre=-,post=-)	146	122	5.154397E-19	2.1588918E-10
SD3.mgf	index=334878	-1	Sludge250111-Plate1-4EF, Cmpd 8002, +MSn(738.8766), 32.10 min	CID	738.8766	0	1.1564761	2	STPFAAQVAAETAGR	peptide13394844(pre=-,post=-)	86	84	5.1617533E-19	2.161973E-10
SD3.mgf	index=98409	-1	Sludge250111-Plate1-11GH, Cmpd 9207, +MSn(1278.146), 38.44 min	CID	1278.146	0	7.162984	2	VNTIAPGLFDTPIYGTGEASEQFK	peptide16364922(pre=-,post=-)	102	67	5.1735344E-19	2.1922711E-10
SD3.mgf	index=270745	-1	Sludge250111-Plate1-3CD, Cmpd 8021, +MSn(918.9344), 33.55 min	CID	918.9344	0	-0.19925845	2	MPSAVGYQPTLAEEMGR	peptide14409720(pre=-,post=-)	174	158	5.1747623E-19	2.178801E-10
SD3.mgf	index=178591	-1	Sludge250111-Plate1-1EF, Cmpd 8498, +MSn(835.3878), 34.60 min	CID	835.3878	0	4.675994	2	EVADFFAHSSEFQR	peptide12066402(pre=-,post=-)	86	86	5.1852484E-19	2.1615801E-10
SD3.mgf	index=373745	-1	Sludge250111-Plate1-5CD, Cmpd 10644, +MSn(993.5762), 40.81 min	CID	993.5762	0	11.118912	2	VLGGLGISVLSTSQGLITDR	peptide15633184(pre=-,post=-)	144	130	5.187023E-19	2.1925028E-10
SD3.mgf	index=421223	-1	Sludge250111-Plate1-6CD, Cmpd 7205, +MSn(976.4808), 30.99 min	CID	976.4808	0	2.43771	2	EISVVSETLTTHEYESK	peptide14222243(pre=-,post=-)	145	125	5.2051317E-19	2.191588E-10
SD3.mgf	index=295861	-1	Sludge250111-Plate1-3GH, Cmpd 7732, +MSn(841.887), 33.38 min	CID	841.887	0	-3.7698836	2	EM+15.995GAAVGTAYTYFASK	peptide13640967(pre=-,post=-)	73	71	5.2151577E-19	2.1916763E-10
SD3.mgf	index=57075	-1	Sludge250111-Plate1-11AB, Cmpd 5902, +MSn(587.2703), 26.07 min	CID	587.2703	0	-4.0532637	3	LEEHLAAYGHGYEDR	peptide13119546(pre=-,post=-)	102	96	5.2235344E-19	2.1878496E-10
SD3.mgf	index=549552	-1	Sludge250111-Plate1-8GH, Cmpd 6610, +MSn(737.859), 27.88 min	CID	737.859	0	-1.7371016	2	DAGAAAATAAGAAADATK	peptide14682502(pre=-,post=-)	98	90	5.2249923E-19	2.203492E-10
SD3.mgf	index=475100	-1	Sludge250111-Plate1-7CD, Cmpd 8661, +MSn(969.0374), 36.88 min	CID	969.0374	0	13.542032	2	TLLLGPNC+57.021PGLITPDEVK	peptide14981138(pre=-,post=-)	114	94	5.2441865E-19	2.2115866E-10
SD3.mgf	index=33445	-1	Sludge250111-Plate1-10EF, Cmpd 9592, +MSn(881.9627), 38.20 min	CID	881.9627	0	4.0830398	2	FDELSPSVDLLETGIK	peptide13654389(pre=-,post=-)	78	77	5.2634E-19	2.2119502E-10
SD3.mgf	index=155403	-1	Sludge250111-Plate1-1AB, Cmpd 7385, +MSn(835.4305), 31.26 min	CID	835.4305	0	1.9725788	2	LNANIAIGAGDGDDVVR	peptide14377965(pre=-,post=-)	89	81	5.263632E-19	2.216219E-10
SD3.mgf	index=97012	-1	Sludge250111-Plate1-11GH, Cmpd 7669, +MSn(915.415), 32.91 min	CID	915.415	0	-4.067149	2	SADGADGYEAVQVTFGSR	peptide14924598(pre=-,post=-)	97	87	5.264575E-19	2.2201847E-10
SD3.mgf	index=447694	-1	Sludge250111-Plate1-6GH, Cmpd 9255, +MSn(987.4832), 37.67 min	CID	987.4832	-1	7.4431696	2	TLEQLGYTDVTSMAGGFGK	peptide15327093(pre=-,post=-)	120	101	5.2665757E-19	2.2237387E-10
SD3.mgf	index=257202	-1	Sludge250111-Plate1-3AB, Cmpd 7588, +MSn(882.9039), 34.11 min	CID	882.9039	0	-4.009525	2	GTIDAAEWVGPYDDQK	peptide13714057(pre=-,post=-)	95	88	5.295555E-19	2.2254634E-10
SD3.mgf	index=97501	-1	Sludge250111-Plate1-11GH, Cmpd 8208, +MSn(1067.0328), 34.83 min	CID	1067.0328	0	5.834518	2	LFTDDGDAVPVTVVDVSNNR	peptide15502193(pre=-,post=-)	153	135	5.324532E-19	2.2506264E-10
SD3.mgf	index=419928	-1	Sludge250111-Plate1-6CD, Cmpd 5780, +MSn(882.4066), 25.87 min	CID	882.4066	0	0.484183	2	IEAGQPTVC+57.021SETC+57.021VGR	peptide13746114(pre=-,post=-)	120	108	5.3377955E-19	2.243215E-10
SD3.mgf	index=598950	-1	Sludge250111-Plate1-9GH, Cmpd 9254, +MSn(844.4626), 37.41 min	CID	844.4626	0	7.8059683	2	AEVATELTGMGIQVLR	peptide13553756(pre=-,post=-)	127	118	5.3382054E-19	2.2433874E-10
SD3.mgf	index=503114	-1	Sludge250111-Plate1-7GH, Cmpd 9680, +MSn(1056.4762), 38.80 min	CID	1056.4762	0	-8.203612	2	SIM+15.995AEDQATVLEAADSWMK	peptide15294725(pre=-,post=-)	86	69	5.3667034E-19	2.2660161E-10
SD3.mgf	index=219576	-1	Sludge250111-Plate1-2CD, Cmpd 11264, +MSn(1051.5305), 42.74 min	CID	1051.5305	0	2.0895925	2	LYQLPDQQFANLYWFR	peptide13856387(pre=-,post=-)	124	108	5.387E-19	2.2638931E-10
SD3.mgf	index=476463	-1	Sludge250111-Plate1-7CD, Cmpd 10342, +MSn(1047.0549), 43.02 min	CID	1047.0549	0	-1.9819316	2	LDANAIYAAGPLAVGLSYWK	peptide15498166(pre=-,post=-)	88	73	5.413961E-19	2.2884271E-10
SD3.mgf	index=19115	-1	Sludge250111-Plate1-10CD, Cmpd 7936, +MSn(771.8634), 33.29 min	CID	771.8634	0	0.7907514	2	EAEWGVGPDALDGAR	peptide12913646(pre=-,post=-)	72	67	5.423704E-19	2.2716895E-10
SD3.mgf	index=396915	-1	Sludge250111-Plate1-5GH, Cmpd 7921, +MSn(1064.5197), 34.31 min	CID	1064.5197	0	4.1281996	2	LFGSPPGYVGYEEGGQLTEK	peptide15500930(pre=-,post=-)	113	84	5.424144E-19	2.2927314E-10
SD3.mgf	index=257258	-1	Sludge250111-Plate1-3AB, Cmpd 7649, +MSn(874.4333), 34.32 min	CID	874.4333	0	5.444404	2	ALEGDQSEIGEPSIFR	peptide13564558(pre=-,post=-)	112	102	5.4356385E-19	2.2843337E-10
SD3.mgf	index=282695	-1	Sludge250111-Plate1-3EF, Cmpd 6543, +MSn(806.8848), 28.48 min	CID	806.8848	0	1.3615751	2	VLAGPSSDDYYQAAR	peptide13475271(pre=-,post=-)	131	126	5.44061E-19	2.2787705E-10
SD3.mgf	index=373689	-1	Sludge250111-Plate1-5CD, Cmpd 10582, +MSn(746.1425), 40.58 min	CID	746.1425	0	0.1636019	4	LTNGFEVISYIGGEGHNLQEHSVVLIR	peptide16618295(pre=-,post=-)	158	104	5.4525285E-19	2.312634E-10
SD3.mgf	index=73946	-1	Sludge250111-Plate1-11CD, Cmpd 9785, +MSn(757.3987), 40.50 min	CID	757.3987	0	2.901077	2	DLAALEGAVAEGLER	peptide12899295(pre=-,post=-)	96	94	5.4595906E-19	2.2867207E-10
SD3.mgf	index=84624	-1	Sludge250111-Plate1-11EF, Cmpd 7836, +MSn(816.9203), 33.94 min	CID	816.9203	0	4.3334146	2	IVVGMDGSDASIEALR	peptide13786032(pre=-,post=-)	138	132	5.461376E-19	2.29515E-10
SD3.mgf	index=59234	-1	Sludge250111-Plate1-11AB, Cmpd 8277, +MSn(834.4637), 34.35 min	CID	834.4637	0	7.533783	2	LLDQGQAGDNVGVLLR	peptide13817388(pre=-,post=-)	119	110	5.4634607E-19	2.296026E-10
SD3.mgf	index=433741	-1	Sludge250111-Plate1-6EF, Cmpd 7668, +MSn(828.946), 33.02 min	CID	828.946	0	6.553098	2	LIADNAGLEGAVMVQR	peptide13811127(pre=-,post=-)	121	108	5.4837696E-19	2.3045608E-10
SD3.mgf	index=254485	-1	Sludge250111-Plate1-3AB, Cmpd 4598, +MSn(807.387), 23.42 min	CID	807.387	0	2.5702674	2	NNVGPEINSGAQNGSR	peptide13890883(pre=-,post=-)	129	125	5.518784E-19	2.3192757E-10
SD3.mgf	index=133158	-1	Sludge250111-Plate1-12EF, Cmpd 7857, +MSn(709.8646), 32.87 min	CID	709.8646	0	-3.8691483	2	STPFAAQVAAEAAGK	peptide13394840(pre=-,post=-)	87	82	5.531779E-19	2.3169563E-10
SD3.mgf	index=16763	-1	Sludge250111-Plate1-10CD, Cmpd 5349, +MSn(686.862), 24.14 min	CID	686.862	0	7.2866445	2	NTQAEVVTSAAGPK	peptide12440477(pre=-,post=-)	67	67	5.5493567E-19	2.3133664E-10
SD3.mgf	index=201115	-1	Sludge250111-Plate1-2AB, Cmpd 5826, +MSn(686.8594), 24.23 min	CID	686.8594	0	3.4655993	2	NTQAEVVTSAAGPK	peptide12440477(pre=-,post=-)	79	79	5.5493567E-19	2.3133664E-10
SD3.mgf	index=218693	-1	Sludge250111-Plate1-2CD, Cmpd 10282, +MSn(893.4639), 39.17 min	CID	893.4639	-1	6.5190916	2	ETLNADLPLFVDHFR	peptide12935106(pre=-,post=-)	114	103	5.5856896E-19	2.3395366E-10
SD3.mgf	index=370938	-1	Sludge250111-Plate1-5CD, Cmpd 7554, +MSn(803.4059), 29.41 min	CID	803.4059	0	4.8621364	2	AADTAVTDVTAAETAAK	peptide14146455(pre=-,post=-)	103	97	5.5913356E-19	2.3541966E-10
SD3.mgf	index=422322	-1	Sludge250111-Plate1-6CD, Cmpd 8414, +MSn(920.4698), 35.24 min	CID	920.4698	0	-0.6630866	2	EIDLEDPNEAIGANLVK	peptide14221104(pre=-,post=-)	71	64	5.600695E-19	2.3581376E-10
SD3.mgf	index=246122	-1	Sludge250111-Plate1-2GH, Cmpd 9610, +MSn(796.4091), 37.97 min	CID	796.4091	0	4.5982976	2	VFLMDEPLSNLDAK	peptide12713455(pre=-,post=-)	100	100	5.602098E-19	2.3353525E-10
SD3.mgf	index=447534	-1	Sludge250111-Plate1-6GH, Cmpd 9079, +MSn(999.9701), 37.05 min	CID	999.9701	0	1.89215	2	TSDVTDPNVDFLTGFDQK	peptide14987373(pre=-,post=-)	98	87	5.624506E-19	2.3719754E-10
SD3.mgf	index=539720	-1	Sludge250111-Plate1-8EF, Cmpd 9189, +MSn(1199.5804), 37.22 min	CID	1199.5804	0	6.3092117	2	YIGVPTSDMFYATQGNTLTYR	peptide15885160(pre=-,post=-)	121	97	5.624894E-19	2.3796012E-10
SD3.mgf	index=3103	-1	Sludge250111-Plate1-10AB, Cmpd 4448, +MSn(615.2685), 19.94 min	CID	615.2685	0	-4.2656183	3	GSNAGC+57.021GVETGEPTHAGSR	peptide15140137(pre=-,post=-)	69	62	5.625922E-19	2.3754676E-10
SD3.mgf	index=462241	-1	Sludge250111-Plate1-7AB, Cmpd 9852, +MSn(685.025), 39.83 min	CID	685.025	0	0.26729757	3	DAEAPIFSVADLGIVGDVHK	peptide15410728(pre=-,post=-)	89	78	5.638545E-19	2.3833566E-10
SD3.mgf	index=6329	-1	Sludge250111-Plate1-10AB, Cmpd 7996, +MSn(840.9506), 32.60 min	CID	840.9506	0	14.007897	2	VLPTEAPNAWEVQAR	peptide13479301(pre=-,post=-)	110	104	5.648544E-19	2.3658625E-10
SD3.mgf	index=527444	-1	Sludge250111-Plate1-8CD, Cmpd 8565, +MSn(791.4282), 35.85 min	CID	791.4282	0	6.7866297	2	TWHVIDATDVVLGR	peptide12697348(pre=-,post=-)	105	101	5.6557533E-19	2.35772E-10
SD3.mgf	index=4495	-1	Sludge250111-Plate1-10AB, Cmpd 5979, +MSn(781.3762), 25.52 min	CID	781.3762	0	-0.07811237	2	ATIGNTADPVSDASSR	peptide13580234(pre=-,post=-)	101	92	5.6809834E-19	2.3874402E-10
SD3.mgf	index=190337	-1	Sludge250111-Plate1-1GH, Cmpd 8279, +MSn(824.8686), 33.00 min	CID	824.8686	0	-3.1077297	2	WVAVGDENWGEGSSR	peptide13514720(pre=-,post=-)	134	122	5.684497E-19	2.3809213E-10
SD3.mgf	index=257610	-1	Sludge250111-Plate1-3AB, Cmpd 8037, +MSn(887.889), 35.66 min	CID	887.889	0	-6.392954	2	VVSWYDNEWGYSNR	peptide12754821(pre=-,post=-)	81	76	5.7047447E-19	2.378143E-10
SD3.mgf	index=18251	-1	Sludge250111-Plate1-10CD, Cmpd 6986, +MSn(743.8818), 29.97 min	CID	743.8818	0	4.4306946	2	EEIANVAAISAQDR	peptide12043381(pre=-,post=-)	107	107	5.705664E-19	2.3785263E-10
SD3.mgf	index=513758	-1	Sludge250111-Plate1-8AB, Cmpd 6892, +MSn(672.6648), 29.03 min	CID	672.6648	0	0.8166279	3	TAVDEANATAQQAVFHSQK	peptide15318905(pre=-,post=-)	79	68	5.732794E-19	2.4205926E-10
SD3.mgf	index=247416	-1	Sludge250111-Plate1-2GH, Cmpd 11051, +MSn(1066.0164), 43.25 min	CID	1066.0164	0	-2.061189	2	VDLVDDPEMLELVEMEVR	peptide14998579(pre=-,post=-)	121	109	5.734566E-19	2.4183902E-10
SD3.mgf	index=527446	-1	Sludge250111-Plate1-8CD, Cmpd 8567, +MSn(635.3102), 35.85 min	CID	635.3102	0	-1.3449982	3	IEPEAIEYGENFISHR	peptide13747194(pre=-,post=-)	93	89	5.7348535E-19	2.410079E-10
SD3.mgf	index=246142	-1	Sludge250111-Plate1-2GH, Cmpd 9632, +MSn(938.9744), 38.05 min	CID	938.9744	0	6.82525	2	AILDDVYADQVAELADR	peptide14159619(pre=-,post=-)	122	106	5.771815E-19	2.4301863E-10
SD3.mgf	index=585761	-1	Sludge250111-Plate1-9EF, Cmpd 7697, +MSn(875.925), 32.59 min	CID	875.925	0	1.8117042	2	GGIVTWETQQTDYPR	peptide12996411(pre=-,post=-)	131	123	5.784899E-19	2.4229743E-10
SD3.mgf	index=539226	-1	Sludge250111-Plate1-8EF, Cmpd 8644, +MSn(847.3906), 35.24 min	CID	847.3906	-1	-14.577902	2	ANVEFFDDLGSPGGAAK	peptide14167177(pre=-,post=-)	97	87	5.800447E-19	2.4422417E-10
SD3.mgf	index=491003	-1	Sludge250111-Plate1-7EF, Cmpd 10507, +MSn(1012.5048), 39.81 min	CID	1012.5048	0	2.5921047	2	GAVVSVVDIEDQAFQDGFK	peptide15127107(pre=-,post=-)	122	97	5.800471E-19	2.4491686E-10
SD3.mgf	index=284075	-1	Sludge250111-Plate1-3EF, Cmpd 8061, +MSn(816.9203), 33.98 min	CID	816.9203	0	4.3334146	2	IVVGMDGSDASIEALR	peptide13786032(pre=-,post=-)	142	137	5.818323E-19	2.445157E-10
SD3.mgf	index=294139	-1	Sludge250111-Plate1-3GH, Cmpd 5838, +MSn(542.9348), 26.48 min	CID	542.9348	0	1.7986768	3	SPTGSTPHQFTDVPR	peptide13377592(pre=-,post=-)	136	133	5.834502E-19	2.4437502E-10
SD3.mgf	index=472386	-1	Sludge250111-Plate1-7CD, Cmpd 5638, +MSn(905.938), 26.04 min	CID	905.938	0	4.7834587	2	ITGQSAVMADGSSVGTSSR	peptide15178278(pre=-,post=-)	153	141	5.8531166E-19	2.4713973E-10
SD3.mgf	index=70937	-1	Sludge250111-Plate1-11CD, Cmpd 6475, +MSn(752.3745), 28.52 min	CID	752.3745	0	0.7301109	2	MGVTVNC+57.021VGPAAATR	peptide13195780(pre=-,post=-)	80	77	5.85542E-19	2.4525115E-10
SD3.mgf	index=310567	-1	Sludge250111-Plate1-4AB, Cmpd 9624, +MSn(798.4689), 37.76 min	CID	798.4689	0	11.848378	2	TPSQVQVAVIDLAVR	peptide13437275(pre=-,post=-)	147	143	5.8630376E-19	2.4557023E-10
SD3.mgf	index=434573	-1	Sludge250111-Plate1-6EF, Cmpd 8583, +MSn(874.4647), 36.12 min	CID	874.4647	0	-8.933957	2	LVPGYEAPVNLVYSAR	peptide13851883(pre=-,post=-)	117	105	5.863672E-19	2.4642152E-10
SD3.mgf	index=562223	-1	Sludge250111-Plate1-9AB, Cmpd 8004, +MSn(931.4484), 33.10 min	CID	931.4484	0	-3.4729266	2	DLGVNMLSSDGNPSQISK	peptide14689255(pre=-,post=-)	92	79	5.866588E-19	2.4740668E-10
SD3.mgf	index=536848	-1	Sludge250111-Plate1-8EF, Cmpd 6029, +MSn(542.9351), 25.84 min	CID	542.9351	0	2.3607633	3	SPTGSTPHQFTDVPR	peptide13377592(pre=-,post=-)	100	98	5.877524E-19	2.46177E-10
SD3.mgf	index=371819	-1	Sludge250111-Plate1-5CD, Cmpd 8523, +MSn(854.907), 33.00 min	CID	854.907	0	3.9266808	2	VYVMNEWEAQNPTK	peptide12758924(pre=-,post=-)	84	80	5.894342E-19	2.4571808E-10
SD3.mgf	index=6434	-1	Sludge250111-Plate1-10AB, Cmpd 8112, +MSn(971.9245), 33.01 min	CID	971.9245	0	-1.5699538	2	SMTDGYVSLEGIDNNGDR	peptide14948611(pre=-,post=-)	143	121	5.947663E-19	2.5082578E-10
SD3.mgf	index=167947	-1	Sludge250111-Plate1-1CD, Cmpd 10059, +MSn(789.8818), 39.62 min	CID	789.8818	0	-1.1590675	2	MLQEAVDALFDNGR	peptide12387044(pre=-,post=-)	106	103	5.954573E-19	2.4822894E-10
SD3.mgf	index=6263	-1	Sludge250111-Plate1-10AB, Cmpd 7924, +MSn(845.8698), 32.35 min	CID	845.8698	0	-11.112005	4	DGYIDHFQAIHAGEGEEAGGGAQGEDAIWSHR	peptide16858082(pre=-,post=-)	145	86	5.958057E-19	2.529213E-10
SD3.mgf	index=168827	-1	Sludge250111-Plate1-1CD, Cmpd 11069, +MSn(964.4823), 43.28 min	CID	964.4823	0	0.12656565	3	LSGGAQADDFIFALGNYGIADGVDVIHR	peptide16687400(pre=-,post=-)	123	85	5.9823966E-19	2.5379612E-10
SD3.mgf	index=20110	-1	Sludge250111-Plate1-10CD, Cmpd 9031, +MSn(1017.5474), 37.10 min	CID	1017.5474	0	10.856972	2	VTAAGPGNYQVEFIGALAQK	peptide15639796(pre=-,post=-)	97	84	5.9843994E-19	2.5295457E-10
SD3.mgf	index=73469	-1	Sludge250111-Plate1-11CD, Cmpd 9260, +MSn(978.4878), 38.56 min	CID	978.4878	0	2.5574646	3	LGQAGLDSLTISYDEFHADDVPLDTIK	peptide16613380(pre=-,post=-)	78	54	5.9857457E-19	2.5387925E-10
SD3.mgf	index=271517	-1	Sludge250111-Plate1-3CD, Cmpd 8874, +MSn(989.4877), 36.61 min	CID	989.4877	0	10.424636	2	EIELEDPYENMGAQLVK	peptide14221183(pre=-,post=-)	117	97	6.0486036E-19	2.5467264E-10
SD3.mgf	index=131436	-1	Sludge250111-Plate1-12EF, Cmpd 5963, +MSn(735.8904), 25.97 min	CID	735.8904	0	5.1423407	2	VNVIGGGESGQAGAVR	peptide14095666(pre=-,post=-)	125	115	6.0624853E-19	2.5477667E-10
SD3.mgf	index=20340	-1	Sludge250111-Plate1-10CD, Cmpd 9284, +MSn(893.4313), 38.01 min	CID	893.4313	0	0.6148394	2	ELESFAAFGSDLDAVSK	peptide14222909(pre=-,post=-)	82	75	6.0684544E-19	2.5550848E-10
SD3.mgf	index=598104	-1	Sludge250111-Plate1-9GH, Cmpd 8319, +MSn(852.4604), 34.04 min	CID	852.4604	0	8.090732	2	AEVATELTGM+15.995GIQVLR	peptide13553756(pre=-,post=-)	81	75	6.074831E-19	2.552955E-10
SD3.mgf	index=446827	-1	Sludge250111-Plate1-6GH, Cmpd 8284, +MSn(979.4944), 34.31 min	CID	979.4944	0	8.163059	2	NYGTVDGTFYAAPLGANVK	peptide15245562(pre=-,post=-)	86	71	6.0837423E-19	2.5687757E-10
SD3.mgf	index=178211	-1	Sludge250111-Plate1-1EF, Cmpd 8079, +MSn(867.9443), 33.08 min	CID	867.9443	0	-6.3288965	2	FTPSGQAVANFGVAVNR	peptide14258393(pre=-,post=-)	109	102	6.1572745E-19	2.5924818E-10
SD3.mgf	index=538828	-1	Sludge250111-Plate1-8EF, Cmpd 8207, +MSn(877.9399), 33.66 min	CID	877.9399	0	0.9732933	2	VYVGNLSFGATEDQVR	peptide14110871(pre=-,post=-)	153	137	6.165505E-19	2.591061E-10
SD3.mgf	index=475228	-1	Sludge250111-Plate1-7CD, Cmpd 8802, +MSn(1072.6052), 37.39 min	CID	1072.6052	0	11.49467	2	M+15.995PLALAVNYGAGPIAAGVTLTK	peptide15994478(pre=-,post=-)	106	89	6.165853E-19	2.6102193E-10
SD3.mgf	index=134083	-1	Sludge250111-Plate1-12EF, Cmpd 8875, +MSn(821.9343), 36.58 min	CID	821.9343	0	-2.0049605	2	QLVIDIADSDDAVLR	peptide13309610(pre=-,post=-)	115	114	6.165885E-19	2.5825483E-10
SD3.mgf	index=501646	-1	Sludge250111-Plate1-7GH, Cmpd 8065, +MSn(697.3331), 33.05 min	CID	697.3331	0	-0.4376325	3	VAELYDMIHPGEGDTSTVR	peptide15339335(pre=-,post=-)	82	72	6.168195E-19	2.6044347E-10
SD3.mgf	index=346351	-1	Sludge250111-Plate1-4GH, Cmpd 7090, +MSn(914.9619), 31.30 min	CID	914.9619	0	7.0710835	2	LAVAAADQGSDDAEQLVR	peptide14807415(pre=-,post=-)	167	138	6.1687914E-19	2.6015126E-10
SD3.mgf	index=57553	-1	Sludge250111-Plate1-11AB, Cmpd 6428, +MSn(759.8767), 27.91 min	CID	759.8767	0	4.417754	2	AAAAGALGTDDTDLTR	peptide13545669(pre=-,post=-)	104	101	6.183842E-19	2.598767E-10
SD3.mgf	index=46505	-1	Sludge250111-Plate1-10GH, Cmpd 9195, +MSn(987.9799), 37.71 min	CID	987.9799	0	2.4093373	2	TLEQLGYTDVTSMAGGFGK	peptide15327093(pre=-,post=-)	131	98	6.2119987E-19	2.6229305E-10
SD3.mgf	index=420466	-1	Sludge250111-Plate1-6CD, Cmpd 6372, +MSn(783.3889), 28.02 min	CID	783.3889	0	0.7791175	2	SPATTESVSVPAEYK	peptide13373854(pre=-,post=-)	94	89	6.222997E-19	2.6064695E-10
SD3.mgf	index=397190	-1	Sludge250111-Plate1-5GH, Cmpd 8224, +MSn(905.4586), 35.38 min	CID	905.4586	0	-1.6851972	2	VLGSLSYGAGGWESASIR	peptide15007862(pre=-,post=-)	108	99	6.2568505E-19	2.6386487E-10
SD3.mgf	index=69678	-1	Sludge250111-Plate1-11CD, Cmpd 5090, +MSn(572.2744), 23.48 min	CID	572.2744	0	0.5332686	3	GVVMNPVDHPHGGGEGR	peptide14288092(pre=-,post=-)	114	99	6.265932E-19	2.6382313E-10
SD3.mgf	index=7500	-1	Sludge250111-Plate1-10AB, Cmpd 9284, +MSn(939.4019), 37.11 min	CID	939.4019	1	-4.9822164	3	NWDGNSTDDNATYWVPDFNTAHFK	peptide16322194(pre=-,post=-)	102	75	6.267522E-19	2.6558455E-10
SD3.mgf	index=270749	-1	Sludge250111-Plate1-3CD, Cmpd 8026, +MSn(1009.0352), 33.57 min	CID	1009.0352	0	4.7786245	2	VLVVGNPC+57.021NTNAYIAAAAAK	peptide15634778(pre=-,post=-)	121	96	6.2834656E-19	2.655958E-10
SD3.mgf	index=596709	-1	Sludge250111-Plate1-9GH, Cmpd 6784, +MSn(699.3782), 28.52 min	CID	699.3782	0	7.679872	2	QNNPILTGEAGVGK	peptide12525105(pre=-,post=-)	66	66	6.296856E-19	2.6249772E-10
SD3.mgf	index=422617	-1	Sludge250111-Plate1-6CD, Cmpd 8738, +MSn(1010.0421), 36.37 min	CID	1010.0421	0	8.157891	2	TSDVAGDGTTTATVLAQAIVK	peptide15857153(pre=-,post=-)	108	95	6.3105935E-19	2.669685E-10
SD3.mgf	index=133975	-1	Sludge250111-Plate1-12EF, Cmpd 8756, +MSn(722.3932), 36.15 min	CID	722.3932	0	7.0127373	2	DIAEAITAAGVAVDK	peptide12897528(pre=-,post=-)	71	68	6.3217165E-19	2.6478175E-10
SD3.mgf	index=71468	-1	Sludge250111-Plate1-11CD, Cmpd 7059, +MSn(841.4461), 30.63 min	CID	841.4461	0	5.585305	2	LVSQIDPQASNPLDGK	peptide13852529(pre=-,post=-)	90	84	6.3913087E-19	2.6859553E-10
SD3.mgf	index=447462	-1	Sludge250111-Plate1-6GH, Cmpd 9000, +MSn(879.8975), 36.76 min	CID	879.8975	0	0.41619742	2	VLGWYDNEWGYSNR	peptide12727673(pre=-,post=-)	97	92	6.4759076E-19	2.6996186E-10
SD3.mgf	index=422978	-1	Sludge250111-Plate1-6CD, Cmpd 9136, +MSn(1063.0485), 37.78 min	CID	1063.0485	0	5.856386	2	TSDLAGDGTTTATVLAQAIYR	peptide15857133(pre=-,post=-)	116	99	6.4845966E-19	2.743297E-10
SD3.mgf	index=257701	-1	Sludge250111-Plate1-3AB, Cmpd 8138, +MSn(922.999), 36.02 min	CID	922.999	0	2.3144503	2	GITGGTGPGLFSPTQIVSR	peptide15134049(pre=-,post=-)	220	169	6.4885107E-19	2.7396835E-10
SD3.mgf	index=309431	-1	Sludge250111-Plate1-4AB, Cmpd 8372, +MSn(905.4368), 33.20 min	CID	905.4368	-1	-13.307013	2	VAYVTGGMGGIGTAIC+57.021QR	peptide14996667(pre=-,post=-)	128	113	6.495872E-19	2.7394495E-10
SD3.mgf	index=436411	-1	Sludge250111-Plate1-6EF, Cmpd 10983, +MSn(831.4162), 44.71 min	CID	831.4162	0	-2.9364343	3	EGIEQFIVEQLHSYQATLSGSR	peptide15919935(pre=-,post=-)	133	103	6.4961327E-19	2.750038E-10
SD3.mgf	index=133328	-1	Sludge250111-Plate1-12EF, Cmpd 8044, +MSn(995.0159), 33.55 min	CID	995.0159	0	5.5820518	2	SASVLALTTVNEGDNADLAK	peptide15577867(pre=-,post=-)	113	98	6.497974E-19	2.7466288E-10
SD3.mgf	index=432961	-1	Sludge250111-Plate1-6EF, Cmpd 6810, +MSn(814.4302), 29.98 min	CID	814.4302	0	8.093819	2	LAAADSGAQDQGAALLR	peptide14346470(pre=-,post=-)	137	128	6.5001786E-19	2.736859E-10
SD3.mgf	index=46288	-1	Sludge250111-Plate1-10GH, Cmpd 8956, +MSn(1259.1219), 36.85 min	CID	1259.122	0	5.9139094	2	EAGNNPVLTGGDLATAFNNDANTLK	peptide16391818(pre=-,post=-)	115	82	6.5259634E-19	2.7663347E-10
SD3.mgf	index=257840	-1	Sludge250111-Plate1-3AB, Cmpd 8292, +MSn(924.4626), 36.55 min	CID	924.4626	0	2.4428315	2	TPEGVSLFAVDGDASGLGR	peptide15330814(pre=-,post=-)	183	165	6.571179E-19	2.7745894E-10
SD3.mgf	index=585177	-1	Sludge250111-Plate1-9EF, Cmpd 7054, +MSn(750.6195), 30.21 min	CID	750.6195	0	0.32525226	3	YDSSFTWC+57.021C+57.021SPNDTHGC+57.021R	peptide15031974(pre=-,post=-)	90	75	6.589606E-19	2.778979E-10
SD3.mgf	index=296271	-1	Sludge250111-Plate1-3GH, Cmpd 8185, +MSn(1067.0308), 34.97 min	CID	1067.0308	0	3.8896787	2	LFTDDGDAVPVTVVDVSNNR	peptide15502193(pre=-,post=-)	163	138	6.6004453E-19	2.7899422E-10
SD3.mgf	index=434714	-1	Sludge250111-Plate1-6EF, Cmpd 8738, +MSn(777.6755), 36.66 min	CID	777.6755	1	-4.134355	3	AFVHWYVGEGMEEGEFSEAR	peptide15386205(pre=-,post=-)	77	62	6.6081143E-19	2.7931837E-10
SD3.mgf	index=272876	-1	Sludge250111-Plate1-3CD, Cmpd 10380, +MSn(927.9485), 42.09 min	CID	927.9485	0	1.5128111	2	ELAAFAQFASDLDEATR	peptide14222577(pre=-,post=-)	173	153	6.623469E-19	2.7887698E-10
SD3.mgf	index=436205	-1	Sludge250111-Plate1-6EF, Cmpd 10552, +MSn(870.4777), 43.14 min	CID	870.4777	0	3.2253854	2	EELLPALDTLAGDLAAK	peptide14217823(pre=-,post=-)	102	86	6.6238504E-19	2.7889305E-10
SD3.mgf	index=490595	-1	Sludge250111-Plate1-7EF, Cmpd 10058, +MSn(858.4465), 38.17 min	CID	858.4465	-1	5.0794497	2	YLGDPEQIAAAAEAVAK	peptide14628988(pre=-,post=-)	110	93	6.643304E-19	2.7971214E-10
SD3.mgf	index=460369	-1	Sludge250111-Plate1-7AB, Cmpd 7787, +MSn(862.4056), 32.52 min	CID	862.4056	-1	9.512325	2	AGEGDC+57.021FVAAGVETVSR	peptide14155360(pre=-,post=-)	101	93	6.681529E-19	2.8132158E-10
SD3.mgf	index=31897	-1	Sludge250111-Plate1-10EF, Cmpd 7889, +MSn(835.9581), 32.34 min	CID	835.9581	0	7.8123684	2	TLAINVEGELPAGSTAK	peptide14559513(pre=-,post=-)	84	78	6.688948E-19	2.8163394E-10
SD3.mgf	index=59499	-1	Sludge250111-Plate1-11AB, Cmpd 8568, +MSn(863.4018), 35.37 min	CID	863.4018	0	-5.443215	3	GFVETDINPHVDEWETAGTFPAR	peptide16124099(pre=-,post=-)	107	73	6.6961904E-19	2.8362138E-10
SD3.mgf	index=335459	-1	Sludge250111-Plate1-4EF, Cmpd 8642, +MSn(941.946), 34.43 min	CID	941.946	0	-6.5444417	2	TETSWAHFVYEGNTIK	peptide14039066(pre=-,post=-)	91	81	6.71398E-19	2.821558E-10
SD3.mgf	index=524946	-1	Sludge250111-Plate1-8CD, Cmpd 5817, +MSn(813.9022), 25.78 min	CID	813.9022	0	6.2242727	2	SPTGSTPHQFTDVPR	peptide13377592(pre=-,post=-)	130	122	6.736771E-19	2.8216607E-10
SD3.mgf	index=432036	-1	Sludge250111-Plate1-6EF, Cmpd 5788, +MSn(882.4044), 26.29 min	CID	882.4044	0	-2.005901	2	IEAGQPTVC+57.021SETC+57.021VGR	peptide13746114(pre=-,post=-)	110	98	6.7530865E-19	2.8379926E-10
SD3.mgf	index=422735	-1	Sludge250111-Plate1-6CD, Cmpd 8869, +MSn(948.4979), 36.84 min	CID	948.4979	0	9.330732	2	YGIASTILEGSDTVGGISR	peptide15371899(pre=-,post=-)	197	174	6.755533E-19	2.85243E-10
SD3.mgf	index=307739	-1	Sludge250111-Plate1-4AB, Cmpd 6511, +MSn(542.9347), 26.35 min	CID	542.9347	0	1.5738422	3	SPTGSTPHQFTDVPR	peptide13377592(pre=-,post=-)	122	120	6.7716226E-19	2.8362582E-10
SD3.mgf	index=408658	-1	Sludge250111-Plate1-6AB, Cmpd 7415, +MSn(647.3239), 32.13 min	CID	647.3239	0	3.300106	3	INILDTPGHADFGGEVER	peptide14791251(pre=-,post=-)	96	84	6.7926076E-19	2.864589E-10
SD3.mgf	index=110368	-1	Sludge250111-Plate1-12AB, Cmpd 8743, +MSn(936.4375), 36.22 min	CID	936.4375	0	0.32589027	2	VNNASWFNLGYGSSAER	peptide14597863(pre=-,post=-)	109	97	6.812441E-19	2.8683353E-10
SD3.mgf	index=475000	-1	Sludge250111-Plate1-7CD, Cmpd 8551, +MSn(650.0029), 36.49 min	CID	650.0029	0	-1.1267965	3	FLSQPFHVAEVFTGSPGK	peptide14724433(pre=-,post=-)	89	75	6.8174277E-19	2.8750563E-10
SD3.mgf	index=502846	-1	Sludge250111-Plate1-7GH, Cmpd 9386, +MSn(690.0402), 37.74 min	CID	690.0402	0	4.864861	3	AVHEAILEDLVYPSDVIGK	peptide15067671(pre=-,post=-)	78	70	6.8360806E-19	2.8864403E-10
SD3.mgf	index=47386	-1	Sludge250111-Plate1-10GH, Cmpd 10170, +MSn(824.7534), 41.26 min	CID	824.7534	0	3.70022	3	AGTGPIAELITAYSDHADTLSAAAR	peptide16378519(pre=-,post=-)	127	104	6.8429953E-19	2.9007238E-10
SD3.mgf	index=575357	-1	Sludge250111-Plate1-9CD, Cmpd 9348, +MSn(856.4139), 38.63 min	CID	856.4139	0	-4.774953	2	GYAEDLVINFAADGTR	peptide13718590(pre=-,post=-)	110	100	6.8599613E-19	2.882907E-10
SD3.mgf	index=383320	-1	Sludge250111-Plate1-5EF, Cmpd 6543, +MSn(868.4103), 25.59 min	CID	868.4103	0	2.249086	2	EGGTLTTNASGEVTADGR	peptide14700494(pre=-,post=-)	148	132	6.8663487E-19	2.8956873E-10
SD3.mgf	index=47102	-1	Sludge250111-Plate1-10GH, Cmpd 9854, +MSn(984.4821), 40.11 min	CID	984.4821	-1	-4.9892774	2	ELLSSYNFPGDDIPFVR	peptide14223669(pre=-,post=-)	127	117	6.8703554E-19	2.89272E-10
SD3.mgf	index=395811	-1	Sludge250111-Plate1-5GH, Cmpd 6706, +MSn(552.937), 29.95 min	CID	552.937	0	-2.7595813	3	MLLPDTVGTGGDSHTR	peptide13863721(pre=-,post=-)	73	67	6.8779375E-19	2.8904615E-10
SD3.mgf	index=145550	-1	Sludge250111-Plate1-12GH, Cmpd 8346, +MSn(906.9818), 34.24 min	CID	906.9818	0	6.2584553	2	AANDTGSPEVQVALLTAR	peptide14641274(pre=-,post=-)	151	124	6.8913285E-19	2.906222E-10
SD3.mgf	index=47350	-1	Sludge250111-Plate1-10GH, Cmpd 10127, +MSn(952.9927), 41.10 min	CID	952.9927	0	7.365319	2	EPAVFLFDEPLSNLDAK	peptide14226125(pre=-,post=-)	85	80	6.8987396E-19	2.904671E-10
SD3.mgf	index=444368	-1	Sludge250111-Plate1-6GH, Cmpd 5564, +MSn(745.3625), 24.93 min	CID	745.3625	0	-2.9479067	3	SLVVHPGSTTHSQLNDEEQR	peptide15591813(pre=-,post=-)	111	90	6.908911E-19	2.9203273E-10
SD3.mgf	index=109625	-1	Sludge250111-Plate1-12AB, Cmpd 7926, +MSn(664.3654), 33.26 min	CID	664.3654	0	3.7666783	3	VPM+15.995AGSTIVHPIIGELGAGR	peptide15636789(pre=-,post=-)	131	119	6.910254E-19	2.9208952E-10
SD3.mgf	index=432693	-1	Sludge250111-Plate1-6EF, Cmpd 6515, +MSn(791.3459), 28.92 min	CID	791.3459	0	-4.473421	2	TLATEEDTSWEDGK	peptide12666461(pre=-,post=-)	90	89	6.916545E-19	2.8833078E-10
SD3.mgf	index=524697	-1	Sludge250111-Plate1-8CD, Cmpd 5543, +MSn(584.6167), 24.78 min	CID	584.6167	0	-0.31320593	3	NNPYAGWHHAQTTVR	peptide13231583(pre=-,post=-)	102	94	6.927782E-19	2.9016647E-10
SD3.mgf	index=335049	-1	Sludge250111-Plate1-4EF, Cmpd 8190, +MSn(839.9124), 32.79 min	CID	839.9124	0	-6.394785	2	FSLPDTANADAISAASK	peptide14255857(pre=-,post=-)	100	91	6.9403793E-19	2.922203E-10
SD3.mgf	index=422422	-1	Sludge250111-Plate1-6CD, Cmpd 8524, +MSn(742.9116), 35.63 min	CID	742.9116	0	6.1617894	2	LAGVLDNLGISAEGR	peptide13110438(pre=-,post=-)	113	110	6.9420047E-19	2.9076216E-10
SD3.mgf	index=44999	-1	Sludge250111-Plate1-10GH, Cmpd 7524, +MSn(690.0292), 31.87 min	CID	690.0292	0	4.1573086	3	LLTATADHC+57.021VSIYLPTHR	peptide14828729(pre=-,post=-)	106	100	6.958767E-19	2.9346622E-10
SD3.mgf	index=489524	-1	Sludge250111-Plate1-7EF, Cmpd 8880, +MSn(816.9213), 33.89 min	CID	816.9213	0	5.6035533	2	IVVGMDGSDASIEALR	peptide13786032(pre=-,post=-)	109	104	6.9719104E-19	2.9299538E-10
SD3.mgf	index=490489	-1	Sludge250111-Plate1-7EF, Cmpd 9941, +MSn(873.09), 37.74 min	CID	873.09	0	4.8236103	3	ATQQDPWQEFASAHQVGELVYGR	peptide16093555(pre=-,post=-)	123	88	6.9961773E-19	2.9632752E-10
SD3.mgf	index=503551	-1	Sludge250111-Plate1-7GH, Cmpd 10167, +MSn(750.4526), 40.58 min	CID	750.4526	0	2.2772768	2	IGGTPAVLLGLAYVR	peptide13063838(pre=-,post=-)	104	104	7.028789E-19	2.943971E-10
SD3.mgf	index=16565	-1	Sludge250111-Plate1-10CD, Cmpd 5131, +MSn(483.9331), 23.35 min	CID	483.9331	0	2.6485927	3	LTGNSHQLPVNAAK	peptide12361074(pre=-,post=-)	91	91	7.0674937E-19	2.9462338E-10
SD3.mgf	index=7504	-1	Sludge250111-Plate1-10AB, Cmpd 9289, +MSn(939.0711), 37.13 min	CID	939.0711	0	-1.1049179	3	NWDGNSTDDNATYWVPDFNTAHFK	peptide16322194(pre=-,post=-)	110	76	7.0814296E-19	3.0007366E-10
SD3.mgf	index=219565	-1	Sludge250111-Plate1-2CD, Cmpd 11252, +MSn(1027.5936), 42.70 min	CID	1027.5936	0	7.4839773	2	GFTIGGTVPVGPVALTLDIAR	peptide15717783(pre=-,post=-)	149	132	7.0841697E-19	2.9969452E-10
SD3.mgf	index=97836	-1	Sludge250111-Plate1-11GH, Cmpd 8577, +MSn(935.4353), 36.14 min	CID	935.4353	0	14.746235	2	M+15.995SM+15.995NPFDEIAVEEAVR	peptide13867895(pre=-,post=-)	97	90	7.089055E-19	2.979184E-10
SD3.mgf	index=97081	-1	Sludge250111-Plate1-11GH, Cmpd 7745, +MSn(841.8887), 33.18 min	CID	841.8887	0	-1.8124441	2	EM+15.995GAAVGTAYTYFASK	peptide13640967(pre=-,post=-)	98	93	7.099005E-19	2.9833655E-10
SD3.mgf	index=537819	-1	Sludge250111-Plate1-8EF, Cmpd 7097, +MSn(725.9861), 29.67 min	CID	725.9861	0	1.7655166	3	AYVHTDGVLYYC+57.021NAGDDSR	peptide15069853(pre=-,post=-)	90	79	7.1294025E-19	3.0102912E-10
SD3.mgf	index=6143	-1	Sludge250111-Plate1-10AB, Cmpd 7792, +MSn(807.0481), 31.89 min	CID	807.0481	0	1.0587883	3	THSQTSGWSLTEQDPYNNVVR	peptide15851539(pre=-,post=-)	103	80	7.1335446E-19	3.0178332E-10
SD3.mgf	index=58452	-1	Sludge250111-Plate1-11AB, Cmpd 7416, +MSn(773.3943), 31.37 min	CID	773.3943	-1	-3.0377445	2	TLGNVIC+57.021AEGGASLGK	peptide14049592(pre=-,post=-)	77	71	7.13667E-19	2.9991942E-10
SD3.mgf	index=540915	-1	Sludge250111-Plate1-8EF, Cmpd 10517, +MSn(964.4814), 42.12 min	CID	964.4814	0	-0.8226767	3	LSGGAQADDFIFALGNYGIADGVDVIHR	peptide16687400(pre=-,post=-)	111	84	7.1540406E-19	3.0350172E-10
SD3.mgf	index=34072	-1	Sludge250111-Plate1-10EF, Cmpd 10288, +MSn(1205.1154), 40.73 min	CID	1205.1154	0	6.17894	2	FDGALNVDITEFQTNLVPYPR	peptide15701801(pre=-,post=-)	156	122	7.1601276E-19	3.029079E-10
SD3.mgf	index=244949	-1	Sludge250111-Plate1-2GH, Cmpd 8301, +MSn(788.8709), 33.26 min	CID	788.8709	0	4.255383	2	AAYEYALEYAQER	peptide10818521(pre=-,post=-)	92	92	7.162848E-19	2.9411004E-10
SD3.mgf	index=421544	-1	Sludge250111-Plate1-6CD, Cmpd 7558, +MSn(915.4479), 32.25 min	CID	915.4479	0	0.4667074	2	DTTTIVDGAGNPDEVLGR	peptide14694555(pre=-,post=-)	102	91	7.180703E-19	3.0282574E-10
SD3.mgf	index=408716	-1	Sludge250111-Plate1-6AB, Cmpd 7479, +MSn(807.0486), 32.36 min	CID	807.0486	0	1.6638103	3	THSQTSGWSLTEQDPYNNVVR	peptide15851539(pre=-,post=-)	93	75	7.214149E-19	3.051933E-10
SD3.mgf	index=96305	-1	Sludge250111-Plate1-11GH, Cmpd 6892, +MSn(913.9527), 30.12 min	CID	913.9527	0	5.075422	2	VAYVTGGM+15.995GGIGTAIC+57.021QR	peptide14996667(pre=-,post=-)	127	108	7.2361807E-19	3.0516537E-10
SD3.mgf	index=294165	-1	Sludge250111-Plate1-3GH, Cmpd 5866, +MSn(726.3161), 26.58 min	CID	726.3161	0	-0.3361354	2	EGVC+57.021GSDAMNINGK	peptide12047975(pre=-,post=-)	78	77	7.2392495E-19	3.0178338E-10
SD3.mgf	index=492192	-1	Sludge250111-Plate1-7EF, Cmpd 12179, +MSn(1063.075), 45.96 min	CID	1063.075	0	4.593124	2	VDANLIYANGPVAVALSYFK	peptide15626358(pre=-,post=-)	92	75	7.268022E-19	3.0721203E-10
SD3.mgf	index=31814	-1	Sludge250111-Plate1-10EF, Cmpd 7798, +MSn(628.684), 32.04 min	CID	628.684	0	1.9416837	3	AEGIVPAPEPTHAIAAAIR	peptide15050101(pre=-,post=-)	109	94	7.269559E-19	3.0694702E-10
SD3.mgf	index=447316	-1	Sludge250111-Plate1-6GH, Cmpd 8837, +MSn(1076.0227), 36.19 min	CID	1076.0227	0	-0.22689165	2	IALGAFC+57.021VSEPDAGSDVSSLR	peptide15735520(pre=-,post=-)	166	151	7.276434E-19	3.078282E-10
SD3.mgf	index=373020	-1	Sludge250111-Plate1-5CD, Cmpd 9845, +MSn(865.4142), 37.86 min	CID	865.4142	0	-3.9495022	2	EDLDYYSVIETNLR	peptide12042136(pre=-,post=-)	76	75	7.280236E-19	3.0349198E-10
SD3.mgf	index=31412	-1	Sludge250111-Plate1-10EF, Cmpd 7355, +MSn(923.4431), 30.53 min	CID	923.4431	0	4.164015	2	QSSAPTELGGVEIDADEK	peptide14920210(pre=-,post=-)	79	71	7.2847227E-19	3.0721248E-10
SD3.mgf	index=245816	-1	Sludge250111-Plate1-2GH, Cmpd 9272, +MSn(819.4017), 36.75 min	CID	819.4017	0	2.6070683	2	ALGGPFTNLSDADFGR	peptide13565018(pre=-,post=-)	85	83	7.2883065E-19	3.0629196E-10
SD3.mgf	index=528386	-1	Sludge250111-Plate1-8CD, Cmpd 9602, +MSn(704.3563), 39.65 min	CID	704.3563	0	-2.1663404	3	DLTISLLDEAHNPVMTWR	peptide14690266(pre=-,post=-)	77	72	7.30003E-19	3.0785802E-10
SD3.mgf	index=246880	-1	Sludge250111-Plate1-2GH, Cmpd 10456, +MSn(1048.1638), 41.07 min	CID	1048.1638	0	2.6786125	3	C+57.021PEALFQPSFLGMESAGIHETTFNSIMK	peptide16662024(pre=-,post=-)	72	49	7.3059383E-19	3.0994582E-10
SD3.mgf	index=8480	-1	Sludge250111-Plate1-10AB, Cmpd 10365, +MSn(751.0254), 41.05 min	CID	751.0254	0	1.3815765	3	FAVLTDILGDEDHLGDMDFK	peptide15431115(pre=-,post=-)	102	90	7.309572E-19	3.089683E-10
SD3.mgf	index=419489	-1	Sludge250111-Plate1-6CD, Cmpd 5297, +MSn(794.8827), 24.11 min	CID	794.8827	0	1.2285633	2	AVNDSLSGGGNADQVGK	peptide14177486(pre=-,post=-)	99	90	7.3198314E-19	3.081969E-10
SD3.mgf	index=295778	-1	Sludge250111-Plate1-3GH, Cmpd 7640, +MSn(778.3364), 33.05 min	CID	778.3364	1	-2.3264778	3	IGEVHDGAATMDWMEQEQER	peptide15477917(pre=-,post=-)	93	71	7.32049E-19	3.094298E-10
SD3.mgf	index=396398	-1	Sludge250111-Plate1-5GH, Cmpd 7352, +MSn(520.275), 32.28 min	CID	520.275	0	1.2904475	3	EAIADAANAVAHHLR	peptide12913971(pre=-,post=-)	120	114	7.374186E-19	3.0886388E-10
SD3.mgf	index=70480	-1	Sludge250111-Plate1-11CD, Cmpd 5972, +MSn(989.0159), 26.69 min	CID	989.0159	0	4.9370656	2	LGGGLVVTNHDNGGVASQGPK	peptide15760502(pre=-,post=-)	165	138	7.4141067E-19	3.1365247E-10
SD3.mgf	index=460524	-1	Sludge250111-Plate1-7AB, Cmpd 7958, +MSn(1009.0347), 33.12 min	CID	1009.0347	0	4.294713	2	VLVVGNPC+57.021NTNAYIAAAAAK	peptide15634778(pre=-,post=-)	127	105	7.416577E-19	3.134913E-10
SD3.mgf	index=110146	-1	Sludge250111-Plate1-12AB, Cmpd 8499, +MSn(841.474), 35.34 min	CID	841.474	0	10.44495	2	LLDQGQAGDNVGLLLR	peptide13817387(pre=-,post=-)	135	124	7.421128E-19	3.118738E-10
SD3.mgf	index=346588	-1	Sludge250111-Plate1-4GH, Cmpd 7351, +MSn(966.0039), 32.25 min	CID	966.0039	0	1.9586811	2	SLEAEQTTASGLVIPDTAK	peptide15296547(pre=-,post=-)	74	65	7.441215E-19	3.1419498E-10
SD3.mgf	index=421087	-1	Sludge250111-Plate1-6CD, Cmpd 7055, +MSn(743.8793), 30.46 min	CID	743.8793	0	1.0666487	2	EEIANVAAISAQDR	peptide12043381(pre=-,post=-)	90	89	7.456112E-19	3.1082373E-10
SD3.mgf	index=433613	-1	Sludge250111-Plate1-6EF, Cmpd 7527, +MSn(904.4489), 32.53 min	CID	904.4489	0	2.429403	2	GSFDPANAATAYSPPTIK	peptide14752607(pre=-,post=-)	97	86	7.4687854E-19	3.149748E-10
SD3.mgf	index=515360	-1	Sludge250111-Plate1-8AB, Cmpd 8655, +MSn(890.7533), 35.47 min	CID	890.7533	0	6.2354345	3	AGAYQALADEC+57.021AAMNPDDLLAQHPK	peptide16378024(pre=-,post=-)	109	81	7.469721E-19	3.1663905E-10
SD3.mgf	index=247193	-1	Sludge250111-Plate1-2GH, Cmpd 10800, +MSn(824.7502), 42.33 min	CID	824.7502	0	-0.2220132	3	AGTGPIAELITAYSDHADTLSAAAR	peptide16378519(pre=-,post=-)	102	85	7.473984E-19	3.168198E-10
SD3.mgf	index=397289	-1	Sludge250111-Plate1-5GH, Cmpd 8333, +MSn(874.9659), 35.77 min	CID	874.9659	0	3.83666	2	VIASDAIDAAQTYAALR	peptide14589461(pre=-,post=-)	148	122	7.474241E-19	3.146982E-10
SD3.mgf	index=110964	-1	Sludge250111-Plate1-12AB, Cmpd 9400, +MSn(890.9619), 38.62 min	CID	890.9619	0	0.890563	2	TLINNMVLGVTEGYEK	peptide14049988(pre=-,post=-)	98	89	7.489788E-19	3.1475925E-10
SD3.mgf	index=433798	-1	Sludge250111-Plate1-6EF, Cmpd 7730, +MSn(915.9232), 33.23 min	CID	915.9232	0	3.5318186	2	GELGC+57.021YLVSDGSGTPYR	peptide14267645(pre=-,post=-)	115	108	7.495957E-19	3.1561256E-10
SD3.mgf	index=408539	-1	Sludge250111-Plate1-6AB, Cmpd 7284, +MSn(654.6559), 31.66 min	CID	654.6559	0	-3.729283	3	VAFVDVPYNHEDVGVSSK	peptide14995199(pre=-,post=-)	104	83	7.500591E-19	3.163161E-10
SD3.mgf	index=17946	-1	Sludge250111-Plate1-10CD, Cmpd 6650, +MSn(724.3648), 28.78 min	CID	724.3648	0	3.2861605	2	VAVFAEGEQAEAAR	peptide12703466(pre=-,post=-)	89	85	7.504503E-19	3.1284103E-10
SD3.mgf	index=215625	-1	Sludge250111-Plate1-2CD, Cmpd 6900, +MSn(853.8716), 27.75 min	CID	853.8716	0	-2.7162511	2	AYYDYQNSQGGIDGR	peptide12861353(pre=-,post=-)	93	88	7.517424E-19	3.1486333E-10
SD3.mgf	index=258028	-1	Sludge250111-Plate1-3AB, Cmpd 8498, +MSn(834.4386), 37.28 min	CID	834.4386	-1	-10.929773	2	LLDQAEAGDNIGALLR	peptide13817371(pre=-,post=-)	109	108	7.532718E-19	3.165634E-10
SD3.mgf	index=335990	-1	Sludge250111-Plate1-4EF, Cmpd 9227, +MSn(777.4006), 36.56 min	CID	777.4006	0	-1.256188	2	VSTGPDVYTAIAGFR	peptide13492605(pre=-,post=-)	99	96	7.536799E-19	3.1567482E-10
SD3.mgf	index=587683	-1	Sludge250111-Plate1-9EF, Cmpd 9811, +MSn(988.5024), 40.35 min	CID	988.5024	0	0.18523526	2	LLEVFSDVNAAEAVVEDR	peptide14824255(pre=-,post=-)	134	112	7.5371617E-19	3.1785838E-10
SD3.mgf	index=526645	-1	Sludge250111-Plate1-8CD, Cmpd 7686, +MSn(839.9225), 32.64 min	CID	839.9225	0	5.595437	2	FSLPDTANADAISAASK	peptide14255857(pre=-,post=-)	102	92	7.5384997E-19	3.174038E-10
SD3.mgf	index=31955	-1	Sludge250111-Plate1-10EF, Cmpd 7953, +MSn(947.4656), 32.55 min	CID	947.4656	0	2.641202	2	VLSTNVGDDNAEGIFTGGK	peptide15351403(pre=-,post=-)	108	92	7.573278E-19	3.1977118E-10
SD3.mgf	index=217882	-1	Sludge250111-Plate1-2CD, Cmpd 9384, +MSn(874.4645), 36.08 min	CID	874.4645	0	-9.213143	2	LVPGYEAPVNLVYSAR	peptide13851883(pre=-,post=-)	99	86	7.5991646E-19	3.1935582E-10
SD3.mgf	index=44460	-1	Sludge250111-Plate1-10GH, Cmpd 6931, +MSn(760.3729), 29.87 min	CID	760.3729	0	4.174059	2	FVVGGPQGDC+57.021GLTGR	peptide12981365(pre=-,post=-)	112	109	7.634297E-19	3.1975847E-10
SD3.mgf	index=132409	-1	Sludge250111-Plate1-12EF, Cmpd 7034, +MSn(725.9858), 29.88 min	CID	725.9858	0	1.3451556	3	AYVHTDGVLYYC+57.021NAGDDSR	peptide15069853(pre=-,post=-)	86	76	7.6484263E-19	3.229442E-10
SD3.mgf	index=598443	-1	Sludge250111-Plate1-9GH, Cmpd 8693, +MSn(895.9553), 35.40 min	CID	895.9553	0	6.403602	2	SYELPDGQVITIGNER	peptide14030376(pre=-,post=-)	115	109	7.6661197E-19	3.221696E-10
SD3.mgf	index=584164	-1	Sludge250111-Plate1-9EF, Cmpd 5939, +MSn(860.4424), 26.09 min	CID	860.4424	0	0.8512162	2	AAVTPTNTLATSTDASAK	peptide14642150(pre=-,post=-)	126	112	7.668547E-19	3.2339917E-10
SD3.mgf	index=28917	-1	Sludge250111-Plate1-10EF, Cmpd 4611, +MSn(765.8569), 21.01 min	CID	765.8569	0	2.231472	2	NETAQVEHEASTSK	peptide12405604(pre=-,post=-)	104	100	7.675055E-19	3.1995084E-10
SD3.mgf	index=421552	-1	Sludge250111-Plate1-6CD, Cmpd 7567, +MSn(921.4901), 32.28 min	CID	921.4901	0	10.399047	2	QIVTNAGGEPSVVMNAVR	peptide14913925(pre=-,post=-)	148	129	7.7272E-19	3.2587272E-10
SD3.mgf	index=347883	-1	Sludge250111-Plate1-4GH, Cmpd 8780, +MSn(811.4235), 37.49 min	CID	811.4235	0	3.9866679	2	VTTGAIAGFDGSIWAR	peptide14104991(pre=-,post=-)	120	108	7.7297366E-19	3.2484312E-10
SD3.mgf	index=217161	-1	Sludge250111-Plate1-2CD, Cmpd 8590, +MSn(830.3839), 33.48 min	CID	830.3839	0	-2.7930808	2	LPDGIMPC+57.021C+57.021DVINR	peptide12338963(pre=-,post=-)	110	107	7.729917E-19	3.222379E-10
SD3.mgf	index=230877	-1	Sludge250111-Plate1-2EF, Cmpd 8163, +MSn(921.4924), 32.21 min	CID	921.4924	0	12.849778	2	QIVTNAGGEPSVVMNAVR	peptide14913925(pre=-,post=-)	149	132	7.736139E-19	3.2624967E-10
SD3.mgf	index=347227	-1	Sludge250111-Plate1-4GH, Cmpd 8055, +MSn(847.9279), 34.82 min	CID	847.9279	0	-0.6478334	2	IGFYNPVASGNAESLR	peptide13752607(pre=-,post=-)	107	100	7.745748E-19	3.25516E-10
SD3.mgf	index=232949	-1	Sludge250111-Plate1-2EF, Cmpd 10444, +MSn(1063.047), 40.25 min	CID	1063.047	0	4.478413	2	TSDLAGDGTTTATVLAQAIYR	peptide15857133(pre=-,post=-)	143	114	7.778028E-19	3.2904807E-10
SD3.mgf	index=246952	-1	Sludge250111-Plate1-2GH, Cmpd 10535, +MSn(952.4888), 41.36 min	CID	952.4888	-1	5.026527	2	EPAVFLFDEPLSNLDAK	peptide14226125(pre=-,post=-)	52	46	7.7791156E-19	3.2753478E-10
SD3.mgf	index=219353	-1	Sludge250111-Plate1-2CD, Cmpd 11019, +MSn(818.1009), 41.84 min	CID	818.1009	0	2.163576	3	LAPQGSPGSLTTTDVLADFVAHVR	peptide16298483(pre=-,post=-)	131	101	7.787669E-19	3.3000036E-10
SD3.mgf	index=45952	-1	Sludge250111-Plate1-10GH, Cmpd 8576, +MSn(922.9995), 35.54 min	CID	922.9995	0	2.8434675	2	GITGGTGPGLFSPTQIVSR	peptide15134049(pre=-,post=-)	148	119	7.845264E-19	3.312554E-10
SD3.mgf	index=255469	-1	Sludge250111-Plate1-3AB, Cmpd 5680, +MSn(813.9071), 27.35 min	CID	813.9071	0	12.223572	2	SPTGSTPHQFTDVPR	peptide13377592(pre=-,post=-)	114	114	7.907504E-19	3.312016E-10
SD3.mgf	index=60299	-1	Sludge250111-Plate1-11AB, Cmpd 9448, +MSn(1199.1224), 38.51 min	CID	1199.1224	0	4.9882107	2	IAVGPEAADVIDITQSATENINR	peptide16136929(pre=-,post=-)	218	162	7.950714E-19	3.3675754E-10
SD3.mgf	index=44536	-1	Sludge250111-Plate1-10GH, Cmpd 7015, +MSn(860.8948), 30.16 min	CID	860.8948	0	0.5671791	2	WTFTSESVTEGHPDK	peptide13514132(pre=-,post=-)	115	106	7.9562843E-19	3.3324474E-10
SD3.mgf	index=46331	-1	Sludge250111-Plate1-10GH, Cmpd 9004, +MSn(999.9686), 37.02 min	CID	999.9686	0	0.42725968	2	TSDVTDPNVDFLTGFDQK	peptide14987373(pre=-,post=-)	109	92	7.9653135E-19	3.3591446E-10
SD3.mgf	index=34218	-1	Sludge250111-Plate1-10EF, Cmpd 10463, +MSn(1035.9697), 41.37 min	CID	1035.9697	0	4.5954666	2	GETLEEYWWC+57.021TEQALR	peptide13693621(pre=-,post=-)	142	131	8.004749E-19	3.3640055E-10
SD3.mgf	index=45521	-1	Sludge250111-Plate1-10GH, Cmpd 8102, +MSn(813.9493), 33.89 min	CID	813.9493	0	6.2989006	2	LLDSGQAGDNVGLLVR	peptide13817415(pre=-,post=-)	139	125	8.0178736E-19	3.369521E-10
SD3.mgf	index=396181	-1	Sludge250111-Plate1-5GH, Cmpd 7113, +MSn(835.4326), 31.42 min	CID	835.4326	0	4.5296254	2	LNANIAIGAGDGDDVVR	peptide14377965(pre=-,post=-)	78	71	8.02617E-19	3.3793685E-10
SD3.mgf	index=134341	-1	Sludge250111-Plate1-12EF, Cmpd 9160, +MSn(997.5007), 37.62 min	CID	997.5007	0	3.7324872	2	LFGAEPANFLDVGGGATTEK	peptide15500849(pre=-,post=-)	124	105	8.0263666E-19	3.3926648E-10
SD3.mgf	index=73276	-1	Sludge250111-Plate1-11CD, Cmpd 9048, +MSn(873.0898), 37.79 min	CID	873.0898	0	4.5439806	3	ATQQDPWQEFASAHQVGELVYGR	peptide16093555(pre=-,post=-)	128	96	8.055441E-19	3.411933E-10
SD3.mgf	index=71073	-1	Sludge250111-Plate1-11CD, Cmpd 6624, +MSn(497.6091), 29.05 min	CID	497.6091	0	3.5570607	3	QGEPLGLGHAVSVAR	peptide13301120(pre=-,post=-)	111	110	8.055629E-19	3.3740574E-10
SD3.mgf	index=283894	-1	Sludge250111-Plate1-3EF, Cmpd 7862, +MSn(751.3749), 33.26 min	CID	751.3749	0	7.067173	3	QTNLDLTAYGVSGSSFHTPTR	peptide15819597(pre=-,post=-)	131	100	8.060731E-19	3.4100778E-10
SD3.mgf	index=45379	-1	Sludge250111-Plate1-10GH, Cmpd 7945, +MSn(830.3862), 33.34 min	CID	830.3862	0	0.0	2	LPDGIMPC+57.021C+57.021DVINR	peptide12338963(pre=-,post=-)	86	84	8.0680095E-19	3.36332E-10
SD3.mgf	index=489363	-1	Sludge250111-Plate1-7EF, Cmpd 8703, +MSn(546.9185), 33.25 min	CID	546.9185	0	1.0043854	3	DGEYSSAHDLEIFR	peptide12016894(pre=-,post=-)	118	117	8.107321E-19	3.3797076E-10
SD3.mgf	index=6406	-1	Sludge250111-Plate1-10AB, Cmpd 8081, +MSn(1048.5371), 32.90 min	CID	1048.5371	0	2.4448185	2	AGTASLDPNTQEANLEPLVR	peptide15387586(pre=-,post=-)	159	134	8.148819E-19	3.4444242E-10
SD3.mgf	index=335704	-1	Sludge250111-Plate1-4EF, Cmpd 8912, +MSn(895.9503), 35.42 min	CID	895.9503	0	0.8174811	2	SYELPDGQVITIGNER	peptide14030376(pre=-,post=-)	114	109	8.1618154E-19	3.4300127E-10
SD3.mgf	index=489445	-1	Sludge250111-Plate1-7EF, Cmpd 8793, +MSn(1022.9883), 33.58 min	CID	1022.9883	0	2.3865495	2	AM+15.995YQTIDVNTPIDGSTFR	peptide14656046(pre=-,post=-)	147	123	8.175491E-19	3.447781E-10
SD3.mgf	index=31048	-1	Sludge250111-Plate1-10EF, Cmpd 6955, +MSn(787.3967), 29.21 min	CID	787.3967	0	4.4183817	2	AALVYGQMNEPPGAR	peptide12814408(pre=-,post=-)	97	94	8.228092E-19	3.4462927E-10
SD3.mgf	index=82581	-1	Sludge250111-Plate1-11EF, Cmpd 5588, +MSn(751.3515), 25.80 min	CID	751.3515	0	2.5994892	2	EEYDESGPAIVHR	peptide10970429(pre=-,post=-)	115	115	8.229168E-19	3.3789366E-10
SD3.mgf	index=43344	-1	Sludge250111-Plate1-10GH, Cmpd 5703, +MSn(751.349), 25.53 min	CID	751.349	0	-0.73110634	2	EEYDESGPAIVHR	peptide10970429(pre=-,post=-)	110	110	8.229168E-19	3.3789366E-10
SD3.mgf	index=268822	-1	Sludge250111-Plate1-3CD, Cmpd 5886, +MSn(751.3483), 25.74 min	CID	751.3483	0	-1.6246808	2	EEYDESGPAIVHR	peptide10970429(pre=-,post=-)	122	122	8.229168E-19	3.3789366E-10
SD3.mgf	index=487551	-1	Sludge250111-Plate1-7EF, Cmpd 6709, +MSn(751.3495), 25.94 min	CID	751.3495	0	-0.08123404	2	EEYDESGPAIVHR	peptide10970429(pre=-,post=-)	82	82	8.229168E-19	3.3789366E-10
SD3.mgf	index=70209	-1	Sludge250111-Plate1-11CD, Cmpd 5674, +MSn(751.3521), 25.62 min	CID	751.3521	0	3.4118295	2	EEYDESGPAIVHR	peptide10970429(pre=-,post=-)	123	123	8.229168E-19	3.3789366E-10
SD3.mgf	index=56949	-1	Sludge250111-Plate1-11AB, Cmpd 5763, +MSn(751.3511), 25.58 min	CID	751.3511	0	2.030851	2	EEYDESGPAIVHR	peptide10970429(pre=-,post=-)	95	95	8.229168E-19	3.3789366E-10
SD3.mgf	index=243042	-1	Sludge250111-Plate1-2GH, Cmpd 6202, +MSn(751.3541), 25.60 min	CID	751.3541	0	6.0925527	2	EEYDESGPAIVHR	peptide10970429(pre=-,post=-)	114	114	8.229168E-19	3.3789366E-10
SD3.mgf	index=164735	-1	Sludge250111-Plate1-1CD, Cmpd 6505, +MSn(751.3474), 27.41 min	CID	751.3474	0	-2.8431911	2	EEYDESGPAIVHR	peptide10970429(pre=-,post=-)	111	111	8.229168E-19	3.3789366E-10
SD3.mgf	index=47192	-1	Sludge250111-Plate1-10GH, Cmpd 9953, +MSn(830.0639), 40.47 min	CID	830.0639	0	-4.779471	3	SFTIEAPWQELAENGVDAAHFR	peptide16030734(pre=-,post=-)	104	78	8.2486766E-19	3.4919506E-10
SD3.mgf	index=228895	-1	Sludge250111-Plate1-2EF, Cmpd 5983, +MSn(810.3829), 24.42 min	CID	810.3829	0	4.7449584	2	SVVVAGDTAANDEDTR	peptide14028731(pre=-,post=-)	121	102	8.274857E-19	3.4775186E-10
SD3.mgf	index=96166	-1	Sludge250111-Plate1-11GH, Cmpd 6739, +MSn(702.6678), 29.57 min	CID	702.6678	0	3.908807	3	VAELYDM+15.995IHPGEGDTSTVR	peptide15339335(pre=-,post=-)	110	100	8.2968025E-19	3.5032097E-10
SD3.mgf	index=4497	-1	Sludge250111-Plate1-10AB, Cmpd 5981, +MSn(559.2513), 25.52 min	CID	559.2513	0	5.129478	3	ATAGDTHLGGEDFDNR	peptide13579281(pre=-,post=-)	79	73	8.304774E-19	3.4900913E-10
SD3.mgf	index=461370	-1	Sludge250111-Plate1-7AB, Cmpd 8891, +MSn(820.959), 36.35 min	CID	820.959	0	0.07434618	2	ILLVEPAVADSITGDK	peptide13763852(pre=-,post=-)	100	88	8.307747E-19	3.4913405E-10
SD3.mgf	index=500090	-1	Sludge250111-Plate1-7GH, Cmpd 6352, +MSn(469.9287), 26.97 min	CID	469.9287	0	0.90917295	3	VDLVGHSQGGLVAR	peptide12708020(pre=-,post=-)	115	115	8.314075E-19	3.4658976E-10
SD3.mgf	index=108157	-1	Sludge250111-Plate1-12AB, Cmpd 6309, +MSn(469.9287), 27.40 min	CID	469.9287	0	0.90917295	3	VDLVGHSQGGLVAR	peptide12708020(pre=-,post=-)	132	132	8.314075E-19	3.4658976E-10
SD3.mgf	index=461101	-1	Sludge250111-Plate1-7AB, Cmpd 8593, +MSn(841.4712), 35.32 min	CID	841.4712	0	7.1083694	2	LLDQGQAGDNVGLLLR	peptide13817387(pre=-,post=-)	137	126	8.325524E-19	3.4988115E-10
SD3.mgf	index=488733	-1	Sludge250111-Plate1-7EF, Cmpd 8010, +MSn(861.4161), 30.72 min	CID	861.4161	0	1.1336724	2	QIPDPAEPGDLDPETK	peptide13950534(pre=-,post=-)	103	97	8.3664035E-19	3.515991E-10
SD3.mgf	index=410417	-1	Sludge250111-Plate1-6AB, Cmpd 9355, +MSn(923.5066), 38.95 min	CID	923.5066	0	13.086122	2	GQTGQQLLIGAYQALER	peptide14282052(pre=-,post=-)	134	130	8.392546E-19	3.5336287E-10
SD3.mgf	index=600702	-1	Sludge250111-Plate1-9GH, Cmpd 11498, +MSn(1063.868), 45.60 min	CID	1063.868	0	-0.45896766	3	TLALTEGSSSLYDADVISELVGAAQEVTGHR	peptide16848116(pre=-,post=-)	117	81	8.3992705E-19	3.5650502E-10
SD3.mgf	index=110253	-1	Sludge250111-Plate1-12AB, Cmpd 8616, +MSn(943.9286), 35.77 min	CID	943.9286	0	-2.974387	2	EEGYLYFLDSHGDVSR	peptide13632501(pre=-,post=-)	112	104	8.43861E-19	3.546336E-10
SD3.mgf	index=168631	-1	Sludge250111-Plate1-1CD, Cmpd 10841, +MSn(1054.0056), 42.45 min	CID	1054.0056	0	-4.4009743	2	FSEQFPATFSEVVSNYVR	peptide14729444(pre=-,post=-)	159	134	8.440551E-19	3.5595624E-10
SD3.mgf	index=284703	-1	Sludge250111-Plate1-3EF, Cmpd 8756, +MSn(989.4819), 36.46 min	CID	989.4819	0	4.5646334	2	EIELEDPYENMGAQLVK	peptide14221183(pre=-,post=-)	142	125	8.443807E-19	3.5552117E-10
SD3.mgf	index=550472	-1	Sludge250111-Plate1-8GH, Cmpd 7623, +MSn(682.0115), 31.53 min	CID	682.0115	0	3.1322598	3	FIEHVGVYDPTSNPAEIR	peptide14720126(pre=-,post=-)	93	84	8.49653E-19	3.5831701E-10
SD3.mgf	index=410529	-1	Sludge250111-Plate1-6AB, Cmpd 9479, +MSn(1061.5299), 39.39 min	CID	1061.5299	0	1.6099284	2	DWATNPLVAETPLSYGPYK	peptide15092640(pre=-,post=-)	88	71	8.529729E-19	3.6015596E-10
SD3.mgf	index=600121	-1	Sludge250111-Plate1-9GH, Cmpd 10717, +MSn(876.7983), 42.72 min	CID	876.7983	0	5.2208824	3	ALGVENLYDDPTANFVHQLTVALK	peptide16247644(pre=-,post=-)	118	86	8.545619E-19	3.6211828E-10
SD3.mgf	index=6965	-1	Sludge250111-Plate1-10AB, Cmpd 8696, +MSn(823.9352), 35.05 min	CID	823.9352	0	8.963472	2	ELATSDLDLVVAGTDK	peptide13638514(pre=-,post=-)	81	73	8.54708E-19	3.5919206E-10
SD3.mgf	index=8707	-1	Sludge250111-Plate1-10AB, Cmpd 10634, +MSn(884.4297), 42.03 min	CID	884.4297	0	0.62109715	3	ADVC+57.021NAVEELGQLLDHTGPVAASER	peptide16377188(pre=-,post=-)	107	76	8.5627214E-19	3.62971E-10
SD3.mgf	index=72752	-1	Sludge250111-Plate1-11CD, Cmpd 8471, +MSn(923.0042), 35.70 min	CID	923.0042	0	7.9352584	2	GITGGTGPGLFSPTQIVSR	peptide15134049(pre=-,post=-)	122	103	8.591087E-19	3.6274675E-10
SD3.mgf	index=283958	-1	Sludge250111-Plate1-3EF, Cmpd 7932, +MSn(1022.9864), 33.52 min	CID	1022.9864	0	0.5369736	2	AM+15.995YQTIDVNTPIDGSTFR	peptide14656046(pre=-,post=-)	126	115	8.604986E-19	3.6289083E-10
SD3.mgf	index=574809	-1	Sludge250111-Plate1-9CD, Cmpd 8744, +MSn(779.928), 36.43 min	CID	779.928	0	3.2868228	2	VGLTQAVDSLTAVER	peptide13468569(pre=-,post=-)	134	131	8.658203E-19	3.6264425E-10
SD3.mgf	index=575154	-1	Sludge250111-Plate1-9CD, Cmpd 9123, +MSn(1277.6088), 37.81 min	CID	1277.6088	1	-1.4090304	2	ANTQTENVFQYGEPEVTIIEDR	peptide15899520(pre=-,post=-)	116	97	8.669944E-19	3.6702877E-10
SD3.mgf	index=409158	-1	Sludge250111-Plate1-6AB, Cmpd 7965, +MSn(926.9562), 34.05 min	CID	926.9562	0	2.8971753	2	SNESVQLIYPSEEMVK	peptide14002724(pre=-,post=-)	71	63	8.701983E-19	3.657019E-10
SD3.mgf	index=189514	-1	Sludge250111-Plate1-1GH, Cmpd 7374, +MSn(942.953), 29.74 min	CID	942.953	0	0.71200496	2	DYEYQSAPVINAGSTAAK	peptide14696328(pre=-,post=-)	99	83	8.720134E-19	3.6774686E-10
SD3.mgf	index=32757	-1	Sludge250111-Plate1-10EF, Cmpd 8835, +MSn(922.4891), 35.53 min	CID	922.4891	0	12.90206	2	EVLDAMNADSGVPLTALK	peptide14709445(pre=-,post=-)	78	71	8.725841E-19	3.6798756E-10
SD3.mgf	index=516314	-1	Sludge250111-Plate1-8AB, Cmpd 9707, +MSn(780.9255), 39.30 min	CID	780.9255	0	3.5952563	2	ILGFAALTVVGDGDGR	peptide13762137(pre=-,post=-)	88	82	8.74076E-19	3.673315E-10
SD3.mgf	index=97915	-1	Sludge250111-Plate1-11GH, Cmpd 8664, +MSn(827.946), 36.45 min	CID	827.946	0	5.3077793	2	LLDEGQAGDNIGALLR	peptide13817206(pre=-,post=-)	137	129	8.74527E-19	3.67521E-10
SD3.mgf	index=18007	-1	Sludge250111-Plate1-10CD, Cmpd 6717, +MSn(801.3636), 29.02 min	CID	801.3636	0	-4.112846	2	SEFGPLPDQSMHEK	peptide12557488(pre=-,post=-)	114	111	8.77877E-19	3.659615E-10
SD3.mgf	index=30764	-1	Sludge250111-Plate1-10EF, Cmpd 6643, +MSn(560.2979), 28.14 min	CID	560.2979	0	7.8432665	3	FEVVQHDAGIHIASR	peptide12946719(pre=-,post=-)	116	111	8.816691E-19	3.692824E-10
SD3.mgf	index=310382	-1	Sludge250111-Plate1-4AB, Cmpd 9420, +MSn(743.7208), 37.02 min	CID	743.7208	0	6.565427	3	VVADLYDMIHPNASNTLTVR	peptide15640934(pre=-,post=-)	99	73	8.857704E-19	3.7440628E-10
SD3.mgf	index=7669	-1	Sludge250111-Plate1-10AB, Cmpd 9470, +MSn(931.1405), 37.78 min	CID	931.1405	0	4.719537	3	EQIEALQYQLYEAGGIAHLAPGYEK	peptide16394425(pre=-,post=-)	83	61	8.879869E-19	3.7641476E-10
SD3.mgf	index=177960	-1	Sludge250111-Plate1-1EF, Cmpd 7803, +MSn(779.9122), 32.08 min	CID	779.9122	0	13.538993	2	TAPTEEVVAAGLDASK	peptide14033951(pre=-,post=-)	94	91	8.915646E-19	3.746811E-10
SD3.mgf	index=322702	-1	Sludge250111-Plate1-4CD, Cmpd 8118, +MSn(858.4153), 33.99 min	CID	858.4153	0	-0.14220424	2	HPDSDIFLDDVTVSR	peptide13039128(pre=-,post=-)	108	97	8.920874E-19	3.736461E-10
SD3.mgf	index=43801	-1	Sludge250111-Plate1-10GH, Cmpd 6206, +MSn(925.4023), 27.30 min	CID	925.4023	0	-3.9573004	2	DDTTIVDGAGNSEDVEGR	peptide14684412(pre=-,post=-)	92	79	8.949927E-19	3.7743772E-10
SD3.mgf	index=422542	-1	Sludge250111-Plate1-6CD, Cmpd 8656, +MSn(869.3924), 36.09 min	CID	869.3924	0	-0.7722476	2	AM+15.995EDLFADYGVATYR	peptide12839597(pre=-,post=-)	103	100	8.964441E-19	3.7547082E-10
SD3.mgf	index=6850	-1	Sludge250111-Plate1-10AB, Cmpd 8569, +MSn(992.5054), 34.60 min	CID	992.5054	0	8.302035	2	ELDEGATGADLAADIGPGLAK	peptide15695729(pre=-,post=-)	138	114	8.964474E-19	3.7924042E-10
SD3.mgf	index=423619	-1	Sludge250111-Plate1-6CD, Cmpd 9845, +MSn(842.1113), 40.35 min	CID	842.1113	0	7.682804	3	TNDIAGDGTTTATVLAQAIVHEGLR	peptide16469544(pre=-,post=-)	157	116	8.966946E-19	3.8010595E-10
SD3.mgf	index=20541	-1	Sludge250111-Plate1-10CD, Cmpd 9505, +MSn(997.438), 38.80 min	CID	997.438	1	-12.824941	2	QGMQNGYQDVGSWTFFK	peptide14476368(pre=-,post=-)	102	88	8.969682E-19	3.7766282E-10
SD3.mgf	index=526121	-1	Sludge250111-Plate1-8CD, Cmpd 7110, +MSn(837.441), 30.53 min	CID	837.441	0	2.478026	2	LAAELLDASNNTGASVK	peptide14346529(pre=-,post=-)	102	90	8.984432E-19	3.7828385E-10
SD3.mgf	index=270578	-1	Sludge250111-Plate1-3CD, Cmpd 7838, +MSn(700.3632), 32.89 min	CID	700.3632	0	-1.7429541	2	QSYVGLSGGFGTVK	peptide12533717(pre=-,post=-)	83	83	8.98809E-19	3.7468748E-10
SD3.mgf	index=474015	-1	Sludge250111-Plate1-7CD, Cmpd 7461, +MSn(700.367), 32.57 min	CID	700.367	0	3.6602037	2	QSYVGLSGGFGTVK	peptide12533717(pre=-,post=-)	101	101	8.98809E-19	3.7468748E-10
SD3.mgf	index=71940	-1	Sludge250111-Plate1-11CD, Cmpd 7578, +MSn(700.369), 32.50 min	CID	700.369	0	6.536078	2	QSYVGLSGGFGTVK	peptide12533717(pre=-,post=-)	85	85	8.98809E-19	3.7468748E-10
SD3.mgf	index=71932	-1	Sludge250111-Plate1-11CD, Cmpd 7569, +MSn(700.3746), 32.47 min	CID	700.3746	0	14.466519	2	QSYVGLSGGFGTVK	peptide12533717(pre=-,post=-)	93	93	8.98809E-19	3.7468748E-10
SD3.mgf	index=396975	-1	Sludge250111-Plate1-5GH, Cmpd 7987, +MSn(1027.5377), 34.54 min	CID	1027.5377	0	6.177579	2	INIIDTPGHVDFTVEVER	peptide14791235(pre=-,post=-)	160	140	9.012663E-19	3.8008344E-10
SD3.mgf	index=597937	-1	Sludge250111-Plate1-9GH, Cmpd 8135, +MSn(664.3667), 33.39 min	CID	664.3667	0	5.6959524	3	VPM+15.995AGSTIVHPIIGELGAGR	peptide15636789(pre=-,post=-)	110	98	9.062108E-19	3.830462E-10
SD3.mgf	index=462973	-1	Sludge250111-Plate1-7AB, Cmpd 10827, +MSn(1027.5898), 43.40 min	CID	1027.5898	0	11.285447	2	IATVNGDLLDQASLIELLR	peptide15156861(pre=-,post=-)	163	147	9.064879E-19	3.8275194E-10
SD3.mgf	index=191083	-1	Sludge250111-Plate1-1GH, Cmpd 9100, +MSn(841.4749), 35.93 min	CID	841.4749	0	11.532967	2	LLDQGQAGDNVGLLLR	peptide13817387(pre=-,post=-)	139	131	9.089066E-19	3.8196907E-10
SD3.mgf	index=539379	-1	Sludge250111-Plate1-8EF, Cmpd 8813, +MSn(850.4715), 35.85 min	CID	850.4715	0	5.3824983	2	TLPDFAPGDTIVVQVK	peptide14050988(pre=-,post=-)	76	69	9.106135E-19	3.8268638E-10
SD3.mgf	index=245310	-1	Sludge250111-Plate1-2GH, Cmpd 8698, +MSn(820.4518), 34.70 min	CID	820.4518	0	12.200459	2	LLDQGQAGDNVGALLR	peptide13817384(pre=-,post=-)	103	97	9.155205E-19	3.847486E-10
SD3.mgf	index=552432	-1	Sludge250111-Plate1-8GH, Cmpd 9779, +MSn(946.4804), 39.45 min	CID	946.4804	0	7.3515086	2	GESAEQLFSLDVIDVNR	peptide14267954(pre=-,post=-)	99	94	9.155233E-19	3.8547532E-10
SD3.mgf	index=110295	-1	Sludge250111-Plate1-12AB, Cmpd 8663, +MSn(873.8172), 35.94 min	CID	873.8172	0	4.9592953	3	IGEQPITLPAGVTPAIDGSTVTVTGPK	peptide16606592(pre=-,post=-)	91	71	9.163417E-19	3.8865688E-10
SD3.mgf	index=230363	-1	Sludge250111-Plate1-2EF, Cmpd 7598, +MSn(743.8804), 30.21 min	CID	743.8804	0	2.543547	2	EEIANVAAISAQDR	peptide12043381(pre=-,post=-)	102	101	9.196207E-19	3.8336329E-10
SD3.mgf	index=96938	-1	Sludge250111-Plate1-11GH, Cmpd 7588, +MSn(917.9131), 32.63 min	CID	917.9131	0	-2.9257007	2	QNFSSNEEAATTFNFK	peptide13954885(pre=-,post=-)	77	74	9.200675E-19	3.8665948E-10
SD3.mgf	index=167018	-1	Sludge250111-Plate1-1CD, Cmpd 9022, +MSn(864.9615), 36.04 min	CID	864.9615	0	1.7641035	2	ILSLQDEDQLTGLAGR	peptide13765405(pre=-,post=-)	142	138	9.203782E-19	3.8679004E-10
SD3.mgf	index=257143	-1	Sludge250111-Plate1-3AB, Cmpd 7523, +MSn(882.9457), 33.89 min	CID	882.9457	0	-1.1751533	2	TSELSQVIDTTASGEVK	peptide14568654(pre=-,post=-)	103	96	9.218968E-19	3.8815887E-10
SD3.mgf	index=283323	-1	Sludge250111-Plate1-3EF, Cmpd 7234, +MSn(756.9056), 30.98 min	CID	756.9056	0	1.4514815	2	VALDEPGSGTLINAR	peptide13455369(pre=-,post=-)	111	109	9.232401E-19	3.8669418E-10
SD3.mgf	index=216771	-1	Sludge250111-Plate1-2CD, Cmpd 8161, +MSn(833.4273), 32.04 min	CID	833.4273	0	1.8308516	2	YTVIDTIGGGASEVQR	peptide14143105(pre=-,post=-)	111	103	9.283286E-19	3.9013118E-10
SD3.mgf	index=334556	-1	Sludge250111-Plate1-4EF, Cmpd 7648, +MSn(820.9528), 30.80 min	CID	820.9528	0	-1.4125859	2	VFQTHSPVVASIEVK	peptide13465808(pre=-,post=-)	114	109	9.289934E-19	3.8910394E-10
SD3.mgf	index=573870	-1	Sludge250111-Plate1-9CD, Cmpd 7710, +MSn(854.9037), 32.65 min	CID	854.9037	0	0.0713942	2	VYVMNEWEAQNPTK	peptide12758924(pre=-,post=-)	116	106	9.326058E-19	3.8877637E-10
SD3.mgf	index=423377	-1	Sludge250111-Plate1-6CD, Cmpd 9577, +MSn(1071.8752), 39.37 min	CID	1071.8752	0	7.0609083	3	MGQGALDVLGSDGQFVPAIHSVGYPLVDADGK	peptide16870174(pre=-,post=-)	95	59	9.373828E-19	3.9792183E-10
SD3.mgf	index=407940	-1	Sludge250111-Plate1-6AB, Cmpd 6624, +MSn(669.0226), 29.32 min	CID	669.0226	0	1.4596876	3	TLVEHLPPPSHDPEAPLR	peptide14982266(pre=-,post=-)	81	71	9.396691E-19	3.9627873E-10
SD3.mgf	index=219265	-1	Sludge250111-Plate1-2CD, Cmpd 10921, +MSn(1035.9642), 41.48 min	CID	1035.9642	0	-0.70699483	2	GETLEEYWWC+57.021TEQALR	peptide13693621(pre=-,post=-)	156	139	9.432017E-19	3.9638165E-10
SD3.mgf	index=372925	-1	Sludge250111-Plate1-5CD, Cmpd 9740, +MSn(797.8826), 37.48 min	CID	797.8826	0	3.1363626	2	M+15.995LQEAVDALFDNGR	peptide12387044(pre=-,post=-)	90	88	9.451625E-19	3.940109E-10
SD3.mgf	index=189544	-1	Sludge250111-Plate1-1GH, Cmpd 7407, +MSn(783.3323), 29.86 min	CID	783.3323	0	-3.9737678	3	IGEVHDGAATMDWM+15.995EQEQER	peptide15477917(pre=-,post=-)	74	63	9.455999E-19	3.996956E-10
SD3.mgf	index=6576	-1	Sludge250111-Plate1-10AB, Cmpd 8268, +MSn(582.9316), 33.54 min	CID	582.9316	0	4.2928743	3	AHYM+15.995NLMFGAGESFR	peptide12829972(pre=-,post=-)	63	61	9.46362E-19	3.963787E-10
SD3.mgf	index=476732	-1	Sludge250111-Plate1-7CD, Cmpd 10717, +MSn(981.499), 44.41 min	CID	981.499	-1	3.0134013	2	FVPLDVTDEAAWLDLMK	peptide14260256(pre=-,post=-)	80	69	9.485973E-19	3.9940093E-10
SD3.mgf	index=7041	-1	Sludge250111-Plate1-10AB, Cmpd 8780, +MSn(745.3279), 35.34 min	CID	745.3279	0	-4.17639	3	FTLFDGSYHDVDSNENAFR	peptide15122495(pre=-,post=-)	99	84	9.486496E-19	4.0055412E-10
SD3.mgf	index=59162	-1	Sludge250111-Plate1-11AB, Cmpd 8197, +MSn(874.4321), 34.07 min	CID	874.4321	0	4.118203	2	ALEGDQSEIGEPSIFR	peptide13564558(pre=-,post=-)	126	108	9.487242E-19	3.987025E-10
SD3.mgf	index=95958	-1	Sludge250111-Plate1-11GH, Cmpd 6509, +MSn(724.3621), 28.74 min	CID	724.3621	0	-0.42130262	2	VAVFAEGEQAEAAR	peptide12703466(pre=-,post=-)	100	99	9.50428E-19	3.9620598E-10
SD3.mgf	index=189955	-1	Sludge250111-Plate1-1GH, Cmpd 7859, +MSn(642.6506), 31.49 min	CID	642.6506	0	1.0447161	3	LNIVDTPGHADFGGEVER	peptide14831806(pre=-,post=-)	150	117	9.526782E-19	4.0176495E-10
SD3.mgf	index=6907	-1	Sludge250111-Plate1-10AB, Cmpd 8632, +MSn(808.4335), 34.82 min	CID	808.4335	0	12.230835	2	ASGEGNLAVLLGNSTGR	peptide14171230(pre=-,post=-)	108	102	9.588047E-19	4.036987E-10
SD3.mgf	index=348430	-1	Sludge250111-Plate1-4GH, Cmpd 9384, +MSn(942.9822), 39.72 min	CID	942.9822	0	4.2719126	2	LPTPEEVLNAHFDFAGK	peptide14384039(pre=-,post=-)	81	68	9.591596E-19	4.0384812E-10
SD3.mgf	index=87506	-1	Sludge250111-Plate1-11EF, Cmpd 11113, +MSn(1063.0737), 45.91 min	CID	1063.0737	0	3.4448428	2	VDANLIYANGPVAVALSYFK	peptide15626358(pre=-,post=-)	102	88	9.594519E-19	4.055507E-10
SD3.mgf	index=383230	-1	Sludge250111-Plate1-5EF, Cmpd 6444, +MSn(670.9645), 25.22 min	CID	670.9645	0	1.6373961	3	GNVYTSTC+57.021C+57.021QNIATEHR	peptide14279946(pre=-,post=-)	103	92	9.642989E-19	4.06012E-10
SD3.mgf	index=45537	-1	Sludge250111-Plate1-10GH, Cmpd 8119, +MSn(820.4467), 33.95 min	CID	820.4467	0	6.025836	2	LLDQGQAGDNVGALLR	peptide13817384(pre=-,post=-)	139	130	9.643036E-19	4.0524975E-10
SD3.mgf	index=257633	-1	Sludge250111-Plate1-3AB, Cmpd 8063, +MSn(887.8969), 35.76 min	CID	887.8969	0	2.5434332	2	VVSWYDNEWGYSNR	peptide12754821(pre=-,post=-)	97	92	9.649908E-19	4.022767E-10
SD3.mgf	index=132885	-1	Sludge250111-Plate1-12EF, Cmpd 7557, +MSn(778.3965), 31.78 min	CID	778.3965	0	6.821838	2	FEELSVGQSAVYAR	peptide12078150(pre=-,post=-)	83	82	9.655939E-19	4.0252818E-10
SD3.mgf	index=397342	-1	Sludge250111-Plate1-5GH, Cmpd 8391, +MSn(864.4639), 35.98 min	CID	864.4639	0	-4.659884	2	VTITDQALVAAGNLADR	peptide14605437(pre=-,post=-)	163	137	9.71173E-19	4.089063E-10
SD3.mgf	index=270864	-1	Sludge250111-Plate1-3CD, Cmpd 8152, +MSn(805.8879), 34.02 min	CID	805.8879	0	1.7419434	2	EDLTNVSNDTSFLR	peptide12042263(pre=-,post=-)	88	88	9.743779E-19	4.0618997E-10
SD3.mgf	index=422175	-1	Sludge250111-Plate1-6CD, Cmpd 8252, +MSn(860.4461), 34.68 min	CID	860.4461	-1	1.0267277	2	AVGQDDYVTINLVASR	peptide13582986(pre=-,post=-)	128	120	9.74833E-19	4.0967477E-10
SD3.mgf	index=434465	-1	Sludge250111-Plate1-6EF, Cmpd 8464, +MSn(922.4863), 35.72 min	CID	922.4863	0	9.924662	2	EVLDAMNADSGVPLTALK	peptide14709445(pre=-,post=-)	72	66	9.768082E-19	4.1194112E-10
SD3.mgf	index=271786	-1	Sludge250111-Plate1-3CD, Cmpd 9171, +MSn(982.9607), 37.67 min	CID	982.9607	0	-2.7941854	2	EVTVDEVNAAFEAAATDGR	peptide15104138(pre=-,post=-)	116	97	9.777554E-19	4.1284365E-10
SD3.mgf	index=585664	-1	Sludge250111-Plate1-9EF, Cmpd 7590, +MSn(947.9125), 32.19 min	CID	947.9125	0	-6.567637	2	GNDTLDGDFDAEAAEVQK	peptide14749415(pre=-,post=-)	97	79	9.77855E-19	4.1238252E-10
SD3.mgf	index=231743	-1	Sludge250111-Plate1-2EF, Cmpd 9116, +MSn(895.9537), 35.52 min	CID	895.9537	0	4.5642695	2	SYELPDGQVITIGNER	peptide14030376(pre=-,post=-)	127	122	9.852944E-19	4.1407117E-10
SD3.mgf	index=18545	-1	Sludge250111-Plate1-10CD, Cmpd 7309, +MSn(749.9182), 31.09 min	CID	749.9182	0	4.4764194	2	LVADDGATNVAIIAR	peptide13180695(pre=-,post=-)	121	119	9.8541E-19	4.1273376E-10
SD3.mgf	index=396949	-1	Sludge250111-Plate1-5GH, Cmpd 7959, +MSn(685.3551), 34.44 min	CID	685.3551	0	-2.2264013	3	VQIIDTPGHVDFTVEVER	peptide15014166(pre=-,post=-)	115	90	9.857332E-19	4.15705E-10
SD3.mgf	index=70306	-1	Sludge250111-Plate1-11CD, Cmpd 5781, +MSn(542.9353), 26.01 min	CID	542.9353	0	2.6980152	3	SPTGSTPHQFTDVPR	peptide13377592(pre=-,post=-)	119	116	9.858599E-19	4.1292217E-10
SD3.mgf	index=58794	-1	Sludge250111-Plate1-11AB, Cmpd 7793, +MSn(1050.0551), 32.67 min	CID	1050.055	0	12.439049	2	FATGNITTTNVGASYNLGVAK	peptide15701011(pre=-,post=-)	99	76	9.941222E-19	4.205616E-10
SD3.mgf	index=34578	-1	Sludge250111-Plate1-10EF, Cmpd 10937, +MSn(991.0099), 43.10 min	CID	991.0099	0	3.3258088	2	EYGIGSQILNDLGITTMR	peptide14710427(pre=-,post=-)	112	104	9.970688E-19	4.2048548E-10
SD3.mgf	index=573986	-1	Sludge250111-Plate1-9CD, Cmpd 7837, +MSn(798.3942), 33.12 min	CID	798.3942	1	10.596051	2	QGNALSWASSGGQGFK	peptide13947516(pre=-,post=-)	67	65	9.974313E-19	4.1917175E-10
SD3.mgf	index=371353	-1	Sludge250111-Plate1-5CD, Cmpd 8010, +MSn(728.9216), 31.11 min	CID	728.9216	0	-0.75360096	2	LVSEVGVGTVAAGVAK	peptide13852320(pre=-,post=-)	75	71	9.978572E-19	4.193507E-10
SD3.mgf	index=73742	-1	Sludge250111-Plate1-11CD, Cmpd 9560, +MSn(1026.5247), 39.67 min	CID	1026.5247	-1	-7.1621685	2	DAEAPIFSVADLGIVGDVHK	peptide15410728(pre=-,post=-)	124	107	9.980416E-19	4.218622E-10
SD3.mgf	index=70346	-1	Sludge250111-Plate1-11CD, Cmpd 5825, +MSn(905.9379), 26.16 min	CID	905.9379	0	4.716086	2	ITGQSAVMADGSSVGTSSR	peptide15178278(pre=-,post=-)	171	151	9.980658E-19	4.2141945E-10
SD3.mgf	index=358782	-1	Sludge250111-Plate1-5AB, Cmpd 8317, +MSn(719.665), 34.72 min	CID	719.665	0	1.6114024	3	EDGEDVFVHYSNIDVAGYK	peptide15094501(pre=-,post=-)	88	71	9.987801E-19	4.2172105E-10
SD3.mgf	index=410659	-1	Sludge250111-Plate1-6AB, Cmpd 9625, +MSn(1175.0402), 39.93 min	CID	1175.0402	0	0.8310893	2	YIGVFTPEPWQGYGFDEESK	peptide15652767(pre=-,post=-)	91	62	1.0018692E-18	4.2348006E-10
SD3.mgf	index=372820	-1	Sludge250111-Plate1-5CD, Cmpd 9625, +MSn(797.8785), 37.05 min	CID	797.8785	0	-2.0654094	2	M+15.995LQEAVDALFDNGR	peptide12387044(pre=-,post=-)	113	112	1.0086716E-18	4.2048603E-10
SD3.mgf	index=32916	-1	Sludge250111-Plate1-10EF, Cmpd 9010, +MSn(827.9454), 36.14 min	CID	827.9454	0	4.5705876	2	LLDEGQAGDNIGALLR	peptide13817206(pre=-,post=-)	154	134	1.0151826E-18	4.266317E-10
SD3.mgf	index=397210	-1	Sludge250111-Plate1-5GH, Cmpd 8246, +MSn(685.3598), 35.46 min	CID	685.3598	0	4.6309147	3	VQIIDTPGHVDFTVEVER	peptide15014166(pre=-,post=-)	84	69	1.0175685E-18	4.2913062E-10
SD3.mgf	index=385455	-1	Sludge250111-Plate1-5EF, Cmpd 8891, +MSn(768.7238), 34.29 min	CID	768.7238	0	4.4463096	3	LVQDDVLSSIHIEEHEVDAR	peptide15524435(pre=-,post=-)	116	99	1.0207556E-18	4.3146317E-10
SD3.mgf	index=372794	-1	Sludge250111-Plate1-5CD, Cmpd 9596, +MSn(916.463), 36.95 min	CID	916.463	-1	8.818418	2	EALGSMGTDTPIAVLSDR	peptide14697236(pre=-,post=-)	124	112	1.0251753E-18	4.3233855E-10
SD3.mgf	index=6252	-1	Sludge250111-Plate1-10AB, Cmpd 7912, +MSn(772.0562), 32.31 min	CID	772.0562	0	-1.4229939	3	VVSGVGGQYNFVAQAHEIPDAR	peptide16071624(pre=-,post=-)	100	84	1.0262741E-18	4.3445736E-10
SD3.mgf	index=109757	-1	Sludge250111-Plate1-12AB, Cmpd 8071, +MSn(631.9708), 33.78 min	CID	631.9708	0	0.09657908	3	YLNYLSDPSSVIDHDR	peptide14134186(pre=-,post=-)	102	97	1.0322665E-18	4.3381126E-10
SD3.mgf	index=55377	-1	Sludge250111-Plate1-11AB, Cmpd 4034, +MSn(779.3496), 19.32 min	CID	779.3496	0	1.9578913	2	EGQSSQAHIGDDTGR	peptide12920724(pre=-,post=-)	126	123	1.0367978E-18	4.3425724E-10
SD3.mgf	index=72339	-1	Sludge250111-Plate1-11CD, Cmpd 8017, +MSn(934.9571), 34.05 min	CID	934.9571	0	2.35013	2	ADYNNGPLGVGLAYESTK	peptide14644313(pre=-,post=-)	104	88	1.038283E-18	4.3786635E-10
SD3.mgf	index=243920	-1	Sludge250111-Plate1-2GH, Cmpd 7168, +MSn(680.3526), 29.14 min	CID	680.3526	0	6.1901016	3	IFILHADHEQNASTSTVR	peptide14778244(pre=-,post=-)	120	103	1.0391929E-18	4.3825008E-10
SD3.mgf	index=434499	-1	Sludge250111-Plate1-6EF, Cmpd 8501, +MSn(985.4977), 35.85 min	CID	985.4977	1	9.388835	2	FGITTGEATVDWSVTQTR	peptide14718106(pre=-,post=-)	161	135	1.0468353E-18	4.4147302E-10
SD3.mgf	index=217517	-1	Sludge250111-Plate1-2CD, Cmpd 8981, +MSn(780.4374), 34.77 min	CID	780.4374	0	8.602772	2	IAAALNEAYAAGLVGR	peptide13739702(pre=-,post=-)	97	90	1.0565332E-18	4.4400936E-10
SD3.mgf	index=461522	-1	Sludge250111-Plate1-7AB, Cmpd 9059, +MSn(879.8912), 36.95 min	CID	879.8912	0	-6.7978916	2	VLGWYDNEWGYSNR	peptide12727673(pre=-,post=-)	97	94	1.056735E-18	4.4052229E-10
SD3.mgf	index=217795	-1	Sludge250111-Plate1-2CD, Cmpd 9288, +MSn(1031.533), 35.76 min	CID	1031.533	1	-13.1112	2	TSDIAGDGTTTATVLAQAIVR	peptide15857129(pre=-,post=-)	170	143	1.05864E-18	4.4785575E-10
SD3.mgf	index=422265	-1	Sludge250111-Plate1-6CD, Cmpd 8351, +MSn(828.8896), 35.02 min	CID	828.8896	0	-1.9881369	2	FEIGDTFSEANEGLK	peptide12945906(pre=-,post=-)	91	87	1.0633006E-18	4.453578E-10
SD3.mgf	index=5860	-1	Sludge250111-Plate1-10AB, Cmpd 7480, +MSn(888.4125), 30.79 min	CID	888.4125	0	-1.0305195	2	DLEDGTNGAVGAWGTGAGK	peptide15086912(pre=-,post=-)	85	73	1.0669678E-18	4.5051232E-10
SD3.mgf	index=347357	-1	Sludge250111-Plate1-4GH, Cmpd 8198, +MSn(751.8428), 35.35 min	CID	751.8428	0	-3.2472193	2	GFGFVEMSTAEEAK	peptide12135762(pre=-,post=-)	90	87	1.0682143E-18	4.4530765E-10
SD3.mgf	index=132440	-1	Sludge250111-Plate1-12EF, Cmpd 7068, +MSn(809.9067), 30.00 min	CID	809.9067	0	1.8086607	2	SAIQTDGSASLADLNR	peptide13967954(pre=-,post=-)	145	140	1.0738928E-18	4.5130477E-10
SD3.mgf	index=384119	-1	Sludge250111-Plate1-5EF, Cmpd 7422, +MSn(732.3411), 28.86 min	CID	732.3411	0	-0.8334245	2	VGGDLAFDQQEER	peptide11797235(pre=-,post=-)	110	109	1.0748337E-18	4.41332E-10
SD3.mgf	index=434415	-1	Sludge250111-Plate1-6EF, Cmpd 8409, +MSn(787.9301), 35.53 min	CID	787.9301	0	6.6618323	2	YLANLLTAGDEAPVK	peptide13529029(pre=-,post=-)	93	88	1.0757942E-18	4.505907E-10
SD3.mgf	index=435913	-1	Sludge250111-Plate1-6EF, Cmpd 10072, +MSn(1035.9572), 41.40 min	CID	1035.9572	0	-7.5412784	2	GETLEEYWWC+57.021TEQALR	peptide13693621(pre=-,post=-)	147	137	1.0769364E-18	4.5258383E-10
SD3.mgf	index=536118	-1	Sludge250111-Plate1-8EF, Cmpd 5226, +MSn(616.8351), 22.90 min	CID	616.8351	0	2.8695264	2	TAAVAGTATAVSGR	peptide12641463(pre=-,post=-)	121	120	1.0785707E-18	4.4962495E-10
SD3.mgf	index=83951	-1	Sludge250111-Plate1-11EF, Cmpd 7095, +MSn(794.9221), 31.27 min	CID	794.9221	0	12.131593	2	IVVGIDGSEASSDALR	peptide13786028(pre=-,post=-)	83	81	1.0797082E-18	4.5374868E-10
SD3.mgf	index=323207	-1	Sludge250111-Plate1-4CD, Cmpd 8676, +MSn(873.8166), 36.05 min	CID	873.8166	0	4.260803	3	IGEQPITLPAGVTPAIDGSTVTVTGPK	peptide16606592(pre=-,post=-)	100	77	1.0811694E-18	4.5856685E-10
SD3.mgf	index=562878	-1	Sludge250111-Plate1-9AB, Cmpd 8724, +MSn(1026.9697), 35.76 min	CID	1026.9697	0	3.0904882	2	NNPATDDYQIFELGGGGER	peptide15238831(pre=-,post=-)	134	116	1.0815854E-18	4.566844E-10
SD3.mgf	index=245792	-1	Sludge250111-Plate1-2GH, Cmpd 9246, +MSn(827.9437), 36.65 min	CID	827.9437	0	2.5801704	2	LLDEGQAGDNIGALLR	peptide13817206(pre=-,post=-)	131	122	1.083518E-18	4.5534976E-10
SD3.mgf	index=122019	-1	Sludge250111-Plate1-12CD, Cmpd 7779, +MSn(836.4512), 33.52 min	CID	836.4512	0	2.335019	2	LANELLDASNGIGASVK	peptide14348598(pre=-,post=-)	108	101	1.0877041E-18	4.57971E-10
SD3.mgf	index=385959	-1	Sludge250111-Plate1-5EF, Cmpd 9446, +MSn(952.4642), 36.34 min	CID	952.4642	0	1.3457094	2	IEPEAIEYGENFISHR	peptide13747194(pre=-,post=-)	143	138	1.0878152E-18	4.5715565E-10
SD3.mgf	index=271465	-1	Sludge250111-Plate1-3CD, Cmpd 8817, +MSn(753.0476), 36.40 min	CID	753.0476	0	4.538869	3	QQFAIGPLEPGFGHTMGNSLR	peptide15818096(pre=-,post=-)	114	86	1.0940229E-18	4.6282442E-10
SD3.mgf	index=528485	-1	Sludge250111-Plate1-8CD, Cmpd 9711, +MSn(670.0104), 40.06 min	CID	670.0104	0	1.5486317	3	QIDASPEEIFDVLAHPAR	peptide14912813(pre=-,post=-)	104	96	1.096987E-18	4.6262308E-10
SD3.mgf	index=18823	-1	Sludge250111-Plate1-10CD, Cmpd 7615, +MSn(784.9376), 32.17 min	CID	784.9376	0	2.3327446	2	QIAINAGLEGGVVAEK	peptide13949254(pre=-,post=-)	67	63	1.0985296E-18	4.6165838E-10
SD3.mgf	index=246923	-1	Sludge250111-Plate1-2GH, Cmpd 10503, +MSn(952.9944), 41.24 min	CID	952.9944	0	9.158613	2	EPAVFLFDEPLSNLDAK	peptide14226125(pre=-,post=-)	83	79	1.0999887E-18	4.631433E-10
SD3.mgf	index=502823	-1	Sludge250111-Plate1-7GH, Cmpd 9360, +MSn(876.9005), 37.64 min	CID	876.9005	0	-4.17618	2	VDAEFWMVNVSNDAR	peptide13459579(pre=-,post=-)	130	120	1.1005546E-18	4.6096146E-10
SD3.mgf	index=500421	-1	Sludge250111-Plate1-7GH, Cmpd 6717, +MSn(724.3611), 28.27 min	CID	724.3611	0	-1.8537315	2	VAVFAEGEQAEAAR	peptide12703466(pre=-,post=-)	84	80	1.1032961E-18	4.599322E-10
SD3.mgf	index=259834	-1	Sludge250111-Plate1-3AB, Cmpd 10503, +MSn(1060.5768), 44.64 min	CID	1060.5768	0	3.568052	2	IFDIFEGTEQIQQLVIAR	peptide14777486(pre=-,post=-)	145	132	1.1038572E-18	4.6552043E-10
SD3.mgf	index=475791	-1	Sludge250111-Plate1-7CD, Cmpd 9421, +MSn(1027.0425), 39.66 min	CID	1027.0425	0	8.557715	2	DAEAPIFSVADLGIVGDVHK	peptide15410728(pre=-,post=-)	157	136	1.104568E-18	4.668898E-10
SD3.mgf	index=190795	-1	Sludge250111-Plate1-1GH, Cmpd 8783, +MSn(834.4639), 34.80 min	CID	834.4639	0	7.8263574	2	LLDQGQAGDNVGVLLR	peptide13817388(pre=-,post=-)	109	104	1.1046404E-18	4.6422644E-10
SD3.mgf	index=473008	-1	Sludge250111-Plate1-7CD, Cmpd 6344, +MSn(806.883), 28.54 min	CID	806.883	0	-0.90771675	2	VLAGPSSDDYYQAAR	peptide13475271(pre=-,post=-)	101	96	1.1050792E-18	4.6285656E-10
SD3.mgf	index=408984	-1	Sludge250111-Plate1-6AB, Cmpd 7773, +MSn(897.4703), 33.39 min	CID	897.4703	0	8.433063	2	FTPSGAAVANFTVASTPR	peptide14732494(pre=-,post=-)	87	74	1.109359E-18	4.6784066E-10
SD3.mgf	index=203905	-1	Sludge250111-Plate1-2AB, Cmpd 8895, +MSn(830.4531), 35.49 min	CID	830.4531	0	2.2783875	2	IINEPTAAAIAYGLDK	peptide13758733(pre=-,post=-)	104	97	1.1103521E-18	4.666268E-10
SD3.mgf	index=58592	-1	Sludge250111-Plate1-11AB, Cmpd 7570, +MSn(582.981), 31.89 min	CID	582.981	0	8.6897545	3	HSYVGLSSASLGTVVGGR	peptide14769470(pre=-,post=-)	72	66	1.1168615E-18	4.710046E-10
SD3.mgf	index=256272	-1	Sludge250111-Plate1-3AB, Cmpd 6563, +MSn(739.0416), 30.52 min	CID	739.0416	0	0.16517383	3	ISPDTNTGLASAGHQYVGLTGR	peptide15966220(pre=-,post=-)	93	76	1.1239704E-18	4.758156E-10
SD3.mgf	index=503327	-1	Sludge250111-Plate1-7GH, Cmpd 9915, +MSn(761.9351), 39.66 min	CID	761.9351	0	2.7235928	2	ELLPIQGALAAVDGR	peptide12926037(pre=-,post=-)	96	96	1.1269756E-18	4.7202775E-10
SD3.mgf	index=408711	-1	Sludge250111-Plate1-6AB, Cmpd 7473, +MSn(813.4121), 32.34 min	CID	813.4121	0	6.603208	3	GITITSAATTAHWTDTVNGVEHR	peptide16125891(pre=-,post=-)	119	89	1.1277831E-18	4.776797E-10
SD3.mgf	index=457400	-1	Sludge250111-Plate1-7AB, Cmpd 4521, +MSn(748.36), 21.14 min	CID	748.36	0	4.648859	2	GQTVC+57.021VQSGTTTEK	peptide12159236(pre=-,post=-)	87	82	1.1310241E-18	4.7149123E-10
SD3.mgf	index=585817	-1	Sludge250111-Plate1-9EF, Cmpd 7758, +MSn(983.9827), 32.81 min	CID	983.9827	0	-1.1165152	2	VVTIVSDDGEEDVYTVAR	peptide15020857(pre=-,post=-)	130	105	1.1337496E-18	4.7812665E-10
SD3.mgf	index=408356	-1	Sludge250111-Plate1-6AB, Cmpd 7083, +MSn(642.6498), 30.96 min	CID	642.6498	0	-0.18994838	3	INIVDTPGHADFGGEVER	peptide14791321(pre=-,post=-)	143	115	1.1381815E-18	4.799957E-10
SD3.mgf	index=500798	-1	Sludge250111-Plate1-7GH, Cmpd 7132, +MSn(498.2442), 29.73 min	CID	498.2442	0	0.061250247	3	AFADSEHITAGAFR	peptide11926800(pre=-,post=-)	95	94	1.1396583E-18	4.750906E-10
SD3.mgf	index=501261	-1	Sludge250111-Plate1-7GH, Cmpd 7641, +MSn(919.9516), 31.54 min	CID	919.9516	0	2.1894245	2	QAPDFTATAVYGNNEIK	peptide14471963(pre=-,post=-)	89	80	1.1397334E-18	4.798776E-10
SD3.mgf	index=387672	-1	Sludge250111-Plate1-5EF, Cmpd 11424, +MSn(871.9835), 43.65 min	CID	871.9835	0	1.2599254	2	IEPFDPLVAVDLVTSK	peptide13747201(pre=-,post=-)	110	104	1.1397344E-18	4.789748E-10
SD3.mgf	index=472982	-1	Sludge250111-Plate1-7CD, Cmpd 6313, +MSn(806.8879), 28.43 min	CID	806.8879	0	5.1437283	2	VLAGPSSDDYYQAAR	peptide13475271(pre=-,post=-)	115	110	1.1398681E-18	4.774277E-10
SD3.mgf	index=490354	-1	Sludge250111-Plate1-7EF, Cmpd 9793, +MSn(942.4243), 37.20 min	CID	942.4243	0	-5.310619	2	M+15.995SM+15.995NPFDEIAIEEAVR	peptide13867894(pre=-,post=-)	122	115	1.1450329E-18	4.8120147E-10
SD3.mgf	index=42799	-1	Sludge250111-Plate1-10GH, Cmpd 5096, +MSn(794.4037), 23.38 min	CID	794.4037	0	1.7671256	2	VNPADTTATNTANVAK	peptide14095164(pre=-,post=-)	89	82	1.152049E-18	4.8414994E-10
SD3.mgf	index=32628	-1	Sludge250111-Plate1-10EF, Cmpd 8693, +MSn(1039.4808), 35.04 min	CID	1039.4808	0	1.5266433	3	FWEVISDEHGIDPTGTYHGDSDLQLER	peptide16597587(pre=-,post=-)	151	95	1.1542422E-18	4.8955995E-10
SD3.mgf	index=444591	-1	Sludge250111-Plate1-6GH, Cmpd 5819, +MSn(542.9346), 25.80 min	CID	542.9346	0	1.3490076	3	SPTGSTPHQFTDVPR	peptide13377592(pre=-,post=-)	131	124	1.1596598E-18	4.8571736E-10
SD3.mgf	index=243906	-1	Sludge250111-Plate1-2GH, Cmpd 7152, +MSn(587.9656), 29.08 min	CID	587.9656	0	3.1142306	3	GITISTAHVEYETANR	peptide13701498(pre=-,post=-)	97	85	1.1600549E-18	4.875145E-10
SD3.mgf	index=110484	-1	Sludge250111-Plate1-12AB, Cmpd 8872, +MSn(810.919), 36.69 min	CID	810.919	0	4.892356	2	TNGEIVTVNEIFER	peptide12674160(pre=-,post=-)	107	106	1.162299E-18	4.8452886E-10
SD3.mgf	index=598556	-1	Sludge250111-Plate1-9GH, Cmpd 8817, +MSn(635.3105), 35.84 min	CID	635.3105	0	-0.86464167	3	IEPEAIEYGENFISHR	peptide13747194(pre=-,post=-)	91	86	1.1642446E-18	4.8927523E-10
SD3.mgf	index=310369	-1	Sludge250111-Plate1-4AB, Cmpd 9406, +MSn(810.9153), 36.97 min	CID	810.9153	0	0.30106807	2	TNGEIVTVNEIFER	peptide12674160(pre=-,post=-)	101	100	1.1649021E-18	4.85614E-10
SD3.mgf	index=537393	-1	Sludge250111-Plate1-8EF, Cmpd 6628, +MSn(760.8683), 27.99 min	CID	760.8683	0	-3.048266	2	ASLAFEQDGNQVGGK	peptide12849241(pre=-,post=-)	86	79	1.1660692E-18	4.884019E-10
SD3.mgf	index=433514	-1	Sludge250111-Plate1-6EF, Cmpd 7418, +MSn(849.427), 32.15 min	CID	849.427	0	-1.5807966	2	EPAADPGLVQPAFTER	peptide13642737(pre=-,post=-)	130	113	1.1669661E-18	4.904189E-10
SD3.mgf	index=192048	-1	Sludge250111-Plate1-1GH, Cmpd 10169, +MSn(720.3774), 39.79 min	CID	720.3774	0	2.1181705	3	WTGNDVPVLLTGASVPEFTR	peptide15647750(pre=-,post=-)	83	73	1.1673391E-18	4.934225E-10
SD3.mgf	index=145679	-1	Sludge250111-Plate1-12GH, Cmpd 8488, +MSn(751.8422), 34.77 min	CID	751.8422	0	-3.9778435	2	GFGFVEMSTAEEAK	peptide12135762(pre=-,post=-)	79	76	1.169056E-18	4.8734566E-10
SD3.mgf	index=73099	-1	Sludge250111-Plate1-11CD, Cmpd 8853, +MSn(791.4117), 37.07 min	CID	791.4117	0	-14.113105	2	SVVGFQGGFGTISLGR	peptide14028524(pre=-,post=-)	120	112	1.1699093E-18	4.9165577E-10
SD3.mgf	index=21394	-1	Sludge250111-Plate1-10CD, Cmpd 10467, +MSn(1051.5326), 42.32 min	CID	1051.5326	0	4.0630965	2	LYQLPDQQFANLYWFR	peptide13856387(pre=-,post=-)	137	119	1.1715352E-18	4.9233906E-10
SD3.mgf	index=490584	-1	Sludge250111-Plate1-7EF, Cmpd 10046, +MSn(608.9755), 38.13 min	CID	608.9755	0	2.9065614	3	ALIQYEVAEHWYFR	peptide11943216(pre=-,post=-)	95	88	1.1794556E-18	4.91681E-10
SD3.mgf	index=297207	-1	Sludge250111-Plate1-3GH, Cmpd 9219, +MSn(734.7371), 38.66 min	CID	734.7371	0	4.1535544	3	LDGQELLATPAHEIANLGIAR	peptide15756607(pre=-,post=-)	125	104	1.1812537E-18	4.9972726E-10
SD3.mgf	index=282554	-1	Sludge250111-Plate1-3EF, Cmpd 6388, +MSn(763.3895), 27.92 min	CID	763.3895	0	7.355715	2	ATIGEVANEEHSLR	peptide11964857(pre=-,post=-)	145	143	1.1838674E-18	4.9352006E-10
SD3.mgf	index=433640	-1	Sludge250111-Plate1-6EF, Cmpd 7557, +MSn(823.8936), 32.63 min	CID	823.8936	0	1.3334662	2	VAMVFGQMNEPPGNR	peptide13455784(pre=-,post=-)	83	78	1.1946654E-18	5.003793E-10
SD3.mgf	index=410307	-1	Sludge250111-Plate1-6AB, Cmpd 9232, +MSn(951.4845), 38.50 min	CID	951.4845	0	9.686336	2	WYAFVTDYGVTGPAINK	peptide14619718(pre=-,post=-)	75	65	1.1957603E-18	5.034674E-10
SD3.mgf	index=144778	-1	Sludge250111-Plate1-12GH, Cmpd 7497, +MSn(772.9131), 31.15 min	CID	772.9131	0	1.4214203	2	LIDQSAQEIVETAK	peptide12310197(pre=-,post=-)	114	112	1.1977977E-18	4.9932725E-10
SD3.mgf	index=218112	-1	Sludge250111-Plate1-2CD, Cmpd 9637, +MSn(824.4143), 36.93 min	CID	824.4143	0	8.069833	2	AILMDLEPGTMDSVR	peptide12831754(pre=-,post=-)	77	76	1.1984194E-18	5.019516E-10
SD3.mgf	index=462082	-1	Sludge250111-Plate1-7AB, Cmpd 9676, +MSn(856.949), 39.18 min	CID	856.949	0	3.0626326	2	IWIDPVDGLDEATLR	peptide13105502(pre=-,post=-)	110	102	1.1996424E-18	5.0246385E-10
SD3.mgf	index=323527	-1	Sludge250111-Plate1-4CD, Cmpd 9028, +MSn(981.5397), 37.33 min	CID	981.5397	0	9.078812	2	ELITGDPGIDPQVPLELR	peptide14703519(pre=-,post=-)	136	113	1.2031031E-18	5.0737453E-10
SD3.mgf	index=461194	-1	Sludge250111-Plate1-7AB, Cmpd 8696, +MSn(923.001), 35.68 min	CID	923.001	0	4.430519	2	GITGGTGPGLFSPTQIVSR	peptide15134049(pre=-,post=-)	176	134	1.2061388E-18	5.092754E-10
SD3.mgf	index=281045	-1	Sludge250111-Plate1-3EF, Cmpd 4728, +MSn(498.903), 21.80 min	CID	498.903	0	0.91754127	3	LHLETGGSSHDEGR	peptide12307069(pre=-,post=-)	111	109	1.2066293E-18	5.0300886E-10
SD3.mgf	index=447221	-1	Sludge250111-Plate1-6GH, Cmpd 8717, +MSn(827.4532), 35.78 min	CID	827.4532	0	4.3520164	2	LLDQGQAGDNIGALLR	peptide13817383(pre=-,post=-)	126	118	1.2090298E-18	5.080963E-10
SD3.mgf	index=584971	-1	Sludge250111-Plate1-9EF, Cmpd 6828, +MSn(713.3664), 29.37 min	CID	713.3664	0	2.481227	2	IGDFNTAVSTATTK	peptide12221671(pre=-,post=-)	90	89	1.2094239E-18	5.041738E-10
SD3.mgf	index=19546	-1	Sludge250111-Plate1-10CD, Cmpd 8410, +MSn(820.9208), 34.93 min	CID	820.9208	0	3.8661957	2	STNLWVDAPLNPDAK	peptide13394635(pre=-,post=-)	71	68	1.2119425E-18	5.0761567E-10
SD3.mgf	index=61599	-1	Sludge250111-Plate1-11AB, Cmpd 10971, +MSn(1060.5781), 44.10 min	CID	1060.5781	0	4.834135	2	IFDIFEGTEQIQQLVIAR	peptide14777486(pre=-,post=-)	170	147	1.2124887E-18	5.1133264E-10
SD3.mgf	index=409476	-1	Sludge250111-Plate1-6AB, Cmpd 8315, +MSn(823.9357), 35.27 min	CID	823.9357	0	9.630177	2	ELATSDLDLVVAGTDK	peptide13638514(pre=-,post=-)	92	82	1.2138327E-18	5.101147E-10
SD3.mgf	index=333830	-1	Sludge250111-Plate1-4EF, Cmpd 6849, +MSn(776.3594), 27.88 min	CID	776.3594	0	-6.839645	2	STPYAAQMAAEQAGR	peptide13395147(pre=-,post=-)	109	96	1.220256E-18	5.110977E-10
SD3.mgf	index=514796	-1	Sludge250111-Plate1-8AB, Cmpd 8034, +MSn(664.3688), 33.21 min	CID	664.3688	0	8.819539	3	VPM+15.995AGSTIVHPIIGELGAGR	peptide15636789(pre=-,post=-)	127	116	1.2247694E-18	5.176978E-10
SD3.mgf	index=282688	-1	Sludge250111-Plate1-3EF, Cmpd 6535, +MSn(806.8889), 28.45 min	CID	806.8889	0	6.4296603	2	VLAGPSSDDYYQAAR	peptide13475271(pre=-,post=-)	118	113	1.2255551E-18	5.133173E-10
SD3.mgf	index=234453	-1	Sludge250111-Plate1-2EF, Cmpd 12383, +MSn(939.4946), 47.37 min	CID	939.4946	0	3.3782406	2	DVQGQDVLLFVDNIFR	peptide13627947(pre=-,post=-)	129	120	1.2275808E-18	5.1589233E-10
SD3.mgf	index=47082	-1	Sludge250111-Plate1-10GH, Cmpd 9832, +MSn(984.9865), 40.03 min	CID	984.9865	0	-2.230752	2	ELLSSYNFPGDDIPFVR	peptide14223669(pre=-,post=-)	122	106	1.2286512E-18	5.1731586E-10
SD3.mgf	index=538878	-1	Sludge250111-Plate1-8EF, Cmpd 8262, +MSn(784.4067), 33.85 min	CID	784.4067	0	13.461415	3	ASVTVLNNSQHEVHLLDFDGR	peptide15672621(pre=-,post=-)	109	89	1.2294324E-18	5.201092E-10
SD3.mgf	index=434102	-1	Sludge250111-Plate1-6EF, Cmpd 8065, +MSn(881.4573), 34.37 min	CID	881.4573	0	8.724752	2	TAQPVYNAIVWQDTR	peptide13408558(pre=-,post=-)	129	116	1.2313454E-18	5.157425E-10
SD3.mgf	index=33833	-1	Sludge250111-Plate1-10EF, Cmpd 10021, +MSn(866.4679), 39.75 min	CID	866.4679	0	6.973741	2	SVFLDLEPTVIDEVR	peptide13398348(pre=-,post=-)	101	98	1.2320136E-18	5.1602234E-10
SD3.mgf	index=111082	-1	Sludge250111-Plate1-12AB, Cmpd 9529, +MSn(766.9165), 39.09 min	CID	766.9165	0	2.38756	2	IGGTSGPIWGTAFLR	peptide13063840(pre=-,post=-)	84	83	1.232383E-18	5.161771E-10
SD3.mgf	index=232443	-1	Sludge250111-Plate1-2EF, Cmpd 9886, +MSn(805.4102), 38.23 min	CID	805.4102	0	3.410177	2	MLVAPSAGLTTFMDR	peptide13199399(pre=-,post=-)	119	107	1.2356637E-18	5.1755117E-10
SD3.mgf	index=408866	-1	Sludge250111-Plate1-6AB, Cmpd 7644, +MSn(845.8784), 32.94 min	CID	845.8784	0	-0.9380264	4	DGYIDHFQAIHAGEGEEAGGGAQGEDAIWSHR	peptide16858082(pre=-,post=-)	177	94	1.2372206E-18	5.252039E-10
SD3.mgf	index=503288	-1	Sludge250111-Plate1-7GH, Cmpd 9872, +MSn(715.3688), 39.50 min	CID	715.3688	0	1.6210798	3	AYNEDLVHQVVVAFQANAR	peptide15069626(pre=-,post=-)	90	80	1.2378093E-18	5.226478E-10
[truncated: 42,394 more rows]
