# Supplementary material for: A Graph-Centric Approach for Metagenome-Guided Peptide and Protein Identification in Metaproteomics
Source: PLoS Comput Biol. 2016 Dec 5;12(12):e1005224. doi: 10.1371/journal.pcbi.1005224 (PMC5137872; doi:10.1371/journal.pcbi.1005224)
Supplement: S1 Dataset — (ZIP) [file pcbi.1005224.s006.zip › Supplement/PeptideID/SD3.hybrid.bp.fixedKR.tsv.0.01.tsv.uniquePep]

GETTLTPEEK	5
QTPDTAELPK	2
VSVALNNK	2
IGQTPDAYK	1
ATVAIAEGR	2
LLICQSLPCPEIGR	1
VVGLDELAAR	1
WDETELAGK	4
MVQAPIFHVNGNDPEACVR	1
DADPGEVHLAYAPAVPPPAQR	1
VPEGEVYCAVESPR	1
AAGIEQVAFDR	7
IADGSGNALTGLNTFVEK	3
QLEQLAQTLR	2
LEGQLDYASGTSTSGFK	10
VTGGEVGASSSLAPK	1
TDDIIPWDQEFCK	2
VSFGEYGLK	5
DVQFEDAGK	2
ELYLGAFEAAVR	1
AQAAAAALNAAK	6
TGASTNINR	1
QISFSEEAR	2
GDLVEVADGYAR	3
TAHVEYETANR	5
FLDVFGANLTLQPGEK	3
EVPLAIQK	2
STPYAAQMAAEQAGR	12
LANDTLYGLGAGVWSR	3
LELPFELIADTEEK	6
LNDGLSGSAK	1
SLVNHGDATVK	3
NENNIGFSAK	1
PAPAPQPAR	1
LPNISASVAQLK	4
LPQSSSGSGFGVGTGVGDVSGNSGR	4
YDVEAANK	3
QLGVPVAVNIEEVR	1
VQPTGVSDK	3
QGESLAILGESGSGK	2
VFSIEMHHK	8
IIAIDELGLK	1
TTGEILAVNELFEK	3
ANTADALNK	1
YTFDDVNR	4
AAAGSALDGALSAIK	2
IVQCIGAVVDVEFPR	7
INIIDTPGHADFGGEVER	2
VEQDAAANGPAGVTMWDDHR	3
IVNASDNSEIAR	7
LIDQSAQEIVETAK	13
ALVNCAGIGWATR	8
NLGIIEAIR	1
WLVAHEIAHVLGLR	9
AGIWNAVPWSGAGLAVHTGEDPFNLTLDPNAHGK	11
AITDDHNAVR	7
IAEMATGEGK	1
VLDNAVGDMQK	4
FGAELVDGGPWMSFK	1
GVSEETTTGVHR	10
LYFDINPGAGVDWR	12
LGPENDASAR	3
GQTVCVQSGTTTEK	6
LVSQMTDEVIDR	2
ADLDYGTSEAK	6
VQGIYGGEAGINLGSGK	7
ILFVVWAPDTAK	5
LGEPQFEGQTK	1
EWADNAVDTQGR	3
LVQNNPNISEAEIR	6
GFLLGGTSGR	2
PAETTGAAVQR	8
HYIVVAALK	1
ALFDLQYR	1
LLAGLEEITGGEIK	1
DILFFVDNIFR	5
VASQQLAR	3
SAQTAGGTYSQTVK	7
MFGAEDFGEGLTAFFEK	13
TLAVGAQWVTSDK	1
NAFLALSGGFGR	6
GVSQIVIPTDVAGFSVAR	2
YHLDALGVR	6
FVMDNGAK	2
ENTTIVEGAGK	1
HGSVFHGIETR	5
AVASAHLTR	5
SSEADLGPQR	2
VIGLSVDPIEDHHEWAK	8
NESTTYSAQK	1
SCFENAGQVCLGTER	2
LNIMAGTAVR	5
DQPVFLQLLDLPQAQK	2
VDLVDDPELLDLVEMEIR	1
EFGNWWGPFGDAVTK	3
VILDDVGR	4
ALDATVAAVK	1
DSSGALSYTLGDGK	4
TFQSYSPLVASIEVK	1
AVFEEMDK	7
GYAGTDLLAR	1
LEDLQPVGMLALTPIAFGAR	2
VNPFGFIETPYR	3
AVVVVGDNNGK	1
YGYVDGAR	2
LSDLNTTNVESAMR	1
CVVVGDGAVGK	5
EQFFPLLSYR	3
NTFTFPGVGK	1
VLDNATQLELETK	2
NSEPSQIESK	3
FSDNQAISVGLR	5
EVIHFQTTESELR	1
DGALNEENVLFIGNMGVDFSR	10
GIQPVSPWGQK	1
EVILVHHTDCGLQTVTEDSFK	4
NPVASTPESIAK	10
AAVQAIAK	3
SFGGAQVSR	13
AAGYDPGPQDNVLGSQTK	5
VALVGFGTFSVTQR	1
IMNPTQGVFEAR	24
LLQELLNGNGYSPGPMDGK	4
GPQGTLYGR	6
LISPIAMEEGLR	3
GVNQLADAVK	2
MVFPEPVITQAVEPK	2
EAPQIVICGK	1
EGYAYFAQLFWSK	1
IGAPFVTGASVEGTVEK	2
ELAVQASNATNSASDR	2
TIVVELEDR	5
TTPFIDQNQTYTSQASHQAFIR	5
PAPPPPPAATK	11
ALIAELGLR	3
GVEVTSDSADQAVNK	3
VPMDISTGDTVVYSK	12
LQPTEQSAEIDR	7
AIAQVGSISANSDTTIGDLIAQAMEK	1
STPFAAQMAAEAAAR	4
GNEGLNAATGVYEDLVK	2
GHLDGVPVESVQR	5
NLEPHWTK	2
IHTLAVITDVVCDEGYNLISSFAR	1
WITNLLPSR	2
AIVEAATNYQDPDTVVR	5
QTLPGTGATGDGTTGPGTAFR	1
NLFFDDSVQK	2
SAIAMYALIGQALR	1
AALNALTPANSGVDGSR	5
AGVAIDSVEDMK	6
EIVHDPGR	1
GSLDTAGVK	2
ELMGATDPK	3
VSDFDDAATFAK	1
LGASYNFGVATAK	1
ISYDQGPLSVALAMGQTK	13
FGTPAQCDHFLPR	1
VYSGVLTK	2
FTPSGAAVANFTVASTPR	8
TNDELVAER	1
VGITANQGLFGHGSSVILTR	2
IVVDIQTDAPEEK	6
VQPAVAGDK	4
LDFGNSMHQIR	1
TINTGAVDK	1
TPWPALPSFLYSSGR	6
GANLAEMTR	2
SANDTGSPEVQVALLTAR	1
FTQAGSEVSTLLGR	3
ADLYQQAQK	2
VLHEIPSGATSK	5
EASDEAPFSALAFK	3
ATFSFAGGGPSR	13
AVLSVDTIGR	1
VHLELGGK	4
TTQSNPLQGK	1
LNPNTCTVDPSFR	3
EDAVLEVTDILGR	1
EAAAAVGER	2
AGIPLEDMEFWQFHPTGVAGAGVLITEGVR	4
LAAYDQLLAEQQAAK	1
FEPGETNADVELIR	1
WVWYPVTR	8
LADPSVDINR	3
SETGLGASGASGH	1
IEGSDFAEAVFYDGSEDLVDLGGVDHR	24
LTQLAPVFLK	3
VQAAQYVASHPGEVCPAK	3
SFFIDMLAQAPIER	1
VGQLIAER	2
AAANLGINLSR	1
PSGEIIETPITANFR	6
AGANPASGLTISVR	2
TLMTLSTVK	2
IAQNMGFLTAFK	2
EAGVWTPILMLTAK	4
LIDVLDPDSK	4
ALVEADEAFK	1
TFPIHSPNVAK	1
ELVHLGLIEPGDVEGGYVVR	2
FGSQTVAK	5
VHFVTGLPK	3
SLTDFNFFIR	2
QLFGETDEVVNAK	1
SPVAGIAMGLVK	4
TTFFNLLTNFDK	9
VGFEGGQMPMQR	2
WVLDNVEGAR	4
ILAAVGIAPTTK	5
SMEQEGLGDDAR	1
YPAYNAVAAR	1
HGGEVTVLSAGPDK	4
FSVSPVVR	2
DVHYSHYGR	7
HPEIVAYR	4
AVLMVESEAK	8
FSEQFPATFSEVVSNYVR	16
AQIGMVLNLDK	5
WGIHSTYTDNLIMLTLSR	2
TPPASELIK	1
SFGVPFFECSALSR	1
SGLNPVELGR	5
QYFNDNVR	1
TSAGLVVETGSAR	2
GSTAISTSTR	1
AAVEEGIVAGGGVALIQATK	1
VEPMPIAPNPVAIK	1
EDLVGDEGK	3
ALAASVHGR	2
LVAALCGAASQAVR	1
MSDDEQAEFLGGR	2
SITLSSTMGPGVR	1
FSGSLIDFNVR	2
VVVLAQEEAR	3
VVVTGSAAPK	1
ASEAWEQPGAPR	5
IAAYDIVQK	1
VDGAEIQETQR	1
EIGDLIAAVMDK	4
TVFVSTTDNLAPR	2
VDGQEVLVMR	1
VAMCNAIEAMVGEGK	3
VLSTNVGDDNAEGIFTGGK	10
VTITDQALVAAGNLADR	7
ISDYGTQLR	1
FGVIDPAK	1
VAGPIPLPTR	4
QNDDFGDAYENSLELLTK	1
NIGIMAHIDAGK	29
FVDFTTISSK	4
YIPVGTTLHNIELQPGGGAK	3
GGNEPSEELGEEIR	3
NVSEAIMAAR	1
NVEFEYGR	2
MVEGVNILADAVK	5
IGYPVICR	3
ADLVIEDVR	2
WLAAQLAAGK	1
LFGSVTNGDIAEELGK	2
VDMVDDEELLELVELEVR	33
DPASGLPTGK	6
VLENAVGDMQK	8
GQASFIIPPNTPGLSQGQK	4
AVHPEYSADGK	9
SVGSGWEFSYPLK	6
TVLITEMINR	12
AGDDAFVFIAPGVNFGNGK	8
VYYDLLAAR	4
HELVESTR	2
GMNISITTTAK	7
SEPFGGNHTPAFGVGLNIR	1
AEVGEIDVLVNNAGITK	7
LVSPATTTSVEVPAEYSNR	3
EMADEAGVEIR	3
VSLGVPMGELGR	3
VLGGLGIAIISTSSGLLTDK	2
ETGVIQYVGINPK	10
VFLMDEPLSNLDAK	22
NTFAPLMMAPNSTR	5
QQQDEFALR	1
QICQLMSCLLVAK	1
GAATVQYPR	5
GAATLSGGEAQR	3
VTNPTTVPSDNLK	4
TLIGGGDAGK	4
EIMQVALAQAK	18
VYGVPGIIK	2
FLSQNTYVAK	2
YLINPTGR	1
AGGGGVVGANETAK	1
SNYAILIDSHNAK	3
GFVVVDSQCR	2
QISTTDQLR	1
NNTNPFFVK	1
IVFGAFDLISER	6
FLANPNIGSQK	1
ATTPAEVAAK	4
VDAGAYDSK	4
IATQGVAR	7
STSANAGVVEFR	4
LLDFGAIVSILPGR	2
FGTVADGVSTK	1
AGDTDDGSVQNR	1
ADAIGMSGLLVK	1
NPHYYQDGLPK	1
FVNDFAAAWAK	1
IGAIHSIVFGGFSAQSLR	4
LEQSVASQHLALLR	1
LIVGNSAALGSGK	1
QSLASAAAEK	1
LVSEVGVGTVAAGVSK	4
NIYINMFVAYDADLNLK	1
AAEECALR	1
LQVEHPVTELITGVDLVELQLR	5
YSGSDPELR	1
EVPAAIAK	1
GVSAAVLSVEAIR	2
AYVDIQSIVR	10
FTAGTAFK	2
VVEIPASNIK	1
VGDLIWAAGDAR	2
TEIAGATSEAK	2
SLGSPNYINVAR	26
LLDQGQAGDNIGALLR	12
GDVMNAVVVR	2
IIFTEIATR	5
SGEIVIHDEHGR	5
DASDASVAADK	2
LAATAMSQTEPNESGER	10
IAADADITK	2
VFTSQYTFK	4
SVHEPLQTGLK	3
AMEDLFADYGVATYR	13
ETLEFHHGK	4
GQQQTSATDVR	3
AAVEEGIVPGGGTAYLR	6
HLWADSPQNSDR	5
ISQDPGADAEFLR	2
TQMFETGIK	3
GTAQNPDVYFQAR	3
LVFGGGINPADIK	7
IAYDAGALDEHAR	1
LEVADNTGAK	5
TADVAGDGTTTATVLAQSILNEGLK	1
HYGALQGLDK	3
AAFETFVGGPATEETK	6
AADDTVALIVER	2
EAAAAVTAAK	4
VIEINLIGSFDAIR	14
GYAPAENDPVK	1
YPGTVTVTDDGLDVDGDTLK	13
TLLAEQVAQSLGLK	1
STSACFEPSLDYIVTK	2
YPVQFNVHDLR	16
QGNDVGTQYR	2
PAQSITLPFK	4
QTYVEQQK	1
LTSGVSYGAK	1
MVNAYDFQYGILR	3
VVVDAGDSK	1
HVPDAQSER	1
AVVEAAGIK	1
NIGIAAHIDAGK	9
NVMANHLAAITK	5
SLSEGYGPVADAVAAIR	3
AGALGDSVK	5
SVIVVGPTLK	3
SELIEITAK	2
MPDLNTDDLEQAK	27
GVYGAPGITPAQR	4
VTLEPFER	2
PTPPNAGDAADEGTEEPAPLLK	5
TQANATLDSFVEAVTK	1
EGISAEVIDLR	1
EIAQVGSISANSDSDIGEIIANAMEK	1
YLVDNSETSTNLK	1
DIAEAITAAGVAVDK	3
SEELLPGDNELR	1
LTDSAAQHSTR	4
AGDQVAVTIFAEGQK	2
GVSANAFDGR	1
TLILTFFFR	2
TQFGGLVDVER	3
IPGSCLLGGK	4
EGQVHLQTQHGTPLK	1
SALVNEYNVNESR	5
TAVEAAVAAVGK	6
LAAPGHPR	1
LAQVLVAPIISEK	1
VDVHATTAGGR	1
ETIEYHYGK	4
TTPSYVAFTETER	1
TVTVSFTQQVR	8
QFGIPQISTGDMLR	7
LIADNAGLEGAVMVQR	44
MAADVYGVPTLVIAR	4
CTPVGASVER	1
FHPAAADLSR	2
ILVIDVNDPK	1
LAPAATGTDTGGSIR	2
NANVEIQK	1
IVGPGGLER	1
SLGSDNAINVVHATVAALK	2
AVVVEAVPR	3
QIVSVGAALIPFLEHDDANR	4
SGPQGNWR	2
ALQMGTSHELGQNFAK	4
EIDGGFQTVELNLPAVVTTDLR	3
GITITSAATTCFWK	5
EVVVLSAVR	3
IPFVNSEK	2
EQGFHHVVSLSASPHNLHNYDELGVK	2
TATLAEGNEADWAPHDNLPDVYIAMGQTAENVAEYK	2
EWFVVDATDK	3
DAVLSSQQAK	1
DAFPGVVVIDLGNLNK	3
GTVSLPHGTGK	5
AALEATAFQTR	4
CGMPYVNER	2
VAQATLVGEIIAER	1
VMVLSSTGK	4
TLAGNDNEWR	2
AFAEQLVNLTVK	1
DLNTGELSR	2
QYVTENGK	6
AFPSWSTTSLDVR	4
NADLVEAK	4
LLLDAPVPVFAVPAGR	4
DYPLGGIPVEYK	3
IVQENEVK	2
FGAQITEELGGGLK	5
YAGQFDDGWDALR	1
APGFWNVVR	2
EIELADPYQNMGAQLLK	2
LLGPVSSVDELCDR	1
LTGIGATAGAR	2
SIAECLADELIAAANR	10
GVAIDPVTGDR	2
NDIEHIILVGGSTR	6
IQDADFATETANMTR	1
PAAEEWDER	1
WGTESAQR	1
IGSIDNVPAFIDR	9
GGVPIATPVFDGAFESEIK	4
FMVFDHSGK	1
IVLELDAVR	2
MGHAGAIISGGK	11
EMQHPELGR	1
YVVSGENQK	1
APFFITGPWAIPNIEK	4
NVTIVGYGSQGHAHAQNLR	3
WNAILGNSR	2
YGLQTMCEGGGLANAAIIER	1
LGTNSLLDIVVFGR	4
LLEIFSDVSAAEAVVEDR	3
FVVIFSAEK	3
MLQEAVDALFDNGR	15
AMEIVYDDDDLAR	1
SEFGQSNISK	8
YGPIPNPYYDASCK	1
LPYLFATCR	2
NVVNFVNQLGGK	2
LIAQAMSK	4
TTVTGVEMFR	5
TGYSTDAATLEK	3
VQGAPIGDK	1
FGETIAAVVQPTEGSSIDADELVAHTK	5
SAAAETAAAAAK	2
MTTVGSQDTTGPMTR	15
ADLVDDPELIELVEMEVR	6
SLVVHPASTTHSQLNDEEQR	12
VAPHYYYPGWWEGGPQLDFFINQK	2
VIEEAPSPFISDATR	5
NVADAIITAR	3
SFGGTQVQR	4
TGSTGNGGLNELLNEFQDDQK	6
ALGAASPTDSK	1
VGDPMVAGPAFGK	10
LMNEILDASNGLGAAVK	9
SYTIELTGDQSK	1
GTFVINGAER	1
FADEVAGDPLITFVSR	4
DVAHAPVISAFAELAK	1
PTDDFSVGAK	5
LVDLPFLMPVEDVFTITGR	2
FDDNAAVILNNNK	5
AAIAENER	4
ETDAQVLR	1
ENTTIIDGAGDQK	1
FVIPTPAGGDHDTMMR	1
AIQILGGYGYTR	2
VDDVLNVSGHR	2
ITFIDGDVGQLLYR	4
YDEATDEWVLNGTK	7
TTNFQGVTGPISFDAK	9
DFQGVSPDSFDGR	3
AVGELMENQYR	6
IAVACANPSDLPK	2
TTGAPGPVVR	3
HVEIFTQR	2
LMDAAEAEK	3
GPHVPSTGK	6
VLDIPGISANAVK	1
ATGYPLAFVAAK	1
LGLTQADATVGK	11
IGGAFDLTGDGK	2
GPMTTPVGGGIR	3
FDGSDLMPAK	2
LTQEQMDNFR	1
IPLELTDVADILK	1
IGVVTSNK	1
NHTMVHEQLSK	6
IGGHSVGIVGNQPAMYAGVLDIESSEK	1
QGFIDALTPSEK	1
STPINSATAIAANTK	1
HQVVLETGR	10
FFNTANENATLR	1
ATPVELEFGQVEK	1
LPDGIMPCCDVINR	11
IMSYMEIGR	3
AIVSEDTGTASR	1
AGIIGAAQAGEAR	1
LTDAWGQPCIVESR	7
VFNVLETEAAGAAVMR	1
TLGGGYSAQADAAR	2
YEQCIQER	3
LEADLAELEAEGAK	3
NANPDMVK	6
VIAAASTDEK	1
FTTGPDGK	3
TGAGPHIFAADEAVK	1
VGEEVEIVGIK	10
GAMQCILAELVR	9
NIGISAHIDAGK	7
GQQADINAR	1
VGLSEDPLTK	1
LTWMASSLR	1
ASLAATDIALTAAGGK	6
AALTTDSFISAASFQETTR	2
VVSVWSYPPLSAEER	3
LTAPAATDAR	4
SSSSSTVSSSESETGTNR	2
FTQLCDNVNQVVSGK	3
NVDVSGSVVYR	1
GEAGTGDIVQAVR	3
FADEVAGDPLITFMNR	1
LMDSGAQMEFVAER	2
EVFGPVISVQR	3
GQYFDVITPISGK	12
VVFSAPSFLGGK	14
VAEDTVQAK	6
ISEIAQLVDDLTK	11
AITTANLALDACDR	2
TYECLEGAPR	2
EGVSASQAR	1
LITQASYVR	1
LILPYLDIDLK	1
LGMSAQAQLDSK	2
SIVQAEAFLR	4
GELQTIGATTLDEYR	2
LPATFTDAQK	4
IYDDELIVGNFTSK	4
PLSIAFEEIAADK	1
QDHDPPVGK	1
LGVWANADYPR	2
WLFTEPDLLILDEPTR	5
LAGEADPAK	1
GFGFVEMSSAEEAQK	11
WFVDHGLANAFR	10
FWGLGADGTVGANK	3
AQMFETGIK	8
HYQLGTVR	1
DAGAAAATAAGAAADATK	4
NTQAEVVTSAAGPK	5
QIDEVVLVGGSTR	2
GNVSEYLVQLQEK	6
ANTDTENVFEFGAPEIDVFQDR	1
MTLQPWER	1
SATSAQVAPAK	2
LNQCIAFQIQK	1
TCHAAIIAR	1
VLEAQGQAR	2
WTSFLNFGELR	1
TFQADASR	3
LFTSIFDSNDNR	1
ALVPQLEAVFK	3
SVVGFQGGFGTISLGR	3
QVIVATGSSAR	1
WGLENLNLTQAK	4
AISFVGGDTAGR	1
AGSWDTEIK	2
FDGNAAVLLNAK	10
FGDAADPLLVSVR	6
LLPVVITLFK	1
IAEDAGAVAVMALER	2
IEHNFVVVNAGLK	3
MDLFEYQGK	2
HPEGPHSDVADR	1
QVGVPAIVVFMNK	1
VASLTAIHSPVK	4
ATYSMEFVK	4
LFPEQLTYIVNHAEDEVIFVDR	11
TAPTEEVVAAGLDASK	8
YEYQVTDITK	1
YLEGPSAVIFSWDSPSAAAK	1
GTDTTVEVVEGMQFDR	1
TVAQQVASGDDGLAYAR	1
GEYVEQDYAR	3
SQWDAVIATNLTSLFNVTHTISPK	1
LAGEATSVR	1
SVNVVQADGR	1
TGIADLSPR	1
TIYVEQGTTLK	4
FNIIDTPGHVDFTIEVER	9
LGMAEGIANYFWK	1
VIATDSGGVQK	1
IMDALVDLLPAEAR	1
AYVHTDGVLYYCNAGDDSR	2
YSEIVTTTSPESK	4
SYDCAGSAGAQTK	4
TIGTDDNAPYSAYHDVSGLAVGTLLEYR	4
AMELMAASR	1
VAFPVSIYDAEAR	6
SSLVNEYNVDPAR	4
LGIQAFEPMLIEGK	1
QVGVPYIIVFLNK	5
HDTIGEGDVVEK	6
EVLIAQVAGLLK	1
SIDSMVPVGR	5
LENSINYVSPK	4
WVPVSVNLNAYAGK	7
TFMQNNPR	1
SVVEPLEGNK	1
VEAGIPEDDPR	3
DSGLPIISADSMAEAATK	5
ANYTSVMSHR	1
FINAIMQSGK	5
FEQSVELSK	1
VISDAVNEGR	18
ILEVPVGPELR	3
DPNFSELSFWDR	5
FEGAGLQIVAAK	3
IIVDTYGGACPHGGGAFSGK	2
VGLTGVTMAEYFR	2
LAAVIPVFSFAK	1
SPGVYFEQTPDK	1
TTLTAAITSVLAAK	5
LNTAITGGLTIDK	4
VTELFEAR	3
MGGTTTEMVSHYYLAENR	3
EIPSSDGAELLDGDR	2
AVTEAVAK	4
TFGWWYWYQR	1
ANNAALAQEFVTNYVPTK	3
VPVTESQGR	4
GSDPPDEETAR	1
DAHPMAVMTGVVGALSAFYHDAMDFSDAEHR	1
VPVNPWGQPTK	2
TVNAATVER	1
VAHHIGDVPAAR	3
EIEQQYVSGLVTSGER	2
TELGNDGNVLGVK	4
NHPVYYAGPAK	3
EPLLGAEDFDR	3
EIEDQLSEK	1
FDDNAAVILNNQK	8
LSGVPVVK	1
TFAPPADFVAQANLSDPEIYAR	1
VPFSANHSGAPWLEPIHQDANGER	6
ITHANYDVPGR	1
EYHENALFHGK	2
IGEGPSEVHR	5
NAYTSVMSHR	4
GCVADVDGNPVNNLR	3
DASAASIYGAR	1
AVIGEVSNQESNLR	2
AIDLIDEAASR	1
MGPSTGLPTR	3
VAVTGAAGQIGYSLLFR	20
VPGNEATAYDNIDK	2
VEALNAGYDEAVLLNR	1
DWCFCMQR	1
MGVNYGAGK	13
NVAAGANPMALK	10
YTFATPDR	3
QQFAIGPLEPGFGHTLGNSLR	3
LPQIFNVNWFR	2
AAIDSGVR	3
AMYQTIDVNTPIDGSTFR	12
ESDINSQAMTNASPK	2
AAQLFGLEQR	3
GQLENPEITLTPAK	3
ACTNAILGIIR	9
SMTDGYVSLEGIDNNGDR	10
IQEVPGITR	1
GITINTAHVEYSTANR	4
EITEPGTYEIR	2
VMLDHYQQTK	10
HFYAQAVEER	1
AQFEQMTK	2
IEDALSATR	4
ALTALDATLR	1
TDFTVHGDDLLITGVANDIVNAGTGDDR	28
IGNSGVSIATLDDMK	1
TLHEDDAIR	2
VAYVTPAATLDECR	3
TASASGDEGTPVPGGR	2
TFHTGGVAGDDITQGLPR	4
ITTPTLGIK	1
QAVLMADEATR	2
IEGVGGLTK	1
DIASLGIYPAVDPLDSTSR	15
IGLFGGAGVGK	26
SLTAEIGYVTANR	1
YNDDFYTGSTIR	1
GPAPEVAGAAK	5
ELNYGQGVPLSR	1
TSLGQSIAR	1
YFLVAANASNK	3
LAVTYPEIAK	2
ASLATESFISAASFQETTR	2
GHLESQIEMK	1
LSSDQPNLHNIPVR	1
GTAMNPVDHPHGGGEGR	6
GPSASALYGSR	1
LPGPGAIYLAQTLK	7
LGQAGLDSLTISYDEFHADDVPLDTIK	10
GILVNIFGGIMK	7
GMAMNPVDHPHGGGEGR	2
NAGQFTFDLGSDTDR	2
LSATSDVTNEK	2
SVEELELSVR	6
AVPSTDVAVAEK	4
AIGLVIPELNGK	8
VDAVFDALR	4
LSLLEGEIIDSMFMSK	1
DLDEEDPAEVEASK	1
FSISDTAEYGDLTR	1
FNDQLVTR	3
ILVGLGWDAR	5
VGYTGGDVPNATYR	1
VTNSSTAEHGFQMTDAANSGSPFVMK	6
LTDLMESGK	1
FDGSDSMPAK	1
WDCWEIIFWVLHFR	1
GETELTPEEK	2
LFGAVSTADIAAAVK	5
TETSWAHFVYEGNTIK	8
TGTVTMDTAK	4
VAEGNIMTETLSIK	1
GTGDNQLSGPFGIAVDNER	4
IAEGTVQK	1
NLGANDWSAPTACER	4
AWLVIDATDVVLGR	2
GETELTPEER	10
EELLPALDVLASDLEAK	3
VTANVPGMVVWYR	3
TGFWTPAAAATDANGCK	1
LFTDDGNAVPVTVIDVSNNR	1
IATFQQDQR	1
IPASSAACK	5
YFTAGVGLK	2
ILIVEDDER	1
DGFGVAAAYTLSK	1
AGLNNVVDTYVESSELR	3
GIYPAVDPLASTSR	1
LIDIVQPTDK	2
NSLGLASAIER	1
IMTDPFVGQLIFFR	7
WVLCLMLVR	1
PSFPDQPLWPDVR	1
AAVEEGVVAGGGVALIR	3
VAPNTTCVSTSTR	4
MNLHEYQGK	1
AVPNDDGSWAITGSK	6
SYENVLIFTPTLTEDEVR	2
IFAEDGASIPVTVLDVSNNR	13
VAPGVLAR	2
AATPTDAPPGR	1
TVDPAVAQR	1
IASSGEENFIEGLSAK	2
ATQVALEK	2
FSTVAGER	4
PAAAAPAAAPK	1
SVTTQASTQAK	2
AEGIVPAPEPTHAIAAAIR	6
VAIDGGGDGEVSLAR	2
VQLEQAIAESQQQHK	3
EGEGVAAQVLVK	3
EIDAGPTNHWR	12
EQFFPVLSYR	3
GLPFSNINK	3
QAGPESTGEFATYTTK	2
LEEPTSGK	2
AWVTNLDSNPFVGR	3
VYEGPITK	3
HLELYFAAPCSGR	5
LDNLEDPYR	11
NQVQTSTTFK	2
FVPVSDADLK	6
TAVSQNSSQLQK	3
GELLEPAMNLTGK	3
HQLVTGTVHPYR	9
NAGGVITDDVIR	2
QPLELVEQLTGFDIK	3
NVPAPAAR	1
GYDNLNVFIADGNNFPDALAAGAAAAER	6
IMTADHVGK	10
ALGMGDPSGFVK	4
EEYDESGPSIVHR	41
LGTEEITADIPNLSEHQLGR	1
VETGTVLQVESLPGDVGHSVQIDK	3
TVLIQELINNIAK	8
SSVVGPQGK	1
LETACTNR	1
ILLDAPCAVLAVK	1
GVSAGQAYDK	2
TSPIVGHPDVR	3
HGHSITNLEVLSQDENSVK	3
NINLNSVVDR	2
VAEIHDLGIGR	5
STIIPDMVGHTIAVHDGR	7
ALEGDQSEIGEASILK	2
GYTTPLTSGQFDVWIGR	2
LNEETIWR	3
ADLDVIMVAPK	3
NAYVGLNSNWGTVVAGR	4
GLGLSADGNHR	2
GWFVEPTVFADVDNSMR	5
INTTNNISFGVELNK	3
VSTDSVTIEGSGAFGK	4
AVFFFFTNK	2
NVDAGLGDK	1
HLLETEGK	2
LVPFGAFVR	4
TSHAAIVSR	4
ANEVPEAIR	3
AVVEAATNFNDPDTVVR	7
ADPNPDDAEAPR	9
QITPISINAFPTDTK	1
VFLGESPEPPVSR	4
SSLYCTDIFK	2
NVTISGTDK	2
LATGFDPTDK	1
VLEGSVGQNR	2
GQAGQSNYAAAK	8
NSEGQLGNGTTNDR	1
GTVIPVEITIFEDR	1
GDTGSPEVQVALLTAR	5
EGVDPQTYGIGLK	1
IGLATADDIR	5
AQIEETTSDYDR	4
IIDLNSPASVVK	3
AENTGTNAAFANGK	15
AQILGLANAGGDTINAIK	3
AVYTEADYK	4
FGEFAPTR	3
LALQTANLDYNGR	9
SAVAVDAIINQK	3
LAYFFDGAGVR	1
QAIEAGDPPSWTLK	2
TPDAHFYTEVR	8
AAAAIDAGHFK	10
NANIAMHDQVR	17
ISNWPLYMAEGFNAK	1
IVAPQLYVAIGISGAIQHLAGMK	1
TAVAPIER	2
WTEPGFFQTYGPFTLK	2
STSTGHLIYK	3
VGQTAADIR	1
VDLVDDPEMLELVEMEVR	1
YFPTQALNFAFK	2
EAGNNPVLTGGDLATAFNNDANTLK	4
EAVESQDFEQAGR	5
LQINAQNCVHCK	3
NQYDLGAALR	1
EILFDESAR	5
LNSFSFVDPER	2
IGSDSYNHK	3
AGEGDCFVAAGVETVSR	12
TTLTAAITTILAK	1
DGLLHISEVR	2
YIVHFPETR	2
PAETTISASGK	4
LGEFSPTR	6
GTLVPAGANAAQIGSAIVR	11
AGSAVWNPVK	4
IGNIGIDAGK	1
GLIGFSNEFLNLTR	1
IEASQDAEDVVAFFSVSDK	5
MLEVEQATR	7
IGLASAQDIR	3
ATLGQVANEEHSLR	12
GGPGMQEMLYPTSYLK	1
WVGDHYSDSIHALGK	3
TDSEGADLTQK	11
QIPDPAEPGDLDPETK	5
VGGATYQVPIEVK	1
NFVGIVTDTDLVR	5
DDTNLVSASQDGK	3
YANEVVVIK	1
VNDIGMSIQAIGSDDLTK	10
TVEVLNTDAEGR	4
FMIGETEK	3
SAIVNIVPASTGAAK	2
LAEMTGDAR	15
SSAPVHYR	6
LESGLGDTFVGDFLVTSLER	2
VTLEPLER	1
SDLWQLIEFSK	2
FLSQPFHVAEVFTGSPGK	16
DHTTLVAAVK	5
AGESIFNIPIYASVK	2
HYAHVDCPGHADYIK	12
LADALDTYIPTPER	6
SLVEGQSVEFDVAPGR	4
NPADLFDEFEGK	2
SYGLLDQGK	4
GSVVTGPITK	1
GLGAGSDPEVGR	6
TPEEYMGDVIGDINSR	1
CTPSYGNSEGAR	1
VEQELQQADK	1
TSLASGPSSR	1
TAGGIIIPDSAK	2
DAAENVAESLQR	2
AVDVTDPMTVTITTK	2
AIYEAAGAENAASGDGAAEDGGAHR	1
ADLQSIADNAPGSK	1
IFMGQDVPVDNR	4
YLVDQVQK	1
LDGFVGLAGCDK	2
NGYIYHGR	3
DISIVLNDNAGNEIR	1
ADVVSAITTPVTGSVAVLNAVEGVGTPK	2
NASINGLAYAAGATAAAAAGSSAASVR	2
YFNTSSGTNVPVNPAR	4
DTELFSSQK	1
QTPVYCGASTNVVR	3
WLVDCAAK	3
EIEAAGGVAK	2
AAATAAYTAAVPVVDR	9
ADALEQFLGTK	3
LDNSINYVSPK	4
VTPGSGEIEFR	1
EPVPTASFGFCR	2
AQLEEIATVK	3
AWADSLDLK	3
VTALTGLTISSINR	9
YTAQEISAR	3
TAGPEGYDK	3
DVTQAVSTIK	2
VQIQGSSPSYNVDK	7
ELGPEGLAAYLESK	5
TGNAETPITK	2
VGAATEVEMK	38
FYGAGDGTDSVLLLGFESADHPVDAWLER	5
DDEIIVIAGK	4
EQGLCVACGTK	1
YGGYQGNSR	1
HGGQEYLILSAR	4
AVQMMTQVPAR	5
GGTAVSFGQYGVQALEPGWITAR	4
VHPASHLER	2
NVAIVAHVDHGK	1
TSDLSDSQPTK	4
AYNSQEISAR	7
EADLVSGAAQK	7
AGYTAVISHR	8
AEAPFIGTGIEPR	7
ADQEEHWFK	4
SVGEAMAIGR	1
LNAAEAFETFLQTK	2
TTVMESGGVSGSR	2
LQASDVLFGR	3
ESLHNELAK	2
FSAVADDIEER	6
IALVYHDSPYGK	1
DVLTLLSNPK	2
DAASASIYGSR	1
TGEVLSVPVGDEYLGR	2
VSGAEVAETQR	1
FTYGVMEK	2
LAGTADADETAIGHVPTIDSLDLSGLDLDDETMGK	8
ILDALAVDR	1
SVASHDEDTSTLAVAAGR	6
TFTLTGDEQIHILDLLNK	1
EGNDLWVELADANVLK	1
GVNPDEVVAMGAAIQAGVLK	6
VVSIPDDVSWVIAK	1
VAETPLSYGPYK	1
TIANTGPK	1
VVVVTGAGR	2
ALGGPFTNLSDADFGR	3
HYNIHFVR	1
QYAGFSTAEASNAFYR	2
WVAVSEVAR	1
AQMAVFLWR	2
HIPQSWEFSSLGGWIATR	2
SVDSMVPVGR	1
VMTDPIADMLTR	9
VVAWYDNEWGYSCK	1
AGTIVVNNDK	3
GDPSDNLPGVPGVGEK	3
HPSPATAR	1
YVPDAQAER	1
FGAPTITNDGVSIAR	47
DLAPYLGR	1
MNLIQTLEAEEIAR	5
DVGSLNGTYVNR	1
AGASMAVQSR	5
QLVIDIADSDDAVLR	6
LNVEVVGHTDTR	3
VSLDNNAAFR	2
SLDAGEFVAYLSDLCDR	1
ELQNWVGQEIGPIAK	4
MGQGALDVLGSDGQFVPAIHSVGYPLVDADGK	11
SYGSPAEGMADMLETAK	9
VTFATDTFFDFDK	5
ADLGAYQNR	2
FLDVVYPDPEGSFYDGEDLHVLSLDR	10
EVVQPYPTVER	3
VDAEFWMVNVSNDAR	11
GEAGDNAGILLR	10
LYIAEEGNER	3
AQQGLYEYDAVSR	6
SVDQPVQTGYK	3
ALVPLSEMFGYVGDLR	6
INAEDPAEGAFLPSPGTLTK	7
NYYGEISVSAR	1
LPADMVVTNPDHR	19
VVICDLDR	9
TGDLAPANAR	4
TVTVLVER	2
AGYEVILR	2
FLEDATEVDVDAIR	10
QAQATVQSEADR	4
VALVGFGSFSVAK	4
ENTIIIDGAGAAADIEAR	6
WQSIFINVDLR	1
NGGAGSTIGSR	5
QLELLQPAK	3
GASVLPNGTGK	1
VADVAELVNK	5
NSFLAFSDPSDVAR	2
AAIDLTTNGVPGADGK	7
ANFSYVIANLVAPK	2
STTSTLALSWVQVK	1
DQPVILQLLEIPDEK	3
GGQANPSPPIGPALGSK	2
TGFTPGQENEFMIK	10
TICTGVEMFR	2
NDWSSTLPK	1
SNAGQGVEQIAK	3
GNDTLDGDFDAEAAEVQK	9
GGYFPVPPIDSSQDLR	3
DDAAGLAIAER	2
AAQAAEGAAALK	1
LACAELCGK	1
VVEVNLAELQK	5
YINGGTHTTGSGFNFR	7
VVSHVTGLGDTPHLEK	1
AGDAPGDEGPPVSGGR	1
LLEVGPSGAPVEVR	5
NIPGVEVANVNR	2
HISIEDQHLR	8
VGLIVESGECR	3
WVFANANNTPR	2
ALAAANTAADTADATK	10
VGAATETELK	13
GELSQEIPAGIDVSLGDGLVSVTR	9
FDSWTEGQSIVVVK	1
LYVGNLSFQTSADTIR	6
AVGGAGGQTFGAAYK	3
ASVVGYFSQK	2
AAVGAAVGAGATR	1
VTNNNVHDLPGDGR	2
IGGTSGPIWGTAFLR	2
FCGTGCGVLVGTQEGR	4
ADIDYGTSEAK	1
LQITDPDGK	2
TEGQTFSSTK	1
MLTGVNALADAVK	5
FVGGGNVQFPDLHPAQPGVWR	10
ETGSVEGYAYSPGNK	1
LGADYNTVLSFNR	5
GLGGFAGLLLGSVAR	2
STPFAAQLAAEQAAR	2
DLLPILEQVAK	10
QAVQTFADNVSR	1
AWDNSTGATFDAATVK	11
FLSQPFFVAEVFTGSPGK	10
VDSTNYYLAENR	13
MAAIYQSLGVK	4
HLDEQVAR	3
AIFNLEQGLK	3
DLILYESHIINEYIDER	1
VTLCSSGLLEQAYTEVR	1
IMAEHSGQPLER	2
GELIDAMAADTGLTK	5
VPASNMLLGEGR	1
GLFEEYASFGR	4
AATFEGVMPR	1
VSVGDVLLIDK	1
IYETGISYSGR	5
FGYTSTLAR	3
LDMWQLAPEAFK	2
AIFVIESGFATDTGAQADATR	1
DTGYFTITGR	4
ATVYGGGPAGQAGALR	2
IAADNAVVAGTGTVAAANTAATNATNAAK	1
EYTFTSTGATK	2
AAVIGFFTEAMGR	3
YATLGGVCLNVGCIPSK	5
VIQSAPSK	2
NGGGVITDDVIR	2
LDLAQYAK	1
LLDVSELLR	2
VAYVTGGMGGIGTSICQR	9
VATVSTVDAVHK	3
WLSQGAQPSER	6
VLENAEGAR	3
FAESNTAATLSK	1
VAVVGTGQTK	6
EVGVGADIVEYPVTFNR	6
EYQAAWLLK	1
MLNGVNILADAVK	1
TVAITPDYAEISK	3
VAIIFEADNGESTK	2
EPFAALAFK	1
AHPDVFNTLLQILEEGR	7
GLNSAFIVR	1
MSINPFDEIAIEEAVR	2
AFQTYLSSVEWADER	3
LGTPAMTTR	1
VHDDDGLGALGTDVTANSGALVIGGGR	3
DAWMQAGTAR	1
VSQFANALK	1
EVTSVMEAQYGSLTK	1
AAVPSGASTGIYEALELR	12
GMVITDPADGEK	1
MGTEVVVR	1
NGQLGDGTTTNR	1
GALTLGQQAAFER	3
ITYFLTIPFGSSNK	2
GNSVAFGDFGLK	3
QTEIDPGSR	1
VVGPIPLPTR	3
QNNAVAYVSPSFGGVVVAYNHAR	2
EIVSGPELITR	3
MSMNPFDEIAIEEAVR	21
ALINDEEWNR	4
APVAGIAMGLVK	4
AAVTAQGEDTASYDK	3
ALDAFVTNTTK	1
VNAPEPGGR	1
NADGDVFGIPMEAFIK	2
VFLSEGSGK	2
FGTGCHTWSGNYK	7
IDVCTGCLK	3
SVVVAGDTAANDEDTR	8
VPVDIGPTR	4
LGVDVAGYK	1
LVILEDFALQDAK	1
YLEEGDLTEEEIK	1
SNNFVNALSGK	2
MSASAPWSALR	1
VDGIVGAK	4
TPQAAMDNLANEMDDVMAR	1
AVAEYAAGLR	3
TTDYLIGAK	6
AVVVNSVDK	1
AAVVVHADK	2
ILEYLAVQQR	1
LATQAAVLLR	1
SEHGGAFATPNTEYIIEAAQYASPLENK	1
VLPTEAPNAWEVQAR	6
TAYIIHDK	1
VVISMANALAK	4
AAVVSEVQAQAAK	2
SAINHVVLAHK	4
ISYTDNADAK	2
LDAAGFQPK	1
NVNEGFSGGEK	5
TVGAGVVTK	10
NVGELIQNQVR	1
AVGSPDFATFR	2
GTVTLPHGTGK	1
IAVSATMGPGVR	1
FGAFINILPGR	14
TTDVTGVCK	2
EQIEQDWVGAGDIVAAIGLK	4
ELGTEASPGTFVATVSGDTAR	3
ITPDDLAGGTFTITNTGSR	1
ALFQFGPLLAPGPR	1
IGSSLEIGLETR	5
LGLAIEQVVEHLK	8
LEEHLAAYGHGYEDR	4
ISLMVLMIEQMLR	1
IFSELPNVGFNDDVWPR	1
TNQGIDSVTDDAAADAAGGADPTMHLQDLR	4
AAELGLTPR	1
FVQTLNEVPAR	5
NLIHGSDSTASASK	1
LLLGEEDFYR	2
NNTSTISTVTPAPK	2
EGDMISEVR	1
VHGSTGQNQTPGR	1
VPDIGDFAEVPVIELYVK	7
VLGTGQLPK	1
AAIDLETVTISAGAGSR	3
LGAEEITR	1
TAVDEANATAQQAVFHSQK	2
APNYVGGAK	4
NFVLNDER	3
LIQPIAMEK	2
LIDIVDPNAK	2
FSFTALVVIGDGAGR	6
FIEVTEASLK	1
VGLSALAGGVQYLPR	7
QINEMLGAGR	1
NNSFTDPEWWK	1
VSYTVESAR	5
ENTYTGGTSITGGK	2
GFGFVEMSTAEEAK	6
GLASMSSPEQVAAK	10
QLCQEVAGR	1
GTLNVSAVK	2
LFNVPNNK	1
VAIITGAGK	1
LVQDDVLSSIHIEEHEVDAR	6
LYQMFESGELLFPAINVNDSVTK	2
FLALLPYAVK	2
VAEEAELTK	3
QNNPILTGEAGVGK	4
QVGVPYIVVFMNK	4
LGIQAFEPVLIEGK	9
TTLTAAITDVLSK	2
VLDGAVAVFDGK	5
SEAIEAISQR	1
GNVIPVEITVYEDR	8
YGNVAVPVGK	3
TGEPVGAK	3
LGNTNGQTQFGVNSGVLSTSR	1
GFQYISQALDLER	1
AVNGFHADATR	15
AAGVPIIVAINK	1
GLMTTVHAATATQK	22
FAAYVASK	1
SVFLDLEPTVIDEVR	6
YLQDADYQQAR	1
LVDLDHAQNIK	7
MPGGTAWK	2
HPDSDIFLDDVTVSR	6
YYLWDGTADGIFGPVTR	16
VTGLEVFTDGIAAAATAVEAGR	1
LGYADAQLAHIWGVEESTVR	2
VLPVYGGQPIGR	3
HVPGNLFVK	6
CNAECAHCCVSSSPR	2
LTNGFEVISYIGGEGHNLQEHSVVLIR	5
LFVTYTEEMER	9
QVVSAAASLIPFLEHDDANR	4
VGETPLEQFELDK	3
AVVEACGVSDILSK	2
AGTGPIAELITAYSDHADTLSAAAR	7
ENEPFEVAIR	1
TAAGAQNAIATIDSALANINSSR	1
GDTVTLIGFGTFGSSK	4
YYGGNAVVDDIEDIAR	2
YPFLLVDR	3
GISIPVGMGTLGR	1
DYSQIDNAPEEK	1
VGYYNPVASGNEK	3
NAELAHTLSHDK	1
ANAAQDMVFTQYYPVLR	6
AADTEQSEEALR	3
VVDLLAPYAK	3
VAHEFQPLVPPR	3
TSEVVLAASGGK	1
EFTDLPLLVR	6
FVFDGSTSANAGEVK	2
VAFVDVPYNHEDVGVSSK	6
AWGALTQEGSLGR	2
VATYVLGVK	3
GLETTLDVVEGMQFDR	1
GGAPADAAAAR	13
AGAEVYIVTTDTHFSHK	5
GGANLTINAR	3
GPSDGWSFTNSFCSER	9
SIVNADIPR	1
QNVFYILSNEWIR	1
IGGQLNVAR	2
TLMVDYSDLNALK	3
ALDAANTAAADAVK	1
AGGALNIIR	1
WIDSEFQPSTLSK	4
ASQGLPVLGVELR	5
GGGNTSQVYAIR	1
GSAVNPVLR	2
TEVFETGIK	1
LFAIEVEQGDPNAPK	1
DVLTLLSSPK	1
EGLVSIAQATDFGETQLWTR	1
LPGVPAQTLFGELAWK	1
YIAGGAEK	1
INAAVDPPGNAR	5
NTQLLAQEESGLGR	4
TTTQDEAGTAAYK	9
VNVDVGSR	2
AQGVAQDFSFVAQQR	1
AGDTYTVTFTR	6
YEGADAAMQVAAGK	7
VQLVYAYR	2
VEQNEGLVEK	1
DSVGAVVLGAYEHISEGDVVK	9
TTAEQGVVK	1
EQLQALAQK	1
GLNNLLHDVEAGDGQLR	3
SAVVGETYEYSEMYPGFAK	1
EAVVQQVTR	6
AGVIGFSK	2
ASGPDSVYFVGSSK	1
YQQYLPHTAGR	4
AAVDAAVPLPGDIQDSNTK	2
GMFNVVAIK	1
VAPEEHPVLLTEAPLNPK	101
IFDVFLDADSWSR	1
FDPIDQDTAR	2
DTSTVVEAK	1
GVSPAPGTYDAIK	1
EIEEAIQNHPAIAEVAVVGVEDK	1
DVNAAVATIK	2
DISAEDAAR	1
TSFSNSQPTR	3
GIFWPCPEEGHPGTPR	1
YSNTDLHTSVGSR	2
TTTVAGIPLLIVR	3
LQAITSGFDQGSVR	1
IVVPYPAGGTTDQLAR	3
GFGFVEMASSDEAQK	5
NVAEAIIAK	2
ADAASEAFDER	4
IVEGDILAEGPSTDNGELALGK	6
GPFVDDHLLK	6
NLISQLFQHGR	1
EGQSSQALIGDDTGK	1
VVEIYGPESSGK	7
GLTEVSPLPFLSADALR	1
GTWANNLVYNIHLLTGK	2
NMISVELNGSTLQHEIAAQHGASR	3
ADLTAADMDAAVR	9
FDDFLAGEGAATGGQR	2
IAIVEIDGPGR	2
PAAPGTGVIAGGAAR	1
MPAAGLPFGTLK	7
ASATLSDVGVDPEAAGER	1
GNPTVEVEVGLIDGSVGR	3
FGYGGGISAR	3
VVVNNATALGSGK	5
SPADYGVATGTK	1
GEFLQYYDSADNR	6
LGASYDLGVAAVK	3
ALVVDSGENK	2
LVGNAAADIDAQITAK	1
ATVDSLLSVANTALASAER	6
NGLYGAIVIGPK	4
AISLQPTDGLVR	3
ITLVGFGTFSISK	1
CITEDLGIK	1
GNLVAYVGDVVGTGSSR	5
YVYDNGPK	1
LTQLAPIFLK	3
WCWSCNCNFIFIFFDLFYINR	1
YAPGQHGPSR	2
TIENLYSEER	4
YAEFEEIAFTYQK	4
TYAQPGQEGSVVSFK	3
IQLLPSVSLNQGWQR	2
VPDVATLVDK	3
HNYFDDLAK	1
VEIEVVGTR	6
ADFLGNDESTPVTEVGTFR	1
AVITVPAYFNDAQR	3
SYCVFPVQR	3
VYANPDVIGCELGGALK	1
GVVDSADLPLNVSR	1
ATTLLHFLDADGAAADLVDLAR	1
FDVGNVDQHSMLLAPAER	2
LVQEAAHPDANIIFGAVIDDALGDEVR	1
TVAPDGLNPNELLYEHAPLPDQFSNEGIR	2
TGIVTQNDLTASFGSR	1
ALDQSEINGR	1
FPVVFPSDYWQTVMPHELAAWGAHEK	1
LGYIDSPLK	4
VIEEAPSPFVDPEMR	2
EVLLSEAPK	1
NYGECGEACPK	5
YGIPAISTGDIFR	3
LLDEGQAGDNVGLLLR	1
YLENGELSEADIILGLR	1
TTATAAAQASANAAQK	4
SAAADVAETASTGAK	6
GFQMIDTVNAASPFVLK	3
FGDLSGQGR	4
DVEDSLAAVK	1
TVLIMELINNVAK	2
YVLDVNLLGPILGVK	1
IHVEGHADR	3
VALVTGGSR	3
VNNTGAGISVPVGMGTLGR	7
SELPATLNEGLVIELYSK	3
ILQEEGFIK	1
SQVLNADTNTYAVGLR	1
SGAPDDIGIQVAVK	1
AAGVQVVGAAGTPGASSK	3
SIQNLGIEVIGIK	7
TLAQGSEGAVEAVR	2
VSSPATTTTVDVPAEYK	6
IGENLQFTYR	1
VEVNQGAPQVNYK	1
HPLTTESAMK	6
VEVALTYIFGVGR	2
LYCPAGVYEVVTLAGEQR	1
LEVILAVGHTDR	10
GGDDMSLR	2
IQLVGDDLFVTNPAR	2
GVLLYGPPGTGK	2
LDQVGVGK	1
AAGSAEEPAR	3
NVVPIVPDESR	6
YSEVYLSPDLPDYVK	1
EYVATQIDK	6
VGDTAPDFTLK	5
LGFAYQAFK	2
YVDPNQSGSK	1
LVGNVNEPNGQSGPFEGR	1
LAQVSLNIIDQCVAQGVPFAR	2
AAGVTTVVFDR	12
VALFEEQNPGIK	1
MMLPEVWAAASR	4
SGATGSGVDANR	2
NFGIMAHIDAGK	1
WFTADEAK	3
YSIPGFGTFVVK	2
FVAAGMNPMDLK	8
NFMAGTGSTR	4
DLDAAVAYYAEAFGAEVAHR	1
VEAVSGTSAK	1
LANAPWSIAQR	1
AFLGPWAER	3
VQDLEGDELLYR	7
YNDLSTNNFPTLK	10
TAIVEGLAQR	6
VDQFLNSYYEEDLAAGR	8
LLEGLDDIGLTLR	3
ALQTTDAPAR	4
QGTPTLSTSADR	3
ISAEAMHEK	2
VEAPAAAPAAATAPVAAAVDAAK	3
IGMTQVWDADSQIQPVTVVK	1
VAPGVIWR	2
VTITVFDADNPYR	2
GSWLDFEFDPK	7
EMLVVSDNK	1
AFLSLANAAPGK	3
ATDFADVVGSAK	10
VLNDPLLIPFFK	4
YHQEVVSK	1
AAGAEVVGFDDLAAEVK	3
GFGFVEMK	1
GPAVITAGDIK	1
GATGPADVR	5
CGSPYVDQR	1
VAELAQLPGSDLDR	2
GGPLAVGFSYNK	1
LYVGNLSYQTSEEDLR	1
NDEAVSYEK	5
ELAVQSANASNSAGDR	2
EAIECTLAVPER	4
IGVIGPNGSGK	1
SPATTESVSVPAEYK	5
APLAEGDR	1
AIDAMIPIGR	5
AQFTITPGSEQVR	1
VDANLIYANGPLAAALSYNK	1
ITDEGTAAELLASESVQR	8
SETELAPEER	1
GVNDSSFDGR	3
FLVNADGSLGK	6
LNEFEVEVAEGGTANLK	3
LVVIDDLSVDAPK	2
WAIGIESER	3
STSELVDTPEVR	3
TTPSVVAFTK	3
TSDTAGDGTTTATVLAQAIYR	16
LAGAEFQSAATPSGMAMHYGVR	3
PTHLSWEESAVNALCASTSYR	1
AAVDSLLSVANTALASAER	1
APGADYSSTHPPLK	7
TNLEGFAPELTESQVGR	6
GEVVAVGPGK	2
YGDQEVSQFR	6
VFTNVYSATVDPK	1
SIDGTSIWYR	2
GQTGENLLQLLEGR	5
AAVPSGASTGAFEAVER	13
ITLNMGVGGASQDK	7
ISDSVLETANEAVER	2
VLADLAVFDQPAFAALANQAK	5
QVVFHDNSSGEQWLTK	7
SSLTIDTLYAEGQR	1
TPPPWTPSSSTWMAR	1
GTAQNPDVYFQGR	4
ATAVLMGWNQVPGVTVNR	6
IVMNSTFDDPK	1
AGLDYVSCSPYR	1
TMPIHQSNVAIFNAATGK	5
VAVMYLGK	1
YENFIGGK	1
VIPVFSVDPEK	5
AGHTEAAVDLAR	3
SIVSGHGDVR	1
TQADAGTLFR	3
IYGLQECQFR	2
QAFDEAISK	2
TTYGVIGVK	5
GTSPTIFSPDDSVSR	78
VAPDQMADAK	5
YIETQDAK	2
AAAEIGELGDNTASIR	1
VLTPQADDFPR	4
VDIEVIGTK	5
GSNVFVGYLNQPEK	5
LNANIAIGAGDGDDVVR	22
GTAWDQSPLFK	1
ETALVQEAK	5
VFQENFPITDAR	1
ISPDTNTGLASAGHQYVGLTGR	6
MDLSEAVFR	2
ANPVAVGPDPWDAR	2
VSAVGVGMR	1
VHEVPQLETTPFHPR	2
VISTTSTSDVTLNTLK	4
VQSLLSNFFNGK	4
PAGTGLAYHR	1
QMFGPGVDNAIEK	9
VGDGPNVR	1
ALIESDLAEQR	2
AELIESIAAEAK	6
AAGEIIEDDGEGFAK	7
TANSGYLTR	20
LGDSVTTDHISPAGSIK	4
VAGTSEFVTALQLDTK	17
YEEADHTATGSGSLHAGTVVK	1
GVPDIPGIAFR	1
EADGTLSIDR	1
YSDEVVVIK	3
GITVADMTK	1
AGNMPFDVVIAAPDAMR	2
ILNCSQGK	1
QIVTNAGGEPSVVMNAVR	6
EGAYGNAER	4
FGVTSHYLTNADDLQIK	2
LVPHYEAPIK	1
EVEIADGTVK	3
WDIDMSGAR	1
GYLSPYFVTNSER	1
VVVVTGAGSGIGR	1
ENYGEPFQLMAK	4
LYMLIDAPGHK	2
GVPISAIIFGGR	1
ADNCEALPCVFETR	1
ITPGMLMAAMR	1
PSYVLGGR	2
ANVAQGQPDGPEMR	5
LSPTGFETLHK	4
DLPMLLNQWSNVVR	4
TNLNTGAQQSSK	2
GFGFITPETGGK	2
GGQAIVQAER	1
TAGGIIIPDTVK	1
EVTIVNGVTSK	2
VNHQILGEGEVVQAVQTQMQTNR	1
NSYIDLMGGFGGVR	14
YTLAADITHAIAK	2
SAIGSFLGSGGGK	1
VTPDGLLDQLR	2
DYLHYVSK	2
ALAAELAAK	10
MASLPSPK	1
IYQYNYEATK	8
YDLGEVGR	3
IGADFYASVQSIIDR	1
TFGFAGGR	2
VAVGSVQESYYK	3
LAEALDTYIPLPER	4
QSLVAQGVAGK	1
IITVEEYMEQIK	3
HVETQCLADQHGNVVVVSTR	6
AANGDILTNSDALK	4
ILEMGENDLAK	7
EAISDVVTR	7
ELIVTAGGK	4
TYEAGVEYLPGGEELTDLER	2
SYLLEQATTWLK	1
LAASLEANEDQVR	1
VIENAEGAR	1
GNPTAEHNALFANR	11
DQSIWVADSAK	1
VILVGNLGR	1
AVANVNSQIR	1
DLTISLLDEAHNPVMTWR	1
AGDVVQLTDR	2
LISVAYSNLSSNK	2
TIADGTAVQTPGK	1
EQGYAPEMIEMMK	2
NIVDVLLAER	1
LENTSNLLISVK	9
VLFEVGEVVR	1
YMVHLEMIMEIVASK	1
QVGVPSIVVALNK	13
SVVLFDEIEK	2
ILANIAMGDAASFSK	1
YGGSIENR	1
IDEDLWER	3
VIGVDNAVEWIATGAEK	3
IDVMANINWDELK	3
EWIFVGAPVTPK	5
APGAGFSDVAAGK	57
LQDGSLQDK	2
FVADGNLISGVGTLPFNTDGGGLCNNHPANR	5
AVDVMLGGK	2
GGTGAIVEYFGPGAASISATGK	9
ILEIYGPESSGK	1
LSTGFYDQQGIIK	6
AQNDDDPTSYTSEVLVPVK	2
NPATGETIK	2
FVQTDVTSDESAR	3
AVELTYGELER	1
LNVAENCLDR	2
TLSDGPIGALR	2
YGSGYDSR	1
QVADLIEQISSSASR	1
FPGQLNSDLR	3
ADEGVGAGPATLEGLK	2
ALIDYDATLK	3
LSPQETTSALR	2
IVNLSSSSAQGNR	1
QIIHQCPNTK	1
GSWAVFFSHPADFTPVCTTELGR	2
SGHADTALVYGYGK	1
MEDELHER	1
QALLGYGK	1
ILEVPVGEGLLGR	3
LLQQSGTLGDR	4
LIGPGGEQVGIVR	1
VEGNEATAYDNIDK	4
DDDTESAVR	3
TPEPWAGPDVLEQLR	1
SAWTTNFTTEAR	4
AAEDNQEAMQAYIR	7
GFPQQMQQFQNER	3
ETVAAEAQR	2
VPAGLCGK	2
TVAAFFEVVVAAAK	4
TPQGAMDNLAK	2
EIGGVFAPTDVTDTDQIIAAIEAGK	15
GHTLVSASSSEK	7
VVDLTEGAYTER	5
VILQDNSFAGGR	1
QTIVIHER	2
LLAQAYFAR	4
QESLSGSPK	1
LLDQGEAGDNVGLLLR	1
SLTTDLAEEGLAFDGSSVR	3
QEWIVPAR	2
VLAFDDATVTTAK	7
AIESTPGAVALLDGVISTK	4
VATVNGSVFESK	5
MAVTFVGNSTAIQEMFK	1
IIALVGSEYGIK	3
AHVAYIPNEEGR	4
SVQQVAQAR	1
TVANFVEYVK	1
FVAGFHEPDLGVQPTR	4
YEEIINTQR	3
LAVAAADQGSDDAEQLVR	14
INAANTSLR	7
GVPSPVSHPELTDMTIYR	3
GHYEFIGER	2
TPGDEVALALDTASTEFYADGK	3
LQGVDSDPVNWGWLCDR	3
NYAPLWGGVLTTGGNLVFHGTPEGYLR	13
NLGADWQTANPYR	1
DLLPVLEQVAK	8
DNNVEQALR	1
NQLLDDVEGGFTR	3
TWANASFSTR	6
NIENLYSEER	2
ADVQAELAR	2
ELETENER	1
QNGVGAVTR	1
VDNTAALK	3
VGQFAAEVR	1
DQAVEHGFHVHDER	4
IQNLHGASEVR	3
AVAEVYASSDGAQK	3
TSDYGLQLR	3
QVVFHDNSSGER	3
QLDGDPFTTFVTVNDK	3
LEQSITSQHLR	8
GMNTLADAVK	1
TVLIQELINNVAK	3
AGILDEPTGVFDLVAEIR	2
AITSGTGPGK	3
HALIVYDDLSK	6
LYPNFDDAEFVALVYR	13
LNDPFSDAQAITDAVEAGYVVR	3
NLDLQGTK	2
QAGEDVFVHFR	2
VNLDNMENVIATGLGAVDYK	38
ESELTPMEK	2
LVDFIIEFLK	1
GQCAELCGK	5
ESTLHLVLR	9
EAVEAIFGVK	1
IYASASVPDALIEAAR	1
TAYGQGVAEFFR	5
VQLVGDDLFVTNPVR	9
LFIGGAFNQVTPNGR	1
GITNPNIVK	3
YHDEFQASAK	2
QVGVPAIVVFLNK	2
MQILHYLILFHPQR	1
SGATEYQPPTVQASEYK	2
TPPVSSMK	7
FDNIYGCR	1
VFVPELNLR	3
LVNEVASK	1
YADEVVVIK	2
LAHQEAATVAQAR	1
VSDAFDGTNAQLVK	3
MMTMLIGPK	1
ADVLMVLAR	2
AIDLLAPIGLGQR	3
TMQDHAGVFR	1
IWLGPVPADYK	2
VAVEEQLR	3
FTIPTGHVMELFAEK	2
QPVGEPLQTGIK	10
AAAVQFADQGIR	5
LGDEAPDFTADTTDGELR	9
ENFWQEFR	1
VGSAAQIK	1
ALIESDIEAQR	2
FTGDQPGIFLVR	3
DPYGIPVIGMK	11
DSGAIFVDR	1
LAAIVDVGK	1
TYFVATYPQDIR	5
VTEVGDGIAR	3
QAVEQIWGVSVVK	13
VNAATVSTHVLGR	8
LFGNYSGLASTDEGGR	4
FGGDLDAATK	3
EADDHFEAQGAK	4
IIEGNLDGVGLR	3
AEEEGVAVAER	7
QAVTNVDR	3
DYSSIDAAPEEK	1
IVDQIADEFTDDLPK	3
IATAGSAYR	1
SYTSGQSLELVK	1
DGELFWVIK	3
EAQAAAEVAK	9
WLDDYASQIR	1
GQEPFDTLVDIVLADDFK	5
GQYSPTSETGK	2
TGANQATTIK	3
IIGPNCPGLISPGK	2
DGDSIIPVIITVYK	1
HDSAPIIGGR	2
TYGSPAEGMADMLK	3
HAQAFPSFGSER	3
TLADLSPAVLDVR	2
GIESVVFDR	3
GNAYTTLFLDSQVVK	3
AQVINTNVSSLNAQR	2
VTNNGTNTADLK	10
DWIHTFAK	4
EAATSTGQVGVK	15
IAAYTIVQQEFTK	5
AGAYQALADECAAMNPDDLLAQHPK	9
VVAPPAGHQLAR	1
TPPAAELIK	4
SYAQIDSAPEER	5
NVIGQIYAR	3
LHFFMIGFAPLTSR	1
IGAGINGVTEETTTGVHR	17
TTSNIVGGHVGSPVTLANPR	1
EMALLPYTNR	18
LVVVGDGAVGK	1
IMGFAALTVVGDGDGK	2
SLEAGVNALADAVK	14
DAIAQILTNSR	3
PVTVPYHR	2
SGNPGPEGSVGK	3
VFGTEWYLESFR	2
AAIEEGIVAGGGTALLR	19
AGPCVVTQLR	1
PNLLLHLMGGK	5
HQAMAGSDIGDDHK	1
AGAAGVHWEDQLASVK	4
MFNAGTGVDGLNR	3
QGQVISWSSAGK	1
ALGGWDENAEPDTEIQFTPAR	4
STAEDIELALDAAHAIADAWGK	7
AAVDAGYAPNDLQVGQTGK	3
TTASGLVIPDTAK	3
TADSGYLTR	19
GAFYTTLPAYK	2
DALPGAAVK	2
VGEEIEIVGLR	5
LGIQAFEPQLVEGK	3
QTLNNDISALIGGK	5
VIDVTNFLIAK	2
AAYEQMTK	1
VNEEVEIVGIHVGPPTK	4
AAFAGESQANR	4
GLPVSNTDAPISVPVGK	4
EADEFETGAVPGALFIPR	4
VGEEIEIVGLK	1
AAGSSISQVSAR	1
NVAEGIAHVHASFNNTIITITDR	1
VALVYGQMNEPPGNR	4
ADNVWEENR	1
TPVPTVEVAGR	1
EGGTLTTNASGEVTADGR	16
AANESVMHAGQYAYR	15
LLDWVEEWR	3
GPGVMQGYHNNPEATAETLDSDGWLHTGDIGEIDER	2
DVLFFVDNIYR	8
FPATTSAICGR	1
NASQNVTTAR	4
SYDHNLVDK	5
IVVLGGESTIDADTYAFLTR	2
MAINPFCEIAVEEAVR	2
IATDPFVGR	1
AVHGAIGADMIGDVTEVTPPAIFNLASR	7
ILSSDLGFR	3
HGVSDDNITVVR	2
LDDAEFAAAK	2
SMSDPIADLLTR	7
LIGVEAAGEGLDSGK	1
NDIDPSEVVSPGEQIEALVVQK	3
AIPLYDGAGEGSTTLAGK	1
QSYVGLSGGFGTVK	6
VNGWEGIDAAK	4
TETDSMGDVK	1
TDDDVVIATLR	1
DVQDELSAQSHER	1
EGLTVLQYFISTHGAR	7
YLGVLLYDADR	3
NQDSTELTGDINYR	2
GQTGENLLQLLEAR	4
VPFDPAAPLETPSGLATDHGALLR	1
TFHTGGVASAGGDITGGLPR	3
FVDGHPNAR	3
ILVAEAATK	2
TTDVTGEITLPEGR	7
MTDTSAFEMGK	2
GLNDVLNSVNVNTNVFR	1
TALYGTYAR	3
CIAMDATEGLAR	1
DSSYMFVTGPEVVK	5
QIALVSFAEER	2
IPTLTDAQK	1
AGSLADEDAR	5
SVNTGFSGGEK	3
VPADAYYGASTQR	3
FAVLSDILGDEDHLGDMDFK	11
AENIYYIGDLVQR	3
AVGVMQAALEQAR	9
ALSGLVSASGTMNFK	3
LEAMGIATTIK	8
SPSPSHMSIVK	1
IDASANVIPLVTR	4
VFAGSEHNLK	1
IAELMQADLAK	2
SPAVNATETATK	30
LVPGYEAPVNLVYSAR	10
SQINTNTYSLNAQK	1
VTASGTANAPR	1
LTSLSSYER	7
VSHPIVFGHCVK	1
NPLGNQMAK	1
QLVNNMVVGVTK	3
EAVGGGDIK	1
AFADSEHITAGAFR	9
YTGYPGGQR	2
NVFAHPTLSEAVK	2
LANLDDPFSVFR	4
ASGEILSVPVGDGMLGR	6
SVSDEASTQAK	1
AALAAQTALAQPAVEK	4
ELAIQVAEALQSYAK	1
TEYTIINLK	3
YMTMDTNDQVR	1
LSCTVAPVTYTIR	4
LSGGVAVVK	1
PYYNAIVWQDTR	1
ATDLIDAGTVR	2
DTATAWYDSQK	7
VNVHDISVTK	12
ALNMPELR	1
VGPSQSDITLPK	2
ILEIEGLPDLK	9
NSSYFVEWIPNNIK	6
VNAEPTSGR	1
DVHPTHYGR	20
VFTVPAGSYAFK	1
QAALLDNPFVLLYDK	2
TEDGANITADHIR	7
EMTLIELSEFVK	3
AALDLIIEAITK	4
EVTVDEVNAAFEAAATDGR	9
IVNEPTAAALAYGLDK	5
TAEIHDNAIAR	2
VIAEEVGLTLEK	4
YGGTSVGSPER	1
SADEVTHGPIAPR	5
TEGGTLTLGQSR	3
FGISGDVPTK	1
VSTSLNFTNQTATGR	4
DVIFGADAR	1
NWPMAWAPR	1
DSGQVALIDGK	2
AEGAEAVVADELYR	4
ADMAAYDADSSQYTQSLGCWHGFVAQQK	1
LTAAQALWR	4
VEGFSFSGIIMPGDTPR	6
GITQDPSQAK	4
GTAVEFTGDILK	1
GDDEGLITAAFIADALADLGAK	1
VYGVLEGQFR	4
VTIAPGGTIYVTDR	1
NGSIHHQVNGHHGAANVMMAPAPK	1
ADPVLLEPIMK	5
EIGHGALAER	7
HLDVTAGPDAR	2
IPATTVPK	5
SGNTAPDTCPSGAFR	1
MPTVGVTTNALQR	1
LNLVNVPFR	4
LHILDVMNEAIDAPDEMSPFAPR	1
IGDFNTAVSTATTK	10
AEATSAAQLSADTAQK	5
TLLLGALELLSGAR	3
YSFDDESAAGER	4
NSFNVSSTAK	1
TYGQGLVDAFTAEFTK	3
LGLLNDTAAAVDAAIEAVAGR	1
VTVNTDNR	2
GTHFHPGDGVGR	2
IQDNIAIAGSSVGR	3
VAGYNNQR	1
LDFDNTPATLIGAAGSGWDTLR	9
LSALGPGGLTR	2
QLYTLDLGALVAGSR	3
WASGTSGAGAGQFR	3
LTLTGGPSAIR	8
NDVTAFGEK	9
TVYEEITDGDETIK	2
FSISNPFFGAEK	3
EHFFNTPELR	4
LTQGDELPAGVLK	7
IVEAVEIAEQEFK	1
IQDTITLEDAR	3
EFWIEAPIGDR	2
EGATVISTSTR	1
FEIGDTFSEANEGLK	5
NVVEIVADEIGPSLR	3
PLWASTSTK	3
VSYGVGVER	11
DDTLFALADGTVR	1
VNASQLNNPR	7
LASEILDASQNR	4
EEQDAFAVESQR	2
SGGLLAATWASMVK	5
IQTGEYAK	2
EQIDIPVR	1
FIHDELMLDGNSR	12
VPMAGSTIVHPIIGELGAGR	28
IAEVVTSGMGK	1
LYVAEPGGVQVLDAADGR	1
LGDPSAGGEVR	3
SHSALADALAEVVEAK	1
PGVDFLPLTVDYQER	1
[truncated: 9,546 more rows]
