# Supplementary material for: A Graph-Centric Approach for Metagenome-Guided Peptide and Protein Identification in Metaproteomics
Source: PLoS Comput Biol. 2016 Dec 5;12(12):e1005224. doi: 10.1371/journal.pcbi.1005224 (PMC5137872; doi:10.1371/journal.pcbi.1005224)
Supplement: S1 Dataset — (ZIP) [file pcbi.1005224.s006.zip › Supplement/PeptideID/SD3.hybrid.db2.tsv.0.01.tsv]

#SpecFile	SpecID	ScanNum	Title	FragMethod	Precursor	IsotopeError	PrecursorError(ppm)	Charge	Peptide	Protein	DeNovoScore	MSGFScore	SpecEValue	EValue	QValue	PepQValue
SD3.mgf	index=283143	-1	Sludge250111-Plate1-3EF, Cmpd 7036, +MSn(1133.5428), 30.27 min	CID	1133.5428	0	3.984516	2	LPQSSSGSGFGVGTGVGDVSGNSGR	Protein30(pre=?,post=?)	243	216	1.3203138E-25	5.832341E-20	0.0	0.0
SD3.mgf	index=97211	-1	Sludge250111-Plate1-11GH, Cmpd 7888, +MSn(1004.1638), 33.68 min	CID	1004.1638	0	4.3763285	3	IDDHTTSPGPLEVPDPETAPGPTSVDLPR	Protein14043(pre=-,post=?)	127	112	1.6919391E-25	7.6769877E-20	0.0	0.0
SD3.mgf	index=230517	-1	Sludge250111-Plate1-2EF, Cmpd 7767, +MSn(1075.1841), 30.81 min	CID	1075.1841	0	1.3624139	3	TLNSSASTNLLGC+57.021ATHPNNQPGC+57.021AVVQANAR	Protein3670(pre=-,post=?)	192	153	2.0684192E-25	9.4839295E-20	0.0	0.0
SD3.mgf	index=574689	-1	Sludge250111-Plate1-9CD, Cmpd 8612, +MSn(1208.5378), 35.95 min	CID	1208.5378	0	1.5151014	2	QVDANADNLWDEDEDGNGLLGR	Protein6884(pre=R,post=D);Protein12394(pre=R,post=D)	169	160	7.1440437E-25	3.0818402E-19	0.0	0.0
SD3.mgf	index=597962	-1	Sludge250111-Plate1-9GH, Cmpd 8162, +MSn(1086.5188), 33.48 min	CID	1086.5188	0	4.6063685	2	SGTWTYNDIESGTGASIGTVR	Protein13872(pre=R,post=K)	160	158	8.0343585E-25	3.4368336E-19	0.0	0.0
SD3.mgf	index=539683	-1	Sludge250111-Plate1-8EF, Cmpd 9148, +MSn(1167.0548), 37.07 min	CID	1167.0548	0	0.8367759	2	GDLGTLFTENLIHGSDSGDSAAR	Protein11667(pre=R,post=?)	162	151	2.9876336E-24	1.299513E-18	0.0	0.0
SD3.mgf	index=436026	-1	Sludge250111-Plate1-6EF, Cmpd 10220, +MSn(1296.0144), 41.94 min	CID	1296.0144	0	4.2385235	3	VGSITSIQAVYVPADDLTDPSPATTFLHLDSTVVLSR	Protein8760(pre=-,post=?)	120	93	3.814155E-24	1.7946935E-18	0.0	0.0
SD3.mgf	index=245776	-1	Sludge250111-Plate1-2GH, Cmpd 9228, +MSn(731.3425), 36.59 min	CID	731.3425	0	-4.506621	3	FIYGMADGPHNPLFADAEAR	Protein9530(pre=R,post=T);Protein13777(pre=R,post=T)	120	112	5.586232E-24	2.367691E-18	0.0	0.0
SD3.mgf	index=421081	-1	Sludge250111-Plate1-6CD, Cmpd 7048, +MSn(955.1014), 30.44 min	CID	955.1014	0	-2.3644562	3	GANYPNYAMNVGHQGEYAGISSAAHAGR	Protein4071(pre=?,post=?)	153	126	2.0022639E-23	9.029429E-18	0.0	0.0
SD3.mgf	index=501680	-1	Sludge250111-Plate1-7GH, Cmpd 8102, +MSn(1086.5172), 33.18 min	CID	1086.5172	0	3.1458125	2	SGTWTYNDIESGTGASIGTVR	Protein13872(pre=R,post=K)	199	187	2.1459082E-23	9.179487E-18	0.0	0.0
SD3.mgf	index=574730	-1	Sludge250111-Plate1-9CD, Cmpd 8657, +MSn(1208.5314), 36.11 min	CID	1208.5314	0	-3.838257	2	QVDANADNLWDEDEDGNGLLGR	Protein6884(pre=R,post=D);Protein12394(pre=R,post=D)	138	127	2.5564548E-23	1.1028188E-17	0.0	0.0
SD3.mgf	index=435384	-1	Sludge250111-Plate1-6EF, Cmpd 9479, +MSn(1071.5186), 39.26 min	CID	1071.5186	0	-2.3923714	2	VEPPTDGLSLDDAALADWTR	Protein1274(pre=R,post=?)	120	119	2.6528436E-23	1.1243919E-17	0.0	0.0
SD3.mgf	index=539647	-1	Sludge250111-Plate1-8EF, Cmpd 9109, +MSn(778.3694), 36.93 min	CID	778.3694	0	-2.8229005	3	GDLGTLFTENLIHGSDSGDSAAR	Protein11667(pre=R,post=?)	121	116	2.8481908E-23	1.23886055E-17	0.0	0.0
SD3.mgf	index=501720	-1	Sludge250111-Plate1-7GH, Cmpd 8146, +MSn(1004.1607), 33.32 min	CID	1004.1607	0	1.276429	3	IDDHTTSPGPLEVPDPETAPGPTSVDLPR	Protein14043(pre=-,post=?)	134	113	3.4891072E-23	1.583144E-17	0.0	0.0
SD3.mgf	index=295559	-1	Sludge250111-Plate1-3GH, Cmpd 7400, +MSn(736.8539), 32.19 min	CID	736.8539	0	1.49098	4	PIHC+57.021NELTTFSEAEATDQFVHQNKK	Protein13354(pre=-,post=?)	121	95	3.9619993E-23	1.7501696E-17	0.0	0.0
SD3.mgf	index=501176	-1	Sludge250111-Plate1-7GH, Cmpd 7548, +MSn(736.8508), 31.21 min	CID	736.8508	0	-2.6506312	4	PIHC+57.021NELTTFSEAEATDQFVHQNKK	Protein13354(pre=-,post=?)	101	81	3.9947642E-23	1.7646431E-17	0.0	0.0
SD3.mgf	index=109684	-1	Sludge250111-Plate1-12AB, Cmpd 7991, +MSn(1086.5148), 33.50 min	CID	1086.5148	0	0.8988036	2	SGTWTYNDIESGTGASIGTVR	Protein13872(pre=R,post=K)	205	191	4.3582523E-23	1.8643165E-17	0.0	0.0
SD3.mgf	index=461790	-1	Sludge250111-Plate1-7AB, Cmpd 9355, +MSn(749.0603), 38.02 min	CID	749.0603	0	2.3629923	3	FILDYAVTSVIPGSANADHVR	Protein9996(pre=-,post=E)	93	88	4.7910296E-23	2.0494444E-17	0.0	0.0
SD3.mgf	index=270819	-1	Sludge250111-Plate1-3CD, Cmpd 8103, +MSn(818.3866), 33.85 min	CID	818.3866	0	3.5052657	3	YLEGGDDIFGPDYGGATVHTNVR	Protein5049(pre=K,post=A)	123	112	4.9103524E-23	2.1358265E-17	0.0	0.0
SD3.mgf	index=218706	-1	Sludge250111-Plate1-2CD, Cmpd 10296, +MSn(1071.5253), 39.22 min	CID	1071.5253	0	3.8733633	2	VEPPTDGLSLDDAALADWTR	Protein1274(pre=R,post=?)	126	119	6.654546E-23	2.8204894E-17	0.0	0.0
SD3.mgf	index=514898	-1	Sludge250111-Plate1-8AB, Cmpd 8146, +MSn(1086.5212), 33.61 min	CID	1086.5212	0	6.8533773	2	SGTWTYNDIESGTGASIGTVR	Protein13872(pre=R,post=K)	190	177	8.5668205E-23	3.664603E-17	0.0	0.0
SD3.mgf	index=69767	-1	Sludge250111-Plate1-11CD, Cmpd 5188, +MSn(913.934), 23.85 min	CID	913.934	0	3.205589	2	ITGQSAVM+15.995ADGSSVGTSSR	Protein5470(pre=-,post=I)	140	140	1.00035666E-22	4.1990672E-17	0.0	0.0
SD3.mgf	index=447233	-1	Sludge250111-Plate1-6GH, Cmpd 8731, +MSn(1096.5121), 35.83 min	CID	1096.5121	0	-2.7831423	2	FIYGMADGPHNPLFADAEAR	Protein9530(pre=R,post=T);Protein13777(pre=R,post=T)	175	159	1.01165864E-22	4.2878545E-17	0.0	0.0
SD3.mgf	index=436018	-1	Sludge250111-Plate1-6EF, Cmpd 10211, +MSn(1296.3497), 41.90 min	CID	1296.3497	1	4.9140887	3	VGSITSIQAVYVPADDLTDPSPATTFLHLDSTVVLSR	Protein8760(pre=-,post=?)	109	75	1.3446843E-22	6.3272104E-17	0.0	0.0
SD3.mgf	index=424457	-1	Sludge250111-Plate1-6CD, Cmpd 11010, +MSn(1464.2317), 44.62 min	CID	1464.2317	0	2.751157	2	GLALNLDEDSIGAVVLGEADEVAEGDTVR	Protein1503(pre=R,post=?);Protein2670(pre=R,post=?);Protein13830(pre=R,post=?)	143	122	1.3782068E-22	6.2534616E-17	0.0	0.0
SD3.mgf	index=309549	-1	Sludge250111-Plate1-4AB, Cmpd 8502, +MSn(1086.5166), 33.68 min	CID	1086.5166	0	2.5840604	2	SGTWTYNDIESGTGASIGTVR	Protein13872(pre=R,post=K)	194	179	1.4184926E-22	6.0678436E-17	0.0	0.0
SD3.mgf	index=270220	-1	Sludge250111-Plate1-3CD, Cmpd 7444, +MSn(689.0546), 31.46 min	CID	689.0546	0	2.5687718	3	YIPVGTTIHNIELKPGGGAK	Protein13634(pre=R,post=?)	154	143	1.4972858E-22	6.346156E-17	0.0	0.0
SD3.mgf	index=33004	-1	Sludge250111-Plate1-10EF, Cmpd 9107, +MSn(991.726), 36.48 min	CID	991.726	0	2.9541388	4	GHSITSMQAIYVPADDYTDPAPATTFAHLDATTELSR	Protein10259(pre=?,post=?)	148	82	1.593556E-22	7.498239E-17	0.0	0.0
SD3.mgf	index=474633	-1	Sludge250111-Plate1-7CD, Cmpd 8147, +MSn(973.4662), 35.04 min	CID	973.4662	0	-0.31349388	3	GAIPQAWQNLC+57.021GVDEHGTADEVLPGAGR	Protein1449(pre=?,post=?)	157	126	1.9506244E-22	8.7965556E-17	0.0	0.0
SD3.mgf	index=285458	-1	Sludge250111-Plate1-3EF, Cmpd 9590, +MSn(973.4904), 39.48 min	CID	973.4904	0	6.2070646	2	YLGDPDAIAAAAEAVASQGR	Protein7317(pre=R,post=-);Protein13749(pre=R,post=-)	155	143	1.9982918E-22	8.46964E-17	0.0	0.0
SD3.mgf	index=72168	-1	Sludge250111-Plate1-11CD, Cmpd 7829, +MSn(818.3838), 33.39 min	CID	818.3838	0	0.07458012	3	YLEGGDDIFGPDYGGATVHTNVR	Protein5049(pre=K,post=A)	144	128	2.1117367E-22	9.185294E-17	0.0	0.0
SD3.mgf	index=514868	-1	Sludge250111-Plate1-8AB, Cmpd 8113, +MSn(1086.5157), 33.50 min	CID	1086.5157	0	1.7976072	2	SGTWTYNDIESGTGASIGTVR	Protein13872(pre=R,post=K)	196	187	2.2685082E-22	9.70393E-17	0.0	0.0
SD3.mgf	index=576160	-1	Sludge250111-Plate1-9CD, Cmpd 10327, +MSn(964.4831), 42.23 min	CID	964.4831	0	0.94924235	3	LSGGAQADDFIFALGNYGIADGVDVIHR	Protein6884(pre=-,post=Q);Protein12394(pre=K,post=Q)	133	117	2.5640726E-22	1.1562967E-16	0.0	0.0
SD3.mgf	index=146251	-1	Sludge250111-Plate1-12GH, Cmpd 9117, +MSn(778.3722), 37.07 min	CID	778.3722	0	0.78413904	3	GDLGTLFTENLIHGSDSGDSAAR	Protein11667(pre=R,post=?)	120	112	3.096404E-22	1.3468243E-16	0.0	0.0
SD3.mgf	index=268922	-1	Sludge250111-Plate1-3CD, Cmpd 5996, +MSn(905.9362), 26.15 min	CID	905.9362	0	2.8296516	2	ITGQSAVMADGSSVGTSSR	Protein5470(pre=-,post=I)	149	149	3.6722217E-22	1.5414407E-16	0.0	0.0
SD3.mgf	index=168569	-1	Sludge250111-Plate1-1CD, Cmpd 10771, +MSn(721.408), 42.19 min	CID	721.408	0	5.9224267	3	VLADLAVHEPAAFAALVEVAR	Protein14072(pre=K,post=?)	138	135	4.163562E-22	1.7810343E-16	0.0	0.0
SD3.mgf	index=269988	-1	Sludge250111-Plate1-3CD, Cmpd 7189, +MSn(739.043), 30.52 min	CID	739.043	0	2.0646727	3	ISPDTNTGLASAGHQYVGLTGR	Protein73(pre=R,post=F)	165	149	4.225957E-22	1.8230186E-16	0.0	0.0
SD3.mgf	index=473754	-1	Sludge250111-Plate1-7CD, Cmpd 7174, +MSn(851.097), 31.53 min	CID	851.097	0	5.0916853	3	VTNVHVEETEGPSLDDATVVVAGGR	Protein6534(pre=-,post=?)	118	105	4.5660865E-22	2.0170184E-16	0.0	0.0
SD3.mgf	index=423115	-1	Sludge250111-Plate1-6CD, Cmpd 9287, +MSn(1056.5033), 38.32 min	CID	1056.5033	0	-1.8486657	2	SIYDGWITDSDLIGTHYR	Protein7526(pre=K,post=-)	133	129	4.659215E-22	1.9362718E-16	0.0	0.0
SD3.mgf	index=218118	-1	Sludge250111-Plate1-2CD, Cmpd 9644, +MSn(991.7241), 36.95 min	CID	991.7241	0	1.0462575	4	GHSITSMQAIYVPADDYTDPAPATTFAHLDATTELSR	Protein10259(pre=?,post=?)	123	71	4.6730196E-22	2.1988193E-16	0.0	0.0
SD3.mgf	index=132250	-1	Sludge250111-Plate1-12EF, Cmpd 6859, +MSn(764.3462), 29.24 min	CID	764.3462	0	3.0344143	3	ADFAASIDENAVHGSDSEASAAR	Protein12570(pre=?,post=E)	195	168	4.8399133E-22	2.1051882E-16	0.0	0.0
SD3.mgf	index=214955	-1	Sludge250111-Plate1-2CD, Cmpd 6163, +MSn(750.0378), 25.16 min	CID	750.0378	0	1.6275249	3	SLVVHPASTTHSQLNDEEQR	Protein10189(pre=R,post=?)	136	120	4.9241566E-22	2.0870742E-16	0.0	0.0
SD3.mgf	index=501807	-1	Sludge250111-Plate1-7GH, Cmpd 8242, +MSn(702.0054), 33.66 min	CID	702.0054	0	0.08694401	3	IAELYDMIHPGEGDTSTVR	Protein1660(pre=K,post=?)	116	108	5.002361E-22	2.0997761E-16	0.0	0.0
SD3.mgf	index=34609	-1	Sludge250111-Plate1-10EF, Cmpd 10977, +MSn(914.1453), 43.25 min	CID	914.1453	0	-0.40060458	3	LIDQGAIVPVMSDVYDLTHVGDAALK	Protein12803(pre=R,post=?)	103	85	5.229167E-22	2.326702E-16	0.0	0.0
SD3.mgf	index=72206	-1	Sludge250111-Plate1-11CD, Cmpd 7871, +MSn(818.3879), 33.54 min	CID	818.3879	0	5.0714483	3	YLEGGDDIFGPDYGGATVHTNVR	Protein5049(pre=K,post=A)	172	154	6.2982685E-22	2.73952E-16	0.0	0.0
SD3.mgf	index=422607	-1	Sludge250111-Plate1-6CD, Cmpd 8727, +MSn(1060.0131), 36.34 min	CID	1060.0131	0	-1.612227	2	ILVC+57.021EDGDTLVLDDDGLTR	Protein2914(pre=R,post=?)	173	164	6.6140234E-22	2.7762826E-16	0.0	0.0
SD3.mgf	index=271176	-1	Sludge250111-Plate1-3CD, Cmpd 8498, +MSn(973.471), 35.27 min	CID	973.471	0	4.6397095	3	GAIPQAWQNLC+57.021GVDEHGTADEVLPGAGR	Protein1449(pre=?,post=?)	152	119	7.236341E-22	3.2633075E-16	0.0	0.0
SD3.mgf	index=43084	-1	Sludge250111-Plate1-10GH, Cmpd 5410, +MSn(750.0404), 24.52 min	CID	750.0404	0	5.1267033	3	SLVVHPASTTHSQLNDEEQR	Protein10189(pre=R,post=?)	131	114	7.706456E-22	3.2663353E-16	0.0	0.0
SD3.mgf	index=422592	-1	Sludge250111-Plate1-6CD, Cmpd 8711, +MSn(1060.0222), 36.28 min	CID	1060.0222	0	7.024703	2	ILVC+57.021EDGDTLVLDDDGLTR	Protein2914(pre=R,post=?)	165	160	8.0355406E-22	3.3729744E-16	0.0	0.0
SD3.mgf	index=395708	-1	Sludge250111-Plate1-5GH, Cmpd 6593, +MSn(849.3917), 29.55 min	CID	849.3917	0	1.5808673	2	FC+57.021GTGC+57.021GVLVGTQEGR	Protein1066(pre=-,post=?)	113	113	8.3435614E-22	3.3914408E-16	0.0	0.0
SD3.mgf	index=574968	-1	Sludge250111-Plate1-9CD, Cmpd 8919, +MSn(1277.1117), 37.06 min	CID	1277.1117	0	2.1984165	2	ANTQTENVFQYGEPEVTIIEDR	Protein8217(pre=K,post=L);Protein12394(pre=K,post=L)	190	160	8.524439E-22	3.6773234E-16	0.0	0.0
SD3.mgf	index=71348	-1	Sludge250111-Plate1-11CD, Cmpd 6927, +MSn(739.0468), 30.15 min	CID	739.0468	0	7.1850615	3	ISPDTNTGLASAGHQYVGLTGR	Protein73(pre=R,post=F)	148	131	9.135934E-22	3.941114E-16	0.0	0.0
SD3.mgf	index=372434	-1	Sludge250111-Plate1-5CD, Cmpd 9200, +MSn(721.9985), 35.49 min	CID	721.9985	0	-4.987623	3	TQEFEWYIHPNMQEGVR	Protein12015(pre=K,post=?)	74	72	9.296755E-22	3.8224723E-16	0.0	0.0
SD3.mgf	index=258220	-1	Sludge250111-Plate1-3AB, Cmpd 8710, +MSn(991.5372), 38.04 min	CID	991.5372	0	3.8780491	2	LLVPTPPLEGDAAGLAEYR	Protein10420(pre=K,post=?);Protein11812(pre=K,post=?)	175	167	9.357998E-22	3.928085E-16	0.0	0.0
SD3.mgf	index=409539	-1	Sludge250111-Plate1-6AB, Cmpd 8384, +MSn(1083.1866), 35.51 min	CID	1083.1866	0	-1.5777352	3	TAEILELPNSGGNHSSPFGTENSEYIVAGTR	Protein3803(pre=-,post=?)	129	95	1.2924056E-21	5.9258213E-16	0.0	0.0
SD3.mgf	index=596867	-1	Sludge250111-Plate1-9GH, Cmpd 6958, +MSn(849.3915), 29.15 min	CID	849.3915	0	1.2934369	2	FC+57.021GTGC+57.021GVLVGTQEGR	Protein1066(pre=-,post=?)	128	128	1.2996188E-21	5.2826126E-16	0.0	0.0
SD3.mgf	index=284037	-1	Sludge250111-Plate1-3EF, Cmpd 8019, +MSn(818.3793), 33.83 min	CID	818.3793	0	-5.444349	3	YLEGGDDIFGPDYGGATVHTNVR	Protein5049(pre=K,post=A)	141	124	1.334643E-21	5.8052165E-16	0.0	0.0
SD3.mgf	index=471805	-1	Sludge250111-Plate1-7CD, Cmpd 4997, +MSn(913.9354), 23.74 min	CID	913.9354	0	4.7416005	2	ITGQSAVM+15.995ADGSSVGTSSR	Protein5470(pre=-,post=I)	133	129	1.3365016E-21	5.610059E-16	0.0	0.0
SD3.mgf	index=60076	-1	Sludge250111-Plate1-11AB, Cmpd 9203, +MSn(991.5451), 37.62 min	CID	991.5451	0	11.880372	2	LLVPTPPLEGDAAGLAEYR	Protein10420(pre=K,post=?);Protein11812(pre=K,post=?)	174	167	1.351205E-21	5.6717776E-16	0.0	0.0
SD3.mgf	index=86775	-1	Sludge250111-Plate1-11EF, Cmpd 10288, +MSn(1027.5897), 42.85 min	CID	1027.5897	0	3.682592	2	GFTIGGTVPVGPVALTLDIAR	Protein11432(pre=-,post=?)	146	135	1.7855768E-21	7.6381085E-16	0.0	0.0
SD3.mgf	index=191158	-1	Sludge250111-Plate1-1GH, Cmpd 9182, +MSn(745.3252), 36.23 min	CID	745.3252	0	-7.77955	3	FTLFDGSYHDVDSNENAFR	Protein12509(pre=K,post=?)	130	114	1.8630983E-21	7.8204853E-16	0.0	0.0
SD3.mgf	index=46156	-1	Sludge250111-Plate1-10GH, Cmpd 8811, +MSn(852.7564), 36.33 min	CID	852.7564	0	-7.085772	3	HLLIEEGADIQHEYYVAALTDR	Protein3390(pre=?,post=?)	131	116	1.8811254E-21	8.1149113E-16	0.0	0.0
SD3.mgf	index=281497	-1	Sludge250111-Plate1-3EF, Cmpd 5225, +MSn(913.9332), 23.65 min	CID	913.9332	0	2.3374088	2	ITGQSAVM+15.995ADGSSVGTSSR	Protein5470(pre=-,post=I)	126	122	1.916853E-21	8.046124E-16	0.0	0.0
SD3.mgf	index=19142	-1	Sludge250111-Plate1-10CD, Cmpd 7966, +MSn(1009.4656), 33.39 min	CID	1009.4656	0	2.2371302	3	TNQGIDSVTDDAAADAAGGADPTMHLQDLR	Protein1190(pre=-,post=Q)	136	102	2.010611E-21	9.173251E-16	0.0	0.0
SD3.mgf	index=58146	-1	Sludge250111-Plate1-11AB, Cmpd 7080, +MSn(739.0445), 30.20 min	CID	739.0445	0	4.0467587	3	ISPDTNTGLASAGHQYVGLTGR	Protein73(pre=R,post=F)	128	116	2.1696095E-21	9.359392E-16	0.0	0.0
SD3.mgf	index=461724	-1	Sludge250111-Plate1-7AB, Cmpd 9281, +MSn(991.5294), 37.75 min	CID	991.5294	0	-3.9396055	2	LLVPTPPLEGDAAGLAEYR	Protein10420(pre=K,post=?);Protein11812(pre=K,post=?)	152	145	2.233436E-21	9.375004E-16	0.0	0.0
SD3.mgf	index=526501	-1	Sludge250111-Plate1-8CD, Cmpd 7528, +MSn(860.7554), 32.06 min	CID	860.7554	0	1.7727239	3	NM+15.995ISVELDGSTLQHEIAAQHGASR	Protein11091(pre=?,post=?)	142	122	2.3028347E-21	1.0095121E-15	0.0	0.0
SD3.mgf	index=527860	-1	Sludge250111-Plate1-8CD, Cmpd 9024, +MSn(1134.0632), 37.53 min	CID	1134.0632	0	3.5521252	2	M+15.995GLGELENPDLTVTLDYATAK	Protein13545(pre=K,post=A)	109	97	2.3305414E-21	9.969288E-16	0.0	0.0
SD3.mgf	index=295982	-1	Sludge250111-Plate1-3GH, Cmpd 7866, +MSn(1004.1606), 33.85 min	CID	1004.1606	0	1.1548644	3	IDDHTTSPGPLEVPDPETAPGPTSVDLPR	Protein14043(pre=-,post=?)	120	94	2.6888009E-21	1.2200138E-15	0.0	0.0
SD3.mgf	index=501526	-1	Sludge250111-Plate1-7GH, Cmpd 7933, +MSn(704.8257), 32.58 min	CID	704.8257	0	-4.762763	4	PIHC+57.021NELTTFSEAEATDQFVHQNK	Protein13354(pre=-,post=K)	97	71	2.695713E-21	1.1817413E-15	0.0	0.0
SD3.mgf	index=540539	-1	Sludge250111-Plate1-8EF, Cmpd 10090, +MSn(721.4077), 40.54 min	CID	721.4077	0	5.4993963	3	VLADLAVHEPAAFAALVEVAR	Protein14072(pre=K,post=?)	139	134	2.7249226E-21	1.165632E-15	0.0	0.0
SD3.mgf	index=97289	-1	Sludge250111-Plate1-11GH, Cmpd 7974, +MSn(702.0078), 33.99 min	CID	702.0078	0	3.5647044	3	IAELYDMIHPGEGDTSTVR	Protein1660(pre=K,post=?)	89	80	2.872118E-21	1.2055916E-15	0.0	0.0
SD3.mgf	index=19829	-1	Sludge250111-Plate1-10CD, Cmpd 8721, +MSn(1060.0199), 36.01 min	CID	1060.0199	0	4.836681	2	ILVC+57.021EDGDTLVLDDDGLTR	Protein2914(pre=R,post=?)	165	157	2.884013E-21	1.2105847E-15	0.0	0.0
SD3.mgf	index=436438	-1	Sludge250111-Plate1-6EF, Cmpd 11033, +MSn(831.4203), 44.90 min	CID	831.4203	0	1.9820932	3	EGIEQFIVEQLHSYQATLSGSR	Protein9251(pre=R,post=?);Protein12697(pre=R,post=?)	160	137	3.049067E-21	1.3153247E-15	0.0	0.0
SD3.mgf	index=85764	-1	Sludge250111-Plate1-11EF, Cmpd 9090, +MSn(1278.14), 38.46 min	CID	1278.14	0	2.4831676	2	VNTIAPGLFDTPIYGTGEASEQFK	Protein6858(pre=?,post=?)	136	103	3.1753951E-21	1.3920234E-15	0.0	0.0
SD3.mgf	index=233100	-1	Sludge250111-Plate1-2EF, Cmpd 10612, +MSn(1000.1561), 40.87 min	CID	1000.1561	1	11.742028	3	FLDVVYPDPEGSFYDGEDLHVLSLDR	Protein1010(pre=-,post=?)	127	105	3.2083648E-21	1.4275523E-15	0.0	0.0
SD3.mgf	index=473581	-1	Sludge250111-Plate1-7CD, Cmpd 6983, +MSn(689.0541), 30.84 min	CID	689.0541	0	1.7715667	3	YIPVGTTIHNIELKPGGGAK	Protein13634(pre=R,post=?)	119	110	3.2206445E-21	1.3650509E-15	0.0	0.0
SD3.mgf	index=231241	-1	Sludge250111-Plate1-2EF, Cmpd 8563, +MSn(1009.4526), 33.61 min	CID	1009.4526	0	-10.641483	3	TNQGIDSVTDDAAADAAGGADPTMHLQDLR	Protein1190(pre=-,post=Q)	142	101	3.4208555E-21	1.5607379E-15	0.0	0.0
SD3.mgf	index=231318	-1	Sludge250111-Plate1-2EF, Cmpd 8648, +MSn(818.3836), 33.90 min	CID	818.3836	0	-0.14916024	3	YLEGGDDIFGPDYGGATVHTNVR	Protein5049(pre=K,post=A)	122	105	3.4453167E-21	1.4985887E-15	0.0	0.0
SD3.mgf	index=43090	-1	Sludge250111-Plate1-10GH, Cmpd 5417, +MSn(750.0366), 24.55 min	CID	750.0366	0	0.08137624	3	SLVVHPASTTHSQLNDEEQR	Protein10189(pre=R,post=?)	130	114	3.5579966E-21	1.5080355E-15	0.0	0.0
SD3.mgf	index=156216	-1	Sludge250111-Plate1-1AB, Cmpd 8280, +MSn(1078.9874), 34.50 min	CID	1078.9874	0	-4.412212	2	EDGEDVFVHYSNIDVAGYK	Protein6314(pre=?,post=?)	155	138	3.628981E-21	1.5232902E-15	0.0	0.0
SD3.mgf	index=551176	-1	Sludge250111-Plate1-8GH, Cmpd 8398, +MSn(1078.9917), 34.37 min	CID	1078.9917	0	-0.45253456	2	EDGEDVFVHYSNIDVAGYK	Protein6314(pre=?,post=?)	147	132	3.683535E-21	1.5461895E-15	0.0	0.0
SD3.mgf	index=6212	-1	Sludge250111-Plate1-10AB, Cmpd 7868, +MSn(813.4139), 32.16 min	CID	813.4139	0	8.779265	3	GITITSAATTAHWTDTVNGVEHR	Protein11019(pre=-,post=?)	129	110	3.711282E-21	1.614274E-15	0.0	0.0
SD3.mgf	index=192761	-1	Sludge250111-Plate1-1GH, Cmpd 10959, +MSn(1004.9584), 42.68 min	CID	1004.9584	0	-3.6440275	2	DFPDVVNMVDDATDQLSK	Protein13781(pre=K,post=?)	109	103	3.7595924E-21	1.5624076E-15	0.0	0.0
SD3.mgf	index=232507	-1	Sludge250111-Plate1-2EF, Cmpd 9956, +MSn(749.0586), 38.48 min	CID	749.0586	0	0.08148249	3	FILDYAVTSVIPGSANADHVR	Protein9996(pre=-,post=E)	80	72	3.8025654E-21	1.6266121E-15	0.0	0.0
SD3.mgf	index=247250	-1	Sludge250111-Plate1-2GH, Cmpd 10864, +MSn(1148.0735), 42.56 min	CID	1148.0735	0	9.782107	2	ATGEAFPETMDQLLSVTDTIR	Protein1686(pre=K,post=?)	153	140	3.830286E-21	1.63847E-15	0.0	0.0
SD3.mgf	index=220436	-1	Sludge250111-Plate1-2CD, Cmpd 12471, +MSn(1006.4787), 47.18 min	CID	1006.4787	0	3.5172641	2	LNLATFVTTWMDDEAER	Protein1435(pre=R,post=L)	126	124	3.8303854E-21	1.574909E-15	0.0	0.0
SD3.mgf	index=459722	-1	Sludge250111-Plate1-7AB, Cmpd 7075, +MSn(739.0419), 30.11 min	CID	739.0419	0	0.4955215	3	ISPDTNTGLASAGHQYVGLTGR	Protein73(pre=R,post=F)	136	121	3.8319174E-21	1.6530355E-15	0.0	0.0
SD3.mgf	index=59255	-1	Sludge250111-Plate1-11AB, Cmpd 8300, +MSn(1040.9961), 34.43 min	CID	1040.9961	0	-3.5178773	2	YPGTVTVTDDGLDVDGDTLK	Protein352(pre=-,post=?)	153	146	3.9961495E-21	1.6937439E-15	0.0	0.0
SD3.mgf	index=446392	-1	Sludge250111-Plate1-6GH, Cmpd 7804, +MSn(1114.069), 32.67 min	CID	1114.069	0	4.711601	2	ALEPGAVNVEVTEDQATITGGR	Protein13971(pre=R,post=?)	131	115	4.0027645E-21	1.7267366E-15	0.0	0.0
SD3.mgf	index=45965	-1	Sludge250111-Plate1-10GH, Cmpd 8590, +MSn(731.3444), 35.59 min	CID	731.3444	0	-1.9194868	3	FIYGMADGPHNPLFADAEAR	Protein9530(pre=R,post=T);Protein13777(pre=R,post=T)	128	105	4.0558124E-21	1.7190318E-15	0.0	0.0
SD3.mgf	index=422832	-1	Sludge250111-Plate1-6CD, Cmpd 8976, +MSn(1129.0869), 37.21 min	CID	1129.0869	0	0.86491424	2	QGVGEPMPVQEQVVVLYAGTR	Protein3008(pre=?,post=G)	163	144	4.1453143E-21	1.7732287E-15	0.0	0.0
SD3.mgf	index=157000	-1	Sludge250111-Plate1-1AB, Cmpd 9149, +MSn(1277.1143), 37.61 min	CID	1277.1143	0	4.205666	2	ANTQTENVFQYGEPEVTIIEDR	Protein8217(pre=K,post=L);Protein12394(pre=K,post=L)	159	131	4.2416154E-21	1.8297735E-15	0.0	0.0
SD3.mgf	index=242890	-1	Sludge250111-Plate1-2GH, Cmpd 6032, +MSn(750.0395), 24.98 min	CID	750.0395	0	3.9060595	3	SLVVHPASTTHSQLNDEEQR	Protein10189(pre=R,post=?)	98	85	4.6206034E-21	1.9584151E-15	0.0	0.0
SD3.mgf	index=70640	-1	Sludge250111-Plate1-11CD, Cmpd 6148, +MSn(927.4307), 27.33 min	CID	927.4307	0	2.1717682	3	SADLENSTSTDGAANHVADADIQPAPGR	Protein11580(pre=-,post=?)	138	113	4.7161052E-21	2.1267795E-15	0.0	0.0
SD3.mgf	index=155282	-1	Sludge250111-Plate1-1AB, Cmpd 7252, +MSn(868.4345), 30.78 min	CID	868.4345	0	0.4216911	2	SFTGATDLGPNTSAAIGR	Protein12006(pre=K,post=?)	142	139	4.7464415E-21	1.9725214E-15	0.0	0.0
SD3.mgf	index=72586	-1	Sludge250111-Plate1-11CD, Cmpd 8289, +MSn(973.4707), 35.04 min	CID	973.4707	0	4.3262153	3	GAIPQAWQNLC+57.021GVDEHGTADEVLPGAGR	Protein1449(pre=?,post=?)	167	123	4.783174E-21	2.1570249E-15	0.0	0.0
SD3.mgf	index=6985	-1	Sludge250111-Plate1-10AB, Cmpd 8718, +MSn(1083.1815), 35.12 min	CID	1083.1815	0	-6.3109407	3	TAEILELPNSGGNHSSPFGTENSEYIVAGTR	Protein3803(pre=-,post=?)	133	98	4.8707343E-21	2.2332852E-15	0.0	0.0
SD3.mgf	index=501457	-1	Sludge250111-Plate1-7GH, Cmpd 7857, +MSn(704.8293), 32.31 min	CID	704.8293	0	0.34638277	4	PIHC+57.021NELTTFSEAEATDQFVHQNK	Protein13354(pre=-,post=K)	96	70	5.2619277E-21	2.3067132E-15	0.0	0.0
SD3.mgf	index=420300	-1	Sludge250111-Plate1-6CD, Cmpd 6189, +MSn(646.3055), 27.37 min	CID	646.3055	0	-12.465529	3	SPLTGTVTDSHHGGWSAAR	Protein9808(pre=?,post=?)	139	125	5.2726508E-21	2.213232E-15	0.0	0.0
SD3.mgf	index=562603	-1	Sludge250111-Plate1-9AB, Cmpd 8422, +MSn(1078.989), 34.65 min	CID	1078.989	0	-2.9414747	2	EDGEDVFVHYSNIDVAGYK	Protein6314(pre=?,post=?)	124	108	5.3263646E-21	2.2357788E-15	0.0	0.0
SD3.mgf	index=215014	-1	Sludge250111-Plate1-2CD, Cmpd 6228, +MSn(917.4445), 25.39 min	CID	917.4445	0	-0.39916396	2	IVTEDGSVASTGQEGEVR	Protein13386(pre=-,post=?)	157	156	5.3948756E-21	2.2419971E-15	0.0	0.0
SD3.mgf	index=71178	-1	Sludge250111-Plate1-11CD, Cmpd 6740, +MSn(669.3637), 29.48 min	CID	669.3637	0	10.577437	3	GVVEKPAPEDAPSDLAVVGR	Protein13657(pre=R,post=?)	101	97	5.82336E-21	2.4681962E-15	0.0	0.0
SD3.mgf	index=20294	-1	Sludge250111-Plate1-10CD, Cmpd 9233, +MSn(1056.5056), 37.83 min	CID	1056.5056	0	0.34662482	2	SIYDGWITDSDLIGTHYR	Protein7526(pre=K,post=-)	139	131	6.160352E-21	2.5601128E-15	0.0	0.0
SD3.mgf	index=71987	-1	Sludge250111-Plate1-11CD, Cmpd 7630, +MSn(751.3706), 32.69 min	CID	751.3706	0	1.3809419	3	QTNLDLTAYGVSGSSFHTPTR	Protein4773(pre=-,post=?)	104	93	6.2542193E-21	2.6753487E-15	0.0	0.0
SD3.mgf	index=202041	-1	Sludge250111-Plate1-2AB, Cmpd 6844, +MSn(646.3092), 27.97 min	CID	646.3092	0	-6.704944	3	SPLTGTVTDSHHGGWSAAR	Protein9808(pre=?,post=?)	128	113	6.6004885E-21	2.7706014E-15	0.0	0.0
SD3.mgf	index=145591	-1	Sludge250111-Plate1-12GH, Cmpd 8391, +MSn(1078.9956), 34.41 min	CID	1078.9956	0	3.1677418	2	EDGEDVFVHYSNIDVAGYK	Protein6314(pre=?,post=?)	149	133	6.818487E-21	2.8621076E-15	0.0	0.0
SD3.mgf	index=574591	-1	Sludge250111-Plate1-9CD, Cmpd 8504, +MSn(1183.0945), 35.55 min	CID	1183.0945	1	-5.0311875	2	NASINGLAYAAGATAAAAAGSSAASVR	Protein11759(pre=-,post=?)	198	158	6.892742E-21	3.088369E-15	0.0	0.0
SD3.mgf	index=500790	-1	Sludge250111-Plate1-7GH, Cmpd 7123, +MSn(913.9508), 29.70 min	CID	913.9508	0	3.005184	2	VAYVTGGM+15.995GGIGTAIC+57.021QR	Protein3379(pre=-,post=?)	124	118	6.9401374E-21	2.8841753E-15	0.0	0.0
SD3.mgf	index=373882	-1	Sludge250111-Plate1-5CD, Cmpd 10798, +MSn(721.4047), 41.38 min	CID	721.4047	0	1.3536975	3	VLADLAVHEPAAFAALVEVAR	Protein14072(pre=K,post=?)	142	135	7.03231E-21	3.00819E-15	0.0	0.0
SD3.mgf	index=435373	-1	Sludge250111-Plate1-6EF, Cmpd 9467, +MSn(1071.525), 39.21 min	CID	1071.525	0	3.6455185	2	VEPPTDGLSLDDAALADWTR	Protein1274(pre=R,post=?)	129	122	7.082965E-21	3.0020724E-15	0.0	0.0
SD3.mgf	index=46018	-1	Sludge250111-Plate1-10GH, Cmpd 8648, +MSn(1096.5116), 35.78 min	CID	1096.5116	0	-3.2284453	2	FIYGMADGPHNPLFADAEAR	Protein9530(pre=R,post=T);Protein13777(pre=R,post=T)	172	145	7.335954E-21	3.1093E-15	0.0	0.0
SD3.mgf	index=109996	-1	Sludge250111-Plate1-12AB, Cmpd 8334, +MSn(659.0349), 34.74 min	CID	659.0349	0	5.464193	3	VPMAGSTIVHPIIGELGAGR	Protein2020(pre=?,post=?);Protein12209(pre=?,post=V)	158	141	7.651131E-21	3.2428858E-15	0.0	0.0
SD3.mgf	index=191183	-1	Sludge250111-Plate1-1GH, Cmpd 9210, +MSn(745.3353), 36.33 min	CID	745.3353	0	5.81419	3	FTLFDGSYHDVDSNENAFR	Protein12509(pre=K,post=?)	124	112	8.314838E-21	3.4902113E-15	0.0	0.0
SD3.mgf	index=156855	-1	Sludge250111-Plate1-1AB, Cmpd 8990, +MSn(1277.1064), 37.04 min	CID	1277.1064	0	-1.9116665	2	ANTQTENVFQYGEPEVTIIEDR	Protein8217(pre=K,post=L);Protein12394(pre=K,post=L)	155	126	8.3368505E-21	3.5964007E-15	0.0	0.0
SD3.mgf	index=270735	-1	Sludge250111-Plate1-3CD, Cmpd 8010, +MSn(981.0027), 33.51 min	CID	981.0027	0	2.364256	2	IGLINSGGASSGSTDLADAVR	Protein11991(pre=R,post=?)	166	151	8.36191E-21	3.576949E-15	0.0	0.0
SD3.mgf	index=462001	-1	Sludge250111-Plate1-7AB, Cmpd 9587, +MSn(1341.6458), 38.86 min	CID	1341.6458	1	8.843563	3	DYTPHFWTQTVYDPFGTNGVGTTQTLNSSTAGTTTVR	Protein6156(pre=?,post=?)	105	65	8.3844885E-21	3.9451953E-15	0.0	0.0
SD3.mgf	index=84703	-1	Sludge250111-Plate1-11EF, Cmpd 7923, +MSn(907.5031), 34.26 min	CID	907.5031	0	4.5734386	2	AILVSDPALAGSDALTTAK	Protein9778(pre=-,post=?)	121	114	8.43767E-21	3.541771E-15	0.0	0.0
SD3.mgf	index=71500	-1	Sludge250111-Plate1-11CD, Cmpd 7094, +MSn(517.0428), 30.75 min	CID	517.0428	0	2.5970325	4	YIPVGTTIHNIELKPGGGAK	Protein13634(pre=R,post=?)	117	101	8.6232335E-21	3.654906E-15	0.0	0.0
SD3.mgf	index=476138	-1	Sludge250111-Plate1-7CD, Cmpd 9809, +MSn(1253.0787), 41.08 min	CID	1253.0787	0	-5.3578687	2	VDSVVSAC+57.021ELC+57.021GIIFSDESYVR	Protein2170(pre=K,post=?)	127	98	8.686108E-21	3.7470654E-15	0.0	0.0
SD3.mgf	index=57091	-1	Sludge250111-Plate1-11AB, Cmpd 5919, +MSn(674.6809), 26.13 min	CID	674.6809	0	0.904653	3	NVTIVGYGSQGHAHAQNLR	Protein9360(pre=?,post=?);Protein13191(pre=?,post=D)	135	119	8.753748E-21	3.6744467E-15	0.0	0.0
SD3.mgf	index=35426	-1	Sludge250111-Plate1-10EF, Cmpd 11890, +MSn(1006.4778), 46.63 min	CID	1006.4778	0	2.607627	2	LNLATFVTTWMDDEAER	Protein1435(pre=R,post=L)	174	168	8.864444E-21	3.6447226E-15	0.0	0.0
SD3.mgf	index=423727	-1	Sludge250111-Plate1-6CD, Cmpd 9965, +MSn(1000.1375), 40.79 min	CID	1000.1375	1	-6.8772335	3	FLDVVYPDPEGSFYDGEDLHVLSLDR	Protein1010(pre=-,post=?)	129	103	9.015453E-21	4.0113985E-15	0.0	0.0
SD3.mgf	index=572809	-1	Sludge250111-Plate1-9CD, Cmpd 6543, +MSn(945.4767), 28.33 min	CID	945.4767	0	0.5164395	2	ELADTTSEVAGAGVTVNQK	Protein8217(pre=-,post=A)	114	110	9.1434235E-21	3.838016E-15	0.0	0.0
SD3.mgf	index=474693	-1	Sludge250111-Plate1-7CD, Cmpd 8213, +MSn(973.4749), 35.27 min	CID	973.4749	0	8.652431	3	GAIPQAWQNLC+57.021GVDEHGTADEVLPGAGR	Protein1449(pre=?,post=?)	153	118	9.147439E-21	4.1251385E-15	0.0	0.0
SD3.mgf	index=502916	-1	Sludge250111-Plate1-7GH, Cmpd 9463, +MSn(790.7552), 38.02 min	CID	790.7552	0	4.1680565	3	TVGHLGLIADGTVYSGVADALANR	Protein12896(pre=R,post=?)	120	109	9.318433E-21	4.084996E-15	0.0	0.0
SD3.mgf	index=96945	-1	Sludge250111-Plate1-11GH, Cmpd 7596, +MSn(704.8293), 32.66 min	CID	704.8293	0	0.34638277	4	PIHC+57.021NELTTFSEAEATDQFVHQNK	Protein13354(pre=-,post=K)	101	71	9.540599E-21	4.182389E-15	0.0	0.0
SD3.mgf	index=421897	-1	Sludge250111-Plate1-6CD, Cmpd 7946, +MSn(1009.4602), 33.62 min	CID	1009.4602	0	-3.0836117	3	TNQGIDSVTDDAAADAAGGADPTMHLQDLR	Protein1190(pre=-,post=Q)	157	120	9.5652185E-21	4.3640544E-15	0.0	0.0
SD3.mgf	index=423712	-1	Sludge250111-Plate1-6CD, Cmpd 9948, +MSn(1017.4995), 40.72 min	CID	1017.4995	0	9.11787	3	LYANYVTDDM+15.995LLNADKDASNWLLYGR	Protein9675(pre=?,post=?)	116	93	9.620463E-21	4.2805958E-15	0.0	0.0
SD3.mgf	index=34009	-1	Sludge250111-Plate1-10EF, Cmpd 10218, +MSn(856.104), 40.47 min	CID	856.104	0	1.4971782	3	LVDPTADEPDLFHAFGPLVSAAQR	Protein11843(pre=K,post=?)	117	102	9.7484794E-21	4.273519E-15	0.0	0.0
SD3.mgf	index=167545	-1	Sludge250111-Plate1-1CD, Cmpd 9607, +MSn(1277.1062), 38.02 min	CID	1277.1062	0	-2.102833	2	ANTQTENVFQYGEPEVTIIEDR	Protein8217(pre=K,post=L);Protein12394(pre=K,post=L)	145	126	1.0065275E-20	4.342019E-15	0.0	0.0
SD3.mgf	index=98374	-1	Sludge250111-Plate1-11GH, Cmpd 9169, +MSn(734.7391), 38.30 min	CID	734.7391	0	6.811829	3	LDGQELLATPAHEIANLGIAR	Protein11242(pre=R,post=?);Protein11665(pre=R,post=?)	151	143	1.0101916E-20	4.321266E-15	0.0	0.0
SD3.mgf	index=33399	-1	Sludge250111-Plate1-10EF, Cmpd 9541, +MSn(1052.512), 38.02 min	CID	1052.512	-1	5.4185114	2	YQPESWAPTATVWALDNR	Protein3483(pre=-,post=?)	152	145	1.0195173E-20	4.2369E-15	0.0	0.0
SD3.mgf	index=502924	-1	Sludge250111-Plate1-7GH, Cmpd 9471, +MSn(734.3997), 38.05 min	CID	734.3997	-1	0.13749745	3	LDGQELLATPAHEIANLGIAR	Protein11242(pre=R,post=?);Protein11665(pre=R,post=?)	118	112	1.0206967E-20	4.3662037E-15	0.0	0.0
SD3.mgf	index=268337	-1	Sludge250111-Plate1-3CD, Cmpd 5353, +MSn(913.9346), 23.78 min	CID	913.9346	0	3.806637	2	ITGQSAVM+15.995ADGSSVGTSSR	Protein5470(pre=-,post=I)	130	121	1.0450015E-20	4.386467E-15	0.0	0.0
SD3.mgf	index=46175	-1	Sludge250111-Plate1-10GH, Cmpd 8832, +MSn(852.7668), 36.41 min	CID	852.7668	0	5.0817156	3	HLLIEEGADIQHEYYVAALTDR	Protein3390(pre=?,post=?)	136	117	1.06273814E-20	4.5845036E-15	0.0	0.0
SD3.mgf	index=575886	-1	Sludge250111-Plate1-9CD, Cmpd 9935, +MSn(721.4056), 40.79 min	CID	721.4056	0	2.538183	3	VLADLAVHEPAAFAALVEVAR	Protein14072(pre=K,post=?)	126	117	1.0772786E-20	4.6082425E-15	0.0	0.0
SD3.mgf	index=538329	-1	Sludge250111-Plate1-8EF, Cmpd 7658, +MSn(577.7736), 31.68 min	CID	577.7736	0	-0.6338308	4	VNTFADATGDHQWIHVDPER	Protein2441(pre=R,post=?)	134	112	1.1138041E-20	4.7207916E-15	0.0	0.0
SD3.mgf	index=29796	-1	Sludge250111-Plate1-10EF, Cmpd 5578, +MSn(750.0403), 24.48 min	CID	750.0403	0	4.9639506	3	SLVVHPASTTHSQLNDEEQR	Protein10189(pre=R,post=?)	136	113	1.156277E-20	4.9008107E-15	0.0	0.0
SD3.mgf	index=233515	-1	Sludge250111-Plate1-2EF, Cmpd 11074, +MSn(1078.5706), 42.56 min	CID	1078.5706	0	7.809334	2	IAGLPNC+57.021PVNALLEFESGVR	Protein7830(pre=R,post=G);Protein11779(pre=R,post=G)	128	117	1.1680381E-20	4.9506594E-15	0.0	0.0
SD3.mgf	index=420883	-1	Sludge250111-Plate1-6CD, Cmpd 6831, +MSn(868.4109), 29.66 min	CID	868.4109	0	0.632554	2	LVAGGEDDPGTLSDAYR	Protein4595(pre=-,post=?)	119	118	1.1797824E-20	4.850817E-15	0.0	0.0
SD3.mgf	index=97325	-1	Sludge250111-Plate1-11GH, Cmpd 8014, +MSn(670.3173), 34.13 min	CID	670.3173	0	3.6421783	3	FSSNFSNWHFGTGPAPAGK	Protein7631(pre=?,post=?)	113	97	1.2046984E-20	5.056806E-15	0.0	0.0
SD3.mgf	index=7290	-1	Sludge250111-Plate1-10AB, Cmpd 9053, +MSn(1180.4943), 36.29 min	CID	1180.4943	0	-6.4111376	2	NWNGDATDNNTSYWVADFNR	Protein179(pre=?,post=A)	188	149	1.2148915E-20	5.1492446E-15	0.0	0.0
SD3.mgf	index=257230	-1	Sludge250111-Plate1-3AB, Cmpd 7618, +MSn(954.5317), 34.21 min	CID	954.5317	0	6.4582357	2	QAAVEAGIPLDVPATTINK	Protein856(pre=R,post=?);Protein8824(pre=R,post=?)	65	61	1.2412807E-20	5.2103627E-15	0.0	0.0
SD3.mgf	index=436413	-1	Sludge250111-Plate1-6EF, Cmpd 10989, +MSn(831.4245), 44.73 min	CID	831.4245	0	7.0474424	3	EGIEQFIVEQLHSYQATLSGSR	Protein9251(pre=R,post=?);Protein12697(pre=R,post=?)	159	135	1.2414404E-20	5.3554E-15	0.0	0.0
SD3.mgf	index=86013	-1	Sludge250111-Plate1-11EF, Cmpd 9364, +MSn(973.489), 39.46 min	CID	973.489	0	4.7650194	2	YLGDPDAIAAAAEAVASQGR	Protein7317(pre=R,post=-);Protein13749(pre=R,post=-)	148	137	1.3261988E-20	5.621014E-15	0.0	0.0
SD3.mgf	index=284032	-1	Sludge250111-Plate1-3EF, Cmpd 8013, +MSn(818.3845), 33.80 min	CID	818.3845	0	0.96954155	3	YLEGGDDIFGPDYGGATVHTNVR	Protein5049(pre=K,post=A)	151	127	1.3329995E-20	5.798068E-15	0.0	0.0
SD3.mgf	index=6977	-1	Sludge250111-Plate1-10AB, Cmpd 8709, +MSn(1083.1888), 35.09 min	CID	1083.1888	0	0.4507815	3	TAEILELPNSGGNHSSPFGTENSEYIVAGTR	Protein3803(pre=-,post=?)	148	106	1.3426319E-20	6.1561148E-15	0.0	0.0
SD3.mgf	index=270859	-1	Sludge250111-Plate1-3CD, Cmpd 8147, +MSn(818.3823), 34.00 min	CID	818.3823	0	-1.7153428	3	YLEGGDDIFGPDYGGATVHTNVR	Protein5049(pre=K,post=A)	155	134	1.3526437E-20	5.8835133E-15	0.0	0.0
SD3.mgf	index=600175	-1	Sludge250111-Plate1-9GH, Cmpd 10808, +MSn(989.8708), 43.06 min	CID	989.8708	1	3.7837973	3	RVVDTLALPVVEAPGFEADDVIATLAER	Protein13164(pre=R,post=?)	110	87	1.360505E-20	6.1353468E-15	0.0	0.0
SD3.mgf	index=462138	-1	Sludge250111-Plate1-7AB, Cmpd 9737, +MSn(1350.6155), 39.41 min	CID	1350.6155	1	1.8316828	2	TGDGDGAAGSVGWC+57.021NGFLGTGLPVDYR	Protein2486(pre=?,post=Y)	143	96	1.3903728E-20	6.2297185E-15	0.0	0.0
SD3.mgf	index=501188	-1	Sludge250111-Plate1-7GH, Cmpd 7561, +MSn(982.1321), 31.26 min	CID	982.1321	0	-2.610107	3	PIHC+57.021NELTTFSEAEATDQFVHQNKK	Protein13354(pre=-,post=?)	109	79	1.475822E-20	6.5192814E-15	0.0	0.0
SD3.mgf	index=21382	-1	Sludge250111-Plate1-10CD, Cmpd 10452, +MSn(1078.5775), 42.26 min	CID	1078.5775	0	14.260522	2	IAGLPNC+57.021PVNALLEFESGVR	Protein7830(pre=R,post=G);Protein11779(pre=R,post=G)	168	153	1.4982412E-20	6.3502056E-15	0.0	0.0
SD3.mgf	index=357852	-1	Sludge250111-Plate1-5AB, Cmpd 7294, +MSn(868.4372), 30.91 min	CID	868.4372	0	3.5140924	2	SFTGATDLGPNTSAAIGR	Protein12006(pre=K,post=?)	126	124	1.5358938E-20	6.382852E-15	0.0	0.0
SD3.mgf	index=242845	-1	Sludge250111-Plate1-2GH, Cmpd 5983, +MSn(745.3677), 24.81 min	CID	745.3677	0	4.0124288	3	SLVVHPGSTTHSQLNDEEQR	Protein8953(pre=R,post=S)	99	89	1.5428931E-20	6.5394603E-15	0.0	0.0
SD3.mgf	index=501581	-1	Sludge250111-Plate1-7GH, Cmpd 7993, +MSn(897.4691), 32.80 min	CID	897.4691	0	7.1409	2	FTPSGAAVANFTVASTPR	Protein11085(pre=?,post=?)	157	144	1.5998615E-20	6.648688E-15	0.0	0.0
SD3.mgf	index=372617	-1	Sludge250111-Plate1-5CD, Cmpd 9402, +MSn(1208.5295), 36.24 min	CID	1208.5295	0	-5.3533587	2	QVDANADNLWDEDEDGNGLLGR	Protein6884(pre=R,post=D);Protein12394(pre=R,post=D)	107	89	1.6228489E-20	7.000743E-15	0.0	0.0
SD3.mgf	index=3853	-1	Sludge250111-Plate1-10AB, Cmpd 5273, +MSn(734.8665), 22.96 min	CID	734.8665	0	2.990029	2	TMSATGGTPGPLHNK	Protein179(pre=K,post=?);Protein11605(pre=K,post=?)	92	92	1.649567E-20	6.6234406E-15	0.0	0.0
SD3.mgf	index=200925	-1	Sludge250111-Plate1-2AB, Cmpd 5617, +MSn(734.8646), 23.46 min	CID	734.8646	0	0.4152818	2	TMSATGGTPGPLHNK	Protein179(pre=K,post=?);Protein11605(pre=K,post=?)	96	96	1.649567E-20	6.6234406E-15	0.0	0.0
SD3.mgf	index=398904	-1	Sludge250111-Plate1-5GH, Cmpd 10137, +MSn(1004.9637), 42.30 min	CID	1004.9637	0	1.6398125	2	DFPDVVNMVDDATDQLSK	Protein13781(pre=K,post=?)	133	125	1.6634237E-20	6.9128396E-15	0.0	0.0
SD3.mgf	index=462439	-1	Sludge250111-Plate1-7AB, Cmpd 10071, +MSn(1048.1643), 40.63 min	CID	1048.1643	0	3.144458	3	C+57.021PEALFQPSFLGMESAGIHETTFNSIMK	Protein8346(pre=?,post=?)	77	51	1.6789469E-20	7.5713954E-15	0.0	0.0
SD3.mgf	index=435742	-1	Sludge250111-Plate1-6EF, Cmpd 9879, +MSn(846.0999), 40.70 min	CID	846.0999	0	0.9377826	3	LVDPAADEPDLFHAFGPLVSAAQR	Protein12252(pre=K,post=?)	131	106	1.7953597E-20	7.870462E-15	0.0	0.0
SD3.mgf	index=409526	-1	Sludge250111-Plate1-6AB, Cmpd 8370, +MSn(1083.525), 35.47 min	CID	1083.525	1	2.0479465	3	TAEILELPNSGGNHSSPFGTENSEYIVAGTR	Protein3803(pre=-,post=?)	114	82	1.8089293E-20	8.29414E-15	0.0	0.0
SD3.mgf	index=21408	-1	Sludge250111-Plate1-10CD, Cmpd 10484, +MSn(1078.571), 42.38 min	CID	1078.571	0	8.262049	2	IAGLPNC+57.021PVNALLEFESGVR	Protein7830(pre=R,post=G);Protein11779(pre=R,post=G)	148	129	1.8407494E-20	7.801906E-15	0.0	0.0
SD3.mgf	index=409840	-1	Sludge250111-Plate1-6AB, Cmpd 8715, +MSn(1180.5013), 36.67 min	CID	1180.5013	0	-0.41362175	2	NWNGDATDNNTSYWVADFNR	Protein179(pre=?,post=A)	170	137	1.880929E-20	7.9722055E-15	0.0	0.0
SD3.mgf	index=502935	-1	Sludge250111-Plate1-7GH, Cmpd 9484, +MSn(734.7369), 38.10 min	CID	734.7369	0	3.82127	3	LDGQELLATPAHEIANLGIAR	Protein11242(pre=R,post=?);Protein11665(pre=R,post=?)	137	130	1.9671575E-20	8.4148505E-15	0.0	0.0
SD3.mgf	index=19385	-1	Sludge250111-Plate1-10CD, Cmpd 8233, +MSn(658.3359), 34.32 min	CID	658.3359	0	2.7813458	3	SEPFSSTHGPAFGVGLNIR	Protein4201(pre=-,post=?)	96	91	1.968603E-20	8.2633485E-15	0.0	0.0
SD3.mgf	index=85965	-1	Sludge250111-Plate1-11EF, Cmpd 9311, +MSn(963.7738), 39.27 min	CID	963.7738	0	3.736445	3	ADTTSDEDPIAPTWVSTFAGAEWHER	Protein12297(pre=R,post=?)	90	70	1.9739504E-20	8.783033E-15	0.0	0.0
SD3.mgf	index=244980	-1	Sludge250111-Plate1-2GH, Cmpd 8335, +MSn(876.9124), 33.38 min	CID	876.9124	0	3.7585404	2	ATLVPGFVESGTC+57.021DDGK	Protein1686(pre=K,post=V)	92	86	2.0490165E-20	8.424778E-15	0.0	0.0
SD3.mgf	index=501226	-1	Sludge250111-Plate1-7GH, Cmpd 7603, +MSn(736.8547), 31.41 min	CID	736.8547	0	2.567799	4	PIHC+57.021NELTTFSEAEATDQFVHQNKK	Protein13354(pre=-,post=?)	113	78	2.0677396E-20	9.134012E-15	0.0	0.0
SD3.mgf	index=46892	-1	Sludge250111-Plate1-10GH, Cmpd 9623, +MSn(1350.1162), 39.25 min	CID	1350.1162	0	3.6165998	2	TGDGDGAAGSVGWC+57.021NGFLGTGLPVDYR	Protein2486(pre=?,post=Y)	125	91	2.0725136E-20	9.2861255E-15	0.0	0.0
SD3.mgf	index=71488	-1	Sludge250111-Plate1-11CD, Cmpd 7081, +MSn(689.0554), 30.71 min	CID	689.0554	0	3.7202902	3	YIPVGTTIHNIELKPGGGAK	Protein13634(pre=R,post=?)	128	119	2.1018015E-20	8.90836E-15	0.0	0.0
SD3.mgf	index=218104	-1	Sludge250111-Plate1-2CD, Cmpd 9628, +MSn(899.4767), 36.90 min	CID	899.4767	0	6.6499615	2	GNPTVEVEVGLIDGSVGR	Protein1366(pre=-,post=A)	135	130	2.1198612E-20	8.809698E-15	0.0	0.0
SD3.mgf	index=423422	-1	Sludge250111-Plate1-6CD, Cmpd 9627, +MSn(1046.9578), 39.55 min	CID	1046.9578	0	-0.6995711	2	TPQAAMDNLANEMDDVMAR	Protein1161(pre=?,post=?)	175	159	2.1352023E-20	8.962661E-15	0.0	0.0
SD3.mgf	index=283795	-1	Sludge250111-Plate1-3EF, Cmpd 7753, +MSn(751.3699), 32.87 min	CID	751.3699	0	0.40615937	3	QTNLDLTAYGVSGSSFHTPTR	Protein4773(pre=-,post=?)	127	108	2.1616753E-20	9.246933E-15	0.0	0.0
SD3.mgf	index=175951	-1	Sludge250111-Plate1-1EF, Cmpd 5591, +MSn(913.9321), 23.95 min	CID	913.9321	0	1.1353128	2	ITGQSAVM+15.995ADGSSVGTSSR	Protein5470(pre=-,post=I)	122	117	2.1735946E-20	9.123815E-15	0.0	0.0
SD3.mgf	index=424131	-1	Sludge250111-Plate1-6CD, Cmpd 10465, +MSn(1078.5699), 42.61 min	CID	1078.57	0	7.2434397	2	IAGLPNC+57.021PVNALLEFESGVR	Protein7830(pre=R,post=G);Protein11779(pre=R,post=G)	127	116	2.2266274E-20	9.437427E-15	0.0	0.0
SD3.mgf	index=191175	-1	Sludge250111-Plate1-1GH, Cmpd 9201, +MSn(745.3298), 36.30 min	CID	745.3298	0	-1.6378	3	FTLFDGSYHDVDSNENAFR	Protein12509(pre=K,post=?)	117	102	2.2348527E-20	9.38095E-15	0.0	0.0
SD3.mgf	index=46000	-1	Sludge250111-Plate1-10GH, Cmpd 8629, +MSn(731.349), 35.72 min	CID	731.349	0	4.3397093	3	FIYGMADGPHNPLFADAEAR	Protein9530(pre=R,post=T);Protein13777(pre=R,post=T)	136	120	2.2507581E-20	9.5397035E-15	0.0	0.0
SD3.mgf	index=217221	-1	Sludge250111-Plate1-2CD, Cmpd 8656, +MSn(811.8784), 33.70 min	CID	811.8784	0	-3.8340483	2	SFGSDAGPTTLWNGGR	Protein6142(pre=K,post=?)	121	119	2.3002379E-20	9.349869E-15	0.0	0.0
SD3.mgf	index=230993	-1	Sludge250111-Plate1-2EF, Cmpd 8291, +MSn(904.4504), 32.66 min	CID	904.4504	0	4.049005	2	GSFDPANAATAYSPPTIK	Protein6245(pre=-,post=?)	111	107	2.3077344E-20	9.590459E-15	0.0	0.0
SD3.mgf	index=474132	-1	Sludge250111-Plate1-7CD, Cmpd 7589, +MSn(911.8875), 33.03 min	CID	911.8875	0	-1.271721	2	M+15.995YTGDENAFFADAAQR	Protein8248(pre=K,post=?)	137	134	2.3288204E-20	9.46605E-15	0.0	0.0
SD3.mgf	index=472995	-1	Sludge250111-Plate1-7CD, Cmpd 6329, +MSn(752.3746), 28.49 min	CID	752.3746	0	0.8112343	2	MGVTVNC+57.021VGPAAATR	Protein4020(pre=K,post=?);Protein9136(pre=K,post=?)	82	82	2.3857049E-20	9.579225E-15	0.0	0.0
SD3.mgf	index=284160	-1	Sludge250111-Plate1-3EF, Cmpd 8158, +MSn(907.5028), 34.33 min	CID	907.5028	0	4.2371564	2	AILVSDPALAGSDALTTAK	Protein9778(pre=-,post=?)	129	120	2.4478381E-20	1.0274972E-14	0.0	0.0
SD3.mgf	index=432057	-1	Sludge250111-Plate1-6EF, Cmpd 5811, +MSn(905.9354), 26.37 min	CID	905.9354	0	1.953807	2	ITGQSAVMADGSSVGTSSR	Protein5470(pre=-,post=I)	128	122	2.4579895E-20	1.0317583E-14	0.0	0.0
SD3.mgf	index=347605	-1	Sludge250111-Plate1-4GH, Cmpd 8471, +MSn(944.4671), 36.35 min	CID	944.4671	0	-1.3571002	2	DESDTGSPEVQIALLSAR	Protein11731(pre=R,post=I)	171	166	2.5661821E-20	1.0664514E-14	0.0	0.0
SD3.mgf	index=33304	-1	Sludge250111-Plate1-10EF, Cmpd 9437, +MSn(873.086), 37.65 min	CID	873.086	0	0.20972219	3	ATQQDPWQEFASAHQVGELVYGR	Protein5590(pre=?,post=?)	139	109	2.6006954E-20	1.1312089E-14	0.0	0.0
SD3.mgf	index=46216	-1	Sludge250111-Plate1-10GH, Cmpd 8877, +MSn(852.435), 36.56 min	CID	852.435	-1	8.206267	3	HLLIEEGADIQHEYYVAALTDR	Protein3390(pre=?,post=?)	119	102	2.6216654E-20	1.13094975E-14	0.0	0.0
SD3.mgf	index=72236	-1	Sludge250111-Plate1-11CD, Cmpd 7904, +MSn(818.3792), 33.65 min	CID	818.3792	0	-5.518929	3	YLEGGDDIFGPDYGGATVHTNVR	Protein5049(pre=K,post=A)	155	132	2.6218217E-20	1.140398E-14	0.0	0.0
SD3.mgf	index=422954	-1	Sludge250111-Plate1-6CD, Cmpd 9110, +MSn(1110.0393), 37.69 min	CID	1110.0393	0	4.3987937	2	QGGYGYNTPIQYAIDTAATSK	Protein9311(pre=?,post=?)	110	93	2.6508927E-20	1.1339644E-14	0.0	0.0
SD3.mgf	index=308644	-1	Sludge250111-Plate1-4AB, Cmpd 7506, +MSn(1064.9517), 30.01 min	CID	1064.9517	0	-3.2094958	2	YAYTAQDGTC+57.021QSNPSYFR	Protein6717(pre=?,post=?)	147	126	2.6624584E-20	1.1064618E-14	0.0	0.0
SD3.mgf	index=371293	-1	Sludge250111-Plate1-5CD, Cmpd 7944, +MSn(868.4362), 30.86 min	CID	868.4362	0	2.3895829	2	SFTGATDLGPNTSAAIGR	Protein12006(pre=K,post=?)	106	101	2.831506E-20	1.1767144E-14	0.0	0.0
SD3.mgf	index=475728	-1	Sludge250111-Plate1-7CD, Cmpd 9352, +MSn(973.4899), 39.40 min	CID	973.4899	0	5.705484	2	YLGDPDAIAAAAEAVASQGR	Protein7317(pre=R,post=-);Protein13749(pre=R,post=-)	137	125	2.845017E-20	1.2058434E-14	0.0	0.0
SD3.mgf	index=423321	-1	Sludge250111-Plate1-6CD, Cmpd 9515, +MSn(997.4421), 39.14 min	CID	997.4421	1	-8.723071	2	QGMQNGYQDVGSWTFFK	Protein10031(pre=-,post=?)	92	82	2.847601E-20	1.17082535E-14	0.0	0.0
SD3.mgf	index=372866	-1	Sludge250111-Plate1-5CD, Cmpd 9676, +MSn(1277.1127), 37.24 min	CID	1277.1127	0	2.963083	2	ANTQTENVFQYGEPEVTIIEDR	Protein8217(pre=K,post=L);Protein12394(pre=K,post=L)	192	156	3.1103965E-20	1.3417815E-14	0.0	0.0
SD3.mgf	index=461843	-1	Sludge250111-Plate1-7AB, Cmpd 9413, +MSn(749.0649), 38.23 min	CID	749.0649	0	8.474179	3	FILDYAVTSVIPGSANADHVR	Protein9996(pre=-,post=E)	83	74	3.1824472E-20	1.3613459E-14	0.0	0.0
SD3.mgf	index=19504	-1	Sludge250111-Plate1-10CD, Cmpd 8364, +MSn(648.6896), 34.77 min	CID	648.6896	0	5.363155	3	VYLATLDAHVVALDSATGK	Protein9547(pre=?,post=?)	125	110	3.2882862E-20	1.3802812E-14	0.0	0.0
SD3.mgf	index=423041	-1	Sludge250111-Plate1-6CD, Cmpd 9206, +MSn(873.0875), 38.03 min	CID	873.0875	0	1.9574071	3	ATQQDPWQEFASAHQVGELVYGR	Protein5590(pre=?,post=?)	159	126	3.310817E-20	1.4400861E-14	0.0	0.0
SD3.mgf	index=459725	-1	Sludge250111-Plate1-7AB, Cmpd 7079, +MSn(739.0458), 30.13 min	CID	739.0458	0	5.781084	3	ISPDTNTGLASAGHQYVGLTGR	Protein73(pre=R,post=F)	121	105	3.402732E-20	1.467891E-14	0.0	0.0
SD3.mgf	index=270834	-1	Sludge250111-Plate1-3CD, Cmpd 8119, +MSn(981.0128), 33.91 min	CID	981.0128	0	12.692322	2	IGLINSGGASSGSTDLADAVR	Protein11991(pre=R,post=?)	147	128	3.625432E-20	1.5508402E-14	0.0	0.0
SD3.mgf	index=297899	-1	Sludge250111-Plate1-3GH, Cmpd 9985, +MSn(885.5082), 41.45 min	CID	885.5082	0	8.409128	2	IVLNGGLEALTMQALAR	Protein12582(pre=R,post=E)	127	126	3.6344662E-20	1.4943543E-14	0.0	0.0
SD3.mgf	index=167567	-1	Sludge250111-Plate1-1CD, Cmpd 9631, +MSn(1277.0975), 38.11 min	CID	1277.0975	0	-8.889249	2	ANTQTENVFQYGEPEVTIIEDR	Protein8217(pre=K,post=L);Protein12394(pre=K,post=L)	159	124	3.675797E-20	1.5856874E-14	0.0	0.0
SD3.mgf	index=501178	-1	Sludge250111-Plate1-7GH, Cmpd 7550, +MSn(589.6849), 31.22 min	CID	589.6849	0	2.0700984	5	PIHC+57.021NELTTFSEAEATDQFVHQNKK	Protein13354(pre=-,post=?)	117	84	3.7878584E-20	1.6732448E-14	0.0	0.0
SD3.mgf	index=34745	-1	Sludge250111-Plate1-10EF, Cmpd 11139, +MSn(1347.6947), 43.85 min	CID	1347.6947	0	4.166565	2	VGVTPDVLVGC+57.021TGGGSNFGGLAFPFLR	Protein9265(pre=?,post=?)	188	126	3.819453E-20	1.7113477E-14	0.0	0.0
SD3.mgf	index=347374	-1	Sludge250111-Plate1-4GH, Cmpd 8216, +MSn(1078.9984), 35.41 min	CID	1078.9984	0	5.7698154	2	EDGEDVFVHYSNIDVAGYK	Protein6314(pre=?,post=?)	106	89	3.8555854E-20	1.618409E-14	0.0	0.0
SD3.mgf	index=33619	-1	Sludge250111-Plate1-10EF, Cmpd 9784, +MSn(1071.5182), 38.89 min	CID	1071.5182	0	-2.7341387	2	VEPPTDGLSLDDAALADWTR	Protein1274(pre=R,post=?)	90	74	3.857225E-20	1.6348617E-14	0.0	0.0
SD3.mgf	index=111145	-1	Sludge250111-Plate1-12AB, Cmpd 9599, +MSn(1080.0646), 39.34 min	CID	1080.0646	0	4.0687838	2	WTGNDVPVLLTGASVPEFTR	Protein7622(pre=?,post=?)	140	122	3.963142E-20	1.679754E-14	0.0	0.0
SD3.mgf	index=232192	-1	Sludge250111-Plate1-2EF, Cmpd 9609, +MSn(1129.0892), 37.23 min	CID	1129.0892	0	2.9190855	2	QGVGEPMPVQEQVVVLYAGTR	Protein3008(pre=?,post=G)	196	179	3.9759712E-20	1.7007893E-14	0.0	0.0
SD3.mgf	index=98337	-1	Sludge250111-Plate1-11GH, Cmpd 9128, +MSn(1023.981), 38.15 min	CID	1023.981	0	2.2054176	2	EADEVESLVGYSYSTLER	Protein6003(pre=-,post=I)	114	106	4.06106E-20	1.6876913E-14	0.0	0.0
SD3.mgf	index=19799	-1	Sludge250111-Plate1-10CD, Cmpd 8688, +MSn(1057.0176), 35.90 min	CID	1057.0176	0	-6.1206994	2	TSDTAGDGTTTATVLAQAIYR	Protein6213(pre=?,post=?)	192	165	4.0702488E-20	1.741118E-14	0.0	0.0
SD3.mgf	index=231954	-1	Sludge250111-Plate1-2EF, Cmpd 9348, +MSn(889.9481), 36.33 min	CID	889.9481	0	4.663654	2	TGEYENLVDAGIIDAAK	Protein12672(pre=R,post=?)	114	114	4.202081E-20	1.7277361E-14	0.0	0.0
SD3.mgf	index=501197	-1	Sludge250111-Plate1-7GH, Cmpd 7571, +MSn(982.1379), 31.29 min	CID	982.1379	0	3.2937064	3	PIHC+57.021NELTTFSEAEATDQFVHQNKK	Protein13354(pre=-,post=?)	114	84	4.293142E-20	1.8964483E-14	0.0	0.0
SD3.mgf	index=539693	-1	Sludge250111-Plate1-8EF, Cmpd 9159, +MSn(1167.0614), 37.11 min	CID	1167.0614	0	6.485013	2	GDLGTLFTENLIHGSDSGDSAAR	Protein11667(pre=R,post=?)	150	131	4.3404674E-20	1.8879472E-14	0.0	0.0
SD3.mgf	index=61106	-1	Sludge250111-Plate1-11AB, Cmpd 10366, +MSn(966.4846), 41.87 min	CID	966.4846	0	4.2311826	2	LYPNFDDAEFVALVYR	Protein10296(pre=R,post=?)	122	118	4.3580292E-20	1.7714256E-14	0.0	0.0
SD3.mgf	index=97116	-1	Sludge250111-Plate1-11GH, Cmpd 7784, +MSn(697.3279), 33.32 min	CID	697.3279	0	-7.9649115	3	VAELYDMIHPGEGDTSTVR	Protein8681(pre=K,post=S)	98	85	4.3614148E-20	1.8307343E-14	0.0	0.0
SD3.mgf	index=294400	-1	Sludge250111-Plate1-3GH, Cmpd 6125, +MSn(791.3525), 27.52 min	CID	791.3525	0	-1.2340409	2	TATSEDAQAMC+57.021AAVR	Protein12594(pre=R,post=S)	110	109	4.4073705E-20	1.7696737E-14	0.0	0.0
SD3.mgf	index=295829	-1	Sludge250111-Plate1-3GH, Cmpd 7697, +MSn(905.9523), 33.25 min	CID	905.9523	0	1.8863991	2	VAYVTGGMGGIGTAIC+57.021QR	Protein3379(pre=-,post=?)	142	130	4.4580534E-20	1.8526733E-14	0.0	0.0
SD3.mgf	index=97071	-1	Sludge250111-Plate1-11GH, Cmpd 7734, +MSn(897.4708), 33.14 min	CID	897.4708	0	9.04514	2	FTPSGAAVANFTVASTPR	Protein11085(pre=?,post=?)	164	147	4.5303635E-20	1.8827238E-14	0.0	0.0
SD3.mgf	index=7315	-1	Sludge250111-Plate1-10AB, Cmpd 9081, +MSn(1180.5017), 36.39 min	CID	1180.5017	0	-0.10340544	2	NWNGDATDNNTSYWVADFNR	Protein179(pre=?,post=A)	116	88	4.5353664E-20	1.9222879E-14	0.0	0.0
SD3.mgf	index=434219	-1	Sludge250111-Plate1-6EF, Cmpd 8193, +MSn(1056.0251), 34.80 min	CID	1056.0251	0	4.2770014	2	IAVWSNDPNIDPVGAC+57.021VGAR	Protein4655(pre=?,post=?)	142	121	4.6388153E-20	1.966134E-14	0.0	0.0
SD3.mgf	index=72332	-1	Sludge250111-Plate1-11CD, Cmpd 8009, +MSn(903.8972), 34.03 min	CID	903.8972	0	6.6174393	2	MYTGDENAFFADAAQR	Protein8248(pre=K,post=?)	132	129	4.665955E-20	1.8965894E-14	0.0	0.0
SD3.mgf	index=217398	-1	Sludge250111-Plate1-2CD, Cmpd 8850, +MSn(656.3445), 34.34 min	CID	656.3445	0	5.0216236	3	KEIELAEHEMPGLMAIR	Protein5092(pre=R,post=A)	77	71	4.761785E-20	1.9578652E-14	0.0	0.0
SD3.mgf	index=45326	-1	Sludge250111-Plate1-10GH, Cmpd 7887, +MSn(876.9087), 33.15 min	CID	876.9087	0	-0.4872182	2	ATLVPGFVESGTC+57.021DDGK	Protein1686(pre=K,post=V)	98	93	4.7880245E-20	1.9686538E-14	0.0	0.0
SD3.mgf	index=308785	-1	Sludge250111-Plate1-4AB, Cmpd 7661, +MSn(707.334), 30.58 min	CID	707.334	0	-4.1418557	3	IAELYDM+15.995IHPGEGDTSTVR	Protein1660(pre=K,post=?)	107	97	4.7917962E-20	2.01139E-14	0.0	0.0
SD3.mgf	index=230207	-1	Sludge250111-Plate1-2EF, Cmpd 7426, +MSn(868.4115), 29.59 min	CID	868.4115	0	1.3353918	2	LVAGGEDDPGTLSDAYR	Protein4595(pre=-,post=?)	164	151	4.9835263E-20	2.0490367E-14	0.0	0.0
SD3.mgf	index=155386	-1	Sludge250111-Plate1-1AB, Cmpd 7366, +MSn(868.9327), 31.19 min	CID	868.9327	1	-3.618304	2	SFTGATDLGPNTSAAIGR	Protein12006(pre=K,post=?)	131	126	5.0670066E-20	2.1057415E-14	0.0	0.0
SD3.mgf	index=72562	-1	Sludge250111-Plate1-11CD, Cmpd 8262, +MSn(973.4658), 34.94 min	CID	973.4658	0	-0.68968654	3	GAIPQAWQNLC+57.021GVDEHGTADEVLPGAGR	Protein1449(pre=?,post=?)	139	101	5.155703E-20	2.325021E-14	0.0	0.0
SD3.mgf	index=96668	-1	Sludge250111-Plate1-11GH, Cmpd 7291, +MSn(982.4728), 31.57 min	CID	982.4728	1	3.7501535	3	PIHC+57.021NELTTFSEAEATDQFVHQNKK	Protein13354(pre=-,post=?)	93	71	5.3558546E-20	2.3658899E-14	0.0	0.0
SD3.mgf	index=489603	-1	Sludge250111-Plate1-7EF, Cmpd 8967, +MSn(907.5044), 34.20 min	CID	907.5044	0	5.9858236	2	AILVSDPALAGSDALTTAK	Protein9778(pre=-,post=?)	117	104	5.3825466E-20	2.2593616E-14	0.0	0.0
SD3.mgf	index=422574	-1	Sludge250111-Plate1-6CD, Cmpd 8691, +MSn(1057.0176), 36.21 min	CID	1057.0176	0	-6.1206994	2	TSDTAGDGTTTATVLAQAIYR	Protein6213(pre=?,post=?)	186	157	5.445996E-20	2.3296176E-14	0.0	0.0
SD3.mgf	index=434523	-1	Sludge250111-Plate1-6EF, Cmpd 8528, +MSn(966.754), 35.94 min	CID	966.754	0	-6.629038	3	DTTLFSSQMEGSLMHDQPQPSGFDSR	Protein9097(pre=R,post=G);Protein13554(pre=R,post=G)	91	72	5.447354E-20	2.4237838E-14	0.0	0.0
SD3.mgf	index=230766	-1	Sludge250111-Plate1-2EF, Cmpd 8041, +MSn(851.0981), 31.78 min	CID	851.0981	0	6.3825355	3	VTNVHVEETEGPSLDDATVVVAGGR	Protein6534(pre=-,post=?)	138	116	5.661537E-20	2.5009217E-14	0.0	0.0
SD3.mgf	index=458257	-1	Sludge250111-Plate1-7AB, Cmpd 5464, +MSn(745.3685), 24.54 min	CID	745.3685	0	5.158837	3	SLVVHPGSTTHSQLNDEEQR	Protein8953(pre=R,post=S)	108	93	5.695725E-20	2.414099E-14	0.0	0.0
SD3.mgf	index=370016	-1	Sludge250111-Plate1-5CD, Cmpd 6539, +MSn(868.4073), 25.64 min	CID	868.4073	0	-1.194827	2	EGGTLTTNASGEVTADGR	Protein12394(pre=-,post=D)	128	125	5.7593045E-20	2.393446E-14	0.0	0.0
SD3.mgf	index=270955	-1	Sludge250111-Plate1-3CD, Cmpd 8253, +MSn(903.8841), 34.38 min	CID	903.8841	0	-7.900412	2	MYTGDENAFFADAAQR	Protein8248(pre=K,post=?)	135	132	5.7784285E-20	2.348781E-14	0.0	0.0
SD3.mgf	index=501459	-1	Sludge250111-Plate1-7GH, Cmpd 7859, +MSn(939.4341), 32.31 min	CID	939.4341	0	-2.3389192	3	PIHC+57.021NELTTFSEAEATDQFVHQNK	Protein13354(pre=-,post=K)	90	71	5.813284E-20	2.5484157E-14	0.0	0.0
SD3.mgf	index=422603	-1	Sludge250111-Plate1-6CD, Cmpd 8723, +MSn(889.9472), 36.32 min	CID	889.9472	0	3.6349068	2	TGEYENLVDAGIIDAAK	Protein12672(pre=R,post=?)	95	95	5.8403895E-20	2.4013464E-14	0.0	0.0
SD3.mgf	index=3872	-1	Sludge250111-Plate1-10AB, Cmpd 5294, +MSn(884.907), 23.04 min	CID	884.907	0	0.48281494	2	VM+15.995PTNSDPTSSTPGYAK	Protein282(pre=?,post=D)	134	117	5.8683055E-20	2.4128243E-14	0.0	0.0
SD3.mgf	index=44999	-1	Sludge250111-Plate1-10GH, Cmpd 7524, +MSn(690.0292), 31.87 min	CID	690.0292	0	4.1573086	3	LLTATADHC+57.021VSIYLPTHR	Protein12618(pre=R,post=?)	104	98	5.9134276E-20	2.4574964E-14	0.0	0.0
SD3.mgf	index=97145	-1	Sludge250111-Plate1-11GH, Cmpd 7816, +MSn(697.3325), 33.43 min	CID	697.3325	0	-1.3128976	3	VAELYDMIHPGEGDTSTVR	Protein8681(pre=K,post=S)	106	93	5.9575635E-20	2.5007289E-14	0.0	0.0
SD3.mgf	index=539667	-1	Sludge250111-Plate1-8EF, Cmpd 9131, +MSn(778.3734), 37.01 min	CID	778.3734	0	2.3524172	3	GDLGTLFTENLIHGSDSGDSAAR	Protein11667(pre=R,post=?)	131	112	6.0926066E-20	2.6500645E-14	0.0	0.0
SD3.mgf	index=96677	-1	Sludge250111-Plate1-11GH, Cmpd 7301, +MSn(736.8545), 31.60 min	CID	736.8545	0	2.3193023	4	PIHC+57.021NELTTFSEAEATDQFVHQNKK	Protein13354(pre=-,post=?)	114	78	6.1277876E-20	2.7068828E-14	0.0	0.0
SD3.mgf	index=435744	-1	Sludge250111-Plate1-6EF, Cmpd 9881, +MSn(856.1043), 40.71 min	CID	856.1043	0	1.8536491	3	LVDPTADEPDLFHAFGPLVSAAQR	Protein11843(pre=K,post=?)	131	107	6.181595E-20	2.7098752E-14	0.0	0.0
SD3.mgf	index=70634	-1	Sludge250111-Plate1-11CD, Cmpd 6141, +MSn(927.4357), 27.31 min	CID	927.4357	0	7.568283	3	SADLENSTSTDGAANHVADADIQPAPGR	Protein11580(pre=-,post=?)	136	106	6.3115807E-20	2.8462767E-14	0.0	0.0
SD3.mgf	index=525891	-1	Sludge250111-Plate1-8CD, Cmpd 6857, +MSn(535.278), 29.60 min	CID	535.278	0	0.68415135	4	LDLPYSVRPAFHGSAHTNR	Protein5894(pre=R,post=-)	152	131	6.3457225E-20	2.6636616E-14	0.0	0.0
SD3.mgf	index=45593	-1	Sludge250111-Plate1-10GH, Cmpd 8181, +MSn(676.3786), 34.17 min	CID	676.3786	0	8.843417	3	VGITANQGLFGHGSSVILTR	Protein161(pre=?,post=?)	141	123	6.8233534E-20	2.8920375E-14	0.0	0.0
SD3.mgf	index=99074	-1	Sludge250111-Plate1-11GH, Cmpd 9939, +MSn(885.5025), 41.13 min	CID	885.5025	0	1.9988911	2	IVLNGGLEALTMQALAR	Protein12582(pre=R,post=E)	149	149	6.9649066E-20	2.863705E-14	0.0	0.0
SD3.mgf	index=259255	-1	Sludge250111-Plate1-3AB, Cmpd 9854, +MSn(966.4801), 42.24 min	CID	966.4801	0	-0.44206384	2	LYPNFDDAEFVALVYR	Protein10296(pre=R,post=?)	136	129	7.064864E-20	2.8716836E-14	0.0	0.0
SD3.mgf	index=96681	-1	Sludge250111-Plate1-11GH, Cmpd 7305, +MSn(982.14), 31.62 min	CID	982.14	0	5.468796	3	PIHC+57.021NELTTFSEAEATDQFVHQNKK	Protein13354(pre=-,post=?)	99	74	7.101545E-20	3.1370295E-14	0.0	0.0
SD3.mgf	index=219328	-1	Sludge250111-Plate1-2CD, Cmpd 10990, +MSn(1136.0356), 41.73 min	CID	1136.0356	0	-1.0745277	2	TPGDEVALALDTASTEFYADGK	Protein1699(pre=-,post=?)	94	78	7.1075946E-20	3.0661166E-14	0.0	0.0
SD3.mgf	index=19824	-1	Sludge250111-Plate1-10CD, Cmpd 8716, +MSn(1057.0114), 35.99 min	CID	1057.0114	0	-12.010429	2	TSDTAGDGTTTATVLAQAIYR	Protein6213(pre=?,post=?)	180	162	7.625117E-20	3.2617734E-14	0.0	0.0
SD3.mgf	index=372547	-1	Sludge250111-Plate1-5CD, Cmpd 9325, +MSn(1009.9914), 35.95 min	CID	1009.9914	0	4.411509	2	ASLSTDSFISAASFQETTR	Protein3331(pre=?,post=?);Protein12919(pre=?,post=?)	186	156	7.6307987E-20	3.2030812E-14	0.0	0.0
SD3.mgf	index=189535	-1	Sludge250111-Plate1-1GH, Cmpd 7397, +MSn(849.3832), 29.82 min	CID	849.3832	0	-8.4791975	2	FC+57.021GTGC+57.021GVLVGTQEGR	Protein1066(pre=-,post=?)	99	96	7.6790356E-20	3.1213283E-14	0.0	0.0
SD3.mgf	index=473246	-1	Sludge250111-Plate1-7CD, Cmpd 6615, +MSn(669.3649), 29.51 min	CID	669.3649	0	12.401134	3	GVVEKPAPEDAPSDLAVVGR	Protein13657(pre=R,post=?)	92	85	8.0121354E-20	3.3958954E-14	0.0	0.0
SD3.mgf	index=7344	-1	Sludge250111-Plate1-10AB, Cmpd 9113, +MSn(1036.5027), 36.50 min	CID	1036.5027	0	2.3554325	2	GSGNFNVFDDVTAGGSSTVLK	Protein4262(pre=?,post=?)	131	114	8.056802E-20	3.4464337E-14	0.0	0.0
SD3.mgf	index=45435	-1	Sludge250111-Plate1-10GH, Cmpd 8007, +MSn(996.9913), 33.56 min	CID	996.9913	0	-0.42853525	2	EVIYLNDSAVDPDLTNSK	Protein6979(pre=-,post=?)	88	80	8.1972345E-20	3.4065985E-14	0.0	0.0
SD3.mgf	index=472695	-1	Sludge250111-Plate1-7CD, Cmpd 5980, +MSn(927.4286), 27.24 min	CID	927.4286	0	-0.13162231	3	SADLENSTSTDGAANHVADADIQPAPGR	Protein11580(pre=-,post=?)	136	105	8.213427E-20	3.7039355E-14	0.0	0.0
SD3.mgf	index=244964	-1	Sludge250111-Plate1-2GH, Cmpd 8317, +MSn(937.4127), 33.31 min	CID	937.4127	0	-1.3673129	2	FVC+57.021C+57.021ESEVAQINDFR	Protein10412(pre=-,post=T)	114	106	8.4499776E-20	3.3928857E-14	0.0	0.0
SD3.mgf	index=409860	-1	Sludge250111-Plate1-6AB, Cmpd 8737, +MSn(1180.4913), 36.75 min	CID	1180.4913	0	-8.892868	2	NWNGDATDNNTSYWVADFNR	Protein179(pre=?,post=A)	188	142	8.68765E-20	3.682208E-14	0.0	0.0
SD3.mgf	index=30715	-1	Sludge250111-Plate1-10EF, Cmpd 6589, +MSn(546.2708), 27.95 min	CID	546.2708	0	-0.33519164	4	TVTHEDVTAEELGGAVTHTSK	Protein3480(pre=-,post=?);Protein9433(pre=K,post=?);Protein13626(pre=K,post=?);Protein13653(pre=K,post=?)	73	61	8.723161E-20	3.7314807E-14	0.0	0.0
SD3.mgf	index=347586	-1	Sludge250111-Plate1-4GH, Cmpd 8450, +MSn(944.4558), 36.28 min	CID	944.4558	0	-13.312508	2	DESDTGSPEVQIALLSAR	Protein11731(pre=R,post=I)	115	111	8.965619E-20	3.7259228E-14	0.0	0.0
SD3.mgf	index=97487	-1	Sludge250111-Plate1-11GH, Cmpd 8193, +MSn(948.4823), 34.77 min	CID	948.4823	0	5.5985107	2	VGSGMAGM+15.995QAGGLYNVVLR	Protein13354(pre=R,post=?)	118	104	9.065158E-20	3.8051637E-14	0.0	0.0
SD3.mgf	index=397958	-1	Sludge250111-Plate1-5GH, Cmpd 9072, +MSn(698.0378), 38.42 min	CID	698.0378	0	1.3115745	3	EQIIFPEIEYDKIDAIR	Protein11782(pre=K,post=?)	104	103	9.19605E-20	3.7810663E-14	0.0	0.0
SD3.mgf	index=60066	-1	Sludge250111-Plate1-11AB, Cmpd 9192, +MSn(991.5287), 37.58 min	CID	991.5287	0	-4.6782813	2	LLVPTPPLEGDAAGLAEYR	Protein10420(pre=K,post=?);Protein11812(pre=K,post=?)	156	135	9.3583983E-20	3.9282532E-14	0.0	0.0
SD3.mgf	index=56171	-1	Sludge250111-Plate1-11AB, Cmpd 4907, +MSn(839.8796), 22.52 min	CID	839.8796	0	3.706251	2	LTGDHETAHYSEYR	Protein2273(pre=R,post=?)	114	114	9.6048355E-20	3.8068E-14	0.0	0.0
SD3.mgf	index=7032	-1	Sludge250111-Plate1-10AB, Cmpd 8770, +MSn(745.3341), 35.30 min	CID	745.3341	0	4.17639	3	FTLFDGSYHDVDSNENAFR	Protein12509(pre=K,post=?)	96	83	9.656249E-20	4.0532783E-14	0.0	0.0
SD3.mgf	index=33972	-1	Sludge250111-Plate1-10EF, Cmpd 10174, +MSn(846.0991), 40.31 min	CID	846.0991	0	0.0	3	LVDPAADEPDLFHAFGPLVSAAQR	Protein12252(pre=K,post=?)	121	98	9.725621E-20	4.2634987E-14	0.0	0.0
SD3.mgf	index=501598	-1	Sludge250111-Plate1-7GH, Cmpd 8012, +MSn(897.4628), 32.86 min	CID	897.4628	0	0.13601714	2	FTPSGAAVANFTVASTPR	Protein11085(pre=?,post=?)	132	119	9.7872437E-20	4.067373E-14	0.0	0.0
SD3.mgf	index=167198	-1	Sludge250111-Plate1-1CD, Cmpd 9220, +MSn(1009.9887), 36.71 min	CID	1009.9887	0	1.7525172	2	ASLSTDSFISAASFQETTR	Protein3331(pre=?,post=?);Protein12919(pre=?,post=?)	154	131	9.8963733E-20	4.1540722E-14	0.0	0.0
SD3.mgf	index=72341	-1	Sludge250111-Plate1-11CD, Cmpd 8019, +MSn(903.8892), 34.06 min	CID	903.8892	0	-2.2283213	2	MYTGDENAFFADAAQR	Protein8248(pre=K,post=?)	134	128	1.00761714E-19	4.0957018E-14	0.0	0.0
SD3.mgf	index=97316	-1	Sludge250111-Plate1-11GH, Cmpd 8004, +MSn(670.3125), 34.10 min	CID	670.3125	0	-3.5511239	3	FSSNFSNWHFGTGPAPAGK	Protein7631(pre=?,post=?)	107	86	1.0166631E-19	4.2675143E-14	0.0	0.0
SD3.mgf	index=551565	-1	Sludge250111-Plate1-8GH, Cmpd 8826, +MSn(944.4713), 35.94 min	CID	944.4713	0	3.1019435	2	DESDTGSPEVQIALLSAR	Protein11731(pre=R,post=I)	114	109	1.026153E-19	4.2644765E-14	0.0	0.0
SD3.mgf	index=18099	-1	Sludge250111-Plate1-10CD, Cmpd 6818, +MSn(868.4106), 29.38 min	CID	868.4106	0	0.28113508	2	LVAGGEDDPGTLSDAYR	Protein4595(pre=-,post=?)	140	136	1.05154825E-19	4.323567E-14	0.0	0.0
SD3.mgf	index=422589	-1	Sludge250111-Plate1-6CD, Cmpd 8707, +MSn(1057.0107), 36.26 min	CID	1057.0107	0	-12.587853	2	TSDTAGDGTTTATVLAQAIYR	Protein6213(pre=?,post=?)	188	166	1.0547147E-19	4.5117213E-14	0.0	0.0
SD3.mgf	index=462761	-1	Sludge250111-Plate1-7AB, Cmpd 10433, +MSn(966.4829), 41.96 min	CID	966.4829	0	2.462927	2	LYPNFDDAEFVALVYR	Protein10296(pre=R,post=?)	113	110	1.0606558E-19	4.3112903E-14	0.0	0.0
SD3.mgf	index=164652	-1	Sludge250111-Plate1-1CD, Cmpd 6413, +MSn(868.4064), 27.09 min	CID	868.4064	0	-2.249086	2	EGGTLTTNASGEVTADGR	Protein12394(pre=-,post=D)	114	109	1.0694589E-19	4.4444466E-14	0.0	0.0
SD3.mgf	index=217425	-1	Sludge250111-Plate1-2CD, Cmpd 8880, +MSn(656.3405), 34.44 min	CID	656.3405	0	-1.0229234	3	KEIELAEHEMPGLMAIR	Protein5092(pre=R,post=A)	72	69	1.0712441E-19	4.4045486E-14	0.0	0.0
SD3.mgf	index=294392	-1	Sludge250111-Plate1-3GH, Cmpd 6116, +MSn(791.3467), 27.49 min	CID	791.3467	0	-8.561158	2	TATSEDAQAMC+57.021AAVR	Protein12594(pre=R,post=S)	116	115	1.0747841E-19	4.3155373E-14	0.0	0.0
SD3.mgf	index=527363	-1	Sludge250111-Plate1-8CD, Cmpd 8476, +MSn(883.9272), 35.52 min	CID	883.9272	0	0.82860047	2	ASNDNSNVQPALFSFR	Protein4057(pre=-,post=?)	94	91	1.0868971E-19	4.417954E-14	0.0	0.0
SD3.mgf	index=192076	-1	Sludge250111-Plate1-1GH, Cmpd 10200, +MSn(1167.5432), 39.90 min	CID	1167.5432	0	3.3457117	2	YIGVFTPEPWQGYGFDENSK	Protein11460(pre=?,post=?)	98	76	1.0929046E-19	4.6322108E-14	0.0	0.0
SD3.mgf	index=308799	-1	Sludge250111-Plate1-4AB, Cmpd 7677, +MSn(707.3388), 30.64 min	CID	707.3388	0	2.6749485	3	IAELYDM+15.995IHPGEGDTSTVR	Protein1660(pre=K,post=?)	101	89	1.0965526E-19	4.6028563E-14	0.0	0.0
SD3.mgf	index=165835	-1	Sludge250111-Plate1-1CD, Cmpd 7715, +MSn(750.6224), 31.59 min	CID	750.6224	0	4.1469665	3	YDSSFTWC+57.021C+57.021SPNDTHGC+57.021R	Protein3367(pre=-,post=?);Protein13614(pre=R,post=?)	102	82	1.1138198E-19	4.6288013E-14	0.0	0.0
SD3.mgf	index=423161	-1	Sludge250111-Plate1-6CD, Cmpd 9338, +MSn(873.0816), 38.50 min	CID	873.0816	0	-4.8236103	3	ATQQDPWQEFASAHQVGELVYGR	Protein5590(pre=?,post=?)	155	118	1.1252894E-19	4.894604E-14	0.0	0.0
SD3.mgf	index=204544	-1	Sludge250111-Plate1-2AB, Cmpd 9599, +MSn(951.476), 38.06 min	CID	951.476	0	0.769775	2	WYAFVTDYGVTGPAINK	Protein179(pre=R,post=A);Protein11605(pre=R,post=A)	77	71	1.1602457E-19	4.7704896E-14	0.0	0.0
SD3.mgf	index=503492	-1	Sludge250111-Plate1-7GH, Cmpd 10100, +MSn(1037.5457), 40.33 min	CID	1037.5457	0	6.0003366	2	EFNEALVHQVVTAYLAGGR	Protein5826(pre=?,post=?)	188	173	1.1605499E-19	4.8714894E-14	0.0	0.0
SD3.mgf	index=232305	-1	Sludge250111-Plate1-2EF, Cmpd 9734, +MSn(1110.0403), 37.68 min	CID	1110.0403	0	5.2785525	2	QGGYGYNTPIQYAIDTAATSK	Protein9311(pre=?,post=?)	129	103	1.1686289E-19	4.999009E-14	0.0	0.0
SD3.mgf	index=434680	-1	Sludge250111-Plate1-6EF, Cmpd 8701, +MSn(974.5115), 36.53 min	CID	974.5115	0	9.895882	2	FLSQPFHVAEVFTGSPGK	Protein907(pre=?,post=?)	112	98	1.1737662E-19	4.8779255E-14	0.0	0.0
SD3.mgf	index=131929	-1	Sludge250111-Plate1-12EF, Cmpd 6506, +MSn(776.3656), 27.95 min	CID	776.3656	0	1.179249	2	STPYAAQMAAEQAGR	Protein11904(pre=K,post=?)	128	127	1.1836709E-19	4.7527463E-14	0.0	0.0
SD3.mgf	index=433990	-1	Sludge250111-Plate1-6EF, Cmpd 7942, +MSn(812.3755), 33.95 min	CID	812.3755	1	-9.508648	2	SFGSDAGPTTLWNGGR	Protein6142(pre=K,post=?)	133	127	1.20132E-19	4.883053E-14	0.0	0.0
SD3.mgf	index=82977	-1	Sludge250111-Plate1-11EF, Cmpd 6024, +MSn(791.3511), 27.38 min	CID	791.3511	0	-3.0079746	2	TATSEDAQAMC+57.021AAVR	Protein12594(pre=R,post=S)	111	109	1.2036764E-19	4.8330738E-14	0.0	0.0
SD3.mgf	index=72939	-1	Sludge250111-Plate1-11CD, Cmpd 8677, +MSn(969.0338), 36.43 min	CID	969.0338	0	9.825847	2	TLLLGPNC+57.021PGLITPDEVK	Protein2567(pre=?,post=?)	105	90	1.2637479E-19	5.251871E-14	0.0	0.0
SD3.mgf	index=585177	-1	Sludge250111-Plate1-9EF, Cmpd 7054, +MSn(750.6195), 30.21 min	CID	750.6195	0	0.32525226	3	YDSSFTWC+57.021C+57.021SPNDTHGC+57.021R	Protein3367(pre=-,post=?);Protein13614(pre=R,post=?)	88	73	1.2738598E-19	5.293894E-14	0.0	0.0
SD3.mgf	index=461612	-1	Sludge250111-Plate1-7AB, Cmpd 9158, +MSn(982.9659), 37.31 min	CID	982.9659	0	2.4837203	2	EVTVDEVNAAFEAAATDGR	Protein1951(pre=?,post=?)	172	158	1.2875787E-19	5.4047018E-14	0.0	0.0
SD3.mgf	index=132234	-1	Sludge250111-Plate1-12EF, Cmpd 6841, +MSn(764.3413), 29.17 min	CID	764.3413	0	-3.3538263	3	ADFAASIDENAVHGSDSEASAAR	Protein12570(pre=?,post=E)	174	135	1.292838E-19	5.6233802E-14	0.0	0.0
SD3.mgf	index=45576	-1	Sludge250111-Plate1-10GH, Cmpd 8162, +MSn(1199.0663), 34.10 min	CID	1199.0663	0	-4.072162	2	SNVDPQQINYVTVGTTMATDSR	Protein5306(pre=?,post=?)	210	172	1.307537E-19	5.6405316E-14	0.0	0.0
SD3.mgf	index=167190	-1	Sludge250111-Plate1-1CD, Cmpd 9211, +MSn(1009.9833), 36.67 min	CID	1009.9833	0	-3.6258976	2	ASLSTDSFISAASFQETTR	Protein3331(pre=?,post=?);Protein12919(pre=?,post=?)	165	149	1.313323E-19	5.5127655E-14	0.0	0.0
SD3.mgf	index=17327	-1	Sludge250111-Plate1-10CD, Cmpd 5969, +MSn(750.3748), 26.37 min	CID	750.3748	0	0.40669796	3	HVETQC+57.021LADQHGNVVVVSTR	Protein1613(pre=?,post=?)	135	117	1.3256849E-19	5.618836E-14	0.0	0.0
SD3.mgf	index=218397	-1	Sludge250111-Plate1-2CD, Cmpd 9952, +MSn(873.0833), 38.01 min	CID	873.0833	0	-2.8662033	3	ATQQDPWQEFASAHQVGELVYGR	Protein5590(pre=?,post=?)	146	111	1.3357985E-19	5.810243E-14	0.0	0.0
SD3.mgf	index=34632	-1	Sludge250111-Plate1-10EF, Cmpd 11004, +MSn(951.5189), 43.35 min	CID	951.5189	0	8.082332	3	LGVLDTILQPELYPDLYGNLDHVVR	Protein12043(pre=?,post=?)	100	77	1.3503826E-19	5.9651665E-14	0.0	0.0
SD3.mgf	index=584992	-1	Sludge250111-Plate1-9EF, Cmpd 6851, +MSn(741.0504), 29.46 min	CID	741.0504	0	2.1414433	3	TREEDVQHVVEANQGQLIR	Protein12243(pre=R,post=Q)	131	118	1.3931729E-19	5.8479405E-14	0.0	0.0
SD3.mgf	index=487896	-1	Sludge250111-Plate1-7EF, Cmpd 7089, +MSn(791.35), 27.33 min	CID	791.35	0	-4.3962708	2	TATSEDAQAMC+57.021AAVR	Protein12594(pre=R,post=S)	115	112	1.4192353E-19	5.6985985E-14	0.0	0.0
SD3.mgf	index=337172	-1	Sludge250111-Plate1-4EF, Cmpd 10530, +MSn(721.4047), 41.36 min	CID	721.4047	0	1.3536975	3	VLADLAVHEPAAFAALVEVAR	Protein14072(pre=K,post=?)	127	115	1.4203327E-19	6.075715E-14	0.0	0.0
SD3.mgf	index=17419	-1	Sludge250111-Plate1-10CD, Cmpd 6070, +MSn(646.3114), 26.74 min	CID	646.3114	0	-3.305254	3	SPLTGTVTDSHHGGWSAAR	Protein9808(pre=?,post=?)	156	131	1.4270449E-19	5.990121E-14	0.0	0.0
SD3.mgf	index=85533	-1	Sludge250111-Plate1-11EF, Cmpd 8836, +MSn(887.4902), 37.53 min	CID	887.4902	0	11.4164095	2	VGIIGSGIMGSGIAEVASR	Protein10383(pre=?,post=A)	158	140	1.4332251E-19	6.0160623E-14	0.0	0.0
SD3.mgf	index=60802	-1	Sludge250111-Plate1-11AB, Cmpd 10003, +MSn(1048.1647), 40.54 min	CID	1048.1647	0	3.4938424	3	C+57.021PEALFQPSFLGMESAGIHETTFNSIMK	Protein8346(pre=?,post=?)	87	56	1.452879E-19	6.551918E-14	0.0	0.0
SD3.mgf	index=145998	-1	Sludge250111-Plate1-12GH, Cmpd 8839, +MSn(944.4684), 36.05 min	CID	944.4684	0	0.0	2	DESDTGSPEVQIALLSAR	Protein11731(pre=R,post=I)	171	160	1.4577894E-19	6.058266E-14	0.0	0.0
SD3.mgf	index=537328	-1	Sludge250111-Plate1-8EF, Cmpd 6557, +MSn(776.3658), 27.74 min	CID	776.3658	0	1.4150989	2	STPYAAQMAAEQAGR	Protein11904(pre=K,post=?)	130	128	1.482529E-19	5.9527395E-14	0.0	0.0
SD3.mgf	index=20329	-1	Sludge250111-Plate1-10CD, Cmpd 9271, +MSn(786.8692), 37.96 min	CID	786.8692	0	3.0251257	2	AVGGAC+57.021ASDAFFPFR	Protein2783(pre=-,post=?)	96	94	1.534608E-19	6.1618496E-14	0.0	0.0
SD3.mgf	index=460552	-1	Sludge250111-Plate1-7AB, Cmpd 7988, +MSn(981.0106), 33.21 min	CID	981.0106	0	10.4525	2	IGLINSGGASSGSTDLADAVR	Protein11991(pre=R,post=?)	157	136	1.5542262E-19	6.6484666E-14	0.0	0.0
SD3.mgf	index=501700	-1	Sludge250111-Plate1-7GH, Cmpd 8124, +MSn(956.4747), 33.25 min	CID	956.4747	0	0.25525054	2	VGSGM+15.995AGM+15.995QAGGLYNVVLR	Protein13354(pre=R,post=?)	130	119	1.5687496E-19	6.584936E-14	0.0	0.0
SD3.mgf	index=258198	-1	Sludge250111-Plate1-3AB, Cmpd 8685, +MSn(991.5425), 37.95 min	CID	991.5425	0	9.23345	2	LLVPTPPLEGDAAGLAEYR	Protein10420(pre=K,post=?);Protein11812(pre=K,post=?)	165	149	1.6002869E-19	6.717316E-14	0.0	0.0
SD3.mgf	index=424351	-1	Sludge250111-Plate1-6CD, Cmpd 10867, +MSn(1012.1634), 44.08 min	CID	1012.1634	0	4.703553	3	LYANYVTDDMLLNADKDASNWLLYGR	Protein9675(pre=?,post=?)	123	95	1.601266E-19	7.124785E-14	0.0	0.0
SD3.mgf	index=447402	-1	Sludge250111-Plate1-6GH, Cmpd 8934, +MSn(819.3973), 36.52 min	CID	819.3973	0	-2.7560434	2	ALGGPFTNLSDADFGR	Protein8774(pre=R,post=F)	93	93	1.6280458E-19	6.6175825E-14	0.0	0.0
SD3.mgf	index=435048	-1	Sludge250111-Plate1-6EF, Cmpd 9108, +MSn(873.0867), 37.96 min	CID	873.0867	0	0.97870356	3	ATQQDPWQEFASAHQVGELVYGR	Protein5590(pre=?,post=?)	155	118	1.6284702E-19	7.0832595E-14	0.0	0.0
SD3.mgf	index=423737	-1	Sludge250111-Plate1-6CD, Cmpd 9976, +MSn(999.8011), 40.83 min	CID	999.8011	0	-8.85178	3	FLDVVYPDPEGSFYDGEDLHVLSLDR	Protein1010(pre=-,post=?)	128	97	1.6337023E-19	7.2691094E-14	0.0	0.0
SD3.mgf	index=191776	-1	Sludge250111-Plate1-1GH, Cmpd 9863, +MSn(891.4764), 38.68 min	CID	891.4764	0	9.7906275	2	VPDPDLASVVDVAELSR	Protein11247(pre=-,post=?)	158	145	1.640548E-19	6.7453096E-14	0.0	0.0
SD3.mgf	index=72106	-1	Sludge250111-Plate1-11CD, Cmpd 7761, +MSn(1009.03), 33.16 min	CID	1009.03	0	-0.36293352	2	VLVVGNPC+57.021NTNAYIAAAAAK	Protein2727(pre=K,post=?)	131	117	1.6567884E-19	7.022198E-14	0.0	0.0
SD3.mgf	index=8051	-1	Sludge250111-Plate1-10AB, Cmpd 9891, +MSn(1080.0634), 39.31 min	CID	1080.0634	0	2.938566	2	WTGNDVPVLLTGASVPEFTR	Protein7622(pre=?,post=?)	168	145	1.6653192E-19	7.0583554E-14	0.0	0.0
SD3.mgf	index=358801	-1	Sludge250111-Plate1-5AB, Cmpd 8338, +MSn(1078.9957), 34.80 min	CID	1078.9957	0	3.2808754	2	EDGEDVFVHYSNIDVAGYK	Protein6314(pre=?,post=?)	143	121	1.6866624E-19	7.0798836E-14	0.0	0.0
SD3.mgf	index=422493	-1	Sludge250111-Plate1-6CD, Cmpd 8602, +MSn(1057.0255), 35.90 min	CID	1057.0255	0	1.3858187	2	TSDTAGDGTTTATVLAQAIYR	Protein6213(pre=?,post=?)	256	206	1.6934076E-19	7.243839E-14	0.0	0.0
SD3.mgf	index=371300	-1	Sludge250111-Plate1-5CD, Cmpd 7952, +MSn(868.4406), 30.89 min	CID	868.4406	0	7.449876	2	SFTGATDLGPNTSAAIGR	Protein12006(pre=K,post=?)	146	138	1.7033688E-19	7.0788434E-14	0.0	0.0
SD3.mgf	index=422912	-1	Sludge250111-Plate1-6CD, Cmpd 9064, +MSn(1017.542), 37.53 min	CID	1017.542	0	5.5184608	2	VTAAGPGNYQVEFIGALAQK	Protein3409(pre=?,post=?)	116	98	1.7158938E-19	7.272713E-14	0.0	0.0
SD3.mgf	index=372777	-1	Sludge250111-Plate1-5CD, Cmpd 9578, +MSn(916.9612), 36.89 min	CID	916.9612	0	4.9922066	2	EALGSMGTDTPIAVLSDR	Protein9084(pre=-,post=?)	139	132	1.7167502E-19	7.134453E-14	0.0	0.0
SD3.mgf	index=30619	-1	Sludge250111-Plate1-10EF, Cmpd 6483, +MSn(853.8732), 27.59 min	CID	853.8732	0	-0.7862832	2	AYYDYQNSQGGIDGR	Protein4291(pre=-,post=?)	96	92	1.7466271E-19	7.013162E-14	0.0	0.0
SD3.mgf	index=491600	-1	Sludge250111-Plate1-7EF, Cmpd 11258, +MSn(1027.5919), 42.55 min	CID	1027.5919	0	5.8208714	2	GFTIGGTVPVGPVALTLDIAR	Protein11432(pre=-,post=?)	198	172	1.7860945E-19	7.6403226E-14	0.0	0.0
SD3.mgf	index=345374	-1	Sludge250111-Plate1-4GH, Cmpd 6010, +MSn(776.3874), 27.36 min	CID	776.3874	0	5.8174925	2	QTPVYC+57.021GASTNVVR	Protein1673(pre=R,post=I)	87	87	1.808228E-19	7.1667675E-14	0.0	0.0
SD3.mgf	index=408717	-1	Sludge250111-Plate1-6AB, Cmpd 7480, +MSn(813.4077), 32.36 min	CID	813.4077	0	1.2005832	3	GITITSAATTAHWTDTVNGVEHR	Protein11019(pre=-,post=?)	118	97	1.843853E-19	8.020097E-14	0.0	0.0
SD3.mgf	index=72451	-1	Sludge250111-Plate1-11CD, Cmpd 8140, +MSn(1041.0068), 34.50 min	CID	1041.0068	0	6.8012295	2	YPGTVTVTDDGLDVDGDTLK	Protein352(pre=-,post=?)	126	116	1.8443671E-19	7.8172386E-14	0.0	0.0
SD3.mgf	index=257614	-1	Sludge250111-Plate1-3AB, Cmpd 8042, +MSn(944.4625), 35.68 min	CID	944.4625	-1	-11.724045	2	NDPMGGATISALSVVNSAGK	Protein4106(pre=R,post=?)	103	94	1.8636742E-19	7.8990715E-14	0.0	0.0
SD3.mgf	index=190774	-1	Sludge250111-Plate1-1GH, Cmpd 8760, +MSn(685.3582), 34.72 min	CID	685.3582	0	2.3154573	3	VQIIDTPGHVDFTVEVER	Protein10190(pre=?,post=?)	133	117	1.8651425E-19	7.751141E-14	0.0	0.0
SD3.mgf	index=295635	-1	Sludge250111-Plate1-3GH, Cmpd 7483, +MSn(968.9669), 32.49 min	CID	968.9669	0	2.5825937	2	TQTAGSMSGGEQQMLAIAR	Protein10089(pre=-,post=?)	171	152	1.8695533E-19	7.847581E-14	0.0	0.0
SD3.mgf	index=60615	-1	Sludge250111-Plate1-11AB, Cmpd 9796, +MSn(731.3629), 39.78 min	CID	731.3629	0	0.83454067	3	MTQLGSFAEHMLLSEDGVVK	Protein2388(pre=R,post=?)	94	85	1.9134744E-19	8.110147E-14	0.0	0.0
SD3.mgf	index=57099	-1	Sludge250111-Plate1-11AB, Cmpd 5928, +MSn(674.6846), 26.16 min	CID	674.6846	0	6.332571	3	NVTIVGYGSQGHAHAQNLR	Protein9360(pre=?,post=?);Protein13191(pre=?,post=D)	139	111	1.916882E-19	8.046246E-14	0.0	0.0
SD3.mgf	index=84853	-1	Sludge250111-Plate1-11EF, Cmpd 8088, +MSn(1207.1078), 34.85 min	CID	1207.1078	0	3.6405592	2	GAIVNTASVAAFDGQIGQASYSASK	Protein6858(pre=?,post=G)	159	122	1.9204855E-19	8.483534E-14	0.0	0.0
SD3.mgf	index=269107	-1	Sludge250111-Plate1-3CD, Cmpd 6200, +MSn(641.6639), 26.90 min	CID	641.6639	0	0.9512023	3	LGGGMVITNHTAPTAGNSPK	Protein3307(pre=?,post=T)	107	93	1.9265223E-19	8.165449E-14	0.0	0.0
SD3.mgf	index=131914	-1	Sludge250111-Plate1-12EF, Cmpd 6489, +MSn(776.36), 27.89 min	CID	776.36	0	-6.0534787	2	STPYAAQMAAEQAGR	Protein11904(pre=K,post=?)	114	109	1.9406444E-19	7.7921915E-14	0.0	0.0
SD3.mgf	index=323679	-1	Sludge250111-Plate1-4CD, Cmpd 9195, +MSn(652.6994), 37.95 min	CID	652.6994	0	3.8340023	3	VLDGLDVLDKIQSVQTGR	Protein8976(pre=?,post=?)	137	124	2.0056692E-19	8.3351396E-14	0.0	0.0
SD3.mgf	index=460362	-1	Sludge250111-Plate1-7AB, Cmpd 7779, +MSn(1092.993), 32.49 min	CID	1092.993	0	-5.360824	2	SGTNQGSANYSGIDSGIWAGSR	Protein6033(pre=?,post=?)	190	154	2.066124E-19	8.91297E-14	0.0	0.0
SD3.mgf	index=8791	-1	Sludge250111-Plate1-10AB, Cmpd 10740, +MSn(1027.5958), 42.42 min	CID	1027.5958	0	9.622256	2	GFTIGGTVPVGPVALTLDIAR	Protein11432(pre=-,post=?)	147	133	2.0678863E-19	8.845735E-14	0.0	0.0
SD3.mgf	index=474415	-1	Sludge250111-Plate1-7CD, Cmpd 7903, +MSn(903.8909), 34.15 min	CID	903.8909	0	-0.33762446	2	MYTGDENAFFADAAQR	Protein8248(pre=K,post=?)	140	132	2.078626E-19	8.4490744E-14	0.0	0.0
SD3.mgf	index=296141	-1	Sludge250111-Plate1-3GH, Cmpd 8042, +MSn(670.3156), 34.47 min	CID	670.3156	0	1.0926535	3	FSSNFSNWHFGTGPAPAGK	Protein7631(pre=?,post=?)	99	81	2.1513547E-19	9.030462E-14	0.0	0.0
SD3.mgf	index=122190	-1	Sludge250111-Plate1-12CD, Cmpd 7968, +MSn(641.8211), 34.21 min	CID	641.8211	0	4.0891805	4	NMISVELDGSTLQHEIAAQHGASR	Protein11091(pre=?,post=?)	139	104	2.2304556E-19	9.7778265E-14	0.0	0.0
SD3.mgf	index=98160	-1	Sludge250111-Plate1-11GH, Cmpd 8933, +MSn(1188.0543), 37.43 min	CID	1188.0543	0	-1.0274799	2	AGAPDLTEEPPFDDEFIEVQR	Protein11620(pre=?,post=?)	155	130	2.2539653E-19	9.64172E-14	0.0	0.0
SD3.mgf	index=447269	-1	Sludge250111-Plate1-6GH, Cmpd 8776, +MSn(1096.5219), 35.98 min	CID	1096.5219	0	6.1229134	2	FIYGMADGPHNPLFADAEAR	Protein9530(pre=R,post=T);Protein13777(pre=R,post=T)	152	127	2.2833874E-19	9.6780006E-14	0.0	0.0
SD3.mgf	index=96166	-1	Sludge250111-Plate1-11GH, Cmpd 6739, +MSn(702.6678), 29.57 min	CID	702.6678	0	3.908807	3	VAELYDM+15.995IHPGEGDTSTVR	Protein8681(pre=K,post=S)	108	98	2.3408392E-19	9.825836E-14	0.0	0.0
SD3.mgf	index=358011	-1	Sludge250111-Plate1-5AB, Cmpd 7469, +MSn(835.4294), 31.57 min	CID	835.4294	0	0.65752625	2	LNANIAIGAGDGDDVVR	Protein1540(pre=-,post=?)	123	121	2.347568E-19	9.652308E-14	0.0	0.0
SD3.mgf	index=7142	-1	Sludge250111-Plate1-10AB, Cmpd 8891, +MSn(886.436), 35.73 min	CID	886.436	0	-0.20656362	2	EIWSYGSGYGGNALLGK	Protein12733(pre=R,post=?)	111	104	2.3487137E-19	9.657018E-14	0.0	0.0
SD3.mgf	index=71688	-1	Sludge250111-Plate1-11CD, Cmpd 7301, +MSn(851.0995), 31.50 min	CID	851.0995	0	8.031955	3	VTNVHVEETEGPSLDDATVVVAGGR	Protein6534(pre=-,post=?)	141	114	2.3913404E-19	1.05634834E-13	0.0	0.0
SD3.mgf	index=295544	-1	Sludge250111-Plate1-3GH, Cmpd 7383, +MSn(982.1296), 32.13 min	CID	982.1296	0	-5.1580687	3	PIHC+57.021NELTTFSEAEATDQFVHQNKK	Protein13354(pre=-,post=?)	100	71	2.4027715E-19	1.0613979E-13	0.0	0.0
SD3.mgf	index=231819	-1	Sludge250111-Plate1-2EF, Cmpd 9199, +MSn(1057.0294), 35.81 min	CID	1057.0294	0	5.0813355	2	TSDTAGDGTTTATVLAQAIYR	Protein6213(pre=?,post=?)	223	184	2.409905E-19	1.0308778E-13	0.0	0.0
SD3.mgf	index=447043	-1	Sludge250111-Plate1-6GH, Cmpd 8521, +MSn(771.8686), 35.13 min	CID	771.8686	0	-3.2420456	4	VPQITPDHIDDLIMGC+57.021GQPAGESGHNIGR	Protein13777(pre=K,post=A)	121	75	2.4946984E-19	1.131942E-13	0.0	0.0
SD3.mgf	index=584663	-1	Sludge250111-Plate1-9EF, Cmpd 6488, +MSn(888.4619), 28.12 min	CID	888.4619	0	1.7861395	2	IAITAANDASTAATNAATK	Protein3857(pre=?,post=?)	120	102	2.5223704E-19	1.05878265E-13	0.0	0.0
SD3.mgf	index=573435	-1	Sludge250111-Plate1-9CD, Cmpd 7231, +MSn(868.4411), 30.88 min	CID	868.4411	0	8.012131	2	SFTGATDLGPNTSAAIGR	Protein12006(pre=K,post=?)	141	126	2.5349583E-19	1.0534754E-13	0.0	0.0
SD3.mgf	index=539731	-1	Sludge250111-Plate1-8EF, Cmpd 9201, +MSn(1199.574), 37.26 min	CID	1199.574	0	0.9158533	2	YIGVPTSDMFYATQGNTLTYR	Protein9463(pre=?,post=-)	126	91	2.5517036E-19	1.0915345E-13	0.0	0.0
SD3.mgf	index=97140	-1	Sludge250111-Plate1-11GH, Cmpd 7810, +MSn(769.3927), 33.41 min	CID	769.3927	0	5.3944016	3	VGGQVYLLTPTDVEVSDDDKR	Protein11592(pre=R,post=?)	87	74	2.5640743E-19	1.09682635E-13	0.0	0.0
SD3.mgf	index=96947	-1	Sludge250111-Plate1-11GH, Cmpd 7598, +MSn(939.4404), 32.66 min	CID	939.4404	0	4.4179587	3	PIHC+57.021NELTTFSEAEATDQFVHQNK	Protein13354(pre=-,post=K)	102	75	2.5850986E-19	1.1332503E-13	0.0	0.0
SD3.mgf	index=373826	-1	Sludge250111-Plate1-5CD, Cmpd 10733, +MSn(721.4006), 41.14 min	CID	721.4006	0	-4.399517	3	VLADLAVHEPAAFAALVEVAR	Protein14072(pre=K,post=?)	103	89	2.5885824E-19	1.1073101E-13	0.0	0.0
SD3.mgf	index=20224	-1	Sludge250111-Plate1-10CD, Cmpd 9156, +MSn(873.0864), 37.55 min	CID	873.0864	0	0.699074	3	ATQQDPWQEFASAHQVGELVYGR	Protein5590(pre=?,post=?)	133	104	2.5943284E-19	1.1284395E-13	0.0	0.0
SD3.mgf	index=422826	-1	Sludge250111-Plate1-6CD, Cmpd 8969, +MSn(1129.0935), 37.19 min	CID	1129.0935	0	6.7030854	2	QGVGEPMPVQEQVVVLYAGTR	Protein3008(pre=?,post=G)	149	125	2.6257634E-19	1.12321495E-13	0.0	0.0
SD3.mgf	index=29806	-1	Sludge250111-Plate1-10EF, Cmpd 5589, +MSn(750.0366), 24.52 min	CID	750.0366	0	0.08137624	3	SLVVHPASTTHSQLNDEEQR	Protein10189(pre=R,post=?)	121	105	2.6543117E-19	1.12501405E-13	0.0	0.0
SD3.mgf	index=540117	-1	Sludge250111-Plate1-8EF, Cmpd 9626, +MSn(1004.5206), 38.83 min	CID	1004.5206	0	5.2861896	2	YGGTEITVDGDDLLILSAR	Protein134(pre=K,post=?)	156	148	2.6764597E-19	1.1234627E-13	0.0	0.0
SD3.mgf	index=164655	-1	Sludge250111-Plate1-1CD, Cmpd 6417, +MSn(868.4115), 27.10 min	CID	868.4115	0	3.6547647	2	EGGTLTTNASGEVTADGR	Protein12394(pre=-,post=D)	110	109	2.6789123E-19	1.1132997E-13	0.0	0.0
SD3.mgf	index=256814	-1	Sludge250111-Plate1-3AB, Cmpd 7161, +MSn(690.0286), 32.61 min	CID	690.0286	0	3.3612282	3	LLTATADHC+57.021VSIYLPTHR	Protein12618(pre=R,post=?)	80	71	2.7039125E-19	1.1236893E-13	0.0	0.0
SD3.mgf	index=156231	-1	Sludge250111-Plate1-1AB, Cmpd 8297, +MSn(1078.9935), 34.56 min	CID	1078.9935	0	1.24447	2	EDGEDVFVHYSNIDVAGYK	Protein6314(pre=?,post=?)	124	103	2.7155396E-19	1.1398667E-13	0.0	0.0
SD3.mgf	index=322332	-1	Sludge250111-Plate1-4CD, Cmpd 7711, +MSn(860.756), 32.49 min	CID	860.756	0	2.4818134	3	NM+15.995ISVELDGSTLQHEIAAQHGASR	Protein11091(pre=?,post=?)	132	108	2.7292098E-19	1.1964255E-13	0.0	0.0
SD3.mgf	index=459239	-1	Sludge250111-Plate1-7AB, Cmpd 6544, +MSn(1066.4847), 28.26 min	CID	1066.4847	0	-0.22892083	2	LDSSVTNTNNTSSDSEFSVK	Protein1462(pre=?,post=V)	147	121	2.7487693E-19	1.1650494E-13	0.0	0.0
SD3.mgf	index=409782	-1	Sludge250111-Plate1-6AB, Cmpd 8651, +MSn(1034.5397), 36.45 min	CID	1034.5397	0	0.47197947	2	INIIDTPGHVDFTIEVER	Protein9174(pre=?,post=?)	140	122	2.7512193E-19	1.1433489E-13	0.0	0.0
SD3.mgf	index=460277	-1	Sludge250111-Plate1-7AB, Cmpd 7686, +MSn(837.7581), 32.16 min	CID	837.7581	0	8.888431	3	VTIWGNHSSTQYPDLSHATIGAR	Protein12065(pre=K,post=?)	132	110	2.8422192E-19	1.236263E-13	0.0	0.0
SD3.mgf	index=576020	-1	Sludge250111-Plate1-9CD, Cmpd 10099, +MSn(721.4092), 41.39 min	CID	721.4092	0	7.5299425	3	VLADLAVHEPAAFAALVEVAR	Protein14072(pre=K,post=?)	102	93	2.8535477E-19	1.2206536E-13	0.0	0.0
SD3.mgf	index=347229	-1	Sludge250111-Plate1-4GH, Cmpd 8057, +MSn(1078.9917), 34.83 min	CID	1078.9917	0	-0.45253456	2	EDGEDVFVHYSNIDVAGYK	Protein6314(pre=?,post=?)	125	101	2.8605097E-19	1.200719E-13	0.0	0.0
SD3.mgf	index=286264	-1	Sludge250111-Plate1-3EF, Cmpd 10479, +MSn(1027.5907), 42.74 min	CID	1027.5907	0	4.6329384	2	GFTIGGTVPVGPVALTLDIAR	Protein11432(pre=-,post=?)	161	140	2.881829E-19	1.2327513E-13	0.0	0.0
SD3.mgf	index=60356	-1	Sludge250111-Plate1-11AB, Cmpd 9511, +MSn(736.6937), 38.74 min	CID	736.6937	0	-0.33140033	3	M+15.995TQLGSFAEHMLLSEDGVVK	Protein2388(pre=R,post=?)	86	76	2.9540357E-19	1.2520504E-13	0.0	0.0
SD3.mgf	index=156958	-1	Sludge250111-Plate1-1AB, Cmpd 9103, +MSn(1277.1243), 37.45 min	CID	1277.1243	0	12.043499	2	ANTQTENVFQYGEPEVTIIEDR	Protein8217(pre=K,post=L);Protein12394(pre=K,post=L)	172	133	2.9783196E-19	1.2848053E-13	0.0	0.0
SD3.mgf	index=192029	-1	Sludge250111-Plate1-1GH, Cmpd 10147, +MSn(1080.0658), 39.71 min	CID	1080.0658	0	5.1990013	2	WTGNDVPVLLTGASVPEFTR	Protein7622(pre=?,post=?)	144	126	3.008298E-19	1.275049E-13	0.0	0.0
SD3.mgf	index=434396	-1	Sludge250111-Plate1-6EF, Cmpd 8388, +MSn(1039.4816), 35.46 min	CID	1039.4816	0	2.231248	3	FWEVISDEHGIDPTGTYHGDSDLQLER	Protein6606(pre=?,post=?)	144	100	3.0484423E-19	1.3658882E-13	0.0	0.0
SD3.mgf	index=492511	-1	Sludge250111-Plate1-7EF, Cmpd 12542, +MSn(1125.0533), 47.31 min	CID	1125.0533	0	2.3870454	2	VSFEPDALDANLAAVMGEIMR	Protein1231(pre=K,post=?)	144	120	3.05251E-19	1.3057631E-13	0.0	0.0
SD3.mgf	index=501646	-1	Sludge250111-Plate1-7GH, Cmpd 8065, +MSn(697.3331), 33.05 min	CID	697.3331	0	-0.4376325	3	VAELYDMIHPGEGDTSTVR	Protein8681(pre=K,post=S)	80	70	3.0678893E-19	1.287768E-13	0.0	0.0
SD3.mgf	index=59313	-1	Sludge250111-Plate1-11AB, Cmpd 8364, +MSn(1041.0018), 34.66 min	CID	1041.0018	0	1.9934638	2	YPGTVTVTDDGLDVDGDTLK	Protein352(pre=-,post=?)	153	140	3.1034333E-19	1.3153716E-13	0.0	0.0
SD3.mgf	index=7150	-1	Sludge250111-Plate1-10AB, Cmpd 8899, +MSn(858.8822), 35.76 min	CID	858.8822	1	-10.14656	4	AHVEVYNKPFAGSYEWWSGSGDDLQNTMSR	Protein1056(pre=K,post=?);Protein11408(pre=K,post=?);Protein11605(pre=K,post=?)	61	36	3.1282042E-19	1.4272181E-13	0.0	0.0
SD3.mgf	index=502343	-1	Sludge250111-Plate1-7GH, Cmpd 8832, +MSn(1034.5518), 35.75 min	CID	1034.5518	0	12.153471	2	INIIDTPGHVDFTIEVER	Protein9174(pre=?,post=?)	165	142	3.1404618E-19	1.3051099E-13	0.0	0.0
SD3.mgf	index=503609	-1	Sludge250111-Plate1-7GH, Cmpd 10232, +MSn(885.5092), 40.81 min	CID	885.5092	0	9.580892	2	IVLNGGLEALTMQALAR	Protein12582(pre=R,post=E)	117	114	3.1563927E-19	1.2977888E-13	0.0	0.0
SD3.mgf	index=286243	-1	Sludge250111-Plate1-3EF, Cmpd 10455, +MSn(1078.5538), 42.65 min	CID	1078.5538	0	-7.696155	2	IAGLPNC+57.021PVNALLEFESGVR	Protein7830(pre=R,post=G);Protein11779(pre=R,post=G)	128	117	3.2093796E-19	1.3602762E-13	0.0	0.0
SD3.mgf	index=45422	-1	Sludge250111-Plate1-10GH, Cmpd 7993, +MSn(996.4776), 33.51 min	CID	996.4776	-1	-12.4591875	2	EVIYLNDSAVDPDLTNSK	Protein6979(pre=-,post=?)	94	82	3.2136763E-19	1.3355364E-13	0.0	0.0
SD3.mgf	index=514819	-1	Sludge250111-Plate1-8AB, Cmpd 8059, +MSn(697.3293), 33.30 min	CID	697.3293	0	-5.9518023	3	VAELYDMIHPGEGDTSTVR	Protein8681(pre=K,post=S)	74	63	3.2484365E-19	1.363554E-13	0.0	0.0
SD3.mgf	index=501734	-1	Sludge250111-Plate1-7GH, Cmpd 8161, +MSn(945.4818), 33.38 min	CID	945.4818	0	5.939054	2	ITDEGTAAELLASESVQR	Protein4711(pre=K,post=?);Protein11984(pre=K,post=?)	216	187	3.3175293E-19	1.3786955E-13	0.0	0.0
SD3.mgf	index=296157	-1	Sludge250111-Plate1-3GH, Cmpd 8060, +MSn(685.3577), 34.54 min	CID	685.3577	0	1.603009	3	VQIIDTPGHVDFTVEVER	Protein10190(pre=?,post=?)	125	106	3.370211E-19	1.4005889E-13	0.0	0.0
SD3.mgf	index=419647	-1	Sludge250111-Plate1-6CD, Cmpd 5471, +MSn(796.8677), 24.74 min	CID	796.8677	0	3.7531123	2	ESDINSQAMTNASPK	Protein2829(pre=K,post=?)	97	94	3.3938168E-19	1.3627057E-13	0.0	0.0
SD3.mgf	index=421259	-1	Sludge250111-Plate1-6CD, Cmpd 7244, +MSn(577.7855), 31.13 min	CID	577.7855	0	-2.0070868	4	AHVDAGVAQAMEGFNHAEAVKR	Protein4315(pre=?,post=W)	140	112	3.4008554E-19	1.4670814E-13	0.0	0.0
SD3.mgf	index=334176	-1	Sludge250111-Plate1-4EF, Cmpd 7230, +MSn(764.3442), 29.27 min	CID	764.3442	0	0.39926502	3	ADFAASIDENAVHGSDSEASAAR	Protein12570(pre=?,post=E)	159	123	3.431267E-19	1.4924776E-13	0.0	0.0
SD3.mgf	index=421235	-1	Sludge250111-Plate1-6CD, Cmpd 7218, +MSn(1032.0391), 31.04 min	CID	1032.0391	0	2.483901	2	LVSPATTTTVEVPAQYETR	Protein276(pre=?,post=?)	170	145	3.5360022E-19	1.4842617E-13	0.0	0.0
SD3.mgf	index=474060	-1	Sludge250111-Plate1-7CD, Cmpd 7510, +MSn(751.3672), 32.75 min	CID	751.3672	0	-3.168043	3	QTNLDLTAYGVSGSSFHTPTR	Protein4773(pre=-,post=?)	105	86	3.5495804E-19	1.5183933E-13	0.0	0.0
SD3.mgf	index=146708	-1	Sludge250111-Plate1-12GH, Cmpd 9620, +MSn(1004.5216), 38.93 min	CID	1004.5216	0	6.258363	2	YGGTEITVDGDDLLILSAR	Protein134(pre=K,post=?)	139	131	3.5921476E-19	1.5078291E-13	0.0	0.0
SD3.mgf	index=398350	-1	Sludge250111-Plate1-5GH, Cmpd 9508, +MSn(1175.0344), 40.00 min	CID	1175.0344	0	-4.0515604	2	YIGVFTPEPWQGYGFDEESK	Protein8538(pre=?,post=?)	110	84	3.674795E-19	1.5575399E-13	0.0	0.0
SD3.mgf	index=190781	-1	Sludge250111-Plate1-1GH, Cmpd 8767, +MSn(1027.5377), 34.74 min	CID	1027.5377	0	6.177579	2	INIIDTPGHVDFTVEVER	Protein10737(pre=?,post=?)	150	131	3.6900514E-19	1.5335079E-13	0.0	0.0
SD3.mgf	index=434000	-1	Sludge250111-Plate1-6EF, Cmpd 7953, +MSn(656.3401), 33.99 min	CID	656.3401	0	-1.6738745	3	KEIELAEHEMPGLMAIR	Protein5092(pre=R,post=A)	79	74	3.6955959E-19	1.5194886E-13	0.0	0.0
SD3.mgf	index=5994	-1	Sludge250111-Plate1-10AB, Cmpd 7628, +MSn(979.9208), 31.31 min	CID	979.9208	0	-2.740568	2	SM+15.995TDGYVSLEGIDNNGDR	Protein676(pre=?,post=?)	170	147	3.6999833E-19	1.5376353E-13	0.0	0.0
SD3.mgf	index=155263	-1	Sludge250111-Plate1-1AB, Cmpd 7231, +MSn(868.4404), 30.70 min	CID	868.4404	0	7.2390304	2	SFTGATDLGPNTSAAIGR	Protein12006(pre=K,post=?)	129	117	3.7001976E-19	1.5377243E-13	0.0	0.0
SD3.mgf	index=20194	-1	Sludge250111-Plate1-10CD, Cmpd 9123, +MSn(1062.5374), 37.43 min	CID	1062.5374	-1	-3.0153058	2	TSDLAGDGTTTATVLAQAIYR	Protein7110(pre=?,post=?)	166	142	3.7202763E-19	1.5914115E-13	0.0	0.0
SD3.mgf	index=515959	-1	Sludge250111-Plate1-8AB, Cmpd 9315, +MSn(1046.5645), 37.87 min	CID	1046.5645	0	12.130611	2	EQIIFPEIEYDKIDAIR	Protein11782(pre=K,post=?)	146	139	3.7609255E-19	1.5463497E-13	0.0	0.0
SD3.mgf	index=333338	-1	Sludge250111-Plate1-4EF, Cmpd 6308, +MSn(840.4137), 25.90 min	CID	840.4137	0	1.8156316	2	KSTPYAAQMAAEQAGR	Protein11904(pre=?,post=?)	167	154	3.7718679E-19	1.5331662E-13	0.0	0.0
SD3.mgf	index=232376	-1	Sludge250111-Plate1-2EF, Cmpd 9812, +MSn(873.0875), 37.96 min	CID	873.0875	0	1.9574071	3	ATQQDPWQEFASAHQVGELVYGR	Protein5590(pre=?,post=?)	125	95	3.778377E-19	1.643458E-13	0.0	0.0
SD3.mgf	index=422219	-1	Sludge250111-Plate1-6CD, Cmpd 8300, +MSn(658.3304), 34.84 min	CID	658.3304	0	-5.5626917	3	SEPFSSTHGPAFGVGLNIR	Protein4201(pre=-,post=?)	114	101	3.7998534E-19	1.5950151E-13	0.0	0.0
SD3.mgf	index=322429	-1	Sludge250111-Plate1-4CD, Cmpd 7818, +MSn(867.9526), 32.89 min	CID	867.9526	0	3.234769	2	FTPSGQAVANFGVAVNR	Protein9745(pre=?,post=?);Protein13123(pre=?,post=R);Protein13691(pre=?,post=?)	135	122	3.8113086E-19	1.5670653E-13	0.0	0.0
SD3.mgf	index=271566	-1	Sludge250111-Plate1-3CD, Cmpd 8928, +MSn(969.0334), 36.80 min	CID	969.0334	0	9.384944	2	TLLLGPNC+57.021PGLITPDEVK	Protein2567(pre=?,post=?)	103	85	3.8338632E-19	1.593273E-13	0.0	0.0
SD3.mgf	index=33390	-1	Sludge250111-Plate1-10EF, Cmpd 9531, +MSn(1053.0134), 37.99 min	CID	1053.0134	0	5.216641	2	YQPESWAPTATVWALDNR	Protein3483(pre=-,post=?)	140	124	3.8401395E-19	1.5958814E-13	0.0	0.0
SD3.mgf	index=371447	-1	Sludge250111-Plate1-5CD, Cmpd 8114, +MSn(835.4304), 31.50 min	CID	835.4304	0	1.8995204	2	LNANIAIGAGDGDDVVR	Protein1540(pre=-,post=?)	120	117	3.8698247E-19	1.5911248E-13	0.0	0.0
SD3.mgf	index=397571	-1	Sludge250111-Plate1-5GH, Cmpd 8643, +MSn(1036.4969), 36.88 min	CID	1036.497	0	-3.1798337	2	GSGNFNVFDDVTAGGSSTVLK	Protein4262(pre=?,post=?)	142	117	3.8835005E-19	1.6612334E-13	0.0	0.0
SD3.mgf	index=573439	-1	Sludge250111-Plate1-9CD, Cmpd 7236, +MSn(868.4368), 30.90 min	CID	868.4368	0	3.0924013	2	SFTGATDLGPNTSAAIGR	Protein12006(pre=K,post=?)	140	127	3.9310645E-19	1.6336678E-13	0.0	0.0
SD3.mgf	index=32803	-1	Sludge250111-Plate1-10EF, Cmpd 8885, +MSn(985.4852), 35.71 min	CID	985.4852	1	-3.2521188	2	FGITTGEATVDWSVTQTR	Protein12099(pre=R,post=K)	129	115	3.9322814E-19	1.6341735E-13	0.0	0.0
SD3.mgf	index=19134	-1	Sludge250111-Plate1-10CD, Cmpd 7957, +MSn(1009.7999), 33.36 min	CID	1009.7999	1	2.137053	3	TNQGIDSVTDDAAADAAGGADPTMHLQDLR	Protein1190(pre=-,post=Q)	137	98	3.9630133E-19	1.808093E-13	0.0	0.0
SD3.mgf	index=461933	-1	Sludge250111-Plate1-7AB, Cmpd 9512, +MSn(1199.1256), 38.59 min	CID	1199.1256	0	7.635016	2	IAVGPEAADVIDITQSATENINR	Protein373(pre=?,post=?);Protein5080(pre=?,post=?);Protein10200(pre=?,post=?);Protein13584(pre=?,post=?)	200	156	3.988635E-19	1.7349125E-13	0.0	0.0
SD3.mgf	index=335305	-1	Sludge250111-Plate1-4EF, Cmpd 8472, +MSn(1147.0035), 33.81 min	CID	1147.0035	0	-2.767053	2	DADGSITSQELDELTDDQNAR	Protein13014(pre=K,post=A)	177	147	4.0998202E-19	1.7537678E-13	0.0	0.0
SD3.mgf	index=70725	-1	Sludge250111-Plate1-11CD, Cmpd 6241, +MSn(848.943), 27.66 min	CID	848.943	0	10.209261	2	VLVNDLGSSVHGEGTGR	Protein4020(pre=R,post=A)	152	147	4.1732278E-19	1.7158726E-13	0.0	0.0
SD3.mgf	index=177900	-1	Sludge250111-Plate1-1EF, Cmpd 7737, +MSn(793.4016), 31.84 min	CID	793.4016	0	6.4620314	2	GLYSYNGSDAGVLAAK	Protein4456(pre=K,post=?)	102	99	4.1866785E-19	1.7017759E-13	0.0	0.0
SD3.mgf	index=433798	-1	Sludge250111-Plate1-6EF, Cmpd 7730, +MSn(915.9232), 33.23 min	CID	915.9232	0	3.5318186	2	GELGC+57.021YLVSDGSGTPYR	Protein7(pre=R,post=?)	113	106	4.203198E-19	1.7281954E-13	0.0	0.0
SD3.mgf	index=98099	-1	Sludge250111-Plate1-11GH, Cmpd 8866, +MSn(1059.05), 37.18 min	CID	1059.05	0	2.5358138	2	IFAEDGASIPVTVLDVSNNR	Protein764(pre=?,post=?)	194	177	4.2034157E-19	1.7815926E-13	0.0	0.0
SD3.mgf	index=34989	-1	Sludge250111-Plate1-10EF, Cmpd 11408, +MSn(1028.5752), 44.84 min	CID	1028.5752	0	-0.356037	2	LPYPSVGATENLILAAVTAR	Protein5735(pre=?,post=?)	164	142	4.267022E-19	1.8085517E-13	0.0	0.0
SD3.mgf	index=269530	-1	Sludge250111-Plate1-3CD, Cmpd 6685, +MSn(752.3777), 28.67 min	CID	752.3777	0	4.9485292	2	MGVTVNC+57.021VGPAAATR	Protein4020(pre=K,post=?);Protein9136(pre=K,post=?)	106	104	4.326157E-19	1.7370644E-13	0.0	0.0
SD3.mgf	index=85553	-1	Sludge250111-Plate1-11EF, Cmpd 8858, +MSn(887.4841), 37.61 min	CID	887.4841	0	4.5390544	2	VGIIGSGIMGSGIAEVASR	Protein10383(pre=?,post=A)	168	148	4.337665E-19	1.8207652E-13	0.0	0.0
SD3.mgf	index=448788	-1	Sludge250111-Plate1-6GH, Cmpd 10473, +MSn(966.4835), 42.12 min	CID	966.4835	0	3.094447	2	LYPNFDDAEFVALVYR	Protein10296(pre=R,post=?)	106	101	4.3554394E-19	1.7703729E-13	0.0	0.0
SD3.mgf	index=398235	-1	Sludge250111-Plate1-5GH, Cmpd 9380, +MSn(1167.5383), 39.53 min	CID	1167.5383	0	-0.8364279	2	YIGVFTPEPWQGYGFDENSK	Protein11460(pre=?,post=?)	123	94	4.3820477E-19	1.8573047E-13	0.0	0.0
SD3.mgf	index=34225	-1	Sludge250111-Plate1-10EF, Cmpd 10471, +MSn(818.1063), 41.40 min	CID	818.1063	0	8.803515	3	LAPQGSPGSLTTTDVLADFVAHVR	Protein2112(pre=-,post=?)	136	108	4.4077224E-19	1.9322486E-13	0.0	0.0
SD3.mgf	index=372638	-1	Sludge250111-Plate1-5CD, Cmpd 9425, +MSn(1208.5481), 36.32 min	CID	1208.5481	0	9.99967	2	QVDANADNLWDEDEDGNGLLGR	Protein6884(pre=R,post=D);Protein12394(pre=R,post=D)	106	84	4.4156845E-19	1.9048643E-13	0.0	0.0
SD3.mgf	index=255766	-1	Sludge250111-Plate1-3AB, Cmpd 6007, +MSn(1066.4857), 28.52 min	CID	1066.4857	0	0.68676245	2	LDSSVTNTNNTSSDSEFSVK	Protein1462(pre=?,post=V)	136	113	4.415862E-19	1.8716367E-13	0.0	0.0
SD3.mgf	index=218183	-1	Sludge250111-Plate1-2CD, Cmpd 9715, +MSn(974.5151), 37.20 min	CID	974.5151	0	13.591179	2	FLSQPFHVAEVFTGSPGK	Protein907(pre=?,post=?)	95	78	4.4323894E-19	1.842008E-13	0.0	0.0
SD3.mgf	index=599602	-1	Sludge250111-Plate1-9GH, Cmpd 9972, +MSn(967.4752), 40.00 min	CID	967.4752	-1	-1.5459158	2	GIFPVSPFETIDEDGVGR	Protein6540(pre=-,post=?)	132	115	4.434917E-19	1.8430583E-13	0.0	0.0
SD3.mgf	index=536874	-1	Sludge250111-Plate1-8EF, Cmpd 6057, +MSn(796.8682), 25.94 min	CID	796.8682	0	0.30637524	2	TGNVAEGTEELSEEK	Protein14027(pre=-,post=?)	87	87	4.572668E-19	1.836045E-13	0.0	0.0
SD3.mgf	index=97878	-1	Sludge250111-Plate1-11GH, Cmpd 8623, +MSn(940.4888), 36.30 min	CID	940.4888	0	9.864483	2	VGSGMAGMQAGGLYNVVLR	Protein13354(pre=R,post=?)	127	112	4.59316E-19	1.9280111E-13	0.0	0.0
SD3.mgf	index=539261	-1	Sludge250111-Plate1-8EF, Cmpd 8683, +MSn(879.9374), 35.38 min	CID	879.9374	0	0.9710839	2	FDDNAVVLLNAADEPR	Protein7423(pre=-,post=?)	112	112	4.627291E-19	1.8808735E-13	0.0	0.0
SD3.mgf	index=284545	-1	Sludge250111-Plate1-3EF, Cmpd 8582, +MSn(1031.5321), 35.84 min	CID	1031.5321	1	-13.939964	2	TSDIAGDGTTTATVLAQAIVR	Protein10606(pre=?,post=?)	179	144	4.6433277E-19	1.9862623E-13	0.0	0.0
SD3.mgf	index=586972	-1	Sludge250111-Plate1-9EF, Cmpd 9029, +MSn(1021.499), 37.47 min	CID	1021.499	0	4.0033045	2	ASLATDSWLSAASFQETTR	Protein5588(pre=?,post=?)	160	139	4.753641E-19	1.9953741E-13	0.0	0.0
SD3.mgf	index=6146	-1	Sludge250111-Plate1-10AB, Cmpd 7795, +MSn(813.4094), 31.90 min	CID	813.4094	0	3.301604	3	GITITSAATTAHWTDTVNGVEHR	Protein11019(pre=-,post=?)	169	125	4.8029627E-19	2.0891158E-13	0.0	0.0
SD3.mgf	index=423717	-1	Sludge250111-Plate1-6CD, Cmpd 9954, +MSn(1017.493), 40.75 min	CID	1017.493	0	2.6993694	3	LYANYVTDDM+15.995LLNADKDASNWLLYGR	Protein9675(pre=?,post=?)	122	89	4.8277823E-19	2.1481071E-13	0.0	0.0
SD3.mgf	index=33802	-1	Sludge250111-Plate1-10EF, Cmpd 9987, +MSn(1242.6666), 39.63 min	CID	1242.6666	0	11.198636	2	GIYPAVDPLASTSTILDPQVVGDR	Protein6913(pre=?,post=?)	184	131	4.8364795E-19	2.1202063E-13	0.0	0.0
SD3.mgf	index=444368	-1	Sludge250111-Plate1-6GH, Cmpd 5564, +MSn(745.3625), 24.93 min	CID	745.3625	0	-2.9479067	3	SLVVHPGSTTHSQLNDEEQR	Protein8953(pre=R,post=S)	109	88	4.8702854E-19	2.0642412E-13	0.0	0.0
SD3.mgf	index=435397	-1	Sludge250111-Plate1-6EF, Cmpd 9494, +MSn(971.4673), 39.31 min	CID	971.4673	0	2.261806	2	DYEPFVWSSASGLGLEGK	Protein3243(pre=?,post=?)	124	105	4.870831E-19	2.0242151E-13	0.0	0.0
SD3.mgf	index=563266	-1	Sludge250111-Plate1-9AB, Cmpd 9151, +MSn(778.3751), 37.33 min	CID	778.3751	0	4.5480065	3	GDLGTLFTENLIHGSDSGDSAAR	Protein11667(pre=R,post=?)	103	84	4.906745E-19	2.1342574E-13	0.0	0.0
SD3.mgf	index=285482	-1	Sludge250111-Plate1-3EF, Cmpd 9616, +MSn(963.7753), 39.57 min	CID	963.7753	0	5.319684	3	ADTTSDEDPIAPTWVSTFAGAEWHER	Protein12297(pre=R,post=?)	98	69	4.9888545E-19	2.2197759E-13	0.0	0.0
SD3.mgf	index=71528	-1	Sludge250111-Plate1-11CD, Cmpd 7125, +MSn(689.0592), 30.86 min	CID	689.0592	0	9.212147	3	YIPVGTTIHNIELKPGGGAK	Protein13634(pre=R,post=?)	140	114	4.9957583E-19	2.1174222E-13	0.0	0.0
SD3.mgf	index=515167	-1	Sludge250111-Plate1-8AB, Cmpd 8443, +MSn(659.035), 34.69 min	CID	659.035	0	5.5568066	3	VPMAGSTIVHPIIGELGAGR	Protein2020(pre=?,post=?);Protein12209(pre=?,post=V)	122	103	5.001743E-19	2.1199587E-13	0.0	0.0
SD3.mgf	index=96655	-1	Sludge250111-Plate1-11GH, Cmpd 7277, +MSn(589.6857), 31.52 min	CID	589.6857	0	3.5191672	5	PIHC+57.021NELTTFSEAEATDQFVHQNKK	Protein13354(pre=-,post=?)	103	68	5.051014E-19	2.2312298E-13	0.0	0.0
SD3.mgf	index=19915	-1	Sludge250111-Plate1-10CD, Cmpd 8816, +MSn(889.9444), 36.34 min	CID	889.9444	0	0.480082	2	TGEYENLVDAGIIDAAK	Protein12672(pre=R,post=?)	103	100	5.0680565E-19	2.0837921E-13	0.0	0.0
SD3.mgf	index=575497	-1	Sludge250111-Plate1-9CD, Cmpd 9503, +MSn(1004.5198), 39.20 min	CID	1004.5198	0	4.435539	2	YGGTEITVDGDDLLILSAR	Protein134(pre=K,post=?)	137	132	5.0693433E-19	2.1278923E-13	0.0	0.0
SD3.mgf	index=474253	-1	Sludge250111-Plate1-7CD, Cmpd 7723, +MSn(818.3837), 33.52 min	CID	818.3837	0	0.0	3	YLEGGDDIFGPDYGGATVHTNVR	Protein5049(pre=K,post=A)	155	125	5.1363356E-19	2.2341212E-13	0.0	0.0
SD3.mgf	index=337474	-1	Sludge250111-Plate1-4EF, Cmpd 10862, +MSn(964.4894), 42.60 min	CID	964.4894	0	7.4673734	3	LSGGAQADDFIFALGNYGIADGVDVIHR	Protein6884(pre=-,post=Q);Protein12394(pre=K,post=Q)	120	92	5.174281E-19	2.333399E-13	0.0	0.0
SD3.mgf	index=58627	-1	Sludge250111-Plate1-11AB, Cmpd 7609, +MSn(837.7501), 32.03 min	CID	837.7501	0	-0.6557039	3	VTIWGNHSSTQYPDLSHATIGAR	Protein12065(pre=K,post=?)	102	83	5.1749143E-19	2.2509014E-13	0.0	0.0
SD3.mgf	index=295867	-1	Sludge250111-Plate1-3GH, Cmpd 7739, +MSn(897.4744), 33.40 min	CID	897.4744	0	13.057646	2	FTPSGAAVANFTVASTPR	Protein11085(pre=?,post=?)	135	120	5.1841043E-19	2.1544047E-13	0.0	0.0
SD3.mgf	index=460797	-1	Sludge250111-Plate1-7AB, Cmpd 8258, +MSn(1199.0781), 34.14 min	CID	1199.0781	0	5.802831	2	SNVDPQQINYVTVGTTMATDSR	Protein5306(pre=?,post=?)	171	138	5.235317E-19	2.2584425E-13	0.0	0.0
SD3.mgf	index=435169	-1	Sludge250111-Plate1-6EF, Cmpd 9241, +MSn(1052.5106), 38.42 min	CID	1052.5106	-1	4.1433325	2	YQPESWAPTATVWALDNR	Protein3483(pre=-,post=?)	152	132	5.249895E-19	2.1817463E-13	0.0	0.0
SD3.mgf	index=32295	-1	Sludge250111-Plate1-10EF, Cmpd 8327, +MSn(811.3872), 33.82 min	CID	811.3872	-1	9.057583	2	SFGSDAGPTTLWNGGR	Protein6142(pre=K,post=?)	108	100	5.3077786E-19	2.157474E-13	0.0	0.0
SD3.mgf	index=190167	-1	Sludge250111-Plate1-1GH, Cmpd 8092, +MSn(759.4113), 32.33 min	CID	759.4113	0	13.824119	3	TSTLPTERPATFGLTTEAQVR	Protein11587(pre=?,post=?)	118	96	5.3362574E-19	2.282675E-13	0.0	0.0
SD3.mgf	index=121739	-1	Sludge250111-Plate1-12CD, Cmpd 7471, +MSn(860.757), 32.39 min	CID	860.757	0	3.6872656	3	NM+15.995ISVELDGSTLQHEIAAQHGASR	Protein11091(pre=?,post=?)	126	100	5.456475E-19	2.3919985E-13	0.0	0.0
SD3.mgf	index=424422	-1	Sludge250111-Plate1-6CD, Cmpd 10966, +MSn(883.1202), 44.45 min	CID	883.1202	0	2.1425102	3	LFPEQLTYIVNHAEDEVIFVDR	Protein425(pre=R,post=S);Protein781(pre=R,post=S)	156	131	5.4917694E-19	2.3690725E-13	0.0	0.0
SD3.mgf	index=397623	-1	Sludge250111-Plate1-5GH, Cmpd 8700, +MSn(1012.9551), 37.08 min	CID	1012.9551	0	-4.398563	2	DFPDVVNM+15.995VDDATDQLSK	Protein13781(pre=K,post=?)	103	90	5.559365E-19	2.3103554E-13	0.0	0.0
SD3.mgf	index=234036	-1	Sludge250111-Plate1-2EF, Cmpd 11888, +MSn(838.748), 45.54 min	CID	838.748	0	1.4553894	3	LAEATDALDEATQWIFGHAGEIR	Protein3082(pre=-,post=?)	136	111	5.56902E-19	2.4223231E-13	0.0	0.0
SD3.mgf	index=19817	-1	Sludge250111-Plate1-10CD, Cmpd 8708, +MSn(889.9501), 35.97 min	CID	889.9501	0	6.8583145	2	TGEYENLVDAGIIDAAK	Protein12672(pre=R,post=?)	107	106	5.641084E-19	2.3193993E-13	0.0	0.0
SD3.mgf	index=17504	-1	Sludge250111-Plate1-10CD, Cmpd 6164, +MSn(646.3074), 27.07 min	CID	646.3074	0	-9.538019	3	SPLTGTVTDSHHGGWSAAR	Protein9808(pre=?,post=?)	120	91	5.726099E-19	2.40357E-13	0.0	0.0
SD3.mgf	index=218837	-1	Sludge250111-Plate1-2CD, Cmpd 10441, +MSn(1242.6658), 39.74 min	CID	1242.6658	0	10.511001	2	GIYPAVDPLASTSTILDPQVVGDR	Protein6913(pre=?,post=?)	159	114	5.738704E-19	2.5157215E-13	0.0	0.0
SD3.mgf	index=217460	-1	Sludge250111-Plate1-2CD, Cmpd 8919, +MSn(1223.6163), 34.57 min	CID	1223.6163	0	6.3848033	2	TQFIVATAPEEADVDQVAVEGTR	Protein10454(pre=-,post=E)	167	130	5.7419037E-19	2.4975212E-13	0.0	0.0
SD3.mgf	index=20943	-1	Sludge250111-Plate1-10CD, Cmpd 9947, +MSn(999.8104), 40.41 min	CID	999.8104	0	0.48837408	3	FLDVVYPDPEGSFYDGEDLHVLSLDR	Protein1010(pre=-,post=?)	117	89	5.778293E-19	2.5710342E-13	0.0	0.0
SD3.mgf	index=472529	-1	Sludge250111-Plate1-7CD, Cmpd 5795, +MSn(641.664), 26.59 min	CID	641.664	0	1.1414428	3	LGGGMVITNHTAPTAGNSPK	Protein3307(pre=?,post=T)	125	108	5.779319E-19	2.4495296E-13	0.0	0.0
SD3.mgf	index=296804	-1	Sludge250111-Plate1-3GH, Cmpd 8773, +MSn(940.4883), 37.05 min	CID	940.4883	0	9.3453	2	VGSGMAGMQAGGLYNVVLR	Protein13354(pre=R,post=?)	160	136	5.8632955E-19	2.4611595E-13	0.0	0.0
SD3.mgf	index=20059	-1	Sludge250111-Plate1-10CD, Cmpd 8974, +MSn(1009.535), 36.91 min	CID	1009.535	0	12.454644	2	IAPIYEGTNGIQAMDLVGR	Protein8142(pre=?,post=?)	178	148	5.9177757E-19	2.4840278E-13	0.0	0.0
SD3.mgf	index=348380	-1	Sludge250111-Plate1-4GH, Cmpd 9329, +MSn(1004.5148), 39.51 min	CID	1004.5148	0	-0.5468472	2	YGGTEITVDGDDLLILSAR	Protein134(pre=K,post=?)	147	140	5.935852E-19	2.4916156E-13	0.0	0.0
SD3.mgf	index=34234	-1	Sludge250111-Plate1-10EF, Cmpd 10482, +MSn(1136.0424), 41.44 min	CID	1136.0424	0	4.835375	2	TPGDEVALALDTASTEFYADGK	Protein1699(pre=-,post=?)	99	77	6.070178E-19	2.6185898E-13	0.0	0.0
SD3.mgf	index=561664	-1	Sludge250111-Plate1-9AB, Cmpd 7389, +MSn(868.4392), 30.83 min	CID	868.4392	0	5.8333936	2	SFTGATDLGPNTSAAIGR	Protein12006(pre=K,post=?)	117	108	6.1156663E-19	2.5415423E-13	0.0	0.0
SD3.mgf	index=526752	-1	Sludge250111-Plate1-8CD, Cmpd 7804, +MSn(698.0784), 33.07 min	CID	698.0784	0	1.8360983	4	IDSLM+15.995STPVHSVAADSDLHDASAMFR	Protein5076(pre=?,post=?);Protein12702(pre=?,post=?)	127	86	6.204326E-19	2.7605964E-13	0.0	0.0
SD3.mgf	index=586321	-1	Sludge250111-Plate1-9EF, Cmpd 8313, +MSn(846.4492), 34.84 min	CID	846.4492	0	3.6053774	2	VLSPLTDESNFGITAK	Protein4459(pre=-,post=?)	113	109	6.238234E-19	2.5356797E-13	0.0	0.0
SD3.mgf	index=489726	-1	Sludge250111-Plate1-7EF, Cmpd 9102, +MSn(907.5098), 34.69 min	CID	907.5098	0	11.971647	2	AILVSDPALAGSDALTTAK	Protein9778(pre=-,post=?)	96	83	6.334161E-19	2.6588085E-13	0.0	0.0
SD3.mgf	index=108156	-1	Sludge250111-Plate1-12AB, Cmpd 6308, +MSn(584.9984), 27.39 min	CID	584.9984	0	1.04334	3	VM+15.995LKPAAPGTGVIAGGAAR	Protein12209(pre=R,post=A)	103	98	6.433691E-19	2.7005866E-13	0.0	0.0
SD3.mgf	index=472386	-1	Sludge250111-Plate1-7CD, Cmpd 5638, +MSn(905.938), 26.04 min	CID	905.938	0	4.7834587	2	ITGQSAVMADGSSVGTSSR	Protein5470(pre=-,post=I)	151	139	6.4470126E-19	2.7061787E-13	0.0	0.0
SD3.mgf	index=448444	-1	Sludge250111-Plate1-6GH, Cmpd 10087, +MSn(1048.1622), 40.71 min	CID	1048.1622	0	1.1646141	3	C+57.021PEALFQPSFLGMESAGIHETTFNSIMK	Protein8346(pre=?,post=?)	85	54	6.5243705E-19	2.9422366E-13	0.0	0.0
SD3.mgf	index=576222	-1	Sludge250111-Plate1-9CD, Cmpd 10459, +MSn(971.4429), 42.72 min	CID	971.4429	0	-2.701656	3	IEGSDFAEAVFYDGSEDLVDLGGVDHR	Protein182(pre=?,post=?)	133	90	6.526492E-19	2.9242665E-13	0.0	0.0
SD3.mgf	index=20595	-1	Sludge250111-Plate1-10CD, Cmpd 9564, +MSn(1071.5309), 39.02 min	CID	1071.5309	-1	-2.183462	3	MGQGALDVLGSDGQFVPAIHSVGYPLVDADGK	Protein1005(pre=?,post=?)	104	70	6.527512E-19	3.0072575E-13	0.0	0.0
SD3.mgf	index=372422	-1	Sludge250111-Plate1-5CD, Cmpd 9187, +MSn(928.9811), 35.44 min	CID	928.9811	0	2.5623527	2	ETTSLVWDGGNIVVNPR	Protein1740(pre=K,post=N);Protein6563(pre=K,post=N);Protein12719(pre=K,post=N)	127	122	6.592169E-19	2.7104493E-13	0.0	0.0
SD3.mgf	index=431829	-1	Sludge250111-Plate1-6EF, Cmpd 5560, +MSn(917.4464), 25.45 min	CID	917.4464	0	1.6631832	2	IVTEDGSVASTGQEGEVR	Protein13386(pre=-,post=?)	105	96	6.6193133E-19	2.7508478E-13	0.0	0.0
SD3.mgf	index=32880	-1	Sludge250111-Plate1-10EF, Cmpd 8970, +MSn(889.4296), 36.00 min	CID	889.4296	-1	-14.232184	2	TGEYENLVDAGIIDAAK	Protein12672(pre=R,post=?)	88	86	6.6813984E-19	2.747137E-13	0.0	0.0
SD3.mgf	index=503631	-1	Sludge250111-Plate1-7GH, Cmpd 10257, +MSn(885.5029), 40.91 min	CID	885.5029	0	2.4813821	2	IVLNGGLEALTMQALAR	Protein12582(pre=R,post=E)	99	98	6.7010424E-19	2.7552139E-13	0.0	0.0
SD3.mgf	index=47948	-1	Sludge250111-Plate1-10GH, Cmpd 10887, +MSn(1043.0311), 43.90 min	CID	1043.0311	0	6.202851	2	ADLVDDPELIELVEMEVR	Protein11089(pre=K,post=?)	128	117	6.7328945E-19	2.7980493E-13	0.0	0.0
SD3.mgf	index=422934	-1	Sludge250111-Plate1-6CD, Cmpd 9088, +MSn(1031.0504), 37.61 min	CID	1031.0504	0	5.4461594	2	TSDIAGDGTTTATVLAQAIVR	Protein10606(pre=?,post=?)	186	157	6.7594067E-19	2.891451E-13	0.0	0.0
SD3.mgf	index=407032	-1	Sludge250111-Plate1-6AB, Cmpd 5624, +MSn(781.3818), 25.73 min	CID	781.3818	0	7.0301137	2	ATIGNTADPVSDASSR	Protein12527(pre=R,post=M)	107	104	6.8564556E-19	2.786971E-13	0.0	0.0
SD3.mgf	index=296180	-1	Sludge250111-Plate1-3GH, Cmpd 8085, +MSn(1005.469), 34.62 min	CID	1005.469	1	-1.3654547	2	FSSNFSNWHFGTGPAPAGK	Protein7631(pre=?,post=?)	150	123	6.9023797E-19	2.8973221E-13	0.0	0.0
SD3.mgf	index=420161	-1	Sludge250111-Plate1-6CD, Cmpd 6036, +MSn(750.3751), 26.81 min	CID	750.3751	0	0.8133959	3	HVETQC+57.021LADQHGNVVVVSTR	Protein1613(pre=?,post=?)	125	107	6.9457213E-19	2.9439022E-13	0.0	0.0
SD3.mgf	index=87825	-1	Sludge250111-Plate1-11EF, Cmpd 11465, +MSn(1291.1754), 47.22 min	CID	1291.1754	0	-1.2290446	2	GVLGAVGAVNDEITDAVLGLDALDQR	Protein96(pre=?,post=?);Protein1366(pre=?,post=?);Protein7571(pre=?,post=?);Protein9778(pre=?,post=?);Protein10942(pre=?,post=?);Protein11089(pre=?,post=?)	149	113	6.977924E-19	3.1048065E-13	0.0	0.0
SD3.mgf	index=96866	-1	Sludge250111-Plate1-11GH, Cmpd 7509, +MSn(913.9528), 32.35 min	CID	913.9528	0	5.2089853	2	VAYVTGGMGGIGTSIC+57.021QR	Protein1103(pre=-,post=?)	167	138	7.080279E-19	2.9424152E-13	0.0	0.0
SD3.mgf	index=32254	-1	Sludge250111-Plate1-10EF, Cmpd 8282, +MSn(812.3755), 33.66 min	CID	812.3755	1	-9.508648	2	SFGSDAGPTTLWNGGR	Protein6142(pre=K,post=?)	138	124	7.228617E-19	2.9382448E-13	0.0	0.0
SD3.mgf	index=396618	-1	Sludge250111-Plate1-5GH, Cmpd 7594, +MSn(774.4059), 33.14 min	CID	774.4059	0	6.3052764	3	DALHTQVQLGLGPLHTQYDSK	Protein11562(pre=K,post=?)	91	73	7.3007633E-19	3.1230257E-13	0.0	0.0
SD3.mgf	index=501664	-1	Sludge250111-Plate1-7GH, Cmpd 8084, +MSn(996.0449), 33.11 min	CID	996.0449	0	4.166888	2	VPM+15.995AGSTIVHPIIGELGAGR	Protein2020(pre=?,post=?);Protein12209(pre=?,post=V)	192	170	7.3638394E-19	3.1211194E-13	0.0	0.0
SD3.mgf	index=424139	-1	Sludge250111-Plate1-6CD, Cmpd 10483, +MSn(1027.5924), 42.68 min	CID	1027.5924	0	6.2960443	2	GFTIGGTVPVGPVALTLDIAR	Protein11432(pre=-,post=?)	197	162	7.424702E-19	3.1760426E-13	0.0	0.0
SD3.mgf	index=7041	-1	Sludge250111-Plate1-10AB, Cmpd 8780, +MSn(745.3279), 35.34 min	CID	745.3279	0	-4.17639	3	FTLFDGSYHDVDSNENAFR	Protein12509(pre=K,post=?)	97	82	7.4326795E-19	3.1199194E-13	0.0	0.0
SD3.mgf	index=257375	-1	Sludge250111-Plate1-3AB, Cmpd 7778, +MSn(1040.9893), 34.76 min	CID	1040.9893	0	-10.084581	2	YPGTVTVTDDGLDVDGDTLK	Protein352(pre=-,post=?)	126	114	7.4327896E-19	3.1503432E-13	0.0	0.0
SD3.mgf	index=490525	-1	Sludge250111-Plate1-7EF, Cmpd 9981, +MSn(873.084), 37.89 min	CID	873.084	0	-2.0972219	3	ATQQDPWQEFASAHQVGELVYGR	Protein5590(pre=?,post=?)	133	99	7.4767894E-19	3.252134E-13	0.0	0.0
SD3.mgf	index=297014	-1	Sludge250111-Plate1-3GH, Cmpd 9006, +MSn(803.0353), 37.89 min	CID	803.0353	0	-6.1564136	3	QVDFDIDTGGGAGWAGFISNHSR	Protein5900(pre=?,post=-)	128	99	7.4774997E-19	3.252443E-13	0.0	0.0
SD3.mgf	index=257651	-1	Sludge250111-Plate1-3AB, Cmpd 8083, +MSn(895.9514), 35.83 min	CID	895.9514	0	2.0437028	2	SYELPDGQVITIGNER	Protein13085(pre=K,post=?)	148	145	7.499949E-19	3.0485342E-13	0.0	0.0
SD3.mgf	index=144288	-1	Sludge250111-Plate1-12GH, Cmpd 6958, +MSn(830.8929), 29.18 min	CID	830.8929	0	0.22037198	2	SMMGATNPADAAPGTIR	Protein11667(pre=R,post=G)	105	99	7.5003206E-19	3.083847E-13	0.0	0.0
SD3.mgf	index=57714	-1	Sludge250111-Plate1-11AB, Cmpd 6605, +MSn(1066.4873), 28.53 min	CID	1066.4873	0	2.174748	2	LDSSVTNTNNTSSDSEFSVK	Protein1462(pre=?,post=V)	147	117	7.560799E-19	3.204599E-13	0.0	0.0
SD3.mgf	index=296639	-1	Sludge250111-Plate1-3GH, Cmpd 8592, +MSn(1034.5513), 36.41 min	CID	1034.5513	0	11.681492	2	INIIDTPGHVDFTIEVER	Protein9174(pre=?,post=?)	156	133	7.6102405E-19	3.162656E-13	0.0	0.0
SD3.mgf	index=165245	-1	Sludge250111-Plate1-1CD, Cmpd 7066, +MSn(945.4728), 29.35 min	CID	945.4728	0	-3.6150765	2	ELADTTSEVAGAGVTVNQK	Protein8217(pre=-,post=A)	118	110	7.8561396E-19	3.2976695E-13	0.0	0.0
SD3.mgf	index=134408	-1	Sludge250111-Plate1-12EF, Cmpd 9234, +MSn(939.9879), 37.89 min	CID	939.9879	0	4.7400475	2	SLYLPVGSDDGVFGPVTR	Protein13252(pre=R,post=?)	117	107	7.8654066E-19	3.268698E-13	0.0	0.0
SD3.mgf	index=133335	-1	Sludge250111-Plate1-12EF, Cmpd 8052, +MSn(984.838), 33.58 min	CID	984.838	0	3.8424535	3	LSSGM+15.995EVTAYIPGEGHNLQEHSIVLVR	Protein3750(pre=?,post=?)	144	103	7.8708944E-19	3.526641E-13	0.0	0.0
SD3.mgf	index=72315	-1	Sludge250111-Plate1-11CD, Cmpd 7990, +MSn(1076.5518), 33.96 min	CID	1076.5518	0	3.7418873	2	TGIEIGTGNTGNTGIASFNVTK	Protein3960(pre=?,post=?)	125	99	7.9064523E-19	3.4107328E-13	0.0	0.0
SD3.mgf	index=538766	-1	Sludge250111-Plate1-8EF, Cmpd 8138, +MSn(984.835), 33.41 min	CID	984.835	0	0.80567575	3	LSSGM+15.995EVTAYIPGEGHNLQEHSIVLVR	Protein3750(pre=?,post=?)	149	98	7.9209776E-19	3.5490813E-13	0.0	0.0
SD3.mgf	index=145639	-1	Sludge250111-Plate1-12GH, Cmpd 8444, +MSn(926.4713), 34.60 min	CID	926.4713	0	0.98818845	2	DFALEGDQTTGASVLTVK	Protein6884(pre=R,post=?);Protein12394(pre=R,post=?)	107	101	7.962694E-19	3.3091284E-13	0.0	0.0
SD3.mgf	index=20200	-1	Sludge250111-Plate1-10CD, Cmpd 9130, +MSn(1063.0525), 37.46 min	CID	1063.0525	0	9.645813	2	TSDLAGDGTTTATVLAQAIYR	Protein7110(pre=?,post=?)	204	166	7.9899795E-19	3.4178498E-13	0.0	0.0
SD3.mgf	index=33703	-1	Sludge250111-Plate1-10EF, Cmpd 9877, +MSn(971.4661), 39.23 min	CID	971.4661	0	1.0680751	2	DYEPFVWSSASGLGLEGK	Protein3243(pre=?,post=?)	91	74	8.1197915E-19	3.3744147E-13	0.0	0.0
SD3.mgf	index=460549	-1	Sludge250111-Plate1-7AB, Cmpd 7985, +MSn(996.0013), 33.20 min	CID	996.0013	0	11.8885	2	FLPLQSSETIGEAGDAEAR	Protein11639(pre=?,post=A)	131	111	8.1298263E-19	3.4125515E-13	0.0	0.0
SD3.mgf	index=269631	-1	Sludge250111-Plate1-3CD, Cmpd 6796, +MSn(907.9563), 29.08 min	CID	907.9563	0	3.3611398	2	QSNVNGTAADLDAGVQVR	Protein9093(pre=K,post=?)	136	131	8.165644E-19	3.39347E-13	0.0	0.0
SD3.mgf	index=34699	-1	Sludge250111-Plate1-10EF, Cmpd 11087, +MSn(951.5244), 43.66 min	CID	951.5244	0	13.855427	3	LGVLDTILQPELYPDLYGNLDHVVR	Protein12043(pre=?,post=?)	98	72	8.369635E-19	3.6971942E-13	0.0	0.0
SD3.mgf	index=6701	-1	Sludge250111-Plate1-10AB, Cmpd 8406, +MSn(685.3563), 34.02 min	CID	685.3563	0	-0.44528025	3	INIIDTPGHVDFTVEVER	Protein10737(pre=?,post=?)	118	101	8.410107E-19	3.495064E-13	0.0	0.0
SD3.mgf	index=229941	-1	Sludge250111-Plate1-2EF, Cmpd 7133, +MSn(728.0275), 28.55 min	CID	728.0275	0	2.6827698	3	TVTHEDVTAEELGGAVTHTSK	Protein3480(pre=-,post=?);Protein9433(pre=K,post=?);Protein13626(pre=K,post=?);Protein13653(pre=K,post=?)	94	83	8.4766026E-19	3.626011E-13	0.0	0.0
SD3.mgf	index=421886	-1	Sludge250111-Plate1-6CD, Cmpd 7934, +MSn(852.4175), 33.58 min	CID	852.4175	0	7.0170865	2	LVDSDITLPEEDMAR	Protein13788(pre=K,post=G)	77	77	8.5279876E-19	3.424209E-13	0.0	0.0
SD3.mgf	index=60567	-1	Sludge250111-Plate1-11AB, Cmpd 9743, +MSn(904.465), 39.58 min	CID	904.465	-1	-7.0490775	2	YVGSTSEIGDALVAAVTR	Protein13187(pre=?,post=-)	133	118	8.6399946E-19	3.5906003E-13	0.0	0.0
SD3.mgf	index=231506	-1	Sludge250111-Plate1-2EF, Cmpd 8855, +MSn(860.9512), 34.61 min	CID	860.9512	0	4.962514	2	AVGQDDYVTINLVASR	Protein13113(pre=R,post=?)	118	115	8.6482297E-19	3.5152805E-13	0.0	0.0
SD3.mgf	index=309428	-1	Sludge250111-Plate1-4AB, Cmpd 8368, +MSn(905.4413), 33.18 min	CID	905.4413	-1	-8.3889	2	VAYVTGGMGGIGTAIC+57.021QR	Protein3379(pre=-,post=?)	122	113	8.651751E-19	3.595486E-13	0.0	0.0
SD3.mgf	index=61055	-1	Sludge250111-Plate1-11AB, Cmpd 10298, +MSn(1383.2164), 41.62 min	CID	1383.2164	1	6.555822	2	DIISQGVADPLVDYDIVPLTYTNSR	Protein8186(pre=-,post=?)	96	58	8.806043E-19	3.8899724E-13	0.0	0.0
SD3.mgf	index=219286	-1	Sludge250111-Plate1-2CD, Cmpd 10944, +MSn(1028.5673), 41.56 min	CID	1028.5673	0	-6.052641	2	VNQIGTLTQTLEAVQLATR	Protein2834(pre=?,post=N);Protein12201(pre=?,post=N)	144	130	8.832893E-19	3.7076687E-13	0.0	0.0
SD3.mgf	index=434690	-1	Sludge250111-Plate1-6EF, Cmpd 8712, +MSn(974.5051), 36.57 min	CID	974.5051	0	3.3821368	2	FLSQPFHVAEVFTGSPGK	Protein907(pre=?,post=?)	114	96	8.846524E-19	3.6764295E-13	0.0	0.0
SD3.mgf	index=156222	-1	Sludge250111-Plate1-1AB, Cmpd 8287, +MSn(926.4726), 34.53 min	CID	926.4726	0	2.3716524	2	DFALEGDQTTGASVLTVK	Protein6884(pre=R,post=?);Protein12394(pre=R,post=?)	145	135	8.868624E-19	3.685614E-13	0.0	0.0
SD3.mgf	index=462229	-1	Sludge250111-Plate1-7AB, Cmpd 9839, +MSn(770.7122), 39.78 min	CID	770.7122	0	1.4254794	3	YFIGLTEGWFSPGHTVEDVR	Protein4897(pre=?,post=?)	126	98	8.898024E-19	3.7713745E-13	0.0	0.0
SD3.mgf	index=203571	-1	Sludge250111-Plate1-2AB, Cmpd 8527, +MSn(939.4426), 34.14 min	CID	939.4426	0	-1.0395116	3	ISGEYINANLLVDNPTC+57.021HAC+57.021PVAC+57.021K	Protein3739(pre=K,post=?)	80	56	8.932661E-19	3.9459047E-13	0.0	0.0
SD3.mgf	index=422474	-1	Sludge250111-Plate1-6CD, Cmpd 8581, +MSn(1057.0314), 35.83 min	CID	1057.0314	0	6.929094	2	TSDTAGDGTTTATVLAQAIYR	Protein6213(pre=?,post=?)	202	162	8.993831E-19	3.8472643E-13	0.0	0.0
SD3.mgf	index=599089	-1	Sludge250111-Plate1-9GH, Cmpd 9406, +MSn(698.0396), 37.95 min	CID	698.0396	0	3.9347234	3	EQIIFPEIEYDKIDAIR	Protein11782(pre=K,post=?)	76	72	9.015181E-19	3.7067E-13	0.0	0.0
SD3.mgf	index=200822	-1	Sludge250111-Plate1-2AB, Cmpd 5503, +MSn(884.9091), 23.03 min	CID	884.9091	0	2.8968894	2	VM+15.995PTNSDPTSSTPGYAK	Protein282(pre=?,post=D)	112	93	9.019736E-19	3.7085726E-13	0.0	0.0
SD3.mgf	index=5443	-1	Sludge250111-Plate1-10AB, Cmpd 7022, +MSn(942.9537), 29.21 min	CID	942.9537	0	1.4240099	2	DYEYQSAPVINAGSTAAK	Protein282(pre=K,post=?)	95	79	9.077465E-19	3.7724037E-13	0.0	0.0
SD3.mgf	index=423720	-1	Sludge250111-Plate1-6CD, Cmpd 9957, +MSn(1026.5183), 40.76 min	CID	1026.5183	0	-10.583487	2	QLTFNQYAEQVATAAAGLR	Protein4315(pre=?,post=?)	159	140	9.147559E-19	3.839752E-13	0.0	0.0
SD3.mgf	index=490137	-1	Sludge250111-Plate1-7EF, Cmpd 9554, +MSn(824.4566), 36.33 min	CID	824.4566	0	6.51475	2	TIQVPLFVNSSDTVK	Protein12318(pre=K,post=?)	80	80	9.259503E-19	3.7179312E-13	0.0	0.0
SD3.mgf	index=284324	-1	Sludge250111-Plate1-3EF, Cmpd 8338, +MSn(1058.035), 34.97 min	CID	1058.035	0	8.307036	2	SLLADGVEPETVTEADLEAR	Protein12363(pre=?,post=?)	171	152	9.368739E-19	3.9708837E-13	0.0	0.0
SD3.mgf	index=17441	-1	Sludge250111-Plate1-10CD, Cmpd 6095, +MSn(646.315), 26.82 min	CID	646.315	0	2.26646	3	SPLTGTVTDSHHGGWSAAR	Protein9808(pre=?,post=?)	141	113	9.391497E-19	3.9421466E-13	0.0	0.0
SD3.mgf	index=502339	-1	Sludge250111-Plate1-7GH, Cmpd 8828, +MSn(940.484), 35.74 min	CID	940.484	0	4.8024454	2	VGSGMAGMQAGGLYNVVLR	Protein13354(pre=R,post=?)	121	109	9.448902E-19	3.9662428E-13	0.0	0.0
SD3.mgf	index=424135	-1	Sludge250111-Plate1-6CD, Cmpd 10472, +MSn(1027.587), 42.63 min	CID	1027.587	0	1.0691396	2	GFTIGGTVPVGPVALTLDIAR	Protein11432(pre=-,post=?)	167	148	9.45608E-19	4.0449987E-13	0.0	0.0
SD3.mgf	index=572207	-1	Sludge250111-Plate1-9CD, Cmpd 5880, +MSn(868.4099), 25.88 min	CID	868.4099	0	1.8273823	2	EGGTLTTNASGEVTADGR	Protein12394(pre=-,post=D)	129	120	9.478305E-19	3.9389843E-13	0.0	0.0
SD3.mgf	index=73291	-1	Sludge250111-Plate1-11CD, Cmpd 9064, +MSn(749.0647), 37.85 min	CID	749.0647	0	8.229732	3	FILDYAVTSVIPGSANADHVR	Protein9996(pre=-,post=E)	90	74	9.540299E-19	4.0810253E-13	0.0	0.0
SD3.mgf	index=34193	-1	Sludge250111-Plate1-10EF, Cmpd 10429, +MSn(818.102), 41.24 min	CID	818.102	0	3.506485	3	LAPQGSPGSLTTTDVLADFVAHVR	Protein2112(pre=-,post=?)	141	114	9.633025E-19	4.2229062E-13	0.0	0.0
SD3.mgf	index=460564	-1	Sludge250111-Plate1-7AB, Cmpd 8002, +MSn(981.0046), 33.26 min	CID	981.0046	0	4.292991	2	IGLINSGGASSGSTDLADAVR	Protein11991(pre=R,post=?)	154	129	9.729517E-19	4.1619662E-13	0.0	0.0
SD3.mgf	index=396292	-1	Sludge250111-Plate1-5GH, Cmpd 7235, +MSn(759.4104), 31.86 min	CID	759.4104	0	12.618526	3	TSTLPTERPATFGLTTEAQVR	Protein11587(pre=?,post=?)	134	114	9.739748E-19	4.1663428E-13	0.0	0.0
SD3.mgf	index=409915	-1	Sludge250111-Plate1-6AB, Cmpd 8797, +MSn(940.4844), 36.95 min	CID	940.4844	0	5.191833	2	VGSGMAGMQAGGLYNVVLR	Protein13354(pre=R,post=?)	116	101	9.752211E-19	4.093559E-13	0.0	0.0
SD3.mgf	index=96345	-1	Sludge250111-Plate1-11GH, Cmpd 6936, +MSn(707.3397), 30.29 min	CID	707.3397	0	3.9692786	3	IAELYDM+15.995IHPGEGDTSTVR	Protein1660(pre=K,post=?)	106	91	9.752604E-19	4.093724E-13	0.0	0.0
SD3.mgf	index=576027	-1	Sludge250111-Plate1-9CD, Cmpd 10107, +MSn(784.3904), 41.42 min	CID	784.3904	0	-4.5909	4	DKLSGGAQADDFIFALGNYGIADGVDVIHR	Protein12394(pre=R,post=Q)	103	63	9.763459E-19	4.4545E-13	0.0	0.0
SD3.mgf	index=33026	-1	Sludge250111-Plate1-10EF, Cmpd 9131, +MSn(899.4791), 36.56 min	CID	899.4791	0	9.364231	2	GNPTVEVEVGLIDGSVGR	Protein1366(pre=-,post=A)	124	117	9.88514E-19	4.1080567E-13	0.0	0.0
SD3.mgf	index=131475	-1	Sludge250111-Plate1-12EF, Cmpd 6006, +MSn(796.8692), 26.12 min	CID	796.8692	0	1.5318762	2	TGNVAEGTEELSEEK	Protein14027(pre=-,post=?)	81	81	9.886194E-19	3.9695637E-13	0.0	0.0
SD3.mgf	index=232261	-1	Sludge250111-Plate1-2EF, Cmpd 9685, +MSn(1063.0437), 37.50 min	CID	1063.0437	0	1.3779732	2	TSDLAGDGTTTATVLAQAIYR	Protein7110(pre=?,post=?)	157	125	9.95625E-19	4.258955E-13	0.0	0.0
SD3.mgf	index=370111	-1	Sludge250111-Plate1-5CD, Cmpd 6644, +MSn(881.4577), 26.03 min	CID	881.4577	0	5.8857265	2	AAAATALTDANTAQTATAK	Protein9306(pre=K,post=?)	107	98	1.0010738E-18	4.2020776E-13	0.0	0.0
SD3.mgf	index=472803	-1	Sludge250111-Plate1-7CD, Cmpd 6100, +MSn(848.938), 27.67 min	CID	848.938	0	4.313772	2	VLVNDLGSSVHGEGTGR	Protein4020(pre=R,post=A)	142	135	1.0016097E-18	4.1182387E-13	0.0	0.0
SD3.mgf	index=97038	-1	Sludge250111-Plate1-11GH, Cmpd 7698, +MSn(905.9547), 33.01 min	CID	905.9547	0	4.581255	2	VAYVTGGMGGIGTAIC+57.021QR	Protein3379(pre=-,post=?)	174	146	1.0148921E-18	4.2176785E-13	0.0	0.0
SD3.mgf	index=111174	-1	Sludge250111-Plate1-12AB, Cmpd 9631, +MSn(1080.0712), 39.46 min	CID	1080.0712	0	10.171959	2	WTGNDVPVLLTGASVPEFTR	Protein7622(pre=?,post=?)	150	123	1.0249227E-18	4.344073E-13	0.0	0.0
SD3.mgf	index=474728	-1	Sludge250111-Plate1-7CD, Cmpd 8252, +MSn(895.9513), 35.41 min	CID	895.9513	0	1.9074559	2	SYELPDGQVITIGNER	Protein13085(pre=K,post=?)	131	125	1.027886E-18	4.178089E-13	0.0	0.0
SD3.mgf	index=58765	-1	Sludge250111-Plate1-11AB, Cmpd 7761, +MSn(1093.0027), 32.56 min	CID	1093.0027	0	3.462199	2	SGTNQGSANYSGIDSGIWAGSR	Protein6033(pre=?,post=?)	191	150	1.0310892E-18	4.4479746E-13	0.0	0.0
SD3.mgf	index=344901	-1	Sludge250111-Plate1-4GH, Cmpd 5490, +MSn(846.8889), 25.45 min	CID	846.8889	0	1.5134691	2	SM+15.995M+15.995GATNPADAAPGTIR	Protein11667(pre=R,post=G)	125	112	1.0396722E-18	4.274737E-13	0.0	0.0
SD3.mgf	index=30889	-1	Sludge250111-Plate1-10EF, Cmpd 6780, +MSn(791.345), 28.62 min	CID	791.345	0	-5.63034	2	TLATEEDTSWEDGK	Protein2325(pre=-,post=?);Protein12634(pre=R,post=?)	92	90	1.044039E-18	4.1379652E-13	0.0	0.0
SD3.mgf	index=144798	-1	Sludge250111-Plate1-12GH, Cmpd 7519, +MSn(835.4338), 31.23 min	CID	835.4338	0	5.9177365	2	LNANIAIGAGDGDDVVR	Protein1540(pre=-,post=?)	99	94	1.0481004E-18	4.3093908E-13	0.0	0.0
SD3.mgf	index=246894	-1	Sludge250111-Plate1-2GH, Cmpd 10471, +MSn(981.5255), 41.12 min	CID	981.5255	0	11.131055	2	ELLSIYEFPGDDLPVVR	Protein7191(pre=R,post=?)	136	118	1.0571377E-18	4.3465483E-13	0.0	0.0
SD3.mgf	index=109836	-1	Sludge250111-Plate1-12AB, Cmpd 8158, +MSn(702.0054), 34.10 min	CID	702.0054	0	0.08694401	3	IAELYDMIHPGEGDTSTVR	Protein1660(pre=K,post=?)	94	82	1.0615597E-18	4.455971E-13	0.0	0.0
SD3.mgf	index=333837	-1	Sludge250111-Plate1-4EF, Cmpd 6857, +MSn(776.3668), 27.91 min	CID	776.3668	0	2.7515812	2	STPYAAQMAAEQAGR	Protein11904(pre=K,post=?)	122	117	1.0634147E-18	4.2698866E-13	0.0	0.0
SD3.mgf	index=99034	-1	Sludge250111-Plate1-11GH, Cmpd 9895, +MSn(1024.8955), 40.97 min	CID	1024.8955	0	4.764228	3	ALASGPSLLLLDEPASGLTHSEVAELGGVIR	Protein1102(pre=?,post=?);Protein11665(pre=?,post=?)	148	99	1.0668369E-18	4.8915646E-13	0.0	0.0
SD3.mgf	index=513734	-1	Sludge250111-Plate1-8AB, Cmpd 6865, +MSn(634.3055), 28.94 min	CID	634.3055	0	-5.484715	3	YQVPAHFEGGSTAIHMR	Protein11322(pre=?,post=?)	96	80	1.0709771E-18	4.403451E-13	0.0	0.0
SD3.mgf	index=383280	-1	Sludge250111-Plate1-5EF, Cmpd 6499, +MSn(781.3766), 25.42 min	CID	781.3766	0	0.39056188	2	ATIGNTADPVSDASSR	Protein12527(pre=R,post=M)	104	99	1.0830885E-18	4.402473E-13	0.0	0.0
SD3.mgf	index=110134	-1	Sludge250111-Plate1-12AB, Cmpd 8486, +MSn(895.9541), 35.30 min	CID	895.9541	0	5.0411334	2	SYELPDGQVITIGNER	Protein13085(pre=K,post=?)	138	131	1.0894026E-18	4.4281378E-13	0.0	0.0
SD3.mgf	index=167277	-1	Sludge250111-Plate1-1CD, Cmpd 9309, +MSn(923.0056), 37.00 min	CID	923.0056	0	9.4561825	2	GITGGTGPGLFSPTQIVSR	Protein10904(pre=?,post=?)	143	110	1.0946457E-18	4.594852E-13	0.0	0.0
SD3.mgf	index=32886	-1	Sludge250111-Plate1-10EF, Cmpd 8977, +MSn(974.5092), 36.02 min	CID	974.5092	0	7.5784917	2	FLSQPFHVAEVFTGSPGK	Protein907(pre=?,post=?)	114	97	1.1038294E-18	4.587283E-13	0.0	0.0
SD3.mgf	index=178680	-1	Sludge250111-Plate1-1EF, Cmpd 8596, +MSn(1041.0054), 34.96 min	CID	1041.0054	0	5.3940783	2	YPGTVTVTDDGLDVDGDTLK	Protein352(pre=-,post=?)	140	120	1.1157648E-18	4.7291023E-13	0.0	0.0
SD3.mgf	index=587741	-1	Sludge250111-Plate1-9EF, Cmpd 9875, +MSn(1028.9875), 40.59 min	CID	1028.9875	0	-1.5422068	2	IEASQDAEDVVAFFSVSDK	Protein4003(pre=K,post=?)	118	100	1.1215709E-18	4.707872E-13	0.0	0.0
SD3.mgf	index=131481	-1	Sludge250111-Plate1-12EF, Cmpd 6013, +MSn(837.9152), 26.15 min	CID	837.9152	0	2.1852553	2	VANTWNAQAAATGANSK	Protein7614(pre=R,post=?)	108	96	1.1244492E-18	4.623308E-13	0.0	0.0
SD3.mgf	index=187953	-1	Sludge250111-Plate1-1GH, Cmpd 5657, +MSn(884.9092), 23.45 min	CID	884.9092	0	2.9658632	2	VM+15.995PTNSDPTSSTPGYAK	Protein282(pre=?,post=D)	116	95	1.1293795E-18	4.643579E-13	0.0	0.0
SD3.mgf	index=575154	-1	Sludge250111-Plate1-9CD, Cmpd 9123, +MSn(1277.6088), 37.81 min	CID	1277.6088	1	-1.4090304	2	ANTQTENVFQYGEPEVTIIEDR	Protein8217(pre=K,post=L);Protein12394(pre=K,post=L)	114	95	1.1320259E-18	4.883401E-13	0.0	0.0
SD3.mgf	index=32427	-1	Sludge250111-Plate1-10EF, Cmpd 8472, +MSn(1223.6138), 34.30 min	CID	1223.6138	0	4.2897897	2	TQFIVATAPEEADVDQVAVEGTR	Protein10454(pre=-,post=E)	163	127	1.1372261E-18	4.9465244E-13	0.0	0.0
SD3.mgf	index=20541	-1	Sludge250111-Plate1-10CD, Cmpd 9505, +MSn(997.438), 38.80 min	CID	997.438	1	-12.824941	2	QGMQNGYQDVGSWTFFK	Protein10031(pre=-,post=?)	100	86	1.1378883E-18	4.678564E-13	0.0	0.0
SD3.mgf	index=283894	-1	Sludge250111-Plate1-3EF, Cmpd 7862, +MSn(751.3749), 33.26 min	CID	751.3749	0	7.067173	3	QTNLDLTAYGVSGSSFHTPTR	Protein4773(pre=-,post=?)	129	98	1.141727E-18	4.883931E-13	0.0	0.0
SD3.mgf	index=19962	-1	Sludge250111-Plate1-10CD, Cmpd 8868, +MSn(966.9994), 36.53 min	CID	966.9994	1	14.74703	2	EIELEDPYENLGAQLAK	Protein7230(pre=-,post=?)	60	56	1.1569466E-18	4.756925E-13	0.0	0.0
SD3.mgf	index=214332	-1	Sludge250111-Plate1-2CD, Cmpd 5478, +MSn(824.8997), 22.70 min	CID	824.8997	0	2.219735	2	QLAVQSSNATNSASDR	Protein3719(pre=?,post=Q)	134	119	1.1572821E-18	4.7040513E-13	0.0	0.0
SD3.mgf	index=459127	-1	Sludge250111-Plate1-7AB, Cmpd 6421, +MSn(813.0831), 27.84 min	CID	813.0831	0	5.3297367	3	TVAIIGYGSQGHAHAQNLNDSGVK	Protein5842(pre=?,post=?)	160	118	1.1586707E-18	5.0793576E-13	0.0	0.0
SD3.mgf	index=219264	-1	Sludge250111-Plate1-2CD, Cmpd 10920, +MSn(1028.58), 41.48 min	CID	1028.58	0	6.2899995	2	VNQIGTLTQTLEAVQLATR	Protein2834(pre=?,post=N);Protein12201(pre=?,post=N)	137	120	1.1593972E-18	4.8666507E-13	0.0	0.0
SD3.mgf	index=165326	-1	Sludge250111-Plate1-1CD, Cmpd 7155, +MSn(945.4796), 29.66 min	CID	945.4796	0	3.6150765	2	ELADTTSEVAGAGVTVNQK	Protein8217(pre=-,post=A)	111	102	1.1680036E-18	4.902777E-13	0.0	0.0
SD3.mgf	index=309951	-1	Sludge250111-Plate1-4AB, Cmpd 8945, +MSn(659.0331), 35.29 min	CID	659.0331	0	2.6857898	3	VPMAGSTIVHPIIGELGAGR	Protein2020(pre=?,post=?);Protein12209(pre=?,post=V)	137	109	1.1718804E-18	4.966945E-13	0.0	0.0
SD3.mgf	index=539332	-1	Sludge250111-Plate1-8EF, Cmpd 8761, +MSn(1009.4761), 35.66 min	CID	1009.4761	-1	-9.096002	2	ASLSTDSFISAASFQETTR	Protein3331(pre=?,post=?);Protein12919(pre=?,post=?)	137	116	1.173242E-18	4.924765E-13	0.0	0.0
SD3.mgf	index=16565	-1	Sludge250111-Plate1-10CD, Cmpd 5131, +MSn(483.9331), 23.35 min	CID	483.9331	0	2.6485927	3	LTGNSHQLPVNAAK	Protein7684(pre=-,post=A)	89	89	1.173756E-18	4.6520876E-13	0.0	0.0
SD3.mgf	index=178626	-1	Sludge250111-Plate1-1EF, Cmpd 8536, +MSn(1040.9977), 34.74 min	CID	1040.9977	0	-1.9934638	2	YPGTVTVTDDGLDVDGDTLK	Protein352(pre=-,post=?)	134	120	1.1754435E-18	4.982047E-13	0.0	0.0
SD3.mgf	index=410584	-1	Sludge250111-Plate1-6AB, Cmpd 9541, +MSn(1080.0682), 39.62 min	CID	1080.0682	0	7.459437	2	WTGNDVPVLLTGASVPEFTR	Protein7622(pre=?,post=?)	150	124	1.1874047E-18	5.032744E-13	0.0	0.0
SD3.mgf	index=335293	-1	Sludge250111-Plate1-4EF, Cmpd 8458, +MSn(984.8338), 33.76 min	CID	984.8338	0	-0.4338254	3	LSSGM+15.995EVTAYIPGEGHNLQEHSIVLVR	Protein3750(pre=?,post=?)	151	104	1.2057512E-18	5.402501E-13	0.0	0.0
SD3.mgf	index=501946	-1	Sludge250111-Plate1-7GH, Cmpd 8396, +MSn(801.9307), 34.21 min	CID	801.9307	0	3.4249735	2	QGVPTEVLAQAGFGTK	Protein13872(pre=R,post=?)	101	97	1.2080418E-18	4.910376E-13	0.0	0.0
SD3.mgf	index=323205	-1	Sludge250111-Plate1-4CD, Cmpd 8673, +MSn(883.9254), 36.04 min	CID	883.9254	0	-1.1738507	2	ASNDNSNVQPALFSFR	Protein4057(pre=-,post=?)	95	91	1.223832E-18	4.974559E-13	0.0	0.0
SD3.mgf	index=132419	-1	Sludge250111-Plate1-12EF, Cmpd 7045, +MSn(805.3697), 29.92 min	CID	805.3697	0	2.8798485	2	AAEDNQEAMQAYIR	Protein1671(pre=-,post=D)	104	104	1.2285382E-18	4.8692127E-13	0.0	0.0
SD3.mgf	index=72148	-1	Sludge250111-Plate1-11CD, Cmpd 7807, +MSn(981.0052), 33.32 min	CID	981.0052	0	4.9151635	2	IGLINSGGASSGSTDLADAVR	Protein11991(pre=R,post=?)	140	115	1.2300188E-18	5.2616147E-13	0.0	0.0
SD3.mgf	index=436085	-1	Sludge250111-Plate1-6EF, Cmpd 10297, +MSn(960.994), 42.21 min	CID	960.994	0	5.52562	2	VQPDFVDVLDLDQYVR	Protein9097(pre=-,post=?)	135	127	1.2365523E-18	5.0262637E-13	0.0	0.0
SD3.mgf	index=383320	-1	Sludge250111-Plate1-5EF, Cmpd 6543, +MSn(868.4103), 25.59 min	CID	868.4103	0	2.249086	2	EGGTLTTNASGEVTADGR	Protein12394(pre=-,post=D)	146	130	1.2416378E-18	5.159986E-13	0.0	0.0
SD3.mgf	index=501325	-1	Sludge250111-Plate1-7GH, Cmpd 7711, +MSn(968.965), 31.79 min	CID	968.965	0	0.62990093	2	TQTAGSMSGGEQQMLAIAR	Protein10089(pre=-,post=?)	148	128	1.245012E-18	5.2260247E-13	0.0	0.0
SD3.mgf	index=295781	-1	Sludge250111-Plate1-3GH, Cmpd 7644, +MSn(704.8296), 33.06 min	CID	704.8296	0	0.7793612	4	PIHC+57.021NELTTFSEAEATDQFVHQNK	Protein13354(pre=-,post=K)	100	65	1.2493087E-18	5.4766944E-13	0.0	0.0
SD3.mgf	index=460865	-1	Sludge250111-Plate1-7AB, Cmpd 8333, +MSn(1040.9926), 34.41 min	CID	1040.9926	0	-6.918492	2	YPGTVTVTDDGLDVDGDTLK	Protein352(pre=-,post=?)	158	138	1.2720042E-18	5.3913135E-13	0.0	0.0
SD3.mgf	index=60573	-1	Sludge250111-Plate1-11AB, Cmpd 9750, +MSn(770.7117), 39.61 min	CID	770.7117	0	0.7127397	3	YFIGLTEGWFSPGHTVEDVR	Protein4897(pre=?,post=?)	117	94	1.2721501E-18	5.391932E-13	0.0	0.0
SD3.mgf	index=294611	-1	Sludge250111-Plate1-3GH, Cmpd 6357, +MSn(931.4468), 28.38 min	CID	931.4468	0	0.06552727	2	LAQDGYTVVAGC+57.021GPNSPR	Protein11806(pre=R,post=?)	129	109	1.285249E-18	5.341225E-13	0.0	0.0
SD3.mgf	index=120989	-1	Sludge250111-Plate1-12CD, Cmpd 6646, +MSn(580.6575), 29.35 min	CID	580.6575	0	1.5767106	3	VGGANYQVPVEVRPVR	Protein11838(pre=R,post=?)	167	156	1.2852726E-18	5.224299E-13	0.0	0.0
SD3.mgf	index=231690	-1	Sludge250111-Plate1-2EF, Cmpd 9057, +MSn(648.6907), 35.31 min	CID	648.6907	0	7.0567827	3	VYLATLDAHVVALDSATGK	Protein9547(pre=?,post=?)	112	95	1.2942174E-18	5.4325685E-13	0.0	0.0
SD3.mgf	index=487934	-1	Sludge250111-Plate1-7EF, Cmpd 7131, +MSn(791.3541), 27.49 min	CID	791.3541	0	0.8484031	2	TATSEDAQAMC+57.021AAVR	Protein12594(pre=R,post=S)	106	104	1.2970118E-18	5.2078394E-13	0.0	0.0
SD3.mgf	index=231981	-1	Sludge250111-Plate1-2EF, Cmpd 9377, +MSn(1060.0111), 36.43 min	CID	1060.0111	0	-3.454772	2	ILVC+57.021EDGDTLVLDDDGLTR	Protein2914(pre=R,post=?)	130	111	1.3006521E-18	5.459578E-13	0.0	0.0
SD3.mgf	index=132900	-1	Sludge250111-Plate1-12EF, Cmpd 7574, +MSn(577.7743), 31.84 min	CID	577.7743	0	0.52819234	4	VNTFADATGDHQWIHVDPER	Protein2441(pre=R,post=?)	151	116	1.3021702E-18	5.51917E-13	0.0	0.0
SD3.mgf	index=191373	-1	Sludge250111-Plate1-1GH, Cmpd 9419, +MSn(1036.5006), 37.07 min	CID	1036.5006	0	0.35331485	2	GSGNFNVFDDVTAGGSSTVLK	Protein4262(pre=?,post=?)	122	98	1.3048165E-18	5.581574E-13	0.0	0.0
SD3.mgf	index=423106	-1	Sludge250111-Plate1-6CD, Cmpd 9277, +MSn(1056.514), 38.28 min	CID	1056.514	0	8.318995	2	SIYDGWITDSDLIGTHYR	Protein7526(pre=K,post=-)	133	113	1.3048561E-18	5.422708E-13	0.0	0.0
SD3.mgf	index=503494	-1	Sludge250111-Plate1-7GH, Cmpd 10102, +MSn(1166.1016), 40.34 min	CID	1166.1016	0	3.8732638	2	AFTLPELPYAENALEPTIDAR	Protein8993(pre=M,post=?)	149	118	1.3142343E-18	5.6218604E-13	0.0	0.0
SD3.mgf	index=29761	-1	Sludge250111-Plate1-10EF, Cmpd 5539, +MSn(745.366), 24.35 min	CID	745.366	0	1.8014987	3	SLVVHPGSTTHSQLNDEEQR	Protein8953(pre=R,post=S)	114	97	1.3164769E-18	5.579808E-13	0.0	0.0
SD3.mgf	index=423699	-1	Sludge250111-Plate1-6CD, Cmpd 9934, +MSn(1004.507), 40.67 min	CID	1004.507	0	5.1647377	2	YGSPSFPVYGYNLQIFR	Protein4760(pre=?,post=?);Protein12621(pre=?,post=E)	141	117	1.3380375E-18	5.501502E-13	0.0	0.0
SD3.mgf	index=444222	-1	Sludge250111-Plate1-6GH, Cmpd 5403, +MSn(559.2742), 24.37 min	CID	559.2742	0	-2.073519	4	SLVVHPGSTTHSQLNDEEQR	Protein8953(pre=R,post=S)	117	96	1.3506202E-18	5.724523E-13	0.0	0.0
SD3.mgf	index=217043	-1	Sludge250111-Plate1-2CD, Cmpd 8460, +MSn(934.9388), 33.04 min	CID	934.9388	0	2.2196105	2	EVYEDFPAGSLEAQASR	Protein14037(pre=?,post=?)	114	100	1.3557583E-18	5.574363E-13	0.0	0.0
SD3.mgf	index=58797	-1	Sludge250111-Plate1-11AB, Cmpd 7796, +MSn(717.8644), 32.68 min	CID	717.8644	0	6.2917595	2	WTAFNPASGVTAGR	Protein12655(pre=R,post=D)	85	84	1.3567949E-18	5.377548E-13	0.0	0.0
SD3.mgf	index=446350	-1	Sludge250111-Plate1-6GH, Cmpd 7758, +MSn(718.3582), 32.51 min	CID	718.3582	1	-4.6323304	2	WTAFNPASGVTAGR	Protein12655(pre=R,post=D)	88	86	1.3567949E-18	5.377548E-13	0.0	0.0
SD3.mgf	index=373835	-1	Sludge250111-Plate1-5CD, Cmpd 10743, +MSn(721.4086), 41.17 min	CID	721.4086	0	6.768488	3	VLADLAVHEPAAFAALVEVAR	Protein14072(pre=K,post=?)	109	101	1.3598904E-18	5.8171626E-13	0.0	0.0
SD3.mgf	index=409320	-1	Sludge250111-Plate1-6AB, Cmpd 8143, +MSn(1033.51), 34.67 min	CID	1033.51	0	4.370177	2	ELGTEASPGTFVATVSGDTAR	Protein1184(pre=?,post=A)	133	106	1.3633206E-18	5.8318357E-13	0.0	0.0
SD3.mgf	index=459080	-1	Sludge250111-Plate1-7AB, Cmpd 6369, +MSn(813.0784), 27.65 min	CID	813.0784	0	-0.4504003	3	TVAIIGYGSQGHAHAQNLNDSGVK	Protein5842(pre=?,post=?)	152	109	1.3721543E-18	6.0152225E-13	0.0	0.0
SD3.mgf	index=537306	-1	Sludge250111-Plate1-8EF, Cmpd 6532, +MSn(776.3601), 27.64 min	CID	776.3601	0	-5.8962455	2	STPYAAQMAAEQAGR	Protein11904(pre=K,post=?)	115	108	1.3739541E-18	5.516783E-13	0.0	0.0
SD3.mgf	index=435937	-1	Sludge250111-Plate1-6EF, Cmpd 10100, +MSn(818.1016), 41.50 min	CID	818.1016	0	3.0588486	3	LAPQGSPGSLTTTDVLADFVAHVR	Protein2112(pre=-,post=?)	150	119	1.37469E-18	6.026339E-13	0.0	0.0
SD3.mgf	index=97191	-1	Sludge250111-Plate1-11GH, Cmpd 7866, +MSn(956.4814), 33.61 min	CID	956.4814	0	7.2746406	2	VGSGM+15.995AGM+15.995QAGGLYNVVLR	Protein13354(pre=R,post=?)	128	110	1.3872419E-18	5.823045E-13	0.0	0.0
SD3.mgf	index=396302	-1	Sludge250111-Plate1-5GH, Cmpd 7246, +MSn(719.98), 31.90 min	CID	719.98	0	-1.1868263	3	VELTDGDYHDVDSSEMAFK	Protein12607(pre=K,post=I)	68	59	1.3886435E-18	5.8289284E-13	0.0	0.0
SD3.mgf	index=109990	-1	Sludge250111-Plate1-12AB, Cmpd 8327, +MSn(659.0389), 34.71 min	CID	659.0389	0	11.484066	3	VPMAGSTIVHPIIGELGAGR	Protein2020(pre=?,post=?);Protein12209(pre=?,post=V)	134	105	1.3908889E-18	5.895199E-13	0.0	0.0
SD3.mgf	index=599222	-1	Sludge250111-Plate1-9GH, Cmpd 9553, +MSn(1050.0518), 38.48 min	CID	1050.0518	0	9.300223	2	LNPADFSPLGVDEGANLTLR	Protein1236(pre=R,post=T);Protein10755(pre=R,post=T);Protein11555(pre=R,post=T);Protein11761(pre=R,post=T)	166	144	1.3962161E-18	5.917778E-13	0.0	0.0
SD3.mgf	index=272143	-1	Sludge250111-Plate1-3CD, Cmpd 9565, +MSn(939.9857), 39.11 min	CID	939.9857	0	0.5843884	2	ISYDQGPLSVALAMGQTK	Protein155(pre=?,post=F)	105	90	1.4021826E-18	5.827177E-13	0.0	0.0
SD3.mgf	index=167281	-1	Sludge250111-Plate1-1CD, Cmpd 9313, +MSn(1009.9941), 37.02 min	CID	1009.9941	0	7.070501	2	ASLSTDSFISAASFQETTR	Protein3331(pre=?,post=?);Protein12919(pre=?,post=?)	146	127	1.4081635E-18	5.910865E-13	0.0	0.0
SD3.mgf	index=34345	-1	Sludge250111-Plate1-10EF, Cmpd 10626, +MSn(960.9976), 41.96 min	CID	960.9976	0	9.27288	2	VQPDFVDVLDLDQYVR	Protein9097(pre=-,post=?)	128	118	1.4187046E-18	5.7666654E-13	0.0	0.0
SD3.mgf	index=5162	-1	Sludge250111-Plate1-10AB, Cmpd 6713, +MSn(499.2676), 28.12 min	CID	499.2676	0	-1.3447413	3	KPGLGPLHTEFDGK	Protein12287(pre=K,post=G)	74	74	1.4330415E-18	5.6797454E-13	0.0	0.0
SD3.mgf	index=295997	-1	Sludge250111-Plate1-3GH, Cmpd 7882, +MSn(769.057), 33.91 min	CID	769.057	-1	3.7804582	3	VGGQVYLLTPTDVEVSDDDKR	Protein11592(pre=R,post=?)	94	80	1.4476617E-18	6.192619E-13	0.0	0.0
SD3.mgf	index=422982	-1	Sludge250111-Plate1-6CD, Cmpd 9141, +MSn(1063.0549), 37.80 min	CID	1063.0549	0	11.942434	2	TSDLAGDGTTTATVLAQAIYR	Protein7110(pre=?,post=?)	196	159	1.4522625E-18	6.2122996E-13	0.0	0.0
SD3.mgf	index=599390	-1	Sludge250111-Plate1-9GH, Cmpd 9739, +MSn(1080.0665), 39.15 min	CID	1080.0665	0	5.877132	2	WTGNDVPVLLTGASVPEFTR	Protein7622(pre=?,post=?)	162	132	1.4530271E-18	6.158568E-13	0.0	0.0
SD3.mgf	index=96827	-1	Sludge250111-Plate1-11GH, Cmpd 7466, +MSn(968.9633), 32.20 min	CID	968.9633	0	-1.1338216	2	TQTAGSMSGGEQQMLAIAR	Protein10089(pre=-,post=?)	163	140	1.4604251E-18	6.130237E-13	0.0	0.0
SD3.mgf	index=245514	-1	Sludge250111-Plate1-2GH, Cmpd 8923, +MSn(771.8675), 35.52 min	CID	771.8675	0	-4.665383	4	VPQITPDHIDDLIMGC+57.021GQPAGESGHNIGR	Protein13777(pre=K,post=A)	103	59	1.4664312E-18	6.6537704E-13	0.0	0.0
SD3.mgf	index=460814	-1	Sludge250111-Plate1-7AB, Cmpd 8277, +MSn(934.9569), 34.21 min	CID	934.9569	0	2.154286	2	ADYNNGPLGVGLAYESTK	Protein1238(pre=?,post=?)	121	103	1.4695895E-18	6.1073054E-13	0.0	0.0
SD3.mgf	index=574777	-1	Sludge250111-Plate1-9CD, Cmpd 8708, +MSn(1002.4889), 36.29 min	CID	1002.4889	1	-2.2223103	2	ASLATDSFISAASFQETTR	Protein9639(pre=?,post=?)	163	139	1.4705768E-18	6.1728487E-13	0.0	0.0
SD3.mgf	index=81670	-1	Sludge250111-Plate1-11EF, Cmpd 4586, +MSn(799.353), 22.13 min	CID	799.353	0	2.6724565	2	TATSEDAQAM+15.995C+57.021AAVR	Protein12594(pre=R,post=S)	103	97	1.4779552E-18	5.9343746E-13	0.0	0.0
SD3.mgf	index=217259	-1	Sludge250111-Plate1-2CD, Cmpd 8698, +MSn(900.4824), 33.85 min	CID	900.4824	0	7.9303823	2	VNNTGAGISVPVGMGTLGR	Protein1423(pre=?,post=?)	127	108	1.4784849E-18	6.206044E-13	0.0	0.0
SD3.mgf	index=46902	-1	Sludge250111-Plate1-10GH, Cmpd 9634, +MSn(1350.1085), 39.29 min	CID	1350.1085	0	-2.079545	2	TGDGDGAAGSVGWC+57.021NGFLGTGLPVDYR	Protein2486(pre=?,post=Y)	148	100	1.4943122E-18	6.6954303E-13	0.0	0.0
SD3.mgf	index=215625	-1	Sludge250111-Plate1-2CD, Cmpd 6900, +MSn(853.8716), 27.75 min	CID	853.8716	0	-2.7162511	2	AYYDYQNSQGGIDGR	Protein4291(pre=-,post=?)	91	86	1.4990446E-18	6.019054E-13	0.0	0.0
SD3.mgf	index=271955	-1	Sludge250111-Plate1-3CD, Cmpd 9357, +MSn(749.0613), 38.35 min	CID	749.0613	0	3.666712	3	FILDYAVTSVIPGSANADHVR	Protein9996(pre=-,post=E)	99	75	1.5066002E-18	6.4447384E-13	0.0	0.0
SD3.mgf	index=245505	-1	Sludge250111-Plate1-2GH, Cmpd 8913, +MSn(771.8777), 35.48 min	CID	771.8777	0	8.540023	4	VPQITPDHIDDLIMGC+57.021GQPAGESGHNIGR	Protein13777(pre=K,post=A)	122	69	1.506783E-18	6.836862E-13	0.0	0.0
SD3.mgf	index=271606	-1	Sludge250111-Plate1-3CD, Cmpd 8972, +MSn(969.0276), 36.96 min	CID	969.0276	0	3.4012547	2	TLLLGPNC+57.021PGLITPDEVK	Protein2567(pre=?,post=?)	104	87	1.5109749E-18	6.2792946E-13	0.0	0.0
SD3.mgf	index=268758	-1	Sludge250111-Plate1-3CD, Cmpd 5816, +MSn(704.6709), 25.49 min	CID	704.6709	0	1.4724592	3	IVHDAANAVDGVSTESEGQGR	Protein13226(pre=K,post=?)	91	81	1.5110685E-18	6.463853E-13	0.0	0.0
SD3.mgf	index=447470	-1	Sludge250111-Plate1-6GH, Cmpd 9009, +MSn(934.4425), 36.79 min	CID	934.4425	-1	9.641064	3	LSTFTAYEFPHEGDVLGEDYEVAGR	Protein13755(pre=?,post=?)	142	95	1.5114992E-18	6.676881E-13	0.0	0.0
SD3.mgf	index=295642	-1	Sludge250111-Plate1-3GH, Cmpd 7491, +MSn(968.9744), 32.52 min	CID	968.9744	0	10.330375	2	TQTAGSMSGGEQQMLAIAR	Protein10089(pre=-,post=?)	154	135	1.5172642E-18	6.3688226E-13	0.0	0.0
SD3.mgf	index=309809	-1	Sludge250111-Plate1-4AB, Cmpd 8788, +MSn(801.9306), 34.71 min	CID	801.9306	0	3.2727523	2	QGVPTEVLAQAGFGTK	Protein13872(pre=R,post=?)	118	113	1.5234518E-18	6.192436E-13	0.0	0.0
SD3.mgf	index=446829	-1	Sludge250111-Plate1-6GH, Cmpd 8286, +MSn(1004.4866), 34.32 min	CID	1004.4866	0	4.496448	3	QVHAGQVSDPTTGAC+57.021ATPIYQTTAFSFR	Protein4584(pre=?,post=D)	113	84	1.5249208E-18	6.876798E-13	0.0	0.0
SD3.mgf	index=18902	-1	Sludge250111-Plate1-10CD, Cmpd 7702, +MSn(848.1809), 32.47 min	CID	848.1809	0	0.9354818	4	VNWTKPITPANNC+57.021KPIYNWPEKDVVYDK	Protein13716(pre=R,post=L)	109	65	1.530684E-18	6.902788E-13	0.0	0.0
SD3.mgf	index=231236	-1	Sludge250111-Plate1-2EF, Cmpd 8558, +MSn(852.4139), 33.59 min	CID	852.4139	0	2.792514	2	LVDSDITLPEEDMAR	Protein13788(pre=K,post=G)	98	96	1.5310375E-18	6.1475136E-13	0.0	0.0
SD3.mgf	index=308736	-1	Sludge250111-Plate1-4AB, Cmpd 7607, +MSn(913.9539), 30.39 min	CID	913.9539	0	6.411059	2	VAYVTGGM+15.995GGIGTAIC+57.021QR	Protein3379(pre=-,post=?)	115	102	1.5498319E-18	6.4407756E-13	0.0	0.0
SD3.mgf	index=295504	-1	Sludge250111-Plate1-3GH, Cmpd 7339, +MSn(867.8934), 31.97 min	CID	867.8934	0	-7.806085	2	AQDAGADFVGAEDIAER	Protein10384(pre=K,post=?)	139	123	1.5779618E-18	6.487979E-13	0.0	0.0
SD3.mgf	index=270303	-1	Sludge250111-Plate1-3CD, Cmpd 7535, +MSn(1069.5327), 31.79 min	CID	1069.5327	1	-3.9670267	2	LGNTNGQTQFGVNSGVLSTSR	Protein1235(pre=?,post=?)	179	147	1.5833418E-18	6.7730137E-13	0.0	0.0
SD3.mgf	index=488989	-1	Sludge250111-Plate1-7EF, Cmpd 8291, +MSn(867.8995), 31.74 min	CID	867.8995	0	-0.773576	2	AQDAGADFVGAEDIAER	Protein10384(pre=K,post=?)	126	119	1.5865262E-18	6.523193E-13	0.0	0.0
SD3.mgf	index=60050	-1	Sludge250111-Plate1-11AB, Cmpd 9174, +MSn(1043.0881), 37.52 min	CID	1043.0881	0	12.054009	2	VPTPTGSTTILTAVVEGNVTK	Protein8036(pre=?,post=-)	145	119	1.590488E-18	6.803583E-13	0.0	0.0
SD3.mgf	index=7342	-1	Sludge250111-Plate1-10AB, Cmpd 9111, +MSn(1117.5244), 36.50 min	CID	1117.5244	0	-1.9661864	2	LGSDPISTDDPAFETAEAELR	Protein13794(pre=?,post=?)	132	106	1.5953043E-18	6.8241853E-13	0.0	0.0
SD3.mgf	index=281553	-1	Sludge250111-Plate1-3EF, Cmpd 5287, +MSn(852.4105), 23.87 min	CID	852.4105	0	3.2221458	2	TNEETTASPVIEGNNK	Protein12055(pre=-,post=?)	102	92	1.6007952E-18	6.506816E-13	0.0	0.0
SD3.mgf	index=282405	-1	Sludge250111-Plate1-3EF, Cmpd 6224, +MSn(791.3469), 27.32 min	CID	791.3469	0	-8.252648	2	TATSEDAQAMC+57.021AAVR	Protein12594(pre=R,post=S)	89	85	1.6123245E-18	6.4739024E-13	0.0	0.0
SD3.mgf	index=500397	-1	Sludge250111-Plate1-7GH, Cmpd 6691, +MSn(868.9972), 28.18 min	CID	868.9972	0	1.7559109	2	VMLKPAAPGTGVIAGGAAR	Protein12209(pre=R,post=A)	137	118	1.6277328E-18	6.8325223E-13	0.0	0.0
SD3.mgf	index=309445	-1	Sludge250111-Plate1-4AB, Cmpd 8387, +MSn(905.4482), 33.25 min	CID	905.4482	-1	-0.7759321	2	VAYVTGGMGGIGTAIC+57.021QR	Protein3379(pre=-,post=?)	130	115	1.6278572E-18	6.765033E-13	0.0	0.0
SD3.mgf	index=231743	-1	Sludge250111-Plate1-2EF, Cmpd 9116, +MSn(895.9537), 35.52 min	CID	895.9537	0	4.5642695	2	SYELPDGQVITIGNER	Protein13085(pre=K,post=?)	125	120	1.6454521E-18	6.688335E-13	0.0	0.0
SD3.mgf	index=97231	-1	Sludge250111-Plate1-11GH, Cmpd 7910, +MSn(945.4814), 33.76 min	CID	945.4814	0	5.4871697	2	ITDEGTAAELLASESVQR	Protein4711(pre=K,post=?);Protein11984(pre=K,post=?)	201	170	1.648445E-18	6.8505916E-13	0.0	0.0
SD3.mgf	index=180600	-1	Sludge250111-Plate1-1EF, Cmpd 10739, +MSn(966.4824), 42.79 min	CID	966.4824	0	1.9577113	2	LYPNFDDAEFVALVYR	Protein10296(pre=R,post=?)	109	104	1.6571364E-18	6.735829E-13	0.0	0.0
SD3.mgf	index=502675	-1	Sludge250111-Plate1-7GH, Cmpd 9198, +MSn(798.4609), 37.06 min	CID	798.4609	0	1.8345876	2	TPSQVQVAVIDLAVR	Protein8459(pre=R,post=?);Protein12854(pre=R,post=?)	130	129	1.6741392E-18	6.7221044E-13	0.0	0.0
SD3.mgf	index=245816	-1	Sludge250111-Plate1-2GH, Cmpd 9272, +MSn(819.4017), 36.75 min	CID	819.4017	0	2.6070683	2	ALGGPFTNLSDADFGR	Protein8774(pre=R,post=F)	83	81	1.677924E-18	6.8203245E-13	0.0	0.0
SD3.mgf	index=462348	-1	Sludge250111-Plate1-7AB, Cmpd 9971, +MSn(866.0756), 40.26 min	CID	866.0756	0	2.3256223	3	VAQHSNSFGTWVYTEVDDLSGGAR	Protein3757(pre=?,post=?)	122	97	1.684423E-18	7.38414E-13	0.0	0.0
SD3.mgf	index=245048	-1	Sludge250111-Plate1-2GH, Cmpd 8410, +MSn(996.4848), 33.66 min	CID	996.4848	-1	-5.235307	2	EVIYLNDSAVDPDLTNSK	Protein6979(pre=-,post=?)	112	91	1.7017753E-18	7.072221E-13	0.0	0.0
SD3.mgf	index=410388	-1	Sludge250111-Plate1-6AB, Cmpd 9322, +MSn(734.741), 38.83 min	CID	734.741	0	9.470103	3	LDGQELLATPAHEIANLGIAR	Protein11242(pre=R,post=?);Protein11665(pre=R,post=?)	122	104	1.7028032E-18	7.28403E-13	0.0	0.0
SD3.mgf	index=336544	-1	Sludge250111-Plate1-4EF, Cmpd 9838, +MSn(1180.0544), 38.81 min	CID	1180.0544	0	1.655117	2	YELQPTEDGTLVTETFDWSK	Protein12049(pre=?,post=?)	100	76	1.7042309E-18	7.22328E-13	0.0	0.0
SD3.mgf	index=406471	-1	Sludge250111-Plate1-6AB, Cmpd 5007, +MSn(734.8661), 23.47 min	CID	734.8661	0	2.4086344	2	TMSATGGTPGPLHNK	Protein179(pre=K,post=?);Protein11605(pre=K,post=?)	88	84	1.7063241E-18	6.851335E-13	0.0	0.0
SD3.mgf	index=45583	-1	Sludge250111-Plate1-10GH, Cmpd 8170, +MSn(1199.0763), 34.13 min	CID	1199.0763	0	4.2757707	2	SNVDPQQINYVTVGTTMATDSR	Protein5306(pre=?,post=?)	209	172	1.7113853E-18	7.3826763E-13	0.0	0.0
SD3.mgf	index=433613	-1	Sludge250111-Plate1-6EF, Cmpd 7527, +MSn(904.4489), 32.53 min	CID	904.4489	0	2.429403	2	GSFDPANAATAYSPPTIK	Protein6245(pre=-,post=?)	95	84	1.7171051E-18	7.1359287E-13	0.0	0.0
SD3.mgf	index=297889	-1	Sludge250111-Plate1-3GH, Cmpd 9974, +MSn(885.5012), 41.41 min	CID	885.5012	0	0.55141824	2	IVLNGGLEALTMQALAR	Protein12582(pre=R,post=E)	145	132	1.7268349E-18	7.100089E-13	0.0	0.0
SD3.mgf	index=256894	-1	Sludge250111-Plate1-3AB, Cmpd 7249, +MSn(717.8622), 32.92 min	CID	717.8622	0	3.2309034	2	WTAFNPASGVTAGR	Protein12655(pre=R,post=D)	77	77	1.7340454E-18	6.8727505E-13	0.0	0.0
SD3.mgf	index=20135	-1	Sludge250111-Plate1-10CD, Cmpd 9058, +MSn(1063.0369), 37.20 min	CID	1063.0369	0	-5.0525684	2	TSDLAGDGTTTATVLAQAIYR	Protein7110(pre=?,post=?)	165	134	1.7369581E-18	7.4301334E-13	0.0	0.0
SD3.mgf	index=540915	-1	Sludge250111-Plate1-8EF, Cmpd 10517, +MSn(964.4814), 42.12 min	CID	964.4814	0	-0.8226767	3	LSGGAQADDFIFALGNYGIADGVDVIHR	Protein6884(pre=-,post=Q);Protein12394(pre=K,post=Q)	109	82	1.7396417E-18	7.845106E-13	0.0	0.0
SD3.mgf	index=446346	-1	Sludge250111-Plate1-6GH, Cmpd 7753, +MSn(718.3663), 32.49 min	CID	718.3663	1	6.590808	2	WTAFNPASGVTAGR	Protein12655(pre=R,post=D)	83	81	1.7435288E-18	6.910337E-13	0.0	0.0
SD3.mgf	index=562893	-1	Sludge250111-Plate1-9AB, Cmpd 8741, +MSn(786.9501), 35.82 min	CID	786.9501	0	5.4291677	2	ALGSVEILDSTGAVIK	Protein2393(pre=K,post=?)	88	88	1.7557314E-18	7.1365917E-13	0.0	0.0
SD3.mgf	index=359111	-1	Sludge250111-Plate1-5AB, Cmpd 8679, +MSn(786.9464), 36.07 min	CID	786.9464	0	0.7755954	2	ALGSVEILDSTGAVIK	Protein2393(pre=K,post=?)	91	91	1.7557314E-18	7.1365917E-13	0.0	0.0
SD3.mgf	index=287323	-1	Sludge250111-Plate1-3EF, Cmpd 11877, +MSn(1125.0477), 47.90 min	CID	1125.0477	0	-2.6040494	2	VSFEPDALDANLAAVMGEIMR	Protein1231(pre=K,post=?)	135	109	1.7566533E-18	7.514383E-13	0.0	0.0
SD3.mgf	index=216919	-1	Sludge250111-Plate1-2CD, Cmpd 8324, +MSn(904.4475), 32.58 min	CID	904.4475	0	0.87728447	2	GSFDPANAATAYSPPTIK	Protein6245(pre=-,post=?)	97	89	1.7609761E-18	7.318247E-13	0.0	0.0
SD3.mgf	index=4475	-1	Sludge250111-Plate1-10AB, Cmpd 5957, +MSn(781.3837), 25.44 min	CID	781.3837	0	9.52971	2	ATIGNTADPVSDASSR	Protein12527(pre=R,post=M)	99	96	1.7640816E-18	7.1705326E-13	0.0	0.0
SD3.mgf	index=419814	-1	Sludge250111-Plate1-6CD, Cmpd 5655, +MSn(917.444), 25.42 min	CID	917.444	0	-0.9979099	2	IVTEDGSVASTGQEGEVR	Protein13386(pre=-,post=?)	114	102	1.7685742E-18	7.349823E-13	0.0	0.0
SD3.mgf	index=19024	-1	Sludge250111-Plate1-10CD, Cmpd 7836, +MSn(873.0787), 32.94 min	CID	873.0787	0	0.6291721	3	VASGEELPFTQDDVTVSGHAIEC+57.021R	Protein11249(pre=-,post=I)	125	101	1.7697686E-18	7.7582764E-13	0.0	0.0
SD3.mgf	index=461718	-1	Sludge250111-Plate1-7AB, Cmpd 9274, +MSn(991.5429), 37.73 min	CID	991.5429	0	9.664345	2	LLVPTPPLEGDAAGLAEYR	Protein10420(pre=K,post=?);Protein11812(pre=K,post=?)	168	137	1.7739236E-18	7.446169E-13	0.0	0.0
SD3.mgf	index=584001	-1	Sludge250111-Plate1-9EF, Cmpd 5759, +MSn(781.3754), 25.42 min	CID	781.3754	0	-1.0935732	2	ATIGNTADPVSDASSR	Protein12527(pre=R,post=M)	116	111	1.7746033E-18	7.2133006E-13	0.0	0.0
SD3.mgf	index=422091	-1	Sludge250111-Plate1-6CD, Cmpd 8159, +MSn(909.0732), 34.35 min	CID	909.0732	0	-4.632637	3	NHPGGDPDNQYVWWHSSSPVNFGK	Protein8742(pre=R,post=?);Protein14045(pre=R,post=?)	83	56	1.7939405E-18	7.864241E-13	0.0	0.0
SD3.mgf	index=18591	-1	Sludge250111-Plate1-10CD, Cmpd 7360, +MSn(919.9957), 31.27 min	CID	919.9957	0	6.6343307	2	QLAVNAGQDGAVVVENVR	Protein7785(pre=?,post=?)	168	151	1.7964704E-18	7.465754E-13	0.0	0.0
SD3.mgf	index=97324	-1	Sludge250111-Plate1-11GH, Cmpd 8012, +MSn(945.4885), 34.12 min	CID	945.4885	0	13.040097	2	ITDEGTAAELLASESVQR	Protein4711(pre=K,post=?);Protein11984(pre=K,post=?)	164	142	1.7967033E-18	7.4667215E-13	0.0	0.0
SD3.mgf	index=322331	-1	Sludge250111-Plate1-4CD, Cmpd 7710, +MSn(645.8163), 32.49 min	CID	645.8163	0	-1.4176261	4	NM+15.995ISVELDGSTLQHEIAAQHGASR	Protein11091(pre=?,post=?)	146	113	1.801985E-18	7.899506E-13	0.0	0.0
SD3.mgf	index=536793	-1	Sludge250111-Plate1-8EF, Cmpd 5968, +MSn(840.4165), 25.62 min	CID	840.4165	0	5.156394	2	KSTPYAAQMAAEQAGR	Protein11904(pre=?,post=?)	161	147	1.8029514E-18	7.3285285E-13	0.0	0.0
SD3.mgf	index=310903	-1	Sludge250111-Plate1-4AB, Cmpd 9994, +MSn(729.3666), 39.12 min	CID	729.3666	-1	-4.378314	3	EHAVWALQQYGFDAVISPR	Protein3109(pre=R,post=F);Protein12266(pre=R,post=F);Protein12746(pre=R,post=F)	92	81	1.8131416E-18	7.6107886E-13	0.0	0.0
SD3.mgf	index=219463	-1	Sludge250111-Plate1-2CD, Cmpd 11140, +MSn(960.9919), 42.29 min	CID	960.9919	0	3.3026695	2	VQPDFVDVLDLDQYVR	Protein9097(pre=-,post=?)	147	136	1.8208807E-18	7.4014064E-13	0.0	0.0
SD3.mgf	index=7360	-1	Sludge250111-Plate1-10AB, Cmpd 9130, +MSn(1180.5092), 36.57 min	CID	1180.5092	0	6.2043266	2	NWNGDATDNNTSYWVADFNR	Protein179(pre=?,post=A)	129	96	1.825931E-18	7.739099E-13	0.0	0.0
SD3.mgf	index=269125	-1	Sludge250111-Plate1-3CD, Cmpd 6222, +MSn(659.6767), 26.98 min	CID	659.6767	0	0.37009147	3	LGGGLVVTNHDNGGVASQGPK	Protein6513(pre=?,post=T)	150	120	1.8325626E-18	7.839098E-13	0.0	0.0
SD3.mgf	index=190845	-1	Sludge250111-Plate1-1GH, Cmpd 8838, +MSn(801.9323), 34.99 min	CID	801.9323	0	5.403847	2	QGVPTEVLAQAGFGTK	Protein13872(pre=R,post=?)	86	83	1.8462684E-18	7.504601E-13	0.0	0.0
SD3.mgf	index=446381	-1	Sludge250111-Plate1-6GH, Cmpd 7792, +MSn(717.8562), 32.62 min	CID	717.8562	0	-5.1014266	2	WTAFNPASGVTAGR	Protein12655(pre=R,post=D)	89	88	1.8465672E-18	7.318721E-13	0.0	0.0
SD3.mgf	index=446371	-1	Sludge250111-Plate1-6GH, Cmpd 7781, +MSn(717.8619), 32.59 min	CID	717.8619	0	2.8057847	2	WTAFNPASGVTAGR	Protein12655(pre=R,post=D)	101	99	1.8465672E-18	7.318721E-13	0.0	0.0
SD3.mgf	index=70346	-1	Sludge250111-Plate1-11CD, Cmpd 5825, +MSn(905.9379), 26.16 min	CID	905.9379	0	4.716086	2	ITGQSAVMADGSSVGTSSR	Protein5470(pre=-,post=I)	169	149	1.8517435E-18	7.7728226E-13	0.0	0.0
SD3.mgf	index=270815	-1	Sludge250111-Plate1-3CD, Cmpd 8098, +MSn(818.3778), 33.83 min	CID	818.3778	0	-7.2342715	3	YLEGGDDIFGPDYGGATVHTNVR	Protein5049(pre=K,post=A)	153	120	1.8580391E-18	8.0818013E-13	0.0	0.0
SD3.mgf	index=273913	-1	Sludge250111-Plate1-3CD, Cmpd 11721, +MSn(1006.4739), 47.04 min	CID	1006.4739	0	-1.2734922	2	LNLATFVTTWMDDEAER	Protein1435(pre=R,post=L)	111	106	1.8655603E-18	7.670475E-13	0.0	0.0
SD3.mgf	index=434311	-1	Sludge250111-Plate1-6EF, Cmpd 8295, +MSn(930.9742), 35.14 min	CID	930.9742	0	2.0979412	2	EVLDAMNNDSGVALTALK	Protein11559(pre=R,post=?)	90	82	1.8699853E-18	7.7712657E-13	0.0	0.0
SD3.mgf	index=214655	-1	Sludge250111-Plate1-2CD, Cmpd 5833, +MSn(817.3918), 23.99 min	CID	817.3918	0	-0.8213762	2	ELAVQSANATNSASDR	Protein6338(pre=?,post=?)	156	139	1.8730804E-18	7.613585E-13	0.0	0.0
SD3.mgf	index=257040	-1	Sludge250111-Plate1-3AB, Cmpd 7409, +MSn(995.9918), 33.49 min	CID	995.9918	0	2.3899562	2	FLPLQSSETIGEAGDAEAR	Protein11639(pre=?,post=A)	185	159	1.8786856E-18	7.885914E-13	0.0	0.0
SD3.mgf	index=436194	-1	Sludge250111-Plate1-6EF, Cmpd 10509, +MSn(870.4835), 42.98 min	CID	870.4835	0	9.886508	2	EELLPALDTLAGDLAAK	Protein10232(pre=R,post=A);Protein13096(pre=R,post=A)	85	81	1.886851E-18	7.758015E-13	0.0	0.0
SD3.mgf	index=434378	-1	Sludge250111-Plate1-6EF, Cmpd 8368, +MSn(649.6234), 35.39 min	CID	649.6234	0	3.3823798	3	SSFTC+57.021PFHGWTFSNSGK	Protein10600(pre=?,post=?)	72	52	1.8981582E-18	7.804505E-13	0.0	0.0
SD3.mgf	index=528223	-1	Sludge250111-Plate1-8CD, Cmpd 9423, +MSn(1126.0687), 38.99 min	CID	1126.0687	0	6.1790643	2	MGLGELENPDLTVTLDYATAK	Protein13545(pre=K,post=A)	94	72	1.90206E-18	8.136385E-13	0.0	0.0
SD3.mgf	index=34350	-1	Sludge250111-Plate1-10EF, Cmpd 10637, +MSn(960.9909), 42.00 min	CID	960.9909	0	2.2864635	2	VQPDFVDVLDLDQYVR	Protein9097(pre=-,post=?)	133	121	1.9316098E-18	7.851492E-13	0.0	0.0
SD3.mgf	index=132047	-1	Sludge250111-Plate1-12EF, Cmpd 6635, +MSn(662.67), 28.42 min	CID	662.67	0	1.3815755	3	LADLHNSGKLDDAEFAAAK	Protein1671(pre=K,post=?);Protein4024(pre=K,post=?)	96	89	1.939183E-18	8.1398565E-13	0.0	0.0
SD3.mgf	index=459416	-1	Sludge250111-Plate1-7AB, Cmpd 6739, +MSn(908.4564), 28.96 min	CID	908.4564	1	1.648117	2	QSNVNGTAADLDAGVQVR	Protein9093(pre=K,post=?)	139	131	1.9421744E-18	8.0712693E-13	0.0	0.0
SD3.mgf	index=110789	-1	Sludge250111-Plate1-12AB, Cmpd 9207, +MSn(1046.5592), 37.91 min	CID	1046.5592	0	7.11507	2	EQIIFPEIEYDKIDAIR	Protein11782(pre=K,post=?)	164	150	1.9422023E-18	7.985598E-13	0.0	0.0
SD3.mgf	index=97476	-1	Sludge250111-Plate1-11GH, Cmpd 8181, +MSn(1207.1097), 34.73 min	CID	1207.1097	0	5.2585855	2	GAIVNTASVAAFDGQIGQASYSASK	Protein6858(pre=?,post=G)	157	114	1.946877E-18	8.6001144E-13	0.0	0.0
SD3.mgf	index=188546	-1	Sludge250111-Plate1-1GH, Cmpd 6309, +MSn(781.377), 25.85 min	CID	781.377	0	0.9373485	2	ATIGNTADPVSDASSR	Protein12527(pre=R,post=M)	109	105	1.9671722E-18	7.9960436E-13	0.0	0.0
SD3.mgf	index=86391	-1	Sludge250111-Plate1-11EF, Cmpd 9793, +MSn(987.5117), 41.04 min	CID	987.5117	0	4.1410875	2	AGASVPIAFAIWDGSNIER	Protein13351(pre=K,post=?)	148	127	1.9722296E-18	8.2785715E-13	0.0	0.0
SD3.mgf	index=515884	-1	Sludge250111-Plate1-8AB, Cmpd 9231, +MSn(698.0359), 37.56 min	CID	698.0359	0	-1.3990128	3	EQIIFPEIEYDKIDAIR	Protein11782(pre=K,post=?)	124	113	1.9733138E-18	8.1135164E-13	0.0	0.0
SD3.mgf	index=434753	-1	Sludge250111-Plate1-6EF, Cmpd 8781, +MSn(991.4793), 36.81 min	CID	991.4793	-1	7.123252	4	GHSITSMQAIYVPADDYTDPAPATTFAHLDATTELSR	Protein10259(pre=?,post=?)	141	62	1.9875246E-18	9.351998E-13	0.0	0.0
SD3.mgf	index=489773	-1	Sludge250111-Plate1-7EF, Cmpd 9154, +MSn(1207.1089), 34.89 min	CID	1207.1089	0	4.5506988	2	GAIVNTASVAAFDGQIGQASYSASK	Protein6858(pre=?,post=G)	145	106	1.991571E-18	8.797545E-13	0.0	0.0
SD3.mgf	index=57127	-1	Sludge250111-Plate1-11AB, Cmpd 5959, +MSn(905.9398), 26.27 min	CID	905.9398	0	6.8046384	2	ITGQSAVMADGSSVGTSSR	Protein5470(pre=-,post=I)	163	152	2.0026686E-18	8.406342E-13	0.0	0.0
SD3.mgf	index=410307	-1	Sludge250111-Plate1-6AB, Cmpd 9232, +MSn(951.4845), 38.50 min	CID	951.4845	0	9.686336	2	WYAFVTDYGVTGPAINK	Protein179(pre=R,post=A);Protein11605(pre=R,post=A)	73	63	2.0178327E-18	8.296561E-13	0.0	0.0
SD3.mgf	index=192762	-1	Sludge250111-Plate1-1GH, Cmpd 10960, +MSn(1044.5844), 42.69 min	CID	1044.5844	0	13.322238	2	VAVAAPFSILSNSTDLDVLR	Protein2715(pre=?,post=?)	139	117	2.034924E-18	8.624903E-13	0.0	0.0
SD3.mgf	index=295104	-1	Sludge250111-Plate1-3GH, Cmpd 6899, +MSn(913.9507), 30.36 min	CID	913.9507	0	2.8716202	2	VAYVTGGM+15.995GGIGTAIC+57.021QR	Protein3379(pre=-,post=?)	114	100	2.0426272E-18	8.4887295E-13	0.0	0.0
SD3.mgf	index=95807	-1	Sludge250111-Plate1-11GH, Cmpd 6343, +MSn(931.4507), 28.14 min	CID	931.4507	0	4.259272	2	LAQDGYTVVAGC+57.021GPNSPR	Protein11806(pre=R,post=?)	147	127	2.0487E-18	8.513967E-13	0.0	0.0
SD3.mgf	index=490673	-1	Sludge250111-Plate1-7EF, Cmpd 10144, +MSn(1278.1412), 38.49 min	CID	1278.1412	0	3.4382322	2	VNTIAPGLFDTPIYGTGEASEQFK	Protein6858(pre=?,post=?)	127	82	2.0504422E-18	8.9886876E-13	0.0	0.0
SD3.mgf	index=164726	-1	Sludge250111-Plate1-1CD, Cmpd 6495, +MSn(881.4563), 27.38 min	CID	881.4563	0	4.293118	2	AAAATALTDANTAQTATAK	Protein9306(pre=K,post=?)	87	75	2.0509023E-18	8.608806E-13	0.0	0.0
SD3.mgf	index=6723	-1	Sludge250111-Plate1-10AB, Cmpd 8430, +MSn(1027.5441), 34.10 min	CID	1027.5441	0	12.355158	2	VQIIDTPGHVDFTVEVER	Protein10190(pre=?,post=?)	203	165	2.0568239E-18	8.547728E-13	0.0	0.0
SD3.mgf	index=43051	-1	Sludge250111-Plate1-10GH, Cmpd 5374, +MSn(745.3684), 24.39 min	CID	745.3684	0	4.9950643	3	SLVVHPGSTTHSQLNDEEQR	Protein8953(pre=R,post=S)	119	97	2.0759638E-18	8.798848E-13	0.0	0.0
SD3.mgf	index=156397	-1	Sludge250111-Plate1-1AB, Cmpd 8479, +MSn(722.0012), 35.21 min	CID	722.0012	0	-1.1835037	3	TQEFEWYIHPNMQEGVR	Protein12015(pre=K,post=?)	73	59	2.0892756E-18	8.5903073E-13	0.0	0.0
SD3.mgf	index=463818	-1	Sludge250111-Plate1-7AB, Cmpd 11808, +MSn(956.0032), 47.03 min	CID	956.0032	0	6.448295	2	AIGIPTEMFTC+57.021IFALAR	Protein12848(pre=K,post=?)	108	93	2.0918384E-18	8.6008446E-13	0.0	0.0
SD3.mgf	index=408396	-1	Sludge250111-Plate1-6AB, Cmpd 7127, +MSn(888.4111), 31.11 min	CID	888.4111	0	-2.6106493	2	DLEDGTNGAVGAWGTGAGK	Protein676(pre=K,post=?)	99	88	2.1005108E-18	8.817041E-13	0.0	0.0
SD3.mgf	index=516466	-1	Sludge250111-Plate1-8AB, Cmpd 9874, +MSn(883.4937), 39.92 min	CID	883.4937	0	11.675308	2	VLNAGSQSFLYLLNAR	Protein7035(pre=R,post=?)	146	126	2.1019261E-18	8.5437836E-13	0.0	0.0
SD3.mgf	index=344703	-1	Sludge250111-Plate1-4GH, Cmpd 5272, +MSn(783.3751), 24.65 min	CID	783.3751	0	8.960083	2	DAAGTSGTGGTAEELTK	Protein1671(pre=R,post=L);Protein4024(pre=R,post=L)	99	91	2.1023256E-18	8.643964E-13	0.0	0.0
SD3.mgf	index=110304	-1	Sludge250111-Plate1-12AB, Cmpd 8673, +MSn(690.0294), 35.97 min	CID	690.0294	0	1.3267964	3	INIIDTPGHVDFTIEVER	Protein9174(pre=?,post=?)	131	110	2.102545E-18	8.7377355E-13	0.0	0.0
SD3.mgf	index=457752	-1	Sludge250111-Plate1-7AB, Cmpd 4908, +MSn(839.8782), 22.54 min	CID	839.8782	0	2.0348043	2	LTGDHETAHYSEYR	Protein2273(pre=R,post=?)	120	117	2.1042615E-18	8.340072E-13	0.0	0.0
SD3.mgf	index=72116	-1	Sludge250111-Plate1-11CD, Cmpd 7772, +MSn(1009.0362), 33.20 min	CID	1009.0362	0	5.746447	2	VLVVGNPC+57.021NTNAYIAAAAAK	Protein2727(pre=K,post=?)	120	101	2.107583E-18	8.932864E-13	0.0	0.0
SD3.mgf	index=397592	-1	Sludge250111-Plate1-5GH, Cmpd 8666, +MSn(665.983), 36.96 min	CID	665.983	0	-3.5742095	3	IDEVFIGSC+57.021MTNIGHFR	Protein10003(pre=?,post=?)	131	113	2.1157088E-18	8.698991E-13	0.0	0.0
SD3.mgf	index=502591	-1	Sludge250111-Plate1-7GH, Cmpd 9105, +MSn(620.679), 36.73 min	CID	620.679	0	5.310178	3	IGAIHSIVFGGFSAQSLR	Protein311(pre=-,post=?)	85	75	2.1465995E-18	8.9208166E-13	0.0	0.0
SD3.mgf	index=295861	-1	Sludge250111-Plate1-3GH, Cmpd 7732, +MSn(841.887), 33.38 min	CID	841.887	0	-3.7698836	2	EM+15.995GAAVGTAYTYFASK	Protein12582(pre=R,post=S)	71	69	2.1587662E-18	8.774824E-13	0.0	0.0
SD3.mgf	index=436928	-1	Sludge250111-Plate1-6EF, Cmpd 11640, +MSn(786.0573), 47.14 min	CID	786.0573	0	0.31058893	3	FDAPLESDIDAVAGAVSTWVHR	Protein13621(pre=R,post=S)	121	96	2.167429E-18	9.349985E-13	0.0	0.0
SD3.mgf	index=244966	-1	Sludge250111-Plate1-2GH, Cmpd 8319, +MSn(876.908), 33.32 min	CID	876.908	0	-1.2528468	2	ATLVPGFVESGTC+57.021DDGK	Protein1686(pre=K,post=V)	91	81	2.1702628E-18	8.9232956E-13	0.0	0.0
SD3.mgf	index=445791	-1	Sludge250111-Plate1-6GH, Cmpd 7140, +MSn(892.9731), 30.43 min	CID	892.9731	0	5.5364213	2	GITINTAHVEYNSPIR	Protein5367(pre=-,post=?)	155	139	2.1703656E-18	8.821972E-13	0.0	0.0
SD3.mgf	index=409806	-1	Sludge250111-Plate1-6AB, Cmpd 8678, +MSn(1117.5284), 36.55 min	CID	1117.5284	0	1.6384887	2	LGSDPISTDDPAFETAEAELR	Protein13794(pre=?,post=?)	161	120	2.1802671E-18	9.326463E-13	0.0	0.0
SD3.mgf	index=145744	-1	Sludge250111-Plate1-12GH, Cmpd 8559, +MSn(1079.4946), 35.03 min	CID	1079.4946	1	0.70806	2	EDGEDVFVHYSNIDVAGYK	Protein6314(pre=?,post=?)	95	73	2.2300454E-18	9.360772E-13	0.0	0.0
SD3.mgf	index=109995	-1	Sludge250111-Plate1-12AB, Cmpd 8333, +MSn(801.9311), 34.74 min	CID	801.9311	0	3.8816366	2	QGVPTEVLAQAGFGTK	Protein13872(pre=R,post=?)	113	109	2.2397148E-18	9.103858E-13	0.0	0.0
SD3.mgf	index=407052	-1	Sludge250111-Plate1-6AB, Cmpd 5646, +MSn(781.3774), 25.81 min	CID	781.3774	0	1.4060228	2	ATIGNTADPVSDASSR	Protein12527(pre=R,post=M)	100	96	2.2439536E-18	9.121088E-13	0.0	0.0
SD3.mgf	index=540497	-1	Sludge250111-Plate1-8EF, Cmpd 10044, +MSn(967.8024), 40.37 min	CID	967.8024	0	2.333437	3	TDFTVHGDDLLITGVANDIVNAGTGDDR	Protein115(pre=T,post=V)	135	99	2.2484384E-18	1.013958E-12	0.0	0.0
SD3.mgf	index=190752	-1	Sludge250111-Plate1-1GH, Cmpd 8735, +MSn(612.9543), 34.63 min	CID	612.9543	0	-0.19915073	3	GIFWPC+57.021PEEGHPGTPR	Protein1350(pre=-,post=?)	71	60	2.2530772E-18	9.158173E-13	0.0	0.0
SD3.mgf	index=436411	-1	Sludge250111-Plate1-6EF, Cmpd 10983, +MSn(831.4162), 44.71 min	CID	831.4162	0	-2.9364343	3	EGIEQFIVEQLHSYQATLSGSR	Protein9251(pre=R,post=?);Protein12697(pre=R,post=?)	131	101	2.287306E-18	9.867118E-13	0.0	0.0
SD3.mgf	index=7163	-1	Sludge250111-Plate1-10AB, Cmpd 8914, +MSn(690.03), 35.81 min	CID	690.03	0	2.2113273	3	INIIDTPGHVDFTIEVER	Protein9174(pre=?,post=?)	122	100	2.2946249E-18	9.535979E-13	0.0	0.0
SD3.mgf	index=421203	-1	Sludge250111-Plate1-6CD, Cmpd 7183, +MSn(1075.1838), 30.92 min	CID	1075.1838	0	1.1353449	3	TLNSSASTNLLGC+57.021ATHPNNQPGC+57.021AVVQANAR	Protein3670(pre=-,post=?)	116	74	2.3137774E-18	1.0608924E-12	0.0	0.0
SD3.mgf	index=144005	-1	Sludge250111-Plate1-12GH, Cmpd 6644, +MSn(945.9805), 28.03 min	CID	945.9805	1	2.8092523	2	ELADTTSEVAGAGVTVNQK	Protein8217(pre=-,post=A)	117	101	2.3159308E-18	9.721281E-13	0.0	0.0
SD3.mgf	index=460378	-1	Sludge250111-Plate1-7AB, Cmpd 7797, +MSn(1093.0018), 32.55 min	CID	1093.0018	0	2.680412	2	SGTNQGSANYSGIDSGIWAGSR	Protein6033(pre=?,post=?)	217	163	2.319384E-18	1.0005498E-12	0.0	0.0
SD3.mgf	index=70937	-1	Sludge250111-Plate1-11CD, Cmpd 6475, +MSn(752.3745), 28.52 min	CID	752.3745	0	0.7301109	2	MGVTVNC+57.021VGPAAATR	Protein4020(pre=K,post=?);Protein9136(pre=K,post=?)	78	75	2.3245705E-18	9.333754E-13	0.0	0.0
SD3.mgf	index=45216	-1	Sludge250111-Plate1-10GH, Cmpd 7766, +MSn(1114.5651), 32.71 min	CID	1114.5651	1	-0.3003792	2	ALEPGAVNVEVTEDQATITGGR	Protein13971(pre=R,post=?)	154	132	2.3302065E-18	1.0052185E-12	0.0	0.0
SD3.mgf	index=168505	-1	Sludge250111-Plate1-1CD, Cmpd 10696, +MSn(1048.1636), 41.92 min	CID	1048.1636	0	2.4456897	3	C+57.021PEALFQPSFLGMESAGIHETTFNSIMK	Protein8346(pre=?,post=?)	87	54	2.3349563E-18	1.0529742E-12	0.0	0.0
SD3.mgf	index=285076	-1	Sludge250111-Plate1-3EF, Cmpd 9168, +MSn(1059.511), 37.94 min	CID	1059.511	0	-4.9541698	2	FEAAEGNVLDAYLHIQDGR	Protein12677(pre=R,post=?)	99	86	2.3375802E-18	9.812155E-13	0.0	0.0
SD3.mgf	index=309431	-1	Sludge250111-Plate1-4AB, Cmpd 8372, +MSn(905.4368), 33.20 min	CID	905.4368	-1	-13.307013	2	VAYVTGGMGGIGTAIC+57.021QR	Protein3379(pre=-,post=?)	126	111	2.3845193E-18	9.909561E-13	0.0	0.0
SD3.mgf	index=502022	-1	Sludge250111-Plate1-7GH, Cmpd 8479, +MSn(659.0373), 34.51 min	CID	659.0373	0	9.0761175	3	VPMAGSTIVHPIIGELGAGR	Protein2020(pre=?,post=?);Protein12209(pre=?,post=V)	125	104	2.3953358E-18	1.0152488E-12	0.0	0.0
SD3.mgf	index=168827	-1	Sludge250111-Plate1-1CD, Cmpd 11069, +MSn(964.4823), 43.28 min	CID	964.4823	0	0.12656565	3	LSGGAQADDFIFALGNYGIADGVDVIHR	Protein6884(pre=-,post=Q);Protein12394(pre=K,post=Q)	121	83	2.4050874E-18	1.0846006E-12	0.0	0.0
SD3.mgf	index=46186	-1	Sludge250111-Plate1-10GH, Cmpd 8844, +MSn(867.8977), 36.45 min	CID	867.8977	0	1.4065077	2	EYYAELSDAEIFER	Protein4111(pre=R,post=?);Protein13819(pre=R,post=Q)	99	98	2.4438846E-18	9.686142E-13	0.0	0.0
SD3.mgf	index=515195	-1	Sludge250111-Plate1-8AB, Cmpd 8474, +MSn(801.4154), 34.81 min	CID	801.4154	-1	-13.58704	2	QGVPTEVLAQAGFGTK	Protein13872(pre=R,post=?)	83	82	2.44867E-18	9.953208E-13	0.0	0.0
SD3.mgf	index=421280	-1	Sludge250111-Plate1-6CD, Cmpd 7267, +MSn(577.7887), 31.21 min	CID	577.7887	0	3.4859927	4	AHVDAGVAQAMEGFNHAEAVKR	Protein4315(pre=?,post=W)	123	94	2.470983E-18	1.0659475E-12	0.0	0.0
SD3.mgf	index=372297	-1	Sludge250111-Plate1-5CD, Cmpd 9050, +MSn(926.4731), 34.94 min	CID	926.4731	0	2.8986862	2	DFALEGDQTTGASVLTVK	Protein6884(pre=R,post=?);Protein12394(pre=R,post=?)	136	122	2.4894838E-18	1.0345773E-12	0.0	0.0
SD3.mgf	index=84687	-1	Sludge250111-Plate1-11EF, Cmpd 7905, +MSn(907.5093), 34.19 min	CID	907.5093	0	11.36634	2	AILVSDPALAGSDALTTAK	Protein9778(pre=-,post=?)	110	94	2.499138E-18	1.0490308E-12	0.0	0.0
SD3.mgf	index=6576	-1	Sludge250111-Plate1-10AB, Cmpd 8268, +MSn(582.9316), 33.54 min	CID	582.9316	0	4.2928743	3	AHYM+15.995NLMFGAGESFR	Protein179(pre=R,post=?)	61	59	2.500266E-18	1.0039218E-12	0.0	0.0
SD3.mgf	index=435945	-1	Sludge250111-Plate1-6EF, Cmpd 10110, +MSn(818.1071), 41.54 min	CID	818.1071	0	9.773395	3	LAPQGSPGSLTTTDVLADFVAHVR	Protein2112(pre=-,post=?)	137	108	2.5124656E-18	1.1014097E-12	0.0	0.0
SD3.mgf	index=332815	-1	Sludge250111-Plate1-4EF, Cmpd 5733, +MSn(561.9229), 23.78 min	CID	561.9229	0	-0.10861837	3	AANESVM+15.995HAGQYAYR	Protein1863(pre=?,post=?)	113	100	2.517518E-18	1.010849E-12	0.0	0.0
SD3.mgf	index=422932	-1	Sludge250111-Plate1-6CD, Cmpd 9086, +MSn(1110.0311), 37.60 min	CID	1110.0311	0	-2.9691858	2	QGGYGYNTPIQYAIDTAATSK	Protein9311(pre=?,post=?)	122	92	2.519005E-18	1.0775472E-12	0.0	0.0
SD3.mgf	index=59249	-1	Sludge250111-Plate1-11AB, Cmpd 8293, +MSn(1041.0112), 34.41 min	CID	1041.0112	0	11.022682	2	YPGTVTVTDDGLDVDGDTLK	Protein352(pre=-,post=?)	135	115	2.5586994E-18	1.0844894E-12	0.0	0.0
SD3.mgf	index=409557	-1	Sludge250111-Plate1-6AB, Cmpd 8404, +MSn(895.9515), 35.59 min	CID	895.9515	0	2.1118262	2	SYELPDGQVITIGNER	Protein13085(pre=K,post=?)	115	110	2.573644E-18	1.0461194E-12	0.0	0.0
SD3.mgf	index=444203	-1	Sludge250111-Plate1-6GH, Cmpd 5382, +MSn(745.3675), 24.30 min	CID	745.3675	0	3.76677	3	SLVVHPGSTTHSQLNDEEQR	Protein8953(pre=R,post=S)	126	103	2.5771827E-18	1.0923235E-12	0.0	0.0
SD3.mgf	index=489673	-1	Sludge250111-Plate1-7EF, Cmpd 9044, +MSn(750.8835), 34.49 min	CID	750.8835	0	2.844964	2	NSLVEVWQANAGGR	Protein11781(pre=R,post=?)	99	98	2.5829627E-18	1.0237365E-12	0.0	0.0
SD3.mgf	index=449069	-1	Sludge250111-Plate1-6GH, Cmpd 10964, +MSn(1043.028), 43.91 min	CID	1043.028	0	3.1599429	2	ADLVDDPELIELVEMEVR	Protein11089(pre=K,post=?)	134	124	2.583201E-18	1.0735242E-12	0.0	0.0
SD3.mgf	index=563614	-1	Sludge250111-Plate1-9AB, Cmpd 9534, +MSn(1004.5251), 38.75 min	CID	1004.5251	0	9.721728	2	YGGTEITVDGDDLLILSAR	Protein134(pre=K,post=?)	90	82	2.5849177E-18	1.0850373E-12	0.0	0.0
SD3.mgf	index=31164	-1	Sludge250111-Plate1-10EF, Cmpd 7083, +MSn(691.8743), 29.64 min	CID	691.8743	0	1.9407803	2	VGAPVIGLNDSGGAR	Protein9532(pre=-,post=?)	93	93	2.6142917E-18	1.0497061E-12	0.0	0.0
SD3.mgf	index=216450	-1	Sludge250111-Plate1-2CD, Cmpd 7808, +MSn(623.3188), 30.86 min	CID	623.3188	0	-0.97919554	3	KIELIAYDDEYKPDR	Protein12513(pre=R,post=?)	83	83	2.6630263E-18	1.0692743E-12	0.0	0.0
SD3.mgf	index=18463	-1	Sludge250111-Plate1-10CD, Cmpd 7219, +MSn(1032.04), 30.78 min	CID	1032.04	0	3.430149	2	LVSPATTTTVEVPAQYETR	Protein276(pre=?,post=?)	158	130	2.6681387E-18	1.1199699E-12	0.0	0.0
SD3.mgf	index=45870	-1	Sludge250111-Plate1-10GH, Cmpd 8486, +MSn(841.4677), 35.23 min	CID	841.4677	0	2.9739096	2	LLDQGQAGDNVGLLLR	Protein5497(pre=-,post=?)	158	152	2.6721625E-18	1.0861646E-12	0.0	0.0
SD3.mgf	index=21453	-1	Sludge250111-Plate1-10CD, Cmpd 10538, +MSn(1046.4994), 42.58 min	CID	1046.4994	0	-0.4665851	3	FYGAGDGTDSVLLLGFESADHPVDAWLER	Protein8875(pre=?,post=?)	123	84	2.6824386E-18	1.217127E-12	0.0	0.0
SD3.mgf	index=296138	-1	Sludge250111-Plate1-3GH, Cmpd 8039, +MSn(685.3535), 34.46 min	CID	685.3535	0	-4.5418587	3	VQIIDTPGHVDFTVEVER	Protein10190(pre=?,post=?)	115	92	2.6882239E-18	1.1171694E-12	0.0	0.0
SD3.mgf	index=515076	-1	Sludge250111-Plate1-8AB, Cmpd 8343, +MSn(801.933), 34.33 min	CID	801.933	0	6.2410626	2	QGVPTEVLAQAGFGTK	Protein13872(pre=R,post=?)	104	98	2.7504006E-18	1.1179663E-12	0.0	0.0
SD3.mgf	index=395950	-1	Sludge250111-Plate1-5GH, Cmpd 6859, +MSn(819.9318), 30.50 min	CID	819.9318	0	7.1462245	2	LLLPDTVGTGGDSHTR	Protein12920(pre=R,post=?)	115	108	2.7506251E-18	1.1180576E-12	0.0	0.0
SD3.mgf	index=19123	-1	Sludge250111-Plate1-10CD, Cmpd 7945, +MSn(852.4108), 33.32 min	CID	852.4108	0	-0.78763217	2	LVDSDITLPEEDMAR	Protein13788(pre=K,post=G)	111	107	2.7629795E-18	1.1094081E-12	0.0	0.0
SD3.mgf	index=246163	-1	Sludge250111-Plate1-2GH, Cmpd 9655, +MSn(938.9673), 38.14 min	CID	938.9673	0	-0.7800286	2	AILDDVYADQVAELADR	Protein9756(pre=?,post=F)	165	147	2.7681911E-18	1.138175E-12	0.0	0.0
SD3.mgf	index=134180	-1	Sludge250111-Plate1-12EF, Cmpd 8983, +MSn(945.9797), 36.98 min	CID	945.9797	0	2.2582254	2	AAPSISEVMTTEVITADR	Protein13022(pre=?,post=S)	127	113	2.8353466E-18	1.1783106E-12	0.0	0.0
SD3.mgf	index=71848	-1	Sludge250111-Plate1-11CD, Cmpd 7477, +MSn(628.5663), 32.13 min	CID	628.5663	0	2.3304577	4	VTIWGNHSSTQYPDLSHATIGAR	Protein12065(pre=K,post=?)	89	64	2.8414612E-18	1.2359333E-12	0.0	0.0
SD3.mgf	index=133328	-1	Sludge250111-Plate1-12EF, Cmpd 8044, +MSn(995.0159), 33.55 min	CID	995.0159	0	5.5820518	2	SASVLALTTVNEGDNADLAK	Protein4662(pre=-,post=?)	111	96	2.8422503E-18	1.2046707E-12	0.0	0.0
SD3.mgf	index=526083	-1	Sludge250111-Plate1-8CD, Cmpd 7068, +MSn(659.3069), 30.37 min	CID	659.3069	0	-4.2584195	3	NKYEIDHDTGDVWLDR	Protein12998(pre=?,post=?)	100	86	2.8676788E-18	1.1656369E-12	0.0	0.0
SD3.mgf	index=109846	-1	Sludge250111-Plate1-12AB, Cmpd 8169, +MSn(685.3557), 34.14 min	CID	685.3557	0	-1.3358408	3	VQIIDTPGHVDFTVEVER	Protein10190(pre=?,post=?)	116	92	2.874653E-18	1.1946454E-12	0.0	0.0
SD3.mgf	index=433176	-1	Sludge250111-Plate1-6EF, Cmpd 7046, +MSn(923.4408), 30.84 min	CID	923.4408	0	1.6523869	2	QSSAPTELGGVEIDADEK	Protein6966(pre=?,post=?)	96	83	2.8768692E-18	1.1955664E-12	0.0	0.0
SD3.mgf	index=256272	-1	Sludge250111-Plate1-3AB, Cmpd 6563, +MSn(739.0416), 30.52 min	CID	739.0416	0	0.16517383	3	ISPDTNTGLASAGHQYVGLTGR	Protein73(pre=R,post=F)	91	74	2.877707E-18	1.2414025E-12	0.0	0.0
SD3.mgf	index=156540	-1	Sludge250111-Plate1-1AB, Cmpd 8638, +MSn(786.9424), 35.78 min	CID	786.9424	0	-4.343334	2	ALGSVEILDSTGAVIK	Protein2393(pre=K,post=?)	86	85	2.8782312E-18	1.1699261E-12	0.0	0.0
SD3.mgf	index=596926	-1	Sludge250111-Plate1-9GH, Cmpd 7023, +MSn(793.3996), 29.38 min	CID	793.3996	0	3.9233763	2	LTEAYGDLGPEPAPR	Protein11818(pre=K,post=?)	135	135	2.881005E-18	1.1567984E-12	0.0	0.0
SD3.mgf	index=154692	-1	Sludge250111-Plate1-1AB, Cmpd 6603, +MSn(945.4772), 28.43 min	CID	945.4772	0	1.032879	2	ELADTTSEVAGAGVTVNQK	Protein8217(pre=-,post=A)	109	97	2.8833572E-18	1.2103094E-12	0.0	0.0
SD3.mgf	index=372163	-1	Sludge250111-Plate1-5CD, Cmpd 8902, +MSn(661.6967), 34.39 min	CID	661.6967	0	4.888764	3	ISILNAAGTPVYVETHAAR	Protein6766(pre=R,post=?);Protein12962(pre=R,post=?)	102	92	2.8963107E-18	1.2157467E-12	0.0	0.0
SD3.mgf	index=309805	-1	Sludge250111-Plate1-4AB, Cmpd 8783, +MSn(801.9362), 34.69 min	CID	801.9362	0	10.27492	2	QGVPTEVLAQAGFGTK	Protein13872(pre=R,post=?)	88	83	2.9031684E-18	1.1800624E-12	0.0	0.0
SD3.mgf	index=83025	-1	Sludge250111-Plate1-11EF, Cmpd 6077, +MSn(791.3469), 27.57 min	CID	791.3469	0	-8.252648	2	TATSEDAQAMC+57.021AAVR	Protein12594(pre=R,post=S)	87	83	2.9083658E-18	1.1677845E-12	0.0	0.0
SD3.mgf	index=232344	-1	Sludge250111-Plate1-2EF, Cmpd 9777, +MSn(1063.0493), 37.83 min	CID	1063.0493	0	6.660204	2	TSDLAGDGTTTATVLAQAIYR	Protein7110(pre=?,post=?)	209	166	2.9461258E-18	1.2602554E-12	0.0	0.0
SD3.mgf	index=232973	-1	Sludge250111-Plate1-2EF, Cmpd 10471, +MSn(842.1111), 40.35 min	CID	842.1111	0	7.3928866	3	TNDIAGDGTTTATVLAQAIVHEGLR	Protein4401(pre=L,post=N)	149	110	2.9512874E-18	1.3036987E-12	0.0	0.0
SD3.mgf	index=131394	-1	Sludge250111-Plate1-12EF, Cmpd 5917, +MSn(840.4157), 25.80 min	CID	840.4157	0	4.2122655	2	KSTPYAAQMAAEQAGR	Protein11904(pre=?,post=?)	169	152	2.95641E-18	1.2017038E-12	0.0	0.0
SD3.mgf	index=286229	-1	Sludge250111-Plate1-3EF, Cmpd 10440, +MSn(1078.5718), 42.60 min	CID	1078.5718	0	8.941121	2	IAGLPNC+57.021PVNALLEFESGVR	Protein7830(pre=R,post=G);Protein11779(pre=R,post=G)	120	89	2.9649075E-18	1.2566583E-12	0.0	0.0
SD3.mgf	index=383314	-1	Sludge250111-Plate1-5EF, Cmpd 6536, +MSn(868.4058), 25.56 min	CID	868.4058	0	-2.8816414	2	EGGTLTTNASGEVTADGR	Protein12394(pre=-,post=D)	142	130	2.9689175E-18	1.2338197E-12	0.0	0.0
SD3.mgf	index=515862	-1	Sludge250111-Plate1-8AB, Cmpd 9207, +MSn(698.0443), 37.47 min	CID	698.0443	0	10.667473	3	EQIIFPEIEYDKIDAIR	Protein11782(pre=K,post=?)	110	99	2.9767612E-18	1.223931E-12	0.0	0.0
SD3.mgf	index=409158	-1	Sludge250111-Plate1-6AB, Cmpd 7965, +MSn(926.9562), 34.05 min	CID	926.9562	0	2.8971753	2	SNESVQLIYPSEEMVK	Protein6705(pre=-,post=?)	69	61	2.9931994E-18	1.2166577E-12	0.0	0.0
SD3.mgf	index=97081	-1	Sludge250111-Plate1-11GH, Cmpd 7745, +MSn(841.8887), 33.18 min	CID	841.8887	0	-1.8124441	2	EM+15.995GAAVGTAYTYFASK	Protein12582(pre=R,post=S)	96	91	3.0028387E-18	1.2205759E-12	0.0	0.0
SD3.mgf	index=230312	-1	Sludge250111-Plate1-2EF, Cmpd 7541, +MSn(691.8788), 30.01 min	CID	691.8788	0	8.380642	2	VGAPVIGLNDSGGAR	Protein9532(pre=-,post=?)	115	113	3.0207834E-18	1.2129231E-12	0.0	0.0
SD3.mgf	index=177829	-1	Sludge250111-Plate1-1EF, Cmpd 7659, +MSn(835.4402), 31.55 min	CID	835.4402	0	13.588877	2	LNANIAIGAGDGDDVVR	Protein1540(pre=-,post=?)	119	115	3.0232413E-18	1.2430419E-12	0.0	0.0
SD3.mgf	index=310577	-1	Sludge250111-Plate1-4AB, Cmpd 9635, +MSn(798.4597), 37.80 min	CID	798.4597	0	0.38220575	2	TPSQVQVAVIDLAVR	Protein8459(pre=R,post=?);Protein12854(pre=R,post=?)	128	128	3.0245921E-18	1.2144524E-12	0.0	0.0
SD3.mgf	index=98125	-1	Sludge250111-Plate1-11GH, Cmpd 8895, +MSn(798.4661), 37.29 min	CID	798.4661	0	8.408526	2	TPSQVQVAVIDLAVR	Protein8459(pre=R,post=?);Protein12854(pre=R,post=?)	120	120	3.0245921E-18	1.2144524E-12	0.0	0.0
SD3.mgf	index=433941	-1	Sludge250111-Plate1-6EF, Cmpd 7888, +MSn(811.8815), 33.77 min	CID	811.8815	0	-0.075177416	2	SFGSDAGPTTLWNGGR	Protein6142(pre=K,post=?)	149	136	3.0348611E-18	1.2335921E-12	0.0	0.0
SD3.mgf	index=296000	-1	Sludge250111-Plate1-3GH, Cmpd 7886, +MSn(945.4805), 33.92 min	CID	945.4805	0	4.5834007	2	ITDEGTAAELLASESVQR	Protein4711(pre=K,post=?);Protein11984(pre=K,post=?)	213	179	3.0429613E-18	1.2645909E-12	0.0	0.0
SD3.mgf	index=489614	-1	Sludge250111-Plate1-7EF, Cmpd 8979, +MSn(670.3154), 34.25 min	CID	670.3154	0	0.8194901	3	FSSNFSNWHFGTGPAPAGK	Protein7631(pre=?,post=?)	107	81	3.0841994E-18	1.2946143E-12	0.0	0.0
SD3.mgf	index=408934	-1	Sludge250111-Plate1-6AB, Cmpd 7718, +MSn(1048.5402), 33.20 min	CID	1048.5402	0	5.3553166	2	AGTASLDPNTQEANLEPLVR	Protein13061(pre=?,post=T);Protein13061(pre=P,post=T)	155	132	3.09991E-18	1.3138783E-12	0.0	0.0
SD3.mgf	index=46518	-1	Sludge250111-Plate1-10GH, Cmpd 9209, +MSn(873.4261), 37.76 min	CID	873.4261	1	6.6653085	3	ATQQDPWQEFASAHQVGELVYGR	Protein5590(pre=?,post=?)	119	79	3.1024968E-18	1.3494745E-12	0.0	0.0
SD3.mgf	index=421892	-1	Sludge250111-Plate1-6CD, Cmpd 7941, +MSn(852.4105), 33.61 min	CID	852.4105	0	-1.1456468	2	LVDSDITLPEEDMAR	Protein13788(pre=K,post=G)	88	86	3.1211042E-18	1.2532046E-12	0.0	0.0
SD3.mgf	index=6634	-1	Sludge250111-Plate1-10AB, Cmpd 8332, +MSn(926.9565), 33.76 min	CID	926.9565	0	3.2264	2	SNESVQLIYPSEEMVK	Protein6705(pre=-,post=?)	84	70	3.1645089E-18	1.2862906E-12	0.0	0.0
SD3.mgf	index=85555	-1	Sludge250111-Plate1-11EF, Cmpd 8860, +MSn(706.6814), 37.62 min	CID	706.6814	0	2.1592224	3	FEAAEGNVLDAYLHIQDGR	Protein12677(pre=R,post=?)	113	102	3.1656727E-18	1.3288134E-12	0.0	0.0
SD3.mgf	index=135118	-1	Sludge250111-Plate1-12EF, Cmpd 10015, +MSn(721.4063), 40.78 min	CID	721.4063	0	3.553456	3	VLADLAVHEPAAFAALVEVAR	Protein14072(pre=K,post=?)	88	77	3.1719777E-18	1.3568674E-12	0.0	0.0
SD3.mgf	index=57479	-1	Sludge250111-Plate1-11AB, Cmpd 6346, +MSn(609.8133), 27.61 min	CID	609.8133	-1	5.276651	4	TVAIIGYGSQGHAHAQNLNDSGVK	Protein5842(pre=?,post=?)	129	92	3.1830373E-18	1.3953735E-12	0.0	0.0
SD3.mgf	index=370651	-1	Sludge250111-Plate1-5CD, Cmpd 7238, +MSn(888.4632), 28.24 min	CID	888.4632	0	3.2287905	2	IAITAANDASTAATNAATK	Protein3857(pre=?,post=?)	107	91	3.2122703E-18	1.3483729E-12	0.0	0.0
SD3.mgf	index=47595	-1	Sludge250111-Plate1-10GH, Cmpd 10435, +MSn(1148.0736), 42.23 min	CID	1148.0736	0	9.888435	2	ATGEAFPETMDQLLSVTDTIR	Protein1686(pre=K,post=?)	98	77	3.2513912E-18	1.3908379E-12	0.0	0.0
SD3.mgf	index=502019	-1	Sludge250111-Plate1-7GH, Cmpd 8476, +MSn(801.9359), 34.50 min	CID	801.9359	0	9.894368	2	QGVPTEVLAQAGFGTK	Protein13872(pre=R,post=?)	91	88	3.2705284E-18	1.3293847E-12	0.0	0.0
SD3.mgf	index=396443	-1	Sludge250111-Plate1-5GH, Cmpd 7401, +MSn(813.4028), 32.46 min	CID	813.4028	0	-4.8773694	3	GITITSAATTAHWTDTVNGVEHR	Protein11019(pre=-,post=?)	117	85	3.2777208E-18	1.4256905E-12	0.0	0.0
SD3.mgf	index=30764	-1	Sludge250111-Plate1-10EF, Cmpd 6643, +MSn(560.2979), 28.14 min	CID	560.2979	0	7.8432665	3	FEVVQHDAGIHIASR	Protein10566(pre=K,post=?)	114	109	3.2840216E-18	1.31862E-12	0.0	0.0
SD3.mgf	index=322008	-1	Sludge250111-Plate1-4CD, Cmpd 7355, +MSn(659.3058), 31.18 min	CID	659.3058	0	-5.9247575	3	NKYEIDHDTGDVWLDR	Protein12998(pre=?,post=?)	110	94	3.3040665E-18	1.3430172E-12	0.0	0.0
SD3.mgf	index=574677	-1	Sludge250111-Plate1-9CD, Cmpd 8598, +MSn(732.8846), 35.89 min	CID	732.8846	0	10.743328	4	LTSGFEVSSYIGGEGHNLQEHSVVLIR	Protein7490(pre=?,post=?)	132	90	3.306986E-18	1.4817314E-12	0.0	0.0
SD3.mgf	index=458624	-1	Sludge250111-Plate1-7AB, Cmpd 5868, +MSn(813.8997), 25.93 min	CID	813.8997	0	3.149632	2	SPTGSTPHQFTDVPR	Protein10663(pre=?,post=?)	150	134	3.3106016E-18	1.3292926E-12	0.0	0.0
SD3.mgf	index=83963	-1	Sludge250111-Plate1-11EF, Cmpd 7109, +MSn(794.9178), 31.32 min	CID	794.9178	0	6.680054	2	IVVGIDGSEASSDALR	Protein4179(pre=-,post=?)	115	115	3.3395755E-18	1.3574506E-12	0.0	0.0
SD3.mgf	index=215921	-1	Sludge250111-Plate1-2CD, Cmpd 7226, +MSn(791.3448), 28.87 min	CID	791.3448	0	-5.861724	2	TLATEEDTSWEDGK	Protein2325(pre=-,post=?);Protein12634(pre=R,post=?)	85	84	3.348288E-18	1.3270671E-12	0.0	0.0
SD3.mgf	index=59499	-1	Sludge250111-Plate1-11AB, Cmpd 8568, +MSn(863.4018), 35.37 min	CID	863.4018	0	-5.443215	3	GFVETDINPHVDEWETAGTFPAR	Protein2241(pre=-,post=?)	105	71	3.36237E-18	1.4625099E-12	0.0	0.0
SD3.mgf	index=410634	-1	Sludge250111-Plate1-6AB, Cmpd 9597, +MSn(1175.0526), 39.82 min	CID	1175.0526	0	11.427478	2	YIGVFTPEPWQGYGFDEESK	Protein8538(pre=?,post=?)	102	70	3.3696178E-18	1.4281923E-12	0.0	0.0
SD3.mgf	index=322000	-1	Sludge250111-Plate1-4CD, Cmpd 7346, +MSn(659.3107), 31.15 min	CID	659.3107	0	1.5737637	3	NKYEIDHDTGDVWLDR	Protein12998(pre=?,post=?)	100	85	3.3757826E-18	1.3721678E-12	0.0	0.0
SD3.mgf	index=370223	-1	Sludge250111-Plate1-5CD, Cmpd 6767, +MSn(868.4117), 26.49 min	CID	868.4117	0	3.8656166	2	EGGTLTTNASGEVTADGR	Protein12394(pre=-,post=D)	120	106	3.3767237E-18	1.4032954E-12	0.0	0.0
SD3.mgf	index=6802	-1	Sludge250111-Plate1-10AB, Cmpd 8517, +MSn(1033.5089), 34.41 min	CID	1033.5089	0	3.3071606	2	ELGTEASPGTFVATVSGDTAR	Protein1184(pre=?,post=A)	174	153	3.396621E-18	1.4529624E-12	0.0	0.0
SD3.mgf	index=334365	-1	Sludge250111-Plate1-4EF, Cmpd 7438, +MSn(805.3679), 30.04 min	CID	805.3679	0	0.68206936	2	AAEDNQEAMQAYIR	Protein1671(pre=-,post=D)	88	88	3.4029973E-18	1.3487508E-12	0.0	0.0
SD3.mgf	index=421661	-1	Sludge250111-Plate1-6CD, Cmpd 7686, +MSn(904.447), 32.71 min	CID	904.447	0	0.3374171	2	GSFDPANAATAYSPPTIK	Protein6245(pre=-,post=?)	107	93	3.407032E-18	1.4158911E-12	0.0	0.0
SD3.mgf	index=68267	-1	Sludge250111-Plate1-11CD, Cmpd 3538, +MSn(426.9442), 17.73 min	CID	426.9442	0	2.5017738	4	GTAM+15.995NPVDHPHGGGEGR	Protein5229(pre=R,post=?);Protein13167(pre=R,post=?)	103	95	3.4307698E-18	1.4106022E-12	0.0	0.0
SD3.mgf	index=538819	-1	Sludge250111-Plate1-8EF, Cmpd 8197, +MSn(985.1743), 33.62 min	CID	985.1743	1	5.7230754	3	LSSGM+15.995EVTAYIPGEGHNLQEHSIVLVR	Protein3750(pre=?,post=?)	135	85	3.4652155E-18	1.5526279E-12	0.0	0.0
SD3.mgf	index=599184	-1	Sludge250111-Plate1-9GH, Cmpd 9511, +MSn(1050.5452), 38.33 min	CID	1050.5452	1	1.4250984	2	LNPADFSPLGVDEGANLTLR	Protein1236(pre=R,post=T);Protein10755(pre=R,post=T);Protein11555(pre=R,post=T);Protein11761(pre=R,post=T)	166	139	3.480876E-18	1.4753485E-12	0.0	0.0
SD3.mgf	index=231138	-1	Sludge250111-Plate1-2EF, Cmpd 8450, +MSn(717.3663), 33.21 min	CID	717.3663	-1	11.264185	2	WTAFNPASGVTAGR	Protein12655(pre=R,post=D)	93	92	3.4870576E-18	1.3820674E-12	0.0	0.0
SD3.mgf	index=20161	-1	Sludge250111-Plate1-10CD, Cmpd 9087, +MSn(1031.0543), 37.30 min	CID	1031.0543	0	9.234792	2	TSDIAGDGTTTATVLAQAIVR	Protein10606(pre=?,post=?)	227	182	3.5393495E-18	1.514017E-12	0.0	0.0
SD3.mgf	index=72306	-1	Sludge250111-Plate1-11CD, Cmpd 7981, +MSn(757.3777), 33.93 min	CID	757.3777	0	0.88646305	2	VPMGASSFGATFVSR	Protein12655(pre=K,post=?)	116	113	3.553134E-18	1.4266757E-12	0.0	0.0
SD3.mgf	index=270010	-1	Sludge250111-Plate1-3CD, Cmpd 7213, +MSn(656.0229), 30.61 min	CID	656.0229	0	1.8607665	3	NTPGVTGFVGAGNKPSPLPR	Protein13355(pre=R,post=?)	89	69	3.586643E-18	1.5201772E-12	0.0	0.0
SD3.mgf	index=595908	-1	Sludge250111-Plate1-9GH, Cmpd 5903, +MSn(781.3798), 25.33 min	CID	781.3798	0	4.5305176	2	ATIGNTADPVSDASSR	Protein12527(pre=R,post=M)	106	101	3.599069E-18	1.462928E-12	0.0	0.0
SD3.mgf	index=59563	-1	Sludge250111-Plate1-11AB, Cmpd 8639, +MSn(895.9537), 35.62 min	CID	895.9537	0	4.5642695	2	SYELPDGQVITIGNER	Protein13085(pre=K,post=?)	147	137	3.6267238E-18	1.4741689E-12	0.0	0.0
SD3.mgf	index=489007	-1	Sludge250111-Plate1-7EF, Cmpd 8311, +MSn(867.9049), 31.81 min	CID	867.9049	0	5.4853573	2	AQDAGADFVGAEDIAER	Protein10384(pre=K,post=?)	119	100	3.652227E-18	1.501657E-12	0.0	0.0
SD3.mgf	index=229145	-1	Sludge250111-Plate1-2EF, Cmpd 6258, +MSn(917.4436), 25.42 min	CID	917.4436	0	-1.3970739	2	IVTEDGSVASTGQEGEVR	Protein13386(pre=-,post=?)	135	126	3.678167E-18	1.528569E-12	0.0	0.0
SD3.mgf	index=419811	-1	Sludge250111-Plate1-6CD, Cmpd 5651, +MSn(917.4348), 25.41 min	CID	917.4348	0	-10.977009	2	IVTEDGSVASTGQEGEVR	Protein13386(pre=-,post=?)	149	134	3.679271E-18	1.5290277E-12	0.0	0.0
SD3.mgf	index=72026	-1	Sludge250111-Plate1-11CD, Cmpd 7673, +MSn(1109.9928), 32.84 min	CID	1109.9928	0	0.32992202	2	TGAYTEFDEPNPINTYGDSK	Protein12197(pre=K,post=?)	102	79	3.6804214E-18	1.5599246E-12	0.0	0.0
SD3.mgf	index=247666	-1	Sludge250111-Plate1-2GH, Cmpd 11458, +MSn(1083.4979), 44.75 min	CID	1083.4979	0	5.63319	2	C+57.021DMVDDAELLELVEMEVR	Protein7585(pre=?,post=?)	127	105	3.7114647E-18	1.5424067E-12	0.0	0.0
SD3.mgf	index=335704	-1	Sludge250111-Plate1-4EF, Cmpd 8912, +MSn(895.9503), 35.42 min	CID	895.9503	0	0.8174811	2	SYELPDGQVITIGNER	Protein13085(pre=K,post=?)	112	107	3.727583E-18	1.5151656E-12	0.0	0.0
SD3.mgf	index=218038	-1	Sludge250111-Plate1-2CD, Cmpd 9556, +MSn(974.5063), 36.65 min	CID	974.5063	0	4.572148	2	FLSQPFHVAEVFTGSPGK	Protein907(pre=?,post=?)	102	86	3.746317E-18	1.5568907E-12	0.0	0.0
SD3.mgf	index=44479	-1	Sludge250111-Plate1-10GH, Cmpd 6952, +MSn(810.4086), 29.94 min	CID	810.4086	0	4.6694927	2	AAVPSGASTGAFEAVER	Protein1366(pre=R,post=?)	112	106	3.7495907E-18	1.5416892E-12	0.0	0.0
SD3.mgf	index=271293	-1	Sludge250111-Plate1-3CD, Cmpd 8627, +MSn(841.4745), 35.72 min	CID	841.4745	0	11.025226	2	LLDQGQAGDNVGILLR	Protein7545(pre=-,post=?)	124	109	3.7626788E-18	1.5294311E-12	0.0	0.0
SD3.mgf	index=461662	-1	Sludge250111-Plate1-7AB, Cmpd 9213, +MSn(997.5), 37.51 min	CID	997.5	0	3.0594156	2	LFGAEPANFLDVGGGATTEK	Protein2048(pre=?,post=?)	125	102	3.7800384E-18	1.6021465E-12	0.0	0.0
SD3.mgf	index=47570	-1	Sludge250111-Plate1-10GH, Cmpd 10404, +MSn(966.4846), 42.12 min	CID	966.4846	0	4.2311826	2	LYPNFDDAEFVALVYR	Protein10296(pre=R,post=?)	97	86	3.791821E-18	1.5412768E-12	0.0	0.0
SD3.mgf	index=219673	-1	Sludge250111-Plate1-2CD, Cmpd 11371, +MSn(870.4803), 43.14 min	CID	870.4803	0	6.170303	2	EELLPALDTLAGDLAAK	Protein10232(pre=R,post=A);Protein13096(pre=R,post=A)	74	68	3.7924473E-18	1.5593103E-12	0.0	0.0
SD3.mgf	index=447078	-1	Sludge250111-Plate1-6GH, Cmpd 8560, +MSn(771.8735), 35.26 min	CID	771.8735	0	3.083897	4	VPQITPDHIDDLIMGC+57.021GQPAGESGHNIGR	Protein13777(pre=K,post=A)	134	73	3.809271E-18	1.7284148E-12	0.0	0.0
SD3.mgf	index=283406	-1	Sludge250111-Plate1-3EF, Cmpd 7325, +MSn(794.9162), 31.32 min	CID	794.9162	0	4.6837163	2	IVVGIDGSEASSDALR	Protein4179(pre=-,post=?)	126	124	3.8236387E-18	1.5542097E-12	0.0	0.0
SD3.mgf	index=550709	-1	Sludge250111-Plate1-8GH, Cmpd 7884, +MSn(1002.5439), 32.49 min	CID	1002.5439	0	2.191695	2	VEAPAAAPAAATAPVAAAVDAAK	Protein1471(pre=?,post=?)	131	106	3.8420703E-18	1.6711622E-12	0.0	0.0
SD3.mgf	index=372794	-1	Sludge250111-Plate1-5CD, Cmpd 9596, +MSn(916.463), 36.95 min	CID	916.463	-1	8.818418	2	EALGSMGTDTPIAVLSDR	Protein9084(pre=-,post=?)	123	110	3.857096E-18	1.6029281E-12	0.0	0.0
SD3.mgf	index=156708	-1	Sludge250111-Plate1-1AB, Cmpd 8826, +MSn(1076.5331), 36.46 min	CID	1076.5331	0	-0.113392055	2	VNLDNM+15.995ENVIATGLGAVDYK	Protein1731(pre=?,post=?)	133	107	3.885959E-18	1.6470403E-12	0.0	0.0
SD3.mgf	index=394743	-1	Sludge250111-Plate1-5GH, Cmpd 5531, +MSn(781.3773), 25.68 min	CID	781.3773	0	1.3279103	2	ATIGNTADPVSDASSR	Protein12527(pre=R,post=M)	118	113	3.8863323E-18	1.5796931E-12	0.0	0.0
SD3.mgf	index=573662	-1	Sludge250111-Plate1-9CD, Cmpd 7481, +MSn(720.9255), 31.81 min	CID	720.9255	0	1.1006101	2	LVAEVGVGTVAAGVAK	Protein7700(pre=-,post=?)	76	76	3.9011827E-18	1.5857294E-12	0.0	0.0
SD3.mgf	index=20323	-1	Sludge250111-Plate1-10CD, Cmpd 9265, +MSn(851.4346), 37.94 min	CID	851.4346	0	3.6559525	2	VISADFPTIPMYYGK	Protein2675(pre=-,post=?)	88	74	3.9125895E-18	1.5710063E-12	0.0	0.0
SD3.mgf	index=31063	-1	Sludge250111-Plate1-10EF, Cmpd 6971, +MSn(814.4286), 29.26 min	CID	814.4286	0	6.145307	2	LAAADSGAQDQGAALLR	Protein10930(pre=K,post=G)	137	129	3.9364016E-18	1.6184988E-12	0.0	0.0
SD3.mgf	index=57053	-1	Sludge250111-Plate1-11AB, Cmpd 5878, +MSn(542.9347), 25.99 min	CID	542.9347	0	1.5738422	3	SPTGSTPHQFTDVPR	Protein10663(pre=?,post=?)	130	117	3.946422E-18	1.584591E-12	0.0	0.0
SD3.mgf	index=120186	-1	Sludge250111-Plate1-12CD, Cmpd 5762, +MSn(813.8973), 26.09 min	CID	813.8973	0	0.14998248	2	SPTGSTPHQFTDVPR	Protein10663(pre=?,post=?)	132	119	3.987979E-18	1.6012774E-12	0.0	0.0
SD3.mgf	index=420317	-1	Sludge250111-Plate1-6CD, Cmpd 6208, +MSn(484.9877), 27.44 min	CID	484.9877	0	1.5101888	4	SPLTGTVTDSHHGGWSAAR	Protein9808(pre=?,post=?)	112	92	3.99777E-18	1.6780919E-12	0.0	0.0
SD3.mgf	index=446730	-1	Sludge250111-Plate1-6GH, Cmpd 8176, +MSn(820.4482), 33.94 min	CID	820.4482	0	7.811269	2	LLDQGQAGDNVGALLR	Protein3465(pre=-,post=?)	129	122	4.01351E-18	1.6313875E-12	0.0	0.0
SD3.mgf	index=71377	-1	Sludge250111-Plate1-11CD, Cmpd 6959, +MSn(959.5248), 30.26 min	CID	959.5248	0	5.661302	2	LGAGTVM+15.995TTITPVGTAANVK	Protein12655(pre=K,post=V)	101	84	4.0404336E-18	1.7125135E-12	0.0	0.0
SD3.mgf	index=446753	-1	Sludge250111-Plate1-6GH, Cmpd 8201, +MSn(757.3737), 34.02 min	CID	757.3737	0	-4.3517275	2	VPMGASSFGATFVSR	Protein12655(pre=K,post=?)	75	73	4.0499888E-18	1.6261759E-12	0.0	0.0
SD3.mgf	index=214937	-1	Sludge250111-Plate1-2CD, Cmpd 6143, +MSn(745.3654), 25.09 min	CID	745.3654	0	0.9826356	3	SLVVHPGSTTHSQLNDEEQR	Protein8953(pre=R,post=S)	89	75	4.05399E-18	1.7182592E-12	0.0	0.0
SD3.mgf	index=268978	-1	Sludge250111-Plate1-3CD, Cmpd 6058, +MSn(813.8998), 26.37 min	CID	813.8998	0	3.2246232	2	SPTGSTPHQFTDVPR	Protein10663(pre=?,post=?)	123	110	4.0763006E-18	1.6367407E-12	0.0	0.0
SD3.mgf	index=335964	-1	Sludge250111-Plate1-4EF, Cmpd 9199, +MSn(779.7032), 36.46 min	CID	779.7032	0	-1.8004365	3	AGAVDGQDGFEGFELLKPTDDR	Protein13889(pre=?,post=T)	112	90	4.080994E-18	1.7604836E-12	0.0	0.0
SD3.mgf	index=96930	-1	Sludge250111-Plate1-11GH, Cmpd 7579, +MSn(705.0818), 32.59 min	CID	705.0818	1	2.7068615	4	PIHC+57.021NELTTFSEAEATDQFVHQNK	Protein13354(pre=-,post=K)	96	58	4.0916625E-18	1.7936948E-12	0.0	0.0
SD3.mgf	index=285018	-1	Sludge250111-Plate1-3EF, Cmpd 9105, +MSn(1001.491), 37.71 min	CID	1001.491	-1	-7.270904	3	RQTEAGYNDVEC+57.021SLPAVVSVTAGVVEPR	Protein13705(pre=?,post=?)	105	73	4.104085E-18	1.8507823E-12	0.0	0.0
SD3.mgf	index=384508	-1	Sludge250111-Plate1-5EF, Cmpd 7850, +MSn(921.9221), 30.45 min	CID	921.9221	0	0.9268603	2	QAFDNSVESLTSTDSNK	Protein8672(pre=R,post=?)	107	89	4.115302E-18	1.6920559E-12	0.0	0.0
SD3.mgf	index=97323	-1	Sludge250111-Plate1-11GH, Cmpd 8011, +MSn(1052.5084), 34.12 min	CID	1052.5084	0	3.8273668	2	IAELYDMIHPGEGDTSTVR	Protein1660(pre=K,post=?)	161	135	4.1198715E-18	1.7293449E-12	0.0	0.0
SD3.mgf	index=537859	-1	Sludge250111-Plate1-8EF, Cmpd 7141, +MSn(809.9039), 29.83 min	CID	809.9039	0	-1.657939	2	SAIQTDGSASLADLNR	Protein5145(pre=K,post=T)	153	146	4.141448E-18	1.6833908E-12	0.0	0.0
SD3.mgf	index=536860	-1	Sludge250111-Plate1-8EF, Cmpd 6042, +MSn(837.9155), 25.89 min	CID	837.9155	0	2.5494645	2	VANTWNAQAAATGANSK	Protein7614(pre=R,post=?)	99	86	4.1424684E-18	1.7032256E-12	0.0	0.0
SD3.mgf	index=70446	-1	Sludge250111-Plate1-11CD, Cmpd 5935, +MSn(659.6787), 26.56 min	CID	659.6787	0	3.423346	3	LGGGLVVTNHDNGGVASQGPK	Protein6513(pre=?,post=T)	139	114	4.1431595E-18	1.7723068E-12	0.0	0.0
SD3.mgf	index=71524	-1	Sludge250111-Plate1-11CD, Cmpd 7120, +MSn(756.9091), 30.85 min	CID	756.9091	0	6.128477	2	VALDEPGSGTLINAR	Protein4572(pre=-,post=?)	103	102	4.1504528E-18	1.6665147E-12	0.0	0.0
SD3.mgf	index=526783	-1	Sludge250111-Plate1-8CD, Cmpd 7838, +MSn(760.8843), 33.19 min	CID	760.8843	0	-0.8021602	2	QADLLC+57.021VSGTLTDK	Protein8409(pre=R,post=?);Protein12854(pre=R,post=?)	87	87	4.161583E-18	1.6494101E-12	0.0	0.0
SD3.mgf	index=190788	-1	Sludge250111-Plate1-1GH, Cmpd 8775, +MSn(1028.04), 34.77 min	CID	1028.04	1	6.8023005	2	INIIDTPGHVDFTVEVER	Protein10737(pre=?,post=?)	157	130	4.2135844E-18	1.7510771E-12	0.0	0.0
SD3.mgf	index=460785	-1	Sludge250111-Plate1-7AB, Cmpd 8245, +MSn(934.9521), 34.10 min	CID	934.9521	0	-3.002944	2	ADYNNGPLGVGLAYESTK	Protein1238(pre=?,post=?)	122	102	4.228613E-18	1.7573227E-12	0.0	0.0
SD3.mgf	index=411364	-1	Sludge250111-Plate1-6AB, Cmpd 10659, +MSn(793.9044), 43.70 min	CID	793.9044	0	4.228403	2	EESIFSVLTEFGTK	Protein179(pre=R,post=T);Protein11605(pre=R,post=T)	91	91	4.2706773E-18	1.6926487E-12	0.0	0.0
SD3.mgf	index=257068	-1	Sludge250111-Plate1-3AB, Cmpd 7440, +MSn(951.5325), 33.60 min	CID	951.5325	0	11.097046	2	LGAGTVMTTITPVGTAANVK	Protein12655(pre=K,post=V)	96	82	4.2908927E-18	1.8186691E-12	0.0	0.0
SD3.mgf	index=537638	-1	Sludge250111-Plate1-8EF, Cmpd 6898, +MSn(764.3428), 28.96 min	CID	764.3428	0	-1.4373541	3	ADFAASIDENAVHGSDSEASAAR	Protein12570(pre=?,post=E)	108	83	4.2960725E-18	1.868637E-12	0.0	0.0
SD3.mgf	index=409273	-1	Sludge250111-Plate1-6AB, Cmpd 8091, +MSn(1027.5391), 34.48 min	CID	1027.5391	0	7.4843745	2	INIIDTPGHVDFTVEVER	Protein10737(pre=?,post=?)	143	124	4.337388E-18	1.8025273E-12	0.0	0.0
SD3.mgf	index=192045	-1	Sludge250111-Plate1-1GH, Cmpd 10165, +MSn(1167.551), 39.77 min	CID	1167.551	0	10.037135	2	YIGVFTPEPWQGYGFDENSK	Protein11460(pre=?,post=?)	120	83	4.3550414E-18	1.845858E-12	0.0	0.0
SD3.mgf	index=598443	-1	Sludge250111-Plate1-9GH, Cmpd 8693, +MSn(895.9553), 35.40 min	CID	895.9553	0	6.403602	2	SYELPDGQVITIGNER	Protein13085(pre=K,post=?)	113	107	4.3816795E-18	1.7810387E-12	0.0	0.0
SD3.mgf	index=217339	-1	Sludge250111-Plate1-2CD, Cmpd 8786, +MSn(812.3757), 34.13 min	CID	812.3757	1	-9.283115	2	SFGSDAGPTTLWNGGR	Protein6142(pre=K,post=?)	110	100	4.39345E-18	1.7858231E-12	0.0	0.0
SD3.mgf	index=435149	-1	Sludge250111-Plate1-6EF, Cmpd 9219, +MSn(1053.0178), 38.35 min	CID	1053.0178	0	9.389954	2	YQPESWAPTATVWALDNR	Protein3483(pre=-,post=?)	160	134	4.3953135E-18	1.8266E-12	0.0	0.0
SD3.mgf	index=296162	-1	Sludge250111-Plate1-3GH, Cmpd 8065, +MSn(1027.528), 34.55 min	CID	1027.528	0	-3.3263886	2	INIIDTPGHVDFTVEVER	Protein10737(pre=?,post=?)	169	136	4.398383E-18	1.8278757E-12	0.0	0.0
SD3.mgf	index=164842	-1	Sludge250111-Plate1-1CD, Cmpd 6622, +MSn(910.459), 27.82 min	CID	910.459	0	4.0893216	2	AAALANTSDVASTDAATAAK	Protein9239(pre=?,post=?)	111	89	4.402009E-18	1.8657651E-12	0.0	0.0
SD3.mgf	index=245726	-1	Sludge250111-Plate1-2GH, Cmpd 9172, +MSn(968.478), 36.38 min	CID	968.478	0	7.8777776	2	ELLSEYEFPGDDAPVVR	Protein2686(pre=?,post=?)	113	98	4.41975E-18	1.8172333E-12	0.0	0.0
SD3.mgf	index=424343	-1	Sludge250111-Plate1-6CD, Cmpd 10856, +MSn(1012.158), 44.04 min	CID	1012.158	0	-0.60301965	3	LYANYVTDDMLLNADKDASNWLLYGR	Protein9675(pre=?,post=?)	116	80	4.4659287E-18	1.9871015E-12	0.0	0.0
SD3.mgf	index=8816	-1	Sludge250111-Plate1-10AB, Cmpd 10773, +MSn(939.8155), 42.54 min	CID	939.8155	0	1.9483167	3	SHITPETIEAEVGDEITIHLTNLER	Protein9722(pre=R,post=?)	102	75	4.4700758E-18	1.974607E-12	0.0	0.0
SD3.mgf	index=422175	-1	Sludge250111-Plate1-6CD, Cmpd 8252, +MSn(860.4461), 34.68 min	CID	860.4461	-1	1.0267277	2	AVGQDDYVTINLVASR	Protein13113(pre=R,post=?)	126	118	4.5038586E-18	1.8307014E-12	0.0	0.0
SD3.mgf	index=46521	-1	Sludge250111-Plate1-10GH, Cmpd 9213, +MSn(1247.651), 37.78 min	CID	1247.651	0	7.631587	3	LSGLQPVFRPGGTVTAGNAC+57.021PLNDGAAGVVVMSDTLAK	Protein13777(pre=?,post=E)	134	65	4.5216484E-18	2.1356966E-12	0.0	0.0
SD3.mgf	index=244193	-1	Sludge250111-Plate1-2GH, Cmpd 7468, +MSn(611.6719), 30.24 min	CID	611.6719	0	1.7961179	3	VNVNGGAIALGHPLGASGTK	Protein2000(pre=K,post=L);Protein11825(pre=K,post=L)	72	61	4.526079E-18	1.9183513E-12	0.0	0.0
SD3.mgf	index=393249	-1	Sludge250111-Plate1-5GH, Cmpd 3888, +MSn(929.8987), 19.61 min	CID	929.8987	0	0.19690908	2	SSATTSSATGSDASTADDAR	Protein10462(pre=?,post=?)	143	111	4.528405E-18	1.919337E-12	0.0	0.0
SD3.mgf	index=231083	-1	Sludge250111-Plate1-2EF, Cmpd 8390, +MSn(765.4042), 33.01 min	CID	765.4042	0	3.4289343	2	WGAPTITNDGVSIAK	Protein4947(pre=-,post=?)	104	102	4.5453877E-18	1.8250913E-12	0.0	0.0
SD3.mgf	index=108724	-1	Sludge250111-Plate1-12AB, Cmpd 6935, +MSn(724.3421), 29.67 min	CID	724.3421	0	-2.9491923	2	DFVIQGGDPEGTGR	Protein13516(pre=K,post=?)	85	85	4.5518616E-18	1.804094E-12	0.0	0.0
SD3.mgf	index=121999	-1	Sludge250111-Plate1-12CD, Cmpd 7757, +MSn(760.8904), 33.44 min	CID	760.8904	0	7.219442	2	QADLLC+57.021VSGTLTDK	Protein8409(pre=R,post=?);Protein12854(pre=R,post=?)	76	76	4.5591606E-18	1.8069867E-12	0.0	0.0
SD3.mgf	index=69838	-1	Sludge250111-Plate1-11CD, Cmpd 5266, +MSn(646.9973), 24.13 min	CID	646.9973	0	3.6791186	3	LGGGM+15.995VITNHTAPTAGNSPK	Protein3307(pre=?,post=T)	111	88	4.5758957E-18	1.939466E-12	0.0	0.0
SD3.mgf	index=99094	-1	Sludge250111-Plate1-11GH, Cmpd 9961, +MSn(885.508), 41.22 min	CID	885.508	0	8.202346	2	IVLNGGLEALTMQALAR	Protein12582(pre=R,post=E)	114	107	4.5794154E-18	1.8828817E-12	0.0	0.0
SD3.mgf	index=270567	-1	Sludge250111-Plate1-3CD, Cmpd 7825, +MSn(717.8615), 32.84 min	CID	717.8615	0	2.295642	2	WTAFNPASGVTAGR	Protein12655(pre=R,post=D)	93	91	4.579755E-18	1.8151493E-12	0.0	0.0
SD3.mgf	index=71956	-1	Sludge250111-Plate1-11CD, Cmpd 7596, +MSn(717.8637), 32.57 min	CID	717.8637	0	5.356498	2	WTAFNPASGVTAGR	Protein12655(pre=R,post=D)	101	99	4.579755E-18	1.8151493E-12	0.0	0.0
SD3.mgf	index=31096	-1	Sludge250111-Plate1-10EF, Cmpd 7008, +MSn(868.4107), 29.39 min	CID	868.4107	0	0.42170265	2	LVAGGEDDPGTLSDAYR	Protein4595(pre=-,post=?)	89	81	4.6047015E-18	1.8932783E-12	0.0	0.0
SD3.mgf	index=503520	-1	Sludge250111-Plate1-7GH, Cmpd 10133, +MSn(1024.8988), 40.45 min	CID	1024.8988	0	7.9800816	3	ALASGPSLLLLDEPASGLTHSEVAELGGVIR	Protein1102(pre=?,post=?);Protein11665(pre=?,post=?)	147	93	4.6348625E-18	2.1251354E-12	0.0	0.0
SD3.mgf	index=245517	-1	Sludge250111-Plate1-2GH, Cmpd 8927, +MSn(841.4689), 35.53 min	CID	841.4689	0	4.3520627	2	LLDQGQAGDNVGLLLR	Protein5497(pre=-,post=?)	154	146	4.6354147E-18	1.8841755E-12	0.0	0.0
SD3.mgf	index=270731	-1	Sludge250111-Plate1-3CD, Cmpd 8006, +MSn(816.0698), 33.50 min	CID	816.0698	0	2.1689608	3	HDNAVAYISPSFGGVTVAYNHAR	Protein3057(pre=?,post=?)	142	107	4.6523454E-18	2.0236026E-12	0.0	0.0
SD3.mgf	index=143271	-1	Sludge250111-Plate1-12GH, Cmpd 5837, +MSn(846.8889), 25.12 min	CID	846.8889	0	1.5134691	2	SM+15.995M+15.995GATNPADAAPGTIR	Protein11667(pre=R,post=G)	119	107	4.6649674E-18	1.9180573E-12	0.0	0.0
SD3.mgf	index=20582	-1	Sludge250111-Plate1-10CD, Cmpd 9550, +MSn(775.8921), 38.97 min	CID	775.8921	0	6.2145333	2	NLVPVWSMSFGGEK	Protein7105(pre=K,post=?)	86	82	4.6908817E-18	1.8591934E-12	0.0	0.0
SD3.mgf	index=131452	-1	Sludge250111-Plate1-12EF, Cmpd 5981, +MSn(813.8982), 26.03 min	CID	813.8982	0	1.2748511	2	SPTGSTPHQFTDVPR	Protein10663(pre=?,post=?)	128	115	4.708453E-18	1.8905663E-12	0.0	0.0
SD3.mgf	index=446531	-1	Sludge250111-Plate1-6GH, Cmpd 7957, +MSn(876.9077), 33.20 min	CID	876.9077	0	-1.6008599	2	ATLVPGFVESGTC+57.021DDGK	Protein1686(pre=K,post=V)	82	69	4.7177266E-18	1.9397498E-12	0.0	0.0
SD3.mgf	index=47051	-1	Sludge250111-Plate1-10GH, Cmpd 9798, +MSn(984.9957), 39.90 min	CID	984.9957	0	7.1260138	2	ELLSSYNFPGDDIPFVR	Protein3725(pre=?,post=?)	125	105	4.7186944E-18	1.940148E-12	0.0	0.0
SD3.mgf	index=271236	-1	Sludge250111-Plate1-3CD, Cmpd 8565, +MSn(895.9499), 35.50 min	CID	895.9499	0	0.34061715	2	SYELPDGQVITIGNER	Protein13085(pre=K,post=?)	158	143	4.7642448E-18	1.9365416E-12	0.0	0.0
SD3.mgf	index=30744	-1	Sludge250111-Plate1-10EF, Cmpd 6621, +MSn(560.2937), 28.07 min	CID	560.2937	0	0.32680276	3	FEVVQHDAGIHIASR	Protein10566(pre=K,post=?)	105	102	4.7749584E-18	1.91727E-12	0.0	0.0
SD3.mgf	index=232304	-1	Sludge250111-Plate1-2EF, Cmpd 9733, +MSn(1031.0458), 37.67 min	CID	1031.0458	0	0.94715816	2	TSDIAGDGTTTATVLAQAIVR	Protein10606(pre=?,post=?)	202	164	4.776325E-18	2.0431543E-12	0.0	0.0
SD3.mgf	index=297207	-1	Sludge250111-Plate1-3GH, Cmpd 9219, +MSn(734.7371), 38.66 min	CID	734.7371	0	4.1535544	3	LDGQELLATPAHEIANLGIAR	Protein11242(pre=R,post=?);Protein11665(pre=R,post=?)	123	102	4.8020477E-18	2.0541576E-12	0.0	0.0
SD3.mgf	index=33860	-1	Sludge250111-Plate1-10EF, Cmpd 10050, +MSn(661.6686), 39.86 min	CID	661.6686	0	4.7044816	3	ELAAFAQFASDLDEATRK	Protein11967(pre=R,post=?);Protein13752(pre=R,post=?)	136	118	4.805226E-18	1.996951E-12	0.0	0.0
SD3.mgf	index=247660	-1	Sludge250111-Plate1-2GH, Cmpd 11440, +MSn(1083.4919), 44.68 min	CID	1083.492	0	0.112663805	2	C+57.021DMVDDAELLELVEMEVR	Protein7585(pre=?,post=?)	125	102	4.811121E-18	1.9994009E-12	0.0	0.0
SD3.mgf	index=156975	-1	Sludge250111-Plate1-1AB, Cmpd 9122, +MSn(833.9102), 37.52 min	CID	833.9102	0	1.610216	2	TVVSVADDMFAVDAAR	Protein11893(pre=-,post=?)	116	109	4.8446657E-18	1.9692306E-12	0.0	0.0
SD3.mgf	index=96863	-1	Sludge250111-Plate1-11GH, Cmpd 7505, +MSn(968.9683), 32.33 min	CID	968.9683	0	4.031366	2	TQTAGSMSGGEQQMLAIAR	Protein10089(pre=-,post=?)	140	121	4.8855657E-18	2.0507504E-12	0.0	0.0
SD3.mgf	index=384513	-1	Sludge250111-Plate1-5EF, Cmpd 7855, +MSn(750.6207), 30.47 min	CID	750.6207	0	1.9515136	3	YDSSFTWC+57.021C+57.021SPNDTHGC+57.021R	Protein3367(pre=-,post=?);Protein13614(pre=R,post=?)	80	60	4.9138226E-18	2.0420813E-12	0.0	0.0
SD3.mgf	index=537554	-1	Sludge250111-Plate1-8EF, Cmpd 6805, +MSn(701.3115), 28.63 min	CID	701.3115	0	2.1757553	3	DADGSVTHEGLEGLSDDEGAK	Protein10784(pre=?,post=?)	106	84	4.9704435E-18	2.1261916E-12	0.0	0.0
SD3.mgf	index=219565	-1	Sludge250111-Plate1-2CD, Cmpd 11252, +MSn(1027.5936), 42.70 min	CID	1027.5936	0	7.4839773	2	GFTIGGTVPVGPVALTLDIAR	Protein11432(pre=-,post=?)	147	130	4.987821E-18	2.1336253E-12	0.0	0.0
SD3.mgf	index=29672	-1	Sludge250111-Plate1-10EF, Cmpd 5441, +MSn(817.3912), 24.00 min	CID	817.3912	0	-1.5680819	2	ELAVQSANATNSASDR	Protein6338(pre=?,post=?)	145	130	4.9989614E-18	2.0319477E-12	0.0	0.0
SD3.mgf	index=243200	-1	Sludge250111-Plate1-2GH, Cmpd 6376, +MSn(813.9012), 26.23 min	CID	813.9012	0	4.949422	2	SPTGSTPHQFTDVPR	Protein10663(pre=?,post=?)	142	129	5.0084396E-18	2.0110187E-12	0.0	0.0
SD3.mgf	index=447676	-1	Sludge250111-Plate1-6GH, Cmpd 9235, +MSn(987.9722), 37.61 min	CID	987.9722	0	-5.3746753	2	TLEQLGYTDVTSMAGGFGK	Protein5182(pre=?,post=?)	135	104	5.029396E-18	2.111124E-12	0.0	0.0
SD3.mgf	index=245766	-1	Sludge250111-Plate1-2GH, Cmpd 9217, +MSn(867.8995), 36.55 min	CID	867.8995	0	3.445944	2	EYYAELSDAEIFER	Protein4111(pre=R,post=?);Protein13819(pre=R,post=Q)	89	88	5.050868E-18	2.0018709E-12	0.0	0.0
SD3.mgf	index=32969	-1	Sludge250111-Plate1-10EF, Cmpd 9068, +MSn(611.662), 36.34 min	CID	611.662	0	3.2929409	3	IQEGVVSLASYGGIFHR	Protein1682(pre=R,post=?);Protein14097(pre=R,post=?)	83	77	5.056073E-18	2.078865E-12	0.0	0.0
SD3.mgf	index=257088	-1	Sludge250111-Plate1-3AB, Cmpd 7462, +MSn(981.0035), 33.67 min	CID	981.0035	0	3.1730804	2	IGLINSGGASSGSTDLADAVR	Protein11991(pre=R,post=?)	165	129	5.0568963E-18	2.1631733E-12	0.0	0.0
SD3.mgf	index=168764	-1	Sludge250111-Plate1-1CD, Cmpd 10994, +MSn(1222.6239), 43.01 min	CID	1222.6239	0	3.7940445	2	MC+57.021PIETPEGPNIGLIGALATYAR	Protein5118(pre=?,post=?)	141	96	5.0611302E-18	2.2014094E-12	0.0	0.0
SD3.mgf	index=156598	-1	Sludge250111-Plate1-1AB, Cmpd 8704, +MSn(786.9467), 36.02 min	CID	786.9467	0	1.1633931	2	ALGSVEILDSTGAVIK	Protein2393(pre=K,post=?)	78	76	5.0667625E-18	2.059507E-12	0.0	0.0
SD3.mgf	index=446809	-1	Sludge250111-Plate1-6GH, Cmpd 8263, +MSn(1004.4781), 34.24 min	CID	1004.4781	0	-3.9495828	3	QVHAGQVSDPTTGAC+57.021ATPIYQTTAFSFR	Protein4584(pre=?,post=D)	117	75	5.0685203E-18	2.2857048E-12	0.0	0.0
SD3.mgf	index=422386	-1	Sludge250111-Plate1-6CD, Cmpd 8484, +MSn(972.5348), 35.49 min	CID	972.5348	0	9.539434	2	VYLATLDAHVVALDSATGK	Protein9547(pre=?,post=?)	129	102	5.097597E-18	2.139752E-12	0.0	0.0
SD3.mgf	index=422907	-1	Sludge250111-Plate1-6CD, Cmpd 9058, +MSn(1063.0363), 37.50 min	CID	1063.0363	0	-5.6267242	2	TSDLAGDGTTTATVLAQAIYR	Protein7110(pre=?,post=?)	180	138	5.10133E-18	2.1821807E-12	0.0	0.0
SD3.mgf	index=130783	-1	Sludge250111-Plate1-12EF, Cmpd 5245, +MSn(797.8622), 23.33 min	CID	797.8622	0	-1.3004706	2	AETSINADDTTAETR	Protein2929(pre=-,post=?)	122	116	5.10845E-18	2.0511754E-12	0.0	0.0
SD3.mgf	index=45222	-1	Sludge250111-Plate1-10GH, Cmpd 7773, +MSn(1114.0701), 32.74 min	CID	1114.0701	0	5.6977496	2	ALEPGAVNVEVTEDQATITGGR	Protein13971(pre=R,post=?)	161	127	5.11059E-18	2.2046369E-12	0.0	0.0
SD3.mgf	index=165244	-1	Sludge250111-Plate1-1CD, Cmpd 7065, +MSn(888.4633), 29.34 min	CID	888.4633	0	3.366186	2	IAITAANDASTAATNAATK	Protein3857(pre=?,post=?)	121	100	5.1156253E-18	2.1473194E-12	0.0	0.0
SD3.mgf	index=19702	-1	Sludge250111-Plate1-10CD, Cmpd 8582, +MSn(1057.0291), 35.53 min	CID	1057.029	0	4.734881	2	TSDTAGDGTTTATVLAQAIYR	Protein6213(pre=?,post=?)	231	177	5.1397765E-18	2.1986267E-12	0.0	0.0
SD3.mgf	index=502385	-1	Sludge250111-Plate1-7GH, Cmpd 8879, +MSn(936.4388), 35.93 min	CID	936.4388	0	1.6946294	2	VNNASWFNLGYGSSAER	Protein4069(pre=?,post=?)	178	144	5.1437416E-18	2.1149111E-12	0.0	0.0
SD3.mgf	index=307583	-1	Sludge250111-Plate1-4AB, Cmpd 6339, +MSn(897.9455), 25.71 min	CID	897.9455	0	4.4861727	2	ESPTPPTEPVGAPTEASK	Protein5256(pre=-,post=?)	98	83	5.182304E-18	2.1536566E-12	0.0	0.0
SD3.mgf	index=230214	-1	Sludge250111-Plate1-2EF, Cmpd 7434, +MSn(814.428), 29.62 min	CID	814.428	0	5.3958793	2	LAAADSGAQDQGAALLR	Protein10930(pre=K,post=G)	144	135	5.222385E-18	2.1472461E-12	0.0	0.0
SD3.mgf	index=406429	-1	Sludge250111-Plate1-6AB, Cmpd 4961, +MSn(884.9084), 23.30 min	CID	884.9084	0	2.0692067	2	VM+15.995PTNSDPTSSTPGYAK	Protein282(pre=?,post=D)	116	90	5.2330684E-18	2.151639E-12	0.0	0.0
SD3.mgf	index=20091	-1	Sludge250111-Plate1-10CD, Cmpd 9010, +MSn(700.3648), 37.03 min	CID	700.3648	0	1.5686604	3	ILEVDNEAWRDEVELIR	Protein4875(pre=K,post=G);Protein14020(pre=K,post=G)	179	158	5.276618E-18	2.1695447E-12	0.0	0.0
SD3.mgf	index=295487	-1	Sludge250111-Plate1-3GH, Cmpd 7320, +MSn(867.8981), 31.90 min	CID	867.8981	0	-2.391053	2	AQDAGADFVGAEDIAER	Protein10384(pre=K,post=?)	140	115	5.3383557E-18	2.194929E-12	0.0	0.0
SD3.mgf	index=435489	-1	Sludge250111-Plate1-6EF, Cmpd 9596, +MSn(1242.666), 39.67 min	CID	1242.666	0	10.707468	2	GIYPAVDPLASTSTILDPQVVGDR	Protein6913(pre=?,post=?)	167	118	5.35034E-18	2.3454713E-12	0.0	0.0
SD3.mgf	index=85238	-1	Sludge250111-Plate1-11EF, Cmpd 8511, +MSn(824.4586), 36.36 min	CID	824.4586	0	8.957782	2	TIQVPLFVNSSDTVK	Protein12318(pre=K,post=?)	79	74	5.354382E-18	2.1499235E-12	0.0	0.0
SD3.mgf	index=233996	-1	Sludge250111-Plate1-2EF, Cmpd 11823, +MSn(838.7531), 45.30 min	CID	838.7531	0	7.5680246	3	LAEATDALDEATQWIFGHAGEIR	Protein3082(pre=-,post=?)	111	83	5.383696E-18	2.3417138E-12	0.0	0.0
SD3.mgf	index=121990	-1	Sludge250111-Plate1-12CD, Cmpd 7747, +MSn(760.8851), 33.40 min	CID	760.8851	0	0.24064806	2	QADLLC+57.021VSGTLTDK	Protein8409(pre=R,post=?);Protein12854(pre=R,post=?)	70	70	5.4075055E-18	2.1432216E-12	0.0	0.0
SD3.mgf	index=32869	-1	Sludge250111-Plate1-10EF, Cmpd 8958, +MSn(889.4473), 35.96 min	CID	889.4473	-1	5.6569276	2	TGEYENLVDAGIIDAAK	Protein12672(pre=R,post=?)	83	79	5.456356E-18	2.243446E-12	0.0	0.0
SD3.mgf	index=96305	-1	Sludge250111-Plate1-11GH, Cmpd 6892, +MSn(913.9527), 30.12 min	CID	913.9527	0	5.075422	2	VAYVTGGM+15.995GGIGTAIC+57.021QR	Protein3379(pre=-,post=?)	125	106	5.489514E-18	2.2813266E-12	0.0	0.0
SD3.mgf	index=501994	-1	Sludge250111-Plate1-7GH, Cmpd 8448, +MSn(948.4807), 34.39 min	CID	948.4807	0	3.9253926	2	VGSGMAGM+15.995QAGGLYNVVLR	Protein13354(pre=R,post=?)	113	91	5.496902E-18	2.307363E-12	0.0	0.0
SD3.mgf	index=189573	-1	Sludge250111-Plate1-1GH, Cmpd 7439, +MSn(793.3983), 29.97 min	CID	793.3983	0	2.3078685	2	LTEAYGDLGPEPAPR	Protein11818(pre=K,post=?)	93	89	5.5644485E-18	2.2342707E-12	0.0	0.0
SD3.mgf	index=219823	-1	Sludge250111-Plate1-2CD, Cmpd 11559, +MSn(1081.0294), 43.83 min	CID	1081.0294	0	-3.0488424	2	VDM+15.995VDDEELLELVELEVR	Protein262(pre=?,post=?)	129	114	5.5773054E-18	2.317811E-12	0.0	0.0
SD3.mgf	index=107836	-1	Sludge250111-Plate1-12AB, Cmpd 5956, +MSn(542.9349), 26.12 min	CID	542.9349	0	1.9110941	3	SPTGSTPHQFTDVPR	Protein10663(pre=?,post=?)	133	120	5.5797386E-18	2.2404101E-12	0.0	0.0
SD3.mgf	index=574518	-1	Sludge250111-Plate1-9CD, Cmpd 8424, +MSn(734.8822), 35.26 min	CID	734.8822	0	4.651065	4	LSSGMEVTAYIPGEGHNLQEHSIVLVR	Protein3750(pre=?,post=?)	152	97	5.6062447E-18	2.5119397E-12	0.0	0.0
SD3.mgf	index=219276	-1	Sludge250111-Plate1-2CD, Cmpd 10933, +MSn(1028.5879), 41.52 min	CID	1028.5879	0	14.004149	2	VNQIGTLTQTLEAVQLATR	Protein2834(pre=?,post=N);Protein12201(pre=?,post=N)	152	132	5.61063E-18	2.3551011E-12	0.0	0.0
SD3.mgf	index=155322	-1	Sludge250111-Plate1-1AB, Cmpd 7296, +MSn(742.9031), 30.93 min	CID	742.9031	0	2.218261	2	VVEVQDQVVDGLGK	Protein10287(pre=-,post=?)	102	102	5.6111276E-18	2.2239255E-12	0.0	0.0
SD3.mgf	index=34275	-1	Sludge250111-Plate1-10EF, Cmpd 10537, +MSn(1085.0004), 41.64 min	CID	1085.0004	0	2.3626559	2	AQAEAEGLDAVFTDAGFDWR	Protein4513(pre=K,post=?);Protein13680(pre=K,post=?)	178	135	5.6152846E-18	2.3800046E-12	0.0	0.0
SD3.mgf	index=246546	-1	Sludge250111-Plate1-2GH, Cmpd 10082, +MSn(967.9915), 39.70 min	CID	967.9915	0	2.6482499	2	TILDEVYADQVAELAER	Protein12406(pre=?,post=F)	149	136	5.621257E-18	2.3112473E-12	0.0	0.0
SD3.mgf	index=258028	-1	Sludge250111-Plate1-3AB, Cmpd 8498, +MSn(834.4386), 37.28 min	CID	834.4386	-1	-10.929773	2	LLDQAEAGDNIGALLR	Protein10913(pre=-,post=?)	107	106	5.6366767E-18	2.2911625E-12	0.0	0.0
SD3.mgf	index=526094	-1	Sludge250111-Plate1-8CD, Cmpd 7080, +MSn(659.311), 30.41 min	CID	659.311	0	1.944061	3	NKYEIDHDTGDVWLDR	Protein12998(pre=?,post=?)	107	92	5.6388096E-18	2.2920294E-12	0.0	0.0
SD3.mgf	index=295537	-1	Sludge250111-Plate1-3GH, Cmpd 7375, +MSn(736.8499), 32.10 min	CID	736.8499	0	-3.8931146	4	PIHC+57.021NELTTFSEAEATDQFVHQNKK	Protein13354(pre=-,post=?)	118	77	5.6388985E-18	2.4909213E-12	0.0	0.0
SD3.mgf	index=333830	-1	Sludge250111-Plate1-4EF, Cmpd 6849, +MSn(776.3594), 27.88 min	CID	776.3594	0	-6.839645	2	STPYAAQMAAEQAGR	Protein11904(pre=K,post=?)	107	94	5.677921E-18	2.279833E-12	0.0	0.0
SD3.mgf	index=584107	-1	Sludge250111-Plate1-9EF, Cmpd 5876, +MSn(881.4557), 25.85 min	CID	881.4557	0	3.6006796	2	AAAATALTDANTAQTATAK	Protein9306(pre=K,post=?)	103	89	5.693526E-18	2.3898973E-12	0.0	0.0
SD3.mgf	index=73179	-1	Sludge250111-Plate1-11CD, Cmpd 8941, +MSn(976.0406), 37.39 min	CID	976.0406	0	8.692221	2	TLLLGPNC+57.021PGLITPDEIK	Protein8229(pre=E,post=?)	98	74	5.7102044E-18	2.373041E-12	0.0	0.0
SD3.mgf	index=243199	-1	Sludge250111-Plate1-2GH, Cmpd 6375, +MSn(542.9357), 26.23 min	CID	542.9357	0	3.4849362	3	SPTGSTPHQFTDVPR	Protein10663(pre=?,post=?)	143	128	5.733828E-18	2.302281E-12	0.0	0.0
SD3.mgf	index=445033	-1	Sludge250111-Plate1-6GH, Cmpd 6305, +MSn(577.2847), 27.47 min	CID	577.2847	0	-1.691645	3	IEGKDPLTGGEPMETR	Protein11880(pre=R,post=C)	91	85	5.7409987E-18	2.3335667E-12	0.0	0.0
SD3.mgf	index=269149	-1	Sludge250111-Plate1-3CD, Cmpd 6251, +MSn(989.0121), 27.09 min	CID	989.0121	0	1.0491265	2	LGGGLVVTNHDNGGVASQGPK	Protein6513(pre=?,post=T)	151	122	5.7532686E-18	2.4610585E-12	0.0	0.0
SD3.mgf	index=461173	-1	Sludge250111-Plate1-7AB, Cmpd 8673, +MSn(895.9523), 35.60 min	CID	895.9523	0	2.9974308	2	SYELPDGQVITIGNER	Protein13085(pre=K,post=?)	150	138	5.7974918E-18	2.3565297E-12	0.0	0.0
SD3.mgf	index=43135	-1	Sludge250111-Plate1-10GH, Cmpd 5466, +MSn(559.2732), 24.73 min	CID	559.2732	0	-3.8196402	4	SLVVHPGSTTHSQLNDEEQR	Protein8953(pre=R,post=S)	115	92	5.8021707E-18	2.4592153E-12	0.0	0.0
SD3.mgf	index=98419	-1	Sludge250111-Plate1-11GH, Cmpd 9218, +MSn(1012.0495), 38.48 min	CID	1012.0495	0	7.779853	2	VANIGPPEIQVAPQWFTR	Protein8214(pre=R,post=?)	166	139	5.802559E-18	2.4114218E-12	0.0	0.0
SD3.mgf	index=219353	-1	Sludge250111-Plate1-2CD, Cmpd 11019, +MSn(818.1009), 41.84 min	CID	818.1009	0	2.163576	3	LAPQGSPGSLTTTDVLADFVAHVR	Protein2112(pre=-,post=?)	129	99	5.8316382E-18	2.556462E-12	0.0	0.0
SD3.mgf	index=460754	-1	Sludge250111-Plate1-7AB, Cmpd 8211, +MSn(757.3773), 33.98 min	CID	757.3773	0	0.40293774	2	VPMGASSFGATFVSR	Protein12655(pre=K,post=?)	136	130	5.8723996E-18	2.3579211E-12	0.0	0.0
SD3.mgf	index=471267	-1	Sludge250111-Plate1-7CD, Cmpd 4397, +MSn(577.6077), 21.54 min	CID	577.6077	0	3.3814154	3	GVVM+15.995NPVDHPHGGGEGR	Protein6963(pre=?,post=?)	121	103	5.8811896E-18	2.4181217E-12	0.0	0.0
SD3.mgf	index=6263	-1	Sludge250111-Plate1-10AB, Cmpd 7924, +MSn(845.8698), 32.35 min	CID	845.8698	0	-11.112005	4	DGYIDHFQAIHAGEGEEAGGGAQGEDAIWSHR	Protein179(pre=R,post=W);Protein11605(pre=R,post=W)	143	84	5.904814E-18	2.7203773E-12	0.0	0.0
SD3.mgf	index=30585	-1	Sludge250111-Plate1-10EF, Cmpd 6446, +MSn(577.2842), 27.46 min	CID	577.2842	0	-2.6431954	3	IEGKDPLTGGEPMETR	Protein11880(pre=R,post=C)	77	73	5.929988E-18	2.410386E-12	0.0	0.0
SD3.mgf	index=284140	-1	Sludge250111-Plate1-3EF, Cmpd 8136, +MSn(907.5087), 34.25 min	CID	907.5087	0	10.761031	2	AILVSDPALAGSDALTTAK	Protein9778(pre=-,post=?)	109	88	5.9302013E-18	2.4892434E-12	0.0	0.0
SD3.mgf	index=272174	-1	Sludge250111-Plate1-3CD, Cmpd 9599, +MSn(939.9904), 39.23 min	CID	939.9904	0	5.5841556	2	ISYDQGPLSVALAMGQTK	Protein155(pre=?,post=F)	95	79	5.9536387E-18	2.4742073E-12	0.0	0.0
SD3.mgf	index=501757	-1	Sludge250111-Plate1-7GH, Cmpd 8187, +MSn(945.4767), 33.47 min	CID	945.4767	0	0.5164395	2	ITDEGTAAELLASESVQR	Protein4711(pre=K,post=?);Protein11984(pre=K,post=?)	229	192	5.966092E-18	2.4793826E-12	0.0	0.0
SD3.mgf	index=122478	-1	Sludge250111-Plate1-12CD, Cmpd 8285, +MSn(895.9531), 35.38 min	CID	895.9531	0	3.9511588	2	SYELPDGQVITIGNER	Protein13085(pre=K,post=?)	130	123	5.9758634E-18	2.429033E-12	0.0	0.0
SD3.mgf	index=19483	-1	Sludge250111-Plate1-10CD, Cmpd 8341, +MSn(591.9623), 34.68 min	CID	591.9623	0	1.9590273	3	LPEEMANELSDLEKR	Protein4875(pre=R,post=?);Protein14020(pre=R,post=?)	80	78	5.991461E-18	2.4057273E-12	0.0	0.0
SD3.mgf	index=270693	-1	Sludge250111-Plate1-3CD, Cmpd 7964, +MSn(1009.0291), 33.35 min	CID	1009.0291	0	-1.2702672	2	VLVVGNPC+57.021NTNAYIAAAAAK	Protein2727(pre=K,post=?)	115	94	5.9938616E-18	2.5404622E-12	0.0	0.0
SD3.mgf	index=82675	-1	Sludge250111-Plate1-11EF, Cmpd 5692, +MSn(813.8995), 26.18 min	CID	813.8995	0	2.849667	2	SPTGSTPHQFTDVPR	Protein10663(pre=?,post=?)	139	121	6.0408855E-18	2.4255725E-12	0.0	0.0
SD3.mgf	index=58979	-1	Sludge250111-Plate1-11AB, Cmpd 7996, +MSn(995.9915), 33.38 min	CID	995.9915	0	2.0835514	2	FLPLQSSETIGEAGDAEAR	Protein11639(pre=?,post=A)	205	168	6.0491834E-18	2.539187E-12	0.0	0.0
SD3.mgf	index=422322	-1	Sludge250111-Plate1-6CD, Cmpd 8414, +MSn(920.4698), 35.24 min	CID	920.4698	0	-0.6630866	2	EIDLEDPNEAIGANLVK	Protein10112(pre=R,post=?)	69	62	6.065704E-18	2.4939868E-12	0.0	0.0
SD3.mgf	index=295899	-1	Sludge250111-Plate1-3GH, Cmpd 7775, +MSn(868.4194), 33.53 min	CID	868.4194	0	1.6165127	2	VTFDGYTSGNTVATFR	Protein11544(pre=?,post=?)	128	110	6.0908915E-18	2.475789E-12	0.0	0.0
SD3.mgf	index=123651	-1	Sludge250111-Plate1-12CD, Cmpd 9575, +MSn(883.4913), 40.14 min	CID	883.4913	0	8.911922	2	VLNAGSQSFLYLLNAR	Protein7035(pre=R,post=?)	90	85	6.0985297E-18	2.4788936E-12	0.0	0.0
SD3.mgf	index=432431	-1	Sludge250111-Plate1-6EF, Cmpd 6222, +MSn(853.876), 27.86 min	CID	853.876	0	2.43033	2	AYYDYQNSQGGIDGR	Protein4291(pre=-,post=?)	90	88	6.103007E-18	2.450516E-12	0.0	0.0
SD3.mgf	index=574254	-1	Sludge250111-Plate1-9CD, Cmpd 8132, +MSn(661.6942), 34.19 min	CID	661.6942	0	1.10689	3	ISILNAAGTPVYVETHAAR	Protein6766(pre=R,post=?);Protein12962(pre=R,post=?)	101	89	6.130038E-18	2.5731262E-12	0.0	0.0
SD3.mgf	index=71019	-1	Sludge250111-Plate1-11CD, Cmpd 6565, +MSn(602.9744), 28.84 min	CID	602.9744	0	3.6440578	3	VVSEIYGQHLEANGYK	Protein8610(pre=K,post=?);Protein12236(pre=K,post=?)	82	74	6.16217E-18	2.5047618E-12	0.0	0.0
SD3.mgf	index=501847	-1	Sludge250111-Plate1-7GH, Cmpd 8286, +MSn(685.358), 33.82 min	CID	685.358	0	1.9592332	3	VQIIDTPGHVDFTVEVER	Protein10190(pre=?,post=?)	119	94	6.20576E-18	2.5789835E-12	0.0	0.0
SD3.mgf	index=96941	-1	Sludge250111-Plate1-11GH, Cmpd 7591, +MSn(939.7759), 32.64 min	CID	939.7759	1	5.4798813	3	PIHC+57.021NELTTFSEAEATDQFVHQNK	Protein13354(pre=-,post=K)	96	63	6.239021E-18	2.7350496E-12	0.0	0.0
SD3.mgf	index=165937	-1	Sludge250111-Plate1-1CD, Cmpd 7827, +MSn(868.433), 31.96 min	CID	868.433	0	-1.3353552	2	SFTGATDLGPNTSAAIGR	Protein12006(pre=K,post=?)	141	113	6.2848807E-18	2.6118643E-12	0.0	0.0
SD3.mgf	index=86797	-1	Sludge250111-Plate1-11EF, Cmpd 10321, +MSn(1027.5842), 42.97 min	CID	1027.5842	0	-1.6631061	2	GFTIGGTVPVGPVALTLDIAR	Protein11432(pre=-,post=?)	175	140	6.290002E-18	2.6906554E-12	0.0	0.0
SD3.mgf	index=421368	-1	Sludge250111-Plate1-6CD, Cmpd 7364, +MSn(919.9959), 31.56 min	CID	919.9959	0	6.8333607	2	QLAVNAGQDGAVVVENVR	Protein7785(pre=?,post=?)	163	148	6.2961713E-18	2.6165565E-12	0.0	0.0
SD3.mgf	index=179474	-1	Sludge250111-Plate1-1EF, Cmpd 9477, +MSn(797.9418), 38.17 min	CID	797.9418	0	10.938295	2	DVAHAPVVAAFAELGK	Protein10061(pre=R,post=?)	87	81	6.299448E-18	2.5605618E-12	0.0	0.0
SD3.mgf	index=398895	-1	Sludge250111-Plate1-5GH, Cmpd 10127, +MSn(1004.957), 42.26 min	CID	1004.957	0	-5.040905	2	DFPDVVNMVDDATDQLSK	Protein13781(pre=K,post=?)	97	84	6.3006178E-18	2.6184044E-12	0.0	0.0
SD3.mgf	index=397499	-1	Sludge250111-Plate1-5GH, Cmpd 8564, +MSn(945.9029), 36.60 min	CID	945.9029	0	-12.130706	2	AVLWSEYYMDEANDGK	Protein8874(pre=R,post=S)	81	69	6.373473E-18	2.590651E-12	0.0	0.0
SD3.mgf	index=335804	-1	Sludge250111-Plate1-4EF, Cmpd 9023, +MSn(1009.9924), 35.82 min	CID	1009.9924	0	5.378415	2	ASLSTDSFISAASFQETTR	Protein3331(pre=?,post=?);Protein12919(pre=?,post=?)	145	118	6.4086703E-18	2.6900843E-12	0.0	0.0
SD3.mgf	index=164843	-1	Sludge250111-Plate1-1CD, Cmpd 6624, +MSn(813.9023), 27.83 min	CID	813.9023	0	6.299264	2	SPTGSTPHQFTDVPR	Protein10663(pre=?,post=?)	126	113	6.4128898E-18	2.574942E-12	0.0	0.0
SD3.mgf	index=334798	-1	Sludge250111-Plate1-4EF, Cmpd 7914, +MSn(757.9066), 31.78 min	CID	757.9066	0	4.1876416	2	TASVVATTDMHLLR	Protein11839(pre=R,post=?)	88	87	6.4274295E-18	2.5474603E-12	0.0	0.0
SD3.mgf	index=397995	-1	Sludge250111-Plate1-5GH, Cmpd 9114, +MSn(891.467), 38.57 min	CID	891.467	0	-0.7531252	2	VPDPDLASVVDVAELSR	Protein11247(pre=-,post=?)	136	122	6.4558225E-18	2.6543889E-12	0.0	0.0
SD3.mgf	index=205762	-1	Sludge250111-Plate1-2AB, Cmpd 10941, +MSn(1027.5902), 43.04 min	CID	1027.5902	0	4.157765	2	GFTIGGTVPVGPVALTLDIAR	Protein11432(pre=-,post=?)	145	118	6.5032563E-18	2.7818785E-12	0.0	0.0
SD3.mgf	index=446849	-1	Sludge250111-Plate1-6GH, Cmpd 8308, +MSn(865.3958), 34.39 min	CID	865.3958	0	1.5516317	2	FANDDFDVYVNPTGR	Protein3822(pre=?,post=?)	101	88	6.505815E-18	2.612254E-12	0.0	0.0
SD3.mgf	index=83945	-1	Sludge250111-Plate1-11EF, Cmpd 7089, +MSn(899.4828), 31.25 min	CID	899.4828	0	-0.5428464	2	IPVPAAETANIGTTSDLK	Protein7022(pre=-,post=?)	110	95	6.5117424E-18	2.7061433E-12	0.0	0.0
SD3.mgf	index=285492	-1	Sludge250111-Plate1-3EF, Cmpd 9627, +MSn(963.7653), 39.61 min	CID	963.7653	0	-5.0663657	3	ADTTSDEDPIAPTWVSTFAGAEWHER	Protein12297(pre=R,post=?)	112	73	6.512069E-18	2.8975258E-12	0.0	0.0
SD3.mgf	index=285874	-1	Sludge250111-Plate1-3EF, Cmpd 10050, +MSn(987.5115), 41.16 min	CID	987.5115	0	3.8938584	2	AGASVPIAFAIWDGSNIER	Protein13351(pre=K,post=?)	136	122	6.528452E-18	2.7403635E-12	0.0	0.0
SD3.mgf	index=445011	-1	Sludge250111-Plate1-6GH, Cmpd 6281, +MSn(577.2818), 27.39 min	CID	577.2818	0	-6.76658	3	IEGKDPLTGGEPMETR	Protein11880(pre=R,post=C)	92	83	6.5337297E-18	2.6557912E-12	0.0	0.0
SD3.mgf	index=584708	-1	Sludge250111-Plate1-9EF, Cmpd 6537, +MSn(888.9627), 28.30 min	CID	888.9627	1	0.7912071	2	IAITAANDASTAATNAATK	Protein3857(pre=?,post=?)	126	105	6.548582E-18	2.7488131E-12	0.0	0.0
SD3.mgf	index=472834	-1	Sludge250111-Plate1-7CD, Cmpd 6134, +MSn(848.9334), 27.80 min	CID	848.9334	0	-1.078443	2	VLVNDLGSSVHGEGTGR	Protein4020(pre=R,post=A)	134	125	6.560203E-18	2.6973061E-12	0.0	0.0
SD3.mgf	index=84773	-1	Sludge250111-Plate1-11EF, Cmpd 8000, +MSn(750.8835), 34.54 min	CID	750.8835	0	2.844964	2	NSLVEVWQANAGGR	Protein11781(pre=R,post=?)	92	91	6.593024E-18	2.6130923E-12	0.0	0.0
SD3.mgf	index=58959	-1	Sludge250111-Plate1-11AB, Cmpd 7974, +MSn(981.0123), 33.30 min	CID	981.0123	0	12.194583	2	IGLINSGGASSGSTDLADAVR	Protein11991(pre=R,post=?)	173	135	6.6266225E-18	2.8346505E-12	0.0	0.0
SD3.mgf	index=167142	-1	Sludge250111-Plate1-1CD, Cmpd 9158, +MSn(874.9636), 36.49 min	CID	874.9636	0	1.2556342	2	VIASDAIDAAQTYAALR	Protein8011(pre=?,post=?)	129	114	6.6467953E-18	2.7329096E-12	0.0	0.0
SD3.mgf	index=47609	-1	Sludge250111-Plate1-10GH, Cmpd 10456, +MSn(1148.0658), 42.31 min	CID	1148.0658	0	3.0834906	2	ATGEAFPETMDQLLSVTDTIR	Protein1686(pre=K,post=?)	134	103	6.679636E-18	2.8573279E-12	0.0	0.0
SD3.mgf	index=501108	-1	Sludge250111-Plate1-7GH, Cmpd 7473, +MSn(630.3338), 30.95 min	CID	630.3338	0	5.5193343	3	VALEEVLAHHTGQDLEK	Protein12228(pre=?,post=?)	117	102	6.683268E-18	2.7479059E-12	0.0	0.0
SD3.mgf	index=297875	-1	Sludge250111-Plate1-3GH, Cmpd 9958, +MSn(885.5128), 41.35 min	CID	885.5128	0	13.647601	2	IVLNGGLEALTMQALAR	Protein12582(pre=R,post=E)	97	90	6.684487E-18	2.748407E-12	0.0	0.0
SD3.mgf	index=584035	-1	Sludge250111-Plate1-9EF, Cmpd 5797, +MSn(868.4098), 25.56 min	CID	868.4098	0	1.6868145	2	EGGTLTTNASGEVTADGR	Protein12394(pre=-,post=D)	120	106	6.6864045E-18	2.7787293E-12	0.0	0.0
SD3.mgf	index=503551	-1	Sludge250111-Plate1-7GH, Cmpd 10167, +MSn(750.4526), 40.58 min	CID	750.4526	0	2.2772768	2	IGGTPAVLLGLAYVR	Protein6003(pre=R,post=?);Protein8852(pre=R,post=?)	102	102	6.71103E-18	2.694653E-12	0.0	0.0
SD3.mgf	index=189514	-1	Sludge250111-Plate1-1GH, Cmpd 7374, +MSn(942.953), 29.74 min	CID	942.953	0	0.71200496	2	DYEYQSAPVINAGSTAAK	Protein282(pre=K,post=?)	97	81	6.7264446E-18	2.795369E-12	0.0	0.0
SD3.mgf	index=45403	-1	Sludge250111-Plate1-10GH, Cmpd 7972, +MSn(841.4159), 33.44 min	CID	841.4159	0	1.0880806	3	LEMSHNSLELVAVTQDVGHASER	Protein13971(pre=?,post=?)	125	101	6.7490456E-18	2.9355919E-12	0.0	0.0
SD3.mgf	index=245741	-1	Sludge250111-Plate1-2GH, Cmpd 9188, +MSn(1096.0073), 36.44 min	CID	1096.0073	-1	-5.5950756	2	FIYGMADGPHNPLFADAEAR	Protein9530(pre=R,post=T);Protein13777(pre=R,post=T)	129	99	6.7581185E-18	2.864388E-12	0.0	0.0
SD3.mgf	index=232623	-1	Sludge250111-Plate1-2EF, Cmpd 10084, +MSn(888.4426), 38.95 min	CID	888.4426	-1	-11.2956705	2	ELAESVSVWNLSDLSK	Protein341(pre=R,post=?)	97	91	6.7999925E-18	2.7640201E-12	0.0	0.0
SD3.mgf	index=408711	-1	Sludge250111-Plate1-6AB, Cmpd 7473, +MSn(813.4121), 32.34 min	CID	813.4121	0	6.603208	3	GITITSAATTAHWTDTVNGVEHR	Protein11019(pre=-,post=?)	117	87	6.8041147E-18	2.959545E-12	0.0	0.0
SD3.mgf	index=574348	-1	Sludge250111-Plate1-9CD, Cmpd 8237, +MSn(640.6559), 34.58 min	CID	640.6559	0	1.7148592	3	WDDSTRPAILFDPTTGK	Protein13442(pre=K,post=?)	106	91	6.8132638E-18	2.8013553E-12	0.0	0.0
SD3.mgf	index=500266	-1	Sludge250111-Plate1-7GH, Cmpd 6547, +MSn(931.4487), 27.66 min	CID	931.4487	0	2.1623998	2	LAQDGYTVVAGC+57.021GPNSPR	Protein11806(pre=R,post=?)	157	127	6.8147424E-18	2.8320638E-12	0.0	0.0
SD3.mgf	index=283376	-1	Sludge250111-Plate1-3EF, Cmpd 7292, +MSn(805.8935), 31.20 min	CID	805.8935	0	-0.7573595	2	FVEVQGTAEGSPFSR	Protein12473(pre=-,post=A)	99	94	6.8721925E-18	2.759364E-12	0.0	0.0
SD3.mgf	index=384729	-1	Sludge250111-Plate1-5EF, Cmpd 8093, +MSn(835.4352), 31.35 min	CID	835.4352	0	7.5980816	2	LNANIAIGAGDGDDVVR	Protein1540(pre=-,post=?)	103	93	6.8951406E-18	2.8350198E-12	0.0	0.0
SD3.mgf	index=296632	-1	Sludge250111-Plate1-3GH, Cmpd 8584, +MSn(1034.5461), 36.38 min	CID	1034.5461	0	6.7257075	2	INIIDTPGHVDFTIEVER	Protein9174(pre=?,post=?)	127	105	6.9315527E-18	2.8806076E-12	0.0	0.0
SD3.mgf	index=538272	-1	Sludge250111-Plate1-8EF, Cmpd 7595, +MSn(758.9108), 31.45 min	CID	758.9108	2	5.317859	2	TASVVATTDMHLLR	Protein11839(pre=R,post=?)	70	70	6.970136E-18	2.7625575E-12	0.0	0.0
SD3.mgf	index=297869	-1	Sludge250111-Plate1-3GH, Cmpd 9952, +MSn(1024.8947), 41.33 min	CID	1024.8947	0	3.930488	3	ALASGPSLLLLDEPASGLTHSEVAELGGVIR	Protein1102(pre=?,post=?);Protein11665(pre=?,post=?)	125	73	6.976663E-18	3.1988765E-12	0.0	0.0
SD3.mgf	index=190671	-1	Sludge250111-Plate1-1GH, Cmpd 8646, +MSn(827.0471), 34.31 min	CID	827.0471	0	1.6235782	3	TM+15.995GTVPNVGLMAQQAEEYGSHDK	Protein6986(pre=?,post=?)	98	67	7.000254E-18	3.0448586E-12	0.0	0.0
SD3.mgf	index=32884	-1	Sludge250111-Plate1-10EF, Cmpd 8975, +MSn(650.0048), 36.02 min	CID	650.0048	0	1.7840946	3	FLSQPFHVAEVFTGSPGK	Protein907(pre=?,post=?)	101	80	7.037897E-18	2.9248021E-12	0.0	0.0
SD3.mgf	index=424184	-1	Sludge250111-Plate1-6CD, Cmpd 10559, +MSn(1046.5051), 42.95 min	CID	1046.5051	0	5.01579	3	FYGAGDGTDSVLLLGFESADHPVDAWLER	Protein8875(pre=?,post=?)	133	86	7.09572E-18	3.2196047E-12	0.0	0.0
SD3.mgf	index=20143	-1	Sludge250111-Plate1-10CD, Cmpd 9067, +MSn(1063.0463), 37.23 min	CID	1063.0463	0	3.7894263	2	TSDLAGDGTTTATVLAQAIYR	Protein7110(pre=?,post=?)	157	124	7.105474E-18	3.0394873E-12	0.0	0.0
SD3.mgf	index=95288	-1	Sludge250111-Plate1-11GH, Cmpd 5772, +MSn(813.9003), 26.08 min	CID	813.9003	0	3.8995445	2	SPTGSTPHQFTDVPR	Protein10663(pre=?,post=?)	142	129	7.113607E-18	2.856298E-12	0.0	0.0
SD3.mgf	index=551173	-1	Sludge250111-Plate1-8GH, Cmpd 8395, +MSn(719.6653), 34.36 min	CID	719.6653	0	2.0354557	3	EDGEDVFVHYSNIDVAGYK	Protein6314(pre=?,post=?)	85	66	7.130274E-18	2.9929824E-12	0.0	0.0
SD3.mgf	index=232670	-1	Sludge250111-Plate1-2EF, Cmpd 10135, +MSn(997.438), 39.13 min	CID	997.438	1	-12.824941	2	QGMQNGYQDVGSWTFFK	Protein10031(pre=-,post=?)	58	47	7.1563795E-18	2.9424312E-12	0.0	0.0
SD3.mgf	index=58806	-1	Sludge250111-Plate1-11AB, Cmpd 7806, +MSn(717.3651), 32.72 min	CID	717.3651	-1	9.648733	2	WTAFNPASGVTAGR	Protein12655(pre=R,post=D)	78	76	7.174211E-18	2.8434412E-12	0.0	0.0
SD3.mgf	index=156421	-1	Sludge250111-Plate1-1AB, Cmpd 8506, +MSn(928.9804), 35.31 min	CID	928.9804	0	1.8396379	2	ETTSLVWDGGNIVVNPR	Protein1740(pre=K,post=N);Protein6563(pre=K,post=N);Protein12719(pre=K,post=N)	107	100	7.191214E-18	2.9567538E-12	0.0	0.0
SD3.mgf	index=488733	-1	Sludge250111-Plate1-7EF, Cmpd 8010, +MSn(861.4161), 30.72 min	CID	861.4161	0	1.1336724	2	QIPDPAEPGDLDPETK	Protein888(pre=-,post=?)	101	95	7.206675E-18	2.929326E-12	0.0	0.0
SD3.mgf	index=34259	-1	Sludge250111-Plate1-10EF, Cmpd 10518, +MSn(1084.9923), 41.57 min	CID	1084.9923	0	-5.0628343	2	AQAEAEGLDAVFTDAGFDWR	Protein4513(pre=K,post=?);Protein13680(pre=K,post=?)	165	134	7.209047E-18	3.0555114E-12	0.0	0.0
SD3.mgf	index=284075	-1	Sludge250111-Plate1-3EF, Cmpd 8061, +MSn(816.9203), 33.98 min	CID	816.9203	0	4.3334146	2	IVVGMDGSDASIEALR	Protein2115(pre=-,post=?)	140	135	7.230219E-18	2.9388957E-12	0.0	0.0
SD3.mgf	index=539322	-1	Sludge250111-Plate1-8EF, Cmpd 8750, +MSn(1009.9887), 35.62 min	CID	1009.9887	0	1.7525172	2	ASLSTDSFISAASFQETTR	Protein3331(pre=?,post=?);Protein12919(pre=?,post=?)	119	102	7.235797E-18	3.0372764E-12	0.0	0.0
SD3.mgf	index=407940	-1	Sludge250111-Plate1-6AB, Cmpd 6624, +MSn(669.0226), 29.32 min	CID	669.0226	0	1.4596876	3	TLVEHLPPPSHDPEAPLR	Protein13061(pre=R,post=A)	79	69	7.258282E-18	3.0163897E-12	0.0	0.0
SD3.mgf	index=164793	-1	Sludge250111-Plate1-1CD, Cmpd 6569, +MSn(813.8972), 27.64 min	CID	813.8972	0	0.07499124	2	SPTGSTPHQFTDVPR	Protein10663(pre=?,post=?)	137	124	7.2801986E-18	2.923189E-12	0.0	0.0
SD3.mgf	index=57503	-1	Sludge250111-Plate1-11AB, Cmpd 6373, +MSn(610.061), 27.71 min	CID	610.061	0	0.10004764	4	TVAIIGYGSQGHAHAQNLNDSGVK	Protein5842(pre=?,post=?)	122	86	7.280376E-18	3.1915568E-12	0.0	0.0
SD3.mgf	index=34666	-1	Sludge250111-Plate1-10EF, Cmpd 11044, +MSn(1081.0333), 43.50 min	CID	1081.0333	0	0.56460047	2	VDM+15.995VDDEELLELVELEVR	Protein262(pre=?,post=?)	159	139	7.2942854E-18	3.031352E-12	0.0	0.0
SD3.mgf	index=537016	-1	Sludge250111-Plate1-8EF, Cmpd 6213, +MSn(838.8907), 26.51 min	CID	838.8907	0	0.5820562	2	SM+15.995MGATNPADAAPGTIR	Protein11667(pre=R,post=G)	107	96	7.300349E-18	3.001626E-12	0.0	0.0
SD3.mgf	index=297223	-1	Sludge250111-Plate1-3GH, Cmpd 9238, +MSn(1278.1356), 38.73 min	CID	1278.1356	0	-0.9550645	2	VNTIAPGLFDTPIYGTGEASEQFK	Protein6858(pre=?,post=?)	122	67	7.353016E-18	3.2234005E-12	0.0	0.0
SD3.mgf	index=5783	-1	Sludge250111-Plate1-10AB, Cmpd 7396, +MSn(642.6515), 30.50 min	CID	642.6515	0	2.469329	3	INVIDTPGHADFGGEVER	Protein11463(pre=?,post=?)	143	117	7.404338E-18	3.0770872E-12	0.0	0.0
SD3.mgf	index=21722	-1	Sludge250111-Plate1-10CD, Cmpd 10868, +MSn(1012.1623), 43.80 min	CID	1012.1623	0	3.618118	3	LYANYVTDDMLLNADKDASNWLLYGR	Protein9675(pre=?,post=?)	118	84	7.413481E-18	3.2986062E-12	0.0	0.0
SD3.mgf	index=475783	-1	Sludge250111-Plate1-7CD, Cmpd 9412, +MSn(1027.0353), 39.62 min	CID	1027.0353	0	1.5451431	2	DAEAPIFSVADLGIVGDVHK	Protein5609(pre=?,post=?);Protein12832(pre=?,post=?)	138	115	7.508916E-18	3.182609E-12	0.0	0.0
SD3.mgf	index=421776	-1	Sludge250111-Plate1-6CD, Cmpd 7813, +MSn(723.3768), 33.15 min	CID	723.3768	0	3.121897	2	LAGVVDLDVGAC+57.021TR	Protein6793(pre=R,post=G);Protein13704(pre=R,post=G)	84	84	7.515742E-18	2.9788043E-12	0.0	0.0
SD3.mgf	index=526389	-1	Sludge250111-Plate1-8CD, Cmpd 7404, +MSn(639.9821), 31.60 min	CID	639.9821	0	2.193517	3	YQVPEGFQGGTTPLHMR	Protein4634(pre=?,post=?)	87	71	7.528521E-18	3.0954417E-12	0.0	0.0
SD3.mgf	index=432693	-1	Sludge250111-Plate1-6EF, Cmpd 6515, +MSn(791.3459), 28.92 min	CID	791.3459	0	-4.473421	2	TLATEEDTSWEDGK	Protein2325(pre=-,post=?);Protein12634(pre=R,post=?)	88	87	7.5355194E-18	2.9866426E-12	0.0	0.0
SD3.mgf	index=84624	-1	Sludge250111-Plate1-11EF, Cmpd 7836, +MSn(816.9203), 33.94 min	CID	816.9203	0	4.3334146	2	IVVGMDGSDASIEALR	Protein2115(pre=-,post=?)	137	130	7.555356E-18	3.0710558E-12	0.0	0.0
SD3.mgf	index=230955	-1	Sludge250111-Plate1-2EF, Cmpd 8249, +MSn(904.4457), 32.52 min	CID	904.4457	0	-1.1472181	2	GSFDPANAATAYSPPTIK	Protein6245(pre=-,post=?)	91	78	7.587217E-18	3.1530883E-12	0.0	0.0
SD3.mgf	index=56423	-1	Sludge250111-Plate1-11AB, Cmpd 5185, +MSn(441.5345), 23.53 min	CID	441.5345	0	1.1749918	3	FGGGSGASHFDQR	Protein9627(pre=K,post=?)	118	118	7.598414E-18	2.96943E-12	0.0	0.0
SD3.mgf	index=408976	-1	Sludge250111-Plate1-6AB, Cmpd 7765, +MSn(868.4196), 33.37 min	CID	868.4196	0	1.8976452	2	VTFDGYTSGNTVATFR	Protein11544(pre=?,post=?)	103	87	7.60187E-18	3.0899627E-12	0.0	0.0
SD3.mgf	index=84993	-1	Sludge250111-Plate1-11EF, Cmpd 8242, +MSn(895.9532), 35.40 min	CID	895.9532	0	4.0192823	2	SYELPDGQVITIGNER	Protein13085(pre=K,post=?)	151	135	7.645568E-18	3.1077248E-12	0.0	0.0
SD3.mgf	index=155593	-1	Sludge250111-Plate1-1AB, Cmpd 7594, +MSn(873.9149), 32.02 min	CID	873.9149	0	-3.911085	2	NLDEGQTVEFDVAPGR	Protein2827(pre=?,post=?)	173	158	7.654548E-18	3.1113747E-12	0.0	0.0
SD3.mgf	index=597560	-1	Sludge250111-Plate1-9GH, Cmpd 7720, +MSn(931.929), 31.89 min	CID	931.929	0	5.63246	2	ELDPDSEEGQAFLQER	Protein9269(pre=?,post=?)	135	121	7.66004E-18	3.113607E-12	0.0	0.0
SD3.mgf	index=31336	-1	Sludge250111-Plate1-10EF, Cmpd 7272, +MSn(623.322), 30.26 min	CID	623.322	0	4.210541	3	KIELIAYDDEYKPDR	Protein12513(pre=R,post=?)	107	96	7.671278E-18	3.0802177E-12	0.0	0.0
SD3.mgf	index=457740	-1	Sludge250111-Plate1-7AB, Cmpd 4895, +MSn(560.2523), 22.50 min	CID	560.2523	0	-1.9609569	3	LTGDHETAHYSEYR	Protein2273(pre=R,post=?)	81	76	7.673528E-18	3.0413415E-12	0.0	0.0
SD3.mgf	index=502647	-1	Sludge250111-Plate1-7GH, Cmpd 9167, +MSn(1059.0522), 36.95 min	CID	1059.0522	0	4.6105704	2	IFAEDGASIPVTVLDVSNNR	Protein764(pre=?,post=?)	185	156	7.6779335E-18	3.2542458E-12	0.0	0.0
SD3.mgf	index=133375	-1	Sludge250111-Plate1-12EF, Cmpd 8096, +MSn(790.3971), 33.74 min	CID	790.3971	0	5.328269	2	VLYEMDGVNEALAR	Protein13763(pre=K,post=E)	105	105	7.726986E-18	3.0625292E-12	0.0	0.0
SD3.mgf	index=335311	-1	Sludge250111-Plate1-4EF, Cmpd 8478, +MSn(790.3914), 33.83 min	CID	790.3914	0	-1.853311	2	VLYEMDGVNEALAR	Protein13763(pre=K,post=E)	122	121	7.726986E-18	3.0625292E-12	0.0	0.0
SD3.mgf	index=348003	-1	Sludge250111-Plate1-4GH, Cmpd 8913, +MSn(1167.0491), 37.97 min	CID	1167.0491	0	-4.0792823	2	GDLGTLFTENLIHGSDSGDSAAR	Protein11667(pre=R,post=?)	132	98	7.7329335E-18	3.3635477E-12	0.0	0.0
SD3.mgf	index=470342	-1	Sludge250111-Plate1-7CD, Cmpd 3357, +MSn(568.9236), 17.71 min	CID	568.9236	0	3.2184649	3	GTAM+15.995NPVDHPHGGGEGR	Protein5229(pre=R,post=?);Protein13167(pre=R,post=?)	118	103	7.756639E-18	3.1892351E-12	0.0	0.0
SD3.mgf	index=144779	-1	Sludge250111-Plate1-12GH, Cmpd 7498, +MSn(835.4288), 31.15 min	CID	835.4288	0	-0.07305847	2	LNANIAIGAGDGDDVVR	Protein1540(pre=-,post=?)	93	86	7.796347E-18	3.2055617E-12	0.0	0.0
SD3.mgf	index=166139	-1	Sludge250111-Plate1-1CD, Cmpd 8049, +MSn(720.9247), 32.73 min	CID	720.9247	0	0.0	2	LVAEVGVGTVAAGVAK	Protein7700(pre=-,post=?)	69	69	7.802365E-18	3.1714588E-12	0.0	0.0
SD3.mgf	index=502749	-1	Sludge250111-Plate1-7GH, Cmpd 9279, +MSn(1032.5525), 37.35 min	CID	1032.5525	0	10.403635	2	FAATLNGASLFNNLPEGTVK	Protein12145(pre=?,post=?)	112	87	7.805863E-18	3.308468E-12	0.0	0.0
SD3.mgf	index=283156	-1	Sludge250111-Plate1-3EF, Cmpd 7050, +MSn(715.876), 30.32 min	CID	715.876	0	4.177728	2	FVIGGPQGDAGVTGR	Protein14002(pre=R,post=?)	75	73	7.813379E-18	3.137275E-12	0.0	0.0
SD3.mgf	index=189458	-1	Sludge250111-Plate1-1GH, Cmpd 7312, +MSn(942.9579), 29.52 min	CID	942.9579	0	5.8902225	2	DYEYQSAPVINAGSTAAK	Protein282(pre=K,post=?)	80	66	7.83179E-18	3.2547272E-12	0.0	0.0
SD3.mgf	index=501629	-1	Sludge250111-Plate1-7GH, Cmpd 8046, +MSn(868.4205), 32.98 min	CID	868.4205	0	2.8816094	2	VTFDGYTSGNTVATFR	Protein11544(pre=?,post=?)	102	84	7.8357504E-18	3.1850286E-12	0.0	0.0
SD3.mgf	index=272876	-1	Sludge250111-Plate1-3CD, Cmpd 10380, +MSn(927.9485), 42.09 min	CID	927.9485	0	1.5128111	2	ELAAFAQFASDLDEATR	Protein11967(pre=R,post=K);Protein13752(pre=R,post=K)	171	151	7.847679E-18	3.2266674E-12	0.0	0.0
SD3.mgf	index=597437	-1	Sludge250111-Plate1-9GH, Cmpd 7585, +MSn(759.4102), 31.41 min	CID	759.4102	0	12.377408	3	TSTLPTERPATFGLTTEAQVR	Protein11587(pre=?,post=?)	113	95	7.86705E-18	3.3652644E-12	0.0	0.0
SD3.mgf	index=72128	-1	Sludge250111-Plate1-11CD, Cmpd 7785, +MSn(884.4103), 33.24 min	CID	884.4103	0	3.4506252	2	YGGTAVDDPPFEDLSGK	Protein10360(pre=K,post=?)	93	81	7.879482E-18	3.2397433E-12	0.0	0.0
SD3.mgf	index=336123	-1	Sludge250111-Plate1-4EF, Cmpd 9374, +MSn(945.9801), 37.10 min	CID	945.9801	0	2.7098703	2	AAPSISEVMTTEVITADR	Protein13022(pre=?,post=S)	102	87	7.880055E-18	3.2747856E-12	0.0	0.0
SD3.mgf	index=57470	-1	Sludge250111-Plate1-11AB, Cmpd 6336, +MSn(813.0815), 27.58 min	CID	813.0815	0	3.3029356	3	TVAIIGYGSQGHAHAQNLNDSGVK	Protein5842(pre=?,post=?)	113	87	7.9419315E-18	3.4815681E-12	0.0	0.0
SD3.mgf	index=502324	-1	Sludge250111-Plate1-7GH, Cmpd 8811, +MSn(940.4778), 35.68 min	CID	940.4778	0	-1.8171415	2	VGSGMAGMQAGGLYNVVLR	Protein13354(pre=R,post=?)	109	100	7.962848E-18	3.3424615E-12	0.0	0.0
SD3.mgf	index=43445	-1	Sludge250111-Plate1-10GH, Cmpd 5814, +MSn(813.9002), 25.92 min	CID	813.9002	0	3.749562	2	SPTGSTPHQFTDVPR	Protein10663(pre=?,post=?)	139	124	7.988899E-18	3.2077507E-12	0.0	0.0
SD3.mgf	index=82175	-1	Sludge250111-Plate1-11EF, Cmpd 5142, +MSn(852.4111), 24.18 min	CID	852.4111	0	3.8665748	2	TNEETTASPVIEGNNK	Protein12055(pre=-,post=?)	87	76	7.9963335E-18	3.2503015E-12	0.0	0.0
SD3.mgf	index=597566	-1	Sludge250111-Plate1-9GH, Cmpd 7727, +MSn(931.9196), 31.92 min	CID	931.9196	0	-4.453573	2	ELDPDSEEGQAFLQER	Protein9269(pre=?,post=?)	113	99	8.011003E-18	3.2562644E-12	0.0	0.0
SD3.mgf	index=177609	-1	Sludge250111-Plate1-1EF, Cmpd 7417, +MSn(921.924), 30.66 min	CID	921.924	0	2.9791937	2	QAFDNSVESLTSTDSNK	Protein8672(pre=R,post=?)	120	100	8.031708E-18	3.302333E-12	0.0	0.0
SD3.mgf	index=20074	-1	Sludge250111-Plate1-10CD, Cmpd 8991, +MSn(1129.0874), 36.96 min	CID	1129.0874	0	1.2973714	2	QGVGEPMPVQEQVVVLYAGTR	Protein3008(pre=?,post=G)	157	118	8.055994E-18	3.4460885E-12	0.0	0.0
SD3.mgf	index=573918	-1	Sludge250111-Plate1-9CD, Cmpd 7762, +MSn(658.0683), 32.84 min	CID	658.0683	0	-1.0202376	4	VPFSANHSGAPWLEPIHQDANGER	Protein652(pre=-,post=T)	101	67	8.0630415E-18	3.5346602E-12	0.0	0.0
SD3.mgf	index=58794	-1	Sludge250111-Plate1-11AB, Cmpd 7793, +MSn(1050.0551), 32.67 min	CID	1050.055	0	12.439049	2	FATGNITTTNVGASYNLGVAK	Protein155(pre=K,post=?)	97	74	8.067074E-18	3.450828E-12	0.0	0.0
SD3.mgf	index=34060	-1	Sludge250111-Plate1-10EF, Cmpd 10275, +MSn(981.5242), 40.68 min	CID	981.5242	0	9.762993	2	ELLSIYEFPGDDLPVVR	Protein7191(pre=R,post=?)	90	76	8.08087E-18	3.3225464E-12	0.0	0.0
SD3.mgf	index=168609	-1	Sludge250111-Plate1-1CD, Cmpd 10816, +MSn(721.4041), 42.36 min	CID	721.4041	0	0.5076366	3	VLADLAVHEPAAFAALVEVAR	Protein14072(pre=K,post=?)	93	82	8.101615E-18	3.4656037E-12	0.0	0.0
SD3.mgf	index=97165	-1	Sludge250111-Plate1-11GH, Cmpd 7838, +MSn(841.8934), 33.51 min	CID	841.8934	0	3.7698836	2	EM+15.995GAAVGTAYTYFASK	Protein12582(pre=R,post=S)	77	74	8.109865E-18	3.2964493E-12	0.0	0.0
SD3.mgf	index=584869	-1	Sludge250111-Plate1-9EF, Cmpd 6715, +MSn(807.4175), 28.95 min	CID	807.4175	0	2.1922035	2	AALNALTPANSGVDGSR	Protein146(pre=-,post=?)	86	76	8.147248E-18	3.3498386E-12	0.0	0.0
SD3.mgf	index=110146	-1	Sludge250111-Plate1-12AB, Cmpd 8499, +MSn(841.474), 35.34 min	CID	841.474	0	10.44495	2	LLDQGQAGDNVGLLLR	Protein5497(pre=-,post=?)	133	122	8.1799725E-18	3.324946E-12	0.0	0.0
SD3.mgf	index=490434	-1	Sludge250111-Plate1-7EF, Cmpd 9881, +MSn(803.0401), 37.52 min	CID	803.0401	0	-0.1520102	3	QVDFDIDTGGGAGWAGFISNHSR	Protein5900(pre=?,post=-)	139	96	8.183859E-18	3.5596838E-12	0.0	0.0
SD3.mgf	index=386037	-1	Sludge250111-Plate1-5EF, Cmpd 9532, +MSn(635.3127), 36.65 min	CID	635.3127	0	2.593925	3	IEPEAIEYGENFISHR	Protein10064(pre=?,post=?);Protein10316(pre=?,post=?)	127	111	8.1989266E-18	3.3326506E-12	0.0	0.0
SD3.mgf	index=597289	-1	Sludge250111-Plate1-9GH, Cmpd 7422, +MSn(957.8491), 30.82 min	CID	957.8491	0	4.1418858	3	VGQPLSAGKDPTPAVGDATAPVAPDTAVIR	Protein12881(pre=?,post=?)	107	72	8.203071E-18	3.7425852E-12	0.0	0.0
SD3.mgf	index=82673	-1	Sludge250111-Plate1-11EF, Cmpd 5690, +MSn(542.9347), 26.18 min	CID	542.9347	0	1.5738422	3	SPTGSTPHQFTDVPR	Protein10663(pre=?,post=?)	131	116	8.260375E-18	3.3167555E-12	0.0	0.0
SD3.mgf	index=246102	-1	Sludge250111-Plate1-2GH, Cmpd 9588, +MSn(988.4844), 37.89 min	CID	988.4844	1	5.2212954	2	TLEQLGYTDVTSMAGGFGK	Protein5182(pre=?,post=?)	129	97	8.3048975E-18	3.4860387E-12	0.0	0.0
SD3.mgf	index=285057	-1	Sludge250111-Plate1-3EF, Cmpd 9148, +MSn(706.6784), 37.87 min	CID	706.6784	0	-2.0728533	3	FEAAEGNVLDAYLHIQDGR	Protein12677(pre=R,post=?)	110	100	8.3106745E-18	3.4884639E-12	0.0	0.0
SD3.mgf	index=296680	-1	Sludge250111-Plate1-3GH, Cmpd 8637, +MSn(824.4595), 36.57 min	CID	824.4595	0	9.994219	2	TIQVPLFVNSSDTVK	Protein12318(pre=K,post=?)	75	69	8.31286E-18	3.3378294E-12	0.0	0.0
SD3.mgf	index=86756	-1	Sludge250111-Plate1-11EF, Cmpd 10266, +MSn(956.4286), 42.77 min	CID	956.4286	0	1.531579	2	M+15.995FGAEDFGEGLTAFFEK	Protein6959(pre=K,post=?);Protein12055(pre=K,post=?)	95	84	8.317234E-18	3.4197306E-12	0.0	0.0
SD3.mgf	index=410561	-1	Sludge250111-Plate1-6AB, Cmpd 9515, +MSn(1037.1044), 39.53 min	CID	1037.1044	0	2.942584	2	VSATQQVTVVVPLYLVGTAK	Protein6641(pre=A,post=A)	123	101	8.3389384E-18	3.5344089E-12	0.0	0.0
SD3.mgf	index=574740	-1	Sludge250111-Plate1-9CD, Cmpd 8668, +MSn(584.3209), 36.15 min	CID	584.3209	0	2.0891013	3	LVQQALTSLENLEHR	Protein4971(pre=-,post=G)	125	116	8.353905E-18	3.3543099E-12	0.0	0.0
SD3.mgf	index=434722	-1	Sludge250111-Plate1-6EF, Cmpd 8747, +MSn(611.6619), 36.69 min	CID	611.6619	0	3.1931548	3	IQEGVVSLASYGGIFHR	Protein1682(pre=R,post=?);Protein14097(pre=R,post=?)	85	79	8.355061E-18	3.4352835E-12	0.0	0.0
SD3.mgf	index=537428	-1	Sludge250111-Plate1-8EF, Cmpd 6667, +MSn(487.2604), 28.14 min	CID	487.2604	0	1.002096	3	TVAVSFTQQVSHR	Protein2738(pre=K,post=?)	95	94	8.355271E-18	3.2652067E-12	0.0	0.0
SD3.mgf	index=178924	-1	Sludge250111-Plate1-1EF, Cmpd 8868, +MSn(872.887), 35.96 min	CID	872.887	0	-2.657079	2	VVGWYDNEWGYSNR	Protein9984(pre=?,post=L)	104	89	8.363817E-18	3.3149317E-12	0.0	0.0
SD3.mgf	index=45857	-1	Sludge250111-Plate1-10GH, Cmpd 8471, +MSn(841.4726), 35.18 min	CID	841.4726	0	8.77666	2	LLDQGQAGDNVGILLR	Protein7545(pre=-,post=?)	155	144	8.364078E-18	3.3997805E-12	0.0	0.0
SD3.mgf	index=411195	-1	Sludge250111-Plate1-6AB, Cmpd 10235, +MSn(623.6766), 42.16 min	CID	623.6766	0	7.1440845	3	GLALIDYNVVLHWAER	Protein4883(pre=R,post=?)	99	90	8.381249E-18	3.4067597E-12	0.0	0.0
SD3.mgf	index=598696	-1	Sludge250111-Plate1-9GH, Cmpd 8971, +MSn(665.9854), 36.39 min	CID	665.9854	0	0.091646396	3	IDEVFIGSC+57.021MTNIGHFR	Protein10003(pre=?,post=?)	108	91	8.465379E-18	3.480642E-12	0.0	0.0
SD3.mgf	index=58964	-1	Sludge250111-Plate1-11AB, Cmpd 7980, +MSn(981.0057), 33.32 min	CID	981.0057	0	5.412902	2	IGLINSGGASSGSTDLADAVR	Protein11991(pre=R,post=?)	150	120	8.4734024E-18	3.6246418E-12	0.0	0.0
SD3.mgf	index=537490	-1	Sludge250111-Plate1-8EF, Cmpd 6735, +MSn(658.8414), 28.38 min	CID	658.8414	0	3.890901	4	NIHHLPVM+15.995DGQKPVGM+15.995VSASDVLR	Protein13022(pre=R,post=L)	118	83	8.484183E-18	3.7192792E-12	0.0	0.0
SD3.mgf	index=257402	-1	Sludge250111-Plate1-3AB, Cmpd 7809, +MSn(1041.0013), 34.87 min	CID	1041.0013	0	1.5244135	2	YPGTVTVTDDGLDVDGDTLK	Protein352(pre=-,post=?)	115	95	8.530355E-18	3.6155395E-12	0.0	0.0
SD3.mgf	index=500798	-1	Sludge250111-Plate1-7GH, Cmpd 7132, +MSn(498.2442), 29.73 min	CID	498.2442	0	0.061250247	3	AFADSEHITAGAFR	Protein4820(pre=K,post=?)	93	92	8.558298E-18	3.3920128E-12	0.0	0.0
SD3.mgf	index=166631	-1	Sludge250111-Plate1-1CD, Cmpd 8595, +MSn(567.2761), 34.60 min	CID	567.2761	0	-2.5822344	3	IFGPIKDYEC+57.021LC+57.021GK	Protein13204(pre=K,post=?)	97	87	8.559205E-18	3.3923725E-12	0.0	0.0
SD3.mgf	index=121816	-1	Sludge250111-Plate1-12CD, Cmpd 7555, +MSn(867.9592), 32.70 min	CID	867.9592	0	10.899766	2	FTPSGQAVANFGVAVNR	Protein9745(pre=?,post=?);Protein13123(pre=?,post=R);Protein13691(pre=?,post=?)	134	117	8.589806E-18	3.5318018E-12	0.0	0.0
SD3.mgf	index=286372	-1	Sludge250111-Plate1-3EF, Cmpd 10602, +MSn(937.9827), 43.19 min	CID	937.9827	0	4.6200385	2	IGTPEDIAEAAVFLASDR	Protein3103(pre=?,post=?)	136	122	8.600343E-18	3.574122E-12	0.0	0.0
SD3.mgf	index=191316	-1	Sludge250111-Plate1-1GH, Cmpd 9356, +MSn(945.9096), 36.85 min	CID	945.9096	0	-5.032953	2	AVLWSEYYMDEANDGK	Protein8874(pre=R,post=S)	76	63	8.677744E-18	3.5272772E-12	0.0	0.0
SD3.mgf	index=384605	-1	Sludge250111-Plate1-5EF, Cmpd 7956, +MSn(921.9299), 30.85 min	CID	921.9299	0	9.334807	2	QAFDNSVESLTSTDSNK	Protein8672(pre=R,post=?)	79	68	8.706414E-18	3.5797467E-12	0.0	0.0
SD3.mgf	index=536863	-1	Sludge250111-Plate1-8EF, Cmpd 6045, +MSn(813.8999), 25.90 min	CID	813.8999	0	3.3746057	2	SPTGSTPHQFTDVPR	Protein10663(pre=?,post=?)	127	114	8.70904E-18	3.4969059E-12	0.0	0.0
SD3.mgf	index=372812	-1	Sludge250111-Plate1-5CD, Cmpd 9616, +MSn(916.9698), 37.02 min	CID	916.9698	0	14.377555	2	EALGSMGTDTPIAVLSDR	Protein9084(pre=-,post=?)	115	99	8.709411E-18	3.6194485E-12	0.0	0.0
SD3.mgf	index=598404	-1	Sludge250111-Plate1-9GH, Cmpd 8649, +MSn(895.9507), 35.24 min	CID	895.9507	0	1.2262217	2	SYELPDGQVITIGNER	Protein13085(pre=K,post=?)	144	126	8.754604E-18	3.558519E-12	0.0	0.0
SD3.mgf	index=434499	-1	Sludge250111-Plate1-6EF, Cmpd 8501, +MSn(985.4977), 35.85 min	CID	985.4977	1	9.388835	2	FGITTGEATVDWSVTQTR	Protein12099(pre=R,post=K)	159	133	8.7581106E-18	3.6396866E-12	0.0	0.0
SD3.mgf	index=70632	-1	Sludge250111-Plate1-11CD, Cmpd 6139, +MSn(911.9019), 27.30 min	CID	911.9019	0	1.5394317	2	DDTTIVDGAGSSEDVEGR	Protein6604(pre=?,post=?)	106	91	8.8017435E-18	3.6578197E-12	0.0	0.0
SD3.mgf	index=247625	-1	Sludge250111-Plate1-2GH, Cmpd 11348, +MSn(1060.5844), 44.34 min	CID	1060.5844	0	10.704156	2	IFDIFEGTEQIQQLVIAR	Protein5020(pre=?,post=?)	139	119	8.808373E-18	3.6605753E-12	0.0	0.0
SD3.mgf	index=490786	-1	Sludge250111-Plate1-7EF, Cmpd 10268, +MSn(1285.1445), 38.93 min	CID	1285.1445	0	-0.09498566	2	INTIAPGLFDTPIYGTGEASEQFK	Protein9213(pre=?,post=?)	138	86	8.812627E-18	3.8632617E-12	0.0	0.0
SD3.mgf	index=245080	-1	Sludge250111-Plate1-2GH, Cmpd 8445, +MSn(864.9504), 33.79 min	CID	864.9504	0	13.689782	2	LLDQGQAGDNVGC+57.021LLR	Protein9324(pre=?,post=?)	141	123	8.884641E-18	3.6113755E-12	0.0	0.0
SD3.mgf	index=296221	-1	Sludge250111-Plate1-3GH, Cmpd 8130, +MSn(1207.1071), 34.78 min	CID	1207.107	0	3.0337992	2	GAIVNTASVAAFDGQIGQASYSASK	Protein6858(pre=?,post=G)	146	95	8.912385E-18	3.936948E-12	0.0	0.0
SD3.mgf	index=34163	-1	Sludge250111-Plate1-10EF, Cmpd 10389, +MSn(1028.5878), 41.10 min	CID	1028.5878	0	13.88547	2	VNQIGTLTQTLEAVQLATR	Protein2834(pre=?,post=N);Protein12201(pre=?,post=N)	185	153	8.92921E-18	3.748098E-12	0.0	0.0
SD3.mgf	index=515744	-1	Sludge250111-Plate1-8AB, Cmpd 9077, +MSn(1039.5503), 37.00 min	CID	1039.5503	0	6.223621	2	EQIIFPEIEYDKVDALR	Protein13058(pre=?,post=G)	143	124	8.94878E-18	3.6793984E-12	0.0	0.0
SD3.mgf	index=286269	-1	Sludge250111-Plate1-3EF, Cmpd 10484, +MSn(1078.5775), 42.76 min	CID	1078.5775	0	14.260522	2	IAGLPNC+57.021PVNALLEFESGVR	Protein7830(pre=R,post=G);Protein11779(pre=R,post=G)	157	122	8.958061E-18	3.7968205E-12	0.0	0.0
SD3.mgf	index=337001	-1	Sludge250111-Plate1-4EF, Cmpd 10342, +MSn(815.4232), 40.67 min	CID	815.4232	1	2.3605509	2	EISYFFSAIEVAPR	Protein12570(pre=R,post=?)	104	104	8.9726845E-18	3.5562516E-12	0.0	0.0
SD3.mgf	index=247706	-1	Sludge250111-Plate1-2GH, Cmpd 11635, +MSn(1073.0408), 45.39 min	CID	1073.0408	0	5.1192765	2	VDMVDDEELLELVELEVR	Protein262(pre=?,post=?)	127	111	8.990003E-18	3.7360566E-12	0.0	0.0
SD3.mgf	index=256874	-1	Sludge250111-Plate1-3AB, Cmpd 7227, +MSn(717.858), 32.85 min	CID	717.858	0	-2.635737	2	WTAFNPASGVTAGR	Protein12655(pre=R,post=D)	72	69	9.071702E-18	3.5954967E-12	0.0	0.0
SD3.mgf	index=501498	-1	Sludge250111-Plate1-7GH, Cmpd 7902, +MSn(939.4394), 32.47 min	CID	939.4394	0	3.313469	3	PIHC+57.021NELTTFSEAEATDQFVHQNK	Protein13354(pre=-,post=K)	90	58	9.131368E-18	4.002991E-12	0.0	0.0
SD3.mgf	index=19662	-1	Sludge250111-Plate1-10CD, Cmpd 8538, +MSn(1131.5309), 35.37 min	CID	1131.5309	0	-0.4315225	2	VEAETGNNGLNAATGEMEDLVK	Protein1839(pre=R,post=?);Protein5619(pre=R,post=?)	126	100	9.132234E-18	3.939518E-12	0.0	0.0
SD3.mgf	index=599383	-1	Sludge250111-Plate1-9GH, Cmpd 9730, +MSn(1008.9634), 39.12 min	CID	1008.9634	0	-1.8752775	2	LQGVDSDPVNWGWLC+57.021DR	Protein532(pre=?,post=?)	130	106	9.154378E-18	3.7639327E-12	0.0	0.0
SD3.mgf	index=120242	-1	Sludge250111-Plate1-12CD, Cmpd 5824, +MSn(813.9017), 26.32 min	CID	813.9017	0	5.5493517	2	SPTGSTPHQFTDVPR	Protein10663(pre=?,post=?)	123	110	9.156627E-18	3.6766237E-12	0.0	0.0
SD3.mgf	index=44615	-1	Sludge250111-Plate1-10GH, Cmpd 7102, +MSn(892.972), 30.45 min	CID	892.972	0	4.306105	2	GITINTAHVEYNSPIR	Protein5367(pre=-,post=?)	163	143	9.203956E-18	3.741169E-12	0.0	0.0
SD3.mgf	index=155259	-1	Sludge250111-Plate1-1AB, Cmpd 7226, +MSn(868.4455), 30.68 min	CID	868.4455	0	13.072424	2	SFTGATDLGPNTSAAIGR	Protein12006(pre=K,post=?)	119	107	9.220908E-18	3.832016E-12	0.0	0.0
SD3.mgf	index=33062	-1	Sludge250111-Plate1-10EF, Cmpd 9170, +MSn(991.486), 36.70 min	CID	991.486	-1	13.893153	4	GHSITSMQAIYVPADDYTDPAPATTFAHLDATTELSR	Protein10259(pre=?,post=?)	130	53	9.2243195E-18	4.340365E-12	0.0	0.0
SD3.mgf	index=515457	-1	Sludge250111-Plate1-8AB, Cmpd 8762, +MSn(690.0321), 35.86 min	CID	690.0321	0	5.2187324	3	INIIDTPGHVDFTIEVER	Protein9174(pre=?,post=?)	128	101	9.262609E-18	3.8493458E-12	0.0	0.0
SD3.mgf	index=203365	-1	Sludge250111-Plate1-2AB, Cmpd 8301, +MSn(909.4443), 33.32 min	CID	909.4443	0	-2.0804858	2	MFIPESELAASGGGGAAPR	Protein11249(pre=?,post=?);Protein12293(pre=?,post=-)	123	106	9.26524E-18	3.8891494E-12	0.0	0.0
SD3.mgf	index=410086	-1	Sludge250111-Plate1-6AB, Cmpd 8987, +MSn(620.6771), 37.62 min	CID	620.6771	0	2.2617424	3	IGAIHSIVFGGFSAQSLR	Protein311(pre=-,post=?)	71	64	9.2851E-18	3.8586924E-12	0.0	0.0
SD3.mgf	index=471844	-1	Sludge250111-Plate1-7CD, Cmpd 5042, +MSn(852.4125), 23.90 min	CID	852.4125	0	5.513449	2	TNEETTASPVIEGNNK	Protein12055(pre=-,post=?)	93	82	9.423469E-18	3.830395E-12	0.0	0.0
SD3.mgf	index=489524	-1	Sludge250111-Plate1-7EF, Cmpd 8880, +MSn(816.9213), 33.89 min	CID	816.9213	0	5.6035533	2	IVVGMDGSDASIEALR	Protein2115(pre=-,post=?)	107	102	9.4431385E-18	3.83839E-12	0.0	0.0
SD3.mgf	index=192050	-1	Sludge250111-Plate1-1GH, Cmpd 10171, +MSn(1167.5365), 39.80 min	CID	1167.5365	0	-2.4047303	2	YIGVFTPEPWQGYGFDENSK	Protein11460(pre=?,post=?)	87	59	9.476731E-18	4.0166555E-12	0.0	0.0
SD3.mgf	index=296417	-1	Sludge250111-Plate1-3GH, Cmpd 8346, +MSn(895.9536), 35.55 min	CID	895.9536	0	4.496146	2	SYELPDGQVITIGNER	Protein13085(pre=K,post=?)	145	129	9.551587E-18	3.882472E-12	0.0	0.0
SD3.mgf	index=434712	-1	Sludge250111-Plate1-6EF, Cmpd 8736, +MSn(931.4636), 36.65 min	CID	931.4636	0	4.32474	2	WQGEAYGVNYSIAYLK	Protein5113(pre=-,post=A)	70	62	9.5978875E-18	3.9012916E-12	0.0	0.0
SD3.mgf	index=132440	-1	Sludge250111-Plate1-12EF, Cmpd 7068, +MSn(809.9067), 30.00 min	CID	809.9067	0	1.8086607	2	SAIQTDGSASLADLNR	Protein5145(pre=K,post=T)	143	138	9.61736E-18	3.909207E-12	0.0	0.0
SD3.mgf	index=269158	-1	Sludge250111-Plate1-3CD, Cmpd 6261, +MSn(911.9009), 27.12 min	CID	911.9009	0	0.40159088	2	DDTTIVDGAGSSEDVEGR	Protein6604(pre=?,post=?)	137	120	9.661468E-18	4.0151034E-12	0.0	0.0
SD3.mgf	index=598104	-1	Sludge250111-Plate1-9GH, Cmpd 8319, +MSn(852.4604), 34.04 min	CID	852.4604	0	8.090732	2	AEVATELTGM+15.995GIQVLR	Protein3716(pre=K,post=-)	79	73	9.693636E-18	3.940211E-12	0.0	0.0
SD3.mgf	index=216983	-1	Sludge250111-Plate1-2CD, Cmpd 8394, +MSn(716.6907), 32.82 min	CID	716.6907	0	-1.5329223	3	FTEAPQGDATIETYAVLHGK	Protein7840(pre=?,post=N)	93	73	9.766923E-18	4.1396517E-12	0.0	0.0
SD3.mgf	index=460535	-1	Sludge250111-Plate1-7AB, Cmpd 7970, +MSn(636.9745), 33.16 min	CID	636.9745	0	1.4373082	3	LVVWGNHSPTMYADYR	Protein3559(pre=N,post=?);Protein12780(pre=?,post=?)	83	68	9.768715E-18	3.9707287E-12	0.0	0.0
SD3.mgf	index=98175	-1	Sludge250111-Plate1-11GH, Cmpd 8950, +MSn(1188.0603), 37.50 min	CID	1188.0603	0	4.0071716	2	AGAPDLTEEPPFDDEFIEVQR	Protein11620(pre=?,post=?)	148	105	9.76882E-18	4.178779E-12	0.0	0.0
SD3.mgf	index=6042	-1	Sludge250111-Plate1-10AB, Cmpd 7681, +MSn(979.9262), 31.49 min	CID	979.9262	0	2.8028536	2	SM+15.995TDGYVSLEGIDNNGDR	Protein676(pre=?,post=?)	155	125	9.807046E-18	4.0756023E-12	0.0	0.0
SD3.mgf	index=8028	-1	Sludge250111-Plate1-10AB, Cmpd 9865, +MSn(1080.0692), 39.21 min	CID	1080.0692	0	8.363611	2	WTGNDVPVLLTGASVPEFTR	Protein7622(pre=?,post=?)	146	107	9.90777E-18	4.1993488E-12	0.0	0.0
SD3.mgf	index=395769	-1	Sludge250111-Plate1-5GH, Cmpd 6660, +MSn(793.3976), 29.79 min	CID	793.3976	0	1.384721	2	LTEAYGDLGPEPAPR	Protein11818(pre=K,post=?)	112	108	9.922927E-18	3.9843133E-12	0.0	0.0
SD3.mgf	index=425015	-1	Sludge250111-Plate1-6CD, Cmpd 11639, +MSn(974.8624), 46.95 min	CID	974.8624	0	9.203607	3	LRPNPTDVLLVDVDEYPEVLDELLR	Protein12527(pre=R,post=A)	64	45	9.935174E-18	4.3887537E-12	0.0	0.0
SD3.mgf	index=294149	-1	Sludge250111-Plate1-3GH, Cmpd 5849, +MSn(813.8994), 26.52 min	CID	813.8994	0	2.7746758	2	SPTGSTPHQFTDVPR	Protein10663(pre=?,post=?)	136	123	9.966258E-18	4.0017117E-12	0.0	0.0
SD3.mgf	index=84414	-1	Sludge250111-Plate1-11EF, Cmpd 7605, +MSn(767.4047), 33.11 min	CID	767.4047	1	9.432465	2	ELADLPTGPEIYSK	Protein4789(pre=K,post=L);Protein12289(pre=K,post=L)	103	97	1.0082503E-17	3.9961194E-12	0.0	0.0
SD3.mgf	index=164633	-1	Sludge250111-Plate1-1CD, Cmpd 6393, +MSn(781.3746), 27.02 min	CID	781.3746	0	-2.1871464	2	ATIGNTADPVSDASSR	Protein12527(pre=R,post=M)	96	88	1.0106763E-17	4.1081366E-12	0.0	0.0
SD3.mgf	index=4647	-1	Sludge250111-Plate1-10AB, Cmpd 6146, +MSn(813.9023), 26.12 min	CID	813.9023	0	6.299264	2	SPTGSTPHQFTDVPR	Protein10663(pre=?,post=?)	128	115	1.0127348E-17	4.0663935E-12	0.0	0.0
SD3.mgf	index=154886	-1	Sludge250111-Plate1-1AB, Cmpd 6816, +MSn(1036.9452), 29.20 min	CID	1036.9452	0	2.472149	2	LEASQDAEDSVEFTSDSDK	Protein10833(pre=?,post=?)	130	98	1.0164958E-17	4.266812E-12	0.0	0.0
SD3.mgf	index=44588	-1	Sludge250111-Plate1-10GH, Cmpd 7072, +MSn(1076.5426), 30.34 min	CID	1076.5426	0	6.80351	3	DKETGEVTIEDAPVTQDEGIRPGTTAEGLAK	Protein12217(pre=?,post=L)	163	94	1.0171894E-17	4.663925E-12	0.0	0.0
SD3.mgf	index=598950	-1	Sludge250111-Plate1-9GH, Cmpd 9254, +MSn(844.4626), 37.41 min	CID	844.4626	0	7.8059683	2	AEVATELTGMGIQVLR	Protein3716(pre=K,post=-)	125	116	1.0200517E-17	4.146245E-12	0.0	0.0
SD3.mgf	index=502229	-1	Sludge250111-Plate1-7GH, Cmpd 8707, +MSn(871.4808), 35.31 min	CID	871.4808	0	12.186439	2	AEVGEIDVLVNNAGITK	Protein11806(pre=K,post=?)	86	77	1.04028815E-17	4.2772695E-12	0.0	0.0
SD3.mgf	index=410785	-1	Sludge250111-Plate1-6AB, Cmpd 9767, +MSn(812.4401), 40.45 min	CID	812.4401	0	10.217203	2	LMTDPFVGQLTFVR	Protein11006(pre=K,post=?);Protein12111(pre=K,post=?);Protein12646(pre=K,post=?)	82	79	1.0409138E-17	4.125579E-12	0.0	0.0
SD3.mgf	index=333409	-1	Sludge250111-Plate1-4EF, Cmpd 6386, +MSn(813.8979), 26.19 min	CID	813.8979	0	0.8998949	2	SPTGSTPHQFTDVPR	Protein10663(pre=?,post=?)	116	102	1.0421789E-17	4.1846192E-12	0.0	0.0
SD3.mgf	index=48144	-1	Sludge250111-Plate1-10GH, Cmpd 11104, +MSn(856.4254), 44.71 min	CID	856.4254	0	4.4185944	2	GSDADDFLYLLMPVR	Protein13971(pre=R,post=?)	93	90	1.0481519E-17	4.208602E-12	0.0	0.0
SD3.mgf	index=562834	-1	Sludge250111-Plate1-9AB, Cmpd 8676, +MSn(895.9526), 35.58 min	CID	895.9526	0	3.338048	2	SYELPDGQVITIGNER	Protein13085(pre=K,post=?)	125	119	1.05055015E-17	4.2702135E-12	0.0	0.0
SD3.mgf	index=43856	-1	Sludge250111-Plate1-10GH, Cmpd 6267, +MSn(577.2835), 27.51 min	CID	577.2835	0	-3.8062012	3	IEGKDPLTGGEPMETR	Protein11880(pre=R,post=C)	82	76	1.051498E-17	4.274066E-12	0.0	0.0
SD3.mgf	index=4345	-1	Sludge250111-Plate1-10AB, Cmpd 5814, +MSn(876.9108), 24.93 min	CID	876.9108	0	1.9488728	2	VMPTNSDPTSSTPGYAK	Protein282(pre=?,post=D)	109	92	1.0533512E-17	4.33098E-12	0.0	0.0
SD3.mgf	index=296973	-1	Sludge250111-Plate1-3GH, Cmpd 8960, +MSn(620.678), 37.72 min	CID	620.678	0	3.6384552	3	IGAIHSIVFGGFSAQSLR	Protein311(pre=-,post=?)	80	72	1.05859175E-17	4.399285E-12	0.0	0.0
SD3.mgf	index=20913	-1	Sludge250111-Plate1-10CD, Cmpd 9914, +MSn(1004.4982), 40.29 min	CID	1004.4982	0	-3.5849354	2	YGSPSFPVYGYNLQIFR	Protein4760(pre=?,post=?);Protein12621(pre=?,post=E)	103	80	1.0648176E-17	4.3781255E-12	0.0	0.0
SD3.mgf	index=232328	-1	Sludge250111-Plate1-2EF, Cmpd 9759, +MSn(1063.5461), 37.77 min	CID	1063.5461	1	2.096657	2	TSDLAGDGTTTATVLAQAIYR	Protein7110(pre=?,post=?)	179	139	1.0699585E-17	4.5769295E-12	0.0	0.0
SD3.mgf	index=20144	-1	Sludge250111-Plate1-10CD, Cmpd 9068, +MSn(1110.037), 37.24 min	CID	1110.037	0	2.3093667	2	QGGYGYNTPIQYAIDTAATSK	Protein9311(pre=?,post=?)	103	80	1.0714122E-17	4.583148E-12	0.0	0.0
SD3.mgf	index=297198	-1	Sludge250111-Plate1-3GH, Cmpd 9208, +MSn(610.6686), 38.62 min	CID	610.6686	0	2.3987598	3	TVSENVAFALEAIGRPR	Protein13490(pre=?,post=?)	156	132	1.0742757E-17	4.4170136E-12	0.0	0.0
SD3.mgf	index=514751	-1	Sludge250111-Plate1-8AB, Cmpd 7984, +MSn(897.9695), 33.03 min	CID	897.9695	1	5.679888	2	FTPSGAAVANFTVASTPR	Protein11085(pre=?,post=?)	120	100	1.0759722E-17	4.4715143E-12	0.0	0.0
SD3.mgf	index=346587	-1	Sludge250111-Plate1-4GH, Cmpd 7350, +MSn(873.9169), 32.24 min	CID	873.9169	0	-1.6761792	2	NLDEGQTVEFDVAPGR	Protein2827(pre=?,post=?)	167	151	1.080839E-17	4.39333E-12	0.0	0.0
SD3.mgf	index=219446	-1	Sludge250111-Plate1-2CD, Cmpd 11121, +MSn(960.4807), 42.22 min	CID	960.4807	-1	-6.574677	2	VQPDFVDVLDLDQYVR	Protein9097(pre=-,post=?)	146	128	1.0848027E-17	4.4094407E-12	0.0	0.0
SD3.mgf	index=243053	-1	Sludge250111-Plate1-2GH, Cmpd 6214, +MSn(590.6136), 25.64 min	CID	590.6136	0	-8.577308	3	QAAEDHRTDIEESLR	Protein13767(pre=R,post=G)	113	99	1.08489394E-17	4.3561313E-12	0.0	0.0
SD3.mgf	index=258015	-1	Sludge250111-Plate1-3AB, Cmpd 8484, +MSn(834.4427), 37.23 min	CID	834.4427	-1	-6.032045	2	LLDQAEAGDNIGALLR	Protein10913(pre=-,post=?)	107	103	1.08517535E-17	4.4109555E-12	0.0	0.0
SD3.mgf	index=283410	-1	Sludge250111-Plate1-3EF, Cmpd 7329, +MSn(899.4921), 31.33 min	CID	899.4921	0	9.839091	2	IPVPAAETANIGTTSDLK	Protein7022(pre=-,post=?)	104	86	1.0867916E-17	4.5164775E-12	0.0	0.0
SD3.mgf	index=283323	-1	Sludge250111-Plate1-3EF, Cmpd 7234, +MSn(756.9056), 30.98 min	CID	756.9056	0	1.4514815	2	VALDEPGSGTLINAR	Protein4572(pre=-,post=?)	109	107	1.0902889E-17	4.3777933E-12	0.0	0.0
SD3.mgf	index=295859	-1	Sludge250111-Plate1-3GH, Cmpd 7730, +MSn(905.9568), 33.37 min	CID	905.9568	0	6.8718824	2	VAYVTGGMGGIGTAIC+57.021QR	Protein3379(pre=-,post=?)	145	118	1.09435E-17	4.547889E-12	0.0	0.0
SD3.mgf	index=398220	-1	Sludge250111-Plate1-5GH, Cmpd 9363, +MSn(1122.0403), 39.47 min	CID	1122.0403	0	5.2220993	2	FDSLDAEGFISGPISDNVGFR	Protein10638(pre=?,post=?)	124	96	1.1050764E-17	4.7271523E-12	0.0	0.0
SD3.mgf	index=56160	-1	Sludge250111-Plate1-11AB, Cmpd 4895, +MSn(560.2503), 22.48 min	CID	560.2503	0	-5.5560446	3	LTGDHETAHYSEYR	Protein2273(pre=R,post=?)	116	109	1.1125486E-17	4.409497E-12	0.0	0.0
SD3.mgf	index=409256	-1	Sludge250111-Plate1-6AB, Cmpd 8073, +MSn(685.3547), 34.42 min	CID	685.3547	0	-2.8497937	3	INIIDTPGHVDFTVEVER	Protein10737(pre=?,post=?)	127	95	1.120129E-17	4.655021E-12	0.0	0.0
SD3.mgf	index=8200	-1	Sludge250111-Plate1-10AB, Cmpd 10056, +MSn(812.4396), 39.91 min	CID	812.4396	0	9.541065	2	LMTDPFVGQLTFVR	Protein11006(pre=K,post=?);Protein12111(pre=K,post=?);Protein12646(pre=K,post=?)	111	107	1.1242034E-17	4.45569E-12	0.0	0.0
SD3.mgf	index=500545	-1	Sludge250111-Plate1-7GH, Cmpd 6853, +MSn(821.428), 28.75 min	CID	821.428	1	3.1476693	3	VLIHQPHGQSGYAQASDIEIAAR	Protein3510(pre=?,post=?)	115	89	1.12434285E-17	4.8904865E-12	0.0	0.0
SD3.mgf	index=19528	-1	Sludge250111-Plate1-10CD, Cmpd 8390, +MSn(916.415), 34.86 min	CID	916.415	0	1.3986459	2	SM+15.995TTSLDVVEGMQFDR	Protein11079(pre=?,post=?)	106	89	1.1286273E-17	4.5875764E-12	0.0	0.0
SD3.mgf	index=309563	-1	Sludge250111-Plate1-4AB, Cmpd 8517, +MSn(664.368), 33.73 min	CID	664.368	0	7.625227	3	VPM+15.995AGSTIVHPIIGELGAGR	Protein2020(pre=?,post=?);Protein12209(pre=?,post=V)	124	102	1.1312693E-17	4.794817E-12	0.0	0.0
SD3.mgf	index=597114	-1	Sludge250111-Plate1-9GH, Cmpd 7230, +MSn(819.9274), 30.13 min	CID	819.9274	0	1.7865561	2	LLLPDTVGTGGDSHTR	Protein12920(pre=R,post=?)	106	99	1.1344739E-17	4.6113413E-12	0.0	0.0
SD3.mgf	index=21234	-1	Sludge250111-Plate1-10CD, Cmpd 10275, +MSn(1086.5668), 41.61 min	CID	1086.5668	0	6.628397	2	ISGLPNC+57.021PVNALLEFESGVR	Protein1503(pre=?,post=G);Protein2670(pre=?,post=G);Protein13830(pre=?,post=G)	134	102	1.1410648E-17	4.836335E-12	0.0	0.0
SD3.mgf	index=474316	-1	Sludge250111-Plate1-7CD, Cmpd 7792, +MSn(689.6644), 33.76 min	CID	689.6644	0	-0.17699954	3	DNYPHNHGDAINQLFGVR	Protein7169(pre=?,post=?)	113	90	1.14210655E-17	4.7463552E-12	0.0	0.0
SD3.mgf	index=57875	-1	Sludge250111-Plate1-11AB, Cmpd 6782, +MSn(919.4377), 29.15 min	CID	919.4377	0	0.3319158	2	TAGNVSEAVGSANYNLDR	Protein8628(pre=K,post=?)	117	97	1.1426962E-17	4.7488055E-12	0.0	0.0
SD3.mgf	index=295597	-1	Sludge250111-Plate1-3GH, Cmpd 7441, +MSn(982.4696), 32.34 min	CID	982.4696	1	0.51859236	3	PIHC+57.021NELTTFSEAEATDQFVHQNKK	Protein13354(pre=-,post=?)	109	64	1.1433022E-17	5.0504115E-12	0.0	0.0
SD3.mgf	index=373816	-1	Sludge250111-Plate1-5CD, Cmpd 10722, +MSn(967.8), 41.10 min	CID	967.8	0	-0.1891976	3	TDFTVHGDDLLITGVANDIVNAGTGDDR	Protein115(pre=T,post=V)	116	77	1.1462293E-17	5.169047E-12	0.0	0.0
SD3.mgf	index=459378	-1	Sludge250111-Plate1-7AB, Cmpd 6697, +MSn(907.9579), 28.81 min	CID	907.9579	0	5.1089325	2	QSNVNGTAADLDAGVQVR	Protein9093(pre=K,post=?)	107	95	1.1473496E-17	4.768144E-12	0.0	0.0
SD3.mgf	index=310567	-1	Sludge250111-Plate1-4AB, Cmpd 9624, +MSn(798.4689), 37.76 min	CID	798.4689	0	11.848378	2	TPSQVQVAVIDLAVR	Protein8459(pre=R,post=?);Protein12854(pre=R,post=?)	145	141	1.1500901E-17	4.6179107E-12	0.0	0.0
SD3.mgf	index=47424	-1	Sludge250111-Plate1-10GH, Cmpd 10216, +MSn(962.9608), 41.43 min	CID	962.9608	0	0.0	2	DYVNPGSEILSAEMMLR	Protein9883(pre=?,post=?);Protein11952(pre=?,post=?)	124	106	1.1515931E-17	4.734913E-12	0.0	0.0
SD3.mgf	index=527727	-1	Sludge250111-Plate1-8CD, Cmpd 8877, +MSn(820.9047), 36.99 min	CID	820.9047	0	2.0074832	2	IMFELSYPDEAVAR	Protein11669(pre=R,post=?)	109	108	1.1529646E-17	4.569683E-12	0.0	0.0
SD3.mgf	index=490457	-1	Sludge250111-Plate1-7EF, Cmpd 9906, +MSn(887.4904), 37.62 min	CID	887.4904	0	11.6915045	2	VGIIGSGIMGSGIAEVASR	Protein10383(pre=?,post=A)	140	122	1.1530885E-17	4.84017E-12	0.0	0.0
SD3.mgf	index=46425	-1	Sludge250111-Plate1-10GH, Cmpd 9107, +MSn(997.5055), 37.40 min	CID	997.5055	0	8.566364	2	LFGAEPANFLDVGGGATTEK	Protein2048(pre=?,post=?)	127	99	1.154459E-17	4.893105E-12	0.0	0.0
SD3.mgf	index=540421	-1	Sludge250111-Plate1-8EF, Cmpd 9960, +MSn(814.9215), 40.06 min	CID	814.9215	0	2.3218117	2	EISYFFSAIEVAPR	Protein12570(pre=R,post=?)	112	107	1.1557278E-17	4.580635E-12	0.0	0.0
SD3.mgf	index=476514	-1	Sludge250111-Plate1-7CD, Cmpd 10432, +MSn(913.1285), 43.35 min	CID	913.1285	0	3.5426283	3	DVGAGGMPAWNSLTGDELLTVVLHER	Protein12990(pre=K,post=S)	108	80	1.15675675E-17	5.1469545E-12	0.0	0.0
SD3.mgf	index=131903	-1	Sludge250111-Plate1-12EF, Cmpd 6477, +MSn(730.3901), 27.84 min	CID	730.3901	0	5.264632	2	TVAVSFTQQVSHR	Protein2738(pre=K,post=?)	110	108	1.1581505E-17	4.526006E-12	0.0	0.0
SD3.mgf	index=500355	-1	Sludge250111-Plate1-7GH, Cmpd 6644, +MSn(679.0375), 28.01 min	CID	679.0375	1	-2.307142	3	GIVLTHGHNDHINAAVPLR	Protein7758(pre=?,post=?);Protein13271(pre=?,post=?)	105	87	1.1584346E-17	4.8626103E-12	0.0	0.0
SD3.mgf	index=420304	-1	Sludge250111-Plate1-6CD, Cmpd 6194, +MSn(646.3111), 27.39 min	CID	646.3111	0	-3.7774332	3	SPLTGTVTDSHHGGWSAAR	Protein9808(pre=?,post=?)	126	92	1.1635893E-17	4.8842475E-12	0.0	0.0
SD3.mgf	index=421150	-1	Sludge250111-Plate1-6CD, Cmpd 7124, +MSn(1011.0187), 30.70 min	CID	1011.0187	0	5.6748085	2	LVSPATTTSVEVPAEYSNR	Protein276(pre=?,post=?)	171	130	1.1643059E-17	4.8872555E-12	0.0	0.0
SD3.mgf	index=525747	-1	Sludge250111-Plate1-8CD, Cmpd 6698, +MSn(580.6576), 29.01 min	CID	580.6576	0	1.7869387	3	VGGANYQVPVEVRPVR	Protein11838(pre=R,post=?)	158	142	1.1681616E-17	4.748273E-12	0.0	0.0
SD3.mgf	index=246134	-1	Sludge250111-Plate1-2GH, Cmpd 9623, +MSn(938.4784), 38.02 min	CID	938.4784	-1	12.83685	2	AILDDVYADQVAELADR	Protein9756(pre=?,post=F)	120	105	1.1713214E-17	4.8160287E-12	0.0	0.0
SD3.mgf	index=421798	-1	Sludge250111-Plate1-6CD, Cmpd 7837, +MSn(873.0728), 33.23 min	CID	873.0728	0	-6.081997	3	VASGEELPFTQDDVTVSGHAIEC+57.021R	Protein11249(pre=-,post=I)	125	95	1.1784393E-17	5.1660187E-12	0.0	0.0
SD3.mgf	index=423463	-1	Sludge250111-Plate1-6CD, Cmpd 9672, +MSn(1080.5737), 39.71 min	CID	1080.5737	1	10.992341	2	WTGNDVPVLLTGASVPEFTR	Protein7622(pre=?,post=?)	116	91	1.1818421E-17	5.0091667E-12	0.0	0.0
SD3.mgf	index=28771	-1	Sludge250111-Plate1-10EF, Cmpd 4450, +MSn(747.3197), 20.41 min	CID	747.3197	0	-3.1035295	4	VTVHC+57.021NHVDDQDHSAHNDSMQAANQR	Protein13551(pre=R,post=?)	128	85	1.1903699E-17	5.296515E-12	0.0	0.0
SD3.mgf	index=433830	-1	Sludge250111-Plate1-6EF, Cmpd 7766, +MSn(745.8777), 33.35 min	CID	745.8777	0	-0.3273198	2	GIYPAVDPLDSTSR	Protein11163(pre=-,post=?)	97	97	1.19284416E-17	4.7277425E-12	0.0	0.0
SD3.mgf	index=32077	-1	Sludge250111-Plate1-10EF, Cmpd 8087, +MSn(745.8788), 33.01 min	CID	745.8788	0	1.1456194	2	GIYPAVDPLDSTSR	Protein11163(pre=-,post=?)	91	91	1.19284416E-17	4.7277425E-12	0.0	0.0
SD3.mgf	index=20480	-1	Sludge250111-Plate1-10CD, Cmpd 9438, +MSn(888.9583), 38.56 min	CID	888.9583	0	4.4628673	2	ELAESVSVWNLSDLSK	Protein341(pre=R,post=?)	82	76	1.1959536E-17	4.8612403E-12	0.0	0.0
SD3.mgf	index=146243	-1	Sludge250111-Plate1-12GH, Cmpd 9108, +MSn(778.378), 37.04 min	CID	778.378	0	8.23346	3	GDLGTLFTENLIHGSDSGDSAAR	Protein11667(pre=R,post=?)	97	73	1.1962315E-17	5.2031764E-12	0.0	0.0
SD3.mgf	index=422524	-1	Sludge250111-Plate1-6CD, Cmpd 8636, +MSn(1031.5338), 36.02 min	CID	1031.5338	1	-12.282437	2	TSDIAGDGTTTATVLAQAIVR	Protein10606(pre=?,post=?)	215	165	1.1969431E-17	5.1201274E-12	0.0	0.0
SD3.mgf	index=232487	-1	Sludge250111-Plate1-2EF, Cmpd 9934, +MSn(704.6729), 38.40 min	CID	704.6729	0	0.5196895	3	SIYDGWITDSDLIGTHYR	Protein7526(pre=K,post=-)	95	84	1.2002739E-17	4.9880863E-12	0.0	0.0
SD3.mgf	index=269589	-1	Sludge250111-Plate1-3CD, Cmpd 6750, +MSn(752.3735), 28.91 min	CID	752.3735	0	-0.6489874	2	MGVTVNC+57.021VGPAAATR	Protein4020(pre=K,post=?);Protein9136(pre=K,post=?)	83	78	1.2003356E-17	4.8196594E-12	0.0	0.0
SD3.mgf	index=270749	-1	Sludge250111-Plate1-3CD, Cmpd 8026, +MSn(1009.0352), 33.57 min	CID	1009.0352	0	4.7786245	2	VLVVGNPC+57.021NTNAYIAAAAAK	Protein2727(pre=K,post=?)	119	94	1.2096938E-17	5.1272146E-12	0.0	0.0
SD3.mgf	index=46163	-1	Sludge250111-Plate1-10GH, Cmpd 8819, +MSn(841.4505), 36.36 min	CID	841.4505	-1	-5.9818387	2	ILDEGQAGDNVGLLLR	Protein4979(pre=-,post=?)	158	146	1.2099437E-17	4.9181067E-12	0.0	0.0
SD3.mgf	index=233098	-1	Sludge250111-Plate1-2EF, Cmpd 10609, +MSn(846.1026), 40.86 min	CID	846.1026	0	4.111816	3	LVDPAADEPDLFHAFGPLVSAAQR	Protein12252(pre=K,post=?)	97	64	1.21575325E-17	5.329595E-12	0.0	0.0
SD3.mgf	index=70311	-1	Sludge250111-Plate1-11CD, Cmpd 5786, +MSn(813.9017), 26.02 min	CID	813.9017	0	5.5493517	2	SPTGSTPHQFTDVPR	Protein10663(pre=?,post=?)	130	117	1.2168782E-17	4.8860824E-12	0.0	0.0
SD3.mgf	index=538327	-1	Sludge250111-Plate1-8EF, Cmpd 7655, +MSn(770.0303), 31.67 min	CID	770.0303	0	0.9511607	3	VNTFADATGDHQWIHVDPER	Protein2441(pre=R,post=?)	117	80	1.21725285E-17	5.1592532E-12	0.0	0.0
SD3.mgf	index=83695	-1	Sludge250111-Plate1-11EF, Cmpd 6814, +MSn(861.4172), 30.25 min	CID	861.4172	0	2.4090538	2	QIPDPAEPGDLDPETK	Protein888(pre=-,post=?)	87	79	1.2217976E-17	4.96629E-12	0.0	0.0
SD3.mgf	index=31048	-1	Sludge250111-Plate1-10EF, Cmpd 6955, +MSn(787.3967), 29.21 min	CID	787.3967	0	4.4183817	2	AALVYGQMNEPPGAR	Protein3534(pre=-,post=?)	95	92	1.2238798E-17	4.914196E-12	0.0	0.0
SD3.mgf	index=73286	-1	Sludge250111-Plate1-11CD, Cmpd 9059, +MSn(873.0823), 37.83 min	CID	873.0823	0	-4.054629	3	ATQQDPWQEFASAHQVGELVYGR	Protein5590(pre=?,post=?)	131	89	1.2285503E-17	5.3437515E-12	0.0	0.0
SD3.mgf	index=109577	-1	Sludge250111-Plate1-12AB, Cmpd 7873, +MSn(766.9026), 33.07 min	CID	766.9026	0	8.834188	2	ELADLPTGPEIYSK	Protein4789(pre=K,post=L);Protein12289(pre=K,post=L)	83	79	1.2297496E-17	4.874014E-12	0.0	0.0
SD3.mgf	index=309426	-1	Sludge250111-Plate1-4AB, Cmpd 8366, +MSn(704.8277), 33.18 min	CID	704.8277	0	-1.9051051	4	PIHC+57.021NELTTFSEAEATDQFVHQNK	Protein13354(pre=-,post=K)	92	53	1.2318949E-17	5.4003564E-12	0.0	0.0
SD3.mgf	index=589129	-1	Sludge250111-Plate1-9EF, Cmpd 11480, +MSn(974.8547), 46.55 min	CID	974.8547	0	1.2521914	3	LRPNPTDVLLVDVDEYPEVLDELLR	Protein12527(pre=R,post=A)	85	61	1.2355761E-17	5.4580216E-12	0.0	0.0
SD3.mgf	index=285153	-1	Sludge250111-Plate1-3EF, Cmpd 9253, +MSn(887.4765), 38.25 min	CID	887.4765	0	-3.988866	2	VGIIGSGIMGSGIAEVASR	Protein10383(pre=?,post=A)	132	114	1.2379265E-17	5.196283E-12	0.0	0.0
SD3.mgf	index=73170	-1	Sludge250111-Plate1-11CD, Cmpd 8931, +MSn(982.9592), 37.36 min	CID	982.9592	0	-4.2844176	2	EVTVDEVNAAFEAAATDGR	Protein1951(pre=?,post=?)	136	114	1.2398462E-17	5.2043413E-12	0.0	0.0
SD3.mgf	index=432782	-1	Sludge250111-Plate1-6EF, Cmpd 6613, +MSn(831.8922), 29.27 min	CID	831.8922	0	2.6412935	2	VAMVYGQMNEPPGNR	Protein6478(pre=?,post=?)	101	88	1.2433815E-17	4.9925E-12	0.0	0.0
SD3.mgf	index=219626	-1	Sludge250111-Plate1-2CD, Cmpd 11319, +MSn(788.4321), 42.94 min	CID	788.4321	0	2.5546465	2	STWDYGPVGVLLLR	Protein5942(pre=-,post=?);Protein12665(pre=R,post=?)	108	102	1.24775985E-17	4.945396E-12	0.0	0.0
SD3.mgf	index=372738	-1	Sludge250111-Plate1-5CD, Cmpd 9535, +MSn(584.3209), 36.72 min	CID	584.3209	0	2.0891013	3	LVQQALTSLENLEHR	Protein4971(pre=-,post=G)	115	110	1.2487147E-17	5.0139138E-12	0.0	0.0
SD3.mgf	index=109924	-1	Sludge250111-Plate1-12AB, Cmpd 8255, +MSn(801.9353), 34.45 min	CID	801.9353	0	9.133263	2	QGVPTEVLAQAGFGTK	Protein13872(pre=R,post=?)	99	89	1.2488425E-17	5.07622E-12	0.0	0.0
SD3.mgf	index=503254	-1	Sludge250111-Plate1-7GH, Cmpd 9834, +MSn(1079.9918), 39.36 min	CID	1079.9918	0	-7.5728803	2	ALGFDFIASEGNVSDWDSTK	Protein2540(pre=?,post=?)	126	93	1.2508448E-17	5.3016307E-12	0.0	0.0
SD3.mgf	index=411360	-1	Sludge250111-Plate1-6AB, Cmpd 10634, +MSn(701.353), 43.61 min	CID	701.353	0	1.8275256	3	VADFLELGELMC+57.021IDALHR	Protein4740(pre=?,post=?)	106	90	1.2518017E-17	5.202225E-12	0.0	0.0
SD3.mgf	index=234403	-1	Sludge250111-Plate1-2EF, Cmpd 12328, +MSn(1006.4717), 47.16 min	CID	1006.4717	0	-3.4566216	2	LNLATFVTTWMDDEAER	Protein1435(pre=R,post=L)	123	104	1.2522496E-17	5.1487746E-12	0.0	0.0
SD3.mgf	index=539274	-1	Sludge250111-Plate1-8EF, Cmpd 8697, +MSn(663.3749), 35.43 min	CID	663.3749	0	6.900575	3	TFPLHTPIIDHIEVVTR	Protein8984(pre=R,post=?)	94	88	1.2540727E-17	5.1562704E-12	0.0	0.0
SD3.mgf	index=473776	-1	Sludge250111-Plate1-7CD, Cmpd 7198, +MSn(939.9854), 31.62 min	CID	939.9854	0	4.2205997	2	GSAADVTQIAVGGQYNLSK	Protein11973(pre=N,post=?)	101	82	1.2584102E-17	5.282265E-12	0.0	0.0
SD3.mgf	index=421863	-1	Sludge250111-Plate1-6CD, Cmpd 7909, +MSn(868.4198), 33.49 min	CID	868.4198	0	2.1084948	2	VTFDGYTSGNTVATFR	Protein11544(pre=?,post=?)	120	102	1.2637237E-17	5.1367083E-12	0.0	0.0
SD3.mgf	index=191083	-1	Sludge250111-Plate1-1GH, Cmpd 9100, +MSn(841.4749), 35.93 min	CID	841.4749	0	11.532967	2	LLDQGQAGDNVGLLLR	Protein5497(pre=-,post=?)	137	129	1.2682087E-17	5.1549385E-12	0.0	0.0
SD3.mgf	index=59096	-1	Sludge250111-Plate1-11AB, Cmpd 8125, +MSn(882.9024), 33.82 min	CID	882.9024	0	-5.668638	2	GTIDAAEWVGPYDDQK	Protein10024(pre=?,post=?)	88	73	1.2690096E-17	5.158194E-12	0.0	0.0
SD3.mgf	index=598627	-1	Sludge250111-Plate1-9GH, Cmpd 8895, +MSn(936.4334), 36.12 min	CID	936.4334	0	-4.0410395	2	VNNASWFNLGYGSSAER	Protein4069(pre=?,post=?)	147	121	1.2691416E-17	5.2182278E-12	0.0	0.0
SD3.mgf	index=270449	-1	Sludge250111-Plate1-3CD, Cmpd 7696, +MSn(765.3729), 32.37 min	CID	765.3729	0	-2.0733824	2	VPM+15.995GASSFGATFVSR	Protein12655(pre=K,post=?)	96	90	1.2693379E-17	5.096722E-12	0.0	0.0
SD3.mgf	index=57133	-1	Sludge250111-Plate1-11AB, Cmpd 5966, +MSn(813.9044), 26.30 min	CID	813.9044	0	8.923958	2	SPTGSTPHQFTDVPR	Protein10663(pre=?,post=?)	120	106	1.26946035E-17	5.0972134E-12	0.0	0.0
SD3.mgf	index=449205	-1	Sludge250111-Plate1-6GH, Cmpd 11157, +MSn(1082.9962), 44.62 min	CID	1082.9962	-1	5.6040535	2	C+57.021DMVDDAELLELVEMEVR	Protein7585(pre=?,post=?)	135	110	1.27113804E-17	5.282583E-12	0.0	0.0
SD3.mgf	index=233115	-1	Sludge250111-Plate1-2EF, Cmpd 10628, +MSn(999.8047), 40.93 min	CID	999.8047	0	-5.2500215	3	FLDVVYPDPEGSFYDGEDLHVLSLDR	Protein1010(pre=-,post=?)	105	72	1.2711754E-17	5.656057E-12	0.0	0.0
SD3.mgf	index=20733	-1	Sludge250111-Plate1-10CD, Cmpd 9716, +MSn(802.7355), 39.57 min	CID	802.7355	0	8.1357	3	TGIPLYDAYINDSDLIGWHSR	Protein4350(pre=-,post=?)	108	86	1.2764233E-17	5.4601176E-12	0.0	0.0
SD3.mgf	index=85205	-1	Sludge250111-Plate1-11EF, Cmpd 8475, +MSn(844.9265), 36.23 min	CID	844.9265	0	-1.9504015	2	IVLESALADEETGWR	Protein12055(pre=K,post=L)	94	89	1.28368985E-17	5.1543483E-12	0.0	0.0
SD3.mgf	index=120169	-1	Sludge250111-Plate1-12CD, Cmpd 5744, +MSn(542.9343), 26.02 min	CID	542.9343	0	0.8993384	3	SPTGSTPHQFTDVPR	Protein10663(pre=?,post=?)	126	111	1.2840376E-17	5.1557448E-12	0.0	0.0
SD3.mgf	index=474187	-1	Sludge250111-Plate1-7CD, Cmpd 7650, +MSn(884.4085), 33.26 min	CID	884.4085	0	1.4492626	2	YGGTAVDDPPFEDLSGK	Protein10360(pre=K,post=?)	97	84	1.29040134E-17	5.30564E-12	0.0	0.0
SD3.mgf	index=190438	-1	Sludge250111-Plate1-1GH, Cmpd 8390, +MSn(1048.5388), 33.40 min	CID	1048.5388	0	4.0746975	2	AGTASLDPNTQEANLEPLVR	Protein13061(pre=?,post=T);Protein13061(pre=P,post=T)	142	120	1.2918012E-17	5.475222E-12	0.0	0.0
SD3.mgf	index=190893	-1	Sludge250111-Plate1-1GH, Cmpd 8891, +MSn(685.3617), 35.18 min	CID	685.3617	0	7.3916526	3	VQIIDTPGHVDFTVEVER	Protein10190(pre=?,post=?)	134	103	1.2951395E-17	5.382328E-12	0.0	0.0
SD3.mgf	index=373505	-1	Sludge250111-Plate1-5CD, Cmpd 10380, +MSn(1004.5225), 39.83 min	CID	1004.5225	0	7.1697745	2	YGGTEITVDGDDLLILSAR	Protein134(pre=K,post=?)	113	97	1.295903E-17	5.4396435E-12	0.0	0.0
SD3.mgf	index=164783	-1	Sludge250111-Plate1-1CD, Cmpd 6558, +MSn(542.9337), 27.60 min	CID	542.9337	0	-0.2248346	3	SPTGSTPHQFTDVPR	Protein10663(pre=?,post=?)	117	104	1.2960979E-17	5.20417E-12	0.0	0.0
SD3.mgf	index=348014	-1	Sludge250111-Plate1-4GH, Cmpd 8925, +MSn(1167.0588), 38.01 min	CID	1167.0588	0	4.2884765	2	GDLGTLFTENLIHGSDSGDSAAR	Protein11667(pre=R,post=?)	98	71	1.29623305E-17	5.638147E-12	0.0	0.0
SD3.mgf	index=410522	-1	Sludge250111-Plate1-6AB, Cmpd 9472, +MSn(801.451), 39.37 min	CID	801.451	0	3.046242	2	VGLVPVTVSFELGER	Protein3109(pre=K,post=?);Protein10168(pre=K,post=?);Protein12266(pre=K,post=?);Protein12746(pre=K,post=?)	114	114	1.2977498E-17	5.2108027E-12	0.0	0.0
SD3.mgf	index=336181	-1	Sludge250111-Plate1-4EF, Cmpd 9438, +MSn(820.9004), 37.33 min	CID	820.9004	0	-3.2714543	2	IMFELSYPDEAVAR	Protein11669(pre=R,post=?)	98	95	1.3007025E-17	5.15523E-12	0.0	0.0
SD3.mgf	index=215694	-1	Sludge250111-Plate1-2CD, Cmpd 6976, +MSn(976.9658), 28.01 min	CID	976.9658	0	2.4364996	2	DVIHIEGDSGDTENGVAPK	Protein5010(pre=K,post=?)	140	115	1.3034147E-17	5.4711743E-12	0.0	0.0
SD3.mgf	index=19003	-1	Sludge250111-Plate1-10CD, Cmpd 7813, +MSn(757.0276), 32.86 min	CID	757.0276	0	0.72562325	3	SSGHYATHLTHIDDMVESLR	Protein8959(pre=?,post=V)	110	83	1.3039279E-17	5.5266204E-12	0.0	0.0
SD3.mgf	index=20129	-1	Sludge250111-Plate1-10CD, Cmpd 9051, +MSn(1063.0267), 37.18 min	CID	1063.0267	0	-14.58355	2	TSDLAGDGTTTATVLAQAIYR	Protein7110(pre=?,post=?)	188	139	1.3040325E-17	5.578221E-12	0.0	0.0
SD3.mgf	index=32195	-1	Sludge250111-Plate1-10EF, Cmpd 8217, +MSn(811.8816), 33.45 min	CID	811.8816	0	0.075177416	2	SFGSDAGPTTLWNGGR	Protein6142(pre=K,post=?)	121	109	1.3085298E-17	5.3188335E-12	0.0	0.0
SD3.mgf	index=421076	-1	Sludge250111-Plate1-6CD, Cmpd 7043, +MSn(716.5804), 30.42 min	CID	716.5804	0	1.1924597	4	GANYPNYAMNVGHQGEYAGISSAAHAGR	Protein4071(pre=?,post=?)	126	77	1.3089277E-17	5.9027535E-12	0.0	0.0
SD3.mgf	index=447671	-1	Sludge250111-Plate1-6GH, Cmpd 9230, +MSn(997.5064), 37.59 min	CID	997.5064	0	9.484189	2	LFGAEPANFLDVGGGATTEK	Protein2048(pre=?,post=?)	130	103	1.3100457E-17	5.55255E-12	0.0	0.0
SD3.mgf	index=432586	-1	Sludge250111-Plate1-6EF, Cmpd 6395, +MSn(546.2702), 28.49 min	CID	546.2702	0	-1.4524971	4	TVTHEDVTAEELGGAVTHTSK	Protein3480(pre=-,post=?);Protein9433(pre=K,post=?);Protein13626(pre=K,post=?);Protein13653(pre=K,post=?)	96	74	1.31304E-17	5.616752E-12	0.0	0.0
SD3.mgf	index=20622	-1	Sludge250111-Plate1-10CD, Cmpd 9594, +MSn(1071.8744), 39.12 min	CID	1071.8744	0	6.263709	3	MGQGALDVLGSDGQFVPAIHSVGYPLVDADGK	Protein1005(pre=?,post=?)	89	50	1.3132444E-17	6.050183E-12	0.0	0.0
SD3.mgf	index=31349	-1	Sludge250111-Plate1-10EF, Cmpd 7286, +MSn(1035.5135), 30.31 min	CID	1035.5135	0	4.8332605	2	FQSTVSNLQTTSENLSASR	Protein13738(pre=R,post=?)	232	173	1.31736925E-17	5.52975E-12	0.0	0.0
SD3.mgf	index=59686	-1	Sludge250111-Plate1-11AB, Cmpd 8774, +MSn(545.049), 36.09 min	CID	545.049	0	1.3437743	4	IIANDLALGAGLAHYAHDTLK	Protein11061(pre=R,post=?)	120	97	1.324597E-17	5.666189E-12	0.0	0.0
SD3.mgf	index=502806	-1	Sludge250111-Plate1-7GH, Cmpd 9342, +MSn(866.4304), 37.58 min	CID	866.4304	0	5.7764726	2	SDVDTDQIIPSDWLK	Protein3109(pre=-,post=?)	85	80	1.3305945E-17	5.342683E-12	0.0	0.0
SD3.mgf	index=255477	-1	Sludge250111-Plate1-3AB, Cmpd 5689, +MSn(889.9486), 27.39 min	CID	889.9486	0	-13.71637	2	KAGQEHQVEQVGAELR	Protein13266(pre=?,post=S)	138	125	1.3316334E-17	5.4127436E-12	0.0	0.0
SD3.mgf	index=436154	-1	Sludge250111-Plate1-6EF, Cmpd 10406, +MSn(979.5135), 42.61 min	CID	979.5135	0	7.041272	2	FLSQPFFVAEVFTGSPGK	Protein1081(pre=?,post=?)	107	84	1.3330531E-17	5.539889E-12	0.0	0.0
SD3.mgf	index=422757	-1	Sludge250111-Plate1-6CD, Cmpd 8893, +MSn(1154.0862), 36.92 min	CID	1154.0862	0	3.490497	2	AM+15.995LQDM+15.995ATLTGGQVIAEEVGLK	Protein3446(pre=?,post=?)	125	96	1.3356121E-17	5.7616438E-12	0.0	0.0
SD3.mgf	index=20002	-1	Sludge250111-Plate1-10CD, Cmpd 8912, +MSn(908.4153), 36.68 min	CID	908.4153	0	-1.0750165	2	SMTTSLDVVEGMQFDR	Protein11079(pre=?,post=?)	113	96	1.3369576E-17	5.434385E-12	0.0	0.0
SD3.mgf	index=34188	-1	Sludge250111-Plate1-10EF, Cmpd 10419, +MSn(1035.9639), 41.21 min	CID	1035.9639	0	-1.0604923	2	GETLEEYWWC+57.021TEQALR	Protein8793(pre=?,post=?)	103	82	1.3478059E-17	5.478481E-12	0.0	0.0
SD3.mgf	index=190054	-1	Sludge250111-Plate1-1GH, Cmpd 7968, +MSn(654.6591), 31.88 min	CID	654.6591	0	1.212017	3	VAFVDVPYNHEDVGVSSK	Protein6936(pre=?,post=?)	96	75	1.364151E-17	5.6691253E-12	0.0	0.0
SD3.mgf	index=433891	-1	Sludge250111-Plate1-6EF, Cmpd 7833, +MSn(824.3866), 33.58 min	CID	824.3866	0	2.5172663	2	AALC+57.021FGQMDEPPGVR	Protein10059(pre=?,post=?)	87	74	1.3705759E-17	5.5032185E-12	0.0	0.0
SD3.mgf	index=190756	-1	Sludge250111-Plate1-1GH, Cmpd 8740, +MSn(685.3539), 34.65 min	CID	685.3539	0	-4.0075226	3	INIIDTPGHVDFTVEVER	Protein10737(pre=?,post=?)	96	77	1.3782351E-17	5.7276558E-12	0.0	0.0
SD3.mgf	index=168542	-1	Sludge250111-Plate1-1CD, Cmpd 10739, +MSn(1110.5067), 42.08 min	CID	1110.5067	0	-6.375498	2	DFGTAGYTDALNQLFAGTSDR	Protein9140(pre=K,post=?)	97	74	1.3844703E-17	5.922307E-12	0.0	0.0
SD3.mgf	index=562615	-1	Sludge250111-Plate1-9AB, Cmpd 8435, +MSn(1078.9954), 34.69 min	CID	1078.9954	0	2.9414747	2	EDGEDVFVHYSNIDVAGYK	Protein6314(pre=?,post=?)	136	106	1.3856845E-17	5.816508E-12	0.0	0.0
SD3.mgf	index=487844	-1	Sludge250111-Plate1-7EF, Cmpd 7032, +MSn(925.4079), 27.13 min	CID	925.4079	0	2.1105602	2	DDTTIVDGAGNSEDVEGR	Protein4840(pre=?,post=?)	125	106	1.394737E-17	5.796234E-12	0.0	0.0
SD3.mgf	index=373038	-1	Sludge250111-Plate1-5CD, Cmpd 9865, +MSn(833.9054), 37.93 min	CID	833.9054	0	-4.171923	2	TVVSVADDMFAVDAAR	Protein11893(pre=-,post=?)	93	86	1.4003155E-17	5.6919183E-12	0.0	0.0
SD3.mgf	index=501337	-1	Sludge250111-Plate1-7GH, Cmpd 7725, +MSn(913.9553), 31.84 min	CID	913.9553	0	7.947042	2	VAYVTGGMGGIGTSIC+57.021QR	Protein1103(pre=-,post=?)	132	105	1.404311E-17	5.8360218E-12	0.0	0.0
SD3.mgf	index=133842	-1	Sludge250111-Plate1-12EF, Cmpd 8610, +MSn(663.3738), 35.61 min	CID	663.3738	0	5.244437	3	TFPLHTPIIDHIEVVTR	Protein8984(pre=R,post=?)	92	84	1.4097942E-17	5.7965377E-12	0.0	0.0
SD3.mgf	index=460524	-1	Sludge250111-Plate1-7AB, Cmpd 7958, +MSn(1009.0347), 33.12 min	CID	1009.0347	0	4.294713	2	VLVVGNPC+57.021NTNAYIAAAAAK	Protein2727(pre=K,post=?)	125	103	1.413613E-17	5.9915137E-12	0.0	0.0
SD3.mgf	index=585210	-1	Sludge250111-Plate1-9EF, Cmpd 7090, +MSn(921.9213), 30.34 min	CID	921.9213	0	0.0662043	2	QAFDNSVESLTSTDSNK	Protein8672(pre=R,post=?)	105	88	1.4146813E-17	5.816632E-12	0.0	0.0
SD3.mgf	index=491253	-1	Sludge250111-Plate1-7EF, Cmpd 10787, +MSn(750.4555), 40.84 min	CID	750.4555	0	6.18118	2	IGGTPAVLLGLAYVR	Protein6003(pre=R,post=?);Protein8852(pre=R,post=?)	88	88	1.4151257E-17	5.6820976E-12	0.0	0.0
SD3.mgf	index=232733	-1	Sludge250111-Plate1-2EF, Cmpd 10205, +MSn(775.8896), 39.38 min	CID	775.8896	0	2.9892693	2	NLVPVWSMSFGGEK	Protein7105(pre=K,post=?)	82	78	1.417119E-17	5.616638E-12	0.0	0.0
SD3.mgf	index=232071	-1	Sludge250111-Plate1-2EF, Cmpd 9476, +MSn(889.4427), 36.78 min	CID	889.4427	-1	0.44460857	2	TGEYENLVDAGIIDAAK	Protein12672(pre=R,post=?)	74	69	1.4199508E-17	5.838298E-12	0.0	0.0
SD3.mgf	index=232119	-1	Sludge250111-Plate1-2EF, Cmpd 9529, +MSn(974.5057), 36.96 min	CID	974.5057	0	3.9458263	2	FLSQPFHVAEVFTGSPGK	Protein907(pre=?,post=?)	111	81	1.4245539E-17	5.9201468E-12	0.0	0.0
SD3.mgf	index=30431	-1	Sludge250111-Plate1-10EF, Cmpd 6276, +MSn(935.9791), 26.90 min	CID	935.9791	0	0.26083988	2	IIVTQGDTEPASVEQQR	Protein7100(pre=?,post=?)	152	136	1.4263451E-17	5.864589E-12	0.0	0.0
SD3.mgf	index=215465	-1	Sludge250111-Plate1-2CD, Cmpd 6724, +MSn(911.9), 27.15 min	CID	911.9	0	-0.5354545	2	DDTTIVDGAGSSEDVEGR	Protein6604(pre=?,post=?)	122	106	1.4300229E-17	5.9428747E-12	0.0	0.0
SD3.mgf	index=310657	-1	Sludge250111-Plate1-4AB, Cmpd 9723, +MSn(698.0409), 38.13 min	CID	698.0409	0	5.770928	3	EQIIFPEIEYDKIDAIR	Protein11782(pre=K,post=?)	109	93	1.431627E-17	5.8863058E-12	0.0	0.0
SD3.mgf	index=285127	-1	Sludge250111-Plate1-3EF, Cmpd 9225, +MSn(707.0156), 38.15 min	CID	707.0156	1	1.8435286	3	FEAAEGNVLDAYLHIQDGR	Protein12677(pre=R,post=?)	103	92	1.4332178E-17	6.016032E-12	0.0	0.0
SD3.mgf	index=372679	-1	Sludge250111-Plate1-5CD, Cmpd 9470, +MSn(1009.9862), 36.48 min	CID	1009.9862	0	-0.72517955	2	ASLSTDSFISAASFQETTR	Protein3331(pre=?,post=?);Protein12919(pre=?,post=?)	133	105	1.4386036E-17	6.038639E-12	0.0	0.0
SD3.mgf	index=33396	-1	Sludge250111-Plate1-10EF, Cmpd 9538, +MSn(1093.4854), 38.01 min	CID	1093.4854	0	-11.386554	2	QNDDFGDAYENSLNLLTEK	Protein9923(pre=?,post=?)	108	86	1.4430639E-17	6.0573616E-12	0.0	0.0
SD3.mgf	index=335475	-1	Sludge250111-Plate1-4EF, Cmpd 8660, +MSn(824.9146), 34.49 min	CID	824.9146	0	7.3250303	2	QLVMDISDSDDAVLK	Protein13894(pre=K,post=?)	83	79	1.4447677E-17	5.801118E-12	0.0	0.0
SD3.mgf	index=219566	-1	Sludge250111-Plate1-2CD, Cmpd 11253, +MSn(979.5148), 42.70 min	CID	979.5148	0	8.349828	2	FLSQPFFVAEVFTGSPGK	Protein1081(pre=?,post=?)	100	77	1.4496676E-17	6.0245142E-12	0.0	0.0
SD3.mgf	index=448662	-1	Sludge250111-Plate1-6GH, Cmpd 10330, +MSn(1034.5681), 41.60 min	CID	1034.5681	0	-7.197434	2	GITSPFPIQTLTIPDALAGR	Protein10348(pre=?,post=?)	220	186	1.4616121E-17	6.194955E-12	0.0	0.0
SD3.mgf	index=424114	-1	Sludge250111-Plate1-6CD, Cmpd 10440, +MSn(992.5361), 42.52 min	CID	992.5361	0	14.512829	3	LLILDEPTAALNEGDSQHLLQIMDGLR	Protein524(pre=?,post=?)	111	74	1.4622642E-17	6.5518355E-12	0.0	0.0
SD3.mgf	index=230009	-1	Sludge250111-Plate1-2EF, Cmpd 7208, +MSn(721.3582), 28.82 min	CID	721.3582	0	-2.6229477	3	MVTVGYGETRPIGDNATPAGR	Protein12135(pre=?,post=?)	172	132	1.4706017E-17	6.290749E-12	0.0	0.0
SD3.mgf	index=347886	-1	Sludge250111-Plate1-4GH, Cmpd 8783, +MSn(902.9809), 37.50 min	CID	902.9809	0	5.813029	2	AAVPSGASTGIYEALELR	Protein1126(pre=?,post=?)	143	126	1.4769177E-17	6.13776E-12	0.0	0.0
SD3.mgf	index=218115	-1	Sludge250111-Plate1-2CD, Cmpd 9640, +MSn(991.9747), 36.94 min	CID	991.9747	1	0.7544511	4	GHSITSMQAIYVPADDYTDPAPATTFAHLDATTELSR	Protein10259(pre=?,post=?)	128	46	1.4790143E-17	6.95928E-12	0.0	0.0
SD3.mgf	index=536687	-1	Sludge250111-Plate1-8EF, Cmpd 5851, +MSn(846.8837), 25.19 min	CID	846.8837	0	-4.6124773	2	SM+15.995M+15.995GATNPADAAPGTIR	Protein11667(pre=R,post=G)	112	95	1.4901012E-17	6.1267298E-12	0.0	0.0
SD3.mgf	index=19860	-1	Sludge250111-Plate1-10CD, Cmpd 8756, +MSn(1132.0275), 36.13 min	CID	1132.0275	1	-4.934609	2	VEAETGNNGLNAATGEMEDLVK	Protein1839(pre=R,post=?);Protein5619(pre=R,post=?)	105	82	1.4903753E-17	6.4292707E-12	0.0	0.0
SD3.mgf	index=397249	-1	Sludge250111-Plate1-5GH, Cmpd 8289, +MSn(895.9534), 35.61 min	CID	895.9534	0	4.2917757	2	SYELPDGQVITIGNER	Protein13085(pre=K,post=?)	114	104	1.4966133E-17	6.083344E-12	0.0	0.0
SD3.mgf	index=550554	-1	Sludge250111-Plate1-8GH, Cmpd 7714, +MSn(873.9168), 31.86 min	CID	873.9168	0	-1.74602	2	NLDEGQTVEFDVAPGR	Protein2827(pre=?,post=?)	155	140	1.5093345E-17	6.135052E-12	0.0	0.0
SD3.mgf	index=232764	-1	Sludge250111-Plate1-2EF, Cmpd 10239, +MSn(756.8415), 39.50 min	CID	756.8415	0	0.16128917	2	DPNFSELSFWDR	Protein9311(pre=R,post=?)	105	104	1.5107109E-17	5.8147714E-12	0.0	0.0
SD3.mgf	index=72061	-1	Sludge250111-Plate1-11CD, Cmpd 7711, +MSn(636.9756), 32.98 min	CID	636.9756	0	3.1620781	3	LVVWGNHSPTMYADYR	Protein3559(pre=N,post=?);Protein12780(pre=?,post=?)	81	66	1.5169455E-17	6.1659887E-12	0.0	0.0
SD3.mgf	index=257629	-1	Sludge250111-Plate1-3AB, Cmpd 8058, +MSn(944.9796), 35.74 min	CID	944.9796	0	4.58583	2	NDPMGGATISALSVVNSAGK	Protein4106(pre=R,post=?)	98	84	1.519992E-17	6.4423952E-12	0.0	0.0
SD3.mgf	index=371990	-1	Sludge250111-Plate1-5CD, Cmpd 8711, +MSn(567.2729), 33.69 min	CID	567.2729	0	-8.284669	3	IFGPIKDYEC+57.021LC+57.021GK	Protein13204(pre=K,post=?)	70	62	1.5285194E-17	6.0581644E-12	0.0	0.0
SD3.mgf	index=216198	-1	Sludge250111-Plate1-2CD, Cmpd 7530, +MSn(536.604), 29.92 min	CID	536.604	0	3.071081	3	VPWADDTGQVHINR	Protein4167(pre=?,post=?);Protein13626(pre=?,post=?)	122	109	1.5365894E-17	6.090149E-12	0.0	0.0
SD3.mgf	index=59560	-1	Sludge250111-Plate1-11AB, Cmpd 8635, +MSn(922.9994), 35.61 min	CID	922.9994	0	2.7112134	2	GITGGTGPGLFSPTQIVSR	Protein10904(pre=?,post=?)	153	123	1.538461E-17	6.457798E-12	0.0	0.0
SD3.mgf	index=15790	-1	Sludge250111-Plate1-10CD, Cmpd 4279, +MSn(441.9678), 20.21 min	CID	441.9678	0	-0.9666896	4	TETHETDVDIKPHSR	Protein12236(pre=-,post=D)	66	59	1.5403433E-17	6.184879E-12	0.0	0.0
SD3.mgf	index=295908	-1	Sludge250111-Plate1-3GH, Cmpd 7785, +MSn(841.8914), 33.56 min	CID	841.8914	0	1.4499552	2	EM+15.995GAAVGTAYTYFASK	Protein12582(pre=R,post=S)	95	89	1.5484508E-17	6.29405E-12	0.0	0.0
SD3.mgf	index=284440	-1	Sludge250111-Plate1-3EF, Cmpd 8466, +MSn(895.9514), 35.43 min	CID	895.9514	0	2.0437028	2	SYELPDGQVITIGNER	Protein13085(pre=K,post=?)	126	116	1.553485E-17	6.314513E-12	0.0	0.0
SD3.mgf	index=131480	-1	Sludge250111-Plate1-12EF, Cmpd 6012, +MSn(813.9023), 26.15 min	CID	813.9023	0	6.299264	2	SPTGSTPHQFTDVPR	Protein10663(pre=?,post=?)	112	97	1.5543061E-17	6.240943E-12	0.0	0.0
SD3.mgf	index=134083	-1	Sludge250111-Plate1-12EF, Cmpd 8875, +MSn(821.9343), 36.58 min	CID	821.9343	0	-2.0049605	2	QLVIDIADSDDAVLR	Protein5978(pre=K,post=?)	113	112	1.560455E-17	6.265633E-12	0.0	0.0
SD3.mgf	index=56166	-1	Sludge250111-Plate1-11AB, Cmpd 4902, +MSn(420.4424), 22.51 min	CID	420.4424	0	1.3065217	4	LTGDHETAHYSEYR	Protein2273(pre=R,post=?)	75	69	1.5623028E-17	6.1920625E-12	0.0	0.0
SD3.mgf	index=47555	-1	Sludge250111-Plate1-10GH, Cmpd 10384, +MSn(1381.7211), 42.04 min	CID	1381.7211	0	7.5095143	2	TGISADQVDYVLMGQVLQAGAGQITAR	Protein856(pre=?,post=Q);Protein8824(pre=?,post=Q)	197	114	1.5699888E-17	7.0345075E-12	0.0	0.0
SD3.mgf	index=32986	-1	Sludge250111-Plate1-10EF, Cmpd 9087, +MSn(746.7279), 36.40 min	CID	746.7279	0	6.212036	3	LGKPFGLGQEIAYAAQGQDFK	Protein13199(pre=K,post=?)	70	54	1.5724568E-17	6.7264514E-12	0.0	0.0
SD3.mgf	index=82074	-1	Sludge250111-Plate1-11EF, Cmpd 5031, +MSn(851.3557), 23.77 min	CID	851.3557	0	4.8750606	3	SSGEDESTVGNPASEGPAASHDADGAH	Protein4372(pre=?,post=-);Protein12945(pre=?,post=-)	158	102	1.5760947E-17	7.061866E-12	0.0	0.0
SD3.mgf	index=35096	-1	Sludge250111-Plate1-10EF, Cmpd 11527, +MSn(1073.0408), 45.29 min	CID	1073.0408	0	5.1192765	2	VDMVDDEELLELVELEVR	Protein262(pre=?,post=?)	130	107	1.5864207E-17	6.5928317E-12	0.0	0.0
SD3.mgf	index=45416	-1	Sludge250111-Plate1-10GH, Cmpd 7986, +MSn(864.9448), 33.49 min	CID	864.9448	0	7.2682867	2	LLDQGQAGDNVGC+57.021LLR	Protein9324(pre=?,post=?)	128	110	1.6009502E-17	6.507446E-12	0.0	0.0
SD3.mgf	index=432753	-1	Sludge250111-Plate1-6EF, Cmpd 6581, +MSn(791.3501), 29.16 min	CID	791.3501	0	0.8484074	2	TLATEEDTSWEDGK	Protein2325(pre=-,post=?);Protein12634(pre=R,post=?)	90	88	1.6027061E-17	6.3521974E-12	0.0	0.0
SD3.mgf	index=501513	-1	Sludge250111-Plate1-7GH, Cmpd 7918, +MSn(915.4156), 32.53 min	CID	915.4156	0	-3.4004035	2	SADGADGYEAVQVTFGSR	Protein1472(pre=?,post=?)	132	115	1.6032286E-17	6.6626817E-12	0.0	0.0
SD3.mgf	index=229576	-1	Sludge250111-Plate1-2EF, Cmpd 6732, +MSn(756.3721), 27.13 min	CID	756.3721	0	1.2104207	2	GNPTAEHNALFANR	Protein6793(pre=R,post=?);Protein13704(pre=R,post=?)	106	103	1.6037216E-17	6.356222E-12	0.0	0.0
SD3.mgf	index=470958	-1	Sludge250111-Plate1-7CD, Cmpd 4052, +MSn(563.591), 20.28 min	CID	563.591	0	1.624456	3	GTAMNPVDHPHGGGEGR	Protein5229(pre=R,post=?);Protein13167(pre=R,post=?)	112	102	1.609126E-17	6.6161148E-12	0.0	0.0
SD3.mgf	index=447056	-1	Sludge250111-Plate1-6GH, Cmpd 8536, +MSn(895.9509), 35.18 min	CID	895.9509	0	1.4987154	2	SYELPDGQVITIGNER	Protein13085(pre=K,post=?)	140	124	1.611639E-17	6.5508935E-12	0.0	0.0
SD3.mgf	index=59728	-1	Sludge250111-Plate1-11AB, Cmpd 8820, +MSn(711.7167), 36.25 min	CID	711.7167	0	5.402762	3	VGVGYQLTPQLNLGAHYFR	Protein10814(pre=?,post=?)	104	85	1.6183201E-17	6.7930123E-12	0.0	0.0
SD3.mgf	index=285097	-1	Sludge250111-Plate1-3EF, Cmpd 9192, +MSn(873.0833), 38.03 min	CID	873.0833	0	-2.8662033	3	ATQQDPWQEFASAHQVGELVYGR	Protein5590(pre=?,post=?)	140	97	1.6234219E-17	7.0613008E-12	0.0	0.0
SD3.mgf	index=4495	-1	Sludge250111-Plate1-10AB, Cmpd 5979, +MSn(781.3762), 25.52 min	CID	781.3762	0	-0.07811237	2	ATIGNTADPVSDASSR	Protein12527(pre=R,post=M)	99	90	1.6383012E-17	6.659268E-12	0.0	0.0
SD3.mgf	index=19964	-1	Sludge250111-Plate1-10CD, Cmpd 8870, +MSn(948.4935), 36.53 min	CID	948.4935	0	4.697541	2	YGIASTILEGSDTVGGISR	Protein5087(pre=?,post=?)	165	141	1.6452563E-17	6.9060786E-12	0.0	0.0
SD3.mgf	index=20042	-1	Sludge250111-Plate1-10CD, Cmpd 8956, +MSn(1012.4794), 36.84 min	CID	1012.4794	0	2.953869	2	FDTLLDEAAAETDAAASNAK	Protein13495(pre=?,post=?)	108	85	1.6473527E-17	6.9822056E-12	0.0	0.0
SD3.mgf	index=8410	-1	Sludge250111-Plate1-10AB, Cmpd 10288, +MSn(1256.1171), 40.76 min	CID	1256.1171	0	3.3041542	2	GANQVIDAQVPLSEMFGYSTDLR	Protein10334(pre=-,post=?)	129	88	1.6549735E-17	7.198539E-12	0.0	0.0
SD3.mgf	index=585756	-1	Sludge250111-Plate1-9EF, Cmpd 7691, +MSn(983.9877), 32.56 min	CID	983.9877	0	3.9078028	2	VVTIVSDDGEEDVYTVAR	Protein1889(pre=?,post=?);Protein12739(pre=?,post=?)	154	130	1.6552769E-17	6.8789835E-12	0.0	0.0
SD3.mgf	index=257990	-1	Sludge250111-Plate1-3AB, Cmpd 8457, +MSn(879.8961), 37.14 min	CID	879.8961	0	-1.179226	2	VLGWYDNEWGYSNR	Protein5216(pre=?,post=?)	107	93	1.6568211E-17	6.566678E-12	0.0	0.0
SD3.mgf	index=434869	-1	Sludge250111-Plate1-6EF, Cmpd 8910, +MSn(975.5612), 37.25 min	CID	975.5612	0	6.8195386	2	VIGQAAANNLIPATLELGGK	Protein11057(pre=?,post=-)	84	65	1.6588416E-17	7.0309006E-12	0.0	0.0
SD3.mgf	index=133874	-1	Sludge250111-Plate1-12EF, Cmpd 8645, +MSn(1009.989), 35.74 min	CID	1009.989	0	2.0546753	2	ASLSTDSFISAASFQETTR	Protein3331(pre=?,post=?);Protein12919(pre=?,post=?)	170	133	1.6626393E-17	6.979045E-12	0.0	0.0
SD3.mgf	index=245843	-1	Sludge250111-Plate1-2GH, Cmpd 9302, +MSn(819.3972), 36.86 min	CID	819.3972	0	-2.8305311	2	ALGGPFTNLSDADFGR	Protein8774(pre=R,post=F)	94	89	1.6640718E-17	6.7640195E-12	0.0	0.0
SD3.mgf	index=20353	-1	Sludge250111-Plate1-10CD, Cmpd 9298, +MSn(1052.0201), 38.06 min	CID	1052.0201	0	2.6687937	2	TQEAVLAMVDGLDADEAVGAK	Protein12672(pre=?,post=?)	115	94	1.6825863E-17	7.1975485E-12	0.0	0.0
SD3.mgf	index=19943	-1	Sludge250111-Plate1-10CD, Cmpd 8847, +MSn(966.4915), 36.45 min	CID	966.4915	0	8.336036	2	EIELEDPYENLGAQLAK	Protein7230(pre=-,post=?)	71	57	1.6848534E-17	6.9274773E-12	0.0	0.0
SD3.mgf	index=6887	-1	Sludge250111-Plate1-10AB, Cmpd 8610, +MSn(863.9674), 34.74 min	CID	863.9674	0	6.852632	2	TVGNVMLVAPADEIAAR	Protein3742(pre=?,post=?)	125	111	1.6858568E-17	6.9316024E-12	0.0	0.0
SD3.mgf	index=459858	-1	Sludge250111-Plate1-7AB, Cmpd 7225, +MSn(892.973), 30.63 min	CID	892.973	0	5.46807	2	GITINTAHVEYNSPIR	Protein5367(pre=-,post=?)	139	124	1.686686E-17	6.8559394E-12	0.0	0.0
SD3.mgf	index=513396	-1	Sludge250111-Plate1-8AB, Cmpd 6494, +MSn(652.3405), 27.58 min	CID	652.3405	0	4.584625	3	TALEPHISGETLDIHHGK	Protein10752(pre=R,post=?)	93	76	1.6921854E-17	7.032367E-12	0.0	0.0
SD3.mgf	index=586215	-1	Sludge250111-Plate1-9EF, Cmpd 8196, +MSn(926.4719), 34.41 min	CID	926.4719	0	1.6469808	2	DFALEGDQTTGASVLTVK	Protein6884(pre=R,post=?);Protein12394(pre=R,post=?)	108	94	1.6941552E-17	7.040553E-12	0.0	0.0
SD3.mgf	index=462072	-1	Sludge250111-Plate1-7AB, Cmpd 9665, +MSn(939.9954), 39.14 min	CID	939.9954	0	10.908583	2	ISYDQGPLSVALAMGQTK	Protein155(pre=?,post=F)	101	80	1.7014978E-17	7.0710677E-12	0.0	0.0
SD3.mgf	index=444601	-1	Sludge250111-Plate1-6GH, Cmpd 5830, +MSn(813.899), 25.84 min	CID	813.899	0	2.2497373	2	SPTGSTPHQFTDVPR	Protein10663(pre=?,post=?)	137	124	1.701529E-17	6.8320818E-12	0.0	0.0
SD3.mgf	index=409748	-1	Sludge250111-Plate1-6AB, Cmpd 8614, +MSn(690.0326), 36.32 min	CID	690.0326	0	5.9263573	3	INIIDTPGHVDFTIEVER	Protein9174(pre=?,post=?)	120	92	1.7305588E-17	7.1918387E-12	0.0	0.0
SD3.mgf	index=407971	-1	Sludge250111-Plate1-6AB, Cmpd 6658, +MSn(942.9534), 29.45 min	CID	942.9534	0	1.165099	2	DYEYQSAPVINAGSTAAK	Protein282(pre=K,post=?)	95	76	1.738821E-17	7.226175E-12	0.0	0.0
SD3.mgf	index=297839	-1	Sludge250111-Plate1-3GH, Cmpd 9919, +MSn(750.4534), 41.21 min	CID	750.4534	0	3.4159153	2	IGGTPAVLLGLAYVR	Protein6003(pre=R,post=?);Protein8852(pre=R,post=?)	95	95	1.7404707E-17	6.9884424E-12	0.0	0.0
SD3.mgf	index=272713	-1	Sludge250111-Plate1-3CD, Cmpd 10200, +MSn(676.3304), 41.42 min	CID	676.3304	0	3.7000418	3	LQTDYIDTLFMHTWSR	Protein4052(pre=-,post=?)	91	81	1.7434401E-17	7.086631E-12	0.0	0.0
SD3.mgf	index=409961	-1	Sludge250111-Plate1-6AB, Cmpd 8848, +MSn(1180.9891), 37.12 min	CID	1180.9891	1	-12.175099	2	NWNGDATDNNTSYWVADFNR	Protein179(pre=?,post=A)	123	84	1.7645485E-17	7.478933E-12	0.0	0.0
SD3.mgf	index=44170	-1	Sludge250111-Plate1-10GH, Cmpd 6612, +MSn(923.9538), 28.74 min	CID	923.9538	0	3.9635358	2	GITINTAHVEYETENR	Protein9778(pre=?,post=?)	126	109	1.7667886E-17	7.1815366E-12	0.0	0.0
SD3.mgf	index=423451	-1	Sludge250111-Plate1-6CD, Cmpd 9659, +MSn(1072.2104), 39.67 min	CID	1072.2104	1	7.7638574	3	MGQGALDVLGSDGQFVPAIHSVGYPLVDADGK	Protein1005(pre=?,post=?)	103	60	1.7730588E-17	8.168571E-12	0.0	0.0
SD3.mgf	index=298012	-1	Sludge250111-Plate1-3GH, Cmpd 10109, +MSn(1039.5634), 41.90 min	CID	1039.5634	0	7.9849367	2	ALRDDFFLQQLLLTDGGR	Protein12145(pre=?,post=?)	184	157	1.7772371E-17	7.385824E-12	0.0	0.0
SD3.mgf	index=512957	-1	Sludge250111-Plate1-8AB, Cmpd 6011, +MSn(542.9349), 25.81 min	CID	542.9349	0	1.9110941	3	SPTGSTPHQFTDVPR	Protein10663(pre=?,post=?)	121	107	1.7882444E-17	7.1802664E-12	0.0	0.0
SD3.mgf	index=397436	-1	Sludge250111-Plate1-5GH, Cmpd 8494, +MSn(635.308), 36.34 min	CID	635.308	0	-4.803565	3	IEPEAIEYGENFISHR	Protein10064(pre=?,post=?);Protein10316(pre=?,post=?)	106	91	1.7896987E-17	7.2746596E-12	0.0	0.0
SD3.mgf	index=111193	-1	Sludge250111-Plate1-12AB, Cmpd 9652, +MSn(1206.6383), 39.54 min	CID	1206.6383	0	3.1361442	2	GELSQEIPAGIDVSLGDGLVSVTR	Protein7813(pre=K,post=?)	154	117	1.7913364E-17	7.852824E-12	0.0	0.0
SD3.mgf	index=422332	-1	Sludge250111-Plate1-6CD, Cmpd 8425, +MSn(648.6896), 35.28 min	CID	648.6896	0	5.363155	3	VYLATLDAHVVALDSATGK	Protein9547(pre=?,post=?)	99	79	1.7942158E-17	7.531346E-12	0.0	0.0
SD3.mgf	index=410305	-1	Sludge250111-Plate1-6AB, Cmpd 9230, +MSn(820.4319), 38.50 min	CID	820.4319	0	3.1989493	2	LM+15.995TDPFVGQLTFVR	Protein11006(pre=K,post=?);Protein12111(pre=K,post=?);Protein12646(pre=K,post=?)	90	88	1.8147644E-17	7.1926735E-12	0.0	0.0
SD3.mgf	index=57054	-1	Sludge250111-Plate1-11AB, Cmpd 5879, +MSn(813.9), 25.99 min	CID	813.9	0	3.5245883	2	SPTGSTPHQFTDVPR	Protein10663(pre=?,post=?)	124	109	1.8152085E-17	7.288534E-12	0.0	0.0
SD3.mgf	index=8274	-1	Sludge250111-Plate1-10AB, Cmpd 10137, +MSn(812.4266), 40.21 min	CID	812.4266	0	-6.460879	2	LMTDPFVGQLTFVR	Protein11006(pre=K,post=?);Protein12111(pre=K,post=?);Protein12646(pre=K,post=?)	105	101	1.8278185E-17	7.2444125E-12	0.0	0.0
SD3.mgf	index=334377	-1	Sludge250111-Plate1-4EF, Cmpd 7451, +MSn(809.9077), 30.08 min	CID	809.9077	0	3.0897954	2	SAIQTDGSASLADLNR	Protein5145(pre=K,post=T)	119	106	1.829065E-17	7.434674E-12	0.0	0.0
SD3.mgf	index=283395	-1	Sludge250111-Plate1-3EF, Cmpd 7313, +MSn(805.8978), 31.27 min	CID	805.8978	0	4.619893	2	FVEVQGTAEGSPFSR	Protein12473(pre=-,post=A)	121	115	1.8360976E-17	7.372409E-12	0.0	0.0
SD3.mgf	index=433921	-1	Sludge250111-Plate1-6EF, Cmpd 7866, +MSn(811.8767), 33.70 min	CID	811.8767	0	-5.939016	2	SFGSDAGPTTLWNGGR	Protein6142(pre=K,post=?)	139	125	1.8493538E-17	7.517142E-12	0.0	0.0
SD3.mgf	index=84354	-1	Sludge250111-Plate1-11EF, Cmpd 7539, +MSn(751.3713), 32.88 min	CID	751.3713	0	2.2744925	3	QTNLDLTAYGVSGSSFHTPTR	Protein4773(pre=-,post=?)	86	63	1.8536165E-17	7.929159E-12	0.0	0.0
SD3.mgf	index=447661	-1	Sludge250111-Plate1-6GH, Cmpd 9219, +MSn(997.4984), 37.55 min	CID	997.4984	0	1.4685196	2	LFGAEPANFLDVGGGATTEK	Protein2048(pre=?,post=?)	128	97	1.8555448E-17	7.864615E-12	0.0	0.0
SD3.mgf	index=7614	-1	Sludge250111-Plate1-10AB, Cmpd 9410, +MSn(951.4789), 37.57 min	CID	951.4789	0	3.784727	2	WYAFVTDYGVTGPAINK	Protein179(pre=R,post=A);Protein11605(pre=R,post=A)	69	58	1.8556361E-17	7.62967E-12	0.0	0.0
SD3.mgf	index=502855	-1	Sludge250111-Plate1-7GH, Cmpd 9396, +MSn(866.426), 37.78 min	CID	866.426	0	0.7044479	2	SDVDTDQIIPSDWLK	Protein3109(pre=-,post=?)	94	89	1.8614044E-17	7.474023E-12	0.0	0.0
SD3.mgf	index=202360	-1	Sludge250111-Plate1-2AB, Cmpd 7195, +MSn(942.9547), 29.26 min	CID	942.9547	0	2.5243812	2	DYEYQSAPVINAGSTAAK	Protein282(pre=K,post=?)	95	77	1.8666537E-17	7.757421E-12	0.0	0.0
SD3.mgf	index=296608	-1	Sludge250111-Plate1-3GH, Cmpd 8558, +MSn(690.0301), 36.29 min	CID	690.0301	0	2.2997804	3	INIIDTPGHVDFTIEVER	Protein9174(pre=?,post=?)	115	92	1.870114E-17	7.771801E-12	0.0	0.0
SD3.mgf	index=270987	-1	Sludge250111-Plate1-3CD, Cmpd 8289, +MSn(1040.9974), 34.51 min	CID	1040.9974	0	-2.227989	2	YPGTVTVTDDGLDVDGDTLK	Protein352(pre=-,post=?)	147	119	1.8706805E-17	7.928767E-12	0.0	0.0
SD3.mgf	index=145828	-1	Sludge250111-Plate1-12GH, Cmpd 8652, +MSn(760.0577), 35.37 min	CID	760.0577	0	3.0515356	3	FVGGGNVQFPDLHPAQPGVWR	Protein10786(pre=?,post=?)	148	120	1.8708938E-17	8.003066E-12	0.0	0.0
SD3.mgf	index=346100	-1	Sludge250111-Plate1-4GH, Cmpd 6813, +MSn(691.0204), 30.29 min	CID	691.0204	0	0.6182833	3	QIAVHSGFVEVTPTGEGNTK	Protein12235(pre=R,post=V)	103	82	1.8780656E-17	7.960068E-12	0.0	0.0
SD3.mgf	index=501737	-1	Sludge250111-Plate1-7GH, Cmpd 8165, +MSn(867.945), 33.39 min	CID	867.945	0	0.98450136	2	FEWGDLSKPTTLQGR	Protein12923(pre=?,post=?)	137	121	1.8807379E-17	7.551652E-12	0.0	0.0
SD3.mgf	index=219393	-1	Sludge250111-Plate1-2CD, Cmpd 11063, +MSn(927.9492), 42.00 min	CID	927.9492	0	2.3021038	2	ELAAFAQFASDLDEATR	Protein11967(pre=R,post=K);Protein13752(pre=R,post=K)	196	163	1.8821161E-17	7.738547E-12	0.0	0.0
SD3.mgf	index=16875	-1	Sludge250111-Plate1-10CD, Cmpd 5472, +MSn(796.8677), 24.59 min	CID	796.8677	0	3.7531123	2	ESDINSQAMTNASPK	Protein2829(pre=K,post=?)	97	87	1.8902678E-17	7.5899165E-12	0.0	0.0
SD3.mgf	index=552324	-1	Sludge250111-Plate1-8GH, Cmpd 9661, +MSn(1004.5222), 39.01 min	CID	1004.5222	0	6.8659706	2	YGGTEITVDGDDLLILSAR	Protein134(pre=K,post=?)	121	106	1.9080898E-17	8.009341E-12	0.0	0.0
SD3.mgf	index=268976	-1	Sludge250111-Plate1-3CD, Cmpd 6056, +MSn(542.934), 26.37 min	CID	542.934	0	0.3372519	3	SPTGSTPHQFTDVPR	Protein10663(pre=?,post=?)	127	111	1.9081811E-17	7.661843E-12	0.0	0.0
SD3.mgf	index=311275	-1	Sludge250111-Plate1-4AB, Cmpd 10406, +MSn(862.7778), 40.63 min	CID	862.7778	0	5.4472113	3	LVNGLDDISLTLSHTDAIDAFEAR	Protein9034(pre=?,post=?)	123	92	1.913845E-17	8.389876E-12	0.0	0.0
SD3.mgf	index=7862	-1	Sludge250111-Plate1-10AB, Cmpd 9683, +MSn(923.501), 38.55 min	CID	923.501	0	7.005701	2	GQTGQQLLIGAYQALER	Protein10867(pre=?,post=?)	149	122	1.9172228E-17	7.882892E-12	0.0	0.0
SD3.mgf	index=231108	-1	Sludge250111-Plate1-2EF, Cmpd 8417, +MSn(599.623), 33.10 min	CID	599.623	0	2.9518962	3	VPAYADFTYLNHEEK	Protein13956(pre=R,post=?)	75	63	1.929267E-17	7.746508E-12	0.0	0.0
SD3.mgf	index=133135	-1	Sludge250111-Plate1-12EF, Cmpd 7832, +MSn(839.9163), 32.78 min	CID	839.9163	0	-1.7440323	2	FSLPDTANADAISAASK	Protein11484(pre=?,post=?)	116	98	1.9312361E-17	7.940509E-12	0.0	0.0
SD3.mgf	index=20126	-1	Sludge250111-Plate1-10CD, Cmpd 9048, +MSn(853.7308), 37.17 min	CID	853.7308	0	-1.6443197	3	M+15.995AFYDEEGNRLPEGEIGEIFAR	Protein13956(pre=?,post=V)	105	70	1.9404354E-17	8.370766E-12	0.0	0.0
SD3.mgf	index=155403	-1	Sludge250111-Plate1-1AB, Cmpd 7385, +MSn(835.4305), 31.26 min	CID	835.4305	0	1.9725788	2	LNANIAIGAGDGDDVVR	Protein1540(pre=-,post=?)	87	79	1.9411267E-17	7.981176E-12	0.0	0.0
SD3.mgf	index=84153	-1	Sludge250111-Plate1-11EF, Cmpd 7318, +MSn(789.4251), 32.08 min	CID	789.4251	0	4.638979	2	GVTVNVIC+57.021PGYVATK	Protein1602(pre=K,post=?);Protein12117(pre=K,post=?);Protein12538(pre=K,post=?)	79	74	1.9415625E-17	7.795878E-12	0.0	0.0
SD3.mgf	index=461101	-1	Sludge250111-Plate1-7AB, Cmpd 8593, +MSn(841.4712), 35.32 min	CID	841.4712	0	7.1083694	2	LLDQGQAGDNVGLLLR	Protein5497(pre=-,post=?)	135	124	1.9424752E-17	7.895656E-12	0.0	0.0
SD3.mgf	index=446400	-1	Sludge250111-Plate1-6GH, Cmpd 7813, +MSn(717.3542), 32.70 min	CID	717.3542	-1	-5.5705223	2	WTAFNPASGVTAGR	Protein12655(pre=R,post=D)	84	81	1.9495825E-17	7.727014E-12	0.0	0.0
SD3.mgf	index=372662	-1	Sludge250111-Plate1-5CD, Cmpd 9451, +MSn(1002.0005), 36.42 min	CID	1002.0005	0	11.025429	2	ASLATDSFISAASFQETTR	Protein9639(pre=?,post=?)	130	105	1.9537147E-17	8.200854E-12	0.0	0.0
SD3.mgf	index=217179	-1	Sludge250111-Plate1-2CD, Cmpd 8610, +MSn(896.9615), 33.55 min	CID	896.9615	0	4.491094	2	FVTNTDVGVDVSAAELR	Protein14037(pre=?,post=?)	120	107	1.9549949E-17	8.038197E-12	0.0	0.0
SD3.mgf	index=309579	-1	Sludge250111-Plate1-4AB, Cmpd 8535, +MSn(664.3643), 33.79 min	CID	664.3643	0	2.1130147	3	VPM+15.995AGSTIVHPIIGELGAGR	Protein2020(pre=?,post=?);Protein12209(pre=?,post=V)	127	102	1.9559202E-17	8.29005E-12	0.0	0.0
SD3.mgf	index=598473	-1	Sludge250111-Plate1-9GH, Cmpd 8726, +MSn(874.9673), 35.52 min	CID	874.9673	0	5.441081	2	VIASDAIDAAQTYAALR	Protein8011(pre=?,post=?)	135	109	1.9597838E-17	8.057886E-12	0.0	0.0
SD3.mgf	index=309690	-1	Sludge250111-Plate1-4AB, Cmpd 8657, +MSn(833.7469), 34.23 min	CID	833.7469	0	2.1229744	3	TGEGEGDDEAVKVNLSAIPVDVER	Protein13618(pre=-,post=L)	124	98	1.9606684E-17	8.5951385E-12	0.0	0.0
SD3.mgf	index=203905	-1	Sludge250111-Plate1-2AB, Cmpd 8895, +MSn(830.4531), 35.49 min	CID	830.4531	0	2.2783875	2	IINEPTAAALAYGLDK	Protein13151(pre=R,post=?)	102	95	1.9621206E-17	7.97551E-12	0.0	0.0
SD3.mgf	index=282342	-1	Sludge250111-Plate1-3EF, Cmpd 6154, +MSn(911.8999), 27.06 min	CID	911.8999	0	-0.66931814	2	DDTTIVDGAGSSEDVEGR	Protein6604(pre=?,post=?)	109	93	1.9702954E-17	8.188134E-12	0.0	0.0
SD3.mgf	index=370701	-1	Sludge250111-Plate1-5CD, Cmpd 7293, +MSn(730.3884), 28.45 min	CID	730.3884	0	3.0083613	2	TVAVSFTQQVSHR	Protein2738(pre=K,post=?)	103	101	1.9729199E-17	7.710092E-12	0.0	0.0
SD3.mgf	index=84494	-1	Sludge250111-Plate1-11EF, Cmpd 7693, +MSn(766.3977), 33.43 min	CID	766.3977	-1	4.6544847	2	ELADLPTGPEIYSK	Protein4789(pre=K,post=L);Protein12289(pre=K,post=L)	85	85	1.9768574E-17	7.835116E-12	0.0	0.0
SD3.mgf	index=296518	-1	Sludge250111-Plate1-3GH, Cmpd 8457, +MSn(871.477), 35.93 min	CID	871.477	0	7.8441443	2	AEVGEIDVLVNNAGITK	Protein11806(pre=K,post=?)	93	84	1.986666E-17	8.168416E-12	0.0	0.0
SD3.mgf	index=257581	-1	Sludge250111-Plate1-3AB, Cmpd 8006, +MSn(872.8909), 35.56 min	CID	872.8909	0	1.8180014	2	VVGWYDNEWGYSNR	Protein9984(pre=?,post=L)	127	103	1.9878012E-17	7.878491E-12	0.0	0.0
SD3.mgf	index=472373	-1	Sludge250111-Plate1-7CD, Cmpd 5624, +MSn(813.8987), 25.99 min	CID	813.8987	0	1.874781	2	SPTGSTPHQFTDVPR	Protein10663(pre=?,post=?)	138	121	1.9885553E-17	7.984566E-12	0.0	0.0
SD3.mgf	index=242394	-1	Sludge250111-Plate1-2GH, Cmpd 5487, +MSn(749.8495), 22.96 min	CID	749.8495	0	2.3605053	2	DVQDNLSAQSHER	Protein2874(pre=R,post=?)	101	100	1.9898774E-17	7.776361E-12	0.0	0.0
SD3.mgf	index=72736	-1	Sludge250111-Plate1-11CD, Cmpd 8454, +MSn(829.3997), 35.64 min	CID	829.3997	0	1.8397423	2	AGYLDEC+57.021ANVGTFLK	Protein5049(pre=R,post=?)	79	74	1.9986015E-17	8.0249045E-12	0.0	0.0
SD3.mgf	index=282554	-1	Sludge250111-Plate1-3EF, Cmpd 6388, +MSn(763.3895), 27.92 min	CID	763.3895	0	7.355715	2	ATIGEVANEEHSLR	Protein12159(pre=R,post=?)	143	141	2.0038864E-17	7.942243E-12	0.0	0.0
SD3.mgf	index=217512	-1	Sludge250111-Plate1-2CD, Cmpd 8976, +MSn(1056.0233), 34.75 min	CID	1056.0233	0	2.5430818	2	IAVWSNDPNIDPVGAC+57.021VGAR	Protein4655(pre=?,post=?)	133	109	2.0040371E-17	8.493991E-12	0.0	0.0
SD3.mgf	index=107834	-1	Sludge250111-Plate1-12AB, Cmpd 5953, +MSn(813.9023), 26.11 min	CID	813.9023	0	6.299264	2	SPTGSTPHQFTDVPR	Protein10663(pre=?,post=?)	125	111	2.0073622E-17	8.060081E-12	0.0	0.0
SD3.mgf	index=423039	-1	Sludge250111-Plate1-6CD, Cmpd 9203, +MSn(1031.0555), 38.02 min	CID	1031.0555	0	10.41874	2	TSDIAGDGTTTATVLAQAIVR	Protein10606(pre=?,post=?)	126	97	2.0172081E-17	8.628951E-12	0.0	0.0
SD3.mgf	index=134919	-1	Sludge250111-Plate1-12EF, Cmpd 9796, +MSn(993.5661), 39.96 min	CID	993.5661	0	0.98288727	2	VLGGLGISVLSTSQGLITDR	Protein3952(pre=?,post=?)	182	150	2.0202709E-17	8.562797E-12	0.0	0.0
SD3.mgf	index=460615	-1	Sludge250111-Plate1-7AB, Cmpd 8058, +MSn(951.5339), 33.45 min	CID	951.5339	0	12.572375	2	LGAGTVMTTITPVGTAANVK	Protein12655(pre=K,post=V)	92	75	2.0240034E-17	8.578617E-12	0.0	0.0
SD3.mgf	index=32478	-1	Sludge250111-Plate1-10EF, Cmpd 8528, +MSn(780.4407), 34.49 min	CID	780.4407	0	12.825952	2	IAAALNEAYAAGLVGR	Protein6968(pre=-,post=?)	84	83	2.0350557E-17	8.2719725E-12	0.0	0.0
SD3.mgf	index=526610	-1	Sludge250111-Plate1-8CD, Cmpd 7647, +MSn(717.8583), 32.49 min	CID	717.8583	0	-2.2106183	2	WTAFNPASGVTAGR	Protein12655(pre=R,post=D)	106	103	2.0354599E-17	8.067383E-12	0.0	0.0
SD3.mgf	index=32984	-1	Sludge250111-Plate1-10EF, Cmpd 9085, +MSn(824.4078), 36.40 min	CID	824.4078	0	0.14807034	2	AILMDLEPGTMDSVR	Protein5872(pre=?,post=?)	95	82	2.0378829E-17	8.18263E-12	0.0	0.0
SD3.mgf	index=32481	-1	Sludge250111-Plate1-10EF, Cmpd 8531, +MSn(1056.0255), 34.50 min	CID	1056.0255	0	4.623785	2	IAVWSNDPNIDPVGAC+57.021VGAR	Protein4655(pre=?,post=?)	153	114	2.0391392E-17	8.642769E-12	0.0	0.0
SD3.mgf	index=46760	-1	Sludge250111-Plate1-10GH, Cmpd 9476, +MSn(1134.1208), 38.73 min	CID	1134.1208	0	1.2916133	2	IVSSGVSGLNPEIMGLGPVEAIK	Protein13777(pre=R,post=?)	128	96	2.0457548E-17	8.898297E-12	0.0	0.0
SD3.mgf	index=345803	-1	Sludge250111-Plate1-4GH, Cmpd 6484, +MSn(797.4011), 29.08 min	CID	797.4011	0	-1.9135613	2	NAIEHLNQAELEGR	Protein4016(pre=-,post=?)	97	96	2.0472196E-17	8.113991E-12	0.0	0.0
SD3.mgf	index=473914	-1	Sludge250111-Plate1-7CD, Cmpd 7350, +MSn(637.6475), 32.17 min	CID	637.6475	0	1.9143891	3	LASEHPDTDPFLAEVNR	Protein6531(pre=-,post=?)	87	79	2.0485528E-17	8.422871E-12	0.0	0.0
SD3.mgf	index=123002	-1	Sludge250111-Plate1-12CD, Cmpd 8861, +MSn(881.9535), 37.49 min	CID	881.9535	0	7.889376	2	VPGDDVISDYSLIVDR	Protein6357(pre=?,post=?);Protein6879(pre=?,post=?);Protein8017(pre=?,post=?);Protein8831(pre=?,post=?);Protein11692(pre=?,post=K);Protein12679(pre=?,post=?)	130	112	2.0624528E-17	8.383334E-12	0.0	0.0
SD3.mgf	index=436797	-1	Sludge250111-Plate1-6EF, Cmpd 11495, +MSn(1006.4783), 46.60 min	CID	1006.4783	0	3.0927668	2	LNLATFVTTWMDDEAER	Protein1435(pre=R,post=L)	90	80	2.062643E-17	8.480805E-12	0.0	0.0
SD3.mgf	index=574787	-1	Sludge250111-Plate1-9CD, Cmpd 8719, +MSn(1209.0352), 36.33 min	CID	1209.0352	1	-2.09502	2	QVDANADNLWDEDEDGNGLLGR	Protein6884(pre=R,post=D);Protein12394(pre=R,post=D)	105	72	2.0626961E-17	8.898182E-12	0.0	0.0
SD3.mgf	index=20941	-1	Sludge250111-Plate1-10CD, Cmpd 9945, +MSn(1017.4949), 40.40 min	CID	1017.4949	0	4.558935	3	LYANYVTDDM+15.995LLNADKDASNWLLYGR	Protein9675(pre=?,post=?)	112	75	2.0719715E-17	9.219175E-12	0.0	0.0
SD3.mgf	index=60394	-1	Sludge250111-Plate1-11AB, Cmpd 9553, +MSn(926.4608), 38.89 min	CID	926.4608	0	1.0540797	2	WDLTYLPSEVTEATAR	Protein2447(pre=?,post=?)	118	100	2.0833545E-17	8.468295E-12	0.0	0.0
SD3.mgf	index=232756	-1	Sludge250111-Plate1-2EF, Cmpd 10230, +MSn(756.8373), 39.47 min	CID	756.8373	0	-5.403187	2	DPNFSELSFWDR	Protein9311(pre=R,post=?)	81	81	2.0835943E-17	8.0198174E-12	0.0	0.0
SD3.mgf	index=562565	-1	Sludge250111-Plate1-9AB, Cmpd 8380, +MSn(822.3702), 34.49 min	CID	822.3702	0	2.0781248	2	NAGQFTFDLGSDTDR	Protein10933(pre=R,post=?)	79	73	2.084081E-17	8.368127E-12	0.0	0.0
SD3.mgf	index=431168	-1	Sludge250111-Plate1-6EF, Cmpd 4833, +MSn(824.9003), 22.81 min	CID	824.9003	0	2.9596467	2	QLAVQSSNATNSASDR	Protein3719(pre=?,post=Q)	120	102	2.090487E-17	8.497286E-12	0.0	0.0
SD3.mgf	index=434760	-1	Sludge250111-Plate1-6EF, Cmpd 8789, +MSn(991.9743), 36.84 min	CID	991.9743	1	0.38518375	4	GHSITSMQAIYVPADDYTDPAPATTFAHLDATTELSR	Protein10259(pre=?,post=?)	94	30	2.1117115E-17	9.936342E-12	0.0	0.0
SD3.mgf	index=97356	-1	Sludge250111-Plate1-11GH, Cmpd 8048, +MSn(922.4437), 34.25 min	CID	922.4437	0	5.0287027	2	SADGVDGYEAVQVTFGTK	Protein3416(pre=?,post=?)	96	77	2.1152479E-17	8.7905265E-12	0.0	0.0
SD3.mgf	index=58344	-1	Sludge250111-Plate1-11AB, Cmpd 7298, +MSn(778.3984), 30.97 min	CID	778.3984	0	4.5478706	2	GASSAASAASAAIDHIR	Protein13820(pre=R,post=?)	85	79	2.141203E-17	8.803813E-12	0.0	0.0
SD3.mgf	index=176620	-1	Sludge250111-Plate1-1EF, Cmpd 6327, +MSn(905.9326), 26.66 min	CID	905.9326	0	-1.1453352	2	ITGQSAVMADGSSVGTSSR	Protein5470(pre=-,post=I)	113	97	2.1415011E-17	8.989101E-12	0.0	0.0
SD3.mgf	index=167615	-1	Sludge250111-Plate1-1CD, Cmpd 9684, +MSn(1021.4962), 38.29 min	CID	1021.4962	0	1.2547672	2	ASLATDSWLSAASFQETTR	Protein5588(pre=?,post=?)	143	115	2.1453455E-17	9.0052375E-12	0.0	0.0
SD3.mgf	index=19732	-1	Sludge250111-Plate1-10CD, Cmpd 8615, +MSn(1018.983), 35.64 min	CID	1018.983	0	-0.35938853	2	VGDNLFTNSNLVMDPDTGK	Protein13716(pre=?,post=?)	136	107	2.148499E-17	9.018475E-12	0.0	0.0
SD3.mgf	index=334886	-1	Sludge250111-Plate1-4EF, Cmpd 8011, +MSn(577.7723), 32.13 min	CID	577.7723	0	-2.957877	4	VNTFADATGDHQWIHVDPER	Protein2441(pre=R,post=?)	135	97	2.1516577E-17	9.119672E-12	0.0	0.0
SD3.mgf	index=408650	-1	Sludge250111-Plate1-6AB, Cmpd 7406, +MSn(719.9771), 32.10 min	CID	719.9771	0	-5.1711717	3	VELTDGDYHDVDSSEMAFK	Protein12607(pre=K,post=I)	87	65	2.1525018E-17	9.035277E-12	0.0	0.0
SD3.mgf	index=232288	-1	Sludge250111-Plate1-2EF, Cmpd 9715, +MSn(1031.0519), 37.61 min	CID	1031.0519	0	6.8668966	2	TSDIAGDGTTTATVLAQAIVR	Protein10606(pre=?,post=?)	196	157	2.1588218E-17	9.2347276E-12	0.0	0.0
SD3.mgf	index=474343	-1	Sludge250111-Plate1-7CD, Cmpd 7824, +MSn(928.9416), 33.87 min	CID	928.9416	0	-0.7884471	2	GEFQYALGEVAGNSTASR	Protein6263(pre=?,post=M)	125	106	2.1636191E-17	8.991547E-12	0.0	0.0
SD3.mgf	index=20452	-1	Sludge250111-Plate1-10CD, Cmpd 9407, +MSn(1077.1956), 38.45 min	CID	1077.1956	0	-3.51298	3	M+15.995GQGALDVLGSDGQFVPAIHSVGYPLVDADGK	Protein1005(pre=?,post=?)	107	60	2.1682905E-17	9.9894225E-12	0.0	0.0
SD3.mgf	index=45608	-1	Sludge250111-Plate1-10GH, Cmpd 8197, +MSn(1004.4833), 34.22 min	CID	1004.4833	0	1.2152563	3	QVHAGQVSDPTTGAC+57.021ATPIYQTTAFSFR	Protein4584(pre=?,post=D)	118	68	2.1721594E-17	9.795591E-12	0.0	0.0
SD3.mgf	index=516800	-1	Sludge250111-Plate1-8AB, Cmpd 10256, +MSn(1033.517), 41.31 min	CID	1033.517	0	3.661472	2	ATDGAAFDLDAVGFVLNNAGK	Protein6060(pre=?,post=?)	105	81	2.1774603E-17	9.314456E-12	0.0	0.0
SD3.mgf	index=203835	-1	Sludge250111-Plate1-2AB, Cmpd 8818, +MSn(723.3732), 35.20 min	CID	723.3732	0	0.5906306	2	LGGAEVATDISAWR	Protein12504(pre=R,post=S)	87	87	2.1829894E-17	8.652103E-12	0.0	0.0
SD3.mgf	index=432961	-1	Sludge250111-Plate1-6EF, Cmpd 6810, +MSn(814.4302), 29.98 min	CID	814.4302	0	8.093819	2	LAAADSGAQDQGAALLR	Protein10930(pre=K,post=G)	135	126	2.1866518E-17	8.9906815E-12	0.0	0.0
SD3.mgf	index=218796	-1	Sludge250111-Plate1-2CD, Cmpd 10396, +MSn(775.8862), 39.58 min	CID	775.8862	0	-1.3373047	2	NLVPVWSMSFGGEK	Protein7105(pre=K,post=?)	81	76	2.1878848E-17	8.671506E-12	0.0	0.0
SD3.mgf	index=449663	-1	Sludge250111-Plate1-6GH, Cmpd 11726, +MSn(786.7778), 46.73 min	CID	786.7778	0	0.38788068	3	LIPLTIVQLWDAELAAAEVHR	Protein5240(pre=-,post=?)	110	90	2.1954975E-17	9.391614E-12	0.0	0.0
SD3.mgf	index=71358	-1	Sludge250111-Plate1-11CD, Cmpd 6938, +MSn(656.0258), 30.19 min	CID	656.0258	0	6.326606	3	NTPGVTGFVGAGNKPSPLPR	Protein13355(pre=R,post=?)	103	78	2.1972557E-17	9.312937E-12	0.0	0.0
SD3.mgf	index=255244	-1	Sludge250111-Plate1-3AB, Cmpd 5433, +MSn(813.9003), 26.48 min	CID	813.9003	0	3.8995445	2	SPTGSTPHQFTDVPR	Protein10663(pre=?,post=?)	129	116	2.2043275E-17	8.850948E-12	0.0	0.0
SD3.mgf	index=31456	-1	Sludge250111-Plate1-10EF, Cmpd 7404, +MSn(1082.9462), 30.70 min	CID	1082.9462	0	1.0144862	2	YEAAGEVPEADEDDPDEWK	Protein10088(pre=?,post=?)	102	81	2.2098216E-17	9.275881E-12	0.0	0.0
SD3.mgf	index=596989	-1	Sludge250111-Plate1-9GH, Cmpd 7092, +MSn(820.0273), 29.63 min	CID	820.0273	0	-0.5954448	3	WGLC+57.021DQPADHDQTSSEAGSIGAR	Protein13701(pre=?,post=?)	133	90	2.2101101E-17	9.6131835E-12	0.0	0.0
SD3.mgf	index=271035	-1	Sludge250111-Plate1-3CD, Cmpd 8341, +MSn(934.9498), 34.70 min	CID	934.9498	0	-5.4183555	2	ADYNNGPLGVGLAYESTK	Protein1238(pre=?,post=?)	103	83	2.2172197E-17	9.2142995E-12	0.0	0.0
SD3.mgf	index=18372	-1	Sludge250111-Plate1-10CD, Cmpd 7119, +MSn(1011.0167), 30.43 min	CID	1011.0167	0	3.7429588	2	LVSPATTTSVEVPAEYSNR	Protein276(pre=?,post=?)	189	141	2.2192298E-17	9.315372E-12	0.0	0.0
SD3.mgf	index=445911	-1	Sludge250111-Plate1-6GH, Cmpd 7273, +MSn(617.311), 30.87 min	CID	617.311	0	-0.39549035	3	TVELDDYLHGAPVQHR	Protein3127(pre=?,post=?)	96	81	2.223941E-17	9.039741E-12	0.0	0.0
SD3.mgf	index=285050	-1	Sludge250111-Plate1-3EF, Cmpd 9140, +MSn(706.6819), 37.84 min	CID	706.6819	0	2.8501735	3	FEAAEGNVLDAYLHIQDGR	Protein12677(pre=R,post=?)	92	82	2.2364312E-17	9.387576E-12	0.0	0.0
SD3.mgf	index=7416	-1	Sludge250111-Plate1-10AB, Cmpd 9192, +MSn(620.677), 36.79 min	CID	620.677	0	2.0650692	3	IGAIHSIVFGGFSAQSLR	Protein311(pre=-,post=?)	85	75	2.2459318E-17	9.3336215E-12	0.0	0.0
SD3.mgf	index=347556	-1	Sludge250111-Plate1-4GH, Cmpd 8417, +MSn(786.9464), 36.16 min	CID	786.9464	0	0.7755954	2	ALGSVEILDSTGAVIK	Protein2393(pre=K,post=?)	100	95	2.2535813E-17	9.160222E-12	0.0	0.0
SD3.mgf	index=309610	-1	Sludge250111-Plate1-4AB, Cmpd 8569, +MSn(996.0422), 33.91 min	CID	996.0422	0	1.4093887	2	VPM+15.995AGSTIVHPIIGELGAGR	Protein2020(pre=?,post=?);Protein12209(pre=?,post=V)	189	153	2.2543205E-17	9.554802E-12	0.0	0.0
SD3.mgf	index=422122	-1	Sludge250111-Plate1-6CD, Cmpd 8194, +MSn(787.9176), 34.47 min	CID	787.9176	0	4.1830673	2	VPATGWVSPVVDGYK	Protein13495(pre=?,post=A)	118	104	2.2557995E-17	9.057621E-12	0.0	0.0
SD3.mgf	index=462446	-1	Sludge250111-Plate1-7AB, Cmpd 10078, +MSn(871.4702), 40.65 min	CID	871.4702	0	-8.684512	2	VPIPDGSITDFVAVVGR	Protein4888(pre=?,post=-)	134	116	2.2634497E-17	9.3064445E-12	0.0	0.0
SD3.mgf	index=21069	-1	Sludge250111-Plate1-10CD, Cmpd 10087, +MSn(839.937), 40.92 min	CID	839.937	0	4.723335	2	TPWPALPSFLYSSGR	Protein8542(pre=K,post=L)	134	111	2.2673982E-17	9.104193E-12	0.0	0.0
SD3.mgf	index=324064	-1	Sludge250111-Plate1-4CD, Cmpd 9618, +MSn(1183.1014), 39.51 min	CID	1183.1014	0	0.8254265	2	GGTAVSFGQYGVQALEPGWITAR	Protein955(pre=?,post=?)	129	92	2.2736394E-17	9.889513E-12	0.0	0.0
SD3.mgf	index=294139	-1	Sludge250111-Plate1-3GH, Cmpd 5838, +MSn(542.9348), 26.48 min	CID	542.9348	0	1.7986768	3	SPTGSTPHQFTDVPR	Protein10663(pre=?,post=?)	134	118	2.2736727E-17	9.1293865E-12	0.0	0.0
SD3.mgf	index=33120	-1	Sludge250111-Plate1-10EF, Cmpd 9234, +MSn(975.5674), 36.92 min	CID	975.5674	0	13.13856	2	VIGQAAANNLIPATLELGGK	Protein11057(pre=?,post=-)	71	55	2.2816722E-17	9.670731E-12	0.0	0.0
SD3.mgf	index=20646	-1	Sludge250111-Plate1-10CD, Cmpd 9620, +MSn(756.8417), 39.22 min	CID	756.8417	0	0.40322292	2	DPNFSELSFWDR	Protein9311(pre=R,post=?)	113	112	2.282363E-17	8.784883E-12	0.0	0.0
SD3.mgf	index=231843	-1	Sludge250111-Plate1-2EF, Cmpd 9226, +MSn(1031.5334), 35.90 min	CID	1031.5334	1	-12.637622	2	TSDIAGDGTTTATVLAQAIVR	Protein10606(pre=?,post=?)	213	159	2.2825558E-17	9.76402E-12	0.0	0.0
SD3.mgf	index=269971	-1	Sludge250111-Plate1-3CD, Cmpd 7170, +MSn(959.5214), 30.46 min	CID	959.5214	0	2.1627445	2	LGAGTVM+15.995TTITPVGTAANVK	Protein12655(pre=K,post=V)	103	80	2.2862101E-17	9.689965E-12	0.0	0.0
SD3.mgf	index=573977	-1	Sludge250111-Plate1-9CD, Cmpd 7827, +MSn(560.977), 33.08 min	CID	560.977	0	5.7665143	3	LFSSAIHGDPGTPLLR	Protein6563(pre=-,post=A)	110	101	2.3073164E-17	9.378642E-12	0.0	0.0
SD3.mgf	index=435706	-1	Sludge250111-Plate1-6EF, Cmpd 9838, +MSn(856.1086), 40.55 min	CID	856.1086	0	6.844243	3	LVDPTADEPDLFHAFGPLVSAAQR	Protein11843(pre=K,post=?)	102	69	2.3142024E-17	1.0144954E-11	0.0	0.0
SD3.mgf	index=46450	-1	Sludge250111-Plate1-10GH, Cmpd 9135, +MSn(997.4998), 37.50 min	CID	997.4998	0	2.8758507	2	LFGAEPANFLDVGGGATTEK	Protein2048(pre=?,post=?)	139	103	2.3181674E-17	9.825413E-12	0.0	0.0
SD3.mgf	index=461273	-1	Sludge250111-Plate1-7AB, Cmpd 8784, +MSn(895.958), 35.99 min	CID	895.958	0	9.401033	2	SYELPDGQVITIGNER	Protein13085(pre=K,post=?)	138	120	2.32414E-17	9.447025E-12	0.0	0.0
SD3.mgf	index=515868	-1	Sludge250111-Plate1-8AB, Cmpd 9214, +MSn(698.0394), 37.50 min	CID	698.0394	0	3.6724086	3	EQIIFPEIEYDKIDAIR	Protein11782(pre=K,post=?)	115	97	2.3268521E-17	9.567132E-12	0.0	0.0
SD3.mgf	index=486464	-1	Sludge250111-Plate1-7EF, Cmpd 5514, +MSn(904.4102), 21.50 min	CID	904.4102	0	0.26994464	2	LAATAM+15.995SQTEPNESGER	Protein351(pre=R,post=?)	122	110	2.3319608E-17	9.588137E-12	0.0	0.0
SD3.mgf	index=407950	-1	Sludge250111-Plate1-6AB, Cmpd 6635, +MSn(1008.9932), 29.36 min	CID	1008.9932	0	2.843092	2	DGITAGTGPGQFSPNQNVTR	Protein7761(pre=?,post=?)	228	174	2.3523877E-17	9.970454E-12	0.0	0.0
SD3.mgf	index=473891	-1	Sludge250111-Plate1-7CD, Cmpd 7324, +MSn(955.9691), 32.08 min	CID	955.9691	0	3.4477158	2	LASEHPDTDPFLAEVNR	Protein6531(pre=-,post=?)	124	101	2.3563126E-17	9.688262E-12	0.0	0.0
SD3.mgf	index=18781	-1	Sludge250111-Plate1-10CD, Cmpd 7569, +MSn(921.4858), 32.01 min	CID	921.4858	0	5.6962934	2	QIVTNAGGEPSVVMNAVR	Protein8475(pre=?,post=?)	170	143	2.3598953E-17	9.80723E-12	0.0	0.0
SD3.mgf	index=447197	-1	Sludge250111-Plate1-6GH, Cmpd 8691, +MSn(859.9427), 35.70 min	CID	859.9427	0	4.258569	2	AEFSLALNDDQVQLR	Protein11910(pre=-,post=?)	126	122	2.3621702E-17	9.484727E-12	0.0	0.0
SD3.mgf	index=514722	-1	Sludge250111-Plate1-8AB, Cmpd 7952, +MSn(766.3942), 32.91 min	CID	766.3942	-1	0.11800943	2	ELADLPTGPEIYSK	Protein4789(pre=K,post=L);Protein12289(pre=K,post=L)	86	84	2.362737E-17	9.364519E-12	0.0	0.0
SD3.mgf	index=524875	-1	Sludge250111-Plate1-8CD, Cmpd 5739, +MSn(924.9603), 25.50 min	CID	924.9603	0	2.573491	2	ASPSEPGDDLPSAPAPGKR	Protein11718(pre=K,post=?)	101	87	2.3674798E-17	9.937662E-12	0.0	0.0
SD3.mgf	index=574780	-1	Sludge250111-Plate1-9CD, Cmpd 8712, +MSn(732.8763), 36.31 min	CID	732.8763	0	-0.58297133	4	LTSGFEVSSYIGGEGHNLQEHSVVLIR	Protein7490(pre=?,post=?)	127	81	2.3713412E-17	1.0625055E-11	0.0	0.0
SD3.mgf	index=436205	-1	Sludge250111-Plate1-6EF, Cmpd 10552, +MSn(870.4777), 43.14 min	CID	870.4777	0	3.2253854	2	EELLPALDTLAGDLAAK	Protein10232(pre=R,post=A);Protein13096(pre=R,post=A)	100	84	2.3804405E-17	9.787467E-12	0.0	0.0
SD3.mgf	index=217119	-1	Sludge250111-Plate1-2CD, Cmpd 8544, +MSn(745.882), 33.33 min	CID	745.882	0	5.482607	2	GIYPAVDPLDSTSR	Protein11163(pre=-,post=?)	85	85	2.3856883E-17	9.455485E-12	0.0	0.0
SD3.mgf	index=99199	-1	Sludge250111-Plate1-11GH, Cmpd 10083, +MSn(885.9973), 41.66 min	CID	885.9973	1	-5.75424	2	IVLNGGLEALTMQALAR	Protein12582(pre=R,post=E)	145	127	2.3867145E-17	9.813263E-12	0.0	0.0
SD3.mgf	index=245575	-1	Sludge250111-Plate1-2GH, Cmpd 8993, +MSn(895.9536), 35.77 min	CID	895.9536	0	4.496146	2	SYELPDGQVITIGNER	Protein13085(pre=K,post=?)	160	141	2.3996652E-17	9.7540144E-12	0.0	0.0
SD3.mgf	index=432449	-1	Sludge250111-Plate1-6EF, Cmpd 6242, +MSn(935.984), 27.93 min	CID	935.984	0	5.477638	2	IIVTQGDTEPASVEQQR	Protein7100(pre=?,post=?)	122	101	2.4038398E-17	9.8836755E-12	0.0	0.0
SD3.mgf	index=178501	-1	Sludge250111-Plate1-1EF, Cmpd 8398, +MSn(835.3788), 34.24 min	CID	835.3788	0	-6.137242	2	EVADFFAHSSEFQR	Protein10296(pre=?,post=L)	106	93	2.4124299E-17	9.561473E-12	0.0	0.0
SD3.mgf	index=502025	-1	Sludge250111-Plate1-7GH, Cmpd 8483, +MSn(659.0339), 34.52 min	CID	659.0339	0	3.8897645	3	VPMAGSTIVHPIIGELGAGR	Protein2020(pre=?,post=?);Protein12209(pre=?,post=V)	123	94	2.4197248E-17	1.0255859E-11	0.0	0.0
SD3.mgf	index=460914	-1	Sludge250111-Plate1-7AB, Cmpd 8387, +MSn(1040.998), 34.60 min	CID	1040.998	0	-1.6416761	2	YPGTVTVTDDGLDVDGDTLK	Protein352(pre=-,post=?)	144	119	2.4256411E-17	1.0280934E-11	0.0	0.0
SD3.mgf	index=309669	-1	Sludge250111-Plate1-4AB, Cmpd 8634, +MSn(867.9484), 34.15 min	CID	867.9484	0	4.922507	2	FEWGDLSKPTTLQGR	Protein12923(pre=?,post=?)	141	124	2.428373E-17	9.750549E-12	0.0	0.0
SD3.mgf	index=310502	-1	Sludge250111-Plate1-4AB, Cmpd 9552, +MSn(1059.0469), 37.50 min	CID	1059.0469	0	-0.46105704	2	IFAEDGASIPVTVLDVSNNR	Protein764(pre=?,post=?)	155	122	2.4333443E-17	1.0313583E-11	0.0	0.0
SD3.mgf	index=444232	-1	Sludge250111-Plate1-6GH, Cmpd 5414, +MSn(750.0386), 24.41 min	CID	750.0386	0	2.685416	3	SLVVHPASTTHSQLNDEEQR	Protein10189(pre=R,post=?)	137	96	2.4358305E-17	1.0324121E-11	0.0	0.0
SD3.mgf	index=295311	-1	Sludge250111-Plate1-3GH, Cmpd 7127, +MSn(589.6153), 31.20 min	CID	589.6153	0	-1.7597845	3	DGEYSSAHDLEIFRK	Protein12354(pre=?,post=V)	144	126	2.457672E-17	9.868192E-12	0.0	0.0
SD3.mgf	index=271654	-1	Sludge250111-Plate1-3CD, Cmpd 9026, +MSn(879.8889), 37.15 min	CID	879.8889	0	-9.364442	2	VLGWYDNEWGYSNR	Protein5216(pre=?,post=?)	97	83	2.4702215E-17	9.790525E-12	0.0	0.0
SD3.mgf	index=435628	-1	Sludge250111-Plate1-6EF, Cmpd 9750, +MSn(661.666), 40.23 min	CID	661.666	0	0.83020264	3	ELAAFAQFASDLDEATRK	Protein11967(pre=R,post=?);Protein13752(pre=R,post=?)	132	112	2.4769553E-17	1.0293706E-11	0.0	0.0
SD3.mgf	index=598651	-1	Sludge250111-Plate1-9GH, Cmpd 8921, +MSn(840.4527), 36.21 min	CID	840.4527	0	7.770589	2	VAGTSEFVTALQLDTK	Protein5397(pre=K,post=?)	91	85	2.4870274E-17	1.0109119E-11	0.0	0.0
SD3.mgf	index=538629	-1	Sludge250111-Plate1-8EF, Cmpd 7988, +MSn(947.4681), 32.88 min	CID	947.4681	0	5.282404	2	LAEENEQITEYIQTGR	Protein13693(pre=?,post=-)	146	127	2.5020902E-17	1.0170346E-11	0.0	0.0
SD3.mgf	index=501650	-1	Sludge250111-Plate1-7GH, Cmpd 8069, +MSn(841.8917), 33.06 min	CID	841.8917	0	1.8124441	2	EM+15.995GAAVGTAYTYFASK	Protein12582(pre=R,post=S)	89	83	2.5027011E-17	1.017283E-11	0.0	0.0
SD3.mgf	index=515859	-1	Sludge250111-Plate1-8AB, Cmpd 9204, +MSn(652.6984), 37.46 min	CID	652.6984	0	2.3378062	3	VLDGLDVLDKIQSVQTGR	Protein8976(pre=?,post=?)	104	88	2.505316E-17	1.04115674E-11	0.0	0.0
SD3.mgf	index=398320	-1	Sludge250111-Plate1-5GH, Cmpd 9475, +MSn(1080.0681), 39.88 min	CID	1080.0681	0	7.346415	2	WTGNDVPVLLTGASVPEFTR	Protein7622(pre=?,post=?)	160	128	2.5062056E-17	1.0622402E-11	0.0	0.0
SD3.mgf	index=158173	-1	Sludge250111-Plate1-1AB, Cmpd 10464, +MSn(964.4824), 42.41 min	CID	964.4824	0	0.2531313	3	LSGGAQADDFIFALGNYGIADGVDVIHR	Protein6884(pre=-,post=Q);Protein12394(pre=K,post=Q)	120	86	2.5239959E-17	1.1382237E-11	0.0	0.0
SD3.mgf	index=86371	-1	Sludge250111-Plate1-11EF, Cmpd 9771, +MSn(987.5176), 40.96 min	CID	987.5176	0	10.074586	2	AGASVPIAFAIWDGSNIER	Protein13351(pre=K,post=?)	113	90	2.5259742E-17	1.0602953E-11	0.0	0.0
SD3.mgf	index=539450	-1	Sludge250111-Plate1-8EF, Cmpd 8891, +MSn(779.7063), 36.14 min	CID	779.7063	0	2.1918356	3	AGAVDGQDGFEGFELLKPTDDR	Protein13889(pre=?,post=T)	126	91	2.5272264E-17	1.09021E-11	0.0	0.0
SD3.mgf	index=395370	-1	Sludge250111-Plate1-5GH, Cmpd 6221, +MSn(732.8716), 28.19 min	CID	732.8716	0	6.4960537	2	LPADMVVTNPDHR	Protein1020(pre=-,post=?);Protein12713(pre=R,post=?)	96	94	2.5338084E-17	9.902022E-12	0.0	0.0
SD3.mgf	index=422297	-1	Sludge250111-Plate1-6CD, Cmpd 8386, +MSn(591.9603), 35.14 min	CID	591.9603	0	-1.3403871	3	LPEEMANELSDLEKR	Protein4875(pre=R,post=?);Protein14020(pre=R,post=?)	82	78	2.5343009E-17	1.01758775E-11	0.0	0.0
SD3.mgf	index=60840	-1	Sludge250111-Plate1-11AB, Cmpd 10044, +MSn(871.4706), 40.69 min	CID	871.4706	0	-8.264294	2	VPIPDGSITDFVAVVGR	Protein4888(pre=?,post=-)	145	124	2.5387698E-17	1.04384565E-11	0.0	0.0
SD3.mgf	index=228747	-1	Sludge250111-Plate1-2EF, Cmpd 5820, +MSn(483.9336), 23.83 min	CID	483.9336	0	3.6575804	3	LTGNSHQLPVNAAK	Protein7684(pre=-,post=A)	76	76	2.5388894E-17	1.0062686E-11	0.0	0.0
SD3.mgf	index=372327	-1	Sludge250111-Plate1-5CD, Cmpd 9083, +MSn(846.4535), 35.06 min	CID	846.4535	0	8.652905	2	VLSPLTDESNFGITAK	Protein4459(pre=-,post=?)	115	102	2.54379E-17	1.0339845E-11	0.0	0.0
SD3.mgf	index=192078	-1	Sludge250111-Plate1-1GH, Cmpd 10202, +MSn(934.1599), 39.91 min	CID	934.1599	1	11.003197	3	AGNHIVGPAIIESDATTFVVPTGFETR	Protein3886(pre=-,post=?)	81	52	2.545753E-17	1.1406527E-11	0.0	0.0
SD3.mgf	index=585781	-1	Sludge250111-Plate1-9EF, Cmpd 7719, +MSn(867.9505), 32.66 min	CID	867.9505	0	0.8438528	2	FTPSGQAVANFGVAVNR	Protein9745(pre=?,post=?);Protein13123(pre=?,post=R);Protein13691(pre=?,post=?)	129	103	2.5499743E-17	1.0484526E-11	0.0	0.0
SD3.mgf	index=370224	-1	Sludge250111-Plate1-5CD, Cmpd 6768, +MSn(910.4619), 26.49 min	CID	910.4619	0	7.307149	2	AAALANTSDVASTDAATAAK	Protein9239(pre=?,post=?)	110	81	2.553345E-17	1.0822199E-11	0.0	0.0
SD3.mgf	index=501157	-1	Sludge250111-Plate1-7GH, Cmpd 7527, +MSn(630.3298), 31.14 min	CID	630.3298	0	-0.87147385	3	VALEEVLAHHTGQDLEK	Protein12228(pre=?,post=?)	114	95	2.5613759E-17	1.0531405E-11	0.0	0.0
SD3.mgf	index=423413	-1	Sludge250111-Plate1-6CD, Cmpd 9617, +MSn(756.8409), 39.51 min	CID	756.8409	0	-0.6451567	2	DPNFSELSFWDR	Protein9311(pre=R,post=?)	86	86	2.569147E-17	9.888724E-12	0.0	0.0
SD3.mgf	index=145545	-1	Sludge250111-Plate1-12GH, Cmpd 8340, +MSn(906.9877), 34.22 min	CID	906.9877	0	12.718796	2	AANDTGSPEVQVALLTAR	Protein3918(pre=?,post=?)	171	139	2.5836199E-17	1.0736982E-11	0.0	0.0
SD3.mgf	index=421933	-1	Sludge250111-Plate1-6CD, Cmpd 7986, +MSn(757.0267), 33.76 min	CID	757.0267	0	-0.48374882	3	SSGHYATHLTHIDDMVESLR	Protein8959(pre=?,post=V)	118	92	2.5885016E-17	1.0971208E-11	0.0	0.0
SD3.mgf	index=45537	-1	Sludge250111-Plate1-10GH, Cmpd 8119, +MSn(820.4467), 33.95 min	CID	820.4467	0	6.025836	2	LLDQGQAGDNVGALLR	Protein3465(pre=-,post=?)	137	128	2.6068844E-17	1.0596307E-11	0.0	0.0
SD3.mgf	index=501636	-1	Sludge250111-Plate1-7GH, Cmpd 8054, +MSn(664.3655), 33.01 min	CID	664.3655	0	3.8585486	3	VPM+15.995AGSTIVHPIIGELGAGR	Protein2020(pre=?,post=?);Protein12209(pre=?,post=V)	135	109	2.6133838E-17	1.1076671E-11	0.0	0.0
SD3.mgf	index=447073	-1	Sludge250111-Plate1-6GH, Cmpd 8554, +MSn(841.4698), 35.24 min	CID	841.4698	0	5.4400783	2	LLDQGQAGDNVGLLLR	Protein5497(pre=-,post=?)	146	142	2.6274323E-17	1.0679829E-11	0.0	0.0
SD3.mgf	index=231873	-1	Sludge250111-Plate1-2EF, Cmpd 9259, +MSn(1018.9853), 36.02 min	CID	1018.9853	0	1.9167389	2	VGDNLFTNSNLVMDPDTGK	Protein13716(pre=?,post=?)	126	98	2.6307373E-17	1.1042703E-11	0.0	0.0
SD3.mgf	index=599050	-1	Sludge250111-Plate1-9GH, Cmpd 9364, +MSn(931.139), 37.80 min	CID	931.139	0	3.0808089	3	EQIEALQYQLYEAGGIAHLAPGYEK	Protein7777(pre=?,post=?)	105	67	2.6334185E-17	1.1632836E-11	0.0	0.0
SD3.mgf	index=43444	-1	Sludge250111-Plate1-10GH, Cmpd 5813, +MSn(542.9351), 25.92 min	CID	542.9351	0	2.3607633	3	SPTGSTPHQFTDVPR	Protein10663(pre=?,post=?)	121	108	2.635903E-17	1.0583836E-11	0.0	0.0
SD3.mgf	index=47102	-1	Sludge250111-Plate1-10GH, Cmpd 9854, +MSn(984.4821), 40.11 min	CID	984.4821	-1	-4.9892774	2	ELLSSYNFPGDDIPFVR	Protein3725(pre=?,post=?)	125	102	2.6388277E-17	1.08498575E-11	0.0	0.0
SD3.mgf	index=460973	-1	Sludge250111-Plate1-7AB, Cmpd 8453, +MSn(738.3707), 34.83 min	CID	738.3707	-1	-13.920309	2	ETPVELEFSQVAK	Protein13530(pre=R,post=?)	84	84	2.6623877E-17	1.04045045E-11	0.0	0.0
SD3.mgf	index=122603	-1	Sludge250111-Plate1-12CD, Cmpd 8422, +MSn(895.9586), 35.88 min	CID	895.9586	0	10.082267	2	SYELPDGQVITIGNER	Protein13085(pre=K,post=?)	84	78	2.6701736E-17	1.0853561E-11	0.0	0.0
SD3.mgf	index=97818	-1	Sludge250111-Plate1-11GH, Cmpd 8557, +MSn(940.4839), 36.07 min	CID	940.4839	0	4.67265	2	VGSGMAGMQAGGLYNVVLR	Protein13354(pre=R,post=?)	123	95	2.6733753E-17	1.122168E-11	0.0	0.0
SD3.mgf	index=8350	-1	Sludge250111-Plate1-10AB, Cmpd 10221, +MSn(949.4966), 40.52 min	CID	949.4966	-1	-4.905815	3	FPLSYEQSEPGELLKPQFVLEQLR	Protein12504(pre=K,post=?)	101	70	2.6792607E-17	1.174529E-11	0.0	0.0
SD3.mgf	index=526585	-1	Sludge250111-Plate1-8CD, Cmpd 7620, +MSn(867.9551), 32.40 min	CID	867.9551	0	6.1179333	2	FTPSGQAVANFGVAVNR	Protein9745(pre=?,post=?);Protein13123(pre=?,post=R);Protein13691(pre=?,post=?)	125	108	2.6869708E-17	1.1047803E-11	0.0	0.0
SD3.mgf	index=563284	-1	Sludge250111-Plate1-9AB, Cmpd 9171, +MSn(778.3711), 37.40 min	CID	778.3711	0	-0.6273112	3	GDLGTLFTENLIHGSDSGDSAAR	Protein11667(pre=R,post=?)	102	79	2.6911779E-17	1.1705655E-11	0.0	0.0
SD3.mgf	index=282097	-1	Sludge250111-Plate1-3EF, Cmpd 5885, +MSn(683.8563), 26.07 min	CID	683.8563	0	6.783155	2	HGGEVTVLSAGPDK	Protein208(pre=-,post=?)	103	101	2.6959069E-17	1.0685011E-11	0.0	0.0
SD3.mgf	index=373588	-1	Sludge250111-Plate1-5CD, Cmpd 10471, +MSn(993.5704), 40.17 min	CID	993.5704	0	5.283019	2	VLGGLGISVLSTSQGLITDR	Protein3952(pre=?,post=?)	135	112	2.7013333E-17	1.14494395E-11	0.0	0.0
SD3.mgf	index=446341	-1	Sludge250111-Plate1-6GH, Cmpd 7748, +MSn(628.6873), 32.47 min	CID	628.6873	0	7.1842294	3	AEGIVPAPEPTHAIAAAIR	Protein771(pre=?,post=?)	98	82	2.7014548E-17	1.1339546E-11	0.0	0.0
SD3.mgf	index=575518	-1	Sludge250111-Plate1-9CD, Cmpd 9526, +MSn(1004.5265), 39.28 min	CID	1004.5265	0	11.119226	2	YGGTEITVDGDDLLILSAR	Protein134(pre=K,post=?)	144	126	2.7253851E-17	1.1439995E-11	0.0	0.0
SD3.mgf	index=218226	-1	Sludge250111-Plate1-2CD, Cmpd 9763, +MSn(706.407), 37.36 min	CID	706.407	0	9.417934	3	IPIFSAAGLPHNEIAAQIVR	Protein2119(pre=?,post=?)	108	81	2.729592E-17	1.1569212E-11	0.0	0.0
SD3.mgf	index=421555	-1	Sludge250111-Plate1-6CD, Cmpd 7570, +MSn(731.3356), 32.29 min	CID	731.3356	0	-0.41728538	2	YGGGSAWITGSYDK	Protein13716(pre=K,post=E)	76	75	2.7309489E-17	1.0823897E-11	0.0	0.0
SD3.mgf	index=83951	-1	Sludge250111-Plate1-11EF, Cmpd 7095, +MSn(794.9221), 31.27 min	CID	794.9221	0	12.131593	2	IVVGIDGSEASSDALR	Protein4179(pre=-,post=?)	81	79	2.7320351E-17	1.1105013E-11	0.0	0.0
SD3.mgf	index=449792	-1	Sludge250111-Plate1-6GH, Cmpd 11869, +MSn(956.0057), 47.27 min	CID	956.0057	0	9.06592	2	AIGIPTEMFTC+57.021IFALAR	Protein12848(pre=K,post=?)	104	91	2.7331325E-17	1.1237602E-11	0.0	0.0
SD3.mgf	index=20352	-1	Sludge250111-Plate1-10CD, Cmpd 9297, +MSn(923.4785), 38.05 min	CID	923.4785	1	9.424552	2	LAQLWWQNIGDASSGAK	Protein8869(pre=?,post=?)	95	77	2.7416628E-17	1.12726755E-11	0.0	0.0
SD3.mgf	index=245872	-1	Sludge250111-Plate1-2GH, Cmpd 9335, +MSn(957.0145), 36.97 min	CID	957.0145	0	8.163475	2	ATAVLMGWNQVPGVTVNR	Protein9530(pre=R,post=?);Protein13777(pre=R,post=Y)	191	155	2.7425792E-17	1.1397583E-11	0.0	0.0
SD3.mgf	index=146104	-1	Sludge250111-Plate1-12GH, Cmpd 8955, +MSn(835.8881), 36.48 min	CID	835.8881	1	-3.0308123	2	TQATAC+57.021LDSMMTAIR	Protein1089(pre=K,post=?)	119	103	2.750534E-17	1.1044109E-11	0.0	0.0
SD3.mgf	index=398222	-1	Sludge250111-Plate1-5GH, Cmpd 9366, +MSn(1080.0624), 39.48 min	CID	1080.0624	0	2.0343919	2	WTGNDVPVLLTGASVPEFTR	Protein7622(pre=?,post=?)	161	131	2.7583231E-17	1.1690988E-11	0.0	0.0
SD3.mgf	index=550283	-1	Sludge250111-Plate1-8GH, Cmpd 7416, +MSn(742.9041), 30.78 min	CID	742.9041	0	3.6149437	2	VVEVQDQVVDGLGK	Protein10287(pre=-,post=?)	103	102	2.775711E-17	1.1001308E-11	0.0	0.0
SD3.mgf	index=245310	-1	Sludge250111-Plate1-2GH, Cmpd 8698, +MSn(820.4518), 34.70 min	CID	820.4518	0	12.200459	2	LLDQGQAGDNVGALLR	Protein3465(pre=-,post=?)	101	95	2.7887372E-17	1.1335491E-11	0.0	0.0
SD3.mgf	index=7265	-1	Sludge250111-Plate1-10AB, Cmpd 9026, +MSn(1117.5309), 36.20 min	CID	1117.5309	0	3.8231401	2	LGSDPISTDDPAFETAEAELR	Protein13794(pre=?,post=?)	200	152	2.7919288E-17	1.1942949E-11	0.0	0.0
SD3.mgf	index=374110	-1	Sludge250111-Plate1-5CD, Cmpd 11065, +MSn(1068.5369), 42.36 min	CID	1068.5369	0	1.0281667	2	VNLDNMENVIATGLGAVDYK	Protein1731(pre=?,post=?)	113	88	2.793405E-17	1.1839679E-11	0.0	0.0
SD3.mgf	index=551504	-1	Sludge250111-Plate1-8GH, Cmpd 8759, +MSn(786.9493), 35.69 min	CID	786.9493	0	4.420894	2	ALGSVEILDSTGAVIK	Protein2393(pre=K,post=?)	75	73	2.797127E-17	1.1369594E-11	0.0	0.0
SD3.mgf	index=7177	-1	Sludge250111-Plate1-10AB, Cmpd 8929, +MSn(1034.5494), 35.86 min	CID	1034.5494	0	9.911569	2	INIIDTPGHVDFTIEVER	Protein9174(pre=?,post=?)	202	153	2.79778E-17	1.1626986E-11	0.0	0.0
SD3.mgf	index=99142	-1	Sludge250111-Plate1-11GH, Cmpd 10016, +MSn(1039.5626), 41.42 min	CID	1039.5626	0	7.2803836	2	ALRDDFFLQQLLLTDGGR	Protein12145(pre=?,post=?)	178	152	2.8079983E-17	1.1669451E-11	0.0	0.0
SD3.mgf	index=216063	-1	Sludge250111-Plate1-2CD, Cmpd 7382, +MSn(930.9714), 29.41 min	CID	930.9714	0	8.391843	2	FADEVQTVNQQAGALNR	Protein7386(pre=?,post=?)	128	113	2.8245915E-17	1.1613647E-11	0.0	0.0
SD3.mgf	index=31880	-1	Sludge250111-Plate1-10EF, Cmpd 7870, +MSn(904.4474), 32.27 min	CID	904.4474	0	0.7423176	2	GSFDPANAATAYSPPTIK	Protein6245(pre=-,post=?)	93	78	2.8333325E-17	1.1774735E-11	0.0	0.0
SD3.mgf	index=423678	-1	Sludge250111-Plate1-6CD, Cmpd 9911, +MSn(1026.538), 40.59 min	CID	1026.538	0	8.561922	2	QLTFNQYAEQVATAAAGLR	Protein4315(pre=?,post=?)	178	145	2.839553E-17	1.19192226E-11	0.0	0.0
SD3.mgf	index=575377	-1	Sludge250111-Plate1-9CD, Cmpd 9370, +MSn(856.4184), 38.71 min	CID	856.4184	0	0.49887568	2	GYAEDLVINFAADGTR	Protein9387(pre=?,post=?)	113	100	2.841457E-17	1.15497846E-11	0.0	0.0
SD3.mgf	index=433653	-1	Sludge250111-Plate1-6EF, Cmpd 7571, +MSn(756.7169), 32.68 min	CID	756.7169	0	4.7588353	3	SSSLPVSFGDQPAADVSPTLHR	Protein12030(pre=?,post=?)	93	65	2.8520248E-17	1.2303236E-11	0.0	0.0
SD3.mgf	index=85169	-1	Sludge250111-Plate1-11EF, Cmpd 8435, +MSn(844.9332), 36.09 min	CID	844.9332	0	5.995679	2	IVLESALADEETGWR	Protein12055(pre=K,post=L)	90	88	2.8592457E-17	1.1480616E-11	0.0	0.0
SD3.mgf	index=42694	-1	Sludge250111-Plate1-10GH, Cmpd 4981, +MSn(749.8495), 22.97 min	CID	749.8495	0	2.3605053	2	DVQDNLSAQSHER	Protein2874(pre=R,post=?)	100	100	2.8597566E-17	1.1175815E-11	0.0	0.0
SD3.mgf	index=399153	-1	Sludge250111-Plate1-5GH, Cmpd 10675, +MSn(939.8225), 44.25 min	CID	939.8225	0	9.416864	3	SHITPETIEAEVGDEITIHLTNLER	Protein9722(pre=R,post=?)	108	80	2.8790306E-17	1.2717801E-11	0.0	0.0
SD3.mgf	index=526982	-1	Sludge250111-Plate1-8CD, Cmpd 8057, +MSn(855.423), 33.99 min	CID	855.423	0	0.85621095	3	NMISVELDGSTLQHEIAAQHGASR	Protein11091(pre=?,post=?)	121	88	2.8822165E-17	1.2635004E-11	0.0	0.0
SD3.mgf	index=295885	-1	Sludge250111-Plate1-3GH, Cmpd 7759, +MSn(868.4133), 33.47 min	CID	868.4133	0	-5.34152	2	VTFDGYTSGNTVATFR	Protein11544(pre=?,post=?)	95	82	2.893174E-17	1.176E-11	0.0	0.0
SD3.mgf	index=219384	-1	Sludge250111-Plate1-2CD, Cmpd 11053, +MSn(1084.511), 41.97 min	CID	1084.511	-1	13.69681	2	AQAEAEGLDAVFTDAGFDWR	Protein4513(pre=K,post=?);Protein13680(pre=K,post=?)	148	113	2.894047E-17	1.22662444E-11	0.0	0.0
SD3.mgf	index=409666	-1	Sludge250111-Plate1-6AB, Cmpd 8524, +MSn(886.4364), 36.01 min	CID	886.4364	0	0.27541816	2	EIWSYGSGYGGNALLGK	Protein12733(pre=R,post=?)	109	98	2.8980008E-17	1.1915478E-11	0.0	0.0
SD3.mgf	index=4899	-1	Sludge250111-Plate1-10AB, Cmpd 6423, +MSn(811.9099), 27.10 min	CID	811.9099	0	6.4650736	2	QIPYNEASSSGASAIK	Protein6853(pre=?,post=?)	103	90	2.9005307E-17	1.1789903E-11	0.0	0.0
SD3.mgf	index=45611	-1	Sludge250111-Plate1-10GH, Cmpd 8201, +MSn(865.3884), 34.24 min	CID	865.3884	0	-6.9823422	2	FANDDFDVYVNPTGR	Protein3822(pre=?,post=?)	98	85	2.919577E-17	1.17228605E-11	0.0	0.0
SD3.mgf	index=296499	-1	Sludge250111-Plate1-3GH, Cmpd 8436, +MSn(759.4097), 35.86 min	CID	759.4097	0	0.72334707	2	WVPVSVNLNAYAGK	Protein613(pre=-,post=?)	79	74	2.934957E-17	1.1632467E-11	0.0	0.0
SD3.mgf	index=273236	-1	Sludge250111-Plate1-3CD, Cmpd 10792, +MSn(1027.5717), 43.61 min	CID	1027.5717	0	-6.4148855	2	IATVNGDLLDQASLIELLR	Protein6185(pre=S,post=?)	155	131	2.943733E-17	1.2356525E-11	0.0	0.0
SD3.mgf	index=230658	-1	Sludge250111-Plate1-2EF, Cmpd 7922, +MSn(749.9196), 31.36 min	CID	749.9196	0	6.3483768	2	LVADDGATNVAIIAR	Protein7775(pre=K,post=?)	124	120	2.9474133E-17	1.18346305E-11	0.0	0.0
SD3.mgf	index=285037	-1	Sludge250111-Plate1-3EF, Cmpd 9126, +MSn(1001.8403), 37.79 min	CID	1001.8403	0	7.4935904	3	RQTEAGYNDVEC+57.021SLPAVVSVTAGVVEPR	Protein13705(pre=?,post=?)	119	81	2.9514655E-17	1.3309958E-11	0.0	0.0
SD3.mgf	index=70736	-1	Sludge250111-Plate1-11CD, Cmpd 6254, +MSn(848.9385), 27.71 min	CID	848.9385	0	4.888942	2	VLVNDLGSSVHGEGTGR	Protein4020(pre=R,post=A)	150	132	2.9681183E-17	1.22037744E-11	0.0	0.0
SD3.mgf	index=282153	-1	Sludge250111-Plate1-3EF, Cmpd 5947, +MSn(542.9337), 26.30 min	CID	542.9337	0	-0.2248346	3	SPTGSTPHQFTDVPR	Protein10663(pre=?,post=?)	114	101	2.9726228E-17	1.19358525E-11	0.0	0.0
SD3.mgf	index=296729	-1	Sludge250111-Plate1-3GH, Cmpd 8691, +MSn(690.0336), 36.77 min	CID	690.0336	0	7.43006	3	INIIDTPGHVDFTIEVER	Protein9174(pre=?,post=?)	120	92	2.9733927E-17	1.2356795E-11	0.0	0.0
SD3.mgf	index=323795	-1	Sludge250111-Plate1-4CD, Cmpd 9322, +MSn(698.0378), 38.41 min	CID	698.0378	0	1.3115745	3	EQIIFPEIEYDKIDAIR	Protein11782(pre=K,post=?)	72	60	2.987386E-17	1.2282997E-11	0.0	0.0
SD3.mgf	index=58947	-1	Sludge250111-Plate1-11AB, Cmpd 7961, +MSn(995.9969), 33.26 min	CID	995.9969	0	7.476273	2	FLPLQSSETIGEAGDAEAR	Protein11639(pre=?,post=A)	189	149	2.995984E-17	1.2575853E-11	0.0	0.0
SD3.mgf	index=574750	-1	Sludge250111-Plate1-9CD, Cmpd 8679, +MSn(932.9772), 36.19 min	CID	932.9772	0	1.6354971	2	EVGVGADIVEYPVTFNR	Protein1112(pre=?,post=?)	138	119	3.0036397E-17	1.2349825E-11	0.0	0.0
SD3.mgf	index=97689	-1	Sludge250111-Plate1-11GH, Cmpd 8415, +MSn(759.4138), 35.56 min	CID	759.4138	0	6.108264	2	WVPVSVNLNAYAGK	Protein613(pre=-,post=?)	84	79	3.007766E-17	1.192104E-11	0.0	0.0
SD3.mgf	index=424130	-1	Sludge250111-Plate1-6CD, Cmpd 10463, +MSn(1027.6005), 42.60 min	CID	1027.6005	0	14.136401	2	GFTIGGTVPVGPVALTLDIAR	Protein11432(pre=-,post=?)	136	109	3.0103104E-17	1.2877114E-11	0.0	0.0
SD3.mgf	index=575012	-1	Sludge250111-Plate1-9CD, Cmpd 8967, +MSn(833.9099), 37.24 min	CID	833.9099	0	1.2442578	2	TVVSVADDMFAVDAAR	Protein11893(pre=-,post=?)	94	85	3.0215326E-17	1.2281745E-11	0.0	0.0
SD3.mgf	index=421334	-1	Sludge250111-Plate1-6CD, Cmpd 7327, +MSn(749.9205), 31.43 min	CID	749.9205	0	7.487829	2	LVADDGATNVAIIAR	Protein7775(pre=K,post=?)	125	120	3.0489358E-17	1.22422706E-11	0.0	0.0
SD3.mgf	index=8958	-1	Sludge250111-Plate1-10AB, Cmpd 10953, +MSn(701.3505), 43.20 min	CID	701.3505	0	-1.7405006	3	VADFLELGELMC+57.021IDALHR	Protein4740(pre=?,post=?)	109	92	3.0522227E-17	1.2684397E-11	0.0	0.0
SD3.mgf	index=597053	-1	Sludge250111-Plate1-9GH, Cmpd 7162, +MSn(847.9277), 29.88 min	CID	847.9277	0	1.4396333	2	SSLDHGGPDSIGVLGGAR	Protein532(pre=K,post=?)	127	101	3.053518E-17	1.268978E-11	0.0	0.0
SD3.mgf	index=32141	-1	Sludge250111-Plate1-10EF, Cmpd 8157, +MSn(927.0162), 33.25 min	CID	927.0162	0	0.59256434	2	SVAVVGSGPAGLAAAQQLTR	Protein14037(pre=?,post=A)	156	125	3.0584934E-17	1.2963241E-11	0.0	0.0
SD3.mgf	index=286060	-1	Sludge250111-Plate1-3EF, Cmpd 10254, +MSn(796.4021), 41.91 min	CID	796.4021	0	10.806162	3	AQLDELM+15.995ALAEGGAATLFEHQR	Protein12473(pre=R,post=?)	109	90	3.0720796E-17	1.3252521E-11	0.0	0.0
SD3.mgf	index=424528	-1	Sludge250111-Plate1-6CD, Cmpd 11094, +MSn(838.7495), 44.93 min	CID	838.7495	0	3.274626	3	LAEATDALDEATQWIFGHAGEIR	Protein3082(pre=-,post=?)	119	90	3.0734524E-17	1.3368412E-11	0.0	0.0
SD3.mgf	index=123259	-1	Sludge250111-Plate1-12CD, Cmpd 9144, +MSn(937.0062), 38.55 min	CID	937.0062	0	4.559714	2	NTVPVAFEGGQLPLFQR	Protein5894(pre=?,post=?);Protein12887(pre=?,post=?)	126	107	3.0813573E-17	1.266937E-11	0.0	0.0
SD3.mgf	index=436073	-1	Sludge250111-Plate1-6EF, Cmpd 10278, +MSn(960.4738), 42.14 min	CID	960.4738	-1	-13.751632	2	VQPDFVDVLDLDQYVR	Protein9097(pre=-,post=?)	128	107	3.0968398E-17	1.2587849E-11	0.0	0.0
SD3.mgf	index=96926	-1	Sludge250111-Plate1-11GH, Cmpd 7575, +MSn(917.907), 32.58 min	CID	917.907	0	-9.575021	2	QNFSSNEEAATTFNFK	Protein7969(pre=?,post=?)	92	75	3.0986182E-17	1.2595078E-11	0.0	0.0
SD3.mgf	index=15957	-1	Sludge250111-Plate1-10CD, Cmpd 4462, +MSn(520.9257), 20.89 min	CID	520.9257	0	0.82016766	3	ALDDGRVESDEAKR	Protein12589(pre=K,post=A)	135	131	3.1059782E-17	1.2310296E-11	0.0	0.0
SD3.mgf	index=447137	-1	Sludge250111-Plate1-6GH, Cmpd 8625, +MSn(790.4414), 35.48 min	CID	790.4414	0	4.0924935	2	AVEGDQGPLGVPSILK	Protein2875(pre=-,post=?)	83	79	3.1090798E-17	1.26376E-11	0.0	0.0
SD3.mgf	index=434759	-1	Sludge250111-Plate1-6EF, Cmpd 8787, +MSn(611.9958), 36.83 min	CID	611.9958	1	2.2297025	3	IQEGVVSLASYGGIFHR	Protein1682(pre=R,post=?);Protein14097(pre=R,post=?)	100	91	3.121012E-17	1.2832415E-11	0.0	0.0
SD3.mgf	index=71028	-1	Sludge250111-Plate1-11CD, Cmpd 6575, +MSn(907.9582), 28.88 min	CID	907.9582	0	5.4450464	2	QSNVNGTAADLDAGVQVR	Protein9093(pre=K,post=?)	152	132	3.130935E-17	1.3011508E-11	0.0	0.0
SD3.mgf	index=515625	-1	Sludge250111-Plate1-8AB, Cmpd 8947, +MSn(840.4454), 36.53 min	CID	840.4454	0	2.9049044	2	SLVNNMVVGVSTGFQK	Protein2467(pre=?,post=D)	99	82	3.1411903E-17	1.2768122E-11	0.0	0.0
SD3.mgf	index=17119	-1	Sludge250111-Plate1-10CD, Cmpd 5740, +MSn(781.3755), 25.56 min	CID	781.3755	0	-1.0154608	2	ATIGNTADPVSDASSR	Protein12527(pre=R,post=M)	89	83	3.142672E-17	1.2774144E-11	0.0	0.0
SD3.mgf	index=177658	-1	Sludge250111-Plate1-1EF, Cmpd 7471, +MSn(546.9532), 30.86 min	CID	546.9532	0	0.22318242	3	LLLPDTVGTGGDSHTR	Protein12920(pre=R,post=?)	88	80	3.155547E-17	1.2826479E-11	0.0	0.0
SD3.mgf	index=423075	-1	Sludge250111-Plate1-6CD, Cmpd 9243, +MSn(914.1663), 38.16 min	CID	914.1663	0	10.549127	3	LVEHTLIQPTFVTDYPVEVSPLSR	Protein14013(pre=?,post=?)	113	72	3.1567062E-17	1.38383055E-11	0.0	0.0
SD3.mgf	index=145028	-1	Sludge250111-Plate1-12GH, Cmpd 7772, +MSn(873.9178), 32.15 min	CID	873.9178	0	-0.6285672	2	NLDEGQTVEFDVAPGR	Protein2827(pre=?,post=?)	157	139	3.1589032E-17	1.28401205E-11	0.0	0.0
SD3.mgf	index=309672	-1	Sludge250111-Plate1-4AB, Cmpd 8637, +MSn(954.9832), 34.16 min	CID	954.9832	0	1.5338972	2	YQGANILVAGPNFGTGSSR	Protein3109(pre=R,post=E);Protein12266(pre=R,post=E)	181	145	3.1594263E-17	1.3261913E-11	0.0	0.0
SD3.mgf	index=145839	-1	Sludge250111-Plate1-12GH, Cmpd 8664, +MSn(895.9495), 35.42 min	CID	895.9495	0	-0.06812343	2	SYELPDGQVITIGNER	Protein13085(pre=K,post=?)	127	112	3.1693763E-17	1.2882691E-11	0.0	0.0
SD3.mgf	index=246597	-1	Sludge250111-Plate1-2GH, Cmpd 10138, +MSn(967.9969), 39.91 min	CID	967.9969	0	8.196963	2	TILDEVYADQVAELAER	Protein12406(pre=?,post=F)	103	88	3.1800707E-17	1.3075242E-11	0.0	0.0
SD3.mgf	index=246732	-1	Sludge250111-Plate1-2GH, Cmpd 10291, +MSn(1275.5946), 40.47 min	CID	1275.5946	0	3.158004	2	LC+57.021YVALDFEQEMSTAASSSALEK	Protein2563(pre=?,post=?)	95	54	3.18605E-17	1.3858171E-11	0.0	0.0
SD3.mgf	index=528300	-1	Sludge250111-Plate1-8CD, Cmpd 9508, +MSn(1183.1003), 39.31 min	CID	1183.1003	0	-0.103178315	2	GGTAVSFGQYGVQALEPGWITAR	Protein955(pre=?,post=?)	145	104	3.1941017E-17	1.3893193E-11	0.0	0.0
SD3.mgf	index=219576	-1	Sludge250111-Plate1-2CD, Cmpd 11264, +MSn(1051.5305), 42.74 min	CID	1051.5305	0	2.0895925	2	LYQLPDQQFANLYWFR	Protein6364(pre=?,post=?)	122	93	3.195608E-17	1.2989315E-11	0.0	0.0
SD3.mgf	index=586471	-1	Sludge250111-Plate1-9EF, Cmpd 8478, +MSn(874.9642), 35.45 min	CID	874.9642	0	1.8834512	2	VIASDAIDAAQTYAALR	Protein8011(pre=?,post=?)	168	134	3.196849E-17	1.3144228E-11	0.0	0.0
SD3.mgf	index=17165	-1	Sludge250111-Plate1-10CD, Cmpd 5791, +MSn(704.3381), 25.74 min	CID	704.3381	0	2.5996883	2	HLWADSPQNPDK	Protein3749(pre=-,post=?)	77	76	3.198513E-17	1.2311172E-11	0.0	0.0
SD3.mgf	index=459747	-1	Sludge250111-Plate1-7AB, Cmpd 7103, +MSn(959.5217), 30.21 min	CID	959.5217	0	2.4807954	2	LGAGTVM+15.995TTITPVGTAANVK	Protein12655(pre=K,post=V)	98	79	3.205005E-17	1.3584221E-11	0.0	0.0
SD3.mgf	index=372038	-1	Sludge250111-Plate1-5CD, Cmpd 8764, +MSn(567.2761), 33.89 min	CID	567.2761	0	-2.5822344	3	IFGPIKDYEC+57.021LC+57.021GK	Protein13204(pre=K,post=?)	94	81	3.217838E-17	1.27536445E-11	0.0	0.0
SD3.mgf	index=59196	-1	Sludge250111-Plate1-11AB, Cmpd 8235, +MSn(934.9578), 34.20 min	CID	934.9578	0	3.1335068	2	ADYNNGPLGVGLAYESTK	Protein1238(pre=?,post=?)	96	76	3.2227403E-17	1.33930315E-11	0.0	0.0
SD3.mgf	index=59169	-1	Sludge250111-Plate1-11AB, Cmpd 8205, +MSn(820.4493), 34.10 min	CID	820.4493	0	9.150344	2	LLDQGQAGDNVGALLR	Protein3465(pre=-,post=?)	119	111	3.2404655E-17	1.31716495E-11	0.0	0.0
SD3.mgf	index=309450	-1	Sludge250111-Plate1-4AB, Cmpd 8393, +MSn(905.9543), 33.28 min	CID	905.9543	0	4.1096554	2	VAYVTGGMGGIGTAIC+57.021QR	Protein3379(pre=-,post=?)	133	105	3.2413698E-17	1.3470452E-11	0.0	0.0
SD3.mgf	index=461465	-1	Sludge250111-Plate1-7AB, Cmpd 8996, +MSn(881.9713), 36.72 min	CID	881.9713	0	7.4739914	2	VLLAYGDELLTSPTDR	Protein2725(pre=-,post=?)	119	110	3.2442623E-17	1.31870825E-11	0.0	0.0
SD3.mgf	index=7061	-1	Sludge250111-Plate1-10AB, Cmpd 8802, +MSn(759.4142), 35.42 min	CID	759.4142	0	6.5904956	2	WVPVSVNLNAYAGK	Protein613(pre=-,post=?)	86	76	3.2479564E-17	1.2873015E-11	0.0	0.0
SD3.mgf	index=586462	-1	Sludge250111-Plate1-9EF, Cmpd 8468, +MSn(895.9511), 35.41 min	CID	895.9511	0	1.7030857	2	SYELPDGQVITIGNER	Protein13085(pre=K,post=?)	129	115	3.269901E-17	1.3291297E-11	0.0	0.0
SD3.mgf	index=214652	-1	Sludge250111-Plate1-2CD, Cmpd 5830, +MSn(842.4124), 23.98 min	CID	842.4124	0	4.492095	3	SLPSNEPETNTTTPPRPDSQSAAK	Protein11939(pre=-,post=?)	144	95	3.311494E-17	1.4516861E-11	0.0	0.0
SD3.mgf	index=180029	-1	Sludge250111-Plate1-1EF, Cmpd 10100, +MSn(871.4866), 40.44 min	CID	871.4866	0	10.085239	2	VPIPDGSITDFVAVVGR	Protein4888(pre=?,post=-)	136	117	3.3274786E-17	1.3681327E-11	0.0	0.0
SD3.mgf	index=232569	-1	Sludge250111-Plate1-2EF, Cmpd 10024, +MSn(873.4119), 38.73 min	CID	873.4119	1	-9.553207	3	ATQQDPWQEFASAHQVGELVYGR	Protein5590(pre=?,post=?)	124	86	3.3334317E-17	1.4499227E-11	0.0	0.0
SD3.mgf	index=541079	-1	Sludge250111-Plate1-8EF, Cmpd 10716, +MSn(958.4787), 42.86 min	CID	958.4787	-1	-5.1882095	2	VAVLSDMAELAEDVDLAR	Protein8118(pre=K,post=?)	98	87	3.3480043E-17	1.3913603E-11	0.0	0.0
SD3.mgf	index=167079	-1	Sludge250111-Plate1-1CD, Cmpd 9089, +MSn(895.9514), 36.26 min	CID	895.9514	0	2.0437028	2	SYELPDGQVITIGNER	Protein13085(pre=K,post=?)	122	108	3.353892E-17	1.3632699E-11	0.0	0.0
SD3.mgf	index=144951	-1	Sludge250111-Plate1-12GH, Cmpd 7687, +MSn(873.9222), 31.84 min	CID	873.9222	0	4.3999705	2	NLDEGQTVEFDVAPGR	Protein2827(pre=?,post=?)	151	134	3.3552107E-17	1.36380586E-11	0.0	0.0
SD3.mgf	index=270501	-1	Sludge250111-Plate1-3CD, Cmpd 7753, +MSn(837.7567), 32.58 min	CID	837.7567	0	7.2127433	3	VTIWGNHSSTQYPDLSHATIGAR	Protein12065(pre=K,post=?)	136	96	3.3611743E-17	1.4619899E-11	0.0	0.0
SD3.mgf	index=408176	-1	Sludge250111-Plate1-6AB, Cmpd 6885, +MSn(917.9161), 30.26 min	CID	917.9161	0	0.332466	2	VDRYDYDGDGVYLER	Protein11605(pre=K,post=D)	105	99	3.3707855E-17	1.3534581E-11	0.0	0.0
SD3.mgf	index=472510	-1	Sludge250111-Plate1-7CD, Cmpd 5774, +MSn(641.6682), 26.52 min	CID	641.6682	0	7.7047386	3	LGGGMVITNHTAPTAGNSPK	Protein3307(pre=?,post=T)	109	90	3.372411E-17	1.42937615E-11	0.0	0.0
SD3.mgf	index=144678	-1	Sludge250111-Plate1-12GH, Cmpd 7387, +MSn(742.9063), 30.74 min	CID	742.9063	0	6.572625	2	VVEVQDQVVDGLGK	Protein10287(pre=-,post=?)	99	96	3.375731E-17	1.337944E-11	0.0	0.0
SD3.mgf	index=526835	-1	Sludge250111-Plate1-8CD, Cmpd 7895, +MSn(760.3897), 33.40 min	CID	760.3897	-1	8.541624	2	QADLLC+57.021VSGTLTDK	Protein8409(pre=R,post=?);Protein12854(pre=R,post=?)	72	70	3.3892693E-17	1.34330975E-11	0.0	0.0
SD3.mgf	index=45986	-1	Sludge250111-Plate1-10GH, Cmpd 8613, +MSn(859.9443), 35.66 min	CID	859.9443	0	6.1039486	2	AEFSLALNDDQVQLR	Protein11910(pre=-,post=?)	104	98	3.3939624E-17	1.36276415E-11	0.0	0.0
SD3.mgf	index=475080	-1	Sludge250111-Plate1-7CD, Cmpd 8639, +MSn(991.9688), 36.80 min	CID	991.9688	1	-5.153826	4	GHSITSMQAIYVPADDYTDPAPATTFAHLDATTELSR	Protein10259(pre=?,post=?)	121	46	3.4034594E-17	1.6014468E-11	0.0	0.0
SD3.mgf	index=43047	-1	Sludge250111-Plate1-10GH, Cmpd 5369, +MSn(745.3635), 24.37 min	CID	745.3635	0	-1.5558397	3	SLVVHPGSTTHSQLNDEEQR	Protein8953(pre=R,post=S)	110	89	3.4051204E-17	1.4432398E-11	0.0	0.0
SD3.mgf	index=586138	-1	Sludge250111-Plate1-9EF, Cmpd 8111, +MSn(576.7902), 34.10 min	CID	576.7902	0	-3.2803671	4	LVQDDVLSSIHIEEHEVDAR	Protein6395(pre=?,post=?)	106	79	3.4097242E-17	1.4451911E-11	0.0	0.0
SD3.mgf	index=202798	-1	Sludge250111-Plate1-2AB, Cmpd 7677, +MSn(1004.5175), 31.03 min	CID	1004.5175	0	2.187389	2	LVSPATTTSVEVPAEYSTR	Protein4420(pre=?,post=?)	152	115	3.41201E-17	1.4322151E-11	0.0	0.0
SD3.mgf	index=232443	-1	Sludge250111-Plate1-2EF, Cmpd 9886, +MSn(805.4102), 38.23 min	CID	805.4102	0	3.410177	2	MLVAPSAGLTTFMDR	Protein6793(pre=K,post=?);Protein13704(pre=K,post=?)	117	105	3.4127847E-17	1.3703218E-11	0.0	0.0
SD3.mgf	index=110077	-1	Sludge250111-Plate1-12AB, Cmpd 8423, +MSn(801.417), 35.07 min	CID	801.417	-1	-11.608166	2	QGVPTEVLAQAGFGTK	Protein13872(pre=R,post=?)	90	85	3.4145126E-17	1.3879106E-11	0.0	0.0
SD3.mgf	index=295552	-1	Sludge250111-Plate1-3GH, Cmpd 7392, +MSn(982.1357), 32.16 min	CID	982.1357	0	1.056472	3	PIHC+57.021NELTTFSEAEATDQFVHQNKK	Protein13354(pre=-,post=?)	95	55	3.416978E-17	1.5094124E-11	0.0	0.0
SD3.mgf	index=295579	-1	Sludge250111-Plate1-3GH, Cmpd 7422, +MSn(789.424), 32.27 min	CID	789.424	0	3.2472851	2	GVTVNVIC+57.021PGYVATK	Protein1602(pre=K,post=?);Protein12117(pre=K,post=?);Protein12538(pre=K,post=?)	74	69	3.4270682E-17	1.376057E-11	0.0	0.0
SD3.mgf	index=270968	-1	Sludge250111-Plate1-3CD, Cmpd 8268, +MSn(934.9548), 34.44 min	CID	934.9548	0	-0.13056278	2	ADYNNGPLGVGLAYESTK	Protein1238(pre=?,post=?)	109	86	3.433913E-17	1.4270621E-11	0.0	0.0
SD3.mgf	index=308787	-1	Sludge250111-Plate1-4AB, Cmpd 7663, +MSn(498.2445), 30.59 min	CID	498.2445	0	0.6737527	3	AFADSEHITAGAFR	Protein4820(pre=K,post=?)	88	87	3.4339324E-17	1.36101165E-11	0.0	0.0
SD3.mgf	index=216707	-1	Sludge250111-Plate1-2CD, Cmpd 8090, +MSn(931.7862), 31.79 min	CID	931.7862	1	-5.350583	3	SDNGQALAGVVVEHGNENPATQLQSTR	Protein4299(pre=?,post=?)	128	82	3.4540445E-17	1.5476226E-11	0.0	0.0
SD3.mgf	index=176630	-1	Sludge250111-Plate1-1EF, Cmpd 6338, +MSn(733.8223), 26.70 min	CID	733.8223	0	-1.413961	2	EAVESQDFEEAGR	Protein10766(pre=-,post=?)	95	95	3.462375E-17	1.3530823E-11	0.0	0.0
SD3.mgf	index=596162	-1	Sludge250111-Plate1-9GH, Cmpd 6182, +MSn(733.8219), 26.35 min	CID	733.8219	0	-1.9961803	2	EAVESQDFEEAGR	Protein10766(pre=-,post=?)	88	88	3.462375E-17	1.3530823E-11	0.0	0.0
SD3.mgf	index=525963	-1	Sludge250111-Plate1-8CD, Cmpd 6936, +MSn(737.3483), 29.88 min	CID	737.3483	0	2.5660799	2	VAFVSTADEYDTR	Protein6247(pre=-,post=?)	81	78	3.4640627E-17	1.3537419E-11	0.0	0.0
SD3.mgf	index=394890	-1	Sludge250111-Plate1-5GH, Cmpd 5693, +MSn(733.3322), 26.27 min	CID	733.3322	0	1.1652198	2	EAVESQDFEQAGR	Protein11992(pre=R,post=?)	76	76	3.478993E-17	1.3595765E-11	0.0	0.0
SD3.mgf	index=143994	-1	Sludge250111-Plate1-12GH, Cmpd 6632, +MSn(945.4778), 27.98 min	CID	945.4778	0	1.6784284	2	ELADTTSEVAGAGVTVNQK	Protein8217(pre=-,post=A)	121	103	3.492702E-17	1.4660861E-11	0.0	0.0
SD3.mgf	index=82994	-1	Sludge250111-Plate1-11EF, Cmpd 6043, +MSn(791.3552), 27.45 min	CID	791.3552	0	2.236699	2	TATSEDAQAMC+57.021AAVR	Protein12594(pre=R,post=S)	112	102	3.4927228E-17	1.4024191E-11	0.0	0.0
SD3.mgf	index=19117	-1	Sludge250111-Plate1-10CD, Cmpd 7938, +MSn(852.416), 33.30 min	CID	852.416	0	5.2986164	2	LVDSDITLPEEDMAR	Protein13788(pre=K,post=G)	103	95	3.5076485E-17	1.4084121E-11	0.0	0.0
SD3.mgf	index=407819	-1	Sludge250111-Plate1-6AB, Cmpd 6490, +MSn(499.2695), 28.84 min	CID	499.2695	0	2.4449844	3	KPGLGPLHTEFDGK	Protein12287(pre=K,post=G)	82	79	3.5216808E-17	1.39579E-11	0.0	0.0
SD3.mgf	index=334875	-1	Sludge250111-Plate1-4EF, Cmpd 7999, +MSn(770.0289), 32.09 min	CID	770.0289	0	-0.87189734	3	VNTFADATGDHQWIHVDPER	Protein2441(pre=R,post=?)	102	77	3.5268655E-17	1.4948407E-11	0.0	0.0
SD3.mgf	index=46126	-1	Sludge250111-Plate1-10GH, Cmpd 8776, +MSn(841.9645), 36.22 min	CID	841.9645	0	8.626547	2	ILDEGQAGDNVGLLLR	Protein4979(pre=-,post=?)	175	158	3.5282992E-17	1.4341619E-11	0.0	0.0
SD3.mgf	index=254435	-1	Sludge250111-Plate1-3AB, Cmpd 4543, +MSn(560.2469), 23.22 min	CID	560.2469	0	-11.656799	3	LTGDHETAHYSEYR	Protein2273(pre=R,post=?)	67	58	3.533592E-17	1.400511E-11	0.0	0.0
SD3.mgf	index=492030	-1	Sludge250111-Plate1-7EF, Cmpd 11981, +MSn(1056.0658), 45.22 min	CID	1056.0658	0	3.352112	2	VDANLVYANGPVAVALSYFK	Protein2060(pre=?,post=?)	102	80	3.5450834E-17	1.5025623E-11	0.0	0.0
SD3.mgf	index=122954	-1	Sludge250111-Plate1-12CD, Cmpd 8808, +MSn(820.9008), 37.30 min	CID	820.9008	0	-2.7509956	2	IMFELSYPDEAVAR	Protein11669(pre=R,post=?)	79	76	3.5538488E-17	1.4085395E-11	0.0	0.0
SD3.mgf	index=231097	-1	Sludge250111-Plate1-2EF, Cmpd 8405, +MSn(889.4372), 33.06 min	CID	889.4372	1	1.0654291	2	IEVGIPTVC+57.021SETC+57.021VGR	Protein10066(pre=-,post=?)	100	83	3.554552E-17	1.444833E-11	0.0	0.0
SD3.mgf	index=33743	-1	Sludge250111-Plate1-10EF, Cmpd 9921, +MSn(1242.6598), 39.39 min	CID	1242.6598	0	5.6975517	2	GIYPAVDPLASTSTILDPQVVGDR	Protein6913(pre=?,post=?)	154	99	3.5617798E-17	1.5614059E-11	0.0	0.0
SD3.mgf	index=408586	-1	Sludge250111-Plate1-6AB, Cmpd 7336, +MSn(719.9807), 31.85 min	CID	719.9807	0	-0.16954662	3	VELTDGDYHDVDSSEMAFK	Protein12607(pre=K,post=I)	91	64	3.5684264E-17	1.497872E-11	0.0	0.0
SD3.mgf	index=19322	-1	Sludge250111-Plate1-10CD, Cmpd 8164, +MSn(787.9185), 34.07 min	CID	787.9185	0	5.3450303	2	VPATGWVSPVVDGYK	Protein13495(pre=?,post=A)	116	102	3.5756348E-17	1.4357104E-11	0.0	0.0
SD3.mgf	index=203767	-1	Sludge250111-Plate1-2AB, Cmpd 8743, +MSn(718.3827), 34.93 min	CID	718.3827	0	2.888713	2	FTQAGAEVSSLLGR	Protein9327(pre=R,post=?)	84	84	3.5773063E-17	1.41783685E-11	0.0	0.0
SD3.mgf	index=232911	-1	Sludge250111-Plate1-2EF, Cmpd 10403, +MSn(1151.0699), 40.10 min	CID	1151.07	0	1.8028436	2	WVILGDEWEPDSEVLTPTSK	Protein4315(pre=R,post=?)	93	65	3.5901673E-17	1.521671E-11	0.0	0.0
SD3.mgf	index=18875	-1	Sludge250111-Plate1-10CD, Cmpd 7672, +MSn(848.4352), 32.37 min	CID	848.4352	1	4.9838595	4	VNWTKPITPANNC+57.021KPIYNWPEKDVVYDK	Protein13716(pre=R,post=L)	111	62	3.60413E-17	1.6253221E-11	0.0	0.0
SD3.mgf	index=372468	-1	Sludge250111-Plate1-5CD, Cmpd 9238, +MSn(895.9519), 35.63 min	CID	895.9519	0	2.5886903	2	SYELPDGQVITIGNER	Protein13085(pre=K,post=?)	95	89	3.604549E-17	1.4651554E-11	0.0	0.0
SD3.mgf	index=97705	-1	Sludge250111-Plate1-11GH, Cmpd 8433, +MSn(871.4785), 35.62 min	CID	871.4785	0	9.595069	2	AEVGEIDVLVNNAGITK	Protein11806(pre=K,post=?)	107	97	3.6189946E-17	1.487993E-11	0.0	0.0
SD3.mgf	index=258709	-1	Sludge250111-Plate1-3AB, Cmpd 9251, +MSn(871.4869), 40.03 min	CID	871.4869	0	10.435422	2	VPIPDGSITDFVAVVGR	Protein4888(pre=?,post=-)	137	121	3.6248715E-17	1.4904095E-11	0.0	0.0
SD3.mgf	index=20361	-1	Sludge250111-Plate1-10CD, Cmpd 9307, +MSn(848.3936), 38.09 min	CID	848.3936	0	-8.129383	3	MAFYDEEGNRLPEGEIGEIFAR	Protein13956(pre=?,post=V)	133	96	3.639274E-17	1.5699319E-11	0.0	0.0
SD3.mgf	index=561594	-1	Sludge250111-Plate1-9AB, Cmpd 7312, +MSn(914.9592), 30.54 min	CID	914.9592	0	4.1359167	2	LAVAAADQGSDDAEQLVR	Protein1694(pre=?,post=?)	134	96	3.6702616E-17	1.5252835E-11	0.0	0.0
SD3.mgf	index=399132	-1	Sludge250111-Plate1-5GH, Cmpd 10588, +MSn(988.8104), 43.94 min	CID	988.8104	0	1.9752308	3	ENAHVDLLAAEETNAEVYDFLESVSAK	Protein7128(pre=?,post=?)	108	71	3.6724096E-17	1.6454636E-11	0.0	0.0
SD3.mgf	index=586671	-1	Sludge250111-Plate1-9EF, Cmpd 8698, +MSn(635.3119), 36.26 min	CID	635.3119	0	1.3449982	3	IEPEAIEYGENFISHR	Protein10064(pre=?,post=?);Protein10316(pre=?,post=?)	118	100	3.673521E-17	1.4931908E-11	0.0	0.0
SD3.mgf	index=444248	-1	Sludge250111-Plate1-6GH, Cmpd 5431, +MSn(562.7794), 24.47 min	CID	562.7794	0	0.3253593	4	SLVVHPASTTHSQLNDEEQR	Protein10189(pre=R,post=?)	88	66	3.6957136E-17	1.566406E-11	0.0	0.0
SD3.mgf	index=158274	-1	Sludge250111-Plate1-1AB, Cmpd 10629, +MSn(971.4417), 43.01 min	CID	971.4417	0	-3.8954113	3	IEGSDFAEAVFYDGSEDLVDLGGVDHR	Protein182(pre=?,post=?)	126	81	3.704561E-17	1.6598693E-11	0.0	0.0
SD3.mgf	index=218002	-1	Sludge250111-Plate1-2CD, Cmpd 9516, +MSn(1009.209), 36.52 min	CID	1009.209	0	5.684984	3	RPELTLATEDHNVPTADIGLPIVDPVSR	Protein12727(pre=?,post=?)	123	84	3.7069398E-17	1.6716852E-11	0.0	0.0
SD3.mgf	index=462010	-1	Sludge250111-Plate1-7AB, Cmpd 9597, +MSn(939.9904), 38.90 min	CID	939.9904	0	5.5841556	2	ISYDQGPLSVALAMGQTK	Protein155(pre=?,post=F)	96	77	3.709462E-17	1.5415745E-11	0.0	0.0
SD3.mgf	index=347774	-1	Sludge250111-Plate1-4GH, Cmpd 8659, +MSn(835.3783), 37.05 min	CID	835.3783	0	-12.785843	2	TQATAC+57.021LDSMMTAIR	Protein1089(pre=K,post=?)	83	76	3.714511E-17	1.491473E-11	0.0	0.0
SD3.mgf	index=72368	-1	Sludge250111-Plate1-11CD, Cmpd 8049, +MSn(935.4595), 34.17 min	CID	935.4595	1	3.101991	2	ADYNNGPLGVGLAYESTK	Protein1238(pre=?,post=?)	100	82	3.7238298E-17	1.5475454E-11	0.0	0.0
SD3.mgf	index=99005	-1	Sludge250111-Plate1-11GH, Cmpd 9863, +MSn(1024.9006), 40.85 min	CID	1024.9006	0	9.766667	3	ALASGPSLLLLDEPASGLTHSEVAELGGVIR	Protein1102(pre=?,post=?);Protein11665(pre=?,post=?)	133	74	3.726664E-17	1.7087163E-11	0.0	0.0
SD3.mgf	index=247663	-1	Sludge250111-Plate1-2GH, Cmpd 11447, +MSn(1082.9979), 44.71 min	CID	1082.9979	-1	7.181347	2	C+57.021DMVDDAELLELVEMEVR	Protein7585(pre=?,post=?)	140	108	3.7426862E-17	1.5553819E-11	0.0	0.0
SD3.mgf	index=421098	-1	Sludge250111-Plate1-6CD, Cmpd 7067, +MSn(994.1539), 30.50 min	CID	994.1539	0	3.6222634	3	TLNSSAATNVLGC+57.021ATHPNNQPGC+57.021AVVQAK	Protein6793(pre=R,post=?);Protein13704(pre=R,post=?)	97	55	3.7581763E-17	1.7052311E-11	0.0	0.0
SD3.mgf	index=154231	-1	Sludge250111-Plate1-1AB, Cmpd 6095, +MSn(868.4035), 26.59 min	CID	868.4035	0	-5.552431	2	EGGTLTTNASGEVTADGR	Protein12394(pre=-,post=D)	108	90	3.7666486E-17	1.56534E-11	0.0	0.0
SD3.mgf	index=46503	-1	Sludge250111-Plate1-10GH, Cmpd 9193, +MSn(1247.6414), 37.70 min	CID	1247.6414	0	-0.09784086	3	LSGLQPVFRPGGTVTAGNAC+57.021PLNDGAAGVVVMSDTLAK	Protein13777(pre=?,post=E)	136	58	3.7801704E-17	1.7854766E-11	0.0	0.0
SD3.mgf	index=72267	-1	Sludge250111-Plate1-11CD, Cmpd 7938, +MSn(928.9441), 33.77 min	CID	928.9441	0	1.9054139	2	GEFQYALGEVAGNSTASR	Protein6263(pre=?,post=M)	124	106	3.781071E-17	1.5713337E-11	0.0	0.0
SD3.mgf	index=5860	-1	Sludge250111-Plate1-10AB, Cmpd 7480, +MSn(888.4125), 30.79 min	CID	888.4125	0	-1.0305195	2	DLEDGTNGAVGAWGTGAGK	Protein676(pre=K,post=?)	83	71	3.78549E-17	1.5889859E-11	0.0	0.0
SD3.mgf	index=512918	-1	Sludge250111-Plate1-8AB, Cmpd 5968, +MSn(637.9845), 25.65 min	CID	637.9845	0	0.382675	3	VQAAQYVASHPGEVC+57.021PAK	Protein4061(pre=?,post=?)	94	70	3.7860014E-17	1.5733827E-11	0.0	0.0
SD3.mgf	index=45894	-1	Sludge250111-Plate1-10GH, Cmpd 8512, +MSn(790.4456), 35.32 min	CID	790.4456	0	9.420457	2	AVEGDQGPLGVPSILK	Protein2875(pre=-,post=?)	97	90	3.807234E-17	1.5475416E-11	0.0	0.0
SD3.mgf	index=447500	-1	Sludge250111-Plate1-6GH, Cmpd 9042, +MSn(934.7666), 36.91 min	CID	934.7666	0	-1.4364778	3	LSTFTAYEFPHEGDVLGEDYEVAGR	Protein13755(pre=?,post=?)	128	81	3.810614E-17	1.6832969E-11	0.0	0.0
SD3.mgf	index=190415	-1	Sludge250111-Plate1-1GH, Cmpd 8365, +MSn(1048.5444), 33.31 min	CID	1048.5444	0	9.430014	2	AGTASLDPNTQEANLEPLVR	Protein13061(pre=?,post=T);Protein13061(pre=P,post=T)	161	133	3.829108E-17	1.6229445E-11	0.0	0.0
SD3.mgf	index=296774	-1	Sludge250111-Plate1-3GH, Cmpd 8740, +MSn(716.6632), 36.94 min	CID	716.6632	0	3.7473068	3	ESHGIMMMLQSPGGTWETR	Protein6873(pre=?,post=?)	65	52	3.846516E-17	1.614602E-11	0.0	0.0
SD3.mgf	index=258153	-1	Sludge250111-Plate1-3AB, Cmpd 8636, +MSn(997.5001), 37.77 min	CID	997.5001	0	3.1817923	2	LFGAEPANFLDVGGGATTEK	Protein2048(pre=?,post=?)	125	95	3.856847E-17	1.6347014E-11	0.0	0.0
SD3.mgf	index=229255	-1	Sludge250111-Plate1-2EF, Cmpd 6379, +MSn(882.4081), 25.86 min	CID	882.4081	0	2.1442392	2	IEAGQPTVC+57.021SETC+57.021VGR	Protein2650(pre=?,post=?)	128	108	3.869063E-17	1.5726734E-11	0.0	0.0
SD3.mgf	index=191103	-1	Sludge250111-Plate1-1GH, Cmpd 9122, +MSn(874.9695), 36.01 min	CID	874.9695	0	7.9523497	2	VIASDAIDAAQTYAALR	Protein8011(pre=?,post=?)	135	115	3.8733215E-17	1.5925625E-11	0.0	0.0
SD3.mgf	index=8332	-1	Sludge250111-Plate1-10AB, Cmpd 10201, +MSn(817.064), 40.44 min	CID	817.064	0	-4.332615	3	AGGDVTALLADTAEDVVYSGPYHK	Protein6157(pre=R,post=?)	95	63	3.899528E-17	1.7094673E-11	0.0	0.0
SD3.mgf	index=539219	-1	Sludge250111-Plate1-8EF, Cmpd 8637, +MSn(895.9512), 35.22 min	CID	895.9512	0	1.7712091	2	SYELPDGQVITIGNER	Protein13085(pre=K,post=?)	115	105	3.904163E-17	1.5869408E-11	0.0	0.0
SD3.mgf	index=504076	-1	Sludge250111-Plate1-7GH, Cmpd 10904, +MSn(793.8987), 43.29 min	CID	793.8987	0	-2.998322	2	EESIFSVLTEFGTK	Protein179(pre=R,post=T);Protein11605(pre=R,post=T)	96	93	3.9100867E-17	1.5497317E-11	0.0	0.0
SD3.mgf	index=56163	-1	Sludge250111-Plate1-11AB, Cmpd 4899, +MSn(560.2537), 22.50 min	CID	560.2537	0	0.5447103	3	LTGDHETAHYSEYR	Protein2273(pre=R,post=?)	104	93	3.9180915E-17	1.5529043E-11	0.0	0.0
SD3.mgf	index=475245	-1	Sludge250111-Plate1-7CD, Cmpd 8820, +MSn(785.4424), 37.46 min	CID	785.4424	0	9.635885	3	VVKPDVYIAAGISGATQHLVGMK	Protein12423(pre=K,post=?)	116	85	3.9191314E-17	1.7046812E-11	0.0	0.0
SD3.mgf	index=448280	-1	Sludge250111-Plate1-6GH, Cmpd 9906, +MSn(871.4887), 40.04 min	CID	871.4887	0	12.536513	2	VPIPDGSITDFVAVVGR	Protein4888(pre=?,post=-)	124	106	3.9224405E-17	1.6127585E-11	0.0	0.0
SD3.mgf	index=97258	-1	Sludge250111-Plate1-11GH, Cmpd 7940, +MSn(1004.4998), 33.86 min	CID	1004.4998	1	5.916846	3	IDDHTTSPGPLEVPDPETAPGPTSVDLPR	Protein14043(pre=-,post=?)	106	63	3.942987E-17	1.7890871E-11	0.0	0.0
SD3.mgf	index=572839	-1	Sludge250111-Plate1-9CD, Cmpd 6576, +MSn(888.4666), 28.45 min	CID	888.4666	0	7.07586	2	IAITAANDASTAATNAATK	Protein3857(pre=?,post=?)	109	91	3.955082E-17	1.6601734E-11	0.0	0.0
SD3.mgf	index=203656	-1	Sludge250111-Plate1-2AB, Cmpd 8621, +MSn(787.9177), 34.49 min	CID	787.9177	0	4.3379955	2	VPATGWVSPVVDGYK	Protein13495(pre=?,post=A)	105	92	3.9671122E-17	1.5928987E-11	0.0	0.0
SD3.mgf	index=6850	-1	Sludge250111-Plate1-10AB, Cmpd 8569, +MSn(992.5054), 34.60 min	CID	992.5054	0	8.302035	2	ELDEGATGADLAADIGPGLAK	Protein3954(pre=-,post=?)	136	112	3.9738686E-17	1.6998899E-11	0.0	0.0
SD3.mgf	index=219737	-1	Sludge250111-Plate1-2CD, Cmpd 11448, +MSn(870.4847), 43.42 min	CID	870.4847	0	11.218732	2	EELLPALDTLAGDLAAK	Protein10232(pre=R,post=A);Protein13096(pre=R,post=A)	87	77	3.9783013E-17	1.6357265E-11	0.0	0.0
SD3.mgf	index=70125	-1	Sludge250111-Plate1-11CD, Cmpd 5581, +MSn(704.6713), 25.29 min	CID	704.6713	0	2.078766	3	IVHDAANAVDGVSTESEGQGR	Protein13226(pre=K,post=?)	83	68	4.024479E-17	1.7215392E-11	0.0	0.0
SD3.mgf	index=422074	-1	Sludge250111-Plate1-6CD, Cmpd 8141, +MSn(1018.5409), 34.28 min	CID	1018.5409	0	4.25463	2	ITTIYEGTTAIQANDLVGR	Protein4308(pre=?,post=?)	161	128	4.0311754E-17	1.692114E-11	0.0	0.0
SD3.mgf	index=461642	-1	Sludge250111-Plate1-7AB, Cmpd 9191, +MSn(1140.5554), 37.43 min	CID	1140.5554	0	4.8162417	2	TYTEGGGVPC+57.021LIAVAQDASGSAR	Protein12037(pre=R,post=?)	125	84	4.0355952E-17	1.7553388E-11	0.0	0.0
SD3.mgf	index=435432	-1	Sludge250111-Plate1-6EF, Cmpd 9532, +MSn(971.4729), 39.44 min	CID	971.4729	0	8.041977	2	DYEPFVWSSASGLGLEGK	Protein3243(pre=?,post=?)	92	68	4.042397E-17	1.6799352E-11	0.0	0.0
SD3.mgf	index=460353	-1	Sludge250111-Plate1-7AB, Cmpd 7769, +MSn(711.8203), 32.45 min	CID	711.8203	0	-4.4587293	2	FGGWNLQTDDNR	Protein6793(pre=-,post=?)	62	62	4.05476E-17	1.5606893E-11	0.0	0.0
SD3.mgf	index=270739	-1	Sludge250111-Plate1-3CD, Cmpd 8015, +MSn(951.5289), 33.53 min	CID	951.5289	0	7.312504	2	LGAGTVMTTITPVGTAANVK	Protein12655(pre=K,post=V)	109	87	4.0550634E-17	1.7187142E-11	0.0	0.0
SD3.mgf	index=257192	-1	Sludge250111-Plate1-3AB, Cmpd 7577, +MSn(557.2583), 34.07 min	CID	557.2583	0	-0.10952757	3	EVADFFAHSSEFQR	Protein10296(pre=?,post=L)	120	107	4.0602594E-17	1.6092514E-11	0.0	0.0
SD3.mgf	index=409039	-1	Sludge250111-Plate1-6AB, Cmpd 7834, +MSn(971.9194), 33.60 min	CID	971.9194	0	-6.8449984	2	SMTDGYVSLEGIDNNGDR	Protein676(pre=?,post=?)	116	97	4.0634182E-17	1.6886713E-11	0.0	0.0
SD3.mgf	index=110290	-1	Sludge250111-Plate1-12AB, Cmpd 8657, +MSn(873.8226), 35.91 min	CID	873.8226	0	11.106028	3	IGEQPITLPAGVTPAIDGSTVTVTGPK	Protein7813(pre=?,post=G)	109	68	4.0647133E-17	1.8212395E-11	0.0	0.0
SD3.mgf	index=72062	-1	Sludge250111-Plate1-11CD, Cmpd 7712, +MSn(1109.9873), 32.98 min	CID	1109.9873	0	-4.6189084	2	TGAYTEFDEPNPINTYGDSK	Protein12197(pre=K,post=?)	82	63	4.096702E-17	1.7363626E-11	0.0	0.0
SD3.mgf	index=282154	-1	Sludge250111-Plate1-3EF, Cmpd 5948, +MSn(813.8997), 26.31 min	CID	813.8997	0	3.149632	2	SPTGSTPHQFTDVPR	Protein10663(pre=?,post=?)	120	105	4.0975113E-17	1.6452572E-11	0.0	0.0
SD3.mgf	index=423579	-1	Sludge250111-Plate1-6CD, Cmpd 9801, +MSn(842.1071), 40.19 min	CID	842.1071	0	2.6817334	3	TNDIAGDGTTTATVLAQAIVHEGLR	Protein4401(pre=L,post=N)	155	113	4.0992997E-17	1.8108206E-11	0.0	0.0
SD3.mgf	index=17167	-1	Sludge250111-Plate1-10CD, Cmpd 5793, +MSn(882.4067), 25.75 min	CID	882.4067	0	0.553352	2	IEAGQPTVC+57.021SETC+57.021VGR	Protein2650(pre=?,post=?)	132	110	4.105165E-17	1.6686428E-11	0.0	0.0
SD3.mgf	index=333406	-1	Sludge250111-Plate1-4EF, Cmpd 6383, +MSn(542.9337), 26.18 min	CID	542.9337	0	-0.2248346	3	SPTGSTPHQFTDVPR	Protein10663(pre=?,post=?)	125	105	4.1057192E-17	1.648553E-11	0.0	0.0
SD3.mgf	index=515307	-1	Sludge250111-Plate1-8AB, Cmpd 8597, +MSn(895.9521), 35.26 min	CID	895.9521	0	2.7930605	2	SYELPDGQVITIGNER	Protein13085(pre=K,post=?)	119	109	4.1328266E-17	1.6798866E-11	0.0	0.0
SD3.mgf	index=576150	-1	Sludge250111-Plate1-9CD, Cmpd 10310, +MSn(964.4919), 42.17 min	CID	964.4919	0	10.061969	3	LSGGAQADDFIFALGNYGIADGVDVIHR	Protein6884(pre=-,post=Q);Protein12394(pre=K,post=Q)	115	82	4.1403526E-17	1.8671375E-11	0.0	0.0
SD3.mgf	index=422098	-1	Sludge250111-Plate1-6CD, Cmpd 8167, +MSn(909.0816), 34.37 min	CID	909.0816	0	4.632637	3	NHPGGDPDNQYVWWHSSSPVNFGK	Protein8742(pre=R,post=?);Protein14045(pre=R,post=?)	95	61	4.1877163E-17	1.8358027E-11	0.0	0.0
SD3.mgf	index=551844	-1	Sludge250111-Plate1-8GH, Cmpd 9133, +MSn(902.9797), 37.07 min	CID	902.9797	0	4.4611616	2	AAVPSGASTGIYEALELR	Protein1126(pre=?,post=?)	142	119	4.2110544E-17	1.7500258E-11	0.0	0.0
SD3.mgf	index=108250	-1	Sludge250111-Plate1-12AB, Cmpd 6411, +MSn(652.3427), 27.76 min	CID	652.3427	0	7.9529204	3	TALEPHISGETLDIHHGK	Protein10752(pre=R,post=?)	107	81	4.2176692E-17	1.7527748E-11	0.0	0.0
SD3.mgf	index=5348	-1	Sludge250111-Plate1-10AB, Cmpd 6917, +MSn(669.0266), 28.85 min	CID	669.0266	0	7.480899	3	TLVEHLPPPSHDPEAPLR	Protein13061(pre=R,post=A)	94	80	4.2263308E-17	1.7563744E-11	0.0	0.0
SD3.mgf	index=411330	-1	Sludge250111-Plate1-6AB, Cmpd 10509, +MSn(850.4579), 43.15 min	CID	850.4579	0	12.272377	2	IM+15.995TDPFVGQLIFFR	Protein1294(pre=K,post=?)	111	109	4.2286965E-17	1.67601E-11	0.0	0.0
SD3.mgf	index=20010	-1	Sludge250111-Plate1-10CD, Cmpd 8921, +MSn(989.4821), 36.72 min	CID	989.4821	0	4.8113704	2	EIELEDPYENMGAQLVK	Protein5542(pre=?,post=?)	160	138	4.229811E-17	1.7391375E-11	0.0	0.0
SD3.mgf	index=7018	-1	Sludge250111-Plate1-10AB, Cmpd 8754, +MSn(917.374), 35.25 min	CID	917.374	0	-4.8568463	2	GPSDGWSFTNSFC+57.021SER	Protein1296(pre=?,post=?)	175	142	4.241035E-17	1.7238705E-11	0.0	0.0
SD3.mgf	index=332688	-1	Sludge250111-Plate1-4EF, Cmpd 5593, +MSn(797.8624), 23.26 min	CID	797.8624	0	-0.9944775	2	AETSINADDTTAETR	Protein2929(pre=-,post=?)	113	110	4.2427794E-17	1.7035862E-11	0.0	0.0
SD3.mgf	index=22282	-1	Sludge250111-Plate1-10CD, Cmpd 11484, +MSn(864.7979), 46.09 min	CID	864.7979	0	3.5288806	3	LIEEAPAAGIPDSVIAAMGEAAVAVAR	Protein7649(pre=?,post=?)	104	74	4.245899E-17	1.9024216E-11	0.0	0.0
SD3.mgf	index=271308	-1	Sludge250111-Plate1-3CD, Cmpd 8644, +MSn(841.4649), 35.78 min	CID	841.4649	0	-0.36267188	2	LLDQGQAGDNVGLLLR	Protein5497(pre=-,post=?)	101	93	4.2538905E-17	1.7290959E-11	0.0	0.0
SD3.mgf	index=550727	-1	Sludge250111-Plate1-8GH, Cmpd 7904, +MSn(640.3326), 32.56 min	CID	640.3326	0	1.4297706	3	STIIPDMVGHTIAVHDGR	Protein806(pre=?,post=?)	122	91	4.2696072E-17	1.7743591E-11	0.0	0.0
SD3.mgf	index=131909	-1	Sludge250111-Plate1-12EF, Cmpd 6484, +MSn(730.3856), 27.87 min	CID	730.3856	0	-0.8356559	2	TVAVSFTQQVSHR	Protein2738(pre=K,post=?)	112	106	4.290856E-17	1.6768495E-11	0.0	0.0
SD3.mgf	index=180120	-1	Sludge250111-Plate1-1EF, Cmpd 10201, +MSn(871.4722), 40.81 min	CID	871.4722	0	-6.3733115	2	VPIPDGSITDFVAVVGR	Protein4888(pre=?,post=-)	144	123	4.2921244E-17	1.7647585E-11	0.0	0.0
SD3.mgf	index=423521	-1	Sludge250111-Plate1-6CD, Cmpd 9737, +MSn(802.732), 39.95 min	CID	802.732	0	3.801729	3	TGIPLYDAYINDSDLIGWHSR	Protein4350(pre=-,post=?)	105	82	4.309323E-17	1.8433862E-11	0.0	0.0
SD3.mgf	index=61011	-1	Sludge250111-Plate1-11AB, Cmpd 10245, +MSn(899.967), 41.42 min	CID	899.967	0	6.103777	2	INSLDSPWC+57.021LPDLIR	Protein1316(pre=R,post=?)	126	116	4.355576E-17	1.748877E-11	0.0	0.0
SD3.mgf	index=432871	-1	Sludge250111-Plate1-6EF, Cmpd 6711, +MSn(814.4255), 29.63 min	CID	814.4255	0	2.3232257	2	LAAADSGAQDQGAALLR	Protein10930(pre=K,post=G)	142	133	4.3615027E-17	1.7932841E-11	0.0	0.0
SD3.mgf	index=573347	-1	Sludge250111-Plate1-9CD, Cmpd 7134, +MSn(777.3778), 30.52 min	CID	777.3778	-1	-8.279184	2	VSTDSVTIEGSGAFGK	Protein817(pre=-,post=?)	90	84	4.3648842E-17	1.7742119E-11	0.0	0.0
SD3.mgf	index=574555	-1	Sludge250111-Plate1-9CD, Cmpd 8464, +MSn(928.4713), 35.41 min	CID	928.4713	-1	-6.1442084	2	ETTSLVWDGGNIVVNPR	Protein1740(pre=K,post=N);Protein6563(pre=K,post=N);Protein12719(pre=K,post=N)	105	95	4.364951E-17	1.794702E-11	0.0	0.0
SD3.mgf	index=18913	-1	Sludge250111-Plate1-10CD, Cmpd 7714, +MSn(904.4587), 32.52 min	CID	904.4587	0	13.22675	2	GSFDPANAATAYSPPTIK	Protein6245(pre=-,post=?)	86	72	4.3715364E-17	1.8167187E-11	0.0	0.0
SD3.mgf	index=422735	-1	Sludge250111-Plate1-6CD, Cmpd 8869, +MSn(948.4979), 36.84 min	CID	948.4979	0	9.330732	2	YGIASTILEGSDTVGGISR	Protein5087(pre=?,post=?)	196	159	4.3755856E-17	1.8366827E-11	0.0	0.0
SD3.mgf	index=20810	-1	Sludge250111-Plate1-10CD, Cmpd 9801, +MSn(812.417), 39.88 min	CID	812.417	0	2.1035848	2	MLVAPSAALTTFMDR	Protein9716(pre=-,post=?)	117	110	4.3859167E-17	1.7610597E-11	0.0	0.0
SD3.mgf	index=409361	-1	Sludge250111-Plate1-6AB, Cmpd 8188, +MSn(896.4024), 34.82 min	CID	896.4024	0	-3.1320848	2	AVGTDEEWDEATEALR	Protein6420(pre=?,post=?)	98	82	4.3928528E-17	1.7855805E-11	0.0	0.0
SD3.mgf	index=502448	-1	Sludge250111-Plate1-7GH, Cmpd 8948, +MSn(936.4305), 36.16 min	CID	936.4305	0	-7.169586	2	VNNASWFNLGYGSSAER	Protein4069(pre=?,post=?)	158	119	4.3958313E-17	1.8073988E-11	0.0	0.0
SD3.mgf	index=233358	-1	Sludge250111-Plate1-2EF, Cmpd 10900, +MSn(1086.5756), 41.92 min	CID	1086.5756	0	14.717289	2	ISGLPNC+57.021PVNALLEFESGVR	Protein1503(pre=?,post=G);Protein2670(pre=?,post=G);Protein13830(pre=?,post=G)	142	106	4.4065334E-17	1.8676827E-11	0.0	0.0
SD3.mgf	index=444591	-1	Sludge250111-Plate1-6GH, Cmpd 5819, +MSn(542.9346), 25.80 min	CID	542.9346	0	1.3490076	3	SPTGSTPHQFTDVPR	Protein10663(pre=?,post=?)	129	109	4.4120328E-17	1.771546E-11	0.0	0.0
SD3.mgf	index=165253	-1	Sludge250111-Plate1-1CD, Cmpd 7075, +MSn(730.3871), 29.38 min	CID	730.3871	0	1.1699183	2	TVAVSFTQQVSHR	Protein2738(pre=K,post=?)	84	82	4.4166647E-17	1.7260148E-11	0.0	0.0
SD3.mgf	index=19643	-1	Sludge250111-Plate1-10CD, Cmpd 8517, +MSn(929.4736), 35.30 min	CID	929.4736	1	5.015117	3	FGETIAAVVQPTEGSSIDADELVAHTK	Protein459(pre=?,post=?)	93	58	4.418398E-17	1.9797119E-11	0.0	0.0
SD3.mgf	index=539199	-1	Sludge250111-Plate1-8EF, Cmpd 8615, +MSn(856.1224), 35.14 min	CID	856.1224	0	2.1387813	3	TAVAGNSGPVATVKPDDTVADAVAALR	Protein13693(pre=?,post=E)	147	98	4.4408697E-17	1.9897804E-11	0.0	0.0
SD3.mgf	index=286934	-1	Sludge250111-Plate1-3EF, Cmpd 11447, +MSn(1063.0712), 46.30 min	CID	1063.0712	0	1.0334529	2	VDANLIYANGPVAVALSYFK	Protein8784(pre=?,post=?)	112	89	4.443059E-17	1.883164E-11	0.0	0.0
SD3.mgf	index=539382	-1	Sludge250111-Plate1-8EF, Cmpd 8816, +MSn(944.4647), 35.86 min	CID	944.4647	0	-3.8774292	2	DESDTGSPEVQIALLSAR	Protein11731(pre=R,post=I)	87	76	4.448659E-17	1.8487692E-11	0.0	0.0
SD3.mgf	index=69579	-1	Sludge250111-Plate1-11CD, Cmpd 4981, +MSn(562.9398), 23.08 min	CID	562.9398	0	1.9516028	3	GVVMNPVDHPHGGGEGK	Protein6955(pre=?,post=?)	100	83	4.455905E-17	1.8320989E-11	0.0	0.0
SD3.mgf	index=6055	-1	Sludge250111-Plate1-10AB, Cmpd 7695, +MSn(687.3069), 31.54 min	CID	687.3069	0	-7.2818217	3	MGGTTTEMVSHYYLAENR	Protein636(pre=?,post=?)	85	66	4.4586415E-17	1.8529178E-11	0.0	0.0
SD3.mgf	index=110243	-1	Sludge250111-Plate1-12AB, Cmpd 8605, +MSn(943.9346), 35.73 min	CID	943.9346	0	3.3623505	2	EEGYLYFLDSHGDVSR	Protein4580(pre=?,post=?)	118	100	4.4638537E-17	1.8144404E-11	0.0	0.0
SD3.mgf	index=410376	-1	Sludge250111-Plate1-6AB, Cmpd 9309, +MSn(734.7374), 38.78 min	CID	734.7374	0	4.5689096	3	LDGQELLATPAHEIANLGIAR	Protein11242(pre=R,post=?);Protein11665(pre=R,post=?)	113	90	4.4714618E-17	1.912744E-11	0.0	0.0
SD3.mgf	index=32768	-1	Sludge250111-Plate1-10EF, Cmpd 8847, +MSn(886.4376), 35.57 min	CID	886.4376	0	1.652509	2	EIWSYGSGYGGNALLGK	Protein12733(pre=R,post=?)	86	78	4.5213854E-17	1.859022E-11	0.0	0.0
SD3.mgf	index=372588	-1	Sludge250111-Plate1-5CD, Cmpd 9370, +MSn(1208.5367), 36.12 min	CID	1208.5367	0	0.6060406	2	QVDANADNLWDEDEDGNGLLGR	Protein6884(pre=R,post=D);Protein12394(pre=R,post=D)	112	70	4.5364418E-17	1.9569575E-11	0.0	0.0
SD3.mgf	index=18602	-1	Sludge250111-Plate1-10CD, Cmpd 7372, +MSn(919.9902), 31.31 min	CID	919.9902	0	0.59708977	2	QLAVNAGQDGAVVVENVR	Protein7785(pre=?,post=?)	152	132	4.5448665E-17	1.888751E-11	0.0	0.0
SD3.mgf	index=246901	-1	Sludge250111-Plate1-2GH, Cmpd 10479, +MSn(952.9883), 41.15 min	CID	952.9883	0	2.7539887	2	EPAVFLFDEPLSNLDAK	Protein8423(pre=?,post=?)	82	69	4.54901E-17	1.87038E-11	0.0	0.0
SD3.mgf	index=218257	-1	Sludge250111-Plate1-2CD, Cmpd 9798, +MSn(975.557), 37.48 min	CID	975.557	0	2.502583	2	VIGQAAANNLIPATLELGGK	Protein11057(pre=?,post=-)	80	62	4.559134E-17	1.9323616E-11	0.0	0.0
SD3.mgf	index=32628	-1	Sludge250111-Plate1-10EF, Cmpd 8693, +MSn(1039.4808), 35.04 min	CID	1039.4808	0	1.5266433	3	FWEVISDEHGIDPTGTYHGDSDLQLER	Protein6606(pre=?,post=?)	149	80	4.576034E-17	2.0503424E-11	0.0	0.0
SD3.mgf	index=146058	-1	Sludge250111-Plate1-12GH, Cmpd 8905, +MSn(708.4025), 36.30 min	CID	708.4025	0	5.944997	2	QAVETIWGVSVVK	Protein12905(pre=R,post=V)	67	67	4.5762857E-17	1.7883943E-11	0.0	0.0
SD3.mgf	index=551647	-1	Sludge250111-Plate1-8GH, Cmpd 8916, +MSn(708.4013), 36.27 min	CID	708.4013	0	4.2218094	2	QAVETIWGVSVVK	Protein12905(pre=R,post=V)	75	75	4.5762857E-17	1.7883943E-11	0.0	0.0
SD3.mgf	index=537992	-1	Sludge250111-Plate1-8EF, Cmpd 7287, +MSn(871.4622), 30.35 min	CID	871.4622	0	5.322889	2	INAITVPADSGDTLAQR	Protein13889(pre=?,post=?)	118	102	4.5768674E-17	1.8818341E-11	0.0	0.0
SD3.mgf	index=219624	-1	Sludge250111-Plate1-2CD, Cmpd 11317, +MSn(979.5097), 42.94 min	CID	979.5097	0	3.1779194	2	FLSQPFFVAEVFTGSPGK	Protein1081(pre=?,post=?)	108	82	4.620683E-17	1.9202587E-11	0.0	0.0
SD3.mgf	index=73146	-1	Sludge250111-Plate1-11CD, Cmpd 8905, +MSn(854.4714), 37.26 min	CID	854.4714	0	10.428934	2	QQFVGLTGGFGTVIAGR	Protein4289(pre=?,post=?)	160	135	4.626623E-17	1.9022915E-11	0.0	0.0
SD3.mgf	index=408619	-1	Sludge250111-Plate1-6AB, Cmpd 7372, +MSn(979.9169), 31.98 min	CID	979.9169	0	-6.7268486	2	SM+15.995TDGYVSLEGIDNNGDR	Protein676(pre=?,post=?)	123	94	4.6739857E-17	1.9424103E-11	0.0	0.0
SD3.mgf	index=20923	-1	Sludge250111-Plate1-10CD, Cmpd 9925, +MSn(1004.5055), 40.33 min	CID	1004.5055	0	3.645697	2	YGSPSFPVYGYNLQIFR	Protein4760(pre=?,post=?);Protein12621(pre=?,post=E)	115	88	4.6802193E-17	1.9243282E-11	0.0	0.0
SD3.mgf	index=296715	-1	Sludge250111-Plate1-3GH, Cmpd 8676, +MSn(824.4553), 36.72 min	CID	824.4553	0	4.960094	2	TIQVPLFVNSSDTVK	Protein12318(pre=K,post=?)	103	95	4.6804847E-17	1.8793363E-11	0.0	0.0
SD3.mgf	index=447760	-1	Sludge250111-Plate1-6GH, Cmpd 9328, +MSn(1247.6461), 37.94 min	CID	1247.6461	0	3.7179525	3	LSGLQPVFRPGGTVTAGNAC+57.021PLNDGAAGVVVMSDTLAK	Protein13777(pre=?,post=E)	122	56	4.690647E-17	2.2155193E-11	0.0	0.0
SD3.mgf	index=20657	-1	Sludge250111-Plate1-10CD, Cmpd 9632, +MSn(1036.5273), 39.26 min	CID	1036.5273	0	6.006232	2	HIPQSWEFSSLGGWIATR	Protein990(pre=?,post=?)	105	80	4.6943992E-17	1.9508936E-11	0.0	0.0
SD3.mgf	index=82588	-1	Sludge250111-Plate1-11EF, Cmpd 5596, +MSn(683.8557), 25.83 min	CID	683.8557	0	5.8906345	2	HGGEVTVLSAGPDK	Protein208(pre=-,post=?)	95	93	4.7051482E-17	1.8648479E-11	0.0	0.0
SD3.mgf	index=487541	-1	Sludge250111-Plate1-7EF, Cmpd 6698, +MSn(683.855), 25.90 min	CID	683.855	0	4.81961	2	HGGEVTVLSAGPDK	Protein208(pre=-,post=?)	106	104	4.7051482E-17	1.8648479E-11	0.0	0.0
SD3.mgf	index=573539	-1	Sludge250111-Plate1-9CD, Cmpd 7346, +MSn(868.4302), 31.31 min	CID	868.4302	0	-4.5683203	2	SFTGATDLGPNTSAAIGR	Protein12006(pre=K,post=?)	119	102	4.712416E-17	1.958381E-11	0.0	0.0
SD3.mgf	index=110145	-1	Sludge250111-Plate1-12AB, Cmpd 8498, +MSn(744.3953), 35.34 min	CID	744.3953	0	4.0176697	2	AILEEAGIGDVLC+57.021K	Protein2020(pre=R,post=S);Protein12209(pre=R,post=S)	97	95	4.7177856E-17	1.8698565E-11	0.0	0.0
SD3.mgf	index=587276	-1	Sludge250111-Plate1-9EF, Cmpd 9363, +MSn(966.4194), 38.69 min	CID	966.4194	0	-10.294317	2	AFDVLYEMGDIDGAC+57.021QK	Protein9424(pre=R,post=?)	81	63	4.7233823E-17	1.9420753E-11	0.0	0.0
SD3.mgf	index=346917	-1	Sludge250111-Plate1-4GH, Cmpd 7714, +MSn(640.3378), 33.58 min	CID	640.3378	0	9.627122	3	STIIPDMVGHTIAVHDGR	Protein806(pre=?,post=?)	106	87	4.774988E-17	1.9843849E-11	0.0	0.0
SD3.mgf	index=156211	-1	Sludge250111-Plate1-1AB, Cmpd 8275, +MSn(723.4258), 34.49 min	CID	723.4258	0	8.352662	2	VTALTGLTISSINR	Protein6586(pre=K,post=?)	128	128	4.7810732E-17	1.8949401E-11	0.0	0.0
SD3.mgf	index=156221	-1	Sludge250111-Plate1-1AB, Cmpd 8286, +MSn(723.421), 34.53 min	CID	723.421	0	1.7717768	2	VTALTGLTISSINR	Protein6586(pre=K,post=?)	132	132	4.7810732E-17	1.8949401E-11	0.0	0.0
SD3.mgf	index=372236	-1	Sludge250111-Plate1-5CD, Cmpd 8983, +MSn(723.4217), 34.69 min	CID	723.4217	0	2.6998503	2	VTALTGLTISSINR	Protein6586(pre=K,post=?)	130	130	4.7810732E-17	1.8949401E-11	0.0	0.0
SD3.mgf	index=373385	-1	Sludge250111-Plate1-5CD, Cmpd 10248, +MSn(1004.5169), 39.34 min	CID	1004.5169	0	1.5797808	2	YGGTEITVDGDDLLILSAR	Protein134(pre=K,post=?)	155	141	4.7957483E-17	2.013049E-11	0.0	0.0
SD3.mgf	index=475008	-1	Sludge250111-Plate1-7CD, Cmpd 8560, +MSn(969.0313), 36.52 min	CID	969.0313	0	7.243413	2	TLLLGPNC+57.021PGLITPDEVK	Protein2567(pre=?,post=?)	102	77	4.800636E-17	1.9950435E-11	0.0	0.0
SD3.mgf	index=345376	-1	Sludge250111-Plate1-4GH, Cmpd 6012, +MSn(838.8884), 27.36 min	CID	838.8884	0	-2.1099539	2	SM+15.995MGATNPADAAPGTIR	Protein11667(pre=R,post=G)	112	93	4.8027387E-17	1.9747037E-11	0.0	0.0
SD3.mgf	index=421050	-1	Sludge250111-Plate1-6CD, Cmpd 7014, +MSn(458.8925), 30.32 min	CID	458.8925	0	0.3990162	3	SC+57.021FDHVVVHFK	Protein13704(pre=R,post=M)	82	82	4.8133825E-17	1.8229484E-11	0.0	0.0
SD3.mgf	index=94175	-1	Sludge250111-Plate1-11GH, Cmpd 4547, +MSn(904.4116), 21.60 min	CID	904.4116	0	1.8221263	2	LAATAM+15.995SQTEPNESGER	Protein351(pre=R,post=?)	126	107	4.8247225E-17	1.9837425E-11	0.0	0.0
SD3.mgf	index=31224	-1	Sludge250111-Plate1-10EF, Cmpd 7149, +MSn(810.408), 29.86 min	CID	810.408	0	3.916349	2	AAVPSGASTGAFEAVER	Protein1366(pre=R,post=?)	111	94	4.829766E-17	1.9858164E-11	0.0	0.0
SD3.mgf	index=18766	-1	Sludge250111-Plate1-10CD, Cmpd 7552, +MSn(921.4911), 31.95 min	CID	921.4911	0	11.458822	2	QIVTNAGGEPSVVMNAVR	Protein8475(pre=?,post=?)	158	132	4.8628244E-17	2.0208876E-11	0.0	0.0
SD3.mgf	index=72766	-1	Sludge250111-Plate1-11CD, Cmpd 8487, +MSn(680.3453), 35.76 min	CID	680.3453	0	-0.98683137	3	AIVDAGWVPYSYQVGQTGK	Protein4535(pre=R,post=?);Protein12423(pre=R,post=V)	72	57	4.8659575E-17	2.0425196E-11	0.0	0.0
SD3.mgf	index=97163	-1	Sludge250111-Plate1-11GH, Cmpd 7835, +MSn(1045.5015), 33.49 min	CID	1045.5015	0	4.6703286	2	VAELYDMIHPGEGDTSTVR	Protein8681(pre=K,post=S)	163	118	4.872854E-17	2.0454147E-11	0.0	0.0
SD3.mgf	index=487311	-1	Sludge250111-Plate1-7EF, Cmpd 6445, +MSn(896.4115), 24.97 min	CID	896.4115	0	-1.1575001	2	LAATAMSQTEPNESGER	Protein351(pre=R,post=?)	148	123	4.896186E-17	2.0131256E-11	0.0	0.0
SD3.mgf	index=244800	-1	Sludge250111-Plate1-2GH, Cmpd 8137, +MSn(711.8215), 32.66 min	CID	711.8215	0	-2.8295782	2	FGGWNLQTDDNR	Protein6793(pre=-,post=?)	91	88	4.9022485E-17	1.8868901E-11	0.0	0.0
SD3.mgf	index=473585	-1	Sludge250111-Plate1-7CD, Cmpd 6988, +MSn(756.9063), 30.86 min	CID	756.9063	0	2.4191358	2	VALDEPGSGTLINAR	Protein4572(pre=-,post=?)	103	98	4.9040862E-17	1.9691181E-11	0.0	0.0
SD3.mgf	index=84403	-1	Sludge250111-Plate1-11EF, Cmpd 7593, +MSn(766.8997), 33.07 min	CID	766.8997	0	5.0935864	2	ELADLPTGPEIYSK	Protein4789(pre=K,post=L);Protein12289(pre=K,post=L)	79	73	4.9367777E-17	1.9566524E-11	0.0	0.0
SD3.mgf	index=461067	-1	Sludge250111-Plate1-7AB, Cmpd 8556, +MSn(846.4214), 35.19 min	CID	846.4214	-1	9.345785	3	LGVHESEAEVEVLEHPSVSMFGR	Protein13226(pre=?,post=?)	119	86	4.9430732E-17	2.1500588E-11	0.0	0.0
SD3.mgf	index=537843	-1	Sludge250111-Plate1-8EF, Cmpd 7123, +MSn(809.9102), 29.76 min	CID	809.9102	0	6.1795907	2	SAIQTDGSASLADLNR	Protein5145(pre=K,post=T)	110	104	4.9521255E-17	2.0129103E-11	0.0	0.0
SD3.mgf	index=336641	-1	Sludge250111-Plate1-4EF, Cmpd 9946, +MSn(948.4666), 39.21 min	CID	948.4666	0	-1.4157288	2	AGDDAFVFIAPGVNFGNGK	Protein269(pre=?,post=?)	94	69	4.9555345E-17	2.0801203E-11	0.0	0.0
SD3.mgf	index=540118	-1	Sludge250111-Plate1-8EF, Cmpd 9627, +MSn(1119.5125), 38.83 min	CID	1119.5125	1	-7.826041	2	TGSTGNGGLNELLNEFQDDQK	Protein733(pre=K,post=-)	112	78	4.9615405E-17	2.1223833E-11	0.0	0.0
SD3.mgf	index=96797	-1	Sludge250111-Plate1-11GH, Cmpd 7433, +MSn(789.4262), 32.08 min	CID	789.4262	0	6.0306726	2	GVTVNVIC+57.021PGYVATK	Protein1602(pre=K,post=?);Protein12117(pre=K,post=?);Protein12538(pre=K,post=?)	72	66	4.9660413E-17	1.9939947E-11	0.0	0.0
SD3.mgf	index=143962	-1	Sludge250111-Plate1-12GH, Cmpd 6597, +MSn(887.423), 27.86 min	CID	887.423	0	-0.8941129	2	LYVHDEENTLNVGDR	Protein2738(pre=?,post=?)	139	122	4.9691962E-17	1.9952616E-11	0.0	0.0
SD3.mgf	index=502149	-1	Sludge250111-Plate1-7GH, Cmpd 8619, +MSn(895.9517), 35.00 min	CID	895.9517	0	2.38432	2	SYELPDGQVITIGNER	Protein13085(pre=K,post=?)	131	117	4.9835653E-17	2.0256897E-11	0.0	0.0
SD3.mgf	index=458263	-1	Sludge250111-Plate1-7AB, Cmpd 5470, +MSn(831.8804), 24.57 min	CID	831.8804	0	1.6875154	2	LTGDHETAHYSEFR	Protein4464(pre=?,post=?)	108	93	5.023275E-17	1.9909348E-11	0.0	0.0
SD3.mgf	index=396181	-1	Sludge250111-Plate1-5GH, Cmpd 7113, +MSn(835.4326), 31.42 min	CID	835.4326	0	4.5296254	2	LNANIAIGAGDGDDVVR	Protein1540(pre=-,post=?)	76	69	5.0255672E-17	2.0663223E-11	0.0	0.0
SD3.mgf	index=447943	-1	Sludge250111-Plate1-6GH, Cmpd 9529, +MSn(928.9458), 38.67 min	CID	928.9458	0	-0.26281464	2	ELNEMYAAENLLQYR	Protein3737(pre=-,post=?)	109	97	5.0257178E-17	2.0179563E-11	0.0	0.0
SD3.mgf	index=528531	-1	Sludge250111-Plate1-8CD, Cmpd 9762, +MSn(888.0999), 40.25 min	CID	888.0999	0	2.6115777	3	KPAESAGYLSGVAFFEGFSNEDLAR	Protein11839(pre=?,post=V)	139	109	5.0343483E-17	2.223868E-11	0.0	0.0
SD3.mgf	index=219497	-1	Sludge250111-Plate1-2CD, Cmpd 11177, +MSn(842.4459), 42.42 min	CID	842.4459	-1	2.3519795	2	DLPMLLNQWSNVVR	Protein12683(pre=R,post=?)	103	91	5.0402222E-17	1.9976519E-11	0.0	0.0
SD3.mgf	index=406896	-1	Sludge250111-Plate1-6AB, Cmpd 5474, +MSn(876.913), 25.18 min	CID	876.913	0	4.4545665	2	VMPTNSDPTSSTPGYAK	Protein282(pre=?,post=D)	110	88	5.045829E-17	2.0746531E-11	0.0	0.0
SD3.mgf	index=97286	-1	Sludge250111-Plate1-11GH, Cmpd 7971, +MSn(867.9457), 33.98 min	CID	867.9457	0	1.7580382	2	FEWGDLSKPTTLQGR	Protein12923(pre=?,post=?)	123	109	5.052555E-17	2.0287322E-11	0.0	0.0
SD3.mgf	index=573789	-1	Sludge250111-Plate1-9CD, Cmpd 7621, +MSn(577.774), 32.32 min	CID	577.774	0	0.0	4	VNTFADATGDHQWIHVDPER	Protein2441(pre=R,post=?)	121	81	5.0645715E-17	2.1465881E-11	0.0	0.0
SD3.mgf	index=20222	-1	Sludge250111-Plate1-10CD, Cmpd 9154, +MSn(924.1469), 37.54 min	CID	924.1469	0	9.2463665	3	LQEILPNLILADGYGSSETGSHATQR	Protein12536(pre=G,post=?)	128	77	5.071727E-17	2.2566496E-11	0.0	0.0
SD3.mgf	index=501819	-1	Sludge250111-Plate1-7GH, Cmpd 8255, +MSn(1052.5065), 33.71 min	CID	1052.5065	0	1.9716737	2	IAELYDMIHPGEGDTSTVR	Protein1660(pre=K,post=?)	151	116	5.0741357E-17	2.129904E-11	0.0	0.0
SD3.mgf	index=500861	-1	Sludge250111-Plate1-7GH, Cmpd 7201, +MSn(498.2503), 29.98 min	CID	498.2503	0	12.311299	3	AFADSEHITAGAFR	Protein4820(pre=K,post=?)	81	79	5.0746988E-17	2.0113163E-11	0.0	0.0
SD3.mgf	index=245352	-1	Sludge250111-Plate1-2GH, Cmpd 8744, +MSn(703.684), 34.87 min	CID	703.684	0	0.78063	3	DGLLQQIDSPQNLYDHPR	Protein9169(pre=?,post=?)	94	74	5.0766562E-17	2.1097516E-11	0.0	0.0
SD3.mgf	index=256845	-1	Sludge250111-Plate1-3AB, Cmpd 7195, +MSn(862.9008), 32.73 min	CID	862.9008	0	2.0512476	2	AGEGDC+57.021FVAAGVETVSR	Protein9530(pre=?,post=F);Protein13777(pre=?,post=F)	129	109	5.0785945E-17	2.0881252E-11	0.0	0.0
SD3.mgf	index=406630	-1	Sludge250111-Plate1-6AB, Cmpd 5182, +MSn(721.8377), 24.11 min	CID	721.8377	0	2.452108	2	AVSEVYASDDASTK	Protein6112(pre=R,post=F)	81	77	5.0803822E-17	2.0135688E-11	0.0	0.0
SD3.mgf	index=257415	-1	Sludge250111-Plate1-3AB, Cmpd 7823, +MSn(734.9203), 34.92 min	CID	734.9203	0	5.149129	2	VPTPDVSVVDLTVK	Protein9025(pre=-,post=?);Protein13037(pre=R,post=?)	74	74	5.0892314E-17	2.0170761E-11	0.0	0.0
SD3.mgf	index=245704	-1	Sludge250111-Plate1-2GH, Cmpd 9144, +MSn(1096.5157), 36.29 min	CID	1096.5157	0	0.55662847	2	FIYGMADGPHNPLFADAEAR	Protein9530(pre=R,post=T);Protein13777(pre=R,post=T)	125	88	5.0927293E-17	2.1585227E-11	0.0	0.0
SD3.mgf	index=322609	-1	Sludge250111-Plate1-4CD, Cmpd 8016, +MSn(760.8841), 33.62 min	CID	760.8841	0	-1.0428083	2	QADLLC+57.021VSGTLTDK	Protein8409(pre=R,post=?);Protein12854(pre=R,post=?)	80	78	5.108069E-17	2.0245423E-11	0.0	0.0
SD3.mgf	index=18545	-1	Sludge250111-Plate1-10CD, Cmpd 7309, +MSn(749.9182), 31.09 min	CID	749.9182	0	4.4764194	2	LVADDGATNVAIIAR	Protein7775(pre=K,post=?)	119	117	5.142873E-17	2.0649973E-11	0.0	0.0
SD3.mgf	index=257142	-1	Sludge250111-Plate1-3AB, Cmpd 7522, +MSn(835.3831), 33.89 min	CID	835.3831	0	-0.9498112	2	EVADFFAHSSEFQR	Protein10296(pre=?,post=L)	120	107	5.145649E-17	2.0394368E-11	0.0	0.0
SD3.mgf	index=32775	-1	Sludge250111-Plate1-10EF, Cmpd 8855, +MSn(841.4742), 35.60 min	CID	841.4742	0	10.662554	2	LLDQGQAGDNVGILLR	Protein7545(pre=-,post=?)	120	110	5.149757E-17	2.0932424E-11	0.0	0.0
SD3.mgf	index=539720	-1	Sludge250111-Plate1-8EF, Cmpd 9189, +MSn(1199.5804), 37.22 min	CID	1199.5804	0	6.3092117	2	YIGVPTSDMFYATQGNTLTYR	Protein9463(pre=?,post=-)	119	82	5.1645538E-17	2.2092257E-11	0.0	0.0
SD3.mgf	index=247688	-1	Sludge250111-Plate1-2GH, Cmpd 11554, +MSn(856.421), 45.09 min	CID	856.421	0	-0.71267647	2	GSDADDFLYLLMPVR	Protein13971(pre=R,post=?)	95	91	5.1653485E-17	2.0740217E-11	0.0	0.0
SD3.mgf	index=218143	-1	Sludge250111-Plate1-2CD, Cmpd 9671, +MSn(746.7253), 37.04 min	CID	746.7253	0	2.6973314	3	LGKPFGLGQEIAYAAQGQDFK	Protein13199(pre=K,post=?)	70	56	5.1702815E-17	2.2116758E-11	0.0	0.0
SD3.mgf	index=310038	-1	Sludge250111-Plate1-4AB, Cmpd 9041, +MSn(744.3953), 35.63 min	CID	744.3953	0	4.0176697	2	AILEEAGIGDVLC+57.021K	Protein2020(pre=R,post=S);Protein12209(pre=R,post=S)	72	72	5.1734972E-17	2.0504742E-11	0.0	0.0
SD3.mgf	index=256381	-1	Sludge250111-Plate1-3AB, Cmpd 6683, +MSn(739.8833), 30.95 min	CID	739.8833	0	7.2594323	2	IAEDFNVNASISAK	Protein6498(pre=-,post=?)	103	100	5.2085813E-17	2.0643794E-11	0.0	0.0
SD3.mgf	index=572818	-1	Sludge250111-Plate1-9CD, Cmpd 6552, +MSn(776.3649), 28.36 min	CID	776.3649	0	0.31446642	2	STPYAAQMAAEQAGR	Protein11904(pre=K,post=?)	124	110	5.2294312E-17	2.0997527E-11	0.0	0.0
SD3.mgf	index=47288	-1	Sludge250111-Plate1-10GH, Cmpd 10059, +MSn(952.9879), 40.86 min	CID	952.9879	0	2.3697112	2	EPAVFLFDEPLSNLDAK	Protein8423(pre=?,post=?)	100	85	5.2297836E-17	2.1502883E-11	0.0	0.0
SD3.mgf	index=272858	-1	Sludge250111-Plate1-3CD, Cmpd 10360, +MSn(927.9415), 42.02 min	CID	927.9415	0	-5.98547	2	ELAAFAQFASDLDEATR	Protein11967(pre=R,post=K);Protein13752(pre=R,post=K)	129	107	5.2343016E-17	2.152146E-11	0.0	0.0
SD3.mgf	index=168631	-1	Sludge250111-Plate1-1CD, Cmpd 10841, +MSn(1054.0056), 42.45 min	CID	1054.0056	0	-4.4009743	2	FSEQFPATFSEVVSNYVR	Protein6910(pre=?,post=?)	157	119	5.2384657E-17	2.1769963E-11	0.0	0.0
SD3.mgf	index=596039	-1	Sludge250111-Plate1-9GH, Cmpd 6047, +MSn(733.3302), 25.85 min	CID	733.3302	0	-1.5813696	2	EAVESQDFEQAGR	Protein11992(pre=R,post=?)	76	74	5.2387843E-17	2.047296E-11	0.0	0.0
SD3.mgf	index=500767	-1	Sludge250111-Plate1-7GH, Cmpd 7098, +MSn(773.8576), 29.61 min	CID	773.8576	0	-5.599831	2	LGEEC+57.021AALADAGVDR	Protein13091(pre=-,post=?)	113	106	5.2601884E-17	2.1121025E-11	0.0	0.0
SD3.mgf	index=218457	-1	Sludge250111-Plate1-2CD, Cmpd 10018, +MSn(873.0878), 38.24 min	CID	873.0878	0	2.3069441	3	ATQQDPWQEFASAHQVGELVYGR	Protein5590(pre=?,post=?)	118	79	5.2656356E-17	2.290362E-11	0.0	0.0
SD3.mgf	index=243400	-1	Sludge250111-Plate1-2GH, Cmpd 6596, +MSn(911.9017), 27.04 min	CID	911.9017	0	1.2717044	2	DDTTIVDGAGSSEDVEGR	Protein6604(pre=?,post=?)	123	102	5.2942286E-17	2.2001703E-11	0.0	0.0
SD3.mgf	index=179585	-1	Sludge250111-Plate1-1EF, Cmpd 9600, +MSn(948.9952), 38.62 min	CID	948.9952	1	2.5429237	2	TGIPTSIWIYTSTAGEAK	Protein7513(pre=R,post=?)	87	70	5.3242165E-17	2.2126327E-11	0.0	0.0
SD3.mgf	index=270098	-1	Sludge250111-Plate1-3CD, Cmpd 7310, +MSn(531.9586), 30.97 min	CID	531.9586	0	1.147368	3	ATVGQVGNVEHELIK	Protein13634(pre=R,post=?)	71	66	5.3408438E-17	2.1444877E-11	0.0	0.0
SD3.mgf	index=461990	-1	Sludge250111-Plate1-7AB, Cmpd 9575, +MSn(939.4912), 38.82 min	CID	939.4912	-1	8.212785	2	ISYDQGPLSVALAMGQTK	Protein155(pre=?,post=F)	96	75	5.3720454E-17	2.2325093E-11	0.0	0.0
SD3.mgf	index=219400	-1	Sludge250111-Plate1-2CD, Cmpd 11070, +MSn(1084.9841), 42.03 min	CID	1084.9841	0	-12.600832	2	AQAEAEGLDAVFTDAGFDWR	Protein4513(pre=K,post=?);Protein13680(pre=K,post=?)	132	101	5.3813773E-17	2.2808646E-11	0.0	0.0
SD3.mgf	index=295392	-1	Sludge250111-Plate1-3GH, Cmpd 7216, +MSn(810.428), 31.52 min	CID	810.428	0	6.1003294	2	VQGIYGGEAGINLGSGK	Protein2163(pre=?,post=?)	121	100	5.3885434E-17	2.2155644E-11	0.0	0.0
SD3.mgf	index=436078	-1	Sludge250111-Plate1-6EF, Cmpd 10288, +MSn(960.4844), 42.18 min	CID	960.4844	-1	-2.7639046	2	VQPDFVDVLDLDQYVR	Protein9097(pre=-,post=?)	146	123	5.3953603E-17	2.1930737E-11	0.0	0.0
SD3.mgf	index=20910	-1	Sludge250111-Plate1-10CD, Cmpd 9911, +MSn(1026.5358), 40.28 min	CID	1026.5358	0	6.4214416	2	QLTFNQYAEQVATAAAGLR	Protein4315(pre=?,post=?)	163	130	5.4309198E-17	2.2796666E-11	0.0	0.0
SD3.mgf	index=333877	-1	Sludge250111-Plate1-4EF, Cmpd 6901, +MSn(487.2594), 28.07 min	CID	487.2594	0	-1.0647271	3	TVAVSFTQQVSHR	Protein2738(pre=K,post=?)	85	85	5.4433348E-17	2.1272335E-11	0.0	0.0
SD3.mgf	index=458893	-1	Sludge250111-Plate1-7AB, Cmpd 6163, +MSn(819.9136), 26.94 min	CID	819.9136	0	7.0719414	2	VGAAYQSVDSATGVASR	Protein8843(pre=?,post=-)	130	117	5.4474972E-17	2.2398038E-11	0.0	0.0
SD3.mgf	index=396975	-1	Sludge250111-Plate1-5GH, Cmpd 7987, +MSn(1027.5377), 34.54 min	CID	1027.5377	0	6.177579	2	VQIIDTPGHVDFTVEVER	Protein10190(pre=?,post=?)	158	125	5.4570706E-17	2.267844E-11	0.0	0.0
SD3.mgf	index=470407	-1	Sludge250111-Plate1-7CD, Cmpd 3428, +MSn(535.5834), 17.98 min	CID	535.5834	0	3.4188159	3	SDKPTEQGDHTYAR	Protein12758(pre=R,post=?)	92	84	5.490664E-17	2.1761808E-11	0.0	0.0
SD3.mgf	index=216259	-1	Sludge250111-Plate1-2CD, Cmpd 7598, +MSn(810.4062), 30.15 min	CID	810.4062	0	1.6569169	2	AAVPSGASTGAFEAVER	Protein1366(pre=R,post=?)	114	104	5.4943146E-17	2.2590534E-11	0.0	0.0
SD3.mgf	index=435350	-1	Sludge250111-Plate1-6EF, Cmpd 9442, +MSn(893.4466), 39.12 min	CID	893.4466	-1	-12.871025	2	ETLNADLPLFVDHFR	Protein13700(pre=?,post=?);Protein13700(pre=?,post=Y)	115	102	5.5145226E-17	2.2142243E-11	0.0	0.0
SD3.mgf	index=216424	-1	Sludge250111-Plate1-2CD, Cmpd 7779, +MSn(923.4445), 30.76 min	CID	923.4445	0	5.684211	2	QSSAPTELGGVEIDADEK	Protein6966(pre=?,post=?)	97	83	5.521734E-17	2.2947167E-11	0.0	0.0
SD3.mgf	index=447338	-1	Sludge250111-Plate1-6GH, Cmpd 8862, +MSn(1087.5353), 36.27 min	CID	1087.5353	0	3.704096	2	LSGSSLPEHETYFFYLQR	Protein11880(pre=?,post=?)	124	100	5.538526E-17	2.3016951E-11	0.0	0.0
SD3.mgf	index=537748	-1	Sludge250111-Plate1-8EF, Cmpd 7019, +MSn(612.3138), 29.40 min	CID	612.3138	0	-1.3955116	3	IATPEAVDAIHEASASPR	Protein13894(pre=?,post=?)	106	87	5.5418537E-17	2.303078E-11	0.0	0.0
SD3.mgf	index=337363	-1	Sludge250111-Plate1-4EF, Cmpd 10740, +MSn(721.4095), 42.14 min	CID	721.4095	0	7.9529734	3	VLADLAVHEPAAFAALVEVAR	Protein14072(pre=K,post=?)	92	78	5.542925E-17	2.3710804E-11	0.0	0.0
SD3.mgf	index=446325	-1	Sludge250111-Plate1-6GH, Cmpd 7730, +MSn(711.825), 32.41 min	CID	711.825	0	2.1436198	2	FGGWNLQTDDNR	Protein6793(pre=-,post=?)	97	95	5.559782E-17	2.1399767E-11	0.0	0.0
SD3.mgf	index=33481	-1	Sludge250111-Plate1-10EF, Cmpd 9631, +MSn(825.0924), 38.34 min	CID	825.0924	0	6.3617806	3	AAGETFANALELHYQLANLGDVR	Protein10189(pre=?,post=S)	141	105	5.56099E-17	2.4188302E-11	0.0	0.0
SD3.mgf	index=110775	-1	Sludge250111-Plate1-12AB, Cmpd 9192, +MSn(866.4254), 37.86 min	CID	866.4254	0	0.0	2	SDVDTDQIIPSDWLK	Protein3109(pre=-,post=?)	77	71	5.568307E-17	2.2358202E-11	0.0	0.0
SD3.mgf	index=84906	-1	Sludge250111-Plate1-11EF, Cmpd 8146, +MSn(1207.1144), 35.06 min	CID	1207.1144	0	9.1013975	2	GAIVNTASVAAFDGQIGQASYSASK	Protein6858(pre=?,post=G)	131	75	5.571397E-17	2.4611032E-11	0.0	0.0
SD3.mgf	index=244768	-1	Sludge250111-Plate1-2GH, Cmpd 8102, +MSn(862.9022), 32.53 min	CID	862.9022	0	3.678099	2	AGEGDC+57.021FVAAGVETVSR	Protein9530(pre=?,post=F);Protein13777(pre=?,post=F)	139	120	5.579331E-17	2.2940089E-11	0.0	0.0
SD3.mgf	index=202679	-1	Sludge250111-Plate1-2AB, Cmpd 7546, +MSn(1011.0175), 30.55 min	CID	1011.0175	0	4.5277724	2	LVSPATTTSVEVPAEYSNR	Protein276(pre=?,post=?)	154	117	5.5854755E-17	2.3445426E-11	0.0	0.0
SD3.mgf	index=515818	-1	Sludge250111-Plate1-8AB, Cmpd 9159, +MSn(881.9484), 37.30 min	CID	881.9484	0	2.1453567	2	VPGDDVISDYSLIVDR	Protein6357(pre=?,post=?);Protein6879(pre=?,post=?);Protein8017(pre=?,post=?);Protein8831(pre=?,post=?);Protein11692(pre=?,post=K);Protein12679(pre=?,post=?)	148	127	5.624656E-17	2.2862764E-11	0.0	0.0
SD3.mgf	index=132278	-1	Sludge250111-Plate1-12EF, Cmpd 6889, +MSn(735.8131), 29.35 min	CID	735.8131	0	1.5760385	2	M+15.995SDDEQAEFLGGR	Protein231(pre=-,post=?)	88	88	5.630288E-17	2.200294E-11	0.0	0.0
SD3.mgf	index=6971	-1	Sludge250111-Plate1-10AB, Cmpd 8703, +MSn(830.4548), 35.07 min	CID	830.4548	0	4.2627897	2	IINEPTAAALAYGLDK	Protein13151(pre=R,post=?)	118	109	5.644548E-17	2.2943621E-11	0.0	0.0
SD3.mgf	index=410546	-1	Sludge250111-Plate1-6AB, Cmpd 9498, +MSn(900.4432), 39.46 min	CID	900.4432	-1	-0.712497	2	AEVPLSEMFGYSTTLR	Protein8544(pre=?,post=?);Protein12450(pre=?,post=?);Protein13309(pre=?,post=?)	149	119	5.663273E-17	2.3019734E-11	0.0	0.0
SD3.mgf	index=30026	-1	Sludge250111-Plate1-10EF, Cmpd 5831, +MSn(917.4446), 25.37 min	CID	917.4446	0	-0.33263662	2	IVTEDGSVASTGQEGEVR	Protein13386(pre=-,post=?)	166	134	5.675346E-17	2.3585543E-11	0.0	0.0
SD3.mgf	index=475791	-1	Sludge250111-Plate1-7CD, Cmpd 9421, +MSn(1027.0425), 39.66 min	CID	1027.0425	0	8.557715	2	DAEAPIFSVADLGIVGDVHK	Protein5609(pre=?,post=?);Protein12832(pre=?,post=?)	155	121	5.675703E-17	2.4056129E-11	0.0	0.0
SD3.mgf	index=394877	-1	Sludge250111-Plate1-5GH, Cmpd 5678, +MSn(733.3261), 26.21 min	CID	733.3261	0	-7.1577783	2	EAVESQDFEQAGR	Protein11992(pre=R,post=?)	81	78	5.686944E-17	2.222435E-11	0.0	0.0
SD3.mgf	index=4593	-1	Sludge250111-Plate1-10AB, Cmpd 6087, +MSn(542.9332), 25.90 min	CID	542.9332	0	-1.124173	3	SPTGSTPHQFTDVPR	Protein10663(pre=?,post=?)	109	94	5.695241E-17	2.2867873E-11	0.0	0.0
SD3.mgf	index=231116	-1	Sludge250111-Plate1-2EF, Cmpd 8426, +MSn(723.3799), 33.13 min	CID	723.3799	0	7.4250526	2	LAGVVDLDVGAC+57.021TR	Protein6793(pre=R,post=G);Protein13704(pre=R,post=G)	79	79	5.69733E-17	2.2580911E-11	0.0	0.0
SD3.mgf	index=526911	-1	Sludge250111-Plate1-8CD, Cmpd 7979, +MSn(706.8593), 33.70 min	CID	706.8593	0	-3.8855984	2	VASGAFSAVVADYR	Protein2751(pre=K,post=?)	104	104	5.701495E-17	2.259742E-11	0.0	0.0
SD3.mgf	index=359075	-1	Sludge250111-Plate1-5AB, Cmpd 8639, +MSn(1026.9664), 35.92 min	CID	1026.9664	0	-0.11886494	2	NNPATDDYQIFELGGGGER	Protein4922(pre=?,post=?)	133	107	5.7056344E-17	2.3949799E-11	0.0	0.0
SD3.mgf	index=574783	-1	Sludge250111-Plate1-9CD, Cmpd 8715, +MSn(932.9849), 36.32 min	CID	932.9849	0	9.943822	2	EVGVGADIVEYPVTFNR	Protein1112(pre=?,post=?)	112	95	5.710697E-17	2.3480214E-11	0.0	0.0
SD3.mgf	index=232334	-1	Sludge250111-Plate1-2EF, Cmpd 9766, +MSn(1031.0571), 37.79 min	CID	1031.0571	0	11.957871	2	TSDIAGDGTTTATVLAQAIVR	Protein10606(pre=?,post=?)	189	146	5.715063E-17	2.4447153E-11	0.0	0.0
SD3.mgf	index=18775	-1	Sludge250111-Plate1-10CD, Cmpd 7562, +MSn(906.4506), 31.99 min	CID	906.4506	0	4.915423	2	YIQQTPDVPPEYSFK	Protein11594(pre=K,post=?)	67	55	5.719733E-17	2.2966216E-11	0.0	0.0
SD3.mgf	index=537440	-1	Sludge250111-Plate1-8EF, Cmpd 6680, +MSn(797.4081), 28.18 min	CID	797.4081	0	6.8122783	2	NAIEHLNQAELEGR	Protein4016(pre=-,post=?)	135	126	5.728442E-17	2.2704222E-11	0.0	0.0
SD3.mgf	index=397190	-1	Sludge250111-Plate1-5GH, Cmpd 8224, +MSn(905.4586), 35.38 min	CID	905.4586	0	-1.6851972	2	VLGSLSYGAGGWESASIR	Protein3430(pre=?,post=?)	106	84	5.7598644E-17	2.3936787E-11	0.0	0.0
SD3.mgf	index=502158	-1	Sludge250111-Plate1-7GH, Cmpd 8629, +MSn(841.4746), 35.04 min	CID	841.4746	0	11.170295	2	LLDQGQAGDNVGLLLR	Protein5497(pre=-,post=?)	137	124	5.779584E-17	2.3492505E-11	0.0	0.0
SD3.mgf	index=7721	-1	Sludge250111-Plate1-10AB, Cmpd 9528, +MSn(723.3613), 38.00 min	CID	723.3613	0	-1.2656554	2	AAADPEAFWAGIAR	Protein8197(pre=R,post=?)	91	88	5.78162E-17	2.2914988E-11	0.0	0.0
SD3.mgf	index=307743	-1	Sludge250111-Plate1-4AB, Cmpd 6515, +MSn(813.8989), 26.36 min	CID	813.8989	0	2.174746	2	SPTGSTPHQFTDVPR	Protein10663(pre=?,post=?)	114	101	5.807233E-17	2.331755E-11	0.0	0.0
SD3.mgf	index=45816	-1	Sludge250111-Plate1-10GH, Cmpd 8426, +MSn(771.8693), 35.02 min	CID	771.8693	0	-2.2931542	4	VPQITPDHIDDLIMGC+57.021GQPAGESGHNIGR	Protein13777(pre=K,post=A)	127	68	5.836726E-17	2.6483501E-11	0.0	0.0
SD3.mgf	index=432046	-1	Sludge250111-Plate1-6EF, Cmpd 5799, +MSn(542.9363), 26.33 min	CID	542.9363	0	4.496692	3	SPTGSTPHQFTDVPR	Protein10663(pre=?,post=?)	112	96	5.83921E-17	2.3445947E-11	0.0	0.0
SD3.mgf	index=600058	-1	Sludge250111-Plate1-9GH, Cmpd 10607, +MSn(1105.0049), 42.32 min	CID	1105.0049	0	0.88376385	2	YTSLTDILGAEDAFGDMDFK	Protein5397(pre=?,post=V)	120	81	5.8578224E-17	2.4828029E-11	0.0	0.0
SD3.mgf	index=421624	-1	Sludge250111-Plate1-6CD, Cmpd 7646, +MSn(704.8593), 32.56 min	CID	704.8593	0	3.2905056	2	EAIEAGALGFSTSR	Protein8508(pre=-,post=?)	67	67	5.862087E-17	2.3233913E-11	0.0	0.0
SD3.mgf	index=408624	-1	Sludge250111-Plate1-6AB, Cmpd 7377, +MSn(647.3204), 32.00 min	CID	647.3204	0	-2.168641	3	INILDTPGHADFGGEVER	Protein11443(pre=?,post=?)	116	89	5.8736884E-17	2.4409816E-11	0.0	0.0
SD3.mgf	index=296489	-1	Sludge250111-Plate1-3GH, Cmpd 8425, +MSn(895.949), 35.82 min	CID	895.949	0	-0.6812343	2	SYELPDGQVITIGNER	Protein13085(pre=K,post=?)	139	121	5.8739604E-17	2.3876123E-11	0.0	0.0
SD3.mgf	index=217878	-1	Sludge250111-Plate1-2CD, Cmpd 9380, +MSn(841.4711), 36.07 min	CID	841.4711	0	7.035835	2	LLDQGQAGDNVGILLR	Protein7545(pre=-,post=?)	124	114	5.888092E-17	2.3933562E-11	0.0	0.0
SD3.mgf	index=59496	-1	Sludge250111-Plate1-11AB, Cmpd 8565, +MSn(887.8899), 35.36 min	CID	887.8899	0	-5.361832	2	VVSWYDNEWGYSNR	Protein3321(pre=?,post=?)	95	79	5.8980016E-17	2.3376256E-11	0.0	0.0
SD3.mgf	index=512355	-1	Sludge250111-Plate1-8AB, Cmpd 5348, +MSn(784.688), 23.37 min	CID	784.688	0	1.9445715	3	VVEYC+57.021QYHTEHPTTTTEEK	Protein9197(pre=?,post=?)	94	64	5.905462E-17	2.4788591E-11	0.0	0.0
SD3.mgf	index=189569	-1	Sludge250111-Plate1-1GH, Cmpd 7434, +MSn(793.4054), 29.95 min	CID	793.4054	0	11.2316265	2	LTEAYGDLGPEPAPR	Protein11818(pre=K,post=?)	88	83	5.910801E-17	2.3733402E-11	0.0	0.0
SD3.mgf	index=243920	-1	Sludge250111-Plate1-2GH, Cmpd 7168, +MSn(680.3526), 29.14 min	CID	680.3526	0	6.1901016	3	IFILHADHEQNASTSTVR	Protein7314(pre=?,post=?);Protein8991(pre=?,post=?)	118	88	5.9261337E-17	2.4627767E-11	0.0	0.0
SD3.mgf	index=72126	-1	Sludge250111-Plate1-11CD, Cmpd 7783, +MSn(951.5302), 33.23 min	CID	951.5302	0	8.723689	2	LGAGTVMTTITPVGTAANVK	Protein12655(pre=K,post=V)	100	79	5.9280276E-17	2.5125589E-11	0.0	0.0
SD3.mgf	index=203169	-1	Sludge250111-Plate1-2AB, Cmpd 8085, +MSn(510.2595), 32.52 min	CID	510.2595	1	-6.362335	3	YGAPPHGGLAFGLDR	Protein13369(pre=K,post=I)	128	108	5.9287396E-17	2.380543E-11	0.0	0.0
SD3.mgf	index=165338	-1	Sludge250111-Plate1-1CD, Cmpd 7168, +MSn(829.9268), 29.70 min	CID	829.9268	0	7.207248	2	AGQNADVADVTANTAIK	Protein10964(pre=K,post=?)	82	74	5.9435925E-17	2.4437792E-11	0.0	0.0
SD3.mgf	index=74768	-1	Sludge250111-Plate1-11CD, Cmpd 10709, +MSn(1001.5699), 43.91 min	CID	1001.5699	0	5.2408233	2	DQPVILQLLEVPVEGPQK	Protein12022(pre=K,post=?)	102	74	5.9530825E-17	2.473976E-11	0.0	0.0
SD3.mgf	index=539128	-1	Sludge250111-Plate1-8EF, Cmpd 8537, +MSn(734.8837), 34.86 min	CID	734.8837	0	6.7274327	4	LSSGMEVTAYIPGEGHNLQEHSIVLVR	Protein3750(pre=?,post=?)	126	79	5.9532976E-17	2.6674404E-11	0.0	0.0
SD3.mgf	index=586091	-1	Sludge250111-Plate1-9EF, Cmpd 8060, +MSn(768.7231), 33.91 min	CID	768.7231	0	3.4935288	3	LVQDDVLSSIHIEEHEVDAR	Protein6395(pre=?,post=?)	131	99	5.960488E-17	2.5263172E-11	0.0	0.0
SD3.mgf	index=244589	-1	Sludge250111-Plate1-2GH, Cmpd 7904, +MSn(780.41), 31.83 min	CID	780.41	0	3.9886796	2	AEGITNGTAPGIFSPK	Protein10663(pre=K,post=?)	101	93	5.996066E-17	2.4372449E-11	0.0	0.0
SD3.mgf	index=232134	-1	Sludge250111-Plate1-2EF, Cmpd 9546, +MSn(1154.0835), 37.01 min	CID	1154.0835	0	1.163499	2	AM+15.995LQDM+15.995ATLTGGQVIAEEVGLK	Protein3446(pre=?,post=?)	148	118	6.0106695E-17	2.5929188E-11	0.0	0.0
SD3.mgf	index=247529	-1	Sludge250111-Plate1-2GH, Cmpd 11185, +MSn(1081.0338), 43.75 min	CID	1081.0338	0	1.0162808	2	VDM+15.995VDDEELLELVELEVR	Protein262(pre=?,post=?)	143	119	6.0261424E-17	2.5043382E-11	0.0	0.0
SD3.mgf	index=46772	-1	Sludge250111-Plate1-10GH, Cmpd 9489, +MSn(1028.4805), 38.77 min	CID	1028.4805	-1	-7.732737	3	LYTC+57.021YMETDASLAEINPLIHETDGTVK	Protein11444(pre=?,post=?)	104	63	6.0635105E-17	2.7168224E-11	0.0	0.0
SD3.mgf	index=97855	-1	Sludge250111-Plate1-11GH, Cmpd 8598, +MSn(936.4375), 36.22 min	CID	936.4375	0	0.32589027	2	VNNASWFNLGYGSSAER	Protein4069(pre=?,post=?)	173	133	6.0800746E-17	2.4998956E-11	0.0	0.0
SD3.mgf	index=410500	-1	Sludge250111-Plate1-6AB, Cmpd 9448, +MSn(801.4551), 39.28 min	CID	801.4551	0	8.148698	2	VGLVPVTVSFELGER	Protein3109(pre=K,post=?);Protein10168(pre=K,post=?);Protein12266(pre=K,post=?);Protein12746(pre=K,post=?)	85	80	6.094145E-17	2.446958E-11	0.0	0.0
SD3.mgf	index=122575	-1	Sludge250111-Plate1-12CD, Cmpd 8391, +MSn(883.9294), 35.77 min	CID	883.9294	0	3.3144019	2	ASNDNSNVQPALFSFR	Protein4057(pre=-,post=?)	106	94	6.1043726E-17	2.4812688E-11	0.0	0.0
SD3.mgf	index=35388	-1	Sludge250111-Plate1-10EF, Cmpd 11848, +MSn(1006.4726), 46.48 min	CID	1006.4726	0	-2.5469844	2	LNLATFVTTWMDDEAER	Protein1435(pre=R,post=L)	95	78	6.123241E-17	2.5176439E-11	0.0	0.0
SD3.mgf	index=408866	-1	Sludge250111-Plate1-6AB, Cmpd 7644, +MSn(845.8784), 32.94 min	CID	845.8784	0	-0.9380264	4	DGYIDHFQAIHAGEGEEAGGGAQGEDAIWSHR	Protein179(pre=R,post=W);Protein11605(pre=R,post=W)	175	92	6.158454E-17	2.8372308E-11	0.0	0.0
SD3.mgf	index=411327	-1	Sludge250111-Plate1-6AB, Cmpd 10499, +MSn(850.4512), 43.12 min	CID	850.4512	0	4.3778653	2	IM+15.995TDPFVGQLIFFR	Protein1294(pre=K,post=?)	92	89	6.208635E-17	2.4607429E-11	0.0	0.0
SD3.mgf	index=550557	-1	Sludge250111-Plate1-8GH, Cmpd 7717, +MSn(966.0057), 31.87 min	CID	966.0057	0	3.7909956	2	SLEAEQTTASGLVIPDTAK	Protein9709(pre=?,post=?)	88	71	6.2209276E-17	2.6112779E-11	0.0	0.0
SD3.mgf	index=585772	-1	Sludge250111-Plate1-9EF, Cmpd 7709, +MSn(867.9552), 32.63 min	CID	867.9552	0	6.2585754	2	FTPSGQAVANFGVAVNR	Protein9745(pre=?,post=?);Protein13123(pre=?,post=R);Protein13691(pre=?,post=?)	124	103	6.228982E-17	2.5611204E-11	0.0	0.0
SD3.mgf	index=32199	-1	Sludge250111-Plate1-10EF, Cmpd 8221, +MSn(656.3411), 33.46 min	CID	656.3411	0	-0.09299303	3	KEIELAEHEMPGLMAIR	Protein5092(pre=R,post=A)	98	80	6.236101E-17	2.5640478E-11	0.0	0.0
SD3.mgf	index=176530	-1	Sludge250111-Plate1-1EF, Cmpd 6228, +MSn(945.933), 26.30 min	CID	945.933	0	1.225953	2	AVSEDNVESVDGNEVEAK	Protein3755(pre=-,post=?)	88	74	6.261817E-17	2.6022795E-11	0.0	0.0
SD3.mgf	index=598436	-1	Sludge250111-Plate1-9GH, Cmpd 8684, +MSn(744.3974), 35.36 min	CID	744.3974	0	6.805441	2	AILEEAGIGDVLC+57.021K	Protein2020(pre=R,post=S);Protein12209(pre=R,post=S)	58	55	6.298873E-17	2.496508E-11	0.0	0.0
SD3.mgf	index=230184	-1	Sludge250111-Plate1-2EF, Cmpd 7401, +MSn(892.7199), 29.50 min	CID	892.7199	0	4.444062	3	FTEEFDPGADGDHEPDAEAQAAAASK	Protein13788(pre=R,post=L)	122	76	6.300569E-17	2.8034195E-11	0.0	0.0
SD3.mgf	index=307739	-1	Sludge250111-Plate1-4AB, Cmpd 6511, +MSn(542.9347), 26.35 min	CID	542.9347	0	1.5738422	3	SPTGSTPHQFTDVPR	Protein10663(pre=?,post=?)	120	105	6.3479025E-17	2.5488478E-11	0.0	0.0
SD3.mgf	index=231203	-1	Sludge250111-Plate1-2EF, Cmpd 8522, +MSn(830.386), 33.47 min	CID	830.386	0	-0.29400852	2	LPDGIMPC+57.021C+57.021DVINR	Protein7105(pre=?,post=?)	113	98	6.372567E-17	2.525716E-11	0.0	0.0
SD3.mgf	index=282872	-1	Sludge250111-Plate1-3EF, Cmpd 6737, +MSn(949.4371), 29.18 min	CID	949.4371	0	-0.32142803	2	GDYTSYGANAAAAPLADNR	Protein2471(pre=?,post=?)	118	93	6.376291E-17	2.6764929E-11	0.0	0.0
SD3.mgf	index=487618	-1	Sludge250111-Plate1-7EF, Cmpd 6783, +MSn(813.8958), 26.21 min	CID	813.8958	0	-1.6498072	2	SPTGSTPHQFTDVPR	Protein10663(pre=?,post=?)	126	112	6.380343E-17	2.5618736E-11	0.0	0.0
SD3.mgf	index=6477	-1	Sludge250111-Plate1-10AB, Cmpd 8159, +MSn(777.4242), 33.17 min	CID	777.4242	0	5.7312236	2	YGVTQLYTAPTAIR	Protein12746(pre=R,post=?)	90	89	6.39577E-17	2.5349122E-11	0.0	0.0
SD3.mgf	index=564012	-1	Sludge250111-Plate1-9AB, Cmpd 9972, +MSn(920.973), 40.37 min	CID	920.973	0	2.5183601	2	GSVTIQQLVGGYWYNR	Protein10786(pre=R,post=?)	142	123	6.4095195E-17	2.6053031E-11	0.0	0.0
SD3.mgf	index=459549	-1	Sludge250111-Plate1-7AB, Cmpd 6885, +MSn(779.42), 29.46 min	CID	779.42	0	13.312611	2	DVVVSSESDAPVVVR	Protein669(pre=K,post=L)	106	101	6.417027E-17	2.576603E-11	0.0	0.0
SD3.mgf	index=458291	-1	Sludge250111-Plate1-7AB, Cmpd 5501, +MSn(745.3608), 24.68 min	CID	745.3608	0	-5.240723	3	SLVVHPGSTTHSQLNDEEQR	Protein8953(pre=R,post=S)	79	71	6.422107E-17	2.7219716E-11	0.0	0.0
SD3.mgf	index=446757	-1	Sludge250111-Plate1-6GH, Cmpd 8206, +MSn(820.444), 34.04 min	CID	820.444	0	2.6781495	2	LLDQGQAGDNVGALLR	Protein3465(pre=-,post=?)	138	129	6.423843E-17	2.6111252E-11	0.0	0.0
SD3.mgf	index=322628	-1	Sludge250111-Plate1-4CD, Cmpd 8037, +MSn(866.4575), 33.70 min	CID	866.4575	0	7.6078134	2	LM+15.995NELLDASNGLGAAVK	Protein7245(pre=?,post=?)	109	93	6.4289907E-17	2.6433567E-11	0.0	0.0
SD3.mgf	index=96969	-1	Sludge250111-Plate1-11GH, Cmpd 7622, +MSn(691.8914), 32.75 min	CID	691.8914	0	8.468705	2	ILVVLGPDDGTAGR	Protein13387(pre=R,post=?)	90	90	6.4480496E-17	2.5556328E-11	0.0	0.0
SD3.mgf	index=447480	-1	Sludge250111-Plate1-6GH, Cmpd 9020, +MSn(879.8907), 36.83 min	CID	879.8907	0	-7.3528214	2	VLGWYDNEWGYSNR	Protein5216(pre=?,post=?)	96	82	6.4500004E-17	2.5564061E-11	0.0	0.0
SD3.mgf	index=284464	-1	Sludge250111-Plate1-3EF, Cmpd 8492, +MSn(777.356), 35.52 min	CID	777.356	0	-2.5125167	2	LEENGMQFDMLAR	Protein2748(pre=R,post=T)	90	85	6.463437E-17	2.5258852E-11	0.0	0.0
SD3.mgf	index=562762	-1	Sludge250111-Plate1-9AB, Cmpd 8597, +MSn(866.4324), 35.29 min	CID	866.4324	0	1.5497754	2	SLEEGQVVDFEIGPGR	Protein13219(pre=?,post=K)	164	148	6.4660834E-17	2.6282946E-11	0.0	0.0
SD3.mgf	index=422512	-1	Sludge250111-Plate1-6CD, Cmpd 8623, +MSn(1018.9865), 35.97 min	CID	1018.9865	0	3.1147008	2	VGDNLFTNSNLVMDPDTGK	Protein13716(pre=?,post=?)	113	87	6.49738E-17	2.7273206E-11	0.0	0.0
SD3.mgf	index=409456	-1	Sludge250111-Plate1-6AB, Cmpd 8293, +MSn(717.6736), 35.20 min	CID	717.6736	0	1.0205512	3	QGPYNFGWGNTKPDWVER	Protein824(pre=?,post=?);Protein3768(pre=?,post=?)	112	84	6.509243E-17	2.7051047E-11	0.0	0.0
SD3.mgf	index=73746	-1	Sludge250111-Plate1-11CD, Cmpd 9565, +MSn(685.0266), 39.69 min	CID	685.0266	0	2.5838764	3	DAEAPIFSVADLGIVGDVHK	Protein5609(pre=?,post=?);Protein12832(pre=?,post=?)	106	86	6.51382E-17	2.7608433E-11	0.0	0.0
SD3.mgf	index=285377	-1	Sludge250111-Plate1-3EF, Cmpd 9501, +MSn(949.8019), 39.15 min	CID	949.8019	0	2.9560118	3	QTEAGYNDVEC+57.021SLPAVVSVTAGVVEPR	Protein13705(pre=R,post=?)	103	68	6.5249343E-17	2.9235687E-11	0.0	0.0
SD3.mgf	index=420027	-1	Sludge250111-Plate1-6CD, Cmpd 5889, +MSn(704.3359), 26.28 min	CID	704.3359	0	-0.51993763	2	HLWADSPQNPDK	Protein3749(pre=-,post=?)	70	70	6.54825E-17	2.5204411E-11	0.0	0.0
SD3.mgf	index=284532	-1	Sludge250111-Plate1-3EF, Cmpd 8568, +MSn(847.9064), 35.79 min	CID	847.9064	0	2.0155385	2	QYNDGDEIVIEPFR	Protein13644(pre=R,post=A)	123	118	6.556629E-17	2.5986676E-11	0.0	0.0
SD3.mgf	index=217161	-1	Sludge250111-Plate1-2CD, Cmpd 8590, +MSn(830.3839), 33.48 min	CID	830.3839	0	-2.7930808	2	LPDGIMPC+57.021C+57.021DVINR	Protein7105(pre=?,post=?)	108	92	6.594224E-17	2.6135679E-11	0.0	0.0
SD3.mgf	index=156306	-1	Sludge250111-Plate1-1AB, Cmpd 8379, +MSn(1079.4967), 34.86 min	CID	1079.4967	1	2.631332	2	EDGEDVFVHYSNIDVAGYK	Protein6314(pre=?,post=?)	91	61	6.608492E-17	2.7739607E-11	0.0	0.0
SD3.mgf	index=574622	-1	Sludge250111-Plate1-9CD, Cmpd 8538, +MSn(734.878), 35.68 min	CID	734.878	0	-1.0797114	4	LSSGMEVTAYIPGEGHNLQEHSIVLVR	Protein3750(pre=?,post=?)	127	72	6.617918E-17	2.9652312E-11	0.0	0.0
SD3.mgf	index=98275	-1	Sludge250111-Plate1-11GH, Cmpd 9060, +MSn(866.4286), 37.90 min	CID	866.4286	0	3.663129	2	SDVDTDQIIPSDWLK	Protein3109(pre=-,post=?)	84	77	6.6203844E-17	2.6582564E-11	0.0	0.0
[truncated: 71,620 more rows]
