# Supplementary material for: A Graph-Centric Approach for Metagenome-Guided Peptide and Protein Identification in Metaproteomics
Source: PLoS Comput Biol. 2016 Dec 5;12(12):e1005224. doi: 10.1371/journal.pcbi.1005224 (PMC5137872; doi:10.1371/journal.pcbi.1005224)
Supplement: S1 Dataset — (ZIP) [file pcbi.1005224.s006.zip › Supplement/PeptideID/SD3.hybrid.frag.tsv.0.01.tsv]

#SpecFile	SpecID	ScanNum	Title	FragMethod	Precursor	IsotopeError	PrecursorError(ppm)	Charge	Peptide	Protein	DeNovoScore	MSGFScore	SpecEValue	EValue	QValue	PepQValue
SD3.mgf	index=97211	-1	Sludge250111-Plate1-11GH, Cmpd 7888, +MSn(1004.1638), 33.68 min	CID	1004.1638	0	4.3763285	3	IDDHTTSPGPLEVPDPETAPGPTSVDLPR	5757417_1314_1946_-(pre=-,post=V)	127	112	1.1101318E-25	1.0801189E-18	0.0	0.0
SD3.mgf	index=230517	-1	Sludge250111-Plate1-2EF, Cmpd 7767, +MSn(1075.1841), 30.81 min	CID	1075.1841	0	1.3624139	3	TLNSSASTNLLGC+57.021ATHPNNQPGC+57.021AVVQANAR	5740304_1_731_+(pre=R,post=W)	192	153	3.0774366E-25	2.9948345E-18	0.0	0.0
SD3.mgf	index=597962	-1	Sludge250111-Plate1-9GH, Cmpd 8162, +MSn(1086.5188), 33.48 min	CID	1086.5188	0	4.6063685	2	SGTWTYNDIESGTGASIGTVR	5725597_49_550_-(pre=R,post=K)	160	158	6.6925224E-25	6.5028014E-18	0.0	0.0
SD3.mgf	index=574689	-1	Sludge250111-Plate1-9CD, Cmpd 8612, +MSn(1208.5378), 35.95 min	CID	1208.5378	0	1.5151014	2	QVDANADNLWDEDEDGNGLLGR	5743963_1_811_-(pre=R,post=D)	169	160	9.341218E-25	9.078609E-18	0.0	0.0
SD3.mgf	index=539683	-1	Sludge250111-Plate1-8EF, Cmpd 9148, +MSn(1167.0548), 37.07 min	CID	1167.0548	0	0.8367759	2	GDLGTLFTENLIHGSDSGDSAAR	5756449_6_413_-(pre=R,post=E)	162	151	2.6975237E-24	2.6222537E-17	0.0	0.0
SD3.mgf	index=132250	-1	Sludge250111-Plate1-12EF, Cmpd 6859, +MSn(764.3462), 29.24 min	CID	764.3462	0	3.0344143	3	ADFAASIDENAVHGSDSEASAAR	5722706_1_140_+(pre=R,post=E)	195	181	2.9306125E-24	2.8488385E-17	0.0	0.0
SD3.mgf	index=245776	-1	Sludge250111-Plate1-2GH, Cmpd 9228, +MSn(731.3425), 36.59 min	CID	731.3425	0	-4.506621	3	FIYGMADGPHNPLFADAEAR	5749097_1_979_-(pre=R,post=T)	120	112	7.016718E-24	6.8159524E-17	0.0	0.0
SD3.mgf	index=109996	-1	Sludge250111-Plate1-12AB, Cmpd 8334, +MSn(659.0349), 34.74 min	CID	659.0349	0	5.464193	3	VPMAGSTIVHPIIGELGAGR	5738908_1_429_+(pre=K,post=V)	158	154	9.278421E-24	9.012942E-17	0.0	0.0
SD3.mgf	index=435384	-1	Sludge250111-Plate1-6EF, Cmpd 9479, +MSn(1071.5186), 39.26 min	CID	1071.5186	0	-2.3923714	2	VEPPTDGLSLDDAALADWTR	5734754_1_504_-(pre=K,post=C)	120	119	1.1195955E-23	1.08756106E-16	0.0	0.0
SD3.mgf	index=501680	-1	Sludge250111-Plate1-7GH, Cmpd 8102, +MSn(1086.5172), 33.18 min	CID	1086.5172	0	3.1458125	2	SGTWTYNDIESGTGASIGTVR	5725597_49_550_-(pre=R,post=K)	199	187	1.3362673E-23	1.2983865E-16	0.0	0.0
SD3.mgf	index=501720	-1	Sludge250111-Plate1-7GH, Cmpd 8146, +MSn(1004.1607), 33.32 min	CID	1004.1607	0	1.276429	3	IDDHTTSPGPLEVPDPETAPGPTSVDLPR	5757417_1314_1946_-(pre=-,post=V)	134	113	1.9705425E-23	1.9172681E-16	0.0	0.0
SD3.mgf	index=109684	-1	Sludge250111-Plate1-12AB, Cmpd 7991, +MSn(1086.5148), 33.50 min	CID	1086.5148	0	0.8988036	2	SGTWTYNDIESGTGASIGTVR	5725597_49_550_-(pre=R,post=K)	205	191	2.4485034E-23	2.3790927E-16	0.0	0.0
SD3.mgf	index=574730	-1	Sludge250111-Plate1-9CD, Cmpd 8657, +MSn(1208.5314), 36.11 min	CID	1208.5314	0	-3.838257	2	QVDANADNLWDEDEDGNGLLGR	5743963_1_811_-(pre=R,post=D)	138	127	2.7906838E-23	2.7122297E-16	0.0	0.0
SD3.mgf	index=57091	-1	Sludge250111-Plate1-11AB, Cmpd 5919, +MSn(674.6809), 26.13 min	CID	674.6809	0	0.904653	3	NVTIVGYGSQGHAHAQNLR	5732086_1_613_+(pre=K,post=D)	135	132	2.850102E-23	2.7676923E-16	0.0	0.0
SD3.mgf	index=285458	-1	Sludge250111-Plate1-3EF, Cmpd 9590, +MSn(973.4904), 39.48 min	CID	973.4904	0	6.2070646	2	YLGDPDAIAAAAEAVASQGR	5755553_1_537_+(pre=R,post=-)	155	143	3.2928092E-23	3.198594E-16	0.0	0.0
SD3.mgf	index=218706	-1	Sludge250111-Plate1-2CD, Cmpd 10296, +MSn(1071.5253), 39.22 min	CID	1071.5253	0	3.8733633	2	VEPPTDGLSLDDAALADWTR	5734754_1_504_-(pre=K,post=C)	126	119	3.4884713E-23	3.3886575E-16	0.0	0.0
SD3.mgf	index=461790	-1	Sludge250111-Plate1-7AB, Cmpd 9355, +MSn(749.0603), 38.02 min	CID	749.0603	0	2.3629923	3	FILDYAVTSVIPGSANADHVR	5749961_1_1028_+(pre=R,post=E)	93	88	3.625388E-23	3.522615E-16	0.0	0.0
SD3.mgf	index=539647	-1	Sludge250111-Plate1-8EF, Cmpd 9109, +MSn(778.3694), 36.93 min	CID	778.3694	0	-2.8229005	3	GDLGTLFTENLIHGSDSGDSAAR	5756449_6_413_-(pre=R,post=E)	121	116	4.9017333E-23	4.7649584E-16	0.0	0.0
SD3.mgf	index=447233	-1	Sludge250111-Plate1-6GH, Cmpd 8731, +MSn(1096.5121), 35.83 min	CID	1096.5121	0	-2.7831423	2	FIYGMADGPHNPLFADAEAR	5749097_1_979_-(pre=R,post=T)	175	159	5.352852E-23	5.1996933E-16	0.0	0.0
SD3.mgf	index=514898	-1	Sludge250111-Plate1-8AB, Cmpd 8146, +MSn(1086.5212), 33.61 min	CID	1086.5212	0	6.8533773	2	SGTWTYNDIESGTGASIGTVR	5725597_49_550_-(pre=R,post=K)	190	177	5.484564E-23	5.329087E-16	0.0	0.0
SD3.mgf	index=69767	-1	Sludge250111-Plate1-11CD, Cmpd 5188, +MSn(913.934), 23.85 min	CID	913.934	0	3.205589	2	ITGQSAVM+15.995ADGSSVGTSSR	5721696_274_521_+(pre=K,post=I)	140	140	5.5287866E-23	5.3689236E-16	0.0	0.0
SD3.mgf	index=424457	-1	Sludge250111-Plate1-6CD, Cmpd 11010, +MSn(1464.2317), 44.62 min	CID	1464.2317	0	2.751157	2	GLALNLDEDSIGAVVLGEADEVAEGDTVR	5748439_1_604_-(pre=R,post=A)	143	122	6.299284E-23	6.12898E-16	0.0	0.0
SD3.mgf	index=34632	-1	Sludge250111-Plate1-10EF, Cmpd 11004, +MSn(951.5189), 43.35 min	CID	951.5189	0	8.082332	3	LGVLDTILQPELYPDLYGNLDHVVR	5757089_480_1849_-(pre=K,post=I)	100	90	7.057247E-23	6.8628044E-16	0.0	0.0
SD3.mgf	index=257846	-1	Sludge250111-Plate1-3AB, Cmpd 8298, +MSn(1076.0203), 36.57 min	CID	1076.0203	0	-2.4958081	2	IALGAFC+57.021VSEPDAGSDVSSLR	5753339_538_1285_+(pre=K,post=T)	157	151	7.526656E-23	7.3132883E-16	0.0	0.0
SD3.mgf	index=309549	-1	Sludge250111-Plate1-4AB, Cmpd 8502, +MSn(1086.5166), 33.68 min	CID	1086.5166	0	2.5840604	2	SGTWTYNDIESGTGASIGTVR	5725597_49_550_-(pre=R,post=K)	194	179	8.086684E-23	7.8574413E-16	0.0	0.0
SD3.mgf	index=46208	-1	Sludge250111-Plate1-10GH, Cmpd 8868, +MSn(966.4529), 36.53 min	CID	966.4529	0	-3.662906	3	SNGEDGWVSVEVSPELAHDTAATIEAGR	5725673_1_551_-(pre=R,post=E)	148	120	9.0715085E-23	8.8252643E-16	0.0	0.0
SD3.mgf	index=295559	-1	Sludge250111-Plate1-3GH, Cmpd 7400, +MSn(736.8539), 32.19 min	CID	736.8539	0	1.49098	4	PIHC+57.021NELTTFSEAEATDQFVHQNKK	5743297_49_780_-(pre=-,post=L);5747737_113_847_+(pre=-,post=L)	121	95	1.0751013E-22	1.0454798E-15	0.0	0.0
SD3.mgf	index=501176	-1	Sludge250111-Plate1-7GH, Cmpd 7548, +MSn(736.8508), 31.21 min	CID	736.8508	0	-2.6506312	4	PIHC+57.021NELTTFSEAEATDQFVHQNKK	5743297_49_780_-(pre=-,post=L);5747737_113_847_+(pre=-,post=L)	101	81	1.1227135E-22	1.0917804E-15	0.0	0.0
SD3.mgf	index=168569	-1	Sludge250111-Plate1-1CD, Cmpd 10771, +MSn(721.408), 42.19 min	CID	721.408	0	5.9224267	3	VLADLAVHEPAAFAALVEVAR	5749891_760_1025_-(pre=K,post=N)	138	135	1.1677182E-22	1.1346155E-15	0.0	0.0
SD3.mgf	index=268922	-1	Sludge250111-Plate1-3CD, Cmpd 5996, +MSn(905.9362), 26.15 min	CID	905.9362	0	2.8296516	2	ITGQSAVMADGSSVGTSSR	5721696_274_521_+(pre=K,post=I)	149	149	1.3465076E-22	1.3075738E-15	0.0	0.0
SD3.mgf	index=574223	-1	Sludge250111-Plate1-9CD, Cmpd 8098, +MSn(784.3987), 34.07 min	CID	784.3987	0	3.2680893	3	ASVTVLNNSQHEVHLLDFDGR	5718892_1_501_-(pre=K,post=D)	138	131	1.5828256E-22	1.5379553E-15	0.0	0.0
SD3.mgf	index=473754	-1	Sludge250111-Plate1-7CD, Cmpd 7174, +MSn(851.097), 31.53 min	CID	851.097	0	5.0916853	3	VTNVHVEETEGPSLDDATVVVAGGR	5744941_1_839_-(pre=K,post=G)	118	105	1.6338223E-22	1.5888069E-15	0.0	0.0
SD3.mgf	index=514868	-1	Sludge250111-Plate1-8AB, Cmpd 8113, +MSn(1086.5157), 33.50 min	CID	1086.5157	0	1.7976072	2	SGTWTYNDIESGTGASIGTVR	5725597_49_550_-(pre=R,post=K)	196	187	2.13394E-22	2.0734467E-15	0.0	0.0
SD3.mgf	index=270220	-1	Sludge250111-Plate1-3CD, Cmpd 7444, +MSn(689.0546), 31.46 min	CID	689.0546	0	2.5687718	3	YIPVGTTIHNIELKPGGGAK	5748489_1_837_+(pre=R,post=M)	154	143	2.3691068E-22	2.3013208E-15	0.0	0.0
SD3.mgf	index=576160	-1	Sludge250111-Plate1-9CD, Cmpd 10327, +MSn(964.4831), 42.23 min	CID	964.4831	0	0.94924235	3	LSGGAQADDFIFALGNYGIADGVDVIHR	5743963_1_811_-(pre=K,post=Q)	133	117	2.7617846E-22	2.6868167E-15	0.0	0.0
SD3.mgf	index=34699	-1	Sludge250111-Plate1-10EF, Cmpd 11087, +MSn(951.5244), 43.66 min	CID	951.5244	0	13.855427	3	LGVLDTILQPELYPDLYGNLDHVVR	5757089_480_1849_-(pre=K,post=I)	98	85	3.089679E-22	3.0045514E-15	0.0	0.0
SD3.mgf	index=190167	-1	Sludge250111-Plate1-1GH, Cmpd 8092, +MSn(759.4113), 32.33 min	CID	759.4113	0	13.824119	3	TSTLPTERPATFGLTTEAQVR	5742871_1_783_-(pre=R,post=D)	118	109	3.445657E-22	3.347979E-15	0.0	0.0
SD3.mgf	index=146251	-1	Sludge250111-Plate1-12GH, Cmpd 9117, +MSn(778.3722), 37.07 min	CID	778.3722	0	0.78413904	3	GDLGTLFTENLIHGSDSGDSAAR	5756449_6_413_-(pre=R,post=E)	120	112	3.6332495E-22	3.5318695E-15	0.0	0.0
SD3.mgf	index=258220	-1	Sludge250111-Plate1-3AB, Cmpd 8710, +MSn(991.5372), 38.04 min	CID	991.5372	0	3.8780491	2	LLVPTPPLEGDAAGLAEYR	5725237_1_548_+(pre=K,post=K)	175	167	3.905486E-22	3.79256E-15	0.0	0.0
SD3.mgf	index=597437	-1	Sludge250111-Plate1-9GH, Cmpd 7585, +MSn(759.4102), 31.41 min	CID	759.4102	0	12.377408	3	TSTLPTERPATFGLTTEAQVR	5742871_1_783_-(pre=R,post=D)	113	108	4.0989806E-22	3.982782E-15	0.0	0.0
SD3.mgf	index=57099	-1	Sludge250111-Plate1-11AB, Cmpd 5928, +MSn(674.6846), 26.16 min	CID	674.6846	0	6.332571	3	NVTIVGYGSQGHAHAQNLR	5732086_1_613_+(pre=K,post=D)	139	124	4.55658E-22	4.424828E-15	0.0	0.0
SD3.mgf	index=110154	-1	Sludge250111-Plate1-12AB, Cmpd 8508, +MSn(921.0718), 35.38 min	CID	921.0718	0	1.325309	3	SDSDFIFYNNLTSADGSVEHTGDNR	5741265_1_450_+(pre=R,post=T)	128	106	5.1115036E-22	4.9706705E-15	0.0	0.0
SD3.mgf	index=322429	-1	Sludge250111-Plate1-4CD, Cmpd 7818, +MSn(867.9526), 32.89 min	CID	867.9526	0	3.234769	2	FTPSGQAVANFGVAVNR	5727415_154_566_+(pre=R,post=K);5741819_416_761_+(pre=R,post=R)	135	135	5.1828197E-22	5.029159E-15	0.0	0.0
SD3.mgf	index=395708	-1	Sludge250111-Plate1-5GH, Cmpd 6593, +MSn(849.3917), 29.55 min	CID	849.3917	0	1.5808673	2	FC+57.021GTGC+57.021GVLVGTQEGR	5730936_1_601_+(pre=R,post=V)	113	113	5.4427177E-22	5.2788648E-15	0.0	0.0
SD3.mgf	index=60076	-1	Sludge250111-Plate1-11AB, Cmpd 9203, +MSn(991.5451), 37.62 min	CID	991.5451	0	11.880372	2	LLVPTPPLEGDAAGLAEYR	5725237_1_548_+(pre=K,post=K)	174	167	5.7614533E-22	5.5948627E-15	0.0	0.0
SD3.mgf	index=515167	-1	Sludge250111-Plate1-8AB, Cmpd 8443, +MSn(659.035), 34.69 min	CID	659.035	0	5.5568066	3	VPMAGSTIVHPIIGELGAGR	5738908_1_429_+(pre=K,post=V)	122	116	5.850659E-22	5.6832573E-15	0.0	0.0
SD3.mgf	index=285018	-1	Sludge250111-Plate1-3EF, Cmpd 9105, +MSn(1001.491), 37.71 min	CID	1001.491	-1	-7.270904	3	RQTEAGYNDVEC+57.021SLPAVVSVTAGVVEPR	5753423_563_1293_+(pre=R,post=Y)	105	86	6.3399496E-22	6.167853E-15	0.0	0.0
SD3.mgf	index=460549	-1	Sludge250111-Plate1-7AB, Cmpd 7985, +MSn(996.0013), 33.20 min	CID	996.0013	0	11.8885	2	FLPLQSSETIGEAGDAEAR	5720168_1_432_+(pre=R,post=A)	131	124	6.8856834E-22	6.6865857E-15	0.0	0.0
SD3.mgf	index=45403	-1	Sludge250111-Plate1-10GH, Cmpd 7972, +MSn(841.4159), 33.44 min	CID	841.4159	0	1.0880806	3	LEMSHNSLELVAVTQDVGHASER	5757149_1627_1929_-(pre=R,post=M)	125	114	7.442068E-22	7.234409E-15	0.0	0.0
SD3.mgf	index=596867	-1	Sludge250111-Plate1-9GH, Cmpd 6958, +MSn(849.3915), 29.15 min	CID	849.3915	0	1.2934369	2	FC+57.021GTGC+57.021GVLVGTQEGR	5730936_1_601_+(pre=R,post=V)	128	128	7.8878154E-22	7.6503525E-15	0.0	0.0
SD3.mgf	index=540539	-1	Sludge250111-Plate1-8EF, Cmpd 10090, +MSn(721.4077), 40.54 min	CID	721.4077	0	5.4993963	3	VLADLAVHEPAAFAALVEVAR	5749891_760_1025_-(pre=K,post=N)	139	134	8.0306934E-22	7.803038E-15	0.0	0.0
SD3.mgf	index=34609	-1	Sludge250111-Plate1-10EF, Cmpd 10977, +MSn(914.1453), 43.25 min	CID	914.1453	0	-0.40060458	3	LIDQGAIVPVMSDVYDLTHVGDAALK	5737184_1_545_+(pre=R,post=V)	103	85	8.0569103E-22	7.836142E-15	0.0	0.0
SD3.mgf	index=461724	-1	Sludge250111-Plate1-7AB, Cmpd 9281, +MSn(991.5294), 37.75 min	CID	991.5294	0	-3.9396055	2	LLVPTPPLEGDAAGLAEYR	5725237_1_548_+(pre=K,post=K)	152	145	8.079818E-22	7.846192E-15	0.0	0.0
SD3.mgf	index=471805	-1	Sludge250111-Plate1-7CD, Cmpd 4997, +MSn(913.9354), 23.74 min	CID	913.9354	0	4.7416005	2	ITGQSAVM+15.995ADGSSVGTSSR	5721696_274_521_+(pre=K,post=I)	133	129	8.4542544E-22	8.209802E-15	0.0	0.0
SD3.mgf	index=460815	-1	Sludge250111-Plate1-7AB, Cmpd 8278, +MSn(771.699), 34.21 min	CID	771.699	0	0.39545977	3	THDLVYDELTTDHPIDLC+57.021R	5756967_1_929_-(pre=K,post=W)	117	111	8.749908E-22	8.496907E-15	0.0	0.0
SD3.mgf	index=396292	-1	Sludge250111-Plate1-5GH, Cmpd 7235, +MSn(759.4104), 31.86 min	CID	759.4104	0	12.618526	3	TSTLPTERPATFGLTTEAQVR	5742871_1_783_-(pre=R,post=D)	134	127	8.759926E-22	8.511598E-15	0.0	0.0
SD3.mgf	index=421259	-1	Sludge250111-Plate1-6CD, Cmpd 7244, +MSn(577.7855), 31.13 min	CID	577.7855	0	-2.0070868	4	AHVDAGVAQAMEGFNHAEAVKR	5757443_1280_2961_-(pre=R,post=W)	140	125	8.789138E-22	8.542051E-15	0.0	0.0
SD3.mgf	index=167190	-1	Sludge250111-Plate1-1CD, Cmpd 9211, +MSn(1009.9833), 36.67 min	CID	1009.9833	0	-3.6258976	2	ASLSTDSFISAASFQETTR	5750887_1_1001_+(pre=K,post=V)	165	162	9.418672E-22	9.146334E-15	0.0	0.0
SD3.mgf	index=598043	-1	Sludge250111-Plate1-9GH, Cmpd 8251, +MSn(784.4012), 33.80 min	CID	784.4012	0	6.458367	3	ASVTVLNNSQHEVHLLDFDGR	5718892_1_501_-(pre=K,post=D)	95	90	9.640748E-22	9.36745E-15	0.0	0.0
SD3.mgf	index=333338	-1	Sludge250111-Plate1-4EF, Cmpd 6308, +MSn(840.4137), 25.90 min	CID	840.4137	0	1.8156316	2	KSTPYAAQMAAEQAGR	5728756_285_579_-(pre=R,post=K)	167	167	1.1916549E-21	1.1557802E-14	0.0	0.0
SD3.mgf	index=574968	-1	Sludge250111-Plate1-9CD, Cmpd 8919, +MSn(1277.1117), 37.06 min	CID	1277.1117	0	2.1984165	2	ANTQTENVFQYGEPEVTIIEDR	5743963_1_811_-(pre=K,post=L)	190	160	1.2198872E-21	1.1855928E-14	0.0	0.0
SD3.mgf	index=372434	-1	Sludge250111-Plate1-5CD, Cmpd 9200, +MSn(721.9985), 35.49 min	CID	721.9985	0	-4.987623	3	TQEFEWYIHPNMQEGVR	5745141_26_844_-(pre=K,post=Q)	74	72	1.3008959E-21	1.26232685E-14	0.0	0.0
SD3.mgf	index=19142	-1	Sludge250111-Plate1-10CD, Cmpd 7966, +MSn(1009.4656), 33.39 min	CID	1009.4656	0	2.2371302	3	TNQGIDSVTDDAAADAAGGADPTMHLQDLR	5743023_1_787_-(pre=K,post=Q)	136	102	1.354088E-21	1.317618E-14	0.0	0.0
SD3.mgf	index=217043	-1	Sludge250111-Plate1-2CD, Cmpd 8460, +MSn(934.9388), 33.04 min	CID	934.9388	0	2.2196105	2	EVYEDFPAGSLEAQASR	5757475_819_1007_+(pre=R,post=C)	114	113	1.363493E-21	1.3230681E-14	0.0	0.0
SD3.mgf	index=72061	-1	Sludge250111-Plate1-11CD, Cmpd 7711, +MSn(636.9756), 32.98 min	CID	636.9756	0	3.1620781	3	LVVWGNHSPTMYADYR	5745075_338_842_-(pre=K,post=N)	81	79	1.3909891E-21	1.3491134E-14	0.0	0.0
SD3.mgf	index=456852	-1	Sludge250111-Plate1-7AB, Cmpd 3918, +MSn(580.7711), 18.91 min	CID	580.7711	0	2.8375273	4	EQLHGDPAATAGSHQGHGHAEGR	5728920_1_398_-(pre=R,post=Q)	136	119	1.4453247E-21	1.4049952E-14	0.0	0.0
SD3.mgf	index=526752	-1	Sludge250111-Plate1-8CD, Cmpd 7804, +MSn(698.0784), 33.07 min	CID	698.0784	0	1.8360983	4	IDSLM+15.995STPVHSVAADSDLHDASAMFR	5741387_1_439_-(pre=R,post=Q)	127	99	1.668516E-21	1.6227967E-14	0.0	0.0
SD3.mgf	index=132234	-1	Sludge250111-Plate1-12EF, Cmpd 6841, +MSn(764.3413), 29.17 min	CID	764.3413	0	-3.3538263	3	ADFAASIDENAVHGSDSEASAAR	5722706_1_140_+(pre=R,post=E)	174	148	1.7091016E-21	1.6614118E-14	0.0	0.0
SD3.mgf	index=281497	-1	Sludge250111-Plate1-3EF, Cmpd 5225, +MSn(913.9332), 23.65 min	CID	913.9332	0	2.3374088	2	ITGQSAVM+15.995ADGSSVGTSSR	5721696_274_521_+(pre=K,post=I)	126	122	1.7829198E-21	1.731367E-14	0.0	0.0
SD3.mgf	index=109990	-1	Sludge250111-Plate1-12AB, Cmpd 8327, +MSn(659.0389), 34.71 min	CID	659.0389	0	11.484066	3	VPMAGSTIVHPIIGELGAGR	5738908_1_429_+(pre=K,post=V)	134	118	1.8424154E-21	1.7896993E-14	0.0	0.0
SD3.mgf	index=446392	-1	Sludge250111-Plate1-6GH, Cmpd 7804, +MSn(1114.069), 32.67 min	CID	1114.069	0	4.711601	2	ALEPGAVNVEVTEDQATITGGR	5757149_1986_2543_-(pre=R,post=S)	131	115	1.8533551E-21	1.8012522E-14	0.0	0.0
SD3.mgf	index=409539	-1	Sludge250111-Plate1-6AB, Cmpd 8384, +MSn(1083.1866), 35.51 min	CID	1083.1866	0	-1.5777352	3	TAEILELPNSGGNHSSPFGTENSEYIVAGTR	5728814_1_580_-(pre=R,post=F)	129	95	1.8821604E-21	1.831641E-14	0.0	0.0
SD3.mgf	index=167198	-1	Sludge250111-Plate1-1CD, Cmpd 9220, +MSn(1009.9887), 36.71 min	CID	1009.9887	0	1.7525172	2	ASLSTDSFISAASFQETTR	5750887_1_1001_+(pre=K,post=V)	154	144	1.8831956E-21	1.8287435E-14	0.0	0.0
SD3.mgf	index=60567	-1	Sludge250111-Plate1-11AB, Cmpd 9743, +MSn(904.465), 39.58 min	CID	904.465	-1	-7.0490775	2	YVGSTSEIGDALVAAVTR	5757687_435_1447_+(pre=R,post=-)	133	131	1.9747578E-21	1.9169816E-14	0.0	0.0
SD3.mgf	index=231241	-1	Sludge250111-Plate1-2EF, Cmpd 8563, +MSn(1009.4526), 33.61 min	CID	1009.4526	0	-10.641483	3	TNQGIDSVTDDAAADAAGGADPTMHLQDLR	5743023_1_787_-(pre=K,post=Q)	142	101	2.0621873E-21	2.006646E-14	0.0	0.0
SD3.mgf	index=373882	-1	Sludge250111-Plate1-5CD, Cmpd 10798, +MSn(721.4047), 41.38 min	CID	721.4047	0	1.3536975	3	VLADLAVHEPAAFAALVEVAR	5749891_760_1025_-(pre=K,post=N)	142	135	2.090925E-21	2.031651E-14	0.0	0.0
SD3.mgf	index=215014	-1	Sludge250111-Plate1-2CD, Cmpd 6228, +MSn(917.4445), 25.39 min	CID	917.4445	0	-0.39916396	2	IVTEDGSVASTGQEGEVR	5756683_1230_2116_-(pre=R,post=L)	157	156	2.117341E-21	2.0553932E-14	0.0	0.0
SD3.mgf	index=421280	-1	Sludge250111-Plate1-6CD, Cmpd 7267, +MSn(577.7887), 31.21 min	CID	577.7887	0	3.4859927	4	AHVDAGVAQAMEGFNHAEAVKR	5757443_1280_2961_-(pre=R,post=W)	123	107	2.1777268E-21	2.1165048E-14	0.0	0.0
SD3.mgf	index=98160	-1	Sludge250111-Plate1-11GH, Cmpd 8933, +MSn(1188.0543), 37.43 min	CID	1188.0543	0	-1.0274799	2	AGAPDLTEEPPFDDEFIEVQR	5757633_3279_3824_-(pre=R,post=Q)	155	143	2.199261E-21	2.1369159E-14	0.0	0.0
SD3.mgf	index=71178	-1	Sludge250111-Plate1-11CD, Cmpd 6740, +MSn(669.3637), 29.48 min	CID	669.3637	0	10.577437	3	GVVEKPAPEDAPSDLAVVGR	5744527_1_724_+(pre=R,post=Y)	101	97	2.2025271E-21	2.1395073E-14	0.0	0.0
SD3.mgf	index=86013	-1	Sludge250111-Plate1-11EF, Cmpd 9364, +MSn(973.489), 39.46 min	CID	973.489	0	4.7650194	2	YLGDPDAIAAAAEAVASQGR	5755553_1_537_+(pre=R,post=-)	148	137	2.2387756E-21	2.1747186E-14	0.0	0.0
SD3.mgf	index=47379	-1	Sludge250111-Plate1-10GH, Cmpd 10161, +MSn(824.4254), 41.23 min	CID	824.4254	-1	11.519168	3	AGTGPIAELITAYSDHADTLSAAAR	5749409_1_528_+(pre=K,post=D)	141	125	2.2557124E-21	2.1935626E-14	0.0	0.0
SD3.mgf	index=203365	-1	Sludge250111-Plate1-2AB, Cmpd 8301, +MSn(909.4443), 33.32 min	CID	909.4443	0	-2.0804858	2	MFIPESELAASGGGGAAPR	5740016_1_727_-(pre=K,post=-)	123	119	2.259187E-21	2.1938633E-14	0.0	0.0
SD3.mgf	index=155282	-1	Sludge250111-Plate1-1AB, Cmpd 7252, +MSn(868.4345), 30.78 min	CID	868.4345	0	0.4216911	2	SFTGATDLGPNTSAAIGR	5756879_1_645_+(pre=K,post=L)	142	139	2.3282929E-21	2.260173E-14	0.0	0.0
SD3.mgf	index=295982	-1	Sludge250111-Plate1-3GH, Cmpd 7866, +MSn(1004.1606), 33.85 min	CID	1004.1606	0	1.1548644	3	IDDHTTSPGPLEVPDPETAPGPTSVDLPR	5757417_1314_1946_-(pre=-,post=V)	120	94	2.3765014E-21	2.3122519E-14	0.0	0.0
SD3.mgf	index=334176	-1	Sludge250111-Plate1-4EF, Cmpd 7230, +MSn(764.3442), 29.27 min	CID	764.3442	0	0.39926502	3	ADFAASIDENAVHGSDSEASAAR	5722706_1_140_+(pre=R,post=E)	159	136	2.4900931E-21	2.4206111E-14	0.0	0.0
SD3.mgf	index=284324	-1	Sludge250111-Plate1-3EF, Cmpd 8338, +MSn(1058.035), 34.97 min	CID	1058.035	0	8.307036	2	SLLADGVEPETVTEADLEAR	5757689_4208_4954_-(pre=R,post=L)	171	165	2.495801E-21	2.42439E-14	0.0	0.0
SD3.mgf	index=460535	-1	Sludge250111-Plate1-7AB, Cmpd 7970, +MSn(636.9745), 33.16 min	CID	636.9745	0	1.4373082	3	LVVWGNHSPTMYADYR	5745075_338_842_-(pre=K,post=N)	83	81	2.5535455E-21	2.476671E-14	0.0	0.0
SD3.mgf	index=157348	-1	Sludge250111-Plate1-1AB, Cmpd 9542, +MSn(1025.0253), 39.05 min	CID	1025.0253	0	7.0263624	2	FTVTLNGFTGSTASTLEFR	5721546_1_520_+(pre=K,post=N)	155	145	2.6551023E-21	2.5783309E-14	0.0	0.0
SD3.mgf	index=597289	-1	Sludge250111-Plate1-9GH, Cmpd 7422, +MSn(957.8491), 30.82 min	CID	957.8491	0	4.1418858	3	VGQPLSAGKDPTPAVGDATAPVAPDTAVIR	5752925_841_1237_-(pre=K,post=G)	107	85	2.685462E-21	2.6131339E-14	0.0	0.0
SD3.mgf	index=423720	-1	Sludge250111-Plate1-6CD, Cmpd 9957, +MSn(1026.5183), 40.76 min	CID	1026.5183	0	-10.583487	2	QLTFNQYAEQVATAAAGLR	5757443_1280_2961_-(pre=R,post=A)	159	153	2.687329E-21	2.6096258E-14	0.0	0.0
SD3.mgf	index=309951	-1	Sludge250111-Plate1-4AB, Cmpd 8945, +MSn(659.0331), 35.29 min	CID	659.0331	0	2.6857898	3	VPMAGSTIVHPIIGELGAGR	5738908_1_429_+(pre=K,post=V)	137	122	2.7137183E-21	2.636072E-14	0.0	0.0
SD3.mgf	index=219286	-1	Sludge250111-Plate1-2CD, Cmpd 10944, +MSn(1028.5673), 41.56 min	CID	1028.5673	0	-6.052641	2	VNQIGTLTQTLEAVQLATR	5756801_1_309_+(pre=K,post=N)	144	143	2.7518098E-21	2.6722419E-14	0.0	0.0
SD3.mgf	index=59255	-1	Sludge250111-Plate1-11AB, Cmpd 8300, +MSn(1040.9961), 34.43 min	CID	1040.9961	0	-3.5178773	2	YPGTVTVTDDGLDVDGDTLK	5756861_1_494_-(pre=R,post=V)	153	146	2.7684216E-21	2.6892102E-14	0.0	0.0
SD3.mgf	index=191158	-1	Sludge250111-Plate1-1GH, Cmpd 9182, +MSn(745.3252), 36.23 min	CID	745.3252	0	-7.77955	3	FTLFDGSYHDVDSNENAFR	5720696_1_513_-(pre=K,post=M);5723984_1_538_-(pre=K,post=M)	130	114	2.7834171E-21	2.7029355E-14	0.0	0.0
SD3.mgf	index=536793	-1	Sludge250111-Plate1-8EF, Cmpd 5968, +MSn(840.4165), 25.62 min	CID	840.4165	0	5.156394	2	KSTPYAAQMAAEQAGR	5728756_285_579_-(pre=R,post=K)	161	160	2.9358118E-21	2.8474293E-14	0.0	0.0
SD3.mgf	index=372547	-1	Sludge250111-Plate1-5CD, Cmpd 9325, +MSn(1009.9914), 35.95 min	CID	1009.9914	0	4.411509	2	ASLSTDSFISAASFQETTR	5750887_1_1001_+(pre=K,post=V)	186	169	3.02252E-21	2.9351247E-14	0.0	0.0
SD3.mgf	index=501664	-1	Sludge250111-Plate1-7GH, Cmpd 8084, +MSn(996.0449), 33.11 min	CID	996.0449	0	4.166888	2	VPM+15.995AGSTIVHPIIGELGAGR	5738908_1_429_+(pre=K,post=V)	192	183	3.175055E-21	3.084209E-14	0.0	0.0
SD3.mgf	index=574591	-1	Sludge250111-Plate1-9CD, Cmpd 8504, +MSn(1183.0945), 35.55 min	CID	1183.0945	1	-5.0311875	2	NASINGLAYAAGATAAAAAGSSAASVR	5721546_1_520_+(pre=K,post=A)	198	158	3.4213963E-21	3.3281107E-14	0.0	0.0
SD3.mgf	index=192761	-1	Sludge250111-Plate1-1GH, Cmpd 10959, +MSn(1004.9584), 42.68 min	CID	1004.9584	0	-3.6440275	2	DFPDVVNMVDDATDQLSK	5719142_1_446_+(pre=K,post=I)	109	103	3.5660265E-21	3.461694E-14	0.0	0.0
SD3.mgf	index=537638	-1	Sludge250111-Plate1-8EF, Cmpd 6898, +MSn(764.3428), 28.96 min	CID	764.3428	0	-1.4373541	3	ADFAASIDENAVHGSDSEASAAR	5722706_1_140_+(pre=R,post=E)	108	96	3.866198E-21	3.758318E-14	0.0	0.0
SD3.mgf	index=527860	-1	Sludge250111-Plate1-8CD, Cmpd 9024, +MSn(1134.0632), 37.53 min	CID	1134.0632	0	3.5521252	2	M+15.995GLGELENPDLTVTLDYATAK	5751749_319_723_+(pre=K,post=A)	109	97	3.946987E-21	3.835097E-14	0.0	0.0
SD3.mgf	index=500790	-1	Sludge250111-Plate1-7GH, Cmpd 7123, +MSn(913.9508), 29.70 min	CID	913.9508	0	3.005184	2	VAYVTGGM+15.995GGIGTAIC+57.021QR	5728485_1_346_-(pre=K,post=L)	124	118	4.008219E-21	3.890949E-14	0.0	0.0
SD3.mgf	index=515297	-1	Sludge250111-Plate1-8AB, Cmpd 8586, +MSn(921.0657), 35.22 min	CID	921.0657	0	-5.301236	3	SDSDFIFYNNLTSADGSVEHTGDNR	5741265_1_450_+(pre=R,post=T)	99	81	4.157078E-21	4.0425413E-14	0.0	0.0
SD3.mgf	index=423699	-1	Sludge250111-Plate1-6CD, Cmpd 9934, +MSn(1004.507), 40.67 min	CID	1004.507	0	5.1647377	2	YGSPSFPVYGYNLQIFR	5740758_1_698_+(pre=K,post=E)	141	130	4.261997E-21	4.1356367E-14	0.0	0.0
SD3.mgf	index=420883	-1	Sludge250111-Plate1-6CD, Cmpd 6831, +MSn(868.4109), 29.66 min	CID	868.4109	0	0.632554	2	LVAGGEDDPGTLSDAYR	5724933_1_545_-(pre=R,post=L)	119	118	4.2624863E-21	4.1361117E-14	0.0	0.0
SD3.mgf	index=84703	-1	Sludge250111-Plate1-11EF, Cmpd 7923, +MSn(907.5031), 34.26 min	CID	907.5031	0	4.5734386	2	AILVSDPALAGSDALTTAK	5753423_563_1293_+(pre=K,post=V)	121	114	4.416175E-21	4.2884827E-14	0.0	0.0
SD3.mgf	index=232507	-1	Sludge250111-Plate1-2EF, Cmpd 9956, +MSn(749.0586), 38.48 min	CID	749.0586	0	0.08148249	3	FILDYAVTSVIPGSANADHVR	5749961_1_1028_+(pre=R,post=E)	80	72	4.568731E-21	4.4392157E-14	0.0	0.0
SD3.mgf	index=575886	-1	Sludge250111-Plate1-9CD, Cmpd 9935, +MSn(721.4056), 40.79 min	CID	721.4056	0	2.538183	3	VLADLAVHEPAAFAALVEVAR	5749891_760_1025_-(pre=K,post=N)	126	117	4.6752434E-21	4.542709E-14	0.0	0.0
SD3.mgf	index=572809	-1	Sludge250111-Plate1-9CD, Cmpd 6543, +MSn(945.4767), 28.33 min	CID	945.4767	0	0.5164395	2	ELADTTSEVAGAGVTVNQK	5743963_1_811_-(pre=R,post=A)	114	110	5.1563867E-21	5.0072912E-14	0.0	0.0
SD3.mgf	index=157000	-1	Sludge250111-Plate1-1AB, Cmpd 9149, +MSn(1277.1143), 37.61 min	CID	1277.1143	0	4.205666	2	ANTQTENVFQYGEPEVTIIEDR	5743963_1_811_-(pre=K,post=L)	159	131	5.1922713E-21	5.0463018E-14	0.0	0.0
SD3.mgf	index=435373	-1	Sludge250111-Plate1-6EF, Cmpd 9467, +MSn(1071.525), 39.21 min	CID	1071.525	0	3.6455185	2	VEPPTDGLSLDDAALADWTR	5734754_1_504_-(pre=K,post=C)	129	122	5.4505435E-21	5.29459E-14	0.0	0.0
SD3.mgf	index=500355	-1	Sludge250111-Plate1-7GH, Cmpd 6644, +MSn(679.0375), 28.01 min	CID	679.0375	1	-2.307142	3	GIVLTHGHNDHINAAVPLR	5757529_697_1056_+(pre=R,post=D)	105	100	5.6165547E-21	5.4541536E-14	0.0	0.0
SD3.mgf	index=436438	-1	Sludge250111-Plate1-6EF, Cmpd 11033, +MSn(831.4203), 44.90 min	CID	831.4203	0	1.9820932	3	EGIEQFIVEQLHSYQATLSGSR	5753413_1_836_-(pre=R,post=R)	160	137	5.6333706E-21	5.4750007E-14	0.0	0.0
SD3.mgf	index=219264	-1	Sludge250111-Plate1-2CD, Cmpd 10920, +MSn(1028.58), 41.48 min	CID	1028.58	0	6.2899995	2	VNQIGTLTQTLEAVQLATR	5756801_1_309_+(pre=K,post=N)	137	133	5.81154E-21	5.6435013E-14	0.0	0.0
SD3.mgf	index=502022	-1	Sludge250111-Plate1-7GH, Cmpd 8479, +MSn(659.0373), 34.51 min	CID	659.0373	0	9.0761175	3	VPMAGSTIVHPIIGELGAGR	5738908_1_429_+(pre=K,post=V)	125	117	5.949369E-21	5.7791425E-14	0.0	0.0
SD3.mgf	index=111155	-1	Sludge250111-Plate1-12AB, Cmpd 9610, +MSn(1202.1216), 39.38 min	CID	1202.1216	0	2.3355572	2	IVINVIPTGPGGGFSFDDNITGGR	5726657_1_559_-(pre=K,post=I)	138	111	6.0828875E-21	5.914277E-14	0.0	0.0
SD3.mgf	index=46018	-1	Sludge250111-Plate1-10GH, Cmpd 8648, +MSn(1096.5116), 35.78 min	CID	1096.5116	0	-3.2284453	2	FIYGMADGPHNPLFADAEAR	5749097_1_979_-(pre=R,post=T)	172	145	6.250378E-21	6.071539E-14	0.0	0.0
SD3.mgf	index=540497	-1	Sludge250111-Plate1-8EF, Cmpd 10044, +MSn(967.8024), 40.37 min	CID	967.8024	0	2.333437	3	TDFTVHGDDLLITGVANDIVNAGTGDDR	5718892_1_501_-(pre=R,post=V)	135	112	6.504269E-21	6.327712E-14	0.0	0.0
SD3.mgf	index=447324	-1	Sludge250111-Plate1-6GH, Cmpd 8846, +MSn(1076.0283), 36.22 min	CID	1076.0283	0	4.9916162	2	IALGAFC+57.021VSEPDAGSDVSSLR	5753339_538_1285_+(pre=K,post=T)	168	153	6.5674098E-21	6.381235E-14	0.0	0.0
SD3.mgf	index=501526	-1	Sludge250111-Plate1-7GH, Cmpd 7933, +MSn(704.8257), 32.58 min	CID	704.8257	0	-4.762763	4	PIHC+57.021NELTTFSEAEATDQFVHQNK	5743297_49_780_-(pre=-,post=K);5747737_113_847_+(pre=-,post=K)	97	71	7.011848E-21	6.817487E-14	0.0	0.0
SD3.mgf	index=70640	-1	Sludge250111-Plate1-11CD, Cmpd 6148, +MSn(927.4307), 27.33 min	CID	927.4307	0	2.1717682	3	SADLENSTSTDGAANHVADADIQPAPGR	5742621_545_778_+(pre=-,post=D)	138	113	7.0747974E-21	6.882754E-14	0.0	0.0
SD3.mgf	index=270735	-1	Sludge250111-Plate1-3CD, Cmpd 8010, +MSn(981.0027), 33.51 min	CID	981.0027	0	2.364256	2	IGLINSGGASSGSTDLADAVR	5729828_227_589_-(pre=R,post=T)	166	151	7.094531E-21	6.8934137E-14	0.0	0.0
SD3.mgf	index=538831	-1	Sludge250111-Plate1-8EF, Cmpd 8210, +MSn(784.3962), 33.67 min	CID	784.3962	0	0.07781165	3	ASVTVLNNSQHEVHLLDFDGR	5718892_1_501_-(pre=K,post=D)	103	99	7.6581496E-21	7.441055E-14	0.0	0.0
SD3.mgf	index=45965	-1	Sludge250111-Plate1-10GH, Cmpd 8590, +MSn(731.3444), 35.59 min	CID	731.3444	0	-1.9194868	3	FIYGMADGPHNPLFADAEAR	5749097_1_979_-(pre=R,post=T)	128	105	7.667604E-21	7.448215E-14	0.0	0.0
SD3.mgf	index=357852	-1	Sludge250111-Plate1-5AB, Cmpd 7294, +MSn(868.4372), 30.91 min	CID	868.4372	0	3.5140924	2	SFTGATDLGPNTSAAIGR	5756879_1_645_+(pre=K,post=L)	126	124	7.886489E-21	7.6557514E-14	0.0	0.0
SD3.mgf	index=502916	-1	Sludge250111-Plate1-7GH, Cmpd 9463, +MSn(790.7552), 38.02 min	CID	790.7552	0	4.1680565	3	TVGHLGLIADGTVYSGVADALANR	5727529_1_211_+(pre=R,post=A)	120	109	8.097136E-21	7.8726935E-14	0.0	0.0
SD3.mgf	index=472995	-1	Sludge250111-Plate1-7CD, Cmpd 6329, +MSn(752.3746), 28.49 min	CID	752.3746	0	0.8112343	2	MGVTVNC+57.021VGPAAATR	5746477_178_887_+(pre=K,post=I);5754139_182_973_-(pre=K,post=I)	82	82	8.131099E-21	7.881955E-14	0.0	0.0
SD3.mgf	index=421897	-1	Sludge250111-Plate1-6CD, Cmpd 7946, +MSn(1009.4602), 33.62 min	CID	1009.4602	0	-3.0836117	3	TNQGIDSVTDDAAADAAGGADPTMHLQDLR	5743023_1_787_-(pre=K,post=Q)	157	120	8.299855E-21	8.0763135E-14	0.0	0.0
SD3.mgf	index=447470	-1	Sludge250111-Plate1-6GH, Cmpd 9009, +MSn(934.4425), 36.79 min	CID	934.4425	-1	9.641064	3	LSTFTAYEFPHEGDVLGEDYEVAGR	5749843_1_1023_+(pre=R,post=L)	142	108	8.31232E-21	8.083298E-14	0.0	0.0
SD3.mgf	index=502924	-1	Sludge250111-Plate1-7GH, Cmpd 9471, +MSn(734.3997), 38.05 min	CID	734.3997	-1	0.13749745	3	LDGQELLATPAHEIANLGIAR	5745531_1_587_-(pre=R,post=T)	118	112	8.322468E-21	8.08654E-14	0.0	0.0
SD3.mgf	index=501457	-1	Sludge250111-Plate1-7GH, Cmpd 7857, +MSn(704.8293), 32.31 min	CID	704.8293	0	0.34638277	4	PIHC+57.021NELTTFSEAEATDQFVHQNK	5743297_49_780_-(pre=-,post=K);5747737_113_847_+(pre=-,post=K)	96	70	8.3359255E-21	8.104864E-14	0.0	0.0
SD3.mgf	index=526342	-1	Sludge250111-Plate1-8CD, Cmpd 7353, +MSn(624.8026), 31.42 min	CID	624.8026	0	-4.884331	4	KPVGEMC+57.021TFDAPIDEVQPAVHR	5742337_37_504_+(pre=K,post=A)	76	64	8.376061E-21	8.140586E-14	0.0	0.0
SD3.mgf	index=98374	-1	Sludge250111-Plate1-11GH, Cmpd 9169, +MSn(734.7391), 38.30 min	CID	734.7391	0	6.811829	3	LDGQELLATPAHEIANLGIAR	5745531_1_587_-(pre=R,post=T)	151	143	8.529596E-21	8.287797E-14	0.0	0.0
SD3.mgf	index=473581	-1	Sludge250111-Plate1-7CD, Cmpd 6983, +MSn(689.0541), 30.84 min	CID	689.0541	0	1.7715667	3	YIPVGTTIHNIELKPGGGAK	5748489_1_837_+(pre=R,post=M)	119	110	8.7532075E-21	8.5027566E-14	0.0	0.0
SD3.mgf	index=526083	-1	Sludge250111-Plate1-8CD, Cmpd 7068, +MSn(659.3069), 30.37 min	CID	659.3069	0	-4.2584195	3	NKYEIDHDTGDVWLDR	5757147_1_408_-(pre=R,post=H)	100	99	8.847982E-21	8.581613E-14	0.0	0.0
SD3.mgf	index=71500	-1	Sludge250111-Plate1-11CD, Cmpd 7094, +MSn(517.0428), 30.75 min	CID	517.0428	0	2.5970325	4	YIPVGTTIHNIELKPGGGAK	5748489_1_837_+(pre=R,post=M)	117	101	8.89906E-21	8.644436E-14	0.0	0.0
SD3.mgf	index=6985	-1	Sludge250111-Plate1-10AB, Cmpd 8718, +MSn(1083.1815), 35.12 min	CID	1083.1815	0	-6.3109407	3	TAEILELPNSGGNHSSPFGTENSEYIVAGTR	5728814_1_580_-(pre=R,post=F)	133	98	8.912603E-21	8.673378E-14	0.0	0.0
SD3.mgf	index=538329	-1	Sludge250111-Plate1-8EF, Cmpd 7658, +MSn(577.7736), 31.68 min	CID	577.7736	0	-0.6338308	4	VNTFADATGDHQWIHVDPER	5757235_2261_2666_-(pre=R,post=A)	134	112	9.213382E-21	8.949764E-14	0.0	0.0
SD3.mgf	index=410561	-1	Sludge250111-Plate1-6AB, Cmpd 9515, +MSn(1037.1044), 39.53 min	CID	1037.1044	0	2.942584	2	VSATQQVTVVVPLYLVGTAK	5730754_1_599_+(pre=R,post=A)	123	114	9.8184125E-21	9.537483E-14	0.0	0.0
SD3.mgf	index=268337	-1	Sludge250111-Plate1-3CD, Cmpd 5353, +MSn(913.9346), 23.78 min	CID	913.9346	0	3.806637	2	ITGQSAVM+15.995ADGSSVGTSSR	5721696_274_521_+(pre=K,post=I)	130	121	9.824262E-21	9.5401965E-14	0.0	0.0
SD3.mgf	index=7342	-1	Sludge250111-Plate1-10AB, Cmpd 9111, +MSn(1117.5244), 36.50 min	CID	1117.5244	0	-1.9661864	2	LGSDPISTDDPAFETAEAELR	5741271_1_740_+(pre=K,post=S)	132	119	1.0439859E-20	1.0143908E-13	0.0	0.0
SD3.mgf	index=408934	-1	Sludge250111-Plate1-6AB, Cmpd 7718, +MSn(1048.5402), 33.20 min	CID	1048.5402	0	5.3553166	2	AGTASLDPNTQEANLEPLVR	5755351_1_1014_+(pre=K,post=T)	155	145	1.05660756E-20	1.0263754E-13	0.0	0.0
SD3.mgf	index=233100	-1	Sludge250111-Plate1-2EF, Cmpd 10612, +MSn(1000.1561), 40.87 min	CID	1000.1561	1	11.742028	3	FLDVVYPDPEGSFYDGEDLHVLSLDR	5741267_1_750_+(pre=R,post=F)	127	105	1.0795902E-20	1.0500082E-13	0.0	0.0
SD3.mgf	index=257386	-1	Sludge250111-Plate1-3AB, Cmpd 7790, +MSn(771.6958), 34.80 min	CID	771.6958	0	-3.7173219	3	THDLVYDELTTDHPIDLC+57.021R	5756967_1_929_-(pre=K,post=W)	87	81	1.0843116E-20	1.05295906E-13	0.0	0.0
SD3.mgf	index=539332	-1	Sludge250111-Plate1-8EF, Cmpd 8761, +MSn(1009.4761), 35.66 min	CID	1009.4761	-1	-9.096002	2	ASLSTDSFISAASFQETTR	5750887_1_1001_+(pre=K,post=V)	137	129	1.0912815E-20	1.05972746E-13	0.0	0.0
SD3.mgf	index=336544	-1	Sludge250111-Plate1-4EF, Cmpd 9838, +MSn(1180.0544), 38.81 min	CID	1180.0544	0	1.655117	2	YELQPTEDGTLVTETFDWSK	5756799_47_481_+(pre=R,post=A)	100	89	1.0953693E-20	1.064028E-13	0.0	0.0
SD3.mgf	index=217179	-1	Sludge250111-Plate1-2CD, Cmpd 8610, +MSn(896.9615), 33.55 min	CID	896.9615	0	4.491094	2	FVTNTDVGVDVSAAELR	5757475_1133_2277_+(pre=R,post=S)	120	120	1.123222E-20	1.08992066E-13	0.0	0.0
SD3.mgf	index=335964	-1	Sludge250111-Plate1-4EF, Cmpd 9199, +MSn(779.7032), 36.46 min	CID	779.7032	0	-1.8004365	3	AGAVDGQDGFEGFELLKPTDDR	5750839_1_396_+(pre=R,post=T)	112	103	1.1319689E-20	1.1001461E-13	0.0	0.0
SD3.mgf	index=473776	-1	Sludge250111-Plate1-7CD, Cmpd 7198, +MSn(939.9854), 31.62 min	CID	939.9854	0	4.2205997	2	GSAADVTQIAVGGQYNLSK	5720854_1_515_-(pre=K,post=R)	101	95	1.15434315E-20	1.1209657E-13	0.0	0.0
SD3.mgf	index=99034	-1	Sludge250111-Plate1-11GH, Cmpd 9895, +MSn(1024.8955), 40.97 min	CID	1024.8955	0	4.764228	3	ALASGPSLLLLDEPASGLTHSEVAELGGVIR	5745531_1_587_-(pre=R,post=S)	148	112	1.1575419E-20	1.12647217E-13	0.0	0.0
SD3.mgf	index=475728	-1	Sludge250111-Plate1-7CD, Cmpd 9352, +MSn(973.4899), 39.40 min	CID	973.4899	0	5.705484	2	YLGDPDAIAAAAEAVASQGR	5755553_1_537_+(pre=R,post=-)	137	125	1.2023986E-20	1.167995E-13	0.0	0.0
SD3.mgf	index=297472	-1	Sludge250111-Plate1-3GH, Cmpd 9513, +MSn(1202.1285), 39.71 min	CID	1202.1285	0	8.123677	2	IVINVIPTGPGGGFSFDDNITGGR	5726657_1_559_-(pre=K,post=I)	136	107	1.20642136E-20	1.1729807E-13	0.0	0.0
SD3.mgf	index=539322	-1	Sludge250111-Plate1-8EF, Cmpd 8750, +MSn(1009.9887), 35.62 min	CID	1009.9887	0	1.7525172	2	ASLSTDSFISAASFQETTR	5750887_1_1001_+(pre=K,post=V)	119	115	1.21982976E-20	1.1845588E-13	0.0	0.0
SD3.mgf	index=167281	-1	Sludge250111-Plate1-1CD, Cmpd 9313, +MSn(1009.9941), 37.02 min	CID	1009.9941	0	7.070501	2	ASLSTDSFISAASFQETTR	5750887_1_1001_+(pre=K,post=V)	146	140	1.2650286E-20	1.2284508E-13	0.0	0.0
SD3.mgf	index=145439	-1	Sludge250111-Plate1-12GH, Cmpd 8224, +MSn(784.3967), 33.80 min	CID	784.3967	0	0.7781165	3	ASVTVLNNSQHEVHLLDFDGR	5718892_1_501_-(pre=K,post=D)	111	103	1.2673627E-20	1.2314352E-13	0.0	0.0
SD3.mgf	index=322008	-1	Sludge250111-Plate1-4CD, Cmpd 7355, +MSn(659.3058), 31.18 min	CID	659.3058	0	-5.9247575	3	NKYEIDHDTGDVWLDR	5757147_1_408_-(pre=R,post=H)	110	107	1.26968856E-20	1.2314646E-13	0.0	0.0
SD3.mgf	index=20353	-1	Sludge250111-Plate1-10CD, Cmpd 9298, +MSn(1052.0201), 38.06 min	CID	1052.0201	0	2.6687937	2	TQEAVLAMVDGLDADEAVGAK	5726103_1_440_+(pre=R,post=I)	115	107	1.2770264E-20	1.240825E-13	0.0	0.0
SD3.mgf	index=87825	-1	Sludge250111-Plate1-11EF, Cmpd 11465, +MSn(1291.1754), 47.22 min	CID	1291.1754	0	-1.2290446	2	GVLGAVGAVNDEITDAVLGLDALDQR	5756157_1049_1839_+(pre=K,post=D)	149	126	1.28545555E-20	1.2502327E-13	0.0	0.0
SD3.mgf	index=131394	-1	Sludge250111-Plate1-12EF, Cmpd 5917, +MSn(840.4157), 25.80 min	CID	840.4157	0	4.2122655	2	KSTPYAAQMAAEQAGR	5728756_285_579_-(pre=R,post=K)	169	165	1.2993848E-20	1.2602668E-13	0.0	0.0
SD3.mgf	index=246597	-1	Sludge250111-Plate1-2GH, Cmpd 10138, +MSn(967.9969), 39.91 min	CID	967.9969	0	8.196963	2	TILDEVYADQVAELAER	5734258_1_445_+(pre=R,post=F)	103	101	1.3030089E-20	1.2643772E-13	0.0	0.0
SD3.mgf	index=373816	-1	Sludge250111-Plate1-5CD, Cmpd 10722, +MSn(967.8), 41.10 min	CID	967.8	0	-0.1891976	3	TDFTVHGDDLLITGVANDIVNAGTGDDR	5718892_1_501_-(pre=R,post=V)	116	90	1.3074574E-20	1.2719667E-13	0.0	0.0
SD3.mgf	index=526094	-1	Sludge250111-Plate1-8CD, Cmpd 7080, +MSn(659.311), 30.41 min	CID	659.311	0	1.944061	3	NKYEIDHDTGDVWLDR	5757147_1_408_-(pre=R,post=H)	107	105	1.3079606E-20	1.2685844E-13	0.0	0.0
SD3.mgf	index=501108	-1	Sludge250111-Plate1-7GH, Cmpd 7473, +MSn(630.3338), 30.95 min	CID	630.3338	0	5.5193343	3	VALEEVLAHHTGQDLEK	5737102_1_391_+(pre=K,post=I)	117	115	1.31903885E-20	1.2799318E-13	0.0	0.0
SD3.mgf	index=284160	-1	Sludge250111-Plate1-3EF, Cmpd 8158, +MSn(907.5028), 34.33 min	CID	907.5028	0	4.2371564	2	AILVSDPALAGSDALTTAK	5753423_563_1293_+(pre=K,post=V)	129	120	1.3912378E-20	1.3510106E-13	0.0	0.0
SD3.mgf	index=96945	-1	Sludge250111-Plate1-11GH, Cmpd 7596, +MSn(704.8293), 32.66 min	CID	704.8293	0	0.34638277	4	PIHC+57.021NELTTFSEAEATDQFVHQNK	5743297_49_780_-(pre=-,post=K);5747737_113_847_+(pre=-,post=K)	101	71	1.394015E-20	1.3553746E-13	0.0	0.0
SD3.mgf	index=230207	-1	Sludge250111-Plate1-2EF, Cmpd 7426, +MSn(868.4115), 29.59 min	CID	868.4115	0	1.3353918	2	LVAGGEDDPGTLSDAYR	5724933_1_545_-(pre=R,post=L)	164	151	1.4220539E-20	1.3798927E-13	0.0	0.0
SD3.mgf	index=34009	-1	Sludge250111-Plate1-10EF, Cmpd 10218, +MSn(856.104), 40.47 min	CID	856.104	0	1.4971782	3	LVDPTADEPDLFHAFGPLVSAAQR	5741511_1_695_+(pre=K,post=D)	117	102	1.4415811E-20	1.4016221E-13	0.0	0.0
SD3.mgf	index=255477	-1	Sludge250111-Plate1-3AB, Cmpd 5689, +MSn(889.9486), 27.39 min	CID	889.9486	0	6.7211585	2	QAGQEHQVEQVGAELR	5754185_19_990_-(pre=R,post=S)	138	138	1.454364E-20	1.4105804E-13	0.0	0.0
SD3.mgf	index=156855	-1	Sludge250111-Plate1-1AB, Cmpd 8990, +MSn(1277.1064), 37.04 min	CID	1277.1064	0	-1.9116665	2	ANTQTENVFQYGEPEVTIIEDR	5743963_1_811_-(pre=K,post=L)	155	126	1.4729835E-20	1.4315738E-13	0.0	0.0
SD3.mgf	index=371293	-1	Sludge250111-Plate1-5CD, Cmpd 7944, +MSn(868.4362), 30.86 min	CID	868.4362	0	2.3895829	2	SFTGATDLGPNTSAAIGR	5756879_1_645_+(pre=K,post=L)	106	101	1.4806208E-20	1.4373016E-13	0.0	0.0
SD3.mgf	index=230766	-1	Sludge250111-Plate1-2EF, Cmpd 8041, +MSn(851.0981), 31.78 min	CID	851.0981	0	6.3825355	3	VTNVHVEETEGPSLDDATVVVAGGR	5744941_1_839_-(pre=K,post=G)	138	116	1.4998807E-20	1.4585558E-13	0.0	0.0
SD3.mgf	index=246546	-1	Sludge250111-Plate1-2GH, Cmpd 10082, +MSn(967.9915), 39.70 min	CID	967.9915	0	2.6482499	2	TILDEVYADQVAELAER	5734258_1_445_+(pre=R,post=F)	149	149	1.5058556E-20	1.4612098E-13	0.0	0.0
SD3.mgf	index=461933	-1	Sludge250111-Plate1-7AB, Cmpd 9512, +MSn(1199.1256), 38.59 min	CID	1199.1256	0	7.635016	2	IAVGPEAADVIDITQSATENINR	5757453_2428_3116_+(pre=K,post=V)	200	169	1.5067709E-20	1.4647269E-13	0.0	0.0
SD3.mgf	index=3853	-1	Sludge250111-Plate1-10AB, Cmpd 5273, +MSn(734.8665), 22.96 min	CID	734.8665	0	2.990029	2	TMSATGGTPGPLHNK	5753685_929_1325_-(pre=K,post=I)	92	92	1.5099E-20	1.4636354E-13	0.0	0.0
SD3.mgf	index=200925	-1	Sludge250111-Plate1-2AB, Cmpd 5617, +MSn(734.8646), 23.46 min	CID	734.8646	0	0.4152818	2	TMSATGGTPGPLHNK	5753685_929_1325_-(pre=K,post=I)	96	96	1.5099E-20	1.4636354E-13	0.0	0.0
SD3.mgf	index=600175	-1	Sludge250111-Plate1-9GH, Cmpd 10808, +MSn(989.8708), 43.06 min	CID	989.8708	1	3.7837973	3	RVVDTLALPVVEAPGFEADDVIATLAER	5756615_461_2002_+(pre=R,post=A)	110	87	1.5100596E-20	1.4690693E-13	0.0	0.0
SD3.mgf	index=191183	-1	Sludge250111-Plate1-1GH, Cmpd 9210, +MSn(745.3353), 36.33 min	CID	745.3353	0	5.81419	3	FTLFDGSYHDVDSNENAFR	5720696_1_513_-(pre=K,post=M);5723984_1_538_-(pre=K,post=M)	124	112	1.5578137E-20	1.51277E-13	0.0	0.0
SD3.mgf	index=294400	-1	Sludge250111-Plate1-3GH, Cmpd 6125, +MSn(791.3525), 27.52 min	CID	791.3525	0	-1.2340409	2	TATSEDAQAMC+57.021AAVR	5739498_1_434_+(pre=R,post=S)	110	109	1.5734512E-20	1.5252395E-13	0.0	0.0
SD3.mgf	index=134180	-1	Sludge250111-Plate1-12EF, Cmpd 8983, +MSn(945.9797), 36.98 min	CID	945.9797	0	2.2582254	2	AAPSISEVMTTEVITADR	5753835_491_958_+(pre=K,post=S)	127	126	1.6372612E-20	1.5893592E-13	0.0	0.0
SD3.mgf	index=398904	-1	Sludge250111-Plate1-5GH, Cmpd 10137, +MSn(1004.9637), 42.30 min	CID	1004.9637	0	1.6398125	2	DFPDVVNMVDDATDQLSK	5719142_1_446_+(pre=K,post=I)	133	125	1.6459143E-20	1.597759E-13	0.0	0.0
SD3.mgf	index=232973	-1	Sludge250111-Plate1-2EF, Cmpd 10471, +MSn(842.1111), 40.35 min	CID	842.1111	0	7.3928866	3	TNDIAGDGTTTATVLAQAIVHEGLR	5720736_1_514_+(pre=K,post=N)	149	123	1.6714651E-20	1.6254126E-13	0.0	0.0
SD3.mgf	index=502935	-1	Sludge250111-Plate1-7GH, Cmpd 9484, +MSn(734.7369), 38.10 min	CID	734.7369	0	3.82127	3	LDGQELLATPAHEIANLGIAR	5745531_1_587_-(pre=R,post=T)	137	130	1.7164505E-20	1.6677922E-13	0.0	0.0
SD3.mgf	index=175951	-1	Sludge250111-Plate1-1EF, Cmpd 5591, +MSn(913.9321), 23.95 min	CID	913.9321	0	1.1353128	2	ITGQSAVM+15.995ADGSSVGTSSR	5721696_274_521_+(pre=K,post=I)	122	117	1.8001421E-20	1.7480916E-13	0.0	0.0
SD3.mgf	index=432057	-1	Sludge250111-Plate1-6EF, Cmpd 5811, +MSn(905.9354), 26.37 min	CID	905.9354	0	1.953807	2	ITGQSAVMADGSSVGTSSR	5721696_274_521_+(pre=K,post=I)	128	122	1.8621117E-20	1.8082692E-13	0.0	0.0
SD3.mgf	index=372617	-1	Sludge250111-Plate1-5CD, Cmpd 9402, +MSn(1208.5295), 36.24 min	CID	1208.5295	0	-5.3533587	2	QVDANADNLWDEDEDGNGLLGR	5743963_1_811_-(pre=R,post=D)	107	89	2.0203916E-20	1.9635926E-13	0.0	0.0
SD3.mgf	index=155386	-1	Sludge250111-Plate1-1AB, Cmpd 7366, +MSn(868.9327), 31.19 min	CID	868.9327	1	-3.618304	2	SFTGATDLGPNTSAAIGR	5756879_1_645_+(pre=K,post=L)	131	126	2.1402258E-20	2.0776084E-13	0.0	0.0
SD3.mgf	index=285037	-1	Sludge250111-Plate1-3EF, Cmpd 9126, +MSn(1001.8403), 37.79 min	CID	1001.8403	0	7.4935904	3	RQTEAGYNDVEC+57.021SLPAVVSVTAGVVEPR	5753423_563_1293_+(pre=R,post=Y)	119	94	2.1431681E-20	2.0849922E-13	0.0	0.0
SD3.mgf	index=98337	-1	Sludge250111-Plate1-11GH, Cmpd 9128, +MSn(1023.981), 38.15 min	CID	1023.981	0	2.2054176	2	EADEVESLVGYSYSTLER	5727005_200_562_+(pre=R,post=I)	114	106	2.1441415E-20	2.0814095E-13	0.0	0.0
SD3.mgf	index=347605	-1	Sludge250111-Plate1-4GH, Cmpd 8471, +MSn(944.4671), 36.35 min	CID	944.4671	0	-1.3571002	2	DESDTGSPEVQIALLSAR	5731666_1_291_+(pre=R,post=I)	171	166	2.2683486E-20	2.2019826E-13	0.0	0.0
SD3.mgf	index=435742	-1	Sludge250111-Plate1-6EF, Cmpd 9879, +MSn(846.0999), 40.70 min	CID	846.0999	0	0.9377826	3	LVDPAADEPDLFHAFGPLVSAAQR	5746417_1_787_+(pre=K,post=D)	131	106	2.2702684E-20	2.2073393E-13	0.0	0.0
SD3.mgf	index=8035	-1	Sludge250111-Plate1-10AB, Cmpd 9873, +MSn(1202.1232), 39.24 min	CID	1202.1232	0	3.6556547	2	IVINVIPTGPGGGFSFDDNITGGR	5726657_1_559_-(pre=K,post=I)	133	97	2.3204205E-20	2.2561011E-13	0.0	0.0
SD3.mgf	index=322000	-1	Sludge250111-Plate1-4CD, Cmpd 7346, +MSn(659.3107), 31.15 min	CID	659.3107	0	1.5737637	3	NKYEIDHDTGDVWLDR	5757147_1_408_-(pre=R,post=H)	100	98	2.3350267E-20	2.2647306E-13	0.0	0.0
SD3.mgf	index=156102	-1	Sludge250111-Plate1-1AB, Cmpd 8155, +MSn(784.3964), 34.05 min	CID	784.3964	0	0.38905826	3	ASVTVLNNSQHEVHLLDFDGR	5718892_1_501_-(pre=K,post=D)	121	113	2.360988E-20	2.2940582E-13	0.0	0.0
SD3.mgf	index=336123	-1	Sludge250111-Plate1-4EF, Cmpd 9374, +MSn(945.9801), 37.10 min	CID	945.9801	0	2.7098703	2	AAPSISEVMTTEVITADR	5753835_491_958_+(pre=K,post=S)	102	100	2.3687535E-20	2.29945E-13	0.0	0.0
SD3.mgf	index=190438	-1	Sludge250111-Plate1-1GH, Cmpd 8390, +MSn(1048.5388), 33.40 min	CID	1048.5388	0	4.0746975	2	AGTASLDPNTQEANLEPLVR	5755351_1_1014_+(pre=K,post=T)	142	133	2.3757878E-20	2.3078105E-13	0.0	0.0
SD3.mgf	index=71488	-1	Sludge250111-Plate1-11CD, Cmpd 7081, +MSn(689.0554), 30.71 min	CID	689.0554	0	3.7202902	3	YIPVGTTIHNIELKPGGGAK	5748489_1_837_+(pre=R,post=M)	128	119	2.3928215E-20	2.324357E-13	0.0	0.0
SD3.mgf	index=257038	-1	Sludge250111-Plate1-3AB, Cmpd 7407, +MSn(812.3703), 33.48 min	CID	812.3703	0	12.246696	3	WDESGIEMEAAASDEGHTLTGTK	5755471_1_852_-(pre=R,post=S)	103	82	2.41799E-20	2.3505197E-13	0.0	0.0
SD3.mgf	index=232725	-1	Sludge250111-Plate1-2EF, Cmpd 10196, +MSn(1064.6083), 39.35 min	CID	1064.6083	0	12.15434	2	MPLALAVNYGAGPIAAGVTLTK	5720854_1_515_-(pre=K,post=N)	133	113	2.471718E-20	2.402231E-13	0.0	0.0
SD3.mgf	index=434939	-1	Sludge250111-Plate1-6EF, Cmpd 8987, +MSn(1072.6053), 37.53 min	CID	1072.6053	0	11.608479	2	M+15.995PLALAVNYGAGPIAAGVTLTK	5720854_1_515_-(pre=K,post=N)	98	88	2.4916221E-20	2.4215756E-13	0.0	0.0
SD3.mgf	index=436413	-1	Sludge250111-Plate1-6EF, Cmpd 10989, +MSn(831.4245), 44.73 min	CID	831.4245	0	7.0474424	3	EGIEQFIVEQLHSYQATLSGSR	5753413_1_836_-(pre=R,post=R)	159	135	2.6740248E-20	2.5988505E-13	0.0	0.0
SD3.mgf	index=421794	-1	Sludge250111-Plate1-6CD, Cmpd 7833, +MSn(751.3841), 33.22 min	CID	751.3841	0	3.1679919	3	AETYFPDREIVTNTAAGLQR	5753359_334_1288_+(pre=R,post=T)	126	112	2.6742151E-20	2.597699E-13	0.0	0.0
SD3.mgf	index=33399	-1	Sludge250111-Plate1-10EF, Cmpd 9541, +MSn(1052.512), 38.02 min	CID	1052.512	-1	5.4185114	2	YQPESWAPTATVWALDNR	5725893_80_553_-(pre=R,post=T)	152	145	2.67584E-20	2.597552E-13	0.0	0.0
SD3.mgf	index=295829	-1	Sludge250111-Plate1-3GH, Cmpd 7697, +MSn(905.9523), 33.25 min	CID	905.9523	0	1.8863991	2	VAYVTGGMGGIGTAIC+57.021QR	5728485_1_346_-(pre=K,post=L)	142	130	2.6992747E-20	2.620301E-13	0.0	0.0
SD3.mgf	index=167545	-1	Sludge250111-Plate1-1CD, Cmpd 9607, +MSn(1277.1062), 38.02 min	CID	1277.1062	0	-2.102833	2	ANTQTENVFQYGEPEVTIIEDR	5743963_1_811_-(pre=K,post=L)	145	126	2.7017404E-20	2.625787E-13	0.0	0.0
SD3.mgf	index=121816	-1	Sludge250111-Plate1-12CD, Cmpd 7555, +MSn(867.9592), 32.70 min	CID	867.9592	0	10.899766	2	FTPSGQAVANFGVAVNR	5727415_154_566_+(pre=R,post=K);5741819_416_761_+(pre=R,post=R)	134	130	2.7053081E-20	2.6251007E-13	0.0	0.0
SD3.mgf	index=297869	-1	Sludge250111-Plate1-3GH, Cmpd 9952, +MSn(1024.8947), 41.33 min	CID	1024.8947	0	3.930488	3	ALASGPSLLLLDEPASGLTHSEVAELGGVIR	5745531_1_587_-(pre=R,post=S)	125	86	2.723126E-20	2.6500343E-13	0.0	0.0
SD3.mgf	index=423727	-1	Sludge250111-Plate1-6CD, Cmpd 9965, +MSn(1000.1375), 40.79 min	CID	1000.1375	1	-6.8772335	3	FLDVVYPDPEGSFYDGEDLHVLSLDR	5741267_1_750_+(pre=R,post=F)	129	103	2.7242948E-20	2.649646E-13	0.0	0.0
SD3.mgf	index=370016	-1	Sludge250111-Plate1-5CD, Cmpd 6539, +MSn(868.4073), 25.64 min	CID	868.4073	0	-1.194827	2	EGGTLTTNASGEVTADGR	5743963_1_811_-(pre=R,post=D)	128	125	2.729849E-20	2.6499807E-13	0.0	0.0
SD3.mgf	index=297899	-1	Sludge250111-Plate1-3GH, Cmpd 9985, +MSn(885.5082), 41.45 min	CID	885.5082	0	8.409128	2	IVLNGGLEALTMQALAR	5746797_1_738_+(pre=R,post=E)	127	126	2.790895E-20	2.7081505E-13	0.0	0.0
SD3.mgf	index=21382	-1	Sludge250111-Plate1-10CD, Cmpd 10452, +MSn(1078.5775), 42.26 min	CID	1078.5775	0	14.260522	2	IAGLPNC+57.021PVNALLEFESGVR	5719134_77_503_+(pre=R,post=G)	168	153	2.8301358E-20	2.7491586E-13	0.0	0.0
SD3.mgf	index=233515	-1	Sludge250111-Plate1-2EF, Cmpd 11074, +MSn(1078.5706), 42.56 min	CID	1078.5706	0	7.809334	2	IAGLPNC+57.021PVNALLEFESGVR	5719134_77_503_+(pre=R,post=G)	128	117	2.839854E-20	2.7585985E-13	0.0	0.0
SD3.mgf	index=167391	-1	Sludge250111-Plate1-1CD, Cmpd 9435, +MSn(924.4546), 37.41 min	CID	924.4546	0	-6.2061124	2	TPEGVSLFAVDGDASGLGR	5755471_1_852_-(pre=R,post=T)	145	141	2.9281625E-20	2.8434956E-13	0.0	0.0
SD3.mgf	index=203656	-1	Sludge250111-Plate1-2AB, Cmpd 8621, +MSn(787.9177), 34.49 min	CID	787.9177	0	4.3379955	2	VPATGWVSPVVDGYK	5742273_1_749_+(pre=R,post=A)	105	105	2.9638667E-20	2.8730512E-13	0.0	0.0
SD3.mgf	index=230993	-1	Sludge250111-Plate1-2EF, Cmpd 8291, +MSn(904.4504), 32.66 min	CID	904.4504	0	4.049005	2	GSFDPANAATAYSPPTIK	5720398_1_511_-(pre=K,post=V)	111	107	3.0582515E-20	2.968775E-13	0.0	0.0
SD3.mgf	index=85965	-1	Sludge250111-Plate1-11EF, Cmpd 9311, +MSn(963.7738), 39.27 min	CID	963.7738	0	3.736445	3	ADTTSDEDPIAPTWVSTFAGAEWHER	5755189_395_988_+(pre=R,post=E)	90	70	3.0846056E-20	3.0000842E-13	0.0	0.0
SD3.mgf	index=501188	-1	Sludge250111-Plate1-7GH, Cmpd 7561, +MSn(982.1321), 31.26 min	CID	982.1321	0	-2.610107	3	PIHC+57.021NELTTFSEAEATDQFVHQNKK	5743297_49_780_-(pre=-,post=L);5747737_113_847_+(pre=-,post=L)	109	79	3.1475576E-20	3.0608355E-13	0.0	0.0
SD3.mgf	index=489603	-1	Sludge250111-Plate1-7EF, Cmpd 8967, +MSn(907.5044), 34.20 min	CID	907.5044	0	5.9858236	2	AILVSDPALAGSDALTTAK	5753423_563_1293_+(pre=K,post=V)	117	104	3.251626E-20	3.1576063E-13	0.0	0.0
SD3.mgf	index=219276	-1	Sludge250111-Plate1-2CD, Cmpd 10933, +MSn(1028.5879), 41.52 min	CID	1028.5879	0	14.004149	2	VNQIGTLTQTLEAVQLATR	5756801_1_309_+(pre=K,post=N)	152	145	3.314251E-20	3.2184203E-13	0.0	0.0
SD3.mgf	index=397436	-1	Sludge250111-Plate1-5GH, Cmpd 8494, +MSn(635.308), 36.34 min	CID	635.308	0	-4.803565	3	IEPEAIEYGENFISHR	5736042_1_662_+(pre=R,post=E)	106	104	3.4142743E-20	3.3114874E-13	0.0	0.0
SD3.mgf	index=502749	-1	Sludge250111-Plate1-7GH, Cmpd 9279, +MSn(1032.5525), 37.35 min	CID	1032.5525	0	10.403635	2	FAATLNGASLFNNLPEGTVK	5729388_188_585_-(pre=K,post=D)	112	100	3.424535E-20	3.3265505E-13	0.0	0.0
SD3.mgf	index=147088	-1	Sludge250111-Plate1-12GH, Cmpd 10038, +MSn(967.8013), 40.48 min	CID	967.8013	0	1.1351856	3	TDFTVHGDDLLITGVANDIVNAGTGDDR	5718892_1_501_-(pre=R,post=V)	105	81	3.4687302E-20	3.3745722E-13	0.0	0.0
SD3.mgf	index=19385	-1	Sludge250111-Plate1-10CD, Cmpd 8233, +MSn(658.3359), 34.32 min	CID	658.3359	0	2.7813458	3	SEPFSSTHGPAFGVGLNIR	5735050_315_649_+(pre=R,post=K)	96	91	3.469988E-20	3.3696545E-13	0.0	0.0
SD3.mgf	index=461843	-1	Sludge250111-Plate1-7AB, Cmpd 9413, +MSn(749.0649), 38.23 min	CID	749.0649	0	8.474179	3	FILDYAVTSVIPGSANADHVR	5749961_1_1028_+(pre=R,post=E)	83	74	3.5899403E-20	3.488172E-13	0.0	0.0
SD3.mgf	index=309563	-1	Sludge250111-Plate1-4AB, Cmpd 8517, +MSn(664.368), 33.73 min	CID	664.368	0	7.625227	3	VPM+15.995AGSTIVHPIIGELGAGR	5738908_1_429_+(pre=K,post=V)	124	115	3.60818E-20	3.504941E-13	0.0	0.0
SD3.mgf	index=131929	-1	Sludge250111-Plate1-12EF, Cmpd 6506, +MSn(776.3656), 27.95 min	CID	776.3656	0	1.179249	2	STPYAAQMAAEQAGR	5728756_285_579_-(pre=K,post=K)	128	127	3.6346313E-20	3.5232632E-13	0.0	0.0
SD3.mgf	index=433680	-1	Sludge250111-Plate1-6EF, Cmpd 7601, +MSn(835.9517), 32.78 min	CID	835.9517	0	0.14602557	2	TLAINVEGELPAGSTAK	5732938_1_622_+(pre=K,post=D)	95	95	3.6864312E-20	3.5771356E-13	0.0	0.0
SD3.mgf	index=503520	-1	Sludge250111-Plate1-7GH, Cmpd 10133, +MSn(1024.8988), 40.45 min	CID	1024.8988	0	7.9800816	3	ALASGPSLLLLDEPASGLTHSEVAELGGVIR	5745531_1_587_-(pre=R,post=S)	147	106	3.7356918E-20	3.6354212E-13	0.0	0.0
SD3.mgf	index=424131	-1	Sludge250111-Plate1-6CD, Cmpd 10465, +MSn(1078.5699), 42.61 min	CID	1078.57	0	7.2434397	2	IAGLPNC+57.021PVNALLEFESGVR	5719134_77_503_+(pre=R,post=G)	127	116	3.735703E-20	3.6288155E-13	0.0	0.0
SD3.mgf	index=502161	-1	Sludge250111-Plate1-7GH, Cmpd 8632, +MSn(921.0632), 35.05 min	CID	921.0632	0	-8.01812	3	SDSDFIFYNNLTSADGSVEHTGDNR	5741265_1_450_+(pre=R,post=T)	113	90	3.744716E-20	3.6415407E-13	0.0	0.0
SD3.mgf	index=270834	-1	Sludge250111-Plate1-3CD, Cmpd 8119, +MSn(981.0128), 33.91 min	CID	981.0128	0	12.692322	2	IGLINSGGASSGSTDLADAVR	5729828_227_589_-(pre=R,post=T)	147	128	3.786366E-20	3.6790295E-13	0.0	0.0
SD3.mgf	index=178222	-1	Sludge250111-Plate1-1EF, Cmpd 8091, +MSn(867.9561), 33.12 min	CID	867.9561	0	7.313391	2	FTPSGQAVANFGVAVNR	5727415_154_566_+(pre=R,post=K);5741819_416_761_+(pre=R,post=R)	114	112	3.9988703E-20	3.8803113E-13	0.0	0.0
SD3.mgf	index=21408	-1	Sludge250111-Plate1-10CD, Cmpd 10484, +MSn(1078.571), 42.38 min	CID	1078.571	0	8.262049	2	IAGLPNC+57.021PVNALLEFESGVR	5719134_77_503_+(pre=R,post=G)	148	129	4.0055898E-20	3.89098E-13	0.0	0.0
SD3.mgf	index=7113	-1	Sludge250111-Plate1-10AB, Cmpd 8859, +MSn(1006.0208), 35.62 min	CID	1006.0208	0	10.556669	2	GGTGAIVEYFGPGAASISATGK	5755165_998_1558_-(pre=K,post=G)	118	104	4.037837E-20	3.924322E-13	0.0	0.0
SD3.mgf	index=33619	-1	Sludge250111-Plate1-10EF, Cmpd 9784, +MSn(1071.5182), 38.89 min	CID	1071.5182	0	-2.7341387	2	VEPPTDGLSLDDAALADWTR	5734754_1_504_-(pre=K,post=C)	90	74	4.1609188E-20	4.0418645E-13	0.0	0.0
SD3.mgf	index=309579	-1	Sludge250111-Plate1-4AB, Cmpd 8535, +MSn(664.3643), 33.79 min	CID	664.3643	0	2.1130147	3	VPM+15.995AGSTIVHPIIGELGAGR	5738908_1_429_+(pre=K,post=V)	127	115	4.2358872E-20	4.114688E-13	0.0	0.0
SD3.mgf	index=191175	-1	Sludge250111-Plate1-1GH, Cmpd 9201, +MSn(745.3298), 36.30 min	CID	745.3298	0	-1.6378	3	FTLFDGSYHDVDSNENAFR	5720696_1_513_-(pre=K,post=M);5723984_1_538_-(pre=K,post=M)	117	102	4.2751893E-20	4.1515733E-13	0.0	0.0
SD3.mgf	index=231954	-1	Sludge250111-Plate1-2EF, Cmpd 9348, +MSn(889.9481), 36.33 min	CID	889.9481	0	4.663654	2	TGEYENLVDAGIIDAAK	5726103_1_440_+(pre=R,post=V)	114	114	4.2754042E-20	4.1486465E-13	0.0	0.0
SD3.mgf	index=501226	-1	Sludge250111-Plate1-7GH, Cmpd 7603, +MSn(736.8547), 31.41 min	CID	736.8547	0	2.567799	4	PIHC+57.021NELTTFSEAEATDQFVHQNKK	5743297_49_780_-(pre=-,post=L);5747737_113_847_+(pre=-,post=L)	113	78	4.3036188E-20	4.1850448E-13	0.0	0.0
SD3.mgf	index=537328	-1	Sludge250111-Plate1-8EF, Cmpd 6557, +MSn(776.3658), 27.74 min	CID	776.3658	0	1.4150989	2	STPYAAQMAAEQAGR	5728756_285_579_-(pre=K,post=K)	130	128	4.3710744E-20	4.2371412E-13	0.0	0.0
SD3.mgf	index=6977	-1	Sludge250111-Plate1-10AB, Cmpd 8709, +MSn(1083.1888), 35.09 min	CID	1083.1888	0	0.4507815	3	TAEILELPNSGGNHSSPFGTENSEYIVAGTR	5728814_1_580_-(pre=R,post=F)	148	106	4.4314017E-20	4.3124575E-13	0.0	0.0
SD3.mgf	index=433653	-1	Sludge250111-Plate1-6EF, Cmpd 7571, +MSn(756.7169), 32.68 min	CID	756.7169	0	4.7588353	3	SSSLPVSFGDQPAADVSPTLHR	5745005_1_786_+(pre=R,post=W)	93	78	4.452657E-20	4.3274805E-13	0.0	0.0
SD3.mgf	index=60066	-1	Sludge250111-Plate1-11AB, Cmpd 9192, +MSn(991.5287), 37.58 min	CID	991.5287	0	-4.6782813	2	LLVPTPPLEGDAAGLAEYR	5725237_1_548_+(pre=K,post=K)	156	135	4.4619883E-20	4.3329712E-13	0.0	0.0
SD3.mgf	index=98175	-1	Sludge250111-Plate1-11GH, Cmpd 8950, +MSn(1188.0603), 37.50 min	CID	1188.0603	0	4.0071716	2	AGAPDLTEEPPFDDEFIEVQR	5757633_3279_3824_-(pre=R,post=Q)	148	118	4.586191E-20	4.4561807E-13	0.0	0.0
SD3.mgf	index=257834	-1	Sludge250111-Plate1-3AB, Cmpd 8285, +MSn(1131.5143), 36.52 min	CID	1131.5143	0	-1.4024674	2	YDAFAGGNIGNFTQMTGQVDR	5741933_1_763_-(pre=K,post=A)	173	141	4.6713846E-20	4.538959E-13	0.0	0.0
SD3.mgf	index=473246	-1	Sludge250111-Plate1-7CD, Cmpd 6615, +MSn(669.3649), 29.51 min	CID	669.3649	0	12.401134	3	GVVEKPAPEDAPSDLAVVGR	5744527_1_724_+(pre=R,post=Y)	92	85	4.7619285E-20	4.6256776E-13	0.0	0.0
SD3.mgf	index=372179	-1	Sludge250111-Plate1-5CD, Cmpd 8920, +MSn(588.5482), 34.45 min	CID	588.5482	0	-1.1407492	4	ASVTVLNNSQHEVHLLDFDGR	5718892_1_501_-(pre=K,post=D)	143	120	4.8099166E-20	4.673564E-13	0.0	0.0
SD3.mgf	index=297198	-1	Sludge250111-Plate1-3GH, Cmpd 9208, +MSn(610.6686), 38.62 min	CID	610.6686	0	2.3987598	3	TVSENVAFALEAIGRPR	5737678_105_686_+(pre=K,post=H);5739898_1_426_+(pre=K,post=H)	156	145	4.83218E-20	4.6889153E-13	0.0	0.0
SD3.mgf	index=294392	-1	Sludge250111-Plate1-3GH, Cmpd 6116, +MSn(791.3467), 27.49 min	CID	791.3467	0	-8.561158	2	TATSEDAQAMC+57.021AAVR	5739498_1_434_+(pre=R,post=S)	116	115	4.8343236E-20	4.686196E-13	0.0	0.0
SD3.mgf	index=271320	-1	Sludge250111-Plate1-3CD, Cmpd 8657, +MSn(846.4193), 35.83 min	CID	846.4193	-1	6.8950024	3	LGVHESEAEVEVLEHPSVSMFGR	5757277_1479_2036_+(pre=K,post=V)	97	82	4.8829163E-20	4.7466664E-13	0.0	0.0
SD3.mgf	index=167567	-1	Sludge250111-Plate1-1CD, Cmpd 9631, +MSn(1277.0975), 38.11 min	CID	1277.0975	0	-8.889249	2	ANTQTENVFQYGEPEVTIIEDR	5743963_1_811_-(pre=K,post=L)	159	124	4.9096417E-20	4.7716177E-13	0.0	0.0
SD3.mgf	index=20913	-1	Sludge250111-Plate1-10CD, Cmpd 9914, +MSn(1004.4982), 40.29 min	CID	1004.4982	0	-3.5849354	2	YGSPSFPVYGYNLQIFR	5740758_1_698_+(pre=K,post=E)	103	93	4.9154148E-20	4.769682E-13	0.0	0.0
SD3.mgf	index=109788	-1	Sludge250111-Plate1-12AB, Cmpd 8105, +MSn(664.3692), 33.91 min	CID	664.3692	0	9.462631	3	VPM+15.995AGSTIVHPIIGELGAGR	5738908_1_429_+(pre=K,post=V)	101	97	4.922616E-20	4.781768E-13	0.0	0.0
SD3.mgf	index=372866	-1	Sludge250111-Plate1-5CD, Cmpd 9676, +MSn(1277.1127), 37.24 min	CID	1277.1127	0	2.963083	2	ANTQTENVFQYGEPEVTIIEDR	5743963_1_811_-(pre=K,post=L)	192	156	4.9231338E-20	4.7847306E-13	0.0	0.0
SD3.mgf	index=526585	-1	Sludge250111-Plate1-8CD, Cmpd 7620, +MSn(867.9551), 32.40 min	CID	867.9551	0	6.1179333	2	FTPSGQAVANFGVAVNR	5727415_154_566_+(pre=R,post=K);5741819_416_761_+(pre=R,post=R)	125	121	5.0706524E-20	4.920317E-13	0.0	0.0
SD3.mgf	index=132580	-1	Sludge250111-Plate1-12EF, Cmpd 7222, +MSn(871.4615), 30.56 min	CID	871.4615	0	4.482433	2	INAITVPADSGDTLAQR	5750839_1_396_+(pre=K,post=F)	115	112	5.135518E-20	4.9832594E-13	0.0	0.0
SD3.mgf	index=70634	-1	Sludge250111-Plate1-11CD, Cmpd 6141, +MSn(927.4357), 27.31 min	CID	927.4357	0	7.568283	3	SADLENSTSTDGAANHVADADIQPAPGR	5742621_545_778_+(pre=-,post=D)	136	106	5.2019282E-20	5.060723E-13	0.0	0.0
SD3.mgf	index=189535	-1	Sludge250111-Plate1-1GH, Cmpd 7397, +MSn(849.3832), 29.82 min	CID	849.3832	0	-8.4791975	2	FC+57.021GTGC+57.021GVLVGTQEGR	5730936_1_601_+(pre=R,post=V)	99	96	5.2131875E-20	5.0562446E-13	0.0	0.0
SD3.mgf	index=18099	-1	Sludge250111-Plate1-10CD, Cmpd 6818, +MSn(868.4106), 29.38 min	CID	868.4106	0	0.28113508	2	LVAGGEDDPGTLSDAYR	5724933_1_545_-(pre=R,post=L)	140	136	5.2603633E-20	5.104403E-13	0.0	0.0
SD3.mgf	index=259157	-1	Sludge250111-Plate1-3AB, Cmpd 9746, +MSn(1088.0596), 41.85 min	CID	1088.0596	0	1.6828654	2	AAGLGDADIQSWFISASAPLGK	5741933_1_763_-(pre=R,post=F)	121	102	5.3182983E-20	5.168786E-13	0.0	0.0
SD3.mgf	index=82977	-1	Sludge250111-Plate1-11EF, Cmpd 6024, +MSn(791.3511), 27.38 min	CID	791.3511	0	-3.0079746	2	TATSEDAQAMC+57.021AAVR	5739498_1_434_+(pre=R,post=S)	111	109	5.33609E-20	5.172588E-13	0.0	0.0
SD3.mgf	index=539693	-1	Sludge250111-Plate1-8EF, Cmpd 9159, +MSn(1167.0614), 37.11 min	CID	1167.0614	0	6.485013	2	GDLGTLFTENLIHGSDSGDSAAR	5756449_6_413_-(pre=R,post=E)	150	131	5.420814E-20	5.269555E-13	0.0	0.0
SD3.mgf	index=501178	-1	Sludge250111-Plate1-7GH, Cmpd 7550, +MSn(589.6849), 31.22 min	CID	589.6849	0	2.0700984	5	PIHC+57.021NELTTFSEAEATDQFVHQNKK	5743297_49_780_-(pre=-,post=L);5747737_113_847_+(pre=-,post=L)	117	84	5.529005E-20	5.3766686E-13	0.0	0.0
SD3.mgf	index=99074	-1	Sludge250111-Plate1-11GH, Cmpd 9939, +MSn(885.5025), 41.13 min	CID	885.5025	0	1.9988911	2	IVLNGGLEALTMQALAR	5746797_1_738_+(pre=R,post=E)	149	149	5.5634346E-20	5.3984893E-13	0.0	0.0
SD3.mgf	index=258198	-1	Sludge250111-Plate1-3AB, Cmpd 8685, +MSn(991.5425), 37.95 min	CID	991.5425	0	9.23345	2	LLVPTPPLEGDAAGLAEYR	5725237_1_548_+(pre=K,post=K)	165	149	5.63351E-20	5.4706185E-13	0.0	0.0
SD3.mgf	index=409526	-1	Sludge250111-Plate1-6AB, Cmpd 8370, +MSn(1083.525), 35.47 min	CID	1083.525	1	2.0479465	3	TAEILELPNSGGNHSSPFGTENSEYIVAGTR	5728814_1_580_-(pre=R,post=F)	114	82	5.6893075E-20	5.5366E-13	0.0	0.0
SD3.mgf	index=232421	-1	Sludge250111-Plate1-2EF, Cmpd 9861, +MSn(914.1567), 38.14 min	CID	914.1567	0	0.0	3	LVEHTLIQPTFVTDYPVEVSPLSR	5756989_1_502_+(pre=K,post=A)	90	76	5.857331E-20	5.694973E-13	0.0	0.0
SD3.mgf	index=34329	-1	Sludge250111-Plate1-10EF, Cmpd 10603, +MSn(946.4955), 41.88 min	CID	946.4955	-1	-9.949375	3	LGVLDTILQPEVYPDLYGNIDHVVR	5738820_90_706_-(pre=K,post=I)	81	65	5.92466E-20	5.7614227E-13	0.0	0.0
SD3.mgf	index=217398	-1	Sludge250111-Plate1-2CD, Cmpd 8850, +MSn(656.3445), 34.34 min	CID	656.3445	0	5.0216236	3	KEIELAEHEMPGLMAIR	5735328_340_652_+(pre=R,post=A)	77	71	5.9713645E-20	5.794325E-13	0.0	0.0
SD3.mgf	index=409806	-1	Sludge250111-Plate1-6AB, Cmpd 8678, +MSn(1117.5284), 36.55 min	CID	1117.5284	0	1.6384887	2	LGSDPISTDDPAFETAEAELR	5741271_1_740_+(pre=K,post=S)	161	133	6.002413E-20	5.832255E-13	0.0	0.0
SD3.mgf	index=422603	-1	Sludge250111-Plate1-6CD, Cmpd 8723, +MSn(889.9472), 36.32 min	CID	889.9472	0	3.6349068	2	TGEYENLVDAGIIDAAK	5726103_1_440_+(pre=R,post=V)	95	95	6.124439E-20	5.9428607E-13	0.0	0.0
SD3.mgf	index=96668	-1	Sludge250111-Plate1-11GH, Cmpd 7291, +MSn(982.4728), 31.57 min	CID	982.4728	1	3.7501535	3	PIHC+57.021NELTTFSEAEATDQFVHQNKK	5743297_49_780_-(pre=-,post=L);5747737_113_847_+(pre=-,post=L)	93	71	6.131139E-20	5.962212E-13	0.0	0.0
SD3.mgf	index=537748	-1	Sludge250111-Plate1-8EF, Cmpd 7019, +MSn(612.3138), 29.40 min	CID	612.3138	0	-1.3955116	3	IATPEAVDAIHEASASPR	5718812_1_302_+(pre=R,post=G)	106	100	6.1429295E-20	5.963203E-13	0.0	0.0
SD3.mgf	index=20042	-1	Sludge250111-Plate1-10CD, Cmpd 8956, +MSn(1012.4794), 36.84 min	CID	1012.4794	0	2.953869	2	FDTLLDEAAAETDAAASNAK	5742273_1_749_+(pre=K,post=Y)	108	98	6.185632E-20	6.008646E-13	0.0	0.0
SD3.mgf	index=131914	-1	Sludge250111-Plate1-12EF, Cmpd 6489, +MSn(776.36), 27.89 min	CID	776.36	0	-6.0534787	2	STPYAAQMAAEQAGR	5728756_285_579_-(pre=K,post=K)	114	109	6.2849067E-20	6.092332E-13	0.0	0.0
SD3.mgf	index=514816	-1	Sludge250111-Plate1-8AB, Cmpd 8056, +MSn(664.3649), 33.29 min	CID	664.3649	0	3.0317168	3	VPM+15.995AGSTIVHPIIGELGAGR	5738908_1_429_+(pre=K,post=V)	115	107	6.415275E-20	6.2317176E-13	0.0	0.0
SD3.mgf	index=475783	-1	Sludge250111-Plate1-7CD, Cmpd 9412, +MSn(1027.0353), 39.62 min	CID	1027.0353	0	1.5451431	2	DAEAPIFSVADLGIVGDVHK	5756697_1_127_+(pre=K,post=V)	138	128	6.4179664E-20	6.234332E-13	0.0	0.0
SD3.mgf	index=97487	-1	Sludge250111-Plate1-11GH, Cmpd 8193, +MSn(948.4823), 34.77 min	CID	948.4823	0	5.5985107	2	VGSGMAGM+15.995QAGGLYNVVLR	5743297_49_780_-(pre=R,post=G);5747737_113_847_+(pre=R,post=G)	118	104	6.6749113E-20	6.481908E-13	0.0	0.0
SD3.mgf	index=371300	-1	Sludge250111-Plate1-5CD, Cmpd 7952, +MSn(868.4406), 30.89 min	CID	868.4406	0	7.449876	2	SFTGATDLGPNTSAAIGR	5756879_1_645_+(pre=K,post=L)	146	138	6.677396E-20	6.482033E-13	0.0	0.0
SD3.mgf	index=46521	-1	Sludge250111-Plate1-10GH, Cmpd 9213, +MSn(1247.651), 37.78 min	CID	1247.651	0	7.631587	3	LSGLQPVFRPGGTVTAGNAC+57.021PLNDGAAGVVVMSDTLAK	5749097_1_979_-(pre=K,post=E)	134	78	6.9780485E-20	6.7940624E-13	0.0	0.0
SD3.mgf	index=46000	-1	Sludge250111-Plate1-10GH, Cmpd 8629, +MSn(731.349), 35.72 min	CID	731.349	0	4.3397093	3	FIYGMADGPHNPLFADAEAR	5749097_1_979_-(pre=R,post=T)	136	120	7.170662E-20	6.9654916E-13	0.0	0.0
SD3.mgf	index=539450	-1	Sludge250111-Plate1-8EF, Cmpd 8891, +MSn(779.7063), 36.14 min	CID	779.7063	0	2.1918356	3	AGAVDGQDGFEGFELLKPTDDR	5750839_1_396_+(pre=R,post=T)	126	104	7.280977E-20	7.0762883E-13	0.0	0.0
SD3.mgf	index=30715	-1	Sludge250111-Plate1-10EF, Cmpd 6589, +MSn(546.2708), 27.95 min	CID	546.2708	0	-0.33519164	4	TVTHEDVTAEELGGAVTHTSK	5734746_1_645_+(pre=K,post=S)	73	61	7.297609E-20	7.090735E-13	0.0	0.0
SD3.mgf	index=337172	-1	Sludge250111-Plate1-4EF, Cmpd 10530, +MSn(721.4047), 41.36 min	CID	721.4047	0	1.3536975	3	VLADLAVHEPAAFAALVEVAR	5749891_760_1025_-(pre=K,post=N)	127	115	7.3216845E-20	7.1141275E-13	0.0	0.0
SD3.mgf	index=164652	-1	Sludge250111-Plate1-1CD, Cmpd 6413, +MSn(868.4064), 27.09 min	CID	868.4064	0	-2.249086	2	EGGTLTTNASGEVTADGR	5743963_1_811_-(pre=R,post=D)	114	109	7.352725E-20	7.137604E-13	0.0	0.0
SD3.mgf	index=501157	-1	Sludge250111-Plate1-7GH, Cmpd 7527, +MSn(630.3298), 31.14 min	CID	630.3298	0	-0.87147385	3	VALEEVLAHHTGQDLEK	5737102_1_391_+(pre=K,post=I)	114	108	7.872033E-20	7.6386423E-13	0.0	0.0
SD3.mgf	index=539199	-1	Sludge250111-Plate1-8EF, Cmpd 8615, +MSn(856.1224), 35.14 min	CID	856.1224	0	2.1387813	3	TAVAGNSGPVATVKPDDTVADAVAALR	5756069_1157_1630_-(pre=K,post=E)	147	111	7.906499E-20	7.690925E-13	0.0	0.0
SD3.mgf	index=97286	-1	Sludge250111-Plate1-11GH, Cmpd 7971, +MSn(867.9457), 33.98 min	CID	867.9457	0	1.7580382	2	FEWGDLSKPTTLQGR	5734212_1_557_-(pre=R,post=V)	123	122	8.0683236E-20	7.821104E-13	0.0	0.0
SD3.mgf	index=192017	-1	Sludge250111-Plate1-1GH, Cmpd 10134, +MSn(1202.1254), 39.66 min	CID	1202.1254	0	5.4834824	2	IVINVIPTGPGGGFSFDDNITGGR	5726657_1_559_-(pre=K,post=I)	159	114	8.1065626E-20	7.881858E-13	0.0	0.0
SD3.mgf	index=435744	-1	Sludge250111-Plate1-6EF, Cmpd 9881, +MSn(856.1043), 40.71 min	CID	856.1043	0	1.8536491	3	LVDPTADEPDLFHAFGPLVSAAQR	5741511_1_695_+(pre=K,post=D)	131	107	8.125106E-20	7.899888E-13	0.0	0.0
SD3.mgf	index=487896	-1	Sludge250111-Plate1-7EF, Cmpd 7089, +MSn(791.35), 27.33 min	CID	791.35	0	-4.3962708	2	TATSEDAQAMC+57.021AAVR	5739498_1_434_+(pre=R,post=S)	115	112	8.1763605E-20	7.92583E-13	0.0	0.0
SD3.mgf	index=41586	-1	Sludge250111-Plate1-10GH, Cmpd 3762, +MSn(580.7684), 18.48 min	CID	580.7684	0	-1.8916849	4	EQLHGDPAATAGSHQGHGHAEGR	5728920_1_398_-(pre=R,post=Q)	133	103	8.2128495E-20	7.983683E-13	0.0	0.0
SD3.mgf	index=71688	-1	Sludge250111-Plate1-11CD, Cmpd 7301, +MSn(851.0995), 31.50 min	CID	851.0995	0	8.031955	3	VTNVHVEETEGPSLDDATVVVAGGR	5744941_1_839_-(pre=K,post=G)	141	114	8.3024396E-20	8.0736893E-13	0.0	0.0
SD3.mgf	index=501734	-1	Sludge250111-Plate1-7GH, Cmpd 8161, +MSn(945.4818), 33.38 min	CID	945.4818	0	5.939054	2	ITDEGTAAELLASESVQR	5745067_1_691_-(pre=K,post=A)	216	187	8.4053506E-20	8.159432E-13	0.0	0.0
SD3.mgf	index=96681	-1	Sludge250111-Plate1-11GH, Cmpd 7305, +MSn(982.14), 31.62 min	CID	982.14	0	5.468796	3	PIHC+57.021NELTTFSEAEATDQFVHQNKK	5743297_49_780_-(pre=-,post=L);5747737_113_847_+(pre=-,post=L)	99	74	8.791672E-20	8.549442E-13	0.0	0.0
SD3.mgf	index=447316	-1	Sludge250111-Plate1-6GH, Cmpd 8837, +MSn(1076.0227), 36.19 min	CID	1076.0227	0	-0.22689165	2	IALGAFC+57.021VSEPDAGSDVSSLR	5753339_538_1285_+(pre=K,post=T)	164	149	9.0358955E-20	8.779744E-13	0.0	0.0
SD3.mgf	index=551565	-1	Sludge250111-Plate1-8GH, Cmpd 8826, +MSn(944.4713), 35.94 min	CID	944.4713	0	3.1019435	2	DESDTGSPEVQIALLSAR	5731666_1_291_+(pre=R,post=I)	114	109	9.377424E-20	9.103066E-13	0.0	0.0
SD3.mgf	index=575440	-1	Sludge250111-Plate1-9CD, Cmpd 9439, +MSn(1025.0182), 38.96 min	CID	1025.0182	0	0.11909089	2	FTVTLNGFTGSTASTLEFR	5721546_1_520_+(pre=K,post=N)	170	150	9.401374E-20	9.129536E-13	0.0	0.0
SD3.mgf	index=230009	-1	Sludge250111-Plate1-2EF, Cmpd 7208, +MSn(721.3582), 28.82 min	CID	721.3582	0	-2.6229477	3	MVTVGYGETRPIGDNATPAGR	5739712_120_721_-(pre=R,post=Q)	172	145	9.449597E-20	9.181718E-13	0.0	0.0
SD3.mgf	index=502025	-1	Sludge250111-Plate1-7GH, Cmpd 8483, +MSn(659.0339), 34.52 min	CID	659.0339	0	3.8897645	3	VPMAGSTIVHPIIGELGAGR	5738908_1_429_+(pre=K,post=V)	123	107	9.6255906E-20	9.350178E-13	0.0	0.0
SD3.mgf	index=311275	-1	Sludge250111-Plate1-4AB, Cmpd 10406, +MSn(862.7778), 40.63 min	CID	862.7778	0	5.4472113	3	LVNGLDDISLTLSHTDAIDAFEAR	5755641_210_812_-(pre=R,post=R)	123	105	9.799853E-20	9.528213E-13	0.0	0.0
SD3.mgf	index=44588	-1	Sludge250111-Plate1-10GH, Cmpd 7072, +MSn(1076.5426), 30.34 min	CID	1076.5426	0	6.80351	3	DKETGEVTIEDAPVTQDEGIRPGTTAEGLAK	5741063_1_746_-(pre=R,post=L)	163	107	9.833839E-20	9.569887E-13	0.0	0.0
SD3.mgf	index=501700	-1	Sludge250111-Plate1-7GH, Cmpd 8124, +MSn(956.4747), 33.25 min	CID	956.4747	0	0.25525054	2	VGSGM+15.995AGM+15.995QAGGLYNVVLR	5743297_49_780_-(pre=R,post=G);5747737_113_847_+(pre=R,post=G)	130	119	1.0592644E-19	1.028636E-12	0.0	0.0
SD3.mgf	index=435350	-1	Sludge250111-Plate1-6EF, Cmpd 9442, +MSn(893.4466), 39.12 min	CID	893.4466	-1	-12.871025	2	ETLNADLPLFVDHFR	5748745_1_972_-(pre=R,post=Y)	115	115	1.06876614E-19	1.0360183E-12	0.0	0.0
SD3.mgf	index=596989	-1	Sludge250111-Plate1-9GH, Cmpd 7092, +MSn(820.0273), 29.63 min	CID	820.0273	0	-0.5954448	3	WGLC+57.021DQPADHDQTSSEAGSIGAR	5757393_1_1011_+(pre=R,post=Q)	133	103	1.0739524E-19	1.0439854E-12	0.0	0.0
SD3.mgf	index=472695	-1	Sludge250111-Plate1-7CD, Cmpd 5980, +MSn(927.4286), 27.24 min	CID	927.4286	0	-0.13162231	3	SADLENSTSTDGAANHVADADIQPAPGR	5742621_545_778_+(pre=-,post=D)	136	105	1.077015E-19	1.0477797E-12	0.0	0.0
SD3.mgf	index=47424	-1	Sludge250111-Plate1-10GH, Cmpd 10216, +MSn(962.9608), 41.43 min	CID	962.9608	0	0.0	2	DYVNPGSEILSAEMMLR	5754883_1010_1423_+(pre=K,post=H)	124	119	1.0900331E-19	1.0577158E-12	0.0	0.0
SD3.mgf	index=257040	-1	Sludge250111-Plate1-3AB, Cmpd 7409, +MSn(995.9918), 33.49 min	CID	995.9918	0	2.3899562	2	FLPLQSSETIGEAGDAEAR	5720168_1_432_+(pre=R,post=A)	185	172	1.0964376E-19	1.0647345E-12	0.0	0.0
SD3.mgf	index=573435	-1	Sludge250111-Plate1-9CD, Cmpd 7231, +MSn(868.4411), 30.88 min	CID	868.4411	0	8.012131	2	SFTGATDLGPNTSAAIGR	5756879_1_645_+(pre=K,post=L)	141	126	1.1047354E-19	1.0724138E-12	0.0	0.0
SD3.mgf	index=110014	-1	Sludge250111-Plate1-12AB, Cmpd 8354, +MSn(887.9246), 34.81 min	CID	887.9246	0	-1.9246917	2	TGAGEGDDEQIVVDLTR	5733136_1_518_+(pre=R,post=I)	143	141	1.1072469E-19	1.0744192E-12	0.0	0.0
SD3.mgf	index=501197	-1	Sludge250111-Plate1-7GH, Cmpd 7571, +MSn(982.1379), 31.29 min	CID	982.1379	0	3.2937064	3	PIHC+57.021NELTTFSEAEATDQFVHQNKK	5743297_49_780_-(pre=-,post=L);5747737_113_847_+(pre=-,post=L)	114	84	1.1115781E-19	1.0809516E-12	0.0	0.0
SD3.mgf	index=409456	-1	Sludge250111-Plate1-6AB, Cmpd 8293, +MSn(717.6736), 35.20 min	CID	717.6736	0	1.0205512	3	QGPYNFGWGNTKPDWVER	5730874_1_600_+(pre=R,post=F)	112	97	1.111898E-19	1.0793667E-12	0.0	0.0
SD3.mgf	index=191776	-1	Sludge250111-Plate1-1GH, Cmpd 9863, +MSn(891.4764), 38.68 min	CID	891.4764	0	9.7906275	2	VPDPDLASVVDVAELSR	5754459_1049_1434_+(pre=R,post=S)	158	145	1.1279816E-19	1.0945392E-12	0.0	0.0
SD3.mgf	index=422122	-1	Sludge250111-Plate1-6CD, Cmpd 8194, +MSn(787.9176), 34.47 min	CID	787.9176	0	4.1830673	2	VPATGWVSPVVDGYK	5742273_1_749_+(pre=R,post=A)	118	117	1.1480946E-19	1.1129161E-12	0.0	0.0
SD3.mgf	index=219328	-1	Sludge250111-Plate1-2CD, Cmpd 10990, +MSn(1136.0356), 41.73 min	CID	1136.0356	0	-1.0745277	2	TPGDEVALALDTASTEFYADGK	5756157_1049_1839_+(pre=R,post=Y)	94	78	1.1541367E-19	1.1216906E-12	0.0	0.0
SD3.mgf	index=460845	-1	Sludge250111-Plate1-7AB, Cmpd 8311, +MSn(980.0086), 34.33 min	CID	980.0086	0	-2.1798031	2	IGLINSGGASSGATDLAEAVR	5756967_1_929_-(pre=R,post=T)	124	106	1.1545182E-19	1.1217896E-12	0.0	0.0
SD3.mgf	index=347586	-1	Sludge250111-Plate1-4GH, Cmpd 8450, +MSn(944.4558), 36.28 min	CID	944.4558	0	-13.312508	2	DESDTGSPEVQIALLSAR	5731666_1_291_+(pre=R,post=I)	115	111	1.1713666E-19	1.1370954E-12	0.0	0.0
SD3.mgf	index=231873	-1	Sludge250111-Plate1-2EF, Cmpd 9259, +MSn(1018.9853), 36.02 min	CID	1018.9853	0	1.9167389	2	VGDNLFTNSNLVMDPDTGK	5751467_1_1055_+(pre=R,post=I)	126	111	1.1768919E-19	1.1428625E-12	0.0	0.0
SD3.mgf	index=20126	-1	Sludge250111-Plate1-10CD, Cmpd 9048, +MSn(853.7308), 37.17 min	CID	853.7308	0	-1.6443197	3	M+15.995AFYDEEGNRLPEGEIGEIFAR	5754879_452_1503_-(pre=R,post=V)	105	83	1.2146253E-19	1.1804787E-12	0.0	0.0
SD3.mgf	index=33972	-1	Sludge250111-Plate1-10EF, Cmpd 10174, +MSn(846.0991), 40.31 min	CID	846.0991	0	0.0	3	LVDPAADEPDLFHAFGPLVSAAQR	5746417_1_787_+(pre=K,post=D)	121	98	1.2214109E-19	1.1875548E-12	0.0	0.0
SD3.mgf	index=43501	-1	Sludge250111-Plate1-10GH, Cmpd 5875, +MSn(942.4201), 26.14 min	CID	942.4201	0	-1.9429245	2	EHGNPETSTDAELADAAR	5734258_1_445_+(pre=R,post=T)	150	131	1.2524307E-19	1.2157878E-12	0.0	0.0
SD3.mgf	index=257361	-1	Sludge250111-Plate1-3AB, Cmpd 7762, +MSn(771.7004), 34.71 min	CID	771.7004	0	2.2145748	3	THDLVYDELTTDHPIDLC+57.021R	5756967_1_929_-(pre=K,post=W)	103	80	1.2755358E-19	1.238654E-12	0.0	0.0
SD3.mgf	index=218978	-1	Sludge250111-Plate1-2CD, Cmpd 10601, +MSn(715.3697), 40.31 min	CID	715.3697	0	3.583442	3	DSVGAVVLGAYEHISEGDVVK	5737474_1_682_-(pre=R,post=T)	101	91	1.2953752E-19	1.2586537E-12	0.0	0.0
SD3.mgf	index=373826	-1	Sludge250111-Plate1-5CD, Cmpd 10733, +MSn(721.4006), 41.14 min	CID	721.4006	0	-4.399517	3	VLADLAVHEPAAFAALVEVAR	5749891_760_1025_-(pre=K,post=N)	103	89	1.3003618E-19	1.2634989E-12	0.0	0.0
SD3.mgf	index=501636	-1	Sludge250111-Plate1-7GH, Cmpd 8054, +MSn(664.3655), 33.01 min	CID	664.3655	0	3.8585486	3	VPM+15.995AGSTIVHPIIGELGAGR	5738908_1_429_+(pre=K,post=V)	135	122	1.3356638E-19	1.2974472E-12	0.0	0.0
SD3.mgf	index=585756	-1	Sludge250111-Plate1-9EF, Cmpd 7691, +MSn(983.9877), 32.56 min	CID	983.9877	0	3.9078028	2	VVTIVSDDGEEDVYTVAR	5752277_1_1183_+(pre=R,post=X)	154	143	1.4197767E-19	1.3782377E-12	0.0	0.0
SD3.mgf	index=584992	-1	Sludge250111-Plate1-9EF, Cmpd 6851, +MSn(741.0504), 29.46 min	CID	741.0504	0	2.1414433	3	TREEDVQHVVEANQGQLIR	5738632_1_702_-(pre=R,post=Q)	131	118	1.4337445E-19	1.3922882E-12	0.0	0.0
SD3.mgf	index=434523	-1	Sludge250111-Plate1-6EF, Cmpd 8528, +MSn(966.754), 35.94 min	CID	966.754	0	-6.629038	3	DTTLFSSQMEGSLMHDQPQPSGFDSR	5757437_1_697_-(pre=R,post=G)	91	72	1.4541175E-19	1.4142731E-12	0.0	0.0
SD3.mgf	index=145998	-1	Sludge250111-Plate1-12GH, Cmpd 8839, +MSn(944.4684), 36.05 min	CID	944.4684	0	0.0	2	DESDTGSPEVQIALLSAR	5731666_1_291_+(pre=R,post=I)	171	160	1.4750189E-19	1.4318636E-12	0.0	0.0
SD3.mgf	index=72451	-1	Sludge250111-Plate1-11CD, Cmpd 8140, +MSn(1041.0068), 34.50 min	CID	1041.0068	0	6.8012295	2	YPGTVTVTDDGLDVDGDTLK	5756861_1_494_-(pre=R,post=V)	126	116	1.4864552E-19	1.443924E-12	0.0	0.0
SD3.mgf	index=501737	-1	Sludge250111-Plate1-7GH, Cmpd 8165, +MSn(867.945), 33.39 min	CID	867.945	0	0.98450136	2	FEWGDLSKPTTLQGR	5734212_1_557_-(pre=R,post=V)	137	134	1.492849E-19	1.447107E-12	0.0	0.0
SD3.mgf	index=233358	-1	Sludge250111-Plate1-2EF, Cmpd 10900, +MSn(1086.5756), 41.92 min	CID	1086.5756	0	14.717289	2	ISGLPNC+57.021PVNALLEFESGVR	5748439_1_604_-(pre=R,post=G)	142	119	1.4935966E-19	1.450861E-12	0.0	0.0
SD3.mgf	index=218002	-1	Sludge250111-Plate1-2CD, Cmpd 9516, +MSn(1009.209), 36.52 min	CID	1009.209	0	5.684984	3	RPELTLATEDHNVPTADIGLPIVDPVSR	5732938_1_622_+(pre=R,post=K)	123	97	1.4962149E-19	1.4556004E-12	0.0	0.0
SD3.mgf	index=539667	-1	Sludge250111-Plate1-8EF, Cmpd 9131, +MSn(778.3734), 37.01 min	CID	778.3734	0	2.3524172	3	GDLGTLFTENLIHGSDSGDSAAR	5756449_6_413_-(pre=R,post=E)	131	112	1.5042175E-19	1.4622446E-12	0.0	0.0
SD3.mgf	index=432936	-1	Sludge250111-Plate1-6EF, Cmpd 6782, +MSn(709.3585), 29.88 min	CID	709.3585	-1	-8.715801	3	HEEFAQSISAEAAKPIATAR	5722902_1_529_-(pre=R,post=V)	98	89	1.5092518E-19	1.4660684E-12	0.0	0.0
SD3.mgf	index=96258	-1	Sludge250111-Plate1-11GH, Cmpd 6840, +MSn(729.3704), 29.94 min	CID	729.3704	0	12.636138	4	EQGFHHVVSLSASPHNLHNYDELGVK	5757417_1_263_-(pre=R,post=W)	102	68	1.5201346E-19	1.4784812E-12	0.0	0.0
SD3.mgf	index=82074	-1	Sludge250111-Plate1-11EF, Cmpd 5031, +MSn(851.3557), 23.77 min	CID	851.3557	0	4.8750606	3	SSGEDESTVGNPASEGPAASHDADGAH	5749701_137_826_-(pre=R,post=-)	158	115	1.5273027E-19	1.4856602E-12	0.0	0.0
SD3.mgf	index=384408	-1	Sludge250111-Plate1-5EF, Cmpd 7740, +MSn(679.999), 30.04 min	CID	679.999	0	2.333706	3	HPLWEETNESKPQWTR	5736042_1_662_+(pre=R,post=S)	83	79	1.5351129E-19	1.4888983E-12	0.0	0.0
SD3.mgf	index=573473	-1	Sludge250111-Plate1-9CD, Cmpd 7273, +MSn(728.9254), 31.03 min	CID	728.9254	0	4.521606	2	LVSEVGVGTVAAGVAK	5738978_1_708_+(pre=K,post=A)	65	65	1.5360165E-19	1.4897748E-12	0.0	0.0
SD3.mgf	index=217425	-1	Sludge250111-Plate1-2CD, Cmpd 8880, +MSn(656.3405), 34.44 min	CID	656.3405	0	-1.0229234	3	KEIELAEHEMPGLMAIR	5735328_340_652_+(pre=R,post=A)	72	69	1.5555722E-19	1.5094525E-12	0.0	0.0
SD3.mgf	index=386037	-1	Sludge250111-Plate1-5EF, Cmpd 9532, +MSn(635.3127), 36.65 min	CID	635.3127	0	2.593925	3	IEPEAIEYGENFISHR	5736042_1_662_+(pre=R,post=E)	127	124	1.6245529E-19	1.5756456E-12	0.0	0.0
SD3.mgf	index=167351	-1	Sludge250111-Plate1-1CD, Cmpd 9390, +MSn(924.4619), 37.26 min	CID	924.4619	0	1.7165843	2	TPEGVSLFAVDGDASGLGR	5755471_1_852_-(pre=R,post=T)	111	104	1.6506021E-19	1.6028754E-12	0.0	0.0
SD3.mgf	index=423075	-1	Sludge250111-Plate1-6CD, Cmpd 9243, +MSn(914.1663), 38.16 min	CID	914.1663	0	10.549127	3	LVEHTLIQPTFVTDYPVEVSPLSR	5756989_1_502_+(pre=K,post=A)	113	85	1.6703438E-19	1.6240439E-12	0.0	0.0
SD3.mgf	index=45435	-1	Sludge250111-Plate1-10GH, Cmpd 8007, +MSn(996.9913), 33.56 min	CID	996.9913	0	-0.42853525	2	EVIYLNDSAVDPDLTNSK	5732226_1_614_+(pre=K,post=C)	88	80	1.7032638E-19	1.6534308E-12	0.0	0.0
SD3.mgf	index=244964	-1	Sludge250111-Plate1-2GH, Cmpd 8317, +MSn(937.4127), 33.31 min	CID	937.4127	0	-1.3673129	2	FVC+57.021C+57.021ESEVAQINDFR	5725305_1_548_-(pre=K,post=T)	114	106	1.7332399E-19	1.6801319E-12	0.0	0.0
SD3.mgf	index=537992	-1	Sludge250111-Plate1-8EF, Cmpd 7287, +MSn(871.4622), 30.35 min	CID	871.4622	0	5.322889	2	INAITVPADSGDTLAQR	5750839_1_396_+(pre=K,post=F)	118	115	1.7390064E-19	1.6874481E-12	0.0	0.0
SD3.mgf	index=257372	-1	Sludge250111-Plate1-3AB, Cmpd 7775, +MSn(980.0127), 34.76 min	CID	980.0127	0	1.9929628	2	IGLINSGGASSGATDLAEAVR	5756967_1_929_-(pre=R,post=T)	183	153	1.7415033E-19	1.6921348E-12	0.0	0.0
SD3.mgf	index=19322	-1	Sludge250111-Plate1-10CD, Cmpd 8164, +MSn(787.9185), 34.07 min	CID	787.9185	0	5.3450303	2	VPATGWVSPVVDGYK	5742273_1_749_+(pre=R,post=A)	116	115	1.7781498E-19	1.7236659E-12	0.0	0.0
SD3.mgf	index=335804	-1	Sludge250111-Plate1-4EF, Cmpd 9023, +MSn(1009.9924), 35.82 min	CID	1009.9924	0	5.378415	2	ASLSTDSFISAASFQETTR	5750887_1_1001_+(pre=K,post=V)	145	131	1.7857605E-19	1.7341258E-12	0.0	0.0
SD3.mgf	index=216198	-1	Sludge250111-Plate1-2CD, Cmpd 7530, +MSn(536.604), 29.92 min	CID	536.604	0	3.071081	3	VPWADDTGQVHINR	5755105_1198_1543_+(pre=R,post=G)	122	122	1.796482E-19	1.740316E-12	0.0	0.0
SD3.mgf	index=7032	-1	Sludge250111-Plate1-10AB, Cmpd 8770, +MSn(745.3341), 35.30 min	CID	745.3341	0	4.17639	3	FTLFDGSYHDVDSNENAFR	5720696_1_513_-(pre=K,post=M);5723984_1_538_-(pre=K,post=M)	96	83	1.8502306E-19	1.7967318E-12	0.0	0.0
SD3.mgf	index=372777	-1	Sludge250111-Plate1-5CD, Cmpd 9578, +MSn(916.9612), 36.89 min	CID	916.9612	0	4.9922066	2	EALGSMGTDTPIAVLSDR	5755895_1_1749_-(pre=K,post=S)	139	132	1.8505058E-19	1.7963648E-12	0.0	0.0
SD3.mgf	index=586095	-1	Sludge250111-Plate1-9EF, Cmpd 8064, +MSn(784.4031), 33.92 min	CID	784.4031	0	8.870528	3	ASVTVLNNSQHEVHLLDFDGR	5718892_1_501_-(pre=K,post=D)	104	89	1.8865268E-19	1.8330472E-12	0.0	0.0
SD3.mgf	index=96677	-1	Sludge250111-Plate1-11GH, Cmpd 7301, +MSn(736.8545), 31.60 min	CID	736.8545	0	2.3193023	4	PIHC+57.021NELTTFSEAEATDQFVHQNKK	5743297_49_780_-(pre=-,post=L);5747737_113_847_+(pre=-,post=L)	114	78	1.8881095E-19	1.836088E-12	0.0	0.0
SD3.mgf	index=515744	-1	Sludge250111-Plate1-8AB, Cmpd 9077, +MSn(1039.5503), 37.00 min	CID	1039.5503	0	6.223621	2	EQIIFPEIEYDKVDALR	5757539_1072_1668_+(pre=K,post=G)	143	137	1.9358529E-19	1.8784585E-12	0.0	0.0
SD3.mgf	index=145454	-1	Sludge250111-Plate1-12GH, Cmpd 8240, +MSn(784.4011), 33.85 min	CID	784.4011	0	6.380555	3	ASVTVLNNSQHEVHLLDFDGR	5718892_1_501_-(pre=K,post=D)	129	110	1.9400825E-19	1.8850845E-12	0.0	0.0
SD3.mgf	index=155263	-1	Sludge250111-Plate1-1AB, Cmpd 7231, +MSn(868.4404), 30.70 min	CID	868.4404	0	7.2390304	2	SFTGATDLGPNTSAAIGR	5756879_1_645_+(pre=K,post=L)	129	117	1.9484936E-19	1.8914857E-12	0.0	0.0
SD3.mgf	index=573439	-1	Sludge250111-Plate1-9CD, Cmpd 7236, +MSn(868.4368), 30.90 min	CID	868.4368	0	3.0924013	2	SFTGATDLGPNTSAAIGR	5756879_1_645_+(pre=K,post=L)	140	127	1.9518032E-19	1.8946986E-12	0.0	0.0
SD3.mgf	index=231117	-1	Sludge250111-Plate1-2EF, Cmpd 8427, +MSn(751.3859), 33.14 min	CID	751.3859	0	5.6049085	3	AETYFPDREIVTNTAAGLQR	5753359_334_1288_+(pre=R,post=T)	110	94	1.9553894E-19	1.8994409E-12	0.0	0.0
SD3.mgf	index=73746	-1	Sludge250111-Plate1-11CD, Cmpd 9565, +MSn(685.0266), 39.69 min	CID	685.0266	0	2.5838764	3	DAEAPIFSVADLGIVGDVHK	5756697_1_127_+(pre=K,post=V)	106	99	1.9564171E-19	1.9004392E-12	0.0	0.0
SD3.mgf	index=576020	-1	Sludge250111-Plate1-9CD, Cmpd 10099, +MSn(721.4092), 41.39 min	CID	721.4092	0	7.5299425	3	VLADLAVHEPAAFAALVEVAR	5749891_760_1025_-(pre=K,post=N)	102	93	1.9607385E-19	1.905155E-12	0.0	0.0
SD3.mgf	index=44999	-1	Sludge250111-Plate1-10GH, Cmpd 7524, +MSn(690.0292), 31.87 min	CID	690.0292	0	4.1573086	3	LLTATADHC+57.021VSIYLPTHR	5749375_1_690_-(pre=R,post=V)	104	98	1.9782705E-19	1.9203914E-12	0.0	0.0
SD3.mgf	index=269530	-1	Sludge250111-Plate1-3CD, Cmpd 6685, +MSn(752.3777), 28.67 min	CID	752.3777	0	4.9485292	2	MGVTVNC+57.021VGPAAATR	5746477_178_887_+(pre=K,post=I);5754139_182_973_-(pre=K,post=I)	106	104	1.978319E-19	1.9177017E-12	0.0	0.0
SD3.mgf	index=501459	-1	Sludge250111-Plate1-7GH, Cmpd 7859, +MSn(939.4341), 32.31 min	CID	939.4341	0	-2.3389192	3	PIHC+57.021NELTTFSEAEATDQFVHQNK	5743297_49_780_-(pre=-,post=K);5747737_113_847_+(pre=-,post=K)	90	71	1.984719E-19	1.9297049E-12	0.0	0.0
SD3.mgf	index=41574	-1	Sludge250111-Plate1-10GH, Cmpd 3749, +MSn(580.7714), 18.43 min	CID	580.7714	0	3.3629954	4	EQLHGDPAATAGSHQGHGHAEGR	5728920_1_398_-(pre=R,post=Q)	113	90	1.9848729E-19	1.929488E-12	0.0	0.0
SD3.mgf	index=166863	-1	Sludge250111-Plate1-1CD, Cmpd 8851, +MSn(784.4007), 35.46 min	CID	784.4007	0	5.8358736	3	ASVTVLNNSQHEVHLLDFDGR	5718892_1_501_-(pre=K,post=D)	108	98	1.9946783E-19	1.9381328E-12	0.0	0.0
SD3.mgf	index=538840	-1	Sludge250111-Plate1-8EF, Cmpd 8220, +MSn(784.4022), 33.70 min	CID	784.4022	0	7.781165	3	ASVTVLNNSQHEVHLLDFDGR	5718892_1_501_-(pre=K,post=D)	118	100	2.0146945E-19	1.9575817E-12	0.0	0.0
SD3.mgf	index=34163	-1	Sludge250111-Plate1-10EF, Cmpd 10389, +MSn(1028.5878), 41.10 min	CID	1028.5878	0	13.88547	2	VNQIGTLTQTLEAVQLATR	5756801_1_309_+(pre=K,post=N)	185	166	2.0663822E-19	2.0066334E-12	0.0	0.0
SD3.mgf	index=295635	-1	Sludge250111-Plate1-3GH, Cmpd 7483, +MSn(968.9669), 32.49 min	CID	968.9669	0	2.5825937	2	TQTAGSMSGGEQQMLAIAR	5745067_1_691_-(pre=R,post=A)	171	152	2.0740815E-19	2.01411E-12	0.0	0.0
SD3.mgf	index=61065	-1	Sludge250111-Plate1-11AB, Cmpd 10312, +MSn(1088.0636), 41.67 min	CID	1088.0636	0	5.385169	2	AAGLGDADIQSWFISASAPLGK	5741933_1_763_-(pre=R,post=F)	116	98	2.080217E-19	2.021736E-12	0.0	0.0
SD3.mgf	index=31138	-1	Sludge250111-Plate1-10EF, Cmpd 7054, +MSn(536.6038), 29.54 min	CID	536.6038	0	2.7298496	3	VPWADDTGQVHINR	5755105_1198_1543_+(pre=R,post=G)	98	96	2.0835198E-19	2.0183798E-12	0.0	0.0
SD3.mgf	index=536874	-1	Sludge250111-Plate1-8EF, Cmpd 6057, +MSn(796.8682), 25.94 min	CID	796.8682	0	0.30637524	2	TGNVAEGTEELSEEK	5741369_1_284_-(pre=-,post=C)	87	87	2.0907044E-19	2.0266436E-12	0.0	0.0
SD3.mgf	index=21234	-1	Sludge250111-Plate1-10CD, Cmpd 10275, +MSn(1086.5668), 41.61 min	CID	1086.5668	0	6.628397	2	ISGLPNC+57.021PVNALLEFESGVR	5748439_1_604_-(pre=R,post=G)	134	115	2.0988889E-19	2.0388344E-12	0.0	0.0
SD3.mgf	index=515169	-1	Sludge250111-Plate1-8AB, Cmpd 8445, +MSn(887.9249), 34.70 min	CID	887.9249	0	-1.5809968	2	TGAGEGDDEQIVVDLTR	5733136_1_518_+(pre=R,post=I)	132	129	2.0989115E-19	2.0366829E-12	0.0	0.0
SD3.mgf	index=165973	-1	Sludge250111-Plate1-1CD, Cmpd 7867, +MSn(728.9209), 32.10 min	CID	728.9209	0	-1.6746688	2	LVSEVGVGTVAAGVAK	5738978_1_708_+(pre=K,post=A)	90	88	2.1475316E-19	2.08288E-12	0.0	0.0
SD3.mgf	index=110130	-1	Sludge250111-Plate1-12AB, Cmpd 8481, +MSn(921.0644), 35.28 min	CID	921.0644	0	-6.6928105	3	SDSDFIFYNNLTSADGSVEHTGDNR	5741265_1_450_+(pre=R,post=T)	103	83	2.1533645E-19	2.0940346E-12	0.0	0.0
SD3.mgf	index=204544	-1	Sludge250111-Plate1-2AB, Cmpd 9599, +MSn(951.476), 38.06 min	CID	951.476	0	0.769775	2	WYAFVTDYGVTGPAINK	5753685_1_923_-(pre=R,post=A)	77	71	2.1846173E-19	2.1198477E-12	0.0	0.0
SD3.mgf	index=256845	-1	Sludge250111-Plate1-3AB, Cmpd 7195, +MSn(862.9008), 32.73 min	CID	862.9008	0	2.0512476	2	AGEGDC+57.021FVAAGVETVSR	5749097_1_979_-(pre=K,post=F)	129	122	2.2015216E-19	2.1362506E-12	0.0	0.0
SD3.mgf	index=271782	-1	Sludge250111-Plate1-3CD, Cmpd 9166, +MSn(1072.6034), 37.65 min	CID	1072.6034	0	9.787541	2	M+15.995PLALAVNYGAGPIAAGVTLTK	5720854_1_515_-(pre=K,post=N)	113	98	2.2220346E-19	2.159567E-12	0.0	0.0
SD3.mgf	index=599383	-1	Sludge250111-Plate1-9GH, Cmpd 9730, +MSn(1008.9634), 39.12 min	CID	1008.9634	0	-1.8752775	2	LQGVDSDPVNWGWLC+57.021DR	5739050_1_709_+(pre=R,post=G)	130	119	2.226274E-19	2.1602691E-12	0.0	0.0
SD3.mgf	index=59313	-1	Sludge250111-Plate1-11AB, Cmpd 8364, +MSn(1041.0018), 34.66 min	CID	1041.0018	0	1.9934638	2	YPGTVTVTDDGLDVDGDTLK	5756861_1_494_-(pre=R,post=V)	153	140	2.2293965E-19	2.165608E-12	0.0	0.0
SD3.mgf	index=165245	-1	Sludge250111-Plate1-1CD, Cmpd 7066, +MSn(945.4728), 29.35 min	CID	945.4728	0	-3.6150765	2	ELADTTSEVAGAGVTVNQK	5743963_1_811_-(pre=R,post=A)	118	110	2.252747E-19	2.1876095E-12	0.0	0.0
SD3.mgf	index=309669	-1	Sludge250111-Plate1-4AB, Cmpd 8634, +MSn(867.9484), 34.15 min	CID	867.9484	0	4.922507	2	FEWGDLSKPTTLQGR	5734212_1_557_-(pre=R,post=V)	141	137	2.259402E-19	2.1901719E-12	0.0	0.0
SD3.mgf	index=231457	-1	Sludge250111-Plate1-2EF, Cmpd 8801, +MSn(787.9202), 34.42 min	CID	787.9202	0	7.514028	2	VPATGWVSPVVDGYK	5742273_1_749_+(pre=R,post=A)	98	96	2.2845356E-19	2.2145356E-12	0.0	0.0
SD3.mgf	index=123002	-1	Sludge250111-Plate1-12CD, Cmpd 8861, +MSn(881.9535), 37.49 min	CID	881.9535	0	7.889376	2	VPGDDVISDYSLIVDR	5730428_66_595_-(pre=K,post=K)	130	125	2.2978591E-19	2.228682E-12	0.0	0.0
SD3.mgf	index=190415	-1	Sludge250111-Plate1-1GH, Cmpd 8365, +MSn(1048.5444), 33.31 min	CID	1048.5444	0	9.430014	2	AGTASLDPNTQEANLEPLVR	5755351_1_1014_+(pre=K,post=T)	161	146	2.3641918E-19	2.2965464E-12	0.0	0.0
SD3.mgf	index=397958	-1	Sludge250111-Plate1-5GH, Cmpd 9072, +MSn(698.0378), 38.42 min	CID	698.0378	0	1.3115745	3	EQIIFPEIEYDKIDAIR	5742379_167_773_-(pre=K,post=G)	104	103	2.3757576E-19	2.305321E-12	0.0	0.0
SD3.mgf	index=500712	-1	Sludge250111-Plate1-7GH, Cmpd 7037, +MSn(683.0009), 29.40 min	CID	683.0009	0	0.357453	3	TAM+15.995ETM+15.995FPDGPLKPPSPAK	5721736_1_521_-(pre=R,post=G)	70	65	2.3925799E-19	2.323399E-12	0.0	0.0
SD3.mgf	index=110499	-1	Sludge250111-Plate1-12AB, Cmpd 8888, +MSn(693.3687), 36.75 min	CID	693.3687	0	5.4577026	3	EQIIFPEIEYDKVDALR	5757539_1072_1668_+(pre=K,post=G)	72	67	2.5247827E-19	2.4499276E-12	0.0	0.0
SD3.mgf	index=562762	-1	Sludge250111-Plate1-9AB, Cmpd 8597, +MSn(866.4324), 35.29 min	CID	866.4324	0	1.5497754	2	SLEEGQVVDFEIGPGR	5750221_1_101_+(pre=K,post=K)	164	161	2.5723112E-19	2.4948717E-12	0.0	0.0
SD3.mgf	index=528531	-1	Sludge250111-Plate1-8CD, Cmpd 9762, +MSn(888.0999), 40.25 min	CID	888.0999	0	2.6115777	3	KPAESAGYLSGVAFFEGFSNEDLAR	5751851_171_605_+(pre=K,post=V)	139	122	2.620467E-19	2.5482676E-12	0.0	0.0
SD3.mgf	index=20361	-1	Sludge250111-Plate1-10CD, Cmpd 9307, +MSn(848.3936), 38.09 min	CID	848.3936	0	-8.129383	3	MAFYDEEGNRLPEGEIGEIFAR	5754879_452_1503_-(pre=R,post=V)	133	109	2.624946E-19	2.5511513E-12	0.0	0.0
SD3.mgf	index=503609	-1	Sludge250111-Plate1-7GH, Cmpd 10232, +MSn(885.5092), 40.81 min	CID	885.5092	0	9.580892	2	IVLNGGLEALTMQALAR	5746797_1_738_+(pre=R,post=E)	117	114	2.648627E-19	2.5701002E-12	0.0	0.0
SD3.mgf	index=372679	-1	Sludge250111-Plate1-5CD, Cmpd 9470, +MSn(1009.9862), 36.48 min	CID	1009.9862	0	-0.72517955	2	ASLSTDSFISAASFQETTR	5750887_1_1001_+(pre=K,post=V)	133	118	2.6506698E-19	2.5740265E-12	0.0	0.0
SD3.mgf	index=396126	-1	Sludge250111-Plate1-5GH, Cmpd 7052, +MSn(957.8437), 31.20 min	CID	957.8437	0	-1.5293117	3	VGQPLSAGKDPTPAVGDATAPVAPDTAVIR	5752925_841_1237_-(pre=K,post=G)	107	74	2.7017394E-19	2.628973E-12	0.0	0.0
SD3.mgf	index=34225	-1	Sludge250111-Plate1-10EF, Cmpd 10471, +MSn(818.1063), 41.40 min	CID	818.1063	0	8.803515	3	LAPQGSPGSLTTTDVLADFVAHVR	5745961_1_870_+(pre=K,post=S)	136	108	2.726483E-19	2.6509081E-12	0.0	0.0
SD3.mgf	index=108156	-1	Sludge250111-Plate1-12AB, Cmpd 6308, +MSn(584.9984), 27.39 min	CID	584.9984	0	1.04334	3	VM+15.995LKPAAPGTGVIAGGAAR	5738908_1_429_+(pre=R,post=A)	103	98	2.761458E-19	2.6816112E-12	0.0	0.0
SD3.mgf	index=447500	-1	Sludge250111-Plate1-6GH, Cmpd 9042, +MSn(934.7666), 36.91 min	CID	934.7666	0	-1.4364778	3	LSTFTAYEFPHEGDVLGEDYEVAGR	5749843_1_1023_+(pre=R,post=L)	128	94	2.7870907E-19	2.7103003E-12	0.0	0.0
SD3.mgf	index=298012	-1	Sludge250111-Plate1-3GH, Cmpd 10109, +MSn(1039.5634), 41.90 min	CID	1039.5634	0	7.9849367	2	ALRDDFFLQQLLLTDGGR	5729388_188_585_-(pre=K,post=S)	184	170	2.8025903E-19	2.720594E-12	0.0	0.0
SD3.mgf	index=59420	-1	Sludge250111-Plate1-11AB, Cmpd 8481, +MSn(980.0202), 35.07 min	CID	980.0202	0	9.653414	2	IGLINSGGASSGATDLAEAVR	5756967_1_929_-(pre=R,post=T)	139	127	2.8273964E-19	2.7472447E-12	0.0	0.0
SD3.mgf	index=573268	-1	Sludge250111-Plate1-9CD, Cmpd 7047, +MSn(753.3719), 30.20 min	CID	753.3719	0	1.4582896	2	TVGADAGQAGDGAFLR	5757475_1_808_+(pre=R,post=E)	117	114	2.8406271E-19	2.7551102E-12	0.0	0.0
SD3.mgf	index=30619	-1	Sludge250111-Plate1-10EF, Cmpd 6483, +MSn(853.8732), 27.59 min	CID	853.8732	0	-0.7862832	2	AYYDYQNSQGGIDGR	5750773_50_1073_+(pre=K,post=K)	96	92	2.843038E-19	2.755925E-12	0.0	0.0
SD3.mgf	index=562682	-1	Sludge250111-Plate1-9AB, Cmpd 8509, +MSn(866.4371), 34.97 min	CID	866.4371	0	6.973989	2	SLEEGQVVDFEIGPGR	5750221_1_101_+(pre=K,post=K)	142	138	2.890073E-19	2.8030672E-12	0.0	0.0
SD3.mgf	index=97140	-1	Sludge250111-Plate1-11GH, Cmpd 7810, +MSn(769.3927), 33.41 min	CID	769.3927	0	5.3944016	3	VGGQVYLLTPTDVEVSDDDKR	5730762_1_345_+(pre=R,post=R)	87	74	2.8977822E-19	2.8156353E-12	0.0	0.0
SD3.mgf	index=19732	-1	Sludge250111-Plate1-10CD, Cmpd 8615, +MSn(1018.983), 35.64 min	CID	1018.983	0	-0.35938853	2	VGDNLFTNSNLVMDPDTGK	5751467_1_1055_+(pre=R,post=I)	136	120	2.8992238E-19	2.8153938E-12	0.0	0.0
SD3.mgf	index=121322	-1	Sludge250111-Plate1-12CD, Cmpd 7012, +MSn(659.3116), 30.70 min	CID	659.3116	0	2.8698044	3	NKYEIDHDTGDVWLDR	5757147_1_408_-(pre=R,post=H)	89	84	2.9360838E-19	2.847693E-12	0.0	0.0
SD3.mgf	index=244768	-1	Sludge250111-Plate1-2GH, Cmpd 8102, +MSn(862.9022), 32.53 min	CID	862.9022	0	3.678099	2	AGEGDC+57.021FVAAGVETVSR	5749097_1_979_-(pre=K,post=F)	139	133	2.9685323E-19	2.880521E-12	0.0	0.0
SD3.mgf	index=447269	-1	Sludge250111-Plate1-6GH, Cmpd 8776, +MSn(1096.5219), 35.98 min	CID	1096.5219	0	6.1229134	2	FIYGMADGPHNPLFADAEAR	5749097_1_979_-(pre=R,post=T)	152	127	2.973564E-19	2.8884829E-12	0.0	0.0
SD3.mgf	index=421483	-1	Sludge250111-Plate1-6CD, Cmpd 7491, +MSn(650.3331), 32.01 min	CID	650.3331	0	7.1328135	3	VISSLEDSSEEKLDELR	5755291_887_1587_-(pre=K,post=A)	121	116	3.137947E-19	3.0449128E-12	0.0	0.0
SD3.mgf	index=585177	-1	Sludge250111-Plate1-9EF, Cmpd 7054, +MSn(750.6195), 30.21 min	CID	750.6195	0	0.32525226	3	YDSSFTWC+57.021C+57.021SPNDTHGC+57.021R	5722392_222_526_+(pre=R,post=V)	88	73	3.1406228E-19	3.0487364E-12	0.0	0.0
SD3.mgf	index=538629	-1	Sludge250111-Plate1-8EF, Cmpd 7988, +MSn(947.4681), 32.88 min	CID	947.4681	0	5.282404	2	LAEENEQITEYIQTGR	5756069_1157_1630_-(pre=R,post=-)	146	140	3.1422552E-19	3.0476576E-12	0.0	0.0
SD3.mgf	index=422512	-1	Sludge250111-Plate1-6CD, Cmpd 8623, +MSn(1018.9865), 35.97 min	CID	1018.9865	0	3.1147008	2	VGDNLFTNSNLVMDPDTGK	5751467_1_1055_+(pre=R,post=I)	113	100	3.151396E-19	3.0602745E-12	0.0	0.0
SD3.mgf	index=165835	-1	Sludge250111-Plate1-1CD, Cmpd 7715, +MSn(750.6224), 31.59 min	CID	750.6224	0	4.1469665	3	YDSSFTWC+57.021C+57.021SPNDTHGC+57.021R	5722392_222_526_+(pre=R,post=V)	102	82	3.1752538E-19	3.0823543E-12	0.0	0.0
SD3.mgf	index=218708	-1	Sludge250111-Plate1-2CD, Cmpd 10298, +MSn(893.447), 39.23 min	CID	893.447	-1	-12.3931	2	ETLNADLPLFVDHFR	5748745_1_972_-(pre=R,post=Y)	111	111	3.2062984E-19	3.1080548E-12	0.0	0.0
SD3.mgf	index=19134	-1	Sludge250111-Plate1-10CD, Cmpd 7957, +MSn(1009.7999), 33.36 min	CID	1009.7999	1	2.137053	3	TNQGIDSVTDDAAADAAGGADPTMHLQDLR	5743023_1_787_-(pre=K,post=Q)	137	98	3.2063115E-19	3.1199555E-12	0.0	0.0
SD3.mgf	index=475679	-1	Sludge250111-Plate1-7CD, Cmpd 9298, +MSn(1064.5934), 39.21 min	CID	1064.5934	0	-1.8346173	2	MPLALAVNYGAGPIAAGVTLTK	5720854_1_515_-(pre=K,post=N)	112	92	3.2296096E-19	3.1388162E-12	0.0	0.0
SD3.mgf	index=285482	-1	Sludge250111-Plate1-3EF, Cmpd 9616, +MSn(963.7753), 39.57 min	CID	963.7753	0	5.319684	3	ADTTSDEDPIAPTWVSTFAGAEWHER	5755189_395_988_+(pre=R,post=E)	98	69	3.2799852E-19	3.19011E-12	0.0	0.0
SD3.mgf	index=96866	-1	Sludge250111-Plate1-11GH, Cmpd 7509, +MSn(913.9528), 32.35 min	CID	913.9528	0	5.2089853	2	VAYVTGGMGGIGTSIC+57.021QR	5743277_112_794_+(pre=K,post=L)	167	138	3.2917198E-19	3.1954125E-12	0.0	0.0
SD3.mgf	index=461781	-1	Sludge250111-Plate1-7AB, Cmpd 9345, +MSn(1058.8313), 37.98 min	CID	1058.8313	0	6.686736	3	C+57.021PEALFQPSFLGM+15.995ESAGIHETTYNSIMK	5729478_1_486_+(pre=R,post=C)	70	47	3.3343433E-19	3.2438334E-12	0.0	0.0
SD3.mgf	index=144288	-1	Sludge250111-Plate1-12GH, Cmpd 6958, +MSn(830.8929), 29.18 min	CID	830.8929	0	0.22037198	2	SMMGATNPADAAPGTIR	5756449_6_413_-(pre=R,post=G)	105	99	3.3632825E-19	3.2635676E-12	0.0	0.0
SD3.mgf	index=586671	-1	Sludge250111-Plate1-9EF, Cmpd 8698, +MSn(635.3119), 36.26 min	CID	635.3119	0	1.3449982	3	IEPEAIEYGENFISHR	5736042_1_662_+(pre=R,post=E)	118	113	3.3734734E-19	3.2719149E-12	0.0	0.0
SD3.mgf	index=295544	-1	Sludge250111-Plate1-3GH, Cmpd 7383, +MSn(982.1296), 32.13 min	CID	982.1296	0	-5.1580687	3	PIHC+57.021NELTTFSEAEATDQFVHQNKK	5743297_49_780_-(pre=-,post=L);5747737_113_847_+(pre=-,post=L)	100	71	3.3812445E-19	3.2880838E-12	0.0	0.0
SD3.mgf	index=97878	-1	Sludge250111-Plate1-11GH, Cmpd 8623, +MSn(940.4888), 36.30 min	CID	940.4888	0	9.864483	2	VGSGMAGMQAGGLYNVVLR	5743297_49_780_-(pre=R,post=G);5747737_113_847_+(pre=R,post=G)	127	112	3.4005098E-19	3.3021851E-12	0.0	0.0
SD3.mgf	index=123259	-1	Sludge250111-Plate1-12CD, Cmpd 9144, +MSn(937.0062), 38.55 min	CID	937.0062	0	4.559714	2	NTVPVAFEGGQLPLFQR	5755591_1240_1655_-(pre=R,post=L)	126	120	3.420908E-19	3.3194847E-12	0.0	0.0
SD3.mgf	index=232368	-1	Sludge250111-Plate1-2EF, Cmpd 9803, +MSn(966.9883), 37.93 min	CID	966.9883	0	-2.2091537	2	EIELADPYQNMGAQLLK	5720736_1_514_+(pre=K,post=E)	87	81	3.4513938E-19	3.3490665E-12	0.0	0.0
SD3.mgf	index=585781	-1	Sludge250111-Plate1-9EF, Cmpd 7719, +MSn(867.9505), 32.66 min	CID	867.9505	0	0.8438528	2	FTPSGQAVANFGVAVNR	5727415_154_566_+(pre=R,post=K);5741819_416_761_+(pre=R,post=R)	129	116	3.4927644E-19	3.3892108E-12	0.0	0.0
SD3.mgf	index=431829	-1	Sludge250111-Plate1-6EF, Cmpd 5560, +MSn(917.4464), 25.45 min	CID	917.4464	0	1.6631832	2	IVTEDGSVASTGQEGEVR	5756683_1230_2116_-(pre=R,post=L)	105	96	3.5069129E-19	3.4043098E-12	0.0	0.0
SD3.mgf	index=309610	-1	Sludge250111-Plate1-4AB, Cmpd 8569, +MSn(996.0422), 33.91 min	CID	996.0422	0	1.4093887	2	VPM+15.995AGSTIVHPIIGELGAGR	5738908_1_429_+(pre=K,post=V)	189	166	3.5828165E-19	3.4803033E-12	0.0	0.0
SD3.mgf	index=32141	-1	Sludge250111-Plate1-10EF, Cmpd 8157, +MSn(927.0162), 33.25 min	CID	927.0162	0	0.59256434	2	SVAVVGSGPAGLAAAQQLTR	5757475_1133_2277_+(pre=K,post=A)	156	138	3.6180342E-19	3.5145133E-12	0.0	0.0
SD3.mgf	index=435517	-1	Sludge250111-Plate1-6EF, Cmpd 9627, +MSn(1064.6097), 39.79 min	CID	1064.6097	0	13.530302	2	MPLALAVNYGAGPIAAGVTLTK	5720854_1_515_-(pre=K,post=N)	108	92	3.6361818E-19	3.5339585E-12	0.0	0.0
SD3.mgf	index=446378	-1	Sludge250111-Plate1-6GH, Cmpd 7789, +MSn(862.8974), 32.62 min	CID	862.8974	0	-1.9097822	2	AGEGDC+57.021FVAAGVETVSR	5749097_1_979_-(pre=K,post=F)	124	117	3.6696296E-19	3.560832E-12	0.0	0.0
SD3.mgf	index=407032	-1	Sludge250111-Plate1-6AB, Cmpd 5624, +MSn(781.3818), 25.73 min	CID	781.3818	0	7.0301137	2	ATIGNTADPVSDASSR	5749573_1_1009_+(pre=R,post=M)	107	104	3.6786676E-19	3.5679213E-12	0.0	0.0
SD3.mgf	index=32803	-1	Sludge250111-Plate1-10EF, Cmpd 8885, +MSn(985.4852), 35.71 min	CID	985.4852	1	-3.2521188	2	FGITTGEATVDWSVTQTR	5755569_1_711_-(pre=R,post=K)	129	115	3.7069316E-19	3.5984763E-12	0.0	0.0
SD3.mgf	index=585772	-1	Sludge250111-Plate1-9EF, Cmpd 7709, +MSn(867.9552), 32.63 min	CID	867.9552	0	6.2585754	2	FTPSGQAVANFGVAVNR	5727415_154_566_+(pre=R,post=K);5741819_416_761_+(pre=R,post=R)	124	116	3.7359227E-19	3.6251596E-12	0.0	0.0
SD3.mgf	index=462692	-1	Sludge250111-Plate1-7AB, Cmpd 10352, +MSn(1087.5419), 41.66 min	CID	1087.5419	-1	-13.043173	2	AAGLGDADIQSWFISASAPLGK	5741933_1_763_-(pre=R,post=F)	106	88	3.7373845E-19	3.6323162E-12	0.0	0.0
SD3.mgf	index=165683	-1	Sludge250111-Plate1-1CD, Cmpd 7548, +MSn(679.9959), 31.02 min	CID	679.9959	0	-2.243948	3	HPLWEETNESKPQWTR	5736042_1_662_+(pre=R,post=S)	92	88	3.739269E-19	3.6266983E-12	0.0	0.0
SD3.mgf	index=503187	-1	Sludge250111-Plate1-7GH, Cmpd 9761, +MSn(1202.1265), 39.10 min	CID	1202.1265	0	6.397396	2	IVINVIPTGPGGGFSFDDNITGGR	5726657_1_559_-(pre=K,post=I)	141	108	3.7653605E-19	3.660989E-12	0.0	0.0
SD3.mgf	index=462713	-1	Sludge250111-Plate1-7AB, Cmpd 10378, +MSn(1088.0607), 41.75 min	CID	1088.0607	0	2.6925845	2	AAGLGDADIQSWFISASAPLGK	5741933_1_763_-(pre=R,post=F)	100	81	3.8215928E-19	3.714157E-12	0.0	0.0
SD3.mgf	index=335305	-1	Sludge250111-Plate1-4EF, Cmpd 8472, +MSn(1147.0035), 33.81 min	CID	1147.0035	0	-2.767053	2	DADGSITSQELDELTDDQNAR	5741251_283_717_+(pre=K,post=A)	177	147	3.8341628E-19	3.725471E-12	0.0	0.0
SD3.mgf	index=164655	-1	Sludge250111-Plate1-1CD, Cmpd 6417, +MSn(868.4115), 27.10 min	CID	868.4115	0	3.6547647	2	EGGTLTTNASGEVTADGR	5743963_1_811_-(pre=R,post=D)	110	109	3.9287595E-19	3.8138143E-12	0.0	0.0
SD3.mgf	index=6673	-1	Sludge250111-Plate1-10AB, Cmpd 8375, +MSn(890.9392), 33.91 min	CID	890.9392	0	-0.06850653	2	SLGTDAFQEADTVGITR	5757305_1989_2735_-(pre=K,post=S)	129	123	3.936627E-19	3.8199136E-12	0.0	0.0
SD3.mgf	index=561664	-1	Sludge250111-Plate1-9AB, Cmpd 7389, +MSn(868.4392), 30.83 min	CID	868.4392	0	5.8333936	2	SFTGATDLGPNTSAAIGR	5756879_1_645_+(pre=K,post=L)	117	108	3.95941E-19	3.843568E-12	0.0	0.0
SD3.mgf	index=73729	-1	Sludge250111-Plate1-11CD, Cmpd 9546, +MSn(685.0303), 39.62 min	CID	685.0303	0	7.9298277	3	DAEAPIFSVADLGIVGDVHK	5756697_1_127_+(pre=K,post=V)	92	84	3.9611356E-19	3.8477975E-12	0.0	0.0
SD3.mgf	index=46192	-1	Sludge250111-Plate1-10GH, Cmpd 8851, +MSn(1076.0332), 36.47 min	CID	1076.0332	0	9.529449	2	IALGAFC+57.021VSEPDAGSDVSSLR	5753339_538_1285_+(pre=K,post=T)	159	138	3.9964539E-19	3.8831616E-12	0.0	0.0
SD3.mgf	index=460552	-1	Sludge250111-Plate1-7AB, Cmpd 7988, +MSn(981.0106), 33.21 min	CID	981.0106	0	10.4525	2	IGLINSGGASSGSTDLADAVR	5729828_227_589_-(pre=R,post=T)	157	136	4.0181087E-19	3.9042025E-12	0.0	0.0
SD3.mgf	index=575538	-1	Sludge250111-Plate1-9CD, Cmpd 9548, +MSn(746.1438), 39.36 min	CID	746.1438	0	1.8814218	4	LTNGFEVISYIGGEGHNLQEHSVVLIR	5740824_290_667_+(pre=R,post=G)	120	83	4.0579129E-19	3.947272E-12	0.0	0.0
SD3.mgf	index=257047	-1	Sludge250111-Plate1-3AB, Cmpd 7417, +MSn(812.3574), 33.52 min	CID	812.3574	0	-3.606389	3	WDESGIEMEAAASDEGHTLTGTK	5755471_1_852_-(pre=R,post=S)	107	78	4.0685258E-19	3.955E-12	0.0	0.0
SD3.mgf	index=59243	-1	Sludge250111-Plate1-11AB, Cmpd 8287, +MSn(980.0142), 34.39 min	CID	980.0142	0	3.5499651	2	IGLINSGGASSGATDLAEAVR	5756967_1_929_-(pre=R,post=T)	190	157	4.1057223E-19	3.9893323E-12	0.0	0.0
SD3.mgf	index=447043	-1	Sludge250111-Plate1-6GH, Cmpd 8521, +MSn(771.8686), 35.13 min	CID	771.8686	0	-3.2420456	4	VPQITPDHIDDLIMGC+57.021GQPAGESGHNIGR	5749097_1_979_-(pre=K,post=A)	121	75	4.1103437E-19	3.999219E-12	0.0	0.0
SD3.mgf	index=461067	-1	Sludge250111-Plate1-7AB, Cmpd 8556, +MSn(846.4214), 35.19 min	CID	846.4214	-1	9.345785	3	LGVHESEAEVEVLEHPSVSMFGR	5757277_1479_2036_+(pre=K,post=V)	119	99	4.1575553E-19	4.0415453E-12	0.0	0.0
SD3.mgf	index=133874	-1	Sludge250111-Plate1-12EF, Cmpd 8645, +MSn(1009.989), 35.74 min	CID	1009.989	0	2.0546753	2	ASLSTDSFISAASFQETTR	5750887_1_1001_+(pre=K,post=V)	170	146	4.164744E-19	4.0443217E-12	0.0	0.0
SD3.mgf	index=460277	-1	Sludge250111-Plate1-7AB, Cmpd 7686, +MSn(837.7581), 32.16 min	CID	837.7581	0	8.888431	3	VTIWGNHSSTQYPDLSHATIGAR	5749433_1_915_+(pre=K,post=A)	132	110	4.1703146E-19	4.0539486E-12	0.0	0.0
SD3.mgf	index=190123	-1	Sludge250111-Plate1-1GH, Cmpd 8044, +MSn(759.4063), 32.16 min	CID	759.4063	0	7.2335505	3	TSTLPTERPATFGLTTEAQVR	5742871_1_783_-(pre=R,post=D)	123	110	4.2582503E-19	4.1375367E-12	0.0	0.0
SD3.mgf	index=190336	-1	Sludge250111-Plate1-1GH, Cmpd 8278, +MSn(778.002), 33.00 min	CID	778.002	0	-2.2750783	3	IGEVHDGAATMDWMEQEQER	5747691_1_173_-(pre=K,post=-);5748455_783_960_+(pre=K,post=-)	118	102	4.3244684E-19	4.200735E-12	0.0	0.0
SD3.mgf	index=296804	-1	Sludge250111-Plate1-3GH, Cmpd 8773, +MSn(940.4883), 37.05 min	CID	940.4883	0	9.3453	2	VGSGMAGMQAGGLYNVVLR	5743297_49_780_-(pre=R,post=G);5747737_113_847_+(pre=R,post=G)	160	136	4.347818E-19	4.222102E-12	0.0	0.0
SD3.mgf	index=156629	-1	Sludge250111-Plate1-1AB, Cmpd 8738, +MSn(635.3104), 36.14 min	CID	635.3104	0	-0.96071297	3	IEPEAIEYGENFISHR	5736042_1_662_+(pre=R,post=E)	99	95	4.36318E-19	4.2318267E-12	0.0	0.0
SD3.mgf	index=344901	-1	Sludge250111-Plate1-4GH, Cmpd 5490, +MSn(846.8889), 25.45 min	CID	846.8889	0	1.5134691	2	SM+15.995M+15.995GATNPADAAPGTIR	5756449_6_413_-(pre=R,post=G)	125	112	4.404677E-19	4.2740863E-12	0.0	0.0
SD3.mgf	index=99005	-1	Sludge250111-Plate1-11GH, Cmpd 9863, +MSn(1024.9006), 40.85 min	CID	1024.9006	0	9.766667	3	ALASGPSLLLLDEPASGLTHSEVAELGGVIR	5745531_1_587_-(pre=R,post=S)	133	87	4.466495E-19	4.3466094E-12	0.0	0.0
SD3.mgf	index=423737	-1	Sludge250111-Plate1-6CD, Cmpd 9976, +MSn(999.8011), 40.83 min	CID	999.8011	0	-8.85178	3	FLDVVYPDPEGSFYDGEDLHVLSLDR	5741267_1_750_+(pre=R,post=F)	128	97	4.4678346E-19	4.345411E-12	0.0	0.0
SD3.mgf	index=230028	-1	Sludge250111-Plate1-2EF, Cmpd 7229, +MSn(721.3676), 28.89 min	CID	721.3676	0	10.40718	3	MVTVGYGETRPIGDNATPAGR	5739712_120_721_-(pre=R,post=Q)	140	114	4.471E-19	4.3442554E-12	0.0	0.0
SD3.mgf	index=551255	-1	Sludge250111-Plate1-8GH, Cmpd 8485, +MSn(866.4402), 34.69 min	CID	866.4402	0	10.56665	2	SLEEGQVVDFEIGPGR	5750221_1_101_+(pre=K,post=K)	140	135	4.506295E-19	4.3706328E-12	0.0	0.0
SD3.mgf	index=489726	-1	Sludge250111-Plate1-7EF, Cmpd 9102, +MSn(907.5098), 34.69 min	CID	907.5098	0	11.971647	2	AILVSDPALAGSDALTTAK	5753423_563_1293_+(pre=K,post=V)	96	83	4.527177E-19	4.3962754E-12	0.0	0.0
SD3.mgf	index=333837	-1	Sludge250111-Plate1-4EF, Cmpd 6857, +MSn(776.3668), 27.91 min	CID	776.3668	0	2.7515812	2	STPYAAQMAAEQAGR	5728756_285_579_-(pre=K,post=K)	122	117	4.5595054E-19	4.4197983E-12	0.0	0.0
SD3.mgf	index=19915	-1	Sludge250111-Plate1-10CD, Cmpd 8816, +MSn(889.9444), 36.34 min	CID	889.9444	0	0.480082	2	TGEYENLVDAGIIDAAK	5726103_1_440_+(pre=R,post=V)	103	100	4.5707364E-19	4.4352226E-12	0.0	0.0
SD3.mgf	index=218836	-1	Sludge250111-Plate1-2CD, Cmpd 10440, +MSn(633.3488), 39.73 min	CID	633.3488	0	4.7221007	3	LLALADAVEDNLDELKR	5751719_25_1059_+(pre=K,post=L)	100	97	4.6088653E-19	4.472221E-12	0.0	0.0
SD3.mgf	index=70725	-1	Sludge250111-Plate1-11CD, Cmpd 6241, +MSn(848.943), 27.66 min	CID	848.943	0	10.209261	2	VLVNDLGSSVHGEGTGR	5746477_178_887_+(pre=K,post=A)	152	147	4.6906533E-19	4.551584E-12	0.0	0.0
SD3.mgf	index=7851	-1	Sludge250111-Plate1-10AB, Cmpd 9671, +MSn(1074.0441), 38.51 min	CID	1074.0441	0	4.4325585	2	ELGDTTTLADESVVAALADGAK	5749549_1_218_+(pre=R,post=S)	151	132	4.694723E-19	4.5627412E-12	0.0	0.0
SD3.mgf	index=19817	-1	Sludge250111-Plate1-10CD, Cmpd 8708, +MSn(889.9501), 35.97 min	CID	889.9501	0	6.8583145	2	TGEYENLVDAGIIDAAK	5726103_1_440_+(pre=R,post=V)	107	106	4.6978234E-19	4.558542E-12	0.0	0.0
SD3.mgf	index=448634	-1	Sludge250111-Plate1-6GH, Cmpd 10299, +MSn(824.7528), 41.48 min	CID	824.7528	0	2.960176	3	AGTGPIAELITAYSDHADTLSAAAR	5749409_1_528_+(pre=K,post=D)	108	92	4.8141436E-19	4.6815034E-12	0.0	0.0
SD3.mgf	index=32880	-1	Sludge250111-Plate1-10EF, Cmpd 8970, +MSn(889.4296), 36.00 min	CID	889.4296	-1	-14.232184	2	TGEYENLVDAGIIDAAK	5726103_1_440_+(pre=R,post=V)	88	86	4.8908155E-19	4.745812E-12	0.0	0.0
SD3.mgf	index=257375	-1	Sludge250111-Plate1-3AB, Cmpd 7778, +MSn(1040.9893), 34.76 min	CID	1040.9893	0	-10.084581	2	YPGTVTVTDDGLDVDGDTLK	5756861_1_494_-(pre=R,post=V)	126	114	4.9518676E-19	4.810182E-12	0.0	0.0
SD3.mgf	index=515711	-1	Sludge250111-Plate1-8AB, Cmpd 9041, +MSn(693.3657), 36.87 min	CID	693.3657	0	1.1443571	3	EQIIFPEIEYDKVDALR	5757539_1072_1668_+(pre=K,post=G)	90	83	4.951964E-19	4.8051476E-12	0.0	0.0
SD3.mgf	index=502167	-1	Sludge250111-Plate1-7GH, Cmpd 8639, +MSn(921.0703), 35.07 min	CID	921.0703	0	-0.2650618	3	SDSDFIFYNNLTSADGSVEHTGDNR	5741265_1_450_+(pre=R,post=T)	110	78	5.0276694E-19	4.889146E-12	0.0	0.0
SD3.mgf	index=97231	-1	Sludge250111-Plate1-11GH, Cmpd 7910, +MSn(945.4814), 33.76 min	CID	945.4814	0	5.4871697	2	ITDEGTAAELLASESVQR	5745067_1_691_-(pre=K,post=A)	201	170	5.0385784E-19	4.8911626E-12	0.0	0.0
SD3.mgf	index=421883	-1	Sludge250111-Plate1-6CD, Cmpd 7931, +MSn(771.8627), 33.57 min	CID	771.8627	0	-0.15815027	2	EAEWGVGPDALDGAR	5728686_188_578_+(pre=R,post=D)	91	89	5.061425E-19	4.9063392E-12	0.0	0.0
SD3.mgf	index=423774	-1	Sludge250111-Plate1-6CD, Cmpd 10017, +MSn(635.9755), 40.97 min	CID	635.9755	0	-0.28791267	3	M+15.995VYVPVYDFAMDLQAK	5751467_1_1055_+(pre=K,post=K)	70	66	5.0749795E-19	4.922197E-12	0.0	0.0
SD3.mgf	index=110720	-1	Sludge250111-Plate1-12AB, Cmpd 9131, +MSn(693.3593), 37.63 min	CID	693.3593	0	-8.098527	3	EQIIFPEIEYDKVDALR	5757539_1072_1668_+(pre=K,post=G)	97	92	5.1474674E-19	4.994855E-12	0.0	0.0
SD3.mgf	index=461718	-1	Sludge250111-Plate1-7AB, Cmpd 9274, +MSn(991.5429), 37.73 min	CID	991.5429	0	9.664345	2	LLVPTPPLEGDAAGLAEYR	5725237_1_548_+(pre=K,post=K)	168	137	5.153905E-19	5.0048815E-12	0.0	0.0
SD3.mgf	index=232310	-1	Sludge250111-Plate1-2EF, Cmpd 9739, +MSn(1072.5991), 37.69 min	CID	1072.5991	0	5.8042393	2	M+15.995PLALAVNYGAGPIAAGVTLTK	5720854_1_515_-(pre=K,post=N)	104	91	5.1883456E-19	5.042487E-12	0.0	0.0
SD3.mgf	index=515818	-1	Sludge250111-Plate1-8AB, Cmpd 9159, +MSn(881.9484), 37.30 min	CID	881.9484	0	2.1453567	2	VPGDDVISDYSLIVDR	5730428_66_595_-(pre=K,post=K)	148	140	5.1940325E-19	5.0376665E-12	0.0	0.0
SD3.mgf	index=423579	-1	Sludge250111-Plate1-6CD, Cmpd 9801, +MSn(842.1071), 40.19 min	CID	842.1071	0	2.6817334	3	TNDIAGDGTTTATVLAQAIVHEGLR	5720736_1_514_+(pre=K,post=N)	155	126	5.194119E-19	5.0510095E-12	0.0	0.0
SD3.mgf	index=286243	-1	Sludge250111-Plate1-3EF, Cmpd 10455, +MSn(1078.5538), 42.65 min	CID	1078.5538	0	-7.696155	2	IAGLPNC+57.021PVNALLEFESGVR	5719134_77_503_+(pre=R,post=G)	128	117	5.210513E-19	5.0614274E-12	0.0	0.0
SD3.mgf	index=246536	-1	Sludge250111-Plate1-2GH, Cmpd 10071, +MSn(967.4819), 39.66 min	CID	967.4819	-1	-5.5813274	2	TILDEVYADQVAELAER	5734258_1_445_+(pre=R,post=F)	112	106	5.2154234E-19	5.060796E-12	0.0	0.0
SD3.mgf	index=434000	-1	Sludge250111-Plate1-6EF, Cmpd 7953, +MSn(656.3401), 33.99 min	CID	656.3401	0	-1.6738745	3	KEIELAEHEMPGLMAIR	5735328_340_652_+(pre=R,post=A)	79	74	5.223243E-19	5.0683836E-12	0.0	0.0
SD3.mgf	index=337474	-1	Sludge250111-Plate1-4EF, Cmpd 10862, +MSn(964.4894), 42.60 min	CID	964.4894	0	7.4673734	3	LSGGAQADDFIFALGNYGIADGVDVIHR	5743963_1_811_-(pre=K,post=Q)	120	92	5.267396E-19	5.1244135E-12	0.0	0.0
SD3.mgf	index=18354	-1	Sludge250111-Plate1-10CD, Cmpd 7099, +MSn(577.7882), 30.36 min	CID	577.7882	0	2.6409035	4	AHVDAGVAQAMEGFNHAEAVKR	5757443_1280_2961_-(pre=R,post=W)	105	83	5.3263783E-19	5.176639E-12	0.0	0.0
SD3.mgf	index=502639	-1	Sludge250111-Plate1-7GH, Cmpd 9158, +MSn(796.3844), 36.91 min	CID	796.3844	0	-2.2992043	2	NPGDGIGFAAWPAYR	5751647_1_817_+(pre=K,post=V)	113	111	5.347341E-19	5.1834947E-12	0.0	0.0
SD3.mgf	index=6293	-1	Sludge250111-Plate1-10AB, Cmpd 7957, +MSn(824.8719), 32.47 min	CID	824.8719	0	0.88792276	2	WVAVGDENWGEGSSR	5755165_1_947_-(pre=R,post=E)	112	106	5.373987E-19	5.2093243E-12	0.0	0.0
SD3.mgf	index=156958	-1	Sludge250111-Plate1-1AB, Cmpd 9103, +MSn(1277.1243), 37.45 min	CID	1277.1243	0	12.043499	2	ANTQTENVFQYGEPEVTIIEDR	5743963_1_811_-(pre=K,post=L)	172	133	5.446306E-19	5.293195E-12	0.0	0.0
SD3.mgf	index=515871	-1	Sludge250111-Plate1-8AB, Cmpd 9217, +MSn(693.3615), 37.51 min	CID	693.3615	0	-4.929538	3	EQIIFPEIEYDKVDALR	5757539_1072_1668_+(pre=K,post=G)	92	86	5.5013844E-19	5.338279E-12	0.0	0.0
SD3.mgf	index=458807	-1	Sludge250111-Plate1-7AB, Cmpd 6069, +MSn(889.9436), 26.61 min	CID	889.9436	0	1.097332	2	QAGQEHQVEQVGAELR	5754185_19_990_-(pre=R,post=S)	124	122	5.516213E-19	5.3501474E-12	0.0	0.0
SD3.mgf	index=229838	-1	Sludge250111-Plate1-2EF, Cmpd 7020, +MSn(833.961), 28.15 min	CID	833.961	0	1.4637434	2	VAGDKTDVSGVPGPVIR	5731554_74_608_+(pre=K,post=G)	142	133	5.56545E-19	5.400445E-12	0.0	0.0
SD3.mgf	index=409175	-1	Sludge250111-Plate1-6AB, Cmpd 7983, +MSn(890.9356), 34.11 min	CID	890.9356	0	-4.1103916	2	SLGTDAFQEADTVGITR	5757305_1989_2735_-(pre=K,post=S)	139	132	5.579964E-19	5.4145286E-12	0.0	0.0
SD3.mgf	index=232533	-1	Sludge250111-Plate1-2EF, Cmpd 9985, +MSn(861.3967), 38.59 min	CID	861.3967	0	1.2754103	2	AMEDLFADYGVATYR	5740040_1_727_+(pre=K,post=G);5740304_1_731_+(pre=K,post=G)	94	91	5.592472E-19	5.421114E-12	0.0	0.0
SD3.mgf	index=448662	-1	Sludge250111-Plate1-6GH, Cmpd 10330, +MSn(1034.5681), 41.60 min	CID	1034.5681	0	-7.197434	2	GITSPFPIQTLTIPDALAGR	5757199_2384_2627_+(pre=R,post=D)	220	199	5.597697E-19	5.4375332E-12	0.0	0.0
SD3.mgf	index=156222	-1	Sludge250111-Plate1-1AB, Cmpd 8287, +MSn(926.4726), 34.53 min	CID	926.4726	0	2.3716524	2	DFALEGDQTTGASVLTVK	5743963_1_811_-(pre=R,post=I)	145	135	5.689869E-19	5.523398E-12	0.0	0.0
SD3.mgf	index=215721	-1	Sludge250111-Plate1-2CD, Cmpd 7006, +MSn(833.9612), 28.11 min	CID	833.9612	0	1.6833049	2	VAGDKTDVSGVPGPVIR	5731554_74_608_+(pre=K,post=G)	146	133	5.722483E-19	5.552822E-12	0.0	0.0
SD3.mgf	index=310487	-1	Sludge250111-Plate1-4AB, Cmpd 9536, +MSn(693.365), 37.45 min	CID	693.365	0	0.08802746	3	EQIIFPEIEYDKVDALR	5757539_1072_1668_+(pre=K,post=G)	115	105	5.815542E-19	5.6431223E-12	0.0	0.0
SD3.mgf	index=34193	-1	Sludge250111-Plate1-10EF, Cmpd 10429, +MSn(818.102), 41.24 min	CID	818.102	0	3.506485	3	LAPQGSPGSLTTTDVLADFVAHVR	5745961_1_870_+(pre=K,post=S)	141	114	5.821099E-19	5.659745E-12	0.0	0.0
SD3.mgf	index=97038	-1	Sludge250111-Plate1-11GH, Cmpd 7698, +MSn(905.9547), 33.01 min	CID	905.9547	0	4.581255	2	VAYVTGGMGGIGTAIC+57.021QR	5728485_1_346_-(pre=K,post=L)	174	146	5.8623345E-19	5.6908176E-12	0.0	0.0
SD3.mgf	index=372638	-1	Sludge250111-Plate1-5CD, Cmpd 9425, +MSn(1208.5481), 36.32 min	CID	1208.5481	0	9.99967	2	QVDANADNLWDEDEDGNGLLGR	5743963_1_811_-(pre=R,post=D)	106	84	5.9380794E-19	5.7711435E-12	0.0	0.0
SD3.mgf	index=422204	-1	Sludge250111-Plate1-6CD, Cmpd 8284, +MSn(787.9216), 34.79 min	CID	787.9216	0	9.218241	2	VPATGWVSPVVDGYK	5742273_1_749_+(pre=R,post=A)	103	100	5.9905573E-19	5.807002E-12	0.0	0.0
SD3.mgf	index=503631	-1	Sludge250111-Plate1-7GH, Cmpd 10257, +MSn(885.5029), 40.91 min	CID	885.5029	0	2.4813821	2	IVLNGGLEALTMQALAR	5746797_1_738_+(pre=R,post=E)	99	98	6.027802E-19	5.8490894E-12	0.0	0.0
SD3.mgf	index=58797	-1	Sludge250111-Plate1-11AB, Cmpd 7796, +MSn(717.8644), 32.68 min	CID	717.8644	0	6.2917595	2	WTAFNPASGVTAGR	5746035_1_823_+(pre=R,post=D)	85	84	6.0334637E-19	5.844831E-12	0.0	0.0
SD3.mgf	index=446350	-1	Sludge250111-Plate1-6GH, Cmpd 7758, +MSn(718.3582), 32.51 min	CID	718.3582	1	-4.6323304	2	WTAFNPASGVTAGR	5746035_1_823_+(pre=R,post=D)	88	86	6.0334637E-19	5.844831E-12	0.0	0.0
SD3.mgf	index=20222	-1	Sludge250111-Plate1-10CD, Cmpd 9154, +MSn(924.1469), 37.54 min	CID	924.1469	0	9.2463665	3	LQEILPNLILADGYGSSETGSHATQR	5756973_1035_2317_+(pre=R,post=L)	128	90	6.0343544E-19	5.8690067E-12	0.0	0.0
SD3.mgf	index=472386	-1	Sludge250111-Plate1-7CD, Cmpd 5638, +MSn(905.938), 26.04 min	CID	905.938	0	4.7834587	2	ITGQSAVMADGSSVGTSSR	5721696_274_521_+(pre=K,post=I)	151	139	6.1358174E-19	5.958402E-12	0.0	0.0
SD3.mgf	index=294611	-1	Sludge250111-Plate1-3GH, Cmpd 6357, +MSn(931.4468), 28.38 min	CID	931.4468	0	0.06552727	2	LAQDGYTVVAGC+57.021GPNSPR	5743277_112_794_+(pre=R,post=K)	129	109	6.1621006E-19	5.9818136E-12	0.0	0.0
SD3.mgf	index=7142	-1	Sludge250111-Plate1-10AB, Cmpd 8891, +MSn(886.436), 35.73 min	CID	886.436	0	-0.20656362	2	EIWSYGSGYGGNALLGK	5754415_1_765_-(pre=R,post=K)	111	104	6.174405E-19	5.9913454E-12	0.0	0.0
SD3.mgf	index=96655	-1	Sludge250111-Plate1-11GH, Cmpd 7277, +MSn(589.6857), 31.52 min	CID	589.6857	0	3.5191672	5	PIHC+57.021NELTTFSEAEATDQFVHQNKK	5743297_49_780_-(pre=-,post=L);5747737_113_847_+(pre=-,post=L)	103	68	6.1792806E-19	6.009028E-12	0.0	0.0
SD3.mgf	index=502826	-1	Sludge250111-Plate1-7GH, Cmpd 9364, +MSn(1056.4819), 37.66 min	CID	1056.4819	0	-2.773052	2	SIMAEDQATVLEAADSWM+15.995K	5729388_188_585_-(pre=R,post=I)	99	80	6.1989866E-19	6.0197446E-12	0.0	0.0
SD3.mgf	index=134168	-1	Sludge250111-Plate1-12EF, Cmpd 8970, +MSn(945.9852), 36.93 min	CID	945.9852	0	8.129611	2	AAPSISEVMTTEVITADR	5753835_491_958_+(pre=K,post=S)	112	104	6.2243573E-19	6.0422487E-12	0.0	0.0
SD3.mgf	index=587481	-1	Sludge250111-Plate1-9EF, Cmpd 9589, +MSn(780.9238), 39.53 min	CID	780.9238	0	1.4849972	2	ILGFAALTVVGDGDGR	5723676_1_515_+(pre=R,post=V)	115	113	6.25183E-19	6.063619E-12	0.0	0.0
SD3.mgf	index=500824	-1	Sludge250111-Plate1-7GH, Cmpd 7160, +MSn(729.3629), 29.83 min	CID	729.3629	0	2.3431249	4	EQGFHHVVSLSASPHNLHNYDELGVK	5757417_1_263_-(pre=R,post=W)	111	73	6.28422E-19	6.112025E-12	0.0	0.0
SD3.mgf	index=585744	-1	Sludge250111-Plate1-9EF, Cmpd 7678, +MSn(471.2483), 32.51 min	CID	471.2483	0	-2.9789062	5	LVKDDVLTSIHIHEYEVDAR	5732730_1_620_+(pre=R,post=D);5738048_1_692_-(pre=R,post=D)	99	83	6.308543E-19	6.12804E-12	0.0	0.0
SD3.mgf	index=372422	-1	Sludge250111-Plate1-5CD, Cmpd 9187, +MSn(928.9811), 35.44 min	CID	928.9811	0	2.5623527	2	ETTSLVWDGGNIVVNPR	5755423_1_1616_-(pre=K,post=N)	127	122	6.3101887E-19	6.1231033E-12	0.0	0.0
SD3.mgf	index=383280	-1	Sludge250111-Plate1-5EF, Cmpd 6499, +MSn(781.3766), 25.42 min	CID	781.3766	0	0.39056188	2	ATIGNTADPVSDASSR	5749573_1_1009_+(pre=R,post=M)	104	99	6.31217E-19	6.122142E-12	0.0	0.0
SD3.mgf	index=397623	-1	Sludge250111-Plate1-5GH, Cmpd 8700, +MSn(1012.9551), 37.08 min	CID	1012.9551	0	-4.398563	2	DFPDVVNM+15.995VDDATDQLSK	5719142_1_446_+(pre=K,post=I)	103	90	6.346533E-19	6.16085E-12	0.0	0.0
SD3.mgf	index=501591	-1	Sludge250111-Plate1-7GH, Cmpd 8004, +MSn(869.902), 32.83 min	CID	869.902	0	6.5252256	2	TGFWTPAAAATDANGC+57.021K	5741971_1_470_-(pre=R,post=C)	83	78	6.3466735E-19	6.158507E-12	0.0	0.0
SD3.mgf	index=58979	-1	Sludge250111-Plate1-11AB, Cmpd 7996, +MSn(995.9915), 33.38 min	CID	995.9915	0	2.0835514	2	FLPLQSSETIGEAGDAEAR	5720168_1_432_+(pre=R,post=A)	205	181	6.3628646E-19	6.1788842E-12	0.0	0.0
SD3.mgf	index=96947	-1	Sludge250111-Plate1-11GH, Cmpd 7598, +MSn(939.4404), 32.66 min	CID	939.4404	0	4.4179587	3	PIHC+57.021NELTTFSEAEATDQFVHQNK	5743297_49_780_-(pre=-,post=K);5747737_113_847_+(pre=-,post=K)	102	75	6.372043E-19	6.1954174E-12	0.0	0.0
SD3.mgf	index=324126	-1	Sludge250111-Plate1-4CD, Cmpd 9687, +MSn(780.923), 39.77 min	CID	780.923	0	0.39078873	2	ILGFAALTVVGDGDGR	5723676_1_515_+(pre=R,post=V)	125	123	6.380466E-19	6.188382E-12	0.0	0.0
SD3.mgf	index=421886	-1	Sludge250111-Plate1-6CD, Cmpd 7934, +MSn(852.4175), 33.58 min	CID	852.4175	0	7.0170865	2	LVDSDITLPEEDMAR	5735160_1_239_+(pre=K,post=G)	77	77	6.4071963E-19	6.2108747E-12	0.0	0.0
SD3.mgf	index=501131	-1	Sludge250111-Plate1-7GH, Cmpd 7498, +MSn(473.0008), 31.03 min	CID	473.0008	0	2.6452894	4	VALEEVLAHHTGQDLEK	5737102_1_391_+(pre=K,post=I)	127	112	6.4232027E-19	6.2327673E-12	0.0	0.0
SD3.mgf	index=460865	-1	Sludge250111-Plate1-7AB, Cmpd 8333, +MSn(1040.9926), 34.41 min	CID	1040.9926	0	-6.918492	2	YPGTVTVTDDGLDVDGDTLK	5756861_1_494_-(pre=R,post=V)	158	138	6.635527E-19	6.445668E-12	0.0	0.0
SD3.mgf	index=131475	-1	Sludge250111-Plate1-12EF, Cmpd 6006, +MSn(796.8692), 26.12 min	CID	796.8692	0	1.5318762	2	TGNVAEGTEELSEEK	5741369_1_284_-(pre=-,post=C)	81	81	6.649996E-19	6.446235E-12	0.0	0.0
SD3.mgf	index=203351	-1	Sludge250111-Plate1-2AB, Cmpd 8285, +MSn(909.4489), 33.26 min	CID	909.4489	0	3.02006	2	MFIPESELAASGGGGAAPR	5740016_1_727_-(pre=K,post=-)	130	119	6.6897146E-19	6.496283E-12	0.0	0.0
SD3.mgf	index=528060	-1	Sludge250111-Plate1-8CD, Cmpd 9244, +MSn(937.0051), 38.33 min	CID	937.0051	0	3.387216	2	NTVPVAFEGGQLPLFQR	5755591_1240_1655_-(pre=R,post=L)	124	117	6.739179E-19	6.539375E-12	0.0	0.0
SD3.mgf	index=515325	-1	Sludge250111-Plate1-8AB, Cmpd 8617, +MSn(921.0706), 35.33 min	CID	921.0706	0	0.06626545	3	SDSDFIFYNNLTSADGSVEHTGDNR	5741265_1_450_+(pre=R,post=T)	113	91	6.7441767E-19	6.5583598E-12	0.0	0.0
SD3.mgf	index=515356	-1	Sludge250111-Plate1-8AB, Cmpd 8651, +MSn(921.4023), 35.46 min	CID	921.4023	1	-2.9590955	3	SDSDFIFYNNLTSADGSVEHTGDNR	5741265_1_450_+(pre=R,post=T)	88	72	6.749254E-19	6.563297E-12	0.0	0.0
SD3.mgf	index=232754	-1	Sludge250111-Plate1-2EF, Cmpd 10228, +MSn(710.0691), 39.46 min	CID	710.0691	0	4.4697657	3	MPLALAVNYGAGPIAAGVTLTK	5720854_1_515_-(pre=K,post=N)	80	71	6.8261276E-19	6.6342257E-12	0.0	0.0
SD3.mgf	index=475777	-1	Sludge250111-Plate1-7CD, Cmpd 9406, +MSn(685.0259), 39.60 min	CID	685.0259	0	1.5146862	3	DAEAPIFSVADLGIVGDVHK	5756697_1_127_+(pre=K,post=V)	97	89	6.8443054E-19	6.648473E-12	0.0	0.0
SD3.mgf	index=447760	-1	Sludge250111-Plate1-6GH, Cmpd 9328, +MSn(1247.6461), 37.94 min	CID	1247.6461	0	3.7179525	3	LSGLQPVFRPGGTVTAGNAC+57.021PLNDGAAGVVVMSDTLAK	5749097_1_979_-(pre=K,post=E)	122	69	6.882308E-19	6.7008465E-12	0.0	0.0
SD3.mgf	index=309428	-1	Sludge250111-Plate1-4AB, Cmpd 8368, +MSn(905.4413), 33.18 min	CID	905.4413	-1	-8.3889	2	VAYVTGGMGGIGTAIC+57.021QR	5728485_1_346_-(pre=K,post=L)	122	113	6.901509E-19	6.699589E-12	0.0	0.0
SD3.mgf	index=109149	-1	Sludge250111-Plate1-12AB, Cmpd 7402, +MSn(677.6666), 31.36 min	CID	677.6666	0	-3.6026525	3	TAMETM+15.995FPDGPLKPPSPAK	5721736_1_521_-(pre=R,post=G)	76	70	6.924954E-19	6.724721E-12	0.0	0.0
SD3.mgf	index=296000	-1	Sludge250111-Plate1-3GH, Cmpd 7886, +MSn(945.4805), 33.92 min	CID	945.4805	0	4.5834007	2	ITDEGTAAELLASESVQR	5745067_1_691_-(pre=K,post=A)	213	179	7.071498E-19	6.8646044E-12	0.0	0.0
SD3.mgf	index=165326	-1	Sludge250111-Plate1-1CD, Cmpd 7155, +MSn(945.4796), 29.66 min	CID	945.4796	0	3.6150765	2	ELADTTSEVAGAGVTVNQK	5743963_1_811_-(pre=R,post=A)	111	102	7.074698E-19	6.870135E-12	0.0	0.0
SD3.mgf	index=419647	-1	Sludge250111-Plate1-6CD, Cmpd 5471, +MSn(796.8677), 24.74 min	CID	796.8677	0	3.7531123	2	ESDINSQAMTNASPK	5731702_1_609_+(pre=R,post=L)	97	94	7.163585E-19	6.9440872E-12	0.0	0.0
SD3.mgf	index=487934	-1	Sludge250111-Plate1-7EF, Cmpd 7131, +MSn(791.3541), 27.49 min	CID	791.3541	0	0.8484031	2	TATSEDAQAMC+57.021AAVR	5739498_1_434_+(pre=R,post=S)	106	104	7.1974014E-19	6.976867E-12	0.0	0.0
SD3.mgf	index=502675	-1	Sludge250111-Plate1-7GH, Cmpd 9198, +MSn(798.4609), 37.06 min	CID	798.4609	0	1.8345876	2	TPSQVQVAVIDLAVR	5750273_686_1015_+(pre=R,post=H)	130	129	7.206934E-19	6.986108E-12	0.0	0.0
SD3.mgf	index=446346	-1	Sludge250111-Plate1-6GH, Cmpd 7753, +MSn(718.3663), 32.49 min	CID	718.3663	1	6.590808	2	WTAFNPASGVTAGR	5746035_1_823_+(pre=R,post=D)	83	81	7.221798E-19	6.9960127E-12	0.0	0.0
SD3.mgf	index=501830	-1	Sludge250111-Plate1-7GH, Cmpd 8267, +MSn(867.4319), 33.75 min	CID	867.4319	-1	-12.201997	2	FEWGDLSKPTTLQGR	5734212_1_557_-(pre=R,post=V)	104	101	7.2786197E-19	7.055597E-12	0.0	0.0
SD3.mgf	index=501946	-1	Sludge250111-Plate1-7GH, Cmpd 8396, +MSn(801.9307), 34.21 min	CID	801.9307	0	3.4249735	2	QGVPTEVLAQAGFGTK	5725597_49_550_-(pre=R,post=G)	101	97	7.3074097E-19	7.08742E-12	0.0	0.0
SD3.mgf	index=309633	-1	Sludge250111-Plate1-4AB, Cmpd 8594, +MSn(578.9658), 34.00 min	CID	578.9658	0	1.0542111	3	FEWGDLSKPTTLQGR	5734212_1_557_-(pre=R,post=V)	94	91	7.3224235E-19	7.0980587E-12	0.0	0.0
SD3.mgf	index=502339	-1	Sludge250111-Plate1-7GH, Cmpd 8828, +MSn(940.484), 35.74 min	CID	940.484	0	4.8024454	2	VGSGMAGMQAGGLYNVVLR	5743297_49_780_-(pre=R,post=G);5747737_113_847_+(pre=R,post=G)	121	109	7.346842E-19	7.13441E-12	0.0	0.0
SD3.mgf	index=515959	-1	Sludge250111-Plate1-8AB, Cmpd 9315, +MSn(1046.5645), 37.87 min	CID	1046.5645	0	12.130611	2	EQIIFPEIEYDKIDAIR	5742379_167_773_-(pre=K,post=G)	146	139	7.36988E-19	7.151377E-12	0.0	0.0
SD3.mgf	index=145639	-1	Sludge250111-Plate1-12GH, Cmpd 8444, +MSn(926.4713), 34.60 min	CID	926.4713	0	0.98818845	2	DFALEGDQTTGASVLTVK	5743963_1_811_-(pre=R,post=I)	107	101	7.4126224E-19	7.1957483E-12	0.0	0.0
SD3.mgf	index=19733	-1	Sludge250111-Plate1-10CD, Cmpd 8616, +MSn(869.3892), 35.65 min	CID	869.3892	0	-4.4228725	2	AM+15.995EDLFADYGVATYR	5740040_1_727_+(pre=K,post=G);5740304_1_731_+(pre=K,post=G)	104	103	7.4667805E-19	7.2379923E-12	0.0	0.0
SD3.mgf	index=446381	-1	Sludge250111-Plate1-6GH, Cmpd 7792, +MSn(717.8562), 32.62 min	CID	717.8562	0	-5.1014266	2	WTAFNPASGVTAGR	5746035_1_823_+(pre=R,post=D)	89	88	7.4690785E-19	7.2355624E-12	0.0	0.0
SD3.mgf	index=446371	-1	Sludge250111-Plate1-6GH, Cmpd 7781, +MSn(717.8619), 32.59 min	CID	717.8619	0	2.8057847	2	WTAFNPASGVTAGR	5746035_1_823_+(pre=R,post=D)	101	99	7.4690785E-19	7.2355624E-12	0.0	0.0
SD3.mgf	index=33708	-1	Sludge250111-Plate1-10EF, Cmpd 9882, +MSn(875.4623), 39.25 min	CID	875.4623	-1	-7.6202927	3	LLGTGAIVPVM+15.995SDVFALDHVGDAALK	5750555_517_1060_-(pre=R,post=V)	90	71	7.5056606E-19	7.299997E-12	0.0	0.0
SD3.mgf	index=422219	-1	Sludge250111-Plate1-6CD, Cmpd 8300, +MSn(658.3304), 34.84 min	CID	658.3304	0	-5.5626917	3	SEPFSSTHGPAFGVGLNIR	5735050_315_649_+(pre=R,post=K)	114	101	7.515035E-19	7.2977405E-12	0.0	0.0
SD3.mgf	index=30889	-1	Sludge250111-Plate1-10EF, Cmpd 6780, +MSn(791.345), 28.62 min	CID	791.345	0	-5.63034	2	TLATEEDTSWEDGK	5735016_297_649_+(pre=R,post=V)	92	90	7.6390005E-19	7.400172E-12	0.0	0.0
SD3.mgf	index=573662	-1	Sludge250111-Plate1-9CD, Cmpd 7481, +MSn(720.9255), 31.81 min	CID	720.9255	0	1.1006101	2	LVAEVGVGTVAAGVAK	5744757_1_834_+(pre=K,post=A)	76	76	7.667627E-19	7.436793E-12	0.0	0.0
SD3.mgf	index=461078	-1	Sludge250111-Plate1-7AB, Cmpd 8568, +MSn(846.7473), 35.23 min	CID	846.7473	0	-0.7208185	3	LGVHESEAEVEVLEHPSVSMFGR	5757277_1479_2036_+(pre=K,post=V)	113	90	7.6742116E-19	7.460075E-12	0.0	0.0
SD3.mgf	index=537306	-1	Sludge250111-Plate1-8EF, Cmpd 6532, +MSn(776.3601), 27.64 min	CID	776.3601	0	-5.8962455	2	STPYAAQMAAEQAGR	5728756_285_579_-(pre=K,post=K)	115	108	7.7835607E-19	7.545066E-12	0.0	0.0
SD3.mgf	index=422413	-1	Sludge250111-Plate1-6CD, Cmpd 8514, +MSn(1152.038), 35.59 min	CID	1152.038	0	3.0728588	2	TYTIPGPGEPGNETWPGESWK	5751467_1_1055_+(pre=K,post=Y)	98	78	7.892518E-19	7.66878E-12	0.0	0.0
SD3.mgf	index=99142	-1	Sludge250111-Plate1-11GH, Cmpd 10016, +MSn(1039.5626), 41.42 min	CID	1039.5626	0	7.2803836	2	ALRDDFFLQQLLLTDGGR	5729388_188_585_-(pre=K,post=S)	178	165	7.952903E-19	7.720222E-12	0.0	0.0
SD3.mgf	index=587464	-1	Sludge250111-Plate1-9EF, Cmpd 9570, +MSn(780.928), 39.46 min	CID	780.928	0	6.799724	2	ILGFAALTVVGDGDGR	5723676_1_515_+(pre=R,post=V)	105	100	7.959862E-19	7.72023E-12	0.0	0.0
SD3.mgf	index=257651	-1	Sludge250111-Plate1-3AB, Cmpd 8083, +MSn(895.9514), 35.83 min	CID	895.9514	0	2.0437028	2	SYELPDGQVITIGNER	5729478_1_486_+(pre=K,post=F)	148	145	8.0174863E-19	7.77612E-12	0.0	0.0
SD3.mgf	index=424160	-1	Sludge250111-Plate1-6CD, Cmpd 10516, +MSn(807.1154), 42.79 min	CID	807.1154	0	0.6049712	3	SLQGPLAQIAENAGLEGGVVVAAVR	5726103_1_440_+(pre=R,post=E)	110	91	8.1387526E-19	7.914512E-12	0.0	0.0
SD3.mgf	index=586321	-1	Sludge250111-Plate1-9EF, Cmpd 8313, +MSn(846.4492), 34.84 min	CID	846.4492	0	3.6053774	2	VLSPLTDESNFGITAK	5752277_1_1183_+(pre=R,post=G)	113	109	8.1501356E-19	7.904776E-12	0.0	0.0
SD3.mgf	index=551264	-1	Sludge250111-Plate1-8GH, Cmpd 8495, +MSn(866.4333), 34.72 min	CID	866.4333	0	2.6064403	2	SLEEGQVVDFEIGPGR	5750221_1_101_+(pre=K,post=K)	166	162	8.1672464E-19	7.921371E-12	0.0	0.0
SD3.mgf	index=120989	-1	Sludge250111-Plate1-12CD, Cmpd 6646, +MSn(580.6575), 29.35 min	CID	580.6575	0	1.5767106	3	VGGANYQVPVEVRPVR	5748455_282_755_+(pre=R,post=R)	167	156	8.1730935E-19	7.927043E-12	0.0	0.0
SD3.mgf	index=190117	-1	Sludge250111-Plate1-1GH, Cmpd 8037, +MSn(759.4016), 32.13 min	CID	759.4016	0	1.0448462	3	TSTLPTERPATFGLTTEAQVR	5742871_1_783_-(pre=R,post=D)	111	95	8.17653E-19	7.94474E-12	0.0	0.0
SD3.mgf	index=435937	-1	Sludge250111-Plate1-6EF, Cmpd 10100, +MSn(818.1016), 41.50 min	CID	818.1016	0	3.0588486	3	LAPQGSPGSLTTTDVLADFVAHVR	5745961_1_870_+(pre=K,post=S)	150	119	8.231531E-19	8.003364E-12	0.0	0.0
SD3.mgf	index=58944	-1	Sludge250111-Plate1-11AB, Cmpd 7958, +MSn(757.0359), 33.25 min	CID	757.0359	0	0.6449913	3	THALVYDELTTDHPIDLC+57.021R	5729828_227_589_-(pre=K,post=W)	83	70	8.2382397E-19	8.000034E-12	0.0	0.0
SD3.mgf	index=295311	-1	Sludge250111-Plate1-3GH, Cmpd 7127, +MSn(589.6153), 31.20 min	CID	589.6153	0	-1.7597845	3	DGEYSSAHDLEIFRK	5743623_385_802_+(pre=R,post=V)	144	139	8.268555E-19	8.0152E-12	0.0	0.0
SD3.mgf	index=132419	-1	Sludge250111-Plate1-12EF, Cmpd 7045, +MSn(805.3697), 29.92 min	CID	805.3697	0	2.8798485	2	AAEDNQEAMQAYIR	5756787_1_402_-(pre=K,post=D)	104	104	8.338361E-19	8.077667E-12	0.0	0.0
SD3.mgf	index=432043	-1	Sludge250111-Plate1-6EF, Cmpd 5795, +MSn(893.9337), 26.31 min	CID	893.9337	0	1.9800384	2	SVASHDEDTSTLAVAAGR	5720076_1_224_-(pre=R,post=Q)	109	103	8.3428615E-19	8.098771E-12	0.0	0.0
SD3.mgf	index=72435	-1	Sludge250111-Plate1-11CD, Cmpd 8122, +MSn(980.0165), 34.43 min	CID	980.0165	0	5.854328	2	IGLINSGGASSGATDLAEAVR	5756967_1_929_-(pre=R,post=T)	173	145	8.3740384E-19	8.136649E-12	0.0	0.0
SD3.mgf	index=134408	-1	Sludge250111-Plate1-12EF, Cmpd 9234, +MSn(939.9879), 37.89 min	CID	939.9879	0	4.7400475	2	SLYLPVGSDDGVFGPVTR	5721862_1_446_+(pre=R,post=K)	117	107	8.383957E-19	8.138664E-12	0.0	0.0
SD3.mgf	index=45133	-1	Sludge250111-Plate1-10GH, Cmpd 7675, +MSn(862.8987), 32.39 min	CID	862.8987	0	-0.42439604	2	AGEGDC+57.021FVAAGVETVSR	5749097_1_979_-(pre=K,post=F)	144	134	8.515284E-19	8.262822E-12	0.0	0.0
SD3.mgf	index=231506	-1	Sludge250111-Plate1-2EF, Cmpd 8855, +MSn(860.9512), 34.61 min	CID	860.9512	0	4.962514	2	AVGQDDYVTINLVASR	5749749_1_587_-(pre=R,post=D)	118	115	8.535551E-19	8.278589E-12	0.0	0.0
SD3.mgf	index=423678	-1	Sludge250111-Plate1-6CD, Cmpd 9911, +MSn(1026.538), 40.59 min	CID	1026.538	0	8.561922	2	QLTFNQYAEQVATAAAGLR	5757443_1280_2961_-(pre=R,post=A)	178	158	8.537578E-19	8.290717E-12	0.0	0.0
SD3.mgf	index=373835	-1	Sludge250111-Plate1-5CD, Cmpd 10743, +MSn(721.4086), 41.17 min	CID	721.4086	0	6.768488	3	VLADLAVHEPAAFAALVEVAR	5749891_760_1025_-(pre=K,post=N)	109	101	8.5513963E-19	8.308979E-12	0.0	0.0
SD3.mgf	index=586080	-1	Sludge250111-Plate1-9EF, Cmpd 8047, +MSn(784.3979), 33.86 min	CID	784.3979	0	2.256538	3	ASVTVLNNSQHEVHLLDFDGR	5718892_1_501_-(pre=K,post=D)	106	90	8.596752E-19	8.353049E-12	0.0	0.0
SD3.mgf	index=97324	-1	Sludge250111-Plate1-11GH, Cmpd 8012, +MSn(945.4885), 34.12 min	CID	945.4885	0	13.040097	2	ITDEGTAAELLASESVQR	5745067_1_691_-(pre=K,post=A)	164	142	8.6065847E-19	8.354778E-12	0.0	0.0
SD3.mgf	index=409915	-1	Sludge250111-Plate1-6AB, Cmpd 8797, +MSn(940.4844), 36.95 min	CID	940.4844	0	5.191833	2	VGSGMAGMQAGGLYNVVLR	5743297_49_780_-(pre=R,post=G);5747737_113_847_+(pre=R,post=G)	116	101	8.6072124E-19	8.3583375E-12	0.0	0.0
SD3.mgf	index=432954	-1	Sludge250111-Plate1-6EF, Cmpd 6802, +MSn(709.7025), 29.96 min	CID	709.7025	0	4.7300797	3	HEEFAQSISAEAAKPIATAR	5722902_1_529_-(pre=R,post=V)	107	96	8.6228714E-19	8.37615E-12	0.0	0.0
SD3.mgf	index=282405	-1	Sludge250111-Plate1-3EF, Cmpd 6224, +MSn(791.3469), 27.32 min	CID	791.3469	0	-8.252648	2	TATSEDAQAMC+57.021AAVR	5739498_1_434_+(pre=R,post=S)	89	85	8.63692E-19	8.372278E-12	0.0	0.0
SD3.mgf	index=396603	-1	Sludge250111-Plate1-5GH, Cmpd 7577, +MSn(778.3338), 33.08 min	CID	778.3338	1	-5.6998696	3	IGEVHDGAATMDWMEQEQER	5747691_1_173_-(pre=K,post=-);5748455_783_960_+(pre=K,post=-)	104	87	8.6497863E-19	8.4022945E-12	0.0	0.0
SD3.mgf	index=33390	-1	Sludge250111-Plate1-10EF, Cmpd 9531, +MSn(1053.0134), 37.99 min	CID	1053.0134	0	5.216641	2	YQPESWAPTATVWALDNR	5725893_80_553_-(pre=R,post=T)	140	124	8.664866E-19	8.411354E-12	0.0	0.0
SD3.mgf	index=58766	-1	Sludge250111-Plate1-11AB, Cmpd 7762, +MSn(862.9055), 32.56 min	CID	862.9055	0	7.4976635	2	AGEGDC+57.021FVAAGVETVSR	5749097_1_979_-(pre=K,post=F)	116	108	8.70927E-19	8.451057E-12	0.0	0.0
SD3.mgf	index=256814	-1	Sludge250111-Plate1-3AB, Cmpd 7161, +MSn(690.0286), 32.61 min	CID	690.0286	0	3.3612282	3	LLTATADHC+57.021VSIYLPTHR	5749375_1_690_-(pre=R,post=V)	80	71	8.762528E-19	8.506159E-12	0.0	0.0
SD3.mgf	index=309809	-1	Sludge250111-Plate1-4AB, Cmpd 8788, +MSn(801.9306), 34.71 min	CID	801.9306	0	3.2727523	2	QGVPTEVLAQAGFGTK	5725597_49_550_-(pre=R,post=G)	118	113	8.790317E-19	8.5256845E-12	0.0	0.0
SD3.mgf	index=462190	-1	Sludge250111-Plate1-7AB, Cmpd 9795, +MSn(967.4943), 39.62 min	CID	967.4943	-1	7.2816005	2	TILDEVYADQVAELAER	5734258_1_445_+(pre=R,post=F)	103	97	8.827058E-19	8.565352E-12	0.0	0.0
SD3.mgf	index=46503	-1	Sludge250111-Plate1-10GH, Cmpd 9193, +MSn(1247.6414), 37.70 min	CID	1247.6414	0	-0.09784086	3	LSGLQPVFRPGGTVTAGNAC+57.021PLNDGAAGVVVMSDTLAK	5749097_1_979_-(pre=K,post=E)	136	71	8.868481E-19	8.634651E-12	0.0	0.0
SD3.mgf	index=433382	-1	Sludge250111-Plate1-6EF, Cmpd 7273, +MSn(692.9879), 31.64 min	CID	692.9879	0	1.2330564	3	ADTFADTEVADAGHTITDAR	5756417_897_1966_-(pre=R,post=W)	77	66	8.901238E-19	8.646551E-12	0.0	0.0
SD3.mgf	index=219925	-1	Sludge250111-Plate1-2CD, Cmpd 11735, +MSn(870.4741), 44.47 min	CID	870.4741	0	2.8046935	3	LLGTGAIVPVMSDVFALDHVGDAALK	5750555_517_1060_-(pre=R,post=V)	104	76	9.060879E-19	8.812601E-12	0.0	0.0
SD3.mgf	index=109135	-1	Sludge250111-Plate1-12AB, Cmpd 7387, +MSn(472.9997), 31.31 min	CID	472.9997	0	0.32259628	4	VALEEVLAHHTGQDLEK	5737102_1_391_+(pre=K,post=I)	126	111	9.083084E-19	8.813787E-12	0.0	0.0
SD3.mgf	index=132900	-1	Sludge250111-Plate1-12EF, Cmpd 7574, +MSn(577.7743), 31.84 min	CID	577.7743	0	0.52819234	4	VNTFADATGDHQWIHVDPER	5757235_2261_2666_-(pre=R,post=A)	151	116	9.110894E-19	8.850208E-12	0.0	0.0
SD3.mgf	index=500397	-1	Sludge250111-Plate1-7GH, Cmpd 6691, +MSn(868.9972), 28.18 min	CID	868.9972	0	1.7559109	2	VMLKPAAPGTGVIAGGAAR	5738908_1_429_+(pre=R,post=A)	137	118	9.135998E-19	8.871834E-12	0.0	0.0
SD3.mgf	index=472803	-1	Sludge250111-Plate1-7CD, Cmpd 6100, +MSn(848.938), 27.67 min	CID	848.938	0	4.313772	2	VLVNDLGSSVHGEGTGR	5746477_178_887_+(pre=K,post=A)	142	135	9.137725E-19	8.866808E-12	0.0	0.0
SD3.mgf	index=256894	-1	Sludge250111-Plate1-3AB, Cmpd 7249, +MSn(717.8622), 32.92 min	CID	717.8622	0	3.2309034	2	WTAFNPASGVTAGR	5746035_1_823_+(pre=R,post=D)	77	77	9.195698E-19	8.9082E-12	0.0	0.0
SD3.mgf	index=6354	-1	Sludge250111-Plate1-10AB, Cmpd 8024, +MSn(824.8668), 32.70 min	CID	824.8668	0	-5.253543	2	WVAVGDENWGEGSSR	5755165_1_947_-(pre=R,post=E)	107	100	9.308855E-19	9.023625E-12	0.0	0.0
SD3.mgf	index=109988	-1	Sludge250111-Plate1-12AB, Cmpd 8325, +MSn(887.9296), 34.71 min	CID	887.9296	0	3.7119052	2	TGAGEGDDEQIVVDLTR	5733136_1_518_+(pre=R,post=I)	135	129	9.347612E-19	9.070473E-12	0.0	0.0
SD3.mgf	index=45422	-1	Sludge250111-Plate1-10GH, Cmpd 7993, +MSn(996.4776), 33.51 min	CID	996.4776	-1	-12.4591875	2	EVIYLNDSAVDPDLTNSK	5732226_1_614_+(pre=K,post=C)	94	82	9.360573E-19	9.086707E-12	0.0	0.0
SD3.mgf	index=178680	-1	Sludge250111-Plate1-1EF, Cmpd 8596, +MSn(1041.0054), 34.96 min	CID	1041.0054	0	5.3940783	2	YPGTVTVTDDGLDVDGDTLK	5756861_1_494_-(pre=R,post=V)	140	120	9.437598E-19	9.167565E-12	0.0	0.0
SD3.mgf	index=34234	-1	Sludge250111-Plate1-10EF, Cmpd 10482, +MSn(1136.0424), 41.44 min	CID	1136.0424	0	4.835375	2	TPGDEVALALDTASTEFYADGK	5756157_1049_1839_+(pre=R,post=Y)	99	77	9.508068E-19	9.24077E-12	0.0	0.0
SD3.mgf	index=344703	-1	Sludge250111-Plate1-4GH, Cmpd 5272, +MSn(783.3751), 24.65 min	CID	783.3751	0	8.960083	2	DAAGTSGTGGTAEELTK	5756787_1_402_-(pre=R,post=L)	99	91	9.542617E-19	9.259697E-12	0.0	0.0
SD3.mgf	index=474662	-1	Sludge250111-Plate1-7CD, Cmpd 8179, +MSn(768.7123), 35.15 min	CID	768.7123	0	-1.349785	3	LGIFDGNSGPHVTVDDYVATAR	5732718_1_620_+(pre=K,post=A)	110	75	9.548188E-19	9.279762E-12	0.0	0.0
SD3.mgf	index=73291	-1	Sludge250111-Plate1-11CD, Cmpd 9064, +MSn(749.0647), 37.85 min	CID	749.0647	0	8.229732	3	FILDYAVTSVIPGSANADHVR	5749961_1_1028_+(pre=R,post=E)	90	74	9.589882E-19	9.3180255E-12	0.0	0.0
SD3.mgf	index=178626	-1	Sludge250111-Plate1-1EF, Cmpd 8536, +MSn(1040.9977), 34.74 min	CID	1040.9977	0	-1.9934638	2	YPGTVTVTDDGLDVDGDTLK	5756861_1_494_-(pre=R,post=V)	134	120	9.600214E-19	9.325527E-12	0.0	0.0
SD3.mgf	index=203258	-1	Sludge250111-Plate1-2AB, Cmpd 8183, +MSn(841.4384), 32.88 min	CID	841.4384	1	-2.5027516	2	VLPTEAPNAWEVQAR	5755351_1026_1602_+(pre=R,post=G)	123	120	9.62162E-19	9.326806E-12	0.0	0.0
SD3.mgf	index=273236	-1	Sludge250111-Plate1-3CD, Cmpd 10792, +MSn(1027.5717), 43.61 min	CID	1027.5717	0	-6.4148855	2	IATVNGDLLDQASLIELLR	5719446_1_475_-(pre=R,post=T);5724535_68_542_+(pre=R,post=T)	155	144	9.62307E-19	9.344822E-12	0.0	0.0
SD3.mgf	index=435169	-1	Sludge250111-Plate1-6EF, Cmpd 9241, +MSn(1052.5106), 38.42 min	CID	1052.5106	-1	4.1433325	2	YQPESWAPTATVWALDNR	5725893_80_553_-(pre=R,post=T)	152	132	9.661812E-19	9.379132E-12	0.0	0.0
SD3.mgf	index=309445	-1	Sludge250111-Plate1-4AB, Cmpd 8387, +MSn(905.4482), 33.25 min	CID	905.4482	-1	-0.7759321	2	VAYVTGGMGGIGTAIC+57.021QR	5728485_1_346_-(pre=K,post=L)	130	115	9.675377E-19	9.3922994E-12	0.0	0.0
SD3.mgf	index=424422	-1	Sludge250111-Plate1-6CD, Cmpd 10966, +MSn(883.1202), 44.45 min	CID	883.1202	0	2.1425102	3	LFPEQLTYIVNHAEDEVIFVDR	5753359_334_1288_+(pre=R,post=S)	156	131	9.752044E-19	9.477886E-12	0.0	0.0
SD3.mgf	index=31164	-1	Sludge250111-Plate1-10EF, Cmpd 7083, +MSn(691.8743), 29.64 min	CID	691.8743	0	1.9407803	2	VGAPVIGLNDSGGAR	5734746_1_645_+(pre=K,post=I)	93	93	9.76788E-19	9.468584E-12	0.0	0.0
SD3.mgf	index=514127	-1	Sludge250111-Plate1-8AB, Cmpd 7298, +MSn(613.9665), 30.51 min	CID	613.9665	0	-1.2923442	3	ITFASTSIEAAGHDTYR	5757287_1_407_+(pre=R,post=V)	76	66	9.848052E-19	9.5560755E-12	0.0	0.0
SD3.mgf	index=231236	-1	Sludge250111-Plate1-2EF, Cmpd 8558, +MSn(852.4139), 33.59 min	CID	852.4139	0	2.792514	2	LVDSDITLPEEDMAR	5735160_1_239_+(pre=K,post=G)	98	96	1.0146367E-18	9.8354744E-12	0.0	0.0
SD3.mgf	index=4475	-1	Sludge250111-Plate1-10AB, Cmpd 5957, +MSn(781.3837), 25.44 min	CID	781.3837	0	9.52971	2	ATIGNTADPVSDASSR	5749573_1_1009_+(pre=R,post=M)	99	96	1.0188464E-18	9.88174E-12	0.0	0.0
SD3.mgf	index=190845	-1	Sludge250111-Plate1-1GH, Cmpd 8838, +MSn(801.9323), 34.99 min	CID	801.9323	0	5.403847	2	QGVPTEVLAQAGFGTK	5725597_49_550_-(pre=R,post=G)	86	83	1.0216802E-18	9.909226E-12	0.0	0.0
SD3.mgf	index=19024	-1	Sludge250111-Plate1-10CD, Cmpd 7836, +MSn(873.0787), 32.94 min	CID	873.0787	0	0.6291721	3	VASGEELPFTQDDVTVSGHAIEC+57.021R	5740016_1_727_-(pre=R,post=I)	125	101	1.0302444E-18	1.0016872E-11	0.0	0.0
SD3.mgf	index=245733	-1	Sludge250111-Plate1-2GH, Cmpd 9180, +MSn(1076.028), 36.42 min	CID	1076.028	0	4.651279	2	IALGAFC+57.021VSEPDAGSDVSSLR	5753339_538_1285_+(pre=K,post=T)	154	131	1.0312046E-18	1.00197186E-11	0.0	0.0
SD3.mgf	index=503853	-1	Sludge250111-Plate1-7GH, Cmpd 10552, +MSn(829.407), 41.99 min	CID	829.407	0	1.3981912	2	GLDPEEFMPPALWR	5738908_1_429_+(pre=R,post=A)	91	87	1.031581E-18	9.993292E-12	0.0	0.0
SD3.mgf	index=563266	-1	Sludge250111-Plate1-9AB, Cmpd 9151, +MSn(778.3751), 37.33 min	CID	778.3751	0	4.5480065	3	GDLGTLFTENLIHGSDSGDSAAR	5756449_6_413_-(pre=R,post=E)	103	84	1.0360906E-18	1.0071802E-11	0.0	0.0
SD3.mgf	index=383320	-1	Sludge250111-Plate1-5EF, Cmpd 6543, +MSn(868.4103), 25.59 min	CID	868.4103	0	2.249086	2	EGGTLTTNASGEVTADGR	5743963_1_811_-(pre=R,post=D)	146	130	1.0368583E-18	1.00652256E-11	0.0	0.0
SD3.mgf	index=97191	-1	Sludge250111-Plate1-11GH, Cmpd 7866, +MSn(956.4814), 33.61 min	CID	956.4814	0	7.2746406	2	VGSGM+15.995AGM+15.995QAGGLYNVVLR	5743297_49_780_-(pre=R,post=G);5747737_113_847_+(pre=R,post=G)	128	110	1.0426381E-18	1.0124906E-11	0.0	0.0
SD3.mgf	index=110059	-1	Sludge250111-Plate1-12AB, Cmpd 8403, +MSn(887.4258), 34.99 min	CID	887.4258	-1	1.2704867	2	TGAGEGDDEQIVVDLTR	5733136_1_518_+(pre=R,post=I)	142	134	1.0784369E-18	1.0464633E-11	0.0	0.0
SD3.mgf	index=257840	-1	Sludge250111-Plate1-3AB, Cmpd 8292, +MSn(924.4626), 36.55 min	CID	924.4626	0	2.4428315	2	TPEGVSLFAVDGDASGLGR	5755471_1_852_-(pre=R,post=T)	181	163	1.0801158E-18	1.0488846E-11	0.0	0.0
SD3.mgf	index=372157	-1	Sludge250111-Plate1-5CD, Cmpd 8896, +MSn(784.3982), 34.36 min	CID	784.3982	0	2.645596	3	ASVTVLNNSQHEVHLLDFDGR	5718892_1_501_-(pre=K,post=D)	109	91	1.092838E-18	1.0618581E-11	0.0	0.0
SD3.mgf	index=246092	-1	Sludge250111-Plate1-2GH, Cmpd 9577, +MSn(927.9356), 37.85 min	CID	927.9356	0	3.2887712	2	TGLFTYDSGFLSTASC+57.021K	5755631_915_1190_-(pre=K,post=S)	91	85	1.0956913E-18	1.0632062E-11	0.0	0.0
SD3.mgf	index=373689	-1	Sludge250111-Plate1-5CD, Cmpd 10582, +MSn(746.1425), 40.58 min	CID	746.1425	0	0.1636019	4	LTNGFEVISYIGGEGHNLQEHSVVLIR	5740824_290_667_+(pre=R,post=G)	156	102	1.097335E-18	1.0674158E-11	0.0	0.0
SD3.mgf	index=310058	-1	Sludge250111-Plate1-4AB, Cmpd 9063, +MSn(921.0701), 35.72 min	CID	921.0701	0	-0.46385816	3	SDSDFIFYNNLTSADGSVEHTGDNR	5741265_1_450_+(pre=R,post=T)	93	76	1.1103723E-18	1.07977915E-11	0.0	0.0
SD3.mgf	index=268758	-1	Sludge250111-Plate1-3CD, Cmpd 5816, +MSn(704.6709), 25.49 min	CID	704.6709	0	1.4724592	3	IVHDAANAVDGVSTESEGQGR	5757277_2057_2377_+(pre=K,post=D)	91	81	1.1305791E-18	1.09852925E-11	0.0	0.0
SD3.mgf	index=217872	-1	Sludge250111-Plate1-2CD, Cmpd 9373, +MSn(1018.9874), 36.04 min	CID	1018.9874	0	4.013172	2	VGDNLFTNSNLVMDPDTGK	5751467_1_1055_+(pre=R,post=I)	113	95	1.1542747E-18	1.1208992E-11	0.0	0.0
SD3.mgf	index=270769	-1	Sludge250111-Plate1-3CD, Cmpd 8048, +MSn(636.9743), 33.65 min	CID	636.9743	0	1.1498466	3	LVVWGNHSPTMYADYR	5745075_338_842_-(pre=K,post=N)	86	75	1.171713E-18	1.1364386E-11	0.0	0.0
SD3.mgf	index=58627	-1	Sludge250111-Plate1-11AB, Cmpd 7609, +MSn(837.7501), 32.03 min	CID	837.7501	0	-0.6557039	3	VTIWGNHSSTQYPDLSHATIGAR	5749433_1_915_+(pre=K,post=A)	102	83	1.1818041E-18	1.1488277E-11	0.0	0.0
SD3.mgf	index=232484	-1	Sludge250111-Plate1-2EF, Cmpd 9931, +MSn(861.3922), 38.39 min	CID	861.3922	0	-3.967943	2	AMEDLFADYGVATYR	5740040_1_727_+(pre=K,post=G);5740304_1_731_+(pre=K,post=G)	93	88	1.1834329E-18	1.1471716E-11	0.0	0.0
SD3.mgf	index=584001	-1	Sludge250111-Plate1-9EF, Cmpd 5759, +MSn(781.3754), 25.42 min	CID	781.3754	0	-1.0935732	2	ATIGNTADPVSDASSR	5749573_1_1009_+(pre=R,post=M)	116	111	1.2006804E-18	1.1645339E-11	0.0	0.0
SD3.mgf	index=110134	-1	Sludge250111-Plate1-12AB, Cmpd 8486, +MSn(895.9541), 35.30 min	CID	895.9541	0	5.0411334	2	SYELPDGQVITIGNER	5729478_1_486_+(pre=K,post=F)	138	131	1.2059662E-18	1.16966055E-11	0.0	0.0
SD3.mgf	index=587241	-1	Sludge250111-Plate1-9EF, Cmpd 9325, +MSn(937.0071), 38.55 min	CID	937.0071	0	5.471657	2	NTVPVAFEGGQLPLFQR	5755591_1240_1655_-(pre=R,post=L)	130	122	1.2174419E-18	1.1813471E-11	0.0	0.0
SD3.mgf	index=576027	-1	Sludge250111-Plate1-9CD, Cmpd 10107, +MSn(784.3904), 41.42 min	CID	784.3904	0	-4.5909	4	DKLSGGAQADDFIFALGNYGIADGVDVIHR	5743963_1_811_-(pre=R,post=Q)	103	63	1.2197634E-18	1.1869113E-11	0.0	0.0
SD3.mgf	index=5783	-1	Sludge250111-Plate1-10AB, Cmpd 7396, +MSn(642.6515), 30.50 min	CID	642.6515	0	2.469329	3	LNIVDTPGHADFGGEVER	5755351_1_1014_+(pre=K,post=A)	143	121	1.2293864E-18	1.19341785E-11	0.0	0.0
SD3.mgf	index=423612	-1	Sludge250111-Plate1-6CD, Cmpd 9837, +MSn(967.4549), 40.32 min	CID	967.4549	0	1.261769	2	GLLFETEYVEGMQFDR	5720736_1_514_+(pre=K,post=G)	108	98	1.2313439E-18	1.1942742E-11	0.0	0.0
SD3.mgf	index=572207	-1	Sludge250111-Plate1-9CD, Cmpd 5880, +MSn(868.4099), 25.88 min	CID	868.4099	0	1.8273823	2	EGGTLTTNASGEVTADGR	5743963_1_811_-(pre=R,post=D)	129	120	1.2321366E-18	1.1960874E-11	0.0	0.0
SD3.mgf	index=230312	-1	Sludge250111-Plate1-2EF, Cmpd 7541, +MSn(691.8788), 30.01 min	CID	691.8788	0	8.380642	2	VGAPVIGLNDSGGAR	5734746_1_645_+(pre=K,post=I)	115	113	1.2373986E-18	1.1994837E-11	0.0	0.0
SD3.mgf	index=5441	-1	Sludge250111-Plate1-10AB, Cmpd 7020, +MSn(783.3343), 29.21 min	CID	783.3343	0	-1.4025064	3	IGEVHDGAATMDWM+15.995EQEQER	5747691_1_173_-(pre=K,post=-);5748455_783_960_+(pre=K,post=-)	88	73	1.2453645E-18	1.20973145E-11	0.0	0.0
SD3.mgf	index=154692	-1	Sludge250111-Plate1-1AB, Cmpd 6603, +MSn(945.4772), 28.43 min	CID	945.4772	0	1.032879	2	ELADTTSEVAGAGVTVNQK	5743963_1_811_-(pre=R,post=A)	109	97	1.2560817E-18	1.2197625E-11	0.0	0.0
SD3.mgf	index=474728	-1	Sludge250111-Plate1-7CD, Cmpd 8252, +MSn(895.9513), 35.41 min	CID	895.9513	0	1.9074559	2	SYELPDGQVITIGNER	5729478_1_486_+(pre=K,post=F)	131	125	1.2730322E-18	1.2347076E-11	0.0	0.0
SD3.mgf	index=445664	-1	Sludge250111-Plate1-6GH, Cmpd 7000, +MSn(973.9764), 29.94 min	CID	973.9764	0	5.4519672	2	AANAGGVATSALEMQQNASR	5725477_1_476_+(pre=K,post=D);5756931_1169_1894_-(pre=K,post=D)	153	131	1.2774181E-18	1.240868E-11	0.0	0.0
SD3.mgf	index=245817	-1	Sludge250111-Plate1-2GH, Cmpd 9273, +MSn(966.4494), 36.75 min	CID	966.4494	0	-7.2626586	3	SNGEDGWVSVEVSPELAHDTAATIEAGR	5725673_1_551_-(pre=R,post=E)	122	87	1.2863687E-18	1.2514505E-11	0.0	0.0
SD3.mgf	index=71528	-1	Sludge250111-Plate1-11CD, Cmpd 7125, +MSn(689.0592), 30.86 min	CID	689.0592	0	9.212147	3	YIPVGTTIHNIELKPGGGAK	5748489_1_837_+(pre=R,post=M)	140	114	1.2918469E-18	1.254884E-11	0.0	0.0
SD3.mgf	index=407052	-1	Sludge250111-Plate1-6AB, Cmpd 5646, +MSn(781.3774), 25.81 min	CID	781.3774	0	1.4060228	2	ATIGNTADPVSDASSR	5749573_1_1009_+(pre=R,post=M)	100	96	1.300893E-18	1.2617296E-11	0.0	0.0
SD3.mgf	index=298176	-1	Sludge250111-Plate1-3GH, Cmpd 10293, +MSn(1266.1494), 42.58 min	CID	1266.1494	0	1.5425731	2	EIGGVFAPTDVTDTDQIIAAIEAGK	5743623_385_802_+(pre=K,post=E)	125	93	1.3070866E-18	1.2710735E-11	0.0	0.0
SD3.mgf	index=229941	-1	Sludge250111-Plate1-2EF, Cmpd 7133, +MSn(728.0275), 28.55 min	CID	728.0275	0	2.6827698	3	TVTHEDVTAEELGGAVTHTSK	5734746_1_645_+(pre=K,post=S)	94	83	1.3174073E-18	1.2800612E-11	0.0	0.0
SD3.mgf	index=229829	-1	Sludge250111-Plate1-2EF, Cmpd 7010, +MSn(833.9655), 28.11 min	CID	833.9655	0	6.879594	2	VAGDKTDVSGVPGPVIR	5731554_74_608_+(pre=K,post=G)	147	135	1.3192132E-18	1.280101E-11	0.0	0.0
SD3.mgf	index=7041	-1	Sludge250111-Plate1-10AB, Cmpd 8780, +MSn(745.3279), 35.34 min	CID	745.3279	0	-4.17639	3	FTLFDGSYHDVDSNENAFR	5720696_1_513_-(pre=K,post=M);5723984_1_538_-(pre=K,post=M)	97	82	1.3241509E-18	1.2858634E-11	0.0	0.0
SD3.mgf	index=419814	-1	Sludge250111-Plate1-6CD, Cmpd 5655, +MSn(917.444), 25.42 min	CID	917.444	0	-0.9979099	2	IVTEDGSVASTGQEGEVR	5756683_1230_2116_-(pre=R,post=L)	114	102	1.3321943E-18	1.2932178E-11	0.0	0.0
SD3.mgf	index=95807	-1	Sludge250111-Plate1-11GH, Cmpd 6343, +MSn(931.4507), 28.14 min	CID	931.4507	0	4.259272	2	LAQDGYTVVAGC+57.021GPNSPR	5743277_112_794_+(pre=R,post=K)	147	127	1.348677E-18	1.3092183E-11	0.0	0.0
SD3.mgf	index=7093	-1	Sludge250111-Plate1-10AB, Cmpd 8837, +MSn(1006.0094), 35.54 min	CID	1006.0094	0	-0.7887167	2	GGTGAIVEYFGPGAASISATGK	5755165_998_1558_-(pre=K,post=G)	116	94	1.3602391E-18	1.3219989E-11	0.0	0.0
SD3.mgf	index=70937	-1	Sludge250111-Plate1-11CD, Cmpd 6475, +MSn(752.3745), 28.52 min	CID	752.3745	0	0.7301109	2	MGVTVNC+57.021VGPAAATR	5746477_178_887_+(pre=K,post=I);5754139_182_973_-(pre=K,post=I)	78	75	1.3675814E-18	1.3256777E-11	0.0	0.0
SD3.mgf	index=59249	-1	Sludge250111-Plate1-11AB, Cmpd 8293, +MSn(1041.0112), 34.41 min	CID	1041.0112	0	11.022682	2	YPGTVTVTDDGLDVDGDTLK	5756861_1_494_-(pre=R,post=V)	135	115	1.3920391E-18	1.3522093E-11	0.0	0.0
SD3.mgf	index=134451	-1	Sludge250111-Plate1-12EF, Cmpd 9281, +MSn(885.1434), 38.07 min	CID	885.1434	0	0.06895511	3	SLGSGESGPVATIRPDSTVADVVVALR	5739112_100_573_+(pre=K,post=E)	125	96	1.4092126E-18	1.37078985E-11	0.0	0.0
SD3.mgf	index=527446	-1	Sludge250111-Plate1-8CD, Cmpd 8567, +MSn(635.3102), 35.85 min	CID	635.3102	0	-1.3449982	3	IEPEAIEYGENFISHR	5736042_1_662_+(pre=R,post=E)	91	87	1.4116936E-18	1.3691946E-11	0.0	0.0
SD3.mgf	index=20910	-1	Sludge250111-Plate1-10CD, Cmpd 9911, +MSn(1026.5358), 40.28 min	CID	1026.5358	0	6.4214416	2	QLTFNQYAEQVATAAAGLR	5757443_1280_2961_-(pre=R,post=A)	163	143	1.425358E-18	1.3841443E-11	0.0	0.0
SD3.mgf	index=515076	-1	Sludge250111-Plate1-8AB, Cmpd 8343, +MSn(801.933), 34.33 min	CID	801.933	0	6.2410626	2	QGVPTEVLAQAGFGTK	5725597_49_550_-(pre=R,post=G)	104	98	1.4418559E-18	1.3984489E-11	0.0	0.0
SD3.mgf	index=475791	-1	Sludge250111-Plate1-7CD, Cmpd 9421, +MSn(1027.0425), 39.66 min	CID	1027.0425	0	8.557715	2	DAEAPIFSVADLGIVGDVHK	5756697_1_127_+(pre=K,post=V)	155	134	1.4422654E-18	1.4009986E-11	0.0	0.0
SD3.mgf	index=109995	-1	Sludge250111-Plate1-12AB, Cmpd 8333, +MSn(801.9311), 34.74 min	CID	801.9311	0	3.8816366	2	QGVPTEVLAQAGFGTK	5725597_49_550_-(pre=R,post=G)	113	109	1.4432106E-18	1.3997627E-11	0.0	0.0
SD3.mgf	index=231138	-1	Sludge250111-Plate1-2EF, Cmpd 8450, +MSn(717.3663), 33.21 min	CID	717.3663	-1	11.264185	2	WTAFNPASGVTAGR	5746035_1_823_+(pre=R,post=D)	93	92	1.4443596E-18	1.3992025E-11	0.0	0.0
SD3.mgf	index=295997	-1	Sludge250111-Plate1-3GH, Cmpd 7882, +MSn(769.057), 33.91 min	CID	769.057	-1	3.7804582	3	VGGQVYLLTPTDVEVSDDDKR	5730762_1_345_+(pre=R,post=R)	94	80	1.4501275E-18	1.409019E-11	0.0	0.0
SD3.mgf	index=135118	-1	Sludge250111-Plate1-12EF, Cmpd 10015, +MSn(721.4063), 40.78 min	CID	721.4063	0	3.553456	3	VLADLAVHEPAAFAALVEVAR	5749891_760_1025_-(pre=K,post=N)	88	77	1.4746765E-18	1.43287205E-11	0.0	0.0
SD3.mgf	index=515195	-1	Sludge250111-Plate1-8AB, Cmpd 8474, +MSn(801.4154), 34.81 min	CID	801.4154	-1	-13.58704	2	QGVPTEVLAQAGFGTK	5725597_49_550_-(pre=R,post=G)	83	82	1.4812682E-18	1.43667465E-11	0.0	0.0
SD3.mgf	index=16565	-1	Sludge250111-Plate1-10CD, Cmpd 5131, +MSn(483.9331), 23.35 min	CID	483.9331	0	2.6485927	3	LTGNSHQLPVNAAK	5743023_1_787_-(pre=R,post=A)	89	89	1.4871957E-18	1.4406995E-11	0.0	0.0
SD3.mgf	index=436085	-1	Sludge250111-Plate1-6EF, Cmpd 10297, +MSn(960.994), 42.21 min	CID	960.994	0	5.52562	2	VQPDFVDVLDLDQYVR	5757437_1_697_-(pre=R,post=G)	135	127	1.4993851E-18	1.4542461E-11	0.0	0.0
SD3.mgf	index=435945	-1	Sludge250111-Plate1-6EF, Cmpd 10110, +MSn(818.1071), 41.54 min	CID	818.1071	0	9.773395	3	LAPQGSPGSLTTTDVLADFVAHVR	5745961_1_870_+(pre=K,post=S)	137	108	1.5147277E-18	1.4727412E-11	0.0	0.0
SD3.mgf	index=20943	-1	Sludge250111-Plate1-10CD, Cmpd 9947, +MSn(999.8104), 40.41 min	CID	999.8104	0	0.48837408	3	FLDVVYPDPEGSFYDGEDLHVLSLDR	5741267_1_750_+(pre=R,post=F)	117	89	1.519942E-18	1.4782939E-11	0.0	0.0
SD3.mgf	index=421827	-1	Sludge250111-Plate1-6CD, Cmpd 7869, +MSn(909.4481), 33.35 min	CID	909.4481	0	2.1475983	2	MFIPESELAASGGGGAAPR	5740016_1_727_-(pre=K,post=-)	121	110	1.5268203E-18	1.4826727E-11	0.0	0.0
SD3.mgf	index=73616	-1	Sludge250111-Plate1-11CD, Cmpd 9422, +MSn(1064.6045), 39.16 min	CID	1064.6045	0	8.599769	2	MPLALAVNYGAGPIAAGVTLTK	5720854_1_515_-(pre=K,post=N)	125	106	1.5331985E-18	1.490096E-11	0.0	0.0
SD3.mgf	index=166139	-1	Sludge250111-Plate1-1CD, Cmpd 8049, +MSn(720.9247), 32.73 min	CID	720.9247	0	0.0	2	LVAEVGVGTVAAGVAK	5744757_1_834_+(pre=K,post=A)	69	69	1.5335254E-18	1.4873587E-11	0.0	0.0
SD3.mgf	index=490137	-1	Sludge250111-Plate1-7EF, Cmpd 9554, +MSn(824.4566), 36.33 min	CID	824.4566	0	6.51475	2	TIQVPLFVNSSDTVK	5737630_1_442_+(pre=K,post=V)	80	80	1.5374653E-18	1.4903561E-11	0.0	0.0
SD3.mgf	index=502011	-1	Sludge250111-Plate1-7GH, Cmpd 8467, +MSn(887.923), 34.46 min	CID	887.923	0	-3.7806442	2	TGAGEGDDEQIVVDLTR	5733136_1_518_+(pre=R,post=I)	132	124	1.5399279E-18	1.4942719E-11	0.0	0.0
SD3.mgf	index=372297	-1	Sludge250111-Plate1-5CD, Cmpd 9050, +MSn(926.4731), 34.94 min	CID	926.4731	0	2.8986862	2	DFALEGDQTTGASVLTVK	5743963_1_811_-(pre=R,post=I)	136	122	1.546988E-18	1.5017272E-11	0.0	0.0
SD3.mgf	index=132047	-1	Sludge250111-Plate1-12EF, Cmpd 6635, +MSn(662.67), 28.42 min	CID	662.67	0	1.3815755	3	LADLHNSGKLDDAEFAAAK	5756787_1_402_-(pre=K,post=A)	96	89	1.550967E-18	1.5061213E-11	0.0	0.0
SD3.mgf	index=372163	-1	Sludge250111-Plate1-5CD, Cmpd 8902, +MSn(661.6967), 34.39 min	CID	661.6967	0	4.888764	3	ISILNAAGTPVYVETHAAR	5756377_1210_1947_+(pre=R,post=T)	102	92	1.5512864E-18	1.5064314E-11	0.0	0.0
SD3.mgf	index=20923	-1	Sludge250111-Plate1-10CD, Cmpd 9925, +MSn(1004.5055), 40.33 min	CID	1004.5055	0	3.645697	2	YGSPSFPVYGYNLQIFR	5740758_1_698_+(pre=K,post=E)	115	101	1.5619711E-18	1.5156617E-11	0.0	0.0
SD3.mgf	index=19182	-1	Sludge250111-Plate1-10CD, Cmpd 8010, +MSn(1026.9838), 33.54 min	CID	1026.9838	0	2.8527188	2	VGDNLFTNSNLVM+15.995DPDTGK	5751467_1_1055_+(pre=R,post=I)	115	97	1.5679359E-18	1.5225996E-11	0.0	0.0
SD3.mgf	index=218693	-1	Sludge250111-Plate1-2CD, Cmpd 10282, +MSn(893.4639), 39.17 min	CID	893.4639	-1	6.5190916	2	ETLNADLPLFVDHFR	5748745_1_972_-(pre=R,post=Y)	113	101	1.5692003E-18	1.5211186E-11	0.0	0.0
SD3.mgf	index=7065	-1	Sludge250111-Plate1-10AB, Cmpd 8806, +MSn(1006.0149), 35.43 min	CID	1006.0149	0	4.6716294	2	GGTGAIVEYFGPGAASISATGK	5755165_998_1558_-(pre=K,post=G)	112	95	1.5728172E-18	1.5286009E-11	0.0	0.0
SD3.mgf	index=34345	-1	Sludge250111-Plate1-10EF, Cmpd 10626, +MSn(960.9976), 41.96 min	CID	960.9976	0	9.27288	2	VQPDFVDVLDLDQYVR	5757437_1_697_-(pre=R,post=G)	128	118	1.5884875E-18	1.540666E-11	0.0	0.0
SD3.mgf	index=281553	-1	Sludge250111-Plate1-3EF, Cmpd 5287, +MSn(852.4105), 23.87 min	CID	852.4105	0	3.2221458	2	TNEETTASPVIEGNNK	5748047_36_857_-(pre=-,post=V)	102	92	1.5995519E-18	1.5513974E-11	0.0	0.0
SD3.mgf	index=269944	-1	Sludge250111-Plate1-3CD, Cmpd 7140, +MSn(799.8955), 30.35 min	CID	799.8955	0	-2.7469332	2	GSSSAASAANAAIDHIR	5749433_1_915_+(pre=R,post=T)	109	95	1.5999421E-18	1.5525069E-11	0.0	0.0
SD3.mgf	index=297889	-1	Sludge250111-Plate1-3GH, Cmpd 9974, +MSn(885.5012), 41.41 min	CID	885.5012	0	0.55141824	2	IVLNGGLEALTMQALAR	5746797_1_738_+(pre=R,post=E)	145	132	1.6176365E-18	1.5696767E-11	0.0	0.0
SD3.mgf	index=335388	-1	Sludge250111-Plate1-4EF, Cmpd 8564, +MSn(784.3989), 34.14 min	CID	784.3989	0	3.579336	3	ASVTVLNNSQHEVHLLDFDGR	5718892_1_501_-(pre=K,post=D)	105	89	1.6217739E-18	1.5757996E-11	0.0	0.0
SD3.mgf	index=144005	-1	Sludge250111-Plate1-12GH, Cmpd 6644, +MSn(945.9805), 28.03 min	CID	945.9805	1	2.8092523	2	ELADTTSEVAGAGVTVNQK	5743963_1_811_-(pre=R,post=A)	117	101	1.6239432E-18	1.5769873E-11	0.0	0.0
SD3.mgf	index=436194	-1	Sludge250111-Plate1-6EF, Cmpd 10509, +MSn(870.4835), 42.98 min	CID	870.4835	0	9.886508	2	EELLPALDTLAGDLAAK	5728227_1_574_-(pre=R,post=A)	85	81	1.626452E-18	1.5782308E-11	0.0	0.0
SD3.mgf	index=7150	-1	Sludge250111-Plate1-10AB, Cmpd 8899, +MSn(858.8822), 35.76 min	CID	858.8822	1	-10.14656	4	AHVEVYNKPFAGSYEWWSGSGDDLQNTMSR	5753685_1_923_-(pre=K,post=P)	61	36	1.627969E-18	1.5841226E-11	0.0	0.0
SD3.mgf	index=573520	-1	Sludge250111-Plate1-9CD, Cmpd 7325, +MSn(728.9211), 31.23 min	CID	728.9211	0	-1.4234685	2	LVSEVGVGTVAAGVAK	5738978_1_708_+(pre=K,post=A)	76	74	1.629689E-18	1.5806273E-11	0.0	0.0
SD3.mgf	index=81670	-1	Sludge250111-Plate1-11EF, Cmpd 4586, +MSn(799.353), 22.13 min	CID	799.353	0	2.6724565	2	TATSEDAQAM+15.995C+57.021AAVR	5739498_1_434_+(pre=R,post=S)	103	97	1.6372978E-18	1.5871297E-11	0.0	0.0
SD3.mgf	index=188546	-1	Sludge250111-Plate1-1GH, Cmpd 6309, +MSn(781.377), 25.85 min	CID	781.377	0	0.9373485	2	ATIGNTADPVSDASSR	5749573_1_1009_+(pre=R,post=M)	109	105	1.6426704E-18	1.5932177E-11	0.0	0.0
SD3.mgf	index=6329	-1	Sludge250111-Plate1-10AB, Cmpd 7996, +MSn(840.9506), 32.60 min	CID	840.9506	0	14.007897	2	VLPTEAPNAWEVQAR	5755351_1026_1602_+(pre=R,post=G)	108	102	1.6480449E-18	1.5975474E-11	0.0	0.0
SD3.mgf	index=203186	-1	Sludge250111-Plate1-2AB, Cmpd 8104, +MSn(840.939), 32.59 min	CID	840.939	0	0.21773934	2	VLPTEAPNAWEVQAR	5755351_1026_1602_+(pre=R,post=G)	108	102	1.649429E-18	1.598889E-11	0.0	0.0
SD3.mgf	index=83963	-1	Sludge250111-Plate1-11EF, Cmpd 7109, +MSn(794.9178), 31.32 min	CID	794.9178	0	6.680054	2	IVVGIDGSEASSDALR	5737200_1_560_-(pre=K,post=Y)	115	115	1.6585999E-18	1.6086677E-11	0.0	0.0
SD3.mgf	index=96827	-1	Sludge250111-Plate1-11GH, Cmpd 7466, +MSn(968.9633), 32.20 min	CID	968.9633	0	-1.1338216	2	TQTAGSMSGGEQQMLAIAR	5745067_1_691_-(pre=R,post=A)	163	140	1.659315E-18	1.6113364E-11	0.0	0.0
SD3.mgf	index=410388	-1	Sludge250111-Plate1-6AB, Cmpd 9322, +MSn(734.741), 38.83 min	CID	734.741	0	9.470103	3	LDGQELLATPAHEIANLGIAR	5745531_1_587_-(pre=R,post=T)	122	104	1.668652E-18	1.6213487E-11	0.0	0.0
SD3.mgf	index=370223	-1	Sludge250111-Plate1-5CD, Cmpd 6767, +MSn(868.4117), 26.49 min	CID	868.4117	0	3.8656166	2	EGGTLTTNASGEVTADGR	5743963_1_811_-(pre=R,post=D)	120	106	1.6733099E-18	1.6243533E-11	0.0	0.0
SD3.mgf	index=98125	-1	Sludge250111-Plate1-11GH, Cmpd 8895, +MSn(798.4661), 37.29 min	CID	798.4661	0	8.408526	2	TPSQVQVAVIDLAVR	5750273_686_1015_+(pre=R,post=H)	120	120	1.6791521E-18	1.6277016E-11	0.0	0.0
SD3.mgf	index=310577	-1	Sludge250111-Plate1-4AB, Cmpd 9635, +MSn(798.4597), 37.80 min	CID	798.4597	0	0.38220575	2	TPSQVQVAVIDLAVR	5750273_686_1015_+(pre=R,post=H)	128	128	1.6791521E-18	1.6277016E-11	0.0	0.0
SD3.mgf	index=526712	-1	Sludge250111-Plate1-8CD, Cmpd 7760, +MSn(867.447), 32.91 min	CID	867.447	-1	-1.2318306	2	FTPSGQAVANFGVAVNR	5727415_154_566_+(pre=R,post=K);5741819_416_761_+(pre=R,post=R)	127	117	1.6971997E-18	1.6468809E-11	0.0	0.0
SD3.mgf	index=502742	-1	Sludge250111-Plate1-7GH, Cmpd 9271, +MSn(1188.0526), 37.32 min	CID	1188.0526	0	-2.4659517	2	AGAPDLTEEPPFDDEFIEVQR	5757633_3279_3824_-(pre=R,post=Q)	118	89	1.6997997E-18	1.6516134E-11	0.0	0.0
SD3.mgf	index=108724	-1	Sludge250111-Plate1-12AB, Cmpd 6935, +MSn(724.3421), 29.67 min	CID	724.3421	0	-2.9491923	2	DFVIQGGDPEGTGR	5720742_1_514_-(pre=K,post=G)	85	85	1.7088753E-18	1.6554483E-11	0.0	0.0
SD3.mgf	index=309431	-1	Sludge250111-Plate1-4AB, Cmpd 8372, +MSn(905.4368), 33.20 min	CID	905.4368	-1	-13.307013	2	VAYVTGGMGGIGTAIC+57.021QR	5728485_1_346_-(pre=K,post=L)	126	111	1.7217043E-18	1.6713316E-11	0.0	0.0
SD3.mgf	index=34578	-1	Sludge250111-Plate1-10EF, Cmpd 10937, +MSn(991.0099), 43.10 min	CID	991.0099	0	3.3258088	2	EYGIGSQILNDLGITTMR	5740446_1_380_+(pre=R,post=L)	110	102	1.7598166E-18	1.7083291E-11	0.0	0.0
SD3.mgf	index=501325	-1	Sludge250111-Plate1-7GH, Cmpd 7711, +MSn(968.965), 31.79 min	CID	968.965	0	0.62990093	2	TQTAGSMSGGEQQMLAIAR	5745067_1_691_-(pre=R,post=A)	148	128	1.760449E-18	1.709546E-11	0.0	0.0
SD3.mgf	index=110048	-1	Sludge250111-Plate1-12AB, Cmpd 8391, +MSn(887.9343), 34.95 min	CID	887.9343	0	9.004807	2	TGAGEGDDEQIVVDLTR	5733136_1_518_+(pre=R,post=I)	133	126	1.7728182E-18	1.7202576E-11	0.0	0.0
SD3.mgf	index=5162	-1	Sludge250111-Plate1-10AB, Cmpd 6713, +MSn(499.2676), 28.12 min	CID	499.2676	0	-1.3447413	3	KPGLGPLHTEFDGK	5728127_1_573_+(pre=K,post=G)	74	74	1.7778413E-18	1.7222581E-11	0.0	0.0
SD3.mgf	index=94314	-1	Sludge250111-Plate1-11GH, Cmpd 4700, +MSn(620.2951), 22.16 min	CID	620.2951	0	1.5743539	3	KSENYPHELSGGEQQR	5739898_1_426_+(pre=K,post=V)	123	115	1.8020887E-18	1.7478368E-11	0.0	0.0
SD3.mgf	index=216919	-1	Sludge250111-Plate1-2CD, Cmpd 8324, +MSn(904.4475), 32.58 min	CID	904.4475	0	0.87728447	2	GSFDPANAATAYSPPTIK	5720398_1_511_-(pre=K,post=V)	97	89	1.804366E-18	1.751575E-11	0.0	0.0
SD3.mgf	index=398537	-1	Sludge250111-Plate1-5GH, Cmpd 9717, +MSn(967.7984), 40.77 min	CID	967.7984	0	-1.8289101	3	TDFTVHGDDLLITGVANDIVNAGTGDDR	5718892_1_501_-(pre=R,post=V)	83	61	1.8351765E-18	1.7853611E-11	0.0	0.0
SD3.mgf	index=70346	-1	Sludge250111-Plate1-11CD, Cmpd 5825, +MSn(905.9379), 26.16 min	CID	905.9379	0	4.716086	2	ITGQSAVMADGSSVGTSSR	5721696_274_521_+(pre=K,post=I)	169	149	1.8366942E-18	1.7835868E-11	0.0	0.0
SD3.mgf	index=45204	-1	Sludge250111-Plate1-10GH, Cmpd 7753, +MSn(822.8986), 32.66 min	CID	822.8986	0	0.07417093	2	VANPVVELDGDEMTR	5743957_177_811_+(pre=K,post=I);5756905_1294_2037_+(pre=K,post=I)	115	110	1.8443404E-18	1.7878284E-11	0.0	0.0
SD3.mgf	index=489673	-1	Sludge250111-Plate1-7EF, Cmpd 9044, +MSn(750.8835), 34.49 min	CID	750.8835	0	2.844964	2	NSLVEVWQANAGGR	5740070_156_728_-(pre=R,post=Y)	99	98	1.845066E-18	1.7873812E-11	0.0	0.0
SD3.mgf	index=34693	-1	Sludge250111-Plate1-10EF, Cmpd 11077, +MSn(1078.5507), 43.62 min	CID	1078.5507	0	-0.11317994	2	GAGGGPTASAVLGDVIDAASNLSR	5756091_1_1018_+(pre=R,post=G)	157	131	1.8526168E-18	1.8012643E-11	0.0	0.0
SD3.mgf	index=19123	-1	Sludge250111-Plate1-10CD, Cmpd 7945, +MSn(852.4108), 33.32 min	CID	852.4108	0	-0.78763217	2	LVDSDITLPEEDMAR	5735160_1_239_+(pre=K,post=G)	111	107	1.8641313E-18	1.8070129E-11	0.0	0.0
SD3.mgf	index=283406	-1	Sludge250111-Plate1-3EF, Cmpd 7325, +MSn(794.9162), 31.32 min	CID	794.9162	0	4.6837163	2	IVVGIDGSEASSDALR	5737200_1_560_-(pre=K,post=Y)	126	124	1.871118E-18	1.8147879E-11	0.0	0.0
SD3.mgf	index=86391	-1	Sludge250111-Plate1-11EF, Cmpd 9793, +MSn(987.5117), 41.04 min	CID	987.5117	0	4.1410875	2	AGASVPIAFAIWDGSNIER	5743445_265_798_-(pre=K,post=N)	148	127	1.8810488E-18	1.826659E-11	0.0	0.0
SD3.mgf	index=436928	-1	Sludge250111-Plate1-6EF, Cmpd 11640, +MSn(786.0573), 47.14 min	CID	786.0573	0	0.31058893	3	FDAPLESDIDAVAGAVSTWVHR	5757671_1956_2975_-(pre=R,post=S)	121	96	1.8874012E-18	1.834341E-11	0.0	0.0
SD3.mgf	index=596926	-1	Sludge250111-Plate1-9GH, Cmpd 7023, +MSn(793.3996), 29.38 min	CID	793.3996	0	3.9233763	2	LTEAYGDLGPEPAPR	5730260_1_548_+(pre=K,post=S)	135	135	1.8982705E-18	1.840106E-11	0.0	0.0
SD3.mgf	index=281393	-1	Sludge250111-Plate1-3EF, Cmpd 5111, +MSn(851.3506), 23.23 min	CID	851.3506	0	-1.1470731	3	SSGEDESTVGNPASEGPAASHDADGAH	5749701_137_826_-(pre=R,post=-)	136	95	1.8990452E-18	1.847267E-11	0.0	0.0
SD3.mgf	index=73742	-1	Sludge250111-Plate1-11CD, Cmpd 9560, +MSn(1026.5247), 39.67 min	CID	1026.5247	-1	-7.1621685	2	DAEAPIFSVADLGIVGDVHK	5756697_1_127_+(pre=K,post=V)	122	105	1.9017217E-18	1.8473088E-11	0.0	0.0
SD3.mgf	index=323599	-1	Sludge250111-Plate1-4CD, Cmpd 9107, +MSn(881.9465), 37.62 min	CID	881.9465	0	-0.06920505	2	VPGDDVISDYSLIVDR	5730428_66_595_-(pre=K,post=K)	117	108	1.9121947E-18	1.854628E-11	0.0	0.0
SD3.mgf	index=599089	-1	Sludge250111-Plate1-9GH, Cmpd 9406, +MSn(698.0396), 37.95 min	CID	698.0396	0	3.9347234	3	EQIIFPEIEYDKIDAIR	5742379_167_773_-(pre=K,post=G)	76	72	1.918338E-18	1.8614629E-11	0.0	0.0
SD3.mgf	index=143271	-1	Sludge250111-Plate1-12GH, Cmpd 5837, +MSn(846.8889), 25.12 min	CID	846.8889	0	1.5134691	2	SM+15.995M+15.995GATNPADAAPGTIR	5756449_6_413_-(pre=R,post=G)	119	107	1.919538E-18	1.8626272E-11	0.0	0.0
SD3.mgf	index=98118	-1	Sludge250111-Plate1-11GH, Cmpd 8887, +MSn(796.3883), 37.26 min	CID	796.3883	0	2.6057649	2	NPGDGIGFAAWPAYR	5751647_1_817_+(pre=K,post=V)	106	99	1.9215679E-18	1.8626895E-11	0.0	0.0
SD3.mgf	index=45216	-1	Sludge250111-Plate1-10GH, Cmpd 7766, +MSn(1114.5651), 32.71 min	CID	1114.5651	1	-0.3003792	2	ALEPGAVNVEVTEDQATITGGR	5757149_1986_2543_-(pre=R,post=S)	154	132	1.9343972E-18	1.880016E-11	0.0	0.0
SD3.mgf	index=295642	-1	Sludge250111-Plate1-3GH, Cmpd 7491, +MSn(968.9744), 32.52 min	CID	968.9744	0	10.330375	2	TQTAGSMSGGEQQMLAIAR	5745067_1_691_-(pre=R,post=A)	154	135	1.9357526E-18	1.8797809E-11	0.0	0.0
SD3.mgf	index=599619	-1	Sludge250111-Plate1-9GH, Cmpd 9991, +MSn(862.7753), 40.08 min	CID	862.7753	0	2.617491	3	LVNGLDDISLTLSHTDAIDAFEAR	5755641_210_812_-(pre=R,post=R)	135	99	1.9391113E-18	1.8853615E-11	0.0	0.0
SD3.mgf	index=395950	-1	Sludge250111-Plate1-5GH, Cmpd 6859, +MSn(819.9318), 30.50 min	CID	819.9318	0	7.1462245	2	LLLPDTVGTGGDSHTR	5727553_1_567_+(pre=R,post=F)	115	108	1.9402286E-18	1.8818181E-11	0.0	0.0
SD3.mgf	index=68892	-1	Sludge250111-Plate1-11CD, Cmpd 4225, +MSn(499.9279), 20.29 min	CID	499.9279	0	2.319676	3	PAAAPASENSGELRK	5757675_4215_4953_-(pre=R,post=I)	90	88	1.958536E-18	1.898525E-11	0.0	0.0
SD3.mgf	index=231858	-1	Sludge250111-Plate1-2EF, Cmpd 9242, +MSn(869.3897), 35.96 min	CID	869.3897	0	-3.861238	2	AM+15.995EDLFADYGVATYR	5740040_1_727_+(pre=K,post=G);5740304_1_731_+(pre=K,post=G)	95	92	1.9672983E-18	1.9070186E-11	0.0	0.0
SD3.mgf	index=270567	-1	Sludge250111-Plate1-3CD, Cmpd 7825, +MSn(717.8615), 32.84 min	CID	717.8615	0	2.295642	2	WTAFNPASGVTAGR	5746035_1_823_+(pre=R,post=D)	93	91	1.9722445E-18	1.9105835E-11	0.0	0.0
SD3.mgf	index=71956	-1	Sludge250111-Plate1-11CD, Cmpd 7596, +MSn(717.8637), 32.57 min	CID	717.8637	0	5.356498	2	WTAFNPASGVTAGR	5746035_1_823_+(pre=R,post=D)	101	99	1.9722445E-18	1.9105835E-11	0.0	0.0
SD3.mgf	index=346736	-1	Sludge250111-Plate1-4GH, Cmpd 7515, +MSn(768.4315), 32.85 min	CID	768.4315	0	8.419463	2	VYAGTEVTAGSIIVR	5750135_55_309_-(pre=K,post=Q)	114	110	1.9873186E-18	1.9264257E-11	0.0	0.0
SD3.mgf	index=372541	-1	Sludge250111-Plate1-5CD, Cmpd 9318, +MSn(1009.9793), 35.93 min	CID	1009.9793	0	-7.5539536	2	ASLSTDSFISAASFQETTR	5750887_1_1001_+(pre=K,post=V)	135	122	1.9930135E-18	1.935386E-11	0.0	0.0
SD3.mgf	index=47386	-1	Sludge250111-Plate1-10GH, Cmpd 10170, +MSn(824.7534), 41.26 min	CID	824.7534	0	3.70022	3	AGTGPIAELITAYSDHADTLSAAAR	5749409_1_528_+(pre=K,post=D)	125	102	1.9948207E-18	1.939859E-11	0.0	0.0
SD3.mgf	index=419811	-1	Sludge250111-Plate1-6CD, Cmpd 5651, +MSn(917.4348), 25.41 min	CID	917.4348	0	-10.977009	2	IVTEDGSVASTGQEGEVR	5756683_1230_2116_-(pre=R,post=L)	149	134	1.9967944E-18	1.9383734E-11	0.0	0.0
SD3.mgf	index=599222	-1	Sludge250111-Plate1-9GH, Cmpd 9553, +MSn(1050.0518), 38.48 min	CID	1050.0518	0	9.300223	2	LNPADFSPLGVDEGANLTLR	5756389_1_855_+(pre=R,post=T)	166	144	2.0011757E-18	1.943917E-11	0.0	0.0
SD3.mgf	index=421892	-1	Sludge250111-Plate1-6CD, Cmpd 7941, +MSn(852.4105), 33.61 min	CID	852.4105	0	-1.1456468	2	LVDSDITLPEEDMAR	5735160_1_239_+(pre=K,post=G)	88	86	2.004026E-18	1.9426209E-11	0.0	0.0
SD3.mgf	index=34142	-1	Sludge250111-Plate1-10EF, Cmpd 10365, +MSn(939.1623), 41.01 min	CID	939.1623	0	-0.45492232	3	LDIPVFHDDQHGTAIVTLAALDNALR	5755983_185_1776_-(pre=R,post=I)	143	91	2.0063235E-18	1.951348E-11	0.0	0.0
SD3.mgf	index=447338	-1	Sludge250111-Plate1-6GH, Cmpd 8862, +MSn(1087.5353), 36.27 min	CID	1087.5353	0	3.704096	2	LSGSSLPEHETYFFYLQR	5732434_1_617_-(pre=R,post=I)	124	113	2.0199637E-18	1.9608648E-11	0.0	0.0
SD3.mgf	index=459577	-1	Sludge250111-Plate1-7AB, Cmpd 6916, +MSn(799.9011), 29.57 min	CID	799.9011	0	4.2730074	2	GSSSAASAANAAIDHIR	5749433_1_915_+(pre=R,post=T)	114	103	2.0281064E-18	1.967977E-11	0.0	0.0
SD3.mgf	index=178211	-1	Sludge250111-Plate1-1EF, Cmpd 8079, +MSn(867.9443), 33.08 min	CID	867.9443	0	-6.3288965	2	FTPSGQAVANFGVAVNR	5727415_154_566_+(pre=R,post=K);5741819_416_761_+(pre=R,post=R)	107	100	2.0299403E-18	1.9697565E-11	0.0	0.0
SD3.mgf	index=286085	-1	Sludge250111-Plate1-3EF, Cmpd 10282, +MSn(1086.5703), 42.02 min	CID	1086.5703	0	9.886423	2	ISGLPNC+57.021PVNALLEFESGVR	5748439_1_604_-(pre=R,post=G)	134	111	2.0412716E-18	1.9828658E-11	0.0	0.0
SD3.mgf	index=243059	-1	Sludge250111-Plate1-2GH, Cmpd 6221, +MSn(815.4166), 25.67 min	CID	815.4166	0	4.1917014	2	SSGSASAAPQVSTPINR	5756963_1194_2251_+(pre=R,post=H)	129	104	2.041638E-18	1.9811075E-11	0.0	0.0
SD3.mgf	index=247193	-1	Sludge250111-Plate1-2GH, Cmpd 10800, +MSn(824.7502), 42.33 min	CID	824.7502	0	-0.2220132	3	AGTGPIAELITAYSDHADTLSAAAR	5749409_1_528_+(pre=K,post=D)	100	83	2.0422117E-18	1.9859442E-11	0.0	0.0
SD3.mgf	index=462241	-1	Sludge250111-Plate1-7AB, Cmpd 9852, +MSn(685.025), 39.83 min	CID	685.025	0	0.26729757	3	DAEAPIFSVADLGIVGDVHK	5756697_1_127_+(pre=K,post=V)	87	76	2.0436177E-18	1.9851447E-11	0.0	0.0
SD3.mgf	index=297024	-1	Sludge250111-Plate1-3GH, Cmpd 9017, +MSn(1033.042), 37.93 min	CID	1033.042	1	-1.3881031	2	FAATLNGASLFNNLPEGTVK	5729388_188_585_-(pre=K,post=D)	114	97	2.0505752E-18	1.9919032E-11	0.0	0.0
SD3.mgf	index=502019	-1	Sludge250111-Plate1-7GH, Cmpd 8476, +MSn(801.9359), 34.50 min	CID	801.9359	0	9.894368	2	QGVPTEVLAQAGFGTK	5725597_49_550_-(pre=R,post=G)	91	88	2.0511455E-18	1.9893958E-11	0.0	0.0
SD3.mgf	index=271955	-1	Sludge250111-Plate1-3CD, Cmpd 9357, +MSn(749.0613), 38.35 min	CID	749.0613	0	3.666712	3	FILDYAVTSVIPGSANADHVR	5749961_1_1028_+(pre=R,post=E)	99	75	2.0556557E-18	1.9973816E-11	0.0	0.0
SD3.mgf	index=501757	-1	Sludge250111-Plate1-7GH, Cmpd 8187, +MSn(945.4767), 33.47 min	CID	945.4767	0	0.5164395	2	ITDEGTAAELLASESVQR	5745067_1_691_-(pre=K,post=A)	229	192	2.0623282E-18	2.0019897E-11	0.0	0.0
SD3.mgf	index=229724	-1	Sludge250111-Plate1-2EF, Cmpd 6895, +MSn(835.4253), 27.71 min	CID	835.4253	0	2.4840047	2	ALQEAAAAPSLDEANAK	5743153_1_790_-(pre=K,post=Y)	91	83	2.0721038E-18	2.0106698E-11	0.0	0.0
SD3.mgf	index=309805	-1	Sludge250111-Plate1-4AB, Cmpd 8783, +MSn(801.9362), 34.69 min	CID	801.9362	0	10.27492	2	QGVPTEVLAQAGFGTK	5725597_49_550_-(pre=R,post=G)	88	83	2.092292E-18	2.0293035E-11	0.0	0.0
SD3.mgf	index=433613	-1	Sludge250111-Plate1-6EF, Cmpd 7527, +MSn(904.4489), 32.53 min	CID	904.4489	0	2.429403	2	GSFDPANAATAYSPPTIK	5720398_1_511_-(pre=K,post=V)	95	84	2.0988736E-18	2.037466E-11	0.0	0.0
SD3.mgf	index=245505	-1	Sludge250111-Plate1-2GH, Cmpd 8913, +MSn(771.8777), 35.48 min	CID	771.8777	0	8.540023	4	VPQITPDHIDDLIMGC+57.021GQPAGESGHNIGR	5749097_1_979_-(pre=K,post=A)	122	69	2.1156523E-18	2.058455E-11	0.0	0.0
SD3.mgf	index=409194	-1	Sludge250111-Plate1-6AB, Cmpd 8004, +MSn(890.4475), 34.18 min	CID	890.4475	-1	11.13113	2	SLGTDAFQEADTVGITR	5757305_1989_2735_-(pre=K,post=S)	152	138	2.1287983E-18	2.0656834E-11	0.0	0.0
SD3.mgf	index=308736	-1	Sludge250111-Plate1-4AB, Cmpd 7607, +MSn(913.9539), 30.39 min	CID	913.9539	0	6.411059	2	VAYVTGGM+15.995GGIGTAIC+57.021QR	5728485_1_346_-(pre=K,post=L)	115	102	2.1444056E-18	2.0816657E-11	0.0	0.0
SD3.mgf	index=20771	-1	Sludge250111-Plate1-10CD, Cmpd 9758, +MSn(842.1121), 39.72 min	CID	842.1121	0	8.625034	3	TNDIAGDGTTTATVLAQAIVHEGLR	5720736_1_514_+(pre=K,post=N)	138	103	2.1473257E-18	2.0881621E-11	0.0	0.0
SD3.mgf	index=595908	-1	Sludge250111-Plate1-9GH, Cmpd 5903, +MSn(781.3798), 25.33 min	CID	781.3798	0	4.5305176	2	ATIGNTADPVSDASSR	5749573_1_1009_+(pre=R,post=M)	106	101	2.1550086E-18	2.0901319E-11	0.0	0.0
SD3.mgf	index=385959	-1	Sludge250111-Plate1-5EF, Cmpd 9446, +MSn(952.4642), 36.34 min	CID	952.4642	0	1.3457094	2	IEPEAIEYGENFISHR	5736042_1_662_+(pre=R,post=E)	141	136	2.163387E-18	2.0982584E-11	0.0	0.0
SD3.mgf	index=61055	-1	Sludge250111-Plate1-11AB, Cmpd 10298, +MSn(1383.2164), 41.62 min	CID	1383.2164	1	6.555822	2	DIISQGVADPLVDYDIVPLTYTNSR	5738134_464_693_+(pre=R,post=W)	96	58	2.16532E-18	2.1056606E-11	0.0	0.0
SD3.mgf	index=396302	-1	Sludge250111-Plate1-5GH, Cmpd 7246, +MSn(719.98), 31.90 min	CID	719.98	0	-1.1868263	3	VELTDGDYHDVDSSEMAFK	5726657_1_559_-(pre=K,post=I)	68	59	2.1667128E-18	2.104063E-11	0.0	0.0
SD3.mgf	index=514680	-1	Sludge250111-Plate1-8AB, Cmpd 7906, +MSn(792.4186), 32.74 min	CID	792.4186	1	4.8811483	3	YNGGANIHIDGPNLPQAVTVAPR	5749861_1_289_+(pre=R,post=S)	118	95	2.1709293E-18	2.110353E-11	0.0	0.0
SD3.mgf	index=347298	-1	Sludge250111-Plate1-4GH, Cmpd 8133, +MSn(866.4345), 35.11 min	CID	866.4345	0	4.015327	2	SLEEGQVVDFEIGPGR	5750221_1_101_+(pre=K,post=K)	130	125	2.175159E-18	2.109676E-11	0.0	0.0
SD3.mgf	index=538878	-1	Sludge250111-Plate1-8EF, Cmpd 8262, +MSn(784.4067), 33.85 min	CID	784.4067	0	13.461415	3	ASVTVLNNSQHEVHLLDFDGR	5718892_1_501_-(pre=K,post=D)	107	87	2.182381E-18	2.1205145E-11	0.0	0.0
SD3.mgf	index=433651	-1	Sludge250111-Plate1-6EF, Cmpd 7569, +MSn(835.957), 32.67 min	CID	835.957	0	6.425125	2	TLAINVEGELPAGSTAK	5732938_1_622_+(pre=K,post=D)	92	85	2.194229E-18	2.1291741E-11	0.0	0.0
SD3.mgf	index=95969	-1	Sludge250111-Plate1-11GH, Cmpd 6521, +MSn(724.366), 28.78 min	CID	724.366	0	4.9713707	2	VAVFAEGEQAEAAR	5721658_160_520_+(pre=R,post=A)	115	115	2.2039169E-18	2.1350127E-11	0.0	0.0
SD3.mgf	index=83333	-1	Sludge250111-Plate1-11EF, Cmpd 6416, +MSn(724.3649), 28.80 min	CID	724.3649	0	3.4546814	2	VAVFAEGEQAEAAR	5721658_160_520_+(pre=R,post=A)	133	133	2.2039169E-18	2.1350127E-11	0.0	0.0
SD3.mgf	index=156975	-1	Sludge250111-Plate1-1AB, Cmpd 9122, +MSn(833.9102), 37.52 min	CID	833.9102	0	1.610216	2	TVVSVADDMFAVDAAR	5741401_1_753_+(pre=-,post=A)	116	109	2.2110924E-18	2.1445276E-11	0.0	0.0
SD3.mgf	index=600121	-1	Sludge250111-Plate1-9GH, Cmpd 10717, +MSn(876.7983), 42.72 min	CID	876.7983	0	5.2208824	3	ALGVENLYDDPTANFVHQLTVALK	5742525_1_776_+(pre=K,post=A)	116	84	2.216015E-18	2.1545899E-11	0.0	0.0
SD3.mgf	index=562223	-1	Sludge250111-Plate1-9AB, Cmpd 8004, +MSn(931.4484), 33.10 min	CID	931.4484	0	-3.4729266	2	DLGVNMLSSDGNPSQISK	5728758_1_579_+(pre=R,post=A)	90	77	2.2293212E-18	2.164097E-11	0.0	0.0
SD3.mgf	index=34350	-1	Sludge250111-Plate1-10EF, Cmpd 10637, +MSn(960.9909), 42.00 min	CID	960.9909	0	2.2864635	2	VQPDFVDVLDLDQYVR	5757437_1_697_-(pre=R,post=G)	133	121	2.244356E-18	2.1767898E-11	0.0	0.0
SD3.mgf	index=165803	-1	Sludge250111-Plate1-1CD, Cmpd 7680, +MSn(679.9998), 31.47 min	CID	679.9998	0	3.5005589	3	HPLWEETNESKPQWTR	5736042_1_662_+(pre=R,post=S)	86	80	2.2569321E-18	2.1889872E-11	0.0	0.0
SD3.mgf	index=219463	-1	Sludge250111-Plate1-2CD, Cmpd 11140, +MSn(960.9919), 42.29 min	CID	960.9919	0	3.3026695	2	VQPDFVDVLDLDQYVR	5757437_1_697_-(pre=R,post=G)	147	136	2.2578592E-18	2.1898865E-11	0.0	0.0
SD3.mgf	index=133764	-1	Sludge250111-Plate1-12EF, Cmpd 8524, +MSn(856.1234), 35.30 min	CID	856.1234	0	3.3507576	3	TAVAGNSGPVATVKPDDTVADAVAALR	5756069_1157_1630_-(pre=K,post=E)	124	92	2.2840769E-18	2.2218005E-11	0.0	0.0
SD3.mgf	index=19115	-1	Sludge250111-Plate1-10CD, Cmpd 7936, +MSn(771.8634), 33.29 min	CID	771.8634	0	0.7907514	2	EAEWGVGPDALDGAR	5728686_188_578_+(pre=R,post=D)	70	65	2.2922827E-18	2.2220453E-11	0.0	0.0
SD3.mgf	index=20234	-1	Sludge250111-Plate1-10CD, Cmpd 9167, +MSn(914.1608), 37.59 min	CID	914.1608	0	4.5401306	3	LVEHTLIQPTFVTDYPVEVSPLSR	5756989_1_502_+(pre=K,post=A)	105	78	2.29282E-18	2.2292657E-11	0.0	0.0
SD3.mgf	index=18902	-1	Sludge250111-Plate1-10CD, Cmpd 7702, +MSn(848.1809), 32.47 min	CID	848.1809	0	0.9354818	4	VNWTKPITPANNC+57.021KPIYNWPEKDVVYDK	5751467_1_1055_+(pre=R,post=L)	109	65	2.3072627E-18	2.2446326E-11	0.0	0.0
SD3.mgf	index=57127	-1	Sludge250111-Plate1-11AB, Cmpd 5959, +MSn(905.9398), 26.27 min	CID	905.9398	0	6.8046384	2	ITGQSAVMADGSSVGTSSR	5721696_274_521_+(pre=K,post=I)	163	152	2.3096458E-18	2.242863E-11	0.0	0.0
SD3.mgf	index=73176	-1	Sludge250111-Plate1-11CD, Cmpd 8938, +MSn(876.4353), 37.38 min	CID	876.4353	0	5.0141215	2	DLASTVDEVSGTLTTDK	5749297_1_933_+(pre=K,post=L)	95	87	2.3187742E-18	2.2500269E-11	0.0	0.0
SD3.mgf	index=515884	-1	Sludge250111-Plate1-8AB, Cmpd 9231, +MSn(698.0359), 37.56 min	CID	698.0359	0	-1.3990128	3	EQIIFPEIEYDKIDAIR	5742379_167_773_-(pre=K,post=G)	124	113	2.3325317E-18	2.2633766E-11	0.0	0.0
SD3.mgf	index=7265	-1	Sludge250111-Plate1-10AB, Cmpd 9026, +MSn(1117.5309), 36.20 min	CID	1117.5309	0	3.8231401	2	LGSDPISTDDPAFETAEAELR	5741271_1_740_+(pre=K,post=S)	200	165	2.3351375E-18	2.2689406E-11	0.0	0.0
SD3.mgf	index=282775	-1	Sludge250111-Plate1-3EF, Cmpd 6631, +MSn(724.3634), 28.80 min	CID	724.3634	0	1.3481684	2	VAVFAEGEQAEAAR	5721658_160_520_+(pre=R,post=A)	137	137	2.3381935E-18	2.2650914E-11	0.0	0.0
SD3.mgf	index=83308	-1	Sludge250111-Plate1-11EF, Cmpd 6388, +MSn(724.3613), 28.70 min	CID	724.3613	0	-1.5166894	2	VAVFAEGEQAEAAR	5721658_160_520_+(pre=R,post=A)	129	129	2.3381935E-18	2.2650914E-11	0.0	0.0
SD3.mgf	index=283685	-1	Sludge250111-Plate1-3EF, Cmpd 7632, +MSn(806.8971), 32.43 min	CID	806.8971	0	-1.1346259	2	STGPMTAGSLTLGYEK	5745053_1_730_+(pre=K,post=D)	101	97	2.350808E-18	2.280037E-11	0.0	0.0
SD3.mgf	index=215625	-1	Sludge250111-Plate1-2CD, Cmpd 6900, +MSn(853.8716), 27.75 min	CID	853.8716	0	-2.7162511	2	AYYDYQNSQGGIDGR	5750773_50_1073_+(pre=K,post=K)	91	86	2.3519896E-18	2.2799228E-11	0.0	0.0
SD3.mgf	index=110711	-1	Sludge250111-Plate1-12AB, Cmpd 9121, +MSn(693.7022), 37.60 min	CID	693.7022	1	4.079617	3	EQIIFPEIEYDKVDALR	5757539_1072_1668_+(pre=K,post=G)	91	82	2.3631444E-18	2.2930817E-11	0.0	0.0
SD3.mgf	index=71073	-1	Sludge250111-Plate1-11CD, Cmpd 6624, +MSn(497.6091), 29.05 min	CID	497.6091	0	3.5570607	3	QGEPLGLGHAVSVAR	5744527_1_724_+(pre=R,post=K);5749889_1_720_-(pre=R,post=K)	109	108	2.3654448E-18	2.2929658E-11	0.0	0.0
SD3.mgf	index=334365	-1	Sludge250111-Plate1-4EF, Cmpd 7438, +MSn(805.3679), 30.04 min	CID	805.3679	0	0.68206936	2	AAEDNQEAMQAYIR	5756787_1_402_-(pre=K,post=D)	88	88	2.3689042E-18	2.294842E-11	0.0	0.0
SD3.mgf	index=460564	-1	Sludge250111-Plate1-7AB, Cmpd 8002, +MSn(981.0046), 33.26 min	CID	981.0046	0	4.292991	2	IGLINSGGASSGSTDLADAVR	5729828_227_589_-(pre=R,post=T)	154	129	2.3695079E-18	2.3023366E-11	0.0	0.0
SD3.mgf	index=231743	-1	Sludge250111-Plate1-2EF, Cmpd 9116, +MSn(895.9537), 35.52 min	CID	895.9537	0	4.5642695	2	SYELPDGQVITIGNER	5729478_1_486_+(pre=K,post=F)	125	120	2.3908535E-18	2.3188767E-11	0.0	0.0
SD3.mgf	index=46114	-1	Sludge250111-Plate1-10GH, Cmpd 8761, +MSn(1076.0251), 36.16 min	CID	1076.0251	0	2.0420249	2	IALGAFC+57.021VSEPDAGSDVSSLR	5753339_538_1285_+(pre=K,post=T)	161	136	2.4077044E-18	2.3394502E-11	0.0	0.0
SD3.mgf	index=283156	-1	Sludge250111-Plate1-3EF, Cmpd 7050, +MSn(715.876), 30.32 min	CID	715.876	0	4.177728	2	FVIGGPQGDAGVTGR	5728273_1_574_+(pre=R,post=K)	75	73	2.4080406E-18	2.3342564E-11	0.0	0.0
SD3.mgf	index=18371	-1	Sludge250111-Plate1-10CD, Cmpd 7118, +MSn(721.4178), 30.43 min	CID	721.4178	0	1.5228825	2	ETGVIQTVTVAPVK	5742273_1_749_+(pre=K,post=V)	54	54	2.4111122E-18	2.3357302E-11	0.0	0.0
SD3.mgf	index=489363	-1	Sludge250111-Plate1-7EF, Cmpd 8703, +MSn(546.9185), 33.25 min	CID	546.9185	0	1.0043854	3	DGEYSSAHDLEIFR	5743623_385_802_+(pre=R,post=K)	116	115	2.429225E-18	2.3532766E-11	0.0	0.0
SD3.mgf	index=373695	-1	Sludge250111-Plate1-5CD, Cmpd 10589, +MSn(967.8049), 40.61 min	CID	967.8049	0	4.8560715	3	TDFTVHGDDLLITGVANDIVNAGTGDDR	5718892_1_501_-(pre=R,post=V)	101	69	2.4448274E-18	2.378463E-11	0.0	0.0
SD3.mgf	index=410825	-1	Sludge250111-Plate1-6AB, Cmpd 9811, +MSn(862.4305), 40.61 min	CID	862.4305	-1	-9.433213	3	LVNGLDDISLTLSHTDAIDAFEAR	5755641_210_812_-(pre=R,post=R)	116	86	2.4567233E-18	2.388626E-11	0.0	0.0
SD3.mgf	index=295104	-1	Sludge250111-Plate1-3GH, Cmpd 6899, +MSn(913.9507), 30.36 min	CID	913.9507	0	2.8716202	2	VAYVTGGM+15.995GGIGTAIC+57.021QR	5728485_1_346_-(pre=K,post=L)	114	100	2.4576146E-18	2.3857112E-11	0.0	0.0
SD3.mgf	index=503639	-1	Sludge250111-Plate1-7GH, Cmpd 10266, +MSn(1048.489), 40.94 min	CID	1048.489	0	1.513527	2	SIMAEDQATVLEAADSWMK	5729388_188_585_-(pre=R,post=I)	99	79	2.4652381E-18	2.3939564E-11	0.0	0.0
SD3.mgf	index=121821	-1	Sludge250111-Plate1-12CD, Cmpd 7561, +MSn(867.953), 32.72 min	CID	867.953	0	3.7270167	2	FTPSGQAVANFGVAVNR	5727415_154_566_+(pre=R,post=K);5741819_416_761_+(pre=R,post=R)	108	99	2.4662274E-18	2.3931085E-11	0.0	0.0
SD3.mgf	index=94701	-1	Sludge250111-Plate1-11GH, Cmpd 5126, +MSn(640.3156), 23.73 min	CID	640.3156	0	3.6221893	3	LEDVHPRPEVEAGGEER	5747333_470_917_+(pre=R,post=Q)	134	121	2.466285E-18	2.3931641E-11	0.0	0.0
SD3.mgf	index=121311	-1	Sludge250111-Plate1-12CD, Cmpd 7000, +MSn(659.3061), 30.65 min	CID	659.3061	0	-5.461886	3	NKYEIDHDTGDVWLDR	5757147_1_408_-(pre=R,post=H)	114	97	2.4854976E-18	2.4106718E-11	0.0	0.0
SD3.mgf	index=7255	-1	Sludge250111-Plate1-10AB, Cmpd 9015, +MSn(744.8671), 36.16 min	CID	744.8671	0	0.40970516	2	MGDLAGNDIGWAIR	5739594_1_719_-(pre=R,post=K)	99	99	2.505467E-18	2.427135E-11	0.0	0.0
SD3.mgf	index=598556	-1	Sludge250111-Plate1-9GH, Cmpd 8817, +MSn(635.3105), 35.84 min	CID	635.3105	0	-0.86464167	3	IEPEAIEYGENFISHR	5736042_1_662_+(pre=R,post=E)	89	84	2.5177895E-18	2.4419914E-11	0.0	0.0
SD3.mgf	index=310903	-1	Sludge250111-Plate1-4AB, Cmpd 9994, +MSn(729.3666), 39.12 min	CID	729.3666	-1	-4.378314	3	EHAVWALQQYGFDAVISPR	5732676_207_619_+(pre=R,post=F);5755641_210_812_-(pre=R,post=F)	92	81	2.5212267E-18	2.4483263E-11	0.0	0.0
SD3.mgf	index=462706	-1	Sludge250111-Plate1-7AB, Cmpd 10370, +MSn(1212.2762), 41.72 min	CID	1212.2762	0	2.114602	3	LGGSGYVSILPVDQGIEHSGAASFAPNIDYFDPLK	5756967_1_929_-(pre=R,post=I)	98	50	2.5330316E-18	2.4658019E-11	0.0	0.0
SD3.mgf	index=408356	-1	Sludge250111-Plate1-6AB, Cmpd 7083, +MSn(642.6498), 30.96 min	CID	642.6498	0	-0.18994838	3	LNIVDTPGHADFGGEVER	5755351_1_1014_+(pre=K,post=A)	141	113	2.5444816E-18	2.4700367E-11	0.0	0.0
SD3.mgf	index=216933	-1	Sludge250111-Plate1-2CD, Cmpd 8339, +MSn(756.7166), 32.63 min	CID	756.7166	0	4.3555446	3	SSSLPVSFGDQPAADVSPTLHR	5745005_1_786_+(pre=R,post=W)	90	72	2.5654506E-18	2.4933286E-11	0.0	0.0
SD3.mgf	index=168827	-1	Sludge250111-Plate1-1CD, Cmpd 11069, +MSn(964.4823), 43.28 min	CID	964.4823	0	0.12656565	3	LSGGAQADDFIFALGNYGIADGVDVIHR	5743963_1_811_-(pre=K,post=Q)	121	83	2.5663597E-18	2.4966963E-11	0.0	0.0
SD3.mgf	index=229145	-1	Sludge250111-Plate1-2EF, Cmpd 6258, +MSn(917.4436), 25.42 min	CID	917.4436	0	-1.3970739	2	IVTEDGSVASTGQEGEVR	5756683_1230_2116_-(pre=R,post=L)	135	126	2.5671308E-18	2.4920233E-11	0.0	0.0
SD3.mgf	index=34275	-1	Sludge250111-Plate1-10EF, Cmpd 10537, +MSn(1085.0004), 41.64 min	CID	1085.0004	0	2.3626559	2	AQAEAEGLDAVFTDAGFDWR	5755641_881_1672_-(pre=K,post=E)	178	135	2.5688586E-18	2.495357E-11	0.0	0.0
SD3.mgf	index=219673	-1	Sludge250111-Plate1-2CD, Cmpd 11371, +MSn(870.4803), 43.14 min	CID	870.4803	0	6.170303	2	EELLPALDTLAGDLAAK	5728227_1_574_-(pre=R,post=A)	74	68	2.5742746E-18	2.4979522E-11	0.0	0.0
SD3.mgf	index=33860	-1	Sludge250111-Plate1-10EF, Cmpd 10050, +MSn(661.6686), 39.86 min	CID	661.6686	0	4.7044816	3	ELAAFAQFASDLDEATRK	5755179_11_964_-(pre=R,post=Q)	136	118	2.5746075E-18	2.4992812E-11	0.0	0.0
SD3.mgf	index=514796	-1	Sludge250111-Plate1-8AB, Cmpd 8034, +MSn(664.3688), 33.21 min	CID	664.3688	0	8.819539	3	VPM+15.995AGSTIVHPIIGELGAGR	5738908_1_429_+(pre=K,post=V)	125	114	2.6022473E-18	2.5277905E-11	0.0	0.0
SD3.mgf	index=333830	-1	Sludge250111-Plate1-4EF, Cmpd 6849, +MSn(776.3594), 27.88 min	CID	776.3594	0	-6.839645	2	STPYAAQMAAEQAGR	5728756_285_579_-(pre=K,post=K)	107	94	2.636984E-18	2.5561846E-11	0.0	0.0
SD3.mgf	index=503048	-1	Sludge250111-Plate1-7GH, Cmpd 9608, +MSn(781.7684), 38.54 min	CID	781.7684	0	10.227694	3	NLSNVTVLRPEELNVYDVLR	5744859_217_837_-(pre=K,post=C)	99	72	2.645552E-18	2.569856E-11	0.0	0.0
SD3.mgf	index=284185	-1	Sludge250111-Plate1-3EF, Cmpd 8185, +MSn(787.9173), 34.42 min	CID	787.9173	0	3.795746	2	VPATGWVSPVVDGYK	5742273_1_749_+(pre=R,post=A)	83	77	2.6458408E-18	2.5647701E-11	0.0	0.0
SD3.mgf	index=574254	-1	Sludge250111-Plate1-9CD, Cmpd 8132, +MSn(661.6942), 34.19 min	CID	661.6942	0	1.10689	3	ISILNAAGTPVYVETHAAR	5756377_1210_1947_+(pre=R,post=T)	101	89	2.6473258E-18	2.5707792E-11	0.0	0.0
SD3.mgf	index=95932	-1	Sludge250111-Plate1-11GH, Cmpd 6480, +MSn(635.066), 28.64 min	CID	635.066	0	4.8054414	4	LM+15.995ALPDETVVHTGHGESTTIGAER	5757529_1116_1322_+(pre=R,post=Q)	140	102	2.6577412E-18	2.5840718E-11	0.0	0.0
SD3.mgf	index=215921	-1	Sludge250111-Plate1-2CD, Cmpd 7226, +MSn(791.3448), 28.87 min	CID	791.3448	0	-5.861724	2	TLATEEDTSWEDGK	5735016_297_649_+(pre=R,post=V)	85	84	2.67811E-18	2.5943804E-11	0.0	0.0
SD3.mgf	index=72608	-1	Sludge250111-Plate1-11CD, Cmpd 8313, +MSn(846.7485), 35.12 min	CID	846.7485	0	0.64873666	3	LGVHESEAEVEVLEHPSVSMFGR	5757277_1479_2036_+(pre=K,post=V)	118	92	2.6870154E-18	2.6120385E-11	0.0	0.0
SD3.mgf	index=189955	-1	Sludge250111-Plate1-1GH, Cmpd 7859, +MSn(642.6506), 31.49 min	CID	642.6506	0	1.0447161	3	LNIVDTPGHADFGGEVER	5755351_1_1014_+(pre=K,post=A)	148	115	2.6966675E-18	2.61777E-11	0.0	0.0
SD3.mgf	index=394743	-1	Sludge250111-Plate1-5GH, Cmpd 5531, +MSn(781.3773), 25.68 min	CID	781.3773	0	1.3279103	2	ATIGNTADPVSDASSR	5749573_1_1009_+(pre=R,post=M)	118	113	2.7028557E-18	2.6214864E-11	0.0	0.0
SD3.mgf	index=540915	-1	Sludge250111-Plate1-8EF, Cmpd 10517, +MSn(964.4814), 42.12 min	CID	964.4814	0	-0.8226767	3	LSGGAQADDFIFALGNYGIADGVDVIHR	5743963_1_811_-(pre=K,post=Q)	109	82	2.7267287E-18	2.6527123E-11	0.0	0.0
SD3.mgf	index=4872	-1	Sludge250111-Plate1-10AB, Cmpd 6394, +MSn(788.6681), 26.99 min	CID	788.6681	0	1.3930249	3	IGEVHDGAATM+15.995DWM+15.995EQEQER	5747691_1_173_-(pre=K,post=-);5748455_783_960_+(pre=K,post=-)	78	68	2.7342033E-18	2.655971E-11	0.0	0.0
SD3.mgf	index=216755	-1	Sludge250111-Plate1-2CD, Cmpd 8143, +MSn(650.3245), 31.98 min	CID	650.3245	0	-6.100433	3	VISSLEDSSEEKLDELR	5755291_887_1587_-(pre=K,post=A)	93	87	2.7354085E-18	2.6543087E-11	0.0	0.0
SD3.mgf	index=228065	-1	Sludge250111-Plate1-2EF, Cmpd 5070, +MSn(494.87), 21.06 min	CID	494.87	0	-0.12333573	3	C+57.021IGC+57.021HTC+57.021SVTC+57.021K	5733736_514_632_+(pre=K,post=N)	78	76	2.7378884E-18	2.647848E-11	0.0	0.0
SD3.mgf	index=396525	-1	Sludge250111-Plate1-5GH, Cmpd 7491, +MSn(824.862), 32.78 min	CID	824.862	0	-11.099034	2	WVAVGDENWGEGSSR	5755165_1_947_-(pre=R,post=E)	126	116	2.7472486E-18	2.6630708E-11	0.0	0.0
SD3.mgf	index=109625	-1	Sludge250111-Plate1-12AB, Cmpd 7926, +MSn(664.3654), 33.26 min	CID	664.3654	0	3.7666783	3	VPM+15.995AGSTIVHPIIGELGAGR	5738908_1_429_+(pre=K,post=V)	129	117	2.7496766E-18	2.6710014E-11	0.0	0.0
SD3.mgf	index=217842	-1	Sludge250111-Plate1-2CD, Cmpd 9340, +MSn(1018.9793), 35.93 min	CID	1018.9793	0	-3.953274	2	VGDNLFTNSNLVMDPDTGK	5751467_1_1055_+(pre=R,post=I)	107	90	2.7575751E-18	2.6778406E-11	0.0	0.0
SD3.mgf	index=46186	-1	Sludge250111-Plate1-10GH, Cmpd 8844, +MSn(867.8977), 36.45 min	CID	867.8977	0	1.4065077	2	EYYAELSDAEIFER	5730574_1_597_-(pre=R,post=Q)	99	98	2.7639328E-18	2.6775202E-11	0.0	0.0
SD3.mgf	index=295744	-1	Sludge250111-Plate1-3GH, Cmpd 7603, +MSn(824.8702), 32.92 min	CID	824.8702	0	-1.183897	2	WVAVGDENWGEGSSR	5755165_1_947_-(pre=R,post=E)	110	101	2.7665176E-18	2.6817493E-11	0.0	0.0
SD3.mgf	index=216924	-1	Sludge250111-Plate1-2CD, Cmpd 8329, +MSn(835.9597), 32.60 min	CID	835.9597	0	9.710701	2	TLAINVEGELPAGSTAK	5732938_1_622_+(pre=K,post=D)	68	64	2.7876096E-18	2.7049623E-11	0.0	0.0
SD3.mgf	index=17426	-1	Sludge250111-Plate1-10CD, Cmpd 6078, +MSn(581.7827), 26.76 min	CID	581.7827	0	-4.7209535	4	AHVDAGVAQAM+15.995EGFNHAEAVKR	5757443_1280_2961_-(pre=R,post=W)	129	101	2.794405E-18	2.7158463E-11	0.0	0.0
SD3.mgf	index=233022	-1	Sludge250111-Plate1-2EF, Cmpd 10525, +MSn(1026.5388), 40.55 min	CID	1026.5388	0	9.394331	2	QLTFNQYAEQVATAAAGLR	5757443_1280_2961_-(pre=R,post=A)	183	165	2.8036511E-18	2.7225845E-11	0.0	0.0
SD3.mgf	index=270768	-1	Sludge250111-Plate1-3CD, Cmpd 8047, +MSn(887.9832), 33.65 min	CID	887.9832	0	3.9866216	2	VLVVGNPANTNAYIAMK	5744945_122_839_+(pre=K,post=S)	78	73	2.811163E-18	2.7278175E-11	0.0	0.0
SD3.mgf	index=295861	-1	Sludge250111-Plate1-3GH, Cmpd 7732, +MSn(841.887), 33.38 min	CID	841.887	0	-3.7698836	2	EM+15.995GAAVGTAYTYFASK	5746797_1_738_+(pre=R,post=S)	71	69	2.8209436E-18	2.736019E-11	0.0	0.0
SD3.mgf	index=98419	-1	Sludge250111-Plate1-11GH, Cmpd 9218, +MSn(1012.0495), 38.48 min	CID	1012.0495	0	7.779853	2	VANIGPPEIQVAPQWFTR	5755353_1_651_+(pre=R,post=R)	166	139	2.854127E-18	2.7706226E-11	0.0	0.0
SD3.mgf	index=44479	-1	Sludge250111-Plate1-10GH, Cmpd 6952, +MSn(810.4086), 29.94 min	CID	810.4086	0	4.6694927	2	AAVPSGASTGAFEAVER	5756157_1049_1839_+(pre=R,post=R)	112	106	2.8965874E-18	2.810709E-11	0.0	0.0
SD3.mgf	index=409557	-1	Sludge250111-Plate1-6AB, Cmpd 8404, +MSn(895.9515), 35.59 min	CID	895.9515	0	2.1118262	2	SYELPDGQVITIGNER	5729478_1_486_+(pre=K,post=F)	115	110	2.8999656E-18	2.812662E-11	0.0	0.0
SD3.mgf	index=58806	-1	Sludge250111-Plate1-11AB, Cmpd 7806, +MSn(717.3651), 32.72 min	CID	717.3651	-1	9.648733	2	WTAFNPASGVTAGR	5746035_1_823_+(pre=R,post=D)	78	76	2.9037495E-18	2.8129655E-11	0.0	0.0
SD3.mgf	index=295781	-1	Sludge250111-Plate1-3GH, Cmpd 7644, +MSn(704.8296), 33.06 min	CID	704.8296	0	0.7793612	4	PIHC+57.021NELTTFSEAEATDQFVHQNK	5743297_49_780_-(pre=-,post=K);5747737_113_847_+(pre=-,post=K)	100	65	2.9149185E-18	2.8341204E-11	0.0	0.0
SD3.mgf	index=433442	-1	Sludge250111-Plate1-6EF, Cmpd 7339, +MSn(939.9861), 31.87 min	CID	939.9861	0	4.9348545	2	GSAADVTQIAVGGQYNLSK	5720854_1_515_-(pre=K,post=R)	94	82	2.9242158E-18	2.839663E-11	0.0	0.0
SD3.mgf	index=383314	-1	Sludge250111-Plate1-5EF, Cmpd 6536, +MSn(868.4058), 25.56 min	CID	868.4058	0	-2.8816414	2	EGGTLTTNASGEVTADGR	5743963_1_811_-(pre=R,post=D)	142	130	2.9446714E-18	2.858518E-11	0.0	0.0
SD3.mgf	index=436411	-1	Sludge250111-Plate1-6EF, Cmpd 10983, +MSn(831.4162), 44.71 min	CID	831.4162	0	-2.9364343	3	EGIEQFIVEQLHSYQATLSGSR	5753413_1_836_-(pre=R,post=R)	131	101	2.9877966E-18	2.9038013E-11	0.0	0.0
SD3.mgf	index=491495	-1	Sludge250111-Plate1-7EF, Cmpd 11080, +MSn(1086.5657), 41.91 min	CID	1086.5657	0	5.6172857	2	ISGLPNC+57.021PVNALLEFESGVR	5748439_1_604_-(pre=R,post=G)	154	121	3.0009641E-18	2.915099E-11	0.0	0.0
SD3.mgf	index=32663	-1	Sludge250111-Plate1-10EF, Cmpd 8731, +MSn(976.5368), 35.17 min	CID	976.5368	0	11.062914	2	VAVVPNLGGVTLEDGVEQR	5748765_1_973_+(pre=R,post=I)	126	110	3.0164485E-18	2.9292287E-11	0.0	0.0
SD3.mgf	index=575154	-1	Sludge250111-Plate1-9CD, Cmpd 9123, +MSn(1277.6088), 37.81 min	CID	1277.6088	1	-1.4090304	2	ANTQTENVFQYGEPEVTIIEDR	5743963_1_811_-(pre=K,post=L)	114	95	3.0190153E-18	2.934142E-11	0.0	0.0
SD3.mgf	index=58947	-1	Sludge250111-Plate1-11AB, Cmpd 7961, +MSn(995.9969), 33.26 min	CID	995.9969	0	7.476273	2	FLPLQSSETIGEAGDAEAR	5720168_1_432_+(pre=R,post=A)	189	162	3.085171E-18	2.9959642E-11	0.0	0.0
SD3.mgf	index=72148	-1	Sludge250111-Plate1-11CD, Cmpd 7807, +MSn(981.0052), 33.32 min	CID	981.0052	0	4.9151635	2	IGLINSGGASSGSTDLADAVR	5729828_227_589_-(pre=R,post=T)	140	115	3.088819E-18	3.0012565E-11	0.0	0.0
SD3.mgf	index=294165	-1	Sludge250111-Plate1-3GH, Cmpd 5866, +MSn(726.3161), 26.58 min	CID	726.3161	0	-0.3361354	2	EGVC+57.021GSDAMNINGK	5757379_1_375_-(pre=R,post=N)	76	75	3.0918692E-18	2.9952037E-11	0.0	0.0
SD3.mgf	index=71205	-1	Sludge250111-Plate1-11CD, Cmpd 6769, +MSn(799.8914), 29.58 min	CID	799.8914	0	-7.8592815	2	GSSSAASAANAAIDHIR	5749433_1_915_+(pre=R,post=T)	113	103	3.1060624E-18	3.0139734E-11	0.0	0.0
SD3.mgf	index=515862	-1	Sludge250111-Plate1-8AB, Cmpd 9207, +MSn(698.0443), 37.47 min	CID	698.0443	0	10.667473	3	EQIIFPEIEYDKIDAIR	5742379_167_773_-(pre=K,post=G)	110	99	3.1179095E-18	3.0254695E-11	0.0	0.0
SD3.mgf	index=491560	-1	Sludge250111-Plate1-7EF, Cmpd 11178, +MSn(1266.1501), 42.27 min	CID	1266.1501	0	2.121038	2	EIGGVFAPTDVTDTDQIIAAIEAGK	5743623_385_802_+(pre=K,post=E)	119	80	3.1248646E-18	3.0387675E-11	0.0	0.0
SD3.mgf	index=219921	-1	Sludge250111-Plate1-2CD, Cmpd 11725, +MSn(951.5175), 44.43 min	CID	951.5175	0	6.6069856	3	LGVLDTILQPELYPDLYGNLDHVVR	5757089_480_1849_-(pre=K,post=I)	81	63	3.136058E-18	3.049653E-11	0.0	0.0
SD3.mgf	index=205584	-1	Sludge250111-Plate1-2AB, Cmpd 10745, +MSn(1086.5709), 42.31 min	CID	1086.5709	0	10.448152	2	ISGLPNC+57.021PVNALLEFESGVR	5748439_1_604_-(pre=R,post=G)	153	128	3.1565191E-18	3.0662032E-11	0.0	0.0
SD3.mgf	index=245514	-1	Sludge250111-Plate1-2GH, Cmpd 8923, +MSn(771.8675), 35.52 min	CID	771.8675	0	-4.665383	4	VPQITPDHIDDLIMGC+57.021GQPAGESGHNIGR	5749097_1_979_-(pre=K,post=A)	103	59	3.177008E-18	3.0911163E-11	0.0	0.0
SD3.mgf	index=460369	-1	Sludge250111-Plate1-7AB, Cmpd 7787, +MSn(862.4056), 32.52 min	CID	862.4056	-1	9.512325	2	AGEGDC+57.021FVAAGVETVSR	5749097_1_979_-(pre=K,post=F)	99	91	3.1916834E-18	3.097056E-11	0.0	0.0
SD3.mgf	index=298483	-1	Sludge250111-Plate1-3GH, Cmpd 10821, +MSn(781.9002), 44.52 min	CID	781.9002	0	3.0443506	2	SLMVDLLSAWGGDAK	5729388_188_585_-(pre=R,post=R)	124	120	3.2033314E-18	3.1051786E-11	0.0	0.0
SD3.mgf	index=502918	-1	Sludge250111-Plate1-7GH, Cmpd 9465, +MSn(1033.0364), 38.03 min	CID	1033.0364	1	-6.826367	2	FAATLNGASLFNNLPEGTVK	5729388_188_585_-(pre=K,post=D)	118	99	3.2196514E-18	3.127529E-11	0.0	0.0
SD3.mgf	index=71208	-1	Sludge250111-Plate1-11CD, Cmpd 6773, +MSn(799.8988), 29.60 min	CID	799.8988	0	1.3734666	2	GSSSAASAANAAIDHIR	5749433_1_915_+(pre=R,post=T)	113	103	3.2278653E-18	3.1321654E-11	0.0	0.0
SD3.mgf	index=189573	-1	Sludge250111-Plate1-1GH, Cmpd 7439, +MSn(793.3983), 29.97 min	CID	793.3983	0	2.3078685	2	LTEAYGDLGPEPAPR	5730260_1_548_+(pre=K,post=S)	93	89	3.2300328E-18	3.131062E-11	0.0	0.0
SD3.mgf	index=84687	-1	Sludge250111-Plate1-11EF, Cmpd 7905, +MSn(907.5093), 34.19 min	CID	907.5093	0	11.36634	2	AILVSDPALAGSDALTTAK	5753423_563_1293_+(pre=K,post=V)	110	94	3.2413019E-18	3.1475805E-11	0.0	0.0
SD3.mgf	index=600034	-1	Sludge250111-Plate1-9GH, Cmpd 10565, +MSn(829.4059), 42.16 min	CID	829.4059	0	0.07358901	2	GLDPEEFMPPALWR	5738908_1_429_+(pre=R,post=A)	101	98	3.2592965E-18	3.1573966E-11	0.0	0.0
SD3.mgf	index=489000	-1	Sludge250111-Plate1-7EF, Cmpd 8303, +MSn(779.0428), 31.78 min	CID	779.0428	0	-0.8618091	3	SIDLPDGDADDPAAAHTVAGLGTR	5751117_352_1023_-(pre=R,post=K)	114	87	3.2742083E-18	3.1834514E-11	0.0	0.0
SD3.mgf	index=167350	-1	Sludge250111-Plate1-1CD, Cmpd 9389, +MSn(952.4673), 37.26 min	CID	952.4673	0	4.613861	2	IEPEAIEYGENFISHR	5736042_1_662_+(pre=R,post=E)	136	127	3.276363E-18	3.1777282E-11	0.0	0.0
SD3.mgf	index=110789	-1	Sludge250111-Plate1-12AB, Cmpd 9207, +MSn(1046.5592), 37.91 min	CID	1046.5592	0	7.11507	2	EQIIFPEIEYDKIDAIR	5742379_167_773_-(pre=K,post=G)	164	150	3.2787376E-18	3.1815293E-11	0.0	0.0
SD3.mgf	index=433315	-1	Sludge250111-Plate1-6EF, Cmpd 7199, +MSn(766.867), 31.38 min	CID	766.867	0	0.0	2	WIYYTSGTTSEPK	5757037_2036_2401_+(pre=R,post=G)	57	57	3.2956458E-18	3.190192E-11	0.0	0.0
SD3.mgf	index=421776	-1	Sludge250111-Plate1-6CD, Cmpd 7813, +MSn(723.3768), 33.15 min	CID	723.3768	0	3.121897	2	LAGVVDLDVGAC+57.021TR	5740040_1_727_+(pre=R,post=G)	84	84	3.3097314E-18	3.2062547E-11	0.0	0.0
SD3.mgf	index=421203	-1	Sludge250111-Plate1-6CD, Cmpd 7183, +MSn(1075.1838), 30.92 min	CID	1075.1838	0	1.1353449	3	TLNSSASTNLLGC+57.021ATHPNNQPGC+57.021AVVQANAR	5740304_1_731_+(pre=R,post=W)	116	74	3.3186387E-18	3.2295625E-11	0.0	0.0
SD3.mgf	index=372794	-1	Sludge250111-Plate1-5CD, Cmpd 9596, +MSn(916.463), 36.95 min	CID	916.463	-1	8.818418	2	EALGSMGTDTPIAVLSDR	5755895_1_1749_-(pre=K,post=S)	123	110	3.3209263E-18	3.2237647E-11	0.0	0.0
SD3.mgf	index=528223	-1	Sludge250111-Plate1-8CD, Cmpd 9423, +MSn(1126.0687), 38.99 min	CID	1126.0687	0	6.1790643	2	MGLGELENPDLTVTLDYATAK	5751749_319_723_+(pre=K,post=A)	94	72	3.3301177E-18	3.2357148E-11	0.0	0.0
SD3.mgf	index=68267	-1	Sludge250111-Plate1-11CD, Cmpd 3538, +MSn(426.9442), 17.73 min	CID	426.9442	0	2.5017738	4	GTAM+15.995NPVDHPHGGGEGR	5745951_27_854_+(pre=R,post=T)	103	95	3.3325887E-18	3.2337837E-11	0.0	0.0
SD3.mgf	index=178361	-1	Sludge250111-Plate1-1EF, Cmpd 8244, +MSn(995.9863), 33.69 min	CID	995.9863	0	-3.1253273	2	FLPLQSSETIGEAGDAEAR	5720168_1_432_+(pre=R,post=A)	117	98	3.3383872E-18	3.241859E-11	0.0	0.0
SD3.mgf	index=410307	-1	Sludge250111-Plate1-6AB, Cmpd 9232, +MSn(951.4845), 38.50 min	CID	951.4845	0	9.686336	2	WYAFVTDYGVTGPAINK	5753685_1_923_-(pre=R,post=A)	73	63	3.3600041E-18	3.2603864E-11	0.0	0.0
SD3.mgf	index=219353	-1	Sludge250111-Plate1-2CD, Cmpd 11019, +MSn(818.1009), 41.84 min	CID	818.1009	0	2.163576	3	LAPQGSPGSLTTTDVLADFVAHVR	5745961_1_870_+(pre=K,post=S)	129	99	3.3919234E-18	3.2979033E-11	0.0	0.0
SD3.mgf	index=20091	-1	Sludge250111-Plate1-10CD, Cmpd 9010, +MSn(700.3648), 37.03 min	CID	700.3648	0	1.5686604	3	ILEVDNEAWRDEVELIR	5753089_1_272_+(pre=K,post=G)	179	158	3.3982716E-18	3.2975192E-11	0.0	0.0
SD3.mgf	index=410546	-1	Sludge250111-Plate1-6AB, Cmpd 9498, +MSn(900.4432), 39.46 min	CID	900.4432	-1	-0.712497	2	AEVPLSEMFGYSTTLR	5723260_1_532_-(pre=K,post=S)	149	132	3.4215867E-18	3.3185798E-11	0.0	0.0
SD3.mgf	index=564112	-1	Sludge250111-Plate1-9AB, Cmpd 10082, +MSn(890.4682), 40.78 min	CID	890.4682	0	3.0158908	3	SYGLIDEGVYTFIVAPDANKVEIR	5740912_477_737_+(pre=K,post=Q)	143	106	3.4279318E-18	3.3329135E-11	0.0	0.0
SD3.mgf	index=502591	-1	Sludge250111-Plate1-7GH, Cmpd 9105, +MSn(620.679), 36.73 min	CID	620.679	0	5.310178	3	IGAIHSIVFGGFSAQSLR	5724449_1_541_+(pre=R,post=D)	85	75	3.429384E-18	3.329049E-11	0.0	0.0
SD3.mgf	index=179204	-1	Sludge250111-Plate1-1EF, Cmpd 9178, +MSn(952.469), 37.08 min	CID	952.469	0	6.40814	2	IEPEAIEYGENFISHR	5736042_1_662_+(pre=R,post=E)	134	123	3.43567E-18	3.3322393E-11	0.0	0.0
SD3.mgf	index=83025	-1	Sludge250111-Plate1-11EF, Cmpd 6077, +MSn(791.3469), 27.57 min	CID	791.3469	0	-8.252648	2	TATSEDAQAMC+57.021AAVR	5739498_1_434_+(pre=R,post=S)	87	83	3.4401323E-18	3.3347238E-11	0.0	0.0
SD3.mgf	index=281935	-1	Sludge250111-Plate1-3EF, Cmpd 5707, +MSn(498.9147), 25.42 min	CID	498.9147	0	0.0	3	VLNLHAGDNEDAAR	5757473_1989_2582_+(pre=K,post=A)	113	113	3.442637E-18	3.335005E-11	0.0	0.0
SD3.mgf	index=421463	-1	Sludge250111-Plate1-6CD, Cmpd 7469, +MSn(783.3883), 31.93 min	CID	783.3883	0	0.0	2	TIYDTLVQPDESGK	5743793_458_806_+(pre=R,post=M)	75	75	3.4699052E-18	3.361421E-11	0.0	0.0
SD3.mgf	index=463818	-1	Sludge250111-Plate1-7AB, Cmpd 11808, +MSn(956.0032), 47.03 min	CID	956.0032	0	6.448295	2	AIGIPTEMFTC+57.021IFALAR	5755631_1_903_-(pre=K,post=T)	108	93	3.4755714E-18	3.3725273E-11	0.0	0.0
SD3.mgf	index=600702	-1	Sludge250111-Plate1-9GH, Cmpd 11498, +MSn(1063.868), 45.60 min	CID	1063.868	0	-0.45896766	3	TLALTEGSSSLYDADVISELVGAAQEVTGHR	5754515_1_854_-(pre=R,post=L)	115	79	3.5006925E-18	3.4067294E-11	0.0	0.0
SD3.mgf	index=145551	-1	Sludge250111-Plate1-12GH, Cmpd 8347, +MSn(640.9922), 34.25 min	CID	640.9922	0	-1.9043926	3	LM+15.995DIVDPTDKTVDALMK	5723370_225_533_-(pre=R,post=L)	74	68	3.504324E-18	3.4004275E-11	0.0	0.0
SD3.mgf	index=9126	-1	Sludge250111-Plate1-10AB, Cmpd 11145, +MSn(781.8968), 43.91 min	CID	781.8968	0	-1.3270246	2	SLMVDLLSAWGGDAK	5729388_188_585_-(pre=R,post=R)	99	96	3.514921E-18	3.407221E-11	0.0	0.0
SD3.mgf	index=599184	-1	Sludge250111-Plate1-9GH, Cmpd 9511, +MSn(1050.5452), 38.33 min	CID	1050.5452	1	1.4250984	2	LNPADFSPLGVDEGANLTLR	5756389_1_855_+(pre=R,post=T)	166	139	3.5374325E-18	3.4362176E-11	0.0	0.0
SD3.mgf	index=461802	-1	Sludge250111-Plate1-7AB, Cmpd 9368, +MSn(1058.8381), 38.07 min	CID	1058.8381	0	13.142895	3	C+57.021PEALFQPSFLGM+15.995ESAGIHETTYNSIMK	5729478_1_486_+(pre=R,post=C)	76	53	3.565161E-18	3.4683853E-11	0.0	0.0
SD3.mgf	index=32855	-1	Sludge250111-Plate1-10EF, Cmpd 8943, +MSn(1009.2094), 35.91 min	CID	1009.2094	0	6.108334	3	RPELTLATEDHNVPTADIGLPIVDPVSR	5732938_1_622_+(pre=R,post=K)	161	110	3.591889E-18	3.494388E-11	0.0	0.0
SD3.mgf	index=33655	-1	Sludge250111-Plate1-10EF, Cmpd 9824, +MSn(1064.6082), 39.03 min	CID	1064.6082	0	12.039676	2	MPLALAVNYGAGPIAAGVTLTK	5720854_1_515_-(pre=K,post=N)	121	98	3.612321E-18	3.5107684E-11	0.0	0.0
SD3.mgf	index=285492	-1	Sludge250111-Plate1-3EF, Cmpd 9627, +MSn(963.7653), 39.61 min	CID	963.7653	0	-5.0663657	3	ADTTSDEDPIAPTWVSTFAGAEWHER	5755189_395_988_+(pre=R,post=E)	112	73	3.6176624E-18	3.5185344E-11	0.0	0.0
SD3.mgf	index=192841	-1	Sludge250111-Plate1-1GH, Cmpd 11047, +MSn(829.4038), 43.01 min	CID	829.4038	0	-2.4284375	2	GLDPEEFMPPALWR	5738908_1_429_+(pre=R,post=A)	100	97	3.6289683E-18	3.5155105E-11	0.0	0.0
SD3.mgf	index=190752	-1	Sludge250111-Plate1-1GH, Cmpd 8735, +MSn(612.9543), 34.63 min	CID	612.9543	0	-0.19915073	3	GIFWPC+57.021PEEGHPGTPR	5740506_1_735_+(pre=K,post=L);5740508_1_735_+(pre=K,post=L)	71	60	3.6303303E-18	3.521039E-11	0.0	0.0
SD3.mgf	index=423619	-1	Sludge250111-Plate1-6CD, Cmpd 9845, +MSn(842.1113), 40.35 min	CID	842.1113	0	7.682804	3	TNDIAGDGTTTATVLAQAIVHEGLR	5720736_1_514_+(pre=K,post=N)	155	114	3.6775768E-18	3.5762514E-11	0.0	0.0
SD3.mgf	index=33650	-1	Sludge250111-Plate1-10EF, Cmpd 9818, +MSn(1064.5895), 39.01 min	CID	1064.5895	0	-5.503852	2	MPLALAVNYGAGPIAAGVTLTK	5720854_1_515_-(pre=K,post=N)	141	115	3.6829154E-18	3.5793785E-11	0.0	0.0
SD3.mgf	index=156397	-1	Sludge250111-Plate1-1AB, Cmpd 8479, +MSn(722.0012), 35.21 min	CID	722.0012	0	-1.1835037	3	TQEFEWYIHPNMQEGVR	5745141_26_844_-(pre=K,post=Q)	73	59	3.696944E-18	3.5873363E-11	0.0	0.0
SD3.mgf	index=504068	-1	Sludge250111-Plate1-7GH, Cmpd 10894, +MSn(733.0674), 43.25 min	CID	733.0674	0	2.4145446	3	KPETVAQAIAETIATQIEQR	5718884_6_501_+(pre=K,post=M);5731458_6_607_+(pre=K,post=M)	88	79	3.7649084E-18	3.657185E-11	0.0	0.0
SD3.mgf	index=503551	-1	Sludge250111-Plate1-7GH, Cmpd 10167, +MSn(750.4526), 40.58 min	CID	750.4526	0	2.2772768	2	IGGTPAVLLGLAYVR	5727005_200_562_+(pre=R,post=R);5747333_470_917_+(pre=R,post=R)	102	102	3.865203E-18	3.74677E-11	0.0	0.0
SD3.mgf	index=423867	-1	Sludge250111-Plate1-6CD, Cmpd 10120, +MSn(941.494), 41.35 min	CID	941.494	0	6.0938673	3	AVHGAIGADMIGDVTEVTPPAIFNLASR	5728553_1_577_-(pre=K,post=L);5749305_1_996_-(pre=K,post=L)	123	87	3.871965E-18	3.766861E-11	0.0	0.0
SD3.mgf	index=408816	-1	Sludge250111-Plate1-6AB, Cmpd 7589, +MSn(778.0037), 32.75 min	CID	778.0037	0	-0.07845098	3	IGEVHDGAATMDWMEQEQER	5747691_1_173_-(pre=K,post=-);5748455_783_960_+(pre=K,post=-)	114	97	3.877137E-18	3.7662026E-11	0.0	0.0
SD3.mgf	index=56624	-1	Sludge250111-Plate1-11AB, Cmpd 5406, +MSn(801.3995), 24.32 min	CID	801.3995	0	2.4371488	2	NTPNEIATQGSVNTR	5757687_435_1447_+(pre=K,post=H)	77	75	3.894309E-18	3.774984E-11	0.0	0.0
SD3.mgf	index=285076	-1	Sludge250111-Plate1-3EF, Cmpd 9168, +MSn(1059.511), 37.94 min	CID	1059.511	0	-4.9541698	2	FEAAEGNVLDAYLHIQDGR	5755637_1204_1671_-(pre=R,post=G)	99	86	3.9148738E-18	3.8016767E-11	0.0	0.0
SD3.mgf	index=503027	-1	Sludge250111-Plate1-7GH, Cmpd 9585, +MSn(781.7643), 38.46 min	CID	781.7643	0	4.9967356	3	NLSNVTVLRPEELNVYDVLR	5744859_217_837_-(pre=K,post=C)	138	113	3.915173E-18	3.8031498E-11	0.0	0.0
SD3.mgf	index=30585	-1	Sludge250111-Plate1-10EF, Cmpd 6446, +MSn(577.2842), 27.46 min	CID	577.2842	0	-2.6431954	3	IEGKDPLTGGEPMETR	5732434_1_617_-(pre=R,post=C)	77	73	3.9259712E-18	3.8077798E-11	0.0	0.0
SD3.mgf	index=430830	-1	Sludge250111-Plate1-6EF, Cmpd 4461, +MSn(765.8566), 21.43 min	CID	765.8566	0	1.9126903	2	NETAQVEHEASTSK	5734300_1_352_+(pre=K,post=I)	99	97	3.9549246E-18	3.8312763E-11	0.0	0.0
SD3.mgf	index=97081	-1	Sludge250111-Plate1-11GH, Cmpd 7745, +MSn(841.8887), 33.18 min	CID	841.8887	0	-1.8124441	2	EM+15.995GAAVGTAYTYFASK	5746797_1_738_+(pre=R,post=S)	96	91	3.9649707E-18	3.845605E-11	0.0	0.0
SD3.mgf	index=94584	-1	Sludge250111-Plate1-11GH, Cmpd 4997, +MSn(766.3342), 23.26 min	CID	766.3342	0	-1.0353918	2	APADAQVTC+57.021PEC+57.021GR	5757411_1225_2992_-(pre=R,post=L)	141	133	3.9676864E-18	3.843639E-11	0.0	0.0
SD3.mgf	index=422814	-1	Sludge250111-Plate1-6CD, Cmpd 8956, +MSn(1012.478), 37.14 min	CID	1012.478	0	1.6276422	2	FDTLLDEAAAETDAAASNAK	5742273_1_749_+(pre=K,post=Y)	100	83	3.9812116E-18	3.8672995E-11	0.0	0.0
SD3.mgf	index=406471	-1	Sludge250111-Plate1-6AB, Cmpd 5007, +MSn(734.8661), 23.47 min	CID	734.8661	0	2.4086344	2	TMSATGGTPGPLHNK	5753685_929_1325_-(pre=K,post=I)	88	84	3.9843053E-18	3.862223E-11	0.0	0.0
SD3.mgf	index=96305	-1	Sludge250111-Plate1-11GH, Cmpd 6892, +MSn(913.9527), 30.12 min	CID	913.9527	0	5.075422	2	VAYVTGGM+15.995GGIGTAIC+57.021QR	5728485_1_346_-(pre=K,post=L)	125	106	3.992342E-18	3.8755367E-11	0.0	0.0
SD3.mgf	index=407940	-1	Sludge250111-Plate1-6AB, Cmpd 6624, +MSn(669.0226), 29.32 min	CID	669.0226	0	1.4596876	3	TLVEHLPPPSHDPEAPLR	5755351_1_1014_+(pre=R,post=A)	79	69	4.0046183E-18	3.8874536E-11	0.0	0.0
SD3.mgf	index=245048	-1	Sludge250111-Plate1-2GH, Cmpd 8410, +MSn(996.4848), 33.66 min	CID	996.4848	-1	-5.235307	2	EVIYLNDSAVDPDLTNSK	5732226_1_614_+(pre=K,post=C)	112	91	4.0068455E-18	3.8896157E-11	0.0	0.0
SD3.mgf	index=475228	-1	Sludge250111-Plate1-7CD, Cmpd 8802, +MSn(1072.6052), 37.39 min	CID	1072.6052	0	11.49467	2	M+15.995PLALAVNYGAGPIAAGVTLTK	5720854_1_515_-(pre=K,post=N)	104	87	4.009997E-18	3.8972648E-11	0.0	0.0
SD3.mgf	index=515895	-1	Sludge250111-Plate1-8AB, Cmpd 9244, +MSn(881.9533), 37.61 min	CID	881.9533	0	7.681761	2	VPGDDVISDYSLIVDR	5730428_66_595_-(pre=K,post=K)	130	120	4.0416152E-18	3.919942E-11	0.0	0.0
SD3.mgf	index=422091	-1	Sludge250111-Plate1-6CD, Cmpd 8159, +MSn(909.0732), 34.35 min	CID	909.0732	0	-4.632637	3	NHPGGDPDNQYVWWHSSSPVNFGK	5742381_1_773_-(pre=R,post=I)	83	56	4.0470047E-18	3.9348264E-11	0.0	0.0
SD3.mgf	index=178272	-1	Sludge250111-Plate1-1EF, Cmpd 8146, +MSn(867.9512), 33.33 min	CID	867.9512	0	1.6173846	2	FTPSGQAVANFGVAVNR	5727415_154_566_+(pre=R,post=K);5741819_416_761_+(pre=R,post=R)	130	111	4.048826E-18	3.928786E-11	0.0	0.0
SD3.mgf	index=45222	-1	Sludge250111-Plate1-10GH, Cmpd 7773, +MSn(1114.0701), 32.74 min	CID	1114.0701	0	5.6977496	2	ALEPGAVNVEVTEDQATITGGR	5757149_1986_2543_-(pre=R,post=S)	161	127	4.0609378E-18	3.9467735E-11	0.0	0.0
SD3.mgf	index=60299	-1	Sludge250111-Plate1-11AB, Cmpd 9448, +MSn(1199.1224), 38.51 min	CID	1199.1224	0	4.9882107	2	IAVGPEAADVIDITQSATENINR	5757453_2428_3116_+(pre=K,post=V)	216	160	4.1861568E-18	4.0693487E-11	0.0	0.0
SD3.mgf	index=123250	-1	Sludge250111-Plate1-12CD, Cmpd 9134, +MSn(937.0114), 38.51 min	CID	937.0114	0	10.09651	2	NTVPVAFEGGQLPLFQR	5755591_1240_1655_-(pre=R,post=L)	115	106	4.2005993E-18	4.0760596E-11	0.0	0.0
SD3.mgf	index=218720	-1	Sludge250111-Plate1-2CD, Cmpd 10311, +MSn(893.9639), 39.27 min	CID	893.9639	0	4.642704	2	ETLNADLPLFVDHFR	5748745_1_972_-(pre=R,post=Y)	115	108	4.21635E-18	4.087158E-11	0.0	0.0
SD3.mgf	index=422175	-1	Sludge250111-Plate1-6CD, Cmpd 8252, +MSn(860.4461), 34.68 min	CID	860.4461	-1	1.0267277	2	AVGQDDYVTINLVASR	5749749_1_587_-(pre=R,post=D)	126	118	4.2302914E-18	4.1029388E-11	0.0	0.0
SD3.mgf	index=270010	-1	Sludge250111-Plate1-3CD, Cmpd 7213, +MSn(656.0229), 30.61 min	CID	656.0229	0	1.8607665	3	NTPGVTGFVGAGNKPSPLPR	5748895_117_978_-(pre=R,post=K)	89	69	4.2465372E-18	4.125033E-11	0.0	0.0
SD3.mgf	index=71524	-1	Sludge250111-Plate1-11CD, Cmpd 7120, +MSn(756.9091), 30.85 min	CID	756.9091	0	6.128477	2	VALDEPGSGTLINAR	5722562_1_527_-(pre=R,post=L)	103	102	4.24678E-18	4.116655E-11	0.0	0.0
SD3.mgf	index=233971	-1	Sludge250111-Plate1-2EF, Cmpd 11775, +MSn(538.6482), 45.12 min	CID	538.6482	0	1.5863667	3	WLVAHEIAHVLGLR	5740040_1_727_+(pre=R,post=H);5740304_1_731_+(pre=R,post=H)	119	118	4.2544298E-18	4.1214178E-11	0.0	0.0
SD3.mgf	index=585754	-1	Sludge250111-Plate1-9EF, Cmpd 7689, +MSn(784.746), 32.56 min	CID	784.746	0	1.711096	3	LVKDDVLTSIHIHEYEVDAR	5732730_1_620_+(pre=R,post=D);5738048_1_692_-(pre=R,post=D)	138	109	4.2846856E-18	4.16209E-11	0.0	0.0
SD3.mgf	index=585817	-1	Sludge250111-Plate1-9EF, Cmpd 7758, +MSn(983.9827), 32.81 min	CID	983.9827	0	-1.1165152	2	VVTIVSDDGEEDVYTVAR	5752277_1_1183_+(pre=R,post=X)	128	103	4.3121997E-18	4.186036E-11	0.0	0.0
SD3.mgf	index=421661	-1	Sludge250111-Plate1-6CD, Cmpd 7686, +MSn(904.447), 32.71 min	CID	904.447	0	0.3374171	2	GSFDPANAATAYSPPTIK	5720398_1_511_-(pre=K,post=V)	107	93	4.3142932E-18	4.188068E-11	0.0	0.0
SD3.mgf	index=179172	-1	Sludge250111-Plate1-1EF, Cmpd 9143, +MSn(635.3101), 36.96 min	CID	635.3101	0	-1.4410695	3	IEPEAIEYGENFISHR	5736042_1_662_+(pre=R,post=E)	102	96	4.3506698E-18	4.2196927E-11	0.0	0.0
SD3.mgf	index=335704	-1	Sludge250111-Plate1-4EF, Cmpd 8912, +MSn(895.9503), 35.42 min	CID	895.9503	0	0.8174811	2	SYELPDGQVITIGNER	5729478_1_486_+(pre=K,post=F)	112	107	4.3748363E-18	4.2431315E-11	0.0	0.0
SD3.mgf	index=445033	-1	Sludge250111-Plate1-6GH, Cmpd 6305, +MSn(577.2847), 27.47 min	CID	577.2847	0	-1.691645	3	IEGKDPLTGGEPMETR	5732434_1_617_-(pre=R,post=C)	91	85	4.378694E-18	4.246873E-11	0.0	0.0
SD3.mgf	index=537016	-1	Sludge250111-Plate1-8EF, Cmpd 6213, +MSn(838.8907), 26.51 min	CID	838.8907	0	0.5820562	2	SM+15.995MGATNPADAAPGTIR	5756449_6_413_-(pre=R,post=G)	107	96	4.392881E-18	4.2626406E-11	0.0	0.0
SD3.mgf	index=33691	-1	Sludge250111-Plate1-10EF, Cmpd 9863, +MSn(633.3489), 39.18 min	CID	633.3489	0	4.81847	3	LLALADAVEDNLDELKR	5751719_25_1059_+(pre=K,post=L)	87	83	4.434122E-18	4.302659E-11	0.0	0.0
SD3.mgf	index=58592	-1	Sludge250111-Plate1-11AB, Cmpd 7570, +MSn(582.981), 31.89 min	CID	582.981	0	8.6897545	3	HSYVGLSSASLGTVVGGR	5741933_1_763_-(pre=R,post=L)	70	64	4.4524394E-18	4.322173E-11	0.0	0.0
SD3.mgf	index=85555	-1	Sludge250111-Plate1-11EF, Cmpd 8860, +MSn(706.6814), 37.62 min	CID	706.6814	0	2.1592224	3	FEAAEGNVLDAYLHIQDGR	5755637_1204_1671_-(pre=R,post=G)	113	102	4.4663985E-18	4.3372538E-11	0.0	0.0
SD3.mgf	index=6121	-1	Sludge250111-Plate1-10AB, Cmpd 7768, +MSn(778.0046), 31.80 min	CID	778.0046	0	1.0198627	3	IGEVHDGAATMDWMEQEQER	5747691_1_173_-(pre=K,post=-);5748455_783_960_+(pre=K,post=-)	102	85	4.469119E-18	4.3412465E-11	0.0	0.0
SD3.mgf	index=597937	-1	Sludge250111-Plate1-9GH, Cmpd 8135, +MSn(664.3667), 33.39 min	CID	664.3667	0	5.6959524	3	VPM+15.995AGSTIVHPIIGELGAGR	5738908_1_429_+(pre=K,post=V)	108	96	4.4732778E-18	4.3452863E-11	0.0	0.0
SD3.mgf	index=445011	-1	Sludge250111-Plate1-6GH, Cmpd 6281, +MSn(577.2818), 27.39 min	CID	577.2818	0	-6.76658	3	IEGKDPLTGGEPMETR	5732434_1_617_-(pre=R,post=C)	92	83	4.4811178E-18	4.3462137E-11	0.0	0.0
SD3.mgf	index=32381	-1	Sludge250111-Plate1-10EF, Cmpd 8421, +MSn(787.416), 34.13 min	CID	787.416	-1	4.2979283	2	VPATGWVSPVVDGYK	5742273_1_749_+(pre=R,post=A)	88	83	4.5005057E-18	4.3626065E-11	0.0	0.0
SD3.mgf	index=500266	-1	Sludge250111-Plate1-7GH, Cmpd 6547, +MSn(931.4487), 27.66 min	CID	931.4487	0	2.1623998	2	LAQDGYTVVAGC+57.021GPNSPR	5743277_112_794_+(pre=R,post=K)	157	127	4.51183E-18	4.3798257E-11	0.0	0.0
SD3.mgf	index=257068	-1	Sludge250111-Plate1-3AB, Cmpd 7440, +MSn(951.5325), 33.60 min	CID	951.5325	0	11.097046	2	LGAGTVMTTITPVGTAANVK	5746035_1_823_+(pre=K,post=V)	96	82	4.5167383E-18	4.3875032E-11	0.0	0.0
SD3.mgf	index=297436	-1	Sludge250111-Plate1-3GH, Cmpd 9473, +MSn(1202.1224), 39.57 min	CID	1202.1224	0	3.046379	2	IVINVIPTGPGGGFSFDDNITGGR	5726657_1_559_-(pre=K,post=I)	155	100	4.5379124E-18	4.412127E-11	0.0	0.0
SD3.mgf	index=256874	-1	Sludge250111-Plate1-3AB, Cmpd 7227, +MSn(717.858), 32.85 min	CID	717.858	0	-2.635737	2	WTAFNPASGVTAGR	5746035_1_823_+(pre=R,post=D)	72	69	4.5563217E-18	4.413871E-11	0.0	0.0
SD3.mgf	index=229914	-1	Sludge250111-Plate1-2EF, Cmpd 7104, +MSn(760.8729), 28.44 min	CID	760.8729	0	3.048266	2	ASLAFEQDGNQVGGK	5720854_1_515_-(pre=K,post=N)	93	91	4.5811297E-18	4.4407603E-11	0.0	0.0
SD3.mgf	index=257464	-1	Sludge250111-Plate1-3AB, Cmpd 7877, +MSn(980.0185), 35.10 min	CID	980.0185	0	7.909571	2	IGLINSGGASSGATDLAEAVR	5756967_1_929_-(pre=R,post=T)	158	126	4.6047854E-18	4.474248E-11	0.0	0.0
SD3.mgf	index=272876	-1	Sludge250111-Plate1-3CD, Cmpd 10380, +MSn(927.9485), 42.09 min	CID	927.9485	0	1.5128111	2	ELAAFAQFASDLDEATR	5755179_11_964_-(pre=R,post=K)	171	151	4.614848E-18	4.4780266E-11	0.0	0.0
SD3.mgf	index=514939	-1	Sludge250111-Plate1-8AB, Cmpd 8191, +MSn(821.3676), 33.77 min	CID	821.3676	0	-6.836398	2	QFAEEEDITADAFR	5725597_49_550_-(pre=K,post=R)	98	98	4.617303E-18	4.472946E-11	0.0	0.0
SD3.mgf	index=309641	-1	Sludge250111-Plate1-4AB, Cmpd 8603, +MSn(867.9438), 34.03 min	CID	867.9438	0	-0.42192915	2	FEWGDLSKPTTLQGR	5734212_1_557_-(pre=R,post=V)	147	133	4.6510505E-18	4.5085383E-11	0.0	0.0
SD3.mgf	index=165937	-1	Sludge250111-Plate1-1CD, Cmpd 7827, +MSn(868.433), 31.96 min	CID	868.433	0	-1.3353552	2	SFTGATDLGPNTSAAIGR	5756879_1_645_+(pre=K,post=L)	141	113	4.6853375E-18	4.5482566E-11	0.0	0.0
SD3.mgf	index=536113	-1	Sludge250111-Plate1-8EF, Cmpd 5220, +MSn(848.4116), 22.88 min	CID	848.4116	0	2.374042	2	KSTPYAAQM+15.995AAEQAGR	5728756_285_579_-(pre=R,post=K)	130	115	4.6980443E-18	4.5566096E-11	0.0	0.0
SD3.mgf	index=6406	-1	Sludge250111-Plate1-10AB, Cmpd 8081, +MSn(1048.5371), 32.90 min	CID	1048.5371	0	2.4448185	2	AGTASLDPNTQEANLEPLVR	5755351_1_1014_+(pre=K,post=T)	157	132	4.7422368E-18	4.6065495E-11	0.0	0.0
SD3.mgf	index=446753	-1	Sludge250111-Plate1-6GH, Cmpd 8201, +MSn(757.3737), 34.02 min	CID	757.3737	0	-4.3517275	2	VPMGASSFGATFVSR	5746035_1_823_+(pre=K,post=Q)	75	73	4.7466887E-18	4.6012465E-11	0.0	0.0
SD3.mgf	index=501994	-1	Sludge250111-Plate1-7GH, Cmpd 8448, +MSn(948.4807), 34.39 min	CID	948.4807	0	3.9253926	2	VGSGMAGM+15.995QAGGLYNVVLR	5743297_49_780_-(pre=R,post=G);5747737_113_847_+(pre=R,post=G)	113	91	4.746711E-18	4.6094614E-11	0.0	0.0
SD3.mgf	index=190337	-1	Sludge250111-Plate1-1GH, Cmpd 8279, +MSn(824.8686), 33.00 min	CID	824.8686	0	-3.1077297	2	WVAVGDENWGEGSSR	5755165_1_947_-(pre=R,post=E)	133	120	4.7691607E-18	4.6230297E-11	0.0	0.0
SD3.mgf	index=423151	-1	Sludge250111-Plate1-6CD, Cmpd 9327, +MSn(1052.0204), 38.46 min	CID	1052.0204	0	2.9008627	2	TQEAVLAMVDGLDADEAVGAK	5726103_1_440_+(pre=R,post=I)	117	91	4.78501E-18	4.6493635E-11	0.0	0.0
SD3.mgf	index=34259	-1	Sludge250111-Plate1-10EF, Cmpd 10518, +MSn(1084.9923), 41.57 min	CID	1084.9923	0	-5.0628343	2	AQAEAEGLDAVFTDAGFDWR	5755641_881_1672_-(pre=K,post=E)	165	134	4.8024597E-18	4.6650492E-11	0.0	0.0
SD3.mgf	index=71848	-1	Sludge250111-Plate1-11CD, Cmpd 7477, +MSn(628.5663), 32.13 min	CID	628.5663	0	2.3304577	4	VTIWGNHSSTQYPDLSHATIGAR	5749433_1_915_+(pre=K,post=A)	89	64	4.8399545E-18	4.7049035E-11	0.0	0.0
SD3.mgf	index=297207	-1	Sludge250111-Plate1-3GH, Cmpd 9219, +MSn(734.7371), 38.66 min	CID	734.7371	0	4.1535544	3	LDGQELLATPAHEIANLGIAR	5745531_1_587_-(pre=R,post=T)	123	102	4.8478748E-18	4.7104463E-11	0.0	0.0
SD3.mgf	index=435463	-1	Sludge250111-Plate1-6EF, Cmpd 9566, +MSn(633.3509), 39.57 min	CID	633.3509	0	7.99866	3	LLALADAVEDNLDELKR	5751719_25_1059_+(pre=K,post=L)	125	120	4.8713456E-18	4.7269196E-11	0.0	0.0
SD3.mgf	index=71377	-1	Sludge250111-Plate1-11CD, Cmpd 6959, +MSn(959.5248), 30.26 min	CID	959.5248	0	5.661302	2	LGAGTVM+15.995TTITPVGTAANVK	5746035_1_823_+(pre=K,post=V)	101	84	4.9220605E-18	4.7812282E-11	0.0	0.0
SD3.mgf	index=133375	-1	Sludge250111-Plate1-12EF, Cmpd 8096, +MSn(790.3971), 33.74 min	CID	790.3971	0	5.328269	2	VLYEMDGVNEALAR	5742557_131_544_+(pre=K,post=E)	105	105	4.931511E-18	4.7773303E-11	0.0	0.0
SD3.mgf	index=335311	-1	Sludge250111-Plate1-4EF, Cmpd 8478, +MSn(790.3914), 33.83 min	CID	790.3914	0	-1.853311	2	VLYEMDGVNEALAR	5742557_131_544_+(pre=K,post=E)	122	121	4.931511E-18	4.7773303E-11	0.0	0.0
SD3.mgf	index=423405	-1	Sludge250111-Plate1-6CD, Cmpd 9608, +MSn(693.0518), 39.48 min	CID	693.0518	0	9.6874895	3	NAASIASMVLTTDTLVVDKK	5727425_1_533_+(pre=R,post=E)	84	75	4.948555E-18	4.806965E-11	0.0	0.0
SD3.mgf	index=99094	-1	Sludge250111-Plate1-11GH, Cmpd 9961, +MSn(885.508), 41.22 min	CID	885.508	0	8.202346	2	IVLNGGLEALTMQALAR	5746797_1_738_+(pre=R,post=E)	114	107	4.9639274E-18	4.8167564E-11	0.0	0.0
SD3.mgf	index=598443	-1	Sludge250111-Plate1-9GH, Cmpd 8693, +MSn(895.9553), 35.40 min	CID	895.9553	0	6.403602	2	SYELPDGQVITIGNER	5729478_1_486_+(pre=K,post=F)	113	107	5.0151175E-18	4.8641372E-11	0.0	0.0
SD3.mgf	index=397995	-1	Sludge250111-Plate1-5GH, Cmpd 9114, +MSn(891.467), 38.57 min	CID	891.467	0	-0.7531252	2	VPDPDLASVVDVAELSR	5754459_1049_1434_+(pre=R,post=S)	136	122	5.020149E-18	4.871311E-11	0.0	0.0
SD3.mgf	index=447078	-1	Sludge250111-Plate1-6GH, Cmpd 8560, +MSn(771.8735), 35.26 min	CID	771.8735	0	3.083897	4	VPQITPDHIDDLIMGC+57.021GQPAGESGHNIGR	5749097_1_979_-(pre=K,post=A)	134	73	5.0318708E-18	4.8958324E-11	0.0	0.0
SD3.mgf	index=448175	-1	Sludge250111-Plate1-6GH, Cmpd 9790, +MSn(967.9928), 39.62 min	CID	967.9928	0	3.9723747	2	TILDEVYADQVAELAER	5734258_1_445_+(pre=R,post=F)	146	130	5.1164194E-18	4.9647272E-11	0.0	0.0
SD3.mgf	index=32869	-1	Sludge250111-Plate1-10EF, Cmpd 8958, +MSn(889.4473), 35.96 min	CID	889.4473	-1	5.6569276	2	TGEYENLVDAGIIDAAK	5726103_1_440_+(pre=R,post=V)	83	79	5.124184E-18	4.972262E-11	0.0	0.0
SD3.mgf	index=231288	-1	Sludge250111-Plate1-2EF, Cmpd 8615, +MSn(1026.9834), 33.79 min	CID	1026.9834	0	2.496129	2	VGDNLFTNSNLVM+15.995DPDTGK	5751467_1_1055_+(pre=R,post=I)	106	87	5.2024888E-18	5.0520605E-11	0.0	0.0
SD3.mgf	index=217717	-1	Sludge250111-Plate1-2CD, Cmpd 9202, +MSn(976.5352), 35.48 min	CID	976.5352	0	9.437853	2	VAVVPNLGGVTLEDGVEQR	5748765_1_973_+(pre=R,post=I)	125	105	5.2026885E-18	5.052254E-11	0.0	0.0
SD3.mgf	index=474031	-1	Sludge250111-Plate1-7CD, Cmpd 7478, +MSn(956.4765), 32.63 min	CID	956.4765	0	2.6163194	2	EGAAGPADVAIIGSAGEVGDR	5754821_1_310_+(pre=R,post=I)	133	107	5.2264034E-18	5.078244E-11	0.0	0.0
SD3.mgf	index=309971	-1	Sludge250111-Plate1-4AB, Cmpd 8967, +MSn(988.0474), 35.37 min	CID	988.0474	0	4.138842	2	VPMAGSTIVHPIIGELGAGR	5738908_1_429_+(pre=K,post=V)	183	154	5.2646464E-18	5.1140116E-11	0.0	0.0
SD3.mgf	index=460864	-1	Sludge250111-Plate1-7AB, Cmpd 8332, +MSn(980.014), 34.41 min	CID	980.014	0	3.3008447	2	IGLINSGGASSGATDLAEAVR	5756967_1_929_-(pre=R,post=T)	176	145	5.3320583E-18	5.180904E-11	0.0	0.0
SD3.mgf	index=47192	-1	Sludge250111-Plate1-10GH, Cmpd 9953, +MSn(830.0639), 40.47 min	CID	830.0639	0	-4.779471	3	SFTIEAPWQELAENGVDAAHFR	5750541_1_677_-(pre=R,post=Y)	102	76	5.3650227E-18	5.2141968E-11	0.0	0.0
SD3.mgf	index=255412	-1	Sludge250111-Plate1-3AB, Cmpd 5617, +MSn(889.9441), 27.12 min	CID	889.9441	0	1.645998	2	QAGQEHQVEQVGAELR	5754185_19_990_-(pre=R,post=S)	113	105	5.4753178E-18	5.3104833E-11	0.0	0.0
SD3.mgf	index=216450	-1	Sludge250111-Plate1-2CD, Cmpd 7808, +MSn(623.3188), 30.86 min	CID	623.3188	0	-0.97919554	3	KIELIAYDDEYKPDR	5750773_50_1073_+(pre=R,post=T)	83	83	5.5140364E-18	5.345082E-11	0.0	0.0
SD3.mgf	index=271236	-1	Sludge250111-Plate1-3CD, Cmpd 8565, +MSn(895.9499), 35.50 min	CID	895.9499	0	0.34061715	2	SYELPDGQVITIGNER	5729478_1_486_+(pre=K,post=F)	158	143	5.543865E-18	5.376967E-11	0.0	0.0
SD3.mgf	index=584035	-1	Sludge250111-Plate1-9EF, Cmpd 5797, +MSn(868.4098), 25.56 min	CID	868.4098	0	1.6868145	2	EGGTLTTNASGEVTADGR	5743963_1_811_-(pre=R,post=D)	120	106	5.552047E-18	5.3896086E-11	0.0	0.0
SD3.mgf	index=334798	-1	Sludge250111-Plate1-4EF, Cmpd 7914, +MSn(757.9066), 31.78 min	CID	757.9066	0	4.1876416	2	TASVVATTDMHLLR	5751851_171_605_+(pre=R,post=F)	88	87	5.555492E-18	5.3818026E-11	0.0	0.0
SD3.mgf	index=6263	-1	Sludge250111-Plate1-10AB, Cmpd 7924, +MSn(845.8698), 32.35 min	CID	845.8698	0	-11.112005	4	DGYIDHFQAIHAGEGEEAGGGAQGEDAIWSHR	5753685_1_923_-(pre=R,post=W)	143	84	5.5709175E-18	5.4218477E-11	0.0	0.0
SD3.mgf	index=245766	-1	Sludge250111-Plate1-2GH, Cmpd 9217, +MSn(867.8995), 36.55 min	CID	867.8995	0	3.445944	2	EYYAELSDAEIFER	5730574_1_597_-(pre=R,post=Q)	89	88	5.6984568E-18	5.5202978E-11	0.0	0.0
SD3.mgf	index=33566	-1	Sludge250111-Plate1-10EF, Cmpd 9726, +MSn(669.3516), 38.68 min	CID	669.3516	0	1.0030414	3	IYKPWLDPTFVDELGGR	5734884_1_647_-(pre=R,post=Q)	82	73	5.7240497E-18	5.5543427E-11	0.0	0.0
SD3.mgf	index=96930	-1	Sludge250111-Plate1-11GH, Cmpd 7579, +MSn(705.0818), 32.59 min	CID	705.0818	1	2.7068615	4	PIHC+57.021NELTTFSEAEATDQFVHQNK	5743297_49_780_-(pre=-,post=K);5747737_113_847_+(pre=-,post=K)	96	58	5.767514E-18	5.6076453E-11	0.0	0.0
SD3.mgf	index=538272	-1	Sludge250111-Plate1-8EF, Cmpd 7595, +MSn(758.9108), 31.45 min	CID	758.9108	2	5.317859	2	TASVVATTDMHLLR	5751851_171_605_+(pre=R,post=F)	70	70	5.7809713E-18	5.6002324E-11	0.0	0.0
SD3.mgf	index=109652	-1	Sludge250111-Plate1-12AB, Cmpd 7955, +MSn(996.0482), 33.37 min	CID	996.0482	0	7.475888	2	VPM+15.995AGSTIVHPIIGELGAGR	5738908_1_429_+(pre=K,post=V)	192	157	5.8734753E-18	5.7054205E-11	0.0	0.0
SD3.mgf	index=395769	-1	Sludge250111-Plate1-5GH, Cmpd 6660, +MSn(793.3976), 29.79 min	CID	793.3976	0	1.384721	2	LTEAYGDLGPEPAPR	5730260_1_548_+(pre=K,post=S)	112	108	5.913285E-18	5.7320974E-11	0.0	0.0
SD3.mgf	index=398895	-1	Sludge250111-Plate1-5GH, Cmpd 10127, +MSn(1004.957), 42.26 min	CID	1004.957	0	-5.040905	2	DFPDVVNMVDDATDQLSK	5719142_1_446_+(pre=K,post=I)	97	84	5.9228254E-18	5.749539E-11	0.0	0.0
SD3.mgf	index=422542	-1	Sludge250111-Plate1-6CD, Cmpd 8656, +MSn(869.3924), 36.09 min	CID	869.3924	0	-0.7722476	2	AM+15.995EDLFADYGVATYR	5740040_1_727_+(pre=K,post=G);5740304_1_731_+(pre=K,post=G)	101	98	5.9516915E-18	5.769327E-11	0.0	0.0
SD3.mgf	index=257402	-1	Sludge250111-Plate1-3AB, Cmpd 7809, +MSn(1041.0013), 34.87 min	CID	1041.0013	0	1.5244135	2	YPGTVTVTDDGLDVDGDTLK	5756861_1_494_-(pre=R,post=V)	115	95	5.9539662E-18	5.7836083E-11	0.0	0.0
SD3.mgf	index=295859	-1	Sludge250111-Plate1-3GH, Cmpd 7730, +MSn(905.9568), 33.37 min	CID	905.9568	0	6.8718824	2	VAYVTGGMGGIGTAIC+57.021QR	5728485_1_346_-(pre=K,post=L)	145	118	5.963485E-18	5.789009E-11	0.0	0.0
SD3.mgf	index=490854	-1	Sludge250111-Plate1-7EF, Cmpd 10343, +MSn(901.9955), 39.21 min	CID	901.9955	0	10.488465	2	GLIALQDPSAFVTLDSR	5740070_156_728_-(pre=R,post=A)	137	123	5.9989053E-18	5.821049E-11	0.0	0.0
SD3.mgf	index=434499	-1	Sludge250111-Plate1-6EF, Cmpd 8501, +MSn(985.4977), 35.85 min	CID	985.4977	1	9.388835	2	FGITTGEATVDWSVTQTR	5755569_1_711_-(pre=R,post=K)	159	133	6.0243035E-18	5.848048E-11	0.0	0.0
SD3.mgf	index=286229	-1	Sludge250111-Plate1-3EF, Cmpd 10440, +MSn(1078.5718), 42.60 min	CID	1078.5718	0	8.941121	2	IAGLPNC+57.021PVNALLEFESGVR	5719134_77_503_+(pre=R,post=G)	120	89	6.0781298E-18	5.9042195E-11	0.0	0.0
SD3.mgf	index=435377	-1	Sludge250111-Plate1-6EF, Cmpd 9472, +MSn(1064.6044), 39.23 min	CID	1064.6044	0	8.485105	2	MPLALAVNYGAGPIAAGVTLTK	5720854_1_515_-(pre=K,post=N)	146	118	6.132916E-18	5.960502E-11	0.0	0.0
SD3.mgf	index=34937	-1	Sludge250111-Plate1-10EF, Cmpd 11351, +MSn(994.5062), 44.63 min	CID	994.5062	0	-1.5956779	2	AGVGQIFLNDVDDAIADVR	5751479_1_1120_+(pre=R,post=W)	149	136	6.1675682E-18	5.989235E-11	0.0	0.0
SD3.mgf	index=411364	-1	Sludge250111-Plate1-6AB, Cmpd 10659, +MSn(793.9044), 43.70 min	CID	793.9044	0	4.228403	2	EESIFSVLTEFGTK	5753685_929_1325_-(pre=R,post=T)	91	91	6.195982E-18	6.002268E-11	0.0	0.0
SD3.mgf	index=282281	-1	Sludge250111-Plate1-3EF, Cmpd 6087, +MSn(851.9407), 26.82 min	CID	851.9407	0	7.880737	2	VTVANASGVSGAAGDVAEK	5748171_145_669_-(pre=K,post=L)	99	90	6.197084E-18	6.017897E-11	0.0	0.0
SD3.mgf	index=435149	-1	Sludge250111-Plate1-6EF, Cmpd 9219, +MSn(1053.0178), 38.35 min	CID	1053.0178	0	9.389954	2	YQPESWAPTATVWALDNR	5725893_80_553_-(pre=R,post=T)	160	134	6.2075835E-18	6.025966E-11	0.0	0.0
SD3.mgf	index=244193	-1	Sludge250111-Plate1-2GH, Cmpd 7468, +MSn(611.6719), 30.24 min	CID	611.6719	0	1.7961179	3	VNVNGGAIALGHPLGASGTK	5750245_567_986_-(pre=K,post=L)	72	61	6.228084E-18	6.049883E-11	0.0	0.0
SD3.mgf	index=6232	-1	Sludge250111-Plate1-10AB, Cmpd 7890, +MSn(840.9416), 32.23 min	CID	840.9416	0	3.2660902	2	VLPTEAPNAWEVQAR	5755351_1026_1602_+(pre=R,post=G)	118	110	6.240739E-18	6.049518E-11	0.0	0.0
SD3.mgf	index=396398	-1	Sludge250111-Plate1-5GH, Cmpd 7352, +MSn(520.275), 32.28 min	CID	520.275	0	1.2904475	3	EAIADAANAVAHHLR	5755165_998_1558_-(pre=R,post=S)	118	112	6.2707466E-18	6.078606E-11	0.0	0.0
SD3.mgf	index=297341	-1	Sludge250111-Plate1-3GH, Cmpd 9369, +MSn(862.4507), 39.20 min	CID	862.4507	0	2.2646275	2	LIVLSEWNFDTASTK	5740912_1_447_+(pre=K,post=A)	85	79	6.284139E-18	6.091588E-11	0.0	0.0
SD3.mgf	index=598475	-1	Sludge250111-Plate1-9GH, Cmpd 8728, +MSn(689.4065), 35.52 min	CID	689.4065	0	9.738714	2	APILC+57.021LVGPPGVGK	5733222_1_625_-(pre=K,post=T);5746279_1_881_+(pre=K,post=T);5751651_1_953_-(pre=K,post=T)	89	89	6.2903707E-18	6.093706E-11	0.0	0.0
SD3.mgf	index=18976	-1	Sludge250111-Plate1-10CD, Cmpd 7783, +MSn(924.9601), 32.75 min	CID	924.9601	0	3.035402	2	LTEGASATEDELLTEAAK	5739926_10_725_-(pre=K,post=H)	104	91	6.2952254E-18	6.1110436E-11	0.0	0.0
SD3.mgf	index=421798	-1	Sludge250111-Plate1-6CD, Cmpd 7837, +MSn(873.0728), 33.23 min	CID	873.0728	0	-6.081997	3	VASGEELPFTQDDVTVSGHAIEC+57.021R	5740016_1_727_-(pre=R,post=I)	125	95	6.3046805E-18	6.129922E-11	0.0	0.0
SD3.mgf	index=421757	-1	Sludge250111-Plate1-6CD, Cmpd 7792, +MSn(924.9542), 33.08 min	CID	924.9542	0	-3.29935	2	LTEGASATEDELLTEAAK	5739926_10_725_-(pre=K,post=H)	102	89	6.305996E-18	6.121499E-11	0.0	0.0
SD3.mgf	index=109643	-1	Sludge250111-Plate1-12AB, Cmpd 7945, +MSn(996.5411), 33.33 min	CID	996.5411	1	-1.3776938	2	VPM+15.995AGSTIVHPIIGELGAGR	5738908_1_429_+(pre=K,post=V)	168	140	6.3082886E-18	6.127793E-11	0.0	0.0
SD3.mgf	index=461173	-1	Sludge250111-Plate1-7AB, Cmpd 8673, +MSn(895.9523), 35.60 min	CID	895.9523	0	2.9974308	2	SYELPDGQVITIGNER	5729478_1_486_+(pre=K,post=F)	150	138	6.3479606E-18	6.1568556E-11	0.0	0.0
SD3.mgf	index=84773	-1	Sludge250111-Plate1-11EF, Cmpd 8000, +MSn(750.8835), 34.54 min	CID	750.8835	0	2.844964	2	NSLVEVWQANAGGR	5740070_156_728_-(pre=R,post=Y)	92	91	6.367138E-18	6.168074E-11	0.0	0.0
SD3.mgf	index=501710	-1	Sludge250111-Plate1-7GH, Cmpd 8135, +MSn(867.9499), 33.29 min	CID	867.9499	0	6.6102233	2	FEWGDLSKPTTLQGR	5734212_1_557_-(pre=R,post=V)	137	123	6.399406E-18	6.203323E-11	0.0	0.0
SD3.mgf	index=500830	-1	Sludge250111-Plate1-7GH, Cmpd 7167, +MSn(808.9073), 29.86 min	CID	808.9073	0	2.7917995	2	INVDENPQASQVFR	5749925_1_592_+(pre=K,post=V)	89	87	6.4146756E-18	6.214125E-11	0.0	0.0
SD3.mgf	index=575804	-1	Sludge250111-Plate1-9CD, Cmpd 9843, +MSn(888.0971), 40.45 min	CID	888.0971	0	-0.5498058	3	KPAESAGYLSGVAFFEGFSNEDLAR	5751851_171_605_+(pre=K,post=V)	130	99	6.4528244E-18	6.275035E-11	0.0	0.0
SD3.mgf	index=168609	-1	Sludge250111-Plate1-1CD, Cmpd 10816, +MSn(721.4041), 42.36 min	CID	721.4041	0	0.5076366	3	VLADLAVHEPAAFAALVEVAR	5749891_760_1025_-(pre=K,post=N)	93	82	6.4807736E-18	6.297055E-11	0.0	0.0
SD3.mgf	index=585797	-1	Sludge250111-Plate1-9EF, Cmpd 7736, +MSn(692.3243), 32.73 min	CID	692.3243	0	-6.8764157	2	FNSLNMMVGSGAR	5752277_1_1183_+(pre=K,post=G)	69	69	6.4810896E-18	6.2737086E-11	0.0	0.0
SD3.mgf	index=59563	-1	Sludge250111-Plate1-11AB, Cmpd 8639, +MSn(895.9537), 35.62 min	CID	895.9537	0	4.5642695	2	SYELPDGQVITIGNER	5729478_1_486_+(pre=K,post=F)	147	137	6.500566E-18	6.3048664E-11	0.0	0.0
SD3.mgf	index=283376	-1	Sludge250111-Plate1-3EF, Cmpd 7292, +MSn(805.8935), 31.20 min	CID	805.8935	0	-0.7573595	2	FVEVQGTAEGSPFSR	5757043_21_1517_-(pre=R,post=A)	99	94	6.5551557E-18	6.3543004E-11	0.0	0.0
SD3.mgf	index=503114	-1	Sludge250111-Plate1-7GH, Cmpd 9680, +MSn(1056.4762), 38.80 min	CID	1056.4762	0	-8.203612	2	SIM+15.995AEDQATVLEAADSWMK	5729388_188_585_-(pre=R,post=I)	84	67	6.5970503E-18	6.406299E-11	0.0	0.0
SD3.mgf	index=488773	-1	Sludge250111-Plate1-7EF, Cmpd 8054, +MSn(589.6169), 30.88 min	CID	589.6169	0	0.9316506	3	DGEYSSAHDLEIFRK	5743623_385_802_+(pre=R,post=V)	128	123	6.6135683E-18	6.410923E-11	0.0	0.0
SD3.mgf	index=7421	-1	Sludge250111-Plate1-10AB, Cmpd 9198, +MSn(920.4517), 36.81 min	CID	920.4517	0	2.7187176	2	QPFTQALDESNAPFFK	5724449_1_541_+(pre=K,post=W)	101	89	6.625669E-18	6.426203E-11	0.0	0.0
SD3.mgf	index=72306	-1	Sludge250111-Plate1-11CD, Cmpd 7981, +MSn(757.3777), 33.93 min	CID	757.3777	0	0.88646305	2	VPMGASSFGATFVSR	5746035_1_823_+(pre=K,post=Q)	116	113	6.649216E-18	6.445479E-11	0.0	0.0
SD3.mgf	index=85205	-1	Sludge250111-Plate1-11EF, Cmpd 8475, +MSn(844.9265), 36.23 min	CID	844.9265	0	-1.9504015	2	IVLESALADEETGWR	5748047_36_857_-(pre=K,post=L)	94	89	6.711971E-18	6.506311E-11	0.0	0.0
SD3.mgf	index=43856	-1	Sludge250111-Plate1-10GH, Cmpd 6267, +MSn(577.2835), 27.51 min	CID	577.2835	0	-3.8062012	3	IEGKDPLTGGEPMETR	5732434_1_617_-(pre=R,post=C)	82	76	6.7608495E-18	6.5573144E-11	0.0	0.0
SD3.mgf	index=166822	-1	Sludge250111-Plate1-1CD, Cmpd 8806, +MSn(784.3964), 35.31 min	CID	784.3964	0	0.38905826	3	ASVTVLNNSQHEVHLLDFDGR	5718892_1_501_-(pre=K,post=D)	88	75	6.7927063E-18	6.6001454E-11	0.0	0.0
SD3.mgf	index=310567	-1	Sludge250111-Plate1-4AB, Cmpd 9624, +MSn(798.4689), 37.76 min	CID	798.4689	0	11.848378	2	TPSQVQVAVIDLAVR	5750273_686_1015_+(pre=R,post=H)	145	141	6.8083813E-18	6.599767E-11	0.0	0.0
SD3.mgf	index=269589	-1	Sludge250111-Plate1-3CD, Cmpd 6750, +MSn(752.3735), 28.91 min	CID	752.3735	0	-0.6489874	2	MGVTVNC+57.021VGPAAATR	5746477_178_887_+(pre=K,post=I);5754139_182_973_-(pre=K,post=I)	83	78	6.840195E-18	6.630606E-11	0.0	0.0
SD3.mgf	index=421948	-1	Sludge250111-Plate1-6CD, Cmpd 8002, +MSn(1026.9835), 33.81 min	CID	1026.9835	0	2.6149921	2	VGDNLFTNSNLVM+15.995DPDTGK	5751467_1_1055_+(pre=R,post=I)	104	86	6.8814673E-18	6.682492E-11	0.0	0.0
SD3.mgf	index=295778	-1	Sludge250111-Plate1-3GH, Cmpd 7640, +MSn(778.3364), 33.05 min	CID	778.3364	1	-2.3264778	3	IGEVHDGAATMDWMEQEQER	5747691_1_173_-(pre=K,post=-);5748455_783_960_+(pre=K,post=-)	91	69	6.8825542E-18	6.685627E-11	0.0	0.0
SD3.mgf	index=6907	-1	Sludge250111-Plate1-10AB, Cmpd 8632, +MSn(808.4335), 34.82 min	CID	808.4335	0	12.230835	2	ASGEGNLAVLLGNSTGR	5727871_1_560_+(pre=K,post=D)	106	100	6.905112E-18	6.700388E-11	0.0	0.0
SD3.mgf	index=97061	-1	Sludge250111-Plate1-11GH, Cmpd 7723, +MSn(760.3933), 33.10 min	CID	760.3933	0	6.1806645	3	LSDGTVIVDIPEADHEAQLTR	5756887_1_669_+(pre=R,post=E)	109	90	6.9336037E-18	6.7370484E-11	0.0	0.0
SD3.mgf	index=285874	-1	Sludge250111-Plate1-3EF, Cmpd 10050, +MSn(987.5115), 41.16 min	CID	987.5115	0	3.8938584	2	AGASVPIAFAIWDGSNIER	5743445_265_798_-(pre=K,post=N)	136	122	6.988514E-18	6.786443E-11	0.0	0.0
SD3.mgf	index=371778	-1	Sludge250111-Plate1-5CD, Cmpd 8478, +MSn(983.9866), 32.84 min	CID	983.9866	0	2.791288	2	VVTIVSDDGEEDVYTVAR	5752277_1_1183_+(pre=R,post=X)	133	108	7.043531E-18	6.837455E-11	0.0	0.0
SD3.mgf	index=337011	-1	Sludge250111-Plate1-4EF, Cmpd 10353, +MSn(967.8008), 40.71 min	CID	967.8008	0	0.6306587	3	TDFTVHGDDLLITGVANDIVNAGTGDDR	5718892_1_501_-(pre=R,post=V)	120	89	7.049164E-18	6.857815E-11	0.0	0.0
SD3.mgf	index=85238	-1	Sludge250111-Plate1-11EF, Cmpd 8511, +MSn(824.4586), 36.36 min	CID	824.4586	0	8.957782	2	TIQVPLFVNSSDTVK	5737630_1_442_+(pre=K,post=V)	79	74	7.0798744E-18	6.8629415E-11	0.0	0.0
SD3.mgf	index=164735	-1	Sludge250111-Plate1-1CD, Cmpd 6505, +MSn(751.3474), 27.41 min	CID	751.3474	0	-2.8431911	2	EEYDESGPAIVHR	5729478_1_486_+(pre=K,post=K)	109	109	7.0804915E-18	6.8539306E-11	0.0	0.0
SD3.mgf	index=243042	-1	Sludge250111-Plate1-2GH, Cmpd 6202, +MSn(751.3541), 25.60 min	CID	751.3541	0	6.0925527	2	EEYDESGPAIVHR	5729478_1_486_+(pre=K,post=K)	112	112	7.0804915E-18	6.8539306E-11	0.0	0.0
SD3.mgf	index=268822	-1	Sludge250111-Plate1-3CD, Cmpd 5886, +MSn(751.3483), 25.74 min	CID	751.3483	0	-1.6246808	2	EEYDESGPAIVHR	5729478_1_486_+(pre=K,post=K)	120	120	7.0804915E-18	6.8539306E-11	0.0	0.0
SD3.mgf	index=487551	-1	Sludge250111-Plate1-7EF, Cmpd 6709, +MSn(751.3495), 25.94 min	CID	751.3495	0	-0.08123404	2	EEYDESGPAIVHR	5729478_1_486_+(pre=K,post=K)	80	80	7.0804915E-18	6.8539306E-11	0.0	0.0
SD3.mgf	index=70209	-1	Sludge250111-Plate1-11CD, Cmpd 5674, +MSn(751.3521), 25.62 min	CID	751.3521	0	3.4118295	2	EEYDESGPAIVHR	5729478_1_486_+(pre=K,post=K)	121	121	7.0804915E-18	6.8539306E-11	0.0	0.0
SD3.mgf	index=56949	-1	Sludge250111-Plate1-11AB, Cmpd 5763, +MSn(751.3511), 25.58 min	CID	751.3511	0	2.030851	2	EEYDESGPAIVHR	5729478_1_486_+(pre=K,post=K)	93	93	7.0804915E-18	6.8539306E-11	0.0	0.0
SD3.mgf	index=43344	-1	Sludge250111-Plate1-10GH, Cmpd 5703, +MSn(751.349), 25.53 min	CID	751.349	0	-0.73110634	2	EEYDESGPAIVHR	5729478_1_486_+(pre=K,post=K)	108	108	7.0804915E-18	6.8539306E-11	0.0	0.0
SD3.mgf	index=82581	-1	Sludge250111-Plate1-11EF, Cmpd 5588, +MSn(751.3515), 25.80 min	CID	751.3515	0	2.5994892	2	EEYDESGPAIVHR	5729478_1_486_+(pre=K,post=K)	113	113	7.0804915E-18	6.8539306E-11	0.0	0.0
SD3.mgf	index=192661	-1	Sludge250111-Plate1-1GH, Cmpd 10849, +MSn(1003.0125), 42.28 min	CID	1003.0125	0	5.537548	2	LQLLTPFEPWDGQDFAK	5755165_1_947_-(pre=R,post=L)	108	91	7.114333E-18	6.903406E-11	0.0	0.0
SD3.mgf	index=72057	-1	Sludge250111-Plate1-11CD, Cmpd 7707, +MSn(787.9455), 32.97 min	CID	787.9455	0	9.372886	2	FTGDQPGIFLVRPK	5744941_1_839_-(pre=R,post=S)	98	95	7.1579735E-18	6.934184E-11	0.0	0.0
SD3.mgf	index=410785	-1	Sludge250111-Plate1-6AB, Cmpd 9767, +MSn(812.4401), 40.45 min	CID	812.4401	0	10.217203	2	LMTDPFVGQLTFVR	5720006_1_509_+(pre=K,post=V)	82	79	7.162406E-18	6.938478E-11	0.0	0.0
SD3.mgf	index=448915	-1	Sludge250111-Plate1-6GH, Cmpd 10644, +MSn(880.4273), 42.75 min	CID	880.4273	0	-3.6741834	2	AYGQGLVAAFTEEFEK	5727977_1_571_-(pre=K,post=L)	83	79	7.214191E-18	6.9970085E-11	0.0	0.0
SD3.mgf	index=96863	-1	Sludge250111-Plate1-11GH, Cmpd 7505, +MSn(968.9683), 32.33 min	CID	968.9683	0	4.031366	2	TQTAGSMSGGEQQMLAIAR	5745067_1_691_-(pre=R,post=A)	140	121	7.2559125E-18	7.0461095E-11	0.0	0.0
SD3.mgf	index=460754	-1	Sludge250111-Plate1-7AB, Cmpd 8211, +MSn(757.3773), 33.98 min	CID	757.3773	0	0.40293774	2	VPMGASSFGATFVSR	5746035_1_823_+(pre=K,post=Q)	136	130	7.276819E-18	7.053851E-11	0.0	0.0
SD3.mgf	index=133538	-1	Sludge250111-Plate1-12EF, Cmpd 8275, +MSn(680.3542), 34.39 min	CID	680.3542	0	1.7045091	3	LADLDVDPELVHVYQGQK	5750879_292_741_-(pre=K,post=G)	84	70	7.3114776E-18	7.097563E-11	0.0	0.0
SD3.mgf	index=32478	-1	Sludge250111-Plate1-10EF, Cmpd 8528, +MSn(780.4407), 34.49 min	CID	780.4407	0	12.825952	2	IAAALNEAYAAGLVGR	5755353_1034_1602_+(pre=R,post=N)	84	83	7.3123535E-18	7.092215E-11	0.0	0.0
SD3.mgf	index=31555	-1	Sludge250111-Plate1-10EF, Cmpd 7513, +MSn(766.866), 31.06 min	CID	766.866	0	-1.2734444	2	WIYYTSGTTSEPK	5757037_2036_2401_+(pre=R,post=G)	66	64	7.322583E-18	7.088276E-11	0.0	0.0
SD3.mgf	index=243053	-1	Sludge250111-Plate1-2GH, Cmpd 6214, +MSn(590.6136), 25.64 min	CID	590.6136	0	-8.577308	3	QAAEDHRTDIEESLR	5747845_434_935_+(pre=R,post=G)	113	99	7.3272105E-18	7.102699E-11	0.0	0.0
SD3.mgf	index=31096	-1	Sludge250111-Plate1-10EF, Cmpd 7008, +MSn(868.4107), 29.39 min	CID	868.4107	0	0.42170265	2	LVAGGEDDPGTLSDAYR	5724933_1_545_-(pre=R,post=L)	89	81	7.364411E-18	7.1460705E-11	0.0	0.0
SD3.mgf	index=502324	-1	Sludge250111-Plate1-7GH, Cmpd 8811, +MSn(940.4778), 35.68 min	CID	940.4778	0	-1.8171415	2	VGSGMAGMQAGGLYNVVLR	5743297_49_780_-(pre=R,post=G);5747737_113_847_+(pre=R,post=G)	109	100	7.41158E-18	7.197276E-11	0.0	0.0
SD3.mgf	index=584635	-1	Sludge250111-Plate1-9EF, Cmpd 6457, +MSn(495.2652), 28.01 min	CID	495.2652	0	-3.5122514	3	EGGLSADRPVLVDR	5725303_1_548_-(pre=R,post=F)	119	117	7.478111E-18	7.244312E-11	0.0	0.0
SD3.mgf	index=8200	-1	Sludge250111-Plate1-10AB, Cmpd 10056, +MSn(812.4396), 39.91 min	CID	812.4396	0	9.541065	2	LMTDPFVGQLTFVR	5720006_1_509_+(pre=K,post=V)	111	107	7.498528E-18	7.264091E-11	0.0	0.0
SD3.mgf	index=32969	-1	Sludge250111-Plate1-10EF, Cmpd 9068, +MSn(611.662), 36.34 min	CID	611.662	0	3.2929409	3	IQEGVVSLASYGGIFHR	5735636_1_511_-(pre=R,post=N);5749635_503_1012_+(pre=R,post=N)	83	77	7.558137E-18	7.334052E-11	0.0	0.0
SD3.mgf	index=526783	-1	Sludge250111-Plate1-8CD, Cmpd 7838, +MSn(760.8843), 33.19 min	CID	760.8843	0	-0.8021602	2	QADLLC+57.021VSGTLTDK	5726617_1_248_-(pre=R,post=M)	87	87	7.5914716E-18	7.354129E-11	0.0	0.0
SD3.mgf	index=447684	-1	Sludge250111-Plate1-6GH, Cmpd 9244, +MSn(927.9329), 37.64 min	CID	927.9329	0	0.39465255	2	TGLFTYDSGFLSTASC+57.021K	5755631_915_1190_-(pre=K,post=S)	92	83	7.6103636E-18	7.384731E-11	0.0	0.0
SD3.mgf	index=528104	-1	Sludge250111-Plate1-8CD, Cmpd 9292, +MSn(1180.0562), 38.51 min	CID	1180.0562	0	3.1033444	2	YELQPTEDGTLVTETFDWSK	5756799_47_481_+(pre=R,post=A)	112	81	7.615641E-18	7.397739E-11	0.0	0.0
SD3.mgf	index=109924	-1	Sludge250111-Plate1-12AB, Cmpd 8255, +MSn(801.9353), 34.45 min	CID	801.9353	0	9.133263	2	QGVPTEVLAQAGFGTK	5725597_49_550_-(pre=R,post=G)	99	89	7.626459E-18	7.396864E-11	0.0	0.0
SD3.mgf	index=32754	-1	Sludge250111-Plate1-10EF, Cmpd 8832, +MSn(861.42), 35.52 min	CID	861.42	0	5.6683617	2	SADPDAVALIGFDESSK	5755957_444_1769_+(pre=K,post=I)	102	97	7.669403E-18	7.442019E-11	0.0	0.0
SD3.mgf	index=585013	-1	Sludge250111-Plate1-9EF, Cmpd 6874, +MSn(679.9988), 29.54 min	CID	679.9988	0	1.9746742	3	HPLWEETNESKPQWTR	5736042_1_662_+(pre=R,post=S)	129	113	7.7209535E-18	7.488514E-11	0.0	0.0
SD3.mgf	index=18707	-1	Sludge250111-Plate1-10CD, Cmpd 7487, +MSn(974.9988), 31.72 min	CID	974.9988	0	9.890936	2	VISSLEDSSEEKLDELR	5755291_887_1587_-(pre=K,post=A)	180	160	7.722801E-18	7.493835E-11	0.0	0.0
SD3.mgf	index=423184	-1	Sludge250111-Plate1-6CD, Cmpd 9363, +MSn(935.4739), 38.59 min	CID	935.4739	0	-1.0439217	3	LIESSEPLDDTNYKPSAAQWLSALR	5724933_1_545_-(pre=K,post=K)	101	68	7.7480105E-18	7.5345355E-11	0.0	0.0
SD3.mgf	index=122478	-1	Sludge250111-Plate1-12CD, Cmpd 8285, +MSn(895.9531), 35.38 min	CID	895.9531	0	3.9511588	2	SYELPDGQVITIGNER	5729478_1_486_+(pre=K,post=F)	130	123	7.768908E-18	7.535025E-11	0.0	0.0
SD3.mgf	index=231069	-1	Sludge250111-Plate1-2EF, Cmpd 8374, +MSn(924.9606), 32.96 min	CID	924.9606	0	3.563298	2	LTEGASATEDELLTEAAK	5739926_10_725_-(pre=K,post=H)	116	104	7.8773725E-18	7.646901E-11	0.0	0.0
SD3.mgf	index=470613	-1	Sludge250111-Plate1-7CD, Cmpd 3666, +MSn(419.4469), 18.86 min	CID	419.4469	0	0.29102695	4	GVAM+15.995NPVDHPHGGGEGK	5748489_1_837_+(pre=R,post=T)	97	85	7.9162235E-18	7.681522E-11	0.0	0.0
SD3.mgf	index=587683	-1	Sludge250111-Plate1-9EF, Cmpd 9811, +MSn(988.5024), 40.35 min	CID	988.5024	0	0.18523526	2	LLEVFSDVNAAEAVVEDR	5743073_1_788_+(pre=K,post=T)	132	110	7.923514E-18	7.691693E-11	0.0	0.0
SD3.mgf	index=345850	-1	Sludge250111-Plate1-4GH, Cmpd 6536, +MSn(745.372), 29.27 min	CID	745.372	-1	2.1816983	3	SHDAITAPTLSVDQTTGEVHR	5724759_345_544_-(pre=R,post=R)	84	67	7.924084E-18	7.699451E-11	0.0	0.0
SD3.mgf	index=297875	-1	Sludge250111-Plate1-3GH, Cmpd 9958, +MSn(885.5128), 41.35 min	CID	885.5128	0	13.647601	2	IVLNGGLEALTMQALAR	5746797_1_738_+(pre=R,post=E)	97	90	7.9266915E-18	7.69168E-11	0.0	0.0
SD3.mgf	index=488733	-1	Sludge250111-Plate1-7EF, Cmpd 8010, +MSn(861.4161), 30.72 min	CID	861.4161	0	1.1336724	2	QIPDPAEPGDLDPETK	5719674_1_277_-(pre=K,post=T);5753423_563_1293_+(pre=K,post=T)	101	95	7.961277E-18	7.7216025E-11	0.0	0.0
SD3.mgf	index=410522	-1	Sludge250111-Plate1-6AB, Cmpd 9472, +MSn(801.451), 39.37 min	CID	801.451	0	3.046242	2	VGLVPVTVSFELGER	5732676_207_619_+(pre=K,post=L);5755641_210_812_-(pre=K,post=L)	114	114	7.984326E-18	7.7396804E-11	0.0	0.0
SD3.mgf	index=432431	-1	Sludge250111-Plate1-6EF, Cmpd 6222, +MSn(853.876), 27.86 min	CID	853.876	0	2.43033	2	AYYDYQNSQGGIDGR	5750773_50_1073_+(pre=K,post=K)	90	88	7.989965E-18	7.745146E-11	0.0	0.0
SD3.mgf	index=536687	-1	Sludge250111-Plate1-8EF, Cmpd 5851, +MSn(846.8837), 25.19 min	CID	846.8837	0	-4.6124773	2	SM+15.995M+15.995GATNPADAAPGTIR	5756449_6_413_-(pre=R,post=G)	112	95	8.020966E-18	7.78316E-11	0.0	0.0
SD3.mgf	index=31897	-1	Sludge250111-Plate1-10EF, Cmpd 7889, +MSn(835.9581), 32.34 min	CID	835.9581	0	7.8123684	2	TLAINVEGELPAGSTAK	5732938_1_622_+(pre=K,post=D)	82	76	8.040035E-18	7.8016635E-11	0.0	0.0
SD3.mgf	index=433368	-1	Sludge250111-Plate1-6EF, Cmpd 7257, +MSn(842.3792), 31.58 min	CID	842.3792	0	-7.825152	2	IQDTDFAAETANMTR	5748537_1_912_+(pre=R,post=G)	94	90	8.079229E-18	7.831675E-11	0.0	0.0
SD3.mgf	index=373038	-1	Sludge250111-Plate1-5CD, Cmpd 9865, +MSn(833.9054), 37.93 min	CID	833.9054	0	-4.171923	2	TVVSVADDMFAVDAAR	5741401_1_753_+(pre=-,post=A)	93	86	8.079488E-18	7.8362546E-11	0.0	0.0
SD3.mgf	index=156421	-1	Sludge250111-Plate1-1AB, Cmpd 8506, +MSn(928.9804), 35.31 min	CID	928.9804	0	1.8396379	2	ETTSLVWDGGNIVVNPR	5755423_1_1616_-(pre=K,post=N)	107	100	8.085797E-18	7.846068E-11	0.0	0.0
SD3.mgf	index=216205	-1	Sludge250111-Plate1-2CD, Cmpd 7538, +MSn(709.7001), 29.95 min	CID	709.7001	0	1.2900218	3	HEEFAQSISAEAAKPIATAR	5722902_1_529_-(pre=R,post=V)	101	89	8.110447E-18	7.878387E-11	0.0	0.0
SD3.mgf	index=472834	-1	Sludge250111-Plate1-7CD, Cmpd 6134, +MSn(848.9334), 27.80 min	CID	848.9334	0	-1.078443	2	VLVNDLGSSVHGEGTGR	5746477_178_887_+(pre=K,post=A)	134	125	8.113865E-18	7.873304E-11	0.0	0.0
SD3.mgf	index=20621	-1	Sludge250111-Plate1-10CD, Cmpd 9593, +MSn(1064.6), 39.12 min	CID	1064.6	0	4.357216	2	MPLALAVNYGAGPIAAGVTLTK	5720854_1_515_-(pre=K,post=N)	131	106	8.153274E-18	7.924063E-11	0.0	0.0
SD3.mgf	index=270898	-1	Sludge250111-Plate1-3CD, Cmpd 8191, +MSn(720.404), 34.16 min	CID	720.404	0	10.675277	2	VPGITEALADQVAR	5728523_1_572_+(pre=K,post=I);5757117_1686_2496_-(pre=K,post=I)	108	108	8.183907E-18	7.9280416E-11	0.0	0.0
SD3.mgf	index=270917	-1	Sludge250111-Plate1-3CD, Cmpd 8212, +MSn(720.3997), 34.23 min	CID	720.3997	0	4.7445674	2	VPGITEALADQVAR	5728523_1_572_+(pre=K,post=I);5757117_1686_2496_-(pre=K,post=I)	114	114	8.183907E-18	7.9280416E-11	0.0	0.0
SD3.mgf	index=72307	-1	Sludge250111-Plate1-11CD, Cmpd 7982, +MSn(720.4023), 33.93 min	CID	720.4023	0	8.302993	2	VPGITEALADQVAR	5728523_1_572_+(pre=K,post=I);5757117_1686_2496_-(pre=K,post=I)	107	107	8.183907E-18	7.9280416E-11	0.0	0.0
SD3.mgf	index=59127	-1	Sludge250111-Plate1-11AB, Cmpd 8159, +MSn(720.4026), 33.94 min	CID	720.4026	0	8.726615	2	VPGITEALADQVAR	5728523_1_572_+(pre=K,post=I);5757117_1686_2496_-(pre=K,post=I)	105	105	8.183907E-18	7.9280416E-11	0.0	0.0
SD3.mgf	index=216921	-1	Sludge250111-Plate1-2CD, Cmpd 8326, +MSn(756.3713), 32.59 min	CID	756.3713	-1	-10.029433	3	SSSLPVSFGDQPAADVSPTLHR	5745005_1_786_+(pre=R,post=W)	83	61	8.1892676E-18	7.959044E-11	0.0	0.0
SD3.mgf	index=189950	-1	Sludge250111-Plate1-1GH, Cmpd 7853, +MSn(642.3088), 31.47 min	CID	642.3088	-1	-10.384936	3	LNIVDTPGHADFGGEVER	5755351_1_1014_+(pre=K,post=A)	111	97	8.195504E-18	7.955725E-11	0.0	0.0
SD3.mgf	index=32417	-1	Sludge250111-Plate1-10EF, Cmpd 8461, +MSn(1066.5132), 34.27 min	CID	1066.5132	0	3.4337335	2	YFENVTPVTGQVYC+57.021EVAR	5748745_1_972_-(pre=R,post=S)	158	128	8.204162E-18	7.9641294E-11	0.0	0.0
SD3.mgf	index=34627	-1	Sludge250111-Plate1-10EF, Cmpd 10999, +MSn(870.4755), 43.33 min	CID	870.4755	0	4.4173923	3	LLGTGAIVPVMSDVFALDHVGDAALK	5750555_517_1060_-(pre=R,post=V)	127	91	8.205126E-18	7.980296E-11	0.0	0.0
SD3.mgf	index=83945	-1	Sludge250111-Plate1-11EF, Cmpd 7089, +MSn(899.4828), 31.25 min	CID	899.4828	0	-0.5428464	2	IPVPAAETANIGTTSDLK	5751949_1_656_-(pre=R,post=L)	110	95	8.214193E-18	7.973867E-11	0.0	0.0
SD3.mgf	index=131436	-1	Sludge250111-Plate1-12EF, Cmpd 5963, +MSn(735.8904), 25.97 min	CID	735.8904	0	5.1423407	2	VNVIGGGESGQAGAVR	5742027_1_375_-(pre=K,post=H)	123	113	8.297136E-18	8.04735E-11	0.0	0.0
SD3.mgf	index=476732	-1	Sludge250111-Plate1-7CD, Cmpd 10717, +MSn(981.499), 44.41 min	CID	981.499	-1	3.0134013	2	FVPLDVTDEAAWLDLMK	5739902_1_263_-(pre=R,post=I)	78	67	8.299718E-18	8.0536466E-11	0.0	0.0
SD3.mgf	index=121999	-1	Sludge250111-Plate1-12CD, Cmpd 7757, +MSn(760.8904), 33.44 min	CID	760.8904	0	7.219442	2	QADLLC+57.021VSGTLTDK	5726617_1_248_-(pre=R,post=M)	76	76	8.3001495E-18	8.04065E-11	0.0	0.0
SD3.mgf	index=462973	-1	Sludge250111-Plate1-7AB, Cmpd 10827, +MSn(1027.5898), 43.40 min	CID	1027.5898	0	11.285447	2	IATVNGDLLDQASLIELLR	5719446_1_475_-(pre=R,post=T);5724535_68_542_+(pre=R,post=T)	161	145	8.3099805E-18	8.0697E-11	0.0	0.0
SD3.mgf	index=20323	-1	Sludge250111-Plate1-10CD, Cmpd 9265, +MSn(851.4346), 37.94 min	CID	851.4346	0	3.6559525	2	VISADFPTIPMYYGK	5743153_1_790_-(pre=K,post=-)	88	74	8.325116E-18	8.070028E-11	0.0	0.0
SD3.mgf	index=539114	-1	Sludge250111-Plate1-8EF, Cmpd 8521, +MSn(887.431), 34.80 min	CID	887.431	-1	7.1820397	2	TGAGEGDDEQIVVDLTR	5733136_1_518_+(pre=R,post=I)	114	107	8.342996E-18	8.0956415E-11	0.0	0.0
SD3.mgf	index=432693	-1	Sludge250111-Plate1-6EF, Cmpd 6515, +MSn(791.3459), 28.92 min	CID	791.3459	0	-4.473421	2	TLATEEDTSWEDGK	5735016_297_649_+(pre=R,post=V)	88	87	8.3454045E-18	8.084491E-11	0.0	0.0
SD3.mgf	index=164633	-1	Sludge250111-Plate1-1CD, Cmpd 6393, +MSn(781.3746), 27.02 min	CID	781.3746	0	-2.1871464	2	ATIGNTADPVSDASSR	5749573_1_1009_+(pre=R,post=M)	96	88	8.36642E-18	8.1145486E-11	0.0	0.0
SD3.mgf	index=283323	-1	Sludge250111-Plate1-3EF, Cmpd 7234, +MSn(756.9056), 30.98 min	CID	756.9056	0	1.4514815	2	VALDEPGSGTLINAR	5722562_1_527_-(pre=R,post=L)	109	107	8.41585E-18	8.157981E-11	0.0	0.0
SD3.mgf	index=93678	-1	Sludge250111-Plate1-11GH, Cmpd 4000, +MSn(621.3282), 19.57 min	CID	621.3282	0	5.795802	2	KPGAVGAC+57.021ATPGR	5752321_724_960_-(pre=R,post=V)	117	117	8.41996E-18	8.1505386E-11	0.0	0.0
SD3.mgf	index=383108	-1	Sludge250111-Plate1-5EF, Cmpd 6310, +MSn(746.8638), 24.72 min	CID	746.8638	0	1.9613304	2	TNNNM+15.995GGSTNVVLR	5746635_1_535_-(pre=R,post=G)	102	100	8.4465604E-18	8.182484E-11	0.0	0.0
SD3.mgf	index=20716	-1	Sludge250111-Plate1-10CD, Cmpd 9697, +MSn(854.4363), 39.50 min	CID	854.4363	-1	-0.3102432	3	VLGGLTDWTVTGLTPGTDYGFHVR	5754995_1037_1522_-(pre=K,post=S)	96	71	8.5107E-18	8.274794E-11	0.0	0.0
SD3.mgf	index=84993	-1	Sludge250111-Plate1-11EF, Cmpd 8242, +MSn(895.9532), 35.40 min	CID	895.9532	0	4.0192823	2	SYELPDGQVITIGNER	5729478_1_486_+(pre=K,post=F)	151	135	8.5415894E-18	8.2844454E-11	0.0	0.0
SD3.mgf	index=538322	-1	Sludge250111-Plate1-8EF, Cmpd 7650, +MSn(953.9767), 31.65 min	CID	953.9767	0	1.7914352	2	AAPSISEVM+15.995TTEVITADR	5753835_491_958_+(pre=K,post=S)	111	96	8.542837E-18	8.2928955E-11	0.0	0.0
SD3.mgf	index=82438	-1	Sludge250111-Plate1-11EF, Cmpd 5431, +MSn(498.9169), 25.24 min	CID	498.9169	0	4.404091	3	VLNLHAGDNEDAAR	5757473_1989_2582_+(pre=K,post=A)	114	111	8.543597E-18	8.2764864E-11	0.0	0.0
SD3.mgf	index=527727	-1	Sludge250111-Plate1-8CD, Cmpd 8877, +MSn(820.9047), 36.99 min	CID	820.9047	0	2.0074832	2	IMFELSYPDEAVAR	5740284_221_637_-(pre=R,post=G)	109	108	8.584477E-18	8.316088E-11	0.0	0.0
SD3.mgf	index=537490	-1	Sludge250111-Plate1-8EF, Cmpd 6735, +MSn(658.8414), 28.38 min	CID	658.8414	0	3.890901	4	NIHHLPVM+15.995DGQKPVGM+15.995VSASDVLR	5753835_491_958_+(pre=R,post=L)	118	83	8.614411E-18	8.37563E-11	0.0	0.0
SD3.mgf	index=384627	-1	Sludge250111-Plate1-5EF, Cmpd 7981, +MSn(679.9952), 30.94 min	CID	679.9952	0	-3.321043	3	HPLWEETNESKPQWTR	5736042_1_662_+(pre=R,post=S)	87	74	8.634084E-18	8.374155E-11	0.0	0.0
SD3.mgf	index=460015	-1	Sludge250111-Plate1-7AB, Cmpd 7398, +MSn(788.8795), 31.21 min	CID	788.8795	0	1.7795	2	YSISTTAEYGDLTR	5730430_51_595_-(pre=R,post=G);5754185_19_990_-(pre=R,post=G)	135	134	8.639477E-18	8.369369E-11	0.0	0.0
SD3.mgf	index=31336	-1	Sludge250111-Plate1-10EF, Cmpd 7272, +MSn(623.322), 30.26 min	CID	623.322	0	4.210541	3	KIELIAYDDEYKPDR	5750773_50_1073_+(pre=R,post=T)	107	96	8.670453E-18	8.404783E-11	0.0	0.0
SD3.mgf	index=109134	-1	Sludge250111-Plate1-12AB, Cmpd 7386, +MSn(630.3349), 31.30 min	CID	630.3349	0	7.2622824	3	VALEEVLAHHTGQDLEK	5737102_1_391_+(pre=K,post=I)	113	95	8.723178E-18	8.464553E-11	0.0	0.0
SD3.mgf	index=539617	-1	Sludge250111-Plate1-8EF, Cmpd 9076, +MSn(945.9811), 36.81 min	CID	945.9811	0	3.742202	2	AAPSISEVMTTEVITADR	5753835_491_958_+(pre=K,post=S)	140	120	8.753829E-18	8.497715E-11	0.0	0.0
SD3.mgf	index=32840	-1	Sludge250111-Plate1-10EF, Cmpd 8926, +MSn(1009.2039), 35.85 min	CID	1009.2039	0	0.6652641	3	RPELTLATEDHNVPTADIGLPIVDPVSR	5732938_1_622_+(pre=R,post=K)	145	101	8.780358E-18	8.5420164E-11	0.0	0.0
SD3.mgf	index=596920	-1	Sludge250111-Plate1-9GH, Cmpd 7016, +MSn(679.9976), 29.36 min	CID	679.9976	0	0.26927376	3	HPLWEETNESKPQWTR	5736042_1_662_+(pre=R,post=S)	83	74	8.804826E-18	8.5397564E-11	0.0	0.0
SD3.mgf	index=32134	-1	Sludge250111-Plate1-10EF, Cmpd 8150, +MSn(773.8674), 33.23 min	CID	773.8674	0	4.4167566	2	FVNIYEDTATSMR	5719228_1_504_+(pre=R,post=A)	97	97	8.805342E-18	8.5235895E-11	0.0	0.0
SD3.mgf	index=574658	-1	Sludge250111-Plate1-9CD, Cmpd 8578, +MSn(1009.9863), 35.82 min	CID	1009.9863	0	-0.6043163	2	ASLSTDSFISAASFQETTR	5750887_1_1001_+(pre=K,post=V)	156	131	8.81302E-18	8.5581944E-11	0.0	0.0
SD3.mgf	index=491253	-1	Sludge250111-Plate1-7EF, Cmpd 10787, +MSn(750.4555), 40.84 min	CID	750.4555	0	6.18118	2	IGGTPAVLLGLAYVR	5727005_200_562_+(pre=R,post=R);5747333_470_917_+(pre=R,post=R)	88	88	8.8282985E-18	8.557793E-11	0.0	0.0
SD3.mgf	index=574740	-1	Sludge250111-Plate1-9CD, Cmpd 8668, +MSn(584.3209), 36.15 min	CID	584.3209	0	2.0891013	3	LVQQALTSLENLEHR	5739964_1_304_-(pre=R,post=G)	125	116	8.839404E-18	8.568558E-11	0.0	0.0
SD3.mgf	index=167328	-1	Sludge250111-Plate1-1CD, Cmpd 9365, +MSn(952.4547), 37.18 min	CID	952.4547	0	-8.586907	2	IEPEAIEYGENFISHR	5736042_1_662_+(pre=R,post=E)	185	166	8.841176E-18	8.575012E-11	0.0	0.0
SD3.mgf	index=396300	-1	Sludge250111-Plate1-5GH, Cmpd 7244, +MSn(759.4065), 31.89 min	CID	759.4065	0	7.4746685	3	TSTLPTERPATFGLTTEAQVR	5742871_1_783_-(pre=R,post=D)	118	99	8.85716E-18	8.606075E-11	0.0	0.0
SD3.mgf	index=348003	-1	Sludge250111-Plate1-4GH, Cmpd 8913, +MSn(1167.0491), 37.97 min	CID	1167.0491	0	-4.0792823	2	GDLGTLFTENLIHGSDSGDSAAR	5756449_6_413_-(pre=R,post=E)	132	98	8.893713E-18	8.645548E-11	0.0	0.0
SD3.mgf	index=470342	-1	Sludge250111-Plate1-7CD, Cmpd 3357, +MSn(568.9236), 17.71 min	CID	568.9236	0	3.2184649	3	GTAM+15.995NPVDHPHGGGEGR	5745951_27_854_+(pre=R,post=T)	118	103	8.9038705E-18	8.639888E-11	0.0	0.0
SD3.mgf	index=189544	-1	Sludge250111-Plate1-1GH, Cmpd 7407, +MSn(783.3323), 29.86 min	CID	783.3323	0	-3.9737678	3	IGEVHDGAATMDWM+15.995EQEQER	5747691_1_173_-(pre=K,post=-);5748455_783_960_+(pre=K,post=-)	72	61	8.9518305E-18	8.695696E-11	0.0	0.0
SD3.mgf	index=72026	-1	Sludge250111-Plate1-11CD, Cmpd 7673, +MSn(1109.9928), 32.84 min	CID	1109.9928	0	0.32992202	2	TGAYTEFDEPNPINTYGDSK	5749639_1_961_+(pre=K,post=W)	102	79	9.008339E-18	8.7505884E-11	0.0	0.0
SD3.mgf	index=122992	-1	Sludge250111-Plate1-12CD, Cmpd 8850, +MSn(1072.5958), 37.45 min	CID	1072.5958	0	2.7314067	2	M+15.995PLALAVNYGAGPIAAGVTLTK	5720854_1_515_-(pre=K,post=N)	101	81	9.062886E-18	8.808103E-11	0.0	0.0
SD3.mgf	index=422422	-1	Sludge250111-Plate1-6CD, Cmpd 8524, +MSn(742.9116), 35.63 min	CID	742.9116	0	6.1617894	2	LAGVLDNLGISAEGR	5753359_334_1288_+(pre=R,post=V)	111	108	9.099944E-18	8.821114E-11	0.0	0.0
SD3.mgf	index=540064	-1	Sludge250111-Plate1-8EF, Cmpd 9567, +MSn(1025.0211), 38.61 min	CID	1025.0211	0	2.9772723	2	FTVTLNGFTGSTASTLEFR	5721546_1_520_+(pre=K,post=N)	120	92	9.152707E-18	8.88806E-11	0.0	0.0
SD3.mgf	index=191116	-1	Sludge250111-Plate1-1GH, Cmpd 9136, +MSn(1006.0129), 36.06 min	CID	1006.0129	0	2.6695027	2	GGTGAIVEYFGPGAASISATGK	5755165_998_1558_-(pre=K,post=G)	116	93	9.1694576E-18	8.911679E-11	0.0	0.0
SD3.mgf	index=245741	-1	Sludge250111-Plate1-2GH, Cmpd 9188, +MSn(1096.0073), 36.44 min	CID	1096.0073	-1	-5.5950756	2	FIYGMADGPHNPLFADAEAR	5749097_1_979_-(pre=R,post=T)	129	99	9.2366585E-18	8.972374E-11	0.0	0.0
SD3.mgf	index=574348	-1	Sludge250111-Plate1-9CD, Cmpd 8237, +MSn(640.6559), 34.58 min	CID	640.6559	0	1.7148592	3	WDDSTRPAILFDPTTGK	5719536_1_505_+(pre=K,post=M)	106	91	9.2380184E-18	8.964128E-11	0.0	0.0
SD3.mgf	index=283395	-1	Sludge250111-Plate1-3EF, Cmpd 7313, +MSn(805.8978), 31.27 min	CID	805.8978	0	4.619893	2	FVEVQGTAEGSPFSR	5757043_21_1517_-(pre=R,post=A)	121	115	9.316482E-18	9.031018E-11	0.0	0.0
SD3.mgf	index=258415	-1	Sludge250111-Plate1-3AB, Cmpd 8924, +MSn(1199.1246), 38.83 min	CID	1199.1246	0	6.8206143	2	IAVGPEAADVIDITQSATENINR	5757453_2428_3116_+(pre=K,post=V)	204	144	9.338351E-18	9.0777795E-11	0.0	0.0
SD3.mgf	index=232931	-1	Sludge250111-Plate1-2EF, Cmpd 10425, +MSn(842.1066), 40.18 min	CID	842.1066	0	2.1018991	3	TNDIAGDGTTTATVLAQAIVHEGLR	5720736_1_514_+(pre=K,post=N)	144	110	9.39978E-18	9.140796E-11	0.0	0.0
SD3.mgf	index=31048	-1	Sludge250111-Plate1-10EF, Cmpd 6955, +MSn(787.3967), 29.21 min	CID	787.3967	0	4.4183817	2	AALVYGQMNEPPGAR	5725911_1_553_+(pre=K,post=A)	95	92	9.417451E-18	9.1288935E-11	0.0	0.0
SD3.mgf	index=259103	-1	Sludge250111-Plate1-3AB, Cmpd 9686, +MSn(962.4718), 41.63 min	CID	962.4718	-1	13.15084	2	DYVNPGSEILSAEMMLR	5754883_1010_1423_+(pre=K,post=H)	95	87	9.438256E-18	9.1584296E-11	0.0	0.0
SD3.mgf	index=516314	-1	Sludge250111-Plate1-8AB, Cmpd 9707, +MSn(780.9255), 39.30 min	CID	780.9255	0	3.5952563	2	ILGFAALTVVGDGDGR	5723676_1_515_+(pre=R,post=V)	86	80	9.438485E-18	9.154339E-11	0.0	0.0
SD3.mgf	index=232166	-1	Sludge250111-Plate1-2EF, Cmpd 9581, +MSn(1012.4743), 37.13 min	CID	1012.4743	0	-2.0496235	2	FDTLLDEAAAETDAAASNAK	5742273_1_749_+(pre=K,post=Y)	104	84	9.456068E-18	9.1855065E-11	0.0	0.0
SD3.mgf	index=336181	-1	Sludge250111-Plate1-4EF, Cmpd 9438, +MSn(820.9004), 37.33 min	CID	820.9004	0	-3.2714543	2	IMFELSYPDEAVAR	5740284_221_637_-(pre=R,post=G)	98	95	9.524433E-18	9.2266576E-11	0.0	0.0
SD3.mgf	index=259124	-1	Sludge250111-Plate1-3AB, Cmpd 9709, +MSn(962.9621), 41.71 min	CID	962.9621	0	1.3310388	2	DYVNPGSEILSAEMMLR	5754883_1010_1423_+(pre=K,post=H)	75	67	9.531149E-18	9.248568E-11	0.0	0.0
SD3.mgf	index=502004	-1	Sludge250111-Plate1-7GH, Cmpd 8459, +MSn(887.9284), 34.43 min	CID	887.9284	0	2.3371255	2	TGAGEGDDEQIVVDLTR	5733136_1_518_+(pre=R,post=I)	120	112	9.651686E-18	9.365531E-11	0.0	0.0
SD3.mgf	index=597114	-1	Sludge250111-Plate1-9GH, Cmpd 7230, +MSn(819.9274), 30.13 min	CID	819.9274	0	1.7865561	2	LLLPDTVGTGGDSHTR	5727553_1_567_+(pre=R,post=F)	106	99	9.682301E-18	9.390815E-11	0.0	0.0
SD3.mgf	index=539650	-1	Sludge250111-Plate1-8EF, Cmpd 9112, +MSn(844.9568), 36.94 min	CID	844.9568	0	3.322805	2	FVALPGEAGELGIYPR	5749839_522_938_-(pre=K,post=H)	114	105	9.737721E-18	9.444567E-11	0.0	0.0
SD3.mgf	index=245279	-1	Sludge250111-Plate1-2GH, Cmpd 8664, +MSn(642.336), 34.58 min	CID	642.336	0	3.0406687	3	AGGFGVLGAVTHSPEQLER	5719220_97_504_+(pre=K,post=E)	134	110	9.738406E-18	9.456823E-11	0.0	0.0
SD3.mgf	index=4495	-1	Sludge250111-Plate1-10AB, Cmpd 5979, +MSn(781.3762), 25.52 min	CID	781.3762	0	-0.07811237	2	ATIGNTADPVSDASSR	5749573_1_1009_+(pre=R,post=M)	99	90	9.8025626E-18	9.5074566E-11	0.0	0.0
SD3.mgf	index=503550	-1	Sludge250111-Plate1-7GH, Cmpd 10166, +MSn(1024.8937), 40.57 min	CID	1024.8937	0	2.9776425	3	ALASGPSLLLLDEPASGLTHSEVAELGGVIR	5745531_1_587_-(pre=R,post=S)	134	80	9.813448E-18	9.550044E-11	0.0	0.0
SD3.mgf	index=121990	-1	Sludge250111-Plate1-12CD, Cmpd 7747, +MSn(760.8851), 33.40 min	CID	760.8851	0	0.24064806	2	QADLLC+57.021VSGTLTDK	5726617_1_248_-(pre=R,post=M)	70	70	9.823843E-18	9.516706E-11	0.0	0.0
SD3.mgf	index=20195	-1	Sludge250111-Plate1-10CD, Cmpd 9124, +MSn(1072.6013), 37.43 min	CID	1072.6013	0	7.8527946	2	M+15.995PLALAVNYGAGPIAAGVTLTK	5720854_1_515_-(pre=K,post=N)	131	106	9.8479955E-18	9.5711404E-11	0.0	0.0
SD3.mgf	index=18251	-1	Sludge250111-Plate1-10CD, Cmpd 6986, +MSn(743.8818), 29.97 min	CID	743.8818	0	4.4306946	2	EEIANVAAISAQDR	5720736_1_514_+(pre=K,post=E)	105	105	9.887722E-18	9.578588E-11	0.0	0.0
SD3.mgf	index=446400	-1	Sludge250111-Plate1-6GH, Cmpd 7813, +MSn(717.3542), 32.70 min	CID	717.3542	-1	-5.5705223	2	WTAFNPASGVTAGR	5746035_1_823_+(pre=R,post=D)	84	81	9.899736E-18	9.590226E-11	0.0	0.0
SD3.mgf	index=336601	-1	Sludge250111-Plate1-4EF, Cmpd 9902, +MSn(819.4211), 39.05 min	CID	819.4211	0	4.0967307	2	ASPEDIFDVLAHPAR	5756799_47_481_+(pre=K,post=H)	117	113	9.909574E-18	9.605937E-11	0.0	0.0
SD3.mgf	index=57232	-1	Sludge250111-Plate1-11AB, Cmpd 6074, +MSn(889.9471), 26.66 min	CID	889.9471	0	5.006577	2	QAGQEHQVEQVGAELR	5754185_19_990_-(pre=R,post=S)	128	119	9.923897E-18	9.6251375E-11	0.0	0.0
SD3.mgf	index=336371	-1	Sludge250111-Plate1-4EF, Cmpd 9647, +MSn(1074.5134), 38.10 min	CID	1074.5134	0	-2.2720988	2	YEPQVEPEEIQADLANFR	5756379_1648_1947_-(pre=R,post=S)	126	100	1.0016935E-17	9.7238655E-11	0.0	0.0
SD3.mgf	index=155259	-1	Sludge250111-Plate1-1AB, Cmpd 7226, +MSn(868.4455), 30.68 min	CID	868.4455	0	13.072424	2	SFTGATDLGPNTSAAIGR	5756879_1_645_+(pre=K,post=L)	119	107	1.0026121E-17	9.732783E-11	0.0	0.0
SD3.mgf	index=282802	-1	Sludge250111-Plate1-3EF, Cmpd 6660, +MSn(805.8831), 28.90 min	CID	805.8831	-1	-4.58052	2	EMLEAGVHFGHQTR	5723468_1_80_-(pre=R,post=F)	121	116	1.0056455E-17	9.742046E-11	0.0	0.0
SD3.mgf	index=574384	-1	Sludge250111-Plate1-9CD, Cmpd 8276, +MSn(588.7996), 34.72 min	CID	588.7996	1	-0.18058929	4	ASVTVLNNSQHEVHLLDFDGR	5718892_1_501_-(pre=K,post=D)	101	80	1.0062814E-17	9.777552E-11	0.0	0.0
SD3.mgf	index=423758	-1	Sludge250111-Plate1-6CD, Cmpd 9999, +MSn(839.9435), 40.91 min	CID	839.9435	0	4.505299	2	VLSIFEGADEVLC+57.021VK	5733316_489_627_-(pre=R,post=V)	98	96	1.0150478E-17	9.839459E-11	0.0	0.0
SD3.mgf	index=232763	-1	Sludge250111-Plate1-2EF, Cmpd 10238, +MSn(745.3705), 39.50 min	CID	745.3705	0	6.550896	3	DSVGSVILGEYEHISEGDTVK	5755179_976_1565_-(pre=R,post=C)	114	89	1.0189147E-17	9.900303E-11	0.0	0.0
SD3.mgf	index=470602	-1	Sludge250111-Plate1-7CD, Cmpd 3654, +MSn(558.928), 18.82 min	CID	558.928	0	2.4024146	3	GVAM+15.995NPVDHPHGGGEGK	5748489_1_837_+(pre=R,post=T)	129	104	1.0254443E-17	9.950418E-11	0.0	0.0
SD3.mgf	index=31086	-1	Sludge250111-Plate1-10EF, Cmpd 6997, +MSn(709.7048), 29.35 min	CID	709.7048	0	7.912133	3	HEEFAQSISAEAAKPIATAR	5722902_1_529_-(pre=R,post=V)	106	93	1.0454082E-17	1.01549644E-10	0.0	0.0
SD3.mgf	index=179158	-1	Sludge250111-Plate1-1EF, Cmpd 9127, +MSn(635.3138), 36.90 min	CID	635.3138	0	4.3232083	3	IEPEAIEYGENFISHR	5736042_1_662_+(pre=R,post=E)	94	84	1.0479193E-17	1.0163717E-10	0.0	0.0
SD3.mgf	index=19286	-1	Sludge250111-Plate1-10CD, Cmpd 8124, +MSn(1060.011), 33.93 min	CID	1060.011	0	-3.569931	2	TQEAVLAM+15.995VDGLDADEAVGAK	5726103_1_440_+(pre=R,post=I)	129	101	1.0513299E-17	1.0215266E-10	0.0	0.0
SD3.mgf	index=526610	-1	Sludge250111-Plate1-8CD, Cmpd 7647, +MSn(717.8583), 32.49 min	CID	717.8583	0	-2.2106183	2	WTAFNPASGVTAGR	5746035_1_823_+(pre=R,post=D)	106	103	1.0666764E-17	1.0333273E-10	0.0	0.0
SD3.mgf	index=373864	-1	Sludge250111-Plate1-5CD, Cmpd 10776, +MSn(1086.5504), 41.30 min	CID	1086.5504	0	3.4827588	2	SYGLIDEGVYTFIVAPDANK	5740912_477_737_+(pre=K,post=V)	111	85	1.067804E-17	1.03725147E-10	0.0	0.0
SD3.mgf	index=230955	-1	Sludge250111-Plate1-2EF, Cmpd 8249, +MSn(904.4457), 32.52 min	CID	904.4457	0	-1.1472181	2	GSFDPANAATAYSPPTIK	5720398_1_511_-(pre=K,post=V)	91	78	1.0705195E-17	1.03919894E-10	0.0	0.0
SD3.mgf	index=34352	-1	Sludge250111-Plate1-10EF, Cmpd 10639, +MSn(946.502), 42.01 min	CID	946.502	-1	-3.0519419	3	LGVLDTILQPEVYPDLYGNIDHVVR	5738820_90_706_-(pre=K,post=I)	94	67	1.0774033E-17	1.0477185E-10	0.0	0.0
SD3.mgf	index=599695	-1	Sludge250111-Plate1-9GH, Cmpd 10080, +MSn(967.8055), 40.40 min	CID	967.8055	0	5.4867306	3	TDFTVHGDDLLITGVANDIVNAGTGDDR	5718892_1_501_-(pre=R,post=V)	101	67	1.0838395E-17	1.0544189E-10	0.0	0.0
SD3.mgf	index=434722	-1	Sludge250111-Plate1-6EF, Cmpd 8747, +MSn(611.6619), 36.69 min	CID	611.6619	0	3.1931548	3	IQEGVVSLASYGGIFHR	5735636_1_511_-(pre=R,post=N);5749635_503_1012_+(pre=R,post=N)	85	79	1.0839655E-17	1.051828E-10	0.0	0.0
SD3.mgf	index=296680	-1	Sludge250111-Plate1-3GH, Cmpd 8637, +MSn(824.4595), 36.57 min	CID	824.4595	0	9.994219	2	TIQVPLFVNSSDTVK	5737630_1_442_+(pre=K,post=V)	75	69	1.0897028E-17	1.0563135E-10	0.0	0.0
SD3.mgf	index=230786	-1	Sludge250111-Plate1-2EF, Cmpd 8063, +MSn(939.9889), 31.86 min	CID	939.9889	0	7.9217405	2	GSAADVTQIAVGGQYNLSK	5720854_1_515_-(pre=K,post=R)	85	74	1.093873E-17	1.062244E-10	0.0	0.0
SD3.mgf	index=474237	-1	Sludge250111-Plate1-7CD, Cmpd 7705, +MSn(887.9852), 33.45 min	CID	887.9852	0	6.254872	2	VLVVGNPANTNAYIAMK	5744945_122_839_+(pre=K,post=S)	75	68	1.1040604E-17	1.0713271E-10	0.0	0.0
SD3.mgf	index=272331	-1	Sludge250111-Plate1-3CD, Cmpd 9775, +MSn(685.0258), 39.87 min	CID	685.0258	0	1.4255869	3	DAEAPIFSVADLGIVGDVHK	5756697_1_127_+(pre=K,post=V)	92	74	1.1045914E-17	1.0729863E-10	0.0	0.0
SD3.mgf	index=501901	-1	Sludge250111-Plate1-7GH, Cmpd 8346, +MSn(786.9485), 34.03 min	CID	786.9485	0	9.6950035	2	LALYAQQTEPLLGR	5733542_1_269_+(pre=R,post=Y)	101	101	1.1104504E-17	1.07573284E-10	0.0	0.0
SD3.mgf	index=41608	-1	Sludge250111-Plate1-10GH, Cmpd 3786, +MSn(558.7875), 18.57 min	CID	558.7875	0	2.9491608	2	TAIGGSGGGGSAPK	5749409_1_528_+(pre=R,post=A)	119	119	1.1126976E-17	1.0779098E-10	0.0	0.0
SD3.mgf	index=598404	-1	Sludge250111-Plate1-9GH, Cmpd 8649, +MSn(895.9507), 35.24 min	CID	895.9507	0	1.2262217	2	SYELPDGQVITIGNER	5729478_1_486_+(pre=K,post=F)	144	126	1.1167345E-17	1.0831152E-10	0.0	0.0
SD3.mgf	index=203916	-1	Sludge250111-Plate1-2AB, Cmpd 8907, +MSn(717.6735), 35.53 min	CID	717.6735	0	0.9355053	3	QGPYNFGWGNTKPDWVER	5730874_1_600_+(pre=R,post=F)	95	74	1.12220905E-17	1.08937616E-10	0.0	0.0
SD3.mgf	index=322412	-1	Sludge250111-Plate1-4CD, Cmpd 7799, +MSn(867.957), 32.82 min	CID	867.957	0	8.297886	2	FTPSGQAVANFGVAVNR	5727415_154_566_+(pre=R,post=K);5741819_416_761_+(pre=R,post=R)	113	102	1.1297856E-17	1.0962896E-10	0.0	0.0
SD3.mgf	index=71019	-1	Sludge250111-Plate1-11CD, Cmpd 6565, +MSn(602.9744), 28.84 min	CID	602.9744	0	3.6440578	3	VVSEIYGQHLEANGYK	5749297_1_933_+(pre=K,post=V)	82	74	1.13616376E-17	1.10195957E-10	0.0	0.0
SD3.mgf	index=229576	-1	Sludge250111-Plate1-2EF, Cmpd 6732, +MSn(756.3721), 27.13 min	CID	756.3721	0	1.2104207	2	GNPTAEHNALFANR	5740040_1_727_+(pre=R,post=N)	106	103	1.13858376E-17	1.1029866E-10	0.0	0.0
SD3.mgf	index=192833	-1	Sludge250111-Plate1-1GH, Cmpd 11038, +MSn(829.41), 42.97 min	CID	829.41	0	5.004053	2	GLDPEEFMPPALWR	5738908_1_429_+(pre=R,post=A)	74	68	1.1405436E-17	1.10488514E-10	0.0	0.0
SD3.mgf	index=474627	-1	Sludge250111-Plate1-7CD, Cmpd 8141, +MSn(718.3842), 35.02 min	CID	718.3842	0	5.0127664	2	FTQAGSEVSALLGR	5722584_1_527_-(pre=R,post=M);5732640_1_619_+(pre=R,post=M)	104	104	1.14334865E-17	1.1076025E-10	0.0	0.0
SD3.mgf	index=217772	-1	Sludge250111-Plate1-2CD, Cmpd 9263, +MSn(718.387), 35.68 min	CID	718.387	0	8.921025	2	FTQAGSEVSALLGR	5722584_1_527_-(pre=R,post=M);5732640_1_619_+(pre=R,post=M)	92	92	1.14334865E-17	1.1076025E-10	0.0	0.0
SD3.mgf	index=461004	-1	Sludge250111-Plate1-7AB, Cmpd 8487, +MSn(718.3839), 34.95 min	CID	718.3839	0	4.5879555	2	FTQAGSEVSALLGR	5722584_1_527_-(pre=R,post=M);5732640_1_619_+(pre=R,post=M)	86	86	1.14334865E-17	1.1076025E-10	0.0	0.0
SD3.mgf	index=423698	-1	Sludge250111-Plate1-6CD, Cmpd 9933, +MSn(973.8454), 40.67 min	CID	973.8454	0	10.216028	3	RFEEVTGLPILQAWGM+15.995TETSPVGSVAK	5720844_1_514_+(pre=K,post=V)	110	72	1.1463806E-17	1.1151241E-10	0.0	0.0
SD3.mgf	index=83951	-1	Sludge250111-Plate1-11EF, Cmpd 7095, +MSn(794.9221), 31.27 min	CID	794.9221	0	12.131593	2	IVVGIDGSEASSDALR	5737200_1_560_-(pre=K,post=Y)	81	79	1.1466226E-17	1.1121036E-10	0.0	0.0
SD3.mgf	index=176630	-1	Sludge250111-Plate1-1EF, Cmpd 6338, +MSn(733.8223), 26.70 min	CID	733.8223	0	-1.413961	2	EAVESQDFEEAGR	5730330_1_594_+(pre=K,post=M)	95	95	1.1512391E-17	1.1144019E-10	0.0	0.0
SD3.mgf	index=596162	-1	Sludge250111-Plate1-9GH, Cmpd 6182, +MSn(733.8219), 26.35 min	CID	733.8219	0	-1.9961803	2	EAVESQDFEEAGR	5730330_1_594_+(pre=K,post=M)	88	88	1.1512391E-17	1.1144019E-10	0.0	0.0
SD3.mgf	index=82175	-1	Sludge250111-Plate1-11EF, Cmpd 5142, +MSn(852.4111), 24.18 min	CID	852.4111	0	3.8665748	2	TNEETTASPVIEGNNK	5748047_36_857_-(pre=-,post=V)	87	76	1.1513588E-17	1.1166972E-10	0.0	0.0
SD3.mgf	index=384513	-1	Sludge250111-Plate1-5EF, Cmpd 7855, +MSn(750.6207), 30.47 min	CID	750.6207	0	1.9515136	3	YDSSFTWC+57.021C+57.021SPNDTHGC+57.021R	5722392_222_526_+(pre=R,post=V)	80	60	1.1546343E-17	1.1208527E-10	0.0	0.0
SD3.mgf	index=476514	-1	Sludge250111-Plate1-7CD, Cmpd 10432, +MSn(913.1285), 43.35 min	CID	913.1285	0	3.5426283	3	DVGAGGMPAWNSLTGDELLTVVLHER	5752503_101_997_+(pre=K,post=S)	108	80	1.1586995E-17	1.12694985E-10	0.0	0.0
SD3.mgf	index=231583	-1	Sludge250111-Plate1-2EF, Cmpd 8940, +MSn(828.8853), 34.91 min	CID	828.8853	0	-7.1425657	2	FEIGDTFSEANEGLK	5755843_1069_1734_+(pre=R,post=G)	99	95	1.16384924E-17	1.12818796E-10	0.0	0.0
SD3.mgf	index=284140	-1	Sludge250111-Plate1-3EF, Cmpd 8136, +MSn(907.5087), 34.25 min	CID	907.5087	0	10.761031	2	AILVSDPALAGSDALTTAK	5753423_563_1293_+(pre=K,post=V)	109	88	1.16465335E-17	1.13097774E-10	0.0	0.0
SD3.mgf	index=295958	-1	Sludge250111-Plate1-3GH, Cmpd 7840, +MSn(694.8597), 33.76 min	CID	694.8597	0	1.2297349	2	ALVNC+57.021AGIGWATR	5743623_385_802_+(pre=K,post=T)	129	129	1.16678276E-17	1.1294481E-10	0.0	0.0
SD3.mgf	index=337001	-1	Sludge250111-Plate1-4EF, Cmpd 10342, +MSn(815.4232), 40.67 min	CID	815.4232	1	2.3605509	2	EISYFFSAIEVAPR	5722706_1_140_+(pre=R,post=T)	104	104	1.1677669E-17	1.1312574E-10	0.0	0.0
SD3.mgf	index=257088	-1	Sludge250111-Plate1-3AB, Cmpd 7462, +MSn(981.0035), 33.67 min	CID	981.0035	0	3.1730804	2	IGLINSGGASSGSTDLADAVR	5729828_227_589_-(pre=R,post=T)	165	129	1.1679152E-17	1.1348069E-10	0.0	0.0
SD3.mgf	index=295537	-1	Sludge250111-Plate1-3GH, Cmpd 7375, +MSn(736.8499), 32.10 min	CID	736.8499	0	-3.8931146	4	PIHC+57.021NELTTFSEAEATDQFVHQNKK	5743297_49_780_-(pre=-,post=L);5747737_113_847_+(pre=-,post=L)	118	77	1.1743523E-17	1.14199636E-10	0.0	0.0
SD3.mgf	index=143396	-1	Sludge250111-Plate1-12GH, Cmpd 5974, +MSn(751.3537), 25.63 min	CID	751.3537	0	5.5239143	2	EEYDESGPAIVHR	5729478_1_486_+(pre=K,post=K)	99	99	1.17470425E-17	1.13711617E-10	0.0	0.0
SD3.mgf	index=536754	-1	Sludge250111-Plate1-8EF, Cmpd 5925, +MSn(751.3481), 25.46 min	CID	751.3481	0	-1.9496169	2	EEYDESGPAIVHR	5729478_1_486_+(pre=K,post=K)	108	108	1.17470425E-17	1.13711617E-10	0.0	0.0
SD3.mgf	index=487516	-1	Sludge250111-Plate1-7EF, Cmpd 6671, +MSn(751.3536), 25.80 min	CID	751.3536	0	5.3614464	2	EEYDESGPAIVHR	5729478_1_486_+(pre=K,post=K)	113	112	1.17470425E-17	1.13711617E-10	0.0	0.0
SD3.mgf	index=70284	-1	Sludge250111-Plate1-11CD, Cmpd 5756, +MSn(751.3482), 25.92 min	CID	751.3482	0	-1.7871488	2	EEYDESGPAIVHR	5729478_1_486_+(pre=K,post=K)	107	107	1.17470425E-17	1.13711617E-10	0.0	0.0
SD3.mgf	index=43466	-1	Sludge250111-Plate1-10GH, Cmpd 5837, +MSn(751.353), 26.00 min	CID	751.353	0	4.63034	2	EEYDESGPAIVHR	5729478_1_486_+(pre=K,post=K)	101	101	1.17470425E-17	1.13711617E-10	0.0	0.0
SD3.mgf	index=219393	-1	Sludge250111-Plate1-2CD, Cmpd 11063, +MSn(927.9492), 42.00 min	CID	927.9492	0	2.3021038	2	ELAAFAQFASDLDEATR	5755179_11_964_-(pre=R,post=K)	196	163	1.1783534E-17	1.14341744E-10	0.0	0.0
SD3.mgf	index=373667	-1	Sludge250111-Plate1-5CD, Cmpd 10558, +MSn(746.3924), 40.49 min	CID	746.3924	1	-1.1240582	4	LTNGFEVISYIGGEGHNLQEHSVVLIR	5740824_290_667_+(pre=R,post=G)	118	69	1.1821184E-17	1.1498875E-10	0.0	0.0
SD3.mgf	index=560039	-1	Sludge250111-Plate1-9AB, Cmpd 5599, +MSn(693.2937), 24.20 min	CID	693.2937	0	-1.056437	2	SPTSSDTDFSEGR	5753251_1_1272_+(pre=K,post=L)	97	97	1.1855421E-17	1.1476073E-10	0.0	0.0
SD3.mgf	index=285057	-1	Sludge250111-Plate1-3EF, Cmpd 9148, +MSn(706.6784), 37.87 min	CID	706.6784	0	-2.0728533	3	FEAAEGNVLDAYLHIQDGR	5755637_1204_1671_-(pre=R,post=G)	110	100	1.18909306E-17	1.1547108E-10	0.0	0.0
SD3.mgf	index=526963	-1	Sludge250111-Plate1-8CD, Cmpd 8036, +MSn(714.3581), 33.91 min	CID	714.3581	1	3.1845255	4	VRDEEVATLGSGDMVGEMALIDHRPR	5751851_171_605_+(pre=R,post=T)	133	76	1.1906697E-17	1.158044E-10	0.0	0.0
SD3.mgf	index=270510	-1	Sludge250111-Plate1-3CD, Cmpd 7763, +MSn(816.397), 32.62 min	CID	816.397	0	1.2709491	2	LTDAWGQPC+57.021IVESR	5735570_1_655_+(pre=K,post=S)	93	88	1.1918115E-17	1.1545502E-10	0.0	0.0
SD3.mgf	index=191855	-1	Sludge250111-Plate1-1GH, Cmpd 9953, +MSn(1074.0435), 39.00 min	CID	1074.0435	0	3.864282	2	ELGDTTTLADESVVAALADGAK	5749549_1_218_+(pre=R,post=S)	122	97	1.1929927E-17	1.15945434E-10	0.0	0.0
SD3.mgf	index=270851	-1	Sludge250111-Plate1-3CD, Cmpd 8138, +MSn(757.0354), 33.97 min	CID	757.0354	0	0.0	3	THALVYDELTTDHPIDLC+57.021R	5729828_227_589_-(pre=K,post=W)	96	76	1.1959119E-17	1.1613325E-10	0.0	0.0
SD3.mgf	index=19483	-1	Sludge250111-Plate1-10CD, Cmpd 8341, +MSn(591.9623), 34.68 min	CID	591.9623	0	1.9590273	3	LPEEMANELSDLEKR	5753089_1_272_+(pre=R,post=L)	80	78	1.2026118E-17	1.1657628E-10	0.0	0.0
SD3.mgf	index=217491	-1	Sludge250111-Plate1-2CD, Cmpd 8953, +MSn(958.478), 34.68 min	CID	958.478	-1	-5.2417994	3	LAAPDFGIDPTAPLDQQAADNQPGRPAK	5755929_1_987_-(pre=R,post=F)	117	75	1.2026159E-17	1.1699712E-10	0.0	0.0
SD3.mgf	index=34449	-1	Sludge250111-Plate1-10EF, Cmpd 10772, +MSn(965.9401), 42.50 min	CID	965.9401	0	-6.318691	2	SLDAGEFVAYLSDLC+57.021DR	5756157_1049_1839_+(pre=R,post=Y)	140	113	1.2093488E-17	1.173494E-10	0.0	0.0
SD3.mgf	index=219908	-1	Sludge250111-Plate1-2CD, Cmpd 11702, +MSn(870.4661), 44.35 min	CID	870.4661	0	-6.3806777	3	LLGTGAIVPVMSDVFALDHVGDAALK	5750555_517_1060_-(pre=R,post=V)	81	59	1.2096602E-17	1.1765142E-10	0.0	0.0
SD3.mgf	index=28917	-1	Sludge250111-Plate1-10EF, Cmpd 4611, +MSn(765.8569), 21.01 min	CID	765.8569	0	2.231472	2	NETAQVEHEASTSK	5734300_1_352_+(pre=K,post=I)	102	98	1.212805E-17	1.1748874E-10	0.0	0.0
SD3.mgf	index=499541	-1	Sludge250111-Plate1-7GH, Cmpd 5748, +MSn(647.3552), 24.84 min	CID	647.3552	0	0.7542715	2	VNAATVAAHVQGR	5725597_49_550_-(pre=R,post=S)	95	95	1.2160233E-17	1.1771131E-10	0.0	0.0
SD3.mgf	index=282554	-1	Sludge250111-Plate1-3EF, Cmpd 6388, +MSn(763.3895), 27.92 min	CID	763.3895	0	7.355715	2	ATIGEVANEEHSLR	5756221_1_667_-(pre=R,post=R)	143	141	1.2228207E-17	1.1845899E-10	0.0	0.0
SD3.mgf	index=84414	-1	Sludge250111-Plate1-11EF, Cmpd 7605, +MSn(767.4047), 33.11 min	CID	767.4047	1	9.432465	2	ELADLPTGPEIYSK	5735150_1_650_+(pre=K,post=L)	103	97	1.2275707E-17	1.1891915E-10	0.0	0.0
SD3.mgf	index=20351	-1	Sludge250111-Plate1-10CD, Cmpd 9296, +MSn(861.3967), 38.05 min	CID	861.3967	0	1.2754103	2	AMEDLFADYGVATYR	5740040_1_727_+(pre=K,post=G);5740304_1_731_+(pre=K,post=G)	91	87	1.2403137E-17	1.2023095E-10	0.0	0.0
SD3.mgf	index=71718	-1	Sludge250111-Plate1-11CD, Cmpd 7334, +MSn(939.9871), 31.62 min	CID	939.9871	0	6.038704	2	GSAADVTQIAVGGQYNLSK	5720854_1_515_-(pre=K,post=R)	103	87	1.2408519E-17	1.204973E-10	0.0	0.0
SD3.mgf	index=461000	-1	Sludge250111-Plate1-7AB, Cmpd 8482, +MSn(980.024), 34.93 min	CID	980.024	0	13.514779	2	IGLINSGGASSGATDLAEAVR	5756967_1_929_-(pre=R,post=T)	127	107	1.2559014E-17	1.2202989E-10	0.0	0.0
SD3.mgf	index=490524	-1	Sludge250111-Plate1-7EF, Cmpd 9980, +MSn(863.4702), 37.89 min	CID	863.4702	0	5.08941	3	QVVGGLGEAVGINFVGSSDKPFLAAR	5753629_1045_1316_-(pre=K,post=L)	137	98	1.2627159E-17	1.2281162E-10	0.0	0.0
SD3.mgf	index=501337	-1	Sludge250111-Plate1-7GH, Cmpd 7725, +MSn(913.9553), 31.84 min	CID	913.9553	0	7.947042	2	VAYVTGGMGGIGTSIC+57.021QR	5743277_112_794_+(pre=K,post=L)	132	105	1.2656348E-17	1.2286057E-10	0.0	0.0
SD3.mgf	index=109348	-1	Sludge250111-Plate1-12AB, Cmpd 7621, +MSn(734.8842), 32.16 min	CID	734.8842	0	4.651052	2	TPAALNPVWEGSAR	5723970_1_307_-(pre=R,post=-)	98	89	1.2750317E-17	1.2351686E-10	0.0	0.0
SD3.mgf	index=68516	-1	Sludge250111-Plate1-11CD, Cmpd 3812, +MSn(419.4479), 18.75 min	CID	419.4479	0	2.6919992	4	GVAM+15.995NPVDHPHGGGEGK	5748489_1_837_+(pre=R,post=T)	113	97	1.2791232E-17	1.2411996E-10	0.0	0.0
SD3.mgf	index=281937	-1	Sludge250111-Plate1-3EF, Cmpd 5709, +MSn(747.8702), 25.43 min	CID	747.8702	0	2.3667526	2	VLNLHAGDNEDAAR	5757473_1989_2582_+(pre=K,post=A)	93	91	1.27946055E-17	1.239459E-10	0.0	0.0
SD3.mgf	index=219626	-1	Sludge250111-Plate1-2CD, Cmpd 11319, +MSn(788.4321), 42.94 min	CID	788.4321	0	2.5546465	2	STWDYGPVGVLLLR	5742963_1_323_-(pre=R,post=N)	108	102	1.2824853E-17	1.2423891E-10	0.0	0.0
SD3.mgf	index=336152	-1	Sludge250111-Plate1-4EF, Cmpd 9407, +MSn(844.9576), 37.22 min	CID	844.9576	0	4.2618585	2	FVALPGEAGELGIYPR	5749839_522_938_-(pre=K,post=H)	137	120	1.2850256E-17	1.24634E-10	0.0	0.0
SD3.mgf	index=168512	-1	Sludge250111-Plate1-1CD, Cmpd 10705, +MSn(722.3824), 41.96 min	CID	722.3824	0	-1.0983881	3	QIVSVGAALIPFLEHDDANR	5738048_1_692_-(pre=K,post=A)	115	97	1.2852663E-17	1.2484916E-10	0.0	0.0
SD3.mgf	index=296417	-1	Sludge250111-Plate1-3GH, Cmpd 8346, +MSn(895.9536), 35.55 min	CID	895.9536	0	4.496146	2	SYELPDGQVITIGNER	5729478_1_486_+(pre=K,post=F)	145	129	1.29114754E-17	1.2522776E-10	0.0	0.0
SD3.mgf	index=394890	-1	Sludge250111-Plate1-5GH, Cmpd 5693, +MSn(733.3322), 26.27 min	CID	733.3322	0	1.1652198	2	EAVESQDFEQAGR	5720128_1_509_-(pre=K,post=M)	76	76	1.3001072E-17	1.2585065E-10	0.0	0.0
SD3.mgf	index=550573	-1	Sludge250111-Plate1-8GH, Cmpd 7735, +MSn(768.427), 31.94 min	CID	768.427	0	2.5417247	2	VYAGTEVTAGSIIVR	5750135_55_309_-(pre=K,post=Q)	126	120	1.3011274E-17	1.2612598E-10	0.0	0.0
SD3.mgf	index=166631	-1	Sludge250111-Plate1-1CD, Cmpd 8595, +MSn(567.2761), 34.60 min	CID	567.2761	0	-2.5822344	3	IFGPIKDYEC+57.021LC+57.021GK	5742563_1_491_-(pre=K,post=Y)	97	87	1.3038765E-17	1.2631116E-10	0.0	0.0
SD3.mgf	index=411294	-1	Sludge250111-Plate1-6AB, Cmpd 10400, +MSn(829.398), 42.76 min	CID	829.398	0	-9.419394	2	GLDPEEFMPPALWR	5738908_1_429_+(pre=R,post=A)	96	89	1.3070001E-17	1.2661376E-10	0.0	0.0
SD3.mgf	index=270987	-1	Sludge250111-Plate1-3CD, Cmpd 8289, +MSn(1040.9974), 34.51 min	CID	1040.9974	0	-2.227989	2	YPGTVTVTDDGLDVDGDTLK	5756861_1_494_-(pre=R,post=V)	147	119	1.30859295E-17	1.2711508E-10	0.0	0.0
SD3.mgf	index=165728	-1	Sludge250111-Plate1-1CD, Cmpd 7597, +MSn(753.8699), 31.19 min	CID	753.8699	1	-3.4417877	2	TVGADAGQAGDGAFLR	5757475_1_808_+(pre=R,post=E)	102	95	1.309149E-17	1.2697371E-10	0.0	0.0
SD3.mgf	index=97165	-1	Sludge250111-Plate1-11GH, Cmpd 7838, +MSn(841.8934), 33.51 min	CID	841.8934	0	3.7698836	2	EM+15.995GAAVGTAYTYFASK	5746797_1_738_+(pre=R,post=S)	77	74	1.3172833E-17	1.2776265E-10	0.0	0.0
SD3.mgf	index=573918	-1	Sludge250111-Plate1-9CD, Cmpd 7762, +MSn(658.0683), 32.84 min	CID	658.0683	0	-1.0202376	4	VPFSANHSGAPWLEPIHQDANGER	5719536_1_505_+(pre=R,post=T)	101	67	1.317318E-17	1.2808035E-10	0.0	0.0
SD3.mgf	index=45048	-1	Sludge250111-Plate1-10GH, Cmpd 7579, +MSn(790.4172), 32.06 min	CID	790.4172	0	7.721951	2	HLLLPEVGEEGQMK	5757333_2016_2831_+(pre=R,post=L)	88	86	1.3236845E-17	1.2823004E-10	0.0	0.0
SD3.mgf	index=423073	-1	Sludge250111-Plate1-6CD, Cmpd 9241, +MSn(924.1459), 38.15 min	CID	924.1459	0	8.123593	3	LQEILPNLILADGYGSSETGSHATQR	5756973_1035_2317_+(pre=R,post=L)	138	95	1.3247913E-17	1.2884906E-10	0.0	0.0
SD3.mgf	index=8274	-1	Sludge250111-Plate1-10AB, Cmpd 10137, +MSn(812.4266), 40.21 min	CID	812.4266	0	-6.460879	2	LMTDPFVGQLTFVR	5720006_1_509_+(pre=K,post=V)	105	101	1.3261448E-17	1.2846836E-10	0.0	0.0
SD3.mgf	index=32848	-1	Sludge250111-Plate1-10EF, Cmpd 8935, +MSn(816.4276), 35.88 min	CID	816.4276	0	5.606942	2	EAQQSVLEPFLGASR	5753413_1_836_-(pre=K,post=F)	86	84	1.3311389E-17	1.2903517E-10	0.0	0.0
SD3.mgf	index=574702	-1	Sludge250111-Plate1-9CD, Cmpd 8626, +MSn(820.8831), 36.00 min	CID	820.8831	0	0.29741225	2	M+15.995LQEAVDSLFDNSR	5736870_1_673_+(pre=R,post=K)	100	98	1.3345058E-17	1.2927832E-10	0.0	0.0
SD3.mgf	index=32396	-1	Sludge250111-Plate1-10EF, Cmpd 8438, +MSn(958.4872), 34.19 min	CID	958.4872	-1	4.3067055	3	LAAPDFGIDPTAPLDQQAADNQPGRPAK	5755929_1_987_-(pre=R,post=F)	115	75	1.3392853E-17	1.3029307E-10	0.0	0.0
SD3.mgf	index=470958	-1	Sludge250111-Plate1-7CD, Cmpd 4052, +MSn(563.591), 20.28 min	CID	563.591	0	1.624456	3	GTAMNPVDHPHGGGEGR	5745951_27_854_+(pre=R,post=T)	112	102	1.3396587E-17	1.2999403E-10	0.0	0.0
SD3.mgf	index=471844	-1	Sludge250111-Plate1-7CD, Cmpd 5042, +MSn(852.4125), 23.90 min	CID	852.4125	0	5.513449	2	TNEETTASPVIEGNNK	5748047_36_857_-(pre=-,post=V)	93	82	1.3437461E-17	1.3032926E-10	0.0	0.0
SD3.mgf	index=286269	-1	Sludge250111-Plate1-3EF, Cmpd 10484, +MSn(1078.5775), 42.76 min	CID	1078.5775	0	14.260522	2	IAGLPNC+57.021PVNALLEFESGVR	5719134_77_503_+(pre=R,post=G)	157	122	1.34425006E-17	1.3057877E-10	0.0	0.0
SD3.mgf	index=372812	-1	Sludge250111-Plate1-5CD, Cmpd 9616, +MSn(916.9698), 37.02 min	CID	916.9698	0	14.377555	2	EALGSMGTDTPIAVLSDR	5755895_1_1749_-(pre=K,post=S)	115	99	1.3458243E-17	1.306449E-10	0.0	0.0
SD3.mgf	index=309596	-1	Sludge250111-Plate1-4AB, Cmpd 8553, +MSn(996.0482), 33.85 min	CID	996.0482	0	7.475888	2	VPM+15.995AGSTIVHPIIGELGAGR	5738908_1_429_+(pre=K,post=V)	162	136	1.3468145E-17	1.3082788E-10	0.0	0.0
SD3.mgf	index=538327	-1	Sludge250111-Plate1-8EF, Cmpd 7655, +MSn(770.0303), 31.67 min	CID	770.0303	0	0.9511607	3	VNTFADATGDHQWIHVDPER	5757235_2261_2666_-(pre=R,post=A)	117	80	1.357347E-17	1.3185099E-10	0.0	0.0
SD3.mgf	index=219040	-1	Sludge250111-Plate1-2CD, Cmpd 10670, +MSn(762.8984), 40.57 min	CID	762.8984	0	1.0400571	2	SYFDPLAVGVMVAR	5753277_1_910_-(pre=R,post=A)	95	92	1.3589482E-17	1.3164615E-10	0.0	0.0
SD3.mgf	index=58428	-1	Sludge250111-Plate1-11AB, Cmpd 7390, +MSn(819.3745), 31.28 min	CID	819.3745	0	-4.394887	2	GFPQQMQQFQNER	5732054_131_613_-(pre=R,post=L)	89	81	1.3642825E-17	1.3206283E-10	0.0	0.0
SD3.mgf	index=421740	-1	Sludge250111-Plate1-6CD, Cmpd 7773, +MSn(924.9628), 33.01 min	CID	924.9628	0	6.004817	2	LTEGASATEDELLTEAAK	5739926_10_725_-(pre=K,post=H)	107	94	1.3647348E-17	1.3248061E-10	0.0	0.0
SD3.mgf	index=99096	-1	Sludge250111-Plate1-11GH, Cmpd 9963, +MSn(1048.4883), 41.22 min	CID	1048.4883	0	0.8149761	2	SIMAEDQATVLEAADSWMK	5729388_188_585_-(pre=R,post=I)	101	78	1.3670183E-17	1.3274913E-10	0.0	0.0
SD3.mgf	index=69726	-1	Sludge250111-Plate1-11CD, Cmpd 5143, +MSn(449.5714), 23.68 min	CID	449.5714	0	2.3758578	3	HPVSPWGKPEGR	5748489_1_837_+(pre=R,post=T)	96	94	1.37113094E-17	1.3260389E-10	0.0	0.0
SD3.mgf	index=96360	-1	Sludge250111-Plate1-11GH, Cmpd 6952, +MSn(808.9083), 30.34 min	CID	808.9083	0	4.074518	2	INVDENPQASQVFR	5749925_1_592_+(pre=K,post=V)	123	118	1.3727381E-17	1.3298203E-10	0.0	0.0
SD3.mgf	index=425015	-1	Sludge250111-Plate1-6CD, Cmpd 11639, +MSn(974.8624), 46.95 min	CID	974.8624	0	9.203607	3	LRPNPTDVLLVDVDEYPEVLDELLR	5749573_1_1009_+(pre=R,post=A)	64	45	1.37591155E-17	1.3380022E-10	0.0	0.0
SD3.mgf	index=422265	-1	Sludge250111-Plate1-6CD, Cmpd 8351, +MSn(828.8896), 35.02 min	CID	828.8896	0	-1.9881369	2	FEIGDTFSEANEGLK	5755843_1069_1734_+(pre=R,post=G)	89	85	1.3791249E-17	1.3368674E-10	0.0	0.0
SD3.mgf	index=31944	-1	Sludge250111-Plate1-10EF, Cmpd 7941, +MSn(777.3742), 32.52 min	CID	777.3742	0	1.805837	2	EAYPGDVFYLHSR	5730458_1_596_-(pre=R,post=L);5739820_1_723_+(pre=R,post=L);5755179_11_964_-(pre=R,post=L)	90	90	1.3791995E-17	1.335068E-10	0.0	0.0
SD3.mgf	index=423066	-1	Sludge250111-Plate1-6CD, Cmpd 9233, +MSn(746.3752), 38.12 min	CID	746.3752	-1	-12.463631	2	IDNAVMVPTMFVR	5754879_452_1503_-(pre=R,post=M)	77	71	1.3839276E-17	1.3396448E-10	0.0	0.0
SD3.mgf	index=421087	-1	Sludge250111-Plate1-6CD, Cmpd 7055, +MSn(743.8793), 30.46 min	CID	743.8793	0	1.0666487	2	EEIANVAAISAQDR	5720736_1_514_+(pre=K,post=E)	88	87	1.3856079E-17	1.3422877E-10	0.0	0.0
SD3.mgf	index=156512	-1	Sludge250111-Plate1-1AB, Cmpd 8606, +MSn(865.9282), 35.66 min	CID	865.9282	-1	-1.3044341	2	SLEEGQVVDFEIGPGR	5750221_1_101_+(pre=K,post=K)	90	83	1.3895776E-17	1.3477443E-10	0.0	0.0
SD3.mgf	index=31349	-1	Sludge250111-Plate1-10EF, Cmpd 7286, +MSn(1035.5135), 30.31 min	CID	1035.5135	0	4.8332605	2	FQSTVSNLQTTSENLSASR	5748537_1_912_+(pre=R,post=S)	232	173	1.3911634E-17	1.3509383E-10	0.0	0.0
SD3.mgf	index=258402	-1	Sludge250111-Plate1-3AB, Cmpd 8910, +MSn(1199.1136), 38.78 min	CID	1199.1136	0	-2.341405	2	IAVGPEAADVIDITQSATENINR	5757453_2428_3116_+(pre=K,post=V)	194	135	1.3923182E-17	1.3534678E-10	0.0	0.0
SD3.mgf	index=232071	-1	Sludge250111-Plate1-2EF, Cmpd 9476, +MSn(889.4427), 36.78 min	CID	889.4427	-1	0.44460857	2	TGEYENLVDAGIIDAAK	5726103_1_440_+(pre=R,post=V)	74	69	1.4059354E-17	1.364252E-10	0.0	0.0
SD3.mgf	index=435628	-1	Sludge250111-Plate1-6EF, Cmpd 9750, +MSn(661.666), 40.23 min	CID	661.666	0	0.83020264	3	ELAAFAQFASDLDEATRK	5755179_11_964_-(pre=R,post=Q)	132	112	1.4127831E-17	1.3714486E-10	0.0	0.0
SD3.mgf	index=216268	-1	Sludge250111-Plate1-2CD, Cmpd 7607, +MSn(973.9735), 30.18 min	CID	973.9735	0	2.5066516	2	AANAGGVATSALEMQQNASR	5725477_1_476_+(pre=K,post=D);5756931_1169_1894_-(pre=K,post=D)	188	141	1.420371E-17	1.3797306E-10	0.0	0.0
SD3.mgf	index=502229	-1	Sludge250111-Plate1-7GH, Cmpd 8707, +MSn(871.4808), 35.31 min	CID	871.4808	0	12.186439	2	AEVGEIDVLVNNAGITK	5743277_112_794_+(pre=K,post=D)	86	77	1.4269855E-17	1.3846782E-10	0.0	0.0
SD3.mgf	index=232443	-1	Sludge250111-Plate1-2EF, Cmpd 9886, +MSn(805.4102), 38.23 min	CID	805.4102	0	3.410177	2	MLVAPSAGLTTFMDR	5740040_1_727_+(pre=K,post=Q)	117	105	1.4273036E-17	1.3835698E-10	0.0	0.0
SD3.mgf	index=203568	-1	Sludge250111-Plate1-2AB, Cmpd 8524, +MSn(890.9374), 34.13 min	CID	890.9374	0	-2.1237023	2	SLGTDAFQEADTVGITR	5757305_1989_2735_-(pre=K,post=S)	136	123	1.4342612E-17	1.3917381E-10	0.0	0.0
SD3.mgf	index=447376	-1	Sludge250111-Plate1-6GH, Cmpd 8905, +MSn(659.9855), 36.42 min	CID	659.9855	1	-8.57298	3	HTPFFNGYRPQFYFR	5724791_1_544_+(pre=R,post=T)	154	128	1.4401921E-17	1.3960635E-10	0.0	0.0
SD3.mgf	index=525747	-1	Sludge250111-Plate1-8CD, Cmpd 6698, +MSn(580.6576), 29.01 min	CID	580.6576	0	1.7869387	3	VGGANYQVPVEVRPVR	5748455_282_755_+(pre=R,post=R)	158	142	1.4546499E-17	1.4108577E-10	0.0	0.0
SD3.mgf	index=6107	-1	Sludge250111-Plate1-10AB, Cmpd 7752, +MSn(520.2762), 31.75 min	CID	520.2762	0	3.5194023	3	EAIADAANAVAHHLR	5755165_998_1558_-(pre=R,post=S)	110	107	1.456812E-17	1.412174E-10	0.0	0.0
SD3.mgf	index=83695	-1	Sludge250111-Plate1-11EF, Cmpd 6814, +MSn(861.4172), 30.25 min	CID	861.4172	0	2.4090538	2	QIPDPAEPGDLDPETK	5719674_1_277_-(pre=K,post=T);5753423_563_1293_+(pre=K,post=T)	87	79	1.4698022E-17	1.4255538E-10	0.0	0.0
SD3.mgf	index=231291	-1	Sludge250111-Plate1-2EF, Cmpd 8618, +MSn(750.391), 33.80 min	CID	750.391	-1	-8.251604	2	LVGPVSTAEELTER	5756973_1035_2317_+(pre=R,post=I)	92	92	1.4718943E-17	1.4258764E-10	0.0	0.0
SD3.mgf	index=283516	-1	Sludge250111-Plate1-3EF, Cmpd 7446, +MSn(939.9837), 31.76 min	CID	939.9837	0	2.4024951	2	GSAADVTQIAVGGQYNLSK	5720854_1_515_-(pre=K,post=R)	102	85	1.4845889E-17	1.4416623E-10	0.0	0.0
SD3.mgf	index=109780	-1	Sludge250111-Plate1-12AB, Cmpd 8096, +MSn(821.3655), 33.87 min	CID	821.3655	0	-9.4372015	2	QFAEEEDITADAFR	5725597_49_550_-(pre=K,post=R)	127	126	1.4875831E-17	1.4410748E-10	0.0	0.0
SD3.mgf	index=59784	-1	Sludge250111-Plate1-11AB, Cmpd 8882, +MSn(924.4612), 36.47 min	CID	924.4612	0	0.9243146	2	TPEGVSLFAVDGDASGLGR	5755471_1_852_-(pre=R,post=T)	169	148	1.4876948E-17	1.4446785E-10	0.0	0.0
SD3.mgf	index=219446	-1	Sludge250111-Plate1-2CD, Cmpd 11121, +MSn(960.4807), 42.22 min	CID	960.4807	-1	-6.574677	2	VQPDFVDVLDLDQYVR	5757437_1_697_-(pre=R,post=G)	146	128	1.4955555E-17	1.4505316E-10	0.0	0.0
SD3.mgf	index=436205	-1	Sludge250111-Plate1-6EF, Cmpd 10552, +MSn(870.4777), 43.14 min	CID	870.4777	0	3.2253854	2	EELLPALDTLAGDLAAK	5728227_1_574_-(pre=R,post=A)	100	84	1.5017484E-17	1.4572245E-10	0.0	0.0
SD3.mgf	index=176620	-1	Sludge250111-Plate1-1EF, Cmpd 6327, +MSn(905.9326), 26.66 min	CID	905.9326	0	-1.1453352	2	ITGQSAVMADGSSVGTSSR	5721696_274_521_+(pre=K,post=I)	113	97	1.5051238E-17	1.4616036E-10	0.0	0.0
SD3.mgf	index=310657	-1	Sludge250111-Plate1-4AB, Cmpd 9723, +MSn(698.0409), 38.13 min	CID	698.0409	0	5.770928	3	EQIIFPEIEYDKIDAIR	5742379_167_773_-(pre=K,post=G)	109	93	1.524047E-17	1.478862E-10	0.0	0.0
SD3.mgf	index=434122	-1	Sludge250111-Plate1-6EF, Cmpd 8087, +MSn(958.4913), 34.44 min	CID	958.4913	-1	8.571704	3	LAAPDFGIDPTAPLDQQAADNQPGRPAK	5755929_1_987_-(pre=R,post=F)	140	85	1.5251727E-17	1.4837721E-10	0.0	0.0
SD3.mgf	index=97319	-1	Sludge250111-Plate1-11GH, Cmpd 8007, +MSn(578.9638), 34.11 min	CID	578.9638	0	-2.4246855	3	FEWGDLSKPTTLQGR	5734212_1_557_-(pre=R,post=V)	90	85	1.5302274E-17	1.48334E-10	0.0	0.0
SD3.mgf	index=232841	-1	Sludge250111-Plate1-2EF, Cmpd 10324, +MSn(1065.1027), 39.81 min	CID	1065.1027	1	5.3041787	2	MPLALAVNYGAGPIAAGVTLTK	5720854_1_515_-(pre=K,post=N)	111	81	1.5429296E-17	1.4995535E-10	0.0	0.0
SD3.mgf	index=230363	-1	Sludge250111-Plate1-2EF, Cmpd 7598, +MSn(743.8804), 30.21 min	CID	743.8804	0	2.543547	2	EEIANVAAISAQDR	5720736_1_514_+(pre=K,post=E)	100	99	1.5542992E-17	1.5057049E-10	0.0	0.0
SD3.mgf	index=230548	-1	Sludge250111-Plate1-2EF, Cmpd 7801, +MSn(721.4246), 30.93 min	CID	721.4246	0	10.998595	2	ETGVIQTVTVAPVK	5742273_1_749_+(pre=K,post=V)	54	53	1.564028E-17	1.5151295E-10	0.0	0.0
SD3.mgf	index=501789	-1	Sludge250111-Plate1-7GH, Cmpd 8222, +MSn(821.3715), 33.59 min	CID	821.3715	0	-2.080643	2	QFAEEEDITADAFR	5725597_49_550_-(pre=K,post=R)	115	108	1.573006E-17	1.5238269E-10	0.0	0.0
SD3.mgf	index=6916	-1	Sludge250111-Plate1-10AB, Cmpd 8642, +MSn(752.8654), 34.86 min	CID	752.8654	0	1.4592707	2	M+15.995GDLAGNDIGWAIR	5739594_1_719_-(pre=R,post=K)	67	67	1.5827196E-17	1.5332369E-10	0.0	0.0
SD3.mgf	index=20810	-1	Sludge250111-Plate1-10CD, Cmpd 9801, +MSn(812.417), 39.88 min	CID	812.417	0	2.1035848	2	MLVAPSAALTTFMDR	5740304_1_731_+(pre=K,post=Q)	117	110	1.584045E-17	1.5355085E-10	0.0	0.0
SD3.mgf	index=562834	-1	Sludge250111-Plate1-9AB, Cmpd 8676, +MSn(895.9526), 35.58 min	CID	895.9526	0	3.338048	2	SYELPDGQVITIGNER	5729478_1_486_+(pre=K,post=F)	125	119	1.5868067E-17	1.5390358E-10	0.0	0.0
SD3.mgf	index=168267	-1	Sludge250111-Plate1-1CD, Cmpd 10421, +MSn(861.9894), 40.92 min	CID	861.9894	0	4.5316887	2	IDPLTGLLGPVGISQDK	5732226_1_614_+(pre=R,post=G)	92	88	1.5881747E-17	1.5410884E-10	0.0	0.0
SD3.mgf	index=525839	-1	Sludge250111-Plate1-8CD, Cmpd 6799, +MSn(679.999), 29.38 min	CID	679.999	0	2.333706	3	HPLWEETNESKPQWTR	5736042_1_662_+(pre=R,post=S)	77	64	1.5883706E-17	1.5405527E-10	0.0	0.0
SD3.mgf	index=98303	-1	Sludge250111-Plate1-11GH, Cmpd 9090, +MSn(610.6714), 38.01 min	CID	610.6714	0	6.9963827	3	TVSENVAFALEAIGRPR	5737678_105_686_+(pre=K,post=H);5739898_1_426_+(pre=K,post=H)	108	94	1.5894596E-17	1.5423351E-10	0.0	0.0
SD3.mgf	index=202718	-1	Sludge250111-Plate1-2AB, Cmpd 7589, +MSn(721.4255), 30.71 min	CID	721.4255	0	12.18306	2	ETGVIQTVTVAPVK	5742273_1_749_+(pre=K,post=V)	68	68	1.5970532E-17	1.5471222E-10	0.0	0.0
SD3.mgf	index=203835	-1	Sludge250111-Plate1-2AB, Cmpd 8818, +MSn(723.3732), 35.20 min	CID	723.3732	0	0.5906306	2	LGGAEVATDISAWR	5757305_887_1935_-(pre=R,post=S)	87	87	1.604565E-17	1.5543992E-10	0.0	0.0
SD3.mgf	index=85169	-1	Sludge250111-Plate1-11EF, Cmpd 8435, +MSn(844.9332), 36.09 min	CID	844.9332	0	5.995679	2	IVLESALADEETGWR	5748047_36_857_-(pre=K,post=L)	90	88	1.6084421E-17	1.5591582E-10	0.0	0.0
SD3.mgf	index=146664	-1	Sludge250111-Plate1-12GH, Cmpd 9571, +MSn(1025.0154), 38.74 min	CID	1025.0154	0	-2.6199996	2	FTVTLNGFTGSTASTLEFR	5721546_1_520_+(pre=K,post=N)	109	95	1.6087498E-17	1.5622334E-10	0.0	0.0
SD3.mgf	index=215923	-1	Sludge250111-Plate1-2CD, Cmpd 7228, +MSn(699.3347), 28.88 min	CID	699.3347	1	-3.6372247	3	TLVSDAPIDHDDPESVGATR	5743871_173_808_-(pre=K,post=R)	126	104	1.61537E-17	1.5691504E-10	0.0	0.0
SD3.mgf	index=72157	-1	Sludge250111-Plate1-11CD, Cmpd 7817, +MSn(887.9855), 33.35 min	CID	887.9855	0	6.5298114	2	VLVVGNPANTNAYIAMK	5744945_122_839_+(pre=K,post=S)	67	59	1.6232086E-17	1.5750835E-10	0.0	0.0
SD3.mgf	index=109577	-1	Sludge250111-Plate1-12AB, Cmpd 7873, +MSn(766.9026), 33.07 min	CID	766.9026	0	8.834188	2	ELADLPTGPEIYSK	5735150_1_650_+(pre=K,post=L)	83	79	1.6315595E-17	1.5805497E-10	0.0	0.0
SD3.mgf	index=348014	-1	Sludge250111-Plate1-4GH, Cmpd 8925, +MSn(1167.0588), 38.01 min	CID	1167.0588	0	4.2884765	2	GDLGTLFTENLIHGSDSGDSAAR	5756449_6_413_-(pre=R,post=E)	98	71	1.6561845E-17	1.6099713E-10	0.0	0.0
SD3.mgf	index=31250	-1	Sludge250111-Plate1-10EF, Cmpd 7177, +MSn(973.9737), 29.95 min	CID	973.9737	0	2.6946507	2	AANAGGVATSALEMQQNASR	5725477_1_476_+(pre=K,post=D);5756931_1169_1894_-(pre=K,post=D)	189	145	1.6566143E-17	1.6092144E-10	0.0	0.0
SD3.mgf	index=60120	-1	Sludge250111-Plate1-11AB, Cmpd 9251, +MSn(934.9937), 37.80 min	CID	934.9937	-1	6.9473753	2	LGVPLGDVELASFPNGER	5753179_8_985_-(pre=R,post=H)	140	117	1.6602944E-17	1.6117185E-10	0.0	0.0
SD3.mgf	index=86756	-1	Sludge250111-Plate1-11EF, Cmpd 10266, +MSn(956.4286), 42.77 min	CID	956.4286	0	1.531579	2	M+15.995FGAEDFGEGLTAFFEK	5748047_36_857_-(pre=K,post=R)	95	84	1.6697258E-17	1.6202216E-10	0.0	0.0
SD3.mgf	index=501218	-1	Sludge250111-Plate1-7GH, Cmpd 7594, +MSn(895.4359), 31.38 min	CID	895.4359	0	4.6350718	2	QSEVLQAEADSLTENR	5757633_3279_3824_-(pre=R,post=E)	113	110	1.6753478E-17	1.6249115E-10	0.0	0.0
SD3.mgf	index=72355	-1	Sludge250111-Plate1-11CD, Cmpd 8034, +MSn(915.4698), 34.11 min	CID	915.4698	0	7.7338796	2	LYATWGDPVPAQNEIR	5757675_4215_4953_-(pre=K,post=A)	86	71	1.6803306E-17	1.6297443E-10	0.0	0.0
SD3.mgf	index=309909	-1	Sludge250111-Plate1-4AB, Cmpd 8899, +MSn(887.9271), 35.12 min	CID	887.9271	0	0.89360684	2	TGAGEGDDEQIVVDLTR	5733136_1_518_+(pre=R,post=I)	150	134	1.6807858E-17	1.6309537E-10	0.0	0.0
SD3.mgf	index=497970	-1	Sludge250111-Plate1-7GH, Cmpd 4020, +MSn(621.3253), 18.49 min	CID	621.3253	0	1.1788071	2	KPGAVGAC+57.021ATPGR	5752321_724_960_-(pre=R,post=V)	131	128	1.683992E-17	1.6301077E-10	0.0	0.0
SD3.mgf	index=15957	-1	Sludge250111-Plate1-10CD, Cmpd 4462, +MSn(520.9257), 20.89 min	CID	520.9257	0	0.82016766	3	ALDDGRVESDEAKR	5723540_240_534_-(pre=K,post=A)	135	131	1.6923066E-17	1.6393978E-10	0.0	0.0
SD3.mgf	index=447738	-1	Sludge250111-Plate1-6GH, Cmpd 9303, +MSn(1247.9739), 37.84 min	CID	1247.9739	1	-1.6464257	3	LSGLQPVFRPGGTVTAGNAC+57.021PLNDGAAGVVVMSDTLAK	5749097_1_979_-(pre=K,post=E)	148	67	1.695916E-17	1.6512008E-10	0.0	0.0
SD3.mgf	index=449663	-1	Sludge250111-Plate1-6GH, Cmpd 11726, +MSn(786.7778), 46.73 min	CID	786.7778	0	0.38788068	3	LIPLTIVQLWDAELAAAEVHR	5727157_1_564_+(pre=R,post=N)	110	90	1.6974175E-17	1.6492988E-10	0.0	0.0
SD3.mgf	index=525963	-1	Sludge250111-Plate1-8CD, Cmpd 6936, +MSn(737.3483), 29.88 min	CID	737.3483	0	2.5660799	2	VAFVSTADEYDTR	5734934_1_223_-(pre=R,post=-)	81	78	1.702806E-17	1.6483198E-10	0.0	0.0
SD3.mgf	index=43364	-1	Sludge250111-Plate1-10GH, Cmpd 5725, +MSn(672.3456), 25.61 min	CID	672.3456	0	-0.72623503	2	VIGVGGAGC+57.021NAVNR	5747845_434_935_+(pre=K,post=M)	120	110	1.7279161E-17	1.673894E-10	0.0	0.0
SD3.mgf	index=539680	-1	Sludge250111-Plate1-8EF, Cmpd 9145, +MSn(945.4724), 37.06 min	CID	945.4724	-1	-3.6465328	2	AAPSISEVMTTEVITADR	5753835_491_958_+(pre=K,post=S)	95	84	1.7334799E-17	1.6827628E-10	0.0	0.0
SD3.mgf	index=58959	-1	Sludge250111-Plate1-11AB, Cmpd 7974, +MSn(981.0123), 33.30 min	CID	981.0123	0	12.194583	2	IGLINSGGASSGSTDLADAVR	5729828_227_589_-(pre=R,post=T)	173	135	1.7368877E-17	1.6876502E-10	0.0	0.0
SD3.mgf	index=540421	-1	Sludge250111-Plate1-8EF, Cmpd 9960, +MSn(814.9215), 40.06 min	CID	814.9215	0	2.3218117	2	EISYFFSAIEVAPR	5722706_1_140_+(pre=R,post=T)	112	107	1.7483402E-17	1.6936794E-10	0.0	0.0
SD3.mgf	index=283410	-1	Sludge250111-Plate1-3EF, Cmpd 7329, +MSn(899.4921), 31.33 min	CID	899.4921	0	9.839091	2	IPVPAAETANIGTTSDLK	5751949_1_656_-(pre=R,post=L)	104	86	1.751782E-17	1.7005293E-10	0.0	0.0
SD3.mgf	index=72458	-1	Sludge250111-Plate1-11CD, Cmpd 8148, +MSn(979.503), 34.53 min	CID	979.503	-1	-6.1979423	2	IGLINSGGASSGATDLAEAVR	5756967_1_929_-(pre=R,post=T)	132	105	1.7526561E-17	1.7029715E-10	0.0	0.0
SD3.mgf	index=245779	-1	Sludge250111-Plate1-2GH, Cmpd 9231, +MSn(725.3582), 36.60 min	CID	725.3582	0	2.2719162	3	LSGSSLPEHETYFFYLQR	5732434_1_617_-(pre=R,post=I)	104	95	1.7530075E-17	1.701719E-10	0.0	0.0
SD3.mgf	index=167118	-1	Sludge250111-Plate1-1CD, Cmpd 9132, +MSn(816.4445), 36.41 min	CID	816.4445	-1	6.535999	2	TLILYNDAPAAFPAR	5724092_1_539_-(pre=K,post=V)	93	87	1.7645149E-17	1.7104487E-10	0.0	0.0
SD3.mgf	index=421590	-1	Sludge250111-Plate1-6CD, Cmpd 7608, +MSn(856.4058), 32.43 min	CID	856.4058	0	-1.4253772	2	VTDGSSANQVSNMFVR	5749305_1_996_-(pre=K,post=L)	76	66	1.7666553E-17	1.7134702E-10	0.0	0.0
SD3.mgf	index=57536	-1	Sludge250111-Plate1-11AB, Cmpd 6409, +MSn(759.8726), 27.84 min	CID	759.8726	0	-0.9638736	2	AAAAGALGTDDTDLTR	5751739_73_1005_+(pre=R,post=V)	93	85	1.766836E-17	1.7136453E-10	0.0	0.0
SD3.mgf	index=396494	-1	Sludge250111-Plate1-5GH, Cmpd 7457, +MSn(778.0062), 32.66 min	CID	778.0062	0	3.138039	3	IGEVHDGAATMDWMEQEQER	5747691_1_173_-(pre=K,post=-);5748455_783_960_+(pre=K,post=-)	110	83	1.7836868E-17	1.7326511E-10	0.0	0.0
SD3.mgf	index=96941	-1	Sludge250111-Plate1-11GH, Cmpd 7591, +MSn(939.7759), 32.64 min	CID	939.7759	1	5.4798813	3	PIHC+57.021NELTTFSEAEATDQFVHQNK	5743297_49_780_-(pre=-,post=K);5747737_113_847_+(pre=-,post=K)	96	63	1.7883574E-17	1.7387863E-10	0.0	0.0
SD3.mgf	index=396149	-1	Sludge250111-Plate1-5GH, Cmpd 7078, +MSn(707.4078), 31.30 min	CID	707.4078	0	9.490892	2	TPLIISGQVTDAAK	5742525_1_776_+(pre=R,post=L)	60	60	1.7946224E-17	1.7385147E-10	0.0	0.0
SD3.mgf	index=177784	-1	Sludge250111-Plate1-1EF, Cmpd 7609, +MSn(707.407), 31.37 min	CID	707.407	0	8.369242	2	TPLIISGQVTDAAK	5742525_1_776_+(pre=R,post=L)	88	88	1.7946224E-17	1.7385147E-10	0.0	0.0
SD3.mgf	index=177788	-1	Sludge250111-Plate1-1EF, Cmpd 7614, +MSn(707.4032), 31.39 min	CID	707.4032	0	3.0198293	2	TPLIISGQVTDAAK	5742525_1_776_+(pre=R,post=L)	88	88	1.7946224E-17	1.7385147E-10	0.0	0.0
SD3.mgf	index=57553	-1	Sludge250111-Plate1-11AB, Cmpd 6428, +MSn(759.8767), 27.91 min	CID	759.8767	0	4.417754	2	AAAAGALGTDDTDLTR	5751739_73_1005_+(pre=R,post=V)	102	99	1.824646E-17	1.769715E-10	0.0	0.0
SD3.mgf	index=97086	-1	Sludge250111-Plate1-11GH, Cmpd 7751, +MSn(546.9187), 33.20 min	CID	546.9187	0	1.3391805	3	DGEYSSAHDLEIFR	5743623_385_802_+(pre=R,post=K)	101	98	1.8310975E-17	1.7738493E-10	0.0	0.0
SD3.mgf	index=334886	-1	Sludge250111-Plate1-4EF, Cmpd 8011, +MSn(577.7723), 32.13 min	CID	577.7723	0	-2.957877	4	VNTFADATGDHQWIHVDPER	5757235_2261_2666_-(pre=R,post=A)	135	97	1.8465128E-17	1.7936795E-10	0.0	0.0
SD3.mgf	index=32986	-1	Sludge250111-Plate1-10EF, Cmpd 9087, +MSn(746.7279), 36.40 min	CID	746.7279	0	6.212036	3	LGKPFGLGQEIAYAAQGQDFK	5747153_8_909_-(pre=K,post=L)	70	54	1.85002E-17	1.7975753E-10	0.0	0.0
SD3.mgf	index=219384	-1	Sludge250111-Plate1-2CD, Cmpd 11053, +MSn(1084.511), 41.97 min	CID	1084.511	-1	13.69681	2	AQAEAEGLDAVFTDAGFDWR	5755641_881_1672_-(pre=K,post=E)	148	113	1.8599944E-17	1.8067753E-10	0.0	0.0
SD3.mgf	index=217164	-1	Sludge250111-Plate1-2CD, Cmpd 8593, +MSn(1024.5331), 33.49 min	CID	1024.5331	0	8.816976	2	IANNTIYGLAGGVQSADVER	5741511_1_695_+(pre=R,post=A)	179	154	1.8626643E-17	1.8093689E-10	0.0	0.0
SD3.mgf	index=460973	-1	Sludge250111-Plate1-7AB, Cmpd 8453, +MSn(738.3707), 34.83 min	CID	738.3707	-1	-13.920309	2	ETPVELEFSQVAK	5732268_352_615_-(pre=R,post=L);5748895_117_978_-(pre=R,post=L)	84	84	1.8691458E-17	1.8093371E-10	0.0	0.0
SD3.mgf	index=59026	-1	Sludge250111-Plate1-11AB, Cmpd 8048, +MSn(996.4968), 33.56 min	CID	996.4968	1	5.7308226	2	FLPLQSSETIGEAGDAEAR	5720168_1_432_+(pre=R,post=A)	154	126	1.8752871E-17	1.8210637E-10	0.0	0.0
SD3.mgf	index=596039	-1	Sludge250111-Plate1-9GH, Cmpd 6047, +MSn(733.3302), 25.85 min	CID	733.3302	0	-1.5813696	2	EAVESQDFEQAGR	5720128_1_509_-(pre=K,post=M)	76	74	1.8820584E-17	1.8218366E-10	0.0	0.0
SD3.mgf	index=499625	-1	Sludge250111-Plate1-7GH, Cmpd 5840, +MSn(751.3529), 25.17 min	CID	751.3529	0	4.467872	2	EEYDESGPAIVHR	5729478_1_486_+(pre=K,post=K)	99	98	1.8827534E-17	1.8225092E-10	0.0	0.0
SD3.mgf	index=296973	-1	Sludge250111-Plate1-3GH, Cmpd 8960, +MSn(620.678), 37.72 min	CID	620.678	0	3.6384552	3	IGAIHSIVFGGFSAQSLR	5724449_1_541_+(pre=R,post=D)	80	72	1.8852859E-17	1.8301273E-10	0.0	0.0
SD3.mgf	index=270449	-1	Sludge250111-Plate1-3CD, Cmpd 7696, +MSn(765.3729), 32.37 min	CID	765.3729	0	-2.0733824	2	VPM+15.995GASSFGATFVSR	5746035_1_823_+(pre=K,post=Q)	96	90	1.890962E-17	1.8330214E-10	0.0	0.0
SD3.mgf	index=410086	-1	Sludge250111-Plate1-6AB, Cmpd 8987, +MSn(620.6771), 37.62 min	CID	620.6771	0	2.2617424	3	IGAIHSIVFGGFSAQSLR	5724449_1_541_+(pre=R,post=D)	71	64	1.8929919E-17	1.837608E-10	0.0	0.0
SD3.mgf	index=323557	-1	Sludge250111-Plate1-4CD, Cmpd 9061, +MSn(693.3672), 37.45 min	CID	693.3672	0	3.2570162	3	EQIIFPEIEYDKVDALR	5757539_1072_1668_+(pre=K,post=G)	92	78	1.89379E-17	1.8376427E-10	0.0	0.0
SD3.mgf	index=462082	-1	Sludge250111-Plate1-7AB, Cmpd 9676, +MSn(856.949), 39.18 min	CID	856.949	0	3.0626326	2	IWIDPVDGLDEATIR	5747311_1_892_+(pre=K,post=D)	108	100	1.8961244E-17	1.8380256E-10	0.0	0.0
SD3.mgf	index=82994	-1	Sludge250111-Plate1-11EF, Cmpd 6043, +MSn(791.3552), 27.45 min	CID	791.3552	0	2.236699	2	TATSEDAQAMC+57.021AAVR	5739498_1_434_+(pre=R,post=S)	112	102	1.8971632E-17	1.8390327E-10	0.0	0.0
SD3.mgf	index=17119	-1	Sludge250111-Plate1-10CD, Cmpd 5740, +MSn(781.3755), 25.56 min	CID	781.3755	0	-1.0154608	2	ATIGNTADPVSDASSR	5749573_1_1009_+(pre=R,post=M)	89	83	1.906035E-17	1.8486539E-10	0.0	0.0
SD3.mgf	index=284879	-1	Sludge250111-Plate1-3EF, Cmpd 8951, +MSn(802.9063), 37.16 min	CID	802.9063	0	-0.91221255	2	NLYLPGDFEGNPLR	5755189_395_988_+(pre=R,post=K)	95	91	1.9063821E-17	1.8467802E-10	0.0	0.0
SD3.mgf	index=180004	-1	Sludge250111-Plate1-1EF, Cmpd 10071, +MSn(780.9224), 40.34 min	CID	780.9224	0	-0.31263098	2	ILGFAALTVVGDGDGR	5723676_1_515_+(pre=R,post=V)	115	106	1.9082388E-17	1.8507913E-10	0.0	0.0
SD3.mgf	index=309690	-1	Sludge250111-Plate1-4AB, Cmpd 8657, +MSn(833.7469), 34.23 min	CID	833.7469	0	2.1229744	3	TGEGEGDDEAVKVNLSAIPVDVER	5741265_1_450_+(pre=R,post=L)	124	98	1.9132597E-17	1.8602264E-10	0.0	0.0
SD3.mgf	index=202813	-1	Sludge250111-Plate1-2AB, Cmpd 7693, +MSn(541.2558), 31.09 min	CID	541.2558	0	6.202159	3	YAPATEIFEHC+57.021QR	5749341_502_998_+(pre=R,post=I)	82	79	1.91829E-17	1.8569088E-10	0.0	0.0
SD3.mgf	index=434434	-1	Sludge250111-Plate1-6EF, Cmpd 8430, +MSn(861.411), 35.60 min	CID	861.411	0	-4.747253	2	SADPDAVALIGFDESSK	5755957_444_1769_+(pre=K,post=I)	86	78	1.9221112E-17	1.8651242E-10	0.0	0.0
SD3.mgf	index=408114	-1	Sludge250111-Plate1-6AB, Cmpd 6816, +MSn(758.7502), 30.01 min	CID	758.7502	1	-1.5013138	3	LLVGKPGLDGHSNGAEQIAVAAR	5755355_1_418_+(pre=R,post=D)	135	90	1.9288108E-17	1.8749903E-10	0.0	0.0
SD3.mgf	index=432753	-1	Sludge250111-Plate1-6EF, Cmpd 6581, +MSn(791.3501), 29.16 min	CID	791.3501	0	0.8484074	2	TLATEEDTSWEDGK	5735016_297_649_+(pre=R,post=V)	90	88	1.936054E-17	1.8755245E-10	0.0	0.0
SD3.mgf	index=444485	-1	Sludge250111-Plate1-6GH, Cmpd 5702, +MSn(751.3489), 25.39 min	CID	751.3489	0	-0.8935744	2	EEYDESGPAIVHR	5729478_1_486_+(pre=K,post=K)	110	108	1.9451994E-17	1.882957E-10	0.0	0.0
SD3.mgf	index=7992	-1	Sludge250111-Plate1-10AB, Cmpd 9826, +MSn(900.9462), 39.07 min	CID	900.9462	0	0.81294805	2	AEVPLSEMFGYSTTLR	5723260_1_532_-(pre=K,post=S)	153	133	1.9472017E-17	1.8885811E-10	0.0	0.0
SD3.mgf	index=460914	-1	Sludge250111-Plate1-7AB, Cmpd 8387, +MSn(1040.998), 34.60 min	CID	1040.998	0	-1.6416761	2	YPGTVTVTDDGLDVDGDTLK	5756861_1_494_-(pre=R,post=V)	144	119	1.9535111E-17	1.8976162E-10	0.0	0.0
SD3.mgf	index=423069	-1	Sludge250111-Plate1-6CD, Cmpd 9236, +MSn(914.1573), 38.13 min	CID	914.1573	0	0.66766626	3	LVEHTLIQPTFVTDYPVEVSPLSR	5756989_1_502_+(pre=K,post=A)	120	86	1.9542476E-17	1.9000783E-10	0.0	0.0
SD3.mgf	index=285127	-1	Sludge250111-Plate1-3EF, Cmpd 9225, +MSn(707.0156), 38.15 min	CID	707.0156	1	1.8435286	3	FEAAEGNVLDAYLHIQDGR	5755637_1204_1671_-(pre=R,post=G)	103	92	1.9545485E-17	1.8980334E-10	0.0	0.0
SD3.mgf	index=410178	-1	Sludge250111-Plate1-6AB, Cmpd 9089, +MSn(1032.5514), 37.99 min	CID	1032.5514	0	9.339627	2	FAATLNGASLFNNLPEGTVK	5729388_188_585_-(pre=K,post=D)	121	100	1.9558697E-17	1.8999073E-10	0.0	0.0
SD3.mgf	index=286752	-1	Sludge250111-Plate1-3EF, Cmpd 11220, +MSn(538.6462), 45.46 min	CID	538.6462	0	-2.1529262	3	WLVAHEIAHVLGLR	5740040_1_727_+(pre=R,post=H);5740304_1_731_+(pre=R,post=H)	102	101	1.956597E-17	1.8954252E-10	0.0	0.0
SD3.mgf	index=19150	-1	Sludge250111-Plate1-10CD, Cmpd 7975, +MSn(750.9058), 33.42 min	CID	750.9058	0	9.266238	2	LVGPVSTAEELTER	5756973_1035_2317_+(pre=R,post=I)	113	112	1.9619065E-17	1.9005686E-10	0.0	0.0
SD3.mgf	index=422936	-1	Sludge250111-Plate1-6CD, Cmpd 9090, +MSn(853.736), 37.62 min	CID	853.736	0	4.504006	3	M+15.995AFYDEEGNRLPEGEIGEIFAR	5754879_452_1503_-(pre=R,post=V)	99	74	1.9722287E-17	1.9167838E-10	0.0	0.0
SD3.mgf	index=133115	-1	Sludge250111-Plate1-12EF, Cmpd 7810, +MSn(867.9578), 32.70 min	CID	867.9578	0	9.282381	2	FTPSGQAVANFGVAVNR	5727415_154_566_+(pre=R,post=K);5741819_416_761_+(pre=R,post=R)	112	97	1.9752901E-17	1.9167265E-10	0.0	0.0
SD3.mgf	index=295884	-1	Sludge250111-Plate1-3GH, Cmpd 7758, +MSn(546.9171), 33.47 min	CID	546.9171	0	-1.5623772	3	DGEYSSAHDLEIFR	5743623_385_802_+(pre=R,post=K)	117	116	1.9772216E-17	1.9154049E-10	0.0	0.0
SD3.mgf	index=499630	-1	Sludge250111-Plate1-7GH, Cmpd 5846, +MSn(751.3488), 25.19 min	CID	751.3488	0	-0.97480845	2	EEYDESGPAIVHR	5729478_1_486_+(pre=K,post=K)	97	96	1.9823628E-17	1.9189314E-10	0.0	0.0
SD3.mgf	index=346100	-1	Sludge250111-Plate1-4GH, Cmpd 6813, +MSn(691.0204), 30.29 min	CID	691.0204	0	0.6182833	3	QIAVHSGFVEVTPTGEGNTK	5757529_116_529_+(pre=R,post=V)	103	82	1.9885395E-17	1.9316425E-10	0.0	0.0
SD3.mgf	index=203905	-1	Sludge250111-Plate1-2AB, Cmpd 8895, +MSn(830.4531), 35.49 min	CID	830.4531	0	2.2783875	2	IINEPTAAALAYGLDK	5718860_1_501_-(pre=R,post=G);5722628_1_527_+(pre=R,post=G);5737518_1_648_-(pre=R,post=K)	102	95	2.0005977E-17	1.9403698E-10	0.0	0.0
SD3.mgf	index=515536	-1	Sludge250111-Plate1-8AB, Cmpd 8849, +MSn(824.9089), 36.18 min	CID	824.9089	0	1.6277866	2	QINAEFAAGDAWLSR	5741015_1_261_+(pre=K,post=A)	120	118	2.0033752E-17	1.9419902E-10	0.0	0.0
SD3.mgf	index=7343	-1	Sludge250111-Plate1-10AB, Cmpd 9112, +MSn(788.3987), 36.50 min	CID	788.3987	-1	-14.574623	3	LPYVLVVGDDDIAHDTVGVNPR	5751489_478_984_-(pre=K,post=G)	101	80	2.0051753E-17	1.9488043E-10	0.0	0.0
SD3.mgf	index=423967	-1	Sludge250111-Plate1-6CD, Cmpd 10234, +MSn(857.4465), 41.77 min	CID	857.4465	0	8.18605	4	TGGEWISSVELENEIMAHPAVAEAAVIAVAHPK	5755291_887_1587_-(pre=K,post=W)	81	42	2.0069805E-17	1.9534324E-10	0.0	0.0
SD3.mgf	index=373567	-1	Sludge250111-Plate1-5CD, Cmpd 10448, +MSn(859.9943), 40.08 min	CID	859.9943	0	7.3101263	2	LVDTGTITIIDGVFVR	5741251_283_717_+(pre=R,post=K)	99	95	2.028494E-17	1.9674262E-10	0.0	0.0
SD3.mgf	index=424214	-1	Sludge250111-Plate1-6CD, Cmpd 10621, +MSn(538.6495), 43.18 min	CID	538.6495	0	3.9659166	3	WLVAHEIAHVLGLR	5740040_1_727_+(pre=R,post=H);5740304_1_731_+(pre=R,post=H)	122	116	2.032409E-17	1.968867E-10	0.0	0.0
SD3.mgf	index=133186	-1	Sludge250111-Plate1-12EF, Cmpd 7888, +MSn(947.4702), 32.98 min	CID	947.4702	0	7.537089	2	LAEENEQITEYIQTGR	5756069_1157_1630_-(pre=R,post=-)	112	94	2.034605E-17	1.9733533E-10	0.0	0.0
SD3.mgf	index=122730	-1	Sludge250111-Plate1-12CD, Cmpd 8562, +MSn(824.9107), 36.39 min	CID	824.9107	0	3.8474956	2	QINAEFAAGDAWLSR	5741015_1_261_+(pre=K,post=A)	118	109	2.042584E-17	1.9799976E-10	0.0	0.0
SD3.mgf	index=575012	-1	Sludge250111-Plate1-9CD, Cmpd 8967, +MSn(833.9099), 37.24 min	CID	833.9099	0	1.2442578	2	TVVSVADDMFAVDAAR	5741401_1_753_+(pre=-,post=A)	94	85	2.0441873E-17	1.982647E-10	0.0	0.0
SD3.mgf	index=409932	-1	Sludge250111-Plate1-6AB, Cmpd 8816, +MSn(789.0836), 37.02 min	CID	789.0836	1	5.753	3	LPYVLVVGDDDIAHDTVGVNPR	5751489_478_984_-(pre=K,post=G)	123	91	2.0460104E-17	1.9884913E-10	0.0	0.0
SD3.mgf	index=540138	-1	Sludge250111-Plate1-8EF, Cmpd 9649, +MSn(1025.0269), 38.91 min	CID	1025.0269	0	8.574544	2	FTVTLNGFTGSTASTLEFR	5721546_1_520_+(pre=K,post=N)	155	122	2.0487851E-17	1.989545E-10	0.0	0.0
SD3.mgf	index=59483	-1	Sludge250111-Plate1-11AB, Cmpd 8551, +MSn(879.3872), 35.32 min	CID	879.3872	0	-2.8456569	2	SYGSPAEGMADMLETAK	5747745_1_932_+(pre=K,post=G)	106	86	2.0537801E-17	1.9928893E-10	0.0	0.0
SD3.mgf	index=489364	-1	Sludge250111-Plate1-7EF, Cmpd 8704, +MSn(819.872), 33.25 min	CID	819.872	0	-1.6377815	2	DGEYSSAHDLEIFR	5743623_385_802_+(pre=R,post=K)	101	98	2.054503E-17	1.9902703E-10	0.0	0.0
SD3.mgf	index=99620	-1	Sludge250111-Plate1-11GH, Cmpd 10578, +MSn(733.0713), 43.50 min	CID	733.0713	0	7.7431946	3	KPETVAQAIAETIATQIEQR	5718884_6_501_+(pre=K,post=M);5731458_6_607_+(pre=K,post=M)	95	83	2.0610264E-17	2.0020552E-10	0.0	0.0
SD3.mgf	index=15790	-1	Sludge250111-Plate1-10CD, Cmpd 4279, +MSn(441.9678), 20.21 min	CID	441.9678	0	-0.9666896	4	TETHETDVDIKPHSR	5752365_728_1039_+(pre=-,post=D)	66	59	2.0685446E-17	2.0051628E-10	0.0	0.0
SD3.mgf	index=372738	-1	Sludge250111-Plate1-5CD, Cmpd 9535, +MSn(584.3209), 36.72 min	CID	584.3209	0	2.0891013	3	LVQQALTSLENLEHR	5739964_1_304_-(pre=R,post=G)	115	110	2.0703376E-17	2.0069008E-10	0.0	0.0
SD3.mgf	index=586215	-1	Sludge250111-Plate1-9EF, Cmpd 8196, +MSn(926.4719), 34.41 min	CID	926.4719	0	1.6469808	2	DFALEGDQTTGASVLTVK	5743963_1_811_-(pre=R,post=I)	108	94	2.0704521E-17	2.009876E-10	0.0	0.0
SD3.mgf	index=8583	-1	Sludge250111-Plate1-10AB, Cmpd 10485, +MSn(1003.0125), 41.48 min	CID	1003.0125	0	5.537548	2	LQLLTPFEPWDGQDFAK	5755165_1_947_-(pre=R,post=L)	103	84	2.0832026E-17	2.0214395E-10	0.0	0.0
SD3.mgf	index=28771	-1	Sludge250111-Plate1-10EF, Cmpd 4450, +MSn(747.3197), 20.41 min	CID	747.3197	0	-3.1035295	4	VTVHC+57.021NHVDDQDHSAHNDSMQAANQR	5719822_1_507_-(pre=R,post=I)	128	85	2.084261E-17	2.02715E-10	0.0	0.0
SD3.mgf	index=20911	-1	Sludge250111-Plate1-10CD, Cmpd 9912, +MSn(973.5016), 40.28 min	CID	973.5016	-1	0.6051385	3	RFEEVTGLPILQAWGM+15.995TETSPVGSVAK	5720844_1_514_+(pre=K,post=V)	88	56	2.0896061E-17	2.0326323E-10	0.0	0.0
SD3.mgf	index=121843	-1	Sludge250111-Plate1-12CD, Cmpd 7585, +MSn(822.933), 32.80 min	CID	822.933	0	6.526812	2	VLPSSPTVTTDDVWK	5736674_307_670_-(pre=K,post=D)	81	75	2.0929757E-17	2.0288454E-10	0.0	0.0
SD3.mgf	index=6491	-1	Sludge250111-Plate1-10AB, Cmpd 8175, +MSn(596.6694), 33.22 min	CID	596.6694	0	1.9435725	3	IINEPTAAALAYGLDKK	5737518_1_648_-(pre=R,post=H)	107	99	2.0971469E-17	2.0349705E-10	0.0	0.0
SD3.mgf	index=335475	-1	Sludge250111-Plate1-4EF, Cmpd 8660, +MSn(824.9146), 34.49 min	CID	824.9146	0	7.3250303	2	QLVMDISDSDDAVLK	5718812_1_302_+(pre=K,post=G)	83	79	2.1052428E-17	2.0407365E-10	0.0	0.0
SD3.mgf	index=527955	-1	Sludge250111-Plate1-8CD, Cmpd 9128, +MSn(1074.5118), 37.91 min	CID	1074.5118	0	-3.748963	2	YEPQVEPEEIQADLANFR	5756379_1648_1947_-(pre=R,post=S)	113	92	2.125003E-17	2.0628309E-10	0.0	0.0
SD3.mgf	index=216939	-1	Sludge250111-Plate1-2CD, Cmpd 8346, +MSn(835.9552), 32.66 min	CID	835.9552	0	4.3077545	2	TLAINVEGELPAGSTAK	5732938_1_622_+(pre=K,post=D)	85	75	2.1348193E-17	2.071526E-10	0.0	0.0
SD3.mgf	index=432586	-1	Sludge250111-Plate1-6EF, Cmpd 6395, +MSn(546.2702), 28.49 min	CID	546.2702	0	-1.4524971	4	TVTHEDVTAEELGGAVTHTSK	5734746_1_645_+(pre=K,post=S)	96	74	2.1521633E-17	2.0911535E-10	0.0	0.0
SD3.mgf	index=84433	-1	Sludge250111-Plate1-11EF, Cmpd 7626, +MSn(546.9189), 33.19 min	CID	546.9189	0	1.6739756	3	DGEYSSAHDLEIFR	5743623_385_802_+(pre=R,post=K)	99	97	2.153904E-17	2.0865636E-10	0.0	0.0
SD3.mgf	index=309450	-1	Sludge250111-Plate1-4AB, Cmpd 8393, +MSn(905.9543), 33.28 min	CID	905.9543	0	4.1096554	2	VAYVTGGMGGIGTAIC+57.021QR	5728485_1_346_-(pre=K,post=L)	133	105	2.1615351E-17	2.0982943E-10	0.0	0.0
SD3.mgf	index=99199	-1	Sludge250111-Plate1-11GH, Cmpd 10083, +MSn(885.9973), 41.66 min	CID	885.9973	1	-5.75424	2	IVLNGGLEALTMQALAR	5746797_1_738_+(pre=R,post=E)	145	127	2.1633154E-17	2.0991772E-10	0.0	0.0
SD3.mgf	index=447056	-1	Sludge250111-Plate1-6GH, Cmpd 8536, +MSn(895.9509), 35.18 min	CID	895.9509	0	1.4987154	2	SYELPDGQVITIGNER	5729478_1_486_+(pre=K,post=F)	140	124	2.1725288E-17	2.1071248E-10	0.0	0.0
SD3.mgf	index=156311	-1	Sludge250111-Plate1-1AB, Cmpd 8385, +MSn(866.4342), 34.88 min	CID	866.4342	0	3.6631052	2	SLEEGQVVDFEIGPGR	5750221_1_101_+(pre=K,post=K)	119	111	2.1737822E-17	2.1083404E-10	0.0	0.0
SD3.mgf	index=422233	-1	Sludge250111-Plate1-6CD, Cmpd 8316, +MSn(828.8844), 34.90 min	CID	828.8844	0	-8.247087	2	FEIGDTFSEANEGLK	5755843_1069_1734_+(pre=R,post=G)	92	87	2.1793053E-17	2.1125296E-10	0.0	0.0
SD3.mgf	index=385919	-1	Sludge250111-Plate1-5EF, Cmpd 9402, +MSn(696.3674), 36.18 min	CID	696.3674	0	6.3983397	3	SVSIFTSSAPVHPAVMPGFR	5749573_1_1009_+(pre=R,post=S)	112	87	2.1799154E-17	2.1175425E-10	0.0	0.0
SD3.mgf	index=58344	-1	Sludge250111-Plate1-11AB, Cmpd 7298, +MSn(778.3984), 30.97 min	CID	778.3984	0	4.5478706	2	GASSAASAASAAIDHIR	5739652_1_597_+(pre=R,post=T)	85	79	2.1975064E-17	2.1323546E-10	0.0	0.0
SD3.mgf	index=257700	-1	Sludge250111-Plate1-3AB, Cmpd 8136, +MSn(829.9334), 36.01 min	CID	829.9334	0	5.9569564	2	LFSALLDAAASEHASR	5720168_1_432_+(pre=R,post=Q)	104	93	2.2188809E-17	2.1520816E-10	0.0	0.0
SD3.mgf	index=421416	-1	Sludge250111-Plate1-6CD, Cmpd 7417, +MSn(783.3929), 31.75 min	CID	783.3929	0	5.8433814	2	TIYDTLVQPDESGK	5743793_458_806_+(pre=R,post=M)	75	72	2.2192002E-17	2.1498182E-10	0.0	0.0
SD3.mgf	index=58964	-1	Sludge250111-Plate1-11AB, Cmpd 7980, +MSn(981.0057), 33.32 min	CID	981.0057	0	5.412902	2	IGLINSGGASSGSTDLADAVR	5729828_227_589_-(pre=R,post=T)	150	120	2.232224E-17	2.1689445E-10	0.0	0.0
SD3.mgf	index=525968	-1	Sludge250111-Plate1-8CD, Cmpd 6941, +MSn(628.7975), 29.90 min	CID	628.7975	0	-10.968391	4	KPVGEM+15.995C+57.021TFDAPIDEVQPAVHR	5742337_37_504_+(pre=K,post=A)	95	72	2.2354908E-17	2.172645E-10	0.0	0.0
SD3.mgf	index=144124	-1	Sludge250111-Plate1-12GH, Cmpd 6776, +MSn(745.3773), 28.51 min	CID	745.3773	-1	9.302557	3	SHDAITAPTLSVDQTTGEVHR	5724759_345_544_-(pre=R,post=R)	81	67	2.2408407E-17	2.177317E-10	0.0	0.0
SD3.mgf	index=97818	-1	Sludge250111-Plate1-11GH, Cmpd 8557, +MSn(940.4839), 36.07 min	CID	940.4839	0	4.67265	2	VGSGMAGMQAGGLYNVVLR	5743297_49_780_-(pre=R,post=G);5747737_113_847_+(pre=R,post=G)	123	95	2.2523164E-17	2.1871914E-10	0.0	0.0
SD3.mgf	index=297455	-1	Sludge250111-Plate1-3GH, Cmpd 9494, +MSn(896.9452), 39.64 min	CID	896.9452	0	-1.9053351	2	NVLAFSDSIEWDIQR	5743297_49_780_-(pre=K,post=V);5747737_113_847_+(pre=R,post=V)	110	103	2.2524674E-17	2.18345E-10	0.0	0.0
SD3.mgf	index=48144	-1	Sludge250111-Plate1-10GH, Cmpd 11104, +MSn(856.4254), 44.71 min	CID	856.4254	0	4.4185944	2	GSDADDFLYLLMPVR	5757149_1627_1929_-(pre=R,post=V)	93	90	2.2614653E-17	2.1921723E-10	0.0	0.0
SD3.mgf	index=73748	-1	Sludge250111-Plate1-11CD, Cmpd 9567, +MSn(1027.0414), 39.69 min	CID	1027.0414	0	7.4880013	2	DAEAPIFSVADLGIVGDVHK	5756697_1_127_+(pre=K,post=V)	149	123	2.2743895E-17	2.2093136E-10	0.0	0.0
SD3.mgf	index=228747	-1	Sludge250111-Plate1-2EF, Cmpd 5820, +MSn(483.9336), 23.83 min	CID	483.9336	0	3.6575804	3	LTGNSHQLPVNAAK	5743023_1_787_-(pre=R,post=A)	76	76	2.2825412E-17	2.2111789E-10	0.0	0.0
SD3.mgf	index=271168	-1	Sludge250111-Plate1-3CD, Cmpd 8489, +MSn(718.386), 35.23 min	CID	718.386	0	7.4766684	2	FTQAGSEVSALLGR	5722584_1_527_-(pre=R,post=M);5732640_1_619_+(pre=R,post=M)	116	115	2.2866973E-17	2.215205E-10	0.0	0.0
SD3.mgf	index=474611	-1	Sludge250111-Plate1-7CD, Cmpd 8122, +MSn(718.3805), 34.95 min	CID	718.3805	0	-0.16992429	2	FTQAGSEVSALLGR	5722584_1_527_-(pre=R,post=M);5732640_1_619_+(pre=R,post=M)	81	81	2.2866973E-17	2.215205E-10	0.0	0.0
SD3.mgf	index=111836	-1	Sludge250111-Plate1-12AB, Cmpd 10389, +MSn(829.4075), 42.25 min	CID	829.4075	0	1.9869033	2	GLDPEEFMPPALWR	5738908_1_429_+(pre=R,post=A)	80	76	2.2965925E-17	2.2247909E-10	0.0	0.0
SD3.mgf	index=297839	-1	Sludge250111-Plate1-3GH, Cmpd 9919, +MSn(750.4534), 41.21 min	CID	750.4534	0	3.4159153	2	IGGTPAVLLGLAYVR	5727005_200_562_+(pre=R,post=R);5747333_470_917_+(pre=R,post=R)	95	95	2.2992569E-17	2.2288058E-10	0.0	0.0
SD3.mgf	index=410305	-1	Sludge250111-Plate1-6AB, Cmpd 9230, +MSn(820.4319), 38.50 min	CID	820.4319	0	3.1989493	2	LM+15.995TDPFVGQLTFVR	5720006_1_509_+(pre=K,post=V)	90	88	2.300698E-17	2.228768E-10	0.0	0.0
SD3.mgf	index=86371	-1	Sludge250111-Plate1-11EF, Cmpd 9771, +MSn(987.5176), 40.96 min	CID	987.5176	0	10.074586	2	AGASVPIAFAIWDGSNIER	5743445_265_798_-(pre=K,post=N)	113	90	2.3257908E-17	2.2585413E-10	0.0	0.0
SD3.mgf	index=164669	-1	Sludge250111-Plate1-1CD, Cmpd 6432, +MSn(751.3514), 27.15 min	CID	751.3514	0	2.437021	2	EEYDESGPAIVHR	5729478_1_486_+(pre=K,post=K)	98	97	2.3332518E-17	2.2585928E-10	0.0	0.0
SD3.mgf	index=95209	-1	Sludge250111-Plate1-11GH, Cmpd 5685, +MSn(751.3536), 25.77 min	CID	751.3536	0	5.3614464	2	EEYDESGPAIVHR	5729478_1_486_+(pre=K,post=K)	95	94	2.3332518E-17	2.2585928E-10	0.0	0.0
SD3.mgf	index=255096	-1	Sludge250111-Plate1-3AB, Cmpd 5270, +MSn(751.35), 25.89 min	CID	751.35	0	0.56863827	2	EEYDESGPAIVHR	5729478_1_486_+(pre=K,post=K)	93	92	2.3332518E-17	2.2585928E-10	0.0	0.0
SD3.mgf	index=132828	-1	Sludge250111-Plate1-12EF, Cmpd 7494, +MSn(833.4077), 31.55 min	CID	833.4077	2	0.41701964	3	KPVGEMC+57.021TFDAPIDEVQPAVHR	5742337_37_504_+(pre=K,post=A)	116	94	2.3339415E-17	2.2683279E-10	0.0	0.0
SD3.mgf	index=270841	-1	Sludge250111-Plate1-3CD, Cmpd 8127, +MSn(1157.0812), 33.93 min	CID	1157.0812	0	3.4814622	2	IVNTTSNSGLLGNFGQSNYGAAK	5719510_1_505_-(pre=R,post=L)	120	78	2.3541793E-17	2.2884898E-10	0.0	0.0
SD3.mgf	index=500767	-1	Sludge250111-Plate1-7GH, Cmpd 7098, +MSn(773.8576), 29.61 min	CID	773.8576	0	-5.599831	2	LGEEC+57.021AALADAGVDR	5744463_57_825_-(pre=R,post=I)	113	106	2.3867182E-17	2.3135872E-10	0.0	0.0
SD3.mgf	index=460525	-1	Sludge250111-Plate1-7AB, Cmpd 7959, +MSn(954.9606), 33.12 min	CID	954.9606	0	4.0265856	2	LVVWGNHSPTMYADYR	5745075_338_842_-(pre=K,post=N)	102	88	2.3947972E-17	2.3227019E-10	0.0	0.0
SD3.mgf	index=243151	-1	Sludge250111-Plate1-2GH, Cmpd 6322, +MSn(751.3503), 26.04 min	CID	751.3503	0	0.97480845	2	EEYDESGPAIVHR	5729478_1_486_+(pre=K,post=K)	110	106	2.4118544E-17	2.3346802E-10	0.0	0.0
SD3.mgf	index=397249	-1	Sludge250111-Plate1-5GH, Cmpd 8289, +MSn(895.9534), 35.61 min	CID	895.9534	0	4.2917757	2	SYELPDGQVITIGNER	5729478_1_486_+(pre=K,post=F)	114	104	2.4629589E-17	2.3888116E-10	0.0	0.0
SD3.mgf	index=385097	-1	Sludge250111-Plate1-5EF, Cmpd 8498, +MSn(867.9556), 32.84 min	CID	867.9556	0	6.7508225	2	FTPSGQAVANFGVAVNR	5727415_154_566_+(pre=R,post=K);5741819_416_761_+(pre=R,post=R)	92	78	2.4705632E-17	2.3973157E-10	0.0	0.0
SD3.mgf	index=245872	-1	Sludge250111-Plate1-2GH, Cmpd 9335, +MSn(957.0145), 36.97 min	CID	957.0145	0	8.163475	2	ATAVLMGWNQVPGVTVNR	5749097_1_979_-(pre=R,post=Y)	191	155	2.4717361E-17	2.3994196E-10	0.0	0.0
SD3.mgf	index=84153	-1	Sludge250111-Plate1-11EF, Cmpd 7318, +MSn(789.4251), 32.08 min	CID	789.4251	0	4.638979	2	GVTVNVIC+57.021PGYVATK	5726983_1_562_+(pre=K,post=M)	79	74	2.475758E-17	2.399899E-10	0.0	0.0
SD3.mgf	index=60373	-1	Sludge250111-Plate1-11AB, Cmpd 9530, +MSn(856.4382), 38.81 min	CID	856.4382	-1	-7.5865846	2	IWIDPVDGLDEATIR	5747311_1_892_+(pre=K,post=D)	121	109	2.4928324E-17	2.4164498E-10	0.0	0.0
SD3.mgf	index=474156	-1	Sludge250111-Plate1-7CD, Cmpd 7616, +MSn(787.9438), 33.13 min	CID	787.9438	0	7.2039537	2	FTGDQPGIFLVRPK	5744941_1_839_-(pre=R,post=S)	112	102	2.494808E-17	2.4168093E-10	0.0	0.0
SD3.mgf	index=233098	-1	Sludge250111-Plate1-2EF, Cmpd 10609, +MSn(846.1026), 40.86 min	CID	846.1026	0	4.111816	3	LVDPAADEPDLFHAFGPLVSAAQR	5746417_1_787_+(pre=K,post=D)	97	64	2.5036405E-17	2.4342425E-10	0.0	0.0
SD3.mgf	index=435263	-1	Sludge250111-Plate1-6EF, Cmpd 9345, +MSn(739.389), 38.78 min	CID	739.389	1	6.2380757	2	ELGPEGLAAYLESK	5752013_955_1158_-(pre=R,post=T)	85	85	2.5087035E-17	2.4302704E-10	0.0	0.0
SD3.mgf	index=525960	-1	Sludge250111-Plate1-8CD, Cmpd 6932, +MSn(838.0692), 29.87 min	CID	838.0692	0	-1.0195951	3	KPVGEM+15.995C+57.021TFDAPIDEVQPAVHR	5742337_37_504_+(pre=K,post=A)	134	96	2.509789E-17	2.439232E-10	0.0	0.0
SD3.mgf	index=574787	-1	Sludge250111-Plate1-9CD, Cmpd 8719, +MSn(1209.0352), 36.33 min	CID	1209.0352	1	-2.09502	2	QVDANADNLWDEDEDGNGLLGR	5743963_1_811_-(pre=R,post=D)	105	72	2.5131309E-17	2.4424796E-10	0.0	0.0
SD3.mgf	index=295908	-1	Sludge250111-Plate1-3GH, Cmpd 7785, +MSn(841.8914), 33.56 min	CID	841.8914	0	1.4499552	2	EM+15.995GAAVGTAYTYFASK	5746797_1_738_+(pre=R,post=S)	95	89	2.5160118E-17	2.4402672E-10	0.0	0.0
SD3.mgf	index=19117	-1	Sludge250111-Plate1-10CD, Cmpd 7938, +MSn(852.416), 33.30 min	CID	852.416	0	5.2986164	2	LVDSDITLPEEDMAR	5735160_1_239_+(pre=K,post=G)	103	95	2.5265898E-17	2.449173E-10	0.0	0.0
SD3.mgf	index=270753	-1	Sludge250111-Plate1-3CD, Cmpd 8030, +MSn(774.3682), 33.59 min	CID	774.3682	1	3.3533618	2	FVNIYEDTATSMR	5719228_1_504_+(pre=R,post=A)	62	62	2.5390772E-17	2.457832E-10	0.0	0.0
SD3.mgf	index=421172	-1	Sludge250111-Plate1-6CD, Cmpd 7149, +MSn(721.4186), 30.79 min	CID	721.4186	0	2.622742	2	ETGVIQTVTVAPVK	5742273_1_749_+(pre=K,post=V)	72	72	2.5401729E-17	2.460756E-10	0.0	0.0
SD3.mgf	index=395370	-1	Sludge250111-Plate1-5GH, Cmpd 6221, +MSn(732.8716), 28.19 min	CID	732.8716	0	6.4960537	2	LPADMVVTNPDHR	5733992_1_635_+(pre=R,post=K);5741115_1_747_+(pre=R,post=K)	96	94	2.5583525E-17	2.4764907E-10	0.0	0.0
SD3.mgf	index=435396	-1	Sludge250111-Plate1-6EF, Cmpd 9493, +MSn(1064.598), 39.31 min	CID	1064.598	0	2.5225987	2	MPLALAVNYGAGPIAAGVTLTK	5720854_1_515_-(pre=K,post=N)	129	100	2.5610061E-17	2.489009E-10	0.0	0.0
SD3.mgf	index=270308	-1	Sludge250111-Plate1-3CD, Cmpd 7541, +MSn(699.8856), 31.81 min	CID	699.8856	0	3.7499292	2	APVDGEISVGIVSR	5757103_1952_2487_-(pre=K,post=S)	90	89	2.5728705E-17	2.4924313E-10	0.0	0.0
SD3.mgf	index=122954	-1	Sludge250111-Plate1-12CD, Cmpd 8808, +MSn(820.9008), 37.30 min	CID	820.9008	0	-2.7509956	2	IMFELSYPDEAVAR	5740284_221_637_-(pre=R,post=G)	79	76	2.5741416E-17	2.4936625E-10	0.0	0.0
SD3.mgf	index=144032	-1	Sludge250111-Plate1-12GH, Cmpd 6674, +MSn(760.8718), 28.14 min	CID	760.8718	0	1.6043504	2	ASLAFEQDGNQVGGK	5720854_1_515_-(pre=K,post=N)	94	85	2.6035927E-17	2.5238164E-10	0.0	0.0
SD3.mgf	index=597053	-1	Sludge250111-Plate1-9GH, Cmpd 7162, +MSn(847.9277), 29.88 min	CID	847.9277	0	1.4396333	2	SSLDHGGPDSIGVLGGAR	5739050_1_709_+(pre=K,post=L)	127	101	2.6039287E-17	2.5277444E-10	0.0	0.0
SD3.mgf	index=17946	-1	Sludge250111-Plate1-10CD, Cmpd 6650, +MSn(724.3648), 28.78 min	CID	724.3648	0	3.2861605	2	VAVFAEGEQAEAAR	5721658_160_520_+(pre=R,post=A)	87	83	2.6172979E-17	2.5354696E-10	0.0	0.0
SD3.mgf	index=501650	-1	Sludge250111-Plate1-7GH, Cmpd 8069, +MSn(841.8917), 33.06 min	CID	841.8917	0	1.8124441	2	EM+15.995GAAVGTAYTYFASK	5746797_1_738_+(pre=R,post=S)	89	83	2.6221268E-17	2.5431876E-10	0.0	0.0
SD3.mgf	index=109785	-1	Sludge250111-Plate1-12AB, Cmpd 8102, +MSn(821.3726), 33.90 min	CID	821.3726	0	-0.74308676	2	QFAEEEDITADAFR	5725597_49_550_-(pre=K,post=R)	126	120	2.6615363E-17	2.578325E-10	0.0	0.0
SD3.mgf	index=524875	-1	Sludge250111-Plate1-8CD, Cmpd 5739, +MSn(924.9603), 25.50 min	CID	924.9603	0	2.573491	2	ASPSEPGDDLPSAPAPGKR	5749799_1_347_+(pre=K,post=T)	101	87	2.6645175E-17	2.5874738E-10	0.0	0.0
SD3.mgf	index=421243	-1	Sludge250111-Plate1-6CD, Cmpd 7227, +MSn(642.6512), 31.07 min	CID	642.6512	0	1.9944581	3	LNIVDTPGHADFGGEVER	5755351_1_1014_+(pre=K,post=A)	118	89	2.6685454E-17	2.5904706E-10	0.0	0.0
SD3.mgf	index=158173	-1	Sludge250111-Plate1-1AB, Cmpd 10464, +MSn(964.4824), 42.41 min	CID	964.4824	0	0.2531313	3	LSGGAQADDFIFALGNYGIADGVDVIHR	5743963_1_811_-(pre=K,post=Q)	120	86	2.6734431E-17	2.600873E-10	0.0	0.0
SD3.mgf	index=371865	-1	Sludge250111-Plate1-5CD, Cmpd 8573, +MSn(770.3723), 33.18 min	CID	770.3723	0	-6.417437	2	ELMDIQGVYSTQR	5752277_1_1183_+(pre=K,post=Y)	96	93	2.6776336E-17	2.591955E-10	0.0	0.0
SD3.mgf	index=269971	-1	Sludge250111-Plate1-3CD, Cmpd 7170, +MSn(959.5214), 30.46 min	CID	959.5214	0	2.1627445	2	LGAGTVM+15.995TTITPVGTAANVK	5746035_1_823_+(pre=K,post=V)	103	80	2.6779901E-17	2.601366E-10	0.0	0.0
SD3.mgf	index=257415	-1	Sludge250111-Plate1-3AB, Cmpd 7823, +MSn(734.9203), 34.92 min	CID	734.9203	0	5.149129	2	VPTPDVSVVDLTVK	5727929_1_571_+(pre=R,post=T)	74	74	2.6862239E-17	2.6022406E-10	0.0	0.0
SD3.mgf	index=230779	-1	Sludge250111-Plate1-2EF, Cmpd 8055, +MSn(939.9841), 31.83 min	CID	939.9841	0	2.7920887	2	GSAADVTQIAVGGQYNLSK	5720854_1_515_-(pre=K,post=R)	91	76	2.7023236E-17	2.6241867E-10	0.0	0.0
SD3.mgf	index=177658	-1	Sludge250111-Plate1-1EF, Cmpd 7471, +MSn(546.9532), 30.86 min	CID	546.9532	0	0.22318242	3	LLLPDTVGTGGDSHTR	5727553_1_567_+(pre=R,post=F)	88	80	2.7087775E-17	2.6272298E-10	0.0	0.0
SD3.mgf	index=395904	-1	Sludge250111-Plate1-5GH, Cmpd 6808, +MSn(783.3442), 30.32 min	CID	783.3442	0	11.220051	3	IGEVHDGAATM+15.995DWMEQEQER	5747691_1_173_-(pre=K,post=-);5748455_783_960_+(pre=K,post=-)	74	57	2.7190213E-17	2.6412234E-10	0.0	0.0
SD3.mgf	index=503629	-1	Sludge250111-Plate1-7GH, Cmpd 10255, +MSn(1024.5615), 40.90 min	CID	1024.5615	-1	5.2201157	3	ALASGPSLLLLDEPASGLTHSEVAELGGVIR	5745531_1_587_-(pre=R,post=S)	129	71	2.7244702E-17	2.6513422E-10	0.0	0.0
SD3.mgf	index=345376	-1	Sludge250111-Plate1-4GH, Cmpd 6012, +MSn(838.8884), 27.36 min	CID	838.8884	0	-2.1099539	2	SM+15.995MGATNPADAAPGTIR	5756449_6_413_-(pre=R,post=G)	112	93	2.7251948E-17	2.644398E-10	0.0	0.0
SD3.mgf	index=168486	-1	Sludge250111-Plate1-1CD, Cmpd 10675, +MSn(722.3862), 41.85 min	CID	722.3862	0	4.2245693	3	QIVSVGAALIPFLEHDDANR	5738048_1_692_-(pre=K,post=A)	91	79	2.7276299E-17	2.6495856E-10	0.0	0.0
SD3.mgf	index=296518	-1	Sludge250111-Plate1-3GH, Cmpd 8457, +MSn(871.477), 35.93 min	CID	871.477	0	7.8441443	2	AEVGEIDVLVNNAGITK	5743277_112_794_+(pre=K,post=D)	93	84	2.7366864E-17	2.6555488E-10	0.0	0.0
SD3.mgf	index=423643	-1	Sludge250111-Plate1-6CD, Cmpd 9871, +MSn(967.446), 40.44 min	CID	967.446	0	-7.9491453	2	GLLFETEYVEGMQFDR	5720736_1_514_+(pre=K,post=G)	112	89	2.738434E-17	2.6559935E-10	0.0	0.0
SD3.mgf	index=74156	-1	Sludge250111-Plate1-11CD, Cmpd 10016, +MSn(953.0222), 41.35 min	CID	953.0222	0	7.49318	2	GVGFVPQTENVFAALTVR	5755097_210_932_-(pre=R,post=E)	129	103	2.741893E-17	2.6616723E-10	0.0	0.0
SD3.mgf	index=394877	-1	Sludge250111-Plate1-5GH, Cmpd 5678, +MSn(733.3261), 26.21 min	CID	733.3261	0	-7.1577783	2	EAVESQDFEQAGR	5720128_1_509_-(pre=K,post=M)	81	78	2.7455231E-17	2.657672E-10	0.0	0.0
SD3.mgf	index=70736	-1	Sludge250111-Plate1-11CD, Cmpd 6254, +MSn(848.9385), 27.71 min	CID	848.9385	0	4.888942	2	VLVNDLGSSVHGEGTGR	5746477_178_887_+(pre=K,post=A)	150	132	2.7469869E-17	2.665544E-10	0.0	0.0
SD3.mgf	index=96969	-1	Sludge250111-Plate1-11GH, Cmpd 7622, +MSn(691.8914), 32.75 min	CID	691.8914	0	8.468705	2	ILVVLGPDDGTAGR	5752321_77_628_-(pre=R,post=S)	90	90	2.751629E-17	2.665601E-10	0.0	0.0
SD3.mgf	index=436781	-1	Sludge250111-Plate1-6EF, Cmpd 11477, +MSn(901.0234), 46.54 min	CID	901.0234	0	1.2870581	2	FLGIEPQQLLFQLVR	5753277_1_910_-(pre=K,post=S)	123	123	2.766696E-17	2.6819222E-10	0.0	0.0
SD3.mgf	index=245575	-1	Sludge250111-Plate1-2GH, Cmpd 8993, +MSn(895.9536), 35.77 min	CID	895.9536	0	4.496146	2	SYELPDGQVITIGNER	5729478_1_486_+(pre=K,post=F)	160	141	2.7901427E-17	2.7061453E-10	0.0	0.0
SD3.mgf	index=270299	-1	Sludge250111-Plate1-3CD, Cmpd 7531, +MSn(939.985), 31.77 min	CID	939.985	0	3.7660732	2	GSAADVTQIAVGGQYNLSK	5720854_1_515_-(pre=K,post=R)	86	75	2.7993364E-17	2.7183944E-10	0.0	0.0
SD3.mgf	index=58939	-1	Sludge250111-Plate1-11AB, Cmpd 7952, +MSn(812.3563), 33.22 min	CID	812.3563	0	-4.958785	3	WDESGIEMEAAASDEGHTLTGTK	5755471_1_852_-(pre=R,post=S)	119	81	2.8068227E-17	2.7285027E-10	0.0	0.0
SD3.mgf	index=295441	-1	Sludge250111-Plate1-3GH, Cmpd 7270, +MSn(624.3234), 31.72 min	CID	624.3234	1	-6.2263594	3	VQSAIHMQQVAEPYIR	5755637_471_989_-(pre=R,post=R)	73	66	2.8163462E-17	2.7315603E-10	0.0	0.0
SD3.mgf	index=6534	-1	Sludge250111-Plate1-10AB, Cmpd 8222, +MSn(694.8594), 33.39 min	CID	694.8594	0	0.7905439	2	ALVNC+57.021AGIGWATR	5743623_385_802_+(pre=K,post=T)	83	83	2.8173424E-17	2.7271935E-10	0.0	0.0
SD3.mgf	index=97141	-1	Sludge250111-Plate1-11GH, Cmpd 7811, +MSn(694.8612), 33.41 min	CID	694.8612	0	3.4256902	2	ALVNC+57.021AGIGWATR	5743623_385_802_+(pre=K,post=T)	94	94	2.8173424E-17	2.7271935E-10	0.0	0.0
SD3.mgf	index=309570	-1	Sludge250111-Plate1-4AB, Cmpd 8525, +MSn(694.8596), 33.76 min	CID	694.8596	0	1.1418967	2	ALVNC+57.021AGIGWATR	5743623_385_802_+(pre=K,post=T)	94	94	2.8173424E-17	2.7271935E-10	0.0	0.0
SD3.mgf	index=460615	-1	Sludge250111-Plate1-7AB, Cmpd 8058, +MSn(951.5339), 33.45 min	CID	951.5339	0	12.572375	2	LGAGTVMTTITPVGTAANVK	5746035_1_823_+(pre=K,post=V)	92	75	2.835761E-17	2.754623E-10	0.0	0.0
SD3.mgf	index=447197	-1	Sludge250111-Plate1-6GH, Cmpd 8691, +MSn(859.9427), 35.70 min	CID	859.9427	0	4.258569	2	AEFSLALNDDQVQLR	5753339_538_1285_+(pre=-,post=D)	126	122	2.8461806E-17	2.758971E-10	0.0	0.0
SD3.mgf	index=192007	-1	Sludge250111-Plate1-1GH, Cmpd 10123, +MSn(900.9479), 39.62 min	CID	900.9479	0	2.642081	2	AEVPLSEMFGYSTTLR	5723260_1_532_-(pre=K,post=S)	136	116	2.860112E-17	2.7740082E-10	0.0	0.0
SD3.mgf	index=309426	-1	Sludge250111-Plate1-4AB, Cmpd 8366, +MSn(704.8277), 33.18 min	CID	704.8277	0	-1.9051051	4	PIHC+57.021NELTTFSEAEATDQFVHQNK	5743297_49_780_-(pre=-,post=K);5747737_113_847_+(pre=-,post=K)	92	53	2.8602556E-17	2.7809727E-10	0.0	0.0
SD3.mgf	index=231108	-1	Sludge250111-Plate1-2EF, Cmpd 8417, +MSn(599.623), 33.10 min	CID	599.623	0	2.9518962	3	VPAYADFTYLNHEEK	5754879_452_1503_-(pre=R,post=R)	75	63	2.8685174E-17	2.7806238E-10	0.0	0.0
SD3.mgf	index=398781	-1	Sludge250111-Plate1-5GH, Cmpd 9992, +MSn(1003.0072), 41.77 min	CID	1003.0072	0	0.24340871	2	LQLLTPFEPWDGQDFAK	5755165_1_947_-(pre=R,post=L)	88	73	2.8817272E-17	2.7962896E-10	0.0	0.0
SD3.mgf	index=501498	-1	Sludge250111-Plate1-7GH, Cmpd 7902, +MSn(939.4394), 32.47 min	CID	939.4394	0	3.313469	3	PIHC+57.021NELTTFSEAEATDQFVHQNK	5743297_49_780_-(pre=-,post=K);5747737_113_847_+(pre=-,post=K)	90	58	2.890408E-17	2.8102892E-10	0.0	0.0
SD3.mgf	index=537712	-1	Sludge250111-Plate1-8EF, Cmpd 6979, +MSn(764.3387), 29.25 min	CID	764.3387	0	-6.7875056	3	ADFAASIDENAVHGSDSEASAAR	5722706_1_140_+(pre=R,post=E)	141	96	2.890562E-17	2.8099054E-10	0.0	0.0
SD3.mgf	index=256533	-1	Sludge250111-Plate1-3AB, Cmpd 6851, +MSn(788.879), 31.55 min	CID	788.879	0	1.1605434	2	YSISTTAEYGDLTR	5730430_51_595_-(pre=R,post=G);5754185_19_990_-(pre=R,post=G)	102	100	2.8956503E-17	2.8051195E-10	0.0	0.0
SD3.mgf	index=539603	-1	Sludge250111-Plate1-8EF, Cmpd 9060, +MSn(945.9869), 36.75 min	CID	945.9869	0	9.871671	2	AAPSISEVMTTEVITADR	5753835_491_958_+(pre=K,post=S)	121	104	2.899378E-17	2.8145497E-10	0.0	0.0
SD3.mgf	index=33648	-1	Sludge250111-Plate1-10EF, Cmpd 9816, +MSn(1013.1719), 39.01 min	CID	1013.1719	0	12.349693	3	ILQGVEEEPESDEGPTFDELGVELLHR	5753199_1_984_-(pre=K,post=G)	95	65	2.9075372E-17	2.828262E-10	0.0	0.0
SD3.mgf	index=284440	-1	Sludge250111-Plate1-3EF, Cmpd 8466, +MSn(895.9514), 35.43 min	CID	895.9514	0	2.0437028	2	SYELPDGQVITIGNER	5729478_1_486_+(pre=K,post=F)	126	116	2.9116943E-17	2.8240377E-10	0.0	0.0
SD3.mgf	index=31880	-1	Sludge250111-Plate1-10EF, Cmpd 7870, +MSn(904.4474), 32.27 min	CID	904.4474	0	0.7423176	2	GSFDPANAATAYSPPTIK	5720398_1_511_-(pre=K,post=V)	93	78	2.9479708E-17	2.8617209E-10	0.0	0.0
SD3.mgf	index=473995	-1	Sludge250111-Plate1-7CD, Cmpd 7439, +MSn(859.7898), 32.49 min	CID	859.7898	0	6.6019707	3	NVSVGDELQSGQGAEIRPGNALPLR	5748489_1_837_+(pre=R,post=Y)	214	152	2.9490716E-17	2.8678182E-10	0.0	0.0
SD3.mgf	index=143994	-1	Sludge250111-Plate1-12GH, Cmpd 6632, +MSn(945.4778), 27.98 min	CID	945.4778	0	1.6784284	2	ELADTTSEVAGAGVTVNQK	5743963_1_811_-(pre=R,post=A)	121	103	2.9491232E-17	2.86385E-10	0.0	0.0
SD3.mgf	index=589129	-1	Sludge250111-Plate1-9EF, Cmpd 11480, +MSn(974.8547), 46.55 min	CID	974.8547	0	1.2521914	3	LRPNPTDVLLVDVDEYPEVLDELLR	5749573_1_1009_+(pre=R,post=A)	85	61	2.9525345E-17	2.8711858E-10	0.0	0.0
SD3.mgf	index=30376	-1	Sludge250111-Plate1-10EF, Cmpd 6216, +MSn(715.3678), 26.69 min	CID	715.3678	0	7.9348197	2	TLTEPVPTETADR	5740398_1_101_-(pre=-,post=E);5747067_764_906_+(pre=-,post=A)	89	89	2.9577477E-17	2.8631061E-10	0.0	0.0
SD3.mgf	index=515868	-1	Sludge250111-Plate1-8AB, Cmpd 9214, +MSn(698.0394), 37.50 min	CID	698.0394	0	3.6724086	3	EQIIFPEIEYDKIDAIR	5742379_167_773_-(pre=K,post=G)	115	97	2.9634285E-17	2.8755687E-10	0.0	0.0
SD3.mgf	index=246261	-1	Sludge250111-Plate1-2GH, Cmpd 9763, +MSn(753.9213), 38.53 min	CID	753.9213	0	5.262228	2	AEDIPQGGPLAGLLR	5734258_1_445_+(pre=R,post=F)	113	109	2.9701392E-17	2.8791317E-10	0.0	0.0
SD3.mgf	index=165958	-1	Sludge250111-Plate1-1CD, Cmpd 7850, +MSn(728.9248), 32.04 min	CID	728.9248	0	3.6842713	2	LVSEVGVGTVAAGVAK	5738978_1_708_+(pre=K,post=A)	71	69	2.9808873E-17	2.8911476E-10	0.0	0.0
SD3.mgf	index=410973	-1	Sludge250111-Plate1-6AB, Cmpd 9976, +MSn(1024.9036), 41.21 min	CID	1024.9036	0	12.625204	3	ALASGPSLLLLDEPASGLTHSEVAELGGVIR	5745531_1_587_-(pre=R,post=S)	113	66	2.987914E-17	2.907715E-10	0.0	0.0
SD3.mgf	index=44325	-1	Sludge250111-Plate1-10GH, Cmpd 6783, +MSn(495.2609), 29.35 min	CID	495.2609	0	1.9718182	3	FVIGGPHGDTGLTGR	5741965_1_764_+(pre=K,post=K)	111	101	2.996156E-17	2.9043515E-10	0.0	0.0
SD3.mgf	index=459747	-1	Sludge250111-Plate1-7AB, Cmpd 7103, +MSn(959.5217), 30.21 min	CID	959.5217	0	2.4807954	2	LGAGTVM+15.995TTITPVGTAANVK	5746035_1_823_+(pre=K,post=V)	98	79	3.0031695E-17	2.9172414E-10	0.0	0.0
SD3.mgf	index=177938	-1	Sludge250111-Plate1-1EF, Cmpd 7779, +MSn(939.9835), 31.99 min	CID	939.9835	0	2.207698	2	GSAADVTQIAVGGQYNLSK	5720854_1_515_-(pre=K,post=R)	97	80	3.0156275E-17	2.9284314E-10	0.0	0.0
SD3.mgf	index=573977	-1	Sludge250111-Plate1-9CD, Cmpd 7827, +MSn(560.977), 33.08 min	CID	560.977	0	5.7665143	3	LFSSAIHGDPGTPLLR	5755423_1_1616_-(pre=K,post=A)	110	101	3.0171764E-17	2.9263442E-10	0.0	0.0
SD3.mgf	index=166454	-1	Sludge250111-Plate1-1CD, Cmpd 8399, +MSn(984.483), 33.92 min	CID	984.483	1	-2.5731187	2	VVTIVSDDGEEDVYTVAR	5752277_1_1183_+(pre=R,post=X)	145	117	3.019682E-17	2.9313338E-10	0.0	0.0
SD3.mgf	index=502913	-1	Sludge250111-Plate1-7GH, Cmpd 9459, +MSn(888.9682), 38.01 min	CID	888.9682	0	10.642169	2	FVPNLTFGPDVIAAC+57.021R	5744463_57_825_-(pre=R,post=D)	102	89	3.036879E-17	2.945454E-10	0.0	0.0
SD3.mgf	index=6850	-1	Sludge250111-Plate1-10AB, Cmpd 8569, +MSn(992.5054), 34.60 min	CID	992.5054	0	8.302035	2	ELDEGATGADLAADIGPGLAK	5747429_150_921_+(pre=R,post=A)	136	112	3.041142E-17	2.9549313E-10	0.0	0.0
SD3.mgf	index=475245	-1	Sludge250111-Plate1-7CD, Cmpd 8820, +MSn(785.4424), 37.46 min	CID	785.4424	0	9.635885	3	VVKPDVYIAAGISGATQHLVGMK	5744941_1_839_-(pre=K,post=G)	116	85	3.055666E-17	2.9704025E-10	0.0	0.0
SD3.mgf	index=214652	-1	Sludge250111-Plate1-2CD, Cmpd 5830, +MSn(842.4124), 23.98 min	CID	842.4124	0	4.492095	3	SLPSNEPETNTTTPPRPDSQSAAK	5750885_1_199_-(pre=-,post=V)	144	95	3.09977E-17	3.013848E-10	0.0	0.0
SD3.mgf	index=110077	-1	Sludge250111-Plate1-12AB, Cmpd 8423, +MSn(801.417), 35.07 min	CID	801.417	-1	-11.608166	2	QGVPTEVLAQAGFGTK	5725597_49_550_-(pre=R,post=G)	90	85	3.101101E-17	3.0077424E-10	0.0	0.0
SD3.mgf	index=445588	-1	Sludge250111-Plate1-6GH, Cmpd 6916, +MSn(495.2604), 29.65 min	CID	495.2604	0	0.9859091	3	FVIGGPHGDTGLTGR	5741965_1_764_+(pre=K,post=K)	128	117	3.1015746E-17	3.00654E-10	0.0	0.0
SD3.mgf	index=18672	-1	Sludge250111-Plate1-10CD, Cmpd 7449, +MSn(650.3277), 31.59 min	CID	650.3277	0	-1.2200866	3	VISSLEDSSEEKLDELR	5755291_887_1587_-(pre=K,post=A)	97	92	3.1032825E-17	3.0112762E-10	0.0	0.0
SD3.mgf	index=245704	-1	Sludge250111-Plate1-2GH, Cmpd 9144, +MSn(1096.5157), 36.29 min	CID	1096.5157	0	0.55662847	2	FIYGMADGPHNPLFADAEAR	5749097_1_979_-(pre=R,post=T)	125	88	3.1077106E-17	3.0187913E-10	0.0	0.0
SD3.mgf	index=231978	-1	Sludge250111-Plate1-2EF, Cmpd 9374, +MSn(1018.9773), 36.42 min	CID	1018.9773	0	-5.929911	2	VGDNLFTNSNLVMDPDTGK	5751467_1_1055_+(pre=R,post=I)	96	75	3.1309504E-17	3.0404199E-10	0.0	0.0
SD3.mgf	index=434759	-1	Sludge250111-Plate1-6EF, Cmpd 8787, +MSn(611.9958), 36.83 min	CID	611.9958	1	2.2297025	3	IQEGVVSLASYGGIFHR	5735636_1_511_-(pre=R,post=N);5749635_503_1012_+(pre=R,post=N)	100	91	3.1343703E-17	3.0414424E-10	0.0	0.0
SD3.mgf	index=323547	-1	Sludge250111-Plate1-4CD, Cmpd 9050, +MSn(693.3625), 37.41 min	CID	693.3625	0	-3.5210986	3	EQIIFPEIEYDKVDALR	5757539_1072_1668_+(pre=K,post=G)	88	73	3.1379967E-17	3.0449612E-10	0.0	0.0
SD3.mgf	index=32405	-1	Sludge250111-Plate1-10EF, Cmpd 8448, +MSn(958.4957), 34.22 min	CID	958.4957	-1	13.218643	3	LAAPDFGIDPTAPLDQQAADNQPGRPAK	5755929_1_987_-(pre=R,post=F)	120	79	3.139817E-17	3.0545874E-10	0.0	0.0
SD3.mgf	index=256517	-1	Sludge250111-Plate1-3AB, Cmpd 6833, +MSn(788.8745), 31.48 min	CID	788.8745	0	-4.5648046	2	YSISTTAEYGDLTR	5730430_51_595_-(pre=R,post=G);5754185_19_990_-(pre=R,post=G)	126	116	3.1430762E-17	3.0448097E-10	0.0	0.0
SD3.mgf	index=434927	-1	Sludge250111-Plate1-6EF, Cmpd 8973, +MSn(616.9931), 37.48 min	CID	616.9931	0	0.29677078	3	FLSQPFHVAEQFTGIK	5721766_1_332_+(pre=R,post=G)	95	82	3.148368E-17	3.0535863E-10	0.0	0.0
SD3.mgf	index=60996	-1	Sludge250111-Plate1-11AB, Cmpd 10224, +MSn(840.0706), 41.35 min	CID	840.0706	0	-0.9445114	3	TNPGNFFEDFELGQVIEHATPR	5737998_1_691_+(pre=K,post=T)	125	92	3.1498535E-17	3.0613023E-10	0.0	0.0
SD3.mgf	index=295597	-1	Sludge250111-Plate1-3GH, Cmpd 7441, +MSn(982.4696), 32.34 min	CID	982.4696	1	0.51859236	3	PIHC+57.021NELTTFSEAEATDQFVHQNKK	5743297_49_780_-(pre=-,post=L);5747737_113_847_+(pre=-,post=L)	109	64	3.1541727E-17	3.067268E-10	0.0	0.0
SD3.mgf	index=562012	-1	Sludge250111-Plate1-9AB, Cmpd 7772, +MSn(768.4265), 32.25 min	CID	768.4265	0	1.9062936	2	VYAGTEVTAGSIIVR	5750135_55_309_-(pre=K,post=Q)	115	109	3.1744442E-17	3.0771768E-10	0.0	0.0
SD3.mgf	index=145678	-1	Sludge250111-Plate1-12GH, Cmpd 8487, +MSn(866.4353), 34.77 min	CID	866.4353	0	4.931103	2	SLEEGQVVDFEIGPGR	5750221_1_101_+(pre=K,post=K)	162	149	3.1929393E-17	3.096816E-10	0.0	0.0
SD3.mgf	index=217517	-1	Sludge250111-Plate1-2CD, Cmpd 8981, +MSn(780.4374), 34.77 min	CID	780.4374	0	8.602772	2	IAAALNEAYAAGLVGR	5755353_1034_1602_+(pre=R,post=N)	95	88	3.2237872E-17	3.126735E-10	0.0	0.0
SD3.mgf	index=573539	-1	Sludge250111-Plate1-9CD, Cmpd 7346, +MSn(868.4302), 31.31 min	CID	868.4302	0	-4.5683203	2	SFTGATDLGPNTSAAIGR	5756879_1_645_+(pre=K,post=L)	119	102	3.2542735E-17	3.1590616E-10	0.0	0.0
SD3.mgf	index=502806	-1	Sludge250111-Plate1-7GH, Cmpd 9342, +MSn(866.4304), 37.58 min	CID	866.4304	0	5.7764726	2	SDVDTDQIIPSDWLK	5732676_207_619_+(pre=R,post=R);5755641_210_812_-(pre=R,post=R)	85	80	3.257461E-17	3.1576497E-10	0.0	0.0
SD3.mgf	index=286060	-1	Sludge250111-Plate1-3EF, Cmpd 10254, +MSn(796.4021), 41.91 min	CID	796.4021	0	10.806162	3	AQLDELM+15.995ALAEGGAATLFEHQR	5757043_21_1517_-(pre=R,post=R)	109	90	3.27034E-17	3.1784014E-10	0.0	0.0
SD3.mgf	index=68519	-1	Sludge250111-Plate1-11CD, Cmpd 3815, +MSn(837.8898), 18.76 min	CID	837.8898	0	4.152119	2	GVAM+15.995NPVDHPHGGGEGK	5748489_1_837_+(pre=R,post=T)	100	90	3.2734793E-17	3.1764266E-10	0.0	0.0
SD3.mgf	index=537393	-1	Sludge250111-Plate1-8EF, Cmpd 6628, +MSn(760.8683), 27.99 min	CID	760.8683	0	-3.048266	2	ASLAFEQDGNQVGGK	5720854_1_515_-(pre=K,post=N)	84	77	3.278977E-17	3.1785063E-10	0.0	0.0
SD3.mgf	index=109075	-1	Sludge250111-Plate1-12AB, Cmpd 7321, +MSn(966.4672), 31.07 min	CID	966.4672	0	4.104952	2	VEEVQAELSATDDQIER	5725597_49_550_-(pre=R,post=L)	123	106	3.3004808E-17	3.202628E-10	0.0	0.0
SD3.mgf	index=84225	-1	Sludge250111-Plate1-11EF, Cmpd 7397, +MSn(806.9016), 32.37 min	CID	806.9016	0	4.4628615	2	STGPMTAGSLTLGYEK	5745053_1_730_+(pre=K,post=D)	87	77	3.3162048E-17	3.2163705E-10	0.0	0.0
SD3.mgf	index=435706	-1	Sludge250111-Plate1-6EF, Cmpd 9838, +MSn(856.1086), 40.55 min	CID	856.1086	0	6.844243	3	LVDPTADEPDLFHAFGPLVSAAQR	5741511_1_695_+(pre=K,post=D)	102	69	3.3321436E-17	3.2397807E-10	0.0	0.0
SD3.mgf	index=156640	-1	Sludge250111-Plate1-1AB, Cmpd 8750, +MSn(635.3065), 36.18 min	CID	635.3065	0	-7.1092763	3	IEPEAIEYGENFISHR	5736042_1_662_+(pre=R,post=E)	90	82	3.348541E-17	3.247733E-10	0.0	0.0
SD3.mgf	index=502802	-1	Sludge250111-Plate1-7GH, Cmpd 9337, +MSn(826.3925), 37.56 min	CID	826.3925	0	-5.169987	2	GPGSNWFTLPYEQR	5755101_163_846_+(pre=R,post=K)	93	87	3.3724587E-17	3.2670208E-10	0.0	0.0
SD3.mgf	index=587233	-1	Sludge250111-Plate1-9EF, Cmpd 9316, +MSn(937.0125), 38.52 min	CID	937.0125	0	11.269008	2	NTVPVAFEGGQLPLFQR	5755591_1240_1655_-(pre=R,post=L)	124	108	3.395174E-17	3.2945136E-10	0.0	0.0
SD3.mgf	index=501669	-1	Sludge250111-Plate1-7GH, Cmpd 8090, +MSn(694.8574), 33.13 min	CID	694.8574	0	-2.020279	2	ALVNC+57.021AGIGWATR	5743623_385_802_+(pre=K,post=T)	61	61	3.4088758E-17	3.299799E-10	0.0	0.0
SD3.mgf	index=30026	-1	Sludge250111-Plate1-10EF, Cmpd 5831, +MSn(917.4446), 25.37 min	CID	917.4446	0	-0.33263662	2	IVTEDGSVASTGQEGEVR	5756683_1230_2116_-(pre=R,post=L)	166	134	3.4105848E-17	3.3107997E-10	0.0	0.0
SD3.mgf	index=17591	-1	Sludge250111-Plate1-10CD, Cmpd 6260, +MSn(729.8859), 27.40 min	CID	729.8859	0	1.6724602	2	VVPC+57.021GGSAVPTSLSK	5753359_334_1288_+(pre=R,post=R)	88	83	3.4129042E-17	3.30833E-10	0.0	0.0
SD3.mgf	index=337363	-1	Sludge250111-Plate1-4EF, Cmpd 10740, +MSn(721.4095), 42.14 min	CID	721.4095	0	7.9529734	3	VLADLAVHEPAAFAALVEVAR	5749891_760_1025_-(pre=K,post=N)	92	78	3.426738E-17	3.329596E-10	0.0	0.0
SD3.mgf	index=15837	-1	Sludge250111-Plate1-10CD, Cmpd 4330, +MSn(494.8695), 20.40 min	CID	494.8695	0	-1.1100215	3	C+57.021IGC+57.021HTC+57.021SVTC+57.021K	5733736_514_632_+(pre=K,post=N)	66	60	3.4274295E-17	3.3147124E-10	0.0	0.0
SD3.mgf	index=257057	-1	Sludge250111-Plate1-3AB, Cmpd 7428, +MSn(772.3508), 33.55 min	CID	772.3508	0	-6.954167	3	AGGMGDMGVATSPDHSAGLWNVGK	5723246_1_532_+(pre=R,post=V)	100	74	3.4648882E-17	3.3688458E-10	0.0	0.0
SD3.mgf	index=97689	-1	Sludge250111-Plate1-11GH, Cmpd 8415, +MSn(759.4138), 35.56 min	CID	759.4138	0	6.108264	2	WVPVSVNLNAYAGK	5730874_1_600_+(pre=K,post=N)	84	79	3.4699105E-17	3.3614256E-10	0.0	0.0
SD3.mgf	index=525934	-1	Sludge250111-Plate1-8CD, Cmpd 6904, +MSn(628.8029), 29.77 min	CID	628.8029	0	-2.3295698	4	KPVGEM+15.995C+57.021TFDAPIDEVQPAVHR	5742337_37_504_+(pre=K,post=A)	105	72	3.4706672E-17	3.373097E-10	0.0	0.0
SD3.mgf	index=46760	-1	Sludge250111-Plate1-10GH, Cmpd 9476, +MSn(1134.1208), 38.73 min	CID	1134.1208	0	1.2916133	2	IVSSGVSGLNPEIMGLGPVEAIK	5749097_1_979_-(pre=R,post=Q)	128	96	3.4817723E-17	3.384619E-10	0.0	0.0
SD3.mgf	index=324109	-1	Sludge250111-Plate1-4CD, Cmpd 9668, +MSn(780.928), 39.70 min	CID	780.928	0	6.799724	2	ILGFAALTVVGDGDGR	5723676_1_515_+(pre=R,post=V)	113	102	3.483373E-17	3.378506E-10	0.0	0.0
SD3.mgf	index=7416	-1	Sludge250111-Plate1-10AB, Cmpd 9192, +MSn(620.677), 36.79 min	CID	620.677	0	2.0650692	3	IGAIHSIVFGGFSAQSLR	5724449_1_541_+(pre=R,post=D)	85	75	3.486638E-17	3.384628E-10	0.0	0.0
SD3.mgf	index=231116	-1	Sludge250111-Plate1-2EF, Cmpd 8426, +MSn(723.3799), 33.13 min	CID	723.3799	0	7.4250526	2	LAGVVDLDVGAC+57.021TR	5740040_1_727_+(pre=R,post=G)	79	79	3.486893E-17	3.3778774E-10	0.0	0.0
SD3.mgf	index=16875	-1	Sludge250111-Plate1-10CD, Cmpd 5472, +MSn(796.8677), 24.59 min	CID	796.8677	0	3.7531123	2	ESDINSQAMTNASPK	5731702_1_609_+(pre=R,post=L)	97	87	3.489933E-17	3.3829986E-10	0.0	0.0
SD3.mgf	index=461273	-1	Sludge250111-Plate1-7AB, Cmpd 8784, +MSn(895.958), 35.99 min	CID	895.958	0	9.401033	2	SYELPDGQVITIGNER	5729478_1_486_+(pre=K,post=F)	138	120	3.5246705E-17	3.4185602E-10	0.0	0.0
SD3.mgf	index=43430	-1	Sludge250111-Plate1-10GH, Cmpd 5797, +MSn(628.6187), 25.86 min	CID	628.6187	0	2.621547	3	EHGNPETSTDAELADAAR	5734258_1_445_+(pre=R,post=T)	78	70	3.5273552E-17	3.424154E-10	0.0	0.0
SD3.mgf	index=70125	-1	Sludge250111-Plate1-11CD, Cmpd 5581, +MSn(704.6713), 25.29 min	CID	704.6713	0	2.078766	3	IVHDAANAVDGVSTESEGQGR	5757277_2057_2377_+(pre=K,post=D)	83	68	3.533449E-17	3.433282E-10	0.0	0.0
SD3.mgf	index=372327	-1	Sludge250111-Plate1-5CD, Cmpd 9083, +MSn(846.4535), 35.06 min	CID	846.4535	0	8.652905	2	VLSPLTDESNFGITAK	5752277_1_1183_+(pre=R,post=G)	115	102	3.5359622E-17	3.429512E-10	0.0	0.0
SD3.mgf	index=524364	-1	Sludge250111-Plate1-8CD, Cmpd 5177, +MSn(760.3503), 23.42 min	CID	760.3503	0	4.09391	2	TAAEAIGEQDETER	5755405_346_747_-(pre=R,post=I)	102	98	3.546936E-17	3.436043E-10	0.0	0.0
SD3.mgf	index=371353	-1	Sludge250111-Plate1-5CD, Cmpd 8010, +MSn(728.9216), 31.11 min	CID	728.9216	0	-0.75360096	2	LVSEVGVGTVAAGVAK	5738978_1_708_+(pre=K,post=A)	73	69	3.5499363E-17	3.4430656E-10	0.0	0.0
SD3.mgf	index=307411	-1	Sludge250111-Plate1-4AB, Cmpd 6150, +MSn(619.9929), 25.01 min	CID	619.9929	0	4.134704	3	NLGYQGGNSSAVPNKPVR	5750273_686_1015_+(pre=-,post=V)	75	63	3.5725924E-17	3.4680678E-10	0.0	0.0
SD3.mgf	index=146058	-1	Sludge250111-Plate1-12GH, Cmpd 8905, +MSn(708.4025), 36.30 min	CID	708.4025	0	5.944997	2	QAVETIWGVSVVK	5740912_477_737_+(pre=R,post=V)	67	67	3.5875793E-17	3.4727843E-10	0.0	0.0
SD3.mgf	index=551647	-1	Sludge250111-Plate1-8GH, Cmpd 8916, +MSn(708.4013), 36.27 min	CID	708.4013	0	4.2218094	2	QAVETIWGVSVVK	5740912_477_737_+(pre=R,post=V)	75	75	3.5875793E-17	3.4727843E-10	0.0	0.0
SD3.mgf	index=8410	-1	Sludge250111-Plate1-10AB, Cmpd 10288, +MSn(1256.1171), 40.76 min	CID	1256.1171	0	3.3041542	2	GANQVIDAQVPLSEMFGYSTDLR	5726657_1_559_-(pre=R,post=S)	129	88	3.5902024E-17	3.4900235E-10	0.0	0.0
SD3.mgf	index=233115	-1	Sludge250111-Plate1-2EF, Cmpd 10628, +MSn(999.8047), 40.93 min	CID	999.8047	0	-5.2500215	3	FLDVVYPDPEGSFYDGEDLHVLSLDR	5741267_1_750_+(pre=R,post=F)	105	72	3.5936087E-17	3.49514E-10	0.0	0.0
SD3.mgf	index=460667	-1	Sludge250111-Plate1-7AB, Cmpd 8115, +MSn(903.9589), 33.64 min	CID	903.9589	0	2.8358412	2	IGVMFGNPETTTGGNALK	5733626_1_631_+(pre=K,post=F);5753235_81_926_-(pre=K,post=F)	103	85	3.59985E-17	3.4945277E-10	0.0	0.0
SD3.mgf	index=408866	-1	Sludge250111-Plate1-6AB, Cmpd 7644, +MSn(845.8784), 32.94 min	CID	845.8784	0	-0.9380264	4	DGYIDHFQAIHAGEGEEAGGGAQGEDAIWSHR	5753685_1_923_-(pre=R,post=W)	175	92	3.6047605E-17	3.5083023E-10	0.0	0.0
SD3.mgf	index=295428	-1	Sludge250111-Plate1-3GH, Cmpd 7255, +MSn(817.8875), 31.66 min	CID	817.8875	0	-10.148947	2	QEMASTFVVSPEPGR	5756963_1194_2251_+(pre=R,post=V)	87	79	3.605154E-17	3.494689E-10	0.0	0.0
SD3.mgf	index=219400	-1	Sludge250111-Plate1-2CD, Cmpd 11070, +MSn(1084.9841), 42.03 min	CID	1084.9841	0	-12.600832	2	AQAEAEGLDAVFTDAGFDWR	5755641_881_1672_-(pre=K,post=E)	132	101	3.614966E-17	3.5115327E-10	0.0	0.0
SD3.mgf	index=282009	-1	Sludge250111-Plate1-3EF, Cmpd 5788, +MSn(751.3514), 25.72 min	CID	751.3514	0	2.437021	2	EEYDESGPAIVHR	5729478_1_486_+(pre=K,post=K)	110	108	3.6244447E-17	3.5084702E-10	0.0	0.0
SD3.mgf	index=285050	-1	Sludge250111-Plate1-3EF, Cmpd 9140, +MSn(706.6819), 37.84 min	CID	706.6819	0	2.8501735	3	FEAAEGNVLDAYLHIQDGR	5755637_1204_1671_-(pre=R,post=G)	92	82	3.6379734E-17	3.5327827E-10	0.0	0.0
SD3.mgf	index=32902	-1	Sludge250111-Plate1-10EF, Cmpd 8994, +MSn(733.8644), 36.08 min	CID	733.8644	0	-4.07529	2	AFPSWSTTSLDVR	5730674_274_598_+(pre=R,post=A)	96	93	3.640717E-17	3.5242217E-10	0.0	0.0
SD3.mgf	index=45974	-1	Sludge250111-Plate1-10GH, Cmpd 8600, +MSn(713.8241), 35.62 min	CID	713.8241	0	-0.7695397	2	GVGFPFTEGMNDR	5741063_1_746_-(pre=K,post=Y)	92	90	3.6500135E-17	3.5332207E-10	0.0	0.0
SD3.mgf	index=146243	-1	Sludge250111-Plate1-12GH, Cmpd 9108, +MSn(778.378), 37.04 min	CID	778.378	0	8.23346	3	GDLGTLFTENLIHGSDSGDSAAR	5756449_6_413_-(pre=R,post=E)	97	73	3.6543797E-17	3.55241E-10	0.0	0.0
SD3.mgf	index=214017	-1	Sludge250111-Plate1-2CD, Cmpd 5131, +MSn(765.8574), 21.42 min	CID	765.8574	0	2.948731	2	NETAQVEHEASTSK	5734300_1_352_+(pre=K,post=I)	98	94	3.668251E-17	3.5535652E-10	0.0	0.0
SD3.mgf	index=408650	-1	Sludge250111-Plate1-6AB, Cmpd 7406, +MSn(719.9771), 32.10 min	CID	719.9771	0	-5.1711717	3	VELTDGDYHDVDSSEMAFK	5726657_1_559_-(pre=K,post=I)	87	65	3.675918E-17	3.56963E-10	0.0	0.0
SD3.mgf	index=231764	-1	Sludge250111-Plate1-2EF, Cmpd 9139, +MSn(742.9122), 35.60 min	CID	742.9122	0	6.901204	2	LAGVLDNLGISAEGR	5753359_334_1288_+(pre=R,post=V)	94	86	3.680571E-17	3.5677952E-10	0.0	0.0
SD3.mgf	index=219737	-1	Sludge250111-Plate1-2CD, Cmpd 11448, +MSn(870.4847), 43.42 min	CID	870.4847	0	11.218732	2	EELLPALDTLAGDLAAK	5728227_1_574_-(pre=R,post=A)	87	77	3.6958585E-17	3.5862832E-10	0.0	0.0
SD3.mgf	index=572818	-1	Sludge250111-Plate1-9CD, Cmpd 6552, +MSn(776.3649), 28.36 min	CID	776.3649	0	0.31446642	2	STPYAAQMAAEQAGR	5728756_285_579_-(pre=K,post=K)	124	110	3.7196972E-17	3.6057227E-10	0.0	0.0
SD3.mgf	index=296499	-1	Sludge250111-Plate1-3GH, Cmpd 8436, +MSn(759.4097), 35.86 min	CID	759.4097	0	0.72334707	2	WVPVSVNLNAYAGK	5730874_1_600_+(pre=K,post=N)	79	74	3.722778E-17	3.6063874E-10	0.0	0.0
SD3.mgf	index=230803	-1	Sludge250111-Plate1-2EF, Cmpd 8082, +MSn(650.3293), 31.93 min	CID	650.3293	0	1.2200866	3	VISSLEDSSEEKLDELR	5755291_887_1587_-(pre=K,post=A)	100	89	3.742319E-17	3.6313663E-10	0.0	0.0
SD3.mgf	index=447089	-1	Sludge250111-Plate1-6GH, Cmpd 8572, +MSn(985.5192), 35.30 min	CID	985.5192	0	6.1932364	2	DLGGQSVLEEGQSVLVPSR	5757149_1986_2543_-(pre=R,post=A)	137	119	3.7445527E-17	3.6362802E-10	0.0	0.0
SD3.mgf	index=296715	-1	Sludge250111-Plate1-3GH, Cmpd 8676, +MSn(824.4553), 36.72 min	CID	824.4553	0	4.960094	2	TIQVPLFVNSSDTVK	5737630_1_442_+(pre=K,post=V)	103	95	3.7823724E-17	3.6664774E-10	0.0	0.0
SD3.mgf	index=216259	-1	Sludge250111-Plate1-2CD, Cmpd 7598, +MSn(810.4062), 30.15 min	CID	810.4062	0	1.6569169	2	AAVPSGASTGAFEAVER	5756157_1049_1839_+(pre=R,post=R)	114	104	3.7853092E-17	3.673082E-10	0.0	0.0
SD3.mgf	index=191845	-1	Sludge250111-Plate1-1GH, Cmpd 9942, +MSn(1074.5476), 38.96 min	CID	1074.5476	1	6.166782	2	ELGDTTTLADESVVAALADGAK	5749549_1_218_+(pre=R,post=S)	118	90	3.796593E-17	3.68986E-10	0.0	0.0
SD3.mgf	index=167079	-1	Sludge250111-Plate1-1CD, Cmpd 9089, +MSn(895.9514), 36.26 min	CID	895.9514	0	2.0437028	2	SYELPDGQVITIGNER	5729478_1_486_+(pre=K,post=F)	122	108	3.8047714E-17	3.6902287E-10	0.0	0.0
SD3.mgf	index=422893	-1	Sludge250111-Plate1-6CD, Cmpd 9043, +MSn(700.3649), 37.45 min	CID	700.3649	0	1.742956	3	ILEVDNEAWRDEVELIR	5753089_1_272_+(pre=K,post=G)	203	160	3.8098533E-17	3.6968983E-10	0.0	0.0
SD3.mgf	index=35575	-1	Sludge250111-Plate1-10EF, Cmpd 12055, +MSn(791.4811), 47.25 min	CID	791.4811	0	11.721635	2	TVGPPLFEALVLLGR	5756665_1_1377_+(pre=R,post=T)	142	140	3.8247816E-17	3.7075873E-10	0.0	0.0
SD3.mgf	index=499430	-1	Sludge250111-Plate1-7GH, Cmpd 5626, +MSn(619.9921), 24.40 min	CID	619.9921	0	2.8549147	3	NLGYQGGNSSAVPNKPVR	5750273_686_1015_+(pre=-,post=V)	86	71	3.8251505E-17	3.7132367E-10	0.0	0.0
SD3.mgf	index=7061	-1	Sludge250111-Plate1-10AB, Cmpd 8802, +MSn(759.4142), 35.42 min	CID	759.4142	0	6.5904956	2	WVPVSVNLNAYAGK	5730874_1_600_+(pre=K,post=N)	86	76	3.827407E-17	3.7077455E-10	0.0	0.0
SD3.mgf	index=336372	-1	Sludge250111-Plate1-4EF, Cmpd 9649, +MSn(882.9589), 38.11 min	CID	882.9589	1	-5.774052	2	ETISSQQFLIAELER	5729778_72_503_-(pre=K,post=Y)	120	110	3.8607305E-17	3.7424347E-10	0.0	0.0
SD3.mgf	index=308383	-1	Sludge250111-Plate1-4AB, Cmpd 7219, +MSn(869.0004), 28.95 min	CID	869.0004	0	5.4784417	2	VMLKPAAPGTGVIAGGAAR	5738908_1_429_+(pre=R,post=A)	94	79	3.8671157E-17	3.755299E-10	0.0	0.0
SD3.mgf	index=95958	-1	Sludge250111-Plate1-11GH, Cmpd 6509, +MSn(724.3621), 28.74 min	CID	724.3621	0	-0.42130262	2	VAVFAEGEQAEAAR	5721658_160_520_+(pre=R,post=A)	98	97	3.895082E-17	3.7733047E-10	0.0	0.0
SD3.mgf	index=424012	-1	Sludge250111-Plate1-6CD, Cmpd 10289, +MSn(1086.5555), 41.97 min	CID	1086.5555	0	-3.7074087	2	ISGLPNC+57.021PVNALLEFESGVR	5748439_1_604_-(pre=R,post=G)	114	85	3.9011386E-17	3.789517E-10	0.0	0.0
SD3.mgf	index=167171	-1	Sludge250111-Plate1-1CD, Cmpd 9190, +MSn(829.9606), 36.60 min	CID	829.9606	0	1.6178788	2	SIGPYSLITQQPLGGK	5753239_1053_1270_+(pre=R,post=A)	85	80	3.9098184E-17	3.7921133E-10	0.0	0.0
SD3.mgf	index=270739	-1	Sludge250111-Plate1-3CD, Cmpd 8015, +MSn(951.5289), 33.53 min	CID	951.5289	0	7.312504	2	LGAGTVMTTITPVGTAANVK	5746035_1_823_+(pre=K,post=V)	109	87	3.9118744E-17	3.799946E-10	0.0	0.0
SD3.mgf	index=84494	-1	Sludge250111-Plate1-11EF, Cmpd 7693, +MSn(766.3977), 33.43 min	CID	766.3977	-1	4.6544847	2	ELADLPTGPEIYSK	5735150_1_650_+(pre=K,post=L)	85	85	3.9171108E-17	3.794645E-10	0.0	0.0
SD3.mgf	index=282524	-1	Sludge250111-Plate1-3EF, Cmpd 6355, +MSn(717.0028), 27.80 min	CID	717.0028	0	-0.17025079	3	NKAEVSSEVSAEQYHEWR	5755553_1_537_+(pre=R,post=R)	139	108	3.9201942E-17	3.8054992E-10	0.0	0.0
SD3.mgf	index=396529	-1	Sludge250111-Plate1-5GH, Cmpd 7496, +MSn(824.8707), 32.80 min	CID	824.8707	0	-0.51795495	2	WVAVGDENWGEGSSR	5755165_1_947_-(pre=R,post=E)	120	101	3.9221447E-17	3.801967E-10	0.0	0.0
SD3.mgf	index=228895	-1	Sludge250111-Plate1-2EF, Cmpd 5983, +MSn(810.3829), 24.42 min	CID	810.3829	0	4.7449584	2	SVVVAGDTAANDEDTR	5750661_1_947_-(pre=R,post=A)	119	100	3.9450278E-17	3.826263E-10	0.0	0.0
SD3.mgf	index=309760	-1	Sludge250111-Plate1-4AB, Cmpd 8734, +MSn(821.3687), 34.51 min	CID	821.3687	0	-5.498842	2	QFAEEEDITADAFR	5725597_49_550_-(pre=K,post=R)	88	87	3.9516486E-17	3.8281026E-10	0.0	0.0
SD3.mgf	index=122603	-1	Sludge250111-Plate1-12CD, Cmpd 8422, +MSn(895.9586), 35.88 min	CID	895.9586	0	10.082267	2	SYELPDGQVITIGNER	5729478_1_486_+(pre=K,post=F)	84	78	3.95663E-17	3.8375153E-10	0.0	0.0
SD3.mgf	index=132331	-1	Sludge250111-Plate1-12EF, Cmpd 6948, +MSn(612.3137), 29.57 min	CID	612.3137	0	-1.495191	3	IATPEAVDAIHEASASPR	5718812_1_302_+(pre=R,post=G)	94	74	3.963592E-17	3.8476278E-10	0.0	0.0
SD3.mgf	index=34153	-1	Sludge250111-Plate1-10EF, Cmpd 10378, +MSn(939.1686), 41.06 min	CID	939.1686	0	6.238935	3	LDIPVFHDDQHGTAIVTLAALDNALR	5755983_185_1776_-(pre=R,post=I)	126	89	3.9977675E-17	3.8882242E-10	0.0	0.0
SD3.mgf	index=436073	-1	Sludge250111-Plate1-6EF, Cmpd 10278, +MSn(960.4738), 42.14 min	CID	960.4738	-1	-13.751632	2	VQPDFVDVLDLDQYVR	5757437_1_697_-(pre=R,post=G)	128	107	3.9982503E-17	3.877883E-10	0.0	0.0
SD3.mgf	index=516964	-1	Sludge250111-Plate1-8AB, Cmpd 10483, +MSn(829.4053), 42.14 min	CID	829.4053	0	-0.6623011	2	GLDPEEFMPPALWR	5738908_1_429_+(pre=R,post=A)	65	61	4.008861E-17	3.8835263E-10	0.0	0.0
SD3.mgf	index=421624	-1	Sludge250111-Plate1-6CD, Cmpd 7646, +MSn(704.8593), 32.56 min	CID	704.8593	0	3.2905056	2	EAIEAGALGFSTSR	5752069_349_1164_+(pre=R,post=T)	67	67	4.033528E-17	3.907422E-10	0.0	0.0
SD3.mgf	index=218020	-1	Sludge250111-Plate1-2CD, Cmpd 9536, +MSn(725.3565), 36.59 min	CID	725.3565	0	-0.08414504	3	LSGSSLPEHETYFFYLQR	5732434_1_617_-(pre=R,post=I)	90	78	4.0424925E-17	3.9242198E-10	0.0	0.0
SD3.mgf	index=396518	-1	Sludge250111-Plate1-5GH, Cmpd 7484, +MSn(778.0007), 32.76 min	CID	778.0007	0	-4.001	3	IGEVHDGAATMDWMEQEQER	5747691_1_173_-(pre=K,post=-);5748455_783_960_+(pre=K,post=-)	98	77	4.053357E-17	3.9373804E-10	0.0	0.0
SD3.mgf	index=371990	-1	Sludge250111-Plate1-5CD, Cmpd 8711, +MSn(567.2729), 33.69 min	CID	567.2729	0	-8.284669	3	IFGPIKDYEC+57.021LC+57.021GK	5742563_1_491_-(pre=K,post=Y)	70	62	4.07459E-17	3.9472006E-10	0.0	0.0
SD3.mgf	index=20251	-1	Sludge250111-Plate1-10CD, Cmpd 9186, +MSn(966.994), 37.66 min	CID	966.994	0	3.724002	2	EIELADPYQNMGAQLLK	5720736_1_514_+(pre=K,post=E)	88	80	4.0990816E-17	3.9775516E-10	0.0	0.0
SD3.mgf	index=447137	-1	Sludge250111-Plate1-6GH, Cmpd 8625, +MSn(790.4414), 35.48 min	CID	790.4414	0	4.0924935	2	AVEGDQGPLGVPSILK	5724791_1_544_+(pre=K,post=L)	83	79	4.111659E-17	3.9878775E-10	0.0	0.0
SD3.mgf	index=21193	-1	Sludge250111-Plate1-10CD, Cmpd 10226, +MSn(857.4455), 41.43 min	CID	857.4455	0	7.047122	4	TGGEWISSVELENEIMAHPAVAEAAVIAVAHPK	5755291_887_1587_-(pre=K,post=W)	88	50	4.1482972E-17	4.037617E-10	0.0	0.0
SD3.mgf	index=31530	-1	Sludge250111-Plate1-10EF, Cmpd 7485, +MSn(804.3668), 30.97 min	CID	804.3668	0	-4.09749	2	TDSEGAADANSLIGMR	5720104_40_509_+(pre=K,post=G)	100	88	4.1543188E-17	4.029253E-10	0.0	0.0
SD3.mgf	index=21336	-1	Sludge250111-Plate1-10CD, Cmpd 10398, +MSn(1086.573), 42.06 min	CID	1086.573	0	12.358028	2	ISGLPNC+57.021PVNALLEFESGVR	5748439_1_604_-(pre=R,post=G)	138	99	4.1664522E-17	4.0472398E-10	0.0	0.0
SD3.mgf	index=334875	-1	Sludge250111-Plate1-4EF, Cmpd 7999, +MSn(770.0289), 32.09 min	CID	770.0289	0	-0.87189734	3	VNTFADATGDHQWIHVDPER	5757235_2261_2666_-(pre=R,post=A)	102	77	4.1914413E-17	4.0715137E-10	0.0	0.0
SD3.mgf	index=573347	-1	Sludge250111-Plate1-9CD, Cmpd 7134, +MSn(777.3778), 30.52 min	CID	777.3778	-1	-8.279184	2	VSTDSVTIEGSGAFGK	5725509_1_550_+(pre=K,post=T)	90	84	4.191704E-17	4.0655126E-10	0.0	0.0
SD3.mgf	index=61040	-1	Sludge250111-Plate1-11AB, Cmpd 10281, +MSn(1088.0574), 41.55 min	CID	1088.0574	0	-0.33657306	2	AAGLGDADIQSWFISASAPLGK	5741933_1_763_-(pre=R,post=F)	109	78	4.2041703E-17	4.0859793E-10	0.0	0.0
SD3.mgf	index=188832	-1	Sludge250111-Plate1-1GH, Cmpd 6623, +MSn(733.8232), 27.00 min	CID	733.8232	0	-0.24952254	2	EAVESQDFEEAGR	5730330_1_594_+(pre=K,post=M)	85	85	4.2387957E-17	4.1031634E-10	0.0	0.0
SD3.mgf	index=323795	-1	Sludge250111-Plate1-4CD, Cmpd 9322, +MSn(698.0378), 38.41 min	CID	698.0378	0	1.3115745	3	EQIIFPEIEYDKIDAIR	5742379_167_773_-(pre=K,post=G)	72	60	4.256816E-17	4.1306095E-10	0.0	0.0
SD3.mgf	index=6800	-1	Sludge250111-Plate1-10AB, Cmpd 8514, +MSn(908.9445), 34.40 min	CID	908.9445	0	1.7458897	2	AEVPLSEM+15.995FGYSTTLR	5723260_1_532_-(pre=K,post=S)	127	109	4.2586957E-17	4.1304876E-10	0.0	0.0
SD3.mgf	index=45986	-1	Sludge250111-Plate1-10GH, Cmpd 8613, +MSn(859.9443), 35.66 min	CID	859.9443	0	6.1039486	2	AEFSLALNDDQVQLR	5753339_538_1285_+(pre=-,post=D)	104	98	4.2617794E-17	4.131195E-10	0.0	0.0
SD3.mgf	index=73946	-1	Sludge250111-Plate1-11CD, Cmpd 9785, +MSn(757.3987), 40.50 min	CID	757.3987	0	2.901077	2	DLAALEGAVAEGLER	5754823_1_483_-(pre=R,post=F)	94	92	4.2775634E-17	4.1464956E-10	0.0	0.0
SD3.mgf	index=31224	-1	Sludge250111-Plate1-10EF, Cmpd 7149, +MSn(810.408), 29.86 min	CID	810.408	0	3.916349	2	AAVPSGASTGAFEAVER	5756157_1049_1839_+(pre=R,post=R)	111	94	4.2854007E-17	4.1583467E-10	0.0	0.0
SD3.mgf	index=473793	-1	Sludge250111-Plate1-7CD, Cmpd 7217, +MSn(700.8782), 31.69 min	CID	700.8782	2	-11.68282	2	APVDGEISVGIVSR	5757103_1952_2487_-(pre=K,post=S)	88	88	4.288561E-17	4.1544818E-10	0.0	0.0
SD3.mgf	index=72541	-1	Sludge250111-Plate1-11CD, Cmpd 8239, +MSn(761.9437), 34.86 min	CID	761.9437	0	14.018492	2	QLGVPVAVNIEEVR	5734606_51_643_+(pre=K,post=K)	73	70	4.2918193E-17	4.157638E-10	0.0	0.0
SD3.mgf	index=272858	-1	Sludge250111-Plate1-3CD, Cmpd 10360, +MSn(927.9415), 42.02 min	CID	927.9415	0	-5.98547	2	ELAAFAQFASDLDEATR	5755179_11_964_-(pre=R,post=K)	129	107	4.2926998E-17	4.1654294E-10	0.0	0.0
SD3.mgf	index=435170	-1	Sludge250111-Plate1-6EF, Cmpd 9242, +MSn(738.3856), 38.42 min	CID	738.3856	-1	6.2352285	2	ELGPEGLAAYLESK	5752013_955_1158_-(pre=R,post=T)	81	80	4.294067E-17	4.1598153E-10	0.0	0.0
SD3.mgf	index=411407	-1	Sludge250111-Plate1-6AB, Cmpd 10813, +MSn(781.9), 44.27 min	CID	781.9	0	2.8101697	2	SLMVDLLSAWGGDAK	5729388_188_585_-(pre=R,post=R)	115	107	4.3034273E-17	4.171567E-10	0.0	0.0
SD3.mgf	index=242973	-1	Sludge250111-Plate1-2GH, Cmpd 6126, +MSn(673.6578), 25.32 min	CID	673.6578	0	3.714721	3	DAGTEEAGNSSKPDLATEVK	5740666_1_474_-(pre=K,post=Q)	88	75	4.314898E-17	4.191438E-10	0.0	0.0
SD3.mgf	index=72054	-1	Sludge250111-Plate1-11CD, Cmpd 7703, +MSn(787.9335), 32.95 min	CID	787.9335	0	-5.8871017	2	FTGDQPGIFLVRPK	5744941_1_839_-(pre=R,post=S)	89	83	4.3275324E-17	4.1922346E-10	0.0	0.0
SD3.mgf	index=180021	-1	Sludge250111-Plate1-1EF, Cmpd 10091, +MSn(780.9287), 40.41 min	CID	780.9287	0	7.737617	2	ILGFAALTVVGDGDGR	5723676_1_515_+(pre=R,post=V)	120	113	4.331693E-17	4.2012877E-10	0.0	0.0
SD3.mgf	index=218966	-1	Sludge250111-Plate1-2CD, Cmpd 10587, +MSn(715.3654), 40.26 min	CID	715.3654	0	-2.3889613	3	DSVGAVVLGAYEHISEGDVVK	5737474_1_682_-(pre=R,post=T)	99	80	4.338751E-17	4.2157552E-10	0.0	0.0
SD3.mgf	index=449792	-1	Sludge250111-Plate1-6GH, Cmpd 11869, +MSn(956.0057), 47.27 min	CID	956.0057	0	9.06592	2	AIGIPTEMFTC+57.021IFALAR	5755631_1_903_-(pre=K,post=T)	104	91	4.3548174E-17	4.2257053E-10	0.0	0.0
SD3.mgf	index=232813	-1	Sludge250111-Plate1-2EF, Cmpd 10294, +MSn(1064.592), 39.70 min	CID	1064.592	0	-3.0959167	2	MPLALAVNYGAGPIAAGVTLTK	5720854_1_515_-(pre=K,post=N)	112	84	4.3901393E-17	4.2667203E-10	0.0	0.0
SD3.mgf	index=514722	-1	Sludge250111-Plate1-8AB, Cmpd 7952, +MSn(766.3942), 32.91 min	CID	766.3942	-1	0.11800943	2	ELADLPTGPEIYSK	5735150_1_650_+(pre=K,post=L)	86	84	4.3929822E-17	4.2556383E-10	0.0	0.0
SD3.mgf	index=473585	-1	Sludge250111-Plate1-7CD, Cmpd 6988, +MSn(756.9063), 30.86 min	CID	756.9063	0	2.4191358	2	VALDEPGSGTLINAR	5722562_1_527_-(pre=R,post=L)	103	98	4.406515E-17	4.2714957E-10	0.0	0.0
SD3.mgf	index=229783	-1	Sludge250111-Plate1-2EF, Cmpd 6960, +MSn(561.623), 27.94 min	CID	561.623	0	2.825594	3	VYPEAATHPDNSIIR	5720398_1_511_-(pre=K,post=G)	111	91	4.4508547E-17	4.314477E-10	0.0	0.0
SD3.mgf	index=421098	-1	Sludge250111-Plate1-6CD, Cmpd 7067, +MSn(994.1539), 30.50 min	CID	994.1539	0	3.6222634	3	TLNSSAATNVLGC+57.021ATHPNNQPGC+57.021AVVQAK	5740040_1_727_+(pre=R,post=A)	97	55	4.4654005E-17	4.3446766E-10	0.0	0.0
SD3.mgf	index=84495	-1	Sludge250111-Plate1-11EF, Cmpd 7694, +MSn(694.8621), 33.43 min	CID	694.8621	0	4.7432632	2	ALVNC+57.021AGIGWATR	5743623_385_802_+(pre=K,post=T)	87	85	4.4679023E-17	4.3249387E-10	0.0	0.0
SD3.mgf	index=492006	-1	Sludge250111-Plate1-7EF, Cmpd 11951, +MSn(913.9431), 45.11 min	CID	913.9431	0	-7.078866	2	STAGVDPLSDAISSFFGR	5754691_1_244_+(pre=R,post=-)	114	98	4.4749465E-17	4.3440213E-10	0.0	0.0
SD3.mgf	index=243506	-1	Sludge250111-Plate1-2GH, Cmpd 6712, +MSn(650.6142), 27.46 min	CID	650.6142	0	2.1576715	3	IC+57.021NHC+57.021TYPGC+57.021LAAC+57.021PR	5732434_1_617_-(pre=R,post=K)	84	72	4.4765162E-17	4.3417506E-10	0.0	0.0
SD3.mgf	index=57975	-1	Sludge250111-Plate1-11AB, Cmpd 6892, +MSn(799.8991), 29.54 min	CID	799.8991	0	1.7549851	2	GSSSAASAANAAIDHIR	5749433_1_915_+(pre=R,post=T)	121	99	4.4953895E-17	4.3621096E-10	0.0	0.0
SD3.mgf	index=44561	-1	Sludge250111-Plate1-10GH, Cmpd 7042, +MSn(715.8718), 30.24 min	CID	715.8718	0	-1.6199354	2	FVIGGPQGDAGVTGR	5728273_1_574_+(pre=R,post=K)	85	81	4.4982833E-17	4.3604523E-10	0.0	0.0
SD3.mgf	index=397288	-1	Sludge250111-Plate1-5GH, Cmpd 8332, +MSn(1006.0133), 35.76 min	CID	1006.0133	0	3.0941963	2	GGTGAIVEYFGPGAASISATGK	5755165_998_1558_-(pre=K,post=G)	109	78	4.5081893E-17	4.3814513E-10	0.0	0.0
SD3.mgf	index=285377	-1	Sludge250111-Plate1-3EF, Cmpd 9501, +MSn(949.8019), 39.15 min	CID	949.8019	0	2.9560118	3	QTEAGYNDVEC+57.021SLPAVVSVTAGVVEPR	5753423_563_1293_+(pre=R,post=Y)	103	68	4.5082214E-17	4.3853027E-10	0.0	0.0
SD3.mgf	index=461642	-1	Sludge250111-Plate1-7AB, Cmpd 9191, +MSn(1140.5554), 37.43 min	CID	1140.5554	0	4.8162417	2	TYTEGGGVPC+57.021LIAVAQDASGSAR	5754185_19_990_-(pre=R,post=G)	125	84	4.5277984E-17	4.4014575E-10	0.0	0.0
SD3.mgf	index=5032	-1	Sludge250111-Plate1-10AB, Cmpd 6570, +MSn(658.9661), 27.61 min	CID	658.9661	0	-1.2040924	3	SPHGC+57.021DVDPTGEYIVGSGK	5735260_1_651_-(pre=K,post=L);5744355_1_822_+(pre=K,post=L)	60	54	4.5444032E-17	4.413003E-10	0.0	0.0
SD3.mgf	index=245621	-1	Sludge250111-Plate1-2GH, Cmpd 9043, +MSn(713.8239), 35.94 min	CID	713.8239	0	-1.026053	2	GVGFPFTEGMNDR	5741063_1_746_-(pre=K,post=Y)	101	97	4.5469675E-17	4.4014742E-10	0.0	0.0
SD3.mgf	index=295579	-1	Sludge250111-Plate1-3GH, Cmpd 7422, +MSn(789.424), 32.27 min	CID	789.424	0	3.2472851	2	GVTVNVIC+57.021PGYVATK	5726983_1_562_+(pre=K,post=M)	74	69	4.5528014E-17	4.4133E-10	0.0	0.0
SD3.mgf	index=217968	-1	Sludge250111-Plate1-2CD, Cmpd 9479, +MSn(816.435), 36.40 min	CID	816.435	0	14.652809	2	EAQQSVLEPFLGASR	5753413_1_836_-(pre=K,post=F)	69	68	4.5538946E-17	4.4143594E-10	0.0	0.0
SD3.mgf	index=536612	-1	Sludge250111-Plate1-8EF, Cmpd 5769, +MSn(846.8891), 24.89 min	CID	846.8891	0	1.729679	2	SM+15.995M+15.995GATNPADAAPGTIR	5756449_6_413_-(pre=R,post=G)	111	87	4.5563123E-17	4.4212262E-10	0.0	0.0
SD3.mgf	index=410500	-1	Sludge250111-Plate1-6AB, Cmpd 9448, +MSn(801.4551), 39.28 min	CID	801.4551	0	8.148698	2	VGLVPVTVSFELGER	5732676_207_619_+(pre=K,post=L);5755641_210_812_-(pre=K,post=L)	85	80	4.5572E-17	4.4175638E-10	0.0	0.0
SD3.mgf	index=59694	-1	Sludge250111-Plate1-11AB, Cmpd 8783, +MSn(924.4673), 36.13 min	CID	924.4673	0	7.5265617	2	TPEGVSLFAVDGDASGLGR	5755471_1_852_-(pre=R,post=T)	117	96	4.5615404E-17	4.429645E-10	0.0	0.0
SD3.mgf	index=537429	-1	Sludge250111-Plate1-8EF, Cmpd 6668, +MSn(760.8729), 28.14 min	CID	760.8729	0	3.048266	2	ASLAFEQDGNQVGGK	5720854_1_515_-(pre=K,post=N)	87	79	4.5669694E-17	4.4270337E-10	0.0	0.0
SD3.mgf	index=445979	-1	Sludge250111-Plate1-6GH, Cmpd 7348, +MSn(711.9044), 31.13 min	CID	711.9044	0	4.5439777	2	LLEVGPSGAPVEVR	5749375_1_690_-(pre=R,post=V)	113	108	4.593996E-17	4.4503673E-10	0.0	0.0
SD3.mgf	index=447082	-1	Sludge250111-Plate1-6GH, Cmpd 8564, +MSn(1062.5226), 35.27 min	CID	1062.5226	0	7.812395	2	YGLQTMC+57.021EGGGLANAAIIER	5750245_567_986_-(pre=R,post=L)	149	116	4.5949843E-17	4.46351E-10	0.0	0.0
SD3.mgf	index=422297	-1	Sludge250111-Plate1-6CD, Cmpd 8386, +MSn(591.9603), 35.14 min	CID	591.9603	0	-1.3403871	3	LPEEMANELSDLEKR	5753089_1_272_+(pre=R,post=L)	82	78	4.6043483E-17	4.4632675E-10	0.0	0.0
SD3.mgf	index=396138	-1	Sludge250111-Plate1-5GH, Cmpd 7066, +MSn(707.4023), 31.25 min	CID	707.4023	0	1.7256168	2	TPLIISGQVTDAAK	5742525_1_776_+(pre=R,post=L)	82	81	4.6096228E-17	4.4655057E-10	0.0	0.0
SD3.mgf	index=597294	-1	Sludge250111-Plate1-9GH, Cmpd 7428, +MSn(707.4026), 30.84 min	CID	707.4026	0	2.157021	2	TPLIISGQVTDAAK	5742525_1_776_+(pre=R,post=L)	87	87	4.6096228E-17	4.4655057E-10	0.0	0.0
SD3.mgf	index=597278	-1	Sludge250111-Plate1-9GH, Cmpd 7410, +MSn(707.4063), 30.77 min	CID	707.4063	0	7.420152	2	TPLIISGQVTDAAK	5742525_1_776_+(pre=R,post=L)	54	54	4.6096228E-17	4.4655057E-10	0.0	0.0
SD3.mgf	index=244459	-1	Sludge250111-Plate1-2GH, Cmpd 7761, +MSn(703.3437), 31.31 min	CID	703.3437	0	1.4752377	2	QMFGPGVDNAIEK	5732434_1_617_-(pre=R,post=Y)	81	81	4.61438E-17	4.4667298E-10	0.0	0.0
SD3.mgf	index=445945	-1	Sludge250111-Plate1-6GH, Cmpd 7310, +MSn(703.3423), 31.00 min	CID	703.3423	0	-0.52067214	2	QMFGPGVDNAIEK	5732434_1_617_-(pre=R,post=Y)	60	60	4.61438E-17	4.4667298E-10	0.0	0.0
SD3.mgf	index=156205	-1	Sludge250111-Plate1-1AB, Cmpd 8268, +MSn(867.1149), 34.46 min	CID	867.1149	1	4.249255	3	EKDGFDPGAVTTGNQGDAIQPLVLR	5745141_26_844_-(pre=R,post=A)	96	74	4.628033E-17	4.5005205E-10	0.0	0.0
SD3.mgf	index=490503	-1	Sludge250111-Plate1-7EF, Cmpd 9957, +MSn(848.1006), 37.80 min	CID	848.1006	0	3.5263898	3	IIDEDLPQRLEFDDLVIDNGGR	5722840_5_529_-(pre=K,post=S)	132	101	4.6290192E-17	4.4988846E-10	0.0	0.0
SD3.mgf	index=409542	-1	Sludge250111-Plate1-6AB, Cmpd 8387, +MSn(820.7279), 35.52 min	CID	820.7279	0	2.231018	3	LGSDPLSTDDPAFDRAEAELQGR	5744533_247_827_-(pre=K,post=I)	178	137	4.6353832E-17	4.50604E-10	0.0	0.0
SD3.mgf	index=584301	-1	Sludge250111-Plate1-9EF, Cmpd 6089, +MSn(681.3053), 26.64 min	CID	681.3053	0	-3.4938269	2	EWADNAVDTQGR	5737278_1_679_-(pre=R,post=G)	83	83	4.6614016E-17	4.508103E-10	0.0	0.0
SD3.mgf	index=383592	-1	Sludge250111-Plate1-5EF, Cmpd 6842, +MSn(681.3068), 26.70 min	CID	681.3068	0	-1.2541943	2	EWADNAVDTQGR	5737278_1_679_-(pre=R,post=G)	94	94	4.6614016E-17	4.508103E-10	0.0	0.0
SD3.mgf	index=145839	-1	Sludge250111-Plate1-12GH, Cmpd 8664, +MSn(895.9495), 35.42 min	CID	895.9495	0	-0.06812343	2	SYELPDGQVITIGNER	5729478_1_486_+(pre=K,post=F)	127	112	4.669998E-17	4.5294077E-10	0.0	0.0
SD3.mgf	index=372238	-1	Sludge250111-Plate1-5CD, Cmpd 8985, +MSn(866.7756), 34.69 min	CID	866.7756	0	-1.4083246	3	EKDGFDPGAVTTGNQGDAIQPLVLR	5745141_26_844_-(pre=R,post=A)	93	74	4.6718976E-17	4.5431767E-10	0.0	0.0
SD3.mgf	index=6881	-1	Sludge250111-Plate1-10AB, Cmpd 8604, +MSn(717.6737), 34.73 min	CID	717.6737	0	1.1906431	3	QGPYNFGWGNTKPDWVER	5730874_1_600_+(pre=R,post=F)	102	76	4.7227956E-17	4.584619E-10	0.0	0.0
SD3.mgf	index=271868	-1	Sludge250111-Plate1-3CD, Cmpd 9261, +MSn(717.3444), 38.00 min	CID	717.3444	0	0.8508494	2	FGDVSVMFTTAMK	5720854_1_515_-(pre=K,post=E)	62	60	4.738968E-17	4.587331E-10	0.0	0.0
SD3.mgf	index=6971	-1	Sludge250111-Plate1-10AB, Cmpd 8703, +MSn(830.4548), 35.07 min	CID	830.4548	0	4.2627897	2	IINEPTAAALAYGLDK	5718860_1_501_-(pre=R,post=G);5722628_1_527_+(pre=R,post=G);5737518_1_648_-(pre=R,post=K)	118	109	4.748233E-17	4.6052875E-10	0.0	0.0
SD3.mgf	index=538346	-1	Sludge250111-Plate1-8EF, Cmpd 7676, +MSn(953.4659), 31.74 min	CID	953.4659	-1	-7.774652	2	AAPSISEVM+15.995TTEVITADR	5753835_491_958_+(pre=K,post=S)	104	89	4.751387E-17	4.6123738E-10	0.0	0.0
SD3.mgf	index=131996	-1	Sludge250111-Plate1-12EF, Cmpd 6579, +MSn(760.8727), 28.22 min	CID	760.8727	0	2.7273958	2	ASLAFEQDGNQVGGK	5720854_1_515_-(pre=K,post=N)	94	87	4.7584485E-17	4.6126458E-10	0.0	0.0
SD3.mgf	index=372038	-1	Sludge250111-Plate1-5CD, Cmpd 8764, +MSn(567.2761), 33.89 min	CID	567.2761	0	-2.5822344	3	IFGPIKDYEC+57.021LC+57.021GK	5742563_1_491_-(pre=K,post=Y)	94	81	4.7630793E-17	4.6141646E-10	0.0	0.0
SD3.mgf	index=45894	-1	Sludge250111-Plate1-10GH, Cmpd 8512, +MSn(790.4456), 35.32 min	CID	790.4456	0	9.420457	2	AVEGDQGPLGVPSILK	5724791_1_544_+(pre=K,post=L)	97	90	4.7720172E-17	4.6283558E-10	0.0	0.0
SD3.mgf	index=576150	-1	Sludge250111-Plate1-9CD, Cmpd 10310, +MSn(964.4919), 42.17 min	CID	964.4919	0	10.061969	3	LSGGAQADDFIFALGNYGIADGVDVIHR	5743963_1_811_-(pre=K,post=Q)	115	82	4.7868657E-17	4.6569276E-10	0.0	0.0
SD3.mgf	index=230184	-1	Sludge250111-Plate1-2EF, Cmpd 7401, +MSn(892.7199), 29.50 min	CID	892.7199	0	4.444062	3	FTEEFDPGADGDHEPDAEAQAAAASK	5735160_1_239_+(pre=R,post=L)	122	76	4.8154415E-17	4.683493E-10	0.0	0.0
SD3.mgf	index=203076	-1	Sludge250111-Plate1-2AB, Cmpd 7983, +MSn(709.3779), 32.15 min	CID	709.3779	0	3.6137097	2	VAGQPFSAAELTAR	5757673_3413_4782_-(pre=K,post=I)	71	71	4.817211E-17	4.666604E-10	0.0	0.0
SD3.mgf	index=586462	-1	Sludge250111-Plate1-9EF, Cmpd 8468, +MSn(895.9511), 35.41 min	CID	895.9511	0	1.7030857	2	SYELPDGQVITIGNER	5729478_1_486_+(pre=K,post=F)	129	115	4.8273337E-17	4.682007E-10	0.0	0.0
SD3.mgf	index=84434	-1	Sludge250111-Plate1-11EF, Cmpd 7627, +MSn(819.873), 33.19 min	CID	819.873	0	-0.4466677	2	DGEYSSAHDLEIFR	5743623_385_802_+(pre=R,post=K)	103	97	4.9309494E-17	4.776786E-10	0.0	0.0
SD3.mgf	index=71358	-1	Sludge250111-Plate1-11CD, Cmpd 6938, +MSn(656.0258), 30.19 min	CID	656.0258	0	6.326606	3	NTPGVTGFVGAGNKPSPLPR	5748895_117_978_-(pre=R,post=K)	103	78	4.9338402E-17	4.7926707E-10	0.0	0.0
SD3.mgf	index=323571	-1	Sludge250111-Plate1-4CD, Cmpd 9076, +MSn(1039.5498), 37.51 min	CID	1039.5498	0	5.7539134	2	EQIIFPEIEYDKVDALR	5757539_1072_1668_+(pre=K,post=G)	138	111	4.945727E-17	4.7990956E-10	0.0	0.0
SD3.mgf	index=32637	-1	Sludge250111-Plate1-10EF, Cmpd 8703, +MSn(728.3409), 35.08 min	CID	728.3409	0	4.860439	3	SIISSHFANYQEAWEMNR	5737184_1_545_+(pre=K,post=L);5750555_517_1060_-(pre=K,post=L)	81	65	4.9470923E-17	4.802353E-10	0.0	0.0
SD3.mgf	index=470407	-1	Sludge250111-Plate1-7CD, Cmpd 3428, +MSn(535.5834), 17.98 min	CID	535.5834	0	3.4188159	3	SDKPTEQGDHTYAR	5753331_1046_1284_+(pre=R,post=H)	92	84	4.980805E-17	4.825083E-10	0.0	0.0
SD3.mgf	index=410376	-1	Sludge250111-Plate1-6AB, Cmpd 9309, +MSn(734.7374), 38.78 min	CID	734.7374	0	4.5689096	3	LDGQELLATPAHEIANLGIAR	5745531_1_587_-(pre=R,post=T)	113	90	4.989704E-17	4.848255E-10	0.0	0.0
SD3.mgf	index=536839	-1	Sludge250111-Plate1-8EF, Cmpd 6019, +MSn(735.89), 25.81 min	CID	735.89	0	4.644695	2	VNVIGGGESGQAGAVR	5742027_1_375_-(pre=K,post=H)	101	94	4.997405E-17	4.8469584E-10	0.0	0.0
SD3.mgf	index=19474	-1	Sludge250111-Plate1-10CD, Cmpd 8331, +MSn(828.8915), 34.65 min	CID	828.8915	0	0.2945388	2	FEIGDTFSEANEGLK	5755843_1069_1734_+(pre=R,post=G)	102	98	5.0521962E-17	4.8973925E-10	0.0	0.0
SD3.mgf	index=18570	-1	Sludge250111-Plate1-10CD, Cmpd 7337, +MSn(760.9296), 31.19 min	CID	760.9296	0	5.775247	2	LVQPGPDLSPGTLAR	5753359_334_1288_+(pre=K,post=L)	92	87	5.0787397E-17	4.923123E-10	0.0	0.0
SD3.mgf	index=216572	-1	Sludge250111-Plate1-2CD, Cmpd 7942, +MSn(804.3669), 31.30 min	CID	804.3669	0	-4.0216103	2	TDSEGAADANSLIGMR	5720104_40_509_+(pre=K,post=G)	117	101	5.0849975E-17	4.931914E-10	0.0	0.0
SD3.mgf	index=497961	-1	Sludge250111-Plate1-7GH, Cmpd 4010, +MSn(621.3293), 18.45 min	CID	621.3293	0	7.5640125	2	KPGAVGAC+57.021ATPGR	5752321_724_960_-(pre=R,post=V)	115	113	5.1216535E-17	4.9577714E-10	0.0	0.0
SD3.mgf	index=408176	-1	Sludge250111-Plate1-6AB, Cmpd 6885, +MSn(917.9161), 30.26 min	CID	917.9161	0	0.332466	2	VDRYDYDGDGVYLER	5753685_1_923_-(pre=K,post=D)	105	99	5.147613E-17	4.9898863E-10	0.0	0.0
SD3.mgf	index=218562	-1	Sludge250111-Plate1-2CD, Cmpd 10134, +MSn(488.6209), 38.65 min	CID	488.6209	0	0.0	3	IPLAGVADWLRPR	5743763_15_805_-(pre=R,post=L)	116	116	5.1601535E-17	4.9950394E-10	0.0	0.0
SD3.mgf	index=232911	-1	Sludge250111-Plate1-2EF, Cmpd 10403, +MSn(1151.0699), 40.10 min	CID	1151.07	0	1.8028436	2	WVILGDEWEPDSEVLTPTSK	5757443_1280_2961_-(pre=R,post=L)	93	65	5.1626903E-17	5.014973E-10	0.0	0.0
SD3.mgf	index=396818	-1	Sludge250111-Plate1-5GH, Cmpd 7814, +MSn(683.8546), 33.93 min	CID	683.8546	0	1.3387766	2	WSEAYSAAVAAIK	5739050_1_709_+(pre=R,post=S)	74	73	5.1717456E-17	5.0062604E-10	0.0	0.0
SD3.mgf	index=96839	-1	Sludge250111-Plate1-11GH, Cmpd 7479, +MSn(913.9575), 32.24 min	CID	913.9575	0	10.351189	2	VAYVTGGMGGIGTSIC+57.021QR	5743277_112_794_+(pre=K,post=L)	151	115	5.1921412E-17	5.0402327E-10	0.0	0.0
SD3.mgf	index=5348	-1	Sludge250111-Plate1-10AB, Cmpd 6917, +MSn(669.0266), 28.85 min	CID	669.0266	0	7.480899	3	TLVEHLPPPSHDPEAPLR	5755351_1_1014_+(pre=R,post=A)	94	80	5.2290765E-17	5.0760873E-10	0.0	0.0
SD3.mgf	index=524929	-1	Sludge250111-Plate1-8CD, Cmpd 5798, +MSn(477.9456), 25.71 min	CID	477.9456	0	0.19155475	3	VVYPHHGAAIIVR	5751573_267_770_+(pre=R,post=K);5752925_1_249_-(pre=R,post=K)	89	86	5.2577823E-17	5.0895443E-10	0.0	0.0
SD3.mgf	index=574793	-1	Sludge250111-Plate1-9CD, Cmpd 8726, +MSn(1009.9948), 36.36 min	CID	1009.9948	0	7.79568	2	ASLSTDSFISAASFQETTR	5750887_1_1001_+(pre=K,post=V)	133	108	5.2816207E-17	5.1289045E-10	0.0	0.0
SD3.mgf	index=336111	-1	Sludge250111-Plate1-4EF, Cmpd 9360, +MSn(945.9749), 37.05 min	CID	945.9749	0	-2.7743912	2	AAPSISEVMTTEVITADR	5753835_491_958_+(pre=K,post=S)	107	91	5.2825448E-17	5.1279914E-10	0.0	0.0
SD3.mgf	index=98286	-1	Sludge250111-Plate1-11GH, Cmpd 9072, +MSn(1056.4888), 37.94 min	CID	1056.4888	0	3.6974027	2	SIMAEDQATVLEAADSWM+15.995K	5729388_188_585_-(pre=R,post=I)	101	72	5.2976537E-17	5.144474E-10	0.0	0.0
SD3.mgf	index=110145	-1	Sludge250111-Plate1-12AB, Cmpd 8498, +MSn(744.3953), 35.34 min	CID	744.3953	0	4.0176697	2	AILEEAGIGDVLC+57.021K	5738908_1_429_+(pre=R,post=S)	97	95	5.3144713E-17	5.1483173E-10	0.0	0.0
SD3.mgf	index=501578	-1	Sludge250111-Plate1-7GH, Cmpd 7990, +MSn(760.39), 32.79 min	CID	760.39	0	1.8461726	3	LSDGTVIVDIPEADHEAQLTR	5756887_1_669_+(pre=R,post=E)	96	74	5.3194357E-17	5.1686394E-10	0.0	0.0
SD3.mgf	index=270098	-1	Sludge250111-Plate1-3CD, Cmpd 7310, +MSn(531.9586), 30.97 min	CID	531.9586	0	1.147368	3	ATVGQVGNVEHELIK	5748489_1_837_+(pre=R,post=I)	71	66	5.3242804E-17	5.16114E-10	0.0	0.0
SD3.mgf	index=434292	-1	Sludge250111-Plate1-6EF, Cmpd 8274, +MSn(861.926), 35.07 min	CID	861.926	0	0.849751	2	YDEVVDTITAEVGSPK	5730674_274_598_+(pre=R,post=A)	96	87	5.3466506E-17	5.1856897E-10	0.0	0.0
SD3.mgf	index=154231	-1	Sludge250111-Plate1-1AB, Cmpd 6095, +MSn(868.4035), 26.59 min	CID	868.4035	0	-5.552431	2	EGGTLTTNASGEVTADGR	5743963_1_811_-(pre=R,post=D)	108	90	5.353281E-17	5.196658E-10	0.0	0.0
SD3.mgf	index=97258	-1	Sludge250111-Plate1-11GH, Cmpd 7940, +MSn(1004.4998), 33.86 min	CID	1004.4998	1	5.916846	3	IDDHTTSPGPLEVPDPETAPGPTSVDLPR	5757417_1314_1946_-(pre=-,post=V)	106	63	5.3539867E-17	5.2092397E-10	0.0	0.0
SD3.mgf	index=504076	-1	Sludge250111-Plate1-7GH, Cmpd 10904, +MSn(793.8987), 43.29 min	CID	793.8987	0	-2.998322	2	EESIFSVLTEFGTK	5753685_929_1325_-(pre=R,post=T)	96	93	5.3853375E-17	5.216968E-10	0.0	0.0
SD3.mgf	index=192312	-1	Sludge250111-Plate1-1GH, Cmpd 10464, +MSn(812.4424), 40.87 min	CID	812.4424	0	12.996883	2	LMTDPFVGQLTFVR	5720006_1_509_+(pre=K,post=V)	80	78	5.4154767E-17	5.246165E-10	0.0	0.0
SD3.mgf	index=233376	-1	Sludge250111-Plate1-2EF, Cmpd 10920, +MSn(927.9503), 41.99 min	CID	927.9503	0	3.4860427	2	ELAAFAQFASDLDEATR	5755179_11_964_-(pre=R,post=K)	172	141	5.425937E-17	5.2650684E-10	0.0	0.0
SD3.mgf	index=218048	-1	Sludge250111-Plate1-2CD, Cmpd 9567, +MSn(725.3604), 36.69 min	CID	725.3604	0	5.3011374	3	LSGSSLPEHETYFFYLQR	5732434_1_617_-(pre=R,post=I)	61	51	5.4326943E-17	5.2737475E-10	0.0	0.0
SD3.mgf	index=574555	-1	Sludge250111-Plate1-9CD, Cmpd 8464, +MSn(928.4713), 35.41 min	CID	928.4713	-1	-6.1442084	2	ETTSLVWDGGNIVVNPR	5755423_1_1616_-(pre=K,post=N)	105	95	5.4329745E-17	5.271897E-10	0.0	0.0
SD3.mgf	index=59001	-1	Sludge250111-Plate1-11AB, Cmpd 8020, +MSn(995.4925), 33.46 min	CID	995.4925	-1	4.7482157	2	FLPLQSSETIGEAGDAEAR	5720168_1_432_+(pre=R,post=A)	156	132	5.440293E-17	5.2829885E-10	0.0	0.0
SD3.mgf	index=283703	-1	Sludge250111-Plate1-3EF, Cmpd 7652, +MSn(765.3917), 32.50 min	CID	765.3917	0	3.5884788	2	ISNEAWGEAAQVVR	5755189_395_988_+(pre=R,post=Y)	109	100	5.4830977E-17	5.3116717E-10	0.0	0.0
SD3.mgf	index=72079	-1	Sludge250111-Plate1-11CD, Cmpd 7731, +MSn(614.9923), 33.05 min	CID	614.9923	0	6.8479795	3	GEVEVAQFAPQHYIVR	5749639_1_961_+(pre=R,post=A)	72	63	5.523485E-17	5.357201E-10	0.0	0.0
SD3.mgf	index=192244	-1	Sludge250111-Plate1-1GH, Cmpd 10387, +MSn(812.4362), 40.59 min	CID	812.4362	0	5.4091077	2	LMTDPFVGQLTFVR	5720006_1_509_+(pre=K,post=V)	100	98	5.5350212E-17	5.361972E-10	0.0	0.0
SD3.mgf	index=122806	-1	Sludge250111-Plate1-12CD, Cmpd 8645, +MSn(693.4034), 36.70 min	CID	693.4034	0	-0.26406768	2	ALTPSTALAAVVGSK	5753673_230_607_+(pre=K,post=P)	75	70	5.5383802E-17	5.36868E-10	0.0	0.0
SD3.mgf	index=502855	-1	Sludge250111-Plate1-7GH, Cmpd 9396, +MSn(866.426), 37.78 min	CID	866.426	0	0.7044479	2	SDVDTDQIIPSDWLK	5732676_207_619_+(pre=R,post=R);5755641_210_812_-(pre=R,post=R)	94	89	5.582307E-17	5.411261E-10	0.0	0.0
SD3.mgf	index=216838	-1	Sludge250111-Plate1-2CD, Cmpd 8234, +MSn(955.4724), 32.28 min	CID	955.4724	0	-6.6434298	2	VTLDSQNSFAVTDAGSGLK	5748537_1_912_+(pre=R,post=V)	77	61	5.592344E-17	5.430643E-10	0.0	0.0
SD3.mgf	index=336549	-1	Sludge250111-Plate1-4EF, Cmpd 9843, +MSn(936.9968), 38.83 min	CID	936.9968	0	-5.471657	2	NTVPVAFEGGQLPLFQR	5755591_1240_1655_-(pre=R,post=L)	102	91	5.5961065E-17	5.4301924E-10	0.0	0.0
SD3.mgf	index=120943	-1	Sludge250111-Plate1-12CD, Cmpd 6595, +MSn(952.95), 29.16 min	CID	952.95	0	1.0888281	2	M+15.995NQVVTDVPADVSDGDVK	5751749_319_723_+(pre=R,post=A)	117	99	5.601972E-17	5.4380733E-10	0.0	0.0
SD3.mgf	index=502053	-1	Sludge250111-Plate1-7GH, Cmpd 8513, +MSn(988.051), 34.63 min	CID	988.051	0	7.7834945	2	VPMAGSTIVHPIIGELGAGR	5738908_1_429_+(pre=K,post=V)	222	165	5.6068664E-17	5.44644E-10	0.0	0.0
SD3.mgf	index=269856	-1	Sludge250111-Plate1-3CD, Cmpd 7043, +MSn(799.8998), 29.99 min	CID	799.8998	0	2.5943258	2	GSSSAASAANAAIDHIR	5749433_1_915_+(pre=R,post=T)	118	104	5.6111254E-17	5.4447663E-10	0.0	0.0
SD3.mgf	index=31845	-1	Sludge250111-Plate1-10EF, Cmpd 7832, +MSn(742.856), 32.15 min	CID	742.856	0	-0.16432564	2	AISC+57.021TEAVDYLSR	5746371_447_883_-(pre=R,post=I)	87	87	5.630278E-17	5.450121E-10	0.0	0.0
SD3.mgf	index=71948	-1	Sludge250111-Plate1-11CD, Cmpd 7587, +MSn(956.4772), 32.53 min	CID	956.4772	0	3.3182588	2	EGAAGPADVAIIGSAGEVGDR	5754821_1_310_+(pre=R,post=I)	144	99	5.633907E-17	5.474196E-10	0.0	0.0
SD3.mgf	index=539382	-1	Sludge250111-Plate1-8EF, Cmpd 8816, +MSn(944.4647), 35.86 min	CID	944.4647	0	-3.8774292	2	DESDTGSPEVQIALLSAR	5731666_1_291_+(pre=R,post=I)	87	76	5.650566E-17	5.4852456E-10	0.0	0.0
SD3.mgf	index=574589	-1	Sludge250111-Plate1-9CD, Cmpd 8502, +MSn(816.9464), 35.55 min	CID	816.9464	0	6.7987776	2	TLILYNDAPAAFPAR	5724092_1_539_-(pre=K,post=V)	86	78	5.657328E-17	5.4839827E-10	0.0	0.0
SD3.mgf	index=272713	-1	Sludge250111-Plate1-3CD, Cmpd 10200, +MSn(676.3304), 41.42 min	CID	676.3304	0	3.7000418	3	LQTDYIDTLFMHTWSR	5749961_1_1028_+(pre=R,post=A)	91	81	5.6796855E-17	5.5086985E-10	0.0	0.0
SD3.mgf	index=164019	-1	Sludge250111-Plate1-1CD, Cmpd 5717, +MSn(790.8315), 24.62 min	CID	790.8315	0	-1.4663886	2	STHGVNC+57.021TGSC+57.021SWK	5742617_585_778_+(pre=R,post=I)	105	89	5.6835845E-17	5.505891E-10	0.0	0.0
SD3.mgf	index=409666	-1	Sludge250111-Plate1-6AB, Cmpd 8524, +MSn(886.4364), 36.01 min	CID	886.4364	0	0.27541816	2	EIWSYGSGYGGNALLGK	5754415_1_765_-(pre=R,post=K)	109	98	5.7131724E-17	5.5437877E-10	0.0	0.0
SD3.mgf	index=500421	-1	Sludge250111-Plate1-7GH, Cmpd 6717, +MSn(724.3611), 28.27 min	CID	724.3611	0	-1.8537315	2	VAVFAEGEQAEAAR	5721658_160_520_+(pre=R,post=A)	82	78	5.7487736E-17	5.569042E-10	0.0	0.0
SD3.mgf	index=372468	-1	Sludge250111-Plate1-5CD, Cmpd 9238, +MSn(895.9519), 35.63 min	CID	895.9519	0	2.5886903	2	SYELPDGQVITIGNER	5729478_1_486_+(pre=K,post=F)	95	89	5.7519466E-17	5.578784E-10	0.0	0.0
SD3.mgf	index=539219	-1	Sludge250111-Plate1-8EF, Cmpd 8637, +MSn(895.9512), 35.22 min	CID	895.9512	0	1.7712091	2	SYELPDGQVITIGNER	5729478_1_486_+(pre=K,post=F)	115	105	5.765429E-17	5.591861E-10	0.0	0.0
SD3.mgf	index=432484	-1	Sludge250111-Plate1-6EF, Cmpd 6281, +MSn(833.9623), 28.07 min	CID	833.9623	0	3.000674	2	VAGDKTDVSGVPGPVIR	5731554_74_608_+(pre=K,post=G)	140	120	5.765899E-17	5.594951E-10	0.0	0.0
SD3.mgf	index=28899	-1	Sludge250111-Plate1-10EF, Cmpd 4591, +MSn(498.2425), 20.93 min	CID	498.2425	0	-0.6737545	3	ALTHAEHNLSDER	5755145_1039_1552_-(pre=R,post=S)	71	71	5.7911676E-17	5.6058624E-10	0.0	0.0
SD3.mgf	index=97705	-1	Sludge250111-Plate1-11GH, Cmpd 8433, +MSn(871.4785), 35.62 min	CID	871.4785	0	9.595069	2	AEVGEIDVLVNNAGITK	5743277_112_794_+(pre=K,post=D)	107	97	5.8127385E-17	5.6404015E-10	0.0	0.0
SD3.mgf	index=487694	-1	Sludge250111-Plate1-7EF, Cmpd 6867, +MSn(726.3171), 26.52 min	CID	726.3171	0	1.0084062	2	EGVC+57.021GSDAMNINGK	5757379_1_375_-(pre=R,post=N)	77	74	5.83549E-17	5.653047E-10	0.0	0.0
SD3.mgf	index=84403	-1	Sludge250111-Plate1-11EF, Cmpd 7593, +MSn(766.8997), 33.07 min	CID	766.8997	0	5.0935864	2	ELADLPTGPEIYSK	5735150_1_650_+(pre=K,post=L)	79	73	5.8613105E-17	5.67806E-10	0.0	0.0
SD3.mgf	index=84933	-1	Sludge250111-Plate1-11EF, Cmpd 8176, +MSn(718.3879), 35.17 min	CID	718.3879	0	10.110495	2	FTQAGSEVSALLGR	5722584_1_527_-(pre=R,post=M);5732640_1_619_+(pre=R,post=M)	90	88	5.8735534E-17	5.68992E-10	0.0	0.0
SD3.mgf	index=33435	-1	Sludge250111-Plate1-10EF, Cmpd 9581, +MSn(738.8854), 38.16 min	CID	738.8854	0	3.6346052	2	ELGPEGLAAYLESK	5752013_955_1158_-(pre=R,post=T)	90	88	5.884904E-17	5.700916E-10	0.0	0.0
SD3.mgf	index=460353	-1	Sludge250111-Plate1-7AB, Cmpd 7769, +MSn(711.8203), 32.45 min	CID	711.8203	0	-4.4587293	2	FGGWNLQTDDNR	5740040_1_727_+(pre=R,post=F);5740304_1_731_+(pre=R,post=F)	62	62	5.918142E-17	5.7235133E-10	0.0	0.0
SD3.mgf	index=310038	-1	Sludge250111-Plate1-4AB, Cmpd 9041, +MSn(744.3953), 35.63 min	CID	744.3953	0	4.0176697	2	AILEEAGIGDVLC+57.021K	5738908_1_429_+(pre=R,post=S)	72	72	5.954772E-17	5.7685995E-10	0.0	0.0
SD3.mgf	index=282395	-1	Sludge250111-Plate1-3EF, Cmpd 6213, +MSn(520.2391), 27.28 min	CID	520.2391	0	-2.5810633	3	DREPIVFDHDC+57.021R	5726579_68_559_+(pre=K,post=E)	76	75	5.9593605E-17	5.763376E-10	0.0	0.0
SD3.mgf	index=424525	-1	Sludge250111-Plate1-6CD, Cmpd 11091, +MSn(1464.2239), 44.92 min	CID	1464.2239	0	-2.5844202	2	GLALNLDEDSIGAVVLGEADEVAEGDTVR	5748439_1_604_-(pre=R,post=A)	96	48	5.988177E-17	5.826284E-10	0.0	0.0
SD3.mgf	index=18905	-1	Sludge250111-Plate1-10CD, Cmpd 7705, +MSn(904.4446), 32.48 min	CID	904.4446	0	-2.3619196	2	GSFDPANAATAYSPPTIK	5720398_1_511_-(pre=K,post=V)	97	83	5.993845E-17	5.81848E-10	0.0	0.0
SD3.mgf	index=407819	-1	Sludge250111-Plate1-6AB, Cmpd 6490, +MSn(499.2695), 28.84 min	CID	499.2695	0	2.4449844	3	KPGLGPLHTEFDGK	5728127_1_573_+(pre=K,post=G)	82	79	6.009782E-17	5.8218896E-10	0.0	0.0
SD3.mgf	index=96797	-1	Sludge250111-Plate1-11GH, Cmpd 7433, +MSn(789.4262), 32.08 min	CID	789.4262	0	6.0306726	2	GVTVNVIC+57.021PGYVATK	5726983_1_562_+(pre=K,post=M)	72	66	6.0446395E-17	5.859427E-10	0.0	0.0
SD3.mgf	index=216905	-1	Sludge250111-Plate1-2CD, Cmpd 8308, +MSn(904.4529), 32.53 min	CID	904.4529	0	6.8158255	2	GSFDPANAATAYSPPTIK	5720398_1_511_-(pre=K,post=V)	105	89	6.0739244E-17	5.8962174E-10	0.0	0.0
SD3.mgf	index=228799	-1	Sludge250111-Plate1-2EF, Cmpd 5877, +MSn(762.3594), 24.04 min	CID	762.3594	0	1.9214646	2	NLSPEEQAHEVDR	5749817_1_878_-(pre=R,post=V);5757419_938_1618_-(pre=R,post=V)	97	95	6.0759195E-17	5.881503E-10	0.0	0.0
SD3.mgf	index=20896	-1	Sludge250111-Plate1-10CD, Cmpd 9895, +MSn(684.6911), 40.22 min	CID	684.6911	0	3.8331473	3	QLTFNQYAEQVATAAAGLR	5757443_1280_2961_-(pre=R,post=A)	93	80	6.0784805E-17	5.9027233E-10	0.0	0.0
SD3.mgf	index=433866	-1	Sludge250111-Plate1-6EF, Cmpd 7805, +MSn(927.0226), 33.49 min	CID	927.0226	0	7.505815	2	SVAVVGSGPAGLAAAQQLTR	5757475_1133_2277_+(pre=K,post=A)	147	115	6.0813233E-17	5.907322E-10	0.0	0.0
SD3.mgf	index=176392	-1	Sludge250111-Plate1-1EF, Cmpd 6076, +MSn(868.4064), 25.74 min	CID	868.4064	0	-2.249086	2	EGGTLTTNASGEVTADGR	5743963_1_811_-(pre=R,post=D)	98	80	6.105278E-17	5.926653E-10	0.0	0.0
SD3.mgf	index=514579	-1	Sludge250111-Plate1-8AB, Cmpd 7795, +MSn(792.0838), 32.34 min	CID	792.0838	0	4.4692936	3	YNGGANIHIDGPNLPQAVTVAPR	5749861_1_289_+(pre=R,post=S)	132	99	6.110357E-17	5.939857E-10	0.0	0.0
SD3.mgf	index=203169	-1	Sludge250111-Plate1-2AB, Cmpd 8085, +MSn(510.2595), 32.52 min	CID	510.2595	1	-6.362335	3	YGAPPHGGLAFGLDR	5724459_1_453_+(pre=K,post=I)	128	108	6.1277454E-17	5.9399863E-10	0.0	0.0
SD3.mgf	index=549853	-1	Sludge250111-Plate1-8GH, Cmpd 6941, +MSn(830.8957), 29.06 min	CID	830.8957	0	3.599409	2	SMMGATNPADAAPGTIR	5756449_6_413_-(pre=R,post=G)	94	80	6.131163E-17	5.949386E-10	0.0	0.0
SD3.mgf	index=43465	-1	Sludge250111-Plate1-10GH, Cmpd 5836, +MSn(942.4249), 26.00 min	CID	942.4249	0	3.1734433	2	EHGNPETSTDAELADAAR	5734258_1_445_+(pre=R,post=T)	190	140	6.134602E-17	5.955119E-10	0.0	0.0
SD3.mgf	index=132894	-1	Sludge250111-Plate1-12EF, Cmpd 7567, +MSn(953.9749), 31.82 min	CID	953.9749	0	-0.06397983	2	AAPSISEVM+15.995TTEVITADR	5753835_491_958_+(pre=K,post=S)	125	100	6.149526E-17	5.969607E-10	0.0	0.0
SD3.mgf	index=596495	-1	Sludge250111-Plate1-9GH, Cmpd 6549, +MSn(732.3632), 27.67 min	CID	732.3632	-1	-2.6248415	2	LPADMVVTNPDHR	5733992_1_635_+(pre=R,post=K);5741115_1_747_+(pre=R,post=K)	74	72	6.1590525E-17	5.9619754E-10	0.0	0.0
SD3.mgf	index=110018	-1	Sludge250111-Plate1-12AB, Cmpd 8358, +MSn(988.0531), 34.83 min	CID	988.0531	0	9.883802	2	VPMAGSTIVHPIIGELGAGR	5738908_1_429_+(pre=K,post=V)	182	146	6.182463E-17	6.0055677E-10	0.0	0.0
SD3.mgf	index=156905	-1	Sludge250111-Plate1-1AB, Cmpd 9045, +MSn(833.9045), 37.24 min	CID	833.9045	0	-5.269798	2	TVVSVADDMFAVDAAR	5741401_1_753_+(pre=-,post=A)	108	98	6.185621E-17	5.9994026E-10	0.0	0.0
SD3.mgf	index=32767	-1	Sludge250111-Plate1-10EF, Cmpd 8846, +MSn(684.3779), 35.57 min	CID	684.3779	0	7.8482013	3	ITQLIEQVNPGGQVWNVR	5719228_1_504_+(pre=K,post=V)	70	59	6.203407E-17	6.021912E-10	0.0	0.0
SD3.mgf	index=436442	-1	Sludge250111-Plate1-6EF, Cmpd 11037, +MSn(994.5021), 44.91 min	CID	994.5021	0	-5.768989	2	AGVGQIFLNDVDDAIADVR	5751479_1_1120_+(pre=R,post=W)	120	100	6.224428E-17	6.0444505E-10	0.0	0.0
SD3.mgf	index=98376	-1	Sludge250111-Plate1-11GH, Cmpd 9171, +MSn(888.4521), 38.31 min	CID	888.4521	-1	-5.5969043	2	FVPNLTFGPDVIAAC+57.021R	5744463_57_825_-(pre=R,post=D)	101	82	6.236952E-17	6.0491884E-10	0.0	0.0
SD3.mgf	index=471821	-1	Sludge250111-Plate1-7CD, Cmpd 5017, +MSn(449.5711), 23.81 min	CID	449.5711	0	1.6970413	3	HPVSPWGKPEGR	5748489_1_837_+(pre=R,post=T)	100	98	6.2529415E-17	6.0473027E-10	0.0	0.0
SD3.mgf	index=71265	-1	Sludge250111-Plate1-11CD, Cmpd 6835, +MSn(800.403), 29.82 min	CID	800.403	1	4.541385	2	GSSSAASAANAAIDHIR	5749433_1_915_+(pre=R,post=T)	103	84	6.2585756E-17	6.073021E-10	0.0	0.0
SD3.mgf	index=85604	-1	Sludge250111-Plate1-11EF, Cmpd 8914, +MSn(863.4654), 37.82 min	CID	863.4654	0	-0.49480373	3	QVVGGLGEAVGINFVGSSDKPFLAAR	5753629_1045_1316_-(pre=K,post=L)	116	79	6.287614E-17	6.1153266E-10	0.0	0.0
SD3.mgf	index=233367	-1	Sludge250111-Plate1-2EF, Cmpd 10910, +MSn(927.9453), 41.95 min	CID	927.9453	0	-1.9074574	2	ELAAFAQFASDLDEATR	5755179_11_964_-(pre=R,post=K)	138	121	6.3168435E-17	6.1295613E-10	0.0	0.0
SD3.mgf	index=244161	-1	Sludge250111-Plate1-2GH, Cmpd 7433, +MSn(810.4092), 30.11 min	CID	810.4092	0	5.3473225	2	AAVPSGASTGAFEAVER	5756157_1049_1839_+(pre=R,post=R)	89	81	6.325349E-17	6.1378147E-10	0.0	0.0
SD3.mgf	index=489473	-1	Sludge250111-Plate1-7EF, Cmpd 8824, +MSn(694.856), 33.69 min	CID	694.856	0	-4.040558	2	ALVNC+57.021AGIGWATR	5743623_385_802_+(pre=K,post=T)	69	69	6.3329815E-17	6.1303396E-10	0.0	0.0
SD3.mgf	index=7614	-1	Sludge250111-Plate1-10AB, Cmpd 9410, +MSn(951.4789), 37.57 min	CID	951.4789	0	3.784727	2	WYAFVTDYGVTGPAINK	5753685_1_923_-(pre=R,post=A)	69	58	6.352427E-17	6.16409E-10	0.0	0.0
SD3.mgf	index=444594	-1	Sludge250111-Plate1-6GH, Cmpd 5822, +MSn(942.4257), 25.81 min	CID	942.4257	0	4.0153775	2	EHGNPETSTDAELADAAR	5734258_1_445_+(pre=R,post=T)	174	137	6.359365E-17	6.173307E-10	0.0	0.0
SD3.mgf	index=599552	-1	Sludge250111-Plate1-9GH, Cmpd 9917, +MSn(788.9426), 39.80 min	CID	788.9426	0	5.4928203	2	QLYTLDLGALVAGSR	5726539_1_558_-(pre=K,post=Y)	116	112	6.3641344E-17	6.1691324E-10	0.0	0.0
SD3.mgf	index=421555	-1	Sludge250111-Plate1-6CD, Cmpd 7570, +MSn(731.3356), 32.29 min	CID	731.3356	0	-0.41728538	2	YGGGSAWITGSYDK	5751467_1_1055_+(pre=K,post=E)	76	75	6.394774E-17	6.194845E-10	0.0	0.0
SD3.mgf	index=308099	-1	Sludge250111-Plate1-4AB, Cmpd 6907, +MSn(584.9988), 27.80 min	CID	584.9988	0	1.6693438	3	VM+15.995LKPAAPGTGVIAGGAAR	5738908_1_429_+(pre=R,post=A)	107	93	6.39507E-17	6.2101585E-10	0.0	0.0
SD3.mgf	index=247040	-1	Sludge250111-Plate1-2GH, Cmpd 10632, +MSn(962.9609), 41.71 min	CID	962.9609	0	0.063382804	2	DYVNPGSEILSAEMMLR	5754883_1010_1423_+(pre=K,post=H)	86	75	6.3992704E-17	6.2095445E-10	0.0	0.0
SD3.mgf	index=283537	-1	Sludge250111-Plate1-3EF, Cmpd 7469, +MSn(851.0957), 31.84 min	CID	851.0957	0	3.585694	3	VTNVHVEETEGPSLDDATVVVAGGR	5744941_1_839_-(pre=K,post=G)	138	96	6.4566284E-17	6.278734E-10	0.0	0.0
SD3.mgf	index=19151	-1	Sludge250111-Plate1-10CD, Cmpd 7976, +MSn(750.9098), 33.43 min	CID	750.9098	0	14.54962	2	LVGPVSTAEELTER	5756973_1035_2317_+(pre=R,post=I)	99	92	6.4817085E-17	6.2790617E-10	0.0	0.0
SD3.mgf	index=6477	-1	Sludge250111-Plate1-10AB, Cmpd 8159, +MSn(777.4242), 33.17 min	CID	777.4242	0	5.7312236	2	YGVTQLYTAPTAIR	5737094_1_676_+(pre=R,post=T)	90	89	6.5014245E-17	6.2981614E-10	0.0	0.0
SD3.mgf	index=296827	-1	Sludge250111-Plate1-3GH, Cmpd 8799, +MSn(940.4818), 37.14 min	CID	940.4818	0	2.4661207	2	VGSGMAGMQAGGLYNVVLR	5743297_49_780_-(pre=R,post=G);5747737_113_847_+(pre=R,post=G)	167	132	6.540386E-17	6.351273E-10	0.0	0.0
SD3.mgf	index=537851	-1	Sludge250111-Plate1-8EF, Cmpd 7132, +MSn(713.3342), 29.79 min	CID	713.3342	0	0.51337945	2	TSSGDASVADAFAAR	5755223_1028_1309_+(pre=R,post=V)	84	79	6.5432633E-17	6.3427724E-10	0.0	0.0
SD3.mgf	index=295886	-1	Sludge250111-Plate1-3GH, Cmpd 7760, +MSn(819.8698), 33.47 min	CID	819.8698	0	-4.3177876	2	DGEYSSAHDLEIFR	5743623_385_802_+(pre=R,post=K)	95	88	6.563975E-17	6.3587563E-10	0.0	0.0
SD3.mgf	index=297133	-1	Sludge250111-Plate1-3GH, Cmpd 9136, +MSn(748.935), 38.36 min	CID	748.935	0	10.350091	2	FVVAPVGPLEAELR	5746287_151_881_-(pre=R,post=G)	70	64	6.608671E-17	6.402055E-10	0.0	0.0
SD3.mgf	index=502149	-1	Sludge250111-Plate1-7GH, Cmpd 8619, +MSn(895.9517), 35.00 min	CID	895.9517	0	2.38432	2	SYELPDGQVITIGNER	5729478_1_486_+(pre=K,post=F)	131	117	6.6150004E-17	6.4158556E-10	0.0	0.0
SD3.mgf	index=436025	-1	Sludge250111-Plate1-6EF, Cmpd 10219, +MSn(927.9496), 41.93 min	CID	927.9496	0	2.6967502	2	ELAAFAQFASDLDEATR	5755179_11_964_-(pre=R,post=K)	188	147	6.637599E-17	6.440807E-10	0.0	0.0
SD3.mgf	index=383720	-1	Sludge250111-Plate1-5EF, Cmpd 6983, +MSn(738.8678), 27.23 min	CID	738.8678	0	4.0477266	2	TNNNMGGSTNVVLR	5746635_1_535_-(pre=R,post=G)	117	111	6.6437526E-17	6.4360395E-10	0.0	0.0
SD3.mgf	index=472507	-1	Sludge250111-Plate1-7CD, Cmpd 5771, +MSn(760.3687), 26.51 min	CID	760.3687	0	-3.6121583	2	M+15.995GVTVNC+57.021VGPAAATR	5746477_178_887_+(pre=K,post=I);5754139_182_973_-(pre=K,post=I)	86	76	6.6455704E-17	6.441945E-10	0.0	0.0
SD3.mgf	index=270501	-1	Sludge250111-Plate1-3CD, Cmpd 7753, +MSn(837.7567), 32.58 min	CID	837.7567	0	7.2127433	3	VTIWGNHSSTQYPDLSHATIGAR	5749433_1_915_+(pre=K,post=A)	136	96	6.6661526E-17	6.480144E-10	0.0	0.0
SD3.mgf	index=537582	-1	Sludge250111-Plate1-8EF, Cmpd 6836, +MSn(515.2826), 28.74 min	CID	515.2826	0	-0.47379926	3	HEGQIDHLAVAVVR	5756195_1323_1854_-(pre=K,post=K)	87	84	6.6843784E-17	6.475395E-10	0.0	0.0
SD3.mgf	index=31839	-1	Sludge250111-Plate1-10EF, Cmpd 7825, +MSn(742.3582), 32.12 min	CID	742.3582	-1	5.0515976	2	AISC+57.021TEAVDYLSR	5746371_447_883_-(pre=R,post=I)	95	93	6.707288E-17	6.4926686E-10	0.0	0.0
SD3.mgf	index=309672	-1	Sludge250111-Plate1-4AB, Cmpd 8637, +MSn(954.9832), 34.16 min	CID	954.9832	0	1.5338972	2	YQGANILVAGPNFGTGSSR	5732676_207_619_+(pre=R,post=E);5755641_210_812_-(pre=R,post=E)	181	145	6.739617E-17	6.544743E-10	0.0	0.0
SD3.mgf	index=335708	-1	Sludge250111-Plate1-4EF, Cmpd 8916, +MSn(856.1229), 35.43 min	CID	856.1229	0	2.7804158	3	TAVAGNSGPVATVKPDDTVADAVAALR	5756069_1157_1630_-(pre=K,post=E)	127	87	6.7755085E-17	6.590771E-10	0.0	0.0
SD3.mgf	index=32199	-1	Sludge250111-Plate1-10EF, Cmpd 8221, +MSn(656.3411), 33.46 min	CID	656.3411	0	-0.09299303	3	KEIELAEHEMPGLMAIR	5735328_340_652_+(pre=R,post=A)	98	80	6.79366E-17	6.592241E-10	0.0	0.0
SD3.mgf	index=166950	-1	Sludge250111-Plate1-1CD, Cmpd 8947, +MSn(926.4736), 35.79 min	CID	926.4736	0	3.42572	2	DFALEGDQTTGASVLTVK	5743963_1_811_-(pre=R,post=I)	103	87	6.804516E-17	6.6054334E-10	0.0	0.0
SD3.mgf	index=436800	-1	Sludge250111-Plate1-6EF, Cmpd 11498, +MSn(1273.6555), 46.61 min	CID	1273.6555	0	10.351096	2	VGQEEIFGPVAAVIAFDDEAEAIR	5756417_897_1966_-(pre=R,post=L)	122	73	6.810472E-17	6.621694E-10	0.0	0.0
SD3.mgf	index=347193	-1	Sludge250111-Plate1-4GH, Cmpd 8017, +MSn(640.995), 34.68 min	CID	640.995	0	2.4757104	3	LM+15.995DIVDPTDKTVDALMK	5723370_225_533_-(pre=R,post=L)	69	63	6.82163E-17	6.6193817E-10	0.0	0.0
SD3.mgf	index=97509	-1	Sludge250111-Plate1-11GH, Cmpd 8217, +MSn(965.4911), 34.86 min	CID	965.4911	-1	12.604251	2	AGMLVTVDGVGDVDEVAQR	5733542_1_269_+(pre=R,post=V)	134	115	6.8480126E-17	6.6500044E-10	0.0	0.0
SD3.mgf	index=189563	-1	Sludge250111-Plate1-1GH, Cmpd 7428, +MSn(783.3367), 29.93 min	CID	783.3367	0	1.6362573	3	IGEVHDGAATMDWM+15.995EQEQER	5747691_1_173_-(pre=K,post=-);5748455_783_960_+(pre=K,post=-)	84	66	6.84865E-17	6.652693E-10	0.0	0.0
SD3.mgf	index=32147	-1	Sludge250111-Plate1-10EF, Cmpd 8164, +MSn(1024.5297), 33.27 min	CID	1024.5297	0	5.4808226	2	IANNTIYGLAGGVQSADVER	5741511_1_695_+(pre=R,post=A)	161	139	6.849415E-17	6.6534356E-10	0.0	0.0
SD3.mgf	index=598436	-1	Sludge250111-Plate1-9GH, Cmpd 8684, +MSn(744.3974), 35.36 min	CID	744.3974	0	6.805441	2	AILEEAGIGDVLC+57.021K	5738908_1_429_+(pre=R,post=S)	58	55	6.8885126E-17	6.6731476E-10	0.0	0.0
SD3.mgf	index=446290	-1	Sludge250111-Plate1-6GH, Cmpd 7692, +MSn(862.9027), 32.28 min	CID	862.9027	0	4.2439604	2	AGEGDC+57.021FVAAGVETVSR	5749097_1_979_-(pre=K,post=F)	115	105	6.895292E-17	6.69086E-10	0.0	0.0
SD3.mgf	index=515307	-1	Sludge250111-Plate1-8AB, Cmpd 8597, +MSn(895.9521), 35.26 min	CID	895.9521	0	2.7930605	2	SYELPDGQVITIGNER	5729478_1_486_+(pre=K,post=F)	119	109	6.911555E-17	6.703483E-10	0.0	0.0
SD3.mgf	index=97097	-1	Sludge250111-Plate1-11GH, Cmpd 7763, +MSn(819.8721), 33.24 min	CID	819.8721	0	-1.563337	2	DGEYSSAHDLEIFR	5743623_385_802_+(pre=R,post=K)	108	102	6.921861E-17	6.7054534E-10	0.0	0.0
SD3.mgf	index=358221	-1	Sludge250111-Plate1-5AB, Cmpd 7700, +MSn(768.4257), 32.43 min	CID	768.4257	0	0.8737179	2	VYAGTEVTAGSIIVR	5750135_55_309_-(pre=K,post=Q)	105	102	6.986011E-17	6.771954E-10	0.0	0.0
SD3.mgf	index=408586	-1	Sludge250111-Plate1-6AB, Cmpd 7336, +MSn(719.9807), 31.85 min	CID	719.9807	0	-0.16954662	3	VELTDGDYHDVDSSEMAFK	5726657_1_559_-(pre=K,post=I)	91	64	7.004017E-17	6.8014977E-10	0.0	0.0
SD3.mgf	index=420373	-1	Sludge250111-Plate1-6CD, Cmpd 6270, +MSn(729.886), 27.66 min	CID	729.886	0	1.7560833	2	VVPC+57.021GGSAVPTSLSK	5753359_334_1288_+(pre=R,post=R)	81	73	7.013581E-17	6.7986794E-10	0.0	0.0
SD3.mgf	index=218438	-1	Sludge250111-Plate1-2CD, Cmpd 9997, +MSn(805.4069), 38.16 min	CID	805.4069	0	-0.6820354	2	MLVAPSAGLTTFMDR	5740040_1_727_+(pre=K,post=Q)	86	79	7.016207E-17	6.8012246E-10	0.0	0.0
SD3.mgf	index=395147	-1	Sludge250111-Plate1-5GH, Cmpd 5975, +MSn(773.3703), 27.30 min	CID	773.3703	0	2.6043997	2	AGWGQTGSADVPGGASK	5747389_1_920_-(pre=R,post=Y)	82	72	7.037336E-17	6.828692E-10	0.0	0.0
SD3.mgf	index=332906	-1	Sludge250111-Plate1-4EF, Cmpd 5833, +MSn(783.3693), 24.15 min	CID	783.3693	0	1.5582752	2	DAAGTSGTGGTAEELTK	5756787_1_402_-(pre=R,post=L)	80	71	7.049034E-17	6.840044E-10	0.0	0.0
SD3.mgf	index=244800	-1	Sludge250111-Plate1-2GH, Cmpd 8137, +MSn(711.8215), 32.66 min	CID	711.8215	0	-2.8295782	2	FGGWNLQTDDNR	5740040_1_727_+(pre=R,post=F);5740304_1_731_+(pre=R,post=F)	91	88	7.0685244E-17	6.8360634E-10	0.0	0.0
SD3.mgf	index=573789	-1	Sludge250111-Plate1-9CD, Cmpd 7621, +MSn(577.774), 32.32 min	CID	577.774	0	0.0	4	VNTFADATGDHQWIHVDPER	5757235_2261_2666_-(pre=R,post=A)	121	81	7.079715E-17	6.8771466E-10	0.0	0.0
SD3.mgf	index=336562	-1	Sludge250111-Plate1-4EF, Cmpd 9858, +MSn(1025.0178), 38.88 min	CID	1025.0178	0	-0.23818178	2	FTVTLNGFTGSTASTLEFR	5721546_1_520_+(pre=K,post=N)	120	96	7.127628E-17	6.921535E-10	0.0	0.0
SD3.mgf	index=218143	-1	Sludge250111-Plate1-2CD, Cmpd 9671, +MSn(746.7253), 37.04 min	CID	746.7253	0	2.6973314	3	LGKPFGLGQEIAYAAQGQDFK	5747153_8_909_-(pre=K,post=L)	70	56	7.1634576E-17	6.960386E-10	0.0	0.0
SD3.mgf	index=381727	-1	Sludge250111-Plate1-5EF, Cmpd 4791, +MSn(472.5712), 19.00 min	CID	472.5712	0	0.258311	3	SNQDTSINQRPR	5732730_1_620_+(pre=R,post=V);5738048_1_692_-(pre=R,post=V)	118	118	7.188994E-17	6.9525713E-10	0.0	0.0
SD3.mgf	index=448696	-1	Sludge250111-Plate1-6GH, Cmpd 10367, +MSn(1087.5623), 41.73 min	CID	1087.5623	-1	5.692728	2	AAGLGDADIQSWFISASAPLGK	5741933_1_763_-(pre=R,post=F)	108	78	7.201726E-17	6.9992656E-10	0.0	0.0
SD3.mgf	index=20440	-1	Sludge250111-Plate1-10CD, Cmpd 9394, +MSn(861.3917), 38.40 min	CID	861.3917	0	-4.534792	2	AMEDLFADYGVATYR	5740040_1_727_+(pre=K,post=G);5740304_1_731_+(pre=K,post=G)	102	90	7.2114076E-17	6.9904443E-10	0.0	0.0
SD3.mgf	index=243861	-1	Sludge250111-Plate1-2GH, Cmpd 7103, +MSn(711.3392), 28.90 min	CID	711.3392	0	-1.3728489	2	QM+15.995FGPGVDNAIEK	5732434_1_617_-(pre=R,post=Y)	60	60	7.287334E-17	7.054155E-10	0.0	0.0
SD3.mgf	index=120204	-1	Sludge250111-Plate1-12CD, Cmpd 5782, +MSn(477.9461), 26.16 min	CID	477.9461	0	1.2770318	3	VVYPHHGAAIIVR	5751573_267_770_+(pre=R,post=K);5752925_1_249_-(pre=R,post=K)	75	73	7.288368E-17	7.055155E-10	0.0	0.0
SD3.mgf	index=59036	-1	Sludge250111-Plate1-11AB, Cmpd 8059, +MSn(1157.0798), 33.60 min	CID	1157.0798	0	2.3209748	2	IVNTTSNSGLLGNFGQSNYGAAK	5719510_1_505_-(pre=R,post=L)	128	88	7.345662E-17	7.140693E-10	0.0	0.0
SD3.mgf	index=309719	-1	Sludge250111-Plate1-4AB, Cmpd 8689, +MSn(821.3731), 34.35 min	CID	821.3731	0	-0.14861736	2	QFAEEEDITADAFR	5725597_49_550_-(pre=K,post=R)	100	96	7.358775E-17	7.128707E-10	0.0	0.0
SD3.mgf	index=474021	-1	Sludge250111-Plate1-7CD, Cmpd 7467, +MSn(582.2782), 32.59 min	CID	582.2782	0	3.1446488	3	FVIPTPAGGDHDTMMR	5735570_1_655_+(pre=K,post=I)	107	90	7.409162E-17	7.1861095E-10	0.0	0.0
SD3.mgf	index=167303	-1	Sludge250111-Plate1-1CD, Cmpd 9337, +MSn(635.3099), 37.08 min	CID	635.3099	0	-1.8253547	3	IEPEAIEYGENFISHR	5736042_1_662_+(pre=R,post=E)	111	100	7.4139775E-17	7.1907796E-10	0.0	0.0
SD3.mgf	index=72126	-1	Sludge250111-Plate1-11CD, Cmpd 7783, +MSn(951.5302), 33.23 min	CID	951.5302	0	8.723689	2	LGAGTVMTTITPVGTAANVK	5746035_1_823_+(pre=K,post=V)	100	79	7.4285994E-17	7.2160483E-10	0.0	0.0
SD3.mgf	index=461317	-1	Sludge250111-Plate1-7AB, Cmpd 8833, +MSn(949.5077), 36.15 min	CID	949.5077	0	10.606452	2	GDLLAANGGIFGPQGNAIGR	5749433_1_915_+(pre=R,post=S)	152	120	7.445882E-17	7.232837E-10	0.0	0.0
SD3.mgf	index=502715	-1	Sludge250111-Plate1-7GH, Cmpd 9242, +MSn(1188.0603), 37.22 min	CID	1188.0603	0	4.0071716	2	AGAPDLTEEPPFDDEFIEVQR	5757633_3279_3824_-(pre=R,post=Q)	121	78	7.4484385E-17	7.2372885E-10	0.0	0.0
SD3.mgf	index=144459	-1	Sludge250111-Plate1-12GH, Cmpd 7146, +MSn(756.3615), 29.87 min	CID	756.3615	0	2.0980937	2	FTGADYANPIGTER	5756295_182_574_+(pre=K,post=V)	122	110	7.448728E-17	7.2158485E-10	0.0	0.0
SD3.mgf	index=334148	-1	Sludge250111-Plate1-4EF, Cmpd 7199, +MSn(659.0906), 29.16 min	CID	659.0906	1	1.4135659	4	NIHHLPVM+15.995DGQKPVGM+15.995VSASDVLR	5753835_491_958_+(pre=R,post=L)	125	82	7.5142893E-17	7.3060025E-10	0.0	0.0
SD3.mgf	index=309240	-1	Sludge250111-Plate1-4AB, Cmpd 8162, +MSn(913.9536), 32.43 min	CID	913.9536	0	6.07715	2	VAYVTGGMGGIGTSIC+57.021QR	5743277_112_794_+(pre=K,post=L)	125	99	7.535866E-17	7.3153866E-10	0.0	0.0
SD3.mgf	index=283468	-1	Sludge250111-Plate1-3EF, Cmpd 7393, +MSn(794.4163), 31.56 min	CID	794.4163	-1	6.947469	2	IVVGIDGSEASSDALR	5737200_1_560_-(pre=K,post=Y)	90	79	7.5359065E-17	7.3090384E-10	0.0	0.0
SD3.mgf	index=420686	-1	Sludge250111-Plate1-6CD, Cmpd 6614, +MSn(721.3568), 28.88 min	CID	721.3568	0	-4.5690055	3	MVTVGYGETRPIGDNATPAGR	5739712_120_721_-(pre=R,post=Q)	123	88	7.5873817E-17	7.3722933E-10	0.0	0.0
SD3.mgf	index=490784	-1	Sludge250111-Plate1-7EF, Cmpd 10266, +MSn(901.9909), 38.93 min	CID	901.9909	0	5.4134016	2	GLIALQDPSAFVTLDSR	5740070_156_728_-(pre=R,post=A)	151	133	7.59401E-17	7.3688616E-10	0.0	0.0
SD3.mgf	index=436078	-1	Sludge250111-Plate1-6EF, Cmpd 10288, +MSn(960.4844), 42.18 min	CID	960.4844	-1	-2.7639046	2	VQPDFVDVLDLDQYVR	5757437_1_697_-(pre=R,post=G)	146	123	7.6113845E-17	7.3822437E-10	0.0	0.0
SD3.mgf	index=526835	-1	Sludge250111-Plate1-8CD, Cmpd 7895, +MSn(760.3897), 33.40 min	CID	760.3897	-1	8.541624	2	QADLLC+57.021VSGTLTDK	5726617_1_248_-(pre=R,post=M)	72	70	7.61938E-17	7.381165E-10	0.0	0.0
SD3.mgf	index=503758	-1	Sludge250111-Plate1-7GH, Cmpd 10419, +MSn(886.0031), 41.50 min	CID	886.0031	1	0.7938515	2	IVLNGGLEALTMQALAR	5746797_1_738_+(pre=R,post=E)	130	113	7.619557E-17	7.393651E-10	0.0	0.0
SD3.mgf	index=57292	-1	Sludge250111-Plate1-11AB, Cmpd 6140, +MSn(745.8356), 26.89 min	CID	745.8356	0	-1.3911862	2	HEWAAYEATQER	5740720_55_739_-(pre=R,post=D)	121	113	7.62369E-17	7.372971E-10	0.0	0.0
SD3.mgf	index=475656	-1	Sludge250111-Plate1-7CD, Cmpd 9272, +MSn(1064.6082), 39.11 min	CID	1064.6082	0	12.039676	2	MPLALAVNYGAGPIAAGVTLTK	5720854_1_515_-(pre=K,post=N)	96	75	7.687424E-17	7.4713097E-10	0.0	0.0
SD3.mgf	index=18875	-1	Sludge250111-Plate1-10CD, Cmpd 7672, +MSn(848.4352), 32.37 min	CID	848.4352	1	4.9838595	4	VNWTKPITPANNC+57.021KPIYNWPEKDVVYDK	5751467_1_1055_+(pre=R,post=L)	111	62	7.707262E-17	7.4980494E-10	0.0	0.0
SD3.mgf	index=295552	-1	Sludge250111-Plate1-3GH, Cmpd 7392, +MSn(982.1357), 32.16 min	CID	982.1357	0	1.056472	3	PIHC+57.021NELTTFSEAEATDQFVHQNKK	5743297_49_780_-(pre=-,post=L);5747737_113_847_+(pre=-,post=L)	95	55	7.7079515E-17	7.495581E-10	0.0	0.0
SD3.mgf	index=46978	-1	Sludge250111-Plate1-10GH, Cmpd 9718, +MSn(967.9928), 39.61 min	CID	967.9928	0	3.9723747	2	TILDEVYADQVAELAER	5734258_1_445_+(pre=R,post=F)	156	135	7.708958E-17	7.480402E-10	0.0	0.0
SD3.mgf	index=563284	-1	Sludge250111-Plate1-9AB, Cmpd 9171, +MSn(778.3711), 37.40 min	CID	778.3711	0	-0.6273112	3	GDLGTLFTENLIHGSDSGDSAAR	5756449_6_413_-(pre=R,post=E)	102	79	7.772703E-17	7.555818E-10	0.0	0.0
SD3.mgf	index=30608	-1	Sludge250111-Plate1-10EF, Cmpd 6471, +MSn(833.9619), 27.54 min	CID	833.9619	0	2.5615509	2	VAGDKTDVSGVPGPVIR	5731554_74_608_+(pre=K,post=G)	127	110	7.7942046E-17	7.563122E-10	0.0	0.0
SD3.mgf	index=74768	-1	Sludge250111-Plate1-11CD, Cmpd 10709, +MSn(1001.5699), 43.91 min	CID	1001.5699	0	5.2408233	2	DQPVILQLLEVPVEGPQK	5744945_122_839_+(pre=K,post=A)	102	74	7.834066E-17	7.6048623E-10	0.0	0.0
SD3.mgf	index=32768	-1	Sludge250111-Plate1-10EF, Cmpd 8847, +MSn(886.4376), 35.57 min	CID	886.4376	0	1.652509	2	EIWSYGSGYGGNALLGK	5754415_1_765_-(pre=R,post=K)	86	78	7.901576E-17	7.667309E-10	0.0	0.0
SD3.mgf	index=178650	-1	Sludge250111-Plate1-1EF, Cmpd 8563, +MSn(980.0156), 34.84 min	CID	980.0156	0	4.982407	2	IGLINSGGASSGATDLAEAVR	5756967_1_929_-(pre=R,post=T)	163	121	7.912195E-17	7.6878987E-10	0.0	0.0
SD3.mgf	index=18913	-1	Sludge250111-Plate1-10CD, Cmpd 7714, +MSn(904.4587), 32.52 min	CID	904.4587	0	13.22675	2	GSFDPANAATAYSPPTIK	5720398_1_511_-(pre=K,post=V)	86	72	7.918488E-17	7.686814E-10	0.0	0.0
SD3.mgf	index=548967	-1	Sludge250111-Plate1-8GH, Cmpd 5967, +MSn(751.3595), 25.59 min	CID	751.3595	0	13.241148	2	EEYDESGPAIVHR	5729478_1_486_+(pre=K,post=K)	98	93	7.925943E-17	7.672329E-10	0.0	0.0
SD3.mgf	index=271310	-1	Sludge250111-Plate1-3CD, Cmpd 8646, +MSn(846.7523), 35.79 min	CID	846.7523	0	5.1898932	3	LGVHESEAEVEVLEHPSVSMFGR	5757277_1479_2036_+(pre=K,post=V)	115	83	7.930753E-17	7.709458E-10	0.0	0.0
SD3.mgf	index=475227	-1	Sludge250111-Plate1-7CD, Cmpd 8801, +MSn(876.4319), 37.39 min	CID	876.4319	0	1.1142492	2	DLASTVDEVSGTLTTDK	5749297_1_933_+(pre=K,post=L)	85	77	7.9965806E-17	7.7594975E-10	0.0	0.0
SD3.mgf	index=460714	-1	Sludge250111-Plate1-7AB, Cmpd 8167, +MSn(720.401), 33.82 min	CID	720.401	0	6.52378	2	VPGITEALADQVAR	5728523_1_572_+(pre=K,post=I);5757117_1686_2496_-(pre=K,post=I)	90	86	8.0006795E-17	7.750543E-10	0.0	0.0
SD3.mgf	index=34500	-1	Sludge250111-Plate1-10EF, Cmpd 10836, +MSn(1030.5524), 42.73 min	CID	1030.5524	0	7.936303	2	VSSAIGIPQDADALLWTFR	5757619_2073_2486_+(pre=R,post=K)	116	101	8.040109E-17	7.807632E-10	0.0	0.0
SD3.mgf	index=477204	-1	Sludge250111-Plate1-7CD, Cmpd 11265, +MSn(901.0276), 46.44 min	CID	901.0276	0	5.9611115	2	FLGIEPQQLLFQLVR	5753277_1_910_-(pre=K,post=S)	108	103	8.092595E-17	7.844631E-10	0.0	0.0
SD3.mgf	index=258741	-1	Sludge250111-Plate1-3AB, Cmpd 9287, +MSn(719.7264), 40.16 min	CID	719.7264	0	6.360286	3	GTLAATTAQQLSEVAVGAALER	5722178_1_203_-(pre=K,post=S)	108	85	8.113815E-17	7.885713E-10	0.0	0.0
SD3.mgf	index=20604	-1	Sludge250111-Plate1-10CD, Cmpd 9574, +MSn(1064.5938), 39.05 min	CID	1064.5938	0	-1.4906266	2	MPLALAVNYGAGPIAAGVTLTK	5720854_1_515_-(pre=K,post=N)	115	89	8.138102E-17	7.909317E-10	0.0	0.0
SD3.mgf	index=31802	-1	Sludge250111-Plate1-10EF, Cmpd 7784, +MSn(955.4852), 31.99 min	CID	955.4852	0	6.7711883	2	VTLDSQNSFAVTDAGSGLK	5748537_1_912_+(pre=R,post=V)	93	72	8.176559E-17	7.9401363E-10	0.0	0.0
SD3.mgf	index=244531	-1	Sludge250111-Plate1-2GH, Cmpd 7840, +MSn(821.9111), 31.60 min	CID	821.9111	0	4.678405	2	QYTLSTSPQADYLR	5739366_1_682_+(pre=R,post=I);5749843_1_1023_+(pre=R,post=I)	112	108	8.181338E-17	7.925553E-10	0.0	0.0
SD3.mgf	index=189569	-1	Sludge250111-Plate1-1GH, Cmpd 7434, +MSn(793.4054), 29.95 min	CID	793.4054	0	11.2316265	2	LTEAYGDLGPEPAPR	5730260_1_548_+(pre=K,post=S)	88	83	8.219699E-17	7.967841E-10	0.0	0.0
SD3.mgf	index=551493	-1	Sludge250111-Plate1-8GH, Cmpd 8747, +MSn(865.9271), 35.64 min	CID	865.9271	-1	-2.572432	2	SLEEGQVVDFEIGPGR	5750221_1_101_+(pre=K,post=K)	84	76	8.250068E-17	8.0017E-10	0.0	0.0
SD3.mgf	index=459206	-1	Sludge250111-Plate1-7AB, Cmpd 6508, +MSn(760.8716), 28.14 min	CID	760.8716	0	1.2834804	2	ASLAFEQDGNQVGGK	5720854_1_515_-(pre=K,post=N)	84	74	8.260384E-17	8.0072793E-10	0.0	0.0
SD3.mgf	index=256737	-1	Sludge250111-Plate1-3AB, Cmpd 7075, +MSn(873.9636), 32.32 min	CID	873.9636	0	3.771222	2	HSYVGLSSASLGTVVGGR	5741933_1_763_-(pre=R,post=L)	173	145	8.27442E-17	8.032332E-10	0.0	0.0
SD3.mgf	index=435398	-1	Sludge250111-Plate1-6EF, Cmpd 9495, +MSn(745.3645), 39.31 min	CID	745.3645	0	-1.4739516	3	DSVGSVILGEYEHISEGDTVK	5755179_976_1565_-(pre=R,post=C)	92	73	8.282462E-17	8.047669E-10	0.0	0.0
SD3.mgf	index=61452	-1	Sludge250111-Plate1-11AB, Cmpd 10808, +MSn(1027.5875), 43.49 min	CID	1027.5875	0	9.0283575	2	IATVNGDLLDQASLIELLR	5719446_1_475_-(pre=R,post=T);5724535_68_542_+(pre=R,post=T)	132	112	8.310399E-17	8.070107E-10	0.0	0.0
SD3.mgf	index=45816	-1	Sludge250111-Plate1-10GH, Cmpd 8426, +MSn(771.8693), 35.02 min	CID	771.8693	0	-2.2931542	4	VPQITPDHIDDLIMGC+57.021GQPAGESGHNIGR	5749097_1_979_-(pre=K,post=A)	127	68	8.3231376E-17	8.0981183E-10	0.0	0.0
SD3.mgf	index=177599	-1	Sludge250111-Plate1-1EF, Cmpd 7406, +MSn(776.3668), 30.62 min	CID	776.3668	0	-1.415093	2	VEQAFELSDASAER	5727553_1_567_+(pre=K,post=S)	106	102	8.3896125E-17	8.127316E-10	0.0	0.0
SD3.mgf	index=45541	-1	Sludge250111-Plate1-10GH, Cmpd 8124, +MSn(642.3372), 33.97 min	CID	642.3372	0	4.941087	3	AGGFGVLGAVTHSPEQLER	5719220_97_504_+(pre=K,post=E)	124	101	8.423575E-17	8.18001E-10	0.0	0.0
SD3.mgf	index=434438	-1	Sludge250111-Plate1-6EF, Cmpd 8434, +MSn(728.3314), 35.61 min	CID	728.3314	0	-8.128665	3	SIISSHFANYQEAWEMNR	5737184_1_545_+(pre=K,post=L);5750555_517_1060_-(pre=K,post=L)	71	56	8.432671E-17	8.1859525E-10	0.0	0.0
SD3.mgf	index=230569	-1	Sludge250111-Plate1-2EF, Cmpd 7824, +MSn(642.6517), 31.01 min	CID	642.6517	0	2.7542517	3	LNIVDTPGHADFGGEVER	5755351_1_1014_+(pre=K,post=A)	123	85	8.458103E-17	8.2106405E-10	0.0	0.0
SD3.mgf	index=345063	-1	Sludge250111-Plate1-4GH, Cmpd 5668, +MSn(751.3524), 26.11 min	CID	751.3524	0	3.8179996	2	EEYDESGPAIVHR	5729478_1_486_+(pre=K,post=K)	105	103	8.530343E-17	8.25739E-10	0.0	0.0
SD3.mgf	index=31590	-1	Sludge250111-Plate1-10EF, Cmpd 7551, +MSn(766.3669), 31.19 min	CID	766.3669	-1	2.0281804	2	WIYYTSGTTSEPK	5757037_2036_2401_+(pre=R,post=G)	54	50	8.537501E-17	8.264319E-10	0.0	0.0
SD3.mgf	index=247688	-1	Sludge250111-Plate1-2GH, Cmpd 11554, +MSn(856.421), 45.09 min	CID	856.421	0	-0.71267647	2	GSDADDFLYLLMPVR	5757149_1627_1929_-(pre=R,post=V)	95	91	8.553088E-17	8.2910145E-10	0.0	0.0
SD3.mgf	index=292613	-1	Sludge250111-Plate1-3GH, Cmpd 4159, +MSn(621.3284), 20.27 min	CID	621.3284	0	6.188738	2	KPGAVGAC+57.021ATPGR	5752321_724_960_-(pre=R,post=V)	94	88	8.559315E-17	8.285435E-10	0.0	0.0
SD3.mgf	index=7146	-1	Sludge250111-Plate1-10AB, Cmpd 8895, +MSn(759.4182), 35.74 min	CID	759.4182	0	11.8950405	2	WVPVSVNLNAYAGK	5730874_1_600_+(pre=K,post=N)	59	53	8.6436437E-17	8.3734053E-10	0.0	0.0
SD3.mgf	index=257688	-1	Sludge250111-Plate1-3AB, Cmpd 8123, +MSn(750.3613), 35.97 min	CID	750.3613	0	10.086389	3	TAVDGAEVLTYEAAWSHDTGR	5753435_1_778_+(pre=R,post=D)	99	82	8.6752254E-17	8.4292984E-10	0.0	0.0
SD3.mgf	index=528548	-1	Sludge250111-Plate1-8CD, Cmpd 9780, +MSn(988.506), 40.31 min	CID	988.506	0	3.8281956	2	LLEVFSDVNAAEAVVEDR	5743073_1_788_+(pre=K,post=T)	119	99	8.78892E-17	8.5317786E-10	0.0	0.0
SD3.mgf	index=60953	-1	Sludge250111-Plate1-11AB, Cmpd 10171, +MSn(1146.075), 41.15 min	CID	1146.075	0	5.4321227	2	LDFDNTPATLIGAAGSGWDTLR	5755471_1_852_-(pre=K,post=T)	138	97	8.8108314E-17	8.563134E-10	0.0	0.0
SD3.mgf	index=283873	-1	Sludge250111-Plate1-3EF, Cmpd 7839, +MSn(756.8714), 33.18 min	CID	756.8714	0	-0.48384807	2	M+15.995SNAEAVILTEYR	5735150_1_650_+(pre=R,post=G)	84	82	8.850345E-17	8.5671525E-10	0.0	0.0
SD3.mgf	index=18689	-1	Sludge250111-Plate1-10CD, Cmpd 7467, +MSn(974.9937), 31.65 min	CID	974.9937	0	4.6950645	2	VISSLEDSSEEKLDELR	5755291_887_1587_-(pre=K,post=A)	179	143	8.882519E-17	8.6191687E-10	0.0	0.0
SD3.mgf	index=488227	-1	Sludge250111-Plate1-7EF, Cmpd 7453, +MSn(724.3655), 28.67 min	CID	724.3655	0	4.213026	2	VAVFAEGEQAEAAR	5721658_160_520_+(pre=R,post=A)	95	93	8.911401E-17	8.632791E-10	0.0	0.0
SD3.mgf	index=574231	-1	Sludge250111-Plate1-9CD, Cmpd 8107, +MSn(588.55), 34.10 min	CID	588.55	0	1.8666806	4	ASVTVLNNSQHEVHLLDFDGR	5718892_1_501_-(pre=K,post=D)	113	86	8.923984E-17	8.671005E-10	0.0	0.0
SD3.mgf	index=203896	-1	Sludge250111-Plate1-2AB, Cmpd 8885, +MSn(830.4586), 35.45 min	CID	830.4586	0	8.893062	2	IINEPTAAALAYGLDK	5718860_1_501_-(pre=R,post=G);5722628_1_527_+(pre=R,post=G);5737518_1_648_-(pre=R,post=K)	121	108	8.92468E-17	8.6560026E-10	0.0	0.0
SD3.mgf	index=205758	-1	Sludge250111-Plate1-2AB, Cmpd 10936, +MSn(673.3832), 43.02 min	CID	673.3832	1	4.2934647	3	LLALHLDVPHISTGDIFR	5725957_1_400_-(pre=K,post=A)	93	80	8.948501E-17	8.686691E-10	0.0	0.0
SD3.mgf	index=72766	-1	Sludge250111-Plate1-11CD, Cmpd 8487, +MSn(680.3453), 35.76 min	CID	680.3453	0	-0.98683137	3	AIVDAGWVPYSYQVGQTGK	5744941_1_839_-(pre=R,post=V)	72	57	9.1007284E-17	8.837584E-10	0.0	0.0
SD3.mgf	index=131347	-1	Sludge250111-Plate1-12EF, Cmpd 5865, +MSn(751.3484), 25.61 min	CID	751.3484	0	-1.5434467	2	EEYDESGPAIVHR	5729478_1_486_+(pre=K,post=K)	101	99	9.104474E-17	8.81315E-10	0.0	0.0
SD3.mgf	index=573481	-1	Sludge250111-Plate1-9CD, Cmpd 7282, +MSn(782.9351), 31.07 min	CID	782.9351	0	4.8333483	2	NAANAPLVNQNIGLR	5756377_1210_1947_+(pre=R,post=I)	88	83	9.11096E-17	8.8317925E-10	0.0	0.0
SD3.mgf	index=34374	-1	Sludge250111-Plate1-10EF, Cmpd 10669, +MSn(1005.0197), 42.12 min	CID	1005.0197	0	4.0689473	2	SDFANQINNVLAFPGVFR	5755983_185_1776_-(pre=R,post=G)	139	114	9.162174E-17	8.8941127E-10	0.0	0.0
SD3.mgf	index=423141	-1	Sludge250111-Plate1-6CD, Cmpd 9316, +MSn(861.3944), 38.42 min	CID	861.3944	0	-1.4171225	2	AMEDLFADYGVATYR	5740040_1_727_+(pre=K,post=G);5740304_1_731_+(pre=K,post=G)	101	93	9.177471E-17	8.896266E-10	0.0	0.0
SD3.mgf	index=486935	-1	Sludge250111-Plate1-7EF, Cmpd 6032, +MSn(851.3528), 23.43 min	CID	851.3528	0	1.4338415	3	SSGEDESTVGNPASEGPAASHDADGAH	5749701_137_826_-(pre=R,post=-)	120	78	9.194404E-17	8.9437147E-10	0.0	0.0
SD3.mgf	index=491470	-1	Sludge250111-Plate1-7EF, Cmpd 11048, +MSn(1086.5721), 41.79 min	CID	1086.5721	0	11.571609	2	ISGLPNC+57.021PVNALLEFESGVR	5748439_1_604_-(pre=R,post=G)	126	90	9.2190834E-17	8.9553026E-10	0.0	0.0
SD3.mgf	index=489641	-1	Sludge250111-Plate1-7EF, Cmpd 9008, +MSn(605.3409), 34.35 min	CID	605.3409	0	9.578728	3	AILVSDPALAGSDALTTAK	5753423_563_1293_+(pre=K,post=V)	62	55	9.2410236E-17	8.973822E-10	0.0	0.0
SD3.mgf	index=203986	-1	Sludge250111-Plate1-2AB, Cmpd 8984, +MSn(759.4131), 35.81 min	CID	759.4131	0	5.143801	2	WVPVSVNLNAYAGK	5730874_1_600_+(pre=K,post=N)	77	73	9.2655664E-17	8.975884E-10	0.0	0.0
SD3.mgf	index=502886	-1	Sludge250111-Plate1-7GH, Cmpd 9430, +MSn(1023.9816), 37.90 min	CID	1023.9816	0	2.8014765	2	EADEVESLVGYSYSTLER	5727005_200_562_+(pre=R,post=I)	108	85	9.290207E-17	9.0183994E-10	0.0	0.0
SD3.mgf	index=232788	-1	Sludge250111-Plate1-2EF, Cmpd 10265, +MSn(693.0493), 39.60 min	CID	693.0493	0	6.076698	3	NAASIASMVLTTDTLVVDKK	5727425_1_533_+(pre=R,post=E)	68	55	9.3218934E-17	9.0551705E-10	0.0	0.0
SD3.mgf	index=446765	-1	Sludge250111-Plate1-6GH, Cmpd 8214, +MSn(642.3351), 34.07 min	CID	642.3351	0	1.6153553	3	AGGFGVLGAVTHSPEQLER	5719220_97_504_+(pre=K,post=E)	106	83	9.364578E-17	9.093804E-10	0.0	0.0
SD3.mgf	index=8375	-1	Sludge250111-Plate1-10AB, Cmpd 10249, +MSn(1179.29), 40.62 min	CID	1179.29	1	2.3993018	3	IELSQVQQTQINLPFITASDAGPLHLDESLTR	5723186_1_531_-(pre=K,post=A)	96	32	9.393415E-17	9.14206E-10	0.0	0.0
SD3.mgf	index=107034	-1	Sludge250111-Plate1-12AB, Cmpd 5073, +MSn(719.8736), 22.88 min	CID	719.8736	0	7.8851542	2	VVATQGDPDAPVNR	5730936_1_601_+(pre=R,post=G)	108	97	9.397102E-17	9.103307E-10	0.0	0.0
SD3.mgf	index=121902	-1	Sludge250111-Plate1-12CD, Cmpd 7650, +MSn(822.9265), 33.04 min	CID	822.9265	0	-1.3350297	2	VLPSSPTVTTDDVWK	5736674_307_670_-(pre=K,post=D)	82	78	9.4237286E-17	9.134978E-10	0.0	0.0
SD3.mgf	index=446908	-1	Sludge250111-Plate1-6GH, Cmpd 8373, +MSn(681.3397), 34.61 min	CID	681.3397	0	-1.0749719	2	TEATGYGAVFFAK	5756931_1169_1894_-(pre=R,post=E)	74	73	9.4598817E-17	9.157185E-10	0.0	0.0
SD3.mgf	index=515143	-1	Sludge250111-Plate1-8AB, Cmpd 8416, +MSn(887.9323), 34.60 min	CID	887.9323	0	6.7364206	2	TGAGEGDDEQIVVDLTR	5733136_1_518_+(pre=R,post=I)	137	121	9.4774047E-17	9.1964175E-10	0.0	0.0
SD3.mgf	index=407047	-1	Sludge250111-Plate1-6AB, Cmpd 5640, +MSn(781.3715), 25.79 min	CID	781.3715	0	-6.0927653	2	ATIGNTADPVSDASSR	5749573_1_1009_+(pre=R,post=M)	104	88	9.5308326E-17	9.243907E-10	0.0	0.0
[truncated: 16,612 more rows]
