# Supplementary material for: A Graph-Centric Approach for Metagenome-Guided Peptide and Protein Identification in Metaproteomics
Source: PLoS Comput Biol. 2016 Dec 5;12(12):e1005224. doi: 10.1371/journal.pcbi.1005224 (PMC5137872; doi:10.1371/journal.pcbi.1005224)
Supplement: S1 Dataset — (ZIP) [file pcbi.1005224.s006.zip › Supplement/PeptideID/SD3.hybrid.frag.tsv.0.01.tsv.uniquePep]

LGVLDTILQPEVYPDLYGNIDHVVR	3
VTLHFGSYHDVDSNELAFK	3
VTEAAVGR	3
GETTLTPEEK	5
TPAVACEK	1
AAVGAAVGAGATR	1
EASASQVVYR	1
KFDDLVGR	2
SNADDFGVTAYPMGNK	5
ITGNAAGVK	3
FVTNTDVGVDVSAAELR	2
TDEASQDAATR	2
LVDSDITLPEEDMARGDAPTPASK	1
VNAYLGDEDTEGLDIR	6
VLPEQGMFGEK	9
GGGTGAAALCGGGGQGDAMIVR	4
EVGDLASVYGDLDTIR	5
VVSVFPDYAEGSK	4
MVQAPIFHVNGNDPEACVR	1
DADPGEVHLAYAPAVPPPAQR	2
VAVSSTMGVGVR	7
FAQTEVSR	2
LCMVSAGAGNK	7
ADTTSDEDPIAPTWVSTFAGAEWHER	4
VLDLPALLETER	3
ILAAFSDR	1
QLEQLAQTLR	2
RLALASALSDR	2
SKGPEHFRPNEGE	5
AGDGAIDAPTR	1
LLNQNGGLYPATR	4
FIVADTPGHEQYTR	3
QKSWKSRSNR	1
SFGGTQVQR	4
DQPVILQLLEVPVEGPQK	5
KFQAGYEAGAK	1
VAAPLPHDR	4
GEFVFLVGPSGSGK	7
SDSSAAVVAPR	1
VLVNIFGR	4
VDGVDYHAAADLTGQANHIGVTIGADIIK	2
GSLEGIYPGLIMANGAR	1
AIDVIDEAGAAQR	2
VTLDNNAGFR	12
STFVIDTDR	1
IDASVAELR	7
FLSDTEMVELTER	1
FQAGYEAGAK	3
FHPITYRPPAEVVDDEYPVWLTTGR	1
FLDVFGANLTLQPGEK	5
EVPLAIQK	2
STPYAAQMAAEQAGR	12
AEPDSITSLIGPNGAGK	6
FTIEAWAR	2
KGEDIENLK	1
KVNIDTDLR	5
LHDDVVR	4
AAVELLFK	3
ALVDLDHIPAKPSEELLGTVR	1
LAEAEVIELSER	3
RGAAIIDAR	2
DTSLKVPHGEQGK	2
TDGLPETEPR	5
PHFEIEEMYVFPVLGNENELVKQALAEHR	1
ATSVVPGASDSTGATSR	2
LPNISASVAQLK	4
WVILGDEWEPDSEVLTPTSK	7
WDDSTRPAILFDPTTGK	5
QLGVPVAVNIEEVR	1
SSGGTKPATLSTGK	4
SPQAASLQDLR	4
LTAAETLER	6
SPTSSDTDFSEGR	3
AIGGDFELAYFR	3
MAAIFGFK	2
SYAPTASR	1
ETNTLFWPVGNPGPDFDR	7
GEDLLNTTPK	2
WILDNVDGAR	1
AAALAAAGGSGTTR	4
HSGYPGGIYETNFK	4
SVWSYTGVNPK	5
IEQSITSQHLR	8
GQDDKTTLDNIEK	1
QEAIFEQLLPLSGDAVGSSK	1
GNVSEYLLQLQEK	1
SFNVVALDRPMK	8
FENVEEFKPYLR	13
VNQIGTLTQTLEAVQLATR	6
FLANPNIGSQK	1
FYQASSSEMFGK	4
SEAYVPLSEFK	2
VGAATEIEMK	4
TTAPVVTAPK	1
NTANTNIVSHAGR	9
VLSTAAIAAK	1
TWTKTSDDSNQRQRAWYFSKIFCDPK	1
ALMAFPDEDVLLGCR	10
YAILLSSPLAETDPSSLGR	14
SYELPDGQVITIGNER	99
QIGPTPPSTDGIERPTGTTVR	5
PAHPLAAFGIGTATFSSAGDGTK	2
FALGEGTTSIGR	4
QEPVFDSPLNLGSYCAK	1
ALVNCAGIGWATR	8
NLGIIEAIR	2
NLTTNQMLCLR	1
TGADLGPYWVPFVGR	2
WLVAHEIAHVLGLR	9
LHTLTMTDDSQAVSR	1
INTVFFQQTLFER	1
AAGADIVGMDDLAAMVK	5
VVVSQLIR	3
TNLQDLTQK	2
VAGIQAAK	4
IAEMATGEGK	2
VTPDGLLDQLR	2
GNDEIVVSQNLDAPNVRPDER	4
NETAQVEHEASTSK	6
FGAELVDGGPWMSFK	1
GQLGDGTNTNR	2
SADLENSTSTDGAANHVADADIQPAPGR	6
FNLETNLSPR	1
GAPGNTISHTTSYFIGNHSPK	2
LGPENDASAR	3
YLSTEELLNEFVDAIR	1
LSGGDYHSVVVIDAVGHLAGIVTSTDLIR	5
TGVSVSLR	1
LTGIGATAGAK	6
ADVTIEDVR	10
AFPSWSTTSLDVR	4
FAATLNGASLFNNLPEGTVK	25
LVSQMTDEVIDR	2
LPAITDAQK	6
ALQSFEELTR	2
LGAAYTDASPEELDVR	1
EWADNAVDTQGR	3
FDADTSMK	4
IGGLIAQHPEK	1
HAAVHWR	1
PAFHGSAHTNR	6
ETGVIQTVTVAPVK	7
GFLLGGTSGR	2
AHVEVYNKPFAGSYEWWSGSGDDLQNTMSR	2
LGPALAAGNTFILKPSELTPMTALK	4
HYIVVAALK	1
MATSAPTAK	1
PGYMGPHEK	3
KTDSSPPRPEPEPDMVISFSQGKPIR	1
SEKIDAFELGFK	1
SIQTLGIEVIGIK	3
LGPEEITR	17
SAQNFDPILLRPVDELELTVR	3
MFGAEDFGEGLTAFFEK	16
VLDGGAATGATTR	1
DLVNAIPLYAIK	9
VFTNINSTVVDPK	2
LALASALSDR	8
IDASVAELREER	3
AVEGDQGPLGVPSILK	4
PFQAAIVASGGK	6
AGLNVAVLSK	1
DRGEDALIVYDDLSK	11
LAYQLAMEAFSGPR	3
ETLNADLPLFVDHFR	8
LDPVFVQR	3
ATDFSDIVGK	4
SHGSSNPYNMVR	3
DAAQLAGINVLR	7
KIVHDAANAVDGVSTESEGQGR	2
ALDAAHAAR	2
TPLSTMDQTR	7
SKEQLVGEILGLLQSPAK	1
GDLGTLFTENLIHGSDSGDSAAR	22
LAGTIQNDILK	1
VVDLLAPYAR	3
ELLKAHFNMRMQK	1
APETVVEINESNVNR	1
DIPNVGEEALR	2
TLDSSVAAVNQGGR	2
HLLLPEVGEEGQMK	1
WGALLDALAFSPIR	4
RTYTEGGGVPCLIAVAQDASGSAR	1
IVAVSAWHESPYFSELER	1
FAAAEAGATGADLLAVTVWEVSTHAAR	4
EHVTDAVAK	6
EYGGLLDNR	4
LEDLQPVGMLALTPIAFGAR	3
AGASVPIAFAIWDGSNIER	10
NTVVEFEEGR	2
KISDGVGVER	4
VGQPLSAGKDPTPAVGDATAPVAPDTAVIR	4
HPLWEETNESKPQWTR	19
GYNIESLAVAPTSDPGLSR	2
IVVQADGQLK	2
EQLVQTQLPEGAK	2
LQLLTPFEPWDGQDFAK	12
EELLPALDTLAGDLAAK	5
IDLAHPMVVR	1
LSDEEGAER	4
CIEHIYIIMKTVKTTMLGFLSILYFFSHLSMILSQNNIK	1
VGGDELDDAIIQYVK	2
ALDDGRVESDEAKR	2
NLYLPGDFEGNPLRK	1
EVIHFQTTESELR	1
LSGLQPVFR	1
LTAAQALWR	4
LVANLFAAAGAK	1
NNLDPSLVDDVIMGCVMQVGAQGLNIGR	3
DGALNEENVLFIGNMGVDFSR	14
YSDVPSELLPASESLSMVLDR	3
GLFTLDTEARPSIPLDEVEPVASIVK	2
ATAPSPEAVK	1
VSDVVGTELGDVR	3
TVASFVEYVK	2
YKPNPVLVNALDTIFTLHADHEQNASTSTVR	2
TTTTVNLGAALAER	2
TYVHQDVR	2
SFGGAQVSR	13
FLQDFSIGGK	2
PVPPRDER	3
VAVVEGEGFASR	7
NPLSNTLR	1
NTDIESYR	3
SVDTANIALLVVDATEGVTHQDQR	2
IDDVIVFHELSK	3
DPRQHEFTVQLR	1
TDGPIAPAK	3
SVYEISTETQEQLAK	3
EISYFFSAIEVAPR	8
TATVTAAEDSILEVLDR	3
TLGLVGESGSGK	1
TQWYFQR	1
TGASTNINR	1
NVAAGANPMLLK	5
SFGGVQVSR	5
GFDVGLLSK	3
CTTFEACKK	12
LAYFFDGAGVR	2
GPDASEDTAR	1
IIDTYLDATTPTFHQLDEAVR	1
AHHFGWVNALTEEADALDGAVQLAEQVAK	2
TILAPGFK	1
SIMAEDQATVLEAADSWMK	14
PATIVVGTQWGDEGK	1
NLEPHWTK	6
AATSEDSPFTK	5
AAIDSGVR	3
LPHAPFEEADKYPAIQK	3
ATIGNTADPVSDASSR	20
RPVAVTDQR	1
QGPYNFGWGNTKPDWVER	5
VQEGDFDEPSISAR	5
QTLPGTGATGDGTTGPGTAFR	1
EQGILTEAEFSAQK	1
NTVPVAFEGGQLPLFQR	16
LGLNWDVFGDR	1
MALPHAR	1
LFSALLDAAASEHASR	5
GTFVINGTER	9
SAKPGQDFFPLTVDYQEK	1
AGVAIDSVEDMK	6
AYNSQEISAR	7
FDTTVVTQEGPDR	1
DSGVNVTVGLR	3
VCPAPCESGCNR	1
YPAQLSGGQQQR	2
LSPDVEALAISR	1
ADNIIPVASTK	3
NTPGVTGFVGAGNKPSPLPR	3
VTTEVNHHQVK	1
VAVTLSDPFCVER	2
AALPTLEWLTSR	3
FGTPAQCDHFLPR	1
YGTDGGLAEAGAFLDNIVVK	8
VEAAQTELR	1
VAEQWQPAR	1
SDLLIALGSR	1
GINIGLNTR	3
HGLVCLR	3
TDPQAPDR	2
TDGTIHPEDAIK	1
FDQEETLALIEK	2
VLNLHAGDNEDAAR	7
DFPELVDLYLQGR	4
LYEEASGR	1
TFSDEEKAK	5
GGQANPSPPIGPALGSK	2
FKPGDDVTAK	4
HPSELFK	2
TETHETDVDIKPHSR	3
IQYGGSVK	1
YLGDPDAIAAAAEAVASQGR	5
TFGMEGLFR	4
DTGRPALIIYDDLSK	2
FVPNLTFGPDVIAACR	3
FQAGQHGTQR	2
SSQDSGELEGSR	3
TGSMVGYQGDAR	16
AGYTAVISHR	8
VHLELGGK	4
TTQSNPLQGK	1
AQLQAMSGR	1
SMARPHSGPAAAK	1
AEAPFIGTGIEPR	9
ASIDVPVMK	1
TVGHLGLIADGTVYSGVADALANR	3
VFFTNGGADANENAIR	2
TVSENVAFALEAIGRPR	2
MIDIVGQAAAIGDQR	8
VVNDDNSSEIAR	13
EVKPFFCNIEHKMNRTSKVPVYFR	1
VVSNAGGLDPHGCAEAVR	1
ASNYLYGSTK	3
PLILELLDEVR	2
WVWYPVTR	8
SAQFIFTMYK	1
TVDALMK	4
MTGGASISPQQR	1
NMSQKPTNAPVQNEADNGLK	1
AENIYYIGDLIQR	6
DGEYSSAHDLEIFRK	2
IGIDGVEEAFAK	3
SPYAVAK	2
LISGGGAPKPPELAAR	2
AASLIGVAMTSTTIK	1
AKEVPLAIQK	2
AGANPASGLTISVR	2
LSLNFQNIEVR	10
DIPNLSEEILADLDER	21
TLMTLSTVK	2
STWDYGPVGVLLLR	6
TPVTGTVR	1
LILPYLDLDIK	2
GFNNPFR	3
IEDAISATR	6
FDDLTPVYPHER	1
GAGIAVDGLDRR	1
LVAYDPFVSAER	4
VHFVTGLPK	3
CIWVSPLQR	4
VLVVDDEVELAAAVAHGLR	2
VGFEGGQMPMQR	2
VGSGMAGMQAGGLYNVVLR	21
RISALGPGGLSR	1
VPMGASSFGATFVSR	9
SMEQEGLGDDAR	1
RGLLQMVGR	3
QLLVDCDVLQADGGTR	5
EAVLGLVTMK	15
VDTLIVIPNDR	3
NADGLDEALELLR	2
KLADNAGEMGK	1
GQAGQTNYSAAK	36
LLTSGFTDQELADAK	3
LLSTTLDDATAR	5
ADVFNGVMSFSNDASVSGTGLVR	1
IVNVPGSEIMNTR	6
YVEPVER	2
AFMAAVNEK	2
HGQSEWNLK	1
DVHYSHYGR	7
LGLMYENGK	1
IDNMAPVR	6
TVNNFVFLAR	14
GGVSSGTAVDSK	2
LAYSEGQIGWIPYILER	1
WGIHSTYTDNLIMLTLSR	5
KVAADFLTNK	1
VEGYIEAGR	4
FLATGDVSDWVK	3
ETISSQQFLIAELER	8
YGPAADYDGDGR	5
VVLSGESLSAGAR	3
LFADLGPR	2
LAEAGIETHFER	3
GEGASFSSGR	1
TREEDVQHVVEANQGQLIR	7
FTAIMGPSGSGK	5
ADAEALLASTQK	6
GAFGQTNYSAAK	5
FGLTASPVFDWAR	2
YVGSTSEIGDALVAAVTR	1
AITDAGMSK	3
LLALADAVEDNLDELKR	6
DPWLLESLR	3
RPNSYLALSDPDDVAR	4
VVLPAGSTEK	1
LTGTEFGVELK	1
AQQVFGYTLEEIR	3
AVGQSLTGYDK	1
ALAASVHGR	2
LLGAAPGASR	5
LVAALCGAASQAVR	1
DLGVNMLSSDGNPSQISK	11
NTGSEPLVISDAK	1
DSQGLNVGNNAGDQTVAPGESR	2
KPVGEMCTFDAPIDEVQPAVHR	8
ISWDTALTEISAK	1
LGIIPGAGGTQR	5
FFRPAEVDLLVGDPAK	1
EFQTGPGSIYASVGGQDR	2
VVSEIYGQHLEANGYK	4
TSPFAFTGNR	2
LDSPDEGDR	2
FDGTIQFDGLR	2
STGEVMGIDLTPGLAFAK	2
SYGLIDEGVYTFIVAPDANKVEIR	9
LLLGWLDYK	10
EIGDLIAAVMDK	4
HLEQVER	7
HAISTIVPGR	1
TASASGDEGTPVPGGR	3
NPAEHHELSSR	4
IGAEVDAGDVLVGK	13
AHVDAGVAQAMEGFNHAEAVKR	4
LGVLDTILQPELYPDLYGNLDHVVR	8
SVLDAGCGTGR	1
AGDAPGDEGPPVSGGR	1
TDLPGGDPAALYESLTQR	3
FSAVADDIEER	7
GVTVNTVSPGYVGTEMVR	3
QNDDFGDAYENSLELLTK	1
AEALEVNLFPGFAASEILYHEDGSVK	2
GTAWDQSPLFK	1
ENMTAAGVSR	9
LDQAQYR	2
AANAGGVATSALEMQQNASR	6
RRPETTGLIEACR	1
MGSAEDVR	2
PASSSRVR	1
GPLTNVVQR	3
ITAFGTIDFSSVSMK	5
MFNPKFTEAAFSR	1
FVVGGPMGDTGLTGR	5
VAYSVESAR	2
HEQAAVHAADAYSR	2
AGVIDPTK	1
CLACQTCSMADK	4
MLVAPSAALTTFMDR	10
MEYEINETVR	8
LPFDVDELAETYLGEVR	5
LFNTYGPR	1
AVLDLTDAVTR	2
ITPGMLMAAMR	1
AGFVVAPDGDGSSVEWFER	1
LRDPFWQNAGR	1
AGVGQIFLNDVDDAIADVR	13
STHGVNCTGSCSWK	8
IPWLEATALVLCDLTDHDGNPVSVSPR	1
TLNSSAATNVLGCATHPNNQPGCAVVQAK	9
DEVSSDLAAK	5
EADEVESLVGYSYSTLER	4
VNEVAWTDTK	1
SLGDAEEVTLVLGAQDATFR	6
LAGDLPEELILGTSPASIDLAEDR	1
NQNQTPQTVEPGK	1
AIAVATGLAER	4
GIGSSALVLAGGNVK	1
DVGASPAQVALAWLLQR	1
IMAGLDDGYTGEAR	2
FDNEIIPVQGR	6
RYPAFGNLVPR	1
GALDTAGVNNR	6
AFMDTSDGEMK	6
GGPVIWLSEDDATR	3
SPMVGTFYR	7
TPVGSISEYGR	1
GAEIDLGEDIIGYLR	4
GGPCVWVSEVDATK	7
NLSTETSSTLGEQR	4
LTVDVPEEFSGTVTQLLSER	6
GTVSLPSGSGK	4
ITVDDIVEQFVSVVGK	6
TETGDAGVLEAIR	1
EFYEKPTQER	4
ATQEEEFSIELR	2
AEVGEIDVLVNNAGITK	7
SDATATSTATPGSSR	4
LSHMVDDK	2
EMADEAGVEIR	3
LGTNIWGTK	6
VSLGVPMGELGR	3
TAIGGSGGGGSAPK	2
VIDVETSRR	2
VAADFLTNK	4
AGAPDLTEEPPFDDEFIEVQR	4
AQIIGATDGLVK	3
QQQDEFALR	1
IGGFDVSGDYER	5
KIPIFIGAEGPK	1
GAATVQYPR	5
KAVASAHLTR	6
VMRPDKAAEIYR	1
SSTEGLMTASQR	8
AIDLLAPIGLGQR	3
AIYSNTPEMLTFFSDLLGVK	1
VAFVPGEAFGAPGYAR	6
GYGHTLGNALR	6
WELVYLPSLVTK	5
DGEYSSAHDLEIFR	11
GATADAILELSK	3
ASLAFEQDGNQVGGK	53
AGGGGVVGANETAK	1
GYGTSLATSK	1
ILGFAALTVVGDGDGR	16
KIWFTDEVPQDLGGK	1
TMTVQNGDLLIDAVER	2
GGISLRPGDGVIHSWLNR	1
YIVVNGDESEPGTYKDR	1
LFQYDVTGGR	4
SENLAWGVGGPPDWTGR	2
DMRPDDLSAQVLTDLMSK	7
LVAEVAEER	2
ICNHCTYPGCLAACPR	2
ATHYFDDLADGQR	6
LVLDASFSPIR	2
FEWGDLSKPTTLQGR	11
AIQTDTQDAVAAMER	2
QIVSVATALIPFLEHDDANR	11
VPVAAGAPVEGAAPR	1
DLATAMGRPDTEGSHR	5
RTEVFAR	2
HSVGVIYR	1
GIPTLMIFK	4
VTGDEVNQVR	5
LFDLGVKPEDLESTIDQFANPNLVK	1
QAVETIWGVSVVK	4
KRWELIQSK	1
YEPQVEPEEIQADLANFR	5
VILSGAISR	2
LIPLTIVQLWDAELAAAEIHR	5
RGAAIIEAR	4
IGAIHSIVFGGFSAQSLR	13
SGDRDNPFDFAR	4
VRDEEVATLGSGDMVGEMALIDHRPR	5
VVGEAVAFAR	2
MFEFLDR	3
WSAFFYR	3
SDVDTDQIIPSDWLK	6
AGATAQIAK	2
VTVANASGVSGAAGDVAEK	3
TEATGYGAVFFAK	3
GSDEVLEQITK	3
ADVHGSLEAVTESLQK	2
LMTDPFVGQLTFVR	15
SFRPWYDK	1
LLIFVSPSNPTGAVYPR	2
HAVIYNDK	4
VPTPDVSVVDLTVK	2
AYSAVGQPSGR	3
LTDWLTIQGR	1
MVDYVVPAGVR	1
VYTTTPK	8
FGFLLDALK	1
TAVAVDAIINQK	6
GDGTPVTAADK	2
AAAAAGDAELTPGICGADRR	5
LGLLNDTAAAVDAAIEAVAGR	1
QVDANADNLWDEDEDGNGLLGR	7
APDALGGIPPEHDIFIQQIK	5
GVALSAGIQR	2
SLGSPNYINVAR	28
YIETSSAQER	3
GNDGVTNLPQAGSGADGANR	2
ANELVVYVVR	6
LSFEDLTR	3
LASEILDASQNR	4
AIEVHTDGK	4
RTCEANADSAR	1
RLDELTDSAR	1
VLVIFEGR	2
VPATGWVSPVVDGYK	19
AMEDLFADYGVATYR	13
VVDELVASNK	3
SQVGATYGAGNK	14
VGIGPGAICTTR	1
EDLGDEVPPPAHVVR	11
AGVPFVDQR	3
AGGTGLISGR	7
AAVESAMK	2
AVTGTLLVR	2
VIVAGAPPPTQTIER	3
VEVYDQGYNQGK	3
ATQEDPWQHFAR	7
LGALGFDEAVDNYIK	7
GSPEWWVANVKPGR	2
LKEMLEDLHKCQMPFHERGIISR	1
AVTEPEIDFSSGTR	1
LSGVPVVK	2
KLTDEDIK	1
ADPNDAEGGVVDDSGGR	1
LPSTEMR	3
YIGLAMPR	1
TPWPSFPNFLWNDGR	1
VSVTVDGAPKPSCVVDTVSR	1
VIEINLIGSFDAIR	16
RATWFENR	1
LTDPEINFLWGTPWGR	4
YPGTVTVTDDGLDVDGDTLK	13
LLEYDDVMNIQR	1
FSPHPGMVVLNEDLTR	1
GVTVNTVSPGYIGTDMVR	11
VNLANANEAGEAR	3
RPYTDTLLAEGTGVELDDR	1
VQMSPLSGGLLPDGR	6
MDGETPSDPANANATR	1
LTQEVSLPGR	5
QGNDVGTQYR	3
LAVGYTLDEIPNDITEK	6
IETVSGTGR	3
LTSGVSYGAK	1
LFEGCSPK	2
GELLYNPVLAGYK	1
HEILNETNR	3
DVLLLDVTPLSLGIETK	14
STMGASVFITK	1
ASHTAEVVLDDVR	8
SVTVADDDSLSIR	7
QSEVLQAEADSLTENR	3
SLSEGYGPVADAVAAIR	4
AEEGNVSYGFYVDPLEAGTYR	1
LYDATEADR	1
APILCLVGPPGVGK	5
ASYDDIVLR	2
MQDEVISR	1
QTEAGYNDVECSLPAVVSVTAGVVEPR	3
FLPLQSSETIGEAGDAEAR	15
SIDSMVPIGR	5
VTLEPFER	2
VSEDGAEFNEVVR	1
GWADGPTLNNK	1
AIDLIDEAGSR	1
EGISAEVIDLR	1
FDDNAVVLLSATDEPR	2
HTPFFNGYRPQFYFR	9
EAIADAANAVAHHLR	7
VILSGAIAR	2
LTDSAAQHSTR	4
GETDPTPEEK	6
TQFGGLVDVER	3
NIGISAHIDAGK	7
EVGTFSHR	6
GFDGQGNYNMGVK	6
AALGIPPLPLSK	1
QFAEEEDITADAFRR	3
KGNKYVIGTVENVRKYANK	1
VVAYDPTVEPGR	5
EATGVYQAMEYLPLSNR	1
VNAEPTSGR	1
HVMMGASQVDR	1
IGPATTGER	3
YGAPPHGGLAFGLDR	3
NVEQDLVR	3
VANRPGGYTR	1
GSLDLQGVKDR	2
EAIECTLAVPER	6
NTTIPTR	1
EAEGEGHPDGVGAIR	6
AGFEFEPDAAGVLEALLPR	9
QIAVHSGFVEVTPTGEGNTK	1
SPGATTVTSAVR	6
HALDYHVVGSDASGVVVK	4
STPFAAQMAAEK	2
KHHAPYGVFEGMTIFDAGAK	1
WRDIPLKYYVEPKYEK	1
AAAAMIAGEDVTR	4
EALGSMGTDTPIAVLSDR	4
VESPEEVAPTIIK	5
KAVTGEGVNVMK	7
VVVSQLHR	6
DVMGAAQTGTGK	1
LTEGASATEDELLTEAAK	4
THVLTALPEAEGLTPPELFADGADLVTIEK	3
GIPTDPHPK	3
FVVAPVGPLEAELR	2
SLVSAAMHHVPAK	1
SMTPESAPTDGAR	7
LSIAANCR	2
FTVEECKEK	2
ELAAFAQFASDLDEATRK	14
AQLDELMALAEGGAATLFEHQR	9
LVNGLDDISLTLSHTDAIDAFEAR	14
YTGPVTK	3
LDASSYECDDGK	2
QIVSVGAALIPFLEHDDANR	10
VGDEIEIVGLR	1
RPLAPPEDLEER	1
IVNTTSNSGLLGNFGQSNYGAAK	6
VQPDFVDVLDLDQYVR	9
YTYGVLER	4
VDTAPEAAPTSGVPAKPPR	3
ELTGHEGLNAR	9
KGLADTALK	14
IQPYQFDDGVQR	2
EQGFHHVVSLSASPHNLHNYDELGVK	2
TATLAEGNEADWAPHDNLPDVYIAMGQTAENVAEYK	2
QVGLDSVDGPQTR	1
QTLGVECVATGVVDFATFR	2
EELIFEDVTPSQR	2
QIVTNAGEEASVIVNK	3
FLQIGTATSQAIR	6
DLGGQSVLEEGQSVLVPSR	4
QSIMQALAEQAR	1
TYLAQFDKVDR	4
AISVYDYLLNLPDSK	1
DIALSYAAANGGTK	4
AWTEATCNSIK	5
GTVSLPHGTGK	5
IVDELNVEEGR	5
TLILYNDAPAAFPAR	7
RSPQAASLQDLR	3
LAANYDLGMVK	10
APNADLVR	3
TQLFDPAEITNAIR	13
GGGVAHGPKPR	1
WTAPTAEALR	3
SPGVFFEHDK	1
GAPDPAFDVAPVR	2
DLNTGELSR	2
ATGSIVADR	4
DGLFCAK	3
GYLDGFAVTFK	3
SPGVFFEHDR	2
EYYAELSDAEIFER	2
KQESADATLAK	5
SHNVAAQATTLGK	2
GQADGTPGDHVYIQGHASPGIYAR	3
VGGQVYLLTPTDVEVSDDDKR	4
GPDGNVTQYTTSK	1
GEEVANGIIEAAGR	2
TIRENRMMMYNKPKRYYNR	1
VTVPGAGTLWTK	2
SALEVVMTVLHAGGK	3
EIELADPYQNMGAQLLK	3
AITNNPDAPELLAGAIR	3
LLGPVSSVDELCDR	2
LAALIPVFSFDK	6
VSATQQVTVVVPLYLVGTAK	3
LGPDDGLLIFSVGGGDR	3
LGAISRPK	3
GIADAIIEGR	3
INQANEDGGVHGR	7
GGGNTASETAAAPSAAPASDKGQDGSPSGEGAQASR	2
NDIEHIILVGGSTR	7
IKQELVAPPNAPK	5
GGSGAGVNLSGIR	2
RVETGSASAALLR	3
QVVDGMLDR	4
IGSIDNVPAFIDR	9
APGFGDR	5
RMGRMVSNQLQKMAAERDK	1
LDAAAAGQVEGINR	2
TTAIDGAPQR	2
IVLELDAVR	2
WPLSAEHGGGEAGEVK	2
SVYEISAQTQQELAK	2
SPYGVAK	5
DEVSDELAAK	7
LGALQNPILHIYR	3
QNSDGIAVR	1
GDKEEGTLGNAGFGAFWR	1
QEWIVPAR	3
HEDEDYDAYHWRRKLANRIVRLGIQGK	1
GSLDTQGVKDR	2
NVTIVGYGSQGHAHAQNLR	3
HDQVVTGGPR	8
IDGTDADANVAYVR	1
YGLQTMCEGGGLANAAIIER	1
IFEALNTVPADFTIHPK	4
HGEGAADSAQLYVK	2
AQYGALQNR	1
DAVFYDYVTTSK	1
QYPVTANFPVER	2
LLEIFSDVSAAEAVVEDR	3
TVELPPEAETIR	3
LYIGVNSDK	1
ADDHEPAVLTER	3
NLSSIGDLTADLK	2
ALGVENLYDDPTANFVHQLTVALK	5
AMEIVYDDDDLAR	1
TFIICKPDAVER	10
IDPLTGLLGPVGISQDK	4
TALAMGAAK	5
GADLAMAGGK	1
GGTEVSFGQYGVQALEPGWISAR	1
VTAEIGSTPGR	4
LEIEITSLPGDDR	2
SGEFATEFIDEVR	5
ISNEAWGEAAQVVR	4
LAFDYALAIGSPYAPESR	1
AGEGGAGAVAFR	1
IATVNGDLLDQASLIELLR	12
SNQNTNINQR	5
TGYSTDAATLEK	3
TFHIGGAASR	5
IGPGDTLNIVVWR	2
VQDGPLTSR	1
AAVDSLLSVANTALASAER	2
AAGSAEEPAR	3
SGHYSGVIFHR	1
FAPENPKPIEITDPVEITVDGR	6
CVEQCPFK	2
AAEPTQTPR	2
TNSMIVQR	2
VVILAAGVGSR	3
IINDQSQR	2
DAAAAHLDGGAPR	15
GSTDHYEHVAGQAAAGIAR	5
GSSSAASAANAAIDHIR	11
RAQQIIDDELKR	1
LFAGPSLAFLAGAK	2
SPNIYFEDVLDYEDDYLNK	1
GTFVINGAER	2
INDEGWSGVFAGWLAGSR	5
DVAHAPVISAFAELAK	1
MLYPYEER	2
SKEVPTAVQK	1
TLVIPPHQAYGSR	1
LNVSYNCLDR	17
QSILQALAEQSR	1
LAEFFNGPYGPDVELER	2
ADEGDLIFKGEAGK	2
YFAGCIR	2
LESSVGPAIR	1
PVDIGGYYK	3
SVMEVPR	2
IIVHGYVLDELGRPVR	1
EIIAAFEAAQR	2
SLLDEFPLMSR	4
IQDTDFAAETANMTR	2
KGGGNTASETAAAPSAAPASDKGQDGSPSGEGAQASR	2
FVIPTPAGGDHDTMMR	1
VLDEGQAGDNIGVLLR	3
NILAFEPALSWDIER	1
TVQQGDVSGATTSK	1
HCVESFGPDR	3
VDDVLNVSGHR	10
KLVIVDEVVR	1
VSFGEWGLK	4
EIYDQMMNPK	1
IGEVVTAEVIR	1
NVAEAVINKK	5
ADVIVDTTLSENAGKR	1
YGIPEFK	2
IANSLMDYLFR	1
NLMPNPK	4
MVSQTTGFVVQPNK	3
TTDQAEPTEELTEDKCWDLLAK	1
ADPSLANPEIR	10
LLGTGAIVPVMSDVFALDHVGDAALK	6
VKPQITPDGK	1
AGMAAILSELAR	6
AVIAEGGMVER	5
DDFFLQQLLLTDGGR	11
TPTLANKR	8
TTGAPGPVVR	4
NLVWAPNPDVSIADVYPPEWIIEQTHK	7
AGEGEQVVETFQR	3
DFEIVDAYSR	1
GPHVPSTGK	6
IIMGLGWDVAK	4
VGQEEIFGPVAAVIAFDDEAEAIR	5
IGSDAYTDER	1
DYAVGDIPVQFK	3
KVVNAIAAGDK	3
AGTVGPAIPGSEVALAEDGEVIFR	6
FTGINPEDRR	2
LVDFSAELGGK	1
IDAFELGFK	3
LAAGQIAFR	1
LNIVDTPGHADFGGEVER	11
HPSEVVTAGQEITAK	1
QLTLDHFVNR	1
IDLTPVDGR	3
SSNTPVMSR	1
NGGGWAHYVGQEK	4
LMAMQAGPIDPSAQK	14
FGDVSVMFTTAMK	32
TSSGDASVADAFAAR	2
AGMASIFSQLAR	7
AEQYYTLLQLSER	1
NLGYQGGNSSAVPNKPVR	4
LEDSYVSLTEVSEYAK	5
APSIWDELTR	2
GIPAENIHSEAFGTGGVK	1
VGAITGDNALK	5
LKPGSQVAEAYGAEVVSER	1
IPEIHEELDPVTYGLTIWDLDR	1
AIASDMNATEEQR	1
VKTELMITPGSEQVR	2
YSFEQAANSER	1
TTLFNVVTR	3
QNLEDDKKYTNEVISLAEKINDEAKVKDK	1
ATPVELEFGQVEK	1
IYVLQEVAAR	3
SVSIFTSSAPVHPAVMPGFR	4
ISGEDVGR	3
LIVLSEWNFDTASTK	7
IMSYMEIGR	3
GSFDPANAATAYSPPTIK	12
VAFVSTADEYDTR	4
DNEVFTPVDLINAR	3
EVHLSYAPAVPPTITR	7
DTGEVALIDGDTKK	27
NQPMWRILPEFCQKHRK	1
LTDAWGQPCIVESR	7
GSSVAFGDFGLK	4
HSYVGLSSASLGTVVGGR	8
EHELQLGGASR	1
AAADGLDTDATLEAVMAAAR	2
LLDAEGVPPLSADDAAEAR	4
NANPDMVK	7
QLVMDISDSDDAVLK	6
IKQELVAPPNVPK	3
EDVYISAK	1
RNDPKDDIVTK	1
NNPGSLVDDLVAEAR	7
LIEAIQAR	2
SLGADPNHASR	9
NDGDSVYR	1
TGTVTFEVGK	3
LEASAVPEEVYEDPAR	1
QYNDGDEIVIEPFR	5
TLSIIKPDAVAK	11
VIVSEVLEHIADDAGVLAEIR	3
VVIADVLTEEGAAVAADIGEAAR	1
DYQIRMQQFFDWILKGDKPAK	1
LQSAIAHER	1
IAGASSDWADDPTR	3
TSLISHDGR	2
ALDNTLIELAR	3
CLAPDQYETVTDQILLK	2
YAPATEIFEHCQR	2
VVSVWSYPPLSAEER	3
NAQGVEVGAVR	1
FTQLCDNVNQVVSGK	3
AGIAGMTQTLSLELAK	5
LPTIVAMAYK	4
RFEEVTGLPILQAWGMTETSPVGSVAK	15
SQVAELAGTAASK	3
VYLGEAAQR	1
RVLVSTTR	2
VIENAEGAR	8
VISLDPGTEYPVEGR	1
FEEFASDR	2
FQLVTGQLDNSAR	4
FPSPVPVGSLVR	3
ITPSALDDVAEHAGELLVHAADVEGR	2
LADNAGEMGKPK	8
EIVADPFAADTVLAGER	1
DLAALEGAVAEGLER	1
ADMGLDDDTFDAK	1
SDDQIDDDVAR	4
MGDLAGNDIGWAIR	4
ADDLQGAITDMATK	8
VIDIDLER	2
VAVDANYINSGGTR	3
SADLSTNADLIK	1
AFEWNVATAHALTR	1
ITEGSEEIQIR	2
VDTIVVSTQHSPDVTNK	1
VAVFAQGEK	3
NDLSVSAQK	1
EPVAFLDPADTGPFVLQSR	2
VVIFAAGTGNPFFTTDTAAALR	1
VQQIADAAIEYDRK	3
EQIIFPEIEYDKIDAIR	14
LGLIDLPPAYLALLR	4
ALIESDIAEQR	8
ALSIAGGTSEIKR	1
IGDVVPLEYFDR	3
ITNLDLSK	2
WLDFYPGYMYVHTGEIDK	3
ISLDKEAGTGLSK	1
SNSLDNTLR	1
VGDNLFTNSNLVMDPDTGK	16
YDESVDLAIR	1
TGAYTEFDEPNPINTYGDSK	3
VGAHTEVELK	4
LDILADSIDTGNADR	3
AEAAITQTR	3
VYFEKPR	3
VVAIANQK	2
GLKENVIVGR	3
SEIEGEMGDSK	2
LLDFLEFIGER	8
VEGEYATYQK	1
AQTLVIAEYR	8
DGDIIETYELREIPR	2
ATGFPIAK	2
LPVPPMLMMDR	1
YDSSFTWCCSPNDTHGCR	3
AAITTDDNDR	2
GVGFVPQTENVFAALTVR	6
WVFLGSEGWK	1
VDVNGDDANPLYR	4
NVPAEVLGFLVER	1
TLTEPVPTETADR	3
IVSIEVHK	1
AIGIPTEMFTCIFALAR	12
GAVAELAEDR	4
AILGSVSDHIVR	5
TVGADAGQAGDGAFLR	4
IDAIHGVLDGEYETQAEVANPASR	3
DVVIDMVCYR	1
DVPADQVIDIIFQQK	1
AELIEEGDPR	2
ESTGGLGTSIMSR	2
AFDVGDR	1
RDEAEGLQAESR	1
VEGVGVPSTK	3
FDGNAAVLLNAK	10
ESYALDYEVAR	4
GTPYNAAYSASK	2
HEGQIDHLAVAVVR	4
MPEGTVYMHHAQDR	1
VIPVFSVDPEK	5
YGPALDYDGDGR	7
AYDIYSLLLK	3
SNSLAEGSRPYGDGVITGWGTVDGR	3
IEHNFVVVNAGLK	2
RPFVAITGGAK	1
LNDPENTSEVR	8
IIQMLAEPER	2
DGNVVEFR	1
TFHNMTPELIDAVIDVHLR	1
NDEAMQAYIR	1
GPYPTMYTQQPWTIR	1
NELANVSPPPDVR	3
HLPNLPVDQK	4
LFPEQLTYIVNHAEDEVIFVDR	12
ESKDEMLFGELIR	1
DVEMSVASTK	2
TAVVSGVCDGFIGNR	4
VDSSLDKVEGR	1
LGGTCLNVGCIPSK	5
LTEAYGDLGPEPAPR	9
SGQDLDTALDAIEFWTTR	1
ADAVAEALNNLLYELVLR	2
IIGFSPIPAMSMVSYAAGSR	1
ANPSPPIGPALGQR	6
GEYVEQDYAR	3
TTPSIVAFLDNGER	1
DGNVTEGGTLK	2
TVVVAVER	1
HDTMITADHR	1
IRPDPANQITWENR	4
NVVNAPFTGTASILAK	1
LLDEVVVTAFGIER	2
FPGQLNSDLR	3
NPELSMSVPVRPDGK	3
IINISSVNGVK	4
TIYVEQGTTLK	4
VIDTTNALPGLIR	1
LSLAGMVAGTSGTVVISGLTGR	1
PTIQQLVR	14
DALNLPQAIAVLLPPK	3
GTTPLVDLGDEFK	3
TNDIAGDGTTTATVLAQAIVHEGLR	10
LGGSGYVSILPVDQGIEHSGAASFAPNIDYFDPLK	2
VIATDSGGVQK	1
VGAVVQTAR	4
SLAVDVADHVTAEVGVTR	6
YSEIVTTTSPESK	4
VDGEVDADSK	4
EALEGNFLDGLTR	3
FAYLINHK	9
ASALSQQMR	1
ARPFFNIVVADKR	1
TLGFDFIASEGNVSDWDSTK	4
SFTGATDLGPNTSAAIGR	14
AGVVATER	1
FSPGETANDPDFVDELVAGHDLYVNDAFGASHR	1
CIACYPR	1
VDAAQTVSR	1
NDPKDDIVTK	3
ALDATQGDIDK	2
AESYFYGTGR	3
DSVGSVILGEYEHISEGDTVK	8
WVPVSVNLNAYAGK	7
LYVPSDQIDAVR	2
IIQGLEIDEYSR	3
HELVDTLEDTK	3
SVVEPLEGNK	2
VEAGIPEDDPR	3
YEDGMEK	2
LIYASYEDR	5
SFVDSISGLSEDER	1
GLLFETEYVEGMQFDR	4
VMAAQALASEQR	9
KVLDWTPK	1
LLNPNEVVVK	2
YDLGEVGR	3
SGDVYQVAEVVR	8
AGAVHTYQR	2
VEGCTPVGASVAR	6
IGQEAAEGAR	4
LLVELASSPGK	5
RYDLGEVGR	1
IYTDPVIFEEER	2
ALAEQDFDALHGVK	2
KPLIVMTPK	3
TLGDEHVVADQLLGGDFDSALDALLAR	1
LANEMIEATEGR	4
HPHNIDFHSVTGMHGGASDLLVAPGESAAIQAR	1
NIAIIAHVDHGK	7
VHFNTEARPDGNR	2
LGIVGQAQLDDAK	2
AALDAAGGYTGK	1
LPDAEAERR	5
LGWTPSYPTFNR	6
GEEVRVETIGDNKPAVLR	2
TPLHTFR	1
GATGAEENTGDGAGILIGVPDR	4
ILMGPERK	1
VTELFEAR	3
VSQGSRGTVIDVQVFTR	1
ISQVEPQLPNAVVSK	3
AAYAEAESAGR	1
AELLTDDKGR	5
TYSSERPGTTFADVAGYDGVK	1
TVGTMLGHEVTK	5
GLVFIPFFDASR	5
AGVIDPVK	3
AQLEEGNLVLR	1
LETLSQNLQEFFGDK	1
GESDPTPEEK	2
DGYNTTVFQLPTLGTQDIR	6
KLADNAGEMGKPK	6
LCTLIITDKNINSFYPHIYNDVK	1
LDVLPDYLK	1
ATIGEVANEEHSLR	8
GSIDGAGVSSTK	4
FDLEAYTDATHWSK	6
QIAEAAGR	2
VYHDQYR	13
NLVAAGGGLFR	3
AVELLEQAGLPK	1
LLEQLEVLNDDFR	1
TKPTQHSVTELR	5
VPFSANHSGAPWLEPIHQDANGER	7
ILEVPVGR	1
LIEIYTPTPK	3
LPINVFSIFK	1
LAGGIAGTAR	3
VLTLTSTYDHR	5
EAHDATGFYQR	1
AMEMVAASK	12
YGAHLTLTAR	1
NAYTSVMSHR	5
DQAVDYLSIGAAEGAR	1
ATLGAPPQTLFDAAAEGK	4
IGGADFVPAREEDVR	2
GTVTLPHGTGK	1
TEGYTVR	1
NKDGIPAKVER	1
ADESIDLER	1
AETSAPGVGALR	3
SLLPVIAAFAGASGVNVETR	7
GITAEEIIEAIDEGEIK	5
TNMVIFR	2
WSGDGTPR	1
MGVNYGAGK	13
LVDAAGNEVK	2
HDDLVAEIR	4
LLFGSELAESLLK	3
ALQEAAAAPSLDEANAK	5
KRAEEALANR	1
AAAAEAADLER	5
VLFNTVLPDDFPYWNK	1
EHAVWALQQYGFDAVISPR	1
GSLVVNSSQGGGTK	1
TVTHEDVTAEELGGAVTHTSK	6
VSFTPAQLVDNANELLHTLNR	5
YGSGWAMTAIGER	5
TPGAEGVESNKK	2
YQPESWAPTATVWALDNR	6
IDRDEVLLDIGYK	7
AVTGEGVNVMK	10
ESDINSQAMTNASPK	2
AADAFVDTEGVR	3
IVDEFSAR	3
DLSSGPVADR	12
DSGLPVTK	2
SKVEIVADEIAPSLR	10
AVLGLFEGVVTGAADGYAR	2
VEVALTYIFGVGR	2
LHAPASWWFGDTTGIAR	2
IGVIGPNGSGK	1
ADWVIAAELSER	3
INKMGFLETPYR	4
NAIVVTALNPYIGYDNGSR	9
KEDSQLLALGEWQWQR	5
CQLEGAR	1
EFHEETGLAPTSVAPHEVDSR	1
LGTNSLLDLLVFGK	29
ADNLVGGENNGWSLIVDQLNHER	1
AGWGQTGSADVPGGASK	4
LYTAYVDGDADLVEINPLILKPTGEVHALDAK	2
IFADIGVPYVAVEWR	5
TDFTVHGDDLLITGVANDIVNAGTGDDR	33
GIGALYVR	1
LHTLVELAK	1
YILDLGDPLIGR	2
NLNLADQQDFENAQR	2
VAYVTGGMGGIGTAICQR	16
VAYVTPAATLDECR	4
AEDWFEVVVEIPR	3
EVIEALLVDLER	1
FEIGDTFSEANEGLK	5
LGLGVDYNLSK	1
DGVDAYPGSIALLDALKPAGLR	2
IGLFGGAGVGK	26
DFALEGDQTTGASVLTVK	14
VQIDDAIEADR	1
GAIGHVDIDGKEDPEIYSK	11
SVYHDIVSR	7
SLTAEIGYVTANR	1
GEVATSGTGLCWR	5
AHRRRCFYMGSR	1
YASIGDIVVATVK	11
VTLVGFGTFSVSK	7
GETQLTPEEK	3
LVPEGIEGR	1
GPSLLAVLEGPTDTWAMVR	5
NHPGGDPDNQYVWWHSSSPVNFGK	3
GASQGEGLGNR	3
VLDKEVADLKPLPK	5
LLVCPVCFNSK	2
VVEDSAASSQPHR	4
LVELGNDVVILVDGITR	6
HLIVASEGR	3
VISQYLSGTQTR	3
SQDAPPEPAK	4
LGLDPLVAFMIK	1
QAEAGEALAK	12
ALASNPTTLLLDEPASGLTHSEVDELGGLIR	4
EHFEMR	3
MTWRRITHENTAWRFNTYAERAR	1
VVVLDNLSSGSR	1
SVGEVMAIGR	10
VAITDGLAK	1
QAFDIMEEK	4
FENVEEGLTVAK	1
FTVEECK	2
RFQTVSDFAEITR	5
DEVTMIR	2
LFGNMTALENVMVGR	3
GIGAQITDVVCVIDR	5
ITQLIEQVNPGGQVWNVR	4
MCLAADAPVR	1
YSGGAMGDAGR	1
ILVVLGPDDGTAGR	7
VRLSKSMPDVGNSTFLCEQGGR	1
LYDQMPEPK	1
GLGLSADGNHR	2
TGSILAVEYDQR	6
INYYPPR	6
LDLLVDDAELEK	2
ALVQHPR	1
TITVEYAK	4
AEVIQIVDLMTAR	3
LEEIFAFRTK	1
NLGANDWSAPTACER	4
AVVGANAFAHASGIHQDGVLK	1
FMDAFAEATAALR	2
GETELTPEER	15
AALVYGQMNEPPGAR	7
LVDTGTITIIDGVFVR	11
VDEAELAER	4
TGFWTPAAAATDANGCK	1
EMAGGHQGEDTSGVDVQGR	5
ILPGLDEDVAK	3
PGPVLLDIPK	2
VPAINVNDSVTK	2
HFDAIEQEIR	1
IVEDAEIK	1
AGVLADVR	2
IDGAAVEADDHTSVFSPYDGR	1
GGDIEETATR	2
SQSYDLVINGWELGSGGVR	1
AQAEAEGLDAVFTDAGFDWR	11
LFSYGDAQR	2
NSASAANSYDETFEK	2
GSGPGQFQGDMR	3
ILNTSTLEVTDANGVK	2
TYLEQNGAK	4
AEADFGLDGIDLTNITPAR	5
DFPDVVNMVDDATDQLSK	6
TQEFEWYIHPNMQEGVR	5
SDVNFETSKKAYMTKVAQNERFALAK	1
SSLFGGYQR	5
DETTPDGPGER	1
VGDTAPDFTLKDQDQK	9
VETEQTAWAEEISALIGAGR	2
MGLGELENPDLTVTLDYATAK	8
AAVEEGVVAGGGVALIR	3
MGSMVAYQGDAR	20
IVNAGNNQEVAR	8
CGRPHSVYR	2
SEVNNLADEHPDKLR	2
ALNQQVWDAIAASAAGDQSK	3
TAAQNITAEEIQR	3
NSQSAGMNKDTTR	2
GLTEVSPLPFLSADALR	1
VIDEETEK	1
LQALEVEPK	3
IFGPIKDYECLCGK	10
AIADEVEAVVR	1
TVDPAVAQR	1
LADLHNSGKLDDAEFAAAK	2
VDTEVDRR	2
FSTVAGER	5
AGGVPIGNSGIWIGDYTTEPEDGGLGVFTHEFGHDLGLR	1
GVLVPIEETIR	3
FDGATVGPDER	1
PAYTFQLTDYVR	1
KVYDQMAEPR	1
VIDIAESVVGR	3
GQASFIVPPDTPGLSQGQK	9
VQLEQAIAESQQQHK	3
IGVMFGSPETTTGGNALK	5
VAGDKTDVSGVPGPVIR	7
EEFAGSLSGGQR	5
EIDAGPTNHWR	12
GNAYTTFFVSSEVVK	2
QAGPESTGEFATYTTK	2
SMGALTIGVVTRPFTFEGR	2
AWVTNLDSNPFVGR	3
NLNRMTTQDEQSLK	1
LADLEAAAYGR	2
THTSPVQIR	2
HLELYFAAPCSGR	5
TEMLNLTLK	5
APTTDEISLLR	2
GWYSTNILGNR	3
VLADLAVHEPAAFAALVEVAR	21
MSGIATLTK	1
TAVSQNSSQLQK	3
SGLGDPETSHHELR	1
GLSDDLEGTGVR	2
AAPSISEVMTTEVITADR	14
FQIQEMAR	2
LESVELGLLGR	5
AWLEQTQSEVR	9
LVGAMTAHPR	1
IYKPWLDPTFVDELGGR	2
DVSGEGVQQALLK	8
GMVLAKPK	1
IYQVDVPQELFK	2
LLGDDAEALLGYEASGIPSDR	6
LVWDYIGMSR	1
IAALNLNTAR	5
GYTIASEVLGIPVK	2
GVVEKPAPEDAPSDLAVVGR	4
YGHPELSMSSK	4
VGGSTYQVPIEVRPDR	3
TVLIQELINNIAK	10
TLLPEGTK	1
GDNGPIVVGAR	1
FGIDPDIDPPWTR	1
SVAVVGSGPAGLAAAQQLTR	3
EQLVTSLGK	1
GSVSINTGGEK	4
AALEAQTHR	3
GVEDLGGGLK	17
VGRPPVESR	7
INDQFSIGASYSPK	1
VMSYLPMAHIAER	5
FLDIVVER	3
LGAGTVMTTITPVGTAANVK	11
DLGAPLPDGAQVR	3
IVEIGSFQGR	6
VMLKPAAPGTGVIAGGAAR	13
AEAPFIGTGIEAR	5
LQTVNSTNNALR	18
MNGIVLLLPHGYEGQGPEHSSAR	1
ELTALAPSTMK	55
TAISEAIATK	1
FNPFDLTK	2
ALDDILESVEELR	4
GQFGQTNYSTAK	11
QGPFADFSGEIAEINADQLK	2
IVLESALADEETGWR	7
STVVVDVDKPER	7
LSDGTVIVDIPEADHEAQLTR	5
ELEPDEGGQNR	6
VTNVHVEETEGPSLDDATVVVAGGR	14
VPQITPDHIDDLIMGCGQPAGESGHNIGR	5
LVNPANKR	5
VGAPVIGLNDSGGAR	5
LGDASVVR	3
ADLDVIMVAPK	4
FQTVSDFAEITR	4
AGQCGEYCTFDPEK	1
LGANAVLGVSLAAAK	2
SGVGAVMGSK	5
LNDELAQSAATWFSALR	3
ATKPVTDEELIEK	4
GQEPFDTLVDIVLADDFK	6
VEQAFELSDASAER	11
AAVTSPGGTTAAGLR	1
TLKPGWQAER	1
INTTNNISFGVELNK	3
FQSTVSNLQTTSENLSASR	1
VSTDSVTIEGSGAFGK	4
KPEAGVAAGTR	2
AYPHQFSGGMR	1
LVSETVSAR	1
AGDMPFEVVIAAPDAMR	8
IVDGLDTISVTGNVLR	3
LVPFGAFVR	4
FKEEENCDR	3
YEYDDIAR	1
ELAPFPWGGYYLR	1
FLQTTAMSR	1
TETIPISR	1
LGHNEQDEPMVTQPLMYK	4
APEYAEAASIPR	3
EKDGFDPGAVTTGNQGDAIQPLVLR	6
FTEVGYVGR	1
LTPAMIQQVK	1
EVFDAPLVGDITR	2
GATPTDTVR	1
AIDKPFLMPIEDVFTISGR	5
LGIAHVPQGR	1
VIACSDSDGYIHDPDGIDLDLLK	1
HHAQTADPVTR	1
LFSSAIHGDPGTPLLR	4
VDPNYADPK	2
SPGVFFEHDKGK	4
IYDEVGEDKITELNDELAGSDEFPK	7
FGGTSVADADR	3
AHVDAGVAQAMEGFNHAEAVK	3
VLVDPETR	1
LTGDMDVR	11
RSDGSYIR	1
SQWNGVELADK	1
QADIMIVAGR	6
IHSGIAAVLSADPEKEQK	3
TAEAAAQVAVR	1
EPVPSVDENNNPVYIR	1
VANPVVELDGDEMTR	5
MLVGDNAAR	9
LEDGAALVQATVK	1
VTDGKDVVDK	4
LNIPVVFVSGGPMEAGK	2
GAAQNIIPSSTGAAK	4
LPEEMANELSDLEKR	4
CKVPFER	4
GNALTLPFPDASFDR	3
APECFYIEK	5
LAEENEQITEYIQTGR	3
VTAVESAR	1
AEGYYVVFDFTADPAK	11
GYNFEDAIVISER	2
CIKDENEGPR	2
FSLEGGESLIVALDEAIR	1
VNAATVAAHVQGR	16
IANNTIYGLAGGVQSADVER	6
VVKPDVYIAAGISGATQHLVGMK	7
GVQDANSAIR	2
QAIEAGDPPSWTLK	2
QGEPLGLGHAVSVAR	2
AKIDEVAAK	6
YDDVANEQR	1
FVADYTAEK	3
FIAASPEEVFDLVADNSAWGR	7
GISLFIVPK	3
MGAELVTER	1
TGVCGIGR	5
TWNYVLDIR	1
GQSLIVWAIAEGR	5
LMDIVDPTDK	18
YDVAAEILSVLGR	3
LQEILPNLILADGYGSSETGSHATQR	2
EAVDELFTDVAAK	1
GTLAATTAQQLSEVAVGAALER	6
ALMGANMQK	1
SAGTSVQLLAR	1
DIVGLYMNPPVAAVVFAVDEK	1
PTINQLIR	1
VLADIAVHDAIAFAAIAEK	1
GSLDTQGVK	6
GQVPMAFAVVK	3
IADLLHDKER	9
TLNSSASTNLLGCATHPNNQPGCAVVQANAR	2
EAVESQDFEQAGR	5
SSGSASAAPQVSTPINR	4
SGELDPSVATGAIDR	4
LGAQLGIDIFGTR	5
IQAGSGAYAASK	2
FTEEFDPGADGDHEPDAEAQAAAASK	9
AVYYGGEYPNAGPLSQQMK	2
VTNVMEER	1
EFSDYNDK	2
NACVLINAQGEPVGTR	2
MQNSNAGANDWQFEHYR	2
HQLTSDGWLDLALTPVLDHPR	1
KPNAAFMK	3
VTISVPSAK	7
AGEGDCFVAAGVETVSR	12
DANTEAEHQMNR	3
ADSELTEVTVR	2
QHIPDDR	1
LDANNIADIISGYDLVVDGADNFPVR	1
VGETVDR	1
AIIAHVDHGK	1
FLGFEQVFK	3
IVTCAATSGYMIEYDNR	1
AALQSALSAK	3
ETFPFPETAGVR	5
IVTQNTADPDILR	2
IGGATFQIPTELPANR	4
IVDPDDLALMWR	8
TVDQGYSGK	1
AAQGEPVFSPALAALVLGEFR	1
LGEFSPTR	7
TMDRVVFSDQEVAMFQNEYFVNYKVNLSKR	1
EMGAAVGTAYTYFASK	24
ALEYMDLK	2
GYQQDPANAR	2
FLGIEPQQLLFQLVR	11
SDFANQINNVLAFPGVFR	9
EVATPYPTVER	2
QAGIFEIR	7
SGGFNLDVSAAVGGADPR	2
GVGFPFTEGMNDR	3
ATNNGPQNNSEAGYR	5
DICPSATR	3
DGEQSPGASMTR	1
LGVDDLVAPLFVR	1
NPGDGIGFAAWPAYR	5
NNYIVVSR	1
EGGTLTTNASGEVTADGRDK	1
DTGEVALIDGDTK	31
MGANISLTSQCLGSR	2
LAPGVQNEVIER	1
SGVYQEWLR	1
FIVDPEVVGGVHAEIGDQVIDGSVR	5
LGKPFGLGQEIAYAAQGQDFK	6
TIKPGPYPVR	5
QIPDPAEPGDLDPETK	7
LTLDATCPISK	5
IAGGSDETLR	1
VIDVETSR	5
SQGLNVPLMGGDGIFDGK	2
WSEGLHQAVEAK	4
VTLINAAAVPGSLDGLAR	4
VYYDKDADLSLIK	2
AVLAATSGVVR	5
ALINDHAWNNDTFLPTVGK	9
LLVASPDLTDPNFER	2
LLVPTPPLEGDAAGLAEYR	7
AAPFAQR	1
VAFQAVIK	5
GEAAPGQHEINLR	4
VLYEMDGVNEALAR	10
TVEVLNTDAEGR	5
AVTTTPFAYR	2
TVNYSFSK	1
ADVIVDTTLSENAGK	6
LTSTDQAALIDR	4
RETLESSYKDYVTIEQEVDFLR	1
DADGTQLPYLDEIEFRPQPEPSQR	1
VYNGYDK	2
LAEMTGDAR	20
SYGLIDEGVYTFIVAPDANK	22
LIEIYTPTQK	5
VIDFMELAELQAK	1
ATYSMEFK	4
RGGIHNSLTR	2
VAWTGTQGTLDVADASTIK	1
AMAIQLIINR	1
LQCYEGLDEAK	4
EVGVDVIFIGSCTNAR	7
KGSTTVLSDGAESGDNGWSLDGFKR	6
AAWGAGIGALSGAAIGAATGDNKK	2
GVVDLITNK	1
IAGTMAFK	5
MVGIVSIGDVVK	1
WGTECYHSLK	2
DHTTLVAAVK	5
GNPEYWVAEIQPGK	4
EEHHELAPGVNQLVR	9
ALSTWFTLK	4
ATVGQVGNVEHELIK	8
FGGLDVLANVAGVLR	9
VAGQPFSAAELTAR	1
LMTTLLGELER	7
DQSFVAVNTESVSDEEVK	1
ERPQAPGEVPIADVFGDDDFLDGDDDFDVPSFLR	1
FVPLDVTDEAAWLDLMK	3
VTADELGQAGVR	1
TGVVYVR	2
TPDAHFFTEVR	8
TPLEDLDLSVR	5
STYGEGLLSEIAPDGR	2
EKVDTLIVIPNDR	1
KGPFVDDHLLK	7
SINPEQFAAANK	5
AGILDEPTGVFDLVAEIR	4
VTSDDQNPLR	1
GAVVLPNGTGK	1
SIAPNAQAPTEPKPK	2
HYAAMPHR	1
YIIQGNGSSVALALSDAIAK	1
YLVDQVQK	1
LDGFVGLAGCDK	2
GHTELYR	2
ESTAPNPK	1
NASINGLAYAAGATAAAAAGSSAASVR	2
TNLEGFAPELTESQVGR	7
RTDPDEFTR	1
NQGTVVSVSDGICR	2
FYLSLEDELMR	1
TAFALSDDQQHR	2
AGMTSSPLWR	10
LSGLQPVFRPGGTVTAGNACPLNDGAAGVVVMSDTLAK	9
DTELFSSQK	1
TPPATILIK	4
IMETRPLSK	9
AAAEITGAK	1
IASGEMLGK	17
AAATAAYTAAVPVVDR	10
LDVADNTGAK	11
SVNTYPHLVAER	5
FVALPGEAGELGIYPR	5
EPVPTASFGFCR	2
QNEDGVVQSALKPR	3
EGAAGPADVAIIGSAGEVGDR	4
EAGAVAGLEVLR	7
TLVSDAPIDHDDPESVGATR	4
VVNALGQPIDGK	8
ELELVGVGYR	4
AWADSLDLK	3
DADGSITSQELDELTDDQNAR	1
FLTVSLDK	2
ALEPGAVNVEVTEDQATITGGR	8
GKAEIVEDANGR	1
DPLTGGEPMETR	1
TEIGSGAAIR	5
MAPFIFGHR	2
VVQLMSSDEPSSYGVPR	5
IVSSGVSGLNPEIMGLGPVEAIK	12
IINEPTAAALAYGLDK	20
DAANMVIAEENGIVTQVDGR	3
FVNVFVSDEDVR	2
HHITGAPVTDYSGQLR	1
ELGPEGLAAYLESK	5
MTVCNMSIEAGAK	6
INDKHIEVIVR	3
KHSEELWGLPEGTIPDK	1
AVQMMTQVPAR	6
VYAGTEVTAGSIIVR	14
FGYTSPMQVPR	5
LGIFDGNSGPHVTVDDYVATAR	1
ASTIANVVR	3
AILEEAGIGDVLCK	9
KVADTQAVIDSVVGYITSVNFK	2
ATGGEESIR	1
VNSVHPSSVR	3
LAGQYER	3
SGFSAPVSGR	1
INLAYGPVNAR	8
VALEEVLAHHTGQDLEK	9
GSLDLQGVK	9
VADGIEGLVHISELAER	3
AQATPDAVMLIDEADTK	2
NQALSEAR	2
ALQTDLVAAGLR	6
TTMGWSEK	2
VATIEYDPNR	9
EEYDESGPAIVHR	43
LETLSQNLQEFFGDKLDSLR	1
TSTDGPATATTTASR	1
AAGVATDLTAK	2
VVPCGGSAVPTSLSK	6
TSIASGAAER	3
YFENVTPVTGQVYCEVAR	4
AGLGSDVPR	1
CIGCHTCSVTCK	8
EVIEAVEAFVTSK	3
TCTDAATTTVK	1
TYTYYAHPANK	3
AVDATLGEAGEK	4
EGQAIGCMVTLR	9
LDAGSYVLNTR	6
NEIDPDGLAAR	1
MGWLPSAPQLK	5
LAGTADADETAIGHVPTIDSLDLSGLDLDDETMGK	9
ETGVIQYVGINPK	9
SVASHDEDTSTLAVAAGR	6
KLESIIYYER	1
IWTTTAHLADWVFALVR	1
AFQAYLASADWANNK	1
GVNPDEVVAMGAAIQAGVLK	8
GLAAGIHGTHR	10
GNDGDDQAICAAILGHK	1
VLPYWFDQICR	4
EIYTALDLR	4
TAEILELPNSGGNHSSPFGTENSEYIVAGTR	5
IGTLVAQR	3
NIFGMAEEGIR	2
KAIDDLVGK	8
TIVYSVNEK	4
VPFDPAAPLETPSGLATDHGALLR	1
AVIDTNLNSLFFVTK	20
GAQGTAIVNLLR	1
GSEANPMLQR	4
VEADPGNPR	1
FGEPISPDR	1
LVFGGGINPADIK	7
YGMEVFR	2
LLLPDTVGTGGDSHTR	7
VPEPQFEGQTK	3
QQFAFEAGVR	1
NVIHQMGDGTGAVMIDGK	1
ALVESVDVVSGVGYDR	1
LDMWQLAPEAFK	2
VPQSLQPDQK	3
TTWLVITR	2
LIADSITQQLEK	2
VFDQAGGEVLAEVPAATLHEDAPLYR	4
NTVPDDPR	1
GAQLVDGTGAK	1
IFEVGEALR	1
VMFTSGTPGQPDAAFVK	1
GLDLDGDGVIEPNGVENNNPTTLDNGKDFEIVDAYSR	2
DGLFCER	2
AGPDQAPSAQR	3
GDPSDNLPGVPGVGEK	4
IAPPDLASLIGAR	1
CGVEVTEK	2
LASYLEQSTR	1
SVTGGSAEVQR	3
EMFHGPR	1
WAFEPNR	1
SLGGVSNSNR	1
FTPSGQAVANFGVAVNR	22
FEITVNDNSK	13
ITLDEATQEVLR	1
LIDVPLTETTGK	2
PSYVLGGR	2
TAVAGNSGPVATVKPDDTVADAVAALR	4
GPEALNVRPV	8
FVIGGPHGDTGLTGR	13
ANALSHGIIDAVAAALDDAALAK	1
HDDIWGGYVVK	1
SLDAGEFVAYLSDLCDR	1
CAANNLIPSTVELGGK	4
LGPTGSDKQAEK	1
RQPVIVNLEAADRDLSR	1
EVWSDLVR	1
YNLGEVGR	3
NAANAPLVNQNIGLR	2
GADGELSDLPNK	2
SYGSPAEGMADMLETAK	9
ITLNMGVSEAVSDKK	3
SALVTGAASGMGR	5
VIDGAAAAR	1
EAFALAAAK	4
FDTLLDEAAAETDAAASNAK	4
LDLAQYAK	3
AGMHGFTMALAQEVAAK	2
FLDVVYPDPEGSFYDGEDLHVLSLDR	10
EVVQPYPTVER	3
TAAALISEEPNYSR	1
QINAEFAAGDAWLSR	5
KSENFPHELSGGEQQR	1
GTYIFGPEHSR	1
LAFTGSTAVGNEILK	5
AGMLVTVDGVGDVDEVAQR	1
FVEETAK	2
SRYDNFIGGEWVAPADGR	1
AGAPLVGLNDGAGAR	4
INAEDPAEGAFLPSPGTLTK	7
MVLLPGSFDGAEVWR	5
TNYPSMTAR	6
TDGQWVEASPMK	3
LPADMVVTNPDHR	22
LKECEGKTEVDAPCHAAK	4
MVTSPYPGR	3
VVICDLDR	10
TCTVSFKPAK	1
KQIESLDKKNTYLLYCR	1
TVTVLVER	3
EVPPGSPTTLVEFVAQEVEQNRR	6
VSVGGSGDPSKPGHPK	2
DAVAAAIAAPFDIQK	2
GAGGGPTASAVLGDVIDAASNLSR	2
AIQGIGLAYATSNR	2
AILVSDPALAGSDALTTAK	9
VETDSDHEADRRPGSD	4
VTVHCNHVDDQDHSAHNDSMQAANQR	4
WRERPNQHHHWFTELGPRNRRRFAMGRSKAFAMR	1
AVPLNVNYR	3
DGQDVGPGEVLAR	3
EGVCGSDAMNINGK	8
MPVTILLK	1
GIEVTDLTVLR	2
ILEVPVGPELR	3
MGHAGAIVSGGK	7
YNGGANIHIDGPNLPQAVTVAPR	5
ELGDTTTLADESVVAALADGAK	5
IAFAYVGPTGDGGWTFAHDQAR	1
FGGWNLQTDDNR	18
HGGVHVADAPNR	2
AMSTDPGAMMTEK	8
VRHPSEVVTAGQEITAK	3
DMFEDYRLEGGIR	1
YVAEELLYLLR	3
VPVNPWGQPTK	2
TDWTLEDILSHR	2
YPHEFSGGQR	3
VFPMVPSGK	2
SGYLYHGR	2
TQSSYLSAVR	2
KVELDPTVR	1
INDHFTATK	1
IHCSVLAEDAIK	2
TSDPHSASAQFFINTANNGFLNHTAK	1
GLTESDLLVPVEVLDAK	1
ELADLPTGPEIYSK	23
NDWSSTLPK	1
AMQNAMR	1
SSFHSESPEQECER	1
DPPGAVVLTGGPK	2
AGGMGDMGVATSPDHSAGLWNVGK	4
LAYVALDFEQEMQTAASSSALEK	3
ALLAGDGDIVADIFR	2
VLTPAELLATWR	2
GTAMNPVDHPHGGGEGR	6
GPAPEPTEVR	5
VNPVGEVVEVGLLLR	1
IINEPTAAALAYGLDKK	4
YINGGTHTTGSGFNFR	7
VQSAIHMQQVAEPYIR	8
EVAEQLSIPEGTAK	1
YDGTTPTK	1
LLEVGPSGAPVEVR	5
GLSSLITDHVSAGSCR	1
QINEMLGAGR	1
SLETSDANDTQFK	9
GLNISITTTAK	5
VGLIVESGECR	5
WVFANANNTPR	2
SLAELYADPK	3
LGEECAALADAGVDR	5
GLDVDHLTHVVNYDVPSAPETYVHR	1
AGHLVTVYER	2
HLVFTGDFK	1
IGEGLLESFADR	1
SLHLEAYFTPAPER	1
ALGMGDPSGFVK	4
KAGVTDYEGFAR	1
WYAFVTDYGVTGPAINK	19
LDLPAGVDVEIK	9
AASDHLVR	1
LQMEPTMLSAAAK	4
RENIEIGSAVR	2
IGGTPAVLLGLAYVR	11
DKDGNVTEGGTLK	8
KSFQFSK	1
AADNPQEEVR	2
LAEGTTDLAK	2
FCGTGCGVLVGTQEGR	4
SAIVSLAGVPVGDVGEVDPGVLGASEVHER	1
AMVENGQVVVR	1
LALYAQQTEPLLGR	4
VNSVHPGYIYGDSVR	1
GVMDLLAQSVR	4
ADNSALIASPLDTK	4
KDFLEKEYEVDTSAVDEHFK	1
YAIVGHSER	1
MLVEQAATVVANQK	7
FPLSYEQSEPGELLKPQFVLEQLR	3
VETIGDNKPAVLR	7
KAGQEHQVEQVGAELR	2
TNNNMGGSTNVVLR	6
GEVEVAQFAPQHYIVR	2
QSFSTIEIVGISR	11
GPLTTPVGGGIR	6
VLGTDGFGR	4
GKDDTLFALADGMVSFDQR	7
QPVNEPLQTGIK	3
SVLGEFTDALVER	3
NAASIASMVLTTDTLVVDKK	4
LLATLLNELER	4
YLEGYDLHPDLTATADLEEAVR	3
LDIPVFHDDQHGTAIVTLAALDNALR	4
VASLSGELK	3
YTIENTR	1
SAETPLQHVR	9
EAQDEFAAR	9
WYVVDAENEVVGR	1
VDSTNYYLAENR	14
DASNQLNLLLSHSF	4
MAAIYQSLGVK	4
EILSTEALR	1
LYEERPGESGMTMTPLPIPQGTR	7
LVDLDANIEIAR	5
VTLCSSGLLEQAYTEVR	1
SYSDEPTIVASIR	3
AYIYNTLLLDK	1
AITSGLSDHLAQEER	1
TVSFQMPDK	4
GLVLVTGPTGSGK	1
HVQQFVAENHLR	5
VAATDHEDAALAFR	1
ITGENPYEVPMR	10
TLTGGTSSVEVAGTNVGEVLAALEEAHPGFR	2
AATFEGVMPR	1
VALATILQK	2
VSGPNGDTPEQAVK	5
MAFYDEEGNRLPEGEIGEIFAR	5
SITYSVRLMSSSHTDR	1
AQMAVFLWR	2
PIHCNELTTFSEAEATDQFVHQNK	13
VNLSAIPVDVER	3
IGSSLEIGLETR	5
SVDQPMQTGLK	6
VSSAIGIPQDADALLWTFR	2
ALASGPSLLLLDEPASGLTHSEVAELGGVIR	18
ACEETGTVINMHIGSSSK	1
VEVYDQGHNQGK	4
KIAEEALAK	1
HVEVFAR	4
EVAGIHSMGSGAGR	2
LEQSVASQHLAILR	2
PIAFASTGEK	1
LLDVSELLR	2
VAYVTGGMGGIGTSICQR	9
TMTPEAATHFSLER	2
LGYPSSFTIYDQADATR	1
LMSPMSAEATVVR	2
VVLDDVGR	11
EVGHANLASR	1
DEVEDLFDLLAK	7
EIVESDGVEEALVK	5
VQSQCPVR	4
VQLDGPGGER	1
ALMGSNMQR	15
PATTTNPDTVVSPGK	3
VLFVHSQANR	1
TQQTAEPLAQR	2
DESGGITDGASR	1
VPVEVSR	1
APDAIEVDFER	4
DALDLSEVTHIVIDEADR	1
LPISNPGAK	3
GVEVTDEQLDQR	4
MLVAPSAGLTTFMDR	11
LSGGAQADDFIFALGNYGIADGVDVIHR	17
GADASAGTIK	2
LSGDPAAR	1
TAVDGAEVLTYEAAWSHDTGR	3
GQATDIEIHAR	1
VHDDDGLGALGTDVTANSGALVIGGGR	3
IEEDLGDVASYPGR	5
VPAELSGESVPAGGVK	1
CTDFAACK	3
AACAALQK	2
ATTDHISMAGK	10
MAEMAEIR	3
LLQDFYTFR	1
HTMVHDQLTR	5
NGQLGDGTTTNR	1
VVISMANALAK	4
AISCTEAVDYLSR	7
DYVNPGSEILSAEMMLR	6
EMLEAGVHFGHQTR	11
KGLVDTALR	4
ELDEGATGADLAADIGPGLAK	2
DLDAAIAYYAEAFGAEVTHR	5
LGVDIAGYK	3
EIEAAGGVAK	2
WFDTFPR	4
EGNTYAVANGISTGAAADAATVGAPTGAVGAAK	1
TTSSSETPGTTHGSEAPHR	5
LVSEVGVGTVAAGVAK	5
LSTELNDLTSR	2
AVTGEGVDVMK	11
NSIHVGIAER	4
AIDLVDEAASTLR	2
FVAALTILDNDPR	5
ACALLTDGR	1
LGFMGFFVK	17
RAIEEPLR	3
VNAPEPGGR	1
DLYGNTVLSGGSTMFPGIADR	2
GSVCINTAGEK	1
YTTTATDTAK	7
VGDSITGK	2
ASGEGNLAVLLGNSTGR	3
IIGYGTDGGMVNFDDILTKEELSLMAK	3
TGTAQTVAGEDR	3
TALFNWLFAR	1
IGVMFGNPETTTGGNALK	6
[truncated: 2,736 more rows]
