# Supplementary material for: A Graph-Centric Approach for Metagenome-Guided Peptide and Protein Identification in Metaproteomics
Source: PLoS Comput Biol. 2016 Dec 5;12(12):e1005224. doi: 10.1371/journal.pcbi.1005224 (PMC5137872; doi:10.1371/journal.pcbi.1005224)
Supplement: S1 Dataset — (ZIP) [file pcbi.1005224.s006.zip › Supplement/PeptideID/SD6.hybrid.bp.fixedKR.tsv.0.01.tsv]

#SpecFile	SpecID	ScanNum	Title	FragMethod	Precursor	IsotopeError	PrecursorError(ppm)	Charge	Peptide	Protein	DeNovoScore	MSGFScore	SpecEValue	EValue
SD6.mgf	index=18342	-1	060813-SludgeD32_13-18, Cmpd 21123, +MSn(814.4), 51.99 min	CID	814.4	1	-1.9297769	4	VEGTAVGFSFFSHSIYGGGGPGVFNGNHVVTR	peptide35065300(pre=-,post=-)	158	154	1.0174464E-35	9.197195E-27
SD6.mgf	index=109334	-1	060813-SludgeD32_31-36, Cmpd 10610, +MSn(692.35), 29.12 min	CID	692.35	1	3.8100877	5	LQVYTSTEYQDQGGHPHAAQKPQPLAIDHAR	peptide35108720(pre=-,post=A)	169	152	4.312381E-33	3.897093E-24
SD6.mgf	index=22116	-1	060813-SludgeD32_13-18, Cmpd 25155, +MSn(855.94), 62.60 min	CID	855.94	1	2.514956	4	AEM+15.995SLILESLGIPVEVFHHEVAGAGQNEIGTR	peptide34991862(pre=-,post=-)	200	178	1.2776732E-30	1.1549512E-21
SD6.mgf	index=60712	-1	060813-SludgeD32_19-24, Cmpd 13741, +MSn(1134.04), 34.75 min	CID	1134.04	1	0.027850293	2	LPQSSSGSGFGVGTGVGDVSGNSGR	peptide33931290(pre=-,post=-)	347	347	1.3961894E-30	1.2585613E-21
SD6.mgf	index=22042	-1	060813-SludgeD32_13-18, Cmpd 25077, +MSn(855.94), 62.40 min	CID	855.94	1	2.514956	4	AEM+15.995SLILESLGIPVEVFHHEVAGAGQNEIGTR	peptide34991862(pre=-,post=-)	183	161	5.572514E-30	5.037268E-21
SD6.mgf	index=60905	-1	060813-SludgeD32_19-24, Cmpd 13944, +MSn(1134.04), 35.19 min	CID	1134.04	1	0.027850293	2	LPQSSSGSGFGVGTGVGDVSGNSGR	peptide33931290(pre=-,post=-)	328	327	5.6729297E-30	5.113726E-21
SD6.mgf	index=143801	-1	060813-SludgeD32_7-12, Cmpd 22084, +MSn(967.7983), 57.83 min	CID	967.7983	0	-1.9550419	3	TDFTVHGDDLLITGVANDIVNAGTGDDR	peptide34606239(pre=-,post=-)	145	140	1.4883224E-29	1.3436291E-20
SD6.mgf	index=18332	-1	060813-SludgeD32_13-18, Cmpd 21111, +MSn(1086.52), 51.96 min	CID	1086.52	2	-12.439591	3	VMGTAVGFSFFSHSIYGGGGPGVFNGNHVVTR	peptide35067690(pre=-,post=-)	196	172	5.7233245E-29	5.1735924E-20
SD6.mgf	index=67669	-1	060813-SludgeD32_19-24, Cmpd 21125, +MSn(670.34), 52.79 min	CID	670.34	2	-0.04398939	4	AFLTEVGYEAANHGVQVFGGHGFIR	peptide33807002(pre=-,post=-)	143	131	8.8989326E-29	8.021729E-20
SD6.mgf	index=66337	-1	060813-SludgeD32_19-24, Cmpd 19704, +MSn(1344.18), 49.12 min	CID	1344.18	1	-11.150668	2	NEGLVNFTTNGSPTPAVVNTLAVTNR	peptide34188205(pre=-,post=-)	283	262	1.7104384E-28	1.5427285E-19
SD6.mgf	index=65223	-1	060813-SludgeD32_19-24, Cmpd 18521, +MSn(769.62), 46.15 min	CID	769.62	1	-1.7247721	4	FPAVNASIDGNDIVYHGYHDVGVAVSSDR	peptide34666529(pre=-,post=-)	145	129	1.9391901E-28	1.7513164E-19
SD6.mgf	index=18666	-1	060813-SludgeD32_13-18, Cmpd 21469, +MSn(670.34), 52.89 min	CID	670.34	2	-0.04398939	4	AFLTEVGYEAANHGVQVFGGHGFIR	peptide33807002(pre=-,post=-)	168	158	3.190679E-28	2.8761608E-19
SD6.mgf	index=143865	-1	060813-SludgeD32_7-12, Cmpd 22152, +MSn(968.13), 58.01 min	CID	968.13	1	-4.7712593	3	TDFTVHGDDLLITGVANDIVNAGTGDDR	peptide34606239(pre=-,post=-)	126	119	3.6501144E-28	3.295254E-19
SD6.mgf	index=66639	-1	060813-SludgeD32_19-24, Cmpd 20024, +MSn(1051.88), 49.95 min	CID	1051.88	2	-7.5079293	3	TTGIVLDSGDGVSHTVPIYEGYALPHAILR	peptide34873345(pre=-,post=-)	218	186	8.769757E-28	7.922856E-19
SD6.mgf	index=113821	-1	060813-SludgeD32_31-36, Cmpd 15356, +MSn(860.75), 40.10 min	CID	860.75	0	-4.467264	3	NM+15.995ISVELDGSTLQHEIAAQHGASR	peptide33669421(pre=-,post=-)	204	200	9.083097E-28	8.182469E-19
SD6.mgf	index=143005	-1	060813-SludgeD32_7-12, Cmpd 21241, +MSn(802.08), 55.60 min	CID	802.08	1	-3.3233633	3	IVINVIPTGPGGGFSFDDNITGGR	peptide33619230(pre=-,post=-)	154	153	9.368219E-28	8.439321E-19
SD6.mgf	index=60800	-1	060813-SludgeD32_19-24, Cmpd 13834, +MSn(1133.53), 34.95 min	CID	1133.53	0	-7.322894	2	LPQSSSGSGFGVGTGVGDVSGNSGR	peptide33931290(pre=-,post=-)	360	354	1.503623E-27	1.3554047E-18
SD6.mgf	index=146571	-1	060813-SludgeD32_7-12, Cmpd 25086, +MSn(834.4277), 65.71 min	CID	834.4277	0	-1.7555041	3	AEQLADEVLVAAADAATAATASTAAAK	peptide34289409(pre=-,post=-)	120	117	1.611659E-27	1.4543342E-18
SD6.mgf	index=146508	-1	060813-SludgeD32_7-12, Cmpd 25019, +MSn(1251.138), 65.53 min	CID	1251.138	0	-1.7562107	2	AEQLADEVLVAAADAATAATASTAAAK	peptide34289409(pre=-,post=-)	196	185	1.838948E-27	1.6594361E-18
SD6.mgf	index=18732	-1	060813-SludgeD32_13-18, Cmpd 21540, +MSn(670.34), 53.07 min	CID	670.34	2	-0.04398939	4	AFLTEVGYEAANHGVQVFGGHGFIR	peptide33807002(pre=-,post=-)	138	128	1.9160569E-27	1.7271833E-18
SD6.mgf	index=18645	-1	060813-SludgeD32_13-18, Cmpd 21447, +MSn(670.08), 52.83 min	CID	670.08	1	-13.735438	4	AFLTEVGYEAANHGVQVFGGHGFIR	peptide33807002(pre=-,post=-)	156	144	1.940506E-27	1.7492223E-18
SD6.mgf	index=18278	-1	060813-SludgeD32_13-18, Cmpd 21053, +MSn(814.65), 51.81 min	CID	814.65	2	-2.9599395	4	VEGTAVGFSFFSHSIYGGGGPGVFNGNHVVTR	peptide35065300(pre=-,post=-)	118	94	2.0203702E-27	1.8263114E-18
SD6.mgf	index=113539	-1	060813-SludgeD32_31-36, Cmpd 15060, +MSn(860.42), 39.35 min	CID	860.42	0	-6.7389193	3	NM+15.995ISVELNGSTLQHEIAAQHGASR	peptide33669422(pre=-,post=-)	243	234	4.812381E-27	4.335213E-18
SD6.mgf	index=87102	-1	060813-SludgeD32_25-30, Cmpd 13497, +MSn(1134.04), 35.27 min	CID	1134.04	1	0.027850293	2	LPQSSSGSGFGVGTGVGDVSGNSGR	peptide33931290(pre=-,post=-)	263	251	5.1269056E-27	4.6215255E-18
SD6.mgf	index=67952	-1	060813-SludgeD32_19-24, Cmpd 21424, +MSn(1204.62), 53.58 min	CID	1204.62	2	-3.0067716	3	SVTLTYASNVPAGTTLTVTGVTDVAGNVVTTGTGDAAK	peptide35347152(pre=-,post=-)	145	118	5.8568778E-27	5.3003223E-18
SD6.mgf	index=146495	-1	060813-SludgeD32_7-12, Cmpd 25005, +MSn(834.428), 65.49 min	CID	834.428	0	-1.3897741	3	AEQLADEVLVAAADAATAATASTAAAK	peptide34289409(pre=-,post=-)	121	116	7.139079E-27	6.4421856E-18
SD6.mgf	index=138302	-1	060813-SludgeD32_7-12, Cmpd 16220, +MSn(1250.12), 42.48 min	CID	1250.12	1	-3.0029962	2	TAGTNSINLSTAVATTQGTAGADTFK	peptide34244489(pre=-,post=-)	219	210	9.065851E-27	8.176937E-18
SD6.mgf	index=63001	-1	060813-SludgeD32_19-24, Cmpd 16161, +MSn(1298.64), 40.25 min	CID	1298.64	1	0.30642375	2	AVASASFETPTPGSSTPSGTFGQGVVR	peptide34301082(pre=-,post=-)	244	233	9.936067E-27	8.966141E-18
SD6.mgf	index=62417	-1	060813-SludgeD32_19-24, Cmpd 15532, +MSn(851.43), 38.72 min	CID	851.43	1	3.3952808	3	VTNVHVEETEGPSLDDATVVVAGGR	peptide34047432(pre=-,post=-)	149	144	1.03138325E-26	9.297156E-18
SD6.mgf	index=67876	-1	060813-SludgeD32_19-24, Cmpd 21343, +MSn(1204.62), 53.36 min	CID	1204.62	2	-3.0067716	3	SVTLTYASNVPAGTTLTVTGVTDVAGNVVTTGTGDAAK	peptide35347152(pre=-,post=-)	144	116	1.0376425E-26	9.390396E-18
SD6.mgf	index=64741	-1	060813-SludgeD32_19-24, Cmpd 18006, +MSn(1041), 44.84 min	CID	1041.0	0	0.23452514	2	YPGTVTVTDDGLDVDGDTLK	peptide32164963(pre=-,post=-)	178	178	1.2789486E-26	1.14721224E-17
SD6.mgf	index=20460	-1	060813-SludgeD32_13-18, Cmpd 23378, +MSn(846.77), 57.91 min	CID	846.77	2	2.358137	3	LVDPAADEPDLFHAFGPLVSAAQR	peptide33652235(pre=-,post=-)	165	156	1.3728734E-26	1.2367472E-17
SD6.mgf	index=142938	-1	060813-SludgeD32_7-12, Cmpd 21165, +MSn(801.75), 55.41 min	CID	801.75	0	2.2077	3	IVINVIPTGPGGGFSFDDNITGGR	peptide33619230(pre=-,post=-)	157	154	1.5143465E-26	1.3641927E-17
SD6.mgf	index=23491	-1	060813-SludgeD32_13-18, Cmpd 26611, +MSn(861.4592), 66.49 min	CID	861.4592	0	-1.5587173	3	AEIAQVAAISAADTQIGQVLADAIDK	peptide34068059(pre=-,post=-)	103	101	1.9482025E-26	1.7571796E-17
SD6.mgf	index=17405	-1	060813-SludgeD32_13-18, Cmpd 20125, +MSn(1154.58), 49.43 min	CID	1154.58	1	-3.35737	2	AM+15.995LQDM+15.995ATLTGGQVIAEEVGLK	peptide32711160(pre=-,post=-)	175	173	2.1809637E-26	1.9613086E-17
SD6.mgf	index=106496	-1	060813-SludgeD32_31-36, Cmpd 7615, +MSn(1075.94), 22.71 min	CID	1075.94	1	1.1644313	2	SGYGGGGGGGGGYGGGGGGGSYGGGGGGR	peptide34859082(pre=-,post=R);peptide35125371(pre=-,post=G)	240	216	2.2342755E-26	2.0178131E-17
SD6.mgf	index=39121	-1	060813-SludgeD32_1-6, Cmpd 15405, +MSn(1120.06), 43.42 min	CID	1120.06	0	-3.2695546	2	EGTGLLSLTGANSYSGGTQVAAGK	peptide33544305(pre=-,post=-)	208	199	2.5734746E-26	2.3183037E-17
SD6.mgf	index=142650	-1	060813-SludgeD32_7-12, Cmpd 20850, +MSn(958.13), 54.58 min	CID	958.13	1	-1.1250682	3	VEGSDAAEVIIYNGSEDLVNQAGLDHR	peptide34453775(pre=-,post=-)	159	151	2.9989934E-26	2.7062416E-17
SD6.mgf	index=91351	-1	060813-SludgeD32_25-30, Cmpd 17974, +MSn(921.4), 46.35 min	CID	921.4	1	-5.4109173	3	SDSDFIFYNNLTSADGSVEHTGDNR	peptide33991534(pre=-,post=-)	135	125	4.468828E-26	4.0283173E-17
SD6.mgf	index=19364	-1	060813-SludgeD32_13-18, Cmpd 22218, +MSn(876.14), 54.84 min	CID	876.14	1	2.4631975	3	LLGTGAIVPVM+15.995SDVFALDHVGDAALK	peptide34169040(pre=-,post=-)	124	116	5.2963314E-26	4.7770216E-17
SD6.mgf	index=141136	-1	060813-SludgeD32_7-12, Cmpd 19224, +MSn(1277.61), 50.33 min	CID	1277.61	1	-0.4531972	2	ANTQTENVFQYGEPEVTIIEDR	peptide32712673(pre=-,post=-)	233	220	6.2253303E-26	5.598348E-17
SD6.mgf	index=146637	-1	060813-SludgeD32_7-12, Cmpd 25156, +MSn(834.4285), 65.89 min	CID	834.4285	0	-0.73146003	3	AEQLADEVLVAAADAATAATASTAAAK	peptide34289409(pre=-,post=-)	136	129	8.381837E-26	7.56363E-17
SD6.mgf	index=12906	-1	060813-SludgeD32_13-18, Cmpd 15350, +MSn(931.46), 37.59 min	CID	931.46	0	3.5384343	3	SDNGQALAGVVVEHGNENPATQLQSTR	peptide34422754(pre=-,post=-)	219	195	1.0739674E-25	9.691303E-17
SD6.mgf	index=141167	-1	060813-SludgeD32_7-12, Cmpd 19257, +MSn(1277.11), 50.42 min	CID	1277.11	0	0.86024994	2	ANTQTENVFQYGEPEVTIIEDR	peptide32712673(pre=-,post=-)	238	226	1.097153E-25	9.8665356E-17
SD6.mgf	index=113801	-1	060813-SludgeD32_31-36, Cmpd 15335, +MSn(646.32), 40.05 min	CID	646.32	2	1.7500342	4	NM+15.995ISVELDGSTLQHEIAAQHGASR	peptide33669421(pre=-,post=-)	151	141	1.1913692E-25	1.07323985E-16
SD6.mgf	index=64222	-1	060813-SludgeD32_19-24, Cmpd 17456, +MSn(1280.13), 43.47 min	CID	1280.13	1	-2.4555967	2	AM+15.995ASVSYETPVTGAVGAGTFSQGVVR	peptide34075605(pre=-,post=-)	251	226	1.9705058E-25	1.7772961E-16
SD6.mgf	index=22699	-1	060813-SludgeD32_13-18, Cmpd 25770, +MSn(1328.61), 64.24 min	CID	1328.61	1	-5.8586226	2	FGEYDTYGPEGATDAAEFVALIYR	peptide33557085(pre=-,post=-)	226	208	2.3494713E-25	2.1165114E-16
SD6.mgf	index=138107	-1	060813-SludgeD32_7-12, Cmpd 16015, +MSn(1163.07), 41.95 min	CID	1163.07	0	0.41982123	2	TGGVGSVNELFNGTNTSVNTATGK	peptide33748503(pre=-,post=-)	185	174	2.8208643E-25	2.5411637E-16
SD6.mgf	index=113958	-1	060813-SludgeD32_31-36, Cmpd 15500, +MSn(646.07), 40.45 min	CID	646.07	1	3.0487106	4	NM+15.995ISVELDGSTLQHEIAAQHGASR	peptide33669421(pre=-,post=-)	175	163	2.872869E-25	2.5880118E-16
SD6.mgf	index=37334	-1	060813-SludgeD32_1-6, Cmpd 13492, +MSn(1047.5676), 38.44 min	CID	1047.5676	0	-0.4661093	2	TIALAGTTATVNTTTGSSSLVK	peptide33052657(pre=-,post=-)	236	230	2.972406E-25	2.6730412E-16
SD6.mgf	index=139416	-1	060813-SludgeD32_7-12, Cmpd 17396, +MSn(811.0643), 45.57 min	CID	811.0643	0	-2.633854	3	TNAHLVDLGQVLNSSGSYEVDGR	peptide33435809(pre=-,post=-)	106	103	3.552659E-25	3.197885E-16
SD6.mgf	index=109262	-1	060813-SludgeD32_31-36, Cmpd 10532, +MSn(692.55), 28.95 min	CID	692.55	2	2.8583255	5	LQVYTSTEYQDQGGHPHAAQKPQPLAIDHAR	peptide35108720(pre=-,post=A)	126	98	4.9219906E-25	4.447997E-16
SD6.mgf	index=132562	-1	060813-SludgeD32_7-12, Cmpd 10182, +MSn(1093.5), 28.18 min	CID	1093.5	0	-6.4746523	2	DSQGLNVGNNAGDQTVAPGESR	peptide32754219(pre=-,post=-)	266	251	5.2913284E-25	4.758414E-16
SD6.mgf	index=68087	-1	060813-SludgeD32_19-24, Cmpd 21569, +MSn(978.82), 53.95 min	CID	978.82	1	0.27101773	3	LGQAGLDSLTISYDEFHADDVPLDTIK	peptide34371845(pre=-,post=-)	105	88	5.685967E-25	5.1309217E-16
SD6.mgf	index=18929	-1	060813-SludgeD32_13-18, Cmpd 21751, +MSn(1035.85), 53.62 min	CID	1035.85	1	-6.9347606	3	TELFTNQSNPVVIDIDTIGAHTGSGINYK	peptide34746746(pre=-,post=-)	173	148	6.0155796E-25	5.4327746E-16
SD6.mgf	index=113874	-1	060813-SludgeD32_31-36, Cmpd 15412, +MSn(646.32), 40.24 min	CID	646.32	2	1.7500342	4	NM+15.995ISVELDGSTLQHEIAAQHGASR	peptide33669421(pre=-,post=-)	195	183	6.079998E-25	5.4771406E-16
SD6.mgf	index=143060	-1	060813-SludgeD32_7-12, Cmpd 21299, +MSn(1070.87), 55.75 min	CID	1070.87	0	-5.357582	3	TGTDTPENNVDLATLAGHATTLVTTGAVDNLK	peptide35060311(pre=-,post=-)	156	130	6.6120615E-25	5.9769657E-16
SD6.mgf	index=113893	-1	060813-SludgeD32_31-36, Cmpd 15432, +MSn(861.08), 40.29 min	CID	861.08	1	-9.619167	3	NM+15.995ISVELDGSTLQHEIAAQHGASR	peptide33669421(pre=-,post=-)	215	197	7.053731E-25	6.3543236E-16
SD6.mgf	index=66837	-1	060813-SludgeD32_19-24, Cmpd 20233, +MSn(1051.89), 50.48 min	CID	1051.89	2	2.0141263	3	TTGIVLDSGDGVSHTVPIYEGYALPHAILR	peptide34873345(pre=-,post=-)	181	157	7.4383465E-25	6.7200206E-16
SD6.mgf	index=14328	-1	060813-SludgeD32_13-18, Cmpd 16843, +MSn(1114.55), 41.16 min	CID	1114.55	1	-13.777749	2	ALEPGAVNVEVTEDQATITGGR	peptide32707368(pre=-,post=-)	225	222	8.146568E-25	7.326089E-16
SD6.mgf	index=109317	-1	060813-SludgeD32_31-36, Cmpd 10590, +MSn(865.44), 29.08 min	CID	865.44	2	7.8693767	4	LQVYTSTEYQDQGGHPHAAQKPQPLAIDHAR	peptide35108720(pre=-,post=A)	151	109	8.329629E-25	7.527475E-16
SD6.mgf	index=20439	-1	060813-SludgeD32_13-18, Cmpd 23356, +MSn(846.43), 57.86 min	CID	846.43	1	-4.231216	3	LVDPAADEPDLFHAFGPLVSAAQR	peptide33652235(pre=-,post=-)	202	182	8.684507E-25	7.823401E-16
SD6.mgf	index=138344	-1	060813-SludgeD32_7-12, Cmpd 16264, +MSn(1140.07), 42.60 min	CID	1140.07	1	-2.5431654	2	LVGSPPGYVGYEEGGQLTEAVR	peptide32914078(pre=-,post=-)	252	241	9.308766E-25	8.3712367E-16
SD6.mgf	index=141244	-1	060813-SludgeD32_7-12, Cmpd 19339, +MSn(1277.6), 50.63 min	CID	1277.6	1	-8.29103	2	ANTQTENVFQYGEPEVTIIEDR	peptide32712673(pre=-,post=-)	235	217	1.2682552E-24	1.1405233E-15
SD6.mgf	index=17450	-1	060813-SludgeD32_13-18, Cmpd 20172, +MSn(531.28), 49.55 min	CID	531.28	0	5.629309	5	M+15.995LHDVASDALIELGATITHHHAVGK	peptide33943483(pre=-,post=-)	111	97	1.3288372E-24	1.1978483E-15
SD6.mgf	index=144732	-1	060813-SludgeD32_7-12, Cmpd 23079, +MSn(1014.5226), 60.44 min	CID	1014.5226	0	-1.3235503	3	IM+15.995PIEDM+15.995PYLADGTPVDIVLTPLGVPSR	peptide34537686(pre=-,post=-)	125	115	1.3451825E-24	1.2144051E-15
SD6.mgf	index=71748	-1	060813-SludgeD32_19-24, Cmpd 25474, +MSn(1058.2521), 64.25 min	CID	1058.2521	0	-1.4995593	3	ELGLTPLGEIVSIGQVAGPDASLISQPAQAIK	peptide35005234(pre=-,post=-)	107	96	1.3804709E-24	1.2478751E-15
SD6.mgf	index=18947	-1	060813-SludgeD32_13-18, Cmpd 21771, +MSn(1035.51), 53.67 min	CID	1035.51	0	-12.25981	3	TELFTNQSNPVVIDIDTIGAHTGSGINYK	peptide34746746(pre=-,post=-)	168	143	1.6100634E-24	1.4540764E-15
SD6.mgf	index=15187	-1	060813-SludgeD32_13-18, Cmpd 17756, +MSn(1224.25), 43.44 min	CID	1224.25	2	-3.6568828	3	QVVVHDNDGWTTAGGGIANAATEGTDNSGALVIGDGTK	peptide35343999(pre=-,post=-)	142	109	1.692562E-24	1.5317246E-15
SD6.mgf	index=138078	-1	060813-SludgeD32_7-12, Cmpd 15985, +MSn(794.4), 41.87 min	CID	794.4	1	-2.894324	3	SQVEEIIGQGGSSPSGHIPFTPR	peptide33410929(pre=-,post=-)	118	112	2.4288438E-24	2.1862958E-15
SD6.mgf	index=39053	-1	060813-SludgeD32_1-6, Cmpd 15329, +MSn(1120.56), 43.22 min	CID	1120.56	1	-4.7671614	2	EGTGLLSLTGANSYSGGTQVAAGK	peptide33544305(pre=-,post=-)	205	190	2.6658201E-24	2.4014928E-15
SD6.mgf	index=142924	-1	060813-SludgeD32_7-12, Cmpd 21149, +MSn(802.41), 55.36 min	CID	802.41	2	-8.930554	3	IVINVIPTGPGGGFSFDDNITGGR	peptide33619230(pre=-,post=-)	117	113	2.9913744E-24	2.694767E-15
SD6.mgf	index=114005	-1	060813-SludgeD32_31-36, Cmpd 15549, +MSn(1028.9682), 40.58 min	CID	1028.9681	0	2.0167773	2	EGGDDVFVHYSNIAGEGYK	peptide30958003(pre=-,post=-)	185	180	3.2000904E-24	2.86576E-15
SD6.mgf	index=22528	-1	060813-SludgeD32_13-18, Cmpd 25590, +MSn(951.85), 63.76 min	CID	951.85	1	4.5123034	3	LGVLDTILQPELYPDLYGNLDHVVR	peptide33920796(pre=-,post=-)	146	133	3.2494869E-24	2.9291716E-15
SD6.mgf	index=17488	-1	060813-SludgeD32_13-18, Cmpd 20213, +MSn(1154.59), 49.65 min	CID	1154.59	1	5.315986	2	AM+15.995LQDM+15.995ATLTGGQVIAEEVGLK	peptide32711160(pre=-,post=-)	175	166	3.5783078E-24	3.2179197E-15
SD6.mgf	index=22933	-1	060813-SludgeD32_13-18, Cmpd 26020, +MSn(883.1172), 64.90 min	CID	883.1172	0	-1.2440381	3	LFPEQLTYIVNHAEDEVIFVDR	peptide32881259(pre=-,post=-)	195	183	4.00703E-24	3.6034632E-15
SD6.mgf	index=141957	-1	060813-SludgeD32_7-12, Cmpd 20105, +MSn(931.48), 52.63 min	CID	931.48	1	10.117167	3	EQIEALQYQLYEAGGIAHLAPGYEK	peptide33849170(pre=-,post=-)	120	108	4.479032E-24	4.037515E-15
SD6.mgf	index=66658	-1	060813-SludgeD32_19-24, Cmpd 20044, +MSn(788.92), 50.00 min	CID	788.92	1	3.9669235	4	TTGIVLDSGDGVSHTVPIYEGYALPHAILR	peptide34873345(pre=-,post=-)	146	116	4.6113077E-24	4.165991E-15
SD6.mgf	index=36647	-1	060813-SludgeD32_1-6, Cmpd 12753, +MSn(556.5374), 36.53 min	CID	556.5374	0	1.2063655	4	VGDVTSVALDTHDGHTLLTGSK	peptide33079534(pre=-,post=-)	150	145	4.8418823E-24	4.3542334E-15
SD6.mgf	index=66743	-1	060813-SludgeD32_19-24, Cmpd 20133, +MSn(1135.27), 50.23 min	CID	1135.27	2	2.1888788	3	TSTLAHNVDFHAATGALGGAGLTLVQPGEEVVLR	peptide35191387(pre=-,post=-)	233	191	5.2339533E-24	4.7334056E-15
SD6.mgf	index=62328	-1	060813-SludgeD32_19-24, Cmpd 15438, +MSn(851.42), 38.50 min	CID	851.42	1	-8.365795	3	VTNVHVEETEGPSLDDATVVVAGGR	peptide34047432(pre=-,post=-)	138	127	5.5550216E-24	5.0074402E-15
SD6.mgf	index=18453	-1	060813-SludgeD32_13-18, Cmpd 21241, +MSn(1019.17), 52.30 min	CID	1019.17	2	8.131465	3	LIEVIEQSGAEAVHPGYGFFSENADFAR	peptide34549308(pre=-,post=-)	164	128	5.702926E-24	5.148493E-15
SD6.mgf	index=66589	-1	060813-SludgeD32_19-24, Cmpd 19970, +MSn(788.67), 49.81 min	CID	788.67	0	5.030374	4	TTGIVLDSGDGVSHTVPIYEGYALPHAILR	peptide34873345(pre=-,post=-)	148	117	6.3306754E-24	5.7193185E-15
SD6.mgf	index=70932	-1	060813-SludgeD32_19-24, Cmpd 24612, +MSn(1201.1291), 61.96 min	CID	1201.1292	0	-1.1179247	2	ELLSEFEFPGDDIPVVPVSALK	peptide32765138(pre=-,post=-)	99	93	6.3906924E-24	5.747056E-15
SD6.mgf	index=145015	-1	060813-SludgeD32_7-12, Cmpd 23387, +MSn(885.16), 61.25 min	CID	885.16	1	6.3009944	3	ADVVSAITTPVTGSVAVLNAVEGVGTPK	peptide34477240(pre=-,post=-)	102	91	6.5421185E-24	5.9061003E-15
SD6.mgf	index=134122	-1	060813-SludgeD32_7-12, Cmpd 11831, +MSn(945.4729), 31.84 min	CID	945.4729	0	-3.4859667	2	ELADTTSEVAGAGVTVNQK	peptide30962191(pre=-,post=-)	149	144	6.821169E-24	6.1085255E-15
SD6.mgf	index=144821	-1	060813-SludgeD32_7-12, Cmpd 23175, +MSn(708.02), 60.69 min	CID	708.02	0	7.41372	3	ADEATDAAAVAVDFATAATAAAK	peptide33129151(pre=-,post=-)	113	109	7.8424425E-24	7.0592844E-15
SD6.mgf	index=66851	-1	060813-SludgeD32_19-24, Cmpd 20248, +MSn(1135.27), 50.52 min	CID	1135.27	2	2.1888788	3	TSTLAHNVDFHAATGALGAAGLTLVQPGEEVVVR	peptide35191386(pre=-,post=-)	210	169	7.9087234E-24	7.152374E-15
SD6.mgf	index=58120	-1	060813-SludgeD32_19-24, Cmpd 11019, +MSn(1067.98), 29.22 min	CID	1067.98	1	4.7181063	2	TM+15.995SVAYTSYNDNGPANADVK	peptide32078812(pre=-,post=-)	154	147	8.39026E-24	7.526033E-15
SD6.mgf	index=136870	-1	060813-SludgeD32_7-12, Cmpd 14716, +MSn(1020.99), 38.60 min	CID	1020.99	0	-5.200865	2	SAAANTLFDATNTSVNSATGK	peptide32537580(pre=-,post=-)	167	160	8.914688E-24	8.007355E-15
SD6.mgf	index=70097	-1	060813-SludgeD32_19-24, Cmpd 23712, +MSn(1127.58), 59.58 min	CID	1127.58	-1	4.625089	2	AIGAWELTGNALYSVVGNTYR	peptide32192032(pre=-,post=-)	181	173	8.99712E-24	8.0813965E-15
SD6.mgf	index=20499	-1	060813-SludgeD32_13-18, Cmpd 23419, +MSn(1139.5661), 58.02 min	CID	1139.566	0	-1.8210367	3	EGVHGVPGTTELITGPDDVTAFGEEFGYPIAIK	peptide35086366(pre=-,post=-)	108	81	9.268525E-24	8.380277E-15
SD6.mgf	index=18465	-1	060813-SludgeD32_13-18, Cmpd 21253, +MSn(1174.56), 52.33 min	CID	1174.56	2	6.0868473	2	FAEQMDEASAETVTNYVLTAR	peptide32273762(pre=-,post=-)	217	197	9.282397E-24	8.337638E-15
SD6.mgf	index=17334	-1	060813-SludgeD32_13-18, Cmpd 20049, +MSn(1154.58), 49.23 min	CID	1154.58	1	-3.35737	2	AM+15.995LQDM+15.995ATLTGGQVIAEEVGLK	peptide32711160(pre=-,post=-)	162	155	1.0461654E-23	9.408012E-15
SD6.mgf	index=135725	-1	060813-SludgeD32_7-12, Cmpd 13514, +MSn(1013), 35.63 min	CID	1013.0	0	2.1690724	2	TAAANTLFDGTNTSVNTAAGK	peptide32591497(pre=-,post=-)	197	178	1.0501382E-23	9.432555E-15
SD6.mgf	index=51387	-1	060813-SludgeD32_19-24, Cmpd 3928, +MSn(580.77), 14.17 min	CID	580.77	0	0.94584244	4	EQLHGDPAATAGSHQGHGHAEGR	peptide33191450(pre=-,post=-)	176	165	1.0931048E-23	9.8394574E-15
SD6.mgf	index=144192	-1	060813-SludgeD32_7-12, Cmpd 22499, +MSn(1110.51), 58.92 min	CID	1110.51	0	-3.4075935	2	DFGTAGYTDALNQLFAGTSDR	peptide32241148(pre=-,post=-)	240	232	1.0973505E-23	9.856626E-15
SD6.mgf	index=69015	-1	060813-SludgeD32_19-24, Cmpd 22566, +MSn(824.76), 56.55 min	CID	824.76	0	-1.9240882	3	AFVAPAELQHSIYDLGAMGIVNR	peptide33133050(pre=-,post=-)	171	157	1.1609155E-23	1.0449847E-14
SD6.mgf	index=13001	-1	060813-SludgeD32_13-18, Cmpd 15450, +MSn(1032.49), 37.81 min	CID	1032.49	1	-10.141948	2	DAGNSGANLTAANAAIAAGYNR	peptide32742211(pre=-,post=-)	235	218	1.16177936E-23	1.0447711E-14
SD6.mgf	index=94447	-1	060813-SludgeD32_25-30, Cmpd 21268, +MSn(927.13), 54.87 min	CID	927.13	2	-9.50706	3	NTGNIPGQLFISATESSSVQSLADNVK	peptide34396898(pre=-,post=-)	95	82	1.166915E-23	1.0530046E-14
SD6.mgf	index=20349	-1	060813-SludgeD32_13-18, Cmpd 23261, +MSn(1282.66), 57.61 min	CID	1282.66	2	-1.6811111	3	VGSITSIQAVYVPADDLTDPSPATTFAHLDSTVVLSR	peptide35318610(pre=-,post=-)	160	112	1.20990894E-23	1.0947772E-14
SD6.mgf	index=138426	-1	060813-SludgeD32_7-12, Cmpd 16350, +MSn(1084.5), 42.82 min	CID	1084.5	2	-0.2797167	2	DVTTGDTLC+57.021DEDNVITLER	peptide30949736(pre=-,post=-)	236	234	1.23965965E-23	1.1101458E-14
SD6.mgf	index=140482	-1	060813-SludgeD32_7-12, Cmpd 18533, +MSn(1242.07), 48.53 min	CID	1242.07	0	-1.3759145	2	VGYTYSELTGNYPGLASSDEFGR	peptide33455834(pre=-,post=-)	259	228	1.27992816E-23	1.1521126E-14
SD6.mgf	index=144264	-1	060813-SludgeD32_7-12, Cmpd 22576, +MSn(1110.51), 59.12 min	CID	1110.51	0	-3.4075935	2	DFGTAGYTDALNQLFAGTSDR	peptide32241148(pre=-,post=-)	265	256	1.3171718E-23	1.18311055E-14
SD6.mgf	index=16399	-1	060813-SludgeD32_13-18, Cmpd 19049, +MSn(1032.03), 46.71 min	CID	1032.03	0	-4.258125	2	TSDVAGDGTTTATVLAQSIVR	peptide32615209(pre=-,post=-)	270	255	1.3243837E-23	1.1895884E-14
SD6.mgf	index=37861	-1	060813-SludgeD32_1-6, Cmpd 14061, +MSn(995.41), 39.90 min	CID	995.41	0	-0.24526635	2	DEM+15.995YGGAGDDNIVFEADR	peptide30077550(pre=-,post=-)	199	198	1.3741148E-23	1.2283115E-14
SD6.mgf	index=57561	-1	060813-SludgeD32_19-24, Cmpd 10431, +MSn(989.51), 28.00 min	CID	989.51	1	-2.7451794	2	LGGGLVVTNHDNGGVASQGPK	peptide32403796(pre=-,post=-)	175	170	1.3760448E-23	1.2359915E-14
SD6.mgf	index=66480	-1	060813-SludgeD32_19-24, Cmpd 19855, +MSn(1344.69), 49.51 min	CID	1344.69	2	-5.040435	2	NEGLVNFTTNGSPTPAVVNTLAVTNR	peptide34188205(pre=-,post=-)	282	222	1.3931605E-23	1.2565601E-14
SD6.mgf	index=37378	-1	060813-SludgeD32_1-6, Cmpd 13538, +MSn(1028.03), 38.56 min	CID	1028.03	1	4.545142	2	TGAGTLELTQANSYTGGTAIK	peptide32599827(pre=-,post=-)	200	194	1.4560118E-23	1.3078194E-14
SD6.mgf	index=139496	-1	060813-SludgeD32_7-12, Cmpd 17480, +MSn(811.4), 45.80 min	CID	811.4	1	-1.0275928	3	TNAHLVDLGQVLNSSGSYEVDGR	peptide33435809(pre=-,post=-)	97	91	1.5626028E-23	1.406559E-14
SD6.mgf	index=139364	-1	060813-SludgeD32_7-12, Cmpd 17341, +MSn(1073.99), 45.43 min	CID	1073.99	1	3.781974	2	ATLFDGSYHDVDSDELSFK	peptide30889882(pre=-,post=-)	149	143	1.5824671E-23	1.4171384E-14
SD6.mgf	index=56617	-1	060813-SludgeD32_19-24, Cmpd 9440, +MSn(704.6686), 26.06 min	CID	704.6686	0	-1.8189203	3	IVHDAANAVDGVSTESEGQGR	peptide32384156(pre=-,post=-)	93	89	1.6265441E-23	1.4609951E-14
SD6.mgf	index=37256	-1	060813-SludgeD32_1-6, Cmpd 13410, +MSn(1047.5701), 38.22 min	CID	1047.5701	0	1.8644372	2	TIALAGTTATVNTTTGSSSLVK	peptide33052657(pre=-,post=-)	233	212	1.7215797E-23	1.5481914E-14
SD6.mgf	index=92369	-1	060813-SludgeD32_25-30, Cmpd 19064, +MSn(1058.96), 49.14 min	CID	1058.96	1	4.873643	2	EGEYDEAEALDTGADDFLR	peptide30957874(pre=-,post=-)	244	233	1.7991104E-23	1.6111478E-14
SD6.mgf	index=143123	-1	060813-SludgeD32_7-12, Cmpd 21366, +MSn(1071.55), 55.93 min	CID	1071.55	2	5.0549154	3	TGTDTPENNVDLATLAGHATTLVTTGAVDNLK	peptide35060311(pre=-,post=-)	152	120	1.9404939E-23	1.7541071E-14
SD6.mgf	index=21799	-1	060813-SludgeD32_13-18, Cmpd 24814, +MSn(752.66), 61.70 min	CID	752.66	0	-2.7571409	3	C+57.021DM+15.995VDDEEIIELVEM+15.995EVR	peptide30046124(pre=-,post=-)	83	83	1.9923995E-23	1.7809918E-14
SD6.mgf	index=66861	-1	060813-SludgeD32_19-24, Cmpd 20259, +MSn(1051.55), 50.55 min	CID	1051.55	1	-3.231413	3	TTGIVLDSGDGVSHTVPIYEGYALPHAILR	peptide34873345(pre=-,post=-)	172	140	2.1445376E-23	1.9374383E-14
SD6.mgf	index=20392	-1	060813-SludgeD32_13-18, Cmpd 23306, +MSn(1282.32), 57.72 min	CID	1282.32	1	-6.077609	3	VGSITSIQAVYVPADDLTDPSPATTFAHLDSTVVLSR	peptide35318610(pre=-,post=-)	150	101	2.1454469E-23	1.941292E-14
SD6.mgf	index=138582	-1	060813-SludgeD32_7-12, Cmpd 16514, +MSn(1035.52), 43.25 min	CID	1035.52	0	-1.0609468	2	LEVITPEENTGDVVGDLNR	peptide31152124(pre=-,post=-)	192	181	2.4038726E-23	2.1527273E-14
SD6.mgf	index=20072	-1	060813-SludgeD32_13-18, Cmpd 22970, +MSn(878.1), 56.83 min	CID	878.1	1	-7.207579	3	LYQM+15.995FESGELLFPAINVNDSVTK	peptide33318604(pre=-,post=-)	89	78	2.5499154E-23	2.295277E-14
SD6.mgf	index=19489	-1	060813-SludgeD32_13-18, Cmpd 22353, +MSn(876.14), 55.19 min	CID	876.14	1	2.4631975	3	LLGTGAIVPVM+15.995SDVFALDHVGDAALK	peptide34169040(pre=-,post=-)	120	101	2.5630832E-23	2.3117708E-14
SD6.mgf	index=138014	-1	060813-SludgeD32_7-12, Cmpd 15917, +MSn(794.4), 41.69 min	CID	794.4	1	-2.894324	3	SQVEEIIGQGGSSPSGHIPFTPR	peptide33410929(pre=-,post=-)	132	122	2.5767231E-23	2.3194078E-14
SD6.mgf	index=18329	-1	060813-SludgeD32_13-18, Cmpd 21108, +MSn(832.08), 51.96 min	CID	832.08	2	-2.004891	3	THLM+15.995DATPVTLGQEFGGFASQIR	peptide33431013(pre=-,post=-)	129	123	2.6672892E-23	2.4009298E-14
SD6.mgf	index=91522	-1	060813-SludgeD32_25-30, Cmpd 18155, +MSn(1111.06), 46.82 min	CID	1111.06	1	-3.7087703	2	M+15.995LDINGASALVTGGASGLGEATAK	peptide33658773(pre=-,post=-)	239	223	2.677269E-23	2.4118064E-14
SD6.mgf	index=139998	-1	060813-SludgeD32_7-12, Cmpd 18016, +MSn(1087.56), 47.19 min	CID	1087.56	1	-7.0454416	2	TLQVDDVSGNIVAPNGTIGFR	peptide32608017(pre=-,post=-)	238	216	2.702139E-23	2.4271163E-14
SD6.mgf	index=67331	-1	060813-SludgeD32_19-24, Cmpd 20763, +MSn(1096.56), 51.85 min	CID	1096.56	0	5.1207986	2	GM+15.995VAPANLQDIIYDSNVVTR	peptide31738544(pre=-,post=-)	200	193	2.717396E-23	2.4374945E-14
SD6.mgf	index=19319	-1	060813-SludgeD32_13-18, Cmpd 22170, +MSn(1234.96), 54.72 min	CID	1234.96	2	-3.2295582	3	GSITSVQAVYVPADDLTDPAPATTFAHLDATTVLSR	peptide35258542(pre=-,post=-)	174	123	2.7928087E-23	2.5266574E-14
SD6.mgf	index=66240	-1	060813-SludgeD32_19-24, Cmpd 19601, +MSn(1094.03), 48.87 min	CID	1094.03	0	2.9010513	2	AIFQFEQGVSVDSGAASNFGR	peptide32191957(pre=-,post=-)	183	169	2.9169937E-23	2.6201031E-14
SD6.mgf	index=16664	-1	060813-SludgeD32_13-18, Cmpd 19333, +MSn(1106.88), 47.42 min	CID	1106.88	1	-1.9666747	3	TAEILELPNSAGNHSSPFITENTEYVVAGTR	peptide34971365(pre=-,post=-)	157	131	2.9782995E-23	2.6914855E-14
SD6.mgf	index=13896	-1	060813-SludgeD32_13-18, Cmpd 16390, +MSn(911.4405), 40.03 min	CID	911.4405	0	-1.6071718	2	WYVNSTDIGVTGPGNNK	peptide29929239(pre=-,post=-)	104	100	3.0003375E-23	2.6750764E-14
SD6.mgf	index=67920	-1	060813-SludgeD32_19-24, Cmpd 21390, +MSn(1148.58), 53.49 min	CID	1148.58	0	3.0821102	2	YLPGIASGETIATVAFTEENGR	peptide33116754(pre=-,post=-)	223	207	3.2131788E-23	2.8895645E-14
SD6.mgf	index=138439	-1	060813-SludgeD32_7-12, Cmpd 16364, +MSn(588.55), 42.86 min	CID	588.55	0	1.8666806	4	ASVTVLNNSQHEVHLLDFDGR	peptide32210414(pre=-,post=-)	166	160	3.2277405E-23	2.8992223E-14
SD6.mgf	index=68418	-1	060813-SludgeD32_19-24, Cmpd 21924, +MSn(1155.57), 54.87 min	CID	1155.57	0	5.9156766	2	YFIGLTEGWFSPGHTVEDVR	peptide32156731(pre=-,post=-)	168	157	3.305646E-23	2.9651523E-14
SD6.mgf	index=70899	-1	060813-SludgeD32_19-24, Cmpd 24577, +MSn(752.99), 61.87 min	CID	752.99	1	-8.648922	3	C+57.021DM+15.995VDDEELLELVEM+15.995EVR	peptide30046131(pre=-,post=-)	79	77	3.7361125E-23	3.3396846E-14
SD6.mgf	index=64589	-1	060813-SludgeD32_19-24, Cmpd 17846, +MSn(1041.49), 44.45 min	CID	1041.49	1	-10.992356	2	YPGTVTVTDDGLDVDGDTLK	peptide32164963(pre=-,post=-)	214	193	3.807455E-23	3.4152734E-14
SD6.mgf	index=21978	-1	060813-SludgeD32_13-18, Cmpd 25009, +MSn(1201.1284), 62.22 min	CID	1201.1284	0	-1.7277018	2	ELLSEFEFPGDDIPVVPVSALK	peptide32765138(pre=-,post=-)	126	117	4.0599922E-23	3.651091E-14
SD6.mgf	index=16321	-1	060813-SludgeD32_13-18, Cmpd 18967, +MSn(1032.02), 46.49 min	CID	1032.02	1	-5.7680426	2	TSDNAGDGTTTATVLAQAIVR	peptide32615174(pre=-,post=-)	223	206	4.0802975E-23	3.6650065E-14
SD6.mgf	index=132654	-1	060813-SludgeD32_7-12, Cmpd 10279, +MSn(1093.51), 28.38 min	CID	1093.51	0	2.6791666	2	DSQGLNVGNNAGDQTVAPGESR	peptide32754219(pre=-,post=-)	244	221	4.647604E-23	4.179522E-14
SD6.mgf	index=145844	-1	060813-SludgeD32_7-12, Cmpd 24275, +MSn(1110.5758), 63.58 min	CID	1110.5758	0	2.1983294	2	LTVDVPEEFSGTVTQLLSER	peptide31875247(pre=-,post=-)	176	171	4.919162E-23	4.4124704E-14
SD6.mgf	index=11259	-1	060813-SludgeD32_13-18, Cmpd 13621, +MSn(1139.5298), 34.00 min	CID	1139.5298	0	0.856988	2	VEAETGNNGLNAATGEM+15.995EDLVK	peptide33075887(pre=-,post=-)	159	145	4.981929E-23	4.4801755E-14
SD6.mgf	index=12244	-1	060813-SludgeD32_13-18, Cmpd 14655, +MSn(923.44), 36.11 min	CID	923.44	0	0.7931457	2	QSSAPTELGGVEIDADEK	peptide30571124(pre=-,post=-)	113	112	5.2559404E-23	4.698248E-14
SD6.mgf	index=71806	-1	060813-SludgeD32_19-24, Cmpd 25543, +MSn(1058.25), 64.42 min	CID	1058.25	0	-3.4605212	3	ELGLTPLGEIVSIGQVAGPDASLISQPAQAIK	peptide35005234(pre=-,post=-)	116	102	5.424979E-23	4.9039033E-14
SD6.mgf	index=113525	-1	060813-SludgeD32_31-36, Cmpd 15045, +MSn(645.82), 39.32 min	CID	645.82	1	-3.0955153	4	NM+15.995ISVELNGSTLQHEIAAQHGASR	peptide33669422(pre=-,post=-)	160	144	5.473769E-23	4.9310216E-14
SD6.mgf	index=57548	-1	060813-SludgeD32_19-24, Cmpd 10418, +MSn(659.6752), 27.97 min	CID	659.6752	0	-1.9429802	3	LGGGLVVTNHDNGGVASQGPK	peptide32403796(pre=-,post=-)	166	159	5.627716E-23	5.0549293E-14
SD6.mgf	index=138633	-1	060813-SludgeD32_7-12, Cmpd 16568, +MSn(953.46), 43.39 min	CID	953.46	0	-3.2007089	2	VVDVGDTNFLVDEQAER	peptide29899712(pre=-,post=-)	165	162	5.7207164E-23	5.100544E-14
SD6.mgf	index=17085	-1	060813-SludgeD32_13-18, Cmpd 19783, +MSn(1091.55), 48.56 min	CID	1091.55	0	1.901149	2	GPNEPGGLSFGHLSDIIQTSR	peptide32324768(pre=-,post=-)	194	185	6.0406374E-23	5.4258237E-14
SD6.mgf	index=22039	-1	060813-SludgeD32_13-18, Cmpd 25074, +MSn(1149.59), 62.39 min	CID	1149.59	0	3.504149	2	TDTVM+15.995NLGGGALYSLSDVLSLR	peptide33047128(pre=-,post=-)	247	235	6.1709433E-23	5.5494387E-14
SD6.mgf	index=113987	-1	060813-SludgeD32_31-36, Cmpd 15530, +MSn(861.43), 40.53 min	CID	861.43	2	8.416159	3	NM+15.995ISVELDGSTLQHEIAAQHGASR	peptide33669421(pre=-,post=-)	128	116	6.192397E-23	5.578395E-14
SD6.mgf	index=95396	-1	060813-SludgeD32_25-30, Cmpd 22284, +MSn(692.0279), 57.53 min	CID	692.0279	0	-1.1465666	3	EFNEALVHQVVTAYLAGGR	peptide30956883(pre=-,post=-)	129	128	6.290171E-23	5.6330036E-14
SD6.mgf	index=16809	-1	060813-SludgeD32_13-18, Cmpd 19488, +MSn(974.5), 47.82 min	CID	974.5	0	-1.8789649	2	FLSQPFHVAEVFTGSPGK	peptide30158624(pre=-,post=-)	141	141	6.3809E-23	5.703842E-14
SD6.mgf	index=58559	-1	060813-SludgeD32_19-24, Cmpd 11481, +MSn(610.31), 30.15 min	CID	610.31	1	-2.8755076	4	TVAIIGYGSQGHAHAQNLNDSGVK	peptide33760418(pre=-,post=-)	170	146	6.823221E-23	6.1466694E-14
SD6.mgf	index=113622	-1	060813-SludgeD32_31-36, Cmpd 15147, +MSn(865.43), 39.58 min	CID	865.43	1	-2.5861292	3	NM+15.995ISVELNGTTLQHEIAAQHGASR	peptide33669424(pre=-,post=-)	221	199	6.9077766E-23	6.2228414E-14
SD6.mgf	index=20329	-1	060813-SludgeD32_13-18, Cmpd 23240, +MSn(1000.14), 57.55 min	CID	1000.14	1	-4.374316	3	FLDVVYPDPEGSFYDGEDLHVLSLDR	peptide34113580(pre=-,post=-)	165	140	7.5709E-23	6.8285675E-14
SD6.mgf	index=68402	-1	060813-SludgeD32_19-24, Cmpd 21908, +MSn(771.38), 54.83 min	CID	771.38	2	-0.024578154	3	YFIGLTEGWFSPGHTVEDVR	peptide32156731(pre=-,post=-)	104	96	7.8111353E-23	7.00656E-14
SD6.mgf	index=22641	-1	060813-SludgeD32_13-18, Cmpd 25709, +MSn(1081.54), 64.07 min	CID	1081.54	1	5.223527	2	VDM+15.995VDDEELLELVELEVR	peptide30738553(pre=-,post=-)	195	194	7.837351E-23	7.0057526E-14
SD6.mgf	index=62413	-1	060813-SludgeD32_19-24, Cmpd 15527, +MSn(1276.13), 38.71 min	CID	1276.13	0	-4.2088747	2	VTNVHVEETEGPSLDDATVVVAGGR	peptide34047432(pre=-,post=-)	347	287	8.0118903E-23	7.2221255E-14
SD6.mgf	index=16840	-1	060813-SludgeD32_13-18, Cmpd 19521, +MSn(1031.02), 47.90 min	CID	1031.02	0	-2.8415346	2	APAYDELSPSQELLETGIK	peptide30874903(pre=-,post=-)	181	175	8.051081E-23	7.209942E-14
SD6.mgf	index=139337	-1	060813-SludgeD32_7-12, Cmpd 17313, +MSn(811.0643), 45.35 min	CID	811.0643	0	-2.633854	3	TNAHLVDLGQVLNSSGSYEVDGR	peptide33435809(pre=-,post=-)	105	98	8.5652756E-23	7.7099344E-14
SD6.mgf	index=66557	-1	060813-SludgeD32_19-24, Cmpd 19936, +MSn(1344.68), 49.72 min	CID	1344.68	2	-12.39903	2	NEGLVNFTTNGSPTPAVVNTLAVTNR	peptide34188205(pre=-,post=-)	255	204	8.661268E-23	7.8120236E-14
SD6.mgf	index=95888	-1	060813-SludgeD32_25-30, Cmpd 22813, +MSn(1025.22), 58.91 min	CID	1025.22	1	-4.981904	3	ALASGPSLLLLDEPASGLTHSEVAELGGVIR	peptide34893494(pre=-,post=-)	210	173	9.0720676E-23	8.198416E-14
SD6.mgf	index=19528	-1	060813-SludgeD32_13-18, Cmpd 22394, +MSn(1058.5639), 55.30 min	CID	1058.5638	0	-3.8054435	2	GSALQALNGETTEFGIPAVLK	peptide32327280(pre=-,post=-)	172	160	9.669464E-23	8.68531E-14
SD6.mgf	index=143885	-1	060813-SludgeD32_7-12, Cmpd 22173, +MSn(962.8), 58.06 min	CID	962.8	1	-0.67570215	3	TAEDYLGEPVTEAVITVPAYFNDSQR	peptide34244300(pre=-,post=-)	122	105	1.00563616E-22	9.070327E-14
SD6.mgf	index=16248	-1	060813-SludgeD32_13-18, Cmpd 18889, +MSn(1031.53), 46.30 min	CID	1031.53	0	5.5619674	2	TSDNAGDGTTTATVLAQAIVR	peptide32615174(pre=-,post=-)	252	231	1.0514879E-22	9.444679E-14
SD6.mgf	index=22913	-1	060813-SludgeD32_13-18, Cmpd 25999, +MSn(1085.63), 64.85 min	CID	1085.63	1	9.928654	2	SVAYTPVIDGPLGLVALTNLR	peptide32585980(pre=-,post=-)	216	204	1.087172E-22	9.765201E-14
SD6.mgf	index=62500	-1	060813-SludgeD32_19-24, Cmpd 15619, +MSn(851.42), 38.93 min	CID	851.42	1	-8.365795	3	VTNVHVEETEGPSLDDATVVVAGGR	peptide34047432(pre=-,post=-)	131	117	1.0931599E-22	9.854027E-14
SD6.mgf	index=70469	-1	060813-SludgeD32_19-24, Cmpd 24123, +MSn(1212.61), 60.66 min	CID	1212.61	1	1.5277911	3	LGGSGYVSILPVDQGIEHSGAASFAPNIDYFDPLK	peptide35220330(pre=-,post=-)	156	104	1.1260132E-22	1.01852364E-13
SD6.mgf	index=22787	-1	060813-SludgeD32_13-18, Cmpd 25863, +MSn(1081.53), 64.49 min	CID	1081.53	1	-4.03592	2	VDM+15.995VDDEELLELVELEVR	peptide30738553(pre=-,post=-)	239	232	1.1364721E-22	1.01588436E-13
SD6.mgf	index=138502	-1	060813-SludgeD32_7-12, Cmpd 16430, +MSn(1083.99), 43.03 min	CID	1083.99	1	-7.969956	2	DVTTGDTLC+57.021DEDNVITLER	peptide30949736(pre=-,post=-)	236	228	1.1706903E-22	1.0483821E-13
SD6.mgf	index=142928	-1	060813-SludgeD32_7-12, Cmpd 21153, +MSn(1202.11), 55.37 min	CID	1202.11	0	-7.3113093	2	IVINVIPTGPGGGFSFDDNITGGR	peptide33619230(pre=-,post=-)	233	207	1.1859549E-22	1.0683625E-13
SD6.mgf	index=38791	-1	060813-SludgeD32_1-6, Cmpd 15039, +MSn(1165.59), 42.47 min	CID	1165.59	1	-2.1731415	2	DVQLNQDSTINNIGTSAVGLNR	peptide32756378(pre=-,post=-)	178	165	1.1945204E-22	1.07421464E-13
SD6.mgf	index=64196	-1	060813-SludgeD32_19-24, Cmpd 17429, +MSn(1076.54), 43.40 min	CID	1076.54	0	-7.1436033	2	TGIEIGTGNTGNTGIASFNVTK	peptide33050386(pre=-,post=-)	140	123	1.2303918E-22	1.10647324E-13
SD6.mgf	index=71754	-1	060813-SludgeD32_19-24, Cmpd 25481, +MSn(1081.0337), 64.27 min	CID	1081.0337	0	0.9033607	2	VDM+15.995VDDEELLELVELEVR	peptide30738553(pre=-,post=-)	222	217	1.2441924E-22	1.11217486E-13
SD6.mgf	index=89440	-1	060813-SludgeD32_25-30, Cmpd 15952, +MSn(986.9943), 41.14 min	CID	986.9943	0	-0.43287575	2	AATTIPDEEELATGAAVASR	peptide31567031(pre=-,post=-)	179	172	1.2448137E-22	1.11659325E-13
SD6.mgf	index=58458	-1	060813-SludgeD32_19-24, Cmpd 11375, +MSn(610.31), 29.94 min	CID	610.31	1	-2.8755076	4	TVAIIGYGSQGHAHAQNLNDSGVK	peptide33760418(pre=-,post=-)	162	140	1.24815E-22	1.1243906E-13
SD6.mgf	index=142988	-1	060813-SludgeD32_7-12, Cmpd 21221, +MSn(1202.1176), 55.55 min	CID	1202.1176	0	-1.0154597	2	IVINVIPTGPGGGFSFDDNITGGR	peptide33619230(pre=-,post=-)	265	226	1.2724594E-22	1.1462897E-13
SD6.mgf	index=142474	-1	060813-SludgeD32_7-12, Cmpd 20661, +MSn(953.46), 54.09 min	CID	953.46	1	-5.93331	3	NLGVAHSTGTYVAFLDSDDYFAPGAIR	peptide34394007(pre=-,post=-)	133	119	1.3483744E-22	1.2167505E-13
SD6.mgf	index=146203	-1	060813-SludgeD32_7-12, Cmpd 24688, +MSn(1023.05), 64.66 min	CID	1023.05	1	-8.803061	2	QVSFADLVVLGGAAAVEQAAK	peptide32535800(pre=-,post=-)	150	145	1.3636132E-22	1.2248251E-13
SD6.mgf	index=21808	-1	060813-SludgeD32_13-18, Cmpd 24824, +MSn(807.45), 61.73 min	CID	807.45	1	0.78228986	3	SLQGPLAQIAENAGLEGGVVVAAVR	peptide34000589(pre=-,post=-)	129	117	1.3660295E-22	1.2313744E-13
SD6.mgf	index=96344	-1	060813-SludgeD32_25-30, Cmpd 23301, +MSn(1194.12), 60.20 min	CID	1194.12	0	-5.3157325	2	EIDGGFQTVELNLPAVVTTDLR	peptide32763130(pre=-,post=-)	197	184	1.3925165E-22	1.2522695E-13
SD6.mgf	index=21666	-1	060813-SludgeD32_13-18, Cmpd 24674, +MSn(835.13), 61.33 min	CID	835.13	2	-11.432909	3	LQVEHPVTELITGVDLVELQIR	peptide32905315(pre=-,post=-)	118	111	1.4798177E-22	1.3307783E-13
SD6.mgf	index=140321	-1	060813-SludgeD32_7-12, Cmpd 18361, +MSn(690.0268), 48.09 min	CID	690.0268	0	-2.4766867	3	INIIDTPGHVDFTIEVER	peptide30300539(pre=-,post=-)	166	159	1.4961352E-22	1.3373847E-13
SD6.mgf	index=93448	-1	060813-SludgeD32_25-30, Cmpd 20205, +MSn(791.08), 52.08 min	CID	791.08	1	-8.000752	3	TVGHLGLIADGTVYSGVADALANR	peptide33760743(pre=-,post=-)	129	119	1.5407201E-22	1.3879512E-13
SD6.mgf	index=16997	-1	060813-SludgeD32_13-18, Cmpd 19690, +MSn(1091.54), 48.32 min	CID	1091.54	0	-7.269099	2	GPNEPGGLSFGHLSDIIQTSR	peptide32324768(pre=-,post=-)	252	224	1.5575334E-22	1.3990083E-13
SD6.mgf	index=17047	-1	060813-SludgeD32_13-18, Cmpd 19742, +MSn(1056.53), 48.46 min	CID	1056.53	1	-5.7497616	2	TSDVAGDGTTTATVLAQAIYR	peptide32615207(pre=-,post=-)	232	201	1.5732079E-22	1.4130874E-13
SD6.mgf	index=22519	-1	060813-SludgeD32_13-18, Cmpd 25580, +MSn(863.9), 63.73 min	CID	863.9	1	-0.90044856	4	VTNLTDYGC+57.021FAEIAEGVEGLVHVSEM+15.995DHTNK	peptide34984181(pre=-,post=-)	139	94	1.5888424E-22	1.4358348E-13
SD6.mgf	index=21767	-1	060813-SludgeD32_13-18, Cmpd 24781, +MSn(1201.1307), 61.61 min	CID	1201.1307	0	0.20325904	2	ELLSEFEFPGDDIPVVPVSALK	peptide32765138(pre=-,post=-)	128	115	1.6084666E-22	1.4464704E-13
SD6.mgf	index=93020	-1	060813-SludgeD32_25-30, Cmpd 19750, +MSn(1038.54), 50.91 min	CID	1038.54	1	3.7935345	2	TDDVAGDGTTTATVLAQALVR	peptide32596073(pre=-,post=-)	270	246	1.638241E-22	1.4715014E-13
SD6.mgf	index=15813	-1	060813-SludgeD32_13-18, Cmpd 18424, +MSn(811.4), 45.12 min	CID	811.4	1	-1.0275928	3	TNAHLVDLGQVLNSSGSYEVDGR	peptide33435809(pre=-,post=-)	97	91	1.6471238E-22	1.4826396E-13
SD6.mgf	index=21769	-1	060813-SludgeD32_13-18, Cmpd 24783, +MSn(950.49), 61.62 min	CID	950.49	1	1.6280783	3	LVQEAAHPDANIIFGAVIDDALGDEVR	peptide34385144(pre=-,post=-)	115	101	1.6979075E-22	1.5321633E-13
SD6.mgf	index=55727	-1	060813-SludgeD32_19-24, Cmpd 8506, +MSn(920.9377), 24.21 min	CID	920.9377	0	-1.3254985	2	ITGQSAVM+15.995ADGSSVGTTSR	peptide31128824(pre=-,post=-)	180	178	1.7518201E-22	1.5687981E-13
SD6.mgf	index=144670	-1	060813-SludgeD32_7-12, Cmpd 23012, +MSn(1014.85), 60.27 min	CID	1014.85	1	-8.281525	3	IM+15.995PIEDM+15.995PYLADGTPVDIVLTPLGVPSR	peptide34537686(pre=-,post=-)	131	110	1.7830738E-22	1.6097251E-13
SD6.mgf	index=17075	-1	060813-SludgeD32_13-18, Cmpd 19773, +MSn(1182.05), 48.54 min	CID	1182.05	1	1.1631724	2	FAEQM+15.995DEASAETVTNYVLTAR	peptide32273762(pre=-,post=-)	273	250	1.7968033E-22	1.6139253E-13
SD6.mgf	index=144590	-1	060813-SludgeD32_7-12, Cmpd 22925, +MSn(833.1), 60.04 min	CID	833.1	2	-3.5421789	3	LAGDLPEELILGTSPASIDLAEDR	peptide33622222(pre=-,post=-)	154	147	1.8680505E-22	1.6828254E-13
SD6.mgf	index=143248	-1	060813-SludgeD32_7-12, Cmpd 21497, +MSn(1221.62), 56.28 min	CID	1221.62	1	-2.1733944	2	NPDSQAQYIYFPTTNILLGGTK	peptide32939175(pre=-,post=-)	113	106	1.8804659E-22	1.6910754E-13
SD6.mgf	index=55116	-1	060813-SludgeD32_19-24, Cmpd 7861, +MSn(920.94), 22.90 min	CID	920.94	0	1.1929487	2	ITGQSAVM+15.995ADGSSVGTTSR	peptide31128824(pre=-,post=-)	166	162	1.962625E-22	1.7575791E-13
SD6.mgf	index=140102	-1	060813-SludgeD32_7-12, Cmpd 18126, +MSn(1101.21), 47.48 min	CID	1101.21	0	-8.757158	3	QQAASAGHISNTM+15.995NVIQEITTQTTAGTIATAR	peptide35048554(pre=-,post=-)	132	104	2.0007757E-22	1.8085988E-13
SD6.mgf	index=133355	-1	060813-SludgeD32_7-12, Cmpd 11025, +MSn(793.67), 30.04 min	CID	793.67	1	-4.358739	3	IGEVHEGAATM+15.995DWM+15.995EQEQER	peptide31786669(pre=-,post=-)	81	77	2.0098093E-22	1.8027916E-13
SD6.mgf	index=23765	-1	060813-SludgeD32_13-18, Cmpd 26905, +MSn(1071.5537), 67.27 min	CID	1071.5537	0	-1.7087818	2	NLANEASDESVAALIEAVVAR	peptide32464749(pre=-,post=-)	215	212	2.1081294E-22	1.8935648E-13
SD6.mgf	index=55637	-1	060813-SludgeD32_19-24, Cmpd 8411, +MSn(920.9378), 24.02 min	CID	920.9378	0	-1.1929487	2	ITGQSAVM+15.995ADGSSVGTTSR	peptide31128824(pre=-,post=-)	177	174	2.1318233E-22	1.9091005E-13
SD6.mgf	index=71874	-1	060813-SludgeD32_19-24, Cmpd 25620, +MSn(1061.08), 64.62 min	CID	1061.08	1	4.979	2	IFDIFEGTEQIQQLVIAR	peptide30278022(pre=-,post=-)	190	188	2.1491679E-22	1.9211259E-13
SD6.mgf	index=21491	-1	060813-SludgeD32_13-18, Cmpd 24486, +MSn(858.79), 60.83 min	CID	858.79	1	-1.8951476	3	VAQQAATGFEQLGVSEGDTVALLLR	peptide34032532(pre=-,post=-)	123	114	2.177797E-22	1.9631227E-13
SD6.mgf	index=37667	-1	060813-SludgeD32_1-6, Cmpd 13857, +MSn(1092.05), 39.36 min	CID	1092.05	1	-4.220686	2	TGDGTLTLNTANSYAGGTQIVK	peptide33049854(pre=-,post=-)	198	179	2.2185243E-22	1.9950862E-13
SD6.mgf	index=11047	-1	060813-SludgeD32_13-18, Cmpd 13398, +MSn(905.43), 33.57 min	CID	905.43	1	-1.7974899	3	NSESDLGQAAPVGSGAANIAGTGAQDAQR	peptide34714360(pre=-,post=-)	123	97	2.2373514E-22	2.0205909E-13
SD6.mgf	index=115093	-1	060813-SludgeD32_31-36, Cmpd 16692, +MSn(907.97), 43.50 min	CID	907.97	2	-10.495734	2	QAGDTGSPEVQVALLTAR	peptide30543280(pre=-,post=-)	172	170	2.3224625E-22	2.0760329E-13
SD6.mgf	index=21912	-1	060813-SludgeD32_13-18, Cmpd 24937, +MSn(1201.1286), 62.02 min	CID	1201.1285	0	-1.6260723	2	ELLSEFEFPGDDIPVVPVSALK	peptide32765138(pre=-,post=-)	131	120	2.3851067E-22	2.1448914E-13
SD6.mgf	index=22118	-1	060813-SludgeD32_13-18, Cmpd 25157, +MSn(1149.59), 62.61 min	CID	1149.59	0	3.504149	2	TDTVM+15.995NLGGGALYSLSDVLSLR	peptide33047128(pre=-,post=-)	227	211	2.402449E-22	2.1604871E-13
SD6.mgf	index=140516	-1	060813-SludgeD32_7-12, Cmpd 18569, +MSn(1010.49), 48.62 min	CID	1010.49	1	1.360753	2	ASLSTDSFLSAASFQETTR	peptide30884455(pre=-,post=-)	210	208	2.4121312E-22	2.1601231E-13
SD6.mgf	index=16924	-1	060813-SludgeD32_13-18, Cmpd 19612, +MSn(1091.54), 48.13 min	CID	1091.54	0	-7.269099	2	GPNEPGGLSFGHLSDIIQTSR	peptide32324768(pre=-,post=-)	292	256	2.5056615E-22	2.2506363E-13
SD6.mgf	index=113942	-1	060813-SludgeD32_31-36, Cmpd 15483, +MSn(751.36), 40.41 min	CID	751.36	0	-5.929967	3	VLESAIANAEHNDGADIDELR	peptide32642464(pre=-,post=-)	112	104	2.569179E-22	2.307689E-13
SD6.mgf	index=69719	-1	060813-SludgeD32_19-24, Cmpd 23312, +MSn(1227.66), 58.52 min	CID	1227.66	0	-8.551192	2	TALAPELSSITIAPALVGSADDLTK	peptide34014862(pre=-,post=-)	159	136	2.5964073E-22	2.3404686E-13
SD6.mgf	index=19595	-1	060813-SludgeD32_13-18, Cmpd 22465, +MSn(1049.03), 55.49 min	CID	1049.03	2	-9.840147	2	TSDVAGDGTTTATVLAQAIFR	peptide32615205(pre=-,post=-)	201	177	2.6753674E-22	2.4030696E-13
SD6.mgf	index=11794	-1	060813-SludgeD32_13-18, Cmpd 14183, +MSn(1140.0174), 35.14 min	CID	1140.0175	1	-11.43451	2	VEAETGNNGLNAATGEM+15.995EDLVK	peptide33075887(pre=-,post=-)	158	143	2.6775827E-22	2.4079108E-13
SD6.mgf	index=115090	-1	060813-SludgeD32_31-36, Cmpd 16689, +MSn(906.97), 43.49 min	CID	906.97	0	-6.796817	2	QAGDTGSPEVQVALLTAR	peptide30543280(pre=-,post=-)	186	176	2.7646535E-22	2.4713041E-13
SD6.mgf	index=22968	-1	060813-SludgeD32_13-18, Cmpd 26056, +MSn(842.4), 65.00 min	CID	842.4	2	-8.879561	4	DAHPM+15.995AVLTGLVGALSAFYHDSTDINNPEHR	peptide34901494(pre=-,post=-)	111	81	2.867638E-22	2.591481E-13
SD6.mgf	index=90834	-1	060813-SludgeD32_25-30, Cmpd 17427, +MSn(1026.48), 44.93 min	CID	1026.48	0	-5.113589	2	IDYYM+15.995VGDPTGTITTNFK	peptide30275268(pre=-,post=-)	108	105	3.034052E-22	2.7121176E-13
SD6.mgf	index=57664	-1	060813-SludgeD32_19-24, Cmpd 10539, +MSn(989.01), 28.22 min	CID	989.01	0	-1.0491265	2	LGGGLVVTNHDNGGVASQGPK	peptide32403796(pre=-,post=-)	167	155	3.043562E-22	2.7337895E-13
SD6.mgf	index=18404	-1	060813-SludgeD32_13-18, Cmpd 21188, +MSn(831.75), 52.16 min	CID	831.75	1	3.3288257	3	THLM+15.995DATPVTLGQEFGGFASQIR	peptide33431013(pre=-,post=-)	110	102	3.0802832E-22	2.7726814E-13
SD6.mgf	index=140469	-1	060813-SludgeD32_7-12, Cmpd 18519, +MSn(728.37), 48.49 min	CID	728.37	1	1.6217836	3	GPNEPGGLSFGHLSDIIQTSR	peptide32324768(pre=-,post=-)	128	119	3.1452775E-22	2.8251525E-13
SD6.mgf	index=36690	-1	060813-SludgeD32_1-6, Cmpd 12798, +MSn(1010.9715), 36.65 min	CID	1010.9715	0	1.8715596	2	GTNAANNLYAGNGDDVLEGR	peptide31748533(pre=-,post=-)	217	206	3.2613486E-22	2.925418E-13
SD6.mgf	index=70770	-1	060813-SludgeD32_19-24, Cmpd 24440, +MSn(1176.58), 61.51 min	CID	1176.58	1	-0.90730566	2	LNDPFSDAQAITDAVEAGYVVR	peptide32898377(pre=-,post=-)	176	159	3.2845177E-22	2.9537185E-13
SD6.mgf	index=17129	-1	060813-SludgeD32_13-18, Cmpd 19829, +MSn(1056.02), 48.68 min	CID	1056.02	0	-13.639988	2	TSDVAGDGTTTATVLAQAIYR	peptide32615207(pre=-,post=-)	182	159	3.310039E-22	2.9731445E-13
SD6.mgf	index=141008	-1	060813-SludgeD32_7-12, Cmpd 19089, +MSn(1073.99), 49.98 min	CID	1073.99	1	-1.4488676	2	DTDPGAVDYAVYFDQNSLR	peptide30946814(pre=-,post=-)	191	183	3.343902E-22	2.9945472E-13
SD6.mgf	index=95705	-1	060813-SludgeD32_25-30, Cmpd 22617, +MSn(881.08), 58.40 min	CID	881.08	1	1.3405867	3	DSWAVFFSHPADFTPVC+57.021TTELGR	peptide33179959(pre=-,post=-)	131	117	3.4165674E-22	3.075384E-13
SD6.mgf	index=93007	-1	060813-SludgeD32_25-30, Cmpd 19736, +MSn(1038.04), 50.87 min	CID	1038.04	0	5.4094877	2	TDDVAGDGTTTATVLAQALVR	peptide32596073(pre=-,post=-)	264	235	3.5357627E-22	3.175894E-13
SD6.mgf	index=18283	-1	060813-SludgeD32_13-18, Cmpd 21059, +MSn(1085.54), 51.83 min	CID	1085.54	1	6.431131	3	VEGTAVGFSFFSHSIYGGGGPGVFNGNHVVTR	peptide35065300(pre=-,post=-)	149	107	3.5606705E-22	3.218664E-13
SD6.mgf	index=144935	-1	060813-SludgeD32_7-12, Cmpd 23302, +MSn(1296.6526), 61.03 min	CID	1296.6526	0	-3.8598337	2	LEPLDTEVANYEYAVEVVGGTVPK	peptide33627639(pre=-,post=-)	121	89	3.5624719E-22	3.209238E-13
SD6.mgf	index=67894	-1	060813-SludgeD32_19-24, Cmpd 21362, +MSn(926.81), 53.41 min	CID	926.81	0	2.3707888	3	TGISADQVDYVLM+15.995GQVLQAGAGQITAR	peptide34442443(pre=-,post=-)	92	77	3.5849427E-22	3.2349923E-13
SD6.mgf	index=63483	-1	060813-SludgeD32_19-24, Cmpd 16669, +MSn(696.02), 41.51 min	CID	696.02	0	-0.35076654	3	AVFQFEHGVAADANAGLVGGR	peptide32214837(pre=-,post=-)	120	111	3.5980398E-22	3.2318327E-13
SD6.mgf	index=139816	-1	060813-SludgeD32_7-12, Cmpd 17819, +MSn(926.43), 46.69 min	CID	926.43	1	-5.974675	3	SYYYGEEVGYWNHGDTALIVNTPK	peptide33742928(pre=-,post=-)	126	98	3.6136842E-22	3.255372E-13
SD6.mgf	index=18264	-1	060813-SludgeD32_13-18, Cmpd 21039, +MSn(1038.54), 51.78 min	CID	1038.54	1	3.7935345	2	TDDVAGDGTTTATVLAQALVR	peptide32596073(pre=-,post=-)	232	205	3.6235628E-22	3.2547578E-13
SD6.mgf	index=70275	-1	060813-SludgeD32_19-24, Cmpd 23913, +MSn(945.86), 60.11 min	CID	945.86	2	-4.4756556	3	AQILQQAGTAM+15.995IAQANQLPQGVLALLR	peptide34297715(pre=-,post=-)	106	91	3.8630165E-22	3.4859217E-13
SD6.mgf	index=15725	-1	060813-SludgeD32_13-18, Cmpd 18329, +MSn(1137.58), 44.88 min	CID	1137.58	1	-4.4810996	2	QGVGEPM+15.995PVQEQVVVLYAGTR	peptide32522375(pre=-,post=-)	196	180	3.8779867E-22	3.4832868E-13
SD6.mgf	index=144377	-1	060813-SludgeD32_7-12, Cmpd 22697, +MSn(892.09), 59.44 min	CID	892.09	2	-7.8951797	3	AQSNPADESLAIYNSSVDALAHWGR	peptide33817772(pre=-,post=-)	181	157	3.978525E-22	3.5863454E-13
SD6.mgf	index=57647	-1	060813-SludgeD32_19-24, Cmpd 10522, +MSn(659.6764), 28.19 min	CID	659.6764	0	-0.09252287	3	LGGGLVVTNHDNGGVASQGPK	peptide32403796(pre=-,post=-)	177	162	4.1119906E-22	3.6934737E-13
SD6.mgf	index=143958	-1	060813-SludgeD32_7-12, Cmpd 22250, +MSn(876.44), 58.27 min	CID	876.44	2	0.18744949	3	FHPASFATVPTAAITGTEFDLFER	peptide33558362(pre=-,post=-)	125	111	4.175405E-22	3.7613958E-13
SD6.mgf	index=145144	-1	060813-SludgeD32_7-12, Cmpd 23525, +MSn(942.4762), 61.61 min	CID	942.4762	0	-2.46089	2	NPPAGEEAFLVDLLENR	peptide29511360(pre=-,post=-)	215	215	4.22237E-22	3.7646308E-13
SD6.mgf	index=17404	-1	060813-SludgeD32_13-18, Cmpd 20124, +MSn(769.7208), 49.43 min	CID	769.7208	0	-3.885449	3	AM+15.995LQDM+15.995ATLTGGQVIAEEVGLK	peptide32711160(pre=-,post=-)	84	77	4.3095176E-22	3.8754858E-13
SD6.mgf	index=20803	-1	060813-SludgeD32_13-18, Cmpd 23740, +MSn(818.44), 58.87 min	CID	818.44	1	7.8593626	3	LAPQGSPGSLTTTDVLADFVAHVR	peptide33623522(pre=-,post=-)	143	131	4.328649E-22	3.8994456E-13
SD6.mgf	index=70042	-1	060813-SludgeD32_19-24, Cmpd 23653, +MSn(708.38), 59.43 min	CID	708.38	0	7.7546043	3	NPEIDAQLVAQGIAEQLSAR	peptide31912202(pre=-,post=-)	107	105	4.3395564E-22	3.8925663E-13
SD6.mgf	index=13151	-1	060813-SludgeD32_13-18, Cmpd 15607, +MSn(1040.967), 38.17 min	CID	1040.967	0	-7.1531906	2	DADGFTNAAAAEVDGSQISNK	peptide32236774(pre=-,post=-)	169	151	4.6573767E-22	4.183351E-13
SD6.mgf	index=16739	-1	060813-SludgeD32_13-18, Cmpd 19414, +MSn(650.0023), 47.63 min	CID	650.0023	0	-2.0657938	3	FLSQPFHVAEVFTGSPGK	peptide30158624(pre=-,post=-)	135	131	4.9281416E-22	4.4052308E-13
SD6.mgf	index=67001	-1	060813-SludgeD32_19-24, Cmpd 20410, +MSn(932.53), 50.94 min	CID	932.53	0	10.734102	2	LIILGSGPAGYTAAVYAAR	peptide31167729(pre=-,post=-)	202	197	5.207614E-22	4.663547E-13
SD6.mgf	index=21870	-1	060813-SludgeD32_13-18, Cmpd 24890, +MSn(752.66), 61.90 min	CID	752.66	0	-2.7571409	3	C+57.021DM+15.995VDDEEIIELVEM+15.995EVR	peptide30046124(pre=-,post=-)	74	72	5.2225727E-22	4.668421E-13
SD6.mgf	index=10173	-1	060813-SludgeD32_13-18, Cmpd 12480, +MSn(942.44), 31.79 min	CID	942.44	0	9.261182	2	M+15.995NDGGVYTQNVDITANR	peptide29472932(pre=-,post=-)	144	141	5.249262E-22	4.6801994E-13
SD6.mgf	index=14367	-1	060813-SludgeD32_13-18, Cmpd 16885, +MSn(942.77), 41.26 min	CID	942.77	2	5.5515375	3	NM+15.995ITGAAQM+15.995DGAILVC+57.021SAADGPM+15.995PQTR	peptide34394676(pre=-,post=-)	104	89	5.2774153E-22	4.762251E-13
SD6.mgf	index=39856	-1	060813-SludgeD32_1-6, Cmpd 16192, +MSn(1081), 45.46 min	CID	1081.0	0	-3.5006166	2	NDNEGVNDDAVTGSLISLGDR	peptide32458303(pre=-,post=-)	179	163	5.2822697E-22	4.744642E-13
SD6.mgf	index=67293	-1	060813-SludgeD32_19-24, Cmpd 20722, +MSn(822.75), 51.75 min	CID	822.75	0	-2.2997088	3	HYYDISVIGYGPGVGSALGGALSGR	peptide33893672(pre=-,post=-)	113	98	5.2906743E-22	4.769151E-13
SD6.mgf	index=113495	-1	060813-SludgeD32_31-36, Cmpd 15014, +MSn(966.0035), 39.24 min	CID	966.0035	0	1.5163982	2	SLEAEQTTASGLVIPDTAK	peptide31382360(pre=-,post=-)	147	143	5.43519E-22	4.867347E-13
SD6.mgf	index=139502	-1	060813-SludgeD32_7-12, Cmpd 17486, +MSn(806.72), 45.81 min	CID	806.72	2	-2.5222938	3	LLGFM+15.995EENPDAVVEIGSHTDAR	peptide32892526(pre=-,post=-)	111	100	5.4688266E-22	4.9180354E-13
SD6.mgf	index=61873	-1	060813-SludgeD32_19-24, Cmpd 14960, +MSn(1015.47), 37.38 min	CID	1015.47	1	-1.8932137	2	VFGNLAM+15.995NNDEPSTATGFK	peptide31484511(pre=-,post=-)	143	128	5.488217E-22	4.914834E-13
SD6.mgf	index=67820	-1	060813-SludgeD32_19-24, Cmpd 21284, +MSn(927.14), 53.21 min	CID	927.14	1	-2.413936	3	TGISADQVDYVLM+15.995GQVLQAGAGQITAR	peptide34442443(pre=-,post=-)	92	76	5.5346713E-22	4.994395E-13
SD6.mgf	index=145013	-1	060813-SludgeD32_7-12, Cmpd 23385, +MSn(942.4761), 61.25 min	CID	942.4761	0	-2.5904105	2	NPPAGEEAFLVDLLENR	peptide29511360(pre=-,post=-)	220	217	5.6355203E-22	5.024584E-13
SD6.mgf	index=16679	-1	060813-SludgeD32_13-18, Cmpd 19349, +MSn(975.51), 47.46 min	CID	975.51	2	4.9500995	2	FLSQPFHVAEVFTGSPGK	peptide30158624(pre=-,post=-)	149	143	5.6736345E-22	5.071622E-13
SD6.mgf	index=43668	-1	060813-SludgeD32_1-6, Cmpd 20308, +MSn(1061.529), 56.12 min	CID	1061.529	0	-0.45997897	3	SAAVPSGDTSPTPISQDTLGVIYQTESGYLK	peptide34961190(pre=-,post=-)	129	105	5.7029504E-22	5.1537496E-13
SD6.mgf	index=91657	-1	060813-SludgeD32_25-30, Cmpd 18299, +MSn(1111.06), 47.18 min	CID	1111.06	1	-3.7087703	2	M+15.995LDINGASALVTGGASGLGEATAK	peptide33658773(pre=-,post=-)	173	156	5.8069053E-22	5.2311264E-13
SD6.mgf	index=145242	-1	060813-SludgeD32_7-12, Cmpd 23630, +MSn(705.02), 61.88 min	CID	705.02	0	-4.8480215	3	GHNFAIVDEVDSILIDEAR	peptide31035041(pre=-,post=-)	99	98	5.8402854E-22	5.23012E-13
SD6.mgf	index=140863	-1	060813-SludgeD32_7-12, Cmpd 18937, +MSn(1156.59), 49.57 min	CID	1156.59	1	3.8285291	2	LIGAPPGYVGYEEGGYLTEAVR	peptide32888402(pre=-,post=-)	204	180	5.8847867E-22	5.292102E-13
SD6.mgf	index=21598	-1	060813-SludgeD32_13-18, Cmpd 24599, +MSn(834.8), 61.13 min	CID	834.8	1	-6.1187377	3	LQVEHPVTELITGVDLVELQIR	peptide32905315(pre=-,post=-)	136	128	5.926141E-22	5.3292917E-13
SD6.mgf	index=33841	-1	060813-SludgeD32_1-6, Cmpd 9551, +MSn(1093.51), 28.43 min	CID	1093.51	0	2.6791666	2	DSQGLNVGNNAGDQTVAPGESR	peptide32754219(pre=-,post=-)	261	228	6.1470405E-22	5.5279436E-13
SD6.mgf	index=82157	-1	060813-SludgeD32_25-30, Cmpd 8274, +MSn(920.93), 24.14 min	CID	920.93	0	-9.676139	2	ITGQSAVM+15.995ADGSSVGTTSR	peptide31128824(pre=-,post=-)	176	173	6.1571015E-22	5.5138365E-13
SD6.mgf	index=23250	-1	060813-SludgeD32_13-18, Cmpd 26353, +MSn(831.4154), 65.80 min	CID	831.4154	0	-3.8907754	3	EGIEQFIVEQLHSYQATLSGSR	peptide32761776(pre=-,post=-)	152	136	6.1839955E-22	5.561176E-13
SD6.mgf	index=11158	-1	060813-SludgeD32_13-18, Cmpd 13515, +MSn(868.41), 33.79 min	CID	868.41	0	-0.42170265	2	LVAGGEDDPGTLSDAYR	peptide29447469(pre=-,post=-)	137	135	6.341466E-22	5.6539994E-13
SD6.mgf	index=14340	-1	060813-SludgeD32_13-18, Cmpd 16856, +MSn(942.43), 41.19 min	CID	942.43	1	-0.36637956	3	NM+15.995ITGAAQM+15.995DGAILVC+57.021SAADGPM+15.995PQTR	peptide34394676(pre=-,post=-)	95	80	6.343637E-22	5.7243923E-13
SD6.mgf	index=89683	-1	060813-SludgeD32_25-30, Cmpd 16207, +MSn(897.97), 41.80 min	CID	897.97	1	6.223956	2	FTPSGAAVANFTVASTPR	peptide30173331(pre=-,post=-)	189	184	6.444278E-22	5.7604946E-13
SD6.mgf	index=137962	-1	060813-SludgeD32_7-12, Cmpd 15863, +MSn(740.85), 41.55 min	CID	740.85	1	-1.4621223	4	HDLNTSDM+15.995HPFIHPLSAAVDPAWESR	peptide34136214(pre=-,post=-)	129	94	6.5815683E-22	5.93624E-13
SD6.mgf	index=63617	-1	060813-SludgeD32_19-24, Cmpd 16811, +MSn(818.38), 41.86 min	CID	818.38	0	-4.5493875	3	YLEGGDDIFGPDYGGATVHTNVR	peptide33484457(pre=-,post=-)	142	126	6.944716E-22	6.251206E-13
SD6.mgf	index=142023	-1	060813-SludgeD32_7-12, Cmpd 20177, +MSn(951.95), 52.82 min	CID	951.95	2	-6.1593733	2	WGWQNEGDFIGEPPLR	peptide28853831(pre=-,post=-)	151	146	7.1042824E-22	6.3141994E-13
SD6.mgf	index=59407	-1	060813-SludgeD32_19-24, Cmpd 12371, +MSn(1030.5), 31.93 min	CID	1030.5	1	-2.8137035	2	QSQDALNGAAGAITTGHQYR	peptide31988198(pre=-,post=-);peptide35281625(pre=R,post=V)	267	247	7.317477E-22	6.56375E-13
SD6.mgf	index=143585	-1	060813-SludgeD32_7-12, Cmpd 21854, +MSn(1229.65), 57.22 min	CID	1229.65	0	4.1694584	2	IEQTIGDQVVNGIGFDVLAGDAVK	peptide33604428(pre=-,post=-)	175	149	7.3283764E-22	6.601737E-13
SD6.mgf	index=11163	-1	060813-SludgeD32_13-18, Cmpd 13520, +MSn(1140.03), 33.80 min	CID	1140.03	1	-0.4007901	2	VEAETGNNGLNAATGEM+15.995EDLVK	peptide33075887(pre=-,post=-)	153	136	7.4695894E-22	6.7172917E-13
SD6.mgf	index=22717	-1	060813-SludgeD32_13-18, Cmpd 25789, +MSn(1081.0306), 64.29 min	CID	1081.0306	0	-1.9196415	2	VDM+15.995VDDEELLELVELEVR	peptide30738553(pre=-,post=-)	241	227	7.485238E-22	6.6910014E-13
SD6.mgf	index=65728	-1	060813-SludgeD32_19-24, Cmpd 19062, +MSn(1048.9751), 47.51 min	CID	1048.9751	0	-6.283996	2	LSSAGDGNYALGGSYDFGAFK	peptide32433127(pre=-,post=-)	189	178	7.9030857E-22	7.098713E-13
SD6.mgf	index=131971	-1	060813-SludgeD32_7-12, Cmpd 9561, +MSn(966.46), 26.90 min	CID	966.46	1	3.6974905	2	M+15.995VSSTASSAGLTATAETSSR	peptide31895558(pre=-,post=-)	247	235	8.201607E-22	7.3568116E-13
SD6.mgf	index=91983	-1	060813-SludgeD32_25-30, Cmpd 18649, +MSn(1111.55), 48.07 min	CID	1111.55	2	-14.232429	2	M+15.995LDINGASALVTGGASGLGEATAK	peptide33658773(pre=-,post=-)	209	185	8.243884E-22	7.4264683E-13
SD6.mgf	index=89206	-1	060813-SludgeD32_25-30, Cmpd 15707, +MSn(714.36), 40.53 min	CID	714.36	0	-3.7593606	3	IVTNENNFEHNLTNNIVR	peptide30320574(pre=-,post=-)	153	137	8.353051E-22	7.466733E-13
SD6.mgf	index=140365	-1	060813-SludgeD32_7-12, Cmpd 18409, +MSn(904.44), 48.21 min	CID	904.44	2	1.8699921	3	LM+15.995DTGAAGNAATAATPLLNNPYDQFR	peptide34171406(pre=-,post=-)	131	111	8.4478355E-22	7.6195186E-13
SD6.mgf	index=139524	-1	060813-SludgeD32_7-12, Cmpd 17509, +MSn(989.45), 45.87 min	CID	989.45	1	-4.5968494	2	AFIGFGNDESSQTVDFSR	peptide29981535(pre=-,post=-)	188	170	8.482781E-22	7.582698E-13
SD6.mgf	index=88505	-1	060813-SludgeD32_25-30, Cmpd 14971, +MSn(652.0262), 38.70 min	CID	652.0262	0	-0.18721685	3	VAPEEHPVLLTEAPLNPK	peptide30732733(pre=-,post=-)	84	83	8.571812E-22	7.662281E-13
SD6.mgf	index=14585	-1	060813-SludgeD32_13-18, Cmpd 17116, +MSn(881.9411), 41.84 min	CID	881.9411	0	0.20761648	2	TYYDTTDLTVTVSGVK	peptide28760201(pre=-,post=-)	106	105	8.628025E-22	7.668483E-13
SD6.mgf	index=62356	-1	060813-SludgeD32_19-24, Cmpd 15468, +MSn(652.0264), 38.56 min	CID	652.0264	0	0.18721685	3	VAPEEHPVLLTEAPLNPK	peptide30732733(pre=-,post=-)	83	83	8.742636E-22	7.81498E-13
SD6.mgf	index=88152	-1	060813-SludgeD32_25-30, Cmpd 14600, +MSn(860.43), 37.81 min	CID	860.43	0	-1.2059045	2	VPTPTGSATDLTFEAGR	peptide29884397(pre=-,post=-)	176	176	8.902769E-22	7.9376355E-13
SD6.mgf	index=64782	-1	060813-SludgeD32_19-24, Cmpd 18050, +MSn(933.13), 44.95 min	CID	933.13	1	1.2657819	3	SFAPAEAPSGDAATVEALPVPDVGQSGGAK	peptide34857426(pre=-,post=-)	66	53	9.335219E-22	8.4337105E-13
SD6.mgf	index=21253	-1	060813-SludgeD32_13-18, Cmpd 24233, +MSn(1087.57), 60.16 min	CID	1087.57	2	6.461815	2	ISGLPNC+57.021PVNALLEFESGVR	peptide31805419(pre=-,post=-)	201	192	9.344137E-22	8.381657E-13
SD6.mgf	index=113694	-1	060813-SludgeD32_31-36, Cmpd 15223, +MSn(933.9826), 39.77 min	CID	933.9826	0	1.2416391	2	VGSITTGNGGASFGSISINK	peptide32112069(pre=-,post=-)	143	133	9.503801E-22	8.5248757E-13
SD6.mgf	index=119014	-1	060813-SludgeD32_31-36, Cmpd 20834, +MSn(628.9862), 54.25 min	CID	628.9862	0	-2.6200016	3	LPTPEEVLNAHFDFAGK	peptide29424565(pre=-,post=-)	148	143	9.551072E-22	8.5156583E-13
SD6.mgf	index=64975	-1	060813-SludgeD32_19-24, Cmpd 18257, +MSn(859.45), 45.48 min	CID	859.45	0	-8.663941	3	VAILGYGSQGHAHALNLLESGVDVR	peptide34031987(pre=-,post=-)	217	167	9.666673E-22	8.713789E-13
SD6.mgf	index=145912	-1	060813-SludgeD32_7-12, Cmpd 24348, +MSn(1110.577), 63.77 min	CID	1110.577	0	3.2974944	2	LTVDVPEEFSGTVTQLLSER	peptide31875247(pre=-,post=-)	148	134	9.688195E-22	8.6902756E-13
SD6.mgf	index=89764	-1	060813-SludgeD32_25-30, Cmpd 16293, +MSn(996.55), 42.02 min	CID	996.55	1	7.5688605	2	VPM+15.995AGSTIVHPIIGELGAGR	peptide32126021(pre=-,post=-)	233	229	9.827569E-22	8.8152933E-13
SD6.mgf	index=21954	-1	060813-SludgeD32_13-18, Cmpd 24982, +MSn(753), 62.14 min	CID	753.0	1	4.650228	3	C+57.021DM+15.995VDDEEILELVEM+15.995EVR	peptide30046126(pre=-,post=-)	81	78	1.0064985E-21	8.9970186E-13
SD6.mgf	index=112794	-1	060813-SludgeD32_31-36, Cmpd 14278, +MSn(952.458), 37.45 min	CID	952.458	0	-2.306937	2	ADDAEETTASGLVIPDTAK	peptide30844158(pre=-,post=-)	112	107	1.0280835E-21	9.206742E-13
SD6.mgf	index=22993	-1	060813-SludgeD32_13-18, Cmpd 26083, +MSn(1060.5733), 65.07 min	CID	1060.5732	0	0.23019691	2	IFDIFEGTEQIQQLVIAR	peptide30278022(pre=-,post=-)	206	198	1.0480023E-21	9.368019E-13
SD6.mgf	index=40091	-1	060813-SludgeD32_1-6, Cmpd 16439, +MSn(937.13), 46.10 min	CID	937.13	1	2.758905	3	LVGATDAGEATAQQDALAQLTTDQTYR	peptide34384518(pre=-,post=-)	136	119	1.0508343E-21	9.482554E-13
SD6.mgf	index=137618	-1	060813-SludgeD32_7-12, Cmpd 15502, +MSn(772.0564), 40.61 min	CID	772.0564	0	-1.1858282	3	VVSGVGGQYNFVAQAHELPDAR	peptide33099648(pre=-,post=-)	147	135	1.1003648E-21	9.895419E-13
SD6.mgf	index=133039	-1	060813-SludgeD32_7-12, Cmpd 10685, +MSn(824.37), 29.24 min	CID	824.37	0	-1.0365386	2	ATEADVAADEAADEAAK	peptide28990993(pre=-,post=-)	137	133	1.1431552E-21	1.0192279E-12
SD6.mgf	index=19508	-1	060813-SludgeD32_13-18, Cmpd 22373, +MSn(683.7), 55.25 min	CID	683.7	0	-5.8919067	3	NAAANALVVGLTYATATTAQK	peptide32455489(pre=-,post=-)	91	84	1.2027254E-21	1.0803124E-12
SD6.mgf	index=55427	-1	060813-SludgeD32_19-24, Cmpd 8190, +MSn(544.9369), 23.57 min	CID	544.9369	0	-0.89603186	3	VSYGNVNHTAATVDGK	peptide28829922(pre=-,post=-)	105	104	1.2162099E-21	1.0809525E-12
SD6.mgf	index=89699	-1	060813-SludgeD32_25-30, Cmpd 16224, +MSn(996.04), 41.85 min	CID	996.04	0	-0.796611	2	VPM+15.995AGSTIVHPIIGELGAGR	peptide32126021(pre=-,post=-)	213	204	1.2200216E-21	1.094355E-12
SD6.mgf	index=66843	-1	060813-SludgeD32_19-24, Cmpd 20240, +MSn(788.91), 50.50 min	CID	788.91	1	-8.725098	4	TTGIVLDSGDGVSHTVPIYEGYALPHAILR	peptide34873345(pre=-,post=-)	124	88	1.2247149E-21	1.1064434E-12
SD6.mgf	index=66465	-1	060813-SludgeD32_19-24, Cmpd 19839, +MSn(1154.08), 49.47 min	CID	1154.08	0	-1.9039074	2	AM+15.995LQDM+15.995ATLTGGQVIAEEVGLK	peptide32711160(pre=-,post=-)	136	124	1.2483163E-21	1.1225926E-12
SD6.mgf	index=141928	-1	060813-SludgeD32_7-12, Cmpd 20073, +MSn(934.43), 52.55 min	CID	934.43	1	-5.7928243	3	EFFGSSQLSQFM+15.995DQNNPLSEITHK	peptide33543108(pre=-,post=-)	111	92	1.261653E-21	1.1365548E-12
SD6.mgf	index=37738	-1	060813-SludgeD32_1-6, Cmpd 13932, +MSn(1091.56), 39.56 min	CID	1091.56	0	6.4862432	2	TGDGTLTLNTANSYAGGTQIVK	peptide33049854(pre=-,post=-)	202	178	1.2660574E-21	1.1385468E-12
SD6.mgf	index=118870	-1	060813-SludgeD32_31-36, Cmpd 20682, +MSn(628.9874), 53.85 min	CID	628.9874	0	-0.6792597	3	LPTPEEVLNAHFDFAGK	peptide29424565(pre=-,post=-)	136	133	1.267163E-21	1.1297923E-12
SD6.mgf	index=62194	-1	060813-SludgeD32_19-24, Cmpd 15298, +MSn(652.026), 38.17 min	CID	652.026	0	-0.46804214	3	VAPEEHPVLLTEAPLNPK	peptide30732733(pre=-,post=-)	93	92	1.2867722E-21	1.1502366E-12
SD6.mgf	index=94731	-1	060813-SludgeD32_25-30, Cmpd 21580, +MSn(1118.07), 55.67 min	CID	1118.07	1	10.951219	2	TAGTIVNDDGTGAAQLADFLAGR	peptide33423538(pre=-,post=-)	171	155	1.290849E-21	1.1619429E-12
SD6.mgf	index=55132	-1	060813-SludgeD32_19-24, Cmpd 7878, +MSn(829.8929), 22.93 min	CID	829.8929	0	-1.1031861	2	M+15.995GHAGALISGGADTADAK	peptide30424102(pre=-,post=-)	147	144	1.2960788E-21	1.1585557E-12
SD6.mgf	index=65068	-1	060813-SludgeD32_19-24, Cmpd 18356, +MSn(860.12), 45.73 min	CID	860.12	2	-7.4076953	3	VAILGYGSQGHAHALNLLESGVDVR	peptide34031987(pre=-,post=-)	177	131	1.2995838E-21	1.1714785E-12
SD6.mgf	index=142630	-1	060813-SludgeD32_7-12, Cmpd 20829, +MSn(1057.53), 54.53 min	CID	1057.53	0	-3.3474483	3	IVM+15.995AGSANM+15.995PGVIFDLNPVEHVDISGLTNK	peptide34819733(pre=-,post=-)	120	88	1.3717231E-21	1.239255E-12
SD6.mgf	index=20232	-1	060813-SludgeD32_13-18, Cmpd 23138, +MSn(885.45), 57.27 min	CID	885.45	1	-3.975728	3	GTYDALAASNAGVAAALTAATLTNTSTR	peptide34525138(pre=-,post=-)	102	85	1.4146655E-21	1.2771331E-12
SD6.mgf	index=92041	-1	060813-SludgeD32_25-30, Cmpd 18711, +MSn(1081.54), 48.23 min	CID	1081.54	1	-3.5842083	2	LFTDEGDAIPVTVVDVSNNR	peptide31832897(pre=-,post=-)	202	181	1.422143E-21	1.2756571E-12
SD6.mgf	index=69544	-1	060813-SludgeD32_19-24, Cmpd 23127, +MSn(678.09), 58.03 min	CID	678.09	0	-11.251174	4	ASELADTVVAVVGGDGDAVAATLGAHGASK	peptide34778781(pre=-,post=-)	127	95	1.4715147E-21	1.3294096E-12
SD6.mgf	index=144331	-1	060813-SludgeD32_7-12, Cmpd 22647, +MSn(891.44), 59.31 min	CID	891.44	0	13.282978	3	AQSNPADESLAIYNSSVDALAHWGR	peptide33817772(pre=-,post=-)	184	161	1.4759518E-21	1.3304612E-12
SD6.mgf	index=96408	-1	060813-SludgeD32_25-30, Cmpd 23372, +MSn(1194.1236), 60.38 min	CID	1194.1237	0	-2.2489638	2	EIDGGFQTVELNLPAVVTTDLR	peptide32763130(pre=-,post=-)	173	164	1.5205251E-21	1.3673859E-12
SD6.mgf	index=138597	-1	060813-SludgeD32_7-12, Cmpd 16530, +MSn(1036.51), 43.30 min	CID	1036.51	2	-13.967101	2	LEVITPEENTGDVVGDLNR	peptide31152124(pre=-,post=-)	188	166	1.5256185E-21	1.3662291E-12
SD6.mgf	index=110117	-1	060813-SludgeD32_31-36, Cmpd 11467, +MSn(741.37), 31.08 min	CID	741.37	1	3.570095	3	SHDAITGPTLSVDQTTGEVHR	peptide32555590(pre=-,post=-)	97	93	1.5494174E-21	1.3917183E-12
SD6.mgf	index=89601	-1	060813-SludgeD32_25-30, Cmpd 16121, +MSn(532.53), 41.58 min	CID	532.53	2	-0.9731559	4	LFILGVGGSAGHASHAVNDFR	peptide32400171(pre=-,post=-)	123	106	1.5840189E-21	1.4227981E-12
SD6.mgf	index=91944	-1	060813-SludgeD32_25-30, Cmpd 18605, +MSn(935.42), 47.97 min	CID	935.42	0	-1.6312207	2	M+15.995SM+15.995NPFDEIAVEEAVR	peptide28325348(pre=-,post=-)	162	162	1.599754E-21	1.4218417E-12
SD6.mgf	index=144320	-1	060813-SludgeD32_7-12, Cmpd 22636, +MSn(865.78), 59.28 min	CID	865.78	0	-3.0313747	3	LDTAIDAAEM+15.995ILSLAPETNGHVAVK	peptide33915622(pre=-,post=-)	112	99	1.6290764E-21	1.4684917E-12
SD6.mgf	index=67258	-1	060813-SludgeD32_19-24, Cmpd 20685, +MSn(1096.55), 51.65 min	CID	1096.55	0	-4.007581	2	GM+15.995VAPANLQDIIYDSNVVTR	peptide31738544(pre=-,post=-)	254	239	1.6333995E-21	1.4651534E-12
SD6.mgf	index=68623	-1	060813-SludgeD32_19-24, Cmpd 22151, +MSn(1051.52), 55.46 min	CID	1051.52	1	-4.2673025	2	DTSLALM+15.995GQFGLLSFNNTR	peptide30947600(pre=-,post=-)	171	160	1.6644571E-21	1.4905624E-12
SD6.mgf	index=7899	-1	060813-SludgeD32_13-18, Cmpd 10092, +MSn(780.3868), 27.10 min	CID	780.3868	0	0.15642285	2	NTTSQAAEAAATAAGPK	peptide29521889(pre=-,post=-)	118	117	1.6717984E-21	1.4905618E-12
SD6.mgf	index=140746	-1	060813-SludgeD32_7-12, Cmpd 18814, +MSn(1036.99), 49.26 min	CID	1036.99	1	-11.511161	2	GSGNFNVFDDVTAGGSSTVLK	peptide32328115(pre=-,post=-)	181	167	1.6912703E-21	1.5191336E-12
SD6.mgf	index=69316	-1	060813-SludgeD32_19-24, Cmpd 22886, +MSn(1111.55), 57.40 min	CID	1111.55	0	-7.2480607	2	EGLVSIAQATDFGETQLWTR	peptide31665496(pre=-,post=-)	230	205	1.7097462E-21	1.5336361E-12
SD6.mgf	index=139257	-1	060813-SludgeD32_7-12, Cmpd 17227, +MSn(715.99), 45.12 min	CID	715.99	0	-2.6426136	3	ATLFDGSYHDVDSDELSFK	peptide30889882(pre=-,post=-)	105	97	1.7183886E-21	1.5388594E-12
SD6.mgf	index=144012	-1	060813-SludgeD32_7-12, Cmpd 22307, +MSn(825.1), 58.42 min	CID	825.1	1	0.7655488	3	IFALEEEAATVAGNVM+15.995PNPLTLR	peptide33257949(pre=-,post=-)	92	83	1.7309477E-21	1.5580926E-12
SD6.mgf	index=66929	-1	060813-SludgeD32_19-24, Cmpd 20332, +MSn(1135.27), 50.73 min	CID	1135.27	2	2.1888788	3	TSTLAHNVDFHAATGALGAAGLTLVQPGEEVVVR	peptide35191386(pre=-,post=-)	204	152	1.7769742E-21	1.6070338E-12
SD6.mgf	index=140958	-1	060813-SludgeD32_7-12, Cmpd 19037, +MSn(856.41), 49.84 min	CID	856.41	1	-5.750396	3	ATQVAFDASTAAATEADNAVTDAINK	peptide34081553(pre=-,post=-)	102	80	1.7940283E-21	1.6181224E-12
SD6.mgf	index=140294	-1	060813-SludgeD32_7-12, Cmpd 18331, +MSn(1076.03), 48.01 min	CID	1076.03	1	-2.4675975	2	SC+57.021TLPATVATTAAGNPFDLSR	peptide32544654(pre=-,post=-)	216	192	1.812113E-21	1.6276769E-12
SD6.mgf	index=11468	-1	060813-SludgeD32_13-18, Cmpd 13840, +MSn(1140.02), 34.44 min	CID	1140.02	1	-9.184917	2	VEAETGNNGLNAATGEM+15.995EDLVK	peptide33075887(pre=-,post=-)	151	130	1.8339885E-21	1.6492789E-12
SD6.mgf	index=18446	-1	060813-SludgeD32_13-18, Cmpd 21232, +MSn(814.4), 52.28 min	CID	814.4	1	-1.9297769	4	VEGTAVGFSFFSHSIYGGGGPGVFNGNHVVTR	peptide35065300(pre=-,post=-)	91	58	1.8420611E-21	1.6651291E-12
SD6.mgf	index=112632	-1	060813-SludgeD32_31-36, Cmpd 14108, +MSn(952.4589), 37.04 min	CID	952.4589	0	-1.3457133	2	ADDAEETTASGLVIPDTAK	peptide30844158(pre=-,post=-)	128	122	1.8782285E-21	1.6819999E-12
SD6.mgf	index=139840	-1	060813-SludgeD32_7-12, Cmpd 17844, +MSn(1006.5), 46.75 min	CID	1006.5	1	-11.79937	2	GGTGAIVEYFGPGAASISATGK	peptide32808189(pre=-,post=-)	141	130	1.8829006E-21	1.6932649E-12
SD6.mgf	index=143831	-1	060813-SludgeD32_7-12, Cmpd 22116, +MSn(833.1), 57.92 min	CID	833.1	1	-6.424393	3	LVDVAQELIINEEDPFATGAPVR	peptide33314435(pre=-,post=-)	112	99	1.903462E-21	1.7133794E-12
SD6.mgf	index=7397	-1	060813-SludgeD32_13-18, Cmpd 9564, +MSn(917.4414), 26.10 min	CID	917.4414	0	-3.7920578	2	IVTEDGSVASTGQEGEVR	peptide30320495(pre=-,post=-)	180	174	1.9090509E-21	1.7064871E-12
SD6.mgf	index=39533	-1	060813-SludgeD32_1-6, Cmpd 15852, +MSn(764.3858), 44.57 min	CID	764.3858	0	0.7186382	3	ASVTVSNNAAHEVLLYQFDGR	peptide32210416(pre=-,post=-)	169	154	1.9724108E-21	1.7716595E-12
SD6.mgf	index=70411	-1	060813-SludgeD32_19-24, Cmpd 24061, +MSn(869.8), 60.50 min	CID	869.8	2	-1.0049508	3	FAITEPYQVVGVFPIGAEYLHVR	peptide33195815(pre=-,post=-)	158	135	1.9914666E-21	1.7925957E-12
SD6.mgf	index=93544	-1	060813-SludgeD32_25-30, Cmpd 20308, +MSn(790.75), 52.35 min	CID	790.75	0	-2.3927732	3	TVGHLGLIADGTVYSGVADALANR	peptide33760743(pre=-,post=-)	113	101	2.0027034E-21	1.804127E-12
SD6.mgf	index=71692	-1	060813-SludgeD32_19-24, Cmpd 25415, +MSn(1081.52), 64.09 min	CID	1081.52	1	-13.295368	2	VDM+15.995VDDEELLELVELEVR	peptide30738553(pre=-,post=-)	180	172	2.007417E-21	1.7944161E-12
SD6.mgf	index=140355	-1	060813-SludgeD32_7-12, Cmpd 18398, +MSn(1034.53), 48.18 min	CID	1034.53	0	-8.849615	2	INIIDTPGHVDFTIEVER	peptide30300539(pre=-,post=-)	222	201	2.0780376E-21	1.8575432E-12
SD6.mgf	index=140394	-1	060813-SludgeD32_7-12, Cmpd 18441, +MSn(690.0273), 48.29 min	CID	690.0273	0	-1.7690619	3	INIIDTPGHVDFTIEVER	peptide30300539(pre=-,post=-)	143	133	2.148758E-21	1.9207596E-12
SD6.mgf	index=55640	-1	060813-SludgeD32_19-24, Cmpd 8414, +MSn(647.33), 24.02 min	CID	647.33	1	0.97589296	3	LGGGM+15.995VITNHTAPTAGNSPK	peptide31835178(pre=-,post=-)	109	105	2.1677558E-21	1.944469E-12
SD6.mgf	index=42762	-1	060813-SludgeD32_1-6, Cmpd 19296, +MSn(1051.06), 53.50 min	CID	1051.06	0	-0.34842044	2	ESLGIVSAANASTLIEDGVVR	peptide32269243(pre=-,post=-)	239	216	2.1918382E-21	1.9687537E-12
SD6.mgf	index=140277	-1	060813-SludgeD32_7-12, Cmpd 18313, +MSn(690.36), 47.96 min	CID	690.36	1	-4.303701	3	INIIDTPGHVDFTIEVER	peptide30300539(pre=-,post=-)	118	112	2.2034688E-21	1.969665E-12
SD6.mgf	index=21888	-1	060813-SludgeD32_13-18, Cmpd 24910, +MSn(1047.16), 61.95 min	CID	1047.16	2	-8.35831	3	FYGAGDGTDSVLLLGFESADHPVDAWLER	peptide34669221(pre=-,post=-)	156	118	2.2192272E-21	2.0042227E-12
SD6.mgf	index=68740	-1	060813-SludgeD32_19-24, Cmpd 22276, +MSn(1079.59), 55.78 min	CID	1079.59	1	8.513596	2	GTLAATTAQQLSEVAVGAALER	peptide32822037(pre=-,post=-)	291	256	2.2421999E-21	2.0163773E-12
SD6.mgf	index=18188	-1	060813-SludgeD32_13-18, Cmpd 20958, +MSn(1038.54), 51.57 min	CID	1038.54	1	3.7935345	2	TDDVAGDGTTTATVLAQALVR	peptide32596073(pre=-,post=-)	265	227	2.2824585E-21	2.0501506E-12
SD6.mgf	index=87037	-1	060813-SludgeD32_25-30, Cmpd 13429, +MSn(898.4422), 35.12 min	CID	898.4422	0	-2.7853038	2	TLDTDGYQAVQVTTGAR	peptide29797214(pre=-,post=-)	204	197	2.31325E-21	2.0624748E-12
SD6.mgf	index=19635	-1	060813-SludgeD32_13-18, Cmpd 22508, +MSn(1243.66), 55.60 min	CID	1243.66	2	3.1942866	2	GIYPAVDPLASTSTILDPQVVGDR	peptide33579353(pre=-,post=-)	215	186	2.3170949E-21	2.087345E-12
SD6.mgf	index=20425	-1	060813-SludgeD32_13-18, Cmpd 23341, +MSn(1140.23), 57.82 min	CID	1140.23	2	-6.1760116	3	EGVHGVPGTTELITGPDDVTAFGEEFGYPIAIK	peptide35086366(pre=-,post=-)	97	70	2.3341744E-21	2.1104791E-12
SD6.mgf	index=93940	-1	060813-SludgeD32_25-30, Cmpd 20730, +MSn(937.0009), 53.45 min	CID	937.0009	0	-1.1073592	2	NTVPVAFEGGQLPLFQR	peptide29522048(pre=-,post=-)	196	184	2.3872507E-21	2.1284534E-12
SD6.mgf	index=140735	-1	060813-SludgeD32_7-12, Cmpd 18802, +MSn(771.39), 49.23 min	CID	771.39	1	-3.5347986	3	LIGAPPGYVGYEEGGYLTEAVR	peptide32888402(pre=-,post=-)	88	76	2.4255234E-21	2.1812376E-12
SD6.mgf	index=137055	-1	060813-SludgeD32_7-12, Cmpd 14910, +MSn(931.92), 39.09 min	CID	931.92	0	-4.060611	2	ELDPDSEEGQAFLQER	peptide27867354(pre=-,post=-)	165	163	2.4498967E-21	2.1774384E-12
SD6.mgf	index=116790	-1	060813-SludgeD32_31-36, Cmpd 18485, +MSn(650), 48.15 min	CID	650.0	0	-5.6339827	3	FLSQPFHVAEVFTGSPGK	peptide30158624(pre=-,post=-)	103	99	2.5620342E-21	2.2901843E-12
SD6.mgf	index=145082	-1	060813-SludgeD32_7-12, Cmpd 23459, +MSn(942.4775), 61.44 min	CID	942.4775	0	-1.1009245	2	NPPAGEEAFLVDLLENR	peptide29511360(pre=-,post=-)	215	212	2.5836346E-21	2.3035478E-12
SD6.mgf	index=144976	-1	060813-SludgeD32_7-12, Cmpd 23346, +MSn(864.7754), 61.14 min	CID	864.7754	0	1.4821655	3	LEPLDTEVANYEYAVEVVGGTVPK	peptide33627639(pre=-,post=-)	117	98	2.6458206E-21	2.3834762E-12
SD6.mgf	index=142799	-1	060813-SludgeD32_7-12, Cmpd 21011, +MSn(1123.04), 55.01 min	CID	1123.04	2	2.0145588	2	FDSLDAEGFISGPISDNVGFR	peptide32277229(pre=-,post=-)	187	170	2.666042E-21	2.3946934E-12
SD6.mgf	index=57456	-1	060813-SludgeD32_19-24, Cmpd 10321, +MSn(676.01), 27.77 min	CID	676.01	1	-1.3238305	3	IFVLHADHEQNASTSTVR	peptide30281437(pre=-,post=-)	105	97	2.6799895E-21	2.3956236E-12
SD6.mgf	index=67079	-1	060813-SludgeD32_19-24, Cmpd 20493, +MSn(932.51), 51.15 min	CID	932.51	0	-10.734102	2	LLILGSGPAGYTAAVYAAR	peptide31174730(pre=-,post=-)	181	166	2.6970725E-21	2.415295E-12
SD6.mgf	index=55550	-1	060813-SludgeD32_19-24, Cmpd 8319, +MSn(920.9366), 23.84 min	CID	920.9366	0	-2.5184472	2	ITGQSAVM+15.995ADGSSVGTTSR	peptide31128824(pre=-,post=-)	174	169	2.7424085E-21	2.4558944E-12
SD6.mgf	index=10169	-1	060813-SludgeD32_13-18, Cmpd 12476, +MSn(903.94), 31.79 min	CID	903.94	1	-4.6265883	2	FADEVSTANQQAAALNR	peptide29117952(pre=-,post=-)	160	159	2.7471232E-21	2.4493127E-12
SD6.mgf	index=113973	-1	060813-SludgeD32_31-36, Cmpd 15516, +MSn(686.3117), 40.49 min	CID	686.3117	0	-2.0454347	3	EGGDDVFVHYSNIAGEGYK	peptide30958003(pre=-,post=-)	118	107	2.7760315E-21	2.4860049E-12
SD6.mgf	index=17248	-1	060813-SludgeD32_13-18, Cmpd 19956, +MSn(1117.52), 49.00 min	CID	1117.52	0	-5.898559	2	LGSDPISTDDPAFETAEAELR	peptide32405464(pre=-,post=-)	154	136	2.7848637E-21	2.5014214E-12
SD6.mgf	index=36767	-1	060813-SludgeD32_1-6, Cmpd 12879, +MSn(977.46), 36.87 min	CID	977.46	0	-1.0615233	2	GTSGANTLYAASGDDVIEGR	peptide31748938(pre=-,post=-)	199	192	2.835026E-21	2.543008E-12
SD6.mgf	index=22702	-1	060813-SludgeD32_13-18, Cmpd 25773, +MSn(886.41), 64.25 min	CID	886.41	2	-6.085304	3	FGEYDTYGPEGATDAAEFVALIYR	peptide33557085(pre=-,post=-)	124	107	2.8404106E-21	2.558772E-12
SD6.mgf	index=137296	-1	060813-SludgeD32_7-12, Cmpd 15163, +MSn(824.87), 39.74 min	CID	824.87	0	-1.4058777	2	WVAVGDENWGEGSSR	peptide27592659(pre=-,post=-)	113	111	2.857292E-21	2.521118E-12
SD6.mgf	index=118938	-1	060813-SludgeD32_31-36, Cmpd 20754, +MSn(628.9871), 54.04 min	CID	628.9871	0	-1.1644452	3	LPTPEEVLNAHFDFAGK	peptide29424565(pre=-,post=-)	156	156	2.895768E-21	2.5818432E-12
SD6.mgf	index=16413	-1	060813-SludgeD32_13-18, Cmpd 19064, +MSn(960.4732), 46.74 min	CID	960.4732	0	-1.461578	2	SPQVFLM+15.995DEPLSNLDAK	peptide29725139(pre=-,post=-)	107	105	2.8995447E-21	2.5852105E-12
SD6.mgf	index=91967	-1	060813-SludgeD32_25-30, Cmpd 18631, +MSn(936.42), 48.03 min	CID	936.42	2	-5.2176576	2	M+15.995SM+15.995NPFDEIAVEEAVR	peptide28325348(pre=-,post=-)	151	151	2.9399625E-21	2.6130027E-12
SD6.mgf	index=19836	-1	060813-SludgeD32_13-18, Cmpd 22722, +MSn(985.49), 56.16 min	CID	985.49	1	-0.40170684	2	ELLSSYNFPGDDIPFVR	peptide29099118(pre=-,post=-)	190	186	2.9600392E-21	2.639147E-12
SD6.mgf	index=139723	-1	060813-SludgeD32_7-12, Cmpd 17720, +MSn(785.75), 46.42 min	CID	785.75	1	9.429874	3	HEGEVSQIPAVTSVSLNNVAFR	peptide32829311(pre=-,post=-)	84	76	3.0239532E-21	2.7193968E-12
SD6.mgf	index=114476	-1	060813-SludgeD32_31-36, Cmpd 16044, +MSn(1135.589), 41.83 min	CID	1135.589	0	1.9349165	2	TGVEAAFETQAGVPPGALPQTTK	peptide33430422(pre=-,post=-)	140	118	3.0402242E-21	2.7366228E-12
SD6.mgf	index=16740	-1	060813-SludgeD32_13-18, Cmpd 19415, +MSn(974.4988), 47.63 min	CID	974.4988	0	-3.131608	2	FLSQPFHVAEVFTGSPGK	peptide30158624(pre=-,post=-)	177	165	3.069846E-21	2.7441135E-12
SD6.mgf	index=72026	-1	060813-SludgeD32_19-24, Cmpd 25780, +MSn(1060.5713), 65.05 min	CID	1060.5713	0	-1.6113783	2	IFDIFEGTEQIQQLVIAR	peptide30278022(pre=-,post=-)	208	200	3.0754676E-21	2.7491388E-12
SD6.mgf	index=89593	-1	060813-SludgeD32_25-30, Cmpd 16113, +MSn(897.4522), 41.56 min	CID	897.4522	0	-11.6974745	2	FTPSGAAVANFTVASTPR	peptide30173331(pre=-,post=-)	200	197	3.0926482E-21	2.7644963E-12
SD6.mgf	index=55944	-1	060813-SludgeD32_19-24, Cmpd 8733, +MSn(920.94), 24.65 min	CID	920.94	0	1.1929487	2	ITGQSAVM+15.995ADGSSVGTTSR	peptide31128824(pre=-,post=-)	152	147	3.1213285E-21	2.7952267E-12
SD6.mgf	index=15145	-1	060813-SludgeD32_13-18, Cmpd 17711, +MSn(935.96), 43.32 min	CID	935.96	0	-2.8692884	2	YVTFNGSVGAIADDNSLK	peptide30831231(pre=-,post=-)	109	103	3.1380165E-21	2.8050507E-12
SD6.mgf	index=63299	-1	060813-SludgeD32_19-24, Cmpd 16476, +MSn(1127.55), 41.02 min	CID	1127.55	2	-3.6281116	2	QTNLDLTAYGVSGSSFHTPTR	peptide32533949(pre=-,post=-)	298	269	3.1583826E-21	2.8369236E-12
SD6.mgf	index=68676	-1	060813-SludgeD32_19-24, Cmpd 22208, +MSn(685.02), 55.61 min	CID	685.02	0	-7.0388355	3	DAEAPIFSVADLGIVGDVHK	peptide31637467(pre=-,post=-)	120	112	3.2588345E-21	2.9231628E-12
SD6.mgf	index=21332	-1	060813-SludgeD32_13-18, Cmpd 24318, +MSn(1087.06), 60.39 min	CID	1087.06	1	-1.0944027	2	ISGLPNC+57.021PVNALLEFESGVR	peptide31805419(pre=-,post=-)	219	203	3.2967447E-21	2.9571681E-12
SD6.mgf	index=113956	-1	060813-SludgeD32_31-36, Cmpd 15498, +MSn(797.88), 40.45 min	CID	797.88	0	-5.12525	2	QGNALSWASSGGQGFK	peptide28500857(pre=-,post=-)	108	108	3.370509E-21	2.995667E-12
SD6.mgf	index=66013	-1	060813-SludgeD32_19-24, Cmpd 19361, +MSn(1092.05), 48.26 min	CID	1092.05	1	0.36441854	2	GPNEPGGLSFGHLSDIIQTSR	peptide32324768(pre=-,post=-)	164	149	3.3747521E-21	3.031271E-12
SD6.mgf	index=63965	-1	060813-SludgeD32_19-24, Cmpd 17182, +MSn(947.46), 42.79 min	CID	947.46	2	-0.8580552	3	VTNSGGASQALNGATTAANSNSSGFDLGLR	peptide34882161(pre=-,post=-)	93	77	3.432177E-21	3.1007297E-12
SD6.mgf	index=58562	-1	060813-SludgeD32_19-24, Cmpd 11484, +MSn(813.0773), 30.16 min	CID	813.0773	0	-1.876668	3	TVAIIGYGSQGHAHAQNLNDSGVK	peptide33760418(pre=-,post=-)	191	154	3.4617557E-21	3.1185083E-12
SD6.mgf	index=22438	-1	060813-SludgeD32_13-18, Cmpd 25495, +MSn(864.15), 63.50 min	CID	864.15	2	-1.8715682	4	VTNLTDYGC+57.021FAEIAEGVEGLVHVSEM+15.995DHTNK	peptide34984181(pre=-,post=-)	145	89	3.567214E-21	3.223687E-12
SD6.mgf	index=87129	-1	060813-SludgeD32_25-30, Cmpd 13526, +MSn(898.4444), 35.33 min	CID	898.4444	0	-0.3396712	2	TLDTDGYQAVQVTTGAR	peptide29797214(pre=-,post=-)	206	199	3.598264E-21	3.2081829E-12
SD6.mgf	index=68678	-1	060813-SludgeD32_19-24, Cmpd 22210, +MSn(1027.03), 55.61 min	CID	1027.03	0	-3.5657148	2	DAEAPIFSVADLGIVGDVHK	peptide31637467(pre=-,post=-)	178	167	3.618178E-21	3.2454926E-12
SD6.mgf	index=115159	-1	060813-SludgeD32_31-36, Cmpd 16762, +MSn(906.9765), 43.68 min	CID	906.9765	0	0.4037713	2	QAGDTGSPEVQVALLTAR	peptide30543280(pre=-,post=-)	213	195	3.7133337E-21	3.319323E-12
SD6.mgf	index=68236	-1	060813-SludgeD32_19-24, Cmpd 21729, +MSn(990.44), 54.37 min	CID	990.44	0	0.43137017	3	M+15.995GFETLTEAGYAPEM+15.995AYFEC+57.021LHELK	peptide33942489(pre=-,post=-)	106	83	3.8136997E-21	3.4377676E-12
SD6.mgf	index=66683	-1	060813-SludgeD32_19-24, Cmpd 20070, +MSn(847.94), 50.06 min	CID	847.94	1	-9.053526	4	TSSLAHNVDFHAATGALGGAGLTLVQPGEEVVLR	peptide35191331(pre=-,post=-)	230	172	3.8921873E-21	3.519959E-12
SD6.mgf	index=143937	-1	060813-SludgeD32_7-12, Cmpd 22228, +MSn(968.47), 58.21 min	CID	968.47	2	0.9264151	3	TDFTVHGDDLLITGVANDIVNAGTGDDR	peptide34606239(pre=-,post=-)	124	97	3.8937847E-21	3.5152348E-12
SD6.mgf	index=12572	-1	060813-SludgeD32_13-18, Cmpd 14999, +MSn(1025.03), 36.83 min	CID	1025.03	0	1.4290761	2	LVSPATTTTVDVPAQYETR	peptide31211835(pre=-,post=-)	189	171	3.9283094E-21	3.517898E-12
SD6.mgf	index=138635	-1	060813-SludgeD32_7-12, Cmpd 16570, +MSn(577.29), 43.40 min	CID	577.29	2	-6.6118197	4	LVQDDVLSSIHIEEHEVDAR	peptide31879333(pre=-,post=-)	118	108	3.9746816E-21	3.5652748E-12
SD6.mgf	index=18305	-1	060813-SludgeD32_13-18, Cmpd 21082, +MSn(831.42), 51.89 min	CID	831.42	0	8.662542	3	THLM+15.995DATPVTLGQEFGGFASQIR	peptide33431013(pre=-,post=-)	108	98	4.026755E-21	3.6246368E-12
SD6.mgf	index=140062	-1	060813-SludgeD32_7-12, Cmpd 18084, +MSn(1087.56), 47.37 min	CID	1087.56	1	-7.0454416	2	TLQVDDVSGNIVAPNGTIGFR	peptide32608017(pre=-,post=-)	269	221	4.056757E-21	3.6438617E-12
SD6.mgf	index=22206	-1	060813-SludgeD32_13-18, Cmpd 25250, +MSn(868.45), 62.85 min	CID	868.45	1	-12.420054	3	AM+15.995LQDIATLTGGQVIAEEVGLSLEK	peptide33814490(pre=-,post=-)	103	90	4.1037997E-21	3.6992714E-12
SD6.mgf	index=68605	-1	060813-SludgeD32_19-24, Cmpd 22130, +MSn(685.36), 55.41 min	CID	685.36	1	1.0108144	3	DAEAPIFSVADLGIVGDVHK	peptide31637467(pre=-,post=-)	114	106	4.135591E-21	3.70961E-12
SD6.mgf	index=140672	-1	060813-SludgeD32_7-12, Cmpd 18733, +MSn(1037), 49.05 min	CID	1037.0	1	-1.8538883	2	GSGNFNVFDDVTAGGSSTVLK	peptide32328115(pre=-,post=-)	173	157	4.153607E-21	3.7308546E-12
SD6.mgf	index=131537	-1	060813-SludgeD32_7-12, Cmpd 9106, +MSn(782.3714), 25.95 min	CID	782.3714	0	-0.23403901	3	TATVAADDATQAHAPEYTAAQNK	peptide33424886(pre=-,post=-)	142	113	4.2005427E-21	3.78107E-12
SD6.mgf	index=22457	-1	060813-SludgeD32_13-18, Cmpd 25515, +MSn(952.18), 63.56 min	CID	952.18	2	-0.14819895	3	LGVLDTILQPELYPDLYGNLDHVVR	peptide33920796(pre=-,post=-)	127	109	4.207356E-21	3.79262E-12
SD6.mgf	index=42924	-1	060813-SludgeD32_1-6, Cmpd 19467, +MSn(937.5149), 53.95 min	CID	937.5149	0	-0.26041245	2	VTISDATLALTDTVALNR	peptide30779530(pre=-,post=-)	220	220	4.275345E-21	3.8217008E-12
SD6.mgf	index=130809	-1	060813-SludgeD32_7-12, Cmpd 8340, +MSn(802.33), 24.36 min	CID	802.33	0	6.161901	2	M+15.995ASSEVDYDGDGDVK	peptide26908474(pre=-,post=-)	80	79	4.34819E-21	3.836605E-12
SD6.mgf	index=11715	-1	060813-SludgeD32_13-18, Cmpd 14100, +MSn(1140.0214), 34.97 min	CID	1140.0214	1	-8.006558	2	VEAETGNNGLNAATGEM+15.995EDLVK	peptide33075887(pre=-,post=-)	167	142	4.3668993E-21	3.9270883E-12
SD6.mgf	index=55428	-1	060813-SludgeD32_19-24, Cmpd 8191, +MSn(816.9016), 23.57 min	CID	816.9016	0	-1.0460149	2	VSYGNVNHTAATVDGK	peptide28829922(pre=-,post=-)	144	139	4.39556E-21	3.9067196E-12
SD6.mgf	index=132041	-1	060813-SludgeD32_7-12, Cmpd 9635, +MSn(868.41), 27.06 min	CID	868.41	0	1.8976663	2	EGGTLTTNASGEVTADGR	peptide30110346(pre=-,post=-)	142	139	4.501306E-21	4.023686E-12
SD6.mgf	index=19764	-1	060813-SludgeD32_13-18, Cmpd 22646, +MSn(985.48), 55.96 min	CID	985.48	1	-10.564022	2	ELLSSYNFPGDDIPFVR	peptide29099118(pre=-,post=-)	151	147	4.53846E-21	4.0464537E-12
SD6.mgf	index=112713	-1	060813-SludgeD32_31-36, Cmpd 14193, +MSn(952.4594), 37.24 min	CID	952.4594	0	-0.83306056	2	ADDAEETTASGLVIPDTAK	peptide30844158(pre=-,post=-)	132	124	4.5428222E-21	4.0682093E-12
SD6.mgf	index=143635	-1	060813-SludgeD32_7-12, Cmpd 21907, +MSn(988.4999), 57.36 min	CID	988.4999	0	-2.3463135	2	LLEVFSDVNAAEAVVEDR	peptide30366517(pre=-,post=-)	180	171	4.6152797E-21	4.1255658E-12
SD6.mgf	index=55830	-1	060813-SludgeD32_19-24, Cmpd 8614, +MSn(920.9386), 24.41 min	CID	920.9386	0	-0.33137462	2	ITGQSAVM+15.995ADGSSVGTTSR	peptide31128824(pre=-,post=-)	178	172	4.6180456E-21	4.135574E-12
SD6.mgf	index=69482	-1	060813-SludgeD32_19-24, Cmpd 23062, +MSn(952.9842), 57.86 min	CID	952.9842	0	-1.53711	2	EPAVFLFDEPLSNLDAK	peptide29103672(pre=-,post=-)	105	105	4.625069E-21	4.1236736E-12
SD6.mgf	index=58248	-1	060813-SludgeD32_19-24, Cmpd 11154, +MSn(911.9), 29.50 min	CID	911.9	0	-0.5354545	2	DDTTIVDGAGSSEDVEGR	peptide30076408(pre=-,post=-)	161	156	4.673757E-21	4.1778386E-12
SD6.mgf	index=113913	-1	060813-SludgeD32_31-36, Cmpd 15453, +MSn(932.9706), 40.34 min	CID	932.9706	0	-1.1775628	2	M+15.995DVGQPTPVVITVYSDK	peptide29464300(pre=-,post=-)	112	106	4.7061132E-21	4.1959322E-12
SD6.mgf	index=62996	-1	060813-SludgeD32_19-24, Cmpd 16156, +MSn(866.42), 40.23 min	CID	866.42	2	-11.442694	3	AVASASFETPTPGSSTPSGTFGQGVVR	peptide34301082(pre=-,post=-)	122	103	4.786382E-21	4.3191514E-12
SD6.mgf	index=140367	-1	060813-SludgeD32_7-12, Cmpd 18411, +MSn(717.04), 48.21 min	CID	717.04	1	-2.951251	3	VLYTHFSVADGGTGLAAALER	peptide32646016(pre=-,post=-)	91	81	5.0244538E-21	4.5130666E-12
SD6.mgf	index=17038	-1	060813-SludgeD32_13-18, Cmpd 19733, +MSn(989.48), 48.43 min	CID	989.48	0	2.6524222	2	EIELEDPYENMGAQLVK	peptide29094458(pre=-,post=-)	148	137	5.0336905E-21	4.487997E-12
SD6.mgf	index=70671	-1	060813-SludgeD32_19-24, Cmpd 24336, +MSn(921.48), 61.23 min	CID	921.48	0	4.1066494	3	TGISADQVDYVLMGQVLQAGAGQITAR	peptide34442443(pre=-,post=-)	122	96	5.0424898E-21	4.5502586E-12
SD6.mgf	index=66165	-1	060813-SludgeD32_19-24, Cmpd 19521, +MSn(894.77), 48.67 min	CID	894.77	0	-1.841754	3	TDAYFGVDHTSISGGTALVLDTASGAR	peptide35401149(pre=-,post=S)	125	103	5.112385E-21	4.613331E-12
SD6.mgf	index=37454	-1	060813-SludgeD32_1-6, Cmpd 13618, +MSn(1027.5213), 38.76 min	CID	1027.5212	0	-2.3760097	2	TGAGTLELTQANSYTGGTAIK	peptide32599827(pre=-,post=-)	219	204	5.1292868E-21	4.60723E-12
SD6.mgf	index=146325	-1	060813-SludgeD32_7-12, Cmpd 24825, +MSn(787.0959), 65.02 min	CID	787.0959	0	0.6979033	3	TAVDLLITALQVTNDTAVASNTK	peptide33424935(pre=-,post=-)	102	95	5.132962E-21	4.6203766E-12
SD6.mgf	index=68615	-1	060813-SludgeD32_19-24, Cmpd 22141, +MSn(1027.02), 55.43 min	CID	1027.02	0	-13.312002	2	DAEAPIFSVADLGIVGDVHK	peptide31637467(pre=-,post=-)	143	135	5.175948E-21	4.6428065E-12
SD6.mgf	index=16325	-1	060813-SludgeD32_13-18, Cmpd 18971, +MSn(1057.03), 46.50 min	CID	1057.03	2	-7.338171	2	TSDVAGDGTTTATVLAQAIYR	peptide32615207(pre=-,post=-)	254	209	5.2401084E-21	4.7067723E-12
SD6.mgf	index=68787	-1	060813-SludgeD32_19-24, Cmpd 22326, +MSn(719.73), 55.91 min	CID	719.73	0	11.363711	3	GTLAATTAQQLSEVAVGAALER	peptide32822037(pre=-,post=-)	114	106	5.2859777E-21	4.753602E-12
SD6.mgf	index=142460	-1	060813-SludgeD32_7-12, Cmpd 20646, +MSn(714.65), 54.05 min	CID	714.65	1	-4.8409147	3	EGDFTALDYIHDLC+57.021VGC+57.021R	peptide30109782(pre=-,post=-)	124	117	5.5142857E-21	4.9291808E-12
SD6.mgf	index=33968	-1	060813-SludgeD32_1-6, Cmpd 9684, +MSn(614.306), 28.76 min	CID	614.306	0	-0.7948495	3	GAAIWGGSGGAAATTGHAATR	peptide32302485(pre=-,post=-)	134	128	5.6189923E-21	5.0470934E-12
SD6.mgf	index=41034	-1	060813-SludgeD32_1-6, Cmpd 17453, +MSn(728.7), 48.71 min	CID	728.7	2	-4.4693027	3	GPNEPGGLSFGHLSDIIQTSR	peptide32324768(pre=-,post=-)	140	133	5.6916804E-21	5.112383E-12
SD6.mgf	index=39618	-1	060813-SludgeD32_1-6, Cmpd 15941, +MSn(764.38), 44.81 min	CID	764.38	0	-6.8669868	3	ASVTVSNNAAHEVLLYQFDGR	peptide32210416(pre=-,post=-)	151	143	5.7420483E-21	5.1576248E-12
SD6.mgf	index=17361	-1	060813-SludgeD32_13-18, Cmpd 20078, +MSn(840.75), 49.30 min	CID	840.75	0	-7.7677207	3	VEGQTVPTAFM+15.995ATVAAYGDHVALR	peptide33766811(pre=-,post=-)	128	108	5.743387E-21	5.1739056E-12
SD6.mgf	index=118691	-1	060813-SludgeD32_31-36, Cmpd 20493, +MSn(937), 53.35 min	CID	937.0	0	-2.0844407	2	NTVPVAFEGGQLPLFQR	peptide29522048(pre=-,post=-)	192	190	5.837696E-21	5.204842E-12
SD6.mgf	index=116715	-1	060813-SludgeD32_31-36, Cmpd 18406, +MSn(650.33), 47.95 min	CID	650.33	1	-12.456283	3	FLSQPFHVAEVFTGSPGK	peptide30158624(pre=-,post=-)	90	85	5.9377464E-21	5.3077096E-12
SD6.mgf	index=113607	-1	060813-SludgeD32_31-36, Cmpd 15131, +MSn(934.49), 39.54 min	CID	934.49	1	7.352937	2	VGSITTGNGGASFGSISINK	peptide32112069(pre=-,post=-)	124	111	5.985582E-21	5.369045E-12
SD6.mgf	index=10262	-1	060813-SludgeD32_13-18, Cmpd 12574, +MSn(903.44), 31.97 min	CID	903.44	0	-2.7698956	2	FADEVSTANQQAAALNR	peptide29117952(pre=-,post=-)	164	160	6.0904275E-21	5.4301754E-12
SD6.mgf	index=14269	-1	060813-SludgeD32_13-18, Cmpd 16781, +MSn(1041.56), 41.00 min	CID	1041.56	1	-6.8877306	2	IGLIDAGGTASPAIGQPVTTGGK	peptide33260546(pre=-,post=-)	201	172	6.1350314E-21	5.522378E-12
SD6.mgf	index=64037	-1	060813-SludgeD32_19-24, Cmpd 17259, +MSn(996.9796), 42.98 min	CID	996.9796	0	-12.121426	2	EVIYLNDSAVDPDLTNSK	peptide30129321(pre=-,post=-)	115	106	6.140392E-21	5.488853E-12
SD6.mgf	index=91475	-1	060813-SludgeD32_25-30, Cmpd 18104, +MSn(756.7), 46.69 min	CID	756.7	2	0.6207931	3	LFFVSHLAEDAEQTDGPAYR	peptide31830394(pre=-,post=-)	87	77	6.2595968E-21	5.6148354E-12
SD6.mgf	index=142303	-1	060813-SludgeD32_7-12, Cmpd 20477, +MSn(1051.56), 53.60 min	CID	1051.56	1	-1.9443468	2	ESLGIVSAANASTLIEDGVVR	peptide32269243(pre=-,post=-)	220	195	6.387223E-21	5.737134E-12
SD6.mgf	index=60115	-1	060813-SludgeD32_19-24, Cmpd 13115, +MSn(1082.04), 33.46 min	CID	1082.04	1	0.48065874	2	ADQVSASPASVTALNSGGVSTSR	peptide33129998(pre=-,post=-)	282	247	6.4507563E-21	5.8065744E-12
SD6.mgf	index=115769	-1	060813-SludgeD32_31-36, Cmpd 17402, +MSn(1012.0005), 45.35 min	CID	1012.0005	0	-2.0505831	2	GYNIESLTVAPTEDASLSR	peptide31063177(pre=-,post=-)	253	245	6.4581864E-21	5.7834653E-12
SD6.mgf	index=132409	-1	060813-SludgeD32_7-12, Cmpd 10022, +MSn(945.9312), 27.85 min	CID	945.9312	0	-0.6452384	2	AVSEDNVESVDGNEVEAK	peptide30036334(pre=-,post=-)	146	138	6.5922987E-21	5.8928092E-12
SD6.mgf	index=59434	-1	060813-SludgeD32_19-24, Cmpd 12400, +MSn(687.0027), 31.99 min	CID	687.0027	0	-0.71074086	3	QSQDALNGAAGAITTGHQYR	peptide31988198(pre=-,post=-);peptide35281625(pre=R,post=V)	122	114	6.7654476E-21	6.0685823E-12
SD6.mgf	index=37949	-1	060813-SludgeD32_1-6, Cmpd 14153, +MSn(995.91), 40.14 min	CID	995.91	1	-1.9304159	2	DEM+15.995YGGAGDDNIVFEADR	peptide30077550(pre=-,post=-)	164	155	6.8014215E-21	6.0797426E-12
SD6.mgf	index=138968	-1	060813-SludgeD32_7-12, Cmpd 16922, +MSn(764.38), 44.32 min	CID	764.38	0	-6.8669868	3	ASVTVSNNAAHEVLLYQFDGR	peptide32210416(pre=-,post=-)	114	105	6.88008E-21	6.179829E-12
SD6.mgf	index=36700	-1	060813-SludgeD32_1-6, Cmpd 12808, +MSn(977.96), 36.68 min	CID	977.96	1	-2.7776172	2	GTSGANTLYAASGDDVIEGR	peptide31748938(pre=-,post=-)	202	190	6.922137E-21	6.2091317E-12
SD6.mgf	index=137152	-1	060813-SludgeD32_7-12, Cmpd 15012, +MSn(932.42), 39.35 min	CID	932.42	1	-5.8605595	2	ELDPDSEEGQAFLQER	peptide27867354(pre=-,post=-)	146	141	6.953E-21	6.1797407E-12
SD6.mgf	index=18373	-1	060813-SludgeD32_13-18, Cmpd 21155, +MSn(1085.52), 52.08 min	CID	1085.52	1	-12.016673	3	VEGTAVGFSFFSHSIYGGGGPGVFNGNHVVTR	peptide35065300(pre=-,post=-)	157	98	6.9608234E-21	6.2922285E-12
SD6.mgf	index=62913	-1	060813-SludgeD32_19-24, Cmpd 16069, +MSn(714.7), 40.02 min	CID	714.7	1	4.045142	3	IVTNENNFEHNLTNNIVR	peptide30320574(pre=-,post=-)	134	120	6.972607E-21	6.2327634E-12
SD6.mgf	index=143768	-1	060813-SludgeD32_7-12, Cmpd 22049, +MSn(833.1), 57.74 min	CID	833.1	1	-6.424393	3	LVDVAQELIINEEDPFATGAPVR	peptide33314435(pre=-,post=-)	108	95	7.3420244E-21	6.6088385E-12
SD6.mgf	index=10389	-1	060813-SludgeD32_13-18, Cmpd 12707, +MSn(903.44), 32.22 min	CID	903.44	0	-2.7698956	2	FADEVSTANQQAAALNR	peptide29117952(pre=-,post=-)	125	121	7.376652E-21	6.576963E-12
SD6.mgf	index=140332	-1	060813-SludgeD32_7-12, Cmpd 18373, +MSn(1035.03), 48.12 min	CID	1035.03	1	-10.471027	2	INIIDTPGHVDFTIEVER	peptide30300539(pre=-,post=-)	221	202	7.480116E-21	6.6864227E-12
SD6.mgf	index=91797	-1	060813-SludgeD32_25-30, Cmpd 18449, +MSn(936.43), 47.57 min	CID	936.43	2	5.4831505	2	M+15.995SM+15.995NPFDEIAVEEAVR	peptide28325348(pre=-,post=-)	150	149	7.502729E-21	6.668334E-12
SD6.mgf	index=138768	-1	060813-SludgeD32_7-12, Cmpd 16710, +MSn(685.04), 43.76 min	CID	685.04	1	-5.050259	3	GIHEAVTQGVLAGYPVVDVK	peptide31732188(pre=-,post=-)	60	57	7.5073176E-21	6.7340365E-12
SD6.mgf	index=69643	-1	060813-SludgeD32_19-24, Cmpd 23232, +MSn(903.79), 58.31 min	CID	903.79	0	-4.929845	3	ASELADTVVAVVGGDGDAVAATLGAHGASK	peptide34778781(pre=-,post=-)	144	114	7.580524E-21	6.848468E-12
SD6.mgf	index=71073	-1	060813-SludgeD32_19-24, Cmpd 24761, +MSn(934.13), 62.36 min	CID	934.13	1	-4.029917	3	DYQQEPAAIEFPNLVITLAESHADK	peptide33842761(pre=-,post=-)	102	89	7.682773E-21	6.9254507E-12
SD6.mgf	index=20571	-1	060813-SludgeD32_13-18, Cmpd 23495, +MSn(943.48), 58.23 min	CID	943.48	1	-4.05468	3	LGASALM+15.995QGLSDGYFVAPPTVANYLAGK	peptide34547221(pre=-,post=-)	90	71	7.6941424E-21	6.9461255E-12
SD6.mgf	index=117062	-1	060813-SludgeD32_31-36, Cmpd 18771, +MSn(922.48), 48.89 min	CID	922.48	0	7.0796204	2	DASDTGSPEVQIALLTAR	peptide30073358(pre=-,post=-)	178	170	7.839631E-21	7.0077906E-12
SD6.mgf	index=91586	-1	060813-SludgeD32_25-30, Cmpd 18224, +MSn(1110.56), 46.99 min	CID	1110.56	0	-2.1983511	2	M+15.995LDINGASALVTGGASGLGEATAK	peptide33658773(pre=-,post=-)	270	230	7.846486E-21	7.068474E-12
SD6.mgf	index=21915	-1	060813-SludgeD32_13-18, Cmpd 24940, +MSn(1158.6), 62.03 min	CID	1158.6	2	-0.2799116	3	IIPGAFTDATAIATATAAGYGPGVAVQQLGYASGYK	peptide35261495(pre=-,post=-)	144	90	7.858978E-21	7.1100274E-12
SD6.mgf	index=18363	-1	060813-SludgeD32_13-18, Cmpd 21145, +MSn(893.425), 52.05 min	CID	893.425	0	-6.421656	2	ELESFAAFGSDLDAVSK	peptide29097602(pre=-,post=-)	113	108	7.95002E-21	7.0881734E-12
SD6.mgf	index=65032	-1	060813-SludgeD32_19-24, Cmpd 18318, +MSn(1144.58), 45.63 min	CID	1144.58	1	5.4691973	2	YQTSAVIAAAVWNHPGFQGNR	peptide32683436(pre=-,post=-)	301	246	8.007232E-21	7.192259E-12
SD6.mgf	index=23308	-1	060813-SludgeD32_13-18, Cmpd 26414, +MSn(976.82), 65.96 min	CID	976.82	1	-1.9786006	3	GLALNLDEDSIGAVVLGEADEVAEGDTVR	peptide34673876(pre=-,post=-)	143	111	8.128625E-21	7.3411026E-12
SD6.mgf	index=139051	-1	060813-SludgeD32_7-12, Cmpd 17009, +MSn(1010.03), 44.55 min	CID	1010.03	1	9.5234375	2	TENITANNPQIATGLASFR	peptide31434774(pre=-,post=-)	173	168	8.20725E-21	7.349794E-12
SD6.mgf	index=89919	-1	060813-SludgeD32_25-30, Cmpd 16457, +MSn(891.41), 42.44 min	CID	891.41	0	0.2054111	2	EM+15.995QNTEGFDALLGANR	peptide27872253(pre=-,post=-)	97	94	8.241269E-21	7.32474E-12
SD6.mgf	index=73751	-1	060813-SludgeD32_19-24, Cmpd 27639, +MSn(906.45), 70.10 min	CID	906.45	0	-9.090045	3	LLC+57.021APFFSTVALAANALLHSGDDDAK	peptide34168208(pre=-,post=-)	133	116	8.283729E-21	7.471503E-12
SD6.mgf	index=20147	-1	060813-SludgeD32_13-18, Cmpd 23049, +MSn(878.1), 57.04 min	CID	878.1	1	-7.207579	3	LYQM+15.995FESGELLFPAINVNDSVTK	peptide33318604(pre=-,post=-)	78	63	8.489226E-21	7.6414795E-12
SD6.mgf	index=14436	-1	060813-SludgeD32_13-18, Cmpd 16958, +MSn(873.41), 41.44 min	CID	873.41	1	-2.9819388	3	VASGEELPFTQDDVTVSGHAIEC+57.021R	peptide33764216(pre=-,post=-)	146	117	8.496758E-21	7.654269E-12
SD6.mgf	index=40164	-1	060813-SludgeD32_1-6, Cmpd 16516, +MSn(936.7922), 46.30 min	CID	936.7922	0	-0.84699297	3	LVGATDAGEATAQQDALAQLTTDQTYR	peptide34384518(pre=-,post=-)	148	118	8.549847E-21	7.715239E-12
SD6.mgf	index=141144	-1	060813-SludgeD32_7-12, Cmpd 19233, +MSn(1021.49), 50.35 min	CID	1021.49	0	-4.839816	2	ASLATDSWLSAASFQETTR	peptide30884015(pre=-,post=-)	212	197	8.574942E-21	7.679073E-12
SD6.mgf	index=71316	-1	060813-SludgeD32_19-24, Cmpd 25017, +MSn(1027.57), 63.03 min	CID	1027.57	0	-8.078004	2	IATVNGDLLDQASLIELLR	peptide31091690(pre=-,post=-)	219	211	8.767915E-21	7.851885E-12
SD6.mgf	index=110480	-1	060813-SludgeD32_31-36, Cmpd 11848, +MSn(953.45), 31.94 min	CID	953.45	1	-0.67140776	2	M+15.995NQVVTDVPADVSDGDVK	peptide30429785(pre=-,post=-)	146	134	8.826872E-21	7.890278E-12
SD6.mgf	index=63389	-1	060813-SludgeD32_19-24, Cmpd 16570, +MSn(1126.55), 41.26 min	CID	1126.55	0	-0.6501455	2	QTNLDLTAYGVSGSSFHTPTR	peptide32533949(pre=-,post=-)	241	212	8.8484076E-21	7.9478195E-12
SD6.mgf	index=19430	-1	060813-SludgeD32_13-18, Cmpd 22288, +MSn(683.7), 55.03 min	CID	683.7	0	-5.8919067	3	NAAANALVVGLTYATATTAQK	peptide32455489(pre=-,post=-)	73	67	8.8718845E-21	7.968908E-12
SD6.mgf	index=134149	-1	060813-SludgeD32_7-12, Cmpd 11859, +MSn(778.67), 31.90 min	CID	778.67	0	-7.2896457	3	IGEVHDGAATM+15.995DWM+15.995VQEQER	peptide31786659(pre=-,post=-)	78	70	8.872721E-21	7.9587986E-12
SD6.mgf	index=20827	-1	060813-SludgeD32_13-18, Cmpd 23766, +MSn(1029.08), 58.94 min	CID	1029.08	1	4.6591825	2	VNQIGTLTQTLEAVQLATR	peptide31504181(pre=-,post=-)	207	194	8.958657E-21	8.022699E-12
SD6.mgf	index=23093	-1	060813-SludgeD32_13-18, Cmpd 26188, +MSn(994.5043), 65.35 min	CID	994.5043	0	-3.559589	2	AGVGQIFLNDVDDAIADVR	peptide30857965(pre=-,post=-)	175	167	8.973376E-21	8.035879E-12
SD6.mgf	index=11628	-1	060813-SludgeD32_13-18, Cmpd 14008, +MSn(1140.0225), 34.79 min	CID	1140.0225	1	-7.042447	2	VEAETGNNGLNAATGEM+15.995EDLVK	peptide33075887(pre=-,post=-)	157	132	9.031827E-21	8.1221896E-12
SD6.mgf	index=135390	-1	060813-SludgeD32_7-12, Cmpd 13162, +MSn(852.43), 34.80 min	CID	852.43	0	2.362851	2	QVYVAYSTVTASATDK	peptide28536574(pre=-,post=-)	116	116	9.046202E-21	8.040154E-12
SD6.mgf	index=16449	-1	060813-SludgeD32_13-18, Cmpd 19102, +MSn(1132.53), 46.84 min	CID	1132.53	2	-4.151545	2	VEAETGNNGLNAATGEMEDLVK	peptide33075887(pre=-,post=-)	158	133	9.123331E-21	8.204478E-12
SD6.mgf	index=20936	-1	060813-SludgeD32_13-18, Cmpd 23880, +MSn(1242.63), 59.24 min	CID	1242.63	1	1.59782	2	ELLSFYEFDGDNIPVIQGSAIR	peptide32765145(pre=-,post=-)	131	110	9.160038E-21	8.237488E-12
SD6.mgf	index=113308	-1	060813-SludgeD32_31-36, Cmpd 14817, +MSn(873.92), 38.75 min	CID	873.92	0	1.8857017	2	NLDEGQTVEFDVAPGR	peptide28355269(pre=-,post=-)	168	163	9.20949E-21	8.1852814E-12
SD6.mgf	index=7291	-1	060813-SludgeD32_13-18, Cmpd 9453, +MSn(917.4472), 25.90 min	CID	917.4472	0	2.5280385	2	IVTEDGSVASTGQEGEVR	peptide30320495(pre=-,post=-)	205	194	9.339045E-21	8.348106E-12
SD6.mgf	index=13493	-1	060813-SludgeD32_13-18, Cmpd 15966, +MSn(965.47), 39.01 min	CID	965.47	0	-4.4884634	2	AQGLNTNVGDEGGFAPNLR	peptide30879367(pre=-,post=-)	147	140	9.375663E-21	8.396138E-12
SD6.mgf	index=61259	-1	060813-SludgeD32_19-24, Cmpd 14316, +MSn(959.5208), 35.97 min	CID	959.5208	0	1.5266433	2	LGAGTVM+15.995TTITPVGTAANVK	peptide31833884(pre=-,post=-)	117	110	9.486634E-21	8.509476E-12
SD6.mgf	index=71396	-1	060813-SludgeD32_19-24, Cmpd 25102, +MSn(1246.08), 63.26 min	CID	1246.08	0	0.097963475	2	GADYLSGGIAGLGAYFTGWDGTADR	peptide33867873(pre=-,post=-)	176	146	9.49956E-21	8.563149E-12
SD6.mgf	index=55200	-1	060813-SludgeD32_19-24, Cmpd 7950, +MSn(920.9385), 23.08 min	CID	920.9385	0	-0.46392447	2	ITGQSAVM+15.995ADGSSVGTTSR	peptide31128824(pre=-,post=-)	159	155	9.652194E-21	8.6437775E-12
SD6.mgf	index=22682	-1	060813-SludgeD32_13-18, Cmpd 25752, +MSn(721.02), 64.19 min	CID	721.02	0	-5.756243	3	VDM+15.995VDDEELLELVELEVR	peptide30738553(pre=-,post=-)	95	93	9.665274E-21	8.639721E-12
SD6.mgf	index=18299	-1	060813-SludgeD32_13-18, Cmpd 21076, +MSn(893.4274), 51.87 min	CID	893.4274	0	-3.6890364	2	ELESFAAFGSDLDAVSK	peptide29097602(pre=-,post=-)	107	103	9.701174E-21	8.649488E-12
SD6.mgf	index=90889	-1	060813-SludgeD32_25-30, Cmpd 17485, +MSn(881.42), 45.08 min	CID	881.42	1	-0.24130636	2	TGAGDGDDEQIIVDLSR	peptide29784777(pre=-,post=-)	147	142	9.722669E-21	8.668653E-12
SD6.mgf	index=66783	-1	060813-SludgeD32_19-24, Cmpd 20175, +MSn(923.46), 50.33 min	CID	923.46	1	-7.702936	2	ALTETDGDIEVAIDNLR	peptide28963456(pre=-,post=-)	146	142	9.908466E-21	8.834307E-12
SD6.mgf	index=63315	-1	060813-SludgeD32_19-24, Cmpd 16493, +MSn(751.37), 41.07 min	CID	751.37	0	0.5686231	3	QTNLDLTAYGVSGSSFHTPTR	peptide32533949(pre=-,post=-)	147	129	1.0082958E-20	9.056718E-12
SD6.mgf	index=63311	-1	060813-SludgeD32_19-24, Cmpd 16488, +MSn(996.48), 41.06 min	CID	996.48	1	-11.1827135	2	FLPLQSSETIGEAGDAEAR	peptide30997987(pre=-,post=-)	174	161	1.0101781E-20	9.046394E-12
SD6.mgf	index=8853	-1	060813-SludgeD32_13-18, Cmpd 11094, +MSn(604.9719), 29.01 min	CID	604.9719	1	-14.702952	3	IGAGINGVTEETTTGVHR	peptide30281904(pre=-,post=-)	77	73	1.0168952E-20	9.0899545E-12
SD6.mgf	index=112456	-1	060813-SludgeD32_31-36, Cmpd 13923, +MSn(737.36), 36.62 min	CID	737.36	1	-4.9401884	3	VLESAIANAEHNNGADVDELK	peptide32642470(pre=-,post=-)	129	110	1.0194378E-20	9.156798E-12
SD6.mgf	index=11357	-1	060813-SludgeD32_13-18, Cmpd 13724, +MSn(1139.5297), 34.21 min	CID	1139.5297	0	0.74986446	2	VEAETGNNGLNAATGEM+15.995EDLVK	peptide33075887(pre=-,post=-)	146	129	1.028986E-20	9.25352E-12
SD6.mgf	index=114003	-1	060813-SludgeD32_31-36, Cmpd 15547, +MSn(868.46), 40.57 min	CID	868.46	1	9.881322	2	FTPSGQAVANFGVAVNR	peptide29166027(pre=-,post=-)	171	165	1.03127555E-20	9.194769E-12
SD6.mgf	index=68695	-1	060813-SludgeD32_19-24, Cmpd 22228, +MSn(1051.52), 55.66 min	CID	1051.52	1	-4.2673025	2	DTSLALM+15.995GQFGLLSFNNTR	peptide30947600(pre=-,post=-)	184	169	1.0475414E-20	9.380992E-12
SD6.mgf	index=115265	-1	060813-SludgeD32_31-36, Cmpd 16873, +MSn(893.47), 43.96 min	CID	893.47	0	-0.8197492	2	GATDTGSPEVQVALLTAR	peptide30184722(pre=-,post=-)	156	151	1.0573659E-20	9.451719E-12
SD6.mgf	index=72025	-1	060813-SludgeD32_19-24, Cmpd 25779, +MSn(953.4928), 65.05 min	CID	953.4928	0	-1.0882059	2	VTDGDFVLTAVEDLGGGLK	peptide31514726(pre=-,post=-)	157	151	1.0925357E-20	9.783927E-12
SD6.mgf	index=94292	-1	060813-SludgeD32_25-30, Cmpd 21102, +MSn(1172.1), 54.43 min	CID	1172.1	1	-5.390971	2	M+15.995VTEAEAAAGPVDILINNAGITR	peptide33326266(pre=-,post=-)	209	177	1.0933825E-20	9.841957E-12
SD6.mgf	index=88550	-1	060813-SludgeD32_25-30, Cmpd 15018, +MSn(961.93), 38.82 min	CID	961.93	0	-4.504981	2	LGDEAPDFTADTTDGELR	peptide30349406(pre=-,post=-)	160	151	1.1065241E-20	9.891141E-12
SD6.mgf	index=20503	-1	060813-SludgeD32_13-18, Cmpd 23423, +MSn(756.08), 58.03 min	CID	756.08	2	5.145976	3	INDHAVDFVLTAPFPILPER	peptide31798774(pre=-,post=-)	79	74	1.1078703E-20	9.937556E-12
SD6.mgf	index=69410	-1	060813-SludgeD32_19-24, Cmpd 22986, +MSn(969.41), 57.66 min	CID	969.41	0	-14.040137	3	TVVDSM+15.995M+15.995HDSLFC+57.021AIDELAM+15.995GASTEK	peptide34257401(pre=-,post=-)	95	75	1.1210408E-20	1.0111218E-11
SD6.mgf	index=10334	-1	060813-SludgeD32_13-18, Cmpd 12650, +MSn(596.9668), 32.12 min	CID	596.9668	0	-0.9201783	3	GITINTAHVEYETANR	peptide27997297(pre=-,post=-)	132	124	1.12244435E-20	9.9761475E-12
SD6.mgf	index=141034	-1	060813-SludgeD32_7-12, Cmpd 19117, +MSn(856.41), 50.05 min	CID	856.41	1	-5.750396	3	ATQVAFDASTAAATEADNAVTDAINK	peptide34081553(pre=-,post=-)	103	80	1.139085E-20	1.02739674E-11
SD6.mgf	index=113479	-1	060813-SludgeD32_31-36, Cmpd 14997, +MSn(873.92), 39.20 min	CID	873.92	0	1.8857017	2	NLDEGQTVEFDVAPGR	peptide28355269(pre=-,post=-)	172	166	1.1421707E-20	1.01514725E-11
SD6.mgf	index=63060	-1	060813-SludgeD32_19-24, Cmpd 16223, +MSn(1006.52), 40.40 min	CID	1006.52	1	-7.976999	2	VLNAGDDISVQVVESPNVR	peptide31499200(pre=-,post=-)	250	227	1.1486713E-20	1.0286635E-11
SD6.mgf	index=143139	-1	060813-SludgeD32_7-12, Cmpd 21382, +MSn(1052.81), 55.98 min	CID	1052.81	0	-4.985702	3	GTM+15.995VLSDLQATSNDSNSGTFSNYLIDDFK	peptide34677412(pre=-,post=-)	135	108	1.1538928E-20	1.0421007E-11
SD6.mgf	index=59959	-1	060813-SludgeD32_19-24, Cmpd 12951, +MSn(1082.53), 33.11 min	CID	1082.53	2	-10.3254175	2	ADQVSASPASVTALNSGGVSTSR	peptide33129998(pre=-,post=-)	288	245	1.1593345E-20	1.0435616E-11
SD6.mgf	index=144811	-1	060813-SludgeD32_7-12, Cmpd 23164, +MSn(688.3444), 60.67 min	CID	688.3444	0	-0.26600844	3	SIQVLDQAATEVAHYFDR	peptide30617176(pre=-,post=-)	135	131	1.1647831E-20	1.04119135E-11
SD6.mgf	index=21845	-1	060813-SludgeD32_13-18, Cmpd 24863, +MSn(1211.16), 61.83 min	CID	1211.16	2	-10.034875	2	SLQGPLAQIAENAGLEGGVVVAAVR	peptide34000589(pre=-,post=-)	227	197	1.1730505E-20	1.0574181E-11
SD6.mgf	index=61330	-1	060813-SludgeD32_19-24, Cmpd 14390, +MSn(799.36), 36.13 min	CID	799.36	0	-5.5738864	3	GYTIHSEFEGISDTPTYHDAR	peptide32336109(pre=-,post=-)	76	64	1.184543E-20	1.0639807E-11
SD6.mgf	index=63146	-1	060813-SludgeD32_19-24, Cmpd 16315, +MSn(1006.03), 40.63 min	CID	1006.03	0	3.6401722	2	VLNAGDDISVQVVESPNVR	peptide31499200(pre=-,post=-)	230	210	1.2169339E-20	1.0897943E-11
SD6.mgf	index=119490	-1	060813-SludgeD32_31-36, Cmpd 21345, +MSn(843.93), 55.59 min	CID	843.93	0	-7.7384515	2	SELDTGAALAALAEAAGR	peptide30596914(pre=-,post=-)	165	162	1.23019E-20	1.0996582E-11
SD6.mgf	index=68339	-1	060813-SludgeD32_19-24, Cmpd 21840, +MSn(771.38), 54.65 min	CID	771.38	2	-0.024578154	3	YFIGLTEGWFSPGHTVEDVR	peptide32156731(pre=-,post=-)	79	70	1.3009185E-20	1.1669192E-11
SD6.mgf	index=133108	-1	060813-SludgeD32_7-12, Cmpd 10761, +MSn(824.3676), 29.42 min	CID	824.3676	0	-3.924039	2	ATEADVAADEAADEAAK	peptide28990993(pre=-,post=-)	145	142	1.3238906E-20	1.1803701E-11
SD6.mgf	index=65887	-1	060813-SludgeD32_19-24, Cmpd 19229, +MSn(775.74), 47.93 min	CID	775.74	0	0.47207972	3	GLSITQTVIHDDDGLNTLGLSR	peptide32813872(pre=-,post=-)	124	115	1.33041734E-20	1.1964248E-11
SD6.mgf	index=22401	-1	060813-SludgeD32_13-18, Cmpd 25456, +MSn(870.47), 63.40 min	CID	870.47	0	-1.9632854	3	LLGTGAIVPVMSDVFALDHVGDAALK	peptide34169040(pre=-,post=-)	86	65	1.3381616E-20	1.2069538E-11
SD6.mgf	index=60035	-1	060813-SludgeD32_19-24, Cmpd 13031, +MSn(1081.5372), 33.29 min	CID	1081.5372	0	-0.5643368	2	ADQVSASPASVTALNSGGVSTSR	peptide33129998(pre=-,post=-)	319	267	1.3541138E-20	1.21889E-11
SD6.mgf	index=45004	-1	060813-SludgeD32_1-6, Cmpd 21831, +MSn(748.0735), 60.03 min	CID	748.0735	0	-0.8158972	3	AVLDLAEALSNYAGPNAAVLAAK	peptide33154835(pre=-,post=-)	91	84	1.3640638E-20	1.2278463E-11
SD6.mgf	index=143107	-1	060813-SludgeD32_7-12, Cmpd 21349, +MSn(1073.56), 55.89 min	CID	1073.56	1	7.423826	2	NEQSPTNLIFEAAGVNLATR	peptide31900847(pre=-,post=-)	215	194	1.4409813E-20	1.29255495E-11
SD6.mgf	index=139774	-1	060813-SludgeD32_7-12, Cmpd 17775, +MSn(818.4), 46.57 min	CID	818.4	1	-11.389339	3	IYASHELSNTLTGVYGLANDGTR	peptide33276829(pre=-,post=-)	96	81	1.4672255E-20	1.3207061E-11
SD6.mgf	index=141276	-1	060813-SludgeD32_7-12, Cmpd 19373, +MSn(1021.99), 50.72 min	CID	1021.99	1	-6.481934	2	ASLATDSWLSAASFQETTR	peptide30884015(pre=-,post=-)	168	158	1.497851E-20	1.3413626E-11
SD6.mgf	index=111547	-1	060813-SludgeD32_31-36, Cmpd 12968, +MSn(736.7), 34.41 min	CID	736.7	0	-1.5741361	3	VIQSAIANAEHNNGADVDELK	peptide32640974(pre=-,post=-)	141	120	1.5312115E-20	1.3753654E-11
SD6.mgf	index=108396	-1	060813-SludgeD32_31-36, Cmpd 9620, +MSn(885.41), 27.03 min	CID	885.41	1	4.243072	2	GM+15.995DITVTTTAATDDQGR	peptide29213504(pre=-,post=-)	150	143	1.5344554E-20	1.368108E-11
SD6.mgf	index=90339	-1	060813-SludgeD32_25-30, Cmpd 16904, +MSn(800.94), 43.58 min	CID	800.94	0	2.1337278	2	LAVPVVQADAAFSGAGK	peptide29357557(pre=-,post=-)	131	128	1.5344701E-20	1.368121E-11
SD6.mgf	index=19505	-1	060813-SludgeD32_13-18, Cmpd 22369, +MSn(1102.56), 55.24 min	CID	1102.56	0	7.196549	2	DIEVLSDPTLDEIELYPSR	peptide30936417(pre=-,post=-)	173	154	1.559307E-20	1.396398E-11
SD6.mgf	index=24198	-1	060813-SludgeD32_13-18, Cmpd 27373, +MSn(871.46), 68.54 min	CID	871.46	1	6.119827	3	EQIAQVAGISAADVEIGEAIAEAIDK	peptide34105087(pre=-,post=-)	101	87	1.5621626E-20	1.4089912E-11
SD6.mgf	index=23073	-1	060813-SludgeD32_13-18, Cmpd 26167, +MSn(1060.58), 65.30 min	CID	1060.58	0	6.5606117	2	IFDIFEGTEQIQQLVIAR	peptide30278022(pre=-,post=-)	166	159	1.5915945E-20	1.4227151E-11
SD6.mgf	index=17898	-1	060813-SludgeD32_13-18, Cmpd 20650, +MSn(1032.04), 50.77 min	CID	1032.04	2	-7.871212	2	TSDIAGDGTTTATVLAQAIVR	peptide32615152(pre=-,post=-)	269	232	1.60623E-20	1.4427485E-11
SD6.mgf	index=135449	-1	060813-SludgeD32_7-12, Cmpd 13224, +MSn(1027.97), 34.94 min	CID	1027.97	0	3.0874813	2	GDEGSNTLYASSGQDVIEGR	peptide31720711(pre=-,post=-)	236	219	1.6469366E-20	1.477296E-11
SD6.mgf	index=41420	-1	060813-SludgeD32_1-6, Cmpd 17870, +MSn(971.5258), 49.78 min	CID	971.5258	0	-2.4501307	2	LVVTDESPDSGALTIVGIR	peptide31212769(pre=-,post=-)	226	209	1.6475737E-20	1.4754429E-11
SD6.mgf	index=116294	-1	060813-SludgeD32_31-36, Cmpd 17957, +MSn(866.97), 46.80 min	CID	866.97	1	-4.7535515	2	EALSDIGVTGLTVTEVK	peptide29082622(pre=-,post=-)	89	87	1.6921041E-20	1.5086661E-11
SD6.mgf	index=41648	-1	060813-SludgeD32_1-6, Cmpd 18111, +MSn(844.4041), 50.40 min	CID	844.4041	0	-0.14456384	3	NFAADPTAALATSGNC+57.021YGSQFVLR	peptide33664730(pre=-,post=-)	167	147	1.738656E-20	1.5662608E-11
SD6.mgf	index=40541	-1	060813-SludgeD32_1-6, Cmpd 16926, +MSn(852.4649), 47.36 min	CID	852.4649	0	0.64438635	2	TIEFDASALPAGAVITK	peptide29792557(pre=-,post=-)	135	133	1.7614231E-20	1.5704705E-11
SD6.mgf	index=20479	-1	060813-SludgeD32_13-18, Cmpd 23398, +MSn(962.8), 57.97 min	CID	962.8	1	-0.67570215	3	TAEDYLGEPVTEAVITVPAYFNDSQR	peptide34244300(pre=-,post=-)	98	78	1.7629959E-20	1.5901327E-11
SD6.mgf	index=66479	-1	060813-SludgeD32_19-24, Cmpd 19854, +MSn(896.46), 49.51 min	CID	896.46	1	-6.378818	3	NEGLVNFTTNGSPTPAVVNTLAVTNR	peptide34188205(pre=-,post=-)	100	81	1.784425E-20	1.6094607E-11
SD6.mgf	index=36572	-1	060813-SludgeD32_1-6, Cmpd 12674, +MSn(1046.53), 36.33 min	CID	1046.53	1	1.4305686	2	LLTNDPAGTANYGVGSSGQLR	peptide32418477(pre=-,post=-)	220	206	1.7853446E-20	1.603633E-11
SD6.mgf	index=113939	-1	060813-SludgeD32_31-36, Cmpd 15480, +MSn(649.32), 40.40 min	CID	649.32	1	-9.191017	4	NM+15.995ISVELNGTTLQHEIAAQHGASR	peptide33669424(pre=-,post=-)	159	131	1.7947084E-20	1.6167555E-11
SD6.mgf	index=144828	-1	060813-SludgeD32_7-12, Cmpd 23182, +MSn(708.68), 60.71 min	CID	708.68	2	-5.1991177	3	ADEATDAAAVAVDFATAATAAAK	peptide33129151(pre=-,post=-)	92	83	1.8265355E-20	1.644135E-11
SD6.mgf	index=136093	-1	060813-SludgeD32_7-12, Cmpd 13900, +MSn(1011.47), 36.56 min	CID	1011.47	1	-1.2969767	2	GTNAANNLYAGNGDDVLEGR	peptide31748533(pre=-,post=-)	206	186	1.8316593E-20	1.6429916E-11
SD6.mgf	index=95344	-1	060813-SludgeD32_25-30, Cmpd 22228, +MSn(1037.54), 57.38 min	CID	1037.54	0	0.5882683	2	EFNEALVHQVVTAYLAGGR	peptide30956883(pre=-,post=-)	206	191	1.8374751E-20	1.6455044E-11
SD6.mgf	index=23945	-1	060813-SludgeD32_13-18, Cmpd 27096, +MSn(824.75), 67.79 min	CID	824.75	1	-0.49271226	3	VM+15.995VEAPTAELAAEVADELAAEVAR	peptide33776090(pre=-,post=-)	148	134	1.8465933E-20	1.6634957E-11
SD6.mgf	index=135819	-1	060813-SludgeD32_7-12, Cmpd 13613, +MSn(922.42), 35.87 min	CID	922.42	1	-3.2097678	2	QAFDNSVESLTSTDSNK	peptide29610156(pre=-,post=-)	104	101	1.865997E-20	1.6637077E-11
SD6.mgf	index=73450	-1	060813-SludgeD32_19-24, Cmpd 27308, +MSn(1001.5171), 69.17 min	CID	1001.5171	0	-0.548484	2	AGFEFEPDAAGVLEALLPR	peptide30853780(pre=-,post=-)	208	193	1.8720639E-20	1.6764794E-11
SD6.mgf	index=137405	-1	060813-SludgeD32_7-12, Cmpd 15278, +MSn(897.9452), 40.03 min	CID	897.9452	0	-2.1071284	2	EIEQQYVSGLVTSGER	peptide27863973(pre=-,post=-)	139	137	1.8971891E-20	1.6861984E-11
SD6.mgf	index=16661	-1	060813-SludgeD32_13-18, Cmpd 19330, +MSn(1057.02), 47.41 min	CID	1057.02	0	-3.8110015	2	TSDTAGDGTTTATVLAQSIFR	peptide32615200(pre=-,post=-)	232	190	1.9473572E-20	1.7491559E-11
SD6.mgf	index=144154	-1	060813-SludgeD32_7-12, Cmpd 22459, +MSn(825.43), 58.81 min	CID	825.43	2	-4.6111593	3	IFALEEEAATVAGNVM+15.995PNPLTLR	peptide33257949(pre=-,post=-)	85	75	1.9529132E-20	1.7578924E-11
SD6.mgf	index=62128	-1	060813-SludgeD32_19-24, Cmpd 15228, +MSn(1104.49), 38.00 min	CID	1104.49	1	-2.5145564	2	DGGATWADAPNGSTFANGDQVR	peptide32746590(pre=-,post=-)	274	240	1.9633343E-20	1.7655977E-11
SD6.mgf	index=18069	-1	060813-SludgeD32_13-18, Cmpd 20833, +MSn(1038.04), 51.23 min	CID	1038.04	0	5.4094877	2	TDDVAGDGTTTATVLAQALVR	peptide32596073(pre=-,post=-)	271	222	1.9775796E-20	1.7763024E-11
SD6.mgf	index=141947	-1	060813-SludgeD32_7-12, Cmpd 20094, +MSn(931.46), 52.60 min	CID	931.46	1	-11.317396	3	EQIEALQYQLYEAGGIAHLAPGYEK	peptide33849170(pre=-,post=-)	107	86	1.9919231E-20	1.795571E-11
SD6.mgf	index=63514	-1	060813-SludgeD32_19-24, Cmpd 16702, +MSn(1044.03), 41.59 min	CID	1044.03	1	1.4339958	2	AVFQFEHGVAADANAGLVGGR	peptide32214837(pre=-,post=-)	230	212	1.9954766E-20	1.7923777E-11
SD6.mgf	index=94687	-1	060813-SludgeD32_25-30, Cmpd 21533, +MSn(715.7), 55.55 min	CID	715.7	1	-2.8714595	3	AYNEDLVHQVVVAFQANAR	peptide30899551(pre=-,post=-)	115	107	1.997076E-20	1.788431E-11
SD6.mgf	index=20835	-1	060813-SludgeD32_13-18, Cmpd 23774, +MSn(733.09), 58.96 min	CID	733.09	1	8.025144	3	TSGNIPTVAAATGLVNNLTILR	peptide33062845(pre=-,post=-)	122	111	2.0354989E-20	1.8304943E-11
SD6.mgf	index=10501	-1	060813-SludgeD32_13-18, Cmpd 12825, +MSn(690.64), 32.45 min	CID	690.64	1	-1.4726086	3	LDVGAIDAEGQHDDVDEDR	peptide31149189(pre=-,post=-)	92	82	2.0443207E-20	1.8307396E-11
SD6.mgf	index=20885	-1	060813-SludgeD32_13-18, Cmpd 23827, +MSn(1099.63), 59.10 min	CID	1099.63	2	5.1686373	2	TSGNIPTVAAATGLVNNLTILR	peptide33062845(pre=-,post=-)	253	213	2.046781E-20	1.8406401E-11
SD6.mgf	index=146702	-1	060813-SludgeD32_7-12, Cmpd 25226, +MSn(803.12), 66.07 min	CID	803.12	1	-8.032816	3	GVGEVPIVPPAAAVANAIHQALGVR	peptide33883266(pre=-,post=-)	157	138	2.0628542E-20	1.8595101E-11
SD6.mgf	index=33836	-1	060813-SludgeD32_1-6, Cmpd 9546, +MSn(729.34), 28.42 min	CID	729.34	0	-0.5857979	3	DSQGLNVGNNAGDQTVAPGESR	peptide32754219(pre=-,post=-)	119	107	2.0730896E-20	1.8642992E-11
SD6.mgf	index=17282	-1	060813-SludgeD32_13-18, Cmpd 19993, +MSn(840.75), 49.09 min	CID	840.75	0	-7.7677207	3	VEGQTVPTAFM+15.995ATVAAYGDHVALR	peptide33766811(pre=-,post=-)	119	99	2.0789173E-20	1.8727839E-11
SD6.mgf	index=133076	-1	060813-SludgeD32_7-12, Cmpd 10725, +MSn(811.9), 29.33 min	CID	811.9	0	-5.7133207	2	QIPYNEASSSGASAIK	peptide28507170(pre=-,post=-)	118	118	2.0907197E-20	1.8582061E-11
SD6.mgf	index=133223	-1	060813-SludgeD32_7-12, Cmpd 10886, +MSn(811.9066), 29.72 min	CID	811.9066	0	2.405609	2	QIPYNEASSSGASAIK	peptide28507170(pre=-,post=-)	137	137	2.0907197E-20	1.8582061E-11
SD6.mgf	index=8971	-1	060813-SludgeD32_13-18, Cmpd 11218, +MSn(811.9), 29.29 min	CID	811.9	0	-5.7133207	2	QIPYNEASSSGASAIK	peptide28507170(pre=-,post=-)	101	101	2.0907197E-20	1.8582061E-11
SD6.mgf	index=119350	-1	060813-SludgeD32_31-36, Cmpd 21188, +MSn(832.9273), 55.18 min	CID	832.9273	0	-1.0258894	2	TQANEALDSFVAAVTK	peptide28732417(pre=-,post=-)	140	136	2.0962014E-20	1.8630781E-11
SD6.mgf	index=65705	-1	060813-SludgeD32_19-24, Cmpd 19038, +MSn(983.9759), 47.44 min	CID	983.9759	0	-3.0394175	2	TTLPGGTDVDAWTLGGSYR	peptide31464990(pre=-,post=-)	249	215	2.1025246E-20	1.8828626E-11
SD6.mgf	index=40725	-1	060813-SludgeD32_1-6, Cmpd 17119, +MSn(978.47), 47.86 min	CID	978.47	1	2.0294096	2	GTGVFGVDENLASSFNQGR	peptide31055896(pre=-,post=-)	215	194	2.1322816E-20	1.909511E-11
SD6.mgf	index=20409	-1	060813-SludgeD32_13-18, Cmpd 23324, +MSn(1139.9), 57.77 min	CID	1139.9	1	-2.2310472	3	EGVHGVPGTTELITGPDDVTAFGEEFGYPIAIK	peptide35086366(pre=-,post=-)	88	59	2.133282E-20	1.9288392E-11
SD6.mgf	index=22860	-1	060813-SludgeD32_13-18, Cmpd 25943, +MSn(1081.03), 64.70 min	CID	1081.03	0	-2.484242	2	VDM+15.995VDDEELLELVELEVR	peptide30738553(pre=-,post=-)	174	162	2.148064E-20	1.9201392E-11
SD6.mgf	index=58239	-1	060813-SludgeD32_19-24, Cmpd 11145, +MSn(687.67), 29.48 min	CID	687.67	2	-3.0482216	3	QSQDALNGAAGAITTGHQYR	peptide31988198(pre=-,post=-);peptide35281625(pre=R,post=V)	120	107	2.153824E-20	1.9319723E-11
SD6.mgf	index=139468	-1	060813-SludgeD32_7-12, Cmpd 17450, +MSn(806.39), 45.72 min	CID	806.39	1	3.0549507	3	LLGFM+15.995EENPDAVVEIGSHTDAR	peptide32892526(pre=-,post=-)	94	78	2.232341E-20	2.0075115E-11
SD6.mgf	index=16345	-1	060813-SludgeD32_13-18, Cmpd 18992, +MSn(1057.53), 46.56 min	CID	1057.53	1	4.0718374	2	TSDTAGDGTTTATVLAQSIFR	peptide32615200(pre=-,post=-)	278	222	2.2402348E-20	2.0122246E-11
SD6.mgf	index=6834	-1	060813-SludgeD32_13-18, Cmpd 8973, +MSn(821.42), 25.02 min	CID	821.42	0	8.247862	2	IIATGPDAEGSVQNNR	peptide28115926(pre=-,post=-)	147	142	2.2528867E-20	2.002338E-11
SD6.mgf	index=133667	-1	060813-SludgeD32_7-12, Cmpd 11353, +MSn(554.6123), 30.78 min	CID	554.6123	0	-1.1005001	3	GHTVAYVGDVVGTGSSR	peptide29201997(pre=-,post=-)	79	78	2.2563875E-20	2.0117769E-11
SD6.mgf	index=37088	-1	060813-SludgeD32_1-6, Cmpd 13220, +MSn(776.39), 37.75 min	CID	776.39	0	-2.2011883	2	NSLAGGTAADVIYGSR	peptide28372454(pre=-,post=-)	180	180	2.262446E-20	2.0108342E-11
SD6.mgf	index=16893	-1	060813-SludgeD32_13-18, Cmpd 19578, +MSn(650.33), 48.04 min	CID	650.33	1	-12.456283	3	FLSQPFHVAEVFTGSPGK	peptide30158624(pre=-,post=-)	103	98	2.2948124E-20	2.0513166E-11
SD6.mgf	index=95739	-1	060813-SludgeD32_25-30, Cmpd 22653, +MSn(916.4922), 58.49 min	CID	916.4922	0	-1.5983131	2	AYGIEDAVNVLTSLPAAK	peptide30039818(pre=-,post=-)	161	149	2.3129634E-20	2.0675416E-11
SD6.mgf	index=90985	-1	060813-SludgeD32_25-30, Cmpd 17586, +MSn(1111.06), 45.34 min	CID	1111.06	1	-3.7087703	2	M+15.995LDINGASALVTGGASGLGEATAK	peptide33658773(pre=-,post=-)	244	195	2.3489836E-20	2.1160719E-11
SD6.mgf	index=57962	-1	060813-SludgeD32_19-24, Cmpd 10852, +MSn(660.01), 28.85 min	CID	660.01	1	-1.3559391	3	LGGGLVVTNHDNGGVASQGPK	peptide32403796(pre=-,post=-)	121	109	2.376457E-20	2.1345821E-11
SD6.mgf	index=134660	-1	060813-SludgeD32_7-12, Cmpd 12396, +MSn(832.94), 33.09 min	CID	832.94	0	0.7327683	2	VVGQHEAVEAVSNAVR	peptide28838031(pre=-,post=-)	150	148	2.3930902E-20	2.1269493E-11
SD6.mgf	index=71030	-1	060813-SludgeD32_19-24, Cmpd 24715, +MSn(922.04), 62.23 min	CID	922.04	0	10.392845	2	SLVGESGVLVSEVVLISR	peptide30627337(pre=-,post=-)	168	162	2.4025517E-20	2.1476241E-11
SD6.mgf	index=22912	-1	060813-SludgeD32_13-18, Cmpd 25998, +MSn(1060.5721), 64.84 min	CID	1060.5721	0	-0.80568916	2	IFDIFEGTEQIQQLVIAR	peptide30278022(pre=-,post=-)	259	238	2.4045315E-20	2.1493937E-11
SD6.mgf	index=138875	-1	060813-SludgeD32_7-12, Cmpd 16825, +MSn(1028.03), 44.07 min	CID	1028.03	1	-2.9392664	2	INLIDTPGHVDFTVEVER	peptide30300792(pre=-,post=-)	208	188	2.4122448E-20	2.1562887E-11
SD6.mgf	index=68273	-1	060813-SludgeD32_19-24, Cmpd 21768, +MSn(874.9632), 54.47 min	CID	874.9632	0	-1.5346605	2	FLDVFGANITLQPGEK	peptide27922405(pre=-,post=-)	114	109	2.4228461E-20	2.1533959E-11
SD6.mgf	index=17489	-1	060813-SludgeD32_13-18, Cmpd 20214, +MSn(770.39), 49.65 min	CID	770.39	2	-3.5135844	3	AM+15.995LQDM+15.995ATLTGGQVIAEEVGLK	peptide32711160(pre=-,post=-)	84	70	2.4313095E-20	2.186441E-11
SD6.mgf	index=61020	-1	060813-SludgeD32_19-24, Cmpd 14065, +MSn(870.42), 35.45 min	CID	870.42	2	-8.211197	2	INYSDVTSIGNPSTNR	peptide28136712(pre=-,post=-)	167	162	2.4497931E-20	2.1773462E-11
SD6.mgf	index=140939	-1	060813-SludgeD32_7-12, Cmpd 19017, +MSn(859.48), 49.79 min	CID	859.48	0	2.5565124	2	LLSLLVGQEVNGGSGFK	peptide29407457(pre=-,post=-)	109	104	2.4971476E-20	2.2264366E-11
SD6.mgf	index=68360	-1	060813-SludgeD32_19-24, Cmpd 21862, +MSn(950.46), 54.71 min	CID	950.46	2	-8.37389	3	QTEAGYNDVEC+57.021SLPAVVSVTAGVVEPR	peptide34418323(pre=-,post=-)	93	69	2.5024359E-20	2.2581563E-11
SD6.mgf	index=6540	-1	060813-SludgeD32_13-18, Cmpd 8664, +MSn(916.92), 24.42 min	CID	916.92	0	5.924357	2	YETM+15.995TETVETTPASTR	peptide28878884(pre=-,post=-)	128	124	2.5234376E-20	2.2428006E-11
SD6.mgf	index=64788	-1	060813-SludgeD32_19-24, Cmpd 18056, +MSn(730), 44.97 min	CID	730.0	1	-1.3095247	3	YVQFTDSM+15.995YNAPATPYFR	peptide30831018(pre=-,post=-)	72	65	2.5563282E-20	2.2850836E-11
SD6.mgf	index=138957	-1	060813-SludgeD32_7-12, Cmpd 16911, +MSn(927.48), 44.29 min	CID	927.48	2	6.721952	2	DFALEGDQTTGASVLTVK	peptide30078296(pre=-,post=-)	125	119	2.562449E-20	2.290555E-11
SD6.mgf	index=71881	-1	060813-SludgeD32_19-24, Cmpd 25627, +MSn(953.5), 64.64 min	CID	953.5	0	6.4652233	2	VTDGDFVLTAVEDLGGGLK	peptide31514726(pre=-,post=-)	142	135	2.5656058E-20	2.2975634E-11
SD6.mgf	index=11033	-1	060813-SludgeD32_13-18, Cmpd 13383, +MSn(1009.99), 33.54 min	CID	1009.99	2	-3.6878855	2	DGITAGTGPGQFSPNQNVTR	peptide31644470(pre=-,post=-)	253	221	2.5832082E-20	2.3171283E-11
SD6.mgf	index=15170	-1	060813-SludgeD32_13-18, Cmpd 17738, +MSn(1050.55), 43.39 min	CID	1050.55	0	-0.11619656	2	VDGTATTLEVQQQLGDGIVR	peptide32103405(pre=-,post=-)	265	241	2.597942E-20	2.3303446E-11
SD6.mgf	index=117146	-1	060813-SludgeD32_31-36, Cmpd 18861, +MSn(922.4729), 49.12 min	CID	922.4729	0	-0.59548205	2	DASDTGSPEVQIALLTAR	peptide30073358(pre=-,post=-)	189	182	2.6040948E-20	2.327782E-11
SD6.mgf	index=93840	-1	060813-SludgeD32_25-30, Cmpd 20625, +MSn(734.734), 53.18 min	CID	734.734	0	-0.08307108	3	LDGQELLATPAHEIANLGIAR	peptide32395153(pre=-,post=-)	160	143	2.6153816E-20	2.349189E-11
SD6.mgf	index=71350	-1	060813-SludgeD32_19-24, Cmpd 25053, +MSn(1005.9996), 63.13 min	CID	1005.9996	1	-5.7959065	2	AVDGAFLMPVEDVFSISGR	peptide30893189(pre=-,post=-)	158	145	2.6177531E-20	2.3442626E-11
SD6.mgf	index=142678	-1	060813-SludgeD32_7-12, Cmpd 20881, +MSn(1168.03), 54.67 min	CID	1168.03	1	-9.382775	2	YIGVFTPEPWQGYGFDENSK	peptide32160076(pre=-,post=-)	115	90	2.6382237E-20	2.3664772E-11
SD6.mgf	index=51152	-1	060813-SludgeD32_19-24, Cmpd 3666, +MSn(426.9431), 13.49 min	CID	426.9431	0	-0.07147925	4	GTAM+15.995NPVDHPHGGGEGR	peptide29230204(pre=-,post=-)	102	99	2.6516115E-20	2.3641552E-11
SD6.mgf	index=91333	-1	060813-SludgeD32_25-30, Cmpd 17955, +MSn(851.45), 46.30 min	CID	851.45	1	0.7418479	3	HAQQVPAIIYGAGQDPQSVSIPFK	peptide33591101(pre=-,post=-)	90	73	2.6575203E-20	2.3940159E-11
SD6.mgf	index=138793	-1	060813-SludgeD32_7-12, Cmpd 16736, +MSn(1134.05), 43.83 min	CID	1134.05	1	-2.233607	2	ALTAFNAATSAATDADAAATNAQK	peptide33506270(pre=-,post=-)	191	152	2.6589994E-20	2.3953485E-11
SD6.mgf	index=110400	-1	060813-SludgeD32_31-36, Cmpd 11764, +MSn(952.9509), 31.75 min	CID	952.9509	0	2.0495589	2	M+15.995NQVVTDVPADVSDGDVK	peptide30429785(pre=-,post=-)	136	124	2.6634998E-20	2.3808837E-11
SD6.mgf	index=21482	-1	060813-SludgeD32_13-18, Cmpd 24477, +MSn(1013.501), 60.81 min	CID	1013.501	0	-0.18066627	2	AVDGAFLM+15.995PVEDVFSISGR	peptide30893189(pre=-,post=-)	157	145	2.7172395E-20	2.4333553E-11
SD6.mgf	index=54894	-1	060813-SludgeD32_19-24, Cmpd 7628, +MSn(921.44), 22.42 min	CID	921.44	0	-0.5299108	2	TVNSGHQVDAASVATDGGR	peptide31468930(pre=-,post=-)	196	189	2.724167E-20	2.439559E-11
SD6.mgf	index=41728	-1	060813-SludgeD32_1-6, Cmpd 18195, +MSn(844.74), 50.62 min	CID	844.74	1	1.5428447	3	NFAADPTAALATSGNC+57.021YGSQFVLR	peptide33664730(pre=-,post=-)	149	131	2.742417E-20	2.4704948E-11
SD6.mgf	index=70131	-1	060813-SludgeD32_19-24, Cmpd 23748, +MSn(1047.05), 59.68 min	CID	1047.05	0	-2.7980318	2	QPELDAALIAQGVADQLANR	peptide31983836(pre=-,post=-)	301	282	2.7580392E-20	2.4739513E-11
SD6.mgf	index=40181	-1	060813-SludgeD32_1-6, Cmpd 16534, +MSn(928.98), 46.35 min	CID	928.98	0	1.3797284	2	ETTSLVWDGGNIVVNPR	peptide29112316(pre=-,post=-)	153	151	2.7665382E-20	2.4666229E-11
SD6.mgf	index=22040	-1	060813-SludgeD32_13-18, Cmpd 25075, +MSn(870.98), 62.39 min	CID	870.98	1	3.8927062	2	EELLPALDTLAGDLAAK	peptide29087408(pre=-,post=-)	106	102	2.7920147E-20	2.4893377E-11
SD6.mgf	index=137621	-1	060813-SludgeD32_7-12, Cmpd 15505, +MSn(984.48), 40.62 min	CID	984.48	1	-5.612521	2	VVTIVSDDGEEDVYTVAR	peptide30786327(pre=-,post=-)	232	206	2.8189168E-20	2.5198099E-11
SD6.mgf	index=115765	-1	060813-SludgeD32_31-36, Cmpd 17398, +MSn(867.45), 45.34 min	CID	867.45	0	-8.161877	2	ALLEQGEDVGLATVYR	peptide27701465(pre=-,post=-)	132	130	2.8256603E-20	2.5114123E-11
SD6.mgf	index=19790	-1	060813-SludgeD32_13-18, Cmpd 22673, +MSn(1063.54), 56.03 min	CID	1063.54	1	-3.6448982	2	TSDIAGDGTTTATVLAQAIYR	peptide32615153(pre=-,post=-)	214	178	2.893947E-20	2.5994021E-11
SD6.mgf	index=113391	-1	060813-SludgeD32_31-36, Cmpd 14905, +MSn(873.9184), 38.97 min	CID	873.9184	0	0.069840804	2	NLDEGQTVEFDVAPGR	peptide28355269(pre=-,post=-)	178	168	2.9073715E-20	2.5840363E-11
SD6.mgf	index=110199	-1	060813-SludgeD32_31-36, Cmpd 11553, +MSn(556.28), 31.28 min	CID	556.28	1	4.8582788	4	SHDAITGPTLSVDQTTGEVHR	peptide32555590(pre=-,post=-)	83	71	2.9194732E-20	2.6223305E-11
SD6.mgf	index=68815	-1	060813-SludgeD32_19-24, Cmpd 22356, +MSn(685.0247), 55.99 min	CID	685.0247	0	-0.17819837	3	DAEAPIFSVADLGIVGDVHK	peptide31637467(pre=-,post=-)	106	98	2.9200568E-20	2.6192803E-11
SD6.mgf	index=86438	-1	060813-SludgeD32_25-30, Cmpd 12800, +MSn(805.9), 33.73 min	CID	805.9	0	-4.241164	2	QAVQM+15.995FGPAQYGVAK	peptide27131903(pre=-,post=-)	81	81	2.9540675E-20	2.6065075E-11
SD6.mgf	index=134049	-1	060813-SludgeD32_7-12, Cmpd 11754, +MSn(778.67), 31.67 min	CID	778.67	0	-7.2896457	3	IGEVHDGAATM+15.995DWM+15.995VQEQER	peptide31786659(pre=-,post=-)	72	65	2.9570637E-20	2.6524755E-11
SD6.mgf	index=13842	-1	060813-SludgeD32_13-18, Cmpd 16333, +MSn(951.9631), 39.89 min	CID	951.9631	0	-6.0908923	2	SQGLNTAVGDEGGFAPNLR	peptide31399882(pre=-,post=-)	199	185	2.968927E-20	2.6587474E-11
SD6.mgf	index=6878	-1	060813-SludgeD32_13-18, Cmpd 9019, +MSn(839.41), 25.10 min	CID	839.41	0	5.2352896	2	ELAVQSSNATNSVSDR	peptide27867074(pre=-,post=-)	155	148	2.9877715E-20	2.6554947E-11
SD6.mgf	index=137750	-1	060813-SludgeD32_7-12, Cmpd 15640, +MSn(1045.01), 40.96 min	CID	1045.01	2	-2.628787	2	AEEELGPM+15.995GPTPFPTAATVR	peptide31572416(pre=-,post=-)	189	165	3.0354343E-20	2.7227734E-11
SD6.mgf	index=7557	-1	060813-SludgeD32_13-18, Cmpd 9732, +MSn(783.92), 26.42 min	CID	783.92	0	13.080468	2	HPSEVVTAGQEITAK	peptide26625555(pre=-,post=-)	119	118	3.040158E-20	2.682469E-11
SD6.mgf	index=145556	-1	060813-SludgeD32_7-12, Cmpd 23963, +MSn(876.7934), 62.76 min	CID	876.7934	0	-0.34805882	3	ALGVENLYDDPTANFVHQLTVALK	peptide33504862(pre=-,post=-)	101	89	3.1311988E-20	2.8207273E-11
SD6.mgf	index=135736	-1	060813-SludgeD32_7-12, Cmpd 13525, +MSn(921.91), 35.66 min	CID	921.91	0	-12.247796	2	QAFDNSVESLTSTDSNK	peptide29610156(pre=-,post=-)	135	129	3.14979E-20	2.8083272E-11
SD6.mgf	index=8069	-1	060813-SludgeD32_13-18, Cmpd 10270, +MSn(884.4078), 27.44 min	CID	884.4078	0	0.20703742	2	DSEGQVGLVDQAC+57.021PHR	peptide27837104(pre=-,post=-)	155	152	3.1499493E-20	2.7996364E-11
SD6.mgf	index=140293	-1	060813-SludgeD32_7-12, Cmpd 18330, +MSn(952.46), 48.01 min	CID	952.46	0	-3.0118258	2	IEPEAIEYGENFISHR	peptide28100117(pre=-,post=-)	187	180	3.1937712E-20	2.8385847E-11
SD6.mgf	index=61155	-1	060813-SludgeD32_19-24, Cmpd 14207, +MSn(959.5182), 35.74 min	CID	959.5182	0	-1.2085925	2	LGAGTVM+15.995TTITPVGTAANVK	peptide31833884(pre=-,post=-)	125	118	3.19809E-20	2.868675E-11
SD6.mgf	index=55955	-1	060813-SludgeD32_19-24, Cmpd 8745, +MSn(821.41), 24.67 min	CID	821.41	0	-3.938168	2	IIATGPDAEGSVQNNR	peptide28115926(pre=-,post=-)	141	135	3.201657E-20	2.8455934E-11
SD6.mgf	index=144229	-1	060813-SludgeD32_7-12, Cmpd 22539, +MSn(829.42), 59.02 min	CID	829.42	1	7.019091	3	YFTGTPTNVEGIGVFDVAEEAIR	peptide33482266(pre=-,post=-)	131	115	3.233722E-20	2.9107976E-11
SD6.mgf	index=143085	-1	060813-SludgeD32_7-12, Cmpd 21326, +MSn(802.09), 55.83 min	CID	802.09	1	9.161561	3	IVINVIPTGPGGGFSFDDNITGGR	peptide33619230(pre=-,post=-)	115	100	3.2453346E-20	2.923546E-11
SD6.mgf	index=8760	-1	060813-SludgeD32_13-18, Cmpd 10996, +MSn(604.972), 28.80 min	CID	604.972	1	-14.602009	3	IGAGINGVTEETTTGVHR	peptide30281904(pre=-,post=-)	93	88	3.3398364E-20	2.985456E-11
SD6.mgf	index=140510	-1	060813-SludgeD32_7-12, Cmpd 18562, +MSn(1010.99), 48.60 min	CID	1010.99	2	-0.30007535	2	ASLSTDSFLSAASFQETTR	peptide30884455(pre=-,post=-)	206	191	3.345705E-20	2.9961613E-11
SD6.mgf	index=16969	-1	060813-SludgeD32_13-18, Cmpd 19660, +MSn(650.34), 48.25 min	CID	650.34	1	2.9432697	3	FLSQPFHVAEVFTGSPGK	peptide30158624(pre=-,post=-)	70	63	3.3585514E-20	3.0021853E-11
SD6.mgf	index=14451	-1	060813-SludgeD32_13-18, Cmpd 16974, +MSn(942.43), 41.48 min	CID	942.43	1	-0.36637956	3	NM+15.995ITGAAQM+15.995DGAILVC+57.021SAADGPM+15.995PQTR	peptide34394676(pre=-,post=-)	106	81	3.366349E-20	3.037737E-11
SD6.mgf	index=142056	-1	060813-SludgeD32_7-12, Cmpd 20212, +MSn(989.83), 52.91 min	CID	989.83	1	-4.419894	3	GQVLGTNSVDYIDLNAVTSTANLPYNAR	peptide34523584(pre=-,post=-)	125	98	3.3712612E-20	3.0435102E-11
SD6.mgf	index=142298	-1	060813-SludgeD32_7-12, Cmpd 20472, +MSn(718.7), 53.59 min	CID	718.7	1	-7.617398	3	QVVSAAASLIPFLEHDDANR	peptide31992129(pre=-,post=-)	119	111	3.4415008E-20	3.0870136E-11
SD6.mgf	index=87295	-1	060813-SludgeD32_25-30, Cmpd 13700, +MSn(868.44), 35.72 min	CID	868.44	1	10.866078	2	GLDITVTTTAATDDQGR	peptide29207420(pre=-,post=-)	124	119	3.4893764E-20	3.1110996E-11
SD6.mgf	index=68751	-1	060813-SludgeD32_19-24, Cmpd 22288, +MSn(685.0249), 55.82 min	CID	685.0249	0	0.08909918	3	DAEAPIFSVADLGIVGDVHK	peptide31637467(pre=-,post=-)	120	106	3.5189384E-20	3.156475E-11
SD6.mgf	index=138999	-1	060813-SludgeD32_7-12, Cmpd 16955, +MSn(685.354), 44.41 min	CID	685.354	0	-3.8294103	3	INIIDTPGHVDFTVEVER	peptide30300542(pre=-,post=-)	140	120	3.5310037E-20	3.156339E-11
SD6.mgf	index=130737	-1	060813-SludgeD32_7-12, Cmpd 8265, +MSn(742.8812), 24.19 min	CID	742.8812	0	-2.7112741	2	PATTTNPDTVVSPGK	peptide27016262(pre=-,post=-)	102	102	3.5749247E-20	3.1543178E-11
SD6.mgf	index=143995	-1	060813-SludgeD32_7-12, Cmpd 22289, +MSn(897.13), 58.37 min	CID	897.13	2	-0.29346862	3	IETDIDATEVILM+15.995LAPETNGEVAVK	peptide33896995(pre=-,post=-)	84	69	3.6010907E-20	3.2461166E-11
SD6.mgf	index=67382	-1	060813-SludgeD32_19-24, Cmpd 20818, +MSn(560.54), 51.99 min	CID	560.54	2	-2.99517	4	TFHNM+15.995TPELIDAVIDVHLR	peptide31436215(pre=-,post=-)	102	94	3.623275E-20	3.2447323E-11
SD6.mgf	index=19128	-1	060813-SludgeD32_13-18, Cmpd 21966, +MSn(1077.87), 54.18 min	CID	1077.87	2	1.6255829	3	M+15.995GQGALDVLGSDGQFVPAIHSVGYPLVDADGK	peptide35035805(pre=-,post=-)	115	81	3.6233222E-20	3.2752977E-11
SD6.mgf	index=143660	-1	060813-SludgeD32_7-12, Cmpd 21934, +MSn(722.383), 57.44 min	CID	722.383	0	-0.25347415	3	QIVSVGAALIPFLEHDDANR	peptide31978743(pre=-,post=-)	138	128	3.664337E-20	3.286897E-11
SD6.mgf	index=63290	-1	060813-SludgeD32_19-24, Cmpd 16466, +MSn(1126.55), 41.00 min	CID	1126.55	0	-0.6501455	2	QTNLDLTAYGVSGSSFHTPTR	peptide32533949(pre=-,post=-)	283	243	3.678618E-20	3.3042097E-11
SD6.mgf	index=132509	-1	060813-SludgeD32_7-12, Cmpd 10127, +MSn(945.9308), 28.07 min	CID	945.9308	0	-1.0969054	2	AVSEDNVESVDGNEVEAK	peptide30036334(pre=-,post=-)	140	129	3.6931078E-20	3.301243E-11
SD6.mgf	index=145149	-1	060813-SludgeD32_7-12, Cmpd 23530, +MSn(1178.6), 61.62 min	CID	1178.6	2	-9.586722	2	FTSGASSITELVTSTVVLDDVGR	peptide33213486(pre=-,post=-)	180	158	3.698907E-20	3.3295287E-11
SD6.mgf	index=139880	-1	060813-SludgeD32_7-12, Cmpd 17887, +MSn(990.97), 46.86 min	CID	990.97	0	0.43113947	2	QELIDVLSESDETVM+15.995EK	peptide29616687(pre=-,post=-)	122	114	3.7029415E-20	3.3015125E-11
SD6.mgf	index=68104	-1	060813-SludgeD32_19-24, Cmpd 21586, +MSn(700.35), 54.00 min	CID	700.35	1	-9.560869	3	NAEAEAQLVAQGVAEQLSNR	peptide31896658(pre=-,post=-)	88	80	3.7247924E-20	3.3411253E-11
SD6.mgf	index=64993	-1	060813-SludgeD32_19-24, Cmpd 18276, +MSn(1211.56), 45.53 min	CID	1211.56	0	-12.997181	2	FGGVSGTLGYVTEM+15.995DLGGTAGTTSK	peptide33856905(pre=-,post=-)	169	130	3.7292843E-20	3.3616734E-11
SD6.mgf	index=92921	-1	060813-SludgeD32_25-30, Cmpd 19645, +MSn(1060.05), 50.64 min	CID	1060.05	2	-0.6319671	2	IFAEDGASIPVTVLDVSNNR	peptide31783106(pre=-,post=-)	246	223	3.7376637E-20	3.3526706E-11
SD6.mgf	index=69603	-1	060813-SludgeD32_19-24, Cmpd 23190, +MSn(999.058), 58.20 min	CID	999.058	0	3.0546446	2	GEQLLSQVQNILAISGAQK	peptide31026819(pre=-,post=-)	131	121	3.7431163E-20	3.352053E-11
SD6.mgf	index=22845	-1	060813-SludgeD32_13-18, Cmpd 25927, +MSn(1347.6844), 64.65 min	CID	1347.6844	0	-3.441945	2	VGVTPDVLVGC+57.021TGGGSNFGGLAFPFLR	peptide34456180(pre=-,post=-)	232	162	3.7527533E-20	3.386422E-11
SD6.mgf	index=19856	-1	060813-SludgeD32_13-18, Cmpd 22743, +MSn(1063.55), 56.22 min	CID	1063.55	1	5.771252	2	TSDIAGDGTTTATVLAQAIYR	peptide32615153(pre=-,post=-)	240	191	3.7753887E-20	3.391131E-11
SD6.mgf	index=133147	-1	060813-SludgeD32_7-12, Cmpd 10804, +MSn(811.9), 29.52 min	CID	811.9	0	-5.7133207	2	QIPYNEASSSGASAIK	peptide28507170(pre=-,post=-)	129	129	3.781356E-20	3.360823E-11
SD6.mgf	index=139558	-1	060813-SludgeD32_7-12, Cmpd 17545, +MSn(685.35), 45.97 min	CID	685.35	0	-9.707109	3	INIIDTPGHVDFTVEVER	peptide30300542(pre=-,post=-)	141	120	3.839036E-20	3.4316872E-11
SD6.mgf	index=71945	-1	060813-SludgeD32_19-24, Cmpd 25695, +MSn(1060.5726), 64.82 min	CID	1060.5726	0	-0.34529537	2	IFDIFEGTEQIQQLVIAR	peptide30278022(pre=-,post=-)	232	211	3.8734794E-20	3.4624758E-11
SD6.mgf	index=56510	-1	060813-SludgeD32_19-24, Cmpd 9328, +MSn(704.67), 25.83 min	CID	704.67	0	0.1732305	3	IVHDAANAVDGVSTESEGQGR	peptide32384156(pre=-,post=-)	112	101	3.8902175E-20	3.4942726E-11
SD6.mgf	index=117573	-1	060813-SludgeD32_31-36, Cmpd 19309, +MSn(1052.54), 50.27 min	CID	1052.54	0	0.81183887	2	SLYSIAFGPETPPNDVAAVR	peptide32027004(pre=-,post=-)	178	160	3.912462E-20	3.5094642E-11
SD6.mgf	index=94985	-1	060813-SludgeD32_25-30, Cmpd 21847, +MSn(890.9881), 56.37 min	CID	890.9881	0	-0.13700552	2	TLIANLVTGVTEGYTTK	peptide29798497(pre=-,post=-)	94	90	3.983127E-20	3.5513238E-11
SD6.mgf	index=142553	-1	060813-SludgeD32_7-12, Cmpd 20746, +MSn(924.77), 54.31 min	CID	924.77	1	-2.0900047	3	EFFGASQLSQFM+15.995DQTNPLSEITHK	peptide33543104(pre=-,post=-)	103	83	4.0406442E-20	3.6399973E-11
SD6.mgf	index=61999	-1	060813-SludgeD32_19-24, Cmpd 15093, +MSn(860.43), 37.69 min	CID	860.43	0	-1.2059045	2	VPTPTGSATDLTFEAGR	peptide29884397(pre=-,post=-)	183	173	4.0635584E-20	3.6230356E-11
SD6.mgf	index=58336	-1	060813-SludgeD32_19-24, Cmpd 11247, +MSn(687.3284), 29.68 min	CID	687.3284	1	-13.3846	3	QSQDALNGAAGAITTGHQYR	peptide31988198(pre=-,post=-);peptide35281625(pre=R,post=V)	127	116	4.1100627E-20	3.6867114E-11
SD6.mgf	index=21962	-1	060813-SludgeD32_13-18, Cmpd 24992, +MSn(870.4764), 62.17 min	CID	870.4764	0	1.6828098	2	EELLPALDTLAGDLAAK	peptide29087408(pre=-,post=-)	114	112	4.1179558E-20	3.6715356E-11
SD6.mgf	index=89668	-1	060813-SludgeD32_25-30, Cmpd 16192, +MSn(664.7), 41.76 min	CID	664.7	1	3.9820976	3	VPM+15.995AGSTIVHPIIGELGAGR	peptide32126021(pre=-,post=-)	115	110	4.1283893E-20	3.70315E-11
SD6.mgf	index=21582	-1	060813-SludgeD32_13-18, Cmpd 24582, +MSn(942.98), 61.08 min	CID	942.98	1	-0.22554493	2	NPPAGEEAFLVDLLENR	peptide29511360(pre=-,post=-)	163	157	4.1605382E-20	3.7095018E-11
SD6.mgf	index=138451	-1	060813-SludgeD32_7-12, Cmpd 16376, +MSn(974.99), 42.89 min	CID	974.99	0	-1.8780205	2	GAPPGYVGYGEGGVLTEAVR	peptide31717646(pre=-,post=-)	200	171	4.182312E-20	3.751519E-11
SD6.mgf	index=142275	-1	060813-SludgeD32_7-12, Cmpd 20447, +MSn(795.1), 53.52 min	CID	795.1	1	-3.9669175	3	DLVLTPLLHDTPGELGQPLEPK	peptide32750921(pre=-,post=-)	132	112	4.1983003E-20	3.77547E-11
SD6.mgf	index=147034	-1	060813-SludgeD32_7-12, Cmpd 25595, +MSn(937.83), 67.03 min	CID	937.83	1	-3.558284	3	VVDTLALPVVEAPGFEADDVIATLAER	peptide34463388(pre=-,post=-)	152	121	4.206957E-20	3.7962876E-11
SD6.mgf	index=40800	-1	060813-SludgeD32_1-6, Cmpd 17198, +MSn(978.47), 48.06 min	CID	978.47	1	2.0294096	2	GTGVFGVDENLASSFNQGR	peptide31055896(pre=-,post=-)	186	174	4.3018432E-20	3.852407E-11
SD6.mgf	index=9061	-1	060813-SludgeD32_13-18, Cmpd 11313, +MSn(935.9773), 29.48 min	CID	935.9773	0	-1.6954592	2	LIVTQGDTEPASVEQQR	peptide29395138(pre=-,post=-)	175	155	4.3362443E-20	3.86616E-11
SD6.mgf	index=137215	-1	060813-SludgeD32_7-12, Cmpd 15078, +MSn(1006.03), 39.52 min	CID	1006.03	1	-0.39350116	2	AGTGVLALNTANTYTGGTTVK	peptide32189138(pre=-,post=-)	190	174	4.4115594E-20	3.9625525E-11
SD6.mgf	index=144913	-1	060813-SludgeD32_7-12, Cmpd 23277, +MSn(865.44), 60.96 min	CID	865.44	2	-3.4802907	3	LEPLDTEVANYEYAVEVVGGTVPK	peptide33627639(pre=-,post=-)	109	85	4.4823457E-20	4.037902E-11
SD6.mgf	index=142159	-1	060813-SludgeD32_7-12, Cmpd 20324, +MSn(929.7647), 53.20 min	CID	929.7647	0	-4.792121	3	EFFGSSQLSQFM+15.995DQTNPLSEITHK	peptide33543112(pre=-,post=-)	116	90	4.5067837E-20	4.059917E-11
SD6.mgf	index=41337	-1	060813-SludgeD32_1-6, Cmpd 17782, +MSn(972.04), 49.55 min	CID	972.04	1	10.398433	2	LVVTDESPDSGALTIVGIR	peptide31212769(pre=-,post=-)	232	216	4.5109768E-20	4.039691E-11
SD6.mgf	index=83063	-1	060813-SludgeD32_25-30, Cmpd 9228, +MSn(704.6686), 26.12 min	CID	704.6686	0	-1.8189203	3	IVHDAANAVDGVSTESEGQGR	peptide32384156(pre=-,post=-)	104	90	4.513984E-20	4.0545525E-11
SD6.mgf	index=65295	-1	060813-SludgeD32_19-24, Cmpd 18597, +MSn(756.36), 46.35 min	CID	756.36	1	-6.7535715	3	LFFVSHLAEDAEQTDGPAYR	peptide31830394(pre=-,post=-)	113	99	4.5264538E-20	4.0602126E-11
SD6.mgf	index=67282	-1	060813-SludgeD32_19-24, Cmpd 20710, +MSn(731.7), 51.72 min	CID	731.7	1	-8.817237	3	GM+15.995VAPANLQDIIYDSNVVTR	peptide31738544(pre=-,post=-)	95	88	4.5728367E-20	4.101818E-11
SD6.mgf	index=20234	-1	060813-SludgeD32_13-18, Cmpd 23140, +MSn(1005.52), 57.28 min	CID	1005.52	2	-3.116607	3	AVGIDLGTTNSVVSVLEGGEPVVVANSEGSR	peptide34897584(pre=-,post=-)	85	59	4.5783216E-20	4.1374237E-11
SD6.mgf	index=10237	-1	060813-SludgeD32_13-18, Cmpd 12548, +MSn(665.6772), 31.92 min	CID	665.6772	0	1.3753343	3	LVEIAQEQGADAISHGATGK	peptide31876660(pre=-,post=-)	99	87	4.6403427E-20	4.1623704E-11
SD6.mgf	index=136984	-1	060813-SludgeD32_7-12, Cmpd 14836, +MSn(921.44), 38.90 min	CID	921.44	0	3.3781943	2	ASDLPDNLGATNNPEWK	peptide28981891(pre=-,post=-)	115	107	4.6696284E-20	4.1634026E-11
SD6.mgf	index=113704	-1	060813-SludgeD32_31-36, Cmpd 15233, +MSn(865.43), 39.80 min	CID	865.43	1	-2.5861292	3	NM+15.995ISVELNGTTLQHEIAAQHGASR	peptide33669424(pre=-,post=-)	149	121	4.6903842E-20	4.2253128E-11
SD6.mgf	index=140107	-1	060813-SludgeD32_7-12, Cmpd 18132, +MSn(1010.49), 47.49 min	CID	1010.49	1	1.360753	2	ASLSTDSFLSAASFQETTR	peptide30884455(pre=-,post=-)	258	240	4.734926E-20	4.2402432E-11
SD6.mgf	index=20755	-1	060813-SludgeD32_13-18, Cmpd 23690, +MSn(1029.08), 58.74 min	CID	1029.08	1	4.6591825	2	VNQIGTLTQTLEAVQLATR	peptide31504181(pre=-,post=-)	220	203	4.8133194E-20	4.3104464E-11
SD6.mgf	index=137546	-1	060813-SludgeD32_7-12, Cmpd 15426, +MSn(772.39), 40.41 min	CID	772.39	1	-2.2653413	3	VVSGVGGQYNFVAQAHEIPDAR	peptide33099647(pre=-,post=-)	128	115	4.940075E-20	4.4425373E-11
SD6.mgf	index=139136	-1	060813-SludgeD32_7-12, Cmpd 17099, +MSn(846.4461), 44.79 min	CID	846.4461	0	-0.072107546	2	VLSPLTDESNFGITAK	peptide28807007(pre=-,post=-)	144	141	5.02077E-20	4.4623992E-11
SD6.mgf	index=51404	-1	060813-SludgeD32_19-24, Cmpd 3946, +MSn(465.02), 14.21 min	CID	465.02	1	4.951295	5	EQLHGDPAATAGSHQGHGHAEGR	peptide33191450(pre=-,post=-)	147	118	5.045802E-20	4.5419207E-11
SD6.mgf	index=60957	-1	060813-SludgeD32_19-24, Cmpd 13999, +MSn(861.42), 35.31 min	CID	861.42	0	5.6683617	2	QIPDPAEPGDLDPETK	peptide28507012(pre=-,post=-)	96	93	5.061406E-20	4.4985158E-11
SD6.mgf	index=140725	-1	060813-SludgeD32_7-12, Cmpd 18791, +MSn(1047.5), 49.20 min	CID	1047.5	1	-0.08643847	2	DSNGSLAIVADNDLFNNTGR	peptide31654613(pre=-,post=-)	185	169	5.155167E-20	4.624166E-11
SD6.mgf	index=67971	-1	060813-SludgeD32_19-24, Cmpd 21444, +MSn(938), 53.63 min	CID	938.0	0	-4.489773	2	FVAFSVPLAVAGPDEVTR	peptide30174206(pre=-,post=-)	137	130	5.1609708E-20	4.6133555E-11
SD6.mgf	index=95838	-1	060813-SludgeD32_25-30, Cmpd 22758, +MSn(1087.54), 58.77 min	CID	1087.54	1	-5.361149	2	DPFPQFVSDEEIPAALIER	peptide30942457(pre=-,post=-)	197	179	5.1974336E-20	4.65443E-11
SD6.mgf	index=86850	-1	060813-SludgeD32_25-30, Cmpd 13233, +MSn(702.66), 34.67 min	CID	702.66	0	-7.2095776	3	VAELYDM+15.995IHPGEGDTSTVR	peptide31473482(pre=-,post=-)	111	98	5.204808E-20	4.6610344E-11
SD6.mgf	index=39375	-1	060813-SludgeD32_1-6, Cmpd 15686, +MSn(810.4), 44.13 min	CID	810.4	0	2.0335052	3	YLDHVNFINM+15.995STVYNPSTGLK	peptide32679108(pre=-,post=-)	97	85	5.3542577E-20	4.8093036E-11
SD6.mgf	index=91528	-1	060813-SludgeD32_25-30, Cmpd 18161, +MSn(740.7115), 46.84 min	CID	740.7115	0	1.0712105	3	M+15.995LDINGASALVTGGASGLGEATAK	peptide33658773(pre=-,post=-)	89	76	5.3821835E-20	4.848517E-11
SD6.mgf	index=140228	-1	060813-SludgeD32_7-12, Cmpd 18262, +MSn(1002.49), 47.83 min	CID	1002.49	1	-1.1258588	2	ASLATDSFISAASFQETTR	peptide30884014(pre=-,post=-)	239	221	5.4205417E-20	4.8542288E-11
SD6.mgf	index=144395	-1	060813-SludgeD32_7-12, Cmpd 22716, +MSn(903.46), 59.49 min	CID	903.46	2	-5.294314	3	LFESSVQQGANEILQSSPELFQVR	peptide33628504(pre=-,post=-)	104	87	5.4620726E-20	4.9204852E-11
SD6.mgf	index=70334	-1	060813-SludgeD32_19-24, Cmpd 23978, +MSn(945.54), 60.28 min	CID	945.54	1	10.806145	3	AQILQQAGTAM+15.995IAQANQLPQGVLALLR	peptide34297715(pre=-,post=-)	100	82	5.46546E-20	4.9319403E-11
SD6.mgf	index=58463	-1	060813-SludgeD32_19-24, Cmpd 11380, +MSn(813.42), 29.95 min	CID	813.42	1	8.283223	3	TVAIIGYGSQGHAHAQNLNDSGVK	peptide33760418(pre=-,post=-)	172	129	5.478697E-20	4.935461E-11
SD6.mgf	index=111849	-1	060813-SludgeD32_31-36, Cmpd 13285, +MSn(914.95), 35.13 min	CID	914.95	0	-5.937042	2	LAVAAADQGSDDAEQLVR	peptide30331732(pre=-,post=-)	173	147	5.539241E-20	4.9514882E-11
SD6.mgf	index=12367	-1	060813-SludgeD32_13-18, Cmpd 14784, +MSn(1030.51), 36.38 min	CID	1030.51	1	-4.7098846	2	IDVSSTSTSTFTGTQLTNAK	peptide31781412(pre=-,post=-)	154	129	5.585288E-20	5.0099834E-11
SD6.mgf	index=70616	-1	060813-SludgeD32_19-24, Cmpd 24278, +MSn(1059.54), 61.08 min	CID	1059.54	1	-3.197607	2	SAESPFEVAATALLPEEISR	peptide31995043(pre=-,post=-)	200	187	5.714935E-20	5.1262758E-11
SD6.mgf	index=17969	-1	060813-SludgeD32_13-18, Cmpd 20726, +MSn(1031.04), 50.96 min	CID	1031.04	0	-4.617396	2	TSDIAGDGTTTATVLAQAIVR	peptide32615152(pre=-,post=-)	234	200	5.746924E-20	5.162004E-11
SD6.mgf	index=132632	-1	060813-SludgeD32_7-12, Cmpd 10256, +MSn(713.35), 28.33 min	CID	713.35	0	-2.4812717	3	GNILNTGSC+57.021VSNAHISGTAHK	peptide32323014(pre=-,post=-)	113	94	5.7609375E-20	5.1745913E-11
SD6.mgf	index=60463	-1	060813-SludgeD32_19-24, Cmpd 13480, +MSn(760.3709), 34.21 min	CID	760.3709	0	1.525137	2	FVVGGPQGDC+57.021GLTGR	peptide26484760(pre=-,post=-)	105	101	5.799881E-20	5.1174974E-11
SD6.mgf	index=60022	-1	060813-SludgeD32_19-24, Cmpd 13017, +MSn(721.7), 33.25 min	CID	721.7	1	6.3750095	3	ADQVSASPASVTALNSGGVSTSR	peptide33129998(pre=-,post=-)	86	77	5.827907E-20	5.245923E-11
SD6.mgf	index=145659	-1	060813-SludgeD32_7-12, Cmpd 24073, +MSn(871.9809), 63.05 min	CID	871.9809	0	-1.7498964	2	IEPFDPLVAVDLVTSK	peptide28100133(pre=-,post=-)	118	114	5.862564E-20	5.210575E-11
SD6.mgf	index=143394	-1	060813-SludgeD32_7-12, Cmpd 21651, +MSn(855.79), 56.68 min	CID	855.79	1	2.593142	3	IATTVLVDDGQTVVLGGIFSNETSK	peptide33894936(pre=-,post=-)	95	79	5.864253E-20	5.2861892E-11
SD6.mgf	index=17115	-1	060813-SludgeD32_13-18, Cmpd 19815, +MSn(1039.54), 48.65 min	CID	1039.54	1	-3.7290885	2	TSDIAGDGTTTATVLAQSIVR	peptide32615154(pre=-,post=-)	269	223	5.9167764E-20	5.3145693E-11
SD6.mgf	index=8435	-1	060813-SludgeD32_13-18, Cmpd 10654, +MSn(750.38), 28.15 min	CID	750.38	0	-8.865872	3	ILM+15.995GAGATHVVGVDSQGAVHTGR	peptide33265652(pre=-,post=-)	123	106	5.9759566E-20	5.3791884E-11
SD6.mgf	index=91407	-1	060813-SludgeD32_25-30, Cmpd 18033, +MSn(851.1167), 46.50 min	CID	851.1167	0	2.079648	3	HAQQVPAIIYGAGQDPQSVSIPFK	peptide33591101(pre=-,post=-)	96	75	6.1546264E-20	5.5443695E-11
SD6.mgf	index=141163	-1	060813-SludgeD32_7-12, Cmpd 19253, +MSn(788.74), 50.41 min	CID	788.74	0	6.5002236	3	NASINGLAYAAGATAAAAAGSSAASVR	peptide34390934(pre=-,post=-)	106	87	6.195219E-20	5.5904618E-11
SD6.mgf	index=135258	-1	060813-SludgeD32_7-12, Cmpd 13024, +MSn(546.9535), 34.49 min	CID	546.9535	0	0.7811385	3	LLLPDTVGTGGDSHTR	peptide28235904(pre=-,post=-)	131	128	6.2046294E-20	5.514599E-11
SD6.mgf	index=41210	-1	060813-SludgeD32_1-6, Cmpd 17641, +MSn(882.47), 49.20 min	CID	882.47	1	4.0496044	2	VLLAYGDELLTSPTDR	peptide28803615(pre=-,post=-)	175	170	6.212451E-20	5.5215506E-11
SD6.mgf	index=22835	-1	060813-SludgeD32_13-18, Cmpd 25916, +MSn(1060.57), 64.63 min	CID	1060.57	0	-2.8774614	2	IFDIFEGTEQIQQLVIAR	peptide30278022(pre=-,post=-)	150	137	6.2285976E-20	5.5676994E-11
SD6.mgf	index=90531	-1	060813-SludgeD32_25-30, Cmpd 17106, +MSn(679.32), 44.10 min	CID	679.32	0	-13.027707	3	TLEAASHFAENYDELVAR	peptide30697879(pre=-,post=-)	128	119	6.405656E-20	5.725971E-11
SD6.mgf	index=22754	-1	060813-SludgeD32_13-18, Cmpd 25828, +MSn(721.35), 64.39 min	CID	721.35	1	-11.991201	3	VDM+15.995VDDEELLELVELEVR	peptide30738553(pre=-,post=-)	105	102	6.456753E-20	5.7716457E-11
SD6.mgf	index=118769	-1	060813-SludgeD32_31-36, Cmpd 20575, +MSn(937.0049), 53.57 min	CID	937.0049	0	3.126661	2	NTVPVAFEGGQLPLFQR	peptide29522048(pre=-,post=-)	178	174	6.4620364E-20	5.761499E-11
SD6.mgf	index=145221	-1	060813-SludgeD32_7-12, Cmpd 23608, +MSn(942.48), 61.83 min	CID	942.48	0	1.5542463	2	NPPAGEEAFLVDLLENR	peptide29511360(pre=-,post=-)	164	158	6.4679734E-20	5.7667926E-11
SD6.mgf	index=36650	-1	060813-SludgeD32_1-6, Cmpd 12756, +MSn(741.71), 36.54 min	CID	741.71	0	-4.3613396	3	VGDVTSVALDTHDGHTLLTGSK	peptide33079534(pre=-,post=-)	114	99	6.479534E-20	5.82695E-11
SD6.mgf	index=65783	-1	060813-SludgeD32_19-24, Cmpd 19120, +MSn(983.9762), 47.65 min	CID	983.9762	0	-2.7292728	2	TTLPGGTDVDAWTLGGSYR	peptide31464990(pre=-,post=-)	232	205	6.479885E-20	5.802897E-11
SD6.mgf	index=59878	-1	060813-SludgeD32_19-24, Cmpd 12866, +MSn(843.4202), 32.93 min	CID	843.4202	0	-1.0854925	2	M+15.995IGPNC+57.021PGIITPGQSK	peptide28314571(pre=-,post=-)	101	99	6.534526E-20	5.8078067E-11
SD6.mgf	index=144849	-1	060813-SludgeD32_7-12, Cmpd 23206, +MSn(865.44), 60.78 min	CID	865.44	2	-3.4802907	3	LEPLDTEVANYEYAVEVVGGTVPK	peptide33627639(pre=-,post=-)	101	79	6.538332E-20	5.890029E-11
SD6.mgf	index=66573	-1	060813-SludgeD32_19-24, Cmpd 19953, +MSn(1051.56), 49.77 min	CID	1051.56	1	6.2906427	3	TTGIVLDSGDGVSHTVPIYEGYALPHAILR	peptide34873345(pre=-,post=-)	187	133	6.6232694E-20	5.9836566E-11
SD6.mgf	index=66405	-1	060813-SludgeD32_19-24, Cmpd 19776, +MSn(896.46), 49.31 min	CID	896.46	1	-6.378818	3	NEGLVNFTTNGSPTPAVVNTLAVTNR	peptide34188205(pre=-,post=-)	87	66	6.709639E-20	6.051753E-11
SD6.mgf	index=91308	-1	060813-SludgeD32_25-30, Cmpd 17928, +MSn(833.43), 46.23 min	CID	833.43	2	-11.435569	2	GFVVSGGTAALDSVVER	peptide29193041(pre=-,post=-)	171	164	6.714667E-20	5.9867424E-11
SD6.mgf	index=114053	-1	060813-SludgeD32_31-36, Cmpd 15600, +MSn(686.3139), 40.71 min	CID	686.3139	0	1.1561152	3	EGGDDVFVHYSNIAGEGYK	peptide30958003(pre=-,post=-)	96	84	6.7198744E-20	6.017814E-11
SD6.mgf	index=68775	-1	060813-SludgeD32_19-24, Cmpd 22313, +MSn(1051.02), 55.88 min	CID	1051.02	0	-2.671319	2	DTSLALM+15.995GQFGLLSFNNTR	peptide30947600(pre=-,post=-)	158	138	6.7435085E-20	6.038978E-11
SD6.mgf	index=16433	-1	060813-SludgeD32_13-18, Cmpd 19085, +MSn(1057.51), 46.80 min	CID	1057.51	1	-14.867685	2	TSDTAGDGTTTATVLAQSIFR	peptide32615200(pre=-,post=-)	228	183	6.74553E-20	6.058973E-11
SD6.mgf	index=17163	-1	060813-SludgeD32_13-18, Cmpd 19865, +MSn(1118.53), 48.77 min	CID	1118.53	2	0.056498654	2	LGSDPISTDDPAFETAEAELR	peptide32405464(pre=-,post=-)	259	224	6.889961E-20	6.188704E-11
SD6.mgf	index=113883	-1	060813-SludgeD32_31-36, Cmpd 15421, +MSn(798.38), 40.26 min	CID	798.38	1	-7.227579	2	QGNALSWASSGGQGFK	peptide28500857(pre=-,post=-)	106	106	6.892473E-20	6.1259456E-11
SD6.mgf	index=19026	-1	060813-SludgeD32_13-18, Cmpd 21855, +MSn(968.5), 53.89 min	CID	968.5	1	1.798099	2	ELLSSYNFPGDDLPIVR	peptide29099119(pre=-,post=-)	148	141	6.919168E-20	6.169074E-11
SD6.mgf	index=95883	-1	060813-SludgeD32_25-30, Cmpd 22808, +MSn(1013.5281), 58.90 min	CID	1013.5281	0	-0.12044096	2	AAQNVSSTLLYFNDILEK	peptide29968010(pre=-,post=-)	135	128	6.920331E-20	6.186035E-11
SD6.mgf	index=21859	-1	060813-SludgeD32_13-18, Cmpd 24878, +MSn(723), 61.87 min	CID	723.0	0	3.4612033	3	ADM+15.995VDDEEILELVEM+15.995EVR	peptide29975674(pre=-,post=-)	81	76	6.926558E-20	6.1916014E-11
SD6.mgf	index=70634	-1	060813-SludgeD32_19-24, Cmpd 24297, +MSn(1018.53), 61.13 min	CID	1018.53	0	-11.924883	2	QPELDAALIAQGVADQLAGR	peptide31983835(pre=-,post=-)	190	177	6.9483146E-20	6.232613E-11
SD6.mgf	index=131535	-1	060813-SludgeD32_7-12, Cmpd 9104, +MSn(599.6516), 25.94 min	CID	599.6516	0	0.0	3	TPGVGEHQLHINPQAAK	peptide29808609(pre=-,post=-)	137	125	6.950627E-20	6.197123E-11
SD6.mgf	index=135121	-1	060813-SludgeD32_7-12, Cmpd 12880, +MSn(659.69), 34.17 min	CID	659.69	0	2.1279867	3	TTSNIVGGHVGSPVTLANPR	peptide32091492(pre=-,post=-)	131	115	6.995756E-20	6.275167E-11
SD6.mgf	index=15149	-1	060813-SludgeD32_13-18, Cmpd 17715, +MSn(1060.01), 43.33 min	CID	1060.01	0	-4.491204	2	TQEAVLAM+15.995VDGLDADEAVGAK	peptide32613611(pre=-,post=-)	179	148	7.015038E-20	6.301051E-11
SD6.mgf	index=56601	-1	060813-SludgeD32_19-24, Cmpd 9423, +MSn(917.44), 26.02 min	CID	917.44	0	-5.322186	2	IVTEDGSVASTGQEGEVR	peptide30320495(pre=-,post=-)	149	135	7.023714E-20	6.278448E-11
SD6.mgf	index=94441	-1	060813-SludgeD32_25-30, Cmpd 21261, +MSn(926.47), 54.85 min	CID	926.47	0	0.06587926	3	NTGNIPGQLFISATESSSVQSLADNVK	peptide34396898(pre=-,post=-)	92	72	7.059695E-20	6.3705506E-11
SD6.mgf	index=88264	-1	060813-SludgeD32_25-30, Cmpd 14717, +MSn(1004.48), 38.09 min	CID	1004.48	1	-14.193987	2	LSGEAFAGNAGSGIDGEVVTR	peptide32430906(pre=-,post=-)	223	197	7.061765E-20	6.343021E-11
SD6.mgf	index=118790	-1	060813-SludgeD32_31-36, Cmpd 20597, +MSn(629.32), 53.63 min	CID	629.32	1	-3.6539493	3	LPTPEEVLNAHFDFAGK	peptide29424565(pre=-,post=-)	92	87	7.088489E-20	6.320039E-11
SD6.mgf	index=7808	-1	060813-SludgeD32_13-18, Cmpd 9996, +MSn(780.38), 26.92 min	CID	780.38	0	-8.525045	2	NTTSQAAEAAATAAGPK	peptide29521889(pre=-,post=-)	93	90	7.2448944E-20	6.459489E-11
SD6.mgf	index=143599	-1	060813-SludgeD32_7-12, Cmpd 21869, +MSn(722.3819), 57.26 min	CID	722.3819	0	-1.7743192	3	QIVSVGAALIPFLEHDDANR	peptide31978743(pre=-,post=-)	139	130	7.305952E-20	6.553413E-11
SD6.mgf	index=20090	-1	060813-SludgeD32_13-18, Cmpd 22989, +MSn(1003.56), 56.88 min	CID	1003.56	1	6.4206657	2	IATLYEGTTGIQALDLLGR	peptide31091615(pre=-,post=-)	190	170	7.4138453E-20	6.639282E-11
SD6.mgf	index=9220	-1	060813-SludgeD32_13-18, Cmpd 11480, +MSn(911.9019), 29.83 min	CID	911.9019	0	1.5394317	2	DDTTIVDGAGSSEDVEGR	peptide30076408(pre=-,post=-)	172	161	7.461626E-20	6.6698945E-11
SD6.mgf	index=143581	-1	060813-SludgeD32_7-12, Cmpd 21850, +MSn(820.76), 57.21 min	CID	820.76	2	-9.623811	3	IEQTIGDQVVNGIGFDVLAGDAVK	peptide33604428(pre=-,post=-)	113	93	7.5023647E-20	6.7584736E-11
SD6.mgf	index=93781	-1	060813-SludgeD32_25-30, Cmpd 20561, +MSn(936.9922), 53.01 min	CID	936.9922	0	-10.422203	2	NTVPVAFEGGQLPLFQR	peptide29522048(pre=-,post=-)	177	164	7.5029165E-20	6.689539E-11
SD6.mgf	index=134975	-1	060813-SludgeD32_7-12, Cmpd 12726, +MSn(887.94), 33.82 min	CID	887.94	1	-9.6618595	2	AAVDTPTLGTDGEGAGTLK	peptide30840878(pre=-,post=-)	123	111	7.573438E-20	6.782201E-11
SD6.mgf	index=95810	-1	060813-SludgeD32_25-30, Cmpd 22728, +MSn(1025.55), 58.69 min	CID	1025.55	2	-9.249174	3	ALASGPSLLLLDEPASGLTHSEVAELGGVIR	peptide34893494(pre=-,post=-)	187	131	7.592448E-20	6.861286E-11
SD6.mgf	index=65360	-1	060813-SludgeD32_19-24, Cmpd 18666, +MSn(756.37), 46.52 min	CID	756.37	1	6.486323	3	LFFVSHLAEDAEQTDGPAYR	peptide31830394(pre=-,post=-)	84	72	7.69707E-20	6.904244E-11
SD6.mgf	index=139214	-1	060813-SludgeD32_7-12, Cmpd 17181, +MSn(1024.49), 45.00 min	CID	1024.49	1	5.81258	2	TAADTAAAEALENAQSEVER	peptide32057705(pre=-,post=-)	257	228	7.708399E-20	6.9144065E-11
SD6.mgf	index=21898	-1	060813-SludgeD32_13-18, Cmpd 24922, +MSn(1158.25), 61.99 min	CID	1158.25	1	-13.686557	3	IIPGAFTDATAIATATAAGYGPGVAVQQLGYASGYK	peptide35261495(pre=-,post=-)	124	77	7.773303E-20	7.032517E-11
SD6.mgf	index=94015	-1	060813-SludgeD32_25-30, Cmpd 20809, +MSn(937), 53.66 min	CID	937.0	0	-2.0844407	2	NTVPVAFEGGQLPLFQR	peptide29522048(pre=-,post=-)	173	161	7.776708E-20	6.9336495E-11
SD6.mgf	index=8073	-1	060813-SludgeD32_13-18, Cmpd 10274, +MSn(912.41), 27.45 min	CID	912.41	1	8.53496	2	DDTTIVDGAGSSEDVEGR	peptide30076408(pre=-,post=-)	143	132	7.828076E-20	6.9974616E-11
SD6.mgf	index=113070	-1	060813-SludgeD32_31-36, Cmpd 14567, +MSn(682.34), 38.15 min	CID	682.34	1	-5.5177155	3	FIEHVGVYDPTSNPAEIR	peptide30150661(pre=-,post=-)	83	77	7.852151E-20	7.018982E-11
SD6.mgf	index=131072	-1	060813-SludgeD32_7-12, Cmpd 8617, +MSn(926.47), 24.93 min	CID	926.47	0	1.7128637	2	TTADGVVTTTTNTATAAQK	peptide31463438(pre=-,post=-)	144	134	7.890208E-20	7.0658764E-11
SD6.mgf	index=8208	-1	060813-SludgeD32_13-18, Cmpd 10416, +MSn(594.63), 27.71 min	CID	594.63	1	-5.8185487	3	AAVPSGASTGEHEAVELR	peptide29970557(pre=-,post=-)	94	89	7.897439E-20	7.0594655E-11
SD6.mgf	index=110772	-1	060813-SludgeD32_31-36, Cmpd 12155, +MSn(596.9661), 32.61 min	CID	596.9661	0	-2.0448408	3	GITINTAHVEYETANR	peptide27997297(pre=-,post=-)	115	113	7.96084E-20	7.075497E-11
SD6.mgf	index=92724	-1	060813-SludgeD32_25-30, Cmpd 19438, +MSn(782.9127), 50.11 min	CID	782.9127	0	-2.2608082	2	TVSGAAVELSEVAFGK	peptide28755159(pre=-,post=-)	129	127	7.9700894E-20	7.083718E-11
SD6.mgf	index=23940	-1	060813-SludgeD32_13-18, Cmpd 27091, +MSn(973.5), 67.78 min	CID	973.5	1	-0.22924602	3	DLTGEVAEALSPVFTEVVVAPGYTPEAR	peptide34497587(pre=-,post=-)	118	94	8.032821E-20	7.2518776E-11
SD6.mgf	index=57638	-1	060813-SludgeD32_19-24, Cmpd 10512, +MSn(889.94), 28.16 min	CID	889.94	0	-2.9490798	2	QAGQEHQVEQVGAELR	peptide28487690(pre=-,post=-)	167	161	8.1788575E-20	7.2692685E-11
SD6.mgf	index=62235	-1	060813-SludgeD32_19-24, Cmpd 15341, +MSn(977.54), 38.26 min	CID	977.54	0	4.245768	2	VAPEEHPVLLTEAPLNPK	peptide30732733(pre=-,post=-)	159	144	8.2404515E-20	7.3660814E-11
SD6.mgf	index=41148	-1	060813-SludgeD32_1-6, Cmpd 17573, +MSn(881.9668), 49.03 min	CID	881.9668	0	2.3529232	2	VLLAYGDELLTSPTDR	peptide28803615(pre=-,post=-)	190	178	8.4085455E-20	7.473412E-11
SD6.mgf	index=137820	-1	060813-SludgeD32_7-12, Cmpd 15714, +MSn(610.82), 41.15 min	CID	610.82	1	0.9255325	4	ANQIVANWDPHTHPIITEVAGR	peptide32712440(pre=-,post=-)	108	90	8.4171385E-20	7.569409E-11
SD6.mgf	index=70819	-1	060813-SludgeD32_19-24, Cmpd 24491, +MSn(752.99), 61.64 min	CID	752.99	1	-8.648922	3	C+57.021DM+15.995VDDEELLELVEM+15.995EVR	peptide30046131(pre=-,post=-)	75	69	8.4873455E-20	7.5867784E-11
SD6.mgf	index=112546	-1	060813-SludgeD32_31-36, Cmpd 14017, +MSn(952.4587), 36.83 min	CID	952.4587	0	-1.6020396	2	ADDAEETTASGLVIPDTAK	peptide30844158(pre=-,post=-)	118	107	8.506006E-20	7.617339E-11
SD6.mgf	index=133612	-1	060813-SludgeD32_7-12, Cmpd 11295, +MSn(831.92), 30.64 min	CID	831.92	1	3.1212375	2	GHTVAYVGDVVGTGSSR	peptide29201997(pre=-,post=-)	168	160	8.7277306E-20	7.781574E-11
SD6.mgf	index=135597	-1	060813-SludgeD32_7-12, Cmpd 13380, +MSn(811.9247), 35.31 min	CID	811.9247	0	2.2552078	2	STGSYSLVTQQPLGGK	peptide28656597(pre=-,post=-)	120	118	8.798313E-20	7.819833E-11
SD6.mgf	index=24136	-1	060813-SludgeD32_13-18, Cmpd 27303, +MSn(871.46), 68.35 min	CID	871.46	1	6.119827	3	EQIAQVAGISAADVEIGEAIAEAIDK	peptide34105087(pre=-,post=-)	85	70	8.8802854E-20	8.009566E-11
SD6.mgf	index=51212	-1	060813-SludgeD32_19-24, Cmpd 3735, +MSn(426.9428), 13.67 min	CID	426.9428	0	-0.7862718	4	GTAM+15.995NPVDHPHGGGEGR	peptide29230204(pre=-,post=-)	116	111	8.896506E-20	7.932052E-11
SD6.mgf	index=66306	-1	060813-SludgeD32_19-24, Cmpd 19672, +MSn(896.47), 49.04 min	CID	896.47	1	4.723049	3	NEGLVNFTTNGSPTPAVVNTLAVTNR	peptide34188205(pre=-,post=-)	106	79	8.932576E-20	8.0567296E-11
SD6.mgf	index=23013	-1	060813-SludgeD32_13-18, Cmpd 26104, +MSn(821.1188), 65.13 min	CID	821.1188	0	-1.2636373	3	QQLLGLAYQGLNANNLLYDIVK	peptide32991504(pre=-,post=-)	103	88	9.011165E-20	8.103608E-11
SD6.mgf	index=42484	-1	060813-SludgeD32_1-6, Cmpd 18992, +MSn(1003.49), 52.71 min	CID	1003.49	1	1.5528104	2	TSFFTDFTAAGLNTASPTR	peptide31459262(pre=-,post=-)	156	135	9.065645E-20	8.118509E-11
SD6.mgf	index=71394	-1	060813-SludgeD32_19-24, Cmpd 25100, +MSn(1028.08), 63.25 min	CID	1028.08	1	0.030722113	2	IATVNGDLLDQASLIELLR	peptide31091690(pre=-,post=-)	207	199	9.0815836E-20	8.1327826E-11
SD6.mgf	index=19605	-1	060813-SludgeD32_13-18, Cmpd 22476, +MSn(1058.5652), 55.52 min	CID	1058.5652	0	-2.5369623	2	GSALQALNGETTEFGIPAVLK	peptide32327280(pre=-,post=-)	156	138	9.2232965E-20	8.284553E-11
SD6.mgf	index=21507	-1	060813-SludgeD32_13-18, Cmpd 24503, +MSn(942.47), 60.88 min	CID	942.47	0	-9.066437	2	NPPAGEEAFLVDLLENR	peptide29511360(pre=-,post=-)	135	121	9.2406686E-20	8.238905E-11
SD6.mgf	index=19073	-1	060813-SludgeD32_13-18, Cmpd 21905, +MSn(691.68), 54.02 min	CID	691.68	1	-6.149441	3	HIPQSWEFSSLGGWIATR	peptide30249818(pre=-,post=-)	90	83	9.2475135E-20	8.266287E-11
SD6.mgf	index=16504	-1	060813-SludgeD32_13-18, Cmpd 19161, +MSn(1131.53), 46.99 min	CID	1131.53	0	-1.1866869	2	VEAETGNNGLNAATGEMEDLVK	peptide33075887(pre=-,post=-)	155	124	9.277753E-20	8.343347E-11
SD6.mgf	index=65303	-1	060813-SludgeD32_19-24, Cmpd 18605, +MSn(1134.55), 46.37 min	CID	1134.55	2	3.8248236	2	LFFVSHLAEDAEQTDGPAYR	peptide31830394(pre=-,post=-)	227	200	9.309244E-20	8.350357E-11
SD6.mgf	index=17114	-1	060813-SludgeD32_13-18, Cmpd 19814, +MSn(989.48), 48.64 min	CID	989.48	0	2.6524222	2	EIELEDPYENMGAQLVK	peptide29094458(pre=-,post=-)	135	121	9.323845E-20	8.313064E-11
SD6.mgf	index=115677	-1	060813-SludgeD32_31-36, Cmpd 17306, +MSn(866.93), 45.09 min	CID	866.93	1	-3.133559	2	SLEEGQVVDFEIGPGR	peptide28600265(pre=-,post=-)	182	174	9.448373E-20	8.397598E-11
SD6.mgf	index=17837	-1	060813-SludgeD32_13-18, Cmpd 20586, +MSn(1037.54), 50.60 min	CID	1037.54	-1	7.0254407	2	TDDVAGDGTTTATVLAQALVR	peptide32596073(pre=-,post=-)	307	246	9.4739884E-20	8.50973E-11
SD6.mgf	index=110633	-1	060813-SludgeD32_31-36, Cmpd 12009, +MSn(557.302), 32.29 min	CID	557.302	0	0.43807617	3	VFQTHSPQVASIEVK	peptide27488061(pre=-,post=-)	94	92	9.596944E-20	8.467819E-11
SD6.mgf	index=136436	-1	060813-SludgeD32_7-12, Cmpd 14260, +MSn(935.76), 37.44 min	CID	935.76	2	-1.19515	3	SLTINNNGTGDM+15.995YM+15.995LGGSNNEAIAGTR	peptide34429698(pre=-,post=-)	116	94	9.766626E-20	8.8132404E-11
SD6.mgf	index=24717	-1	060813-SludgeD32_13-18, Cmpd 27938, +MSn(1098.8937), 70.16 min	CID	1098.8937	0	-1.1108462	3	ATIDADPTVVASVAALQAANIVLADAQEDEANK	peptide35079718(pre=-,post=-)	109	71	1.00361236E-19	9.0743135E-11
SD6.mgf	index=85437	-1	060813-SludgeD32_25-30, Cmpd 11749, +MSn(931.45), 31.51 min	CID	931.45	0	3.5384724	2	LAQDGYTVVAGC+57.021GPNSPR	peptide30330143(pre=-,post=-)	179	159	1.00603335E-19	8.9928606E-11
SD6.mgf	index=20763	-1	060813-SludgeD32_13-18, Cmpd 23698, +MSn(686.38), 58.76 min	CID	686.38	1	-8.510046	3	VNQIGTLTQTLEAVQLATR	peptide31504181(pre=-,post=-)	102	95	1.010609E-19	9.050253E-11
SD6.mgf	index=21295	-1	060813-SludgeD32_13-18, Cmpd 24279, +MSn(1023.81), 60.28 min	CID	1023.81	1	-3.5575352	3	FDFANIEEWTTQVQEVPIGNTSADGGSR	peptide34507162(pre=-,post=-)	97	66	1.0129246E-19	9.144491E-11
SD6.mgf	index=67869	-1	060813-SludgeD32_19-24, Cmpd 21335, +MSn(653.37), 53.34 min	CID	653.37	1	0.779939	3	LLGLIPYGISFHVGSQQK	peptide30367867(pre=-,post=-)	87	80	1.0156155E-19	9.078515E-11
SD6.mgf	index=66877	-1	060813-SludgeD32_19-24, Cmpd 20278, +MSn(1051.22), 50.59 min	CID	1051.22	0	0.928981	3	TTGIVLDSGDGVSHTVPIYEGYALPHAILR	peptide34873345(pre=-,post=-)	158	109	1.01575485E-19	9.176628E-11
SD6.mgf	index=6342	-1	060813-SludgeD32_13-18, Cmpd 8456, +MSn(750.37), 23.99 min	CID	750.37	1	-1.3553358	3	SLVVHPASTTHSQLNDEEQR	peptide32026725(pre=-,post=-)	133	110	1.02448736E-19	9.1896143E-11
SD6.mgf	index=89902	-1	060813-SludgeD32_25-30, Cmpd 16439, +MSn(664.7), 42.39 min	CID	664.7	1	3.9820976	3	VPM+15.995AGSTIVHPIIGELGAGR	peptide32126021(pre=-,post=-)	107	96	1.02537625E-19	9.197588E-11
SD6.mgf	index=61915	-1	060813-SludgeD32_19-24, Cmpd 15005, +MSn(860.4305), 37.48 min	CID	860.4305	0	-0.63842005	2	VPTPTGSATDLTFEAGR	peptide29884397(pre=-,post=-)	205	186	1.02848535E-19	9.169891E-11
SD6.mgf	index=146407	-1	060813-SludgeD32_7-12, Cmpd 24912, +MSn(787.43), 65.25 min	CID	787.43	1	0.25937355	3	TAVDLLITALQVTNDTAVASNTK	peptide33424935(pre=-,post=-)	100	88	1.05393764E-19	9.486899E-11
SD6.mgf	index=70914	-1	060813-SludgeD32_19-24, Cmpd 24593, +MSn(998.0703), 61.91 min	CID	998.0703	0	5.0145845	2	GEQLLAQVQNILAITGAQK	peptide31026816(pre=-,post=-)	113	101	1.0544441E-19	9.442807E-11
SD6.mgf	index=20150	-1	060813-SludgeD32_13-18, Cmpd 23052, +MSn(935.95), 57.04 min	CID	935.95	0	5.869113	2	ELAAFAQFASDLDESTR	peptide29096708(pre=-,post=-)	108	99	1.0591077E-19	9.442919E-11
SD6.mgf	index=95484	-1	060813-SludgeD32_25-30, Cmpd 22379, +MSn(1037.54), 57.77 min	CID	1037.54	0	0.5882683	2	EFNEALVHQVVTAYLAGGR	peptide30956883(pre=-,post=-)	191	174	1.0649419E-19	9.536818E-11
SD6.mgf	index=139968	-1	060813-SludgeD32_7-12, Cmpd 17984, +MSn(1010.49), 47.11 min	CID	1010.49	1	1.360753	2	ASLSTDSFISAASFQETTR	peptide30884453(pre=-,post=-)	249	228	1.0668848E-19	9.554217E-11
SD6.mgf	index=17907	-1	060813-SludgeD32_13-18, Cmpd 20660, +MSn(1038.04), 50.79 min	CID	1038.04	0	5.4094877	2	TDDVAGDGTTTATVLAQALVR	peptide32596073(pre=-,post=-)	279	224	1.07208436E-19	9.6296804E-11
SD6.mgf	index=131108	-1	060813-SludgeD32_7-12, Cmpd 8655, +MSn(813.3536), 25.01 min	CID	813.3536	0	-2.4013176	2	AESATGYVNAENDER	peptide26139292(pre=-,post=-)	153	149	1.07461496E-19	9.4818146E-11
SD6.mgf	index=139973	-1	060813-SludgeD32_7-12, Cmpd 17989, +MSn(1004.82), 47.12 min	CID	1004.82	1	-0.64743596	3	GGAGTDTLIADVSTQGTGENAVAFTSQSVEK	peptide34917104(pre=-,post=-)	108	80	1.0804659E-19	9.764157E-11
SD6.mgf	index=65294	-1	060813-SludgeD32_19-24, Cmpd 18596, +MSn(895.9479), 46.34 min	CID	895.9479	0	-1.9074559	2	SYELPDGQVITIGNER	peptide28675570(pre=-,post=-)	173	167	1.0909575E-19	9.6962965E-11
SD6.mgf	index=138851	-1	060813-SludgeD32_7-12, Cmpd 16798, +MSn(685.355), 44.00 min	CID	685.355	0	-2.4045134	3	INLIDTPGHVDFTVEVER	peptide30300792(pre=-,post=-)	168	141	1.0949484E-19	9.787666E-11
SD6.mgf	index=21375	-1	060813-SludgeD32_13-18, Cmpd 24363, +MSn(898.9386), 60.51 min	CID	898.9386	0	-6.382269	2	ELAAFAQFASDLDAATR	peptide29096703(pre=-,post=-)	157	152	1.1034469E-19	9.8382434E-11
SD6.mgf	index=89525	-1	060813-SludgeD32_25-30, Cmpd 16042, +MSn(841.8879), 41.38 min	CID	841.8879	0	-2.754915	2	EM+15.995GAAVGTAYTYFASK	peptide27871763(pre=-,post=-)	125	116	1.1199755E-19	9.9542055E-11
SD6.mgf	index=142870	-1	060813-SludgeD32_7-12, Cmpd 21087, +MSn(882.95), 55.21 min	CID	882.95	1	-1.6241994	2	NLSGNLAEIADYTLNR	peptide28359052(pre=-,post=-)	176	163	1.1288203E-19	1.0032817E-10
SD6.mgf	index=89132	-1	060813-SludgeD32_25-30, Cmpd 15629, +MSn(714.3628), 40.33 min	CID	714.3628	0	0.17088002	3	IVTNENNFEHNLTNNIVR	peptide30320574(pre=-,post=-)	120	102	1.1348091E-19	1.0143979E-10
SD6.mgf	index=95169	-1	060813-SludgeD32_25-30, Cmpd 22041, +MSn(837.94), 56.89 min	CID	837.94	1	-9.801434	2	QGVPSEVLSLAGFDVR	peptide28502094(pre=-,post=-)	159	159	1.1379535E-19	1.0113992E-10
SD6.mgf	index=138140	-1	060813-SludgeD32_7-12, Cmpd 16050, +MSn(954.0298), 42.04 min	CID	954.0298	0	1.9832647	2	TVVLSYASNIPAGSTVTVK	peptide31470041(pre=-,post=-)	102	94	1.1394492E-19	1.0204049E-10
SD6.mgf	index=140476	-1	060813-SludgeD32_7-12, Cmpd 18527, +MSn(690.0348), 48.51 min	CID	690.0348	0	9.110669	3	INIIDTPGHVDFTIEVER	peptide30300539(pre=-,post=-)	132	115	1.141416E-19	1.0203037E-10
SD6.mgf	index=115212	-1	060813-SludgeD32_31-36, Cmpd 16817, +MSn(776.39), 43.82 min	CID	776.39	0	11.399166	2	QGNALSWATSGGAGFK	peptide28500858(pre=-,post=-)	101	100	1.1429201E-19	1.0158134E-10
SD6.mgf	index=139170	-1	060813-SludgeD32_7-12, Cmpd 17135, +MSn(1144.55), 44.88 min	CID	1144.55	1	-7.334673	2	ATNSGAGVQTLWGDEVGGNGIAGR	peptide33515057(pre=-,post=-)	247	203	1.1595382E-19	1.04456506E-10
SD6.mgf	index=17074	-1	060813-SludgeD32_13-18, Cmpd 19772, +MSn(788.027), 48.53 min	CID	788.027	0	-8.519772	3	FAEQM+15.995DEASAETVTNYVLTAR	peptide32273762(pre=-,post=-)	87	77	1.1730596E-19	1.053666E-10
SD6.mgf	index=140364	-1	060813-SludgeD32_7-12, Cmpd 18408, +MSn(952.96), 48.20 min	CID	952.96	1	-4.77296	2	IEPEAIEYGENFISHR	peptide28100117(pre=-,post=-)	171	158	1.1921048E-19	1.0595281E-10
SD6.mgf	index=42743	-1	060813-SludgeD32_1-6, Cmpd 19275, +MSn(892.44), 53.44 min	CID	892.44	0	-7.5229893	2	SVTGVAADFEIVDAYAR	peptide29761197(pre=-,post=-)	170	164	1.197853E-19	1.06799604E-10
SD6.mgf	index=43984	-1	060813-SludgeD32_1-6, Cmpd 20660, +MSn(775.4112), 57.03 min	CID	775.4112	-1	7.7621846	3	TAQGLVDELPASEAAAQSILQGR	peptide33424377(pre=-,post=-)	135	120	1.2196816E-19	1.09788234E-10
SD6.mgf	index=11624	-1	060813-SludgeD32_13-18, Cmpd 14004, +MSn(837.44), 34.78 min	CID	837.44	2	5.913156	2	NQTIGNQAGNAFIPAR	peptide28369672(pre=-,post=-)	142	139	1.22663E-19	1.0902138E-10
SD6.mgf	index=145218	-1	060813-SludgeD32_7-12, Cmpd 23605, +MSn(1183.28), 61.82 min	CID	1183.28	1	3.0103633	3	VFGPEGNVLDLSPSDAELIELPYPVLHNDQLR	peptide35065604(pre=-,post=-)	156	106	1.2491589E-19	1.1291758E-10
SD6.mgf	index=56748	-1	060813-SludgeD32_19-24, Cmpd 9578, +MSn(463.2476), 26.34 min	CID	463.2476	0	0.9222854	4	VAIIGYGSQGHAHANNLK	peptide30731538(pre=-,post=-)	81	70	1.2559782E-19	1.1227101E-10
SD6.mgf	index=19914	-1	060813-SludgeD32_13-18, Cmpd 22804, +MSn(985.49), 56.38 min	CID	985.49	1	-0.40170684	2	ELLSSYNFPGDDIPFVR	peptide29099118(pre=-,post=-)	189	177	1.2576608E-19	1.1213202E-10
SD6.mgf	index=142181	-1	060813-SludgeD32_7-12, Cmpd 20347, +MSn(892.95), 53.26 min	CID	892.95	1	1.8135351	2	SVTGVAADFEIVDAYAR	peptide29761197(pre=-,post=-)	134	129	1.2688197E-19	1.1312694E-10
SD6.mgf	index=44946	-1	060813-SludgeD32_1-6, Cmpd 21760, +MSn(748.0741), 59.85 min	CID	748.0741	0	0.0	3	AVLDLAEALSNYAGPNAAVLAAK	peptide33154835(pre=-,post=-)	85	77	1.2906016E-19	1.16172016E-10
SD6.mgf	index=55228	-1	060813-SludgeD32_19-24, Cmpd 7979, +MSn(830.39), 23.14 min	CID	830.39	1	-6.5810766	2	M+15.995GHAGALISGGADTADAK	peptide30424102(pre=-,post=-)	116	111	1.298428E-19	1.1606557E-10
SD6.mgf	index=113614	-1	060813-SludgeD32_31-36, Cmpd 15139, +MSn(818.08), 39.56 min	CID	818.08	1	9.206335	3	VLESAIANAEHNDGADIDELQVK	peptide33458944(pre=-,post=-)	167	123	1.3086884E-19	1.1780009E-10
SD6.mgf	index=64862	-1	060813-SludgeD32_19-24, Cmpd 18135, +MSn(578.57), 45.16 min	CID	578.57	1	4.248867	4	LALTAAETGHLVFGTLHTTSAAK	peptide33279891(pre=-,post=-)	100	86	1.3231809E-19	1.191046E-10
SD6.mgf	index=62704	-1	060813-SludgeD32_19-24, Cmpd 15842, +MSn(1104.49), 39.48 min	CID	1104.49	1	-2.5145564	2	DGGATWADAPNGSTFANGDQVR	peptide32746590(pre=-,post=-)	214	187	1.3300086E-19	1.1960571E-10
SD6.mgf	index=111532	-1	060813-SludgeD32_31-36, Cmpd 12953, +MSn(932.0847), 34.38 min	CID	932.0847	0	-0.39289433	3	LTEM+15.995GENYDIDATIHGGGPTGQAGAM+15.995R	peptide34382979(pre=-,post=-)	202	138	1.3309763E-19	1.2010506E-10
SD6.mgf	index=92804	-1	060813-SludgeD32_25-30, Cmpd 19522, +MSn(782.9127), 50.32 min	CID	782.9127	0	-2.2608082	2	TVSGAAVELSEVAFGK	peptide28755159(pre=-,post=-)	111	109	1.3510726E-19	1.2008168E-10
SD6.mgf	index=92517	-1	060813-SludgeD32_25-30, Cmpd 19220, +MSn(708.37), 49.54 min	CID	708.37	0	-1.1201154	3	AHVVTADLSDLDAVAGLAGEAK	peptide32704185(pre=-,post=-)	85	71	1.3597417E-19	1.2227958E-10
SD6.mgf	index=138779	-1	060813-SludgeD32_7-12, Cmpd 16721, +MSn(1030.5), 43.79 min	CID	1030.5	1	-4.11736	2	VLSADYYAETTQVSQDLR	peptide30761500(pre=-,post=-)	179	163	1.362339E-19	1.2177852E-10
SD6.mgf	index=84064	-1	060813-SludgeD32_25-30, Cmpd 10279, +MSn(660.01), 28.27 min	CID	660.01	1	-1.3559391	3	LGGGLVVTNHDNGGVASQGPK	peptide32403796(pre=-,post=-)	89	75	1.411652E-19	1.2679745E-10
SD6.mgf	index=59478	-1	060813-SludgeD32_19-24, Cmpd 12446, +MSn(596.9683), 32.09 min	CID	596.9683	0	1.6358726	3	GITINTAHVEYETANR	peptide27997297(pre=-,post=-)	119	108	1.4412544E-19	1.2809692E-10
SD6.mgf	index=116236	-1	060813-SludgeD32_31-36, Cmpd 17895, +MSn(895.9499), 46.64 min	CID	895.9499	0	0.34061715	2	SYELPDGQVITIGNER	peptide28675570(pre=-,post=-)	157	150	1.4598006E-19	1.2974528E-10
SD6.mgf	index=142993	-1	060813-SludgeD32_7-12, Cmpd 21227, +MSn(882.4475), 55.57 min	CID	882.4475	0	-2.5591266	2	NLSGNLAEIADYTLNR	peptide28359052(pre=-,post=-)	188	177	1.4706686E-19	1.3071123E-10
SD6.mgf	index=66027	-1	060813-SludgeD32_19-24, Cmpd 19376, +MSn(1076.52), 48.30 min	CID	1076.52	1	-4.2816024	2	IGLAAFC+57.021VSEPDAGSDVSSLR	peptide32363599(pre=-,post=-)	185	170	1.4800166E-19	1.329381E-10
SD6.mgf	index=52941	-1	060813-SludgeD32_19-24, Cmpd 5571, +MSn(568.2699), 18.23 min	CID	568.2699	0	-0.85924107	3	GVVM+15.995NPVDHPHGGGEGK	peptide29238663(pre=-,post=-)	110	103	1.4951381E-19	1.333053E-10
SD6.mgf	index=4614	-1	060813-SludgeD32_13-18, Cmpd 6634, +MSn(590.2665), 20.43 min	CID	590.2665	0	-0.6204159	3	HYAHVDC+57.021PGHADYVK	peptide26641233(pre=-,post=-)	127	115	1.5121715E-19	1.3342573E-10
SD6.mgf	index=20403	-1	060813-SludgeD32_13-18, Cmpd 23318, +MSn(1000.14), 57.76 min	CID	1000.14	1	-4.374316	3	FLDVVYPDPEGSFYDGEDLHVLSLDR	peptide34113580(pre=-,post=-)	173	106	1.5129578E-19	1.364611E-10
SD6.mgf	index=51347	-1	060813-SludgeD32_19-24, Cmpd 3883, +MSn(426.9431), 14.05 min	CID	426.9431	0	-0.07147925	4	GTAM+15.995NPVDHPHGGGEGR	peptide29230204(pre=-,post=-)	125	116	1.5179986E-19	1.3534351E-10
SD6.mgf	index=24089	-1	060813-SludgeD32_13-18, Cmpd 27251, +MSn(847.1134), 68.21 min	CID	847.1134	0	0.2882031	3	GEIAQVAAISAADAQIGEVLADAIDK	peptide34123254(pre=-,post=-)	103	87	1.5278349E-19	1.3780295E-10
SD6.mgf	index=117117	-1	060813-SludgeD32_31-36, Cmpd 18830, +MSn(834.95), 49.03 min	CID	834.95	0	0.73100424	2	ILDEAQAGDNIGALLR	peptide28122966(pre=-,post=-)	154	150	1.5320904E-19	1.3617031E-10
SD6.mgf	index=72266	-1	060813-SludgeD32_19-24, Cmpd 26032, +MSn(753.0785), 65.72 min	CID	753.0785	0	-1.3778062	3	QGAVLAFAHGFSVLFNQVVPR	peptide32521127(pre=-,post=-)	170	149	1.5331002E-19	1.3770618E-10
SD6.mgf	index=19746	-1	060813-SludgeD32_13-18, Cmpd 22627, +MSn(869.47), 55.91 min	CID	869.47	1	4.3209057	2	YAFLELGVDDGVIVAR	peptide28873006(pre=-,post=-)	134	131	1.5373547E-19	1.3663821E-10
SD6.mgf	index=67758	-1	060813-SludgeD32_19-24, Cmpd 21219, +MSn(857.4866), 53.04 min	CID	857.4866	0	7.260325	2	VPIPTGSVTDFVAVVGR	peptide29882462(pre=-,post=-)	146	137	1.5437395E-19	1.3763855E-10
SD6.mgf	index=132068	-1	060813-SludgeD32_7-12, Cmpd 9663, +MSn(966.45), 27.12 min	CID	966.45	1	-6.665071	2	M+15.995VSSTASSAGLTATAETSSR	peptide31895558(pre=-,post=-)	239	201	1.5513709E-19	1.3915741E-10
SD6.mgf	index=64856	-1	060813-SludgeD32_19-24, Cmpd 18129, +MSn(729.6626), 45.15 min	CID	729.6626	0	-5.353473	3	YVQFTDSM+15.995YNAPATPYFR	peptide30831018(pre=-,post=-)	71	64	1.5554665E-19	1.3904206E-10
SD6.mgf	index=88419	-1	060813-SludgeD32_25-30, Cmpd 14880, +MSn(867.9), 38.48 min	CID	867.9	0	-0.14065018	2	AQDAGADFVGAEDIAER	peptide28977072(pre=-,post=-)	123	114	1.5585524E-19	1.3895926E-10
SD6.mgf	index=93910	-1	060813-SludgeD32_25-30, Cmpd 20698, +MSn(715.7), 53.37 min	CID	715.7	1	-2.8714595	3	DFNEALVHQVVVAYQANAR	peptide30931957(pre=-,post=-)	111	101	1.5657129E-19	1.4021345E-10
SD6.mgf	index=67481	-1	060813-SludgeD32_19-24, Cmpd 20922, +MSn(830.0925), 52.27 min	CID	830.0925	0	-0.88233685	3	AFVAPAELQHSIYDLGAM+15.995GIVNR	peptide33133050(pre=-,post=-)	219	165	1.5740578E-19	1.41687E-10
SD6.mgf	index=54104	-1	060813-SludgeD32_19-24, Cmpd 6793, +MSn(879.93), 20.72 min	CID	879.93	1	-1.837986	2	LTGGASNPNGSNGNVGSVR	peptide31203662(pre=-,post=-)	176	162	1.5905513E-19	1.424378E-10
SD6.mgf	index=15092	-1	060813-SludgeD32_13-18, Cmpd 17655, +MSn(1050.54), 43.19 min	CID	1050.54	0	-9.644314	2	VDGTATTLEVQQQLGDGIVR	peptide32103405(pre=-,post=-)	256	230	1.6003357E-19	1.4354953E-10
SD6.mgf	index=102866	-1	060813-SludgeD32_31-36, Cmpd 3715, +MSn(426.9427), 13.56 min	CID	426.9427	0	-1.0721889	4	GTAM+15.995NPVDHPHGGGEGR	peptide29230204(pre=-,post=-)	115	108	1.6104564E-19	1.4358698E-10
SD6.mgf	index=8974	-1	060813-SludgeD32_13-18, Cmpd 11221, +MSn(935.9744), 29.29 min	CID	935.9744	0	-4.760328	2	LIVTQGDTEPASVEQQR	peptide29395138(pre=-,post=-)	191	164	1.6118538E-19	1.4371157E-10
SD6.mgf	index=136171	-1	060813-SludgeD32_7-12, Cmpd 13982, +MSn(918.4322), 36.77 min	CID	918.4322	0	0.66455853	2	AVYVFDTSNQASTYNR	peptide27754333(pre=-,post=-)	158	148	1.6171532E-19	1.437306E-10
SD6.mgf	index=59338	-1	060813-SludgeD32_19-24, Cmpd 12299, +MSn(687.33), 31.80 min	CID	687.33	1	-11.074692	3	QSQDALNGAAGAITTGHQYR	peptide31988198(pre=-,post=-);peptide35281625(pre=R,post=V)	107	94	1.6178403E-19	1.451197E-10
SD6.mgf	index=53295	-1	060813-SludgeD32_19-24, Cmpd 5943, +MSn(790.34), 19.00 min	CID	790.34	1	-5.369287	2	DGDNNGAAPGGYNTGAK	peptide29054932(pre=-,post=-);peptide35315858(pre=K,post=N)	120	111	1.6281486E-19	1.4516441E-10
SD6.mgf	index=10120	-1	060813-SludgeD32_13-18, Cmpd 12425, +MSn(820.9307), 31.69 min	CID	820.9307	0	3.1226563	2	EIVANAGDEPSVVVNK	peptide27866234(pre=-,post=-)	90	83	1.6354019E-19	1.4535251E-10
SD6.mgf	index=139889	-1	060813-SludgeD32_7-12, Cmpd 17897, +MSn(926.44), 46.89 min	CID	926.44	1	4.8338275	3	SYYYGEEVGYWNHGDTALIVNTPK	peptide33742928(pre=-,post=-)	114	77	1.652242E-19	1.4884152E-10
SD6.mgf	index=11972	-1	060813-SludgeD32_13-18, Cmpd 14369, +MSn(1005.46), 35.53 min	CID	1005.46	0	-3.5815063	2	GAAQYVAYDQIDNAPEER	peptide30180570(pre=-,post=-)	190	169	1.6552172E-19	1.479587E-10
SD6.mgf	index=20112	-1	060813-SludgeD32_13-18, Cmpd 23012, +MSn(963.49), 56.94 min	CID	963.49	2	0.29728597	3	GTGLQVQNVGTSATDVVVTFTNASGTSFK	peptide34677264(pre=-,post=-)	98	72	1.658328E-19	1.4976648E-10
SD6.mgf	index=93861	-1	060813-SludgeD32_25-30, Cmpd 20647, +MSn(937.0019), 53.24 min	CID	937.0019	0	-0.06513877	2	NTVPVAFEGGQLPLFQR	peptide29522048(pre=-,post=-)	211	181	1.6741201E-19	1.4926319E-10
SD6.mgf	index=39905	-1	060813-SludgeD32_1-6, Cmpd 16244, +MSn(963.47), 45.59 min	CID	963.47	1	2.3779347	2	SSGSFSVVDIDAASGDAALR	peptide32040159(pre=-,post=-)	159	144	1.6788462E-19	1.5059189E-10
SD6.mgf	index=92109	-1	060813-SludgeD32_25-30, Cmpd 18783, +MSn(728.36), 48.42 min	CID	728.36	1	-12.127246	3	GPNEPGGLSFGHLSDIIQTSR	peptide32324768(pre=-,post=-)	126	112	1.6868295E-19	1.5151445E-10
SD6.mgf	index=20248	-1	060813-SludgeD32_13-18, Cmpd 23155, +MSn(835.9606), 57.32 min	CID	835.9606	0	1.6062666	2	DAFPGVVVIDLGNLNK	peptide27804926(pre=-,post=-)	115	111	1.6899312E-19	1.5019902E-10
SD6.mgf	index=94606	-1	060813-SludgeD32_25-30, Cmpd 21441, +MSn(882.45), 55.31 min	CID	882.45	0	0.27666235	2	NLSGNLAEIADYTLNR	peptide28359052(pre=-,post=-)	111	109	1.7177632E-19	1.526727E-10
SD6.mgf	index=91604	-1	060813-SludgeD32_25-30, Cmpd 18243, +MSn(740.71), 47.04 min	CID	740.71	0	-0.90640885	3	M+15.995LDINGASALVTGGASGLGEATAK	peptide33658773(pre=-,post=-)	111	92	1.7207812E-19	1.5501585E-10
SD6.mgf	index=145238	-1	060813-SludgeD32_7-12, Cmpd 23626, +MSn(948.9803), 61.87 min	CID	948.9803	0	-2.9585533	2	DYNTDLFPILELGTSAK	peptide29080264(pre=-,post=-)	131	127	1.7294421E-19	1.5419564E-10
SD6.mgf	index=135376	-1	060813-SludgeD32_7-12, Cmpd 13147, +MSn(891.42), 34.77 min	CID	891.42	0	1.4378633	2	GIGSVVVGDENYGEGSSR	peptide30204352(pre=-,post=-)	158	145	1.733581E-19	1.5496357E-10
SD6.mgf	index=16913	-1	060813-SludgeD32_13-18, Cmpd 19600, +MSn(849.47), 48.10 min	CID	849.47	1	3.775653	2	LLDEGQAGENVGLLLR	peptide28228716(pre=-,post=-)	148	133	1.7344897E-19	1.5415932E-10
SD6.mgf	index=107433	-1	060813-SludgeD32_31-36, Cmpd 8609, +MSn(584.6167), 24.88 min	CID	584.6167	0	-0.31320593	3	NNPYAGWHHAQTTVR	peptide26976036(pre=-,post=-)	115	107	1.7373249E-19	1.5329203E-10
SD6.mgf	index=131821	-1	060813-SludgeD32_7-12, Cmpd 9404, +MSn(868.4072), 26.57 min	CID	868.4072	0	-1.2651109	2	EGGTLTTNASGEVTADGR	peptide30110346(pre=-,post=-)	158	150	1.7453503E-19	1.5601563E-10
SD6.mgf	index=6640	-1	060813-SludgeD32_13-18, Cmpd 8769, +MSn(821.4117), 24.63 min	CID	821.4117	0	-1.8576264	2	IIATGPDAEGSVQNNR	peptide28115926(pre=-,post=-)	166	151	1.7570324E-19	1.561629E-10
SD6.mgf	index=70688	-1	060813-SludgeD32_19-24, Cmpd 24354, +MSn(1059.54), 61.28 min	CID	1059.54	1	-3.197607	2	SAESPFEVAATALLPEEISR	peptide31995043(pre=-,post=-)	251	215	1.7712854E-19	1.5888366E-10
SD6.mgf	index=21074	-1	060813-SludgeD32_13-18, Cmpd 24026, +MSn(1021.52), 59.63 min	CID	1021.52	2	7.537938	2	AIDGAFIM+15.995PVEDVFSISGR	peptide30861117(pre=-,post=-)	115	103	1.7750235E-19	1.5895774E-10
SD6.mgf	index=141332	-1	060813-SludgeD32_7-12, Cmpd 19434, +MSn(1029.07), 50.88 min	CID	1029.07	1	5.846039	2	VAETIELNVADTLAAPSTLK	peptide32098042(pre=-,post=-)	154	144	1.7807292E-19	1.5973077E-10
SD6.mgf	index=140619	-1	060813-SludgeD32_7-12, Cmpd 18677, +MSn(882.46), 48.91 min	CID	882.46	1	-7.2305865	2	VLLAYGDELLTSPTDR	peptide28803615(pre=-,post=-)	157	147	1.7912101E-19	1.5920057E-10
SD6.mgf	index=53393	-1	060813-SludgeD32_19-24, Cmpd 6046, +MSn(790.3329), 19.21 min	CID	790.3329	1	-14.410473	2	DGDNNGAAPGGYNTGAK	peptide29054932(pre=-,post=-);peptide35315858(pre=K,post=N)	111	106	1.8009325E-19	1.6056967E-10
SD6.mgf	index=92874	-1	060813-SludgeD32_25-30, Cmpd 19595, +MSn(1059.05), 50.51 min	CID	1059.05	0	2.5358138	2	IFAEDGASIPVTVLDVSNNR	peptide31783106(pre=-,post=-)	219	198	1.8014484E-19	1.6158927E-10
SD6.mgf	index=54182	-1	060813-SludgeD32_19-24, Cmpd 6877, +MSn(879.43), 20.90 min	CID	879.43	0	0.06940309	2	LTGGASNPNGSNGNVGSVR	peptide31203662(pre=-,post=-)	180	164	1.8070807E-19	1.6182854E-10
SD6.mgf	index=69226	-1	060813-SludgeD32_19-24, Cmpd 22791, +MSn(985.51), 57.14 min	CID	985.51	0	13.687283	3	IAANM+15.995TSGNFEVVGIM+15.995PLGAGYLLVNDR	peptide34531799(pre=-,post=-)	97	72	1.8097748E-19	1.6338303E-10
SD6.mgf	index=142096	-1	060813-SludgeD32_7-12, Cmpd 20256, +MSn(930.43), 53.03 min	CID	930.43	2	-8.685578	3	EFFGSSQLSQFM+15.995DQTNPLSEITHK	peptide33543112(pre=-,post=-)	100	74	1.8364428E-19	1.6543518E-10
SD6.mgf	index=114221	-1	060813-SludgeD32_31-36, Cmpd 15776, +MSn(946.9754), 41.15 min	CID	946.9754	0	0.6445278	2	M+15.995DVGQPTPVVITVYSDR	peptide29464301(pre=-,post=-)	142	129	1.9012521E-19	1.6951408E-10
SD6.mgf	index=55346	-1	060813-SludgeD32_19-24, Cmpd 8104, +MSn(816.9), 23.39 min	CID	816.9	0	-2.988614	2	VSYGNVNHTAATVDGK	peptide28829922(pre=-,post=-)	94	88	1.9030478E-19	1.6914055E-10
SD6.mgf	index=67688	-1	060813-SludgeD32_19-24, Cmpd 21145, +MSn(857.98), 52.84 min	CID	857.98	1	-2.383292	2	VPIPTGSVTDFVAVVGR	peptide29882462(pre=-,post=-)	139	129	1.9248962E-19	1.7162217E-10
SD6.mgf	index=145038	-1	060813-SludgeD32_7-12, Cmpd 23412, +MSn(997.49), 61.32 min	CID	997.49	2	0.16468637	3	GVQPLLDAVC+57.021FYM+15.995PSPLDLPPVDGTDR	peptide34345847(pre=-,post=-)	111	88	1.9263401E-19	1.7382973E-10
SD6.mgf	index=117883	-1	060813-SludgeD32_31-36, Cmpd 19635, +MSn(860.4283), 51.11 min	CID	860.4283	0	-5.532961	2	YLPLGDEGDEVFLPR	peptide27620093(pre=-,post=-)	183	173	1.941021E-19	1.7126509E-10
SD6.mgf	index=43919	-1	060813-SludgeD32_1-6, Cmpd 20590, +MSn(775.4119), 56.84 min	CID	775.4119	-1	8.706344	3	TAQGLVDELPASEAAAQSILQGR	peptide33424377(pre=-,post=-)	148	133	1.9492684E-19	1.7546116E-10
SD6.mgf	index=90661	-1	060813-SludgeD32_25-30, Cmpd 17244, +MSn(887.93), 44.45 min	CID	887.93	0	4.124339	2	TGAGEGDDEQIVVDLTR	peptide29784781(pre=-,post=-)	188	167	1.9609692E-19	1.7483841E-10
SD6.mgf	index=66988	-1	060813-SludgeD32_19-24, Cmpd 20396, +MSn(1038.53), 50.90 min	CID	1038.53	1	-5.8494654	2	TDDVAGDGTTTATVLAQALVR	peptide32596073(pre=-,post=-)	239	183	1.9762225E-19	1.7750833E-10
SD6.mgf	index=17817	-1	060813-SludgeD32_13-18, Cmpd 20565, +MSn(1031.04), 50.55 min	CID	1031.04	0	-4.617396	2	TSDIAGDGTTTATVLAQAIVR	peptide32615152(pre=-,post=-)	250	204	1.9908493E-19	1.7882214E-10
SD6.mgf	index=16675	-1	060813-SludgeD32_13-18, Cmpd 19345, +MSn(650.33), 47.45 min	CID	650.33	1	-12.456283	3	FLSQPFHVAEVFTGSPGK	peptide30158624(pre=-,post=-)	117	99	1.995971E-19	1.7841845E-10
SD6.mgf	index=35341	-1	060813-SludgeD32_1-6, Cmpd 11381, +MSn(830.4142), 33.00 min	CID	830.4142	0	1.616995	2	EGTLGITNQDNLAEGK	peptide27861105(pre=-,post=-)	106	102	2.0002748E-19	1.7778198E-10
SD6.mgf	index=114079	-1	060813-SludgeD32_31-36, Cmpd 15627, +MSn(867.95), 40.77 min	CID	867.95	0	0.28128427	2	FTPSGQAVANFGVAVNR	peptide29166027(pre=-,post=-)	182	168	2.001427E-19	1.7844559E-10
SD6.mgf	index=62143	-1	060813-SludgeD32_19-24, Cmpd 15244, +MSn(736.32), 38.04 min	CID	736.32	0	-13.262569	3	DGGATWADAPNGSTFANGDQVR	peptide32746590(pre=-,post=-)	81	66	2.0511324E-19	1.8445533E-10
SD6.mgf	index=20038	-1	060813-SludgeD32_13-18, Cmpd 22934, +MSn(963.48), 56.73 min	CID	963.48	2	-10.099006	3	GTGLQVQNVGTSATDVVVTFTNASGTSFK	peptide34677264(pre=-,post=-)	103	75	2.0661961E-19	1.8660178E-10
SD6.mgf	index=139604	-1	060813-SludgeD32_7-12, Cmpd 17594, +MSn(1060.01), 46.09 min	CID	1060.01	1	-1.8136263	2	DAANM+15.995VIAEENGIVTQVDGR	peptide31637184(pre=-,post=-)	255	228	2.0673655E-19	1.8544194E-10
SD6.mgf	index=70057	-1	060813-SludgeD32_19-24, Cmpd 23669, +MSn(698.7), 59.47 min	CID	698.7	1	-7.835545	3	QPELDAALIAQGVADQLANR	peptide31983836(pre=-,post=-)	87	79	2.0719387E-19	1.8585215E-10
SD6.mgf	index=61360	-1	060813-SludgeD32_19-24, Cmpd 14422, +MSn(689.38), 36.20 min	CID	689.38	1	7.028356	3	YIPVGTTLHNIELQPGGGAK	peptide32160529(pre=-,post=-)	116	98	2.0722047E-19	1.8587601E-10
SD6.mgf	index=18425	-1	060813-SludgeD32_13-18, Cmpd 21210, +MSn(831.41), 52.22 min	CID	831.41	0	-3.3769233	3	THLM+15.995DATPVTLGQEFGGFASQIR	peptide33431013(pre=-,post=-)	104	84	2.0770426E-19	1.869626E-10
SD6.mgf	index=14927	-1	060813-SludgeD32_13-18, Cmpd 17481, +MSn(987.99), 42.74 min	CID	987.99	0	10.687552	2	GLATGLGDEGGFAPNLESNR	peptide31734112(pre=-,post=-)	187	165	2.0839015E-19	1.8692521E-10
SD6.mgf	index=141295	-1	060813-SludgeD32_7-12, Cmpd 19393, +MSn(852.41), 50.78 min	CID	852.41	2	-0.667173	3	ANTQTENVFQYGEPEVTIIEDR	peptide32712673(pre=-,post=-)	97	74	2.0942789E-19	1.8833543E-10
SD6.mgf	index=5921	-1	060813-SludgeD32_13-18, Cmpd 8013, +MSn(817.39), 23.15 min	CID	817.39	0	-2.9868226	2	ELAVQSANATNSASDR	peptide27867062(pre=-,post=-)	117	114	2.1057543E-19	1.8715687E-10
SD6.mgf	index=145167	-1	060813-SludgeD32_7-12, Cmpd 23550, +MSn(705.36), 61.67 min	CID	705.36	1	2.9732935	3	GHNFAIVDEVDSILIDEAR	peptide31035041(pre=-,post=-)	108	101	2.1094638E-19	1.8890771E-10
SD6.mgf	index=16808	-1	060813-SludgeD32_13-18, Cmpd 19487, +MSn(650.0011), 47.81 min	CID	650.0011	0	-3.9437878	3	FLSQPFHVAEVFTGSPGK	peptide30158624(pre=-,post=-)	119	105	2.1164575E-19	1.8918864E-10
SD6.mgf	index=57309	-1	060813-SludgeD32_19-24, Cmpd 10167, +MSn(525.61), 27.47 min	CID	525.61	0	-2.090201	3	APQFAGGGVVHGPQPR	peptide27718939(pre=-,post=-)	86	81	2.1199574E-19	1.8841921E-10
SD6.mgf	index=95370	-1	060813-SludgeD32_25-30, Cmpd 22256, +MSn(901.51), 57.45 min	CID	901.51	1	13.31244	2	VVPLEQLQEAALTYAR	peptide28840421(pre=-,post=-)	123	119	2.1245487E-19	1.8882729E-10
SD6.mgf	index=90735	-1	060813-SludgeD32_25-30, Cmpd 17323, +MSn(887.9238), 44.66 min	CID	887.9238	0	-2.8182983	2	TGAGEGDDEQIVVDLTR	peptide29784781(pre=-,post=-)	197	172	2.1365659E-19	1.9049447E-10
SD6.mgf	index=96508	-1	060813-SludgeD32_25-30, Cmpd 23481, +MSn(637.65), 60.66 min	CID	637.65	0	-7.2745833	3	TVAEEIVYGAFDVVQDR	peptide29827491(pre=-,post=-)	97	92	2.1537305E-19	1.9202487E-10
SD6.mgf	index=108959	-1	060813-SludgeD32_31-36, Cmpd 10213, +MSn(660.01), 28.28 min	CID	660.01	1	-1.3559391	3	LGGGLVVTNHDNGGVASQGPK	peptide32403796(pre=-,post=-)	97	83	2.1580115E-19	1.9383699E-10
SD6.mgf	index=62162	-1	060813-SludgeD32_19-24, Cmpd 15264, +MSn(977.53), 38.09 min	CID	977.53	0	-5.931588	2	VAPEEHPVLLTEAPLNPK	peptide30732733(pre=-,post=-)	150	138	2.1601735E-19	1.9309637E-10
SD6.mgf	index=139137	-1	060813-SludgeD32_7-12, Cmpd 17100, +MSn(924.98), 44.79 min	CID	924.98	0	4.1570964	2	VDQGSQGTVIDVQVFTR	peptide29846857(pre=-,post=-)	178	154	2.1730048E-19	1.9374333E-10
SD6.mgf	index=59511	-1	060813-SludgeD32_19-24, Cmpd 12480, +MSn(718.36), 32.16 min	CID	718.36	2	7.5425587	3	ISNSSGASYTLGAANTLGHSSR	peptide32862968(pre=-,post=-)	113	97	2.1851803E-19	1.9651004E-10
SD6.mgf	index=103160	-1	060813-SludgeD32_31-36, Cmpd 4059, +MSn(405.7035), 14.43 min	CID	405.7035	0	-0.2256641	4	VYGGAEHPHTAQQPK	peptide27563273(pre=-,post=-)	127	119	2.1930758E-19	1.93505E-10
SD6.mgf	index=20741	-1	060813-SludgeD32_13-18, Cmpd 23674, +MSn(917.11), 58.70 min	CID	917.11	1	2.952305	3	ALVDEVAQSYESPAEVVQWYYSSK	peptide33506465(pre=-,post=-)	76	58	2.21799E-19	1.9980669E-10
SD6.mgf	index=70299	-1	060813-SludgeD32_19-24, Cmpd 23939, +MSn(1087.57), 60.18 min	CID	1087.57	2	6.461815	2	ISGLPNC+57.021PVNALLEFESGVR	peptide31805419(pre=-,post=-)	149	121	2.2182792E-19	1.9897883E-10
SD6.mgf	index=20891	-1	060813-SludgeD32_13-18, Cmpd 23833, +MSn(818.43), 59.12 min	CID	818.43	1	-4.376032	3	LAPQGSPGSLTTTDVLADFVAHVR	peptide33623522(pre=-,post=-)	118	100	2.2189596E-19	1.9989405E-10
SD6.mgf	index=114727	-1	060813-SludgeD32_31-36, Cmpd 16307, +MSn(917.45), 42.51 min	CID	917.45	2	-11.585934	2	LYVGNLSYSTTEESLR	peptide28304837(pre=-,post=-)	185	168	2.225098E-19	1.9776399E-10
SD6.mgf	index=112329	-1	060813-SludgeD32_31-36, Cmpd 13789, +MSn(871.4617), 36.30 min	CID	871.4617	0	4.692547	2	INAITVPADSGDTLAQR	peptide29318118(pre=-,post=-)	127	123	2.2325964E-19	1.9905647E-10
SD6.mgf	index=10017	-1	060813-SludgeD32_13-18, Cmpd 12317, +MSn(820.9307), 31.49 min	CID	820.9307	0	3.1226563	2	EIVANAGDEPSVVVNK	peptide27866234(pre=-,post=-)	92	86	2.2799895E-19	2.0264267E-10
SD6.mgf	index=21194	-1	060813-SludgeD32_13-18, Cmpd 24166, +MSn(1013.4985), 59.99 min	CID	1013.4985	0	-2.649772	2	AVDGAFLM+15.995PVEDVFSISGR	peptide30893189(pre=-,post=-)	168	150	2.2851474E-19	2.0464061E-10
SD6.mgf	index=22854	-1	060813-SludgeD32_13-18, Cmpd 25936, +MSn(883.45), 64.68 min	CID	883.45	1	-3.0862637	3	LFPEQLTYIVNHAEDEVIFVDR	peptide32881259(pre=-,post=-)	135	100	2.285337E-19	2.0551699E-10
SD6.mgf	index=144340	-1	060813-SludgeD32_7-12, Cmpd 22658, +MSn(1228.61), 59.34 min	CID	1228.61	1	-0.27248532	2	ADATATTFQLNDVSLATAFNDIR	peptide33128968(pre=-,post=-)	169	145	2.2944917E-19	2.0653602E-10
SD6.mgf	index=20519	-1	060813-SludgeD32_13-18, Cmpd 23440, +MSn(981.52), 58.08 min	CID	981.52	0	5.5344353	2	ELLSIYEFPGDDLPVVR	peptide29099086(pre=-,post=-)	113	102	2.33512E-19	2.081974E-10
SD6.mgf	index=20459	-1	060813-SludgeD32_13-18, Cmpd 23377, +MSn(893.46), 57.91 min	CID	893.46	1	1.5953604	3	TQSSTQNAYNGLVIELQQFGHLTK	peptide33756575(pre=-,post=-)	93	72	2.3391577E-19	2.1072202E-10
SD6.mgf	index=70250	-1	060813-SludgeD32_19-24, Cmpd 23886, +MSn(1013.5), 60.04 min	CID	1013.5	0	-1.1442196	2	AVDGAFLM+15.995PVEDVFSISGR	peptide30893189(pre=-,post=-)	144	131	2.3440833E-19	2.0991844E-10
SD6.mgf	index=95692	-1	060813-SludgeD32_25-30, Cmpd 22602, +MSn(1089.1), 58.36 min	CID	1089.1	1	-3.6714518	2	NLPNVLVLEAQEADPVSLVR	peptide31909107(pre=-,post=-)	177	157	2.347231E-19	2.1054578E-10
SD6.mgf	index=129669	-1	060813-SludgeD32_7-12, Cmpd 7142, +MSn(719.8677), 21.86 min	CID	719.8677	0	-0.3391464	2	VVATQGDPDAPVNR	peptide25995976(pre=-,post=-)	135	135	2.347813E-19	2.047705E-10
SD6.mgf	index=19855	-1	060813-SludgeD32_13-18, Cmpd 22742, +MSn(962.9927), 56.21 min	CID	962.9927	0	-1.204232	2	FLSQPFNVAEVFTGSPGK	peptide30158627(pre=-,post=-)	92	84	2.3588503E-19	2.1085596E-10
SD6.mgf	index=17032	-1	060813-SludgeD32_13-18, Cmpd 19727, +MSn(728.0327), 48.42 min	CID	728.0327	0	-2.2635596	3	GPNEPGGLSFGHLSDIIQTSR	peptide32324768(pre=-,post=-)	194	160	2.3763144E-19	2.134454E-10
SD6.mgf	index=22227	-1	060813-SludgeD32_13-18, Cmpd 25272, +MSn(868.79), 62.91 min	CID	868.79	2	-6.068202	3	AM+15.995LQDIATLTGGQVIAEEVGLSLEK	peptide33814490(pre=-,post=-)	106	86	2.4440724E-19	2.2031502E-10
SD6.mgf	index=11553	-1	060813-SludgeD32_13-18, Cmpd 13929, +MSn(836.42), 34.62 min	CID	836.42	0	-14.010408	2	NQTIGNQAGNAFIPAR	peptide28369672(pre=-,post=-)	137	132	2.4477833E-19	2.1755597E-10
SD6.mgf	index=109191	-1	060813-SludgeD32_31-36, Cmpd 10457, +MSn(822.42), 28.79 min	CID	822.42	0	-1.261638	2	ELGVQTQANSPSSGLR	peptide27868330(pre=-,post=-)	123	121	2.456212E-19	2.1830511E-10
SD6.mgf	index=18165	-1	060813-SludgeD32_13-18, Cmpd 20933, +MSn(1057.01), 51.50 min	CID	1057.01	1	2.918421	2	SIYDGWITDSDLIGTHYR	peptide30618835(pre=-,post=-)	158	142	2.4582477E-19	2.1974102E-10
SD6.mgf	index=12519	-1	060813-SludgeD32_13-18, Cmpd 14944, +MSn(891.91), 36.71 min	CID	891.91	0	3.216313	2	TTALVDYEYSDTNYK	peptide27442543(pre=-,post=-)	90	86	2.4848415E-19	2.1924883E-10
SD6.mgf	index=137647	-1	060813-SludgeD32_7-12, Cmpd 15532, +MSn(921.4), 40.69 min	CID	921.4	1	-13.154837	2	QYAGFSTAEESNAFYR	peptide28537495(pre=-,post=-)	184	161	2.485777E-19	2.2093283E-10
SD6.mgf	index=60985	-1	060813-SludgeD32_19-24, Cmpd 14028, +MSn(869.42), 35.37 min	CID	869.42	0	-4.3525147	2	INYSDVTSIGNPSTNR	peptide28136712(pre=-,post=-)	138	131	2.4917358E-19	2.2146245E-10
SD6.mgf	index=9717	-1	060813-SludgeD32_13-18, Cmpd 12002, +MSn(651.6427), 30.87 min	CID	651.6427	0	-3.090887	3	DVIHIEGDSGDTENGVAPK	peptide30948873(pre=-,post=-)	70	61	2.519051E-19	2.2558724E-10
SD6.mgf	index=138941	-1	060813-SludgeD32_7-12, Cmpd 16894, +MSn(1056.52), 44.25 min	CID	1056.52	0	2.079724	2	LFGAPPGYVGYEEGGQLTEK	peptide31830459(pre=-,post=-)	175	133	2.5252762E-19	2.2651635E-10
SD6.mgf	index=62375	-1	060813-SludgeD32_19-24, Cmpd 15488, +MSn(862.4094), 38.61 min	CID	862.4094	0	-3.3970842	2	TALYTTYSYINNDGK	peptide27366663(pre=-,post=-)	102	97	2.5469119E-19	2.2472557E-10
SD6.mgf	index=139356	-1	060813-SludgeD32_7-12, Cmpd 17333, +MSn(823.9279), 45.40 min	CID	823.9279	0	0.14815657	2	ELATSDLDLVVAGTDK	peptide27867014(pre=-,post=-)	86	81	2.557894E-19	2.2734249E-10
SD6.mgf	index=95415	-1	060813-SludgeD32_25-30, Cmpd 22304, +MSn(1031.03), 57.58 min	CID	1031.03	1	-3.1676166	2	EFNEALVHQVVSAYLAGGR	peptide30956881(pre=-,post=-)	162	146	2.5790566E-19	2.3096089E-10
SD6.mgf	index=139887	-1	060813-SludgeD32_7-12, Cmpd 17895, +MSn(876.42), 46.88 min	CID	876.42	0	-6.8248153	2	STAAVEAADAAVTDAFNK	peptide30656031(pre=-,post=-)	105	95	2.59382E-19	2.3185974E-10
SD6.mgf	index=65677	-1	060813-SludgeD32_19-24, Cmpd 19007, +MSn(932.46), 47.37 min	CID	932.46	1	-6.1324606	3	ADHVTGLGTATQNVFGFGATYNVTPAGK	peptide34476884(pre=-,post=-)	89	62	2.6265766E-19	2.3712235E-10
SD6.mgf	index=142182	-1	060813-SludgeD32_7-12, Cmpd 20348, +MSn(1051.06), 53.27 min	CID	1051.06	0	-0.34842044	2	ESLGIVSAANASTLIEDGVVR	peptide32269243(pre=-,post=-)	237	206	2.6393366E-19	2.370706E-10
SD6.mgf	index=114245	-1	060813-SludgeD32_31-36, Cmpd 15801, +MSn(755.37), 41.21 min	CID	755.37	2	7.4152975	3	VIPQFM+15.995LQGGDFTNHNGTGGR	peptide32640868(pre=-,post=-)	101	82	2.651488E-19	2.3816205E-10
SD6.mgf	index=107514	-1	060813-SludgeD32_31-36, Cmpd 8694, +MSn(584.6177), 25.06 min	CID	584.6177	0	1.3572257	3	NNPYAGWHHAQTTVR	peptide26976036(pre=-,post=-)	123	113	2.652659E-19	2.340561E-10
SD6.mgf	index=20649	-1	060813-SludgeD32_13-18, Cmpd 23577, +MSn(943.48), 58.44 min	CID	943.48	1	-4.05468	3	LGASALM+15.995QGLSDGYFVAPPTVANYLAGK	peptide34547221(pre=-,post=-)	77	54	2.6711146E-19	2.4114313E-10
SD6.mgf	index=17336	-1	060813-SludgeD32_13-18, Cmpd 20052, +MSn(622.65), 49.24 min	CID	622.65	1	1.7992175	3	GLNYDLTGNAEAIAESVK	peptide30210077(pre=-,post=-)	79	73	2.6816242E-19	2.3970848E-10
SD6.mgf	index=4899	-1	060813-SludgeD32_13-18, Cmpd 6935, +MSn(584.27), 21.03 min	CID	584.27	0	-8.461509	3	TPEEQAAHQAAQDQAR	peptide28727258(pre=-,post=-)	89	82	2.6879513E-19	2.3890181E-10
SD6.mgf	index=144100	-1	060813-SludgeD32_7-12, Cmpd 22402, +MSn(742.4), 58.66 min	CID	742.4	0	8.796901	3	TAIVEGLAQAIADGDVPDTLAGK	peptide33423739(pre=-,post=-)	74	66	2.6908664E-19	2.4221525E-10
SD6.mgf	index=40503	-1	060813-SludgeD32_1-6, Cmpd 16885, +MSn(786.9446), 47.25 min	CID	786.9446	0	-1.5511909	2	ALGSVEILDSTGAVIK	peptide27700090(pre=-,post=-)	130	130	2.6956438E-19	2.3958552E-10
SD6.mgf	index=67314	-1	060813-SludgeD32_19-24, Cmpd 20745, +MSn(560.54), 51.80 min	CID	560.54	2	-2.99517	4	TFHNM+15.995TPELIDAVIDVHLR	peptide31436215(pre=-,post=-)	101	92	2.7479995E-19	2.4609015E-10
SD6.mgf	index=20815	-1	060813-SludgeD32_13-18, Cmpd 23753, +MSn(1098.63), 58.90 min	CID	1098.63	0	8.222311	2	TSGNIPTVAAATGLVNNLTILR	peptide33062845(pre=-,post=-)	229	182	2.7571535E-19	2.4794677E-10
SD6.mgf	index=19695	-1	060813-SludgeD32_13-18, Cmpd 22573, +MSn(989.47), 55.77 min	CID	989.47	1	-5.8407164	3	M+15.995QEILDAIQSDASGEDIANLAIPESYR	peptide34389289(pre=-,post=-)	77	56	2.7635492E-19	2.4937807E-10
SD6.mgf	index=145590	-1	060813-SludgeD32_7-12, Cmpd 23999, +MSn(871.9825), 62.86 min	CID	871.9825	0	0.06999586	2	IEPFDPLVAVDLVTSK	peptide28100133(pre=-,post=-)	144	136	2.772193E-19	2.4638913E-10
SD6.mgf	index=21156	-1	060813-SludgeD32_13-18, Cmpd 24119, +MSn(676), 59.87 min	CID	676.0	0	-4.69499	3	AVDGAFLM+15.995PVEDVFSISGR	peptide30893189(pre=-,post=-)	105	99	2.7753468E-19	2.4853916E-10
SD6.mgf	index=114291	-1	060813-SludgeD32_31-36, Cmpd 15850, +MSn(946.9749), 41.33 min	CID	946.9749	0	0.12890555	2	M+15.995DVGQPTPVVITVYSDR	peptide29464301(pre=-,post=-)	173	154	2.7865624E-19	2.4844762E-10
SD6.mgf	index=15114	-1	060813-SludgeD32_13-18, Cmpd 17678, +MSn(1136.55), 43.24 min	CID	1136.55	1	5.1854963	2	LADEAYALGGQTAAESYINADK	peptide32870338(pre=-,post=-)	161	134	2.8103384E-19	2.5272962E-10
SD6.mgf	index=22935	-1	060813-SludgeD32_13-18, Cmpd 26022, +MSn(983.49), 64.91 min	CID	983.49	0	-3.9097497	2	LPFDVDELAETYLGEVR	peptide29419243(pre=-,post=-)	193	172	2.8203835E-19	2.514631E-10
SD6.mgf	index=73388	-1	060813-SludgeD32_19-24, Cmpd 27239, +MSn(1001.5166), 68.97 min	CID	1001.5166	0	-1.0360253	2	AGFEFEPDAAGVLEALLPR	peptide30853780(pre=-,post=-)	196	182	2.8257798E-19	2.5305558E-10
SD6.mgf	index=67163	-1	060813-SludgeD32_19-24, Cmpd 20584, +MSn(991.52), 51.39 min	CID	991.52	0	-13.419281	2	LLVPTPPLEGDAAGLAEYR	peptide31180439(pre=-,post=-)	163	141	2.826228E-19	2.530957E-10
SD6.mgf	index=4719	-1	060813-SludgeD32_13-18, Cmpd 6746, +MSn(657.84), 20.66 min	CID	657.84	0	-2.5050848	2	VPGGSSGGSAAAVAAR	peptide28815535(pre=-,post=-)	119	118	2.8389738E-19	2.5232452E-10
SD6.mgf	index=52856	-1	060813-SludgeD32_19-24, Cmpd 5481, +MSn(806.91), 18.03 min	CID	806.91	1	-6.469949	2	AQTAATAGAHATATAAAR	peptide30017561(pre=-,post=-)	162	151	2.8439997E-19	2.5422311E-10
SD6.mgf	index=67347	-1	060813-SludgeD32_19-24, Cmpd 20780, +MSn(893.4232), 51.90 min	CID	893.4232	0	-8.402805	2	ELESFAAFGSDLDAVSK	peptide29097602(pre=-,post=-)	84	78	2.8791908E-19	2.567063E-10
SD6.mgf	index=60909	-1	060813-SludgeD32_19-24, Cmpd 13948, +MSn(1096.03), 35.20 min	CID	1096.03	1	-3.0911012	2	PTPPNAGDAADEGTEEPAPLLK	peptide32974254(pre=-,post=-)	173	133	2.9041753E-19	2.6116823E-10
SD6.mgf	index=142002	-1	060813-SludgeD32_7-12, Cmpd 20153, +MSn(934.0979), 52.76 min	CID	934.0979	0	-3.2670536	3	EFFGSSQLSQFM+15.995DQNNPLSEITHK	peptide33543108(pre=-,post=-)	104	78	2.9592673E-19	2.6658434E-10
SD6.mgf	index=142748	-1	060813-SludgeD32_7-12, Cmpd 20956, +MSn(958.46), 54.86 min	CID	958.46	2	-5.754987	3	VEGSDAAEVIIYNGSEDLVNQAGLDHR	peptide34453775(pre=-,post=-)	97	65	2.9923166E-19	2.7002164E-10
SD6.mgf	index=16926	-1	060813-SludgeD32_13-18, Cmpd 19614, +MSn(848.97), 48.13 min	CID	848.97	0	5.751488	2	LLDEGQAGENVGLLLR	peptide28228716(pre=-,post=-)	146	131	2.9936416E-19	2.6607122E-10
SD6.mgf	index=87246	-1	060813-SludgeD32_25-30, Cmpd 13649, +MSn(913.9464), 35.61 min	CID	913.9464	0	-1.8031104	2	VAYVTGGM+15.995GGIGTAIC+57.021QR	peptide30734906(pre=-,post=-)	153	138	3.04043E-19	2.717819E-10
SD6.mgf	index=88237	-1	060813-SludgeD32_25-30, Cmpd 14689, +MSn(934.46), 38.03 min	CID	934.46	0	5.0946712	2	TLETDGYQAVQVTTGER	peptide29797430(pre=-,post=-)	128	112	3.0427909E-19	2.7129274E-10
SD6.mgf	index=115285	-1	060813-SludgeD32_31-36, Cmpd 16894, +MSn(907.48), 44.02 min	CID	907.48	2	-2.0849764	2	TPGDTGSPEVQVALLTAR	peptide30707112(pre=-,post=-)	148	136	3.102327E-19	2.773148E-10
SD6.mgf	index=139200	-1	060813-SludgeD32_7-12, Cmpd 17167, +MSn(846.4466), 44.97 min	CID	846.4466	0	0.5047528	2	VLSPLTDESNFGITAK	peptide28807007(pre=-,post=-)	125	120	3.1031696E-19	2.758059E-10
SD6.mgf	index=117350	-1	060813-SludgeD32_31-36, Cmpd 19075, +MSn(845.46), 49.67 min	CID	845.46	1	5.1660395	2	FVALPGEAGELGIYPR	peptide27950642(pre=-,post=-)	152	146	3.1136593E-19	2.7673822E-10
SD6.mgf	index=115342	-1	060813-SludgeD32_31-36, Cmpd 16954, +MSn(878.47), 44.18 min	CID	878.47	0	5.1414676	2	GAADTGSPEVQVALLTAR	peptide30180167(pre=-,post=-)	163	151	3.1210667E-19	2.7898994E-10
SD6.mgf	index=110514	-1	060813-SludgeD32_31-36, Cmpd 11884, +MSn(727.8777), 32.01 min	CID	727.8777	0	-0.33541423	2	FGSSTGTLTGVSGGVK	peptide27913425(pre=-,post=-)	114	112	3.1212872E-19	2.7741617E-10
SD6.mgf	index=107239	-1	060813-SludgeD32_31-36, Cmpd 8404, +MSn(921.44), 24.43 min	CID	921.44	1	-0.6284697	2	ITGQSAVM+15.995ADGSSVGTTSR	peptide31128824(pre=-,post=-)	160	142	3.1279465E-19	2.8011535E-10
SD6.mgf	index=85943	-1	060813-SludgeD32_25-30, Cmpd 12280, +MSn(771.37), 32.62 min	CID	771.37	1	-8.510107	2	GC+57.021DGAIEEVAPAPVR	peptide26500742(pre=-,post=-)	112	109	3.1627455E-19	2.7906336E-10
SD6.mgf	index=59949	-1	060813-SludgeD32_19-24, Cmpd 12940, +MSn(921.44), 33.09 min	CID	921.44	0	1.5897357	2	AQNM+15.995DVLSSQSNLAGYK	peptide28978619(pre=-,post=-)	104	98	3.1737067E-19	2.829651E-10
SD6.mgf	index=69844	-1	060813-SludgeD32_19-24, Cmpd 23444, +MSn(1055.55), 58.87 min	CID	1055.55	1	-5.755102	2	FVIEPLEPGFGYTLGNSLR	peptide31012576(pre=-,post=-)	211	184	3.1830264E-19	2.8504787E-10
SD6.mgf	index=37148	-1	060813-SludgeD32_1-6, Cmpd 13292, +MSn(776.39), 37.92 min	CID	776.39	0	-2.2011883	2	NSLAGGTAADVIYGSR	peptide28372454(pre=-,post=-)	157	153	3.1880916E-19	2.8335367E-10
SD6.mgf	index=62524	-1	060813-SludgeD32_19-24, Cmpd 15644, +MSn(799.9), 39.00 min	CID	799.9	1	-4.694271	2	VEYGFNTGSGALGVAR	peptide28779115(pre=-,post=-)	105	97	3.1986867E-19	2.8429537E-10
SD6.mgf	index=118342	-1	060813-SludgeD32_31-36, Cmpd 20117, +MSn(904.41), 52.38 min	CID	904.41	2	-7.632019	2	AM+15.995SIM+15.995NSFVNDIFER	peptide26186646(pre=-,post=-)	128	127	3.201422E-19	2.8247596E-10
SD6.mgf	index=68807	-1	060813-SludgeD32_19-24, Cmpd 22347, +MSn(1007.5), 55.97 min	CID	1007.5	0	9.571858	3	M+15.995APYM+15.995VSGAYEVVGVM+15.995PLGAGYLLVNDR	peptide34560511(pre=-,post=-)	93	70	3.2271244E-19	2.9133865E-10
SD6.mgf	index=140004	-1	060813-SludgeD32_7-12, Cmpd 18022, +MSn(751.71), 47.21 min	CID	751.71	2	-9.939745	3	GELSQVVDQTNPLSQLTHER	peptide31723357(pre=-,post=-)	93	80	3.2355358E-19	2.9022637E-10
SD6.mgf	index=68646	-1	060813-SludgeD32_19-24, Cmpd 22176, +MSn(1138.54), 55.52 min	CID	1138.54	1	-12.314881	3	AIAAIDNGYFDAELVPVPLGDGNNFSVDEHPR	peptide34993376(pre=-,post=-)	125	76	3.2579067E-19	2.9449812E-10
SD6.mgf	index=70272	-1	060813-SludgeD32_19-24, Cmpd 23909, +MSn(698.71), 60.10 min	CID	698.71	1	6.497474	3	QPELDAALIAQGVADQLANR	peptide31983836(pre=-,post=-)	94	85	3.2763474E-19	2.9388716E-10
SD6.mgf	index=89612	-1	060813-SludgeD32_25-30, Cmpd 16133, +MSn(813.9189), 41.61 min	CID	813.9189	0	-1.7997384	2	AEPDSITSLIGPNGAGK	peptide28932569(pre=-,post=-)	109	106	3.2830351E-19	2.9271274E-10
SD6.mgf	index=141248	-1	060813-SludgeD32_7-12, Cmpd 19343, +MSn(789.07), 50.64 min	CID	789.07	1	0.87790334	3	NASINGLAYAAGATAAAAAGSSAASVR	peptide34390934(pre=-,post=-)	98	80	3.2919974E-19	2.9706435E-10
SD6.mgf	index=135306	-1	060813-SludgeD32_7-12, Cmpd 13074, +MSn(832.71), 34.61 min	CID	832.71	1	-2.1745045	3	TM+15.995GTVPNVGLM+15.995AQQAEEYGSHDK	peptide33435395(pre=-,post=-)	135	98	3.2938079E-19	2.9648833E-10
SD6.mgf	index=118787	-1	060813-SludgeD32_31-36, Cmpd 20594, +MSn(887.9432), 53.62 min	CID	887.9432	0	0.6186395	2	DIIAILGM+15.995DELSPEDK	peptide27823113(pre=-,post=-)	112	109	3.29527E-19	2.9287955E-10
SD6.mgf	index=140025	-1	060813-SludgeD32_7-12, Cmpd 18044, +MSn(725.04), 47.26 min	CID	725.04	0	-8.839009	3	TLQVDDVSGNIVAPNGTIGFR	peptide32608017(pre=-,post=-)	76	67	3.3114307E-19	2.9743946E-10
SD6.mgf	index=142219	-1	060813-SludgeD32_7-12, Cmpd 20387, +MSn(718.7), 53.37 min	CID	718.7	1	-7.617398	3	QVVSAAASLIPFLEHDDANR	peptide31992129(pre=-,post=-)	106	97	3.3393235E-19	2.995361E-10
SD6.mgf	index=115341	-1	060813-SludgeD32_31-36, Cmpd 16953, +MSn(893.97), 44.17 min	CID	893.97	1	-2.6971638	2	GATDTGSPEVQVALLTAR	peptide30184722(pre=-,post=-)	149	136	3.3401078E-19	2.985699E-10
SD6.mgf	index=133191	-1	060813-SludgeD32_7-12, Cmpd 10852, +MSn(824.3719), 29.63 min	CID	824.3719	0	1.258654	2	ATEADVAADEAADEAAK	peptide28990993(pre=-,post=-)	112	104	3.3409623E-19	2.978775E-10
SD6.mgf	index=21981	-1	060813-SludgeD32_13-18, Cmpd 25012, +MSn(1158.27), 62.22 min	CID	1158.27	1	3.6024904	3	IIPGAFTDATAIATATAAGYGPGVAVQQLGYASGYK	peptide35261495(pre=-,post=-)	136	79	3.3815118E-19	3.0592578E-10
SD6.mgf	index=93110	-1	060813-SludgeD32_25-30, Cmpd 19846, +MSn(1038.54), 51.15 min	CID	1038.54	1	3.7935345	2	TDDVAGDGTTTATVLAQALVR	peptide32596073(pre=-,post=-)	222	169	3.384313E-19	3.039859E-10
SD6.mgf	index=143718	-1	060813-SludgeD32_7-12, Cmpd 21996, +MSn(1112.9981), 57.60 min	CID	1112.998	0	-2.9612708	2	YTSLTDILGAEDAFGDM+15.995DFK	peptide32169393(pre=-,post=-)	150	128	3.3912989E-19	3.0419828E-10
SD6.mgf	index=61002	-1	060813-SludgeD32_19-24, Cmpd 14046, +MSn(1095.53), 35.41 min	CID	1095.53	0	-1.5599588	2	PTPPNAGDAADEGTEEPAPLLK	peptide32974254(pre=-,post=-)	158	126	3.4222364E-19	3.0775668E-10
SD6.mgf	index=59126	-1	060813-SludgeD32_19-24, Cmpd 12076, +MSn(779.43), 31.37 min	CID	779.43	0	2.8190753	2	TTAPVVVEVQGSATAK	peptide28744740(pre=-,post=-)	89	84	3.4536747E-19	3.0695838E-10
SD6.mgf	index=5494	-1	060813-SludgeD32_13-18, Cmpd 7563, +MSn(838.37), 22.26 min	CID	838.37	0	-3.2032852	2	GM+15.995TVDTQEYHPEPR	peptide24773262(pre=-,post=-)	147	142	3.4890553E-19	3.0430686E-10
SD6.mgf	index=4631	-1	060813-SludgeD32_13-18, Cmpd 6652, +MSn(657.84), 20.47 min	CID	657.84	0	-2.5050848	2	VPGGSSGGSAAAVAAR	peptide28815535(pre=-,post=-)	130	126	3.4915842E-19	3.1032774E-10
SD6.mgf	index=19581	-1	060813-SludgeD32_13-18, Cmpd 22450, +MSn(683.7), 55.45 min	CID	683.7	0	-5.8919067	3	NAAANALVVGLTYATATTAQK	peptide32455489(pre=-,post=-)	83	73	3.4955133E-19	3.1397412E-10
SD6.mgf	index=141211	-1	060813-SludgeD32_7-12, Cmpd 19304, +MSn(1016.19), 50.54 min	CID	1016.19	1	-2.5628238	3	LVGDGAAANNAAGAVNSYNLTLTNNLLATNK	peptide34942513(pre=-,post=-)	84	62	3.5067397E-19	3.1690364E-10
SD6.mgf	index=21964	-1	060813-SludgeD32_13-18, Cmpd 24994, +MSn(1047.17), 62.18 min	CID	1047.17	2	1.206685	3	FYGAGDGTDSVLLLGFESADHPVDAWLER	peptide34669221(pre=-,post=-)	154	103	3.5079393E-19	3.168081E-10
SD6.mgf	index=16685	-1	060813-SludgeD32_13-18, Cmpd 19355, +MSn(1088.04), 47.47 min	CID	1088.04	1	6.539258	2	LSGSSLPEHETYFFYLQR	peptide30396564(pre=-,post=-)	211	188	3.509161E-19	3.1368144E-10
SD6.mgf	index=140205	-1	060813-SludgeD32_7-12, Cmpd 18236, +MSn(1010.48), 47.76 min	CID	1010.48	1	-8.5500345	2	ASLSTDSFISAASFQETTR	peptide30884453(pre=-,post=-)	188	171	3.5282443E-19	3.1596298E-10
SD6.mgf	index=22848	-1	060813-SludgeD32_13-18, Cmpd 25930, +MSn(1085.63), 64.66 min	CID	1085.63	1	9.928654	2	SVAYTPVIDGPLGLVALTNLR	peptide32585980(pre=-,post=-)	186	154	3.5310818E-19	3.1716896E-10
SD6.mgf	index=15849	-1	060813-SludgeD32_13-18, Cmpd 18462, +MSn(888.9392), 45.22 min	CID	888.9392	0	-2.6090984	2	M+15.995EAVM+15.995DEPLILINEK	peptide26911322(pre=-,post=-)	90	83	3.5621254E-19	3.1430245E-10
SD6.mgf	index=91843	-1	060813-SludgeD32_25-30, Cmpd 18498, +MSn(595.34), 47.69 min	CID	595.34	1	-5.0935593	3	AILVQGDVVGTYIHGLK	peptide28952975(pre=-,post=-)	75	71	3.5801558E-19	3.1920377E-10
SD6.mgf	index=66720	-1	060813-SludgeD32_19-24, Cmpd 20109, +MSn(601.3311), 50.16 min	CID	601.3311	0	-1.1164997	3	INYAAGPLSVAVVAETAR	peptide30302206(pre=-,post=-)	85	81	3.58248E-19	3.2023534E-10
SD6.mgf	index=67400	-1	060813-SludgeD32_19-24, Cmpd 20836, +MSn(766.39), 52.04 min	CID	766.39	1	-1.9643872	3	IIWNHALDEVLGDDSGVTSVR	peptide32368198(pre=-,post=-)	73	58	3.5828255E-19	3.2181668E-10
SD6.mgf	index=15470	-1	060813-SludgeD32_13-18, Cmpd 18059, +MSn(906.47), 44.20 min	CID	906.47	0	4.443984	2	DLVGDNAEQNAGINILR	peptide29065273(pre=-,post=-)	163	143	3.6015997E-19	3.211157E-10
SD6.mgf	index=115207	-1	060813-SludgeD32_31-36, Cmpd 16812, +MSn(878.96), 43.81 min	CID	878.96	1	-8.09314	2	GAADTGSPEVQVALLTAR	peptide30180167(pre=-,post=-)	141	134	3.610736E-19	3.2276112E-10
SD6.mgf	index=92725	-1	060813-SludgeD32_25-30, Cmpd 19439, +MSn(942.93), 50.11 min	CID	942.93	1	-1.067484	2	M+15.995SM+15.995NPFDEIAIEEAVR	peptide28325343(pre=-,post=-)	168	158	3.624372E-19	3.2212974E-10
SD6.mgf	index=21796	-1	060813-SludgeD32_13-18, Cmpd 24811, +MSn(1210.67), 61.69 min	CID	1210.67	1	-0.37739518	2	SLQGPLAQIAENAGLEGGVVVAAVR	peptide34000589(pre=-,post=-)	238	193	3.6243797E-19	3.26711E-10
SD6.mgf	index=143705	-1	060813-SludgeD32_7-12, Cmpd 21982, +MSn(1082.9), 57.56 min	CID	1082.9	1	8.814815	3	ALVAAQYSLDHSSTDLSDLQTVLSGVTATGPK	peptide34994609(pre=-,post=-)	194	116	3.6325094E-19	3.2836028E-10
SD6.mgf	index=137112	-1	060813-SludgeD32_7-12, Cmpd 14970, +MSn(677.81), 39.24 min	CID	677.81	0	-9.815091	4	GVNSGNSTLNTYAADHHGAFGFTDVR	peptide34134050(pre=-,post=-)	115	81	3.6392982E-19	3.282462E-10
SD6.mgf	index=63439	-1	060813-SludgeD32_19-24, Cmpd 16623, +MSn(557.2572), 41.39 min	CID	557.2572	0	-2.081024	3	EVADFFAHSSEFQR	peptide24595978(pre=-,post=-)	105	103	3.6493154E-19	3.1828432E-10
SD6.mgf	index=136663	-1	060813-SludgeD32_7-12, Cmpd 14499, +MSn(902.4482), 38.05 min	CID	902.4482	0	3.246388	2	DSAGESLANGALTINTNR	peptide30093983(pre=-,post=-)	181	171	3.6827311E-19	3.2919675E-10
SD6.mgf	index=113204	-1	060813-SludgeD32_31-36, Cmpd 14708, +MSn(852.4281), 38.49 min	CID	852.4281	0	2.50606	2	VEELIGAAGGELSSTDR	peptide29848387(pre=-,post=-)	152	146	3.6934886E-19	3.2930844E-10
SD6.mgf	index=21567	-1	060813-SludgeD32_13-18, Cmpd 24566, +MSn(561.97), 61.04 min	CID	561.97	0	2.4980197	3	GIEAGVAAAVEAIADQAK	peptide30203764(pre=-,post=-)	92	88	3.7000626E-19	3.30746E-10
SD6.mgf	index=138266	-1	060813-SludgeD32_7-12, Cmpd 16182, +MSn(925.99), 42.38 min	CID	925.99	0	1.1205292	2	IDASTAASNLTLSVTASTK	peptide31093881(pre=-,post=-)	105	94	3.732494E-19	3.3425407E-10
SD6.mgf	index=70612	-1	060813-SludgeD32_19-24, Cmpd 24274, +MSn(962.9654), 61.07 min	CID	962.9654	0	-1.3944131	2	VC+57.021FADELLPFNFAEPR	peptide28769347(pre=-,post=-)	145	134	3.7339207E-19	3.318663E-10
SD6.mgf	index=20745	-1	060813-SludgeD32_13-18, Cmpd 23678, +MSn(920.94), 58.71 min	CID	920.94	0	0.79529876	2	ELAAFAQFASDLDDATR	peptide29096704(pre=-,post=-)	166	154	3.7556205E-19	3.3484807E-10
SD6.mgf	index=11027	-1	060813-SludgeD32_13-18, Cmpd 13377, +MSn(910.46), 33.52 min	CID	910.46	1	0.7725152	2	EIAQVGSISANSDETIGK	peptide30112996(pre=-,post=-)	137	124	3.785715E-19	3.3840242E-10
SD6.mgf	index=113841	-1	060813-SludgeD32_31-36, Cmpd 15377, +MSn(668.6587), 40.15 min	CID	668.6587	0	0.27384004	3	VYYSHSGYPGGISSINFR	peptide30789750(pre=-,post=-)	94	81	3.7909907E-19	3.3887398E-10
SD6.mgf	index=71946	-1	060813-SludgeD32_19-24, Cmpd 25696, +MSn(953.4925), 64.82 min	CID	953.4925	0	-1.4082665	2	VTDGDFVLTAVEDLGGGLK	peptide31514726(pre=-,post=-)	165	154	3.8274438E-19	3.4275704E-10
SD6.mgf	index=19059	-1	060813-SludgeD32_13-18, Cmpd 21890, +MSn(1077.53), 53.99 min	CID	1077.53	1	-3.493442	3	M+15.995GQGALDVLGSDGQFVPAIHSVGYPLVDADGK	peptide35035805(pre=-,post=-)	96	57	3.8364714E-19	3.467974E-10
SD6.mgf	index=22864	-1	060813-SludgeD32_13-18, Cmpd 25947, +MSn(984.49), 64.71 min	CID	984.49	2	-7.3208847	2	LPFDVDELAETYLGEVR	peptide29419243(pre=-,post=-)	185	164	3.8868814E-19	3.4655118E-10
SD6.mgf	index=68508	-1	060813-SludgeD32_19-24, Cmpd 22024, +MSn(883.45), 55.13 min	CID	883.45	2	-3.5250611	2	NLSGNLAEIADYTLNR	peptide28359052(pre=-,post=-)	159	144	3.8932323E-19	3.460257E-10
SD6.mgf	index=6728	-1	060813-SludgeD32_13-18, Cmpd 8862, +MSn(821.4137), 24.81 min	CID	821.4137	0	0.59444046	2	IIATGPDAEGSVQNNR	peptide28115926(pre=-,post=-)	173	157	3.9134473E-19	3.478224E-10
SD6.mgf	index=138777	-1	060813-SludgeD32_7-12, Cmpd 16719, +MSn(620.02), 43.79 min	CID	620.02	0	-4.8235674	3	AVQIVADEGLAHPLLVGR	peptide30036086(pre=-,post=-)	112	102	3.9237113E-19	3.5073777E-10
SD6.mgf	index=66174	-1	060813-SludgeD32_19-24, Cmpd 19531, +MSn(969.53), 48.69 min	CID	969.53	1	4.1896677	2	TLLLGPNC+57.021PGLITPDEVK	peptide30699535(pre=-,post=-)	105	88	3.9297523E-19	3.5127778E-10
SD6.mgf	index=71113	-1	060813-SludgeD32_19-24, Cmpd 24803, +MSn(1150.1), 62.47 min	CID	1150.1	1	10.752281	2	TDTVM+15.995NLGGGALYSLSDVLSLR	peptide33047128(pre=-,post=-)	193	158	3.9587822E-19	3.5600747E-10
SD6.mgf	index=55024	-1	060813-SludgeD32_19-24, Cmpd 7765, +MSn(484.24), 22.71 min	CID	484.24	1	-5.642238	4	VNVHGGAC+57.021ALGHPVGSTGSR	peptide32124410(pre=-,post=-)	59	49	3.973739E-19	3.5644293E-10
SD6.mgf	index=18157	-1	060813-SludgeD32_13-18, Cmpd 20925, +MSn(1077.86), 51.48 min	CID	1077.86	1	-4.058806	3	AVVEFLDGHDQVESVNYAGLASSPWAAQAAK	peptide34897983(pre=-,post=-)	146	89	4.0002108E-19	3.6149855E-10
SD6.mgf	index=141968	-1	060813-SludgeD32_7-12, Cmpd 20117, +MSn(772.03), 52.66 min	CID	772.03	1	-4.0064173	3	DGALNEENVLFIGNM+15.995GVDFSR	peptide32241939(pre=-,post=-)	85	74	4.0252214E-19	3.615536E-10
SD6.mgf	index=141490	-1	060813-SludgeD32_7-12, Cmpd 19603, +MSn(836.4521), 51.32 min	CID	836.4521	0	-3.4295359	2	M+15.995VFPEPVISLAVEPK	peptide26933916(pre=-,post=-)	113	111	4.0342353E-19	3.5595885E-10
SD6.mgf	index=138854	-1	060813-SludgeD32_7-12, Cmpd 16801, +MSn(884), 44.00 min	CID	884.0	1	-1.4841026	2	GTLVPAGANAAQIGSAIVR	peptide31056326(pre=-,post=-)	167	149	4.0505874E-19	3.6274012E-10
SD6.mgf	index=21095	-1	060813-SludgeD32_13-18, Cmpd 24049, +MSn(619.3), 59.69 min	CID	619.3	1	-2.6284156	3	ELAAFAQFASDLDEATR	peptide29096706(pre=-,post=-)	97	95	4.1132763E-19	3.6673636E-10
SD6.mgf	index=144956	-1	060813-SludgeD32_7-12, Cmpd 23325, +MSn(965.48), 61.09 min	CID	965.48	0	0.6321746	2	DYLTDLFPIM+15.995ELGTSAK	peptide29080191(pre=-,post=-)	105	100	4.1624912E-19	3.7112433E-10
SD6.mgf	index=131912	-1	060813-SludgeD32_7-12, Cmpd 9500, +MSn(868.41), 26.77 min	CID	868.41	0	1.8976663	2	EGGTLTTNASGEVTADGR	peptide30110346(pre=-,post=-)	162	150	4.1743602E-19	3.7314313E-10
SD6.mgf	index=117423	-1	060813-SludgeD32_31-36, Cmpd 19152, +MSn(844.953), 49.86 min	CID	844.953	0	-1.1557583	2	FVALPGEAGELGIYPR	peptide27950642(pre=-,post=-)	154	142	4.1748545E-19	3.7105594E-10
SD6.mgf	index=136721	-1	060813-SludgeD32_7-12, Cmpd 14560, +MSn(908.1037), 38.20 min	CID	908.1037	0	-3.6966276	3	YVNQVDTQANPTGDVAGTGNVNFNVK	peptide34284814(pre=-,post=-)	92	67	4.1762643E-19	3.7667783E-10
SD6.mgf	index=139714	-1	060813-SludgeD32_7-12, Cmpd 17711, +MSn(599.9739), 46.40 min	CID	599.9739	0	0.30518916	3	M+15.995NVGQVLETHLGWAAR	peptide28320594(pre=-,post=-)	100	96	4.1934004E-19	3.7270428E-10
SD6.mgf	index=9254	-1	060813-SludgeD32_13-18, Cmpd 11516, +MSn(604.98), 29.90 min	CID	604.98	1	-1.3784024	3	IGAGINGVTEETTTGVHR	peptide30281904(pre=-,post=-)	112	103	4.2175892E-19	3.7700731E-10
SD6.mgf	index=44309	-1	060813-SludgeD32_1-6, Cmpd 21017, +MSn(776.08), 57.96 min	CID	776.08	1	7.6590858	3	TAQGLVDELPASEAAAQSILQGR	peptide33424377(pre=-,post=-)	126	111	4.2200105E-19	3.798594E-10
SD6.mgf	index=39572	-1	060813-SludgeD32_1-6, Cmpd 15893, +MSn(926.4723), 44.68 min	CID	926.4723	0	2.042256	2	DFALEGDQTTGASVLTVK	peptide30078296(pre=-,post=-)	150	138	4.245009E-19	3.7945835E-10
SD6.mgf	index=92542	-1	060813-SludgeD32_25-30, Cmpd 19246, +MSn(948.47), 49.60 min	CID	948.47	2	-2.188032	2	GSSFLSALNAGDDTIGNVR	peptide31053783(pre=-,post=-)	168	148	4.277379E-19	3.8304987E-10
SD6.mgf	index=20580	-1	060813-SludgeD32_13-18, Cmpd 23504, +MSn(825.43), 58.25 min	CID	825.43	2	13.001806	3	AGTGPIAELITAYSDHADTLSAAAR	peptide33809329(pre=-,post=-)	113	94	4.2826925E-19	3.86053E-10
SD6.mgf	index=14710	-1	060813-SludgeD32_13-18, Cmpd 17250, +MSn(1027.48), 42.17 min	CID	1027.48	1	-2.465389	2	VGDNLFTNSNLVM+15.995DPDTGK	peptide31487365(pre=-,post=-)	126	113	4.309599E-19	3.8593526E-10
SD6.mgf	index=17725	-1	060813-SludgeD32_13-18, Cmpd 20465, +MSn(1021.51), 50.29 min	CID	1021.51	0	14.758451	2	ASLATDSWLSAASFQETTR	peptide30884015(pre=-,post=-)	113	97	4.3180413E-19	3.8669126E-10
SD6.mgf	index=65988	-1	060813-SludgeD32_19-24, Cmpd 19335, +MSn(1094.52), 48.20 min	CID	1094.52	1	-7.7816668	2	AIFQFEQGVSVDSGAASNFGR	peptide32191957(pre=-,post=-)	228	194	4.3280204E-19	3.8875161E-10
SD6.mgf	index=143412	-1	060813-SludgeD32_7-12, Cmpd 21670, +MSn(775.41), 56.74 min	CID	775.41	-1	6.1885858	3	TAQGLVDELPASEAAAQSILQGR	peptide33424377(pre=-,post=-)	126	105	4.3290815E-19	3.896773E-10
SD6.mgf	index=113837	-1	060813-SludgeD32_31-36, Cmpd 15373, +MSn(932.9702), 40.14 min	CID	932.9702	0	-1.5700839	2	M+15.995DVGQPTPVVITVYSDK	peptide29464300(pre=-,post=-)	100	93	4.3303052E-19	3.860865E-10
SD6.mgf	index=142218	-1	060813-SludgeD32_7-12, Cmpd 20386, +MSn(968), 53.37 min	CID	968.0	1	-0.6613106	2	GGVPIATPVFDGAFESEIK	peptide31033766(pre=-,post=-)	148	127	4.347402E-19	3.8932055E-10
SD6.mgf	index=17939	-1	060813-SludgeD32_13-18, Cmpd 20694, +MSn(877.41), 50.88 min	CID	877.41	1	4.6994014	2	VDAEFWMVNVSNDAR	peptide27474619(pre=-,post=-)	110	106	4.3476747E-19	3.8361506E-10
SD6.mgf	index=119554	-1	060813-SludgeD32_31-36, Cmpd 21417, +MSn(844.44), 55.77 min	CID	844.44	1	2.1347446	2	SELDTGAALAALAEAAGR	peptide30596914(pre=-,post=-)	153	145	4.3637045E-19	3.9006845E-10
SD6.mgf	index=78372	-1	060813-SludgeD32_25-30, Cmpd 4268, +MSn(720.3336), 15.11 min	CID	720.3336	0	-1.6099014	2	QNAEGSVVHGGDNR	peptide25521318(pre=-,post=-)	139	139	4.3650316E-19	3.8070735E-10
SD6.mgf	index=52186	-1	060813-SludgeD32_19-24, Cmpd 4778, +MSn(515.2288), 16.37 min	CID	515.2288	0	-0.82923496	3	DGQSSQAHIGDDTGR	peptide26321417(pre=-,post=-)	114	111	4.3886057E-19	3.8722656E-10
SD6.mgf	index=142367	-1	060813-SludgeD32_7-12, Cmpd 20545, +MSn(718.37), 53.78 min	CID	718.37	0	-1.4443756	3	QVVSAAASLIPFLEHDDANR	peptide31992129(pre=-,post=-)	110	101	4.4014983E-19	3.948128E-10
SD6.mgf	index=140663	-1	060813-SludgeD32_7-12, Cmpd 18723, +MSn(899.5), 49.03 min	CID	899.5	0	-7.871064	2	LVAATIDAAAEVSNVVVR	peptide30407936(pre=-,post=-)	216	191	4.4334296E-19	3.9630116E-10
SD6.mgf	index=21383	-1	060813-SludgeD32_13-18, Cmpd 24371, +MSn(676), 60.53 min	CID	676.0	0	-4.69499	3	AVDGAFLM+15.995PVEDVFSISGR	peptide30893189(pre=-,post=-)	100	94	4.4379036E-19	3.974252E-10
SD6.mgf	index=16703	-1	060813-SludgeD32_13-18, Cmpd 19374, +MSn(1001), 47.52 min	CID	1001.0	1	3.752858	2	EAEASTEEVIDLIPAEQR	peptide30102330(pre=-,post=-)	129	117	4.445692E-19	3.9739725E-10
SD6.mgf	index=18543	-1	060813-SludgeD32_13-18, Cmpd 21337, +MSn(885.42), 52.55 min	CID	885.42	0	-0.8272021	2	YYGGNAVVDDIEDIAR	peptide28909520(pre=-,post=-)	105	101	4.4667464E-19	3.9699896E-10
SD6.mgf	index=21860	-1	060813-SludgeD32_13-18, Cmpd 24879, +MSn(851.44), 61.87 min	CID	851.44	0	4.08604	3	SVDTANIALLVVDATEGVTHQDQR	peptide33739685(pre=-,post=-)	122	96	4.473516E-19	4.029948E-10
SD6.mgf	index=142203	-1	060813-SludgeD32_7-12, Cmpd 20370, +MSn(893.44), 53.33 min	CID	893.44	2	-11.282127	2	SVTGVAADFEIVDAYAR	peptide29761197(pre=-,post=-)	113	108	4.474798E-19	3.9896933E-10
SD6.mgf	index=22205	-1	060813-SludgeD32_13-18, Cmpd 25249, +MSn(743.03), 62.85 min	CID	743.03	1	2.1650376	3	STAEDIELALDAAHAAADAWGK	peptide33034149(pre=-,post=-)	97	80	4.520873E-19	4.0655548E-10
SD6.mgf	index=139138	-1	060813-SludgeD32_7-12, Cmpd 17101, +MSn(600.98), 44.80 min	CID	600.98	1	5.8271813	3	VVFPTGYVYDHAYIR	peptide27553936(pre=-,post=-)	97	92	4.5335345E-19	4.0001427E-10
SD6.mgf	index=66246	-1	060813-SludgeD32_19-24, Cmpd 19608, +MSn(907.99), 48.89 min	CID	907.99	0	-1.07552	2	VPTSDVSVVDLTVELNK	peptide29884425(pre=-,post=-)	93	86	4.555615E-19	4.0617493E-10
SD6.mgf	index=57316	-1	060813-SludgeD32_19-24, Cmpd 10174, +MSn(872.39), 27.48 min	CID	872.39	1	-7.6641083	2	LDADGPVDANNNGIDDK	peptide29361455(pre=-,post=-)	94	85	4.5785843E-19	4.0822284E-10
SD6.mgf	index=73226	-1	060813-SludgeD32_19-24, Cmpd 27057, +MSn(830.47), 68.48 min	CID	830.47	1	1.5693661	3	SGVHIIDLQQTLGLLENAAQIVR	peptide33397239(pre=-,post=-)	91	81	4.583665E-19	4.1259338E-10
SD6.mgf	index=91658	-1	060813-SludgeD32_25-30, Cmpd 18300, +MSn(804.41), 47.19 min	CID	804.41	-1	-4.209765	2	TVSGSAVELSEVAFGR	peptide28755197(pre=-,post=-)	90	86	4.5965294E-19	4.085339E-10
SD6.mgf	index=117478	-1	060813-SludgeD32_31-36, Cmpd 19209, +MSn(712.06), 50.00 min	CID	712.06	0	-9.857279	3	VAVAASANLLPVPEADQVLTR	peptide32627876(pre=-,post=-)	75	68	4.597128E-19	4.129234E-10
SD6.mgf	index=57474	-1	060813-SludgeD32_19-24, Cmpd 10340, +MSn(702.84), 27.80 min	CID	702.84	0	0.9552492	2	NSGSLVIGDGSAGDR	peptide26986510(pre=-,post=-)	82	82	4.6180305E-19	4.0746972E-10
SD6.mgf	index=119579	-1	060813-SludgeD32_31-36, Cmpd 21444, +MSn(685.02), 55.84 min	CID	685.02	0	-7.0388355	3	DAEAPIFSVADLGIVGDVHK	peptide31637467(pre=-,post=-)	116	104	4.6200395E-19	4.1441586E-10
SD6.mgf	index=19280	-1	060813-SludgeD32_13-18, Cmpd 22129, +MSn(1178.63), 54.61 min	CID	1178.63	1	12.875069	2	AGTVGPAIPGSEVALAEDGEVIFR	peptide33500911(pre=-,post=-)	202	157	4.6358614E-19	4.1761963E-10
SD6.mgf	index=112564	-1	060813-SludgeD32_31-36, Cmpd 14036, +MSn(915.45), 36.87 min	CID	915.45	1	-7.770372	2	LAVAAADQGSDDAEQLVR	peptide30331732(pre=-,post=-)	192	160	4.638268E-19	4.146115E-10
SD6.mgf	index=20832	-1	060813-SludgeD32_13-18, Cmpd 23771, +MSn(686.05), 58.95 min	CID	686.05	0	-2.0462148	3	VNQIGTLTQTLEAVQLATR	peptide31504181(pre=-,post=-)	107	98	4.647374E-19	4.1618384E-10
SD6.mgf	index=66830	-1	060813-SludgeD32_19-24, Cmpd 20226, +MSn(1134.93), 50.46 min	CID	1134.93	1	-2.671175	3	TSTLAHNVDFHAATGALGGAGLTLVQPGEEVVLR	peptide35191387(pre=-,post=-)	177	123	4.713217E-19	4.26247E-10
SD6.mgf	index=21199	-1	060813-SludgeD32_13-18, Cmpd 24171, +MSn(618.96), 60.00 min	CID	618.96	0	-11.537144	3	ELAAFAQFASDLDEATR	peptide29096706(pre=-,post=-)	104	98	4.7307767E-19	4.217922E-10
SD6.mgf	index=9599	-1	060813-SludgeD32_13-18, Cmpd 11878, +MSn(779.8895), 30.62 min	CID	779.8895	0	0.62609065	2	GNPADVVATNATSVDK	peptide28009522(pre=-,post=-)	114	109	4.7332076E-19	4.206817E-10
SD6.mgf	index=14147	-1	060813-SludgeD32_13-18, Cmpd 16653, +MSn(869.42), 40.68 min	CID	869.42	2	-1.5438071	2	VTFDGYTSGNTVATFR	peptide28831141(pre=-,post=-)	91	84	4.7424084E-19	4.2149947E-10
SD6.mgf	index=62694	-1	060813-SludgeD32_19-24, Cmpd 15830, +MSn(628.31), 39.45 min	CID	628.31	-1	-6.3367686	4	VTIWGNHSSTQYPDLSHATIGAR	peptide33468206(pre=-,post=-)	102	78	4.756522E-19	4.281529E-10
SD6.mgf	index=83575	-1	060813-SludgeD32_25-30, Cmpd 9766, +MSn(884.9), 27.22 min	CID	884.9	0	-5.104055	2	GM+15.995DITVTTTAATDDQGR	peptide29213504(pre=-,post=-)	175	161	4.761215E-19	4.2450607E-10
SD6.mgf	index=113667	-1	060813-SludgeD32_31-36, Cmpd 15194, +MSn(860.43), 39.69 min	CID	860.43	-1	12.313707	3	NM+15.995ISVELDGSTLQHEIAAQHGASR	peptide33669421(pre=-,post=-)	109	82	4.7966306E-19	4.3210244E-10
SD6.mgf	index=88443	-1	060813-SludgeD32_25-30, Cmpd 14905, +MSn(796.89), 38.55 min	CID	796.89	1	-3.1792269	2	SVVSEVAGTAAADC+57.021VR	peptide28671797(pre=-,post=-)	118	113	4.7991985E-19	4.2654688E-10
SD6.mgf	index=64009	-1	060813-SludgeD32_19-24, Cmpd 17230, +MSn(1050.04), 42.90 min	CID	1050.04	0	-1.8600447	2	FATGNITTTNIGGSYNLGAVK	peptide32275022(pre=-,post=-)	189	160	4.857741E-19	4.3633225E-10
SD6.mgf	index=44207	-1	060813-SludgeD32_1-6, Cmpd 20905, +MSn(1009.52), 57.67 min	CID	1009.52	1	-2.7512286	2	AGDVLGVSTVLNDWSVASAR	peptide31577607(pre=-,post=-)	213	187	4.873569E-19	4.3715734E-10
SD6.mgf	index=55599	-1	060813-SludgeD32_19-24, Cmpd 8370, +MSn(828.34), 23.93 min	CID	828.34	1	-4.0906363	2	GVGTGSSDGSQDWC+57.021NK	peptide28033670(pre=-,post=-)	111	102	4.886559E-19	4.343114E-10
SD6.mgf	index=142727	-1	060813-SludgeD32_7-12, Cmpd 20933, +MSn(893.4473), 54.80 min	CID	893.4473	0	-1.7761666	2	EAFAQVISEAYTISEK	peptide27848355(pre=-,post=-)	108	106	4.900218E-19	4.3552537E-10
SD6.mgf	index=137888	-1	060813-SludgeD32_7-12, Cmpd 15785, +MSn(1035.51), 41.34 min	CID	1035.51	0	1.4146129	2	GATGAEENTGDGAGILIGVPDR	peptide32799984(pre=-,post=-)	203	167	4.941673E-19	4.4439744E-10
SD6.mgf	index=130936	-1	060813-SludgeD32_7-12, Cmpd 8474, +MSn(772.4), 24.63 min	CID	772.4	1	8.817912	2	ITPGSPNSSANDVVGK	peptide28156495(pre=-,post=-)	95	90	4.9504263E-19	4.3998785E-10
SD6.mgf	index=16716	-1	060813-SludgeD32_13-18, Cmpd 19388, +MSn(1088.54), 47.56 min	CID	1088.54	2	4.996852	2	LSGSSLPEHETYFFYLQR	peptide30396564(pre=-,post=-)	201	177	4.967997E-19	4.4408574E-10
SD6.mgf	index=5058	-1	060813-SludgeD32_13-18, Cmpd 7104, +MSn(710.35), 21.37 min	CID	710.35	0	-10.396533	2	EGSLVVNSSQGGGTK	peptide26372157(pre=-,post=-)	88	88	4.9891895E-19	4.4021875E-10
SD6.mgf	index=113289	-1	060813-SludgeD32_31-36, Cmpd 14797, +MSn(816.39), 38.70 min	CID	816.39	1	-3.3276656	2	EYYEEYQIAPAVR	peptide22402568(pre=-,post=-)	126	125	4.9948133E-19	4.2238185E-10
SD6.mgf	index=3694	-1	060813-SludgeD32_13-18, Cmpd 5654, +MSn(819.39), 18.44 min	CID	819.39	1	2.0509782	2	VNPTDTTATNTASTDK	peptide28812840(pre=-,post=-)	143	135	5.0049483E-19	4.448337E-10
SD6.mgf	index=12135	-1	060813-SludgeD32_13-18, Cmpd 14541, +MSn(740.8859), 35.87 min	CID	740.8859	0	0.247144	2	YSVDITATGGGIAAGK	peptide28903821(pre=-,post=-)	75	72	5.024532E-19	4.4657425E-10
SD6.mgf	index=66797	-1	060813-SludgeD32_19-24, Cmpd 20190, +MSn(601.33), 50.37 min	CID	601.33	0	-2.943499	3	INYAAGPLSVAVVAETAR	peptide30302206(pre=-,post=-)	92	88	5.045949E-19	4.5105383E-10
SD6.mgf	index=144393	-1	060813-SludgeD32_7-12, Cmpd 22714, +MSn(1003.0087), 59.49 min	CID	1003.0087	0	1.7647132	2	LQLLTPFEPWDGQDFAK	peptide29428076(pre=-,post=-)	126	113	5.080611E-19	4.5298315E-10
SD6.mgf	index=143696	-1	060813-SludgeD32_7-12, Cmpd 21972, +MSn(1258.65), 57.54 min	CID	1258.65	1	2.644741	2	VLDGAVAVFDGVAGVEPQTETVWR	peptide33773406(pre=-,post=-)	266	208	5.1523364E-19	4.6414605E-10
SD6.mgf	index=65812	-1	060813-SludgeD32_19-24, Cmpd 19150, +MSn(848.97), 47.73 min	CID	848.97	0	5.751488	2	LLDEGQAGENVGLLLR	peptide28228716(pre=-,post=-)	111	98	5.1973893E-19	4.619376E-10
SD6.mgf	index=19774	-1	060813-SludgeD32_13-18, Cmpd 22656, +MSn(1080.06), 55.99 min	CID	1080.06	0	-11.7541275	2	SAYQGIAGTIAGTTLYFPTVK	peptide32542929(pre=-,post=-)	159	132	5.203536E-19	4.673922E-10
SD6.mgf	index=131372	-1	060813-SludgeD32_7-12, Cmpd 8932, +MSn(868.41), 25.59 min	CID	868.41	0	1.8976663	2	EGGTLTTNASGEVTADGR	peptide30110346(pre=-,post=-)	121	112	5.221384E-19	4.667358E-10
SD6.mgf	index=21390	-1	060813-SludgeD32_13-18, Cmpd 24379, +MSn(936.47), 60.55 min	CID	936.47	1	-0.43391117	3	AEALEVNLFPGFAASEILYHEDGSVK	peptide34067791(pre=-,post=-)	115	87	5.320675E-19	4.7989784E-10
SD6.mgf	index=91499	-1	060813-SludgeD32_25-30, Cmpd 18131, +MSn(895.9474), 46.76 min	CID	895.9474	0	-2.4524434	2	SYELPDGQVITIGNER	peptide28675570(pre=-,post=-)	144	137	5.3464457E-19	4.7518556E-10
SD6.mgf	index=140708	-1	060813-SludgeD32_7-12, Cmpd 18772, +MSn(600.34), 49.15 min	CID	600.34	1	-2.6097486	3	LVAATIDAAAEVSNVVVR	peptide30407936(pre=-,post=-)	115	107	5.360611E-19	4.7918125E-10
SD6.mgf	index=8991	-1	060813-SludgeD32_13-18, Cmpd 11239, +MSn(1011.9635), 29.33 min	CID	1011.9635	0	-3.3172367	2	WDDGGSPPAVQADQNAPAAR	peptide32142511(pre=-,post=-)	186	163	5.3708935E-19	4.817672E-10
SD6.mgf	index=108324	-1	060813-SludgeD32_31-36, Cmpd 9545, +MSn(755.8951), 26.87 min	CID	755.8951	0	-2.0993795	2	NPQTGEQIQVPATK	peptide35175352(pre=-,post=A)	100	100	5.3739355E-19	4.6870147E-10
SD6.mgf	index=93419	-1	060813-SludgeD32_25-30, Cmpd 20174, +MSn(933.44), 52.00 min	CID	933.44	1	-12.788808	2	M+15.995AINPFC+57.021EIAVEEAVR	peptide28306390(pre=-,post=-)	168	156	5.412829E-19	4.810856E-10
SD6.mgf	index=16750	-1	060813-SludgeD32_13-18, Cmpd 19425, +MSn(848.97), 47.66 min	CID	848.97	0	5.751488	2	LLDEGQAGENVGLLLR	peptide28228716(pre=-,post=-)	158	137	5.4696077E-19	4.86132E-10
SD6.mgf	index=145624	-1	060813-SludgeD32_7-12, Cmpd 24036, +MSn(921.4586), 62.95 min	CID	921.4586	0	-1.5234612	2	DIPNLSEEILADLDER	peptide27823801(pre=-,post=-);peptide35150938(pre=-,post=G)	212	201	5.4817993E-19	4.8721566E-10
SD6.mgf	index=119313	-1	060813-SludgeD32_31-36, Cmpd 21148, +MSn(957.96), 55.08 min	CID	957.96	0	2.4848397	2	DDSLQEAFAQFGTVTSAK	peptide30076293(pre=-,post=-)	86	79	5.488436E-19	4.906074E-10
SD6.mgf	index=67065	-1	060813-SludgeD32_19-24, Cmpd 20479, +MSn(950.45), 51.11 min	CID	950.45	2	-10.366074	3	HNNTALYTSPTFSGFSGSIAYIAGENK	peptide34350377(pre=-,post=-)	86	61	5.5207E-19	4.981788E-10
SD6.mgf	index=143741	-1	060813-SludgeD32_7-12, Cmpd 22021, +MSn(839.43), 57.66 min	CID	839.43	1	-4.193775	3	VLDGAVAVFDGVAGVEPQTETVWR	peptide33773406(pre=-,post=-)	150	130	5.5575303E-19	5.006478E-10
SD6.mgf	index=144269	-1	060813-SludgeD32_7-12, Cmpd 22581, +MSn(1243.61), 59.14 min	CID	1243.61	1	-6.1610184	2	YFTGTPTNVEGIGVFDVAEEAIR	peptide33482266(pre=-,post=-)	158	125	5.591736E-19	5.0333365E-10
SD6.mgf	index=70191	-1	060813-SludgeD32_19-24, Cmpd 23819, +MSn(1013.5), 59.86 min	CID	1013.5	0	-1.1442196	2	AVDGAFLM+15.995PVEDVFSISGR	peptide30893189(pre=-,post=-)	155	142	5.6326016E-19	5.044134E-10
SD6.mgf	index=19101	-1	060813-SludgeD32_13-18, Cmpd 21936, +MSn(968.5), 54.10 min	CID	968.5	1	1.798099	2	ELLSSYNFPGDDLPIVR	peptide29099119(pre=-,post=-)	131	119	5.642859E-19	5.031127E-10
SD6.mgf	index=17276	-1	060813-SludgeD32_13-18, Cmpd 19987, +MSn(932.9645), 49.08 min	CID	932.9645	0	-3.7943842	2	GLNYDLTGNAEAIAESVK	peptide30210077(pre=-,post=-)	124	112	5.686709E-19	5.0833093E-10
SD6.mgf	index=92111	-1	060813-SludgeD32_25-30, Cmpd 18785, +MSn(1032.02), 48.42 min	CID	1032.02	0	1.6559632	2	TVIVVDPAAADDDLTGSFTR	peptide32093621(pre=-,post=-)	203	161	5.7328455E-19	5.1423416E-10
SD6.mgf	index=19447	-1	060813-SludgeD32_13-18, Cmpd 22308, +MSn(882.45), 55.08 min	CID	882.45	0	0.27666235	2	NLSGNLAEIADYTLNR	peptide28359052(pre=-,post=-)	148	132	5.7720637E-19	5.1301396E-10
SD6.mgf	index=70613	-1	060813-SludgeD32_19-24, Cmpd 24275, +MSn(1051.52), 61.07 min	CID	1051.52	0	-7.894016	2	IYQLPDQQFANLYWFR	peptide28167407(pre=-,post=-)	168	150	5.7802063E-19	5.1373766E-10
SD6.mgf	index=18581	-1	060813-SludgeD32_13-18, Cmpd 21377, +MSn(882.46), 52.65 min	CID	882.46	1	-0.8638583	2	FDELSPSVDLLETGIK	peptide27898901(pre=-,post=-)	98	94	5.7925085E-19	5.1483107E-10
SD6.mgf	index=16970	-1	060813-SludgeD32_13-18, Cmpd 19661, +MSn(983.48), 48.25 min	CID	983.48	1	-5.4319563	2	ELLDSYNFPGDETPIVR	peptide29098676(pre=-,post=-)	157	144	5.8336634E-19	5.2012467E-10
SD6.mgf	index=24122	-1	060813-SludgeD32_13-18, Cmpd 27287, +MSn(852.4719), 68.30 min	CID	852.4719	0	-0.071597844	2	QAALLDNPFVLLFDK	peptide27126750(pre=-,post=-)	105	103	5.8710897E-19	5.1803284E-10
SD6.mgf	index=90015	-1	060813-SludgeD32_25-30, Cmpd 16558, +MSn(723.36), 42.70 min	CID	723.36	1	-2.6722066	3	NVEVVGVSIDSHFTHNAWR	peptide31259487(pre=-,post=-)	163	130	5.876457E-19	5.262512E-10
SD6.mgf	index=92881	-1	060813-SludgeD32_25-30, Cmpd 19603, +MSn(782.9135), 50.53 min	CID	782.9135	0	-1.2473425	2	TVSGAAVELSEVAFGK	peptide28755159(pre=-,post=-)	102	100	5.8829886E-19	5.228728E-10
SD6.mgf	index=141282	-1	060813-SludgeD32_7-12, Cmpd 19379, +MSn(598.33), 50.74 min	CID	598.33	0	2.7542555	3	NALPAVLQVEGLEFHR	peptide28333502(pre=-,post=-)	92	89	5.914043E-19	5.256329E-10
SD6.mgf	index=102915	-1	060813-SludgeD32_31-36, Cmpd 3775, +MSn(485.5646), 13.71 min	CID	485.5646	0	-0.8170451	3	GPM+15.995VGNNVSHANNK	peptide24782024(pre=-,post=-)	100	97	5.933902E-19	5.175404E-10
SD6.mgf	index=55316	-1	060813-SludgeD32_19-24, Cmpd 8071, +MSn(921.44), 23.33 min	CID	921.44	1	-0.6284697	2	ITGQSAVM+15.995ADGSSVGTTSR	peptide31128824(pre=-,post=-)	158	144	5.936773E-19	5.3165267E-10
SD6.mgf	index=116388	-1	060813-SludgeD32_31-36, Cmpd 18058, +MSn(715.3842), 47.06 min	CID	715.3842	0	5.4603825	2	DIADAITAAGVAVDK	peptide26325096(pre=-,post=-)	89	87	5.975817E-19	5.272734E-10
SD6.mgf	index=9105	-1	060813-SludgeD32_13-18, Cmpd 11359, +MSn(680.35), 29.58 min	CID	680.35	0	2.3325021	3	IFILHADHEQNASTSTVR	peptide30279173(pre=-,post=-)	143	123	5.9764885E-19	5.3423405E-10
SD6.mgf	index=21333	-1	060813-SludgeD32_13-18, Cmpd 24319, +MSn(561.9681), 60.39 min	CID	561.9681	0	-0.86887646	3	GIEAGVAAAVEAIADQAK	peptide30203764(pre=-,post=-)	97	92	5.990777E-19	5.3551136E-10
SD6.mgf	index=145557	-1	060813-SludgeD32_7-12, Cmpd 23964, +MSn(921.4571), 62.76 min	CID	921.4571	0	-3.1793973	2	DIPNLSEEILADLDER	peptide27823801(pre=-,post=-);peptide35150938(pre=-,post=G)	208	197	5.9939275E-19	5.3273297E-10
SD6.mgf	index=138224	-1	060813-SludgeD32_7-12, Cmpd 16138, +MSn(926.42), 42.27 min	CID	926.42	0	-9.750562	2	GINDGDYVFVDGNPVDR	peptide29204695(pre=-,post=-)	125	114	6.0309857E-19	5.3771776E-10
SD6.mgf	index=68326	-1	060813-SludgeD32_19-24, Cmpd 21824, +MSn(990.77), 54.61 min	CID	990.77	1	-4.045955	3	M+15.995GFETLTEAGYAPEM+15.995AYFEC+57.021LHELK	peptide33942489(pre=-,post=-)	109	73	6.0726327E-19	5.4740285E-10
SD6.mgf	index=131878	-1	060813-SludgeD32_7-12, Cmpd 9464, +MSn(729.88), 26.70 min	CID	729.88	0	-1.337975	2	TINDAALNQNTGVK	peptide25814156(pre=-,post=-)	99	99	6.076529E-19	5.299799E-10
SD6.mgf	index=145646	-1	060813-SludgeD32_7-12, Cmpd 24059, +MSn(875.9534), 63.01 min	CID	875.9534	0	-0.83614177	2	EGLDVLEYFIATPGAR	peptide27859995(pre=-,post=-)	158	153	6.086913E-19	5.4099736E-10
SD6.mgf	index=53307	-1	060813-SludgeD32_19-24, Cmpd 5955, +MSn(709.83), 19.03 min	CID	709.83	1	-4.2577963	2	GAEAAAGSEAAAGADAK	peptide29175552(pre=-,post=-)	105	99	6.1296844E-19	5.4651766E-10
SD6.mgf	index=22934	-1	060813-SludgeD32_13-18, Cmpd 26021, +MSn(707.3848), 64.90 min	CID	707.3848	0	0.60398006	3	IFDIFEGTEQIQQLVIAR	peptide30278022(pre=-,post=-)	98	93	6.2180645E-19	5.558284E-10
SD6.mgf	index=78351	-1	060813-SludgeD32_25-30, Cmpd 4245, +MSn(480.5585), 15.05 min	CID	480.5585	0	-0.8890608	3	QNAEGSVVHGGDNR	peptide25521318(pre=-,post=-)	80	79	6.2422606E-19	5.444346E-10
SD6.mgf	index=142495	-1	060813-SludgeD32_7-12, Cmpd 20684, +MSn(975.49), 54.15 min	CID	975.49	2	0.7537569	2	TELLETVAESDEELLEK	peptide29780068(pre=-,post=-)	80	69	6.2521144E-19	5.5743343E-10
SD6.mgf	index=112412	-1	060813-SludgeD32_31-36, Cmpd 13877, +MSn(871.4596), 36.51 min	CID	871.4596	0	2.3112545	2	INAITVPADSGDTLAQR	peptide29318118(pre=-,post=-)	131	125	6.2783624E-19	5.5977367E-10
SD6.mgf	index=93453	-1	060813-SludgeD32_25-30, Cmpd 20211, +MSn(932.944), 52.10 min	CID	932.944	0	-6.738431	2	M+15.995AINPFC+57.021EIAVEEAVR	peptide28306390(pre=-,post=-)	187	176	6.4330436E-19	5.717611E-10
SD6.mgf	index=68463	-1	060813-SludgeD32_19-24, Cmpd 21972, +MSn(882.45), 55.00 min	CID	882.45	0	0.27666235	2	NLSGNLAEIADYTLNR	peptide28359052(pre=-,post=-)	114	106	6.529128E-19	5.8030086E-10
SD6.mgf	index=59646	-1	060813-SludgeD32_19-24, Cmpd 12622, +MSn(790.41), 32.43 min	CID	790.41	0	9.498103	2	ELLDAGVHFGHQTR	peptide24571276(pre=-,post=-)	121	119	6.623756E-19	5.777077E-10
SD6.mgf	index=23017	-1	060813-SludgeD32_13-18, Cmpd 26108, +MSn(883.12), 65.14 min	CID	883.12	0	1.9351704	3	LFPEQLTYIVNHAEDEVIFVDR	peptide32881259(pre=-,post=-)	137	97	6.6389955E-19	5.9703514E-10
SD6.mgf	index=21897	-1	060813-SludgeD32_13-18, Cmpd 24921, +MSn(1020.51), 61.98 min	CID	1020.51	0	1.0167452	2	AIDGAFLM+15.995PVEDVFSISGR	peptide30861118(pre=-,post=-)	129	112	6.6686546E-19	5.9719446E-10
SD6.mgf	index=15494	-1	060813-SludgeD32_13-18, Cmpd 18084, +MSn(828.89), 44.26 min	CID	828.89	0	-1.4726939	2	FEIGDTFSEANEGLK	peptide26421819(pre=-,post=-)	99	94	6.7133234E-19	5.9234695E-10
SD6.mgf	index=43859	-1	060813-SludgeD32_1-6, Cmpd 20524, +MSn(775.75), 56.67 min	CID	775.75	0	13.375592	3	TAQGLVDELPASEAAAQSILQGR	peptide33424377(pre=-,post=-)	143	123	6.7133255E-19	6.042923E-10
SD6.mgf	index=34695	-1	060813-SludgeD32_1-6, Cmpd 10686, +MSn(923.41), 31.26 min	CID	923.41	0	-4.4946146	2	LDLANGEVNTDGDNADGR	peptide30337173(pre=-,post=-)	132	116	6.739499E-19	6.0243904E-10
SD6.mgf	index=142098	-1	060813-SludgeD32_7-12, Cmpd 20258, +MSn(950.9508), 53.03 min	CID	950.9508	0	-1.797129	2	WGWQNEGDFIGEPPLR	peptide28853831(pre=-,post=-)	149	132	6.799448E-19	6.043266E-10
SD6.mgf	index=116311	-1	060813-SludgeD32_31-36, Cmpd 17977, +MSn(895.95), 46.85 min	CID	895.95	0	0.47686398	2	SYELPDGQVITIGNER	peptide28675570(pre=-,post=-)	154	148	6.8074385E-19	6.050368E-10
SD6.mgf	index=53105	-1	060813-SludgeD32_19-24, Cmpd 5743, +MSn(789.8422), 18.59 min	CID	789.8422	0	-0.46365052	2	DGDNNGAAPGGYNTGAK	peptide29054932(pre=-,post=-);peptide35315858(pre=K,post=N)	120	109	6.828952E-19	6.088638E-10
SD6.mgf	index=17987	-1	060813-SludgeD32_13-18, Cmpd 20745, +MSn(1037.54), 51.01 min	CID	1037.54	-1	7.0254407	2	TDDVAGDGTTTATVLAQALVR	peptide32596073(pre=-,post=-)	310	234	6.8582124E-19	6.1601857E-10
SD6.mgf	index=63446	-1	060813-SludgeD32_19-24, Cmpd 16630, +MSn(995.99), 41.41 min	CID	995.99	0	0.55152833	2	FLPLQSSETIGEAGDAEAR	peptide30997987(pre=-,post=-)	175	152	6.9715077E-19	6.243157E-10
SD6.mgf	index=19529	-1	060813-SludgeD32_13-18, Cmpd 22395, +MSn(882.45), 55.31 min	CID	882.45	0	0.27666235	2	NLSGNLAEIADYTLNR	peptide28359052(pre=-,post=-)	151	129	7.014901E-19	6.234758E-10
SD6.mgf	index=86542	-1	060813-SludgeD32_25-30, Cmpd 12909, +MSn(806.4), 33.97 min	CID	806.4	1	-6.3225737	2	QAVQM+15.995FGPAQYGVAK	peptide27131903(pre=-,post=-)	68	65	7.019911E-19	6.1939853E-10
SD6.mgf	index=10607	-1	060813-SludgeD32_13-18, Cmpd 12936, +MSn(690.64), 32.66 min	CID	690.64	1	-1.4726086	3	LDVGAIDAEGQHDDVDEDR	peptide31149189(pre=-,post=-)	71	58	7.0300524E-19	6.2955857E-10
SD6.mgf	index=137713	-1	060813-SludgeD32_7-12, Cmpd 15601, +MSn(1039.52), 40.87 min	CID	1039.52	0	-5.4017277	2	LIGAPPGYVGYEEGGQLTEK	peptide31841890(pre=-,post=-)	178	139	7.0434067E-19	6.31791E-10
SD6.mgf	index=72364	-1	060813-SludgeD32_19-24, Cmpd 26136, +MSn(989.5476), 66.01 min	CID	989.5476	0	-0.8018375	2	IGELLLYLAGADVYAATPK	peptide31101781(pre=-,post=-)	124	109	7.047641E-19	6.3113365E-10
SD6.mgf	index=140395	-1	060813-SludgeD32_7-12, Cmpd 18442, +MSn(635.308), 48.29 min	CID	635.308	0	-4.803565	3	IEPEAIEYGENFISHR	peptide28100117(pre=-,post=-)	141	127	7.0809023E-19	6.293419E-10
SD6.mgf	index=69699	-1	060813-SludgeD32_19-24, Cmpd 23291, +MSn(1013.5268), 58.47 min	CID	1013.5268	0	-1.385071	2	AAQNVSSTLLYFNDILEK	peptide29968010(pre=-,post=-)	129	119	7.104637E-19	6.350785E-10
SD6.mgf	index=65438	-1	060813-SludgeD32_19-24, Cmpd 18749, +MSn(960.4683), 46.73 min	CID	960.4683	0	-6.5453277	2	SPQVFLM+15.995DEPLSNLDAK	peptide29725139(pre=-,post=-)	113	103	7.1342286E-19	6.36082E-10
SD6.mgf	index=65736	-1	060813-SludgeD32_19-24, Cmpd 19070, +MSn(595.0087), 47.53 min	CID	595.0087	0	0.20515722	3	AILVQGDVVGTYIHGLK	peptide28952975(pre=-,post=-)	66	57	7.17343E-19	6.3957717E-10
SD6.mgf	index=36649	-1	060813-SludgeD32_1-6, Cmpd 12755, +MSn(1046.0279), 36.54 min	CID	1046.028	0	1.0502912	2	LLTNDPAGTANYGVGSSGQLR	peptide32418477(pre=-,post=-)	230	201	7.186562E-19	6.455117E-10
SD6.mgf	index=69471	-1	060813-SludgeD32_19-24, Cmpd 23050, +MSn(910.49), 57.83 min	CID	910.49	1	-14.653962	2	VPTSTVSVVDFTALLNR	peptide29884447(pre=-,post=-)	177	161	7.194001E-19	6.4141126E-10
SD6.mgf	index=137785	-1	060813-SludgeD32_7-12, Cmpd 15677, +MSn(983.98), 41.06 min	CID	983.98	0	-3.9078028	2	VVTIVSDDGEEDVYTVAR	peptide30786327(pre=-,post=-)	200	177	7.19614E-19	6.432579E-10
SD6.mgf	index=2981	-1	060813-SludgeD32_13-18, Cmpd 4897, +MSn(739.33), 16.70 min	CID	739.33	1	-0.12249249	2	ASADGC+57.021NPQGASVSR	peptide26207165(pre=-,post=-)	141	138	7.196967E-19	6.35021E-10
SD6.mgf	index=144078	-1	060813-SludgeD32_7-12, Cmpd 22379, +MSn(824.76), 58.60 min	CID	824.76	0	-5.9202476	3	IFALEEEAATVAGNVM+15.995PNPLTLR	peptide33257949(pre=-,post=-)	91	73	7.2586324E-19	6.533774E-10
SD6.mgf	index=118121	-1	060813-SludgeD32_31-36, Cmpd 19885, +MSn(831.9332), 51.77 min	CID	831.9332	0	-0.44019252	2	LFVGGLSWGTNDGALR	peptide28203131(pre=-,post=-)	190	177	7.300171E-19	6.488302E-10
SD6.mgf	index=133908	-1	060813-SludgeD32_7-12, Cmpd 11606, +MSn(896.9244), 31.35 min	CID	896.9244	0	-2.58587	2	NFGLTADNNPTSAGSQAK	peptide30444729(pre=-,post=-)	153	130	7.3392753E-19	6.560526E-10
SD6.mgf	index=140319	-1	060813-SludgeD32_7-12, Cmpd 18359, +MSn(635.3098), 48.08 min	CID	635.3098	0	-1.9214259	3	IEPEAIEYGENFISHR	peptide28100117(pre=-,post=-)	150	139	7.3395374E-19	6.523291E-10
SD6.mgf	index=6351	-1	060813-SludgeD32_13-18, Cmpd 8465, +MSn(910.41), 24.01 min	CID	910.41	1	1.711657	2	YETM+15.995TESVETTPASTR	peptide28878883(pre=-,post=-)	129	120	7.360115E-19	6.54158E-10
SD6.mgf	index=138024	-1	060813-SludgeD32_7-12, Cmpd 15928, +MSn(889.9481), 41.72 min	CID	889.9481	0	-1.6459851	2	EIEQQYVSGLVTAGER	peptide27863972(pre=-,post=-)	144	137	7.399632E-19	6.576702E-10
SD6.mgf	index=138010	-1	060813-SludgeD32_7-12, Cmpd 15913, +MSn(870.94), 41.68 min	CID	870.94	1	-9.009133	2	IVEYFGPGAETISATGK	peptide29340168(pre=-,post=-)	95	84	7.41314E-19	6.609495E-10
SD6.mgf	index=92309	-1	060813-SludgeD32_25-30, Cmpd 18994, +MSn(860.45), 48.96 min	CID	860.45	1	-7.28452	3	SQVLADTTVIGGATQAQAPVYNFVK	peptide34005636(pre=-,post=-)	78	54	7.4242107E-19	6.6923755E-10
SD6.mgf	index=15101	-1	060813-SludgeD32_13-18, Cmpd 17665, +MSn(797.4622), 43.21 min	CID	797.4622	0	-2.4491696	2	LILVTAINPTPAGEGK	peptide28222714(pre=-,post=-)	93	88	7.427784E-19	6.6017236E-10
SD6.mgf	index=66915	-1	060813-SludgeD32_19-24, Cmpd 20318, +MSn(788.92), 50.70 min	CID	788.92	1	3.9669235	4	TTGIVLDSGDGVSHTVPIYEGYALPHAILR	peptide34873345(pre=-,post=-)	102	58	7.4591327E-19	6.7387995E-10
SD6.mgf	index=113560	-1	060813-SludgeD32_31-36, Cmpd 15082, +MSn(899.9936), 39.41 min	CID	899.9936	0	7.8668714	2	LLQDSVGGITPNTLNTR	peptide29406251(pre=-,post=-)	186	165	7.5159636E-19	6.7011724E-10
SD6.mgf	index=44243	-1	060813-SludgeD32_1-6, Cmpd 20946, +MSn(776.08), 57.77 min	CID	776.08	1	7.6590858	3	TAQGLVDELPASEAAAQSLLQGR	peptide33424380(pre=-,post=-)	160	136	7.561332E-19	6.8062456E-10
SD6.mgf	index=15550	-1	060813-SludgeD32_13-18, Cmpd 18145, +MSn(1069.1), 44.42 min	CID	1069.1	2	1.8877202	2	GLPVTNTNAPISVPVGTATLGR	peptide32813605(pre=-,post=-)	247	196	7.562165E-19	6.8005435E-10
SD6.mgf	index=20946	-1	060813-SludgeD32_13-18, Cmpd 23891, +MSn(1069.51), 59.27 min	CID	1069.51	2	2.4582176	2	M+15.995YQLPDQQFANLYWFR	peptide28331268(pre=-,post=-)	168	151	7.579221E-19	6.7363193E-10
SD6.mgf	index=54868	-1	060813-SludgeD32_19-24, Cmpd 7601, +MSn(614.6292), 22.37 min	CID	614.6292	0	-0.297912	3	TVNSGHQVDAASVATDGGR	peptide31468930(pre=-,post=-)	124	113	7.5829063E-19	6.7906797E-10
SD6.mgf	index=132080	-1	060813-SludgeD32_7-12, Cmpd 9676, +MSn(729.8847), 27.15 min	CID	729.8847	0	5.10103	2	TINDAALNQNTGVK	peptide25814156(pre=-,post=-)	86	85	7.587834E-19	6.617923E-10
SD6.mgf	index=11443	-1	060813-SludgeD32_13-18, Cmpd 13814, +MSn(636.98), 34.39 min	CID	636.98	1	2.7174232	3	IM+15.995TIAISHVEYETDNR	peptide28132561(pre=-,post=-)	88	79	7.5934405E-19	6.748957E-10
SD6.mgf	index=141126	-1	060813-SludgeD32_7-12, Cmpd 19214, +MSn(701.69), 50.31 min	CID	701.69	1	-1.4494075	3	FNIIDTPGHVDFTIEVER	peptide30161285(pre=-,post=-)	105	94	7.6368607E-19	6.826536E-10
SD6.mgf	index=141376	-1	060813-SludgeD32_7-12, Cmpd 19481, +MSn(852.42), 51.00 min	CID	852.42	2	11.084942	3	ANTQTENVFQYGEPEVTIIEDR	peptide32712673(pre=-,post=-)	76	58	7.724293E-19	6.9463435E-10
SD6.mgf	index=91245	-1	060813-SludgeD32_25-30, Cmpd 17860, +MSn(832.94), 46.06 min	CID	832.94	1	2.6041634	2	GFVVSGGTAALDSVVER	peptide29193041(pre=-,post=-)	172	159	7.752627E-19	6.9121797E-10
SD6.mgf	index=18832	-1	060813-SludgeD32_13-18, Cmpd 21646, +MSn(887.9404), 53.35 min	CID	887.9404	0	-2.474558	2	DIIAILGM+15.995DELSPEDK	peptide27823113(pre=-,post=-)	98	90	7.7595016E-19	6.8965506E-10
SD6.mgf	index=140560	-1	060813-SludgeD32_7-12, Cmpd 18615, +MSn(690.36), 48.74 min	CID	690.36	1	-4.303701	3	INIIDTPGHVDFTIEVER	peptide30300539(pre=-,post=-)	118	94	7.772355E-19	6.947653E-10
SD6.mgf	index=129867	-1	060813-SludgeD32_7-12, Cmpd 7351, +MSn(872.347), 22.29 min	CID	872.347	0	-2.8686225	2	TEM+15.995PGC+57.021SLC+57.021M+15.995GNQAR	peptide27380832(pre=-,post=-)	132	125	7.7858494E-19	6.8698075E-10
SD6.mgf	index=53190	-1	060813-SludgeD32_19-24, Cmpd 5833, +MSn(789.8411), 18.78 min	CID	789.8411	0	-1.8546021	2	DGDNNGAAPGGYNTGAK	peptide29054932(pre=-,post=-);peptide35315858(pre=K,post=N)	114	101	7.820121E-19	6.9723566E-10
SD6.mgf	index=70001	-1	060813-SludgeD32_19-24, Cmpd 23610, +MSn(752.72), 59.31 min	CID	752.72	1	-1.5133466	3	AIGAWELTGNALYSVVGNTYR	peptide32192032(pre=-,post=-)	85	76	7.823647E-19	7.0273587E-10
SD6.mgf	index=11063	-1	060813-SludgeD32_13-18, Cmpd 13415, +MSn(868.4067), 33.60 min	CID	868.4067	0	-4.217026	2	LVAGGEDDPGTLSDAYR	peptide29447469(pre=-,post=-)	132	124	7.8579966E-19	7.0061257E-10
SD6.mgf	index=133577	-1	060813-SludgeD32_7-12, Cmpd 11258, +MSn(940.44), 30.56 min	CID	940.44	0	-2.85562	2	NATEAASGNQQAFESLNK	peptide30439810(pre=-,post=-)	114	102	7.88258E-19	7.0461825E-10
SD6.mgf	index=143331	-1	060813-SludgeD32_7-12, Cmpd 21584, +MSn(855.45), 56.51 min	CID	855.45	0	-3.8528092	3	IATTVLVDDGQTVVLGGIFSNETSK	peptide33894936(pre=-,post=-)	97	78	7.887705E-19	7.1101813E-10
SD6.mgf	index=143807	-1	060813-SludgeD32_7-12, Cmpd 22090, +MSn(962.47), 57.85 min	CID	962.47	0	3.9317534	3	TAEDYLGEPVTEAVITVPAYFNDSQR	peptide34244300(pre=-,post=-)	109	82	7.892556E-19	7.1186845E-10
SD6.mgf	index=95576	-1	060813-SludgeD32_25-30, Cmpd 22478, +MSn(849.94), 58.03 min	CID	849.94	1	-9.662971	2	QPPAFEDAALAIDALR	peptide28520190(pre=-,post=-)	133	123	7.898711E-19	7.0202777E-10
SD6.mgf	index=12710	-1	060813-SludgeD32_13-18, Cmpd 15144, +MSn(1005.01), 37.14 min	CID	1005.01	1	-6.9560647	2	LVSPATTTSVEVPAEYSTR	peptide31211834(pre=-,post=-)	173	152	7.9062755E-19	7.0802647E-10
SD6.mgf	index=72516	-1	060813-SludgeD32_19-24, Cmpd 26296, +MSn(748.06), 66.43 min	CID	748.06	2	-8.02838	3	VVIADVLTEEGAAVAADIGEAAR	peptide33470134(pre=-,post=-)	116	102	7.924776E-19	7.1333955E-10
SD6.mgf	index=133651	-1	060813-SludgeD32_7-12, Cmpd 11336, +MSn(826.42), 30.74 min	CID	826.42	1	-2.474362	2	QIPYQEASSSGATAIK	peptide28507173(pre=-,post=-)	127	118	7.951977E-19	7.06762E-10
SD6.mgf	index=115374	-1	060813-SludgeD32_31-36, Cmpd 16987, +MSn(900.47), 44.26 min	CID	900.47	0	10.709583	2	GEGDTGSPEVQVALLTAR	peptide30191236(pre=-,post=-)	150	139	7.985707E-19	7.138367E-10
SD6.mgf	index=66169	-1	060813-SludgeD32_19-24, Cmpd 19526, +MSn(791.3913), 48.68 min	CID	791.3913	0	-2.699328	2	FGITDSEVVWSVDK	peptide24634155(pre=-,post=-)	131	125	7.986345E-19	6.9654943E-10
SD6.mgf	index=140347	-1	060813-SludgeD32_7-12, Cmpd 18389, +MSn(1079.01), 48.15 min	CID	1079.01	1	1.387486	2	VDESEM+15.995VAGEAGVDIYNLTK	peptide32103117(pre=-,post=-)	153	129	8.0066374E-19	7.1819245E-10
SD6.mgf	index=140303	-1	060813-SludgeD32_7-12, Cmpd 18341, +MSn(1001.99), 48.03 min	CID	1001.99	0	0.54822576	2	ASLATDSFISAASFQETTR	peptide30884014(pre=-,post=-)	218	193	8.040403E-19	7.200379E-10
SD6.mgf	index=34921	-1	060813-SludgeD32_1-6, Cmpd 10940, +MSn(945.4773), 31.89 min	CID	945.4773	0	1.1619889	2	ELADTTSEVAGAGVTVNQK	peptide30962191(pre=-,post=-)	128	116	8.0404313E-19	7.2004047E-10
SD6.mgf	index=70440	-1	060813-SludgeD32_19-24, Cmpd 24092, +MSn(561.9679), 60.58 min	CID	561.9679	0	-1.1947051	3	GIEAGVAAAVEAIADQAK	peptide30203764(pre=-,post=-)	109	103	8.0762544E-19	7.219307E-10
SD6.mgf	index=132328	-1	060813-SludgeD32_7-12, Cmpd 9936, +MSn(928.9627), 27.68 min	CID	928.9627	0	-1.5111548	2	GVTNTTNLGAGNGTNPVGGR	peptide31752502(pre=-,post=-)	144	127	8.1132004E-19	7.2775114E-10
SD6.mgf	index=69305	-1	060813-SludgeD32_19-24, Cmpd 22873, +MSn(741.38), 57.36 min	CID	741.38	0	7.49176	3	EGLVSIAQATDFGETQLWTR	peptide31665496(pre=-,post=-)	105	91	8.1370755E-19	7.298927E-10
SD6.mgf	index=134765	-1	060813-SludgeD32_7-12, Cmpd 12506, +MSn(862.8992), 33.34 min	CID	862.8992	0	-2.1927078	2	VYVM+15.995NEWEAQNPTK	peptide26011016(pre=-,post=-)	101	94	8.1573176E-19	7.114612E-10
SD6.mgf	index=140638	-1	060813-SludgeD32_7-12, Cmpd 18697, +MSn(600.01), 48.96 min	CID	600.01	0	4.78103	3	LVAATIDAAAEVSNVVVR	peptide30407936(pre=-,post=-)	119	110	8.2048417E-19	7.3342504E-10
SD6.mgf	index=140172	-1	060813-SludgeD32_7-12, Cmpd 18201, +MSn(1024.48), 47.67 min	CID	1024.48	0	-0.83407336	2	GTNEFM+15.995AGGNLFYTPGSLR	peptide31056394(pre=-,post=-)	156	140	8.204966E-19	7.3477496E-10
SD6.mgf	index=145322	-1	060813-SludgeD32_7-12, Cmpd 23715, +MSn(1018.86), 62.11 min	CID	1018.86	1	-4.17407	3	VAAEAAQADVGAAGQAIITAQGEASTALAEIGK	peptide35134336(pre=-,post=-)	116	80	8.213917E-19	7.4267376E-10
SD6.mgf	index=38967	-1	060813-SludgeD32_1-6, Cmpd 15224, +MSn(784.73), 42.95 min	CID	784.73	1	-0.7512854	3	ASVTVLNNSQHEVHLLDFDGR	peptide32210414(pre=-,post=-)	122	107	8.302043E-19	7.4570644E-10
SD6.mgf	index=63837	-1	060813-SludgeD32_19-24, Cmpd 17044, +MSn(929.44), 42.44 min	CID	929.44	1	-4.302475	2	GEFQYALGEVAGNSTASR	peptide30191163(pre=-,post=-)	136	129	8.3150175E-19	7.4327355E-10
SD6.mgf	index=36378	-1	060813-SludgeD32_1-6, Cmpd 12470, +MSn(872.45), 35.80 min	CID	872.45	0	9.584385	2	DALTTANTDGLLNPAEK	peptide29046111(pre=-,post=-)	129	117	8.324626E-19	7.4221684E-10
SD6.mgf	index=117497	-1	060813-SludgeD32_31-36, Cmpd 19229, +MSn(1215.12), 50.06 min	CID	1215.12	1	-2.4865267	2	IEAQTADTSISFVPPLDGNPISR	peptide33257005(pre=-,post=-)	154	129	8.3458905E-19	7.5124573E-10
SD6.mgf	index=53018	-1	060813-SludgeD32_19-24, Cmpd 5652, +MSn(568.2692), 18.41 min	CID	568.2692	0	-2.0406976	3	GVVM+15.995NPVDHPHGGGEGK	peptide29238663(pre=-,post=-)	100	91	8.372966E-19	7.4652684E-10
SD6.mgf	index=80497	-1	060813-SludgeD32_25-30, Cmpd 6521, +MSn(734.3111), 20.48 min	CID	734.3111	0	-3.6572196	2	EGVC+57.021GSDAM+15.995NINGK	peptide24560124(pre=-,post=-)	83	82	8.3859974E-19	7.314061E-10
SD6.mgf	index=3057	-1	060813-SludgeD32_13-18, Cmpd 4980, +MSn(738.83), 16.91 min	CID	738.83	0	2.147879	2	ASADGC+57.021NPQGASVSR	peptide26207165(pre=-,post=-)	146	143	8.530599E-19	7.526934E-10
SD6.mgf	index=67403	-1	060813-SludgeD32_19-24, Cmpd 20840, +MSn(746.38), 52.05 min	CID	746.38	0	-5.642437	3	TFHNM+15.995TPELIDAVIDVHLR	peptide31436215(pre=-,post=-)	67	58	8.5438436E-19	7.651223E-10
SD6.mgf	index=17975	-1	060813-SludgeD32_13-18, Cmpd 20732, +MSn(859.46), 50.97 min	CID	859.46	0	0.49711016	2	ILDYGEAGDNVGLLLR	peptide28123239(pre=-,post=-)	117	104	8.5603836E-19	7.6083645E-10
SD6.mgf	index=114357	-1	060813-SludgeD32_31-36, Cmpd 15919, +MSn(631.6509), 41.51 min	CID	631.6509	0	-2.2224388	3	M+15.995DVGQPTPVVITVYSDR	peptide29464301(pre=-,post=-)	82	79	8.578314E-19	7.648355E-10
SD6.mgf	index=113056	-1	060813-SludgeD32_31-36, Cmpd 14553, +MSn(757.908), 38.12 min	CID	757.908	0	1.771687	2	VVEVQDQVVDSLGK	peptide25997631(pre=-,post=-)	85	84	8.6569926E-19	7.5504164E-10
SD6.mgf	index=70373	-1	060813-SludgeD32_19-24, Cmpd 24020, +MSn(561.97), 60.39 min	CID	561.97	0	2.4980197	3	GIEAGVAAAVEAIADQAK	peptide30203764(pre=-,post=-)	105	99	8.681416E-19	7.7602563E-10
SD6.mgf	index=135678	-1	060813-SludgeD32_7-12, Cmpd 13465, +MSn(811.9248), 35.51 min	CID	811.9248	0	2.405555	2	STGSYSLVTQQPLGGK	peptide28656597(pre=-,post=-)	95	91	8.690114E-19	7.723667E-10
SD6.mgf	index=63565	-1	060813-SludgeD32_19-24, Cmpd 16756, +MSn(1185.09), 41.73 min	CID	1185.09	1	-8.423274	2	ALANGFGTPANPIEPSNTVVGADR	peptide33504025(pre=-,post=-)	259	206	8.692845E-19	7.830913E-10
SD6.mgf	index=20735	-1	060813-SludgeD32_13-18, Cmpd 23668, +MSn(1013.5271), 58.68 min	CID	1013.5271	0	-1.0839686	2	AAQNVSSTLLYFNDILEK	peptide29968010(pre=-,post=-)	176	152	8.705468E-19	7.7817564E-10
SD6.mgf	index=51330	-1	060813-SludgeD32_19-24, Cmpd 3865, +MSn(465.02), 14.00 min	CID	465.02	1	4.951295	5	EQLHGDPAATAGSHQGHGHAEGR	peptide33191450(pre=-,post=-)	134	105	8.712055E-19	7.842057E-10
SD6.mgf	index=112225	-1	060813-SludgeD32_31-36, Cmpd 13680, +MSn(792.4259), 36.05 min	CID	792.4259	0	8.164523	2	IVGSDEYLTKPFSK	peptide34311104(pre=R,post=E)	66	66	8.739142E-19	7.622065E-10
SD6.mgf	index=138917	-1	060813-SludgeD32_7-12, Cmpd 16869, +MSn(586.3177), 44.18 min	CID	586.3177	0	-3.122964	3	TAADAATAVTTAAAAIAPAK	peptide32057695(pre=-,post=-)	86	79	8.762118E-19	7.8595885E-10
SD6.mgf	index=140478	-1	060813-SludgeD32_7-12, Cmpd 18529, +MSn(635.64), 48.52 min	CID	635.64	1	-8.61329	3	IEPEAIEYGENFISHR	peptide28100117(pre=-,post=-)	96	92	8.817556E-19	7.836936E-10
SD6.mgf	index=70234	-1	060813-SludgeD32_19-24, Cmpd 23867, +MSn(922.14), 59.99 min	CID	922.14	0	0.52950907	3	DIISQGVADPLVDYDIVPLTYTNSR	peptide33837305(pre=-,post=-)	67	52	8.838297E-19	7.96707E-10
SD6.mgf	index=63362	-1	060813-SludgeD32_19-24, Cmpd 16542, +MSn(947.46), 41.19 min	CID	947.46	2	-0.8580552	3	VTNSGGASQALNGATTAANSNSSGFDLGLR	peptide34882161(pre=-,post=-)	104	68	8.845015E-19	7.990847E-10
SD6.mgf	index=114737	-1	060813-SludgeD32_31-36, Cmpd 16318, +MSn(916.46), 42.54 min	CID	916.46	0	2.9969559	2	LYVGNLSYSTTEESLR	peptide28304837(pre=-,post=-)	193	171	8.951829E-19	7.9562756E-10
SD6.mgf	index=66550	-1	060813-SludgeD32_19-24, Cmpd 19929, +MSn(896.79), 49.71 min	CID	896.79	2	-11.395444	3	NEGLVNFTTNGSPTPAVVNTLAVTNR	peptide34188205(pre=-,post=-)	100	73	9.025972E-19	8.140968E-10
SD6.mgf	index=20780	-1	060813-SludgeD32_13-18, Cmpd 23716, +MSn(866.9779), 58.81 min	CID	866.9779	0	0.28159967	2	LFNVIGTAIDGIGEVSK	peptide29374209(pre=-,post=-)	93	82	9.037367E-19	8.057643E-10
SD6.mgf	index=94488	-1	060813-SludgeD32_25-30, Cmpd 21313, +MSn(814.41), 54.98 min	CID	814.41	0	-6.220315	2	VVAQDNFFSFAIGGR	peptide27552123(pre=-,post=-)	127	122	9.042653E-19	7.978742E-10
SD6.mgf	index=137116	-1	060813-SludgeD32_7-12, Cmpd 14974, +MSn(754.35), 39.25 min	CID	754.35	1	-11.77884	2	LVDELGGDDAFEAR	peptide25185430(pre=-,post=-)	89	86	9.118476E-19	7.9529117E-10
SD6.mgf	index=16781	-1	060813-SludgeD32_13-18, Cmpd 19458, +MSn(690.0286), 47.74 min	CID	690.0286	0	0.17690618	3	INIIDTPGHVDFTIEVER	peptide30300539(pre=-,post=-)	138	109	9.120162E-19	8.152448E-10
SD6.mgf	index=142020	-1	060813-SludgeD32_7-12, Cmpd 20174, +MSn(930.43), 52.81 min	CID	930.43	2	-8.685578	3	EFFGSSQLSQFM+15.995DQTNPLSEITHK	peptide33543112(pre=-,post=-)	92	64	9.120663E-19	8.216311E-10
SD6.mgf	index=143725	-1	060813-SludgeD32_7-12, Cmpd 22003, +MSn(803.43), 57.62 min	CID	803.43	0	3.5705197	3	ISTAEVESALVDHAAVAEAAVVGAK	peptide33907638(pre=-,post=-)	81	60	9.124416E-19	8.224985E-10
SD6.mgf	index=83379	-1	060813-SludgeD32_25-30, Cmpd 9560, +MSn(884.9031), 26.80 min	CID	884.9031	0	-1.6553693	2	GM+15.995DITVTTTAATDDQGR	peptide29213504(pre=-,post=-)	168	156	9.204797E-19	8.206922E-10
SD6.mgf	index=143974	-1	060813-SludgeD32_7-12, Cmpd 22267, +MSn(960.99), 58.31 min	CID	960.99	0	-9.717362	2	LAIGYTLDELQNDITGGK	peptide30327843(pre=-,post=-)	123	108	9.217877E-19	8.239796E-10
SD6.mgf	index=22376	-1	060813-SludgeD32_13-18, Cmpd 25430, +MSn(1005.5022), 63.33 min	CID	1005.5022	0	-1.5175269	2	AVDGAFLMPVEDVFSISGR	peptide30893189(pre=-,post=-)	203	177	9.301124E-19	8.329386E-10
SD6.mgf	index=102917	-1	060813-SludgeD32_31-36, Cmpd 3778, +MSn(485.5648), 13.72 min	CID	485.5648	0	-0.43994737	3	GPM+15.995VGNNVSHANNK	peptide24782024(pre=-,post=-)	104	99	9.34941E-19	8.154326E-10
SD6.mgf	index=10789	-1	060813-SludgeD32_13-18, Cmpd 13127, +MSn(1038.47), 33.03 min	CID	1038.47	1	7.674802	2	QQAYDAM+15.995VAAGQDVSAYDR	peptide31338512(pre=-,post=-)	220	178	9.374812E-19	8.395376E-10
SD6.mgf	index=143142	-1	060813-SludgeD32_7-12, Cmpd 21386, +MSn(854.45), 55.98 min	CID	854.45	0	0.92861813	2	VSFTDSALVAAATLADR	peptide29889392(pre=-,post=-)	129	118	9.396401E-19	8.3777546E-10
SD6.mgf	index=9701	-1	060813-SludgeD32_13-18, Cmpd 11985, +MSn(779.8885), 30.84 min	CID	779.8885	0	-0.704352	2	GNPADVVATNATSVDK	peptide28009522(pre=-,post=-)	114	110	9.470985E-19	8.417696E-10
SD6.mgf	index=15260	-1	060813-SludgeD32_13-18, Cmpd 17834, +MSn(861.45), 43.64 min	CID	861.45	1	1.6672084	2	AVGQDDYVTINLVASR	peptide27748764(pre=-,post=-)	117	114	9.482808E-19	8.4282037E-10
SD6.mgf	index=115670	-1	060813-SludgeD32_31-36, Cmpd 17298, +MSn(1041.49), 45.07 min	CID	1041.49	1	-10.992356	2	YPGTVTVTDDGLDVDGDTLK	peptide32164963(pre=-,post=-)	119	103	9.488196E-19	8.510877E-10
SD6.mgf	index=68663	-1	060813-SludgeD32_19-24, Cmpd 22194, +MSn(861.984), 55.57 min	CID	861.984	0	-1.6993834	2	IDPLTGLLGPVGISQDK	peptide29288290(pre=-,post=-)	92	86	9.553851E-19	8.5181356E-10
SD6.mgf	index=140265	-1	060813-SludgeD32_7-12, Cmpd 18300, +MSn(1079.02), 47.93 min	CID	1079.02	1	10.668619	2	VDESEM+15.995VAGEAGVDIYNLTK	peptide32103117(pre=-,post=-)	121	106	9.575011E-19	8.588749E-10
SD6.mgf	index=136637	-1	060813-SludgeD32_7-12, Cmpd 14472, +MSn(872.4405), 37.98 min	CID	872.4405	0	-1.3292212	2	DALTTANTDGLLNPAEK	peptide29046111(pre=-,post=-)	148	129	9.601498E-19	8.560617E-10
SD6.mgf	index=90984	-1	060813-SludgeD32_25-30, Cmpd 17585, +MSn(596.65), 45.34 min	CID	596.65	0	-1.6367399	3	GAVGEVTEAQLAEIATTK	peptide30185188(pre=-,post=-)	88	83	9.60488E-19	8.5857343E-10
SD6.mgf	index=141145	-1	060813-SludgeD32_7-12, Cmpd 19234, +MSn(1016.53), 50.36 min	CID	1016.53	2	2.9253888	3	LVGDGAAANNAAGAVNSYNLTLTNNLLATNK	peptide34942513(pre=-,post=-)	90	64	9.639371E-19	8.711088E-10
SD6.mgf	index=66742	-1	060813-SludgeD32_19-24, Cmpd 20132, +MSn(788.92), 50.22 min	CID	788.92	1	3.9669235	4	TTGIVLDSGDGVSHTVPIYEGYALPHAILR	peptide34873345(pre=-,post=-)	100	55	9.647184E-19	8.7155494E-10
SD6.mgf	index=84743	-1	060813-SludgeD32_25-30, Cmpd 11015, +MSn(776.41), 29.89 min	CID	776.41	1	-7.746875	2	VQPYVVNDTPPPPK	peptide25975337(pre=-,post=-)	99	95	9.660493E-19	8.425646E-10
SD6.mgf	index=41171	-1	060813-SludgeD32_1-6, Cmpd 17597, +MSn(659), 49.09 min	CID	659.0	1	5.3138785	3	DFSNFVPGTGEGIDIIHR	peptide30079511(pre=-,post=-)	132	123	9.818348E-19	8.776553E-10
SD6.mgf	index=18549	-1	060813-SludgeD32_13-18, Cmpd 21343, +MSn(1018.48), 52.56 min	CID	1018.48	0	-12.584658	3	LIEVIEQSGAEAVHPGYGFFSENADFAR	peptide34549308(pre=-,post=-)	107	67	9.832723E-19	8.876795E-10
SD6.mgf	index=140823	-1	060813-SludgeD32_7-12, Cmpd 18895, +MSn(771.39), 49.46 min	CID	771.39	1	-3.5347986	3	LIGAPPGYVGYEEGGYLTEAVR	peptide32888402(pre=-,post=-)	88	72	9.863701E-19	8.870282E-10
SD6.mgf	index=19646	-1	060813-SludgeD32_13-18, Cmpd 22519, +MSn(1007.06), 55.63 min	CID	1007.06	1	-4.031331	2	IQLVGDDLFVTNPAILQR	peptide30306486(pre=-,post=-)	211	174	9.867452E-19	8.820446E-10
SD6.mgf	index=16051	-1	060813-SludgeD32_13-18, Cmpd 18678, +MSn(830.4511), 45.77 min	CID	830.4511	0	-0.14699276	2	IINEPTAAAIAYGLDK	peptide28119362(pre=-,post=-)	144	137	9.910733E-19	8.8085383E-10
SD6.mgf	index=15614	-1	060813-SludgeD32_13-18, Cmpd 18212, +MSn(922.44), 44.58 min	CID	922.44	2	-4.390727	3	NM+15.995VTGAAQM+15.995DGAILVVAATDGPM+15.995PQTR	peptide34394789(pre=-,post=-);peptide35369225(pre=-,post=E)	90	67	9.916847E-19	8.948798E-10
SD6.mgf	index=107981	-1	060813-SludgeD32_31-36, Cmpd 9184, +MSn(846.8852), 26.09 min	CID	846.8852	0	-2.8827984	2	SM+15.995M+15.995GATNPADAAPGTIR	peptide29713974(pre=-,post=-)	149	134	1.0002255E-18	8.917929E-10
SD6.mgf	index=140035	-1	060813-SludgeD32_7-12, Cmpd 18055, +MSn(1009.98), 47.29 min	CID	1009.98	0	-6.889206	2	ASLSTDSFLSAASFQETTR	peptide30884455(pre=-,post=-)	289	253	1.001312E-18	8.966996E-10
SD6.mgf	index=64705	-1	060813-SludgeD32_19-24, Cmpd 17968, +MSn(932.7932), 44.75 min	CID	932.7932	0	-1.2432193	3	SFAPAEAPSGDAATVEALPVPDVGQSGGAK	peptide34857426(pre=-,post=-)	81	56	1.0109181E-18	9.132931E-10
SD6.mgf	index=21770	-1	060813-SludgeD32_13-18, Cmpd 24784, +MSn(742.69), 61.62 min	CID	742.69	0	-5.3417497	3	STAEDVELALDAAHAAADAWAK	peptide33034152(pre=-,post=-)	99	80	1.0109533E-18	9.0913543E-10
SD6.mgf	index=22338	-1	060813-SludgeD32_13-18, Cmpd 25390, +MSn(793.9), 63.22 min	CID	793.9	0	-1.3069609	2	EESIFSVLTEFGTK	peptide24552170(pre=-,post=-)	99	99	1.0121941E-18	8.828108E-10
SD6.mgf	index=22262	-1	060813-SludgeD32_13-18, Cmpd 25309, +MSn(793.8968), 63.01 min	CID	793.8968	0	-5.3816037	2	EESIFSVLTEFGTK	peptide24552170(pre=-,post=-)	100	99	1.0121941E-18	8.828108E-10
SD6.mgf	index=70177	-1	060813-SludgeD32_19-24, Cmpd 23799, +MSn(1020.86), 59.81 min	CID	1020.86	1	-4.405118	3	TVVPTASTAITSLALTYAAGPM+15.995AAQFAYQK	peptide34874257(pre=-,post=-)	96	65	1.0151738E-18	9.171378E-10
SD6.mgf	index=134198	-1	060813-SludgeD32_7-12, Cmpd 11911, +MSn(730.3926), 32.01 min	CID	730.3926	0	1.9219955	2	STPINSATAIAANTK	peptide27338019(pre=-,post=-)	110	107	1.0164044E-18	8.9681956E-10
SD6.mgf	index=141590	-1	060813-SludgeD32_7-12, Cmpd 19711, +MSn(886.49), 51.60 min	CID	886.49	0	1.4458597	2	FAAGTADTNLLPIAAIGR	peptide30132126(pre=-,post=-)	121	109	1.0182095E-18	9.101703E-10
SD6.mgf	index=140133	-1	060813-SludgeD32_7-12, Cmpd 18160, +MSn(1087.57), 47.56 min	CID	1087.57	1	2.0503216	2	TLQVDDVSGNIVAPNGTIGFR	peptide32608017(pre=-,post=-)	240	175	1.0197603E-18	9.159694E-10
SD6.mgf	index=13587	-1	060813-SludgeD32_13-18, Cmpd 16065, +MSn(861.9), 39.24 min	CID	861.9	1	-4.7815294	2	VFTGNDEIADEIDQR	peptide27488800(pre=-,post=-)	103	92	1.0258454E-18	9.051499E-10
SD6.mgf	index=94027	-1	060813-SludgeD32_25-30, Cmpd 20821, +MSn(925.47), 53.69 min	CID	925.47	1	-8.47802	2	GATGELSAIQEVVQQYR	peptide29179791(pre=-,post=-)	141	133	1.0268065E-18	9.154923E-10
SD6.mgf	index=66571	-1	060813-SludgeD32_19-24, Cmpd 19951, +MSn(1014.55), 49.76 min	CID	1014.55	1	4.1842318	2	LGTVPQNIPGGEIYQALEK	peptide31162251(pre=-,post=-)	134	120	1.0272839E-18	9.1995805E-10
SD6.mgf	index=135087	-1	060813-SludgeD32_7-12, Cmpd 12844, +MSn(913.95), 34.08 min	CID	913.95	0	8.815265	2	AGATTYSSAETSDPSLLR	peptide29984359(pre=-,post=-)	142	126	1.0274342E-18	9.184162E-10
SD6.mgf	index=115006	-1	060813-SludgeD32_31-36, Cmpd 16601, +MSn(800.9), 43.26 min	CID	800.9	1	5.758673	2	EYYNEFQIAPAVR	peptide22402604(pre=-,post=-)	108	108	1.0298035E-18	8.708439E-10
SD6.mgf	index=86686	-1	060813-SludgeD32_25-30, Cmpd 13061, +MSn(702.6652), 34.30 min	CID	702.6652	0	0.26058713	3	VAELYDM+15.995IHPGEGDTSTVR	peptide31473482(pre=-,post=-)	138	110	1.0327113E-18	9.248185E-10
SD6.mgf	index=88708	-1	060813-SludgeD32_25-30, Cmpd 15184, +MSn(961.93), 39.22 min	CID	961.93	0	-4.504981	2	LGDEAPDFTADTTDGELR	peptide30349406(pre=-,post=-)	159	145	1.0385207E-18	9.283263E-10
SD6.mgf	index=61123	-1	060813-SludgeD32_19-24, Cmpd 14173, +MSn(869.4234), 35.67 min	CID	869.4234	0	-0.4212111	2	INYSDVTSIGNPSTNR	peptide28136712(pre=-,post=-)	153	144	1.0421936E-18	9.262889E-10
SD6.mgf	index=67343	-1	060813-SludgeD32_19-24, Cmpd 20775, +MSn(804.0919), 51.88 min	CID	804.0919	0	-4.630226	3	VLDSNFAVVNLGTHADVAEVLAR	peptide33458833(pre=-,post=-)	135	105	1.0481772E-18	9.435047E-10
SD6.mgf	index=52209	-1	060813-SludgeD32_19-24, Cmpd 4802, +MSn(772.3388), 16.43 min	CID	772.3388	0	-1.817604	2	DGQSSQAHIGDDTGR	peptide26321417(pre=-,post=-)	175	173	1.048715E-18	9.2532876E-10
SD6.mgf	index=15497	-1	060813-SludgeD32_13-18, Cmpd 18087, +MSn(780.43), 44.27 min	CID	780.43	0	-0.86027724	2	IAAALNEAYAAGLVGR	peptide28085434(pre=-,post=-)	100	98	1.0498852E-18	9.331251E-10
SD6.mgf	index=91921	-1	060813-SludgeD32_25-30, Cmpd 18580, +MSn(797.9597), 47.90 min	CID	797.9597	0	-2.6006198	2	GVIVGLGSAEGLIANPK	peptide29236236(pre=-,post=-)	97	90	1.0546167E-18	9.402876E-10
SD6.mgf	index=34564	-1	060813-SludgeD32_1-6, Cmpd 10506, +MSn(835.8974), 30.82 min	CID	835.8974	0	0.43810531	2	EGTGTLELSGSNTNYK	peptide27861082(pre=-,post=-)	127	122	1.0562721E-18	9.388017E-10
SD6.mgf	index=63227	-1	060813-SludgeD32_19-24, Cmpd 16400, +MSn(1110.48), 40.83 min	CID	1110.48	1	-12.728543	2	TGAYTEFDEPNPINTYGDSK	peptide32067734(pre=-,post=-)	144	122	1.0614635E-18	9.521289E-10
SD6.mgf	index=139540	-1	060813-SludgeD32_7-12, Cmpd 17526, +MSn(996.51), 45.92 min	CID	996.51	2	-6.9872518	2	SSTINLVGSALGTNSLANDR	peptide32044682(pre=-,post=-)	281	245	1.0615253E-18	9.521843E-10
SD6.mgf	index=115598	-1	060813-SludgeD32_31-36, Cmpd 17223, +MSn(866.43), 44.88 min	CID	866.43	0	-1.1975536	2	SLEEGQVVDFEIGPGR	peptide28600265(pre=-,post=-)	130	122	1.0625483E-18	9.443799E-10
SD6.mgf	index=95139	-1	060813-SludgeD32_25-30, Cmpd 22009, +MSn(820.4588), 56.80 min	CID	820.4588	0	2.9756687	2	LLVLDGWGLDVPNTK	peptide26830741(pre=-,post=-)	120	111	1.064516E-18	9.392707E-10
SD6.mgf	index=71379	-1	060813-SludgeD32_19-24, Cmpd 25084, +MSn(900.47), 63.21 min	CID	900.47	2	0.18244348	3	NAAAALYVSALNTLPAGLDFGVYNGSK	peptide34390467(pre=-,post=-)	90	64	1.066618E-18	9.624982E-10
SD6.mgf	index=42565	-1	060813-SludgeD32_1-6, Cmpd 19082, +MSn(859.9479), 52.94 min	CID	859.9479	0	-0.92267954	2	WANYPFVPGIAENIK	peptide27566643(pre=-,post=-)	101	93	1.0704874E-18	9.445396E-10
SD6.mgf	index=132621	-1	060813-SludgeD32_7-12, Cmpd 10244, +MSn(945.9303), 28.31 min	CID	945.9303	0	-1.6130961	2	AVSEDNVESVDGNEVEAK	peptide30036334(pre=-,post=-)	127	111	1.071433E-18	9.577464E-10
SD6.mgf	index=138617	-1	060813-SludgeD32_7-12, Cmpd 16551, +MSn(796.8931), 43.35 min	CID	796.8931	0	-0.8425046	2	FLEDATEVDVDAIR	peptide24649118(pre=-,post=-)	83	80	1.0718013E-18	9.347988E-10
SD6.mgf	index=52924	-1	060813-SludgeD32_19-24, Cmpd 5553, +MSn(426.4542), 18.20 min	CID	426.4542	0	-0.9302949	4	GVVM+15.995NPVDHPHGGGEGK	peptide29238663(pre=-,post=-)	96	86	1.0726529E-18	9.563685E-10
SD6.mgf	index=68710	-1	060813-SludgeD32_19-24, Cmpd 22245, +MSn(948.5), 55.70 min	CID	948.5	2	-10.966938	3	IASGAM+15.995LGTDQPVALQM+15.995LEITPALGALK	peptide34532451(pre=-,post=-)	83	62	1.073425E-18	9.690677E-10
SD6.mgf	index=59027	-1	060813-SludgeD32_19-24, Cmpd 11972, +MSn(779.43), 31.17 min	CID	779.43	0	2.8190753	2	TTAPVVVEVQGSATAK	peptide28744740(pre=-,post=-)	83	81	1.0810356E-18	9.608113E-10
SD6.mgf	index=115293	-1	060813-SludgeD32_31-36, Cmpd 16902, +MSn(820.9), 44.04 min	CID	820.9	0	5.5763946	2	VM+15.995YELEGVSEELAR	peptide25959901(pre=-,post=-)	139	137	1.1027527E-18	9.617939E-10
SD6.mgf	index=86874	-1	060813-SludgeD32_25-30, Cmpd 13258, +MSn(970.49), 34.73 min	CID	970.49	1	7.0800395	2	YYITQGSPAPSNATLEAR	peptide30832496(pre=-,post=-)	184	160	1.1072423E-18	9.89756E-10
SD6.mgf	index=52136	-1	060813-SludgeD32_19-24, Cmpd 4725, +MSn(772.34), 16.23 min	CID	772.34	0	-0.23707877	2	DGQSSQAHIGDDTGR	peptide26321417(pre=-,post=-)	149	146	1.1127186E-18	9.81802E-10
SD6.mgf	index=114277	-1	060813-SludgeD32_31-36, Cmpd 15835, +MSn(631.99), 41.29 min	CID	631.99	1	5.1545916	3	M+15.995DVGQPTPVVITVYSDR	peptide29464301(pre=-,post=-)	82	79	1.1142223E-18	9.934316E-10
SD6.mgf	index=16247	-1	060813-SludgeD32_13-18, Cmpd 18888, +MSn(917.44), 46.29 min	CID	917.44	1	-6.698753	3	NM+15.995ITGAAQM+15.995DGAILVVAATDGPM+15.995PQTK	peptide34394680(pre=-,post=-)	87	60	1.1151494E-18	1.0062922E-9
SD6.mgf	index=22207	-1	060813-SludgeD32_13-18, Cmpd 25251, +MSn(921.45), 62.86 min	CID	921.45	0	-10.862941	2	DIPNLSEEILADLDER	peptide27823801(pre=-,post=-);peptide35150938(pre=-,post=G)	148	138	1.1156939E-18	9.91615E-10
SD6.mgf	index=140517	-1	060813-SludgeD32_7-12, Cmpd 18570, +MSn(615.99), 48.62 min	CID	615.99	0	0.09908467	3	NAAAVATATADVLTDATAAK	peptide31896324(pre=-,post=-)	78	71	1.1230041E-18	1.0073306E-9
SD6.mgf	index=8410	-1	060813-SludgeD32_13-18, Cmpd 10628, +MSn(822.41), 28.09 min	CID	822.41	2	-8.022386	2	VDQNNTGVESGGIPVR	peptide28774223(pre=-,post=-)	111	104	1.1241698E-18	9.991483E-10
SD6.mgf	index=96685	-1	060813-SludgeD32_25-30, Cmpd 23679, +MSn(756.71), 61.17 min	CID	756.71	0	7.339985	3	DTDLADQDLEAIIHAVAGDASK	peptide32754693(pre=-,post=-)	177	142	1.1283679E-18	1.0147246E-9
SD6.mgf	index=63695	-1	060813-SludgeD32_19-24, Cmpd 16893, +MSn(1185.59), 42.07 min	CID	1185.59	2	-9.839294	2	ALANGFGTPANPIEPSNTVVGADR	peptide33504025(pre=-,post=-)	225	175	1.1419525E-18	1.0287231E-9
SD6.mgf	index=138878	-1	060813-SludgeD32_7-12, Cmpd 16828, +MSn(878.9788), 44.07 min	CID	878.9788	0	3.610826	2	TAADAATAVTTAAAAIAPAK	peptide32057695(pre=-,post=-)	122	109	1.1507688E-18	1.0322354E-9
SD6.mgf	index=144486	-1	060813-SludgeD32_7-12, Cmpd 22813, +MSn(597.97), 59.74 min	CID	597.97	0	-3.9807377	3	DGLNVLEYFISTHGAR	peptide27818516(pre=-,post=-)	126	124	1.1565556E-18	1.0279325E-9
SD6.mgf	index=67986	-1	060813-SludgeD32_19-24, Cmpd 21460, +MSn(680.69), 53.67 min	CID	680.69	1	-5.351678	3	HPAM+15.995LYVLVLAGEEIPDR	peptide30255320(pre=-,post=-)	66	61	1.1709974E-18	1.0467462E-9
SD6.mgf	index=137637	-1	060813-SludgeD32_7-12, Cmpd 15522, +MSn(871.9568), 40.66 min	CID	871.9568	0	-2.449921	2	TVGNVM+15.995LVAPADEIAAR	peptide29828835(pre=-,post=-)	129	124	1.1726172E-18	1.0454959E-9
SD6.mgf	index=117106	-1	060813-SludgeD32_31-36, Cmpd 18819, +MSn(854.4387), 49.01 min	CID	854.4387	0	-5.7146106	2	LFGSVTNADIAEELTK	peptide28197996(pre=-,post=-)	116	105	1.184221E-18	1.0525212E-9
SD6.mgf	index=67866	-1	060813-SludgeD32_19-24, Cmpd 21332, +MSn(661.69), 53.33 min	CID	661.69	0	0.4612068	3	GGTTHLGLPVFDTVAEAVAK	peptide31729434(pre=-,post=-)	73	65	1.1845248E-18	1.0625145E-9
SD6.mgf	index=142488	-1	060813-SludgeD32_7-12, Cmpd 20676, +MSn(924.43), 54.13 min	CID	924.43	0	-8.120965	3	EFFGASQLSQFM+15.995DQTNPLSEITHK	peptide33543104(pre=-,post=-)	101	74	1.1985119E-18	1.0796745E-9
SD6.mgf	index=22331	-1	060813-SludgeD32_13-18, Cmpd 25382, +MSn(775.07), 63.20 min	CID	775.07	2	-5.8568068	3	YLGVLLYDADAIAQAASVENPK	peptide33116161(pre=-,post=-)	93	71	1.2026042E-18	1.0814843E-9
SD6.mgf	index=140534	-1	060813-SludgeD32_7-12, Cmpd 18588, +MSn(923.48), 48.67 min	CID	923.48	0	-1.3879418	2	NAAAVATATADVLTDATAAK	peptide31896324(pre=-,post=-)	117	101	1.2043534E-18	1.0803005E-9
SD6.mgf	index=18571	-1	060813-SludgeD32_13-18, Cmpd 21366, +MSn(829.43), 52.62 min	CID	829.43	2	1.0081921	3	LIGLGGAGDVNPVSC+57.021VFSGQNVAPR	peptide33922568(pre=-,post=-)	101	83	1.205097E-18	1.0863056E-9
SD6.mgf	index=71505	-1	060813-SludgeD32_19-24, Cmpd 25218, +MSn(1051.57), 63.57 min	CID	1051.57	2	-0.19226176	3	GALAPELTSITAAPTVIGSVADLAAIQNTEAGK	peptide35092188(pre=-,post=-)	105	73	1.2052499E-18	1.089745E-9
SD6.mgf	index=16747	-1	060813-SludgeD32_13-18, Cmpd 19422, +MSn(635.31), 47.65 min	CID	635.31	0	-1.6332121	3	IEPEAIEYGENFISHR	peptide28100117(pre=-,post=-)	114	107	1.2159056E-18	1.080682E-9
SD6.mgf	index=5251	-1	060813-SludgeD32_13-18, Cmpd 7308, +MSn(705.3356), 21.76 min	CID	705.3356	0	-1.2114675	2	YGSADNAGQGLGTAK	peptide27610447(pre=-,post=-)	81	79	1.2167597E-18	1.0736022E-9
SD6.mgf	index=71358	-1	060813-SludgeD32_19-24, Cmpd 25062, +MSn(1246.58), 63.15 min	CID	1246.58	1	-1.2481903	2	GADYLSGGIAGLGAYFTGWDGTADR	peptide33867873(pre=-,post=-)	154	111	1.2288069E-18	1.1076783E-9
SD6.mgf	index=37163	-1	060813-SludgeD32_1-6, Cmpd 13310, +MSn(872.44), 37.97 min	CID	872.44	0	-1.8888934	2	DALTTANTDGLINPAEK	peptide29046108(pre=-,post=-)	88	77	1.2448624E-18	1.1099092E-9
SD6.mgf	index=58225	-1	060813-SludgeD32_19-24, Cmpd 11130, +MSn(912.4), 29.45 min	CID	912.4	1	-2.374926	2	DDTTIVDGAGSSEDVEGR	peptide30076408(pre=-,post=-)	170	159	1.2465243E-18	1.1142592E-9
SD6.mgf	index=59303	-1	060813-SludgeD32_19-24, Cmpd 12262, +MSn(798.38), 31.73 min	CID	798.38	0	2.8286119	2	AAAAQYC+57.021TEIGVADR	peptide26106838(pre=-,post=-)	112	108	1.2487745E-18	1.1018503E-9
SD6.mgf	index=92073	-1	060813-SludgeD32_25-30, Cmpd 18745, +MSn(1096.05), 48.32 min	CID	1096.05	1	-6.5451536	2	IFTENGDSLPVTVIDVSNNR	peptide31785551(pre=-,post=-)	143	116	1.2516148E-18	1.1226939E-9
SD6.mgf	index=137298	-1	060813-SludgeD32_7-12, Cmpd 15166, +MSn(875.9221), 39.74 min	CID	875.9221	0	-1.4632995	2	GGIVTWETQQTDYPR	peptide26523084(pre=-,post=-)	152	142	1.2607805E-18	1.1124437E-9
SD6.mgf	index=56703	-1	060813-SludgeD32_19-24, Cmpd 9530, +MSn(819.9), 26.24 min	CID	819.9	0	-9.454069	2	VGAAYQSVDSATGVASR	peptide29855221(pre=-,post=-)	129	124	1.2650802E-18	1.1279352E-9
SD6.mgf	index=92448	-1	060813-SludgeD32_25-30, Cmpd 19148, +MSn(690.7), 49.35 min	CID	690.7	0	-5.9205604	3	NALITLHNSLSEVTAPSFR	peptide31232946(pre=-,post=-)	92	84	1.2653746E-18	1.1331742E-9
SD6.mgf	index=35167	-1	060813-SludgeD32_1-6, Cmpd 11198, +MSn(779.431), 32.54 min	CID	779.431	0	4.1503053	2	ITGVVDAPVTSAATGAK	peptide29336290(pre=-,post=-)	136	130	1.2663911E-18	1.1291039E-9
SD6.mgf	index=85627	-1	060813-SludgeD32_25-30, Cmpd 11949, +MSn(724.3617), 31.93 min	CID	724.3617	0	-1.0111263	2	VAVFAEGEQAEAAR	peptide25898184(pre=-,post=-)	123	123	1.2729422E-18	1.1102289E-9
SD6.mgf	index=96218	-1	060813-SludgeD32_25-30, Cmpd 23167, +MSn(698.37), 59.85 min	CID	698.37	0	-1.4857398	3	QPELDAALIAQGVADQLANR	peptide31983836(pre=-,post=-)	109	99	1.2926988E-18	1.1595461E-9
SD6.mgf	index=95806	-1	060813-SludgeD32_25-30, Cmpd 22724, +MSn(916.4932), 58.68 min	CID	916.4932	0	-0.46617463	2	AYGIEDAVNVLTSLPAAK	peptide30039818(pre=-,post=-)	136	122	1.2956183E-18	1.158144E-9
SD6.mgf	index=69720	-1	060813-SludgeD32_19-24, Cmpd 23313, +MSn(818.78), 58.53 min	CID	818.78	0	-3.2799263	3	TALAPELSSITIAPALVGSADDLTK	peptide34014862(pre=-,post=-)	102	76	1.3060588E-18	1.1773152E-9
SD6.mgf	index=70408	-1	060813-SludgeD32_19-24, Cmpd 24058, +MSn(1212.61), 60.49 min	CID	1212.61	1	1.5277911	3	LGGSGYVSILPVDQGIEHSGAASFAPNIDYFDPLK	peptide35220330(pre=-,post=-)	116	61	1.3068707E-18	1.1821164E-9
SD6.mgf	index=20589	-1	060813-SludgeD32_13-18, Cmpd 23514, +MSn(1038.49), 58.28 min	CID	1038.49	2	2.8634882	3	NAM+15.995NTSALSSIYEQSGIFEM+15.995GGAVGIFER	peptide34710456(pre=-,post=-)	106	72	1.3175789E-18	1.1899285E-9
SD6.mgf	index=108764	-1	060813-SludgeD32_31-36, Cmpd 10009, +MSn(672.8446), 27.85 min	CID	672.8446	0	-0.6349844	2	EAVM+15.995QGDVPGVVK	peptide22331623(pre=-,post=-)	84	84	1.320485E-18	1.116656E-9
SD6.mgf	index=13505	-1	060813-SludgeD32_13-18, Cmpd 15979, +MSn(927.43), 39.04 min	CID	927.43	1	-4.04842	2	M+15.995PSAVGYQPTLAEEMGR	peptide29475136(pre=-,post=-)	159	133	1.3211141E-18	1.1778946E-9
SD6.mgf	index=138843	-1	060813-SludgeD32_7-12, Cmpd 16789, +MSn(620.02), 43.97 min	CID	620.02	0	-4.8235674	3	AVQIVADEGLAHPLLVGR	peptide30036086(pre=-,post=-)	85	78	1.3250639E-18	1.1844653E-9
SD6.mgf	index=111838	-1	060813-SludgeD32_31-36, Cmpd 13274, +MSn(737.36), 35.11 min	CID	737.36	2	-13.695843	3	VIQSAIANAEHNNGADVDELK	peptide32640974(pre=-,post=-)	110	90	1.326388E-18	1.1913888E-9
SD6.mgf	index=89900	-1	060813-SludgeD32_25-30, Cmpd 16437, +MSn(956.98), 42.39 min	CID	956.98	1	4.053202	2	VGSGM+15.995AGM+15.995QAGGLYNVVLR	peptide31489896(pre=-,post=-)	151	131	1.3273056E-18	1.1886349E-9
SD6.mgf	index=78421	-1	060813-SludgeD32_25-30, Cmpd 4321, +MSn(480.5589), 15.24 min	CID	480.5589	0	-0.06350434	3	QNAEGSVVHGGDNR	peptide25521318(pre=-,post=-)	86	84	1.3342378E-18	1.1636895E-9
SD6.mgf	index=87327	-1	060813-SludgeD32_25-30, Cmpd 13734, +MSn(707.67), 35.80 min	CID	707.67	1	-1.954885	3	IAELYDM+15.995IHPGEGDTSTVR	peptide31089100(pre=-,post=-)	106	90	1.3355559E-18	1.1960233E-9
SD6.mgf	index=2888	-1	060813-SludgeD32_13-18, Cmpd 4797, +MSn(738.82), 16.45 min	CID	738.82	0	-11.400281	2	ASADGC+57.021NPQGASVSR	peptide26207165(pre=-,post=-)	133	130	1.335714E-18	1.1785609E-9
SD6.mgf	index=8264	-1	060813-SludgeD32_13-18, Cmpd 10475, +MSn(675.679), 27.81 min	CID	675.679	0	3.793941	3	IFVLHADHEQNASTSTVR	peptide30281437(pre=-,post=-)	117	97	1.3366357E-18	1.1948091E-9
SD6.mgf	index=112042	-1	060813-SludgeD32_31-36, Cmpd 13488, +MSn(636.01), 35.60 min	CID	636.01	1	5.7941146	3	M+15.995NLTISGHHLEVTPALR	peptide29473398(pre=-,post=-)	94	87	1.3419481E-18	1.19647E-9
SD6.mgf	index=132827	-1	060813-SludgeD32_7-12, Cmpd 10461, +MSn(742.8828), 28.75 min	CID	742.8828	0	-0.5751188	2	GLQSSTVTVSGTGYK	peptide26544041(pre=-,post=-)	111	107	1.3421365E-18	1.1842278E-9
SD6.mgf	index=62659	-1	060813-SludgeD32_19-24, Cmpd 15788, +MSn(826.93), 39.35 min	CID	826.93	1	5.725002	2	GTNTFSGVQSGLLAGSR	peptide29232050(pre=-,post=-)	119	113	1.3431612E-18	1.1975516E-9
SD6.mgf	index=90866	-1	060813-SludgeD32_25-30, Cmpd 17461, +MSn(656.68), 45.02 min	CID	656.68	1	1.426954	3	VTHDLTQEEIAQLVGASR	peptide30779266(pre=-,post=-)	83	78	1.3434274E-18	1.2008803E-9
SD6.mgf	index=140253	-1	060813-SludgeD32_7-12, Cmpd 18288, +MSn(635.31), 47.90 min	CID	635.31	0	-1.6332121	3	IEPEAIEYGENFISHR	peptide28100117(pre=-,post=-)	134	125	1.3477502E-18	1.1978639E-9
SD6.mgf	index=119234	-1	060813-SludgeD32_31-36, Cmpd 21065, +MSn(858.46), 54.86 min	CID	858.46	0	-2.7017329	2	AGLVQALQESIGDTVSK	peptide28943174(pre=-,post=-)	121	115	1.3514793E-18	1.2049679E-9
SD6.mgf	index=88196	-1	060813-SludgeD32_25-30, Cmpd 14646, +MSn(961.93), 37.92 min	CID	961.93	0	-4.504981	2	LGDEAPDFTADTTDGELR	peptide30349406(pre=-,post=-)	155	141	1.3588612E-18	1.2146765E-9
SD6.mgf	index=19255	-1	060813-SludgeD32_13-18, Cmpd 22101, +MSn(842.45), 54.54 min	CID	842.45	0	0.94184554	2	GIEAGVEAAVAGIAEQAK	peptide30203765(pre=-,post=-)	114	101	1.35927E-18	1.2150418E-9
SD6.mgf	index=21889	-1	060813-SludgeD32_13-18, Cmpd 24911, +MSn(870.97), 61.96 min	CID	870.97	1	-7.6064944	2	EELLPALDTLAGDLAAK	peptide29087408(pre=-,post=-)	92	90	1.3623437E-18	1.2146546E-9
SD6.mgf	index=137559	-1	060813-SludgeD32_7-12, Cmpd 15440, +MSn(871.9604), 40.45 min	CID	871.9604	0	1.6799458	2	TVGNVM+15.995LVAPADEIAAR	peptide29828835(pre=-,post=-)	126	120	1.3653398E-18	1.2173258E-9
SD6.mgf	index=115436	-1	060813-SludgeD32_31-36, Cmpd 17053, +MSn(746.38), 44.44 min	CID	746.38	1	-6.994998	2	STPFAAQVASEVAGR	peptide27337810(pre=-,post=-)	114	111	1.3655692E-18	1.2049036E-9
SD6.mgf	index=37111	-1	060813-SludgeD32_1-6, Cmpd 13249, +MSn(835.4241), 37.82 min	CID	835.4241	0	-5.698561	2	LNANIAIGAGDGDDVVR	peptide29413096(pre=-,post=-)	145	140	1.366682E-18	1.2185225E-9
SD6.mgf	index=22298	-1	060813-SludgeD32_13-18, Cmpd 25348, +MSn(1005.5), 63.11 min	CID	1005.5	0	-3.7027655	2	AVDGAFLMPVEDVFSISGR	peptide30893189(pre=-,post=-)	189	161	1.3695466E-18	1.2264628E-9
SD6.mgf	index=20055	-1	060813-SludgeD32_13-18, Cmpd 22952, +MSn(821.13), 56.78 min	CID	821.13	1	0.5461684	3	IIESSLLGPGAVGTHLADLGAEVIK	peptide33900338(pre=-,post=-)	128	99	1.3734974E-18	1.2381062E-9
SD6.mgf	index=18090	-1	060813-SludgeD32_13-18, Cmpd 20855, +MSn(859.98), 51.29 min	CID	859.98	0	2.980865	2	LVPGYEAPVLLAYSAR	peptide28295674(pre=-,post=-)	116	109	1.3854821E-18	1.2313996E-9
SD6.mgf	index=140258	-1	060813-SludgeD32_7-12, Cmpd 18293, +MSn(677.35), 47.91 min	CID	677.35	1	-2.132587	3	M+15.995GHIELAAPVTHIWYFK	peptide29466813(pre=-,post=-)	65	58	1.3894704E-18	1.2388405E-9
SD6.mgf	index=70132	-1	060813-SludgeD32_19-24, Cmpd 23749, +MSn(698.3707), 59.68 min	CID	698.3707	0	-0.4369823	3	QPELDAALIAQGVADQLANR	peptide31983836(pre=-,post=-)	106	95	1.3940338E-18	1.2504433E-9
SD6.mgf	index=119043	-1	060813-SludgeD32_31-36, Cmpd 20864, +MSn(780.92), 54.33 min	CID	780.92	0	-3.4389408	2	ILGFAALTVVGDGDGR	peptide28124390(pre=-,post=-)	121	112	1.4003539E-18	1.2446174E-9
SD6.mgf	index=20809	-1	060813-SludgeD32_13-18, Cmpd 23747, +MSn(1013.5267), 58.89 min	CID	1013.5267	0	-1.505512	2	AAQNVSSTLLYFNDILEK	peptide29968010(pre=-,post=-)	142	129	1.4049665E-18	1.2558896E-9
SD6.mgf	index=68253	-1	060813-SludgeD32_19-24, Cmpd 21747, +MSn(780.9437), 54.41 min	CID	780.9437	0	3.6733286	2	SVVGLEGGFGTVLLGR	peptide28671545(pre=-,post=-)	148	136	1.408313E-18	1.2516914E-9
SD6.mgf	index=5135	-1	060813-SludgeD32_13-18, Cmpd 7186, +MSn(731.3486), 21.53 min	CID	731.3486	0	-2.002931	2	QQAGTADNALETSR	peptide25531179(pre=-,post=-)	126	126	1.411118E-18	1.2307425E-9
SD6.mgf	index=68128	-1	060813-SludgeD32_19-24, Cmpd 21614, +MSn(1077.53), 54.07 min	CID	1077.53	1	-3.493442	3	M+15.995GQGALDVLGSDGQFVPAIHSVGYPLVDADGK	peptide35035805(pre=-,post=-)	126	73	1.4115637E-18	1.2759813E-9
SD6.mgf	index=4964	-1	060813-SludgeD32_13-18, Cmpd 7004, +MSn(752.3277), 21.17 min	CID	752.3277	0	-3.407382	2	GM+15.995TVDGEYHPEPR	peptide22606125(pre=-,post=-)	109	107	1.4207505E-18	1.2014447E-9
SD6.mgf	index=20754	-1	060813-SludgeD32_13-18, Cmpd 23688, +MSn(775.72), 58.73 min	CID	775.72	1	3.2545047	3	TDYLLFDTFNPPFDNIHVR	peptide31433892(pre=-,post=-)	77	67	1.4216668E-18	1.2731377E-9
SD6.mgf	index=83109	-1	060813-SludgeD32_25-30, Cmpd 9276, +MSn(884.9), 26.22 min	CID	884.9	0	-5.104055	2	GM+15.995DITVTTTAATDDQGR	peptide29213504(pre=-,post=-)	153	130	1.4229594E-18	1.268699E-9
SD6.mgf	index=17360	-1	060813-SludgeD32_13-18, Cmpd 20077, +MSn(836.46), 49.30 min	CID	836.46	0	3.7943716	2	VQLVGDDLFVTNPVR	peptide27533927(pre=-,post=-)	127	123	1.4329198E-18	1.26433E-9
SD6.mgf	index=112272	-1	060813-SludgeD32_31-36, Cmpd 13730, +MSn(914.9556), 36.16 min	CID	914.9556	0	0.20012501	2	LAVAAADQGSDDAEQLVR	peptide30331732(pre=-,post=-)	258	209	1.4572822E-18	1.3026543E-9
SD6.mgf	index=90349	-1	060813-SludgeD32_25-30, Cmpd 16915, +MSn(834.4576), 43.61 min	CID	834.4576	0	0.21943058	2	LLDQGQAGDNVGVLLR	peptide28229086(pre=-,post=-)	163	146	1.4588743E-18	1.2966296E-9
SD6.mgf	index=61837	-1	060813-SludgeD32_19-24, Cmpd 14923, +MSn(860.4316), 37.30 min	CID	860.4316	0	0.63842005	2	VPTPTGSATDLTFEAGR	peptide29884397(pre=-,post=-)	187	160	1.465457E-18	1.3065895E-9
SD6.mgf	index=95274	-1	060813-SludgeD32_25-30, Cmpd 22153, +MSn(804.9105), 57.18 min	CID	804.9105	0	-1.9715371	2	SAVGNFGSGWTWLVK	peptide27208296(pre=-,post=-)	100	94	1.4681365E-18	1.2954033E-9
SD6.mgf	index=130710	-1	060813-SludgeD32_7-12, Cmpd 8236, +MSn(811.37), 24.13 min	CID	811.37	0	-2.9337592	2	LSVM+15.995EGENPSQDTAK	peptide26875945(pre=-,post=-)	81	77	1.4695668E-18	1.2966653E-9
SD6.mgf	index=145711	-1	060813-SludgeD32_7-12, Cmpd 24130, +MSn(875.9542), 63.20 min	CID	875.9542	0	0.069678485	2	EGLDVLEYFIATPGAR	peptide27859995(pre=-,post=-)	152	144	1.4697209E-18	1.30627E-9
SD6.mgf	index=5593	-1	060813-SludgeD32_13-18, Cmpd 7667, +MSn(838.3725), 22.46 min	CID	838.3725	0	-0.21840581	2	GM+15.995TVDTQEYHPEPR	peptide24773262(pre=-,post=-)	134	131	1.4708572E-18	1.2828456E-9
SD6.mgf	index=134550	-1	060813-SludgeD32_7-12, Cmpd 12280, +MSn(818.4022), 32.82 min	CID	818.4022	0	-0.07457843	2	TNAGIAAQVYADDAQK	peptide28722757(pre=-,post=-)	90	83	1.4711827E-18	1.3075692E-9
SD6.mgf	index=20689	-1	060813-SludgeD32_13-18, Cmpd 23619, +MSn(933.49), 58.55 min	CID	933.49	0	-1.5692096	2	AVLGLFEGVVTGAADGYAR	peptide30895029(pre=-,post=-)	136	117	1.484639E-18	1.3295308E-9
SD6.mgf	index=140417	-1	060813-SludgeD32_7-12, Cmpd 18465, +MSn(930.76), 48.35 min	CID	930.76	1	-3.5853221	3	EYFGSSQLSQFM+15.995DQTNPLSEVTHK	peptide33551321(pre=-,post=-)	108	71	1.4978162E-18	1.3493013E-9
SD6.mgf	index=132744	-1	060813-SludgeD32_7-12, Cmpd 10373, +MSn(742.89), 28.57 min	CID	742.89	0	9.1197405	2	GLQSSTVTVSGTGYK	peptide26544041(pre=-,post=-)	106	102	1.5000227E-18	1.323538E-9
SD6.mgf	index=136923	-1	060813-SludgeD32_7-12, Cmpd 14772, +MSn(934.43), 38.74 min	CID	934.43	1	-6.6321745	2	LADQSETGQQWLYDGR	peptide28170799(pre=-,post=-)	166	147	1.5030859E-18	1.3359244E-9
SD6.mgf	index=89649	-1	060813-SludgeD32_25-30, Cmpd 16172, +MSn(868.92), 41.71 min	CID	868.92	1	0.38776854	2	VTFDGYTSGNTVATFR	peptide28831141(pre=-,post=-)	130	117	1.505176E-18	1.337782E-9
SD6.mgf	index=95397	-1	060813-SludgeD32_25-30, Cmpd 22285, +MSn(687.3544), 57.53 min	CID	687.3544	0	-3.551876	3	EFNEALVHQVVSAYLAGGR	peptide30956881(pre=-,post=-)	120	108	1.5060918E-18	1.3487425E-9
SD6.mgf	index=91925	-1	060813-SludgeD32_25-30, Cmpd 18584, +MSn(1127.59), 47.91 min	CID	1127.59	1	-1.2716595	2	EGGVVIINSAQPLLSEEDINR	peptide32260499(pre=-,post=-)	268	226	1.5109853E-18	1.3571978E-9
SD6.mgf	index=90278	-1	060813-SludgeD32_25-30, Cmpd 16838, +MSn(834.96), 43.42 min	CID	834.96	1	1.1349851	2	LLDQGQAGDNVGVLLR	peptide28229086(pre=-,post=-)	122	110	1.5169419E-18	1.3482394E-9
SD6.mgf	index=112081	-1	060813-SludgeD32_31-36, Cmpd 13529, +MSn(821.46), 35.70 min	CID	821.46	1	5.317065	2	VFQTHSPVVASIEVK	peptide27488062(pre=-,post=-)	130	125	1.5315304E-18	1.3513386E-9
SD6.mgf	index=111877	-1	060813-SludgeD32_31-36, Cmpd 13315, +MSn(734.8854), 35.20 min	CID	734.8854	0	-0.49832365	2	FGSSTGTLTGISGGVK	peptide27913424(pre=-,post=-)	104	102	1.5394791E-18	1.3682702E-9
SD6.mgf	index=131194	-1	060813-SludgeD32_7-12, Cmpd 8745, +MSn(853.9309), 25.20 min	CID	853.9309	0	-0.57180387	2	AVTDTQTSANIAATSAGK	peptide30036853(pre=-,post=-)	143	131	1.5409305E-18	1.3774268E-9
SD6.mgf	index=55678	-1	060813-SludgeD32_19-24, Cmpd 8454, +MSn(614.2951), 24.11 min	CID	614.2951	0	0.099358045	3	ITGQSAVM+15.995ADGSSVGTTSR	peptide31128824(pre=-,post=-)	94	87	1.5509767E-18	1.388938E-9
SD6.mgf	index=66144	-1	060813-SludgeD32_19-24, Cmpd 19499, +MSn(1094.53), 48.61 min	CID	1094.53	1	1.3678029	2	AIFQFEQGVSVDSGAASNFGR	peptide32191957(pre=-,post=-)	235	202	1.5515708E-18	1.3936525E-9
SD6.mgf	index=70186	-1	060813-SludgeD32_19-24, Cmpd 23813, +MSn(1047.56), 59.85 min	CID	1047.56	1	5.1598754	2	QPELDAALIAQGVADQLANR	peptide31983836(pre=-,post=-)	278	242	1.555351E-18	1.3951442E-9
SD6.mgf	index=135596	-1	060813-SludgeD32_7-12, Cmpd 13378, +MSn(809.03), 35.31 min	CID	809.03	1	-3.445748	3	TM+15.995GSVPNVGLM+15.995AQAAEEYGSHDK	peptide33435393(pre=-,post=-)	99	76	1.5598447E-18	1.4040762E-9
SD6.mgf	index=38126	-1	060813-SludgeD32_1-6, Cmpd 14339, +MSn(872.3989), 40.63 min	CID	872.3989	0	-3.8479192	2	AWEAAGGASYESAFAAGK	peptide30038151(pre=-,post=-)	99	87	1.5612908E-18	1.3956268E-9
SD6.mgf	index=34620	-1	060813-SludgeD32_1-6, Cmpd 10578, +MSn(835.89), 30.99 min	CID	835.89	0	-8.397018	2	EGTGTLELSGSNTNYK	peptide27861082(pre=-,post=-)	146	139	1.5732871E-18	1.3983183E-9
SD6.mgf	index=105549	-1	060813-SludgeD32_31-36, Cmpd 6606, +MSn(752.8574), 20.58 min	CID	752.8574	0	-4.2156916	2	YTSAVNDSGGQIHR	peptide26099294(pre=-,post=-)	125	125	1.5736506E-18	1.3724994E-9
SD6.mgf	index=137378	-1	060813-SludgeD32_7-12, Cmpd 15250, +MSn(875.9234), 39.96 min	CID	875.9234	0	0.0	2	GGIVTWETQQTDYPR	peptide26523084(pre=-,post=-)	136	128	1.585862E-18	1.3992778E-9
SD6.mgf	index=88335	-1	060813-SludgeD32_25-30, Cmpd 14792, +MSn(867.9), 38.27 min	CID	867.9	0	-0.14065018	2	AQDAGADFVGAEDIAER	peptide28977072(pre=-,post=-)	150	124	1.5898038E-18	1.4174562E-9
SD6.mgf	index=11085	-1	060813-SludgeD32_13-18, Cmpd 13438, +MSn(806.41), 33.64 min	CID	806.41	0	9.536716	2	LPPGDADVASLSGGEAR	peptide29422542(pre=-,post=-)	102	93	1.6008889E-18	1.4273395E-9
SD6.mgf	index=64910	-1	060813-SludgeD32_19-24, Cmpd 18186, +MSn(828.93), 45.29 min	CID	828.93	0	-3.9024413	2	ILVEGGETAEWPLSR	peptide26696435(pre=-,post=-)	117	108	1.6034195E-18	1.4147696E-9
SD6.mgf	index=90623	-1	060813-SludgeD32_25-30, Cmpd 17204, +MSn(1039.03), 44.35 min	CID	1039.03	0	-5.1693077	2	VNIASM+15.995QVQPGDVIAVYEK	peptide31503604(pre=-,post=-)	132	111	1.6039226E-18	1.4363524E-9
SD6.mgf	index=36687	-1	060813-SludgeD32_1-6, Cmpd 12795, +MSn(711.39), 36.64 min	CID	711.39	1	7.9267015	3	TVTTVQQVTVSSSGPVTIGNR	peptide32622909(pre=-,post=-)	130	110	1.6200703E-18	1.4551802E-9
SD6.mgf	index=137698	-1	060813-SludgeD32_7-12, Cmpd 15586, +MSn(983.9834), 40.83 min	CID	983.9834	0	-0.43420032	2	VVTIVSDDGEEDVYTVAR	peptide30786327(pre=-,post=-)	244	207	1.6363422E-18	1.4627147E-9
SD6.mgf	index=21455	-1	060813-SludgeD32_13-18, Cmpd 24448, +MSn(899.45), 60.73 min	CID	899.45	1	4.4483895	2	ELAAFAQFASDLDAATR	peptide29096703(pre=-,post=-)	109	101	1.6627212E-18	1.4824687E-9
SD6.mgf	index=116417	-1	060813-SludgeD32_31-36, Cmpd 18088, +MSn(913.9767), 47.13 min	CID	913.9767	0	-8.013509	2	AQGDTGSPEVQIALLTAR	peptide30015979(pre=-,post=-)	147	133	1.6679164E-18	1.4909387E-9
SD6.mgf	index=56615	-1	060813-SludgeD32_19-24, Cmpd 9438, +MSn(751.3498), 26.05 min	CID	751.3498	0	0.32493615	2	EEYDESGPAIVHR	peptide22341051(pre=-,post=-)	103	103	1.6679663E-18	1.4105004E-9
SD6.mgf	index=69907	-1	060813-SludgeD32_19-24, Cmpd 23511, +MSn(1055.0506), 59.05 min	CID	1055.0507	0	-3.586715	2	FVIEPLEPGFGYTLGNSLR	peptide31012576(pre=-,post=-)	252	201	1.6803961E-18	1.5048363E-9
SD6.mgf	index=11219	-1	060813-SludgeD32_13-18, Cmpd 13579, +MSn(547.29), 33.92 min	CID	547.29	1	4.5021276	3	LLLPDTVGTGGDSHTR	peptide28235904(pre=-,post=-)	74	70	1.6859548E-18	1.498456E-9
SD6.mgf	index=35392	-1	060813-SludgeD32_1-6, Cmpd 11434, +MSn(930.4767), 33.13 min	CID	930.4767	0	0.19678678	2	VSSGTLGVANDANLGAATNK	peptide32131539(pre=-,post=-)	141	123	1.6977833E-18	1.5229055E-9
SD6.mgf	index=113598	-1	060813-SludgeD32_31-36, Cmpd 15122, +MSn(645.82), 39.51 min	CID	645.82	1	-3.0955153	4	NM+15.995ISVELNGSTLQHEIAAQHGASR	peptide33669422(pre=-,post=-)	147	109	1.7185411E-18	1.5481406E-9
SD6.mgf	index=62917	-1	060813-SludgeD32_19-24, Cmpd 16073, +MSn(908.43), 40.03 min	CID	908.43	1	-11.066725	3	M+15.995ATGEVVGAIAM+15.995TEPGTGSDLQAVQTR	peptide34386970(pre=-,post=-)	84	56	1.7353937E-18	1.5659902E-9
SD6.mgf	index=36818	-1	060813-SludgeD32_1-6, Cmpd 12932, +MSn(834.96), 37.00 min	CID	834.96	1	1.1349851	2	VTVPGVAGGSQAQVELR	peptide29898199(pre=-,post=-)	155	149	1.7440239E-18	1.5549575E-9
SD6.mgf	index=94109	-1	060813-SludgeD32_25-30, Cmpd 20908, +MSn(1184.09), 53.92 min	CID	1184.09	1	-7.708452	2	FLPATVLNINEDYIGSDETVR	peptide32288929(pre=-,post=-)	162	135	1.7541246E-18	1.5755904E-9
SD6.mgf	index=141220	-1	060813-SludgeD32_7-12, Cmpd 19314, +MSn(1015.86), 50.57 min	CID	1015.86	0	1.8024708	3	LVGDGAAANNAAGAVNSYNLTLTNNLLATNK	peptide34942513(pre=-,post=-)	93	61	1.7556298E-18	1.5865605E-9
SD6.mgf	index=139294	-1	060813-SludgeD32_7-12, Cmpd 17267, +MSn(1073.99), 45.23 min	CID	1073.99	1	3.781974	2	ATLFDGSYHDVDSDELSFK	peptide30889882(pre=-,post=-)	166	129	1.7689516E-18	1.5841398E-9
SD6.mgf	index=131924	-1	060813-SludgeD32_7-12, Cmpd 9512, +MSn(853.93), 26.79 min	CID	853.93	0	-1.643936	2	GADVSLSNQSAASTTAVK	peptide30181205(pre=-,post=-)	124	114	1.7705247E-18	1.5826596E-9
SD6.mgf	index=132313	-1	060813-SludgeD32_7-12, Cmpd 9921, +MSn(945.93), 27.65 min	CID	945.93	0	-1.9357153	2	AVSEDNVESVDGNEVEAK	peptide30036334(pre=-,post=-)	139	123	1.7712245E-18	1.5832851E-9
SD6.mgf	index=135839	-1	060813-SludgeD32_7-12, Cmpd 13634, +MSn(872.4413), 35.92 min	CID	872.4413	0	-0.4197541	2	DALTTANTDGLLNPAEK	peptide29046111(pre=-,post=-)	127	107	1.7795467E-18	1.5866294E-9
SD6.mgf	index=111267	-1	060813-SludgeD32_31-36, Cmpd 12674, +MSn(952.95), 33.74 min	CID	952.95	0	1.0888281	2	M+15.995NQVVTDVPADVSDGDVK	peptide30429785(pre=-,post=-)	166	141	1.7827775E-18	1.5936122E-9
SD6.mgf	index=141313	-1	060813-SludgeD32_7-12, Cmpd 19413, +MSn(925.44), 50.83 min	CID	925.44	1	8.929647	3	EFFGSSQLSQFM+15.995DQTNPLSEVTHK	peptide33543113(pre=-,post=-)	93	67	1.7844395E-18	1.6075049E-9
SD6.mgf	index=11635	-1	060813-SludgeD32_13-18, Cmpd 14016, +MSn(810.4048), 34.80 min	CID	810.4048	0	-0.0753144	2	AAVPSGASTGAFEAVER	peptide28922626(pre=-,post=-)	168	154	1.8026224E-18	1.6072034E-9
SD6.mgf	index=117189	-1	060813-SludgeD32_31-36, Cmpd 18906, +MSn(834.95), 49.23 min	CID	834.95	0	0.73100424	2	LLDEAQAGDNIGALLR	peptide28228696(pre=-,post=-)	148	140	1.8122847E-18	1.6107364E-9
SD6.mgf	index=56587	-1	060813-SludgeD32_19-24, Cmpd 9409, +MSn(506.5668), 26.00 min	CID	506.5668	0	-0.54219514	3	EEYDESGPSIVHR	peptide22341052(pre=-,post=-);peptide35380882(pre=K,post=K)	90	90	1.8140137E-18	1.534004E-9
SD6.mgf	index=144862	-1	060813-SludgeD32_7-12, Cmpd 23220, +MSn(842.45), 60.82 min	CID	842.45	0	0.94184554	2	GIEAGVAAAVEAIADQAK	peptide30203764(pre=-,post=-)	104	95	1.8235377E-18	1.6300474E-9
SD6.mgf	index=68303	-1	060813-SludgeD32_19-24, Cmpd 21800, +MSn(991.1), 54.55 min	CID	991.1	2	-8.584905	3	M+15.995GFETLTEAGYAPEM+15.995AYFEC+57.021LHELK	peptide33942489(pre=-,post=-)	96	62	1.83352E-18	1.6527824E-9
SD6.mgf	index=12168	-1	060813-SludgeD32_13-18, Cmpd 14575, +MSn(976.48), 35.94 min	CID	976.48	0	1.62514	2	EISVVSETLTTHEYESK	peptide29096147(pre=-,post=-)	154	135	1.8556738E-18	1.6545036E-9
SD6.mgf	index=113887	-1	060813-SludgeD32_31-36, Cmpd 15425, +MSn(777.37), 40.27 min	CID	777.37	0	-3.611674	2	EAYPGDVFYIHSR	peptide22332046(pre=-,post=-)	78	78	1.858268E-18	1.5714273E-9
SD6.mgf	index=14041	-1	060813-SludgeD32_13-18, Cmpd 16542, +MSn(518.5844), 40.41 min	CID	518.5844	0	0.23539145	3	EAYPGDVFYLHSR	peptide22332047(pre=-,post=-)	92	92	1.858268E-18	1.5714273E-9
SD6.mgf	index=134554	-1	060813-SludgeD32_7-12, Cmpd 12284, +MSn(873.95), 32.83 min	CID	873.95	0	9.009218	2	GEVISDGPQNPHDILR	peptide27978169(pre=-,post=-)	116	109	1.8606464E-18	1.6537198E-9
SD6.mgf	index=146419	-1	060813-SludgeD32_7-12, Cmpd 24924, +MSn(834.43), 65.28 min	CID	834.43	0	1.024044	3	AEQLADEVLVAAADAATAATASTAAAK	peptide34289409(pre=-,post=-)	130	102	1.8673152E-18	1.685034E-9
SD6.mgf	index=139046	-1	060813-SludgeD32_7-12, Cmpd 17004, +MSn(764.39), 44.54 min	CID	764.39	0	6.228197	3	ASVTVSNNAAHEVLLYQFDGR	peptide32210416(pre=-,post=-)	87	74	1.8768616E-18	1.6858354E-9
SD6.mgf	index=118829	-1	060813-SludgeD32_31-36, Cmpd 20639, +MSn(793.4432), 53.74 min	CID	793.4432	0	-0.3076976	2	VLDQSVVEIVETVR	peptide25945399(pre=-,post=-)	155	155	1.8774957E-18	1.6375056E-9
SD6.mgf	index=51723	-1	060813-SludgeD32_19-24, Cmpd 4288, +MSn(558.9262), 15.10 min	CID	558.9262	0	-0.7644046	3	GVAM+15.995NPVDHPHGGGEGK	peptide29233858(pre=-,post=-)	143	125	1.8840498E-18	1.6798034E-9
SD6.mgf	index=133063	-1	060813-SludgeD32_7-12, Cmpd 10711, +MSn(558.6), 29.30 min	CID	558.6	1	-8.271311	3	M+15.995LLPDTVGTGGDSHTR	peptide28317218(pre=-,post=-)	102	94	1.8846653E-18	1.6750675E-9
SD6.mgf	index=92957	-1	060813-SludgeD32_25-30, Cmpd 19683, +MSn(789.17), 50.74 min	CID	789.17	2	2.9034727	4	TTGIVLDSGDGVSHTVPIYEGYALPHAILR	peptide34873345(pre=-,post=-)	115	60	1.8865628E-18	1.7043763E-9
SD6.mgf	index=144773	-1	060813-SludgeD32_7-12, Cmpd 23122, +MSn(816.433), 60.56 min	CID	816.433	0	-3.2145972	2	VEGIGVFEIAEEAIR	peptide27480560(pre=-,post=-)	143	141	1.8874134E-18	1.6653502E-9
SD6.mgf	index=89737	-1	060813-SludgeD32_25-30, Cmpd 16264, +MSn(868.41), 41.95 min	CID	868.41	0	-9.207093	2	VTFDGYTSGNTVATFR	peptide28831141(pre=-,post=-)	104	97	1.8930099E-18	1.682484E-9
SD6.mgf	index=139164	-1	060813-SludgeD32_7-12, Cmpd 17129, +MSn(763.03), 44.87 min	CID	763.03	0	-13.358235	3	ATNSGAGVQTLWGDEVGGNGIAGR	peptide33515057(pre=-,post=-)	100	77	1.896441E-18	1.7084009E-9
SD6.mgf	index=139854	-1	060813-SludgeD32_7-12, Cmpd 17859, +MSn(503.27), 46.79 min	CID	503.27	1	6.0376296	4	M+15.995GHIELAAPSVHIWYLR	peptide29466810(pre=-,post=-)	85	76	1.897558E-18	1.6918472E-9
SD6.mgf	index=36444	-1	060813-SludgeD32_1-6, Cmpd 12540, +MSn(872.4398), 35.98 min	CID	872.4398	0	-2.0987704	2	DALTTANTDGLINPAEK	peptide29046108(pre=-,post=-)	145	125	1.919765E-18	1.7116468E-9
SD6.mgf	index=68296	-1	060813-SludgeD32_19-24, Cmpd 21792, +MSn(600.35), 54.53 min	CID	600.35	1	5.5281286	3	SYVIDGHLASLIIVAAR	peptide29767037(pre=-,post=-)	130	127	1.9224046E-18	1.7140003E-9
SD6.mgf	index=59969	-1	060813-SludgeD32_19-24, Cmpd 12961, +MSn(843.42), 33.13 min	CID	843.42	0	-1.3749572	2	M+15.995IGPNC+57.021PGIITPGQSK	peptide28314571(pre=-,post=-)	90	83	1.9256095E-18	1.7114582E-9
SD6.mgf	index=42641	-1	060813-SludgeD32_1-6, Cmpd 19167, +MSn(792.9399), 53.15 min	CID	792.9399	0	-1.2315704	2	LVFGAGINPADIELR	peptide26889104(pre=-,post=-)	186	186	1.9313697E-18	1.7041349E-9
SD6.mgf	index=66243	-1	060813-SludgeD32_19-24, Cmpd 19605, +MSn(791.3916), 48.88 min	CID	791.3916	0	-2.3137097	2	FGITDSEVVWSVDK	peptide24634155(pre=-,post=-)	129	121	1.9495555E-18	1.7003545E-9
SD6.mgf	index=63426	-1	060813-SludgeD32_19-24, Cmpd 16609, +MSn(947.12), 41.36 min	CID	947.12	1	-6.7466197	3	VTNSGGASQALNGATTAANSNSSGFDLGLR	peptide34882161(pre=-,post=-)	112	74	1.9501006E-18	1.7617783E-9
SD6.mgf	index=14343	-1	060813-SludgeD32_13-18, Cmpd 16859, +MSn(632.06), 41.19 min	CID	632.06	1	-7.896465	4	ALM+15.995DNINATANYDKDIEAELRK	peptide35077684(pre=-,post=G)	127	95	1.9704398E-18	1.7719876E-9
SD6.mgf	index=136283	-1	060813-SludgeD32_7-12, Cmpd 14100, +MSn(788.44), 37.05 min	CID	788.44	0	8.8251095	2	LVTGTTVLLTDSNGGK	peptide28297402(pre=-,post=-)	97	94	1.9706277E-18	1.7514697E-9
SD6.mgf	index=113640	-1	060813-SludgeD32_31-36, Cmpd 15166, +MSn(908.76), 39.62 min	CID	908.76	1	0.15754355	3	LGSEIDM+15.995GTPGFPDSEHLPGPAPETR	peptide34165056(pre=-,post=-)	135	93	1.983863E-18	1.7893436E-9
SD6.mgf	index=8029	-1	060813-SludgeD32_13-18, Cmpd 10228, +MSn(780.38), 27.37 min	CID	780.38	0	-8.525045	2	NTTSQAAEAAATAAGPK	peptide29521889(pre=-,post=-)	84	75	1.9908732E-18	1.7750463E-9
SD6.mgf	index=65362	-1	060813-SludgeD32_19-24, Cmpd 18668, +MSn(960.48), 46.53 min	CID	960.48	0	5.5921245	2	SPQVFLM+15.995DEPLSNLDAK	peptide29725139(pre=-,post=-)	110	98	1.9971048E-18	1.7806022E-9
SD6.mgf	index=134151	-1	060813-SludgeD32_7-12, Cmpd 11861, +MSn(745.37), 31.90 min	CID	745.37	0	-11.136333	2	QVLGEVDTTASVDR	peptide25550539(pre=-,post=-)	105	103	1.9977572E-18	1.7423948E-9
SD6.mgf	index=66062	-1	060813-SludgeD32_19-24, Cmpd 19413, +MSn(1094.52), 48.40 min	CID	1094.52	1	-7.7816668	2	AIFQFEQGVSVDSGAASNFGR	peptide32191957(pre=-,post=-)	259	216	2.000524E-18	1.7969114E-9
SD6.mgf	index=53765	-1	060813-SludgeD32_19-24, Cmpd 6436, +MSn(935.4), 20.02 min	CID	935.4	0	4.371791	2	ADGTAYDASTGANQDQER	peptide29974820(pre=-,post=-)	164	146	2.0054138E-18	1.7926252E-9
SD6.mgf	index=95770	-1	060813-SludgeD32_25-30, Cmpd 22686, +MSn(1087.54), 58.58 min	CID	1087.54	1	-5.361149	2	DPFPQFVSDEEIPAALIER	peptide30942457(pre=-,post=-)	189	156	2.0195726E-18	1.8085771E-9
SD6.mgf	index=58043	-1	060813-SludgeD32_19-24, Cmpd 10938, +MSn(660.0069), 29.04 min	CID	660.0069	1	-6.0746055	3	LGGGLVVTNHDNGGVASQGPK	peptide32403796(pre=-,post=-)	154	117	2.024407E-18	1.8183638E-9
SD6.mgf	index=66914	-1	060813-SludgeD32_19-24, Cmpd 20317, +MSn(851.45), 50.69 min	CID	851.45	1	-1.8457801	4	TSTLAHNVDFHAATGALGAAGLTLVQPGEEVVVR	peptide35191386(pre=-,post=-)	222	151	2.0274823E-18	1.8335846E-9
SD6.mgf	index=19651	-1	060813-SludgeD32_13-18, Cmpd 22525, +MSn(861.43), 55.64 min	CID	861.43	-1	13.134589	2	VEPSLEAAFVDFGADR	peptide28777880(pre=-,post=-)	134	128	2.034573E-18	1.8083035E-9
SD6.mgf	index=67112	-1	060813-SludgeD32_19-24, Cmpd 20528, +MSn(992.04), 51.24 min	CID	992.04	1	5.017902	2	LLVPTPPLEGDAAGLAEYR	peptide31180439(pre=-,post=-)	169	141	2.034984E-18	1.8223785E-9
SD6.mgf	index=145083	-1	060813-SludgeD32_7-12, Cmpd 23460, +MSn(885.15), 61.44 min	CID	885.15	1	-4.9427967	3	ADVVSAITTPVTGSVAVLNAVEGVGTPK	peptide34477240(pre=-,post=-)	97	69	2.0396684E-18	1.8413737E-9
SD6.mgf	index=142319	-1	060813-SludgeD32_7-12, Cmpd 20494, +MSn(887.47), 53.65 min	CID	887.47	1	-9.598168	2	VM+15.995VDEPSVVDTIAILR	peptide28810565(pre=-,post=-)	153	130	2.0439743E-18	1.8166594E-9
SD6.mgf	index=11142	-1	060813-SludgeD32_13-18, Cmpd 13498, +MSn(695.6704), 33.76 min	CID	695.6704	0	-1.3160343	3	ANGNAFITIEGHTDASGNPAK	peptide32200310(pre=-,post=-)	74	63	2.0440535E-18	1.8360105E-9
SD6.mgf	index=92277	-1	060813-SludgeD32_25-30, Cmpd 18960, +MSn(791.3903), 48.88 min	CID	791.3903	0	-3.9333065	2	FGITDSEVVWSVDK	peptide24634155(pre=-,post=-)	134	124	2.061183E-18	1.7977132E-9
SD6.mgf	index=62217	-1	060813-SludgeD32_19-24, Cmpd 15322, +MSn(1103.9853), 38.22 min	CID	1103.9854	0	-5.196876	2	DGGATWADAPNGSTFANGDQVR	peptide32746590(pre=-,post=-)	250	206	2.0716951E-18	1.863045E-9
SD6.mgf	index=11886	-1	060813-SludgeD32_13-18, Cmpd 14279, +MSn(1140.52), 35.34 min	CID	1140.52	2	-10.656942	2	VEAETGNNGLNAATGEM+15.995EDLVK	peptide33075887(pre=-,post=-)	143	106	2.0739376E-18	1.8650617E-9
SD6.mgf	index=37237	-1	060813-SludgeD32_1-6, Cmpd 13390, +MSn(751.3777), 38.17 min	CID	751.3777	0	-0.81230927	2	EGNLAISEAENLGGK	peptide26371542(pre=-,post=-)	108	107	2.0771932E-18	1.8328016E-9
SD6.mgf	index=90806	-1	060813-SludgeD32_25-30, Cmpd 17398, +MSn(888.43), 44.85 min	CID	888.43	1	2.2352016	2	TGAGEGDDEQIVVDLTR	peptide29784781(pre=-,post=-)	141	126	2.08075E-18	1.8551798E-9
SD6.mgf	index=82243	-1	060813-SludgeD32_25-30, Cmpd 8366, +MSn(920.94), 24.34 min	CID	920.94	0	1.1929487	2	ITGQSAVM+15.995ADGSSVGTTSR	peptide31128824(pre=-,post=-)	150	132	2.081502E-18	1.8640365E-9
SD6.mgf	index=141405	-1	060813-SludgeD32_7-12, Cmpd 19511, +MSn(1285.1), 51.08 min	CID	1285.1	1	-12.423684	2	SSATAEDLPDASFAGQQETFLNIR	peptide33733400(pre=-,post=-)	140	98	2.087152E-18	1.880202E-9
SD6.mgf	index=65105	-1	060813-SludgeD32_19-24, Cmpd 18397, +MSn(847.9), 45.83 min	CID	847.9	0	-5.470747	2	QYNDGDEIVIEPFR	peptide25556192(pre=-,post=-)	123	111	2.0883122E-18	1.8213746E-9
SD6.mgf	index=119086	-1	060813-SludgeD32_31-36, Cmpd 20909, +MSn(858.97), 54.45 min	CID	858.97	1	6.933303	2	AGLVQALQESIGDTVSK	peptide28943174(pre=-,post=-)	118	110	2.1065674E-18	1.8781983E-9
SD6.mgf	index=139191	-1	060813-SludgeD32_7-12, Cmpd 17157, +MSn(699.05), 44.94 min	CID	699.05	1	-5.6478157	3	VLALLGDSVTTDHISPAGSIK	peptide32641874(pre=-,post=-)	92	80	2.1137186E-18	1.898585E-9
SD6.mgf	index=87197	-1	060813-SludgeD32_25-30, Cmpd 13597, +MSn(808.9071), 35.49 min	CID	808.9071	0	2.5654376	2	INVDENPQASQVFR	peptide24962828(pre=-,post=-)	132	128	2.117909E-18	1.8471882E-9
SD6.mgf	index=69651	-1	060813-SludgeD32_19-24, Cmpd 23240, +MSn(1227.66), 58.33 min	CID	1227.66	0	-8.551192	2	TALAPELSSITIAPALVGSADDLTK	peptide34014862(pre=-,post=-)	138	98	2.1234535E-18	1.914136E-9
SD6.mgf	index=107266	-1	060813-SludgeD32_31-36, Cmpd 8433, +MSn(814.38), 24.49 min	CID	814.38	1	4.0134325	2	STPYAAQM+15.995AAQDAGTK	peptide28659976(pre=-,post=-)	96	90	2.1238683E-18	1.8876682E-9
SD6.mgf	index=40924	-1	060813-SludgeD32_1-6, Cmpd 17337, +MSn(921.51), 48.41 min	CID	921.51	1	-1.8212777	2	AVSSVQIADLTSAVPLNR	peptide30036659(pre=-,post=-)	181	168	2.1356712E-18	1.9090614E-9
SD6.mgf	index=116513	-1	060813-SludgeD32_31-36, Cmpd 18189, +MSn(828.91), 47.39 min	CID	828.91	1	-4.235176	2	SPISEGFTIDEYGIK	peptide27295179(pre=-,post=-)	102	97	2.1500573E-18	1.897093E-9
SD6.mgf	index=63678	-1	060813-SludgeD32_19-24, Cmpd 16876, +MSn(855.42), 42.03 min	CID	855.42	0	-9.775005	2	LNVGINYVDQNEGFK	peptide26841657(pre=-,post=-)	98	88	2.1684531E-18	1.9133244E-9
SD6.mgf	index=17923	-1	060813-SludgeD32_13-18, Cmpd 20677, +MSn(747.874), 50.83 min	CID	747.874	0	-4.488615	2	IASDDEPFAALAFK	peptide24896375(pre=-,post=-)	67	67	2.1905982E-18	1.9105861E-9
SD6.mgf	index=22606	-1	060813-SludgeD32_13-18, Cmpd 25671, +MSn(708.67), 63.97 min	CID	708.67	1	1.8392229	3	ADM+15.995VDDAELIELVEM+15.995EIR	peptide29975669(pre=-,post=-)	91	85	2.1981965E-18	1.9649524E-9
SD6.mgf	index=42723	-1	060813-SludgeD32_1-6, Cmpd 19254, +MSn(792.9398), 53.38 min	CID	792.9398	0	-1.3085436	2	LVFGAGINPADIELR	peptide26889104(pre=-,post=-)	190	185	2.2014213E-18	1.9424136E-9
SD6.mgf	index=51308	-1	060813-SludgeD32_19-24, Cmpd 3842, +MSn(568.9213), 13.94 min	CID	568.9213	0	-0.75097513	3	GTAM+15.995NPVDHPHGGGEGR	peptide29230204(pre=-,post=-)	125	117	2.2041607E-18	1.9652118E-9
SD6.mgf	index=18917	-1	060813-SludgeD32_13-18, Cmpd 21738, +MSn(861.47), 53.59 min	CID	861.47	1	1.3836038	2	LTPGFEAPVLLAYSSR	peptide28286094(pre=-,post=-)	116	110	2.2109125E-18	1.9650321E-9
SD6.mgf	index=131824	-1	060813-SludgeD32_7-12, Cmpd 9407, +MSn(945.93), 26.57 min	CID	945.93	0	-1.9357153	2	AVSEDNVESVDGNEVEAK	peptide30036334(pre=-,post=-)	128	113	2.2250658E-18	1.9889705E-9
SD6.mgf	index=140344	-1	060813-SludgeD32_7-12, Cmpd 18386, +MSn(930.76), 48.15 min	CID	930.76	1	-3.5853221	3	EYFGSSQLSQFM+15.995DQTNPLSEVTHK	peptide33551321(pre=-,post=-)	100	67	2.247266E-18	2.0244402E-9
SD6.mgf	index=55688	-1	060813-SludgeD32_19-24, Cmpd 8465, +MSn(827.8403), 24.13 min	CID	827.8403	0	-1.7694732	2	GVGTGSSDGSQDWC+57.021NK	peptide28033670(pre=-,post=-)	101	88	2.250268E-18	2.0000106E-9
SD6.mgf	index=92568	-1	060813-SludgeD32_25-30, Cmpd 19274, +MSn(843.43), 49.68 min	CID	843.43	2	1.2811359	3	VTNAILDPSC+57.021DPTPAPLAANFVSR	peptide33781771(pre=-,post=-)	105	82	2.2598124E-18	2.0357422E-9
SD6.mgf	index=135073	-1	060813-SludgeD32_7-12, Cmpd 12829, +MSn(793.3996), 34.05 min	CID	793.3996	0	3.9233763	2	LTEAYGDLGPEPAPR	peptide26878655(pre=-,post=-)	132	130	2.2687624E-18	2.0018318E-9
SD6.mgf	index=63238	-1	060813-SludgeD32_19-24, Cmpd 16412, +MSn(751.7), 40.86 min	CID	751.7	1	-5.333293	3	QTNLDLTAYGVSGSSFHTPTR	peptide32533949(pre=-,post=-)	136	111	2.2693431E-18	2.0383704E-9
SD6.mgf	index=70774	-1	060813-SludgeD32_19-24, Cmpd 24444, +MSn(950.49), 61.52 min	CID	950.49	1	1.6280783	3	LVQEAAHPDANIIFGAVIDDALGDEVR	peptide34385144(pre=-,post=-)	103	76	2.271436E-18	2.049706E-9
SD6.mgf	index=92344	-1	060813-SludgeD32_25-30, Cmpd 19036, +MSn(791.3911), 49.07 min	CID	791.3911	0	-2.930699	2	FGITDSEVVWSVDK	peptide24634155(pre=-,post=-)	129	119	2.2764058E-18	1.9854254E-9
SD6.mgf	index=10535	-1	060813-SludgeD32_13-18, Cmpd 12861, +MSn(596.9665), 32.52 min	CID	596.9665	0	-1.4313885	3	GITINTAHVEYETANR	peptide27997297(pre=-,post=-)	114	99	2.2770357E-18	2.0238016E-9
SD6.mgf	index=16852	-1	060813-SludgeD32_13-18, Cmpd 19534, +MSn(690.0257), 47.93 min	CID	690.0257	0	-4.0688424	3	INIIDTPGHVDFTIEVER	peptide30300539(pre=-,post=-)	126	101	2.2775374E-18	2.0358746E-9
SD6.mgf	index=37024	-1	060813-SludgeD32_1-6, Cmpd 13151, +MSn(776.39), 37.57 min	CID	776.39	0	-2.2011883	2	NSLAGGTAADVIYGSR	peptide28372454(pre=-,post=-)	163	153	2.2894856E-18	2.0348667E-9
SD6.mgf	index=64787	-1	060813-SludgeD32_19-24, Cmpd 18055, +MSn(873.39), 44.96 min	CID	873.39	-1	14.561259	2	SLGWYDNEWGYSNR	peptide25651378(pre=-,post=-)	123	106	2.3115815E-18	2.0161046E-9
SD6.mgf	index=139682	-1	060813-SludgeD32_7-12, Cmpd 17676, +MSn(937.13), 46.31 min	CID	937.13	1	2.758905	3	LVGATDAGEATAQQDALAQLTTDQTYR	peptide34384518(pre=-,post=-)	84	63	2.3226725E-18	2.0959408E-9
SD6.mgf	index=65070	-1	060813-SludgeD32_19-24, Cmpd 18358, +MSn(1212.07), 45.74 min	CID	1212.07	1	-6.2206507	2	FGGVSGTLGYVTEM+15.995DLGGTAGTTSK	peptide33856905(pre=-,post=-)	167	120	2.3283718E-18	2.0988546E-9
SD6.mgf	index=73162	-1	060813-SludgeD32_19-24, Cmpd 26989, +MSn(1047.56), 68.30 min	CID	1047.56	1	5.1598754	2	QPELDAALIAQGVADQLANR	peptide31983836(pre=-,post=-)	177	154	2.3329812E-18	2.0926756E-9
SD6.mgf	index=142557	-1	060813-SludgeD32_7-12, Cmpd 20750, +MSn(953.8), 54.32 min	CID	953.8	2	-0.14794707	3	NLGVAHSTGTYVAFLDSDDYFAPGAIR	peptide34394007(pre=-,post=-)	119	86	2.3498355E-18	2.1204523E-9
SD6.mgf	index=132394	-1	060813-SludgeD32_7-12, Cmpd 10006, +MSn(733.8194), 27.82 min	CID	733.8194	0	-5.4063215	2	EAVESQDFEEAGR	peptide22331423(pre=-,post=-)	115	115	2.3725658E-18	2.0063384E-9
SD6.mgf	index=70842	-1	060813-SludgeD32_19-24, Cmpd 24516, +MSn(871.53), 61.71 min	CID	871.53	1	7.0435457	2	QLYLGLITPVGAVLAGR	peptide29632583(pre=-,post=-)	179	170	2.3779617E-18	2.1201711E-9
SD6.mgf	index=134058	-1	060813-SludgeD32_7-12, Cmpd 11764, +MSn(745.3782), 31.70 min	CID	745.3782	0	-0.1637696	2	QVLGEVDTTASVDR	peptide25550539(pre=-,post=-)	118	118	2.4049007E-18	2.0974955E-9
SD6.mgf	index=144708	-1	060813-SludgeD32_7-12, Cmpd 23053, +MSn(816.43), 60.37 min	CID	816.43	0	-6.8777432	2	VEGIGVFEIAEEAIR	peptide27480560(pre=-,post=-)	135	131	2.4114232E-18	2.1277078E-9
SD6.mgf	index=51882	-1	060813-SludgeD32_19-24, Cmpd 4457, +MSn(419.45), 15.54 min	CID	419.45	0	7.712214	4	GVAM+15.995NPVDHPHGGGEGK	peptide29233858(pre=-,post=-)	77	66	2.4365182E-18	2.1723798E-9
SD6.mgf	index=143068	-1	060813-SludgeD32_7-12, Cmpd 21308, +MSn(854.44), 55.78 min	CID	854.44	0	-10.786257	2	VSFTDSALVAAATLADR	peptide29889392(pre=-,post=-)	136	120	2.4412954E-18	2.176639E-9
SD6.mgf	index=14852	-1	060813-SludgeD32_13-18, Cmpd 17401, +MSn(874.42), 42.55 min	CID	874.42	0	-9.772007	2	ALEGDQSEIGEPSIFR	peptide27698506(pre=-,post=-)	139	119	2.463036E-18	2.1891162E-9
SD6.mgf	index=79526	-1	060813-SludgeD32_25-30, Cmpd 5497, +MSn(498.9017), 18.20 min	CID	498.9017	0	-1.7127436	3	LHLETGGSSHDEGR	peptide25076373(pre=-,post=-)	119	116	2.4650913E-18	2.1499922E-9
SD6.mgf	index=136330	-1	060813-SludgeD32_7-12, Cmpd 14149, +MSn(834.4), 37.17 min	CID	834.4	0	-5.7787023	2	LPEFQSVYGQGSGGGGK	peptide29418900(pre=-,post=-)	95	83	2.474244E-18	2.2060158E-9
SD6.mgf	index=43985	-1	060813-SludgeD32_1-6, Cmpd 20661, +MSn(953.9851), 57.03 min	CID	953.9851	0	-0.7677492	2	TYDITSPADLAVDLGIDK	peptide30727608(pre=-,post=-)	152	133	2.478369E-18	2.2153965E-9
SD6.mgf	index=54481	-1	060813-SludgeD32_19-24, Cmpd 7194, +MSn(840.9004), 21.54 min	CID	840.9004	0	-2.1049054	2	TTGGTVAM+15.995AGGSAVGGGASR	peptide32090071(pre=-,post=-)	126	111	2.49043E-18	2.2339066E-9
SD6.mgf	index=56651	-1	060813-SludgeD32_19-24, Cmpd 9476, +MSn(463.2471), 26.13 min	CID	463.2471	0	-0.13175505	4	VAIIGYGSQGHAHANNLK	peptide30731538(pre=-,post=-)	68	57	2.5034861E-18	2.2378486E-9
SD6.mgf	index=21532	-1	060813-SludgeD32_13-18, Cmpd 24529, +MSn(876.75), 60.94 min	CID	876.75	1	-10.491788	3	GVAYAPYADLVWC+57.021ETGVPDIGFAR	peptide33587794(pre=-,post=-)	112	78	2.5138403E-18	2.2645825E-9
SD6.mgf	index=15776	-1	060813-SludgeD32_13-18, Cmpd 18383, +MSn(888.9418), 45.02 min	CID	888.9418	0	0.27464193	2	M+15.995EAVM+15.995DEPLILINEK	peptide26911322(pre=-,post=-)	64	57	2.530438E-18	2.23272E-9
SD6.mgf	index=68602	-1	060813-SludgeD32_19-24, Cmpd 22127, +MSn(861.989), 55.40 min	CID	861.989	0	4.106843	2	IDPLTGLLGPVGISQDK	peptide29288290(pre=-,post=-)	113	108	2.5322929E-18	2.2577717E-9
SD6.mgf	index=9121	-1	060813-SludgeD32_13-18, Cmpd 11376, +MSn(911.8995), 29.61 min	CID	911.8995	0	-1.1378409	2	DDTTIVDGAGSSEDVEGR	peptide30076408(pre=-,post=-)	179	163	2.5400444E-18	2.2705278E-9
SD6.mgf	index=23953	-1	060813-SludgeD32_13-18, Cmpd 27105, +MSn(794.77), 67.81 min	CID	794.77	0	1.6895148	3	DPITVSPETTIYALLALTQAHK	peptide32752307(pre=-,post=-)	117	100	2.563533E-18	2.3053477E-9
SD6.mgf	index=88980	-1	060813-SludgeD32_25-30, Cmpd 15469, +MSn(777.38), 39.93 min	CID	777.38	0	9.2647295	2	EAYPGDVFYIHSR	peptide22332046(pre=-,post=-)	81	81	2.5707419E-18	2.1739244E-9
SD6.mgf	index=59981	-1	060813-SludgeD32_19-24, Cmpd 12974, +MSn(775.38), 33.16 min	CID	775.38	0	0.0	2	SLDGVVC+57.021AEGGSSIAK	peptide28599926(pre=-,post=-)	87	83	2.5837179E-18	2.2963769E-9
SD6.mgf	index=141260	-1	060813-SludgeD32_7-12, Cmpd 19356, +MSn(852.08), 50.68 min	CID	852.08	1	4.610901	3	ANTQTENVFQYGEPEVTIIEDR	peptide32712673(pre=-,post=-)	97	69	2.5970127E-18	2.3354554E-9
SD6.mgf	index=63744	-1	060813-SludgeD32_19-24, Cmpd 16945, +MSn(723.3552), 42.20 min	CID	723.3552	0	-1.9406867	2	QAYVGFSGDFGAVK	peptide25484863(pre=-,post=-)	74	73	2.6039673E-18	2.2711164E-9
SD6.mgf	index=59528	-1	060813-SludgeD32_19-24, Cmpd 12498, +MSn(527.27), 32.19 min	CID	527.27	1	-13.512033	3	QLLDAGVHFGHQTR	peptide25514892(pre=-,post=-)	86	84	2.6185972E-18	2.2838762E-9
SD6.mgf	index=72344	-1	060813-SludgeD32_19-24, Cmpd 26115, +MSn(1007.0219), 65.95 min	CID	1007.0219	0	-1.0303615	2	GLSADSLILDLEDAVAPDAK	peptide31736773(pre=-,post=-)	115	95	2.6263518E-18	2.355828E-9
SD6.mgf	index=144470	-1	060813-SludgeD32_7-12, Cmpd 22796, +MSn(598.31), 59.70 min	CID	598.31	1	5.3428464	3	DGLNVLEYFISTHGAR	peptide27818516(pre=-,post=-)	128	125	2.6616786E-18	2.3656674E-9
SD6.mgf	index=61054	-1	060813-SludgeD32_19-24, Cmpd 14101, +MSn(861.41), 35.52 min	CID	861.41	0	-5.95178	2	QIPDPAEPGDLDPETK	peptide28507012(pre=-,post=-)	82	73	2.666289E-18	2.369765E-9
SD6.mgf	index=19974	-1	060813-SludgeD32_13-18, Cmpd 22867, +MSn(970.48), 56.55 min	CID	970.48	1	-3.2395039	2	ELAAFAQFGSDLDAVTQR	peptide30115121(pre=-,post=-)	145	126	2.6677673E-18	2.3846982E-9
SD6.mgf	index=145558	-1	060813-SludgeD32_7-12, Cmpd 23965, +MSn(614.97), 62.77 min	CID	614.97	1	-11.286174	3	DIPNLSEEILADLDER	peptide27823801(pre=-,post=-);peptide35150938(pre=-,post=G)	109	105	2.6712168E-18	2.3741449E-9
SD6.mgf	index=97854	-1	060813-SludgeD32_25-30, Cmpd 25091, +MSn(1061.59), 64.85 min	CID	1061.59	2	12.835461	2	IFDIFEGTEQIQQLVIAR	peptide30278022(pre=-,post=-)	177	148	2.6718509E-18	2.3883486E-9
SD6.mgf	index=64552	-1	060813-SludgeD32_19-24, Cmpd 17807, +MSn(738.8797), 44.35 min	CID	738.8797	0	-4.0476284	2	ETPVELEFSQVAK	peptide22391544(pre=-,post=-)	77	77	2.6739813E-18	2.2612279E-9
SD6.mgf	index=64465	-1	060813-SludgeD32_19-24, Cmpd 17714, +MSn(738.88), 44.12 min	CID	738.88	0	-3.6346052	2	ETPVELEFSQVAK	peptide22391544(pre=-,post=-)	78	78	2.6739813E-18	2.2612279E-9
SD6.mgf	index=140733	-1	060813-SludgeD32_7-12, Cmpd 18800, +MSn(843.74), 49.22 min	CID	843.74	2	-5.741737	3	GANQVIDAQVPLSEM+15.995FGYSTDLR	peptide33217972(pre=-,post=-)	119	92	2.675394E-18	2.4082254E-9
SD6.mgf	index=18794	-1	060813-SludgeD32_13-18, Cmpd 21606, +MSn(940.4865), 53.25 min	CID	940.4865	0	0.5191797	2	LEDVIGTADIFISSTGNK	peptide30339477(pre=-,post=-)	134	115	2.6754299E-18	2.3915478E-9
SD6.mgf	index=91372	-1	060813-SludgeD32_25-30, Cmpd 17996, +MSn(916.9397), 46.41 min	CID	916.9397	0	-4.32664	2	LEDSYVSLTEVSEYAK	peptide28190816(pre=-,post=-)	100	93	2.6837867E-18	2.3853166E-9
SD6.mgf	index=90468	-1	060813-SludgeD32_25-30, Cmpd 17040, +MSn(801.87), 43.93 min	CID	801.87	0	-13.700697	2	TLWSGYDSNLAYGR	peptide25828566(pre=-,post=-)	126	121	2.691586E-18	2.3475353E-9
SD6.mgf	index=142013	-1	060813-SludgeD32_7-12, Cmpd 20165, +MSn(792.94), 52.79 min	CID	792.94	0	-1.0776241	2	LVFGAGINPADIELR	peptide26889104(pre=-,post=-)	164	152	2.6955357E-18	2.3783933E-9
SD6.mgf	index=57433	-1	060813-SludgeD32_19-24, Cmpd 10297, +MSn(606.32), 27.72 min	CID	606.32	0	-5.335212	3	QTLVAPPNVPAHEQTSK	peptide29646838(pre=-,post=-)	70	60	2.6989747E-18	2.406384E-9
SD6.mgf	index=116497	-1	060813-SludgeD32_31-36, Cmpd 18172, +MSn(711.36), 47.35 min	CID	711.36	0	-5.491212	3	FSNILVPVDFSEHSVNATR	peptide31007776(pre=-,post=-)	102	90	2.7097184E-18	2.4266196E-9
SD6.mgf	index=18644	-1	060813-SludgeD32_13-18, Cmpd 21446, +MSn(829.43), 52.83 min	CID	829.43	2	1.0081921	3	LIGLGGAGDVNPVSC+57.021VFSGQNVAPR	peptide33922568(pre=-,post=-)	91	72	2.7204148E-18	2.4522524E-9
SD6.mgf	index=66815	-1	060813-SludgeD32_19-24, Cmpd 20210, +MSn(997.4966), 50.42 min	CID	997.4966	0	-0.3671299	2	LFGAEPANFLDVGGGATTEK	peptide31830449(pre=-,post=-)	178	148	2.7209846E-18	2.4407134E-9
SD6.mgf	index=134640	-1	060813-SludgeD32_7-12, Cmpd 12375, +MSn(555.6291), 33.04 min	CID	555.6291	0	0.76894176	3	VVGQHEAVEAVSNAVR	peptide28838031(pre=-,post=-)	107	100	2.7295072E-18	2.4259525E-9
SD6.mgf	index=63157	-1	060813-SludgeD32_19-24, Cmpd 16327, +MSn(706.3629), 40.65 min	CID	706.3629	0	-2.1601865	2	QAYVGLSGDFGAVK	peptide25484864(pre=-,post=-)	93	91	2.7409668E-18	2.390604E-9
SD6.mgf	index=92408	-1	060813-SludgeD32_25-30, Cmpd 19106, +MSn(791.3914), 49.24 min	CID	791.3914	0	-2.5450807	2	FGITDSEVVWSVDK	peptide24634155(pre=-,post=-)	125	108	2.741676E-18	2.3912226E-9
SD6.mgf	index=20391	-1	060813-SludgeD32_13-18, Cmpd 23305, +MSn(893.46), 57.72 min	CID	893.46	1	1.5953604	3	TQSSTQNAYNGLVIELQQFGHLTK	peptide33756575(pre=-,post=-)	98	74	2.7526842E-18	2.479744E-9
SD6.mgf	index=86765	-1	060813-SludgeD32_25-30, Cmpd 13144, +MSn(702.6648), 34.48 min	CID	702.6648	0	-0.3474495	3	VAELYDM+15.995IHPGEGDTSTVR	peptide31473482(pre=-,post=-)	137	112	2.7540464E-18	2.4663167E-9
SD6.mgf	index=95103	-1	060813-SludgeD32_25-30, Cmpd 21971, +MSn(766.4097), 56.70 min	CID	766.4097	0	0.39818898	2	ALIAGDGDVVADIFR	peptide26176365(pre=-,post=-)	149	143	2.7613096E-18	2.4364286E-9
SD6.mgf	index=69548	-1	060813-SludgeD32_19-24, Cmpd 23132, +MSn(952.9868), 58.05 min	CID	952.9868	0	1.2168788	2	EPAVFLFDEPLSNLDAK	peptide29103672(pre=-,post=-)	114	105	2.7645973E-18	2.4648925E-9
SD6.mgf	index=37403	-1	060813-SludgeD32_1-6, Cmpd 13564, +MSn(891.94), 38.63 min	CID	891.94	0	-7.937778	2	DGAGSLTLTGVNTYAGGTK	peptide30932667(pre=-,post=-)	144	127	2.7766414E-18	2.486551E-9
SD6.mgf	index=19041	-1	060813-SludgeD32_13-18, Cmpd 21870, +MSn(1036.19), 53.93 min	CID	1036.19	2	-1.6097106	3	TELFTNQSNPVVIDIDTIGAHTGSGINYK	peptide34746746(pre=-,post=-)	121	76	2.7816428E-18	2.51215E-9
SD6.mgf	index=62649	-1	060813-SludgeD32_19-24, Cmpd 15776, +MSn(1104.98), 39.32 min	CID	1104.98	2	-13.100856	2	DGGATWADAPNGSTFANGDQVR	peptide32746590(pre=-,post=-)	241	196	2.8007337E-18	2.5186586E-9
SD6.mgf	index=112444	-1	060813-SludgeD32_31-36, Cmpd 13910, +MSn(914.9575), 36.59 min	CID	914.9575	0	2.2680836	2	LAVAAADQGSDDAEQLVR	peptide30331732(pre=-,post=-)	216	170	2.8097818E-18	2.511644E-9
SD6.mgf	index=116270	-1	060813-SludgeD32_31-36, Cmpd 17931, +MSn(879.93), 46.73 min	CID	879.93	0	-7.4218554	2	FDDNAVVLLNAADEPR	peptide27898764(pre=-,post=-)	135	129	2.8112374E-18	2.4985933E-9
SD6.mgf	index=97334	-1	060813-SludgeD32_25-30, Cmpd 24400, +MSn(628.6909), 63.05 min	CID	628.6909	0	-2.13582	3	EVLLAQLLGLM+15.995QSPISR	peptide29114226(pre=-,post=-);peptide35208250(pre=-,post=T)	101	99	2.8148125E-18	2.5096638E-9
SD6.mgf	index=21660	-1	060813-SludgeD32_13-18, Cmpd 24668, +MSn(962.9597), 61.31 min	CID	962.9597	0	-7.2889776	2	VC+57.021FADELLPFNFAEPR	peptide28769347(pre=-,post=-)	175	151	2.8454885E-18	2.5290352E-9
SD6.mgf	index=137231	-1	060813-SludgeD32_7-12, Cmpd 15095, +MSn(722.36), 39.56 min	CID	722.36	2	5.724709	3	VPEAVNSATLQYFHDTNTR	peptide31505316(pre=-,post=-)	89	72	2.8672338E-18	2.5676787E-9
SD6.mgf	index=23159	-1	060813-SludgeD32_13-18, Cmpd 26257, +MSn(814.9027), 65.54 min	CID	814.9027	0	-4.493902	2	EESIFTILTEFGDK	peptide24552171(pre=-,post=-)	91	91	2.8698744E-18	2.503034E-9
SD6.mgf	index=12766	-1	060813-SludgeD32_13-18, Cmpd 15203, +MSn(983.97), 37.27 min	CID	983.97	1	-5.4292502	2	GELLDANTGEYSGVNEVAK	peptide31026378(pre=-,post=-)	116	93	2.8911658E-18	2.5891103E-9
SD6.mgf	index=114793	-1	060813-SludgeD32_31-36, Cmpd 16377, +MSn(866.4528), 42.69 min	CID	866.4528	0	2.1837242	2	LM+15.995NEILDASNGLGAAVK	peptide29411958(pre=-,post=-)	159	151	2.8961887E-18	2.5822182E-9
SD6.mgf	index=17200	-1	060813-SludgeD32_13-18, Cmpd 19906, +MSn(791.3906), 48.88 min	CID	791.3906	0	-3.5476882	2	FGITDSEVVWSVDK	peptide24634155(pre=-,post=-)	122	109	2.9071474E-18	2.5355427E-9
SD6.mgf	index=13846	-1	060813-SludgeD32_13-18, Cmpd 16337, +MSn(863.4), 39.90 min	CID	863.4	1	-0.8122068	2	AGEGDC+57.021FVAAGVETVSR	peptide28940002(pre=-,post=-)	126	118	2.9109495E-18	2.595379E-9
SD6.mgf	index=71612	-1	060813-SludgeD32_19-24, Cmpd 25331, +MSn(899.47), 63.87 min	CID	899.47	1	0.9058746	3	ASELADTVVAIVGGSGDAVAATLGAHGASK	peptide34778780(pre=-,post=-)	144	96	2.9217897E-18	2.6396305E-9
SD6.mgf	index=115181	-1	060813-SludgeD32_31-36, Cmpd 16785, +MSn(759.88), 43.74 min	CID	759.88	1	-0.119177654	2	GTQFWPGENVGIGR	peptide24806438(pre=-,post=-)	91	89	2.9300237E-18	2.5554947E-9
SD6.mgf	index=119713	-1	060813-SludgeD32_31-36, Cmpd 21586, +MSn(815.43), 56.22 min	CID	815.43	1	10.674134	2	EISYFFSAIEVAPR	peptide24567001(pre=-,post=-)	124	124	2.9311989E-18	2.5565197E-9
SD6.mgf	index=118754	-1	060813-SludgeD32_31-36, Cmpd 20559, +MSn(793.45), 53.53 min	CID	793.45	0	8.307835	2	VLDQSVVEIVETVR	peptide25945399(pre=-,post=-)	143	139	2.9404827E-18	2.564617E-9
SD6.mgf	index=13422	-1	060813-SludgeD32_13-18, Cmpd 15892, +MSn(926.93), 38.83 min	CID	926.93	0	-2.238778	2	M+15.995PSAVGYQPTLAEEMGR	peptide29475136(pre=-,post=-)	196	165	2.941383E-18	2.622513E-9
SD6.mgf	index=143162	-1	060813-SludgeD32_7-12, Cmpd 21407, +MSn(1061.52), 56.04 min	CID	1061.52	0	-8.969589	3	SAAVPSGDTSPTPISQDTLGVIYQTESGYLK	peptide34961190(pre=-,post=-)	109	74	2.9432128E-18	2.6597777E-9
SD6.mgf	index=112884	-1	060813-SludgeD32_31-36, Cmpd 14372, +MSn(903.92), 37.68 min	CID	903.92	1	-4.4915714	2	YM+15.995PDGTAVTSFSVATSR	peptide29947227(pre=-,post=-)	130	109	2.9557388E-18	2.6353129E-9
SD6.mgf	index=136526	-1	060813-SludgeD32_7-12, Cmpd 14355, +MSn(835.93), 37.68 min	CID	835.93	1	-0.61973804	2	LNANIAIGAGDGDDVVR	peptide29413096(pre=-,post=-)	116	111	2.966013E-18	2.644473E-9
SD6.mgf	index=15504	-1	060813-SludgeD32_13-18, Cmpd 18095, +MSn(829.4), 44.29 min	CID	829.4	1	8.579711	2	FEIGDTFSEANEGLK	peptide26421819(pre=-,post=-)	89	84	2.9947538E-18	2.642407E-9
SD6.mgf	index=145889	-1	060813-SludgeD32_7-12, Cmpd 24323, +MSn(809.09), 63.70 min	CID	809.09	1	-2.766285	3	VNPLSPAEM+15.995VIDHSVILDVFGR	peptide33089499(pre=-,post=-)	100	84	2.9951193E-18	2.6934668E-9
SD6.mgf	index=132501	-1	060813-SludgeD32_7-12, Cmpd 10118, +MSn(733.82), 28.05 min	CID	733.82	0	-4.5745797	2	EAVESQDFEEAGR	peptide22331423(pre=-,post=-)	92	90	3.0343692E-18	2.5659865E-9
SD6.mgf	index=111545	-1	060813-SludgeD32_31-36, Cmpd 12966, +MSn(851.9135), 34.41 min	CID	851.9135	0	-2.6508498	2	AAVTAADAGSDDAEALVR	peptide29970673(pre=-,post=-)	201	170	3.0362396E-18	2.7140732E-9
SD6.mgf	index=146149	-1	060813-SludgeD32_7-12, Cmpd 24612, +MSn(832.46), 64.46 min	CID	832.46	1	-4.8040047	2	TIAGVATSVAAFLGAASR	peptide30693426(pre=-,post=-)	150	138	3.0372327E-18	2.714961E-9
SD6.mgf	index=15513	-1	060813-SludgeD32_13-18, Cmpd 18104, +MSn(1121.03), 44.31 min	CID	1121.03	0	-6.31565	2	SSEGSYLAGPDDIYVSPSQIR	peptide32575867(pre=-,post=-)	272	218	3.0396034E-18	2.7302336E-9
SD6.mgf	index=22300	-1	060813-SludgeD32_13-18, Cmpd 25350, +MSn(1047.49), 63.12 min	CID	1047.49	1	-4.050546	2	ADM+15.995VDDAELLELVEMEVR	peptide29975672(pre=-,post=-)	178	148	3.0451341E-18	2.7220237E-9
SD6.mgf	index=61674	-1	060813-SludgeD32_19-24, Cmpd 14752, +MSn(787.915), 36.91 min	CID	787.915	0	3.4084337	2	IGAQPVASDVTNFAGK	peptide28107840(pre=-,post=-)	67	63	3.0484031E-18	2.7093834E-9
SD6.mgf	index=110175	-1	060813-SludgeD32_31-36, Cmpd 11528, +MSn(887.4225), 31.22 min	CID	887.4225	0	-1.4443362	2	LYVHDEENTLNVGDR	peptide26905329(pre=-,post=-)	196	177	3.050756E-18	2.6918203E-9
SD6.mgf	index=17354	-1	060813-SludgeD32_13-18, Cmpd 20071, +MSn(932.9674), 49.29 min	CID	932.9674	0	-0.6542042	2	GLNYDLTGNAEAIAESVK	peptide30210077(pre=-,post=-)	151	135	3.0555448E-18	2.7313298E-9
SD6.mgf	index=20410	-1	060813-SludgeD32_13-18, Cmpd 23325, +MSn(876.44), 57.77 min	CID	876.44	2	0.18744949	3	FHPASFATVPTAAITGTEFDLFER	peptide33558362(pre=-,post=-)	85	65	3.0565025E-18	2.7534373E-9
SD6.mgf	index=15545	-1	060813-SludgeD32_13-18, Cmpd 18138, +MSn(821.94), 44.40 min	CID	821.94	0	-4.3811693	2	AVSFVTEHLQGLVDK	peptide26238914(pre=-,post=-)	93	90	3.0801667E-18	2.7177705E-9
SD6.mgf	index=60213	-1	060813-SludgeD32_19-24, Cmpd 13217, +MSn(868.9), 33.67 min	CID	868.9	1	-13.80955	2	LVAGGEDDPGTLSDAYR	peptide29447469(pre=-,post=-)	93	86	3.0913034E-18	2.7561808E-9
SD6.mgf	index=12327	-1	060813-SludgeD32_13-18, Cmpd 14742, +MSn(963.97), 36.29 min	CID	963.97	1	-3.0713458	2	INLVDTPGHADFGGEVER	peptide30300973(pre=-,post=-)	194	148	3.0924646E-18	2.7643323E-9
SD6.mgf	index=52187	-1	060813-SludgeD32_19-24, Cmpd 4779, +MSn(703.3296), 16.37 min	CID	703.3296	0	-2.5166225	2	ANDVTGTGGAADTGAK	peptide27710539(pre=-,post=-)	121	113	3.100648E-18	2.755818E-9
SD6.mgf	index=94666	-1	060813-SludgeD32_25-30, Cmpd 21510, +MSn(882.44), 55.49 min	CID	882.44	0	-11.066494	2	NLSGNLAEIADYTLNR	peptide28359052(pre=-,post=-)	131	115	3.1095289E-18	2.763711E-9
SD6.mgf	index=37234	-1	060813-SludgeD32_1-6, Cmpd 13387, +MSn(872.4401), 38.17 min	CID	872.4401	0	-1.7489753	2	DALTTANTDGLLNPAEK	peptide29046111(pre=-,post=-)	84	70	3.1113797E-18	2.774081E-9
SD6.mgf	index=111752	-1	060813-SludgeD32_31-36, Cmpd 13184, +MSn(687.8734), 34.90 min	CID	687.8734	0	1.4196855	2	VGGATYQVPVEVR	peptide24013829(pre=-,post=-)	101	101	3.1128943E-18	2.6323907E-9
SD6.mgf	index=51217	-1	060813-SludgeD32_19-24, Cmpd 3741, +MSn(584.58), 13.68 min	CID	584.58	1	-9.261572	3	GM+15.995AM+15.995NPVDHPHGGGEGR	peptide29213369(pre=-,post=-)	112	102	3.1163655E-18	2.778526E-9
SD6.mgf	index=136045	-1	060813-SludgeD32_7-12, Cmpd 13850, +MSn(886.41), 36.44 min	CID	886.41	0	-6.747899	2	AVGLGFTQSAEGSNYDR	peptide28998581(pre=-,post=-)	141	126	3.1293357E-18	2.7900904E-9
SD6.mgf	index=87451	-1	060813-SludgeD32_25-30, Cmpd 13864, +MSn(868.43), 36.10 min	CID	868.43	1	-0.6668544	2	GLDITVTTTAATDDQGR	peptide29207420(pre=-,post=-)	135	120	3.142716E-18	2.80202E-9
SD6.mgf	index=70012	-1	060813-SludgeD32_19-24, Cmpd 23622, +MSn(838.4423), 59.34 min	CID	838.4423	0	-0.9463457	2	DLESLPDAVFILDTK	peptide26329367(pre=-,post=-)	87	84	3.1475325E-18	2.7772105E-9
SD6.mgf	index=64217	-1	060813-SludgeD32_19-24, Cmpd 17451, +MSn(842.11), 43.46 min	CID	842.11	1	5.4631047	3	VLVVGNPANTNALIAQSAAAGM+15.995DPGR	peptide34267415(pre=-,post=-)	78	63	3.1549657E-18	2.8456186E-9
SD6.mgf	index=145694	-1	060813-SludgeD32_7-12, Cmpd 24112, +MSn(921.4577), 63.15 min	CID	921.4577	0	-2.5170228	2	DIPNLSEEILADLDER	peptide27823801(pre=-,post=-);peptide35150938(pre=-,post=G)	209	193	3.1716375E-18	2.8189127E-9
SD6.mgf	index=64083	-1	060813-SludgeD32_19-24, Cmpd 17307, +MSn(834.45), 43.10 min	CID	834.45	0	-8.850367	2	LLDQGQAGDNVGVLLR	peptide28229086(pre=-,post=-)	133	122	3.173865E-18	2.8208924E-9
SD6.mgf	index=57035	-1	060813-SludgeD32_19-24, Cmpd 9879, +MSn(689.34), 26.93 min	CID	689.34	0	-9.296764	2	TGAGPLDTSVTSGSK	peptide27387406(pre=-,post=-)	71	70	3.184228E-18	2.8095886E-9
SD6.mgf	index=9616	-1	060813-SludgeD32_13-18, Cmpd 11896, +MSn(651.64), 30.66 min	CID	651.64	0	-7.2120695	3	DVIHIEGDSGDTENGVAPK	peptide30948873(pre=-,post=-)	79	67	3.1845436E-18	2.8518374E-9
SD6.mgf	index=117924	-1	060813-SludgeD32_31-36, Cmpd 19678, +MSn(547.9768), 51.23 min	CID	547.9768	0	-0.668296	3	LIDKNGIDSVLADLR	peptide34461972(pre=R,post=A)	87	86	3.206686E-18	2.8294043E-9
SD6.mgf	index=37250	-1	060813-SludgeD32_1-6, Cmpd 13403, +MSn(981.53), 38.21 min	CID	981.53	1	-2.8297246	2	VIDGTNSTLTGQVTGGTLVK	peptide32114622(pre=-,post=-)	163	135	3.2210576E-18	2.889277E-9
SD6.mgf	index=20368	-1	060813-SludgeD32_13-18, Cmpd 23281, +MSn(846.77), 57.66 min	CID	846.77	2	2.358137	3	LVDPAADEPDLFHAFGPLVSAAQR	peptide33652235(pre=-,post=-)	114	85	3.222896E-18	2.9033325E-9
SD6.mgf	index=115876	-1	060813-SludgeD32_31-36, Cmpd 17515, +MSn(721.9026), 45.65 min	CID	721.9026	0	-1.6064025	2	QAVEQIWGVSVVK	peptide23471711(pre=-,post=-)	89	89	3.2300528E-18	2.7314646E-9
SD6.mgf	index=6626	-1	060813-SludgeD32_13-18, Cmpd 8754, +MSn(781.88), 24.60 min	CID	781.88	2	1.644106	2	EM+15.995TPGAQTVINNNR	peptide24576366(pre=-,post=-)	73	68	3.2447822E-18	2.8300193E-9
SD6.mgf	index=16043	-1	060813-SludgeD32_13-18, Cmpd 18669, +MSn(553.97), 45.75 min	CID	553.97	0	0.11017775	3	IINEPTAAAIAYGLDK	peptide28119362(pre=-,post=-)	87	83	3.2559552E-18	2.8938532E-9
SD6.mgf	index=11126	-1	060813-SludgeD32_13-18, Cmpd 13481, +MSn(1147.01), 33.72 min	CID	1147.01	2	-0.26445928	2	EYQGM+15.995APNGLGFSTM+15.995AGQTGGGK	peptide33195071(pre=-,post=-)	160	116	3.2655788E-18	2.9394733E-9
SD6.mgf	index=72267	-1	060813-SludgeD32_19-24, Cmpd 26033, +MSn(1007.0234), 65.72 min	CID	1007.0234	0	0.4242665	2	GLSADSLILDLEDAVAPDAK	peptide31736773(pre=-,post=-)	115	98	3.2755947E-18	2.9381966E-9
SD6.mgf	index=96292	-1	060813-SludgeD32_25-30, Cmpd 23245, +MSn(1194.62), 60.05 min	CID	1194.62	1	-6.720454	2	EIDGGFQTVELNLPAVVTTDLR	peptide32763130(pre=-,post=-)	157	133	3.2768462E-18	2.9468197E-9
SD6.mgf	index=90407	-1	060813-SludgeD32_25-30, Cmpd 16976, +MSn(800.9385), 43.77 min	CID	800.9385	0	0.2286137	2	LAVPVVQADAAFSGAGK	peptide29357557(pre=-,post=-)	144	131	3.285869E-18	2.929654E-9
SD6.mgf	index=23398	-1	060813-SludgeD32_13-18, Cmpd 26509, +MSn(976.82), 66.22 min	CID	976.82	1	-1.9786006	3	GLALNLDEDSIGAVVLGEADEVAEGDTVR	peptide34673876(pre=-,post=-)	111	80	3.2872069E-18	2.9687337E-9
SD6.mgf	index=143551	-1	060813-SludgeD32_7-12, Cmpd 21817, +MSn(989.51), 57.13 min	CID	989.51	2	4.5095196	2	LLEVFSDVNAAEAVVEDR	peptide30366517(pre=-,post=-)	182	156	3.3087347E-18	2.9576546E-9
SD6.mgf	index=13777	-1	060813-SludgeD32_13-18, Cmpd 16265, +MSn(777.3715), 39.72 min	CID	777.3715	0	-1.6488078	2	EAYPGDVFYIHSR	peptide22332046(pre=-,post=-)	138	134	3.3290477E-18	2.8151788E-9
SD6.mgf	index=65786	-1	060813-SludgeD32_19-24, Cmpd 19123, +MSn(635.31), 47.66 min	CID	635.31	0	-1.6332121	3	IEPEAIEYGENFISHR	peptide28100117(pre=-,post=-)	101	92	3.329932E-18	2.959603E-9
SD6.mgf	index=68249	-1	060813-SludgeD32_19-24, Cmpd 21742, +MSn(1151.57), 54.40 min	CID	1151.57	0	-10.176222	2	FDGDAEVLNPSLPIATLTESGR	peptide32775646(pre=-,post=-)	213	169	3.3365794E-18	3.0005367E-9
SD6.mgf	index=92181	-1	060813-SludgeD32_25-30, Cmpd 18859, +MSn(728.37), 48.61 min	CID	728.37	1	1.6217836	3	GPNEPGGLSFGHLSDIIQTSR	peptide32324768(pre=-,post=-)	125	104	3.347032E-18	3.0063725E-9
SD6.mgf	index=55546	-1	060813-SludgeD32_19-24, Cmpd 8315, +MSn(646.9938), 23.83 min	CID	646.9938	0	-1.7923911	3	LGGGM+15.995VITNHTAPTAGNSPK	peptide31835178(pre=-,post=-)	131	115	3.3472978E-18	3.0025138E-9
SD6.mgf	index=136843	-1	060813-SludgeD32_7-12, Cmpd 14688, +MSn(664.01), 38.53 min	CID	664.01	2	0.24747878	3	GITITSAATTAHWTDTVNK	peptide31037968(pre=-,post=-)	64	54	3.3548793E-18	3.0043774E-9
SD6.mgf	index=140454	-1	060813-SludgeD32_7-12, Cmpd 18504, +MSn(923.48), 48.45 min	CID	923.48	0	-1.3879418	2	NAAAVATATADVLTDATAAK	peptide31896324(pre=-,post=-)	146	114	3.371167E-18	3.0239244E-9
SD6.mgf	index=18167	-1	060813-SludgeD32_13-18, Cmpd 20936, +MSn(859.98), 51.51 min	CID	859.98	0	2.980865	2	LVPGYEAPVLLAYSAR	peptide28295674(pre=-,post=-)	111	97	3.3801766E-18	3.0042595E-9
SD6.mgf	index=139283	-1	060813-SludgeD32_7-12, Cmpd 17255, +MSn(733.71), 45.20 min	CID	733.71	1	-2.8841677	3	IVEGDILAEGPSTDNGELALGK	peptide32866436(pre=-,post=-)	81	63	3.3807893E-18	3.0402942E-9
SD6.mgf	index=70496	-1	060813-SludgeD32_19-24, Cmpd 24151, +MSn(842.44), 60.74 min	CID	842.44	0	-10.9398985	2	GIEAGVAAAVEAIADQAK	peptide30203764(pre=-,post=-)	99	92	3.3835416E-18	3.024524E-9
SD6.mgf	index=142454	-1	060813-SludgeD32_7-12, Cmpd 20639, +MSn(1025.51), 54.03 min	CID	1025.51	1	-9.496472	2	FTVTLNGFTGSTASTLEFR	peptide31011395(pre=-,post=-)	213	180	3.392115E-18	3.037723E-9
SD6.mgf	index=137724	-1	060813-SludgeD32_7-12, Cmpd 15613, +MSn(871.9613), 40.90 min	CID	871.9613	0	2.729912	2	TVGNVM+15.995LVAPADEIAAR	peptide29828835(pre=-,post=-)	107	103	3.3985553E-18	3.0301242E-9
SD6.mgf	index=14529	-1	060813-SludgeD32_13-18, Cmpd 17057, +MSn(942.42), 41.69 min	CID	942.42	1	-10.991376	3	NM+15.995ITGAAQM+15.995DGAILVC+57.021SAADGPM+15.995PQTR	peptide34394676(pre=-,post=-)	94	61	3.4032928E-18	3.0710747E-9
SD6.mgf	index=141882	-1	060813-SludgeD32_7-12, Cmpd 20024, +MSn(793.45), 52.42 min	CID	793.45	1	9.430537	2	LVFGAGINPADIELR	peptide26889104(pre=-,post=-)	149	147	3.417256E-18	3.0151996E-9
SD6.mgf	index=11377	-1	060813-SludgeD32_13-18, Cmpd 13745, +MSn(537.6142), 34.25 min	CID	537.6142	0	-0.34058887	3	FEVQPHDAGISIAAR	peptide26423203(pre=-,post=-)	87	85	3.4225752E-18	3.019893E-9
SD6.mgf	index=56135	-1	060813-SludgeD32_19-24, Cmpd 8934, +MSn(856.9412), 25.03 min	CID	856.9412	0	4.4871597	2	LVGGASNPAGSNGNVGSVR	peptide31208898(pre=-,post=-)	175	152	3.4248123E-18	3.067004E-9
SD6.mgf	index=10060	-1	060813-SludgeD32_13-18, Cmpd 12362, +MSn(698.3), 31.57 min	CID	698.3	1	-13.698874	3	M+15.995GGTTTEM+15.995VSHYYLAENR	peptide30424061(pre=-,post=-)	107	92	3.4271485E-18	3.0635037E-9
SD6.mgf	index=137521	-1	060813-SludgeD32_7-12, Cmpd 15400, +MSn(1050.5578), 40.34 min	CID	1050.5577	0	1.8591349	2	VSNVQIGTLNVGENTSGIAAR	peptide32653524(pre=-,post=-)	248	217	3.439108E-18	3.089077E-9
SD6.mgf	index=130377	-1	060813-SludgeD32_7-12, Cmpd 7886, +MSn(799.86), 23.39 min	CID	799.86	0	-1.3735296	2	M+15.995TTVGSQDTTGPMTR	peptide26933064(pre=-,post=-)	153	134	3.4391885E-18	3.0345517E-9
SD6.mgf	index=18620	-1	060813-SludgeD32_13-18, Cmpd 21418, +MSn(1057.52), 52.76 min	CID	1057.52	1	-5.397924	2	TSDTAGDGTTTATVLAQSIFR	peptide32615200(pre=-,post=-)	136	103	3.4404592E-18	3.0902907E-9
SD6.mgf	index=141441	-1	060813-SludgeD32_7-12, Cmpd 19550, +MSn(969.47), 51.18 min	CID	969.47	2	-14.807889	2	YLEEGDLTEAEILDGIR	peptide29943358(pre=-,post=-)	97	89	3.448423E-18	3.074586E-9
SD6.mgf	index=23232	-1	060813-SludgeD32_13-18, Cmpd 26334, +MSn(977.15), 65.75 min	CID	977.15	2	-6.519898	3	GLALNLDEDSIGAVVLGEADEVAEGDTVR	peptide34673876(pre=-,post=-)	139	92	3.470643E-18	3.1343983E-9
SD6.mgf	index=119751	-1	060813-SludgeD32_31-36, Cmpd 21626, +MSn(723.4249), 56.32 min	CID	723.4249	0	4.3872447	2	LITGGLLSVFGSGPK	peptide26809560(pre=-,post=-)	137	134	3.4741424E-18	3.0653933E-9
SD6.mgf	index=91468	-1	060813-SludgeD32_25-30, Cmpd 18097, +MSn(629.6225), 46.67 min	CID	629.6225	0	-1.3571482	3	EEGYLYFLDSHGDVSR	peptide27854917(pre=-,post=-)	90	83	3.479197E-18	3.0922678E-9
SD6.mgf	index=37315	-1	060813-SludgeD32_1-6, Cmpd 13472, +MSn(751.3769), 38.38 min	CID	751.3769	0	-1.8683113	2	EGNLAISEAENLGGK	peptide26371542(pre=-,post=-)	109	108	3.480204E-18	3.0707414E-9
SD6.mgf	index=14759	-1	060813-SludgeD32_13-18, Cmpd 17302, +MSn(897.45), 42.30 min	CID	897.45	1	-10.171836	2	FVTNTDVGVDVSAAELR	peptide29170201(pre=-,post=-)	109	99	3.505837E-18	3.125776E-9
SD6.mgf	index=115848	-1	060813-SludgeD32_31-36, Cmpd 17485, +MSn(867.4495), 45.57 min	CID	867.4495	0	-8.724765	2	ALLEQGEDVGLATVYR	peptide27701465(pre=-,post=-)	99	89	3.5060857E-18	3.116166E-9
SD6.mgf	index=72189	-1	060813-SludgeD32_19-24, Cmpd 25951, +MSn(753.41), 65.50 min	CID	753.41	1	-5.321183	3	QGAVLAFAHGFSVLFNQVVPR	peptide32521127(pre=-,post=-)	138	120	3.523366E-18	3.164759E-9
SD6.mgf	index=94628	-1	060813-SludgeD32_25-30, Cmpd 21465, +MSn(651.32), 55.37 min	CID	651.32	2	-6.0326786	3	ALAELFQDNDFHNIFR	peptide27696560(pre=-,post=-)	114	104	3.5380637E-18	3.1445877E-9
SD6.mgf	index=140764	-1	060813-SludgeD32_7-12, Cmpd 18833, +MSn(1046.99), 49.31 min	CID	1046.99	0	-8.044761	2	DSNGSLAIVADNDLFNNTGR	peptide31654613(pre=-,post=-)	221	193	3.5416594E-18	3.1768557E-9
SD6.mgf	index=64899	-1	060813-SludgeD32_19-24, Cmpd 18174, +MSn(829.44), 45.26 min	CID	829.44	1	6.1494546	2	ILVEGGETAEWPLSR	peptide26696435(pre=-,post=-)	118	107	3.559706E-18	3.1408898E-9
SD6.mgf	index=18665	-1	060813-SludgeD32_13-18, Cmpd 21468, +MSn(989.4952), 52.89 min	CID	989.4952	0	1.3570306	2	ELLSEYEFPGDDIPVVR	peptide29099068(pre=-,post=-)	144	127	3.6043725E-18	3.213629E-9
SD6.mgf	index=119253	-1	060813-SludgeD32_31-36, Cmpd 21085, +MSn(771.9512), 54.91 min	CID	771.9512	0	3.874253	2	VTFPVLLVADGANVK	peptide27546710(pre=-,post=-)	124	121	3.607539E-18	3.183095E-9
SD6.mgf	index=111433	-1	060813-SludgeD32_31-36, Cmpd 12849, +MSn(952.9492), 34.15 min	CID	952.9492	0	0.25619486	2	M+15.995NQVVTDVPADVSDGDVK	peptide30429785(pre=-,post=-)	161	134	3.609735E-18	3.2267167E-9
SD6.mgf	index=7197	-1	060813-SludgeD32_13-18, Cmpd 9354, +MSn(850.41), 25.71 min	CID	850.41	0	-0.4306285	2	TTAGATWTNTTSATTSK	peptide29822072(pre=-,post=-)	92	84	3.6175516E-18	3.2253797E-9
SD6.mgf	index=44179	-1	060813-SludgeD32_1-6, Cmpd 20875, +MSn(775.4117), 57.59 min	CID	775.4117	-1	8.391624	3	TAQGLVDELPASEAAAQSILQGR	peptide33424377(pre=-,post=-)	136	114	3.649927E-18	3.2854397E-9
SD6.mgf	index=94472	-1	060813-SludgeD32_25-30, Cmpd 21296, +MSn(763.3914), 54.94 min	CID	763.3914	0	-6.636025	2	SLEDIIHAVAGDASK	peptide27266389(pre=-,post=-)	79	76	3.6549306E-18	3.224911E-9
SD6.mgf	index=139957	-1	060813-SludgeD32_7-12, Cmpd 17971, +MSn(575.31), 47.08 min	CID	575.31	1	5.768878	3	IHDVLDTLNVDDVVR	peptide26675886(pre=-,post=-)	76	73	3.6716293E-18	3.2396448E-9
SD6.mgf	index=138954	-1	060813-SludgeD32_7-12, Cmpd 16908, +MSn(878.9802), 44.29 min	CID	878.9802	0	5.207922	2	TAADAATAVTTAAAAIAPAK	peptide32057695(pre=-,post=-)	136	117	3.672187E-18	3.2939385E-9
SD6.mgf	index=88699	-1	060813-SludgeD32_25-30, Cmpd 15174, +MSn(815.85), 39.19 min	CID	815.85	0	-7.78036	2	VVYC+57.021EDEDLEGFR	peptide24111503(pre=-,post=-)	116	108	3.6727216E-18	3.1058036E-9
SD6.mgf	index=67840	-1	060813-SludgeD32_19-24, Cmpd 21305, +MSn(921.93), 53.26 min	CID	921.93	0	-0.9930542	2	EQYVDYVVEDWEIR	peptide24586814(pre=-,post=-)	153	130	3.680094E-18	3.2096876E-9
SD6.mgf	index=70145	-1	060813-SludgeD32_19-24, Cmpd 23764, +MSn(1070.54), 59.72 min	CID	1070.54	0	-3.762872	2	LTPAFTLIGEIQDYSSEGAK	peptide31874124(pre=-,post=-)	181	156	3.6848378E-18	3.3052863E-9
SD6.mgf	index=112376	-1	060813-SludgeD32_31-36, Cmpd 13839, +MSn(798.4), 36.42 min	CID	798.4	0	-1.5289344	2	LVSSAGTGYFYTTTK	peptide26895788(pre=-,post=-)	88	84	3.699675E-18	3.2643908E-9
SD6.mgf	index=63815	-1	060813-SludgeD32_19-24, Cmpd 17021, +MSn(673), 42.39 min	CID	673.0	0	-6.5297213	3	SFGATHTVDASAVDAVEAIR	peptide32007426(pre=-,post=-)	92	80	3.7142693E-18	3.3316858E-9
SD6.mgf	index=141183	-1	060813-SludgeD32_7-12, Cmpd 19274, +MSn(852.08), 50.46 min	CID	852.08	1	4.610901	3	ANTQTENVFQYGEPEVTIIEDR	peptide32712673(pre=-,post=-)	96	71	3.7276634E-18	3.352233E-9
SD6.mgf	index=58353	-1	060813-SludgeD32_19-24, Cmpd 11264, +MSn(1030.99), 29.71 min	CID	1030.99	2	-14.160467	2	QSQDALNGAAGAITTGHQYR	peptide31988198(pre=-,post=-);peptide35281625(pre=R,post=V)	256	207	3.739883E-18	3.3546614E-9
SD6.mgf	index=117234	-1	060813-SludgeD32_31-36, Cmpd 18953, +MSn(922.48), 49.35 min	CID	922.48	0	7.0796204	2	DASDTGSPEVQIALLTAR	peptide30073358(pre=-,post=-)	134	127	3.744588E-18	3.347261E-9
SD6.mgf	index=63461	-1	060813-SludgeD32_19-24, Cmpd 16646, +MSn(868.42), 41.45 min	CID	868.42	0	2.3193443	2	VTFDGYTSGNTVATFR	peptide28831141(pre=-,post=-)	131	115	3.7494765E-18	3.332489E-9
SD6.mgf	index=16485	-1	060813-SludgeD32_13-18, Cmpd 19141, +MSn(594), 46.94 min	CID	594.0	1	3.4282155	3	TLTLEVAQHLGDNLVR	peptide28719705(pre=-,post=-)	107	101	3.799518E-18	3.3769652E-9
SD6.mgf	index=62971	-1	060813-SludgeD32_19-24, Cmpd 16130, +MSn(790.37), 40.17 min	CID	790.37	1	-10.248332	3	LTAQFEQNLNYENGAADVASGR	peptide32910077(pre=-,post=-)	105	80	3.816827E-18	3.4324161E-9
SD6.mgf	index=117174	-1	060813-SludgeD32_31-36, Cmpd 18890, +MSn(496.51), 49.19 min	CID	496.51	0	4.978623	4	STIIPDFIGHTFAVHDGR	peptide30658429(pre=-,post=-)	96	79	3.819543E-18	3.4142624E-9
SD6.mgf	index=145764	-1	060813-SludgeD32_7-12, Cmpd 24188, +MSn(921.4564), 63.35 min	CID	921.4564	0	-3.9080093	2	DIPNLSEEILADLDER	peptide27823801(pre=-,post=-);peptide35150938(pre=-,post=G)	182	171	3.8221597E-18	3.3970888E-9
SD6.mgf	index=145626	-1	060813-SludgeD32_7-12, Cmpd 24038, +MSn(614.64), 62.96 min	CID	614.64	0	-3.9720755	3	DIPNLSEEILADLDER	peptide27823801(pre=-,post=-);peptide35150938(pre=-,post=G)	124	117	3.828872E-18	3.4030545E-9
SD6.mgf	index=134447	-1	060813-SludgeD32_7-12, Cmpd 12172, +MSn(873.94), 32.59 min	CID	873.94	0	-2.4443614	2	GEVISDGPQNPHDILR	peptide27978169(pre=-,post=-)	140	128	3.840836E-18	3.4136882E-9
SD6.mgf	index=13344	-1	060813-SludgeD32_13-18, Cmpd 15810, +MSn(927.43), 38.64 min	CID	927.43	1	-4.04842	2	M+15.995PSAVGYQPTLAEEMGR	peptide29475136(pre=-,post=-)	196	160	3.851308E-18	3.4337948E-9
SD6.mgf	index=23870	-1	060813-SludgeD32_13-18, Cmpd 27017, +MSn(951.9947), 67.57 min	CID	951.9947	0	-1.4104822	2	SLLSISEFFLQSQEFK	peptide28604761(pre=-,post=-)	117	108	3.8558656E-18	3.427046E-9
SD6.mgf	index=73697	-1	060813-SludgeD32_19-24, Cmpd 27582, +MSn(901.1501), 69.94 min	CID	901.1501	0	-1.8287145	3	VLVADNAAYTNQLAENVSLLVADLGK	peptide34267267(pre=-,post=-)	106	82	3.8634666E-18	3.4846506E-9
SD6.mgf	index=16980	-1	060813-SludgeD32_13-18, Cmpd 19672, +MSn(1076.53), 48.28 min	CID	1076.53	1	5.020955	2	IGLAAFC+57.021VSEPDAGSDVSSLR	peptide32363599(pre=-,post=-)	209	180	3.868842E-18	3.475073E-9
SD6.mgf	index=53309	-1	060813-SludgeD32_19-24, Cmpd 5958, +MSn(748.3558), 19.03 min	CID	748.3558	0	-0.9787072	2	GQTVC+57.021VQSGTTTEK	peptide24789941(pre=-,post=-)	105	101	3.8764475E-18	3.3809422E-9
SD6.mgf	index=137494	-1	060813-SludgeD32_7-12, Cmpd 15371, +MSn(875.92), 40.27 min	CID	875.92	0	-3.902132	2	GGIVTWETQQTDYPR	peptide26523084(pre=-,post=-)	103	94	3.9441357E-18	3.4800895E-9
SD6.mgf	index=17134	-1	060813-SludgeD32_13-18, Cmpd 19835, +MSn(791.3884), 48.70 min	CID	791.3884	0	-6.32414	2	FGITDSEVVWSVDK	peptide24634155(pre=-,post=-)	101	91	3.9522665E-18	3.44707E-9
SD6.mgf	index=114451	-1	060813-SludgeD32_31-36, Cmpd 16018, +MSn(946.9706), 41.77 min	CID	946.9706	0	-4.447242	2	M+15.995DVGQPTPVVITVYSDR	peptide29464301(pre=-,post=-)	166	141	3.9570265E-18	3.5280527E-9
SD6.mgf	index=53838	-1	060813-SludgeD32_19-24, Cmpd 6513, +MSn(884.9), 20.17 min	CID	884.9	0	3.7935882	2	HYAHVDC+57.021PGHADYVK	peptide26641233(pre=-,post=-)	144	121	3.9620984E-18	3.4959386E-9
SD6.mgf	index=142083	-1	060813-SludgeD32_7-12, Cmpd 20242, +MSn(915.47), 52.99 min	CID	915.47	2	1.5138462	3	TITPQFAHTEQTAWTNNLELITGR	peptide33751217(pre=-,post=-)	84	64	3.9737587E-18	3.5797436E-9
SD6.mgf	index=14919	-1	060813-SludgeD32_13-18, Cmpd 17472, +MSn(874.4252), 42.72 min	CID	874.4252	0	-3.8390028	2	ALEGDQSEIGEPSIFR	peptide27698506(pre=-,post=-)	158	136	3.996436E-18	3.5519834E-9
SD6.mgf	index=19666	-1	060813-SludgeD32_13-18, Cmpd 22541, +MSn(868.45), 55.69 min	CID	868.45	-1	-14.7865095	2	YAFLELGVDDGVIVAR	peptide28873006(pre=-,post=-)	107	104	4.003225E-18	3.5580172E-9
SD6.mgf	index=89768	-1	060813-SludgeD32_25-30, Cmpd 16297, +MSn(956.98), 42.03 min	CID	956.98	1	4.053202	2	VGSGM+15.995AGM+15.995QAGGLYNVVLR	peptide31489896(pre=-,post=-)	163	137	4.0107126E-18	3.5916923E-9
SD6.mgf	index=43750	-1	060813-SludgeD32_1-6, Cmpd 20399, +MSn(1091.53), 56.35 min	CID	1091.53	0	-1.6775092	2	IQGSLGQDVLDGGGDWYFVR	peptide31803197(pre=-,post=-)	149	128	4.013621E-18	3.6002035E-9
SD6.mgf	index=142280	-1	060813-SludgeD32_7-12, Cmpd 20453, +MSn(900.43), 53.54 min	CID	900.43	0	-7.252884	2	DIPNVSEDVLADLDER	peptide27823810(pre=-,post=-)	149	132	4.0252337E-18	3.5775787E-9
SD6.mgf	index=56463	-1	060813-SludgeD32_19-24, Cmpd 9278, +MSn(767.86), 25.74 min	CID	767.86	1	-3.0608838	2	EGQSSQALIGDDTGR	peptide26371947(pre=-,post=-)	95	93	4.0649438E-18	3.586684E-9
SD6.mgf	index=15015	-1	060813-SludgeD32_13-18, Cmpd 17573, +MSn(875.43), 42.98 min	CID	875.43	2	-2.161396	2	ALEGDQSEIGEPSIFR	peptide27698506(pre=-,post=-)	106	95	4.084772E-18	3.6304955E-9
SD6.mgf	index=17339	-1	060813-SludgeD32_13-18, Cmpd 20055, +MSn(770.06), 49.25 min	CID	770.06	1	2.2475991	3	AM+15.995LQDM+15.995ATLTGGQVIAEEVGLK	peptide32711160(pre=-,post=-)	89	66	4.0890234E-18	3.6771985E-9
SD6.mgf	index=65285	-1	060813-SludgeD32_19-24, Cmpd 18586, +MSn(1017.98), 46.32 min	CID	1017.98	0	4.3768897	2	DTSVGLM+15.995GEFGTVSFTNTR	peptide30947650(pre=-,post=-)	154	130	4.092716E-18	3.6651282E-9
SD6.mgf	index=117724	-1	060813-SludgeD32_31-36, Cmpd 19468, +MSn(833.9542), 50.68 min	CID	833.9542	0	-2.3419995	2	TFQTYSPLIAGIEVK	peptide27385628(pre=-,post=-)	115	110	4.0990435E-18	3.6167715E-9
SD6.mgf	index=59546	-1	060813-SludgeD32_19-24, Cmpd 12517, +MSn(790.4066), 32.23 min	CID	790.4066	0	5.2509837	2	ELLDAGVHFGHQTR	peptide24571276(pre=-,post=-)	132	127	4.1168035E-18	3.590575E-9
SD6.mgf	index=67527	-1	060813-SludgeD32_19-24, Cmpd 20971, +MSn(704.4), 52.39 min	CID	704.4	1	2.630587	3	LAGANVIGAPAFVALGANTAGVR	peptide33278877(pre=-,post=-)	77	65	4.121865E-18	3.7102494E-9
SD6.mgf	index=43922	-1	060813-SludgeD32_1-6, Cmpd 20593, +MSn(953.9894), 56.85 min	CID	953.9894	0	3.7107878	2	TYDITSPADLAVDLGIDK	peptide30727608(pre=-,post=-)	127	109	4.1281884E-18	3.6901582E-9
SD6.mgf	index=18209	-1	060813-SludgeD32_13-18, Cmpd 20980, +MSn(705), 51.62 min	CID	705.0	1	-9.930849	3	SIYDGWITDSDLIGTHYR	peptide30618835(pre=-,post=-)	98	88	4.1293344E-18	3.691183E-9
SD6.mgf	index=63175	-1	060813-SludgeD32_19-24, Cmpd 16346, +MSn(795.43), 40.70 min	CID	795.43	1	10.328435	2	LGAQPVASDITNFAGK	peptide28204695(pre=-,post=-)	121	114	4.132716E-18	3.6731076E-9
SD6.mgf	index=116133	-1	060813-SludgeD32_31-36, Cmpd 17785, +MSn(883.92), 46.35 min	CID	883.92	0	-7.319304	2	ASNDNSNVQPALFSFR	peptide27732012(pre=-,post=-)	140	127	4.1400634E-18	3.6796377E-9
SD6.mgf	index=63745	-1	060813-SludgeD32_19-24, Cmpd 16946, +MSn(888.48), 42.20 min	CID	888.48	1	-1.5453498	2	VLVVGNPANTNAYIAMK	peptide29875945(pre=-,post=-)	81	71	4.1523735E-18	3.7022223E-9
SD6.mgf	index=12673	-1	060813-SludgeD32_13-18, Cmpd 15105, +MSn(983.4671), 37.05 min	CID	983.4671	0	-6.6405053	2	GELLDANTGEYSGVNEVAK	peptide31026378(pre=-,post=-)	174	147	4.1535E-18	3.719562E-9
SD6.mgf	index=68719	-1	060813-SludgeD32_19-24, Cmpd 22254, +MSn(719.72), 55.73 min	CID	719.72	0	-2.5441146	3	GTLAATTAQQLSEVAVGAALER	peptide32822037(pre=-,post=-)	102	89	4.1790922E-18	3.7581964E-9
SD6.mgf	index=141362	-1	060813-SludgeD32_7-12, Cmpd 19466, +MSn(977.97), 50.96 min	CID	977.97	1	-7.5231385	2	SFSLELPPYSQDLSDAGK	peptide30602458(pre=-,post=-)	103	93	4.1819117E-18	3.7381813E-9
SD6.mgf	index=141572	-1	060813-SludgeD32_7-12, Cmpd 19691, +MSn(812.9149), 51.55 min	CID	812.9149	0	0.52557325	2	LGALGFDEAVDNYIK	peptide26784841(pre=-,post=-)	99	89	4.2042604E-18	3.7096093E-9
SD6.mgf	index=94568	-1	060813-SludgeD32_25-30, Cmpd 21398, +MSn(814.42), 55.20 min	CID	814.42	0	6.070428	2	VVAQDNFFSFAIGGR	peptide27552123(pre=-,post=-)	124	119	4.231885E-18	3.733984E-9
SD6.mgf	index=15936	-1	060813-SludgeD32_13-18, Cmpd 18555, +MSn(742.91), 45.46 min	CID	742.91	0	3.943545	2	LAGVLDNLGISAEGR	peptide26747979(pre=-,post=-)	104	104	4.2563397E-18	3.755561E-9
SD6.mgf	index=141681	-1	060813-SludgeD32_7-12, Cmpd 19808, +MSn(975.02), 51.85 min	CID	975.02	0	5.1957335	2	EGFPLVLTDGTAASLTASAK	peptide31665019(pre=-,post=-)	92	75	4.274396E-18	3.8341175E-9
SD6.mgf	index=93619	-1	060813-SludgeD32_25-30, Cmpd 20388, +MSn(932.96), 52.56 min	CID	932.96	0	10.467466	2	M+15.995AINPFC+57.021EIAVEEAVR	peptide28306390(pre=-,post=-)	163	142	4.2780847E-18	3.802309E-9
SD6.mgf	index=145268	-1	060813-SludgeD32_7-12, Cmpd 23657, +MSn(727.39), 61.96 min	CID	727.39	-1	13.306785	3	QIVGVSASLIPFLEHDDANR	peptide31978694(pre=-,post=-)	123	108	4.2949145E-18	3.8525223E-9
SD6.mgf	index=62459	-1	060813-SludgeD32_19-24, Cmpd 15576, +MSn(736.99), 38.82 min	CID	736.99	2	-11.796256	3	DGGATWADAPNGSTFANGDQVR	peptide32746590(pre=-,post=-)	90	71	4.295461E-18	3.8628447E-9
SD6.mgf	index=115324	-1	060813-SludgeD32_31-36, Cmpd 16935, +MSn(980.01), 44.13 min	CID	980.01	2	3.805145	2	QSEGDTGSPQVQIALLSAR	peptide31340506(pre=-,post=-)	155	133	4.3331377E-18	3.880432E-9
SD6.mgf	index=7948	-1	060813-SludgeD32_13-18, Cmpd 10143, +MSn(882.4), 27.20 min	CID	882.4	0	-6.986069	2	IEAGQPTVC+57.021SETC+57.021VGR	peptide28098267(pre=-,post=-)	148	132	4.3425328E-18	3.85959E-9
SD6.mgf	index=116129	-1	060813-SludgeD32_31-36, Cmpd 17781, +MSn(723.88), 46.34 min	CID	723.88	0	-4.1315002	2	STPFAAQVAAEVAGK	peptide27337807(pre=-,post=-)	119	115	4.3429187E-18	3.831954E-9
SD6.mgf	index=132110	-1	060813-SludgeD32_7-12, Cmpd 9708, +MSn(945.9318), 27.22 min	CID	945.9318	0	0.0	2	AVSEDNVESVDGNEVEAK	peptide30036334(pre=-,post=-)	141	119	4.3656943E-18	3.9024632E-9
SD6.mgf	index=12269	-1	060813-SludgeD32_13-18, Cmpd 14681, +MSn(976.4782), 36.16 min	CID	976.4782	0	-0.18751615	2	EISVVSETLTTHEYESK	peptide29096147(pre=-,post=-)	156	128	4.374703E-18	3.9004497E-9
SD6.mgf	index=139420	-1	060813-SludgeD32_7-12, Cmpd 17400, +MSn(1075.08), 45.58 min	CID	1075.08	1	-0.65221125	2	GAVATAATALTTAANATTTTAAVK	peptide33571395(pre=-,post=-)	185	146	4.3810616E-18	3.9466608E-9
SD6.mgf	index=134799	-1	060813-SludgeD32_7-12, Cmpd 12542, +MSn(840.9158), 33.42 min	CID	840.9158	0	-1.161307	2	STGPYSM+15.995ITQQPLGGK	peptide28656430(pre=-,post=-)	107	98	4.3849717E-18	3.897309E-9
SD6.mgf	index=147439	-1	060813-SludgeD32_7-12, Cmpd 26073, +MSn(1060.56), 68.24 min	CID	1060.56	1	1.1813254	2	FGLEGGESFIPLVDEIIQR	peptide30989031(pre=-,post=-)	147	136	4.4003428E-18	3.9406154E-9
SD6.mgf	index=71916	-1	060813-SludgeD32_19-24, Cmpd 25664, +MSn(636.33), 64.74 min	CID	636.33	1	-4.285445	3	VTDGDFVLTAVEDLGGGLK	peptide31514726(pre=-,post=-)	111	98	4.4182136E-18	3.9566195E-9
SD6.mgf	index=22610	-1	060813-SludgeD32_13-18, Cmpd 25676, +MSn(964.17), 63.99 min	CID	964.17	1	-0.42144087	3	ALGNIHTLNAPFFENEFFPESIILR	peptide33812609(pre=-,post=-)	91	67	4.4215165E-18	3.9856696E-9
SD6.mgf	index=139761	-1	060813-SludgeD32_7-12, Cmpd 17760, +MSn(821.38), 46.53 min	CID	821.38	1	-5.538022	2	M+15.995LQEAVDSLFDNSR	peptide25225213(pre=-,post=-)	126	119	4.4331384E-18	3.8664747E-9
SD6.mgf	index=11855	-1	060813-SludgeD32_13-18, Cmpd 14247, +MSn(820.36), 35.27 min	CID	820.36	0	-2.6040092	2	FWTGC+57.021SSDPEAVAGR	peptide26486480(pre=-,post=-)	115	107	4.4345024E-18	3.912762E-9
SD6.mgf	index=63495	-1	060813-SludgeD32_19-24, Cmpd 16682, +MSn(1185.09), 41.54 min	CID	1185.09	1	-8.423274	2	ALANGFGTPANPIEPSNTVVGADR	peptide33504025(pre=-,post=-)	270	209	4.434923E-18	3.9951815E-9
SD6.mgf	index=141391	-1	060813-SludgeD32_7-12, Cmpd 19497, +MSn(790.425), 51.04 min	CID	790.425	0	3.7837038	2	IYPDELIVGNFTAK	peptide25007691(pre=-,post=-)	89	86	4.4361378E-18	3.8690904E-9
SD6.mgf	index=17878	-1	060813-SludgeD32_13-18, Cmpd 20629, +MSn(623.32), 50.71 min	CID	623.32	0	3.1334324	3	STAEDIELALDAAHAAAAK	peptide31411929(pre=-,post=-)	81	72	4.465674E-18	3.999121E-9
SD6.mgf	index=14448	-1	060813-SludgeD32_13-18, Cmpd 16971, +MSn(868.92), 41.47 min	CID	868.92	1	0.38776854	2	VTFDGYTSGNTVATFR	peptide28831141(pre=-,post=-)	141	118	4.493318E-18	3.9936063E-9
SD6.mgf	index=83986	-1	060813-SludgeD32_25-30, Cmpd 10197, +MSn(814.89), 28.10 min	CID	814.89	0	10.785698	2	FVTDTTPNNEATYR	peptide24694629(pre=-,post=-)	83	80	4.5200255E-18	3.9422554E-9
SD6.mgf	index=13703	-1	060813-SludgeD32_13-18, Cmpd 16187, +MSn(777.37), 39.54 min	CID	777.37	0	-3.611674	2	EAYPGDVFYIHSR	peptide22332046(pre=-,post=-)	92	88	4.5245766E-18	3.826167E-9
SD6.mgf	index=64219	-1	060813-SludgeD32_19-24, Cmpd 17453, +MSn(834.46), 43.46 min	CID	834.46	0	3.1451716	2	LLDQGQAGDNVGVLLR	peptide28229086(pre=-,post=-)	122	112	4.5352865E-18	4.030907E-9
SD6.mgf	index=21449	-1	060813-SludgeD32_13-18, Cmpd 24442, +MSn(676.34), 60.71 min	CID	676.34	1	3.5523758	3	AVDGAFLM+15.995PVEDVFSISGR	peptide30893189(pre=-,post=-)	96	88	4.5421277E-18	4.0675876E-9
SD6.mgf	index=131085	-1	060813-SludgeD32_7-12, Cmpd 8631, +MSn(853.9287), 24.96 min	CID	853.9287	0	-3.144921	2	AVTDTQTSANIAATSAGK	peptide30036853(pre=-,post=-)	147	126	4.5669978E-18	4.082407E-9
SD6.mgf	index=142266	-1	060813-SludgeD32_7-12, Cmpd 20437, +MSn(1051.05), 53.50 min	CID	1051.05	0	-9.871913	2	ESLGIVSAANASTLIEDGVVR	peptide32269243(pre=-,post=-)	252	209	4.5795097E-18	4.1134087E-9
SD6.mgf	index=128608	-1	060813-SludgeD32_7-12, Cmpd 6025, +MSn(639.2944), 19.41 min	CID	639.2944	0	-3.246061	2	EAEDASVAADTAK	peptide22326659(pre=-,post=-)	88	88	4.6128637E-18	3.900826E-9
SD6.mgf	index=6103	-1	060813-SludgeD32_13-18, Cmpd 8205, +MSn(686.8565), 23.52 min	CID	686.8565	0	-0.71089214	2	NTQAEVVTSAAGPK	peptide33956032(pre=-,post=T)	95	94	4.6344246E-18	4.0420316E-9
SD6.mgf	index=67690	-1	060813-SludgeD32_19-24, Cmpd 21147, +MSn(1082.53), 52.85 min	CID	1082.53	2	-6.9394207	2	LLGDDAEALLGYEASGIPSDR	peptide32414043(pre=-,post=-)	189	173	4.6359805E-18	4.164132E-9
SD6.mgf	index=14231	-1	060813-SludgeD32_13-18, Cmpd 16741, +MSn(721.02), 40.90 min	CID	721.02	0	14.729513	3	YYAEIYSHNAYPGFGGPVR	peptide31559899(pre=-,post=-)	86	70	4.670246E-18	4.1823207E-9
SD6.mgf	index=119176	-1	060813-SludgeD32_31-36, Cmpd 21004, +MSn(772.45), 54.70 min	CID	772.45	1	0.19902849	2	VTFPVLLVADGANVK	peptide27546710(pre=-,post=-)	130	127	4.6776563E-18	4.1273083E-9
SD6.mgf	index=56228	-1	060813-SludgeD32_19-24, Cmpd 9032, +MSn(856.9359), 25.23 min	CID	856.9359	0	-1.7093942	2	LVGGASNPAGSNGNVGSVR	peptide31208898(pre=-,post=-)	192	163	4.6815135E-18	4.192411E-9
SD6.mgf	index=112661	-1	060813-SludgeD32_31-36, Cmpd 14138, +MSn(848.43), 37.11 min	CID	848.43	1	2.1966813	2	ANSVSQYLASQGVAGSR	peptide28969540(pre=-,post=-)	146	137	4.6905736E-18	4.182077E-9
SD6.mgf	index=65898	-1	060813-SludgeD32_19-24, Cmpd 19240, +MSn(690.7), 47.96 min	CID	690.7	2	3.776031	3	INIIDTPGHVDFTIEVER	peptide30300539(pre=-,post=-)	101	82	4.6920153E-18	4.1941592E-9
SD6.mgf	index=45056	-1	060813-SludgeD32_1-6, Cmpd 21898, +MSn(748.07), 60.20 min	CID	748.07	0	-5.4665112	3	AVLDLAEALSNYAGPNAAVLAAK	peptide33154835(pre=-,post=-)	78	65	4.707059E-18	4.237005E-9
SD6.mgf	index=58194	-1	060813-SludgeD32_19-24, Cmpd 11097, +MSn(819.9078), 29.38 min	CID	819.9078	0	0.0	2	VGAAYQSVDSATGVASR	peptide29855221(pre=-,post=-)	178	167	4.710619E-18	4.1999497E-9
SD6.mgf	index=24430	-1	060813-SludgeD32_13-18, Cmpd 27625, +MSn(791.78), 69.23 min	CID	791.78	1	-4.831855	3	LIPLTIVQLWDAELAAAEIHR	peptide32410725(pre=-,post=-)	119	98	4.7118147E-18	4.2322483E-9
SD6.mgf	index=68343	-1	060813-SludgeD32_19-24, Cmpd 21844, +MSn(758.74), 54.66 min	CID	758.74	1	-9.951454	3	VHPDAQVIDSVIGAEVVVAAGAR	peptide33456350(pre=-,post=-)	83	66	4.713258E-18	4.2425854E-9
SD6.mgf	index=60741	-1	060813-SludgeD32_19-24, Cmpd 13772, +MSn(810.93), 34.82 min	CID	810.93	0	-3.9890625	2	IVSTYTPGGTADVIAR	peptide28162847(pre=-,post=-)	117	105	4.713638E-18	4.1894235E-9
SD6.mgf	index=112203	-1	060813-SludgeD32_31-36, Cmpd 13657, +MSn(914.9565), 35.99 min	CID	914.9565	0	1.1340418	2	LAVAAADQGSDDAEQLVR	peptide30331732(pre=-,post=-)	239	185	4.721401E-18	4.220427E-9
SD6.mgf	index=83686	-1	060813-SludgeD32_25-30, Cmpd 9882, +MSn(884.91), 27.46 min	CID	884.91	0	6.138661	2	GM+15.995DITVTTTAATDDQGR	peptide29213504(pre=-,post=-)	159	136	4.7337905E-18	4.220609E-9
SD6.mgf	index=130606	-1	060813-SludgeD32_7-12, Cmpd 8127, +MSn(811.37), 23.90 min	CID	811.37	0	-2.9337592	2	LSVM+15.995EGENPSQDTAK	peptide26875945(pre=-,post=-)	109	101	4.738323E-18	4.1808366E-9
SD6.mgf	index=119352	-1	060813-SludgeD32_31-36, Cmpd 21190, +MSn(809.94), 55.19 min	CID	809.94	1	-0.03640275	2	TGLIGAIAESVGDSVTK	peptide29787195(pre=-,post=-)	131	121	4.762584E-18	4.246281E-9
SD6.mgf	index=3143	-1	060813-SludgeD32_13-18, Cmpd 5070, +MSn(739.33), 17.12 min	CID	739.33	1	-0.12249249	2	ASADGC+57.021NPQGASVSR	peptide26207165(pre=-,post=-)	128	122	4.762671E-18	4.2023203E-9
SD6.mgf	index=21331	-1	060813-SludgeD32_13-18, Cmpd 24317, +MSn(1014), 60.38 min	CID	1014.0	1	-2.7992892	2	AVDGAFLM+15.995PVEDVFSISGR	peptide30893189(pre=-,post=-)	146	125	4.8419323E-18	4.3360697E-9
SD6.mgf	index=14268	-1	060813-SludgeD32_13-18, Cmpd 16780, +MSn(828.94), 41.00 min	CID	828.94	0	-0.6626729	2	LIADNAGLEGAVMVQR	peptide28218032(pre=-,post=-)	111	101	4.908627E-18	4.3627275E-9
SD6.mgf	index=116412	-1	060813-SludgeD32_31-36, Cmpd 18083, +MSn(737.88), 47.12 min	CID	737.88	0	-8.271623	2	STPFAAQVAAEVAGR	peptide27337808(pre=-,post=-)	116	111	4.9153673E-18	4.337051E-9
SD6.mgf	index=144589	-1	060813-SludgeD32_7-12, Cmpd 22924, +MSn(737.0594), 60.03 min	CID	737.0594	0	1.1593275	3	QIVSIAASLIPFLEHDDANR	peptide31978740(pre=-,post=-)	122	108	4.924128E-18	4.416925E-9
SD6.mgf	index=21659	-1	060813-SludgeD32_13-18, Cmpd 24667, +MSn(1051.53), 61.31 min	CID	1051.53	0	1.6252385	2	IYQLPDQQFANLYWFR	peptide28167407(pre=-,post=-)	169	143	4.9250706E-18	4.3773425E-9
SD6.mgf	index=56668	-1	060813-SludgeD32_19-24, Cmpd 9494, +MSn(668.3306), 26.17 min	CID	668.3306	0	0.0	2	DYGTNVVAGTNPK	peptide22323875(pre=-,post=-)	58	57	4.955263E-18	4.190373E-9
SD6.mgf	index=21961	-1	060813-SludgeD32_13-18, Cmpd 24991, +MSn(1020.5078), 62.17 min	CID	1020.5078	0	-1.1363623	2	AIDGAFIM+15.995PVEDVFSISGR	peptide30861117(pre=-,post=-)	151	129	4.9582095E-18	4.440199E-9
SD6.mgf	index=22316	-1	060813-SludgeD32_13-18, Cmpd 25367, +MSn(913.5283), 63.16 min	CID	913.5283	0	-1.5366863	2	DVLLIDVTPLSLGIETK	peptide29077750(pre=-,post=-)	130	118	4.967033E-18	4.4285664E-9
SD6.mgf	index=146133	-1	060813-SludgeD32_7-12, Cmpd 24590, +MSn(1064.53), 64.40 min	CID	1064.53	1	-7.656825	2	SDYPNQVNNVLGFPFIFR	peptide30595766(pre=-,post=-)	191	163	4.973446E-18	4.4457282E-9
SD6.mgf	index=69534	-1	060813-SludgeD32_19-24, Cmpd 23117, +MSn(690.37), 58.01 min	CID	690.37	1	-8.378998	4	ALGTTDIEIVAVNDLTDNAHLAHLLK	peptide34074136(pre=-,post=-)	92	62	5.05339E-18	4.5579007E-9
SD6.mgf	index=71951	-1	060813-SludgeD32_19-24, Cmpd 25701, +MSn(635.9968), 64.84 min	CID	635.9968	0	-2.3032196	3	VTDGDFVLTAVEDLGGGLK	peptide31514726(pre=-,post=-)	107	94	5.0636254E-18	4.5346016E-9
SD6.mgf	index=22435	-1	060813-SludgeD32_13-18, Cmpd 25492, +MSn(1090.55), 63.49 min	CID	1090.55	1	-9.601754	2	LVDQPFLM+15.995PVEDVFSITGR	peptide31207987(pre=-,post=-)	155	120	5.091092E-18	4.5591984E-9
SD6.mgf	index=91826	-1	060813-SludgeD32_25-30, Cmpd 18480, +MSn(927.8), 47.65 min	CID	927.8	1	-2.412218	3	LPEGVDIPQLAQGHDYDQPIANVYK	peptide34173074(pre=-,post=A)	129	83	5.099727E-18	4.597026E-9
SD6.mgf	index=55100	-1	060813-SludgeD32_19-24, Cmpd 7845, +MSn(751.8819), 22.87 min	CID	751.8819	0	0.48705935	2	LNSVVAGSQASAENR	peptide26841142(pre=-,post=-)	128	118	5.1077158E-18	4.5067687E-9
SD6.mgf	index=15932	-1	060813-SludgeD32_13-18, Cmpd 18550, +MSn(679.3697), 45.45 min	CID	679.3697	0	-0.08984085	2	SLEAGVNALADAVK	peptide25648412(pre=-,post=-)	93	89	5.1619333E-18	4.5021116E-9
SD6.mgf	index=70957	-1	060813-SludgeD32_19-24, Cmpd 24638, +MSn(922.54), 62.03 min	CID	922.54	1	8.573584	2	SLVGESGVLVSEVVLISR	peptide30627337(pre=-,post=-)	176	159	5.1754896E-18	4.6263335E-9
SD6.mgf	index=58083	-1	060813-SludgeD32_19-24, Cmpd 10980, +MSn(989.5), 29.14 min	CID	989.5	1	-12.866164	2	LGGGLVVTNHDNGGVASQGPK	peptide32403796(pre=-,post=-)	192	143	5.177005E-18	4.6500914E-9
SD6.mgf	index=141317	-1	060813-SludgeD32_7-12, Cmpd 19418, +MSn(857.08), 50.84 min	CID	857.08	1	0.380769	3	SSATAEDLPDASFAGQQETFLNIR	peptide33733400(pre=-,post=-)	114	86	5.1855183E-18	4.671352E-9
SD6.mgf	index=144322	-1	060813-SludgeD32_7-12, Cmpd 22638, +MSn(903.46), 59.29 min	CID	903.46	2	-5.294314	3	LFESSVQQGANEILQSSPELFQVR	peptide33628504(pre=-,post=-)	112	84	5.230903E-18	4.712237E-9
SD6.mgf	index=143416	-1	060813-SludgeD32_7-12, Cmpd 21674, +MSn(607.31), 56.75 min	CID	607.31	0	-10.049981	3	EGLTVLEYFINTHGAR	peptide27860244(pre=-,post=-)	108	104	5.2356058E-18	4.653342E-9
SD6.mgf	index=16075	-1	060813-SludgeD32_13-18, Cmpd 18703, +MSn(835.45), 45.84 min	CID	835.45	1	-1.2779977	2	VLDEGQAGDNIGVLLR	peptide28800498(pre=-,post=-)	126	109	5.2578334E-18	4.673098E-9
SD6.mgf	index=35298	-1	060813-SludgeD32_1-6, Cmpd 11336, +MSn(822.4167), 32.88 min	CID	822.4167	0	1.5585047	2	VDALPSTEQTELQGR	peptide27474788(pre=-,post=-)	157	150	5.271228E-18	4.651043E-9
SD6.mgf	index=17084	-1	060813-SludgeD32_13-18, Cmpd 19782, +MSn(704.37), 48.56 min	CID	704.37	1	-3.7845967	3	M+15.995HGFELQLLPVTAPGVEQK	peptide31221318(pre=-,post=-)	61	53	5.277628E-18	4.7262465E-9
SD6.mgf	index=146389	-1	060813-SludgeD32_7-12, Cmpd 24893, +MSn(737.72), 65.20 min	CID	737.72	2	-8.389435	3	LPTLM+15.995DVPYLLGIQVDSYR	peptide31190900(pre=-,post=-)	87	81	5.2831467E-18	4.7311883E-9
SD6.mgf	index=136800	-1	060813-SludgeD32_7-12, Cmpd 14643, +MSn(872.4399), 38.41 min	CID	872.4399	0	-2.0288115	2	DALTTANTDGLINPAEK	peptide29046108(pre=-,post=-)	109	94	5.2938017E-18	4.7199107E-9
SD6.mgf	index=95088	-1	060813-SludgeD32_25-30, Cmpd 21955, +MSn(861.41), 56.66 min	CID	861.41	2	-10.354333	2	AFWNVVNWADVQDR	peptide24283602(pre=-,post=-)	121	110	5.300554E-18	4.623013E-9
SD6.mgf	index=78306	-1	060813-SludgeD32_25-30, Cmpd 4195, +MSn(720.33), 14.92 min	CID	720.33	0	-6.609069	2	QNAEGSVVHGGDNR	peptide25521318(pre=-,post=-)	134	133	5.339644E-18	4.6571067E-9
SD6.mgf	index=136566	-1	060813-SludgeD32_7-12, Cmpd 14397, +MSn(806.42), 37.79 min	CID	806.42	0	6.357712	2	LVDPGEEQEVELVR	peptide25185743(pre=-,post=-)	134	124	5.3504883E-18	4.666565E-9
SD6.mgf	index=141409	-1	060813-SludgeD32_7-12, Cmpd 19516, +MSn(747.8768), 51.09 min	CID	747.8768	0	-0.8161118	2	IASDDEPFAALAFK	peptide24896375(pre=-,post=-)	98	98	5.3754378E-18	4.688325E-9
SD6.mgf	index=146640	-1	060813-SludgeD32_7-12, Cmpd 25159, +MSn(803.12), 65.90 min	CID	803.12	1	-8.032816	3	GVGEVPIVPPAAAVANAIHQALGVR	peptide33883266(pre=-,post=-)	130	102	5.383658E-18	4.8529687E-9
SD6.mgf	index=143506	-1	060813-SludgeD32_7-12, Cmpd 21769, +MSn(728.05), 57.00 min	CID	728.05	-1	-6.3972926	3	LPTLM+15.995DVPHLLGIQVDSYR	peptide31190898(pre=-,post=-)	103	92	5.4044763E-18	4.839842E-9
SD6.mgf	index=16979	-1	060813-SludgeD32_13-18, Cmpd 19671, +MSn(827.9416), 48.27 min	CID	827.9416	0	0.0	2	LLDEGQAGDNIGALLR	peptide28228711(pre=-,post=-)	178	157	5.4062416E-18	4.8050013E-9
SD6.mgf	index=59255	-1	060813-SludgeD32_19-24, Cmpd 12212, +MSn(724.3615), 31.63 min	CID	724.3615	0	-1.2639078	2	VAVFAEGEQAEAAR	peptide25898184(pre=-,post=-)	123	117	5.4395306E-18	4.744225E-9
SD6.mgf	index=115505	-1	060813-SludgeD32_31-36, Cmpd 17125, +MSn(899.99), 44.63 min	CID	899.99	0	1.6276249	2	QNLPSFAPGDTVVVQVK	peptide29634466(pre=-,post=-)	102	93	5.4567314E-18	4.865177E-9
SD6.mgf	index=69623	-1	060813-SludgeD32_19-24, Cmpd 23211, +MSn(1038.49), 58.26 min	CID	1038.49	2	2.8634882	3	NAM+15.995NTSALSSIYEQSGIFEM+15.995GGAVGIFER	peptide34710456(pre=-,post=-)	118	71	5.462685E-18	4.933446E-9
SD6.mgf	index=14525	-1	060813-SludgeD32_13-18, Cmpd 17053, +MSn(864.93), 41.68 min	CID	864.93	0	-9.879225	2	LLDQGQAGDNVGC+57.021LLR	peptide28229083(pre=-,post=-)	133	110	5.4723056E-18	4.8637183E-9
SD6.mgf	index=70934	-1	060813-SludgeD32_19-24, Cmpd 24614, +MSn(1020.51), 61.97 min	CID	1020.51	0	1.0167452	2	AIDGAFLM+15.995PVEDVFSISGR	peptide30861118(pre=-,post=-)	131	111	5.4725967E-18	4.9008455E-9
SD6.mgf	index=91456	-1	060813-SludgeD32_25-30, Cmpd 18084, +MSn(841.46), 46.64 min	CID	841.46	0	-6.165422	2	LLDQGQAGDNVGLLLR	peptide28229085(pre=-,post=-)	147	132	5.4856087E-18	4.875542E-9
SD6.mgf	index=117395	-1	060813-SludgeD32_31-36, Cmpd 19122, +MSn(563.97), 49.79 min	CID	563.97	1	-5.160474	3	FVALPGEAGELGIYPR	peptide27950642(pre=-,post=-)	78	75	5.513069E-18	4.8999484E-9
SD6.mgf	index=89975	-1	060813-SludgeD32_25-30, Cmpd 16516, +MSn(956.47), 42.59 min	CID	956.47	0	-4.6583223	2	VGSGM+15.995AGM+15.995QAGGLYNVVLR	peptide31489896(pre=-,post=-)	135	113	5.5218525E-18	4.9449556E-9
SD6.mgf	index=140563	-1	060813-SludgeD32_7-12, Cmpd 18618, +MSn(712.37), 48.75 min	CID	712.37	0	-1.1138259	3	EHDIISSPLEGQDIALLER	peptide30959407(pre=-,post=-)	81	67	5.528173E-18	4.9506155E-9
SD6.mgf	index=10917	-1	060813-SludgeD32_13-18, Cmpd 13262, +MSn(814.43), 33.30 min	CID	814.43	0	7.8689904	2	LAAADSGAQDQGAALLR	peptide29347664(pre=-,post=-)	167	151	5.565436E-18	4.962098E-9
SD6.mgf	index=62319	-1	060813-SludgeD32_19-24, Cmpd 15429, +MSn(978.54), 38.47 min	CID	978.54	2	0.81384295	2	VAPEEHPVLLTEAPLNPK	peptide30732733(pre=-,post=-)	152	124	5.5682862E-18	4.977452E-9
SD6.mgf	index=142127	-1	060813-SludgeD32_7-12, Cmpd 20289, +MSn(990.16), 53.11 min	CID	990.16	2	-8.963154	3	GQVLGTNSVDYIDLNAVTSTANLPYNAR	peptide34523584(pre=-,post=-)	125	83	5.5743768E-18	5.032441E-9
SD6.mgf	index=112352	-1	060813-SludgeD32_31-36, Cmpd 13814, +MSn(914.9568), 36.36 min	CID	914.9568	0	1.4675834	2	LAVAAADQGSDDAEQLVR	peptide30331732(pre=-,post=-)	239	188	5.6010587E-18	5.006747E-9
SD6.mgf	index=140229	-1	060813-SludgeD32_7-12, Cmpd 18263, +MSn(781.38), 47.83 min	CID	781.38	1	-12.309046	2	M+15.995LQEAVDALIDNGR	peptide25225208(pre=-,post=-)	77	72	5.60704E-18	4.890323E-9
SD6.mgf	index=139637	-1	060813-SludgeD32_7-12, Cmpd 17629, +MSn(685.69), 46.19 min	CID	685.69	1	-1.5723004	3	INLIDTPGHVDFTVEVER	peptide30300792(pre=-,post=-)	107	85	5.6337754E-18	5.035992E-9
SD6.mgf	index=56560	-1	060813-SludgeD32_19-24, Cmpd 9380, +MSn(759.3426), 25.94 min	CID	759.3426	0	-5.7872505	2	EEYDESGPSIVHR	peptide22341052(pre=-,post=-);peptide35380882(pre=K,post=K)	115	112	5.660817E-18	4.7870183E-9
SD6.mgf	index=58749	-1	060813-SludgeD32_19-24, Cmpd 11680, +MSn(824.4), 30.57 min	CID	824.4	1	-5.2214017	2	EGVDVSITGNSTNPTR	peptide27861249(pre=-,post=-)	127	115	5.702297E-18	5.0681317E-9
SD6.mgf	index=70187	-1	060813-SludgeD32_19-24, Cmpd 23814, +MSn(698.71), 59.85 min	CID	698.71	1	6.497474	3	QPELDAALIAQGVADQLANR	peptide31983836(pre=-,post=-)	94	82	5.7559847E-18	5.163097E-9
SD6.mgf	index=91076	-1	060813-SludgeD32_25-30, Cmpd 17681, +MSn(1111.55), 45.59 min	CID	1111.55	2	-14.232429	2	M+15.995LDINGASALVTGGASGLGEATAK	peptide33658773(pre=-,post=-)	173	129	5.782531E-18	5.2091687E-9
SD6.mgf	index=52268	-1	060813-SludgeD32_19-24, Cmpd 4864, +MSn(515.2279), 16.58 min	CID	515.2279	0	-2.6061668	3	DGQSSQAHIGDDTGR	peptide26321417(pre=-,post=-)	89	86	5.794645E-18	5.1128777E-9
SD6.mgf	index=11542	-1	060813-SludgeD32_13-18, Cmpd 13918, +MSn(810.4032), 34.60 min	CID	810.4032	0	-2.0334888	2	AAVPSGASTGAFEAVER	peptide28922626(pre=-,post=-)	143	130	5.806554E-18	5.177076E-9
SD6.mgf	index=143064	-1	060813-SludgeD32_7-12, Cmpd 21304, +MSn(861.92), 55.77 min	CID	861.92	0	-0.42487794	2	VEPSLEAAFVDFGADR	peptide28777880(pre=-,post=-)	146	136	5.811301E-18	5.1650133E-9
SD6.mgf	index=38467	-1	060813-SludgeD32_1-6, Cmpd 14697, +MSn(816.95), 41.57 min	CID	816.95	1	11.177571	2	SATSNTVQTIVQQVR	peptide27207524(pre=-,post=-)	136	132	5.821613E-18	5.136673E-9
SD6.mgf	index=40996	-1	060813-SludgeD32_1-6, Cmpd 17413, +MSn(921.02), 48.60 min	CID	921.02	0	10.868249	2	AVSSVQIADLTSAVPLNR	peptide30036659(pre=-,post=-)	164	149	5.854508E-18	5.2333036E-9
SD6.mgf	index=18293	-1	060813-SludgeD32_13-18, Cmpd 21069, +MSn(705.34), 51.85 min	CID	705.34	2	-2.0190246	3	SIYDGWITDSDLIGTHYR	peptide30618835(pre=-,post=-)	72	63	5.904265E-18	5.277781E-9
SD6.mgf	index=9775	-1	060813-SludgeD32_13-18, Cmpd 12063, +MSn(776.373), 30.99 min	CID	776.373	0	-0.39307868	2	EM+15.995VM+15.995PGDNVSITVK	peptide24576481(pre=-,post=-)	87	83	5.9190083E-18	5.1624136E-9
SD6.mgf	index=147484	-1	060813-SludgeD32_7-12, Cmpd 26125, +MSn(641.3405), 68.37 min	CID	641.3405	0	-3.1405373	3	AHPDVFNVLLQVLEDGR	peptide28949033(pre=-,post=-)	81	76	5.9233717E-18	5.28123E-9
SD6.mgf	index=51930	-1	060813-SludgeD32_19-24, Cmpd 4509, +MSn(568.59), 15.67 min	CID	568.59	-1	4.7907043	3	GTAM+15.995NPVDHPHGGGEGR	peptide29230204(pre=-,post=-)	114	102	5.9854404E-18	5.3365703E-9
SD6.mgf	index=66538	-1	060813-SludgeD32_19-24, Cmpd 19916, +MSn(766.9), 49.67 min	CID	766.9	0	-1.8304942	2	TPDDLLAITNFGQK	peptide25838225(pre=-,post=-)	104	103	6.0111745E-18	5.2427986E-9
SD6.mgf	index=137085	-1	060813-SludgeD32_7-12, Cmpd 14942, +MSn(968.5), 39.17 min	CID	968.5	1	5.9596267	2	GSTGGDLVVGGLSVGQTSTSR	peptide32329659(pre=-,post=-)	176	155	6.1034415E-18	5.4822356E-9
SD6.mgf	index=14965	-1	060813-SludgeD32_13-18, Cmpd 17521, +MSn(820.45), 42.85 min	CID	820.45	0	10.04306	2	LLDQGQAGDNVGALLR	peptide28229082(pre=-,post=-)	147	130	6.1049887E-18	5.426039E-9
SD6.mgf	index=65809	-1	060813-SludgeD32_19-24, Cmpd 19147, +MSn(690.0293), 47.72 min	CID	690.0293	0	1.1498902	3	INIIDTPGHVDFTIEVER	peptide30300539(pre=-,post=-)	128	99	6.1058358E-18	5.4579634E-9
SD6.mgf	index=41755	-1	060813-SludgeD32_1-6, Cmpd 18223, +MSn(789.07), 50.69 min	CID	789.07	1	0.87790334	3	NASINGLAYAAGATAAAAAGSSAASVR	peptide34390934(pre=-,post=-)	139	105	6.1067705E-18	5.510648E-9
SD6.mgf	index=67116	-1	060813-SludgeD32_19-24, Cmpd 20532, +MSn(935.49), 51.25 min	CID	935.49	0	1.1743942	2	LGVPLGDVELASFPNGER	peptide30354238(pre=-,post=-)	108	91	6.1107323E-18	5.4623404E-9
SD6.mgf	index=63099	-1	060813-SludgeD32_19-24, Cmpd 16265, +MSn(794.9191), 40.51 min	CID	794.9191	0	-1.228504	2	LGAQPVASDITNFAGK	peptide28204695(pre=-,post=-)	128	122	6.1115553E-18	5.4318754E-9
SD6.mgf	index=90571	-1	060813-SludgeD32_25-30, Cmpd 17148, +MSn(811.4), 44.20 min	CID	811.4	1	1.8453803	2	DIAEGLAEQGFTVDR	peptide26325122(pre=-,post=-)	121	108	6.1379337E-18	5.4157767E-9
SD6.mgf	index=56763	-1	060813-SludgeD32_19-24, Cmpd 9593, +MSn(759.3454), 26.37 min	CID	759.3454	0	-2.0898404	2	EEYDESGPSIVHR	peptide22341052(pre=-,post=-);peptide35380882(pre=K,post=K)	94	92	6.1451033E-18	5.1965503E-9
SD6.mgf	index=18458	-1	060813-SludgeD32_13-18, Cmpd 21246, +MSn(831.78), 52.31 min	CID	831.78	1	-1.3694464	3	GTAPVAAELVAAPAVAGTNSNVLWGR	peptide34132367(pre=-,post=-)	102	75	6.19189E-18	5.58477E-9
SD6.mgf	index=132024	-1	060813-SludgeD32_7-12, Cmpd 9617, +MSn(853.93), 27.02 min	CID	853.93	0	-1.643936	2	GADVSLSNQSAASTTAVK	peptide30181205(pre=-,post=-)	131	124	6.2074173E-18	5.5487663E-9
SD6.mgf	index=61600	-1	060813-SludgeD32_19-24, Cmpd 14674, +MSn(917), 36.75 min	CID	917.0	1	-1.0310899	2	GVVANNTTLAPVGAGYTVK	peptide31060990(pre=-,post=-)	106	93	6.214002E-18	5.564792E-9
SD6.mgf	index=111353	-1	060813-SludgeD32_31-36, Cmpd 12765, +MSn(952.9488), 33.95 min	CID	952.9488	0	-0.19214614	2	M+15.995NQVVTDVPADVSDGDVK	peptide30429785(pre=-,post=-)	179	148	6.2735185E-18	5.607854E-9
SD6.mgf	index=142679	-1	060813-SludgeD32_7-12, Cmpd 20882, +MSn(596.3), 54.67 min	CID	596.3	1	-4.778116	3	EAFAQVISEAYTISEK	peptide27848355(pre=-,post=-)	85	79	6.2922504E-18	5.592475E-9
SD6.mgf	index=139762	-1	060813-SludgeD32_7-12, Cmpd 17761, +MSn(811.41), 46.53 min	CID	811.41	1	11.238642	3	TNAHLVDLGQVLNSSGSYEVDGR	peptide33435809(pre=-,post=-)	68	51	6.2968214E-18	5.6680114E-9
SD6.mgf	index=13547	-1	060813-SludgeD32_13-18, Cmpd 16023, +MSn(1096.05), 39.14 min	CID	1096.05	0	2.3388371	2	NTEANTLVPGATYDTLSPAQK	peptide32473282(pre=-,post=-)	176	136	6.3143978E-18	5.671721E-9
SD6.mgf	index=98212	-1	060813-SludgeD32_25-30, Cmpd 25588, +MSn(809.41), 66.15 min	CID	809.41	0	-1.7343574	3	EVPPGSPTTLVEFVAQEVEQNR	peptide32771565(pre=-,post=-)	119	99	6.3524162E-18	5.7126344E-9
SD6.mgf	index=136060	-1	060813-SludgeD32_7-12, Cmpd 13866, +MSn(707.4), 36.48 min	CID	707.4	0	-1.4667742	2	TPLIISGQVTDAAK	peptide25840784(pre=-,post=-)	91	91	6.3602174E-18	5.5472253E-9
SD6.mgf	index=107472	-1	060813-SludgeD32_31-36, Cmpd 8650, +MSn(438.97), 24.96 min	CID	438.97	1	10.678868	4	NNPYAGWHHAQTTVR	peptide26976036(pre=-,post=-)	88	80	6.36273E-18	5.6141247E-9
SD6.mgf	index=41272	-1	060813-SludgeD32_1-6, Cmpd 17713, +MSn(1089.52), 49.38 min	CID	1089.52	2	3.0858946	2	TGSGLQFFSEDPEAATYTVR	peptide32069660(pre=-,post=-)	202	173	6.3758573E-18	5.7191207E-9
SD6.mgf	index=145696	-1	060813-SludgeD32_7-12, Cmpd 24114, +MSn(614.6418), 63.16 min	CID	614.6418	0	-1.0923208	3	DIPNLSEEILADLDER	peptide27823801(pre=-,post=-);peptide35150938(pre=-,post=G)	116	110	6.3993736E-18	5.687685E-9
SD6.mgf	index=35383	-1	060813-SludgeD32_1-6, Cmpd 11425, +MSn(822.4124), 33.11 min	CID	822.4124	0	-3.636511	2	VDALPSTEQTELQGR	peptide27474788(pre=-,post=-)	132	125	6.4217083E-18	5.666164E-9
SD6.mgf	index=144042	-1	060813-SludgeD32_7-12, Cmpd 22339, +MSn(706.69), 58.50 min	CID	706.69	0	-7.4275627	3	VNDAEAQAGEVGVDIYNLIK	peptide32123142(pre=-,post=-)	79	70	6.4500967E-18	5.7857132E-9
SD6.mgf	index=142200	-1	060813-SludgeD32_7-12, Cmpd 20367, +MSn(701.37), 53.32 min	CID	701.37	1	-10.156396	3	ESLGIVSAANASTLIEDGVVR	peptide32269243(pre=-,post=-)	93	82	6.4660237E-18	5.807914E-9
SD6.mgf	index=142113	-1	060813-SludgeD32_7-12, Cmpd 20274, +MSn(1117.54), 53.07 min	CID	1117.54	1	1.5581887	2	LAEDQAYAIYFENLTTQDK	peptide31138407(pre=-,post=-)	161	126	6.4736044E-18	5.797273E-9
SD6.mgf	index=133947	-1	060813-SludgeD32_7-12, Cmpd 11647, +MSn(829.92), 31.44 min	CID	829.92	0	-1.0296068	2	AGQNADVADVTANTAIK	peptide28944525(pre=-,post=-)	102	93	6.492452E-18	5.7886176E-9
SD6.mgf	index=93539	-1	060813-SludgeD32_25-30, Cmpd 20303, +MSn(933.45), 52.33 min	CID	933.45	1	-2.059655	2	M+15.995AINPFC+57.021EIAVEEAVR	peptide28306390(pre=-,post=-)	173	157	6.554094E-18	5.8251985E-9
SD6.mgf	index=106379	-1	060813-SludgeD32_31-36, Cmpd 7491, +MSn(729.303), 22.45 min	CID	729.303	0	-11.381671	2	SGGGFGGGSGGGGYGGGGR	peptide31370360(pre=-,post=-)	142	119	6.5730567E-18	5.8863345E-9
SD6.mgf	index=21602	-1	060813-SludgeD32_13-18, Cmpd 24603, +MSn(701.69), 61.14 min	CID	701.69	1	1.335378	3	IYQLPDQQFANLYWFR	peptide28167407(pre=-,post=-)	97	89	6.5833183E-18	5.851173E-9
SD6.mgf	index=142585	-1	060813-SludgeD32_7-12, Cmpd 20781, +MSn(697.68), 54.40 min	CID	697.68	0	-1.8371402	3	VDWNIADNHFVELSYLR	peptide29847714(pre=-,post=-)	100	89	6.5908333E-18	5.876333E-9
SD6.mgf	index=55520	-1	060813-SludgeD32_19-24, Cmpd 8287, +MSn(970.49), 23.77 min	CID	970.49	1	-0.47084242	2	LGGGM+15.995VITNHTAPTAGNSPK	peptide31835178(pre=-,post=-)	128	108	6.597534E-18	5.917964E-9
SD6.mgf	index=94385	-1	060813-SludgeD32_25-30, Cmpd 21200, +MSn(826.4), 54.69 min	CID	826.4	1	3.4242718	3	TDEEADLFVAAAQLAAEQHQYR	peptide33046380(pre=-,post=-)	103	81	6.613587E-18	5.9475016E-9
SD6.mgf	index=18585	-1	060813-SludgeD32_13-18, Cmpd 21381, +MSn(664.34), 52.66 min	CID	664.34	1	-5.2996154	3	DIASLGIYPAVDPLDSTSR	peptide30936208(pre=-,post=-)	83	72	6.6758802E-18	5.9784155E-9
SD6.mgf	index=69333	-1	060813-SludgeD32_19-24, Cmpd 22903, +MSn(914.8), 57.44 min	CID	914.8	2	-13.307475	3	VLPELEELALGGTATGTGINAPDGFAAR	peptide34621203(pre=-,post=-)	90	58	6.676124E-18	6.0270775E-9
SD6.mgf	index=23561	-1	060813-SludgeD32_13-18, Cmpd 26687, +MSn(861.79), 66.69 min	CID	861.79	1	-5.856184	3	AEIAQVAAISAADTQIGQVLADAIDK	peptide34068059(pre=-,post=-)	94	77	6.708905E-18	6.0510916E-9
SD6.mgf	index=15453	-1	060813-SludgeD32_13-18, Cmpd 18040, +MSn(906.96), 44.15 min	CID	906.96	1	-8.38181	2	DLVGDNAEQNAGINILR	peptide29065273(pre=-,post=-)	165	139	6.7410807E-18	6.0102927E-9
SD6.mgf	index=137037	-1	060813-SludgeD32_7-12, Cmpd 14892, +MSn(816.9337), 39.04 min	CID	816.9337	0	0.5977003	2	STGPYSLVTQQPLGGK	peptide28656428(pre=-,post=-)	120	113	6.7648654E-18	6.0125296E-9
SD6.mgf	index=141350	-1	060813-SludgeD32_7-12, Cmpd 19453, +MSn(686.38), 50.93 min	CID	686.38	1	2.4327824	3	VAETIELNVADTLAAPSTLK	peptide32098042(pre=-,post=-)	86	73	6.76642E-18	6.0694543E-9
SD6.mgf	index=93126	-1	060813-SludgeD32_25-30, Cmpd 19863, +MSn(801.9355), 51.20 min	CID	801.9355	0	2.3594096	2	QALIDYLNAAGIANR	peptide27129495(pre=-,post=-)	145	139	6.77729E-18	5.97991E-9
SD6.mgf	index=68172	-1	060813-SludgeD32_19-24, Cmpd 21660, +MSn(729.05), 54.19 min	CID	729.05	1	-0.6411757	3	YDLNAIYQNGPIVASVVYGK	peptide32155113(pre=-,post=-)	58	45	6.7804173E-18	6.0820096E-9
SD6.mgf	index=117658	-1	060813-SludgeD32_31-36, Cmpd 19398, +MSn(1053.04), 50.50 min	CID	1053.04	1	-0.7818453	2	SLYSIAFGPETPPNDVAAVR	peptide32027004(pre=-,post=-)	207	164	6.7868424E-18	6.087773E-9
SD6.mgf	index=53225	-1	060813-SludgeD32_19-24, Cmpd 5869, +MSn(748.35), 18.85 min	CID	748.35	0	-8.726806	2	GQTVC+57.021VQSGTTTEK	peptide24789941(pre=-,post=-)	109	103	6.8008813E-18	5.931562E-9
SD6.mgf	index=61516	-1	060813-SludgeD32_19-24, Cmpd 14586, +MSn(787.9117), 36.56 min	CID	787.9117	0	-0.774644	2	IGAQPVASDVTNFAGK	peptide28107840(pre=-,post=-)	105	97	6.8546294E-18	6.0923107E-9
SD6.mgf	index=70764	-1	060813-SludgeD32_19-24, Cmpd 24434, +MSn(1021.51), 61.49 min	CID	1021.51	2	-2.2706633	2	AIDGAFIM+15.995PVEDVFSISGR	peptide30861117(pre=-,post=-)	113	93	6.8589692E-18	6.1423764E-9
SD6.mgf	index=147199	-1	060813-SludgeD32_7-12, Cmpd 25787, +MSn(636.67), 67.52 min	CID	636.67	0	-1.0545275	3	AHPDVFNVLLQVLDDGR	peptide28949032(pre=-,post=-)	91	87	6.8681654E-18	6.1236003E-9
SD6.mgf	index=66398	-1	060813-SludgeD32_19-24, Cmpd 19769, +MSn(791.3922), 49.29 min	CID	791.3922	0	-1.5424732	2	FGITDSEVVWSVDK	peptide24634155(pre=-,post=-)	82	73	6.8796678E-18	6.0002776E-9
SD6.mgf	index=106471	-1	060813-SludgeD32_31-36, Cmpd 7589, +MSn(617.33), 22.66 min	CID	617.33	1	-8.062654	2	TAAVAGTATAVSGR	peptide25767212(pre=-,post=-)	83	83	6.885441E-18	6.0053127E-9
SD6.mgf	index=65359	-1	060813-SludgeD32_19-24, Cmpd 18665, +MSn(895.9485), 46.52 min	CID	895.9485	0	-1.2262217	2	SYELPDGQVITIGNER	peptide28675570(pre=-,post=-)	146	131	6.8989754E-18	6.131725E-9
SD6.mgf	index=119824	-1	060813-SludgeD32_31-36, Cmpd 21704, +MSn(822.397), 56.52 min	CID	822.397	0	-2.7459908	2	SQALSEVYDLFESR	peptide25693862(pre=-,post=-)	165	161	6.9024715E-18	6.0201666E-9
SD6.mgf	index=56624	-1	060813-SludgeD32_19-24, Cmpd 9447, +MSn(843.37), 26.07 min	CID	843.37	0	-2.532963	2	LM+15.995GSWQGM+15.995NVSNSSR	peptide26833396(pre=-,post=-)	111	98	6.907709E-18	6.0949845E-9
SD6.mgf	index=115370	-1	060813-SludgeD32_31-36, Cmpd 16983, +MSn(907.49), 44.25 min	CID	907.49	2	8.957498	2	TPGDTGSPEVQVALLTAR	peptide30707112(pre=-,post=-)	165	142	6.9203477E-18	6.18605E-9
SD6.mgf	index=139443	-1	060813-SludgeD32_7-12, Cmpd 17424, +MSn(589.55), 45.65 min	CID	589.55	1	-7.3268046	4	QGTDAALGM+15.995ALGHVVLTEHYVR	peptide32984373(pre=-,post=-)	118	90	6.924658E-18	6.227243E-9
SD6.mgf	index=14400	-1	060813-SludgeD32_13-18, Cmpd 16920, +MSn(636.32), 41.35 min	CID	636.32	1	-1.694354	3	NIAIEHSGYSVFAGVGER	peptide30450411(pre=-,post=-);peptide35174675(pre=-,post=T)	79	72	6.93418E-18	6.1984147E-9
SD6.mgf	index=55016	-1	060813-SludgeD32_19-24, Cmpd 7756, +MSn(751.89), 22.69 min	CID	751.89	0	11.283542	2	LNSVVAGSQASAENR	peptide26841142(pre=-,post=-)	114	108	6.9438545E-18	6.1268772E-9
SD6.mgf	index=91632	-1	060813-SludgeD32_25-30, Cmpd 18272, +MSn(602.67), 47.12 min	CID	602.67	0	2.531871	3	APIPLAENFNLTLQHK	peptide27717000(pre=-,post=-)	50	47	6.966936E-18	6.1921277E-9
SD6.mgf	index=58437	-1	060813-SludgeD32_19-24, Cmpd 11353, +MSn(687.33), 29.90 min	CID	687.33	1	-11.074692	3	QSQDALNGAAGAITTGHQYR	peptide31988198(pre=-,post=-);peptide35281625(pre=R,post=V)	84	73	6.9678345E-18	6.250122E-9
SD6.mgf	index=135181	-1	060813-SludgeD32_7-12, Cmpd 12943, +MSn(546.9526), 34.30 min	CID	546.9526	0	-0.8927297	3	LLLPDTVGTGGDSHTR	peptide28235904(pre=-,post=-)	95	86	6.975859E-18	6.2000582E-9
SD6.mgf	index=16896	-1	060813-SludgeD32_13-18, Cmpd 19581, +MSn(868.39), 48.05 min	CID	868.39	1	-9.387227	2	EYYAELSDAEIFER	peptide24603751(pre=-,post=-)	138	123	6.978288E-18	6.0862924E-9
SD6.mgf	index=139529	-1	060813-SludgeD32_7-12, Cmpd 17514, +MSn(816.93), 45.89 min	CID	816.93	0	-13.298708	2	TLILYNDAPAAFPAR	peptide27407763(pre=-,post=-)	105	100	6.984892E-18	6.163086E-9
SD6.mgf	index=115547	-1	060813-SludgeD32_31-36, Cmpd 17169, +MSn(887.92), 44.74 min	CID	887.92	0	-7.1488547	2	TGAGEGDDEQIVVDLTR	peptide29784781(pre=-,post=-)	166	143	7.018816E-18	6.257919E-9
SD6.mgf	index=37367	-1	060813-SludgeD32_1-6, Cmpd 13526, +MSn(933.4491), 38.53 min	CID	933.4491	0	1.765444	2	SLFGAAAAAEADGNTTEAAK	peptide32021926(pre=-,post=-)	155	125	7.027473E-18	6.303618E-9
SD6.mgf	index=137177	-1	060813-SludgeD32_7-12, Cmpd 15039, +MSn(690.8531), 39.42 min	CID	690.8531	0	-1.2368637	2	ALASAETAFEAATK	peptide24316087(pre=-,post=-)	81	80	7.029019E-18	6.130538E-9
SD6.mgf	index=16581	-1	060813-SludgeD32_13-18, Cmpd 19244, +MSn(842.45), 47.20 min	CID	842.45	1	-10.546336	2	LLDQGEAGDNVGILLR	peptide28229071(pre=-,post=-)	180	153	7.098662E-18	6.309204E-9
SD6.mgf	index=139819	-1	060813-SludgeD32_7-12, Cmpd 17822, +MSn(584.95), 46.69 min	CID	584.95	1	-7.167701	3	STAAVEAADAAVTDAFNK	peptide30656031(pre=-,post=-)	67	59	7.116181E-18	6.3611036E-9
SD6.mgf	index=17507	-1	060813-SludgeD32_13-18, Cmpd 20233, +MSn(933.46), 49.70 min	CID	933.46	1	-10.368009	2	GLNYDLTGNAEAIAESVK	peptide30210077(pre=-,post=-)	112	98	7.126237E-18	6.370093E-9
SD6.mgf	index=133738	-1	060813-SludgeD32_7-12, Cmpd 11428, +MSn(554.61), 30.96 min	CID	554.61	0	-5.2824006	3	GHTVAYVGDVVGTGSSR	peptide29201997(pre=-,post=-)	71	66	7.135841E-18	6.362257E-9
SD6.mgf	index=92925	-1	060813-SludgeD32_25-30, Cmpd 19649, +MSn(934.48), 50.65 min	CID	934.48	0	-1.1756608	2	LAAALTSDNVFFDSAAVR	peptide30324259(pre=-,post=-)	130	111	7.139599E-18	6.3820376E-9
SD6.mgf	index=94338	-1	060813-SludgeD32_25-30, Cmpd 21150, +MSn(727.37), 54.55 min	CID	727.37	1	6.5771475	3	DYNEALVHQVVTSYLSNAR	peptide30950870(pre=-,post=-)	94	79	7.15253E-18	6.4052674E-9
SD6.mgf	index=19995	-1	060813-SludgeD32_13-18, Cmpd 22889, +MSn(985.48), 56.61 min	CID	985.48	1	-10.564022	2	ELLSSYNFPGDDIPFVR	peptide29099118(pre=-,post=-)	153	135	7.1544365E-18	6.378837E-9
SD6.mgf	index=18600	-1	060813-SludgeD32_13-18, Cmpd 21397, +MSn(989.99), 52.71 min	CID	989.99	1	-5.5812674	2	ELLSEYEFPGDDIPVVR	peptide29099068(pre=-,post=-)	147	123	7.162558E-18	6.386078E-9
SD6.mgf	index=94302	-1	060813-SludgeD32_25-30, Cmpd 21113, +MSn(780.92), 54.46 min	CID	780.92	0	-3.4389408	2	ILGFAALTVVGDGDGR	peptide28124390(pre=-,post=-)	125	122	7.177406E-18	6.37919E-9
SD6.mgf	index=58402	-1	060813-SludgeD32_19-24, Cmpd 11316, +MSn(819.91), 29.82 min	CID	819.91	0	2.6798937	2	VGAAYQSVDSATGVASR	peptide29855221(pre=-,post=-)	146	137	7.18224E-18	6.4036265E-9
SD6.mgf	index=89832	-1	060813-SludgeD32_25-30, Cmpd 16365, +MSn(956.4727), 42.21 min	CID	956.4727	0	-1.7867539	2	VGSGM+15.995AGM+15.995QAGGLYNVVLR	peptide31489896(pre=-,post=-)	171	139	7.206614E-18	6.4537016E-9
SD6.mgf	index=141146	-1	060813-SludgeD32_7-12, Cmpd 19235, +MSn(924.14), 50.36 min	CID	924.14	2	3.6146264	3	VFDQAGGEVLAEVPAATLHEDAPLYR	peptide34261757(pre=-,post=-)	108	73	7.2326654E-18	6.5234964E-9
SD6.mgf	index=129755	-1	060813-SludgeD32_7-12, Cmpd 7233, +MSn(719.8687), 22.04 min	CID	719.8687	0	1.1022259	2	VVATQGDPDAPVNR	peptide25995976(pre=-,post=-)	118	111	7.247426E-18	6.321027E-9
SD6.mgf	index=22673	-1	060813-SludgeD32_13-18, Cmpd 25742, +MSn(721.36), 64.16 min	CID	721.36	1	1.8915035	3	VDM+15.995VDDEELLELVELEVR	peptide30738553(pre=-,post=-)	100	91	7.2541705E-18	6.484452E-9
SD6.mgf	index=139421	-1	060813-SludgeD32_7-12, Cmpd 17401, +MSn(864.96), 45.59 min	CID	864.96	0	0.07056414	2	ILSLQDEDQLTGLAGR	peptide28129316(pre=-,post=-)	124	110	7.256853E-18	6.449802E-9
SD6.mgf	index=139595	-1	060813-SludgeD32_7-12, Cmpd 17584, +MSn(837.44), 46.07 min	CID	837.44	0	4.4458838	3	TTASTAVTTAAAAATTAANATTTTAAVK	peptide34613140(pre=-,post=-)	127	98	7.294914E-18	6.5857093E-9
SD6.mgf	index=135061	-1	060813-SludgeD32_7-12, Cmpd 12817, +MSn(644.67), 34.02 min	CID	644.67	0	6.911439	3	AALLSHSNFGTENTASAIK	peptide30837529(pre=-,post=-)	74	59	7.295307E-18	6.533128E-9
SD6.mgf	index=140503	-1	060813-SludgeD32_7-12, Cmpd 18555, +MSn(598.63), 48.58 min	CID	598.63	0	-3.4665623	3	EGLTVLEYFNSTHGAR	peptide27860246(pre=-,post=-)	97	91	7.300839E-18	6.4888965E-9
SD6.mgf	index=86987	-1	060813-SludgeD32_25-30, Cmpd 13377, +MSn(498.2439), 35.00 min	CID	498.2439	0	-0.5512522	3	AFADSEHITAGAFR	peptide24277150(pre=-,post=-)	74	73	7.3175946E-18	6.3822267E-9
SD6.mgf	index=42627	-1	060813-SludgeD32_1-6, Cmpd 19151, +MSn(859.9476), 53.12 min	CID	859.9476	0	-1.2775563	2	WANYPFVPGIAENIK	peptide27566643(pre=-,post=-)	101	89	7.368691E-18	6.50173E-9
SD6.mgf	index=7752	-1	060813-SludgeD32_13-18, Cmpd 9937, +MSn(882.4088), 26.81 min	CID	882.4088	0	2.974267	2	IEAGQPTVC+57.021SETC+57.021VGR	peptide28098267(pre=-,post=-)	161	138	7.379521E-18	6.5588277E-9
SD6.mgf	index=53254	-1	060813-SludgeD32_19-24, Cmpd 5900, +MSn(772.8552), 18.92 min	CID	772.8552	0	-1.0266557	2	GGNAGAQGGSPDSGLGSR	peptide30199121(pre=-,post=-)	162	151	7.4407154E-18	6.6512027E-9
SD6.mgf	index=133597	-1	060813-SludgeD32_7-12, Cmpd 11279, +MSn(554.6126), 30.61 min	CID	554.6126	0	-0.55025005	3	GHTVAYVGDVVGTGSSR	peptide29201997(pre=-,post=-)	77	73	7.4472535E-18	6.639911E-9
SD6.mgf	index=91869	-1	060813-SludgeD32_25-30, Cmpd 18526, +MSn(935.42), 47.76 min	CID	935.42	0	-1.6312207	2	M+15.995SM+15.995NPFDEIAVEEAVR	peptide28325348(pre=-,post=-)	181	161	7.4734106E-18	6.642276E-9
SD6.mgf	index=62478	-1	060813-SludgeD32_19-24, Cmpd 15596, +MSn(829.45), 38.87 min	CID	829.45	0	1.1773629	2	IVVPYPAGGTTDQLAR	peptide28163588(pre=-,post=-)	124	115	7.499425E-18	6.6653976E-9
SD6.mgf	index=119154	-1	060813-SludgeD32_31-36, Cmpd 20981, +MSn(858.4615), 54.64 min	CID	858.4615	0	-0.9953753	2	AGLVQALQESIGDTVSK	peptide28943174(pre=-,post=-)	159	141	7.5040824E-18	6.6905788E-9
SD6.mgf	index=59250	-1	060813-SludgeD32_19-24, Cmpd 12206, +MSn(692.3998), 31.62 min	CID	692.3998	0	5.817945	2	VPAGSVVVSGSLPSK	peptide27525666(pre=-,post=-)	58	56	7.510862E-18	6.6271735E-9
SD6.mgf	index=66365	-1	060813-SludgeD32_19-24, Cmpd 19734, +MSn(1249.09), 49.20 min	CID	1249.09	1	7.7489104	2	AASYNM+15.995GINPGLGNSTYGFDFGVK	peptide33493477(pre=-,post=-)	148	109	7.528943E-18	6.782417E-9
SD6.mgf	index=37177	-1	060813-SludgeD32_1-6, Cmpd 13325, +MSn(835.42), 38.01 min	CID	835.42	0	-10.593479	2	LNANIAIGAGDGDDVVR	peptide29413096(pre=-,post=-)	115	110	7.532049E-18	6.715514E-9
SD6.mgf	index=95701	-1	060813-SludgeD32_25-30, Cmpd 22612, +MSn(847.4528), 58.39 min	CID	847.4528	0	-5.7617183	2	LM+15.995ALPVIAELYETSK	peptide26832663(pre=-,post=-)	101	96	7.5373136E-18	6.650513E-9
SD6.mgf	index=11476	-1	060813-SludgeD32_13-18, Cmpd 13849, +MSn(537.614), 34.46 min	CID	537.614	0	-0.68117774	3	FEVQPHDAGISIAAR	peptide26423203(pre=-,post=-)	82	79	7.561856E-18	6.672168E-9
SD6.mgf	index=140354	-1	060813-SludgeD32_7-12, Cmpd 18397, +MSn(943.02), 48.18 min	CID	943.02	0	2.6536531	2	NLLIAEDGPSNTLLISSK	peptide30455153(pre=-,post=-)	128	109	7.591018E-18	6.7855574E-9
SD6.mgf	index=138340	-1	060813-SludgeD32_7-12, Cmpd 16260, +MSn(812.3893), 42.59 min	CID	812.3893	0	-2.704688	2	M+15.995EPGM+15.995PESFNVLIK	peptide25214242(pre=-,post=-);peptide34560883(pre=-,post=E)	84	74	7.5927024E-18	6.6221686E-9
SD6.mgf	index=115438	-1	060813-SludgeD32_31-36, Cmpd 17055, +MSn(906.9926), 44.44 min	CID	906.9926	1	13.703255	2	TPGDTGSPEVQVALLTAR	peptide30707112(pre=-,post=-)	145	123	7.6099764E-18	6.802504E-9
SD6.mgf	index=126387	-1	060813-SludgeD32_7-12, Cmpd 3632, +MSn(496.2079), 13.37 min	CID	496.2079	0	-0.36900946	3	C+57.021ITGC+57.021AC+57.021HSAHGR	peptide22199647(pre=-,post=-)	132	128	7.626587E-18	6.449354E-9
SD6.mgf	index=111920	-1	060813-SludgeD32_31-36, Cmpd 13360, +MSn(737.37), 35.30 min	CID	737.37	2	-0.10856208	3	VIQSAIANAEHNNGADVDELK	peptide32640974(pre=-,post=-)	83	64	7.631597E-18	6.8548562E-9
SD6.mgf	index=68583	-1	060813-SludgeD32_19-24, Cmpd 22106, +MSn(1202.61), 55.34 min	CID	1202.61	1	-8.706692	2	IVINVIPTGPGGGFSFDDNITGGR	peptide33619230(pre=-,post=-)	133	96	7.641533E-18	6.883843E-9
SD6.mgf	index=66484	-1	060813-SludgeD32_19-24, Cmpd 19859, +MSn(938.01), 49.52 min	CID	938.01	1	4.0050087	2	YTAIELGLDSVPGAAIQR	peptide30828714(pre=-,post=-)	133	119	7.643839E-18	6.832773E-9
SD6.mgf	index=19049	-1	060813-SludgeD32_13-18, Cmpd 21879, +MSn(650.67), 53.96 min	CID	650.67	0	-5.721984	3	ETGQILLVDYSDIENLK	peptide29111160(pre=-,post=-)	62	55	7.660762E-18	6.8302732E-9
SD6.mgf	index=56929	-1	060813-SludgeD32_19-24, Cmpd 9768, +MSn(689.3485), 26.72 min	CID	689.3485	0	3.0103807	2	TGAGPLDTSVTSGSK	peptide27387406(pre=-,post=-)	89	86	7.673751E-18	6.770898E-9
SD6.mgf	index=54422	-1	060813-SludgeD32_19-24, Cmpd 7132, +MSn(731.35), 21.42 min	CID	731.35	0	-0.083455466	2	QQAGTADNALETSR	peptide25531179(pre=-,post=-)	117	113	7.6916514E-18	6.70847E-9
SD6.mgf	index=37283	-1	060813-SludgeD32_1-6, Cmpd 13438, +MSn(981.03), 38.30 min	CID	981.03	0	-1.1198756	2	VIDGTNSTLTGQVTGGTLVK	peptide32114622(pre=-,post=-)	151	121	7.699867E-18	6.9067525E-9
SD6.mgf	index=138644	-1	060813-SludgeD32_7-12, Cmpd 16579, +MSn(832.06), 43.42 min	CID	832.06	1	2.3735907	3	YGDILDGVTM+15.995QEQLDEHTGLSR	peptide33113468(pre=-,post=-)	85	60	7.757741E-18	6.976422E-9
SD6.mgf	index=40063	-1	060813-SludgeD32_1-6, Cmpd 16410, +MSn(561.9273), 46.02 min	CID	561.9273	0	1.4120299	3	FDLEAYTDATHWSK	peptide24616537(pre=-,post=-)	79	74	7.772774E-18	6.7792225E-9
SD6.mgf	index=135108	-1	060813-SludgeD32_7-12, Cmpd 12866, +MSn(832.71), 34.14 min	CID	832.71	1	-2.1745045	3	TM+15.995GTVPNVGLM+15.995AQQAEEYGSHDK	peptide33435395(pre=-,post=-)	122	88	7.801318E-18	7.0222668E-9
SD6.mgf	index=5041	-1	060813-SludgeD32_13-18, Cmpd 7086, +MSn(731.35), 21.33 min	CID	731.35	0	-0.083455466	2	QQAGTADNALETSR	peptide25531179(pre=-,post=-)	109	106	7.826621E-18	6.8261863E-9
SD6.mgf	index=5475	-1	060813-SludgeD32_13-18, Cmpd 7543, +MSn(559.2481), 22.22 min	CID	559.2481	0	-4.911181	3	GM+15.995TVDTQEYHPEPR	peptide24773262(pre=-,post=-)	86	80	7.8317345E-18	6.8306463E-9
SD6.mgf	index=68867	-1	060813-SludgeD32_19-24, Cmpd 22410, +MSn(720.05), 56.14 min	CID	720.05	1	-8.705551	3	GTLAATTAQQLSEVAVGAALER	peptide32822037(pre=-,post=-)	91	75	7.841609E-18	7.051844E-9
SD6.mgf	index=9636	-1	060813-SludgeD32_13-18, Cmpd 11917, +MSn(993.9662), 30.70 min	CID	993.9662	0	-2.3948152	2	QLNANGVIDGM+15.995NPDTAANR	peptide31332732(pre=-,post=-)	204	166	7.85509E-18	7.0344273E-9
SD6.mgf	index=141055	-1	060813-SludgeD32_7-12, Cmpd 19139, +MSn(701.36), 50.11 min	CID	701.36	0	4.8733683	3	FNIIDTPGHVDFTIEVER	peptide30161285(pre=-,post=-)	133	105	7.882752E-18	7.0463364E-9
SD6.mgf	index=24278	-1	060813-SludgeD32_13-18, Cmpd 27459, +MSn(901.0231), 68.77 min	CID	901.0231	0	0.9483586	2	FLGIEPQQLLFQLVR	peptide26448036(pre=-,post=-)	151	136	7.883208E-18	6.955711E-9
SD6.mgf	index=16832	-1	060813-SludgeD32_13-18, Cmpd 19513, +MSn(848.9652), 47.88 min	CID	848.9652	0	0.1437872	2	LLDEGQAGENVGLLLR	peptide28228716(pre=-,post=-)	190	154	7.945639E-18	7.061987E-9
SD6.mgf	index=114428	-1	060813-SludgeD32_31-36, Cmpd 15993, +MSn(897.97), 41.70 min	CID	897.97	1	6.223956	2	FTPSGAAVANFTVASTPR	peptide30173331(pre=-,post=-)	165	145	7.967247E-18	7.121866E-9
SD6.mgf	index=116848	-1	060813-SludgeD32_31-36, Cmpd 18546, +MSn(828.45), 48.31 min	CID	828.45	1	8.147237	2	LLDEGQAGDNIGALLR	peptide28228711(pre=-,post=-)	174	155	7.98503E-18	7.0969968E-9
SD6.mgf	index=62049	-1	060813-SludgeD32_19-24, Cmpd 15145, +MSn(886.92), 37.81 min	CID	886.92	1	2.6521468	2	TAFEYGDALSANNVGSR	peptide29768960(pre=-,post=-)	122	109	7.995292E-18	7.1285373E-9
SD6.mgf	index=135198	-1	060813-SludgeD32_7-12, Cmpd 12961, +MSn(660.02), 34.35 min	CID	660.02	1	-4.594155	3	TTSNIVGGHVGSPVTLANPR	peptide32091492(pre=-,post=-)	123	103	8.056339E-18	7.2265065E-9
SD6.mgf	index=28789	-1	060813-SludgeD32_1-6, Cmpd 4049, +MSn(512.5986), 14.34 min	CID	512.5986	0	-0.119070075	3	VHTHVTPETATTNK	peptide25935169(pre=-,post=-)	75	71	8.100906E-18	7.065411E-9
SD6.mgf	index=95669	-1	060813-SludgeD32_25-30, Cmpd 22578, +MSn(916.4924), 58.30 min	CID	916.4924	0	-1.3985239	2	AYGIEDAVNVLTSLPAAK	peptide30039818(pre=-,post=-)	110	96	8.105747E-18	7.24567E-9
SD6.mgf	index=135464	-1	060813-SludgeD32_7-12, Cmpd 13240, +MSn(773.38), 34.98 min	CID	773.38	0	-8.365451	2	QATPEQFAELQQR	peptide23471371(pre=-,post=-)	114	113	8.128083E-18	6.8734387E-9
SD6.mgf	index=21126	-1	060813-SludgeD32_13-18, Cmpd 24083, +MSn(1021), 59.78 min	CID	1021.0	1	-10.43556	2	AIDGAFLM+15.995PVEDVFSISGR	peptide30861118(pre=-,post=-)	132	111	8.137561E-18	7.2873876E-9
SD6.mgf	index=16445	-1	060813-SludgeD32_13-18, Cmpd 19098, +MSn(827.44), 46.83 min	CID	827.44	0	-11.58079	2	LLDQGQAGDNIGALLR	peptide28229081(pre=-,post=-)	152	130	8.1438686E-18	7.238171E-9
SD6.mgf	index=141828	-1	060813-SludgeD32_7-12, Cmpd 19966, +MSn(1001.51), 52.27 min	CID	1001.51	1	-4.0536823	2	VAAEDILDPYSDEVLVPR	peptide30729030(pre=-,post=-)	160	144	8.147065E-18	7.282604E-9
SD6.mgf	index=56685	-1	060813-SludgeD32_19-24, Cmpd 9512, +MSn(506.5667), 26.20 min	CID	506.5667	0	-0.72292686	3	EEYDESGPSIVHR	peptide22341052(pre=-,post=-);peptide35380882(pre=K,post=K)	90	90	8.1481286E-18	6.8903905E-9
SD6.mgf	index=79542	-1	060813-SludgeD32_25-30, Cmpd 5514, +MSn(626.8306), 18.24 min	CID	626.8306	0	0.58422667	2	PAAAAPAAAPTSEK	peptide25325982(pre=-,post=-)	106	106	8.179668E-18	7.1341058E-9
SD6.mgf	index=112366	-1	060813-SludgeD32_31-36, Cmpd 13828, +MSn(766.38), 36.40 min	CID	766.38	0	1.831743	2	NVVGDAVTYTEHAR	peptide25320969(pre=-,post=-)	114	104	8.21501E-18	7.16493E-9
SD6.mgf	index=137861	-1	060813-SludgeD32_7-12, Cmpd 15757, +MSn(899.97), 41.27 min	CID	899.97	1	3.088669	2	IGVLGAGM+15.995M+15.995GAGIAYVSAK	peptide31104093(pre=-,post=-)	103	87	8.2410036E-18	7.3800224E-9
SD6.mgf	index=66159	-1	060813-SludgeD32_19-24, Cmpd 19515, +MSn(882.47), 48.65 min	CID	882.47	1	4.0496044	2	VLLAYGDELLTSPTDR	peptide28803615(pre=-,post=-)	155	127	8.252202E-18	7.334456E-9
SD6.mgf	index=4869	-1	060813-SludgeD32_13-18, Cmpd 6904, +MSn(752.3278), 20.96 min	CID	752.3278	0	-3.2451258	2	GM+15.995TVDGEYHPEPR	peptide22606125(pre=-,post=-)	123	113	8.259512E-18	6.9845805E-9
SD6.mgf	index=68865	-1	060813-SludgeD32_19-24, Cmpd 22408, +MSn(1256.6), 56.13 min	CID	1256.6	2	-7.936418	3	VLDYSTEPLVSSDIVGTAASC+57.021TFDSGLTM+15.995TQGSLVK	peptide35283105(pre=-,post=-)	108	53	8.34296E-18	7.547887E-9
SD6.mgf	index=37425	-1	060813-SludgeD32_1-6, Cmpd 13587, +MSn(1048.06), 38.68 min	CID	1048.06	1	-9.29205	2	TIALAGTTATVNTTTGSSSLVK	peptide33052657(pre=-,post=-)	126	99	8.3633395E-18	7.521028E-9
SD6.mgf	index=112214	-1	060813-SludgeD32_31-36, Cmpd 13669, +MSn(528.6157), 36.02 min	CID	528.6157	0	0.69277394	3	IVGSDEYLTKPFSK	peptide34311104(pre=R,post=E)	83	80	8.420248E-18	7.3439335E-9
SD6.mgf	index=19900	-1	060813-SludgeD32_13-18, Cmpd 22789, +MSn(715.37), 56.34 min	CID	715.37	0	4.010042	3	DSVGAVVLGAYEHISEGDVVK	peptide32251966(pre=-,post=-)	110	92	8.432754E-18	7.574471E-9
SD6.mgf	index=70197	-1	060813-SludgeD32_19-24, Cmpd 23825, +MSn(676), 59.88 min	CID	676.0	0	-4.69499	3	AVDGAFLM+15.995PVEDVFSISGR	peptide30893189(pre=-,post=-)	95	85	8.456251E-18	7.5727815E-9
SD6.mgf	index=146225	-1	060813-SludgeD32_7-12, Cmpd 24713, +MSn(706.03), 64.72 min	CID	706.03	2	-3.5745876	3	FLADDIASITEEEIHAALR	peptide30994475(pre=-,post=-)	127	115	8.491226E-18	7.604102E-9
SD6.mgf	index=116099	-1	060813-SludgeD32_31-36, Cmpd 17749, +MSn(814.9), 46.26 min	CID	814.9	1	-6.256584	2	YM+15.995ETQATSLEGLLR	peptide26081573(pre=-,post=-)	119	117	8.491902E-18	7.406429E-9
SD6.mgf	index=51918	-1	060813-SludgeD32_19-24, Cmpd 4496, +MSn(426.7), 15.64 min	CID	426.7	1	2.0407557	4	GVSMNPVDHPHGGGEGR	peptide29237856(pre=-,post=-)	82	73	8.49383E-18	7.573029E-9
SD6.mgf	index=142099	-1	060813-SludgeD32_7-12, Cmpd 20259, +MSn(860.45), 53.03 min	CID	860.45	1	-2.9559083	3	VVAVDVLHPGTDDVFAPAGTLLDEK	peptide34048082(pre=-,post=-)	112	81	8.49472E-18	7.65736E-9
SD6.mgf	index=62994	-1	060813-SludgeD32_19-24, Cmpd 16154, +MSn(714.3638), 40.23 min	CID	714.3638	0	1.5379202	3	IVTNENNFEHNLTNNIVR	peptide30320574(pre=-,post=-)	114	97	8.504716E-18	7.6023055E-9
SD6.mgf	index=18525	-1	060813-SludgeD32_13-18, Cmpd 21316, +MSn(1039.03), 52.50 min	CID	1039.03	0	-1.5273011	2	NSVVNPSDSNYLLLLSEGR	peptide31257010(pre=-,post=-)	137	110	8.5368315E-18	7.644944E-9
SD6.mgf	index=16304	-1	060813-SludgeD32_13-18, Cmpd 18948, +MSn(869.89), 46.45 min	CID	869.89	1	-5.4396257	2	AM+15.995EDLFADYGVATYR	peptide26185035(pre=-,post=-)	124	113	8.539295E-18	7.534607E-9
SD6.mgf	index=93071	-1	060813-SludgeD32_25-30, Cmpd 19804, +MSn(774.9153), 51.05 min	CID	774.9153	0	-2.2841406	2	LYDNAQAVLESVVK	peptide25201433(pre=-,post=-)	80	72	8.539644E-18	7.448068E-9
SD6.mgf	index=134879	-1	060813-SludgeD32_7-12, Cmpd 12626, +MSn(840.916), 33.60 min	CID	840.916	0	-0.87098026	2	STGPYSM+15.995ITQQPLGGK	peptide28656430(pre=-,post=-)	112	102	8.556776E-18	7.605158E-9
SD6.mgf	index=68208	-1	060813-SludgeD32_19-24, Cmpd 21699, +MSn(990.77), 54.29 min	CID	990.77	1	-4.045955	3	M+15.995GFETLTEAGYAPEM+15.995AYFEC+57.021LHELK	peptide33942489(pre=-,post=-)	110	75	8.578166E-18	7.732581E-9
SD6.mgf	index=144471	-1	060813-SludgeD32_7-12, Cmpd 22797, +MSn(983.46), 59.70 min	CID	983.46	0	0.86886394	2	DFPDVVAM+15.995VEDATDQLGK	peptide30079305(pre=-,post=-)	123	102	8.599646E-18	7.687163E-9
SD6.mgf	index=10216	-1	060813-SludgeD32_13-18, Cmpd 12526, +MSn(711.3393), 31.88 min	CID	711.3393	0	-1.2012427	2	QM+15.995FGPGVDNAIEK	peptide23515851(pre=-,post=-)	100	100	8.608731E-18	7.2798945E-9
SD6.mgf	index=145156	-1	060813-SludgeD32_7-12, Cmpd 23538, +MSn(1167.58), 61.64 min	CID	1167.58	1	-3.4330912	3	NQITGNTVGGLLIPGFYSLSNSSTFPETDNLSR	peptide35114151(pre=-,post=-)	139	88	8.612045E-18	7.786711E-9
SD6.mgf	index=140610	-1	060813-SludgeD32_7-12, Cmpd 18667, +MSn(972.15), 48.88 min	CID	972.15	1	-3.8722563	3	VAQTTADVDTTSTELLAASNEQLHEIR	peptide34452095(pre=-,post=-)	96	68	8.6200955E-18	7.77863E-9
SD6.mgf	index=44295	-1	060813-SludgeD32_1-6, Cmpd 21002, +MSn(968.13), 57.92 min	CID	968.13	1	-4.7712593	3	TDFTVHGDDLLITGVANDIVNAGTGDDR	peptide34606239(pre=-,post=-)	91	68	8.627772E-18	7.788988E-9
SD6.mgf	index=15840	-1	060813-SludgeD32_13-18, Cmpd 18452, +MSn(862.4281), 45.20 min	CID	862.4281	1	1.3112531	2	YDEVVDTITAEVGSPK	peptide28876862(pre=-,post=-)	77	70	8.627846E-18	7.668324E-9
SD6.mgf	index=138110	-1	060813-SludgeD32_7-12, Cmpd 16018, +MSn(889.95), 41.95 min	CID	889.95	0	0.480079	2	EIEQQYVSGLVTAGER	peptide27863972(pre=-,post=-)	104	97	8.657802E-18	7.694949E-9
SD6.mgf	index=20922	-1	060813-SludgeD32_13-18, Cmpd 23866, +MSn(1020.51), 59.21 min	CID	1020.51	0	1.0167452	2	AIDGAFLM+15.995PVEDVFSISGR	peptide30861118(pre=-,post=-)	126	109	8.6699315E-18	7.764138E-9
SD6.mgf	index=130164	-1	060813-SludgeD32_7-12, Cmpd 7662, +MSn(780.35), 22.93 min	CID	780.35	1	-5.594598	2	DAAQAAVSADPDNDAK	peptide27804060(pre=-,post=-)	107	96	8.6825E-18	7.7169E-9
SD6.mgf	index=85074	-1	060813-SludgeD32_25-30, Cmpd 11364, +MSn(906.41), 30.67 min	CID	906.41	1	-1.7168869	2	GM+15.995DITVVTTATNDDEGR	peptide29213508(pre=-,post=-)	171	148	8.683011E-18	7.7417015E-9
SD6.mgf	index=81735	-1	060813-SludgeD32_25-30, Cmpd 7830, +MSn(921.44), 23.21 min	CID	921.44	1	-0.6284697	2	ITGQSAVM+15.995ADGSSVGTTSR	peptide31128824(pre=-,post=-)	127	110	8.702265E-18	7.793093E-9
SD6.mgf	index=68121	-1	060813-SludgeD32_19-24, Cmpd 21605, +MSn(780.94), 54.04 min	CID	780.94	0	-1.094183	2	SVVGLEGGFGTVLLGR	peptide28671545(pre=-,post=-)	106	97	8.753532E-18	7.780032E-9
SD6.mgf	index=69074	-1	060813-SludgeD32_19-24, Cmpd 22629, +MSn(853.98), 56.71 min	CID	853.98	0	-3.5735579	2	VAVTGAAGQIGYAILFR	peptide29841878(pre=-,post=-)	177	150	8.756593E-18	7.807307E-9
SD6.mgf	index=115590	-1	060813-SludgeD32_31-36, Cmpd 17214, +MSn(855.93), 44.86 min	CID	855.93	0	9.341512	2	AGC+57.021TVITATDGFDALAK	peptide28939285(pre=-,post=-)	107	98	8.778526E-18	7.826863E-9
SD6.mgf	index=117212	-1	060813-SludgeD32_31-36, Cmpd 18930, +MSn(1008), 49.29 min	CID	1008.0	1	0.8794678	2	AGSGTITVNDVSLDQYFAR	peptide30857051(pre=-,post=-)	234	202	8.7811765E-18	7.86376E-9
SD6.mgf	index=62674	-1	060813-SludgeD32_19-24, Cmpd 15806, +MSn(822.44), 39.39 min	CID	822.44	0	-7.495385	2	LISSEDATPALTALNK	peptide28224787(pre=-,post=-)	76	69	8.7841486E-18	7.807244E-9
SD6.mgf	index=55251	-1	060813-SludgeD32_19-24, Cmpd 8003, +MSn(753.34), 23.19 min	CID	753.34	0	-6.562528	2	DGQSSQALVGDDTGR	peptide26321419(pre=-,post=-)	120	113	8.797746E-18	7.762649E-9
SD6.mgf	index=69946	-1	060813-SludgeD32_19-24, Cmpd 23552, +MSn(1013.51), 59.16 min	CID	1013.51	2	-4.8203983	2	AIDGAFLMPVEDVFSISGR	peptide30861118(pre=-,post=-)	102	82	8.800348E-18	7.880929E-9
SD6.mgf	index=68844	-1	060813-SludgeD32_19-24, Cmpd 22386, +MSn(1079.57), 56.07 min	CID	1079.57	1	-10.038827	2	GTLAATTAQQLSEVAVGAALER	peptide32822037(pre=-,post=-)	192	150	8.815268E-18	7.927441E-9
SD6.mgf	index=17787	-1	060813-SludgeD32_13-18, Cmpd 20532, +MSn(725.8975), 50.46 min	CID	725.8975	0	-1.5975617	2	YTLAGTEVSALLGR	peptide26098402(pre=-,post=-)	121	121	8.84652E-18	7.715717E-9
SD6.mgf	index=88597	-1	060813-SludgeD32_25-30, Cmpd 15067, +MSn(796.43), 38.93 min	CID	796.43	0	5.5178175	2	VFIVTGGASGLGEGTAR	peptide29852802(pre=-,post=-)	160	140	8.90096E-18	7.936023E-9
SD6.mgf	index=134441	-1	060813-SludgeD32_7-12, Cmpd 12166, +MSn(558.28), 32.57 min	CID	558.28	1	-8.932398	3	IILM+15.995TDADVDGSHIR	peptide26682649(pre=-,post=-)	75	71	8.901987E-18	7.854626E-9
SD6.mgf	index=71752	-1	060813-SludgeD32_19-24, Cmpd 25478, +MSn(721.69), 64.26 min	CID	721.69	2	-4.258804	3	VDM+15.995VDDEELLELVELEVR	peptide30738553(pre=-,post=-)	102	95	8.944795E-18	7.995689E-9
SD6.mgf	index=92647	-1	060813-SludgeD32_25-30, Cmpd 19357, +MSn(942.42), 49.90 min	CID	942.42	0	-9.908837	2	M+15.995SM+15.995NPFDEIAIEEAVR	peptide28325343(pre=-,post=-)	178	156	9.011596E-18	8.009397E-9
SD6.mgf	index=95302	-1	060813-SludgeD32_25-30, Cmpd 22183, +MSn(727.03), 57.26 min	CID	727.03	0	-1.0074153	3	DYNEGLVHQLVTSYLSNAR	peptide30950873(pre=-,post=-)	111	96	9.01923E-18	8.076943E-9
SD6.mgf	index=37530	-1	060813-SludgeD32_1-6, Cmpd 13705, +MSn(652.0255), 38.98 min	CID	652.0255	0	-1.2169095	3	VAPEEHPVLLTEAPLNPK	peptide30732733(pre=-,post=-)	67	59	9.0447584E-18	8.0850455E-9
SD6.mgf	index=141439	-1	060813-SludgeD32_7-12, Cmpd 19548, +MSn(767.39), 51.17 min	CID	767.39	0	1.9884048	2	ATGAPAVFWLDETR	peptide24379237(pre=-,post=-)	111	107	9.0661915E-18	7.90731E-9
SD6.mgf	index=138835	-1	060813-SludgeD32_7-12, Cmpd 16780, +MSn(946.5), 43.95 min	CID	946.5	1	-3.515178	2	ITPGFTPSSGSPPIYTIR	peptide30315877(pre=-,post=-)	177	154	9.069273E-18	8.1069595E-9
SD6.mgf	index=68198	-1	060813-SludgeD32_19-24, Cmpd 21688, +MSn(874.9664), 54.26 min	CID	874.9664	0	2.0927188	2	FLDVFGANITLQPGEK	peptide27922405(pre=-,post=-)	70	65	9.070957E-18	8.062155E-9
SD6.mgf	index=33922	-1	060813-SludgeD32_1-6, Cmpd 9636, +MSn(1094.01), 28.64 min	CID	1094.01	1	1.1451892	2	DSQGLNVGNNAGDQTVAPGESR	peptide32754219(pre=-,post=-)	173	134	9.081397E-18	8.166767E-9
SD6.mgf	index=20492	-1	060813-SludgeD32_13-18, Cmpd 23411, +MSn(1282.67), 58.00 min	CID	1282.67	2	6.126859	3	VGSITSIQAVYVPADDLTDPSPATTFAHLDSTVVLSR	peptide35318610(pre=-,post=-)	129	60	9.0957955E-18	8.230264E-9
SD6.mgf	index=140158	-1	060813-SludgeD32_7-12, Cmpd 18186, +MSn(781.89), 47.63 min	CID	781.89	2	-1.6386918	2	M+15.995LQEAVDALLDNGR	peptide25225210(pre=-,post=-)	99	90	9.1116046E-18	7.946918E-9
SD6.mgf	index=135961	-1	060813-SludgeD32_7-12, Cmpd 13762, +MSn(837.38), 36.23 min	CID	837.38	1	-4.046449	2	SDANNTNNFFNSTVK	peptide27216681(pre=-,post=-)	84	79	9.113417E-18	8.04118E-9
SD6.mgf	index=21716	-1	060813-SludgeD32_13-18, Cmpd 24727, +MSn(942.5), 61.47 min	CID	942.5	1	-2.0506744	3	GIFPAVDPLASSSTILLPGIVGEDHYR	peptide34339361(pre=-,post=-)	127	84	9.153636E-18	8.260089E-9
SD6.mgf	index=146304	-1	060813-SludgeD32_7-12, Cmpd 24801, +MSn(737.39), 64.96 min	CID	737.39	1	-2.2901044	3	LPTLM+15.995DVPYLLGIQVDSYR	peptide31190900(pre=-,post=-)	92	86	9.172651E-18	8.214336E-9
SD6.mgf	index=52921	-1	060813-SludgeD32_19-24, Cmpd 5550, +MSn(498.9021), 18.19 min	CID	498.9021	0	-0.91754127	3	LHLETGGSSHDEGR	peptide25076373(pre=-,post=-)	125	119	9.197842E-18	8.022132E-9
SD6.mgf	index=115044	-1	060813-SludgeD32_31-36, Cmpd 16641, +MSn(773.8918), 43.36 min	CID	773.8918	0	-6.309386	2	STPFAAQLVAEDAAR	peptide27337792(pre=-,post=-)	133	125	9.232509E-18	8.146261E-9
SD6.mgf	index=88986	-1	060813-SludgeD32_25-30, Cmpd 15476, +MSn(691.8855), 39.95 min	CID	691.8855	0	-0.08821568	2	ILVVLGPDDGTAGR	peptide24954592(pre=-,post=-)	115	112	9.2567756E-18	8.073533E-9
SD6.mgf	index=113413	-1	060813-SludgeD32_31-36, Cmpd 14928, +MSn(542.3072), 39.03 min	CID	542.3072	0	0.787831	3	VFQTHSPLVAGIEVK	peptide27488060(pre=-,post=-)	90	86	9.2962346E-18	8.2024885E-9
SD6.mgf	index=70040	-1	060813-SludgeD32_19-24, Cmpd 23651, +MSn(1062.05), 59.42 min	CID	1062.05	0	-7.7008123	2	NPEIDAQLVAQGIAEQLSAR	peptide31912202(pre=-,post=-)	207	162	9.342832E-18	8.3804865E-9
SD6.mgf	index=114958	-1	060813-SludgeD32_31-36, Cmpd 16550, +MSn(774.39), 43.13 min	CID	774.39	1	-10.76403	2	STPFAAQLVAEDAAR	peptide27337792(pre=-,post=-)	132	126	9.385002E-18	8.2808125E-9
SD6.mgf	index=135341	-1	060813-SludgeD32_7-12, Cmpd 13111, +MSn(546.9528), 34.68 min	CID	546.9528	0	-0.44636485	3	LLLPDTVGTGGDSHTR	peptide28235904(pre=-,post=-)	86	78	9.457408E-18	8.405629E-9
SD6.mgf	index=141019	-1	060813-SludgeD32_7-12, Cmpd 19101, +MSn(801.91), 50.01 min	CID	801.91	0	7.3068275	2	STVGTVTEVYDYLR	peptide25742420(pre=-,post=-)	79	73	9.489624E-18	8.276617E-9
SD6.mgf	index=72145	-1	060813-SludgeD32_19-24, Cmpd 25905, +MSn(974.5417), 65.38 min	CID	974.5417	0	-1.5031081	2	LVPTGLTDIFSSFAAPALK	peptide31211156(pre=-,post=-)	131	114	9.49311E-18	8.501314E-9
SD6.mgf	index=116052	-1	060813-SludgeD32_31-36, Cmpd 17700, +MSn(884.43), 46.13 min	CID	884.43	1	2.1072161	2	ASNDNSNVQPALFSFR	peptide27732012(pre=-,post=-)	128	119	9.511787E-18	8.45396E-9
SD6.mgf	index=21941	-1	060813-SludgeD32_13-18, Cmpd 24969, +MSn(860.4686), 62.11 min	CID	860.4686	0	-0.99305344	2	QAALLDNPFVLLYDK	peptide27126751(pre=-,post=-)	130	120	9.518609E-18	8.3986995E-9
SD6.mgf	index=61505	-1	060813-SludgeD32_19-24, Cmpd 14574, +MSn(805.89), 36.54 min	CID	805.89	0	-5.074309	2	FVEVQGTAEGSPFSR	peptide26480993(pre=-,post=-)	128	118	9.524159E-18	8.403597E-9
SD6.mgf	index=81039	-1	060813-SludgeD32_25-30, Cmpd 7096, +MSn(731.3465), 21.69 min	CID	731.3465	0	-4.840417	2	QQAGTADNALETSR	peptide25531179(pre=-,post=-)	99	94	9.565594E-18	8.342877E-9
SD6.mgf	index=11541	-1	060813-SludgeD32_13-18, Cmpd 13917, +MSn(574.26), 34.60 min	CID	574.26	0	-9.140416	3	WTFTSESVTEGHPDK	peptide27591041(pre=-,post=-)	57	54	9.572523E-18	8.44627E-9
SD6.mgf	index=142933	-1	060813-SludgeD32_7-12, Cmpd 21159, +MSn(882.4476), 55.39 min	CID	882.4476	0	-2.4899611	2	NLSGNLAEIADYTLNR	peptide28359052(pre=-,post=-)	98	93	9.593567E-18	8.526645E-9
SD6.mgf	index=95462	-1	060813-SludgeD32_25-30, Cmpd 22355, +MSn(687.69), 57.71 min	CID	687.69	1	-1.8341159	3	EFNEALVHQVVSAYLAGGR	peptide30956881(pre=-,post=-)	123	110	9.6033105E-18	8.6000025E-9
SD6.mgf	index=9146	-1	060813-SludgeD32_13-18, Cmpd 11402, +MSn(575.93), 29.66 min	CID	575.93	2	-3.3220153	3	HYTEM+15.995VQEPEFAAR	peptide24889193(pre=-,post=-)	59	55	9.615004E-18	8.385971E-9
SD6.mgf	index=142740	-1	060813-SludgeD32_7-12, Cmpd 20948, +MSn(1168.04), 54.84 min	CID	1168.04	1	-0.8093887	2	YIGVFTPEPWQGYGFDENSK	peptide32160076(pre=-,post=-)	137	101	9.636982E-18	8.644338E-9
SD6.mgf	index=64728	-1	060813-SludgeD32_19-24, Cmpd 17992, +MSn(870.98), 44.81 min	CID	870.98	1	-9.008719	2	AQILGLANAGGDTINAIK	peptide30016376(pre=-,post=-)	108	93	9.660829E-18	8.635747E-9
SD6.mgf	index=139084	-1	060813-SludgeD32_7-12, Cmpd 17044, +MSn(685.35), 44.65 min	CID	685.35	0	-9.707109	3	INIIDTPGHVDFTVEVER	peptide30300542(pre=-,post=-)	95	78	9.687196E-18	8.659316E-9
SD6.mgf	index=4829	-1	060813-SludgeD32_13-18, Cmpd 6862, +MSn(501.889), 20.88 min	CID	501.889	0	-0.48644322	3	GM+15.995TVDGEYHPEPR	peptide22606125(pre=-,post=-)	64	63	9.7025995E-18	8.204915E-9
SD6.mgf	index=62555	-1	060813-SludgeD32_19-24, Cmpd 15677, +MSn(829.45), 39.07 min	CID	829.45	0	1.1773629	2	IVVPYPAGGTTDQLAR	peptide28163588(pre=-,post=-)	105	95	9.716678E-18	8.636064E-9
SD6.mgf	index=133853	-1	060813-SludgeD32_7-12, Cmpd 11548, +MSn(823.4), 31.23 min	CID	823.4	0	-0.07412576	2	DGVPVGGYDQGNAQIR	peptide27820053(pre=-,post=-)	122	112	9.750112E-18	8.66578E-9
SD6.mgf	index=137258	-1	060813-SludgeD32_7-12, Cmpd 15124, +MSn(690.8532), 39.64 min	CID	690.8532	0	-1.0601689	2	ALASAETAFEAATK	peptide24316087(pre=-,post=-)	56	55	9.769234E-18	8.520486E-9
SD6.mgf	index=67100	-1	060813-SludgeD32_19-24, Cmpd 20515, +MSn(648.3635), 51.21 min	CID	648.3635	0	0.5648238	3	LLGLVPYGISFHVGSQQK	peptide30367912(pre=-,post=-)	82	68	9.7707815E-18	8.734032E-9
SD6.mgf	index=91752	-1	060813-SludgeD32_25-30, Cmpd 18401, +MSn(928.13), 47.45 min	CID	928.13	2	-7.193538	3	LPEGVDIPQLAQGHDYDQPIANVYK	peptide34173074(pre=-,post=A)	140	94	9.7782575E-18	8.814374E-9
SD6.mgf	index=53212	-1	060813-SludgeD32_19-24, Cmpd 5856, +MSn(713.8327), 18.83 min	CID	713.8327	0	-0.6840271	2	SVTGM+15.995TNSGLNSSR	peptide25754214(pre=-,post=-)	118	114	9.803294E-18	8.5501926E-9
SD6.mgf	index=55032	-1	060813-SludgeD32_19-24, Cmpd 7773, +MSn(705.01), 22.73 min	CID	705.01	1	8.085085	3	IVHDAANAVDGVSTESEGQGR	peptide32384156(pre=-,post=-)	92	75	9.840566E-18	8.838996E-9
SD6.mgf	index=18355	-1	060813-SludgeD32_13-18, Cmpd 21136, +MSn(694.04), 52.03 min	CID	694.04	0	1.0553032	3	VNQIGTLTETLDAVELAHR	peptide31504176(pre=-,post=-)	89	72	9.843453E-18	8.815055E-9
SD6.mgf	index=21575	-1	060813-SludgeD32_13-18, Cmpd 24574, +MSn(859.12), 61.06 min	CID	859.12	2	-7.0608335	3	VAQQAATGFEQLGVSEGDTVALLLR	peptide34032532(pre=-,post=-)	85	62	9.886521E-18	8.911966E-9
SD6.mgf	index=112003	-1	060813-SludgeD32_31-36, Cmpd 13447, +MSn(930.4533), 35.50 min	CID	930.4533	0	0.6559727	2	VAITAADEGSENADELVR	peptide30731668(pre=-,post=-)	233	185	9.904967E-18	8.85398E-9
[truncated: 12,661 more rows]
