# Supplementary material for: A Graph-Centric Approach for Metagenome-Guided Peptide and Protein Identification in Metaproteomics
Source: PLoS Comput Biol. 2016 Dec 5;12(12):e1005224. doi: 10.1371/journal.pcbi.1005224 (PMC5137872; doi:10.1371/journal.pcbi.1005224)
Supplement: S1 Dataset — (ZIP) [file pcbi.1005224.s006.zip › Supplement/PeptideID/SD6.hybrid.bp.fixedKR.tsv.0.01.tsv.uniquePep]

DTQYVACSDAK	1
SVVLLDEVEK	1
LADALDTYIPLPER	1
AAGIEQVAFDR	1
IADGSGNALTGLNTFVEK	1
LEGQLDYASGTSTSGFK	1
YLGVLLYDADAIAQAASVENPK	1
VTLDNNAGFR	1
SLEELIGNLDAVPEAIR	2
GDLVEVADGYAR	2
STPYAAQMAAEQAGR	4
LELPFELIADTEEK	1
LLSEVGQSFASSAER	1
LPNISASVAQLK	1
LPQSSSGSGFGVGTGVGDVSGNSGR	5
TNVYASYGQTR	2
NTAVNDGGIGQVK	6
TTGEILAVNELFEK	1
LGMEEVLSPLADK	1
FAPIVEISEPGTYELR	1
MLHDVASDALIELGATITHHHAVGK	1
FVALPGEAGELGIYPR	4
GTLDTTGVQNR	1
AAAGSALDGALSAIK	1
ALEEVSGDMDK	1
TQSSTQNAYNGLVIELQQFGHLTK	4
FGLEGGESFIPLVDEIIQR	5
INIIDTPGHADFGGEVER	1
DLLPVLESIAR	2
GMVVGTQEYHPEPR	4
LIDQSAQEIVETAK	4
AVVAATQAVNR	1
ALVNCAGIGWATR	2
SNDLQINQAIK	2
SGAGVLNLTQDNAQSDFK	1
VEVDETGK	1
VNVHGGACALGHPVGSTGSR	2
AITDDHNAVR	1
AISVELPNTIIR	3
GVSEETTTGVHR	7
AVGLGFTQSAEGSNYDR	1
FIPVFVTENMVGHK	1
GQTVCVQSGTTTEK	4
LGNIYVANSNAANAGR	3
ATAFLVSDGVLPSNEGR	1
ADLDYGTSEAK	1
TTGGTVAMAGGSAVGGGASR	1
LVQNNPNISEAEIR	2
PAETTGAAVQR	2
TPLLGDIPFLGR	6
TSFDDITLER	1
GYTFVPSVQVTNFR	1
LALASALSDR	2
NAFLALSGGFGR	3
IVPEEDMPYLPDGTPVEIVLNPLGVPSR	2
YHLDALGVR	1
SQGIDLTDVTLDQVQAAADLVAEK	1
MEIGSYQGLR	1
SDNEIDDDVAR	2
EGLGNVFASR	1
LGANEAPPAIISVFTGSYLK	1
LNIMAGTAVR	1
TSVTGFDSK	1
QVGNEIDEFVTGALR	1
TDILNALADATGQSR	2
LLGLVPYGISFHVGSQQK	1
LIYPVALEK	3
VNPFGFIETPYR	2
EQADEWAFHSHQR	1
EQFFPLLSYR	2
QLGFDLQLLPVTAPGVEQK	1
AAGVIDLPTLQR	1
FGSAQTLAFLTEETIYGR	1
LYTAYFGR	1
LINEQGQEASR	2
FINTVMELGK	1
FPHPPGGK	1
DGALNEENVLFIGNMGVDFSR	4
FEYGDIPAQLVDTANEWR	2
NPVASTPESIAK	2
SFGPADLGSLLDTLER	1
IVATVNETSGQGK	2
AIANEMLVGQGGAAADQNTIQDNFLTR	2
SVDLGVPQLAPDAEK	1
GSEFGAHILSGAVFEPR	1
IMNPTQGVFEAR	2
LISPIAMEEGLR	1
LDNLEDPYR	1
ELSLLEVLLQR	1
FGGVSGTLGYVTEMDLGGTAGTTSK	2
PAPPPPPAATK	1
GVEVTSDSADQAVNK	1
VPMDISTGDTVVYSK	3
NFLVDLIPDVAPGDR	1
DSIADAFLQQILLR	2
GHLDGVPVESVQR	5
FILEGMTNYPEMTAK	3
VMFELSGVPEDVAR	1
TSWQAIHIPTIVSR	9
VQEGDFDEPSISAR	2
IATTVLVDDGQTVVLGGIFSNETSK	2
SAIAMYALIGQALR	2
QMEQLGMANVK	3
VGSGNSVYQGSER	1
TAGTIVNDDGTGAAQLADFLAGR	1
LGASYNFGVATAK	1
FTPSGAAVANFTVASTPR	3
YLANLLTGGNEAPVK	1
FTQAGSEVSTLLGR	3
TAGVVVQEVR	1
TGVEAAFETQAGVPPGALPQTTK	3
GIYFEGGQLPLAR	1
FVPNLTFGPDVIAACR	2
LMSDPFVGQLTFVR	1
VHLELGGK	1
VGGMYTAPNWSVR	1
GYNIESLTVAPTEDASLSR	2
LIPAGTGLAYHQAR	1
TGVYFININPSDR	1
AINSPLLDDIR	1
SNLQFESAQAPVR	1
PSGEIIETPITANFR	2
FDHILTVEDPIEFVHQSK	2
TDGAAPFGSVATHNQSNTEVQMLGFDGR	2
VGLSALAGGVQYLPR	4
VGFEGGQMPMQR	1
LQGSVVEEHTLAR	1
ILAAVGIAPTTK	1
VPMGASSFGATFVSR	5
SMEQEGLGDDAR	2
LITGGLLSVFGSGPK	1
DFTPVCTTELGTVAK	3
PGGAPAAGR	1
STAEDIELALDAAHAAAAK	2
EGVEGTFGLTYPHR	3
MTDPIADLLTR	3
TNAHLVDLGQVLNSSGSYEVDGR	7
NMITGAAQMDGAILVCSAADGPMPQTR	7
WGIHSTYTDNLIMLTLSR	2
TSAGLVVETGSAR	1
EAVSFLVTIK	1
TNTLIVQDTPK	2
GAFGQTNYSAAK	1
VAGPVPLPTEK	1
LPEGVDIPQLAQGHDYDQPIANVYK	3
LNNVSATTSFADAR	2
AGTGVLALNTANTYTGGTTVK	1
TVAINQHGELVSPQGSIGYR	1
EGLSVLEYFIATPGAR	1
LSMLESEEGSPEVAR	2
DFVANAAPYSASK	1
AHPDVFNVLLQILDDGR	1
TVFVSTTDNLAPR	5
VESLAEVEALPPFETPVALLAQTTLSHR	2
METVLEEPYILLHEK	1
VTITDQALVAAGNLADR	3
LGVLDTILQPELYPDLYGNLDHVVR	4
VLIPTQQHIR	3
VAIDANAALGTGTASFAK	1
FSEVCVGHLGVER	1
NIGIMAHIDAGK	5
PAAAPAAAPAAPK	2
FVDFTTISSK	1
YIPVGTTLHNIELQPGGGAK	3
GGNEPSEELGEEIR	1
GITNFHSPNDVIVDASMPAMIR	1
MVEGVNILADAVK	1
YSVDITATGGGIAAGK	3
LYPDFDEPLASQILSR	2
SSTINLVGSALGTNSLANDR	5
LAGDLPEELILGTSPASIDLAEDR	4
GEADPVTGNSCDGIR	1
ADLVIEDVR	2
LVEIVTPMTASDETIEAAVAFATK	4
EAAEENHIGR	1
VDMVDDEELLELVELEVR	11
AFMDTSDGEMK	2
AVHPEYSADGK	2
TIMEMSVAAATSSK	2
TVLITEMINR	1
AGDDAFVFIAPGVNFGNGK	1
VYYDLLAAR	1
GMNISITTTAK	3
SEPFGGNHTPAFGVGLNIR	1
ALVNNVEQATDTYQFEVR	3
VFLMDEPLSNLDAK	3
TAQGLVDELPASEAAAQSLLQGR	9
ITNNNSDQTVTLK	1
DITQLATVVAGLTDYVPAPGAPAAVATPK	1
EALTAFVNHTEQTVTGTVR	1
EIMQVALAQAK	4
EGTDLLIEMGETMLGGTDQSVLTK	1
ELVDSVLEAGAQFCENELSPINR	1
GYFGDQGMLAYVAGVQR	2
RTTCWPAASR	1
AGGGGVVGANETAK	1
IVQCIGAVVDVEFPR	1
TLATSMSELLGQPVVVENK	1
LNPEATDPNER	1
GETELTAEER	1
LSGTTNESGAYR	3
SANEGDGPGGAIFR	1
DGFYDGILFHR	1
STSANAGVVEFR	1
VTTSGGGITGQAGAIR	1
VSFELSALEENFR	1
LEQSVASQHLALLR	1
MVSIPDFIPSR	1
QTGGDITSNTTK	6
TGPFSVGFGYNGANNELGQK	1
LHDEHVAEGQNTR	2
TMEVHDNAIAR	3
ALLADGNPAELFEAK	1
AYVDIQSIVR	2
IETAIDAAEMILTFAPETNGHVAVK	3
HGSNGVPANCTAVASNFFANLNR	1
NAVVGYQTQR	2
LGTNSLLDINVFGR	1
IEQSITSQHLK	2
TTMTQDDIDNGR	1
GPGEFVIPGLLK	1
LLDQGQAGDNIGALLR	3
GDVMNAVVVR	2
LGPDSAGYR	1
LASEILDASQNR	3
LAATAMSQTEPNESGER	4
AMEDLFADYGVATYR	2
AAVEEGIVPGGGTAYLR	2
LVDVPTIPAALTTPLSLDNER	3
YFIDGVVNSGNDTR	1
VTDDQGSNLDTK	1
LILVTAINPTPAGEGK	1
IEAQTADTSISFVPPLDGNPISR	1
NQFYVIPGVK	1
LEVADNTGAK	4
TADVAGDGTTTATVLAQSILNEGLK	3
EGLLMAPAYAVPR	2
LNDDMLAEFQAALDTIEHTEGK	3
GAFLIDTNGIVR	1
SYELPDGQVITVGNER	1
DLSFEVPNSK	2
YPGTVTVTDDGLDVDGDTLK	4
AEIMVPLVGTVR	1
QGNDVGTQYR	1
PAQSITLPFK	1
GAVGADPLMGDGAGILIQIPDQYLR	1
SATSNTVQTIVQQVR	1
GGTTPGATYTVR	2
SVIVVGPTLK	1
LFAYGLVQYTK	1
MPDLNTDDLEQAK	5
FLPLQSSETIGEAGDAEAR	2
PTPPNAGDAADEGTEEPAPLLK	2
TIALSDLLAVYR	1
YLVDNSETSTNLK	1
LGIQAFEPVLIEGK	4
QLNANGVIDGMNPDTAANR	9
GPAATALYGSR	1
TQFGGLVDVER	1
IPGSCLLGGK	1
VDGLSYEVLSEALDQAK	1
TAVEAAVAAVGK	4
GVAMNPVDHPMGGGEGR	1
LAQVLVAPIISEK	1
ELDIPADYLHGK	4
LIADNAGLEGAVMVQR	7
MAADVYGVPTLVIAR	2
SIAHGLPASPGAATGQIVFFADEAEEWVR	1
LLDQGMAGDNVGILLR	2
NADNLLSGDVGAGGR	2
LAPAATGTDTGGSIR	3
LGASALMQGLSDGYFVAPPTVANYLAGK	2
IINAADNSEIAR	1
SLGSDNAINVVHATVAALK	1
QIVSVGAALIPFLEHDDANR	6
DAAAVTVTGNALATYASLTSAQK	1
ALQMGTSHELGQNFAK	1
EIDGGFQTVELNLPAVVTTDLR	5
EAFEEAGLLLAR	1
FETTIGFLR	2
EQGFHHVVSLSASPHNLHNYDELGVK	1
IVYGALEQAR	1
VLSSTVTAPATAAYQAGVVLK	2
AHVEYGFSTGSGALGIAR	2
GNYSGLANSDEAGR	1
GITNLHVPSDIIIDASMPPVIR	1
VIDGTNSTLTGQVTGGTLVK	2
DAFPGVVVIDLGNLNK	3
IVDELNVEEGR	1
AFAEQLVNLTVK	1
DLNTGELSR	1
FGAQITEELGGGLK	1
LMHPSNEVER	1
IIVDTYGGSAR	2
LFLDGGNIR	1
LGPDDGLLIFSVGGGDR	2
TIQNLDVVR	1
VAAFHAITAEFLDQLLDR	4
IGSIDNVPAFIDR	1
LAAAACAAGR	1
LEQSGPTVSQTVAR	1
GGVPIATPVFDGAFESEIK	1
YIAPSAIESQFK	1
HLVHEVTSPQAFEGIR	1
GVAPAAPVVGSVK	2
AYNEDTLR	1
SYASPAEGMHEMLETAK	2
VTIWGNHSSTQYPDLSHATIGAR	2
GNTTIGAIPIDAIYSPVR	4
MIGPNCPGIITPGQSK	3
LNVGINYVDQNEGFK	1
TEFNVMLLEAGANK	1
QIIIPILLEELAR	1
LPYLFATCR	1
IINEPTAAAIAFGMDK	2
SATGHVDTGLGK	1
TTVTGVEMFR	2
ICPIETPEGPNIGLINSLATFAR	1
SAAAETAAAAAK	1
MTTVGSQDTTGPMTR	14
SLVVHPASTTHSQLNDEEQR	2
VIEEAPSPFISDATR	2
MHTLGHGFIPEPIHAGGLR	1
MVGVTASVAALPTMK	1
LMNEILDASNGLGAAVK	4
MLASGTQVVGGVNPR	1
IEAYAVDDR	1
IQQFQGVVIQR	1
AELVDQVAAQAGTDK	2
LAAEMMEAAESR	1
GVTGENLLQILESR	1
SVETTDDTGATAGVK	1
TDAEAATLITSDVDER	4
DNEVFTPIELINAR	1
LNMSSNQGNGVR	1
ITFIDGDVGQLLYR	1
NVAEAVINKK	1
SAQTAGGTYSQTVK	2
QNLPSFAPGDTVVVQVK	1
GSSEPVTTLSQCPAR	5
LGLTQADATVGK	4
AGTVGPAIPGSEVALAEDGEVIFR	3
FSFLLDALK	1
TFVYGAYLR	2
ELTDPGTYEVR	2
LAFTADVTTDSIAK	1
GIEFVDAIK	1
LDELTFWR	1
LNTPVITEGVR	1
VDLVFGSNSELR	1
GATATTTDTYGIGVR	5
AGFETLVEAGYAPEMAYFECLHELK	1
TLGGGYSAQADAAR	1
LGDDYVGTSVPAAELSFPLIYR	1
FYFFSFSSFWSFISPFFLSFYISPGTR	1
IVNGLTSSHNITNAYSNVVTVENK	6
AAALNIVPTSTGAAK	1
AGYDVASR	1
LPVEVSEAFER	1
DVLLFVDNIYR	4
AIVENAAANAHVDMQAK	3
NIGISAHIDAGK	1
NNLVGLPLDLATINLVR	2
TINDAALNQNTGVK	3
FWTGCSSDPEAVAGR	2
NVDVSGSVVYR	2
GEAGTGDIVQAVR	1
FADEVAGDPLITFMNR	1
GMGVTDATINK	1
EFSQFTVGLIHNLSK	3
YLYELFPYGPAK	1
EVFGPVISVQR	2
DEMGLTNVEIMIPFVR	1
VVFSAPSFLGGK	4
ATVSLMGGWGEIR	1
QYAPGYAFSVR	1
VLNVLWVLR	1
TGGAATWLGGTYNSK	2
VSPEEDSVR	1
GELQTIGATTLDEYR	1
AAQEALAADPTNQIK	2
AAVPSGASTGEHEAVELR	1
APASEGQYQTQDAQK	1
LVFGAGINPADIELR	12
VTIDPLIGAQAYQGR	3
EIGHGALAER	3
CAVGGVQPQSETVWR	1
GFGFVEMSSAEEAQK	3
WFVDHGLANAFR	1
AAQNVSSTLLYFNDILEK	9
AQMFETGIK	1
HYQLGTVR	1
NTQAEVVTSAAGPK	3
DFSNFVPGTGEGIDIIHR	2
ILDVPIFGTVK	1
MVASGLPNNPPR	1
ELVNISYTYK	1
ILVQPLDAEQTTASGLVIPDTAK	1
FDGNAAVLLNAK	2
STPFAAQLAAENAAR	1
WYWSVFVHK	1
VDLGNDGAINFR	5
IYYSLNYDR	2
GGGVPDLIAVHQNASGTAK	1
LFPEQLTYIVNHAEDEVIFVDR	5
ILMGAGATHVVGVDSQGAVHTGR	1
GTAPVAAELGAIPAAAGSNANVLFGR	1
TAYDYTNNPK	1
TSDIAGDGTTTATVLAQAIYR	2
MLDINGASALVTGGASGLGEATAK	11
VALNTNYGR	1
GATDFSSQVAR	1
FNIIDTPGHVDFTIEVER	2
AESPLVGTGMEAVVAR	1
SLDALVLAAIEAGANAAR	1
FLGEIPEELLEEAEGSSTR	1
SYDCAGSAGAQTK	3
LGIQAFEPTLIEGK	1
NITVQPTEEAR	1
EGILFLIPEPK	3
VTAGQVISGDDGSLTK	1
GLFNSFAVTGK	1
NLYLAESDGDR	1
LENSINYVSPK	1
NSGGGTSTLTIR	1
ILNEANQQEVAR	3
SGDVYQVAEVVR	2
ILEVPVGPELK	2
AQFDYAALNDYLR	1
VSNDSPVLLDR	1
VGYTYSELTGNYPGLASSDEFGR	1
DSVVMPSGLEIK	1
MPNQSLSDDDAR	2
TSTLAHNVDFHAATGALGAAGLTLVQPGEEVVVR	6
GATGAEENTGDGAGILIGVPDR	1
MGGTTTEMVSHYYLAENR	2
GLVFIPFFDASR	1
MAAAPGGK	1
NDVTAFGEK	2
GAPAALTSGGVSGSR	1
VGSTVQMAHVDQHR	1
EIEQQYVSGLVTSGER	2
FDLEAYTDATHWSK	2
TTLLQAITIAHGFTQVAAR	2
LGAVAAANIGDIEIR	2
LTGETAGANIETLNMTINDSLLK	1
STTAVGVADDAATDALNK	1
GTYDALAASNAGVAAALTAATLTNTSTR	2
NAYTSVMSHR	2
AYTAAAVAK	2
VAVTGAAGQIGYSLLFR	11
QGDLAFDTR	1
GTEVTDTGASISVPVGDGVK	1
VPFNEALYGR	1
TVHHMQDESGSLPDPNDR	1
NVAAGANPMALK	1
YTFATPDR	1
LPQIFNVNWFR	2
AAQLFGLEQR	1
PSGHPGAGSR	1
ATGNYGEIFER	1
AGESSLPSDLQDLK	2
VQLSETRPISK	1
MEMLDLVLDDEGTAVGIIAR	1
VMLDHYQQTK	1
TDFTVHGDDLLITGVANDIVNAGTGDDR	9
LEYLLDEGSFNELDQLAR	1
FEIGDTFSEANEGLK	3
DIASLGIYPAVDPLDSTSR	14
IGLFGGAGVGK	10
SAPDLNPANFTAMLR	5
YFLVAANASNK	3
ADMVDDEEILELVEMEVR	1
GTAMNPVDHPHGGGEGR	19
AAAEAAGYDLSK	1
TTYANIVLER	1
LGQAGLDSLTISYDEFHADDVPLDTIK	1
ALPGAVFILDTR	1
PGPLIGLAEQLQEQLR	1
FDFANIEEWTTQVQEVPIGNTSADGGSR	1
DLDEEDPAEVEASK	1
VVGALGQVLGPR	1
VTNSSTAEHGFQMTDAANSGSPFVMK	1
HVALTDFVIEIPR	1
MNDGGVYTQNVDITANR	1
ILDTGYAVHISR	2
DGDAVSIVEVEAPDR	2
QLFHPEQLISGK	2
GETELTPEER	2
GPMSGNSVSHSNIK	1
GTVTVDGGDIVIDGDR	1
APMVGNNVSHANNK	2
LFTDDGNAVPVTVIDVSNNR	1
ITDNGSTNLLTTR	3
AAAIGTGCNMFGIPAVLGPHSGK	2
DPFPQFVSDEEIPAALIER	4
IMTDPFVGQLIFFR	3
VPFVHFFDGFR	1
GMTVGDQEYHPEPR	1
IFAEDGASIPVTVLDVSNNR	5
AQTAATAGAHATATAAAR	1
AELIESIATEAK	2
PAAAAPAAAPK	1
AEGIVPAPEPTHAIAAAIR	3
SSEYPTDVAK	1
AVETLTQAGVER	1
EGEGVAAQVLVK	1
IAPDLQDEDIEYIAEQLVEHR	1
EIDAGPTNHWR	2
ALPITVFAQYR	2
AVNAGNALQTIEVLSDVVVVSGR	1
EQFFPVLSYR	1
WGIHSTYTDNLR	3
GGAANPSPPIGPALGAK	1
AWVTNLDSNPFVGR	1
VPTSDVSVVDLTVELNK	1
SIPAPFDAVR	1
ANQELLQSTLK	1
AGVPLLQAFDIVGR	1
GLDITVTTTAATDDQGR	4
TAVVEGFALR	1
HQLVTGTVHPYR	3
EEYDESGPSIVHR	9
AELADLLFEK	1
FVAFSVPLAVAGPDEVTR	2
TVLIQELINNIAK	2
VLVDEPSVVDTIAILR	2
EASSEELEHGHVHGAGGHQH	1
SGAIDVIVIDSVAALTPK	2
TLDVVGVGFR	1
VMSYLPMAHIAER	1
SVVVAGDTAANDEETR	1
STIIPDMVGHTIAVHDGR	3
ALEGDQSEIGEASILK	1
FQIPSGHLIELYADK	1
VLFELSYPDEDVAR	1
ADLDVIMVAPK	1
NAYVGLNSNWGTVVAGR	1
FTPGTPSAAFNSVR	1
AGENGVLFAAVVNDLHR	5
NALITLHNSLSEVTAPSFR	1
DVIFGGEAR	1
LVGDEATGANIVR	2
LVPFGAFVR	3
NFAADPTAALATSGNCYGSQFVLR	3
ANEVPEAIR	1
DPITVSPETTIYALLALTQAHK	2
LDLPAGVEIEIK	1
VFLGESPEPPVSR	2
DYAAFIIPVGAFK	1
INDMGFIETPYR	1
AGAIGPPGGLGLLLAGPTIIAQGTDEQK	1
LENVTLSSLGR	1
GPIVAAILEK	1
GTVIPVEITIFEDR	3
GDTGSPEVQVALLTAR	1
NLAHTLAIIAR	1
AQIEETTSDYDR	2
GVQAMLDAVIR	1
AENTGTNAAFANGK	2
AQILGLANAGGDTINAIK	1
SGANILIVSDR	1
NFGLTADSDPASAGFLAADFFK	1
GYNFEDAIVISER	1
ELTLLELSEFVK	2
NVLLYPDNAVVALLSR	1
MPAYYTVFLPFR	3
NANIAMHDQVR	4
GWVNAAPFSEVSDTR	2
AAQATLVGNTFDDAATGQGLLNFFLR	2
VAIDANAALGTGTATFAK	2
MAADIATANQEAAR	2
AVVEFLDGHDQVESVNYAGLASSPWAAQAAK	1
FHGLFNSFAITGK	1
AATSEDSPFTK	3
NQYDLGAALR	1
EILFDESAR	2
VLEDFSFDAPK	1
AGEGDCFVAAGVETVSR	3
LAAASGDASQYHSQVQSATK	1
FEVQPHDAGISIAAR	5
VDQLAQDVSAVR	1
VAFNNVPANVR	1
GTLVPAGANAAQIGSAIVR	1
EEPSAGLVAALVER	1
AASTPGGSTYGLDFGVR	3
LADAEAALVDR	1
IEQATQQADTR	1
AALDLILEAIK	1
NTTDMSIVEANTAFR	1
AGSAVWNPVK	1
IEASQDAEDVVAFFSVSDK	1
GADVSLSNQSAASTTAVK	2
TDSEGADLTQK	6
QIPDPAEPGDLDPETK	2
QYTSGLVTVGER	1
GYTLGATVPVGPVALTLDIAR	1
NFVGIVTDTDLVR	2
AGEGPEAPTDLPAR	1
VNDIGMSIQAIGSDDLTK	1
ALVAEEYSR	1
YDGQFLFINDK	2
ALGQPIELLTADHQNK	1
IGTNMEIGLEHR	3
AFAVNGIIPDSK	2
DIDLAAEVER	2
FLSQPFHVAEVFTGSPGK	15
HYAHVDCPGHADYIK	9
LADALDTYIPTPER	6
LVDLPFLMSVEDVFSITGR	2
AIAENASENVK	1
DVSFVVTTFVEEVR	2
LVDQPFLMSVEDVFSITGR	2
GLGAGSDPEVGR	1
LEVITPEENTGDVVGDLNR	2
EQIIFPEIEYDK	1
EIWAVGGNAAK	1
YLVDQVQK	1
SMGGGNAVTSVASR	3
NASINGLAYAAGATAAAAAGSSAASVR	6
VAAEIDNMASSADLEK	1
TVIIQELINNIAK	1
AAATAAYTAAVPVVDR	3
FTADNEPGYPVETICVK	1
ALGVENLYDDPTANFVHQLTVALK	1
VLLNADSALGTGK	1
AQLEEIATVK	1
VEVFGTLIR	1
ALEPGAVNVEVTEDQATITGGR	1
VTALTGLTISSINR	5
VGAATEVEMK	3
FYGAGDGTDSVLLLGFESADHPVDAWLER	2
DDEIIVIAGK	2
SDTIYGGSNQIQR	1
AVDGLDGTPDYEYVTMGSDEHAK	1
TINLSELTALAEK	1
AYNSQEISAR	2
DVAMHVAASNPMVVNPADVPADLLSR	1
VDGDELLVMKEDDLFAVVEK	2
VPEAVNSATLQYFHDTNTR	2
NAIDQTGNSNAGLTR	1
GGVPIATPVFDGAHETEIK	2
INLAYGPVNAR	2
VALEEVLAHHTGQDLEK	1
NLANVAVYDK	2
LNAAEAFETFLQTK	1
LANELLDASNGLGASVK	5
TTVMESGGVSGSR	3
VGYNDTTGGSR	1
ALAAELATK	1
ALDSFIETTTAALK	1
LQASDVLFGR	1
MITPSFDQTLIAR	1
TNNIDPNAR	1
ALYDAQDQAVTGTTVK	1
TPPATILIK	1
IALVYHDSPYGK	1
DVLTLLSNPK	2
IENNGNAVGVDR	1
EQTLPSGEVVMVPDR	1
AFIGFGNDESSQTVDFSR	1
EGNDLWVELADANVLK	2
GVNPDEVVAMGAAIQAGVLK	5
VVVVTGAGR	1
TGPGEFVLPGLFK	1
LAVQTANLLR	1
HIPQSWEFSSLGGWIATR	2
VSDLAFLDVTGR	1
TNNNLADLIFTDVPGR	3
INSSSGQVGASTR	2
QIPYQEASSSGATAIK	1
DLINLTLTADR	2
AGTIVVNNDK	1
FGAPTITNDGVSIAR	16
TGGVGSVNELFNGTNTSVNTATGK	1
IIDLVAPLGK	1
NVINFFPVTAAR	2
AASYNMGINPGLGNSTYGFDFGVK	1
VNVDENPTTAQK	1
SGAAGPAPTHTPR	1
MGQGALDVLGSDGQFVPAIHSVGYPLVDADGK	4
SYGSPAEGMADMLETAK	7
MVNSLVGHK	1
GVTGETLVQLLETR	1
IDVSSTSTSTFTGTQLTNAK	1
FLDVVYPDPEGSFYDGEDLHVLSLDR	4
VDAEFWMVNVSNDAR	6
GEAGDNAGILLR	3
LLDFGPVTNNTETGLLLLYR	1
TCETCGGQGQVQSVR	1
AQQGLYEYDAVSR	2
SVDQPVQTGYK	3
FFAIASAQLK	1
LAILDSMNAALPEPR	2
LAGGVAIVR	1
TGENILTILESR	2
ITYPEDLALADYLLR	2
FLEDATEVDVDAIR	2
TGQEALDTAK	3
QAQATVQSEADR	2
ENTIIIDGAGAAADIEAR	2
DGQSSQALVGDDTGR	1
DQPVILQLLEIPDEK	2
VVEDLGGGMK	1
ALIEGGEVIEALR	1
TGFTPGQENEFMIK	4
QMYHHPPLSSVHFR	1
IEEDLGDVAVYPGR	1
DDAAGLAIAER	3
GCDPGTLSGR	1
VDIEIIGTSK	1
TQASMDEGVVK	1
YINGGTHTTGSGFNFR	2
AGDAPGDEGPPVSGGR	1
IQEAASVTHDR	1
LLEVGPSGAPVEVR	2
HTVAEQVATGDDGLAYAR	1
FDGDAEVLNPSLPIATLTESGR	1
HISIEDQHLR	3
GLLVANADFNQK	2
VGAATETELK	1
LSTTEIESALVSHPK	2
QAVAMPVSK	1
LPANALVGSEDAAIAQLFAGLNPER	1
ATFSFAGGGPSR	1
NILGFSNLK	1
ADIDYGTSEAK	1
ILFLEGLPNYQR	1
LTGPGGGALFIK	1
LPMFGETDVDR	1
TSVPALIEELYTFLR	1
DGVITVEEAK	2
DLLPILEQVAK	2
SNTYMIGATMPLGAGELK	9
VNIIAHSHGGTTSR	1
FLSQPFFVAEVFTGSPGK	1
VDSTNYYLAENR	2
GTHTWIAVDYAK	2
SAINNDAVLNK	1
VTLCSSGLLEQAYTEVR	1
EIYTQLSHAALR	2
IFTDGEIVR	1
GDLVEAVILAVDAEGNR	6
GELIDAMAADTGLTK	2
LENTTLELLGK	1
VSVGDVLLIDK	1
SDVFQEGELVDVVATSK	1
EFLVFVGPSGCGK	1
VAYVTGGMGGIGTSICQR	1
QTQTGSGLQDGFR	1
QIVGVSAALIPFLEHDDANR	4
WLSQGAQPSER	3
GNGGADTLDGGTAAELR	1
EVGVGADIVEYPVTFNR	1
NGDAAVDALDTALDSTVVIADNATPIR	1
AHPDVFNTLLQILEEGR	3
GYLSPYFVTDSER	2
AVADGVALLK	2
AAQDAFDADQTNQIK	2
IISLGEGNTPLIR	1
LEDVIGTADIFISSTGNK	3
QAYVGLSGDFGAVK	1
SGVHIIDLQQTLGLLENAAQIVR	2
ALMDNINATANYDKDIEAELRK	2
LGVDIAGYK	2
GQTLQDPFLNALR	2
MSMNPFDEIAIEEAVR	2
MTGHMGDETVTTQNLDVVR	1
ALINDEEWNR	1
APVAGIAMGLVK	1
LGDIYVANSNAAAADR	6
ALDAFVTNTTK	2
FGDTGSGTTTSGALK	1
LNLNGGSLQASGNYTR	1
IDEVIDQLISEVER	1
TMLTINSCR	2
FGTGCHTWSGNYK	1
NVIFATPEVDLTQK	1
GPNEPGGLSFGHLSDIIQTSR	18
TAGTAHAAGTISAADFAAGNALLDTYIAAAK	1
AYDVESAGGVAFR	1
FADEQQSQNR	1
IDPLDDISTINTELALSDLDTVER	1
LFYFVNAELGR	1
EDVTDIILNLK	1
LIPAGTGFAYHAER	3
AQELQAHYAAAK	1
SSEGSYLAGPDDIYVSPSQIR	1
QAYMGLSGNFGTVVGGR	1
AGTVSLPIAAATAGSSPR	2
MLFAEAIETQK	1
FGAFINILPGR	5
LVDIVQPTDK	3
GTPGFSGADLANLVNEAALFAAR	3
FGQPEILLGIIPGGGGTQR	1
TAAFEIVEELGR	2
LGLAIEQVVEHLK	5
STFLDVGNIQIDR	1
SFGGPGPAAAPVFSMR	1
YQEAHAVVEK	1
VTEPFLDFVIR	1
ADMSALQNTLDTMIK	1
ILFYTGINYK	1
VGTVTPDVAGAVK	1
DADVAEVPVVGDR	1
EPEYGLWVDNYR	1
ITINMGLGEAIGNPK	1
VSYTVESAR	1
LAADVADVPTVVIAR	2
LVQDDVLSSIHIEEHEVDAR	2
LYQMFESGELLFPAINVNDSVTK	2
TIGNVNTLNDR	1
YGADNQSAIQTVR	1
AVASASFETPTPGSSTPSGTFGQGVVR	2
VLDGAVAVFDGK	2
GNVIPVEITVYEDR	1
YGNVAVPVGK	1
DYLTDLFPILEVGTSAK	2
SCTLPATVATTAAGNPFDLSR	1
MAPGPNGPYWK	1
FNYEAAQQAVAEQR	1
VAAAWLYAQFVTAK	1
ATLIAFDTNLAADK	4
SVGAQASPTVER	3
HEVHEIGELNR	3
GLMTTVHAATATQK	9
ITGQSAVMADGSSVGTTSR	18
EYTDLPELLIK	1
EADLIIVHPAVR	1
HPDSDIFLDDVTVSR	2
YYLWDGTADGIFGPVTR	1
MEVDPETYEVR	1
GLNSNFIVR	1
ILGTSEDTGK	1
STIIPDFIGHTFAVHDGR	3
LSALGPGGLR	1
ASGEGNLAVLLGNSTGR	1
LFVTYTEEMER	1
QVVSAAASLIPFLEHDDANR	5
VGETPLEQFELDK	1
AGTGPIAELITAYSDHADTLSAAAR	5
GYAASTPEEAR	2
GGIDTANNDVTVSSK	1
IDDLIFAITPDASVR	2
GDTVTLIGFGTFGSSK	1
YYGGNAVVDDIEDIAR	1
NGLITWETQQTDYPR	2
AFEEITGIK	1
ANAAQDMVFTQYYPVLR	3
LLVPADMHDEIVDAVVAEVAQAK	1
VAHEFQPLVPPR	2
EFTDLPLLVR	5
IVSTYTPGGTADVIAR	1
VVNAIATGNK	2
DSPELLSTLTK	1
FSYQLMSATGIGAAPLMMNSR	1
VAFVDVPYNHEDVGVSSK	2
LDFTYDSILK	1
SAQTQVEQQNFEIR	1
AFFNVGSPSPVFVR	2
LPTLMDVPHLLGIQVDSYR	3
GHLENISGNLFNGIINAFTGEAGTGK	1
LISQVISSLTASLR	2
AGAEVYIVTTDTHFSHK	1
GPSDGWSFTNSFCSER	1
LAEEDPTFSVK	1
EGQFVDVSGTTIGR	1
SFSLELPPYSQDLSDAGK	5
WIDSEFQPSTLSK	1
YVSLIQTLGLR	1
ASQGLPVLGVELR	2
VLFIDGLNVGSYLR	2
GLFEEYAEFGR	1
LSSAGDGNYALGGSYDFGAFK	1
VSALGDGFFLEPTVLSGLR	1
LVETLDSYVPDPVR	8
AGCTVITATDGFDALAK	1
VNVDVGSR	1
EYIPAVEK	1
LAEISADIFPPGVFNVVTGQGETAGDALVK	1
ILEVDPVSR	1
IEASQDAEDAIGFASLTLDK	3
VAVAASANLLPVPEADQVLTR	2
FPAVNASIDGNDIVYHGYHDVGVAVSSDR	1
GPFVDTHLFAK	2
DSVGAVVLGAYEHISEGDVVK	3
GLNNLLHDVEAGDGQLR	1
EAVVQQVTR	3
GTQAQVITQQFQIPQISTGDMLR	1
LEAFATYDLGMAK	4
AAVDAAVPLPGDIQDSNTK	1
VPIVVMPNAGLPSVVDGK	1
VAPEEHPVLLTEAPLNPK	18
TLTLEVAQHLGDNLVR	1
QSSDLLEIAEAIAALK	1
TFEELMPQIR	3
NQGDNLVHATR	1
GIFWPCPEEGHPGTPR	1
TTTVAGIPLLIVR	3
VEGDQSENIGTK	1
LQAITSGFDQGSVR	3
IVEGDILAEGPSTDNGELALGK	4
VIDLLCPFAK	1
TIPQAEAMK	1
LVNGGNDQEIAR	1
NMISVELNGSTLQHEIAAQHGASR	3
AALLSHSNFGTENTASAIK	1
VNEFGFLETPYR	1
ADLTAADMDAAVR	3
ILDLTQYLER	3
ATAQAFGGIGR	2
LLQTTGFDK	1
AVELPFLMPVEDVFSITGR	2
YGSVSPVSR	1
DATDIESLK	2
LAVSMNAADASIK	2
ALAIGADDAVR	1
ATVDSLLSVANTALASAER	2
NGLYGAIVIGPK	2
GNLVAYVGDVVGTGSSR	2
LIGATNPAQAEEGTIR	1
AGADAFPLAINPR	1
GAIADAVPVHLTLPIR	1
TVAVSSDYGEMVK	2
GAVLAFAHGFAVLFNQVVPR	2
LIDLGAPEIIVNNEK	1
VPDVATLVDK	2
VEIEVVGTR	1
VLTDANGYYFFR	1
AVITVPAYFNDAQR	1
AFLANGENTLQSGDVIR	6
EVCMANVADQAR	1
ATTLLHFLDADGAAADLVDLAR	2
GGQPANFLDVGGGATK	3
MPTADVCGTCHLQEFAER	1
VVDVGDTNFLVDEQAER	1
VTAEVLGHGR	1
HDLNTSDMHPFIHPLSAAVDPAWESR	1
ADYVAAVDQGTTSTR	1
YGLSFEEAGR	1
EIIIGAAEEEVR	1
IYLPNDTSGLLSSIAGVGELLR	2
LIEVAPGAK	3
SSLDTLSTLSTLK	1
EITGLGLAEAK	1
TTATAAAQASANAAQK	1
SAAADVAETASTGAK	1
INLIDTPGHVDFTVEVER	5
TMSTSSQTATLK	1
TVLIMELINNVAK	2
AAVANEVFGDEAALADLNAIVHPAVR	1
NQIEDALNTGTTFR	2
AVNTGETHSFSFTAK	1
FNTTVSLGSSK	1
ITLNMGVSEAVADK	1
LSGFGNFDLR	1
LANSINYVSPK	2
DLAAVGITNQR	1
HPSEVVTAGQEITAK	1
VQMETEITDPALSGMR	8
APSMLFAEFEGK	1
DEAITGESLLAK	1
TTSLENYDK	1
MSGVTTWASNNSR	1
AIGIPVNLFTGIFALAR	1
SGQPIYSGMAK	1
AAGVTTVVFDR	2
AISQQINNLDFHR	2
MMLPEVWAAASR	2
TTHHQVEVVSSNER	2
LPTLMDVPYLLGIQVDSYR	6
NFIGPGIDVPAPDYGTGPR	1
TDDVAGDGTTTATVLAQALVR	24
STPVELGFLQVER	1
TAIVEGLAQK	1
GSGSTVDLNSIPLSAIER	1
EVGGSVTAAQVEEIAK	1
GSWLDFEFDPK	1
VFIMDDAEALLPTYLR	1
LGWIEDYSDLGR	1
ATDFADVVGSAK	4
GAEAAAGSEAAAGADAK	1
EHTTASGETIMVPDR	1
NPSMTLSTYK	1
NADPDAIALIGFDESSK	1
LSGSSLPEHETYFFYLQR	7
SIDPIFQQEVTVTR	1
GLSSAASAANAAIDHIR	3
IVGTLGQILGPR	2
GVTGENLLQLLESR	2
QTNTAIYNSPVFSGFK	1
LNEFEVEVAEGGTANLK	1
WAIGIESER	1
TTPSVVAFTK	1
HYYDISVIGYGPGVGSALGGALSGR	1
YGDQEVSQFR	1
EALEAAGATVEIK	1
GQTGENLLQLLEGR	2
FSIMSEDDYDAK	1
CIAYTTDASGLASTR	1
LVPATASEPSK	1
AAVPSGASTGAFEAVER	6
EFVTALQLDTK	1
LFEGAALLR	1
AMLQDIATLTGGQVIAEEVGLSLEK	3
ISDSVLETANEAVER	2
QMGLVDDAR	1
ATAVLMGWNQVPGVTVNR	2
IVMNSTFDDPK	1
VHGGGPSGQAGAVR	2
TMPIHQSNVAIFNAATGK	2
ISDYGTQLR	1
LSVLDASQGPAK	28
GLSQQDLLAAAK	1
TAYLNASADSYR	1
LEVTPNITPDGR	1
VVEVQDQVVDSLGK	1
TVVSVADDMFAVDAAR	4
GALDAAAAATGGK	1
TTYGVIGVK	1
IIYTLTDEAPLLATCAFLPIVR	1
LPEFQSVYGQGSGGGGK	1
VDIEVIGTK	1
GSNVFVGYLNQPEK	1
LTAQFEQNLNYENGAADVASGR	1
LNANIAIGAGDGDDVVR	4
MEVDLSEFGVVEQHPK	1
IVMAGSANMPGVIFDLNPVEHVDISGLTNK	1
IFTDDGVSVPVTVLDVSNNR	1
SAIVVSSGTQSTSR	1
TPFLGDIPYLGR	1
EVALDLIYNR	1
TVFTAEQLQEIAVPR	1
VHEVPQLETTPFHPR	1
VISTTSTSDVTLNTLK	1
NWALGANYNFGAFK	1
DTDPGAVDYAVYFDQNSLR	1
IFTSGVVSGNLEYLK	2
LDVGAIDAEGQHDDVDEDR	2
QMFGPGVDNAIEK	4
SVALALLVSEIIAK	2
YNFPGDDTPIIR	6
AELIESIAAEAK	3
HSYVGLSSATLGTVVGGR	1
FASVQNSYVGDEVEIIATNASGSSHLIK	1
VAGTSEFVTALQLDTK	5
NVLAVAQTALDNAK	2
GVPDIPGIAFR	1
SQPIADNNTENGR	3
SSTNSELLCVMIAR	1
HPAYPSGHSTIGGAASR	1
GTEDLGNGMSAIFDLQTGGIGMGDGK	3
VTSPQVLPVDLGIDK	1
FAITEPYQVVGVFPIGAEYLHVR	3
VPFIHFFDGFR	2
STVYVTFK	1
QVGVPQLVVFLNK	1
EVEIADGTVK	2
GYLSPYFVTNSER	1
ILGFAALTVVGDGEGR	4
DLVADGGSVMFIGTK	2
TFGAVMTTEVNCGQVR	1
IILLGAPGAGK	1
STGYAWDLR	1
LGIDSVAAGGATAAGANLTSR	1
IVAVEPAACPSLTR	1
TIPLIIEDK	1
VAAVDSGTVVTATR	1
AQGSVDEVILNNLSGVTGTTAVDLISGGK	1
SLQGPLAQIAENAGLEGGVVVAAVR	3
WLQTGAEPTSTVK	1
VQAMQIGVTVPLGQGELR	2
NSYIDLMGGFGGVR	3
YADPVSLVHYR	2
SESSNNMNNALATK	1
DIEVLSDPTLDEIELYPSR	2
YADPVSLVHYK	1
QNVEALIADLK	1
DTTAVALLAPGTVR	2
LAEALDTYIPLPER	4
ALAELFQDNDFHNIFR	1
GALDDGLINNFLAAK	1
TVSGSAVELSEVAFGR	1
GLQFLDLIQEGNIGLMK	3
FLFGGAGLGAAILALER	1
GAGQNGAGGGQSGVVR	1
LLDQGEAGDNVGILLR	3
GSTGGDLVIGGLSVGDTSTSR	2
INYAAGPLSVAVVAETAR	11
GLSITQTVIHDDDGLNTLGLSR	1
TSGGIYVPDSAK	2
ADLGVMALASDQWR	1
VIENAEGAR	5
GNPTAEHNALFANR	1
GVIGLTYIYGIGPSTAK	1
LVQPGPDLSPGTLAR	2
FATVNGDGIK	1
GADTAHIPVVIVTTK	1
NIVDVLLAER	4
LFGSVGNADIAEAISK	1
IVATAMSQNEPNESGER	3
FGTPFADSETAVQSSVLTESFFGLK	1
SQIVNDLPLGR	1
QVGVPSIVVALNK	6
EVGDPATGVPIGNTEANLK	1
ASAFSPADLLAVR	1
ACQGCGEALGAR	1
EWIFVGAPVTPK	1
LNVYQLFYNLNAAGFANDSNDSYNDHK	1
VEDMPFLDDGTPVDIILNPLGVPGR	1
LFVGGLSWGTNDGALR	3
LLVPAAMHDEIVDAVVAEVAQAK	4
TVVIDENTNMLTVPVGSIGFR	1
NPATGETIK	1
LAYAMALAADQTK	2
ALALGGQLYAAK	2
ALAPYLGGGR	2
MATGEVVGAIAMTEPGTGSDLQAVQTR	1
ALIDYDATLK	1
GEYFDVITPITGK	1
ETLNADLPLTVDHFR	1
SDANNTNNFFNSTVK	2
ILEVPVGEGLLGR	1
LLQQSGTLGDR	1
NFVQNLFFSSR	1
SGGEPEELLAVPALHLDYALIHANR	1
GYDELATGDK	1
DVTHNTVIIPGLAAR	3
SLLSISEFFLQSQEFK	1
QGAVLAFAHGFSVLFNQVVPR	3
ELSDSQLDALR	2
VVDLTEGAYTER	2
VILQDNSFAGGR	1
FIEVSDQTLK	1
AMIAAGAAGTHWEDQLASEK	1
TYDVDFLR	1
AYTLQNILSNGIFAQMGTGASIANATR	1
AIESTPGAVALLDGVISTK	2
VATVNGSVFESK	3
TGEVLSVPVGDAFLGR	4
EGEPFDVALR	1
YEEIINTQR	2
LAVAAADQGSDDAEQLVR	7
GVPSPVSHPELTDMTIYR	2
TPGDEVALALDTASTEFYADGK	2
VLYEIVGVPEELAR	1
NYAPLWGGVLTTGGNLVFHGTPEGYLR	2
DLLPVLEQVAK	4
NVAVGQAHIK	1
AFLANGANTLQSGDTIR	2
NIENLYSEER	1
VALVTGAMGGLGTAICQELAK	3
LEQSITSQHLK	2
ALANGFGTPANPIEPSNTVVGADR	5
TSDYGLQLR	3
MVASGLPNNAPR	1
LEQSITSQHLR	1
TVLIQELINNVAK	1
IVNTPGAEITGTR	1
VVDTLALPVVEAPGFEADDVIATLAER	2
HALIVYDDLSK	1
QITDTFSLGTR	1
QAGEDVFVHFR	5
VNLDNMENVIATGLGAVDYK	2
HAISTVVPSR	2
INDNGGSDLTVK	2
QGLDALEYFISTHGAR	1
VQAAAAVDSVLESIEK	1
ISESTDVSATEK	3
VQLVGDDLFVTNPVR	3
VLGYSLFNLQER	3
TYTEGGGVPCLIAVAQDASGSAR	1
EALGLPVSTLFR	2
GVEVDEATLESIPR	1
QVGVPAIVVFLNK	2
ATVEGDVTIAMGIVLDDTAGNGR	1
IPSAVGYQPTLATDLGALQER	1
YETAAAVAR	1
NLVANTEQFK	1
VNEGALAPVIVGDLELDPVGR	2
ELSVLELNDLVK	1
VAVEEQLR	1
MNIYVSGLSFK	1
LGDEAPDFTADTTDGELR	4
AYDHEVIDQSAK	2
NSGSLVIGDGSAGDR	1
TYFVATYPQDIR	2
DVLTLLSNTK	1
VTEVGDGIAR	1
QAVEQIWGVSVVK	1
VNAATVSTHVLGR	3
TAPNMAVVER	1
GLIPTHVVFNGAVGALTGDNALK	4
EADDHFEAQGAK	4
AEEEGVAVAER	1
TGFWTPAAAAK	1
FVPVFVTENMVGHK	2
NMITTPTNNFDVR	1
ANPSQVATDADAK	2
AGAGGVHFEDQLASVK	1
IVAPQLYIAAGISGAIQHLAGMK	1
HHAAYVAGVNSAVAK	1
LTLIEASELVK	1
GIIDGGTENDTLWLTNYHFGTSDAAAR	1
HIENLANMSK	1
GIESVVFDR	1
GATVDGEYHPEPR	1
VTNNGTNTADLK	1
EAATSTGQVGVK	3
VFQTHSPLVAAIELK	2
ELPVAAVVETFR	2
QQAGTADNALETSR	7
SYAQIDSAPEER	3
NVIGQIYAR	1
GIDEGADLVIGGPEQPEEHPR	1
GIEAGVEAAVAGIAEQAK	4
AAGAPVEVDISK	1
IGAGINGVTEETTTGVHR	6
TTSNIVGGHVGSPVTLANPR	3
HYAHIDCPGHADYVK	1
EVPPFDLSVPGVTSLSADIHK	1
EMALLPYTNR	5
SLEAGVNALADAVK	3
VLASASTAEK	1
NIADLNSSVTEATLDAIDAGGVVSAATALTDATNK	1
VSPSVTYTNNDR	2
DIASLIEEFQYPK	1
LLDEGQAGENVGLLLR	5
DVAAVFDELR	1
DLELGFTSTR	1
LLDQGQAGDNVGVLLR	13
TADSGYLTR	4
GAFYTTLPAYK	1
TVIVVDPAAADDDLTGSFTR	1
IIATGPDAEGSVQNNR	4
VGEEIEIVGLR	1
VIDVTNFLIAK	1
SPQAASLQDLR	1
AAFAGESQANR	1
GLPVSNTDAPISVPVGK	1
EADEFETGAVPGALFIPR	1
IVQILDTGYAVHISR	1
EGGTLTTNASGEVTADGR	4
NAWLALQGGFGR	4
LLDWVEEWR	1
LAGIYNFGQGDVR	1
DVLFFVDNIYR	7
IIFHGLEYTEVR	1
TTQQEVEVR	1
SELAELLEDYAASGVR	1
MAINPFCEIAVEEAVR	5
LLVAGNAYAGHSETR	1
GQVLGTNSVDYIDLNAVTSTANLPYNAR	3
AVHGAIGADMIGDVTEVTPPAIFNLASR	1
VGLAQQEDFER	3
SMSDPIADLLTR	4
SSATAEDLPDASFAGQQETFLNIR	3
VGGATEVEVK	1
ALAIGADDAIR	1
VAVPGLGIFSVADR	2
DVQDELSAQSHER	2
NLLLDGVEGGFTR	1
EGLTVLQYFISTHGAR	4
VLNDANQQEVAR	2
SQVFSTADDNQTAVTIQVFQGER	1
VAALADAAR	2
VFLGEWKPEMNVQLNTEAQR	1
MASSEVDYDGDGDVK	1
IAFTGSTSTGR	2
SVDTANIALLVVDATEGVTHQDQR	2
LELTCANEQGEAK	1
IGDEEFIFPTATSYGVK	1
AESATGYVNAENDER	1
FAVLSDILGDEDHLGDMDFK	4
AENIYYIGDLVQR	2
IGFYNPIATANEESIR	4
VDPLLFGVGYGYR	2
GFIPQTSLASNLGFTR	1
LVPGYEAPVNLVYSAR	1
LQTINSTNDALR	4
TFLYAAYLR	4
VLYTHFSVADGGTGLAAALER	1
LLDEGMAGDNVGLLLR	1
GDSFSGLPLQGLMIK	1
LIATGTAANSGEVVIAAGDVTALR	1
GILVETGAEVQPLAVAK	2
AFADSEHITAGAFR	2
VDWLEGPLDEEAHK	2
VSYDEGTNTATLSYDTTAVLAAGK	1
ASGEILSVPVGDGMLGR	3
DIAVWDAALSK	1
QDALNDAIGAQR	1
SIDFTGGSVK	2
TTLTAAITAVLAK	1
ANNSNVGGADVVNSNAK	2
ILEAEHGWEIDWK	1
LSNPAIPVDVQQQGNK	2
SLGSPNYINVAR	4
SELIEITAK	2
AIDLIDEAGSR	1
ILEIEGLPDLK	4
NFGFLLEALR	1
GPAAVALYGVR	2
SVTGMTNSGLNSSR	4
QAALLDNPFVLLYDK	1
TEDGANITADHIR	2
HGFGGVGGSTHGQHDR	2
IVNEPTAAALAYGLDK	1
VIAEEVGLTLEK	2
TEPGFGIGGPIAK	2
GADYLSGGIAGLGAYFTGWDGTADR	2
AIIQFNQLTEDER	1
VGSFQQQATGR	1
EGLVSIAQATDFGETQLWTR	4
LFDALGLELR	2
DCGTLNGMEVTSLIEGGEIIEHVGER	1
FLEFADLFEDK	2
CITGCACHSAHGR	7
LMSVDYDNTELAK	1
ISNGVGVER	1
AIPPPPGPPTSSSGK	3
ADPVLLEPIMK	2
EADPDYAYNTSGK	1
ANTDTENVFEFGAPEIDVFQDR	2
IGDFNTAVSTATTK	2
AEATSAAQLSADTAQK	1
TPVDAWATIVEDDAAR	1
TLLLGALELLSGAR	1
ASLSTDSFLSAASFQETTR	5
GTHFHPGDGVGR	1
IQDNIAIAGSSVGR	2
LSALGPGGLTR	1
ITFGDSLVDIIR	2
QLYTLDLGALVAGSR	1
IISNDNALGAGLAAYAHDTLK	1
VAGSYNVADPHGANNK	5
GASYSWYIYSANR	1
LTQGDELPAGVLK	1
ELVPLLALGVK	1
AGTDILGSVTDR	1
IVLTLLNELQR	6
ALEHIPFELSTLQAK	2
HLVSEEDLAASR	2
VNPTDTTATNTASTDK	1
VTLAADALFDFNK	1
STVSVGGGFGEVR	3
VNASQLNNPR	1
DGAAATYGSDAIAGVVNFITR	2
TENTAGVAQSYR	1
VPMAGSTIVHPIIGELGAGR	6
IAGNMTSGNYEVVGIMPLGAGYLLVNDR	2
SVAAGMNPMDLK	1
AVVEAATNFNDPDTVVR	2
DLPLIASNFR	1
HVAEVFTGSPGK	1
LALQTANLDYNGR	1
ALESVIGNLR	1
GVTPIELVELLGVVSR	1
ALDAIVAAVTK	2
HPLNASDFSSFLLQAQNSK	2
IAVGSVDVSEYQR	1
GAFGQTNYAAAK	1
DGTGQLSLTQDNTYSGGTQVAAGK	2
IAASAESLAEEALAFAR	1
TPLEDLDLSVR	2
LIDIIDPTPK	1
VMGYINNSK	1
ADVVSAITTPVTGSVAVLNAVEGVGTPK	4
IALEDMDSTVR	3
MIVTDPIADYLTR	1
LFGAEPANFLDVGGGATTEK	3
EIASLGIYPAVDPLDSTSR	1
EMDEADAEVR	1
APGAWELPLVAK	2
TPNAAFMK	1
IGTAVQGVAAAEGSFQGALEYAR	1
ALTPSAALAAIVGSNPLPR	1
VDEEALAAGLEASK	2
IINEPTAAAIAYGLDK	4
IFLVSVTPYGAFGR	1
VLVFAEGEDAR	2
GASVLPNGTGK	2
GFLPASLVEMR	2
GAADTGSPEVQVALLTAR	2
VGAAVGTGADTAAR	2
AGIGLDNVDVAAATK	1
HPDPTEHDVR	2
GLSQGYFAR	1
EEQDALAAESHR	1
INPDGTPNR	1
YAALIQTLGLR	3
FGYAAGPLSLAGAYAK	1
DASATAIYGSR	1
LGYADAQLAHIWGVEESTVR	1
DLGGEVNSSGR	1
GENIPEPGIPESFK	3
VAVTGAAGQIGYAILFR	4
TVAVTPDYSEVAK	4
ATTAEQEAITFSAK	2
ITEGAQTFDNVGNFFR	1
TEPVGYNEIVNIR	1
STCTGVEMFR	2
TSTLAHNVDFHAATGALGGAGLTLVQPGEEVVLR	4
AVQELHDATYGR	2
ILDEVASILK	1
IVTINGSTVAGNR	1
LHLETGGSSHDEGR	7
AGAPLPGDLATR	1
LAPQGSPGSLTTTDVLADFVAHVR	2
VVEIYGPESSGK	1
AFTEITGIAVK	2
EQGITIDVAYR	1
AAINFANANEAANR	1
FGEYDTYGPEGATDAAEFVALIYR	3
TFLEIGDNNVIR	1
VEAYFDAPIEVITR	1
GEVIASTFDEPAAR	1
IAQEENDIAMAEVR	1
HGFSGVGGQTHGQHNR	2
ESLGLAPLALFR	9
SNDNIYSQPASGTR	1
ELIPVLEGVAK	1
QYAGFSTAEESNAFYR	1
QQSSLDTQAAR	1
TGVLVVPGFAK	1
AAEALGAFDAVVASTLQR	1
ILFEVGDITPEIAR	1
VNIDDNQATPAK	1
LAAIIPVFSFDK	1
EGAEAIAAGYGK	1
NQEEFESALETGTIR	1
SEFGPLPDQSMHEK	7
APDGVDVGMVAPK	1
SITIDGADDSINITGTR	2
NMITGAAQMDGAILVVSAVDGPMPQTR	1
VTCVTGPDTK	1
DTDYALLVGAR	1
VLNQANGQEIAR	1
YYAATQTVDEAR	1
INAANTSLR	1
TFHTGGVASAGGDITGGLPR	2
EGDLLDVNFTNK	1
YDFGILALLGTYEK	1
YTLAGTEVSALLGR	12
ELYTESLVGR	1
DYAQIDAAPEEK	2
VNEYGFLETPYR	1
YFDNPDSITETELINAIR	1
IAEALPESDVAK	1
TSNADTPLVHGQK	1
WDLAQQLVEDIAR	1
AGPIDILVNCAGITR	2
FVTDTTPNNEATYR	1
TAVYTTYAR	1
TELPFIEK	3
IQYYDPAAEGLSLFER	1
VVAPPAGHQLAR	1
LHFFMIGFAPLTSR	1
LSTDELLDAFK	1
IQGSLGQDVLDGGGDWYFVR	4
WLIDYMLDNYTEIR	1
DPETGETNLGTYR	1
ISTGSGSVGASSR	1
GILFDAPDNVIR	1
VSDFTAPDQAGEQR	1
GMTVGTQEYHPEPR	2
EAQDAFAVESQR	1
VAETIELNVADTLAAPSTLK	2
GELVFPDVIEVFHPQVITMGK	1
NELFVPPSGHVAGIFAR	3
VYIEGSIHTR	1
ELTDEAEAVK	1
FILWWMVWICIVIFWWWWWWR	1
FTGADYANPIGTER	2
LNPSAGGGSNALDIAK	1
APFAELLAANASFR	1
VAGIVGHLNSGTTIPASK	4
DLPVAEAMDELNR	4
IGEGSLTLSR	1
EIEQQYVSGLVTAGER	2
VAVSSNAEAAR	1
IDDVIVFHELSK	1
VLAAGGAPR	1
VSYGVGVER	1
TVDEYIPTPVR	2
QGTDAALGMALGHVVLTEHYVR	3
FVESNTAATLSK	1
STAEDIELALDAAHAAADAWGK	1
VFETQIHGK	1
AFLPGSQIDLHPVR	1
DLVEGAPQVIK	2
GVYGAPGITPAQR	1
TQLTVIIPK	1
SSLTPASGFQSVTFR	1
IDYYMVGDPTGTITTNFK	1
EAADILDIGHLLDR	5
TLLLGPNCPGLITPDEIK	1
SLTVAADGTATYGAFER	1
LAGNMNPTIR	2
DISAEAMATPR	1
GVTGENLLAFLER	1
VDVQGTTIGK	1
VTTAIAAFEETLVTPGSR	1
LGLVFLDVR	1
SGLGISIVSTPQGVMTGR	1
VQGATTAGEATAQQDALAK	1
SSELLFGDPTYHR	1
EWTLVIDSVSDTDR	1
AAEVAAQLAAGGSGANSAR	1
NAVTNTANPQAK	1
QMLFDPPYVVR	1
FVFHNVPGAEAPAEMTFSVPEYK	1
YDLNAIYNNGPIVASVVYGK	1
IDASVAELAEER	1
VNEYGFVETPYR	1
ALFNEVFISDAR	1
GNLIAYVGDVVGTGSSR	5
YLNNASPTGFEAEGQK	1
AITTEVAAK	4
ELDEEFFR	2
MSTEANEAVAER	1
VLNSTLTINNTK	2
NISPANLEAELK	1
GDLLAANGGIFGPQGNAIGR	3
YINSNLASGFTAGGTTYK	1
NMISVELNGTTLQHEIAAQHGASR	4
DEFLANLAPGER	2
ALAGEFVPDAVNVSGGR	1
HYAHVDAPGHADYIK	1
GESVVDGPADPQDILR	4
VILGSQASLGSGAVTLK	1
YLPTGPELAQSAQLFDISGDK	1
AQNMDVLSSQSNLAGYK	1
NLLVFLQPLILR	3
GYEPVDAR	1
ADQGVYGTGR	3
LLDQGQAGDNAGILLR	1
VLADLAVFDK	1
AYDSIDNAPEEK	1
AANDAALAATTAVK	2
ASFFAPGLAFDPK	5
YFGTGAGIALR	1
GSITSVQAVYVPADDLTDPAPATTFAHLDATTVLSR	2
AELIESIAADAK	2
TFYAAGQTGQQLLLGAYSALER	1
AALQSILSELAR	2
SVAYTPVIDGPLGLVALTNLR	2
DLVGDNAEQNAGINILR	2
AATDHIEALVADEGLR	3
AWITNGGIAAIHVVVATVDPELR	7
DAHPMAVLTGLVGALSAFYHDSTDINNPEHR	1
LDWSDQTK	1
LNEYGFIETPYR	1
AVLEVAGVQNVLAK	4
VENIYYIGDLIQR	1
GLSSAASAANAAIDHMR	2
MEAVMDEPLILINEK	3
LAEGAEPVSAAK	1
GLVFIPFFDAGR	1
VVAVAGYGDVGK	1
DEMYGGAGDDNIVFEADR	2
EAMDEYGAMSQQK	1
LLNPPDPDPAITFAAAAENAVR	1
DASATALYGAR	1
IGLAAFCVSEPDAGSDVSSLR	2
SAAQEEFHQATR	1
IPMGASSFGLSFASR	6
GDAVTLVGFGSFK	1
AGLPASTGATTINK	1
TLEIHSNEIAR	2
LVEETAGNAR	5
EMGTVELLTR	1
VITVVFNEPIEEASFK	1
IIAFDEEAR	1
MGWLPSAPQLNLNPLTIK	1
TGVDALAIAIGTSHGAYK	1
VVDLLAPYAK	1
ALSAEVEVLPR	1
VLYLDAASIAR	1
TANIPNQVPVTITFGTR	1
LDLAQAYEQALK	1
FAINGVMTPIQLDK	1
TTDIDAGEGNDYVEIEQDHR	1
NNFGETYLDAK	1
SAAANTLFDATNTSVNSATGK	1
SADEAAAALESAQR	2
LMMNVGNPDR	1
FATSDLNDLYR	4
LVTGIHNEDTIEQYR	3
LVDALVSLPEGVLDR	2
MLLPDTVGTGGDSHTR	4
AISVELPTSVVR	1
EYIPSVGHGVEEALTSGVLAGFPMVDVK	2
TMTPEAATHFSLER	1
KLHHWHNR	1
VVTYDFAR	2
AAIAAAHAGTFGK	3
TGSGLQFFSEDPEAATYTVR	3
ISALAYGEGLSVEEAR	1
DILDFTSYLTSK	1
LLDIYSATPK	1
IASVPVGDALIGR	1
EVLLGQLQEGQTVK	3
TVSDDNIYNMPSGSEVSSFSQILNPNLAFIAQDR	1
LLPWIDGLIDAGEK	1
TCDAFNVPLVTFVDVPGFLPGVDQEHNGIIR	1
VYVMNEWEAQNPTK	2
EIAQVGSISANSDEAIGK	2
DGLLQQIDSPQNLYDHPR	3
ETGQILLVDYSDIENLK	4
GTTPMVDLGDEFK	1
TEFNVVLTDAGAQK	1
YVQDTLLDISR	1
VGDAPVTTYGSWDGR	1
EGLSVLEYFISTHGAR	1
TYDVGILGDGIGSTLTGR	1
LVDQPFIMPVEDVFSITGR	1
LVQEAAHPDANIIFGAVIDDALGDEVR	3
EGLTVLEYFNSTHGAR	1
IIGFSPIPAMSMVSYAAGSR	3
MLSIVPLMAGGGMYETGAGGSAPK	2
LLAGVTWENTAQTTGK	2
GTIDAAEWVGPYDDEK	1
QSVSQPVQTGLK	1
YAGIGDIIVATVK	1
YDFPGDDTPIIK	1
TMEVHSNEIAR	6
TGAGDGDDEQIIVDLSR	1
IDVVSADGTER	4
ISGELAYVPLGTTANR	1
TYDITTPSDLSVDLGIDK	2
ITGGEGDDQLSGGSGK	1
GDATEYIIDGVR	1
DYYGTPGPNWER	2
ADIEGYPDVAALFR	5
GDASQYAGATGR	1
ASNGIHYVSPAIAGGLR	2
TNPNGGAIALGHPVGCSGAFIATK	1
ALGTGAATFAK	1
AAVEEGIVPGGGVAYIR	2
IVEADAFDR	1
QAVQMFGPAQYGVAK	4
ADATATTFQLNDVSLATAFNDIR	1
QGDYYVPDR	1
VLFNTVLPDDFPYWNK	2
GSPEEFVIPDLLK	2
IDPVPLAYLQDTGR	2
IAGFSPIPAMSPVSYASGAR	1
YPVSANISGHLR	3
LGATNLTGTNLNGEEFR	1
NFGLTADNNPTSAGSQAK	4
LLDYEIEIEGR	1
IADNGGSDLTVK	2
FLDGASATNLAIAAGNR	1
DLVEGAPQVVK	2
IATGQPVLVGTVSVEK	2
YESLSLDPTSGTETGNIIGLGYSAYDGSR	1
MVLNPDVVTR	1
VPMGASAFGLTYASR	1
AQSNPADESLAIYNSSVDALAHWGR	4
ATGELLVAEK	1
FPAGSGLVAFAAATGVMPLDMPESVLVR	1
VLDTYSVASGTAELK	1
TTGIVLDSGDGVSHTVPIYEGYALPHAILR	13
NLADIQGLSVK	2
ADSDFIFFNNK	2
CVFLDLEPTVIDEVR	1
LVGATDAGEATAQQDALAQLTTDQTYR	5
GTEDLGGGLTASFNLESK	3
VVGMATAGVAPR	1
DQSFVAVNTESVSDEEVK	1
SAESPFEVAATALLPEEISR	3
YPIIDVAAMPLGAGSGATIR	1
VSQELIDQVIAVVATTK	2
QLYLGLITPVGAVLAGR	3
YDTPTWSGFSAGLIYR	1
EDVTEIILNIK	1
LAPASTESIMANAGK	1
IIDGPFNDFVGDIK	1
GTTMVHSTNEASVR	1
ISASTVSAAAR	1
VLPASTTEQGQK	1
AYIEANLK	2
LPLQDVYK	1
SESFMTDSQGR	1
IGYGNSVYQGSER	4
QVYVAYSTVTASATDK	1
EQPGLVILGK	1
GSSSATGFNIGLAK	2
AGIVHSTIGR	2
GLIALQDPSAFVTLDSR	3
GLSGAGGSDPEK	1
DGIFPDQAGTLGPVK	1
AVVGLLPGEFDSAR	1
VVFGENIAEFQLTQAK	1
AISVELPTVIVR	1
STTDVLSWGIGTQGQR	2
LHILVAMNEVLANAR	2
AVPATAANLAEFEAR	1
LGYTLNAAGFANDSNDSYNDHK	1
HDSFLDTDGAGLAISNFSGGSLVQGEPDASSFPSGGIR	1
DTATTTVTGVEMFR	2
GAGGTAVSTAIAEK	2
IIYGALELIEK	1
LAQDGYTVVAGCGPNSPR	1
AVAENQLDASQIAGSGR	3
EVLLAQLLGLMQSPISR	6
GEGQSGGR	1
ALVPVIPSDFPYTLR	1
QMVSVATALIPFLEHDDANR	1
TAIAIDTIINQK	1
IEGLATLIQK	1
AGAATEVELK	1
DPLTEWQR	1
NDVEIVGGK	1
VAGVIGHLNSGTTIPASK	1
VGSITSIQAVYVPADDLTDPSPATTFAHLDSTVVLSR	3
HAQQMPAVIYGAGK	5
VFQTHSPQVASIEVK	5
DQPITDQAYEQLR	1
TSGTAATAGFGTVSR	1
WHPLYYTIR	1
VIDLICPFAK	3
YDVIPGPK	2
IAGAYDFGVGSVR	3
LGYIDSPFK	1
QAVSVLSGLGTPAALVVGSADSANASK	2
IDGVDFGSAIPIATLAAAK	1
SLTTTAATEVR	1
GTPTWIAVDYTK	1
GPLVATDSSAASK	1
LASAVSTVNSIEALATPTDADFIIANNAVK	2
GVNSGNSTLNTYAADHHGAFGFTDVR	2
YSGQADHVVNFMEFIAEEVR	1
LGVFLGFQNK	1
LGDVIEITESRPISK	1
GPLTNVTQR	1
YDLSEDGSTEAAMIFGEVYR	3
VAGTVPDFAYSPSNK	1
EMILADDEAGR	1
AAVEEGVVAGGGVALVR	1
LITLTSTYDHR	1
LLDSGMAGDNVGCLLR	1
ITGLEHTHLAVGR	3
GADNDPDDPTSPGER	2
FEAPETVFGR	1
IISIDDHVIEPADVWQSR	1
MATEVATILR	3
NDIEHIILVGGSTR	2
AIVDAGWVPYSYQVGQTGK	2
YGENPHQVGAR	1
LEEMPGEEGYPAYLSAR	1
FSLEGGESVIALLDR	1
ALAASGGSIPVGGVTTELASLLDR	1
DIQTGEYAK	1
ATLNDLGQAK	1
FLTVQDIVINYK	1
VATIEYDPNR	2
GEAGDNVGVLLR	1
TLDSYFPNK	1
NQPLHADFLR	4
QMVSIATALIPFLEHDDANR	1
LANAGYTPK	1
STPVIMLSSK	2
GPFVDGYLIK	1
IQLVGDDLFVTNPAILQR	1
EVLDFTLAR	1
GAADAAVDAAENK	1
VLTFNLFEAK	2
MASGEVIGAIGMTEPGAGSDLQAIR	1
YYINQVLSATK	2
NLPHVEVIDTAAVDPVSLIGFDK	1
LLEITPALK	1
VEAVEDTGSGVR	1
IEAGQPTVCSETCVGR	5
QEAEVLANAQTR	3
LVPAWSFSFGGEK	1
SSPLNVLSTSGAPR	1
AVAIAAAAGGETAK	1
SGGGGGYGGGGGGGYGGGR	1
FAGALYNIALDR	1
AGMHGFSMALAQEMATK	2
VTLADLGSAK	2
SNETYTVTTSK	1
LAQLLVDEGVFTK	1
YTLAADITHSIAK	1
VYAVYVIDTTPYR	2
SDLLFDGIVNLSDIPR	2
LTVADNSGAK	1
LYEPTEENPMLGFR	1
TALEVTYGR	2
VPTPNVSLAILNLTFPQAVNR	1
QNFGQVSR	1
NVIGQIYSR	4
TAAGLSNPDK	1
SPAQVSLAWLIAK	1
QAPDVILIGEIR	1
AYGIEDAVNLLTALPPAK	1
IDEDFGSYEK	1
DVLTLLSSPK	2
GAGFPPSPSR	1
VVSDTAVAVNQGGK	1
VVPIIPDEAR	2
HTVEVLDTPANR	3
GITISIAHVEYQTEAR	3
QFGYTSPMQVPR	1
EAQQSVLEPFLGASR	1
VQIPGFGSFSVGK	3
ADHVTGLGTATQNVFGFGATYNVTPAGK	1
GGTDTLITVVNSTNR	2
GTTVDSQDYHPEPR	1
SATAANAAVGNSAAESK	1
LDGDQGNSGVGIPSSR	1
DVVENLVLTSAGDVTVK	1
GSEDLGGGLK	1
VGLPLATYFSGPK	4
IINTPGSEITGTR	1
MLQEAVDALFDNGR	5
QVNVPYIVVFLNK	1
VNVAGGGESGQAGAVR	2
AQSAGSDANGTGSTDGNNQLNSQTVQIDAQR	1
AEFVMEHGISATSQR	3
VAYSLGFVFGK	1
VLLAYGDELLTSPTDR	7
VATFAWNTAR	1
LGAVPQSIPGGEVYQSLEK	1
AIAENANENVK	3
IAVLDYDK	1
NAEGAQGQFLWAILR	1
TELTVTIPTVAAASR	1
IHFMLSSYAPIISAEK	1
AFFFDLQK	1
FGVTAAAPVAVAAVGGGGAAAAPAEEK	1
TTGDVVSFGLGTQAQR	3
IGSSALFGFDGAR	1
GYSAADVVR	2
EGIVTSNGMDK	3
YAAAVDQGTTSTR	1
IPAQNRPDDYYTPANLR	1
VGEEIEIVGIADTQK	1
YVALLATEPETVAGLLK	2
EIVAEVNK	1
TPPATFLLK	5
FGEVLTPLADALGAALGASR	1
NVVNFVNQLGGK	2
GMDITLVTTAR	1
IIEGNFQNADAK	1
MDSTLTTLNIK	2
SVFIVDPENK	3
ELTGLGLADAK	1
DLTDYLMK	1
LIELNAPEIIIR	1
YDAGLAYGMLHDDR	1
SVTGMTNSGYNSSR	3
SLTINNNGTGDMYMLGGSNNEAIAGTR	1
FLADDIASITEEEIHAALR	2
QIIEDEELWR	1
EGLDVLEYFIATPGAR	7
INDHAVDFVLTAPFPILPER	1
YALGSVLNHVLLHQTVIGEEALLQLAK	1
FANMGAQMVK	3
EGIVQQLLAPPVFK	2
VPGGGHGGGR	1
ADVIVEDVR	1
SIINLLVMCGCVGK	1
HDTVDVPASK	1
AVVWNFPDPIPQHR	1
GHYTEGAELIDSVLDVVR	2
FVTNTDVGVDVSAAELR	1
VTEAVITVPAYFNDAQR	1
NVSGANTLTDGDR	2
VAAHEIMIGTPAIR	1
ATLEDLQSAINAVK	1
PSGEIIETPITSNFR	1
DVVSNYNSIGSDALR	1
MVSSTASSAGLTATAETSSR	3
HLLGTSHGVQGK	3
SPQLAQALSGK	1
VEVSSEPVPQQR	1
VLDLPALLETER	2
TAVDLLITALQVTNDTAVASNTK	4
LSMSGNNTFESGVR	2
GILQAAADDGSDLIIIGSHGR	1
TELAASLGAK	2
SVAEGIVYGALDR	3
NTPYAGQVSAEEAAR	1
NDFAFFEVQQAAAAVGAYGVPLNWHGR	1
AEWTVNGDVGGADLSAR	1
MHYFTDAAQNAAAPLGGIAR	1
NGFFFVNDR	1
DFVFPMFR	1
NLDEGQTVEFDVAPGR	3
PVTPIFYPSNPEGVK	2
NYNTADLGVSAVQTDPR	1
GAEIDLGEDIIGYLR	2
MAHTSATNSASDNTATTTEVR	2
TLIANLVTGVTEGYTTK	2
MTSVGSQDTTGPMTR	3
VNQIGTLTQTLEAVQLATR	6
GSATNLALNYANGPIK	2
LSGYLLESALQSGLSAAGVDVR	2
DSELSLGISK	1
HLGPDTDVPAGDIGVGGR	1
LVLEVAQHLGENTVR	3
AAAGTVGSAADAVAK	1
SCTVPAIPASGVEFR	2
VPLLPTAGVEIR	1
YALVTMCIGGGQGIAAIFER	2
VAGVNITQASGAVGASTR	1
TIAMGSSDGLR	4
LEANISGVSNVFLAVTQYSSDLK	1
AAVEEGIVAGGGTALLR	1
LIGAPPGYVGYEEGGYLTEAVR	3
EYFGSSQLSQFMDQTNPLSEVTHK	2
VTDQIEYLSAIEEGR	1
DFIQTGISTIDGTNTLVR	1
SIQTLGIEVIGIK	1
VVPELVDLYGEDFR	1
YVVHNVAHQYGK	1
DLTEAEVSQLR	5
GFGFVSYTSESSAADAR	1
VTQNGIFLLAPTIFEYGTQEQQDR	1
ETLNADLPLFVDHFR	4
AFVTNVVGFENASNGGDADVVHMLGDNGR	1
AHFLLEQLLEHAR	1
VLVVGNPANTNALIAQSAAAGMDPGR	1
VEDALSATR	1
EFSDLPLLVR	3
SVADGETGHAFGHFDFLAPTGDPATGEPVGSSADNLR	1
PAPAPAVASK	3
TGAGEGDDEQIIVDLSR	1
GPGEFVLPGLLK	1
LVLPINVNFDR	1
EELLPALDTLAGDLAAK	3
ILLWQTWLWLSNLLHSCHHK	1
VALTGLTIAESFR	2
IGAQPVASDVTNFAGK	4
GITINTAHVEYETESR	3
AGQANPSPPVGPALGQR	2
VLSPLTDESTFGITAK	1
TTVTGIEMFR	1
IPLQDVYK	2
GLFTPAPTDLYR	3
TDGPIAPAK	1
LVDQPFLMPIEDVFSITGR	1
FADNTVLTYQQVFK	1
GQEFPAYDGR	1
QVGVLQLIAAYR	4
LAGELLDAAEGK	1
TVAYTEPSAR	1
TNLDGVYAIGDLVR	1
ILFENLTPLFPTSR	1
AVLVNIFGGIVR	2
VDANLTYANGPLAVALSYFK	1
DAVTYTEHAK	1
DAVTYTEHAR	2
GMDITVVTTATNDDEGR	2
AWAALSEFTGR	1
VSSGTLGVANDANLGAATNK	1
LVDLPFLMPVEDVFSITGR	1
NPDSQAQYIYFPTTNILLGGTK	3
LVNEVQLVDSTGK	2
TQLTVVIPK	1
YGTDGGLAEAGAFLDNIVVK	1
FGVLNIGTPK	2
WDLTYLPSEVTEATAR	1
FDADSGSAAANAPFFQLANVGLQGSYGR	1
GIFPAVDPLASSSTILLPGIVGEDHYR	2
VYVEGSLHTR	1
DLVDGAPKPVK	1
LIPAGTGMAYHEAR	1
LGFMSFFVK	1
VAEVGIPMIFCSFNPAVLK	1
TPASLNPVWEGNAR	1
SQGLNTAVGDEGGFAPNLR	1
YAQALCEEGESPR	1
EIAQVGTISANGDVVIGNLIADAMEK	2
ALLEQGEDVGLATVYR	2
LFGSVTNADIAEDLVK	1
TGSMVGYQGDAR	6
VSPDGAVTHSGDNR	2
VTNSGGASQALNGATTAANSNSSGFDLGLR	3
TVGHLGLIADGTVYSGVADALANR	2
IIILPNPHLDTPHYEVSR	2
ALVDALAQPAAGVTNK	1
SVSQPVQTGLK	2
AIDSQTPIGR	1
QGNALSWATSGGAGFR	1
ASAETVANYTLTLR	1
QGNALSWATSGGAGFK	1
ALSDLVPDIGALEPEMEALSDDELAATTADFR	2
EAITENLLPIIGR	1
VLSADYYAETTQVSQDLR	1
DIPNLSEEILADLDER	12
YTMIGDPTATVSR	1
VGAAVGTGADTTAR	2
FINEEELTPEEIR	7
QVGVPYIIVFLNK	5
VGSGMAGMQAGGLYNVVLR	6
QGPLWAGK	1
[truncated: 5,528 more rows]
