# Supplementary material for: A Graph-Centric Approach for Metagenome-Guided Peptide and Protein Identification in Metaproteomics
Source: PLoS Comput Biol. 2016 Dec 5;12(12):e1005224. doi: 10.1371/journal.pcbi.1005224 (PMC5137872; doi:10.1371/journal.pcbi.1005224)
Supplement: S1 Dataset — (ZIP) [file pcbi.1005224.s006.zip › Supplement/PeptideID/SD6.hybrid.db2.tsv.0.01.tsv]

#SpecFile	SpecID	ScanNum	Title	FragMethod	Precursor	IsotopeError	PrecursorError(ppm)	Charge	Peptide	Protein	DeNovoScore	MSGFScore	SpecEValue	EValue	QValue	PepQValue
SD6.mgf	index=18342	-1	060813-SludgeD32_13-18, Cmpd 21123, +MSn(814.4), 51.99 min	CID	814.4	1	-1.9297769	4	VEGTAVGFSFFSHSIYGGGGPGVFNGNHVVTR	Protein5369(pre=?,post=?)	158	140	1.9708088E-30	7.2707673E-25	0.0	0.0
SD6.mgf	index=109334	-1	060813-SludgeD32_31-36, Cmpd 10610, +MSn(692.35), 29.12 min	CID	692.35	1	3.8100877	5	LQVYTSTEYQDQGGHPHAAQKPQPLAIDHAR	Protein4070(pre=?,post=A)	169	138	5.515023E-29	2.022756E-23	0.0	0.0
SD6.mgf	index=60712	-1	060813-SludgeD32_19-24, Cmpd 13741, +MSn(1134.04), 34.75 min	CID	1134.04	1	0.027850293	2	LPQSSSGSGFGVGTGVGDVSGNSGR	Protein23(pre=?,post=?)	347	333	3.3859276E-28	1.1918296E-22	0.0	0.0
SD6.mgf	index=143801	-1	060813-SludgeD32_7-12, Cmpd 22084, +MSn(967.7983), 57.83 min	CID	967.7983	0	-1.9550419	3	TDFTVHGDDLLITGVANDIVNAGTGDDR	Protein457(pre=-,post=V)	145	140	4.830811E-28	1.7392369E-22	0.0	0.0
SD6.mgf	index=53453	-1	060813-SludgeD32_19-24, Cmpd 6109, +MSn(836.64), 19.34 min	CID	836.64	0	0.07295272	4	KGGGNTASETAAAPSAAPASDKGQDGSPSGEGAQASR	Protein3565(pre=?,post=?);Protein6491(pre=?,post=?);Protein10364(pre=?,post=?)	199	157	1.7194054E-27	6.499799E-22	0.0	0.0
SD6.mgf	index=65223	-1	060813-SludgeD32_19-24, Cmpd 18521, +MSn(769.62), 46.15 min	CID	769.62	1	-1.7247721	4	FPAVNASIDGNDIVYHGYHDVGVAVSSDR	Protein877(pre=-,post=?)	145	129	1.7712007E-27	6.419026E-22	0.0	0.0
SD6.mgf	index=60905	-1	060813-SludgeD32_19-24, Cmpd 13944, +MSn(1134.04), 35.19 min	CID	1134.04	1	0.027850293	2	LPQSSSGSGFGVGTGVGDVSGNSGR	Protein23(pre=?,post=?)	328	313	3.7215284E-27	1.3099593E-21	0.0	0.0
SD6.mgf	index=60800	-1	060813-SludgeD32_19-24, Cmpd 13834, +MSn(1133.53), 34.95 min	CID	1133.53	0	-7.322894	2	LPQSSSGSGFGVGTGVGDVSGNSGR	Protein23(pre=?,post=?)	360	340	4.4215465E-27	1.5563622E-21	0.0	0.0
SD6.mgf	index=20460	-1	060813-SludgeD32_13-18, Cmpd 23378, +MSn(846.77), 57.91 min	CID	846.77	2	2.358137	3	LVDPAADEPDLFHAFGPLVSAAQR	Protein1092(pre=K,post=?)	165	156	4.45924E-27	1.5568545E-21	0.0	0.0
SD6.mgf	index=65220	-1	060813-SludgeD32_19-24, Cmpd 18518, +MSn(973.8), 46.14 min	CID	973.8	1	-0.98156047	3	GAIPQAWQNLC+57.021GVDEHGTADEVLPGAGR	Protein8418(pre=?,post=?)	179	159	5.7519308E-27	2.0708677E-21	0.0	0.0
SD6.mgf	index=53352	-1	060813-SludgeD32_19-24, Cmpd 6003, +MSn(836.6386), 19.13 min	CID	836.6386	0	-1.6049597	4	KGGGNTASETAAAPSAAPASDKGQDGSPSGEGAQASR	Protein3565(pre=?,post=?);Protein6491(pre=?,post=?);Protein10364(pre=?,post=?)	226	176	5.9215505E-27	2.2385E-21	0.0	0.0
SD6.mgf	index=143865	-1	060813-SludgeD32_7-12, Cmpd 22152, +MSn(968.13), 58.01 min	CID	968.13	1	-4.7712593	3	TDFTVHGDDLLITGVANDIVNAGTGDDR	Protein457(pre=-,post=V)	126	119	1.20131745E-26	4.3251033E-21	0.0	0.0
SD6.mgf	index=22116	-1	060813-SludgeD32_13-18, Cmpd 25155, +MSn(855.94), 62.60 min	CID	855.94	1	2.514956	4	AEM+15.995SLILESLGIPVEVFHHEVAGAGQNEIGTR	Protein3933(pre=?,post=?)	200	164	2.0657324E-26	7.620962E-21	0.0	0.0
SD6.mgf	index=18332	-1	060813-SludgeD32_13-18, Cmpd 21111, +MSn(1086.52), 51.96 min	CID	1086.52	2	-12.439591	3	VMGTAVGFSFFSHSIYGGGGPGVFNGNHVVTR	Protein5546(pre=?,post=?)	196	158	3.7922488E-26	1.3990479E-20	0.0	0.0
SD6.mgf	index=66337	-1	060813-SludgeD32_19-24, Cmpd 19704, +MSn(1344.18), 49.12 min	CID	1344.18	1	-11.150668	2	NEGLVNFTTNGSPTPAVVNTLAVTNR	Protein3080(pre=?,post=?)	283	248	5.583546E-26	1.9808969E-20	0.0	0.0
SD6.mgf	index=67952	-1	060813-SludgeD32_19-24, Cmpd 21424, +MSn(1204.62), 53.58 min	CID	1204.62	2	-3.0067716	3	SVTLTYASNVPAGTTLTVTGVTDVAGNVVTTGTGDAAK	Protein5016(pre=R,post=V)	145	118	1.5051846E-25	5.714057E-20	0.0	0.0
SD6.mgf	index=90945	-1	060813-SludgeD32_25-30, Cmpd 17544, +MSn(1207.1), 45.24 min	CID	1207.1	0	-2.831546	2	GAIVNTASVAAFDGQIGQASYSASK	Protein7441(pre=R,post=G)	204	190	2.215212E-25	7.797435E-20	0.0	0.0
SD6.mgf	index=67876	-1	060813-SludgeD32_19-24, Cmpd 21343, +MSn(1204.62), 53.36 min	CID	1204.62	2	-3.0067716	3	SVTLTYASNVPAGTTLTVTGVTDVAGNVVTTGTGDAAK	Protein5016(pre=R,post=V)	144	116	2.2556353E-25	8.5629556E-20	0.0	0.0
SD6.mgf	index=71748	-1	060813-SludgeD32_19-24, Cmpd 25474, +MSn(1058.2521), 64.25 min	CID	1058.2521	0	-1.4995593	3	ELGLTPLGEIVSIGQVAGPDASLISQPAQAIK	Protein4851(pre=K,post=?);Protein7020(pre=K,post=?)	107	96	2.5020696E-25	9.23071E-20	0.0	0.0
SD6.mgf	index=19364	-1	060813-SludgeD32_13-18, Cmpd 22218, +MSn(876.14), 54.84 min	CID	876.14	1	2.4631975	3	LLGTGAIVPVM+15.995SDVFALDHVGDAALK	Protein2919(pre=R,post=?)	124	116	2.806785E-25	9.957744E-20	0.0	0.0
SD6.mgf	index=22042	-1	060813-SludgeD32_13-18, Cmpd 25077, +MSn(855.94), 62.40 min	CID	855.94	1	2.514956	4	AEM+15.995SLILESLGIPVEVFHHEVAGAGQNEIGTR	Protein3933(pre=?,post=?)	183	147	4.331516E-25	1.5979958E-19	0.0	0.0
SD6.mgf	index=111008	-1	060813-SludgeD32_31-36, Cmpd 12402, +MSn(1065.5004), 33.14 min	CID	1065.5004	0	-0.5728306	2	ANTEPNTPTTEADAELVGSGR	Protein8686(pre=-,post=?)	211	208	5.939463E-25	2.0189601E-19	0.0	0.0
SD6.mgf	index=64222	-1	060813-SludgeD32_19-24, Cmpd 17456, +MSn(1280.13), 43.47 min	CID	1280.13	1	-2.4555967	2	AM+15.995ASVSYETPVTGAVGAGTFSQGVVR	Protein5661(pre=R,post=?)	251	226	8.062121E-25	2.8602308E-19	0.0	0.0
SD6.mgf	index=87102	-1	060813-SludgeD32_25-30, Cmpd 13497, +MSn(1134.04), 35.27 min	CID	1134.04	1	0.027850293	2	LPQSSSGSGFGVGTGVGDVSGNSGR	Protein23(pre=?,post=?)	263	237	1.0757404E-24	3.7865526E-19	0.0	0.0
SD6.mgf	index=139416	-1	060813-SludgeD32_7-12, Cmpd 17396, +MSn(811.0643), 45.57 min	CID	811.0643	0	-2.633854	3	TNAHLVDLGQVLNSSGSYEVDGR	Protein143(pre=-,post=?)	106	103	1.0991046E-24	3.8045505E-19	0.0	0.0
SD6.mgf	index=138107	-1	060813-SludgeD32_7-12, Cmpd 16015, +MSn(1163.07), 41.95 min	CID	1163.07	0	0.41982123	2	TGGVGSVNELFNGTNTSVNTATGK	Protein661(pre=-,post=?)	185	174	1.1325886E-24	3.9542066E-19	0.0	0.0
SD6.mgf	index=113539	-1	060813-SludgeD32_31-36, Cmpd 15060, +MSn(860.42), 39.35 min	CID	860.42	0	-6.7389193	3	NM+15.995ISVELNGSTLQHEIAAQHGASR	Protein898(pre=?,post=I)	243	220	1.1469387E-24	4.0043072E-19	0.0	0.0
SD6.mgf	index=85041	-1	060813-SludgeD32_25-30, Cmpd 11329, +MSn(1127.97), 30.59 min	CID	1127.97	1	-3.7614145	2	EQGDTQFDEESGEGDGVAVER	Protein7676(pre=R,post=?)	227	220	1.3197184E-24	4.4860264E-19	0.0	0.0
SD6.mgf	index=113821	-1	060813-SludgeD32_31-36, Cmpd 15356, +MSn(860.75), 40.10 min	CID	860.75	0	-4.467264	3	NM+15.995ISVELDGSTLQHEIAAQHGASR	Protein5542(pre=?,post=?)	204	186	1.592143E-24	5.558649E-19	0.0	0.0
SD6.mgf	index=20439	-1	060813-SludgeD32_13-18, Cmpd 23356, +MSn(846.43), 57.86 min	CID	846.43	1	-4.231216	3	LVDPAADEPDLFHAFGPLVSAAQR	Protein1092(pre=K,post=?)	202	182	1.6304435E-24	5.692367E-19	0.0	0.0
SD6.mgf	index=141878	-1	060813-SludgeD32_7-12, Cmpd 20020, +MSn(1075.48), 52.41 min	CID	1075.48	2	-1.8915873	3	GNYLALDDIGSLNDFGDKDDFANGNEGYGR	Protein7373(pre=?,post=?)	191	157	2.0125126E-24	7.338647E-19	0.0	0.0
SD6.mgf	index=18453	-1	060813-SludgeD32_13-18, Cmpd 21241, +MSn(1019.17), 52.30 min	CID	1019.17	2	8.131465	3	LIEVIEQSGAEAVHPGYGFFSENADFAR	Protein4923(pre=K,post=?)	164	128	2.0804905E-24	7.49039E-19	0.0	0.0
SD6.mgf	index=68087	-1	060813-SludgeD32_19-24, Cmpd 21569, +MSn(978.82), 53.95 min	CID	978.82	1	0.27101773	3	LGQAGLDSLTISYDEFHADDVPLDTIK	Protein3655(pre=K,post=?)	105	88	2.1957758E-24	7.8498546E-19	0.0	0.0
SD6.mgf	index=141136	-1	060813-SludgeD32_7-12, Cmpd 19224, +MSn(1277.61), 50.33 min	CID	1277.61	1	-0.4531972	2	ANTQTENVFQYGEPEVTIIEDR	Protein2686(pre=K,post=L)	233	220	2.3165782E-24	7.947045E-19	0.0	0.0
SD6.mgf	index=66639	-1	060813-SludgeD32_19-24, Cmpd 20024, +MSn(1051.88), 49.95 min	CID	1051.88	2	-7.5079293	3	TTGIVLDSGDGVSHTVPIYEGYALPHAILR	Protein1644(pre=?,post=?)	218	172	2.5251893E-24	9.208128E-19	0.0	0.0
SD6.mgf	index=91023	-1	060813-SludgeD32_25-30, Cmpd 17626, +MSn(1207.1026), 45.45 min	CID	1207.1025	0	-0.7078865	2	GAIVNTASVAAFDGQIGQASYSASK	Protein7441(pre=R,post=G)	219	199	2.5933197E-24	9.128356E-19	0.0	0.0
SD6.mgf	index=63001	-1	060813-SludgeD32_19-24, Cmpd 16161, +MSn(1298.64), 40.25 min	CID	1298.64	1	0.30642375	2	AVASASFETPTPGSSTPSGTFGQGVVR	Protein6585(pre=?,post=?)	244	219	2.7735511E-24	9.91539E-19	0.0	0.0
SD6.mgf	index=141167	-1	060813-SludgeD32_7-12, Cmpd 19257, +MSn(1277.11), 50.42 min	CID	1277.11	0	0.86024994	2	ANTQTENVFQYGEPEVTIIEDR	Protein2686(pre=K,post=L)	238	226	3.425137E-24	1.1749966E-18	0.0	0.0
SD6.mgf	index=65785	-1	060813-SludgeD32_19-24, Cmpd 19122, +MSn(884.43), 47.66 min	CID	884.43	0	-1.5182337	3	SDANQDGVVDAGIGEVDKYDLTTLR	Protein8112(pre=R,post=?)	166	150	4.421815E-24	1.5564569E-18	0.0	0.0
SD6.mgf	index=67669	-1	060813-SludgeD32_19-24, Cmpd 21125, +MSn(670.34), 52.79 min	CID	670.34	2	-0.04398939	4	AFLTEVGYEAANHGVQVFGGHGFIR	Protein2821(pre=?,post=?)	143	117	4.548621E-24	1.6010918E-18	0.0	0.0
SD6.mgf	index=132562	-1	060813-SludgeD32_7-12, Cmpd 10182, +MSn(1093.5), 28.18 min	CID	1093.5	0	-6.4746523	2	DSQGLNVGNNAGDQTVAPGESR	Protein7303(pre=K,post=T)	266	251	6.592342E-24	2.2615095E-18	0.0	0.0
SD6.mgf	index=90155	-1	060813-SludgeD32_25-30, Cmpd 16707, +MSn(1087.01), 43.09 min	CID	1087.01	1	-5.0267143	2	SGTWTYNDIESGTGASIGTVR	Protein8285(pre=R,post=K)	262	253	7.926423E-24	2.6943735E-18	0.0	0.0
SD6.mgf	index=139496	-1	060813-SludgeD32_7-12, Cmpd 17480, +MSn(811.4), 45.80 min	CID	811.4	1	-1.0275928	3	TNAHLVDLGQVLNSSGSYEVDGR	Protein143(pre=-,post=?)	97	91	1.3458767E-23	4.6587523E-18	0.0	0.0
SD6.mgf	index=71806	-1	060813-SludgeD32_19-24, Cmpd 25543, +MSn(1058.25), 64.42 min	CID	1058.25	0	-3.4605212	3	ELGLTPLGEIVSIGQVAGPDASLISQPAQAIK	Protein4851(pre=K,post=?);Protein7020(pre=K,post=?)	116	102	1.6010558E-23	5.9066635E-18	0.0	0.0
SD6.mgf	index=14328	-1	060813-SludgeD32_13-18, Cmpd 16843, +MSn(1114.55), 41.16 min	CID	1114.55	1	-13.777749	2	ALEPGAVNVEVTEDQATITGGR	Protein617(pre=-,post=?)	225	222	1.6109781E-23	5.526477E-18	0.0	0.0
SD6.mgf	index=138302	-1	060813-SludgeD32_7-12, Cmpd 16220, +MSn(1250.12), 42.48 min	CID	1250.12	1	-3.0029962	2	TAGTNSINLSTAVATTQGTAGADTFK	Protein992(pre=?,post=A)	219	196	1.9029291E-23	6.751098E-18	0.0	0.0
SD6.mgf	index=19319	-1	060813-SludgeD32_13-18, Cmpd 22170, +MSn(1234.96), 54.72 min	CID	1234.96	2	-3.2295582	3	GSITSVQAVYVPADDLTDPAPATTFAHLDATTVLSR	Protein1520(pre=-,post=?)	174	123	2.2381937E-23	8.423778E-18	0.0	0.0
SD6.mgf	index=141806	-1	060813-SludgeD32_7-12, Cmpd 19943, +MSn(1075.15), 52.20 min	CID	1075.15	1	2.2910519	3	GNYLALDDIGSLNDFGDKDDFANGNEGYGR	Protein7373(pre=?,post=?)	194	156	2.8566714E-23	1.0416881E-17	0.0	0.0
SD6.mgf	index=67189	-1	060813-SludgeD32_19-24, Cmpd 20611, +MSn(1253.61), 51.46 min	CID	1253.61	1	-4.8532343	3	VSSVEDLNANGFSTLTTQAHQDVIGNGVWEPSGSLK	Protein10294(pre=R,post=G)	153	108	2.8613733E-23	1.07692075E-17	0.0	0.0
SD6.mgf	index=39121	-1	060813-SludgeD32_1-6, Cmpd 15405, +MSn(1120.06), 43.42 min	CID	1120.06	0	-3.2695546	2	EGTGLLSLTGANSYSGGTQVAAGK	Protein5134(pre=?,post=?)	208	185	2.8623487E-23	9.993318E-18	0.0	0.0
SD6.mgf	index=144264	-1	060813-SludgeD32_7-12, Cmpd 22576, +MSn(1110.51), 59.12 min	CID	1110.51	0	-3.4075935	2	DFGTAGYTDALNQLFAGTSDR	Protein5854(pre=K,post=?)	265	256	3.3081573E-23	1.1245188E-17	0.0	0.0
SD6.mgf	index=18278	-1	060813-SludgeD32_13-18, Cmpd 21053, +MSn(814.65), 51.81 min	CID	814.65	2	-2.9599395	4	VEGTAVGFSFFSHSIYGGGGPGVFNGNHVVTR	Protein5369(pre=?,post=?)	118	80	3.5207433E-23	1.2988832E-17	0.0	0.0
SD6.mgf	index=15717	-1	060813-SludgeD32_13-18, Cmpd 18320, +MSn(1110.02), 44.86 min	CID	1110.02	2	0.8274282	2	YNGSSMEIFTINPGSNTTQR	Protein8186(pre=R,post=?)	164	162	3.570701E-23	1.20175504E-17	0.0	0.0
SD6.mgf	index=141244	-1	060813-SludgeD32_7-12, Cmpd 19339, +MSn(1277.6), 50.63 min	CID	1277.6	1	-8.29103	2	ANTQTENVFQYGEPEVTIIEDR	Protein2686(pre=K,post=L)	235	217	3.6469166E-23	1.2510783E-17	0.0	0.0
SD6.mgf	index=106496	-1	060813-SludgeD32_31-36, Cmpd 7615, +MSn(1075.94), 22.71 min	CID	1075.94	1	1.1644313	2	SGYGGGGGGGGGYGGGGGGGSYGGGGGGR	Protein4559(pre=?,post=R)	240	202	3.8732455E-23	1.4037068E-17	0.0	0.0
SD6.mgf	index=58120	-1	060813-SludgeD32_19-24, Cmpd 11019, +MSn(1067.98), 29.22 min	CID	1067.98	1	4.7181063	2	TM+15.995SVAYTSYNDNGPANADVK	Protein5915(pre=-,post=S)	154	147	4.1049324E-23	1.3815561E-17	0.0	0.0
SD6.mgf	index=19489	-1	060813-SludgeD32_13-18, Cmpd 22353, +MSn(876.14), 55.19 min	CID	876.14	1	2.4631975	3	LLGTGAIVPVM+15.995SDVFALDHVGDAALK	Protein2919(pre=R,post=?)	120	101	4.621833E-23	1.639706E-17	0.0	0.0
SD6.mgf	index=138439	-1	060813-SludgeD32_7-12, Cmpd 16364, +MSn(588.55), 42.86 min	CID	588.55	0	1.8666806	4	ASVTVLNNSQHEVHLLDFDGR	Protein3059(pre=-,post=D)	166	160	4.7212268E-23	1.6048536E-17	0.0	0.0
SD6.mgf	index=70469	-1	060813-SludgeD32_19-24, Cmpd 24123, +MSn(1212.61), 60.66 min	CID	1212.61	1	1.5277911	3	LGGSGYVSILPVDQGIEHSGAASFAPNIDYFDPLK	Protein3838(pre=R,post=?);Protein9960(pre=R,post=?)	156	104	5.2264768E-23	1.9578748E-17	0.0	0.0
SD6.mgf	index=144192	-1	060813-SludgeD32_7-12, Cmpd 22499, +MSn(1110.51), 58.92 min	CID	1110.51	0	-3.4075935	2	DFGTAGYTDALNQLFAGTSDR	Protein5854(pre=K,post=?)	240	232	6.264193E-23	2.1293432E-17	0.0	0.0
SD6.mgf	index=114774	-1	060813-SludgeD32_31-36, Cmpd 16357, +MSn(1163.57), 42.63 min	CID	1163.57	1	-2.8066452	2	ATAFAAEPVTADGTAQTIDVYGR	Protein8510(pre=R,post=?)	267	244	6.353143E-23	2.1991404E-17	0.0	0.0
SD6.mgf	index=20329	-1	060813-SludgeD32_13-18, Cmpd 23240, +MSn(1000.14), 57.55 min	CID	1000.14	1	-4.374316	3	FLDVVYPDPEGSFYDGEDLHVLSLDR	Protein672(pre=-,post=?)	165	140	6.853825E-23	2.431559E-17	0.0	0.0
SD6.mgf	index=57561	-1	060813-SludgeD32_19-24, Cmpd 10431, +MSn(989.51), 28.00 min	CID	989.51	1	-2.7451794	2	LGGGLVVTNHDNGGVASQGPK	Protein5073(pre=K,post=T)	175	170	6.906451E-23	2.3476613E-17	0.0	0.0
SD6.mgf	index=143005	-1	060813-SludgeD32_7-12, Cmpd 21241, +MSn(802.08), 55.60 min	CID	802.08	1	-3.3233633	3	IVINVIPTGPGGGFSFDDNITGGR	Protein2738(pre=?,post=?)	154	139	7.0240434E-23	2.4523043E-17	0.0	0.0
SD6.mgf	index=142269	-1	060813-SludgeD32_7-12, Cmpd 20440, +MSn(550.79), 53.51 min	CID	550.79	0	6.205614	4	RLDEELTYVLTHELPSER	Protein8905(pre=K,post=?)	119	118	8.7284304E-23	2.87415E-17	0.0	0.0
SD6.mgf	index=144821	-1	060813-SludgeD32_7-12, Cmpd 23175, +MSn(708.02), 60.69 min	CID	708.02	0	7.41372	3	ADEATDAAAVAVDFATAATAAAK	Protein7191(pre=R,post=?);Protein9853(pre=R,post=?)	113	109	9.667269E-23	3.346325E-17	0.0	0.0
SD6.mgf	index=143248	-1	060813-SludgeD32_7-12, Cmpd 21497, +MSn(1221.62), 56.28 min	CID	1221.62	1	-2.1733944	2	NPDSQAQYIYFPTTNILLGGTK	Protein5506(pre=R,post=?)	113	106	9.8375114E-23	3.3747682E-17	0.0	0.0
SD6.mgf	index=66240	-1	060813-SludgeD32_19-24, Cmpd 19601, +MSn(1094.03), 48.87 min	CID	1094.03	0	2.9010513	2	AIFQFEQGVSVDSGAASNFGR	Protein4469(pre=K,post=Q)	183	169	1.0115627E-22	3.4385342E-17	0.0	0.0
SD6.mgf	index=18666	-1	060813-SludgeD32_13-18, Cmpd 21469, +MSn(670.34), 52.89 min	CID	670.34	2	-0.04398939	4	AFLTEVGYEAANHGVQVFGGHGFIR	Protein2821(pre=?,post=?)	168	144	1.1800984E-22	4.1538876E-17	0.0	0.0
SD6.mgf	index=146508	-1	060813-SludgeD32_7-12, Cmpd 25019, +MSn(1251.138), 65.53 min	CID	1251.138	0	-1.7562107	2	AEQLADEVLVAAADAATAATASTAAAK	Protein4248(pre=?,post=?)	196	171	1.1865816E-22	4.2420055E-17	0.0	0.0
SD6.mgf	index=12906	-1	060813-SludgeD32_13-18, Cmpd 15350, +MSn(931.46), 37.59 min	CID	931.46	0	3.5384343	3	SDNGQALAGVVVEHGNENPATQLQSTR	Protein1989(pre=?,post=?);Protein8643(pre=?,post=?)	219	181	1.5775619E-22	5.639752E-17	0.0	0.0
SD6.mgf	index=18732	-1	060813-SludgeD32_13-18, Cmpd 21540, +MSn(670.34), 53.07 min	CID	670.34	2	-0.04398939	4	AFLTEVGYEAANHGVQVFGGHGFIR	Protein2821(pre=?,post=?)	138	114	1.7251474E-22	6.072433E-17	0.0	0.0
SD6.mgf	index=91605	-1	060813-SludgeD32_25-30, Cmpd 18244, +MSn(1064.97), 47.05 min	CID	1064.97	1	-13.158055	2	SIM+15.995AEDQATVLEAADSWM+15.995K	Protein9430(pre=R,post=?)	150	143	1.7307943E-22	5.764428E-17	0.0	0.0
SD6.mgf	index=18465	-1	060813-SludgeD32_13-18, Cmpd 21253, +MSn(1174.56), 52.33 min	CID	1174.56	2	6.0868473	2	FAEQMDEASAETVTNYVLTAR	Protein4516(pre=-,post=?)	217	197	1.766324E-22	6.0041414E-17	0.0	0.0
SD6.mgf	index=93807	-1	060813-SludgeD32_25-30, Cmpd 20589, +MSn(1278.64), 53.09 min	CID	1278.64	1	1.170777	2	VNTIAPGLFDTPIYGTGEASEQFK	Protein8240(pre=?,post=E)	189	155	1.8142472E-22	6.334081E-17	0.0	0.0
SD6.mgf	index=70618	-1	060813-SludgeD32_19-24, Cmpd 24280, +MSn(918.46), 61.08 min	CID	918.46	0	3.3891551	3	DVGAGGM+15.995PAWNSLTGDELLTVVLHER	Protein9039(pre=K,post=S)	168	155	1.9710499E-22	6.9927725E-17	0.0	0.0
SD6.mgf	index=140516	-1	060813-SludgeD32_7-12, Cmpd 18569, +MSn(1010.49), 48.62 min	CID	1010.49	1	1.360753	2	ASLSTDSFISAASFQETTR	Protein8106(pre=K,post=V)	210	208	2.0274188E-22	6.752339E-17	0.0	0.0
SD6.mgf	index=7696	-1	060813-SludgeD32_13-18, Cmpd 9878, +MSn(942.42), 26.71 min	CID	942.42	0	-2.0724528	2	EHGNPETSTDAELADAAR	Protein8442(pre=R,post=T)	197	188	2.0309117E-22	6.687508E-17	0.0	0.0
SD6.mgf	index=16884	-1	060813-SludgeD32_13-18, Cmpd 19568, +MSn(884.77), 48.02 min	CID	884.77	1	4.785529	3	SDANQDGVVDAGIGEVDKYDLTTLR	Protein8112(pre=R,post=?)	148	130	2.110029E-22	7.4271965E-17	0.0	0.0
SD6.mgf	index=132654	-1	060813-SludgeD32_7-12, Cmpd 10279, +MSn(1093.51), 28.38 min	CID	1093.51	0	2.6791666	2	DSQGLNVGNNAGDQTVAPGESR	Protein7303(pre=K,post=T)	244	221	2.1857983E-22	7.498402E-17	0.0	0.0
SD6.mgf	index=58559	-1	060813-SludgeD32_19-24, Cmpd 11481, +MSn(610.31), 30.15 min	CID	610.31	1	-2.8755076	4	TVAIIGYGSQGHAHAQNLNDSGVK	Protein3750(pre=-,post=?)	170	146	2.2034233E-22	7.692812E-17	0.0	0.0
SD6.mgf	index=142650	-1	060813-SludgeD32_7-12, Cmpd 20850, +MSn(958.13), 54.58 min	CID	958.13	1	-1.1250682	3	VEGSDAAEVIIYNGSEDLVNQAGLDHR	Protein2019(pre=?,post=?)	159	137	2.3097375E-22	8.2572656E-17	0.0	0.0
SD6.mgf	index=57548	-1	060813-SludgeD32_19-24, Cmpd 10418, +MSn(659.6752), 27.97 min	CID	659.6752	0	-1.9429802	3	LGGGLVVTNHDNGGVASQGPK	Protein5073(pre=K,post=T)	166	159	2.3662386E-22	8.043389E-17	0.0	0.0
SD6.mgf	index=69719	-1	060813-SludgeD32_19-24, Cmpd 23312, +MSn(1227.66), 58.52 min	CID	1227.66	0	-8.551192	2	TALAPELSSITIAPALVGSADDLTK	Protein5726(pre=R,post=?)	159	136	2.3746728E-22	8.358729E-17	0.0	0.0
SD6.mgf	index=22699	-1	060813-SludgeD32_13-18, Cmpd 25770, +MSn(1328.61), 64.24 min	CID	1328.61	1	-5.8586226	2	FGEYDTYGPEGATDAAEFVALIYR	Protein1395(pre=?,post=?)	226	194	2.3967187E-22	8.3676644E-17	0.0	0.0
SD6.mgf	index=37378	-1	060813-SludgeD32_1-6, Cmpd 13538, +MSn(1028.03), 38.56 min	CID	1028.03	1	4.545142	2	TGAGTLELTQANSYTGGTAIK	Protein4198(pre=K,post=?)	200	194	2.6191073E-22	8.902948E-17	0.0	0.0
SD6.mgf	index=91002	-1	060813-SludgeD32_25-30, Cmpd 17604, +MSn(805.0699), 45.39 min	CID	805.0699	0	-1.7437072	3	GAIVNTASVAAFDGQIGQASYSASK	Protein7441(pre=R,post=G)	90	82	2.7575758E-22	9.706529E-17	0.0	0.0
SD6.mgf	index=113893	-1	060813-SludgeD32_31-36, Cmpd 15432, +MSn(861.08), 40.29 min	CID	861.08	1	-9.619167	3	NM+15.995ISVELDGSTLQHEIAAQHGASR	Protein5542(pre=?,post=?)	215	183	2.8251823E-22	9.863559E-17	0.0	0.0
SD6.mgf	index=15383	-1	060813-SludgeD32_13-18, Cmpd 17965, +MSn(1022.83), 43.97 min	CID	1022.83	2	-1.8695966	3	PEGPQFSIDKGELLDANTGEYSGVNEVAK	Protein10231(pre=D,post=?)	117	90	2.9630333E-22	1.0738359E-16	0.0	0.0
SD6.mgf	index=21253	-1	060813-SludgeD32_13-18, Cmpd 24233, +MSn(1087.57), 60.16 min	CID	1087.57	2	6.461815	2	ISGLPNC+57.021PVNALLEFESGVR	Protein3523(pre=-,post=?)	201	192	3.3999557E-22	1.1442891E-16	0.0	0.0
SD6.mgf	index=22968	-1	060813-SludgeD32_13-18, Cmpd 26056, +MSn(842.4), 65.00 min	CID	842.4	2	-8.879561	4	DAHPM+15.995AVLTGLVGALSAFYHDSTDINNPEHR	Protein1527(pre=-,post=?)	111	81	3.540251E-22	1.298465E-16	0.0	0.0
SD6.mgf	index=21799	-1	060813-SludgeD32_13-18, Cmpd 24814, +MSn(752.66), 61.70 min	CID	752.66	0	-2.7571409	3	C+57.021DM+15.995VDDEELLELVEM+15.995EVR	Protein2283(pre=-,post=?)	83	83	3.616599E-22	1.1908955E-16	0.0	0.0
SD6.mgf	index=139337	-1	060813-SludgeD32_7-12, Cmpd 17313, +MSn(811.0643), 45.35 min	CID	811.0643	0	-2.633854	3	TNAHLVDLGQVLNSSGSYEVDGR	Protein143(pre=-,post=?)	105	98	3.8053282E-22	1.3172143E-16	0.0	0.0
SD6.mgf	index=138919	-1	060813-SludgeD32_7-12, Cmpd 16871, +MSn(748.37), 44.19 min	CID	748.37	0	0.81557524	3	GDISIALGYSEPDHGSDLAGIR	Protein8475(pre=R,post=?)	86	79	3.8340695E-22	1.3152814E-16	0.0	0.0
SD6.mgf	index=18645	-1	060813-SludgeD32_13-18, Cmpd 21447, +MSn(670.08), 52.83 min	CID	670.08	1	-13.735438	4	AFLTEVGYEAANHGVQVFGGHGFIR	Protein2821(pre=?,post=?)	156	130	4.060851E-22	1.4293992E-16	0.0	0.0
SD6.mgf	index=58458	-1	060813-SludgeD32_19-24, Cmpd 11375, +MSn(610.31), 29.94 min	CID	610.31	1	-2.8755076	4	TVAIIGYGSQGHAHAQNLNDSGVK	Protein3750(pre=-,post=?)	162	140	4.347537E-22	1.5178556E-16	0.0	0.0
SD6.mgf	index=70468	-1	060813-SludgeD32_19-24, Cmpd 24122, +MSn(1015.1569), 60.66 min	CID	1015.1569	0	-1.382847	3	AVEQFSVTAGPFIM+15.995DSNSPDIADFDLLK	Protein10107(pre=R,post=?)	111	88	4.3765786E-22	1.5756997E-16	0.0	0.0
SD6.mgf	index=15813	-1	060813-SludgeD32_13-18, Cmpd 18424, +MSn(811.4), 45.12 min	CID	811.4	1	-1.0275928	3	TNAHLVDLGQVLNSSGSYEVDGR	Protein143(pre=-,post=?)	97	91	4.6107206E-22	1.5960009E-16	0.0	0.0
SD6.mgf	index=37334	-1	060813-SludgeD32_1-6, Cmpd 13492, +MSn(1047.5676), 38.44 min	CID	1047.5676	0	-0.4661093	2	TIALAGTTATVNTTTGSSSLVK	Protein6911(pre=?,post=E)	236	216	4.9238436E-22	1.6891294E-16	0.0	0.0
SD6.mgf	index=109262	-1	060813-SludgeD32_31-36, Cmpd 10532, +MSn(692.55), 28.95 min	CID	692.55	2	2.8583255	5	LQVYTSTEYQDQGGHPHAAQKPQPLAIDHAR	Protein4070(pre=?,post=A)	126	84	5.0603294E-22	1.8559872E-16	0.0	0.0
SD6.mgf	index=20349	-1	060813-SludgeD32_13-18, Cmpd 23261, +MSn(1282.66), 57.61 min	CID	1282.66	2	-1.6811111	3	VGSITSIQAVYVPADDLTDPSPATTFAHLDSTVVLSR	Protein1691(pre=?,post=?)	160	98	5.1130697E-22	1.9328733E-16	0.0	0.0
SD6.mgf	index=18477	-1	060813-SludgeD32_13-18, Cmpd 21266, +MSn(1125.9), 52.37 min	CID	1125.9	1	-3.2348638	3	GSQSTSVVAGGGTVVEM+15.995LGM+15.995SPSSIVLVDHALTR	Protein8650(pre=R,post=?)	168	121	5.618555E-22	2.0945298E-16	0.0	0.0
SD6.mgf	index=15725	-1	060813-SludgeD32_13-18, Cmpd 18329, +MSn(1137.58), 44.88 min	CID	1137.58	1	-4.4810996	2	QGVGEPM+15.995PVQEQVVVLYAGTR	Protein1985(pre=-,post=G)	196	180	6.1617766E-22	2.0945296E-16	0.0	0.0
SD6.mgf	index=87988	-1	060813-SludgeD32_25-30, Cmpd 14428, +MSn(894.45), 37.39 min	CID	894.45	1	-1.5465118	3	RPVAPLQPEYGYEPEPAPSDGGVVR	Protein9047(pre=R,post=M)	147	127	6.2711736E-22	2.2074219E-16	0.0	0.0
SD6.mgf	index=16718	-1	060813-SludgeD32_13-18, Cmpd 19390, +MSn(884.76), 47.57 min	CID	884.76	1	-6.5322127	3	SDANQDGVVDAGIGEVDKYDLTTLR	Protein8112(pre=R,post=?)	217	177	6.488424E-22	2.2838928E-16	0.0	0.0
SD6.mgf	index=85757	-1	060813-SludgeD32_25-30, Cmpd 12085, +MSn(879.44), 32.22 min	CID	879.44	1	-1.0751518	2	APAGASGAADGSPLSASELK	Protein8821(pre=K,post=?)	141	138	6.503752E-22	2.1889028E-16	0.0	0.0
SD6.mgf	index=16801	-1	060813-SludgeD32_13-18, Cmpd 19479, +MSn(884.43), 47.79 min	CID	884.43	0	-1.5182337	3	SDANQDGVVDAGIGEVDKYDLTTLR	Protein8112(pre=R,post=?)	202	172	6.8452255E-22	2.4094853E-16	0.0	0.0
SD6.mgf	index=66837	-1	060813-SludgeD32_19-24, Cmpd 20233, +MSn(1051.89), 50.48 min	CID	1051.89	2	2.0141263	3	TTGIVLDSGDGVSHTVPIYEGYALPHAILR	Protein1644(pre=?,post=?)	181	143	7.2971603E-22	2.6609167E-16	0.0	0.0
SD6.mgf	index=67920	-1	060813-SludgeD32_19-24, Cmpd 21390, +MSn(1148.58), 53.49 min	CID	1148.58	-1	3.3816416	3	ASGETIATVAFTYLPGIASGETIATVAFTEENGR	Protein6601(pre=I,post=?)	175	130	7.3223296E-22	2.7296767E-16	0.0	0.0
SD6.mgf	index=70275	-1	060813-SludgeD32_19-24, Cmpd 23913, +MSn(945.86), 60.11 min	CID	945.86	2	-4.4756556	3	AQILQQAGTAM+15.995IAQANQLPQGVLALLR	Protein10153(pre=-,post=?)	106	91	7.5243684E-22	2.6899466E-16	0.0	0.0
SD6.mgf	index=142938	-1	060813-SludgeD32_7-12, Cmpd 21165, +MSn(801.75), 55.41 min	CID	801.75	0	2.2077	3	IVINVIPTGPGGGFSFDDNITGGR	Protein2738(pre=?,post=?)	157	140	7.5364307E-22	2.631194E-16	0.0	0.0
SD6.mgf	index=39053	-1	060813-SludgeD32_1-6, Cmpd 15329, +MSn(1120.56), 43.22 min	CID	1120.56	1	-4.7671614	2	EGTGLLSLTGANSYSGGTQVAAGK	Protein5134(pre=?,post=?)	205	176	7.801089E-22	2.7235942E-16	0.0	0.0
SD6.mgf	index=17183	-1	060813-SludgeD32_13-18, Cmpd 19888, +MSn(1070.25), 48.83 min	CID	1070.25	2	-5.3246846	3	APESGTVTVTAPVVTPPAAPVLNTLPYRPYK	Protein9235(pre=R,post=N)	144	109	7.863762E-22	2.8842075E-16	0.0	0.0
SD6.mgf	index=141928	-1	060813-SludgeD32_7-12, Cmpd 20073, +MSn(934.43), 52.55 min	CID	934.43	1	-5.7928243	3	EFFGSSQLSQFM+15.995DQNNPLSEITHK	Protein7350(pre=-,post=?);Protein8190(pre=K,post=?)	111	92	8.2160063E-22	2.8684543E-16	0.0	0.0
SD6.mgf	index=142413	-1	060813-SludgeD32_7-12, Cmpd 20594, +MSn(734.38), 53.91 min	CID	734.38	1	-1.0522643	3	RLDEELTYVLTHELPSER	Protein8905(pre=K,post=?)	116	113	8.366947E-22	2.7551184E-16	0.0	0.0
SD6.mgf	index=133355	-1	060813-SludgeD32_7-12, Cmpd 11025, +MSn(793.67), 30.04 min	CID	793.67	1	-4.358739	3	IGEVHEGAATM+15.995DWM+15.995EQEQER	Protein8395(pre=K,post=?)	81	77	8.4419875E-22	2.8412354E-16	0.0	0.0
SD6.mgf	index=130098	-1	060813-SludgeD32_7-12, Cmpd 7593, +MSn(883.43), 22.79 min	CID	883.43	0	1.6581349	2	VIASTGC+57.021GSQAASATASAR	Protein7537(pre=?,post=?)	180	166	8.771255E-22	2.921275E-16	0.0	0.0
SD6.mgf	index=140365	-1	060813-SludgeD32_7-12, Cmpd 18409, +MSn(904.44), 48.21 min	CID	904.44	2	1.8699921	3	LM+15.995DTGAAGNAATAATPLLNNPYDQFR	Protein2355(pre=K,post=L);Protein9406(pre=K,post=L)	131	111	8.840604E-22	3.1364164E-16	0.0	0.0
SD6.mgf	index=23250	-1	060813-SludgeD32_13-18, Cmpd 26353, +MSn(831.4154), 65.80 min	CID	831.4154	0	-3.8907754	3	EGIEQFIVEQLHSYQATLSGSR	Protein1841(pre=R,post=?);Protein6824(pre=R,post=?);Protein7942(pre=R,post=?)	152	136	8.905485E-22	3.0550356E-16	0.0	0.0
SD6.mgf	index=68148	-1	060813-SludgeD32_19-24, Cmpd 21635, +MSn(864.71), 54.12 min	CID	864.71	2	-1.0228518	4	LYTAYVDGDADLVEINPLILKPTGEVHALDAK	Protein7617(pre=?,post=?)	131	86	9.07489E-22	3.3479356E-16	0.0	0.0
SD6.mgf	index=109317	-1	060813-SludgeD32_31-36, Cmpd 10590, +MSn(865.44), 29.08 min	CID	865.44	2	7.8693767	4	LQVYTSTEYQDQGGHPHAAQKPQPLAIDHAR	Protein4070(pre=?,post=A)	151	95	9.481767E-22	3.4776468E-16	0.0	0.0
SD6.mgf	index=21332	-1	060813-SludgeD32_13-18, Cmpd 24318, +MSn(1087.06), 60.39 min	CID	1087.06	1	-1.0944027	2	ISGLPNC+57.021PVNALLEFESGVR	Protein3523(pre=-,post=?)	219	203	9.749892E-22	3.2814234E-16	0.0	0.0
SD6.mgf	index=70042	-1	060813-SludgeD32_19-24, Cmpd 23653, +MSn(708.38), 59.43 min	CID	708.38	0	7.7546043	3	NPEIDAQLVAQGIAEQLSAR	Protein622(pre=K,post=?);Protein1978(pre=K,post=?);Protein7051(pre=K,post=?)	107	105	1.0439285E-21	3.5134458E-16	0.0	0.0
SD6.mgf	index=140102	-1	060813-SludgeD32_7-12, Cmpd 18126, +MSn(1101.21), 47.48 min	CID	1101.21	0	-8.757158	3	QQAASAGHISNTM+15.995NVIQEITTQTTAGTIATAR	Protein9138(pre=R,post=?)	132	104	1.0504364E-21	3.8753015E-16	0.0	0.0
SD6.mgf	index=38791	-1	060813-SludgeD32_1-6, Cmpd 15039, +MSn(1165.59), 42.47 min	CID	1165.59	1	-2.1731415	2	DVQLNQDSTINNIGTSAVGLNR	Protein6895(pre=R,post=?)	178	165	1.1025736E-21	3.7823896E-16	0.0	0.0
SD6.mgf	index=93882	-1	060813-SludgeD32_25-30, Cmpd 20669, +MSn(1278.64), 53.29 min	CID	1278.64	1	1.170777	2	VNTIAPGLFDTPIYGTGEASEQFK	Protein8240(pre=?,post=E)	185	145	1.1372509E-21	3.970484E-16	0.0	0.0
SD6.mgf	index=57647	-1	060813-SludgeD32_19-24, Cmpd 10522, +MSn(659.6764), 28.19 min	CID	659.6764	0	-0.09252287	3	LGGGLVVTNHDNGGVASQGPK	Protein5073(pre=K,post=T)	177	162	1.1793879E-21	4.0090106E-16	0.0	0.0
SD6.mgf	index=18929	-1	060813-SludgeD32_13-18, Cmpd 21751, +MSn(1035.85), 53.62 min	CID	1035.85	1	-6.9347606	3	TELFTNQSNPVVIDIDTIGAHTGSGINYK	Protein4879(pre=?,post=-)	173	134	1.1953817E-21	4.332195E-16	0.0	0.0
SD6.mgf	index=115058	-1	060813-SludgeD32_31-36, Cmpd 16656, +MSn(1147.5), 43.40 min	CID	1147.5	1	-7.3158092	2	DADGSITSQELDELTDDQNAR	Protein8521(pre=K,post=A)	242	226	1.2235821E-21	4.159237E-16	0.0	0.0
SD6.mgf	index=57664	-1	060813-SludgeD32_19-24, Cmpd 10539, +MSn(989.01), 28.22 min	CID	989.01	0	-1.0491265	2	LGGGLVVTNHDNGGVASQGPK	Protein5073(pre=K,post=T)	167	155	1.2940866E-21	4.398898E-16	0.0	0.0
SD6.mgf	index=144320	-1	060813-SludgeD32_7-12, Cmpd 22636, +MSn(865.78), 59.28 min	CID	865.78	0	-3.0313747	3	LDTAIDAAEM+15.995ILSLAPETNGHVAVK	Protein2918(pre=-,post=A)	112	99	1.3358765E-21	4.7022187E-16	0.0	0.0
SD6.mgf	index=55640	-1	060813-SludgeD32_19-24, Cmpd 8414, +MSn(647.33), 24.02 min	CID	647.33	1	0.97589296	3	LGGGM+15.995VITNHTAPTAGNSPK	Protein4934(pre=K,post=?);Protein10267(pre=K,post=T)	109	105	1.4336622E-21	4.825133E-16	0.0	0.0
SD6.mgf	index=113956	-1	060813-SludgeD32_31-36, Cmpd 15498, +MSn(797.88), 40.45 min	CID	797.88	0	-5.12525	2	QGNALSWASSGGQGFK	Protein4451(pre=-,post=?)	108	108	1.4396061E-21	4.625224E-16	0.0	0.0
SD6.mgf	index=66480	-1	060813-SludgeD32_19-24, Cmpd 19855, +MSn(1344.69), 49.51 min	CID	1344.69	2	-5.040435	2	NEGLVNFTTNGSPTPAVVNTLAVTNR	Protein3080(pre=?,post=?)	282	208	1.4740411E-21	5.2295147E-16	0.0	0.0
SD6.mgf	index=113874	-1	060813-SludgeD32_31-36, Cmpd 15412, +MSn(646.32), 40.24 min	CID	646.32	2	1.7500342	4	NM+15.995ISVELDGSTLQHEIAAQHGASR	Protein5542(pre=?,post=?)	195	169	1.4842308E-21	5.181895E-16	0.0	0.0
SD6.mgf	index=138078	-1	060813-SludgeD32_7-12, Cmpd 15985, +MSn(794.4), 41.87 min	CID	794.4	1	-2.894324	3	SQVEEIIGQGGSSPSGHIPFTPR	Protein5418(pre=?,post=?)	118	98	1.493542E-21	5.169896E-16	0.0	0.0
SD6.mgf	index=70899	-1	060813-SludgeD32_19-24, Cmpd 24577, +MSn(752.99), 61.87 min	CID	752.99	1	-8.648922	3	C+57.021DM+15.995VDDEELLELVEM+15.995EVR	Protein2283(pre=-,post=?)	79	77	1.500588E-21	4.9412265E-16	0.0	0.0
SD6.mgf	index=70770	-1	060813-SludgeD32_19-24, Cmpd 24440, +MSn(1176.58), 61.51 min	CID	1176.58	1	-0.90730566	2	LNDPFSDAQAITDAVEAGYVVR	Protein2691(pre=-,post=?)	176	159	1.5546916E-21	5.3333853E-16	0.0	0.0
SD6.mgf	index=140482	-1	060813-SludgeD32_7-12, Cmpd 18533, +MSn(1242.07), 48.53 min	CID	1242.07	0	-1.3759145	2	VGYTYSELTGNYPGLASSDEFGR	Protein424(pre=?,post=?)	259	214	1.567457E-21	5.425752E-16	0.0	0.0
SD6.mgf	index=138344	-1	060813-SludgeD32_7-12, Cmpd 16264, +MSn(1140.07), 42.60 min	CID	1140.07	1	-2.5431654	2	LVGSPPGYVGYEEGGQLTEAVR	Protein7052(pre=?,post=?)	252	227	1.6313743E-21	5.596446E-16	0.0	0.0
SD6.mgf	index=21870	-1	060813-SludgeD32_13-18, Cmpd 24890, +MSn(752.66), 61.90 min	CID	752.66	0	-2.7571409	3	C+57.021DM+15.995VDDEELLELVEM+15.995EVR	Protein2283(pre=-,post=?)	74	72	1.669914E-21	5.498793E-16	0.0	0.0
SD6.mgf	index=88505	-1	060813-SludgeD32_25-30, Cmpd 14971, +MSn(652.0262), 38.70 min	CID	652.0262	0	-0.18721685	3	VAPEEHPVLLTEAPLNPK	Protein886(pre=-,post=?);Protein8647(pre=R,post=?)	84	83	1.7604897E-21	5.797046E-16	0.0	0.0
SD6.mgf	index=141008	-1	060813-SludgeD32_7-12, Cmpd 19089, +MSn(1073.99), 49.98 min	CID	1073.99	1	-1.4488676	2	DTDPGAVDYAVYFDQNSLR	Protein1021(pre=-,post=N)	191	183	1.9456734E-21	6.480084E-16	0.0	0.0
SD6.mgf	index=20392	-1	060813-SludgeD32_13-18, Cmpd 23306, +MSn(1282.32), 57.72 min	CID	1282.32	1	-6.077609	3	VGSITSIQAVYVPADDLTDPSPATTFAHLDSTVVLSR	Protein1691(pre=?,post=?)	150	87	1.9879418E-21	7.5149367E-16	0.0	0.0
SD6.mgf	index=62356	-1	060813-SludgeD32_19-24, Cmpd 15468, +MSn(652.0264), 38.56 min	CID	652.0264	0	0.18721685	3	VAPEEHPVLLTEAPLNPK	Protein886(pre=-,post=?);Protein8647(pre=R,post=?)	83	83	2.0055903E-21	6.604128E-16	0.0	0.0
SD6.mgf	index=115093	-1	060813-SludgeD32_31-36, Cmpd 16692, +MSn(907.97), 43.50 min	CID	907.97	2	-10.495734	2	QAGDTGSPEVQVALLTAR	Protein6306(pre=-,post=?)	172	170	2.1758879E-21	7.164894E-16	0.0	0.0
SD6.mgf	index=18947	-1	060813-SludgeD32_13-18, Cmpd 21771, +MSn(1035.51), 53.67 min	CID	1035.51	0	-12.25981	3	TELFTNQSNPVVIDIDTIGAHTGSGINYK	Protein4879(pre=?,post=-)	168	129	2.2155334E-21	8.0293366E-16	0.0	0.0
SD6.mgf	index=58562	-1	060813-SludgeD32_19-24, Cmpd 11484, +MSn(813.0773), 30.16 min	CID	813.0773	0	-1.876668	3	TVAIIGYGSQGHAHAQNLNDSGVK	Protein3750(pre=-,post=?)	191	154	2.2350713E-21	7.803305E-16	0.0	0.0
SD6.mgf	index=142988	-1	060813-SludgeD32_7-12, Cmpd 21221, +MSn(1202.1176), 55.55 min	CID	1202.1176	0	-1.0154597	2	IVINVIPTGPGGGFSFDDNITGGR	Protein2738(pre=?,post=?)	265	212	2.2869096E-21	7.984287E-16	0.0	0.0
SD6.mgf	index=140294	-1	060813-SludgeD32_7-12, Cmpd 18331, +MSn(1076.03), 48.01 min	CID	1076.03	1	-2.4675975	2	SC+57.021TLPATVATTAAGNPFDLSR	Protein813(pre=-,post=?)	216	192	2.2890194E-21	7.7809034E-16	0.0	0.0
SD6.mgf	index=62194	-1	060813-SludgeD32_19-24, Cmpd 15298, +MSn(652.026), 38.17 min	CID	652.026	0	-0.46804214	3	VAPEEHPVLLTEAPLNPK	Protein886(pre=-,post=?);Protein8647(pre=R,post=?)	93	92	2.290481E-21	7.5422334E-16	0.0	0.0
SD6.mgf	index=86035	-1	060813-SludgeD32_25-30, Cmpd 12377, +MSn(878.94), 32.83 min	CID	878.94	0	0.833302	2	APAGASGAADGSPLSASELK	Protein8821(pre=K,post=?)	154	142	2.3457893E-21	7.8949887E-16	0.0	0.0
SD6.mgf	index=114003	-1	060813-SludgeD32_31-36, Cmpd 15547, +MSn(868.46), 40.57 min	CID	868.46	1	9.881322	2	FTPSGQAVANFGVAVNR	Protein6222(pre=-,post=?);Protein9217(pre=R,post=R)	171	165	2.399053E-21	7.806806E-16	0.0	0.0
SD6.mgf	index=65728	-1	060813-SludgeD32_19-24, Cmpd 19062, +MSn(1048.9751), 47.51 min	CID	1048.9751	0	-6.283996	2	LSSAGDGNYALGGSYDFGAFK	Protein4013(pre=K,post=-);Protein7858(pre=K,post=?)	189	178	2.478167E-21	8.42386E-16	0.0	0.0
SD6.mgf	index=115090	-1	060813-SludgeD32_31-36, Cmpd 16689, +MSn(906.97), 43.49 min	CID	906.97	0	-6.796817	2	QAGDTGSPEVQVALLTAR	Protein6306(pre=-,post=?)	186	176	2.65136E-21	8.7305576E-16	0.0	0.0
SD6.mgf	index=17075	-1	060813-SludgeD32_13-18, Cmpd 19773, +MSn(1182.05), 48.54 min	CID	1182.05	1	1.1631724	2	FAEQM+15.995DEASAETVTNYVLTAR	Protein4516(pre=-,post=?)	273	250	2.7297501E-21	9.279048E-16	0.0	0.0
SD6.mgf	index=143060	-1	060813-SludgeD32_7-12, Cmpd 21299, +MSn(1070.87), 55.75 min	CID	1070.87	0	-5.357582	3	TGTDTPENNVDLATLAGHATTLVTTGAVDNLK	Protein6387(pre=?,post=?)	156	116	2.7650449E-21	1.0200887E-15	0.0	0.0
SD6.mgf	index=146203	-1	060813-SludgeD32_7-12, Cmpd 24688, +MSn(1023.05), 64.66 min	CID	1023.05	1	-8.803061	2	QVSFADLVVLGGAAAVEQAAK	Protein5445(pre=K,post=?)	150	145	2.7713176E-21	9.420346E-16	0.0	0.0
SD6.mgf	index=6257	-1	060813-SludgeD32_13-18, Cmpd 8366, +MSn(1118.04), 23.81 min	CID	1118.04	1	-4.55945	2	SLVVHPGSTTHSQLNDEEQR	Protein10275(pre=?,post=S)	209	172	2.8765868E-21	9.68144E-16	0.0	0.0
SD6.mgf	index=114849	-1	060813-SludgeD32_31-36, Cmpd 16435, +MSn(1087.52), 42.84 min	CID	1087.52	2	2.6421716	2	SGTWTYNDIESGTGASIGTVR	Protein8285(pre=R,post=K)	211	193	2.8861842E-21	9.810804E-16	0.0	0.0
SD6.mgf	index=22933	-1	060813-SludgeD32_13-18, Cmpd 26020, +MSn(883.1172), 64.90 min	CID	883.1172	0	-1.2440381	3	LFPEQLTYIVNHAEDEVIFVDR	Protein399(pre=?,post=?);Protein8724(pre=?,post=S)	195	169	2.9246826E-21	1.0033153E-15	0.0	0.0
SD6.mgf	index=115769	-1	060813-SludgeD32_31-36, Cmpd 17402, +MSn(1012.0005), 45.35 min	CID	1012.0005	0	-2.0505831	2	GYNIESLTVAPTEDASLSR	Protein119(pre=-,post=?)	253	245	3.1986125E-21	1.0653011E-15	0.0	0.0
SD6.mgf	index=17085	-1	060813-SludgeD32_13-18, Cmpd 19783, +MSn(1091.55), 48.56 min	CID	1091.55	0	1.901149	2	GPNEPGGLSFGHLSDIIQTSR	Protein763(pre=?,post=?)	194	171	3.2233179E-21	1.0956799E-15	0.0	0.0
SD6.mgf	index=16924	-1	060813-SludgeD32_13-18, Cmpd 19612, +MSn(1091.54), 48.13 min	CID	1091.54	0	-7.269099	2	GPNEPGGLSFGHLSDIIQTSR	Protein763(pre=?,post=?)	292	242	3.460075E-21	1.176159E-15	0.0	0.0
SD6.mgf	index=113801	-1	060813-SludgeD32_31-36, Cmpd 15335, +MSn(646.32), 40.05 min	CID	646.32	2	1.7500342	4	NM+15.995ISVELDGSTLQHEIAAQHGASR	Protein5542(pre=?,post=?)	151	127	3.516323E-21	1.2276539E-15	0.0	0.0
SD6.mgf	index=33841	-1	060813-SludgeD32_1-6, Cmpd 9551, +MSn(1093.51), 28.43 min	CID	1093.51	0	2.6791666	2	DSQGLNVGNNAGDQTVAPGESR	Protein7303(pre=K,post=T)	261	228	3.5470163E-21	1.2168075E-15	0.0	0.0
SD6.mgf	index=57456	-1	060813-SludgeD32_19-24, Cmpd 10321, +MSn(676.01), 27.77 min	CID	676.01	1	-1.3238305	3	IFVLHADHEQNASTSTVR	Protein3239(pre=-,post=?)	105	97	3.601928E-21	1.1860644E-15	0.0	0.0
SD6.mgf	index=142928	-1	060813-SludgeD32_7-12, Cmpd 21153, +MSn(1202.11), 55.37 min	CID	1202.11	0	-7.3113093	2	IVINVIPTGPGGGFSFDDNITGGR	Protein2738(pre=?,post=?)	233	193	3.731877E-21	1.3029102E-15	0.0	0.0
SD6.mgf	index=91531	-1	060813-SludgeD32_25-30, Cmpd 18164, +MSn(1064.48), 46.84 min	CID	1064.48	0	-2.1788394	2	SIM+15.995AEDQATVLEAADSWM+15.995K	Protein9430(pre=R,post=?)	133	121	3.7323532E-21	1.2430639E-15	0.0	0.0
SD6.mgf	index=66968	-1	060813-SludgeD32_19-24, Cmpd 20374, +MSn(715.73), 50.84 min	CID	715.73	1	-2.9566553	3	M+15.995PLALAVNYGAGPIAAGVTLTK	Protein7934(pre=K,post=?)	85	79	3.795683E-21	1.3021129E-15	0.0	0.0
SD6.mgf	index=140863	-1	060813-SludgeD32_7-12, Cmpd 18937, +MSn(1156.59), 49.57 min	CID	1156.59	1	3.8285291	2	LIGAPPGYVGYEEGGYLTEAVR	Protein1900(pre=-,post=?)	204	180	3.8373454E-21	1.3164051E-15	0.0	0.0
SD6.mgf	index=52266	-1	060813-SludgeD32_19-24, Cmpd 4862, +MSn(441.2337), 16.58 min	CID	441.2337	0	-1.936594	4	KVDLGKPM+15.995SSEEAAKR	Protein8092(pre=-,post=?)	140	140	4.0553677E-21	1.3029247E-15	0.0	0.0
SD6.mgf	index=16664	-1	060813-SludgeD32_13-18, Cmpd 19333, +MSn(1106.88), 47.42 min	CID	1106.88	1	-1.9666747	3	TAEILELPNSAGNHSSPFITENTEYVVAGTR	Protein6075(pre=?,post=?)	157	117	4.0942698E-21	1.5016635E-15	0.0	0.0
SD6.mgf	index=146495	-1	060813-SludgeD32_7-12, Cmpd 25005, +MSn(834.428), 65.49 min	CID	834.428	0	-1.3897741	3	AEQLADEVLVAAADAATAATASTAAAK	Protein4248(pre=?,post=?)	121	102	4.1640466E-21	1.4886383E-15	0.0	0.0
SD6.mgf	index=69015	-1	060813-SludgeD32_19-24, Cmpd 22566, +MSn(824.76), 56.55 min	CID	824.76	0	-1.9240882	3	AFVAPAELQHSIYDLGAMGIVNR	Protein7400(pre=?,post=S)	171	143	4.223971E-21	1.4621276E-15	0.0	0.0
SD6.mgf	index=6274	-1	060813-SludgeD32_13-18, Cmpd 8384, +MSn(1111.49), 23.85 min	CID	1111.49	2	5.663067	2	ASTPETPDAESSSPDASAADSAR	Protein8368(pre=-,post=?)	225	186	4.2752208E-21	1.4798677E-15	0.0	0.0
SD6.mgf	index=66743	-1	060813-SludgeD32_19-24, Cmpd 20133, +MSn(1135.27), 50.23 min	CID	1135.27	2	2.1888788	3	TSTLAHNVDFHAATGALGGAGLTLVQPGEEVVLR	Protein1385(pre=?,post=?);Protein5545(pre=?,post=?)	233	177	4.3162163E-21	1.6090336E-15	0.0	0.0
SD6.mgf	index=88152	-1	060813-SludgeD32_25-30, Cmpd 14600, +MSn(860.43), 37.81 min	CID	860.43	0	-1.2059045	2	VPTPTGSATDLTFEAGR	Protein3066(pre=-,post=?)	176	176	4.4340003E-21	1.4428769E-15	0.0	0.0
SD6.mgf	index=95888	-1	060813-SludgeD32_25-30, Cmpd 22813, +MSn(1025.22), 58.91 min	CID	1025.22	1	-4.981904	3	ALASGPSLLLLDEPASGLTHSEVAELGGVIR	Protein4760(pre=?,post=?)	210	159	4.5514196E-21	1.6693333E-15	0.0	0.0
SD6.mgf	index=21954	-1	060813-SludgeD32_13-18, Cmpd 24982, +MSn(753), 62.14 min	CID	753.0	1	4.650228	3	C+57.021DM+15.995VDDEELLELVEM+15.995EVR	Protein2283(pre=-,post=?)	81	78	4.6956087E-21	1.5461983E-15	0.0	0.0
SD6.mgf	index=67162	-1	060813-SludgeD32_19-24, Cmpd 20583, +MSn(715.73), 51.38 min	CID	715.73	1	-2.9566553	3	M+15.995PLALAVNYGAGPIAAGVTLTK	Protein7934(pre=K,post=?)	97	92	4.9888672E-21	1.7114358E-15	0.0	0.0
SD6.mgf	index=91522	-1	060813-SludgeD32_25-30, Cmpd 18155, +MSn(1111.06), 46.82 min	CID	1111.06	1	-3.7087703	2	M+15.995LDINGASALVTGGASGLGEATAK	Protein403(pre=?,post=?);Protein7268(pre=V,post=?)	239	209	5.102102E-21	1.781297E-15	0.0	0.0
SD6.mgf	index=116673	-1	060813-SludgeD32_31-36, Cmpd 18359, +MSn(944.4675), 47.83 min	CID	944.4675	0	-0.9047335	2	DESDTGSPEVQIALLSAR	Protein7642(pre=R,post=I)	210	204	5.372355E-21	1.7690413E-15	0.0	0.0
SD6.mgf	index=135819	-1	060813-SludgeD32_7-12, Cmpd 13613, +MSn(922.42), 35.87 min	CID	922.42	1	-3.2097678	2	QAFDNSVESLTSTDSNK	Protein5558(pre=R,post=?);Protein9748(pre=R,post=?)	104	101	5.6082438E-21	1.8249899E-15	0.0	0.0
SD6.mgf	index=145144	-1	060813-SludgeD32_7-12, Cmpd 23525, +MSn(942.4762), 61.61 min	CID	942.4762	0	-2.46089	2	NPPAGEEAFLVDLLENR	Protein7476(pre=K,post=V)	215	215	5.624658E-21	1.8303313E-15	0.0	0.0
SD6.mgf	index=58996	-1	060813-SludgeD32_19-24, Cmpd 11940, +MSn(655.35), 31.11 min	CID	655.35	1	-1.8314904	3	LGGGLVISNHNTNVPGASAGK	Protein9773(pre=K,post=?)	107	95	6.3042347E-21	2.1429544E-15	0.0	0.0
SD6.mgf	index=90372	-1	060813-SludgeD32_25-30, Cmpd 16939, +MSn(717.71), 43.67 min	CID	717.71	0	-1.7858689	3	LHQQIVNEPFTELQLEGR	Protein8135(pre=K,post=?)	92	89	6.6421537E-21	2.1871682E-15	0.0	0.0
SD6.mgf	index=17248	-1	060813-SludgeD32_13-18, Cmpd 19956, +MSn(1117.52), 49.00 min	CID	1117.52	0	-5.898559	2	LGSDPISTDDPAFETAEAELR	Protein6454(pre=-,post=?)	154	136	6.6954774E-21	2.2759468E-15	0.0	0.0
SD6.mgf	index=141484	-1	060813-SludgeD32_7-12, Cmpd 19596, +MSn(1322.29), 51.30 min	CID	1322.29	2	-0.9841547	3	GLDLDGDGVIEPNGVENNNPTTLDNGKDFEIVDAYSR	Protein7851(pre=K,post=?)	198	126	6.8553975E-21	2.5915187E-15	0.0	0.0
SD6.mgf	index=140107	-1	060813-SludgeD32_7-12, Cmpd 18132, +MSn(1010.49), 47.49 min	CID	1010.49	1	1.360753	2	ASLSTDSFISAASFQETTR	Protein8106(pre=K,post=V)	258	240	6.944149E-21	2.312756E-15	0.0	0.0
SD6.mgf	index=146571	-1	060813-SludgeD32_7-12, Cmpd 25086, +MSn(834.4277), 65.71 min	CID	834.4277	0	-1.7555041	3	AEQLADEVLVAAADAATAATASTAAAK	Protein4248(pre=?,post=?)	120	103	7.1241286E-21	2.5468616E-15	0.0	0.0
SD6.mgf	index=57760	-1	060813-SludgeD32_19-24, Cmpd 10640, +MSn(665.02), 28.42 min	CID	665.02	1	1.2253978	3	VSAVGFGSTKPVATNATAEGK	Protein7591(pre=R,post=?)	92	85	7.22273E-21	2.4551722E-15	0.0	0.0
SD6.mgf	index=15187	-1	060813-SludgeD32_13-18, Cmpd 17756, +MSn(1224.25), 43.44 min	CID	1224.25	2	-3.6568828	3	QVVVHDNDGWTTAGGGIANAATEGTDNSGALVIGDGTK	Protein2802(pre=?,post=?)	142	95	7.25213E-21	2.7530898E-15	0.0	0.0
SD6.mgf	index=113622	-1	060813-SludgeD32_31-36, Cmpd 15147, +MSn(865.43), 39.58 min	CID	865.43	1	-2.5861292	3	NM+15.995ISVELNGTTLQHEIAAQHGASR	Protein6294(pre=?,post=?)	221	185	7.305942E-21	2.5507235E-15	0.0	0.0
SD6.mgf	index=117243	-1	060813-SludgeD32_31-36, Cmpd 18963, +MSn(1209.09), 49.38 min	CID	1209.09	1	-3.6099524	2	YIGVPTSDLFNQTQGNTLEYR	Protein8351(pre=?,post=?)	252	214	7.5482735E-21	2.5658318E-15	0.0	0.0
SD6.mgf	index=66658	-1	060813-SludgeD32_19-24, Cmpd 20044, +MSn(788.92), 50.00 min	CID	788.92	1	3.9669235	4	TTGIVLDSGDGVSHTVPIYEGYALPHAILR	Protein1644(pre=?,post=?)	146	102	7.690962E-21	2.804517E-15	0.0	0.0
SD6.mgf	index=20560	-1	060813-SludgeD32_13-18, Cmpd 23483, +MSn(1259.6), 58.19 min	CID	1259.6	1	-8.901477	3	RPAADGATFTTYNPATGEALGEVAQAGGADLDAALDAAR	Protein7667(pre=?,post=?)	147	97	7.914776E-21	3.0173736E-15	0.0	0.0
SD6.mgf	index=146325	-1	060813-SludgeD32_7-12, Cmpd 24825, +MSn(787.0959), 65.02 min	CID	787.0959	0	0.6979033	3	TAVDLLITALQVTNDTAVASNTK	Protein3462(pre=K,post=?);Protein8848(pre=K,post=?)	102	95	7.989468E-21	2.7655543E-15	0.0	0.0
SD6.mgf	index=70539	-1	060813-SludgeD32_19-24, Cmpd 24197, +MSn(1015.49), 60.86 min	CID	1015.49	1	-2.744962	3	AVEQFSVTAGPFIM+15.995DSNSPDIADFDLLK	Protein10107(pre=R,post=?)	114	87	8.1396244E-21	2.930509E-15	0.0	0.0
SD6.mgf	index=116746	-1	060813-SludgeD32_31-36, Cmpd 18439, +MSn(944.47), 48.03 min	CID	944.47	0	1.6802194	2	DESDTGSPEVQIALLSAR	Protein7642(pre=R,post=I)	183	180	8.187048E-21	2.6958803E-15	0.0	0.0
SD6.mgf	index=145013	-1	060813-SludgeD32_7-12, Cmpd 23385, +MSn(942.4761), 61.25 min	CID	942.4761	0	-2.5904105	2	NPPAGEEAFLVDLLENR	Protein7476(pre=K,post=V)	220	217	8.263423E-21	2.689017E-15	0.0	0.0
SD6.mgf	index=11528	-1	060813-SludgeD32_13-18, Cmpd 13903, +MSn(919.48), 34.57 min	CID	919.48	1	2.3589294	2	TQPSSTPQPLDIAPATGR	Protein10067(pre=-,post=?)	158	152	8.434247E-21	2.7772794E-15	0.0	0.0
SD6.mgf	index=16997	-1	060813-SludgeD32_13-18, Cmpd 19690, +MSn(1091.54), 48.32 min	CID	1091.54	0	-7.269099	2	GPNEPGGLSFGHLSDIIQTSR	Protein763(pre=?,post=?)	252	210	8.490225E-21	2.8860225E-15	0.0	0.0
SD6.mgf	index=142799	-1	060813-SludgeD32_7-12, Cmpd 21011, +MSn(1123.04), 55.01 min	CID	1123.04	2	2.0145588	2	FDSLDAEGFISGPISDNVGFR	Protein3965(pre=-,post=?)	187	170	8.587103E-21	2.9189539E-15	0.0	0.0
SD6.mgf	index=22039	-1	060813-SludgeD32_13-18, Cmpd 25074, +MSn(1149.59), 62.39 min	CID	1149.59	0	3.504149	2	TDTVM+15.995NLGGGALYSLSDVLSLR	Protein6210(pre=?,post=?)	247	221	8.879564E-21	3.0461433E-15	0.0	0.0
SD6.mgf	index=22528	-1	060813-SludgeD32_13-18, Cmpd 25590, +MSn(951.85), 63.76 min	CID	951.85	1	4.5123034	3	LGVLDTILQPELYPDLYGNLDHVVR	Protein161(pre=?,post=?)	146	119	9.22907E-21	3.2485865E-15	0.0	0.0
SD6.mgf	index=13001	-1	060813-SludgeD32_13-18, Cmpd 15450, +MSn(1032.49), 37.81 min	CID	1032.49	1	-10.141948	2	DAGNSGANLTAANAAIAAGYNR	Protein4022(pre=?,post=?)	235	204	9.7649794E-21	3.349886E-15	0.0	0.0
SD6.mgf	index=113883	-1	060813-SludgeD32_31-36, Cmpd 15421, +MSn(798.38), 40.26 min	CID	798.38	1	-7.227579	2	QGNALSWASSGGQGFK	Protein4451(pre=-,post=?)	106	106	9.920355E-21	3.1872514E-15	0.0	0.0
SD6.mgf	index=113958	-1	060813-SludgeD32_31-36, Cmpd 15500, +MSn(646.07), 40.45 min	CID	646.07	1	3.0487106	4	NM+15.995ISVELDGSTLQHEIAAQHGASR	Protein5542(pre=?,post=?)	175	149	1.0126201E-20	3.5353607E-15	0.0	0.0
SD6.mgf	index=138426	-1	060813-SludgeD32_7-12, Cmpd 16350, +MSn(1084.5), 42.82 min	CID	1084.5	2	-0.2797167	2	DVTTGDTLC+57.021DEDNVITLER	Protein2988(pre=?,post=?)	236	220	1.0129497E-20	3.373639E-15	0.0	0.0
SD6.mgf	index=63315	-1	060813-SludgeD32_19-24, Cmpd 16493, +MSn(751.37), 41.07 min	CID	751.37	0	0.5686231	3	QTNLDLTAYGVSGSSFHTPTR	Protein3108(pre=-,post=?)	147	129	1.0164108E-20	3.4550141E-15	0.0	0.0
SD6.mgf	index=61330	-1	060813-SludgeD32_19-24, Cmpd 14390, +MSn(799.36), 36.13 min	CID	799.36	0	-5.5738864	3	GYTIHSEFEGISDTPTYHDAR	Protein2805(pre=-,post=?)	76	64	1.0353143E-20	3.5192713E-15	0.0	0.0
SD6.mgf	index=64741	-1	060813-SludgeD32_19-24, Cmpd 18006, +MSn(1041), 44.84 min	CID	1041.0	0	0.23452514	2	YPGTVTVTDDGLDVDGDTLK	Protein239(pre=G,post=?)	178	164	1.1018169E-20	3.708275E-15	0.0	0.0
SD6.mgf	index=116605	-1	060813-SludgeD32_31-36, Cmpd 18286, +MSn(944.4671), 47.65 min	CID	944.4671	0	-1.3571002	2	DESDTGSPEVQIALLSAR	Protein7642(pre=R,post=I)	217	202	1.113944E-20	3.6680618E-15	0.0	0.0
SD6.mgf	index=52288	-1	060813-SludgeD32_19-24, Cmpd 4885, +MSn(587.9776), 16.64 min	CID	587.9776	0	1.0380535	3	KVDLGKPM+15.995SSEEAAKR	Protein8092(pre=-,post=?)	155	152	1.1155921E-20	3.584219E-15	0.0	0.0
SD6.mgf	index=13346	-1	060813-SludgeD32_13-18, Cmpd 15812, +MSn(1117.52), 38.64 min	CID	1117.52	1	4.6181393	2	YNGSSM+15.995EIFTINPGSNTTQR	Protein8186(pre=R,post=?)	186	168	1.1365147E-20	3.825054E-15	0.0	0.0
SD6.mgf	index=66861	-1	060813-SludgeD32_19-24, Cmpd 20259, +MSn(1051.55), 50.55 min	CID	1051.55	1	-3.231413	3	TTGIVLDSGDGVSHTVPIYEGYALPHAILR	Protein1644(pre=?,post=?)	172	126	1.2443901E-20	4.537681E-15	0.0	0.0
SD6.mgf	index=116527	-1	060813-SludgeD32_31-36, Cmpd 18204, +MSn(944.4612), 47.44 min	CID	944.4612	0	-7.625611	2	DESDTGSPEVQIALLSAR	Protein7642(pre=R,post=I)	197	185	1.274961E-20	4.198268E-15	0.0	0.0
SD6.mgf	index=87911	-1	060813-SludgeD32_25-30, Cmpd 14347, +MSn(894.46), 37.20 min	CID	894.46	1	9.64863	3	RPVAPLQPEYGYEPEPAPSDGGVVR	Protein9047(pre=R,post=M)	138	115	1.3214232E-20	4.6513438E-15	0.0	0.0
SD6.mgf	index=59407	-1	060813-SludgeD32_19-24, Cmpd 12371, +MSn(1030.5), 31.93 min	CID	1030.5	1	-2.8137035	2	QSQDALNGAAGAITTGHQYR	Protein9332(pre=R,post=V)	267	247	1.3414118E-20	4.5146555E-15	0.0	0.0
SD6.mgf	index=66589	-1	060813-SludgeD32_19-24, Cmpd 19970, +MSn(788.67), 49.81 min	CID	788.67	0	5.030374	4	TTGIVLDSGDGVSHTVPIYEGYALPHAILR	Protein1644(pre=?,post=?)	148	103	1.3983332E-20	5.099036E-15	0.0	0.0
SD6.mgf	index=37256	-1	060813-SludgeD32_1-6, Cmpd 13410, +MSn(1047.5701), 38.22 min	CID	1047.5701	0	1.8644372	2	TIALAGTTATVNTTTGSSSLVK	Protein6911(pre=?,post=E)	233	198	1.4004158E-20	4.80414E-15	0.0	0.0
SD6.mgf	index=71396	-1	060813-SludgeD32_19-24, Cmpd 25102, +MSn(1246.08), 63.26 min	CID	1246.08	0	0.097963475	2	GADYLSGGIAGLGAYFTGWDGTADR	Protein3388(pre=R,post=?);Protein10267(pre=R,post=?)	176	146	1.4137594E-20	4.9763626E-15	0.0	0.0
SD6.mgf	index=24741	-1	060813-SludgeD32_13-18, Cmpd 27963, +MSn(1021.53), 70.23 min	CID	1021.53	0	-8.066018	3	TDVATPPVTPDLTAAASALDVGQAVIDAAVGR	Protein7471(pre=-,post=?)	147	117	1.4259301E-20	5.260584E-15	0.0	0.0
SD6.mgf	index=16885	-1	060813-SludgeD32_13-18, Cmpd 19569, +MSn(1059.49), 48.02 min	CID	1059.49	1	-3.6681955	3	NLTVC+57.021GYVDTDTIIDDHNNQVTTTFYR	Protein8186(pre=R,post=V)	120	93	1.4319713E-20	5.1192685E-15	0.0	0.0
SD6.mgf	index=114818	-1	060813-SludgeD32_31-36, Cmpd 16403, +MSn(776.38), 42.76 min	CID	776.38	2	-7.263189	3	ATAFAAEPVTADGTAQTIDVYGR	Protein8510(pre=R,post=?)	103	90	1.4553133E-20	5.037567E-15	0.0	0.0
SD6.mgf	index=22401	-1	060813-SludgeD32_13-18, Cmpd 25456, +MSn(870.47), 63.40 min	CID	870.47	0	-1.9632854	3	LLGTGAIVPVMSDVFALDHVGDAALK	Protein2919(pre=R,post=?)	86	65	1.4765898E-20	5.2385566E-15	0.0	0.0
SD6.mgf	index=67331	-1	060813-SludgeD32_19-24, Cmpd 20763, +MSn(1096.56), 51.85 min	CID	1096.56	0	5.1207986	2	GM+15.995VAPANLQDIIYDSNVVTR	Protein6585(pre=?,post=?)	200	179	1.4886304E-20	5.0101347E-15	0.0	0.0
SD6.mgf	index=116472	-1	060813-SludgeD32_31-36, Cmpd 18146, +MSn(944.44), 47.28 min	CID	944.44	1	-3.8461475	2	DGDLEQSFSQFGAVTSAK	Protein8312(pre=R,post=?)	126	120	1.556599E-20	5.1256623E-15	0.0	0.0
SD6.mgf	index=17405	-1	060813-SludgeD32_13-18, Cmpd 20125, +MSn(1154.58), 49.43 min	CID	1154.58	1	-3.35737	2	AM+15.995LQDM+15.995ATLTGGQVIAEEVGLK	Protein4699(pre=?,post=L)	175	159	1.6010779E-20	5.492514E-15	0.0	0.0
SD6.mgf	index=66557	-1	060813-SludgeD32_19-24, Cmpd 19936, +MSn(1344.68), 49.72 min	CID	1344.68	2	-12.39903	2	NEGLVNFTTNGSPTPAVVNTLAVTNR	Protein3080(pre=?,post=?)	255	190	1.6037843E-20	5.6898096E-15	0.0	0.0
SD6.mgf	index=93180	-1	060813-SludgeD32_25-30, Cmpd 19920, +MSn(1188.55), 51.34 min	CID	1188.55	1	-6.0355587	2	AGAPDLTEEPPFDDEFIEVQR	Protein7676(pre=?,post=?)	192	167	1.6054939E-20	5.457443E-15	0.0	0.0
SD6.mgf	index=114005	-1	060813-SludgeD32_31-36, Cmpd 15549, +MSn(1028.9682), 40.58 min	CID	1028.9681	0	2.0167773	2	EGGDDVFVHYSNIAGEGYK	Protein3296(pre=?,post=N)	185	166	1.6092506E-20	5.359625E-15	0.0	0.0
SD6.mgf	index=135736	-1	060813-SludgeD32_7-12, Cmpd 13525, +MSn(921.91), 35.66 min	CID	921.91	0	-12.247796	2	QAFDNSVESLTSTDSNK	Protein5558(pre=R,post=?);Protein9748(pre=R,post=?)	135	129	1.637633E-20	5.329054E-15	0.0	0.0
SD6.mgf	index=22913	-1	060813-SludgeD32_13-18, Cmpd 25999, +MSn(1085.63), 64.85 min	CID	1085.63	1	9.928654	2	SVAYTPVIDGPLGLVALTNLR	Protein1524(pre=?,post=?)	216	190	1.6599759E-20	5.64264E-15	0.0	0.0
SD6.mgf	index=139968	-1	060813-SludgeD32_7-12, Cmpd 17984, +MSn(1010.49), 47.11 min	CID	1010.49	1	1.360753	2	ASLSTDSFISAASFQETTR	Protein8106(pre=K,post=V)	249	228	1.6735067E-20	5.573631E-15	0.0	0.0
SD6.mgf	index=140672	-1	060813-SludgeD32_7-12, Cmpd 18733, +MSn(1037), 49.05 min	CID	1037.0	1	-1.8538883	2	GSGNFNVFDDVTAGGSSTVLK	Protein2816(pre=-,post=?)	173	157	1.6935586E-20	5.756795E-15	0.0	0.0
SD6.mgf	index=21482	-1	060813-SludgeD32_13-18, Cmpd 24477, +MSn(1013.501), 60.81 min	CID	1013.501	0	-0.18066627	2	AVDGAFLM+15.995PVEDVFSISGR	Protein6813(pre=-,post=?)	157	145	1.729432E-20	5.759891E-15	0.0	0.0
SD6.mgf	index=135725	-1	060813-SludgeD32_7-12, Cmpd 13514, +MSn(1013), 35.63 min	CID	1013.0	0	2.1690724	2	TAAANTLFDGTNTSVNTAAGK	Protein5590(pre=?,post=?)	197	164	1.7863928E-20	6.07236E-15	0.0	0.0
SD6.mgf	index=14585	-1	060813-SludgeD32_13-18, Cmpd 17116, +MSn(881.9411), 41.84 min	CID	881.9411	0	0.20761648	2	TYYDTTDLTVTVSGVK	Protein1272(pre=K,post=?)	106	105	1.822286E-20	5.8547133E-15	0.0	0.0
SD6.mgf	index=36647	-1	060813-SludgeD32_1-6, Cmpd 12753, +MSn(556.5374), 36.53 min	CID	556.5374	0	1.2063655	4	VGDVTSVALDTHDGHTLLTGSK	Protein5361(pre=?,post=?)	150	131	1.8608089E-20	6.3835236E-15	0.0	0.0
SD6.mgf	index=12572	-1	060813-SludgeD32_13-18, Cmpd 14999, +MSn(1025.03), 36.83 min	CID	1025.03	0	1.4290761	2	LVSPATTTTVDVPAQYETR	Protein2823(pre=-,post=?)	189	171	1.9226702E-20	6.403472E-15	0.0	0.0
SD6.mgf	index=138014	-1	060813-SludgeD32_7-12, Cmpd 15917, +MSn(794.4), 41.69 min	CID	794.4	1	-2.894324	3	SQVEEIIGQGGSSPSGHIPFTPR	Protein5418(pre=?,post=?)	132	108	1.9754417E-20	6.8379915E-15	0.0	0.0
SD6.mgf	index=143123	-1	060813-SludgeD32_7-12, Cmpd 21366, +MSn(1071.55), 55.93 min	CID	1071.55	2	5.0549154	3	TGTDTPENNVDLATLAGHATTLVTTGAVDNLK	Protein6387(pre=?,post=?)	152	106	2.0955429E-20	7.73094E-15	0.0	0.0
SD6.mgf	index=66851	-1	060813-SludgeD32_19-24, Cmpd 20248, +MSn(1135.27), 50.52 min	CID	1135.27	2	2.1888788	3	TSTLAHNVDFHAATGALGAAGLTLVQPGEEVVVR	Protein426(pre=?,post=?);Protein8308(pre=?,post=?)	210	155	2.1586212E-20	8.047081E-15	0.0	0.0
SD6.mgf	index=19128	-1	060813-SludgeD32_13-18, Cmpd 21966, +MSn(1077.87), 54.18 min	CID	1077.87	2	1.6255829	3	M+15.995GQGALDVLGSDGQFVPAIHSVGYPLVDADGK	Protein667(pre=-,post=?)	115	81	2.2048008E-20	8.134018E-15	0.0	0.0
SD6.mgf	index=18363	-1	060813-SludgeD32_13-18, Cmpd 21145, +MSn(893.425), 52.05 min	CID	893.425	0	-6.421656	2	ELESFAAFGSDLDAVSK	Protein7327(pre=-,post=?);Protein8799(pre=R,post=?)	113	108	2.2122718E-20	7.198997E-15	0.0	0.0
SD6.mgf	index=16399	-1	060813-SludgeD32_13-18, Cmpd 19049, +MSn(1032.03), 46.71 min	CID	1032.03	0	-4.258125	2	TSDVAGDGTTTATVLAQSIVR	Protein5210(pre=?,post=?)	270	241	2.2772282E-20	7.740822E-15	0.0	0.0
SD6.mgf	index=62417	-1	060813-SludgeD32_19-24, Cmpd 15532, +MSn(851.43), 38.72 min	CID	851.43	1	3.3952808	3	VTNVHVEETEGPSLDDATVVVAGGR	Protein8465(pre=A,post=?)	149	130	2.3487706E-20	8.267555E-15	0.0	0.0
SD6.mgf	index=18299	-1	060813-SludgeD32_13-18, Cmpd 21076, +MSn(893.4274), 51.87 min	CID	893.4274	0	-3.6890364	2	ELESFAAFGSDLDAVSK	Protein7327(pre=-,post=?);Protein8799(pre=R,post=?)	107	103	2.3657622E-20	7.698474E-15	0.0	0.0
SD6.mgf	index=66683	-1	060813-SludgeD32_19-24, Cmpd 20070, +MSn(847.94), 50.06 min	CID	847.94	1	-9.053526	4	TSSLAHNVDFHAATGALGGAGLTLVQPGEEVVLR	Protein3414(pre=-,post=?)	230	172	2.3697274E-20	8.834059E-15	0.0	0.0
SD6.mgf	index=67241	-1	060813-SludgeD32_19-24, Cmpd 20666, +MSn(715.397), 51.60 min	CID	715.397	0	-0.9384805	3	M+15.995PLALAVNYGAGPIAAGVTLTK	Protein7934(pre=K,post=?)	79	73	2.4075681E-20	8.259186E-15	0.0	0.0
SD6.mgf	index=131537	-1	060813-SludgeD32_7-12, Cmpd 9106, +MSn(782.3714), 25.95 min	CID	782.3714	0	-0.23403901	3	TATVAADDATQAHAPEYTAAQNK	Protein5601(pre=-,post=?)	142	113	2.4932994E-20	8.630556E-15	0.0	0.0
SD6.mgf	index=8069	-1	060813-SludgeD32_13-18, Cmpd 10270, +MSn(884.4078), 27.44 min	CID	884.4078	0	0.20703742	2	DSEGQVGLVDQAC+57.021PHR	Protein3753(pre=R,post=?)	155	152	2.5042515E-20	8.045759E-15	0.0	0.0
SD6.mgf	index=115159	-1	060813-SludgeD32_31-36, Cmpd 16762, +MSn(906.9765), 43.68 min	CID	906.9765	0	0.4037713	2	QAGDTGSPEVQVALLTAR	Protein6306(pre=-,post=?)	213	195	2.5970255E-20	8.551641E-15	0.0	0.0
SD6.mgf	index=140746	-1	060813-SludgeD32_7-12, Cmpd 18814, +MSn(1036.99), 49.26 min	CID	1036.99	1	-11.511161	2	GSGNFNVFDDVTAGGSSTVLK	Protein2816(pre=-,post=?)	181	167	2.661725E-20	9.047815E-15	0.0	0.0
SD6.mgf	index=138502	-1	060813-SludgeD32_7-12, Cmpd 16430, +MSn(1083.99), 43.03 min	CID	1083.99	1	-7.969956	2	DVTTGDTLC+57.021DEDNVITLER	Protein2988(pre=?,post=?)	236	214	2.6758343E-20	8.911893E-15	0.0	0.0
SD6.mgf	index=14295	-1	060813-SludgeD32_13-18, Cmpd 16809, +MSn(664.3242), 41.07 min	CID	664.3242	0	-1.8375077	3	NVLEREPDETGAAFWTR	Protein10390(pre=R,post=?)	158	149	2.7038208E-20	8.798557E-15	0.0	0.0
SD6.mgf	index=143937	-1	060813-SludgeD32_7-12, Cmpd 22228, +MSn(968.47), 58.21 min	CID	968.47	2	0.9264151	3	TDFTVHGDDLLITGVANDIVNAGTGDDR	Protein457(pre=-,post=V)	124	97	2.7049365E-20	9.738583E-15	0.0	0.0
SD6.mgf	index=23311	-1	060813-SludgeD32_13-18, Cmpd 26417, +MSn(839.08), 65.97 min	CID	839.08	1	-1.4302969	3	LAEATDALDEATQWIFGHAGEIR	Protein9177(pre=R,post=D)	150	134	2.7857178E-20	9.642762E-15	0.0	0.0
SD6.mgf	index=143107	-1	060813-SludgeD32_7-12, Cmpd 21349, +MSn(1073.56), 55.89 min	CID	1073.56	1	7.423826	2	NEQSPTNLIFEAAGVNLATR	Protein4840(pre=-,post=?)	215	194	2.818253E-20	9.485113E-15	0.0	0.0
SD6.mgf	index=94687	-1	060813-SludgeD32_25-30, Cmpd 21533, +MSn(715.7), 55.55 min	CID	715.7	1	-2.8714595	3	AYNEDLVHQVVVAFQANAR	Protein3899(pre=-,post=?)	115	107	2.8200406E-20	9.392174E-15	0.0	0.0
SD6.mgf	index=15756	-1	060813-SludgeD32_13-18, Cmpd 18362, +MSn(1093.53), 44.97 min	CID	1093.53	0	1.6744467	3	VDPEGPQFSIDKGELLDANTGEYSGVNEVAK	Protein10231(pre=?,post=?)	123	84	2.8670426E-20	1.051551E-14	0.0	0.0
SD6.mgf	index=65032	-1	060813-SludgeD32_19-24, Cmpd 18318, +MSn(1144.58), 45.63 min	CID	1144.58	1	5.4691973	2	YQTSAVIAAAVWNHPGFQGNR	Protein4943(pre=-,post=?)	301	246	2.9378677E-20	9.986488E-15	0.0	0.0
SD6.mgf	index=59434	-1	060813-SludgeD32_19-24, Cmpd 12400, +MSn(687.0027), 31.99 min	CID	687.0027	0	-0.71074086	3	QSQDALNGAAGAITTGHQYR	Protein9332(pre=R,post=V)	122	114	2.938172E-20	9.8887116E-15	0.0	0.0
SD6.mgf	index=138875	-1	060813-SludgeD32_7-12, Cmpd 16825, +MSn(1028.03), 44.07 min	CID	1028.03	1	-2.9392664	2	INIIDTPGHVDFTVEVER	Protein6854(pre=-,post=?)	208	188	2.9867472E-20	9.834941E-15	0.0	0.0
SD6.mgf	index=92629	-1	060813-SludgeD32_25-30, Cmpd 19338, +MSn(1121.53), 49.85 min	CID	1121.53	1	-2.8030066	2	TYEAGVEYLPGGEELTDLER	Protein9679(pre=R,post=?)	210	194	3.0456234E-20	1.02503506E-14	0.0	0.0
SD6.mgf	index=63197	-1	060813-SludgeD32_19-24, Cmpd 16369, +MSn(968.8124), 40.76 min	CID	968.8124	0	-3.6539853	3	EGNTYAVANGISTGAAADAATVGAPTGAVGAAK	Protein7934(pre=?,post=M)	109	79	3.0550578E-20	1.1331545E-14	0.0	0.0
SD6.mgf	index=63299	-1	060813-SludgeD32_19-24, Cmpd 16476, +MSn(1127.55), 41.02 min	CID	1127.55	2	-3.6281116	2	QTNLDLTAYGVSGSSFHTPTR	Protein3108(pre=-,post=?)	298	269	3.1093422E-20	1.0569369E-14	0.0	0.0
SD6.mgf	index=113987	-1	060813-SludgeD32_31-36, Cmpd 15530, +MSn(861.43), 40.53 min	CID	861.43	2	8.416159	3	NM+15.995ISVELDGSTLQHEIAAQHGASR	Protein5542(pre=?,post=?)	128	102	3.156585E-20	1.1020585E-14	0.0	0.0
SD6.mgf	index=131971	-1	060813-SludgeD32_7-12, Cmpd 9561, +MSn(966.46), 26.90 min	CID	966.46	1	3.6974905	2	M+15.995VSSTASSAGLTATAETSSR	Protein1858(pre=?,post=?)	247	221	3.2076975E-20	1.0795826E-14	0.0	0.0
SD6.mgf	index=6342	-1	060813-SludgeD32_13-18, Cmpd 8456, +MSn(750.37), 23.99 min	CID	750.37	1	-1.3553358	3	SLVVHPASTTHSQLNDEEQR	Protein10159(pre=R,post=?)	133	110	3.2380308E-20	1.0897917E-14	0.0	0.0
SD6.mgf	index=70932	-1	060813-SludgeD32_19-24, Cmpd 24612, +MSn(1201.1291), 61.96 min	CID	1201.1292	0	-1.1179247	2	ELLSEFEFPGDDIPVVPVSALK	Protein6806(pre=?,post=?)	99	79	3.2977817E-20	1.1313073E-14	0.0	0.0
SD6.mgf	index=136870	-1	060813-SludgeD32_7-12, Cmpd 14716, +MSn(1020.99), 38.60 min	CID	1020.99	0	-5.200865	2	SAAANTLFDATNTSVNSATGK	Protein1559(pre=?,post=T)	167	146	3.3167926E-20	1.1274541E-14	0.0	0.0
SD6.mgf	index=63665	-1	060813-SludgeD32_19-24, Cmpd 16862, +MSn(1150.09), 41.99 min	CID	1150.09	1	-1.3529562	2	IINTTSGAGLVGNFGQTNYATAK	Protein9188(pre=?,post=A)	164	135	3.3200642E-20	1.1492402E-14	0.0	0.0
SD6.mgf	index=17361	-1	060813-SludgeD32_13-18, Cmpd 20078, +MSn(840.75), 49.30 min	CID	840.75	0	-7.7677207	3	VEGQTVPTAFM+15.995ATVAAYGDHVALR	Protein2840(pre=-,post=?);Protein9332(pre=R,post=?)	128	108	3.3306553E-20	1.1628317E-14	0.0	0.0
SD6.mgf	index=52189	-1	060813-SludgeD32_19-24, Cmpd 4781, +MSn(441.48), 16.38 min	CID	441.48	1	-12.206266	4	KVDLGKPM+15.995SSEEAAKR	Protein8092(pre=-,post=?)	119	115	3.3344652E-20	1.0713103E-14	0.0	0.0
SD6.mgf	index=17488	-1	060813-SludgeD32_13-18, Cmpd 20213, +MSn(1154.59), 49.65 min	CID	1154.59	1	5.315986	2	AM+15.995LQDM+15.995ATLTGGQVIAEEVGLK	Protein4699(pre=?,post=L)	175	152	3.3522267E-20	1.1499847E-14	0.0	0.0
SD6.mgf	index=68920	-1	060813-SludgeD32_19-24, Cmpd 22466, +MSn(849.41), 56.29 min	CID	849.41	2	-2.6111643	3	EYVIEAPWQEIAENGVDAAHFR	Protein9736(pre=?,post=?)	161	138	3.4004897E-20	1.1665414E-14	0.0	0.0
SD6.mgf	index=140510	-1	060813-SludgeD32_7-12, Cmpd 18562, +MSn(1010.99), 48.60 min	CID	1010.99	2	-0.30007535	2	ASLSTDSFISAASFQETTR	Protein8106(pre=K,post=V)	206	191	3.437281E-20	1.14478985E-14	0.0	0.0
SD6.mgf	index=22118	-1	060813-SludgeD32_13-18, Cmpd 25157, +MSn(1149.59), 62.61 min	CID	1149.59	0	3.504149	2	TDTVM+15.995NLGGGALYSLSDVLSLR	Protein6210(pre=?,post=?)	227	197	3.44494E-20	1.1817901E-14	0.0	0.0
SD6.mgf	index=146637	-1	060813-SludgeD32_7-12, Cmpd 25156, +MSn(834.4285), 65.89 min	CID	834.4285	0	-0.73146003	3	AEQLADEVLVAAADAATAATASTAAAK	Protein4248(pre=?,post=?)	136	115	3.4510117E-20	1.2337298E-14	0.0	0.0
SD6.mgf	index=139998	-1	060813-SludgeD32_7-12, Cmpd 18016, +MSn(1087.56), 47.19 min	CID	1087.56	1	-7.0454416	2	TLQVDDVSGNIVAPNGTIGFR	Protein5325(pre=?,post=?)	238	202	3.5871508E-20	1.219355E-14	0.0	0.0
SD6.mgf	index=70807	-1	060813-SludgeD32_19-24, Cmpd 24479, +MSn(1198.61), 61.61 min	CID	1198.61	0	-2.647917	2	LADAVLAGGPEAVSEVAEDLDNLK	Protein7638(pre=K,post=?)	166	127	3.6305807E-20	1.2675446E-14	0.0	0.0
SD6.mgf	index=93105	-1	060813-SludgeD32_25-30, Cmpd 19841, +MSn(1188.55), 51.14 min	CID	1188.55	1	-6.0355587	2	AGAPDLTEEPPFDDEFIEVQR	Protein7676(pre=?,post=?)	220	187	3.7232517E-20	1.2656189E-14	0.0	0.0
SD6.mgf	index=16809	-1	060813-SludgeD32_13-18, Cmpd 19488, +MSn(974.5), 47.82 min	CID	974.5	0	-1.8789649	2	FLSQPFHVAEVFTGSPGK	Protein592(pre=?,post=Y);Protein7670(pre=?,post=?)	141	127	3.7649756E-20	1.2397537E-14	0.0	0.0
SD6.mgf	index=141358	-1	060813-SludgeD32_7-12, Cmpd 19461, +MSn(1322.29), 50.95 min	CID	1322.29	2	-0.9841547	3	GLDLDGDGVIEPNGVENNNPTTLDNGKDFEIVDAYSR	Protein7851(pre=K,post=?)	158	97	3.8217525E-20	1.4447218E-14	0.0	0.0
SD6.mgf	index=60115	-1	060813-SludgeD32_19-24, Cmpd 13115, +MSn(1082.04), 33.46 min	CID	1082.04	1	0.48065874	2	ADQVSASPASVTALNSGGVSTSR	Protein6891(pre=?,post=?)	282	233	3.900165E-20	1.3500421E-14	0.0	0.0
SD6.mgf	index=68418	-1	060813-SludgeD32_19-24, Cmpd 21924, +MSn(1155.57), 54.87 min	CID	1155.57	0	5.9156766	2	YFIGLTEGWFSPGHTVEDVR	Protein4396(pre=?,post=?)	168	143	3.9937062E-20	1.3441218E-14	0.0	0.0
SD6.mgf	index=142924	-1	060813-SludgeD32_7-12, Cmpd 21149, +MSn(802.41), 55.36 min	CID	802.41	2	-8.930554	3	IVINVIPTGPGGGFSFDDNITGGR	Protein2738(pre=?,post=?)	117	99	3.9957638E-20	1.3950411E-14	0.0	0.0
SD6.mgf	index=58463	-1	060813-SludgeD32_19-24, Cmpd 11380, +MSn(813.42), 29.95 min	CID	813.42	1	8.283223	3	TVAIIGYGSQGHAHAQNLNDSGVK	Protein3750(pre=-,post=?)	172	129	4.0991E-20	1.4311187E-14	0.0	0.0
SD6.mgf	index=16321	-1	060813-SludgeD32_13-18, Cmpd 18967, +MSn(1032.02), 46.49 min	CID	1032.02	1	-5.7680426	2	TSDNAGDGTTTATVLAQAIVR	Protein6337(pre=?,post=?)	223	192	4.2018307E-20	1.4282988E-14	0.0	0.0
SD6.mgf	index=18239	-1	060813-SludgeD32_13-18, Cmpd 21013, +MSn(1088.86), 51.71 min	CID	1088.86	1	3.9443486	3	GYTFVSHQQEVGAGYFDDVTTVIQGGSSSVK	Protein9093(pre=?,post=?)	136	93	4.230116E-20	1.5514882E-14	0.0	0.0
SD6.mgf	index=62413	-1	060813-SludgeD32_19-24, Cmpd 15527, +MSn(1276.13), 38.71 min	CID	1276.13	0	-4.2088747	2	VTNVHVEETEGPSLDDATVVVAGGR	Protein8465(pre=A,post=?)	347	273	4.3168776E-20	1.5195193E-14	0.0	0.0
SD6.mgf	index=135597	-1	060813-SludgeD32_7-12, Cmpd 13380, +MSn(811.9247), 35.31 min	CID	811.9247	0	2.2552078	2	STGSYSLVTQQPLGGK	Protein5818(pre=-,post=?);Protein7611(pre=R,post=?)	120	118	4.3884865E-20	1.4099505E-14	0.0	0.0
SD6.mgf	index=135390	-1	060813-SludgeD32_7-12, Cmpd 13162, +MSn(852.43), 34.80 min	CID	852.43	0	2.362851	2	QVYVAYSTVTASATDK	Protein1964(pre=K,post=?)	116	116	4.3953676E-20	1.4121613E-14	0.0	0.0
SD6.mgf	index=23491	-1	060813-SludgeD32_13-18, Cmpd 26611, +MSn(861.4592), 66.49 min	CID	861.4592	0	-1.5587173	3	AEIAQVAAISAADTQIGQVLADAIDK	Protein4455(pre=?,post=?)	103	87	4.4626446E-20	1.5832303E-14	0.0	0.0
SD6.mgf	index=17163	-1	060813-SludgeD32_13-18, Cmpd 19865, +MSn(1118.53), 48.77 min	CID	1118.53	2	0.056498654	2	LGSDPISTDDPAFETAEAELR	Protein6454(pre=-,post=?)	259	224	4.4895716E-20	1.5261087E-14	0.0	0.0
SD6.mgf	index=70052	-1	060813-SludgeD32_19-24, Cmpd 23664, +MSn(840.4), 59.45 min	CID	840.4	1	-6.9498005	3	TNPGNFFEDFELGQVIEHATPR	Protein9350(pre=-,post=?)	111	96	4.493499E-20	1.5414993E-14	0.0	0.0
SD6.mgf	index=115212	-1	060813-SludgeD32_31-36, Cmpd 16817, +MSn(776.39), 43.82 min	CID	776.39	0	11.399166	2	QGNALSWATSGGAGFK	Protein1969(pre=-,post=?)	101	100	4.5483353E-20	1.4613073E-14	0.0	0.0
SD6.mgf	index=68646	-1	060813-SludgeD32_19-24, Cmpd 22176, +MSn(1138.54), 55.52 min	CID	1138.54	1	-12.314881	3	AIAAIDNGYFDAELVPVPLGDGNNFSVDEHPR	Protein75(pre=R,post=?)	125	76	4.5927966E-20	1.6943883E-14	0.0	0.0
SD6.mgf	index=64975	-1	060813-SludgeD32_19-24, Cmpd 18257, +MSn(859.45), 45.48 min	CID	859.45	0	-8.663941	3	VAILGYGSQGHAHALNLLESGVDVR	Protein2608(pre=?,post=?);Protein7699(pre=?,post=?)	217	153	4.674257E-20	1.645315E-14	0.0	0.0
SD6.mgf	index=139558	-1	060813-SludgeD32_7-12, Cmpd 17545, +MSn(685.35), 45.97 min	CID	685.35	0	-9.707109	3	INIIDTPGHVDFTVEVER	Protein6854(pre=-,post=?)	141	120	4.8593872E-20	1.600128E-14	0.0	0.0
SD6.mgf	index=52211	-1	060813-SludgeD32_19-24, Cmpd 4804, +MSn(587.977), 16.43 min	CID	587.977	0	0.0	3	KVDLGKPM+15.995SSEEAAKR	Protein8092(pre=-,post=?)	129	126	5.0501225E-20	1.6225236E-14	0.0	0.0
SD6.mgf	index=145082	-1	060813-SludgeD32_7-12, Cmpd 23459, +MSn(942.4775), 61.44 min	CID	942.4775	0	-1.1009245	2	NPPAGEEAFLVDLLENR	Protein7476(pre=K,post=V)	215	212	5.0827218E-20	1.6539787E-14	0.0	0.0
SD6.mgf	index=141957	-1	060813-SludgeD32_7-12, Cmpd 20105, +MSn(931.48), 52.63 min	CID	931.48	1	10.117167	3	EQIEALQYQLYEAGGIAHLAPGYEK	Protein5013(pre=?,post=?)	120	94	5.113719E-20	1.8000035E-14	0.0	0.0
SD6.mgf	index=4614	-1	060813-SludgeD32_13-18, Cmpd 6634, +MSn(590.2665), 20.43 min	CID	590.2665	0	-0.6204159	3	HYAHVDC+57.021PGHADYVK	Protein7738(pre=R,post=?)	127	115	5.2106495E-20	1.6517967E-14	0.0	0.0
SD6.mgf	index=37454	-1	060813-SludgeD32_1-6, Cmpd 13618, +MSn(1027.5213), 38.76 min	CID	1027.5212	0	-2.3760097	2	TGAGTLELTQANSYTGGTAIK	Protein4198(pre=K,post=?)	219	204	5.366127E-20	1.82407E-14	0.0	0.0
SD6.mgf	index=140735	-1	060813-SludgeD32_7-12, Cmpd 18802, +MSn(771.39), 49.23 min	CID	771.39	1	-3.5347986	3	LIGAPPGYVGYEEGGYLTEAVR	Protein1900(pre=-,post=?)	88	76	5.4550965E-20	1.8713765E-14	0.0	0.0
SD6.mgf	index=89995	-1	060813-SludgeD32_25-30, Cmpd 16537, +MSn(1086.51), 42.65 min	CID	1086.51	0	-3.482864	2	SGTWTYNDIESGTGASIGTVR	Protein8285(pre=R,post=K)	268	239	5.6492714E-20	1.9203174E-14	0.0	0.0
SD6.mgf	index=70299	-1	060813-SludgeD32_19-24, Cmpd 23939, +MSn(1087.57), 60.18 min	CID	1087.57	2	6.461815	2	ISGLPNC+57.021PVNALLEFESGVR	Protein3523(pre=-,post=?)	149	121	5.9136835E-20	1.9903092E-14	0.0	0.0
SD6.mgf	index=19454	-1	060813-SludgeD32_13-18, Cmpd 22315, +MSn(968), 55.10 min	CID	968.0	0	11.412696	2	TILDEVYADQVAELAER	Protein8442(pre=R,post=F)	135	132	5.9994667E-20	1.9522985E-14	0.0	0.0
SD6.mgf	index=69154	-1	060813-SludgeD32_19-24, Cmpd 22713, +MSn(1067.52), 56.94 min	CID	1067.52	1	-6.0426617	3	RAVEQFSVTAGPFIM+15.995DSNSPDIADFDLLK	Protein10107(pre=?,post=?)	111	78	6.068647E-20	2.1993443E-14	0.0	0.0
SD6.mgf	index=139880	-1	060813-SludgeD32_7-12, Cmpd 17887, +MSn(990.97), 46.86 min	CID	990.97	0	0.43113947	2	QELIDVLSESDETVM+15.995EK	Protein6270(pre=-,post=F)	122	114	6.170745E-20	2.0080344E-14	0.0	0.0
SD6.mgf	index=37861	-1	060813-SludgeD32_1-6, Cmpd 14061, +MSn(995.41), 39.90 min	CID	995.41	0	-0.24526635	2	DEM+15.995YGGAGDDNIVFEADR	Protein1535(pre=?,post=G)	199	184	6.254875E-20	2.0596426E-14	0.0	0.0
SD6.mgf	index=70334	-1	060813-SludgeD32_19-24, Cmpd 23978, +MSn(945.54), 60.28 min	CID	945.54	1	10.806145	3	AQILQQAGTAM+15.995IAQANQLPQGVLALLR	Protein10153(pre=-,post=?)	100	82	6.418194E-20	2.2944915E-14	0.0	0.0
SD6.mgf	index=16248	-1	060813-SludgeD32_13-18, Cmpd 18889, +MSn(1031.53), 46.30 min	CID	1031.53	0	5.5619674	2	TSDNAGDGTTTATVLAQAIVR	Protein6337(pre=?,post=?)	252	217	6.45102E-20	2.19285E-14	0.0	0.0
SD6.mgf	index=91333	-1	060813-SludgeD32_25-30, Cmpd 17955, +MSn(851.45), 46.30 min	CID	851.45	1	0.7418479	3	HAQQVPAIIYGAGQDPQSVSIPFK	Protein7140(pre=-,post=?)	90	73	6.493214E-20	2.2669758E-14	0.0	0.0
SD6.mgf	index=67633	-1	060813-SludgeD32_19-24, Cmpd 21085, +MSn(1109.53), 52.69 min	CID	1109.53	0	-11.11188	2	YFSLGSIQFTDASGTPLNSGR	Protein9385(pre=?,post=P)	168	139	6.5022464E-20	2.210263E-14	0.0	0.0
SD6.mgf	index=17282	-1	060813-SludgeD32_13-18, Cmpd 19993, +MSn(840.75), 49.09 min	CID	840.75	0	-7.7677207	3	VEGQTVPTAFM+15.995ATVAAYGDHVALR	Protein2840(pre=-,post=?);Protein9332(pre=R,post=?)	119	99	6.7124014E-20	2.3435006E-14	0.0	0.0
SD6.mgf	index=63389	-1	060813-SludgeD32_19-24, Cmpd 16570, +MSn(1126.55), 41.26 min	CID	1126.55	0	-0.6501455	2	QTNLDLTAYGVSGSSFHTPTR	Protein3108(pre=-,post=?)	241	212	6.720662E-20	2.2845077E-14	0.0	0.0
SD6.mgf	index=6834	-1	060813-SludgeD32_13-18, Cmpd 8973, +MSn(821.42), 25.02 min	CID	821.42	0	8.247862	2	IIATGPDAEGSVQNNR	Protein1213(pre=-,post=?)	147	142	6.812915E-20	2.1888805E-14	0.0	0.0
SD6.mgf	index=90075	-1	060813-SludgeD32_25-30, Cmpd 16621, +MSn(1087.01), 42.87 min	CID	1087.01	1	-5.0267143	2	SGTWTYNDIESGTGASIGTVR	Protein8285(pre=R,post=K)	264	237	6.8446E-20	2.3266369E-14	0.0	0.0
SD6.mgf	index=135156	-1	060813-SludgeD32_7-12, Cmpd 12916, +MSn(741.39), 34.24 min	CID	741.39	1	9.088353	3	TREEDVQHVVEANQGQLIR	Protein9748(pre=R,post=?)	114	108	6.864703E-20	2.286296E-14	0.0	0.0
SD6.mgf	index=61259	-1	060813-SludgeD32_19-24, Cmpd 14316, +MSn(959.5208), 35.97 min	CID	959.5208	0	1.5266433	2	LGAGTVM+15.995TTITPVGTAANVK	Protein2124(pre=K,post=V);Protein8299(pre=K,post=V)	117	110	6.962384E-20	2.3432599E-14	0.0	0.0
SD6.mgf	index=143394	-1	060813-SludgeD32_7-12, Cmpd 21651, +MSn(855.79), 56.68 min	CID	855.79	1	2.593142	3	IATTVLVDDGQTVVLGGIFSNETSK	Protein2751(pre=R,post=?);Protein5883(pre=R,post=?);Protein9270(pre=R,post=?)	95	79	7.010424E-20	2.4676343E-14	0.0	0.0
SD6.mgf	index=61155	-1	060813-SludgeD32_19-24, Cmpd 14207, +MSn(959.5182), 35.74 min	CID	959.5182	0	-1.2085925	2	LGAGTVM+15.995TTITPVGTAANVK	Protein2124(pre=K,post=V);Protein8299(pre=K,post=V)	125	118	7.0560077E-20	2.37477E-14	0.0	0.0
SD6.mgf	index=138999	-1	060813-SludgeD32_7-12, Cmpd 16955, +MSn(685.354), 44.41 min	CID	685.354	0	-3.8294103	3	INIIDTPGHVDFTVEVER	Protein6854(pre=-,post=?)	140	120	7.22759E-20	2.3799442E-14	0.0	0.0
SD6.mgf	index=18571	-1	060813-SludgeD32_13-18, Cmpd 21366, +MSn(829.43), 52.62 min	CID	829.43	2	1.0081921	3	LIGLGGAGDVNPVSC+57.021VFSGQNVAPR	Protein2999(pre=R,post=?);Protein7703(pre=R,post=?)	101	83	7.243538E-20	2.549689E-14	0.0	0.0
SD6.mgf	index=142056	-1	060813-SludgeD32_7-12, Cmpd 20212, +MSn(989.83), 52.91 min	CID	989.83	1	-4.419894	3	GQVLGTNSVDYIDLNAVTSTANLPYNAR	Protein1232(pre=-,post=?)	125	98	7.265678E-20	2.615862E-14	0.0	0.0
SD6.mgf	index=144377	-1	060813-SludgeD32_7-12, Cmpd 22697, +MSn(892.09), 59.44 min	CID	892.09	2	-7.8951797	3	AQSNPADESLAIYNSSVDALAHWGR	Protein1639(pre=?,post=?)	181	143	7.3636975E-20	2.5919847E-14	0.0	0.0
SD6.mgf	index=70097	-1	060813-SludgeD32_19-24, Cmpd 23712, +MSn(1127.58), 59.58 min	CID	1127.58	-1	4.625089	2	AIGAWELTGNALYSVVGNTYR	Protein8400(pre=Y,post=?)	181	159	7.665778E-20	2.6057742E-14	0.0	0.0
SD6.mgf	index=64993	-1	060813-SludgeD32_19-24, Cmpd 18276, +MSn(1211.56), 45.53 min	CID	1211.56	0	-12.997181	2	FGGVSGTLGYVTEM+15.995DLGGTAGTTSK	Protein4013(pre=K,post=V);Protein7858(pre=K,post=V)	169	130	7.949978E-20	2.7983526E-14	0.0	0.0
SD6.mgf	index=90339	-1	060813-SludgeD32_25-30, Cmpd 16904, +MSn(800.94), 43.58 min	CID	800.94	0	2.1337278	2	LAVPVVQADAAFSGAGK	Protein2947(pre=-,post=?)	131	128	8.016348E-20	2.6086158E-14	0.0	0.0
SD6.mgf	index=93840	-1	060813-SludgeD32_25-30, Cmpd 20625, +MSn(734.734), 53.18 min	CID	734.734	0	-0.08307108	3	LDGQELLATPAHEIANLGIAR	Protein7194(pre=R,post=?);Protein7542(pre=R,post=?);Protein9343(pre=R,post=?)	160	143	8.0452026E-20	2.7347494E-14	0.0	0.0
SD6.mgf	index=89919	-1	060813-SludgeD32_25-30, Cmpd 16457, +MSn(891.41), 42.44 min	CID	891.41	0	0.2054111	2	EM+15.995QNTEGFDALIGANR	Protein10237(pre=-,post=?)	97	94	8.1328126E-20	2.6129427E-14	0.0	0.0
SD6.mgf	index=59959	-1	060813-SludgeD32_19-24, Cmpd 12951, +MSn(1082.53), 33.11 min	CID	1082.53	2	-10.3254175	2	ADQVSASPASVTALNSGGVSTSR	Protein6891(pre=?,post=?)	288	231	8.278547E-20	2.8656192E-14	0.0	0.0
SD6.mgf	index=61999	-1	060813-SludgeD32_19-24, Cmpd 15093, +MSn(860.43), 37.69 min	CID	860.43	0	-1.2059045	2	VPTPTGSATDLTFEAGR	Protein3066(pre=-,post=?)	183	173	8.4885746E-20	2.762284E-14	0.0	0.0
SD6.mgf	index=10334	-1	060813-SludgeD32_13-18, Cmpd 12650, +MSn(596.9668), 32.12 min	CID	596.9668	0	-0.9201783	3	GITINTAHVEYETANR	Protein3341(pre=-,post=?)	132	124	8.634693E-20	2.7741886E-14	0.0	0.0
SD6.mgf	index=144732	-1	060813-SludgeD32_7-12, Cmpd 23079, +MSn(1014.5226), 60.44 min	CID	1014.5226	0	-1.3235503	3	IM+15.995PIEDM+15.995PYLADGTPVDIVLTPLGVPSR	Protein4879(pre=?,post=?)	125	101	8.7214996E-20	3.1400016E-14	0.0	0.0
SD6.mgf	index=60035	-1	060813-SludgeD32_19-24, Cmpd 13031, +MSn(1081.5372), 33.29 min	CID	1081.5372	0	-0.5643368	2	ADQVSASPASVTALNSGGVSTSR	Protein6891(pre=?,post=?)	319	253	8.795807E-20	3.0446684E-14	0.0	0.0
SD6.mgf	index=37667	-1	060813-SludgeD32_1-6, Cmpd 13857, +MSn(1092.05), 39.36 min	CID	1092.05	1	-4.220686	2	TGDGTLTLNTANSYAGGTQIVK	Protein6500(pre=?,post=?)	198	165	9.495704E-20	3.2575105E-14	0.0	0.0
SD6.mgf	index=18452	-1	060813-SludgeD32_13-18, Cmpd 21239, +MSn(1126.23), 52.30 min	CID	1126.23	2	-7.2288923	3	GSQSTSVVAGGGTVVEM+15.995LGM+15.995SPSSIVLVDHALTR	Protein8650(pre=R,post=?)	154	95	9.6634354E-20	3.6024128E-14	0.0	0.0
SD6.mgf	index=20188	-1	060813-SludgeD32_13-18, Cmpd 23092, +MSn(845.92), 57.15 min	CID	845.92	0	-2.5253277	2	IPDAGGLC+57.021FWTNALR	Protein10390(pre=R,post=?)	131	128	9.690906E-20	3.072056E-14	0.0	0.0
SD6.mgf	index=66013	-1	060813-SludgeD32_19-24, Cmpd 19361, +MSn(1092.05), 48.26 min	CID	1092.05	1	0.36441854	2	GPNEPGGLSFGHLSDIIQTSR	Protein763(pre=?,post=?)	164	135	9.782438E-20	3.3252755E-14	0.0	0.0
SD6.mgf	index=33836	-1	060813-SludgeD32_1-6, Cmpd 9546, +MSn(729.34), 28.42 min	CID	729.34	0	-0.5857979	3	DSQGLNVGNNAGDQTVAPGESR	Protein7303(pre=K,post=T)	119	107	9.9703427E-20	3.420336E-14	0.0	0.0
SD6.mgf	index=10453	-1	060813-SludgeD32_13-18, Cmpd 12774, +MSn(951.76), 32.35 min	CID	951.76	1	-1.9665647	3	VGM+15.995YPANGTAPGDASTGYPTSGYSSGVGSK	Protein8186(pre=R,post=T)	119	79	1.0350508E-19	3.7743232E-14	0.0	0.0
SD6.mgf	index=21582	-1	060813-SludgeD32_13-18, Cmpd 24582, +MSn(942.98), 61.08 min	CID	942.98	1	-0.22554493	2	NPPAGEEAFLVDLLENR	Protein7476(pre=K,post=V)	163	157	1.0524019E-19	3.4246423E-14	0.0	0.0
SD6.mgf	index=141163	-1	060813-SludgeD32_7-12, Cmpd 19253, +MSn(788.74), 50.41 min	CID	788.74	0	6.5002236	3	NASINGLAYAAGATAAAAAGSSAASVR	Protein607(pre=-,post=?)	106	87	1.0537495E-19	3.7671333E-14	0.0	0.0
SD6.mgf	index=14436	-1	060813-SludgeD32_13-18, Cmpd 16958, +MSn(873.41), 41.44 min	CID	873.41	1	-2.9819388	3	VASGEELPFTQDDVTVSGHAIEC+57.021R	Protein5404(pre=R,post=?)	146	117	1.061795E-19	3.707045E-14	0.0	0.0
SD6.mgf	index=69316	-1	060813-SludgeD32_19-24, Cmpd 22886, +MSn(1111.55), 57.40 min	CID	1111.55	0	-7.2480607	2	EGLVSIAQATDFGETQLWTR	Protein1297(pre=?,post=?)	230	191	1.07039356E-19	3.6025165E-14	0.0	0.0
SD6.mgf	index=62328	-1	060813-SludgeD32_19-24, Cmpd 15438, +MSn(851.42), 38.50 min	CID	851.42	1	-8.365795	3	VTNVHVEETEGPSLDDATVVVAGGR	Protein8465(pre=A,post=?)	138	113	1.0789009E-19	3.7976773E-14	0.0	0.0
SD6.mgf	index=116965	-1	060813-SludgeD32_31-36, Cmpd 18669, +MSn(780.04), 48.62 min	CID	780.04	1	1.2011904	3	AGAVDGQDGFEGFELLKPTDDR	Protein9316(pre=?,post=?)	148	128	1.1021196E-19	3.7808322E-14	0.0	0.0
SD6.mgf	index=71350	-1	060813-SludgeD32_19-24, Cmpd 25053, +MSn(1005.9996), 63.13 min	CID	1005.9996	1	-5.7959065	2	AVDGAFLMPVEDVFSISGR	Protein6813(pre=-,post=?)	158	145	1.1096696E-19	3.6957657E-14	0.0	0.0
SD6.mgf	index=14364	-1	060813-SludgeD32_13-18, Cmpd 16882, +MSn(664.66), 41.25 min	CID	664.66	1	0.12355602	3	NVLEREPDETGAAFWTR	Protein10390(pre=R,post=?)	140	130	1.1139853E-19	3.6250418E-14	0.0	0.0
SD6.mgf	index=17265	-1	060813-SludgeD32_13-18, Cmpd 19975, +MSn(1070.25), 49.05 min	CID	1070.25	2	-5.3246846	3	APESGTVTVTAPVVTPPAAPVLNTLPYRPYK	Protein9235(pre=R,post=N)	137	92	1.1171771E-19	4.097493E-14	0.0	0.0
SD6.mgf	index=110480	-1	060813-SludgeD32_31-36, Cmpd 11848, +MSn(953.45), 31.94 min	CID	953.45	1	-0.67140776	2	M+15.995NQVVTDVPADVSDGDVK	Protein5785(pre=R,post=A)	146	134	1.127298E-19	3.7120345E-14	0.0	0.0
SD6.mgf	index=52741	-1	060813-SludgeD32_19-24, Cmpd 5361, +MSn(535.9428), 17.77 min	CID	535.9428	0	-0.79718536	3	KVDLGKPM+15.995SSEEAAK	Protein8092(pre=-,post=R)	111	111	1.1696701E-19	3.707901E-14	0.0	0.0
SD6.mgf	index=18545	-1	060813-SludgeD32_13-18, Cmpd 21339, +MSn(1125.9), 52.55 min	CID	1125.9	1	-3.2348638	3	GSQSTSVVAGGGTVVEM+15.995LGM+15.995SPSSIVLVDHALTR	Protein8650(pre=R,post=?)	149	97	1.1702533E-19	4.3625636E-14	0.0	0.0
SD6.mgf	index=65677	-1	060813-SludgeD32_19-24, Cmpd 19007, +MSn(932.46), 47.37 min	CID	932.46	1	-6.1324606	3	ADHVTGLGTATQNVFGFGATYNVTPAGK	Protein1790(pre=-,post=?)	89	62	1.1834858E-19	4.2609044E-14	0.0	0.0
SD6.mgf	index=138582	-1	060813-SludgeD32_7-12, Cmpd 16514, +MSn(1035.52), 43.25 min	CID	1035.52	0	-1.0609468	2	LEVITPEENTGDVVGDLNR	Protein601(pre=?,post=?);Protein10010(pre=?,post=-)	192	167	1.2010118E-19	3.999982E-14	0.0	0.0
SD6.mgf	index=58239	-1	060813-SludgeD32_19-24, Cmpd 11145, +MSn(687.67), 29.48 min	CID	687.67	2	-3.0482216	3	QSQDALNGAAGAITTGHQYR	Protein9332(pre=R,post=V)	120	107	1.2046553E-19	4.054388E-14	0.0	0.0
SD6.mgf	index=144828	-1	060813-SludgeD32_7-12, Cmpd 23182, +MSn(708.68), 60.71 min	CID	708.68	2	-5.1991177	3	ADEATDAAAVAVDFATAATAAAK	Protein7191(pre=R,post=?);Protein9853(pre=R,post=?)	92	83	1.2141038E-19	4.2026204E-14	0.0	0.0
SD6.mgf	index=139973	-1	060813-SludgeD32_7-12, Cmpd 17989, +MSn(1004.82), 47.12 min	CID	1004.82	1	-0.64743596	3	GGAGTDTLIADVSTQGTGENAVAFTSQSVEK	Protein3447(pre=R,post=?);Protein3720(pre=R,post=?);Protein4790(pre=R,post=?);Protein5473(pre=R,post=?);Protein7285(pre=R,post=?)	108	80	1.235314E-19	4.5307857E-14	0.0	0.0
SD6.mgf	index=67258	-1	060813-SludgeD32_19-24, Cmpd 20685, +MSn(1096.55), 51.65 min	CID	1096.55	0	-4.007581	2	GM+15.995VAPANLQDIIYDSNVVTR	Protein6585(pre=?,post=?)	254	225	1.2555908E-19	4.2258162E-14	0.0	0.0
SD6.mgf	index=91407	-1	060813-SludgeD32_25-30, Cmpd 18033, +MSn(851.1167), 46.50 min	CID	851.1167	0	2.079648	3	HAQQVPAIIYGAGQDPQSVSIPFK	Protein7140(pre=-,post=?)	96	75	1.2841196E-19	4.4832468E-14	0.0	0.0
SD6.mgf	index=92369	-1	060813-SludgeD32_25-30, Cmpd 19064, +MSn(1058.96), 49.14 min	CID	1058.96	1	4.873643	2	EGEYDEAEALDTGADDFLR	Protein3017(pre=F,post=?)	244	219	1.2986654E-19	4.325218E-14	0.0	0.0
SD6.mgf	index=51387	-1	060813-SludgeD32_19-24, Cmpd 3928, +MSn(580.77), 14.17 min	CID	580.77	0	0.94584244	4	EQLHGDPAATAGSHQGHGHAEGR	Protein7280(pre=H,post=?)	176	151	1.3105724E-19	4.5365465E-14	0.0	0.0
SD6.mgf	index=95705	-1	060813-SludgeD32_25-30, Cmpd 22617, +MSn(881.08), 58.40 min	CID	881.08	1	1.3405867	3	DSWAVFFSHPADFTPVC+57.021TTELGR	Protein5564(pre=?,post=T)	131	103	1.3118751E-19	4.5410558E-14	0.0	0.0
SD6.mgf	index=37088	-1	060813-SludgeD32_1-6, Cmpd 13220, +MSn(776.39), 37.75 min	CID	776.39	0	-2.2011883	2	NSLAGGTAADVIYGSR	Protein1907(pre=R,post=?)	180	180	1.3171966E-19	4.231942E-14	0.0	0.0
SD6.mgf	index=57962	-1	060813-SludgeD32_19-24, Cmpd 10852, +MSn(660.01), 28.85 min	CID	660.01	1	-1.3559391	3	LGGGLVVTNHDNGGVASQGPK	Protein5073(pre=K,post=T)	121	109	1.3594841E-19	4.6211993E-14	0.0	0.0
SD6.mgf	index=93862	-1	060813-SludgeD32_25-30, Cmpd 20648, +MSn(852.76), 53.24 min	CID	852.76	1	-1.6221477	3	VNTIAPGLFDTPIYGTGEASEQFK	Protein8240(pre=?,post=E)	115	89	1.3677859E-19	4.7753512E-14	0.0	0.0
SD6.mgf	index=41034	-1	060813-SludgeD32_1-6, Cmpd 17453, +MSn(728.7), 48.71 min	CID	728.7	2	-4.4693027	3	GPNEPGGLSFGHLSDIIQTSR	Protein763(pre=?,post=?)	140	119	1.3887588E-19	4.7207108E-14	0.0	0.0
SD6.mgf	index=61360	-1	060813-SludgeD32_19-24, Cmpd 14422, +MSn(689.38), 36.20 min	CID	689.38	1	7.028356	3	YIPVGTTLHNIELQPGGGAK	Protein168(pre=-,post=?)	116	98	1.4051914E-19	4.7293122E-14	0.0	0.0
SD6.mgf	index=89764	-1	060813-SludgeD32_25-30, Cmpd 16293, +MSn(996.55), 42.02 min	CID	996.55	1	7.5688605	2	VPM+15.995AGSTIVHPIIGELGAGR	Protein1326(pre=?,post=?)	233	215	1.4106976E-19	4.747844E-14	0.0	0.0
SD6.mgf	index=19527	-1	060813-SludgeD32_13-18, Cmpd 22393, +MSn(967.9883), 55.30 min	CID	967.9883	0	-0.6935892	2	TILDEVYADQVAELAER	Protein8442(pre=R,post=F)	191	182	1.4154212E-19	4.6059504E-14	0.0	0.0
SD6.mgf	index=55955	-1	060813-SludgeD32_19-24, Cmpd 8745, +MSn(821.41), 24.67 min	CID	821.41	0	-3.938168	2	IIATGPDAEGSVQNNR	Protein1213(pre=-,post=?)	141	135	1.4335314E-19	4.605707E-14	0.0	0.0
SD6.mgf	index=62235	-1	060813-SludgeD32_19-24, Cmpd 15341, +MSn(977.54), 38.26 min	CID	977.54	0	4.245768	2	VAPEEHPVLLTEAPLNPK	Protein886(pre=-,post=?);Protein8647(pre=R,post=?)	159	144	1.4345002E-19	4.7236083E-14	0.0	0.0
SD6.mgf	index=112456	-1	060813-SludgeD32_31-36, Cmpd 13923, +MSn(737.36), 36.62 min	CID	737.36	2	-13.695843	3	VIQSAIANAEHNNGADVDELK	Protein7322(pre=-,post=?)	129	108	1.4358191E-19	4.8806794E-14	0.0	0.0
SD6.mgf	index=145844	-1	060813-SludgeD32_7-12, Cmpd 24275, +MSn(1110.5758), 63.58 min	CID	1110.5758	0	2.1983294	2	LTVDVPEEFSGTVTQLLSER	Protein503(pre=?,post=?);Protein9834(pre=?,post=?)	176	157	1.4572662E-19	4.9045752E-14	0.0	0.0
SD6.mgf	index=19528	-1	060813-SludgeD32_13-18, Cmpd 22394, +MSn(1058.5639), 55.30 min	CID	1058.5638	0	-3.8054435	2	GSALQALNGETTEFGIPAVLK	Protein4186(pre=?,post=?)	172	146	1.4706257E-19	4.998995E-14	0.0	0.0
SD6.mgf	index=21767	-1	060813-SludgeD32_13-18, Cmpd 24781, +MSn(1201.1307), 61.61 min	CID	1201.1307	0	0.20325904	2	ELLSEFEFPGDDIPVVPVSALK	Protein6806(pre=?,post=?)	128	101	1.4717585E-19	5.0488822E-14	0.0	0.0
SD6.mgf	index=14227	-1	060813-SludgeD32_13-18, Cmpd 16737, +MSn(664.66), 40.89 min	CID	664.66	1	0.12355602	3	NVLEREPDETGAAFWTR	Protein10390(pre=R,post=?)	142	132	1.4881359E-19	4.842573E-14	0.0	0.0
SD6.mgf	index=8595	-1	060813-SludgeD32_13-18, Cmpd 10822, +MSn(996.53), 28.45 min	CID	996.53	0	6.553545	2	VSAVGFGSTKPVATNATAEGK	Protein7591(pre=R,post=?)	126	108	1.490436E-19	5.0663348E-14	0.0	0.0
SD6.mgf	index=137979	-1	060813-SludgeD32_7-12, Cmpd 15881, +MSn(768.39), 41.60 min	CID	768.39	0	-4.7659287	3	LGFDESPPQLQSYQIEKPAR	Protein9227(pre=K,post=L)	144	127	1.4967979E-19	5.037623E-14	0.0	0.0
SD6.mgf	index=139364	-1	060813-SludgeD32_7-12, Cmpd 17341, +MSn(1073.99), 45.43 min	CID	1073.99	1	3.781974	2	ATLFDGSYHDVDSDELSFK	Protein2527(pre=?,post=?)	149	129	1.5113237E-19	5.0334787E-14	0.0	0.0
SD6.mgf	index=93020	-1	060813-SludgeD32_25-30, Cmpd 19750, +MSn(1038.54), 50.91 min	CID	1038.54	1	3.7935345	2	TDDVAGDGTTTATVLAQALVR	Protein956(pre=?,post=?)	270	232	1.5548718E-19	5.285367E-14	0.0	0.0
SD6.mgf	index=140321	-1	060813-SludgeD32_7-12, Cmpd 18361, +MSn(690.0268), 48.09 min	CID	690.0268	0	-2.4766867	3	INIIDTPGHVDFTIEVER	Protein5870(pre=?,post=?);Protein6516(pre=?,post=?)	166	145	1.5552911E-19	5.121356E-14	0.0	0.0
SD6.mgf	index=55599	-1	060813-SludgeD32_19-24, Cmpd 8370, +MSn(828.34), 23.93 min	CID	828.34	1	-4.0906363	2	GVGTGSSDGSQDWC+57.021NK	Protein3114(pre=-,post=?)	111	102	1.6008273E-19	5.143202E-14	0.0	0.0
SD6.mgf	index=138851	-1	060813-SludgeD32_7-12, Cmpd 16798, +MSn(685.355), 44.00 min	CID	685.355	0	-2.4045134	3	INIIDTPGHVDFTVEVER	Protein6854(pre=-,post=?)	168	141	1.6092315E-19	5.2989744E-14	0.0	0.0
SD6.mgf	index=70250	-1	060813-SludgeD32_19-24, Cmpd 23886, +MSn(1013.5), 60.04 min	CID	1013.5	0	-1.1442196	2	AVDGAFLM+15.995PVEDVFSISGR	Protein6813(pre=-,post=?)	144	131	1.6691003E-19	5.5589553E-14	0.0	0.0
SD6.mgf	index=144100	-1	060813-SludgeD32_7-12, Cmpd 22402, +MSn(742.4), 58.66 min	CID	742.4	0	8.796901	3	TAIVEGLAQAIADGDVPDTLAGK	Protein6202(pre=-,post=?);Protein7633(pre=K,post=Q)	74	66	1.6804608E-19	5.8169154E-14	0.0	0.0
SD6.mgf	index=146407	-1	060813-SludgeD32_7-12, Cmpd 24912, +MSn(787.43), 65.25 min	CID	787.43	1	0.25937355	3	TAVDLLITALQVTNDTAVASNTK	Protein3462(pre=K,post=?);Protein8848(pre=K,post=?)	100	88	1.7011939E-19	5.888683E-14	0.0	0.0
SD6.mgf	index=142474	-1	060813-SludgeD32_7-12, Cmpd 20661, +MSn(953.46), 54.09 min	CID	953.46	1	-5.93331	3	NLGVAHSTGTYVAFLDSDDYFAPGAIR	Protein4952(pre=?,post=?)	133	105	1.7090262E-19	6.109735E-14	0.0	0.0
SD6.mgf	index=144331	-1	060813-SludgeD32_7-12, Cmpd 22647, +MSn(891.44), 59.31 min	CID	891.44	0	13.282978	3	AQSNPADESLAIYNSSVDALAHWGR	Protein1639(pre=?,post=?)	184	147	1.7338594E-19	6.103098E-14	0.0	0.0
SD6.mgf	index=139281	-1	060813-SludgeD32_7-12, Cmpd 17253, +MSn(1011.49), 45.19 min	CID	1011.49	1	-0.8139779	2	ASLSTESFISASSFQETTK	Protein10317(pre=?,post=?)	162	145	1.7418998E-19	5.801415E-14	0.0	0.0
SD6.mgf	index=43984	-1	060813-SludgeD32_1-6, Cmpd 20660, +MSn(775.4112), 57.03 min	CID	775.4112	-1	7.7621846	3	TAQGLVDELPASEAAAQSILQGR	Protein7344(pre=-,post=?)	135	120	1.7445858E-19	6.0388835E-14	0.0	0.0
SD6.mgf	index=140035	-1	060813-SludgeD32_7-12, Cmpd 18055, +MSn(1009.98), 47.29 min	CID	1009.98	0	-6.889206	2	ASLSTDSFISAASFQETTR	Protein8106(pre=K,post=V)	289	253	1.7455389E-19	5.813535E-14	0.0	0.0
SD6.mgf	index=91049	-1	060813-SludgeD32_25-30, Cmpd 17653, +MSn(959.96), 45.52 min	CID	959.96	0	-0.6993898	2	TEEFTPNVNDIIEGNAR	Protein9254(pre=-,post=F)	167	157	1.7482704E-19	5.689082E-14	0.0	0.0
SD6.mgf	index=139816	-1	060813-SludgeD32_7-12, Cmpd 17819, +MSn(926.43), 46.69 min	CID	926.43	1	-5.974675	3	SYYYGEEVGYWNHGDTALIVNTPK	Protein4089(pre=?,post=?)	126	84	1.770309E-19	6.1806795E-14	0.0	0.0
SD6.mgf	index=140205	-1	060813-SludgeD32_7-12, Cmpd 18236, +MSn(1010.48), 47.76 min	CID	1010.48	1	-8.5500345	2	ASLSTDSFISAASFQETTR	Protein8106(pre=K,post=V)	188	171	1.7904385E-19	5.963073E-14	0.0	0.0
SD6.mgf	index=111547	-1	060813-SludgeD32_31-36, Cmpd 12968, +MSn(736.7), 34.41 min	CID	736.7	0	-1.5741361	3	VIQSAIANAEHNNGADVDELK	Protein7322(pre=-,post=?)	141	120	1.8327304E-19	6.2298724E-14	0.0	0.0
SD6.mgf	index=18157	-1	060813-SludgeD32_13-18, Cmpd 20925, +MSn(1077.86), 51.48 min	CID	1077.86	1	-4.058806	3	AVVEFLDGHDQVESVNYAGLASSPWAAQAAK	Protein563(pre=-,post=Y)	146	89	1.8436438E-19	6.761969E-14	0.0	0.0
SD6.mgf	index=132409	-1	060813-SludgeD32_7-12, Cmpd 10022, +MSn(945.9312), 27.85 min	CID	945.9312	0	-0.6452384	2	AVSEDNVESVDGNEVEAK	Protein2489(pre=-,post=?)	146	138	1.8587722E-19	6.1206763E-14	0.0	0.0
SD6.mgf	index=145221	-1	060813-SludgeD32_7-12, Cmpd 23608, +MSn(942.48), 61.83 min	CID	942.48	0	1.5542463	2	NPPAGEEAFLVDLLENR	Protein7476(pre=K,post=V)	164	158	1.861875E-19	6.058764E-14	0.0	0.0
SD6.mgf	index=58336	-1	060813-SludgeD32_19-24, Cmpd 11247, +MSn(687.3284), 29.68 min	CID	687.3284	1	-13.3846	3	QSQDALNGAAGAITTGHQYR	Protein9332(pre=R,post=V)	127	116	1.894276E-19	6.375376E-14	0.0	0.0
SD6.mgf	index=61915	-1	060813-SludgeD32_19-24, Cmpd 15005, +MSn(860.4305), 37.48 min	CID	860.4305	0	-0.63842005	2	VPTPTGSATDLTFEAGR	Protein3066(pre=-,post=?)	205	186	1.8962553E-19	6.1706425E-14	0.0	0.0
SD6.mgf	index=114245	-1	060813-SludgeD32_31-36, Cmpd 15801, +MSn(755.37), 41.21 min	CID	755.37	2	7.4152975	3	VIPQFM+15.995LQGGDFTNHNGTGGR	Protein2825(pre=-,post=?)	101	82	1.9010314E-19	6.462043E-14	0.0	0.0
SD6.mgf	index=88264	-1	060813-SludgeD32_25-30, Cmpd 14717, +MSn(1004.48), 38.09 min	CID	1004.48	1	-14.193987	2	LSGEAFAGNAGSGIDGEVVTR	Protein7371(pre=-,post=?)	223	197	1.9107584E-19	6.4951076E-14	0.0	0.0
SD6.mgf	index=85437	-1	060813-SludgeD32_25-30, Cmpd 11749, +MSn(931.45), 31.51 min	CID	931.45	0	3.5384724	2	LAQDGYTVVAGC+57.021GPNSPR	Protein8485(pre=R,post=?)	179	159	1.9172823E-19	6.313342E-14	0.0	0.0
SD6.mgf	index=67001	-1	060813-SludgeD32_19-24, Cmpd 20410, +MSn(932.53), 50.94 min	CID	932.53	0	10.734102	2	LIILGSGPAGYTAAVYAAR	Protein4001(pre=?,post=?)	202	183	1.9345354E-19	6.44299E-14	0.0	0.0
SD6.mgf	index=64589	-1	060813-SludgeD32_19-24, Cmpd 17846, +MSn(1041.49), 44.45 min	CID	1041.49	1	-10.992356	2	YPGTVTVTDDGLDVDGDTLK	Protein239(pre=G,post=?)	214	179	1.9366332E-19	6.517933E-14	0.0	0.0
SD6.mgf	index=42762	-1	060813-SludgeD32_1-6, Cmpd 19296, +MSn(1051.06), 53.50 min	CID	1051.06	0	-0.34842044	2	ESLGIVSAANASTLIEDGVVR	Protein6316(pre=?,post=?)	239	202	1.9609358E-19	6.6656716E-14	0.0	0.0
SD6.mgf	index=69156	-1	060813-SludgeD32_19-24, Cmpd 22715, +MSn(983.9701), 56.94 min	CID	983.9701	0	-5.954795	2	DNWYIGASAPFGQWNLK	Protein1165(pre=R,post=?);Protein10209(pre=R,post=?)	132	116	1.9624493E-19	6.386046E-14	0.0	0.0
SD6.mgf	index=20354	-1	060813-SludgeD32_13-18, Cmpd 23266, +MSn(1018.15), 57.62 min	CID	1018.15	2	-8.95653	3	LYANYVTDDM+15.995LLNADKDASNWLLYGR	Protein10075(pre=?,post=?)	121	87	2.0035717E-19	7.1081514E-14	0.0	0.0
SD6.mgf	index=140469	-1	060813-SludgeD32_7-12, Cmpd 18519, +MSn(728.37), 48.49 min	CID	728.37	1	1.6217836	3	GPNEPGGLSFGHLSDIIQTSR	Protein763(pre=?,post=?)	128	105	2.017926E-19	6.859395E-14	0.0	0.0
SD6.mgf	index=22519	-1	060813-SludgeD32_13-18, Cmpd 25580, +MSn(863.9), 63.73 min	CID	863.9	1	-0.90044856	4	VTNLTDYGC+57.021FAEIAEGVEGLVHVSEM+15.995DHTNK	Protein5848(pre=?,post=?)	139	80	2.0239272E-19	7.423198E-14	0.0	0.0
SD6.mgf	index=69226	-1	060813-SludgeD32_19-24, Cmpd 22791, +MSn(985.51), 57.14 min	CID	985.51	0	13.687283	3	IAANM+15.995TSGNFEVVGIM+15.995PLGAGYLLVNDR	Protein645(pre=K,post=?)	97	72	2.0267712E-19	7.296985E-14	0.0	0.0
SD6.mgf	index=16739	-1	060813-SludgeD32_13-18, Cmpd 19414, +MSn(650.0023), 47.63 min	CID	650.0023	0	-2.0657938	3	FLSQPFHVAEVFTGSPGK	Protein592(pre=?,post=Y);Protein7670(pre=?,post=?)	135	117	2.02973E-19	6.683617E-14	0.0	0.0
SD6.mgf	index=6301	-1	060813-SludgeD32_13-18, Cmpd 8413, +MSn(745.36), 23.91 min	CID	745.36	0	-6.305245	3	SLVVHPGSTTHSQLNDEEQR	Protein10275(pre=?,post=S)	162	124	2.0496071E-19	6.898158E-14	0.0	0.0
SD6.mgf	index=2981	-1	060813-SludgeD32_13-18, Cmpd 4897, +MSn(739.33), 16.70 min	CID	739.33	1	-0.12249249	2	ASADGC+57.021NPQGASVSR	Protein10001(pre=R,post=?)	141	138	2.0628137E-19	6.539202E-14	0.0	0.0
SD6.mgf	index=93975	-1	060813-SludgeD32_25-30, Cmpd 20766, +MSn(1278.63), 53.55 min	CID	1278.63	1	-6.660752	2	VNTIAPGLFDTPIYGTGEASEQFK	Protein8240(pre=?,post=E)	144	100	2.1048089E-19	7.348519E-14	0.0	0.0
SD6.mgf	index=131535	-1	060813-SludgeD32_7-12, Cmpd 9104, +MSn(599.6516), 25.94 min	CID	599.6516	0	0.0	3	TPGVGEHQLHINPQAAK	Protein4388(pre=-,post=?)	137	125	2.1120638E-19	6.872909E-14	0.0	0.0
SD6.mgf	index=7557	-1	060813-SludgeD32_13-18, Cmpd 9732, +MSn(783.92), 26.42 min	CID	783.92	0	13.080468	2	HPSEVVTAGQEITAK	Protein945(pre=-,post=?)	119	118	2.1168044E-19	6.710355E-14	0.0	0.0
SD6.mgf	index=142002	-1	060813-SludgeD32_7-12, Cmpd 20153, +MSn(934.0979), 52.76 min	CID	934.0979	0	-3.2670536	3	EFFGSSQLSQFM+15.995DQNNPLSEITHK	Protein7350(pre=-,post=?);Protein8190(pre=K,post=?)	104	78	2.1175471E-19	7.392992E-14	0.0	0.0
SD6.mgf	index=130809	-1	060813-SludgeD32_7-12, Cmpd 8340, +MSn(802.33), 24.36 min	CID	802.33	0	6.161901	2	M+15.995ASSEVDYDGDGDVK	Protein1249(pre=-,post=?)	80	79	2.1207913E-19	6.722993E-14	0.0	0.0
SD6.mgf	index=141144	-1	060813-SludgeD32_7-12, Cmpd 19233, +MSn(1021.49), 50.35 min	CID	1021.49	0	-4.839816	2	ASLATDSWLSAASFQETTR	Protein3598(pre=?,post=?)	212	183	2.1263951E-19	7.08198E-14	0.0	0.0
SD6.mgf	index=94361	-1	060813-SludgeD32_25-30, Cmpd 21174, +MSn(735.39), 54.62 min	CID	735.39	0	-0.08299698	3	AVVTAEFPGLVATSLVNTSGDR	Protein8186(pre=?,post=T);Protein9756(pre=?,post=T)	128	108	2.1423564E-19	7.349375E-14	0.0	0.0
SD6.mgf	index=21194	-1	060813-SludgeD32_13-18, Cmpd 24166, +MSn(1013.4985), 59.99 min	CID	1013.4985	0	-2.649772	2	AVDGAFLM+15.995PVEDVFSISGR	Protein6813(pre=-,post=?)	168	150	2.1582011E-19	7.18791E-14	0.0	0.0
SD6.mgf	index=21074	-1	060813-SludgeD32_13-18, Cmpd 24026, +MSn(1021.52), 59.63 min	CID	1021.52	2	7.537938	2	AIDGAFLM+15.995PVEDVFSISGR	Protein7923(pre=R,post=?)	115	103	2.193395E-19	7.305124E-14	0.0	0.0
SD6.mgf	index=142480	-1	060813-SludgeD32_7-12, Cmpd 20667, +MSn(870.12), 54.10 min	CID	870.12	1	-3.414251	3	SDATKPTASTIIYTLTDEAPALATR	Protein8378(pre=-,post=?)	124	99	2.256553E-19	7.9429546E-14	0.0	0.0
SD6.mgf	index=113308	-1	060813-SludgeD32_31-36, Cmpd 14817, +MSn(873.92), 38.75 min	CID	873.92	0	1.8857017	2	NLDEGQTVEFDVAPGR	Protein3296(pre=K,post=?)	168	163	2.266054E-19	7.280469E-14	0.0	0.0
SD6.mgf	index=62162	-1	060813-SludgeD32_19-24, Cmpd 15264, +MSn(977.53), 38.09 min	CID	977.53	0	-5.931588	2	VAPEEHPVLLTEAPLNPK	Protein886(pre=-,post=?);Protein8647(pre=R,post=?)	150	138	2.2997032E-19	7.5726006E-14	0.0	0.0
SD6.mgf	index=64324	-1	060813-SludgeD32_19-24, Cmpd 17564, +MSn(1049.81), 43.74 min	CID	1049.81	2	-8.220847	3	VTWEVSEDAGATYSPIANNSTYTNGDQVR	Protein10107(pre=?,post=V)	139	92	2.3180524E-19	8.400877E-14	0.0	0.0
SD6.mgf	index=18283	-1	060813-SludgeD32_13-18, Cmpd 21059, +MSn(1085.54), 51.83 min	CID	1085.54	1	6.431131	3	VEGTAVGFSFFSHSIYGGGGPGVFNGNHVVTR	Protein5369(pre=?,post=?)	149	93	2.3259135E-19	8.58083E-14	0.0	0.0
SD6.mgf	index=52661	-1	060813-SludgeD32_19-24, Cmpd 5277, +MSn(535.9428), 17.58 min	CID	535.9428	0	-0.79718536	3	KVDLGKPM+15.995SSEEAAK	Protein8092(pre=-,post=R)	118	118	2.3353333E-19	7.4031E-14	0.0	0.0
SD6.mgf	index=18970	-1	060813-SludgeD32_13-18, Cmpd 21795, +MSn(1327.14), 53.73 min	CID	1327.14	2	-8.144734	2	LTNGATFDPPAFITSTGYESSIAYK	Protein10390(pre=?,post=?)	172	120	2.3665423E-19	8.330111E-14	0.0	0.0
SD6.mgf	index=144502	-1	060813-SludgeD32_7-12, Cmpd 22830, +MSn(1054.01), 59.79 min	CID	1054.01	0	-0.23163022	2	FSEQFPATFSEVVSNYVR	Protein8905(pre=?,post=?)	241	213	2.383041E-19	7.84702E-14	0.0	0.0
SD6.mgf	index=21156	-1	060813-SludgeD32_13-18, Cmpd 24119, +MSn(676), 59.87 min	CID	676.0	0	-4.69499	3	AVDGAFLM+15.995PVEDVFSISGR	Protein6813(pre=-,post=?)	105	99	2.4898943E-19	8.292618E-14	0.0	0.0
SD6.mgf	index=91983	-1	060813-SludgeD32_25-30, Cmpd 18649, +MSn(1111.55), 48.07 min	CID	1111.55	2	-14.232429	2	M+15.995LDINGASALVTGGASGLGEATAK	Protein403(pre=?,post=?);Protein7268(pre=V,post=?)	209	171	2.5030767E-19	8.7389914E-14	0.0	0.0
SD6.mgf	index=137900	-1	060813-SludgeD32_7-12, Cmpd 15798, +MSn(768.39), 41.37 min	CID	768.39	0	-4.7659287	3	LGFDESPPQLQSYQIEKPAR	Protein9227(pre=K,post=L)	140	121	2.526073E-19	8.501752E-14	0.0	0.0
SD6.mgf	index=71875	-1	060813-SludgeD32_19-24, Cmpd 25621, +MSn(1141.5826), 64.62 min	CID	1141.5826	0	1.2831709	2	LGEVEYLSDEGIAGIVYLADR	Protein9578(pre=?,post=?)	200	175	2.5367194E-19	8.622892E-14	0.0	0.0
SD6.mgf	index=7767	-1	060813-SludgeD32_13-18, Cmpd 9953, +MSn(942.4219), 26.84 min	CID	942.4219	0	-0.06476415	2	EHGNPETSTDAELADAAR	Protein8442(pre=R,post=T)	229	192	2.5393716E-19	8.361795E-14	0.0	0.0
SD6.mgf	index=91134	-1	060813-SludgeD32_25-30, Cmpd 17742, +MSn(960.47), 45.75 min	CID	960.47	1	7.9169164	2	TEEFTPNVNDIIEGNAR	Protein9254(pre=-,post=F)	126	120	2.5560173E-19	8.317587E-14	0.0	0.0
SD6.mgf	index=55637	-1	060813-SludgeD32_19-24, Cmpd 8411, +MSn(920.9378), 24.02 min	CID	920.9378	0	-1.1929487	2	ITGQSAVM+15.995ADGSSVGTTSR	Protein819(pre=?,post=?)	177	160	2.5893625E-19	8.623898E-14	0.0	0.0
SD6.mgf	index=3057	-1	060813-SludgeD32_13-18, Cmpd 4980, +MSn(738.83), 16.91 min	CID	738.83	0	2.147879	2	ASADGC+57.021NPQGASVSR	Protein10001(pre=R,post=?)	146	143	2.5951525E-19	8.226737E-14	0.0	0.0
SD6.mgf	index=70612	-1	060813-SludgeD32_19-24, Cmpd 24274, +MSn(962.9654), 61.07 min	CID	962.9654	0	-1.3944131	2	VC+57.021FADELLPFNFAEPR	Protein3651(pre=K,post=?)	145	134	2.5990886E-19	8.350456E-14	0.0	0.0
SD6.mgf	index=89612	-1	060813-SludgeD32_25-30, Cmpd 16133, +MSn(813.9189), 41.61 min	CID	813.9189	0	-1.7997384	2	AEPDSITSLIGPNGAGK	Protein7194(pre=R,post=T);Protein7542(pre=R,post=T)	109	106	2.6083647E-19	8.487932E-14	0.0	0.0
SD6.mgf	index=143885	-1	060813-SludgeD32_7-12, Cmpd 22173, +MSn(962.8), 58.06 min	CID	962.8	1	-0.67570215	3	TAEDYLGEPVTEAVITVPAYFNDSQR	Protein2775(pre=?,post=?)	122	91	2.6193188E-19	9.2926616E-14	0.0	0.0
SD6.mgf	index=90531	-1	060813-SludgeD32_25-30, Cmpd 17106, +MSn(679.32), 44.10 min	CID	679.32	0	-13.027707	3	TLEAASHFAENYDELVAR	Protein6944(pre=-,post=?)	128	119	2.642716E-19	8.702094E-14	0.0	0.0
SD6.mgf	index=68497	-1	060813-SludgeD32_19-24, Cmpd 22011, +MSn(968.49), 55.10 min	CID	968.49	1	-0.6609759	2	TILDEVYADQVAELAER	Protein8442(pre=R,post=F)	120	113	2.6647742E-19	8.671495E-14	0.0	0.0
SD6.mgf	index=119350	-1	060813-SludgeD32_31-36, Cmpd 21188, +MSn(832.9273), 55.18 min	CID	832.9273	0	-1.0258894	2	TQANEALDSFVAAVTK	Protein3861(pre=-,post=?);Protein10374(pre=K,post=-)	140	136	2.6648037E-19	8.561588E-14	0.0	0.0
SD6.mgf	index=55116	-1	060813-SludgeD32_19-24, Cmpd 7861, +MSn(920.94), 22.90 min	CID	920.94	0	1.1929487	2	ITGQSAVM+15.995ADGSSVGTTSR	Protein819(pre=?,post=?)	166	148	2.674866E-19	8.9086683E-14	0.0	0.0
SD6.mgf	index=17450	-1	060813-SludgeD32_13-18, Cmpd 20172, +MSn(531.28), 49.55 min	CID	531.28	0	5.629309	5	M+15.995LHDVASDALIELGATITHHHAVGK	Protein30(pre=?,post=?)	111	83	2.698025E-19	9.496913E-14	0.0	0.0
SD6.mgf	index=112329	-1	060813-SludgeD32_31-36, Cmpd 13789, +MSn(871.4617), 36.30 min	CID	871.4617	0	4.692547	2	INAITVPADSGDTLAQR	Protein6764(pre=-,post=?)	127	123	2.7028597E-19	8.79543E-14	0.0	0.0
SD6.mgf	index=147034	-1	060813-SludgeD32_7-12, Cmpd 25595, +MSn(937.83), 67.03 min	CID	937.83	1	-3.558284	3	VVDTLALPVVEAPGFEADDVIATLAER	Protein8381(pre=R,post=?)	152	121	2.7737473E-19	9.916091E-14	0.0	0.0
SD6.mgf	index=96344	-1	060813-SludgeD32_25-30, Cmpd 23301, +MSn(1194.12), 60.20 min	CID	1194.12	0	-5.3157325	2	EIDGGFQTVELNLPAVVTTDLR	Protein271(pre=?,post=?)	197	170	2.833599E-19	9.72069E-14	0.0	0.0
SD6.mgf	index=21978	-1	060813-SludgeD32_13-18, Cmpd 25009, +MSn(1201.1284), 62.22 min	CID	1201.1284	0	-1.7277018	2	ELLSEFEFPGDDIPVVPVSALK	Protein6806(pre=?,post=?)	126	103	2.9176025E-19	1.00088645E-13	0.0	0.0
SD6.mgf	index=60957	-1	060813-SludgeD32_19-24, Cmpd 13999, +MSn(861.42), 35.31 min	CID	861.42	0	5.6683617	2	QIPDPAEPGDLDPETK	Protein583(pre=-,post=?)	96	93	2.9868479E-19	9.5962646E-14	0.0	0.0
SD6.mgf	index=63290	-1	060813-SludgeD32_19-24, Cmpd 16466, +MSn(1126.55), 41.00 min	CID	1126.55	0	-0.6501455	2	QTNLDLTAYGVSGSSFHTPTR	Protein3108(pre=-,post=?)	283	243	3.005059E-19	1.0214887E-13	0.0	0.0
SD6.mgf	index=43919	-1	060813-SludgeD32_1-6, Cmpd 20590, +MSn(775.4119), 56.84 min	CID	775.4119	-1	8.706344	3	TAQGLVDELPASEAAAQSILQGR	Protein7344(pre=-,post=?)	148	133	3.0056815E-19	1.0404167E-13	0.0	0.0
SD6.mgf	index=20403	-1	060813-SludgeD32_13-18, Cmpd 23318, +MSn(1000.14), 57.76 min	CID	1000.14	1	-4.374316	3	FLDVVYPDPEGSFYDGEDLHVLSLDR	Protein672(pre=-,post=?)	173	106	3.0312657E-19	1.07541424E-13	0.0	0.0
SD6.mgf	index=108959	-1	060813-SludgeD32_31-36, Cmpd 10213, +MSn(660.01), 28.28 min	CID	660.01	1	-1.3559391	3	LGGGLVVTNHDNGGVASQGPK	Protein5073(pre=K,post=T)	97	83	3.063069E-19	1.0412076E-13	0.0	0.0
SD6.mgf	index=113479	-1	060813-SludgeD32_31-36, Cmpd 14997, +MSn(873.92), 39.20 min	CID	873.92	0	1.8857017	2	NLDEGQTVEFDVAPGR	Protein3296(pre=K,post=?)	172	166	3.089229E-19	9.925199E-14	0.0	0.0
SD6.mgf	index=70191	-1	060813-SludgeD32_19-24, Cmpd 23819, +MSn(1013.5), 59.86 min	CID	1013.5	0	-1.1442196	2	AVDGAFLM+15.995PVEDVFSISGR	Protein6813(pre=-,post=?)	155	142	3.1257434E-19	1.04103195E-13	0.0	0.0
SD6.mgf	index=110772	-1	060813-SludgeD32_31-36, Cmpd 12155, +MSn(596.9661), 32.61 min	CID	596.9661	0	-2.0448408	3	GITINTAHVEYETANR	Protein3341(pre=-,post=?)	115	113	3.1555133E-19	1.0138159E-13	0.0	0.0
SD6.mgf	index=19595	-1	060813-SludgeD32_13-18, Cmpd 22465, +MSn(1049.03), 55.49 min	CID	1049.03	2	-9.840147	2	TSDVAGDGTTTATVLAQAIFR	Protein7418(pre=?,post=?)	201	163	3.1675175E-19	1.0767121E-13	0.0	0.0
SD6.mgf	index=19695	-1	060813-SludgeD32_13-18, Cmpd 22573, +MSn(989.47), 55.77 min	CID	989.47	1	-5.8407164	3	M+15.995QEILDAIQSDASGEDIANLAIPESYR	Protein2995(pre=-,post=?)	77	56	3.1754034E-19	1.1352004E-13	0.0	0.0
SD6.mgf	index=140355	-1	060813-SludgeD32_7-12, Cmpd 18398, +MSn(1034.53), 48.18 min	CID	1034.53	0	-8.849615	2	INIIDTPGHVDFTIEVER	Protein5870(pre=?,post=?);Protein6516(pre=?,post=?)	222	187	3.1798984E-19	1.04709596E-13	0.0	0.0
SD6.mgf	index=70843	-1	060813-SludgeD32_19-24, Cmpd 24517, +MSn(799.74), 61.71 min	CID	799.74	1	-6.997886	3	LADAVLAGGPEAVSEVAEDLDNLK	Protein7638(pre=K,post=?)	105	95	3.1849855E-19	1.11197394E-13	0.0	0.0
SD6.mgf	index=20499	-1	060813-SludgeD32_13-18, Cmpd 23419, +MSn(1139.5661), 58.02 min	CID	1139.566	0	-1.8210367	3	EGVHGVPGTTELITGPDDVTAFGEEFGYPIAIK	Protein2467(pre=?,post=?)	108	67	3.1922756E-19	1.1840501E-13	0.0	0.0
SD6.mgf	index=19635	-1	060813-SludgeD32_13-18, Cmpd 22508, +MSn(1243.66), 55.60 min	CID	1243.66	2	3.1942866	2	GIYPAVDPLASTSTILDPQVVGDR	Protein4657(pre=?,post=?)	215	172	3.2272516E-19	1.1267304E-13	0.0	0.0
SD6.mgf	index=11855	-1	060813-SludgeD32_13-18, Cmpd 14247, +MSn(820.36), 35.27 min	CID	820.36	0	-2.6040092	2	FWTGC+57.021SSDPEAVAGR	Protein4341(pre=R,post=?);Protein9235(pre=R,post=?)	115	107	3.2327263E-19	1.02478715E-13	0.0	0.0
SD6.mgf	index=140725	-1	060813-SludgeD32_7-12, Cmpd 18791, +MSn(1047.5), 49.20 min	CID	1047.5	1	-0.08643847	2	DSNGSLAIVADNDLFNNTGR	Protein5771(pre=K,post=?)	185	169	3.2410764E-19	1.0908167E-13	0.0	0.0
SD6.mgf	index=10350	-1	060813-SludgeD32_13-18, Cmpd 12666, +MSn(951.4283), 32.14 min	CID	951.4283	0	0.898116	3	VGM+15.995YPANGTAPGDASTGYPTSGYSSGVGSK	Protein8186(pre=R,post=T)	112	71	3.2858106E-19	1.1981742E-13	0.0	0.0
SD6.mgf	index=17047	-1	060813-SludgeD32_13-18, Cmpd 19742, +MSn(1056.53), 48.46 min	CID	1056.53	1	-5.7497616	2	TSDVAGDGTTTATVLAQAIYR	Protein7041(pre=?,post=?)	232	187	3.3232994E-19	1.1296659E-13	0.0	0.0
SD6.mgf	index=21888	-1	060813-SludgeD32_13-18, Cmpd 24910, +MSn(1047.16), 61.95 min	CID	1047.16	2	-8.35831	3	FYGAGDGTDSVLLLGFESADHPVDAWLER	Protein6731(pre=?,post=?)	156	104	3.3565283E-19	1.2164427E-13	0.0	0.0
SD6.mgf	index=114079	-1	060813-SludgeD32_31-36, Cmpd 15627, +MSn(867.95), 40.77 min	CID	867.95	0	0.28128427	2	FTPSGQAVANFGVAVNR	Protein6222(pre=-,post=?);Protein9217(pre=R,post=R)	182	168	3.3650865E-19	1.0950395E-13	0.0	0.0
SD6.mgf	index=93007	-1	060813-SludgeD32_25-30, Cmpd 19736, +MSn(1038.04), 50.87 min	CID	1038.04	0	5.4094877	2	TDDVAGDGTTTATVLAQALVR	Protein956(pre=?,post=?)	264	221	3.399936E-19	1.1557164E-13	0.0	0.0
SD6.mgf	index=65068	-1	060813-SludgeD32_19-24, Cmpd 18356, +MSn(860.12), 45.73 min	CID	860.12	2	-7.4076953	3	VAILGYGSQGHAHALNLLESGVDVR	Protein2608(pre=?,post=?);Protein7699(pre=?,post=?)	177	117	3.4369106E-19	1.2097754E-13	0.0	0.0
SD6.mgf	index=70117	-1	060813-SludgeD32_19-24, Cmpd 23733, +MSn(840.4), 59.64 min	CID	840.4	1	-6.9498005	3	TNPGNFFEDFELGQVIEHATPR	Protein9350(pre=-,post=?)	117	99	3.449505E-19	1.1833561E-13	0.0	0.0
SD6.mgf	index=145912	-1	060813-SludgeD32_7-12, Cmpd 24348, +MSn(1110.577), 63.77 min	CID	1110.577	0	3.2974944	2	LTVDVPEEFSGTVTQLLSER	Protein503(pre=?,post=?);Protein9834(pre=?,post=?)	148	120	3.4626982E-19	1.1654057E-13	0.0	0.0
SD6.mgf	index=70819	-1	060813-SludgeD32_19-24, Cmpd 24491, +MSn(752.99), 61.64 min	CID	752.99	1	-8.648922	3	C+57.021DM+15.995VDDEELLELVEM+15.995EVR	Protein2283(pre=-,post=?)	75	69	3.5004743E-19	1.1526572E-13	0.0	0.0
SD6.mgf	index=4122	-1	060813-SludgeD32_13-18, Cmpd 6110, +MSn(449.7441), 19.38 min	CID	449.7441	0	-0.8821198	4	TKPHVNVGTIGHVDHGK	Protein9626(pre=?,post=?)	118	102	3.5218693E-19	1.1460585E-13	0.0	0.0
SD6.mgf	index=87774	-1	060813-SludgeD32_25-30, Cmpd 14203, +MSn(937.13), 36.87 min	CID	937.13	1	-6.232195	3	ESASTEAPAEQPAPTTAEPTPVVSVVSR	Protein7676(pre=?,post=?)	131	92	3.52796E-19	1.2701714E-13	0.0	0.0
SD6.mgf	index=70771	-1	060813-SludgeD32_19-24, Cmpd 24441, +MSn(799.74), 61.51 min	CID	799.74	1	-6.997886	3	LADAVLAGGPEAVSEVAEDLDNLK	Protein7638(pre=K,post=?)	102	88	3.551729E-19	1.2400152E-13	0.0	0.0
SD6.mgf	index=68740	-1	060813-SludgeD32_19-24, Cmpd 22276, +MSn(1079.59), 55.78 min	CID	1079.59	1	8.513596	2	GTLAATTAQQLSEVAVGAALER	Protein3622(pre=?,post=?);Protein8422(pre=?,post=?)	291	242	3.5566342E-19	1.2201069E-13	0.0	0.0
SD6.mgf	index=89699	-1	060813-SludgeD32_25-30, Cmpd 16224, +MSn(996.04), 41.85 min	CID	996.04	0	-0.796611	2	VPM+15.995AGSTIVHPIIGELGAGR	Protein1326(pre=?,post=?)	213	190	3.5848622E-19	1.2065212E-13	0.0	0.0
SD6.mgf	index=20234	-1	060813-SludgeD32_13-18, Cmpd 23140, +MSn(1005.52), 57.28 min	CID	1005.52	2	-3.116607	3	AVGIDLGTTNSVVSVLEGGEPVVVANSEGSR	Protein4393(pre=-,post=?)	85	59	3.6149915E-19	1.3258776E-13	0.0	0.0
SD6.mgf	index=41648	-1	060813-SludgeD32_1-6, Cmpd 18111, +MSn(844.4041), 50.40 min	CID	844.4041	0	-0.14456384	3	NFAADPTAALATSGNC+57.021YGSQFVLR	Protein535(pre=?,post=F)	167	133	3.6564307E-19	1.2765696E-13	0.0	0.0
SD6.mgf	index=141968	-1	060813-SludgeD32_7-12, Cmpd 20117, +MSn(772.03), 52.66 min	CID	772.03	1	-4.0064173	3	DGALNEENVLFIGNM+15.995GVDFSR	Protein3059(pre=R,post=?);Protein8689(pre=R,post=?)	85	74	3.66924E-19	1.2472591E-13	0.0	0.0
SD6.mgf	index=19836	-1	060813-SludgeD32_13-18, Cmpd 22722, +MSn(985.49), 56.16 min	CID	985.49	1	-0.40170684	2	ELLSSYNFPGDDIPFVR	Protein2469(pre=?,post=?)	190	172	3.7295167E-19	1.2136295E-13	0.0	0.0
SD6.mgf	index=37738	-1	060813-SludgeD32_1-6, Cmpd 13932, +MSn(1091.56), 39.56 min	CID	1091.56	0	6.4862432	2	TGDGTLTLNTANSYAGGTQIVK	Protein6500(pre=?,post=?)	202	164	3.730742E-19	1.2798348E-13	0.0	0.0
SD6.mgf	index=65294	-1	060813-SludgeD32_19-24, Cmpd 18596, +MSn(895.9479), 46.34 min	CID	895.9479	0	-1.9074559	2	SYELPDGQVITIGNER	Protein8647(pre=K,post=?)	173	167	3.850358E-19	1.2370584E-13	0.0	0.0
SD6.mgf	index=69466	-1	060813-SludgeD32_19-24, Cmpd 23045, +MSn(988.01), 57.82 min	CID	988.01	1	0.7118488	2	AGASVPIAFAIWDGSNIER	Protein10294(pre=K,post=?)	174	161	3.902625E-19	1.2997731E-13	0.0	0.0
SD6.mgf	index=94447	-1	060813-SludgeD32_25-30, Cmpd 21268, +MSn(927.13), 54.87 min	CID	927.13	2	-9.50706	3	NTGNIPGQLFISATESSSVQSLADNVK	Protein4408(pre=?,post=?)	95	68	3.9376708E-19	1.4077094E-13	0.0	0.0
SD6.mgf	index=41728	-1	060813-SludgeD32_1-6, Cmpd 18195, +MSn(844.74), 50.62 min	CID	844.74	1	1.5428447	3	NFAADPTAALATSGNC+57.021YGSQFVLR	Protein535(pre=?,post=F)	149	117	3.9437338E-19	1.3768758E-13	0.0	0.0
SD6.mgf	index=18044	-1	060813-SludgeD32_13-18, Cmpd 20806, +MSn(1025.5), 51.16 min	CID	1025.5	1	-1.28928	3	VSGTTVTFNYSSQEIENAAPGFINVGGASR	Protein8186(pre=?,post=N)	107	78	3.9560153E-19	1.4425649E-13	0.0	0.0
SD6.mgf	index=62327	-1	060813-SludgeD32_19-24, Cmpd 15437, +MSn(940.48), 38.49 min	CID	940.48	1	-3.3428946	2	GSAADVTQIAVGGQYNLSK	Protein7934(pre=K,post=?)	125	116	3.9769944E-19	1.3245419E-13	0.0	0.0
SD6.mgf	index=64196	-1	060813-SludgeD32_19-24, Cmpd 17429, +MSn(1076.54), 43.40 min	CID	1076.54	0	-7.1436033	2	TGIEIGTGNTGNTGIASFNVTK	Protein2638(pre=?,post=?)	140	109	4.033421E-19	1.3836691E-13	0.0	0.0
SD6.mgf	index=68678	-1	060813-SludgeD32_19-24, Cmpd 22210, +MSn(1027.03), 55.61 min	CID	1027.03	0	-3.5657148	2	DAEAPIFSVADLGIVGDVHK	Protein3612(pre=?,post=?)	178	153	4.0383394E-19	1.3591435E-13	0.0	0.0
SD6.mgf	index=21383	-1	060813-SludgeD32_13-18, Cmpd 24371, +MSn(676), 60.53 min	CID	676.0	0	-4.69499	3	AVDGAFLM+15.995PVEDVFSISGR	Protein6813(pre=-,post=?)	100	94	4.073004E-19	1.356518E-13	0.0	0.0
SD6.mgf	index=21912	-1	060813-SludgeD32_13-18, Cmpd 24937, +MSn(1201.1286), 62.02 min	CID	1201.1285	0	-1.6260723	2	ELLSEFEFPGDDIPVVPVSALK	Protein6806(pre=?,post=?)	131	106	4.1168133E-19	1.412277E-13	0.0	0.0
SD6.mgf	index=68807	-1	060813-SludgeD32_19-24, Cmpd 22347, +MSn(1007.5), 55.97 min	CID	1007.5	0	9.571858	3	M+15.995APYM+15.995VSGAYEVVGVM+15.995PLGAGYLLVNDR	Protein1169(pre=K,post=?)	93	70	4.1459393E-19	1.4926626E-13	0.0	0.0
SD6.mgf	index=113401	-1	060813-SludgeD32_31-36, Cmpd 14915, +MSn(940.49), 39.00 min	CID	940.49	1	7.3060026	2	GSAADVTQIAVGGQYNLSK	Protein7934(pre=K,post=?)	121	110	4.1996404E-19	1.3986944E-13	0.0	0.0
SD6.mgf	index=84064	-1	060813-SludgeD32_25-30, Cmpd 10279, +MSn(660.01), 28.27 min	CID	660.01	1	-1.3559391	3	LGGGLVVTNHDNGGVASQGPK	Protein5073(pre=K,post=T)	89	75	4.2124586E-19	1.4319115E-13	0.0	0.0
SD6.mgf	index=68544	-1	060813-SludgeD32_19-24, Cmpd 22065, +MSn(973.49), 55.24 min	CID	973.49	0	5.7681813	2	YLGDPDAIAAAAEAVASQGR	Protein8971(pre=?,post=-)	167	148	4.2463604E-19	1.429155E-13	0.0	0.0
SD6.mgf	index=137962	-1	060813-SludgeD32_7-12, Cmpd 15863, +MSn(740.85), 41.55 min	CID	740.85	1	-1.4621223	4	HDLNTSDM+15.995HPFIHPLSAAVDPAWESR	Protein926(pre=?,post=?)	129	80	4.4610807E-19	1.5826754E-13	0.0	0.0
SD6.mgf	index=16740	-1	060813-SludgeD32_13-18, Cmpd 19415, +MSn(974.4988), 47.63 min	CID	974.4988	0	-3.131608	2	FLSQPFHVAEVFTGSPGK	Protein592(pre=?,post=Y);Protein7670(pre=?,post=?)	177	151	4.4646644E-19	1.4701516E-13	0.0	0.0
SD6.mgf	index=134122	-1	060813-SludgeD32_7-12, Cmpd 11831, +MSn(945.4729), 31.84 min	CID	945.4729	0	-3.4859667	2	ELADTTSEVAGAGVTVNQK	Protein2686(pre=?,post=A)	149	130	4.485735E-19	1.4939786E-13	0.0	0.0
SD6.mgf	index=41210	-1	060813-SludgeD32_1-6, Cmpd 17641, +MSn(882.47), 49.20 min	CID	882.47	1	4.0496044	2	VLLAYGDELLTSPTDR	Protein1806(pre=-,post=?)	175	170	4.498079E-19	1.4451609E-13	0.0	0.0
SD6.mgf	index=17129	-1	060813-SludgeD32_13-18, Cmpd 19829, +MSn(1056.02), 48.68 min	CID	1056.02	0	-13.639988	2	TSDVAGDGTTTATVLAQAIYR	Protein7041(pre=?,post=?)	182	145	4.528028E-19	1.5391808E-13	0.0	0.0
SD6.mgf	index=70616	-1	060813-SludgeD32_19-24, Cmpd 24278, +MSn(1059.54), 61.08 min	CID	1059.54	1	-3.197607	2	SAESPFEVAATALLPEEISR	Protein9146(pre=R,post=?)	200	187	4.5778796E-19	1.5407312E-13	0.0	0.0
SD6.mgf	index=18644	-1	060813-SludgeD32_13-18, Cmpd 21446, +MSn(829.43), 52.83 min	CID	829.43	2	1.0081921	3	LIGLGGAGDVNPVSC+57.021VFSGQNVAPR	Protein2999(pre=R,post=?);Protein7703(pre=R,post=?)	91	72	4.5912996E-19	1.6161145E-13	0.0	0.0
SD6.mgf	index=2888	-1	060813-SludgeD32_13-18, Cmpd 4797, +MSn(738.82), 16.45 min	CID	738.82	0	-11.400281	2	ASADGC+57.021NPQGASVSR	Protein10001(pre=R,post=?)	133	130	4.612607E-19	1.462215E-13	0.0	0.0
SD6.mgf	index=4316	-1	060813-SludgeD32_13-18, Cmpd 6314, +MSn(599.32), 19.81 min	CID	599.32	0	-6.008564	3	TKPHVNVGTIGHVDHGK	Protein9626(pre=?,post=?)	110	93	4.666497E-19	1.5185342E-13	0.0	0.0
SD6.mgf	index=86903	-1	060813-SludgeD32_25-30, Cmpd 13288, +MSn(951.45), 34.80 min	CID	951.45	0	0.9622452	2	GDPGTDGELVGC+57.021GPTLSAAK	Protein10483(pre=R,post=?)	129	113	4.722774E-19	1.5894968E-13	0.0	0.0
SD6.mgf	index=144956	-1	060813-SludgeD32_7-12, Cmpd 23325, +MSn(965.48), 61.09 min	CID	965.48	0	0.6321746	2	DYLTDLFPIM+15.995ELGTSAK	Protein9302(pre=R,post=?)	105	100	4.8473213E-19	1.5773765E-13	0.0	0.0
SD6.mgf	index=19059	-1	060813-SludgeD32_13-18, Cmpd 21890, +MSn(1077.53), 53.99 min	CID	1077.53	1	-3.493442	3	M+15.995GQGALDVLGSDGQFVPAIHSVGYPLVDADGK	Protein667(pre=-,post=?)	96	57	4.9398595E-19	1.8224277E-13	0.0	0.0
SD6.mgf	index=68581	-1	060813-SludgeD32_19-24, Cmpd 22104, +MSn(967.99), 55.34 min	CID	967.99	0	1.0719106	2	TILDEVYADQVAELAER	Protein8442(pre=R,post=F)	107	103	5.0450294E-19	1.641713E-13	0.0	0.0
SD6.mgf	index=16840	-1	060813-SludgeD32_13-18, Cmpd 19521, +MSn(1031.02), 47.90 min	CID	1031.02	0	-2.8415346	2	APAYDELSPSQELLETGIK	Protein2259(pre=?,post=-)	181	161	5.0459475E-19	1.6805578E-13	0.0	0.0
SD6.mgf	index=62500	-1	060813-SludgeD32_19-24, Cmpd 15619, +MSn(851.42), 38.93 min	CID	851.42	1	-8.365795	3	VTNVHVEETEGPSLDDATVVVAGGR	Protein8465(pre=A,post=?)	131	103	5.0778695E-19	1.7873847E-13	0.0	0.0
SD6.mgf	index=132509	-1	060813-SludgeD32_7-12, Cmpd 10127, +MSn(945.9308), 28.07 min	CID	945.9308	0	-1.0969054	2	AVSEDNVESVDGNEVEAK	Protein2489(pre=-,post=?)	140	129	5.215598E-19	1.7174235E-13	0.0	0.0
SD6.mgf	index=59478	-1	060813-SludgeD32_19-24, Cmpd 12446, +MSn(596.9683), 32.09 min	CID	596.9683	0	1.6358726	3	GITINTAHVEYETANR	Protein3341(pre=-,post=?)	119	108	5.2991336E-19	1.7025269E-13	0.0	0.0
SD6.mgf	index=82157	-1	060813-SludgeD32_25-30, Cmpd 8274, +MSn(920.93), 24.14 min	CID	920.93	0	-9.676139	2	ITGQSAVM+15.995ADGSSVGTTSR	Protein819(pre=?,post=?)	176	159	5.513114E-19	1.8361481E-13	0.0	0.0
SD6.mgf	index=21507	-1	060813-SludgeD32_13-18, Cmpd 24503, +MSn(942.47), 60.88 min	CID	942.47	0	-9.066437	2	NPPAGEEAFLVDLLENR	Protein7476(pre=K,post=V)	135	121	5.556421E-19	1.808126E-13	0.0	0.0
SD6.mgf	index=140258	-1	060813-SludgeD32_7-12, Cmpd 18293, +MSn(677.35), 47.91 min	CID	677.35	1	-2.132587	3	M+15.995GHIELAAPVTHIWYFK	Protein5187(pre=-,post=?)	65	58	5.5628175E-19	1.8102075E-13	0.0	0.0
SD6.mgf	index=16970	-1	060813-SludgeD32_13-18, Cmpd 19661, +MSn(983.48), 48.25 min	CID	983.48	1	-5.4319563	2	ELLDSYNFPGDETPIVR	Protein2065(pre=-,post=?)	157	144	5.6007086E-19	1.8225378E-13	0.0	0.0
SD6.mgf	index=89683	-1	060813-SludgeD32_25-30, Cmpd 16207, +MSn(897.97), 41.80 min	CID	897.97	1	6.223956	2	FTPSGAAVANFTVASTPR	Protein111(pre=?,post=?);Protein7466(pre=?,post=?)	189	170	5.663227E-19	1.8648212E-13	0.0	0.0
SD6.mgf	index=15547	-1	060813-SludgeD32_13-18, Cmpd 18141, +MSn(1033.51), 44.41 min	CID	1033.51	0	4.370177	2	ELGTEASPGTFVATVSGDTAR	Protein7486(pre=?,post=A)	160	137	5.742086E-19	1.9518672E-13	0.0	0.0
SD6.mgf	index=93127	-1	060813-SludgeD32_25-30, Cmpd 19864, +MSn(653.37), 51.20 min	CID	653.37	2	6.423323	3	VLDGLDVLDKIQSVQTGR	Protein9566(pre=?,post=?)	143	129	5.8781553E-19	1.9355943E-13	0.0	0.0
SD6.mgf	index=67789	-1	060813-SludgeD32_19-24, Cmpd 21251, +MSn(914.22), 53.12 min	CID	914.22	2	1.0365314	4	TPSQDIHVITPSQTIGPFFGVGLVRPGDEDLAC+57.021K	Protein7508(pre=?,post=?)	151	81	5.9447883E-19	2.2161457E-13	0.0	0.0
SD6.mgf	index=65303	-1	060813-SludgeD32_19-24, Cmpd 18605, +MSn(1134.55), 46.37 min	CID	1134.55	2	3.8248236	2	LFFVSHLAEDAEQTDGPAYR	Protein347(pre=?,post=L)	227	186	5.951558E-19	2.0030562E-13	0.0	0.0
SD6.mgf	index=112638	-1	060813-SludgeD32_31-36, Cmpd 14114, +MSn(491.26), 37.05 min	CID	491.26	1	-4.6292887	4	TFPVHSPNIDHIEVVTR	Protein9837(pre=R,post=?)	95	84	5.96281E-19	1.9403699E-13	0.0	0.0
SD6.mgf	index=18264	-1	060813-SludgeD32_13-18, Cmpd 21039, +MSn(1038.54), 51.78 min	CID	1038.54	1	3.7935345	2	TDDVAGDGTTTATVLAQALVR	Protein956(pre=?,post=?)	232	191	6.0011664E-19	2.0399344E-13	0.0	0.0
SD6.mgf	index=23765	-1	060813-SludgeD32_13-18, Cmpd 26905, +MSn(1071.5537), 67.27 min	CID	1071.5537	0	-1.7087818	2	NLANEASDESVAALIEAVVAR	Protein3214(pre=?,post=?);Protein8752(pre=?,post=?)	215	198	6.023976E-19	2.047688E-13	0.0	0.0
SD6.mgf	index=4232	-1	060813-SludgeD32_13-18, Cmpd 6226, +MSn(599.3236), 19.62 min	CID	599.3236	0	0.0	3	TKPHVNVGTIGHVDHGK	Protein9626(pre=?,post=?)	128	111	6.033298E-19	1.9633076E-13	0.0	0.0
SD6.mgf	index=59338	-1	060813-SludgeD32_19-24, Cmpd 12299, +MSn(687.33), 31.80 min	CID	687.33	1	-11.074692	3	QSQDALNGAAGAITTGHQYR	Protein9332(pre=R,post=V)	107	94	6.068817E-19	2.0425209E-13	0.0	0.0
SD6.mgf	index=70804	-1	060813-SludgeD32_19-24, Cmpd 24476, +MSn(956.4248), 61.61 min	CID	956.4248	0	-2.4250002	2	M+15.995FGAEDFGEGLTAFFEK	Protein8217(pre=?,post=?)	124	110	6.26343E-19	2.0381953E-13	0.0	0.0
SD6.mgf	index=22845	-1	060813-SludgeD32_13-18, Cmpd 25927, +MSn(1347.6844), 64.65 min	CID	1347.6844	0	-3.441945	2	VGVTPDVLVGC+57.021TGGGSNFGGLAFPFLR	Protein5926(pre=?,post=?)	232	148	6.269681E-19	2.2413984E-13	0.0	0.0
SD6.mgf	index=36690	-1	060813-SludgeD32_1-6, Cmpd 12798, +MSn(1010.9715), 36.65 min	CID	1010.9715	0	1.8715596	2	GTNAANNLYAGNGDDVLEGR	Protein4532(pre=?,post=?)	217	192	6.276294E-19	2.1123495E-13	0.0	0.0
SD6.mgf	index=16679	-1	060813-SludgeD32_13-18, Cmpd 19349, +MSn(975.51), 47.46 min	CID	975.51	2	4.9500995	2	FLSQPFHVAEVFTGSPGK	Protein592(pre=?,post=Y);Protein7670(pre=?,post=?)	149	129	6.353548E-19	2.0921345E-13	0.0	0.0
SD6.mgf	index=69958	-1	060813-SludgeD32_19-24, Cmpd 23564, +MSn(797.07), 59.19 min	CID	797.07	2	9.556146	3	AQLDELM+15.995ALAEGGAATLFEHQR	Protein9061(pre=?,post=?)	172	146	6.404334E-19	2.1970133E-13	0.0	0.0
SD6.mgf	index=91657	-1	060813-SludgeD32_25-30, Cmpd 18299, +MSn(1111.06), 47.18 min	CID	1111.06	1	-3.7087703	2	M+15.995LDINGASALVTGGASGLGEATAK	Protein403(pre=?,post=?);Protein7268(pre=V,post=?)	173	142	6.422221E-19	2.24219E-13	0.0	0.0
SD6.mgf	index=68483	-1	060813-SludgeD32_19-24, Cmpd 21995, +MSn(973.98), 55.06 min	CID	973.98	1	-6.237333	2	YLGDPDAIAAAAEAVASQGR	Protein8971(pre=?,post=-)	164	144	6.446887E-19	2.1697643E-13	0.0	0.0
SD6.mgf	index=44309	-1	060813-SludgeD32_1-6, Cmpd 21017, +MSn(776.08), 57.96 min	CID	776.08	1	7.6590858	3	TAQGLVDELPASEAAAQSILQGR	Protein7344(pre=-,post=?)	126	111	6.5058417E-19	2.2519971E-13	0.0	0.0
SD6.mgf	index=70408	-1	060813-SludgeD32_19-24, Cmpd 24058, +MSn(1212.61), 60.49 min	CID	1212.61	1	1.5277911	3	LGGSGYVSILPVDQGIEHSGAASFAPNIDYFDPLK	Protein3838(pre=R,post=?);Protein9960(pre=R,post=?)	116	61	6.513234E-19	2.439903E-13	0.0	0.0
SD6.mgf	index=4012	-1	060813-SludgeD32_13-18, Cmpd 5993, +MSn(446.24), 19.14 min	CID	446.24	0	-1.3677634	4	SKPHVNVGTIGHVDHGK	Protein7738(pre=?,post=?)	113	94	6.5156593E-19	2.1202738E-13	0.0	0.0
SD6.mgf	index=144935	-1	060813-SludgeD32_7-12, Cmpd 23302, +MSn(1296.6526), 61.03 min	CID	1296.6526	0	-3.8598337	2	LEPLDTEVANYEYAVEVVGGTVPK	Protein4599(pre=?,post=?)	121	75	6.5248017E-19	2.278004E-13	0.0	0.0
SD6.mgf	index=9717	-1	060813-SludgeD32_13-18, Cmpd 12002, +MSn(651.6427), 30.87 min	CID	651.6427	0	-3.090887	3	DVIHIEGDSGDTENGVAPK	Protein798(pre=K,post=?)	70	61	6.6461806E-19	2.213517E-13	0.0	0.0
SD6.mgf	index=22787	-1	060813-SludgeD32_13-18, Cmpd 25863, +MSn(1081.53), 64.49 min	CID	1081.53	1	-4.03592	2	VDM+15.995VDDEELLELVELEVR	Protein181(pre=?,post=?)	239	218	6.6477145E-19	2.1889993E-13	0.0	0.0
SD6.mgf	index=141248	-1	060813-SludgeD32_7-12, Cmpd 19343, +MSn(789.07), 50.64 min	CID	789.07	1	0.87790334	3	NASINGLAYAAGATAAAAAGSSAASVR	Protein607(pre=-,post=?)	98	80	6.6614876E-19	2.3814685E-13	0.0	0.0
SD6.mgf	index=97334	-1	060813-SludgeD32_25-30, Cmpd 24400, +MSn(628.6909), 63.05 min	CID	628.6909	0	-2.13582	3	EVLLAQLLGLM+15.995QSPISR	Protein1680(pre=-,post=?)	101	99	6.7369255E-19	2.1922764E-13	0.0	0.0
SD6.mgf	index=17074	-1	060813-SludgeD32_13-18, Cmpd 19772, +MSn(788.027), 48.53 min	CID	788.027	0	-8.519772	3	FAEQM+15.995DEASAETVTNYVLTAR	Protein4516(pre=-,post=?)	87	77	6.749738E-19	2.294391E-13	0.0	0.0
SD6.mgf	index=66027	-1	060813-SludgeD32_19-24, Cmpd 19376, +MSn(1076.52), 48.30 min	CID	1076.52	1	-4.2816024	2	IGLAAFC+57.021VSEPDAGSDVSSLR	Protein1540(pre=?,post=?)	185	156	6.7630923E-19	2.2989306E-13	0.0	0.0
SD6.mgf	index=55688	-1	060813-SludgeD32_19-24, Cmpd 8465, +MSn(827.8403), 24.13 min	CID	827.8403	0	-1.7694732	2	GVGTGSSDGSQDWC+57.021NK	Protein3114(pre=-,post=?)	101	88	6.819888E-19	2.191121E-13	0.0	0.0
SD6.mgf	index=136663	-1	060813-SludgeD32_7-12, Cmpd 14499, +MSn(902.4482), 38.05 min	CID	902.4482	0	3.246388	2	DSAGESLANGALTINTNR	Protein2751(pre=-,post=I)	181	171	6.837255E-19	2.2514125E-13	0.0	0.0
SD6.mgf	index=110400	-1	060813-SludgeD32_31-36, Cmpd 11764, +MSn(952.9509), 31.75 min	CID	952.9509	0	2.0495589	2	M+15.995NQVVTDVPADVSDGDVK	Protein5785(pre=R,post=A)	136	124	6.8976363E-19	2.2712951E-13	0.0	0.0
SD6.mgf	index=41148	-1	060813-SludgeD32_1-6, Cmpd 17573, +MSn(881.9668), 49.03 min	CID	881.9668	0	2.3529232	2	VLLAYGDELLTSPTDR	Protein1806(pre=-,post=?)	190	178	6.916753E-19	2.2222422E-13	0.0	0.0
SD6.mgf	index=116236	-1	060813-SludgeD32_31-36, Cmpd 17895, +MSn(895.9499), 46.64 min	CID	895.9499	0	0.34061715	2	SYELPDGQVITIGNER	Protein8647(pre=K,post=?)	157	150	7.0124123E-19	2.2529758E-13	0.0	0.0
SD6.mgf	index=143412	-1	060813-SludgeD32_7-12, Cmpd 21670, +MSn(775.41), 56.74 min	CID	775.41	-1	6.1885858	3	TAQGLVDELPASEAAAQSILQGR	Protein7344(pre=-,post=?)	126	105	7.036493E-19	2.4356821E-13	0.0	0.0
SD6.mgf	index=17974	-1	060813-SludgeD32_13-18, Cmpd 20731, +MSn(1025.5), 50.97 min	CID	1025.5	1	-1.28928	3	VSGTTVTFNYSSQEIENAAPGFINVGGASR	Protein8186(pre=?,post=N)	108	74	7.0441057E-19	2.5686403E-13	0.0	0.0
SD6.mgf	index=140332	-1	060813-SludgeD32_7-12, Cmpd 18373, +MSn(1035.03), 48.12 min	CID	1035.03	1	-10.471027	2	INIIDTPGHVDFTIEVER	Protein5870(pre=?,post=?);Protein6516(pre=?,post=?)	221	188	7.1573064E-19	2.3568007E-13	0.0	0.0
SD6.mgf	index=93555	-1	060813-SludgeD32_25-30, Cmpd 20320, +MSn(1024.47), 52.38 min	CID	1024.47	1	-10.221381	2	EADEVESLVGYSYSTLER	Protein9022(pre=?,post=?)	226	209	7.2676916E-19	2.393149E-13	0.0	0.0
SD6.mgf	index=6640	-1	060813-SludgeD32_13-18, Cmpd 8769, +MSn(821.4117), 24.63 min	CID	821.4117	0	-1.8576264	2	IIATGPDAEGSVQNNR	Protein1213(pre=-,post=?)	166	151	7.338313E-19	2.3576825E-13	0.0	0.0
SD6.mgf	index=92448	-1	060813-SludgeD32_25-30, Cmpd 19148, +MSn(690.7), 49.35 min	CID	690.7	0	-5.9205604	3	NALITLHNSLSEVTAPSFR	Protein531(pre=-,post=?)	92	84	7.348851E-19	2.4475422E-13	0.0	0.0
SD6.mgf	index=4043	-1	060813-SludgeD32_13-18, Cmpd 6027, +MSn(594.6507), 19.20 min	CID	594.6507	0	-1.744883	3	SKPHVNVGTIGHVDHGK	Protein7738(pre=?,post=?)	146	126	7.356107E-19	2.3937655E-13	0.0	0.0
SD6.mgf	index=112412	-1	060813-SludgeD32_31-36, Cmpd 13877, +MSn(871.4596), 36.51 min	CID	871.4596	0	2.3112545	2	INAITVPADSGDTLAQR	Protein6764(pre=-,post=?)	131	125	7.364625E-19	2.3965376E-13	0.0	0.0
SD6.mgf	index=144670	-1	060813-SludgeD32_7-12, Cmpd 23012, +MSn(1014.85), 60.27 min	CID	1014.85	1	-8.281525	3	IM+15.995PIEDM+15.995PYLADGTPVDIVLTPLGVPSR	Protein4879(pre=?,post=?)	131	96	7.3686784E-19	2.6529454E-13	0.0	0.0
SD6.mgf	index=20946	-1	060813-SludgeD32_13-18, Cmpd 23891, +MSn(1069.51), 59.27 min	CID	1069.51	2	2.4582176	2	M+15.995YQLPDQQFANLYWFR	Protein10001(pre=K,post=?)	168	151	7.64696E-19	2.456846E-13	0.0	0.0
SD6.mgf	index=21897	-1	060813-SludgeD32_13-18, Cmpd 24921, +MSn(1020.51), 61.98 min	CID	1020.51	0	1.0167452	2	AIDGAFLM+15.995PVEDVFSISGR	Protein7923(pre=R,post=?)	129	112	7.7945167E-19	2.5959717E-13	0.0	0.0
SD6.mgf	index=68596	-1	060813-SludgeD32_19-24, Cmpd 22120, +MSn(721.4), 55.38 min	CID	721.4	0	-5.160972	3	KGFSIGATVPVGAFALTADIAR	Protein7976(pre=R,post=?)	111	99	7.805559E-19	2.6777048E-13	0.0	0.0
SD6.mgf	index=139138	-1	060813-SludgeD32_7-12, Cmpd 17101, +MSn(600.98), 44.80 min	CID	600.98	1	5.8271813	3	VVFPTGYVYDHAYIR	Protein6342(pre=-,post=?)	97	92	7.964082E-19	2.5246458E-13	0.0	0.0
SD6.mgf	index=67079	-1	060813-SludgeD32_19-24, Cmpd 20493, +MSn(932.51), 51.15 min	CID	932.51	0	-10.734102	2	LIILGSGPAGYTAAVYAAR	Protein4001(pre=?,post=?)	181	152	8.152762E-19	2.7152857E-13	0.0	0.0
SD6.mgf	index=90777	-1	060813-SludgeD32_25-30, Cmpd 17367, +MSn(801.9268), 44.77 min	CID	801.9268	0	-1.4460999	2	QGVPTEVLAQAGFGTK	Protein8285(pre=R,post=?)	122	117	8.164724E-19	2.6231952E-13	0.0	0.0
SD6.mgf	index=139049	-1	060813-SludgeD32_7-12, Cmpd 17007, +MSn(1033.5), 44.55 min	CID	1033.5	0	-5.3150797	2	ELGTEASPGTFVATVSGDTAR	Protein7486(pre=?,post=A)	191	163	8.1815705E-19	2.781104E-13	0.0	0.0
SD6.mgf	index=145015	-1	060813-SludgeD32_7-12, Cmpd 23387, +MSn(885.16), 61.25 min	CID	885.16	1	6.3009944	3	ADVVSAITTPVTGSVAVLNAVEGVGTPK	Protein1344(pre=?,post=?)	102	77	8.235842E-19	2.9651504E-13	0.0	0.0
SD6.mgf	index=68664	-1	060813-SludgeD32_19-24, Cmpd 22195, +MSn(721.74), 55.57 min	CID	721.74	1	2.482751	3	KGFSIGATVPVGAFALTADIAR	Protein7976(pre=R,post=?)	133	118	8.291608E-19	2.8444442E-13	0.0	0.0
SD6.mgf	index=143718	-1	060813-SludgeD32_7-12, Cmpd 21996, +MSn(1112.9981), 57.60 min	CID	1112.998	0	-2.9612708	2	YTSLTDILGAEDAFGDM+15.995DFK	Protein7083(pre=K,post=V)	150	128	8.4622117E-19	2.8480422E-13	0.0	0.0
SD6.mgf	index=135678	-1	060813-SludgeD32_7-12, Cmpd 13465, +MSn(811.9248), 35.51 min	CID	811.9248	0	2.405555	2	STGSYSLVTQQPLGGK	Protein5818(pre=-,post=?);Protein7611(pre=R,post=?)	95	91	8.5973984E-19	2.7622064E-13	0.0	0.0
SD6.mgf	index=142870	-1	060813-SludgeD32_7-12, Cmpd 21087, +MSn(882.95), 55.21 min	CID	882.95	1	-1.6241994	2	NLSGNLAEIADYTLNR	Protein5669(pre=R,post=?)	176	163	8.6366124E-19	2.7748054E-13	0.0	0.0
SD6.mgf	index=3954	-1	060813-SludgeD32_13-18, Cmpd 5932, +MSn(594.6508), 19.01 min	CID	594.6508	0	-1.5396026	3	SKPHVNVGTIGHVDHGK	Protein7738(pre=?,post=?)	126	107	8.63845E-19	2.8110552E-13	0.0	0.0
SD6.mgf	index=113694	-1	060813-SludgeD32_31-36, Cmpd 15223, +MSn(933.9826), 39.77 min	CID	933.9826	0	1.2416391	2	VGSITTGNGGASFGSISINK	Protein6896(pre=?,post=?)	143	119	8.794637E-19	2.959923E-13	0.0	0.0
SD6.mgf	index=67347	-1	060813-SludgeD32_19-24, Cmpd 20780, +MSn(893.4232), 51.90 min	CID	893.4232	0	-8.402805	2	ELESFAAFGSDLDAVSK	Protein7327(pre=-,post=?);Protein8799(pre=R,post=?)	84	78	8.925417E-19	2.904438E-13	0.0	0.0
SD6.mgf	index=15683	-1	060813-SludgeD32_13-18, Cmpd 18285, +MSn(1093.86), 44.77 min	CID	1093.86	1	-2.436609	3	VDPEGPQFSIDKGELLDANTGEYSGVNEVAK	Protein10231(pre=?,post=?)	117	76	8.936938E-19	3.2778188E-13	0.0	0.0
SD6.mgf	index=71874	-1	060813-SludgeD32_19-24, Cmpd 25620, +MSn(1061.08), 64.62 min	CID	1061.08	1	4.979	2	IFDIFEGTEQIQQLVIAR	Protein6691(pre=?,post=?)	190	174	8.958082E-19	2.949771E-13	0.0	0.0
SD6.mgf	index=22376	-1	060813-SludgeD32_13-18, Cmpd 25430, +MSn(1005.5022), 63.33 min	CID	1005.5022	0	-1.5175269	2	AVDGAFLMPVEDVFSISGR	Protein6813(pre=-,post=?)	203	177	9.092887E-19	3.028395E-13	0.0	0.0
SD6.mgf	index=113525	-1	060813-SludgeD32_31-36, Cmpd 15045, +MSn(645.82), 39.32 min	CID	645.82	1	-3.0955153	4	NM+15.995ISVELNGSTLQHEIAAQHGASR	Protein898(pre=?,post=I)	160	130	9.222615E-19	3.2198918E-13	0.0	0.0
SD6.mgf	index=19623	-1	060813-SludgeD32_13-18, Cmpd 22495, +MSn(968.5), 55.57 min	CID	968.5	1	9.67981	2	TILDEVYADQVAELAER	Protein8442(pre=R,post=F)	122	118	9.281254E-19	3.0202316E-13	0.0	0.0
SD6.mgf	index=141276	-1	060813-SludgeD32_7-12, Cmpd 19373, +MSn(1021.99), 50.72 min	CID	1021.99	1	-6.481934	2	ASLATDSWLSAASFQETTR	Protein3598(pre=?,post=?)	168	144	9.297269E-19	3.0964646E-13	0.0	0.0
SD6.mgf	index=93940	-1	060813-SludgeD32_25-30, Cmpd 20730, +MSn(937.0009), 53.45 min	CID	937.0009	0	-1.1073592	2	NTVPVAFEGGQLPLFQR	Protein3786(pre=?,post=?);Protein8990(pre=?,post=?)	196	170	9.309242E-19	3.029339E-13	0.0	0.0
SD6.mgf	index=142993	-1	060813-SludgeD32_7-12, Cmpd 21227, +MSn(882.4475), 55.57 min	CID	882.4475	0	-2.5591266	2	NLSGNLAEIADYTLNR	Protein5669(pre=R,post=?)	188	177	9.392855E-19	3.0177743E-13	0.0	0.0
SD6.mgf	index=93942	-1	060813-SludgeD32_25-30, Cmpd 20732, +MSn(954.9695), 53.46 min	CID	954.9695	0	-1.0865232	2	VTPDSFNEAQQIADVFK	Protein9047(pre=K,post=?)	139	125	9.474963E-19	3.0832666E-13	0.0	0.0
SD6.mgf	index=115342	-1	060813-SludgeD32_31-36, Cmpd 16954, +MSn(878.47), 44.18 min	CID	878.47	0	5.1414676	2	GAADTGSPEVQVALLTAR	Protein1359(pre=-,post=?)	163	151	9.537471E-19	3.1405558E-13	0.0	0.0
SD6.mgf	index=61873	-1	060813-SludgeD32_19-24, Cmpd 14960, +MSn(1015.47), 37.38 min	CID	1015.47	1	-1.8932137	2	VFGNLAM+15.995NNDEPSTATGFK	Protein3215(pre=?,post=?)	143	114	9.596682E-19	3.1961844E-13	0.0	0.0
SD6.mgf	index=70688	-1	060813-SludgeD32_19-24, Cmpd 24354, +MSn(1059.54), 61.28 min	CID	1059.54	1	-3.197607	2	SAESPFEVAATALLPEEISR	Protein9146(pre=R,post=?)	251	215	9.801464E-19	3.2987808E-13	0.0	0.0
SD6.mgf	index=66929	-1	060813-SludgeD32_19-24, Cmpd 20332, +MSn(1135.27), 50.73 min	CID	1135.27	2	2.1888788	3	TSTLAHNVDFHAATGALGAAGLTLVQPGEEVVVR	Protein426(pre=?,post=?);Protein8308(pre=?,post=?)	204	138	9.885141E-19	3.685062E-13	0.0	0.0
SD6.mgf	index=115677	-1	060813-SludgeD32_31-36, Cmpd 17306, +MSn(866.93), 45.09 min	CID	866.93	1	-3.133559	2	SLEEGQVVDFEIGPGR	Protein4076(pre=K,post=?)	182	174	9.980611E-19	3.206611E-13	0.0	0.0
SD6.mgf	index=118691	-1	060813-SludgeD32_31-36, Cmpd 20493, +MSn(937), 53.35 min	CID	937.0	0	-2.0844407	2	NTVPVAFEGGQLPLFQR	Protein3786(pre=?,post=?);Protein8990(pre=?,post=?)	192	176	9.986704E-19	3.2497933E-13	0.0	0.0
SD6.mgf	index=68238	-1	060813-SludgeD32_19-24, Cmpd 21731, +MSn(735.39), 54.37 min	CID	735.39	0	-0.08299698	3	AVVTAEFPGLVATSLVNTSGDR	Protein8186(pre=?,post=T);Protein9756(pre=?,post=T)	117	97	1.0027197E-18	3.43984E-13	0.0	0.0
SD6.mgf	index=144590	-1	060813-SludgeD32_7-12, Cmpd 22925, +MSn(833.1), 60.04 min	CID	833.1	2	-3.5421789	3	LAGDLPEELILGTSPASIDLAEDR	Protein176(pre=?,post=?)	154	133	1.0123623E-18	3.5344603E-13	0.0	0.0
SD6.mgf	index=14367	-1	060813-SludgeD32_13-18, Cmpd 16885, +MSn(942.77), 41.26 min	CID	942.77	2	5.5515375	3	NM+15.995ITGAAQM+15.995DGAILVC+57.021SAADGPM+15.995PQTR	Protein144(pre=?,post=?);Protein7485(pre=?,post=?)	104	75	1.0125544E-18	3.6198616E-13	0.0	0.0
SD6.mgf	index=39856	-1	060813-SludgeD32_1-6, Cmpd 16192, +MSn(1081), 45.46 min	CID	1081.0	0	-3.5006166	2	NDNEGVNDDAVTGSLISLGDR	Protein2409(pre=?,post=G)	179	149	1.014949E-18	3.450045E-13	0.0	0.0
SD6.mgf	index=53393	-1	060813-SludgeD32_19-24, Cmpd 6046, +MSn(790.3329), 19.21 min	CID	790.3329	1	-14.410473	2	DGDNNGAAPGGYNTGAK	Protein7008(pre=K,post=N)	111	106	1.0194668E-18	3.3174673E-13	0.0	0.0
SD6.mgf	index=143585	-1	060813-SludgeD32_7-12, Cmpd 21854, +MSn(1229.65), 57.22 min	CID	1229.65	0	4.1694584	2	IEQTIGDQVVNGIGFDVLAGDAVK	Protein591(pre=?,post=?)	175	135	1.0199278E-18	3.560874E-13	0.0	0.0
SD6.mgf	index=65832	-1	060813-SludgeD32_19-24, Cmpd 19171, +MSn(853.44), 47.78 min	CID	853.44	2	-4.101842	3	NAYSLGVSAPLGAASVNFVYGKDQK	Protein7934(pre=K,post=G)	121	96	1.0352622E-18	3.6440713E-13	0.0	0.0
SD6.mgf	index=112026	-1	060813-SludgeD32_31-36, Cmpd 13471, +MSn(850.9633), 35.56 min	CID	850.9633	0	0.932423	2	LIDQSAQEIVETAKR	Protein7554(pre=-,post=T)	161	158	1.0433016E-18	3.3073078E-13	0.0	0.0
SD6.mgf	index=107121	-1	060813-SludgeD32_31-36, Cmpd 8276, +MSn(783.3671), 24.15 min	CID	783.3671	0	-1.2466202	2	DAAGTSGTGGTAEELTK	Protein7886(pre=R,post=?)	129	123	1.0803568E-18	3.515611E-13	0.0	0.0
SD6.mgf	index=20827	-1	060813-SludgeD32_13-18, Cmpd 23766, +MSn(1029.08), 58.94 min	CID	1029.08	1	4.6591825	2	VNQIGTLTQTLEAVQLATR	Protein1882(pre=?,post=?)	207	180	1.0879956E-18	3.6235804E-13	0.0	0.0
SD6.mgf	index=91586	-1	060813-SludgeD32_25-30, Cmpd 18224, +MSn(1110.56), 46.99 min	CID	1110.56	0	-2.1983511	2	M+15.995LDINGASALVTGGASGLGEATAK	Protein403(pre=?,post=?);Protein7268(pre=V,post=?)	270	216	1.0966436E-18	3.8287117E-13	0.0	0.0
SD6.mgf	index=18329	-1	060813-SludgeD32_13-18, Cmpd 21108, +MSn(832.08), 51.96 min	CID	832.08	2	-2.004891	3	THLM+15.995DATPVTLGQEFGGFASQIR	Protein2707(pre=?,post=?)	129	109	1.1207115E-18	3.8793431E-13	0.0	0.0
SD6.mgf	index=130677	-1	060813-SludgeD32_7-12, Cmpd 8202, +MSn(677.3341), 24.06 min	CID	677.3341	0	-0.99121845	3	LDQSAGAAGSAQQGLEEGGKR	Protein8905(pre=?,post=?)	165	134	1.1325843E-18	3.8499144E-13	0.0	0.0
SD6.mgf	index=55727	-1	060813-SludgeD32_19-24, Cmpd 8506, +MSn(920.9377), 24.21 min	CID	920.9377	0	-1.3254985	2	ITGQSAVM+15.995ADGSSVGTTSR	Protein819(pre=?,post=?)	180	164	1.1367487E-18	3.785953E-13	0.0	0.0
SD6.mgf	index=18549	-1	060813-SludgeD32_13-18, Cmpd 21343, +MSn(1018.48), 52.56 min	CID	1018.48	0	-12.584658	3	LIEVIEQSGAEAVHPGYGFFSENADFAR	Protein4923(pre=K,post=?)	107	67	1.1552066E-18	4.1590906E-13	0.0	0.0
SD6.mgf	index=6197	-1	060813-SludgeD32_13-18, Cmpd 8303, +MSn(745.37), 23.69 min	CID	745.37	0	7.1241083	3	SLVVHPGSTTHSQLNDEEQR	Protein10275(pre=?,post=S)	136	103	1.1610064E-18	3.9074833E-13	0.0	0.0
SD6.mgf	index=94944	-1	060813-SludgeD32_25-30, Cmpd 21804, +MSn(871.48), 56.26 min	CID	871.48	0	2.5213099	2	VPIPDGSITDFVAVVGR	Protein5966(pre=?,post=D)	164	149	1.1651559E-18	3.7915572E-13	0.0	0.0
SD6.mgf	index=96508	-1	060813-SludgeD32_25-30, Cmpd 23481, +MSn(637.65), 60.66 min	CID	637.65	0	-7.2745833	3	TVAEEIVYGAFDVVQDR	Protein4158(pre=-,post=?)	97	92	1.1803116E-18	3.8408756E-13	0.0	0.0
SD6.mgf	index=140228	-1	060813-SludgeD32_7-12, Cmpd 18262, +MSn(1002.49), 47.83 min	CID	1002.49	1	-1.1258588	2	ASLATDSFISAASFQETTR	Protein6163(pre=?,post=?)	239	207	1.1861501E-18	3.950485E-13	0.0	0.0
SD6.mgf	index=8264	-1	060813-SludgeD32_13-18, Cmpd 10475, +MSn(675.679), 27.81 min	CID	675.679	0	3.793941	3	IFVLHADHEQNASTSTVR	Protein3239(pre=-,post=?)	117	97	1.2037469E-18	3.9637702E-13	0.0	0.0
SD6.mgf	index=89593	-1	060813-SludgeD32_25-30, Cmpd 16113, +MSn(897.4522), 41.56 min	CID	897.4522	0	-11.6974745	2	FTPSGAAVANFTVASTPR	Protein111(pre=?,post=?);Protein7466(pre=?,post=?)	200	183	1.2069762E-18	3.9744038E-13	0.0	0.0
SD6.mgf	index=43859	-1	060813-SludgeD32_1-6, Cmpd 20524, +MSn(775.75), 56.67 min	CID	775.75	0	13.375592	3	TAQGLVDELPASEAAAQSILQGR	Protein7344(pre=-,post=?)	143	123	1.2092715E-18	4.1858932E-13	0.0	0.0
SD6.mgf	index=36687	-1	060813-SludgeD32_1-6, Cmpd 12795, +MSn(711.39), 36.64 min	CID	711.39	1	7.9267015	3	TVTTVQQVTVSSSGPVTIGNR	Protein1554(pre=R,post=?)	130	110	1.2121087E-18	4.1202363E-13	0.0	0.0
SD6.mgf	index=113391	-1	060813-SludgeD32_31-36, Cmpd 14905, +MSn(873.9184), 38.97 min	CID	873.9184	0	0.069840804	2	NLDEGQTVEFDVAPGR	Protein3296(pre=K,post=?)	178	168	1.2139697E-18	3.9002905E-13	0.0	0.0
SD6.mgf	index=137618	-1	060813-SludgeD32_7-12, Cmpd 15502, +MSn(772.0564), 40.61 min	CID	772.0564	0	-1.1858282	3	VVSGVGGQYNFVAQAHEIPDAR	Protein5917(pre=?,post=?)	147	121	1.214857E-18	4.167579E-13	0.0	0.0
SD6.mgf	index=118121	-1	060813-SludgeD32_31-36, Cmpd 19885, +MSn(831.9332), 51.77 min	CID	831.9332	0	-0.44019252	2	LFVGGLSWGTNDGALR	Protein1090(pre=-,post=?)	190	177	1.2359377E-18	3.97087E-13	0.0	0.0
SD6.mgf	index=94606	-1	060813-SludgeD32_25-30, Cmpd 21441, +MSn(882.45), 55.31 min	CID	882.45	0	0.27666235	2	NLSGNLAEIADYTLNR	Protein5669(pre=R,post=?)	111	109	1.2367424E-18	3.9734557E-13	0.0	0.0
SD6.mgf	index=69077	-1	060813-SludgeD32_19-24, Cmpd 22632, +MSn(983.9693), 56.72 min	CID	983.9693	0	-6.7611732	2	DNWYIGASAPFGQWNLK	Protein1165(pre=R,post=?);Protein10209(pre=R,post=?)	138	116	1.2380287E-18	4.028694E-13	0.0	0.0
SD6.mgf	index=143331	-1	060813-SludgeD32_7-12, Cmpd 21584, +MSn(855.45), 56.51 min	CID	855.45	0	-3.8528092	3	IATTVLVDDGQTVVLGGIFSNETSK	Protein2751(pre=R,post=?);Protein5883(pre=R,post=?);Protein9270(pre=R,post=?)	97	78	1.2486673E-18	4.3952464E-13	0.0	0.0
SD6.mgf	index=20803	-1	060813-SludgeD32_13-18, Cmpd 23740, +MSn(818.44), 58.87 min	CID	818.44	1	7.8593626	3	LAPQGSPGSLTTTDVLADFVAHVR	Protein4779(pre=?,post=?);Protein8775(pre=?,post=?)	143	117	1.2540369E-18	4.3782192E-13	0.0	0.0
SD6.mgf	index=141295	-1	060813-SludgeD32_7-12, Cmpd 19393, +MSn(852.41), 50.78 min	CID	852.41	2	-0.667173	3	ANTQTENVFQYGEPEVTIIEDR	Protein2686(pre=K,post=L)	97	74	1.2677858E-18	4.3491518E-13	0.0	0.0
SD6.mgf	index=18188	-1	060813-SludgeD32_13-18, Cmpd 20958, +MSn(1038.54), 51.57 min	CID	1038.54	1	3.7935345	2	TDDVAGDGTTTATVLAQALVR	Protein956(pre=?,post=?)	265	213	1.2736577E-18	4.3294554E-13	0.0	0.0
SD6.mgf	index=68296	-1	060813-SludgeD32_19-24, Cmpd 21792, +MSn(600.35), 54.53 min	CID	600.35	1	5.5281286	3	SYVIDGHIASLILVAAR	Protein6601(pre=R,post=?);Protein9455(pre=R,post=?)	130	127	1.2769794E-18	4.1554442E-13	0.0	0.0
SD6.mgf	index=135087	-1	060813-SludgeD32_7-12, Cmpd 12844, +MSn(913.95), 34.08 min	CID	913.95	0	8.815265	2	AGATTYSSAETSDPSLLR	Protein2449(pre=R,post=?);Protein8432(pre=R,post=?)	142	126	1.2795543E-18	4.2133931E-13	0.0	0.0
SD6.mgf	index=17334	-1	060813-SludgeD32_13-18, Cmpd 20049, +MSn(1154.58), 49.23 min	CID	1154.58	1	-3.35737	2	AM+15.995LQDM+15.995ATLTGGQVIAEEVGLK	Protein4699(pre=?,post=L)	162	141	1.2905636E-18	4.427291E-13	0.0	0.0
SD6.mgf	index=39533	-1	060813-SludgeD32_1-6, Cmpd 15852, +MSn(764.3858), 44.57 min	CID	764.3858	0	0.7186382	3	ASVTVSNNAAHEVLLYQFDGR	Protein4674(pre=?,post=?)	169	140	1.3001733E-18	4.419588E-13	0.0	0.0
SD6.mgf	index=11259	-1	060813-SludgeD32_13-18, Cmpd 13621, +MSn(1139.5298), 34.00 min	CID	1139.5298	0	0.856988	2	VEAETGNNGLNAATGEM+15.995EDLVK	Protein3518(pre=?,post=?)	159	131	1.3088188E-18	4.489916E-13	0.0	0.0
SD6.mgf	index=136824	-1	060813-SludgeD32_7-12, Cmpd 14668, +MSn(759.4), 38.48 min	CID	759.4	0	-1.0448462	3	TSTLPTERPATFGLTTEAQVR	Protein7824(pre=?,post=D)	165	139	1.3097651E-18	4.4521927E-13	0.0	0.0
SD6.mgf	index=142630	-1	060813-SludgeD32_7-12, Cmpd 20829, +MSn(1057.53), 54.53 min	CID	1057.53	0	-3.3474483	3	IVM+15.995AGSANM+15.995PGVIFDLNPVEHVDISGLTNK	Protein1010(pre=?,post=?)	120	74	1.311896E-18	4.783842E-13	0.0	0.0
SD6.mgf	index=7948	-1	060813-SludgeD32_13-18, Cmpd 10143, +MSn(882.4), 27.20 min	CID	882.4	0	-6.986069	2	IEAGQPTVC+57.021SETC+57.021VGR	Protein1753(pre=-,post=?)	148	132	1.320195E-18	4.2415754E-13	0.0	0.0
SD6.mgf	index=93198	-1	060813-SludgeD32_25-30, Cmpd 19939, +MSn(652.7), 51.39 min	CID	652.7	0	4.769125	3	VLDGLDVLDKIQSVQTGR	Protein9566(pre=?,post=?)	116	102	1.3274263E-18	4.3710288E-13	0.0	0.0
SD6.mgf	index=88443	-1	060813-SludgeD32_25-30, Cmpd 14905, +MSn(796.89), 38.55 min	CID	796.89	1	-3.1792269	2	SVVSEVAGTAAADC+57.021VR	Protein5972(pre=R,post=?)	118	113	1.3337371E-18	4.285084E-13	0.0	0.0
SD6.mgf	index=44243	-1	060813-SludgeD32_1-6, Cmpd 20946, +MSn(776.08), 57.77 min	CID	776.08	1	7.6590858	3	TAQGLVDELPASEAAAQSLLQGR	Protein192(pre=-,post=?)	160	136	1.344906E-18	4.6553923E-13	0.0	0.0
SD6.mgf	index=89440	-1	060813-SludgeD32_25-30, Cmpd 15952, +MSn(986.9943), 41.14 min	CID	986.9943	0	-0.43287575	2	AATTIPDEEELATGAAVASR	Protein5793(pre=?,post=?)	179	158	1.3543345E-18	4.558148E-13	0.0	0.0
SD6.mgf	index=22457	-1	060813-SludgeD32_13-18, Cmpd 25515, +MSn(952.18), 63.56 min	CID	952.18	2	-0.14819895	3	LGVLDTILQPELYPDLYGNLDHVVR	Protein161(pre=?,post=?)	127	95	1.3563315E-18	4.7742187E-13	0.0	0.0
SD6.mgf	index=92517	-1	060813-SludgeD32_25-30, Cmpd 19220, +MSn(708.37), 49.54 min	CID	708.37	0	-1.1201154	3	AHVVTADLSDLDAVAGLAGEAK	Protein6062(pre=-,post=?)	85	71	1.3593352E-18	4.6632126E-13	0.0	0.0
SD6.mgf	index=135239	-1	060813-SludgeD32_7-12, Cmpd 13004, +MSn(741.0477), 34.45 min	CID	741.0477	0	-1.4825376	3	TREEDVQHVVEANQGQLIR	Protein9748(pre=R,post=?)	115	103	1.3980433E-18	4.6561973E-13	0.0	0.0
SD6.mgf	index=59097	-1	060813-SludgeD32_19-24, Cmpd 12046, +MSn(655.0205), 31.31 min	CID	655.0205	0	5.777226	3	LGGGLVISNHNTNVPGASAGK	Protein9773(pre=K,post=?)	77	63	1.4091864E-18	4.790149E-13	0.0	0.0
SD6.mgf	index=142460	-1	060813-SludgeD32_7-12, Cmpd 20646, +MSn(714.65), 54.05 min	CID	714.65	1	-4.8409147	3	EGDFTALDYIHDLC+57.021VGC+57.021R	Protein7214(pre=?,post=?)	124	103	1.4257738E-18	4.6948735E-13	0.0	0.0
SD6.mgf	index=23246	-1	060813-SludgeD32_13-18, Cmpd 26348, +MSn(839.41), 65.78 min	CID	839.41	2	-6.790145	3	LAEATDALDEATQWIFGHAGEIR	Protein9177(pre=R,post=D)	153	125	1.454907E-18	5.0361603E-13	0.0	0.0
SD6.mgf	index=15149	-1	060813-SludgeD32_13-18, Cmpd 17715, +MSn(1060.01), 43.33 min	CID	1060.01	0	-4.491204	2	TQEAVLAM+15.995VDGLDADEAVGAK	Protein2810(pre=R,post=?)	179	148	1.4561263E-18	4.949708E-13	0.0	0.0
SD6.mgf	index=71754	-1	060813-SludgeD32_19-24, Cmpd 25481, +MSn(1081.0337), 64.27 min	CID	1081.0337	0	0.9033607	2	VDM+15.995VDDEELLELVELEVR	Protein181(pre=?,post=?)	222	203	1.4671258E-18	4.8310395E-13	0.0	0.0
SD6.mgf	index=95810	-1	060813-SludgeD32_25-30, Cmpd 22728, +MSn(1025.55), 58.69 min	CID	1025.55	2	-9.249174	3	ALASGPSLLLLDEPASGLTHSEVAELGGVIR	Protein4760(pre=?,post=?)	187	117	1.4808204E-18	5.4312343E-13	0.0	0.0
SD6.mgf	index=72266	-1	060813-SludgeD32_19-24, Cmpd 26032, +MSn(753.0785), 65.72 min	CID	753.0785	0	-1.3778062	3	QGAVLAFAHGFSVLFNQVVPR	Protein1111(pre=?,post=?)	170	135	1.4988E-18	5.094766E-13	0.0	0.0
SD6.mgf	index=91499	-1	060813-SludgeD32_25-30, Cmpd 18131, +MSn(895.9474), 46.76 min	CID	895.9474	0	-2.4524434	2	SYELPDGQVITIGNER	Protein8647(pre=K,post=?)	144	137	1.5044718E-18	4.833627E-13	0.0	0.0
SD6.mgf	index=53295	-1	060813-SludgeD32_19-24, Cmpd 5943, +MSn(790.34), 19.00 min	CID	790.34	1	-5.369287	2	DGDNNGAAPGGYNTGAK	Protein7008(pre=K,post=N)	120	111	1.51073E-18	4.916097E-13	0.0	0.0
SD6.mgf	index=115207	-1	060813-SludgeD32_31-36, Cmpd 16812, +MSn(878.96), 43.81 min	CID	878.96	1	-8.09314	2	GAADTGSPEVQVALLTAR	Protein1359(pre=-,post=?)	141	134	1.5268713E-18	5.0277734E-13	0.0	0.0
SD6.mgf	index=14352	-1	060813-SludgeD32_13-18, Cmpd 16869, +MSn(996.48), 41.22 min	CID	996.48	1	-6.218989	2	NVLEREPDETGAAFWTR	Protein10390(pre=R,post=?)	167	152	1.5286366E-18	4.974367E-13	0.0	0.0
SD6.mgf	index=43668	-1	060813-SludgeD32_1-6, Cmpd 20308, +MSn(1061.529), 56.12 min	CID	1061.529	0	-0.45997897	3	SAAVPSGDTSPTPISQDTLGVIYQTESGYLK	Protein535(pre=?,post=?)	129	91	1.5463589E-18	5.6716117E-13	0.0	0.0
SD6.mgf	index=19764	-1	060813-SludgeD32_13-18, Cmpd 22646, +MSn(985.48), 55.96 min	CID	985.48	1	-10.564022	2	ELLSSYNFPGDDIPFVR	Protein2469(pre=?,post=?)	151	133	1.5523079E-18	5.051396E-13	0.0	0.0
SD6.mgf	index=21095	-1	060813-SludgeD32_13-18, Cmpd 24049, +MSn(619.3), 59.69 min	CID	619.3	1	-2.6284156	3	ELAAFAQFASDLDEATR	Protein5339(pre=-,post=?)	97	95	1.5535095E-18	5.055306E-13	0.0	0.0
SD6.mgf	index=117324	-1	060813-SludgeD32_31-36, Cmpd 19048, +MSn(1209.1), 49.60 min	CID	1209.1	1	4.672214	2	YIGVPTSDLFNQTQGNTLEYR	Protein8351(pre=?,post=?)	230	178	1.5583104E-18	5.297055E-13	0.0	0.0
SD6.mgf	index=89085	-1	060813-SludgeD32_25-30, Cmpd 15580, +MSn(666.3486), 40.21 min	CID	666.3486	0	-1.3739446	3	TPATATLEGPVVLGGHSDFK	Protein8124(pre=?,post=?)	110	94	1.5626127E-18	5.259129E-13	0.0	0.0
SD6.mgf	index=36767	-1	060813-SludgeD32_1-6, Cmpd 12879, +MSn(977.46), 36.87 min	CID	977.46	0	-1.0615233	2	GTSGANTLYAASGDDVIEGR	Protein4838(pre=?,post=?)	199	178	1.6012577E-18	5.389193E-13	0.0	0.0
SD6.mgf	index=63311	-1	060813-SludgeD32_19-24, Cmpd 16488, +MSn(996.48), 41.06 min	CID	996.48	1	-11.1827135	2	FLPLQSSETIGEAGDAEAR	Protein2805(pre=?,post=?)	174	147	1.6453419E-18	5.479827E-13	0.0	0.0
SD6.mgf	index=63514	-1	060813-SludgeD32_19-24, Cmpd 16702, +MSn(1044.03), 41.59 min	CID	1044.03	1	1.4339958	2	AVFQFEHGVAADANAGLVGGR	Protein5236(pre=?,post=?)	230	198	1.6456985E-18	5.5941075E-13	0.0	0.0
SD6.mgf	index=118938	-1	060813-SludgeD32_31-36, Cmpd 20754, +MSn(628.9871), 54.04 min	CID	628.9871	0	-1.1644452	3	LPTPEEVLNAHFDFAGK	Protein6908(pre=?,post=?)	156	142	1.6529261E-18	5.3788197E-13	0.0	0.0
SD6.mgf	index=13151	-1	060813-SludgeD32_13-18, Cmpd 15607, +MSn(1040.967), 38.17 min	CID	1040.967	0	-7.1531906	2	DADGFTNAAAAEVDGSQISNK	Protein6338(pre=E,post=?)	169	137	1.6589455E-18	5.639137E-13	0.0	0.0
SD6.mgf	index=118870	-1	060813-SludgeD32_31-36, Cmpd 20682, +MSn(628.9874), 53.85 min	CID	628.9874	0	-0.6792597	3	LPTPEEVLNAHFDFAGK	Protein6908(pre=?,post=?)	136	119	1.6607057E-18	5.404136E-13	0.0	0.0
SD6.mgf	index=54894	-1	060813-SludgeD32_19-24, Cmpd 7628, +MSn(921.44), 22.42 min	CID	921.44	0	-0.5299108	2	TVNSGHQVDAASVATDGGR	Protein1804(pre=?,post=?)	196	175	1.6679865E-18	5.555246E-13	0.0	0.0
SD6.mgf	index=142303	-1	060813-SludgeD32_7-12, Cmpd 20477, +MSn(1051.56), 53.60 min	CID	1051.56	1	-1.9443468	2	ESLGIVSAANASTLIEDGVVR	Protein6316(pre=?,post=?)	220	181	1.6714156E-18	5.681526E-13	0.0	0.0
SD6.mgf	index=55520	-1	060813-SludgeD32_19-24, Cmpd 8287, +MSn(970.49), 23.77 min	CID	970.49	1	-0.47084242	2	LGGGM+15.995VITNHTAPTAGNSPK	Protein4934(pre=K,post=?);Protein10267(pre=K,post=T)	128	108	1.6725922E-18	5.6292763E-13	0.0	0.0
SD6.mgf	index=92041	-1	060813-SludgeD32_25-30, Cmpd 18711, +MSn(1081.54), 48.23 min	CID	1081.54	1	-3.5842083	2	LFTDEGDAIPVTVVDVSNNR	Protein9237(pre=?,post=?)	202	167	1.6802669E-18	5.6551064E-13	0.0	0.0
SD6.mgf	index=67032	-1	060813-SludgeD32_19-24, Cmpd 20443, +MSn(715.3963), 51.02 min	CID	715.3963	0	-1.876961	3	M+15.995PLALAVNYGAGPIAAGVTLTK	Protein7934(pre=K,post=?)	116	92	1.682096E-18	5.770447E-13	0.0	0.0
SD6.mgf	index=14710	-1	060813-SludgeD32_13-18, Cmpd 17250, +MSn(1027.48), 42.17 min	CID	1027.48	1	-2.465389	2	VGDNLFTNSNLVM+15.995DPDTGK	Protein2227(pre=-,post=?)	126	113	1.7009866E-18	5.665153E-13	0.0	0.0
SD6.mgf	index=7818	-1	060813-SludgeD32_13-18, Cmpd 10007, +MSn(628.62), 26.94 min	CID	628.62	0	4.660528	3	EHGNPETSTDAELADAAR	Protein8442(pre=R,post=T)	80	73	1.7236871E-18	5.67586E-13	0.0	0.0
SD6.mgf	index=138835	-1	060813-SludgeD32_7-12, Cmpd 16780, +MSn(946.5), 43.95 min	CID	946.5	1	-3.515178	2	ITPGFTPSSGSPPIYTIR	Protein586(pre=K,post=?);Protein9663(pre=K,post=?)	177	154	1.738814E-18	5.725671E-13	0.0	0.0
SD6.mgf	index=40725	-1	060813-SludgeD32_1-6, Cmpd 17119, +MSn(978.47), 47.86 min	CID	978.47	1	2.0294096	2	GTGVFGVDENLASSFNQGR	Protein6573(pre=?,post=?)	215	180	1.752415E-18	5.8364354E-13	0.0	0.0
SD6.mgf	index=68237	-1	060813-SludgeD32_19-24, Cmpd 21730, +MSn(1103.07), 54.37 min	CID	1103.07	1	-12.039104	2	AVVTAEFPGLVATSLVNTSGDR	Protein8186(pre=?,post=T);Protein9756(pre=?,post=T)	245	201	1.7718018E-18	6.0781843E-13	0.0	0.0
SD6.mgf	index=61020	-1	060813-SludgeD32_19-24, Cmpd 14065, +MSn(870.42), 35.45 min	CID	870.42	2	-8.211197	2	INYSDVTSIGNPSTNR	Protein3064(pre=?,post=?);Protein8853(pre=?,post=?)	167	148	1.7844817E-18	5.733254E-13	0.0	0.0
SD6.mgf	index=3143	-1	060813-SludgeD32_13-18, Cmpd 5070, +MSn(739.33), 17.12 min	CID	739.33	1	-0.12249249	2	ASADGC+57.021NPQGASVSR	Protein10001(pre=R,post=?)	128	122	1.7896435E-18	5.6732413E-13	0.0	0.0
SD6.mgf	index=140619	-1	060813-SludgeD32_7-12, Cmpd 18677, +MSn(882.46), 48.91 min	CID	882.46	1	-7.2305865	2	VLLAYGDELLTSPTDR	Protein1806(pre=-,post=?)	157	147	1.7901733E-18	5.75154E-13	0.0	0.0
SD6.mgf	index=86874	-1	060813-SludgeD32_25-30, Cmpd 13258, +MSn(970.49), 34.73 min	CID	970.49	1	7.0800395	2	YYITQGSPAPSNATLEAR	Protein347(pre=R,post=?)	184	160	1.8127663E-18	5.969186E-13	0.0	0.0
SD6.mgf	index=21915	-1	060813-SludgeD32_13-18, Cmpd 24940, +MSn(1158.6), 62.03 min	CID	1158.6	2	-0.2799116	3	IIPGAFTDATAIATATAAGYGPGVAVQQLGYASGYK	Protein6724(pre=?,post=?)	144	76	1.8385226E-18	6.919556E-13	0.0	0.0
SD6.mgf	index=67752	-1	060813-SludgeD32_19-24, Cmpd 21212, +MSn(581.31), 53.02 min	CID	581.31	2	-14.3423	4	VIVPGKPELSFVWQHLAEDR	Protein8518(pre=?,post=?)	113	94	1.8554765E-18	6.244792E-13	0.0	0.0
SD6.mgf	index=42924	-1	060813-SludgeD32_1-6, Cmpd 19467, +MSn(937.5149), 53.95 min	CID	937.5149	0	-0.26041245	2	VTISDATLALTDTVALNR	Protein7132(pre=?,post=?)	220	206	1.8609177E-18	6.1277415E-13	0.0	0.0
SD6.mgf	index=142344	-1	060813-SludgeD32_7-12, Cmpd 20521, +MSn(734.05), 53.72 min	CID	734.05	0	4.988935	3	RLDEELTYVLTHELPSER	Protein8905(pre=K,post=?)	129	116	1.8664853E-18	6.146075E-13	0.0	0.0
SD6.mgf	index=38967	-1	060813-SludgeD32_1-6, Cmpd 15224, +MSn(784.73), 42.95 min	CID	784.73	1	-0.7512854	3	ASVTVLNNSQHEVHLLDFDGR	Protein3059(pre=-,post=D)	122	107	1.9128957E-18	6.5023724E-13	0.0	0.0
SD6.mgf	index=22298	-1	060813-SludgeD32_13-18, Cmpd 25348, +MSn(1005.5), 63.11 min	CID	1005.5	0	-3.7027655	2	AVDGAFLMPVEDVFSISGR	Protein6813(pre=-,post=?)	189	161	1.9147664E-18	6.3771487E-13	0.0	0.0
SD6.mgf	index=14269	-1	060813-SludgeD32_13-18, Cmpd 16781, +MSn(1041.56), 41.00 min	CID	1041.56	1	-6.8877306	2	IGLIDAGGTASPAIGQPVTTGGK	Protein4329(pre=?,post=?)	201	158	1.914777E-18	6.628E-13	0.0	0.0
SD6.mgf	index=24717	-1	060813-SludgeD32_13-18, Cmpd 27938, +MSn(1098.8937), 70.16 min	CID	1098.8937	0	-1.1108462	3	ATIDADPTVVASVAALQAANIVLADAQEDEANK	Protein2692(pre=K,post=?)	109	71	1.9310447E-18	7.162457E-13	0.0	0.0
SD6.mgf	index=22993	-1	060813-SludgeD32_13-18, Cmpd 26083, +MSn(1060.5733), 65.07 min	CID	1060.5732	0	0.23019691	2	IFDIFEGTEQIQQLVIAR	Protein6691(pre=?,post=?)	206	184	1.9451607E-18	6.4051417E-13	0.0	0.0
SD6.mgf	index=6728	-1	060813-SludgeD32_13-18, Cmpd 8862, +MSn(821.4137), 24.81 min	CID	821.4137	0	0.59444046	2	IIATGPDAEGSVQNNR	Protein1213(pre=-,post=?)	173	157	1.96507E-18	6.313455E-13	0.0	0.0
SD6.mgf	index=68508	-1	060813-SludgeD32_19-24, Cmpd 22024, +MSn(883.45), 55.13 min	CID	883.45	2	-3.5250611	2	NLSGNLAEIADYTLNR	Protein5669(pre=R,post=?)	159	144	1.965219E-18	6.3139343E-13	0.0	0.0
SD6.mgf	index=135449	-1	060813-SludgeD32_7-12, Cmpd 13224, +MSn(1027.97), 34.94 min	CID	1027.97	0	3.0874813	2	GDEGSNTLYASSGQDVIEGR	Protein4170(pre=?,post=?)	236	205	1.9660158E-18	6.6168224E-13	0.0	0.0
SD6.mgf	index=140394	-1	060813-SludgeD32_7-12, Cmpd 18441, +MSn(690.0273), 48.29 min	CID	690.0273	0	-1.7690619	3	INIIDTPGHVDFTIEVER	Protein5870(pre=?,post=?);Protein6516(pre=?,post=?)	143	119	1.9709342E-18	6.4900104E-13	0.0	0.0
SD6.mgf	index=94731	-1	060813-SludgeD32_25-30, Cmpd 21580, +MSn(1118.07), 55.67 min	CID	1118.07	1	10.951219	2	TAGTIVNDDGTGAAQLADFLAGR	Protein108(pre=?,post=?)	171	141	1.9720426E-18	6.826225E-13	0.0	0.0
SD6.mgf	index=13896	-1	060813-SludgeD32_13-18, Cmpd 16390, +MSn(911.4405), 40.03 min	CID	911.4405	0	-1.6071718	2	WYVNSTDIGVTGPGNNK	Protein3849(pre=?,post=?)	104	86	1.9753274E-18	6.427953E-13	0.0	0.0
SD6.mgf	index=41171	-1	060813-SludgeD32_1-6, Cmpd 17597, +MSn(659), 49.09 min	CID	659.0	1	5.3138785	3	DFSNFVPGTGEGIDIIHR	Protein389(pre=-,post=?)	132	123	1.977112E-18	6.5103527E-13	0.0	0.0
SD6.mgf	index=145156	-1	060813-SludgeD32_7-12, Cmpd 23538, +MSn(1167.58), 61.64 min	CID	1167.58	1	-3.4330912	3	NQITGNTVGGLLIPGFYSLSNSSTFPETDNLSR	Protein3502(pre=R,post=?);Protein4582(pre=R,post=?);Protein6905(pre=R,post=?)	139	88	2.021958E-18	7.4996644E-13	0.0	0.0
SD6.mgf	index=113495	-1	060813-SludgeD32_31-36, Cmpd 15014, +MSn(966.0035), 39.24 min	CID	966.0035	0	1.5163982	2	SLEAEQTTASGLVIPDTAK	Protein4745(pre=?,post=?)	147	129	2.0243293E-18	6.7420494E-13	0.0	0.0
SD6.mgf	index=39618	-1	060813-SludgeD32_1-6, Cmpd 15941, +MSn(764.38), 44.81 min	CID	764.38	0	-6.8669868	3	ASVTVSNNAAHEVLLYQFDGR	Protein4674(pre=?,post=?)	151	129	2.032886E-18	6.910247E-13	0.0	0.0
SD6.mgf	index=20072	-1	060813-SludgeD32_13-18, Cmpd 22970, +MSn(878.1), 56.83 min	CID	878.1	1	-7.207579	3	LYQM+15.995FESGELLFPAINVNDSVTK	Protein4128(pre=?,post=-)	89	64	2.0957136E-18	7.2543127E-13	0.0	0.0
SD6.mgf	index=21961	-1	060813-SludgeD32_13-18, Cmpd 24991, +MSn(1020.5078), 62.17 min	CID	1020.5078	0	-1.1363623	2	AIDGAFLM+15.995PVEDVFSISGR	Protein7923(pre=R,post=?)	151	129	2.1208115E-18	7.063384E-13	0.0	0.0
SD6.mgf	index=22438	-1	060813-SludgeD32_13-18, Cmpd 25495, +MSn(864.15), 63.50 min	CID	864.15	2	-1.8715682	4	VTNLTDYGC+57.021FAEIAEGVEGLVHVSEM+15.995DHTNK	Protein5848(pre=?,post=?)	145	75	2.1343907E-18	7.8283473E-13	0.0	0.0
SD6.mgf	index=20368	-1	060813-SludgeD32_13-18, Cmpd 23281, +MSn(846.77), 57.66 min	CID	846.77	2	2.358137	3	LVDPAADEPDLFHAFGPLVSAAQR	Protein1092(pre=K,post=?)	114	85	2.1787987E-18	7.6068394E-13	0.0	0.0
SD6.mgf	index=24737	-1	060813-SludgeD32_13-18, Cmpd 27959, +MSn(891.82), 70.22 min	CID	891.82	1	-3.0572872	3	SALQNAASIAALFLTTEAVIADKPEK	Protein9841(pre=?,post=?)	156	121	2.1790454E-18	7.730686E-13	0.0	0.0
SD6.mgf	index=126387	-1	060813-SludgeD32_7-12, Cmpd 3632, +MSn(496.2079), 13.37 min	CID	496.2079	0	-0.36900946	3	C+57.021ITGC+57.021AC+57.021HSAHGR	Protein1299(pre=?,post=?)	132	114	2.1940298E-18	6.753816E-13	0.0	0.0
SD6.mgf	index=132827	-1	060813-SludgeD32_7-12, Cmpd 10461, +MSn(742.8828), 28.75 min	CID	742.8828	0	-0.5751188	2	GLQSSTVTVSGTGYK	Protein1036(pre=K,post=T)	111	107	2.2418888E-18	7.106877E-13	0.0	0.0
SD6.mgf	index=133223	-1	060813-SludgeD32_7-12, Cmpd 10886, +MSn(811.9066), 29.72 min	CID	811.9066	0	2.405609	2	QIPYNEASSSGASAIK	Protein4412(pre=?,post=?);Protein9270(pre=?,post=?)	137	123	2.2612399E-18	7.265002E-13	0.0	0.0
SD6.mgf	index=66843	-1	060813-SludgeD32_19-24, Cmpd 20240, +MSn(788.91), 50.50 min	CID	788.91	1	-8.725098	4	TTGIVLDSGDGVSHTVPIYEGYALPHAILR	Protein1644(pre=?,post=?)	124	74	2.2614957E-18	8.2465664E-13	0.0	0.0
SD6.mgf	index=72026	-1	060813-SludgeD32_19-24, Cmpd 25780, +MSn(1060.5713), 65.05 min	CID	1060.5713	0	-1.6113783	2	IFDIFEGTEQIQQLVIAR	Protein6691(pre=?,post=?)	208	186	2.2693628E-18	7.4726943E-13	0.0	0.0
SD6.mgf	index=70177	-1	060813-SludgeD32_19-24, Cmpd 23799, +MSn(1020.86), 59.81 min	CID	1020.86	1	-4.405118	3	TVVPTASTAITSLALTYAAGPM+15.995AAQFAYQK	Protein7033(pre=K,post=?)	96	65	2.2695406E-18	8.275903E-13	0.0	0.0
SD6.mgf	index=70131	-1	060813-SludgeD32_19-24, Cmpd 23748, +MSn(1047.05), 59.68 min	CID	1047.05	0	-2.7980318	2	QPELDAALIAQGVADQLANR	Protein3267(pre=?,post=?)	301	268	2.2787484E-18	7.6693556E-13	0.0	0.0
SD6.mgf	index=113887	-1	060813-SludgeD32_31-36, Cmpd 15425, +MSn(777.37), 40.27 min	CID	777.37	0	-3.611674	2	EAYPGDVFYLHSR	Protein5170(pre=-,post=?)	78	78	2.284937E-18	7.0336526E-13	0.0	0.0
SD6.mgf	index=14041	-1	060813-SludgeD32_13-18, Cmpd 16542, +MSn(518.5844), 40.41 min	CID	518.5844	0	0.23539145	3	EAYPGDVFYLHSR	Protein5170(pre=-,post=?)	92	92	2.284937E-18	7.0336526E-13	0.0	0.0
SD6.mgf	index=94292	-1	060813-SludgeD32_25-30, Cmpd 21102, +MSn(1172.1), 54.43 min	CID	1172.1	1	-5.390971	2	M+15.995VTEAEAAAGPVDILINNAGITR	Protein2485(pre=?,post=?)	209	163	2.288339E-18	7.921085E-13	0.0	0.0
SD6.mgf	index=130583	-1	060813-SludgeD32_7-12, Cmpd 8103, +MSn(677.3336), 23.86 min	CID	677.3336	0	-1.7121046	3	LDQSAGAAGSAQQGLEEGGKR	Protein8905(pre=?,post=?)	158	130	2.2919977E-18	7.791027E-13	0.0	0.0
SD6.mgf	index=140062	-1	060813-SludgeD32_7-12, Cmpd 18084, +MSn(1087.56), 47.37 min	CID	1087.56	1	-7.0454416	2	TLQVDDVSGNIVAPNGTIGFR	Protein5325(pre=?,post=?)	269	207	2.2963251E-18	7.8057374E-13	0.0	0.0
SD6.mgf	index=67293	-1	060813-SludgeD32_19-24, Cmpd 20722, +MSn(822.75), 51.75 min	CID	822.75	0	-2.2997088	3	HYYDISVIGYGPGVGSALGGALSGR	Protein977(pre=?,post=?);Protein7843(pre=?,post=D)	113	84	2.304357E-18	8.1112217E-13	0.0	0.0
SD6.mgf	index=62128	-1	060813-SludgeD32_19-24, Cmpd 15228, +MSn(1104.49), 38.00 min	CID	1104.49	1	-2.5145564	2	DGGATWADAPNGSTFANGDQVR	Protein2334(pre=?,post=?)	274	226	2.3085062E-18	7.9193536E-13	0.0	0.0
SD6.mgf	index=68615	-1	060813-SludgeD32_19-24, Cmpd 22141, +MSn(1027.02), 55.43 min	CID	1027.02	0	-13.312002	2	DAEAPIFSVADLGIVGDVHK	Protein3612(pre=?,post=?)	143	121	2.31993E-18	7.807956E-13	0.0	0.0
SD6.mgf	index=62996	-1	060813-SludgeD32_19-24, Cmpd 16156, +MSn(866.42), 40.23 min	CID	866.42	2	-11.442694	3	AVASASFETPTPGSSTPSGTFGQGVVR	Protein6585(pre=?,post=?)	122	89	2.3817272E-18	8.5146267E-13	0.0	0.0
SD6.mgf	index=36572	-1	060813-SludgeD32_1-6, Cmpd 12674, +MSn(1046.53), 36.33 min	CID	1046.53	1	1.4305686	2	LLTNDPAGTANYGVGSSGQLR	Protein2618(pre=?,post=?)	220	192	2.4159996E-18	8.212538E-13	0.0	0.0
SD6.mgf	index=68128	-1	060813-SludgeD32_19-24, Cmpd 21614, +MSn(1077.53), 54.07 min	CID	1077.53	1	-3.493442	3	M+15.995GQGALDVLGSDGQFVPAIHSVGYPLVDADGK	Protein667(pre=-,post=?)	126	73	2.4178965E-18	8.9201763E-13	0.0	0.0
SD6.mgf	index=71239	-1	060813-SludgeD32_19-24, Cmpd 24936, +MSn(1006.51), 62.82 min	CID	1006.51	1	-2.5268195	3	M+15.995NHLDEVNQTIGIVNLFETNPVTVFR	Protein7742(pre=?,post=?)	119	82	2.4331065E-18	8.632029E-13	0.0	0.0
SD6.mgf	index=53838	-1	060813-SludgeD32_19-24, Cmpd 6513, +MSn(884.9), 20.17 min	CID	884.9	0	3.7935882	2	HYAHVDC+57.021PGHADYVK	Protein7738(pre=R,post=?)	144	121	2.4790837E-18	7.858794E-13	0.0	0.0
SD6.mgf	index=20425	-1	060813-SludgeD32_13-18, Cmpd 23341, +MSn(1140.23), 57.82 min	CID	1140.23	2	-6.1760116	3	EGVHGVPGTTELITGPDDVTAFGEEFGYPIAIK	Protein2467(pre=?,post=?)	97	56	2.484462E-18	9.215143E-13	0.0	0.0
SD6.mgf	index=21199	-1	060813-SludgeD32_13-18, Cmpd 24171, +MSn(618.96), 60.00 min	CID	618.96	0	-11.537144	3	ELAAFAQFASDLDEATR	Protein5339(pre=-,post=?)	104	98	2.495287E-18	8.1199636E-13	0.0	0.0
SD6.mgf	index=19914	-1	060813-SludgeD32_13-18, Cmpd 22804, +MSn(985.49), 56.38 min	CID	985.49	1	-0.40170684	2	ELLSSYNFPGDDIPFVR	Protein2469(pre=?,post=?)	189	163	2.4980193E-18	8.1288546E-13	0.0	0.0
SD6.mgf	index=132744	-1	060813-SludgeD32_7-12, Cmpd 10373, +MSn(742.89), 28.57 min	CID	742.89	0	9.1197405	2	GLQSSTVTVSGTGYK	Protein1036(pre=K,post=T)	106	102	2.5191734E-18	7.985881E-13	0.0	0.0
SD6.mgf	index=89525	-1	060813-SludgeD32_25-30, Cmpd 16042, +MSn(841.8879), 41.38 min	CID	841.8879	0	-2.754915	2	EM+15.995GAAVGTAYTYFASK	Protein9430(pre=R,post=?)	125	116	2.5326926E-18	8.137136E-13	0.0	0.0
SD6.mgf	index=4703	-1	060813-SludgeD32_13-18, Cmpd 6729, +MSn(590.266), 20.62 min	CID	590.266	0	-1.4476371	3	HYAHVDC+57.021PGHADYVK	Protein7738(pre=R,post=?)	106	88	2.5393889E-18	8.049964E-13	0.0	0.0
SD6.mgf	index=11794	-1	060813-SludgeD32_13-18, Cmpd 14183, +MSn(1140.0174), 35.14 min	CID	1140.0175	1	-11.43451	2	VEAETGNNGLNAATGEM+15.995EDLVK	Protein3518(pre=?,post=?)	158	129	2.5434418E-18	8.725303E-13	0.0	0.0
SD6.mgf	index=55830	-1	060813-SludgeD32_19-24, Cmpd 8614, +MSn(920.9386), 24.41 min	CID	920.9386	0	-0.33137462	2	ITGQSAVM+15.995ADGSSVGTTSR	Protein819(pre=?,post=?)	178	158	2.5787461E-18	8.5885395E-13	0.0	0.0
SD6.mgf	index=139357	-1	060813-SludgeD32_7-12, Cmpd 17334, +MSn(1011.49), 45.41 min	CID	1011.49	1	-0.8139779	2	ASLSTESFISASSFQETTK	Protein10317(pre=?,post=?)	133	114	2.5811855E-18	8.596664E-13	0.0	0.0
SD6.mgf	index=71073	-1	060813-SludgeD32_19-24, Cmpd 24761, +MSn(934.13), 62.36 min	CID	934.13	1	-4.029917	3	DYQQEPAAIEFPNLVITLAESHADK	Protein3665(pre=?,post=?)	102	75	2.6293532E-18	9.255192E-13	0.0	0.0
SD6.mgf	index=20755	-1	060813-SludgeD32_13-18, Cmpd 23690, +MSn(1029.08), 58.74 min	CID	1029.08	1	4.6591825	2	VNQIGTLTQTLEAVQLATR	Protein1882(pre=?,post=?)	220	189	2.6438349E-18	8.805318E-13	0.0	0.0
SD6.mgf	index=63565	-1	060813-SludgeD32_19-24, Cmpd 16756, +MSn(1185.09), 41.73 min	CID	1185.09	1	-8.423274	2	ALANGFGTPANPIEPSNTVVGADR	Protein604(pre=K,post=Y)	259	206	2.659451E-18	9.284942E-13	0.0	0.0
SD6.mgf	index=132068	-1	060813-SludgeD32_7-12, Cmpd 9663, +MSn(966.45), 27.12 min	CID	966.45	1	-6.665071	2	M+15.995VSSTASSAGLTATAETSSR	Protein1858(pre=?,post=?)	239	187	2.6867139E-18	9.042404E-13	0.0	0.0
SD6.mgf	index=69720	-1	060813-SludgeD32_19-24, Cmpd 23313, +MSn(818.78), 58.53 min	CID	818.78	0	-3.2799263	3	TALAPELSSITIAPALVGSADDLTK	Protein5726(pre=R,post=?)	102	76	2.6962976E-18	9.490833E-13	0.0	0.0
SD6.mgf	index=39293	-1	060813-SludgeD32_1-6, Cmpd 15600, +MSn(784.9), 43.91 min	CID	784.9	0	4.5101986	2	LPYTQSGQWGYLR	Protein10399(pre=R,post=V)	150	148	2.703463E-18	8.3219895E-13	0.0	0.0
SD6.mgf	index=110098	-1	060813-SludgeD32_31-36, Cmpd 11447, +MSn(516.77), 31.03 min	CID	516.77	1	-7.4138618	4	STIIPDM+15.995VGHTIAVHDGRK	Protein9384(pre=R,post=H)	90	69	2.7102136E-18	9.026394E-13	0.0	0.0
SD6.mgf	index=42565	-1	060813-SludgeD32_1-6, Cmpd 19082, +MSn(859.9479), 52.94 min	CID	859.9479	0	-0.92267954	2	WANYPFVPGIAENIK	Protein2706(pre=-,post=?)	101	93	2.7539564E-18	8.730152E-13	0.0	0.0
SD6.mgf	index=71358	-1	060813-SludgeD32_19-24, Cmpd 25062, +MSn(1246.58), 63.15 min	CID	1246.58	1	-1.2481903	2	GADYLSGGIAGLGAYFTGWDGTADR	Protein3388(pre=R,post=?);Protein10267(pre=R,post=?)	154	111	2.7541793E-18	9.694574E-13	0.0	0.0
SD6.mgf	index=90985	-1	060813-SludgeD32_25-30, Cmpd 17586, +MSn(1111.06), 45.34 min	CID	1111.06	1	-3.7087703	2	M+15.995LDINGASALVTGGASGLGEATAK	Protein403(pre=?,post=?);Protein7268(pre=V,post=?)	244	181	2.7609182E-18	9.639194E-13	0.0	0.0
SD6.mgf	index=96408	-1	060813-SludgeD32_25-30, Cmpd 23372, +MSn(1194.1236), 60.38 min	CID	1194.1237	0	-2.2489638	2	EIDGGFQTVELNLPAVVTTDLR	Protein271(pre=?,post=?)	173	150	2.8138966E-18	9.653101E-13	0.0	0.0
SD6.mgf	index=108324	-1	060813-SludgeD32_31-36, Cmpd 9545, +MSn(755.8951), 26.87 min	CID	755.8951	0	-2.0993795	2	NPQTGEQIQVPATK	Protein10438(pre=-,post=?)	100	100	2.8201867E-18	8.814183E-13	0.0	0.0
SD6.mgf	index=88980	-1	060813-SludgeD32_25-30, Cmpd 15469, +MSn(777.38), 39.93 min	CID	777.38	0	9.2647295	2	EAYPGDVFYLHSR	Protein5170(pre=-,post=?)	81	81	2.8214804E-18	8.6852785E-13	0.0	0.0
SD6.mgf	index=89206	-1	060813-SludgeD32_25-30, Cmpd 15707, +MSn(714.36), 40.53 min	CID	714.36	0	-3.7593606	3	IVTNENNFEHNLTNNIVR	Protein6374(pre=?,post=?)	153	123	2.8860267E-18	9.503282E-13	0.0	0.0
SD6.mgf	index=7721	-1	060813-SludgeD32_13-18, Cmpd 9905, +MSn(628.6153), 26.76 min	CID	628.6153	0	-2.8157358	3	EHGNPETSTDAELADAAR	Protein8442(pre=R,post=T)	95	89	2.9420138E-18	9.687639E-13	0.0	0.0
SD6.mgf	index=139356	-1	060813-SludgeD32_7-12, Cmpd 17333, +MSn(823.9279), 45.40 min	CID	823.9279	0	0.14815657	2	ELATSDLDLVVAGTDK	Protein9520(pre=K,post=?)	86	81	2.946623E-18	9.467028E-13	0.0	0.0
SD6.mgf	index=95720	-1	060813-SludgeD32_25-30, Cmpd 22633, +MSn(1039.55), 58.44 min	CID	1039.55	0	-4.814447	2	ALRDDFFLQQLLLTDGGR	Protein9430(pre=?,post=S)	230	209	2.9534678E-18	9.725356E-13	0.0	0.0
SD6.mgf	index=116311	-1	060813-SludgeD32_31-36, Cmpd 17977, +MSn(895.95), 46.85 min	CID	895.95	0	0.47686398	2	SYELPDGQVITIGNER	Protein8647(pre=K,post=?)	154	148	2.9664506E-18	9.530731E-13	0.0	0.0
SD6.mgf	index=65988	-1	060813-SludgeD32_19-24, Cmpd 19335, +MSn(1094.52), 48.20 min	CID	1094.52	1	-7.7816668	2	AIFQFEQGVSVDSGAASNFGR	Protein4469(pre=K,post=Q)	228	194	2.9768063E-18	1.0118849E-12	0.0	0.0
SD6.mgf	index=90834	-1	060813-SludgeD32_25-30, Cmpd 17427, +MSn(1026.48), 44.93 min	CID	1026.48	0	-5.113589	2	IDYYM+15.995VGDPTGTITTNFK	Protein1470(pre=?,post=?)	108	91	2.9916064E-18	9.850941E-13	0.0	0.0
SD6.mgf	index=10173	-1	060813-SludgeD32_13-18, Cmpd 12480, +MSn(942.44), 31.79 min	CID	942.44	0	9.261182	2	M+15.995NDGGVYTQNVDITANR	Protein477(pre=?,post=?)	144	127	3.007325E-18	9.786196E-13	0.0	0.0
SD6.mgf	index=10169	-1	060813-SludgeD32_13-18, Cmpd 12476, +MSn(903.94), 31.79 min	CID	903.94	1	-4.6265883	2	FADEVSTANQQAAALNR	Protein4614(pre=?,post=?)	160	145	3.0310545E-18	9.863414E-13	0.0	0.0
SD6.mgf	index=20055	-1	060813-SludgeD32_13-18, Cmpd 22952, +MSn(821.13), 56.78 min	CID	821.13	1	0.5461684	3	IIESSLLGPGAVGTHLADLGAEVIK	Protein6367(pre=-,post=?)	128	99	3.0455984E-18	1.0720354E-12	0.0	0.0
SD6.mgf	index=143741	-1	060813-SludgeD32_7-12, Cmpd 22021, +MSn(839.43), 57.66 min	CID	839.43	1	-4.193775	3	VLDGAVAVFDGVAGVEPQTETVWR	Protein6731(pre=-,post=?)	150	130	3.0480177E-18	1.0641544E-12	0.0	0.0
SD6.mgf	index=59303	-1	060813-SludgeD32_19-24, Cmpd 12262, +MSn(798.38), 31.73 min	CID	798.38	0	2.8286119	2	AAAAQYC+57.021TEIGVADR	Protein5412(pre=R,post=?)	112	108	3.0587478E-18	9.696353E-13	0.0	0.0
SD6.mgf	index=119014	-1	060813-SludgeD32_31-36, Cmpd 20834, +MSn(628.9862), 54.25 min	CID	628.9862	0	-2.6200016	3	LPTPEEVLNAHFDFAGK	Protein6908(pre=?,post=?)	148	129	3.100562E-18	1.0089601E-12	0.0	0.0
SD6.mgf	index=139840	-1	060813-SludgeD32_7-12, Cmpd 17844, +MSn(1006.5), 46.75 min	CID	1006.5	1	-11.79937	2	GGTGAIVEYFGPGAASISATGK	Protein1222(pre=?,post=?);Protein6018(pre=?,post=?)	141	116	3.1056397E-18	1.0653928E-12	0.0	0.0
SD6.mgf	index=142454	-1	060813-SludgeD32_7-12, Cmpd 20639, +MSn(1025.51), 54.03 min	CID	1025.51	1	-9.496472	2	FTVTLNGFTGSTASTLEFR	Protein7138(pre=-,post=?)	213	180	3.1059633E-18	1.0344442E-12	0.0	0.0
SD6.mgf	index=94420	-1	060813-SludgeD32_25-30, Cmpd 21239, +MSn(1103.08), 54.79 min	CID	1103.08	1	-2.9606237	2	AVVTAEFPGLVATSLVNTSGDR	Protein8186(pre=?,post=T);Protein9756(pre=?,post=T)	268	216	3.128054E-18	1.073082E-12	0.0	0.0
SD6.mgf	index=95396	-1	060813-SludgeD32_25-30, Cmpd 22284, +MSn(692.0279), 57.53 min	CID	692.0279	0	-1.1465666	3	EFNEALVHQVVTAYLAGGR	Protein3743(pre=?,post=?);Protein8973(pre=?,post=-)	129	114	3.16289E-18	1.0534037E-12	0.0	0.0
SD6.mgf	index=1748	-1	060813-SludgeD32_13-18, Cmpd 3570, +MSn(458.2321), 13.28 min	CID	458.2321	0	-0.53278786	4	TKPHVNVGTM+15.995GHVDHGK	Protein8362(pre=?,post=?)	132	108	3.1703564E-18	1.031672E-12	0.0	0.0
SD6.mgf	index=95344	-1	060813-SludgeD32_25-30, Cmpd 22228, +MSn(1037.54), 57.38 min	CID	1037.54	0	0.5882683	2	EFNEALVHQVVTAYLAGGR	Protein3743(pre=?,post=?);Protein8973(pre=?,post=-)	206	177	3.1859126E-18	1.0610714E-12	0.0	0.0
SD6.mgf	index=135306	-1	060813-SludgeD32_7-12, Cmpd 13074, +MSn(832.71), 34.61 min	CID	832.71	1	-2.1745045	3	TM+15.995GTVPNVGLM+15.995AQQAEEYGSHDK	Protein9302(pre=-,post=?)	135	98	3.2033878E-18	1.1088527E-12	0.0	0.0
SD6.mgf	index=61837	-1	060813-SludgeD32_19-24, Cmpd 14923, +MSn(860.4316), 37.30 min	CID	860.4316	0	0.63842005	2	VPTPTGSATDLTFEAGR	Protein3066(pre=-,post=?)	187	160	3.2065828E-18	1.0434606E-12	0.0	0.0
SD6.mgf	index=66465	-1	060813-SludgeD32_19-24, Cmpd 19839, +MSn(1154.08), 49.47 min	CID	1154.08	0	-1.9039074	2	AM+15.995LQDM+15.995ATLTGGQVIAEEVGLK	Protein4699(pre=?,post=L)	136	110	3.2126268E-18	1.1020949E-12	0.0	0.0
SD6.mgf	index=112632	-1	060813-SludgeD32_31-36, Cmpd 14108, +MSn(952.4589), 37.04 min	CID	952.4589	0	-1.3457133	2	ADDAEETTASGLVIPDTAK	Protein2980(pre=?,post=?)	128	108	3.2256307E-18	1.0742995E-12	0.0	0.0
SD6.mgf	index=147439	-1	060813-SludgeD32_7-12, Cmpd 26073, +MSn(1060.56), 68.24 min	CID	1060.56	1	1.1813254	2	FGLEGGESFIPLVDEIIQR	Protein8225(pre=R,post=?);Protein8921(pre=R,post=?)	147	136	3.2482644E-18	1.0818376E-12	0.0	0.0
SD6.mgf	index=37148	-1	060813-SludgeD32_1-6, Cmpd 13292, +MSn(776.39), 37.92 min	CID	776.39	0	-2.2011883	2	NSLAGGTAADVIYGSR	Protein1907(pre=R,post=?)	157	153	3.2655862E-18	1.0491806E-12	0.0	0.0
SD6.mgf	index=141376	-1	060813-SludgeD32_7-12, Cmpd 19481, +MSn(852.42), 51.00 min	CID	852.42	2	11.084942	3	ANTQTENVFQYGEPEVTIIEDR	Protein2686(pre=K,post=L)	76	58	3.2751507E-18	1.1235437E-12	0.0	0.0
SD6.mgf	index=68402	-1	060813-SludgeD32_19-24, Cmpd 21908, +MSn(771.38), 54.83 min	CID	771.38	2	-0.024578154	3	YFIGLTEGWFSPGHTVEDVR	Protein4396(pre=?,post=?)	104	82	3.280336E-18	1.1040298E-12	0.0	0.0
SD6.mgf	index=95621	-1	060813-SludgeD32_25-30, Cmpd 22527, +MSn(872.4957), 58.16 min	CID	872.4957	0	-0.55963707	2	VGLAGGTVDNVISSIITK	Protein9693(pre=?,post=?)	159	140	3.2921927E-18	1.0840729E-12	0.0	0.0
SD6.mgf	index=140733	-1	060813-SludgeD32_7-12, Cmpd 18800, +MSn(843.74), 49.22 min	CID	843.74	2	-5.741737	3	GANQVIDAQVPLSEM+15.995FGYSTDLR	Protein6589(pre=-,post=?)	119	92	3.293116E-18	1.1399121E-12	0.0	0.0
SD6.mgf	index=10120	-1	060813-SludgeD32_13-18, Cmpd 12425, +MSn(820.9307), 31.69 min	CID	820.9307	0	3.1226563	2	EIVANAGDEPSVVVNK	Protein5431(pre=-,post=?)	90	83	3.3092254E-18	1.0632012E-12	0.0	0.0
SD6.mgf	index=19447	-1	060813-SludgeD32_13-18, Cmpd 22308, +MSn(882.45), 55.08 min	CID	882.45	0	0.27666235	2	NLSGNLAEIADYTLNR	Protein5669(pre=R,post=?)	148	132	3.3225335E-18	1.0674768E-12	0.0	0.0
SD6.mgf	index=20479	-1	060813-SludgeD32_13-18, Cmpd 23398, +MSn(962.8), 57.97 min	CID	962.8	0	2.2187736	3	TAEDFLGQEVTDAVITVPAYFNDSQR	Protein7515(pre=K,post=?)	98	70	3.33268E-18	1.1823483E-12	0.0	0.0
SD6.mgf	index=69651	-1	060813-SludgeD32_19-24, Cmpd 23240, +MSn(1227.66), 58.33 min	CID	1227.66	0	-8.551192	2	TALAPELSSITIAPALVGSADDLTK	Protein5726(pre=R,post=?)	138	98	3.3665515E-18	1.1850093E-12	0.0	0.0
SD6.mgf	index=91758	-1	060813-SludgeD32_25-30, Cmpd 18407, +MSn(1037.53), 47.46 min	CID	1037.53	2	9.953577	2	SEIAENINNDLLSNVGVDR	Protein9668(pre=?,post=?)	216	202	3.3764295E-18	1.1245232E-12	0.0	0.0
SD6.mgf	index=57316	-1	060813-SludgeD32_19-24, Cmpd 10174, +MSn(872.39), 27.48 min	CID	872.39	1	-7.6641083	2	LDADGPVDANNNGIDDK	Protein7066(pre=-,post=?)	94	85	3.401434E-18	1.1068674E-12	0.0	0.0
SD6.mgf	index=11033	-1	060813-SludgeD32_13-18, Cmpd 13383, +MSn(1009.99), 33.54 min	CID	1009.99	2	-3.6878855	2	DGITAGTGPGQFSPNQNVTR	Protein5006(pre=?,post=?)	253	207	3.4279002E-18	1.1536941E-12	0.0	0.0
SD6.mgf	index=22717	-1	060813-SludgeD32_13-18, Cmpd 25789, +MSn(1081.0306), 64.29 min	CID	1081.0306	0	-1.9196415	2	VDM+15.995VDDEELLELVELEVR	Protein181(pre=?,post=?)	241	213	3.4380952E-18	1.1321165E-12	0.0	0.0
SD6.mgf	index=136045	-1	060813-SludgeD32_7-12, Cmpd 13850, +MSn(886.41), 36.44 min	CID	886.41	0	-6.747899	2	AVGLGFTQSAEGSNYDR	Protein2688(pre=K,post=?)	141	126	3.457804E-18	1.1252109E-12	0.0	0.0
SD6.mgf	index=141590	-1	060813-SludgeD32_7-12, Cmpd 19711, +MSn(886.49), 51.60 min	CID	886.49	0	1.4458597	2	FAAGTADTNLLPIAAIGR	Protein5618(pre=-,post=?)	121	109	3.544676E-18	1.1672122E-12	0.0	0.0
SD6.mgf	index=113607	-1	060813-SludgeD32_31-36, Cmpd 15131, +MSn(934.49), 39.54 min	CID	934.49	1	7.352937	2	VGSITTGNGGASFGSISINK	Protein6896(pre=?,post=?)	124	97	3.567243E-18	1.2005912E-12	0.0	0.0
SD6.mgf	index=53105	-1	060813-SludgeD32_19-24, Cmpd 5743, +MSn(789.8422), 18.59 min	CID	789.8422	0	-0.46365052	2	DGDNNGAAPGGYNTGAK	Protein7008(pre=K,post=N)	120	109	3.5833547E-18	1.1660667E-12	0.0	0.0
SD6.mgf	index=10017	-1	060813-SludgeD32_13-18, Cmpd 12317, +MSn(820.9307), 31.49 min	CID	820.9307	0	3.1226563	2	EIVANAGDEPSVVVNK	Protein5431(pre=-,post=?)	92	86	3.5970635E-18	1.155679E-12	0.0	0.0
SD6.mgf	index=68623	-1	060813-SludgeD32_19-24, Cmpd 22151, +MSn(1051.52), 55.46 min	CID	1051.52	1	-4.2673025	2	DTSLALM+15.995GQFGLLSFNNTR	Protein5661(pre=?,post=?)	171	146	3.6212888E-18	1.2060739E-12	0.0	0.0
SD6.mgf	index=18542	-1	060813-SludgeD32_13-18, Cmpd 21336, +MSn(935.47), 52.55 min	CID	935.47	0	-5.2196083	3	LIESSEPLDDTNYKPSAAQWLSALR	Protein3698(pre=?,post=?);Protein7703(pre=?,post=?)	134	87	3.623061E-18	1.2752994E-12	0.0	0.0
SD6.mgf	index=113973	-1	060813-SludgeD32_31-36, Cmpd 15516, +MSn(686.3117), 40.49 min	CID	686.3117	0	-2.0454347	3	EGGDDVFVHYSNIAGEGYK	Protein3296(pre=?,post=N)	118	93	3.6482888E-18	1.2150662E-12	0.0	0.0
SD6.mgf	index=139013	-1	060813-SludgeD32_7-12, Cmpd 16969, +MSn(1006.48), 44.45 min	CID	1006.48	1	-6.0358257	2	VTNVDTETDFDLNSITAR	Protein9354(pre=?,post=?)	171	151	3.6520694E-18	1.2025754E-12	0.0	0.0
SD6.mgf	index=36700	-1	060813-SludgeD32_1-6, Cmpd 12808, +MSn(977.96), 36.68 min	CID	977.96	1	-2.7776172	2	GTSGANTLYAASGDDVIEGR	Protein4838(pre=?,post=?)	202	176	3.686258E-18	1.240647E-12	0.0	0.0
SD6.mgf	index=142083	-1	060813-SludgeD32_7-12, Cmpd 20242, +MSn(915.47), 52.99 min	CID	915.47	2	1.5138462	3	TITPQFAHTEQTAWTNNLELITGR	Protein5648(pre=-,post=?)	84	64	3.7126244E-18	1.2961886E-12	0.0	0.0
SD6.mgf	index=142023	-1	060813-SludgeD32_7-12, Cmpd 20177, +MSn(951.95), 52.82 min	CID	951.95	2	-6.1593733	2	WGWQNEGDFIGEPPLR	Protein4441(pre=?,post=?)	151	132	3.775032E-18	1.2128574E-12	0.0	0.0
SD6.mgf	index=112794	-1	060813-SludgeD32_31-36, Cmpd 14278, +MSn(952.458), 37.45 min	CID	952.458	0	-2.306937	2	ADDAEETTASGLVIPDTAK	Protein2980(pre=?,post=?)	112	93	3.7830394E-18	1.2599451E-12	0.0	0.0
SD6.mgf	index=140883	-1	060813-SludgeD32_7-12, Cmpd 18958, +MSn(693.7), 49.63 min	CID	693.7	0	-10.822031	3	AIAITEDHLALGETVADLAR	Protein9990(pre=-,post=?)	107	95	3.801107E-18	1.2793006E-12	0.0	0.0
SD6.mgf	index=18373	-1	060813-SludgeD32_13-18, Cmpd 21155, +MSn(1085.52), 52.08 min	CID	1085.52	1	-12.016673	3	VEGTAVGFSFFSHSIYGGGGPGVFNGNHVVTR	Protein5369(pre=?,post=?)	157	84	3.810841E-18	1.405907E-12	0.0	0.0
SD6.mgf	index=22912	-1	060813-SludgeD32_13-18, Cmpd 25998, +MSn(1060.5721), 64.84 min	CID	1060.5721	0	-0.80568916	2	IFDIFEGTEQIQQLVIAR	Protein6691(pre=?,post=?)	259	224	3.839656E-18	1.2643451E-12	0.0	0.0
SD6.mgf	index=87129	-1	060813-SludgeD32_25-30, Cmpd 13526, +MSn(898.4444), 35.33 min	CID	898.4444	0	-0.3396712	2	TLDTDGYQAVQVTTGAR	Protein5855(pre=?,post=?)	206	185	3.8949995E-18	1.2674795E-12	0.0	0.0
SD6.mgf	index=139502	-1	060813-SludgeD32_7-12, Cmpd 17486, +MSn(806.72), 45.81 min	CID	806.72	2	-2.5222938	3	LLGFM+15.995EENPDAVVEIGSHTDAR	Protein1589(pre=?,post=A);Protein7584(pre=?,post=A);Protein8248(pre=?,post=A)	111	86	3.9843793E-18	1.3668453E-12	0.0	0.0
SD6.mgf	index=63695	-1	060813-SludgeD32_19-24, Cmpd 16893, +MSn(1185.59), 42.07 min	CID	1185.59	2	-9.839294	2	ALANGFGTPANPIEPSNTVVGADR	Protein604(pre=K,post=Y)	225	175	3.9845323E-18	1.3911199E-12	0.0	0.0
SD6.mgf	index=17389	-1	060813-SludgeD32_13-18, Cmpd 20108, +MSn(856.74), 49.38 min	CID	856.74	1	-5.391839	3	FIGGHGTSIGGVIVDGGSFDFGDAER	Protein9154(pre=?,post=?)	113	81	4.017436E-18	1.4252818E-12	0.0	0.0
SD6.mgf	index=113942	-1	060813-SludgeD32_31-36, Cmpd 15483, +MSn(751.36), 40.41 min	CID	751.36	0	-5.929967	3	VLESAIANAEHNDGADIDELR	Protein2771(pre=?,post=?);Protein5183(pre=?,post=?);Protein9190(pre=?,post=?)	112	90	4.083015E-18	1.3879107E-12	0.0	0.0
SD6.mgf	index=20936	-1	060813-SludgeD32_13-18, Cmpd 23880, +MSn(1242.63), 59.24 min	CID	1242.63	1	1.59782	2	ELLSFYEFDGDNIPVIQGSAIR	Protein3660(pre=?,post=?)	131	96	4.0936834E-18	1.4043422E-12	0.0	0.0
SD6.mgf	index=13777	-1	060813-SludgeD32_13-18, Cmpd 16265, +MSn(777.3715), 39.72 min	CID	777.3715	0	-1.6488078	2	EAYPGDVFYLHSR	Protein5170(pre=-,post=?)	138	134	4.1508403E-18	1.2777407E-12	0.0	0.0
SD6.mgf	index=90697	-1	060813-SludgeD32_25-30, Cmpd 17282, +MSn(801.9272), 44.55 min	CID	801.9272	0	-0.98943675	2	QGVPTEVLAQAGFGTK	Protein8285(pre=R,post=?)	153	139	4.1727374E-18	1.3406338E-12	0.0	0.0
SD6.mgf	index=89334	-1	060813-SludgeD32_25-30, Cmpd 15841, +MSn(969.15), 40.87 min	CID	969.15	1	-0.35627478	3	EGNTYAVANGISTGAAADAATVGAPTGAVGAAK	Protein7934(pre=?,post=M)	111	74	4.175938E-18	1.5489014E-12	0.0	0.0
SD6.mgf	index=79526	-1	060813-SludgeD32_25-30, Cmpd 5497, +MSn(498.9017), 18.20 min	CID	498.9017	0	-1.7127436	3	LHLETGGSSHDEGR	Protein23(pre=K,post=?)	119	116	4.1970338E-18	1.3117366E-12	0.0	0.0
SD6.mgf	index=19264	-1	060813-SludgeD32_13-18, Cmpd 22111, +MSn(1102.5807), 54.57 min	CID	1102.5807	0	-0.7749923	2	AVVTAEFPGLVATSLVNTSGDR	Protein8186(pre=?,post=T);Protein9756(pre=?,post=T)	290	232	4.2195252E-18	1.4475124E-12	0.0	0.0
SD6.mgf	index=5251	-1	060813-SludgeD32_13-18, Cmpd 7308, +MSn(705.3356), 21.76 min	CID	705.3356	0	-1.2114675	2	YGSADNAGQGLGTAK	Protein3148(pre=R,post=?)	81	79	4.221631E-18	1.3382739E-12	0.0	0.0
SD6.mgf	index=69899	-1	060813-SludgeD32_19-24, Cmpd 23502, +MSn(732.39), 59.03 min	CID	732.39	1	-8.725553	3	LNEELASLTAHEVEGLVTLR	Protein8172(pre=?,post=?)	146	121	4.2521157E-18	1.4310921E-12	0.0	0.0
SD6.mgf	index=115285	-1	060813-SludgeD32_31-36, Cmpd 16894, +MSn(907.48), 44.02 min	CID	907.48	1	2.3901398	2	QAGDTGSPEVQVALLTAR	Protein6306(pre=-,post=?)	148	133	4.256791E-18	1.4017018E-12	0.0	0.0
SD6.mgf	index=21860	-1	060813-SludgeD32_13-18, Cmpd 24879, +MSn(851.44), 61.87 min	CID	851.44	0	4.08604	3	SVDTANIALLVVDATEGVTHQDQR	Protein1252(pre=-,post=?)	122	96	4.282281E-18	1.4950728E-12	0.0	0.0
SD6.mgf	index=86135	-1	060813-SludgeD32_25-30, Cmpd 12482, +MSn(879.45), 33.05 min	CID	879.45	1	10.31331	2	APAGASGAADGSPLSASELK	Protein8821(pre=K,post=?)	100	78	4.301969E-18	1.4478707E-12	0.0	0.0
SD6.mgf	index=68249	-1	060813-SludgeD32_19-24, Cmpd 21742, +MSn(1151.57), 54.40 min	CID	1151.57	0	-10.176222	2	FDGDAEVLNPSLPIATLTESGR	Protein4167(pre=R,post=?)	213	169	4.3245846E-18	1.4835531E-12	0.0	0.0
SD6.mgf	index=89601	-1	060813-SludgeD32_25-30, Cmpd 16121, +MSn(532.53), 41.58 min	CID	532.53	2	-0.9731559	4	LFILGVGGSAGHASHAVNDFR	Protein4154(pre=?,post=?);Protein9160(pre=?,post=?)	123	92	4.326431E-18	1.4706534E-12	0.0	0.0
SD6.mgf	index=114476	-1	060813-SludgeD32_31-36, Cmpd 16044, +MSn(1135.589), 41.83 min	CID	1135.589	0	1.9349165	2	TGVEAAFETQAGVPPGALPQTTK	Protein114(pre=?,post=?)	140	104	4.3280484E-18	1.498154E-12	0.0	0.0
SD6.mgf	index=143696	-1	060813-SludgeD32_7-12, Cmpd 21972, +MSn(1258.65), 57.54 min	CID	1258.65	1	2.644741	2	VLDGAVAVFDGVAGVEPQTETVWR	Protein6731(pre=-,post=?)	266	208	4.3309245E-18	1.5120557E-12	0.0	0.0
SD6.mgf	index=92921	-1	060813-SludgeD32_25-30, Cmpd 19645, +MSn(1060.05), 50.64 min	CID	1060.05	2	-0.6319671	2	IFAEDGASIPVTVLDVSNNR	Protein492(pre=?,post=?)	246	209	4.3428103E-18	1.4616162E-12	0.0	0.0
SD6.mgf	index=68695	-1	060813-SludgeD32_19-24, Cmpd 22228, +MSn(1051.52), 55.66 min	CID	1051.52	1	-4.2673025	2	DTSLALM+15.995GQFGLLSFNNTR	Protein5661(pre=?,post=?)	184	155	4.359534E-18	1.4519472E-12	0.0	0.0
SD6.mgf	index=22641	-1	060813-SludgeD32_13-18, Cmpd 25709, +MSn(1081.54), 64.07 min	CID	1081.54	1	5.223527	2	VDM+15.995VDDEELLELVELEVR	Protein181(pre=?,post=?)	195	180	4.3666153E-18	1.4378652E-12	0.0	0.0
SD6.mgf	index=19265	-1	060813-SludgeD32_13-18, Cmpd 22112, +MSn(735.3885), 54.57 min	CID	735.3885	0	-2.1579216	3	AVVTAEFPGLVATSLVNTSGDR	Protein8186(pre=?,post=T);Protein9756(pre=?,post=T)	134	114	4.366665E-18	1.4979888E-12	0.0	0.0
SD6.mgf	index=107229	-1	060813-SludgeD32_31-36, Cmpd 8392, +MSn(783.37), 24.40 min	CID	783.37	0	2.4153266	2	DAAGTSGTGGTAEELTK	Protein7886(pre=R,post=?)	107	102	4.3954984E-18	1.4303479E-12	0.0	0.0
SD6.mgf	index=95576	-1	060813-SludgeD32_25-30, Cmpd 22478, +MSn(849.94), 58.03 min	CID	849.94	1	-9.662971	2	QPPAFEDAALAIDALR	Protein2779(pre=-,post=?)	133	123	4.400519E-18	1.4138163E-12	0.0	0.0
SD6.mgf	index=40800	-1	060813-SludgeD32_1-6, Cmpd 17198, +MSn(978.47), 48.06 min	CID	978.47	1	2.0294096	2	GTGVFGVDENLASSFNQGR	Protein6573(pre=?,post=?)	186	160	4.401558E-18	1.4659434E-12	0.0	0.0
SD6.mgf	index=53190	-1	060813-SludgeD32_19-24, Cmpd 5833, +MSn(789.8411), 18.78 min	CID	789.8411	0	-1.8546021	2	DGDNNGAAPGGYNTGAK	Protein7008(pre=K,post=N)	114	101	4.448895E-18	1.4477238E-12	0.0	0.0
SD6.mgf	index=21449	-1	060813-SludgeD32_13-18, Cmpd 24442, +MSn(676.34), 60.71 min	CID	676.34	1	3.5523758	3	AVDGAFLM+15.995PVEDVFSISGR	Protein6813(pre=-,post=?)	96	88	4.4567127E-18	1.4843127E-12	0.0	0.0
SD6.mgf	index=67673	-1	060813-SludgeD32_19-24, Cmpd 21129, +MSn(581.07), 52.80 min	CID	581.07	1	4.3356643	4	VIVPGKPELSFVWQHLAEDR	Protein8518(pre=?,post=?)	126	102	4.458733E-18	1.5006312E-12	0.0	0.0
SD6.mgf	index=14231	-1	060813-SludgeD32_13-18, Cmpd 16741, +MSn(721.02), 40.90 min	CID	721.02	0	14.729513	3	YYAEIYSHNAYPGFGGPVR	Protein4341(pre=-,post=?)	86	70	4.4683395E-18	1.4881849E-12	0.0	0.0
SD6.mgf	index=139257	-1	060813-SludgeD32_7-12, Cmpd 17227, +MSn(715.99), 45.12 min	CID	715.99	0	-2.6426136	3	ATLFDGSYHDVDSDELSFK	Protein2527(pre=?,post=?)	105	83	4.476788E-18	1.4909987E-12	0.0	0.0
SD6.mgf	index=55944	-1	060813-SludgeD32_19-24, Cmpd 8733, +MSn(920.94), 24.65 min	CID	920.94	0	1.1929487	2	ITGQSAVM+15.995ADGSSVGTTSR	Protein819(pre=?,post=?)	152	133	4.479295E-18	1.4918337E-12	0.0	0.0
SD6.mgf	index=12380	-1	060813-SludgeD32_13-18, Cmpd 14798, +MSn(888.4093), 36.40 min	CID	888.4093	0	-4.6029873	2	DLEDGTNGAVGAWGTGAGK	Protein8186(pre=K,post=?);Protein9756(pre=K,post=?)	117	98	4.574595E-18	1.5235735E-12	0.0	0.0
SD6.mgf	index=139637	-1	060813-SludgeD32_7-12, Cmpd 17629, +MSn(685.69), 46.19 min	CID	685.69	1	-1.5723004	3	INIIDTPGHVDFTVEVER	Protein6854(pre=-,post=?)	107	85	4.57816E-18	1.5075239E-12	0.0	0.0
SD6.mgf	index=22435	-1	060813-SludgeD32_13-18, Cmpd 25492, +MSn(1090.55), 63.49 min	CID	1090.55	1	-9.601754	2	LVDQPFIM+15.995PVEDVFSITGR	Protein1593(pre=-,post=?)	155	120	4.5879353E-18	1.5280164E-12	0.0	0.0
SD6.mgf	index=11158	-1	060813-SludgeD32_13-18, Cmpd 13515, +MSn(868.41), 33.79 min	CID	868.41	0	-0.42170265	2	LVAGGEDDPGTLSDAYR	Protein2999(pre=?,post=L);Protein7703(pre=?,post=L)	137	121	4.6285334E-18	1.5061803E-12	0.0	0.0
SD6.mgf	index=138597	-1	060813-SludgeD32_7-12, Cmpd 16530, +MSn(1036.51), 43.30 min	CID	1036.51	2	-13.967101	2	LEVITPEENTGDVVGDLNR	Protein601(pre=?,post=?);Protein10010(pre=?,post=-)	188	152	4.6567464E-18	1.550934E-12	0.0	0.0
SD6.mgf	index=7752	-1	060813-SludgeD32_13-18, Cmpd 9937, +MSn(882.4088), 26.81 min	CID	882.4088	0	2.974267	2	IEAGQPTVC+57.021SETC+57.021VGR	Protein1753(pre=-,post=?)	161	138	4.6601974E-18	1.4972469E-12	0.0	0.0
SD6.mgf	index=21660	-1	060813-SludgeD32_13-18, Cmpd 24668, +MSn(962.9597), 61.31 min	CID	962.9597	0	-7.2889776	2	VC+57.021FADELLPFNFAEPR	Protein3651(pre=K,post=?)	175	151	4.6846563E-18	1.5051052E-12	0.0	0.0
SD6.mgf	index=37949	-1	060813-SludgeD32_1-6, Cmpd 14153, +MSn(995.91), 40.14 min	CID	995.91	1	-1.9304159	2	DEM+15.995YGGAGDDNIVFEADR	Protein1535(pre=?,post=G)	164	141	4.7257387E-18	1.5561196E-12	0.0	0.0
SD6.mgf	index=66623	-1	060813-SludgeD32_19-24, Cmpd 20007, +MSn(977.48), 49.90 min	CID	977.48	1	5.3933606	3	FAAEPLSLSEPLREDGDAELGDVVEDR	Protein9146(pre=?,post=S)	215	143	4.7451663E-18	1.6963874E-12	0.0	0.0
SD6.mgf	index=107041	-1	060813-SludgeD32_31-36, Cmpd 8190, +MSn(783.36), 23.95 min	CID	783.36	0	-10.362531	2	DAAGTSGTGGTAEELTK	Protein7886(pre=R,post=?)	114	106	4.7567836E-18	1.5479145E-12	0.0	0.0
SD6.mgf	index=138845	-1	060813-SludgeD32_7-12, Cmpd 16791, +MSn(947), 43.98 min	CID	947.0	2	-5.288341	2	ITPGFTPSSGSPPIYTIR	Protein586(pre=K,post=?);Protein9663(pre=K,post=?)	178	150	4.7812106E-18	1.5743857E-12	0.0	0.0
SD6.mgf	index=16325	-1	060813-SludgeD32_13-18, Cmpd 18971, +MSn(1057.03), 46.50 min	CID	1057.03	2	-7.338171	2	TSDVAGDGTTTATVLAQAIYR	Protein7041(pre=?,post=?)	254	195	4.7863946E-18	1.6270056E-12	0.0	0.0
SD6.mgf	index=21331	-1	060813-SludgeD32_13-18, Cmpd 24317, +MSn(1014), 60.38 min	CID	1014.0	1	-2.7992892	2	AVDGAFLM+15.995PVEDVFSISGR	Protein6813(pre=-,post=?)	146	125	4.8639353E-18	1.6199386E-12	0.0	0.0
SD6.mgf	index=21564	-1	060813-SludgeD32_13-18, Cmpd 24563, +MSn(642.65), 61.04 min	CID	642.65	1	3.0735319	3	VC+57.021FADELLPFNFAEPR	Protein3651(pre=K,post=?)	84	80	5.000963E-18	1.6067294E-12	0.0	0.0
SD6.mgf	index=11126	-1	060813-SludgeD32_13-18, Cmpd 13481, +MSn(1147.01), 33.72 min	CID	1147.01	2	-0.26445928	2	EYQGM+15.995APNGLGFSTM+15.995AGQTGGGK	Protein5242(pre=-,post=?)	160	116	5.023221E-18	1.7387879E-12	0.0	0.0
SD6.mgf	index=20922	-1	060813-SludgeD32_13-18, Cmpd 23866, +MSn(1020.51), 59.21 min	CID	1020.51	0	1.0167452	2	AIDGAFLM+15.995PVEDVFSISGR	Protein7923(pre=R,post=?)	126	109	5.037344E-18	1.6776924E-12	0.0	0.0
SD6.mgf	index=21769	-1	060813-SludgeD32_13-18, Cmpd 24783, +MSn(950.49), 61.62 min	CID	950.49	1	1.6280783	3	LVQEAAHPDANIIFGAVIDDALGDEVR	Protein1594(pre=?,post=?);Protein9062(pre=?,post=?)	115	87	5.0460073E-18	1.8039375E-12	0.0	0.0
SD6.mgf	index=43750	-1	060813-SludgeD32_1-6, Cmpd 20399, +MSn(1091.53), 56.35 min	CID	1091.53	0	-1.6775092	2	IQGSLGQDVLDGGGDWYFVR	Protein1440(pre=-,post=?)	149	128	5.053221E-18	1.7007122E-12	0.0	0.0
SD6.mgf	index=112225	-1	060813-SludgeD32_31-36, Cmpd 13680, +MSn(792.4259), 36.05 min	CID	792.4259	0	8.164523	2	IVGSDEYLTKPFSK	Protein3100(pre=R,post=E)	66	66	5.0730296E-18	1.5855196E-12	0.0	0.0
SD6.mgf	index=70411	-1	060813-SludgeD32_19-24, Cmpd 24061, +MSn(869.8), 60.50 min	CID	869.8	2	-1.0049508	3	FAITEPYQVVGVFPIGAEYLHVR	Protein1034(pre=?,post=?)	158	121	5.0793675E-18	1.7582231E-12	0.0	0.0
SD6.mgf	index=54182	-1	060813-SludgeD32_19-24, Cmpd 6877, +MSn(879.43), 20.90 min	CID	879.43	0	0.06940309	2	LTGGASNPNGSNGNVGSVR	Protein5636(pre=?,post=?)	180	150	5.0961208E-18	1.6972681E-12	0.0	0.0
SD6.mgf	index=71316	-1	060813-SludgeD32_19-24, Cmpd 25017, +MSn(1027.57), 63.03 min	CID	1027.57	0	-8.078004	2	IATVNGDLLDQASLIELLR	Protein4002(pre=?,post=?);Protein8409(pre=?,post=?)	219	197	5.112612E-18	1.7027604E-12	0.0	0.0
SD6.mgf	index=14340	-1	060813-SludgeD32_13-18, Cmpd 16856, +MSn(942.43), 41.19 min	CID	942.43	1	-0.36637956	3	NM+15.995ITGAAQM+15.995DGAILVC+57.021SAADGPM+15.995PQTR	Protein144(pre=?,post=?);Protein7485(pre=?,post=?)	95	66	5.130014E-18	1.8339698E-12	0.0	0.0
SD6.mgf	index=90468	-1	060813-SludgeD32_25-30, Cmpd 17040, +MSn(801.87), 43.93 min	CID	801.87	0	-13.700697	2	TLWSGYDSNLAYGR	Protein3411(pre=R,post=?)	126	121	5.1407625E-18	1.6066887E-12	0.0	0.0
SD6.mgf	index=17032	-1	060813-SludgeD32_13-18, Cmpd 19727, +MSn(728.0327), 48.42 min	CID	728.0327	0	-2.2635596	3	GPNEPGGLSFGHLSDIIQTSR	Protein763(pre=?,post=?)	194	146	5.1489263E-18	1.7502385E-12	0.0	0.0
SD6.mgf	index=66165	-1	060813-SludgeD32_19-24, Cmpd 19521, +MSn(894.77), 48.67 min	CID	894.77	0	-1.841754	3	TDAYFGVDHTSISGGTALVLDTASGAR	Protein5174(pre=?,post=S);Protein9585(pre=?,post=?)	125	89	5.154131E-18	1.8425914E-12	0.0	0.0
SD6.mgf	index=61054	-1	060813-SludgeD32_19-24, Cmpd 14101, +MSn(861.41), 35.52 min	CID	861.41	0	-5.95178	2	QIPDPAEPGDLDPETK	Protein583(pre=-,post=?)	82	73	5.1614267E-18	1.6582839E-12	0.0	0.0
SD6.mgf	index=91944	-1	060813-SludgeD32_25-30, Cmpd 18605, +MSn(935.42), 47.97 min	CID	935.42	0	-1.6312207	2	M+15.995SM+15.995NPFDEIAVEEAVR	Protein4079(pre=?,post=?);Protein9118(pre=?,post=?)	162	148	5.1644794E-18	1.6592645E-12	0.0	0.0
SD6.mgf	index=63238	-1	060813-SludgeD32_19-24, Cmpd 16412, +MSn(751.7), 40.86 min	CID	751.7	1	-5.333293	3	QTNLDLTAYGVSGSSFHTPTR	Protein3108(pre=-,post=?)	136	111	5.2040224E-18	1.7689668E-12	0.0	0.0
SD6.mgf	index=87037	-1	060813-SludgeD32_25-30, Cmpd 13429, +MSn(898.4422), 35.12 min	CID	898.4422	0	-2.7853038	2	TLDTDGYQAVQVTTGAR	Protein5855(pre=?,post=?)	204	183	5.2557518E-18	1.7102847E-12	0.0	0.0
SD6.mgf	index=13703	-1	060813-SludgeD32_13-18, Cmpd 16187, +MSn(777.37), 39.54 min	CID	777.37	0	-3.611674	2	EAYPGDVFYLHSR	Protein5170(pre=-,post=?)	92	88	5.3438457E-18	1.6449799E-12	0.0	0.0
SD6.mgf	index=141953	-1	060813-SludgeD32_7-12, Cmpd 20100, +MSn(682.35), 52.62 min	CID	682.35	1	4.237016	3	LDEELTYVLTHELPSER	Protein8905(pre=R,post=?)	122	113	5.345102E-18	1.7393604E-12	0.0	0.0
SD6.mgf	index=137621	-1	060813-SludgeD32_7-12, Cmpd 15505, +MSn(984.48), 40.62 min	CID	984.48	1	-5.612521	2	VVTIVSDDGEEDVYTVAR	Protein6817(pre=?,post=?)	232	192	5.3461436E-18	1.7604103E-12	0.0	0.0
SD6.mgf	index=55550	-1	060813-SludgeD32_19-24, Cmpd 8319, +MSn(920.9366), 23.84 min	CID	920.9366	0	-2.5184472	2	ITGQSAVM+15.995ADGSSVGTTSR	Protein819(pre=?,post=?)	174	155	5.356449E-18	1.7839708E-12	0.0	0.0
SD6.mgf	index=20579	-1	060813-SludgeD32_13-18, Cmpd 23503, +MSn(1259.94), 58.25 min	CID	1259.94	2	-4.522606	3	RPAADGATFTTYNPATGEALGEVAQAGGADLDAALDAAR	Protein7667(pre=?,post=?)	119	65	5.360316E-18	2.0435294E-12	0.0	0.0
SD6.mgf	index=113704	-1	060813-SludgeD32_31-36, Cmpd 15233, +MSn(865.43), 39.80 min	CID	865.43	1	-2.5861292	3	NM+15.995ISVELNGTTLQHEIAAQHGASR	Protein6294(pre=?,post=?)	149	107	5.388565E-18	1.8813098E-12	0.0	0.0
SD6.mgf	index=12327	-1	060813-SludgeD32_13-18, Cmpd 14742, +MSn(963.97), 36.29 min	CID	963.97	1	-3.0713458	2	INLVDTPGHADFGGEVER	Protein6152(pre=-,post=?)	194	148	5.427912E-18	1.7873355E-12	0.0	0.0
SD6.mgf	index=69544	-1	060813-SludgeD32_19-24, Cmpd 23127, +MSn(678.09), 58.03 min	CID	678.09	0	-11.251174	4	ASELADTVVAVVGGDGDAVAATLGAHGASK	Protein4989(pre=?,post=?)	127	81	5.4354952E-18	1.9820588E-12	0.0	0.0
SD6.mgf	index=143635	-1	060813-SludgeD32_7-12, Cmpd 21907, +MSn(988.4999), 57.36 min	CID	988.4999	0	-2.3463135	2	LLEVFSDVNAAEAVVEDR	Protein1015(pre=?,post=?)	180	157	5.48278E-18	1.8054027E-12	0.0	0.0
SD6.mgf	index=15461	-1	060813-SludgeD32_13-18, Cmpd 18049, +MSn(1022.83), 44.18 min	CID	1022.83	2	-1.8695966	3	PEGPQFSIDKGELLDANTGEYSGVNEVAK	Protein10231(pre=D,post=?)	99	56	5.4932605E-18	1.990818E-12	0.0	0.0
SD6.mgf	index=70934	-1	060813-SludgeD32_19-24, Cmpd 24614, +MSn(1020.51), 61.97 min	CID	1020.51	0	1.0167452	2	AIDGAFLM+15.995PVEDVFSISGR	Protein7923(pre=R,post=?)	131	111	5.5068883E-18	1.8340746E-12	0.0	0.0
SD6.mgf	index=12135	-1	060813-SludgeD32_13-18, Cmpd 14541, +MSn(740.8859), 35.87 min	CID	740.8859	0	0.247144	2	YSVDITATGGGIAAGK	Protein172(pre=-,post=?)	75	72	5.5450615E-18	1.7815395E-12	0.0	0.0
SD6.mgf	index=138224	-1	060813-SludgeD32_7-12, Cmpd 16138, +MSn(926.42), 42.27 min	CID	926.42	0	-9.750562	2	GINDGDYVFVDGNPVDR	Protein8121(pre=R,post=P)	125	114	5.5602543E-18	1.8093735E-12	0.0	0.0
SD6.mgf	index=111838	-1	060813-SludgeD32_31-36, Cmpd 13274, +MSn(737.36), 35.11 min	CID	737.36	2	-13.695843	3	VIQSAIANAEHNNGADVDELK	Protein7322(pre=-,post=?)	110	90	5.573646E-18	1.8946106E-12	0.0	0.0
SD6.mgf	index=63965	-1	060813-SludgeD32_19-24, Cmpd 17182, +MSn(947.46), 42.79 min	CID	947.46	2	-0.8580552	3	VTNSGGASQALNGATTAANSNSSGFDLGLR	Protein7383(pre=?,post=?);Protein8472(pre=?,post=?)	93	63	5.5741067E-18	2.0326035E-12	0.0	0.0
SD6.mgf	index=142275	-1	060813-SludgeD32_7-12, Cmpd 20447, +MSn(795.1), 53.52 min	CID	795.1	1	-3.9669175	3	DLVLTPLLHDTPGELGQPLEPK	Protein5344(pre=?,post=?)	132	98	5.5977694E-18	1.9203205E-12	0.0	0.0
SD6.mgf	index=54104	-1	060813-SludgeD32_19-24, Cmpd 6793, +MSn(879.93), 20.72 min	CID	879.93	1	-1.837986	2	LTGGASNPNGSNGNVGSVR	Protein5636(pre=?,post=?)	176	148	5.604246E-18	1.8664996E-12	0.0	0.0
SD6.mgf	index=137055	-1	060813-SludgeD32_7-12, Cmpd 14910, +MSn(931.92), 39.09 min	CID	931.92	0	-4.060611	2	ELDPDSEEGQAFLQER	Protein2334(pre=?,post=?)	165	149	5.62544E-18	1.8073638E-12	0.0	0.0
SD6.mgf	index=68236	-1	060813-SludgeD32_19-24, Cmpd 21729, +MSn(990.44), 54.37 min	CID	990.44	0	0.43137017	3	M+15.995GFETLTEAGYAPEM+15.995AYFEC+57.021LHELK	Protein6164(pre=?,post=?);Protein10022(pre=?,post=?)	106	69	5.645752E-18	1.9872767E-12	0.0	0.0
SD6.mgf	index=20885	-1	060813-SludgeD32_13-18, Cmpd 23827, +MSn(1099.63), 59.10 min	CID	1099.63	2	5.1686373	2	TSGNIPTVAAATGLVNNLTILR	Protein6495(pre=?,post=?)	253	199	5.7081625E-18	1.9581908E-12	0.0	0.0
SD6.mgf	index=19257	-1	060813-SludgeD32_13-18, Cmpd 22103, +MSn(929.42), 54.55 min	CID	929.42	0	-9.390744	2	GDEDSTDAAEFVALVYR	Protein10390(pre=?,post=N)	182	161	5.8005697E-18	1.887575E-12	0.0	0.0
SD6.mgf	index=90548	-1	060813-SludgeD32_25-30, Cmpd 17124, +MSn(640.99), 44.15 min	CID	640.99	1	-6.7312627	3	ELFPQGWEEQKPYLR	Protein2509(pre=K,post=?);Protein7981(pre=K,post=?)	105	89	5.8106448E-18	1.8419977E-12	0.0	0.0
SD6.mgf	index=19529	-1	060813-SludgeD32_13-18, Cmpd 22395, +MSn(882.45), 55.31 min	CID	882.45	0	0.27666235	2	NLSGNLAEIADYTLNR	Protein5669(pre=R,post=?)	151	129	5.8377287E-18	1.875569E-12	0.0	0.0
SD6.mgf	index=21845	-1	060813-SludgeD32_13-18, Cmpd 24863, +MSn(1211.16), 61.83 min	CID	1211.16	2	-10.034875	2	SLQGPLAQIAENAGLEGGVVVAAVR	Protein2810(pre=?,post=E)	227	183	5.8610507E-18	2.0630604E-12	0.0	0.0
SD6.mgf	index=146702	-1	060813-SludgeD32_7-12, Cmpd 25226, +MSn(803.12), 66.07 min	CID	803.12	1	-8.032816	3	GVGEVPIVPPAAAVANAIHQALGVR	Protein8621(pre=?,post=?);Protein9618(pre=?,post=?)	157	124	5.8745006E-18	2.067795E-12	0.0	0.0
SD6.mgf	index=66169	-1	060813-SludgeD32_19-24, Cmpd 19526, +MSn(791.3913), 48.68 min	CID	791.3913	0	-2.699328	2	FGITDSEVVWSVDK	Protein6057(pre=R,post=?)	131	125	5.89729E-18	1.843133E-12	0.0	0.0
SD6.mgf	index=84252	-1	060813-SludgeD32_25-30, Cmpd 10477, +MSn(664.68), 28.67 min	CID	664.68	0	-7.162406	3	VSAVGFGSTKPVATNATAEGK	Protein7591(pre=R,post=?)	98	83	5.9092335E-18	2.0086845E-12	0.0	0.0
SD6.mgf	index=15497	-1	060813-SludgeD32_13-18, Cmpd 18087, +MSn(780.43), 44.27 min	CID	780.43	0	-0.86027724	2	IAAALNEAYAAGLVGR	Protein4490(pre=-,post=?)	100	98	5.9194587E-18	1.9018274E-12	0.0	0.0
SD6.mgf	index=18404	-1	060813-SludgeD32_13-18, Cmpd 21188, +MSn(831.75), 52.16 min	CID	831.75	1	3.3288257	3	THLM+15.995DATPVTLGQEFGGFASQIR	Protein2707(pre=?,post=?)	110	88	5.963897E-18	2.064403E-12	0.0	0.0
SD6.mgf	index=117062	-1	060813-SludgeD32_31-36, Cmpd 18771, +MSn(922.48), 48.89 min	CID	922.48	0	7.0796204	2	DASDTGSPEVQIALLTAR	Protein2556(pre=?,post=I)	178	156	5.978136E-18	1.9685165E-12	0.0	0.0
SD6.mgf	index=11468	-1	060813-SludgeD32_13-18, Cmpd 13840, +MSn(1140.02), 34.44 min	CID	1140.02	1	-9.184917	2	VEAETGNNGLNAATGEM+15.995EDLVK	Protein3518(pre=?,post=?)	151	116	6.0326985E-18	2.0695232E-12	0.0	0.0
SD6.mgf	index=15480	-1	060813-SludgeD32_13-18, Cmpd 18069, +MSn(1033.5), 44.23 min	CID	1033.5	0	-5.3150797	2	ELGTEASPGTFVATVSGDTAR	Protein7486(pre=?,post=A)	185	154	6.03337E-18	2.0508814E-12	0.0	0.0
SD6.mgf	index=65070	-1	060813-SludgeD32_19-24, Cmpd 18358, +MSn(1212.07), 45.74 min	CID	1212.07	1	-6.2206507	2	FGGVSGTLGYVTEM+15.995DLGGTAGTTSK	Protein4013(pre=K,post=V);Protein7858(pre=K,post=V)	167	120	6.1215993E-18	2.1547722E-12	0.0	0.0
SD6.mgf	index=62495	-1	060813-SludgeD32_19-24, Cmpd 15614, +MSn(939.9812), 38.92 min	CID	939.9812	0	-0.2597292	2	GSAADVTQIAVGGQYNLSK	Protein7934(pre=K,post=?)	127	119	6.1364253E-18	2.0437426E-12	0.0	0.0
SD6.mgf	index=55546	-1	060813-SludgeD32_19-24, Cmpd 8315, +MSn(646.9938), 23.83 min	CID	646.9938	0	-1.7923911	3	LGGGM+15.995VITNHTAPTAGNSPK	Protein4934(pre=K,post=?);Protein10267(pre=K,post=T)	131	115	6.1397407E-18	2.0663911E-12	0.0	0.0
SD6.mgf	index=138451	-1	060813-SludgeD32_7-12, Cmpd 16376, +MSn(974.99), 42.89 min	CID	974.99	0	-1.8780205	2	GAPPGYVGYGEGGVLTEAVR	Protein4965(pre=?,post=?)	200	157	6.186317E-18	2.082067E-12	0.0	0.0
SD6.mgf	index=104010	-1	060813-SludgeD32_31-36, Cmpd 4973, +MSn(441.235), 16.79 min	CID	441.235	0	0.968297	4	KVDLGKPM+15.995SSEEAAKR	Protein8092(pre=-,post=?)	91	82	6.2237516E-18	1.9995917E-12	0.0	0.0
SD6.mgf	index=68463	-1	060813-SludgeD32_19-24, Cmpd 21972, +MSn(882.45), 55.00 min	CID	882.45	0	0.27666235	2	NLSGNLAEIADYTLNR	Protein5669(pre=R,post=?)	114	106	6.2379766E-18	2.004162E-12	0.0	0.0
SD6.mgf	index=21491	-1	060813-SludgeD32_13-18, Cmpd 24486, +MSn(858.79), 60.83 min	CID	858.79	1	-1.8951476	3	VAQQAATGFEQLGVSEGDTVALLLR	Protein7342(pre=?,post=N)	123	100	6.2381892E-18	2.1958115E-12	0.0	0.0
SD6.mgf	index=93259	-1	060813-SludgeD32_25-30, Cmpd 20003, +MSn(1189.06), 51.56 min	CID	1189.06	2	0.9778765	2	AGAPDLTEEPPFDDEFIEVQR	Protein7676(pre=?,post=?)	164	121	6.283207E-18	2.1358065E-12	0.0	0.0
SD6.mgf	index=146389	-1	060813-SludgeD32_7-12, Cmpd 24893, +MSn(737.72), 65.20 min	CID	737.72	2	-8.389435	3	LPTLM+15.995DVPYLLGIQVDSYR	Protein954(pre=-,post=?)	87	81	6.343272E-18	2.1126332E-12	0.0	0.0
SD6.mgf	index=44179	-1	060813-SludgeD32_1-6, Cmpd 20875, +MSn(775.4117), 57.59 min	CID	775.4117	-1	8.391624	3	TAQGLVDELPASEAAAQSILQGR	Protein7344(pre=-,post=?)	136	114	6.401035E-18	2.2157183E-12	0.0	0.0
SD6.mgf	index=11163	-1	060813-SludgeD32_13-18, Cmpd 13520, +MSn(1140.03), 33.80 min	CID	1140.03	1	-0.4007901	2	VEAETGNNGLNAATGEM+15.995EDLVK	Protein3518(pre=?,post=?)	153	122	6.4624164E-18	2.2169384E-12	0.0	0.0
SD6.mgf	index=14250	-1	060813-SludgeD32_13-18, Cmpd 16761, +MSn(995.98), 40.95 min	CID	995.98	0	-4.534811	2	NVLEREPDETGAAFWTR	Protein10390(pre=R,post=?)	201	176	6.515204E-18	2.1201255E-12	0.0	0.0
SD6.mgf	index=22864	-1	060813-SludgeD32_13-18, Cmpd 25947, +MSn(984.49), 64.71 min	CID	984.49	2	-7.3208847	2	LPFDVDELAETYLGEVR	Protein3856(pre=-,post=?)	185	164	6.5160164E-18	2.1203898E-12	0.0	0.0
SD6.mgf	index=14400	-1	060813-SludgeD32_13-18, Cmpd 16920, +MSn(636.32), 41.35 min	CID	636.32	1	-1.694354	3	NIAIEHSGYSVFAGVGER	Protein10400(pre=R,post=?)	79	72	6.539326E-18	2.1533083E-12	0.0	0.0
SD6.mgf	index=16980	-1	060813-SludgeD32_13-18, Cmpd 19672, +MSn(1076.53), 48.28 min	CID	1076.53	1	5.020955	2	IGLAAFC+57.021VSEPDAGSDVSSLR	Protein1540(pre=?,post=?)	209	166	6.5928698E-18	2.241068E-12	0.0	0.0
SD6.mgf	index=143958	-1	060813-SludgeD32_7-12, Cmpd 22250, +MSn(876.44), 58.27 min	CID	876.44	2	0.18744949	3	FHPASFATVPTAAITGTEFDLFER	Protein5068(pre=?,post=?)	125	97	6.613047E-18	2.3088133E-12	0.0	0.0
SD6.mgf	index=20034	-1	060813-SludgeD32_13-18, Cmpd 22930, +MSn(845.92), 56.72 min	CID	845.92	0	-2.5253277	2	IPDAGGLC+57.021FWTNALR	Protein10390(pre=R,post=?)	166	146	6.649902E-18	2.1080455E-12	0.0	0.0
SD6.mgf	index=13655	-1	060813-SludgeD32_13-18, Cmpd 16137, +MSn(845.4479), 39.42 min	CID	845.4479	0	4.6203537	2	LLAGVTWENTAQTTGK	Protein1599(pre=-,post=?)	90	80	6.7076084E-18	2.1550472E-12	0.0	0.0
SD6.mgf	index=67100	-1	060813-SludgeD32_19-24, Cmpd 20515, +MSn(648.3635), 51.21 min	CID	648.3635	0	0.5648238	3	LLGLVPYGISFHVGSQQK	Protein71(pre=-,post=?)	82	68	6.720489E-18	2.2129629E-12	0.0	0.0
SD6.mgf	index=138902	-1	060813-SludgeD32_7-12, Cmpd 16853, +MSn(964.48), 44.14 min	CID	964.48	0	0.94924545	2	VSGATFLQTNSGVFQDTR	Protein3956(pre=-,post=?)	144	116	6.8044642E-18	2.2406148E-12	0.0	0.0
SD6.mgf	index=53829	-1	060813-SludgeD32_19-24, Cmpd 6504, +MSn(590.2665), 20.15 min	CID	590.2665	0	-0.6204159	3	HYAHVDC+57.021PGHADYVK	Protein7738(pre=R,post=?)	101	82	6.8909646E-18	2.1844633E-12	0.0	0.0
SD6.mgf	index=19026	-1	060813-SludgeD32_13-18, Cmpd 21855, +MSn(968.5), 53.89 min	CID	968.5	1	1.798099	2	ELLSSYNFPGDDLPIVR	Protein2193(pre=?,post=?)	148	127	6.9363516E-18	2.257172E-12	0.0	0.0
SD6.mgf	index=134799	-1	060813-SludgeD32_7-12, Cmpd 12542, +MSn(840.9158), 33.42 min	CID	840.9158	0	-1.161307	2	STGPYSM+15.995ITQQPLGGK	Protein3455(pre=-,post=?)	107	98	6.989928E-18	2.245752E-12	0.0	0.0
SD6.mgf	index=70615	-1	060813-SludgeD32_19-24, Cmpd 24277, +MSn(1015.15), 61.07 min	CID	1015.15	0	-8.176834	3	AVEQFSVTAGPFIM+15.995DSNSPDIADFDLLK	Protein10107(pre=R,post=?)	91	58	7.0332115E-18	2.5321672E-12	0.0	0.0
SD6.mgf	index=18446	-1	060813-SludgeD32_13-18, Cmpd 21232, +MSn(814.4), 52.28 min	CID	814.4	1	-1.9297769	4	VEGTAVGFSFFSHSIYGGGGPGVFNGNHVVTR	Protein5369(pre=?,post=?)	91	44	7.071811E-18	2.6089539E-12	0.0	0.0
SD6.mgf	index=90849	-1	060813-SludgeD32_25-30, Cmpd 17443, +MSn(802.43), 44.97 min	CID	802.43	1	0.41991946	2	QGVPTEVLAQAGFGTK	Protein8285(pre=R,post=?)	89	83	7.127757E-18	2.2900343E-12	0.0	0.0
SD6.mgf	index=71945	-1	060813-SludgeD32_19-24, Cmpd 25695, +MSn(1060.5726), 64.82 min	CID	1060.5726	0	-0.34529537	2	IFDIFEGTEQIQQLVIAR	Protein6691(pre=?,post=?)	232	197	7.224256E-18	2.3788465E-12	0.0	0.0
SD6.mgf	index=117146	-1	060813-SludgeD32_31-36, Cmpd 18861, +MSn(922.4729), 49.12 min	CID	922.4729	0	-0.59548205	2	DASDTGSPEVQIALLTAR	Protein2556(pre=?,post=I)	189	168	7.253287E-18	2.3884059E-12	0.0	0.0
SD6.mgf	index=73450	-1	060813-SludgeD32_19-24, Cmpd 27308, +MSn(1001.5171), 69.17 min	CID	1001.5171	0	-0.548484	2	AGFEFEPDAAGVLEALLPR	Protein5814(pre=?,post=?)	208	179	7.352303E-18	2.448692E-12	0.0	0.0
SD6.mgf	index=53247	-1	060813-SludgeD32_19-24, Cmpd 5892, +MSn(837.14), 18.91 min	CID	837.14	2	-1.9319898	4	KGGGNTASETAAAPSAAPASDKGQDGSPSGEGAQASR	Protein3565(pre=?,post=?);Protein6491(pre=?,post=?);Protein10364(pre=?,post=?)	173	94	7.423302E-18	2.8062012E-12	0.0	0.0
SD6.mgf	index=133076	-1	060813-SludgeD32_7-12, Cmpd 10725, +MSn(811.9), 29.33 min	CID	811.9	0	-5.7133207	2	QIPYNEASSSGASAIK	Protein4412(pre=?,post=?);Protein9270(pre=?,post=?)	118	104	7.440467E-18	2.3905032E-12	0.0	0.0
SD6.mgf	index=41272	-1	060813-SludgeD32_1-6, Cmpd 17713, +MSn(1089.52), 49.38 min	CID	1089.52	2	3.0858946	2	TGSGLQFFSEDPEAATYTVR	Protein1573(pre=-,post=?);Protein7655(pre=R,post=?)	202	173	7.5297416E-18	2.5342098E-12	0.0	0.0
SD6.mgf	index=22935	-1	060813-SludgeD32_13-18, Cmpd 26022, +MSn(983.49), 64.91 min	CID	983.49	0	-3.9097497	2	LPFDVDELAETYLGEVR	Protein3856(pre=-,post=?)	193	172	7.5335855E-18	2.451519E-12	0.0	0.0
SD6.mgf	index=62415	-1	060813-SludgeD32_19-24, Cmpd 15530, +MSn(939.9802), 38.72 min	CID	939.9802	0	-1.298646	2	GSAADVTQIAVGGQYNLSK	Protein7934(pre=K,post=?)	136	124	7.540822E-18	2.5114782E-12	0.0	0.0
SD6.mgf	index=11550	-1	060813-SludgeD32_13-18, Cmpd 13926, +MSn(933.45), 34.62 min	CID	933.45	1	1.9310741	2	AM+15.995TPDQQQVLFENTAR	Protein7385(pre=?,post=?);Protein9375(pre=?,post=?)	148	132	7.5446135E-18	2.4239636E-12	0.0	0.0
SD6.mgf	index=112713	-1	060813-SludgeD32_31-36, Cmpd 14193, +MSn(952.4594), 37.24 min	CID	952.4594	0	-0.83306056	2	ADDAEETTASGLVIPDTAK	Protein2980(pre=?,post=?)	132	110	7.554912E-18	2.5161709E-12	0.0	0.0
SD6.mgf	index=131824	-1	060813-SludgeD32_7-12, Cmpd 9407, +MSn(945.93), 26.57 min	CID	945.93	0	-1.9357153	2	AVSEDNVESVDGNEVEAK	Protein2489(pre=-,post=?)	128	113	7.612314E-18	2.5066284E-12	0.0	0.0
SD6.mgf	index=137888	-1	060813-SludgeD32_7-12, Cmpd 15785, +MSn(1035.51), 41.34 min	CID	1035.51	0	1.4146129	2	GATGAEENTGDGAGILIGVPDR	Protein3227(pre=R,post=?);Protein8762(pre=R,post=?)	203	167	7.67857E-18	2.6341412E-12	0.0	0.0
SD6.mgf	index=63060	-1	060813-SludgeD32_19-24, Cmpd 16223, +MSn(1006.52), 40.40 min	CID	1006.52	1	-7.976999	2	VLNAGDDISVQVVESPNVR	Protein5872(pre=?,post=A)	250	213	7.689597E-18	2.5610278E-12	0.0	0.0
SD6.mgf	index=70197	-1	060813-SludgeD32_19-24, Cmpd 23825, +MSn(676), 59.88 min	CID	676.0	0	-4.69499	3	AVDGAFLM+15.995PVEDVFSISGR	Protein6813(pre=-,post=?)	95	85	7.755028E-18	2.58282E-12	0.0	0.0
SD6.mgf	index=20537	-1	060813-SludgeD32_13-18, Cmpd 23459, +MSn(846.43), 58.13 min	CID	846.43	1	-4.231216	3	LVDPAADEPDLFHAFGPLVSAAQR	Protein1092(pre=K,post=?)	104	76	7.76607E-18	2.7113682E-12	0.0	0.0
SD6.mgf	index=18458	-1	060813-SludgeD32_13-18, Cmpd 21246, +MSn(831.78), 52.31 min	CID	831.78	1	-1.3694464	3	GTAPVAAELVAAPAVAGTNSNVLWGR	Protein3921(pre=R,post=?)	102	75	7.766541E-18	2.755367E-12	0.0	0.0
SD6.mgf	index=4468	-1	060813-SludgeD32_13-18, Cmpd 6474, +MSn(885.4), 20.12 min	CID	885.4	1	1.8979827	2	HYAHVDC+57.021PGHADYVK	Protein7738(pre=R,post=?)	163	122	7.8094E-18	2.4756109E-12	0.0	0.0
SD6.mgf	index=139028	-1	060813-SludgeD32_7-12, Cmpd 16985, +MSn(1034.01), 44.49 min	CID	1034.01	1	2.7471423	2	ELGTEASPGTFVATVSGDTAR	Protein7486(pre=?,post=A)	197	157	7.818007E-18	2.6575205E-12	0.0	0.0
SD6.mgf	index=132621	-1	060813-SludgeD32_7-12, Cmpd 10244, +MSn(945.9303), 28.31 min	CID	945.9303	0	-1.6130961	2	AVSEDNVESVDGNEVEAK	Protein2489(pre=-,post=?)	127	111	7.838614E-18	2.581146E-12	0.0	0.0
SD6.mgf	index=138793	-1	060813-SludgeD32_7-12, Cmpd 16736, +MSn(1134.05), 43.83 min	CID	1134.05	1	-2.233607	2	ALTAFNAATSAATDADAAATNAQK	Protein3097(pre=?,post=?)	191	138	7.854677E-18	2.7423033E-12	0.0	0.0
SD6.mgf	index=64726	-1	060813-SludgeD32_19-24, Cmpd 17990, +MSn(1093.86), 44.80 min	CID	1093.86	1	-2.436609	3	VDPEGPQFSIDKGELLDANTGEYSGVNEVAK	Protein10231(pre=?,post=?)	147	81	7.922793E-18	2.9058585E-12	0.0	0.0
SD6.mgf	index=39353	-1	060813-SludgeD32_1-6, Cmpd 15663, +MSn(687.7002), 44.07 min	CID	687.7002	0	-0.71002	3	ESLRPFFPNANTAQIVTR	Protein10322(pre=R,post=?)	129	116	7.972942E-18	2.625378E-12	0.0	0.0
SD6.mgf	index=19514	-1	060813-SludgeD32_13-18, Cmpd 22379, +MSn(646.33), 55.26 min	CID	646.33	2	-0.97465	3	TILDEVYADQVAELAER	Protein8442(pre=R,post=F)	78	73	7.9883164E-18	2.599494E-12	0.0	0.0
SD6.mgf	index=113913	-1	060813-SludgeD32_31-36, Cmpd 15453, +MSn(932.9706), 40.34 min	CID	932.9706	0	-1.1775628	2	M+15.995DVGQPTPVVITVYSDK	Protein3793(pre=?,post=?)	112	92	7.9924854E-18	2.6008507E-12	0.0	0.0
SD6.mgf	index=144589	-1	060813-SludgeD32_7-12, Cmpd 22924, +MSn(737.0594), 60.03 min	CID	737.0594	0	1.1593275	3	QIVSIAASLIPFLEHDDANR	Protein3471(pre=-,post=?)	122	108	8.032971E-18	2.7035765E-12	0.0	0.0
SD6.mgf	index=146304	-1	060813-SludgeD32_7-12, Cmpd 24801, +MSn(737.39), 64.96 min	CID	737.39	1	-2.2901044	3	LPTLM+15.995DVPYLLGIQVDSYR	Protein954(pre=-,post=?)	92	86	8.046969E-18	2.680051E-12	0.0	0.0
SD6.mgf	index=19195	-1	060813-SludgeD32_13-18, Cmpd 22036, +MSn(1102.57), 54.37 min	CID	1102.57	0	-10.517753	2	AVVTAEFPGLVATSLVNTSGDR	Protein8186(pre=?,post=T);Protein9756(pre=?,post=T)	262	206	8.048466E-18	2.7610342E-12	0.0	0.0
SD6.mgf	index=12367	-1	060813-SludgeD32_13-18, Cmpd 14784, +MSn(1030.51), 36.38 min	CID	1030.51	1	-4.7098846	2	IDVSSTSTSTFTGTQLTNAK	Protein671(pre=?,post=?)	154	115	8.059336E-18	2.71245E-12	0.0	0.0
SD6.mgf	index=88754	-1	060813-SludgeD32_25-30, Cmpd 15232, +MSn(587.32), 39.34 min	CID	587.32	1	-4.331315	3	RQGVPTEVLAQAGFGTK	Protein8285(pre=R,post=?)	62	58	8.0777835E-18	2.6286078E-12	0.0	0.0
SD6.mgf	index=66144	-1	060813-SludgeD32_19-24, Cmpd 19499, +MSn(1094.53), 48.61 min	CID	1094.53	1	1.3678029	2	AIFQFEQGVSVDSGAASNFGR	Protein4469(pre=K,post=Q)	235	202	8.20231E-18	2.7881536E-12	0.0	0.0
SD6.mgf	index=71176	-1	060813-SludgeD32_19-24, Cmpd 24869, +MSn(1075.92), 62.64 min	CID	1075.92	2	2.0826416	3	FDVAAKPGVSNLLSILGAATGQTPEAAAVGIER	Protein7551(pre=?,post=?)	156	91	8.262217E-18	3.064547E-12	0.0	0.0
SD6.mgf	index=141260	-1	060813-SludgeD32_7-12, Cmpd 19356, +MSn(852.08), 50.68 min	CID	852.08	1	4.610901	3	ANTQTENVFQYGEPEVTIIEDR	Protein2686(pre=K,post=L)	97	69	8.346827E-18	2.8633875E-12	0.0	0.0
SD6.mgf	index=40053	-1	060813-SludgeD32_1-6, Cmpd 16399, +MSn(989.04), 46.00 min	CID	989.04	1	-0.2767787	2	ITQGAFSPTGGTPSLTISIK	Protein6213(pre=K,post=?)	152	123	8.423103E-18	2.8348797E-12	0.0	0.0
SD6.mgf	index=110717	-1	060813-SludgeD32_31-36, Cmpd 12097, +MSn(894.9476), 32.48 min	CID	894.9476	0	0.20459914	2	GITINTAHVEYETANR	Protein3341(pre=-,post=?)	185	160	8.472155E-18	2.7219678E-12	0.0	0.0
SD6.mgf	index=21808	-1	060813-SludgeD32_13-18, Cmpd 24824, +MSn(807.45), 61.73 min	CID	807.45	1	0.78228986	3	SLQGPLAQIAENAGLEGGVVVAAVR	Protein2810(pre=?,post=E)	129	103	8.5587385E-18	3.0126331E-12	0.0	0.0
SD6.mgf	index=140823	-1	060813-SludgeD32_7-12, Cmpd 18895, +MSn(771.39), 49.46 min	CID	771.39	1	-3.5347986	3	LIGAPPGYVGYEEGGYLTEAVR	Protein1900(pre=-,post=?)	88	72	8.603587E-18	2.951469E-12	0.0	0.0
SD6.mgf	index=65680	-1	060813-SludgeD32_19-24, Cmpd 19010, +MSn(1103.54), 47.38 min	CID	1103.54	1	-5.8367143	2	FLNPNVSLEAELNYQNPDK	Protein5489(pre=K,post=?);Protein9717(pre=K,post=?)	151	121	8.60536E-18	2.8660236E-12	0.0	0.0
SD6.mgf	index=116790	-1	060813-SludgeD32_31-36, Cmpd 18485, +MSn(650), 48.15 min	CID	650.0	0	-5.6339827	3	FLSQPFHVAEVFTGSPGK	Protein592(pre=?,post=Y);Protein7670(pre=?,post=?)	103	85	8.628738E-18	2.8413227E-12	0.0	0.0
SD6.mgf	index=67081	-1	060813-SludgeD32_19-24, Cmpd 20496, +MSn(1072.5911), 51.16 min	CID	1072.5911	0	-1.7071292	2	M+15.995PLALAVNYGAGPIAAGVTLTK	Protein7934(pre=K,post=?)	249	189	8.7644E-18	3.0066362E-12	0.0	0.0
SD6.mgf	index=96300	-1	060813-SludgeD32_25-30, Cmpd 23254, +MSn(1013.4998), 60.07 min	CID	1013.4998	0	-1.324886	2	AVDGAFLM+15.995PVEDVFSISGR	Protein6813(pre=-,post=?)	164	135	8.774641E-18	2.9224028E-12	0.0	0.0
SD6.mgf	index=13794	-1	060813-SludgeD32_13-18, Cmpd 16283, +MSn(518.5839), 39.77 min	CID	518.5839	0	-0.7061744	3	EAYPGDVFYLHSR	Protein5170(pre=-,post=?)	105	105	8.776368E-18	2.701603E-12	0.0	0.0
SD6.mgf	index=70842	-1	060813-SludgeD32_19-24, Cmpd 24516, +MSn(871.53), 61.71 min	CID	871.53	1	7.0435457	2	QLYLGLITPVGAVLAGR	Protein1653(pre=-,post=?)	179	170	8.886141E-18	2.891657E-12	0.0	0.0
SD6.mgf	index=142159	-1	060813-SludgeD32_7-12, Cmpd 20324, +MSn(929.7647), 53.20 min	CID	929.7647	0	-4.792121	3	EFFGSSQLSQFM+15.995DQTNPLSEITHK	Protein5992(pre=?,post=?);Protein8032(pre=?,post=?)	116	76	8.9939E-18	3.1400403E-12	0.0	0.0
SD6.mgf	index=92751	-1	060813-SludgeD32_25-30, Cmpd 19466, +MSn(1007.51), 50.18 min	CID	1007.51	1	1.3541051	3	DVDLYNKPEDISVM+15.995NPYGQVPILVER	Protein8201(pre=?,post=?)	101	62	9.0803735E-18	3.2214806E-12	0.0	0.0
SD6.mgf	index=143610	-1	060813-SludgeD32_7-12, Cmpd 21880, +MSn(969.04), 57.29 min	CID	969.04	1	-2.9292333	2	VLIAPIADIAGDEVVLDGR	Protein7486(pre=?,post=?)	165	143	9.090056E-18	3.027452E-12	0.0	0.0
SD6.mgf	index=93448	-1	060813-SludgeD32_25-30, Cmpd 20205, +MSn(791.08), 52.08 min	CID	791.08	1	-8.000752	3	TVGHLGLIADGTVYSGVADALANR	Protein1962(pre=?,post=?)	129	105	9.1082206E-18	3.179953E-12	0.0	0.0
SD6.mgf	index=95838	-1	060813-SludgeD32_25-30, Cmpd 22758, +MSn(1087.54), 58.77 min	CID	1087.54	1	-5.361149	2	DPFPQFVSDEEIPAALIER	Protein488(pre=?,post=?)	197	165	9.1253176E-18	3.039196E-12	0.0	0.0
SD6.mgf	index=20409	-1	060813-SludgeD32_13-18, Cmpd 23324, +MSn(1139.9), 57.77 min	CID	1139.9	1	-2.2310472	3	EGVHGVPGTTELITGPDDVTAFGEEFGYPIAIK	Protein2467(pre=?,post=?)	88	45	9.140681E-18	3.390379E-12	0.0	0.0
SD6.mgf	index=18665	-1	060813-SludgeD32_13-18, Cmpd 21468, +MSn(989.4952), 52.89 min	CID	989.4952	0	1.3570306	2	ELLSEYEFPGDDIPVVR	Protein2655(pre=-,post=?)	144	127	9.158748E-18	2.9803664E-12	0.0	0.0
SD6.mgf	index=139084	-1	060813-SludgeD32_7-12, Cmpd 17044, +MSn(685.35), 44.65 min	CID	685.35	0	-9.707109	3	INIIDTPGHVDFTVEVER	Protein6854(pre=-,post=?)	95	78	9.206915E-18	3.0317081E-12	0.0	0.0
SD6.mgf	index=115893	-1	060813-SludgeD32_31-36, Cmpd 17532, +MSn(776.41), 45.69 min	CID	776.41	0	0.47167236	3	IAVAIGEHPDIFPINHVVDDR	Protein8349(pre=?,post=?)	88	68	9.25762E-18	3.146878E-12	0.0	0.0
SD6.mgf	index=9061	-1	060813-SludgeD32_13-18, Cmpd 11313, +MSn(935.9773), 29.48 min	CID	935.9773	0	-1.6954592	2	LIVTQGDTEPASVEQQR	Protein3450(pre=?,post=?)	175	141	9.264236E-18	3.0146937E-12	0.0	0.0
SD6.mgf	index=90170	-1	060813-SludgeD32_25-30, Cmpd 16723, +MSn(946.47), 43.13 min	CID	946.47	2	-10.1329	2	ITDEGTAAELLASESVQR	Protein9527(pre=?,post=?)	215	186	9.280232E-18	3.0558503E-12	0.0	0.0
SD6.mgf	index=95739	-1	060813-SludgeD32_25-30, Cmpd 22653, +MSn(916.4922), 58.49 min	CID	916.4922	0	-1.5983131	2	AYGIEDAVNVLTSLPAAK	Protein3180(pre=?,post=?)	161	135	9.29431E-18	3.0604861E-12	0.0	0.0
SD6.mgf	index=140311	-1	060813-SludgeD32_7-12, Cmpd 18350, +MSn(595.98), 48.06 min	CID	595.98	2	1.5060799	3	M+15.995NVGQILETHLGWAAK	Protein10256(pre=R,post=?)	80	75	9.303202E-18	2.98897E-12	0.0	0.0
SD6.mgf	index=85851	-1	060813-SludgeD32_25-30, Cmpd 12184, +MSn(895.45), 32.42 min	CID	895.45	1	1.0582708	2	GITINTAHVEYETANR	Protein3341(pre=-,post=?)	146	134	9.35102E-18	3.0043333E-12	0.0	0.0
SD6.mgf	index=143807	-1	060813-SludgeD32_7-12, Cmpd 22090, +MSn(962.47), 57.85 min	CID	962.47	-1	6.824642	3	TAEDFLGQEVTDAVITVPAYFNDSQR	Protein7515(pre=K,post=?)	109	78	9.3534035E-18	3.3183443E-12	0.0	0.0
SD6.mgf	index=37024	-1	060813-SludgeD32_1-6, Cmpd 13151, +MSn(776.39), 37.57 min	CID	776.39	0	-2.2011883	2	NSLAGGTAADVIYGSR	Protein1907(pre=R,post=?)	163	153	9.371262E-18	3.0108366E-12	0.0	0.0
SD6.mgf	index=116874	-1	060813-SludgeD32_31-36, Cmpd 18573, +MSn(1068.53), 48.37 min	CID	1068.53	1	-0.4276213	2	GLGPSIYLGDASLVSGGDAEEK	Protein10282(pre=?,post=?)	169	132	9.400274E-18	3.2247733E-12	0.0	0.0
SD6.mgf	index=58531	-1	060813-SludgeD32_19-24, Cmpd 11451, +MSn(896.42), 30.10 min	CID	896.42	0	-3.8128955	2	YISSDLANGASSGGTTYK	Protein9385(pre=?,post=?)	128	109	9.447496E-18	3.1109284E-12	0.0	0.0
SD6.mgf	index=19203	-1	060813-SludgeD32_13-18, Cmpd 22045, +MSn(735.72), 54.39 min	CID	735.72	1	-6.1961546	3	AVVTAEFPGLVATSLVNTSGDR	Protein8186(pre=?,post=T);Protein9756(pre=?,post=T)	120	100	9.452871E-18	3.242817E-12	0.0	0.0
SD6.mgf	index=15170	-1	060813-SludgeD32_13-18, Cmpd 17738, +MSn(1050.55), 43.39 min	CID	1050.55	0	-0.11619656	2	VDGTATTLEVQQQLGDGIVR	Protein4557(pre=?,post=?)	265	227	9.4706985E-18	3.1874583E-12	0.0	0.0
SD6.mgf	index=4560	-1	060813-SludgeD32_13-18, Cmpd 6575, +MSn(884.8978), 20.32 min	CID	884.8978	0	1.3105123	2	HYAHVDC+57.021PGHADYVK	Protein7738(pre=R,post=?)	152	116	9.519195E-18	3.0176228E-12	0.0	0.0
SD6.mgf	index=65359	-1	060813-SludgeD32_19-24, Cmpd 18665, +MSn(895.9485), 46.52 min	CID	895.9485	0	-1.2262217	2	SYELPDGQVITIGNER	Protein8647(pre=K,post=?)	146	131	9.555358E-18	3.0699837E-12	0.0	0.0
SD6.mgf	index=12766	-1	060813-SludgeD32_13-18, Cmpd 15203, +MSn(983.97), 37.27 min	CID	983.97	1	-5.4292502	2	GELLDANTGEYSGVNEVAK	Protein3759(pre=-,post=?);Protein10231(pre=K,post=?)	116	93	9.565447E-18	3.1857817E-12	0.0	0.0
SD6.mgf	index=12244	-1	060813-SludgeD32_13-18, Cmpd 14655, +MSn(923.44), 36.11 min	CID	923.44	0	0.7931457	2	QSSAPTELGGVEIDADEK	Protein5664(pre=?,post=?)	113	98	9.619487E-18	3.1675623E-12	0.0	0.0
SD6.mgf	index=67481	-1	060813-SludgeD32_19-24, Cmpd 20922, +MSn(830.0925), 52.27 min	CID	830.0925	0	-0.88233685	3	AFVAPAELQHSIYDLGAM+15.995GIVNR	Protein7400(pre=?,post=S)	219	151	9.633065E-18	3.3344855E-12	0.0	0.0
SD6.mgf	index=65705	-1	060813-SludgeD32_19-24, Cmpd 19038, +MSn(983.9759), 47.44 min	CID	983.9759	0	-3.0394175	2	TTLPGGTDVDAWTLGGSYR	Protein5556(pre=?,post=?)	249	201	9.634417E-18	3.208752E-12	0.0	0.0
SD6.mgf	index=45441	-1	060813-SludgeD32_1-6, Cmpd 22420, +MSn(805.3881), 61.54 min	CID	805.3881	0	0.22735065	2	EGYAYFAQLFWSK	Protein2848(pre=K,post=G);Protein10217(pre=K,post=G)	112	108	9.671747E-18	2.9772248E-12	0.0	0.0
SD6.mgf	index=40091	-1	060813-SludgeD32_1-6, Cmpd 16439, +MSn(937.13), 46.10 min	CID	937.13	1	2.758905	3	LVGATDAGEATAQQDALAQLTTDQTYR	Protein1647(pre=?,post=V)	136	105	9.744529E-18	3.4836498E-12	0.0	0.0
SD6.mgf	index=19343	-1	060813-SludgeD32_13-18, Cmpd 22196, +MSn(1102.58), 54.79 min	CID	1102.58	0	-1.4392713	2	AVVTAEFPGLVATSLVNTSGDR	Protein8186(pre=?,post=T);Protein9756(pre=?,post=T)	246	193	9.8012E-18	3.3623115E-12	0.0	0.0
SD6.mgf	index=68676	-1	060813-SludgeD32_19-24, Cmpd 22208, +MSn(685.02), 55.61 min	CID	685.02	0	-7.0388355	3	DAEAPIFSVADLGIVGDVHK	Protein3612(pre=?,post=?)	120	98	9.8344975E-18	3.3098984E-12	0.0	0.0
SD6.mgf	index=118769	-1	060813-SludgeD32_31-36, Cmpd 20575, +MSn(937.0049), 53.57 min	CID	937.0049	0	3.126661	2	NTVPVAFEGGQLPLFQR	Protein3786(pre=?,post=?);Protein8990(pre=?,post=?)	178	160	9.913464E-18	3.2259603E-12	0.0	0.0
SD6.mgf	index=89166	-1	060813-SludgeD32_25-30, Cmpd 15665, +MSn(666.35), 40.42 min	CID	666.35	0	0.7327705	3	TPATATLEGPVVLGGHSDFK	Protein8124(pre=?,post=?)	88	73	9.943255E-18	3.346502E-12	0.0	0.0
SD6.mgf	index=132313	-1	060813-SludgeD32_7-12, Cmpd 9921, +MSn(945.93), 27.65 min	CID	945.93	0	-1.9357153	2	AVSEDNVESVDGNEVEAK	Protein2489(pre=-,post=?)	139	123	9.950351E-18	3.2765112E-12	0.0	0.0
SD6.mgf	index=134942	-1	060813-SludgeD32_7-12, Cmpd 12692, +MSn(680.33), 33.74 min	CID	680.33	1	-2.751545	3	HPLWEETNESKPQWTR	Protein10126(pre=?,post=?)	109	85	1.00123215E-17	3.2167988E-12	0.0	0.0
SD6.mgf	index=71692	-1	060813-SludgeD32_19-24, Cmpd 25415, +MSn(1081.52), 64.09 min	CID	1081.52	1	-13.295368	2	VDM+15.995VDDEELLELVELEVR	Protein181(pre=?,post=?)	180	158	1.0021641E-17	3.2999864E-12	0.0	0.0
SD6.mgf	index=13842	-1	060813-SludgeD32_13-18, Cmpd 16333, +MSn(951.9631), 39.89 min	CID	951.9631	0	-6.0908923	2	SQGLNTAVGDEGGFAPNLR	Protein1955(pre=?,post=?)	199	171	1.01045075E-17	3.3653165E-12	0.0	0.0
SD6.mgf	index=72516	-1	060813-SludgeD32_19-24, Cmpd 26296, +MSn(748.06), 66.43 min	CID	748.06	2	-8.02838	3	VVIADVLTEEGAAVAADIGEAAR	Protein5106(pre=-,post=?)	116	102	1.0145276E-17	3.5117872E-12	0.0	0.0
SD6.mgf	index=63146	-1	060813-SludgeD32_19-24, Cmpd 16315, +MSn(1006.03), 40.63 min	CID	1006.03	0	3.6401722	2	VLNAGDDISVQVVESPNVR	Protein5872(pre=?,post=A)	230	196	1.023174E-17	3.4076914E-12	0.0	0.0
SD6.mgf	index=68775	-1	060813-SludgeD32_19-24, Cmpd 22313, +MSn(1051.02), 55.88 min	CID	1051.02	0	-2.671319	2	DTSLALM+15.995GQFGLLSFNNTR	Protein5661(pre=?,post=?)	158	124	1.0242498E-17	3.411274E-12	0.0	0.0
SD6.mgf	index=21126	-1	060813-SludgeD32_13-18, Cmpd 24083, +MSn(1021), 59.78 min	CID	1021.0	1	-10.43556	2	AIDGAFLM+15.995PVEDVFSISGR	Protein7923(pre=R,post=?)	132	111	1.0254113E-17	3.4151427E-12	0.0	0.0
SD6.mgf	index=139762	-1	060813-SludgeD32_7-12, Cmpd 17761, +MSn(811.41), 46.53 min	CID	811.41	1	11.238642	3	TNAHLVDLGQVLNSSGSYEVDGR	Protein143(pre=-,post=?)	68	51	1.0294716E-17	3.5635158E-12	0.0	0.0
SD6.mgf	index=71030	-1	060813-SludgeD32_19-24, Cmpd 24715, +MSn(922.04), 62.23 min	CID	922.04	0	10.392845	2	SLVGESGVLVSEVVLISR	Protein2161(pre=?,post=?);Protein9147(pre=?,post=?)	168	148	1.0398959E-17	3.4242314E-12	0.0	0.0
SD6.mgf	index=137442	-1	060813-SludgeD32_7-12, Cmpd 15317, +MSn(518.5841), 40.13 min	CID	518.5841	0	-0.3530872	3	EAYPGDVFYLHSR	Protein5170(pre=-,post=?)	74	73	1.0488051E-17	3.2285054E-12	0.0	0.0
SD6.mgf	index=71682	-1	060813-SludgeD32_19-24, Cmpd 25404, +MSn(1058.92), 64.06 min	CID	1058.92	2	-2.3825896	3	ELGLTPLGEIVSIGQVAGPDASLISQPAQAIK	Protein4851(pre=K,post=?);Protein7020(pre=K,post=?)	114	75	1.0546798E-17	3.890956E-12	0.0	0.0
SD6.mgf	index=18069	-1	060813-SludgeD32_13-18, Cmpd 20833, +MSn(1038.04), 51.23 min	CID	1038.04	0	5.4094877	2	TDDVAGDGTTTATVLAQALVR	Protein956(pre=?,post=?)	271	208	1.05773305E-17	3.5954779E-12	0.0	0.0
SD6.mgf	index=10535	-1	060813-SludgeD32_13-18, Cmpd 12861, +MSn(596.9665), 32.52 min	CID	596.9665	0	-1.4313885	3	GITINTAHVEYETANR	Protein3341(pre=-,post=?)	114	99	1.0588473E-17	3.4019068E-12	0.0	0.0
SD6.mgf	index=15260	-1	060813-SludgeD32_13-18, Cmpd 17834, +MSn(861.45), 43.64 min	CID	861.45	1	1.6672084	2	AVGQDDYVTINLVASR	Protein1526(pre=R,post=?)	117	114	1.05910344E-17	3.40273E-12	0.0	0.0
SD6.mgf	index=142553	-1	060813-SludgeD32_7-12, Cmpd 20746, +MSn(924.77), 54.31 min	CID	924.77	1	-2.0900047	3	EFFGASQLSQFM+15.995DQTNPLSEITHK	Protein5033(pre=?,post=?);Protein9522(pre=?,post=?)	103	69	1.0648583E-17	3.7177397E-12	0.0	0.0
SD6.mgf	index=15114	-1	060813-SludgeD32_13-18, Cmpd 17678, +MSn(1136.55), 43.24 min	CID	1136.55	1	5.1854963	2	LADEAYALGGQTAAESYINADK	Protein4923(pre=?,post=L)	161	120	1.066062E-17	3.6571362E-12	0.0	0.0
SD6.mgf	index=138635	-1	060813-SludgeD32_7-12, Cmpd 16570, +MSn(577.29), 43.40 min	CID	577.29	2	-6.6118197	4	LVQDDVLSSIHIEEHEVDAR	Protein805(pre=?,post=?)	118	94	1.0697509E-17	3.6003537E-12	0.0	0.0
SD6.mgf	index=134879	-1	060813-SludgeD32_7-12, Cmpd 12626, +MSn(840.916), 33.60 min	CID	840.916	0	-0.87098026	2	STGPYSM+15.995ITQQPLGGK	Protein3455(pre=-,post=?)	112	102	1.07373925E-17	3.4497524E-12	0.0	0.0
SD6.mgf	index=66062	-1	060813-SludgeD32_19-24, Cmpd 19413, +MSn(1094.52), 48.40 min	CID	1094.52	1	-7.7816668	2	AIFQFEQGVSVDSGAASNFGR	Protein4469(pre=K,post=Q)	259	216	1.0790525E-17	3.6679475E-12	0.0	0.0
SD6.mgf	index=67986	-1	060813-SludgeD32_19-24, Cmpd 21460, +MSn(680.69), 53.67 min	CID	680.69	1	-5.351678	3	HPAM+15.995LYVLVLAGEEIPDR	Protein5745(pre=R,post=?);Protein10338(pre=R,post=?)	66	61	1.0801763E-17	3.5568694E-12	0.0	0.0
SD6.mgf	index=111849	-1	060813-SludgeD32_31-36, Cmpd 13285, +MSn(914.95), 35.13 min	CID	914.95	0	-5.937042	2	LAVAAADQGSDDAEQLVR	Protein1124(pre=?,post=?)	173	133	1.0838437E-17	3.5689453E-12	0.0	0.0
SD6.mgf	index=40063	-1	060813-SludgeD32_1-6, Cmpd 16410, +MSn(561.9273), 46.02 min	CID	561.9273	0	1.4120299	3	FDLEAYTDATHWSK	Protein1234(pre=R,post=?);Protein9816(pre=R,post=?)	79	74	1.0839747E-17	3.3878436E-12	0.0	0.0
SD6.mgf	index=68305	-1	060813-SludgeD32_19-24, Cmpd 21802, +MSn(1102.58), 54.56 min	CID	1102.58	0	-1.4392713	2	AVVTAEFPGLVATSLVNTSGDR	Protein8186(pre=?,post=T);Protein9756(pre=?,post=T)	262	202	1.1054138E-17	3.7921333E-12	0.0	0.0
SD6.mgf	index=62319	-1	060813-SludgeD32_19-24, Cmpd 15429, +MSn(978.54), 38.47 min	CID	978.54	2	0.81384295	2	VAPEEHPVLLTEAPLNPK	Protein886(pre=-,post=?);Protein8647(pre=R,post=?)	152	124	1.1070892E-17	3.6454897E-12	0.0	0.0
SD6.mgf	index=132632	-1	060813-SludgeD32_7-12, Cmpd 10256, +MSn(713.35), 28.33 min	CID	713.35	0	-2.4812717	3	GNILNTGSC+57.021VSNAHISGTAHK	Protein5669(pre=?,post=V)	113	80	1.108212E-17	3.7670674E-12	0.0	0.0
SD6.mgf	index=57046	-1	060813-SludgeD32_19-24, Cmpd 9891, +MSn(813.8968), 26.95 min	CID	813.8968	0	-0.44994745	2	SPTGSTPHQFTDVPR	Protein10107(pre=?,post=T)	182	151	1.1085048E-17	3.5140046E-12	0.0	0.0
SD6.mgf	index=140250	-1	060813-SludgeD32_7-12, Cmpd 18285, +MSn(508.26), 47.89 min	CID	508.26	1	-10.601717	4	M+15.995GHIELAAPVTHIWYFK	Protein5187(pre=-,post=?)	72	58	1.1179453E-17	3.637928E-12	0.0	0.0
SD6.mgf	index=115265	-1	060813-SludgeD32_31-36, Cmpd 16873, +MSn(893.47), 43.96 min	CID	893.47	0	-0.8197492	2	GATDTGSPEVQVALLTAR	Protein4166(pre=?,post=?)	156	137	1.1354008E-17	3.7387155E-12	0.0	0.0
SD6.mgf	index=92725	-1	060813-SludgeD32_25-30, Cmpd 19439, +MSn(942.93), 50.11 min	CID	942.93	1	-1.067484	2	M+15.995SM+15.995NPFDEIAIEEAVR	Protein750(pre=?,post=?);Protein7737(pre=?,post=?)	168	144	1.136425E-17	3.6511514E-12	0.0	0.0
SD6.mgf	index=142127	-1	060813-SludgeD32_7-12, Cmpd 20289, +MSn(990.16), 53.11 min	CID	990.16	2	-8.963154	3	GQVLGTNSVDYIDLNAVTSTANLPYNAR	Protein1232(pre=-,post=?)	125	83	1.1464457E-17	4.1275486E-12	0.0	0.0
SD6.mgf	index=40164	-1	060813-SludgeD32_1-6, Cmpd 16516, +MSn(936.7922), 46.30 min	CID	936.7922	0	-0.84699297	3	LVGATDAGEATAQQDALAQLTTDQTYR	Protein1647(pre=?,post=V)	148	104	1.1490048E-17	4.107669E-12	0.0	0.0
SD6.mgf	index=20905	-1	060813-SludgeD32_13-18, Cmpd 23848, +MSn(1021.01), 59.16 min	CID	1021.01	1	-0.6269591	2	AIDGAFLM+15.995PVEDVFSISGR	Protein7923(pre=R,post=?)	135	109	1.15853874E-17	3.858525E-12	0.0	0.0
SD6.mgf	index=135961	-1	060813-SludgeD32_7-12, Cmpd 13762, +MSn(837.38), 36.23 min	CID	837.38	1	-4.046449	2	SDANNTNNFFNSTVK	Protein1102(pre=-,post=?)	84	79	1.1602521E-17	3.6780457E-12	0.0	0.0
SD6.mgf	index=105322	-1	060813-SludgeD32_31-36, Cmpd 6363, +MSn(823.88), 20.06 min	CID	823.88	1	-4.3351755	2	KFDGDTNPAGPDGQAR	Protein10178(pre=?,post=?)	221	197	1.1669978E-17	3.7493775E-12	0.0	0.0
SD6.mgf	index=143432	-1	060813-SludgeD32_7-12, Cmpd 21691, +MSn(963.57), 56.79 min	CID	963.57	1	11.820806	2	ANLLTLSAPETTVLVGGLR	Protein4483(pre=R,post=?)	177	154	1.170163E-17	3.8972397E-12	0.0	0.0
SD6.mgf	index=58043	-1	060813-SludgeD32_19-24, Cmpd 10938, +MSn(660.0069), 29.04 min	CID	660.0069	1	-6.0746055	3	LGGGLVVTNHDNGGVASQGPK	Protein5073(pre=K,post=T)	154	117	1.1745093E-17	3.9924275E-12	0.0	0.0
SD6.mgf	index=115436	-1	060813-SludgeD32_31-36, Cmpd 17053, +MSn(746.38), 44.44 min	CID	746.38	1	-6.994998	2	STPFAAQVASEVAGR	Protein7547(pre=K,post=A)	114	111	1.1801766E-17	3.741207E-12	0.0	0.0
SD6.mgf	index=63298	-1	060813-SludgeD32_19-24, Cmpd 16475, +MSn(664.326), 41.02 min	CID	664.326	0	0.8268785	3	NVLEREPDETGAAFWTR	Protein10390(pre=R,post=?)	107	95	1.1813583E-17	3.8442817E-12	0.0	0.0
SD6.mgf	index=55844	-1	060813-SludgeD32_19-24, Cmpd 8628, +MSn(796.38), 24.44 min	CID	796.38	0	-1.9926554	2	ESVSSSGSAGDVGTVPR	Protein10391(pre=?,post=-)	140	124	1.1816235E-17	3.8451447E-12	0.0	0.0
SD6.mgf	index=19335	-1	060813-SludgeD32_13-18, Cmpd 22187, +MSn(929.43), 54.77 min	CID	929.43	0	1.3790604	2	GDEDSTDAAEFVALVYR	Protein10390(pre=?,post=N)	204	176	1.18916E-17	3.8696693E-12	0.0	0.0
SD6.mgf	index=95484	-1	060813-SludgeD32_25-30, Cmpd 22379, +MSn(1037.54), 57.77 min	CID	1037.54	0	0.5882683	2	EFNEALVHQVVTAYLAGGR	Protein3743(pre=?,post=?);Protein8973(pre=?,post=-)	191	160	1.1985923E-17	3.991924E-12	0.0	0.0
SD6.mgf	index=97391	-1	060813-SludgeD32_25-30, Cmpd 24470, +MSn(628.6912), 63.22 min	CID	628.6912	0	-1.6504062	3	EVLLAQLLGLM+15.995QSPISR	Protein1680(pre=-,post=?)	84	79	1.2040905E-17	3.918255E-12	0.0	0.0
SD6.mgf	index=137215	-1	060813-SludgeD32_7-12, Cmpd 15078, +MSn(1006.03), 39.52 min	CID	1006.03	1	-0.39350116	2	AGTGVLALNTANTYTGGTTVK	Protein153(pre=?,post=?)	190	160	1.2065618E-17	4.101381E-12	0.0	0.0
SD6.mgf	index=60741	-1	060813-SludgeD32_19-24, Cmpd 13772, +MSn(810.93), 34.82 min	CID	810.93	0	-3.9890625	2	IVSTYTPGGTADVIAR	Protein844(pre=-,post=T)	117	105	1.21673495E-17	3.9091746E-12	0.0	0.0
SD6.mgf	index=63495	-1	060813-SludgeD32_19-24, Cmpd 16682, +MSn(1185.09), 41.54 min	CID	1185.09	1	-8.423274	2	ALANGFGTPANPIEPSNTVVGADR	Protein604(pre=K,post=Y)	270	209	1.2240772E-17	4.2736205E-12	0.0	0.0
SD6.mgf	index=117573	-1	060813-SludgeD32_31-36, Cmpd 19309, +MSn(1052.54), 50.27 min	CID	1052.54	0	0.81183887	2	SLYSIAFGPETPPNDVAAVR	Protein7032(pre=?,post=?)	178	146	1.2314665E-17	4.1446234E-12	0.0	0.0
SD6.mgf	index=145149	-1	060813-SludgeD32_7-12, Cmpd 23530, +MSn(1178.6), 61.62 min	CID	1178.6	2	-9.586722	2	FTSGASSITELVTSTVVLDDVGR	Protein6581(pre=?,post=G)	180	144	1.2414476E-17	4.297271E-12	0.0	0.0
SD6.mgf	index=66573	-1	060813-SludgeD32_19-24, Cmpd 19953, +MSn(1051.56), 49.77 min	CID	1051.56	1	6.2906427	3	TTGIVLDSGDGVSHTVPIYEGYALPHAILR	Protein1644(pre=?,post=?)	187	119	1.2515016E-17	4.5636134E-12	0.0	0.0
SD6.mgf	index=37237	-1	060813-SludgeD32_1-6, Cmpd 13390, +MSn(751.3777), 38.17 min	CID	751.3777	0	-0.81230927	2	EGNLAISEAENLGGK	Protein6895(pre=-,post=V)	108	107	1.2769808E-17	4.0480804E-12	0.0	0.0
SD6.mgf	index=16345	-1	060813-SludgeD32_13-18, Cmpd 18992, +MSn(1057.53), 46.56 min	CID	1057.53	1	4.0718374	2	TSDTAGDGTTTATVLAQSIFR	Protein4804(pre=?,post=?)	278	208	1.2790011E-17	4.347619E-12	0.0	0.0
SD6.mgf	index=37403	-1	060813-SludgeD32_1-6, Cmpd 13564, +MSn(891.94), 38.63 min	CID	891.94	0	-7.937778	2	DGAGSLTLTGVNTYAGGTK	Protein4098(pre=K,post=?);Protein9130(pre=K,post=?)	144	127	1.2825698E-17	4.2716117E-12	0.0	0.0
SD6.mgf	index=52584	-1	060813-SludgeD32_19-24, Cmpd 5196, +MSn(535.9427), 17.39 min	CID	535.9427	0	-1.0249525	3	KVDLGKPM+15.995SSEEAAK	Protein8092(pre=-,post=R)	86	80	1.2852134E-17	4.074178E-12	0.0	0.0
SD6.mgf	index=17898	-1	060813-SludgeD32_13-18, Cmpd 20650, +MSn(1032.04), 50.77 min	CID	1032.04	2	-7.871212	2	TSDIAGDGTTTATVLAQAIVR	Protein2110(pre=?,post=?)	269	218	1.2861777E-17	4.3720136E-12	0.0	0.0
SD6.mgf	index=52921	-1	060813-SludgeD32_19-24, Cmpd 5550, +MSn(498.9021), 18.19 min	CID	498.9021	0	-0.91754127	3	LHLETGGSSHDEGR	Protein23(pre=K,post=?)	125	119	1.2893931E-17	4.0298563E-12	0.0	0.0
SD6.mgf	index=83466	-1	060813-SludgeD32_25-30, Cmpd 9651, +MSn(897.9417), 26.99 min	CID	897.9417	0	0.27188924	2	ESPTPPTEPVGAPTEASK	Protein8821(pre=?,post=A)	125	105	1.2950873E-17	4.2645414E-12	0.0	0.0
SD6.mgf	index=35848	-1	060813-SludgeD32_1-6, Cmpd 11913, +MSn(939.4478), 34.37 min	CID	939.4478	0	-1.3643509	2	DLGVNM+15.995LSSDGNPSQISK	Protein5719(pre=-,post=A)	120	101	1.31365306E-17	4.3256757E-12	0.0	0.0
SD6.mgf	index=93307	-1	060813-SludgeD32_25-30, Cmpd 20054, +MSn(785.39), 51.69 min	CID	785.39	0	-8.936936	2	NNPGSLVDDLVAEAR	Protein10025(pre=R,post=?)	136	133	1.33428485E-17	4.2297364E-12	0.0	0.0
SD6.mgf	index=140610	-1	060813-SludgeD32_7-12, Cmpd 18667, +MSn(972.15), 48.88 min	CID	972.15	1	-3.8722563	3	VAQTTADVDTTSTELLAASNEQLHEIR	Protein5292(pre=-,post=?)	96	68	1.34207895E-17	4.7979056E-12	0.0	0.0
SD6.mgf	index=108396	-1	060813-SludgeD32_31-36, Cmpd 9620, +MSn(885.41), 27.03 min	CID	885.41	1	4.243072	2	GM+15.995DITVTTTAATDDQGR	Protein6610(pre=?,post=?)	150	129	1.3470687E-17	4.383523E-12	0.0	0.0
SD6.mgf	index=94174	-1	060813-SludgeD32_25-30, Cmpd 20978, +MSn(857.43), 54.10 min	CID	857.43	1	-3.8208573	3	INTIAPGLFDTPIYGTGEASEQFK	Protein7441(pre=R,post=?)	105	67	1.3664567E-17	4.7707103E-12	0.0	0.0
SD6.mgf	index=41755	-1	060813-SludgeD32_1-6, Cmpd 18223, +MSn(789.07), 50.69 min	CID	789.07	1	0.87790334	3	NASINGLAYAAGATAAAAAGSSAASVR	Protein607(pre=-,post=?)	139	105	1.367749E-17	4.8896755E-12	0.0	0.0
SD6.mgf	index=141441	-1	060813-SludgeD32_7-12, Cmpd 19550, +MSn(969.47), 51.18 min	CID	969.47	2	-14.807889	2	YLEEGDLTEAEILDGIR	Protein4073(pre=-,post=?)	97	89	1.3697626E-17	4.457372E-12	0.0	0.0
SD6.mgf	index=19505	-1	060813-SludgeD32_13-18, Cmpd 22369, +MSn(1102.56), 55.24 min	CID	1102.56	0	7.196549	2	DIEVLSDPTLDEIELYPSR	Protein1057(pre=?,post=?)	173	140	1.3814566E-17	4.600955E-12	0.0	0.0
SD6.mgf	index=139051	-1	060813-SludgeD32_7-12, Cmpd 17009, +MSn(1010.03), 44.55 min	CID	1010.03	1	9.5234375	2	TENITANNPQIATGLASFR	Protein3204(pre=?,post=?)	173	154	1.38905E-17	4.6262447E-12	0.0	0.0
SD6.mgf	index=13493	-1	060813-SludgeD32_13-18, Cmpd 15966, +MSn(965.47), 39.01 min	CID	965.47	0	-4.4884634	2	AQGLNTNVGDEGGFAPNLR	Protein2853(pre=?,post=?);Protein8591(pre=?,post=?)	147	126	1.3923083E-17	4.6370967E-12	0.0	0.0
SD6.mgf	index=19501	-1	060813-SludgeD32_13-18, Cmpd 22365, +MSn(645.99), 55.23 min	CID	645.99	1	-9.609582	3	TILDEVYADQVAELAER	Protein8442(pre=R,post=F)	81	74	1.4013836E-17	4.5602706E-12	0.0	0.0
SD6.mgf	index=88550	-1	060813-SludgeD32_25-30, Cmpd 15018, +MSn(961.93), 38.82 min	CID	961.93	0	-4.504981	2	LGDEAPDFTADTTDGELR	Protein1165(pre=?,post=?)	160	137	1.4142643E-17	4.656974E-12	0.0	0.0
SD6.mgf	index=70204	-1	060813-SludgeD32_19-24, Cmpd 23833, +MSn(1125.29), 59.90 min	CID	1125.29	2	-8.7545185	3	AKELGLTPLGEIVSIGQVAGPDASLISQPAQAIK	Protein4851(pre=S,post=?);Protein7020(pre=S,post=?)	109	67	1.41686E-17	5.281884E-12	0.0	0.0
SD6.mgf	index=21137	-1	060813-SludgeD32_13-18, Cmpd 24096, +MSn(1013.4981), 59.81 min	CID	1013.4981	0	-3.0111043	2	AVDGAFLM+15.995PVEDVFSISGR	Protein6813(pre=-,post=?)	152	134	1.4209633E-17	4.732532E-12	0.0	0.0
SD6.mgf	index=137750	-1	060813-SludgeD32_7-12, Cmpd 15640, +MSn(1045.01), 40.96 min	CID	1045.01	2	-2.628787	2	AEEELGPM+15.995GPTPFPTAATVR	Protein7049(pre=?,post=D)	189	151	1.4295145E-17	4.811174E-12	0.0	0.0
SD6.mgf	index=89167	-1	060813-SludgeD32_25-30, Cmpd 15666, +MSn(819.9026), 40.42 min	CID	819.9026	0	-3.9454083	2	DFTPVC+57.021TTELGTVAK	Protein7086(pre=K,post=-)	126	115	1.4370587E-17	4.555534E-12	0.0	0.0
SD6.mgf	index=19790	-1	060813-SludgeD32_13-18, Cmpd 22673, +MSn(1063.54), 56.03 min	CID	1063.54	1	-3.6448982	2	TSDIAGDGTTTATVLAQAIYR	Protein401(pre=?,post=?)	214	164	1.4461322E-17	4.9157362E-12	0.0	0.0
SD6.mgf	index=147379	-1	060813-SludgeD32_7-12, Cmpd 26002, +MSn(1060.06), 68.06 min	CID	1060.06	0	2.7637072	2	FGLEGGESFIPLVDEIIQR	Protein8225(pre=R,post=?);Protein8921(pre=R,post=?)	165	144	1.4463632E-17	4.817127E-12	0.0	0.0
SD6.mgf	index=40541	-1	060813-SludgeD32_1-6, Cmpd 16926, +MSn(852.4649), 47.36 min	CID	852.4649	0	0.64438635	2	TIEFDASALPAGAVITK	Protein4429(pre=?,post=?)	135	119	1.4488184E-17	4.7146293E-12	0.0	0.0
SD6.mgf	index=19426	-1	060813-SludgeD32_13-18, Cmpd 22284, +MSn(1102.57), 55.02 min	CID	1102.57	0	-10.517753	2	AVVTAEFPGLVATSLVNTSGDR	Protein8186(pre=?,post=T);Protein9756(pre=?,post=T)	163	130	1.454662E-17	4.9902326E-12	0.0	0.0
SD6.mgf	index=110803	-1	060813-SludgeD32_31-36, Cmpd 12187, +MSn(894.95), 32.67 min	CID	894.95	0	2.9325876	2	GITINTAHVEYETANR	Protein3341(pre=-,post=?)	157	138	1.4565216E-17	4.679571E-12	0.0	0.0
SD6.mgf	index=37530	-1	060813-SludgeD32_1-6, Cmpd 13705, +MSn(652.0255), 38.98 min	CID	652.0255	0	-1.2169095	3	VAPEEHPVLLTEAPLNPK	Protein886(pre=-,post=?);Protein8647(pre=R,post=?)	67	59	1.4673984E-17	4.8319374E-12	0.0	0.0
SD6.mgf	index=93255	-1	060813-SludgeD32_25-30, Cmpd 19999, +MSn(899.45), 51.55 min	CID	899.45	0	10.110991	3	SLLEVLDDC+57.021DLAASHGADDVAPIATK	Protein8966(pre=?,post=?)	97	61	1.474984E-17	5.2328593E-12	0.0	0.0
SD6.mgf	index=70764	-1	060813-SludgeD32_19-24, Cmpd 24434, +MSn(1021.51), 61.49 min	CID	1021.51	2	-2.2706633	2	AIDGAFLM+15.995PVEDVFSISGR	Protein7923(pre=R,post=?)	113	93	1.497464E-17	4.9873187E-12	0.0	0.0
SD6.mgf	index=145038	-1	060813-SludgeD32_7-12, Cmpd 23412, +MSn(997.49), 61.32 min	CID	997.49	2	0.16468637	3	GVQPLLDAVC+57.021FYM+15.995PSPLDLPPVDGTDR	Protein6270(pre=?,post=?);Protein8132(pre=?,post=?)	111	74	1.5013411E-17	5.367265E-12	0.0	0.0
SD6.mgf	index=90407	-1	060813-SludgeD32_25-30, Cmpd 16976, +MSn(800.9385), 43.77 min	CID	800.9385	0	0.2286137	2	LAVPVVQADAAFSGAGK	Protein2947(pre=-,post=?)	144	131	1.5018667E-17	4.8872542E-12	0.0	0.0
SD6.mgf	index=131821	-1	060813-SludgeD32_7-12, Cmpd 9404, +MSn(868.4072), 26.57 min	CID	868.4072	0	-1.2651109	2	EGGTLTTNASGEVTADGR	Protein1222(pre=?,post=?)	158	136	1.5063867E-17	4.9603203E-12	0.0	0.0
SD6.mgf	index=13716	-1	060813-SludgeD32_13-18, Cmpd 16201, +MSn(518.5837), 39.57 min	CID	518.5837	0	-1.1769572	3	EAYPGDVFYLHSR	Protein5170(pre=-,post=?)	91	90	1.5087592E-17	4.6443682E-12	0.0	0.0
SD6.mgf	index=144976	-1	060813-SludgeD32_7-12, Cmpd 23346, +MSn(864.7754), 61.14 min	CID	864.7754	0	1.4821655	3	LEPLDTEVANYEYAVEVVGGTVPK	Protein4599(pre=?,post=?)	117	84	1.5196325E-17	5.305493E-12	0.0	0.0
SD6.mgf	index=34334	-1	060813-SludgeD32_1-6, Cmpd 10188, +MSn(651.66), 30.05 min	CID	651.66	2	3.627449	3	VRPGESLTFGTADGGSGGSAK	Protein8649(pre=?,post=G)	87	66	1.5207742E-17	5.1694616E-12	0.0	0.0
SD6.mgf	index=115598	-1	060813-SludgeD32_31-36, Cmpd 17223, +MSn(866.43), 44.88 min	CID	866.43	0	-1.1975536	2	SLEEGQVVDFEIGPGR	Protein4076(pre=K,post=?)	130	122	1.5234988E-17	4.894758E-12	0.0	0.0
SD6.mgf	index=94666	-1	060813-SludgeD32_25-30, Cmpd 21510, +MSn(882.44), 55.49 min	CID	882.44	0	-11.066494	2	NLSGNLAEIADYTLNR	Protein5669(pre=R,post=?)	131	115	1.5253123E-17	4.9005843E-12	0.0	0.0
SD6.mgf	index=113939	-1	060813-SludgeD32_31-36, Cmpd 15480, +MSn(649.32), 40.40 min	CID	649.32	1	-9.191017	4	NM+15.995ISVELNGTTLQHEIAAQHGASR	Protein6294(pre=?,post=?)	159	117	1.5441563E-17	5.391113E-12	0.0	0.0
SD6.mgf	index=15339	-1	060813-SludgeD32_13-18, Cmpd 17918, +MSn(685.35), 43.85 min	CID	685.35	0	-9.707109	3	INIIDTPGHVDFTVEVER	Protein6854(pre=-,post=?)	124	94	1.5544113E-17	5.1184586E-12	0.0	0.0
SD6.mgf	index=144436	-1	060813-SludgeD32_7-12, Cmpd 22760, +MSn(1054.51), 59.61 min	CID	1054.51	1	-1.8230901	2	FSEQFPATFSEVVSNYVR	Protein8905(pre=?,post=?)	227	188	1.5570211E-17	5.1270524E-12	0.0	0.0
SD6.mgf	index=110175	-1	060813-SludgeD32_31-36, Cmpd 11528, +MSn(887.4225), 31.22 min	CID	887.4225	0	-1.4443362	2	LYVHDEENTLNVGDR	Protein9391(pre=R,post=?)	196	177	1.5575371E-17	4.937455E-12	0.0	0.0
SD6.mgf	index=93361	-1	060813-SludgeD32_25-30, Cmpd 20112, +MSn(1010.47), 51.84 min	CID	1010.47	2	-13.662317	2	GISADM+15.995SESDFTGGFLIVR	Protein10483(pre=?,post=G)	175	152	1.5620987E-17	5.202585E-12	0.0	0.0
SD6.mgf	index=16449	-1	060813-SludgeD32_13-18, Cmpd 19102, +MSn(1132.53), 46.84 min	CID	1132.53	2	-4.151545	2	VEAETGNNGLNAATGEMEDLVK	Protein3518(pre=?,post=?)	158	119	1.56545E-17	5.3702923E-12	0.0	0.0
SD6.mgf	index=140277	-1	060813-SludgeD32_7-12, Cmpd 18313, +MSn(690.36), 47.96 min	CID	690.36	1	-4.303701	3	INIIDTPGHVDFTIEVER	Protein5870(pre=?,post=?);Protein6516(pre=?,post=?)	118	98	1.5697087E-17	5.168831E-12	0.0	0.0
SD6.mgf	index=35392	-1	060813-SludgeD32_1-6, Cmpd 11434, +MSn(930.4767), 33.13 min	CID	930.4767	0	0.19678678	2	VSSGTLGVANDANLGAATNK	Protein1943(pre=-,post=?)	141	123	1.5715788E-17	5.2893055E-12	0.0	0.0
SD6.mgf	index=140649	-1	060813-SludgeD32_7-12, Cmpd 18708, +MSn(1096.01), 48.99 min	CID	1096.01	1	4.931674	2	EGSGLQFFSEDPEAASYTVR	Protein6464(pre=R,post=?);Protein7655(pre=R,post=?)	200	166	1.5780897E-17	5.311219E-12	0.0	0.0
SD6.mgf	index=51404	-1	060813-SludgeD32_19-24, Cmpd 3946, +MSn(465.02), 14.21 min	CID	465.02	1	4.951295	5	EQLHGDPAATAGSHQGHGHAEGR	Protein7280(pre=H,post=?)	147	104	1.592725E-17	5.5132175E-12	0.0	0.0
SD6.mgf	index=67894	-1	060813-SludgeD32_19-24, Cmpd 21362, +MSn(926.81), 53.41 min	CID	926.81	0	2.3707888	3	TGISADQVDYVLM+15.995GQVLQAGAGQITAR	Protein7020(pre=G,post=?)	92	63	1.5998363E-17	5.719383E-12	0.0	0.0
SD6.mgf	index=91264	-1	060813-SludgeD32_25-30, Cmpd 17881, +MSn(763.38), 46.11 min	CID	763.38	1	-6.3714876	3	YQTSAVIAAAVWNHPGFQGNR	Protein4943(pre=-,post=?)	87	66	1.6042326E-17	5.4531557E-12	0.0	0.0
SD6.mgf	index=87936	-1	060813-SludgeD32_25-30, Cmpd 14373, +MSn(966.46), 37.26 min	CID	966.46	0	-3.3471146	2	VEEVQAELSATDDQIER	Protein8285(pre=R,post=L)	174	158	1.6059334E-17	5.2259004E-12	0.0	0.0
SD6.mgf	index=142298	-1	060813-SludgeD32_7-12, Cmpd 20472, +MSn(718.7), 53.59 min	CID	718.7	1	-7.617398	3	QVVSAAASLIPFLEHDDANR	Protein831(pre=?,post=?);Protein8190(pre=?,post=?)	119	97	1.6103726E-17	5.4198703E-12	0.0	0.0
SD6.mgf	index=93453	-1	060813-SludgeD32_25-30, Cmpd 20211, +MSn(932.944), 52.10 min	CID	932.944	0	-6.738431	2	M+15.995AINPFC+57.021EIAVEEAVR	Protein1229(pre=?,post=?)	187	162	1.6252107E-17	5.2215424E-12	0.0	0.0
SD6.mgf	index=142678	-1	060813-SludgeD32_7-12, Cmpd 20881, +MSn(1168.03), 54.67 min	CID	1168.03	1	-9.382775	2	YIGVFTPEPWQGYGFDENSK	Protein7037(pre=?,post=?)	115	76	1.6276828E-17	5.4781292E-12	0.0	0.0
SD6.mgf	index=83595	-1	060813-SludgeD32_25-30, Cmpd 9787, +MSn(813.8961), 27.27 min	CID	813.8961	0	-1.2748511	2	SPTGSTPHQFTDVPR	Protein10107(pre=?,post=T)	175	146	1.6343264E-17	5.18088E-12	0.0	0.0
SD6.mgf	index=4654	-1	060813-SludgeD32_13-18, Cmpd 6677, +MSn(885.39), 20.52 min	CID	885.39	1	-9.413808	2	HYAHVDC+57.021PGHADYVK	Protein7738(pre=R,post=?)	158	116	1.6425658E-17	5.2069993E-12	0.0	0.0
SD6.mgf	index=7899	-1	060813-SludgeD32_13-18, Cmpd 10092, +MSn(780.3868), 27.10 min	CID	780.3868	0	0.15642285	2	NTTSQAAEAAATAAGPK	Protein6322(pre=?,post=?)	118	103	1.6489592E-17	5.365911E-12	0.0	0.0
SD6.mgf	index=18600	-1	060813-SludgeD32_13-18, Cmpd 21397, +MSn(989.99), 52.71 min	CID	989.99	1	-5.5812674	2	ELLSEYEFPGDDIPVVR	Protein2655(pre=-,post=?)	147	123	1.6574206E-17	5.393446E-12	0.0	0.0
SD6.mgf	index=143660	-1	060813-SludgeD32_7-12, Cmpd 21934, +MSn(722.383), 57.44 min	CID	722.383	0	-0.25347415	3	QIVSVGAALIPFLEHDDANR	Protein5276(pre=?,post=?)	138	114	1.6641289E-17	5.6007924E-12	0.0	0.0
SD6.mgf	index=112052	-1	060813-SludgeD32_31-36, Cmpd 13499, +MSn(567.6442), 35.63 min	CID	567.6442	0	0.21504727	3	LIDQSAQEIVETAKR	Protein7554(pre=-,post=T)	115	113	1.6700381E-17	5.2940877E-12	0.0	0.0
SD6.mgf	index=68732	-1	060813-SludgeD32_19-24, Cmpd 22268, +MSn(721.4), 55.76 min	CID	721.4	0	-5.160972	3	KGFSIGATVPVGAFALTADIAR	Protein7976(pre=R,post=?)	110	94	1.6707642E-17	5.731573E-12	0.0	0.0
SD6.mgf	index=21715	-1	060813-SludgeD32_13-18, Cmpd 24726, +MSn(1020.505), 61.46 min	CID	1020.505	0	-3.8875554	2	AIDGAFLM+15.995PVEDVFSISGR	Protein7923(pre=R,post=?)	141	122	1.6751097E-17	5.5789696E-12	0.0	0.0
SD6.mgf	index=68073	-1	060813-SludgeD32_19-24, Cmpd 21554, +MSn(918.45), 53.91 min	CID	918.45	2	2.9294982	2	YDTPTWSGFSAGLIYR	Protein1654(pre=-,post=?)	124	104	1.7172127E-17	5.5171297E-12	0.0	0.0
SD6.mgf	index=55427	-1	060813-SludgeD32_19-24, Cmpd 8190, +MSn(544.9369), 23.57 min	CID	544.9369	0	-0.89603186	3	VSYGNVNHTAATVDGK	Protein3622(pre=?,post=?)	105	90	1.7197704E-17	5.525347E-12	0.0	0.0
SD6.mgf	index=55132	-1	060813-SludgeD32_19-24, Cmpd 7878, +MSn(829.8929), 22.93 min	CID	829.8929	0	-1.1031861	2	M+15.995GHAGALISGGADTADAK	Protein4425(pre=?,post=?);Protein9275(pre=?,post=?)	147	130	1.7257535E-17	5.6826644E-12	0.0	0.0
SD6.mgf	index=11715	-1	060813-SludgeD32_13-18, Cmpd 14100, +MSn(1140.0214), 34.97 min	CID	1140.0214	1	-8.006558	2	VEAETGNNGLNAATGEM+15.995EDLVK	Protein3518(pre=?,post=?)	167	128	1.7385005E-17	5.9639433E-12	0.0	0.0
SD6.mgf	index=67820	-1	060813-SludgeD32_19-24, Cmpd 21284, +MSn(927.14), 53.21 min	CID	927.14	1	-2.413936	3	TGISADQVDYVLM+15.995GQVLQAGAGQITAR	Protein7020(pre=G,post=?)	92	62	1.7528745E-17	6.2664912E-12	0.0	0.0
SD6.mgf	index=1782	-1	060813-SludgeD32_13-18, Cmpd 3607, +MSn(496.2087), 13.37 min	CID	496.2087	0	1.2915331	3	C+57.021ITGC+57.021AC+57.021HSAHGR	Protein1299(pre=?,post=?)	112	91	1.7568577E-17	5.408082E-12	0.0	0.0
SD6.mgf	index=35298	-1	060813-SludgeD32_1-6, Cmpd 11336, +MSn(822.4167), 32.88 min	CID	822.4167	0	1.5585047	2	VDALPSTEQTELQGR	Protein3384(pre=-,post=?)	157	150	1.7589973E-17	5.5760917E-12	0.0	0.0
SD6.mgf	index=114622	-1	060813-SludgeD32_31-36, Cmpd 16197, +MSn(984.49), 42.23 min	CID	984.49	0	2.9758518	2	HESDTGSPEVQIALLSER	Protein10089(pre=?,post=?)	208	163	1.7597288E-17	5.794541E-12	0.0	0.0
SD6.mgf	index=68605	-1	060813-SludgeD32_19-24, Cmpd 22130, +MSn(685.36), 55.41 min	CID	685.36	1	1.0108144	3	DAEAPIFSVADLGIVGDVHK	Protein3612(pre=?,post=?)	114	92	1.7659734E-17	5.94356E-12	0.0	0.0
SD6.mgf	index=86828	-1	060813-SludgeD32_25-30, Cmpd 13210, +MSn(743.39), 34.62 min	CID	743.39	0	6.814663	3	KPDGSVDIVNTGAAGTPLTTADK	Protein8644(pre=K,post=?)	101	80	1.7664543E-17	6.114582E-12	0.0	0.0
SD6.mgf	index=69946	-1	060813-SludgeD32_19-24, Cmpd 23552, +MSn(1013.51), 59.16 min	CID	1013.51	2	-4.8203983	2	AIDGAFLMPVEDVFSISGR	Protein7923(pre=R,post=?)	102	82	1.79586E-17	5.98113E-12	0.0	0.0
SD6.mgf	index=117497	-1	060813-SludgeD32_31-36, Cmpd 19229, +MSn(1215.12), 50.06 min	CID	1215.12	1	-2.4865267	2	IEAQTADTSISFVPPLDGNPISR	Protein1006(pre=?,post=?);Protein7509(pre=?,post=?)	154	115	1.8126032E-17	6.274326E-12	0.0	0.0
SD6.mgf	index=132041	-1	060813-SludgeD32_7-12, Cmpd 9635, +MSn(868.41), 27.06 min	CID	868.41	0	1.8976663	2	EGGTLTTNASGEVTADGR	Protein1222(pre=?,post=?)	142	125	1.8225219E-17	6.0013097E-12	0.0	0.0
SD6.mgf	index=6152	-1	060813-SludgeD32_13-18, Cmpd 8256, +MSn(677.33), 23.61 min	CID	677.33	0	-7.02864	3	LDQSAGAAGSAQQGLEEGGKR	Protein8905(pre=?,post=?)	119	93	1.8306246E-17	6.2227146E-12	0.0	0.0
SD6.mgf	index=115682	-1	060813-SludgeD32_31-36, Cmpd 17311, +MSn(1025.0133), 45.11 min	CID	1025.0133	0	2.8582027	2	GYNIESLTVAPTEDPSLSR	Protein9499(pre=R,post=?)	189	161	1.8359383E-17	6.1146106E-12	0.0	0.0
SD6.mgf	index=137152	-1	060813-SludgeD32_7-12, Cmpd 15012, +MSn(932.42), 39.35 min	CID	932.42	1	-5.8605595	2	ELDPDSEEGQAFLQER	Protein2334(pre=?,post=?)	146	127	1.8415456E-17	5.9165914E-12	0.0	0.0
SD6.mgf	index=71394	-1	060813-SludgeD32_19-24, Cmpd 25100, +MSn(1028.08), 63.25 min	CID	1028.08	1	0.030722113	2	IATVNGDLLDQASLIELLR	Protein4002(pre=?,post=?);Protein8409(pre=?,post=?)	207	185	1.8446255E-17	6.143544E-12	0.0	0.0
SD6.mgf	index=23093	-1	060813-SludgeD32_13-18, Cmpd 26188, +MSn(994.5043), 65.35 min	CID	994.5043	0	-3.559589	2	AGVGQIFLNDVDDAIADVR	Protein5736(pre=?,post=?)	175	153	1.8452518E-17	6.1456296E-12	0.0	0.0
SD6.mgf	index=90588	-1	060813-SludgeD32_25-30, Cmpd 17166, +MSn(829.74), 44.25 min	CID	829.74	1	-6.8919473	3	TLAEM+15.995GLATHGGSLPSSAIDELSGR	Protein7708(pre=?,post=-)	111	82	1.8461685E-17	6.4984207E-12	0.0	0.0
SD6.mgf	index=70634	-1	060813-SludgeD32_19-24, Cmpd 24297, +MSn(1018.53), 61.13 min	CID	1018.53	0	-11.924883	2	QPELDAALIAQGVADQLAGR	Protein5789(pre=?,post=?)	190	163	1.8470956E-17	6.216585E-12	0.0	0.0
SD6.mgf	index=38451	-1	060813-SludgeD32_1-6, Cmpd 14680, +MSn(824.43), 41.52 min	CID	824.43	0	4.7381444	2	ANSLSGTSLVQTGWAR	Protein6814(pre=K,post=?)	153	139	1.8596294E-17	5.974692E-12	0.0	0.0
SD6.mgf	index=55406	-1	060813-SludgeD32_19-24, Cmpd 8167, +MSn(852.4), 23.53 min	CID	852.4	0	-9.093611	2	TNEETTASPVIEGNNK	Protein8040(pre=-,post=?)	118	106	1.8636745E-17	5.9876878E-12	0.0	0.0
SD6.mgf	index=70671	-1	060813-SludgeD32_19-24, Cmpd 24336, +MSn(921.48), 61.23 min	CID	921.48	0	4.1066494	3	TGISADQVDYVLMGQVLQAGAGQITAR	Protein7020(pre=G,post=?)	122	82	1.8912482E-17	6.7611745E-12	0.0	0.0
SD6.mgf	index=92874	-1	060813-SludgeD32_25-30, Cmpd 19595, +MSn(1059.05), 50.51 min	CID	1059.05	0	2.5358138	2	IFAEDGASIPVTVLDVSNNR	Protein492(pre=?,post=?)	219	184	1.892212E-17	6.3684292E-12	0.0	0.0
SD6.mgf	index=16661	-1	060813-SludgeD32_13-18, Cmpd 19330, +MSn(1057.02), 47.41 min	CID	1057.02	0	-3.8110015	2	TSDTAGDGTTTATVLAQSIFR	Protein4804(pre=?,post=?)	232	176	1.8963857E-17	6.446251E-12	0.0	0.0
SD6.mgf	index=105411	-1	060813-SludgeD32_31-36, Cmpd 6456, +MSn(823.38), 20.27 min	CID	823.38	0	-2.2979493	2	KFDGDTNPAGPDGQAR	Protein10178(pre=?,post=?)	188	160	1.902635E-17	6.1128615E-12	0.0	0.0
SD6.mgf	index=53307	-1	060813-SludgeD32_19-24, Cmpd 5955, +MSn(709.83), 19.03 min	CID	709.83	1	-4.2577963	2	GAEAAAGSEAAAGADAK	Protein965(pre=-,post=?)	105	99	1.9297063E-17	6.2794956E-12	0.0	0.0
SD6.mgf	index=116062	-1	060813-SludgeD32_31-36, Cmpd 17710, +MSn(869.91), 46.16 min	CID	869.91	0	-0.2104878	2	QEDSDIFLDDVTVSR	Protein8205(pre=R,post=?)	87	84	1.9412104E-17	6.1537147E-12	0.0	0.0
SD6.mgf	index=79354	-1	060813-SludgeD32_25-30, Cmpd 5316, +MSn(535.9433), 17.77 min	CID	535.9433	0	0.11388362	3	KVDLGKPM+15.995SSEEAAK	Protein8092(pre=-,post=R)	86	81	1.9457505E-17	6.168107E-12	0.0	0.0
SD6.mgf	index=6878	-1	060813-SludgeD32_13-18, Cmpd 9019, +MSn(839.41), 25.10 min	CID	839.41	0	5.2352896	2	ELAVQSSNATNSVSDR	Protein3353(pre=?,post=?);Protein10524(pre=?,post=Q)	155	134	1.957115E-17	6.287897E-12	0.0	0.0
SD6.mgf	index=55200	-1	060813-SludgeD32_19-24, Cmpd 7950, +MSn(920.9385), 23.08 min	CID	920.9385	0	-0.46392447	2	ITGQSAVM+15.995ADGSSVGTTSR	Protein819(pre=?,post=?)	159	141	1.9609738E-17	6.5310426E-12	0.0	0.0
SD6.mgf	index=9616	-1	060813-SludgeD32_13-18, Cmpd 11896, +MSn(651.64), 30.66 min	CID	651.64	0	-7.2120695	3	DVIHIEGDSGDTENGVAPK	Protein798(pre=K,post=?)	79	67	1.974441E-17	6.575896E-12	0.0	0.0
SD6.mgf	index=139367	-1	060813-SludgeD32_7-12, Cmpd 17344, +MSn(1010.99), 45.43 min	CID	1010.99	0	0.8452041	2	ASLSTESFISASSFQETTK	Protein10317(pre=?,post=?)	126	100	1.9785247E-17	6.589496E-12	0.0	0.0
SD6.mgf	index=81600	-1	060813-SludgeD32_25-30, Cmpd 7688, +MSn(640.31), 22.92 min	CID	640.31	0	-5.1473217	3	LEDVHPRPEVEAGGEER	Protein7511(pre=R,post=?)	172	125	2.0031074E-17	6.5183514E-12	0.0	0.0
SD6.mgf	index=140434	-1	060813-SludgeD32_7-12, Cmpd 18483, +MSn(886.9259), 48.39 min	CID	886.9259	0	-2.5462048	2	SGQDFFPLTVNYQEK	Protein3057(pre=-,post=?)	105	100	2.003142E-17	6.3500403E-12	0.0	0.0
SD6.mgf	index=35383	-1	060813-SludgeD32_1-6, Cmpd 11425, +MSn(822.4124), 33.11 min	CID	822.4124	0	-3.636511	2	VDALPSTEQTELQGR	Protein3384(pre=-,post=?)	132	125	2.0060567E-17	6.3592803E-12	0.0	0.0
SD6.mgf	index=141183	-1	060813-SludgeD32_7-12, Cmpd 19274, +MSn(852.08), 50.46 min	CID	852.08	1	4.610901	3	ANTQTENVFQYGEPEVTIIEDR	Protein2686(pre=K,post=L)	96	71	2.0189156E-17	6.92591E-12	0.0	0.0
SD6.mgf	index=20745	-1	060813-SludgeD32_13-18, Cmpd 23678, +MSn(920.94), 58.71 min	CID	920.94	0	0.79529876	2	ELAAFAQFASDLDDATR	Protein5543(pre=?,post=?)	166	140	2.0209265E-17	6.576337E-12	0.0	0.0
SD6.mgf	index=145556	-1	060813-SludgeD32_7-12, Cmpd 23963, +MSn(876.7934), 62.76 min	CID	876.7934	0	-0.34805882	3	ALGVENLYDDPTANFVHQLTVALK	Protein3549(pre=?,post=?)	101	75	2.0317276E-17	7.0933706E-12	0.0	0.0
SD6.mgf	index=64552	-1	060813-SludgeD32_19-24, Cmpd 17807, +MSn(738.8797), 44.35 min	CID	738.8797	0	-4.0476284	2	ETPVELEFSQVAK	Protein8960(pre=R,post=?)	77	77	2.0324986E-17	6.2565795E-12	0.0	0.0
SD6.mgf	index=64465	-1	060813-SludgeD32_19-24, Cmpd 17714, +MSn(738.88), 44.12 min	CID	738.88	0	-3.6346052	2	ETPVELEFSQVAK	Protein8960(pre=R,post=?)	78	78	2.0324986E-17	6.2565795E-12	0.0	0.0
SD6.mgf	index=93781	-1	060813-SludgeD32_25-30, Cmpd 20561, +MSn(936.9922), 53.01 min	CID	936.9922	0	-10.422203	2	NTVPVAFEGGQLPLFQR	Protein3786(pre=?,post=?);Protein8990(pre=?,post=?)	177	150	2.057676E-17	6.6959246E-12	0.0	0.0
SD6.mgf	index=11628	-1	060813-SludgeD32_13-18, Cmpd 14008, +MSn(1140.0225), 34.79 min	CID	1140.0225	1	-7.042447	2	VEAETGNNGLNAATGEM+15.995EDLVK	Protein3518(pre=?,post=?)	157	118	2.0644747E-17	7.082201E-12	0.0	0.0
SD6.mgf	index=140764	-1	060813-SludgeD32_7-12, Cmpd 18833, +MSn(1046.99), 49.31 min	CID	1046.99	0	-8.044761	2	DSNGSLAIVADNDLFNNTGR	Protein5771(pre=K,post=?)	221	193	2.0659125E-17	6.9530354E-12	0.0	0.0
SD6.mgf	index=91024	-1	060813-SludgeD32_25-30, Cmpd 17627, +MSn(937.47), 45.45 min	CID	937.47	0	-1.4323355	3	LPEGVEVPQLTQGHDYDQPIANVYK	Protein7810(pre=?,post=?)	135	94	2.1127452E-17	7.436758E-12	0.0	0.0
SD6.mgf	index=58083	-1	060813-SludgeD32_19-24, Cmpd 10980, +MSn(989.5), 29.14 min	CID	989.5	1	-12.866164	2	LGGGLVVTNHDNGGVASQGPK	Protein5073(pre=K,post=T)	192	143	2.1148327E-17	7.1888025E-12	0.0	0.0
SD6.mgf	index=22702	-1	060813-SludgeD32_13-18, Cmpd 25773, +MSn(886.41), 64.25 min	CID	886.41	2	-6.085304	3	FGEYDTYGPEGATDAAEFVALIYR	Protein1395(pre=?,post=?)	124	93	2.1344999E-17	7.4521795E-12	0.0	0.0
SD6.mgf	index=44295	-1	060813-SludgeD32_1-6, Cmpd 21002, +MSn(968.13), 57.92 min	CID	968.13	1	-4.7712593	3	TDFTVHGDDLLITGVANDIVNAGTGDDR	Protein457(pre=-,post=V)	91	68	2.1436187E-17	7.71767E-12	0.0	0.0
SD6.mgf	index=136060	-1	060813-SludgeD32_7-12, Cmpd 13866, +MSn(707.4), 36.48 min	CID	707.4	0	-1.4667742	2	TPLIISGQVTDAAK	Protein5009(pre=-,post=?)	91	91	2.1521436E-17	6.726288E-12	0.0	0.0
SD6.mgf	index=62418	-1	060813-SludgeD32_19-24, Cmpd 15533, +MSn(771.91), 38.72 min	CID	771.91	0	4.5070276	2	VGLGGTQLLTC+57.021GGPGR	Protein8594(pre=K,post=?)	119	109	2.1613321E-17	6.9440144E-12	0.0	0.0
SD6.mgf	index=23073	-1	060813-SludgeD32_13-18, Cmpd 26167, +MSn(1060.58), 65.30 min	CID	1060.58	0	6.5606117	2	IFDIFEGTEQIQQLVIAR	Protein6691(pre=?,post=?)	166	145	2.1760879E-17	7.165553E-12	0.0	0.0
SD6.mgf	index=15798	-1	060813-SludgeD32_13-18, Cmpd 18407, +MSn(965), 45.08 min	CID	965.0	0	-4.364153	2	ATAVLM+15.995GWNQVPGVTVNR	Protein991(pre=-,post=?);Protein10349(pre=R,post=?)	86	71	2.1824247E-17	7.186419E-12	0.0	0.0
SD6.mgf	index=140958	-1	060813-SludgeD32_7-12, Cmpd 19037, +MSn(856.41), 49.84 min	CID	856.41	1	-5.750396	3	ATQVAFDASTAAATEADNAVTDAINK	Protein6911(pre=?,post=?)	102	66	2.1963358E-17	7.792028E-12	0.0	0.0
SD6.mgf	index=20232	-1	060813-SludgeD32_13-18, Cmpd 23138, +MSn(885.45), 57.27 min	CID	885.45	1	-3.975728	3	GTYDALAASNAGVAAALTAATLTNTSTR	Protein6338(pre=G,post=-)	102	71	2.1975385E-17	7.911798E-12	0.0	0.0
SD6.mgf	index=90619	-1	060813-SludgeD32_25-30, Cmpd 17200, +MSn(801.9325), 44.34 min	CID	801.9325	0	5.632179	2	QGVPTEVLAQAGFGTK	Protein8285(pre=R,post=?)	128	115	2.2174853E-17	7.124425E-12	0.0	0.0
SD6.mgf	index=22848	-1	060813-SludgeD32_13-18, Cmpd 25930, +MSn(1085.63), 64.66 min	CID	1085.63	1	9.928654	2	SVAYTPVIDGPLGLVALTNLR	Protein1524(pre=?,post=?)	186	140	2.2265876E-17	7.5686835E-12	0.0	0.0
SD6.mgf	index=42627	-1	060813-SludgeD32_1-6, Cmpd 19151, +MSn(859.9476), 53.12 min	CID	859.9476	0	-1.2775563	2	WANYPFVPGIAENIK	Protein2706(pre=-,post=?)	101	89	2.2379242E-17	7.0943095E-12	0.0	0.0
SD6.mgf	index=115197	-1	060813-SludgeD32_31-36, Cmpd 16802, +MSn(687.02), 43.78 min	CID	687.02	0	-3.5536046	3	TGDAAPM+15.995AYVELVDRPLPK	Protein9144(pre=?,post=?)	136	108	2.249592E-17	7.492288E-12	0.0	0.0
SD6.mgf	index=64418	-1	060813-SludgeD32_19-24, Cmpd 17664, +MSn(1049.82), 43.99 min	CID	1049.82	2	1.2036371	3	VTWEVSEDAGATYSPIANNSTYTNGDQVR	Protein10107(pre=?,post=V)	137	79	2.2832198E-17	8.27464E-12	0.0	0.0
SD6.mgf	index=137405	-1	060813-SludgeD32_7-12, Cmpd 15278, +MSn(897.9452), 40.03 min	CID	897.9452	0	-2.1071284	2	EIEQQYVSGLVTSGER	Protein435(pre=?,post=?);Protein7603(pre=?,post=?)	139	123	2.2957041E-17	7.37573E-12	0.0	0.0
SD6.mgf	index=10389	-1	060813-SludgeD32_13-18, Cmpd 12707, +MSn(903.44), 32.22 min	CID	903.44	0	-2.7698956	2	FADEVSTANQQAAALNR	Protein4614(pre=?,post=?)	125	107	2.3193097E-17	7.547312E-12	0.0	0.0
SD6.mgf	index=119824	-1	060813-SludgeD32_31-36, Cmpd 21704, +MSn(822.397), 56.52 min	CID	822.397	0	-2.7459908	2	SQALSEVYDLFESR	Protein9173(pre=R,post=N)	165	161	2.3195211E-17	7.249408E-12	0.0	0.0
SD6.mgf	index=90111	-1	060813-SludgeD32_25-30, Cmpd 16659, +MSn(945.47), 42.96 min	CID	945.47	0	-6.584604	2	ITDEGTAAELLASESVQR	Protein9527(pre=?,post=?)	253	201	2.3390343E-17	7.702112E-12	0.0	0.0
SD6.mgf	index=64037	-1	060813-SludgeD32_19-24, Cmpd 17259, +MSn(996.9796), 42.98 min	CID	996.9796	0	-12.121426	2	EVIYLNDSAVDPDLTNSK	Protein5859(pre=D,post=?)	115	92	2.3415691E-17	7.710459E-12	0.0	0.0
SD6.mgf	index=19856	-1	060813-SludgeD32_13-18, Cmpd 22743, +MSn(1063.55), 56.22 min	CID	1063.55	1	5.771252	2	TSDIAGDGTTTATVLAQAIYR	Protein401(pre=?,post=?)	240	177	2.3443822E-17	7.969094E-12	0.0	0.0
SD6.mgf	index=83561	-1	060813-SludgeD32_25-30, Cmpd 9751, +MSn(897.94), 27.19 min	CID	897.94	0	-1.6313355	2	ESPTPPTEPVGAPTEASK	Protein8821(pre=?,post=A)	107	89	2.366011E-17	7.790943E-12	0.0	0.0
SD6.mgf	index=92344	-1	060813-SludgeD32_25-30, Cmpd 19036, +MSn(791.3911), 49.07 min	CID	791.3911	0	-2.930699	2	FGITDSEVVWSVDK	Protein6057(pre=R,post=?)	129	119	2.366598E-17	7.396542E-12	0.0	0.0
SD6.mgf	index=67758	-1	060813-SludgeD32_19-24, Cmpd 21219, +MSn(857.4866), 53.04 min	CID	857.4866	0	7.260325	2	VPIPTGSVTDFVAVVGR	Protein2303(pre=A,post=?);Protein2303(pre=?,post=?)	146	123	2.380583E-17	7.746703E-12	0.0	0.0
SD6.mgf	index=66243	-1	060813-SludgeD32_19-24, Cmpd 19605, +MSn(791.3916), 48.88 min	CID	791.3916	0	-2.3137097	2	FGITDSEVVWSVDK	Protein6057(pre=R,post=?)	129	121	2.3836404E-17	7.4498055E-12	0.0	0.0
SD6.mgf	index=51152	-1	060813-SludgeD32_19-24, Cmpd 3666, +MSn(426.9431), 13.49 min	CID	426.9431	0	-0.07147925	4	GTAM+15.995NPVDHPHGGGEGR	Protein466(pre=?,post=?)	102	85	2.3899137E-17	7.7770654E-12	0.0	0.0
SD6.mgf	index=139170	-1	060813-SludgeD32_7-12, Cmpd 17135, +MSn(1144.55), 44.88 min	CID	1144.55	1	-7.334673	2	ATNSGAGVQTLWGDEVGGNGIAGR	Protein4875(pre=?,post=?)	247	189	2.3911929E-17	8.3483715E-12	0.0	0.0
SD6.mgf	index=90278	-1	060813-SludgeD32_25-30, Cmpd 16838, +MSn(834.96), 43.42 min	CID	834.96	1	1.1349851	2	LLDQGQAGDNVGVLLR	Protein1209(pre=-,post=?)	122	110	2.3922346E-17	7.685867E-12	0.0	0.0
SD6.mgf	index=144807	-1	060813-SludgeD32_7-12, Cmpd 23159, +MSn(1123.54), 60.65 min	CID	1123.54	0	1.303777	2	SDYPNQVNNVLC+57.021FPYIFR	Protein2572(pre=-,post=?)	141	113	2.3938711E-17	7.882682E-12	0.0	0.0
SD6.mgf	index=92109	-1	060813-SludgeD32_25-30, Cmpd 18783, +MSn(728.36), 48.42 min	CID	728.36	1	-12.127246	3	GPNEPGGLSFGHLSDIIQTSR	Protein763(pre=?,post=?)	126	98	2.401862E-17	8.164481E-12	0.0	0.0
SD6.mgf	index=133147	-1	060813-SludgeD32_7-12, Cmpd 10804, +MSn(811.9), 29.52 min	CID	811.9	0	-5.7133207	2	QIPYNEASSSGASAIK	Protein4412(pre=?,post=?);Protein9270(pre=?,post=?)	129	115	2.4096858E-17	7.741935E-12	0.0	0.0
SD6.mgf	index=92277	-1	060813-SludgeD32_25-30, Cmpd 18960, +MSn(791.3903), 48.88 min	CID	791.3903	0	-3.9333065	2	FGITDSEVVWSVDK	Protein6057(pre=R,post=?)	134	124	2.410025E-17	7.532268E-12	0.0	0.0
SD6.mgf	index=141947	-1	060813-SludgeD32_7-12, Cmpd 20094, +MSn(931.46), 52.60 min	CID	931.46	1	-11.317396	3	EQIEALQYQLYEAGGIAHLAPGYEK	Protein5013(pre=?,post=?)	107	72	2.4127591E-17	8.4927915E-12	0.0	0.0
SD6.mgf	index=88998	-1	060813-SludgeD32_25-30, Cmpd 15488, +MSn(518.5822), 39.98 min	CID	518.5822	0	-4.0016546	3	EAYPGDVFYLHSR	Protein5170(pre=-,post=?)	76	75	2.422733E-17	7.457826E-12	0.0	0.0
SD6.mgf	index=67151	-1	060813-SludgeD32_19-24, Cmpd 20570, +MSn(749.39), 51.35 min	CID	749.39	1	-3.9645452	3	FILDYAVTSVIPGSANADHVR	Protein8524(pre=?,post=E)	106	78	2.4248773E-17	8.2427155E-12	0.0	0.0
SD6.mgf	index=91967	-1	060813-SludgeD32_25-30, Cmpd 18631, +MSn(936.42), 48.03 min	CID	936.42	2	-5.2176576	2	M+15.995SM+15.995NPFDEIAVEEAVR	Protein4079(pre=?,post=?);Protein9118(pre=?,post=?)	151	137	2.4322793E-17	7.814524E-12	0.0	0.0
SD6.mgf	index=111920	-1	060813-SludgeD32_31-36, Cmpd 13360, +MSn(737.37), 35.30 min	CID	737.37	2	-0.10856208	3	VIQSAIANAEHNNGADVDELK	Protein7322(pre=-,post=?)	83	64	2.4455426E-17	8.312961E-12	0.0	0.0
SD6.mgf	index=114727	-1	060813-SludgeD32_31-36, Cmpd 16307, +MSn(917.45), 42.51 min	CID	917.45	2	-11.585934	2	LYVGNLSYSTTEESLR	Protein4257(pre=?,post=?)	185	154	2.4506347E-17	7.873497E-12	0.0	0.0
SD6.mgf	index=144340	-1	060813-SludgeD32_7-12, Cmpd 22658, +MSn(1228.61), 59.34 min	CID	1228.61	1	-0.27248532	2	ADATATTFQLNDVSLATAFNDIR	Protein1623(pre=?,post=?)	169	131	2.459446E-17	8.513372E-12	0.0	0.0
SD6.mgf	index=66543	-1	060813-SludgeD32_19-24, Cmpd 19921, +MSn(737.38), 49.69 min	CID	737.38	1	3.9206667	3	IADLESAIDSGGGFLYKPEAR	Protein8776(pre=?,post=?)	121	99	2.4630873E-17	8.3726E-12	0.0	0.0
SD6.mgf	index=58353	-1	060813-SludgeD32_19-24, Cmpd 11264, +MSn(1030.99), 29.71 min	CID	1030.99	2	-14.160467	2	QSQDALNGAAGAITTGHQYR	Protein9332(pre=R,post=V)	256	207	2.4636152E-17	8.291544E-12	0.0	0.0
SD6.mgf	index=142182	-1	060813-SludgeD32_7-12, Cmpd 20348, +MSn(1051.06), 53.27 min	CID	1051.06	0	-0.34842044	2	ESLGIVSAANASTLIEDGVVR	Protein6316(pre=?,post=?)	237	192	2.4776046E-17	8.421948E-12	0.0	0.0
SD6.mgf	index=60985	-1	060813-SludgeD32_19-24, Cmpd 14028, +MSn(869.42), 35.37 min	CID	869.42	0	-4.3525147	2	INYSDVTSIGNPSTNR	Protein3064(pre=?,post=?);Protein8853(pre=?,post=?)	138	117	2.4856564E-17	7.986016E-12	0.0	0.0
SD6.mgf	index=72528	-1	060813-SludgeD32_19-24, Cmpd 26309, +MSn(834.4409), 66.47 min	CID	834.4409	0	-1.9749103	3	VAISNLLGDDAQALLDYEATAIPK	Protein9960(pre=-,post=?)	77	61	2.50449E-17	8.743926E-12	0.0	0.0
SD6.mgf	index=52831	-1	060813-SludgeD32_19-24, Cmpd 5455, +MSn(499.2367), 17.98 min	CID	499.2367	1	-0.6306785	3	LHLETGGSSHDEGR	Protein23(pre=K,post=?)	78	76	2.5128912E-17	7.853765E-12	0.0	0.0
SD6.mgf	index=143831	-1	060813-SludgeD32_7-12, Cmpd 22116, +MSn(833.1), 57.92 min	CID	833.1	1	-6.424393	3	LVDVAQELIINEEDPFATGAPVR	Protein4978(pre=?,post=?)	112	85	2.5247918E-17	8.739566E-12	0.0	0.0
SD6.mgf	index=72267	-1	060813-SludgeD32_19-24, Cmpd 26033, +MSn(1007.0234), 65.72 min	CID	1007.0234	0	0.4242665	2	GLSADSLILDLEDAVAPDAK	Protein7276(pre=-,post=?)	115	98	2.5255791E-17	8.500089E-12	0.0	0.0
SD6.mgf	index=55428	-1	060813-SludgeD32_19-24, Cmpd 8191, +MSn(816.9016), 23.57 min	CID	816.9016	0	-1.0460149	2	VSYGNVNHTAATVDGK	Protein3622(pre=?,post=?)	144	125	2.5283474E-17	8.123176E-12	0.0	0.0
SD6.mgf	index=90036	-1	060813-SludgeD32_25-30, Cmpd 16580, +MSn(725.01), 42.76 min	CID	725.01	1	-3.6768053	3	SGTWTYNDIESGTGASIGTVR	Protein8285(pre=R,post=K)	108	88	2.5403443E-17	8.635215E-12	0.0	0.0
SD6.mgf	index=7840	-1	060813-SludgeD32_13-18, Cmpd 10030, +MSn(813.8952), 26.99 min	CID	813.8952	0	-2.3997197	2	SPTGSTPHQFTDVPR	Protein10107(pre=?,post=T)	169	138	2.5692824E-17	8.144728E-12	0.0	0.0
SD6.mgf	index=117924	-1	060813-SludgeD32_31-36, Cmpd 19678, +MSn(547.9768), 51.23 min	CID	547.9768	0	-0.668296	3	LIDKNGIDSVLADLR	Protein6935(pre=R,post=A)	87	86	2.5901915E-17	8.211011E-12	0.0	0.0
SD6.mgf	index=15840	-1	060813-SludgeD32_13-18, Cmpd 18452, +MSn(862.4281), 45.20 min	CID	862.4281	1	1.3112531	2	YDEVVDTITAEVGSPK	Protein1070(pre=R,post=?);Protein8627(pre=R,post=?)	77	70	2.5903907E-17	8.322511E-12	0.0	0.0
SD6.mgf	index=55203	-1	060813-SludgeD32_19-24, Cmpd 7953, +MSn(852.41), 23.09 min	CID	852.41	0	2.5777166	2	TNEETTASPVIEGNNK	Protein8040(pre=-,post=?)	113	102	2.5913049E-17	8.325448E-12	0.0	0.0
SD6.mgf	index=90349	-1	060813-SludgeD32_25-30, Cmpd 16915, +MSn(834.4576), 43.61 min	CID	834.4576	0	0.21943058	2	LLDQGQAGDNVGVLLR	Protein1209(pre=-,post=?)	163	146	2.5944219E-17	8.3354625E-12	0.0	0.0
SD6.mgf	index=16095	-1	060813-SludgeD32_13-18, Cmpd 18725, +MSn(569.32), 45.89 min	CID	569.32	1	2.1728299	4	ALVDLDHIPAKPSEELLGTVR	Protein8170(pre=R,post=?)	103	80	2.6145948E-17	8.8876085E-12	0.0	0.0
SD6.mgf	index=17454	-1	060813-SludgeD32_13-18, Cmpd 20177, +MSn(856.41), 49.56 min	CID	856.41	0	-0.21380581	3	FIGGHGTSIGGVIVDGGSFDFGDAER	Protein9154(pre=?,post=?)	112	79	2.6340718E-17	9.345001E-12	0.0	0.0
SD6.mgf	index=57045	-1	060813-SludgeD32_19-24, Cmpd 9890, +MSn(542.9338), 26.95 min	CID	542.9338	0	-0.1124173	3	SPTGSTPHQFTDVPR	Protein10107(pre=?,post=T)	133	114	2.6367638E-17	8.358646E-12	0.0	0.0
SD6.mgf	index=139137	-1	060813-SludgeD32_7-12, Cmpd 17100, +MSn(924.98), 44.79 min	CID	924.98	0	4.1570964	2	VDQGSQGTVIDVQVFTR	Protein7240(pre=?,post=?);Protein8773(pre=?,post=?)	178	140	2.6371727E-17	8.581676E-12	0.0	0.0
SD6.mgf	index=65105	-1	060813-SludgeD32_19-24, Cmpd 18397, +MSn(847.9), 45.83 min	CID	847.9	0	-5.470747	2	QYNDGDEIVIEPFR	Protein5907(pre=-,post=?)	123	111	2.6462069E-17	8.270429E-12	0.0	0.0
SD6.mgf	index=16433	-1	060813-SludgeD32_13-18, Cmpd 19085, +MSn(1057.51), 46.80 min	CID	1057.51	1	-14.867685	2	TSDTAGDGTTTATVLAQSIFR	Protein4804(pre=?,post=?)	228	169	2.6510062E-17	9.011379E-12	0.0	0.0
SD6.mgf	index=23159	-1	060813-SludgeD32_13-18, Cmpd 26257, +MSn(814.9027), 65.54 min	CID	814.9027	0	-4.493902	2	EESIFTILTEFGDK	Protein7398(pre=-,post=?)	91	91	2.6563698E-17	8.302191E-12	0.0	0.0
SD6.mgf	index=87810	-1	060813-SludgeD32_25-30, Cmpd 14241, +MSn(791.38), 36.95 min	CID	791.38	1	-6.2111297	2	IVSYGTSSYGYDIR	Protein3223(pre=-,post=?)	115	105	2.6597832E-17	8.31286E-12	0.0	0.0
SD6.mgf	index=15745	-1	060813-SludgeD32_13-18, Cmpd 18350, +MSn(966), 44.94 min	CID	966.0	2	-7.8406453	2	ATAVLM+15.995GWNQVPGVTVNR	Protein991(pre=-,post=?);Protein10349(pre=R,post=?)	105	87	2.6656155E-17	8.777499E-12	0.0	0.0
SD6.mgf	index=140303	-1	060813-SludgeD32_7-12, Cmpd 18341, +MSn(1001.99), 48.03 min	CID	1001.99	0	0.54822576	2	ASLATDSFISAASFQETTR	Protein6163(pre=?,post=?)	218	179	2.6688114E-17	8.888503E-12	0.0	0.0
SD6.mgf	index=138854	-1	060813-SludgeD32_7-12, Cmpd 16801, +MSn(884), 44.00 min	CID	884.0	1	-1.4841026	2	GTLVPAGANAAQIGSAIVR	Protein574(pre=?,post=?)	167	135	2.6820542E-17	8.932608E-12	0.0	0.0
SD6.mgf	index=139723	-1	060813-SludgeD32_7-12, Cmpd 17720, +MSn(785.75), 46.42 min	CID	785.75	1	9.429874	3	HEGEVSQIPAVTSVSLNNVAFR	Protein2866(pre=?,post=?)	84	62	2.685255E-17	9.2117945E-12	0.0	0.0
SD6.mgf	index=89008	-1	060813-SludgeD32_25-30, Cmpd 15499, +MSn(666.3496), 40.00 min	CID	666.3496	0	0.18319263	3	TPATATLEGPVVLGGHSDFK	Protein8124(pre=?,post=?)	90	74	2.690778E-17	9.056082E-12	0.0	0.0
SD6.mgf	index=135172	-1	060813-SludgeD32_7-12, Cmpd 12933, +MSn(773.8948), 34.28 min	CID	773.8948	0	2.6815026	2	EGVM+15.995SSPVLGADLQK	Protein4900(pre=-,post=-)	67	61	2.697385E-17	8.550818E-12	0.0	0.0
SD6.mgf	index=138140	-1	060813-SludgeD32_7-12, Cmpd 16050, +MSn(954.0298), 42.04 min	CID	954.0298	0	1.9832647	2	TVVLSYASNIPAGSTVTVK	Protein3463(pre=?,post=?)	102	80	2.7019717E-17	8.998944E-12	0.0	0.0
SD6.mgf	index=21964	-1	060813-SludgeD32_13-18, Cmpd 24994, +MSn(1047.17), 62.18 min	CID	1047.17	2	1.206685	3	FYGAGDGTDSVLLLGFESADHPVDAWLER	Protein6731(pre=?,post=?)	154	89	2.7049011E-17	9.802859E-12	0.0	0.0
SD6.mgf	index=135108	-1	060813-SludgeD32_7-12, Cmpd 12866, +MSn(832.71), 34.14 min	CID	832.71	1	-2.1745045	3	TM+15.995GTVPNVGLM+15.995AQQAEEYGSHDK	Protein9302(pre=-,post=?)	122	88	2.7049367E-17	9.363139E-12	0.0	0.0
SD6.mgf	index=10262	-1	060813-SludgeD32_13-18, Cmpd 12574, +MSn(903.44), 31.97 min	CID	903.44	0	-2.7698956	2	FADEVSTANQQAAALNR	Protein4614(pre=?,post=?)	164	146	2.7177909E-17	8.8440175E-12	0.0	0.0
SD6.mgf	index=8971	-1	060813-SludgeD32_13-18, Cmpd 11218, +MSn(811.9), 29.29 min	CID	811.9	0	-5.7133207	2	QIPYNEASSSGASAIK	Protein4412(pre=?,post=?);Protein9270(pre=?,post=?)	101	87	2.7252193E-17	8.755694E-12	0.0	0.0
SD6.mgf	index=43706	-1	060813-SludgeD32_1-6, Cmpd 20350, +MSn(1092.03), 56.23 min	CID	1092.03	1	-3.2142622	2	IQGSLGQDVLDGGGDWYFVR	Protein1440(pre=-,post=?)	142	117	2.7309884E-17	9.191414E-12	0.0	0.0
SD6.mgf	index=136093	-1	060813-SludgeD32_7-12, Cmpd 13900, +MSn(1011.47), 36.56 min	CID	1011.47	1	-1.2969767	2	GTNAANNLYAGNGDDVLEGR	Protein4532(pre=?,post=?)	206	172	2.7655611E-17	9.3077724E-12	0.0	0.0
SD6.mgf	index=12673	-1	060813-SludgeD32_13-18, Cmpd 15105, +MSn(983.4671), 37.05 min	CID	983.4671	0	-6.6405053	2	GELLDANTGEYSGVNEVAK	Protein3759(pre=-,post=?);Protein10231(pre=K,post=?)	174	147	2.767383E-17	9.216797E-12	0.0	0.0
SD6.mgf	index=62049	-1	060813-SludgeD32_19-24, Cmpd 15145, +MSn(886.92), 37.81 min	CID	886.92	1	2.6521468	2	TAFEYGDALSANNVGSR	Protein4461(pre=-,post=?)	122	109	2.7772867E-17	9.037624E-12	0.0	0.0
SD6.mgf	index=94441	-1	060813-SludgeD32_25-30, Cmpd 21261, +MSn(926.47), 54.85 min	CID	926.47	0	0.06587926	3	NTGNIPGQLFISATESSSVQSLADNVK	Protein4408(pre=?,post=?)	92	58	2.832411E-17	1.01258125E-11	0.0	0.0
SD6.mgf	index=16685	-1	060813-SludgeD32_13-18, Cmpd 19355, +MSn(1088.04), 47.47 min	CID	1088.04	1	6.539258	2	LSGSSLPEHETYFFYLQR	Protein4546(pre=?,post=?)	211	174	2.843636E-17	9.363695E-12	0.0	0.0
SD6.mgf	index=34979	-1	060813-SludgeD32_1-6, Cmpd 11001, +MSn(822.4149), 32.04 min	CID	822.4149	0	-0.5937161	2	VDALPSTEQTELQGR	Protein3384(pre=-,post=?)	156	147	2.8503737E-17	9.035799E-12	0.0	0.0
SD6.mgf	index=71113	-1	060813-SludgeD32_19-24, Cmpd 24803, +MSn(1150.1), 62.47 min	CID	1150.1	1	10.752281	2	TDTVM+15.995NLGGGALYSLSDVLSLR	Protein6210(pre=?,post=?)	193	144	2.8696245E-17	9.8442764E-12	0.0	0.0
SD6.mgf	index=66398	-1	060813-SludgeD32_19-24, Cmpd 19769, +MSn(791.3922), 49.29 min	CID	791.3922	0	-1.5424732	2	FGITDSEVVWSVDK	Protein6057(pre=R,post=?)	82	73	2.8821692E-17	9.007903E-12	0.0	0.0
SD6.mgf	index=8974	-1	060813-SludgeD32_13-18, Cmpd 11221, +MSn(935.9744), 29.29 min	CID	935.9744	0	-4.760328	2	LIVTQGDTEPASVEQQR	Protein3450(pre=?,post=?)	191	150	2.894102E-17	9.417756E-12	0.0	0.0
SD6.mgf	index=59671	-1	060813-SludgeD32_19-24, Cmpd 12648, +MSn(894.95), 32.48 min	CID	894.95	0	2.9325876	2	GITINTAHVEYETANR	Protein3341(pre=-,post=?)	149	128	2.8986288E-17	9.312831E-12	0.0	0.0
SD6.mgf	index=95502	-1	060813-SludgeD32_25-30, Cmpd 22399, +MSn(849.4466), 57.83 min	CID	849.4466	0	0.071852855	2	QPPAFEDAALAIDALR	Protein2779(pre=-,post=?)	177	155	2.9141967E-17	9.362848E-12	0.0	0.0
SD6.mgf	index=65441	-1	060813-SludgeD32_19-24, Cmpd 18752, +MSn(896.44), 46.74 min	CID	896.44	1	-12.567598	2	SYELPDGQVITIGNER	Protein8647(pre=K,post=?)	131	116	2.9269485E-17	9.403817E-12	0.0	0.0
SD6.mgf	index=65783	-1	060813-SludgeD32_19-24, Cmpd 19120, +MSn(983.9762), 47.65 min	CID	983.9762	0	-2.7292728	2	TTLPGGTDVDAWTLGGSYR	Protein5556(pre=?,post=?)	232	191	2.9333522E-17	9.769558E-12	0.0	0.0
SD6.mgf	index=73388	-1	060813-SludgeD32_19-24, Cmpd 27239, +MSn(1001.5166), 68.97 min	CID	1001.5166	0	-1.0360253	2	AGFEFEPDAAGVLEALLPR	Protein5814(pre=?,post=?)	196	168	2.9523952E-17	9.832982E-12	0.0	0.0
SD6.mgf	index=20090	-1	060813-SludgeD32_13-18, Cmpd 22989, +MSn(1003.56), 56.88 min	CID	1003.56	1	6.4206657	2	IATLYEGTTGIQALDLLGR	Protein5052(pre=?,post=?)	190	156	2.9577987E-17	9.8509785E-12	0.0	0.0
SD6.mgf	index=19400	-1	060813-SludgeD32_13-18, Cmpd 22257, +MSn(929.43), 54.95 min	CID	929.43	0	1.3790604	2	GDEDSTDAAEFVALVYR	Protein10390(pre=?,post=N)	159	141	2.964688E-17	9.64745E-12	0.0	0.0
SD6.mgf	index=144212	-1	060813-SludgeD32_7-12, Cmpd 22521, +MSn(740.67), 58.98 min	CID	740.67	0	-11.124597	3	DFGTAGYTDALNQLFAGTSDR	Protein5854(pre=K,post=?)	99	83	2.9714872E-17	1.0100768E-11	0.0	0.0
SD6.mgf	index=16413	-1	060813-SludgeD32_13-18, Cmpd 19064, +MSn(960.4732), 46.74 min	CID	960.4732	0	-1.461578	2	SPQVFLM+15.995DEPLSNLDAK	Protein2509(pre=?,post=?)	107	91	2.9730502E-17	9.674662E-12	0.0	0.0
SD6.mgf	index=112214	-1	060813-SludgeD32_31-36, Cmpd 13669, +MSn(528.6157), 36.02 min	CID	528.6157	0	0.69277394	3	IVGSDEYLTKPFSK	Protein3100(pre=R,post=E)	83	80	2.994219E-17	9.358103E-12	0.0	0.0
SD6.mgf	index=63395	-1	060813-SludgeD32_19-24, Cmpd 16577, +MSn(751.7), 41.28 min	CID	751.7	1	-5.333293	3	QTNLDLTAYGVSGSSFHTPTR	Protein3108(pre=-,post=?)	139	111	2.9984166E-17	1.0192307E-11	0.0	0.0
SD6.mgf	index=14045	-1	060813-SludgeD32_13-18, Cmpd 16546, +MSn(777.88), 40.42 min	CID	777.88	1	7.1069293	2	EAYPGDVFYLHSR	Protein5170(pre=-,post=?)	102	93	3.0090806E-17	9.262762E-12	0.0	0.0
SD6.mgf	index=111314	-1	060813-SludgeD32_31-36, Cmpd 12724, +MSn(645.66), 33.85 min	CID	645.66	0	-5.104671	3	STIIPDM+15.995VGHTIAVHDGR	Protein9384(pre=R,post=K)	137	111	3.0142855E-17	9.92562E-12	0.0	0.0
SD6.mgf	index=138989	-1	060813-SludgeD32_7-12, Cmpd 16944, +MSn(953.97), 44.38 min	CID	953.97	2	-12.679043	2	GQFPVDLGTQVSPYSGPR	Protein5987(pre=-,post=?)	131	107	3.0332773E-17	9.988157E-12	0.0	0.0
SD6.mgf	index=62315	-1	060813-SludgeD32_19-24, Cmpd 15425, +MSn(765.3728), 38.46 min	CID	765.3728	0	-2.2328734	2	VPM+15.995GASSFGATFVSR	Protein2124(pre=K,post=?);Protein3985(pre=K,post=?);Protein8299(pre=K,post=?);Protein9984(pre=K,post=?)	138	124	3.0563794E-17	9.688845E-12	0.0	0.0
SD6.mgf	index=63157	-1	060813-SludgeD32_19-24, Cmpd 16327, +MSn(706.3629), 40.65 min	CID	706.3629	0	-2.1601865	2	QAYVGLSGDFGAVK	Protein4469(pre=R,post=?)	93	91	3.067626E-17	9.587528E-12	0.0	0.0
SD6.mgf	index=66128	-1	060813-SludgeD32_19-24, Cmpd 19482, +MSn(730.02), 48.57 min	CID	730.02	1	-1.8950076	3	AIFQFEQGVSVDSGAASNFGR	Protein4469(pre=K,post=Q)	82	63	3.0730812E-17	1.044611E-11	0.0	0.0
SD6.mgf	index=131912	-1	060813-SludgeD32_7-12, Cmpd 9500, +MSn(868.41), 26.77 min	CID	868.41	0	1.8976663	2	EGGTLTTNASGEVTADGR	Protein1222(pre=?,post=?)	162	136	3.0850627E-17	1.01586795E-11	0.0	0.0
SD6.mgf	index=1716	-1	060813-SludgeD32_13-18, Cmpd 3536, +MSn(496.2061), 13.19 min	CID	496.2061	0	-3.9976025	3	C+57.021ITGC+57.021AC+57.021HSAHGR	Protein1299(pre=?,post=?)	113	91	3.1018902E-17	9.548456E-12	0.0	0.0
SD6.mgf	index=23149	-1	060813-SludgeD32_13-18, Cmpd 26246, +MSn(801.44), 65.51 min	CID	801.44	1	-5.687845	3	TVLTGSDLPLILAASQPMAALYR	Protein8442(pre=?,post=S)	111	84	3.1248915E-17	1.0816812E-11	0.0	0.0
SD6.mgf	index=90328	-1	060813-SludgeD32_25-30, Cmpd 16892, +MSn(994.01), 43.55 min	CID	994.01	1	2.7348776	2	AHAFSASAEAAIIAAGGSVER	Protein8990(pre=?,post=L)	274	193	3.1868238E-17	1.0832747E-11	0.0	0.0
SD6.mgf	index=142933	-1	060813-SludgeD32_7-12, Cmpd 21159, +MSn(882.4476), 55.39 min	CID	882.4476	0	-2.4899611	2	NLSGNLAEIADYTLNR	Protein5669(pre=R,post=?)	98	93	3.1977135E-17	1.0273742E-11	0.0	0.0
SD6.mgf	index=139275	-1	060813-SludgeD32_7-12, Cmpd 17246, +MSn(811.41), 45.17 min	CID	811.41	1	11.238642	3	TNAHLVDLGQVLNSSGSYEVDGR	Protein143(pre=-,post=?)	108	81	3.2069425E-17	1.1100831E-11	0.0	0.0
SD6.mgf	index=143599	-1	060813-SludgeD32_7-12, Cmpd 21869, +MSn(722.3819), 57.26 min	CID	722.3819	0	-1.7743192	3	QIVSVGAALIPFLEHDDANR	Protein5276(pre=?,post=?)	139	116	3.2103445E-17	1.0804736E-11	0.0	0.0
SD6.mgf	index=93560	-1	060813-SludgeD32_25-30, Cmpd 20325, +MSn(693.3657), 52.39 min	CID	693.3657	0	1.1443571	3	EQIIFPEIDYDKIDALR	Protein9083(pre=?,post=G)	122	106	3.225169E-17	1.0495087E-11	0.0	0.0
SD6.mgf	index=9636	-1	060813-SludgeD32_13-18, Cmpd 11917, +MSn(993.9662), 30.70 min	CID	993.9662	0	-2.3948152	2	QLNANGVIDGM+15.995NPDTAANR	Protein1120(pre=K,post=?)	204	166	3.2252715E-17	1.07418E-11	0.0	0.0
SD6.mgf	index=109854	-1	060813-SludgeD32_31-36, Cmpd 11185, +MSn(487.2587), 30.43 min	CID	487.2587	0	-2.5052402	3	TVAVSFTQQVSHR	Protein1820(pre=K,post=?)	79	79	3.2257417E-17	9.929705E-12	0.0	0.0
SD6.mgf	index=17115	-1	060813-SludgeD32_13-18, Cmpd 19815, +MSn(1039.54), 48.65 min	CID	1039.54	1	-3.7290885	2	TSDIAGDGTTTATVLAQSIVR	Protein7118(pre=?,post=?)	269	209	3.229269E-17	1.0977028E-11	0.0	0.0
SD6.mgf	index=91348	-1	060813-SludgeD32_25-30, Cmpd 17971, +MSn(895.9518), 46.34 min	CID	895.9518	0	2.4524434	2	SYELPDGQVITIGNER	Protein8647(pre=K,post=?)	137	126	3.2436134E-17	1.0421211E-11	0.0	0.0
SD6.mgf	index=141920	-1	060813-SludgeD32_7-12, Cmpd 20064, +MSn(856.41), 52.52 min	CID	856.41	0	-9.336102	2	GYAEDLVINFAADGTR	Protein2409(pre=R,post=L)	101	94	3.274786E-17	1.0521362E-11	0.0	0.0
SD6.mgf	index=93861	-1	060813-SludgeD32_25-30, Cmpd 20647, +MSn(937.0019), 53.24 min	CID	937.0019	0	-0.06513877	2	NTVPVAFEGGQLPLFQR	Protein3786(pre=?,post=?);Protein8990(pre=?,post=?)	211	167	3.2754334E-17	1.0658654E-11	0.0	0.0
SD6.mgf	index=19605	-1	060813-SludgeD32_13-18, Cmpd 22476, +MSn(1058.5652), 55.52 min	CID	1058.5652	0	-2.5369623	2	GSALQALNGETTEFGIPAVLK	Protein4186(pre=?,post=?)	156	124	3.27772E-17	1.1141725E-11	0.0	0.0
SD6.mgf	index=44207	-1	060813-SludgeD32_1-6, Cmpd 20905, +MSn(1009.52), 57.67 min	CID	1009.52	1	-2.7512286	2	AGDVLGVSTVLNDWSVASAR	Protein2610(pre=?,post=?)	213	173	3.2966357E-17	1.1095158E-11	0.0	0.0
SD6.mgf	index=139214	-1	060813-SludgeD32_7-12, Cmpd 17181, +MSn(1024.49), 45.00 min	CID	1024.49	1	5.81258	2	TAADTAAAEALENAQSEVER	Protein4492(pre=?,post=?)	257	214	3.3015455E-17	1.1111682E-11	0.0	0.0
SD6.mgf	index=11964	-1	060813-SludgeD32_13-18, Cmpd 14361, +MSn(836.46), 35.51 min	CID	836.46	0	12.915575	2	QIVTNAGEEASVIVNK	Protein3966(pre=-,post=?)	72	64	3.317288E-17	1.06579155E-11	0.0	0.0
SD6.mgf	index=9587	-1	060813-SludgeD32_13-18, Cmpd 11865, +MSn(976.97), 30.59 min	CID	976.97	0	6.6847553	2	DVIHIEGDSGDTENGVAPK	Protein798(pre=K,post=?)	172	137	3.3193223E-17	1.1055035E-11	0.0	0.0
SD6.mgf	index=17038	-1	060813-SludgeD32_13-18, Cmpd 19733, +MSn(989.48), 48.43 min	CID	989.48	0	2.6524222	2	EIELEDPYENMGAQLVK	Protein6604(pre=?,post=?)	148	123	3.3226055E-17	1.0812158E-11	0.0	0.0
SD6.mgf	index=69643	-1	060813-SludgeD32_19-24, Cmpd 23232, +MSn(903.79), 58.31 min	CID	903.79	0	-4.929845	3	ASELADTVVAVVGGDGDAVAATLGAHGASK	Protein4989(pre=?,post=?)	144	100	3.339658E-17	1.2178096E-11	0.0	0.0
SD6.mgf	index=62359	-1	060813-SludgeD32_19-24, Cmpd 15471, +MSn(626.99), 38.57 min	CID	626.99	0	-0.09734629	3	GSAADVTQIAVGGQYNLSK	Protein7934(pre=K,post=?)	66	59	3.3812192E-17	1.1261185E-11	0.0	0.0
SD6.mgf	index=92854	-1	060813-SludgeD32_25-30, Cmpd 19574, +MSn(1040.04), 50.46 min	CID	1040.04	1	-5.253838	2	EQIIFPEIEYDKVDALR	Protein8642(pre=?,post=?)	195	166	3.395564E-17	1.1049572E-11	0.0	0.0
SD6.mgf	index=139136	-1	060813-SludgeD32_7-12, Cmpd 17099, +MSn(846.4461), 44.79 min	CID	846.4461	0	-0.072107546	2	VLSPLTDESNFGITAK	Protein4731(pre=?,post=G)	144	127	3.403622E-17	1.0935293E-11	0.0	0.0
SD6.mgf	index=36649	-1	060813-SludgeD32_1-6, Cmpd 12755, +MSn(1046.0279), 36.54 min	CID	1046.028	0	1.0502912	2	LLTNDPAGTANYGVGSSGQLR	Protein2618(pre=?,post=?)	230	187	3.40598E-17	1.1577709E-11	0.0	0.0
SD6.mgf	index=68772	-1	060813-SludgeD32_19-24, Cmpd 22310, +MSn(871.4782), 55.87 min	CID	871.4782	0	0.49025473	2	VPIPDGSITDFVAVVGR	Protein5966(pre=?,post=D)	166	142	3.427498E-17	1.115349E-11	0.0	0.0
SD6.mgf	index=92408	-1	060813-SludgeD32_25-30, Cmpd 19106, +MSn(791.3914), 49.24 min	CID	791.3914	0	-2.5450807	2	FGITDSEVVWSVDK	Protein6057(pre=R,post=?)	125	108	3.4308937E-17	1.0722881E-11	0.0	0.0
SD6.mgf	index=70613	-1	060813-SludgeD32_19-24, Cmpd 24275, +MSn(1051.52), 61.07 min	CID	1051.52	0	-7.894016	2	IYQLPDQQFANLYWFR	Protein2946(pre=?,post=?)	168	136	3.473726E-17	1.1160526E-11	0.0	0.0
SD6.mgf	index=41610	-1	060813-SludgeD32_1-6, Cmpd 18071, +MSn(886.4851), 50.30 min	CID	886.4851	0	2.2720797	2	TVNPGSSAVFPLLVENK	Protein7900(pre=-,post=R)	143	127	3.4999024E-17	1.1389103E-11	0.0	0.0
SD6.mgf	index=7839	-1	060813-SludgeD32_13-18, Cmpd 10029, +MSn(882.4032), 26.99 min	CID	882.4032	0	-3.389281	2	IEAGQPTVC+57.021SETC+57.021VGR	Protein1753(pre=-,post=?)	174	136	3.520763E-17	1.1311648E-11	0.0	0.0
SD6.mgf	index=142279	-1	060813-SludgeD32_7-12, Cmpd 20452, +MSn(734.0447), 53.54 min	CID	734.0447	0	-2.2450206	3	RLDEELTYVLTHELPSER	Protein8905(pre=K,post=?)	177	142	3.5482045E-17	1.1683741E-11	0.0	0.0
SD6.mgf	index=111267	-1	060813-SludgeD32_31-36, Cmpd 12674, +MSn(952.95), 33.74 min	CID	952.95	0	1.0888281	2	M+15.995NQVVTDVPADVSDGDVK	Protein5785(pre=R,post=A)	166	141	3.5681283E-17	1.1749346E-11	0.0	0.0
SD6.mgf	index=118206	-1	060813-SludgeD32_31-36, Cmpd 19974, +MSn(832.43), 52.00 min	CID	832.43	1	-6.3448443	2	LFVGGLSWGTNDGALR	Protein1090(pre=-,post=?)	119	103	3.5747328E-17	1.1485045E-11	0.0	0.0
SD6.mgf	index=18305	-1	060813-SludgeD32_13-18, Cmpd 21082, +MSn(831.42), 51.89 min	CID	831.42	0	8.662542	3	THLM+15.995DATPVTLGQEFGGFASQIR	Protein2707(pre=?,post=?)	108	84	3.5850894E-17	1.2409787E-11	0.0	0.0
SD6.mgf	index=136171	-1	060813-SludgeD32_7-12, Cmpd 13982, +MSn(918.4322), 36.77 min	CID	918.4322	0	0.66455853	2	AVYVFDTSNQASTYNR	Protein6073(pre=?,post=?)	158	134	3.589797E-17	1.15334435E-11	0.0	0.0
SD6.mgf	index=35136	-1	060813-SludgeD32_1-6, Cmpd 11166, +MSn(822.4148), 32.45 min	CID	822.4148	0	-0.7421451	2	VDALPSTEQTELQGR	Protein3384(pre=-,post=?)	167	154	3.6090228E-17	1.1440747E-11	0.0	0.0
SD6.mgf	index=58437	-1	060813-SludgeD32_19-24, Cmpd 11353, +MSn(687.33), 29.90 min	CID	687.33	1	-11.074692	3	QSQDALNGAAGAITTGHQYR	Protein9332(pre=R,post=V)	84	73	3.6280307E-17	1.2210501E-11	0.0	0.0
SD6.mgf	index=17837	-1	060813-SludgeD32_13-18, Cmpd 20586, +MSn(1037.54), 50.60 min	CID	1037.54	-1	7.0254407	2	TDDVAGDGTTTATVLAQALVR	Protein956(pre=?,post=?)	307	232	3.6371985E-17	1.23636735E-11	0.0	0.0
SD6.mgf	index=94015	-1	060813-SludgeD32_25-30, Cmpd 20809, +MSn(937), 53.66 min	CID	937.0	0	-2.0844407	2	NTVPVAFEGGQLPLFQR	Protein3786(pre=?,post=?);Protein8990(pre=?,post=?)	173	147	3.6432065E-17	1.1855431E-11	0.0	0.0
SD6.mgf	index=55299	-1	060813-SludgeD32_19-24, Cmpd 8054, +MSn(852.4061), 23.30 min	CID	852.4061	0	-1.9332874	2	TNEETTASPVIEGNNK	Protein8040(pre=-,post=?)	136	119	3.6484356E-17	1.17218405E-11	0.0	0.0
SD6.mgf	index=21666	-1	060813-SludgeD32_13-18, Cmpd 24674, +MSn(835.13), 61.33 min	CID	835.13	2	-11.432909	3	LQVEHPVTELITGVDLVELQIR	Protein5404(pre=?,post=V)	118	97	3.658833E-17	1.2551664E-11	0.0	0.0
SD6.mgf	index=131072	-1	060813-SludgeD32_7-12, Cmpd 8617, +MSn(926.47), 24.93 min	CID	926.47	0	1.7128637	2	TTADGVVTTTTNTATAAQK	Protein4160(pre=?,post=?)	144	120	3.6757034E-17	1.2241967E-11	0.0	0.0
SD6.mgf	index=90766	-1	060813-SludgeD32_25-30, Cmpd 17355, +MSn(671.7), 44.74 min	CID	671.7	0	-7.9053392	3	IPGILYGADKDPVAISVER	Protein10087(pre=?,post=?)	112	90	3.6982878E-17	1.2317185E-11	0.0	0.0
SD6.mgf	index=93544	-1	060813-SludgeD32_25-30, Cmpd 20308, +MSn(790.75), 52.35 min	CID	790.75	0	-2.3927732	3	TVGHLGLIADGTVYSGVADALANR	Protein1962(pre=?,post=?)	113	87	3.7014562E-17	1.2922894E-11	0.0	0.0
SD6.mgf	index=55100	-1	060813-SludgeD32_19-24, Cmpd 7845, +MSn(751.8819), 22.87 min	CID	751.8819	0	0.48705935	2	LNSVVAGSQASAENR	Protein4680(pre=-,post=?)	128	118	3.7116722E-17	1.176615E-11	0.0	0.0
SD6.mgf	index=109926	-1	060813-SludgeD32_31-36, Cmpd 11262, +MSn(487.2597), 30.61 min	CID	487.2597	0	-0.43841702	3	TVAVSFTQQVSHR	Protein1820(pre=K,post=?)	107	106	3.720177E-17	1.1451709E-11	0.0	0.0
SD6.mgf	index=57638	-1	060813-SludgeD32_19-24, Cmpd 10512, +MSn(889.94), 28.16 min	CID	889.94	0	-2.9490798	2	QAGQEHQVEQVGAELR	Protein7021(pre=?,post=?)	167	147	3.7369724E-17	1.2006294E-11	0.0	0.0
SD6.mgf	index=67688	-1	060813-SludgeD32_19-24, Cmpd 21145, +MSn(857.98), 52.84 min	CID	857.98	1	-2.383292	2	VPIPTGSVTDFVAVVGR	Protein2303(pre=A,post=?);Protein2303(pre=?,post=?)	139	115	3.7404578E-17	1.2171899E-11	0.0	0.0
SD6.mgf	index=62913	-1	060813-SludgeD32_19-24, Cmpd 16069, +MSn(714.7), 40.02 min	CID	714.7	1	4.045142	3	IVTNENNFEHNLTNNIVR	Protein6374(pre=?,post=?)	134	106	3.7405048E-17	1.2316958E-11	0.0	0.0
SD6.mgf	index=113803	-1	060813-SludgeD32_31-36, Cmpd 15337, +MSn(518.92), 40.06 min	CID	518.92	1	2.3944986	3	EAYPGDVFYLHSR	Protein5170(pre=-,post=?)	75	73	3.747693E-17	1.1536412E-11	0.0	0.0
SD6.mgf	index=90889	-1	060813-SludgeD32_25-30, Cmpd 17485, +MSn(881.42), 45.08 min	CID	881.42	1	-0.24130636	2	TGAGDGDDEQIIVDLSR	Protein1605(pre=?,post=?)	147	128	3.76816E-17	1.2262045E-11	0.0	0.0
SD6.mgf	index=91797	-1	060813-SludgeD32_25-30, Cmpd 18449, +MSn(936.43), 47.57 min	CID	936.43	2	5.4831505	2	M+15.995SM+15.995NPFDEIAVEEAVR	Protein4079(pre=?,post=?);Protein9118(pre=?,post=?)	150	135	3.772114E-17	1.2119199E-11	0.0	0.0
SD6.mgf	index=112636	-1	060813-SludgeD32_31-36, Cmpd 14112, +MSn(809.8528), 37.05 min	CID	809.8528	0	-4.371194	2	GFGFVEM+15.995ASSDEAQK	Protein9090(pre=R,post=A)	92	86	3.8222226E-17	1.21165985E-11	0.0	0.0
SD6.mgf	index=111433	-1	060813-SludgeD32_31-36, Cmpd 12849, +MSn(952.9492), 34.15 min	CID	952.9492	0	0.25619486	2	M+15.995NQVVTDVPADVSDGDVK	Protein5785(pre=R,post=A)	161	134	3.8398485E-17	1.2644084E-11	0.0	0.0
SD6.mgf	index=135121	-1	060813-SludgeD32_7-12, Cmpd 12880, +MSn(659.69), 34.17 min	CID	659.69	0	2.1279867	3	TTSNIVGGHVGSPVTLANPR	Protein6765(pre=?,post=?)	131	101	3.8512437E-17	1.2961746E-11	0.0	0.0
SD6.mgf	index=93518	-1	060813-SludgeD32_25-30, Cmpd 20281, +MSn(1047.05), 52.28 min	CID	1047.05	1	-3.2357686	2	EQIIFPEIEYDKIDALR	Protein8933(pre=?,post=?)	187	157	3.86208E-17	1.2567672E-11	0.0	0.0
SD6.mgf	index=142495	-1	060813-SludgeD32_7-12, Cmpd 20684, +MSn(975.49), 54.15 min	CID	975.49	2	0.7537569	2	TELLETVAESDEELLEK	Protein5282(pre=R,post=?)	80	69	3.8731094E-17	1.2603562E-11	0.0	0.0
SD6.mgf	index=93218	-1	060813-SludgeD32_25-30, Cmpd 19960, +MSn(698.37), 51.45 min	CID	698.37	1	-1.893492	3	EQIIFPEIEYDKIDALR	Protein8933(pre=?,post=?)	132	114	3.874672E-17	1.26086485E-11	0.0	0.0
SD6.mgf	index=16096	-1	060813-SludgeD32_13-18, Cmpd 18726, +MSn(1139.54), 45.89 min	CID	1139.54	0	-6.105942	2	SGETEDATIADLAVATNC+57.021AQIK	Protein8763(pre=?,post=-)	163	122	3.874994E-17	1.3293206E-11	0.0	0.0
SD6.mgf	index=90930	-1	060813-SludgeD32_25-30, Cmpd 17528, +MSn(805.41), 45.20 min	CID	805.41	1	5.2572637	3	GAIVNTASVAAFDGQIGQASYSASK	Protein7441(pre=R,post=G)	68	47	3.880228E-17	1.3658209E-11	0.0	0.0
SD6.mgf	index=71872	-1	060813-SludgeD32_19-24, Cmpd 25618, +MSn(1058.59), 64.62 min	CID	1058.59	1	1.7501484	3	ELGLTPLGEIVSIGQVAGPDASLISQPAQAIK	Protein4851(pre=K,post=?);Protein7020(pre=K,post=?)	128	80	3.8997734E-17	1.4387161E-11	0.0	0.0
SD6.mgf	index=20735	-1	060813-SludgeD32_13-18, Cmpd 23668, +MSn(1013.5271), 58.68 min	CID	1013.5271	0	-1.0839686	2	AAQNVSSTLLYFNDILEK	Protein2132(pre=N,post=?)	176	138	3.9179483E-17	1.2901256E-11	0.0	0.0
SD6.mgf	index=65928	-1	060813-SludgeD32_19-24, Cmpd 19272, +MSn(880.39), 48.04 min	CID	880.39	1	-10.022226	2	VLGWYDNEWGYSNR	Protein5966(pre=?,post=?)	123	104	3.9244416E-17	1.2265411E-11	0.0	0.0
SD6.mgf	index=143705	-1	060813-SludgeD32_7-12, Cmpd 21982, +MSn(1082.9), 57.56 min	CID	1082.9	1	8.814815	3	ALVAAQYSLDHSSTDLSDLQTVLSGVTATGPK	Protein3763(pre=?,post=?)	194	102	3.9247947E-17	1.4479471E-11	0.0	0.0
SD6.mgf	index=142682	-1	060813-SludgeD32_7-12, Cmpd 20885, +MSn(884.98), 54.68 min	CID	884.98	0	-9.310572	2	SEALPLVESEDLVLVR	Protein9659(pre=-,post=?)	111	105	3.9646347E-17	1.2737736E-11	0.0	0.0
SD6.mgf	index=111752	-1	060813-SludgeD32_31-36, Cmpd 13184, +MSn(687.8734), 34.90 min	CID	687.8734	0	1.4196855	2	VGGATYQVPVEVR	Protein10504(pre=R,post=?)	101	101	3.9863296E-17	1.2270999E-11	0.0	0.0
SD6.mgf	index=94267	-1	060813-SludgeD32_25-30, Cmpd 21076, +MSn(1059.56), 54.36 min	CID	1059.56	1	3.2571852	2	AQNIEAEYQWVSPILVTR	Protein2020(pre=-,post=?)	175	138	3.993163E-17	1.3148927E-11	0.0	0.0
SD6.mgf	index=66603	-1	060813-SludgeD32_19-24, Cmpd 19984, +MSn(1127.51), 49.85 min	CID	1127.51	0	-2.3818328	2	DVTVDEVNAAFEAAATDGPM+15.995SK	Protein5966(pre=R,post=?)	157	115	4.0071223E-17	1.3746474E-11	0.0	0.0
SD6.mgf	index=140364	-1	060813-SludgeD32_7-12, Cmpd 18408, +MSn(952.96), 48.20 min	CID	952.96	1	-4.77296	2	IEPEAIEYGENFISHR	Protein5680(pre=?,post=?);Protein10126(pre=?,post=?)	171	144	4.0152925E-17	1.2900492E-11	0.0	0.0
SD6.mgf	index=116715	-1	060813-SludgeD32_31-36, Cmpd 18406, +MSn(650.33), 47.95 min	CID	650.33	1	-12.456283	3	FLSQPFHVAEVFTGSPGK	Protein592(pre=?,post=Y);Protein7670(pre=?,post=?)	90	71	4.0175954E-17	1.3229379E-11	0.0	0.0
SD6.mgf	index=64083	-1	060813-SludgeD32_19-24, Cmpd 17307, +MSn(834.45), 43.10 min	CID	834.45	0	-8.850367	2	LLDQGQAGDNVGVLLR	Protein1209(pre=-,post=?)	133	122	4.0296785E-17	1.2946712E-11	0.0	0.0
SD6.mgf	index=66479	-1	060813-SludgeD32_19-24, Cmpd 19854, +MSn(896.46), 49.51 min	CID	896.46	1	-6.378818	3	NEGLVNFTTNGSPTPAVVNTLAVTNR	Protein3080(pre=?,post=?)	100	67	4.049235E-17	1.4365633E-11	0.0	0.0
SD6.mgf	index=93930	-1	060813-SludgeD32_25-30, Cmpd 20719, +MSn(878.96), 53.42 min	CID	878.96	1	-10.385933	2	TVVVEPGDTLWAIAER	Protein2600(pre=-,post=?)	119	100	4.0658342E-17	1.3062875E-11	0.0	0.0
SD6.mgf	index=140563	-1	060813-SludgeD32_7-12, Cmpd 18618, +MSn(712.37), 48.75 min	CID	712.37	0	-1.1138259	3	EHDIISSPLEGQDIALLER	Protein6329(pre=-,post=?)	81	67	4.072848E-17	1.3564661E-11	0.0	0.0
SD6.mgf	index=92813	-1	060813-SludgeD32_25-30, Cmpd 19531, +MSn(798.46), 50.35 min	CID	798.46	0	0.7644115	2	TPSQVQVAVIDLAVR	Protein9693(pre=R,post=?)	128	121	4.093908E-17	1.2977852E-11	0.0	0.0
SD6.mgf	index=85627	-1	060813-SludgeD32_25-30, Cmpd 11949, +MSn(724.3617), 31.93 min	CID	724.3617	0	-1.0111263	2	VAVFAEGEQAEAAR	Protein9253(pre=R,post=?)	123	123	4.1070867E-17	1.2836248E-11	0.0	0.0
SD6.mgf	index=116887	-1	060813-SludgeD32_31-36, Cmpd 18587, +MSn(780.04), 48.41 min	CID	780.04	1	1.2011904	3	AGAVDGQDGFEGFELLKPTDDR	Protein9316(pre=?,post=?)	113	85	4.1182216E-17	1.41276E-11	0.0	0.0
SD6.mgf	index=19508	-1	060813-SludgeD32_13-18, Cmpd 22373, +MSn(683.7), 55.25 min	CID	683.7	0	-5.8919067	3	NAAANALVVGLTYATATTAQK	Protein2692(pre=?,post=A)	91	70	4.1202545E-17	1.40056924E-11	0.0	0.0
SD6.mgf	index=21898	-1	060813-SludgeD32_13-18, Cmpd 24922, +MSn(1158.25), 61.99 min	CID	1158.25	1	-13.686557	3	IIPGAFTDATAIATATAAGYGPGVAVQQLGYASGYK	Protein6724(pre=?,post=?)	124	63	4.1242312E-17	1.5522163E-11	0.0	0.0
SD6.mgf	index=69844	-1	060813-SludgeD32_19-24, Cmpd 23444, +MSn(1055.55), 58.87 min	CID	1055.55	1	-5.755102	2	FVIEPLEPGFGYTLGNSLR	Protein6071(pre=?,post=?);Protein9985(pre=?,post=?)	211	170	4.1373354E-17	1.3779438E-11	0.0	0.0
SD6.mgf	index=135258	-1	060813-SludgeD32_7-12, Cmpd 13024, +MSn(546.9535), 34.49 min	CID	546.9535	0	0.7811385	3	LLLPDTVGTGGDSHTR	Protein3917(pre=?,post=?);Protein9231(pre=?,post=?)	131	114	4.147416E-17	1.3324984E-11	0.0	0.0
SD6.mgf	index=72344	-1	060813-SludgeD32_19-24, Cmpd 26115, +MSn(1007.0219), 65.95 min	CID	1007.0219	0	-1.0303615	2	GLSADSLILDLEDAVAPDAK	Protein7276(pre=-,post=?)	115	95	4.1859263E-17	1.4088153E-11	0.0	0.0
SD6.mgf	index=68815	-1	060813-SludgeD32_19-24, Cmpd 22356, +MSn(685.0247), 55.99 min	CID	685.0247	0	-0.17819837	3	DAEAPIFSVADLGIVGDVHK	Protein3612(pre=?,post=?)	106	84	4.1975062E-17	1.41271266E-11	0.0	0.0
SD6.mgf	index=69043	-1	060813-SludgeD32_19-24, Cmpd 22595, +MSn(862.45), 56.63 min	CID	862.45	1	-1.1791345	3	TDLDKLVIDLETNGTLEPEEAIR	Protein7665(pre=?,post=?)	93	68	4.216639E-17	1.4595896E-11	0.0	0.0
SD6.mgf	index=14759	-1	060813-SludgeD32_13-18, Cmpd 17302, +MSn(897.45), 42.30 min	CID	897.45	1	-10.171836	2	FVTNTDVGVDVSAAELR	Protein1850(pre=-,post=?)	109	99	4.2202738E-17	1.37332775E-11	0.0	0.0
SD6.mgf	index=68835	-1	060813-SludgeD32_19-24, Cmpd 22377, +MSn(871.4764), 56.05 min	CID	871.4764	0	-1.610837	2	VPIPDGSITDFVAVVGR	Protein5966(pre=?,post=D)	171	143	4.228468E-17	1.3759942E-11	0.0	0.0
SD6.mgf	index=69603	-1	060813-SludgeD32_19-24, Cmpd 23190, +MSn(999.058), 58.20 min	CID	999.058	0	3.0546446	2	GEQLLSQVQNILAISGAQK	Protein2479(pre=?,post=?)	131	107	4.2581392E-17	1.41817755E-11	0.0	0.0
SD6.mgf	index=140384	-1	060813-SludgeD32_7-12, Cmpd 18430, +MSn(886.93), 48.26 min	CID	886.93	0	2.0644903	2	SGQDFFPLTVNYQEK	Protein3057(pre=-,post=?)	85	77	4.2626185E-17	1.3512672E-11	0.0	0.0
SD6.mgf	index=143085	-1	060813-SludgeD32_7-12, Cmpd 21326, +MSn(802.09), 55.83 min	CID	802.09	1	9.161561	3	IVINVIPTGPGGGFSFDDNITGGR	Protein2738(pre=?,post=?)	115	86	4.2647206E-17	1.488942E-11	0.0	0.0
SD6.mgf	index=17200	-1	060813-SludgeD32_13-18, Cmpd 19906, +MSn(791.3906), 48.88 min	CID	791.3906	0	-3.5476882	2	FGITDSEVVWSVDK	Protein6057(pre=R,post=?)	122	109	4.2836597E-17	1.33881075E-11	0.0	0.0
SD6.mgf	index=88742	-1	060813-SludgeD32_25-30, Cmpd 15219, +MSn(1020.91), 39.30 min	CID	1020.91	2	-0.018566843	3	APAPVSAAPAAAPAPVAVAPAAPVAPPPPPAAPTK	Protein5472(pre=R,post=?)	127	71	4.2859725E-17	1.6055553E-11	0.0	0.0
SD6.mgf	index=38525	-1	060813-SludgeD32_1-6, Cmpd 14758, +MSn(824.93), 41.73 min	CID	824.93	1	2.7034988	2	ANSLSGTSLVQTGWAR	Protein6814(pre=K,post=?)	131	125	4.2947025E-17	1.3798192E-11	0.0	0.0
SD6.mgf	index=6297	-1	060813-SludgeD32_13-18, Cmpd 8409, +MSn(559.2741), 23.90 min	CID	559.2741	0	-2.1826515	4	SLVVHPGSTTHSQLNDEEQR	Protein10275(pre=?,post=S)	134	104	4.303292E-17	1.44831595E-11	0.0	0.0
SD6.mgf	index=9146	-1	060813-SludgeD32_13-18, Cmpd 11402, +MSn(575.93), 29.66 min	CID	575.93	2	-3.3220153	3	HYTEM+15.995VQEPEFAAR	Protein9093(pre=-,post=?)	59	55	4.315961E-17	1.3489061E-11	0.0	0.0
SD6.mgf	index=140476	-1	060813-SludgeD32_7-12, Cmpd 18527, +MSn(690.0348), 48.51 min	CID	690.0348	0	9.110669	3	INIIDTPGHVDFTIEVER	Protein5870(pre=?,post=?);Protein6516(pre=?,post=?)	132	101	4.3226176E-17	1.4233774E-11	0.0	0.0
SD6.mgf	index=14451	-1	060813-SludgeD32_13-18, Cmpd 16974, +MSn(942.43), 41.48 min	CID	942.43	1	-0.36637956	3	NM+15.995ITGAAQM+15.995DGAILVC+57.021SAADGPM+15.995PQTR	Protein144(pre=?,post=?);Protein7485(pre=?,post=?)	106	67	4.3541507E-17	1.5566002E-11	0.0	0.0
SD6.mgf	index=91925	-1	060813-SludgeD32_25-30, Cmpd 18584, +MSn(1127.59), 47.91 min	CID	1127.59	1	-1.2716595	2	EGGVVIINSAQPLLSEEDINR	Protein3637(pre=?,post=?)	268	212	4.4112808E-17	1.4994957E-11	0.0	0.0
SD6.mgf	index=137579	-1	060813-SludgeD32_7-12, Cmpd 15461, +MSn(788.4135), 40.50 min	CID	788.4135	0	2.3998756	2	GETQVM+15.995NIATLGIGR	Protein4985(pre=R,post=?)	107	102	4.4202663E-17	1.4012421E-11	0.0	0.0
SD6.mgf	index=131446	-1	060813-SludgeD32_7-12, Cmpd 9010, +MSn(782.7), 25.75 min	CID	782.7	1	-7.696387	3	TATVAADDATQAHAPEYTAAQNK	Protein5601(pre=-,post=?)	99	68	4.4237933E-17	1.5312961E-11	0.0	0.0
SD6.mgf	index=9105	-1	060813-SludgeD32_13-18, Cmpd 11359, +MSn(680.35), 29.58 min	CID	680.35	0	2.3325021	3	IFILHADHEQNASTSTVR	Protein7321(pre=?,post=?);Protein8053(pre=?,post=?)	143	109	4.4554737E-17	1.467125E-11	0.0	0.0
SD6.mgf	index=37315	-1	060813-SludgeD32_1-6, Cmpd 13472, +MSn(751.3769), 38.38 min	CID	751.3769	0	-1.8683113	2	EGNLAISEAENLGGK	Protein6895(pre=-,post=V)	109	108	4.461507E-17	1.4143155E-11	0.0	0.0
SD6.mgf	index=54503	-1	060813-SludgeD32_19-24, Cmpd 7218, +MSn(723.3734), 21.59 min	CID	723.3734	0	-1.5187608	2	GLM+15.995TTVHAATATQK	Protein7688(pre=R,post=?)	133	127	4.489481E-17	1.4031379E-11	0.0	0.0
SD6.mgf	index=93211	-1	060813-SludgeD32_25-30, Cmpd 19952, +MSn(926.77), 51.43 min	CID	926.77	0	3.6880577	3	NLSPNGGDKPEGDLAAAIDDQFGSFDK	Protein10445(pre=?,post=?)	115	81	4.5006116E-17	1.6089597E-11	0.0	0.0
SD6.mgf	index=36650	-1	060813-SludgeD32_1-6, Cmpd 12756, +MSn(741.71), 36.54 min	CID	741.71	0	-4.3613396	3	VGDVTSVALDTHDGHTLLTGSK	Protein5361(pre=?,post=?)	114	85	4.525358E-17	1.5524285E-11	0.0	0.0
SD6.mgf	index=92567	-1	060813-SludgeD32_25-30, Cmpd 19273, +MSn(791.39), 49.68 min	CID	791.39	0	-4.318925	2	FGITDSEVVWSVDK	Protein6057(pre=R,post=?)	73	69	4.535491E-17	1.41751775E-11	0.0	0.0
SD6.mgf	index=132016	-1	060813-SludgeD32_7-12, Cmpd 9609, +MSn(945.9315), 27.00 min	CID	945.9315	0	-0.3226192	2	AVSEDNVESVDGNEVEAK	Protein2489(pre=-,post=?)	128	109	4.549699E-17	1.4981521E-11	0.0	0.0
SD6.mgf	index=62704	-1	060813-SludgeD32_19-24, Cmpd 15842, +MSn(1104.49), 39.48 min	CID	1104.49	1	-2.5145564	2	DGGATWADAPNGSTFANGDQVR	Protein2334(pre=?,post=?)	214	173	4.559279E-17	1.5640652E-11	0.0	0.0
SD6.mgf	index=69875	-1	060813-SludgeD32_19-24, Cmpd 23477, +MSn(1147.06), 58.96 min	CID	1147.06	2	-10.489617	2	LDFDNTPATLIGAAGSGWDTLR	Protein7969(pre=?,post=?)	231	179	4.5678598E-17	1.5670088E-11	0.0	0.0
SD6.mgf	index=88115	-1	060813-SludgeD32_25-30, Cmpd 14561, +MSn(994.48), 37.71 min	CID	994.48	0	3.6210756	2	VLLLDEPASGQDESETER	Protein9747(pre=?,post=?)	210	164	4.5766113E-17	1.5070141E-11	0.0	0.0
SD6.mgf	index=21981	-1	060813-SludgeD32_13-18, Cmpd 25012, +MSn(1158.27), 62.22 min	CID	1158.27	1	3.6024904	3	IIPGAFTDATAIATATAAGYGPGVAVQQLGYASGYK	Protein6724(pre=?,post=?)	136	65	4.5901486E-17	1.7275714E-11	0.0	0.0
SD6.mgf	index=112564	-1	060813-SludgeD32_31-36, Cmpd 14036, +MSn(915.45), 36.87 min	CID	915.45	1	-7.770372	2	LAVAAADQGSDDAEQLVR	Protein1124(pre=?,post=?)	192	146	4.6000602E-17	1.5147354E-11	0.0	0.0
SD6.mgf	index=92748	-1	060813-SludgeD32_25-30, Cmpd 19463, +MSn(693.3644), 50.17 min	CID	693.3644	0	-0.7922472	3	EQIIFPEIEYDKVDALR	Protein8642(pre=?,post=?)	133	113	4.6301197E-17	1.5066965E-11	0.0	0.0
SD6.mgf	index=70040	-1	060813-SludgeD32_19-24, Cmpd 23651, +MSn(1062.05), 59.42 min	CID	1062.05	0	-7.7008123	2	NPEIDAQLVAQGIAEQLSAR	Protein622(pre=K,post=?);Protein1978(pre=K,post=?);Protein7051(pre=K,post=?)	207	162	4.7193533E-17	1.5883454E-11	0.0	0.0
SD6.mgf	index=21124	-1	060813-SludgeD32_13-18, Cmpd 24081, +MSn(618.97), 59.77 min	CID	618.97	0	4.535971	3	ELAAFAQFASDLDEATR	Protein5339(pre=-,post=?)	110	102	4.7496327E-17	1.5455874E-11	0.0	0.0
SD6.mgf	index=91869	-1	060813-SludgeD32_25-30, Cmpd 18526, +MSn(935.42), 47.76 min	CID	935.42	0	-1.6312207	2	M+15.995SM+15.995NPFDEIAVEEAVR	Protein4079(pre=?,post=?);Protein9118(pre=?,post=?)	181	147	4.7543973E-17	1.5275118E-11	0.0	0.0
SD6.mgf	index=138644	-1	060813-SludgeD32_7-12, Cmpd 16579, +MSn(832.06), 43.42 min	CID	832.06	1	2.3735907	3	YGDILDGVTM+15.995QEQLDEHTGLSR	Protein4843(pre=-,post=?)	85	60	4.7547066E-17	1.6311069E-11	0.0	0.0
SD6.mgf	index=139889	-1	060813-SludgeD32_7-12, Cmpd 17897, +MSn(926.44), 46.89 min	CID	926.44	1	4.8338275	3	SYYYGEEVGYWNHGDTALIVNTPK	Protein4089(pre=?,post=?)	114	63	4.7585954E-17	1.6613684E-11	0.0	0.0
SD6.mgf	index=134383	-1	060813-SludgeD32_7-12, Cmpd 12105, +MSn(822.4203), 32.43 min	CID	822.4203	0	5.937161	2	VDALPSTEQTELQGR	Protein3384(pre=-,post=?)	125	117	4.7649822E-17	1.5105184E-11	0.0	0.0
SD6.mgf	index=145659	-1	060813-SludgeD32_7-12, Cmpd 24073, +MSn(871.9809), 63.05 min	CID	871.9809	0	-1.7498964	2	IEPFDPLVAVDLVTSK	Protein5381(pre=?,post=?)	118	100	4.769182E-17	1.5322618E-11	0.0	0.0
SD6.mgf	index=110101	-1	060813-SludgeD32_31-36, Cmpd 11450, +MSn(887.4214), 31.04 min	CID	887.4214	0	-2.6823387	2	LYVHDEENTLNVGDR	Protein9391(pre=R,post=?)	194	173	4.8086322E-17	1.5243556E-11	0.0	0.0
SD6.mgf	index=137546	-1	060813-SludgeD32_7-12, Cmpd 15426, +MSn(772.39), 40.41 min	CID	772.39	1	-2.2653413	3	VVSGVGGQYNFVAQAHEIPDAR	Protein5917(pre=?,post=?)	128	101	4.81788E-17	1.6527786E-11	0.0	0.0
SD6.mgf	index=138968	-1	060813-SludgeD32_7-12, Cmpd 16922, +MSn(764.38), 44.32 min	CID	764.38	0	-6.8669868	3	ASVTVSNNAAHEVLLYQFDGR	Protein4674(pre=?,post=?)	114	91	4.8222496E-17	1.6391935E-11	0.0	0.0
SD6.mgf	index=11357	-1	060813-SludgeD32_13-18, Cmpd 13724, +MSn(1139.5297), 34.21 min	CID	1139.5297	0	0.74986446	2	VEAETGNNGLNAATGEM+15.995EDLVK	Protein3518(pre=?,post=?)	146	115	4.827062E-17	1.6559285E-11	0.0	0.0
SD6.mgf	index=67291	-1	060813-SludgeD32_19-24, Cmpd 20720, +MSn(749.06), 51.74 min	CID	749.06	0	1.9555799	3	FILDYAVTSVIPGSANADHVR	Protein8524(pre=?,post=E)	87	60	4.829931E-17	1.6418046E-11	0.0	0.0
SD6.mgf	index=52357	-1	060813-SludgeD32_19-24, Cmpd 4957, +MSn(738.83), 16.81 min	CID	738.83	0	2.147879	2	ASADGC+57.021NPQGASVSR	Protein10001(pre=R,post=?)	121	113	4.8379448E-17	1.5336479E-11	0.0	0.0
SD6.mgf	index=89052	-1	060813-SludgeD32_25-30, Cmpd 15545, +MSn(777.38), 40.12 min	CID	777.38	0	9.2647295	2	EAYPGDVFYLHSR	Protein5170(pre=-,post=?)	102	95	4.844816E-17	1.4913652E-11	0.0	0.0
SD6.mgf	index=66877	-1	060813-SludgeD32_19-24, Cmpd 20278, +MSn(1051.22), 50.59 min	CID	1051.22	0	0.928981	3	TTGIVLDSGDGVSHTVPIYEGYALPHAILR	Protein1644(pre=?,post=?)	158	95	4.846236E-17	1.7671848E-11	0.0	0.0
SD6.mgf	index=136281	-1	060813-SludgeD32_7-12, Cmpd 14098, +MSn(642.65), 37.05 min	CID	642.65	0	0.18994838	3	LNIVDTPGHADFGGEVER	Protein5724(pre=-,post=?)	131	101	4.862549E-17	1.6011694E-11	0.0	0.0
SD6.mgf	index=21796	-1	060813-SludgeD32_13-18, Cmpd 24811, +MSn(1210.67), 61.69 min	CID	1210.67	1	-0.37739518	2	SLQGPLAQIAENAGLEGGVVVAAVR	Protein2810(pre=?,post=E)	238	179	4.8674603E-17	1.7133217E-11	0.0	0.0
SD6.mgf	index=141660	-1	060813-SludgeD32_7-12, Cmpd 19786, +MSn(995.53), 51.80 min	CID	995.53	0	1.8392795	2	YAILLSSPLAETDPSSLGR	Protein541(pre=?,post=L);Protein1106(pre=?,post=L);Protein8905(pre=?,post=L)	227	185	4.8820276E-17	1.6259641E-11	0.0	0.0
SD6.mgf	index=39905	-1	060813-SludgeD32_1-6, Cmpd 16244, +MSn(963.47), 45.59 min	CID	963.47	1	2.3779347	2	SSGSFSVVDIDAASGDAALR	Protein3113(pre=?,post=?)	159	130	4.8836548E-17	1.6436429E-11	0.0	0.0
SD6.mgf	index=93419	-1	060813-SludgeD32_25-30, Cmpd 20174, +MSn(933.44), 52.00 min	CID	933.44	1	-12.788808	2	M+15.995AINPFC+57.021EIAVEEAVR	Protein1229(pre=?,post=?)	168	142	4.9054788E-17	1.5760518E-11	0.0	0.0
SD6.mgf	index=18698	-1	060813-SludgeD32_13-18, Cmpd 21503, +MSn(884.77), 52.98 min	CID	884.77	1	1.7490566	3	LTNGATFDPPAFITSTGYESSIAYK	Protein10390(pre=?,post=?)	84	50	4.905921E-17	1.7268596E-11	0.0	0.0
SD6.mgf	index=13582	-1	060813-SludgeD32_13-18, Cmpd 16060, +MSn(845.45), 39.23 min	CID	845.45	0	7.1471095	2	LLAGVTWENTAQTTGK	Protein1599(pre=-,post=?)	77	66	4.9140977E-17	1.578821E-11	0.0	0.0
SD6.mgf	index=137296	-1	060813-SludgeD32_7-12, Cmpd 15163, +MSn(824.87), 39.74 min	CID	824.87	0	-1.4058777	2	WVAVGDENWGEGSSR	Protein4732(pre=?,post=?)	113	97	4.922707E-17	1.5605179E-11	0.0	0.0
SD6.mgf	index=17907	-1	060813-SludgeD32_13-18, Cmpd 20660, +MSn(1038.04), 50.79 min	CID	1038.04	0	5.4094877	2	TDDVAGDGTTTATVLAQALVR	Protein956(pre=?,post=?)	279	210	4.9393204E-17	1.6789885E-11	0.0	0.0
SD6.mgf	index=33968	-1	060813-SludgeD32_1-6, Cmpd 9684, +MSn(614.306), 28.76 min	CID	614.306	0	-0.7948495	3	GAAIWGGSGGAAATTGHAATR	Protein7150(pre=?,post=?)	134	114	4.9396467E-17	1.6790996E-11	0.0	0.0
SD6.mgf	index=62661	-1	060813-SludgeD32_19-24, Cmpd 15790, +MSn(777.37), 39.35 min	CID	777.37	0	-3.611674	2	EAYPGDVFYLHSR	Protein5170(pre=-,post=?)	115	103	4.9484704E-17	1.5232728E-11	0.0	0.0
SD6.mgf	index=112912	-1	060813-SludgeD32_31-36, Cmpd 14402, +MSn(772.9108), 37.76 min	CID	772.9108	0	-1.5003881	2	LIDQSAQEIVETAK	Protein41(pre=-,post=?);Protein7554(pre=-,post=R)	115	110	4.952989E-17	1.5480022E-11	0.0	0.0
SD6.mgf	index=137647	-1	060813-SludgeD32_7-12, Cmpd 15532, +MSn(921.4), 40.69 min	CID	921.4	1	-13.154837	2	QYAGFSTAEESNAFYR	Protein1407(pre=?,post=?);Protein8008(pre=?,post=?)	184	147	4.959923E-17	1.5935439E-11	0.0	0.0
SD6.mgf	index=111532	-1	060813-SludgeD32_31-36, Cmpd 12953, +MSn(932.0847), 34.38 min	CID	932.0847	0	-0.39289433	3	LTEM+15.995GENYDIDATIHGGGPTGQAGAM+15.995R	Protein6661(pre=?,post=?)	202	124	4.9872006E-17	1.7829143E-11	0.0	0.0
SD6.mgf	index=68574	-1	060813-SludgeD32_19-24, Cmpd 22097, +MSn(933.13), 55.32 min	CID	933.13	1	-1.3515184	3	ITANDFLPDDIKELGLNGSFDM+15.995GVAK	Protein8594(pre=K,post=L)	91	57	4.9902056E-17	1.7703953E-11	0.0	0.0
SD6.mgf	index=141595	-1	060813-SludgeD32_7-12, Cmpd 19717, +MSn(995.53), 51.61 min	CID	995.53	0	1.8392795	2	YAILLSSPLAETDPSSLGR	Protein541(pre=?,post=L);Protein1106(pre=?,post=L);Protein8905(pre=?,post=L)	194	155	4.996707E-17	1.6641582E-11	0.0	0.0
SD6.mgf	index=35217	-1	060813-SludgeD32_1-6, Cmpd 11251, +MSn(822.4153), 32.67 min	CID	822.4153	0	-0.14842902	2	VDALPSTEQTELQGR	Protein3384(pre=-,post=?)	164	155	5.036153E-17	1.5964806E-11	0.0	0.0
SD6.mgf	index=138941	-1	060813-SludgeD32_7-12, Cmpd 16894, +MSn(1056.52), 44.25 min	CID	1056.52	0	2.079724	2	LFGAPPGYVGYEEGGQLTEK	Protein2064(pre=?,post=?);Protein9137(pre=?,post=?)	175	119	5.046896E-17	1.6985833E-11	0.0	0.0
SD6.mgf	index=63446	-1	060813-SludgeD32_19-24, Cmpd 16630, +MSn(995.99), 41.41 min	CID	995.99	0	0.55152833	2	FLPLQSSETIGEAGDAEAR	Protein2805(pre=?,post=?)	175	138	5.0509875E-17	1.6822365E-11	0.0	0.0
SD6.mgf	index=67223	-1	060813-SludgeD32_19-24, Cmpd 20647, +MSn(749.39), 51.56 min	CID	749.39	1	-3.9645452	3	FILDYAVTSVIPGSANADHVR	Protein8524(pre=?,post=E)	112	84	5.0514613E-17	1.7171079E-11	0.0	0.0
SD6.mgf	index=103160	-1	060813-SludgeD32_31-36, Cmpd 4059, +MSn(405.7035), 14.43 min	CID	405.7035	0	-0.2256641	4	VYGGAEHPHTAQQPK	Protein4469(pre=?,post=?);Protein6407(pre=?,post=?)	127	105	5.103738E-17	1.6179055E-11	0.0	0.0
SD6.mgf	index=88345	-1	060813-SludgeD32_25-30, Cmpd 14803, +MSn(848.44), 38.30 min	CID	848.44	0	-0.43162838	2	SLVNNM+15.995VVGVSTGFQK	Protein10456(pre=R,post=D)	119	104	5.1161058E-17	1.643723E-11	0.0	0.0
SD6.mgf	index=133612	-1	060813-SludgeD32_7-12, Cmpd 11295, +MSn(831.92), 30.64 min	CID	831.92	1	3.1212375	2	GHTVAYVGDVVGTGSSR	Protein4853(pre=?,post=?)	168	146	5.123704E-17	1.6673147E-11	0.0	0.0
SD6.mgf	index=139540	-1	060813-SludgeD32_7-12, Cmpd 17526, +MSn(996.51), 45.92 min	CID	996.51	2	-6.9872518	2	SSTINLVGSALGTNSLANDR	Protein175(pre=?,post=?)	281	231	5.1293553E-17	1.7263357E-11	0.0	0.0
SD6.mgf	index=95169	-1	060813-SludgeD32_25-30, Cmpd 22041, +MSn(837.94), 56.89 min	CID	837.94	1	-9.801434	2	QGVPSEVLSLAGFDVR	Protein6049(pre=?,post=?);Protein7333(pre=?,post=?)	159	145	5.1328026E-17	1.6490875E-11	0.0	0.0
SD6.mgf	index=15145	-1	060813-SludgeD32_13-18, Cmpd 17711, +MSn(935.96), 43.32 min	CID	935.96	0	-2.8692884	2	YVTFNGSVGAIADDNSLK	Protein4413(pre=?,post=?)	109	89	5.200338E-17	1.7123985E-11	0.0	0.0
SD6.mgf	index=133039	-1	060813-SludgeD32_7-12, Cmpd 10685, +MSn(824.37), 29.24 min	CID	824.37	0	-1.0365386	2	ATEADVAADEAADEAAK	Protein3947(pre=?,post=?)	137	119	5.212735E-17	1.6962865E-11	0.0	0.0
SD6.mgf	index=96042	-1	060813-SludgeD32_25-30, Cmpd 22977, +MSn(951.98), 59.34 min	CID	951.98	0	2.2439919	2	SVYTTDDPDYLVLVFR	Protein10514(pre=?,post=?)	150	131	5.2610924E-17	1.6903048E-11	0.0	0.0
SD6.mgf	index=63863	-1	060813-SludgeD32_19-24, Cmpd 17072, +MSn(896.45), 42.51 min	CID	896.45	1	-1.3953563	2	SYELPDGQVITIGNER	Protein8647(pre=K,post=?)	130	116	5.3300802E-17	1.7124694E-11	0.0	0.0
SD6.mgf	index=114291	-1	060813-SludgeD32_31-36, Cmpd 15850, +MSn(946.9749), 41.33 min	CID	946.9749	0	0.12890555	2	M+15.995DVGQPTPVVITVYSDR	Protein3790(pre=?,post=?)	173	140	5.3450892E-17	1.7393562E-11	0.0	0.0
SD6.mgf	index=89096	-1	060813-SludgeD32_25-30, Cmpd 15591, +MSn(819.8978), 40.23 min	CID	819.8978	0	-9.751859	2	DFTPVC+57.021TTELGTVAK	Protein7086(pre=K,post=-)	107	92	5.4034856E-17	1.7129265E-11	0.0	0.0
SD6.mgf	index=33922	-1	060813-SludgeD32_1-6, Cmpd 9636, +MSn(1094.01), 28.64 min	CID	1094.01	1	1.1451892	2	DSQGLNVGNNAGDQTVAPGESR	Protein7303(pre=K,post=T)	173	134	5.4103733E-17	1.856034E-11	0.0	0.0
SD6.mgf	index=67163	-1	060813-SludgeD32_19-24, Cmpd 20584, +MSn(991.52), 51.39 min	CID	991.52	0	-13.419281	2	LLVPTPPLEGDAAGLAEYR	Protein7891(pre=?,post=?)	163	127	5.4460837E-17	1.8138236E-11	0.0	0.0
SD6.mgf	index=17134	-1	060813-SludgeD32_13-18, Cmpd 19835, +MSn(791.3884), 48.70 min	CID	791.3884	0	-6.32414	2	FGITDSEVVWSVDK	Protein6057(pre=R,post=?)	101	91	5.465856E-17	1.7082932E-11	0.0	0.0
SD6.mgf	index=52822	-1	060813-SludgeD32_19-24, Cmpd 5446, +MSn(535.9428), 17.96 min	CID	535.9428	0	-0.79718536	3	KVDLGKPM+15.995SSEEAAK	Protein8092(pre=-,post=R)	91	81	5.4908888E-17	1.7406337E-11	0.0	0.0
SD6.mgf	index=134300	-1	060813-SludgeD32_7-12, Cmpd 12018, +MSn(822.4155), 32.24 min	CID	822.4155	0	0.14842902	2	VDALPSTEQTELQGR	Protein3384(pre=-,post=?)	149	139	5.5139913E-17	1.7479573E-11	0.0	0.0
SD6.mgf	index=42484	-1	060813-SludgeD32_1-6, Cmpd 18992, +MSn(1003.49), 52.71 min	CID	1003.49	1	1.5528104	2	TSFFTDFTAAGLNTASPTR	Protein597(pre=?,post=?);Protein1928(pre=?,post=?);Protein2903(pre=?,post=?);Protein3873(pre=?,post=?)	156	121	5.518258E-17	1.8378613E-11	0.0	0.0
SD6.mgf	index=106852	-1	060813-SludgeD32_31-36, Cmpd 7990, +MSn(987.95), 23.52 min	CID	987.95	0	-9.328632	2	SSLGNDQGTQGVDAPASGASR	Protein9508(pre=?,post=?)	209	165	5.527246E-17	1.878838E-11	0.0	0.0
SD6.mgf	index=142096	-1	060813-SludgeD32_7-12, Cmpd 20256, +MSn(930.43), 53.03 min	CID	930.43	2	-8.685578	3	EFFGSSQLSQFM+15.995DQTNPLSEITHK	Protein5992(pre=?,post=?);Protein8032(pre=?,post=?)	100	60	5.545149E-17	1.935978E-11	0.0	0.0
SD6.mgf	index=140663	-1	060813-SludgeD32_7-12, Cmpd 18723, +MSn(899.5), 49.03 min	CID	899.5	0	-7.871064	2	LVAATIDAAAEVSNVVVR	Protein7199(pre=?,post=?)	216	177	5.5510668E-17	1.8278887E-11	0.0	0.0
SD6.mgf	index=68751	-1	060813-SludgeD32_19-24, Cmpd 22288, +MSn(685.0249), 55.82 min	CID	685.0249	0	0.08909918	3	DAEAPIFSVADLGIVGDVHK	Protein3612(pre=?,post=?)	120	92	5.581357E-17	1.8784614E-11	0.0	0.0
SD6.mgf	index=140939	-1	060813-SludgeD32_7-12, Cmpd 19017, +MSn(859.48), 49.79 min	CID	859.48	0	2.5565124	2	LLSLLVGQEVNGGSGFK	Protein2358(pre=?,post=?);Protein6014(pre=?,post=?);Protein8334(pre=?,post=?)	109	90	5.5813846E-17	1.8162496E-11	0.0	0.0
SD6.mgf	index=62723	-1	060813-SludgeD32_19-24, Cmpd 15867, +MSn(518.58), 39.53 min	CID	518.58	0	-8.238701	3	EAYPGDVFYLHSR	Protein5170(pre=-,post=?)	114	106	5.586259E-17	1.7196012E-11	0.0	0.0
SD6.mgf	index=102866	-1	060813-SludgeD32_31-36, Cmpd 3715, +MSn(426.9427), 13.56 min	CID	426.9427	0	-1.0721889	4	GTAM+15.995NPVDHPHGGGEGR	Protein466(pre=?,post=?)	115	94	5.598293E-17	1.8217516E-11	0.0	0.0
SD6.mgf	index=83504	-1	060813-SludgeD32_25-30, Cmpd 9691, +MSn(814.4), 27.07 min	CID	814.4	1	1.4636215	2	SPTGSTPHQFTDVPR	Protein10107(pre=?,post=T)	132	109	5.6042704E-17	1.7765761E-11	0.0	0.0
SD6.mgf	index=117112	-1	060813-SludgeD32_31-36, Cmpd 18825, +MSn(799.386), 49.02 min	CID	799.386	0	-6.1081667	2	SADFDAITFTDGPLK	Protein10431(pre=-,post=?)	105	100	5.626128E-17	1.783505E-11	0.0	0.0
SD6.mgf	index=52136	-1	060813-SludgeD32_19-24, Cmpd 4725, +MSn(772.34), 16.23 min	CID	772.34	0	-0.23707877	2	DGQSSQAHIGDDTGR	Protein5426(pre=?,post=-);Protein9690(pre=?,post=?)	149	132	5.641376E-17	1.7883386E-11	0.0	0.0
SD6.mgf	index=93712	-1	060813-SludgeD32_25-30, Cmpd 20487, +MSn(735.07), 52.82 min	CID	735.07	1	2.0223508	3	LDGQELLATPAHEIANLGIAR	Protein7194(pre=R,post=?);Protein7542(pre=R,post=?);Protein9343(pre=R,post=?)	105	88	5.656142E-17	1.9226527E-11	0.0	0.0
SD6.mgf	index=91456	-1	060813-SludgeD32_25-30, Cmpd 18084, +MSn(841.46), 46.64 min	CID	841.46	0	-6.165422	2	LLDQGQAGDNVGILLR	Protein7923(pre=K,post=?)	147	132	5.6960617E-17	1.8300535E-11	0.0	0.0
SD6.mgf	index=34742	-1	060813-SludgeD32_1-6, Cmpd 10744, +MSn(822.92), 31.39 min	CID	822.92	1	3.526468	2	VDALPSTEQTELQGR	Protein3384(pre=-,post=?)	131	124	5.7559204E-17	1.8246496E-11	0.0	0.0
SD6.mgf	index=64219	-1	060813-SludgeD32_19-24, Cmpd 17453, +MSn(834.46), 43.46 min	CID	834.46	0	3.1451716	2	LLDQGQAGDNVGVLLR	Protein1209(pre=-,post=?)	122	112	5.7643385E-17	1.8519897E-11	0.0	0.0
SD6.mgf	index=22860	-1	060813-SludgeD32_13-18, Cmpd 25943, +MSn(1081.03), 64.70 min	CID	1081.03	0	-2.484242	2	VDM+15.995VDDEELLELVELEVR	Protein181(pre=?,post=?)	174	148	5.7810614E-17	1.9036226E-11	0.0	0.0
SD6.mgf	index=142235	-1	060813-SludgeD32_7-12, Cmpd 20404, +MSn(734.39), 53.41 min	CID	734.39	1	12.584158	3	RLDEELTYVLTHELPSER	Protein8905(pre=K,post=?)	118	99	5.793631E-17	1.9077618E-11	0.0	0.0
SD6.mgf	index=19049	-1	060813-SludgeD32_13-18, Cmpd 21879, +MSn(650.67), 53.96 min	CID	650.67	0	-5.721984	3	ETGQILLVDYSDIENLK	Protein9426(pre=K,post=?)	62	55	5.8601247E-17	1.906955E-11	0.0	0.0
SD6.mgf	index=17137	-1	060813-SludgeD32_13-18, Cmpd 19838, +MSn(905.79), 48.70 min	CID	905.79	0	4.2451687	3	NM+15.995ITGAAQVDGAILVVSAADGPM+15.995PQTR	Protein6319(pre=-,post=?);Protein8362(pre=K,post=?)	108	68	5.9013977E-17	2.1097379E-11	0.0	0.0
SD6.mgf	index=61614	-1	060813-SludgeD32_19-24, Cmpd 14689, +MSn(908.4513), 36.78 min	CID	908.4513	0	-1.7468314	2	SAGATASNQVTLGVQHQF	Protein7934(pre=K,post=-)	108	89	5.9224114E-17	1.9501673E-11	0.0	0.0
SD6.mgf	index=14927	-1	060813-SludgeD32_13-18, Cmpd 17481, +MSn(987.99), 42.74 min	CID	987.99	0	10.687552	2	GLATGLGDEGGFAPNLESNR	Protein5257(pre=?,post=?);Protein7848(pre=?,post=A)	187	151	5.923747E-17	1.9936962E-11	0.0	0.0
SD6.mgf	index=65061	-1	060813-SludgeD32_19-24, Cmpd 18349, +MSn(894.11), 45.71 min	CID	894.11	1	-9.331977	3	TLIHPGQLDAANAVFAPADAEVESSR	Protein8675(pre=?,post=E)	113	72	5.960288E-17	2.1145552E-11	0.0	0.0
SD6.mgf	index=91308	-1	060813-SludgeD32_25-30, Cmpd 17928, +MSn(833.43), 46.23 min	CID	833.43	2	-11.435569	2	GFVVSGGTAALDSVVER	Protein6015(pre=?,post=?);Protein9336(pre=?,post=?)	171	150	5.987019E-17	1.9482478E-11	0.0	0.0
SD6.mgf	index=55016	-1	060813-SludgeD32_19-24, Cmpd 7756, +MSn(751.89), 22.69 min	CID	751.89	0	11.283542	2	LNSVVAGSQASAENR	Protein4680(pre=-,post=?)	114	108	6.000264E-17	1.9021078E-11	0.0	0.0
SD6.mgf	index=140515	-1	060813-SludgeD32_7-12, Cmpd 18568, +MSn(887.43), 48.62 min	CID	887.43	1	0.17322676	2	SGQDFFPLTVNYQEK	Protein3057(pre=-,post=?)	97	89	6.017694E-17	1.907633E-11	0.0	0.0
SD6.mgf	index=70186	-1	060813-SludgeD32_19-24, Cmpd 23813, +MSn(1047.56), 59.85 min	CID	1047.56	1	5.1598754	2	QPELDAALIAQGVADQLANR	Protein3267(pre=?,post=?)	278	228	6.032227E-17	2.0302064E-11	0.0	0.0
SD6.mgf	index=89068	-1	060813-SludgeD32_25-30, Cmpd 15562, +MSn(518.5839), 40.16 min	CID	518.5839	0	-0.7061744	3	EAYPGDVFYLHSR	Protein5170(pre=-,post=?)	80	76	6.108443E-17	1.8803436E-11	0.0	0.0
SD6.mgf	index=98947	-1	060813-SludgeD32_25-30, Cmpd 27016, +MSn(884.4991), 70.26 min	CID	884.4991	0	0.96607566	2	DQPVILQLLEVPFEK	Protein7606(pre=K,post=?)	109	102	6.15194E-17	1.9501897E-11	0.0	0.0
SD6.mgf	index=116129	-1	060813-SludgeD32_31-36, Cmpd 17781, +MSn(723.88), 46.34 min	CID	723.88	0	-4.1315002	2	STPFAAQVAAEVAGK	Protein7860(pre=K,post=?)	119	115	6.1799054E-17	1.9590548E-11	0.0	0.0
SD6.mgf	index=67971	-1	060813-SludgeD32_19-24, Cmpd 21444, +MSn(938), 53.63 min	CID	938.0	0	-4.489773	2	FVAFSVPLAVAGPDEVTR	Protein7252(pre=?,post=?)	137	116	6.220602E-17	2.0483571E-11	0.0	0.0
SD6.mgf	index=142490	-1	060813-SludgeD32_7-12, Cmpd 20678, +MSn(869.79), 54.13 min	CID	869.79	0	1.6841378	3	SDATKPTASTIIYTLTDEAPALATR	Protein8378(pre=-,post=?)	121	85	6.231359E-17	2.1934073E-11	0.0	0.0
SD6.mgf	index=107239	-1	060813-SludgeD32_31-36, Cmpd 8404, +MSn(921.44), 24.43 min	CID	921.44	1	-0.6284697	2	ITGQSAVM+15.995ADGSSVGTTSR	Protein819(pre=?,post=?)	160	128	6.2394015E-17	2.0780388E-11	0.0	0.0
SD6.mgf	index=113614	-1	060813-SludgeD32_31-36, Cmpd 15139, +MSn(818.08), 39.56 min	CID	818.08	1	9.206335	3	VLESAIANAEHNDGADIDELQVK	Protein6920(pre=?,post=?)	167	109	6.2488E-17	2.1630222E-11	0.0	0.0
SD6.mgf	index=83589	-1	060813-SludgeD32_25-30, Cmpd 9781, +MSn(542.9333), 27.26 min	CID	542.9333	0	-1.0117557	3	SPTGSTPHQFTDVPR	Protein10107(pre=?,post=T)	127	108	6.255845E-17	1.983128E-11	0.0	0.0
SD6.mgf	index=70135	-1	060813-SludgeD32_19-24, Cmpd 23752, +MSn(1013.5), 59.69 min	CID	1013.5	0	-1.1442196	2	AVDGAFLM+15.995PVEDVFSISGR	Protein6813(pre=-,post=?)	140	108	6.278676E-17	2.0911193E-11	0.0	0.0
SD6.mgf	index=70765	-1	060813-SludgeD32_19-24, Cmpd 24435, +MSn(1059.54), 61.50 min	CID	1059.54	1	-3.197607	2	SAESPFEVAATALLPEEISR	Protein9146(pre=R,post=?)	186	154	6.295482E-17	2.1188074E-11	0.0	0.0
SD6.mgf	index=139852	-1	060813-SludgeD32_7-12, Cmpd 17857, +MSn(789.4), 46.78 min	CID	789.4	2	-4.744417	3	NASINGLAYAAGATAAAAAGSSAASVR	Protein607(pre=-,post=?)	120	87	6.2998036E-17	2.252167E-11	0.0	0.0
SD6.mgf	index=21392	-1	060813-SludgeD32_13-18, Cmpd 24381, +MSn(1021.49), 60.55 min	CID	1021.49	0	-8.424835	2	AVDGSFLM+15.995PVEDVFSISGR	Protein4799(pre=-,post=?)	103	81	6.3221785E-17	2.1056079E-11	0.0	0.0
SD6.mgf	index=4126	-1	060813-SludgeD32_13-18, Cmpd 6114, +MSn(594.6529), 19.39 min	CID	594.6529	0	1.9501632	3	SKPHVNVGTIGHVDHGK	Protein7738(pre=?,post=?)	120	94	6.3496144E-17	2.0662408E-11	0.0	0.0
SD6.mgf	index=21261	-1	060813-SludgeD32_13-18, Cmpd 24241, +MSn(676.34), 60.18 min	CID	676.34	1	3.5523758	3	AVDGAFLM+15.995PVEDVFSISGR	Protein6813(pre=-,post=?)	79	69	6.3626025E-17	2.119071E-11	0.0	0.0
SD6.mgf	index=131454	-1	060813-SludgeD32_7-12, Cmpd 9018, +MSn(852.44), 25.77 min	CID	852.44	0	9.880971	2	INEVSTQAQESATVAR	Protein9849(pre=R,post=?)	157	141	6.366591E-17	2.0454837E-11	0.0	0.0
SD6.mgf	index=23308	-1	060813-SludgeD32_13-18, Cmpd 26414, +MSn(976.82), 65.96 min	CID	976.82	1	-1.9786006	3	GLALNLDEDSIGAVVLGEADEVAEGDTVR	Protein4819(pre=?,post=?)	143	97	6.378484E-17	2.3116327E-11	0.0	0.0
SD6.mgf	index=137785	-1	060813-SludgeD32_7-12, Cmpd 15677, +MSn(983.98), 41.06 min	CID	983.98	0	-3.9078028	2	VVTIVSDDGEEDVYTVAR	Protein6817(pre=?,post=?)	200	163	6.3852096E-17	2.1025601E-11	0.0	0.0
SD6.mgf	index=136762	-1	060813-SludgeD32_7-12, Cmpd 14603, +MSn(792.38), 38.31 min	CID	792.38	0	-1.309468	2	SDNITVEEISTGYR	Protein4245(pre=-,post=?)	111	108	6.389901E-17	1.9970931E-11	0.0	0.0
SD6.mgf	index=16504	-1	060813-SludgeD32_13-18, Cmpd 19161, +MSn(1131.53), 46.99 min	CID	1131.53	0	-1.1866869	2	VEAETGNNGLNAATGEMEDLVK	Protein3518(pre=?,post=?)	155	110	6.433373E-17	2.2069749E-11	0.0	0.0
SD6.mgf	index=90833	-1	060813-SludgeD32_25-30, Cmpd 17426, +MSn(825.38), 44.93 min	CID	825.38	1	-10.701175	3	GC+57.021TDFDTGLC+57.021TFDTVKPGAVVGR	Protein8114(pre=?,post=?)	130	90	6.442229E-17	2.2299777E-11	0.0	0.0
SD6.mgf	index=71007	-1	060813-SludgeD32_19-24, Cmpd 24691, +MSn(1020.51), 62.17 min	CID	1020.51	0	1.0167452	2	AIDGAFLM+15.995PVEDVFSISGR	Protein7923(pre=R,post=?)	132	100	6.4962093E-17	2.163569E-11	0.0	0.0
SD6.mgf	index=66159	-1	060813-SludgeD32_19-24, Cmpd 19515, +MSn(882.47), 48.65 min	CID	882.47	1	4.0496044	2	VLLAYGDELLTSPTDR	Protein1806(pre=-,post=?)	155	127	6.520268E-17	2.0948578E-11	0.0	0.0
SD6.mgf	index=115341	-1	060813-SludgeD32_31-36, Cmpd 16953, +MSn(893.97), 44.17 min	CID	893.97	1	-2.6971638	2	GATDTGSPEVQVALLTAR	Protein4166(pre=?,post=?)	149	122	6.551996E-17	2.1574806E-11	0.0	0.0
SD6.mgf	index=119750	-1	060813-SludgeD32_31-36, Cmpd 21625, +MSn(822.3976), 56.32 min	CID	822.3976	0	-2.0038311	2	SQALSEVYDLFESR	Protein9173(pre=R,post=N)	172	170	6.739592E-17	2.1063852E-11	0.0	0.0
SD6.mgf	index=56617	-1	060813-SludgeD32_19-24, Cmpd 9440, +MSn(704.6686), 26.06 min	CID	704.6686	0	-1.8189203	3	IVHDAANAVDGVSTESEGQGR	Protein2881(pre=?,post=?)	93	75	6.752275E-17	2.2952536E-11	0.0	0.0
SD6.mgf	index=90618	-1	060813-SludgeD32_25-30, Cmpd 17199, +MSn(640.659), 44.34 min	CID	640.659	0	-1.3337688	3	ELFPQGWEEQKPYLR	Protein2509(pre=K,post=?);Protein7981(pre=K,post=?)	113	91	6.88715E-17	2.1832541E-11	0.0	0.0
SD6.mgf	index=17969	-1	060813-SludgeD32_13-18, Cmpd 20726, +MSn(1031.04), 50.96 min	CID	1031.04	0	-4.617396	2	TSDIAGDGTTTATVLAQAIVR	Protein2110(pre=?,post=?)	234	186	6.8971365E-17	2.3444954E-11	0.0	0.0
SD6.mgf	index=19816	-1	060813-SludgeD32_13-18, Cmpd 22701, +MSn(661.6636), 56.11 min	CID	661.6636	0	-2.8595867	3	ELAAFAQFASDLDEATRK	Protein7532(pre=?,post=?)	152	130	6.928681E-17	2.2815179E-11	0.0	0.0
SD6.mgf	index=136421	-1	060813-SludgeD32_7-12, Cmpd 14245, +MSn(776.39), 37.40 min	CID	776.39	0	-2.2011883	2	NSLAGGTAADVIYGSR	Protein1907(pre=R,post=?)	126	111	6.9753607E-17	2.2410717E-11	0.0	0.0
SD6.mgf	index=20169	-1	060813-SludgeD32_13-18, Cmpd 23072, +MSn(969.05), 57.10 min	CID	969.05	1	7.4056563	2	VLIAPIADIAGDEVVLDGR	Protein7486(pre=?,post=?)	134	112	6.9944785E-17	2.3295182E-11	0.0	0.0
SD6.mgf	index=19281	-1	060813-SludgeD32_13-18, Cmpd 22130, +MSn(901.46), 54.62 min	CID	901.46	0	8.937405	2	GWVQEVESADLLAEGAK	Protein7736(pre=R,post=?)	95	81	6.999149E-17	2.2776071E-11	0.0	0.0
SD6.mgf	index=7753	-1	060813-SludgeD32_13-18, Cmpd 9938, +MSn(813.8912), 26.82 min	CID	813.8912	0	-7.3491416	2	SPTGSTPHQFTDVPR	Protein10107(pre=?,post=T)	118	100	7.0224564E-17	2.2261467E-11	0.0	0.0
SD6.mgf	index=20112	-1	060813-SludgeD32_13-18, Cmpd 23012, +MSn(963.49), 56.94 min	CID	963.49	2	0.29728597	3	GTGLQVQNVGTSATDVVVTFTNASGTSFK	Protein4203(pre=?,post=?)	98	58	7.030061E-17	2.5477714E-11	0.0	0.0
SD6.mgf	index=63483	-1	060813-SludgeD32_19-24, Cmpd 16669, +MSn(696.02), 41.51 min	CID	696.02	0	-0.35076654	3	AVFQFEHGVAADANAGLVGGR	Protein5236(pre=?,post=?)	120	97	7.031238E-17	2.3900795E-11	0.0	0.0
SD6.mgf	index=16716	-1	060813-SludgeD32_13-18, Cmpd 19388, +MSn(1088.54), 47.56 min	CID	1088.54	2	4.996852	2	LSGSSLPEHETYFFYLQR	Protein4546(pre=?,post=?)	201	163	7.040274E-17	2.3182636E-11	0.0	0.0
SD6.mgf	index=145096	-1	060813-SludgeD32_7-12, Cmpd 23474, +MSn(965.478), 61.48 min	CID	965.478	0	-1.3907841	2	DYLTDLFPIM+15.995ELGTSAK	Protein9302(pre=R,post=?)	104	89	7.175438E-17	2.3349735E-11	0.0	0.0
SD6.mgf	index=66476	-1	060813-SludgeD32_19-24, Cmpd 19851, +MSn(791.3879), 49.50 min	CID	791.3879	0	-7.018253	2	FGITDSEVVWSVDK	Protein6057(pre=R,post=?)	72	63	7.1816827E-17	2.244556E-11	0.0	0.0
SD6.mgf	index=114221	-1	060813-SludgeD32_31-36, Cmpd 15776, +MSn(946.9754), 41.15 min	CID	946.9754	0	0.6445278	2	M+15.995DVGQPTPVVITVYSDR	Protein3790(pre=?,post=?)	142	115	7.2122003E-17	2.3469365E-11	0.0	0.0
SD6.mgf	index=95415	-1	060813-SludgeD32_25-30, Cmpd 22304, +MSn(1031.03), 57.58 min	CID	1031.03	1	-3.1676166	2	EFNEALVHQVVSAYLAGGR	Protein4992(pre=?,post=?)	162	132	7.2802535E-17	2.4246957E-11	0.0	0.0
SD6.mgf	index=107514	-1	060813-SludgeD32_31-36, Cmpd 8694, +MSn(584.6177), 25.06 min	CID	584.6177	0	1.3572257	3	NNPYAGWHHAQTTVR	Protein5311(pre=?,post=?)	123	99	7.288377E-17	2.3104447E-11	0.0	0.0
SD6.mgf	index=24699	-1	060813-SludgeD32_13-18, Cmpd 27919, +MSn(1170.14), 70.11 min	CID	1170.14	1	0.026990715	2	IVNDPPLIEPFIDLFPTLER	Protein6824(pre=-,post=E)	191	147	7.3091254E-17	2.4599593E-11	0.0	0.0
SD6.mgf	index=63815	-1	060813-SludgeD32_19-24, Cmpd 17021, +MSn(673), 42.39 min	CID	673.0	0	-6.5297213	3	SFGATHTVDASAVDAVEAIR	Protein2689(pre=-,post=?)	92	80	7.313006E-17	2.4612652E-11	0.0	0.0
SD6.mgf	index=112546	-1	060813-SludgeD32_31-36, Cmpd 14017, +MSn(952.4587), 36.83 min	CID	952.4587	0	-1.6020396	2	ADDAEETTASGLVIPDTAK	Protein2980(pre=?,post=?)	118	93	7.313633E-17	2.4358128E-11	0.0	0.0
SD6.mgf	index=92647	-1	060813-SludgeD32_25-30, Cmpd 19357, +MSn(942.42), 49.90 min	CID	942.42	0	-9.908837	2	M+15.995SM+15.995NPFDEIAIEEAVR	Protein750(pre=?,post=?);Protein7737(pre=?,post=?)	178	142	7.368715E-17	2.3674502E-11	0.0	0.0
SD6.mgf	index=20815	-1	060813-SludgeD32_13-18, Cmpd 23753, +MSn(1098.63), 58.90 min	CID	1098.63	0	8.222311	2	TSGNIPTVAAATGLVNNLTILR	Protein6495(pre=?,post=?)	229	168	7.3707967E-17	2.5285591E-11	0.0	0.0
SD6.mgf	index=7302	-1	060813-SludgeD32_13-18, Cmpd 9465, +MSn(589.29), 25.92 min	CID	589.29	0	0.9321674	3	VEALM+15.995PQSEQVPHER	Protein2483(pre=-,post=?)	91	82	7.3717655E-17	2.3368791E-11	0.0	0.0
SD6.mgf	index=51347	-1	060813-SludgeD32_19-24, Cmpd 3883, +MSn(426.9431), 14.05 min	CID	426.9431	0	-0.07147925	4	GTAM+15.995NPVDHPHGGGEGR	Protein466(pre=?,post=?)	125	102	7.386844E-17	2.4037676E-11	0.0	0.0
SD6.mgf	index=93795	-1	060813-SludgeD32_25-30, Cmpd 20576, +MSn(852.76), 53.05 min	CID	852.76	1	-1.6221477	3	VNTIAPGLFDTPIYGTGEASEQFK	Protein8240(pre=?,post=E)	109	70	7.390091E-17	2.5801026E-11	0.0	0.0
SD6.mgf	index=115730	-1	060813-SludgeD32_31-36, Cmpd 17361, +MSn(892.44), 45.24 min	CID	892.44	1	7.562729	2	PGANPTNNYIGSFQFR	Protein8981(pre=-,post=?)	91	79	7.393016E-17	2.3752576E-11	0.0	0.0
SD6.mgf	index=144012	-1	060813-SludgeD32_7-12, Cmpd 22307, +MSn(825.1), 58.42 min	CID	825.1	1	0.7655488	3	IFALEEEAATVAGNVM+15.995PNPLTLR	Protein7303(pre=?,post=A)	92	69	7.4078795E-17	2.5642374E-11	0.0	0.0
SD6.mgf	index=68913	-1	060813-SludgeD32_19-24, Cmpd 22459, +MSn(871.4775), 56.27 min	CID	871.4775	0	-0.35018194	2	VPIPDGSITDFVAVVGR	Protein5966(pre=?,post=D)	148	124	7.4190014E-17	2.4142322E-11	0.0	0.0
SD6.mgf	index=144395	-1	060813-SludgeD32_7-12, Cmpd 22716, +MSn(903.46), 59.49 min	CID	903.46	2	-5.294314	3	LFESSVQQGANEILQSSPELFQVR	Protein5838(pre=?,post=?);Protein9746(pre=?,post=?)	104	73	7.425729E-17	2.5925448E-11	0.0	0.0
SD6.mgf	index=68360	-1	060813-SludgeD32_19-24, Cmpd 21862, +MSn(950.46), 54.71 min	CID	950.46	2	-8.37389	3	QTEAGYNDVEC+57.021SLPAVVSVTAGVVEPR	Protein1039(pre=?,post=?)	93	55	7.430012E-17	2.6562145E-11	0.0	0.0
SD6.mgf	index=137698	-1	060813-SludgeD32_7-12, Cmpd 15586, +MSn(983.9834), 40.83 min	CID	983.9834	0	-0.43420032	2	VVTIVSDDGEEDVYTVAR	Protein6817(pre=?,post=?)	244	193	7.4479045E-17	2.4524906E-11	0.0	0.0
SD6.mgf	index=93539	-1	060813-SludgeD32_25-30, Cmpd 20303, +MSn(933.45), 52.33 min	CID	933.45	1	-2.059655	2	M+15.995AINPFC+57.021EIAVEEAVR	Protein1229(pre=?,post=?)	173	143	7.5262464E-17	2.4180625E-11	0.0	0.0
SD6.mgf	index=69471	-1	060813-SludgeD32_19-24, Cmpd 23050, +MSn(910.49), 57.83 min	CID	910.49	1	-14.653962	2	VPTSTVSVVDFTALLNR	Protein4337(pre=?,post=?)	177	147	7.5422394E-17	2.4543353E-11	0.0	0.0
SD6.mgf	index=96076	-1	060813-SludgeD32_25-30, Cmpd 23013, +MSn(804.78), 59.44 min	CID	804.78	1	-2.9328496	3	SVIGGGVLTSLVGQPETVFNPALR	Protein7854(pre=K,post=?)	86	64	7.6159624E-17	2.658961E-11	0.0	0.0
SD6.mgf	index=145042	-1	060813-SludgeD32_7-12, Cmpd 23416, +MSn(1018.2), 61.33 min	CID	1018.2	2	1.1210729	3	VLPVEDM+15.995PYLEDGTPVDIVLNPLGVPSR	Protein5495(pre=-,post=?)	110	74	7.6471637E-17	2.7532084E-11	0.0	0.0
SD6.mgf	index=21598	-1	060813-SludgeD32_13-18, Cmpd 24599, +MSn(834.8), 61.13 min	CID	834.8	1	-6.1187377	3	LQVEHPVTELITGVDLVELQIR	Protein5404(pre=?,post=V)	136	114	7.6695545E-17	2.6310483E-11	0.0	0.0
SD6.mgf	index=72328	-1	060813-SludgeD32_19-24, Cmpd 26098, +MSn(838.74), 65.90 min	CID	838.74	0	-8.077411	3	LAEATDALDEATQWIFGHAGEIR	Protein9177(pre=R,post=D)	138	102	7.670436E-17	2.6551213E-11	0.0	0.0
SD6.mgf	index=143679	-1	060813-SludgeD32_7-12, Cmpd 21955, +MSn(839.43), 57.49 min	CID	839.43	1	-4.193775	3	VLDGAVAVFDGVAGVEPQTETVWR	Protein6731(pre=-,post=?)	138	109	7.760915E-17	2.7095683E-11	0.0	0.0
SD6.mgf	index=138957	-1	060813-SludgeD32_7-12, Cmpd 16911, +MSn(927.48), 44.29 min	CID	927.48	2	6.721952	2	DFALEGDQTTGASVLTVK	Protein6018(pre=?,post=?)	125	105	7.7727734E-17	2.5594655E-11	0.0	0.0
SD6.mgf	index=6540	-1	060813-SludgeD32_13-18, Cmpd 8664, +MSn(916.92), 24.42 min	CID	916.92	0	5.924357	2	YETM+15.995TETVETTPASTR	Protein5107(pre=?,post=?)	128	110	7.879292E-17	2.5314903E-11	0.0	0.0
SD6.mgf	index=94207	-1	060813-SludgeD32_25-30, Cmpd 21013, +MSn(1070.04), 54.19 min	CID	1070.04	0	0.45632076	2	DGYNTTVFQLPTLGTQDIR	Protein2564(pre=-,post=?)	195	160	7.880914E-17	2.6247464E-11	0.0	0.0
SD6.mgf	index=93634	-1	060813-SludgeD32_25-30, Cmpd 20404, +MSn(1023.98), 52.60 min	CID	1023.98	0	1.1921176	2	EADEVESLVGYSYSTLER	Protein9022(pre=?,post=?)	217	187	7.9162925E-17	2.6067244E-11	0.0	0.0
SD6.mgf	index=140144	-1	060813-SludgeD32_7-12, Cmpd 18171, +MSn(631.31), 47.59 min	CID	631.31	1	-5.8672266	3	YGTIDELFAHAAEQTPK	Protein8870(pre=-,post=L)	55	46	7.925226E-17	2.5789636E-11	0.0	0.0
SD6.mgf	index=69379	-1	060813-SludgeD32_19-24, Cmpd 22952, +MSn(1000.48), 57.57 min	CID	1000.48	2	1.1409422	3	FLDVVYPDPEGSFYDGEDLHVLSLDR	Protein672(pre=-,post=?)	134	78	7.949263E-17	2.820192E-11	0.0	0.0
SD6.mgf	index=86850	-1	060813-SludgeD32_25-30, Cmpd 13233, +MSn(702.66), 34.67 min	CID	702.66	0	-7.2095776	3	VAELYDM+15.995IHPGEGDTSTVR	Protein3599(pre=?,post=S)	111	84	7.9514E-17	2.6482217E-11	0.0	0.0
SD6.mgf	index=11020	-1	060813-SludgeD32_13-18, Cmpd 13370, +MSn(1146.51), 33.51 min	CID	1146.51	1	1.1992447	2	EYQGM+15.995APNGLGFSTM+15.995AGQTGGGK	Protein5242(pre=-,post=?)	169	115	7.9897845E-17	2.7656639E-11	0.0	0.0
SD6.mgf	index=12989	-1	060813-SludgeD32_13-18, Cmpd 15437, +MSn(964.94), 37.78 min	CID	964.94	1	-2.4986885	2	LEEM+15.995PGEEGYPAYLSAR	Protein1728(pre=-,post=?)	166	134	8.0003546E-17	2.6034114E-11	0.0	0.0
SD6.mgf	index=87246	-1	060813-SludgeD32_25-30, Cmpd 13649, +MSn(913.9464), 35.61 min	CID	913.9464	0	-1.8031104	2	VAYVTGGM+15.995GGIGTAIC+57.021QR	Protein2236(pre=?,post=?)	153	124	8.0054546E-17	2.636084E-11	0.0	0.0
SD6.mgf	index=96685	-1	060813-SludgeD32_25-30, Cmpd 23679, +MSn(756.71), 61.17 min	CID	756.71	0	7.339985	3	DTDLADQDLEAIIHAVAGDASK	Protein7402(pre=?,post=?)	177	128	8.085691E-17	2.7738045E-11	0.0	0.0
SD6.mgf	index=144913	-1	060813-SludgeD32_7-12, Cmpd 23277, +MSn(865.44), 60.96 min	CID	865.44	2	-3.4802907	3	LEPLDTEVANYEYAVEVVGGTVPK	Protein4599(pre=?,post=?)	109	71	8.100506E-17	2.8281297E-11	0.0	0.0
SD6.mgf	index=22206	-1	060813-SludgeD32_13-18, Cmpd 25250, +MSn(868.45), 62.85 min	CID	868.45	1	-12.420054	3	AM+15.995LQDIATLTGGQVIAEEVGLSLEK	Protein988(pre=?,post=?)	103	76	8.144733E-17	2.8669055E-11	0.0	0.0
SD6.mgf	index=42743	-1	060813-SludgeD32_1-6, Cmpd 19275, +MSn(892.44), 53.44 min	CID	892.44	0	-7.5229893	2	SVTGVAADFEIVDAYAR	Protein4379(pre=?,post=?)	170	150	8.1686845E-17	2.658188E-11	0.0	0.0
SD6.mgf	index=91426	-1	060813-SludgeD32_25-30, Cmpd 18053, +MSn(895.9449), 46.55 min	CID	895.9449	0	-5.245504	2	SYELPDGQVITIGNER	Protein8647(pre=K,post=?)	112	102	8.178934E-17	2.6277607E-11	0.0	0.0
SD6.mgf	index=117229	-1	060813-SludgeD32_31-36, Cmpd 18948, +MSn(806.39), 49.34 min	CID	806.39	1	-10.650407	3	YIGVPTSDLFNQTQGNTLEYR	Protein8351(pre=?,post=?)	110	87	8.189958E-17	2.7839552E-11	0.0	0.0
SD6.mgf	index=52209	-1	060813-SludgeD32_19-24, Cmpd 4802, +MSn(772.3388), 16.43 min	CID	772.3388	0	-1.817604	2	DGQSSQAHIGDDTGR	Protein5426(pre=?,post=-);Protein9690(pre=?,post=?)	175	159	8.196453E-17	2.5983085E-11	0.0	0.0
SD6.mgf	index=55506	-1	060813-SludgeD32_19-24, Cmpd 8272, +MSn(853.41), 23.74 min	CID	853.41	2	-1.3579937	2	TNEETTASPVIEGNNK	Protein8040(pre=-,post=?)	78	67	8.226299E-17	2.6429784E-11	0.0	0.0
SD6.mgf	index=68579	-1	060813-SludgeD32_19-24, Cmpd 22102, +MSn(882.95), 55.33 min	CID	882.95	1	-1.6241994	2	NLSGNLAEIADYTLNR	Protein5669(pre=R,post=?)	106	91	8.237439E-17	2.6465575E-11	0.0	0.0
SD6.mgf	index=16445	-1	060813-SludgeD32_13-18, Cmpd 19098, +MSn(827.44), 46.83 min	CID	827.44	0	-11.58079	2	LLDQGQAGDNIGALLR	Protein223(pre=-,post=?)	152	130	8.2945907E-17	2.6649193E-11	0.0	0.0
SD6.mgf	index=117103	-1	060813-SludgeD32_31-36, Cmpd 18816, +MSn(927.4772), 49.00 min	CID	927.4772	0	0.26323095	2	GFQM+15.995IDTVNAASPFVLK	Protein8351(pre=?,post=?)	143	117	8.306018E-17	2.702878E-11	0.0	0.0
SD6.mgf	index=138779	-1	060813-SludgeD32_7-12, Cmpd 16721, +MSn(1030.5), 43.79 min	CID	1030.5	1	-4.11736	2	VLSADYYAETTQVSQDLR	Protein1450(pre=?,post=?)	179	149	8.367882E-17	2.7554266E-11	0.0	0.0
SD6.mgf	index=66306	-1	060813-SludgeD32_19-24, Cmpd 19672, +MSn(896.47), 49.04 min	CID	896.47	1	4.723049	3	NEGLVNFTTNGSPTPAVVNTLAVTNR	Protein3080(pre=?,post=?)	106	65	8.419295E-17	2.986947E-11	0.0	0.0
SD6.mgf	index=69482	-1	060813-SludgeD32_19-24, Cmpd 23062, +MSn(952.9842), 57.86 min	CID	952.9842	0	-1.53711	2	EPAVFLFDEPLSNLDAK	Protein5405(pre=?,post=?)	105	91	8.467032E-17	2.7552738E-11	0.0	0.0
SD6.mgf	index=138617	-1	060813-SludgeD32_7-12, Cmpd 16551, +MSn(796.8931), 43.35 min	CID	796.8931	0	-0.8425046	2	FLEDATEVDVDAIR	Protein7544(pre=R,post=?)	83	80	8.4960224E-17	2.6553383E-11	0.0	0.0
SD6.mgf	index=72025	-1	060813-SludgeD32_19-24, Cmpd 25779, +MSn(953.4928), 65.05 min	CID	953.4928	0	-1.0882059	2	VTDGDFVLTAVEDLGGGLK	Protein5345(pre=?,post=?)	157	137	8.558774E-17	2.8505084E-11	0.0	0.0
SD6.mgf	index=20215	-1	060813-SludgeD32_13-18, Cmpd 23120, +MSn(1064.02), 57.22 min	CID	1064.02	2	-8.782735	2	LEYLLDEGSFNELDQLAR	Protein459(pre=-,post=?);Protein8069(pre=R,post=?)	146	114	8.566254E-17	2.8207475E-11	0.0	0.0
SD6.mgf	index=16893	-1	060813-SludgeD32_13-18, Cmpd 19578, +MSn(650.33), 48.04 min	CID	650.33	1	-12.456283	3	FLSQPFHVAEVFTGSPGK	Protein592(pre=?,post=Y);Protein7670(pre=?,post=?)	103	84	8.6167795E-17	2.837385E-11	0.0	0.0
SD6.mgf	index=136984	-1	060813-SludgeD32_7-12, Cmpd 14836, +MSn(921.44), 38.90 min	CID	921.44	0	3.3781943	2	ASDLPDNLGATNNPEWK	Protein1462(pre=?,post=?)	115	93	8.630949E-17	2.8086145E-11	0.0	0.0
SD6.mgf	index=110117	-1	060813-SludgeD32_31-36, Cmpd 11467, +MSn(741.37), 31.08 min	CID	741.37	1	3.570095	3	SHDAITGPTLSVDQTTGEVHR	Protein4631(pre=?,post=?)	97	79	8.633975E-17	2.9348867E-11	0.0	0.0
SD6.mgf	index=90227	-1	060813-SludgeD32_25-30, Cmpd 16783, +MSn(916.43), 43.28 min	CID	916.43	0	-9.92345	2	SLDEFSSGIQTVTYER	Protein7556(pre=?,post=?)	165	138	8.68065E-17	2.7889538E-11	0.0	0.0
SD6.mgf	index=108364	-1	060813-SludgeD32_31-36, Cmpd 9587, +MSn(743.3363), 26.96 min	CID	743.3363	0	-3.3664882	2	DQASYTSSVEVGDK	Protein5984(pre=-,post=D);Protein5984(pre=K,post=?)	103	97	8.685463E-17	2.714546E-11	0.0	0.0
SD6.mgf	index=86837	-1	060813-SludgeD32_25-30, Cmpd 13219, +MSn(729.61), 34.64 min	CID	729.61	1	-2.8235812	4	EQGFHHVVSLSASPHNLHNYDELGVK	Protein276(pre=-,post=-);Protein8125(pre=R,post=?)	93	48	8.701664E-17	3.087124E-11	0.0	0.0
SD6.mgf	index=143768	-1	060813-SludgeD32_7-12, Cmpd 22049, +MSn(833.1), 57.74 min	CID	833.1	1	-6.424393	3	LVDVAQELIINEEDPFATGAPVR	Protein4978(pre=?,post=?)	108	81	8.755819E-17	3.030827E-11	0.0	0.0
SD6.mgf	index=93630	-1	060813-SludgeD32_25-30, Cmpd 20400, +MSn(698.37), 52.59 min	CID	698.37	1	-1.893492	3	EQIIFPEIEYDKIDALR	Protein8933(pre=?,post=?)	130	110	8.781612E-17	2.8576419E-11	0.0	0.0
SD6.mgf	index=19101	-1	060813-SludgeD32_13-18, Cmpd 21936, +MSn(968.5), 54.10 min	CID	968.5	1	1.798099	2	ELLSSYNFPGDDLPIVR	Protein2193(pre=?,post=?)	131	105	8.7901876E-17	2.8604326E-11	0.0	0.0
SD6.mgf	index=68339	-1	060813-SludgeD32_19-24, Cmpd 21840, +MSn(771.38), 54.65 min	CID	771.38	2	-0.024578154	3	YFIGLTEGWFSPGHTVEDVR	Protein4396(pre=?,post=?)	79	56	8.813009E-17	2.9661065E-11	0.0	0.0
SD6.mgf	index=141565	-1	060813-SludgeD32_7-12, Cmpd 19683, +MSn(1010.53), 51.53 min	CID	1010.53	0	1.4495817	2	AGVFPTVNTSSFVQLEPAR	Protein7573(pre=?,post=?)	177	139	8.826582E-17	2.939702E-11	0.0	0.0
SD6.mgf	index=112041	-1	060813-SludgeD32_31-36, Cmpd 13487, +MSn(710.8784), 35.60 min	CID	710.8784	0	4.550536	2	TVFVSTTDNLAPR	Protein1606(pre=R,post=?)	97	95	8.829897E-17	2.7180808E-11	0.0	0.0
SD6.mgf	index=112117	-1	060813-SludgeD32_31-36, Cmpd 13567, +MSn(710.8767), 35.78 min	CID	710.8767	0	2.1464794	2	TVFVSTTDNLAPR	Protein1606(pre=R,post=?)	89	87	8.829897E-17	2.7180808E-11	0.0	0.0
SD6.mgf	index=141034	-1	060813-SludgeD32_7-12, Cmpd 19117, +MSn(856.41), 50.05 min	CID	856.41	1	-5.750396	3	ATQVAFDASTAAATEADNAVTDAINK	Protein6911(pre=?,post=?)	103	66	8.853313E-17	3.140925E-11	0.0	0.0
SD6.mgf	index=111524	-1	060813-SludgeD32_31-36, Cmpd 12944, +MSn(953.44), 34.35 min	CID	953.44	1	-11.175397	2	M+15.995NQVVTDVPADVSDGDVK	Protein5785(pre=R,post=A)	109	86	8.8988415E-17	2.930264E-11	0.0	0.0
SD6.mgf	index=134660	-1	060813-SludgeD32_7-12, Cmpd 12396, +MSn(832.94), 33.09 min	CID	832.94	0	0.7327683	2	VVGQHEAVEAVSNAVR	Protein2588(pre=?,post=?)	150	134	8.901035E-17	2.8597603E-11	0.0	0.0
SD6.mgf	index=67869	-1	060813-SludgeD32_19-24, Cmpd 21335, +MSn(653.37), 53.34 min	CID	653.37	1	0.779939	3	LLGLIPYGISFHVGSQQK	Protein5805(pre=?,post=?)	87	66	8.920175E-17	2.9372886E-11	0.0	0.0
SD6.mgf	index=94671	-1	060813-SludgeD32_25-30, Cmpd 21516, +MSn(723.39), 55.50 min	CID	723.39	1	-4.1779284	2	GNTGANLLSLLESR	Protein9441(pre=K,post=?)	122	122	8.9392754E-17	2.793872E-11	0.0	0.0
SD6.mgf	index=69116	-1	060813-SludgeD32_19-24, Cmpd 22673, +MSn(846.42), 56.83 min	CID	846.42	1	-4.5082703	2	IPDAGGLC+57.021FWTNALR	Protein10390(pre=R,post=?)	142	114	8.945148E-17	2.8356475E-11	0.0	0.0
SD6.mgf	index=70692	-1	060813-SludgeD32_19-24, Cmpd 24358, +MSn(1020.5), 61.29 min	CID	1020.5	0	-8.791856	2	AIDGAFLM+15.995PVEDVFSISGR	Protein7923(pre=R,post=?)	120	91	9.0536824E-17	3.015338E-11	0.0	0.0
SD6.mgf	index=81090	-1	060813-SludgeD32_25-30, Cmpd 7150, +MSn(723.37), 21.80 min	CID	723.37	0	-6.243794	2	GLM+15.995TTVHAATATQK	Protein7688(pre=R,post=?)	109	100	9.064554E-17	2.8330267E-11	0.0	0.0
SD6.mgf	index=67703	-1	060813-SludgeD32_19-24, Cmpd 21161, +MSn(1034.04), 52.88 min	CID	1034.04	0	-1.4166199	2	VDANLIYSGGPLTAALSYNK	Protein4013(pre=K,post=L);Protein7858(pre=K,post=L)	131	103	9.0791384E-17	3.0556748E-11	0.0	0.0
SD6.mgf	index=86943	-1	060813-SludgeD32_25-30, Cmpd 13330, +MSn(815.41), 34.89 min	CID	815.41	1	4.8322473	2	ENIDEAIPEDIKDK	Protein10231(pre=K,post=I)	68	65	9.0814234E-17	2.8382989E-11	0.0	0.0
SD6.mgf	index=138000	-1	060813-SludgeD32_7-12, Cmpd 15903, +MSn(757.03), 41.65 min	CID	757.03	1	1.9636601	3	GINDGDYVFVDGNPVDRPYR	Protein8121(pre=R,post=G)	207	146	9.110403E-17	3.0661973E-11	0.0	0.0
SD6.mgf	index=114053	-1	060813-SludgeD32_31-36, Cmpd 15600, +MSn(686.3139), 40.71 min	CID	686.3139	0	1.1561152	3	EGGDDVFVHYSNIAGEGYK	Protein3296(pre=?,post=N)	96	70	9.1338574E-17	3.0420402E-11	0.0	0.0
SD6.mgf	index=142280	-1	060813-SludgeD32_7-12, Cmpd 20453, +MSn(900.43), 53.54 min	CID	900.43	0	-7.252884	2	DIPNVSEDVLADLDER	Protein7319(pre=R,post=?)	149	132	9.210874E-17	2.9593064E-11	0.0	0.0
SD6.mgf	index=91772	-1	060813-SludgeD32_25-30, Cmpd 18423, +MSn(1036.52), 47.50 min	CID	1036.52	0	3.5330937	2	SEIAENINNDLLSNVGVDR	Protein9668(pre=?,post=?)	210	179	9.2492345E-17	3.0804668E-11	0.0	0.0
SD6.mgf	index=22835	-1	060813-SludgeD32_13-18, Cmpd 25916, +MSn(1060.57), 64.63 min	CID	1060.57	0	-2.8774614	2	IFDIFEGTEQIQQLVIAR	Protein6691(pre=?,post=?)	150	123	9.3227735E-17	3.069859E-11	0.0	0.0
SD6.mgf	index=20981	-1	060813-SludgeD32_13-18, Cmpd 23928, +MSn(758.03), 59.37 min	CID	758.03	1	2.6055007	3	TPGDEVALALDTASTEFYADGK	Protein10238(pre=R,post=?)	71	58	9.365131E-17	3.2127176E-11	0.0	0.0
SD6.mgf	index=90738	-1	060813-SludgeD32_25-30, Cmpd 17326, +MSn(894.42), 44.67 min	CID	894.42	0	-6.6874685	2	SLDEFASGIQTVSYDR	Protein6856(pre=-,post=?)	190	145	9.375075E-17	3.0120618E-11	0.0	0.0
SD6.mgf	index=93476	-1	060813-SludgeD32_25-30, Cmpd 20237, +MSn(698.37), 52.16 min	CID	698.37	1	-1.893492	3	EQIIFPEIEYDKIDALR	Protein8933(pre=?,post=?)	124	105	9.4220345E-17	3.0660433E-11	0.0	0.0
SD6.mgf	index=90015	-1	060813-SludgeD32_25-30, Cmpd 16558, +MSn(723.36), 42.70 min	CID	723.36	1	-2.6722066	3	NVEVVGVSIDSHFTHNAWR	Protein4841(pre=?,post=?);Protein9448(pre=?,post=N)	163	116	9.442791E-17	3.144931E-11	0.0	0.0
SD6.mgf	index=54712	-1	060813-SludgeD32_19-24, Cmpd 7437, +MSn(663.3397), 22.05 min	CID	663.3397	0	1.9322538	2	GSEPVAAPADGQVK	Protein1606(pre=R,post=?)	82	79	9.456403E-17	2.955495E-11	0.0	0.0
SD6.mgf	index=21375	-1	060813-SludgeD32_13-18, Cmpd 24363, +MSn(898.9386), 60.51 min	CID	898.9386	0	-6.382269	2	ELAAFAQFASDLDAATR	Protein3516(pre=?,post=?)	157	138	9.501203E-17	3.0918056E-11	0.0	0.0
SD6.mgf	index=142748	-1	060813-SludgeD32_7-12, Cmpd 20956, +MSn(958.46), 54.86 min	CID	958.46	2	-5.754987	3	VEGSDAAEVIIYNGSEDLVNQAGLDHR	Protein2019(pre=?,post=?)	97	51	9.554738E-17	3.4157996E-11	0.0	0.0
SD6.mgf	index=94865	-1	060813-SludgeD32_25-30, Cmpd 21721, +MSn(871.49), 56.04 min	CID	871.49	0	14.0072775	2	VPIPDGSITDFVAVVGR	Protein5966(pre=?,post=D)	158	129	9.5584644E-17	3.110439E-11	0.0	0.0
SD6.mgf	index=21013	-1	060813-SludgeD32_13-18, Cmpd 23962, +MSn(1068.5), 59.46 min	CID	1068.5	0	-3.7700562	2	M+15.995YQLPDQQFANLYWFR	Protein10001(pre=K,post=?)	166	125	9.604086E-17	3.085639E-11	0.0	0.0
SD6.mgf	index=91475	-1	060813-SludgeD32_25-30, Cmpd 18104, +MSn(756.7), 46.69 min	CID	756.7	2	0.6207931	3	LFFVSHLAEDAEQTDGPAYR	Protein347(pre=?,post=L)	87	63	9.658493E-17	3.2506626E-11	0.0	0.0
SD6.mgf	index=117049	-1	060813-SludgeD32_31-36, Cmpd 18757, +MSn(779.7), 48.85 min	CID	779.7	0	-5.8709884	3	AGAVDGQDGFEGFELLKPTDDR	Protein9316(pre=?,post=?)	121	92	9.668102E-17	3.316652E-11	0.0	0.0
SD6.mgf	index=10497	-1	060813-SludgeD32_13-18, Cmpd 12821, +MSn(894.9483), 32.44 min	CID	894.9483	0	1.0229957	2	GITINTAHVEYETANR	Protein3341(pre=-,post=?)	210	170	9.6711204E-17	3.1071763E-11	0.0	0.0
SD6.mgf	index=14163	-1	060813-SludgeD32_13-18, Cmpd 16670, +MSn(777.37), 40.72 min	CID	777.37	0	-3.611674	2	EAYPGDVFYLHSR	Protein5170(pre=-,post=?)	53	47	9.692728E-17	2.9836834E-11	0.0	0.0
SD6.mgf	index=66783	-1	060813-SludgeD32_19-24, Cmpd 20175, +MSn(923.46), 50.33 min	CID	923.46	1	-7.702936	2	ALTETDGDIEVAIDNLR	Protein6571(pre=?,post=?)	146	128	9.777957E-17	3.1818645E-11	0.0	0.0
SD6.mgf	index=53054	-1	060813-SludgeD32_19-24, Cmpd 5690, +MSn(545.2808), 18.48 min	CID	545.2808	0	3.9176855	3	VDLGKPM+15.995SSEEAAKR	Protein8092(pre=K,post=?)	106	92	9.793842E-17	3.1046873E-11	0.0	0.0
SD6.mgf	index=52511	-1	060813-SludgeD32_19-24, Cmpd 5119, +MSn(441.2339), 17.21 min	CID	441.2339	0	-1.5216095	4	KVDLGKPM+15.995SSEEAAKR	Protein8092(pre=-,post=?)	80	70	9.8247755E-17	3.156543E-11	0.0	0.0
SD6.mgf	index=66011	-1	060813-SludgeD32_19-24, Cmpd 19359, +MSn(879.89), 48.26 min	CID	879.89	0	-8.1158495	2	VLGWYDNEWGYSNR	Protein5966(pre=?,post=?)	109	94	9.844338E-17	3.0767396E-11	0.0	0.0
SD6.mgf	index=119490	-1	060813-SludgeD32_31-36, Cmpd 21345, +MSn(843.93), 55.59 min	CID	843.93	0	-7.7384515	2	SELDTGAALAALAEAAGR	Protein6676(pre=?,post=?)	165	148	9.874417E-17	3.2515074E-11	0.0	0.0
SD6.mgf	index=22377	-1	060813-SludgeD32_13-18, Cmpd 25431, +MSn(840.4416), 63.33 min	CID	840.4416	0	-1.9608097	2	LYWIPFLASADVER	Protein3753(pre=-,post=?)	115	106	9.879847E-17	3.0878376E-11	0.0	0.0
SD6.mgf	index=89761	-1	060813-SludgeD32_25-30, Cmpd 16289, +MSn(769.39), 42.01 min	CID	769.39	0	1.9039063	3	VGGQVYLLTPTDVEVSDDDKR	Protein2816(pre=?,post=?);Protein9047(pre=?,post=?)	114	86	9.910119E-17	3.3686772E-11	0.0	0.0
SD6.mgf	index=117186	-1	060813-SludgeD32_31-36, Cmpd 18903, +MSn(927.4771), 49.22 min	CID	927.4771	0	0.1974232	2	GFQM+15.995IDTVNAASPFVLK	Protein8351(pre=?,post=?)	118	100	9.91076E-17	3.2250803E-11	0.0	0.0
SD6.mgf	index=142218	-1	060813-SludgeD32_7-12, Cmpd 20386, +MSn(968), 53.37 min	CID	968.0	1	-0.6613106	2	GGVPIATPVFDGAFESEIK	Protein301(pre=?,post=?)	148	113	9.9266915E-17	3.3060946E-11	0.0	0.0
SD6.mgf	index=95692	-1	060813-SludgeD32_25-30, Cmpd 22602, +MSn(1089.1), 58.36 min	CID	1089.1	1	-3.6714518	2	NLPNVLVLEAQEADPVSLVR	Protein2768(pre=?,post=?);Protein8557(pre=?,post=?)	177	143	9.952353E-17	3.349564E-11	0.0	0.0
SD6.mgf	index=20147	-1	060813-SludgeD32_13-18, Cmpd 23049, +MSn(878.1), 57.04 min	CID	878.1	1	-7.207579	3	LYQM+15.995FESGELLFPAINVNDSVTK	Protein4128(pre=?,post=-)	78	49	9.9920705E-17	3.458755E-11	0.0	0.0
SD6.mgf	index=39853	-1	060813-SludgeD32_1-6, Cmpd 16189, +MSn(643.69), 45.45 min	CID	643.69	1	-4.0466814	3	TVNPGSSAVFPLLVENKR	Protein7900(pre=-,post=?)	126	114	1.00033916E-16	3.293977E-11	0.0	0.0
SD6.mgf	index=53243	-1	060813-SludgeD32_19-24, Cmpd 5888, +MSn(833.87), 18.90 min	CID	833.87	0	3.2937882	2	TC+57.021ETC+57.021GGQGQVQSVR	Protein675(pre=-,post=?)	102	91	1.00688474E-16	3.191865E-11	0.0	0.0
SD6.mgf	index=139415	-1	060813-SludgeD32_7-12, Cmpd 17394, +MSn(884.94), 45.57 min	CID	884.94	0	12.828762	2	LSLGDDQAYFDQQLR	Protein7027(pre=-,post=?)	98	85	1.00941935E-16	3.1998997E-11	0.0	0.0
SD6.mgf	index=20580	-1	060813-SludgeD32_13-18, Cmpd 23504, +MSn(825.43), 58.25 min	CID	825.43	2	13.001806	3	AGTGPIAELITAYSDHADTLSAAAR	Protein833(pre=?,post=?)	113	80	1.0104246E-16	3.5566442E-11	0.0	0.0
SD6.mgf	index=139604	-1	060813-SludgeD32_7-12, Cmpd 17594, +MSn(1060.01), 46.09 min	CID	1060.01	1	-1.8136263	2	DAANM+15.995VIAEENGIVTQVDGR	Protein5276(pre=?,post=T)	255	214	1.01154375E-16	3.4044517E-11	0.0	0.0
SD6.mgf	index=18387	-1	060813-SludgeD32_13-18, Cmpd 21170, +MSn(1125.56), 52.12 min	CID	1125.56	0	-8.133905	3	GSQSTSVVAGGGTVVEM+15.995LGM+15.995SPSSIVLVDHALTR	Protein8650(pre=R,post=?)	176	91	1.0145335E-16	3.7820594E-11	0.0	0.0
SD6.mgf	index=56135	-1	060813-SludgeD32_19-24, Cmpd 8934, +MSn(856.9412), 25.03 min	CID	856.9412	0	4.4871597	2	LVGGASNPAGSNGNVGSVR	Protein2679(pre=?,post=?)	175	138	1.02087984E-16	3.4000504E-11	0.0	0.0
SD6.mgf	index=40412	-1	060813-SludgeD32_1-6, Cmpd 16779, +MSn(789.06), 46.99 min	CID	789.06	1	-11.81301	3	NASINGLAYAAGATAAAAAGSSAASVR	Protein607(pre=-,post=?)	136	101	1.02338646E-16	3.6585863E-11	0.0	0.0
SD6.mgf	index=55316	-1	060813-SludgeD32_19-24, Cmpd 8071, +MSn(921.44), 23.33 min	CID	921.44	1	-0.6284697	2	ITGQSAVM+15.995ADGSSVGTTSR	Protein819(pre=?,post=?)	158	130	1.0251174E-16	3.4141637E-11	0.0	0.0
SD6.mgf	index=137713	-1	060813-SludgeD32_7-12, Cmpd 15601, +MSn(1039.52), 40.87 min	CID	1039.52	0	-5.4017277	2	LIGAPPGYVGYEEGGQLTEK	Protein5983(pre=?,post=?);Protein9388(pre=?,post=?)	178	125	1.03023056E-16	3.467344E-11	0.0	0.0
SD6.mgf	index=107433	-1	060813-SludgeD32_31-36, Cmpd 8609, +MSn(584.6167), 24.88 min	CID	584.6167	0	-0.31320593	3	NNPYAGWHHAQTTVR	Protein5311(pre=?,post=?)	115	93	1.03246844E-16	3.2729663E-11	0.0	0.0
SD6.mgf	index=18070	-1	060813-SludgeD32_13-18, Cmpd 20834, +MSn(714.8555), 51.24 min	CID	714.8555	0	-5.6351213	2	GTGASSGFSLFEIR	Protein1675(pre=R,post=?);Protein8112(pre=R,post=S)	96	93	1.0349819E-16	3.234722E-11	0.0	0.0
SD6.mgf	index=94350	-1	060813-SludgeD32_25-30, Cmpd 21163, +MSn(1102.58), 54.59 min	CID	1102.58	0	-1.4392713	2	AVVTAEFPGLVATSLVNTSGDR	Protein8186(pre=?,post=T);Protein9756(pre=?,post=T)	266	196	1.03677005E-16	3.5566498E-11	0.0	0.0
SD6.mgf	index=17817	-1	060813-SludgeD32_13-18, Cmpd 20565, +MSn(1031.04), 50.55 min	CID	1031.04	0	-4.617396	2	TSDIAGDGTTTATVLAQAIVR	Protein2110(pre=?,post=?)	250	190	1.03780065E-16	3.527723E-11	0.0	0.0
SD6.mgf	index=112272	-1	060813-SludgeD32_31-36, Cmpd 13730, +MSn(914.9556), 36.16 min	CID	914.9556	0	0.20012501	2	LAVAAADQGSDDAEQLVR	Protein1124(pre=?,post=?)	258	195	1.0406046E-16	3.4265653E-11	0.0	0.0
SD6.mgf	index=62662	-1	060813-SludgeD32_19-24, Cmpd 15791, +MSn(518.92), 39.36 min	CID	518.92	1	2.3944986	3	EAYPGDVFYLHSR	Protein5170(pre=-,post=?)	85	80	1.04211866E-16	3.2079225E-11	0.0	0.0
SD6.mgf	index=60518	-1	060813-SludgeD32_19-24, Cmpd 13538, +MSn(970.49), 34.33 min	CID	970.49	1	7.0800395	2	YYITQGSPAPSNATLEAR	Protein347(pre=R,post=?)	196	156	1.0467458E-16	3.4467873E-11	0.0	0.0
SD6.mgf	index=21405	-1	060813-SludgeD32_13-18, Cmpd 24394, +MSn(713.7), 60.59 min	CID	713.7	0	-13.939459	3	AIDKTFLMPIEDVFSISGR	Protein9012(pre=R,post=?)	103	90	1.0486533E-16	3.4925503E-11	0.0	0.0
SD6.mgf	index=144811	-1	060813-SludgeD32_7-12, Cmpd 23164, +MSn(688.3444), 60.67 min	CID	688.3444	0	-0.26600844	3	SIQVLDQAATEVAHYFDR	Protein3656(pre=?,post=?)	135	117	1.0502151E-16	3.458211E-11	0.0	0.0
SD6.mgf	index=112986	-1	060813-SludgeD32_31-36, Cmpd 14479, +MSn(780.37), 37.94 min	CID	780.37	0	-12.513939	2	VPM+15.995GASSFGLTYASR	Protein10267(pre=K,post=?)	99	89	1.05031966E-16	3.3295554E-11	0.0	0.0
SD6.mgf	index=134958	-1	060813-SludgeD32_7-12, Cmpd 12709, +MSn(840.9161), 33.78 min	CID	840.9161	0	-0.79839855	2	STGPYSM+15.995ITQQPLGGK	Protein3455(pre=-,post=?)	117	99	1.05162284E-16	3.378696E-11	0.0	0.0
SD6.mgf	index=66988	-1	060813-SludgeD32_19-24, Cmpd 20396, +MSn(1038.53), 50.90 min	CID	1038.53	1	-5.8494654	2	TDDVAGDGTTTATVLAQALVR	Protein956(pre=?,post=?)	239	169	1.0536925E-16	3.5817432E-11	0.0	0.0
SD6.mgf	index=19363	-1	060813-SludgeD32_13-18, Cmpd 22217, +MSn(987.49), 54.84 min	CID	987.49	2	-2.658324	2	LVYNNSPSFNWTLNFR	Protein4001(pre=?,post=?)	190	154	1.05543707E-16	3.3909504E-11	0.0	0.0
SD6.mgf	index=69907	-1	060813-SludgeD32_19-24, Cmpd 23511, +MSn(1055.0506), 59.05 min	CID	1055.0507	0	-3.586715	2	FVIEPLEPGFGYTLGNSLR	Protein6071(pre=?,post=?);Protein9985(pre=?,post=?)	252	187	1.05691514E-16	3.5200665E-11	0.0	0.0
SD6.mgf	index=91195	-1	060813-SludgeD32_25-30, Cmpd 17807, +MSn(760.41), 45.92 min	CID	760.41	1	0.42919704	3	IGSLPLANLTIEM+15.995HEAAPVTGK	Protein8124(pre=?,post=V)	120	85	1.0585074E-16	3.6312203E-11	0.0	0.0
SD6.mgf	index=134960	-1	060813-SludgeD32_7-12, Cmpd 12711, +MSn(501.5966), 33.79 min	CID	501.5966	0	0.12168178	3	LIPAGTGFAYHAER	Protein773(pre=-,post=?)	93	84	1.05910273E-16	3.310109E-11	0.0	0.0
SD6.mgf	index=68592	-1	060813-SludgeD32_19-24, Cmpd 22116, +MSn(945.5), 55.37 min	CID	945.5	1	-9.6640625	3	VVSADTFERPIYAGNAIATVQALDAIK	Protein8659(pre=K,post=?)	97	56	1.06391884E-16	3.8034884E-11	0.0	0.0
SD6.mgf	index=95412	-1	060813-SludgeD32_25-30, Cmpd 22301, +MSn(1037.5393), 57.57 min	CID	1037.5393	0	-0.11765366	2	EFNEALVHQVVTAYLAGGR	Protein3743(pre=?,post=?);Protein8973(pre=?,post=-)	269	208	1.06432204E-16	3.5447353E-11	0.0	0.0
SD6.mgf	index=132110	-1	060813-SludgeD32_7-12, Cmpd 9708, +MSn(945.9318), 27.22 min	CID	945.9318	0	0.0	2	AVSEDNVESVDGNEVEAK	Protein2489(pre=-,post=?)	141	119	1.074362E-16	3.537724E-11	0.0	0.0
SD6.mgf	index=140293	-1	060813-SludgeD32_7-12, Cmpd 18330, +MSn(952.46), 48.01 min	CID	952.46	0	-3.0118258	2	IEPEAIEYGENFISHR	Protein5680(pre=?,post=?);Protein10126(pre=?,post=?)	187	166	1.07474287E-16	3.4529768E-11	0.0	0.0
SD6.mgf	index=142946	-1	060813-SludgeD32_7-12, Cmpd 21174, +MSn(588.63), 55.43 min	CID	588.63	0	-9.539407	3	NLSGNLAEIADYTLNR	Protein5669(pre=R,post=?)	102	99	1.078407E-16	3.4647493E-11	0.0	0.0
SD6.mgf	index=51212	-1	060813-SludgeD32_19-24, Cmpd 3735, +MSn(426.9428), 13.67 min	CID	426.9428	0	-0.7862718	4	GTAM+15.995NPVDHPHGGGEGR	Protein466(pre=?,post=?)	116	97	1.0810078E-16	3.517729E-11	0.0	0.0
SD6.mgf	index=22826	-1	060813-SludgeD32_13-18, Cmpd 25906, +MSn(1012.5), 64.60 min	CID	1012.5	0	-11.3931	2	AIDGAFLMPVEDVFSISGR	Protein7923(pre=R,post=?)	160	141	1.08218974E-16	3.6042436E-11	0.0	0.0
SD6.mgf	index=41429	-1	060813-SludgeD32_1-6, Cmpd 17879, +MSn(1082.09), 49.80 min	CID	1082.09	1	-0.53512216	2	IVVTSVTPSTADVTFGDVVVR	Protein3736(pre=-,post=?)	199	141	1.08367966E-16	3.6836763E-11	0.0	0.0
SD6.mgf	index=117883	-1	060813-SludgeD32_31-36, Cmpd 19635, +MSn(860.4283), 51.11 min	CID	860.4283	0	-5.532961	2	YLPLGDEGDEVFLPR	Protein3230(pre=?,post=?)	183	159	1.08745226E-16	3.447267E-11	0.0	0.0
SD6.mgf	index=9308	-1	060813-SludgeD32_13-18, Cmpd 11572, +MSn(767.4), 30.01 min	CID	767.4	0	-5.169748	2	IATEKDATDIESLK	Protein10231(pre=K,post=?)	100	98	1.0884973E-16	3.4019787E-11	0.0	0.0
SD6.mgf	index=142367	-1	060813-SludgeD32_7-12, Cmpd 20545, +MSn(718.37), 53.78 min	CID	718.37	0	-1.4443756	3	QVVSAAASLIPFLEHDDANR	Protein831(pre=?,post=?);Protein8190(pre=?,post=?)	110	87	1.09012935E-16	3.6689395E-11	0.0	0.0
SD6.mgf	index=137664	-1	060813-SludgeD32_7-12, Cmpd 15550, +MSn(484.6321), 40.73 min	CID	484.6321	0	-1.0075287	3	LTISVKPILADGPK	Protein9920(pre=K,post=?)	98	95	1.09450434E-16	3.420753E-11	0.0	0.0
SD6.mgf	index=145238	-1	060813-SludgeD32_7-12, Cmpd 23626, +MSn(948.9803), 61.87 min	CID	948.9803	0	-2.9585533	2	DYNTDLFPILELGTSAK	Protein5973(pre=?,post=?);Protein8002(pre=?,post=?);Protein9509(pre=?,post=?)	131	113	1.09845866E-16	3.5745164E-11	0.0	0.0
SD6.mgf	index=140366	-1	060813-SludgeD32_7-12, Cmpd 18410, +MSn(840.95), 48.21 min	CID	840.95	1	2.579344	2	VAGTSEFVTALQLDTK	Protein7083(pre=K,post=?)	90	85	1.10000476E-16	3.5341393E-11	0.0	0.0
SD6.mgf	index=134219	-1	060813-SludgeD32_7-12, Cmpd 11933, +MSn(822.4154), 32.05 min	CID	822.4154	0	0.0	2	VDALPSTEQTELQGR	Protein3384(pre=-,post=?)	155	143	1.1015146E-16	3.4918454E-11	0.0	0.0
SD6.mgf	index=139468	-1	060813-SludgeD32_7-12, Cmpd 17450, +MSn(806.39), 45.72 min	CID	806.39	1	3.0549507	3	LLGFM+15.995EENPDAVVEIGSHTDAR	Protein1589(pre=?,post=A);Protein7584(pre=?,post=A);Protein8248(pre=?,post=A)	94	64	1.1055159E-16	3.7924833E-11	0.0	0.0
SD6.mgf	index=113837	-1	060813-SludgeD32_31-36, Cmpd 15373, +MSn(932.9702), 40.14 min	CID	932.9702	0	-1.5700839	2	M+15.995DVGQPTPVVITVYSDK	Protein3793(pre=?,post=?)	100	79	1.1073949E-16	3.603596E-11	0.0	0.0
SD6.mgf	index=66830	-1	060813-SludgeD32_19-24, Cmpd 20226, +MSn(1134.93), 50.46 min	CID	1134.93	1	-2.671175	3	TSTLAHNVDFHAATGALGGAGLTLVQPGEEVVLR	Protein1385(pre=?,post=?);Protein5545(pre=?,post=?)	177	109	1.1084739E-16	4.1322577E-11	0.0	0.0
SD6.mgf	index=141540	-1	060813-SludgeD32_7-12, Cmpd 19656, +MSn(935.48), 51.46 min	CID	935.48	1	-2.5774188	2	FVEFYGEGVSALPLANR	Protein6138(pre=-,post=?)	107	86	1.1142984E-16	3.626061E-11	0.0	0.0
SD6.mgf	index=136923	-1	060813-SludgeD32_7-12, Cmpd 14772, +MSn(934.43), 38.74 min	CID	934.43	1	-6.6321745	2	LADQSETGQQWLYDGR	Protein301(pre=?,post=?);Protein10256(pre=?,post=?)	166	133	1.1153163E-16	3.5833333E-11	0.0	0.0
SD6.mgf	index=115358	-1	060813-SludgeD32_31-36, Cmpd 16971, +MSn(745.88), 44.22 min	CID	745.88	0	-4.7461014	2	STPFAAQVASEVAGR	Protein7547(pre=K,post=A)	135	121	1.1265505E-16	3.57121E-11	0.0	0.0
SD6.mgf	index=93287	-1	060813-SludgeD32_25-30, Cmpd 20033, +MSn(698.37), 51.64 min	CID	698.37	1	-1.893492	3	EQIIFPEIEYDKIDALR	Protein8933(pre=?,post=?)	117	99	1.127967E-16	3.6705403E-11	0.0	0.0
SD6.mgf	index=111353	-1	060813-SludgeD32_31-36, Cmpd 12765, +MSn(952.9488), 33.95 min	CID	952.9488	0	-0.19214614	2	M+15.995NQVVTDVPADVSDGDVK	Protein5785(pre=R,post=A)	179	148	1.1426915E-16	3.762723E-11	0.0	0.0
SD6.mgf	index=115845	-1	060813-SludgeD32_31-36, Cmpd 17482, +MSn(836.44), 45.56 min	CID	836.44	0	2.699903	3	VETGTVLQVESLPGDVGHSVQIDK	Protein7644(pre=?,post=?)	127	87	1.1491757E-16	4.012117E-11	0.0	0.0
SD6.mgf	index=78965	-1	060813-SludgeD32_25-30, Cmpd 4903, +MSn(646.35), 16.74 min	CID	646.35	0	4.7215476	2	VVGSNNPHNVVR	Protein1625(pre=K,post=?);Protein9848(pre=K,post=?)	88	86	1.149354E-16	3.481646E-11	0.0	0.0
SD6.mgf	index=8991	-1	060813-SludgeD32_13-18, Cmpd 11239, +MSn(1011.9635), 29.33 min	CID	1011.9635	0	-3.3172367	2	WDDGGSPPAVQADQNAPAAR	Protein4003(pre=?,post=P)	186	149	1.1494659E-16	3.8686422E-11	0.0	0.0
SD6.mgf	index=35426	-1	060813-SludgeD32_1-6, Cmpd 11470, +MSn(761.9036), 33.23 min	CID	761.9036	0	2.6435962	2	TISLTGNSATIDTTK	Protein4098(pre=-,post=V)	91	84	1.1513254E-16	3.649748E-11	0.0	0.0
SD6.mgf	index=22181	-1	060813-SludgeD32_13-18, Cmpd 25224, +MSn(1090.56), 62.79 min	CID	1090.56	1	-0.4189791	2	LVDQPFIM+15.995PVEDVFSITGR	Protein1593(pre=-,post=?)	140	97	1.1521064E-16	3.8371018E-11	0.0	0.0
SD6.mgf	index=93606	-1	060813-SludgeD32_25-30, Cmpd 20374, +MSn(936.99), 52.52 min	CID	936.99	1	-0.81355745	2	LAAASEVLDAELEGISQR	Protein9941(pre=?,post=?)	174	148	1.1525082E-16	3.7950483E-11	0.0	0.0
SD6.mgf	index=34390	-1	060813-SludgeD32_1-6, Cmpd 10262, +MSn(651.32), 30.22 min	CID	651.32	1	-4.8430667	3	VRPGESLTFGTADGGSGGSAK	Protein8649(pre=?,post=G)	94	70	1.153969E-16	3.922606E-11	0.0	0.0
SD6.mgf	index=92898	-1	060813-SludgeD32_25-30, Cmpd 19621, +MSn(693.7), 50.58 min	CID	693.7	1	0.91062844	3	EQIIFPEIEYDKVDALR	Protein8642(pre=?,post=?)	131	110	1.1597075E-16	3.7738274E-11	0.0	0.0
SD6.mgf	index=71881	-1	060813-SludgeD32_19-24, Cmpd 25627, +MSn(953.5), 64.64 min	CID	953.5	0	6.4652233	2	VTDGDFVLTAVEDLGGGLK	Protein5345(pre=?,post=?)	142	121	1.1708255E-16	3.899446E-11	0.0	0.0
SD6.mgf	index=20809	-1	060813-SludgeD32_13-18, Cmpd 23747, +MSn(1013.5267), 58.89 min	CID	1013.5267	0	-1.505512	2	AAQNVSSTLLYFNDILEK	Protein2132(pre=N,post=?)	142	115	1.1826522E-16	3.8943078E-11	0.0	0.0
SD6.mgf	index=88986	-1	060813-SludgeD32_25-30, Cmpd 15476, +MSn(691.8855), 39.95 min	CID	691.8855	0	-0.08821568	2	ILVVLGPDDGTAGR	Protein5309(pre=R,post=?)	115	112	1.1954102E-16	3.7361232E-11	0.0	0.0
SD6.mgf	index=8073	-1	060813-SludgeD32_13-18, Cmpd 10274, +MSn(912.41), 27.45 min	CID	912.41	1	8.53496	2	DDTTIVDGAGSSEDVEGR	Protein2196(pre=?,post=?);Protein6534(pre=?,post=?)	143	118	1.1962746E-16	3.939165E-11	0.0	0.0
SD6.mgf	index=62789	-1	060813-SludgeD32_19-24, Cmpd 15939, +MSn(777.3678), 39.71 min	CID	777.3678	0	-6.4382014	2	EAYPGDVFYLHSR	Protein5170(pre=-,post=?)	121	109	1.1965889E-16	3.6834237E-11	0.0	0.0
SD6.mgf	index=6334	-1	060813-SludgeD32_13-18, Cmpd 8447, +MSn(614.8234), 23.97 min	CID	614.8234	0	6.055669	2	HVAEVFTGSPGK	Protein1330(pre=-,post=?)	45	45	1.2082022E-16	3.6599102E-11	0.0	0.0
SD6.mgf	index=65887	-1	060813-SludgeD32_19-24, Cmpd 19229, +MSn(775.74), 47.93 min	CID	775.74	0	0.47207972	3	GLSITQTVIHDDDGLNTLGLSR	Protein1070(pre=?,post=?)	124	101	1.2130225E-16	4.1612856E-11	0.0	0.0
SD6.mgf	index=64345	-1	060813-SludgeD32_19-24, Cmpd 17587, +MSn(685.69), 43.80 min	CID	685.69	1	-1.5723004	3	INIIDTPGHVDFTVEVER	Protein6854(pre=-,post=?)	84	68	1.2221408E-16	4.024339E-11	0.0	0.0
SD6.mgf	index=96722	-1	060813-SludgeD32_25-30, Cmpd 23725, +MSn(963.47), 61.29 min	CID	963.47	1	1.6173438	2	VC+57.021FADELLPFNFAEPR	Protein3651(pre=K,post=?)	103	94	1.2265467E-16	3.9406985E-11	0.0	0.0
SD6.mgf	index=106198	-1	060813-SludgeD32_31-36, Cmpd 7298, +MSn(645.6385), 22.05 min	CID	645.6385	0	-2.1742904	3	AETSINADDTTAETRPSR	Protein9391(pre=-,post=?)	235	183	1.2265866E-16	4.038978E-11	0.0	0.0
SD6.mgf	index=145330	-1	060813-SludgeD32_7-12, Cmpd 23723, +MSn(975.01), 62.13 min	CID	975.01	0	-5.070535	2	VISLIEGLNELTFEESR	Protein5613(pre=-,post=?)	113	96	1.2356105E-16	4.020825E-11	0.0	0.0
SD6.mgf	index=18940	-1	060813-SludgeD32_13-18, Cmpd 21763, +MSn(551.96), 53.65 min	CID	551.96	1	0.2594452	3	LHFFM+15.995IGFAPLTSR	Protein1437(pre=-,post=?)	74	70	1.2439335E-16	3.8877776E-11	0.0	0.0
SD6.mgf	index=20038	-1	060813-SludgeD32_13-18, Cmpd 22934, +MSn(963.48), 56.73 min	CID	963.48	2	-10.099006	3	GTGLQVQNVGTSATDVVVTFTNASGTSFK	Protein4203(pre=?,post=?)	103	61	1.2458098E-16	4.5149516E-11	0.0	0.0
SD6.mgf	index=115206	-1	060813-SludgeD32_31-36, Cmpd 16811, +MSn(801.43), 43.80 min	CID	801.43	1	-12.458134	2	LAVPVVQADAAFSGAGK	Protein2947(pre=-,post=?)	99	87	1.2461153E-16	4.0550088E-11	0.0	0.0
SD6.mgf	index=95370	-1	060813-SludgeD32_25-30, Cmpd 22256, +MSn(901.51), 57.45 min	CID	901.51	1	13.31244	2	VVPLEQLQEAALTYAR	Protein4355(pre=?,post=?)	123	105	1.2506535E-16	4.01815E-11	0.0	0.0
SD6.mgf	index=39375	-1	060813-SludgeD32_1-6, Cmpd 15686, +MSn(810.4), 44.13 min	CID	810.4	0	2.0335052	3	YLDHVNFINM+15.995STVYNPSTGLK	Protein4611(pre=?,post=?)	97	71	1.2545758E-16	4.264592E-11	0.0	0.0
SD6.mgf	index=56228	-1	060813-SludgeD32_19-24, Cmpd 9032, +MSn(856.9359), 25.23 min	CID	856.9359	0	-1.7093942	2	LVGGASNPAGSNGNVGSVR	Protein2679(pre=?,post=?)	192	149	1.2579527E-16	4.189624E-11	0.0	0.0
SD6.mgf	index=93110	-1	060813-SludgeD32_25-30, Cmpd 19846, +MSn(1038.54), 51.15 min	CID	1038.54	1	3.7935345	2	TDDVAGDGTTTATVLAQALVR	Protein956(pre=?,post=?)	222	155	1.2603776E-16	4.2843135E-11	0.0	0.0
SD6.mgf	index=94254	-1	060813-SludgeD32_25-30, Cmpd 21062, +MSn(1285.65), 54.32 min	CID	1285.65	1	2.8741345	2	INTIAPGLFDTPIYGTGEASEQFK	Protein7441(pre=R,post=?)	54	24	1.2636002E-16	4.4116075E-11	0.0	0.0
SD6.mgf	index=113667	-1	060813-SludgeD32_31-36, Cmpd 15194, +MSn(860.43), 39.69 min	CID	860.43	-1	12.313707	3	NM+15.995ISVELDGSTLQHEIAAQHGASR	Protein5542(pre=?,post=?)	109	68	1.2735414E-16	4.4463152E-11	0.0	0.0
SD6.mgf	index=20891	-1	060813-SludgeD32_13-18, Cmpd 23833, +MSn(818.43), 59.12 min	CID	818.43	1	-4.376032	3	LAPQGSPGSLTTTDVLADFVAHVR	Protein4779(pre=?,post=?);Protein8775(pre=?,post=?)	118	86	1.2781384E-16	4.4623645E-11	0.0	0.0
SD6.mgf	index=92740	-1	060813-SludgeD32_25-30, Cmpd 19454, +MSn(798.46), 50.15 min	CID	798.46	0	0.7644115	2	TPSQVQVAVIDLAVR	Protein9693(pre=R,post=?)	154	137	1.2986316E-16	4.1167143E-11	0.0	0.0
SD6.mgf	index=20519	-1	060813-SludgeD32_13-18, Cmpd 23440, +MSn(981.52), 58.08 min	CID	981.52	0	5.5344353	2	ELLSIYEFPGDDLPVVR	Protein4778(pre=?,post=?)	113	88	1.3020185E-16	4.2369247E-11	0.0	0.0
SD6.mgf	index=54715	-1	060813-SludgeD32_19-24, Cmpd 7440, +MSn(723.3734), 22.06 min	CID	723.3734	0	-1.5187608	2	GLM+15.995TTVHAATATQK	Protein7688(pre=R,post=?)	83	76	1.3027578E-16	4.0716264E-11	0.0	0.0
SD6.mgf	index=129867	-1	060813-SludgeD32_7-12, Cmpd 7351, +MSn(872.347), 22.29 min	CID	872.347	0	-2.8686225	2	TEM+15.995PGC+57.021SLC+57.021M+15.995GNQAR	Protein6874(pre=?,post=?)	132	111	1.3290861E-16	4.213256E-11	0.0	0.0
SD6.mgf	index=134882	-1	060813-SludgeD32_7-12, Cmpd 12629, +MSn(501.93), 33.60 min	CID	501.93	1	-1.9657907	3	LIPAGTGFAYHAER	Protein773(pre=-,post=?)	83	73	1.3325668E-16	4.1647907E-11	0.0	0.0
SD6.mgf	index=66527	-1	060813-SludgeD32_19-24, Cmpd 19904, +MSn(737.04), 49.64 min	CID	737.04	0	-3.643679	3	IADLESAIDSGGGFLYKPEAR	Protein8776(pre=?,post=?)	111	85	1.342176E-16	4.562365E-11	0.0	0.0
SD6.mgf	index=93619	-1	060813-SludgeD32_25-30, Cmpd 20388, +MSn(932.96), 52.56 min	CID	932.96	0	10.467466	2	M+15.995AINPFC+57.021EIAVEEAVR	Protein1229(pre=?,post=?)	163	128	1.344941E-16	4.3210803E-11	0.0	0.0
SD6.mgf	index=141405	-1	060813-SludgeD32_7-12, Cmpd 19511, +MSn(1285.1), 51.08 min	CID	1285.1	1	-12.423684	2	SSATAEDLPDASFAGQQETFLNIR	Protein1237(pre=?,post=?);Protein4087(pre=?,post=?)	140	84	1.3475515E-16	4.7047064E-11	0.0	0.0
SD6.mgf	index=61920	-1	060813-SludgeD32_19-24, Cmpd 15010, +MSn(744.8734), 37.49 min	CID	744.8734	0	-3.113722	2	GGQPANFLDVGGGATK	Protein922(pre=-,post=-)	83	77	1.3608341E-16	4.3721426E-11	0.0	0.0
SD6.mgf	index=61123	-1	060813-SludgeD32_19-24, Cmpd 14173, +MSn(869.4234), 35.67 min	CID	869.4234	0	-0.4212111	2	INYSDVTSIGNPSTNR	Protein3064(pre=?,post=?);Protein8853(pre=?,post=?)	153	130	1.3635306E-16	4.3808058E-11	0.0	0.0
SD6.mgf	index=15092	-1	060813-SludgeD32_13-18, Cmpd 17655, +MSn(1050.54), 43.19 min	CID	1050.54	0	-9.644314	2	VDGTATTLEVQQQLGDGIVR	Protein4557(pre=?,post=?)	256	216	1.3638199E-16	4.5900724E-11	0.0	0.0
SD6.mgf	index=16808	-1	060813-SludgeD32_13-18, Cmpd 19487, +MSn(650.0011), 47.81 min	CID	650.0011	0	-3.9437878	3	FLSQPFHVAEVFTGSPGK	Protein592(pre=?,post=Y);Protein7670(pre=?,post=?)	119	91	1.3753598E-16	4.5288676E-11	0.0	0.0
SD6.mgf	index=9220	-1	060813-SludgeD32_13-18, Cmpd 11480, +MSn(911.9019), 29.83 min	CID	911.9019	0	1.5394317	2	DDTTIVDGAGSSEDVEGR	Protein2196(pre=?,post=?);Protein6534(pre=?,post=?)	172	147	1.3806122E-16	4.5461628E-11	0.0	0.0
SD6.mgf	index=81004	-1	060813-SludgeD32_25-30, Cmpd 7058, +MSn(723.38), 21.61 min	CID	723.38	0	7.593804	2	GLM+15.995TTVHAATATQK	Protein7688(pre=R,post=?)	99	89	1.3814139E-16	4.317457E-11	0.0	0.0
SD6.mgf	index=114602	-1	060813-SludgeD32_31-36, Cmpd 16176, +MSn(786.41), 42.18 min	CID	786.41	1	1.8126216	3	M+15.995LSELAIHDRPAFDSIVAQAR	Protein9059(pre=?,post=?)	223	148	1.3821398E-16	4.698211E-11	0.0	0.0
SD6.mgf	index=87287	-1	060813-SludgeD32_25-30, Cmpd 13692, +MSn(710.8753), 35.71 min	CID	710.8753	0	0.17171834	2	TVFVSTTDNLAPR	Protein1606(pre=R,post=?)	106	103	1.3880067E-16	4.2726593E-11	0.0	0.0
SD6.mgf	index=141490	-1	060813-SludgeD32_7-12, Cmpd 19603, +MSn(836.4521), 51.32 min	CID	836.4521	0	-3.4295359	2	M+15.995VFPEPVISLAVEPK	Protein6436(pre=?,post=?)	113	97	1.3896662E-16	4.4052973E-11	0.0	0.0
SD6.mgf	index=22854	-1	060813-SludgeD32_13-18, Cmpd 25936, +MSn(883.45), 64.68 min	CID	883.45	1	-3.0862637	3	LFPEQLTYIVNHAEDEVIFVDR	Protein399(pre=?,post=?);Protein8724(pre=?,post=S)	135	86	1.390652E-16	4.7706457E-11	0.0	0.0
SD6.mgf	index=108462	-1	060813-SludgeD32_31-36, Cmpd 9690, +MSn(723.3846), 27.19 min	CID	723.3846	0	-6.0749216	2	VTTSGGGITGQAGAIR	Protein208(pre=-,post=?)	136	123	1.3915326E-16	4.4707717E-11	0.0	0.0
SD6.mgf	index=94247	-1	060813-SludgeD32_25-30, Cmpd 21055, +MSn(790.4), 54.30 min	CID	790.4	2	5.9270706	3	DLDGFTRSLMVDLLSAWGGDAK	Protein9430(pre=K,post=?)	95	73	1.392223E-16	4.776035E-11	0.0	0.0
SD6.mgf	index=145624	-1	060813-SludgeD32_7-12, Cmpd 24036, +MSn(921.4586), 62.95 min	CID	921.4586	0	-1.5234612	2	DIPNLSEEILADLDER	Protein1973(pre=?,post=?)	212	187	1.3955444E-16	4.4836607E-11	0.0	0.0
SD6.mgf	index=57001	-1	060813-SludgeD32_19-24, Cmpd 9843, +MSn(882.9), 26.86 min	CID	882.9	1	-8.887025	2	IEAGQPTVC+57.021SETC+57.021VGR	Protein1753(pre=-,post=?)	149	120	1.3995369E-16	4.496488E-11	0.0	0.0
SD6.mgf	index=3627	-1	060813-SludgeD32_13-18, Cmpd 5584, +MSn(763.34), 18.29 min	CID	763.34	0	-2.4786925	2	AYQAQGASGSDEDVK	Protein3226(pre=-,post=?)	103	95	1.4118972E-16	4.4757708E-11	0.0	0.0
SD6.mgf	index=114165	-1	060813-SludgeD32_31-36, Cmpd 15717, +MSn(868.45), 41.00 min	CID	868.45	1	-1.6513333	2	FTPSGQAVANFGVAVNR	Protein6222(pre=-,post=?);Protein9217(pre=R,post=R)	113	95	1.413062E-16	4.5982735E-11	0.0	0.0
SD6.mgf	index=127681	-1	060813-SludgeD32_7-12, Cmpd 5041, +MSn(416.5661), 17.01 min	CID	416.5661	0	-1.3919356	3	HLLGTTHGVQGK	Protein4616(pre=-,post=?)	92	92	1.4135067E-16	4.281823E-11	0.0	0.0
SD6.mgf	index=37367	-1	060813-SludgeD32_1-6, Cmpd 13526, +MSn(933.4491), 38.53 min	CID	933.4491	0	1.765444	2	SLFGAAAAAEADGNTTEAAK	Protein5895(pre=-,post=?);Protein10322(pre=K,post=R)	155	125	1.4158E-16	4.765016E-11	0.0	0.0
SD6.mgf	index=21791	-1	060813-SludgeD32_13-18, Cmpd 24806, +MSn(1020.51), 61.68 min	CID	1020.51	0	1.0167452	2	AIDGAFLM+15.995PVEDVFSISGR	Protein7923(pre=R,post=?)	126	97	1.4168974E-16	4.7189908E-11	0.0	0.0
SD6.mgf	index=62085	-1	060813-SludgeD32_19-24, Cmpd 15183, +MSn(912.45), 37.90 min	CID	912.45	1	-6.0558214	2	IGVM+15.995FGNPETTTGGNALK	Protein7769(pre=K,post=?)	95	83	1.4195876E-16	4.674503E-11	0.0	0.0
SD6.mgf	index=62475	-1	060813-SludgeD32_19-24, Cmpd 15593, +MSn(969.142), 38.87 min	CID	969.142	1	-8.6092415	3	EGNTYAVANGISTGAAADAATVGAPTGAVGAAK	Protein7934(pre=?,post=M)	101	50	1.4208933E-16	5.2702495E-11	0.0	0.0
SD6.mgf	index=33689	-1	060813-SludgeD32_1-6, Cmpd 9391, +MSn(715.37), 28.03 min	CID	715.37	0	3.1568391	2	ALPSTEQTELQGR	Protein7273(pre=-,post=?)	124	124	1.4301654E-16	4.402435E-11	0.0	0.0
SD6.mgf	index=85334	-1	060813-SludgeD32_25-30, Cmpd 11641, +MSn(496.2459), 31.29 min	CID	496.2459	0	-3.628303	3	VAATDHEDAALAFR	Protein2599(pre=-,post=?)	90	89	1.431563E-16	4.4741925E-11	0.0	0.0
SD6.mgf	index=81516	-1	060813-SludgeD32_25-30, Cmpd 7600, +MSn(636.8314), 22.74 min	CID	636.8314	0	0.9584203	2	NTAVNDGGIGQVK	Protein26(pre=-,post=?)	63	63	1.4352333E-16	4.4180354E-11	0.0	0.0
SD6.mgf	index=21521	-1	060813-SludgeD32_13-18, Cmpd 24518, +MSn(963.46), 60.92 min	CID	963.46	1	-8.713989	2	VC+57.021FADELLPFNFAEPR	Protein3651(pre=K,post=?)	163	133	1.4369792E-16	4.6167844E-11	0.0	0.0
SD6.mgf	index=11644	-1	060813-SludgeD32_13-18, Cmpd 14025, +MSn(933.45), 34.82 min	CID	933.45	1	1.9310741	2	AM+15.995TPDQQQVLFENTAR	Protein7385(pre=?,post=?);Protein9375(pre=?,post=?)	130	101	1.4652343E-16	4.7075635E-11	0.0	0.0
SD6.mgf	index=12710	-1	060813-SludgeD32_13-18, Cmpd 15144, +MSn(1005.01), 37.14 min	CID	1005.01	1	-6.9560647	2	LVSPATTTSVEVPAEYSTR	Protein3095(pre=?,post=?)	173	138	1.4652929E-16	4.8801727E-11	0.0	0.0
SD6.mgf	index=92724	-1	060813-SludgeD32_25-30, Cmpd 19438, +MSn(782.9127), 50.11 min	CID	782.9127	0	-2.2608082	2	TVSGAAVELSEVAFGK	Protein5722(pre=?,post=?);Protein9820(pre=?,post=E)	129	113	1.466036E-16	4.710139E-11	0.0	0.0
SD6.mgf	index=117423	-1	060813-SludgeD32_31-36, Cmpd 19152, +MSn(844.953), 49.86 min	CID	844.953	0	-1.1557583	2	FVALPGEAGELGIYPR	Protein31(pre=?,post=?)	154	128	1.4675975E-16	4.715156E-11	0.0	0.0
SD6.mgf	index=5921	-1	060813-SludgeD32_13-18, Cmpd 8013, +MSn(817.39), 23.15 min	CID	817.39	0	-2.9868226	2	ELAVQSANATNSASDR	Protein4088(pre=?,post=?)	117	100	1.4706369E-16	4.724921E-11	0.0	0.0
SD6.mgf	index=40181	-1	060813-SludgeD32_1-6, Cmpd 16534, +MSn(928.98), 46.35 min	CID	928.98	0	1.3797284	2	ETTSLVWDGGNIVVNPR	Protein7227(pre=?,post=?)	153	137	1.4776868E-16	4.8085702E-11	0.0	0.0
SD6.mgf	index=145590	-1	060813-SludgeD32_7-12, Cmpd 23999, +MSn(871.9825), 62.86 min	CID	871.9825	0	0.06999586	2	IEPFDPLVAVDLVTSK	Protein5381(pre=?,post=?)	144	122	1.4786028E-16	4.7505146E-11	0.0	0.0
SD6.mgf	index=139439	-1	060813-SludgeD32_7-12, Cmpd 17420, +MSn(735.68), 45.64 min	CID	735.68	0	-7.798581	3	M+15.995M+15.995RPGEPPTEDAVQALFQR	Protein10357(pre=?,post=L)	124	96	1.4792108E-16	4.9265265E-11	0.0	0.0
SD6.mgf	index=11624	-1	060813-SludgeD32_13-18, Cmpd 14004, +MSn(837.44), 34.78 min	CID	837.44	2	5.913156	2	NQTIGNQAGNAFIPAR	Protein5583(pre=?,post=?);Protein9785(pre=?,post=?)	142	125	1.4795859E-16	4.7536725E-11	0.0	0.0
SD6.mgf	index=145557	-1	060813-SludgeD32_7-12, Cmpd 23964, +MSn(921.4571), 62.76 min	CID	921.4571	0	-3.1793973	2	DIPNLSEEILADLDER	Protein1973(pre=?,post=?)	208	183	1.4877099E-16	4.7797738E-11	0.0	0.0
SD6.mgf	index=113055	-1	060813-SludgeD32_31-36, Cmpd 14552, +MSn(737.3929), 38.12 min	CID	737.3929	0	-0.74494344	2	LIDQSAAEIVDTAK	Protein7201(pre=-,post=?)	121	109	1.4901872E-16	4.657416E-11	0.0	0.0
SD6.mgf	index=134975	-1	060813-SludgeD32_7-12, Cmpd 12726, +MSn(887.94), 33.82 min	CID	887.94	1	-9.6618595	2	AAVDTPTLGTDGEGAGTLK	Protein4362(pre=?,post=?)	123	97	1.4950464E-16	4.9792667E-11	0.0	0.0
SD6.mgf	index=68327	-1	060813-SludgeD32_19-24, Cmpd 21825, +MSn(735.39), 54.62 min	CID	735.39	0	-0.08299698	3	AVVTAEFPGLVATSLVNTSGDR	Protein8186(pre=?,post=T);Protein9756(pre=?,post=T)	102	76	1.5092968E-16	5.1776576E-11	0.0	0.0
SD6.mgf	index=112444	-1	060813-SludgeD32_31-36, Cmpd 13910, +MSn(914.9575), 36.59 min	CID	914.9575	0	2.2680836	2	LAVAAADQGSDDAEQLVR	Protein1124(pre=?,post=?)	216	156	1.5233439E-16	5.016158E-11	0.0	0.0
SD6.mgf	index=92732	-1	060813-SludgeD32_25-30, Cmpd 19446, +MSn(789.42), 50.13 min	CID	789.42	1	5.1317472	3	GDGVSHTVPIYEGYALPHAILR	Protein1644(pre=S,post=?)	107	75	1.5237665E-16	5.227296E-11	0.0	0.0
SD6.mgf	index=61876	-1	060813-SludgeD32_19-24, Cmpd 14964, +MSn(780.3789), 37.39 min	CID	780.3789	0	-1.0949697	2	VPM+15.995GASSFGLTYASR	Protein10267(pre=K,post=?)	129	116	1.5328586E-16	4.8592227E-11	0.0	0.0
SD6.mgf	index=55733	-1	060813-SludgeD32_19-24, Cmpd 8512, +MSn(808.35), 24.22 min	CID	808.35	0	-10.4197	2	AGYTQNNTSGGGFDAR	Protein5923(pre=R,post=?)	131	116	1.5341978E-16	4.929132E-11	0.0	0.0
SD6.mgf	index=92972	-1	060813-SludgeD32_25-30, Cmpd 19699, +MSn(693.7), 50.78 min	CID	693.7	1	0.91062844	3	EQIIFPEIEYDKVDALR	Protein8642(pre=?,post=?)	123	103	1.5421051E-16	5.018195E-11	0.0	0.0
SD6.mgf	index=59255	-1	060813-SludgeD32_19-24, Cmpd 12212, +MSn(724.3615), 31.63 min	CID	724.3615	0	-1.2639078	2	VAVFAEGEQAEAAR	Protein9253(pre=R,post=?)	123	117	1.5495187E-16	4.84285E-11	0.0	0.0
SD6.mgf	index=92111	-1	060813-SludgeD32_25-30, Cmpd 18785, +MSn(1032.02), 48.42 min	CID	1032.02	0	1.6559632	2	TVIVVDPAAADDDLTGSFTR	Protein1212(pre=?,post=?)	203	147	1.554252E-16	5.2309906E-11	0.0	0.0
SD6.mgf	index=11553	-1	060813-SludgeD32_13-18, Cmpd 13929, +MSn(836.42), 34.62 min	CID	836.42	0	-14.010408	2	NQTIGNQAGNAFIPAR	Protein5583(pre=?,post=?);Protein9785(pre=?,post=?)	137	118	1.5622211E-16	5.0191667E-11	0.0	0.0
SD6.mgf	index=115765	-1	060813-SludgeD32_31-36, Cmpd 17398, +MSn(867.45), 45.34 min	CID	867.45	0	-8.161877	2	ALLEQGEDVGLATVYR	Protein1958(pre=?,post=?);Protein8235(pre=?,post=V)	132	116	1.5714174E-16	5.0487125E-11	0.0	0.0
SD6.mgf	index=24722	-1	060813-SludgeD32_13-18, Cmpd 27943, +MSn(864.5), 70.17 min	CID	864.5	0	7.2014236	2	NLSLFSAVVNALLPNR	Protein7996(pre=-,post=?)	147	124	1.581226E-16	5.0802265E-11	0.0	0.0
SD6.mgf	index=59793	-1	060813-SludgeD32_19-24, Cmpd 12776, +MSn(825.9), 32.74 min	CID	825.9	0	8.203121	2	QEM+15.995ASTFVVSPEPGR	Protein9381(pre=?,post=?)	96	79	1.5877381E-16	5.0331933E-11	0.0	0.0
SD6.mgf	index=146326	-1	060813-SludgeD32_7-12, Cmpd 24826, +MSn(1105.58), 65.02 min	CID	1105.58	1	-3.6167	2	LPTLM+15.995DVPYLLGIQVDSYR	Protein954(pre=-,post=?)	155	117	1.5889884E-16	5.2921417E-11	0.0	0.0
SD6.mgf	index=32394	-1	060813-SludgeD32_1-6, Cmpd 7980, +MSn(808.91), 24.45 min	CID	808.91	1	-3.358456	2	TVSGVGQAVAGTNGGQGR	Protein3961(pre=-,post=?)	153	139	1.5917622E-16	5.24145E-11	0.0	0.0
SD6.mgf	index=145024	-1	060813-SludgeD32_7-12, Cmpd 23397, +MSn(965.4787), 61.28 min	CID	965.4787	0	-0.6953921	2	DYLTDLFPIM+15.995ELGTSAK	Protein9302(pre=R,post=?)	105	87	1.6014914E-16	5.211445E-11	0.0	0.0
SD6.mgf	index=140319	-1	060813-SludgeD32_7-12, Cmpd 18359, +MSn(635.3098), 48.08 min	CID	635.3098	0	-1.9214259	3	IEPEAIEYGENFISHR	Protein5680(pre=?,post=?);Protein10126(pre=?,post=?)	150	125	1.6145863E-16	5.1874074E-11	0.0	0.0
SD6.mgf	index=87940	-1	060813-SludgeD32_25-30, Cmpd 14377, +MSn(992.96), 37.27 min	CID	992.96	2	-6.5200233	2	DQSFVAVNTESVSDEEVK	Protein1649(pre=-,post=?)	196	153	1.6189915E-16	5.3311123E-11	0.0	0.0
SD6.mgf	index=118342	-1	060813-SludgeD32_31-36, Cmpd 20117, +MSn(904.41), 52.38 min	CID	904.41	2	-7.632019	2	AM+15.995SIM+15.995NSFVNDIFER	Protein4579(pre=?,post=?)	128	113	1.6277198E-16	5.159937E-11	0.0	0.0
SD6.mgf	index=18108	-1	060813-SludgeD32_13-18, Cmpd 20874, +MSn(1025.49), 51.35 min	CID	1025.49	1	-11.053315	3	VSGTTVTFNYSSQEIENAAPGFINVGGASR	Protein8186(pre=?,post=N)	118	66	1.6325124E-16	5.952973E-11	0.0	0.0
SD6.mgf	index=117105	-1	060813-SludgeD32_31-36, Cmpd 18818, +MSn(791.3888), 49.00 min	CID	791.3888	0	-5.861398	2	FGITDSEVVWSVDK	Protein6057(pre=R,post=?)	113	102	1.6351403E-16	5.1104513E-11	0.0	0.0
SD6.mgf	index=66008	-1	060813-SludgeD32_19-24, Cmpd 19356, +MSn(1007.03), 48.25 min	CID	1007.03	1	-2.5761178	2	LVIDLETNGTLEPEEAIR	Protein7665(pre=K,post=?)	184	149	1.637601E-16	5.3923907E-11	0.0	0.0
SD6.mgf	index=58933	-1	060813-SludgeD32_19-24, Cmpd 11873, +MSn(617.63), 30.98 min	CID	617.63	0	-1.3834999	3	AHVEYGFSTGGNNIGTAR	Protein10204(pre=K,post=?)	69	58	1.6382157E-16	5.3944148E-11	0.0	0.0
SD6.mgf	index=11635	-1	060813-SludgeD32_13-18, Cmpd 14016, +MSn(810.4048), 34.80 min	CID	810.4048	0	-0.0753144	2	AAVPSGASTGAFEAVER	Protein985(pre=?,post=?);Protein7848(pre=?,post=?)	168	140	1.6399431E-16	5.3365718E-11	0.0	0.0
SD6.mgf	index=140582	-1	060813-SludgeD32_7-12, Cmpd 18638, +MSn(739.8939), 48.80 min	CID	739.8939	0	-2.9696949	2	IVGFENEISTLTR	Protein2850(pre=-,post=?)	96	96	1.6551893E-16	5.0951198E-11	0.0	0.0
SD6.mgf	index=4078	-1	060813-SludgeD32_13-18, Cmpd 6063, +MSn(898.48), 19.27 min	CID	898.48	0	-1.9700117	2	TKPHVNVGTIGHVDHGK	Protein9626(pre=?,post=?)	150	118	1.6577434E-16	5.394496E-11	0.0	0.0
SD6.mgf	index=95770	-1	060813-SludgeD32_25-30, Cmpd 22686, +MSn(1087.54), 58.58 min	CID	1087.54	1	-5.361149	2	DPFPQFVSDEEIPAALIER	Protein488(pre=?,post=?)	189	142	1.6632367E-16	5.5394262E-11	0.0	0.0
SD6.mgf	index=41776	-1	060813-SludgeD32_1-6, Cmpd 18245, +MSn(1277.61), 50.75 min	CID	1277.61	1	-0.4531972	2	ANTQTENVFQYGEPEVTIIEDR	Protein2686(pre=K,post=L)	115	73	1.6706097E-16	5.731043E-11	0.0	0.0
SD6.mgf	index=58248	-1	060813-SludgeD32_19-24, Cmpd 11154, +MSn(911.9), 29.50 min	CID	911.9	0	-0.5354545	2	DDTTIVDGAGSSEDVEGR	Protein2196(pre=?,post=?);Protein6534(pre=?,post=?)	161	142	1.6783333E-16	5.5265167E-11	0.0	0.0
SD6.mgf	index=66077	-1	060813-SludgeD32_19-24, Cmpd 19429, +MSn(800.9005), 48.44 min	CID	800.9005	0	-4.2676387	2	IGYAAGPFDIAASYGK	Protein10209(pre=?,post=?)	103	84	1.6829683E-16	5.407108E-11	0.0	0.0
SD6.mgf	index=63426	-1	060813-SludgeD32_19-24, Cmpd 16609, +MSn(947.12), 41.36 min	CID	947.12	1	-6.7466197	3	VTNSGGASQALNGATTAANSNSSGFDLGLR	Protein7383(pre=?,post=?);Protein8472(pre=?,post=?)	112	60	1.6920223E-16	6.169976E-11	0.0	0.0
SD6.mgf	index=89289	-1	060813-SludgeD32_25-30, Cmpd 15794, +MSn(757.37), 40.75 min	CID	757.37	1	-4.5548463	2	M+15.995SNAEAVILTEYR	Protein3597(pre=-,post=?)	93	86	1.6979706E-16	5.2268117E-11	0.0	0.0
SD6.mgf	index=137820	-1	060813-SludgeD32_7-12, Cmpd 15714, +MSn(610.82), 41.15 min	CID	610.82	1	0.9255325	4	ANQIVANWDPHTHPIITEVAGR	Protein5283(pre=?,post=?)	108	76	1.711457E-16	5.87117E-11	0.0	0.0
SD6.mgf	index=142266	-1	060813-SludgeD32_7-12, Cmpd 20437, +MSn(1051.05), 53.50 min	CID	1051.05	0	-9.871913	2	ESLGIVSAANASTLIEDGVVR	Protein6316(pre=?,post=?)	252	195	1.7233274E-16	5.857986E-11	0.0	0.0
SD6.mgf	index=8435	-1	060813-SludgeD32_13-18, Cmpd 10654, +MSn(750.38), 28.15 min	CID	750.38	0	-8.865872	3	ILM+15.995GAGATHVVGVDSQGAVHTGR	Protein2592(pre=?,post=?)	123	92	1.7241827E-16	5.9682585E-11	0.0	0.0
SD6.mgf	index=92181	-1	060813-SludgeD32_25-30, Cmpd 18859, +MSn(728.37), 48.61 min	CID	728.37	1	1.6217836	3	GPNEPGGLSFGHLSDIIQTSR	Protein763(pre=?,post=?)	125	90	1.724189E-16	5.860915E-11	0.0	0.0
SD6.mgf	index=94287	-1	060813-SludgeD32_25-30, Cmpd 21097, +MSn(1070.54), 54.41 min	CID	1070.54	1	-1.1112989	2	DGYNTTVFQLPTLGTQDIR	Protein2564(pre=-,post=?)	187	153	1.7302615E-16	5.7626532E-11	0.0	0.0
SD6.mgf	index=93865	-1	060813-SludgeD32_25-30, Cmpd 20651, +MSn(955.47), 53.25 min	CID	955.47	1	-2.331728	2	VTPDSFNEAQQIADVFK	Protein9047(pre=K,post=?)	110	88	1.7309296E-16	5.6326527E-11	0.0	0.0
SD6.mgf	index=17684	-1	060813-SludgeD32_13-18, Cmpd 20422, +MSn(854.06), 50.19 min	CID	854.06	1	-7.7679935	3	M+15.995AFYDEEGNRLPEGEIGEIFAR	Protein8192(pre=?,post=?)	200	130	1.7445888E-16	5.984829E-11	0.0	0.0
SD6.mgf	index=72189	-1	060813-SludgeD32_19-24, Cmpd 25951, +MSn(753.41), 65.50 min	CID	753.41	1	-5.321183	3	QGAVLAFAHGFSVLFNQVVPR	Protein1111(pre=?,post=?)	138	106	1.745396E-16	5.933003E-11	0.0	0.0
SD6.mgf	index=66082	-1	060813-SludgeD32_19-24, Cmpd 19434, +MSn(881.97), 48.45 min	CID	881.97	0	5.951512	2	VLLAYGDELLTSPTDR	Protein1806(pre=-,post=?)	154	124	1.745814E-16	5.6090212E-11	0.0	0.0
SD6.mgf	index=137521	-1	060813-SludgeD32_7-12, Cmpd 15400, +MSn(1050.5578), 40.34 min	CID	1050.5577	0	1.8591349	2	VSNVQIGTLNVGENTSGIAAR	Protein4291(pre=?,post=?)	248	203	1.7503213E-16	5.949745E-11	0.0	0.0
SD6.mgf	index=21962	-1	060813-SludgeD32_13-18, Cmpd 24992, +MSn(870.4764), 62.17 min	CID	870.4764	0	1.6828098	2	EELLPALDTLAGDLAAK	Protein1916(pre=?,post=?)	114	98	1.7622223E-16	5.7344827E-11	0.0	0.0
SD6.mgf	index=114737	-1	060813-SludgeD32_31-36, Cmpd 16318, +MSn(916.46), 42.54 min	CID	916.46	0	2.9969559	2	LYVGNLSYSTTEESLR	Protein4257(pre=?,post=?)	193	157	1.7630076E-16	5.6642614E-11	0.0	0.0
SD6.mgf	index=57570	-1	060813-SludgeD32_19-24, Cmpd 10441, +MSn(623.3432), 28.02 min	CID	623.3432	0	-0.4895788	2	LVSLGSANAAASGK	Protein6368(pre=K,post=?)	67	66	1.766008E-16	5.5194637E-11	0.0	0.0
SD6.mgf	index=3694	-1	060813-SludgeD32_13-18, Cmpd 5654, +MSn(819.39), 18.44 min	CID	819.39	1	2.0509782	2	VNPTDTTATNTASTDK	Protein1321(pre=?,post=?)	143	121	1.766164E-16	5.6744023E-11	0.0	0.0
SD6.mgf	index=18057	-1	060813-SludgeD32_13-18, Cmpd 20820, +MSn(862.46), 51.20 min	CID	862.46	1	-4.158242	4	PTLKTVC+57.021TGVEM+15.995FRKLLDQGQAGDNVGILLR	Protein7923(pre=K,post=?)	67	27	1.7736924E-16	6.505407E-11	0.0	0.0
SD6.mgf	index=69234	-1	060813-SludgeD32_19-24, Cmpd 22799, +MSn(820.09), 57.16 min	CID	820.09	1	3.3017185	3	GKM+15.995DELGEVVNLADLADIHFVR	Protein8401(pre=?,post=?)	107	74	1.7803795E-16	6.1076096E-11	0.0	0.0
SD6.mgf	index=117849	-1	060813-SludgeD32_31-36, Cmpd 19599, +MSn(547.9756), 51.02 min	CID	547.9756	0	-2.8959491	3	LIDKNGIDSVLADLR	Protein6935(pre=R,post=A)	78	74	1.7886775E-16	5.6701793E-11	0.0	0.0
SD6.mgf	index=63362	-1	060813-SludgeD32_19-24, Cmpd 16542, +MSn(947.46), 41.19 min	CID	947.46	2	-0.8580552	3	VTNSGGASQALNGATTAANSNSSGFDLGLR	Protein7383(pre=?,post=?);Protein8472(pre=?,post=?)	104	54	1.7968338E-16	6.552172E-11	0.0	0.0
SD6.mgf	index=41070	-1	060813-SludgeD32_1-6, Cmpd 17491, +MSn(779.93), 48.81 min	CID	779.93	0	5.869326	2	VGLTQAVDSLTAVER	Protein6065(pre=R,post=?)	148	140	1.7979463E-16	5.6995617E-11	0.0	0.0
SD6.mgf	index=10789	-1	060813-SludgeD32_13-18, Cmpd 13127, +MSn(1038.47), 33.03 min	CID	1038.47	1	7.674802	2	QQAYDAM+15.995VAAGQDVSAYDR	Protein2141(pre=?,post=?)	220	164	1.8041713E-16	6.008811E-11	0.0	0.0
SD6.mgf	index=138061	-1	060813-SludgeD32_7-12, Cmpd 15967, +MSn(768.39), 41.82 min	CID	768.39	0	-4.7659287	3	LGFDESPPQLQSYQIEKPAR	Protein9227(pre=K,post=L)	77	51	1.819061E-16	6.122231E-11	0.0	0.0
SD6.mgf	index=137742	-1	060813-SludgeD32_7-12, Cmpd 15632, +MSn(484.6316), 40.94 min	CID	484.6316	0	-2.078028	3	LTISVKPILADGPK	Protein9920(pre=K,post=?)	98	93	1.8246084E-16	5.7026127E-11	0.0	0.0
SD6.mgf	index=19774	-1	060813-SludgeD32_13-18, Cmpd 22656, +MSn(1080.06), 55.99 min	CID	1080.06	0	-11.7541275	2	SAYQGIAGTIAGTTLYFPTVK	Protein6113(pre=?,post=?)	159	118	1.8285835E-16	6.215776E-11	0.0	0.0
SD6.mgf	index=117350	-1	060813-SludgeD32_31-36, Cmpd 19075, +MSn(845.46), 49.67 min	CID	845.46	1	5.1660395	2	FVALPGEAGELGIYPR	Protein31(pre=?,post=?)	152	132	1.829096E-16	5.876593E-11	0.0	0.0
SD6.mgf	index=119751	-1	060813-SludgeD32_31-36, Cmpd 21626, +MSn(723.4249), 56.32 min	CID	723.4249	0	4.3872447	2	LITGGLLSVFGSGPK	Protein138(pre=?,post=?)	137	120	1.8292346E-16	5.798747E-11	0.0	0.0
SD6.mgf	index=15550	-1	060813-SludgeD32_13-18, Cmpd 18145, +MSn(1069.1), 44.42 min	CID	1069.1	2	1.8877202	2	GLPVTNTNAPISVPVGTATLGR	Protein4557(pre=?,post=?)	247	182	1.829534E-16	6.276235E-11	0.0	0.0
SD6.mgf	index=87295	-1	060813-SludgeD32_25-30, Cmpd 13700, +MSn(868.44), 35.72 min	CID	868.44	1	10.866078	2	GLDITVTTTAATDDQGR	Protein6499(pre=?,post=?);Protein7329(pre=?,post=?)	124	105	1.8327756E-16	5.964072E-11	0.0	0.0
SD6.mgf	index=16781	-1	060813-SludgeD32_13-18, Cmpd 19458, +MSn(690.0286), 47.74 min	CID	690.0286	0	0.17690618	3	INIIDTPGHVDFTIEVER	Protein5870(pre=?,post=?);Protein6516(pre=?,post=?)	138	95	1.8439898E-16	6.0720005E-11	0.0	0.0
SD6.mgf	index=70436	-1	060813-SludgeD32_19-24, Cmpd 24087, +MSn(676.34), 60.57 min	CID	676.34	1	3.5523758	3	AVDGSFLMPVEDVFSISGR	Protein4799(pre=-,post=?)	90	76	1.8442712E-16	6.142364E-11	0.0	0.0
SD6.mgf	index=38542	-1	060813-SludgeD32_1-6, Cmpd 14776, +MSn(545.29), 41.78 min	CID	545.29	0	0.5596581	3	AATAAVVAAEQAYQAAK	Protein2320(pre=-,post=?)	76	68	1.8494778E-16	6.0184226E-11	0.0	0.0
SD6.mgf	index=17725	-1	060813-SludgeD32_13-18, Cmpd 20465, +MSn(1021.51), 50.29 min	CID	1021.51	0	14.758451	2	ASLATDSWLSAASFQETTR	Protein3598(pre=?,post=?)	113	83	1.8524219E-16	6.1695093E-11	0.0	0.0
SD6.mgf	index=12307	-1	060813-SludgeD32_13-18, Cmpd 14721, +MSn(847.442), 36.25 min	CID	847.442	0	4.5374575	2	DGQGM+15.995PQAVVVPLPNR	Protein3723(pre=K,post=?)	88	77	1.855479E-16	5.961357E-11	0.0	0.0
SD6.mgf	index=88708	-1	060813-SludgeD32_25-30, Cmpd 15184, +MSn(961.93), 39.22 min	CID	961.93	0	-4.504981	2	LGDEAPDFTADTTDGELR	Protein1165(pre=?,post=?)	159	131	1.8557037E-16	6.1105725E-11	0.0	0.0
SD6.mgf	index=4631	-1	060813-SludgeD32_13-18, Cmpd 6652, +MSn(657.84), 20.47 min	CID	657.84	0	-2.5050848	2	VPGGSSGGSAAAVAAR	Protein5800(pre=?,post=?)	130	112	1.8570434E-16	5.966383E-11	0.0	0.0
SD6.mgf	index=140432	-1	060813-SludgeD32_7-12, Cmpd 18481, +MSn(840.4468), 48.39 min	CID	840.4468	0	0.7262233	2	VAGTSEFVTALQLDTK	Protein7083(pre=K,post=?)	114	102	1.8595102E-16	5.9743085E-11	0.0	0.0
SD6.mgf	index=35054	-1	060813-SludgeD32_1-6, Cmpd 11080, +MSn(822.4146), 32.24 min	CID	822.4146	0	-0.9647886	2	VDALPSTEQTELQGR	Protein3384(pre=-,post=?)	162	143	1.8624672E-16	5.904095E-11	0.0	0.0
SD6.mgf	index=60909	-1	060813-SludgeD32_19-24, Cmpd 13948, +MSn(1096.03), 35.20 min	CID	1096.03	1	-3.0911012	2	PTPPNAGDAADEGTEEPAPLLK	Protein253(pre=?,post=?)	173	119	1.8650641E-16	6.398121E-11	0.0	0.0
SD6.mgf	index=56510	-1	060813-SludgeD32_19-24, Cmpd 9328, +MSn(704.67), 25.83 min	CID	704.67	0	0.1732305	3	IVHDAANAVDGVSTESEGQGR	Protein2881(pre=?,post=?)	112	87	1.8668274E-16	6.345775E-11	0.0	0.0
SD6.mgf	index=73814	-1	060813-SludgeD32_19-24, Cmpd 27706, +MSn(884.4971), 70.29 min	CID	884.4971	0	-1.3111026	2	DQPVILQLLEVPFEK	Protein7606(pre=K,post=?)	120	113	1.8726256E-16	5.936298E-11	0.0	0.0
SD6.mgf	index=9070	-1	060813-SludgeD32_13-18, Cmpd 11322, +MSn(994.47), 29.50 min	CID	994.47	1	-0.27526665	2	QLNANGVIDGM+15.995NPDTAANR	Protein1120(pre=K,post=?)	192	152	1.9009577E-16	6.3311585E-11	0.0	0.0
SD6.mgf	index=144394	-1	060813-SludgeD32_7-12, Cmpd 22715, +MSn(866.45), 59.49 min	CID	866.45	2	-1.7843064	3	LDTAIDAAEM+15.995ILSLAPETNGHVAVK	Protein2918(pre=-,post=A)	115	76	1.9023011E-16	6.696005E-11	0.0	0.0
SD6.mgf	index=56642	-1	060813-SludgeD32_19-24, Cmpd 9466, +MSn(852.41), 26.11 min	CID	852.41	1	-2.1839397	2	TNEETTAAPVIEGNEK	Protein8217(pre=-,post=?)	112	98	1.9025542E-16	6.112602E-11	0.0	0.0
SD6.mgf	index=82241	-1	060813-SludgeD32_25-30, Cmpd 8363, +MSn(827.84), 24.33 min	CID	827.84	0	-2.0643854	2	GVGTGSSDGSQDWC+57.021NK	Protein3114(pre=-,post=?)	87	73	1.9026556E-16	6.1129275E-11	0.0	0.0
SD6.mgf	index=15833	-1	060813-SludgeD32_13-18, Cmpd 18445, +MSn(1093.86), 45.18 min	CID	1093.86	1	-2.436609	3	VDPEGPQFSIDKGELLDANTGEYSGVNEVAK	Protein10231(pre=?,post=?)	132	65	1.9094392E-16	7.003288E-11	0.0	0.0
SD6.mgf	index=15882	-1	060813-SludgeD32_13-18, Cmpd 18496, +MSn(561.65), 45.31 min	CID	561.65	1	5.3655825	3	LLDQGQAGDNVGILLR	Protein7923(pre=K,post=?)	72	68	1.9108485E-16	6.13925E-11	0.0	0.0
SD6.mgf	index=21591	-1	060813-SludgeD32_13-18, Cmpd 24592, +MSn(962.9634), 61.11 min	CID	962.9634	0	-3.4860327	2	VC+57.021FADELLPFNFAEPR	Protein3651(pre=K,post=?)	138	111	1.9185413E-16	6.1639666E-11	0.0	0.0
SD6.mgf	index=23017	-1	060813-SludgeD32_13-18, Cmpd 26108, +MSn(883.12), 65.14 min	CID	883.12	0	1.9351704	3	LFPEQLTYIVNHAEDEVIFVDR	Protein399(pre=?,post=?);Protein8724(pre=?,post=S)	137	83	1.9220607E-16	6.5936485E-11	0.0	0.0
SD6.mgf	index=109368	-1	060813-SludgeD32_31-36, Cmpd 10650, +MSn(750.87), 29.21 min	CID	750.87	0	1.9508659	2	TGAQVC+57.021GPIPM+15.995PTR	Protein7554(pre=R,post=?)	99	92	1.9301804E-16	6.032567E-11	0.0	0.0
SD6.mgf	index=20835	-1	060813-SludgeD32_13-18, Cmpd 23774, +MSn(733.09), 58.96 min	CID	733.09	1	8.025144	3	TSGNIPTVAAATGLVNNLTILR	Protein6495(pre=?,post=?)	122	97	1.9308418E-16	6.623772E-11	0.0	0.0
SD6.mgf	index=111381	-1	060813-SludgeD32_31-36, Cmpd 12794, +MSn(823.86), 34.01 min	CID	823.86	0	-5.334047	2	SC+57.021LETSASTLDDYGK	Protein7750(pre=?,post=?)	111	93	1.936237E-16	6.137949E-11	0.0	0.0
SD6.mgf	index=134946	-1	060813-SludgeD32_7-12, Cmpd 12696, +MSn(740.3888), 33.75 min	CID	740.3888	0	5.275972	2	YASVM+15.995GSAVNPVLR	Protein3385(pre=-,post=?)	99	94	1.9372798E-16	6.054755E-11	0.0	0.0
SD6.mgf	index=88906	-1	060813-SludgeD32_25-30, Cmpd 15392, +MSn(691.8847), 39.74 min	CID	691.8847	0	-1.2350196	2	ILVVLGPDDGTAGR	Protein5309(pre=R,post=?)	130	126	1.9452732E-16	6.0797374E-11	0.0	0.0
SD6.mgf	index=12299	-1	060813-SludgeD32_13-18, Cmpd 14713, +MSn(642.6491), 36.23 min	CID	642.6491	0	-1.2346646	3	LNIVDTPGHADFGGEVER	Protein5724(pre=-,post=?)	134	101	1.9506469E-16	6.423207E-11	0.0	0.0
SD6.mgf	index=86686	-1	060813-SludgeD32_25-30, Cmpd 13061, +MSn(702.6652), 34.30 min	CID	702.6652	0	0.26058713	3	VAELYDM+15.995IHPGEGDTSTVR	Protein3599(pre=?,post=S)	138	96	1.9530662E-16	6.5047065E-11	0.0	0.0
SD6.mgf	index=90720	-1	060813-SludgeD32_25-30, Cmpd 17307, +MSn(641.32), 44.62 min	CID	641.32	2	-13.653064	3	ELFPQGWEEQKPYLR	Protein2509(pre=K,post=?);Protein7981(pre=K,post=?)	75	60	1.9549872E-16	6.197388E-11	0.0	0.0
SD6.mgf	index=92488	-1	060813-SludgeD32_25-30, Cmpd 19190, +MSn(791.39), 49.46 min	CID	791.39	0	-4.318925	2	FGITDSEVVWSVDK	Protein6057(pre=R,post=?)	105	90	1.9629693E-16	6.1350446E-11	0.0	0.0
SD6.mgf	index=20150	-1	060813-SludgeD32_13-18, Cmpd 23052, +MSn(935.95), 57.04 min	CID	935.95	0	5.869113	2	ELAAFAQFASDLDESTR	Protein2209(pre=?,post=?)	108	85	1.9758015E-16	6.429495E-11	0.0	0.0
SD6.mgf	index=96324	-1	060813-SludgeD32_25-30, Cmpd 23280, +MSn(662.6863), 60.14 min	CID	662.6863	0	-1.7499471	3	M+15.995DIFALLGLANGESHIIR	Protein9254(pre=?,post=?)	127	109	1.9789842E-16	6.516518E-11	0.0	0.0
SD6.mgf	index=68713	-1	060813-SludgeD32_19-24, Cmpd 22248, +MSn(741.42), 55.71 min	CID	741.42	0	0.329288	2	DLAAPLSLVQEVAR	Protein361(pre=K,post=?)	105	103	1.9835038E-16	6.199223E-11	0.0	0.0
SD6.mgf	index=95806	-1	060813-SludgeD32_25-30, Cmpd 22724, +MSn(916.4932), 58.68 min	CID	916.4932	0	-0.46617463	2	AYGIEDAVNVLTSLPAAK	Protein3180(pre=?,post=?)	136	108	1.9859532E-16	6.5394655E-11	0.0	0.0
SD6.mgf	index=135420	-1	060813-SludgeD32_7-12, Cmpd 13194, +MSn(651.8497), 34.88 min	CID	651.8497	0	1.591777	2	VIGSLGADTLDGGK	Protein457(pre=R,post=?);Protein8689(pre=R,post=?)	87	86	1.9862032E-16	6.20766E-11	0.0	0.0
SD6.mgf	index=36186	-1	060813-SludgeD32_1-6, Cmpd 12269, +MSn(651.8487), 35.28 min	CID	651.8487	0	0.09363394	2	VIGSLGADTLDGGK	Protein457(pre=R,post=?);Protein8689(pre=R,post=?)	103	103	1.9862032E-16	6.20766E-11	0.0	0.0
SD6.mgf	index=36105	-1	060813-SludgeD32_1-6, Cmpd 12183, +MSn(651.8477), 35.07 min	CID	651.8477	0	-1.4045091	2	VIGSLGADTLDGGK	Protein457(pre=R,post=?);Protein8689(pre=R,post=?)	96	96	1.9862032E-16	6.20766E-11	0.0	0.0
SD6.mgf	index=67101	-1	060813-SludgeD32_19-24, Cmpd 20517, +MSn(715.3974), 51.21 min	CID	715.3974	0	-0.34126562	3	M+15.995PLALAVNYGAGPIAAGVTLTK	Protein7934(pre=K,post=?)	125	96	1.9887725E-16	6.822504E-11	0.0	0.0
SD6.mgf	index=82880	-1	060813-SludgeD32_25-30, Cmpd 9036, +MSn(656.8479), 25.73 min	CID	656.8479	0	2.230116	2	NTPVNEGGIGQVK	Protein9448(pre=R,post=?)	104	100	2.0081478E-16	6.181621E-11	0.0	0.0
SD6.mgf	index=53094	-1	060813-SludgeD32_19-24, Cmpd 5732, +MSn(498.9), 18.57 min	CID	498.9	0	-5.138231	3	LHLETGGSSHDEGR	Protein23(pre=K,post=?)	64	60	2.0094815E-16	6.280414E-11	0.0	0.0
SD6.mgf	index=15513	-1	060813-SludgeD32_13-18, Cmpd 18104, +MSn(1121.03), 44.31 min	CID	1121.03	0	-6.31565	2	SSEGSYLAGPDDIYVSPSQIR	Protein775(pre=?,post=?)	272	204	2.0231488E-16	6.877148E-11	0.0	0.0
SD6.mgf	index=142237	-1	060813-SludgeD32_7-12, Cmpd 20406, +MSn(786.7), 53.42 min	CID	786.7	1	-1.9136517	3	YSGQADHVVNFM+15.995EFIAEEVR	Protein1711(pre=-,post=?)	73	57	2.0252183E-16	6.816075E-11	0.0	0.0
SD6.mgf	index=145646	-1	060813-SludgeD32_7-12, Cmpd 24059, +MSn(875.9534), 63.01 min	CID	875.9534	0	-0.83614177	2	EGLDVLEYFIATPGAR	Protein1840(pre=?,post=?)	158	139	2.0288947E-16	6.518514E-11	0.0	0.0
SD6.mgf	index=92073	-1	060813-SludgeD32_25-30, Cmpd 18745, +MSn(1096.05), 48.32 min	CID	1096.05	1	-6.5451536	2	IFTENGDSLPVTVIDVSNNR	Protein2060(pre=?,post=?)	143	102	2.0458412E-16	6.885483E-11	0.0	0.0
SD6.mgf	index=9770	-1	060813-SludgeD32_13-18, Cmpd 12057, +MSn(860.37), 30.98 min	CID	860.37	0	-11.846938	2	IIYEEC+57.021ETGYDTAR	Protein4854(pre=-,post=?)	113	104	2.0542125E-16	6.420215E-11	0.0	0.0
SD6.mgf	index=65216	-1	060813-SludgeD32_19-24, Cmpd 18514, +MSn(895.9481), 46.13 min	CID	895.9481	0	-1.6349622	2	SYELPDGQVITIGNER	Protein8647(pre=K,post=?)	118	107	2.0548275E-16	6.601832E-11	0.0	0.0
SD6.mgf	index=112661	-1	060813-SludgeD32_31-36, Cmpd 14138, +MSn(848.43), 37.11 min	CID	848.43	1	2.1966813	2	ANSVSQYLASQGVAGSR	Protein5865(pre=?,post=?)	146	123	2.0619684E-16	6.709893E-11	0.0	0.0
SD6.mgf	index=78372	-1	060813-SludgeD32_25-30, Cmpd 4268, +MSn(720.3336), 15.11 min	CID	720.3336	0	-1.6099014	2	QNAEGSVVHGGDNR	Protein1291(pre=?,post=?)	139	125	2.0631949E-16	6.448289E-11	0.0	0.0
SD6.mgf	index=17071	-1	060813-SludgeD32_13-18, Cmpd 19769, +MSn(826.43), 48.53 min	CID	826.43	0	-0.6646855	2	ELGITSVAVYSELDR	Protein4706(pre=-,post=?)	113	103	2.064922E-16	6.5458854E-11	0.0	0.0
SD6.mgf	index=142888	-1	060813-SludgeD32_7-12, Cmpd 21106, +MSn(588.63), 55.26 min	CID	588.63	0	-9.539407	3	NLSGNLAEIADYTLNR	Protein5669(pre=R,post=?)	97	93	2.0775181E-16	6.674734E-11	0.0	0.0
SD6.mgf	index=62217	-1	060813-SludgeD32_19-24, Cmpd 15322, +MSn(1103.9853), 38.22 min	CID	1103.9854	0	-5.196876	2	DGGATWADAPNGSTFANGDQVR	Protein2334(pre=?,post=?)	250	192	2.0810659E-16	7.139117E-11	0.0	0.0
SD6.mgf	index=94115	-1	060813-SludgeD32_25-30, Cmpd 20915, +MSn(708.69), 53.94 min	CID	708.69	2	1.6973541	3	HSGSPSAYDLFTELGTGAALK	Protein3503(pre=-,post=?)	75	61	2.0945477E-16	7.119849E-11	0.0	0.0
SD6.mgf	index=111615	-1	060813-SludgeD32_31-36, Cmpd 13040, +MSn(639.33), 34.58 min	CID	639.33	0	3.1504333	3	TM+15.995PIHQSNVAIFNAATGK	Protein995(pre=-,post=?)	64	53	2.1125413E-16	6.956303E-11	0.0	0.0
SD6.mgf	index=144013	-1	060813-SludgeD32_7-12, Cmpd 22308, +MSn(968.13), 58.42 min	CID	968.13	1	-4.7712593	3	TDFTVHGDDLLITGVANDIVNAGTGDDR	Protein457(pre=-,post=V)	107	63	2.1145297E-16	7.6129415E-11	0.0	0.0
SD6.mgf	index=139200	-1	060813-SludgeD32_7-12, Cmpd 17167, +MSn(846.4466), 44.97 min	CID	846.4466	0	0.5047528	2	VLSPLTDESNFGITAK	Protein4731(pre=?,post=G)	125	106	2.1148423E-16	6.79465E-11	0.0	0.0
SD6.mgf	index=120236	-1	060813-SludgeD32_31-36, Cmpd 22148, +MSn(803.4226), 57.68 min	CID	803.4226	0	-0.30387563	2	AQPNEGSLLFNFIR	Protein4025(pre=-,post=?)	158	147	2.1169741E-16	6.61637E-11	0.0	0.0
SD6.mgf	index=4719	-1	060813-SludgeD32_13-18, Cmpd 6746, +MSn(657.84), 20.66 min	CID	657.84	0	-2.5050848	2	VPGGSSGGSAAAVAAR	Protein5800(pre=?,post=?)	119	104	2.1201305E-16	6.81164E-11	0.0	0.0
SD6.mgf	index=11972	-1	060813-SludgeD32_13-18, Cmpd 14369, +MSn(1005.46), 35.53 min	CID	1005.46	0	-3.5815063	2	GAAQYVAYDQIDNAPEER	Protein1429(pre=?,post=?)	190	155	2.134499E-16	7.028606E-11	0.0	0.0
SD6.mgf	index=111191	-1	060813-SludgeD32_31-36, Cmpd 12595, +MSn(642.3134), 33.57 min	CID	642.3134	0	0.09502396	3	IFM+15.995QPASEGTGVIAGGAM+15.995R	Protein898(pre=R,post=?)	80	67	2.140557E-16	7.1291466E-11	0.0	0.0
SD6.mgf	index=144393	-1	060813-SludgeD32_7-12, Cmpd 22714, +MSn(1003.0087), 59.49 min	CID	1003.0087	0	1.7647132	2	LQLLTPFEPWDGQDFAK	Protein3764(pre=?,post=?)	126	99	2.1421922E-16	6.970951E-11	0.0	0.0
SD6.mgf	index=64009	-1	060813-SludgeD32_19-24, Cmpd 17230, +MSn(1050.04), 42.90 min	CID	1050.04	0	-1.8600447	2	FATGNITTTNIGGSYNLGAVK	Protein7383(pre=?,post=L)	189	146	2.1447772E-16	7.290591E-11	0.0	0.0
SD6.mgf	index=17987	-1	060813-SludgeD32_13-18, Cmpd 20745, +MSn(1037.54), 51.01 min	CID	1037.54	-1	7.0254407	2	TDDVAGDGTTTATVLAQALVR	Protein956(pre=?,post=?)	310	220	2.1448911E-16	7.290978E-11	0.0	0.0
SD6.mgf	index=12168	-1	060813-SludgeD32_13-18, Cmpd 14575, +MSn(976.48), 35.94 min	CID	976.48	0	1.62514	2	EISVVSETITTHEYESK	Protein7012(pre=?,post=?);Protein7786(pre=?,post=?)	154	121	2.1456954E-16	6.98235E-11	0.0	0.0
SD6.mgf	index=93851	-1	060813-SludgeD32_25-30, Cmpd 20636, +MSn(879.46), 53.21 min	CID	879.46	2	-12.295411	2	TVVVEPGDTLWAIAER	Protein2600(pre=-,post=?)	118	95	2.1776885E-16	6.9965644E-11	0.0	0.0
SD6.mgf	index=141233	-1	060813-SludgeD32_7-12, Cmpd 19327, +MSn(1055.54), 50.60 min	CID	1055.54	0	1.387769	3	GPQGILFGNNATGGAINYIAAKPTDDFSVGAK	Protein9663(pre=?,post=?)	109	62	2.1781741E-16	8.035785E-11	0.0	0.0
SD6.mgf	index=51330	-1	060813-SludgeD32_19-24, Cmpd 3865, +MSn(465.02), 14.00 min	CID	465.02	1	4.951295	5	EQLHGDPAATAGSHQGHGHAEGR	Protein7280(pre=H,post=?)	134	91	2.1811023E-16	7.549886E-11	0.0	0.0
SD6.mgf	index=89132	-1	060813-SludgeD32_25-30, Cmpd 15629, +MSn(714.3628), 40.33 min	CID	714.3628	0	0.17088002	3	IVTNENNFEHNLTNNIVR	Protein6374(pre=?,post=?)	120	88	2.1989024E-16	7.2406775E-11	0.0	0.0
SD6.mgf	index=18165	-1	060813-SludgeD32_13-18, Cmpd 20933, +MSn(1057.01), 51.50 min	CID	1057.01	1	2.918421	2	SIYDGWITDSDLIGTHYR	Protein4848(pre=?,post=?);Protein7786(pre=?,post=?)	158	128	2.207436E-16	7.268778E-11	0.0	0.0
SD6.mgf	index=92773	-1	060813-SludgeD32_25-30, Cmpd 19489, +MSn(1040.04), 50.24 min	CID	1040.04	1	-5.253838	2	EQIIFPEIEYDKVDALR	Protein8642(pre=?,post=?)	194	158	2.2121794E-16	7.198697E-11	0.0	0.0
SD6.mgf	index=140518	-1	060813-SludgeD32_7-12, Cmpd 18571, +MSn(595.64), 48.63 min	CID	595.64	1	-7.756672	3	M+15.995NVGQILETHLGWAAK	Protein10256(pre=R,post=?)	72	64	2.2301186E-16	7.1650144E-11	0.0	0.0
SD6.mgf	index=41245	-1	060813-SludgeD32_1-6, Cmpd 17682, +MSn(659), 49.30 min	CID	659.0	1	5.3138785	3	DFSNFVPGTGEGIDIIHR	Protein389(pre=-,post=?)	121	97	2.2377456E-16	7.368583E-11	0.0	0.0
SD6.mgf	index=143348	-1	060813-SludgeD32_7-12, Cmpd 21602, +MSn(775.74), 56.56 min	CID	775.74	0	0.47207972	3	TAQGLVDELPASEAAAQSILQGR	Protein7344(pre=-,post=?)	123	88	2.2468219E-16	7.777373E-11	0.0	0.0
SD6.mgf	index=131919	-1	060813-SludgeD32_7-12, Cmpd 9507, +MSn(781.37), 26.78 min	CID	781.37	0	-8.045574	2	ATIGNTADPVSDASSR	Protein1106(pre=?,post=M);Protein8905(pre=?,post=M)	113	95	2.2621166E-16	7.267819E-11	0.0	0.0
SD6.mgf	index=92542	-1	060813-SludgeD32_25-30, Cmpd 19246, +MSn(948.47), 49.60 min	CID	948.47	2	-2.188032	2	GSSFLSALNAGDDTIGNVR	Protein4976(pre=?,post=?)	168	134	2.2624107E-16	7.534982E-11	0.0	0.0
SD6.mgf	index=55622	-1	060813-SludgeD32_19-24, Cmpd 8395, +MSn(725.35), 23.98 min	CID	725.35	0	-3.5341113	3	VEADTGANSNRPISGSQLSDR	Protein8856(pre=?,post=?)	254	178	2.2654153E-16	7.700668E-11	0.0	0.0
SD6.mgf	index=57281	-1	060813-SludgeD32_19-24, Cmpd 10137, +MSn(775.42), 27.41 min	CID	775.42	0	9.445576	2	NVATTTGTTSVQTLR	Protein2863(pre=-,post=?)	151	135	2.2735958E-16	7.2073895E-11	0.0	0.0
SD6.mgf	index=16675	-1	060813-SludgeD32_13-18, Cmpd 19345, +MSn(650.33), 47.45 min	CID	650.33	1	-12.456283	3	FLSQPFHVAEVFTGSPGK	Protein592(pre=?,post=Y);Protein7670(pre=?,post=?)	117	85	2.275068E-16	7.4914804E-11	0.0	0.0
SD6.mgf	index=141308	-1	060813-SludgeD32_7-12, Cmpd 19407, +MSn(830.39), 50.81 min	CID	830.39	0	2.2785609	2	GYVFSGNYSYLDFK	Protein4535(pre=-,post=?)	96	80	2.280509E-16	7.12748E-11	0.0	0.0
SD6.mgf	index=22040	-1	060813-SludgeD32_13-18, Cmpd 25075, +MSn(870.98), 62.39 min	CID	870.98	1	3.8927062	2	EELLPALDTLAGDLAAK	Protein1916(pre=?,post=?)	106	88	2.281415E-16	7.4239975E-11	0.0	0.0
SD6.mgf	index=87714	-1	060813-SludgeD32_25-30, Cmpd 14140, +MSn(772.41), 36.72 min	CID	772.41	1	-1.8567902	2	SQQEETIPLAATVR	Protein10087(pre=-,post=?)	92	89	2.2889E-16	7.1537054E-11	0.0	0.0
SD6.mgf	index=20741	-1	060813-SludgeD32_13-18, Cmpd 23674, +MSn(917.11), 58.70 min	CID	917.11	1	2.952305	3	ALVDEVAQSYESPAEVVQWYYSSK	Protein1023(pre=?,post=?)	76	44	2.295769E-16	8.0152184E-11	0.0	0.0
SD6.mgf	index=137649	-1	060813-SludgeD32_7-12, Cmpd 15534, +MSn(903.46), 40.69 min	CID	903.46	1	-5.2373934	2	AFLANGENTLQSGDVIR	Protein992(pre=K,post=?)	178	145	2.3093422E-16	7.514876E-11	0.0	0.0
SD6.mgf	index=64140	-1	060813-SludgeD32_19-24, Cmpd 17368, +MSn(834.46), 43.25 min	CID	834.46	0	3.1451716	2	LLDQGQAGDNVGVLLR	Protein1209(pre=-,post=?)	165	140	2.3182077E-16	7.4480304E-11	0.0	0.0
SD6.mgf	index=38541	-1	060813-SludgeD32_1-6, Cmpd 14775, +MSn(817.94), 41.78 min	CID	817.94	1	9.148002	2	AATAAVVAAEQAYQAAK	Protein2320(pre=-,post=?)	112	101	2.3184388E-16	7.544478E-11	0.0	0.0
SD6.mgf	index=119886	-1	060813-SludgeD32_31-36, Cmpd 21771, +MSn(822.3945), 56.70 min	CID	822.3945	0	-5.7888455	2	SQALSEVYDLFESR	Protein9173(pre=R,post=N)	140	128	2.3449803E-16	7.328978E-11	0.0	0.0
SD6.mgf	index=16581	-1	060813-SludgeD32_13-18, Cmpd 19244, +MSn(842.45), 47.20 min	CID	842.45	1	-10.546336	2	LLDQGEAGDNVGILLR	Protein1069(pre=-,post=-)	180	153	2.346356E-16	7.5384664E-11	0.0	0.0
SD6.mgf	index=133108	-1	060813-SludgeD32_7-12, Cmpd 10761, +MSn(824.3676), 29.42 min	CID	824.3676	0	-3.924039	2	ATEADVAADEAADEAAK	Protein3947(pre=?,post=?)	145	128	2.3507163E-16	7.649513E-11	0.0	0.0
SD6.mgf	index=21264	-1	060813-SludgeD32_13-18, Cmpd 24245, +MSn(1013.5006), 60.19 min	CID	1013.5006	0	-0.5419988	2	AVDGAFLM+15.995PVEDVFSISGR	Protein6813(pre=-,post=?)	147	120	2.3542196E-16	7.840752E-11	0.0	0.0
SD6.mgf	index=66390	-1	060813-SludgeD32_19-24, Cmpd 19760, +MSn(1154.57), 49.26 min	CID	1154.57	-1	7.4761486	2	AMMQDM+15.995ATLTGGQVIAEEVGLK	Protein8782(pre=K,post=?)	149	104	2.3556404E-16	8.081048E-11	0.0	0.0
SD6.mgf	index=94027	-1	060813-SludgeD32_25-30, Cmpd 20821, +MSn(925.47), 53.69 min	CID	925.47	1	-8.47802	2	GATGELSAIQEVVQQYR	Protein5978(pre=?,post=?)	141	119	2.3764716E-16	7.733324E-11	0.0	0.0
SD6.mgf	index=4812	-1	060813-SludgeD32_13-18, Cmpd 6844, +MSn(590.26), 20.84 min	CID	590.26	0	-11.581097	3	HYAHVDC+57.021PGHADYVK	Protein7738(pre=R,post=?)	75	58	2.3852845E-16	7.561447E-11	0.0	0.0
SD6.mgf	index=69951	-1	060813-SludgeD32_19-24, Cmpd 23557, +MSn(764.38), 59.17 min	CID	764.38	0	-1.9962268	3	LDFDNTPATLIGAAGSGWDTLR	Protein7969(pre=?,post=?)	107	80	2.3865519E-16	8.18709E-11	0.0	0.0
SD6.mgf	index=21390	-1	060813-SludgeD32_13-18, Cmpd 24379, +MSn(936.47), 60.55 min	CID	936.47	1	-0.43391117	3	AEALEVNLFPGFAASEILYHEDGSVK	Protein3194(pre=?,post=?);Protein5971(pre=?,post=?)	115	73	2.4050235E-16	8.5323984E-11	0.0	0.0
SD6.mgf	index=128115	-1	060813-SludgeD32_7-12, Cmpd 5503, +MSn(676.2954), 18.18 min	CID	676.2954	0	-2.797719	2	GNYEGEGTNTPGR	Protein6740(pre=-,post=?)	111	107	2.4101796E-16	7.419183E-11	0.0	0.0
SD6.mgf	index=19974	-1	060813-SludgeD32_13-18, Cmpd 22867, +MSn(970.48), 56.55 min	CID	970.48	1	-3.2395039	2	ELAAFAQFGSDLDAVTQR	Protein9725(pre=?,post=?);Protein10008(pre=?,post=?)	145	112	2.4108077E-16	7.938452E-11	0.0	0.0
SD6.mgf	index=2567	-1	060813-SludgeD32_13-18, Cmpd 4454, +MSn(654.79), 15.57 min	CID	654.79	0	-0.7457061	2	ASEEVGC+57.021STGSPK	Protein2539(pre=-,post=?)	78	74	2.4323856E-16	7.48754E-11	0.0	0.0
SD6.mgf	index=11027	-1	060813-SludgeD32_13-18, Cmpd 13377, +MSn(910.46), 33.52 min	CID	910.46	1	0.7725152	2	EIAQVGSISANSDETIGK	Protein6596(pre=?,post=?)	137	110	2.4393485E-16	8.032433E-11	0.0	0.0
SD6.mgf	index=34695	-1	060813-SludgeD32_1-6, Cmpd 10686, +MSn(923.41), 31.26 min	CID	923.41	0	-4.4946146	2	LDLANGEVNTDGDNADGR	Protein6328(pre=?,post=?)	132	102	2.4469178E-16	8.0573576E-11	0.0	0.0
SD6.mgf	index=110059	-1	060813-SludgeD32_31-36, Cmpd 11405, +MSn(523.78), 30.94 min	CID	523.78	1	8.890617	4	RSTIIPDM+15.995VGHTIAVHDGR	Protein9384(pre=?,post=K)	63	43	2.4474548E-16	8.151273E-11	0.0	0.0
SD6.mgf	index=64894	-1	060813-SludgeD32_19-24, Cmpd 18169, +MSn(841.4693), 45.25 min	CID	841.4693	0	4.859803	2	LLDQGQAGDNVGILLR	Protein7923(pre=K,post=?)	176	149	2.453377E-16	7.882307E-11	0.0	0.0
SD6.mgf	index=36818	-1	060813-SludgeD32_1-6, Cmpd 12932, +MSn(834.96), 37.00 min	CID	834.96	1	1.1349851	2	VTVPGVAGGSQAQVELR	Protein4024(pre=?,post=?)	155	135	2.4658956E-16	8.02432E-11	0.0	0.0
SD6.mgf	index=137843	-1	060813-SludgeD32_7-12, Cmpd 15738, +MSn(798.38), 41.22 min	CID	798.38	1	-13.423694	2	GVYESLQATVDEGAR	Protein2965(pre=-,post=?)	109	99	2.4693414E-16	7.8279105E-11	0.0	0.0
SD6.mgf	index=146870	-1	060813-SludgeD32_7-12, Cmpd 25410, +MSn(846.77), 66.55 min	CID	846.77	1	-4.4458394	3	AIVAFNPAPLEAAVTSAYFATQER	Protein3425(pre=-,post=?)	125	95	2.4711239E-16	8.627435E-11	0.0	0.0
SD6.mgf	index=141110	-1	060813-SludgeD32_7-12, Cmpd 19197, +MSn(852.41), 50.26 min	CID	852.41	2	-0.667173	3	ANTQTENVFQYGEPEVTIIEDR	Protein2686(pre=K,post=L)	86	56	2.4731914E-16	8.4843084E-11	0.0	0.0
SD6.mgf	index=138658	-1	060813-SludgeD32_7-12, Cmpd 16594, +MSn(876.45), 43.46 min	CID	876.45	1	2.0567338	2	TVFEVESTSPGSIELR	Protein2796(pre=-,post=?)	130	114	2.484118E-16	7.9810734E-11	0.0	0.0
SD6.mgf	index=94111	-1	060813-SludgeD32_25-30, Cmpd 20911, +MSn(708.36), 53.93 min	CID	708.36	1	7.9606247	3	HSGSPSAYDLFTELGTGAALK	Protein3503(pre=-,post=?)	83	66	2.4898772E-16	8.463666E-11	0.0	0.0
SD6.mgf	index=114815	-1	060813-SludgeD32_31-36, Cmpd 16400, +MSn(916.4575), 42.75 min	CID	916.4575	0	0.26639608	2	LYVGNLSYSTTEESLR	Protein4257(pre=?,post=?)	192	146	2.4906914E-16	8.002193E-11	0.0	0.0
SD6.mgf	index=103514	-1	060813-SludgeD32_31-36, Cmpd 4442, +MSn(459.2238), 15.42 min	CID	459.2238	0	-3.3227239	3	GPGFGHSISHSHR	Protein2171(pre=?,post=?)	101	87	2.508502E-16	7.721847E-11	0.0	0.0
SD6.mgf	index=142181	-1	060813-SludgeD32_7-12, Cmpd 20347, +MSn(892.95), 53.26 min	CID	892.95	1	1.8135351	2	SVTGVAADFEIVDAYAR	Protein4379(pre=?,post=?)	134	115	2.5089415E-16	8.164397E-11	0.0	0.0
SD6.mgf	index=35564	-1	060813-SludgeD32_1-6, Cmpd 11615, +MSn(854.4562), 33.60 min	CID	854.4562	0	1.5000654	2	LSNPAIPVDVQQQGNK	Protein4724(pre=R,post=?);Protein8952(pre=R,post=?)	101	90	2.5283563E-16	8.123204E-11	0.0	0.0
SD6.mgf	index=69221	-1	060813-SludgeD32_19-24, Cmpd 22784, +MSn(1067.85), 57.13 min	CID	1067.85	2	-10.25517	3	RAVEQFSVTAGPFIM+15.995DSNSPDIADFDLLK	Protein10107(pre=?,post=?)	121	66	2.55599E-16	9.263189E-11	0.0	0.0
SD6.mgf	index=137919	-1	060813-SludgeD32_7-12, Cmpd 15818, +MSn(757.03), 41.43 min	CID	757.03	1	1.9636601	3	GINDGDYVFVDGNPVDRPYR	Protein8121(pre=R,post=G)	216	151	2.5609596E-16	8.619166E-11	0.0	0.0
SD6.mgf	index=142219	-1	060813-SludgeD32_7-12, Cmpd 20387, +MSn(718.7), 53.37 min	CID	718.7	1	-7.617398	3	QVVSAAASLIPFLEHDDANR	Protein831(pre=?,post=?);Protein8190(pre=?,post=?)	106	83	2.5629536E-16	8.625877E-11	0.0	0.0
SD6.mgf	index=140705	-1	060813-SludgeD32_7-12, Cmpd 18769, +MSn(793.41), 49.14 min	CID	793.41	0	-1.0000583	2	SVAEYLTSNITM+15.995LK	Protein10063(pre=K,post=?)	74	69	2.5689326E-16	8.0289164E-11	0.0	0.0
SD6.mgf	index=142530	-1	060813-SludgeD32_7-12, Cmpd 20721, +MSn(589.31), 54.24 min	CID	589.31	1	11.642357	3	DGLSVLEYFISTHGAR	Protein10285(pre=K,post=?)	100	90	2.5737734E-16	8.269122E-11	0.0	0.0
SD6.mgf	index=20492	-1	060813-SludgeD32_13-18, Cmpd 23411, +MSn(1282.67), 58.00 min	CID	1282.67	2	6.126859	3	VGSITSIQAVYVPADDLTDPSPATTFAHLDSTVVLSR	Protein1691(pre=?,post=?)	129	46	2.5752396E-16	9.7350746E-11	0.0	0.0
SD6.mgf	index=10104	-1	060813-SludgeD32_13-18, Cmpd 12408, +MSn(828.41), 31.66 min	CID	828.41	0	4.1259556	2	NGVVAC+57.021ATPNPAEIDK	Protein8186(pre=?,post=Y)	98	81	2.5787704E-16	8.285177E-11	0.0	0.0
SD6.mgf	index=131372	-1	060813-SludgeD32_7-12, Cmpd 8932, +MSn(868.41), 25.59 min	CID	868.41	0	1.8976663	2	EGGTLTTNASGEVTADGR	Protein1222(pre=?,post=?)	121	98	2.581453E-16	8.5003636E-11	0.0	0.0
SD6.mgf	index=59539	-1	060813-SludgeD32_19-24, Cmpd 12510, +MSn(861.98), 32.22 min	CID	861.98	1	-3.0098662	2	VAGIVGHLNSGTTIPASK	Protein1453(pre=-,post=?)	153	129	2.5828173E-16	8.504856E-11	0.0	0.0
SD6.mgf	index=131108	-1	060813-SludgeD32_7-12, Cmpd 8655, +MSn(813.3536), 25.01 min	CID	813.3536	0	-2.4013176	2	AESATGYVNAENDER	Protein1255(pre=?,post=?)	153	135	2.5926866E-16	8.218921E-11	0.0	0.0
SD6.mgf	index=95883	-1	060813-SludgeD32_25-30, Cmpd 22808, +MSn(1013.5281), 58.90 min	CID	1013.5281	0	-0.12044096	2	AAQNVSSTLLYFNDILEK	Protein2132(pre=N,post=?)	135	114	2.5940723E-16	8.5419165E-11	0.0	0.0
SD6.mgf	index=96549	-1	060813-SludgeD32_25-30, Cmpd 23525, +MSn(1013.4985), 60.78 min	CID	1013.4985	0	-2.649772	2	AVDGAFLM+15.995PVEDVFSISGR	Protein6813(pre=-,post=?)	157	126	2.601074E-16	8.662903E-11	0.0	0.0
SD6.mgf	index=10569	-1	060813-SludgeD32_13-18, Cmpd 12896, +MSn(910.95), 32.59 min	CID	910.95	1	3.9899662	2	GITINTAHVEYETESR	Protein1922(pre=-,post=?)	144	119	2.6012787E-16	8.3574925E-11	0.0	0.0
SD6.mgf	index=60915	-1	060813-SludgeD32_19-24, Cmpd 13955, +MSn(710.8749), 35.21 min	CID	710.8749	0	-0.42929587	2	TVFVSTTDNLAPR	Protein1606(pre=R,post=?)	87	84	2.606216E-16	8.022637E-11	0.0	0.0
SD6.mgf	index=14868	-1	060813-SludgeD32_13-18, Cmpd 17418, +MSn(733.3836), 42.59 min	CID	733.3836	0	-3.162504	2	FTQAGSEVSTLLGR	Protein3288(pre=R,post=?)	137	125	2.6079255E-16	8.150784E-11	0.0	0.0
SD6.mgf	index=107981	-1	060813-SludgeD32_31-36, Cmpd 9184, +MSn(846.8852), 26.09 min	CID	846.8852	0	-2.8827984	2	SM+15.995M+15.995GATNPADAAPGTIR	Protein5702(pre=?,post=?);Protein7545(pre=?,post=?)	149	120	2.6165168E-16	8.514459E-11	0.0	0.0
SD6.mgf	index=116133	-1	060813-SludgeD32_31-36, Cmpd 17785, +MSn(883.92), 46.35 min	CID	883.92	0	-7.319304	2	ASNDNSNVQPALFSFR	Protein4620(pre=?,post=?)	140	113	2.62596E-16	8.436789E-11	0.0	0.0
SD6.mgf	index=61002	-1	060813-SludgeD32_19-24, Cmpd 14046, +MSn(1095.53), 35.41 min	CID	1095.53	0	-1.5599588	2	PTPPNAGDAADEGTEEPAPLLK	Protein253(pre=?,post=?)	158	112	2.6324233E-16	9.030554E-11	0.0	0.0
SD6.mgf	index=65967	-1	060813-SludgeD32_19-24, Cmpd 19313, +MSn(853.44), 48.14 min	CID	853.44	2	-4.101842	3	NAYSLGVSAPLGAASVNFVYGKDQK	Protein7934(pre=K,post=G)	85	51	2.6381463E-16	9.2861434E-11	0.0	0.0
SD6.mgf	index=21562	-1	060813-SludgeD32_13-18, Cmpd 24561, +MSn(906.01), 61.03 min	CID	906.01	0	5.8609614	2	VVNVGNTIVDDLNGLIR	Protein3968(pre=-,post=?)	154	124	2.6394645E-16	8.589135E-11	0.0	0.0
SD6.mgf	index=84743	-1	060813-SludgeD32_25-30, Cmpd 11015, +MSn(776.41), 29.89 min	CID	776.41	1	-7.746875	2	VQPYVVNDTPPPPK	Protein2072(pre=?,post=?)	99	81	2.6435507E-16	8.2621264E-11	0.0	0.0
SD6.mgf	index=137112	-1	060813-SludgeD32_7-12, Cmpd 14970, +MSn(677.81), 39.24 min	CID	677.81	0	-9.815091	4	GVNSGNSTLNTYAADHHGAFGFTDVR	Protein1710(pre=?,post=L)	115	67	2.6476476E-16	9.3931654E-11	0.0	0.0
SD6.mgf	index=60414	-1	060813-SludgeD32_19-24, Cmpd 13429, +MSn(685.82), 34.10 min	CID	685.82	0	-0.62297076	2	FDDTNNYGIGVR	Protein1263(pre=R,post=?)	102	102	2.6481357E-16	8.021786E-11	0.0	0.0
SD6.mgf	index=19646	-1	060813-SludgeD32_13-18, Cmpd 22519, +MSn(1007.06), 55.63 min	CID	1007.06	1	-4.031331	2	IQLVGDDLFVTNPAILQR	Protein1742(pre=?,post=?)	211	160	2.654852E-16	8.7420564E-11	0.0	0.0
SD6.mgf	index=133577	-1	060813-SludgeD32_7-12, Cmpd 11258, +MSn(940.44), 30.56 min	CID	940.44	0	-2.85562	2	NATEAASGNQQAFESLNK	Protein4466(pre=?,post=?)	114	88	2.6570015E-16	8.749134E-11	0.0	0.0
SD6.mgf	index=14801	-1	060813-SludgeD32_13-18, Cmpd 17347, +MSn(733.3832), 42.41 min	CID	733.3832	0	-3.7450705	2	FTQAGSEVSTLLGR	Protein3288(pre=R,post=?)	135	124	2.6637527E-16	8.325266E-11	0.0	0.0
SD6.mgf	index=53002	-1	060813-SludgeD32_19-24, Cmpd 5635, +MSn(498.9013), 18.37 min	CID	498.9013	0	-2.507946	3	LHLETGGSSHDEGR	Protein23(pre=K,post=?)	90	84	2.6643887E-16	8.327254E-11	0.0	0.0
SD6.mgf	index=127152	-1	060813-SludgeD32_7-12, Cmpd 4476, +MSn(560.2821), 15.55 min	CID	560.2821	0	-0.6536184	3	M+15.995AQGAKPGEGGQLPGHK	Protein8722(pre=?,post=?)	135	115	2.668989E-16	8.68521E-11	0.0	0.0
SD6.mgf	index=144246	-1	060813-SludgeD32_7-12, Cmpd 22557, +MSn(866.12), 59.07 min	CID	866.12	1	3.337672	3	LDTAIDAAEM+15.995ILSLAPETNGHVAVK	Protein2918(pre=-,post=A)	91	56	2.6698063E-16	9.397585E-11	0.0	0.0
SD6.mgf	index=57246	-1	060813-SludgeD32_19-24, Cmpd 10101, +MSn(542.9341), 27.35 min	CID	542.9341	0	0.4496692	3	SPTGSTPHQFTDVPR	Protein10107(pre=?,post=T)	114	92	2.6796973E-16	8.494748E-11	0.0	0.0
SD6.mgf	index=86595	-1	060813-SludgeD32_25-30, Cmpd 12965, +MSn(728.883), 34.09 min	CID	728.883	0	3.9356985	2	IVVDIQTDAPEEK	Protein10298(pre=K,post=?)	64	64	2.682061E-16	8.2561076E-11	0.0	0.0
SD6.mgf	index=84054	-1	060813-SludgeD32_25-30, Cmpd 10269, +MSn(623.3438), 28.25 min	CID	623.3438	0	0.4895788	2	LVSLGSANAAASGK	Protein6368(pre=K,post=?)	56	54	2.6865873E-16	8.396633E-11	0.0	0.0
SD6.mgf	index=3289	-1	060813-SludgeD32_13-18, Cmpd 5226, +MSn(615.3204), 17.49 min	CID	615.3204	0	-3.0749576	2	TTATVQPSEPAK	Protein6453(pre=-,post=?)	63	63	2.6973756E-16	8.170944E-11	0.0	0.0
SD6.mgf	index=51308	-1	060813-SludgeD32_19-24, Cmpd 3842, +MSn(568.9213), 13.94 min	CID	568.9213	0	-0.75097513	3	GTAM+15.995NPVDHPHGGGEGR	Protein466(pre=?,post=?)	125	103	2.700173E-16	8.7866873E-11	0.0	0.0
SD6.mgf	index=91064	-1	060813-SludgeD32_25-30, Cmpd 17669, +MSn(841.4667), 45.56 min	CID	841.4667	0	1.740825	2	LLDQGQAGDNVGILLR	Protein7923(pre=K,post=?)	179	154	2.7080403E-16	8.7005E-11	0.0	0.0
SD6.mgf	index=113841	-1	060813-SludgeD32_31-36, Cmpd 15377, +MSn(668.6587), 40.15 min	CID	668.6587	0	0.27384004	3	VYYSHSGYPGGISSINFR	Protein3396(pre=?,post=?)	94	67	2.7096415E-16	8.9224704E-11	0.0	0.0
SD6.mgf	index=91528	-1	060813-SludgeD32_25-30, Cmpd 18161, +MSn(740.7115), 46.84 min	CID	740.7115	0	1.0712105	3	M+15.995LDINGASALVTGGASGLGEATAK	Protein403(pre=?,post=?);Protein7268(pre=V,post=?)	89	62	2.71215E-16	9.468929E-11	0.0	0.0
SD6.mgf	index=65401	-1	060813-SludgeD32_19-24, Cmpd 18710, +MSn(827.4474), 46.64 min	CID	827.4474	0	-2.6554677	2	LLDQGQAGDNIGALLR	Protein223(pre=-,post=?)	121	103	2.713511E-16	8.718077E-11	0.0	0.0
SD6.mgf	index=19995	-1	060813-SludgeD32_13-18, Cmpd 22889, +MSn(985.48), 56.61 min	CID	985.48	1	-10.564022	2	ELLSSYNFPGDDIPFVR	Protein2469(pre=?,post=?)	153	121	2.7179437E-16	8.844515E-11	0.0	0.0
SD6.mgf	index=59073	-1	060813-SludgeD32_19-24, Cmpd 12020, +MSn(860.42), 31.26 min	CID	860.42	0	6.3133855	2	GM+15.995LEGTATTADPEAIAR	Protein8194(pre=?,post=?)	120	103	2.7252708E-16	8.868358E-11	0.0	0.0
SD6.mgf	index=17112	-1	060813-SludgeD32_13-18, Cmpd 19812, +MSn(728.36), 48.64 min	CID	728.36	1	-12.127246	3	GPNEPGGLSFGHLSDIIQTSR	Protein763(pre=?,post=?)	184	124	2.7255175E-16	9.264661E-11	0.0	0.0
SD6.mgf	index=93910	-1	060813-SludgeD32_25-30, Cmpd 20698, +MSn(715.7), 53.37 min	CID	715.7	1	-2.8714595	3	DFNEALVHQVVVAYQANAR	Protein6577(pre=?,post=?)	111	87	2.7324716E-16	9.100524E-11	0.0	0.0
SD6.mgf	index=111635	-1	060813-SludgeD32_31-36, Cmpd 13061, +MSn(737.03), 34.63 min	CID	737.03	1	-7.593565	3	VIQSAIANAEHNNGADVDELK	Protein7322(pre=-,post=?)	115	85	2.7334902E-16	9.291762E-11	0.0	0.0
SD6.mgf	index=73737	-1	060813-SludgeD32_19-24, Cmpd 27624, +MSn(884.4976), 70.06 min	CID	884.4976	0	-0.690054	2	DQPVILQLLEVPFEK	Protein7606(pre=K,post=?)	84	78	2.7356163E-16	8.672013E-11	0.0	0.0
SD6.mgf	index=133651	-1	060813-SludgeD32_7-12, Cmpd 11336, +MSn(826.42), 30.74 min	CID	826.42	1	-2.474362	2	QIPYQEASSSGATAIK	Protein3936(pre=?,post=?);Protein10387(pre=?,post=?)	127	104	2.7410756E-16	8.8066374E-11	0.0	0.0
SD6.mgf	index=143751	-1	060813-SludgeD32_7-12, Cmpd 22031, +MSn(1110.53), 57.69 min	CID	1110.53	2	3.3575225	2	SDYPNQVNNALC+57.021FPYIFR	Protein4286(pre=?,post=G);Protein9536(pre=?,post=G)	141	115	2.7474594E-16	9.0469986E-11	0.0	0.0
SD6.mgf	index=97854	-1	060813-SludgeD32_25-30, Cmpd 25091, +MSn(1061.59), 64.85 min	CID	1061.59	2	12.835461	2	IFDIFEGTEQIQQLVIAR	Protein6691(pre=?,post=?)	177	134	2.7550835E-16	9.072104E-11	0.0	0.0
SD6.mgf	index=132217	-1	060813-SludgeD32_7-12, Cmpd 9820, +MSn(945.9285), 27.44 min	CID	945.9285	0	-3.4842875	2	AVSEDNVESVDGNEVEAK	Protein2489(pre=-,post=?)	118	101	2.757998E-16	9.0817014E-11	0.0	0.0
SD6.mgf	index=135663	-1	060813-SludgeD32_7-12, Cmpd 13449, +MSn(744.41), 35.47 min	CID	744.41	0	4.181575	2	LIAATDVTGTEQLR	Protein5387(pre=-,post=I)	125	114	2.7600402E-16	8.626202E-11	0.0	0.0
SD6.mgf	index=9571	-1	060813-SludgeD32_13-18, Cmpd 11848, +MSn(994.47), 30.56 min	CID	994.47	1	-0.27526665	2	QLNANGVIDGM+15.995NPDTAANR	Protein1120(pre=K,post=?)	183	145	2.7666616E-16	9.214394E-11	0.0	0.0
SD6.mgf	index=15974	-1	060813-SludgeD32_13-18, Cmpd 18595, +MSn(841.4644), 45.57 min	CID	841.4644	0	-0.9429469	2	LLDQGQAGDNVGILLR	Protein7923(pre=K,post=?)	184	157	2.774E-16	8.912419E-11	0.0	0.0
SD6.mgf	index=113560	-1	060813-SludgeD32_31-36, Cmpd 15082, +MSn(899.9936), 39.41 min	CID	899.9936	0	7.8668714	2	LLQDSVGGITPNTLNTR	Protein5221(pre=?,post=?);Protein9606(pre=?,post=?)	186	151	2.791638E-16	9.084324E-11	0.0	0.0
SD6.mgf	index=35027	-1	060813-SludgeD32_1-6, Cmpd 11051, +MSn(548.95), 32.17 min	CID	548.95	1	5.267284	3	VDALPSTEQTELQGR	Protein3384(pre=-,post=?)	105	95	2.8070847E-16	8.898571E-11	0.0	0.0
SD6.mgf	index=115374	-1	060813-SludgeD32_31-36, Cmpd 16987, +MSn(900.47), 44.26 min	CID	900.47	0	10.709583	2	GEGDTGSPEVQVALLTAR	Protein4891(pre=?,post=?)	150	125	2.8109146E-16	9.255948E-11	0.0	0.0
SD6.mgf	index=112976	-1	060813-SludgeD32_31-36, Cmpd 14469, +MSn(737.3945), 37.92 min	CID	737.3945	0	1.4071155	2	LIDQSAAEIVDTAK	Protein7201(pre=-,post=?)	105	97	2.820279E-16	8.8144714E-11	0.0	0.0
SD6.mgf	index=111976	-1	060813-SludgeD32_31-36, Cmpd 13419, +MSn(567.6438), 35.44 min	CID	567.6438	0	-0.53761816	3	LIDQSAQEIVETAKR	Protein7554(pre=-,post=T)	102	94	2.8252509E-16	8.956158E-11	0.0	0.0
SD6.mgf	index=91245	-1	060813-SludgeD32_25-30, Cmpd 17860, +MSn(832.94), 46.06 min	CID	832.94	1	2.6041634	2	GFVVSGGTAALDSVVER	Protein6015(pre=?,post=?);Protein9336(pre=?,post=?)	172	145	2.8399689E-16	9.2416E-11	0.0	0.0
[truncated: 21,921 more rows]
