# Supplementary material for: A Graph-Centric Approach for Metagenome-Guided Peptide and Protein Identification in Metaproteomics
Source: PLoS Comput Biol. 2016 Dec 5;12(12):e1005224. doi: 10.1371/journal.pcbi.1005224 (PMC5137872; doi:10.1371/journal.pcbi.1005224)
Supplement: S1 Dataset — (ZIP) [file pcbi.1005224.s006.zip › Supplement/PeptideID/SD6.hybrid.frag.tsv.0.01.tsv]

#SpecFile	SpecID	ScanNum	Title	FragMethod	Precursor	IsotopeError	PrecursorError(ppm)	Charge	Peptide	Protein	DeNovoScore	MSGFScore	SpecEValue	EValue	QValue	PepQValue
SD6.mgf	index=53453	-1	060813-SludgeD32_19-24, Cmpd 6109, +MSn(836.64), 19.34 min	CID	836.64	0	0.07295272	4	KGGGNTASETAAAPSAAPASDKGQDGSPSGEGAQASR	10198058_3258_4046_+(pre=R,post=G)	197	169	1.1269349E-30	3.80959E-23	0.0	0.0
SD6.mgf	index=65220	-1	060813-SludgeD32_19-24, Cmpd 18518, +MSn(973.8), 46.14 min	CID	973.8	1	-0.98156047	3	GAIPQAWQNLC+57.021GVDEHGTADEVLPGAGR	10118433_1_106_+(pre=R,post=L)	177	171	2.3951871E-30	8.0764804E-23	0.0	0.0
SD6.mgf	index=53352	-1	060813-SludgeD32_19-24, Cmpd 6003, +MSn(836.6386), 19.13 min	CID	836.6386	0	-1.6049597	4	KGGGNTASETAAAPSAAPASDKGQDGSPSGEGAQASR	10198058_3258_4046_+(pre=R,post=G)	224	188	4.095495E-30	1.3844773E-22	0.0	0.0
SD6.mgf	index=143801	-1	060813-SludgeD32_7-12, Cmpd 22084, +MSn(967.7983), 57.83 min	CID	967.7983	0	-1.9550419	3	TDFTVHGDDLLITGVANDIVNAGTGDDR	10183059_1_1142_+(pre=R,post=V)	143	138	2.3225728E-28	7.831627E-21	0.0	0.0
SD6.mgf	index=65223	-1	060813-SludgeD32_19-24, Cmpd 18521, +MSn(769.62), 46.15 min	CID	769.62	1	-1.7247721	4	FPAVNASIDGNDIVYHGYHDVGVAVSSDR	10141708_1_732_+(pre=R,post=G)	143	127	8.204089E-28	2.7674426E-20	0.0	0.0
SD6.mgf	index=143865	-1	060813-SludgeD32_7-12, Cmpd 22152, +MSn(968.13), 58.01 min	CID	968.13	1	-4.7712593	3	TDFTVHGDDLLITGVANDIVNAGTGDDR	10183059_1_1142_+(pre=R,post=V)	124	117	5.8281837E-27	1.9652414E-19	0.0	0.0
SD6.mgf	index=141878	-1	060813-SludgeD32_7-12, Cmpd 20020, +MSn(1075.48), 52.41 min	CID	1075.48	2	-1.8915873	3	GNYLALDDIGSLNDFGDKDDFANGNEGYGR	10195204_1_1930_-(pre=R,post=E)	189	169	9.839386E-27	3.320228E-19	0.0	0.0
SD6.mgf	index=62417	-1	060813-SludgeD32_19-24, Cmpd 15532, +MSn(851.43), 38.72 min	CID	851.43	1	3.3952808	3	VTNVHVEETEGPSLDDATVVVAGGR	10114907_1_605_-(pre=K,post=G)	147	142	2.5176573E-26	8.477662E-19	0.0	0.0
SD6.mgf	index=111008	-1	060813-SludgeD32_31-36, Cmpd 12402, +MSn(1065.5004), 33.14 min	CID	1065.5004	0	-0.5728306	2	ANTEPNTPTTEADAELVGSGR	10188796_1211_1513_-(pre=-,post=R)	209	206	1.5020233E-25	5.0442533E-18	0.0	0.0
SD6.mgf	index=63197	-1	060813-SludgeD32_19-24, Cmpd 16369, +MSn(968.8124), 40.76 min	CID	968.8124	0	-3.6539853	3	EGNTYAVANGISTGAAADAATVGAPTGAVGAAK	10113701_1_588_+(pre=K,post=M)	107	91	1.53579E-25	5.187012E-18	0.0	0.0
SD6.mgf	index=91351	-1	060813-SludgeD32_25-30, Cmpd 17974, +MSn(921.4), 46.35 min	CID	921.4	1	-5.4109173	3	SDSDFIFYNNLTSADGSVEHTGDNR	10194126_1_463_-(pre=R,post=T)	133	123	1.544353E-25	5.200272E-18	0.0	0.0
SD6.mgf	index=141806	-1	060813-SludgeD32_7-12, Cmpd 19943, +MSn(1075.15), 52.20 min	CID	1075.15	1	2.2910519	3	GNYLALDDIGSLNDFGDKDDFANGNEGYGR	10195204_1_1930_-(pre=R,post=E)	192	168	1.5641737E-25	5.2781886E-18	0.0	0.0
SD6.mgf	index=90945	-1	060813-SludgeD32_25-30, Cmpd 17544, +MSn(1207.1), 45.24 min	CID	1207.1	0	-2.831546	2	GAIVNTASVAAFDGQIGQASYSASK	10144000_168_748_-(pre=R,post=G);10172412_1_607_+(pre=R,post=G)	202	188	2.2951311E-25	7.7283534E-18	0.0	0.0
SD6.mgf	index=85041	-1	060813-SludgeD32_25-30, Cmpd 11329, +MSn(1127.97), 30.59 min	CID	1127.97	1	-3.7614145	2	EQGDTQFDEESGEGDGVAVER	10189992_616_1680_+(pre=R,post=E)	225	218	3.0084298E-25	1.0103226E-17	0.0	0.0
SD6.mgf	index=64741	-1	060813-SludgeD32_19-24, Cmpd 18006, +MSn(1041), 44.84 min	CID	1041.0	0	0.23452514	2	YPGTVTVTDDGLDVDGDTLK	10161948_1_184_-(pre=R,post=V)	176	176	5.077744E-25	1.7037674E-17	0.0	0.0
SD6.mgf	index=93807	-1	060813-SludgeD32_25-30, Cmpd 20589, +MSn(1278.64), 53.09 min	CID	1278.64	1	1.170777	2	VNTIAPGLFDTPIYGTGEASEQFK	10172412_1_607_+(pre=R,post=E)	187	167	8.0313416E-25	2.7028542E-17	0.0	0.0
SD6.mgf	index=71748	-1	060813-SludgeD32_19-24, Cmpd 25474, +MSn(1058.2521), 64.25 min	CID	1058.2521	0	-1.4995593	3	ELGLTPLGEIVSIGQVAGPDASLISQPAQAIK	10181078_268_1272_+(pre=K,post=A)	105	94	1.0776603E-24	3.6387232E-17	0.0	0.0
SD6.mgf	index=138107	-1	060813-SludgeD32_7-12, Cmpd 16015, +MSn(1163.07), 41.95 min	CID	1163.07	0	0.41982123	2	TGGVGSVNELFNGTNTSVNTATGK	10151890_1_806_-(pre=R,post=T)	183	172	1.1405861E-24	3.838509E-17	0.0	0.0
SD6.mgf	index=12906	-1	060813-SludgeD32_13-18, Cmpd 15350, +MSn(931.46), 37.59 min	CID	931.46	0	3.5384343	3	SDNGQALAGVVVEHGNENPATQLQSTR	10166024_1_957_-(pre=K,post=G)	217	193	1.3284091E-24	4.4774708E-17	0.0	0.0
SD6.mgf	index=139416	-1	060813-SludgeD32_7-12, Cmpd 17396, +MSn(811.0643), 45.57 min	CID	811.0643	0	-2.633854	3	TNAHLVDLGQVLNSSGSYEVDGR	10164946_1_942_-(pre=R,post=N)	104	101	1.4975871E-24	5.036799E-17	0.0	0.0
SD6.mgf	index=91023	-1	060813-SludgeD32_25-30, Cmpd 17626, +MSn(1207.1026), 45.45 min	CID	1207.1025	0	-0.7078865	2	GAIVNTASVAAFDGQIGQASYSASK	10144000_168_748_-(pre=R,post=G);10172412_1_607_+(pre=R,post=G)	217	197	1.9948612E-24	6.71726E-17	0.0	0.0
SD6.mgf	index=65785	-1	060813-SludgeD32_19-24, Cmpd 19122, +MSn(884.43), 47.66 min	CID	884.43	0	-1.5182337	3	SDANQDGVVDAGIGEVDKYDLTTLR	10143064_1_741_+(pre=R,post=G)	164	148	2.5862134E-24	8.70851E-17	0.0	0.0
SD6.mgf	index=68148	-1	060813-SludgeD32_19-24, Cmpd 21635, +MSn(864.71), 54.12 min	CID	864.71	2	-1.0228518	4	LYTAYVDGDADLVEINPLILKPTGEVHALDAK	10144530_1_751_+(pre=K,post=V)	129	98	2.6850752E-24	9.066164E-17	0.0	0.0
SD6.mgf	index=90155	-1	060813-SludgeD32_25-30, Cmpd 16707, +MSn(1087.01), 43.09 min	CID	1087.01	1	-5.0267143	2	SGTWTYNDIESGTGASIGTVR	10192056_120_689_-(pre=R,post=K)	260	251	3.3826983E-24	1.1360135E-16	0.0	0.0
SD6.mgf	index=14328	-1	060813-SludgeD32_13-18, Cmpd 16843, +MSn(1114.55), 41.16 min	CID	1114.55	1	-13.777749	2	ALEPGAVNVEVTEDQATITGGR	10091814_1_487_-(pre=R,post=S)	223	220	5.5349124E-24	1.8602475E-16	0.0	0.0
SD6.mgf	index=93882	-1	060813-SludgeD32_25-30, Cmpd 20669, +MSn(1278.64), 53.29 min	CID	1278.64	1	1.170777	2	VNTIAPGLFDTPIYGTGEASEQFK	10172412_1_607_+(pre=R,post=E)	183	157	6.0147564E-24	2.024196E-16	0.0	0.0
SD6.mgf	index=69154	-1	060813-SludgeD32_19-24, Cmpd 22713, +MSn(1067.52), 56.94 min	CID	1067.52	1	-6.0426617	3	RAVEQFSVTAGPFIM+15.995DSNSPDIADFDLLK	10178482_125_955_-(pre=R,post=L)	109	90	8.789649E-24	2.9649666E-16	0.0	0.0
SD6.mgf	index=130098	-1	060813-SludgeD32_7-12, Cmpd 7593, +MSn(883.43), 22.79 min	CID	883.43	0	1.6581349	2	VIASTGC+57.021GSQAASATASAR	10143488_369_744_-(pre=R,post=-)	178	178	1.4640717E-23	4.907648E-16	0.0	0.0
SD6.mgf	index=68920	-1	060813-SludgeD32_19-24, Cmpd 22466, +MSn(849.41), 56.29 min	CID	849.41	2	-2.6111643	3	EYVIEAPWQEIAENGVDAAHFR	10197216_1_958_+(pre=R,post=Y)	159	150	1.7411247E-23	5.851806E-16	0.0	0.0
SD6.mgf	index=114774	-1	060813-SludgeD32_31-36, Cmpd 16357, +MSn(1163.57), 42.63 min	CID	1163.57	1	-2.8066452	2	ATAFAAEPVTADGTAQTIDVYGR	10198544_1_300_+(pre=R,post=V)	265	242	1.8242427E-23	6.135433E-16	0.0	0.0
SD6.mgf	index=15756	-1	060813-SludgeD32_13-18, Cmpd 18362, +MSn(1093.53), 44.97 min	CID	1093.53	0	1.6744467	3	VDPEGPQFSIDKGELLDANTGEYSGVNEVAK	10158025_1_862_+(pre=K,post=K)	121	96	1.8583925E-23	6.2730196E-16	0.0	0.0
SD6.mgf	index=51387	-1	060813-SludgeD32_19-24, Cmpd 3928, +MSn(580.77), 14.17 min	CID	580.77	0	0.94584244	4	EQLHGDPAATAGSHQGHGHAEGR	10128502_1_661_+(pre=R,post=Q)	174	163	1.8813307E-23	6.3274356E-16	0.0	0.0
SD6.mgf	index=139496	-1	060813-SludgeD32_7-12, Cmpd 17480, +MSn(811.4), 45.80 min	CID	811.4	1	-1.0275928	3	TNAHLVDLGQVLNSSGSYEVDGR	10164946_1_942_-(pre=R,post=N)	95	89	2.4679659E-23	8.300451E-16	0.0	0.0
SD6.mgf	index=66743	-1	060813-SludgeD32_19-24, Cmpd 20133, +MSn(1135.27), 50.23 min	CID	1135.27	2	2.1888788	3	TSTLAHNVDFHAATGALGGAGLTLVQPGEEVVLR	10166086_1_958_+(pre=K,post=W)	231	189	2.5141074E-23	8.493358E-16	0.0	0.0
SD6.mgf	index=62328	-1	060813-SludgeD32_19-24, Cmpd 15438, +MSn(851.42), 38.50 min	CID	851.42	1	-8.365795	3	VTNVHVEETEGPSLDDATVVVAGGR	10114907_1_605_-(pre=K,post=G)	136	125	2.5368945E-23	8.542439E-16	0.0	0.0
SD6.mgf	index=22933	-1	060813-SludgeD32_13-18, Cmpd 26020, +MSn(883.1172), 64.90 min	CID	883.1172	0	-1.2440381	3	LFPEQLTYIVNHAEDEVIFVDR	10170342_1_935_-(pre=R,post=S)	193	181	3.0999895E-23	1.0418861E-15	0.0	0.0
SD6.mgf	index=6257	-1	060813-SludgeD32_13-18, Cmpd 8366, +MSn(1118.04), 23.81 min	CID	1118.04	1	-4.55945	2	SLVVHPGSTTHSQLNDEEQR	10076584_314_502_-(pre=R,post=S)	207	184	3.212463E-23	1.077898E-15	0.0	0.0
SD6.mgf	index=66851	-1	060813-SludgeD32_19-24, Cmpd 20248, +MSn(1135.27), 50.52 min	CID	1135.27	2	2.1888788	3	TSTLAHNVDFHAATGALGAAGLTLVQPGEEVVVR	10146834_1_767_-(pre=K,post=W)	208	167	3.4275123E-23	1.1579096E-15	0.0	0.0
SD6.mgf	index=19319	-1	060813-SludgeD32_13-18, Cmpd 22170, +MSn(1234.96), 54.72 min	CID	1234.96	2	-3.2295582	3	GSITSVQAVYVPADDLTDPAPATTFAHLDATTVLSR	10156977_1_578_+(pre=R,post=K)	172	121	3.6166316E-23	1.2223525E-15	0.0	0.0
SD6.mgf	index=15717	-1	060813-SludgeD32_13-18, Cmpd 18320, +MSn(1110.02), 44.86 min	CID	1110.02	2	0.8274282	2	YNGSSMEIFTINPGSNTTQR	10188234_1_1453_+(pre=R,post=S)	162	160	3.8048898E-23	1.2766787E-15	0.0	0.0
SD6.mgf	index=63665	-1	060813-SludgeD32_19-24, Cmpd 16862, +MSn(1150.09), 41.99 min	CID	1150.09	1	-1.3529562	2	IINTTSGAGLVGNFGQTNYATAK	10180056_224_976_-(pre=R,post=A)	162	147	4.0510926E-23	1.3624944E-15	0.0	0.0
SD6.mgf	index=116965	-1	060813-SludgeD32_31-36, Cmpd 18669, +MSn(780.04), 48.62 min	CID	780.04	1	1.2011904	3	AGAVDGQDGFEGFELLKPTDDR	10195426_2039_2443_+(pre=R,post=T)	146	140	4.505855E-23	1.5143881E-15	0.0	0.0
SD6.mgf	index=58120	-1	060813-SludgeD32_19-24, Cmpd 11019, +MSn(1067.98), 29.22 min	CID	1067.98	1	4.7181063	2	TM+15.995SVAYTSYNDNGPANADVK	10189624_1_974_-(pre=R,post=S)	152	145	5.1135624E-23	1.7157858E-15	0.0	0.0
SD6.mgf	index=20560	-1	060813-SludgeD32_13-18, Cmpd 23483, +MSn(1259.6), 58.19 min	CID	1259.6	1	-8.901477	3	RPAADGATFTTYNPATGEALGEVAQAGGADLDAALDAAR	10185820_1171_1463_+(pre=R,post=T)	145	109	5.208537E-23	1.7613743E-15	0.0	0.0
SD6.mgf	index=70097	-1	060813-SludgeD32_19-24, Cmpd 23712, +MSn(1127.58), 59.58 min	CID	1127.58	-1	4.625089	2	AIGAWELTGNALYSVVGNTYR	10132412_1_679_-(pre=K,post=S)	179	171	5.6673175E-23	1.9032583E-15	0.0	0.0
SD6.mgf	index=71806	-1	060813-SludgeD32_19-24, Cmpd 25543, +MSn(1058.25), 64.42 min	CID	1058.25	0	-3.4605212	3	ELGLTPLGEIVSIGQVAGPDASLISQPAQAIK	10181078_268_1272_+(pre=K,post=A)	114	100	5.6858336E-23	1.9198233E-15	0.0	0.0
SD6.mgf	index=18239	-1	060813-SludgeD32_13-18, Cmpd 21013, +MSn(1088.86), 51.71 min	CID	1088.86	1	3.9443486	3	GYTFVSHQQEVGAGYFDDVTTVIQGGSSSVK	10115419_426_607_-(pre=R,post=A)	134	105	6.197365E-23	2.091926E-15	0.0	0.0
SD6.mgf	index=16809	-1	060813-SludgeD32_13-18, Cmpd 19488, +MSn(974.5), 47.82 min	CID	974.5	0	-1.8789649	2	FLSQPFHVAEVFTGSPGK	10156407_1_255_+(pre=R,post=Y)	139	139	6.5611303E-23	2.196867E-15	0.0	0.0
SD6.mgf	index=144821	-1	060813-SludgeD32_7-12, Cmpd 23175, +MSn(708.02), 60.69 min	CID	708.02	0	7.41372	3	ADEATDAAAVAVDFATAATAAAK	10088420_1_528_+(pre=R,post=D)	111	107	6.6457335E-23	2.2351438E-15	0.0	0.0
SD6.mgf	index=67920	-1	060813-SludgeD32_19-24, Cmpd 21390, +MSn(1148.58), 53.49 min	CID	1148.58	0	3.0821102	2	YLPGIASGETIATVAFTEENGR	10195402_2054_2524_+(pre=R,post=W)	221	205	7.2208736E-23	2.426888E-15	0.0	0.0
SD6.mgf	index=7696	-1	060813-SludgeD32_13-18, Cmpd 9878, +MSn(942.42), 26.71 min	CID	942.42	0	-2.0724528	2	EHGNPETSTDAELADAAR	10142696_1_729_+(pre=R,post=T);10198568_199_1277_-(pre=R,post=A)	196	186	8.0834855E-23	2.706598E-15	0.0	0.0
SD6.mgf	index=94361	-1	060813-SludgeD32_25-30, Cmpd 21174, +MSn(735.39), 54.62 min	CID	735.39	0	-0.08299698	3	AVVTAEFPGLVATSLVNTSGDR	10188234_1_1453_+(pre=R,post=T)	126	120	8.297032E-23	2.788578E-15	0.0	0.0
SD6.mgf	index=142269	-1	060813-SludgeD32_7-12, Cmpd 20440, +MSn(550.79), 53.51 min	CID	550.79	0	6.205614	4	RLDEELTYVLTHELPSER	10198482_2702_4669_-(pre=K,post=Q)	117	116	8.484132E-23	2.8407467E-15	0.0	0.0
SD6.mgf	index=138439	-1	060813-SludgeD32_7-12, Cmpd 16364, +MSn(588.55), 42.86 min	CID	588.55	0	1.8666806	4	ASVTVLNNSQHEVHLLDFDGR	10183059_1_1142_+(pre=K,post=D)	164	158	9.1185694E-23	3.0622943E-15	0.0	0.0
SD6.mgf	index=93862	-1	060813-SludgeD32_25-30, Cmpd 20648, +MSn(852.76), 53.24 min	CID	852.76	1	-1.6221477	3	VNTIAPGLFDTPIYGTGEASEQFK	10172412_1_607_+(pre=R,post=E)	113	101	9.2940916E-23	3.127818E-15	0.0	0.0
SD6.mgf	index=19203	-1	060813-SludgeD32_13-18, Cmpd 22045, +MSn(735.72), 54.39 min	CID	735.72	1	-6.1961546	3	AVVTAEFPGLVATSLVNTSGDR	10188234_1_1453_+(pre=R,post=T)	118	112	1.343657E-22	4.515943E-15	0.0	0.0
SD6.mgf	index=70469	-1	060813-SludgeD32_19-24, Cmpd 24123, +MSn(1212.61), 60.66 min	CID	1212.61	1	1.5277911	3	LGGSGYVSILPVDQGIEHSGAASFAPNIDYFDPLK	10187104_1_602_-(pre=R,post=I)	154	102	1.4581706E-22	4.927266E-15	0.0	0.0
SD6.mgf	index=58559	-1	060813-SludgeD32_19-24, Cmpd 11481, +MSn(610.31), 30.15 min	CID	610.31	1	-2.8755076	4	TVAIIGYGSQGHAHAQNLNDSGVK	10118785_172_620_+(pre=K,post=V)	168	144	1.4597635E-22	4.9126636E-15	0.0	0.0
SD6.mgf	index=18044	-1	060813-SludgeD32_13-18, Cmpd 20806, +MSn(1025.5), 51.16 min	CID	1025.5	1	-1.28928	3	VSGTTVTFNYSSQEIENAAPGFINVGGASR	10188234_1_1453_+(pre=R,post=N)	105	90	1.4627961E-22	4.936097E-15	0.0	0.0
SD6.mgf	index=68544	-1	060813-SludgeD32_19-24, Cmpd 22065, +MSn(973.49), 55.24 min	CID	973.49	0	5.7681813	2	YLGDPDAIAAAAEAVASQGR	10198228_160_912_+(pre=R,post=-)	165	160	1.4821725E-22	4.9732265E-15	0.0	0.0
SD6.mgf	index=91758	-1	060813-SludgeD32_25-30, Cmpd 18407, +MSn(1037.53), 47.46 min	CID	1037.53	2	9.953577	2	SEIAENINNDLLSNVGVDR	10126640_1_459_+(pre=R,post=T)	214	214	1.5992066E-22	5.3606276E-15	0.0	0.0
SD6.mgf	index=140516	-1	060813-SludgeD32_7-12, Cmpd 18569, +MSn(1010.49), 48.62 min	CID	1010.49	1	1.360753	2	ASLSTDSFISAASFQETTR	10111135_2_592_-(pre=K,post=V);10133598_325_685_-(pre=K,post=V);10135050_1_631_+(pre=K,post=V);10139224_1_717_-(pre=K,post=V);10170206_31_1020_-(pre=K,post=V);10182160_1_472_+(pre=K,post=V)	208	206	1.6048969E-22	5.379702E-15	0.0	0.0
SD6.mgf	index=67189	-1	060813-SludgeD32_19-24, Cmpd 20611, +MSn(1253.61), 51.46 min	CID	1253.61	1	-4.8532343	3	VSSVEDLNANGFSTLTTQAHQDVIGNGVWEPSGSLK	10105773_1_425_+(pre=R,post=G)	151	106	1.6453837E-22	5.561083E-15	0.0	0.0
SD6.mgf	index=4122	-1	060813-SludgeD32_13-18, Cmpd 6110, +MSn(449.7441), 19.38 min	CID	449.7441	0	-0.8821198	4	TKPHVNVGTIGHVDHGK	10138252_1_506_-(pre=R,post=T)	116	114	1.7135833E-22	5.730288E-15	0.0	0.0
SD6.mgf	index=19265	-1	060813-SludgeD32_13-18, Cmpd 22112, +MSn(735.3885), 54.57 min	CID	735.3885	0	-2.1579216	3	AVVTAEFPGLVATSLVNTSGDR	10188234_1_1453_+(pre=R,post=T)	132	126	1.7930739E-22	6.026403E-15	0.0	0.0
SD6.mgf	index=89085	-1	060813-SludgeD32_25-30, Cmpd 15580, +MSn(666.3486), 40.21 min	CID	666.3486	0	-1.3739446	3	TPATATLEGPVVLGGHSDFK	10189986_159_770_-(pre=K,post=T)	108	106	1.9103519E-22	6.409924E-15	0.0	0.0
SD6.mgf	index=16884	-1	060813-SludgeD32_13-18, Cmpd 19568, +MSn(884.77), 48.02 min	CID	884.77	1	4.785529	3	SDANQDGVVDAGIGEVDKYDLTTLR	10143064_1_741_+(pre=R,post=G)	146	128	1.9365175E-22	6.5208006E-15	0.0	0.0
SD6.mgf	index=93180	-1	060813-SludgeD32_25-30, Cmpd 19920, +MSn(1188.55), 51.34 min	CID	1188.55	1	-6.0355587	2	AGAPDLTEEPPFDDEFIEVQR	10189992_616_1680_+(pre=R,post=Q)	190	179	2.0571708E-22	6.9086082E-15	0.0	0.0
SD6.mgf	index=117243	-1	060813-SludgeD32_31-36, Cmpd 18963, +MSn(1209.09), 49.38 min	CID	1209.09	1	-3.6099524	2	YIGVPTSDLFNQTQGNTLEYR	10147402_1_350_+(pre=K,post=D)	250	226	2.2104238E-22	7.423278E-15	0.0	0.0
SD6.mgf	index=91605	-1	060813-SludgeD32_25-30, Cmpd 18244, +MSn(1064.97), 47.05 min	CID	1064.97	1	-13.158055	2	SIM+15.995AEDQATVLEAADSWM+15.995K	10167694_302_981_-(pre=R,post=I)	148	141	2.2638124E-22	7.588423E-15	0.0	0.0
SD6.mgf	index=4232	-1	060813-SludgeD32_13-18, Cmpd 6226, +MSn(599.3236), 19.62 min	CID	599.3236	0	0.0	3	TKPHVNVGTIGHVDHGK	10138252_1_506_-(pre=R,post=T)	126	123	2.3929814E-22	8.002221E-15	0.0	0.0
SD6.mgf	index=143248	-1	060813-SludgeD32_7-12, Cmpd 21497, +MSn(1221.62), 56.28 min	CID	1221.62	1	-2.1733944	2	NPDSQAQYIYFPTTNILLGGTK	10129888_1_667_-(pre=R,post=S)	111	104	2.5328948E-22	8.512893E-15	0.0	0.0
SD6.mgf	index=20329	-1	060813-SludgeD32_13-18, Cmpd 23240, +MSn(1000.14), 57.55 min	CID	1000.14	1	-4.374316	3	FLDVVYPDPEGSFYDGEDLHVLSLDR	10197656_2136_3652_+(pre=R,post=F)	163	138	2.5484418E-22	8.5856894E-15	0.0	0.0
SD6.mgf	index=145844	-1	060813-SludgeD32_7-12, Cmpd 24275, +MSn(1110.5758), 63.58 min	CID	1110.5758	0	2.1983294	2	LTVDVPEEFSGTVTQLLSER	10172018_1_1053_-(pre=R,post=R);10185154_1_1434_-(pre=R,post=R)	174	169	2.566232E-22	8.61064E-15	0.0	0.0
SD6.mgf	index=58458	-1	060813-SludgeD32_19-24, Cmpd 11375, +MSn(610.31), 29.94 min	CID	610.31	1	-2.8755076	4	TVAIIGYGSQGHAHAQNLNDSGVK	10118785_172_620_+(pre=K,post=V)	160	138	2.73968E-22	9.220073E-15	0.0	0.0
SD6.mgf	index=70618	-1	060813-SludgeD32_19-24, Cmpd 24280, +MSn(918.46), 61.08 min	CID	918.46	0	3.3891551	3	DVGAGGM+15.995PAWNSLTGDELLTVVLHER	10194206_136_672_+(pre=K,post=S)	166	153	2.827645E-22	9.526324E-15	0.0	0.0
SD6.mgf	index=4316	-1	060813-SludgeD32_13-18, Cmpd 6314, +MSn(599.32), 19.81 min	CID	599.32	0	-6.008564	3	TKPHVNVGTIGHVDHGK	10138252_1_506_-(pre=R,post=T)	108	105	2.8752375E-22	9.614904E-15	0.0	0.0
SD6.mgf	index=139281	-1	060813-SludgeD32_7-12, Cmpd 17253, +MSn(1011.49), 45.19 min	CID	1011.49	1	-0.8139779	2	ASLSTESFISASSFQETTK	10113171_130_599_-(pre=K,post=V)	160	157	2.9309558E-22	9.824723E-15	0.0	0.0
SD6.mgf	index=95396	-1	060813-SludgeD32_25-30, Cmpd 22284, +MSn(692.0279), 57.53 min	CID	692.0279	0	-1.1465666	3	EFNEALVHQVVTAYLAGGR	10174944_1018_1108_+(pre=R,post=Q)	127	126	2.9868485E-22	1.00120785E-14	0.0	0.0
SD6.mgf	index=16718	-1	060813-SludgeD32_13-18, Cmpd 19390, +MSn(884.76), 47.57 min	CID	884.76	1	-6.5322127	3	SDANQDGVVDAGIGEVDKYDLTTLR	10143064_1_741_+(pre=R,post=G)	215	175	3.0431681E-22	1.0247205E-14	0.0	0.0
SD6.mgf	index=16801	-1	060813-SludgeD32_13-18, Cmpd 19479, +MSn(884.43), 47.79 min	CID	884.43	0	-1.5182337	3	SDANQDGVVDAGIGEVDKYDLTTLR	10143064_1_741_+(pre=R,post=G)	200	170	3.0612526E-22	1.03081004E-14	0.0	0.0
SD6.mgf	index=67633	-1	060813-SludgeD32_19-24, Cmpd 21085, +MSn(1109.53), 52.69 min	CID	1109.53	0	-11.11188	2	YFSLGSIQFTDASGTPLNSGR	10182166_1_1005_+(pre=R,post=P)	166	151	3.3362142E-22	1.1204027E-14	0.0	0.0
SD6.mgf	index=69043	-1	060813-SludgeD32_19-24, Cmpd 22595, +MSn(862.45), 56.63 min	CID	862.45	1	-1.1791345	3	TDLDKLVIDLETNGTLEPEEAIR	10120581_1_528_+(pre=R,post=R)	91	80	3.3388567E-22	1.1229499E-14	0.0	0.0
SD6.mgf	index=139337	-1	060813-SludgeD32_7-12, Cmpd 17313, +MSn(811.0643), 45.35 min	CID	811.0643	0	-2.633854	3	TNAHLVDLGQVLNSSGSYEVDGR	10164946_1_942_-(pre=R,post=N)	103	96	3.453973E-22	1.1616666E-14	0.0	0.0
SD6.mgf	index=91002	-1	060813-SludgeD32_25-30, Cmpd 17604, +MSn(805.0699), 45.39 min	CID	805.0699	0	-1.7437072	3	GAIVNTASVAAFDGQIGQASYSASK	10144000_168_748_-(pre=R,post=G);10172412_1_607_+(pre=R,post=G)	88	80	3.927461E-22	1.32248686E-14	0.0	0.0
SD6.mgf	index=89166	-1	060813-SludgeD32_25-30, Cmpd 15665, +MSn(666.35), 40.42 min	CID	666.35	0	0.7327705	3	TPATATLEGPVVLGGHSDFK	10189986_159_770_-(pre=K,post=T)	86	85	3.9496612E-22	1.3252547E-14	0.0	0.0
SD6.mgf	index=15813	-1	060813-SludgeD32_13-18, Cmpd 18424, +MSn(811.4), 45.12 min	CID	811.4	1	-1.0275928	3	TNAHLVDLGQVLNSSGSYEVDGR	10164946_1_942_-(pre=R,post=N)	95	89	3.9998936E-22	1.34527475E-14	0.0	0.0
SD6.mgf	index=16739	-1	060813-SludgeD32_13-18, Cmpd 19414, +MSn(650.0023), 47.63 min	CID	650.0023	0	-2.0657938	3	FLSQPFHVAEVFTGSPGK	10156407_1_255_+(pre=R,post=Y)	133	129	4.307551E-22	1.4422998E-14	0.0	0.0
SD6.mgf	index=68238	-1	060813-SludgeD32_19-24, Cmpd 21731, +MSn(735.39), 54.37 min	CID	735.39	0	-0.08299698	3	AVVTAEFPGLVATSLVNTSGDR	10188234_1_1453_+(pre=R,post=T)	115	109	4.368496E-22	1.4682227E-14	0.0	0.0
SD6.mgf	index=15547	-1	060813-SludgeD32_13-18, Cmpd 18141, +MSn(1033.51), 44.41 min	CID	1033.51	0	4.370177	2	ELGTEASPGTFVATVSGDTAR	10197840_538_2491_-(pre=R,post=A)	158	149	4.417388E-22	1.4834938E-14	0.0	0.0
SD6.mgf	index=16679	-1	060813-SludgeD32_13-18, Cmpd 19349, +MSn(975.51), 47.46 min	CID	975.51	2	4.9500995	2	FLSQPFHVAEVFTGSPGK	10156407_1_255_+(pre=R,post=Y)	147	141	4.456611E-22	1.4922096E-14	0.0	0.0
SD6.mgf	index=62500	-1	060813-SludgeD32_19-24, Cmpd 15619, +MSn(851.42), 38.93 min	CID	851.42	1	-8.365795	3	VTNVHVEETEGPSLDDATVVVAGGR	10114907_1_605_-(pre=K,post=G)	129	115	4.626901E-22	1.558008E-14	0.0	0.0
SD6.mgf	index=17974	-1	060813-SludgeD32_13-18, Cmpd 20731, +MSn(1025.5), 50.97 min	CID	1025.5	1	-1.28928	3	VSGTTVTFNYSSQEIENAAPGFINVGGASR	10188234_1_1453_+(pre=R,post=N)	106	86	4.8138857E-22	1.6244101E-14	0.0	0.0
SD6.mgf	index=138919	-1	060813-SludgeD32_7-12, Cmpd 16871, +MSn(748.37), 44.19 min	CID	748.37	0	0.81557524	3	GDISIALGYSEPDHGSDLAGIR	10191020_979_1828_-(pre=R,post=T)	84	77	5.1162827E-22	1.719549E-14	0.0	0.0
SD6.mgf	index=4012	-1	060813-SludgeD32_13-18, Cmpd 5993, +MSn(446.24), 19.14 min	CID	446.24	0	-1.3677634	4	SKPHVNVGTIGHVDHGK	10089504_1_453_-(pre=R,post=T);10115883_1_497_-(pre=R,post=T);10166130_1_907_-(pre=R,post=T)	111	106	5.1392357E-22	1.71858E-14	0.0	0.0
SD6.mgf	index=93105	-1	060813-SludgeD32_25-30, Cmpd 19841, +MSn(1188.55), 51.14 min	CID	1188.55	1	-6.0355587	2	AGAPDLTEEPPFDDEFIEVQR	10189992_616_1680_+(pre=R,post=Q)	218	199	5.521411E-22	1.8542585E-14	0.0	0.0
SD6.mgf	index=138582	-1	060813-SludgeD32_7-12, Cmpd 16514, +MSn(1035.52), 43.25 min	CID	1035.52	0	-1.0609468	2	LEVITPEENTGDVVGDLNR	10185736_1_1459_+(pre=K,post=-)	190	179	5.718326E-22	1.916814E-14	0.0	0.0
SD6.mgf	index=89008	-1	060813-SludgeD32_25-30, Cmpd 15499, +MSn(666.3496), 40.00 min	CID	666.3496	0	0.18319263	3	TPATATLEGPVVLGGHSDFK	10189986_159_770_-(pre=K,post=T)	88	86	6.00655E-22	2.0154156E-14	0.0	0.0
SD6.mgf	index=68483	-1	060813-SludgeD32_19-24, Cmpd 21995, +MSn(973.98), 55.06 min	CID	973.98	1	-6.237333	2	YLGDPDAIAAAAEAVASQGR	10198228_160_912_+(pre=R,post=-)	162	156	6.1022675E-22	2.0475324E-14	0.0	0.0
SD6.mgf	index=87774	-1	060813-SludgeD32_25-30, Cmpd 14203, +MSn(937.13), 36.87 min	CID	937.13	1	-6.232195	3	ESASTEAPAEQPAPTTAEPTPVVSVVSR	10189992_616_1680_+(pre=K,post=V)	129	104	6.382045E-22	2.1520012E-14	0.0	0.0
SD6.mgf	index=92369	-1	060813-SludgeD32_25-30, Cmpd 19064, +MSn(1058.96), 49.14 min	CID	1058.96	1	4.873643	2	EGEYDEAEALDTGADDFLR	10185734_1_433_-(pre=K,post=K);10192602_1529_1999_+(pre=K,post=K)	242	231	6.445639E-22	2.1606132E-14	0.0	0.0
SD6.mgf	index=85757	-1	060813-SludgeD32_25-30, Cmpd 12085, +MSn(879.44), 32.22 min	CID	879.44	1	-1.0751518	2	APAGASGAADGSPLSASELK	10189300_990_1277_-(pre=K,post=A)	139	136	6.465914E-22	2.1695489E-14	0.0	0.0
SD6.mgf	index=64589	-1	060813-SludgeD32_19-24, Cmpd 17846, +MSn(1041.49), 44.45 min	CID	1041.49	1	-10.992356	2	YPGTVTVTDDGLDVDGDTLK	10161948_1_184_-(pre=R,post=V)	212	191	6.8884753E-22	2.3113335E-14	0.0	0.0
SD6.mgf	index=38791	-1	060813-SludgeD32_1-6, Cmpd 15039, +MSn(1165.59), 42.47 min	CID	1165.59	1	-2.1731415	2	DVQLNQDSTINNIGTSAVGLNR	10141982_1_734_-(pre=R,post=L)	176	163	7.3705806E-22	2.4772036E-14	0.0	0.0
SD6.mgf	index=70804	-1	060813-SludgeD32_19-24, Cmpd 24476, +MSn(956.4248), 61.61 min	CID	956.4248	0	-2.4250002	2	M+15.995FGAEDFGEGLTAFFEK	10187532_609_1429_-(pre=K,post=R);10195536_1694_1912_-(pre=K,post=R)	122	122	7.5972717E-22	2.5405566E-14	0.0	0.0
SD6.mgf	index=18477	-1	060813-SludgeD32_13-18, Cmpd 21266, +MSn(1125.9), 52.37 min	CID	1125.9	1	-3.2348638	3	GSQSTSVVAGGGTVVEM+15.995LGM+15.995SPSSIVLVDHALTR	10141500_4_731_-(pre=R,post=A)	166	119	7.7047835E-22	2.6028916E-14	0.0	0.0
SD6.mgf	index=6301	-1	060813-SludgeD32_13-18, Cmpd 8413, +MSn(745.36), 23.91 min	CID	745.36	0	-6.305245	3	SLVVHPGSTTHSQLNDEEQR	10076584_314_502_-(pre=R,post=S)	160	136	8.027605E-22	2.693553E-14	0.0	0.0
SD6.mgf	index=67293	-1	060813-SludgeD32_19-24, Cmpd 20722, +MSn(822.75), 51.75 min	CID	822.75	0	-2.2997088	3	HYYDISVIGYGPGVGSALGGALSGR	10180430_663_1250_+(pre=R,post=D)	111	96	8.0351246E-22	2.705653E-14	0.0	0.0
SD6.mgf	index=93198	-1	060813-SludgeD32_25-30, Cmpd 19939, +MSn(652.7), 51.39 min	CID	652.7	0	4.769125	3	VLDGLDVLDKIQSVQTGR	10157383_659_855_-(pre=K,post=G)	114	114	8.193184E-22	2.7433285E-14	0.0	0.0
SD6.mgf	index=93127	-1	060813-SludgeD32_25-30, Cmpd 19864, +MSn(653.37), 51.20 min	CID	653.37	2	6.423323	3	VLDGLDVLDKIQSVQTGR	10157383_659_855_-(pre=K,post=G)	141	141	8.193184E-22	2.7433285E-14	0.0	0.0
SD6.mgf	index=64324	-1	060813-SludgeD32_19-24, Cmpd 17564, +MSn(1049.81), 43.74 min	CID	1049.81	2	-8.220847	3	VTWEVSEDAGATYSPIANNSTYTNGDQVR	10178482_958_1192_-(pre=K,post=V)	137	104	8.2946157E-22	2.7979795E-14	0.0	0.0
SD6.mgf	index=15725	-1	060813-SludgeD32_13-18, Cmpd 18329, +MSn(1137.58), 44.88 min	CID	1137.58	1	-4.4810996	2	QGVGEPM+15.995PVQEQVVVLYAGTR	10085218_1_520_+(pre=K,post=G)	194	178	8.348754E-22	2.8037668E-14	0.0	0.0
SD6.mgf	index=14367	-1	060813-SludgeD32_13-18, Cmpd 16885, +MSn(942.77), 41.26 min	CID	942.77	2	5.5515375	3	NM+15.995ITGAAQM+15.995DGAILVC+57.021SAADGPM+15.995PQTR	10147888_1_774_-(pre=K,post=E)	102	87	8.461497E-22	2.8519908E-14	0.0	0.0
SD6.mgf	index=17183	-1	060813-SludgeD32_13-18, Cmpd 19888, +MSn(1070.25), 48.83 min	CID	1070.25	2	-5.3246846	3	APESGTVTVTAPVVTPPAAPVLNTLPYRPYK	10100588_15_559_+(pre=R,post=N)	142	107	8.632296E-22	2.9138387E-14	0.0	0.0
SD6.mgf	index=142413	-1	060813-SludgeD32_7-12, Cmpd 20594, +MSn(734.38), 53.91 min	CID	734.38	1	-1.0522643	3	RLDEELTYVLTHELPSER	10198482_2702_4669_-(pre=K,post=Q)	114	111	8.6882E-22	2.909075E-14	0.0	0.0
SD6.mgf	index=140321	-1	060813-SludgeD32_7-12, Cmpd 18361, +MSn(690.0268), 48.09 min	CID	690.0268	0	-2.4766867	3	INIIDTPGHVDFTIEVER	10108479_1_430_-(pre=R,post=A);10155997_1_576_-(pre=R,post=S);10161778_1_902_+(pre=R,post=S);10183617_299_1042_+(pre=R,post=S);10192616_1_1017_+(pre=R,post=S);10192784_1_1046_+(pre=R,post=S)	164	157	8.774452E-22	2.9379548E-14	0.0	0.0
SD6.mgf	index=87988	-1	060813-SludgeD32_25-30, Cmpd 14428, +MSn(894.45), 37.39 min	CID	894.45	1	-1.5465118	3	RPVAPLQPEYGYEPEPAPSDGGVVR	10154904_296_832_-(pre=R,post=M)	145	125	9.276175E-22	3.1235495E-14	0.0	0.0
SD6.mgf	index=89683	-1	060813-SludgeD32_25-30, Cmpd 16207, +MSn(897.97), 41.80 min	CID	897.97	1	6.223956	2	FTPSGAAVANFTVASTPR	10083852_116_517_+(pre=R,post=I);10140642_114_620_+(pre=R,post=T);10157181_85_705_+(pre=R,post=T)	187	182	1.0186514E-21	3.4107564E-14	0.0	0.0
SD6.mgf	index=3954	-1	060813-SludgeD32_13-18, Cmpd 5932, +MSn(594.6508), 19.01 min	CID	594.6508	0	-1.5396026	3	SKPHVNVGTIGHVDHGK	10089504_1_453_-(pre=R,post=T);10115883_1_497_-(pre=R,post=T);10166130_1_907_-(pre=R,post=T)	124	119	1.0378898E-21	3.4707433E-14	0.0	0.0
SD6.mgf	index=115058	-1	060813-SludgeD32_31-36, Cmpd 16656, +MSn(1147.5), 43.40 min	CID	1147.5	1	-7.3158092	2	DADGSITSQELDELTDDQNAR	10143188_300_734_+(pre=K,post=A)	240	224	1.1004483E-21	3.6956417E-14	0.0	0.0
SD6.mgf	index=70468	-1	060813-SludgeD32_19-24, Cmpd 24122, +MSn(1015.1569), 60.66 min	CID	1015.1569	0	-1.382847	3	AVEQFSVTAGPFIM+15.995DSNSPDIADFDLLK	10178482_125_955_-(pre=R,post=L)	109	86	1.1500086E-21	3.8777853E-14	0.0	0.0
SD6.mgf	index=67894	-1	060813-SludgeD32_19-24, Cmpd 21362, +MSn(926.81), 53.41 min	CID	926.81	0	2.3707888	3	TGISADQVDYVLM+15.995GQVLQAGAGQITAR	10181078_268_1272_+(pre=R,post=Q);10195446_1_279_-(pre=R,post=Q)	90	75	1.1649557E-21	3.9265425E-14	0.0	0.0
SD6.mgf	index=138633	-1	060813-SludgeD32_7-12, Cmpd 16568, +MSn(953.46), 43.39 min	CID	953.46	0	-3.2007089	2	VVDVGDTNFLVDEQAER	10113171_130_599_-(pre=R,post=H)	163	160	1.1723963E-21	3.920538E-14	0.0	0.0
SD6.mgf	index=69958	-1	060813-SludgeD32_19-24, Cmpd 23564, +MSn(797.07), 59.19 min	CID	797.07	2	9.556146	3	AQLDELM+15.995ALAEGGAATLFEHQR	10162734_691_914_-(pre=R,post=R)	170	158	1.1773578E-21	3.957022E-14	0.0	0.0
SD6.mgf	index=67789	-1	060813-SludgeD32_19-24, Cmpd 21251, +MSn(914.22), 53.12 min	CID	914.22	2	1.0365314	4	TPSQDIHVITPSQTIGPFFGVGLVRPGDEDLAC+57.021K	10173646_326_1083_+(pre=R,post=Q)	149	93	1.2490108E-21	4.2195082E-14	0.0	0.0
SD6.mgf	index=11047	-1	060813-SludgeD32_13-18, Cmpd 13398, +MSn(905.43), 33.57 min	CID	905.43	1	-1.7974899	3	NSESDLGQAAPVGSGAANIAGTGAQDAQR	10083162_1_515_+(pre=R,post=D)	121	95	1.2740127E-21	4.297561E-14	0.0	0.0
SD6.mgf	index=70770	-1	060813-SludgeD32_19-24, Cmpd 24440, +MSn(1176.58), 61.51 min	CID	1176.58	1	-0.90730566	2	LNDPFSDAQAITDAVEAGYVVR	10147904_1_774_+(pre=K,post=T)	174	157	1.3086805E-21	4.398389E-14	0.0	0.0
SD6.mgf	index=67001	-1	060813-SludgeD32_19-24, Cmpd 20410, +MSn(932.53), 50.94 min	CID	932.53	0	10.734102	2	LLILGSGPAGYTAAVYAAR	10111393_1_593_+(pre=R,post=A)	201	195	1.3300845E-21	4.4585158E-14	0.0	0.0
SD6.mgf	index=22968	-1	060813-SludgeD32_13-18, Cmpd 26056, +MSn(842.4), 65.00 min	CID	842.4	2	-8.879561	4	DAHPM+15.995AVLTGLVGALSAFYHDSTDINNPEHR	10164888_1_942_+(pre=R,post=D)	109	79	1.349028E-21	4.5536556E-14	0.0	0.0
SD6.mgf	index=23765	-1	060813-SludgeD32_13-18, Cmpd 26905, +MSn(1071.5537), 67.27 min	CID	1071.5537	0	-1.7087818	2	NLANEASDESVAALIEAVVAR	10189706_1051_1709_+(pre=R,post=Y)	213	210	1.3561424E-21	4.5543406E-14	0.0	0.0
SD6.mgf	index=67820	-1	060813-SludgeD32_19-24, Cmpd 21284, +MSn(927.14), 53.21 min	CID	927.14	1	-2.413936	3	TGISADQVDYVLM+15.995GQVLQAGAGQITAR	10181078_268_1272_+(pre=R,post=Q);10195446_1_279_-(pre=R,post=Q)	90	74	1.3562746E-21	4.571393E-14	0.0	0.0
SD6.mgf	index=64975	-1	060813-SludgeD32_19-24, Cmpd 18257, +MSn(859.45), 45.48 min	CID	859.45	0	-8.663941	3	VAILGYGSQGHAHALNLLESGVDVR	10109125_173_585_+(pre=K,post=V)	215	165	1.4082595E-21	4.742007E-14	0.0	0.0
SD6.mgf	index=62413	-1	060813-SludgeD32_19-24, Cmpd 15527, +MSn(1276.13), 38.71 min	CID	1276.13	0	-4.2088747	2	VTNVHVEETEGPSLDDATVVVAGGR	10114907_1_605_-(pre=K,post=G)	345	285	1.4530322E-21	4.8927693E-14	0.0	0.0
SD6.mgf	index=23250	-1	060813-SludgeD32_13-18, Cmpd 26353, +MSn(831.4154), 65.80 min	CID	831.4154	0	-3.8907754	3	EGIEQFIVEQLHSYQATLSGSR	10191062_476_1833_+(pre=R,post=R)	150	134	1.5247085E-21	5.124445E-14	0.0	0.0
SD6.mgf	index=140294	-1	060813-SludgeD32_7-12, Cmpd 18331, +MSn(1076.03), 48.01 min	CID	1076.03	1	-2.4675975	2	SC+57.021TLPATVATTAAGNPFDLSR	10079734_1_508_-(pre=K,post=L)	214	190	1.5412456E-21	5.1759737E-14	0.0	0.0
SD6.mgf	index=140102	-1	060813-SludgeD32_7-12, Cmpd 18126, +MSn(1101.21), 47.48 min	CID	1101.21	0	-8.757158	3	QQAASAGHISNTM+15.995NVIQEITTQTTAGTIATAR	10185918_1060_1469_-(pre=R,post=S)	130	102	1.5964421E-21	5.3903916E-14	0.0	0.0
SD6.mgf	index=13151	-1	060813-SludgeD32_13-18, Cmpd 15607, +MSn(1040.967), 38.17 min	CID	1040.967	0	-7.1531906	2	DADGFTNAAAAEVDGSQISNK	10105278_1_573_-(pre=R,post=V)	167	149	1.609829E-21	5.4062976E-14	0.0	0.0
SD6.mgf	index=14340	-1	060813-SludgeD32_13-18, Cmpd 16856, +MSn(942.43), 41.19 min	CID	942.43	1	-0.36637956	3	NM+15.995ITGAAQM+15.995DGAILVC+57.021SAADGPM+15.995PQTR	10147888_1_774_-(pre=K,post=E)	93	78	1.6259649E-21	5.4803977E-14	0.0	0.0
SD6.mgf	index=89593	-1	060813-SludgeD32_25-30, Cmpd 16113, +MSn(897.4522), 41.56 min	CID	897.4522	0	-11.6974745	2	FTPSGAAVANFTVASTPR	10083852_116_517_+(pre=R,post=I);10140642_114_620_+(pre=R,post=T);10157181_85_705_+(pre=R,post=T)	198	195	1.6560767E-21	5.545051E-14	0.0	0.0
SD6.mgf	index=15683	-1	060813-SludgeD32_13-18, Cmpd 18285, +MSn(1093.86), 44.77 min	CID	1093.86	1	-2.436609	3	VDPEGPQFSIDKGELLDANTGEYSGVNEVAK	10158025_1_862_+(pre=K,post=K)	115	88	1.7054915E-21	5.756901E-14	0.0	0.0
SD6.mgf	index=115893	-1	060813-SludgeD32_31-36, Cmpd 17532, +MSn(776.41), 45.69 min	CID	776.41	0	0.47167236	3	IAVAIGEHPDIFPINHVVDDR	10188554_89_511_-(pre=R,post=T)	86	80	1.7292344E-21	5.807298E-14	0.0	0.0
SD6.mgf	index=89601	-1	060813-SludgeD32_25-30, Cmpd 16121, +MSn(532.53), 41.58 min	CID	532.53	2	-0.9731559	4	LFILGVGGSAGHASHAVNDFR	10079778_1_508_+(pre=R,post=K)	121	104	1.824622E-21	6.127639E-14	0.0	0.0
SD6.mgf	index=70275	-1	060813-SludgeD32_19-24, Cmpd 23913, +MSn(945.86), 60.11 min	CID	945.86	2	-4.4756556	3	AQILQQAGTAM+15.995IAQANQLPQGVLALLR	10199088_7883_7996_-(pre=R,post=-)	104	89	1.8553384E-21	6.2535135E-14	0.0	0.0
SD6.mgf	index=20354	-1	060813-SludgeD32_13-18, Cmpd 23266, +MSn(1018.15), 57.62 min	CID	1018.15	2	-8.95653	3	LYANYVTDDM+15.995LLNADKDASNWLLYGR	10188228_107_1069_+(pre=K,post=D)	119	99	1.8621286E-21	6.273503E-14	0.0	0.0
SD6.mgf	index=86035	-1	060813-SludgeD32_25-30, Cmpd 12377, +MSn(878.94), 32.83 min	CID	878.94	0	0.833302	2	APAGASGAADGSPLSASELK	10189300_990_1277_-(pre=K,post=A)	152	140	1.8970848E-21	6.365408E-14	0.0	0.0
SD6.mgf	index=20803	-1	060813-SludgeD32_13-18, Cmpd 23740, +MSn(818.44), 58.87 min	CID	818.44	1	7.8593626	3	LAPQGSPGSLTTTDVLADFVAHVR	10172464_1_1061_+(pre=K,post=S)	141	129	1.903181E-21	6.404934E-14	0.0	0.0
SD6.mgf	index=64782	-1	060813-SludgeD32_19-24, Cmpd 18050, +MSn(933.13), 44.95 min	CID	933.13	1	1.2657819	3	SFAPAEAPSGDAATVEALPVPDVGQSGGAK	10114907_1_605_-(pre=K,post=V)	64	51	1.9277307E-21	6.504984E-14	0.0	0.0
SD6.mgf	index=144320	-1	060813-SludgeD32_7-12, Cmpd 22636, +MSn(865.78), 59.28 min	CID	865.78	0	-3.0313747	3	LDTAIDAAEM+15.995ILSLAPETNGHVAVK	10109321_1_586_+(pre=R,post=A);10112527_1_597_+(pre=R,post=A)	110	97	1.9509608E-21	6.569435E-14	0.0	0.0
SD6.mgf	index=140365	-1	060813-SludgeD32_7-12, Cmpd 18409, +MSn(904.44), 48.21 min	CID	904.44	2	1.8699921	3	LM+15.995DTGAAGNAATAATPLLNNPYDQFR	10106525_1_577_+(pre=K,post=L)	129	109	1.9754941E-21	6.6554306E-14	0.0	0.0
SD6.mgf	index=67079	-1	060813-SludgeD32_19-24, Cmpd 20493, +MSn(932.51), 51.15 min	CID	932.51	0	-10.734102	2	LLILGSGPAGYTAAVYAAR	10111393_1_593_+(pre=R,post=A)	179	164	1.9899379E-21	6.67038E-14	0.0	0.0
SD6.mgf	index=139049	-1	060813-SludgeD32_7-12, Cmpd 17007, +MSn(1033.5), 44.55 min	CID	1033.5	0	-5.3150797	2	ELGTEASPGTFVATVSGDTAR	10197840_538_2491_-(pre=R,post=A)	189	175	1.9962098E-21	6.703883E-14	0.0	0.0
SD6.mgf	index=71875	-1	060813-SludgeD32_19-24, Cmpd 25621, +MSn(1141.5826), 64.62 min	CID	1141.5826	0	1.2831709	2	LGEVEYLSDEGIAGIVYLADR	10184189_974_1389_-(pre=R,post=L)	198	187	2.0744129E-21	6.966512E-14	0.0	0.0
SD6.mgf	index=138344	-1	060813-SludgeD32_7-12, Cmpd 16264, +MSn(1140.07), 42.60 min	CID	1140.07	1	-2.5431654	2	LVGSPPGYVGYEDAGQLTEAVR	10173078_1_980_-(pre=R,post=R)	250	222	2.142295E-21	7.200113E-14	0.0	0.0
SD6.mgf	index=21769	-1	060813-SludgeD32_13-18, Cmpd 24783, +MSn(950.49), 61.62 min	CID	950.49	1	1.6280783	3	LVQEAAHPDANIIFGAVIDDALGDEVR	10157763_209_859_-(pre=R,post=V)	113	99	2.1894823E-21	7.3797624E-14	0.0	0.0
SD6.mgf	index=66543	-1	060813-SludgeD32_19-24, Cmpd 19921, +MSn(737.38), 49.69 min	CID	737.38	1	3.9206667	3	IADLESAIDSGGGFLYKPEAR	10182416_1_490_-(pre=K,post=A)	119	111	2.1895059E-21	7.35303E-14	0.0	0.0
SD6.mgf	index=136824	-1	060813-SludgeD32_7-12, Cmpd 14668, +MSn(759.4), 38.48 min	CID	759.4	0	-1.0448462	3	TSTLPTERPATFGLTTEAQVR	10170600_1_991_+(pre=R,post=D)	163	151	2.2080579E-21	7.415333E-14	0.0	0.0
SD6.mgf	index=91531	-1	060813-SludgeD32_25-30, Cmpd 18164, +MSn(1064.48), 46.84 min	CID	1064.48	0	-2.1788394	2	SIM+15.995AEDQATVLEAADSWM+15.995K	10167694_302_981_-(pre=R,post=I)	131	119	2.2153553E-21	7.425992E-14	0.0	0.0
SD6.mgf	index=55640	-1	060813-SludgeD32_19-24, Cmpd 8414, +MSn(647.33), 24.02 min	CID	647.33	1	0.97589296	3	LGGGM+15.995VITNHTAPTAGNSPK	10161288_1_896_+(pre=K,post=T)	107	103	2.2840767E-21	7.663907E-14	0.0	0.0
SD6.mgf	index=89334	-1	060813-SludgeD32_25-30, Cmpd 15841, +MSn(969.15), 40.87 min	CID	969.15	1	-0.35627478	3	EGNTYAVANGISTGAAADAATVGAPTGAVGAAK	10113701_1_588_+(pre=K,post=M)	109	86	2.2886175E-21	7.7296276E-14	0.0	0.0
SD6.mgf	index=88505	-1	060813-SludgeD32_25-30, Cmpd 14971, +MSn(652.0262), 38.70 min	CID	652.0262	0	-0.18721685	3	VAPEEHPVLLTEAPLNPK	10102290_1_564_-(pre=R,post=A)	82	81	2.4429237E-21	8.1796555E-14	0.0	0.0
SD6.mgf	index=63617	-1	060813-SludgeD32_19-24, Cmpd 16811, +MSn(818.38), 41.86 min	CID	818.38	0	-4.5493875	3	YLEGGDDIFGPDYGGATVHTNVR	10116529_1_611_+(pre=K,post=A)	140	124	2.4703E-21	8.3083016E-14	0.0	0.0
SD6.mgf	index=145242	-1	060813-SludgeD32_7-12, Cmpd 23630, +MSn(705.02), 61.88 min	CID	705.02	0	-4.8480215	3	GHNFAIVDEVDSILIDEAR	10173162_1_1012_+(pre=R,post=T)	97	96	2.5166477E-21	8.43594E-14	0.0	0.0
SD6.mgf	index=145912	-1	060813-SludgeD32_7-12, Cmpd 24348, +MSn(1110.577), 63.77 min	CID	1110.577	0	3.2974944	2	LTVDVPEEFSGTVTQLLSER	10172018_1_1053_-(pre=R,post=R);10185154_1_1434_-(pre=R,post=R)	146	132	2.547591E-21	8.548093E-14	0.0	0.0
SD6.mgf	index=66968	-1	060813-SludgeD32_19-24, Cmpd 20374, +MSn(715.73), 50.84 min	CID	715.73	1	-2.9566553	3	M+15.995PLALAVNYGAGPIAAGVTLTK	10113701_1_588_+(pre=K,post=N)	83	77	2.5626502E-21	8.612899E-14	0.0	0.0
SD6.mgf	index=16740	-1	060813-SludgeD32_13-18, Cmpd 19415, +MSn(974.4988), 47.63 min	CID	974.4988	0	-3.131608	2	FLSQPFHVAEVFTGSPGK	10156407_1_255_+(pre=R,post=Y)	175	163	2.5801013E-21	8.638968E-14	0.0	0.0
SD6.mgf	index=67752	-1	060813-SludgeD32_19-24, Cmpd 21212, +MSn(581.31), 53.02 min	CID	581.31	2	-14.3423	4	VIVPGKPELSFVWQHLAEDR	10118279_1_618_-(pre=K,post=M)	111	106	2.582523E-21	8.665302E-14	0.0	0.0
SD6.mgf	index=62356	-1	060813-SludgeD32_19-24, Cmpd 15468, +MSn(652.0264), 38.56 min	CID	652.0264	0	0.18721685	3	VAPEEHPVLLTEAPLNPK	10102290_1_564_-(pre=R,post=A)	81	81	2.6930814E-21	9.01726E-14	0.0	0.0
SD6.mgf	index=141008	-1	060813-SludgeD32_7-12, Cmpd 19089, +MSn(1073.99), 49.98 min	CID	1073.99	1	-1.4488676	2	DTDPGAVDYAVYFDQNSLR	10168722_1_997_+(pre=R,post=N)	189	181	2.7531665E-21	9.228764E-14	0.0	0.0
SD6.mgf	index=34334	-1	060813-SludgeD32_1-6, Cmpd 10188, +MSn(651.66), 30.05 min	CID	651.66	2	3.627449	3	VRPGESLTFGTADGGSGGSAK	10191720_237_1907_+(pre=R,post=G)	85	78	2.836416E-21	9.525552E-14	0.0	0.0
SD6.mgf	index=133355	-1	060813-SludgeD32_7-12, Cmpd 11025, +MSn(793.67), 30.04 min	CID	793.67	1	-4.358739	3	IGEVHEGAATM+15.995DWM+15.995EQEQER	10110141_1_301_-(pre=K,post=G)	79	75	2.9274277E-21	9.822583E-14	0.0	0.0
SD6.mgf	index=6274	-1	060813-SludgeD32_13-18, Cmpd 8384, +MSn(1111.49), 23.85 min	CID	1111.49	2	5.663067	2	ASTPETPDAESSSPDASAADSAR	10179520_1_599_-(pre=-,post=F)	223	184	2.9509822E-21	9.924969E-14	0.0	0.0
SD6.mgf	index=67162	-1	060813-SludgeD32_19-24, Cmpd 20583, +MSn(715.73), 51.38 min	CID	715.73	1	-2.9566553	3	M+15.995PLALAVNYGAGPIAAGVTLTK	10113701_1_588_+(pre=K,post=N)	95	90	2.9852342E-21	1.0033176E-13	0.0	0.0
SD6.mgf	index=71239	-1	060813-SludgeD32_19-24, Cmpd 24936, +MSn(1006.51), 62.82 min	CID	1006.51	1	-2.5268195	3	M+15.995NHLDEVNQTIGIVNLFETNPVTVFR	10170660_1_855_+(pre=R,post=T)	117	94	3.1011068E-21	1.04476154E-13	0.0	0.0
SD6.mgf	index=114849	-1	060813-SludgeD32_31-36, Cmpd 16435, +MSn(1087.52), 42.84 min	CID	1087.52	2	2.6421716	2	SGTWTYNDIESGTGASIGTVR	10192056_120_689_-(pre=R,post=K)	209	191	3.1086827E-21	1.0439907E-13	0.0	0.0
SD6.mgf	index=4043	-1	060813-SludgeD32_13-18, Cmpd 6027, +MSn(594.6507), 19.20 min	CID	594.6507	0	-1.744883	3	SKPHVNVGTIGHVDHGK	10089504_1_453_-(pre=R,post=T);10115883_1_497_-(pre=R,post=T);10166130_1_907_-(pre=R,post=T)	144	138	3.1344963E-21	1.04818755E-13	0.0	0.0
SD6.mgf	index=62194	-1	060813-SludgeD32_19-24, Cmpd 15298, +MSn(652.026), 38.17 min	CID	652.026	0	-0.46804214	3	VAPEEHPVLLTEAPLNPK	10102290_1_564_-(pre=R,post=A)	91	90	3.217625E-21	1.0773592E-13	0.0	0.0
SD6.mgf	index=144502	-1	060813-SludgeD32_7-12, Cmpd 22830, +MSn(1054.01), 59.79 min	CID	1054.01	0	-0.23163022	2	FSEQFPATFSEVVSNYVR	10198482_2702_4669_-(pre=R,post=R)	239	225	3.2254838E-21	1.0799906E-13	0.0	0.0
SD6.mgf	index=139524	-1	060813-SludgeD32_7-12, Cmpd 17509, +MSn(989.45), 45.87 min	CID	989.45	1	-4.5968494	2	AFIGFGNDESSQTVDFSR	10193188_1164_2051_+(pre=R,post=L)	186	168	3.303526E-21	1.1061215E-13	0.0	0.0
SD6.mgf	index=65068	-1	060813-SludgeD32_19-24, Cmpd 18356, +MSn(860.12), 45.73 min	CID	860.12	2	-7.4076953	3	VAILGYGSQGHAHALNLLESGVDVR	10109125_173_585_+(pre=K,post=V)	175	129	3.3315012E-21	1.1218104E-13	0.0	0.0
SD6.mgf	index=145144	-1	060813-SludgeD32_7-12, Cmpd 23525, +MSn(942.4762), 61.61 min	CID	942.4762	0	-2.46089	2	NPPAGEEAFLVDLLENR	10183359_1045_1356_+(pre=K,post=V)	213	213	3.3422622E-21	1.11766526E-13	0.0	0.0
SD6.mgf	index=141928	-1	060813-SludgeD32_7-12, Cmpd 20073, +MSn(934.43), 52.55 min	CID	934.43	1	-5.7928243	3	EFFGSSQLSQFM+15.995DQNNPLSEITHK	10129138_1_664_-(pre=K,post=R)	109	90	3.3683047E-21	1.1335636E-13	0.0	0.0
SD6.mgf	index=58562	-1	060813-SludgeD32_19-24, Cmpd 11484, +MSn(813.0773), 30.16 min	CID	813.0773	0	-1.876668	3	TVAIIGYGSQGHAHAQNLNDSGVK	10118785_172_620_+(pre=K,post=V)	189	152	3.3805371E-21	1.1376803E-13	0.0	0.0
SD6.mgf	index=116673	-1	060813-SludgeD32_31-36, Cmpd 18359, +MSn(944.4675), 47.83 min	CID	944.4675	0	-0.9047335	2	DESDTGSPEVQIALLSAR	10113259_1_258_+(pre=R,post=I)	208	202	3.416719E-21	1.1440221E-13	0.0	0.0
SD6.mgf	index=17389	-1	060813-SludgeD32_13-18, Cmpd 20108, +MSn(856.74), 49.38 min	CID	856.74	1	-5.391839	3	FIGGHGTSIGGVIVDGGSFDFGDAER	10082058_1_513_+(pre=K,post=F)	111	93	3.5504377E-21	1.1961409E-13	0.0	0.0
SD6.mgf	index=114003	-1	060813-SludgeD32_31-36, Cmpd 15547, +MSn(868.46), 40.57 min	CID	868.46	1	9.881322	2	FTPSGQAVANFGVAVNR	10112657_1_463_-(pre=R,post=R);10124046_187_641_+(pre=R,post=K);10160418_416_887_+(pre=R,post=R)	169	163	3.5749825E-21	1.1954878E-13	0.0	0.0
SD6.mgf	index=130677	-1	060813-SludgeD32_7-12, Cmpd 8202, +MSn(677.3341), 24.06 min	CID	677.3341	0	-0.99121845	3	LDQSAGAAGSAQQGLEEGGKR	10198482_2702_4669_-(pre=R,post=F)	163	146	3.6164058E-21	1.2144996E-13	0.0	0.0
SD6.mgf	index=93975	-1	060813-SludgeD32_25-30, Cmpd 20766, +MSn(1278.63), 53.55 min	CID	1278.63	1	-6.660752	2	VNTIAPGLFDTPIYGTGEASEQFK	10172412_1_607_+(pre=R,post=E)	142	112	3.6294896E-21	1.2214623E-13	0.0	0.0
SD6.mgf	index=18970	-1	060813-SludgeD32_13-18, Cmpd 21795, +MSn(1327.14), 53.73 min	CID	1327.14	2	-8.144734	2	LTNGATFDPPAFITSTGYESSIAYK	10182120_180_1308_-(pre=R,post=T)	170	132	3.7114653E-21	1.249755E-13	0.0	0.0
SD6.mgf	index=65728	-1	060813-SludgeD32_19-24, Cmpd 19062, +MSn(1048.9751), 47.51 min	CID	1048.9751	0	-6.283996	2	LSSAGDGNYALGGSYDFGAFK	10144962_1_754_+(pre=K,post=V)	187	176	3.7613595E-21	1.2631794E-13	0.0	0.0
SD6.mgf	index=139357	-1	060813-SludgeD32_7-12, Cmpd 17334, +MSn(1011.49), 45.41 min	CID	1011.49	1	-0.8139779	2	ASLSTESFISASSFQETTK	10113171_130_599_-(pre=K,post=V)	131	126	3.9130566E-21	1.311678E-13	0.0	0.0
SD6.mgf	index=93555	-1	060813-SludgeD32_25-30, Cmpd 20320, +MSn(1024.47), 52.38 min	CID	1024.47	1	-10.221381	2	EADEVESLVGYSYSTLER	10185458_52_738_-(pre=R,post=I)	224	221	4.0819602E-21	1.366765E-13	0.0	0.0
SD6.mgf	index=58531	-1	060813-SludgeD32_19-24, Cmpd 11451, +MSn(896.42), 30.10 min	CID	896.42	0	-3.8128955	2	YISSDLANGASSGGTTYK	10182166_1_1005_+(pre=R,post=K)	126	121	4.1645187E-21	1.3944081E-13	0.0	0.0
SD6.mgf	index=17248	-1	060813-SludgeD32_13-18, Cmpd 19956, +MSn(1117.52), 49.00 min	CID	1117.52	0	-5.898559	2	LGSDPISTDDPAFETAEAELR	10138238_1_711_-(pre=K,post=S)	152	134	4.1701753E-21	1.4004723E-13	0.0	0.0
SD6.mgf	index=93940	-1	060813-SludgeD32_25-30, Cmpd 20730, +MSn(937.0009), 53.45 min	CID	937.0009	0	-1.1073592	2	NTVPVAFEGGQLPLFQR	10150026_1_402_+(pre=R,post=L);10195858_1_402_+(pre=R,post=L)	194	182	4.1732688E-21	1.395557E-13	0.0	0.0
SD6.mgf	index=113942	-1	060813-SludgeD32_31-36, Cmpd 15483, +MSn(751.36), 40.41 min	CID	751.36	0	-5.929967	3	VLESAIANAEHNDGADIDELR	10091300_81_416_-(pre=K,post=V);10130644_357_670_+(pre=K,post=V)	110	102	4.17765E-21	1.4029825E-13	0.0	0.0
SD6.mgf	index=58996	-1	060813-SludgeD32_19-24, Cmpd 11940, +MSn(655.35), 31.11 min	CID	655.35	1	-1.8314904	3	LGGGLVISNHNTNVPGASAGK	10116503_1_582_+(pre=K,post=T)	105	93	4.3238306E-21	1.4520744E-13	0.0	0.0
SD6.mgf	index=113956	-1	060813-SludgeD32_31-36, Cmpd 15498, +MSn(797.88), 40.45 min	CID	797.88	0	-5.12525	2	QGNALSWASSGGQGFK	10157997_78_482_-(pre=R,post=G)	106	106	4.7204116E-21	1.5762185E-13	0.0	0.0
SD6.mgf	index=140394	-1	060813-SludgeD32_7-12, Cmpd 18441, +MSn(690.0273), 48.29 min	CID	690.0273	0	-1.7690619	3	INIIDTPGHVDFTIEVER	10108479_1_430_-(pre=R,post=A);10155997_1_576_-(pre=R,post=S);10161778_1_902_+(pre=R,post=S);10183617_299_1042_+(pre=R,post=S);10192616_1_1017_+(pre=R,post=S);10192784_1_1046_+(pre=R,post=S)	141	131	4.793742E-21	1.6050914E-13	0.0	0.0
SD6.mgf	index=145013	-1	060813-SludgeD32_7-12, Cmpd 23385, +MSn(942.4761), 61.25 min	CID	942.4761	0	-2.5904105	2	NPPAGEEAFLVDLLENR	10183359_1045_1356_+(pre=K,post=V)	218	215	4.8549847E-21	1.6235254E-13	0.0	0.0
SD6.mgf	index=94944	-1	060813-SludgeD32_25-30, Cmpd 21804, +MSn(871.48), 56.26 min	CID	871.48	0	2.5213099	2	VPIPDGSITDFVAVVGR	10151638_1_494_+(pre=R,post=D)	162	161	4.9707815E-21	1.6622484E-13	0.0	0.0
SD6.mgf	index=20232	-1	060813-SludgeD32_13-18, Cmpd 23138, +MSn(885.45), 57.27 min	CID	885.45	1	-3.975728	3	GTYDALAASNAGVAAALTAATLTNTSTR	10105278_1_573_-(pre=K,post=-)	100	83	5.151802E-21	1.7371681E-13	0.0	0.0
SD6.mgf	index=92751	-1	060813-SludgeD32_25-30, Cmpd 19466, +MSn(1007.51), 50.18 min	CID	1007.51	1	1.3541051	3	DVDLYNKPEDISVM+15.995NPYGQVPILVER	10150066_238_791_+(pre=R,post=D);10174958_1_555_+(pre=R,post=D)	99	74	5.2897873E-21	1.7821271E-13	0.0	0.0
SD6.mgf	index=116790	-1	060813-SludgeD32_31-36, Cmpd 18485, +MSn(650), 48.15 min	CID	650.0	0	-5.6339827	3	FLSQPFHVAEVFTGSPGK	10156407_1_255_+(pre=R,post=Y)	101	97	5.3259365E-21	1.7832865E-13	0.0	0.0
SD6.mgf	index=116746	-1	060813-SludgeD32_31-36, Cmpd 18439, +MSn(944.47), 48.03 min	CID	944.47	0	1.6802194	2	DESDTGSPEVQIALLSAR	10113259_1_258_+(pre=R,post=I)	181	178	5.367172E-21	1.7970933E-13	0.0	0.0
SD6.mgf	index=1748	-1	060813-SludgeD32_13-18, Cmpd 3570, +MSn(458.2321), 13.28 min	CID	458.2321	0	-0.53278786	4	TKPHVNVGTM+15.995GHVDHGK	10176904_186_1151_+(pre=R,post=T)	130	120	5.866583E-21	1.9618077E-13	0.0	0.0
SD6.mgf	index=11158	-1	060813-SludgeD32_13-18, Cmpd 13515, +MSn(868.41), 33.79 min	CID	868.41	0	-0.42170265	2	LVAGGEDDPGTLSDAYR	10197656_2136_3652_+(pre=R,post=L)	135	133	5.9170867E-21	1.9786963E-13	0.0	0.0
SD6.mgf	index=83561	-1	060813-SludgeD32_25-30, Cmpd 9751, +MSn(897.94), 27.19 min	CID	897.94	0	-1.6313355	2	ESPTPPTEPVGAPTEASK	10189300_990_1277_-(pre=R,post=A)	105	101	6.0275335E-21	2.0182026E-13	0.0	0.0
SD6.mgf	index=7397	-1	060813-SludgeD32_13-18, Cmpd 9564, +MSn(917.4414), 26.10 min	CID	917.4414	0	-3.7920578	2	IVTEDGSVASTGQEGEVR	10197912_3335_3913_-(pre=R,post=L)	178	172	6.0510734E-21	2.0260844E-13	0.0	0.0
SD6.mgf	index=118691	-1	060813-SludgeD32_31-36, Cmpd 20493, +MSn(937), 53.35 min	CID	937.0	0	-2.0844407	2	NTVPVAFEGGQLPLFQR	10150026_1_402_+(pre=R,post=L);10195858_1_402_+(pre=R,post=L)	190	188	6.17781E-21	2.0658833E-13	0.0	0.0
SD6.mgf	index=139013	-1	060813-SludgeD32_7-12, Cmpd 16969, +MSn(1006.48), 44.45 min	CID	1006.48	1	-6.0358257	2	VTNVDTETDFDLNSITAR	10096990_94_550_-(pre=K,post=I)	169	163	6.283385E-21	2.1038695E-13	0.0	0.0
SD6.mgf	index=68236	-1	060813-SludgeD32_19-24, Cmpd 21729, +MSn(990.44), 54.37 min	CID	990.44	0	0.43137017	3	M+15.995GFETLTEAGYAPEM+15.995AYFEC+57.021LHELK	10188048_1_627_+(pre=K,post=L)	104	81	6.333195E-21	2.1325652E-13	0.0	0.0
SD6.mgf	index=57760	-1	060813-SludgeD32_19-24, Cmpd 10640, +MSn(665.02), 28.42 min	CID	665.02	1	1.2253978	3	VSAVGFGSTKPVATNATAEGK	10095080_182_544_-(pre=R,post=A)	90	83	6.3761174E-21	2.1412951E-13	0.0	0.0
SD6.mgf	index=11550	-1	060813-SludgeD32_13-18, Cmpd 13926, +MSn(933.45), 34.62 min	CID	933.45	1	1.9310741	2	AM+15.995TPDQQQVLFENTAR	10192604_1113_1922_+(pre=R,post=N)	146	144	6.65158E-21	2.2210657E-13	0.0	0.0
SD6.mgf	index=13346	-1	060813-SludgeD32_13-18, Cmpd 15812, +MSn(1117.52), 38.64 min	CID	1117.52	1	4.6181393	2	YNGSSM+15.995EIFTINPGSNTTQR	10188234_1_1453_+(pre=R,post=S)	184	166	6.91985E-21	2.321861E-13	0.0	0.0
SD6.mgf	index=6197	-1	060813-SludgeD32_13-18, Cmpd 8303, +MSn(745.37), 23.69 min	CID	745.37	0	7.1241083	3	SLVVHPGSTTHSQLNDEEQR	10076584_314_502_-(pre=R,post=S)	134	115	7.071292E-21	2.372675E-13	0.0	0.0
SD6.mgf	index=90337	-1	060813-SludgeD32_25-30, Cmpd 16902, +MSn(662.67), 43.58 min	CID	662.67	0	-4.328912	3	AHAFSASAEAAIIAAGGSVER	10150026_1_402_+(pre=K,post=L)	97	95	7.091595E-21	2.3815742E-13	0.0	0.0
SD6.mgf	index=140277	-1	060813-SludgeD32_7-12, Cmpd 18313, +MSn(690.36), 47.96 min	CID	690.36	1	-4.303701	3	INIIDTPGHVDFTIEVER	10108479_1_430_-(pre=R,post=A);10155997_1_576_-(pre=R,post=S);10161778_1_902_+(pre=R,post=S);10183617_299_1042_+(pre=R,post=S);10192616_1_1017_+(pre=R,post=S);10192784_1_1046_+(pre=R,post=S)	116	110	7.538107E-21	2.5239888E-13	0.0	0.0
SD6.mgf	index=143585	-1	060813-SludgeD32_7-12, Cmpd 21854, +MSn(1229.65), 57.22 min	CID	1229.65	0	4.1694584	2	IEQTIGDQVVNGIGFDVLAGDAVK	10195204_1_1930_-(pre=R,post=L)	173	147	7.572107E-21	2.5483042E-13	0.0	0.0
SD6.mgf	index=140355	-1	060813-SludgeD32_7-12, Cmpd 18398, +MSn(1034.53), 48.18 min	CID	1034.53	0	-8.849615	2	INIIDTPGHVDFTIEVER	10108479_1_430_-(pre=R,post=A);10155997_1_576_-(pre=R,post=S);10161778_1_902_+(pre=R,post=S);10183617_299_1042_+(pre=R,post=S);10192616_1_1017_+(pre=R,post=S);10192784_1_1046_+(pre=R,post=S)	220	199	7.633771E-21	2.55602E-13	0.0	0.0
SD6.mgf	index=90372	-1	060813-SludgeD32_25-30, Cmpd 16939, +MSn(717.71), 43.67 min	CID	717.71	0	-1.7858689	3	LHQQIVNEPFTELQLEGR	10194196_1096_1605_+(pre=K,post=F)	90	87	7.637358E-21	2.557221E-13	0.0	0.0
SD6.mgf	index=63315	-1	060813-SludgeD32_19-24, Cmpd 16493, +MSn(751.37), 41.07 min	CID	751.37	0	0.5686231	3	QTNLDLTAYGVSGSSFHTPTR	10108221_1_583_-(pre=K,post=I)	145	127	7.730583E-21	2.596166E-13	0.0	0.0
SD6.mgf	index=66929	-1	060813-SludgeD32_19-24, Cmpd 20332, +MSn(1135.27), 50.73 min	CID	1135.27	2	2.1888788	3	TSTLAHNVDFHAATGALGAAGLTLVQPGEEVVVR	10146834_1_767_-(pre=K,post=W)	202	150	7.789321E-21	2.6314506E-13	0.0	0.0
SD6.mgf	index=116605	-1	060813-SludgeD32_31-36, Cmpd 18286, +MSn(944.4671), 47.65 min	CID	944.4671	0	-1.3571002	2	DESDTGSPEVQIALLSAR	10113259_1_258_+(pre=R,post=I)	215	200	8.3438944E-21	2.793791E-13	0.0	0.0
SD6.mgf	index=57456	-1	060813-SludgeD32_19-24, Cmpd 10321, +MSn(676.01), 27.77 min	CID	676.01	1	-1.3238305	3	IFVLHADHEQNASTSTVR	10135412_1_695_+(pre=R,post=L)	103	95	8.347571E-21	2.795022E-13	0.0	0.0
SD6.mgf	index=12572	-1	060813-SludgeD32_13-18, Cmpd 14999, +MSn(1025.03), 36.83 min	CID	1025.03	0	1.4290761	2	LVSPATTTTVDVPAQYETR	10098084_34_553_-(pre=K,post=T)	187	169	8.639645E-21	2.896056E-13	0.0	0.0
SD6.mgf	index=24737	-1	060813-SludgeD32_13-18, Cmpd 27959, +MSn(891.82), 70.22 min	CID	891.82	1	-3.0572872	3	SALQNAASIAALFLTTEAVIADKPEK	10081708_1_467_+(pre=R,post=A);10182294_843_1314_-(pre=R,post=A)	154	133	9.2019885E-21	3.1001457E-13	0.0	0.0
SD6.mgf	index=135819	-1	060813-SludgeD32_7-12, Cmpd 13613, +MSn(922.42), 35.87 min	CID	922.42	1	-3.2097678	2	QAFDNSVESLTSTDSNK	10198954_1_978_-(pre=R,post=Q)	102	99	9.398005E-21	3.1427289E-13	0.0	0.0
SD6.mgf	index=130583	-1	060813-SludgeD32_7-12, Cmpd 8103, +MSn(677.3336), 23.86 min	CID	677.3336	0	-1.7121046	3	LDQSAGAAGSAQQGLEEGGKR	10198482_2702_4669_-(pre=R,post=F)	156	142	9.4496136E-21	3.173469E-13	0.0	0.0
SD6.mgf	index=142799	-1	060813-SludgeD32_7-12, Cmpd 21011, +MSn(1123.04), 55.01 min	CID	1123.04	2	2.0145588	2	FDSLDAEGFISGPISDNVGFR	10173068_1_943_-(pre=R,post=V)	185	168	9.450724E-21	3.173842E-13	0.0	0.0
SD6.mgf	index=114818	-1	060813-SludgeD32_31-36, Cmpd 16403, +MSn(776.38), 42.76 min	CID	776.38	2	-7.263189	3	ATAFAAEPVTADGTAQTIDVYGR	10198544_1_300_+(pre=R,post=V)	101	88	9.490854E-21	3.1920365E-13	0.0	0.0
SD6.mgf	index=68740	-1	060813-SludgeD32_19-24, Cmpd 22276, +MSn(1079.59), 55.78 min	CID	1079.59	1	8.513596	2	GTLAATTAQQLSEVAVGAALER	10173116_790_1073_+(pre=K,post=S)	289	254	9.616364E-21	3.2319966E-13	0.0	0.0
SD6.mgf	index=116527	-1	060813-SludgeD32_31-36, Cmpd 18204, +MSn(944.4612), 47.44 min	CID	944.4612	0	-7.625611	2	DESDTGSPEVQIALLSAR	10113259_1_258_+(pre=R,post=I)	195	183	9.68765E-21	3.2437215E-13	0.0	0.0
SD6.mgf	index=91944	-1	060813-SludgeD32_25-30, Cmpd 18605, +MSn(935.42), 47.97 min	CID	935.42	0	-1.6312207	2	M+15.995SM+15.995NPFDEIAVEEAVR	10162908_1_699_+(pre=K,post=L)	160	160	9.761272E-21	3.2594397E-13	0.0	0.0
SD6.mgf	index=116715	-1	060813-SludgeD32_31-36, Cmpd 18406, +MSn(650.33), 47.95 min	CID	650.33	1	-12.456283	3	FLSQPFHVAEVFTGSPGK	10156407_1_255_+(pre=R,post=Y)	88	83	1.0153782E-20	3.3997967E-13	0.0	0.0
SD6.mgf	index=52266	-1	060813-SludgeD32_19-24, Cmpd 4862, +MSn(441.2337), 16.58 min	CID	441.2337	0	-1.936594	4	KVDLGKPM+15.995SSEEAAKR	10099344_1_176_+(pre=R,post=T)	138	138	1.0267659E-20	3.4285305E-13	0.0	0.0
SD6.mgf	index=146325	-1	060813-SludgeD32_7-12, Cmpd 24825, +MSn(787.0959), 65.02 min	CID	787.0959	0	0.6979033	3	TAVDLLITALQVTNDTAVASNTK	10126768_1_653_+(pre=K,post=I)	100	93	1.0469619E-20	3.5212225E-13	0.0	0.0
SD6.mgf	index=140107	-1	060813-SludgeD32_7-12, Cmpd 18132, +MSn(1010.49), 47.49 min	CID	1010.49	1	1.360753	2	ASLSTDSFISAASFQETTR	10111135_2_592_-(pre=K,post=V);10133598_325_685_-(pre=K,post=V);10135050_1_631_+(pre=K,post=V);10139224_1_717_-(pre=K,post=V);10170206_31_1020_-(pre=K,post=V);10182160_1_472_+(pre=K,post=V)	256	238	1.0919696E-20	3.6603416E-13	0.0	0.0
SD6.mgf	index=110059	-1	060813-SludgeD32_31-36, Cmpd 11405, +MSn(523.78), 30.94 min	CID	523.78	1	8.890617	4	RSTIIPDM+15.995VGHTIAVHDGR	10153040_1_214_-(pre=R,post=K);10161458_668_898_-(pre=R,post=K)	61	55	1.1444547E-20	3.8362746E-13	0.0	0.0
SD6.mgf	index=67673	-1	060813-SludgeD32_19-24, Cmpd 21129, +MSn(581.07), 52.80 min	CID	581.07	1	4.3356643	4	VIVPGKPELSFVWQHLAEDR	10118279_1_618_-(pre=K,post=M)	124	114	1.1697687E-20	3.924999E-13	0.0	0.0
SD6.mgf	index=134942	-1	060813-SludgeD32_7-12, Cmpd 12692, +MSn(680.33), 33.74 min	CID	680.33	1	-2.751545	3	HPLWEETNESKPQWTR	10083798_1_517_-(pre=R,post=S)	107	97	1.18983235E-20	3.9730345E-13	0.0	0.0
SD6.mgf	index=24741	-1	060813-SludgeD32_13-18, Cmpd 27963, +MSn(1021.53), 70.23 min	CID	1021.53	0	-8.066018	3	TDVATPPVTPDLTAAASALDVGQAVIDAAVGR	10106941_188_578_+(pre=-,post=L)	145	115	1.2335655E-20	4.1651375E-13	0.0	0.0
SD6.mgf	index=69899	-1	060813-SludgeD32_19-24, Cmpd 23502, +MSn(732.39), 59.03 min	CID	732.39	1	-8.725553	3	LNEELASLTAHEVEGLVTLR	10197920_3018_3920_-(pre=R,post=D);10199148_2108_2971_-(pre=R,post=D)	144	133	1.248003E-20	4.1875032E-13	0.0	0.0
SD6.mgf	index=66165	-1	060813-SludgeD32_19-24, Cmpd 19521, +MSn(894.77), 48.67 min	CID	894.77	0	-1.841754	3	TDAYFGVDHTSISGGTALVLDTASGAR	10093336_1_135_+(pre=R,post=S)	123	101	1.2632423E-20	4.2578227E-13	0.0	0.0
SD6.mgf	index=11528	-1	060813-SludgeD32_13-18, Cmpd 13903, +MSn(919.48), 34.57 min	CID	919.48	1	2.3589294	2	TQPSSTPQPLDIAPATGR	10178348_1_223_-(pre=-,post=L)	156	150	1.369048E-20	4.583991E-13	0.0	0.0
SD6.mgf	index=131537	-1	060813-SludgeD32_7-12, Cmpd 9106, +MSn(782.3714), 25.95 min	CID	782.3714	0	-0.23403901	3	TATVAADDATQAHAPEYTAAQNK	10174728_1_732_-(pre=K,post=A)	140	111	1.4438984E-20	4.8562294E-13	0.0	0.0
SD6.mgf	index=140672	-1	060813-SludgeD32_7-12, Cmpd 18733, +MSn(1037), 49.05 min	CID	1037.0	1	-1.8538883	2	GSGNFNVFDDVTAGGSSTVLK	10168394_1_991_+(pre=K,post=T)	171	155	1.4518695E-20	4.8758214E-13	0.0	0.0
SD6.mgf	index=65032	-1	060813-SludgeD32_19-24, Cmpd 18318, +MSn(1144.58), 45.63 min	CID	1144.58	1	5.4691973	2	YQTSAVIAAAVWNHPGFQGNR	10161010_263_893_+(pre=R,post=N)	299	244	1.4523703E-20	4.8775036E-13	0.0	0.0
SD6.mgf	index=141484	-1	060813-SludgeD32_7-12, Cmpd 19596, +MSn(1322.29), 51.30 min	CID	1322.29	2	-0.9841547	3	GLDLDGDGVIEPNGVENNNPTTLDNGKDFEIVDAYSR	10186802_1_1094_+(pre=K,post=D)	196	124	1.4865226E-20	5.0251724E-13	0.0	0.0
SD6.mgf	index=140332	-1	060813-SludgeD32_7-12, Cmpd 18373, +MSn(1035.03), 48.12 min	CID	1035.03	1	-10.471027	2	INIIDTPGHVDFTIEVER	10108479_1_430_-(pre=R,post=A);10155997_1_576_-(pre=R,post=S);10161778_1_902_+(pre=R,post=S);10183617_299_1042_+(pre=R,post=S);10192616_1_1017_+(pre=R,post=S);10192784_1_1046_+(pre=R,post=S)	219	200	1.490601E-20	4.9909875E-13	0.0	0.0
SD6.mgf	index=91967	-1	060813-SludgeD32_25-30, Cmpd 18631, +MSn(936.42), 48.03 min	CID	936.42	2	-5.2176576	2	M+15.995SM+15.995NPFDEIAVEEAVR	10162908_1_699_+(pre=K,post=L)	149	149	1.522664E-20	5.084411E-13	0.0	0.0
SD6.mgf	index=15480	-1	060813-SludgeD32_13-18, Cmpd 18069, +MSn(1033.5), 44.23 min	CID	1033.5	0	-5.3150797	2	ELGTEASPGTFVATVSGDTAR	10197840_538_2491_-(pre=R,post=A)	183	166	1.553043E-20	5.2155936E-13	0.0	0.0
SD6.mgf	index=67241	-1	060813-SludgeD32_19-24, Cmpd 20666, +MSn(715.397), 51.60 min	CID	715.397	0	-0.9384805	3	M+15.995PLALAVNYGAGPIAAGVTLTK	10113701_1_588_+(pre=K,post=N)	77	71	1.60574E-20	5.396786E-13	0.0	0.0
SD6.mgf	index=20571	-1	060813-SludgeD32_13-18, Cmpd 23495, +MSn(943.48), 58.23 min	CID	943.48	1	-4.05468	3	LGASALM+15.995QGLSDGYFVAPPTVANYLAGK	10138238_1_711_-(pre=R,post=L)	88	69	1.6955241E-20	5.7172425E-13	0.0	0.0
SD6.mgf	index=18542	-1	060813-SludgeD32_13-18, Cmpd 21336, +MSn(935.47), 52.55 min	CID	935.47	0	-5.2196083	3	LIESSEPLDDTNYKPSAAQWLSALR	10197656_2136_3652_+(pre=K,post=K)	132	99	1.7258002E-20	5.811256E-13	0.0	0.0
SD6.mgf	index=17361	-1	060813-SludgeD32_13-18, Cmpd 20078, +MSn(840.75), 49.30 min	CID	840.75	0	-7.7677207	3	VEGQTVPTAFM+15.995ATVAAYGDHVALR	10127924_476_659_+(pre=R,post=S)	126	106	1.7678006E-20	5.9493263E-13	0.0	0.0
SD6.mgf	index=138597	-1	060813-SludgeD32_7-12, Cmpd 16530, +MSn(1036.51), 43.30 min	CID	1036.51	2	-13.967101	2	LEVITPEENTGDVVGDLNR	10185736_1_1459_+(pre=K,post=-)	186	164	1.7705438E-20	5.9349596E-13	0.0	0.0
SD6.mgf	index=55132	-1	060813-SludgeD32_19-24, Cmpd 7878, +MSn(829.8929), 22.93 min	CID	829.8929	0	-1.1031861	2	M+15.995GHAGALISGGADTADAK	10101600_424_562_-(pre=R,post=L)	145	142	1.7889766E-20	5.990041E-13	0.0	0.0
SD6.mgf	index=90170	-1	060813-SludgeD32_25-30, Cmpd 16723, +MSn(946.47), 43.13 min	CID	946.47	2	-10.1329	2	ITDEGTAAELLASESVQR	10193582_1743_1979_-(pre=K,post=A)	213	198	1.8702827E-20	6.2622786E-13	0.0	0.0
SD6.mgf	index=67291	-1	060813-SludgeD32_19-24, Cmpd 20720, +MSn(749.06), 51.74 min	CID	749.06	0	1.9555799	3	FILDYAVTSVIPGSANADHVR	10181874_1_903_+(pre=R,post=E)	85	72	1.9135654E-20	6.4263373E-13	0.0	0.0
SD6.mgf	index=52288	-1	060813-SludgeD32_19-24, Cmpd 4885, +MSn(587.9776), 16.64 min	CID	587.9776	0	1.0380535	3	KVDLGKPM+15.995SSEEAAKR	10099344_1_176_+(pre=R,post=T)	153	150	2.015261E-20	6.729269E-13	0.0	0.0
SD6.mgf	index=63299	-1	060813-SludgeD32_19-24, Cmpd 16476, +MSn(1127.55), 41.02 min	CID	1127.55	2	-3.6281116	2	QTNLDLTAYGVSGSSFHTPTR	10108221_1_583_-(pre=K,post=I)	296	267	2.037772E-20	6.8434613E-13	0.0	0.0
SD6.mgf	index=14295	-1	060813-SludgeD32_13-18, Cmpd 16809, +MSn(664.3242), 41.07 min	CID	664.3242	0	-1.8375077	3	NVLEREPDETGAAFWTR	10182120_180_1308_-(pre=R,post=Q)	156	147	2.0843547E-20	6.9701623E-13	0.0	0.0
SD6.mgf	index=70539	-1	060813-SludgeD32_19-24, Cmpd 24197, +MSn(1015.49), 60.86 min	CID	1015.49	1	-2.744962	3	AVEQFSVTAGPFIM+15.995DSNSPDIADFDLLK	10178482_125_955_-(pre=R,post=L)	112	85	2.1137775E-20	7.1275776E-13	0.0	0.0
SD6.mgf	index=140746	-1	060813-SludgeD32_7-12, Cmpd 18814, +MSn(1036.99), 49.26 min	CID	1036.99	1	-11.511161	2	GSGNFNVFDDVTAGGSSTVLK	10168394_1_991_+(pre=K,post=T)	179	165	2.1904117E-20	7.356072E-13	0.0	0.0
SD6.mgf	index=55844	-1	060813-SludgeD32_19-24, Cmpd 8628, +MSn(796.38), 24.44 min	CID	796.38	0	-1.9926554	2	ESVSSSGSAGDVGTVPR	10196964_882_1631_-(pre=R,post=R)	138	136	2.2105308E-20	7.3920996E-13	0.0	0.0
SD6.mgf	index=87911	-1	060813-SludgeD32_25-30, Cmpd 14347, +MSn(894.46), 37.20 min	CID	894.46	1	9.64863	3	RPVAPLQPEYGYEPEPAPSDGGVVR	10154904_296_832_-(pre=R,post=M)	136	113	2.362901E-20	7.9565537E-13	0.0	0.0
SD6.mgf	index=139968	-1	060813-SludgeD32_7-12, Cmpd 17984, +MSn(1010.49), 47.11 min	CID	1010.49	1	1.360753	2	ASLSTDSFISAASFQETTR	10111135_2_592_-(pre=K,post=V);10133598_325_685_-(pre=K,post=V);10135050_1_631_+(pre=K,post=V);10139224_1_717_-(pre=K,post=V);10170206_31_1020_-(pre=K,post=V);10182160_1_472_+(pre=K,post=V)	247	226	2.402068E-20	8.051863E-13	0.0	0.0
SD6.mgf	index=73751	-1	060813-SludgeD32_19-24, Cmpd 27639, +MSn(906.45), 70.10 min	CID	906.45	0	-9.090045	3	LLC+57.021APFFSTVALAANALLHSGDDDAK	10195402_2054_2524_+(pre=R,post=A)	131	114	2.4189178E-20	8.149323E-13	0.0	0.0
SD6.mgf	index=19454	-1	060813-SludgeD32_13-18, Cmpd 22315, +MSn(968), 55.10 min	CID	968.0	0	11.412696	2	TILDEVYADQVAELAER	10142696_1_729_+(pre=R,post=F)	133	130	2.4261762E-20	8.113226E-13	0.0	0.0
SD6.mgf	index=90588	-1	060813-SludgeD32_25-30, Cmpd 17166, +MSn(829.74), 44.25 min	CID	829.74	1	-6.8919473	3	TLAEM+15.995GLATHGGSLPSSAIDELSGR	10198748_1008_1487_+(pre=R,post=-)	109	94	2.4697836E-20	8.3164573E-13	0.0	0.0
SD6.mgf	index=70807	-1	060813-SludgeD32_19-24, Cmpd 24479, +MSn(1198.61), 61.61 min	CID	1198.61	0	-2.647917	2	LADAVLAGGPEAVSEVAEDLDNLK	10184207_299_1111_+(pre=K,post=I)	164	125	2.5169844E-20	8.4706173E-13	0.0	0.0
SD6.mgf	index=51404	-1	060813-SludgeD32_19-24, Cmpd 3946, +MSn(465.02), 14.21 min	CID	465.02	1	4.951295	5	EQLHGDPAATAGSHQGHGHAEGR	10128502_1_661_+(pre=R,post=Q)	145	116	2.5209132E-20	8.478528E-13	0.0	0.0
SD6.mgf	index=92629	-1	060813-SludgeD32_25-30, Cmpd 19338, +MSn(1121.53), 49.85 min	CID	1121.53	1	-2.8030066	2	TYEAGVEYLPGGEELTDLER	10197574_93_758_+(pre=R,post=R);10199136_1_644_+(pre=R,post=R)	208	192	2.5440893E-20	8.5363433E-13	0.0	0.0
SD6.mgf	index=140367	-1	060813-SludgeD32_7-12, Cmpd 18411, +MSn(717.04), 48.21 min	CID	717.04	1	-2.951251	3	VLYTHFSVADGGTGLAAALER	10187300_1_1041_+(pre=R,post=L)	89	79	2.5465012E-20	8.551929E-13	0.0	0.0
SD6.mgf	index=7291	-1	060813-SludgeD32_13-18, Cmpd 9453, +MSn(917.4472), 25.90 min	CID	917.4472	0	2.5280385	2	IVTEDGSVASTGQEGEVR	10197912_3335_3913_-(pre=R,post=L)	203	192	2.5608092E-20	8.574372E-13	0.0	0.0
SD6.mgf	index=16885	-1	060813-SludgeD32_13-18, Cmpd 19569, +MSn(1059.49), 48.02 min	CID	1059.49	1	-3.6681955	3	NLTVC+57.021GYVDTDTIIDDHNNQVTTTFYR	10188234_1_1453_+(pre=R,post=V)	118	91	2.6471402E-20	8.922321E-13	0.0	0.0
SD6.mgf	index=70671	-1	060813-SludgeD32_19-24, Cmpd 24336, +MSn(921.48), 61.23 min	CID	921.48	0	4.1066494	3	TGISADQVDYVLMGQVLQAGAGQITAR	10181078_268_1272_+(pre=R,post=Q);10195446_1_279_-(pre=R,post=Q)	120	94	2.7599708E-20	9.302623E-13	0.0	0.0
SD6.mgf	index=67151	-1	060813-SludgeD32_19-24, Cmpd 20570, +MSn(749.39), 51.35 min	CID	749.39	1	-3.9645452	3	FILDYAVTSVIPGSANADHVR	10181874_1_903_+(pre=R,post=E)	104	90	2.776497E-20	9.324325E-13	0.0	0.0
SD6.mgf	index=71396	-1	060813-SludgeD32_19-24, Cmpd 25102, +MSn(1246.08), 63.26 min	CID	1246.08	0	0.097963475	2	GADYLSGGIAGLGAYFTGWDGTADR	10161288_1_896_+(pre=R,post=L)	174	144	2.793344E-20	9.405978E-13	0.0	0.0
SD6.mgf	index=145082	-1	060813-SludgeD32_7-12, Cmpd 23459, +MSn(942.4775), 61.44 min	CID	942.4775	0	-1.1009245	2	NPPAGEEAFLVDLLENR	10183359_1045_1356_+(pre=K,post=V)	213	210	2.816861E-20	9.419692E-13	0.0	0.0
SD6.mgf	index=93255	-1	060813-SludgeD32_25-30, Cmpd 19999, +MSn(899.45), 51.55 min	CID	899.45	0	10.110991	3	SLLEVLDDC+57.021DLAASHGADDVAPIATK	10121487_1_516_+(pre=R,post=L)	95	73	2.8477512E-20	9.594061E-13	0.0	0.0
SD6.mgf	index=8069	-1	060813-SludgeD32_13-18, Cmpd 10270, +MSn(884.4078), 27.44 min	CID	884.4078	0	0.20703742	2	DSEGQVGLVDQAC+57.021PHR	10198546_3613_4851_+(pre=R,post=G)	153	150	2.978083E-20	9.944281E-13	0.0	0.0
SD6.mgf	index=83466	-1	060813-SludgeD32_25-30, Cmpd 9651, +MSn(897.9417), 26.99 min	CID	897.9417	0	0.27188924	2	ESPTPPTEPVGAPTEASK	10189300_990_1277_-(pre=R,post=A)	123	117	3.0774243E-20	1.0304158E-12	0.0	0.0
SD6.mgf	index=18299	-1	060813-SludgeD32_13-18, Cmpd 21076, +MSn(893.4274), 51.87 min	CID	893.4274	0	-3.6890364	2	ELESFAAFGSDLDAVSK	10085218_1_520_+(pre=R,post=A);10143880_1_640_+(pre=R,post=A)	105	101	3.108195E-20	1.0393923E-12	0.0	0.0
SD6.mgf	index=68787	-1	060813-SludgeD32_19-24, Cmpd 22326, +MSn(719.73), 55.91 min	CID	719.73	0	11.363711	3	GTLAATTAQQLSEVAVGAALER	10173116_790_1073_+(pre=K,post=S)	112	104	3.131729E-20	1.0525536E-12	0.0	0.0
SD6.mgf	index=93361	-1	060813-SludgeD32_25-30, Cmpd 20112, +MSn(1010.47), 51.84 min	CID	1010.47	2	-13.662317	2	GISADM+15.995SESDFTGGFLIVR	10181600_94_1095_-(pre=K,post=G)	173	164	3.1564592E-20	1.0580624E-12	0.0	0.0
SD6.mgf	index=61020	-1	060813-SludgeD32_19-24, Cmpd 14065, +MSn(870.42), 35.45 min	CID	870.42	2	-8.211197	2	INYSDVTSIGNPSTNR	10102632_1_565_+(pre=R,post=M)	165	160	3.1840146E-20	1.0631919E-12	0.0	0.0
SD6.mgf	index=19257	-1	060813-SludgeD32_13-18, Cmpd 22103, +MSn(929.42), 54.55 min	CID	929.42	0	-9.390744	2	GDEDSTDAAEFVALVYR	10182120_180_1308_-(pre=K,post=N)	180	173	3.185774E-20	1.065335E-12	0.0	0.0
SD6.mgf	index=16893	-1	060813-SludgeD32_13-18, Cmpd 19578, +MSn(650.33), 48.04 min	CID	650.33	1	-12.456283	3	FLSQPFHVAEVFTGSPGK	10156407_1_255_+(pre=R,post=Y)	101	96	3.1988234E-20	1.0710639E-12	0.0	0.0
SD6.mgf	index=135736	-1	060813-SludgeD32_7-12, Cmpd 13525, +MSn(921.91), 35.66 min	CID	921.91	0	-12.247796	2	QAFDNSVESLTSTDSNK	10198954_1_978_-(pre=R,post=Q)	133	127	3.225393E-20	1.0785837E-12	0.0	0.0
SD6.mgf	index=68237	-1	060813-SludgeD32_19-24, Cmpd 21730, +MSn(1103.07), 54.37 min	CID	1103.07	1	-12.039104	2	AVVTAEFPGLVATSLVNTSGDR	10188234_1_1453_+(pre=R,post=T)	243	213	3.3526826E-20	1.1268146E-12	0.0	0.0
SD6.mgf	index=140510	-1	060813-SludgeD32_7-12, Cmpd 18562, +MSn(1010.99), 48.60 min	CID	1010.99	2	-0.30007535	2	ASLSTDSFLSAASFQETTR	10136868_282_703_-(pre=K,post=V)	204	189	3.357686E-20	1.1255147E-12	0.0	0.0
SD6.mgf	index=144395	-1	060813-SludgeD32_7-12, Cmpd 22716, +MSn(903.46), 59.49 min	CID	903.46	2	-5.294314	3	LFESSVQQGANEILQSSPELFQVR	10119629_1_623_+(pre=K,post=E)	102	85	3.3759658E-20	1.1361419E-12	0.0	0.0
SD6.mgf	index=6342	-1	060813-SludgeD32_13-18, Cmpd 8456, +MSn(750.37), 23.99 min	CID	750.37	1	-1.3553358	3	SLVVHPASTTHSQLNDEEQR	10124708_349_644_-(pre=R,post=S)	131	108	3.4230776E-20	1.1485669E-12	0.0	0.0
SD6.mgf	index=143107	-1	060813-SludgeD32_7-12, Cmpd 21349, +MSn(1073.56), 55.89 min	CID	1073.56	1	7.423826	2	NEQSPTNLIFEAAGVNLATR	10156963_1_851_+(pre=K,post=T)	213	192	3.449658E-20	1.1574855E-12	0.0	0.0
SD6.mgf	index=6834	-1	060813-SludgeD32_13-18, Cmpd 8973, +MSn(821.42), 25.02 min	CID	821.42	0	8.247862	2	IIATGPDAEGSVQNNR	10176584_1_944_-(pre=K,post=T)	145	140	3.449757E-20	1.1519274E-12	0.0	0.0
SD6.mgf	index=18363	-1	060813-SludgeD32_13-18, Cmpd 21145, +MSn(893.425), 52.05 min	CID	893.425	0	-6.421656	2	ELESFAAFGSDLDAVSK	10085218_1_520_+(pre=R,post=A);10143880_1_640_+(pre=R,post=A)	111	106	3.456261E-20	1.155787E-12	0.0	0.0
SD6.mgf	index=4126	-1	060813-SludgeD32_13-18, Cmpd 6114, +MSn(594.6529), 19.39 min	CID	594.6529	0	1.9501632	3	SKPHVNVGTIGHVDHGK	10089504_1_453_-(pre=R,post=T);10115883_1_497_-(pre=R,post=T);10166130_1_907_-(pre=R,post=T)	118	106	3.4656486E-20	1.1589261E-12	0.0	0.0
SD6.mgf	index=116472	-1	060813-SludgeD32_31-36, Cmpd 18146, +MSn(944.44), 47.28 min	CID	944.44	1	-3.8461475	2	DGDLEQSFSQFGAVTSAK	10149890_308_700_+(pre=R,post=V)	124	118	3.4716567E-20	1.1624168E-12	0.0	0.0
SD6.mgf	index=139028	-1	060813-SludgeD32_7-12, Cmpd 16985, +MSn(1034.01), 44.49 min	CID	1034.01	1	2.7471423	2	ELGTEASPGTFVATVSGDTAR	10197840_538_2491_-(pre=R,post=A)	195	169	3.556898E-20	1.194515E-12	0.0	0.0
SD6.mgf	index=139367	-1	060813-SludgeD32_7-12, Cmpd 17344, +MSn(1010.99), 45.43 min	CID	1010.99	0	0.8452041	2	ASLSTESFISASSFQETTK	10113171_130_599_-(pre=K,post=V)	124	112	3.614599E-20	1.2116332E-12	0.0	0.0
SD6.mgf	index=143937	-1	060813-SludgeD32_7-12, Cmpd 22228, +MSn(968.47), 58.21 min	CID	968.47	2	0.9264151	3	TDFTVHGDDLLITGVANDIVNAGTGDDR	10183059_1_1142_+(pre=R,post=V)	122	95	3.6176146E-20	1.219846E-12	0.0	0.0
SD6.mgf	index=13493	-1	060813-SludgeD32_13-18, Cmpd 15966, +MSn(965.47), 39.01 min	CID	965.47	0	-4.4884634	2	AQGLNTNVGDEGGFAPNLR	10121463_1_631_+(pre=K,post=S)	145	138	3.6384483E-20	1.2196277E-12	0.0	0.0
SD6.mgf	index=143139	-1	060813-SludgeD32_7-12, Cmpd 21382, +MSn(1052.81), 55.98 min	CID	1052.81	0	-4.985702	3	GTM+15.995VLSDLQATSNDSNSGTFSNYLIDDFK	10195204_1939_2478_-(pre=K,post=T)	133	106	3.6660005E-20	1.2366329E-12	0.0	0.0
SD6.mgf	index=19816	-1	060813-SludgeD32_13-18, Cmpd 22701, +MSn(661.6636), 56.11 min	CID	661.6636	0	-2.8595867	3	ELAAFAQFASDLDEATRK	10076732_1_437_+(pre=R,post=Q);10130550_305_670_-(pre=R,post=Q);10186780_1172_1514_+(pre=R,post=Q);10191678_1_500_+(pre=R,post=Q)	150	142	3.841404E-20	1.2862196E-12	0.0	0.0
SD6.mgf	index=6152	-1	060813-SludgeD32_13-18, Cmpd 8256, +MSn(677.33), 23.61 min	CID	677.33	0	-7.02864	3	LDQSAGAAGSAQQGLEEGGKR	10198482_2702_4669_-(pre=R,post=F)	117	105	3.8651084E-20	1.2980215E-12	0.0	0.0
SD6.mgf	index=133076	-1	060813-SludgeD32_7-12, Cmpd 10725, +MSn(811.9), 29.33 min	CID	811.9	0	-5.7133207	2	QIPYNEASSSGASAIK	10089426_1_468_+(pre=K,post=F);10143900_184_747_-(pre=K,post=F)	116	116	4.002808E-20	1.3365996E-12	0.0	0.0
SD6.mgf	index=133223	-1	060813-SludgeD32_7-12, Cmpd 10886, +MSn(811.9066), 29.72 min	CID	811.9066	0	2.405609	2	QIPYNEASSSGASAIK	10089426_1_468_+(pre=K,post=F);10143900_184_747_-(pre=K,post=F)	135	135	4.002808E-20	1.3365996E-12	0.0	0.0
SD6.mgf	index=8971	-1	060813-SludgeD32_13-18, Cmpd 11218, +MSn(811.9), 29.29 min	CID	811.9	0	-5.7133207	2	QIPYNEASSSGASAIK	10089426_1_468_+(pre=K,post=F);10143900_184_747_-(pre=K,post=F)	99	99	4.002808E-20	1.3365996E-12	0.0	0.0
SD6.mgf	index=109211	-1	060813-SludgeD32_31-36, Cmpd 10478, +MSn(644.32), 28.83 min	CID	644.32	1	0.41179028	3	RLYVHDEENTLNVGDR	10121203_335_628_+(pre=K,post=V)	106	102	4.094272E-20	1.3671409E-12	0.0	0.0
SD6.mgf	index=17454	-1	060813-SludgeD32_13-18, Cmpd 20177, +MSn(856.41), 49.56 min	CID	856.41	0	-0.21380581	3	FIGGHGTSIGGVIVDGGSFDFGDAER	10082058_1_513_+(pre=K,post=F)	110	91	4.1051145E-20	1.3830113E-12	0.0	0.0
SD6.mgf	index=61259	-1	060813-SludgeD32_19-24, Cmpd 14316, +MSn(959.5208), 35.97 min	CID	959.5208	0	1.5266433	2	LGAGTVM+15.995TTITPVGTAANVK	10092204_1_537_-(pre=K,post=V)	115	108	4.1359386E-20	1.3877575E-12	0.0	0.0
SD6.mgf	index=67223	-1	060813-SludgeD32_19-24, Cmpd 20647, +MSn(749.39), 51.56 min	CID	749.39	1	-3.9645452	3	FILDYAVTSVIPGSANADHVR	10181874_1_903_+(pre=R,post=E)	110	96	4.2261036E-20	1.4192548E-12	0.0	0.0
SD6.mgf	index=95621	-1	060813-SludgeD32_25-30, Cmpd 22527, +MSn(872.4957), 58.16 min	CID	872.4957	0	-0.55963707	2	VGLAGGTVDNVISSIITK	10199136_1_644_+(pre=R,post=L)	157	152	4.397618E-20	1.4724569E-12	0.0	0.0
SD6.mgf	index=95344	-1	060813-SludgeD32_25-30, Cmpd 22228, +MSn(1037.54), 57.38 min	CID	1037.54	0	0.5882683	2	EFNEALVHQVVTAYLAGGR	10174944_1018_1108_+(pre=R,post=Q)	204	189	4.5291958E-20	1.5182111E-12	0.0	0.0
SD6.mgf	index=142553	-1	060813-SludgeD32_7-12, Cmpd 20746, +MSn(924.77), 54.31 min	CID	924.77	1	-2.0900047	3	EFFGASQLSQFM+15.995DQTNPLSEITHK	10109177_1_585_-(pre=K,post=R);10156719_1_849_+(pre=K,post=R)	101	81	4.6649096E-20	1.5699208E-12	0.0	0.0
SD6.mgf	index=113883	-1	060813-SludgeD32_31-36, Cmpd 15421, +MSn(798.38), 40.26 min	CID	798.38	1	-7.227579	2	QGNALSWASSGGQGFK	10157997_78_482_-(pre=R,post=G)	104	104	4.6780146E-20	1.5620616E-12	0.0	0.0
SD6.mgf	index=64037	-1	060813-SludgeD32_19-24, Cmpd 17259, +MSn(996.9796), 42.98 min	CID	996.9796	0	-12.121426	2	EVIYLNDSAVDPDLTNSK	10151004_1_799_+(pre=K,post=C);10170870_1_1032_+(pre=K,post=C)	113	104	4.7201905E-20	1.5804641E-12	0.0	0.0
SD6.mgf	index=17163	-1	060813-SludgeD32_13-18, Cmpd 19865, +MSn(1118.53), 48.77 min	CID	1118.53	2	0.056498654	2	LGSDPISTDDPAFETAEAELR	10138238_1_711_-(pre=K,post=S)	257	222	4.89972E-20	1.6454757E-12	0.0	0.0
SD6.mgf	index=116887	-1	060813-SludgeD32_31-36, Cmpd 18587, +MSn(780.04), 48.41 min	CID	780.04	1	1.2011904	3	AGAVDGQDGFEGFELLKPTDDR	10195426_2039_2443_+(pre=R,post=T)	111	97	4.9615056E-20	1.6675294E-12	0.0	0.0
SD6.mgf	index=63389	-1	060813-SludgeD32_19-24, Cmpd 16570, +MSn(1126.55), 41.26 min	CID	1126.55	0	-0.6501455	2	QTNLDLTAYGVSGSSFHTPTR	10108221_1_583_-(pre=K,post=I)	239	210	5.457053E-20	1.8326454E-12	0.0	0.0
SD6.mgf	index=17282	-1	060813-SludgeD32_13-18, Cmpd 19993, +MSn(840.75), 49.09 min	CID	840.75	0	-7.7677207	3	VEGQTVPTAFM+15.995ATVAAYGDHVALR	10127924_476_659_+(pre=R,post=S)	117	97	5.4680936E-20	1.840223E-12	0.0	0.0
SD6.mgf	index=20579	-1	060813-SludgeD32_13-18, Cmpd 23503, +MSn(1259.94), 58.25 min	CID	1259.94	2	-4.522606	3	RPAADGATFTTYNPATGEALGEVAQAGGADLDAALDAAR	10185820_1171_1463_+(pre=R,post=T)	117	77	5.507394E-20	1.8624388E-12	0.0	0.0
SD6.mgf	index=139558	-1	060813-SludgeD32_7-12, Cmpd 17545, +MSn(685.35), 45.97 min	CID	685.35	0	-9.707109	3	INIIDTPGHVDFTVEVER	10161092_1_375_-(pre=K,post=S)	139	118	5.577424E-20	1.8674923E-12	0.0	0.0
SD6.mgf	index=53247	-1	060813-SludgeD32_19-24, Cmpd 5892, +MSn(837.14), 18.91 min	CID	837.14	2	-1.9319898	4	KGGGNTASETAAAPSAAPASDKGQDGSPSGEGAQASR	10198058_3258_4046_+(pre=R,post=G)	171	106	5.593428E-20	1.890852E-12	0.0	0.0
SD6.mgf	index=41420	-1	060813-SludgeD32_1-6, Cmpd 17870, +MSn(971.5258), 49.78 min	CID	971.5258	0	-2.4501307	2	LVVTDESPDSGALTIVGIR	10096626_1_549_-(pre=K,post=N)	224	207	5.655358E-20	1.895707E-12	0.0	0.0
SD6.mgf	index=58463	-1	060813-SludgeD32_19-24, Cmpd 11380, +MSn(813.42), 29.95 min	CID	813.42	1	8.283223	3	TVAIIGYGSQGHAHAQNLNDSGVK	10118785_172_620_+(pre=K,post=V)	170	127	5.668467E-20	1.9076565E-12	0.0	0.0
SD6.mgf	index=138875	-1	060813-SludgeD32_7-12, Cmpd 16825, +MSn(1028.03), 44.07 min	CID	1028.03	1	-2.9392664	2	INIIDTPGHVDFTVEVER	10161092_1_375_-(pre=K,post=S)	206	186	5.684822E-20	1.9034522E-12	0.0	0.0
SD6.mgf	index=70052	-1	060813-SludgeD32_19-24, Cmpd 23664, +MSn(840.4), 59.45 min	CID	840.4	1	-6.9498005	3	TNPGNFFEDFELGQVIEHATPR	10131030_1_672_+(pre=-,post=T)	109	94	5.756971E-20	1.93488E-12	0.0	0.0
SD6.mgf	index=6878	-1	060813-SludgeD32_13-18, Cmpd 9019, +MSn(839.41), 25.10 min	CID	839.41	0	5.2352896	2	ELAVQSSNATNSVSDR	10180864_1_1100_+(pre=R,post=Q)	153	146	5.9575674E-20	1.989324E-12	0.0	0.0
SD6.mgf	index=143610	-1	060813-SludgeD32_7-12, Cmpd 21880, +MSn(969.04), 57.29 min	CID	969.04	1	-2.9292333	2	VLIAPIADIAGDEVVLDGR	10197840_538_2491_-(pre=R,post=Y)	163	155	5.9731074E-20	2.002218E-12	0.0	0.0
SD6.mgf	index=19400	-1	060813-SludgeD32_13-18, Cmpd 22257, +MSn(929.43), 54.95 min	CID	929.43	0	1.3790604	2	GDEDSTDAAEFVALVYR	10182120_180_1308_-(pre=K,post=N)	157	153	5.98573E-20	2.001651E-12	0.0	0.0
SD6.mgf	index=6297	-1	060813-SludgeD32_13-18, Cmpd 8409, +MSn(559.2741), 23.90 min	CID	559.2741	0	-2.1826515	4	SLVVHPGSTTHSQLNDEEQR	10076584_314_502_-(pre=R,post=S)	132	116	6.095222E-20	2.0451683E-12	0.0	0.0
SD6.mgf	index=64993	-1	060813-SludgeD32_19-24, Cmpd 18276, +MSn(1211.56), 45.53 min	CID	1211.56	0	-12.997181	2	FGGVSGTLGYVTEM+15.995DLGGTAGTTSK	10144962_1_754_+(pre=K,post=V)	167	128	6.1555686E-20	2.0727534E-12	0.0	0.0
SD6.mgf	index=52189	-1	060813-SludgeD32_19-24, Cmpd 4781, +MSn(441.48), 16.38 min	CID	441.48	1	-12.206266	4	KVDLGKPM+15.995SSEEAAKR	10099344_1_176_+(pre=R,post=T)	117	113	6.158394E-20	2.056383E-12	0.0	0.0
SD6.mgf	index=23149	-1	060813-SludgeD32_13-18, Cmpd 26246, +MSn(801.44), 65.51 min	CID	801.44	1	-5.687845	3	TVLTGSDLPLILAASQPMAALYR	10142696_1_729_+(pre=R,post=S);10198568_199_1277_-(pre=R,post=S)	109	96	6.1707473E-20	2.075393E-12	0.0	0.0
SD6.mgf	index=90513	-1	060813-SludgeD32_25-30, Cmpd 17087, +MSn(636.65), 44.05 min	CID	636.65	0	11.600313	3	YLNYLSDPTSVIDHDR	10192056_120_689_-(pre=R,post=V)	63	61	6.2002176E-20	2.0703489E-12	0.0	0.0
SD6.mgf	index=142298	-1	060813-SludgeD32_7-12, Cmpd 20472, +MSn(718.7), 53.59 min	CID	718.7	1	-7.617398	3	QVVSAAASLIPFLEHDDANR	10129138_1_664_-(pre=R,post=-)	117	109	6.27299E-20	2.1048159E-12	0.0	0.0
SD6.mgf	index=93560	-1	060813-SludgeD32_25-30, Cmpd 20325, +MSn(693.3657), 52.39 min	CID	693.3657	0	1.1443571	3	EQIIFPEIDYDKIDALR	10100414_79_559_-(pre=K,post=G);10100516_79_559_-(pre=K,post=G)	120	118	6.531027E-20	2.1840004E-12	0.0	0.0
SD6.mgf	index=19426	-1	060813-SludgeD32_13-18, Cmpd 22284, +MSn(1102.57), 55.02 min	CID	1102.57	0	-10.517753	2	AVVTAEFPGLVATSLVNTSGDR	10188234_1_1453_+(pre=R,post=T)	161	142	6.578892E-20	2.2111223E-12	0.0	0.0
SD6.mgf	index=14364	-1	060813-SludgeD32_13-18, Cmpd 16882, +MSn(664.66), 41.25 min	CID	664.66	1	0.12355602	3	NVLEREPDETGAAFWTR	10182120_180_1308_-(pre=R,post=Q)	139	128	6.58892E-20	2.20336E-12	0.0	0.0
SD6.mgf	index=16969	-1	060813-SludgeD32_13-18, Cmpd 19660, +MSn(650.34), 48.25 min	CID	650.34	1	2.9432697	3	FLSQPFHVAEVFTGSPGK	10156407_1_255_+(pre=R,post=Y)	68	61	6.7063455E-20	2.2454896E-12	0.0	0.0
SD6.mgf	index=89919	-1	060813-SludgeD32_25-30, Cmpd 16457, +MSn(891.41), 42.44 min	CID	891.41	0	0.2054111	2	EM+15.995QNTEGFDALIGANR	10167288_1_569_+(pre=-,post=G)	95	92	6.7776646E-20	2.2631673E-12	0.0	0.0
SD6.mgf	index=34390	-1	060813-SludgeD32_1-6, Cmpd 10262, +MSn(651.32), 30.22 min	CID	651.32	1	-4.8430667	3	VRPGESLTFGTADGGSGGSAK	10191720_237_1907_+(pre=R,post=G)	92	82	6.7916634E-20	2.280848E-12	0.0	0.0
SD6.mgf	index=138999	-1	060813-SludgeD32_7-12, Cmpd 16955, +MSn(685.354), 44.41 min	CID	685.354	0	-3.8294103	3	INIIDTPGHVDFTVEVER	10161092_1_375_-(pre=K,post=S)	138	118	6.7941494E-20	2.274889E-12	0.0	0.0
SD6.mgf	index=145038	-1	060813-SludgeD32_7-12, Cmpd 23412, +MSn(997.49), 61.32 min	CID	997.49	2	0.16468637	3	GVQPLLDAVC+57.021FYM+15.995PSPLDLPPVDGTDR	10112635_1_597_-(pre=K,post=K);10112671_1_597_-(pre=K,post=K);10160766_1_890_-(pre=K,post=K)	109	86	6.933106E-20	2.3368388E-12	0.0	0.0
SD6.mgf	index=89995	-1	060813-SludgeD32_25-30, Cmpd 16537, +MSn(1086.51), 42.65 min	CID	1086.51	0	-3.482864	2	SGTWTYNDIESGTGASIGTVR	10192056_120_689_-(pre=R,post=K)	266	237	6.936788E-20	2.3295855E-12	0.0	0.0
SD6.mgf	index=57045	-1	060813-SludgeD32_19-24, Cmpd 9890, +MSn(542.9338), 26.95 min	CID	542.9338	0	-0.1124173	3	SPTGSTPHQFTDVPR	10178482_125_955_-(pre=K,post=T)	131	126	7.115247E-20	2.3718805E-12	0.0	0.0
SD6.mgf	index=117229	-1	060813-SludgeD32_31-36, Cmpd 18948, +MSn(806.39), 49.34 min	CID	806.39	1	-10.650407	3	YIGVPTSDLFNQTQGNTLEYR	10147402_1_350_+(pre=K,post=D)	108	99	7.12694E-20	2.3934442E-12	0.0	0.0
SD6.mgf	index=71316	-1	060813-SludgeD32_19-24, Cmpd 25017, +MSn(1027.57), 63.03 min	CID	1027.57	0	-8.078004	2	IATVNGDLLDQASLIELLR	10157661_384_858_+(pre=R,post=T)	217	209	7.2038765E-20	2.4147787E-12	0.0	0.0
SD6.mgf	index=115197	-1	060813-SludgeD32_31-36, Cmpd 16802, +MSn(687.02), 43.78 min	CID	687.02	0	-3.5536046	3	TGDAAPM+15.995AYVELVDRPLPK	10191506_1_317_+(pre=R,post=A)	134	120	7.448708E-20	2.4968476E-12	0.0	0.0
SD6.mgf	index=93840	-1	060813-SludgeD32_25-30, Cmpd 20625, +MSn(734.734), 53.18 min	CID	734.734	0	-0.08307108	3	LDGQELLATPAHEIANLGIAR	10180110_1_254_-(pre=R,post=T)	158	141	7.470621E-20	2.508863E-12	0.0	0.0
SD6.mgf	index=133147	-1	060813-SludgeD32_7-12, Cmpd 10804, +MSn(811.9), 29.52 min	CID	811.9	0	-5.7133207	2	QIPYNEASSSGASAIK	10089426_1_468_+(pre=K,post=F);10143900_184_747_-(pre=K,post=F)	127	127	7.706523E-20	2.5733276E-12	0.0	0.0
SD6.mgf	index=19527	-1	060813-SludgeD32_13-18, Cmpd 22393, +MSn(967.9883), 55.30 min	CID	967.9883	0	-0.6935892	2	TILDEVYADQVAELAER	10142696_1_729_+(pre=R,post=F)	189	180	7.813513E-20	2.6128687E-12	0.0	0.0
SD6.mgf	index=66623	-1	060813-SludgeD32_19-24, Cmpd 20007, +MSn(977.48), 49.90 min	CID	977.48	1	5.3933606	3	FAAEPLSLSEPLREDGDAELGDVVEDR	10081384_1_512_+(pre=R,post=S);10130494_117_670_-(pre=R,post=S)	214	155	7.818328E-20	2.6352074E-12	0.0	0.0
SD6.mgf	index=55955	-1	060813-SludgeD32_19-24, Cmpd 8745, +MSn(821.41), 24.67 min	CID	821.41	0	-3.938168	2	IIATGPDAEGSVQNNR	10176584_1_944_-(pre=K,post=T)	140	133	7.885241E-20	2.633004E-12	0.0	0.0
SD6.mgf	index=91797	-1	060813-SludgeD32_25-30, Cmpd 18449, +MSn(936.43), 47.57 min	CID	936.43	2	5.4831505	2	M+15.995SM+15.995NPFDEIAVEEAVR	10162908_1_699_+(pre=K,post=L)	148	147	8.0847366E-20	2.6996187E-12	0.0	0.0
SD6.mgf	index=71030	-1	060813-SludgeD32_19-24, Cmpd 24715, +MSn(922.04), 62.23 min	CID	922.04	0	10.392845	2	SLVGESGVLVSEVVLISR	10108795_1_584_-(pre=R,post=K)	166	160	8.297283E-20	2.7781841E-12	0.0	0.0
SD6.mgf	index=14451	-1	060813-SludgeD32_13-18, Cmpd 16974, +MSn(942.43), 41.48 min	CID	942.43	1	-0.36637956	3	NM+15.995ITGAAQM+15.995DGAILVC+57.021SAADGPM+15.995PQTR	10147888_1_774_-(pre=K,post=E)	104	79	8.306913E-20	2.7998875E-12	0.0	0.0
SD6.mgf	index=69410	-1	060813-SludgeD32_19-24, Cmpd 22986, +MSn(969.41), 57.66 min	CID	969.41	0	-14.040137	3	TVVDSM+15.995M+15.995HDSLFC+57.021AIDELAM+15.995GASTEK	10181078_268_1272_+(pre=K,post=Y)	93	73	8.3117415E-20	2.800222E-12	0.0	0.0
SD6.mgf	index=90075	-1	060813-SludgeD32_25-30, Cmpd 16621, +MSn(1087.01), 42.87 min	CID	1087.01	1	-5.0267143	2	SGTWTYNDIESGTGASIGTVR	10192056_120_689_-(pre=R,post=K)	262	235	8.432656E-20	2.8319437E-12	0.0	0.0
SD6.mgf	index=18698	-1	060813-SludgeD32_13-18, Cmpd 21503, +MSn(884.77), 52.98 min	CID	884.77	1	1.7490566	3	LTNGATFDPPAFITSTGYESSIAYK	10182120_180_1308_-(pre=R,post=T)	82	62	8.5729445E-20	2.886752E-12	0.0	0.0
SD6.mgf	index=141358	-1	060813-SludgeD32_7-12, Cmpd 19461, +MSn(1322.29), 50.95 min	CID	1322.29	2	-0.9841547	3	GLDLDGDGVIEPNGVENNNPTTLDNGKDFEIVDAYSR	10186802_1_1094_+(pre=K,post=D)	156	95	8.69241E-20	2.9384592E-12	0.0	0.0
SD6.mgf	index=94420	-1	060813-SludgeD32_25-30, Cmpd 21239, +MSn(1103.08), 54.79 min	CID	1103.08	1	-2.9606237	2	AVVTAEFPGLVATSLVNTSGDR	10188234_1_1453_+(pre=R,post=T)	266	228	8.763703E-20	2.945423E-12	0.0	0.0
SD6.mgf	index=142159	-1	060813-SludgeD32_7-12, Cmpd 20324, +MSn(929.7647), 53.20 min	CID	929.7647	0	-4.792121	3	EFFGSSQLSQFM+15.995DQTNPLSEITHK	10091956_1_536_-(pre=R,post=R);10168804_1_998_+(pre=K,post=R)	114	88	9.086687E-20	3.0580185E-12	0.0	0.0
SD6.mgf	index=139880	-1	060813-SludgeD32_7-12, Cmpd 17887, +MSn(990.97), 46.86 min	CID	990.97	0	0.43113947	2	QELIDVLSESDETVM+15.995EK	10112635_1_597_-(pre=R,post=F);10112671_1_597_-(pre=R,post=F)	120	112	9.121793E-20	3.0503623E-12	0.0	0.0
SD6.mgf	index=61155	-1	060813-SludgeD32_19-24, Cmpd 14207, +MSn(959.5182), 35.74 min	CID	959.5182	0	-1.2085925	2	LGAGTVM+15.995TTITPVGTAANVK	10092204_1_537_-(pre=K,post=V)	123	116	9.20512E-20	3.088652E-12	0.0	0.0
SD6.mgf	index=135597	-1	060813-SludgeD32_7-12, Cmpd 13380, +MSn(811.9247), 35.31 min	CID	811.9247	0	2.2552078	2	STGSYSLVTQQPLGGK	10176694_312_944_-(pre=R,post=A);10183567_526_948_-(pre=R,post=A)	118	116	9.509778E-20	3.1754623E-12	0.0	0.0
SD6.mgf	index=67758	-1	060813-SludgeD32_19-24, Cmpd 21219, +MSn(857.4866), 53.04 min	CID	857.4866	0	7.260325	2	VPIPTGSVTDFVAVVGR	10138410_1_712_+(pre=R,post=E)	144	135	9.512708E-20	3.181086E-12	0.0	0.0
SD6.mgf	index=71176	-1	060813-SludgeD32_19-24, Cmpd 24869, +MSn(1075.92), 62.64 min	CID	1075.92	2	2.0826416	3	FDVAAKPGVSNLLSILGAATGQTPEAAAVGIER	10195538_17_952_-(pre=R,post=Y)	154	103	9.5258093E-20	3.2172682E-12	0.0	0.0
SD6.mgf	index=70204	-1	060813-SludgeD32_19-24, Cmpd 23833, +MSn(1125.29), 59.90 min	CID	1125.29	2	-8.7545185	3	AKELGLTPLGEIVSIGQVAGPDASLISQPAQAIK	10181078_268_1272_+(pre=K,post=A)	107	79	9.533412E-20	3.2206533E-12	0.0	0.0
SD6.mgf	index=66011	-1	060813-SludgeD32_19-24, Cmpd 19359, +MSn(879.89), 48.26 min	CID	879.89	0	-8.1158495	2	VLGWYDNEWGYSNR	10151638_1_494_+(pre=K,post=L)	107	106	9.542429E-20	3.1747523E-12	0.0	0.0
SD6.mgf	index=90766	-1	060813-SludgeD32_25-30, Cmpd 17355, +MSn(671.7), 44.74 min	CID	671.7	0	-7.9053392	3	IPGILYGADKDPVAISVER	10194528_1049_1696_+(pre=R,post=A)	110	102	9.6678666E-20	3.2407215E-12	0.0	0.0
SD6.mgf	index=66527	-1	060813-SludgeD32_19-24, Cmpd 19904, +MSn(737.04), 49.64 min	CID	737.04	0	-3.643679	3	IADLESAIDSGGGFLYKPEAR	10182416_1_490_-(pre=K,post=A)	109	97	9.736263E-20	3.2697345E-12	0.0	0.0
SD6.mgf	index=52211	-1	060813-SludgeD32_19-24, Cmpd 4804, +MSn(587.977), 16.43 min	CID	587.977	0	0.0	3	KVDLGKPM+15.995SSEEAAKR	10099344_1_176_+(pre=R,post=T)	127	124	9.7631695E-20	3.2600736E-12	0.0	0.0
SD6.mgf	index=117324	-1	060813-SludgeD32_31-36, Cmpd 19048, +MSn(1209.1), 49.60 min	CID	1209.1	1	4.672214	2	YIGVPTSDLFNQTQGNTLEYR	10147402_1_350_+(pre=K,post=D)	228	190	9.885312E-20	3.3197898E-12	0.0	0.0
SD6.mgf	index=19073	-1	060813-SludgeD32_13-18, Cmpd 21905, +MSn(691.68), 54.02 min	CID	691.68	1	-6.149441	3	HIPQSWEFSSLGGWIATR	10192494_1_1052_+(pre=R,post=S)	88	81	9.923314E-20	3.322629E-12	0.0	0.0
SD6.mgf	index=23311	-1	060813-SludgeD32_13-18, Cmpd 26417, +MSn(839.08), 65.97 min	CID	839.08	1	-1.4302969	3	LAEATDALDEATQWIFGHAGEIR	10190736_1_1007_+(pre=R,post=D)	148	132	1.035945E-19	3.4841693E-12	0.0	0.0
SD6.mgf	index=118769	-1	060813-SludgeD32_31-36, Cmpd 20575, +MSn(937.0049), 53.57 min	CID	937.0049	0	3.126661	2	NTVPVAFEGGQLPLFQR	10150026_1_402_+(pre=R,post=L);10195858_1_402_+(pre=R,post=L)	176	172	1.04774005E-19	3.5036826E-12	0.0	0.0
SD6.mgf	index=135156	-1	060813-SludgeD32_7-12, Cmpd 12916, +MSn(741.39), 34.24 min	CID	741.39	1	9.088353	3	TREEDVQHVVEANQGQLIR	10198954_1_978_-(pre=R,post=Q)	112	106	1.0621435E-19	3.5603632E-12	0.0	0.0
SD6.mgf	index=142056	-1	060813-SludgeD32_7-12, Cmpd 20212, +MSn(989.83), 52.91 min	CID	989.83	1	-4.419894	3	GQVLGTNSVDYIDLNAVTSTANLPYNAR	10192464_1_1118_+(pre=R,post=G)	123	96	1.1365727E-19	3.83248E-12	0.0	0.0
SD6.mgf	index=137405	-1	060813-SludgeD32_7-12, Cmpd 15278, +MSn(897.9452), 40.03 min	CID	897.9452	0	-2.1071284	2	EIEQQYVSGLVTSGER	10111749_1_594_-(pre=K,post=Y)	137	135	1.1449736E-19	3.8232442E-12	0.0	0.0
SD6.mgf	index=65928	-1	060813-SludgeD32_19-24, Cmpd 19272, +MSn(880.39), 48.04 min	CID	880.39	1	-10.022226	2	VLGWYDNEWGYSNR	10151638_1_494_+(pre=K,post=L)	121	116	1.1579224E-19	3.852391E-12	0.0	0.0
SD6.mgf	index=68327	-1	060813-SludgeD32_19-24, Cmpd 21825, +MSn(735.39), 54.62 min	CID	735.39	0	-0.08299698	3	AVVTAEFPGLVATSLVNTSGDR	10188234_1_1453_+(pre=R,post=T)	100	88	1.1881479E-19	3.993287E-12	0.0	0.0
SD6.mgf	index=135258	-1	060813-SludgeD32_7-12, Cmpd 13024, +MSn(546.9535), 34.49 min	CID	546.9535	0	0.7811385	3	LLLPDTVGTGGDSHTR	10080910_1_511_+(pre=R,post=F)	129	126	1.1988672E-19	4.0032036E-12	0.0	0.0
SD6.mgf	index=93259	-1	060813-SludgeD32_25-30, Cmpd 20003, +MSn(1189.06), 51.56 min	CID	1189.06	2	0.9778765	2	AGAPDLTEEPPFDDEFIEVQR	10189992_616_1680_+(pre=R,post=Q)	162	133	1.2292302E-19	4.128131E-12	0.0	0.0
SD6.mgf	index=14227	-1	060813-SludgeD32_13-18, Cmpd 16737, +MSn(664.66), 40.89 min	CID	664.66	1	0.12355602	3	NVLEREPDETGAAFWTR	10182120_180_1308_-(pre=R,post=Q)	141	130	1.2433951E-19	4.157961E-12	0.0	0.0
SD6.mgf	index=91333	-1	060813-SludgeD32_25-30, Cmpd 17955, +MSn(851.45), 46.30 min	CID	851.45	1	0.7418479	3	HAQQVPAIIYGAGQDPQSVSIPFK	10109751_49_587_-(pre=R,post=E)	88	71	1.2490538E-19	4.2035446E-12	0.0	0.0
SD6.mgf	index=92748	-1	060813-SludgeD32_25-30, Cmpd 19463, +MSn(693.3644), 50.17 min	CID	693.3644	0	-0.7922472	3	EQIIFPEIEYDKVDALR	10195582_1488_1979_-(pre=K,post=G)	131	125	1.2575199E-19	4.205195E-12	0.0	0.0
SD6.mgf	index=19264	-1	060813-SludgeD32_13-18, Cmpd 22111, +MSn(1102.5807), 54.57 min	CID	1102.5807	0	-0.7749923	2	AVVTAEFPGLVATSLVNTSGDR	10188234_1_1453_+(pre=R,post=T)	288	244	1.3151264E-19	4.4200533E-12	0.0	0.0
SD6.mgf	index=116874	-1	060813-SludgeD32_31-36, Cmpd 18573, +MSn(1068.53), 48.37 min	CID	1068.53	1	-0.4276213	2	GLGPSIYLGDASLVSGGDAEEK	10156191_152_490_-(pre=K,post=A)	167	144	1.3291707E-19	4.467255E-12	0.0	0.0
SD6.mgf	index=64726	-1	060813-SludgeD32_19-24, Cmpd 17990, +MSn(1093.86), 44.80 min	CID	1093.86	1	-2.436609	3	VDPEGPQFSIDKGELLDANTGEYSGVNEVAK	10158025_1_862_+(pre=K,post=K)	145	93	1.3469097E-19	4.546505E-12	0.0	0.0
SD6.mgf	index=144828	-1	060813-SludgeD32_7-12, Cmpd 23182, +MSn(708.68), 60.71 min	CID	708.68	2	-5.1991177	3	ADEATDAAAVAVDFATAATAAAK	10088420_1_528_+(pre=R,post=D)	90	81	1.3501595E-19	4.540959E-12	0.0	0.0
SD6.mgf	index=64862	-1	060813-SludgeD32_19-24, Cmpd 18135, +MSn(578.57), 45.16 min	CID	578.57	1	4.248867	4	LALTAAETGHLVFGTLHTTSAAK	10186206_6_725_+(pre=R,post=T)	98	84	1.3776442E-19	4.6333987E-12	0.0	0.0
SD6.mgf	index=91195	-1	060813-SludgeD32_25-30, Cmpd 17807, +MSn(760.41), 45.92 min	CID	760.41	1	0.42919704	3	IGSLPLANLTIEM+15.995HEAAPVTGK	10189986_159_770_-(pre=K,post=V)	118	97	1.3832073E-19	4.6488685E-12	0.0	0.0
SD6.mgf	index=140476	-1	060813-SludgeD32_7-12, Cmpd 18527, +MSn(690.0348), 48.51 min	CID	690.0348	0	9.110669	3	INIIDTPGHVDFTIEVER	10108479_1_430_-(pre=R,post=A);10155997_1_576_-(pre=R,post=S);10161778_1_902_+(pre=R,post=S);10183617_299_1042_+(pre=R,post=S);10192616_1_1017_+(pre=R,post=S);10192784_1_1046_+(pre=R,post=S)	130	113	1.387219E-19	4.644833E-12	0.0	0.0
SD6.mgf	index=65061	-1	060813-SludgeD32_19-24, Cmpd 18349, +MSn(894.11), 45.71 min	CID	894.11	1	-9.331977	3	TLIHPGQLDAANAVFAPADAEVESSR	10124986_1_353_+(pre=K,post=E)	111	84	1.3951544E-19	4.700269E-12	0.0	0.0
SD6.mgf	index=91024	-1	060813-SludgeD32_25-30, Cmpd 17627, +MSn(937.47), 45.45 min	CID	937.47	0	-1.4323355	3	LPEGVEVPQLTQGHDYDQPIANVYK	10110625_58_590_-(pre=K,post=H)	133	106	1.4155361E-19	4.7665092E-12	0.0	0.0
SD6.mgf	index=62475	-1	060813-SludgeD32_19-24, Cmpd 15593, +MSn(969.142), 38.87 min	CID	969.142	1	-8.6092415	3	EGNTYAVANGISTGAAADAATVGAPTGAVGAAK	10113701_1_588_+(pre=K,post=M)	99	62	1.4273158E-19	4.8206482E-12	0.0	0.0
SD6.mgf	index=115212	-1	060813-SludgeD32_31-36, Cmpd 16817, +MSn(776.39), 43.82 min	CID	776.39	0	11.399166	2	QGNALSWATSGGAGFK	10093702_1_162_-(pre=R,post=G);10107421_215_580_+(pre=R,post=G);10135864_8_397_-(pre=R,post=G);10150334_550_793_+(pre=R,post=G);10184958_1098_1425_+(pre=R,post=G)	99	98	1.4342419E-19	4.789156E-12	0.0	0.0
SD6.mgf	index=41337	-1	060813-SludgeD32_1-6, Cmpd 17782, +MSn(972.04), 49.55 min	CID	972.04	1	10.398433	2	LVVTDESPDSGALTIVGIR	10096626_1_549_-(pre=K,post=N)	230	214	1.4441529E-19	4.8408794E-12	0.0	0.0
SD6.mgf	index=95720	-1	060813-SludgeD32_25-30, Cmpd 22633, +MSn(1039.55), 58.44 min	CID	1039.55	0	-4.814447	2	ALRDDFFLQQLLLTDGGR	10167694_302_981_-(pre=K,post=S)	228	221	1.4493303E-19	4.852801E-12	0.0	0.0
SD6.mgf	index=93781	-1	060813-SludgeD32_25-30, Cmpd 20561, +MSn(936.9922), 53.01 min	CID	936.9922	0	-10.422203	2	NTVPVAFEGGQLPLFQR	10150026_1_402_+(pre=R,post=L);10195858_1_402_+(pre=R,post=L)	175	162	1.4712879E-19	4.920043E-12	0.0	0.0
SD6.mgf	index=19318	-1	060813-SludgeD32_13-18, Cmpd 22169, +MSn(804.4), 54.72 min	CID	804.4	1	-2.5546968	3	ERLEYLLDEGSFNELDQLAR	10188634_1_340_-(pre=R,post=S);10198228_4001_4281_+(pre=R,post=S)	109	93	1.4751907E-19	4.9498E-12	0.0	0.0
SD6.mgf	index=91049	-1	060813-SludgeD32_25-30, Cmpd 17653, +MSn(959.96), 45.52 min	CID	959.96	0	-0.6993898	2	TEEFTPNVNDIIEGNAR	10192046_1338_1868_-(pre=-,post=F)	165	155	1.5267198E-19	5.105409E-12	0.0	0.0
SD6.mgf	index=68497	-1	060813-SludgeD32_19-24, Cmpd 22011, +MSn(968.49), 55.10 min	CID	968.49	1	-0.6609759	2	TILDEVYADQVAELAER	10142696_1_729_+(pre=R,post=F)	118	111	1.5349935E-19	5.133077E-12	0.0	0.0
SD6.mgf	index=117186	-1	060813-SludgeD32_31-36, Cmpd 18903, +MSn(927.4771), 49.22 min	CID	927.4771	0	0.1974232	2	GFQM+15.995IDTVNAASPFVLK	10147402_1_350_+(pre=R,post=A)	116	112	1.5414468E-19	5.154657E-12	0.0	0.0
SD6.mgf	index=8595	-1	060813-SludgeD32_13-18, Cmpd 10822, +MSn(996.53), 28.45 min	CID	996.53	0	6.553545	2	VSAVGFGSTKPVATNATAEGK	10095080_182_544_-(pre=R,post=A)	124	106	1.5878317E-19	5.332424E-12	0.0	0.0
SD6.mgf	index=131535	-1	060813-SludgeD32_7-12, Cmpd 9104, +MSn(599.6516), 25.94 min	CID	599.6516	0	0.0	3	TPGVGEHQLHINPQAAK	10151628_1_804_+(pre=R,post=D)	135	123	1.5991875E-19	5.3477444E-12	0.0	0.0
SD6.mgf	index=19335	-1	060813-SludgeD32_13-18, Cmpd 22187, +MSn(929.43), 54.77 min	CID	929.43	0	1.3790604	2	GDEDSTDAAEFVALVYR	10182120_180_1308_-(pre=K,post=N)	202	188	1.6470156E-19	5.5076833E-12	0.0	0.0
SD6.mgf	index=16808	-1	060813-SludgeD32_13-18, Cmpd 19487, +MSn(650.0011), 47.81 min	CID	650.0011	0	-3.9437878	3	FLSQPFHVAEVFTGSPGK	10156407_1_255_+(pre=R,post=Y)	117	103	1.6499326E-19	5.524479E-12	0.0	0.0
SD6.mgf	index=68273	-1	060813-SludgeD32_19-24, Cmpd 21768, +MSn(874.9632), 54.47 min	CID	874.9632	0	-1.5346605	2	FLDVFGANITLQPGEK	10132824_1_681_-(pre=K,post=M)	112	107	1.6826012E-19	5.618466E-12	0.0	0.0
SD6.mgf	index=70334	-1	060813-SludgeD32_19-24, Cmpd 23978, +MSn(945.54), 60.28 min	CID	945.54	1	10.806145	3	AQILQQAGTAM+15.995IAQANQLPQGVLALLR	10199088_7883_7996_-(pre=R,post=-)	98	80	1.7065416E-19	5.7519857E-12	0.0	0.0
SD6.mgf	index=143394	-1	060813-SludgeD32_7-12, Cmpd 21651, +MSn(855.79), 56.68 min	CID	855.79	1	2.593142	3	IATTVLVDDGQTVVLGGIFSNETSK	10089426_1_468_+(pre=R,post=G)	93	77	1.7720558E-19	5.9670116E-12	0.0	0.0
SD6.mgf	index=138851	-1	060813-SludgeD32_7-12, Cmpd 16798, +MSn(685.355), 44.00 min	CID	685.355	0	-2.4045134	3	INIIDTPGHVDFTVEVER	10161092_1_375_-(pre=K,post=S)	166	139	1.7758333E-19	5.946033E-12	0.0	0.0
SD6.mgf	index=18452	-1	060813-SludgeD32_13-18, Cmpd 21239, +MSn(1126.23), 52.30 min	CID	1126.23	2	-7.2288923	3	GSQSTSVVAGGGTVVEM+15.995LGM+15.995SPSSIVLVDHALTR	10141500_4_731_-(pre=R,post=A)	152	93	1.7777259E-19	6.0056556E-12	0.0	0.0
SD6.mgf	index=64418	-1	060813-SludgeD32_19-24, Cmpd 17664, +MSn(1049.82), 43.99 min	CID	1049.82	2	1.2036371	3	VTWEVSEDAGATYSPIANNSTYTNGDQVR	10178482_958_1192_-(pre=K,post=V)	135	91	1.8116663E-19	6.1111997E-12	0.0	0.0
SD6.mgf	index=83504	-1	060813-SludgeD32_25-30, Cmpd 9691, +MSn(814.4), 27.07 min	CID	814.4	1	1.4636215	2	SPTGSTPHQFTDVPR	10178482_125_955_-(pre=K,post=T)	130	121	1.8130818E-19	6.0439414E-12	0.0	0.0
SD6.mgf	index=21582	-1	060813-SludgeD32_13-18, Cmpd 24582, +MSn(942.98), 61.08 min	CID	942.98	1	-0.22554493	2	NPPAGEEAFLVDLLENR	10183359_1045_1356_+(pre=K,post=V)	161	155	1.8381062E-19	6.1466973E-12	0.0	0.0
SD6.mgf	index=83589	-1	060813-SludgeD32_25-30, Cmpd 9781, +MSn(542.9333), 27.26 min	CID	542.9333	0	-1.0117557	3	SPTGSTPHQFTDVPR	10178482_125_955_-(pre=K,post=T)	125	120	1.8410622E-19	6.1372144E-12	0.0	0.0
SD6.mgf	index=20254	-1	060813-SludgeD32_13-18, Cmpd 23161, +MSn(737.38), 57.34 min	CID	737.38	1	0.60822916	3	EVDKPFLM+15.995PVEDVFTITGR	10128104_1_659_-(pre=R,post=G)	83	76	1.8822428E-19	6.30938E-12	0.0	0.0
SD6.mgf	index=92898	-1	060813-SludgeD32_25-30, Cmpd 19621, +MSn(693.7), 50.58 min	CID	693.7	1	0.91062844	3	EQIIFPEIEYDKVDALR	10195582_1488_1979_-(pre=K,post=G)	129	122	1.9141365E-19	6.4009457E-12	0.0	0.0
SD6.mgf	index=140810	-1	060813-SludgeD32_7-12, Cmpd 18881, +MSn(703.04), 49.43 min	CID	703.04	0	-5.9902716	3	AGIDFKPVQDTLLYANVSR	10194606_1_1339_+(pre=R,post=G)	97	91	1.9342674E-19	6.4837697E-12	0.0	0.0
SD6.mgf	index=59073	-1	060813-SludgeD32_19-24, Cmpd 12020, +MSn(860.42), 31.26 min	CID	860.42	0	6.3133855	2	GM+15.995LEGTATTADPEAIAR	10197544_3095_3538_+(pre=R,post=I)	118	115	1.9412901E-19	6.4917485E-12	0.0	0.0
SD6.mgf	index=62235	-1	060813-SludgeD32_19-24, Cmpd 15341, +MSn(977.54), 38.26 min	CID	977.54	0	4.245768	2	VAPEEHPVLLTEAPLNPK	10102290_1_564_-(pre=R,post=A)	157	142	1.9934092E-19	6.6745437E-12	0.0	0.0
SD6.mgf	index=57046	-1	060813-SludgeD32_19-24, Cmpd 9891, +MSn(813.8968), 26.95 min	CID	813.8968	0	-0.44994745	2	SPTGSTPHQFTDVPR	10178482_125_955_-(pre=K,post=T)	180	163	2.0200766E-19	6.733962E-12	0.0	0.0
SD6.mgf	index=4614	-1	060813-SludgeD32_13-18, Cmpd 6634, +MSn(590.2665), 20.43 min	CID	590.2665	0	-0.6204159	3	HYAHVDC+57.021PGHADYVK	10089504_1_453_-(pre=R,post=N);10115883_1_497_-(pre=R,post=N);10147888_1_774_-(pre=R,post=N);10150298_1_793_-(pre=R,post=N);10167478_1_978_-(pre=R,post=N);10170336_1_1022_-(pre=R,post=N);10172322_1_1029_+(pre=R,post=N);10177906_66_1013_+(pre=R,post=N)	125	113	2.0201787E-19	6.734303E-12	0.0	0.0
SD6.mgf	index=7753	-1	060813-SludgeD32_13-18, Cmpd 9938, +MSn(813.8912), 26.82 min	CID	813.8912	0	-7.3491416	2	SPTGSTPHQFTDVPR	10178482_125_955_-(pre=K,post=T)	116	112	2.0224163E-19	6.7417617E-12	0.0	0.0
SD6.mgf	index=85437	-1	060813-SludgeD32_25-30, Cmpd 11749, +MSn(931.45), 31.51 min	CID	931.45	0	3.5384724	2	LAQDGYTVVAGC+57.021GPNSPR	10098090_1_553_+(pre=R,post=K)	177	157	2.0256729E-19	6.7825723E-12	0.0	0.0
SD6.mgf	index=52741	-1	060813-SludgeD32_19-24, Cmpd 5361, +MSn(535.9428), 17.77 min	CID	535.9428	0	-0.79718536	3	KVDLGKPM+15.995SSEEAAK	10099344_1_176_+(pre=R,post=R)	109	109	2.0512725E-19	6.837954E-12	0.0	0.0
SD6.mgf	index=67688	-1	060813-SludgeD32_19-24, Cmpd 21145, +MSn(857.98), 52.84 min	CID	857.98	1	-2.383292	2	VPIPTGSVTDFVAVVGR	10138410_1_712_+(pre=R,post=E)	137	127	2.0728428E-19	6.9316657E-12	0.0	0.0
SD6.mgf	index=18545	-1	060813-SludgeD32_13-18, Cmpd 21339, +MSn(1125.9), 52.55 min	CID	1125.9	1	-3.2348638	3	GSQSTSVVAGGGTVVEM+15.995LGM+15.995SPSSIVLVDHALTR	10141500_4_731_-(pre=R,post=A)	147	95	2.0735247E-19	7.0049465E-12	0.0	0.0
SD6.mgf	index=63290	-1	060813-SludgeD32_19-24, Cmpd 16466, +MSn(1126.55), 41.00 min	CID	1126.55	0	-0.6501455	2	QTNLDLTAYGVSGSSFHTPTR	10108221_1_583_-(pre=K,post=I)	281	241	2.1036232E-19	7.0646093E-12	0.0	0.0
SD6.mgf	index=7767	-1	060813-SludgeD32_13-18, Cmpd 9953, +MSn(942.4219), 26.84 min	CID	942.4219	0	-0.06476415	2	EHGNPETSTDAELADAAR	10142696_1_729_+(pre=R,post=T);10198568_199_1277_-(pre=R,post=A)	228	190	2.1207431E-19	7.1008967E-12	0.0	0.0
SD6.mgf	index=146407	-1	060813-SludgeD32_7-12, Cmpd 24912, +MSn(787.43), 65.25 min	CID	787.43	1	0.25937355	3	TAVDLLITALQVTNDTAVASNTK	10126768_1_653_+(pre=K,post=I)	98	86	2.141771E-19	7.2033677E-12	0.0	0.0
SD6.mgf	index=142480	-1	060813-SludgeD32_7-12, Cmpd 20667, +MSn(870.12), 54.10 min	CID	870.12	1	-3.414251	3	SDATKPTASTIIYTLTDEAPALATR	10105074_467_573_+(pre=-,post=S)	122	97	2.1659326E-19	7.293306E-12	0.0	0.0
SD6.mgf	index=140939	-1	060813-SludgeD32_7-12, Cmpd 19017, +MSn(859.48), 49.79 min	CID	859.48	0	2.5565124	2	LLSLLVGQEVNGGSGFK	10092124_1_537_+(pre=R,post=K)	107	102	2.1876495E-19	7.315583E-12	0.0	0.0
SD6.mgf	index=19195	-1	060813-SludgeD32_13-18, Cmpd 22036, +MSn(1102.57), 54.37 min	CID	1102.57	0	-10.517753	2	AVVTAEFPGLVATSLVNTSGDR	10188234_1_1453_+(pre=R,post=T)	260	218	2.2615237E-19	7.600832E-12	0.0	0.0
SD6.mgf	index=56601	-1	060813-SludgeD32_19-24, Cmpd 9423, +MSn(917.44), 26.02 min	CID	917.44	0	-5.322186	2	IVTEDGSVASTGQEGEVR	10197912_3335_3913_-(pre=R,post=L)	147	133	2.3099727E-19	7.734495E-12	0.0	0.0
SD6.mgf	index=16096	-1	060813-SludgeD32_13-18, Cmpd 18726, +MSn(1139.54), 45.89 min	CID	1139.54	0	-6.105942	2	SGETEDATIADLAVATNC+57.021AQIK	10101902_1_221_+(pre=R,post=T);10168990_786_1000_-(pre=R,post=T)	161	134	2.3225825E-19	7.806047E-12	0.0	0.0
SD6.mgf	index=60985	-1	060813-SludgeD32_19-24, Cmpd 14028, +MSn(869.42), 35.37 min	CID	869.42	0	-4.3525147	2	INYSDVTSIGNPSTNR	10102632_1_565_+(pre=R,post=M)	136	129	2.3253756E-19	7.764789E-12	0.0	0.0
SD6.mgf	index=119350	-1	060813-SludgeD32_31-36, Cmpd 21188, +MSn(832.9273), 55.18 min	CID	832.9273	0	-1.0258894	2	TQANEALDSFVAAVTK	10185172_1_102_-(pre=K,post=-)	138	134	2.4017892E-19	8.019947E-12	0.0	0.0
SD6.mgf	index=10453	-1	060813-SludgeD32_13-18, Cmpd 12774, +MSn(951.76), 32.35 min	CID	951.76	1	-1.9665647	3	VGM+15.995YPANGTAPGDASTGYPTSGYSSGVGSK	10188234_1_1453_+(pre=R,post=T)	117	77	2.4385525E-19	8.228715E-12	0.0	0.0
SD6.mgf	index=145221	-1	060813-SludgeD32_7-12, Cmpd 23608, +MSn(942.48), 61.83 min	CID	942.48	0	1.5542463	2	NPPAGEEAFLVDLLENR	10183359_1045_1356_+(pre=K,post=V)	162	156	2.4719698E-19	8.2663616E-12	0.0	0.0
SD6.mgf	index=140035	-1	060813-SludgeD32_7-12, Cmpd 18055, +MSn(1009.98), 47.29 min	CID	1009.98	0	-6.889206	2	ASLSTDSFLSAASFQETTR	10136868_282_703_-(pre=K,post=V)	287	251	2.475893E-19	8.299328E-12	0.0	0.0
SD6.mgf	index=93287	-1	060813-SludgeD32_25-30, Cmpd 20033, +MSn(698.37), 51.64 min	CID	698.37	1	-1.893492	3	EQIIFPEIEYDKIDALR	10146122_1_315_+(pre=K,post=G);10148428_14_556_-(pre=K,post=G);10164976_240_779_+(pre=K,post=G);10184277_1_155_+(pre=K,post=G)	115	111	2.4961328E-19	8.347163E-12	0.0	0.0
SD6.mgf	index=139439	-1	060813-SludgeD32_7-12, Cmpd 17420, +MSn(735.68), 45.64 min	CID	735.68	0	-7.798581	3	M+15.995M+15.995RPGEPPTEDAVQALFQR	10125050_1_646_-(pre=R,post=L)	122	108	2.502188E-19	8.38747E-12	0.0	0.0
SD6.mgf	index=147034	-1	060813-SludgeD32_7-12, Cmpd 25595, +MSn(937.83), 67.03 min	CID	937.83	1	-3.558284	3	VVDTLALPVVEAPGFEADDVIATLAER	10188810_1279_1645_+(pre=R,post=A);10196732_1971_3032_-(pre=R,post=A)	150	119	2.514537E-19	8.475376E-12	0.0	0.0
SD6.mgf	index=112329	-1	060813-SludgeD32_31-36, Cmpd 13789, +MSn(871.4617), 36.30 min	CID	871.4617	0	4.692547	2	INAITVPADSGDTLAQR	10129186_1_188_-(pre=K,post=F);10195426_2039_2443_+(pre=K,post=F)	125	121	2.5369632E-19	8.483702E-12	0.0	0.0
SD6.mgf	index=91134	-1	060813-SludgeD32_25-30, Cmpd 17742, +MSn(960.47), 45.75 min	CID	960.47	1	7.9169164	2	TEEFTPNVNDIIEGNAR	10192046_1338_1868_-(pre=-,post=F)	124	118	2.5524408E-19	8.53546E-12	0.0	0.0
SD6.mgf	index=18571	-1	060813-SludgeD32_13-18, Cmpd 21366, +MSn(829.43), 52.62 min	CID	829.43	2	1.0081921	3	LIGLGGAGDVNPVSC+57.021VFSGQNVAPR	10197656_2136_3652_+(pre=R,post=L)	99	81	2.5822384E-19	8.6951245E-12	0.0	0.0
SD6.mgf	index=90833	-1	060813-SludgeD32_25-30, Cmpd 17426, +MSn(825.38), 44.93 min	CID	825.38	1	-10.701175	3	GC+57.021TDFDTGLC+57.021TFDTVKPGAVVGR	10180822_56_664_+(pre=R,post=N)	128	102	2.6032653E-19	8.755501E-12	0.0	0.0
SD6.mgf	index=21074	-1	060813-SludgeD32_13-18, Cmpd 24026, +MSn(1021.52), 59.63 min	CID	1021.52	2	7.537938	2	AIDGAFLM+15.995PVEDVFSISGR	10170336_1_1022_-(pre=R,post=G)	113	101	2.613513E-19	8.760639E-12	0.0	0.0
SD6.mgf	index=114970	-1	060813-SludgeD32_31-36, Cmpd 16563, +MSn(682.0137), 43.17 min	CID	682.0137	0	-1.9688326	3	RDESDTGSPEVQIALLSAR	10113259_1_258_+(pre=R,post=I)	100	96	2.6250117E-19	8.799182E-12	0.0	0.0
SD6.mgf	index=17265	-1	060813-SludgeD32_13-18, Cmpd 19975, +MSn(1070.25), 49.05 min	CID	1070.25	2	-5.3246846	3	APESGTVTVTAPVVTPPAAPVLNTLPYRPYK	10100588_15_559_+(pre=R,post=N)	135	90	2.6392813E-19	8.908917E-12	0.0	0.0
SD6.mgf	index=92725	-1	060813-SludgeD32_25-30, Cmpd 19439, +MSn(942.93), 50.11 min	CID	942.93	1	-1.067484	2	M+15.995SM+15.995NPFDEIAIEEAVR	10077356_1_504_+(pre=K,post=L)	166	156	2.6405903E-19	8.817341E-12	0.0	0.0
SD6.mgf	index=42484	-1	060813-SludgeD32_1-6, Cmpd 18992, +MSn(1003.49), 52.71 min	CID	1003.49	1	1.5528104	2	TSFFTDFTAAGLNTASPTR	10141386_1_730_-(pre=R,post=T)	154	133	2.64231E-19	8.857168E-12	0.0	0.0
SD6.mgf	index=91308	-1	060813-SludgeD32_25-30, Cmpd 17928, +MSn(833.43), 46.23 min	CID	833.43	2	-11.435569	2	GFVVSGGTAALDSVVER	10129528_1_516_+(pre=K,post=K)	169	162	2.6469247E-19	8.851417E-12	0.0	0.0
SD6.mgf	index=115765	-1	060813-SludgeD32_31-36, Cmpd 17398, +MSn(867.45), 45.34 min	CID	867.45	0	-8.161877	2	ALLEQGEDVGLATVYR	10166906_569_969_-(pre=K,post=V);10179280_1_227_-(pre=K,post=V)	130	128	2.6490875E-19	8.845714E-12	0.0	0.0
SD6.mgf	index=11624	-1	060813-SludgeD32_13-18, Cmpd 14004, +MSn(837.44), 34.78 min	CID	837.44	2	5.913156	2	NQTIGNQAGNAFIPAR	10085928_1_522_+(pre=R,post=V)	140	137	2.7070408E-19	9.039229E-12	0.0	0.0
SD6.mgf	index=68581	-1	060813-SludgeD32_19-24, Cmpd 22104, +MSn(967.99), 55.34 min	CID	967.99	0	1.0719106	2	TILDEVYADQVAELAER	10142696_1_729_+(pre=R,post=F)	105	101	2.716698E-19	9.084742E-12	0.0	0.0
SD6.mgf	index=144100	-1	060813-SludgeD32_7-12, Cmpd 22402, +MSn(742.4), 58.66 min	CID	742.4	0	8.796901	3	TAIVEGLAQAIADGDVPDTLAGK	10077964_1_505_-(pre=K,post=Q)	72	64	2.727812E-19	9.174386E-12	0.0	0.0
SD6.mgf	index=93218	-1	060813-SludgeD32_25-30, Cmpd 19960, +MSn(698.37), 51.45 min	CID	698.37	1	-1.893492	3	EQIIFPEIEYDKIDALR	10146122_1_315_+(pre=K,post=G);10148428_14_556_-(pre=K,post=G);10164976_240_779_+(pre=K,post=G);10184277_1_155_+(pre=K,post=G)	130	126	2.7395327E-19	9.161102E-12	0.0	0.0
SD6.mgf	index=95484	-1	060813-SludgeD32_25-30, Cmpd 22379, +MSn(1037.54), 57.77 min	CID	1037.54	0	0.5882683	2	EFNEALVHQVVTAYLAGGR	10174944_1018_1108_+(pre=R,post=Q)	189	172	2.7450206E-19	9.201459E-12	0.0	0.0
SD6.mgf	index=114079	-1	060813-SludgeD32_31-36, Cmpd 15627, +MSn(867.95), 40.77 min	CID	867.95	0	0.28128427	2	FTPSGQAVANFGVAVNR	10112657_1_463_-(pre=R,post=R);10124046_187_641_+(pre=R,post=K);10160418_416_887_+(pre=R,post=R)	180	166	2.8043972E-19	9.378011E-12	0.0	0.0
SD6.mgf	index=83595	-1	060813-SludgeD32_25-30, Cmpd 9787, +MSn(813.8961), 27.27 min	CID	813.8961	0	-1.2748511	2	SPTGSTPHQFTDVPR	10178482_125_955_-(pre=K,post=T)	173	158	2.8193508E-19	9.398357E-12	0.0	0.0
SD6.mgf	index=89761	-1	060813-SludgeD32_25-30, Cmpd 16289, +MSn(769.39), 42.01 min	CID	769.39	0	1.9039063	3	VGGQVYLLTPTDVEVSDDDKR	10154904_296_832_-(pre=R,post=R)	112	98	2.8255634E-19	9.489106E-12	0.0	0.0
SD6.mgf	index=62327	-1	060813-SludgeD32_19-24, Cmpd 15437, +MSn(940.48), 38.49 min	CID	940.48	1	-3.3428946	2	GSAADVTQIAVGGQYNLSK	10113701_1_588_+(pre=K,post=R)	123	114	2.8311122E-19	9.490042E-12	0.0	0.0
SD6.mgf	index=20169	-1	060813-SludgeD32_13-18, Cmpd 23072, +MSn(969.05), 57.10 min	CID	969.05	1	7.4056563	2	VLIAPIADIAGDEVVLDGR	10197840_538_2491_-(pre=R,post=Y)	132	124	2.842103E-19	9.526884E-12	0.0	0.0
SD6.mgf	index=93211	-1	060813-SludgeD32_25-30, Cmpd 19952, +MSn(926.77), 51.43 min	CID	926.77	0	3.6880577	3	NLSPNGGDKPEGDLAAAIDDQFGSFDK	10117341_1_614_+(pre=K,post=F)	113	93	2.8589226E-19	9.636145E-12	0.0	0.0
SD6.mgf	index=117049	-1	060813-SludgeD32_31-36, Cmpd 18757, +MSn(779.7), 48.85 min	CID	779.7	0	-5.8709884	3	AGAVDGQDGFEGFELLKPTDDR	10195426_2039_2443_+(pre=R,post=T)	119	104	2.8958293E-19	9.732691E-12	0.0	0.0
SD6.mgf	index=61360	-1	060813-SludgeD32_19-24, Cmpd 14422, +MSn(689.38), 36.20 min	CID	689.38	1	7.028356	3	YIPVGTTLHNIELQPGGGAK	10147028_36_768_+(pre=R,post=M)	114	96	2.9015565E-19	9.7357756E-12	0.0	0.0
SD6.mgf	index=90111	-1	060813-SludgeD32_25-30, Cmpd 16659, +MSn(945.47), 42.96 min	CID	945.47	0	-6.584604	2	ITDEGTAAELLASESVQR	10193582_1743_1979_-(pre=K,post=A)	251	213	2.9061088E-19	9.730541E-12	0.0	0.0
SD6.mgf	index=19343	-1	060813-SludgeD32_13-18, Cmpd 22196, +MSn(1102.58), 54.79 min	CID	1102.58	0	-1.4392713	2	AVVTAEFPGLVATSLVNTSGDR	10188234_1_1453_+(pre=R,post=T)	244	205	2.9210687E-19	9.817519E-12	0.0	0.0
SD6.mgf	index=91407	-1	060813-SludgeD32_25-30, Cmpd 18033, +MSn(851.1167), 46.50 min	CID	851.1167	0	2.079648	3	HAQQVPAIIYGAGQDPQSVSIPFK	10109751_49_587_-(pre=R,post=E)	94	73	2.9938003E-19	1.0075286E-11	0.0	0.0
SD6.mgf	index=94015	-1	060813-SludgeD32_25-30, Cmpd 20809, +MSn(937), 53.66 min	CID	937.0	0	-2.0844407	2	NTVPVAFEGGQLPLFQR	10150026_1_402_+(pre=R,post=L);10195858_1_402_+(pre=R,post=L)	171	159	3.0697104E-19	1.026523E-11	0.0	0.0
SD6.mgf	index=67966	-1	060813-SludgeD32_19-24, Cmpd 21438, +MSn(614.08), 53.61 min	CID	614.08	2	-3.0322368	4	ERPGDLYIDNLLIGTHVIDAAR	10133202_147_683_+(pre=R,post=R)	87	74	3.0888025E-19	1.0381262E-11	0.0	0.0
SD6.mgf	index=70843	-1	060813-SludgeD32_19-24, Cmpd 24517, +MSn(799.74), 61.71 min	CID	799.74	1	-6.997886	3	LADAVLAGGPEAVSEVAEDLDNLK	10184207_299_1111_+(pre=K,post=I)	103	93	3.1623252E-19	1.0642436E-11	0.0	0.0
SD6.mgf	index=67163	-1	060813-SludgeD32_19-24, Cmpd 20584, +MSn(991.52), 51.39 min	CID	991.52	0	-13.419281	2	LLVPTPPLEGDAAGLAEYR	10159034_1_872_+(pre=K,post=K)	161	139	3.1624063E-19	1.0600559E-11	0.0	0.0
SD6.mgf	index=10104	-1	060813-SludgeD32_13-18, Cmpd 12408, +MSn(828.41), 31.66 min	CID	828.41	0	4.1259556	2	NGVVAC+57.021ATPNPAEIDK	10188234_1_1453_+(pre=R,post=Y)	96	93	3.221259E-19	1.0756283E-11	0.0	0.0
SD6.mgf	index=145218	-1	060813-SludgeD32_7-12, Cmpd 23605, +MSn(1183.28), 61.82 min	CID	1183.28	1	3.0103633	3	VFGPEGNVLDLSPSDAELIELPYPVLHNDQLR	10187300_1_1041_+(pre=K,post=K)	154	104	3.250553E-19	1.0975502E-11	0.0	0.0
SD6.mgf	index=69156	-1	060813-SludgeD32_19-24, Cmpd 22715, +MSn(983.9701), 56.94 min	CID	983.9701	0	-5.954795	2	DNWYIGASAPFGQWNLK	10180234_99_1195_+(pre=R,post=G)	130	114	3.3560863E-19	1.1222881E-11	0.0	0.0
SD6.mgf	index=60957	-1	060813-SludgeD32_19-24, Cmpd 13999, +MSn(861.42), 35.31 min	CID	861.42	0	5.6683617	2	QIPDPAEPGDLDPETK	10196630_1_367_-(pre=K,post=T)	94	91	3.3595338E-19	1.1218004E-11	0.0	0.0
SD6.mgf	index=52661	-1	060813-SludgeD32_19-24, Cmpd 5277, +MSn(535.9428), 17.58 min	CID	535.9428	0	-0.79718536	3	KVDLGKPM+15.995SSEEAAK	10099344_1_176_+(pre=R,post=R)	116	116	3.3877689E-19	1.12931895E-11	0.0	0.0
SD6.mgf	index=114622	-1	060813-SludgeD32_31-36, Cmpd 16197, +MSn(984.49), 42.23 min	CID	984.49	0	2.9758518	2	HESDTGSPEVQIALLSER	10079928_57_326_+(pre=K,post=I)	207	175	3.389856E-19	1.1350274E-11	0.0	0.0
SD6.mgf	index=8289	-1	060813-SludgeD32_13-18, Cmpd 10501, +MSn(819.37), 27.86 min	CID	819.37	1	-9.501964	2	TLAEDAEQTDGPAYR	10182120_180_1308_-(pre=R,post=L)	109	106	3.410082E-19	1.1367571E-11	0.0	0.0
SD6.mgf	index=139202	-1	060813-SludgeD32_7-12, Cmpd 17169, +MSn(635.34), 44.97 min	CID	635.34	1	1.274219	4	KDVNPDEAVAVGAAIQGQVLSGDRK	10183949_1_1001_+(pre=R,post=D)	127	99	3.4944896E-19	1.1766931E-11	0.0	0.0
SD6.mgf	index=20491	-1	060813-SludgeD32_13-18, Cmpd 23410, +MSn(737.71), 58.00 min	CID	737.71	2	-5.4083905	3	EVDKPFLM+15.995PVEDVFTITGR	10128104_1_659_-(pre=R,post=G)	92	82	3.515326E-19	1.1783565E-11	0.0	0.0
SD6.mgf	index=142096	-1	060813-SludgeD32_7-12, Cmpd 20256, +MSn(930.43), 53.03 min	CID	930.43	2	-8.685578	3	EFFGSSQLSQFM+15.995DQTNPLSEITHK	10091956_1_536_-(pre=R,post=R);10168804_1_998_+(pre=K,post=R)	98	72	3.5313842E-19	1.1884461E-11	0.0	0.0
SD6.mgf	index=20234	-1	060813-SludgeD32_13-18, Cmpd 23140, +MSn(1005.52), 57.28 min	CID	1005.52	2	-3.116607	3	AVGIDLGTTNSVVSVLEGGEPVVVANSEGSR	10075474_285_500_+(pre=R,post=T)	83	57	3.5709914E-19	1.2053912E-11	0.0	0.0
SD6.mgf	index=2981	-1	060813-SludgeD32_13-18, Cmpd 4897, +MSn(739.33), 16.70 min	CID	739.33	1	-0.12249249	2	ASADGC+57.021NPQGASVSR	10166806_1_968_+(pre=R,post=G)	139	136	3.5723762E-19	1.1908581E-11	0.0	0.0
SD6.mgf	index=69879	-1	060813-SludgeD32_19-24, Cmpd 23481, +MSn(765.06), 58.97 min	CID	765.06	2	12.511522	3	LDFDNTPATLIGAAGSGWDTLR	10196786_1_580_+(pre=K,post=T)	92	81	3.6072323E-19	1.212367E-11	0.0	0.0
SD6.mgf	index=69951	-1	060813-SludgeD32_19-24, Cmpd 23557, +MSn(764.38), 59.17 min	CID	764.38	0	-1.9962268	3	LDFDNTPATLIGAAGSGWDTLR	10196786_1_580_+(pre=K,post=T)	105	92	3.6127594E-19	1.2142246E-11	0.0	0.0
SD6.mgf	index=90531	-1	060813-SludgeD32_25-30, Cmpd 17106, +MSn(679.32), 44.10 min	CID	679.32	0	-13.027707	3	TLEAASHFAENYDELVAR	10154124_153_826_+(pre=K,post=G)	126	117	3.619667E-19	1.2119751E-11	0.0	0.0
SD6.mgf	index=68305	-1	060813-SludgeD32_19-24, Cmpd 21802, +MSn(1102.58), 54.56 min	CID	1102.58	0	-1.4392713	2	AVVTAEFPGLVATSLVNTSGDR	10188234_1_1453_+(pre=R,post=T)	260	214	3.6339536E-19	1.22134785E-11	0.0	0.0
SD6.mgf	index=65677	-1	060813-SludgeD32_19-24, Cmpd 19007, +MSn(932.46), 47.37 min	CID	932.46	1	-6.1324606	3	ADHVTGLGTATQNVFGFGATYNVTPAGK	10170816_1_1001_+(pre=R,post=L)	87	60	3.6459154E-19	1.2293888E-11	0.0	0.0
SD6.mgf	index=68129	-1	060813-SludgeD32_19-24, Cmpd 21615, +MSn(1046.53), 54.07 min	CID	1046.53	0	-1.399713	2	SLGDAEEVTLVLGAQDATFR	10150184_154_792_-(pre=R,post=I)	138	127	3.6519564E-19	1.225364E-11	0.0	0.0
SD6.mgf	index=18157	-1	060813-SludgeD32_13-18, Cmpd 20925, +MSn(1077.86), 51.48 min	CID	1077.86	1	-4.058806	3	AVVEFLDGHDQVESVNYAGLASSPWAAQAAK	10082058_1_513_+(pre=K,post=Y)	144	87	3.7035913E-19	1.2501503E-11	0.0	0.0
SD6.mgf	index=140205	-1	060813-SludgeD32_7-12, Cmpd 18236, +MSn(1010.48), 47.76 min	CID	1010.48	1	-8.5500345	2	ASLSTDSFLSAASFQETTR	10136868_282_703_-(pre=K,post=V)	186	169	3.7222636E-19	1.247723E-11	0.0	0.0
SD6.mgf	index=57246	-1	060813-SludgeD32_19-24, Cmpd 10101, +MSn(542.9341), 27.35 min	CID	542.9341	0	0.4496692	3	SPTGSTPHQFTDVPR	10178482_125_955_-(pre=K,post=T)	112	104	3.762867E-19	1.2543586E-11	0.0	0.0
SD6.mgf	index=138941	-1	060813-SludgeD32_7-12, Cmpd 16894, +MSn(1056.52), 44.25 min	CID	1056.52	0	2.079724	2	LFGAPPGYVGYEEGGQLTEK	10138390_1_712_+(pre=R,post=V)	173	131	3.7728726E-19	1.2659358E-11	0.0	0.0
SD6.mgf	index=70771	-1	060813-SludgeD32_19-24, Cmpd 24441, +MSn(799.74), 61.51 min	CID	799.74	1	-6.997886	3	LADAVLAGGPEAVSEVAEDLDNLK	10184207_299_1111_+(pre=K,post=I)	100	86	3.7882062E-19	1.2748766E-11	0.0	0.0
SD6.mgf	index=7840	-1	060813-SludgeD32_13-18, Cmpd 10030, +MSn(813.8952), 26.99 min	CID	813.8952	0	-2.3997197	2	SPTGSTPHQFTDVPR	10178482_125_955_-(pre=K,post=T)	167	150	3.8461577E-19	1.2821237E-11	0.0	0.0
SD6.mgf	index=70616	-1	060813-SludgeD32_19-24, Cmpd 24278, +MSn(1059.54), 61.08 min	CID	1059.54	1	-3.197607	2	SAESPFEVAATALLPEEISR	10081384_1_512_+(pre=R,post=L);10130494_117_670_-(pre=R,post=L)	198	185	3.866638E-19	1.2973974E-11	0.0	0.0
SD6.mgf	index=70385	-1	060813-SludgeD32_19-24, Cmpd 24034, +MSn(941.81), 60.43 min	CID	941.81	1	-6.979156	3	KDGTVTAGNASGINDGAAFFVLAAADVAAK	10115255_1_606_-(pre=K,post=N);10128962_1_663_-(pre=K,post=A)	99	76	3.8895286E-19	1.31249265E-11	0.0	0.0
SD6.mgf	index=6640	-1	060813-SludgeD32_13-18, Cmpd 8769, +MSn(821.4117), 24.63 min	CID	821.4117	0	-1.8576264	2	IIATGPDAEGSVQNNR	10176584_1_944_-(pre=K,post=T)	165	149	3.9071437E-19	1.3046559E-11	0.0	0.0
SD6.mgf	index=16675	-1	060813-SludgeD32_13-18, Cmpd 19345, +MSn(650.33), 47.45 min	CID	650.33	1	-12.456283	3	FLSQPFHVAEVFTGSPGK	10156407_1_255_+(pre=R,post=Y)	115	97	3.942655E-19	1.3201215E-11	0.0	0.0
SD6.mgf	index=59793	-1	060813-SludgeD32_19-24, Cmpd 12776, +MSn(825.9), 32.74 min	CID	825.9	0	8.203121	2	QEM+15.995ASTFVVSPEPGR	10188280_168_812_+(pre=R,post=V);10192372_252_1309_+(pre=R,post=V)	94	91	3.955466E-19	1.3185618E-11	0.0	0.0
SD6.mgf	index=66174	-1	060813-SludgeD32_19-24, Cmpd 19531, +MSn(969.53), 48.69 min	CID	969.53	1	4.1896677	2	TLLLGPNC+57.021PGLITPDEVK	10149118_57_784_-(pre=K,post=I)	103	86	3.99365E-19	1.33719615E-11	0.0	0.0
SD6.mgf	index=140293	-1	060813-SludgeD32_7-12, Cmpd 18330, +MSn(952.46), 48.01 min	CID	952.46	0	-3.0118258	2	IEPEAIEYGENFISHR	10083798_1_517_-(pre=R,post=E)	185	178	4.0953066E-19	1.3674863E-11	0.0	0.0
SD6.mgf	index=62162	-1	060813-SludgeD32_19-24, Cmpd 15264, +MSn(977.53), 38.09 min	CID	977.53	0	-5.931588	2	VAPEEHPVLLTEAPLNPK	10102290_1_564_-(pre=R,post=A)	148	136	4.1235416E-19	1.3806878E-11	0.0	0.0
SD6.mgf	index=114716	-1	060813-SludgeD32_31-36, Cmpd 16296, +MSn(607.66), 42.48 min	CID	607.66	1	3.9541016	3	VAELLRDEGYVEAVTR	10122690_1_316_+(pre=R,post=S)	116	113	4.1853243E-19	1.3975447E-11	0.0	0.0
SD6.mgf	index=21295	-1	060813-SludgeD32_13-18, Cmpd 24279, +MSn(1023.81), 60.28 min	CID	1023.81	1	-3.5575352	3	FDFANIEEWTTQVQEVPIGNTSADGGSR	10157197_1_853_-(pre=K,post=G)	95	64	4.218784E-19	1.4225579E-11	0.0	0.0
SD6.mgf	index=105411	-1	060813-SludgeD32_31-36, Cmpd 6456, +MSn(823.38), 20.27 min	CID	823.38	0	-2.2979493	2	KFDGDTNPAGPDGQAR	10152950_1_195_-(pre=K,post=I)	186	172	4.3216586E-19	1.4430688E-11	0.0	0.0
SD6.mgf	index=114016	-1	060813-SludgeD32_31-36, Cmpd 15561, +MSn(787.93), 40.60 min	CID	787.93	0	-0.6197009	2	KSTPFAAQVAAEVAGK	10195712_2333_2618_-(pre=R,post=A)	128	124	4.3343434E-19	1.4473044E-11	0.0	0.0
SD6.mgf	index=92724	-1	060813-SludgeD32_25-30, Cmpd 19438, +MSn(782.9127), 50.11 min	CID	782.9127	0	-2.2608082	2	TVSGAAVELSEVAFGK	10129238_32_634_-(pre=K,post=E)	127	125	4.359669E-19	1.455761E-11	0.0	0.0
SD6.mgf	index=65294	-1	060813-SludgeD32_19-24, Cmpd 18596, +MSn(895.9479), 46.34 min	CID	895.9479	0	-1.9074559	2	SYELPDGQVITIGNER	10102290_1_564_-(pre=K,post=F)	172	165	4.3621204E-19	1.4565796E-11	0.0	0.0
SD6.mgf	index=23940	-1	060813-SludgeD32_13-18, Cmpd 27091, +MSn(973.5), 67.78 min	CID	973.5	1	-0.22924602	3	DLTGEVAEALSPVFTEVVVAPGYTPEAR	10193980_1929_2220_-(pre=R,post=E)	116	92	4.40419E-19	1.485076E-11	0.0	0.0
SD6.mgf	index=14927	-1	060813-SludgeD32_13-18, Cmpd 17481, +MSn(987.99), 42.74 min	CID	987.99	0	10.687552	2	GLATGLGDEGGFAPNLESNR	10172326_1_871_-(pre=K,post=A)	185	163	4.4365806E-19	1.4886339E-11	0.0	0.0
SD6.mgf	index=3057	-1	060813-SludgeD32_13-18, Cmpd 4980, +MSn(738.83), 16.91 min	CID	738.83	0	2.147879	2	ASADGC+57.021NPQGASVSR	10166806_1_968_+(pre=R,post=G)	144	141	4.472679E-19	1.4909756E-11	0.0	0.0
SD6.mgf	index=95883	-1	060813-SludgeD32_25-30, Cmpd 22808, +MSn(1013.5281), 58.90 min	CID	1013.5281	0	-0.12044096	2	AAQNVSSTLLYFNDILEK	10160484_1_887_-(pre=R,post=E)	133	126	4.474141E-19	1.4980793E-11	0.0	0.0
SD6.mgf	index=70117	-1	060813-SludgeD32_19-24, Cmpd 23733, +MSn(840.4), 59.64 min	CID	840.4	1	-6.9498005	3	TNPGNFFEDFELGQVIEHATPR	10131030_1_672_+(pre=-,post=T)	115	97	4.5529215E-19	1.530207E-11	0.0	0.0
SD6.mgf	index=21507	-1	060813-SludgeD32_13-18, Cmpd 24503, +MSn(942.47), 60.88 min	CID	942.47	0	-9.066437	2	NPPAGEEAFLVDLLENR	10183359_1045_1356_+(pre=K,post=V)	133	119	4.5536587E-19	1.5227609E-11	0.0	0.0
SD6.mgf	index=89612	-1	060813-SludgeD32_25-30, Cmpd 16133, +MSn(813.9189), 41.61 min	CID	813.9189	0	-1.7997384	2	AEPDSITSLIGPNGAGK	10180110_1_254_-(pre=R,post=T)	107	104	4.5588493E-19	1.5244965E-11	0.0	0.0
SD6.mgf	index=20403	-1	060813-SludgeD32_13-18, Cmpd 23318, +MSn(1000.14), 57.76 min	CID	1000.14	1	-4.374316	3	FLDVVYPDPEGSFYDGEDLHVLSLDR	10197656_2136_3652_+(pre=R,post=F)	171	104	4.6309117E-19	1.560152E-11	0.0	0.0
SD6.mgf	index=105322	-1	060813-SludgeD32_31-36, Cmpd 6363, +MSn(823.88), 20.06 min	CID	823.88	1	-4.3351755	2	KFDGDTNPAGPDGQAR	10152950_1_195_-(pre=K,post=I)	219	209	4.7762293E-19	1.594857E-11	0.0	0.0
SD6.mgf	index=68772	-1	060813-SludgeD32_19-24, Cmpd 22310, +MSn(871.4782), 55.87 min	CID	871.4782	0	0.49025473	2	VPIPDGSITDFVAVVGR	10151638_1_494_+(pre=R,post=D)	164	154	4.7872473E-19	1.6008738E-11	0.0	0.0
SD6.mgf	index=55024	-1	060813-SludgeD32_19-24, Cmpd 7765, +MSn(484.24), 22.71 min	CID	484.24	1	-5.642238	4	VNVHGGAC+57.021ALGHPVGSTGSR	10178284_1_213_+(pre=K,post=I)	57	47	4.844721E-19	1.6255799E-11	0.0	0.0
SD6.mgf	index=11644	-1	060813-SludgeD32_13-18, Cmpd 14025, +MSn(933.45), 34.82 min	CID	933.45	1	1.9310741	2	AM+15.995TPDQQQVLFENTAR	10192604_1113_1922_+(pre=R,post=N)	128	113	4.8798093E-19	1.629444E-11	0.0	0.0
SD6.mgf	index=140364	-1	060813-SludgeD32_7-12, Cmpd 18408, +MSn(952.96), 48.20 min	CID	952.96	1	-4.77296	2	IEPEAIEYGENFISHR	10083798_1_517_-(pre=R,post=E)	169	156	5.0634207E-19	1.6907547E-11	0.0	0.0
SD6.mgf	index=137979	-1	060813-SludgeD32_7-12, Cmpd 15881, +MSn(768.39), 41.60 min	CID	768.39	0	-4.7659287	3	LGFDESPPQLQSYQIEKPAR	10080678_1_510_-(pre=K,post=L)	142	125	5.0711486E-19	1.7015545E-11	0.0	0.0
SD6.mgf	index=93476	-1	060813-SludgeD32_25-30, Cmpd 20237, +MSn(698.37), 52.16 min	CID	698.37	1	-1.893492	3	EQIIFPEIEYDKIDALR	10146122_1_315_+(pre=K,post=G);10148428_14_556_-(pre=K,post=G);10164976_240_779_+(pre=K,post=G);10184277_1_155_+(pre=K,post=G)	122	117	5.134276E-19	1.7169214E-11	0.0	0.0
SD6.mgf	index=67936	-1	060813-SludgeD32_19-24, Cmpd 21407, +MSn(818.1), 53.53 min	CID	818.1	1	-6.9154105	3	ERPGDLYIDNLLIGTHVIDAAR	10133202_147_683_+(pre=R,post=R)	108	94	5.1526823E-19	1.7317826E-11	0.0	0.0
SD6.mgf	index=136436	-1	060813-SludgeD32_7-12, Cmpd 14260, +MSn(935.76), 37.44 min	CID	935.76	2	-1.19515	3	SLTINNNGTGDM+15.995YM+15.995LGGSNNEAIAGTR	10195204_1_1930_-(pre=R,post=R)	114	92	5.158485E-19	1.7386936E-11	0.0	0.0
SD6.mgf	index=107121	-1	060813-SludgeD32_31-36, Cmpd 8276, +MSn(783.3671), 24.15 min	CID	783.3671	0	-1.2466202	2	DAAGTSGTGGTAEELTK	10197108_1158_1562_-(pre=R,post=L)	127	121	5.17948E-19	1.7320378E-11	0.0	0.0
SD6.mgf	index=68596	-1	060813-SludgeD32_19-24, Cmpd 22120, +MSn(721.4), 55.38 min	CID	721.4	0	-5.160972	3	KGFSIGATVPVGAFALTADIAR	10108593_1_336_+(pre=R,post=V)	109	97	5.223414E-19	1.755555E-11	0.0	0.0
SD6.mgf	index=115845	-1	060813-SludgeD32_31-36, Cmpd 17482, +MSn(836.44), 45.56 min	CID	836.44	0	2.699903	3	VETGTVLQVESLPGDVGHSVQIDK	10155889_1_300_+(pre=R,post=V)	125	99	5.3292657E-19	1.793502E-11	0.0	0.0
SD6.mgf	index=19623	-1	060813-SludgeD32_13-18, Cmpd 22495, +MSn(968.5), 55.57 min	CID	968.5	1	9.67981	2	TILDEVYADQVAELAER	10142696_1_729_+(pre=R,post=F)	120	116	5.352289E-19	1.789826E-11	0.0	0.0
SD6.mgf	index=117497	-1	060813-SludgeD32_31-36, Cmpd 19229, +MSn(1215.12), 50.06 min	CID	1215.12	1	-2.4865267	2	IEAQTADTSISFVPPLDGNPISR	10149504_150_786_+(pre=R,post=E)	152	127	5.359449E-19	1.8025309E-11	0.0	0.0
SD6.mgf	index=144457	-1	060813-SludgeD32_7-12, Cmpd 22782, +MSn(703.68), 59.66 min	CID	703.68	2	2.6644702	3	FSEQFPATFSEVVSNYVR	10198482_2702_4669_-(pre=R,post=R)	98	90	5.3702287E-19	1.7981169E-11	0.0	0.0
SD6.mgf	index=143581	-1	060813-SludgeD32_7-12, Cmpd 21850, +MSn(820.76), 57.21 min	CID	820.76	2	-9.623811	3	IEQTIGDQVVNGIGFDVLAGDAVK	10195204_1_1930_-(pre=R,post=L)	111	91	5.4083886E-19	1.82013E-11	0.0	0.0
SD6.mgf	index=93861	-1	060813-SludgeD32_25-30, Cmpd 20647, +MSn(937.0019), 53.24 min	CID	937.0019	0	-0.06513877	2	NTVPVAFEGGQLPLFQR	10150026_1_402_+(pre=R,post=L);10195858_1_402_+(pre=R,post=L)	209	179	5.411686E-19	1.8096885E-11	0.0	0.0
SD6.mgf	index=68664	-1	060813-SludgeD32_19-24, Cmpd 22195, +MSn(721.74), 55.57 min	CID	721.74	1	2.482751	3	KGFSIGATVPVGAFALTADIAR	10108593_1_336_+(pre=R,post=V)	131	116	5.468817E-19	1.8380335E-11	0.0	0.0
SD6.mgf	index=144229	-1	060813-SludgeD32_7-12, Cmpd 22539, +MSn(829.42), 59.02 min	CID	829.42	1	7.019091	3	YFTGTPTNVEGIGVFDVAEEAIR	10170026_1_998_-(pre=K,post=M)	129	113	5.548876E-19	1.8662403E-11	0.0	0.0
SD6.mgf	index=62398	-1	060813-SludgeD32_19-24, Cmpd 15512, +MSn(969.48), 38.67 min	CID	969.48	2	-4.9965324	3	EGNTYAVANGISTGAAADAATVGAPTGAVGAAK	10113701_1_588_+(pre=K,post=M)	76	49	5.552669E-19	1.8753709E-11	0.0	0.0
SD6.mgf	index=20188	-1	060813-SludgeD32_13-18, Cmpd 23092, +MSn(845.92), 57.15 min	CID	845.92	0	-2.5253277	2	IPDAGGLC+57.021FWTNALR	10182120_180_1308_-(pre=R,post=S)	129	126	5.5591557E-19	1.8531546E-11	0.0	0.0
SD6.mgf	index=92972	-1	060813-SludgeD32_25-30, Cmpd 19699, +MSn(693.7), 50.78 min	CID	693.7	1	0.91062844	3	EQIIFPEIEYDKVDALR	10195582_1488_1979_-(pre=K,post=G)	121	115	5.606043E-19	1.8746822E-11	0.0	0.0
SD6.mgf	index=67065	-1	060813-SludgeD32_19-24, Cmpd 20479, +MSn(950.45), 51.11 min	CID	950.45	2	-10.366074	3	HNNTALYTSPTFSGFSGSIAYIAGENK	10158296_1_865_-(pre=R,post=G)	84	59	5.7606155E-19	1.941645E-11	0.0	0.0
SD6.mgf	index=145238	-1	060813-SludgeD32_7-12, Cmpd 23626, +MSn(948.9803), 61.87 min	CID	948.9803	0	-2.9585533	2	DYNTDLFPILELGTSAK	10152084_1_808_+(pre=R,post=M);10179652_1_1226_+(pre=R,post=M);10185370_1_844_+(pre=R,post=M)	129	125	5.793008E-19	1.937204E-11	0.0	0.0
SD6.mgf	index=23013	-1	060813-SludgeD32_13-18, Cmpd 26104, +MSn(821.1188), 65.13 min	CID	821.1188	0	-1.2636373	3	QQLLGLAYQGLNANNLLYDIVK	10160484_1_887_-(pre=R,post=E)	101	86	5.9513117E-19	2.0001967E-11	0.0	0.0
SD6.mgf	index=71394	-1	060813-SludgeD32_19-24, Cmpd 25100, +MSn(1028.08), 63.25 min	CID	1028.08	1	0.030722113	2	IATVNGDLLDQASLIELLR	10157661_384_858_+(pre=R,post=T)	205	197	6.076615E-19	2.0369146E-11	0.0	0.0
SD6.mgf	index=69234	-1	060813-SludgeD32_19-24, Cmpd 22799, +MSn(820.09), 57.16 min	CID	820.09	1	3.3017185	3	GKM+15.995DELGEVVNLADLADIHFVR	10191384_1208_1869_-(pre=K,post=Q)	105	86	6.1117775E-19	2.0541282E-11	0.0	0.0
SD6.mgf	index=20735	-1	060813-SludgeD32_13-18, Cmpd 23668, +MSn(1013.5271), 58.68 min	CID	1013.5271	0	-1.0839686	2	AAQNVSSTLLYFNDILEK	10160484_1_887_-(pre=R,post=E)	174	150	6.1671697E-19	2.064957E-11	0.0	0.0
SD6.mgf	index=63119	-1	060813-SludgeD32_19-24, Cmpd 16287, +MSn(969.14), 40.56 min	CID	969.14	1	-10.688233	3	EGNTYAVANGISTGAAADAATVGAPTGAVGAAK	10113701_1_588_+(pre=K,post=M)	91	60	6.198099E-19	2.0933599E-11	0.0	0.0
SD6.mgf	index=116236	-1	060813-SludgeD32_31-36, Cmpd 17895, +MSn(895.9499), 46.64 min	CID	895.9499	0	0.34061715	2	SYELPDGQVITIGNER	10102290_1_564_-(pre=K,post=F)	155	148	6.2178717E-19	2.0762437E-11	0.0	0.0
SD6.mgf	index=136663	-1	060813-SludgeD32_7-12, Cmpd 14499, +MSn(902.4482), 38.05 min	CID	902.4482	0	3.246388	2	DSAGESLANGALTINTNR	10089426_1_468_+(pre=K,post=I)	179	169	6.2326384E-19	2.0868779E-11	0.0	0.0
SD6.mgf	index=20649	-1	060813-SludgeD32_13-18, Cmpd 23577, +MSn(943.48), 58.44 min	CID	943.48	1	-4.05468	3	LGASALM+15.995QGLSDGYFVAPPTVANYLAGK	10138238_1_711_-(pre=R,post=L)	75	52	6.245316E-19	2.1058969E-11	0.0	0.0
SD6.mgf	index=139137	-1	060813-SludgeD32_7-12, Cmpd 17100, +MSn(924.98), 44.79 min	CID	924.98	0	4.1570964	2	VDQGSQGTVIDVQVFTR	10154502_1_829_-(pre=R,post=E)	176	152	6.3551E-19	2.1251698E-11	0.0	0.0
SD6.mgf	index=56948	-1	060813-SludgeD32_19-24, Cmpd 9788, +MSn(542.9322), 26.76 min	CID	542.9322	0	-3.035267	3	SPTGSTPHQFTDVPR	10178482_125_955_-(pre=K,post=T)	92	90	6.450863E-19	2.150407E-11	0.0	0.0
SD6.mgf	index=96042	-1	060813-SludgeD32_25-30, Cmpd 22977, +MSn(951.98), 59.34 min	CID	951.98	0	2.2439919	2	SVYTTDDPDYLVLVFR	10181096_428_1081_+(pre=K,post=D);10196032_1608_2000_+(pre=K,post=D)	148	143	6.4648E-19	2.158697E-11	0.0	0.0
SD6.mgf	index=69844	-1	060813-SludgeD32_19-24, Cmpd 23444, +MSn(1055.55), 58.87 min	CID	1055.55	1	-5.755102	2	FVIEPLEPGFGYTLGNSLR	10088384_357_527_+(pre=R,post=R);10101688_322_562_+(pre=R,post=R)	209	182	6.577559E-19	2.2048335E-11	0.0	0.0
SD6.mgf	index=65159	-1	060813-SludgeD32_19-24, Cmpd 18454, +MSn(894.12), 45.98 min	CID	894.12	1	1.8673368	3	TLIHPGQLDAANAVFAPADAEVESSR	10124986_1_353_+(pre=K,post=E)	74	52	6.7378116E-19	2.2699658E-11	0.0	0.0
SD6.mgf	index=138010	-1	060813-SludgeD32_7-12, Cmpd 15913, +MSn(870.94), 41.68 min	CID	870.94	1	-9.009133	2	IVEYFGPGAETISATGK	10197270_1_871_-(pre=K,post=G)	93	82	6.738239E-19	2.2532929E-11	0.0	0.0
SD6.mgf	index=51330	-1	060813-SludgeD32_19-24, Cmpd 3865, +MSn(465.02), 14.00 min	CID	465.02	1	4.951295	5	EQLHGDPAATAGSHQGHGHAEGR	10128502_1_661_+(pre=R,post=Q)	132	103	6.774228E-19	2.2783601E-11	0.0	0.0
SD6.mgf	index=131919	-1	060813-SludgeD32_7-12, Cmpd 9507, +MSn(781.37), 26.78 min	CID	781.37	0	-8.045574	2	ATIGNTADPVSDASSR	10198482_2702_4669_-(pre=R,post=M)	111	107	6.907206E-19	2.3064231E-11	0.0	0.0
SD6.mgf	index=112412	-1	060813-SludgeD32_31-36, Cmpd 13877, +MSn(871.4596), 36.51 min	CID	871.4596	0	2.3112545	2	INAITVPADSGDTLAQR	10129186_1_188_-(pre=K,post=F);10195426_2039_2443_+(pre=K,post=F)	129	123	6.9783066E-19	2.3335722E-11	0.0	0.0
SD6.mgf	index=96324	-1	060813-SludgeD32_25-30, Cmpd 23280, +MSn(662.6863), 60.14 min	CID	662.6863	0	-1.7499471	3	M+15.995DIFALLGLANGESHIIR	10192046_1338_1868_-(pre=R,post=N);10199138_5296_5805_+(pre=R,post=N)	125	121	6.9936037E-19	2.3416723E-11	0.0	0.0
SD6.mgf	index=70688	-1	060813-SludgeD32_19-24, Cmpd 24354, +MSn(1059.54), 61.28 min	CID	1059.54	1	-3.197607	2	SAESPFEVAATALLPEEISR	10081384_1_512_+(pre=R,post=L);10130494_117_670_-(pre=R,post=L)	249	213	7.191447E-19	2.4129917E-11	0.0	0.0
SD6.mgf	index=90015	-1	060813-SludgeD32_25-30, Cmpd 16558, +MSn(723.36), 42.70 min	CID	723.36	1	-2.6722066	3	NVEVVGVSIDSHFTHNAWR	10125256_1_439_+(pre=R,post=N)	161	128	7.2010606E-19	2.4138348E-11	0.0	0.0
SD6.mgf	index=52941	-1	060813-SludgeD32_19-24, Cmpd 5571, +MSn(568.2699), 18.23 min	CID	568.2699	0	-0.85924107	3	GVVM+15.995NPVDHPHGGGEGK	10181126_1054_1273_-(pre=R,post=T);10186144_552_920_-(pre=R,post=T);10195962_1103_1936_-(pre=R,post=T)	108	101	7.242976E-19	2.4220789E-11	0.0	0.0
SD6.mgf	index=141968	-1	060813-SludgeD32_7-12, Cmpd 20117, +MSn(772.03), 52.66 min	CID	772.03	1	-4.0064173	3	DGALNEENVLFIGNM+15.995GVDFSR	10183059_1_1142_+(pre=R,post=A)	83	72	7.2571476E-19	2.437172E-11	0.0	0.0
SD6.mgf	index=66077	-1	060813-SludgeD32_19-24, Cmpd 19429, +MSn(800.9005), 48.44 min	CID	800.9005	0	-4.2676387	2	IGYAAGPFDIAASYGK	10180234_99_1195_+(pre=R,post=T)	101	96	7.26044E-19	2.4243734E-11	0.0	0.0
SD6.mgf	index=144436	-1	060813-SludgeD32_7-12, Cmpd 22760, +MSn(1054.51), 59.61 min	CID	1054.51	1	-1.8230901	2	FSEQFPATFSEVVSNYVR	10198482_2702_4669_-(pre=R,post=R)	225	200	7.271441E-19	2.4347007E-11	0.0	0.0
SD6.mgf	index=142219	-1	060813-SludgeD32_7-12, Cmpd 20387, +MSn(718.7), 53.37 min	CID	718.7	1	-7.617398	3	QVVSAAASLIPFLEHDDANR	10129138_1_664_-(pre=R,post=-)	104	95	7.296324E-19	2.4481816E-11	0.0	0.0
SD6.mgf	index=142002	-1	060813-SludgeD32_7-12, Cmpd 20153, +MSn(934.0979), 52.76 min	CID	934.0979	0	-3.2670536	3	EFFGSSQLSQFM+15.995DQNNPLSEITHK	10129138_1_664_-(pre=K,post=R)	102	76	7.333779E-19	2.4680978E-11	0.0	0.0
SD6.mgf	index=10350	-1	060813-SludgeD32_13-18, Cmpd 12666, +MSn(951.4283), 32.14 min	CID	951.4283	0	0.898116	3	VGM+15.995YPANGTAPGDASTGYPTSGYSSGVGSK	10188234_1_1453_+(pre=R,post=T)	110	69	7.3735056E-19	2.4881349E-11	0.0	0.0
SD6.mgf	index=21897	-1	060813-SludgeD32_13-18, Cmpd 24921, +MSn(1020.51), 61.98 min	CID	1020.51	0	1.0167452	2	AIDGAFLM+15.995PVEDVFSISGR	10170336_1_1022_-(pre=R,post=G)	127	110	7.594168E-19	2.5456064E-11	0.0	0.0
SD6.mgf	index=90777	-1	060813-SludgeD32_25-30, Cmpd 17367, +MSn(801.9268), 44.77 min	CID	801.9268	0	-1.4460999	2	QGVPTEVLAQAGFGTK	10192056_120_689_-(pre=R,post=G)	120	115	7.596608E-19	2.5366253E-11	0.0	0.0
SD6.mgf	index=69875	-1	060813-SludgeD32_19-24, Cmpd 23477, +MSn(1147.06), 58.96 min	CID	1147.06	2	-10.489617	2	LDFDNTPATLIGAAGSGWDTLR	10196786_1_580_+(pre=K,post=T)	229	191	7.7180454E-19	2.5939842E-11	0.0	0.0
SD6.mgf	index=20891	-1	060813-SludgeD32_13-18, Cmpd 23833, +MSn(818.43), 59.12 min	CID	818.43	1	-4.376032	3	LAPQGSPGSLTTTDVLADFVAHVR	10172464_1_1061_+(pre=K,post=S)	116	98	7.744846E-19	2.6064375E-11	0.0	0.0
SD6.mgf	index=140154	-1	060813-SludgeD32_7-12, Cmpd 18182, +MSn(804.41), 47.62 min	CID	804.41	2	-11.642074	3	KDVNPDEAVAVGAAIQGQVLSGDR	10183949_1_1001_+(pre=R,post=K)	85	63	7.7757645E-19	2.6168429E-11	0.0	0.0
SD6.mgf	index=139697	-1	060813-SludgeD32_7-12, Cmpd 17693, +MSn(747.39), 46.35 min	CID	747.39	0	-9.4729805	3	AIEDKDAVLVLGEDVTQTAPR	10126382_1_652_+(pre=R,post=I)	83	71	7.840269E-19	2.633002E-11	0.0	0.0
SD6.mgf	index=89811	-1	060813-SludgeD32_25-30, Cmpd 16342, +MSn(769.72), 42.15 min	CID	769.72	1	-3.939117	3	VGGQVYLLTPTDVEVSDDDKR	10154904_296_832_-(pre=R,post=R)	100	85	8.107648E-19	2.722796E-11	0.0	0.0
SD6.mgf	index=65832	-1	060813-SludgeD32_19-24, Cmpd 19171, +MSn(853.44), 47.78 min	CID	853.44	2	-4.101842	3	NAYSLGVSAPLGAASVNFVYGKDQK	10113701_1_588_+(pre=K,post=G)	119	94	8.328586E-19	2.8044697E-11	0.0	0.0
SD6.mgf	index=19855	-1	060813-SludgeD32_13-18, Cmpd 22742, +MSn(962.9927), 56.21 min	CID	962.9927	0	-1.204232	2	FLSQPFNVAEVFTGSPGK	10113529_1_522_+(pre=R,post=Y);10165382_252_947_-(pre=R,post=Y)	90	82	8.455861E-19	2.8312809E-11	0.0	0.0
SD6.mgf	index=18165	-1	060813-SludgeD32_13-18, Cmpd 20933, +MSn(1057.01), 51.50 min	CID	1057.01	1	2.918421	2	SIYDGWITDSDLIGTHYR	10105076_1_421_-(pre=K,post=Y);10175062_1_421_-(pre=K,post=Y)	156	140	8.578117E-19	2.8722158E-11	0.0	0.0
SD6.mgf	index=93795	-1	060813-SludgeD32_25-30, Cmpd 20576, +MSn(852.76), 53.05 min	CID	852.76	1	-1.6221477	3	VNTIAPGLFDTPIYGTGEASEQFK	10172412_1_607_+(pre=R,post=E)	107	82	8.674081E-19	2.9191604E-11	0.0	0.0
SD6.mgf	index=92804	-1	060813-SludgeD32_25-30, Cmpd 19522, +MSn(782.9127), 50.32 min	CID	782.9127	0	-2.2608082	2	TVSGAAVELSEVAFGK	10129238_32_634_-(pre=K,post=E)	109	107	8.737213E-19	2.917491E-11	0.0	0.0
SD6.mgf	index=93634	-1	060813-SludgeD32_25-30, Cmpd 20404, +MSn(1023.98), 52.60 min	CID	1023.98	0	1.1921176	2	EADEVESLVGYSYSTLER	10185458_52_738_-(pre=R,post=I)	215	199	8.818522E-19	2.9527106E-11	0.0	0.0
SD6.mgf	index=131704	-1	060813-SludgeD32_7-12, Cmpd 9281, +MSn(781.38), 26.31 min	CID	781.38	0	4.764855	2	ATIGNTADPVSDASSR	10198482_2702_4669_-(pre=R,post=M)	116	111	8.942134E-19	2.985917E-11	0.0	0.0
SD6.mgf	index=52186	-1	060813-SludgeD32_19-24, Cmpd 4778, +MSn(515.2288), 16.37 min	CID	515.2288	0	-0.82923496	3	DGQSSQAHIGDDTGR	10176744_1_1107_+(pre=K,post=S)	112	109	8.977588E-19	2.9926953E-11	0.0	0.0
SD6.mgf	index=142367	-1	060813-SludgeD32_7-12, Cmpd 20545, +MSn(718.37), 53.78 min	CID	718.37	0	-1.4443756	3	QVVSAAASLIPFLEHDDANR	10129138_1_664_-(pre=R,post=-)	108	99	8.988101E-19	3.0158345E-11	0.0	0.0
SD6.mgf	index=69466	-1	060813-SludgeD32_19-24, Cmpd 23045, +MSn(988.01), 57.82 min	CID	988.01	1	0.7118488	2	AGASVPIAFAIWDGSNIER	10105773_1_425_+(pre=K,post=N)	172	159	8.988457E-19	3.0129798E-11	0.0	0.0
SD6.mgf	index=2888	-1	060813-SludgeD32_13-18, Cmpd 4797, +MSn(738.82), 16.45 min	CID	738.82	0	-11.400281	2	ASADGC+57.021NPQGASVSR	10166806_1_968_+(pre=R,post=G)	131	128	9.078409E-19	3.0263042E-11	0.0	0.0
SD6.mgf	index=11553	-1	060813-SludgeD32_13-18, Cmpd 13929, +MSn(836.42), 34.62 min	CID	836.42	0	-14.010408	2	NQTIGNQAGNAFIPAR	10085928_1_522_+(pre=R,post=V)	135	130	9.155773E-19	3.0572544E-11	0.0	0.0
SD6.mgf	index=137900	-1	060813-SludgeD32_7-12, Cmpd 15798, +MSn(768.39), 41.37 min	CID	768.39	0	-4.7659287	3	LGFDESPPQLQSYQIEKPAR	10080678_1_510_-(pre=K,post=L)	138	119	9.162547E-19	3.074367E-11	0.0	0.0
SD6.mgf	index=67032	-1	060813-SludgeD32_19-24, Cmpd 20443, +MSn(715.3963), 51.02 min	CID	715.3963	0	-1.876961	3	M+15.995PLALAVNYGAGPIAAGVTLTK	10113701_1_588_+(pre=K,post=N)	114	90	9.297479E-19	3.1248212E-11	0.0	0.0
SD6.mgf	index=11855	-1	060813-SludgeD32_13-18, Cmpd 14247, +MSn(820.36), 35.27 min	CID	820.36	0	-2.6040092	2	FWTGC+57.021SSDPEAVAGR	10100588_15_559_+(pre=R,post=F)	113	105	9.348572E-19	3.1163638E-11	0.0	0.0
SD6.mgf	index=92517	-1	060813-SludgeD32_25-30, Cmpd 19220, +MSn(708.37), 49.54 min	CID	708.37	0	-1.1201154	3	AHVVTADLSDLDAVAGLAGEAK	10197572_1_575_-(pre=R,post=D)	83	69	9.867267E-19	3.3163236E-11	0.0	0.0
SD6.mgf	index=3246	-1	060813-SludgeD32_13-18, Cmpd 5179, +MSn(741.7998), 17.38 min	CID	741.7998	0	-2.2215502	2	C+57.021IGC+57.021HTC+57.021SVTC+57.021K	10076528_10_502_+(pre=K,post=N);10119011_61_621_+(pre=K,post=Q)	60	60	9.897945E-19	3.276439E-11	0.0	0.0
SD6.mgf	index=139138	-1	060813-SludgeD32_7-12, Cmpd 17101, +MSn(600.98), 44.80 min	CID	600.98	1	5.8271813	3	VVFPTGYVYDHAYIR	10177864_1_1018_+(pre=K,post=F)	95	90	9.942038E-19	3.3141965E-11	0.0	0.0
SD6.mgf	index=89325	-1	060813-SludgeD32_25-30, Cmpd 15832, +MSn(546.9169), 40.85 min	CID	546.9169	0	-2.0087707	3	DGEYSSAHDLEIFR	10172412_1_607_+(pre=R,post=K)	114	114	1.0023712E-18	3.3348744E-11	0.0	0.0
SD6.mgf	index=89248	-1	060813-SludgeD32_25-30, Cmpd 15751, +MSn(546.9176), 40.64 min	CID	546.9176	0	-0.66959023	3	DGEYSSAHDLEIFR	10172412_1_607_+(pre=R,post=K)	104	104	1.0023712E-18	3.3348744E-11	0.0	0.0
SD6.mgf	index=18644	-1	060813-SludgeD32_13-18, Cmpd 21446, +MSn(829.43), 52.83 min	CID	829.43	2	1.0081921	3	LIGLGGAGDVNPVSC+57.021VFSGQNVAPR	10197656_2136_3652_+(pre=R,post=L)	89	70	1.0070265E-18	3.390942E-11	0.0	0.0
SD6.mgf	index=144956	-1	060813-SludgeD32_7-12, Cmpd 23325, +MSn(965.48), 61.09 min	CID	965.48	0	0.6321746	2	DYLTDLFPIM+15.995ELGTSAK	10080294_1_509_+(pre=R,post=M)	103	98	1.0257782E-18	3.4302415E-11	0.0	0.0
SD6.mgf	index=18108	-1	060813-SludgeD32_13-18, Cmpd 20874, +MSn(1025.49), 51.35 min	CID	1025.49	1	-11.053315	3	VSGTTVTFNYSSQEIENAAPGFINVGGASR	10188234_1_1453_+(pre=R,post=N)	116	78	1.0283972E-18	3.4702498E-11	0.0	0.0
SD6.mgf	index=93518	-1	060813-SludgeD32_25-30, Cmpd 20281, +MSn(1047.05), 52.28 min	CID	1047.05	1	-3.2357686	2	EQIIFPEIEYDKIDALR	10146122_1_315_+(pre=K,post=G);10148428_14_556_-(pre=K,post=G);10164976_240_779_+(pre=K,post=G);10184277_1_155_+(pre=K,post=G)	185	169	1.0426659E-18	3.4867147E-11	0.0	0.0
SD6.mgf	index=16781	-1	060813-SludgeD32_13-18, Cmpd 19458, +MSn(690.0286), 47.74 min	CID	690.0286	0	0.17690618	3	INIIDTPGHVDFTIEVER	10108479_1_430_-(pre=R,post=A);10155997_1_576_-(pre=R,post=S);10161778_1_902_+(pre=R,post=S);10183617_299_1042_+(pre=R,post=S);10192616_1_1017_+(pre=R,post=S);10192784_1_1046_+(pre=R,post=S)	136	107	1.0443607E-18	3.496839E-11	0.0	0.0
SD6.mgf	index=11635	-1	060813-SludgeD32_13-18, Cmpd 14016, +MSn(810.4048), 34.80 min	CID	810.4048	0	-0.0753144	2	AAVPSGASTGAFEAVER	10172326_1_871_-(pre=R,post=R);10195226_1633_2482_+(pre=R,post=R);10197674_2611_3027_+(pre=R,post=R)	166	152	1.0506738E-18	3.5134933E-11	0.0	0.0
SD6.mgf	index=92854	-1	060813-SludgeD32_25-30, Cmpd 19574, +MSn(1040.04), 50.46 min	CID	1040.04	1	-5.253838	2	EQIIFPEIEYDKVDALR	10195582_1488_1979_-(pre=K,post=G)	193	178	1.0535981E-18	3.5232723E-11	0.0	0.0
SD6.mgf	index=68835	-1	060813-SludgeD32_19-24, Cmpd 22377, +MSn(871.4764), 56.05 min	CID	871.4764	0	-1.610837	2	VPIPDGSITDFVAVVGR	10151638_1_494_+(pre=R,post=D)	169	155	1.0559843E-18	3.5312517E-11	0.0	0.0
SD6.mgf	index=22205	-1	060813-SludgeD32_13-18, Cmpd 25249, +MSn(743.03), 62.85 min	CID	743.03	1	2.1650376	3	STAEDIELALDAAHAAADAWGK	10104578_1_545_-(pre=R,post=T);10154534_1_322_-(pre=R,post=T)	95	78	1.0573709E-18	3.5537538E-11	0.0	0.0
SD6.mgf	index=93606	-1	060813-SludgeD32_25-30, Cmpd 20374, +MSn(936.99), 52.52 min	CID	936.99	1	-0.81355745	2	LAAASEVLDAELEGISQR	10196290_1_326_+(pre=R,post=R)	172	160	1.0654539E-18	3.5674654E-11	0.0	0.0
SD6.mgf	index=141038	-1	060813-SludgeD32_7-12, Cmpd 19121, +MSn(838.44), 50.06 min	CID	838.44	0	4.586175	2	SLSEGYGPVADAVAAIR	10197128_1_1016_+(pre=R,post=E)	112	105	1.0820664E-18	3.618471E-11	0.0	0.0
SD6.mgf	index=9105	-1	060813-SludgeD32_13-18, Cmpd 11359, +MSn(680.35), 29.58 min	CID	680.35	0	2.3325021	3	IFILHADHEQNASTSTVR	10164888_1_942_+(pre=R,post=L)	141	121	1.1001632E-18	3.683683E-11	0.0	0.0
SD6.mgf	index=19463	-1	060813-SludgeD32_13-18, Cmpd 22325, +MSn(737.37), 55.12 min	CID	737.37	1	-12.972712	3	EVDKPFLM+15.995PVEDVFTITGR	10128104_1_659_-(pre=R,post=G)	84	72	1.120703E-18	3.756657E-11	0.0	0.0
SD6.mgf	index=6728	-1	060813-SludgeD32_13-18, Cmpd 8862, +MSn(821.4137), 24.81 min	CID	821.4137	0	0.59444046	2	IIATGPDAEGSVQNNR	10176584_1_944_-(pre=K,post=T)	172	155	1.1220984E-18	3.7468605E-11	0.0	0.0
SD6.mgf	index=20809	-1	060813-SludgeD32_13-18, Cmpd 23747, +MSn(1013.5267), 58.89 min	CID	1013.5267	0	-1.505512	2	AAQNVSSTLLYFNDILEK	10160484_1_887_-(pre=R,post=E)	140	127	1.1232767E-18	3.7610737E-11	0.0	0.0
SD6.mgf	index=112026	-1	060813-SludgeD32_31-36, Cmpd 13471, +MSn(850.9633), 35.56 min	CID	850.9633	0	0.932423	2	LIDQSAQEIVETAKR	10174944_1_275_+(pre=R,post=T)	159	156	1.1289747E-18	3.7634576E-11	0.0	0.0
SD6.mgf	index=18322	-1	060813-SludgeD32_13-18, Cmpd 21100, +MSn(755.4), 51.93 min	CID	755.4	1	-4.660491	3	LIGTVAHASIPDLDDALESAVR	10192068_1_1100_+(pre=K,post=G)	80	67	1.1369875E-18	3.82134E-11	0.0	0.0
SD6.mgf	index=143885	-1	060813-SludgeD32_7-12, Cmpd 22173, +MSn(962.8), 58.06 min	CID	962.8	0	2.2187736	3	TAEDFLGQEVTDAVITVPAYFNDSQR	10167568_1_899_-(pre=K,post=Q)	120	87	1.1557086E-18	3.893577E-11	0.0	0.0
SD6.mgf	index=23227	-1	060813-SludgeD32_13-18, Cmpd 26328, +MSn(779.42), 65.73 min	CID	779.42	1	-8.277175	3	RGELPILEAGLDELVAEGVAAGR	10126300_367_651_+(pre=R,post=L)	120	103	1.1572191E-18	3.8920474E-11	0.0	0.0
SD6.mgf	index=145167	-1	060813-SludgeD32_7-12, Cmpd 23550, +MSn(705.36), 61.67 min	CID	705.36	1	2.9732935	3	GHNFAIVDEVDSILIDEAR	10173162_1_1012_+(pre=R,post=T)	106	99	1.1636757E-18	3.9007044E-11	0.0	0.0
SD6.mgf	index=140172	-1	060813-SludgeD32_7-12, Cmpd 18201, +MSn(1024.48), 47.67 min	CID	1024.48	0	-0.83407336	2	GTNEFM+15.995AGGNLFYTPGSLR	10117441_1_615_-(pre=R,post=E)	154	138	1.1678539E-18	3.9147102E-11	0.0	0.0
SD6.mgf	index=88115	-1	060813-SludgeD32_25-30, Cmpd 14561, +MSn(994.48), 37.71 min	CID	994.48	0	3.6210756	2	VLLLDEPASGQDESETER	10164234_73_792_-(pre=K,post=F);10183117_457_1035_+(pre=K,post=F)	208	176	1.1903869E-18	3.9857794E-11	0.0	0.0
SD6.mgf	index=7859	-1	060813-SludgeD32_13-18, Cmpd 10050, +MSn(542.9335), 27.03 min	CID	542.9335	0	-0.6745038	3	SPTGSTPHQFTDVPR	10178482_125_955_-(pre=K,post=T)	105	101	1.1920024E-18	3.9735618E-11	0.0	0.0
SD6.mgf	index=68913	-1	060813-SludgeD32_19-24, Cmpd 22459, +MSn(871.4775), 56.27 min	CID	871.4775	0	-0.35018194	2	VPIPDGSITDFVAVVGR	10151638_1_494_+(pre=R,post=D)	146	136	1.1966363E-18	4.0015973E-11	0.0	0.0
SD6.mgf	index=68809	-1	060813-SludgeD32_19-24, Cmpd 22349, +MSn(662), 55.97 min	CID	662.0	1	0.124052726	3	ELAAFAQFASDLDEATRK	10076732_1_437_+(pre=R,post=Q);10130550_305_670_-(pre=R,post=Q);10186780_1172_1514_+(pre=R,post=Q);10191678_1_500_+(pre=R,post=Q)	134	124	1.2113503E-18	4.0559712E-11	0.0	0.0
SD6.mgf	index=143660	-1	060813-SludgeD32_7-12, Cmpd 21934, +MSn(722.383), 57.44 min	CID	722.383	0	-0.25347415	3	QIVGVSAALIPFLEHDDANR	10193362_1_884_-(pre=K,post=A)	136	121	1.2182766E-18	4.0877603E-11	0.0	0.0
SD6.mgf	index=68326	-1	060813-SludgeD32_19-24, Cmpd 21824, +MSn(990.77), 54.61 min	CID	990.77	1	-4.045955	3	M+15.995GFETLTEAGYAPEM+15.995AYFEC+57.021LHELK	10188048_1_627_+(pre=K,post=L)	107	71	1.2210114E-18	4.1114896E-11	0.0	0.0
SD6.mgf	index=69221	-1	060813-SludgeD32_19-24, Cmpd 22784, +MSn(1067.85), 57.13 min	CID	1067.85	2	-10.25517	3	RAVEQFSVTAGPFIM+15.995DSNSPDIADFDLLK	10178482_125_955_-(pre=R,post=L)	119	78	1.2346651E-18	4.1648313E-11	0.0	0.0
SD6.mgf	index=137647	-1	060813-SludgeD32_7-12, Cmpd 15532, +MSn(921.4), 40.69 min	CID	921.4	1	-13.154837	2	QYAGFSTAEESNAFYR	10117205_416_614_+(pre=R,post=R);10185336_1_601_-(pre=R,post=K)	182	159	1.2454621E-18	4.1587907E-11	0.0	0.0
SD6.mgf	index=113401	-1	060813-SludgeD32_31-36, Cmpd 14915, +MSn(940.49), 39.00 min	CID	940.49	1	7.3060026	2	GSAADVTQIAVGGQYNLSK	10113701_1_588_+(pre=K,post=R)	119	108	1.2475612E-18	4.181893E-11	0.0	0.0
SD6.mgf	index=67347	-1	060813-SludgeD32_19-24, Cmpd 20780, +MSn(893.4232), 51.90 min	CID	893.4232	0	-8.402805	2	ELESFAAFGSDLDAVSK	10085218_1_520_+(pre=R,post=A);10143880_1_640_+(pre=R,post=A)	82	76	1.2597514E-18	4.212657E-11	0.0	0.0
SD6.mgf	index=4078	-1	060813-SludgeD32_13-18, Cmpd 6063, +MSn(898.48), 19.27 min	CID	898.48	0	-1.9700117	2	TKPHVNVGTIGHVDHGK	10138252_1_506_-(pre=R,post=T)	148	130	1.2598965E-18	4.213142E-11	0.0	0.0
SD6.mgf	index=57146	-1	060813-SludgeD32_19-24, Cmpd 9996, +MSn(813.9), 27.15 min	CID	813.9	0	3.5245883	2	SPTGSTPHQFTDVPR	10178482_125_955_-(pre=K,post=T)	145	132	1.2956741E-18	4.319153E-11	0.0	0.0
SD6.mgf	index=93630	-1	060813-SludgeD32_25-30, Cmpd 20400, +MSn(698.37), 52.59 min	CID	698.37	1	-1.893492	3	EQIIFPEIEYDKIDALR	10146122_1_315_+(pre=K,post=G);10148428_14_556_-(pre=K,post=G);10164976_240_779_+(pre=K,post=G);10184277_1_155_+(pre=K,post=G)	128	122	1.3046594E-18	4.3628306E-11	0.0	0.0
SD6.mgf	index=7818	-1	060813-SludgeD32_13-18, Cmpd 10007, +MSn(628.62), 26.94 min	CID	628.62	0	4.660528	3	EHGNPETSTDAELADAAR	10142696_1_729_+(pre=R,post=T);10198568_199_1277_-(pre=R,post=A)	78	71	1.321937E-18	4.4262493E-11	0.0	0.0
SD6.mgf	index=66830	-1	060813-SludgeD32_19-24, Cmpd 20226, +MSn(1134.93), 50.46 min	CID	1134.93	1	-2.671175	3	TSTLAHNVDFHAATGALGGAGLTLVQPGEEVVLR	10166086_1_958_+(pre=K,post=W)	175	121	1.3257453E-18	4.4787386E-11	0.0	0.0
SD6.mgf	index=19752	-1	060813-SludgeD32_13-18, Cmpd 22633, +MSn(662), 55.92 min	CID	662.0	1	0.124052726	3	ELAAFAQFASDLDEATRK	10076732_1_437_+(pre=R,post=Q);10130550_305_670_-(pre=R,post=Q);10186780_1172_1514_+(pre=R,post=Q);10191678_1_500_+(pre=R,post=Q)	147	136	1.3277723E-18	4.445788E-11	0.0	0.0
SD6.mgf	index=52924	-1	060813-SludgeD32_19-24, Cmpd 5553, +MSn(426.4542), 18.20 min	CID	426.4542	0	-0.9302949	4	GVVM+15.995NPVDHPHGGGEGK	10181126_1054_1273_-(pre=R,post=T);10186144_552_920_-(pre=R,post=T);10195962_1103_1936_-(pre=R,post=T)	94	84	1.3475519E-18	4.506265E-11	0.0	0.0
SD6.mgf	index=96508	-1	060813-SludgeD32_25-30, Cmpd 23481, +MSn(637.65), 60.66 min	CID	637.65	0	-7.2745833	3	TVAEEIVYGAFDVVQDR	10101092_300_561_+(pre=R,post=T)	95	90	1.3489657E-18	4.510993E-11	0.0	0.0
SD6.mgf	index=89525	-1	060813-SludgeD32_25-30, Cmpd 16042, +MSn(841.8879), 41.38 min	CID	841.8879	0	-2.754915	2	EM+15.995GAAVGTAYTYFASK	10167694_302_981_-(pre=R,post=S)	123	114	1.3728478E-18	4.5841515E-11	0.0	0.0
SD6.mgf	index=141233	-1	060813-SludgeD32_7-12, Cmpd 19327, +MSn(1055.54), 50.60 min	CID	1055.54	0	1.387769	3	GPQGILFGNNATGGAINYIAAKPTDDFSVGAK	10173068_1_943_-(pre=K,post=I)	107	74	1.3793021E-18	4.6572173E-11	0.0	0.0
SD6.mgf	index=70099	-1	060813-SludgeD32_19-24, Cmpd 23714, +MSn(955.49), 59.59 min	CID	955.49	1	0.5332407	3	SDLPIHLM+15.995SGDADPLAGGGELIELVATR	10197544_3095_3538_+(pre=R,post=Y)	105	84	1.3858087E-18	4.6728944E-11	0.0	0.0
SD6.mgf	index=70234	-1	060813-SludgeD32_19-24, Cmpd 23867, +MSn(922.14), 59.99 min	CID	922.14	0	0.52950907	3	DIISQGVADPLVDYDIVPLTYTNSR	10191606_1_984_-(pre=R,post=W)	65	50	1.4032076E-18	4.7249954E-11	0.0	0.0
SD6.mgf	index=111381	-1	060813-SludgeD32_31-36, Cmpd 12794, +MSn(823.86), 34.01 min	CID	823.86	0	-5.334047	2	SC+57.021LETSASTLDDYGK	10134358_470_689_-(pre=R,post=R)	109	105	1.4282049E-18	4.760947E-11	0.0	0.0
SD6.mgf	index=52209	-1	060813-SludgeD32_19-24, Cmpd 4802, +MSn(772.3388), 16.43 min	CID	772.3388	0	-1.817604	2	DGQSSQAHIGDDTGR	10176744_1_1107_+(pre=K,post=S)	173	171	1.4469886E-18	4.8235627E-11	0.0	0.0
SD6.mgf	index=90857	-1	060813-SludgeD32_25-30, Cmpd 17451, +MSn(672.04), 44.99 min	CID	672.04	1	0.3039305	3	IPGILYGADKDPVAISVER	10194528_1049_1696_+(pre=R,post=A)	87	76	1.4497309E-18	4.859577E-11	0.0	0.0
SD6.mgf	index=14352	-1	060813-SludgeD32_13-18, Cmpd 16869, +MSn(996.48), 41.22 min	CID	996.48	1	-6.218989	2	NVLEREPDETGAAFWTR	10182120_180_1308_-(pre=R,post=Q)	165	150	1.450731E-18	4.8513E-11	0.0	0.0
SD6.mgf	index=143599	-1	060813-SludgeD32_7-12, Cmpd 21869, +MSn(722.3819), 57.26 min	CID	722.3819	0	-1.7743192	3	QIVGVSAALIPFLEHDDANR	10193362_1_884_-(pre=K,post=A)	137	124	1.4782316E-18	4.960004E-11	0.0	0.0
SD6.mgf	index=64705	-1	060813-SludgeD32_19-24, Cmpd 17968, +MSn(932.7932), 44.75 min	CID	932.7932	0	-1.2432193	3	SFAPAEAPSGDAATVEALPVPDVGQSGGAK	10114907_1_605_-(pre=K,post=V)	79	54	1.4893474E-18	5.0256927E-11	0.0	0.0
SD6.mgf	index=140960	-1	060813-SludgeD32_7-12, Cmpd 19039, +MSn(838.44), 49.85 min	CID	838.44	0	4.586175	2	SLSEGYGPVADAVAAIR	10197128_1_1016_+(pre=R,post=E)	115	107	1.5137998E-18	5.062204E-11	0.0	0.0
SD6.mgf	index=106852	-1	060813-SludgeD32_31-36, Cmpd 7990, +MSn(987.95), 23.52 min	CID	987.95	0	-9.328632	2	SSLGNDQGTQGVDAPASGASR	10159640_505_843_+(pre=R,post=G)	207	177	1.5279655E-18	5.1313752E-11	0.0	0.0
SD6.mgf	index=138777	-1	060813-SludgeD32_7-12, Cmpd 16719, +MSn(620.02), 43.79 min	CID	620.02	0	-4.8235674	3	AVQIVADEGLAHPLLVGR	10172550_1_1040_+(pre=R,post=A)	110	100	1.5316605E-18	5.1284674E-11	0.0	0.0
SD6.mgf	index=66609	-1	060813-SludgeD32_19-24, Cmpd 19991, +MSn(729.69), 49.87 min	CID	729.69	0	-12.546641	3	VDNVPFRDDAEVIEWVQR	10099344_1_176_+(pre=R,post=I)	184	156	1.5324418E-18	5.1310838E-11	0.0	0.0
SD6.mgf	index=107981	-1	060813-SludgeD32_31-36, Cmpd 9184, +MSn(846.8852), 26.09 min	CID	846.8852	0	-2.8827984	2	SM+15.995M+15.995GATNPADAAPGTIR	10167286_618_975_+(pre=R,post=G)	147	132	1.539059E-18	5.146672E-11	0.0	0.0
SD6.mgf	index=52136	-1	060813-SludgeD32_19-24, Cmpd 4725, +MSn(772.34), 16.23 min	CID	772.34	0	-0.23707877	2	DGQSSQAHIGDDTGR	10176744_1_1107_+(pre=K,post=S)	147	144	1.6341437E-18	5.4474477E-11	0.0	0.0
SD6.mgf	index=68663	-1	060813-SludgeD32_19-24, Cmpd 22194, +MSn(861.984), 55.57 min	CID	861.984	0	-1.6993834	2	IDPLTGLLGPVGISQDK	10151004_1_799_+(pre=R,post=G);10170870_1_1032_+(pre=R,post=G)	90	84	1.6377814E-18	5.4768037E-11	0.0	0.0
SD6.mgf	index=135678	-1	060813-SludgeD32_7-12, Cmpd 13465, +MSn(811.9248), 35.51 min	CID	811.9248	0	2.405555	2	STGSYSLVTQQPLGGK	10176694_312_944_-(pre=R,post=A);10183567_526_948_-(pre=R,post=A)	93	89	1.6411454E-18	5.480039E-11	0.0	0.0
SD6.mgf	index=112638	-1	060813-SludgeD32_31-36, Cmpd 14114, +MSn(491.26), 37.05 min	CID	491.26	1	-4.6292887	4	TFPVHSPNIDHIEVVTR	10129044_92_445_-(pre=R,post=G)	93	82	1.6456898E-18	5.5032496E-11	0.0	0.0
SD6.mgf	index=135087	-1	060813-SludgeD32_7-12, Cmpd 12844, +MSn(913.95), 34.08 min	CID	913.95	0	8.815265	2	AGATTYSSAETSDPSLLR	10112149_1_595_+(pre=R,post=S)	140	124	1.6557682E-18	5.544018E-11	0.0	0.0
SD6.mgf	index=141282	-1	060813-SludgeD32_7-12, Cmpd 19379, +MSn(598.33), 50.74 min	CID	598.33	0	2.7542555	3	NALPAVLQVEGLEFHR	10142566_1_738_+(pre=K,post=G)	90	87	1.6843685E-18	5.6243676E-11	0.0	0.0
SD6.mgf	index=115120	-1	060813-SludgeD32_31-36, Cmpd 16721, +MSn(687.35), 43.57 min	CID	687.35	1	-10.097139	3	TGDAAPM+15.995AYVELVDRPLPK	10191506_1_317_+(pre=R,post=A)	113	98	1.6848295E-18	5.6476403E-11	0.0	0.0
SD6.mgf	index=140560	-1	060813-SludgeD32_7-12, Cmpd 18615, +MSn(690.36), 48.74 min	CID	690.36	1	-4.303701	3	INIIDTPGHVDFTIEVER	10108479_1_430_-(pre=R,post=A);10155997_1_576_-(pre=R,post=S);10161778_1_902_+(pre=R,post=S);10183617_299_1042_+(pre=R,post=S);10192616_1_1017_+(pre=R,post=S);10192784_1_1046_+(pre=R,post=S)	116	92	1.6950828E-18	5.6756554E-11	0.0	0.0
SD6.mgf	index=140319	-1	060813-SludgeD32_7-12, Cmpd 18359, +MSn(635.3098), 48.08 min	CID	635.3098	0	-1.9214259	3	IEPEAIEYGENFISHR	10083798_1_517_-(pre=R,post=E)	148	137	1.7263091E-18	5.7644136E-11	0.0	0.0
SD6.mgf	index=55228	-1	060813-SludgeD32_19-24, Cmpd 7979, +MSn(830.39), 23.14 min	CID	830.39	1	-6.5810766	2	M+15.995GHAGALISGGADTADAK	10101600_424_562_-(pre=R,post=L)	114	109	1.73616E-18	5.813195E-11	0.0	0.0
SD6.mgf	index=95692	-1	060813-SludgeD32_25-30, Cmpd 22602, +MSn(1089.1), 58.36 min	CID	1089.1	1	-3.6714518	2	NLPNVLVLEAQEADPVSLVR	10102452_397_565_-(pre=R,post=F)	175	155	1.742963E-18	5.848274E-11	0.0	0.0
SD6.mgf	index=139356	-1	060813-SludgeD32_7-12, Cmpd 17333, +MSn(823.9279), 45.40 min	CID	823.9279	0	0.14815657	2	ELATSDLDLVVAGTDK	10167300_1_975_-(pre=K,post=A)	84	79	1.7572553E-18	5.867747E-11	0.0	0.0
SD6.mgf	index=19224	-1	060813-SludgeD32_13-18, Cmpd 22067, +MSn(633.35), 54.45 min	CID	633.35	0	6.553119	3	LLALADAVEDNLDELKR	10134530_1_690_+(pre=K,post=L)	131	122	1.7593677E-18	5.883393E-11	0.0	0.0
SD6.mgf	index=58795	-1	060813-SludgeD32_19-24, Cmpd 11729, +MSn(760.8693), 30.67 min	CID	760.8693	0	-1.684568	2	ASLAFEQDGNQVGGK	10113701_1_588_+(pre=K,post=N)	110	108	1.771993E-18	5.906971E-11	0.0	0.0
SD6.mgf	index=22854	-1	060813-SludgeD32_13-18, Cmpd 25936, +MSn(883.45), 64.68 min	CID	883.45	1	-3.0862637	3	LFPEQLTYIVNHAEDEVIFVDR	10170342_1_935_-(pre=R,post=S)	133	98	1.802897E-18	6.059418E-11	0.0	0.0
SD6.mgf	index=20457	-1	060813-SludgeD32_13-18, Cmpd 23374, +MSn(714.02), 57.90 min	CID	714.02	1	3.2793012	3	GFDKDAVDDFLGQVGTELGR	10196142_748_2341_+(pre=K,post=V)	91	83	1.8429044E-18	6.183613E-11	0.0	0.0
SD6.mgf	index=92448	-1	060813-SludgeD32_25-30, Cmpd 19148, +MSn(690.7), 49.35 min	CID	690.7	0	-5.9205604	3	NALITLHNSLSEVTAPSFR	10147562_35_771_+(pre=R,post=R)	90	82	1.8454555E-18	6.186067E-11	0.0	0.0
SD6.mgf	index=142488	-1	060813-SludgeD32_7-12, Cmpd 20676, +MSn(924.43), 54.13 min	CID	924.43	0	-8.120965	3	EFFGASQLSQFM+15.995DQTNPLSEITHK	10109177_1_585_-(pre=K,post=R);10156719_1_849_+(pre=K,post=R)	99	72	1.8498604E-18	6.225489E-11	0.0	0.0
SD6.mgf	index=134850	-1	060813-SludgeD32_7-12, Cmpd 12595, +MSn(680.33), 33.53 min	CID	680.33	1	-2.751545	3	HPLWEETNESKPQWTR	10083798_1_517_-(pre=R,post=S)	88	73	1.8679357E-18	6.237327E-11	0.0	0.0
SD6.mgf	index=141565	-1	060813-SludgeD32_7-12, Cmpd 19683, +MSn(1010.53), 51.53 min	CID	1010.53	0	1.4495817	2	AGVFPTVNTSSFVQLEPAR	10194606_1_1339_+(pre=K,post=Q)	175	151	1.8789937E-18	6.298489E-11	0.0	0.0
SD6.mgf	index=56954	-1	060813-SludgeD32_19-24, Cmpd 9794, +MSn(814.4), 26.77 min	CID	814.4	1	1.4636215	2	SPTGSTPHQFTDVPR	10178482_125_955_-(pre=K,post=T)	132	118	1.893627E-18	6.31244E-11	0.0	0.0
SD6.mgf	index=91772	-1	060813-SludgeD32_25-30, Cmpd 18423, +MSn(1036.52), 47.50 min	CID	1036.52	0	3.5330937	2	SEIAENINNDLLSNVGVDR	10126640_1_459_+(pre=R,post=T)	208	191	1.9074103E-18	6.393743E-11	0.0	0.0
SD6.mgf	index=141595	-1	060813-SludgeD32_7-12, Cmpd 19717, +MSn(995.53), 51.61 min	CID	995.53	0	1.8392795	2	YAILLSSPLAETDPSSLGR	10198482_2702_4669_-(pre=K,post=L)	192	167	1.9249684E-18	6.452599E-11	0.0	0.0
SD6.mgf	index=7721	-1	060813-SludgeD32_13-18, Cmpd 9905, +MSn(628.6153), 26.76 min	CID	628.6153	0	-2.8157358	3	EHGNPETSTDAELADAAR	10142696_1_729_+(pre=R,post=T);10198568_199_1277_-(pre=R,post=A)	93	87	1.9483466E-18	6.52366E-11	0.0	0.0
SD6.mgf	index=34315	-1	060813-SludgeD32_1-6, Cmpd 10164, +MSn(651.32), 29.99 min	CID	651.32	1	-4.8430667	3	VRPGESLTFGTADGGSGGSAK	10191720_237_1907_+(pre=R,post=G)	103	87	1.9624374E-18	6.590464E-11	0.0	0.0
SD6.mgf	index=92309	-1	060813-SludgeD32_25-30, Cmpd 18994, +MSn(860.45), 48.96 min	CID	860.45	1	-7.28452	3	SQVLADTTVIGGATQAQAPVYNFVK	10108229_1_583_+(pre=K,post=L)	76	52	1.9684287E-18	6.628254E-11	0.0	0.0
SD6.mgf	index=3922	-1	060813-SludgeD32_13-18, Cmpd 5898, +MSn(446.2407), 18.94 min	CID	446.2407	0	0.2051645	4	SKPHVNVGTIGHVDHGK	10089504_1_453_-(pre=R,post=T);10115883_1_497_-(pre=R,post=T);10166130_1_907_-(pre=R,post=T)	75	64	1.9864064E-18	6.642619E-11	0.0	0.0
SD6.mgf	index=20946	-1	060813-SludgeD32_13-18, Cmpd 23891, +MSn(1069.51), 59.27 min	CID	1069.51	2	2.4582176	2	M+15.995YQLPDQQFANLYWFR	10166806_1_968_+(pre=K,post=A)	166	149	2.0059324E-18	6.698119E-11	0.0	0.0
SD6.mgf	index=135239	-1	060813-SludgeD32_7-12, Cmpd 13004, +MSn(741.0477), 34.45 min	CID	741.0477	0	-1.4825376	3	TREEDVQHVVEANQGQLIR	10198954_1_978_-(pre=R,post=Q)	113	101	2.0086168E-18	6.732993E-11	0.0	0.0
SD6.mgf	index=15833	-1	060813-SludgeD32_13-18, Cmpd 18445, +MSn(1093.86), 45.18 min	CID	1093.86	1	-2.436609	3	VDPEGPQFSIDKGELLDANTGEYSGVNEVAK	10158025_1_862_+(pre=K,post=K)	130	77	2.0193063E-18	6.816186E-11	0.0	0.0
SD6.mgf	index=20489	-1	060813-SludgeD32_13-18, Cmpd 23408, +MSn(713.68), 57.99 min	CID	713.68	0	-4.532632	3	GFDKDAVDDFLGQVGTELGR	10196142_748_2341_+(pre=K,post=V)	91	81	2.0391383E-18	6.84205E-11	0.0	0.0
SD6.mgf	index=142020	-1	060813-SludgeD32_7-12, Cmpd 20174, +MSn(930.43), 52.81 min	CID	930.43	2	-8.685578	3	EFFGSSQLSQFM+15.995DQTNPLSEITHK	10091956_1_536_-(pre=R,post=R);10168804_1_998_+(pre=K,post=R)	90	62	2.041434E-18	6.870208E-11	0.0	0.0
SD6.mgf	index=94865	-1	060813-SludgeD32_25-30, Cmpd 21721, +MSn(871.49), 56.04 min	CID	871.49	0	14.0072775	2	VPIPDGSITDFVAVVGR	10151638_1_494_+(pre=R,post=D)	156	141	2.044142E-18	6.835689E-11	0.0	0.0
SD6.mgf	index=135306	-1	060813-SludgeD32_7-12, Cmpd 13074, +MSn(832.71), 34.61 min	CID	832.71	1	-2.1745045	3	TM+15.995GTVPNVGLM+15.995AQQAEEYGSHDK	10080294_1_509_+(pre=-,post=T)	133	96	2.0536674E-18	6.9070506E-11	0.0	0.0
SD6.mgf	index=21095	-1	060813-SludgeD32_13-18, Cmpd 24049, +MSn(619.3), 59.69 min	CID	619.3	1	-2.6284156	3	ELAAFAQFASDLDEATR	10076732_1_437_+(pre=R,post=K);10130550_305_670_-(pre=R,post=K);10186780_1172_1514_+(pre=R,post=K);10191678_1_500_+(pre=R,post=K)	95	93	2.0765368E-18	6.944019E-11	0.0	0.0
SD6.mgf	index=138835	-1	060813-SludgeD32_7-12, Cmpd 16780, +MSn(946.5), 43.95 min	CID	946.5	1	-3.515178	2	ITPGFTPSSGSPPIYTIR	10173068_1_943_-(pre=K,post=G)	175	152	2.10395E-18	7.0446676E-11	0.0	0.0
SD6.mgf	index=117103	-1	060813-SludgeD32_31-36, Cmpd 18816, +MSn(927.4772), 49.00 min	CID	927.4772	0	0.26323095	2	GFQM+15.995IDTVNAASPFVLK	10147402_1_350_+(pre=R,post=A)	141	129	2.1149077E-18	7.072332E-11	0.0	0.0
SD6.mgf	index=137713	-1	060813-SludgeD32_7-12, Cmpd 15601, +MSn(1039.52), 40.87 min	CID	1039.52	0	-5.4017277	2	LIGAPPGYVGYEEGGQLTEK	10172508_1_1007_+(pre=R,post=V);10180058_1_1060_+(pre=R,post=V);10198016_3080_3883_-(pre=R,post=V)	176	137	2.1278452E-18	7.139693E-11	0.0	0.0
SD6.mgf	index=70001	-1	060813-SludgeD32_19-24, Cmpd 23610, +MSn(752.72), 59.31 min	CID	752.72	1	-1.5133466	3	AIGAWELTGNALYSVVGNTYR	10132412_1_679_-(pre=K,post=S)	83	74	2.1605387E-18	7.2557495E-11	0.0	0.0
SD6.mgf	index=69329	-1	060813-SludgeD32_19-24, Cmpd 22899, +MSn(830.41), 57.43 min	CID	830.41	1	9.216645	3	SFTIEAPWQELAENGVDAAHFR	10136724_1_702_+(pre=R,post=Y)	115	92	2.1785737E-18	7.322043E-11	0.0	0.0
SD6.mgf	index=93942	-1	060813-SludgeD32_25-30, Cmpd 20732, +MSn(954.9695), 53.46 min	CID	954.9695	0	-1.0865232	2	VTPDSFNEAQQIADVFK	10154904_296_832_-(pre=K,post=R)	137	123	2.1807757E-18	7.292597E-11	0.0	0.0
SD6.mgf	index=140258	-1	060813-SludgeD32_7-12, Cmpd 18293, +MSn(677.35), 47.91 min	CID	677.35	1	-2.132587	3	M+15.995GHIELAAPVTHIWYFK	10100844_1_560_-(pre=R,post=G)	63	56	2.1830026E-18	7.300044E-11	0.0	0.0
SD6.mgf	index=17276	-1	060813-SludgeD32_13-18, Cmpd 19987, +MSn(932.9645), 49.08 min	CID	932.9645	0	-3.7943842	2	GLNYDLTGNAEAIAESVK	10160484_1_887_-(pre=R,post=N)	122	110	2.1844798E-18	7.314306E-11	0.0	0.0
SD6.mgf	index=11219	-1	060813-SludgeD32_13-18, Cmpd 13579, +MSn(547.29), 33.92 min	CID	547.29	1	4.5021276	3	LLLPDTVGTGGDSHTR	10080910_1_511_+(pre=R,post=F)	72	68	2.2017267E-18	7.3519066E-11	0.0	0.0
SD6.mgf	index=135898	-1	060813-SludgeD32_7-12, Cmpd 13696, +MSn(593.313), 36.07 min	CID	593.313	0	0.7201029	3	EFGVEANIGKPQVAYR	10185460_95_940_-(pre=R,post=E);10187408_2_886_-(pre=R,post=E)	115	108	2.2033833E-18	7.357438E-11	0.0	0.0
SD6.mgf	index=59097	-1	060813-SludgeD32_19-24, Cmpd 12046, +MSn(655.0205), 31.31 min	CID	655.0205	0	5.777226	3	LGGGLVISNHNTNVPGASAGK	10116503_1_582_+(pre=K,post=T)	75	61	2.2152927E-18	7.43963E-11	0.0	0.0
SD6.mgf	index=69699	-1	060813-SludgeD32_19-24, Cmpd 23291, +MSn(1013.5268), 58.47 min	CID	1013.5268	0	-1.385071	2	AAQNVSSTLLYFNDILEK	10160484_1_887_-(pre=R,post=E)	127	117	2.2215983E-18	7.43859E-11	0.0	0.0
SD6.mgf	index=63227	-1	060813-SludgeD32_19-24, Cmpd 16400, +MSn(1110.48), 40.83 min	CID	1110.48	1	-12.728543	2	TGAYTEFDEPNPINTYGDSK	10135900_76_698_+(pre=K,post=W)	142	120	2.2467257E-18	7.53858E-11	0.0	0.0
SD6.mgf	index=86903	-1	060813-SludgeD32_25-30, Cmpd 13288, +MSn(951.45), 34.80 min	CID	951.45	0	0.9622452	2	GDPGTDGELVGC+57.021GPTLSAAK	10181600_94_1095_-(pre=R,post=G)	127	111	2.2836118E-18	7.6623465E-11	0.0	0.0
SD6.mgf	index=91499	-1	060813-SludgeD32_25-30, Cmpd 18131, +MSn(895.9474), 46.76 min	CID	895.9474	0	-2.4524434	2	SYELPDGQVITIGNER	10102290_1_564_-(pre=K,post=F)	142	135	2.32947E-18	7.778462E-11	0.0	0.0
SD6.mgf	index=51723	-1	060813-SludgeD32_19-24, Cmpd 4288, +MSn(558.9262), 15.10 min	CID	558.9262	0	-0.7644046	3	GVAM+15.995NPVDHPHGGGEGK	10099756_125_557_-(pre=R,post=T);10147028_36_768_+(pre=R,post=T);10153040_238_816_-(pre=R,post=T);10166810_545_968_-(pre=R,post=T)	141	123	2.3307836E-18	7.794229E-11	0.0	0.0
SD6.mgf	index=5494	-1	060813-SludgeD32_13-18, Cmpd 7563, +MSn(838.37), 22.26 min	CID	838.37	0	-3.2032852	2	GM+15.995TVDTQEYHPEPR	10090764_1_533_+(pre=R,post=V);10187138_44_919_-(pre=R,post=V)	145	140	2.3560527E-18	7.838553E-11	0.0	0.0
SD6.mgf	index=140478	-1	060813-SludgeD32_7-12, Cmpd 18529, +MSn(635.64), 48.52 min	CID	635.64	1	-8.61329	3	IEPEAIEYGENFISHR	10083798_1_517_-(pre=R,post=E)	94	90	2.3787998E-18	7.9431815E-11	0.0	0.0
SD6.mgf	index=140883	-1	060813-SludgeD32_7-12, Cmpd 18958, +MSn(693.7), 49.63 min	CID	693.7	0	-10.822031	3	AIAITEDHLALGETVADLAR	10141478_644_731_+(pre=-,post=K)	105	93	2.407102E-18	8.076701E-11	0.0	0.0
SD6.mgf	index=68296	-1	060813-SludgeD32_19-24, Cmpd 21792, +MSn(600.35), 54.53 min	CID	600.35	1	5.5281286	3	SYVIDGHIASLILVAAR	10195402_2054_2524_+(pre=K,post=T)	128	125	2.433918E-18	8.139115E-11	0.0	0.0
SD6.mgf	index=17939	-1	060813-SludgeD32_13-18, Cmpd 20694, +MSn(877.41), 50.88 min	CID	877.41	1	4.6994014	2	VDAEFWMVNVSNDAR	10188234_1_1453_+(pre=K,post=F)	108	104	2.4424557E-18	8.1419704E-11	0.0	0.0
SD6.mgf	index=141590	-1	060813-SludgeD32_7-12, Cmpd 19711, +MSn(886.49), 51.60 min	CID	886.49	0	1.4458597	2	FAAGTADTNLLPIAAIGR	10090724_1_533_+(pre=R,post=V)	119	107	2.4967551E-18	8.3599E-11	0.0	0.0
SD6.mgf	index=90227	-1	060813-SludgeD32_25-30, Cmpd 16783, +MSn(916.43), 43.28 min	CID	916.43	0	-9.92345	2	SLDEFSSGIQTVTYER	10141656_68_732_-(pre=R,post=I)	163	150	2.5026463E-18	8.356724E-11	0.0	0.0
SD6.mgf	index=135376	-1	060813-SludgeD32_7-12, Cmpd 13147, +MSn(891.42), 34.77 min	CID	891.42	0	1.4378633	2	GIGSVVVGDENYGEGSSR	10153576_1_821_+(pre=K,post=E)	156	143	2.5304993E-18	8.4728856E-11	0.0	0.0
SD6.mgf	index=140417	-1	060813-SludgeD32_7-12, Cmpd 18465, +MSn(930.76), 48.35 min	CID	930.76	1	-3.5853221	3	EYFGSSQLSQFM+15.995DQTNPLSEVTHK	10109729_1_587_-(pre=K,post=R)	106	69	2.5462081E-18	8.5689664E-11	0.0	0.0
SD6.mgf	index=19280	-1	060813-SludgeD32_13-18, Cmpd 22129, +MSn(1178.63), 54.61 min	CID	1178.63	1	12.875069	2	AGTVGPAIPGSEVALAEDGEVIFR	10119737_1_624_+(pre=K,post=G)	200	155	2.549458E-18	8.579903E-11	0.0	0.0
SD6.mgf	index=115277	-1	060813-SludgeD32_31-36, Cmpd 16886, +MSn(687.35), 44.00 min	CID	687.35	1	-10.097139	3	TGDAAPM+15.995AYVELVDRPLPK	10191506_1_317_+(pre=R,post=A)	136	113	2.5531285E-18	8.5582263E-11	0.0	0.0
SD6.mgf	index=93687	-1	060813-SludgeD32_25-30, Cmpd 20460, +MSn(693.37), 52.75 min	CID	693.37	0	7.3062797	3	EQIIFPEIDYDKIDALR	10100414_79_559_-(pre=K,post=G);10100516_79_559_-(pre=K,post=G)	93	87	2.5618838E-18	8.5670374E-11	0.0	0.0
SD6.mgf	index=133651	-1	060813-SludgeD32_7-12, Cmpd 11336, +MSn(826.42), 30.74 min	CID	826.42	1	-2.474362	2	QIPYQEASSSGATAIK	10192030_69_938_-(pre=K,post=F)	125	116	2.5775202E-18	8.6067396E-11	0.0	0.0
SD6.mgf	index=107229	-1	060813-SludgeD32_31-36, Cmpd 8392, +MSn(783.37), 24.40 min	CID	783.37	0	2.4153266	2	DAAGTSGTGGTAEELTK	10197108_1158_1562_-(pre=R,post=L)	105	100	2.6267573E-18	8.783976E-11	0.0	0.0
SD6.mgf	index=90328	-1	060813-SludgeD32_25-30, Cmpd 16892, +MSn(994.01), 43.55 min	CID	994.01	1	2.7348776	2	AHAFSASAEAAIIAAGGSVER	10150026_1_402_+(pre=K,post=L)	273	205	2.6367774E-18	8.855104E-11	0.0	0.0
SD6.mgf	index=127152	-1	060813-SludgeD32_7-12, Cmpd 4476, +MSn(560.2821), 15.55 min	CID	560.2821	0	-0.6536184	3	M+15.995AQGAKPGEGGQLPGHK	10170026_1_998_-(pre=K,post=V);10194852_1_2383_-(pre=K,post=V)	133	127	2.638827E-18	8.824338E-11	0.0	0.0
SD6.mgf	index=92881	-1	060813-SludgeD32_25-30, Cmpd 19603, +MSn(782.9135), 50.53 min	CID	782.9135	0	-1.2473425	2	TVSGAAVELSEVAFGK	10129238_32_634_-(pre=K,post=E)	100	98	2.6427763E-18	8.8246396E-11	0.0	0.0
SD6.mgf	index=68303	-1	060813-SludgeD32_19-24, Cmpd 21800, +MSn(991.1), 54.55 min	CID	991.1	2	-8.584905	3	M+15.995GFETLTEAGYAPEM+15.995AYFEC+57.021LHELK	10188048_1_627_+(pre=K,post=L)	94	60	2.6455014E-18	8.908149E-11	0.0	0.0
SD6.mgf	index=70408	-1	060813-SludgeD32_19-24, Cmpd 24058, +MSn(1212.61), 60.49 min	CID	1212.61	1	1.5277911	3	LGGSGYVSILPVDQGIEHSGAASFAPNIDYFDPLK	10187104_1_602_-(pre=R,post=I)	114	59	2.6679989E-18	9.015365E-11	0.0	0.0
SD6.mgf	index=6396	-1	060813-SludgeD32_13-18, Cmpd 8513, +MSn(745.37), 24.11 min	CID	745.37	0	7.1241083	3	SLVVHPGSTTHSQLNDEEQR	10076584_314_502_-(pre=R,post=S)	104	85	2.6692957E-18	8.9564564E-11	0.0	0.0
SD6.mgf	index=143331	-1	060813-SludgeD32_7-12, Cmpd 21584, +MSn(855.45), 56.51 min	CID	855.45	0	-3.8528092	3	IATTVLVDDGQTVVLGGIFSNETSK	10089426_1_468_+(pre=R,post=G)	95	76	2.6732604E-18	9.001621E-11	0.0	0.0
SD6.mgf	index=67074	-1	060813-SludgeD32_19-24, Cmpd 20488, +MSn(1025.5), 51.14 min	CID	1025.5	1	-1.28928	3	VSGTTVTFNYSSQEIENAAPGFINVGGASR	10188234_1_1453_+(pre=R,post=N)	102	66	2.6787839E-18	9.039358E-11	0.0	0.0
SD6.mgf	index=9223	-1	060813-SludgeD32_13-18, Cmpd 11483, +MSn(729.8836), 29.83 min	CID	729.8836	0	-1.5052142	2	VVPC+57.021GGSAVPTSLSK	10170342_1_935_-(pre=R,post=-)	86	79	2.6791942E-18	8.9311426E-11	0.0	0.0
SD6.mgf	index=107041	-1	060813-SludgeD32_31-36, Cmpd 8190, +MSn(783.36), 23.95 min	CID	783.36	0	-10.362531	2	DAAGTSGTGGTAEELTK	10197108_1158_1562_-(pre=R,post=L)	112	104	2.7199392E-18	9.0955805E-11	0.0	0.0
SD6.mgf	index=140395	-1	060813-SludgeD32_7-12, Cmpd 18442, +MSn(635.308), 48.29 min	CID	635.308	0	-4.803565	3	IEPEAIEYGENFISHR	10083798_1_517_-(pre=R,post=E)	139	125	2.7601044E-18	9.2164165E-11	0.0	0.0
SD6.mgf	index=95274	-1	060813-SludgeD32_25-30, Cmpd 22153, +MSn(804.9105), 57.18 min	CID	804.9105	0	-1.9715371	2	SAVGNFGSGWTWLVK	10097366_1_338_+(pre=K,post=K);10098772_1_338_+(pre=K,post=K);10114653_108_604_+(pre=K,post=K)	98	92	2.8283902E-18	9.4284906E-11	0.0	0.0
SD6.mgf	index=92954	-1	060813-SludgeD32_25-30, Cmpd 19680, +MSn(927.5), 50.73 min	CID	927.5	1	3.5116932	3	TALSTEHGENALLTLTAGDETVPVIVK	10194528_1049_1696_+(pre=R,post=D)	106	84	2.8863103E-18	9.728456E-11	0.0	0.0
SD6.mgf	index=116311	-1	060813-SludgeD32_31-36, Cmpd 17977, +MSn(895.95), 46.85 min	CID	895.95	0	0.47686398	2	SYELPDGQVITIGNER	10102290_1_564_-(pre=K,post=F)	152	146	2.8888021E-18	9.646158E-11	0.0	0.0
SD6.mgf	index=138843	-1	060813-SludgeD32_7-12, Cmpd 16789, +MSn(620.02), 43.97 min	CID	620.02	0	-4.8235674	3	AVQIVADEGLAHPLLVGR	10172550_1_1040_+(pre=R,post=A)	83	76	2.9063419E-18	9.731322E-11	0.0	0.0
SD6.mgf	index=118787	-1	060813-SludgeD32_31-36, Cmpd 20594, +MSn(887.9432), 53.62 min	CID	887.9432	0	0.6186395	2	DIIAILGM+15.995DELSPEDK	10113529_1_522_+(pre=R,post=L)	110	107	2.9415225E-18	9.822199E-11	0.0	0.0
SD6.mgf	index=18174	-1	060813-SludgeD32_13-18, Cmpd 20943, +MSn(914.48), 51.53 min	CID	914.48	1	-12.19527	3	LVEHTLIQPTFVTDYPVEVSPLSR	10194914_1_1057_+(pre=K,post=A)	89	62	2.9445762E-18	9.909627E-11	0.0	0.0
SD6.mgf	index=8264	-1	060813-SludgeD32_13-18, Cmpd 10475, +MSn(675.679), 27.81 min	CID	675.679	0	3.793941	3	IFVLHADHEQNASTSTVR	10135412_1_695_+(pre=R,post=L)	115	95	2.965097E-18	9.9280514E-11	0.0	0.0
SD6.mgf	index=16852	-1	060813-SludgeD32_13-18, Cmpd 19534, +MSn(690.0257), 47.93 min	CID	690.0257	0	-4.0688424	3	INIIDTPGHVDFTIEVER	10108479_1_430_-(pre=R,post=A);10155997_1_576_-(pre=R,post=S);10161778_1_902_+(pre=R,post=S);10183617_299_1042_+(pre=R,post=S);10192616_1_1017_+(pre=R,post=S);10192784_1_1046_+(pre=R,post=S)	124	99	2.9756859E-18	9.9635064E-11	0.0	0.0
SD6.mgf	index=16747	-1	060813-SludgeD32_13-18, Cmpd 19422, +MSn(635.31), 47.65 min	CID	635.31	0	-1.6332121	3	IEPEAIEYGENFISHR	10083798_1_517_-(pre=R,post=E)	112	105	2.9905073E-18	9.985767E-11	0.0	0.0
SD6.mgf	index=20443	-1	060813-SludgeD32_13-18, Cmpd 23360, +MSn(732.38), 57.87 min	CID	732.38	0	9.250614	3	EVDKPFLM+15.995PVEDVFSITGR	10113389_1_600_-(pre=R,post=G)	89	75	3.0027957E-18	1.0065535E-10	0.0	0.0
SD6.mgf	index=17336	-1	060813-SludgeD32_13-18, Cmpd 20052, +MSn(622.65), 49.24 min	CID	622.65	1	1.7992175	3	GLNYDLTGNAEAIAESVK	10160484_1_887_-(pre=R,post=N)	77	71	3.013572E-18	1.00903605E-10	0.0	0.0
SD6.mgf	index=21961	-1	060813-SludgeD32_13-18, Cmpd 24991, +MSn(1020.5078), 62.17 min	CID	1020.5078	0	-1.1363623	2	AIDGAFLM+15.995PVEDVFSISGR	10170336_1_1022_-(pre=R,post=G)	149	127	3.0426602E-18	1.0199163E-10	0.0	0.0
SD6.mgf	index=5593	-1	060813-SludgeD32_13-18, Cmpd 7667, +MSn(838.3725), 22.46 min	CID	838.3725	0	-0.21840581	2	GM+15.995TVDTQEYHPEPR	10090764_1_533_+(pre=R,post=V);10187138_44_919_-(pre=R,post=V)	132	129	3.097202E-18	1.0304346E-10	0.0	0.0
SD6.mgf	index=53018	-1	060813-SludgeD32_19-24, Cmpd 5652, +MSn(568.2692), 18.41 min	CID	568.2692	0	-2.0406976	3	GVVM+15.995NPVDHPHGGGEGK	10181126_1054_1273_-(pre=R,post=T);10186144_552_920_-(pre=R,post=T);10195962_1103_1936_-(pre=R,post=T)	98	89	3.0993496E-18	1.03643434E-10	0.0	0.0
SD6.mgf	index=113887	-1	060813-SludgeD32_31-36, Cmpd 15425, +MSn(777.37), 40.27 min	CID	777.37	0	-3.611674	2	EAYPGDVFYLHSR	10083536_260_516_-(pre=R,post=L);10086348_1_523_-(pre=R,post=L);10095722_1_546_-(pre=R,post=-);10130836_1_671_-(pre=R,post=L);10169164_1_1003_+(pre=R,post=L);10173840_1_950_-(pre=R,post=L);10186780_1_1001_+(pre=R,post=L);10198270_1_955_-(pre=R,post=L)	76	76	3.1060322E-18	1.0309893E-10	0.0	0.0
SD6.mgf	index=14041	-1	060813-SludgeD32_13-18, Cmpd 16542, +MSn(518.5844), 40.41 min	CID	518.5844	0	0.23539145	3	EAYPGDVFYLHSR	10083536_260_516_-(pre=R,post=L);10086348_1_523_-(pre=R,post=L);10095722_1_546_-(pre=R,post=-);10130836_1_671_-(pre=R,post=L);10169164_1_1003_+(pre=R,post=L);10173840_1_950_-(pre=R,post=L);10186780_1_1001_+(pre=R,post=L);10198270_1_955_-(pre=R,post=L)	90	90	3.1060322E-18	1.0309893E-10	0.0	0.0
SD6.mgf	index=91245	-1	060813-SludgeD32_25-30, Cmpd 17860, +MSn(832.94), 46.06 min	CID	832.94	1	2.6041634	2	GFVVSGGTAALDSVVER	10129528_1_516_+(pre=K,post=K)	170	157	3.1263986E-18	1.0454797E-10	0.0	0.0
SD6.mgf	index=52008	-1	060813-SludgeD32_19-24, Cmpd 4591, +MSn(560.62), 15.89 min	CID	560.62	0	-6.967684	3	LSHRPSELSGGQQQR	10102402_1_564_+(pre=R,post=V);10102420_1_564_+(pre=R,post=V);10194614_2020_2335_+(pre=R,post=V)	112	110	3.1718416E-18	1.05733915E-10	0.0	0.0
SD6.mgf	index=38967	-1	060813-SludgeD32_1-6, Cmpd 15224, +MSn(784.73), 42.95 min	CID	784.73	1	-0.7512854	3	ASVTVLNNSQHEVHLLDFDGR	10183059_1_1142_+(pre=K,post=D)	120	105	3.2087293E-18	1.0775894E-10	0.0	0.0
SD6.mgf	index=69077	-1	060813-SludgeD32_19-24, Cmpd 22632, +MSn(983.9693), 56.72 min	CID	983.9693	0	-6.7611732	2	DNWYIGASAPFGQWNLK	10180234_99_1195_+(pre=R,post=G)	136	114	3.2242917E-18	1.0782155E-10	0.0	0.0
SD6.mgf	index=11542	-1	060813-SludgeD32_13-18, Cmpd 13918, +MSn(810.4032), 34.60 min	CID	810.4032	0	-2.0334888	2	AAVPSGASTGAFEAVER	10172326_1_871_-(pre=R,post=R);10195226_1633_2482_+(pre=R,post=R);10197674_2611_3027_+(pre=R,post=R)	141	128	3.2244865E-18	1.0782806E-10	0.0	0.0
SD6.mgf	index=55622	-1	060813-SludgeD32_19-24, Cmpd 8395, +MSn(725.35), 23.98 min	CID	725.35	0	-3.5341113	3	VEADTGANSNRPISGSQLSDR	10189624_1_974_-(pre=R,post=F)	253	190	3.2420962E-18	1.08879496E-10	0.0	0.0
SD6.mgf	index=4064	-1	060813-SludgeD32_13-18, Cmpd 6049, +MSn(599.3241), 19.25 min	CID	599.3241	0	0.8147205	3	TKPHVNVGTIGHVDHGK	10138252_1_506_-(pre=R,post=T)	118	102	3.2450242E-18	1.0851485E-10	0.0	0.0
SD6.mgf	index=141660	-1	060813-SludgeD32_7-12, Cmpd 19786, +MSn(995.53), 51.80 min	CID	995.53	0	1.8392795	2	YAILLSSPLAETDPSSLGR	10198482_2702_4669_-(pre=K,post=L)	225	197	3.2593985E-18	1.0925681E-10	0.0	0.0
SD6.mgf	index=95576	-1	060813-SludgeD32_25-30, Cmpd 22478, +MSn(849.94), 58.03 min	CID	849.94	1	-9.662971	2	QPPAFEDAALAIDALR	10167804_1_639_-(pre=R,post=A);10189300_721_975_-(pre=R,post=A)	131	121	3.280758E-18	1.0954959E-10	0.0	0.0
SD6.mgf	index=57316	-1	060813-SludgeD32_19-24, Cmpd 10174, +MSn(872.39), 27.48 min	CID	872.39	1	-7.6641083	2	LDADGPVDANNNGIDDK	10165434_1_948_+(pre=R,post=M)	92	83	3.2895439E-18	1.100036E-10	0.0	0.0
SD6.mgf	index=21860	-1	060813-SludgeD32_13-18, Cmpd 24879, +MSn(851.44), 61.87 min	CID	851.44	0	4.08604	3	SVDTANIALLVVDATEGVTHQDQR	10191108_1066_1838_+(pre=R,post=L)	121	94	3.3084983E-18	1.1134364E-10	0.0	0.0
SD6.mgf	index=16051	-1	060813-SludgeD32_13-18, Cmpd 18678, +MSn(830.4511), 45.77 min	CID	830.4511	0	-0.14699276	2	IINEPTAAALAYGLDK	10104630_1_571_-(pre=R,post=K);10122742_1_636_-(pre=R,post=D);10142064_1_735_-(pre=R,post=K);10152058_1_807_+(pre=R,post=K);10167568_1_899_-(pre=R,post=K)	142	135	3.3377571E-18	1.1145288E-10	0.0	0.0
SD6.mgf	index=21199	-1	060813-SludgeD32_13-18, Cmpd 24171, +MSn(618.96), 60.00 min	CID	618.96	0	-11.537144	3	ELAAFAQFASDLDEATR	10076732_1_437_+(pre=R,post=K);10130550_305_670_-(pre=R,post=K);10186780_1172_1514_+(pre=R,post=K);10191678_1_500_+(pre=R,post=K)	102	96	3.3491066E-18	1.11995406E-10	0.0	0.0
SD6.mgf	index=142344	-1	060813-SludgeD32_7-12, Cmpd 20521, +MSn(734.05), 53.72 min	CID	734.05	0	4.988935	3	RLDEELTYVLTHELPSER	10198482_2702_4669_-(pre=K,post=Q)	127	114	3.3987857E-18	1.1380174E-10	0.0	0.0
SD6.mgf	index=63238	-1	060813-SludgeD32_19-24, Cmpd 16412, +MSn(751.7), 40.86 min	CID	751.7	1	-5.333293	3	QTNLDLTAYGVSGSSFHTPTR	10108221_1_583_-(pre=K,post=I)	134	109	3.416423E-18	1.14733924E-10	0.0	0.0
SD6.mgf	index=131924	-1	060813-SludgeD32_7-12, Cmpd 9512, +MSn(853.93), 26.79 min	CID	853.93	0	-1.643936	2	GADVSLSNQSAASTTAVK	10109113_1_585_-(pre=K,post=G)	122	112	3.4253727E-18	1.1469195E-10	0.0	0.0
SD6.mgf	index=20589	-1	060813-SludgeD32_13-18, Cmpd 23514, +MSn(1038.49), 58.28 min	CID	1038.49	2	2.8634882	3	NAM+15.995NTSALSSIYEQSGIFEM+15.995GGAVGIFER	10160484_1_887_-(pre=R,post=Q)	104	70	3.432421E-18	1.1578407E-10	0.0	0.0
SD6.mgf	index=23017	-1	060813-SludgeD32_13-18, Cmpd 26108, +MSn(883.12), 65.14 min	CID	883.12	0	1.9351704	3	LFPEQLTYIVNHAEDEVIFVDR	10170342_1_935_-(pre=R,post=S)	135	95	3.434655E-18	1.15436494E-10	0.0	0.0
SD6.mgf	index=3143	-1	060813-SludgeD32_13-18, Cmpd 5070, +MSn(739.33), 17.12 min	CID	739.33	1	-0.12249249	2	ASADGC+57.021NPQGASVSR	10166806_1_968_+(pre=R,post=G)	126	120	3.439951E-18	1.1467139E-10	0.0	0.0
SD6.mgf	index=88980	-1	060813-SludgeD32_25-30, Cmpd 15469, +MSn(777.38), 39.93 min	CID	777.38	0	9.2647295	2	EAYPGDVFYLHSR	10083536_260_516_-(pre=R,post=L);10086348_1_523_-(pre=R,post=L);10095722_1_546_-(pre=R,post=-);10130836_1_671_-(pre=R,post=L);10169164_1_1003_+(pre=R,post=L);10173840_1_950_-(pre=R,post=L);10186780_1_1001_+(pre=R,post=L);10198270_1_955_-(pre=R,post=L)	79	79	3.4719364E-18	1.1524443E-10	0.0	0.0
SD6.mgf	index=63281	-1	060813-SludgeD32_19-24, Cmpd 16457, +MSn(969.15), 40.97 min	CID	969.15	1	-0.35627478	3	EGNTYAVANGISTGAAADAATVGAPTGAVGAAK	10113701_1_588_+(pre=K,post=M)	96	56	3.4732205E-18	1.1730532E-10	0.0	0.0
SD6.mgf	index=113560	-1	060813-SludgeD32_31-36, Cmpd 15082, +MSn(899.9936), 39.41 min	CID	899.9936	0	7.8668714	2	LLQDSVGGITPNTLNTR	10179008_195_506_+(pre=R,post=I)	184	163	3.5082128E-18	1.1731598E-10	0.0	0.0
SD6.mgf	index=132024	-1	060813-SludgeD32_7-12, Cmpd 9617, +MSn(853.93), 27.02 min	CID	853.93	0	-1.643936	2	GADVSLSNQSAASTTAVK	10109113_1_585_-(pre=K,post=G)	129	122	3.5199194E-18	1.1785767E-10	0.0	0.0
SD6.mgf	index=20055	-1	060813-SludgeD32_13-18, Cmpd 22952, +MSn(821.13), 56.78 min	CID	821.13	1	0.5461684	3	IIESSLLGPGAVGTHLADLGAEVIK	10144204_1_268_-(pre=R,post=V);10197754_3470_3737_+(pre=R,post=V)	126	97	3.5723015E-18	1.2028946E-10	0.0	0.0
SD6.mgf	index=115436	-1	060813-SludgeD32_31-36, Cmpd 17053, +MSn(746.38), 44.44 min	CID	746.38	1	-6.994998	2	STPFAAQVASEVAGR	10102680_165_565_+(pre=K,post=A)	112	109	3.5764407E-18	1.192213E-10	0.0	0.0
SD6.mgf	index=35341	-1	060813-SludgeD32_1-6, Cmpd 11381, +MSn(830.4142), 33.00 min	CID	830.4142	0	1.616995	2	EGTLGITNQDNLAEGK	10139856_1_721_-(pre=K,post=L)	104	100	3.585468E-18	1.1972434E-10	0.0	0.0
SD6.mgf	index=16033	-1	060813-SludgeD32_13-18, Cmpd 18659, +MSn(991.03), 45.73 min	CID	991.03	1	2.8663437	2	VLEQPGLNVGYLAYNTTK	10166674_134_966_-(pre=K,post=K);10179424_1_833_+(pre=K,post=K)	130	111	3.6166533E-18	1.210966E-10	0.0	0.0
SD6.mgf	index=4193	-1	060813-SludgeD32_13-18, Cmpd 6185, +MSn(446.2405), 19.53 min	CID	446.2405	0	-0.2051645	4	SKPHVNVGTIGHVDHGK	10089504_1_453_-(pre=R,post=T);10115883_1_497_-(pre=R,post=T);10166130_1_907_-(pre=R,post=T)	81	70	3.654281E-18	1.2220056E-10	0.0	0.0
SD6.mgf	index=80497	-1	060813-SludgeD32_25-30, Cmpd 6521, +MSn(734.3111), 20.48 min	CID	734.3111	0	-3.6572196	2	EGVC+57.021GSDAM+15.995NINGK	10191282_1505_1859_+(pre=R,post=N)	81	80	3.7060297E-18	1.2329907E-10	0.0	0.0
SD6.mgf	index=89583	-1	060813-SludgeD32_25-30, Cmpd 16102, +MSn(548.3), 41.53 min	CID	548.3	0	-3.4508178	3	VVDARPDENLLFVR	10118241_1_599_+(pre=K,post=G)	133	131	3.7287524E-18	1.2405504E-10	0.0	0.0
SD6.mgf	index=4964	-1	060813-SludgeD32_13-18, Cmpd 7004, +MSn(752.3277), 21.17 min	CID	752.3277	0	-3.407382	2	GM+15.995TVDGEYHPEPR	10129086_1_664_+(pre=R,post=V);10156717_1_848_+(pre=R,post=V)	107	105	3.7599073E-18	1.2480308E-10	0.0	0.0
SD6.mgf	index=13846	-1	060813-SludgeD32_13-18, Cmpd 16337, +MSn(863.4), 39.90 min	CID	863.4	1	-0.8122068	2	AGEGDC+57.021FVAAGVETVSR	10082348_1_514_+(pre=K,post=F)	124	116	3.776833E-18	1.2629874E-10	0.0	0.0
SD6.mgf	index=5251	-1	060813-SludgeD32_13-18, Cmpd 7308, +MSn(705.3356), 21.76 min	CID	705.3356	0	-1.2114675	2	YGSADNAGQGLGTAK	10083162_1_515_+(pre=R,post=H)	79	77	3.807514E-18	1.2692418E-10	0.0	0.0
SD6.mgf	index=93945	-1	060813-SludgeD32_25-30, Cmpd 20735, +MSn(852.42), 53.47 min	CID	852.42	0	-8.162585	3	VNTIAPGLFDTPIYGTGEASEQFK	10172412_1_607_+(pre=R,post=E)	101	67	3.812248E-18	1.2829675E-10	0.0	0.0
SD6.mgf	index=61123	-1	060813-SludgeD32_19-24, Cmpd 14173, +MSn(869.4234), 35.67 min	CID	869.4234	0	-0.4212111	2	INYSDVTSIGNPSTNR	10102632_1_565_+(pre=R,post=M)	151	142	3.825006E-18	1.2772287E-10	0.0	0.0
SD6.mgf	index=141405	-1	060813-SludgeD32_7-12, Cmpd 19511, +MSn(1285.1), 51.08 min	CID	1285.1	1	-12.423684	2	SSATAEDLPDASFAGQQETFLNIR	10088942_1_529_-(pre=R,post=G);10169562_1_1010_-(pre=R,post=G);10178302_1_1187_-(pre=R,post=G)	138	96	3.8692163E-18	1.3021395E-10	0.0	0.0
SD6.mgf	index=71358	-1	060813-SludgeD32_19-24, Cmpd 25062, +MSn(1246.58), 63.15 min	CID	1246.58	1	-1.2481903	2	GADYLSGGIAGLGAYFTGWDGTADR	10161288_1_896_+(pre=R,post=L)	152	109	3.877018E-18	1.3055013E-10	0.0	0.0
SD6.mgf	index=58716	-1	060813-SludgeD32_19-24, Cmpd 11646, +MSn(760.8688), 30.49 min	CID	760.8688	0	-2.4065256	2	ASLAFEQDGNQVGGK	10113701_1_588_+(pre=K,post=N)	93	89	3.878015E-18	1.2927434E-10	0.0	0.0
SD6.mgf	index=21488	-1	060813-SludgeD32_13-18, Cmpd 24483, +MSn(1005.52), 60.82 min	CID	1005.52	1	2.7035563	2	SDFANQINNVLAFPGVFR	10183815_1_505_+(pre=R,post=G)	143	131	3.9079714E-18	1.3085084E-10	0.0	0.0
SD6.mgf	index=67112	-1	060813-SludgeD32_19-24, Cmpd 20528, +MSn(992.04), 51.24 min	CID	992.04	1	5.017902	2	LLVPTPPLEGDAAGLAEYR	10159034_1_872_+(pre=K,post=K)	167	139	3.9166894E-18	1.3128956E-10	0.0	0.0
SD6.mgf	index=15614	-1	060813-SludgeD32_13-18, Cmpd 18212, +MSn(922.44), 44.58 min	CID	922.44	2	-4.390727	3	NM+15.995VTGAAQM+15.995DGAILVVAATDGPM+15.995PQTR	10089294_1_530_+(pre=K,post=E);10089504_1_453_-(pre=K,post=E);10115883_1_497_-(pre=K,post=E);10167478_1_978_-(pre=K,post=E);10177906_66_1013_+(pre=K,post=E)	88	65	3.961373E-18	1.3352011E-10	0.0	0.0
SD6.mgf	index=114896	-1	060813-SludgeD32_31-36, Cmpd 16485, +MSn(682.0162), 42.97 min	CID	682.0162	0	1.7003555	3	RDESDTGSPEVQIALLSAR	10113259_1_258_+(pre=R,post=I)	88	80	3.975978E-18	1.3327695E-10	0.0	0.0
SD6.mgf	index=12168	-1	060813-SludgeD32_13-18, Cmpd 14575, +MSn(976.48), 35.94 min	CID	976.48	0	1.62514	2	EISVVSETITTHEYESK	10105076_1_421_-(pre=K,post=T);10119037_293_621_+(pre=K,post=T);10161736_1_351_-(pre=K,post=T);10175062_1_421_-(pre=K,post=T)	152	133	3.9957216E-18	1.3361846E-10	0.0	0.0
SD6.mgf	index=136923	-1	060813-SludgeD32_7-12, Cmpd 14772, +MSn(934.43), 38.74 min	CID	934.43	1	-6.6321745	2	LADQSETGQQWLYDGR	10135388_1_695_+(pre=R,post=T)	164	145	4.0013013E-18	1.3360965E-10	0.0	0.0
SD6.mgf	index=80218	-1	060813-SludgeD32_25-30, Cmpd 6228, +MSn(910.9043), 19.84 min	CID	910.9043	0	-3.6182578	2	LAATAM+15.995SQNEPNESGER	10172412_1_607_+(pre=R,post=G)	170	156	4.017015E-18	1.343305E-10	0.0	0.0
SD6.mgf	index=14231	-1	060813-SludgeD32_13-18, Cmpd 16741, +MSn(721.02), 40.90 min	CID	721.02	0	14.729513	3	YYAEIYSHNAYPGFGGPVR	10100588_15_559_+(pre=K,post=A)	84	68	4.0446704E-18	1.3557956E-10	0.0	0.0
SD6.mgf	index=144322	-1	060813-SludgeD32_7-12, Cmpd 22638, +MSn(903.46), 59.29 min	CID	903.46	2	-5.294314	3	LFESSVQQGANEILQSSPELFQVR	10119629_1_623_+(pre=K,post=E)	110	82	4.1146334E-18	1.3847319E-10	0.0	0.0
SD6.mgf	index=91869	-1	060813-SludgeD32_25-30, Cmpd 18526, +MSn(935.42), 47.76 min	CID	935.42	0	-1.6312207	2	M+15.995SM+15.995NPFDEIAVEEAVR	10162908_1_699_+(pre=K,post=L)	179	159	4.14658E-18	1.3846073E-10	0.0	0.0
SD6.mgf	index=140253	-1	060813-SludgeD32_7-12, Cmpd 18288, +MSn(635.31), 47.90 min	CID	635.31	0	-1.6332121	3	IEPEAIEYGENFISHR	10083798_1_517_-(pre=R,post=E)	132	123	4.1911426E-18	1.3994875E-10	0.0	0.0
SD6.mgf	index=13777	-1	060813-SludgeD32_13-18, Cmpd 16265, +MSn(777.3715), 39.72 min	CID	777.3715	0	-1.6488078	2	EAYPGDVFYLHSR	10083536_260_516_-(pre=R,post=L);10086348_1_523_-(pre=R,post=L);10095722_1_546_-(pre=R,post=-);10130836_1_671_-(pre=R,post=L);10169164_1_1003_+(pre=R,post=L);10173840_1_950_-(pre=R,post=L);10186780_1_1001_+(pre=R,post=L);10198270_1_955_-(pre=R,post=L)	136	132	4.2289232E-18	1.403712E-10	0.0	0.0
SD6.mgf	index=12800	-1	060813-SludgeD32_13-18, Cmpd 15239, +MSn(941.938), 37.35 min	CID	941.938	0	-0.9719604	2	EGATEFQPPTVEASEYK	10119121_5_621_-(pre=R,post=L)	83	77	4.2572037E-18	1.4236251E-10	0.0	0.0
SD6.mgf	index=108324	-1	060813-SludgeD32_31-36, Cmpd 9545, +MSn(755.8951), 26.87 min	CID	755.8951	0	-2.0993795	2	NPQTGEQIQVPATK	10110925_485_591_-(pre=-,post=A)	98	98	4.267125E-18	1.4196662E-10	0.0	0.0
SD6.mgf	index=34564	-1	060813-SludgeD32_1-6, Cmpd 10506, +MSn(835.8974), 30.82 min	CID	835.8974	0	0.43810531	2	EGTGTLELSGSNTNYK	10141982_1_734_-(pre=K,post=G)	125	120	4.3368637E-18	1.448146E-10	0.0	0.0
SD6.mgf	index=22435	-1	060813-SludgeD32_13-18, Cmpd 25492, +MSn(1090.55), 63.49 min	CID	1090.55	1	-9.601754	2	LVDQPFIM+15.995PVEDVFSITGR	10133210_1_683_-(pre=R,post=G)	153	118	4.387313E-18	1.4706512E-10	0.0	0.0
SD6.mgf	index=110098	-1	060813-SludgeD32_31-36, Cmpd 11447, +MSn(516.77), 31.03 min	CID	516.77	1	-7.4138618	4	STIIPDM+15.995VGHTIAVHDGRK	10153040_1_214_-(pre=R,post=H);10161458_668_898_-(pre=R,post=H)	88	67	4.3949396E-18	1.4732077E-10	0.0	0.0
SD6.mgf	index=115670	-1	060813-SludgeD32_31-36, Cmpd 17298, +MSn(1041.49), 45.07 min	CID	1041.49	1	-10.992356	2	YPGTVTVTDDGLDVDGDTLK	10161948_1_184_-(pre=R,post=V)	117	101	4.409038E-18	1.4793923E-10	0.0	0.0
SD6.mgf	index=137298	-1	060813-SludgeD32_7-12, Cmpd 15166, +MSn(875.9221), 39.74 min	CID	875.9221	0	-1.4632995	2	GGIVTWETQQTDYPR	10158862_1_542_-(pre=K,post=T)	150	140	4.418687E-18	1.4729774E-10	0.0	0.0
SD6.mgf	index=83491	-1	060813-SludgeD32_25-30, Cmpd 9678, +MSn(542.9341), 27.05 min	CID	542.9341	0	0.4496692	3	SPTGSTPHQFTDVPR	10178482_125_955_-(pre=K,post=T)	84	79	4.4568715E-18	1.4857063E-10	0.0	0.0
SD6.mgf	index=14250	-1	060813-SludgeD32_13-18, Cmpd 16761, +MSn(995.98), 40.95 min	CID	995.98	0	-4.534811	2	NVLEREPDETGAAFWTR	10182120_180_1308_-(pre=R,post=Q)	199	174	4.5471156E-18	1.5205728E-10	0.0	0.0
SD6.mgf	index=137378	-1	060813-SludgeD32_7-12, Cmpd 15250, +MSn(875.9234), 39.96 min	CID	875.9234	0	0.0	2	GGIVTWETQQTDYPR	10158862_1_542_-(pre=K,post=T)	134	126	4.5665585E-18	1.5222706E-10	0.0	0.0
SD6.mgf	index=142454	-1	060813-SludgeD32_7-12, Cmpd 20639, +MSn(1025.51), 54.03 min	CID	1025.51	1	-9.496472	2	FTVTLNGFTGSTASTLEFR	10183059_1_1142_+(pre=K,post=N)	211	178	4.57271E-18	1.5327972E-10	0.0	0.0
SD6.mgf	index=53309	-1	060813-SludgeD32_19-24, Cmpd 5958, +MSn(748.3558), 19.03 min	CID	748.3558	0	-0.9787072	2	GQTVC+57.021VQSGTTTEK	10159286_140_875_+(pre=K,post=N)	103	99	4.5730205E-18	1.5214373E-10	0.0	0.0
SD6.mgf	index=96109	-1	060813-SludgeD32_25-30, Cmpd 23049, +MSn(952.48), 59.53 min	CID	952.48	1	0.48196024	2	SVYTTDDPDYLVLVFR	10181096_428_1081_+(pre=K,post=D);10196032_1608_2000_+(pre=K,post=D)	122	117	4.590558E-18	1.5328584E-10	0.0	0.0
SD6.mgf	index=138224	-1	060813-SludgeD32_7-12, Cmpd 16138, +MSn(926.42), 42.27 min	CID	926.42	0	-9.750562	2	GINDGDYVFVDGNPVDR	10151628_1_804_+(pre=R,post=P)	123	112	4.6762873E-18	1.5637684E-10	0.0	0.0
SD6.mgf	index=90697	-1	060813-SludgeD32_25-30, Cmpd 17282, +MSn(801.9272), 44.55 min	CID	801.9272	0	-0.98943675	2	QGVPTEVLAQAGFGTK	10192056_120_689_-(pre=R,post=G)	151	137	4.6927304E-18	1.5669754E-10	0.0	0.0
SD6.mgf	index=9175	-1	060813-SludgeD32_13-18, Cmpd 11433, +MSn(561.622), 29.73 min	CID	561.622	0	1.086767	3	VYPEAATHPDNSIIR	10141500_4_731_-(pre=K,post=G)	115	102	4.7101058E-18	1.5701222E-10	0.0	0.0
SD6.mgf	index=94350	-1	060813-SludgeD32_25-30, Cmpd 21163, +MSn(1102.58), 54.59 min	CID	1102.58	0	-1.4392713	2	AVVTAEFPGLVATSLVNTSGDR	10188234_1_1453_+(pre=R,post=T)	264	208	4.7351785E-18	1.5914624E-10	0.0	0.0
SD6.mgf	index=23246	-1	060813-SludgeD32_13-18, Cmpd 26348, +MSn(839.41), 65.78 min	CID	839.41	2	-6.790145	3	LAEATDALDEATQWIFGHAGEIR	10190736_1_1007_+(pre=R,post=D)	151	123	4.7462726E-18	1.5963027E-10	0.0	0.0
SD6.mgf	index=89900	-1	060813-SludgeD32_25-30, Cmpd 16437, +MSn(956.98), 42.39 min	CID	956.98	1	4.053202	2	VGSGM+15.995AGM+15.995QAGGLYNVVLR	10188106_1157_1593_-(pre=R,post=G)	149	129	4.7551218E-18	1.5939428E-10	0.0	0.0
SD6.mgf	index=93215	-1	060813-SludgeD32_25-30, Cmpd 19957, +MSn(927.44), 51.44 min	CID	927.44	2	4.8530655	3	NLSPNGGDKPEGDLAAAIDDQFGSFDK	10117341_1_614_+(pre=K,post=F)	112	85	4.779603E-18	1.6109895E-10	0.0	0.0
SD6.mgf	index=69907	-1	060813-SludgeD32_19-24, Cmpd 23511, +MSn(1055.0506), 59.05 min	CID	1055.0507	0	-3.586715	2	FVIEPLEPGFGYTLGNSLR	10088384_357_527_+(pre=R,post=R);10101688_322_562_+(pre=R,post=R)	250	199	4.81275E-18	1.61326E-10	0.0	0.0
SD6.mgf	index=63745	-1	060813-SludgeD32_19-24, Cmpd 16946, +MSn(888.48), 42.20 min	CID	888.48	1	-1.5453498	2	VLVVGNPANTNAYIAMK	10100162_1_558_+(pre=K,post=S)	79	69	4.815788E-18	1.6104179E-10	0.0	0.0
SD6.mgf	index=19514	-1	060813-SludgeD32_13-18, Cmpd 22379, +MSn(646.33), 55.26 min	CID	646.33	2	-0.97465	3	TILDEVYADQVAELAER	10142696_1_729_+(pre=R,post=F)	76	71	4.824415E-18	1.613303E-10	0.0	0.0
SD6.mgf	index=11126	-1	060813-SludgeD32_13-18, Cmpd 13481, +MSn(1147.01), 33.72 min	CID	1147.01	2	-0.26445928	2	EYQGM+15.995APNGLGFSTM+15.995AGQTGGGK	10158025_1_862_+(pre=R,post=Q)	158	114	4.8520177E-18	1.6318676E-10	0.0	0.0
SD6.mgf	index=138845	-1	060813-SludgeD32_7-12, Cmpd 16791, +MSn(947), 43.98 min	CID	947.0	2	-5.288341	2	ITPGFTPSSGSPPIYTIR	10173068_1_943_-(pre=K,post=G)	176	148	4.8550316E-18	1.625613E-10	0.0	0.0
SD6.mgf	index=20780	-1	060813-SludgeD32_13-18, Cmpd 23716, +MSn(866.9779), 58.81 min	CID	866.9779	0	0.28159967	2	LFNVIGTAIDGIGEVSK	10148902_115_782_+(pre=R,post=V)	91	80	4.8864723E-18	1.634055E-10	0.0	0.0
SD6.mgf	index=114096	-1	060813-SludgeD32_31-36, Cmpd 15645, +MSn(787.9334), 40.82 min	CID	787.9334	0	3.7182055	2	KSTPFAAQVAAEVAGK	10195712_2333_2618_-(pre=R,post=A)	107	99	4.9274227E-18	1.6453429E-10	0.0	0.0
SD6.mgf	index=55813	-1	060813-SludgeD32_19-24, Cmpd 8596, +MSn(725.36), 24.38 min	CID	725.36	0	10.265752	3	VEADTGANSNRPISGSQLSDR	10189624_1_974_-(pre=R,post=F)	209	166	4.946991E-18	1.6613506E-10	0.0	0.0
SD6.mgf	index=51882	-1	060813-SludgeD32_19-24, Cmpd 4457, +MSn(419.45), 15.54 min	CID	419.45	0	7.712214	4	GVAM+15.995NPVDHPHGGGEGK	10099756_125_557_-(pre=R,post=T);10147028_36_768_+(pre=R,post=T);10153040_238_816_-(pre=R,post=T);10166810_545_968_-(pre=R,post=T)	75	64	4.967321E-18	1.6610911E-10	0.0	0.0
SD6.mgf	index=135596	-1	060813-SludgeD32_7-12, Cmpd 13378, +MSn(809.03), 35.31 min	CID	809.03	1	-3.445748	3	TM+15.995GSVPNVGLM+15.995AQAAEEYGSHDK	10176870_1_980_-(pre=K,post=T)	97	74	5.0100957E-18	1.6850336E-10	0.0	0.0
SD6.mgf	index=20026	-1	060813-SludgeD32_13-18, Cmpd 22921, +MSn(670.04), 56.69 min	CID	670.04	0	-3.6436594	3	AVTFPHAAWILALSQGAVR	10142696_1_729_+(pre=R,post=L)	105	98	5.0311023E-18	1.6864529E-10	0.0	0.0
SD6.mgf	index=22609	-1	060813-SludgeD32_13-18, Cmpd 25675, +MSn(1078.55), 63.98 min	CID	1078.55	0	-0.67907965	2	GAGGGPTASAVLGDVIDAASNLSR	10187372_964_1546_-(pre=R,post=G)	165	142	5.0349495E-18	1.6944535E-10	0.0	0.0
SD6.mgf	index=144269	-1	060813-SludgeD32_7-12, Cmpd 22581, +MSn(1243.61), 59.14 min	CID	1243.61	1	-6.1610184	2	YFTGTPTNVEGIGVFDVAEEAIR	10170026_1_998_-(pre=K,post=M)	156	123	5.0468154E-18	1.6973835E-10	0.0	0.0
SD6.mgf	index=92647	-1	060813-SludgeD32_25-30, Cmpd 19357, +MSn(942.42), 49.90 min	CID	942.42	0	-9.908837	2	M+15.995SM+15.995NPFDEIAIEEAVR	10077356_1_504_+(pre=K,post=L)	176	154	5.1335482E-18	1.7141713E-10	0.0	0.0
SD6.mgf	index=62495	-1	060813-SludgeD32_19-24, Cmpd 15614, +MSn(939.9812), 38.92 min	CID	939.9812	0	-0.2597292	2	GSAADVTQIAVGGQYNLSK	10113701_1_588_+(pre=K,post=R)	125	117	5.1406347E-18	1.7231687E-10	0.0	0.0
SD6.mgf	index=68602	-1	060813-SludgeD32_19-24, Cmpd 22127, +MSn(861.989), 55.40 min	CID	861.989	0	4.106843	2	IDPLTGLLGPVGISQDK	10151004_1_799_+(pre=R,post=G);10170870_1_1032_+(pre=R,post=G)	111	106	5.1543973E-18	1.7236501E-10	0.0	0.0
SD6.mgf	index=12327	-1	060813-SludgeD32_13-18, Cmpd 14742, +MSn(963.97), 36.29 min	CID	963.97	1	-3.0713458	2	INIVDTPGHADFGGEVER	10123618_1_639_-(pre=R,post=V);10193484_1123_2022_+(pre=K,post=T)	192	146	5.1674358E-18	1.7302154E-10	0.0	0.0
SD6.mgf	index=59077	-1	060813-SludgeD32_19-24, Cmpd 12025, +MSn(760.8692), 31.27 min	CID	760.8692	0	-1.845003	2	ASLAFEQDGNQVGGK	10113701_1_588_+(pre=K,post=N)	101	97	5.1723968E-18	1.7242278E-10	0.0	0.0
SD6.mgf	index=22864	-1	060813-SludgeD32_13-18, Cmpd 25947, +MSn(984.49), 64.71 min	CID	984.49	2	-7.3208847	2	LPFDVDELAETYLGEVR	10135040_1_693_+(pre=R,post=D)	183	162	5.2177966E-18	1.7448512E-10	0.0	0.0
SD6.mgf	index=93337	-1	060813-SludgeD32_25-30, Cmpd 20086, +MSn(1033.03), 51.77 min	CID	1033.03	1	-12.973969	2	FAATLNGASLFNNLPEGTVK	10167694_302_981_-(pre=K,post=D)	178	151	5.2705364E-18	1.7684564E-10	0.0	0.0
SD6.mgf	index=22935	-1	060813-SludgeD32_13-18, Cmpd 26022, +MSn(983.49), 64.91 min	CID	983.49	0	-3.9097497	2	LPFDVDELAETYLGEVR	10135040_1_693_+(pre=R,post=D)	191	170	5.287527E-18	1.7681694E-10	0.0	0.0
SD6.mgf	index=19974	-1	060813-SludgeD32_13-18, Cmpd 22867, +MSn(970.48), 56.55 min	CID	970.48	1	-3.2395039	2	ELAAFAQFGSDLDAVTQR	10086348_1_523_-(pre=R,post=Q)	143	124	5.3313403E-18	1.7850958E-10	0.0	0.0
SD6.mgf	index=139978	-1	060813-SludgeD32_7-12, Cmpd 17994, +MSn(885.8), 47.14 min	CID	885.8	1	-9.350627	3	LSLAESDNLM+15.995PQDLINAKPVSAAIK	10129138_1_664_-(pre=R,post=E)	114	84	5.3401047E-18	1.7981638E-10	0.0	0.0
SD6.mgf	index=140344	-1	060813-SludgeD32_7-12, Cmpd 18386, +MSn(930.76), 48.15 min	CID	930.76	1	-3.5853221	3	EYFGSSQLSQFM+15.995DQTNPLSEVTHK	10109729_1_587_-(pre=K,post=R)	98	65	5.35814E-18	1.8032195E-10	0.0	0.0
SD6.mgf	index=15497	-1	060813-SludgeD32_13-18, Cmpd 18087, +MSn(780.43), 44.27 min	CID	780.43	0	-0.86027724	2	IAAALNEAYAAGLVGR	10192174_1_910_-(pre=R,post=N);10197280_1_637_-(pre=R,post=N)	98	96	5.441363E-18	1.8169555E-10	0.0	0.0
SD6.mgf	index=136902	-1	060813-SludgeD32_7-12, Cmpd 14750, +MSn(676.34), 38.68 min	CID	676.34	1	-3.2192225	3	HQTDEQTGLTNIEIIDAK	10128998_1_663_-(pre=R,post=D)	64	58	5.464375E-18	1.8296399E-10	0.0	0.0
SD6.mgf	index=133063	-1	060813-SludgeD32_7-12, Cmpd 10711, +MSn(558.6), 29.30 min	CID	558.6	1	-8.271311	3	M+15.995LLPDTVGTGGDSHTR	10129116_1_664_+(pre=R,post=F)	100	92	5.497512E-18	1.8357045E-10	0.0	0.0
SD6.mgf	index=39353	-1	060813-SludgeD32_1-6, Cmpd 15663, +MSn(687.7002), 44.07 min	CID	687.7002	0	-0.71002	3	ESLRPFFPNANTAQIVTR	10111737_1_594_+(pre=R,post=L)	127	114	5.5025754E-18	1.8424305E-10	0.0	0.0
SD6.mgf	index=55520	-1	060813-SludgeD32_19-24, Cmpd 8287, +MSn(970.49), 23.77 min	CID	970.49	1	-0.47084242	2	LGGGM+15.995VITNHTAPTAGNSPK	10161288_1_896_+(pre=K,post=T)	126	106	5.6004172E-18	1.8791432E-10	0.0	0.0
SD6.mgf	index=139637	-1	060813-SludgeD32_7-12, Cmpd 17629, +MSn(685.69), 46.19 min	CID	685.69	1	-1.5723004	3	INIIDTPGHVDFTVEVER	10161092_1_375_-(pre=K,post=S)	105	83	5.6832313E-18	1.9029196E-10	0.0	0.0
SD6.mgf	index=68197	-1	060813-SludgeD32_19-24, Cmpd 21687, +MSn(1046.53), 54.26 min	CID	1046.53	0	-1.399713	2	SLGDAEEVTLVLGAQDATFR	10150184_154_792_-(pre=R,post=I)	141	124	5.7442077E-18	1.9273903E-10	0.0	0.0
SD6.mgf	index=65070	-1	060813-SludgeD32_19-24, Cmpd 18358, +MSn(1212.07), 45.74 min	CID	1212.07	1	-6.2206507	2	FGGVSGTLGYVTEM+15.995DLGGTAGTTSK	10144962_1_754_+(pre=K,post=V)	165	118	5.753596E-18	1.9373982E-10	0.0	0.0
SD6.mgf	index=71612	-1	060813-SludgeD32_19-24, Cmpd 25331, +MSn(899.47), 63.87 min	CID	899.47	1	0.9058746	3	ASELADTVVAIVGGSGDAVAATLGAHGASK	10125180_33_646_+(pre=K,post=V)	142	94	5.8410387E-18	1.9710152E-10	0.0	0.0
SD6.mgf	index=86135	-1	060813-SludgeD32_25-30, Cmpd 12482, +MSn(879.45), 33.05 min	CID	879.45	1	10.31331	2	APAGASGAADGSPLSASELK	10189300_990_1277_-(pre=K,post=A)	99	76	5.911511E-18	1.9835265E-10	0.0	0.0
SD6.mgf	index=11377	-1	060813-SludgeD32_13-18, Cmpd 13745, +MSn(537.6142), 34.25 min	CID	537.6142	0	-0.34058887	3	FEVQPHDAGISIAAR	10198546_3613_4851_+(pre=K,post=R)	85	83	5.9813277E-18	1.9938864E-10	0.0	0.0
SD6.mgf	index=118649	-1	060813-SludgeD32_31-36, Cmpd 20448, +MSn(866.46), 53.24 min	CID	866.46	1	1.3051479	2	QLGQDGIGELFSPITR	10173542_729_983_-(pre=R,post=L)	147	130	6.0446323E-18	2.0183964E-10	0.0	0.0
SD6.mgf	index=62415	-1	060813-SludgeD32_19-24, Cmpd 15530, +MSn(939.9802), 38.72 min	CID	939.9802	0	-1.298646	2	GSAADVTQIAVGGQYNLSK	10113701_1_588_+(pre=K,post=R)	134	122	6.1015175E-18	2.0452619E-10	0.0	0.0
SD6.mgf	index=22262	-1	060813-SludgeD32_13-18, Cmpd 25309, +MSn(793.8968), 63.01 min	CID	793.8968	0	-5.3816037	2	EESIFSVLTEFGTK	10154090_1_825_+(pre=R,post=T)	98	97	6.128517E-18	2.0389486E-10	0.0	0.0
SD6.mgf	index=22338	-1	060813-SludgeD32_13-18, Cmpd 25390, +MSn(793.9), 63.22 min	CID	793.9	0	-1.3069609	2	EESIFSVLTEFGTK	10154090_1_825_+(pre=R,post=T)	97	97	6.128517E-18	2.0389486E-10	0.0	0.0
SD6.mgf	index=13505	-1	060813-SludgeD32_13-18, Cmpd 15979, +MSn(927.43), 39.04 min	CID	927.43	1	-4.04842	2	M+15.995PSAVGYQPTLAEEMGR	10165382_252_947_-(pre=R,post=L)	157	131	6.1294265E-18	2.0497037E-10	0.0	0.0
SD6.mgf	index=18832	-1	060813-SludgeD32_13-18, Cmpd 21646, +MSn(887.9404), 53.35 min	CID	887.9404	0	-2.474558	2	DIIAILGM+15.995DELSPEDK	10113529_1_522_+(pre=R,post=L)	96	88	6.189767E-18	2.0668592E-10	0.0	0.0
SD6.mgf	index=137888	-1	060813-SludgeD32_7-12, Cmpd 15785, +MSn(1035.51), 41.34 min	CID	1035.51	0	1.4146129	2	GATGAEENTGDGAGILIGVPDR	10195846_1_251_-(pre=R,post=L)	201	165	6.2011803E-18	2.0841759E-10	0.0	0.0
SD6.mgf	index=72516	-1	060813-SludgeD32_19-24, Cmpd 26296, +MSn(748.06), 66.43 min	CID	748.06	2	-8.02838	3	VVIADVLTEEGAAVAADIGEAAR	10185708_1_460_-(pre=R,post=F)	114	100	6.2229244E-18	2.0929414E-10	0.0	0.0
SD6.mgf	index=38467	-1	060813-SludgeD32_1-6, Cmpd 14697, +MSn(816.95), 41.57 min	CID	816.95	1	11.177571	2	SATSNTVQTIVQQVR	10096390_1_548_+(pre=R,post=A)	134	130	6.2679714E-18	2.0894397E-10	0.0	0.0
SD6.mgf	index=55546	-1	060813-SludgeD32_19-24, Cmpd 8315, +MSn(646.9938), 23.83 min	CID	646.9938	0	-1.7923911	3	LGGGM+15.995VITNHTAPTAGNSPK	10161288_1_896_+(pre=K,post=T)	129	113	6.2717417E-18	2.1043971E-10	0.0	0.0
SD6.mgf	index=53838	-1	060813-SludgeD32_19-24, Cmpd 6513, +MSn(884.9), 20.17 min	CID	884.9	0	3.7935882	2	HYAHVDC+57.021PGHADYVK	10089504_1_453_-(pre=R,post=N);10115883_1_497_-(pre=R,post=N);10147888_1_774_-(pre=R,post=N);10150298_1_793_-(pre=R,post=N);10167478_1_978_-(pre=R,post=N);10170336_1_1022_-(pre=R,post=N);10172322_1_1029_+(pre=R,post=N);10177906_66_1013_+(pre=R,post=N)	142	119	6.329055E-18	2.109802E-10	0.0	0.0
SD6.mgf	index=94682	-1	060813-SludgeD32_25-30, Cmpd 21528, +MSn(761.93), 55.54 min	CID	761.93	0	-4.0052834	2	ELLPIQGALAAVDGR	10143500_146_694_-(pre=R,post=G)	126	126	6.377197E-18	2.1258502E-10	0.0	0.0
SD6.mgf	index=67081	-1	060813-SludgeD32_19-24, Cmpd 20496, +MSn(1072.5911), 51.16 min	CID	1072.5911	0	-1.7071292	2	M+15.995PLALAVNYGAGPIAAGVTLTK	10113701_1_588_+(pre=K,post=N)	247	187	6.41881E-18	2.1573197E-10	0.0	0.0
SD6.mgf	index=34620	-1	060813-SludgeD32_1-6, Cmpd 10578, +MSn(835.89), 30.99 min	CID	835.89	0	-8.397018	2	EGTGTLELSGSNTNYK	10141982_1_734_-(pre=K,post=G)	144	137	6.493586E-18	2.1683091E-10	0.0	0.0
SD6.mgf	index=84252	-1	060813-SludgeD32_25-30, Cmpd 10477, +MSn(664.68), 28.67 min	CID	664.68	0	-7.162406	3	VSAVGFGSTKPVATNATAEGK	10095080_182_544_-(pre=R,post=A)	96	81	6.5408376E-18	2.1966132E-10	0.0	0.0
SD6.mgf	index=93307	-1	060813-SludgeD32_25-30, Cmpd 20054, +MSn(785.39), 51.69 min	CID	785.39	0	-8.936936	2	NNPGSLVDDLVAEAR	10194186_121_696_-(pre=R,post=S)	134	131	6.5658222E-18	2.1887288E-10	0.0	0.0
SD6.mgf	index=87566	-1	060813-SludgeD32_25-30, Cmpd 13985, +MSn(792.4391), 36.37 min	CID	792.4391	0	-2.6957588	2	NVNQTVAIPAGTLTGK	10189986_824_1585_-(pre=K,post=I)	92	87	6.642947E-18	2.2181829E-10	0.0	0.0
SD6.mgf	index=53307	-1	060813-SludgeD32_19-24, Cmpd 5955, +MSn(709.83), 19.03 min	CID	709.83	1	-4.2577963	2	GAEAAAGSEAAAGADAK	10138384_1_712_+(pre=K,post=A)	103	97	6.721304E-18	2.2476299E-10	0.0	0.0
SD6.mgf	index=65786	-1	060813-SludgeD32_19-24, Cmpd 19123, +MSn(635.31), 47.66 min	CID	635.31	0	-1.6332121	3	IEPEAIEYGENFISHR	10083798_1_517_-(pre=R,post=E)	99	90	6.8881174E-18	2.3000492E-10	0.0	0.0
SD6.mgf	index=68253	-1	060813-SludgeD32_19-24, Cmpd 21747, +MSn(780.9437), 54.41 min	CID	780.9437	0	3.6733286	2	SVVGLEGGFGTVLLGR	10088364_1_527_+(pre=R,post=D)	147	134	6.8890683E-18	2.3003666E-10	0.0	0.0
SD6.mgf	index=134765	-1	060813-SludgeD32_7-12, Cmpd 12506, +MSn(862.8992), 33.34 min	CID	862.8992	0	-2.1927078	2	VYVM+15.995NEWEAQNPTK	10183059_1_1142_+(pre=R,post=V)	99	92	6.902083E-18	2.296313E-10	0.0	0.0
SD6.mgf	index=70491	-1	060813-SludgeD32_19-24, Cmpd 24146, +MSn(1112.58), 60.73 min	CID	1112.58	0	-3.5109713	3	KLEIPVIAIADTNADPDVIDYVIPGNDDAIR	10107193_9_464_+(pre=R,post=A)	98	67	6.902104E-18	2.329811E-10	0.0	0.0
SD6.mgf	index=57035	-1	060813-SludgeD32_19-24, Cmpd 9879, +MSn(689.34), 26.93 min	CID	689.34	0	-9.296764	2	TGAGPLDTSVTSGSK	10090052_1_499_-(pre=R,post=T)	69	68	7.0389406E-18	2.346444E-10	0.0	0.0
SD6.mgf	index=19898	-1	060813-SludgeD32_13-18, Cmpd 22787, +MSn(661.67), 56.33 min	CID	661.67	0	6.8261104	3	ELAAFAQFASDLDEATRK	10076732_1_437_+(pre=R,post=Q);10130550_305_670_-(pre=R,post=Q);10186780_1172_1514_+(pre=R,post=Q);10191678_1_500_+(pre=R,post=Q)	142	126	7.041012E-18	2.3575458E-10	0.0	0.0
SD6.mgf	index=143630	-1	060813-SludgeD32_7-12, Cmpd 21901, +MSn(646.36), 57.35 min	CID	646.36	1	-6.6753106	3	VLIAPIADIAGDEVVLDGR	10197840_538_2491_-(pre=R,post=Y)	100	89	7.174309E-18	2.404867E-10	0.0	0.0
SD6.mgf	index=63298	-1	060813-SludgeD32_19-24, Cmpd 16475, +MSn(664.326), 41.02 min	CID	664.326	0	0.8268785	3	NVLEREPDETGAAFWTR	10182120_180_1308_-(pre=R,post=Q)	105	93	7.178321E-18	2.4004582E-10	0.0	0.0
SD6.mgf	index=20479	-1	060813-SludgeD32_13-18, Cmpd 23398, +MSn(962.8), 57.97 min	CID	962.8	0	2.2187736	3	TAEDFLGQEVTDAVITVPAYFNDSQR	10167568_1_899_-(pre=K,post=Q)	96	68	7.202596E-18	2.4265512E-10	0.0	0.0
SD6.mgf	index=12380	-1	060813-SludgeD32_13-18, Cmpd 14798, +MSn(888.4093), 36.40 min	CID	888.4093	0	-4.6029873	2	DLEDGTNGAVGAWGTGAGK	10188234_1_1453_+(pre=K,post=W)	115	96	7.2359485E-18	2.4255295E-10	0.0	0.0
SD6.mgf	index=19238	-1	060813-SludgeD32_13-18, Cmpd 22082, +MSn(832.44), 54.49 min	CID	832.44	0	12.757979	3	TVVDLLNSEQAIHSAAQEIETAR	10186170_1144_1467_+(pre=R,post=Y)	86	65	7.29218E-18	2.4525618E-10	0.0	0.0
SD6.mgf	index=71691	-1	060813-SludgeD32_19-24, Cmpd 25414, +MSn(783.7), 64.09 min	CID	783.7	1	2.7538645	3	EFEAFDFPFIFDDTTELHK	10167960_263_985_-(pre=K,post=I)	105	83	7.348951E-18	2.4634084E-10	0.0	0.0
SD6.mgf	index=90951	-1	060813-SludgeD32_25-30, Cmpd 17550, +MSn(937.81), 45.25 min	CID	937.81	1	4.514775	3	LPEGVEVPQLTQGHDYDQPIANVYK	10110625_58_590_-(pre=K,post=H)	118	80	7.4132075E-18	2.496236E-10	0.0	0.0
SD6.mgf	index=39293	-1	060813-SludgeD32_1-6, Cmpd 15600, +MSn(784.9), 43.91 min	CID	784.9	0	4.5101986	2	LPYTQSGQWGYLR	10190938_1115_1819_-(pre=R,post=V)	148	146	7.417441E-18	2.462081E-10	0.0	0.0
SD6.mgf	index=145156	-1	060813-SludgeD32_7-12, Cmpd 23538, +MSn(1167.58), 61.64 min	CID	1167.58	1	-3.4330912	3	NQITGNTVGGLLIPGFYSLSNSSTFPETDNLSR	10184251_1_746_-(pre=R,post=H)	137	86	7.562859E-18	2.554297E-10	0.0	0.0
SD6.mgf	index=19501	-1	060813-SludgeD32_13-18, Cmpd 22365, +MSn(645.99), 55.23 min	CID	645.99	1	-9.609582	3	TILDEVYADQVAELAER	10142696_1_729_+(pre=R,post=F)	79	72	7.663697E-18	2.5627697E-10	0.0	0.0
SD6.mgf	index=141953	-1	060813-SludgeD32_7-12, Cmpd 20100, +MSn(682.35), 52.62 min	CID	682.35	1	4.237016	3	LDEELTYVLTHELPSER	10198482_2702_4669_-(pre=R,post=Q)	120	111	7.689721E-18	2.571472E-10	0.0	0.0
SD6.mgf	index=87197	-1	060813-SludgeD32_25-30, Cmpd 13597, +MSn(808.9071), 35.49 min	CID	808.9071	0	2.5654376	2	INVDENPQASQVFR	10143588_36_745_-(pre=K,post=V)	130	126	7.697286E-18	2.5608757E-10	0.0	0.0
SD6.mgf	index=90849	-1	060813-SludgeD32_25-30, Cmpd 17443, +MSn(802.43), 44.97 min	CID	802.43	1	0.41991946	2	QGVPTEVLAQAGFGTK	10192056_120_689_-(pre=R,post=G)	87	81	7.953847E-18	2.6559127E-10	0.0	0.0
SD6.mgf	index=117490	-1	060813-SludgeD32_31-36, Cmpd 19222, +MSn(677.71), 50.04 min	CID	677.71	0	1.7111595	3	LLDLDKEQISSLSAFPVR	10114885_1_407_-(pre=K,post=A)	119	101	8.0761605E-18	2.7041455E-10	0.0	0.0
SD6.mgf	index=65809	-1	060813-SludgeD32_19-24, Cmpd 19147, +MSn(690.0293), 47.72 min	CID	690.0293	0	1.1498902	3	INIIDTPGHVDFTIEVER	10108479_1_430_-(pre=R,post=A);10155997_1_576_-(pre=R,post=S);10161778_1_902_+(pre=R,post=S);10183617_299_1042_+(pre=R,post=S);10192616_1_1017_+(pre=R,post=S);10192784_1_1046_+(pre=R,post=S)	126	97	8.095458E-18	2.7106067E-10	0.0	0.0
SD6.mgf	index=70957	-1	060813-SludgeD32_19-24, Cmpd 24638, +MSn(922.54), 62.03 min	CID	922.54	1	8.573584	2	SLVGESGVLVSEVVLISR	10108795_1_584_-(pre=R,post=K)	174	157	8.113287E-18	2.7165767E-10	0.0	0.0
SD6.mgf	index=65898	-1	060813-SludgeD32_19-24, Cmpd 19240, +MSn(690.7), 47.96 min	CID	690.7	2	3.776031	3	INIIDTPGHVDFTIEVER	10108479_1_430_-(pre=R,post=A);10155997_1_576_-(pre=R,post=S);10161778_1_902_+(pre=R,post=S);10183617_299_1042_+(pre=R,post=S);10192616_1_1017_+(pre=R,post=S);10192784_1_1046_+(pre=R,post=S)	99	80	8.1166634E-18	2.7177072E-10	0.0	0.0
SD6.mgf	index=14529	-1	060813-SludgeD32_13-18, Cmpd 17057, +MSn(942.42), 41.69 min	CID	942.42	1	-10.991376	3	NM+15.995ITGAAQM+15.995DGAILVC+57.021SAADGPM+15.995PQTR	10147888_1_774_-(pre=K,post=E)	92	59	8.1681695E-18	2.7531233E-10	0.0	0.0
SD6.mgf	index=56615	-1	060813-SludgeD32_19-24, Cmpd 9438, +MSn(751.3498), 26.05 min	CID	751.3498	0	0.32493615	2	EEYDESGPAIVHR	10077602_126_504_-(pre=K,post=K)	101	101	8.169256E-18	2.711632E-10	0.0	0.0
SD6.mgf	index=15494	-1	060813-SludgeD32_13-18, Cmpd 18084, +MSn(828.89), 44.26 min	CID	828.89	0	-1.4726939	2	FEIGDTFSEANEGLK	10185814_1_922_-(pre=R,post=G)	97	92	8.18615E-18	2.728868E-10	0.0	0.0
SD6.mgf	index=20922	-1	060813-SludgeD32_13-18, Cmpd 23866, +MSn(1020.51), 59.21 min	CID	1020.51	0	1.0167452	2	AIDGAFLM+15.995PVEDVFSISGR	10170336_1_1022_-(pre=R,post=G)	124	107	8.443303E-18	2.830241E-10	0.0	0.0
SD6.mgf	index=95302	-1	060813-SludgeD32_25-30, Cmpd 22183, +MSn(727.03), 57.26 min	CID	727.03	0	-1.0074153	3	DYNEGLVHQLVTSYLSNAR	10140492_130_725_+(pre=K,post=L);10150688_492_796_+(pre=K,post=L)	109	94	8.54322E-18	2.8637337E-10	0.0	0.0
SD6.mgf	index=95139	-1	060813-SludgeD32_25-30, Cmpd 22009, +MSn(820.4588), 56.80 min	CID	820.4588	0	2.9756687	2	LLVLDGWGLDVPNTK	10189848_1_511_-(pre=R,post=S)	118	109	8.561872E-18	2.8541156E-10	0.0	0.0
SD6.mgf	index=143308	-1	060813-SludgeD32_7-12, Cmpd 21560, +MSn(710.37), 56.44 min	CID	710.37	2	-1.8327132	3	DAIQEGQEIILQVEKEER	10128580_1_661_+(pre=R,post=G)	110	104	8.620359E-18	2.88636E-10	0.0	0.0
SD6.mgf	index=70934	-1	060813-SludgeD32_19-24, Cmpd 24614, +MSn(1020.51), 61.97 min	CID	1020.51	0	1.0167452	2	AIDGAFLM+15.995PVEDVFSISGR	10170336_1_1022_-(pre=R,post=G)	129	109	8.639397E-18	2.8959732E-10	0.0	0.0
SD6.mgf	index=13703	-1	060813-SludgeD32_13-18, Cmpd 16187, +MSn(777.37), 39.54 min	CID	777.37	0	-3.611674	2	EAYPGDVFYLHSR	10083536_260_516_-(pre=R,post=L);10086348_1_523_-(pre=R,post=L);10095722_1_546_-(pre=R,post=-);10130836_1_671_-(pre=R,post=L);10169164_1_1003_+(pre=R,post=L);10173840_1_950_-(pre=R,post=L);10186780_1_1001_+(pre=R,post=L);10198270_1_955_-(pre=R,post=L)	90	86	8.6656376E-18	2.8763963E-10	0.0	0.0
SD6.mgf	index=86887	-1	060813-SludgeD32_25-30, Cmpd 13272, +MSn(683.0003), 34.77 min	CID	683.0003	0	-0.5361795	3	TAM+15.995ETM+15.995FPDGPLKPPSPAK	10152082_275_807_-(pre=R,post=G)	84	67	8.695202E-18	2.914679E-10	0.0	0.0
SD6.mgf	index=141313	-1	060813-SludgeD32_7-12, Cmpd 19413, +MSn(925.44), 50.83 min	CID	925.44	1	8.929647	3	EYFGSSQLSQFMDQTNPLSEVTHK	10109729_1_587_-(pre=K,post=R)	91	63	8.70134E-18	2.9283345E-10	0.0	0.0
SD6.mgf	index=96613	-1	060813-SludgeD32_25-30, Cmpd 23597, +MSn(821.9391), 60.96 min	CID	821.9391	0	-3.044549	2	SAAGGELVTAVLEAAAGR	10197574_93_758_+(pre=K,post=T);10199136_1_644_+(pre=K,post=T)	227	200	8.761065E-18	2.9334726E-10	0.0	0.0
SD6.mgf	index=18209	-1	060813-SludgeD32_13-18, Cmpd 20980, +MSn(705), 51.62 min	CID	705.0	1	-9.930849	3	SIYDGWITDSDLIGTHYR	10105076_1_421_-(pre=K,post=Y);10175062_1_421_-(pre=K,post=Y)	96	86	8.837834E-18	2.959177E-10	0.0	0.0
SD6.mgf	index=86828	-1	060813-SludgeD32_25-30, Cmpd 13210, +MSn(743.39), 34.62 min	CID	743.39	0	6.814663	3	KPDGSVDIVNTGAAGTPLTTADK	10097366_1_338_+(pre=K,post=A);10098772_1_338_+(pre=K,post=A)	99	78	8.858956E-18	2.979512E-10	0.0	0.0
SD6.mgf	index=61054	-1	060813-SludgeD32_19-24, Cmpd 14101, +MSn(861.41), 35.52 min	CID	861.41	0	-5.95178	2	QIPDPAEPGDLDPETK	10196630_1_367_-(pre=K,post=T)	80	71	8.862684E-18	2.9593877E-10	0.0	0.0
SD6.mgf	index=64910	-1	060813-SludgeD32_19-24, Cmpd 18186, +MSn(828.93), 45.29 min	CID	828.93	0	-3.9024413	2	ILVEGGETAEWPLSR	10094822_1_544_-(pre=R,post=K);10099106_1_555_+(pre=R,post=K)	116	106	9.004351E-18	3.0016167E-10	0.0	0.0
SD6.mgf	index=104977	-1	060813-SludgeD32_31-36, Cmpd 5998, +MSn(910.9078), 19.23 min	CID	910.9078	0	0.20101433	2	LAATAM+15.995SQNEPNESGER	10172412_1_607_+(pre=R,post=G)	148	136	9.007243E-18	3.0120567E-10	0.0	0.0
SD6.mgf	index=6626	-1	060813-SludgeD32_13-18, Cmpd 8754, +MSn(781.88), 24.60 min	CID	781.88	2	1.644106	2	EM+15.995TPGAQTVINNNR	10091812_1_536_-(pre=K,post=I)	71	66	9.0232914E-18	3.0020358E-10	0.0	0.0
SD6.mgf	index=24670	-1	060813-SludgeD32_13-18, Cmpd 27887, +MSn(892.15), 70.01 min	CID	892.15	2	-8.031576	3	SALQNAASIAALFLTTEAVIADKPEK	10081708_1_467_+(pre=R,post=A);10182294_843_1314_-(pre=R,post=A)	156	111	9.087825E-18	3.0616842E-10	0.0	0.0
SD6.mgf	index=11063	-1	060813-SludgeD32_13-18, Cmpd 13415, +MSn(868.4067), 33.60 min	CID	868.4067	0	-4.217026	2	LVAGGEDDPGTLSDAYR	10197656_2136_3652_+(pre=R,post=L)	130	122	9.1469665E-18	3.0587807E-10	0.0	0.0
SD6.mgf	index=129390	-1	060813-SludgeD32_7-12, Cmpd 6848, +MSn(790.8306), 21.24 min	CID	790.8306	0	-2.5468855	2	STHGVNC+57.021TGSC+57.021SWK	10092170_1_537_-(pre=R,post=I);10118073_1_553_-(pre=R,post=I);10137382_490_706_+(pre=R,post=V);10144728_1_752_-(pre=R,post=I);10152848_664_814_+(pre=R,post=V);10158862_1_542_-(pre=R,post=V);10178196_1102_1184_+(pre=R,post=I);10198946_3632_4027_+(pre=R,post=I)	87	81	9.262572E-18	3.0816438E-10	0.0	0.0
SD6.mgf	index=87219	-1	060813-SludgeD32_25-30, Cmpd 13620, +MSn(916.3716), 35.54 min	CID	916.3716	0	-9.790875	2	TGEGEGDDESVM+15.995IDFSK	10154222_1_590_+(pre=R,post=M)	108	92	9.2877535E-18	3.1058603E-10	0.0	0.0
SD6.mgf	index=87259	-1	060813-SludgeD32_25-30, Cmpd 13662, +MSn(589.61), 35.64 min	CID	589.61	0	-10.76574	3	DGEYSSAHDLEIFRK	10172412_1_607_+(pre=R,post=V)	110	101	9.33501E-18	3.1118427E-10	0.0	0.0
SD6.mgf	index=96246	-1	060813-SludgeD32_25-30, Cmpd 23196, +MSn(663.02), 59.92 min	CID	663.02	1	-2.823418	3	M+15.995DIFALLGLANGESHIIR	10192046_1338_1868_-(pre=R,post=N);10199138_5296_5805_+(pre=R,post=N)	120	114	9.353256E-18	3.1317562E-10	0.0	0.0
SD6.mgf	index=19133	-1	060813-SludgeD32_13-18, Cmpd 21971, +MSn(1046.53), 54.20 min	CID	1046.53	0	-1.399713	2	SLGDAEEVTLVLGAQDATFR	10150184_154_792_-(pre=R,post=I)	161	143	9.390709E-18	3.150924E-10	0.0	0.0
SD6.mgf	index=53225	-1	060813-SludgeD32_19-24, Cmpd 5869, +MSn(748.35), 18.85 min	CID	748.35	0	-8.726806	2	GQTVC+57.021VQSGTTTEK	10159286_140_875_+(pre=K,post=N)	107	101	9.416761E-18	3.1329428E-10	0.0	0.0
SD6.mgf	index=138003	-1	060813-SludgeD32_7-12, Cmpd 15906, +MSn(921.43), 41.66 min	CID	921.43	0	-3.6431649	2	TIAC+57.021EIQPM+15.995LC+57.021GSAFK	10128516_1_661_+(pre=R,post=N)	92	81	9.4456995E-18	3.1540653E-10	0.0	0.0
SD6.mgf	index=147439	-1	060813-SludgeD32_7-12, Cmpd 26073, +MSn(1060.56), 68.24 min	CID	1060.56	1	1.1813254	2	FGLEGGESFIPLVDEIIQR	10152100_1_808_+(pre=R,post=A);10169106_142_1002_+(pre=R,post=A)	145	134	9.608351E-18	3.2207717E-10	0.0	0.0
SD6.mgf	index=86486	-1	060813-SludgeD32_25-30, Cmpd 12851, +MSn(784.4252), 33.84 min	CID	784.4252	0	-0.5446611	2	VLAVQGSVADPAVADR	10198784_2259_2957_-(pre=R,post=A)	146	137	9.7321554E-18	3.2497177E-10	0.0	0.0
SD6.mgf	index=70842	-1	060813-SludgeD32_19-24, Cmpd 24516, +MSn(871.53), 61.71 min	CID	871.53	1	7.0435457	2	QLYLGLITPVGAVLAGR	10189624_1_974_-(pre=R,post=M)	177	168	9.775701E-18	3.2690317E-10	0.0	0.0
SD6.mgf	index=130653	-1	060813-SludgeD32_7-12, Cmpd 8176, +MSn(1016), 24.01 min	CID	1016.0	1	-0.20932698	2	LDQSAGAAGSAQQGLEEGGKR	10198482_2702_4669_-(pre=R,post=F)	280	213	9.8614454E-18	3.3117747E-10	0.0	0.0
SD6.mgf	index=67986	-1	060813-SludgeD32_19-24, Cmpd 21460, +MSn(680.69), 53.67 min	CID	680.69	1	-5.351678	3	HPAM+15.995LYVLVLAGEEIPDR	10093756_1_541_+(pre=R,post=M)	64	59	9.897264E-18	3.3139066E-10	0.0	0.0
SD6.mgf	index=14400	-1	060813-SludgeD32_13-18, Cmpd 16920, +MSn(636.32), 41.35 min	CID	636.32	1	-1.694354	3	NIAIEHSGYSVFAGVGER	10080402_1_510_+(pre=R,post=T);10091462_1_535_-(pre=R,post=T)	77	70	9.899029E-18	3.3144978E-10	0.0	0.0
SD6.mgf	index=66914	-1	060813-SludgeD32_19-24, Cmpd 20317, +MSn(851.45), 50.69 min	CID	851.45	1	-1.8457801	4	TSTLAHNVDFHAATGALGAAGLTLVQPGEEVVVR	10146834_1_767_-(pre=K,post=W)	220	149	9.943854E-18	3.3593123E-10	0.0	0.0
SD6.mgf	index=88754	-1	060813-SludgeD32_25-30, Cmpd 15232, +MSn(587.32), 39.34 min	CID	587.32	1	-4.331315	3	RQGVPTEVLAQAGFGTK	10192056_120_689_-(pre=R,post=G)	60	56	9.966783E-18	3.33293E-10	0.0	0.0
SD6.mgf	index=69895	-1	060813-SludgeD32_19-24, Cmpd 23498, +MSn(789.1), 59.02 min	CID	789.1	1	-4.306613	3	GNAPFDPILLRPVDELELTVR	10165960_9_957_+(pre=R,post=S)	160	127	1.0036229E-17	3.3704725E-10	0.0	0.0
SD6.mgf	index=68222	-1	060813-SludgeD32_19-24, Cmpd 21714, +MSn(1047.53), 54.33 min	CID	1047.53	2	-4.6053786	2	SLGDAEEVTLVLGAQDATFR	10150184_154_792_-(pre=R,post=I)	137	116	1.0187782E-17	3.418371E-10	0.0	0.0
SD6.mgf	index=67100	-1	060813-SludgeD32_19-24, Cmpd 20515, +MSn(648.3635), 51.21 min	CID	648.3635	0	0.5648238	3	LLGLVPYGISFHVGSQQK	10094822_1_544_-(pre=K,post=-);10099106_1_555_+(pre=K,post=D)	80	66	1.02183424E-17	3.4214134E-10	0.0	0.0
SD6.mgf	index=5127	-1	060813-SludgeD32_13-18, Cmpd 7177, +MSn(898.49), 21.51 min	CID	898.49	0	9.170744	2	SKPHVNIGTIGHVDHGK	10177906_66_1013_+(pre=R,post=T)	106	93	1.0267786E-17	3.433587E-10	0.0	0.0
SD6.mgf	index=92496	-1	060813-SludgeD32_25-30, Cmpd 19198, +MSn(975.49), 49.48 min	CID	975.49	1	4.2266583	2	NGPGIYSLDALGGSIEETR	10121707_1_558_+(pre=K,post=I)	161	148	1.0273551E-17	3.4437503E-10	0.0	0.0
SD6.mgf	index=18585	-1	060813-SludgeD32_13-18, Cmpd 21381, +MSn(664.34), 52.66 min	CID	664.34	1	-5.2996154	3	DIASLGIYPAVDPLDSTSR	10113529_1_522_+(pre=R,post=Q);10165382_252_947_-(pre=R,post=Q)	81	70	1.0281715E-17	3.446487E-10	0.0	0.0
SD6.mgf	index=104010	-1	060813-SludgeD32_31-36, Cmpd 4973, +MSn(441.235), 16.79 min	CID	441.235	0	0.968297	4	KVDLGKPM+15.995SSEEAAKR	10099344_1_176_+(pre=R,post=T)	89	80	1.0310711E-17	3.4429062E-10	0.0	0.0
SD6.mgf	index=17684	-1	060813-SludgeD32_13-18, Cmpd 20422, +MSn(854.06), 50.19 min	CID	854.06	1	-7.7679935	3	M+15.995AFYDEEGNRLPEGEIGEIFAR	10197250_1_984_-(pre=R,post=V)	198	142	1.03722675E-17	3.486051E-10	0.0	0.0
SD6.mgf	index=68732	-1	060813-SludgeD32_19-24, Cmpd 22268, +MSn(721.4), 55.76 min	CID	721.4	0	-5.160972	3	KGFSIGATVPVGAFALTADIAR	10108593_1_336_+(pre=R,post=V)	108	92	1.04416746E-17	3.5093783E-10	0.0	0.0
SD6.mgf	index=119043	-1	060813-SludgeD32_31-36, Cmpd 20864, +MSn(780.92), 54.33 min	CID	780.92	0	-3.4389408	2	ILGFAALTVVGDGDGR	10189934_123_647_+(pre=R,post=V)	119	110	1.0504952E-17	3.5077663E-10	0.0	0.0
SD6.mgf	index=6090	-1	060813-SludgeD32_13-18, Cmpd 8191, +MSn(794.88), 23.49 min	CID	794.88	0	-2.1499858	2	AVNDSLSGGGNADQVGK	10172750_693_998_-(pre=K,post=A)	99	91	1.0817237E-17	3.6173253E-10	0.0	0.0
SD6.mgf	index=94302	-1	060813-SludgeD32_25-30, Cmpd 21113, +MSn(780.92), 54.46 min	CID	780.92	0	-3.4389408	2	ILGFAALTVVGDGDGR	10189934_123_647_+(pre=R,post=V)	123	120	1.1095089E-17	3.7048223E-10	0.0	0.0
SD6.mgf	index=21020	-1	060813-SludgeD32_13-18, Cmpd 23969, +MSn(1054.01), 59.48 min	CID	1054.01	0	-0.23163022	2	FSEQFPATFSEVVSNYVR	10198482_2702_4669_-(pre=R,post=R)	150	119	1.10995785E-17	3.7164782E-10	0.0	0.0
SD6.mgf	index=115505	-1	060813-SludgeD32_31-36, Cmpd 17125, +MSn(899.99), 44.63 min	CID	899.99	0	1.6276249	2	QNIPSFAPGDTVVVQVK	10131022_543_672_+(pre=K,post=V)	100	91	1.12157394E-17	3.750586E-10	0.0	0.0
SD6.mgf	index=107809	-1	060813-SludgeD32_31-36, Cmpd 9004, +MSn(795.3867), 25.72 min	CID	795.3867	0	0.0	2	LM+15.995AM+15.995QAGPIDPSAQK	10194106_1_116_+(pre=K,post=L)	96	88	1.1220328E-17	3.7403167E-10	0.0	0.0
SD6.mgf	index=20689	-1	060813-SludgeD32_13-18, Cmpd 23619, +MSn(933.49), 58.55 min	CID	933.49	0	-1.5692096	2	AVLGLFEGVVTGAADGYAR	10192726_1_1004_+(pre=R,post=I)	134	115	1.1433902E-17	3.832706E-10	0.0	0.0
SD6.mgf	index=60741	-1	060813-SludgeD32_19-24, Cmpd 13772, +MSn(810.93), 34.82 min	CID	810.93	0	-3.9890625	2	IVSTYTPGGTADVIAR	10191020_1_378_-(pre=K,post=T)	115	103	1.1482079E-17	3.8340442E-10	0.0	0.0
SD6.mgf	index=10060	-1	060813-SludgeD32_13-18, Cmpd 12362, +MSn(698.3), 31.57 min	CID	698.3	1	-13.698874	3	M+15.995GGTTTEM+15.995VSHYYLAENR	10133396_91_684_-(pre=R,post=V)	105	90	1.1517819E-17	3.8565182E-10	0.0	0.0
SD6.mgf	index=85347	-1	060813-SludgeD32_25-30, Cmpd 11655, +MSn(576.6456), 31.32 min	CID	576.6456	0	2.1169078	3	VGGANYQVPVEVRPSR	10094184_109_542_+(pre=R,post=R);10100120_1_363_+(pre=R,post=R);10122277_1_447_+(pre=R,post=R)	129	113	1.1530065E-17	3.8500675E-10	0.0	0.0
SD6.mgf	index=139378	-1	060813-SludgeD32_7-12, Cmpd 17356, +MSn(768.07), 45.46 min	CID	768.07	1	2.1739244	3	LGFDDVPPQLQSYQIEKPAR	10142566_1_738_+(pre=K,post=L)	121	95	1.1536118E-17	3.8707865E-10	0.0	0.0
SD6.mgf	index=18293	-1	060813-SludgeD32_13-18, Cmpd 21069, +MSn(705.34), 51.85 min	CID	705.34	2	-2.0190246	3	SIYDGWITDSDLIGTHYR	10105076_1_421_-(pre=K,post=Y);10175062_1_421_-(pre=K,post=Y)	70	61	1.161826E-17	3.8901488E-10	0.0	0.0
SD6.mgf	index=10669	-1	060813-SludgeD32_13-18, Cmpd 13001, +MSn(825.9), 32.79 min	CID	825.9	0	8.203121	2	QEM+15.995ASTFVVSPEPGR	10188280_168_812_+(pre=R,post=V);10192372_252_1309_+(pre=R,post=V)	88	82	1.172828E-17	3.9096437E-10	0.0	0.0
SD6.mgf	index=13422	-1	060813-SludgeD32_13-18, Cmpd 15892, +MSn(926.93), 38.83 min	CID	926.93	0	-2.238778	2	M+15.995PSAVGYQPTLAEEMGR	10165382_252_947_-(pre=R,post=L)	194	163	1.1864569E-17	3.967557E-10	0.0	0.0
SD6.mgf	index=69979	-1	060813-SludgeD32_19-24, Cmpd 23587, +MSn(1027.46), 59.25 min	CID	1027.46	1	-4.486143	2	SEAFELPFFTYDAEGSSR	10192074_1341_1949_+(pre=R,post=A)	136	117	1.1888657E-17	3.980686E-10	0.0	0.0
SD6.mgf	index=138806	-1	060813-SludgeD32_7-12, Cmpd 16750, +MSn(861.46), 43.87 min	CID	861.46	1	13.29367	2	DALLYTIGGGTNEIQR	10188994_178_1658_-(pre=R,post=T);10191020_425_952_-(pre=R,post=T)	131	123	1.1908453E-17	3.976417E-10	0.0	0.0
SD6.mgf	index=89832	-1	060813-SludgeD32_25-30, Cmpd 16365, +MSn(956.4727), 42.21 min	CID	956.4727	0	-1.7867539	2	VGSGM+15.995AGM+15.995QAGGLYNVVLR	10188106_1157_1593_-(pre=R,post=G)	169	137	1.1988149E-17	4.0184928E-10	0.0	0.0
SD6.mgf	index=92773	-1	060813-SludgeD32_25-30, Cmpd 19489, +MSn(1040.04), 50.24 min	CID	1040.04	1	-5.253838	2	EQIIFPEIEYDKVDALR	10195582_1488_1979_-(pre=K,post=G)	192	170	1.2119615E-17	4.0528456E-10	0.0	0.0
SD6.mgf	index=88984	-1	060813-SludgeD32_25-30, Cmpd 15473, +MSn(853.4), 39.94 min	CID	853.4	0	9.655292	2	DIEVIEEESSDDGLR	10188596_336_824_-(pre=R,post=M)	107	101	1.224199E-17	4.0808898E-10	0.0	0.0
SD6.mgf	index=55562	-1	060813-SludgeD32_19-24, Cmpd 8331, +MSn(745.7), 23.86 min	CID	745.7	1	1.1746444	3	SLVVHPGSTTHSQLNDEEQR	10076584_314_502_-(pre=R,post=S)	96	77	1.2345313E-17	4.142301E-10	0.0	0.0
SD6.mgf	index=137867	-1	060813-SludgeD32_7-12, Cmpd 15763, +MSn(567.27), 41.28 min	CID	567.27	0	-13.341545	3	IFGPIKDYEC+57.021LC+57.021GK	10123684_1_311_-(pre=K,post=Y);10137392_1_422_-(pre=K,post=Y);10177260_1_681_-(pre=K,post=Y)	77	71	1.2453286E-17	4.14319E-10	0.0	0.0
SD6.mgf	index=114624	-1	060813-SludgeD32_31-36, Cmpd 16199, +MSn(821.94), 42.23 min	CID	821.94	1	-0.85320085	2	VLGSPNANGVINSFPR	10123770_4_468_-(pre=K,post=N)	129	121	1.2520247E-17	4.1807044E-10	0.0	0.0
SD6.mgf	index=85627	-1	060813-SludgeD32_25-30, Cmpd 11949, +MSn(724.3617), 31.93 min	CID	724.3617	0	-1.0111263	2	VAVFAEGEQAEAAR	10180346_1_345_-(pre=R,post=A)	121	121	1.257317E-17	4.1830753E-10	0.0	0.0
SD6.mgf	index=53610	-1	060813-SludgeD32_19-24, Cmpd 6274, +MSn(449.745), 19.70 min	CID	449.745	0	1.0856858	4	TKPHVNVGTIGHVDHGK	10138252_1_506_-(pre=R,post=T)	62	52	1.26082384E-17	4.2162432E-10	0.0	0.0
SD6.mgf	index=89768	-1	060813-SludgeD32_25-30, Cmpd 16297, +MSn(956.98), 42.03 min	CID	956.98	1	4.053202	2	VGSGM+15.995AGM+15.995QAGGLYNVVLR	10188106_1157_1593_-(pre=R,post=G)	161	135	1.2628639E-17	4.2331888E-10	0.0	0.0
SD6.mgf	index=115357	-1	060813-SludgeD32_31-36, Cmpd 16970, +MSn(687.36), 44.22 min	CID	687.36	1	4.47264	3	TGDAAPM+15.995AYVELVDRPLPK	10191506_1_317_+(pre=R,post=A)	89	76	1.2723039E-17	4.2648318E-10	0.0	0.0
SD6.mgf	index=117873	-1	060813-SludgeD32_31-36, Cmpd 19624, +MSn(807.42), 51.08 min	CID	807.42	0	8.9200325	3	AAEVTELPAILHIDNDC+57.021NIVGR	10198274_1179_1661_-(pre=K,post=A)	113	93	1.276723E-17	4.290982E-10	0.0	0.0
SD6.mgf	index=139084	-1	060813-SludgeD32_7-12, Cmpd 17044, +MSn(685.35), 44.65 min	CID	685.35	0	-9.707109	3	INIIDTPGHVDFTVEVER	10161092_1_375_-(pre=K,post=S)	93	76	1.28409235E-17	4.2995338E-10	0.0	0.0
SD6.mgf	index=13794	-1	060813-SludgeD32_13-18, Cmpd 16283, +MSn(518.5839), 39.77 min	CID	518.5839	0	-0.7061744	3	EAYPGDVFYLHSR	10083536_260_516_-(pre=R,post=L);10086348_1_523_-(pre=R,post=L);10095722_1_546_-(pre=R,post=-);10130836_1_671_-(pre=R,post=L);10169164_1_1003_+(pre=R,post=L);10173840_1_950_-(pre=R,post=L);10186780_1_1001_+(pre=R,post=L);10198270_1_955_-(pre=R,post=L)	103	103	1.28779845E-17	4.2746062E-10	0.0	0.0
SD6.mgf	index=114602	-1	060813-SludgeD32_31-36, Cmpd 16176, +MSn(786.41), 42.18 min	CID	786.41	1	1.8126216	3	M+15.995LSELAIHDRPAFDSIVAQAR	10170860_636_1032_-(pre=K,post=Q)	221	160	1.2889838E-17	4.3288015E-10	0.0	0.0
SD6.mgf	index=65359	-1	060813-SludgeD32_19-24, Cmpd 18665, +MSn(895.9485), 46.52 min	CID	895.9485	0	-1.2262217	2	SYELPDGQVITIGNER	10102290_1_564_-(pre=K,post=F)	144	129	1.30061404E-17	4.3429518E-10	0.0	0.0
SD6.mgf	index=12269	-1	060813-SludgeD32_13-18, Cmpd 14681, +MSn(976.4782), 36.16 min	CID	976.4782	0	-0.18751615	2	EISVVSETITTHEYESK	10105076_1_421_-(pre=K,post=T);10119037_293_621_+(pre=K,post=T);10161736_1_351_-(pre=K,post=T);10175062_1_421_-(pre=K,post=T)	154	126	1.3021862E-17	4.3545603E-10	0.0	0.0
SD6.mgf	index=137494	-1	060813-SludgeD32_7-12, Cmpd 15371, +MSn(875.92), 40.27 min	CID	875.92	0	-3.902132	2	GGIVTWETQQTDYPR	10158862_1_542_-(pre=K,post=T)	101	92	1.3252224E-17	4.417653E-10	0.0	0.0
SD6.mgf	index=112225	-1	060813-SludgeD32_31-36, Cmpd 13680, +MSn(792.4259), 36.05 min	CID	792.4259	0	8.164523	2	IVGSDEYLTKPFSK	10120671_426_628_-(pre=R,post=E);10120891_1_203_+(pre=R,post=E);10152960_128_517_-(pre=R,post=E)	64	64	1.3361639E-17	4.4453977E-10	0.0	0.0
SD6.mgf	index=141317	-1	060813-SludgeD32_7-12, Cmpd 19418, +MSn(857.08), 50.84 min	CID	857.08	1	0.380769	3	SSATAEDLPDASFAGQQETFLNIR	10088942_1_529_-(pre=R,post=G);10169562_1_1010_-(pre=R,post=G);10178302_1_1187_-(pre=R,post=G)	112	84	1.3411606E-17	4.5135193E-10	0.0	0.0
SD6.mgf	index=112321	-1	060813-SludgeD32_31-36, Cmpd 13781, +MSn(792.4423), 36.28 min	CID	792.4423	0	1.3863903	2	NVNQTVAIPAGTLTGK	10189986_824_1585_-(pre=K,post=I)	63	58	1.3636625E-17	4.5534806E-10	0.0	0.0
SD6.mgf	index=21126	-1	060813-SludgeD32_13-18, Cmpd 24083, +MSn(1021), 59.78 min	CID	1021.0	1	-10.43556	2	AIDGAFLM+15.995PVEDVFSISGR	10170336_1_1022_-(pre=R,post=G)	130	109	1.3650262E-17	4.575642E-10	0.0	0.0
SD6.mgf	index=13344	-1	060813-SludgeD32_13-18, Cmpd 15810, +MSn(927.43), 38.64 min	CID	927.43	1	-4.04842	2	M+15.995PSAVGYQPTLAEEMGR	10165382_252_947_-(pre=R,post=L)	194	158	1.3813423E-17	4.6192616E-10	0.0	0.0
SD6.mgf	index=68208	-1	060813-SludgeD32_19-24, Cmpd 21699, +MSn(990.77), 54.29 min	CID	990.77	1	-4.045955	3	M+15.995GFETLTEAGYAPEM+15.995AYFEC+57.021LHELK	10188048_1_627_+(pre=K,post=L)	108	73	1.3826378E-17	4.655731E-10	0.0	0.0
SD6.mgf	index=111752	-1	060813-SludgeD32_31-36, Cmpd 13184, +MSn(687.8734), 34.90 min	CID	687.8734	0	1.4196855	2	VGGATYQVPVEVR	10101180_111_561_+(pre=R,post=T)	99	99	1.3827978E-17	4.589939E-10	0.0	0.0
SD6.mgf	index=136252	-1	060813-SludgeD32_7-12, Cmpd 14067, +MSn(977.48), 36.97 min	CID	977.48	0	-1.3112663	2	FAQTFSTADDNQPAVTIK	10183949_1007_1379_+(pre=K,post=V)	120	94	1.3953865E-17	4.672181E-10	0.0	0.0
SD6.mgf	index=144446	-1	060813-SludgeD32_7-12, Cmpd 22770, +MSn(703.01), 59.63 min	CID	703.01	0	1.128658	3	FSEQFPATFSEVVSNYVR	10198482_2702_4669_-(pre=R,post=R)	104	92	1.4008277E-17	4.6904E-10	0.0	0.0
SD6.mgf	index=91632	-1	060813-SludgeD32_25-30, Cmpd 18272, +MSn(602.67), 47.12 min	CID	602.67	0	2.531871	3	APIPLAENFNLTLQHK	10085238_351_520_+(pre=K,post=V)	48	45	1.4018397E-17	4.68096E-10	0.0	0.0
SD6.mgf	index=10455	-1	060813-SludgeD32_13-18, Cmpd 12777, +MSn(695.3739), 32.36 min	CID	695.3739	0	2.3698807	2	FVANTPADAATLAK	10185840_1208_1465_-(pre=R,post=L)	64	64	1.4039942E-17	4.671068E-10	0.0	0.0
SD6.mgf	index=15339	-1	060813-SludgeD32_13-18, Cmpd 17918, +MSn(685.35), 43.85 min	CID	685.35	0	-9.707109	3	INIIDTPGHVDFTVEVER	10161092_1_375_-(pre=K,post=S)	122	92	1.409389E-17	4.7190657E-10	0.0	0.0
SD6.mgf	index=93204	-1	060813-SludgeD32_25-30, Cmpd 19945, +MSn(792.71), 51.41 min	CID	792.71	1	3.5698647	3	AGAPDLTEEPPFDDEFIEVQR	10189992_616_1680_+(pre=R,post=Q)	106	85	1.4106523E-17	4.7374016E-10	0.0	0.0
SD6.mgf	index=20905	-1	060813-SludgeD32_13-18, Cmpd 23848, +MSn(1021.01), 59.16 min	CID	1021.01	1	-0.6269591	2	AIDGAFLM+15.995PVEDVFSISGR	10170336_1_1022_-(pre=R,post=G)	133	107	1.4578565E-17	4.886815E-10	0.0	0.0
SD6.mgf	index=90548	-1	060813-SludgeD32_25-30, Cmpd 17124, +MSn(640.99), 44.15 min	CID	640.99	1	-6.7312627	3	ELFPQGWEEQKPYLR	10088850_1_528_+(pre=K,post=L)	103	87	1.4587712E-17	4.8628407E-10	0.0	0.0
SD6.mgf	index=16485	-1	060813-SludgeD32_13-18, Cmpd 19141, +MSn(594), 46.94 min	CID	594.0	1	3.4282155	3	TLTLEVAQHLGDNLVR	10127398_1_335_-(pre=K,post=C)	105	99	1.4635963E-17	4.887175E-10	0.0	0.0
SD6.mgf	index=108764	-1	060813-SludgeD32_31-36, Cmpd 10009, +MSn(672.8446), 27.85 min	CID	672.8446	0	-0.6349844	2	EAVM+15.995QGDVPGVVK	10106331_427_577_-(pre=R,post=A)	82	82	1.4701594E-17	4.879919E-10	0.0	0.0
SD6.mgf	index=69623	-1	060813-SludgeD32_19-24, Cmpd 23211, +MSn(1038.49), 58.26 min	CID	1038.49	2	2.8634882	3	NAM+15.995NTSALSSIYEQSGIFEM+15.995GGAVGIFER	10160484_1_887_-(pre=R,post=Q)	116	69	1.4743497E-17	4.9733473E-10	0.0	0.0
SD6.mgf	index=20398	-1	060813-SludgeD32_13-18, Cmpd 23312, +MSn(856.44), 57.74 min	CID	856.44	1	3.304117	3	LVDPTADEPDLFHAFGPLVSAAQR	10188308_1_1606_-(pre=K,post=D)	101	68	1.4775644E-17	4.9725707E-10	0.0	0.0
SD6.mgf	index=41272	-1	060813-SludgeD32_1-6, Cmpd 17713, +MSn(1089.52), 49.38 min	CID	1089.52	2	3.0858946	2	TGSGLQFFSEDPEAATYTVR	10196694_1_2005_+(pre=R,post=Y)	200	171	1.480245E-17	4.966759E-10	0.0	0.0
SD6.mgf	index=118606	-1	060813-SludgeD32_31-36, Cmpd 20403, +MSn(819.4137), 53.12 min	CID	819.4137	0	-4.9160767	2	ASPEDIFDVLAHPAR	10183885_205_639_+(pre=K,post=H)	152	145	1.4835013E-17	4.9452786E-10	0.0	0.0
SD6.mgf	index=139762	-1	060813-SludgeD32_7-12, Cmpd 17761, +MSn(811.41), 46.53 min	CID	811.41	1	11.238642	3	TNAHLVDLGQVLNSSGSYEVDGR	10164946_1_942_-(pre=R,post=N)	66	49	1.4842173E-17	4.991833E-10	0.0	0.0
SD6.mgf	index=70764	-1	060813-SludgeD32_19-24, Cmpd 24434, +MSn(1021.51), 61.49 min	CID	1021.51	2	-2.2706633	2	AIDGAFLM+15.995PVEDVFSISGR	10170336_1_1022_-(pre=R,post=G)	111	91	1.4911469E-17	4.9984056E-10	0.0	0.0
SD6.mgf	index=116270	-1	060813-SludgeD32_31-36, Cmpd 17931, +MSn(879.93), 46.73 min	CID	879.93	0	-7.4218554	2	FDDNAVVLLNAADEPR	10102556_347_565_-(pre=R,post=G)	133	127	1.4970604E-17	4.998917E-10	0.0	0.0
SD6.mgf	index=90036	-1	060813-SludgeD32_25-30, Cmpd 16580, +MSn(725.01), 42.76 min	CID	725.01	1	-3.6768053	3	SGTWTYNDIESGTGASIGTVR	10192056_120_689_-(pre=R,post=K)	106	86	1.4999857E-17	5.0374105E-10	0.0	0.0
SD6.mgf	index=116945	-1	060813-SludgeD32_31-36, Cmpd 18648, +MSn(825.9587), 48.57 min	CID	825.9587	0	2.364682	2	VQVPEDDLAVPSLIR	10123158_1_471_+(pre=R,post=V)	133	130	1.500948E-17	5.003437E-10	0.0	0.0
SD6.mgf	index=11476	-1	060813-SludgeD32_13-18, Cmpd 13849, +MSn(537.614), 34.46 min	CID	537.614	0	-0.68117774	3	FEVQPHDAGISIAAR	10198546_3613_4851_+(pre=K,post=R)	80	77	1.5219918E-17	5.073587E-10	0.0	0.0
SD6.mgf	index=115293	-1	060813-SludgeD32_31-36, Cmpd 16902, +MSn(820.9), 44.04 min	CID	820.9	0	5.5763946	2	VM+15.995YELEGVSEELAR	10075382_1_380_+(pre=R,post=E)	137	135	1.5327415E-17	5.099408E-10	0.0	0.0
SD6.mgf	index=115848	-1	060813-SludgeD32_31-36, Cmpd 17485, +MSn(867.4495), 45.57 min	CID	867.4495	0	-8.724765	2	ALLEQGEDVGLATVYR	10166906_569_969_-(pre=K,post=V);10179280_1_227_-(pre=K,post=V)	97	87	1.5338708E-17	5.1218324E-10	0.0	0.0
SD6.mgf	index=55406	-1	060813-SludgeD32_19-24, Cmpd 8167, +MSn(852.4), 23.53 min	CID	852.4	0	-9.093611	2	TNEETTASPVIEGNNK	10195536_1939_2514_-(pre=-,post=V)	116	104	1.533871E-17	5.121833E-10	0.0	0.0
SD6.mgf	index=67690	-1	060813-SludgeD32_19-24, Cmpd 21147, +MSn(1082.53), 52.85 min	CID	1082.53	2	-6.9394207	2	LLGDDAEALLGYEASGIPSDR	10184974_1_563_-(pre=K,post=L)	187	171	1.543779E-17	5.184481E-10	0.0	0.0
SD6.mgf	index=60213	-1	060813-SludgeD32_19-24, Cmpd 13217, +MSn(868.9), 33.67 min	CID	868.9	1	-13.80955	2	LVAGGEDDPGTLSDAYR	10197656_2136_3652_+(pre=R,post=L)	91	84	1.5485339E-17	5.178356E-10	0.0	0.0
SD6.mgf	index=142127	-1	060813-SludgeD32_7-12, Cmpd 20289, +MSn(990.16), 53.11 min	CID	990.16	2	-8.963154	3	GQVLGTNSVDYIDLNAVTSTANLPYNAR	10192464_1_1118_+(pre=R,post=G)	123	81	1.5588053E-17	5.256232E-10	0.0	0.0
SD6.mgf	index=142083	-1	060813-SludgeD32_7-12, Cmpd 20242, +MSn(915.47), 52.99 min	CID	915.47	2	1.5138462	3	TITPQFAHTEQTAWTNNLELITGR	10181616_1_1073_+(pre=R,post=T)	82	62	1.5617398E-17	5.255853E-10	0.0	0.0
SD6.mgf	index=131454	-1	060813-SludgeD32_7-12, Cmpd 9018, +MSn(852.44), 25.77 min	CID	852.44	2	3.7624903	4	EIRETGRSVLDMASRINEVSTQAQESATVAR	10106195_1_576_+(pre=R,post=Q)	138	77	1.5646244E-17	5.2814025E-10	0.0	0.0
SD6.mgf	index=137442	-1	060813-SludgeD32_7-12, Cmpd 15317, +MSn(518.5841), 40.13 min	CID	518.5841	0	-0.3530872	3	EAYPGDVFYLHSR	10083536_260_516_-(pre=R,post=L);10086348_1_523_-(pre=R,post=L);10095722_1_546_-(pre=R,post=-);10130836_1_671_-(pre=R,post=L);10169164_1_1003_+(pre=R,post=L);10173840_1_950_-(pre=R,post=L);10186780_1_1001_+(pre=R,post=L);10198270_1_955_-(pre=R,post=L)	72	71	1.5694483E-17	5.2094906E-10	0.0	0.0
SD6.mgf	index=4703	-1	060813-SludgeD32_13-18, Cmpd 6729, +MSn(590.266), 20.62 min	CID	590.266	0	-1.4476371	3	HYAHVDC+57.021PGHADYVK	10089504_1_453_-(pre=R,post=N);10115883_1_497_-(pre=R,post=N);10147888_1_774_-(pre=R,post=N);10150298_1_793_-(pre=R,post=N);10167478_1_978_-(pre=R,post=N);10170336_1_1022_-(pre=R,post=N);10172322_1_1029_+(pre=R,post=N);10177906_66_1013_+(pre=R,post=N)	104	86	1.5786002E-17	5.262293E-10	0.0	0.0
SD6.mgf	index=38178	-1	060813-SludgeD32_1-6, Cmpd 14394, +MSn(863.4252), 40.78 min	CID	863.4252	0	-0.70689523	2	DTLVYAQADFTPGATR	10137888_1_709_-(pre=R,post=F)	189	166	1.5893658E-17	5.3071386E-10	0.0	0.0
SD6.mgf	index=89270	-1	060813-SludgeD32_25-30, Cmpd 15774, +MSn(820.37), 40.70 min	CID	820.37	1	-6.140398	2	DGEYSSAHDLEIFR	10172412_1_607_+(pre=R,post=K)	139	132	1.5975468E-17	5.315015E-10	0.0	0.0
SD6.mgf	index=65680	-1	060813-SludgeD32_19-24, Cmpd 19010, +MSn(1103.54), 47.38 min	CID	1103.54	1	-5.8367143	2	FLNPNVSLEAELNYQNPDK	10118345_89_618_+(pre=K,post=T)	149	119	1.6017999E-17	5.3693205E-10	0.0	0.0
SD6.mgf	index=97519	-1	060813-SludgeD32_25-30, Cmpd 24628, +MSn(942.0406), 63.61 min	CID	942.0406	0	-2.656398	2	LEVLGAFPSFGAVPLPLR	10199136_1_644_+(pre=R,post=T)	167	148	1.6099835E-17	5.3907173E-10	0.0	0.0
SD6.mgf	index=69262	-1	060813-SludgeD32_19-24, Cmpd 22828, +MSn(615.32), 57.24 min	CID	615.32	1	4.3919344	4	GKM+15.995DELGEVVNLADLADIHFVR	10191384_1208_1869_-(pre=K,post=Q)	111	81	1.6154692E-17	5.429485E-10	0.0	0.0
SD6.mgf	index=91264	-1	060813-SludgeD32_25-30, Cmpd 17881, +MSn(763.38), 46.11 min	CID	763.38	1	-6.3714876	3	YQTSAVIAAAVWNHPGFQGNR	10161010_263_893_+(pre=R,post=N)	85	64	1.616297E-17	5.428019E-10	0.0	0.0
SD6.mgf	index=70024	-1	060813-SludgeD32_19-24, Cmpd 23634, +MSn(796.4), 59.38 min	CID	796.4	0	8.20042	3	AQLDELM+15.995ALAEGGAATLFEHQR	10162734_691_914_-(pre=R,post=R)	103	79	1.6182847E-17	5.438949E-10	0.0	0.0
SD6.mgf	index=58976	-1	060813-SludgeD32_19-24, Cmpd 11919, +MSn(760.8707), 31.07 min	CID	760.8707	0	0.16043505	2	ASLAFEQDGNQVGGK	10113701_1_588_+(pre=K,post=N)	109	104	1.6231145E-17	5.410682E-10	0.0	0.0
SD6.mgf	index=95412	-1	060813-SludgeD32_25-30, Cmpd 22301, +MSn(1037.5393), 57.57 min	CID	1037.5393	0	-0.11765366	2	EFNEALVHQVVTAYLAGGR	10174944_1018_1108_+(pre=R,post=Q)	267	220	1.6399251E-17	5.497119E-10	0.0	0.0
SD6.mgf	index=62319	-1	060813-SludgeD32_19-24, Cmpd 15429, +MSn(978.54), 38.47 min	CID	978.54	2	0.81384295	2	VAPEEHPVLLTEAPLNPK	10102290_1_564_-(pre=R,post=A)	150	122	1.6678294E-17	5.584403E-10	0.0	0.0
SD6.mgf	index=17354	-1	060813-SludgeD32_13-18, Cmpd 20071, +MSn(932.9674), 49.29 min	CID	932.9674	0	-0.6542042	2	GLNYDLTGNAEAIAESVK	10160484_1_887_-(pre=R,post=N)	149	133	1.6681834E-17	5.585588E-10	0.0	0.0
SD6.mgf	index=78502	-1	060813-SludgeD32_25-30, Cmpd 4409, +MSn(621.3236), 15.47 min	CID	621.3236	0	-1.5717429	2	KPGAVGAC+57.021ATPGR	10185892_490_1008_+(pre=R,post=V);10189848_607_843_-(pre=R,post=V)	127	127	1.6839247E-17	5.5894733E-10	0.0	0.0
SD6.mgf	index=16043	-1	060813-SludgeD32_13-18, Cmpd 18669, +MSn(553.97), 45.75 min	CID	553.97	0	0.11017775	3	IINEPTAAALAYGLDK	10104630_1_571_-(pre=R,post=K);10122742_1_636_-(pre=R,post=D);10142064_1_735_-(pre=R,post=K);10152058_1_807_+(pre=R,post=K);10167568_1_899_-(pre=R,post=K)	85	81	1.686045E-17	5.6299654E-10	0.0	0.0
SD6.mgf	index=137637	-1	060813-SludgeD32_7-12, Cmpd 15522, +MSn(871.9568), 40.66 min	CID	871.9568	0	-2.449921	2	TVGNVM+15.995LVAPADEIAAR	10131842_1_676_+(pre=R,post=E);10163390_1_922_-(pre=R,post=E)	127	122	1.68681E-17	5.6407573E-10	0.0	0.0
SD6.mgf	index=93389	-1	060813-SludgeD32_25-30, Cmpd 20143, +MSn(1009.48), 51.92 min	CID	1009.48	0	-0.42323366	2	GISADM+15.995SESDFTGGFLIVR	10181600_94_1095_-(pre=K,post=G)	169	145	1.6888164E-17	5.661005E-10	0.0	0.0
SD6.mgf	index=114428	-1	060813-SludgeD32_31-36, Cmpd 15993, +MSn(897.97), 41.70 min	CID	897.97	1	6.223956	2	FTPSGAAVANFTVASTPR	10083852_116_517_+(pre=R,post=I);10140642_114_620_+(pre=R,post=T);10157181_85_705_+(pre=R,post=T)	163	143	1.7126907E-17	5.734612E-10	0.0	0.0
SD6.mgf	index=146133	-1	060813-SludgeD32_7-12, Cmpd 24590, +MSn(1064.53), 64.40 min	CID	1064.53	1	-7.656825	2	SDYPNQVNNVLGFPFIFR	10183765_962_1371_-(pre=R,post=G)	189	161	1.7206497E-17	5.7612615E-10	0.0	0.0
SD6.mgf	index=93197	-1	060813-SludgeD32_25-30, Cmpd 19938, +MSn(1033.53), 51.39 min	CID	1033.53	2	-14.598518	2	FAATLNGASLFNNLPEGTVK	10167694_302_981_-(pre=K,post=D)	125	101	1.72588E-17	5.790954E-10	0.0	0.0
SD6.mgf	index=70774	-1	060813-SludgeD32_19-24, Cmpd 24444, +MSn(950.49), 61.52 min	CID	950.49	1	1.6280783	3	LVQEAAHPDANIIFGAVIDDALGDEVR	10157763_209_859_-(pre=R,post=V)	101	74	1.738165E-17	5.858574E-10	0.0	0.0
SD6.mgf	index=6425	-1	060813-SludgeD32_13-18, Cmpd 8543, +MSn(821.88), 24.17 min	CID	821.88	0	5.124163	2	TQIDEATSDYDKEK	10160238_1_884_-(pre=R,post=L)	95	91	1.745003E-17	5.8055993E-10	0.0	0.0
SD6.mgf	index=69946	-1	060813-SludgeD32_19-24, Cmpd 23552, +MSn(1013.51), 59.16 min	CID	1013.51	2	-4.8203983	2	AIDGAFLMPVEDVFSISGR	10170336_1_1022_-(pre=R,post=G)	100	80	1.7572587E-17	5.890427E-10	0.0	0.0
SD6.mgf	index=138672	-1	060813-SludgeD32_7-12, Cmpd 16609, +MSn(925.95), 43.50 min	CID	925.95	2	-7.9821806	2	EALGSM+15.995GTDTPIAVLSDR	10096624_1_549_+(pre=K,post=P);10187300_1_1041_+(pre=K,post=S)	122	108	1.7573115E-17	5.884016E-10	0.0	0.0
SD6.mgf	index=64899	-1	060813-SludgeD32_19-24, Cmpd 18174, +MSn(829.44), 45.26 min	CID	829.44	1	6.1494546	2	ILVEGGETAEWPLSR	10094822_1_544_-(pre=R,post=K);10099106_1_555_+(pre=R,post=K)	117	105	1.7615268E-17	5.8720817E-10	0.0	0.0
SD6.mgf	index=12766	-1	060813-SludgeD32_13-18, Cmpd 15203, +MSn(983.97), 37.27 min	CID	983.97	1	-5.4292502	2	GELLDANTGEYSGVNEVAK	10158025_1_862_+(pre=K,post=K)	114	91	1.7932712E-17	6.0111427E-10	0.0	0.0
SD6.mgf	index=90984	-1	060813-SludgeD32_25-30, Cmpd 17585, +MSn(596.65), 45.34 min	CID	596.65	0	-1.6367399	3	GAVGEVTEAQLAEIATTK	10096342_46_548_+(pre=R,post=M)	86	81	1.8220646E-17	6.1008293E-10	0.0	0.0
SD6.mgf	index=52268	-1	060813-SludgeD32_19-24, Cmpd 4864, +MSn(515.2279), 16.58 min	CID	515.2279	0	-2.6061668	3	DGQSSQAHIGDDTGR	10176744_1_1107_+(pre=K,post=S)	87	84	1.8347673E-17	6.1162303E-10	0.0	0.0
SD6.mgf	index=56929	-1	060813-SludgeD32_19-24, Cmpd 9768, +MSn(689.3485), 26.72 min	CID	689.3485	0	3.0103807	2	TGAGPLDTSVTSGSK	10090052_1_499_-(pre=R,post=T)	87	84	1.8741683E-17	6.247574E-10	0.0	0.0
SD6.mgf	index=64552	-1	060813-SludgeD32_19-24, Cmpd 17807, +MSn(738.8797), 44.35 min	CID	738.8797	0	-4.0476284	2	ETPVELEFSQVAK	10123248_1_606_+(pre=R,post=L);10133724_1_438_+(pre=R,post=L)	75	75	1.8875764E-17	6.265457E-10	0.0	0.0
SD6.mgf	index=64465	-1	060813-SludgeD32_19-24, Cmpd 17714, +MSn(738.88), 44.12 min	CID	738.88	0	-3.6346052	2	ETPVELEFSQVAK	10123248_1_606_+(pre=R,post=L);10133724_1_438_+(pre=R,post=L)	76	76	1.8875764E-17	6.265457E-10	0.0	0.0
SD6.mgf	index=137559	-1	060813-SludgeD32_7-12, Cmpd 15440, +MSn(871.9604), 40.45 min	CID	871.9604	0	1.6799458	2	TVGNVM+15.995LVAPADEIAAR	10131842_1_676_+(pre=R,post=E);10163390_1_922_-(pre=R,post=E)	124	118	1.889062E-17	6.317096E-10	0.0	0.0
SD6.mgf	index=95103	-1	060813-SludgeD32_25-30, Cmpd 21971, +MSn(766.4097), 56.70 min	CID	766.4097	0	0.39818898	2	ALLAGDGDVVADIFR	10181754_1046_1295_-(pre=K,post=N)	147	141	1.924195E-17	6.414339E-10	0.0	0.0
SD6.mgf	index=70486	-1	060813-SludgeD32_19-24, Cmpd 24140, +MSn(689.69), 60.71 min	CID	689.69	2	1.3012458	3	HGDLGEAGWAGLVADLGTLGR	10197544_2670_3038_+(pre=R,post=R)	114	102	1.9242906E-17	6.462356E-10	0.0	0.0
SD6.mgf	index=92925	-1	060813-SludgeD32_25-30, Cmpd 19649, +MSn(934.48), 50.65 min	CID	934.48	0	-1.1756608	2	LAAALTSDNVFFDSAAVR	10090784_1_533_-(pre=K,post=T)	128	109	1.9257253E-17	6.447917E-10	0.0	0.0
SD6.mgf	index=89975	-1	060813-SludgeD32_25-30, Cmpd 16516, +MSn(956.47), 42.59 min	CID	956.47	0	-4.6583223	2	VGSGM+15.995AGM+15.995QAGGLYNVVLR	10188106_1157_1593_-(pre=R,post=G)	133	111	1.9713512E-17	6.608077E-10	0.0	0.0
SD6.mgf	index=111392	-1	060813-SludgeD32_31-36, Cmpd 12806, +MSn(580.6563), 34.04 min	CID	580.6563	0	-0.42045617	3	VGGANYQVPVEVRPVR	10153774_223_693_+(pre=R,post=R)	155	135	1.9758905E-17	6.5978045E-10	0.0	0.0
SD6.mgf	index=15936	-1	060813-SludgeD32_13-18, Cmpd 18555, +MSn(742.91), 45.46 min	CID	742.91	0	3.943545	2	LAGVLDNLGISAEGR	10170342_1_935_-(pre=R,post=V)	102	102	1.9763208E-17	6.588101E-10	0.0	0.0
SD6.mgf	index=61674	-1	060813-SludgeD32_19-24, Cmpd 14752, +MSn(787.915), 36.91 min	CID	787.915	0	3.4084337	2	IGAQPVASDVTNFAGK	10151624_1_604_-(pre=K,post=F)	65	61	1.9936644E-17	6.657154E-10	0.0	0.0
SD6.mgf	index=18133	-1	060813-SludgeD32_13-18, Cmpd 20900, +MSn(704.67), 51.41 min	CID	704.67	0	-3.6378267	3	SIYDGWITDSDLIGTHYR	10105076_1_421_-(pre=K,post=Y);10175062_1_421_-(pre=K,post=Y)	104	92	2.0440912E-17	6.8442424E-10	0.0	0.0
SD6.mgf	index=55299	-1	060813-SludgeD32_19-24, Cmpd 8054, +MSn(852.4061), 23.30 min	CID	852.4061	0	-1.9332874	2	TNEETTASPVIEGNNK	10195536_1939_2514_-(pre=-,post=V)	134	117	2.05431E-17	6.8596595E-10	0.0	0.0
SD6.mgf	index=86566	-1	060813-SludgeD32_25-30, Cmpd 12935, +MSn(784.4269), 34.03 min	CID	784.4269	0	1.6339833	2	VLAVQGSVADPAVADR	10198784_2259_2957_-(pre=R,post=A)	136	125	2.0548616E-17	6.8615014E-10	0.0	0.0
SD6.mgf	index=53280	-1	060813-SludgeD32_19-24, Cmpd 5927, +MSn(730.3736), 18.97 min	CID	730.3736	0	0.83567107	2	EKNTAAGAAVDGEVK	10084072_1_517_+(pre=R,post=A)	135	131	2.0685588E-17	6.8955786E-10	0.0	0.0
SD6.mgf	index=90619	-1	060813-SludgeD32_25-30, Cmpd 17200, +MSn(801.9325), 44.34 min	CID	801.9325	0	5.632179	2	QGVPTEVLAQAGFGTK	10192056_120_689_-(pre=R,post=G)	126	113	2.0700096E-17	6.9120826E-10	0.0	0.0
SD6.mgf	index=112052	-1	060813-SludgeD32_31-36, Cmpd 13499, +MSn(567.6442), 35.63 min	CID	567.6442	0	0.21504727	3	LIDQSAQEIVETAKR	10174944_1_275_+(pre=R,post=T)	113	111	2.0704595E-17	6.9019146E-10	0.0	0.0
SD6.mgf	index=134151	-1	060813-SludgeD32_7-12, Cmpd 11861, +MSn(745.37), 31.90 min	CID	745.37	0	-11.136333	2	QVLGEVDTTASVDR	10198954_1_978_-(pre=R,post=T)	103	101	2.0959584E-17	6.9732226E-10	0.0	0.0
SD6.mgf	index=53829	-1	060813-SludgeD32_19-24, Cmpd 6504, +MSn(590.2665), 20.15 min	CID	590.2665	0	-0.6204159	3	HYAHVDC+57.021PGHADYVK	10089504_1_453_-(pre=R,post=N);10115883_1_497_-(pre=R,post=N);10147888_1_774_-(pre=R,post=N);10150298_1_793_-(pre=R,post=N);10167478_1_978_-(pre=R,post=N);10170336_1_1022_-(pre=R,post=N);10172322_1_1029_+(pre=R,post=N);10177906_66_1013_+(pre=R,post=N)	99	80	2.0981873E-17	6.9943457E-10	0.0	0.0
SD6.mgf	index=68865	-1	060813-SludgeD32_19-24, Cmpd 22408, +MSn(1256.6), 56.13 min	CID	1256.6	2	-7.936418	3	VLDYSTEPLVSSDIVGTAASC+57.021TFDSGLTM+15.995TQGSLVK	10138410_1_712_+(pre=K,post=V);10151638_1_494_+(pre=K,post=V)	106	51	2.0982131E-17	7.09156E-10	0.0	0.0
SD6.mgf	index=88046	-1	060813-SludgeD32_25-30, Cmpd 14489, +MSn(782.9029), 37.54 min	CID	782.9029	0	1.2473625	2	YSNTPTQSLGEVIR	10164112_1_414_+(pre=R,post=S)	89	86	2.1070964E-17	7.0102785E-10	0.0	0.0
SD6.mgf	index=20455	-1	060813-SludgeD32_13-18, Cmpd 23372, +MSn(737.38), 57.90 min	CID	737.38	1	0.60822916	3	EVDKPFLM+15.995PVEDVFTITGR	10128104_1_659_-(pre=R,post=G)	77	65	2.108444E-17	7.067619E-10	0.0	0.0
SD6.mgf	index=7760	-1	060813-SludgeD32_13-18, Cmpd 9946, +MSn(542.9342), 26.83 min	CID	542.9342	0	0.6745038	3	SPTGSTPHQFTDVPR	10178482_125_955_-(pre=K,post=T)	90	84	2.1202121E-17	7.067765E-10	0.0	0.0
SD6.mgf	index=134058	-1	060813-SludgeD32_7-12, Cmpd 11764, +MSn(745.3782), 31.70 min	CID	745.3782	0	-0.1637696	2	QVLGEVDTTASVDR	10198954_1_978_-(pre=R,post=T)	116	116	2.1268015E-17	7.075837E-10	0.0	0.0
SD6.mgf	index=130377	-1	060813-SludgeD32_7-12, Cmpd 7886, +MSn(799.86), 23.39 min	CID	799.86	0	-1.3735296	2	M+15.995TTVGSQDTTGPMTR	10129116_1_664_+(pre=K,post=D)	151	132	2.1268031E-17	7.0897366E-10	0.0	0.0
SD6.mgf	index=143807	-1	060813-SludgeD32_7-12, Cmpd 22090, +MSn(962.47), 57.85 min	CID	962.47	-1	6.824642	3	TAEDFLGQEVTDAVITVPAYFNDSQR	10167568_1_899_-(pre=K,post=Q)	107	76	2.1489221E-17	7.239709E-10	0.0	0.0
SD6.mgf	index=55705	-1	060813-SludgeD32_19-24, Cmpd 8483, +MSn(725.69), 24.17 min	CID	725.69	1	4.152145	3	VEADTGANSNRPISGSQLSDR	10189624_1_974_-(pre=R,post=F)	260	191	2.1520796E-17	7.2273415E-10	0.0	0.0
SD6.mgf	index=20034	-1	060813-SludgeD32_13-18, Cmpd 22930, +MSn(845.92), 56.72 min	CID	845.92	0	-2.5253277	2	IPDAGGLC+57.021FWTNALR	10182120_180_1308_-(pre=R,post=S)	164	144	2.1571178E-17	7.190792E-10	0.0	0.0
SD6.mgf	index=118693	-1	060813-SludgeD32_31-36, Cmpd 20495, +MSn(625), 53.36 min	CID	625.0	0	-5.956996	3	NTVPVAFEGGQLPLFQR	10150026_1_402_+(pre=R,post=L);10195858_1_402_+(pre=R,post=L)	92	82	2.1600938E-17	7.2234363E-10	0.0	0.0
SD6.mgf	index=35392	-1	060813-SludgeD32_1-6, Cmpd 11434, +MSn(930.4767), 33.13 min	CID	930.4767	0	0.19678678	2	VSSGTLGVANDANLGAATNK	10160834_1_891_+(pre=R,post=V)	139	121	2.1746348E-17	7.2966894E-10	0.0	0.0
SD6.mgf	index=55923	-1	060813-SludgeD32_19-24, Cmpd 8711, +MSn(725.35), 24.60 min	CID	725.35	0	-3.5341113	3	VEADTGANSNRPISGSQLSDR	10189624_1_974_-(pre=R,post=F)	168	129	2.178028E-17	7.3144835E-10	0.0	0.0
SD6.mgf	index=37403	-1	060813-SludgeD32_1-6, Cmpd 13564, +MSn(891.94), 38.63 min	CID	891.94	0	-7.937778	2	DGAGSLTLTGVNTYAGGTK	10168836_1_998_+(pre=K,post=I)	142	125	2.1969489E-17	7.3642925E-10	0.0	0.0
SD6.mgf	index=63395	-1	060813-SludgeD32_19-24, Cmpd 16577, +MSn(751.7), 41.28 min	CID	751.7	1	-5.333293	3	QTNLDLTAYGVSGSSFHTPTR	10108221_1_583_-(pre=K,post=I)	137	109	2.2106015E-17	7.4238754E-10	0.0	0.0
SD6.mgf	index=19857	-1	060813-SludgeD32_13-18, Cmpd 22744, +MSn(1020.23), 56.22 min	CID	1020.23	1	-3.5700226	3	TVEEVLQAVDVPIAIGGSGNPQKDPLVLAK	10157197_1_853_-(pre=K,post=A)	121	74	2.2266643E-17	7.513714E-10	0.0	0.0
SD6.mgf	index=14103	-1	060813-SludgeD32_13-18, Cmpd 16607, +MSn(904.45), 40.57 min	CID	904.45	0	3.6441045	2	GSFDPANAATAYSPPTIK	10141500_4_731_-(pre=K,post=V)	110	93	2.2288054E-17	7.462722E-10	0.0	0.0
SD6.mgf	index=14759	-1	060813-SludgeD32_13-18, Cmpd 17302, +MSn(897.45), 42.30 min	CID	897.45	1	-10.171836	2	FVTNTDVGVDVSAAELR	10182523_1_931_-(pre=R,post=S)	107	97	2.2395869E-17	7.489264E-10	0.0	0.0
SD6.mgf	index=142585	-1	060813-SludgeD32_7-12, Cmpd 20781, +MSn(697.68), 54.40 min	CID	697.68	0	-1.8371402	3	VDWNIADNHFVELSYLR	10172814_1_1068_-(pre=K,post=E)	98	87	2.2404306E-17	7.492086E-10	0.0	0.0
SD6.mgf	index=133411	-1	060813-SludgeD32_7-12, Cmpd 11084, +MSn(605.62), 30.17 min	CID	605.62	1	-6.4187536	3	YVGIC+57.021GQGPSDHPDLAK	10166622_514_965_-(pre=K,post=W)	73	65	2.2443718E-17	7.505265E-10	0.0	0.0
SD6.mgf	index=85923	-1	060813-SludgeD32_25-30, Cmpd 12259, +MSn(665.31), 32.57 min	CID	665.31	0	-4.862166	3	HEIAQAYDVESEGGVAYR	10125256_1_439_+(pre=K,post=G)	74	65	2.2525404E-17	7.542194E-10	0.0	0.0
SD6.mgf	index=19886	-1	060813-SludgeD32_13-18, Cmpd 22774, +MSn(765.43), 56.30 min	CID	765.43	1	3.8494039	4	TVEEVLQAVDVPIAIGGSGNPQKDPLVLAK	10157197_1_853_-(pre=K,post=A)	112	65	2.2593497E-17	7.624008E-10	0.0	0.0
SD6.mgf	index=52584	-1	060813-SludgeD32_19-24, Cmpd 5196, +MSn(535.9427), 17.39 min	CID	535.9427	0	-1.0249525	3	KVDLGKPM+15.995SSEEAAK	10099344_1_176_+(pre=R,post=R)	84	78	2.2634095E-17	7.545117E-10	0.0	0.0
SD6.mgf	index=94385	-1	060813-SludgeD32_25-30, Cmpd 21200, +MSn(826.4), 54.69 min	CID	826.4	1	3.4242718	3	TDEEADLFVAAAQLAAEQHQYR	10191534_1_372_-(pre=K,post=L)	101	79	2.2707504E-17	7.631843E-10	0.0	0.0
SD6.mgf	index=66603	-1	060813-SludgeD32_19-24, Cmpd 19984, +MSn(1127.51), 49.85 min	CID	1127.51	0	-2.3818328	2	DVTVDEVNAAFEAAATDGPM+15.995SK	10151638_1_494_+(pre=R,post=V)	155	113	2.273239E-17	7.6402074E-10	0.0	0.0
SD6.mgf	index=118569	-1	060813-SludgeD32_31-36, Cmpd 20362, +MSn(546.6138), 53.02 min	CID	546.6138	0	-0.89328307	3	ASPEDIFDVLAHPAR	10183885_205_639_+(pre=K,post=H)	104	98	2.2783433E-17	7.5948986E-10	0.0	0.0
SD6.mgf	index=114548	-1	060813-SludgeD32_31-36, Cmpd 16119, +MSn(984.49), 42.03 min	CID	984.49	0	2.9758518	2	HESDTGSPEVQIALLSER	10079928_57_326_+(pre=K,post=I)	207	166	2.2920394E-17	7.674449E-10	0.0	0.0
SD6.mgf	index=63175	-1	060813-SludgeD32_19-24, Cmpd 16346, +MSn(795.43), 40.70 min	CID	795.43	1	10.328435	2	LGAQPVASDITNFAGK	10153610_1_821_+(pre=K,post=F);10196936_2992_3155_-(pre=K,post=F)	119	112	2.317243E-17	7.7376333E-10	0.0	0.0
SD6.mgf	index=21156	-1	060813-SludgeD32_13-18, Cmpd 24119, +MSn(676), 59.87 min	CID	676.0	0	-4.69499	3	AVDGSFLMPVEDVFSISGR	10147888_1_774_-(pre=R,post=G)	103	91	2.3235886E-17	7.788795E-10	0.0	0.0
SD6.mgf	index=37237	-1	060813-SludgeD32_1-6, Cmpd 13390, +MSn(751.3777), 38.17 min	CID	751.3777	0	-0.81230927	2	EGNLAISEAENLGGK	10141982_1_734_-(pre=K,post=V)	106	105	2.325859E-17	7.753293E-10	0.0	0.0
SD6.mgf	index=15504	-1	060813-SludgeD32_13-18, Cmpd 18095, +MSn(829.4), 44.29 min	CID	829.4	1	8.579711	2	FEIGDTFSEANEGLK	10185814_1_922_-(pre=R,post=G)	87	82	2.3331794E-17	7.777696E-10	0.0	0.0
SD6.mgf	index=5475	-1	060813-SludgeD32_13-18, Cmpd 7543, +MSn(559.2481), 22.22 min	CID	559.2481	0	-4.911181	3	GM+15.995TVDTQEYHPEPR	10090764_1_533_+(pre=R,post=V);10187138_44_919_-(pre=R,post=V)	84	78	2.336176E-17	7.7724227E-10	0.0	0.0
SD6.mgf	index=137724	-1	060813-SludgeD32_7-12, Cmpd 15613, +MSn(871.9613), 40.90 min	CID	871.9613	0	2.729912	2	TVGNVM+15.995LVAPADEIAAR	10131842_1_676_+(pre=R,post=E);10163390_1_922_-(pre=R,post=E)	105	101	2.3603999E-17	7.893267E-10	0.0	0.0
SD6.mgf	index=22606	-1	060813-SludgeD32_13-18, Cmpd 25671, +MSn(708.67), 63.97 min	CID	708.67	1	1.8392229	3	ADM+15.995VDDAELIELVEM+15.995EIR	10170336_1_1022_-(pre=K,post=E)	89	83	2.367374E-17	7.9266926E-10	0.0	0.0
SD6.mgf	index=55203	-1	060813-SludgeD32_19-24, Cmpd 7953, +MSn(852.41), 23.09 min	CID	852.41	0	2.5777166	2	TNEETTASPVIEGNNK	10195536_1939_2514_-(pre=-,post=V)	111	100	2.3722246E-17	7.9212253E-10	0.0	0.0
SD6.mgf	index=79993	-1	060813-SludgeD32_25-30, Cmpd 5990, +MSn(607.6064), 19.32 min	CID	607.6064	0	-1.8081292	3	LAATAM+15.995SQNEPNESGER	10172412_1_607_+(pre=R,post=G)	96	89	2.3866513E-17	7.981053E-10	0.0	0.0
SD6.mgf	index=117106	-1	060813-SludgeD32_31-36, Cmpd 18819, +MSn(854.4387), 49.01 min	CID	854.4387	0	-5.7146106	2	LFGSVTNADIAEELTK	10076704_96_502_-(pre=R,post=S)	114	103	2.3905839E-17	7.98253E-10	0.0	0.0
SD6.mgf	index=62835	-1	060813-SludgeD32_19-24, Cmpd 15987, +MSn(862.9), 39.82 min	CID	862.9	0	1.1317228	2	AGEGDC+57.021FVAAGVETVSR	10082348_1_514_+(pre=K,post=F)	117	106	2.4074668E-17	8.050661E-10	0.0	0.0
SD6.mgf	index=5562	-1	060813-SludgeD32_13-18, Cmpd 7635, +MSn(559.2486), 22.40 min	CID	559.2486	0	-4.038082	3	GM+15.995TVDTQEYHPEPR	10090764_1_533_+(pre=R,post=V);10187138_44_919_-(pre=R,post=V)	103	96	2.4124893E-17	8.0263163E-10	0.0	0.0
SD6.mgf	index=12673	-1	060813-SludgeD32_13-18, Cmpd 15105, +MSn(983.4671), 37.05 min	CID	983.4671	0	-6.6405053	2	GELLDANTGEYSGVNEVAK	10158025_1_862_+(pre=K,post=K)	172	145	2.4196464E-17	8.1107865E-10	0.0	0.0
SD6.mgf	index=62418	-1	060813-SludgeD32_19-24, Cmpd 15533, +MSn(771.91), 38.72 min	CID	771.91	0	4.5070276	2	VGLGGTQLLTC+57.021GGPGR	10180454_14_889_-(pre=K,post=A)	117	107	2.423876E-17	8.0936974E-10	0.0	0.0
SD6.mgf	index=92813	-1	060813-SludgeD32_25-30, Cmpd 19531, +MSn(798.46), 50.35 min	CID	798.46	0	0.7644115	2	TPSQVQVAVIDLAVR	10199136_1_644_+(pre=R,post=H)	126	119	2.4473981E-17	8.158446E-10	0.0	0.0
SD6.mgf	index=20588	-1	060813-SludgeD32_13-18, Cmpd 23513, +MSn(737.05), 58.28 min	CID	737.05	0	6.624849	3	EVDKPFLM+15.995PVEDVFTITGR	10128104_1_659_-(pre=R,post=G)	77	67	2.4528314E-17	8.222024E-10	0.0	0.0
SD6.mgf	index=37530	-1	060813-SludgeD32_1-6, Cmpd 13705, +MSn(652.0255), 38.98 min	CID	652.0255	0	-1.2169095	3	VAPEEHPVLLTEAPLNPK	10102290_1_564_-(pre=R,post=A)	65	57	2.4560481E-17	8.2236E-10	0.0	0.0
SD6.mgf	index=93379	-1	060813-SludgeD32_25-30, Cmpd 20131, +MSn(698.37), 51.89 min	CID	698.37	1	-1.893492	3	EQIIFPEIEYDKIDALR	10146122_1_315_+(pre=K,post=G);10148428_14_556_-(pre=K,post=G);10164976_240_779_+(pre=K,post=G);10184277_1_155_+(pre=K,post=G)	84	78	2.4650017E-17	8.24306E-10	0.0	0.0
SD6.mgf	index=135032	-1	060813-SludgeD32_7-12, Cmpd 12786, +MSn(807.05), 33.95 min	CID	807.05	1	-4.589079	3	AYENGVFVAASAGNSGPGADTVAHR	10118483_1_619_-(pre=K,post=G)	124	89	2.477498E-17	8.3424345E-10	0.0	0.0
SD6.mgf	index=58313	-1	060813-SludgeD32_19-24, Cmpd 11222, +MSn(561.96), 29.63 min	CID	561.96	1	7.4274893	3	VYPEAATHPDNSIIR	10141500_4_731_-(pre=K,post=G)	84	76	2.4815999E-17	8.272458E-10	0.0	0.0
SD6.mgf	index=70615	-1	060813-SludgeD32_19-24, Cmpd 24277, +MSn(1015.15), 61.07 min	CID	1015.15	0	-8.176834	3	AVEQFSVTAGPFIM+15.995DSNSPDIADFDLLK	10178482_125_955_-(pre=R,post=L)	89	56	2.4816992E-17	8.368195E-10	0.0	0.0
SD6.mgf	index=137037	-1	060813-SludgeD32_7-12, Cmpd 14892, +MSn(816.9337), 39.04 min	CID	816.9337	0	0.5977003	2	STGPYSLVTQQPLGGK	10105128_1_504_+(pre=R,post=A);10105941_1_575_-(pre=R,post=A);10110349_1_589_-(pre=R,post=A);10117975_1_617_-(pre=R,post=A);10139218_1_717_+(pre=R,post=A);10151322_1_801_+(pre=R,post=A);10173488_1_960_-(pre=R,post=A);10176692_1_847_-(pre=R,post=A);10193628_1225_1926_-(pre=R,post=A)	118	111	2.5088132E-17	8.377316E-10	0.0	0.0
SD6.mgf	index=55100	-1	060813-SludgeD32_19-24, Cmpd 7845, +MSn(751.8819), 22.87 min	CID	751.8819	0	0.48705935	2	LNSVVAGSQASAENR	10082734_1_515_+(pre=K,post=V)	126	116	2.5161502E-17	8.387632E-10	0.0	0.0
SD6.mgf	index=9965	-1	060813-SludgeD32_13-18, Cmpd 12262, +MSn(698.31), 31.37 min	CID	698.31	1	0.6422756	3	M+15.995GGTTTEM+15.995VSHYYLAENR	10133396_91_684_-(pre=R,post=V)	112	89	2.5416269E-17	8.510144E-10	0.0	0.0
SD6.mgf	index=72267	-1	060813-SludgeD32_19-24, Cmpd 26033, +MSn(1007.0234), 65.72 min	CID	1007.0234	0	0.4242665	2	GLSADSLILDLEDAVAPDAK	10117215_170_614_+(pre=R,post=A)	113	96	2.5431345E-17	8.53314E-10	0.0	0.0
SD6.mgf	index=6204	-1	060813-SludgeD32_13-18, Cmpd 8311, +MSn(559.27), 23.71 min	CID	559.27	0	-9.494534	4	SLVVHPGSTTHSQLNDEEQR	10076584_314_502_-(pre=R,post=S)	115	91	2.5511175E-17	8.5599255E-10	0.0	0.0
SD6.mgf	index=13716	-1	060813-SludgeD32_13-18, Cmpd 16201, +MSn(518.5837), 39.57 min	CID	518.5837	0	-1.1769572	3	EAYPGDVFYLHSR	10083536_260_516_-(pre=R,post=L);10086348_1_523_-(pre=R,post=L);10095722_1_546_-(pre=R,post=-);10130836_1_671_-(pre=R,post=L);10169164_1_1003_+(pre=R,post=L);10173840_1_950_-(pre=R,post=L);10186780_1_1001_+(pre=R,post=L);10198270_1_955_-(pre=R,post=L)	89	88	2.5565615E-17	8.4860285E-10	0.0	0.0
SD6.mgf	index=94174	-1	060813-SludgeD32_25-30, Cmpd 20978, +MSn(857.43), 54.10 min	CID	857.43	1	-3.8208573	3	INTIAPGLFDTPIYGTGEASEQFK	10144000_168_748_-(pre=R,post=E)	103	65	2.5590048E-17	8.6120316E-10	0.0	0.0
SD6.mgf	index=4468	-1	060813-SludgeD32_13-18, Cmpd 6474, +MSn(885.4), 20.12 min	CID	885.4	1	1.8979827	2	HYAHVDC+57.021PGHADYVK	10089504_1_453_-(pre=R,post=N);10115883_1_497_-(pre=R,post=N);10147888_1_774_-(pre=R,post=N);10150298_1_793_-(pre=R,post=N);10167478_1_978_-(pre=R,post=N);10170336_1_1022_-(pre=R,post=N);10172322_1_1029_+(pre=R,post=N);10177906_66_1013_+(pre=R,post=N)	161	120	2.5691638E-17	8.564354E-10	0.0	0.0
SD6.mgf	index=68696	-1	060813-SludgeD32_19-24, Cmpd 22229, +MSn(871.49), 55.66 min	CID	871.49	0	14.0072775	2	VPIPDGSITDFVAVVGR	10151638_1_494_+(pre=R,post=D)	116	101	2.5831888E-17	8.6382823E-10	0.0	0.0
SD6.mgf	index=40891	-1	060813-SludgeD32_1-6, Cmpd 17302, +MSn(635.65), 48.32 min	CID	635.65	1	7.1424036	3	IEPEAIEYGENFISHR	10083798_1_517_-(pre=R,post=E)	95	87	2.5942976E-17	8.662762E-10	0.0	0.0
SD6.mgf	index=18910	-1	060813-SludgeD32_13-18, Cmpd 21730, +MSn(884.44), 53.57 min	CID	884.44	0	6.7630205	3	LTNGATFDPPAFITSTGYESSIAYK	10182120_180_1308_-(pre=R,post=T)	73	46	2.5998166E-17	8.7543156E-10	0.0	0.0
SD6.mgf	index=63099	-1	060813-SludgeD32_19-24, Cmpd 16265, +MSn(794.9191), 40.51 min	CID	794.9191	0	-1.228504	2	LGAQPVASDITNFAGK	10153610_1_821_+(pre=K,post=F);10196936_2992_3155_-(pre=K,post=F)	126	120	2.6153724E-17	8.7331337E-10	0.0	0.0
SD6.mgf	index=89924	-1	060813-SludgeD32_25-30, Cmpd 16462, +MSn(546.92), 42.45 min	CID	546.92	0	3.6827464	3	DGEYSSAHDLEIFR	10172412_1_607_+(pre=R,post=K)	91	88	2.6378025E-17	8.7759305E-10	0.0	0.0
SD6.mgf	index=139275	-1	060813-SludgeD32_7-12, Cmpd 17246, +MSn(811.41), 45.17 min	CID	811.41	1	11.238642	3	TNAHLVDLGQVLNSSGSYEVDGR	10164946_1_942_-(pre=R,post=N)	106	79	2.6414365E-17	8.883881E-10	0.0	0.0
SD6.mgf	index=54175	-1	060813-SludgeD32_19-24, Cmpd 6869, +MSn(747.3643), 20.88 min	CID	747.3643	0	-1.1433396	2	SDYGTDGAKPNLQK	10138280_505_712_-(pre=K,post=G)	87	81	2.658928E-17	8.846215E-10	0.0	0.0
SD6.mgf	index=4829	-1	060813-SludgeD32_13-18, Cmpd 6862, +MSn(501.889), 20.88 min	CID	501.889	0	-0.48644322	3	GM+15.995TVDGEYHPEPR	10129086_1_664_+(pre=R,post=V);10156717_1_848_+(pre=R,post=V)	62	61	2.6849303E-17	8.9121244E-10	0.0	0.0
SD6.mgf	index=71613	-1	060813-SludgeD32_19-24, Cmpd 25332, +MSn(783.3607), 63.87 min	CID	783.3607	0	-3.428226	3	EFEAFDFPFIFDDTTELHK	10167960_263_985_-(pre=K,post=I)	107	87	2.6902163E-17	9.0177515E-10	0.0	0.0
SD6.mgf	index=4560	-1	060813-SludgeD32_13-18, Cmpd 6575, +MSn(884.8978), 20.32 min	CID	884.8978	0	1.3105123	2	HYAHVDC+57.021PGHADYVK	10089504_1_453_-(pre=R,post=N);10115883_1_497_-(pre=R,post=N);10147888_1_774_-(pre=R,post=N);10150298_1_793_-(pre=R,post=N);10167478_1_978_-(pre=R,post=N);10170336_1_1022_-(pre=R,post=N);10172322_1_1029_+(pre=R,post=N);10177906_66_1013_+(pre=R,post=N)	150	114	2.6916249E-17	8.9725805E-10	0.0	0.0
SD6.mgf	index=141732	-1	060813-SludgeD32_7-12, Cmpd 19863, +MSn(995.53), 52.00 min	CID	995.53	0	1.8392795	2	YAILLSSPLAETDPSSLGR	10198482_2702_4669_-(pre=K,post=L)	171	143	2.7323653E-17	9.1590374E-10	0.0	0.0
SD6.mgf	index=70055	-1	060813-SludgeD32_19-24, Cmpd 23667, +MSn(1055.56), 59.46 min	CID	1055.56	1	3.7323377	2	FVIEPLEPGFGYTLGNSLR	10088384_357_527_+(pre=R,post=R);10101688_322_562_+(pre=R,post=R)	140	109	2.7334329E-17	9.162616E-10	0.0	0.0
SD6.mgf	index=143751	-1	060813-SludgeD32_7-12, Cmpd 22031, +MSn(1110.53), 57.69 min	CID	1110.53	2	3.3575225	2	SDYPNQVNNALC+57.021FPYIFR	10172550_1_1040_+(pre=R,post=G)	139	127	2.7718715E-17	9.2810737E-10	0.0	0.0
SD6.mgf	index=119824	-1	060813-SludgeD32_31-36, Cmpd 21704, +MSn(822.397), 56.52 min	CID	822.397	0	-2.7459908	2	SQALSEVYDLFESR	10197482_154_621_+(pre=R,post=N)	163	159	2.787787E-17	9.274926E-10	0.0	0.0
SD6.mgf	index=110175	-1	060813-SludgeD32_31-36, Cmpd 11528, +MSn(887.4225), 31.22 min	CID	887.4225	0	-1.4443362	2	LYVHDEENTLNVGDR	10121203_335_628_+(pre=R,post=V)	194	175	2.7925323E-17	9.308957E-10	0.0	0.0
SD6.mgf	index=18328	-1	060813-SludgeD32_13-18, Cmpd 21107, +MSn(989.96), 51.95 min	CID	989.96	0	1.2330848	2	YSPAEM+15.995LIGFSESQEFK	10182120_180_1308_-(pre=R,post=N)	141	126	2.8099253E-17	9.396498E-10	0.0	0.0
SD6.mgf	index=73816	-1	060813-SludgeD32_19-24, Cmpd 27708, +MSn(906.79), 70.29 min	CID	906.79	1	-3.0067968	3	LLC+57.021APFFSTVALAANALLHSGDDDAK	10195402_2054_2524_+(pre=R,post=A)	113	86	2.816978E-17	9.490387E-10	0.0	0.0
SD6.mgf	index=135181	-1	060813-SludgeD32_7-12, Cmpd 12943, +MSn(546.9526), 34.30 min	CID	546.9526	0	-0.8927297	3	LLLPDTVGTGGDSHTR	10080910_1_511_+(pre=R,post=F)	93	84	2.8325417E-17	9.458295E-10	0.0	0.0
SD6.mgf	index=54000	-1	060813-SludgeD32_19-24, Cmpd 6684, +MSn(747.3648), 20.51 min	CID	747.3648	0	-0.4900027	2	SDYGTDGAKPNLQK	10138280_505_712_-(pre=K,post=G)	81	75	2.8343377E-17	9.429799E-10	0.0	0.0
SD6.mgf	index=69074	-1	060813-SludgeD32_19-24, Cmpd 22629, +MSn(853.98), 56.71 min	CID	853.98	0	-3.5735579	2	VAVTGAAGQIGYAILFR	10180762_1139_1261_+(pre=R,post=I)	175	148	2.8442344E-17	9.511228E-10	0.0	0.0
SD6.mgf	index=18955	-1	060813-SludgeD32_13-18, Cmpd 21779, +MSn(737.71), 53.69 min	CID	737.71	2	-5.4083905	3	EVDKPFLM+15.995PVEDVFTITGR	10128104_1_659_-(pre=R,post=G)	90	77	2.858657E-17	9.582375E-10	0.0	0.0
SD6.mgf	index=40063	-1	060813-SludgeD32_1-6, Cmpd 16410, +MSn(561.9273), 46.02 min	CID	561.9273	0	1.4120299	3	FDLEAYTDATHWSK	10153136_75_817_+(pre=R,post=I)	77	72	2.8679655E-17	9.54168E-10	0.0	0.0
SD6.mgf	index=65105	-1	060813-SludgeD32_19-24, Cmpd 18397, +MSn(847.9), 45.83 min	CID	847.9	0	-5.470747	2	QYNDGDEIVIEPFR	10132610_107_680_+(pre=R,post=A)	121	109	2.8760865E-17	9.568698E-10	0.0	0.0
SD6.mgf	index=61505	-1	060813-SludgeD32_19-24, Cmpd 14574, +MSn(805.89), 36.54 min	CID	805.89	0	-5.074309	2	FVEVQGTAEGSPFSR	10162734_691_914_-(pre=R,post=A)	126	116	2.888375E-17	9.628451E-10	0.0	0.0
SD6.mgf	index=68719	-1	060813-SludgeD32_19-24, Cmpd 22254, +MSn(719.72), 55.73 min	CID	719.72	0	-2.5441146	3	GTLAATTAQQLSEVAVGAALER	10173116_790_1073_+(pre=K,post=S)	100	87	2.8963676E-17	9.734501E-10	0.0	0.0
SD6.mgf	index=69983	-1	060813-SludgeD32_19-24, Cmpd 23591, +MSn(1055.56), 59.26 min	CID	1055.56	1	3.7323377	2	FVIEPLEPGFGYTLGNSLR	10088384_357_527_+(pre=R,post=R);10101688_322_562_+(pre=R,post=R)	149	113	2.9074154E-17	9.745814E-10	0.0	0.0
SD6.mgf	index=141106	-1	060813-SludgeD32_7-12, Cmpd 19193, +MSn(838.43), 50.25 min	CID	838.43	0	-7.352439	2	SLSEGYGPVADAVAAIR	10197128_1_1016_+(pre=R,post=E)	107	94	2.917786E-17	9.757187E-10	0.0	0.0
SD6.mgf	index=3381	-1	060813-SludgeD32_13-18, Cmpd 5323, +MSn(743.36), 17.71 min	CID	743.36	1	-4.6407485	2	TM+15.995SATGGTPGPLHNK	10154090_1_825_+(pre=K,post=I)	103	92	2.9183068E-17	9.728228E-10	0.0	0.0
SD6.mgf	index=62049	-1	060813-SludgeD32_19-24, Cmpd 15145, +MSn(886.92), 37.81 min	CID	886.92	1	2.6521468	2	TAFEYGDALSANNVGSR	10160974_1_834_-(pre=K,post=T)	120	107	2.9449486E-17	9.84802E-10	0.0	0.0
SD6.mgf	index=21715	-1	060813-SludgeD32_13-18, Cmpd 24726, +MSn(1020.505), 61.46 min	CID	1020.505	0	-3.8875554	2	AIDGAFLM+15.995PVEDVFSISGR	10170336_1_1022_-(pre=R,post=G)	139	120	2.9518615E-17	9.894802E-10	0.0	0.0
SD6.mgf	index=135108	-1	060813-SludgeD32_7-12, Cmpd 12866, +MSn(832.71), 34.14 min	CID	832.71	1	-2.1745045	3	TM+15.995GTVPNVGLM+15.995AQQAEEYGSHDK	10080294_1_509_+(pre=-,post=T)	120	86	2.9565053E-17	9.943544E-10	0.0	0.0
SD6.mgf	index=68198	-1	060813-SludgeD32_19-24, Cmpd 21688, +MSn(874.9664), 54.26 min	CID	874.9664	0	2.0927188	2	FLDVFGANITLQPGEK	10132824_1_681_-(pre=K,post=M)	68	63	2.9637584E-17	9.896448E-10	0.0	0.0
SD6.mgf	index=79954	-1	060813-SludgeD32_25-30, Cmpd 5949, +MSn(910.906), 19.23 min	CID	910.906	0	-1.7421241	2	LAATAM+15.995SQNEPNESGER	10172412_1_607_+(pre=R,post=G)	180	166	2.96493E-17	9.914839E-10	0.0	0.0
SD6.mgf	index=69577	-1	060813-SludgeD32_19-24, Cmpd 23162, +MSn(532.97), 58.13 min	CID	532.97	0	6.0695405	3	AILANLATALFEHGR	10170148_523_1019_+(pre=K,post=I)	134	132	2.974522E-17	9.915624E-10	0.0	0.0
SD6.mgf	index=89413	-1	060813-SludgeD32_25-30, Cmpd 15924, +MSn(547.25), 41.07 min	CID	547.25	1	-4.4254537	3	DGEYSSAHDLEIFR	10172412_1_607_+(pre=R,post=K)	101	99	2.9796856E-17	9.91337E-10	0.0	0.0
SD6.mgf	index=115682	-1	060813-SludgeD32_31-36, Cmpd 17311, +MSn(1025.0133), 45.11 min	CID	1025.0133	0	2.8582027	2	GYNIESLTVAPTEDPSLSR	10136888_1_656_+(pre=R,post=M);10193364_254_745_+(pre=R,post=M)	187	159	2.992788E-17	1.0031989E-9	0.0	0.0
SD6.mgf	index=16812	-1	060813-SludgeD32_13-18, Cmpd 19492, +MSn(635.64), 47.83 min	CID	635.64	1	-8.61329	3	IEPEAIEYGENFISHR	10083798_1_517_-(pre=R,post=E)	114	100	3.0138253E-17	1.006363E-9	0.0	0.0
SD6.mgf	index=66432	-1	060813-SludgeD32_19-24, Cmpd 19804, +MSn(963.49), 49.38 min	CID	963.49	0	4.624425	2	VTLC+57.021SSGLLEQAYTEVR	10183247_940_1352_-(pre=R,post=D)	96	78	3.074219E-17	1.0280305E-9	0.0	0.0
SD6.mgf	index=62971	-1	060813-SludgeD32_19-24, Cmpd 16130, +MSn(790.37), 40.17 min	CID	790.37	1	-10.248332	3	LTAQFEQNLNYENGAADVASGR	10144962_1_754_+(pre=K,post=Y)	103	78	3.094231E-17	1.0399507E-9	0.0	0.0
SD6.mgf	index=108474	-1	060813-SludgeD32_31-36, Cmpd 9703, +MSn(542.9367), 27.21 min	CID	542.9367	0	5.283613	3	SPTGSTPHQFTDVPR	10178482_125_955_-(pre=K,post=T)	87	79	3.1038788E-17	1.0346836E-9	0.0	0.0
SD6.mgf	index=17787	-1	060813-SludgeD32_13-18, Cmpd 20532, +MSn(725.8975), 50.46 min	CID	725.8975	0	-1.5975617	2	YTLAGTEVSALLGR	10119415_1_622_-(pre=R,post=M);10151586_102_803_-(pre=R,post=M);10165382_252_947_-(pre=R,post=M)	119	119	3.1108668E-17	1.0349808E-9	0.0	0.0
SD6.mgf	index=140859	-1	060813-SludgeD32_7-12, Cmpd 18933, +MSn(625.34), 49.56 min	CID	625.34	1	2.9633439	3	IGAIHSVIFGGFSPDSIR	10126632_1_653_-(pre=R,post=D);10133090_1_683_-(pre=R,post=D);10162544_1_912_-(pre=R,post=D)	88	77	3.1666744E-17	1.0602994E-9	0.0	0.0
SD6.mgf	index=61516	-1	060813-SludgeD32_19-24, Cmpd 14586, +MSn(787.9117), 36.56 min	CID	787.9117	0	-0.774644	2	IGAQPVASDVTNFAGK	10151624_1_604_-(pre=K,post=F)	103	95	3.2423237E-17	1.0826621E-9	0.0	0.0
SD6.mgf	index=69785	-1	060813-SludgeD32_19-24, Cmpd 23382, +MSn(953.52), 58.71 min	CID	953.52	1	3.427472	2	GVGFVPQTENVFAALTVR	10149224_160_784_-(pre=R,post=E);10152158_1_629_+(pre=R,post=E)	96	81	3.2425033E-17	1.0856892E-9	0.0	0.0
SD6.mgf	index=85266	-1	060813-SludgeD32_25-30, Cmpd 11570, +MSn(760.8697), 31.14 min	CID	760.8697	0	-1.2032628	2	ASLAFEQDGNQVGGK	10113701_1_588_+(pre=K,post=N)	91	87	3.253486E-17	1.0845554E-9	0.0	0.0
SD6.mgf	index=68121	-1	060813-SludgeD32_19-24, Cmpd 21605, +MSn(780.94), 54.04 min	CID	780.94	0	-1.094183	2	SVVGLEGGFGTVLLGR	10088364_1_527_+(pre=R,post=D)	104	95	3.2639677E-17	1.0898894E-9	0.0	0.0
SD6.mgf	index=63815	-1	060813-SludgeD32_19-24, Cmpd 17021, +MSn(673), 42.39 min	CID	673.0	0	-6.5297213	3	SFGATHTVDASAVDAVEAIR	10154954_1_833_+(pre=K,post=E)	90	78	3.2687054E-17	1.0967693E-9	0.0	0.0
SD6.mgf	index=91547	-1	060813-SludgeD32_25-30, Cmpd 18181, +MSn(593.344), 46.89 min	CID	593.344	0	0.20573282	3	GELLPALQLKPDSALGR	10122880_23_636_-(pre=K,post=L)	95	91	3.2707218E-17	1.0937418E-9	0.0	0.0
SD6.mgf	index=143785	-1	060813-SludgeD32_7-12, Cmpd 22067, +MSn(829.97), 57.79 min	CID	829.97	0	12.94303	2	TIPGAESFIILDNLR	10171186_1_1005_+(pre=K,post=S)	132	128	3.270996E-17	1.0903926E-9	0.0	0.0
SD6.mgf	index=131796	-1	060813-SludgeD32_7-12, Cmpd 9378, +MSn(781.3776), 26.52 min	CID	781.3776	0	1.7184722	2	ATIGNTADPVSDASSR	10198482_2702_4669_-(pre=R,post=M)	130	118	3.309065E-17	1.104948E-9	0.0	0.0
SD6.mgf	index=91464	-1	060813-SludgeD32_25-30, Cmpd 18092, +MSn(593.35), 46.66 min	CID	593.35	0	10.286641	3	GELLPALQLKPDSALGR	10122880_23_636_-(pre=K,post=L)	90	84	3.31103E-17	1.107221E-9	0.0	0.0
SD6.mgf	index=54503	-1	060813-SludgeD32_19-24, Cmpd 7218, +MSn(723.3734), 21.59 min	CID	723.3734	0	-1.5187608	2	GLM+15.995TTVHAATATQK	10173406_1_990_-(pre=R,post=T);10186278_1_908_-(pre=R,post=T)	131	125	3.3538117E-17	1.1158082E-9	0.0	0.0
SD6.mgf	index=139181	-1	060813-SludgeD32_7-12, Cmpd 17147, +MSn(614.32), 44.92 min	CID	614.32	0	-11.425581	3	ALAAGGQGVSVAFDLATHR	10158798_1_870_+(pre=K,post=G);10185336_1_601_-(pre=K,post=G)	109	96	3.367962E-17	1.1289593E-9	0.0	0.0
SD6.mgf	index=140250	-1	060813-SludgeD32_7-12, Cmpd 18285, +MSn(508.26), 47.89 min	CID	508.26	1	-10.601717	4	M+15.995GHIELAAPVTHIWYFK	10100844_1_560_-(pre=R,post=G)	70	56	3.3783965E-17	1.1297487E-9	0.0	0.0
SD6.mgf	index=95502	-1	060813-SludgeD32_25-30, Cmpd 22399, +MSn(849.4466), 57.83 min	CID	849.4466	0	0.071852855	2	QPPAFEDAALAIDALR	10167804_1_639_-(pre=R,post=A);10189300_721_975_-(pre=R,post=A)	175	153	3.3921387E-17	1.1326876E-9	0.0	0.0
SD6.mgf	index=94146	-1	060813-SludgeD32_25-30, Cmpd 20949, +MSn(780.92), 54.02 min	CID	780.92	0	-3.4389408	2	ILGFAALTVVGDGDGR	10189934_123_647_+(pre=R,post=V)	137	129	3.393484E-17	1.1331368E-9	0.0	0.0
SD6.mgf	index=140610	-1	060813-SludgeD32_7-12, Cmpd 18667, +MSn(972.15), 48.88 min	CID	972.15	1	-3.8722563	3	VAQTTADVDTTSTELLAASNEQLHEIR	10176114_1_1058_+(pre=R,post=E)	94	66	3.411477E-17	1.1498558E-9	0.0	0.0
SD6.mgf	index=23159	-1	060813-SludgeD32_13-18, Cmpd 26257, +MSn(814.9027), 65.54 min	CID	814.9027	0	-4.493902	2	EESIFTILTEFGDK	10188602_1_641_-(pre=R,post=K)	89	89	3.4378424E-17	1.1437651E-9	0.0	0.0
SD6.mgf	index=94867	-1	060813-SludgeD32_25-30, Cmpd 21723, +MSn(889.52), 56.05 min	CID	889.52	0	8.782904	2	GSGLLAGDPTVVALAALPR	10093940_1_541_+(pre=R,post=H)	126	111	3.477379E-17	1.1656365E-9	0.0	0.0
SD6.mgf	index=9146	-1	060813-SludgeD32_13-18, Cmpd 11402, +MSn(575.93), 29.66 min	CID	575.93	2	-3.3220153	3	HYTEM+15.995VQEPEFAAR	10115419_426_607_-(pre=-,post=D)	57	53	3.507431E-17	1.1669172E-9	0.0	0.0
SD6.mgf	index=93691	-1	060813-SludgeD32_25-30, Cmpd 20465, +MSn(698.37), 52.76 min	CID	698.37	1	-1.893492	3	EQIIFPEIEYDKIDALR	10146122_1_315_+(pre=K,post=G);10148428_14_556_-(pre=K,post=G);10164976_240_779_+(pre=K,post=G);10184277_1_155_+(pre=K,post=G)	113	98	3.5204274E-17	1.1772443E-9	0.0	0.0
SD6.mgf	index=140557	-1	060813-SludgeD32_7-12, Cmpd 18612, +MSn(551.29), 48.74 min	CID	551.29	1	4.4694414	3	GNLVAYVGDVVGTGSSR	10131788_1_676_+(pre=R,post=K);10164058_189_931_+(pre=K,post=K)	76	69	3.5666665E-17	1.1927069E-9	0.0	0.0
SD6.mgf	index=142682	-1	060813-SludgeD32_7-12, Cmpd 20885, +MSn(884.98), 54.68 min	CID	884.98	0	-9.310572	2	SEALPLVESEDLVLVR	10159694_51_878_+(pre=-,post=D)	109	103	3.5676697E-17	1.1913002E-9	0.0	0.0
SD6.mgf	index=94620	-1	060813-SludgeD32_25-30, Cmpd 21456, +MSn(761.93), 55.35 min	CID	761.93	0	-4.0052834	2	ELLPIQGALAAVDGR	10143500_146_694_-(pre=R,post=G)	120	117	3.57378E-17	1.191326E-9	0.0	0.0
SD6.mgf	index=51649	-1	060813-SludgeD32_19-24, Cmpd 4208, +MSn(558.9265), 14.90 min	CID	558.9265	0	-0.21840131	3	GVAM+15.995NPVDHPHGGGEGK	10099756_125_557_-(pre=R,post=T);10147028_36_768_+(pre=R,post=T);10153040_238_816_-(pre=R,post=T);10166810_545_968_-(pre=R,post=T)	124	109	3.5768848E-17	1.196124E-9	0.0	0.0
SD6.mgf	index=68959	-1	060813-SludgeD32_19-24, Cmpd 22507, +MSn(941.48), 56.39 min	CID	941.48	1	5.5469785	2	EFLYVDDAAAGIVAAAER	10150580_1_457_+(pre=R,post=Y)	130	112	3.5975286E-17	1.2045626E-9	0.0	0.0
SD6.mgf	index=91348	-1	060813-SludgeD32_25-30, Cmpd 17971, +MSn(895.9518), 46.34 min	CID	895.9518	0	2.4524434	2	SYELPDGQVITIGNER	10102290_1_564_-(pre=K,post=F)	135	124	3.6044733E-17	1.2035895E-9	0.0	0.0
SD6.mgf	index=136893	-1	060813-SludgeD32_7-12, Cmpd 14740, +MSn(908.9), 38.66 min	CID	908.9	1	-7.557644	2	DGYVIGPDGYDSSSIDR	10179132_1_929_-(pre=R,post=S)	158	140	3.6089582E-17	1.2068495E-9	0.0	0.0
SD6.mgf	index=19471	-1	060813-SludgeD32_13-18, Cmpd 22333, +MSn(723.37), 55.14 min	CID	723.37	1	8.386279	3	DVDKPFLM+15.995PVEDVFSISGR	10110057_1_588_-(pre=R,post=G)	85	74	3.634567E-17	1.2183267E-9	0.0	0.0
SD6.mgf	index=63900	-1	060813-SludgeD32_19-24, Cmpd 17111, +MSn(1023.48), 42.61 min	CID	1023.48	1	-7.367443	2	AM+15.995YQTIDVNTPIDGSTFR	10121205_54_630_-(pre=R,post=V)	154	137	3.6370493E-17	1.2177953E-9	0.0	0.0
SD6.mgf	index=111314	-1	060813-SludgeD32_31-36, Cmpd 12724, +MSn(645.66), 33.85 min	CID	645.66	0	-5.104671	3	STIIPDM+15.995VGHTIAVHDGR	10153040_1_214_-(pre=R,post=K);10161458_668_898_-(pre=R,post=K)	135	109	3.638442E-17	1.2182616E-9	0.0	0.0
SD6.mgf	index=23764	-1	060813-SludgeD32_13-18, Cmpd 26904, +MSn(1212.61), 67.27 min	CID	1212.61	1	3.4501657	2	VYGGQSM+15.995PVELIVDEVESGLTGK	10129130_39_664_-(pre=R,post=K)	110	73	3.644219E-17	1.2256516E-9	0.0	0.0
SD6.mgf	index=140229	-1	060813-SludgeD32_7-12, Cmpd 18263, +MSn(781.38), 47.83 min	CID	781.38	1	-12.309046	2	M+15.995LQEAVDALLDNGR	10136910_1_704_-(pre=R,post=R);10155160_1_834_+(pre=R,post=R)	75	70	3.6533206E-17	1.2154544E-9	0.0	0.0
SD6.mgf	index=87936	-1	060813-SludgeD32_25-30, Cmpd 14373, +MSn(966.46), 37.26 min	CID	966.46	0	-3.3471146	2	VEEVQAELSATDDQIER	10192056_120_689_-(pre=R,post=L)	172	156	3.6611682E-17	1.2243087E-9	0.0	0.0
SD6.mgf	index=16095	-1	060813-SludgeD32_13-18, Cmpd 18725, +MSn(569.32), 45.89 min	CID	569.32	1	2.1728299	4	ALVDLDHIPAKPSEELLGTVR	10189464_1091_1678_+(pre=R,post=A)	101	78	3.6948454E-17	1.240842E-9	0.0	0.0
SD6.mgf	index=112636	-1	060813-SludgeD32_31-36, Cmpd 14112, +MSn(809.8528), 37.05 min	CID	809.8528	0	-4.371194	2	GFGFVEM+15.995ASSDEAQK	10149592_74_400_+(pre=R,post=A)	90	84	3.7391647E-17	1.2464574E-9	0.0	0.0
SD6.mgf	index=81600	-1	060813-SludgeD32_25-30, Cmpd 7688, +MSn(640.31), 22.92 min	CID	640.31	0	-5.1473217	3	LEDVHPRPEVEAGGEER	10182879_76_753_-(pre=R,post=Q)	170	123	3.7510004E-17	1.254349E-9	0.0	0.0
SD6.mgf	index=68500	-1	060813-SludgeD32_19-24, Cmpd 22015, +MSn(737.39), 55.11 min	CID	737.39	1	14.18917	3	EVDKPFLM+15.995PVEDVFTITGR	10128104_1_659_-(pre=R,post=G)	64	53	3.757587E-17	1.2595637E-9	0.0	0.0
SD6.mgf	index=8409	-1	060813-SludgeD32_13-18, Cmpd 10627, +MSn(818.88), 28.09 min	CID	818.88	0	4.7702575	2	TLAEDAEQTDGPAYR	10182120_180_1308_-(pre=R,post=L)	67	60	3.802504E-17	1.2675716E-9	0.0	0.0
SD6.mgf	index=108570	-1	060813-SludgeD32_31-36, Cmpd 9804, +MSn(542.9328), 27.43 min	CID	542.9328	0	-1.9110941	3	SPTGSTPHQFTDVPR	10178482_125_955_-(pre=K,post=T)	80	74	3.843802E-17	1.2813384E-9	0.0	0.0
SD6.mgf	index=71682	-1	060813-SludgeD32_19-24, Cmpd 25404, +MSn(1058.92), 64.06 min	CID	1058.92	2	-2.3825896	3	ELGLTPLGEIVSIGQVAGPDASLISQPAQAIK	10181078_268_1272_+(pre=K,post=A)	112	73	3.847314E-17	1.2990466E-9	0.0	0.0
SD6.mgf	index=54726	-1	060813-SludgeD32_19-24, Cmpd 7452, +MSn(728.3308), 22.08 min	CID	728.3308	0	-1.5922245	2	GLAM+15.995M+15.995GTGVASGTDR	10165172_1_940_+(pre=R,post=A)	116	112	3.850761E-17	1.2836582E-9	0.0	0.0
SD6.mgf	index=129216	-1	060813-SludgeD32_7-12, Cmpd 6665, +MSn(690.3), 20.84 min	CID	690.3	0	-8.399669	2	EVC+57.021M+15.995ANVADQAR	10084262_1_518_+(pre=K,post=L)	79	79	3.8557975E-17	1.2763544E-9	0.0	0.0
SD6.mgf	index=63027	-1	060813-SludgeD32_19-24, Cmpd 16189, +MSn(794.9189), 40.32 min	CID	794.9189	0	-1.53563	2	LGAQPVASDITNFAGK	10153610_1_821_+(pre=K,post=F);10196936_2992_3155_-(pre=K,post=F)	132	125	3.895962E-17	1.3009221E-9	0.0	0.0
SD6.mgf	index=116062	-1	060813-SludgeD32_31-36, Cmpd 17710, +MSn(869.91), 46.16 min	CID	869.91	0	-0.2104878	2	QEDSDIFLDDVTVSR	10170258_211_561_+(pre=R,post=R)	85	82	3.9418584E-17	1.3140257E-9	0.0	0.0
SD6.mgf	index=17507	-1	060813-SludgeD32_13-18, Cmpd 20233, +MSn(933.46), 49.70 min	CID	933.46	1	-10.368009	2	GLNYDLTGNAEAIAESVK	10160484_1_887_-(pre=R,post=N)	110	96	3.942662E-17	1.3201238E-9	0.0	0.0
SD6.mgf	index=89167	-1	060813-SludgeD32_25-30, Cmpd 15666, +MSn(819.9026), 40.42 min	CID	819.9026	0	-3.9454083	2	DFTPVC+57.021TTELGTVAK	10088850_1_528_+(pre=K,post=L)	124	113	3.9490208E-17	1.3164133E-9	0.0	0.0
SD6.mgf	index=140649	-1	060813-SludgeD32_7-12, Cmpd 18708, +MSn(1096.01), 48.99 min	CID	1096.01	1	4.931674	2	EGSGLQFFSEDPEAASYTVR	10196694_1_2005_+(pre=R,post=Y)	198	164	3.9579252E-17	1.3280276E-9	0.0	0.0
SD6.mgf	index=35848	-1	060813-SludgeD32_1-6, Cmpd 11913, +MSn(939.4478), 34.37 min	CID	939.4478	0	-1.3643509	2	DLGVNM+15.995LSSDGNPSQISK	10153136_75_817_+(pre=R,post=A)	118	99	3.9933206E-17	1.3370859E-9	0.0	0.0
SD6.mgf	index=140311	-1	060813-SludgeD32_7-12, Cmpd 18350, +MSn(595.98), 48.06 min	CID	595.98	2	1.5060799	3	M+15.995NVGQILETHLGWAAK	10135388_1_695_+(pre=R,post=G)	78	73	4.0010468E-17	1.3360115E-9	0.0	0.0
SD6.mgf	index=55016	-1	060813-SludgeD32_19-24, Cmpd 7756, +MSn(751.89), 22.69 min	CID	751.89	0	11.283542	2	LNSVVAGSQASAENR	10082734_1_515_+(pre=K,post=V)	112	106	4.0162997E-17	1.3388408E-9	0.0	0.0
SD6.mgf	index=88998	-1	060813-SludgeD32_25-30, Cmpd 15488, +MSn(518.5822), 39.98 min	CID	518.5822	0	-4.0016546	3	EAYPGDVFYLHSR	10083536_260_516_-(pre=R,post=L);10086348_1_523_-(pre=R,post=L);10095722_1_546_-(pre=R,post=-);10130836_1_671_-(pre=R,post=L);10169164_1_1003_+(pre=R,post=L);10173840_1_950_-(pre=R,post=L);10186780_1_1001_+(pre=R,post=L);10198270_1_955_-(pre=R,post=L)	74	73	4.018959E-17	1.3340183E-9	0.0	0.0
SD6.mgf	index=62549	-1	060813-SludgeD32_19-24, Cmpd 15670, +MSn(814.43), 39.06 min	CID	814.43	0	-7.569103	2	GLIPETQANTLTVDR	10150184_154_792_-(pre=R,post=H)	130	116	4.020777E-17	1.3403333E-9	0.0	0.0
SD6.mgf	index=22629	-1	060813-SludgeD32_13-18, Cmpd 25696, +MSn(985.53), 64.04 min	CID	985.53	2	-3.8415024	2	LATPDTSIADLIGEVDPIK	10198724_1886_2887_-(pre=K,post=V)	131	120	4.0274928E-17	1.3500375E-9	0.0	0.0
SD6.mgf	index=72344	-1	060813-SludgeD32_19-24, Cmpd 26115, +MSn(1007.0219), 65.95 min	CID	1007.0219	0	-1.0303615	2	GLSADSLILDLEDAVAPDAK	10117215_170_614_+(pre=R,post=A)	113	93	4.0377025E-17	1.3547958E-9	0.0	0.0
SD6.mgf	index=22393	-1	060813-SludgeD32_13-18, Cmpd 25447, +MSn(727.04), 63.38 min	CID	727.04	0	-2.2666504	3	EVDKPFLMPVEDVFSITGR	10113389_1_600_-(pre=R,post=G)	85	73	4.051247E-17	1.3580002E-9	0.0	0.0
SD6.mgf	index=134441	-1	060813-SludgeD32_7-12, Cmpd 12166, +MSn(558.28), 32.57 min	CID	558.28	1	-8.932398	3	IIIM+15.995TDADVDGSHIR	10104914_1_572_-(pre=K,post=T);10152368_1_810_-(pre=K,post=T)	73	69	4.052198E-17	1.3508076E-9	0.0	0.0
SD6.mgf	index=139856	-1	060813-SludgeD32_7-12, Cmpd 17861, +MSn(705.36), 46.79 min	CID	705.36	1	-7.068966	3	TISGLVDGSTTEELDHLAVR	10172858_1_574_-(pre=R,post=T)	75	56	4.1083854E-17	1.3785125E-9	0.0	0.0
SD6.mgf	index=91929	-1	060813-SludgeD32_25-30, Cmpd 18589, +MSn(650.34), 47.93 min	CID	650.34	1	2.9432697	3	FLSQPFHVAEVFTGSPGK	10156407_1_255_+(pre=R,post=Y)	103	83	4.1544862E-17	1.3910489E-9	0.0	0.0
SD6.mgf	index=138920	-1	060813-SludgeD32_7-12, Cmpd 16872, +MSn(716.71), 44.19 min	CID	716.71	1	-1.9302161	3	GLM+15.995AKPDGSIIETPITANFR	10125956_1_649_+(pre=R,post=E);10176352_1_861_-(pre=R,post=E)	74	65	4.170666E-17	1.3994099E-9	0.0	0.0
SD6.mgf	index=15745	-1	060813-SludgeD32_13-18, Cmpd 18350, +MSn(966), 44.94 min	CID	966.0	2	-7.8406453	2	ATAVLM+15.995GWNQVPGVTVNR	10082348_1_514_+(pre=R,post=Y)	103	85	4.2052863E-17	1.4080584E-9	0.0	0.0
SD6.mgf	index=139520	-1	060813-SludgeD32_7-12, Cmpd 17505, +MSn(740.63), 45.86 min	CID	740.63	0	0.0	4	IFQPC+57.021AVDKPEDPVTPLIEAHAGDALR	10190938_1115_1819_-(pre=K,post=I)	114	70	4.30788E-17	1.451993E-9	0.0	0.0
SD6.mgf	index=143006	-1	060813-SludgeD32_7-12, Cmpd 21242, +MSn(1032.52), 55.60 min	CID	1032.52	0	0.82758	3	ILPEEDM+15.995PFLC+57.021DGTPVDVVLNPLGVPSR	10161462_1_898_-(pre=R,post=M)	120	77	4.3170397E-17	1.4556895E-9	0.0	0.0
SD6.mgf	index=138617	-1	060813-SludgeD32_7-12, Cmpd 16551, +MSn(796.8931), 43.35 min	CID	796.8931	0	-0.8425046	2	FLEDATEVDVDAIR	10195332_1_1369_+(pre=R,post=D);10195600_1968_2582_-(pre=R,post=D)	81	78	4.348936E-17	1.4468847E-9	0.0	0.0
SD6.mgf	index=62315	-1	060813-SludgeD32_19-24, Cmpd 15425, +MSn(765.3728), 38.46 min	CID	765.3728	0	-2.2328734	2	VPM+15.995GASSFGATFVSR	10092204_1_537_-(pre=K,post=Q)	136	122	4.3593358E-17	1.4531926E-9	0.0	0.0
SD6.mgf	index=79354	-1	060813-SludgeD32_25-30, Cmpd 5316, +MSn(535.9433), 17.77 min	CID	535.9433	0	0.11388362	3	KVDLGKPM+15.995SSEEAAK	10099344_1_176_+(pre=R,post=R)	84	79	4.3683077E-17	1.4561834E-9	0.0	0.0
SD6.mgf	index=15798	-1	060813-SludgeD32_13-18, Cmpd 18407, +MSn(965), 45.08 min	CID	965.0	0	-4.364153	2	ATAVLM+15.995GWNQVPGVTVNR	10082348_1_514_+(pre=R,post=Y)	84	69	4.3751052E-17	1.464919E-9	0.0	0.0
SD6.mgf	index=87155	-1	060813-SludgeD32_25-30, Cmpd 13553, +MSn(878.9646), 35.39 min	CID	878.9646	0	-2.4303882	2	LKEELGLDNVM+15.995QVPR	10181414_958_1283_-(pre=K,post=I)	147	133	4.3877015E-17	1.4626483E-9	0.0	0.0
SD6.mgf	index=41500	-1	060813-SludgeD32_1-6, Cmpd 17954, +MSn(972.03), 50.00 min	CID	972.03	1	0.15814228	2	LVVTDESPDSGALTIVGIR	10096626_1_549_-(pre=K,post=N)	139	123	4.4017437E-17	1.4754884E-9	0.0	0.0
SD6.mgf	index=145181	-1	060813-SludgeD32_7-12, Cmpd 23565, +MSn(997.15), 61.71 min	CID	997.15	1	-5.36711	3	GVQPLLDAVC+57.021FYM+15.995PSPLDLPPVDGTDR	10112635_1_597_-(pre=K,post=K);10112671_1_597_-(pre=K,post=K);10160766_1_890_-(pre=K,post=K)	90	63	4.4659948E-17	1.5052865E-9	0.0	0.0
SD6.mgf	index=138989	-1	060813-SludgeD32_7-12, Cmpd 16944, +MSn(953.97), 44.38 min	CID	953.97	2	-12.679043	2	GQFPVDLGTQVSPYSGPR	10138196_1_711_+(pre=R,post=F)	129	105	4.5159267E-17	1.5120704E-9	0.0	0.0
SD6.mgf	index=116129	-1	060813-SludgeD32_31-36, Cmpd 17781, +MSn(723.88), 46.34 min	CID	723.88	0	-4.1315002	2	STPFAAQVAAEVAGK	10195712_2333_2618_-(pre=K,post=A)	117	113	4.5200388E-17	1.5067632E-9	0.0	0.0
SD6.mgf	index=105501	-1	060813-SludgeD32_31-36, Cmpd 6555, +MSn(823.88), 20.48 min	CID	823.88	1	-4.3351755	2	KFDGDTNPAGPDGQAR	10152950_1_195_-(pre=K,post=I)	135	120	4.5382143E-17	1.5153802E-9	0.0	0.0
SD6.mgf	index=68867	-1	060813-SludgeD32_19-24, Cmpd 22410, +MSn(720.05), 56.14 min	CID	720.05	1	-8.705551	3	GTLAATTAQQLSEVAVGAALER	10173116_790_1073_+(pre=K,post=S)	89	73	4.5467786E-17	1.5281424E-9	0.0	0.0
SD6.mgf	index=61614	-1	060813-SludgeD32_19-24, Cmpd 14689, +MSn(908.4513), 36.78 min	CID	908.4513	0	-1.7468314	2	SAGATASNQVTLGVQHQF	10113701_1_588_+(pre=K,post=-)	106	88	4.5886415E-17	1.5364175E-9	0.0	0.0
SD6.mgf	index=16267	-1	060813-SludgeD32_13-18, Cmpd 18909, +MSn(862.93), 46.35 min	CID	862.93	0	2.1219087	2	FATPSAGTVEFDDVIR	10199162_7032_8455_+(pre=R,post=G)	98	81	4.6341265E-17	1.5474066E-9	0.0	0.0
SD6.mgf	index=14045	-1	060813-SludgeD32_13-18, Cmpd 16546, +MSn(777.88), 40.42 min	CID	777.88	1	7.1069293	2	EAYPGDVFYLHSR	10083536_260_516_-(pre=R,post=L);10086348_1_523_-(pre=R,post=L);10095722_1_546_-(pre=R,post=-);10130836_1_671_-(pre=R,post=L);10169164_1_1003_+(pre=R,post=L);10173840_1_950_-(pre=R,post=L);10186780_1_1001_+(pre=R,post=L);10198270_1_955_-(pre=R,post=L)	100	91	4.6428705E-17	1.5411141E-9	0.0	0.0
SD6.mgf	index=52822	-1	060813-SludgeD32_19-24, Cmpd 5446, +MSn(535.9428), 17.96 min	CID	535.9428	0	-0.79718536	3	KVDLGKPM+15.995SSEEAAK	10099344_1_176_+(pre=R,post=R)	89	79	4.6737538E-17	1.5580044E-9	0.0	0.0
SD6.mgf	index=90571	-1	060813-SludgeD32_25-30, Cmpd 17148, +MSn(811.4), 44.20 min	CID	811.4	1	1.8453803	2	DIAEGLAEQGFTVDR	10170422_1_248_+(pre=K,post=R)	119	106	4.690946E-17	1.5637354E-9	0.0	0.0
SD6.mgf	index=2370	-1	060813-SludgeD32_13-18, Cmpd 4243, +MSn(474.7101), 15.03 min	CID	474.7101	0	-0.8357273	4	HEQGAGHM+15.995AEGYAHATGR	10119117_47_621_+(pre=R,post=P)	82	66	4.754316E-17	1.5918904E-9	0.0	0.0
SD6.mgf	index=88986	-1	060813-SludgeD32_25-30, Cmpd 15476, +MSn(691.8855), 39.95 min	CID	691.8855	0	-0.08821568	2	ILVVLGPDDGTAGR	10189848_1_511_-(pre=R,post=S)	113	110	4.8147202E-17	1.6018503E-9	0.0	0.0
SD6.mgf	index=59255	-1	060813-SludgeD32_19-24, Cmpd 12212, +MSn(724.3615), 31.63 min	CID	724.3615	0	-1.2639078	2	VAVFAEGEQAEAAR	10180346_1_345_-(pre=R,post=A)	121	115	4.8262263E-17	1.6056784E-9	0.0	0.0
SD6.mgf	index=55012	-1	060813-SludgeD32_19-24, Cmpd 7752, +MSn(645.32), 22.68 min	CID	645.32	1	-1.8599713	3	VNVHGGAC+57.021ALGHPVGSTGSR	10178284_1_213_+(pre=K,post=I)	98	72	4.8722354E-17	1.6348118E-9	0.0	0.0
SD6.mgf	index=143269	-1	060813-SludgeD32_7-12, Cmpd 21519, +MSn(773.38), 56.33 min	CID	773.38	0	-5.050855	3	SGNQIIADQLGNFLDDNGISAR	10198320_2283_2891_-(pre=R,post=S)	96	76	4.9092048E-17	1.6499514E-9	0.0	0.0
SD6.mgf	index=147379	-1	060813-SludgeD32_7-12, Cmpd 26002, +MSn(1060.06), 68.06 min	CID	1060.06	0	2.7637072	2	FGLEGGESFIPLVDEIIQR	10152100_1_808_+(pre=R,post=A);10169106_142_1002_+(pre=R,post=A)	163	142	4.915568E-17	1.6477253E-9	0.0	0.0
SD6.mgf	index=93820	-1	060813-SludgeD32_25-30, Cmpd 20604, +MSn(625.34), 53.12 min	CID	625.34	1	2.9633439	3	NTVPVAFEGGQLPLFQR	10150026_1_402_+(pre=R,post=L);10195858_1_402_+(pre=R,post=L)	86	75	4.920306E-17	1.6453691E-9	0.0	0.0
SD6.mgf	index=20912	-1	060813-SludgeD32_13-18, Cmpd 23855, +MSn(1248.09), 59.18 min	CID	1248.09	0	-6.0639167	2	FYTEDGNYDLVGNNTPIFFIR	10192984_328_1745_+(pre=K,post=D)	95	71	4.9249305E-17	1.6539422E-9	0.0	0.0
SD6.mgf	index=144000	-1	060813-SludgeD32_7-12, Cmpd 22294, +MSn(865.94), 58.38 min	CID	865.94	0	-4.581457	2	TDVTEEINLIEEVAR	10198698_2049_4440_+(pre=R,post=L)	101	97	4.9324413E-17	1.6442383E-9	0.0	0.0
SD6.mgf	index=135341	-1	060813-SludgeD32_7-12, Cmpd 13111, +MSn(546.9528), 34.68 min	CID	546.9528	0	-0.44636485	3	LLLPDTVGTGGDSHTR	10080910_1_511_+(pre=R,post=F)	84	76	4.9837397E-17	1.6641479E-9	0.0	0.0
SD6.mgf	index=21124	-1	060813-SludgeD32_13-18, Cmpd 24081, +MSn(618.97), 59.77 min	CID	618.97	0	4.535971	3	ELAAFAQFASDLDEATR	10076732_1_437_+(pre=R,post=K);10130550_305_670_-(pre=R,post=K);10186780_1172_1514_+(pre=R,post=K);10191678_1_500_+(pre=R,post=K)	108	100	4.991592E-17	1.6692074E-9	0.0	0.0
SD6.mgf	index=18337	-1	060813-SludgeD32_13-18, Cmpd 21117, +MSn(660.64), 51.98 min	CID	660.64	1	-4.1276717	3	YSPAEM+15.995LIGFSESQEFK	10182120_180_1308_-(pre=R,post=N)	66	57	4.997311E-17	1.67112E-9	0.0	0.0
SD6.mgf	index=142563	-1	060813-SludgeD32_7-12, Cmpd 20756, +MSn(698.35), 54.33 min	CID	698.35	2	-0.28959948	3	VDWNIADNHFVELSYLR	10172814_1_1068_-(pre=K,post=E)	84	68	5.0132873E-17	1.6764624E-9	0.0	0.0
SD6.mgf	index=62296	-1	060813-SludgeD32_19-24, Cmpd 15405, +MSn(678.8424), 38.42 min	CID	678.8424	0	-1.4385682	2	TAYGQGVAEVFSK	10089002_1_529_+(pre=R,post=I)	70	69	5.034749E-17	1.6711909E-9	0.0	0.0
SD6.mgf	index=44295	-1	060813-SludgeD32_1-6, Cmpd 21002, +MSn(968.13), 57.92 min	CID	968.13	1	-4.7712593	3	TDFTVHGDDLLITGVANDIVNAGTGDDR	10183059_1_1142_+(pre=R,post=V)	89	66	5.0482704E-17	1.7022576E-9	0.0	0.0
SD6.mgf	index=86695	-1	060813-SludgeD32_25-30, Cmpd 13070, +MSn(721.36), 34.32 min	CID	721.36	0	3.8921318	2	AIAVDTGYQSNFR	10151628_1_804_+(pre=R,post=Y)	67	66	5.0523315E-17	1.6770271E-9	0.0	0.0
SD6.mgf	index=110153	-1	060813-SludgeD32_31-36, Cmpd 11505, +MSn(760.8712), 31.17 min	CID	760.8712	0	0.8021752	2	ASLAFEQDGNQVGGK	10113701_1_588_+(pre=K,post=N)	93	87	5.0764048E-17	1.6922288E-9	0.0	0.0
SD6.mgf	index=136281	-1	060813-SludgeD32_7-12, Cmpd 14098, +MSn(642.65), 37.05 min	CID	642.65	0	0.18994838	3	INIVDTPGHADFGGEVER	10123618_1_639_-(pre=R,post=V);10193484_1123_2022_+(pre=K,post=T)	129	99	5.078657E-17	1.7004896E-9	0.0	0.0
SD6.mgf	index=15840	-1	060813-SludgeD32_13-18, Cmpd 18452, +MSn(862.4281), 45.20 min	CID	862.4281	1	1.3112531	2	YDEVVDTITAEVGSPK	10195964_1972_2702_+(pre=R,post=A)	75	68	5.0857066E-17	1.6981963E-9	0.0	0.0
SD6.mgf	index=139761	-1	060813-SludgeD32_7-12, Cmpd 17760, +MSn(821.38), 46.53 min	CID	821.38	1	-5.538022	2	M+15.995LQEAVDSLFDNSR	10085768_1_521_-(pre=R,post=K);10137462_1_707_+(pre=R,post=K);10167756_1_982_+(pre=R,post=K);10186122_1_1037_+(pre=R,post=K)	124	117	5.0938464E-17	1.6947153E-9	0.0	0.0
SD6.mgf	index=68438	-1	060813-SludgeD32_19-24, Cmpd 21945, +MSn(737.71), 54.93 min	CID	737.71	2	-5.4083905	3	EVDKPFLM+15.995PVEDVFTITGR	10128104_1_659_-(pre=R,post=G)	70	57	5.1263294E-17	1.7183736E-9	0.0	0.0
SD6.mgf	index=78616	-1	060813-SludgeD32_25-30, Cmpd 4532, +MSn(710.34), 15.79 min	CID	710.34	1	0.37349984	3	SASGSATQTHSTAAPSQQSAPR	10137146_1_554_-(pre=K,post=V)	104	89	5.1274673E-17	1.723308E-9	0.0	0.0
SD6.mgf	index=88345	-1	060813-SludgeD32_25-30, Cmpd 14803, +MSn(848.44), 38.30 min	CID	848.44	0	-0.43162838	2	SLVNNM+15.995VVGVSTGFQK	10089850_1_496_-(pre=R,post=D)	117	102	5.1761548E-17	1.7283983E-9	0.0	0.0
SD6.mgf	index=129556	-1	060813-SludgeD32_7-12, Cmpd 7023, +MSn(658.3138), 21.61 min	CID	658.3138	0	-5.655545	2	HPGSPNLYDTSK	10180884_1_1265_-(pre=K,post=H)	100	99	5.1945794E-17	1.7195209E-9	0.0	0.0
SD6.mgf	index=70310	-1	060813-SludgeD32_19-24, Cmpd 23951, +MSn(941.49), 60.21 min	CID	941.49	0	8.362915	3	KDGTVTAGNASGINDGAAFFVLAAADVAAK	10115255_1_606_-(pre=K,post=N);10128962_1_663_-(pre=K,post=A)	92	59	5.2332435E-17	1.7659193E-9	0.0	0.0
SD6.mgf	index=57910	-1	060813-SludgeD32_19-24, Cmpd 10798, +MSn(818.87), 28.74 min	CID	818.87	0	-7.4535275	2	TLAEDAEQTDGPAYR	10182120_180_1308_-(pre=R,post=L)	155	133	5.2467626E-17	1.7490179E-9	0.0	0.0
SD6.mgf	index=93930	-1	060813-SludgeD32_25-30, Cmpd 20719, +MSn(878.96), 53.42 min	CID	878.96	1	-10.385933	2	TVVVEPGDTLWAIAER	10110783_1_591_-(pre=R,post=E)	117	98	5.247551E-17	1.7522386E-9	0.0	0.0
SD6.mgf	index=131446	-1	060813-SludgeD32_7-12, Cmpd 9010, +MSn(782.7), 25.75 min	CID	782.7	1	-7.696387	3	TATVAADDATQAHAPEYTAAQNK	10174728_1_732_-(pre=K,post=A)	97	66	5.2705338E-17	1.7726262E-9	0.0	0.0
SD6.mgf	index=115590	-1	060813-SludgeD32_31-36, Cmpd 17214, +MSn(855.93), 44.86 min	CID	855.93	0	9.341512	2	AGC+57.021TVLTATDGFDALAK	10165230_739_946_+(pre=K,post=I)	105	96	5.2968865E-17	1.771299E-9	0.0	0.0
SD6.mgf	index=64693	-1	060813-SludgeD32_19-24, Cmpd 17955, +MSn(1049.48), 44.72 min	CID	1049.48	1	-4.0522475	3	VTWEVSEDAGATYSPIANNSTYTNGDQVR	10178482_958_1192_-(pre=K,post=V)	130	67	5.3060917E-17	1.7898762E-9	0.0	0.0
SD6.mgf	index=5157	-1	060813-SludgeD32_13-18, Cmpd 7209, +MSn(599.3236), 21.57 min	CID	599.3236	0	0.0	3	SKPHVNIGTIGHVDHGK	10177906_66_1013_+(pre=R,post=T)	94	80	5.379343E-17	1.7988728E-9	0.0	0.0
SD6.mgf	index=65441	-1	060813-SludgeD32_19-24, Cmpd 18752, +MSn(896.44), 46.74 min	CID	896.44	1	-12.567598	2	SYELPDGQVITIGNER	10102290_1_564_-(pre=K,post=F)	129	114	5.4209066E-17	1.8101248E-9	0.0	0.0
SD6.mgf	index=143723	-1	060813-SludgeD32_7-12, Cmpd 22001, +MSn(1109.53), 57.61 min	CID	1109.53	0	6.3811913	2	SDYPNQVNNALC+57.021FPYIFR	10172550_1_1040_+(pre=R,post=G)	145	116	5.421397E-17	1.8152495E-9	0.0	0.0
SD6.mgf	index=62359	-1	060813-SludgeD32_19-24, Cmpd 15471, +MSn(626.99), 38.57 min	CID	626.99	0	-0.09734629	3	GSAADVTQIAVGGQYNLSK	10113701_1_588_+(pre=K,post=R)	64	57	5.4333825E-17	1.8212994E-9	0.0	0.0
SD6.mgf	index=66538	-1	060813-SludgeD32_19-24, Cmpd 19916, +MSn(766.9), 49.67 min	CID	766.9	0	-1.8304942	2	TPDDLLAITNFGQK	10159162_1_873_+(pre=K,post=S)	102	101	5.4341792E-17	1.8079435E-9	0.0	0.0
SD6.mgf	index=138000	-1	060813-SludgeD32_7-12, Cmpd 15903, +MSn(757.03), 41.65 min	CID	757.03	1	1.9636601	3	GINDGDYVFVDGNPVDRPYR	10151628_1_804_+(pre=R,post=G)	205	144	5.4466088E-17	1.827535E-9	0.0	0.0
SD6.mgf	index=111565	-1	060813-SludgeD32_31-36, Cmpd 12987, +MSn(721.3562), 34.46 min	CID	721.3562	0	-1.3537849	2	AIAVDTGYQSNFR	10151628_1_804_+(pre=R,post=Y)	92	90	5.485354E-17	1.8207607E-9	0.0	0.0
SD6.mgf	index=12896	-1	060813-SludgeD32_13-18, Cmpd 15340, +MSn(942.44), 37.57 min	CID	942.44	1	-0.6144583	2	EGATEFQPPTVEASEYK	10119121_5_621_-(pre=R,post=L)	91	80	5.5062664E-17	1.8413165E-9	0.0	0.0
SD6.mgf	index=68211	-1	060813-SludgeD32_19-24, Cmpd 21702, +MSn(733.37), 54.30 min	CID	733.37	0	0.24967685	3	M+15.995GFNPVFLGTTAAYSDLIHK	10134710_1_656_+(pre=K,post=L)	70	57	5.5583745E-17	1.8650366E-9	0.0	0.0
SD6.mgf	index=51471	-1	060813-SludgeD32_19-24, Cmpd 4019, +MSn(580.77), 14.40 min	CID	580.77	0	0.94584244	4	EQLHGDPAATAGSHQGHGHAEGR	10128502_1_661_+(pre=R,post=Q)	114	81	5.561421E-17	1.8704598E-9	0.0	0.0
SD6.mgf	index=19389	-1	060813-SludgeD32_13-18, Cmpd 22244, +MSn(737.38), 54.91 min	CID	737.38	1	0.60822916	3	EVDKPFLM+15.995PVEDVFTITGR	10128104_1_659_-(pre=R,post=G)	72	58	5.572763E-17	1.8680204E-9	0.0	0.0
SD6.mgf	index=89604	-1	060813-SludgeD32_25-30, Cmpd 16125, +MSn(694.8572), 41.59 min	CID	694.8572	0	-2.3716316	2	ALVNC+57.021AGIGWATR	10144000_168_748_-(pre=R,post=T);10172412_1_607_+(pre=K,post=T)	98	95	5.615258E-17	1.86388E-9	0.0	0.0
SD6.mgf	index=21383	-1	060813-SludgeD32_13-18, Cmpd 24371, +MSn(676), 60.53 min	CID	676.0	0	-4.69499	3	AVDGSFLMPVEDVFSISGR	10147888_1_774_-(pre=R,post=G)	98	85	5.639852E-17	1.890509E-9	0.0	0.0
SD6.mgf	index=79798	-1	060813-SludgeD32_25-30, Cmpd 5784, +MSn(910.91), 18.86 min	CID	910.91	0	2.6131861	2	LAATAM+15.995SQNEPNESGER	10172412_1_607_+(pre=R,post=G)	140	123	5.692387E-17	1.903556E-9	0.0	0.0
SD6.mgf	index=80115	-1	060813-SludgeD32_25-30, Cmpd 6120, +MSn(910.9064), 19.61 min	CID	910.9064	0	-1.3400954	2	LAATAM+15.995SQNEPNESGER	10172412_1_607_+(pre=R,post=G)	179	159	5.7133147E-17	1.9105544E-9	0.0	0.0
SD6.mgf	index=94438	-1	060813-SludgeD32_25-30, Cmpd 21258, +MSn(735.3874), 54.84 min	CID	735.3874	0	-3.6518672	3	AVVTAEFPGLVATSLVNTSGDR	10188234_1_1453_+(pre=R,post=T)	96	80	5.7518414E-17	1.9331559E-9	0.0	0.0
SD6.mgf	index=68844	-1	060813-SludgeD32_19-24, Cmpd 22386, +MSn(1079.57), 56.07 min	CID	1079.57	1	-10.038827	2	GTLAATTAQQLSEVAVGAALER	10173116_790_1073_+(pre=K,post=S)	190	148	5.800716E-17	1.9495825E-9	0.0	0.0
SD6.mgf	index=67675	-1	060813-SludgeD32_19-24, Cmpd 21131, +MSn(721.36), 52.81 min	CID	721.36	0	2.0306737	3	LLGDDAEALLGYEASGIPSDR	10184974_1_563_-(pre=K,post=L)	76	57	5.804063E-17	1.9491817E-9	0.0	0.0
SD6.mgf	index=138644	-1	060813-SludgeD32_7-12, Cmpd 16579, +MSn(832.06), 43.42 min	CID	832.06	1	2.3735907	3	YGDILDGVTM+15.995QEQLDEHTGLSR	10110775_1_591_+(pre=K,post=K)	83	58	5.8258066E-17	1.9580153E-9	0.0	0.0
SD6.mgf	index=90411	-1	060813-SludgeD32_25-30, Cmpd 16980, +MSn(662.6747), 43.78 min	CID	662.6747	0	2.7631352	3	AHAFSASAEAAIIAAGGSVER	10150026_1_402_+(pre=K,post=L)	84	76	5.834742E-17	1.9594848E-9	0.0	0.0
SD6.mgf	index=52357	-1	060813-SludgeD32_19-24, Cmpd 4957, +MSn(738.83), 16.81 min	CID	738.83	0	2.147879	2	ASADGC+57.021NPQGASVSR	10166806_1_968_+(pre=R,post=G)	119	111	5.8572474E-17	1.952524E-9	0.0	0.0
SD6.mgf	index=37315	-1	060813-SludgeD32_1-6, Cmpd 13472, +MSn(751.3769), 38.38 min	CID	751.3769	0	-1.8683113	2	EGNLAISEAENLGGK	10141982_1_734_-(pre=K,post=V)	107	106	5.898218E-17	1.9661817E-9	0.0	0.0
SD6.mgf	index=15977	-1	060813-SludgeD32_13-18, Cmpd 18598, +MSn(830.95), 45.57 min	CID	830.95	1	-3.4898114	2	IINEPTAAALAYGLDK	10104630_1_571_-(pre=R,post=K);10122742_1_636_-(pre=R,post=D);10142064_1_735_-(pre=R,post=K);10152058_1_807_+(pre=R,post=K);10167568_1_899_-(pre=R,post=K)	117	106	5.9640027E-17	1.991473E-9	0.0	0.0
SD6.mgf	index=90930	-1	060813-SludgeD32_25-30, Cmpd 17528, +MSn(805.41), 45.20 min	CID	805.41	1	5.2572637	3	GAIVNTASVAAFDGQIGQASYSASK	10144000_168_748_-(pre=R,post=G);10172412_1_607_+(pre=R,post=G)	66	45	6.000682E-17	2.0205988E-9	0.0	0.0
SD6.mgf	index=138312	-1	060813-SludgeD32_7-12, Cmpd 16230, +MSn(1015.97), 42.51 min	CID	1015.97	1	0.4518267	2	ISDNM+15.995FLGANSAFTSEPGR	10153576_1_821_+(pre=K,post=G)	143	120	6.032677E-17	2.0221864E-9	0.0	0.0
SD6.mgf	index=93185	-1	060813-SludgeD32_25-30, Cmpd 19925, +MSn(693.36), 51.36 min	CID	693.36	0	-7.1302247	3	EQIIFPEIEYDKVDALR	10195582_1488_1979_-(pre=K,post=G)	67	62	6.039734E-17	2.0197102E-9	0.0	0.0
SD6.mgf	index=64609	-1	060813-SludgeD32_19-24, Cmpd 17867, +MSn(1049.47), 44.50 min	CID	1049.47	1	-13.593083	3	VTWEVSEDAGATYSPIANNSTYTNGDQVR	10178482_958_1192_-(pre=K,post=V)	145	78	6.058029E-17	2.0435236E-9	0.0	0.0
SD6.mgf	index=4654	-1	060813-SludgeD32_13-18, Cmpd 6677, +MSn(885.39), 20.52 min	CID	885.39	1	-9.413808	2	HYAHVDC+57.021PGHADYVK	10089504_1_453_-(pre=R,post=N);10115883_1_497_-(pre=R,post=N);10147888_1_774_-(pre=R,post=N);10150298_1_793_-(pre=R,post=N);10167478_1_978_-(pre=R,post=N);10170336_1_1022_-(pre=R,post=N);10172322_1_1029_+(pre=R,post=N);10177906_66_1013_+(pre=R,post=N)	156	114	6.116575E-17	2.0389714E-9	0.0	0.0
SD6.mgf	index=91456	-1	060813-SludgeD32_25-30, Cmpd 18084, +MSn(841.46), 46.64 min	CID	841.46	0	-6.165422	2	LLDQGQAGDNVGILLR	10170336_1_1022_-(pre=K,post=G)	145	130	6.169887E-17	2.060221E-9	0.0	0.0
SD6.mgf	index=62661	-1	060813-SludgeD32_19-24, Cmpd 15790, +MSn(777.37), 39.35 min	CID	777.37	0	-3.611674	2	EAYPGDVFYLHSR	10083536_260_516_-(pre=R,post=L);10086348_1_523_-(pre=R,post=L);10095722_1_546_-(pre=R,post=-);10130836_1_671_-(pre=R,post=L);10169164_1_1003_+(pre=R,post=L);10173840_1_950_-(pre=R,post=L);10186780_1_1001_+(pre=R,post=L);10198270_1_955_-(pre=R,post=L)	113	101	6.1725124E-17	2.04885E-9	0.0	0.0
SD6.mgf	index=51513	-1	060813-SludgeD32_19-24, Cmpd 4064, +MSn(663.8096), 14.52 min	CID	663.8096	0	-6.620125	2	TM+15.995ETTGNTASVAK	10165994_350_957_-(pre=K,post=V)	86	86	6.189284E-17	2.054417E-9	0.0	0.0
SD6.mgf	index=51655	-1	060813-SludgeD32_19-24, Cmpd 4215, +MSn(663.8133), 14.91 min	CID	663.8133	0	-1.011408	2	TM+15.995ETTGNTASVAK	10165994_350_957_-(pre=K,post=V)	114	114	6.189284E-17	2.054417E-9	0.0	0.0
SD6.mgf	index=93317	-1	060813-SludgeD32_25-30, Cmpd 20064, +MSn(693.7), 51.72 min	CID	693.7	1	0.91062844	3	EQIIFPEIDYDKIDALR	10100414_79_559_-(pre=K,post=G);10100516_79_559_-(pre=K,post=G)	76	67	6.211249E-17	2.0770654E-9	0.0	0.0
SD6.mgf	index=117776	-1	060813-SludgeD32_31-36, Cmpd 19522, +MSn(725.89), 50.82 min	CID	725.89	0	-11.939672	2	YTLAGTEVSALLGR	10119415_1_622_-(pre=R,post=M);10151586_102_803_-(pre=R,post=M);10165382_252_947_-(pre=R,post=M)	108	106	6.2217336E-17	2.0699615E-9	0.0	0.0
SD6.mgf	index=141283	-1	060813-SludgeD32_7-12, Cmpd 19380, +MSn(725.8946), 50.74 min	CID	725.8946	0	-5.6335073	2	YTLAGTEVSALLGR	10119415_1_622_-(pre=R,post=M);10151586_102_803_-(pre=R,post=M);10165382_252_947_-(pre=R,post=M)	81	79	6.2217336E-17	2.0699615E-9	0.0	0.0
SD6.mgf	index=20678	-1	060813-SludgeD32_13-18, Cmpd 23607, +MSn(732.37), 58.52 min	CID	732.37	0	-4.4169602	3	EVDKPFLM+15.995PVEDVFSITGR	10113389_1_600_-(pre=R,post=G)	93	75	6.2337515E-17	2.0895874E-9	0.0	0.0
SD6.mgf	index=135243	-1	060813-SludgeD32_7-12, Cmpd 13008, +MSn(819.93), 34.46 min	CID	819.93	0	4.913029	2	LLLPDTVGTGGDSHTR	10080910_1_511_+(pre=R,post=F)	143	121	6.271045E-17	2.0939992E-9	0.0	0.0
SD6.mgf	index=139433	-1	060813-SludgeD32_7-12, Cmpd 17413, +MSn(985.94), 45.62 min	CID	985.94	1	-11.116512	2	TSSYEYLEEDAATSIYK	10174468_223_942_-(pre=K,post=F)	120	97	6.2749054E-17	2.0983524E-9	0.0	0.0
SD6.mgf	index=90768	-1	060813-SludgeD32_25-30, Cmpd 17357, +MSn(924.46), 44.75 min	CID	924.46	0	-0.33011237	2	TNLEGFAPELTESQVGR	10192528_1_125_-(pre=R,post=V)	151	125	6.374226E-17	2.1315654E-9	0.0	0.0
SD6.mgf	index=137281	-1	060813-SludgeD32_7-12, Cmpd 15148, +MSn(816.9353), 39.70 min	CID	816.9353	0	2.5402265	2	STGPYSLVTQQPLGGK	10105128_1_504_+(pre=R,post=A);10105941_1_575_-(pre=R,post=A);10110349_1_589_-(pre=R,post=A);10117975_1_617_-(pre=R,post=A);10139218_1_717_+(pre=R,post=A);10151322_1_801_+(pre=R,post=A);10173488_1_960_-(pre=R,post=A);10176692_1_847_-(pre=R,post=A);10193628_1225_1926_-(pre=R,post=A)	93	86	6.44347E-17	2.1515747E-9	0.0	0.0
SD6.mgf	index=70765	-1	060813-SludgeD32_19-24, Cmpd 24435, +MSn(1059.54), 61.50 min	CID	1059.54	1	-3.197607	2	SAESPFEVAATALLPEEISR	10081384_1_512_+(pre=R,post=L);10130494_117_670_-(pre=R,post=L)	184	152	6.505674E-17	2.18289E-9	0.0	0.0
SD6.mgf	index=142279	-1	060813-SludgeD32_7-12, Cmpd 20452, +MSn(734.0447), 53.54 min	CID	734.0447	0	-2.2450206	3	RLDEELTYVLTHELPSER	10198482_2702_4669_-(pre=K,post=Q)	175	140	6.529234E-17	2.186187E-9	0.0	0.0
SD6.mgf	index=61776	-1	060813-SludgeD32_19-24, Cmpd 14859, +MSn(1072.5521), 37.16 min	CID	1072.5521	0	-0.5690644	2	VSEANAPGIAPIYTGTPGATTR	10180454_14_889_-(pre=R,post=K)	273	201	6.5322704E-17	2.1954532E-9	0.0	0.0
SD6.mgf	index=22688	-1	060813-SludgeD32_13-18, Cmpd 25758, +MSn(913.0217), 64.21 min	CID	913.0217	0	-3.7435648	2	LVELGNDVVILVDGITR	10196380_1_1253_+(pre=R,post=L)	169	143	6.624334E-17	2.2152027E-9	0.0	0.0
SD6.mgf	index=131367	-1	060813-SludgeD32_7-12, Cmpd 8927, +MSn(937.45), 25.58 min	CID	937.45	0	2.2136645	2	LDQSAGAAGSAQQGLEEGGK	10198482_2702_4669_-(pre=R,post=R)	135	103	6.632262E-17	2.2253648E-9	0.0	0.0
SD6.mgf	index=54828	-1	060813-SludgeD32_19-24, Cmpd 7559, +MSn(728.331), 22.29 min	CID	728.331	0	-1.3408206	2	GLAM+15.995M+15.995GTGVASGTDR	10165172_1_940_+(pre=R,post=A)	110	105	6.639199E-17	2.2131892E-9	0.0	0.0
SD6.mgf	index=20151	-1	060813-SludgeD32_13-18, Cmpd 23053, +MSn(737.37), 57.05 min	CID	737.37	1	-12.972712	3	EVDKPFLM+15.995PVEDVFTITGR	10128104_1_659_-(pre=R,post=G)	88	75	6.6486045E-17	2.2286486E-9	0.0	0.0
SD6.mgf	index=93712	-1	060813-SludgeD32_25-30, Cmpd 20487, +MSn(735.07), 52.82 min	CID	735.07	1	2.0223508	3	LDGQELLATPAHEIANLGIAR	10180110_1_254_-(pre=R,post=T)	103	86	6.685782E-17	2.24529E-9	0.0	0.0
SD6.mgf	index=112912	-1	060813-SludgeD32_31-36, Cmpd 14402, +MSn(772.9108), 37.76 min	CID	772.9108	0	-1.5003881	2	LIDQSAQEIVETAK	10174944_1_275_+(pre=R,post=R)	114	108	6.742767E-17	2.2433084E-9	0.0	0.0
SD6.mgf	index=118617	-1	060813-SludgeD32_31-36, Cmpd 20414, +MSn(937.01), 53.15 min	CID	937.01	0	8.598318	2	NTVPVAFEGGQLPLFQR	10150026_1_402_+(pre=R,post=L);10195858_1_402_+(pre=R,post=L)	172	139	6.797055E-17	2.2729612E-9	0.0	0.0
SD6.mgf	index=45441	-1	060813-SludgeD32_1-6, Cmpd 22420, +MSn(805.3881), 61.54 min	CID	805.3881	0	0.22735065	2	EGYAYFAQLFWSK	10100158_1_558_+(pre=K,post=G)	110	106	6.810341E-17	2.2605653E-9	0.0	0.0
SD6.mgf	index=71007	-1	060813-SludgeD32_19-24, Cmpd 24691, +MSn(1020.51), 62.17 min	CID	1020.51	0	1.0167452	2	AIDGAFLM+15.995PVEDVFSISGR	10170336_1_1022_-(pre=R,post=G)	130	98	6.819102E-17	2.2858002E-9	0.0	0.0
SD6.mgf	index=81090	-1	060813-SludgeD32_25-30, Cmpd 7150, +MSn(723.37), 21.80 min	CID	723.37	0	-6.243794	2	GLM+15.995TTVHAATATQK	10173406_1_990_-(pre=R,post=T);10186278_1_908_-(pre=R,post=T)	107	98	6.824603E-17	2.2705353E-9	0.0	0.0
SD6.mgf	index=18755	-1	060813-SludgeD32_13-18, Cmpd 21565, +MSn(894.45), 53.14 min	CID	894.45	1	-12.800397	2	ETLNADLPLFVDHFR	10163448_1_923_+(pre=R,post=Y)	93	83	6.8402E-17	2.2801931E-9	0.0	0.0
SD6.mgf	index=143738	-1	060813-SludgeD32_7-12, Cmpd 22017, +MSn(722.72), 57.65 min	CID	722.72	1	3.2398071	3	QIVGVSAALIPFLEHDDANR	10193362_1_884_-(pre=K,post=A)	118	101	6.8611416E-17	2.3021622E-9	0.0	0.0
SD6.mgf	index=80034	-1	060813-SludgeD32_25-30, Cmpd 6033, +MSn(910.9056), 19.41 min	CID	910.9056	0	-2.2111576	2	LAATAM+15.995SQNEPNESGER	10172412_1_607_+(pre=R,post=G)	181	164	6.945634E-17	2.3226463E-9	0.0	0.0
SD6.mgf	index=58875	-1	060813-SludgeD32_19-24, Cmpd 11813, +MSn(760.8701), 30.86 min	CID	760.8701	0	-0.6417402	2	ASLAFEQDGNQVGGK	10113701_1_588_+(pre=K,post=N)	109	105	6.991191E-17	2.3305262E-9	0.0	0.0
SD6.mgf	index=109895	-1	060813-SludgeD32_31-36, Cmpd 11228, +MSn(718.85), 30.53 min	CID	718.85	0	-14.009404	2	YGADNQSAIQTLR	10122690_1_316_+(pre=R,post=R)	125	123	6.994698E-17	2.3217595E-9	0.0	0.0
SD6.mgf	index=69003	-1	060813-SludgeD32_19-24, Cmpd 22553, +MSn(849.08), 56.52 min	CID	849.08	1	2.6855552	3	EYVIEAPWQEIAENGVDAAHFR	10197216_1_958_+(pre=R,post=Y)	107	84	7.0185E-17	2.3588715E-9	0.0	0.0
SD6.mgf	index=56723	-1	060813-SludgeD32_19-24, Cmpd 9551, +MSn(751.35), 26.28 min	CID	751.35	0	0.56863827	2	EEYDESGPAIVHR	10077602_126_504_-(pre=K,post=K)	98	94	7.039447E-17	2.3366131E-9	0.0	0.0
SD6.mgf	index=17137	-1	060813-SludgeD32_13-18, Cmpd 19838, +MSn(905.79), 48.70 min	CID	905.79	0	4.2451687	3	NM+15.995ITGAAQVDGAILVVSAADGPM+15.995PQTR	10176904_186_1151_+(pre=K,post=E)	106	66	7.046243E-17	2.3749722E-9	0.0	0.0
SD6.mgf	index=63863	-1	060813-SludgeD32_19-24, Cmpd 17072, +MSn(896.45), 42.51 min	CID	896.45	1	-1.3953563	2	SYELPDGQVITIGNER	10102290_1_564_-(pre=K,post=F)	128	114	7.0854134E-17	2.3659292E-9	0.0	0.0
SD6.mgf	index=107709	-1	060813-SludgeD32_31-36, Cmpd 8898, +MSn(846.89), 25.49 min	CID	846.89	0	2.8107283	2	SM+15.995M+15.995GATNPADAAPGTIR	10167286_618_975_+(pre=R,post=G)	113	98	7.088575E-17	2.3704467E-9	0.0	0.0
SD6.mgf	index=20296	-1	060813-SludgeD32_13-18, Cmpd 23205, +MSn(732.38), 57.45 min	CID	732.38	2	-3.2790344	3	EVDKPFLMPVEDVFTITGR	10128104_1_659_-(pre=R,post=G)	94	78	7.092296E-17	2.3773763E-9	0.0	0.0
SD6.mgf	index=72528	-1	060813-SludgeD32_19-24, Cmpd 26309, +MSn(834.4409), 66.47 min	CID	834.4409	0	-1.9749103	3	VAISNLLGDDAQALLDYEATAIPK	10187104_1_602_-(pre=-,post=E)	75	59	7.098744E-17	2.3889994E-9	0.0	0.0
SD6.mgf	index=20719	-1	060813-SludgeD32_13-18, Cmpd 23651, +MSn(676.02), 58.64 min	CID	676.02	0	-1.8057171	3	AAQNVSSTLLYFNDILEK	10160484_1_887_-(pre=R,post=E)	73	67	7.1960955E-17	2.4094728E-9	0.0	0.0
SD6.mgf	index=108677	-1	060813-SludgeD32_31-36, Cmpd 9917, +MSn(672.8464), 27.66 min	CID	672.8464	0	1.9956652	2	EAVM+15.995QGDVPGVVK	10106331_427_577_-(pre=R,post=A)	79	77	7.2010585E-17	2.3902569E-9	0.0	0.0
SD6.mgf	index=63936	-1	060813-SludgeD32_19-24, Cmpd 17150, +MSn(583.32), 42.71 min	CID	583.32	0	-1.9880437	3	LVILPVDQGFEHGPAR	10197110_1_907_+(pre=K,post=S)	98	87	7.2410186E-17	2.4178883E-9	0.0	0.0
SD6.mgf	index=113803	-1	060813-SludgeD32_31-36, Cmpd 15337, +MSn(518.92), 40.06 min	CID	518.92	1	2.3944986	3	EAYPGDVFYLHSR	10083536_260_516_-(pre=R,post=L);10086348_1_523_-(pre=R,post=L);10095722_1_546_-(pre=R,post=-);10130836_1_671_-(pre=R,post=L);10169164_1_1003_+(pre=R,post=L);10173840_1_950_-(pre=R,post=L);10186780_1_1001_+(pre=R,post=L);10198270_1_955_-(pre=R,post=L)	73	71	7.284695E-17	2.4180185E-9	0.0	0.0
SD6.mgf	index=5152	-1	060813-SludgeD32_13-18, Cmpd 7204, +MSn(449.7442), 21.56 min	CID	449.7442	0	-0.67855364	4	SKPHVNIGTIGHVDHGK	10177906_66_1013_+(pre=R,post=T)	58	47	7.4374694E-17	2.487118E-9	0.0	0.0
SD6.mgf	index=133315	-1	060813-SludgeD32_7-12, Cmpd 10982, +MSn(789), 29.93 min	CID	789.0	1	-1.8306807	3	IGEVHDGAATM+15.995DWM+15.995EQEQER	10100140_1_310_-(pre=K,post=G);10183617_299_1042_+(pre=K,post=G)	82	64	7.462816E-17	2.5040456E-9	0.0	0.0
SD6.mgf	index=12255	-1	060813-SludgeD32_13-18, Cmpd 14667, +MSn(651.3209), 36.14 min	CID	651.3209	0	-0.6559682	3	EISVVSETITTHEYESK	10105076_1_421_-(pre=K,post=T);10119037_293_621_+(pre=K,post=T);10161736_1_351_-(pre=K,post=T);10175062_1_421_-(pre=K,post=T)	105	87	7.483178E-17	2.5024034E-9	0.0	0.0
SD6.mgf	index=97340	-1	060813-SludgeD32_25-30, Cmpd 24407, +MSn(932.4923), 63.07 min	CID	932.4923	0	3.9926972	2	LSEVTLFAALTDAELDR	10197920_235_891_+(pre=K,post=V)	139	122	7.5048826E-17	2.5096616E-9	0.0	0.0
SD6.mgf	index=21144	-1	060813-SludgeD32_13-18, Cmpd 24105, +MSn(982.47), 59.83 min	CID	982.47	1	7.117976	2	YSPAEMLIGFSESQEFK	10182120_180_1308_-(pre=R,post=N)	110	94	7.540224E-17	2.5214797E-9	0.0	0.0
SD6.mgf	index=52555	-1	060813-SludgeD32_19-24, Cmpd 5165, +MSn(873.92), 17.32 min	CID	873.92	0	-6.4253	2	TM+15.995GHAGAIVSGSSGTAQAK	10196328_2336_2845_-(pre=K,post=K)	164	139	7.541749E-17	2.5280353E-9	0.0	0.0
SD6.mgf	index=41610	-1	060813-SludgeD32_1-6, Cmpd 18071, +MSn(886.4851), 50.30 min	CID	886.4851	0	2.2720797	2	TVNPGSSAVFPLLVENK	10137316_1_706_-(pre=K,post=R)	141	125	7.595289E-17	2.5398934E-9	0.0	0.0
SD6.mgf	index=69780	-1	060813-SludgeD32_19-24, Cmpd 23377, +MSn(1013.5253), 58.70 min	CID	1013.5253	0	-2.8303626	2	AAQNVSSTLLYFNDILEK	10160484_1_887_-(pre=R,post=E)	113	100	7.674323E-17	2.5695979E-9	0.0	0.0
SD6.mgf	index=32394	-1	060813-SludgeD32_1-6, Cmpd 7980, +MSn(808.91), 24.45 min	CID	808.91	1	-3.358456	2	TVSGVGQAVAGTNGGQGR	10137888_1_709_-(pre=R,post=D)	151	137	7.6791954E-17	2.5712295E-9	0.0	0.0
SD6.mgf	index=115358	-1	060813-SludgeD32_31-36, Cmpd 16971, +MSn(745.88), 44.22 min	CID	745.88	0	-4.7461014	2	STPFAAQVASEVAGR	10102680_165_565_+(pre=K,post=A)	133	119	7.853407E-17	2.6179474E-9	0.0	0.0
SD6.mgf	index=64728	-1	060813-SludgeD32_19-24, Cmpd 17992, +MSn(870.98), 44.81 min	CID	870.98	1	-9.008719	2	AQILGLANAGGDTINAIK	10138862_1_715_-(pre=K,post=A);10177394_293_898_-(pre=K,post=A)	106	91	7.9879826E-17	2.674621E-9	0.0	0.0
SD6.mgf	index=91426	-1	060813-SludgeD32_25-30, Cmpd 18053, +MSn(895.9449), 46.55 min	CID	895.9449	0	-5.245504	2	SYELPDGQVITIGNER	10102290_1_564_-(pre=K,post=F)	110	100	8.0419856E-17	2.6853437E-9	0.0	0.0
SD6.mgf	index=38371	-1	060813-SludgeD32_1-6, Cmpd 14596, +MSn(874.9394), 41.31 min	CID	874.9394	0	3.0694184	2	SITIDGADDSINITGTR	10141982_1_734_-(pre=K,post=G)	178	155	8.142836E-17	2.7229956E-9	0.0	0.0
SD6.mgf	index=136762	-1	060813-SludgeD32_7-12, Cmpd 14603, +MSn(792.38), 38.31 min	CID	792.38	0	-1.309468	2	SDNITVEEISTGYR	10095602_1_546_-(pre=R,post=A)	109	106	8.182703E-17	2.7223732E-9	0.0	0.0
SD6.mgf	index=88906	-1	060813-SludgeD32_25-30, Cmpd 15392, +MSn(691.8847), 39.74 min	CID	691.8847	0	-1.2350196	2	ILVVLGPDDGTAGR	10189848_1_511_-(pre=R,post=S)	128	124	8.20787E-17	2.7307463E-9	0.0	0.0
SD6.mgf	index=62250	-1	060813-SludgeD32_19-24, Cmpd 15356, +MSn(955.97), 38.30 min	CID	955.97	0	4.341568	2	LASEHPDTDPFLAEVNR	10093756_1_541_+(pre=K,post=Y)	121	104	8.220512E-17	2.7489708E-9	0.0	0.0
SD6.mgf	index=21423	-1	060813-SludgeD32_13-18, Cmpd 24413, +MSn(586.64), 60.64 min	CID	586.64	1	0.9728088	3	EESIFTILTEFGDKK	10188602_1_641_-(pre=R,post=M)	101	96	8.261567E-17	2.7540084E-9	0.0	0.0
SD6.mgf	index=68614	-1	060813-SludgeD32_19-24, Cmpd 22140, +MSn(951.46), 55.43 min	CID	951.46	1	3.1665413	3	QTNTALYNSPSFSGFNVAAAYISGENK	10127860_1_658_-(pre=R,post=T)	86	60	8.2882664E-17	2.7936025E-9	0.0	0.0
SD6.mgf	index=51648	-1	060813-SludgeD32_19-24, Cmpd 4207, +MSn(419.4465), 14.89 min	CID	419.4465	0	-0.6548106	4	GVAM+15.995NPVDHPHGGGEGK	10099756_125_557_-(pre=R,post=T);10147028_36_768_+(pre=R,post=T);10153040_238_816_-(pre=R,post=T);10166810_545_968_-(pre=R,post=T)	104	86	8.299434E-17	2.7753624E-9	0.0	0.0
SD6.mgf	index=6121	-1	060813-SludgeD32_13-18, Cmpd 8224, +MSn(500.5785), 23.55 min	CID	500.5785	0	0.1828939	3	NIM+15.995ANHVAAIC+57.021NR	10160484_1_887_-(pre=R,post=N)	76	75	8.3051355E-17	2.7567344E-9	0.0	0.0
SD6.mgf	index=68244	-1	060813-SludgeD32_19-24, Cmpd 21737, +MSn(667.4), 54.39 min	CID	667.4	0	10.15129	3	NLVPSPHLVSSVLAGGLIAR	10164580_1_932_+(pre=R,post=G)	140	118	8.341073E-17	2.7987328E-9	0.0	0.0
SD6.mgf	index=4869	-1	060813-SludgeD32_13-18, Cmpd 6904, +MSn(752.3278), 20.96 min	CID	752.3278	0	-3.2451258	2	GM+15.995TVDGEYHPEPR	10129086_1_664_+(pre=R,post=V);10156717_1_848_+(pre=R,post=V)	121	111	8.35252E-17	2.7724627E-9	0.0	0.0
SD6.mgf	index=11020	-1	060813-SludgeD32_13-18, Cmpd 13370, +MSn(1146.51), 33.51 min	CID	1146.51	1	1.1992447	2	EYQGM+15.995APNGLGFSTM+15.995AGQTGGGK	10158025_1_862_+(pre=R,post=Q)	167	113	8.360685E-17	2.8119294E-9	0.0	0.0
SD6.mgf	index=136962	-1	060813-SludgeD32_7-12, Cmpd 14813, +MSn(817.44), 38.85 min	CID	817.44	1	6.2397847	2	STGPYSLVTQQPLGGK	10105128_1_504_+(pre=R,post=A);10105941_1_575_-(pre=R,post=A);10110349_1_589_-(pre=R,post=A);10117975_1_617_-(pre=R,post=A);10139218_1_717_+(pre=R,post=A);10151322_1_801_+(pre=R,post=A);10173488_1_960_-(pre=R,post=A);10176692_1_847_-(pre=R,post=A);10193628_1225_1926_-(pre=R,post=A)	96	88	8.3899004E-17	2.801518E-9	0.0	0.0
SD6.mgf	index=41429	-1	060813-SludgeD32_1-6, Cmpd 17879, +MSn(1082.09), 49.80 min	CID	1082.09	1	-0.53512216	2	IVVTSVTPSTADVTFGDVVVR	10145768_1_759_-(pre=K,post=D)	197	139	8.448538E-17	2.8372775E-9	0.0	0.0
SD6.mgf	index=19586	-1	060813-SludgeD32_13-18, Cmpd 22456, +MSn(747.86), 55.46 min	CID	747.86	0	-2.1219356	2	VSLC+57.021GAINWFDGR	10158025_1_862_+(pre=R,post=A)	108	105	8.507517E-17	2.823911E-9	0.0	0.0
SD6.mgf	index=20437	-1	060813-SludgeD32_13-18, Cmpd 23353, +MSn(727.38), 57.85 min	CID	727.38	1	5.4017487	3	EVDKPFLMPVEDVFSITGR	10113389_1_600_-(pre=R,post=G)	79	67	8.5339304E-17	2.86062E-9	0.0	0.0
SD6.mgf	index=135338	-1	060813-SludgeD32_7-12, Cmpd 13108, +MSn(721.3565), 34.68 min	CID	721.3565	0	-0.9307272	2	AIAVDTGYQSNFR	10151628_1_804_+(pre=R,post=Y)	116	112	8.616703E-17	2.8601534E-9	0.0	0.0
SD6.mgf	index=114619	-1	060813-SludgeD32_31-36, Cmpd 16194, +MSn(956.97), 42.22 min	CID	956.97	1	-6.4120703	2	VGSGM+15.995AGM+15.995QAGGLYNVVLR	10188106_1157_1593_-(pre=R,post=G)	138	107	8.618817E-17	2.8890743E-9	0.0	0.0
SD6.mgf	index=119750	-1	060813-SludgeD32_31-36, Cmpd 21625, +MSn(822.3976), 56.32 min	CID	822.3976	0	-2.0038311	2	SQALSEVYDLFESR	10197482_154_621_+(pre=R,post=N)	171	168	8.730074E-17	2.9044827E-9	0.0	0.0
SD6.mgf	index=12750	-1	060813-SludgeD32_13-18, Cmpd 15186, +MSn(1032.53), 37.23 min	CID	1032.53	1	-7.894238	2	LVSPATTTTVEVPAQYETR	10153074_1_635_+(pre=K,post=T)	192	150	8.7301495E-17	2.9263936E-9	0.0	0.0
SD6.mgf	index=87147	-1	060813-SludgeD32_25-30, Cmpd 13545, +MSn(586.3139), 35.37 min	CID	586.3139	0	0.5204992	3	LKEELGLDNVM+15.995QVPR	10181414_958_1283_-(pre=K,post=I)	72	66	8.7317556E-17	2.9107465E-9	0.0	0.0
SD6.mgf	index=61701	-1	060813-SludgeD32_19-24, Cmpd 14780, +MSn(1073.05), 36.98 min	CID	1073.05	1	-4.0678296	2	VSEANAPGIAPIYTGTPGATTR	10180454_14_889_-(pre=R,post=K)	287	207	8.7334596E-17	2.9352583E-9	0.0	0.0
SD6.mgf	index=141245	-1	060813-SludgeD32_7-12, Cmpd 19340, +MSn(840.42), 50.64 min	CID	840.42	0	-12.418651	3	RM+15.995ETVSLNAIGGDLAISGDIDSIR	10195204_1_1930_-(pre=R,post=D)	106	85	8.742561E-17	2.942207E-9	0.0	0.0
SD6.mgf	index=19281	-1	060813-SludgeD32_13-18, Cmpd 22130, +MSn(901.46), 54.62 min	CID	901.46	0	8.937405	2	GWVQEVESADLLAEGAK	10172750_693_998_-(pre=R,post=R)	93	79	8.765567E-17	2.931239E-9	0.0	0.0
SD6.mgf	index=89052	-1	060813-SludgeD32_25-30, Cmpd 15545, +MSn(777.38), 40.12 min	CID	777.38	0	9.2647295	2	EAYPGDVFYLHSR	10083536_260_516_-(pre=R,post=L);10086348_1_523_-(pre=R,post=L);10095722_1_546_-(pre=R,post=-);10130836_1_671_-(pre=R,post=L);10169164_1_1003_+(pre=R,post=L);10173840_1_950_-(pre=R,post=L);10186780_1_1001_+(pre=R,post=L);10198270_1_955_-(pre=R,post=L)	100	93	8.8329966E-17	2.931948E-9	0.0	0.0
SD6.mgf	index=139850	-1	060813-SludgeD32_7-12, Cmpd 17855, +MSn(829.9579), 46.78 min	CID	829.9579	0	-1.6178788	2	SIGPYSLITQQPLGGK	10122758_1_636_-(pre=R,post=A);10141310_343_730_-(pre=R,post=A);10180836_1_993_+(pre=R,post=A);10189080_1062_1663_+(pre=R,post=A)	119	113	8.861684E-17	2.9590537E-9	0.0	0.0
SD6.mgf	index=110101	-1	060813-SludgeD32_31-36, Cmpd 11450, +MSn(887.4214), 31.04 min	CID	887.4214	0	-2.6823387	2	LYVHDEENTLNVGDR	10121203_335_628_+(pre=R,post=V)	192	171	8.8693965E-17	2.9566294E-9	0.0	0.0
SD6.mgf	index=21392	-1	060813-SludgeD32_13-18, Cmpd 24381, +MSn(1021.49), 60.55 min	CID	1021.49	0	-8.424835	2	AVDGSFLM+15.995PVEDVFSISGR	10147888_1_774_-(pre=R,post=G)	101	79	8.932718E-17	2.9942957E-9	0.0	0.0
SD6.mgf	index=83908	-1	060813-SludgeD32_25-30, Cmpd 10116, +MSn(574.2899), 27.94 min	CID	574.2899	0	-1.4879086	2	APGAGFSDVAAGK	10178482_125_955_-(pre=R,post=Y)	81	81	8.9610415E-17	2.9744502E-9	0.0	0.0
SD6.mgf	index=57565	-1	060813-SludgeD32_19-24, Cmpd 10436, +MSn(574.2896), 28.01 min	CID	574.2896	0	-2.0193045	2	APGAGFSDVAAGK	10178482_125_955_-(pre=R,post=Y)	79	79	8.9610415E-17	2.9744502E-9	0.0	0.0
SD6.mgf	index=12989	-1	060813-SludgeD32_13-18, Cmpd 15437, +MSn(964.94), 37.78 min	CID	964.94	1	-2.4986885	2	LEEM+15.995PGEEGYPAYLSAR	10128804_1_662_+(pre=R,post=L)	164	132	8.972275E-17	3.000363E-9	0.0	0.0
SD6.mgf	index=93816	-1	060813-SludgeD32_25-30, Cmpd 20599, +MSn(755.346), 53.11 min	CID	755.346	0	-3.232159	2	VTYAADAFFDFDK	10121183_60_630_-(pre=K,post=A)	107	102	9.021429E-17	2.9944947E-9	0.0	0.0
SD6.mgf	index=144807	-1	060813-SludgeD32_7-12, Cmpd 23159, +MSn(1123.54), 60.65 min	CID	1123.54	0	1.303777	2	SDYPNQVNNVLC+57.021FPYIFR	10195042_2005_2437_+(pre=R,post=G)	139	111	9.0422865E-17	3.0276341E-9	0.0	0.0
SD6.mgf	index=142490	-1	060813-SludgeD32_7-12, Cmpd 20678, +MSn(869.79), 54.13 min	CID	869.79	0	1.6841378	3	SDATKPTASTIIYTLTDEAPALATR	10105074_467_573_+(pre=-,post=S)	119	83	9.045043E-17	3.045721E-9	0.0	0.0
SD6.mgf	index=144470	-1	060813-SludgeD32_7-12, Cmpd 22796, +MSn(598.31), 59.70 min	CID	598.31	0	-4.182499	3	EGLSILEYFISTHGAR	10120755_1_628_+(pre=K,post=-)	126	119	9.0938986E-17	3.0365936E-9	0.0	0.0
SD6.mgf	index=94671	-1	060813-SludgeD32_25-30, Cmpd 21516, +MSn(723.39), 55.50 min	CID	723.39	1	-4.1779284	2	GNTGANLLSLLESR	10150506_71_694_+(pre=K,post=L)	120	120	9.124763E-17	3.0357952E-9	0.0	0.0
SD6.mgf	index=85366	-1	060813-SludgeD32_25-30, Cmpd 11675, +MSn(531.2838), 31.36 min	CID	531.2838	0	0.5744123	3	ITLNM+15.995GVSEAVADKK	10099022_137_555_+(pre=K,post=V);10126734_1_270_-(pre=K,post=V)	93	87	9.157794E-17	3.0527672E-9	0.0	0.0
SD6.mgf	index=138902	-1	060813-SludgeD32_7-12, Cmpd 16853, +MSn(964.48), 44.14 min	CID	964.48	0	0.94924545	2	VSGATFLQTNSGVFQDTR	10194166_1423_2007_+(pre=K,post=I)	142	114	9.1677645E-17	3.0696479E-9	0.0	0.0
SD6.mgf	index=106198	-1	060813-SludgeD32_31-36, Cmpd 7298, +MSn(645.6385), 22.05 min	CID	645.6385	0	-2.1742904	3	AETSINADDTTAETRPSR	10121203_335_628_+(pre=-,post=K)	233	181	9.24446E-17	3.095328E-9	0.0	0.0
SD6.mgf	index=11413	-1	060813-SludgeD32_13-18, Cmpd 13782, +MSn(860.9107), 34.33 min	CID	860.9107	0	-4.0410576	2	FLEAM+15.995AAGLNGPEAEGK	10188914_1_1014_+(pre=R,post=D)	72	65	9.284607E-17	3.104808E-9	0.0	0.0
SD6.mgf	index=141062	-1	060813-SludgeD32_7-12, Cmpd 19146, +MSn(889.44), 50.13 min	CID	889.44	1	-6.1439147	2	FITAPIQPDLDEFDR	10198046_382_3028_+(pre=R,post=Q)	119	98	9.3092805E-17	3.1032656E-9	0.0	0.0
SD6.mgf	index=93071	-1	060813-SludgeD32_25-30, Cmpd 19804, +MSn(774.9153), 51.05 min	CID	774.9153	0	-2.2841406	2	LYDNAQAVLESVVK	10155747_162_840_+(pre=K,post=A)	78	70	9.324309E-17	3.1021838E-9	0.0	0.0
SD6.mgf	index=89038	-1	060813-SludgeD32_25-30, Cmpd 15530, +MSn(999.53), 40.08 min	CID	999.53	1	7.7906647	2	TPATATLEGPVVLGGHSDFK	10189986_159_770_-(pre=K,post=T)	232	194	9.359147E-17	3.1403338E-9	0.0	0.0
SD6.mgf	index=89107	-1	060813-SludgeD32_25-30, Cmpd 15603, +MSn(648.9948), 40.26 min	CID	648.9948	0	-5.9248424	3	VIGLSVDPIEDHHEWAK	10088850_1_528_+(pre=K,post=D)	64	54	9.369046E-17	3.133045E-9	0.0	0.0
SD6.mgf	index=35026	-1	060813-SludgeD32_1-6, Cmpd 11050, +MSn(563.633), 32.17 min	CID	563.633	0	1.8409134	3	ADVIVDTTLSENAGKR	10190938_1115_1819_-(pre=R,post=N)	104	99	9.387256E-17	3.1345504E-9	0.0	0.0
SD6.mgf	index=96593	-1	060813-SludgeD32_25-30, Cmpd 23573, +MSn(883.97), 60.90 min	CID	883.97	1	-4.3857417	2	ITYPEDLALADYLLR	10130880_1_646_+(pre=K,post=Q)	119	104	9.4030246E-17	3.1345155E-9	0.0	0.0
SD6.mgf	index=54715	-1	060813-SludgeD32_19-24, Cmpd 7440, +MSn(723.3734), 22.06 min	CID	723.3734	0	-1.5187608	2	GLM+15.995TTVHAATATQK	10173406_1_990_-(pre=R,post=T);10186278_1_908_-(pre=R,post=T)	81	74	9.414501E-17	3.1321907E-9	0.0	0.0
SD6.mgf	index=54608	-1	060813-SludgeD32_19-24, Cmpd 7328, +MSn(732.3561), 21.83 min	CID	732.3561	0	-2.5002184	2	VTNNGTDSSSGLGVR	10102632_1_565_+(pre=K,post=I)	138	129	9.4542357E-17	3.1515865E-9	0.0	0.0
SD6.mgf	index=117112	-1	060813-SludgeD32_31-36, Cmpd 18825, +MSn(799.386), 49.02 min	CID	799.386	0	-6.1081667	2	SADFDAITFTDGPLK	10174272_991_1095_-(pre=R,post=G)	103	98	9.505079E-17	3.1685352E-9	0.0	0.0
SD6.mgf	index=113330	-1	060813-SludgeD32_31-36, Cmpd 14840, +MSn(768.92), 38.81 min	CID	768.92	1	-8.775525	2	VYAGTEVTAGSIIVR	10159616_96_350_+(pre=K,post=Q)	137	123	9.526782E-17	3.17577E-9	0.0	0.0
SD6.mgf	index=145044	-1	060813-SludgeD32_7-12, Cmpd 23418, +MSn(1029.54), 61.33 min	CID	1029.54	0	0.7114074	2	AESIGSLTDAEVLALADNLR	10183567_960_1364_-(pre=R,post=E)	120	102	9.5802206E-17	3.2145118E-9	0.0	0.0
SD6.mgf	index=108462	-1	060813-SludgeD32_31-36, Cmpd 9690, +MSn(723.3846), 27.19 min	CID	723.3846	0	-6.0749216	2	VTTSGGGITGQAGAIR	10105568_299_574_+(pre=K,post=L)	134	121	9.590396E-17	3.202382E-9	0.0	0.0
SD6.mgf	index=18977	-1	060813-SludgeD32_13-18, Cmpd 21803, +MSn(884.76), 53.75 min	CID	884.76	1	-9.568651	3	LTNGATFDPPAFITSTGYESSIAYK	10182120_180_1308_-(pre=R,post=T)	86	55	9.696368E-17	3.2650405E-9	0.0	0.0
SD6.mgf	index=145778	-1	060813-SludgeD32_7-12, Cmpd 24204, +MSn(759.41), 63.39 min	CID	759.41	1	1.7966883	3	RFGLEGGESFIPLVDEIIQR	10152100_1_808_+(pre=K,post=A);10169106_142_1002_+(pre=K,post=A)	103	91	9.719587E-17	3.2612744E-9	0.0	0.0
SD6.mgf	index=144042	-1	060813-SludgeD32_7-12, Cmpd 22339, +MSn(706.69), 58.50 min	CID	706.69	0	-7.4275627	3	VNDAEAQAGEVGVDIYNLIK	10090414_1_532_+(pre=R,post=Y)	77	68	9.73455E-17	3.266295E-9	0.0	0.0
SD6.mgf	index=145876	-1	060813-SludgeD32_7-12, Cmpd 24309, +MSn(740.72), 63.67 min	CID	740.72	0	2.7192	3	LTVDVPEEFSGTVTQLLSER	10172018_1_1053_-(pre=R,post=R);10185154_1_1434_-(pre=R,post=R)	130	108	9.763482E-17	3.2760028E-9	0.0	0.0
SD6.mgf	index=66322	-1	060813-SludgeD32_19-24, Cmpd 19689, +MSn(932.96), 49.08 min	CID	932.96	0	-8.570074	2	GLNYDLTGNAEAIAESVK	10160484_1_887_-(pre=R,post=N)	129	109	9.8030154E-17	3.2823493E-9	0.0	0.0
SD6.mgf	index=93880	-1	060813-SludgeD32_25-30, Cmpd 20667, +MSn(755.3445), 53.29 min	CID	755.3445	0	-5.2522583	2	VTYAADAFFDFDK	10121183_60_630_-(pre=K,post=A)	104	99	9.8103905E-17	3.2563758E-9	0.0	0.0
SD6.mgf	index=93755	-1	060813-SludgeD32_25-30, Cmpd 20533, +MSn(755.3464), 52.94 min	CID	755.3464	0	-2.7473352	2	VTYAADAFFDFDK	10121183_60_630_-(pre=K,post=A)	105	101	9.8181144E-17	3.2589396E-9	0.0	0.0
SD6.mgf	index=128115	-1	060813-SludgeD32_7-12, Cmpd 5503, +MSn(676.2954), 18.18 min	CID	676.2954	0	-2.797719	2	GNYEGEGTNTPGR	10166446_1_963_-(pre=K,post=G)	109	105	9.918039E-17	3.2921077E-9	0.0	0.0
SD6.mgf	index=86119	-1	060813-SludgeD32_25-30, Cmpd 12465, +MSn(825.9), 33.02 min	CID	825.9	0	8.203121	2	QEM+15.995ASTFVVSPEPGR	10188280_168_812_+(pre=R,post=V);10192372_252_1309_+(pre=R,post=V)	88	74	9.961931E-17	3.3208278E-9	0.0	0.0
SD6.mgf	index=32015	-1	060813-SludgeD32_1-6, Cmpd 7578, +MSn(693.29), 23.43 min	CID	693.29	0	-6.426658	2	SPTSSDTDFSEGR	10138458_1_712_+(pre=K,post=L)	129	129	9.968109E-17	3.3087273E-9	0.0	0.0
SD6.mgf	index=32090	-1	060813-SludgeD32_1-6, Cmpd 7657, +MSn(693.2919), 23.63 min	CID	693.2919	0	-3.6975293	2	SPTSSDTDFSEGR	10138458_1_712_+(pre=K,post=L)	120	120	9.968109E-17	3.3087273E-9	0.0	0.0
SD6.mgf	index=135257	-1	060813-SludgeD32_7-12, Cmpd 13023, +MSn(721.3564), 34.49 min	CID	721.3564	0	-1.0999503	2	AIAVDTGYQSNFR	10151628_1_804_+(pre=R,post=Y)	117	112	1.00094916E-16	3.3224636E-9	0.0	0.0
SD6.mgf	index=62723	-1	060813-SludgeD32_19-24, Cmpd 15867, +MSn(518.58), 39.53 min	CID	518.58	0	-8.238701	3	EAYPGDVFYLHSR	10083536_260_516_-(pre=R,post=L);10086348_1_523_-(pre=R,post=L);10095722_1_546_-(pre=R,post=-);10130836_1_671_-(pre=R,post=L);10169164_1_1003_+(pre=R,post=L);10173840_1_950_-(pre=R,post=L);10186780_1_1001_+(pre=R,post=L);10198270_1_955_-(pre=R,post=L)	112	104	1.0035818E-16	3.331202E-9	0.0	0.0
SD6.mgf	index=116455	-1	060813-SludgeD32_31-36, Cmpd 18128, +MSn(898.46), 47.24 min	CID	898.46	1	4.045464	2	IGFYNPIATANEESIR	10098598_304_554_-(pre=R,post=I)	167	140	1.0101013E-16	3.3728846E-9	0.0	0.0
SD6.mgf	index=81004	-1	060813-SludgeD32_25-30, Cmpd 7058, +MSn(723.38), 21.61 min	CID	723.38	0	7.593804	2	GLM+15.995TTVHAATATQK	10173406_1_990_-(pre=R,post=T);10186278_1_908_-(pre=R,post=T)	97	87	1.013433E-16	3.371677E-9	0.0	0.0
SD6.mgf	index=66980	-1	060813-SludgeD32_19-24, Cmpd 20388, +MSn(851.45), 50.88 min	CID	851.45	1	-1.8457801	4	TSTLAHNVDFHAATGALGAAGLTLVQPGEEVVVR	10146834_1_767_-(pre=K,post=W)	208	126	1.01371136E-16	3.4246006E-9	0.0	0.0
SD6.mgf	index=83669	-1	060813-SludgeD32_25-30, Cmpd 9865, +MSn(542.9334), 27.43 min	CID	542.9334	0	-0.7869211	3	SPTGSTPHQFTDVPR	10178482_125_955_-(pre=K,post=T)	88	77	1.01609755E-16	3.3871796E-9	0.0	0.0
SD6.mgf	index=64756	-1	060813-SludgeD32_19-24, Cmpd 18022, +MSn(889.44), 44.88 min	CID	889.44	0	-14.204554	2	NAYVGLNSNWGTVVAGR	10162518_1_911_+(pre=R,post=L)	121	98	1.0180637E-16	3.404444E-9	0.0	0.0
SD6.mgf	index=37367	-1	060813-SludgeD32_1-6, Cmpd 13526, +MSn(933.4491), 38.53 min	CID	933.4491	0	1.765444	2	SLFGAAAAAEADGNTTEAAK	10111737_1_594_+(pre=K,post=R)	153	123	1.0184016E-16	3.417107E-9	0.0	0.0
SD6.mgf	index=94267	-1	060813-SludgeD32_25-30, Cmpd 21076, +MSn(1059.56), 54.36 min	CID	1059.56	1	3.2571852	2	AQNIEAEYQWVSPILVTR	10176716_488_1039_+(pre=R,post=S)	173	136	1.0446578E-16	3.4978338E-9	0.0	0.0
SD6.mgf	index=78965	-1	060813-SludgeD32_25-30, Cmpd 4903, +MSn(646.35), 16.74 min	CID	646.35	0	4.7215476	2	VVGSNNPHNVVR	10190752_1310_1795_-(pre=K,post=A)	86	84	1.04485193E-16	3.4586913E-9	0.0	0.0
SD6.mgf	index=24108	-1	060813-SludgeD32_13-18, Cmpd 27270, +MSn(815.93), 68.26 min	CID	815.93	1	0.6375189	2	ETAEVWDILADVIR	10194602_1_1065_+(pre=R,post=E)	123	120	1.0459017E-16	3.4796996E-9	0.0	0.0
SD6.mgf	index=90738	-1	060813-SludgeD32_25-30, Cmpd 17326, +MSn(894.42), 44.67 min	CID	894.42	0	-6.6874685	2	SLDEFASGIQTVSYDR	10171374_1_548_-(pre=R,post=I)	188	143	1.0529045E-16	3.5158114E-9	0.0	0.0
SD6.mgf	index=68038	-1	060813-SludgeD32_19-24, Cmpd 21516, +MSn(850.445), 53.82 min	CID	850.445	1	3.268642	2	LLELGFEPAPWSPDK	10177054_1_981_+(pre=K,post=T)	84	73	1.0583074E-16	3.5278869E-9	0.0	0.0
SD6.mgf	index=106280	-1	060813-SludgeD32_31-36, Cmpd 7385, +MSn(709.35), 22.23 min	CID	709.35	0	0.60230684	2	VVASQSQDDEALR	10135130_264_605_-(pre=R,post=E)	93	88	1.0701768E-16	3.552252E-9	0.0	0.0
SD6.mgf	index=52511	-1	060813-SludgeD32_19-24, Cmpd 5119, +MSn(441.2339), 17.21 min	CID	441.2339	0	-1.5216095	4	KVDLGKPM+15.995SSEEAAKR	10099344_1_176_+(pre=R,post=T)	78	68	1.0733558E-16	3.5841012E-9	0.0	0.0
SD6.mgf	index=88234	-1	060813-SludgeD32_25-30, Cmpd 14686, +MSn(837.42), 38.02 min	CID	837.42	0	-0.8746164	2	LSDDVDIDQQAVSIR	10143546_1_660_+(pre=K,post=F)	108	102	1.0744947E-16	3.5818477E-9	0.0	0.0
SD6.mgf	index=5658	-1	060813-SludgeD32_13-18, Cmpd 7736, +MSn(559.58), 22.60 min	CID	559.58	1	-9.457316	3	GM+15.995TVDTQEYHPEPR	10090764_1_533_+(pre=R,post=V);10187138_44_919_-(pre=R,post=V)	65	59	1.07479667E-16	3.5758327E-9	0.0	0.0
SD6.mgf	index=18841	-1	060813-SludgeD32_13-18, Cmpd 21655, +MSn(692.36), 53.37 min	CID	692.36	-1	6.666224	3	DLYGFPTHAVLPYAADLGR	10154302_1_827_-(pre=R,post=F)	54	43	1.09662596E-16	3.67595E-9	0.0	0.0
SD6.mgf	index=21449	-1	060813-SludgeD32_13-18, Cmpd 24442, +MSn(676.34), 60.71 min	CID	676.34	1	3.5523758	3	AVDGSFLMPVEDVFSISGR	10147888_1_774_-(pre=R,post=G)	94	82	1.0968123E-16	3.6765746E-9	0.0	0.0
SD6.mgf	index=15782	-1	060813-SludgeD32_13-18, Cmpd 18389, +MSn(884.9), 45.04 min	CID	884.9	0	-1.7933226	2	VDAEFWM+15.995VNVSNDAR	10188234_1_1453_+(pre=K,post=F)	98	86	1.0976742E-16	3.659117E-9	0.0	0.0
SD6.mgf	index=94207	-1	060813-SludgeD32_25-30, Cmpd 21013, +MSn(1070.04), 54.19 min	CID	1070.04	0	0.45632076	2	DGYNTTVFQLPTLGTQDIR	10195460_2041_2539_+(pre=K,post=A)	193	158	1.1001584E-16	3.687791E-9	0.0	0.0
SD6.mgf	index=95327	-1	060813-SludgeD32_25-30, Cmpd 22210, +MSn(692.03), 57.33 min	CID	692.03	0	1.9403436	3	EFNEALVHQVVTAYLAGGR	10174944_1018_1108_+(pre=R,post=Q)	105	93	1.10131674E-16	3.6916739E-9	0.0	0.0
SD6.mgf	index=53054	-1	060813-SludgeD32_19-24, Cmpd 5690, +MSn(545.2808), 18.48 min	CID	545.2808	0	3.9176855	3	VDLGKPM+15.995SSEEAAKR	10099344_1_176_+(pre=K,post=T)	104	90	1.1048412E-16	3.6830081E-9	0.0	0.0
SD6.mgf	index=55506	-1	060813-SludgeD32_19-24, Cmpd 8272, +MSn(853.41), 23.74 min	CID	853.41	2	-1.3579937	2	TNEETTASPVIEGNNK	10195536_1939_2514_-(pre=-,post=V)	76	65	1.1103833E-16	3.7077421E-9	0.0	0.0
SD6.mgf	index=96076	-1	060813-SludgeD32_25-30, Cmpd 23013, +MSn(804.78), 59.44 min	CID	804.78	1	-2.9328496	3	SVIGGGVLTSLVGQPETVFNPALR	10107131_1_573_+(pre=K,post=C)	84	62	1.1125827E-16	3.744267E-9	0.0	0.0
SD6.mgf	index=79915	-1	060813-SludgeD32_25-30, Cmpd 5908, +MSn(607.6069), 19.14 min	CID	607.6069	0	-1.0045162	3	LAATAM+15.995SQNEPNESGER	10172412_1_607_+(pre=R,post=G)	98	90	1.1156366E-16	3.7307313E-9	0.0	0.0
SD6.mgf	index=62523	-1	060813-SludgeD32_19-24, Cmpd 15643, +MSn(814.93), 38.99 min	CID	814.93	1	-9.628705	2	GLIPETQANTLTVDR	10150184_154_792_-(pre=R,post=H)	126	111	1.129347E-16	3.764699E-9	0.0	0.0
SD6.mgf	index=95470	-1	060813-SludgeD32_25-30, Cmpd 22364, +MSn(870.98), 57.74 min	CID	870.98	1	-2.5580485	2	LTTQIAEGIEEVLAPR	10198096_1256_1888_-(pre=R,post=G)	169	154	1.1328285E-16	3.7826897E-9	0.0	0.0
SD6.mgf	index=15850	-1	060813-SludgeD32_13-18, Cmpd 18463, +MSn(884.8967), 45.23 min	CID	884.8967	0	-5.5179157	2	VDAEFWM+15.995VNVSNDAR	10188234_1_1453_+(pre=K,post=F)	96	84	1.1342531E-16	3.7810537E-9	0.0	0.0
SD6.mgf	index=89068	-1	060813-SludgeD32_25-30, Cmpd 15562, +MSn(518.5839), 40.16 min	CID	518.5839	0	-0.7061744	3	EAYPGDVFYLHSR	10083536_260_516_-(pre=R,post=L);10086348_1_523_-(pre=R,post=L);10095722_1_546_-(pre=R,post=-);10130836_1_671_-(pre=R,post=L);10169164_1_1003_+(pre=R,post=L);10173840_1_950_-(pre=R,post=L);10186780_1_1001_+(pre=R,post=L);10198270_1_955_-(pre=R,post=L)	78	74	1.1355479E-16	3.7692387E-9	0.0	0.0
SD6.mgf	index=21435	-1	060813-SludgeD32_13-18, Cmpd 24427, +MSn(863.5), 60.68 min	CID	863.5	0	8.1993475	2	LVIPLEPVIELGDYR	10094986_1_544_+(pre=K,post=N)	116	102	1.1377574E-16	3.7927355E-9	0.0	0.0
SD6.mgf	index=66854	-1	060813-SludgeD32_19-24, Cmpd 20251, +MSn(976.03), 50.53 min	CID	976.03	0	-2.1261547	2	TLLLGPNC+57.021PGLITPDEIK	10082488_1_449_-(pre=K,post=I);10104450_102_571_+(pre=K,post=I)	88	64	1.1400367E-16	3.8171915E-9	0.0	0.0
SD6.mgf	index=93284	-1	060813-SludgeD32_25-30, Cmpd 20030, +MSn(689.03), 51.63 min	CID	689.03	1	-1.9191711	3	FAATLNGASLFNNLPEGTVK	10167694_302_981_-(pre=K,post=D)	74	62	1.1432037E-16	3.8358636E-9	0.0	0.0
SD6.mgf	index=105251	-1	060813-SludgeD32_31-36, Cmpd 6288, +MSn(823.88), 19.88 min	CID	823.88	1	-4.3351755	2	KFDGDTNPAGPDGQAR	10152950_1_195_-(pre=K,post=I)	115	100	1.1441589E-16	3.820524E-9	0.0	0.0
SD6.mgf	index=60257	-1	060813-SludgeD32_19-24, Cmpd 13264, +MSn(670.3412), 33.77 min	CID	670.3412	0	-0.18210173	2	LAGAYNFGQGSVR	10081244_1_511_-(pre=R,post=A)	97	95	1.1525723E-16	3.8257486E-9	0.0	0.0
SD6.mgf	index=116778	-1	060813-SludgeD32_31-36, Cmpd 18472, +MSn(974.99), 48.12 min	CID	974.99	1	-13.871944	2	FLSQPFHVAEVFTGSPGK	10156407_1_255_+(pre=R,post=Y)	86	64	1.152919E-16	3.8603254E-9	0.0	0.0
SD6.mgf	index=62789	-1	060813-SludgeD32_19-24, Cmpd 15939, +MSn(777.3678), 39.71 min	CID	777.3678	0	-6.4382014	2	EAYPGDVFYLHSR	10083536_260_516_-(pre=R,post=L);10086348_1_523_-(pre=R,post=L);10095722_1_546_-(pre=R,post=-);10130836_1_671_-(pre=R,post=L);10169164_1_1003_+(pre=R,post=L);10173840_1_950_-(pre=R,post=L);10186780_1_1001_+(pre=R,post=L);10198270_1_955_-(pre=R,post=L)	119	107	1.153137E-16	3.8276227E-9	0.0	0.0
SD6.mgf	index=20757	-1	060813-SludgeD32_13-18, Cmpd 23692, +MSn(1038.48), 58.74 min	CID	1038.48	2	-6.7815213	3	NAM+15.995NTSALSSIYEQSGIFEM+15.995GGAVGIFER	10160484_1_887_-(pre=R,post=Q)	111	62	1.153952E-16	3.8925663E-9	0.0	0.0
SD6.mgf	index=135663	-1	060813-SludgeD32_7-12, Cmpd 13449, +MSn(744.41), 35.47 min	CID	744.41	0	4.181575	2	LIAATDVTGTEQLR	10177314_1_981_-(pre=K,post=I)	124	112	1.1608297E-16	3.8620636E-9	0.0	0.0
SD6.mgf	index=91864	-1	060813-SludgeD32_25-30, Cmpd 18520, +MSn(871.77), 47.75 min	CID	871.77	1	-3.8980613	3	LYEEASGRPGVTGETLLVYC+57.021ELR	10105815_1_575_+(pre=R,post=V)	161	107	1.1677708E-16	3.927536E-9	0.0	0.0
SD6.mgf	index=18070	-1	060813-SludgeD32_13-18, Cmpd 20834, +MSn(714.8555), 51.24 min	CID	714.8555	0	-5.6351213	2	GTGASSGFSLFEIR	10143064_1_741_+(pre=R,post=S)	94	91	1.1717265E-16	3.898317E-9	0.0	0.0
SD6.mgf	index=111320	-1	060813-SludgeD32_31-36, Cmpd 12730, +MSn(585.98), 33.87 min	CID	585.98	0	6.666228	3	VQVFEGTVIGQHGAGTR	10161746_357_704_-(pre=R,post=S)	80	70	1.1755588E-16	3.9311137E-9	0.0	0.0
SD6.mgf	index=92740	-1	060813-SludgeD32_25-30, Cmpd 19454, +MSn(798.46), 50.15 min	CID	798.46	0	0.7644115	2	TPSQVQVAVIDLAVR	10199136_1_644_+(pre=R,post=H)	152	135	1.1777849E-16	3.9261674E-9	0.0	0.0
SD6.mgf	index=108364	-1	060813-SludgeD32_31-36, Cmpd 9587, +MSn(743.3363), 26.96 min	CID	743.3363	0	-3.3664882	2	DQASYTSSVEVGDK	10194834_1_99_-(pre=K,post=V)	101	95	1.1800004E-16	3.925844E-9	0.0	0.0
SD6.mgf	index=11736	-1	060813-SludgeD32_13-18, Cmpd 14122, +MSn(810.4048), 35.02 min	CID	810.4048	0	-0.0753144	2	AAVPSGASTGAFEAVER	10172326_1_871_-(pre=R,post=R);10195226_1633_2482_+(pre=R,post=R);10197674_2611_3027_+(pre=R,post=R)	130	111	1.1807386E-16	3.9484354E-9	0.0	0.0
SD6.mgf	index=14512	-1	060813-SludgeD32_13-18, Cmpd 17039, +MSn(597), 41.65 min	CID	597.0	1	-4.465632	3	IINEPTAAALAYGLDKK	10104630_1_571_-(pre=R,post=-);10142064_1_735_-(pre=R,post=N);10152058_1_807_+(pre=R,post=H);10167568_1_899_-(pre=R,post=H)	91	82	1.1833903E-16	3.957302E-9	0.0	0.0
SD6.mgf	index=14163	-1	060813-SludgeD32_13-18, Cmpd 16670, +MSn(777.37), 40.72 min	CID	777.37	0	-3.611674	2	EAYPGDVFYLHSR	10083536_260_516_-(pre=R,post=L);10086348_1_523_-(pre=R,post=L);10095722_1_546_-(pre=R,post=-);10130836_1_671_-(pre=R,post=L);10169164_1_1003_+(pre=R,post=L);10173840_1_950_-(pre=R,post=L);10186780_1_1001_+(pre=R,post=L);10198270_1_955_-(pre=R,post=L)	51	45	1.1857068E-16	3.935732E-9	0.0	0.0
SD6.mgf	index=17716	-1	060813-SludgeD32_13-18, Cmpd 20456, +MSn(725.8986), 50.27 min	CID	725.8986	0	-0.0840822	2	YTLAGTEVSALLGR	10119415_1_622_-(pre=R,post=M);10151586_102_803_-(pre=R,post=M);10165382_252_947_-(pre=R,post=M)	109	107	1.185841E-16	3.945275E-9	0.0	0.0
SD6.mgf	index=57029	-1	060813-SludgeD32_19-24, Cmpd 9873, +MSn(728.3287), 26.92 min	CID	728.3287	0	-6.704088	2	SLETSDANDTQFK	10105773_1_425_+(pre=R,post=A)	91	86	1.1897547E-16	3.9491685E-9	0.0	0.0
SD6.mgf	index=24699	-1	060813-SludgeD32_13-18, Cmpd 27919, +MSn(1170.14), 70.11 min	CID	1170.14	1	0.026990715	2	IVNDPPLIEPFIDLFPTLER	10191062_476_1833_+(pre=R,post=E)	189	145	1.1955281E-16	4.0114307E-9	0.0	0.0
SD6.mgf	index=141388	-1	060813-SludgeD32_7-12, Cmpd 19494, +MSn(857.08), 51.03 min	CID	857.08	1	0.380769	3	SSATAEDLPDASFAGQQETFLNIR	10088942_1_529_-(pre=R,post=G);10169562_1_1010_-(pre=R,post=G);10178302_1_1187_-(pre=R,post=G)	106	73	1.1972572E-16	4.0292294E-9	0.0	0.0
SD6.mgf	index=52527	-1	060813-SludgeD32_19-24, Cmpd 5136, +MSn(582.9522), 17.25 min	CID	582.9522	0	-1.0469999	3	TM+15.995GHAGAIVSGSSGTAQAK	10196328_2336_2845_-(pre=K,post=K)	88	77	1.1973598E-16	4.0136157E-9	0.0	0.0
SD6.mgf	index=9082	-1	060813-SludgeD32_13-18, Cmpd 11335, +MSn(561.6224), 29.53 min	CID	561.6224	0	1.7388271	3	VYPEAATHPDNSIIR	10141500_4_731_-(pre=K,post=G)	103	87	1.2054755E-16	4.0184744E-9	0.0	0.0
SD6.mgf	index=118123	-1	060813-SludgeD32_31-36, Cmpd 19887, +MSn(795.9233), 51.77 min	CID	795.9233	0	1.1502721	2	QILAFLNDTEIADK	10096208_113_439_+(pre=R,post=L)	116	113	1.211177E-16	4.0295682E-9	0.0	0.0
SD6.mgf	index=112214	-1	060813-SludgeD32_31-36, Cmpd 13669, +MSn(528.6157), 36.02 min	CID	528.6157	0	0.69277394	3	IVGSDEYLTKPFSK	10120671_426_628_-(pre=R,post=E);10120891_1_203_+(pre=R,post=E);10152960_128_517_-(pre=R,post=E)	81	78	1.221829E-16	4.065007E-9	0.0	0.0
SD6.mgf	index=57739	-1	060813-SludgeD32_19-24, Cmpd 10618, +MSn(751.39), 28.38 min	CID	751.39	0	-4.3051534	2	M+15.995LASGTQVVGGVNPR	10120151_1_625_+(pre=R,post=K)	110	93	1.2259239E-16	4.0866395E-9	0.0	0.0
SD6.mgf	index=70167	-1	060813-SludgeD32_19-24, Cmpd 23787, +MSn(990.02), 59.78 min	CID	990.02	0	-0.24660164	2	INSLSELVQYDTNELLK	10165836_380_955_-(pre=K,post=F)	112	92	1.2270882E-16	4.1034296E-9	0.0	0.0
SD6.mgf	index=85103	-1	060813-SludgeD32_25-30, Cmpd 11396, +MSn(761.37), 30.74 min	CID	761.37	1	-3.006775	2	ASLAFEQDGNQVGGK	10113701_1_588_+(pre=K,post=N)	69	63	1.2274312E-16	4.0916643E-9	0.0	0.0
SD6.mgf	index=12158	-1	060813-SludgeD32_13-18, Cmpd 14565, +MSn(651.3216), 35.92 min	CID	651.3216	0	0.37483898	3	EISVVSETITTHEYESK	10105076_1_421_-(pre=K,post=T);10119037_293_621_+(pre=K,post=T);10161736_1_351_-(pre=K,post=T);10175062_1_421_-(pre=K,post=T)	99	80	1.2432799E-16	4.157575E-9	0.0	0.0
SD6.mgf	index=42432	-1	060813-SludgeD32_1-6, Cmpd 18936, +MSn(821.4534), 52.56 min	CID	821.4534	0	2.2290475	2	VVGLLGNWNDTLNVK	10081498_1_512_-(pre=K,post=Q)	90	82	1.2442943E-16	4.147878E-9	0.0	0.0
SD6.mgf	index=20981	-1	060813-SludgeD32_13-18, Cmpd 23928, +MSn(758.03), 59.37 min	CID	758.03	1	2.6055007	3	TPGDEVALALDTASTEFYADGK	10197674_3048_3667_+(pre=R,post=Y)	69	56	1.2536606E-16	4.2134713E-9	0.0	0.0
SD6.mgf	index=62218	-1	060813-SludgeD32_19-24, Cmpd 15323, +MSn(637.6454), 38.22 min	CID	637.6454	0	-1.4357919	3	LASEHPDTDPFLAEVNR	10093756_1_541_+(pre=K,post=Y)	98	89	1.2575825E-16	4.205404E-9	0.0	0.0
SD6.mgf	index=145096	-1	060813-SludgeD32_7-12, Cmpd 23474, +MSn(965.478), 61.48 min	CID	965.478	0	-1.3907841	2	DYLTDLFPIM+15.995ELGTSAK	10080294_1_509_+(pre=R,post=M)	102	87	1.2686608E-16	4.2424504E-9	0.0	0.0
SD6.mgf	index=3627	-1	060813-SludgeD32_13-18, Cmpd 5584, +MSn(763.34), 18.29 min	CID	763.34	0	-2.4786925	2	AYQAQGASGSDEDVK	10120067_173_625_+(pre=K,post=S)	101	93	1.273446E-16	4.2450554E-9	0.0	0.0
SD6.mgf	index=94222	-1	060813-SludgeD32_25-30, Cmpd 21029, +MSn(780.9218), 54.23 min	CID	780.9218	0	-1.0942085	2	ILGFAALTVVGDGDGR	10189934_123_647_+(pre=R,post=V)	155	142	1.2818815E-16	4.280401E-9	0.0	0.0
SD6.mgf	index=70803	-1	060813-SludgeD32_19-24, Cmpd 24474, +MSn(783.4), 61.60 min	CID	783.4	1	-7.1319923	2	DFPELVDLYLQGR	10154954_1_833_+(pre=R,post=F)	137	137	1.2821393E-16	4.255822E-9	0.0	0.0
SD6.mgf	index=18880	-1	060813-SludgeD32_13-18, Cmpd 21698, +MSn(885.09), 53.48 min	CID	885.09	2	-14.582615	3	LTNGATFDPPAFITSTGYESSIAYK	10182120_180_1308_-(pre=R,post=T)	65	38	1.2933472E-16	4.3550648E-9	0.0	0.0
SD6.mgf	index=71529	-1	060813-SludgeD32_19-24, Cmpd 25243, +MSn(1028.58), 63.63 min	CID	1028.58	2	-1.6016742	2	IATVNGDLLDQASLIELLR	10157661_384_858_+(pre=R,post=T)	193	165	1.2952031E-16	4.3415915E-9	0.0	0.0
SD6.mgf	index=51588	-1	060813-SludgeD32_19-24, Cmpd 4144, +MSn(663.8128), 14.73 min	CID	663.8128	0	-1.7469773	2	TM+15.995ETTGNTASVAK	10165994_350_957_-(pre=K,post=V)	104	104	1.2967425E-16	4.3042943E-9	0.0	0.0
SD6.mgf	index=141572	-1	060813-SludgeD32_7-12, Cmpd 19691, +MSn(812.9149), 51.55 min	CID	812.9149	0	0.52557325	2	LGALGFDEAVDNYIK	10187300_1068_1542_+(pre=R,post=A)	97	87	1.2977324E-16	4.3260147E-9	0.0	0.0
SD6.mgf	index=18387	-1	060813-SludgeD32_13-18, Cmpd 21170, +MSn(1125.56), 52.12 min	CID	1125.56	0	-8.133905	3	GSQSTSVVAGGGTVVEM+15.995LGM+15.995SPSSIVLVDHALTR	10141500_4_731_-(pre=R,post=A)	174	89	1.299046E-16	4.3885406E-9	0.0	0.0
SD6.mgf	index=35426	-1	060813-SludgeD32_1-6, Cmpd 11470, +MSn(761.9036), 33.23 min	CID	761.9036	0	2.6435962	2	TISLTGNSATIDTTK	10168836_1_998_+(pre=R,post=V)	89	82	1.301171E-16	4.337477E-9	0.0	0.0
SD6.mgf	index=142235	-1	060813-SludgeD32_7-12, Cmpd 20404, +MSn(734.39), 53.41 min	CID	734.39	1	12.584158	3	RLDEELTYVLTHELPSER	10198482_2702_4669_-(pre=K,post=Q)	116	97	1.3055501E-16	4.3713815E-9	0.0	0.0
SD6.mgf	index=139779	-1	060813-SludgeD32_7-12, Cmpd 17780, +MSn(814.41), 46.58 min	CID	814.41	0	-9.81757	2	INDALDGLNVDDVVR	10088942_1_529_-(pre=R,post=L)	98	91	1.3099112E-16	4.366613E-9	0.0	0.0
SD6.mgf	index=92476	-1	060813-SludgeD32_25-30, Cmpd 19177, +MSn(811.39), 49.42 min	CID	811.39	1	-10.498688	2	QGLGDVVEAYEEVGR	10196032_2057_2320_+(pre=R,post=R)	104	97	1.3115953E-16	4.3722266E-9	0.0	0.0
SD6.mgf	index=66008	-1	060813-SludgeD32_19-24, Cmpd 19356, +MSn(1007.03), 48.25 min	CID	1007.03	1	-2.5761178	2	LVIDLETNGTLEPEEAIR	10120581_1_528_+(pre=K,post=R)	182	147	1.3132183E-16	4.3970565E-9	0.0	0.0
SD6.mgf	index=19049	-1	060813-SludgeD32_13-18, Cmpd 21879, +MSn(650.67), 53.96 min	CID	650.67	0	-5.721984	3	ETGQILLVDYSDIENLK	10156717_1_848_+(pre=K,post=T)	60	53	1.321323E-16	4.4185544E-9	0.0	0.0
SD6.mgf	index=13248	-1	060813-SludgeD32_13-18, Cmpd 15709, +MSn(647.66), 38.41 min	CID	647.66	1	5.7841263	3	INIIDTPGHADFGGEVER	10087882_1_427_-(pre=K,post=T);10100754_1_376_-(pre=K,post=V);10142466_1_737_+(pre=R,post=V);10143052_1_741_-(pre=K,post=V);10153970_1_824_-(pre=K,post=V);10194566_1954_2326_+(pre=K,post=V)	84	67	1.3357428E-16	4.4724753E-9	0.0	0.0
SD6.mgf	index=114122	-1	060813-SludgeD32_31-36, Cmpd 15672, +MSn(765.9), 40.89 min	CID	765.9	0	1.1156719	2	AVPATAANLAEFEAR	10122225_280_633_+(pre=K,post=R)	79	74	1.3362903E-16	4.454548E-9	0.0	0.0
SD6.mgf	index=61594	-1	060813-SludgeD32_19-24, Cmpd 14668, +MSn(787.9119), 36.74 min	CID	787.9119	0	-0.4647864	2	IGAQPVASDVTNFAGK	10151624_1_604_-(pre=K,post=F)	96	85	1.3460508E-16	4.4946717E-9	0.0	0.0
SD6.mgf	index=135182	-1	060813-SludgeD32_7-12, Cmpd 12944, +MSn(721.358), 34.31 min	CID	721.358	0	1.0999503	2	AIAVDTGYQSNFR	10151628_1_804_+(pre=R,post=Y)	97	91	1.3499025E-16	4.480749E-9	0.0	0.0
SD6.mgf	index=60763	-1	060813-SludgeD32_19-24, Cmpd 13795, +MSn(881.43), 34.87 min	CID	881.43	1	8.835115	2	LEGQLDYASGTSTSGFK	10117329_1_614_+(pre=R,post=M)	90	79	1.3568142E-16	4.5372386E-9	0.0	0.0
SD6.mgf	index=36136	-1	060813-SludgeD32_1-6, Cmpd 12216, +MSn(766.8944), 35.15 min	CID	766.8944	0	0.79587495	2	ADVIVDTTLSENAGK	10190938_1115_1819_-(pre=R,post=R)	118	109	1.3576206E-16	4.525653E-9	0.0	0.0
SD6.mgf	index=71872	-1	060813-SludgeD32_19-24, Cmpd 25618, +MSn(1058.59), 64.62 min	CID	1058.59	1	1.7501484	3	ELGLTPLGEIVSIGQVAGPDASLISQPAQAIK	10181078_268_1272_+(pre=K,post=A)	126	78	1.3657467E-16	4.6114477E-9	0.0	0.0
SD6.mgf	index=87940	-1	060813-SludgeD32_25-30, Cmpd 14377, +MSn(992.96), 37.27 min	CID	992.96	2	-6.5200233	2	DQSFVAVNTESVSDEEVK	10100048_1_558_+(pre=R,post=Y);10103750_195_569_-(pre=R,post=Y)	194	151	1.3707403E-16	4.5896575E-9	0.0	0.0
SD6.mgf	index=135420	-1	060813-SludgeD32_7-12, Cmpd 13194, +MSn(651.8497), 34.88 min	CID	651.8497	0	1.591777	2	VIGSLGADTLDGGK	10183059_1_1142_+(pre=R,post=S)	85	84	1.3717943E-16	4.56394E-9	0.0	0.0
SD6.mgf	index=36186	-1	060813-SludgeD32_1-6, Cmpd 12269, +MSn(651.8487), 35.28 min	CID	651.8487	0	0.09363394	2	VIGSLGADTLDGGK	10183059_1_1142_+(pre=R,post=S)	101	101	1.3717943E-16	4.56394E-9	0.0	0.0
SD6.mgf	index=36105	-1	060813-SludgeD32_1-6, Cmpd 12183, +MSn(651.8477), 35.07 min	CID	651.8477	0	-1.4045091	2	VIGSLGADTLDGGK	10183059_1_1142_+(pre=R,post=S)	94	94	1.3717943E-16	4.56394E-9	0.0	0.0
SD6.mgf	index=88831	-1	060813-SludgeD32_25-30, Cmpd 15313, +MSn(691.8888), 39.54 min	CID	691.8888	0	4.6754313	2	ILVVLGPDDGTAGR	10189848_1_511_-(pre=R,post=S)	88	84	1.3821498E-16	4.598392E-9	0.0	0.0
SD6.mgf	index=89096	-1	060813-SludgeD32_25-30, Cmpd 15591, +MSn(819.8978), 40.23 min	CID	819.8978	0	-9.751859	2	DFTPVC+57.021TTELGTVAK	10088850_1_528_+(pre=K,post=L)	105	90	1.3869827E-16	4.6235322E-9	0.0	0.0
SD6.mgf	index=33527	-1	060813-SludgeD32_1-6, Cmpd 9213, +MSn(644.8486), 27.59 min	CID	644.8486	0	3.312774	2	TTTSNPVNTVVR	10172670_1_1042_+(pre=R,post=Q)	112	112	1.3872583E-16	4.592132E-9	0.0	0.0
SD6.mgf	index=12456	-1	060813-SludgeD32_13-18, Cmpd 14878, +MSn(660.3133), 36.57 min	CID	660.3133	0	-0.46216795	3	GLAFYNPM+15.995M+15.995HSGAPLGQR	10099344_187_556_+(pre=R,post=A)	126	101	1.4084244E-16	4.7158357E-9	0.0	0.0
SD6.mgf	index=85334	-1	060813-SludgeD32_25-30, Cmpd 11641, +MSn(496.2459), 31.29 min	CID	496.2459	0	-3.628303	3	VAATDHEDAALAFR	10183149_76_1206_+(pre=R,post=D)	88	87	1.412718E-16	4.700092E-9	0.0	0.0
SD6.mgf	index=145330	-1	060813-SludgeD32_7-12, Cmpd 23723, +MSn(975.01), 62.13 min	CID	975.01	0	-5.070535	2	VISLIEGLNELTFEESR	10115315_1_606_-(pre=K,post=T)	111	94	1.4182099E-16	4.742548E-9	0.0	0.0
SD6.mgf	index=18967	-1	060813-SludgeD32_13-18, Cmpd 21792, +MSn(686.7), 53.73 min	CID	686.7	0	-4.0885477	3	FNADM+15.995ITIHLISTDPLIK	10157197_1_853_-(pre=K,post=D)	59	49	1.4286365E-16	4.783512E-9	0.0	0.0
SD6.mgf	index=142866	-1	060813-SludgeD32_7-12, Cmpd 21082, +MSn(794.08), 55.19 min	CID	794.08	2	2.1301005	3	SATNSVLWFTGEDIPFVPNKR	10131788_1_676_+(pre=K,post=F)	115	87	1.4320404E-16	4.8092295E-9	0.0	0.0
SD6.mgf	index=94547	-1	060813-SludgeD32_25-30, Cmpd 21376, +MSn(975.53), 55.15 min	CID	975.53	0	9.572712	3	EGDGSPVGSLLLPTGDRVPLGQYVVSVGR	10179240_577_1214_-(pre=K,post=Q)	259	157	1.4349786E-16	4.8405386E-9	0.0	0.0
SD6.mgf	index=111538	-1	060813-SludgeD32_31-36, Cmpd 12959, +MSn(713.33), 34.39 min	CID	713.33	0	-5.3904843	2	TSSGDASVADAFAAR	10162418_538_819_-(pre=R,post=V)	110	100	1.4450758E-16	4.817186E-9	0.0	0.0
SD6.mgf	index=62132	-1	060813-SludgeD32_19-24, Cmpd 15232, +MSn(898.4452), 38.01 min	CID	898.4452	0	-3.532566	2	IGVM+15.995FGSPETTTGGNALK	10078704_1_506_+(pre=K,post=F);10121271_1_563_+(pre=K,post=F);10181342_386_907_-(pre=K,post=F)	122	100	1.451195E-16	4.8590443E-9	0.0	0.0
SD6.mgf	index=95353	-1	060813-SludgeD32_25-30, Cmpd 22238, +MSn(713.72), 57.41 min	CID	713.72	1	-1.5105226	3	KPELDAQLVAESIAQQLER	10086786_116_524_+(pre=R,post=R)	112	92	1.4518105E-16	4.866548E-9	0.0	0.0
SD6.mgf	index=119158	-1	060813-SludgeD32_31-36, Cmpd 20985, +MSn(836.9566), 54.65 min	CID	836.9566	0	0.14585026	2	FVALPGEAGELGIFPR	10151986_126_542_+(pre=R,post=H)	133	114	1.453162E-16	4.8523336E-9	0.0	0.0
SD6.mgf	index=19398	-1	060813-SludgeD32_13-18, Cmpd 22254, +MSn(804.41), 54.94 min	CID	804.41	1	9.818305	3	ERLEYLLDEGSFNELDQLAR	10188634_1_340_-(pre=R,post=S);10198228_4001_4281_+(pre=R,post=S)	74	55	1.4565921E-16	4.887396E-9	0.0	0.0
SD6.mgf	index=140582	-1	060813-SludgeD32_7-12, Cmpd 18638, +MSn(739.8939), 48.80 min	CID	739.8939	0	-2.9696949	2	IVGFENEISTLTR	10157707_1_859_+(pre=R,post=Q)	94	94	1.4590186E-16	4.84294E-9	0.0	0.0
SD6.mgf	index=61920	-1	060813-SludgeD32_19-24, Cmpd 15010, +MSn(744.8734), 37.49 min	CID	744.8734	0	-3.113722	2	GGQPANFLDVGGGATK	10148778_1_780_+(pre=K,post=E)	81	75	1.4613534E-16	4.8796855E-9	0.0	0.0
SD6.mgf	index=68574	-1	060813-SludgeD32_19-24, Cmpd 22097, +MSn(933.13), 55.32 min	CID	933.13	1	-1.3515184	3	ITANDFLPDDIKELGLNGSFDM+15.995GVAK	10180454_14_889_-(pre=K,post=L)	89	55	1.4636659E-16	4.931084E-9	0.0	0.0
SD6.mgf	index=52089	-1	060813-SludgeD32_19-24, Cmpd 4676, +MSn(560.6242), 16.11 min	CID	560.6242	0	0.54435027	3	LSHRPSELSGGQQQR	10102402_1_564_+(pre=R,post=V);10102420_1_564_+(pre=R,post=V);10194614_2020_2335_+(pre=R,post=V)	123	113	1.4862555E-16	4.95446E-9	0.0	0.0
SD6.mgf	index=21405	-1	060813-SludgeD32_13-18, Cmpd 24394, +MSn(713.7), 60.59 min	CID	713.7	0	-13.939459	3	AIDKTFLMPIEDVFSISGR	10126654_1_653_-(pre=R,post=G)	101	88	1.4881731E-16	4.988437E-9	0.0	0.0
SD6.mgf	index=56642	-1	060813-SludgeD32_19-24, Cmpd 9466, +MSn(852.41), 26.11 min	CID	852.41	1	-2.1839397	2	TNEETTAAPVIEGNEK	10187532_609_1429_-(pre=-,post=V)	110	96	1.4927566E-16	4.9845457E-9	0.0	0.0
SD6.mgf	index=118695	-1	060813-SludgeD32_31-36, Cmpd 20497, +MSn(875.93), 53.37 min	CID	875.93	0	-2.3691282	2	M+15.995IAPILDDLAGEYEGK	10118237_287_618_-(pre=K,post=V)	106	90	1.4971088E-16	4.9990785E-9	0.0	0.0
SD6.mgf	index=15923	-1	060813-SludgeD32_13-18, Cmpd 18540, +MSn(885.41), 45.42 min	CID	885.41	1	7.553836	2	VDAEFWM+15.995VNVSNDAR	10188234_1_1453_+(pre=K,post=F)	81	68	1.5010157E-16	5.003663E-9	0.0	0.0
SD6.mgf	index=139415	-1	060813-SludgeD32_7-12, Cmpd 17394, +MSn(884.94), 45.57 min	CID	884.94	0	12.828762	2	LSLGDDQAYFDQQLR	10143896_1_747_+(pre=R,post=N)	96	83	1.5048996E-16	5.0166102E-9	0.0	0.0
SD6.mgf	index=16581	-1	060813-SludgeD32_13-18, Cmpd 19244, +MSn(842.45), 47.20 min	CID	842.45	1	-10.546336	2	LLDQGEAGDNVGILLR	10147888_1_774_-(pre=K,post=G)	178	151	1.511689E-16	5.047764E-9	0.0	0.0
SD6.mgf	index=137021	-1	060813-SludgeD32_7-12, Cmpd 14875, +MSn(520.2757), 39.00 min	CID	520.2757	0	2.580895	3	EAIADAANAVAHHLR	10126758_1_653_+(pre=R,post=S)	95	88	1.5221621E-16	5.0741553E-9	0.0	0.0
SD6.mgf	index=86837	-1	060813-SludgeD32_25-30, Cmpd 13219, +MSn(729.61), 34.64 min	CID	729.61	1	-2.8235812	4	EQGFHHVVSLSASPHNLHNYDELGVK	10198096_1_205_-(pre=R,post=W)	91	46	1.5227289E-16	5.1300666E-9	0.0	0.0
SD6.mgf	index=70692	-1	060813-SludgeD32_19-24, Cmpd 24358, +MSn(1020.5), 61.29 min	CID	1020.5	0	-8.791856	2	AIDGAFLM+15.995PVEDVFSISGR	10170336_1_1022_-(pre=R,post=G)	118	89	1.5248085E-16	5.111241E-9	0.0	0.0
SD6.mgf	index=93927	-1	060813-SludgeD32_25-30, Cmpd 20716, +MSn(681.68), 53.42 min	CID	681.68	1	-5.970957	3	VEAFDVAGDNLEPLIFHR	10198796_3090_3644_+(pre=R,post=R)	70	58	1.5278888E-16	5.115839E-9	0.0	0.0
SD6.mgf	index=36057	-1	060813-SludgeD32_1-6, Cmpd 12133, +MSn(766.9), 34.94 min	CID	766.9	0	8.117925	2	ADVIVDTTLSENAGK	10190938_1115_1819_-(pre=R,post=R)	115	104	1.5383673E-16	5.128175E-9	0.0	0.0
SD6.mgf	index=98947	-1	060813-SludgeD32_25-30, Cmpd 27016, +MSn(884.4991), 70.26 min	CID	884.4991	0	0.96607566	2	DQPVILQLLEVPFEK	10080802_166_511_+(pre=K,post=A)	107	100	1.5413106E-16	5.137987E-9	0.0	0.0
SD6.mgf	index=95533	-1	060813-SludgeD32_25-30, Cmpd 22433, +MSn(870.48), 57.92 min	CID	870.48	0	-0.63104963	2	LTTQIAEGIEEVLAPR	10198096_1256_1888_-(pre=R,post=G)	161	151	1.5617849E-16	5.2150417E-9	0.0	0.0
SD6.mgf	index=139560	-1	060813-SludgeD32_7-12, Cmpd 17547, +MSn(830.95), 45.97 min	CID	830.95	1	-3.4898114	2	IINEPTAAALAYGLDK	10104630_1_571_-(pre=R,post=K);10122742_1_636_-(pre=R,post=D);10142064_1_735_-(pre=R,post=K);10152058_1_807_+(pre=R,post=K);10167568_1_899_-(pre=R,post=K)	106	93	1.5686682E-16	5.2380265E-9	0.0	0.0
SD6.mgf	index=53071	-1	060813-SludgeD32_19-24, Cmpd 5708, +MSn(679.8168), 18.52 min	CID	679.8168	0	-2.424102	2	LAADNEGNDVGQR	10161958_1_773_-(pre=K,post=L)	113	110	1.5808265E-16	5.2472577E-9	0.0	0.0
SD6.mgf	index=9039	-1	060813-SludgeD32_13-18, Cmpd 11289, +MSn(788.66), 29.43 min	CID	788.66	0	-8.899881	3	IGEVHDGAATM+15.995DWM+15.995EQEQER	10100140_1_310_-(pre=K,post=G);10183617_299_1042_+(pre=K,post=G)	61	49	1.5888415E-16	5.33114E-9	0.0	0.0
SD6.mgf	index=65216	-1	060813-SludgeD32_19-24, Cmpd 18514, +MSn(895.9481), 46.13 min	CID	895.9481	0	-1.6349622	2	SYELPDGQVITIGNER	10102290_1_564_-(pre=K,post=F)	116	105	1.5899695E-16	5.309155E-9	0.0	0.0
SD6.mgf	index=143376	-1	060813-SludgeD32_7-12, Cmpd 21632, +MSn(709.7), 56.64 min	CID	709.7	0	-3.3540413	3	DAIQEGQEIILQVEKEER	10128580_1_661_+(pre=R,post=G)	111	98	1.5956162E-16	5.3426112E-9	0.0	0.0
SD6.mgf	index=89804	-1	060813-SludgeD32_25-30, Cmpd 16335, +MSn(637.98), 42.13 min	CID	637.98	0	-8.418836	3	VGSGM+15.995AGM+15.995QAGGLYNVVLR	10188106_1157_1593_-(pre=R,post=G)	89	78	1.5962156E-16	5.3506013E-9	0.0	0.0
SD6.mgf	index=64345	-1	060813-SludgeD32_19-24, Cmpd 17587, +MSn(685.69), 43.80 min	CID	685.69	1	-1.5723004	3	INIIDTPGHVDFTVEVER	10161092_1_375_-(pre=K,post=S)	82	66	1.6012824E-16	5.361583E-9	0.0	0.0
SD6.mgf	index=139330	-1	060813-SludgeD32_7-12, Cmpd 17305, +MSn(735.68), 45.33 min	CID	735.68	0	-7.798581	3	M+15.995M+15.995RPGEPPTEDAVQALFQR	10125050_1_646_-(pre=R,post=L)	122	92	1.6020964E-16	5.3703144E-9	0.0	0.0
SD6.mgf	index=130656	-1	060813-SludgeD32_7-12, Cmpd 8179, +MSn(766.88), 24.01 min	CID	766.88	1	2.2711468	2	NAIDQTGNSNAGLTR	10164214_1_933_+(pre=R,post=E)	103	95	1.6074367E-16	5.3584195E-9	0.0	0.0
SD6.mgf	index=21791	-1	060813-SludgeD32_13-18, Cmpd 24806, +MSn(1020.51), 61.68 min	CID	1020.51	0	1.0167452	2	AIDGAFLM+15.995PVEDVFSISGR	10170336_1_1022_-(pre=R,post=G)	124	95	1.6088397E-16	5.3929186E-9	0.0	0.0
SD6.mgf	index=137919	-1	060813-SludgeD32_7-12, Cmpd 15818, +MSn(757.03), 41.43 min	CID	757.03	1	1.9636601	3	GINDGDYVFVDGNPVDRPYR	10151628_1_804_+(pre=R,post=G)	215	149	1.6201468E-16	5.4361804E-9	0.0	0.0
SD6.mgf	index=63802	-1	060813-SludgeD32_19-24, Cmpd 17007, +MSn(1022.9813), 42.35 min	CID	1022.9813	0	-4.4151163	2	AM+15.995YQTIDVNTPIDGSTFR	10121205_54_630_-(pre=R,post=V)	205	171	1.6216614E-16	5.429818E-9	0.0	0.0
SD6.mgf	index=12299	-1	060813-SludgeD32_13-18, Cmpd 14713, +MSn(642.6491), 36.23 min	CID	642.6491	0	-1.2346646	3	INIVDTPGHADFGGEVER	10123618_1_639_-(pre=R,post=V);10193484_1123_2022_+(pre=K,post=T)	132	99	1.6238319E-16	5.437086E-9	0.0	0.0
SD6.mgf	index=18403	-1	060813-SludgeD32_13-18, Cmpd 21187, +MSn(989.9576), 52.16 min	CID	989.9576	0	-1.2330848	2	YSPAEM+15.995LIGFSESQEFK	10182120_180_1308_-(pre=R,post=N)	144	124	1.6246103E-16	5.4327587E-9	0.0	0.0
SD6.mgf	index=86721	-1	060813-SludgeD32_25-30, Cmpd 13097, +MSn(934.45), 34.38 min	CID	934.45	1	-0.42366	2	VVQLM+15.995SSDEPSSYGVPR	10141646_274_732_-(pre=R,post=A)	156	126	1.6276199E-16	5.442823E-9	0.0	0.0
SD6.mgf	index=61876	-1	060813-SludgeD32_19-24, Cmpd 14964, +MSn(780.3789), 37.39 min	CID	780.3789	0	-1.0949697	2	VPM+15.995GASSFGLTYASR	10161288_1_896_+(pre=K,post=T)	127	114	1.6288342E-16	5.429748E-9	0.0	0.0
SD6.mgf	index=60365	-1	060813-SludgeD32_19-24, Cmpd 13377, +MSn(721.36), 34.00 min	CID	721.36	0	3.8921318	2	AIAVDTGYQSNFR	10151628_1_804_+(pre=R,post=Y)	71	68	1.6395475E-16	5.4421716E-9	0.0	0.0
SD6.mgf	index=82880	-1	060813-SludgeD32_25-30, Cmpd 9036, +MSn(656.8479), 25.73 min	CID	656.8479	0	2.230116	2	NTPVNEGGIGQVK	10125256_1_439_+(pre=R,post=Y)	102	98	1.6427239E-16	5.452715E-9	0.0	0.0
SD6.mgf	index=67101	-1	060813-SludgeD32_19-24, Cmpd 20517, +MSn(715.3974), 51.21 min	CID	715.3974	0	-0.34126562	3	M+15.995PLALAVNYGAGPIAAGVTLTK	10113701_1_588_+(pre=K,post=N)	123	94	1.6437167E-16	5.5244236E-9	0.0	0.0
SD6.mgf	index=92873	-1	060813-SludgeD32_25-30, Cmpd 19594, +MSn(890.46), 50.51 min	CID	890.46	0	-14.668072	2	LAAALTGGNVFFDSAAVR	10075442_1_476_+(pre=K,post=T)	117	91	1.6448849E-16	5.5075775E-9	0.0	0.0
SD6.mgf	index=134669	-1	060813-SludgeD32_7-12, Cmpd 12405, +MSn(862.9), 33.11 min	CID	862.9	0	-1.2024527	2	VYVM+15.995NEWEAQNPTK	10183059_1_1142_+(pre=R,post=V)	89	81	1.645625E-16	5.4749703E-9	0.0	0.0
SD6.mgf	index=21089	-1	060813-SludgeD32_13-18, Cmpd 24043, +MSn(658.34), 59.68 min	CID	658.34	0	4.079287	3	GHYTEGAELIDSVLDVVR	10102750_1_565_-(pre=K,post=K)	88	78	1.6589728E-16	5.554748E-9	0.0	0.0
SD6.mgf	index=85210	-1	060813-SludgeD32_25-30, Cmpd 11511, +MSn(531.28), 31.01 min	CID	531.28	0	-6.5483003	3	ITLNM+15.995GVSEAVADKK	10099022_137_555_+(pre=K,post=V);10126734_1_270_-(pre=K,post=V)	77	69	1.6771956E-16	5.5909624E-9	0.0	0.0
SD6.mgf	index=86595	-1	060813-SludgeD32_25-30, Cmpd 12965, +MSn(728.883), 34.09 min	CID	728.883	0	3.9356985	2	IVVDIQTDAPEEK	10190600_1_557_+(pre=K,post=V)	62	62	1.697895E-16	5.635845E-9	0.0	0.0
SD6.mgf	index=20586	-1	060813-SludgeD32_13-18, Cmpd 23510, +MSn(732.05), 58.27 min	CID	732.05	1	2.7814252	3	EVDKPFLMPVEDVFTITGR	10128104_1_659_-(pre=R,post=G)	87	70	1.7026887E-16	5.707505E-9	0.0	0.0
SD6.mgf	index=114165	-1	060813-SludgeD32_31-36, Cmpd 15717, +MSn(868.45), 41.00 min	CID	868.45	1	-1.6513333	2	FTPSGQAVANFGVAVNR	10112657_1_463_-(pre=R,post=R);10124046_187_641_+(pre=R,post=K);10160418_416_887_+(pre=R,post=R)	111	93	1.7185436E-16	5.7468754E-9	0.0	0.0
SD6.mgf	index=112986	-1	060813-SludgeD32_31-36, Cmpd 14479, +MSn(780.37), 37.94 min	CID	780.37	0	-12.513939	2	VPM+15.995GASSFGLTYASR	10161288_1_896_+(pre=K,post=T)	97	87	1.7189066E-16	5.7300067E-9	0.0	0.0
SD6.mgf	index=9785	-1	060813-SludgeD32_13-18, Cmpd 12073, +MSn(894.46), 31.01 min	CID	894.46	0	5.1860294	2	GITINTAHVEYQTANR	10089294_1_530_+(pre=R,post=H)	133	108	1.7252705E-16	5.7609455E-9	0.0	0.0
SD6.mgf	index=19769	-1	060813-SludgeD32_13-18, Cmpd 22651, +MSn(992.49), 55.97 min	CID	992.49	1	-6.30553	2	ELAAFAQFASDLDEATRK	10076732_1_437_+(pre=R,post=Q);10130550_305_670_-(pre=R,post=Q);10186780_1172_1514_+(pre=R,post=Q);10191678_1_500_+(pre=R,post=Q)	226	190	1.7304986E-16	5.794239E-9	0.0	0.0
SD6.mgf	index=140158	-1	060813-SludgeD32_7-12, Cmpd 18186, +MSn(781.89), 47.63 min	CID	781.89	2	-1.6386918	2	M+15.995LQEAVDALLDNGR	10136910_1_704_-(pre=R,post=R);10155160_1_834_+(pre=R,post=R)	97	88	1.7486499E-16	5.8177325E-9	0.0	0.0
SD6.mgf	index=87714	-1	060813-SludgeD32_25-30, Cmpd 14140, +MSn(772.41), 36.72 min	CID	772.41	1	-1.8567902	2	SQQEETIPLAATVR	10194528_1049_1696_+(pre=-,post=T)	90	87	1.7656931E-16	5.8744347E-9	0.0	0.0
SD6.mgf	index=84320	-1	060813-SludgeD32_25-30, Cmpd 10549, +MSn(678.88), 28.82 min	CID	678.88	0	3.3265204	2	IVVNVGAGAATEQK	10140560_395_725_+(pre=K,post=A)	78	74	1.7745193E-16	5.9037997E-9	0.0	0.0
SD6.mgf	index=21134	-1	060813-SludgeD32_13-18, Cmpd 24092, +MSn(987.5), 59.80 min	CID	987.5	1	-4.1112223	2	GHYTEGAELIDSVLDVVR	10102750_1_565_-(pre=K,post=K)	148	106	1.785085E-16	5.9770104E-9	0.0	0.0
SD6.mgf	index=2904	-1	060813-SludgeD32_13-18, Cmpd 4814, +MSn(408.44), 16.50 min	CID	408.44	0	-13.897244	4	YTVADTHHTHASYK	10126966_1_654_+(pre=K,post=D)	78	71	1.7888943E-16	5.951625E-9	0.0	0.0
SD6.mgf	index=96390	-1	060813-SludgeD32_25-30, Cmpd 23352, +MSn(594.3616), 60.33 min	CID	594.3616	0	1.0269039	3	EIRPTLLPFVNLIAGK	10189986_159_770_-(pre=K,post=C)	78	73	1.7914884E-16	5.9820575E-9	0.0	0.0
SD6.mgf	index=57385	-1	060813-SludgeD32_19-24, Cmpd 10247, +MSn(574.2905), 27.63 min	CID	574.2905	0	-0.42511675	2	APGAGFSDVAAGK	10178482_125_955_-(pre=R,post=Y)	101	101	1.7922083E-16	5.9489005E-9	0.0	0.0
SD6.mgf	index=8157	-1	060813-SludgeD32_13-18, Cmpd 10363, +MSn(574.2895), 27.62 min	CID	574.2895	0	-2.231863	2	APGAGFSDVAAGK	10178482_125_955_-(pre=R,post=Y)	101	101	1.7922083E-16	5.9489005E-9	0.0	0.0
SD6.mgf	index=57669	-1	060813-SludgeD32_19-24, Cmpd 10545, +MSn(574.2898), 28.23 min	CID	574.2898	0	-1.700467	2	APGAGFSDVAAGK	10178482_125_955_-(pre=R,post=Y)	58	57	1.7922083E-16	5.9489005E-9	0.0	0.0
SD6.mgf	index=8260	-1	060813-SludgeD32_13-18, Cmpd 10471, +MSn(574.2897), 27.80 min	CID	574.2897	0	-1.9130254	2	APGAGFSDVAAGK	10178482_125_955_-(pre=R,post=Y)	88	87	1.7922083E-16	5.9489005E-9	0.0	0.0
SD6.mgf	index=133222	-1	060813-SludgeD32_7-12, Cmpd 10885, +MSn(788.6658), 29.71 min	CID	788.6658	0	-1.5478055	3	IGEVHDGAATM+15.995DWM+15.995EQEQER	10100140_1_310_-(pre=K,post=G);10183617_299_1042_+(pre=K,post=G)	95	71	1.8014455E-16	6.0445036E-9	0.0	0.0
SD6.mgf	index=137208	-1	060813-SludgeD32_7-12, Cmpd 15071, +MSn(903.9544), 39.50 min	CID	903.9544	0	1.8905684	2	LGATNLTGTNLNGEEFR	10195238_2294_2485_-(pre=K,post=T)	156	128	1.81664E-16	6.0749135E-9	0.0	0.0
SD6.mgf	index=91411	-1	060813-SludgeD32_25-30, Cmpd 18037, +MSn(622.99), 46.51 min	CID	622.99	1	-0.5543426	3	EQLVFPEIEYDKIDK	10167474_217_840_-(pre=R,post=V)	86	79	1.825107E-16	6.0840275E-9	0.0	0.0
SD6.mgf	index=137843	-1	060813-SludgeD32_7-12, Cmpd 15738, +MSn(798.38), 41.22 min	CID	798.38	1	-13.423694	2	GVYESLQATVDEGAR	10116477_134_611_+(pre=K,post=L)	107	97	1.8279879E-16	6.093631E-9	0.0	0.0
SD6.mgf	index=20215	-1	060813-SludgeD32_13-18, Cmpd 23120, +MSn(1064.02), 57.22 min	CID	1064.02	2	-8.782735	2	LEYLLDEGSFNELDQLAR	10188634_1_340_-(pre=R,post=S);10198228_4001_4281_+(pre=R,post=S)	144	112	1.8379239E-16	6.1539307E-9	0.0	0.0
SD6.mgf	index=21261	-1	060813-SludgeD32_13-18, Cmpd 24241, +MSn(676.34), 60.18 min	CID	676.34	1	3.5523758	3	AVDGSFLMPVEDVFSISGR	10147888_1_774_-(pre=R,post=G)	77	66	1.8421831E-16	6.175098E-9	0.0	0.0
SD6.mgf	index=142613	-1	060813-SludgeD32_7-12, Cmpd 20811, +MSn(1256.6), 54.48 min	CID	1256.6	2	4.2129207	3	HDSFLDTDGAGLAISNFSGGSLVQGEPDASSFPSGGIR	10116477_134_611_+(pre=K,post=E);10154980_1_349_-(pre=K,post=E)	103	52	1.8440772E-16	6.235048E-9	0.0	0.0
SD6.mgf	index=133132	-1	060813-SludgeD32_7-12, Cmpd 10788, +MSn(558.27), 29.48 min	CID	558.27	0	-0.21865815	3	M+15.995LLPDTVGTGGDSHTR	10129116_1_664_+(pre=R,post=F)	117	100	1.8488139E-16	6.1734764E-9	0.0	0.0
SD6.mgf	index=85286	-1	060813-SludgeD32_25-30, Cmpd 11591, +MSn(531.2834), 31.19 min	CID	531.2834	0	-0.22976492	3	ITLNM+15.995GVSEAVADKK	10099022_137_555_+(pre=K,post=V);10126734_1_270_-(pre=K,post=V)	85	79	1.8502086E-16	6.167704E-9	0.0	0.0
SD6.mgf	index=79997	-1	060813-SludgeD32_25-30, Cmpd 5994, +MSn(676.3516), 19.33 min	CID	676.3516	0	-0.3609669	2	TANADTPLVHGQK	10104892_207_572_-(pre=K,post=A)	103	99	1.8546778E-16	6.156256E-9	0.0	0.0
SD6.mgf	index=23869	-1	060813-SludgeD32_13-18, Cmpd 27016, +MSn(759.4378), 67.57 min	CID	759.4378	0	-0.16073771	2	LGTNSLLDLLVFGR	10165726_1_953_+(pre=R,post=A);10191282_1_1161_+(pre=R,post=A)	139	138	1.8683546E-16	6.215988E-9	0.0	0.0
SD6.mgf	index=111900	-1	060813-SludgeD32_31-36, Cmpd 13339, +MSn(917.4514), 35.25 min	CID	917.4514	0	-3.060226	2	SNQDLNQLTAEQVM+15.995VK	10168376_210_653_-(pre=R,post=D)	84	73	1.8803913E-16	6.2789183E-9	0.0	0.0
SD6.mgf	index=65642	-1	060813-SludgeD32_19-24, Cmpd 18970, +MSn(790.9088), 47.28 min	CID	790.9088	0	-4.861744	2	NSFVGLAGGFGTVAAGR	10180454_14_889_-(pre=R,post=M)	136	122	1.8949793E-16	6.3368835E-9	0.0	0.0
SD6.mgf	index=22181	-1	060813-SludgeD32_13-18, Cmpd 25224, +MSn(1090.56), 62.79 min	CID	1090.56	1	-0.4189791	2	LVDQPFIM+15.995PVEDVFSITGR	10133210_1_683_-(pre=R,post=G)	138	95	1.8969623E-16	6.358721E-9	0.0	0.0
SD6.mgf	index=109114	-1	060813-SludgeD32_31-36, Cmpd 10376, +MSn(643.9824), 28.63 min	CID	643.9824	0	-4.4545307	3	RLYVHDEENTLNVGDR	10121203_335_628_+(pre=K,post=V)	104	87	1.8980604E-16	6.3379177E-9	0.0	0.0
SD6.mgf	index=117302	-1	060813-SludgeD32_31-36, Cmpd 19025, +MSn(806.0629), 49.54 min	CID	806.0629	0	-1.5143995	3	YIGVPTSDLFNQTQGNTLEYR	10147402_1_350_+(pre=K,post=D)	111	85	1.8996704E-16	6.379674E-9	0.0	0.0
SD6.mgf	index=9308	-1	060813-SludgeD32_13-18, Cmpd 11572, +MSn(767.4), 30.01 min	CID	767.4	0	-5.169748	2	IATEKDATDIESLK	10158025_1_862_+(pre=K,post=A)	98	96	1.9068022E-16	6.3439027E-9	0.0	0.0
SD6.mgf	index=89289	-1	060813-SludgeD32_25-30, Cmpd 15794, +MSn(757.37), 40.75 min	CID	757.37	1	-4.5548463	2	M+15.995SNAEAVILTEYR	10096746_1_549_-(pre=R,post=G)	91	84	1.9204681E-16	6.3746355E-9	0.0	0.0
SD6.mgf	index=18359	-1	060813-SludgeD32_13-18, Cmpd 21140, +MSn(576.34), 52.04 min	CID	576.34	0	-0.31770378	3	KDTVVGQLTGGVAQLLK	10103612_16_568_+(pre=R,post=G)	65	61	1.9326378E-16	6.4628147E-9	0.0	0.0
SD6.mgf	index=89531	-1	060813-SludgeD32_25-30, Cmpd 16048, +MSn(695.36), 41.39 min	CID	695.36	1	-0.7451111	2	ALVNC+57.021AGIGWATR	10144000_168_748_-(pre=R,post=T);10172412_1_607_+(pre=K,post=T)	103	97	1.9329493E-16	6.416064E-9	0.0	0.0
SD6.mgf	index=69000	-1	060813-SludgeD32_19-24, Cmpd 22550, +MSn(903.46), 56.51 min	CID	903.46	2	1.9636694	2	WAPEFLNLGTALDNSR	10185090_1_1080_+(pre=R,post=K)	114	99	1.9438437E-16	6.4907955E-9	0.0	0.0
SD6.mgf	index=94247	-1	060813-SludgeD32_25-30, Cmpd 21055, +MSn(790.4), 54.30 min	CID	790.4	2	5.9270706	3	DLDGFTRSLMVDLLSAWGGDAK	10167694_302_981_-(pre=K,post=R)	93	71	1.9494163E-16	6.55186E-9	0.0	0.0
SD6.mgf	index=92769	-1	060813-SludgeD32_25-30, Cmpd 19485, +MSn(861.9121), 50.23 min	CID	861.9121	0	-1.2038308	2	ALM+15.995AFPDEDVLLGC+57.021R	10182879_76_753_-(pre=R,post=M);10185458_52_738_-(pre=R,post=M)	134	114	1.9511113E-16	6.504065E-9	0.0	0.0
SD6.mgf	index=140243	-1	060813-SludgeD32_7-12, Cmpd 18277, +MSn(1063.5), 47.87 min	CID	1063.5	1	-4.334045	2	VIFNGDGYAEEWQVEAAAR	10144872_148_753_-(pre=R,post=G)	126	91	1.954251E-16	6.550756E-9	0.0	0.0
SD6.mgf	index=70197	-1	060813-SludgeD32_19-24, Cmpd 23825, +MSn(676), 59.88 min	CID	676.0	0	-4.69499	3	AVDGSFLMPVEDVFSISGR	10147888_1_774_-(pre=R,post=G)	93	78	1.9705958E-16	6.6055446E-9	0.0	0.0
SD6.mgf	index=62662	-1	060813-SludgeD32_19-24, Cmpd 15791, +MSn(518.92), 39.36 min	CID	518.92	1	2.3944986	3	EAYPGDVFYLHSR	10083536_260_516_-(pre=R,post=L);10086348_1_523_-(pre=R,post=L);10095722_1_546_-(pre=R,post=-);10130836_1_671_-(pre=R,post=L);10169164_1_1003_+(pre=R,post=L);10173840_1_950_-(pre=R,post=L);10186780_1_1001_+(pre=R,post=L);10198270_1_955_-(pre=R,post=L)	83	78	1.9813661E-16	6.5767747E-9	0.0	0.0
SD6.mgf	index=85117	-1	060813-SludgeD32_25-30, Cmpd 11411, +MSn(760.87), 30.78 min	CID	760.87	0	-0.8021752	2	ASLAFEQDGNQVGGK	10113701_1_588_+(pre=K,post=N)	78	70	1.9832305E-16	6.611135E-9	0.0	0.0
SD6.mgf	index=71031	-1	060813-SludgeD32_19-24, Cmpd 24716, +MSn(896.46), 62.23 min	CID	896.46	1	1.2614466	2	DGVVDVVWSLAGYTPGR	10192074_1341_1949_+(pre=R,post=F)	106	93	1.9837788E-16	6.633832E-9	0.0	0.0
SD6.mgf	index=138658	-1	060813-SludgeD32_7-12, Cmpd 16594, +MSn(876.45), 43.46 min	CID	876.45	1	2.0567338	2	TVFEVESTSPGSIELR	10098692_1_554_+(pre=R,post=D)	128	112	1.985493E-16	6.6298687E-9	0.0	0.0
SD6.mgf	index=19060	-1	060813-SludgeD32_13-18, Cmpd 21891, +MSn(884.76), 53.99 min	CID	884.76	1	-9.568651	3	LTNGATFDPPAFITSTGYESSIAYK	10182120_180_1308_-(pre=R,post=T)	67	37	1.9868911E-16	6.6904224E-9	0.0	0.0
SD6.mgf	index=69413	-1	060813-SludgeD32_19-24, Cmpd 22989, +MSn(831.44), 57.67 min	CID	831.44	1	0.037992444	2	VSIVDADVWGFSIPR	10128502_1_661_+(pre=K,post=M)	105	94	1.9894505E-16	6.6318693E-9	0.0	0.0
SD6.mgf	index=3289	-1	060813-SludgeD32_13-18, Cmpd 5226, +MSn(615.3204), 17.49 min	CID	615.3204	0	-3.0749576	2	TTATVQPSEPAK	10184433_1_966_-(pre=R,post=A)	61	61	1.993137E-16	6.5977246E-9	0.0	0.0
SD6.mgf	index=20139	-1	060813-SludgeD32_13-18, Cmpd 23040, +MSn(864.08), 57.01 min	CID	864.08	0	-8.688152	3	LADTELM+15.995IEIEKDFTTYGEEVK	10125988_1_432_-(pre=R,post=F)	57	35	1.9936883E-16	6.700655E-9	0.0	0.0
SD6.mgf	index=19932	-1	060813-SludgeD32_13-18, Cmpd 22822, +MSn(765.17), 56.43 min	CID	765.17	0	-8.136147	4	TVEEVLQAVDVPIAIGGSGNPQKDPLVLAK	10157197_1_853_-(pre=K,post=A)	113	57	2.0156147E-16	6.8015424E-9	0.0	0.0
SD6.mgf	index=39853	-1	060813-SludgeD32_1-6, Cmpd 16189, +MSn(643.69), 45.45 min	CID	643.69	1	-4.0466814	3	TVNPGSSAVFPLLVENKR	10137316_1_706_-(pre=K,post=G)	124	112	2.0164789E-16	6.751788E-9	0.0	0.0
SD6.mgf	index=138522	-1	060813-SludgeD32_7-12, Cmpd 16451, +MSn(911.95), 43.08 min	CID	911.95	1	6.9990478	2	NGLITWETQQTDYPR	10118073_1_553_-(pre=K,post=T);10198946_3632_4027_+(pre=K,post=T)	161	134	2.0320866E-16	6.773998E-9	0.0	0.0
SD6.mgf	index=56779	-1	060813-SludgeD32_19-24, Cmpd 9610, +MSn(793.87), 26.40 min	CID	793.87	0	2.1527305	2	GELEPVAENDTAEGR	10118443_8_618_-(pre=R,post=Q)	104	96	2.0347439E-16	6.7828556E-9	0.0	0.0
SD6.mgf	index=68936	-1	060813-SludgeD32_19-24, Cmpd 22483, +MSn(1256.6), 56.33 min	CID	1256.6	2	-7.936418	3	VLDYSTEPLVSSDIVGTAASC+57.021TFDSGLTM+15.995TQGSLVK	10138410_1_712_+(pre=K,post=V);10151638_1_494_+(pre=K,post=V)	111	48	2.0367823E-16	6.883935E-9	0.0	0.0
SD6.mgf	index=113335	-1	060813-SludgeD32_31-36, Cmpd 14846, +MSn(768.43), 38.83 min	CID	768.43	0	6.433741	2	VYAGTEVTAGSIIVR	10159616_96_350_+(pre=K,post=Q)	138	120	2.0513488E-16	6.838208E-9	0.0	0.0
SD6.mgf	index=69116	-1	060813-SludgeD32_19-24, Cmpd 22673, +MSn(846.42), 56.83 min	CID	846.42	1	-4.5082703	2	IPDAGGLC+57.021FWTNALR	10182120_180_1308_-(pre=R,post=S)	141	112	2.0520034E-16	6.840391E-9	0.0	0.0
SD6.mgf	index=53687	-1	060813-SludgeD32_19-24, Cmpd 6355, +MSn(625.3204), 19.86 min	CID	625.3204	0	4.099478	2	EAAAAHLEGGAPR	10138410_1_712_+(pre=R,post=V)	97	97	2.0632666E-16	6.848628E-9	0.0	0.0
SD6.mgf	index=62749	-1	060813-SludgeD32_19-24, Cmpd 15897, +MSn(656.335), 39.60 min	CID	656.335	0	-4.928653	2	IAGAYDFGVGSVR	10127860_1_658_-(pre=R,post=A)	94	92	2.0698935E-16	6.8706245E-9	0.0	0.0
SD6.mgf	index=118863	-1	060813-SludgeD32_31-36, Cmpd 20674, +MSn(937.5), 53.83 min	CID	937.5	1	-3.8746345	2	NTVPVAFEGGQLPLFQR	10150026_1_402_+(pre=R,post=L);10195858_1_402_+(pre=R,post=L)	130	102	2.0821388E-16	6.9627517E-9	0.0	0.0
SD6.mgf	index=13985	-1	060813-SludgeD32_13-18, Cmpd 16483, +MSn(872.47), 40.26 min	CID	872.47	1	10.74586	2	TVGNVM+15.995LVAPADEIAAR	10131842_1_676_+(pre=R,post=E);10163390_1_922_-(pre=R,post=E)	110	100	2.0859786E-16	6.975592E-9	0.0	0.0
SD6.mgf	index=135702	-1	060813-SludgeD32_7-12, Cmpd 13490, +MSn(701.3832), 35.57 min	CID	701.3832	0	0.43510583	2	LVNEVQLVDSTGK	10171490_1_1025_+(pre=R,post=V)	69	67	2.0873E-16	6.9284023E-9	0.0	0.0
SD6.mgf	index=91140	-1	060813-SludgeD32_25-30, Cmpd 17748, +MSn(921.41), 45.77 min	CID	921.41	1	5.3903513	3	SDSDFIFYNNLTSADGSVEHTGDNR	10194126_1_463_-(pre=R,post=T)	73	40	2.0903319E-16	7.0387367E-9	0.0	0.0
SD6.mgf	index=10334	-1	060813-SludgeD32_13-18, Cmpd 12650, +MSn(596.9668), 32.12 min	CID	596.9668	0	-0.9201783	3	GITINTAHVEYQTEGR	10145182_1_755_-(pre=R,post=H)	130	103	2.0967808E-16	7.001476E-9	0.0	0.0
SD6.mgf	index=93095	-1	060813-SludgeD32_25-30, Cmpd 19829, +MSn(793.05), 51.11 min	CID	793.05	2	10.528976	3	AGAPDLTEEPPFDDEFIEVQR	10189992_616_1680_+(pre=R,post=Q)	110	79	2.099285E-16	7.0500406E-9	0.0	0.0
SD6.mgf	index=143525	-1	060813-SludgeD32_7-12, Cmpd 21789, +MSn(722.39), 57.05 min	CID	722.39	0	9.463036	3	QIVGVSAALIPFLEHDDANR	10193362_1_884_-(pre=K,post=A)	113	95	2.1148586E-16	7.096119E-9	0.0	0.0
SD6.mgf	index=115444	-1	060813-SludgeD32_31-36, Cmpd 17061, +MSn(758.9015), 44.46 min	CID	758.9015	0	-3.2170162	2	FLTNPVIEEAEVR	10194092_659_829_-(pre=K,post=L);10194984_1_239_+(pre=K,post=L)	108	104	2.1191265E-16	7.034044E-9	0.0	0.0
SD6.mgf	index=65949	-1	060813-SludgeD32_19-24, Cmpd 19294, +MSn(1260.1), 48.10 min	CID	1260.1	1	-4.91743	2	LAYVALDFEQEM+15.995QTAASSSALEK	10102290_1_564_-(pre=K,post=S)	161	100	2.1265955E-16	7.1523285E-9	0.0	0.0
SD6.mgf	index=113034	-1	060813-SludgeD32_31-36, Cmpd 14530, +MSn(761.3912), 38.07 min	CID	761.3912	0	-2.9660103	2	ILIVDDSPTETYR	10120671_29_397_-(pre=R,post=F);10120891_233_601_+(pre=R,post=F);10152960_1_101_-(pre=R,post=F)	154	144	2.1274195E-16	7.0615713E-9	0.0	0.0
SD6.mgf	index=127681	-1	060813-SludgeD32_7-12, Cmpd 5041, +MSn(416.5661), 17.01 min	CID	416.5661	0	-1.3919356	3	HLLGTTHGVQGK	10171628_1_1045_-(pre=K,post=D)	90	90	2.1344354E-16	7.065454E-9	0.0	0.0
SD6.mgf	index=70436	-1	060813-SludgeD32_19-24, Cmpd 24087, +MSn(676.34), 60.57 min	CID	676.34	1	3.5523758	3	AVDGSFLMPVEDVFSISGR	10147888_1_774_-(pre=R,post=G)	88	74	2.1379007E-16	7.1663595E-9	0.0	0.0
SD6.mgf	index=21247	-1	060813-SludgeD32_13-18, Cmpd 24226, +MSn(888.46), 60.15 min	CID	888.46	1	-9.10632	2	ILGM+15.995GDVLSLVEEVER	10090950_1_534_-(pre=R,post=N)	115	100	2.1412019E-16	7.149805E-9	0.0	0.0
SD6.mgf	index=86943	-1	060813-SludgeD32_25-30, Cmpd 13330, +MSn(815.41), 34.89 min	CID	815.41	1	4.8322473	2	ENIDEAIPEDIKDK	10158025_1_862_+(pre=K,post=I)	66	63	2.1440622E-16	7.1332638E-9	0.0	0.0
SD6.mgf	index=90618	-1	060813-SludgeD32_25-30, Cmpd 17199, +MSn(640.659), 44.34 min	CID	640.659	0	-1.3337688	3	ELFPQGWEEQKPYLR	10088850_1_528_+(pre=K,post=L)	111	89	2.1470705E-16	7.1572988E-9	0.0	0.0
SD6.mgf	index=95407	-1	060813-SludgeD32_25-30, Cmpd 22295, +MSn(870.48), 57.56 min	CID	870.48	0	-0.63104963	2	LTTQIAEGIEEVLAPR	10198096_1256_1888_-(pre=R,post=G)	160	149	2.1488374E-16	7.175301E-9	0.0	0.0
SD6.mgf	index=15313	-1	060813-SludgeD32_13-18, Cmpd 17891, +MSn(699.33), 43.78 min	CID	699.33	1	0.132514	2	TGDGFTWELTNR	10139530_1_273_+(pre=R,post=A);10180348_1_329_+(pre=R,post=A)	77	73	2.1517144E-16	7.1226514E-9	0.0	0.0
SD6.mgf	index=140822	-1	060813-SludgeD32_7-12, Cmpd 18894, +MSn(1140.1), 49.46 min	CID	1140.1	1	6.3476434	2	TVVIDENTNM+15.995LTVPVGSIGFR	10182386_1_946_-(pre=K,post=W)	219	154	2.1559528E-16	7.2403483E-9	0.0	0.0
SD6.mgf	index=115730	-1	060813-SludgeD32_31-36, Cmpd 17361, +MSn(892.44), 45.24 min	CID	892.44	1	7.562729	2	PGANPTNNYIGSFQFR	10142444_618_737_+(pre=-,post=V)	89	77	2.1613958E-16	7.2172357E-9	0.0	0.0
SD6.mgf	index=53411	-1	060813-SludgeD32_19-24, Cmpd 6065, +MSn(594.65), 19.25 min	CID	594.65	0	-2.8739247	3	SKPHVNVGTIGHVDHGK	10089504_1_453_-(pre=R,post=T);10115883_1_497_-(pre=R,post=T);10166130_1_907_-(pre=R,post=T)	91	74	2.1648496E-16	7.2393394E-9	0.0	0.0
SD6.mgf	index=104979	-1	060813-SludgeD32_31-36, Cmpd 6001, +MSn(633.7923), 19.24 min	CID	633.7923	0	-3.4668424	2	VVNETTC+57.021VGC+57.021K	10177800_1_387_+(pre=K,post=V)	88	87	2.1679974E-16	7.152953E-9	0.0	0.0
SD6.mgf	index=146870	-1	060813-SludgeD32_7-12, Cmpd 25410, +MSn(846.77), 66.55 min	CID	846.77	1	-4.4458394	3	AIVAFNPAPLEAAVTSAYFATQER	10190840_1_1042_+(pre=K,post=P)	123	93	2.1705774E-16	7.3048247E-9	0.0	0.0
SD6.mgf	index=19339	-1	060813-SludgeD32_13-18, Cmpd 22191, +MSn(737.71), 54.78 min	CID	737.71	2	-5.4083905	3	EVDKPFLM+15.995PVEDVFTITGR	10128104_1_659_-(pre=R,post=G)	72	54	2.1894428E-16	7.3391315E-9	0.0	0.0
SD6.mgf	index=10752	-1	060813-SludgeD32_13-18, Cmpd 13088, +MSn(742.8884), 32.96 min	CID	742.8884	1	0.7002428	2	FVIGGPHGDTGLTGR	10193400_1209_1871_-(pre=K,post=K)	85	79	2.196473E-16	7.3219826E-9	0.0	0.0
SD6.mgf	index=38453	-1	060813-SludgeD32_1-6, Cmpd 14682, +MSn(874.94), 41.53 min	CID	874.94	0	3.7670135	2	SITIDGADDSINITGTR	10141982_1_734_-(pre=K,post=G)	150	127	2.1995266E-16	7.355301E-9	0.0	0.0
SD6.mgf	index=67703	-1	060813-SludgeD32_19-24, Cmpd 21161, +MSn(1034.04), 52.88 min	CID	1034.04	0	-1.4166199	2	VDANLIYSGGPLTAALSYNK	10144962_1_754_+(pre=K,post=L)	129	101	2.2005331E-16	7.3835875E-9	0.0	0.0
SD6.mgf	index=17423	-1	060813-SludgeD32_13-18, Cmpd 20144, +MSn(932.9665), 49.47 min	CID	932.9665	0	-1.6355104	2	GLNYDLTGNAEAIAESVK	10160484_1_887_-(pre=R,post=N)	129	108	2.2097407E-16	7.3988877E-9	0.0	0.0
SD6.mgf	index=64894	-1	060813-SludgeD32_19-24, Cmpd 18169, +MSn(841.4693), 45.25 min	CID	841.4693	0	4.859803	2	LLDQGQAGDNVGILLR	10170336_1_1022_-(pre=K,post=G)	174	147	2.221699E-16	7.4185973E-9	0.0	0.0
SD6.mgf	index=134946	-1	060813-SludgeD32_7-12, Cmpd 12696, +MSn(740.3888), 33.75 min	CID	740.3888	0	5.275972	2	YASVM+15.995GSAVNPVLR	10151172_1_800_-(pre=R,post=E);10172126_1_1016_+(pre=R,post=E)	97	92	2.2247074E-16	7.401569E-9	0.0	0.0
SD6.mgf	index=59359	-1	060813-SludgeD32_19-24, Cmpd 12321, +MSn(724.3608), 31.84 min	CID	724.3608	0	-2.2750342	2	VAVFAEGEQAEAAR	10180346_1_345_-(pre=R,post=A)	105	99	2.2266728E-16	7.408108E-9	0.0	0.0
SD6.mgf	index=138894	-1	060813-SludgeD32_7-12, Cmpd 16845, +MSn(769.3532), 44.12 min	CID	769.3532	0	-5.1566234	2	GASYSWYLYSANR	10158862_1_542_-(pre=R,post=V)	118	111	2.232422E-16	7.4101076E-9	0.0	0.0
SD6.mgf	index=108845	-1	060813-SludgeD32_31-36, Cmpd 10094, +MSn(672.8444), 28.03 min	CID	672.8444	0	-0.9071206	2	EAVM+15.995QGDVPGVVK	10106331_427_577_-(pre=R,post=A)	71	69	2.2711868E-16	7.53878E-9	0.0	0.0
SD6.mgf	index=20847	-1	060813-SludgeD32_13-18, Cmpd 23787, +MSn(806.44), 59.00 min	CID	806.44	0	-2.194851	3	TVLTGSDLPLILAASQPM+15.995AALYR	10142696_1_729_+(pre=R,post=S);10198568_199_1277_-(pre=R,post=S)	95	73	2.2828462E-16	7.677843E-9	0.0	0.0
SD6.mgf	index=2593	-1	060813-SludgeD32_13-18, Cmpd 4483, +MSn(479.58), 15.65 min	CID	479.58	0	0.95451045	3	EHGVHTTSQVSVR	10198842_3025_3483_+(pre=R,post=F)	56	55	2.3001106E-16	7.634787E-9	0.0	0.0
SD6.mgf	index=65181	-1	060813-SludgeD32_19-24, Cmpd 18477, +MSn(914.51), 46.04 min	CID	914.51	0	3.5372765	2	AILISDPALAGSDALTTAK	10196630_1_367_-(pre=K,post=V)	108	87	2.3119542E-16	7.749797E-9	0.0	0.0
SD6.mgf	index=21803	-1	060813-SludgeD32_13-18, Cmpd 24818, +MSn(662.35), 61.71 min	CID	662.35	1	-6.9750533	3	ILHPM+15.995DEIAAIEFLLDK	10178686_1_309_+(pre=K,post=M)	105	98	2.3163373E-16	7.74592E-9	0.0	0.0
SD6.mgf	index=113416	-1	060813-SludgeD32_31-36, Cmpd 14931, +MSn(768.4259), 39.03 min	CID	768.4259	0	1.1120046	2	VYAGTEVTAGSIIVR	10159616_96_350_+(pre=K,post=Q)	149	129	2.3181905E-16	7.7277305E-9	0.0	0.0
SD6.mgf	index=56828	-1	060813-SludgeD32_19-24, Cmpd 9662, +MSn(728.3319), 26.50 min	CID	728.3319	0	-2.2626297	2	SLETSDANDTQFK	10105773_1_425_+(pre=R,post=A)	88	83	2.3197668E-16	7.700032E-9	0.0	0.0
SD6.mgf	index=145169	-1	060813-SludgeD32_7-12, Cmpd 23552, +MSn(948.98), 61.68 min	CID	948.98	0	-3.2801354	2	DYNTDLFPILELGTSAK	10152084_1_808_+(pre=R,post=M);10179652_1_1226_+(pre=R,post=M);10185370_1_844_+(pre=R,post=M)	108	90	2.3395092E-16	7.823409E-9	0.0	0.0
SD6.mgf	index=86652	-1	060813-SludgeD32_25-30, Cmpd 13025, +MSn(784.43), 34.22 min	CID	784.43	0	5.602228	2	VLAVQGSVADPAVADR	10198784_2259_2957_-(pre=R,post=A)	120	98	2.3405238E-16	7.815372E-9	0.0	0.0
SD6.mgf	index=68592	-1	060813-SludgeD32_19-24, Cmpd 22116, +MSn(945.5), 55.37 min	CID	945.5	1	-9.6640625	3	VVSADTFERPIYAGNAIATVQALDAIK	10089956_1_531_+(pre=K,post=V)	95	54	2.344017E-16	7.9006295E-9	0.0	0.0
SD6.mgf	index=133531	-1	060813-SludgeD32_7-12, Cmpd 11210, +MSn(495.6), 30.45 min	CID	495.6	1	-2.7919536	3	EGGLSADRPVLVDR	10195332_1_1369_+(pre=R,post=F);10195600_1968_2582_-(pre=R,post=F)	90	83	2.3449604E-16	7.801649E-9	0.0	0.0
SD6.mgf	index=56735	-1	060813-SludgeD32_19-24, Cmpd 9564, +MSn(702.9145), 26.31 min	CID	702.9145	0	0.5209896	2	IKQELVAPPNAPK	10146834_1_767_-(pre=R,post=H)	72	68	2.344969E-16	7.783687E-9	0.0	0.0
SD6.mgf	index=92119	-1	060813-SludgeD32_25-30, Cmpd 18794, +MSn(625.03), 48.44 min	CID	625.03	2	-3.2562826	3	IDLEHGVVPATGAILIPR	10183149_76_1206_+(pre=R,post=G)	98	87	2.3466683E-16	7.857364E-9	0.0	0.0
SD6.mgf	index=138462	-1	060813-SludgeD32_7-12, Cmpd 16388, +MSn(775.4), 42.92 min	CID	775.4	0	1.9678642	2	APKEDEPFSALAFK	10112635_1_597_-(pre=R,post=I)	75	72	2.3753578E-16	7.902781E-9	0.0	0.0
SD6.mgf	index=139243	-1	060813-SludgeD32_7-12, Cmpd 17212, +MSn(852.42), 45.08 min	CID	852.42	2	1.651265	2	FAPLNSWPDNANLDK	10166988_1_515_-(pre=R,post=A)	69	59	2.3778653E-16	7.926657E-9	0.0	0.0
SD6.mgf	index=54238	-1	060813-SludgeD32_19-24, Cmpd 6938, +MSn(680.35), 21.02 min	CID	680.35	0	4.665015	2	VVAVAQETQDSGR	10155316_1_836_-(pre=R,post=A)	91	86	2.4045174E-16	7.981346E-9	0.0	0.0
SD6.mgf	index=77805	-1	060813-SludgeD32_25-30, Cmpd 3650, +MSn(511.2564), 13.51 min	CID	511.2564	0	0.89537084	3	IVNQM+15.995QEGTDKPR	10146214_1_617_+(pre=K,post=H);10164834_197_805_-(pre=K,post=H)	113	109	2.409537E-16	7.998008E-9	0.0	0.0
SD6.mgf	index=139110	-1	060813-SludgeD32_7-12, Cmpd 17071, +MSn(614.33), 44.72 min	CID	614.33	0	4.868291	3	ALAAGGQGVSVAFDLATHR	10158798_1_870_+(pre=K,post=G);10185336_1_601_-(pre=K,post=G)	88	75	2.4113286E-16	8.082905E-9	0.0	0.0
SD6.mgf	index=140144	-1	060813-SludgeD32_7-12, Cmpd 18171, +MSn(631.31), 47.59 min	CID	631.31	1	-5.8672266	3	YGTIDELFAHAAEQTPK	10196732_1971_3032_-(pre=K,post=L)	53	44	2.4182028E-16	8.0865625E-9	0.0	0.0
SD6.mgf	index=145042	-1	060813-SludgeD32_7-12, Cmpd 23416, +MSn(1018.2), 61.33 min	CID	1018.2	2	1.1210729	3	VLPVEDM+15.995PYLEDGTPVDIVLNPLGVPSR	10094880_1_544_-(pre=K,post=M)	108	72	2.4228988E-16	8.1699225E-9	0.0	0.0
SD6.mgf	index=115659	-1	060813-SludgeD32_31-36, Cmpd 17287, +MSn(789.9061), 45.04 min	CID	789.9061	0	-4.5588427	2	GKDDTLFALADGTVR	10159616_96_350_+(pre=R,post=F)	169	151	2.4298493E-16	8.0999465E-9	0.0	0.0
SD6.mgf	index=63918	-1	060813-SludgeD32_19-24, Cmpd 17130, +MSn(720.39), 42.66 min	CID	720.39	0	-8.726615	2	VPGITEALADQVAR	10183103_625_903_-(pre=K,post=I);10184189_474_956_-(pre=K,post=I)	92	89	2.4373212E-16	8.108931E-9	0.0	0.0
SD6.mgf	index=20346	-1	060813-SludgeD32_13-18, Cmpd 23257, +MSn(737.04), 57.59 min	CID	737.04	0	-6.9560914	3	EVDKPFLM+15.995PVEDVFTITGR	10128104_1_659_-(pre=R,post=G)	69	50	2.4418216E-16	8.185119E-9	0.0	0.0
SD6.mgf	index=11027	-1	060813-SludgeD32_13-18, Cmpd 13377, +MSn(910.46), 33.52 min	CID	910.46	1	0.7725152	2	EIAQVGSISANSDTEIGK	10182975_1_827_-(pre=K,post=I)	135	109	2.4491026E-16	8.200344E-9	0.0	0.0
SD6.mgf	index=6123	-1	060813-SludgeD32_13-18, Cmpd 8226, +MSn(750.3639), 23.56 min	CID	750.3639	0	-0.08134074	2	NIM+15.995ANHVAAIC+57.021NR	10160484_1_887_-(pre=R,post=N)	119	110	2.450808E-16	8.134999E-9	0.0	0.0
SD6.mgf	index=115768	-1	060813-SludgeD32_31-36, Cmpd 17401, +MSn(894.48), 45.35 min	CID	894.48	0	7.9153633	2	GAVGEVTEAQLAEIATTK	10096342_46_548_+(pre=R,post=M)	160	126	2.4519084E-16	8.2097396E-9	0.0	0.0
SD6.mgf	index=17061	-1	060813-SludgeD32_13-18, Cmpd 19757, +MSn(920.79), 48.49 min	CID	920.79	1	-6.8069906	3	ETPPPLPELEWNM+15.995VPESHSVVTVR	10198546_3613_4851_+(pre=R,post=V)	79	44	2.458353E-16	8.2733E-9	0.0	0.0
SD6.mgf	index=139143	-1	060813-SludgeD32_7-12, Cmpd 17106, +MSn(789.39), 44.81 min	CID	789.39	1	3.6763535	2	M+15.995LQEAVDSLLDNGR	10093166_1_539_-(pre=R,post=R);10193628_1_889_-(pre=R,post=R)	118	109	2.471826E-16	8.223729E-9	0.0	0.0
SD6.mgf	index=54505	-1	060813-SludgeD32_19-24, Cmpd 7220, +MSn(500.2336), 21.60 min	CID	500.2336	0	-1.2201315	3	DVQDNLSAQSHER	10181078_268_1272_+(pre=R,post=A)	82	81	2.4900556E-16	8.265275E-9	0.0	0.0
SD6.mgf	index=3357	-1	060813-SludgeD32_13-18, Cmpd 5298, +MSn(644.3184), 17.66 min	CID	644.3184	0	0.5683698	2	IIAENQGDGTGGR	10166052_1_958_+(pre=K,post=V)	101	97	2.4977887E-16	8.290943E-9	0.0	0.0
SD6.mgf	index=67048	-1	060813-SludgeD32_19-24, Cmpd 20460, +MSn(851.7), 51.06 min	CID	851.7	2	-2.8311028	4	TSTLAHNVDFHAATGALGAAGLTLVQPGEEVVVR	10146834_1_767_-(pre=K,post=W)	185	102	2.5031293E-16	8.456271E-9	0.0	0.0
SD6.mgf	index=68310	-1	060813-SludgeD32_19-24, Cmpd 21807, +MSn(633.34), 54.57 min	CID	633.34	0	-9.155093	3	LLALADAVEDNLDELKR	10134530_1_690_+(pre=K,post=L)	90	79	2.5146558E-16	8.409105E-9	0.0	0.0
SD6.mgf	index=54490	-1	060813-SludgeD32_19-24, Cmpd 7204, +MSn(550.61), 21.56 min	CID	550.61	0	-12.193359	3	ELAPSANAGAPAGDRPR	10145194_1_230_+(pre=R,post=R)	131	109	2.5174658E-16	8.4185015E-9	0.0	0.0
SD6.mgf	index=94623	-1	060813-SludgeD32_25-30, Cmpd 21459, +MSn(622.63), 55.36 min	CID	622.63	0	-5.0974283	3	HM+15.995DAALADAFFLDVTGR	10197920_235_891_+(pre=R,post=T);10199248_494_985_-(pre=R,post=T)	108	94	2.5256826E-16	8.445979E-9	0.0	0.0
SD6.mgf	index=18242	-1	060813-SludgeD32_13-18, Cmpd 21016, +MSn(939.48), 51.72 min	CID	939.48	1	10.954021	2	AILDDVYADQVAELADR	10198568_199_1277_-(pre=R,post=F)	99	81	2.532831E-16	8.4698835E-9	0.0	0.0
SD6.mgf	index=127223	-1	060813-SludgeD32_7-12, Cmpd 4551, +MSn(560.2823), 15.74 min	CID	560.2823	0	-0.3268092	3	M+15.995AQGAKPGEGGQLPGHK	10170026_1_998_-(pre=K,post=V);10194852_1_2383_-(pre=K,post=V)	120	107	2.54341E-16	8.5052605E-9	0.0	0.0
SD6.mgf	index=2721	-1	060813-SludgeD32_13-18, Cmpd 4618, +MSn(729.32), 15.99 min	CID	729.32	0	5.188668	2	SNAPNAANDDTPDR	10191720_237_1907_+(pre=R,post=V)	117	108	2.5493931E-16	8.481793E-9	0.0	0.0
SD6.mgf	index=85188	-1	060813-SludgeD32_25-30, Cmpd 11488, +MSn(753.3392), 30.96 min	CID	753.3392	0	-5.1852207	2	M+15.995PDLNTDDLEQAK	10096342_46_548_+(pre=K,post=Q)	97	93	2.554462E-16	8.479059E-9	0.0	0.0
SD6.mgf	index=137840	-1	060813-SludgeD32_7-12, Cmpd 15735, +MSn(757.03), 41.21 min	CID	757.03	1	1.9636601	3	GINDGDYVFVDGNPVDRPYR	10151628_1_804_+(pre=R,post=G)	179	117	2.5579508E-16	8.5828535E-9	0.0	0.0
SD6.mgf	index=111745	-1	060813-SludgeD32_31-36, Cmpd 13176, +MSn(845.41), 34.88 min	CID	845.41	1	-10.581627	2	EIM+15.995GATNPAAAAEGTLR	10153500_292_711_-(pre=R,post=K)	140	122	2.5672602E-16	8.585016E-9	0.0	0.0
SD6.mgf	index=68564	-1	060813-SludgeD32_19-24, Cmpd 22086, +MSn(935.46), 55.29 min	CID	935.46	2	2.876172	2	DETFAIGC+57.021AIPFGLNSR	10193548_1_650_-(pre=K,post=Q)	141	116	2.575987E-16	8.614199E-9	0.0	0.0
SD6.mgf	index=79909	-1	060813-SludgeD32_25-30, Cmpd 5901, +MSn(676.35), 19.12 min	CID	676.35	0	-2.7974932	2	TANADTPLVHGQK	10104892_207_572_-(pre=K,post=A)	91	90	2.5885144E-16	8.59209E-9	0.0	0.0
SD6.mgf	index=15974	-1	060813-SludgeD32_13-18, Cmpd 18595, +MSn(841.4644), 45.57 min	CID	841.4644	0	-0.9429469	2	LLDQGQAGDNVGILLR	10170336_1_1022_-(pre=K,post=G)	182	155	2.593346E-16	8.659584E-9	0.0	0.0
SD6.mgf	index=143482	-1	060813-SludgeD32_7-12, Cmpd 21743, +MSn(598.65), 56.93 min	CID	598.65	1	5.1357846	3	EGLSILEYFISTHGAR	10120755_1_628_+(pre=K,post=-)	123	114	2.6130561E-16	8.725399E-9	0.0	0.0
SD6.mgf	index=17377	-1	060813-SludgeD32_13-18, Cmpd 20095, +MSn(693.7), 49.35 min	CID	693.7	0	-10.822031	3	AIAITEDHLALGETVADLAR	10141478_644_731_+(pre=-,post=K)	81	69	2.6165E-16	8.779308E-9	0.0	0.0
SD6.mgf	index=92912	-1	060813-SludgeD32_25-30, Cmpd 19635, +MSn(725.9), 50.62 min	CID	725.9	0	1.8498083	2	YTLAGTEVSALLGR	10119415_1_622_-(pre=R,post=M);10151586_102_803_-(pre=R,post=M);10165382_252_947_-(pre=R,post=M)	109	104	2.617101E-16	8.707056E-9	0.0	0.0
SD6.mgf	index=67093	-1	060813-SludgeD32_19-24, Cmpd 20508, +MSn(707.01), 51.19 min	CID	707.01	1	-6.1024094	3	FEAAEGNVLDAYLHIQDGR	10184207_299_1111_+(pre=R,post=G)	72	61	2.6256348E-16	8.801271E-9	0.0	0.0
SD6.mgf	index=129374	-1	060813-SludgeD32_7-12, Cmpd 6831, +MSn(856.08), 21.20 min	CID	856.08	0	-4.8481107	3	STPAPASNASKPTAPTQPGAATGDENK	10146966_1_678_-(pre=K,post=I)	119	73	2.6326922E-16	8.873624E-9	0.0	0.0
SD6.mgf	index=21013	-1	060813-SludgeD32_13-18, Cmpd 23962, +MSn(1068.5), 59.46 min	CID	1068.5	0	-3.7700562	2	M+15.995YQLPDQQFANLYWFR	10166806_1_968_+(pre=K,post=A)	164	123	2.6411088E-16	8.819072E-9	0.0	0.0
SD6.mgf	index=66459	-1	060813-SludgeD32_19-24, Cmpd 19833, +MSn(729.6995), 49.45 min	CID	729.6995	0	0.5018656	3	VDNVPFRDDAEVIEWVQR	10099344_1_176_+(pre=R,post=I)	209	159	2.6429037E-16	8.84925E-9	0.0	0.0
SD6.mgf	index=68075	-1	060813-SludgeD32_19-24, Cmpd 21556, +MSn(680.35), 53.92 min	CID	680.35	0	-13.54624	3	HPAM+15.995LYVLVLAGEEIPDR	10093756_1_541_+(pre=R,post=M)	77	65	2.6447373E-16	8.855389E-9	0.0	0.0
SD6.mgf	index=23319	-1	060813-SludgeD32_13-18, Cmpd 26425, +MSn(952.46), 65.99 min	CID	952.46	1	-10.6831665	3	ADLEPM+15.995GEPGLVTTADVLEQFVDHVR	10181464_1004_1285_+(pre=R,post=S)	105	63	2.645452E-16	8.912516E-9	0.0	0.0
SD6.mgf	index=52602	-1	060813-SludgeD32_19-24, Cmpd 5215, +MSn(582.952), 17.44 min	CID	582.952	0	-1.3611	3	TM+15.995GHAGAIVSGSSGTAQAK	10196328_2336_2845_-(pre=K,post=K)	82	66	2.653873E-16	8.8959276E-9	0.0	0.0
SD6.mgf	index=71956	-1	060813-SludgeD32_19-24, Cmpd 25706, +MSn(883.79), 64.85 min	CID	883.79	2	3.1577587	3	LFPEQLTYIVNHAEDEVIFVDR	10170342_1_935_-(pre=R,post=S)	108	72	2.6592848E-16	8.937681E-9	0.0	0.0
SD6.mgf	index=94287	-1	060813-SludgeD32_25-30, Cmpd 21097, +MSn(1070.54), 54.41 min	CID	1070.54	1	-1.1112989	2	DGYNTTVFQLPTLGTQDIR	10195460_2041_2539_+(pre=K,post=A)	185	151	2.661891E-16	8.922804E-9	0.0	0.0
SD6.mgf	index=139526	-1	060813-SludgeD32_7-12, Cmpd 17511, +MSn(1049.51), 45.88 min	CID	1049.51	1	-7.300995	2	ALVNNVEQATDTYQFEVR	10145122_1_755_+(pre=K,post=N)	153	125	2.6727516E-16	8.94919E-9	0.0	0.0
SD6.mgf	index=135117	-1	060813-SludgeD32_7-12, Cmpd 12876, +MSn(602.3226), 34.16 min	CID	602.3226	0	0.8106647	2	VIAPDVGGGFGSK	10165556_1_951_+(pre=R,post=I)	121	118	2.6950047E-16	8.945564E-9	0.0	0.0
SD6.mgf	index=119115	-1	060813-SludgeD32_31-36, Cmpd 20940, +MSn(583.6729), 54.53 min	CID	583.6729	0	-0.94113654	3	ILFLEGLPNLQHLNK	10102868_1_332_-(pre=R,post=L)	82	76	2.698036E-16	8.993952E-9	0.0	0.0
SD6.mgf	index=81838	-1	060813-SludgeD32_25-30, Cmpd 7939, +MSn(512.2677), 23.44 min	CID	512.2677	0	-0.5957346	3	ITLNM+15.995GVGGASQDKK	10181414_958_1283_-(pre=K,post=L)	90	82	2.7059563E-16	9.020355E-9	0.0	0.0
SD6.mgf	index=65912	-1	060813-SludgeD32_19-24, Cmpd 19255, +MSn(840.74), 48.00 min	CID	840.74	2	-1.112369	3	LAYVALDFEQEM+15.995QTAASSSALEK	10102290_1_564_-(pre=K,post=S)	94	63	2.7120108E-16	9.1212415E-9	0.0	0.0
SD6.mgf	index=15882	-1	060813-SludgeD32_13-18, Cmpd 18496, +MSn(561.65), 45.31 min	CID	561.65	1	5.3655825	3	LLDQGQAGDNVGILLR	10170336_1_1022_-(pre=K,post=G)	70	66	2.7233933E-16	9.093832E-9	0.0	0.0
SD6.mgf	index=145024	-1	060813-SludgeD32_7-12, Cmpd 23397, +MSn(965.4787), 61.28 min	CID	965.4787	0	-0.6953921	2	DYLTDLFPIM+15.995ELGTSAK	10080294_1_509_+(pre=R,post=M)	103	85	2.728856E-16	9.125398E-9	0.0	0.0
SD6.mgf	index=18440	-1	060813-SludgeD32_13-18, Cmpd 21226, +MSn(801.4319), 52.26 min	CID	801.4319	-1	-1.3965135	3	GPTLLGALDAVDEPERPSSLPLR	10151228_1_801_+(pre=K,post=I)	197	136	2.7768691E-16	9.339378E-9	0.0	0.0
SD6.mgf	index=90109	-1	060813-SludgeD32_25-30, Cmpd 16657, +MSn(719.7), 42.96 min	CID	719.7	1	-11.606416	6	RC+57.021LYLYIDYPDM+15.995EREREIVLTKVPGITEALADQVAR	10184189_474_956_-(pre=R,post=I)	62	11	2.7792022E-16	9.3931725E-9	0.0	0.0
SD6.mgf	index=144394	-1	060813-SludgeD32_7-12, Cmpd 22715, +MSn(866.45), 59.49 min	CID	866.45	2	-1.7843064	3	LDTAIDAAEM+15.995ILSLAPETNGHVAVK	10109321_1_586_+(pre=R,post=A);10112527_1_597_+(pre=R,post=A)	113	74	2.7951182E-16	9.411951E-9	0.0	0.0
SD6.mgf	index=52111	-1	060813-SludgeD32_19-24, Cmpd 4699, +MSn(515.2278), 16.17 min	CID	515.2278	0	-2.8430912	3	DGQSSQAHIGDDTGR	10176744_1_1107_+(pre=K,post=S)	84	75	2.7962315E-16	9.321289E-9	0.0	0.0
SD6.mgf	index=24722	-1	060813-SludgeD32_13-18, Cmpd 27943, +MSn(864.5), 70.17 min	CID	864.5	0	7.2014236	2	NLSLFSAVVNALLPNR	10151634_1_804_+(pre=-,post=N)	145	122	2.8161754E-16	9.403647E-9	0.0	0.0
SD6.mgf	index=56925	-1	060813-SludgeD32_19-24, Cmpd 9764, +MSn(728.3328), 26.71 min	CID	728.3328	0	-1.0056132	2	SLETSDANDTQFK	10105773_1_425_+(pre=R,post=A)	101	96	2.8165368E-16	9.348968E-9	0.0	0.0
SD6.mgf	index=18940	-1	060813-SludgeD32_13-18, Cmpd 21763, +MSn(551.96), 53.65 min	CID	551.96	1	0.2594452	3	LHFFM+15.995IGFAPLTSR	10102750_1_565_-(pre=R,post=G)	72	68	2.8250394E-16	9.398865E-9	0.0	0.0
SD6.mgf	index=92850	-1	060813-SludgeD32_25-30, Cmpd 19570, +MSn(862.42), 50.45 min	CID	862.42	1	5.9849677	2	ALM+15.995AFPDEDVLLGC+57.021R	10182879_76_753_-(pre=R,post=M);10185458_52_738_-(pre=R,post=M)	139	112	2.8313895E-16	9.438488E-9	0.0	0.0
SD6.mgf	index=109491	-1	060813-SludgeD32_31-36, Cmpd 10799, +MSn(808.9275), 29.55 min	CID	808.9275	0	-1.6599401	2	AGQANPSPPVGPALGQR	10075438_1_115_-(pre=K,post=G)	124	106	2.8337792E-16	9.476266E-9	0.0	0.0
SD6.mgf	index=132525	-1	060813-SludgeD32_7-12, Cmpd 10143, +MSn(768.3777), 28.10 min	CID	768.3777	0	2.065283	2	TFSQGALTTDQPNR	10193124_989_1882_-(pre=R,post=T)	87	81	2.8436916E-16	9.46092E-9	0.0	0.0
SD6.mgf	index=141378	-1	060813-SludgeD32_7-12, Cmpd 19483, +MSn(919.48), 51.00 min	CID	919.48	2	-4.2506576	2	YVIVPEAFVTEADVQR	10198744_3125_3853_+(pre=R,post=G)	142	118	2.8447247E-16	9.498977E-9	0.0	0.0
SD6.mgf	index=107813	-1	060813-SludgeD32_31-36, Cmpd 9008, +MSn(813.3645), 25.72 min	CID	813.3645	0	-0.4502419	2	AAEDNQEAM+15.995QAYIR	10197108_1158_1562_-(pre=K,post=D)	117	111	2.8556387E-16	9.500668E-9	0.0	0.0
SD6.mgf	index=78545	-1	060813-SludgeD32_25-30, Cmpd 4455, +MSn(710), 15.59 min	CID	710.0	0	-7.4789	3	SASGSATQTHSTAAPSQQSAPR	10137146_1_554_-(pre=K,post=V)	130	101	2.8585578E-16	9.607425E-9	0.0	0.0
SD6.mgf	index=84228	-1	060813-SludgeD32_25-30, Cmpd 10452, +MSn(678.8774), 28.62 min	CID	678.8774	0	-0.53943574	2	IVVNVGAGAATEQK	10140560_395_725_+(pre=K,post=A)	100	95	2.8595642E-16	9.513728E-9	0.0	0.0
SD6.mgf	index=143672	-1	060813-SludgeD32_7-12, Cmpd 21946, +MSn(1230.14), 57.47 min	CID	1230.14	1	-5.3350587	2	IEQTIGDQVVNGIGFDVLAGDAVK	10195204_1_1930_-(pre=R,post=L)	113	64	2.8737049E-16	9.671118E-9	0.0	0.0
SD6.mgf	index=82978	-1	060813-SludgeD32_25-30, Cmpd 9139, +MSn(656.8465), 25.94 min	CID	656.8465	0	0.0929215	2	NTPVNEGGIGQVK	10125256_1_439_+(pre=R,post=Y)	99	96	2.8749638E-16	9.542904E-9	0.0	0.0
SD6.mgf	index=114633	-1	060813-SludgeD32_31-36, Cmpd 16209, +MSn(747.37), 42.26 min	CID	747.37	1	1.0229274	2	AEGAEAVVADELYR	10192104_185_712_-(pre=R,post=V);10192528_233_760_-(pre=R,post=V)	102	95	2.8803104E-16	9.582751E-9	0.0	0.0
SD6.mgf	index=139681	-1	060813-SludgeD32_7-12, Cmpd 17675, +MSn(821.38), 46.31 min	CID	821.38	1	-5.538022	2	M+15.995LQEAVDSLFDNSR	10085768_1_521_-(pre=R,post=K);10137462_1_707_+(pre=R,post=K);10167756_1_982_+(pre=R,post=K);10186122_1_1037_+(pre=R,post=K)	129	118	2.881584E-16	9.586988E-9	0.0	0.0
SD6.mgf	index=112096	-1	060813-SludgeD32_31-36, Cmpd 13545, +MSn(522.3), 35.73 min	CID	522.3	0	3.1551876	3	LEQSVASQHLAILR	10105623_1_200_+(pre=R,post=R);10157173_403_741_-(pre=R,post=R);10197112_580_930_-(pre=R,post=K)	70	68	2.8817808E-16	9.587642E-9	0.0	0.0
SD6.mgf	index=91064	-1	060813-SludgeD32_25-30, Cmpd 17669, +MSn(841.4667), 45.56 min	CID	841.4667	0	1.740825	2	LLDQGQAGDNVGILLR	10170336_1_1022_-(pre=K,post=G)	177	152	2.885067E-16	9.633686E-9	0.0	0.0
SD6.mgf	index=10081	-1	060813-SludgeD32_13-18, Cmpd 12384, +MSn(597.3), 31.61 min	CID	597.3	2	-7.6018662	3	LVTGIHNEDTIEQYR	10192426_1494_1987_-(pre=R,post=T)	92	83	2.8859747E-16	9.620448E-9	0.0	0.0
SD6.mgf	index=135351	-1	060813-SludgeD32_7-12, Cmpd 13121, +MSn(807.38), 34.71 min	CID	807.38	2	-10.08606	3	AYENGVFVAASAGNSGPGADTVAHR	10118483_1_619_-(pre=K,post=G)	111	76	2.8999883E-16	9.7650785E-9	0.0	0.0
SD6.mgf	index=128352	-1	060813-SludgeD32_7-12, Cmpd 5753, +MSn(695.33), 18.78 min	CID	695.33	1	-3.292553	2	TSTTVSGQSTEYK	10113453_1_600_+(pre=K,post=T)	85	82	2.9150017E-16	9.675803E-9	0.0	0.0
SD6.mgf	index=15264	-1	060813-SludgeD32_13-18, Cmpd 17839, +MSn(746.42), 43.65 min	CID	746.42	0	8.095347	2	YVPAGAGSVPSFVIK	10082058_1_513_+(pre=K,post=G);10124708_349_644_-(pre=K,post=G)	97	89	2.9246155E-16	9.749259E-9	0.0	0.0
SD6.mgf	index=17854	-1	060813-SludgeD32_13-18, Cmpd 20604, +MSn(725.8974), 50.65 min	CID	725.8974	0	-1.7657261	2	YTLAGTEVSALLGR	10119415_1_622_-(pre=R,post=M);10151586_102_803_-(pre=R,post=M);10165382_252_947_-(pre=R,post=M)	119	115	2.926694E-16	9.737068E-9	0.0	0.0
SD6.mgf	index=13854	-1	060813-SludgeD32_13-18, Cmpd 16346, +MSn(777.3717), 39.93 min	CID	777.3717	0	-1.4132638	2	EAYPGDVFYLHSR	10083536_260_516_-(pre=R,post=L);10086348_1_523_-(pre=R,post=L);10095722_1_546_-(pre=R,post=-);10130836_1_671_-(pre=R,post=L);10169164_1_1003_+(pre=R,post=L);10173840_1_950_-(pre=R,post=L);10186780_1_1001_+(pre=R,post=L);10198270_1_955_-(pre=R,post=L)	141	126	2.9423352E-16	9.7665325E-9	0.0	0.0
SD6.mgf	index=60339	-1	060813-SludgeD32_19-24, Cmpd 13350, +MSn(753.88), 33.95 min	CID	753.88	1	-4.0088444	2	NAGVSQSSLASSLER	10194660_1815_2078_+(pre=R,post=L)	96	84	2.9596692E-16	9.8661115E-9	0.0	0.0
SD6.mgf	index=15759	-1	060813-SludgeD32_13-18, Cmpd 18365, +MSn(841.47), 44.97 min	CID	841.47	0	5.6576815	2	LLDQGQAGDNVGILLR	10170336_1_1022_-(pre=K,post=G)	137	117	2.9901113E-16	9.984445E-9	0.0	0.0
SD6.mgf	index=72328	-1	060813-SludgeD32_19-24, Cmpd 26098, +MSn(838.74), 65.90 min	CID	838.74	0	-8.077411	3	LAEATDALDEATQWIFGHAGEIR	10190736_1_1007_+(pre=R,post=D)	136	100	2.991492E-16	1.0061215E-8	0.0	0.0
SD6.mgf	index=91145	-1	060813-SludgeD32_25-30, Cmpd 17754, +MSn(841.46), 45.79 min	CID	841.46	0	-6.165422	2	LLDQGQAGDNVGILLR	10170336_1_1022_-(pre=K,post=G)	176	149	2.992221E-16	9.991489E-9	0.0	0.0
SD6.mgf	index=111976	-1	060813-SludgeD32_31-36, Cmpd 13419, +MSn(567.6438), 35.44 min	CID	567.6438	0	-0.53761816	3	LIDQSAQEIVETAKR	10174944_1_275_+(pre=R,post=T)	100	92	3.0069034E-16	1.0023568E-8	0.0	0.0
SD6.mgf	index=105517	-1	060813-SludgeD32_31-36, Cmpd 6572, +MSn(590.2696), 20.51 min	CID	590.2696	0	4.653119	3	HYAHVDC+57.021PGHADYVK	10089504_1_453_-(pre=R,post=N);10115883_1_497_-(pre=R,post=N);10147888_1_774_-(pre=R,post=N);10150298_1_793_-(pre=R,post=N);10167478_1_978_-(pre=R,post=N);10170336_1_1022_-(pre=R,post=N);10172322_1_1029_+(pre=R,post=N);10177906_66_1013_+(pre=R,post=N)	93	76	3.024294E-16	1.0081539E-8	0.0	0.0
SD6.mgf	index=93851	-1	060813-SludgeD32_25-30, Cmpd 20636, +MSn(879.46), 53.21 min	CID	879.46	2	-12.295411	2	TVVVEPGDTLWAIAER	10110783_1_591_-(pre=R,post=E)	116	93	3.0267682E-16	1.0106848E-8	0.0	0.0
SD6.mgf	index=62055	-1	060813-SludgeD32_19-24, Cmpd 15152, +MSn(780.4049), 37.83 min	CID	780.4049	0	-2.502701	2	AEGITNGTAPGIFSPK	10178482_125_955_-(pre=K,post=H)	120	103	3.028397E-16	1.0112286E-8	0.0	0.0
SD6.mgf	index=3192	-1	060813-SludgeD32_13-18, Cmpd 5122, +MSn(644.3182), 17.25 min	CID	644.3182	0	0.18945661	2	IIAENQGDGTGGR	10166052_1_958_+(pre=K,post=V)	91	86	3.0642465E-16	1.0171194E-8	0.0	0.0
SD6.mgf	index=66842	-1	060813-SludgeD32_19-24, Cmpd 20239, +MSn(851.7), 50.49 min	CID	851.7	2	-2.8311028	4	TSTLAHNVDFHAATGALGAAGLTLVQPGEEVVVR	10146834_1_767_-(pre=K,post=W)	202	130	3.0717666E-16	1.03772875E-8	0.0	0.0
SD6.mgf	index=22377	-1	060813-SludgeD32_13-18, Cmpd 25431, +MSn(840.4416), 63.33 min	CID	840.4416	0	-1.9608097	2	LYWIPFLASADVER	10198546_3613_4851_+(pre=R,post=D)	113	104	3.0821035E-16	1.0254113E-8	0.0	0.0
SD6.mgf	index=140938	-1	060813-SludgeD32_7-12, Cmpd 19016, +MSn(625.34), 49.79 min	CID	625.34	1	2.9633439	3	IGAIHSVIFGGFSPDSIR	10126632_1_653_-(pre=R,post=D);10133090_1_683_-(pre=R,post=D);10162544_1_912_-(pre=R,post=D)	76	61	3.095846E-16	1.036584E-8	0.0	0.0
SD6.mgf	index=95469	-1	060813-SludgeD32_25-30, Cmpd 22363, +MSn(580.653), 57.73 min	CID	580.653	0	-5.36082	3	LTTQIAEGIEEVLAPR	10198096_1256_1888_-(pre=R,post=G)	86	80	3.1097504E-16	1.0383938E-8	0.0	0.0
SD6.mgf	index=16850	-1	060813-SludgeD32_13-18, Cmpd 19531, +MSn(880.43), 47.93 min	CID	880.43	0	11.785263	2	TIGSGM+15.995GSAGFLVFDER	10197840_538_2491_-(pre=R,post=T)	97	77	3.1160465E-16	1.04201785E-8	0.0	0.0
SD6.mgf	index=94115	-1	060813-SludgeD32_25-30, Cmpd 20915, +MSn(708.69), 53.94 min	CID	708.69	2	1.6973541	3	HSGSPSAYDLFTELGTGAALK	10090784_1_533_-(pre=K,post=G)	73	59	3.1300723E-16	1.0511739E-8	0.0	0.0
SD6.mgf	index=111315	-1	060813-SludgeD32_31-36, Cmpd 12725, +MSn(580.66), 33.86 min	CID	580.66	0	5.8863864	3	VGGANYQVPVEVRPVR	10153774_223_693_+(pre=R,post=R)	131	107	3.1355532E-16	1.0470098E-8	0.0	0.0
SD6.mgf	index=51276	-1	060813-SludgeD32_19-24, Cmpd 3808, +MSn(535.58), 13.85 min	CID	535.58	0	-2.8490133	3	SDKPTEQGDHTYAR	10194368_1070_1987_+(pre=R,post=H)	111	90	3.1441675E-16	1.04605995E-8	0.0	0.0
SD6.mgf	index=62085	-1	060813-SludgeD32_19-24, Cmpd 15183, +MSn(912.45), 37.90 min	CID	912.45	1	-6.0558214	2	IGVM+15.995FGNPETTTGGNALK	10077270_59_504_-(pre=K,post=F);10109273_1_586_-(pre=K,post=F);10114923_1_605_-(pre=K,post=F);10119295_1_622_+(pre=K,post=F);10120947_1_455_+(pre=K,post=F);10127340_1_656_-(pre=K,post=F);10130896_1_519_+(pre=K,post=F);10137900_1_709_+(pre=K,post=F);10140572_219_509_-(pre=K,post=F);10167658_1_822_+(pre=K,post=F);10170410_1_944_-(pre=K,post=F);10192694_380_964_-(pre=K,post=F)	93	81	3.1555143E-16	1.0565627E-8	0.0	0.0
SD6.mgf	index=139239	-1	060813-SludgeD32_7-12, Cmpd 17208, +MSn(851.91), 45.07 min	CID	851.91	1	-8.135206	2	FAPLNSWPDNANLDK	10166988_1_515_-(pre=R,post=A)	67	58	3.1811543E-16	1.06044356E-8	0.0	0.0
SD6.mgf	index=93865	-1	060813-SludgeD32_25-30, Cmpd 20651, +MSn(955.47), 53.25 min	CID	955.47	1	-2.331728	2	VTPDSFNEAQQIADVFK	10154904_296_832_-(pre=K,post=R)	108	86	3.227133E-16	1.07916565E-8	0.0	0.0
SD6.mgf	index=144526	-1	060813-SludgeD32_7-12, Cmpd 22856, +MSn(703.0062), 59.86 min	CID	703.0062	0	-4.254173	3	FSEQFPATFSEVVSNYVR	10198482_2702_4669_-(pre=R,post=R)	95	79	3.2281895E-16	1.0808965E-8	0.0	0.0
SD6.mgf	index=82879	-1	060813-SludgeD32_25-30, Cmpd 9035, +MSn(647.3544), 25.72 min	CID	647.3544	0	-0.56570363	2	VNAATVAAHVQGR	10192056_120_689_-(pre=R,post=S)	118	115	3.2338678E-16	1.073422E-8	0.0	0.0
SD6.mgf	index=78702	-1	060813-SludgeD32_25-30, Cmpd 4624, +MSn(448.8816), 16.03 min	CID	448.8816	0	-1.6996423	3	EVAGIHSM+15.995GSGAGR	10124634_1_622_+(pre=R,post=A)	94	90	3.2414545E-16	1.0784271E-8	0.0	0.0
SD6.mgf	index=113411	-1	060813-SludgeD32_31-36, Cmpd 14926, +MSn(629.3323), 39.02 min	CID	629.3323	0	-1.0668228	2	VDGIVGPATWSR	10163116_1_253_-(pre=K,post=L)	90	90	3.2476162E-16	1.0750329E-8	0.0	0.0
SD6.mgf	index=133932	-1	060813-SludgeD32_7-12, Cmpd 11631, +MSn(860.41), 31.41 min	CID	860.41	0	2.4118738	2	YVNNTNIYTQNYGR	10198320_2283_2891_-(pre=K,post=L)	131	110	3.25172E-16	1.0818425E-8	0.0	0.0
SD6.mgf	index=144975	-1	060813-SludgeD32_7-12, Cmpd 23345, +MSn(996.8184), 61.14 min	CID	996.8184	0	-2.5104222	3	GVQPLLDAVC+57.021FYM+15.995PSPLDLPPVDGTDR	10112635_1_597_-(pre=K,post=K);10112671_1_597_-(pre=K,post=K);10160766_1_890_-(pre=K,post=K)	88	53	3.2531875E-16	1.0965035E-8	0.0	0.0
SD6.mgf	index=141140	-1	060813-SludgeD32_7-12, Cmpd 19229, +MSn(888.9415), 50.34 min	CID	888.9415	0	-2.5404315	2	FITAPIQPDLDEFDR	10198046_382_3028_+(pre=R,post=Q)	104	80	3.2685265E-16	1.0895693E-8	0.0	0.0
SD6.mgf	index=58933	-1	060813-SludgeD32_19-24, Cmpd 11873, +MSn(617.63), 30.98 min	CID	617.63	0	-1.3834999	3	AHVEYGFSTGGNNIGTAR	10086246_1_522_+(pre=K,post=E)	67	56	3.2783246E-16	1.0976833E-8	0.0	0.0
SD6.mgf	index=61421	-1	060813-SludgeD32_19-24, Cmpd 14486, +MSn(787.9127), 36.34 min	CID	787.9127	0	0.5422508	2	IGAQPVASDVTNFAGK	10151624_1_604_-(pre=K,post=F)	80	70	3.3186131E-16	1.1081363E-8	0.0	0.0
SD6.mgf	index=107373	-1	060813-SludgeD32_31-36, Cmpd 8546, +MSn(639.8069), 24.74 min	CID	639.8069	0	-3.3388565	2	AISALNGTDM+15.995GGR	10149592_74_400_+(pre=K,post=T)	70	70	3.3191537E-16	1.101731E-8	0.0	0.0
SD6.mgf	index=22529	-1	060813-SludgeD32_13-18, Cmpd 25591, +MSn(840.4206), 63.76 min	CID	840.4206	0	-2.1061072	2	DIGEDALIVYDDLTK	10107219_1_579_-(pre=R,post=Q)	98	91	3.3450766E-16	1.1150874E-8	0.0	0.0
SD6.mgf	index=19132	-1	060813-SludgeD32_13-18, Cmpd 21970, +MSn(687.04), 54.19 min	CID	687.04	1	3.941433	3	FNADM+15.995ITIHLISTDPLIK	10157197_1_853_-(pre=K,post=D)	73	63	3.3506201E-16	1.12189005E-8	0.0	0.0
SD6.mgf	index=114555	-1	060813-SludgeD32_31-36, Cmpd 16127, +MSn(747.37), 42.05 min	CID	747.37	1	1.0229274	2	AEGAEAVVADELYR	10192104_185_712_-(pre=R,post=V);10192528_233_760_-(pre=R,post=V)	118	104	3.369298E-16	1.1209605E-8	0.0	0.0
SD6.mgf	index=69485	-1	060813-SludgeD32_19-24, Cmpd 23065, +MSn(968.48), 57.87 min	CID	968.48	1	1.9872998	2	GATEAQLDEVVADFATAAR	10198648_1_1044_+(pre=K,post=V)	152	121	3.369986E-16	1.1296377E-8	0.0	0.0
SD6.mgf	index=69379	-1	060813-SludgeD32_19-24, Cmpd 22952, +MSn(1000.48), 57.57 min	CID	1000.48	2	1.1409422	3	FLDVVYPDPEGSFYDGEDLHVLSLDR	10197656_2136_3652_+(pre=R,post=F)	132	76	3.3832455E-16	1.1398139E-8	0.0	0.0
SD6.mgf	index=68335	-1	060813-SludgeD32_19-24, Cmpd 21835, +MSn(874.9629), 54.64 min	CID	874.9629	0	-1.8834468	2	FLDVFGANITLQPGEK	10132824_1_681_-(pre=K,post=M)	87	75	3.4211695E-16	1.1423816E-8	0.0	0.0
SD6.mgf	index=6025	-1	060813-SludgeD32_13-18, Cmpd 8122, +MSn(750.37), 23.36 min	CID	750.37	0	8.052732	2	NIM+15.995ANHVAAIC+57.021NR	10160484_1_887_-(pre=R,post=N)	101	91	3.421341E-16	1.1356502E-8	0.0	0.0
SD6.mgf	index=137664	-1	060813-SludgeD32_7-12, Cmpd 15550, +MSn(484.6321), 40.73 min	CID	484.6321	0	-1.0075287	3	LTISVKPILADGPK	10131842_1_676_+(pre=K,post=R);10163390_1_922_-(pre=K,post=R)	96	93	3.4254738E-16	1.1396501E-8	0.0	0.0
SD6.mgf	index=95066	-1	060813-SludgeD32_25-30, Cmpd 21932, +MSn(560.64), 56.60 min	CID	560.64	0	-3.5925958	3	HPELIEVGALVAEFR	10176310_270_980_+(pre=R,post=A)	83	79	3.4324083E-16	1.1441995E-8	0.0	0.0
SD6.mgf	index=66390	-1	060813-SludgeD32_19-24, Cmpd 19760, +MSn(1154.57), 49.26 min	CID	1154.57	-1	7.4761486	2	AMMQDM+15.995ATLTGGQVIAEEVGLK	10084344_1_518_-(pre=K,post=L)	147	102	3.4496145E-16	1.1593928E-8	0.0	0.0
SD6.mgf	index=119886	-1	060813-SludgeD32_31-36, Cmpd 21771, +MSn(822.3945), 56.70 min	CID	822.3945	0	-5.7888455	2	SQALSEVYDLFESR	10197482_154_621_+(pre=R,post=N)	138	126	3.452029E-16	1.148485E-8	0.0	0.0
SD6.mgf	index=135572	-1	060813-SludgeD32_7-12, Cmpd 13353, +MSn(744.41), 35.25 min	CID	744.41	0	4.181575	2	LIAATDVTGTEQLR	10177314_1_981_-(pre=K,post=I)	124	110	3.468365E-16	1.15392E-8	0.0	0.0
SD6.mgf	index=141131	-1	060813-SludgeD32_7-12, Cmpd 19219, +MSn(608.3), 50.32 min	CID	608.3	0	5.217565	3	FDFSHFQAITPDELR	10195560_290_1863_-(pre=R,post=R)	80	74	3.4847933E-16	1.1616622E-8	0.0	0.0
SD6.mgf	index=89119	-1	060813-SludgeD32_25-30, Cmpd 15615, +MSn(999.52), 40.29 min	CID	999.52	1	-2.2289145	2	TPATATLEGPVVLGGHSDFK	10189986_159_770_-(pre=K,post=T)	193	159	3.5008237E-16	1.1746535E-8	0.0	0.0
SD6.mgf	index=115967	-1	060813-SludgeD32_31-36, Cmpd 17611, +MSn(718.8901), 45.89 min	CID	718.8901	0	-1.0188222	2	QSFSTIEIVGISR	10159616_1_80_+(pre=R,post=-)	124	124	3.5033976E-16	1.1628874E-8	0.0	0.0
SD6.mgf	index=115901	-1	060813-SludgeD32_31-36, Cmpd 17541, +MSn(718.89), 45.71 min	CID	718.89	0	-1.103724	2	QSFSTIEIVGISR	10159616_1_80_+(pre=R,post=-)	115	115	3.5033976E-16	1.1628874E-8	0.0	0.0
SD6.mgf	index=138129	-1	060813-SludgeD32_7-12, Cmpd 16038, +MSn(596.67), 42.01 min	CID	596.67	0	2.9665055	3	IINEPTAAALAYGLDKK	10104630_1_571_-(pre=R,post=-);10142064_1_735_-(pre=R,post=N);10152058_1_807_+(pre=R,post=H);10167568_1_899_-(pre=R,post=H)	79	66	3.5169118E-16	1.17606875E-8	0.0	0.0
SD6.mgf	index=133272	-1	060813-SludgeD32_7-12, Cmpd 10937, +MSn(793.33), 29.83 min	CID	793.33	0	-11.309375	3	IGEVHEGAATM+15.995DWM+15.995EQEQER	10110141_1_301_-(pre=K,post=G)	99	70	3.5227653E-16	1.1820156E-8	0.0	0.0
SD6.mgf	index=15905	-1	060813-SludgeD32_13-18, Cmpd 18521, +MSn(841.464), 45.37 min	CID	841.464	0	-1.4506875	2	LLDQGQAGDNVGILLR	10170336_1_1022_-(pre=K,post=G)	199	165	3.5404971E-16	1.18222685E-8	0.0	0.0
SD6.mgf	index=18014	-1	060813-SludgeD32_13-18, Cmpd 20773, +MSn(488.96), 51.08 min	CID	488.96	1	9.474012	3	IPLAGVADWLRPR	10149622_1_778_+(pre=R,post=L)	122	119	3.5432132E-16	1.1761034E-8	0.0	0.0
SD6.mgf	index=15632	-1	060813-SludgeD32_13-18, Cmpd 18231, +MSn(661.34), 44.63 min	CID	661.34	0	-1.7535094	3	FANALELHEQLANLGDAR	10082058_1_513_+(pre=R,post=S)	136	111	3.5438093E-16	1.1865757E-8	0.0	0.0
SD6.mgf	index=105337	-1	060813-SludgeD32_31-36, Cmpd 6379, +MSn(549.2558), 20.09 min	CID	549.2558	0	-2.2224624	3	KFDGDTNPAGPDGQAR	10152950_1_195_-(pre=K,post=I)	72	62	3.5818768E-16	1.1960442E-8	0.0	0.0
SD6.mgf	index=22826	-1	060813-SludgeD32_13-18, Cmpd 25906, +MSn(1012.5), 64.60 min	CID	1012.5	0	-11.3931	2	AIDGAFLMPVEDVFSISGR	10170336_1_1022_-(pre=R,post=G)	158	139	3.5916735E-16	1.2039486E-8	0.0	0.0
SD6.mgf	index=64164	-1	060813-SludgeD32_19-24, Cmpd 17394, +MSn(606.32), 43.32 min	CID	606.32	0	0.80532	3	KIVLESALADEETGWR	10195536_1694_1912_-(pre=R,post=L)	76	70	3.6023115E-16	1.2028677E-8	0.0	0.0
SD6.mgf	index=12501	-1	060813-SludgeD32_13-18, Cmpd 14925, +MSn(807.9), 36.67 min	CID	807.9	1	-5.0437126	4	DKETGEVTIEDAPVTQDEGIRPGTTAEGLAK	10116753_1_612_+(pre=R,post=L)	165	96	3.610949E-16	1.21887895E-8	0.0	0.0
SD6.mgf	index=144013	-1	060813-SludgeD32_7-12, Cmpd 22308, +MSn(968.13), 58.42 min	CID	968.13	1	-4.7712593	3	TDFTVHGDDLLITGVANDIVNAGTGDDR	10183059_1_1142_+(pre=R,post=V)	105	61	3.616314E-16	1.2194073E-8	0.0	0.0
SD6.mgf	index=112997	-1	060813-SludgeD32_31-36, Cmpd 14491, +MSn(761.89), 37.97 min	CID	761.89	1	-6.6921825	2	ILIVDDSPTETYR	10120671_29_397_-(pre=R,post=F);10120891_233_601_+(pre=R,post=F);10152960_1_101_-(pre=R,post=F)	126	119	3.663757E-16	1.21611565E-8	0.0	0.0
SD6.mgf	index=8623	-1	060813-SludgeD32_13-18, Cmpd 10852, +MSn(664.69), 28.51 min	CID	664.69	0	7.8970118	3	VSAVGFGSTKPVATNATAEGK	10095080_182_544_-(pre=R,post=A)	82	64	3.6645814E-16	1.2306784E-8	0.0	0.0
SD6.mgf	index=90908	-1	060813-SludgeD32_25-30, Cmpd 17505, +MSn(894.4715), 45.13 min	CID	894.4715	0	-1.5694255	2	GAVGEVTEAQLAEIATTK	10096342_46_548_+(pre=R,post=M)	163	128	3.6834654E-16	1.2333369E-8	0.0	0.0
SD6.mgf	index=14232	-1	060813-SludgeD32_13-18, Cmpd 16742, +MSn(837.38), 40.90 min	CID	837.38	1	2.6632795	2	LFGYSDDDGDISVNR	10120445_292_627_-(pre=R,post=I)	101	78	3.6911253E-16	1.2304433E-8	0.0	0.0
SD6.mgf	index=15229	-1	060813-SludgeD32_13-18, Cmpd 17801, +MSn(698.83), 43.55 min	CID	698.83	0	2.532839	2	TGDGFTWELTNR	10139530_1_273_+(pre=R,post=A);10180348_1_329_+(pre=R,post=A)	72	69	3.6991353E-16	1.2244958E-8	0.0	0.0
SD6.mgf	index=90720	-1	060813-SludgeD32_25-30, Cmpd 17307, +MSn(641.32), 44.62 min	CID	641.32	2	-13.653064	3	ELFPQGWEEQKPYLR	10088850_1_528_+(pre=K,post=L)	73	58	3.7082798E-16	1.23616175E-8	0.0	0.0
SD6.mgf	index=135440	-1	060813-SludgeD32_7-12, Cmpd 13215, +MSn(766.894), 34.92 min	CID	766.894	0	0.23876248	2	ADVIVDTTLSENAGK	10190938_1115_1819_-(pre=R,post=R)	92	83	3.7109546E-16	1.2370535E-8	0.0	0.0
SD6.mgf	index=142237	-1	060813-SludgeD32_7-12, Cmpd 20406, +MSn(786.7), 53.42 min	CID	786.7	1	-1.9136517	3	YSGQADHVVNFM+15.995EFIAEEVR	10161050_1_894_-(pre=R,post=E)	71	55	3.7186766E-16	1.2477511E-8	0.0	0.0
SD6.mgf	index=65725	-1	060813-SludgeD32_19-24, Cmpd 19059, +MSn(790.9098), 47.50 min	CID	790.9098	0	-3.6270154	2	NSFVGLAGGFGTVAAGR	10180454_14_889_-(pre=R,post=M)	120	102	3.7232172E-16	1.2450581E-8	0.0	0.0
SD6.mgf	index=61388	-1	060813-SludgeD32_19-24, Cmpd 14451, +MSn(642.6481), 36.27 min	CID	642.6481	0	-2.8492258	3	INIVDTPGHADFGGEVER	10123618_1_639_-(pre=R,post=V);10193484_1123_2022_+(pre=K,post=T)	115	85	3.7245127E-16	1.24708075E-8	0.0	0.0
SD6.mgf	index=115402	-1	060813-SludgeD32_31-36, Cmpd 17017, +MSn(497.591), 44.34 min	CID	497.591	0	-0.91995883	3	STPFAAQVASEVAGR	10102680_165_565_+(pre=K,post=A)	65	59	3.7312902E-16	1.2438323E-8	0.0	0.0
SD6.mgf	index=127314	-1	060813-SludgeD32_7-12, Cmpd 4646, +MSn(729.31), 15.99 min	CID	729.31	0	-8.536196	2	SNAPNAANDDTPDR	10191720_237_1907_+(pre=R,post=V)	116	104	3.7346503E-16	1.2425127E-8	0.0	0.0
SD6.mgf	index=116519	-1	060813-SludgeD32_31-36, Cmpd 18195, +MSn(599.31), 47.41 min	CID	599.31	1	5.537727	3	IGFYNPIATANEESIR	10098598_304_554_-(pre=R,post=I)	69	60	3.7375234E-16	1.248017E-8	0.0	0.0
SD6.mgf	index=112112	-1	060813-SludgeD32_31-36, Cmpd 13562, +MSn(728.4116), 35.77 min	CID	728.4116	0	-0.41896045	2	TQQLLVEGVNVQK	10140560_54_356_+(pre=R,post=H)	90	86	3.758523E-16	1.2475715E-8	0.0	0.0
SD6.mgf	index=140031	-1	060813-SludgeD32_7-12, Cmpd 18050, +MSn(528.27), 47.28 min	CID	528.27	-1	-7.3140373	3	KPSYDEPFAALAFK	10160118_1_883_-(pre=R,post=I)	53	50	3.7596055E-16	1.2508153E-8	0.0	0.0
SD6.mgf	index=19465	-1	060813-SludgeD32_13-18, Cmpd 22327, +MSn(1041.53), 55.13 min	CID	1041.53	2	2.9724038	3	GTNLLGGKEDLDNLVDYLGSHPGLTPPGDR	10185364_1318_1443_-(pre=K,post=I)	93	45	3.7602739E-16	1.2688766E-8	0.0	0.0
SD6.mgf	index=88347	-1	060813-SludgeD32_25-30, Cmpd 14805, +MSn(780.4068), 38.31 min	CID	780.4068	0	-0.07820941	2	AEGITNGTAPGIFSPK	10178482_125_955_-(pre=K,post=H)	114	96	3.7865089E-16	1.2643739E-8	0.0	0.0
SD6.mgf	index=72752	-1	060813-SludgeD32_19-24, Cmpd 26545, +MSn(594.6863), 67.10 min	CID	594.6863	0	-4.515885	3	VAGLLVFLSDIHSLGLK	10138862_1_715_-(pre=K,post=N)	99	93	3.8072056E-16	1.2731441E-8	0.0	0.0
SD6.mgf	index=116407	-1	060813-SludgeD32_31-36, Cmpd 18078, +MSn(701.4008), 47.11 min	CID	701.4008	0	-0.34807563	2	DIAAAITTAGIAVSK	10175358_674_907_-(pre=R,post=T)	90	85	3.810695E-16	1.2703022E-8	0.0	0.0
SD6.mgf	index=113743	-1	060813-SludgeD32_31-36, Cmpd 15274, +MSn(786.73), 39.90 min	CID	786.73	1	-4.6300445	3	AQLEEIATTKEPDLTGADLDAR	10136504_161_589_-(pre=R,post=V)	94	70	3.876166E-16	1.3027539E-8	0.0	0.0
SD6.mgf	index=120236	-1	060813-SludgeD32_31-36, Cmpd 22148, +MSn(803.4226), 57.68 min	CID	803.4226	0	-0.30387563	2	AQPNEGSLLFNFIR	10139696_39_720_+(pre=K,post=G)	156	145	3.8828387E-16	1.2918147E-8	0.0	0.0
SD6.mgf	index=18057	-1	060813-SludgeD32_13-18, Cmpd 20820, +MSn(862.46), 51.20 min	CID	862.46	1	-4.158242	4	PTLKTVC+57.021TGVEM+15.995FRKLLDQGQAGDNVGILLR	10170336_1_1022_-(pre=K,post=G)	65	25	3.891179E-16	1.31347075E-8	0.0	0.0
SD6.mgf	index=63660	-1	060813-SludgeD32_19-24, Cmpd 16857, +MSn(493.5671), 41.98 min	CID	493.5671	0	-2.9060323	3	FDDALHEFDTIR	10156841_1_850_-(pre=R,post=G);10159162_1_873_+(pre=R,post=G)	83	83	3.9043176E-16	1.2924157E-8	0.0	0.0
SD6.mgf	index=95934	-1	060813-SludgeD32_25-30, Cmpd 22862, +MSn(765.42), 59.04 min	CID	765.42	1	-2.352514	2	GITGDNLLQLLESR	10138614_95_714_-(pre=R,post=L)	122	119	3.9065999E-16	1.2997201E-8	0.0	0.0
SD6.mgf	index=10496	-1	060813-SludgeD32_13-18, Cmpd 12820, +MSn(809.4), 32.44 min	CID	809.4	0	1.6589766	2	LADASM+15.995DLGAPGSQLR	10119121_5_621_-(pre=R,post=V)	116	100	3.9166713E-16	1.3078373E-8	0.0	0.0
SD6.mgf	index=12805	-1	060813-SludgeD32_13-18, Cmpd 15244, +MSn(814.9), 37.36 min	CID	814.9	0	0.74899006	2	YQIESQIETAYQR	10099898_1_557_-(pre=R,post=E);10128580_1_661_+(pre=R,post=E);10179402_1_1007_+(pre=R,post=E)	110	100	3.9186235E-16	1.30071385E-8	0.0	0.0
SD6.mgf	index=96553	-1	060813-SludgeD32_25-30, Cmpd 23530, +MSn(822.44), 60.79 min	CID	822.44	1	-3.9714854	2	SAAGGELVTAVLEAAAGR	10197574_93_758_+(pre=K,post=T);10199136_1_644_+(pre=K,post=T)	134	123	3.9192622E-16	1.31228886E-8	0.0	0.0
SD6.mgf	index=137742	-1	060813-SludgeD32_7-12, Cmpd 15632, +MSn(484.6316), 40.94 min	CID	484.6316	0	-2.078028	3	LTISVKPILADGPK	10131842_1_676_+(pre=K,post=R);10163390_1_922_-(pre=K,post=R)	96	91	3.9363948E-16	1.3096328E-8	0.0	0.0
SD6.mgf	index=117664	-1	060813-SludgeD32_31-36, Cmpd 19405, +MSn(730.4134), 50.52 min	CID	730.4134	0	2.7575696	2	LFGSVTPADVAAAIK	10126660_44_499_-(pre=K,post=A)	77	70	3.9375483E-16	1.3125889E-8	0.0	0.0
SD6.mgf	index=94111	-1	060813-SludgeD32_25-30, Cmpd 20911, +MSn(708.36), 53.93 min	CID	708.36	1	7.9606247	3	HSGSPSAYDLFTELGTGAALK	10090784_1_533_-(pre=K,post=G)	81	64	3.945959E-16	1.3251737E-8	0.0	0.0
SD6.mgf	index=141540	-1	060813-SludgeD32_7-12, Cmpd 19656, +MSn(935.48), 51.46 min	CID	935.48	1	-2.5774188	2	FVEFYGEGVSALPLANR	10085744_1_521_-(pre=K,post=A)	105	84	3.9498814E-16	1.3208554E-8	0.0	0.0
SD6.mgf	index=63481	-1	060813-SludgeD32_19-24, Cmpd 16667, +MSn(942.43), 41.50 min	CID	942.43	1	-0.36637956	3	NM+15.995ITGAAQM+15.995DGAILVC+57.021SAADGPM+15.995PQTR	10147888_1_774_-(pre=K,post=E)	94	54	3.9500437E-16	1.3313825E-8	0.0	0.0
SD6.mgf	index=135425	-1	060813-SludgeD32_7-12, Cmpd 13199, +MSn(721.35), 34.88 min	CID	721.35	0	-9.984164	2	AIAVDTGYQSNFR	10151628_1_804_+(pre=R,post=Y)	92	84	4.001098E-16	1.3280897E-8	0.0	0.0
SD6.mgf	index=109368	-1	060813-SludgeD32_31-36, Cmpd 10650, +MSn(750.87), 29.21 min	CID	750.87	0	1.9508659	2	TGAQVC+57.021GPIPM+15.995PTR	10174944_1_275_+(pre=R,post=I);10178804_707_991_-(pre=R,post=I)	97	90	4.0044245E-16	1.3322662E-8	0.0	0.0
SD6.mgf	index=86391	-1	060813-SludgeD32_25-30, Cmpd 12751, +MSn(784.42), 33.62 min	CID	784.42	0	-7.158403	2	VLAVQGSVADPAVADR	10198784_2259_2957_-(pre=R,post=A)	122	100	4.0098077E-16	1.3389369E-8	0.0	0.0
SD6.mgf	index=35564	-1	060813-SludgeD32_1-6, Cmpd 11615, +MSn(854.4562), 33.60 min	CID	854.4562	0	1.5000654	2	LSNPAIPVDVQQQGNK	10142566_1_738_+(pre=R,post=I)	99	88	4.0105432E-16	1.3391825E-8	0.0	0.0
SD6.mgf	index=4221	-1	060813-SludgeD32_13-18, Cmpd 6214, +MSn(594.6512), 19.60 min	CID	594.6512	0	-0.92376155	3	SKPHVNVGTIGHVDHGK	10089504_1_453_-(pre=R,post=T);10115883_1_497_-(pre=R,post=T);10166130_1_907_-(pre=R,post=T)	92	73	4.0114363E-16	1.3414397E-8	0.0	0.0
SD6.mgf	index=72188	-1	060813-SludgeD32_19-24, Cmpd 25950, +MSn(1007.21), 65.50 min	CID	1007.21	1	-0.7671357	3	VESLAEVEALPPFETPVALLAQTTLSHR	10150014_135_790_-(pre=R,post=D)	107	69	4.0233933E-16	1.3566729E-8	0.0	0.0
SD6.mgf	index=19429	-1	060813-SludgeD32_13-18, Cmpd 22287, +MSn(794.07), 55.02 min	CID	794.07	2	-10.486041	3	SATNSVLWFTGEDIPFVPNKR	10131788_1_676_+(pre=K,post=F)	97	67	4.1175659E-16	1.38280445E-8	0.0	0.0
SD6.mgf	index=86967	-1	060813-SludgeD32_25-30, Cmpd 13356, +MSn(671.8719), 34.96 min	CID	671.8719	0	2.9069986	2	IAVGVTIDQAEAR	10194126_878_1507_+(pre=K,post=S)	84	84	4.1350073E-16	1.37253835E-8	0.0	0.0
[truncated: 7,239 more rows]
