# Supplementary material for: A Graph-Centric Approach for Metagenome-Guided Peptide and Protein Identification in Metaproteomics
Source: PLoS Comput Biol. 2016 Dec 5;12(12):e1005224. doi: 10.1371/journal.pcbi.1005224 (PMC5137872; doi:10.1371/journal.pcbi.1005224)
Supplement: S1 Dataset — (ZIP) [file pcbi.1005224.s006.zip › Supplement/PeptideID/SD6.hybrid.frag.tsv.0.01.tsv.uniquePep]

YTVADTHHTHASYK	1
GITINTAHVEYETEKR	1
LGFDDVPPQLQSYQIEKPAR	1
LGANEAPPSIMSVFLGDQLADVFEQVAQGGGATTSK	1
LSPENEALAR	1
GEVDDIDHLGNRR	1
GHYTEGAELIDSVLDVVR	3
TTLADLSLPADRR	2
LEQVEGIGLPGTVTQVDGR	1
FVTNTDVGVDVSAAELR	1
VTEAVITVPAYFNDAQR	2
LAEGENLK	2
FVLANDKNTFEGGVR	1
VLPEQGMFGEK	1
GGGTGAAALCGGGGQGDAMIVR	1
NGVVACATPNPAEIDK	2
VAAHEIMIGTPAIR	1
VAVSSTMGVGVR	1
TAFALSDDQQHR	1
NQTIGNQAGNAFIPAR	2
LTVIEEGGQNSFYEETVDGIR	1
TIESLLLGDEDFYQR	1
VLDLPALLETER	2
LEGQLDYASGTSTSGFK	1
TAVDLLITALQVTNDTAVASNTK	4
LVAGTGSAGSPGAER	2
KGEWQVEITTYRSESYDPASRNPEVNFGDSLTGDLGR	1
LSLAESDNLMPQDLINAKPVSAAIK	2
SVIVVGPELK	2
GDPILLEADEGVRPGTTAESLGK	3
DNEIAATSSGINLAR	2
QVVSVATALVPFLEHDDANR	6
VGTVTADVATAVK	3
FDDALHEFDTIR	3
VLVNIFGR	1
ENIDEAIPEDIKDK	8
TFGMDALFR	1
AIFPGLQGGPLEHVIAAK	3
HYAHVDMPGHADYVK	1
KLEIPVIAIADTNADPDVIDYVIPGNDDAIR	1
IGLGYYDQEER	1
GDLVEVADGYAR	2
AESVELENQR	1
NAVLAAGWPDSVPATTIDR	1
DIAAVGITNQR	1
AEPDSITSLIGPNGAGK	1
EILSVDVPFVISCAK	2
GDITGQGAALDLTGQDISLALR	1
ALAIGADDAIR	2
IVEADAFDR	1
IIIMTDADVDGSHIR	2
HGDLGEAGWAGLVADLGTLGR	1
LYDNAQAVLESVVK	1
SLLEVLDDCDLAASHGADDVAPIATK	1
ALVDLDHIPAKPSEELLGTVR	2
EGDGSPVGSLLLPTGDR	3
LLSEVGQSFASSAER	1
GLGYVTSLR	1
LPNISASVAQLK	1
NTSAGALVIHTK	1
RGDLVEVADGYAR	3
VIEPMITLAK	1
EVDKPFLMPVEDVFSITGR	7
TATVAADDATQAHAPEYTAAQNK	4
SPTSSDTDFSEGR	2
EIRPTLLPFVNLIAGK	7
SGAIDLVVIDSVAALTPK	2
GWVQEVESADLLAEGAK	1
LSGFGNFDLR	1
VGMYPANGTAPGDASTGYPTSGYSSGVGSK	2
GKPVDQALNILSFSPK	2
GISYSWYLYSPIR	1
HVQQLVEENHLR	1
FDYSDIAGLSAGFR	1
VDVYPQR	1
MAHTSATNSASDNTATTTEVR	2
IEAYAVDDR	1
VDLVGHSQGGLVAR	2
GETELTAEER	1
DVDLYNKPEDISVMNPYGQVPILVER	2
GLSLFLVPK	2
FGLEGGESFIPLVDEIIQR	7
IEYMDVSPKQVVSVATALVPFLEHDDANR	2
EFGVEANIGKPQVAYR	8
INIIDTPGHADFGGEVER	1
FYQASSSEMFGK	1
VGAATEIEMK	1
LIPDCNDRPGGGAITVQR	1
ALMAFPDEDVLLGCR	2
YAILLSSPLAETDPSSLGR	5
LIIEQTGSGQGLR	1
SYELPDGQVITIGNER	25
LIDQSAQEIVETAK	4
VTVSTTTGPGIPVDPNR	1
ALVNCAGIGWATR	2
AVTGTLLVR	1
PTINQLIR	1
EPVTVEEVLASPMISDPLHK	1
SNDLQINQAIK	2
PAGDQAGTGHPGGETGGHPGGR	1
GQLALTVAEPIR	1
VPLLPTAGVEIR	1
VNVHGGACALGHPVGSTGSR	2
QQLLGLAYQGLNANNLLYDIVK	2
VISLIEGLNELTFEESR	1
EQIVFPEIEYDKIDK	1
TAGAFPDTYAGLR	1
IVVTSVTPSTADVTFGDVVVR	3
GTLDAAEWVGPYDDQK	1
GVQPLLDAVCFYMPSPLDLPPVDGTDR	7
ESLRPFFPNANTAQIVTR	1
VLDTYSVASGTAELK	1
FIPVFVTENMVGHK	1
MIYGQTGTAGK	1
FAAGTADTNLLPIAAIGR	1
LADAVLAGGPEAVSEVAEDLDNLK	4
FAATLNGASLFNNLPEGTVK	6
LGNIYVANSNAANAGR	3
LGGIGGVVAQELER	1
ADLDYGTSEAK	2
AAGADIVGMDDLAAMVK	1
LQNVPWDQALELILK	2
SQNFGQVANAFIR	2
AGFIVNHLLFPYLNNAVR	2
GENIQFNATPADLR	1
EFNEALVHQVVTAYLAGGR	7
AMTPDQQQVLFENTAR	2
EYFGSSQLSQFMDQTNPLSEVTHK	3
ANLDTLFNLTNK	1
MSGTNTYEDNNSR	4
TPLLGDIPFLGR	8
QGLGDVVEAYEEVGR	1
STLSNVLTGR	1
FRLDLNDQLR	1
IFISAGEHDLADNIIHLVLAR	1
VAVFTQGANAEAAK	1
LGPEEITR	2
INGMNVTFVTTAR	1
MFGAEDFGEGLTAFFEK	1
DLVNAIPLYAIK	2
SCLETSASTLDDYGK	1
LALASALSDR	2
DNEVFTPVDLINAR	1
GTIIDVQVFTR	2
LGGLVEFYR	4
DRGEDALIVYDDLSK	6
TVAIIGYGSQGHAHAQNLNDSGVK	4
IIEGDEYVLLR	1
ETLNADLPLFVDHFR	5
SDNEIDDDVAR	1
FDENAAVIIK	1
TNEETTAAPVIEGNEK	1
SHGSSNPYNMVR	2
VIGLSVDPIEDHHEWAK	4
EAISDVVNR	1
LYWIPFLASADVER	1
DAAQLAGINVLR	1
RLENLIEGTFAR	1
TPLSTMDQTR	2
VAGLLVFLSDIHSLGLK	2
QAPYSILLGLLR	1
TSGVGGTAGDATPETQK	1
LGEFAPTR	4
LLGLVPYGISFHVGSQQK	1
ASDFLASLANTDGPR	1
GITINTAHVEYQTENR	1
WGALLDALAFSPIR	1
KAQQALIDR	1
AMMPWIK	1
VNEMGFIETPYR	1
GELLDANTGEYSGVNEVAK	2
LEDLQPVGMLALTPIAFGAR	1
AGASVPIAFAIWDGSNIER	3
TENVIVEEVATGYR	1
VVSGDNVETAASNAVVAQDK	1
EQADEWAFHSHQR	1
SAGTSAQLLAR	1
YGYVDGAR	1
HPLWEETNESKPQWTR	2
LFNELGPR	2
YGIPQISTGDMLR	1
LNDAFIGGLALGLR	1
PGANPTNNYIGSFQFR	1
SIQTILSNTK	1
QINVFEGER	1
DVQDNLSAQSHER	6
EGDGSPVGSLLLPTGDRVPLGQYVVSVGR	2
VNQIGSLTETLDAVDLAHR	1
STSAVLDDGRVEDVATGR	1
TFLMPIEDVFSISGR	1
EGSISNEVMVQPR	1
VTYELSGFPR	1
DGALNEENVLFIGNMGVDFSR	4
AAAQNIVPNSTGAAK	1
VYTEGKGEAQPVADNK	1
PGPLIGLAEQLQEQLR	1
LLELGFEPAPWSPDK	2
IGAQPVASDVTNFAGK	4
VFAEDGSTVPVTVLDVSNNR	2
RVTGVSVQEQR	1
VDIASTDQSASEK	2
AAGYDPGPQDNVLGSQTK	1
GIQVTTVEQNER	2
RLYVHDEENTLNVGDR	2
AGQANPSPPVGPALGQR	2
VLSPLTDESTFGITAK	1
TNSIFLTETEER	1
IVMDNEGALNQESVPK	1
TTVTGIEMFR	1
LDNLEDPYR	1
IPLQDVYK	2
NTDIESYR	2
SVDTANIALLVVDATEGVTHQDQR	3
IDDVIVFHELSK	1
EQGVDLGKDVLALQR	2
FQLVDLPPAPR	2
VGLAGGTVDNVISSIITK	1
FGGVSGTLGYVTEMDLGGTAGTTSK	2
FADNTVLTYQQVFK	1
VTTSSIGIR	3
GQEFPAYDGR	1
ILFLEGRPIVSNLSEIR	2
VVADLYDMIHPNASNTLTVR	4
LQSGESGQTSPTTK	2
QVQLNILEVK	1
LAGELLDAAEGK	1
IINEPTAAALAYGMDKK	2
VPLSEMFGYATSLR	1
GPQGILFGNNATGGAINYIAAKPTDDFSVGAK	1
GPIVAAILEK	1
AETSINADDTTAETR	1
ADTQVILDGATLAITK	1
GIPTLSLFK	2
DSIADAFLQQILLR	2
FVGALYGVALNNSVYNSALQEIYAR	1
ATVADDPAGDKEVTMEAGR	1
GHLDGVPVESVQR	5
SIMAEDQATVLEAADSWMK	3
LDTFEQLLLPYGVASLQR	1
AESIGSLTDAEVLALADNLR	1
SDELAHSSIR	1
ATIGNTADPVSDASSR	4
AALDLILEAIK	1
VTLDNNAGFR	1
VDANLIYSGGPLTAALSYNK	2
VQEGDFDEPSISAR	2
IATTVLVDDGQTVVLGGIFSNETSK	2
AQAEQLGIDLDSLSPEER	2
TALITWTRMTCSVITTTGNR	1
NTVPVAFEGGQLPLFQR	11
YLPGIASGETIATVAFTEENGR	2
AWAALSEFTGR	1
GTTIGTVTDIDGK	1
FIHGLNLAGIDINR	1
ITANDFLPDDIKELGLNGSFDMGVAK	2
VVTTIGKPGVAVAAITR	1
VGDAAAAAAATTAPAGTK	2
FLNLELSALEADGK	1
NPDSQAQYIYFPTTNILLGGTK	3
LVNEVQLVDSTGK	2
IDGIVGPATWSR	2
LGGGLVISNHNTNVPGASAGK	2
AISQQINNLDFHR	2
EFQTGPGSIYASVGGQDR	1
NMVTGAAQMDGAILVVAATDGPMPQTR	2
MVLNPDVTVR	1
MDNPVLIQVAPGVESTGLLGVLETIDR	1
KLLDQGQAGDNVGILLR	2
VPQLSESVAEATLLQWK	1
YGTDGGLAEAGAFLDNIVVK	1
VYTGLDIYLERPFDGK	1
SLETLPFQVAR	2
WDLTYLPSEVTEATAR	1
FTPSGAAVANFTVASTPR	3
ISALGPGGLTR	2
TVNPGSSAVFPLLVENK	1
IVVDIQTDAPEEK	2
LPYLFATCR	2
GITGDNLLQLLESR	2
LPEAEAERR	1
QLGQDGIGELFSPITR	1
AFLPGSQVDLRPVK	1
VLFSSDANNLVSSDTNNVR	1
DFPELVDLYLQGR	3
MQGLSLGPADLAADRR	1
GYRPQFYFR	11
TNKPNLDDTEAFFDVSAGNYDLFK	1
GNPEYYVAEIQPGK	2
RAWKMNDWSMKEYPKFLKNKQFDKTFKTHEEK	1
YLANLLTGGNEAPVK	1
YAQALCEEGESPR	1
IVDEELATASK	1
YLGDPDAIAAAAEAVASQGR	4
VTGTPQAGTEVVTATIGSIPANSSGTLK	1
SNSESNETLTR	1
GLLVANADFNQK	2
ALLEQGEDVGLATVYR	2
GGVPIATPVFDGAHETEIK	2
FVPNLTFGPDVIAACR	2
TLSDYNIQK	1
VETIGDNKPAVLR	1
TDVATPPVTPDLTAAASALDVGQAVIDAAVGR	1
AIVEVAGIK	1
AIGAWELTGNALYSVVGNTYR	4
AQLEEIATTKEPDLTGADLDAR	2
MVAGVNILADAVK	1
IFEVDADEVTVAQR	1
FLEFVTGLR	1
MIDIVGQAAAIGDQR	2
VVNDDNSSEIAR	4
GGPIVWVSEIDAK	1
LIPAGTGLAYHQAR	1
SVSQPVQTGLK	2
FATSDINDLYR	7
VVASAVAEGVQAR	1
SISMGSTDGVR	1
GETQALVVTTLGTER	3
QGNALSWATSGGAGFR	1
SFNSIFIMADSGAR	1
LLGFPDVSK	1
HIHVQLVDDLAGR	1
LAVFSTGPAIR	2
LVIPLEPVIELGDYR	1
QGNALSWATSGGAGFK	1
AENIYYIGDLIQR	7
DGEYSSAHDLEIFRK	2
IITAAELETTMKR	1
AMATRPQIIFADEPTGNLDSTSGAEVLSFMR	1
AMGALDEDKQEELR	1
MLQEAVDSLLDNGR	2
SNLTGGVVFNSESGR	2
AVMEAESSAER	2
PSGEIIETPITANFR	2
ASYGEVDR	1
LSLNFQNIEVR	3
STWDYGPVGVLLLR	2
GIPTLMLFK	1
YTMIGDPTATVSR	1
TTENQIDDVNVR	1
NFESLPPFFEELAR	1
VCTIACPFGTINYVQETGK	1
FDDLTPVYPHER	1
VGLSALAGGVQYLPR	4
QQATGPGRPFQR	1
GDADDLFFPDLDLPAGYEYTDADLPGTLHSR	1
QQAASAGHISNTMNVIQEITTQTTAGTIATAR	2
VGSGMAGMQAGGLYNVVLR	6
LTLAEAGHFDK	5
IDLDIPLVLTGR	2
LTDELTAVYK	4
VPMGASSFGATFVSR	5
SMEQEGLGDDAR	2
NADGLDEALELLR	1
KPELDAQLVSENVATQLEK	1
VFGPEGNVLDLSPSDAELIELPYPVLHNDQLR	2
AFTEITGIAVK	2
TLLAQTLAR	2
TVNNFVFLAK	1
ITEIYEGTSEIQR	1
GITINTAHVEYETAK	1
SMSNHFNQDSNYLKLYGYSQDRIAITQLPK	1
STPAPASNASKPTAPTQPGAATGDENK	1
VLLSSLPGAAITSIR	1
HPEIVAYR	1
TNAHLVDLGQVLNSSGSYEVDGR	7
NMITGAAQMDGAILVCSAADGPMPQTR	7
VGQEEIFGPVAAVIAFDDEAEAIR	4
IVVNVGAGAATEQK	3
WGIHSTYTDNLIMLTLSR	2
QGVGEPMPVQEQVVVLYAGTR	1
VDPVALELISDAVGR	1
GINDGDYVFVDGNPVDRPYR	4
SVSSPVEVIEITTQDYR	3
VAGISGTAGR	2
VLAVDIWPFR	1
TNTLIVQDTPK	2
AEMSTFLFR	7
TREEDVQHVVEANQGQLIR	4
FTAIMGPSGSGK	1
VADLSGSGSTTK	2
LTLPGPDFIER	3
TNRPAPPAPEK	2
EHGVHTTSQVSVR	1
VIVPGKPELSFVWQHLAEDR	2
SVVNDHELYTSTYFIPLDASAK	1
LLALADAVEDNLDELKR	3
EAVMQGDVPGVVK	3
VIAVYPDTQR	1
YEIIGIDNK	1
AQQVFGYTLEEIR	2
EIAGVDNDVAFVK	1
LLGAAPGASR	1
DLGVNMLSSDGNPSQISK	5
DKSDTQVGQFFGVEPLNPTNGVDPR	1
LNNVSATTSFADAR	2
YAAAAGLNR	1
MAQGAKPGEGGQLPGHK	3
FFRPAEVDLLVGDPAK	1
STPVELGFLQVER	1
AIIVPALSNEDAK	2
QAVLMADEATR	2
KHVPVYVTESMVGHK	3
TVSGAAVELSEVAFGK	7
TAIVEGLAQAIADGDVPDTLAGK	3
YATLHHGVVPVLNGTAFK	3
KEFELIYLLASKPGK	2
LNTDENPTITR	1
SASFNNVSIAPWLLR	1
RMETVSLNAIGGDLAISGDIDSIR	1
GEAGDNAGLLLR	2
GIDLFEEFTAARK	1
VESLAEVEALPPFETPVALLAQTTLSHR	2
FGFLLEALEYGAPPHGGIAFGLDR	1
SQDAPPEPAK	3
TVSGAAVELSEVAFGR	1
AVLPLVEALTDEVGDVR	1
RFEPNLHYHR	1
VELTDGDYHDVDSSEMAFK	3
VAGPIPLPTR	1
IIYTLTDEAPLLATCAFLPIVR	2
ASWGAGGSYDFGSFK	3
GGVLGAMETGYQR	1
RVEIEVVGTR	8
VIEMDADLSDDER	1
VDPEGPQFSIDKGELLDANTGEYSGVNEVAK	4
LLILGSGPAGYTAAVYAAR	2
PTISQLVR	1
STIIPDMVGHTIAVHDGRK	2
DGFIDGGFGGDNISR	1
GVEDLGNGLK	1
YIPVGTTLHNIELQPGGGAK	3
DIPNVSEEVLANLDESGIVR	1
TMPNFVLVER	2
YVPAGAGSVPSFVIK	2
LPFDVDELAETYLGEVR	4
AVLDLTDAVTR	1
YSTAFHYGANVTSVAATTPGATFDDGRR	1
AQNIEAEYQWVSPILVTR	1
LVLTYEALAQDIDTEAVVTR	1
SILTAEQLQR	1
STHGVNCTGSCSWK	2
VSAYAGDVTADADVAAAVGLADAEGQLR	1
EADEVESLVGYSYSTLER	3
NAMNTSALSSIYEQSGIFEMGGAVGIFER	6
SLGDAEEVTLVLGAQDATFR	5
ADLVIEDVR	2
STGHVYGAFQLR	1
LVEIVTPMTASDETIEAAVAFATK	4
GDSGGDINDSVR	1
RLRVFQRDRYVSIDFQTR	1
FDNEIIPVQGR	2
AMLEDIAILTGGK	3
ELHEALVK	1
VYAGPNHPHQAQR	2
ALAIVAHPDDMEYGAAAAVAR	1
TSVTGFDSK	1
NLSTETSSTLGEQR	1
LTVDVPEEFSGTVTQLLSER	4
GYDGISVFAGVGER	1
ETVAAEAQR	1
ITVDDIVEQFVSVVGK	2
VAALNGDKNQPTK	1
HYAHVDCPGHADYVK	24
FGSGWITR	2
VIAVDTETQR	1
AVTVAAHAGAGGR	1
VLDGLDVLDK	2
ALVNNVEQATDTYQFEVR	3
GSVVLPAGTGK	1
VSTRPVLDAVINAGILQR	3
VAAALEGIR	1
LIDNAIDEISR	1
AIEALAIDMHLDPAGGLGYPFGANR	1
TTPSVVAFAK	3
VIDLIAPFTR	2
WAPEFLNLGTALDNSR	1
KVEVSEADDESTPDAGRR	3
VSFGVGVER	1
GMAVLATSGAMK	1
LAEATDALDEATQWIFGHAGEIR	3
SGVLAGFPVVDVK	1
AGIAAIYSQLVR	1
ITNNNSDQTVTLK	1
DITQLATVVAGLTDYVPAPGAPAAVATPK	1
APAADVLAGAFK	1
IVEDFSFDAPK	1
VLVAHADLLAPIR	3
TAYGQGVAEVFSK	2
VAFVPGEAFGAPGYAR	2
WELVYLPSLVTK	1
DGEYSSAHDLEIFR	5
ASLAFEQDGNQVGGK	13
VPIPTGSVTDFVAVVGR	3
VFIMDDAEALLPTYLR	1
LITQMYFPGEEYNDIDPILNGVEDLR	2
GYGTSLATSK	1
TLATSMSELLGQPVVVENK	1
ILGFAALTVVGDGDGR	6
SALQNAASIAALFLTTEAVIADKPEK	3
FSDQIAGDPFIALVER	1
VGGGESTSSTDDSGSVR	1
VEEPKPAEPVVQAPAAPANAGPK	1
VKGDYFDFDPFAR	1
SNAPNAANDDTPDR	6
QAFDNSVESLTSTDSNK	2
DGFYDGILFHR	1
TGTVTMDVAK	2
MVEQSAEIER	2
YAAGPAAANFTYSK	2
DLATAMGRPDTEGSHR	3
NTNGATKPSAAATGTIR	1
DEVSDELAAK	1
VTTSGGGITGQAGAIR	1
QIVDELVELLSGTAAR	1
IGTPEDIAEAAVFLASDR	1
MLDYSNFDGTGR	1
KPEVAVVPPPPAAPR	2
KDTVVGQLTGGVAQLLK	1
AAGETFANALELHYQLANLGDVR	1
LVGSPPGYVGYEDAGQLTEAVR	3
GASYSWYLYSANR	2
GMGIAYATSNR	2
AGVPLLEIVSRPDIR	1
WSAFFYR	1
SDVDTDQIIPSDWLK	1
VVNAIGEPIDGK	2
IFILHADHEQNASTSTVR	2
QTGGDITSNTTK	6
GSMFAVPIVNGTVPHFVVGEYGASK	3
TGPFSVGFGYNGANNELGQK	1
LHDEHVAEGQNTR	2
EIRETGRSVLDMASRINEVSTQAQESATVAR	1
ALLADGNPAELFEAK	1
AYVDIQSIVR	2
TVGELIQNQIR	1
DVSGEGVQQALLK	2
LGAELDLFSFPDEIGSGLAVFHPK	1
NAVVGYQTQR	2
LATPLTLVGNTTLR	2
IEQSITSQHLK	4
EQIIFPEIDYDKIDALR	3
AAAAAGDAELTPGICGADRR	1
IGAIHSVIFGGFSPDSIR	5
SAVEATTATGEVK	2
TTWDEVNEMIAAANVHTIK	1
GASYSWYIYSANR	1
AAVDAGFVPNDMQVGQTGK	3
EAGNNPVLVGGDLAAAFNNDKNTLALR	1
TNVYGLVGQLK	9
LAATAMSQTEPNESGER	4
LFGSVTNADIAEELTK	1
FALGEGTTSIGR	2
KAAELETTAAELNDLGGGSASAIVADLSSEDGAR	1
LFGAPPGYVGYEEGGQLTEK	1
SLTVVDNQER	2
ATIGEVGNEEHSLR	1
EFEAFDFPFIFDDTTELHK	2
SQVGATYGAGNK	1
LVDVPTIPAALTTPLSLDNER	3
LDIALAYNQDFAR	1
IREMVTLQER	3
DLEIVGTGYR	4
TPSQDIHVITPSQTIGPFFGVGLVRPGDEDLACK	2
VGPEDGQALLDELHAIK	2
LNSVVAGSQASAENR	3
IEAQTADTSISFVPPLDGNPISR	1
YMFGGYGGGIK	1
FYTEDGNYDLVGNNTPIFFIR	1
LGALGFDEAVDNYIK	1
DIIAILGMDELSPEDK	4
FAPQSASEPVAK	1
LYVHDEENTLNVGDR	5
VDMVDDPELLDLVEMEIR	1
VILRPANPGTGVIAGATVR	2
DGLIIDLGNNAEGYLAR	1
LESPEQYAIR	1
SYELPDGQVITVGNER	1
YPGTVTVTDDGLDVDGDTLK	4
LVQALEAAAGRPISPR	1
ISDNMFLGANSAFTSEPGR	1
PTIQQLVR	1
RPYTDTLLAEGTGVELDDR	1
LHDTFGFPLEVTEEMAQLR	1
LTQEVSLPGR	1
QGNDVGTQYR	1
EGDLLDVNFTNK	1
TQDTTNPEAAVR	6
KTAEDFLGQEVTDAVITVPAYFNDSQR	1
YVIVPEAFVTEADVQR	1
DLVEGAPK	1
YGADNQSAIQTLR	3
SSLAFDTIYAEGQR	1
TSDALALAAR	2
WLGGMLTNFK	1
TMSVAYTSYNDNGPANADVK	1
SVTVADDDSLSIR	1
GDVPMEEFIATQSK	1
AVVTAEFPGLVATSLVNTSGDR	15
SATSNTVQTIVQQVR	1
ATAGIATLLAEGIGDTIR	1
NTGTAAAVNVDYR	4
IFSDNIANASYTK	2
GLAMMGTGVASGTDR	4
NASGGASK	1
MPDLNTDDLEQAK	5
VYVMNEWEAQNPTK	2
RVVVLAQEEAR	1
FGAVHGLVNNAGIIR	3
GQDALIIYDDLTK	1
LDEVIEALDELR	1
GTGASSGFSLFEIR	3
NTPVNEGGIGQVK	2
NLTDQEAER	1
FDDNAVVLLSATDEPR	1
HTPFFNGYRPQFYFR	6
YLVDNSETSTNLK	1
EAIADAANAVAHHLR	3
LFGTVSTR	1
DGAWTIVPDLEIDDFSR	1
LFLEEAAGVSK	1
GPAATALYGSR	2
HAAGQTVDQYR	4
TSNDYVEGPR	2
NIGISAHIDAGK	1
ELYQLFPK	1
SGAGVLNLTQDNAQSDFK	1
VLIEGYVK	1
QFAEEEDITADAFRR	1
DVSTDNTAGGELNAK	1
VVAYDPTVEPGR	1
FAPSIIAATTESILK	2
QDMSAMQERMKAMREQKGQGKADLSKMLEDMKKRKAARR	1
VGNTFTLDYTDQNER	1
GVAMNPVDHPMGGGEGR	1
GGGYTGPTWR	1
QLLESGVHFGHQTR	1
MDLVVDLNFR	1
QIAVHSGFVEVTPTGEGNTK	2
SAGTSVQLLGR	1
HALDYHVVGSDASGVVVK	1
VYAGDQHPHAAQQPK	1
HLEGISDADIAELNIPTGVPMR	2
VGTSALESR	1
FHISGVPITDAAGTLVGILTNR	2
ADYNNGPLGVGLAYESTK	1
LTEGASATEDELLTEAAK	1
YVGALTQPGSGGTVAVR	1
AYLNDISAR	1
NADNLLSGDVGAGGR	2
LAPAATGTDTGGSIR	3
DHSLALTTPVGGLVLGTAR	3
STGSYSLVTQQPLGGK	2
GITNFHSPNDIIVDASMPAMIR	2
ELAAFAQFASDLDEATRK	7
AQLDELMALAEGGAATLFEHQR	2
TFGFAGGR	1
LVQEAAHPDANIIFGAVIDDALGDEVR	3
VGNAPLYSGYDYTGR	1
IAVLDYDKSQAK	2
DIAEGLAEQGFTVDR	1
DAAAVTVTGNALATYASLTSAQK	1
VENVAEASNAAAR	1
SDYPNQVNNVLGFPFIFR	3
AIDAMIPIGR	1
YYDQIVEVDLSTLEPHVVGPHTPDLAR	1
IQPLSASGAGAR	1
ASNGIHYVSPAIAGGLR	2
TVSGVGQAVAGTNGGQGR	4
QNHPANTMTTTVSR	2
EAFEEAGLLLAR	1
EQGFHHVVSLSASPHNLHNYDELGVK	1
WTAELLNHLVFAQPDNQAAR	2
IDPVPLAYLQDTGR	2
ADAEALLASTQK	3
SYLELMDK	2
DLGGQSVLEEGQSVLVPSR	1
HEQGAGHMAEGYAHATGR	3
ELGVQFAR	1
GNYSGLANSDEAGR	1
GITNLHVPSDIIIDASMPPVIR	1
ATTGAELDAFEEQVQR	1
GQPPALQDLIGGQIDAAVVSVGGVNR	1
DVQLNQDSTINNIGTSAVGLNR	3
KISNGVGVER	1
GQTVCVQSGTTTEK	4
FGAVHGLVNNAGIIRPAMIDK	1
LFGSVTPADVAAAIK	2
IAGQKPVVTK	2
VQAQDIPSSTR	1
APNADLVR	2
FTPSGQAVANFGVAVNR	3
RLNAAEAFETFLQTK	1
DIDKPFLMPIEDVFTISGR	8
SPGVFFEHDK	1
AFAEQLVNLTVK	1
VIASTGCGSQAASATASAR	1
EGLSVLEYFISTHGAR	2
EGNDFYHEMK	1
VDWNIADNHFVELSYLR	2
IGEVHEGAATMDWMEQEQER	4
LFESSVQQGANEILQSSPELFQVR	3
AAVEEGIVAGGGVALLQATKAAFEKLTLEGDEATGANIVR	1
VGGQVYLLTPTDVEVSDDDKR	2
ELRPAIALVDSNDNYIR	2
HVQVAEMVIEK	1
NATDFNGTSLSSLVNNR	3
ASGSISASGQNPR	2
VGGANYQVPVEVRPSR	2
AKDMAEENEAVSR	1
AITNNPDAPELLAGAIR	1
IVNEPTAAALAYGLDK	2
SRDVVVLSAVR	1
LAALIPVFSFDK	2
LNEIHGDFGAAYETVK	1
HRLWEFFLVEKLGFEWHEVHSIAEELEHISSRELIHR	1
GAQGTAIVNLLR	1
TATTTLAENR	1
AGVGEFPMGVTLQAVIDDLGGPPK	2
VIDIDQSPIGR	1
VYFDKPASELTASEAAFLVGLVR	1
GGGNTASETAAAPSAAPASDKGQDGSPSGEGAQASR	1
LVVPVVHIWYFK	1
GLNYDLTGNAEAIAESVK	9
APPAPAPAPAPR	1
IKQELVAPPNAPK	3
FWTGCSSDPEAVAGR	2
STAVPQHPEPVAQVTAPIDAIEGVEAVLLASPR	1
YQEANDVVHK	4
VASATFDEASAR	2
FLTVQDIVINYK	1
FLHDGGFDSTGR	1
ALFTDEAPLK	4
VAVVTEVK	1
LSAFPLPPLEETVTK	3
ITVDVPLYLVGTAK	1
ANFITDGFTPSVSTGVVGSSK	1
LADASMDLGAPGSQLR	1
ITDNGGANLTTVTGIDIGSR	1
LGTNSLLDIVVFGR	1
LYVGNLPYSVR	1
ESLGLPVSTLFR	1
VATADSGAVEVSRPDDER	1
SYASPAEGMHEMLETAK	3
IVVLDFGQVIAR	1
YAPFTVNIEELKPFHTLTGR	1
VPAGVDPAAYVK	2
FGLIPEFIGR	1
DVVIGGPDIAENGAVVPLTASTTLPGVK	1
ILVGLGWDVR	1
NLSSIGDLTADLK	1
MLQEAVDALFDNGR	5
AMEIVYDDDDLAR	1
TFIICKPDAVER	1
IDPLTGLLGPVGISQDK	2
IEVVNAADDAR	1
YFEENPAVAGVIEAEIR	1
VEGAEDIHYIDR	2
KSTPFAAQVASEVAGR	2
VTAEIGSTPGR	2
VLGSPNANGVINSFPR	3
ILPVEDMPFLEDGTPVDVVLNPLGVPR	2
LPSVYEIGK	1
AFDSGFLNTSK	1
AAINQQELEGYESFK	1
LNEELASLTAHEVEGLVTLR	2
LDMAGNTASIER	3
SATGHVDTGLGK	1
VEAGIPEDDPR	1
IATVNGDLLDQASLIELLR	5
ALNAITNPGTNSYK	7
LQDLNAPEIIIR	1
YGETFVIPQATLPLAGAR	1
TFHIGGAASR	1
LCTIGEGTSEIQK	1
TLENYFPNK	1
MTTVGSQDTTGPMTR	14
AVGVVIPELNKK	3
LFGWATGVGSQAATLR	1
TPATATLEGPVVLGGHSDFK	6
SLVVHPASTTHSQLNDEEQR	2
LIDQSAQEIVETAKR	3
MVGVTASVAALPTMK	1
DLTGEVAEALSPVFTEVVVAPGYTPEAR	2
MLASGTQVVGGVNPR	1
NKPHVNVGTIGHVDHGK	8
GSVPGATGSLVLVR	1
AMAVQESDPVR	1
FADEVAGDPLITFVSR	1
INIIDTPGHVDFTIEVER	12
SNQDLNQLTAEQVMVK	1
SDADFVFYNNLK	1
ADVIVDTTLSENAGKR	3
LAEFFNGPYGPDVELER	1
VINCTPTQAQSR	3
GLATSQDVSK	1
LGALQNPILHIYR	2
AAGVAGVLAADGTYSESR	1
ALINYDETLK	1
SYGSPAEGMADMLETAK	7
GPGEFVLPGILK	2
YSNTPTQSLGEVIR	2
KGGGNTASETAAAPSAAPASDKGQDGSPSGEGAQASR	4
NNSEFSYSAK	1
AGSNNPVFVLDEIDKLGADYR	1
GVALTTGSAANAR	2
AIDLIDEAASR	2
DNEVFTPIELINAR	1
AFYAETIGNPR	4
LNMSSNQGNGVR	1
EIYDQMMNPK	1
AINSPLLDDIR	2
VAIDATYEPFTFK	1
NLGIVDNSTTLAAVAAGPGLDTILGTADDTPAVAAR	2
SAASAAIAAAVAVAER	2
LGYSDGADTGER	1
VYGGQSMPVELIVDEVESGLTGK	2
SDFNEQLITLDDAK	1
AIVEGGEVIESLR	2
LDLLMTIDFR	1
VTGVSVQEQR	1
DDFFLQQLLLTDGGR	7
VVEACQNLR	1
LGYTLNAAGFANDSNDSYNDHK	1
AETSAPGVGALR	1
ILEVPVGEGLLGR	1
IDMSEYMEK	1
DNEVFTPIDLINAR	3
VTPDSFNEAQQIADVFK	2
DALLYTIGGGTNEIQR	2
SLQMITDR	1
DGTIGTVIESVVR	13
AGTVGPAIPGSEVALAEDGEVIFR	3
FDVAAKPGVSNLLSILGAATGQTPEAAAVGIER	2
YQPVTSQNR	2
LGGGMVITNHTAPTAGNSPK	7
LNIVDTPGHADFGGEVER	2
INTIAPGLFDTPIYGTGEASEQFK	3
QDASLEQLASLKPAFNPK	1
NVIGGTEETTTGVIR	1
LMAMQAGPIDPSAQK	3
FGDVSVMFTTAMK	3
TSSGDASVADAFAAR	1
LEDIQPHPDVEAGGEER	1
IGINGFGR	1
LLDRGEAGDNAGLLLR	1
IITDKFTGQSR	1
VEDALHATR	6
CIAYTTDASGLASTR	1
EQLVFPEIEYDKIDK	2
VVMEPFER	2
SLFGAAAAAEADGNTTEAAK	1
KLAEGAEPVSAAK	1
LAEIAGQYLK	1
KPETINYR	6
TMGSVPNVGLMAQAAEEYGSHDK	1
VSYISTAGGAFLEFLEGK	1
AIDKPFLMPVEDVFSISGR	4
IGTAIEAMQTR	5
GSFDPANAATAYSPPTIK	1
AVTPIFYPSNPENVK	2
AGFETLVEAGYAPEMAYFECLHELK	1
EMSNAQAQAELIK	1
ISGLDAGADDYLPKPFNPQELLAR	1
LVVTDESPDSGALTIVGIR	4
LTDAWGQPCIVESR	1
HYTEMVQEPEFAAR	3
LNNGEQLDNLVIESFAVVR	1
KPEIDAQLIADSIASQLEK	2
MNNYNIANIFSTTLR	1
VSSGTLGVANDANLGAATNK	1
ILVDLPVIFTGK	1
GVQPMLNAVIDYLPSPVDVENVR	1
LSLVGVGYK	1
FDNEIIPVAIPQR	1
NNPGSLVDDLVAEAR	1
NLSEVAGDMDVAR	1
LPVEVSEAFER	1
TGTVTFEVGK	2
NREVVDPQRYLSAFRPWPAGR	1
GAMQCILAELVR	5
QYNDGDEIVIEPFR	1
LIDASGNEVK	1
TIALGSSDGLR	3
TLSIIKPDAVAK	5
GQESQPVISEGK	2
GAFDAAFGQEATEPVTFHK	2
YVPVTDAEVIEAFQLLSR	1
VLVELAGGGLNLLK	2
SADYVAIAEQAEQDLR	1
YAASVRPDLVASVSSIAGVNK	1
ATGLVLSALDGK	2
ALDNTLIELAR	1
LAANLLFPK	4
AQQGLYEYDAVSR	2
FGPVWATSHLGDETISLIGTDPIK	1
VTRPTSSNMSDLNGK	2
TTLTAAITK	9
WLDVPMSDEEKAKALGAGGYAWMPSAEYVRDQKVIVDK	1
MPSAVGYQPTLAEEMGR	10
SVTMSSTMGPGVK	1
AGIAGMTQTLSLELAK	2
DVMVPYYGTDTPLNQVANVGIEDAR	1
ILGTAEGVNQSLEK	1
LMDSGAQMEFVAER	1
SQVLADTTVIGGATQAQAPVYNFVK	2
VIENAEGAR	5
DHGGVSVFAGVGER	1
EVFGPVISVQR	2
NSESDLGQAAPVGSGAANIAGTGAQDAQR	1
FIIADTPGHIQYTR	1
VAELFEAR	5
DKTFESTLQTFSGSTSIPTLGINLGPTNTQNR	2
ALFAQAGPVVSATVITDR	1
TSSYEYLEEDAATSIYK	1
LDLPAGVDVEIK	2
DHADSFLLLESGR	3
GLSEETTTGVHR	1
KYDEIDAAPEEK	3
HQGLDAIGAFWDGSR	1
AISVELPTIVVR	1
TGGAATWLGGTYNSK	2
VAVFAQGEK	1
IFQPCAVDKPEDPVTPLIEAHAGDALR	2
LPAWVDLVK	1
LYFGDDDLVAEVVDNTTSR	1
VSQIAAPEGGTILFDRDFGVAEVAGTR	1
VIVFAVGEK	2
VPLGQYVVSVGR	2
IGAEVKPGDILVGK	1
FISSNLAGGTTVGSTTYK	1
LGLIDLPPAYLALLR	2
VDATVGKPQVAYR	1
SVIVVGPQLK	1
APSMLFAEFEGK	1
GVANVEEICGASPR	3
TGAYTEFDEPNPINTYGDSK	1
EQAASAEAGLR	1
LQNELGLAYVFIAHDLSVVR	1
SASGSATQTHSTAAPSQQSAPR	2
SVGELAENQFR	2
TICTGVEMFR	1
AAQNVSSTLLYFNDILEK	9
FFTYYAGVTGTPTALGTNGAGR	1
LSPLQETEAR	2
FTSIHIQELSCIAR	3
VALTGLSLAEYFR	2
EELFTAIR	1
LATPDTSIADLIGEVDPIK	1
GNVSEYLVQLQEK	1
IAVAIGEHPDIFPINHVVDDR	1
GVGFVPQTENVFAALTVR	1
DAVLVLGEDVTQTAPR	1
EGVVESVDATR	1
TDDVLNVAGHR	1
VDVNGDDANPLYR	1
AELNPSDTIDGVVVVTPDIHR	1
GVLYILTQNTFQSCMK	1
SIDAYNEGNNGVMVIQPQGEFEYLAYQADNK	1
DYPNTYK	1
EVAGIHSMGSGSGR	1
GLELETQLNR	1
AILGSVSDHIVR	2
VSVGGSGDPSKPGHPK	1
MVASGLPNNPPR	1
INIVDTPGHADFGGEVER	5
VPTVDTSNPFIAR	1
EAQATGYPR	1
NGMQVAIETDGNR	2
NRLDTELLGNVSLR	1
LTQLAPVFLK	1
NIGIMAHIDAGK	5
NAGVSQSSLASSLER	2
FDGNAAVLLNAK	2
MLINATHAEETR	2
GEHSIEAGMPESFNVLVK	1
ATEMTSAAEAFANR	2
GPESDIFLDDVTVSR	1
DEGRDVLFFVDNIYR	1
ILEVPVGPELLGR	16
THHPDINKDPSAEAR	1
QMNGTSFFYAHTDQWR	1
MSMNPFDEIAVEEAVR	4
SNSLAEGSRPYGDGVITGWGTVDGR	1
AVQIVADEGLAHPLLVGR	2
LNDPENTSEVR	2
GVDPVEFFESTLDK	1
RPVAPLQPEYGYEPEPAPSDGGVVR	2
ETVGDRPVPGWLQVVPGR	1
SVIGGGVLTSLVGQPETVFNPALR	2
YDAANHGVIR	1
VVAGDVANEGISK	1
DLTIPDFYNLSNAADLYSSQLTTQQR	1
EWIVATPLQPALEQAIR	1
GGTVAVTEGEATLK	1
IIAYPLAPHNPR	3
AWYPPTTVIDFK	1
AGIVEELNLMGLR	6
AAGVPLIVAINK	1
LQLDASYSPIKR	3
ADTLAVTMENSVPQK	1
TLIQNMVTGVTSGFTR	2
EIGSSALVFNVK	1
HPELIEVGALVAEFR	1
YAIHELALAPDDLPDNVK	1
VVVGSAGNDVITVADAR	1
ELAFAGDIPGVTK	1
VAELFPTGGAVSVEDLVAK	2
FVALPGEAGELGIFPR	3
SLLIQSPSSR	4
FTALQSGEIDVLSR	1
GSDAIPQVQNGLGVAIVTTPK	2
LMAVALPQVR	2
HTVDPVLTNFK	2
SVGEVMAIGR	1
LGGSGYVSILPVDQGIEHSGAASFAPNIDYFDPLK	2
AESPLVGTGMEAVVAR	1
QLTVNEAKPQEAR	3
VTSGAAVGSALEISR	1
FLGEIPEELLEEAEGSSTR	1
VGDDKDETVVGSETK	1
FAYLINHK	1
DADVPFLSVTHIVPGQDR	2
ATAVMNMLISDYGIDTSR	2
ARPFFNIVVADKR	2
VADAGRDPLPVMAASVAIMAAELDQR	1
NLDDATIAK	2
FRLDLNDQIR	1
QLGLIDADGVDPFR	1
TISLTGNSATIDTTK	1
AQDETHGFTVSTYNVHASVEPGK	1
IQDNIAIAGSSVGR	2
GAATGNLGAAPETSDPLLLR	2
AESYFYGTGR	1
DTGMASLNEAR	1
GFLIGATAGR	1
HEQAAVHAADGYAR	2
NPQTGEPIKIPAKR	1
VADQLAYQDAVALLGAYK	1
LEVTPNITPDGR	1
IEGNTESPFTLGGTNAR	1
ELATSDLDLVVAGTDK	1
KLLDEGEAGDNAGLLLR	2
IVNQMQEGTDKPR	3
VMAAQALASEQR	1
SGDVYQVAEVVR	2
GGVYAIFTPEFLR	1
KLSLVGVGYK	1
LLDFLEFIGER	2
AGQCDGISLTGLR	1
GHGALAGVILGSVSNQLANHADCPLTVLPAPR	1
EGLSILEYFISTHGAR	12
LADMATEIDASR	1
KPLIVMTPK	2
LSALGPGGLSR	3
QVVAVADGASSSYR	1
AGYDVGTR	2
NHPIDNLEAALLADGVAPADLYPLDLDR	1
HPHNIDFHSVTGMHGGASDLLVAPGESAAIQAR	3
NIAIIAHVDHGK	2
VHFNTEARPDGNR	1
VSNDSPVLLDR	1
AIVDQEKPGLVILGK	1
STLNHIALTCLDGALR	1
SAETPLQHVR	2
TKPHVNVGTMGHVDHGK	5
TSTLAHNVDFHAATGALGAAGLTLVQPGEEVVVR	6
TQLVGDDLFVTNVER	1
IQDHNLGVFGGYSR	1
GATGAEENTGDGAGILIGVPDR	1
GMEITIVTSAQSDNEAR	1
STPFAAQVAAEAAGK	2
DQASYTSSVEVGDK	1
TLAEFLFNSEDALIR	1
GVQIGLPEVSLGLLPAGGGVTR	1
LLVPADMHDEIVDAVVAEVAQAK	1
GQFPVDLGTQVSPYSGPR	3
VAQASAQDANPGR	2
NLADLIQNISNAAR	5
AYENGVFVAASAGNSGPGADTVAHR	2
GMLGDDPDIVFEHPGR	2
EIEQQYVSGLVTSGER	2
FTLAVPSYTYDEGLK	1
FDLEAYTDATHWSK	2
TIVVAVEDR	1
GGIVTWETQQTDYPR	8
AVTDEVSEGDQVMVK	1
EFFGSSQLSQFMDQTNPLSEITHK	3
NLVAAGGGLFR	2
VLFGQYAGTTVK	1
TSPSEPTVGQAVLHLFFK	2
LTGETAGANIETLNMTINDSLLK	3
LESLVEELIER	1
VLADLAVFDK	1
SSTFDLGVALR	1
LPINVFSIFK	1
HVDLYAVR	1
GTYDALAASNAGVAAALTAATLTNTSTR	2
FSSAQTMSVAQR	1
TPDDLLAITNFGQK	1
QLRFVIQRHNASRLHYDFRLELDGVLKSWAVPK	1
VELEVCQESGER	1
ASTPETPDAESSSPDASAADSAR	1
EILAYAGPR	1
MIVAGATAYPR	1
FANPFVAGAR	1
TTYTGSIINVPR	2
GVVDLINFR	2
HNNTALYTSPTFSGFSGSIAYIAGENK	1
GSVFGSFQPFQLEPR	1
VAVTGAAGQIGYSLLFR	11
VGVGPGSICTTR	1
TADAGYLTR	3
KYADSDDEVFR	2
QTTEALTAASQR	2
VGTVGCDSQDIR	1
VLDGACMVYCAVGGVQPQSETVWR	1
TVELVDLSGDR	1
TTIYGGSNEVQR	1
VPFNEALYGR	1
DFIAENGK	1
ASELADTVVAIVGGSGDAVAATLGAHGASK	1
TVHHMQDESGSLPDPNDR	1
TSVDVDDGELSK	1
DVVAQTLATLDK	1
MPSAVGYQPTLAEEMGVLQER	4
RWWNWQEYMEARYPNVTMTFPR	1
LSFEDLTR	1
LPQIFNVNWFR	2
AVLSDEVVELAHELAQR	2
EFLYVDDAAAGIVAAAER	1
LLNLEDLIHQRMINQSRAVKVVSDALR	1
SLVGESGVLVSEVVLISR	2
EAGKPEAMLEK	1
QAGNASLSSLSNIVLER	1
AMYQTIDVNTPIDGSTFR	2
ESDINSQAMTNASPK	1
AATTERPVDDAQR	1
AADAFVDTEGVR	1
TDETVDEFAAR	2
GLTESDLLVPVEVLDAK	1
SKVEIVADEIAPSLR	6
AVLGLFEGVVTGAADGYAR	1
LTSLSSAAHLSDIQDVFR	1
AEDIPQGGPLAGLLR	3
ALDWGNIEPASGGTVR	1
ATIEPMTAK	2
TCDAFNVPLVTFVDVPGFLPGVDQEHNGIIR	1
EGYLEIIQMGDITPAATPGTPLPR	2
LAALVDTAK	2
KVSYGVGVER	1
MISADNPEELIR	1
IPYQFVEVPLAR	1
TGYAVHISR	2
VIYQPVTIEPR	1
KEDSQLLALGEWQWQR	1
LLSLLVGQEVNGGSGFK	2
LMLANLVASLVAAER	4
YHLDALGVR	1
DGLSVLEYFISTHGAR	2
AIEVAQQIATNAPLAVQSALAATR	1
KPVVAAAPPPPAPVAK	1
LYTAYVDGDADLVEINPLILKPTGEVHALDAK	1
GFVVSGGTAALDSVVER	3
TDFTVHGDDLLITGVANDIVNAGTGDDR	9
IASGEMLGK	1
VAISNLLGDDAQALLDYEATAIPK	5
LVIDIETDGSLEPR	3
TELLIFVTPR	1
TAVVEGLAQR	1
LEYLLDEGSFNELDQLAR	1
FIGGHGTSIGGVIVDGGSFDFGDAER	3
AVVQQPANVQER	2
ELVLFADDLPVAEAER	1
SDATKPTASTIIYTLTDEAPALATR	3
DIASLGIYPAVDPLDSTSR	14
LGTNSLLDLLVFGR	6
IGLFGGAGVGK	11
YLAIANYEDR	1
GAIGHVDIDGKEDPEIYSK	1
GCDPGTLSGR	1
VDLVDDPELLELVEMEIR	4
ELVNISYTYK	1
EYIPAVEK	1
YTVIDTIGGGASEVQR	3
TLIIPAALGYGAR	1
SLQDIIAILGMDELSEEDKLTVAR	1
DAVAAAIAAPFDIQK	1
ALTELGIYPAVDPLDSTSR	1
CVYVAIGQK	1
LVELGNDVVILVDGITR	2
ELYLGAVVDR	2
YNPAYPYHVTMAK	4
DGVITVEEAK	2
VLTEAAVTGK	1
LFILGVGGSAGHASHAVNDFR	1
FAQEFGSNK	5
GAAFSWYTYSPTR	1
HITDATIR	1
IVGGDVIQLFAPSTTSLYR	1
TDLTAMTEPGDLPVEAR	1
VQYDFGPSLPLR	1
FDFANIEEWTTQVQEVPIGNTSADGGSR	1
DLDEEDPAEVEASK	1
VVGALGQVLGPR	1
EHPVLLNR	1
TVAEEIVYGAFDVVQDR	4
ILVVLGPDDGTAGR	5
GTFQHFGLAR	1
FPSPVPVGSLVR	1
HETAVSVLSDLVTNVLRPFR	1
HDTVGAGAIAGVGK	1
RVNEGALAPVIVGDLELDPVGR	1
LVDIVQPTDK	3
TPAPELGAAVIADLLK	1
LFANIYVR	1
LGVNHHQIPVNSPQGVK	1
GDISIALGYSEPDHGSDLAGIR	1
GGSGGGGGYNKGGYGGGGDSGYKK	1
IYNDCGIPHITGAATNPNLTKPGYK	1
ANAAQDMVFIQHYPVLR	1
LSGSSAEGEAR	5
FLNPNVSLEAELNYQNPDK	1
LLVNPAVNAAEK	1
DYLTDLFPIMELGTSAK	5
AALVYGQMNEPPGAR	4
GSLDCAGVK	1
IFLVSVTPYGAFGR	1
IKPLAVASATR	1
ILPGLDEDVAK	1
TEEFTPNVNDIIEGNAR	3
TNTLIIQDIPK	2
AAAGLIDVVR	1
GAVPVLDAENPPAR	1
SSLDVADEATAAGQDVSTYVTGQLAQGQLK	1
LFSYGDAQR	1
ELLYPILPR	1
IVETASIADKAER	2
ICPIETPEGPNIGLIASLSTYAR	2
HEGQIDHLAVAVVR	1
YFIVAANASNK	3
NSSSQSTTLTIK	1
VASIVASHYNPEFIVNAK	1
AVLEATAWQTR	1
EAFELFGQLLDSVK	2
VADAAVITTTNAAK	1
VPMGASSFGLTYASR	4
EDQDALAVESQR	2
AAAQALAAASDVVIESFRPGVADR	2
GMVVGDQEYHPEPR	4
SGNQIIADQLGNFLDDNGISAR	1
AHPETFDILLQVLDDGR	1
LKDGEVGSSTMPHK	1
IFGPIKDYECLCGK	2
STGNMVLNDLQEDSR	1
IMNPTQGVFEAR	2
FADELLEYFR	1
LQTINSTNDALR	5
TVDPAVAQR	1
TIPQAEALDALFAR	1
GAGGSCAGQTFTSTK	2
DSLGVEGVGTQVLAYLNR	1
TLQNITDSDTR	8
GVLVPIEETIR	1
KDVNPDEAVAVGAAIQGQVLSGDR	1
SVYHDIVSR	1
VHGSALFTR	1
NSPVPIGTVPIYQALEK	1
PAPPAPEK	1
IGVMFGSPETTTGGNALK	4
EGEGVAAQVLVK	1
GQMVSFLFR	15
AHVVTADLSDLDAVAGLAGEAK	1
ERLELEAANQNEQLVPLR	1
SMGALTIGVVTRPFTFEGR	2
AWVTNLDSNPFVGR	2
SQEHLGSTDAGIVR	5
LFGYSDDDGDISVNR	1
SIPAPFDAVR	1
LVSPATTTTVEVPAQYETR	1
ASYQTGFR	2
SVFVIGPDNTVK	1
ALLAAEGDRDK	1
ETAAYGHFGR	1
SQTSVVPEPR	1
FAVLTDILGDEDHLGDMDFK	4
NQVTIDVFDMR	1
SGLGDPETSHHELR	1
ATGGAGFDLAQPSQDR	2
AAPSISEVMTTEVITADR	2
FEPNLHYHR	1
LPTPTGQVDAIASILSVIR	1
EDLDVIMIAPK	1
VYVGDLYTTRPVASLDELIAAPGPK	1
AVEAAVGDLTIIAGQKPVVTK	1
GLFTPAPTDLYR	3
IMVLGGGPNR	1
FAAEQGEALQYQVYEAGGIAHLAPDYEK	1
IGHTVEVLDTPSNR	2
VDANNYAR	2
LLGDDAEALLGYEASGIPSDR	2
EIEHLNNFEGR	1
FVIEPLEPGFGYTLGNSLR	5
ALMSGIENNMGK	1
VETGTVLQVESLPGDVGHSVQIDK	2
THGSALFTR	1
LFAFLDEAFAR	1
TVLIQELINNIAK	3
AGPIDILVNCAGITR	2
LLADTKKICETEIEFWHGK	1
GAVAELAEDR	2
SLDEFASGIQTVSYDR	2
LSVGVQGLGLAER	1
SAGVEPGLVR	1
VAVIQLPIGAEAEYAGIVDLVTMK	3
GVEDLGGGLK	8
GKMDELGEVVNLADLADIHFVR	3
AGAVNIIPTSTGAAR	2
VMSYLPMAHIAER	1
LGAGTVMTTITPVGTAANVK	4
AAFEPDLAITDGLATLTANTPAVGRPDTDR	2
SLVAYAGLPAESGR	1
ADFGSFVVQK	1
APANEIVR	4
GTIEQALSNLEPGVTELR	1
STIIPDMVGHTIAVHDGR	3
FASSDLNDLYR	2
LAEISGEYLR	5
IGSDDYNKR	1
LFPEQLTYIVNHAEDEVIFVDR	5
SDANQDGVVDAGIGEVDKYDLTTLR	4
ALDDILESVEELR	3
LASEHPDTDPFLAEVNR	4
LNVLVNTLGK	2
IVLESALADEETGWR	2
VSQIAAPEGGTILFDR	2
APGSIGASSYPSR	3
YAVESGAYIR	1
VALSGLTVAEYFR	1
VTNVHVEETEGPSLDDATVVVAGGR	4
SEYIQVSYAK	2
AIAITEDHLALGETVADLAR	2
VLAVQGSVADPAVADR	4
VGAPVIGLNDSGGAR	2
ITLNMGVSEAVADKK	4
LYSDAGIPQISPSATNPK	5
LLYAYCEATVPR	1
AMMQDMATLTGGQVIAEEVGLK	3
GITVGTQEYHPEPR	3
GIGSVVVGDENYGEGSSR	1
GYNIALTDYIGLGSTNR	1
QVGVLQLIAAYR	4
LIFVWFIKEKGLVPDDFFAK	2
DGASSIYGSDAVAGVVNIITK	1
ATKPVTDEELIEK	1
IEDVTPIPTDTTR	1
VSGIAMGMISDPDGKYAILSDILGDEDHLGDMDFK	1
AGENGVLFAAVVNDLHR	5
NALITLHNSLSEVTAPSFR	1
LDLLHQAYLDGGAGR	3
VLYEIQGVPEELAR	1
EYIPSVEK	1
TDLGFGDSLPFYR	1
EHGGVHETFTVR	3
LVDANTAYR	1
VTIVSGEGVLR	1
GTLDTQGVANR	1
VVVADAEELLR	2
VPFIHFFDGFR	1
TTDEAVADQLER	2
ANEVPEAIR	1
FTEVGYVGR	1
TITAGSDGNYR	1
MVVTEGGFGGQDR	1
LDLPAGVEIEIK	1
GAQGDGQINIELSQASIPVDVQQQGNK	2
ADIDYGTSEAK	1
TGVLSVNSNSSVR	1
LGGTCLNVGCIPSK	1
AVMPESTFAR	2
IINTTSGAGLVGNFGQTNYATAK	1
GFGHTLGNALR	1
IGEAAVVLAALGYDR	1
RQNFGQVSR	1
YRDVQAQPR	1
VPDVATLVAK	1
VNDAEAQAGEVGVDIYNLIK	2
ASTIFPQMVGHTIAVYDGR	1
VLESAIANAEHNDGADIDELR	1
SVVGPVVDFVFPAGHLPEIYDAIK	2
FTGTMQPGITLR	1
NLAHTLAIIAR	1
GVQAMLDAVIR	1
AENTGTNAAFANGK	2
LTGPGGGALFIK	2
AQILGLANAGGDTINAIK	1
VTYVPLGLPALPGDTDR	1
LIVADVDTAR	1
YLEGGDDIFGPDYGGATVHTNVR	1
GNALTLPFPDASFDR	2
TENYAEALLGLAR	4
KDGTVTAGNASGINDGAAFFVLAAADVAAK	2
VVNETTCVGCK	3
AKELGLTPLGEIVSIGQVAGPDASLISQPAQAIK	2
VDVTDATFETEVLAR	1
SVKDDAYDVEAAKK	1
VNAATVAAHVQGR	8
FVVGGPMGDAGLTGR	2
EQIIFPEIDYDKIDK	2
GDDERETRSLHGLSRSLVNNMVVGVSTGFQK	1
GVTPIELVELLGVVSR	1
LIVAQDGPANTLVITSLSDGVR	2
YDDVANEQR	1
SPGQLVGYYK	1
GAIPQAWQNLCGVDEHGTADEVLPGAGR	1
IIDTYLDATTPTFHQLDEAVR	1
STGYAWDLR	1
IEQNLELLAYAETVDNGK	1
EELPVLFLR	1
ILNLTDYMTGSGK	1
DTNSELALAFK	1
VLEAEVTVPGTAVEAAK	1
IGGIGTVPVGR	4
YDVAAEILSVLGR	2
VDGIVGPATWSR	8
FIWALGLIK	1
FNSVDGATVAR	1
GTLAATTAQQLSEVAVGAALER	7
GTYKGDNEFYKWWDDVKIQNYTDRR	1
AVEQFSVTAGPFIMDSNSPDIADFDLLK	5
AVVEFLDGHDQVESVNYAGLASSPWAAQAAK	1
AIDGAFLMPVEDVFSISGR	27
STGAVAADFTK	1
SDNITVEEISTGYR	1
VGEEIEIVGIKPTLK	2
IADLLHDKER	1
SGVVEYVDANEIR	1
AYDHEAIDASAR	2
HGFSGVSASHGAHR	1
SSGSASAAPQVSTPINR	4
SGELDPSVATGAIDR	1
LGAQLGIDIFGTR	3
TAVGIGAGQQNR	2
VTGETNTDDLSPAPDAWSRPDIPLHALAMLK	2
TGPQILEPIMK	1
MGFNPVFLGTTAAYSDLIHK	1
TGISADQVDYVLMGQVLQAGAGQITAR	7
VLADLALNDPK	1
AALLSLLSSK	1
VVIADQHSPR	1
AAQDAQDAQDAVK	1
TAFGLEAGTPGYENIK	1
VAVFAQGDK	1
AGEGDCFVAAGVETVSR	3
LVATDSYR	1
TTPVIMLSSK	1
LDANNIADIISGYDLVVDGADNFPVR	3
SITNEYLTDPAISASTDLVFSMPTKR	1
FLGFEQVFK	3
TAEDYLGEAVTEAVITVPAYFNDAQR	1
GAVGEVTEAQLAEIATTK	6
FEVQPHDAGISIAAR	5
DTGYQPALDAATGNTGDKPK	1
LSGNAPIYAILR	1
ALEVGEVEFTPFGR	1
LGEFSPTR	1
YQTATAIAK	1
EMGAAVGTAYTYFASK	1
FVEFYGEGVSALPLANR	1
IDTAEQEHYAGR	1
IVLPLSPHMYIVQSAK	3
EEPSAGLVAALVER	1
SDFANQINNVLAFPGVFR	1
DVELVQTFGR	1
PDGSIIETPITANFR	2
KEELILFPFIR	1
PAGANLVFYPQTSTAAR	1
TDLDKLVIDLETNGTLEPEEAIR	2
QEDSDIFLDDVTVSR	2
VGAAVGTGADTTAR	2
VNEFGFIETPYR	5
VLVTATASR	1
NTTDMSIVEANTAFR	1
TIEPGEAVGVIGAQSIGEPGTQLTMR	3
ALPFFPDAPMPYR	2
VSAEFEGTPDLATGLR	2
TLTVNEAR	2
GADVSLSNQSAASTTAVK	2
AATVHDVTSAR	1
KLQLVGVGYK	2
FDRNPASLSAQEVR	1
TDSEGADLTQK	7
QIPDPAEPGDLDPETK	2
GTEAIAGSNQTISHSINGSAGFTDVR	1
NFVGIVTDTDLVR	2
RPAADGATFTTYNPATGEALGEVAQAGGADLDAALDAAR	2
EGLNVLQYFISTHGAR	10
LAALNLNTAR	2
LLVPTPPLEGDAAGLAEYR	3
LSALYPDGGTVTIDDLIAK	1
VLYEMDGVNEALAR	2
ADVIVDTTLSENAGK	3
SAIAMYALIGQALR	2
IEQGEPTVCSETCVGR	1
EPQAFLMDEPLSNLDAK	1
ALGQPIELLTADHQNK	1
TELTVTIPTVAAASR	1
FWDSLPTDIHAQLEQAIK	1
GFAVVADEVQR	3
MISSYVGENKEFER	1
TTLYAGYNR	2
VNVNGGAVSLGHPLGASGAR	1
IFSFTALTVVGDGK	2
VADSYIQLTAATRPDSPIAK	1
FLSQPFHVAEVFTGSPGK	15
SLDALVLAAIEAGANAAR	1
GNPEYWVAEIQPGK	2
HYAHVDCPGHADYIK	9
ATVGQVGNVEHELIK	2
GATGENLLQLLEGR	1
LEQGVAQACAR	1
EIMGATNPAAAAEGTLR	1
LFNDLGPR	1
VRPQGPPPGGQPVR	1
MGFETLTEAGYAPEMAYFECLHELK	5
DQSFVAVNTESVSDEEVK	1
PILIIAEDVDGEALATLVVNK	1
AVTFPHAAWILALSQGAVR	2
LVDQPFLMSVEDVFSITGR	5
TPDAHFFTEVR	6
LLPGMASGEIVSAWAHDEPAGR	1
TPLEDLDLSVR	2
AFNEDLVHQAVTAYLSGGR	1
VCPIETPEGPNIGLINSLALYAR	2
KGPFVDDHLLK	1
VGNNFILSNTQEK	1
ILPVEDMPFLEDGTPVDIVLNPLGVPGR	1
LGGVSVDRNNPGSLVDDLVAEAR	1
MLGLTVANFQDVK	1
SDYPNQVNNALCFPYIFR	3
QTNTALYNSPSFSGFNVAAAYISGENK	3
TIGSGMGSAGFLVFDER	1
TVGNVMLVAPADEIAAR	6
EQIIFPEIEYDK	1
ESASTEAPAEQPAPTTAEPTPVVSVVSR	2
TTHHQVEVVSSNER	3
LDVADNTGAR	1
GVADAILEGR	1
FKCEIYVLKKEEGGRHTPFFNKYTPQFYFR	1
AALSDSGTINEESSILNFPALNLR	2
FEAAEGNVLDAYLHIQDGR	2
GGVVDYVDATR	2
AGMTSSPLWR	2
LGKEEITR	1
ATNTVTIIGNVTRDPELR	1
ILGMGDVLSLVEEVER	2
TELDAPEIDLLNLDR	1
VLESAIANAETTEGLNR	1
FTADNEPGYPVETICVK	1
EGATVFSTSTR	1
YADSDDEVFR	2
AAALAAAGGSGTTR	2
TVANPAELGK	1
MIENLHVENAR	1
VEVFGTLIR	2
TGADLGPYWVPFVGR	1
VGGATYQVPMEVR	1
SIYVDHHTHENQESK	1
VVNALGQPIDGK	2
VAEPLITLAK	2
DADGSITSQELDELTDDQNAR	1
ALEPGAVNVEVTEDQATITGGR	1
VTALTGLTISSINR	5
TEIGSGAAIR	2
VVQLMSSDEPSSYGVPR	2
AAAVSAAQGYGGSGEMGAK	1
ISYTNDANQK	2
IINEPTAAALAYGLDK	5
AEDFIALAQK	1
FVNVFVSDEDVR	1
IQFTPDLLPSDITGTR	1
AVTGAGTANFNGPYQAILQQPVNIPINELR	1
VGAATEVEMK	5
TNLEAADEVAR	1
AIASDMNATEEQR	2
GYAFVEMANDDEAQK	1
IGGVTVATNMAGR	1
DGEPLIDDEVTR	2
AVQMMTQVPAR	3
SSLFGGYQR	2
VYAGTEVTAGSIIVR	3
FGYTSPMQVPR	2
TGPIVISTSGVQGASAGEALLQSLLVR	1
TIALFALPGAFTPTCSAK	2
AISALNGTDMGGR	2
MLPGAGGPPPGAQQMPPAPR	1
LGPEQDDR	2
NAIDQTGNSNAGLTR	1
TSTAVNLAALAAGTGLR	1
AGYTAVISHR	1
GGIIIPDTAK	1
RQPVIVNLEAADR	2
TSLNQITPAELVEDFGVDGFR	1
LNAAEAFETFLQTK	1
ESAQTLLENLFFK	2
IIDGPFNDFVGDIK	1
VGYNDTTGGSR	1
ETTVVWDK	1
EEYDESGPAIVHR	4
VVPCGGSAVPTSLSK	3
TAVAIDAIINQK	1
ATAFAAEPVTADGTAQTIDVYGR	2
DTLLATGEDGTTVTR	1
VVGLFSAR	2
FLEAMAAGLNGPEAEGK	1
CIGCHTCSVTCK	1
EMDEADAEVR	1
SAEFTPAPNVATVILTSSQRPTLDVAR	2
GEFEAGIDNNGQTR	1
QVDFVTLPGDEIEVK	4
VEGFSMAGILMPGDSNR	1
AAGIVQVVFDR	1
YLVDEVQDVYR	2
AVDATLGEAGEK	1
EGQAIGCMVTLR	2
LGLVVAELVR	2
RGLMTTVHAATATQK	1
AFIGFGNDESSQTVDFSR	1
AALVELLSGLGR	2
TVLLADGSK	2
YASVGDIIK	2
LASLTQEYLIR	2
LFDLGVKPEDLESTIDQFANPNLVK	1
NEGLVDFTTNGAVTPAVVSTLAVTNR	2
LIPAGTGLAYHR	1
NTEPLTDDSGK	1
RGLSTAIGDEGGFAPNLGSNEEALALLTEAIEAAGR	1
TGDNLLQLLECR	1
LAVQTANLLR	1
IVINQGVGAAVGDKK	1
LLLPDTVGTGGDSHTR	6
HIPQSWEFSSLGGWIATR	2
TGGYGAEFGR	3
PAQSITLPFK	1
VTDLIAQLIGATAPLGR	4
FLLSFLPANNLEEPPFLPSADPADR	3
QIPYQEASSSGATAIK	1
DLINLTLTADR	2
AIEDGIISVDK	1
GLDLDGDGVIEPNGVENNNPTTLDNGKDFEIVDAYSR	2
IPNNVNLSEDR	1
VSGATFLQTNSGVFQDTR	1
IAPPDLASLIGAR	1
YYAEIYSHNAYPGFGGPVR	1
HQGKPLHVYDQER	1
ETIGTIGTAR	1
ADDTTTVGVNEAPETAPTLPALVSAVYNR	1
KGFSIGATVPVGAFALTADIAR	3
AYGGETIK	1
GLTASAVVANTSYK	2
AGVFPTVNTSSFVQLEPAR	2
LTTNDASCTKPAK	3
ALEITGVGYK	1
MDEVIFEEFK	1
TGGVGSVNELFNGTNTSVNTATGK	1
GPVATVLVQR	2
FVIGGPHGDTGLTGR	3
VPVPTGSATDLTFEAGR	1
YIDVADNFNEDQIPK	2
FCGIHFFNPPR	1
GPAGVIFDIPLK	2
EDLGGGMYAGFVLDSR	1
SNVPALENSPQK	1
CHPFYTGQQK	1
VGIGPGSICTTR	2
ALAANMVTGVAQGFTR	3
ASEEVGCSTGSPK	1
TLASASTMEADLR	2
IIVHGYVLDELGRPVR	1
ITLNMGVSEAVSDKK	1
SALVTGAASGMGR	1
GVTGETLVQLLETR	1
AVIAEGGMVER	1
FLDVVYPDPEGSFYDGEDLHVLSLDR	4
EVVQPYPTVER	2
VDAEFWMVNVSNDAR	6
ITLNMGVGGASQDKK	3
GEAGDNAGILLR	1
SEMLNTNDALR	1
TFIIIKPDAVQR	1
STIQSIEEYR	1
TCETCGGQGQVQSVR	1
QDDGTGDTSGLFAR	1
SVDQPVQTGYK	3
AEDNSGTWNAK	1
MDFPEPVIHVAVEPK	1
FEEFASDR	2
LQNFLAGTGEYAQGGR	2
TLADLLDEFSTIR	1
MVTSPYPGR	2
DSEGQVGLVDQACPHR	1
VVICDLDR	3
LIPAGTGMAYHEAR	1
ITYPEDLALADYLLR	2
NLAEFNGTGLSTLLNDR	1
FLEDATEVDVDAIR	2
GAGGGPTASAVLGDVIDAASNLSR	3
LGFMSFFVK	4
AIQGIGLAYATSNR	4
AIGLVLPELK	3
EADPIIVHPAVR	1
VTVHCNHVDDQDHSAHNDSMQAANQR	2
DLVESAPK	1
DGQDVGPGEVLAR	1
EGVCGSDAMNINGK	1
APESGTVTVTAPVVTPPAAPVLNTLPYRPYK	2
QNQFITEIDRAK	1
AAVPSGASTGQFEAVELR	1
FDDNAVVLLNNSDEPR	1
IIAEDQGDGTGGR	1
HGGVHVADAPNR	2
LFPFPFEFR	2
LLVELASSPGK	1
PTLKTVCTGVEMFRKLLDQGQAGDNVGILLR	1
TLINNMVVGVTEGYEK	1
YVAEELLYLLR	1
DGYNTTVFQLPTLGTQDIR	4
YQIESQIETAYQR	3
TPVATIGIR	1
GLFVAPSNLDLAGAEVELVPAFSR	3
GLNYAIVDEVDSILIDEAR	2
AILINIFGGIVR	1
SKNELIGDVIGLLQSPAK	1
VIGFSPIPAMSMVSYAAGSR	2
SKFDNLYGCR	2
EESIFTILTEFGDKK	2
RYQMQRVYRGERAQRGRFREFYQCDIDVVGKDVLSTR	1
EGLSVLQYFISTHGAR	2
ELADLPTGPEIYSK	1
GSGLQFEDAIVGGSIPR	2
SSFHSESPEQECER	1
DDAAGLAIAER	3
LAYVALDFEQEMQTAASSSALEK	3
KADQMVRGTVSLPSGSGKNVRVAVFAEGEQAEAAR	1
GAVPDMALTPAADAFR	2
LKLPDLNTTNIEAAVR	1
TQASMDEGVVK	1
SDYPNQVNNVLCFPYIFR	2
IINEPTAAALAYGLDKK	2
EIAQVGSISANSDTEIGK	3
NIGIIAHIDAGK	1
HPELYSVVTLR	1
VLHEIPSGATSK	1
LADTELMIEIEKDFTTYGEEVK	1
FLTNPVIEEAEVR	1
LLEVGPSGAPVEVR	2
TPGVGEHQLHINPQAAK	6
SLETSDANDTQFK	4
VSVTIFGR	1
TPTATAMHALTIDHLSGGR	1
MEILAEALLTEGR	1
DSGIVSHLFDERDPAVK	2
LTISVKPILADGPK	3
GLDVDHLTHVVNYDVPSAPETYVHR	1
QELIDVLSESDETVMEK	2
AVGGAGGQTFGAAYK	1
RQGVPTEVLAQAGFGTK	1
AGDNVGLLLR	1
AVGIDLGTTNSVVSVLEGGEPVVVANSEGSR	1
SDVGASGVLFTLDTESGFR	2
TQLFDPAEITNAIR	7
IGGTPAVLLGLAYVR	5
ALHTSASGFGLGATQNVGTPTK	1
LFNVIGTAIDGIGEVSK	1
EGYPFGTFK	1
TLAEDAEQTDGPAYR	9
LSDLNAADLEGAIK	1
AVAGANVNEQNNACK	1
LALYAQQTEPLLGR	1
VGLGGTQLLTCGGPGR	3
VFPGKRMSGHLGNVRRTIQNLEILKIDNAR	1
VMGFIGGK	1
VAQESIDALEAIGAFR	2
TGTTVVMATHDR	4
LGDTIEITESRPISK	4
NSPNAILLVVSNPVDILTR	1
NKPQDGSLLFNFIR	1
GEVEVAQFAPQHYIVR	1
QSFSTIEIVGISR	3
GPLTTPVGGGIR	5
VHLELGGK	1
VMGQHGAAAVMMAPAPK	2
LVIDLETNGTLEPEEAIR	1
KLLDQGQAGDNAGLLLR	1
SVLGEFTDALVER	1
GVPTPVIAGAASSAK	1
LLATLLNELER	5
SAAQEEFHQATR	1
LLESAIANAEYSATQK	2
VNIIAHSHGGTTSR	1
GLASMTSPEQVAAK	1
RGETTAAADSVLASDR	1
AVALVLPELK	1
VDSTNYYLAENR	2
QIPYNEASSSGASAIK	5
KSVDQPVQTGYK	1
ASGPTPLLWGLLTETR	1
FLDVFGANITLQPGEK	4
GVAEDVTDIILNLK	4
LYEERPGESGMTMTPLPIPQGTR	3
SAINNDAVLNK	1
VTLCSSGLLEQAYTEVR	1
SYSDEPTIVASIR	1
TMGHAGAIVSGSSGTAQAK	3
TFLQNLNGPNQPDDAR	1
GAIVNTASVAAFDGQIGQASYSASK	6
IQSGFNPANVTFHVK	1
VAFVATADEYDTK	1
VAATDHEDAALAFR	3
TVVVEPGDTLWAIAER	2
NTIVNSYNR	2
LAEAEVIELSER	1
AEGITNGTAPGIFSPK	15
DLVHAIPYAAIQR	3
VSVGDVLLIDK	2
MAFYDEEGNRLPEGEIGEIFAR	1
AAINDNAVLK	1
HNANWYASPK	1
VASSAASAAGGGIGSLAVAPTYTGVIMK	3
VNLSAIPVDVER	2
YYEGKPVIEQIK	3
SDVFQEGELVDVVATSK	1
MANITSNDTQER	3
LHHLVDDKIHAR	1
VAILGYGSQGHAHALNLLESGVDVR	3
FIGYHDTSYNFRDHFSAILYKTELEKRQMSKELSEIR	1
MGHAGALISGGADTADAK	4
FLATQTLDEAR	1
VGAATEVELK	9
EVAGIHSMGSGAGR	3
DGTTLETTQEVSLLSR	1
LEQSVASQHLAILR	2
ELGLLEVLLQR	3
LLDVSELLR	1
VAYVTGGMGGIGTSICQR	1
YFGNYQPNYR	1
MIQNHSEVWVVGGNAK	1
LYANYVTDDMLLNADKDASNWLLYGR	1
LMSPMSAEATVVR	3
ENDAFVTSR	1
QGEEMPLFAKRYMMCHGVRAIPEMPVNPAACEAPK	1
EIVESDGVEEALVK	1
VGGATYQVPVEVR	4
ILVFAQGEAAR	1
YALNAANAR	2
STPFAAQLAAEQAAR	3
AVAALLGVGSEPSGSVNPQLLSEAAK	1
TLLSSIPGAAITSVR	6
EVGVGADIVEYPVTFNR	1
RGDFAYIVQHR	1
SVDQPMQTGLK	1
TAIVEGLAQR	1
QIVGVSAALIPFLEHDDANR	10
EIPPAPEPDKALLAQLTELGTEPLR	2
DTTAVALLAPGTVR	2
SSGFEFPVPGASFFR	2
ASTPEEMAALDPDEILGLIR	1
LLDDLVAVR	3
WVWYPVTR	1
SAAGCSITLSEK	1
FDELAAEAK	1
RFGLEGGESFIPLVDEIIQR	1
YPQVIPLFSR	2
ANTSGCTTQACGLR	1
DRGQDALIIYDDLTK	2
LNDDAWYVVR	2
TMETTGNTASVAK	6
TWEDAYR	1
AVTAGPVPAR	1
TPSGAITVPAR	1
SIISSHFANYQEAWEMNR	1
LGITGGVNITDFSTR	1
ETLNADIPLTVDHFR	4
LGVDIAGYK	2
DLSSGPVADR	1
TILDEVYADQVAELAER	7
NRPALDSLADETR	1
EIVSGPELITR	1
MSMNPFDEIAIEEAVR	2
ILFLASEPQTPTDR	1
LAEEDPTFK	1
GGATNSPAAVYALTK	2
EGDFLAQMSLLFDANAR	2
DGVVDVVWSLAGYTPGR	2
APVAGIAMGLVK	1
SKPHVNVGTIGHVDHGK	13
NIMANHVAAICNR	10
LSALGPGGLR	1
GFNGVPVEPAFTVVGADR	2
QGNALSWASSGGQGFK	2
NMITGAAQVDGAILVVSAADGPMPQTR	5
TNQHIYAQVIDATGGR	1
EYNTDAANANAR	1
DGSIVMFDQTLSEVAR	1
TAEDFLGQEVTDAVITVPAYFNDSQR	5
EIWSFGSGYGGNALLGK	1
EVGDLASVYGDLDTIR	1
FGEFAPTR	2
LMDIVDPTDK	2
VLVVGNPANTNAYIAMK	8
VLLDPLANALSTIK	1
KQEGISFLLIDLR	1
VSNSFISEASENLTLEVAAHLGENTVR	1
KGEVYSAVVVR	1
VLLGELLDYRPELLDR	1
SGLGAGGTGATSSAVPGTVHGHLDKR	1
TAFEYGDALSANNVGSR	1
AAITALNGSDMDGR	3
SSLGNDQGTQGVDAPASGASR	1
NDKQELLVFVTPR	4
MGVTVNCVGPAAATR	3
DLTVGEFQYVLGNVFR	2
ATIGEVANEEHSLR	1
VNLMGHSHGGPTSR	2
STNPVSGVNNGDGTK	1
AVAEYAAGLR	1
NTNSPEGELLR	1
VVDAGGHLNTTR	2
AAAVNIIPTSTGAAR	1
DMIPVLEGVAK	1
VFAVVNANGSVLR	1
GGFTSEYVPATVDILSTR	1
IEPEAIEYGENFISHR	12
AQELQAHYAAAK	1
VGEEVEIVGLK	7
AVNTGETHSFSFTAK	1
NQAESLVYQTEK	1
RNDLAQIR	1
RYASIGDIVVATVK	1
YSEVYLSPDLPDYVK	1
KPISVPAGVDIK	1
GVVMNPVDHPHGGGEGK	7
VSFGEFGLK	2
VGPASNGDASVEIR	1
RVAEPLITLAK	1
ELALLPYTSTGR	1
GVDEALEILTFTR	1
FVGEDLHPLAR	2
DADGFTNAAAAEVDGSQISNK	1
SQQEETIPLAATVR	1
GADILAYELYSDAAR	5
HESDTGSPEVQIALLSER	3
YGGTAVDDPPFEDLSGK	1
GIINPTILAPETAHPAFEK	1
IGGLGAEIEASR	1
VEEVQAELSATDDQIER	1
ATIQSSGGCSVK	1
ITESLSPR	1
ALTVAEVEQIADLESR	1
EQLMFAREMAKLERDMGGIQDMTGLPDAIFVIDVGYHK	1
VAVVTGAGQGIGR	3
EGRPSEFETLTSR	2
IFISAGEHDMADNIVHIVLAR	1
GMLEGTATTADPEAIAR	1
GTPGFSGADLANLVNEAALFAAR	3
IAAALNEAYAAGLVGR	1
LVVWDVDPETETR	1
AQIETTTSDYDREK	2
VIEQDSSWFVRLDSLLEAGSASPR	1
VVFPTGYVYDHAYIR	1
SGQLVNNDAAYSSLGK	4
VKPHCNIGTIGHVDHGK	2
LAEGEQLK	1
SMSDPIADMLTR	1
LAVQAANLLR	2
DTGRPALIVYDDLSK	1
IGGIAVASLVPLLASEEDDVR	1
IRPYVGLGLTYAK	1
NQITGNTVGGLLIPGFYSLSNSSTFPETDNLSR	1
RARVFKEQHYIIHYLGDFNQCTMLKEPFEPVVKTVPEDR	1
TALSTEHGENALLTLTAGDETVPVIVK	1
GGAFWNFQNFR	1
EVIYLNDSAVDPDLTNSK	1
LVSFEDDVK	1
STFLDVGNIQIDR	1
KDADGSITSQELDELTDDQNAR	1
EDVFRTLLRKKYGSDANFDIIVNTDKGDLEIWRHR	1
AWHVVDAEGLVLGR	3
LIDQSALEIVDTAKR	1
VAVFAEGEQAEAAR	6
TMGTVPNVGLMAQQAEEYGSHDK	3
GLYFEGGQLPLAR	1
TTSSSETPGTTHGSEAPHR	2
LVQPGPDLSPGTLAR	2
GNDYNPDDVESITVLR	1
GWGVGASIPVGAATLGVSYAR	2
QNVTDENPR	1
YFEENPAVAEVIEAEIR	2
ADMSALQNTLDTMIK	1
QIALVSFAEER	2
RAPASGSAAAALLEEAEDADTLIVGTR	1
[truncated: 2,607 more rows]
