# Supplementary material for: A Graph-Centric Approach for Metagenome-Guided Peptide and Protein Identification in Metaproteomics
Source: PLoS Comput Biol. 2016 Dec 5;12(12):e1005224. doi: 10.1371/journal.pcbi.1005224 (PMC5137872; doi:10.1371/journal.pcbi.1005224)
Supplement: S1 Dataset — (ZIP) [file pcbi.1005224.s006.zip › Supplement/PeptideID/SD7.hybrid.bp.fixedKR.tsv.0.01.tsv]

#SpecFile	SpecID	ScanNum	Title	FragMethod	Precursor	IsotopeError	PrecursorError(ppm)	Charge	Peptide	Protein	DeNovoScore	MSGFScore	SpecEValue	EValue
SD7.mgf	index=140729	-1	060813-SludgeD36_7-12, Cmpd 20556, +MSn(1188.55), 51.77 min	CID	1188.55	1	4.5475316	2	QFEVLSTNGDTFLGGEDFDQR	peptide30308686(pre=-,post=-)	224	219	1.1086029E-26	9.278653E-18
SD7.mgf	index=56369	-1	060813-SludgeD36_19-24, Cmpd 9138, +MSn(1231.04), 25.37 min	CID	1231.04	1	1.5136683	2	LYATYQDQNDNNGTSAQEASNR	peptide30676878(pre=-,post=-)	227	216	1.8838274E-26	1.578911E-17
SD7.mgf	index=139137	-1	060813-SludgeD36_7-12, Cmpd 18867, +MSn(1101.55), 47.42 min	CID	1101.55	1	-3.6389418	3	QQAASAGHISNTM+15.995NVIQEITTQTTAGTIATAR	peptide32654318(pre=-,post=-)	140	123	3.167278E-26	2.670298E-17
SD7.mgf	index=22057	-1	060813-SludgeD36_13-18, Cmpd 25079, +MSn(1201.1275), 62.01 min	CID	1201.1274	0	-2.5407379	2	ELLSEFEFPGDDIPVVPVSALK	peptide30536184(pre=-,post=-)	130	127	1.0225943E-25	8.570772E-17
SD7.mgf	index=112433	-1	060813-SludgeD36_31-36, Cmpd 15125, +MSn(860.76), 39.50 min	CID	860.76	1	-0.2592837	3	NM+15.995ISVELNGSTLQHEIAAQHGASR	peptide32824122(pre=-,post=I)	211	200	1.386463E-25	1.1644012E-16
SD7.mgf	index=137058	-1	060813-SludgeD36_7-12, Cmpd 16668, +MSn(794.4), 41.80 min	CID	794.4	1	-2.894324	3	SQVEEIIGQGGSSPSGHIPFTPR	peptide31134499(pre=-,post=-)	130	125	1.6524335E-25	1.3864986E-16
SD7.mgf	index=20690	-1	060813-SludgeD36_13-18, Cmpd 23625, +MSn(846.0975), 58.18 min	CID	846.0975	0	-1.9477023	3	LVDPAADEPDLFHAFGPLVSAAQR	peptide31357921(pre=-,post=-)	183	172	1.7565499E-25	1.4752135E-16
SD7.mgf	index=138055	-1	060813-SludgeD36_7-12, Cmpd 17716, +MSn(1033.51), 44.48 min	CID	1033.51	0	4.370177	2	ELGTEASPGTFVATVSGDTAR	peptide30070291(pre=-,post=-)	229	228	2.1390084E-25	1.7902818E-16
SD7.mgf	index=89709	-1	060813-SludgeD36_25-30, Cmpd 16309, +MSn(1011.0547), 41.86 min	CID	1011.0547	0	-0.24147117	2	ALAAGAPGVTPTAGGAAVAAELGK	peptide31220660(pre=-,post=-)	185	179	3.0010948E-25	2.520427E-16
SD7.mgf	index=111440	-1	060813-SludgeD36_31-36, Cmpd 14082, +MSn(1160.88), 37.01 min	CID	1160.88	2	-4.908748	3	EQAYEQQTAPPQASAAPGPAPSSEPDTLDQLQR	peptide32690858(pre=-,post=-)	161	126	3.1458863E-25	2.65294E-16
SD7.mgf	index=18905	-1	060813-SludgeD36_13-18, Cmpd 21744, +MSn(670.34), 53.25 min	CID	670.34	2	-0.04398939	4	AFLTEVGYEAANHGVQVFGGHGFIR	peptide31502199(pre=-,post=-)	120	102	3.501897E-25	2.943204E-16
SD7.mgf	index=57955	-1	060813-SludgeD36_19-24, Cmpd 10804, +MSn(1037.42), 28.62 min	CID	1037.42	1	-11.859551	2	NDGNGFQDVSNGSNYANGDK	peptide29731774(pre=-,post=-)	171	165	3.7195073E-25	3.1079171E-16
SD7.mgf	index=65134	-1	060813-SludgeD36_19-24, Cmpd 18388, +MSn(805.4), 45.32 min	CID	805.4	1	-7.100313	3	GAIVNTASVAAFDGQIGQASYSASK	peptide31558920(pre=-,post=-)	81	72	3.8433274E-25	3.2301625E-16
SD7.mgf	index=85723	-1	060813-SludgeD36_25-30, Cmpd 12123, +MSn(989.4785), 32.25 min	CID	989.4785	0	-2.4673605	2	GTAEVM+15.995SVDEVGGGTQAVVR	peptide29590651(pre=-,post=-)	212	211	4.630521E-25	3.8691345E-16
SD7.mgf	index=141986	-1	060813-SludgeD36_7-12, Cmpd 21898, +MSn(1080.56), 55.27 min	CID	1080.56	1	-1.6660973	2	WTGNDVPVLLTGASVPEFTR	peptide29966247(pre=-,post=-)	228	226	5.179563E-25	4.3278992E-16
SD7.mgf	index=133967	-1	060813-SludgeD36_7-12, Cmpd 13422, +MSn(1139.5287), 34.29 min	CID	1139.5287	0	-0.1071235	2	VEAETGNNGLNAATGEM+15.995EDLVK	peptide30824292(pre=-,post=-)	164	155	5.251455E-25	4.4014542E-16
SD7.mgf	index=21987	-1	060813-SludgeD36_13-18, Cmpd 25005, +MSn(1201.1287), 61.82 min	CID	1201.1287	0	-1.5244428	2	ELLSEFEFPGDDIPVVPVSALK	peptide30536184(pre=-,post=-)	132	123	5.9680626E-25	5.002072E-16
SD7.mgf	index=22122	-1	060813-SludgeD36_13-18, Cmpd 25148, +MSn(1201.128), 62.19 min	CID	1201.128	0	-2.0325904	2	ELLSEFEFPGDDIPVVPVSALK	peptide30536184(pre=-,post=-)	122	115	8.962209E-25	7.5115856E-16
SD7.mgf	index=138793	-1	060813-SludgeD36_7-12, Cmpd 18501, +MSn(1031.52), 46.48 min	CID	1031.52	0	-4.1418905	2	TSDNAGDGTTTATVLAQAIVR	peptide30396752(pre=-,post=-)	242	236	1.0231292E-24	8.5632654E-16
SD7.mgf	index=88725	-1	060813-SludgeD36_25-30, Cmpd 15275, +MSn(860.43), 39.27 min	CID	860.43	0	4.894583	3	NM+15.995ISVELNGSTLQHEIAAQHGASR	peptide32824122(pre=-,post=I)	169	155	1.7098252E-24	1.4359723E-15
SD7.mgf	index=39508	-1	060813-SludgeD36_1-6, Cmpd 13843, +MSn(1021.5), 38.66 min	CID	1021.5	1	2.9601429	2	SAAANTLFDATNTSVNSATGK	peptide30324752(pre=-,post=-)	190	186	1.7706811E-24	1.4820037E-15
SD7.mgf	index=20495	-1	060813-SludgeD36_13-18, Cmpd 23420, +MSn(914.48), 57.63 min	CID	914.48	1	2.4934244	3	VLPELEELALGGTATGTGINAPDGFAAR	peptide32257124(pre=-,post=-)	113	102	1.853827E-24	1.5607341E-15
SD7.mgf	index=61576	-1	060813-SludgeD36_19-24, Cmpd 14634, +MSn(781.37), 36.41 min	CID	781.37	0	-10.154587	3	GLM+15.995TTVHAYTSDQNLLDGPHR	peptide30122285(pre=-,post=-)	140	134	1.8599885E-24	1.5567511E-15
SD7.mgf	index=20556	-1	060813-SludgeD36_13-18, Cmpd 23484, +MSn(856.44), 57.81 min	CID	856.44	1	3.304117	3	LVDPTADEPDLFHAFGPLVSAAQR	peptide31357928(pre=-,post=-)	156	147	1.8679573E-24	1.5687774E-15
SD7.mgf	index=2167	-1	060813-SludgeD36_13-18, Cmpd 4078, +MSn(581.02), 14.54 min	CID	581.02	1	-0.4982891	4	EQLHGDPAATAGSHQGHGHAEGR	peptide30931251(pre=-,post=-)	182	172	1.8831804E-24	1.5801101E-15
SD7.mgf	index=139976	-1	060813-SludgeD36_7-12, Cmpd 19758, +MSn(841.09), 49.71 min	CID	841.09	1	-1.1364958	3	VEGQTVPTAFM+15.995ATVAAYGDHVALR	peptide31464591(pre=-,post=-)	140	133	2.1232676E-24	1.783196E-15
SD7.mgf	index=62671	-1	060813-SludgeD36_19-24, Cmpd 15784, +MSn(851.43), 38.92 min	CID	851.43	1	3.3952808	3	VTNVHVEETEGPSLDDATVVVAGGR	peptide31726177(pre=-,post=-)	151	138	2.683399E-24	2.255289E-15
SD7.mgf	index=19665	-1	060813-SludgeD36_13-18, Cmpd 22546, +MSn(931.44), 55.33 min	CID	931.44	1	-6.7291327	3	LPYGPDTAPVEAFNFVEATTGTDHNK	peptide31843608(pre=-,post=-)	94	83	2.6960337E-24	2.2674225E-15
SD7.mgf	index=137350	-1	060813-SludgeD36_7-12, Cmpd 16974, +MSn(1140.07), 42.57 min	CID	1140.07	1	-2.5431654	2	LVGSPPGYVGYEEGGQLTEAVR	peptide30673867(pre=-,post=-)	251	236	2.8297166E-24	2.3716986E-15
SD7.mgf	index=15824	-1	060813-SludgeD36_13-18, Cmpd 18484, +MSn(1025.53), 45.05 min	CID	1025.53	1	-10.814749	3	YTLATTTVPPVTTPPTTNAVVTGATISADGR	peptide32599496(pre=-,post=-)	157	130	3.4015382E-24	2.8669427E-15
SD7.mgf	index=20613	-1	060813-SludgeD36_13-18, Cmpd 23544, +MSn(846.0974), 57.97 min	CID	846.0974	0	-2.0198395	3	LVDPAADEPDLFHAFGPLVSAAQR	peptide31357921(pre=-,post=-)	205	189	3.4017812E-24	2.8569377E-15
SD7.mgf	index=20865	-1	060813-SludgeD36_13-18, Cmpd 23811, +MSn(1224.64), 58.67 min	CID	1224.64	2	-0.44720185	2	TADVAGDGTTTATVLAQSILNEGLK	peptide31695605(pre=-,post=-)	198	187	3.4096552E-24	2.8656783E-15
SD7.mgf	index=112877	-1	060813-SludgeD36_31-36, Cmpd 15591, +MSn(751.36), 40.65 min	CID	751.36	0	-5.929967	3	VLESAIANAEHNDGADIDELR	peptide30422180(pre=-,post=-)	135	130	3.6703008E-24	3.0719249E-15
SD7.mgf	index=112971	-1	060813-SludgeD36_31-36, Cmpd 15690, +MSn(1029.47), 40.90 min	CID	1029.47	1	2.166092	2	EGGDDVFVHYSNIAGEGYK	peptide28856525(pre=-,post=-)	216	211	3.749049E-24	3.1262072E-15
SD7.mgf	index=60862	-1	060813-SludgeD36_19-24, Cmpd 13884, +MSn(984.995), 34.87 min	CID	984.995	0	-2.3546622	2	TGNIYVATSSTGAAGGVISDK	peptide30383900(pre=-,post=-)	199	196	3.9874122E-24	3.3373371E-15
SD7.mgf	index=38758	-1	060813-SludgeD36_1-6, Cmpd 13047, +MSn(1010.9692), 36.65 min	CID	1010.9692	0	-0.42261022	2	GTNAANNLYAGNGDDVLEGR	peptide29591681(pre=-,post=-)	236	232	4.4824812E-24	3.7454365E-15
SD7.mgf	index=57729	-1	060813-SludgeD36_19-24, Cmpd 10567, +MSn(659.676), 28.16 min	CID	659.676	0	-0.6476601	3	LGGGLVVTNHDNGGVASQGPK	peptide30199961(pre=-,post=-)	182	171	4.696681E-24	3.9309723E-15
SD7.mgf	index=139091	-1	060813-SludgeD36_7-12, Cmpd 18819, +MSn(1087.57), 47.29 min	CID	1087.57	1	2.0503216	2	TLQVDDVSGNIVAPNGTIGFR	peptide30390200(pre=-,post=-)	245	223	5.037912E-24	4.216572E-15
SD7.mgf	index=138377	-1	060813-SludgeD36_7-12, Cmpd 18058, +MSn(811.4), 45.35 min	CID	811.4	1	-1.0275928	3	TNAHLVDLGQVLNSSGSYEVDGR	peptide31157414(pre=-,post=-)	88	82	5.296296E-24	4.443935E-15
SD7.mgf	index=114544	-1	060813-SludgeD36_31-36, Cmpd 17345, +MSn(1105.06), 45.13 min	CID	1105.06	1	-2.181715	2	YQTSTADTGSPEVQVALLTAR	peptide30460167(pre=-,post=-)	213	205	5.806869E-24	4.8601645E-15
SD7.mgf	index=62598	-1	060813-SludgeD36_19-24, Cmpd 15707, +MSn(851.09), 38.75 min	CID	851.09	0	-3.0836968	3	VTNVHVEETEGPSLDDATVVVAGGR	peptide31726177(pre=-,post=-)	141	127	5.8306003E-24	4.9003854E-15
SD7.mgf	index=63484	-1	060813-SludgeD36_19-24, Cmpd 16638, +MSn(968.8144), 40.97 min	CID	968.8144	0	-1.5749936	3	EGNTYAVANGISTGAAADAATVGAPTGAVGAAK	peptide32690054(pre=-,post=-)	98	79	6.2037134E-24	5.231619E-15
SD7.mgf	index=57830	-1	060813-SludgeD36_19-24, Cmpd 10673, +MSn(659.67), 28.37 min	CID	659.67	0	-9.807424	3	LGGGLVVTNHDNGGVASQGPK	peptide30199961(pre=-,post=-)	147	145	7.378489E-24	6.17556E-15
SD7.mgf	index=139900	-1	060813-SludgeD36_7-12, Cmpd 19678, +MSn(841.43), 49.50 min	CID	841.43	2	5.4221334	3	VEGQTVPTAFM+15.995ATVAAYGDHVALR	peptide31464591(pre=-,post=-)	139	127	7.383925E-24	6.2012845E-15
SD7.mgf	index=65079	-1	060813-SludgeD36_19-24, Cmpd 18329, +MSn(1041.5), 45.18 min	CID	1041.5	1	-1.3768249	2	YPGTVTVTDDGLDVDGDTLK	peptide29979546(pre=-,post=-)	192	179	8.567928E-24	7.1591225E-15
SD7.mgf	index=64002	-1	060813-SludgeD36_19-24, Cmpd 17183, +MSn(1150.58), 42.32 min	CID	1150.58	2	-11.519348	2	IINTTSGAGLVGNFGQTNYATAK	peptide30997457(pre=-,post=-)	158	146	9.5492614E-24	8.012447E-15
SD7.mgf	index=12168	-1	060813-SludgeD36_13-18, Cmpd 14625, +MSn(923.94), 36.18 min	CID	923.94	1	-1.0233408	2	QSSAPTELGGVEIDADEK	peptide28496487(pre=-,post=-)	114	114	9.681855E-24	8.054788E-15
SD7.mgf	index=12080	-1	060813-SludgeD36_13-18, Cmpd 14532, +MSn(923.95), 36.00 min	CID	923.95	1	9.816317	2	QSSAPTELGGVEIDADEK	peptide28496487(pre=-,post=-)	121	121	9.681855E-24	8.054788E-15
SD7.mgf	index=138990	-1	060813-SludgeD36_7-12, Cmpd 18713, +MSn(1057.51), 47.02 min	CID	1057.51	1	-14.867685	2	TSDTAGDGTTTATVLAQAIYR	peptide30396780(pre=-,post=-)	214	204	1.0180071E-23	8.520395E-15
SD7.mgf	index=138902	-1	060813-SludgeD36_7-12, Cmpd 18617, +MSn(1057.02), 46.78 min	CID	1057.02	0	-3.8110015	2	TSDTAGDGTTTATVLAQAIYR	peptide30396780(pre=-,post=-)	275	248	1.19591345E-23	1.0009415E-14
SD7.mgf	index=136341	-1	060813-SludgeD36_7-12, Cmpd 15915, +MSn(610.56), 39.91 min	CID	610.56	1	3.7261343	4	GITITSAATTAHWTDTVNGVEHR	peptide30964549(pre=-,post=-)	163	147	1.4580068E-23	1.223362E-14
SD7.mgf	index=56697	-1	060813-SludgeD36_19-24, Cmpd 9483, +MSn(704.6682), 26.05 min	CID	704.6682	0	-2.3386118	3	IVHDAANAVDGVSTESEGQGR	peptide30181830(pre=-,post=-)	105	102	1.5177304E-23	1.2702919E-14
SD7.mgf	index=112899	-1	060813-SludgeD36_31-36, Cmpd 15614, +MSn(1029.46), 40.70 min	CID	1029.46	1	-7.5618925	2	EGGDDVFVHYSNIAGEGYK	peptide28856525(pre=-,post=-)	197	192	1.6430876E-23	1.3701162E-14
SD7.mgf	index=113936	-1	060813-SludgeD36_31-36, Cmpd 16707, +MSn(1147.5), 43.48 min	CID	1147.5	1	-7.3158092	2	DADGSITSQELDELTDDQNAR	peptide30045325(pre=-,post=-)	258	241	1.6670927E-23	1.3953035E-14
SD7.mgf	index=136467	-1	060813-SludgeD36_7-12, Cmpd 16047, +MSn(911.4407), 40.23 min	CID	911.4407	0	-1.4062753	2	WYVNSTDIGVTGPGNNK	peptide27900521(pre=-,post=-)	112	110	1.6860174E-23	1.3982853E-14
SD7.mgf	index=140064	-1	060813-SludgeD36_7-12, Cmpd 19851, +MSn(1012.48), 49.96 min	CID	1012.48	0	3.5566995	2	FDTLLDEAAAETDAAASNAK	peptide29532838(pre=-,post=-)	191	182	1.698507E-23	1.4192253E-14
SD7.mgf	index=112542	-1	060813-SludgeD36_31-36, Cmpd 15239, +MSn(966.99), 39.78 min	CID	966.99	0	11.235256	2	EANTATVQGALQEDITSGK	peptide28851367(pre=-,post=-)	105	105	1.7813472E-23	1.4854063E-14
SD7.mgf	index=64448	-1	060813-SludgeD36_19-24, Cmpd 17662, +MSn(1280.63), 43.51 min	CID	1280.63	0	-2.7642872	2	NDPQGGATISALSTVTGAGANSISAGSR	peptide32203983(pre=-,post=-)	346	311	1.8244835E-23	1.5360299E-14
SD7.mgf	index=89055	-1	060813-SludgeD36_25-30, Cmpd 15622, +MSn(666.3494), 40.12 min	CID	666.3494	0	-0.09159631	3	TPATATLEGPVVLGGHSDFK	peptide29901605(pre=-,post=-)	107	105	2.2584184E-23	1.8870717E-14
SD7.mgf	index=83012	-1	060813-SludgeD36_25-30, Cmpd 9209, +MSn(705), 26.02 min	CID	705.0	1	-6.119816	3	IVHDAANAVDGVSTESEGQGR	peptide30181830(pre=-,post=-)	104	100	2.3550535E-23	1.9711048E-14
SD7.mgf	index=15805	-1	060813-SludgeD36_13-18, Cmpd 18464, +MSn(649.02), 45.00 min	CID	649.02	1	-0.8143695	3	VYLATLDAHVVALDSATGK	peptide29383208(pre=-,post=-)	92	91	2.5641477E-23	2.1381576E-14
SD7.mgf	index=38384	-1	060813-SludgeD36_1-6, Cmpd 12654, +MSn(1013.5), 35.65 min	CID	1013.5	1	0.51318043	2	TAAANTLFDGTNTSVNTAAGK	peptide30375018(pre=-,post=-)	214	196	2.6934835E-23	2.2543599E-14
SD7.mgf	index=137536	-1	060813-SludgeD36_7-12, Cmpd 17171, +MSn(1084), 43.07 min	CID	1084.0	1	1.2684326	2	DVTTGDTLC+57.021DEDNVITLER	peptide28848769(pre=-,post=-)	229	224	2.85538E-23	2.3810062E-14
SD7.mgf	index=20535	-1	060813-SludgeD36_13-18, Cmpd 23462, +MSn(846.77), 57.75 min	CID	846.77	2	2.358137	3	LVDPAADEPDLFHAFGPLVSAAQR	peptide31357921(pre=-,post=-)	173	147	3.2438336E-23	2.7242875E-14
SD7.mgf	index=19760	-1	060813-SludgeD36_13-18, Cmpd 22647, +MSn(1058.5646), 55.59 min	CID	1058.5646	0	-3.1135447	2	GSALQALNGETTEFGIPAVLK	peptide30128629(pre=-,post=-)	181	172	3.6136686E-23	3.0245256E-14
SD7.mgf	index=20178	-1	060813-SludgeD36_13-18, Cmpd 23087, +MSn(1019.5514), 56.74 min	CID	1019.5514	0	-0.65851146	2	ATLNSVGNPIVDWLPVSGAK	peptide29461505(pre=-,post=-)	170	160	3.6207125E-23	3.025367E-14
SD7.mgf	index=112960	-1	060813-SludgeD36_31-36, Cmpd 15678, +MSn(751.36), 40.87 min	CID	751.36	0	-5.929967	3	VLESAIANAEHNDGADIDELR	peptide30422180(pre=-,post=-)	100	93	3.708148E-23	3.1036016E-14
SD7.mgf	index=65789	-1	060813-SludgeD36_19-24, Cmpd 19084, +MSn(1110.56), 47.08 min	CID	1110.56	0	-2.1983511	2	M+15.995LDINGASALVTGGASGLGEATAK	peptide31363916(pre=-,post=-)	231	214	3.9260957E-23	3.2972756E-14
SD7.mgf	index=109562	-1	060813-SludgeD36_31-36, Cmpd 12110, +MSn(746.04), 32.55 min	CID	746.04	1	0.92856175	3	SHDAITAPTLSVDQTTGEVHR	peptide30341371(pre=-,post=-)	122	119	3.971188E-23	3.3237576E-14
SD7.mgf	index=58605	-1	060813-SludgeD36_19-24, Cmpd 11511, +MSn(610.31), 30.13 min	CID	610.31	1	-2.8755076	4	TVAIIGYGSQGHAHAQNLNDSGVK	peptide31458405(pre=-,post=-)	182	157	4.15819E-23	3.4921966E-14
SD7.mgf	index=36872	-1	060813-SludgeD36_1-6, Cmpd 11067, +MSn(888.4611), 31.75 min	CID	888.4611	0	0.89306974	2	IAITAANDASTAATNAATK	peptide28978674(pre=-,post=-)	161	158	4.2767892E-23	3.5662723E-14
SD7.mgf	index=37033	-1	060813-SludgeD36_1-6, Cmpd 11236, +MSn(888.96), 32.16 min	CID	888.96	1	-2.2314906	2	IAITAANDASTAATNAATK	peptide28978674(pre=-,post=-)	160	156	4.3796223E-23	3.6520212E-14
SD7.mgf	index=58705	-1	060813-SludgeD36_19-24, Cmpd 11616, +MSn(610.31), 30.34 min	CID	610.31	1	-2.8755076	4	TVAIIGYGSQGHAHAQNLNDSGVK	peptide31458405(pre=-,post=-)	174	150	5.0125004E-23	4.2096772E-14
SD7.mgf	index=20488	-1	060813-SludgeD36_13-18, Cmpd 23412, +MSn(1027.04), 57.61 min	CID	1027.04	1	8.949422	2	QLTFNQYAEQVATAAAGLR	peptide29206215(pre=-,post=-)	204	198	5.124912E-23	4.2734937E-14
SD7.mgf	index=19991	-1	060813-SludgeD36_13-18, Cmpd 22890, +MSn(1079.57), 56.23 min	CID	1079.57	1	-10.038827	2	GTLAATTAQQLSEVAVGAALER	peptide30588429(pre=-,post=-)	235	223	5.160466E-23	4.3251928E-14
SD7.mgf	index=113406	-1	060813-SludgeD36_31-36, Cmpd 16147, +MSn(951.9453), 42.06 min	CID	951.9453	0	-3.5904968	2	GFGFVTM+15.995QDGDAATTAIGK	peptide28921002(pre=-,post=-)	130	127	5.621918E-23	4.6879306E-14
SD7.mgf	index=55738	-1	060813-SludgeD36_19-24, Cmpd 8475, +MSn(920.9376), 24.06 min	CID	920.9376	0	-1.3917735	2	ITGQSAVM+15.995ADGSSVGTTSR	peptide29014612(pre=-,post=-)	175	172	6.3181864E-23	5.2685256E-14
SD7.mgf	index=68947	-1	060813-SludgeD36_19-24, Cmpd 22429, +MSn(1058.5658), 55.68 min	CID	1058.5658	0	-1.9603801	2	GSALQALNGETTEFGIPAVLK	peptide30128629(pre=-,post=-)	194	184	6.4384864E-23	5.388808E-14
SD7.mgf	index=24423	-1	060813-SludgeD36_13-18, Cmpd 27805, +MSn(1092.1248), 69.10 min	CID	1092.1248	0	-0.55886585	2	SVAYTPVIDGPLVLAALTNLR	peptide30369924(pre=-,post=-)	210	203	6.644977E-23	5.5616336E-14
SD7.mgf	index=113973	-1	060813-SludgeD36_31-36, Cmpd 16746, +MSn(906.9742), 43.58 min	CID	906.9742	0	-2.153447	2	QAGDTGSPEVQVALLTAR	peptide28470995(pre=-,post=-)	197	191	6.849991E-23	5.6988275E-14
SD7.mgf	index=132855	-1	060813-SludgeD36_7-12, Cmpd 12254, +MSn(888.4573), 31.91 min	CID	888.4573	0	-3.4348836	2	IAITAANDASTAATNAATK	peptide28978674(pre=-,post=-)	111	109	7.575974E-23	6.3173526E-14
SD7.mgf	index=55819	-1	060813-SludgeD36_19-24, Cmpd 8561, +MSn(920.9369), 24.23 min	CID	920.9369	0	-2.1870725	2	ITGQSAVM+15.995ADGSSVGTTSR	peptide29014612(pre=-,post=-)	195	192	7.632281E-23	6.3643054E-14
SD7.mgf	index=56796	-1	060813-SludgeD36_19-24, Cmpd 9587, +MSn(704.67), 26.25 min	CID	704.67	0	0.1732305	3	IVHDAANAVDGVSTESEGQGR	peptide30181830(pre=-,post=-)	110	105	7.670621E-23	6.420065E-14
SD7.mgf	index=63290	-1	060813-SludgeD36_19-24, Cmpd 16434, +MSn(1185.56), 40.47 min	CID	1185.56	2	-4.3778925	2	LTAQFEQNLNYENGAADVASGR	peptide30670290(pre=-,post=-)	275	244	7.9876856E-23	6.694798E-14
SD7.mgf	index=56022	-1	060813-SludgeD36_19-24, Cmpd 8774, +MSn(920.9375), 24.66 min	CID	920.9375	0	-1.5243232	2	ITGQSAVM+15.995ADGSSVGTTSR	peptide29014612(pre=-,post=-)	173	171	8.203101E-23	6.840293E-14
SD7.mgf	index=64923	-1	060813-SludgeD36_19-24, Cmpd 18165, +MSn(1041), 44.77 min	CID	1041.0	0	0.23452514	2	YPGTVTVTDDGLDVDGDTLK	peptide29979546(pre=-,post=-)	216	194	8.219651E-23	6.8681124E-14
SD7.mgf	index=63570	-1	060813-SludgeD36_19-24, Cmpd 16728, +MSn(816.4), 41.19 min	CID	816.4	1	-3.0406718	3	HDNAVAYISPSFGGVTVAYNHAR	peptide30978632(pre=-,post=-)	131	120	8.8287085E-23	7.407857E-14
SD7.mgf	index=16917	-1	060813-SludgeD36_13-18, Cmpd 19645, +MSn(650.0021), 47.92 min	CID	650.0021	0	-2.4413924	3	FLSQPFHVAEVFTGSPGK	peptide28112974(pre=-,post=-)	127	125	8.9918935E-23	7.480777E-14
SD7.mgf	index=59156	-1	060813-SludgeD36_19-24, Cmpd 12093, +MSn(655.0177), 31.34 min	CID	655.0177	0	1.490897	3	LGGGLVISNHNTNVPGASAGK	peptide30199960(pre=-,post=-)	88	83	9.1839187E-23	7.686647E-14
SD7.mgf	index=18603	-1	060813-SludgeD36_13-18, Cmpd 21421, +MSn(832.08), 52.42 min	CID	832.08	2	-2.004891	3	THLM+15.995DATPVTLGQEFGGFASQIR	peptide31152959(pre=-,post=-)	135	127	9.192069E-23	7.7127405E-14
SD7.mgf	index=61121	-1	060813-SludgeD36_19-24, Cmpd 14156, +MSn(1095.53), 35.43 min	CID	1095.53	0	-1.5599588	2	PTPPNAGDAADEGTEEPAPLLK	peptide30730008(pre=-,post=-)	170	148	9.763813E-23	8.183442E-14
SD7.mgf	index=87722	-1	060813-SludgeD36_25-30, Cmpd 14222, +MSn(937.47), 36.79 min	CID	937.47	2	-0.34598416	3	ESASTEAPAEQPAPTTAEPTPVVSVVSR	peptide32148968(pre=-,post=-)	114	97	9.867042E-23	8.307048E-14
SD7.mgf	index=138354	-1	060813-SludgeD36_7-12, Cmpd 18033, +MSn(1138.08), 45.29 min	CID	1138.08	2	-5.9562902	2	QGVGEPM+15.995PVQEQVVVLYAGTR	peptide30310744(pre=-,post=-)	196	180	9.884811E-23	8.273272E-14
SD7.mgf	index=91867	-1	060813-SludgeD36_25-30, Cmpd 18591, +MSn(962.9972), 47.70 min	CID	962.9972	0	1.7746546	2	EPVIPC+57.021INPPAAGFTDVK	peptide28079542(pre=-,post=-)	163	163	9.9292893E-23	8.26064E-14
SD7.mgf	index=91950	-1	060813-SludgeD36_25-30, Cmpd 18679, +MSn(962.99), 47.93 min	CID	962.99	0	-5.704247	2	EPVIPC+57.021INPPAAGFTDVK	peptide28079542(pre=-,post=-)	156	156	9.9292893E-23	8.26064E-14
SD7.mgf	index=136676	-1	060813-SludgeD36_7-12, Cmpd 16266, +MSn(972.51), 40.77 min	CID	972.51	0	-0.9414057	2	GQTQSLGVVTLGTVADNQR	peptide28941730(pre=-,post=-)	183	179	1.0138565E-22	8.454213E-14
SD7.mgf	index=16303	-1	060813-SludgeD36_13-18, Cmpd 18996, +MSn(997.98), 46.32 min	CID	997.98	1	-0.45786625	2	IEEELDDAAVYAGAGAFPR	peptide28983978(pre=-,post=-);peptide31312974(pre=-,post=F)	193	186	1.0659243E-22	8.888388E-14
SD7.mgf	index=22026	-1	060813-SludgeD36_13-18, Cmpd 25046, +MSn(950.49), 61.92 min	CID	950.49	1	1.6280783	3	LVQEAAHPDANIIFGAVIDDALGDEVR	peptide32038055(pre=-,post=-)	139	123	1.0813849E-22	9.0996357E-14
SD7.mgf	index=65907	-1	060813-SludgeD36_19-24, Cmpd 19208, +MSn(1033), 47.39 min	CID	1033.0	0	-2.2452378	2	YPGTVSVTDDGLDVDGDVLK	peptide29979545(pre=-,post=-)	187	174	1.0921151E-22	9.1254105E-14
SD7.mgf	index=134173	-1	060813-SludgeD36_7-12, Cmpd 13638, +MSn(892.7147), 34.73 min	CID	892.7147	0	-1.3674037	3	FTEEFDPGADGDHEPDAEAQAAAASK	peptide31791169(pre=-,post=-)	142	110	1.1030478E-22	9.276871E-14
SD7.mgf	index=64999	-1	060813-SludgeD36_19-24, Cmpd 18245, +MSn(1040.998), 44.97 min	CID	1040.998	0	-1.6416761	2	YPGTVTVTDDGLDVDGDTLK	peptide29979546(pre=-,post=-)	236	213	1.122551E-22	9.379724E-14
SD7.mgf	index=18531	-1	060813-SludgeD36_13-18, Cmpd 21344, +MSn(831.74), 52.22 min	CID	831.74	1	-8.71064	3	THLM+15.995DATPVTLGQEFGGFASQIR	peptide31152959(pre=-,post=-)	138	128	1.1227674E-22	9.4207445E-14
SD7.mgf	index=137013	-1	060813-SludgeD36_7-12, Cmpd 16620, +MSn(873.41), 41.67 min	CID	873.41	1	-2.9819388	3	VASGEELPFTQDDVTVSGHAIEC+57.021R	peptide31462027(pre=-,post=-)	146	127	1.1235411E-22	9.4359E-14
SD7.mgf	index=141920	-1	060813-SludgeD36_7-12, Cmpd 21827, +MSn(1080.57), 55.08 min	CID	1080.57	1	7.488666	2	WTGNDVPVLLTGASVPEFTR	peptide29966247(pre=-,post=-)	233	221	1.1426192E-22	9.5474084E-14
SD7.mgf	index=89630	-1	060813-SludgeD36_25-30, Cmpd 16226, +MSn(897.46), 41.65 min	CID	897.46	0	-2.992377	2	FTPSGAAVANFTVASTPR	peptide28126595(pre=-,post=-)	223	223	1.1626876E-22	9.6729414E-14
SD7.mgf	index=67426	-1	060813-SludgeD36_19-24, Cmpd 20815, +MSn(933.01), 51.47 min	CID	933.01	1	-12.532901	2	LIILGSGPAGYTAAVYAAR	peptide29050790(pre=-,post=-)	176	170	1.211181E-22	1.0099636E-13
SD7.mgf	index=58044	-1	060813-SludgeD36_19-24, Cmpd 10899, +MSn(1037.42), 28.82 min	CID	1037.42	1	-11.859551	2	NDGNGFQDVSNGSNYANGDK	peptide29731774(pre=-,post=-)	171	158	1.2932235E-22	1.0805816E-13
SD7.mgf	index=16914	-1	060813-SludgeD36_13-18, Cmpd 19641, +MSn(1060.01), 47.91 min	CID	1060.01	0	-4.491204	2	ILVC+57.021EDGDTLVLDDDGLTR	peptide29001415(pre=-,post=-)	196	178	1.3371253E-22	1.1149843E-13
SD7.mgf	index=17589	-1	060813-SludgeD36_13-18, Cmpd 20352, +MSn(1012.48), 49.69 min	CID	1012.48	0	3.5566995	2	FDTLLDEAAAETDAAASNAK	peptide29532838(pre=-,post=-)	169	153	1.3541305E-22	1.1314738E-13
SD7.mgf	index=40680	-1	060813-SludgeD36_1-6, Cmpd 15076, +MSn(954.0275), 41.84 min	CID	954.0275	0	-0.3838577	2	TVVLSYASNIPAGSTVTVK	peptide29333166(pre=-,post=-)	132	129	1.4267225E-22	1.1896964E-13
SD7.mgf	index=13198	-1	060813-SludgeD36_13-18, Cmpd 15706, +MSn(1036.51), 38.47 min	CID	1036.51	0	-0.70662254	2	TVTGEEVTLEELGGAGAHSSK	peptide30403672(pre=-,post=-)	180	173	1.4353216E-22	1.2013184E-13
SD7.mgf	index=141359	-1	060813-SludgeD36_7-12, Cmpd 21228, +MSn(794.77), 53.52 min	CID	794.77	0	1.6895148	3	DLVLTPLLHDTPGELGQPLEPK	peptide30522809(pre=-,post=-)	124	113	1.4691026E-22	1.2313136E-13
SD7.mgf	index=21285	-1	060813-SludgeD36_13-18, Cmpd 24256, +MSn(1136.035), 59.85 min	CID	1136.035	0	-1.6117916	2	TPGDEVALALDTASTEFYADGK	peptide30808978(pre=-,post=-)	149	137	1.4766268E-22	1.23762E-13
SD7.mgf	index=8620	-1	060813-SludgeD36_13-18, Cmpd 10892, +MSn(1037.93), 28.72 min	CID	1037.93	2	-3.82396	2	NDGNGFQDVSNGSNYANGDK	peptide29731774(pre=-,post=-)	155	144	1.4976124E-22	1.2513634E-13
SD7.mgf	index=55355	-1	060813-SludgeD36_19-24, Cmpd 8071, +MSn(921.44), 23.24 min	CID	921.44	1	-0.6284697	2	ITGQSAVM+15.995ADGSSVGTTSR	peptide29014612(pre=-,post=-)	164	161	1.5140359E-22	1.2625042E-13
SD7.mgf	index=20497	-1	060813-SludgeD36_13-18, Cmpd 23422, +MSn(1027.54), 57.64 min	CID	1027.54	2	7.315357	2	QLTFNQYAEQVATAAAGLR	peptide29206215(pre=-,post=-)	209	197	1.562539E-22	1.3029493E-13
SD7.mgf	index=37441	-1	060813-SludgeD36_1-6, Cmpd 11664, +MSn(902.89), 33.20 min	CID	902.89	0	-11.965016	2	VDLGDGDDNLNVGDSGSR	peptide28652594(pre=-,post=-)	178	177	1.6298732E-22	1.3559677E-13
SD7.mgf	index=141722	-1	060813-SludgeD36_7-12, Cmpd 21616, +MSn(735.3902), 54.53 min	CID	735.3902	0	0.16599396	3	AVVTAEFPGLVATSLVNTSGDR	peptide30499298(pre=-,post=-)	122	117	1.6754012E-22	1.4042207E-13
SD7.mgf	index=133847	-1	060813-SludgeD36_7-12, Cmpd 13296, +MSn(909.96), 34.02 min	CID	909.96	0	2.615914	2	EIAQVGSISANSDETIGK	peptide28070840(pre=-,post=-)	96	96	1.9482122E-22	1.6208088E-13
SD7.mgf	index=140288	-1	060813-SludgeD36_7-12, Cmpd 20086, +MSn(1022.5), 50.57 min	CID	1022.5	2	1.6750822	2	ASLATDSWLSAASFQETTR	peptide28788110(pre=-,post=-)	173	169	2.0347328E-22	1.696696E-13
SD7.mgf	index=10206	-1	060813-SludgeD36_13-18, Cmpd 12565, +MSn(903.4411), 32.09 min	CID	903.4411	0	-1.5538439	2	FADEVSTANQQAAALNR	peptide27142883(pre=-,post=-)	172	171	2.0425328E-22	1.6939586E-13
SD7.mgf	index=138981	-1	060813-SludgeD36_7-12, Cmpd 18703, +MSn(886.4352), 47.00 min	CID	886.4352	0	-1.1016726	2	EIWSYGSGYGGNALLGK	peptide27123579(pre=-,post=-)	135	134	2.1002667E-22	1.7418398E-13
SD7.mgf	index=15016	-1	060813-SludgeD36_13-18, Cmpd 17632, +MSn(1101.04), 42.97 min	CID	1101.04	1	2.9125807	2	EQGLATGLGDEGGFAPNLPSNR	peptide30538933(pre=-,post=-)	243	212	2.1367604E-22	1.7909044E-13
SD7.mgf	index=10100	-1	060813-SludgeD36_13-18, Cmpd 12453, +MSn(903.4394), 31.88 min	CID	903.4394	0	-3.4454799	2	FADEVSTANQQAAALNR	peptide27142883(pre=-,post=-)	162	161	2.1584035E-22	1.790055E-13
SD7.mgf	index=38483	-1	060813-SludgeD36_1-6, Cmpd 12758, +MSn(1012.9945), 35.91 min	CID	1012.9945	0	-3.2536087	2	TAAANTLFDGTNTSVNTAAGK	peptide30375018(pre=-,post=-)	169	154	2.2911515E-22	1.9176208E-13
SD7.mgf	index=136327	-1	060813-SludgeD36_7-12, Cmpd 15900, +MSn(813.74), 39.87 min	CID	813.74	1	-1.4748548	3	GITITSAATTAHWTDTVNGVEHR	peptide30964549(pre=-,post=-)	226	192	2.3874733E-22	2.0032443E-13
SD7.mgf	index=19823	-1	060813-SludgeD36_13-18, Cmpd 22714, +MSn(968.49), 55.77 min	CID	968.49	1	-0.6609759	2	TILDEVYADQVAELAER	peptide27774208(pre=-,post=-)	183	183	2.5633946E-22	2.1259311E-13
SD7.mgf	index=67731	-1	060813-SludgeD36_19-24, Cmpd 21138, +MSn(1097.05), 52.30 min	CID	1097.05	1	-5.537296	2	GM+15.995VAPANLQDIIYDSNVVTR	peptide29582458(pre=-,post=-)	247	233	2.5707394E-22	2.1480386E-13
SD7.mgf	index=70453	-1	060813-SludgeD36_19-24, Cmpd 24028, +MSn(708.37), 59.89 min	CID	708.37	0	-6.376008	3	NPEIDAQLVAQGIAEQLSAR	peptide29744344(pre=-,post=-)	117	115	2.662758E-22	2.2249267E-13
SD7.mgf	index=142690	-1	060813-SludgeD36_7-12, Cmpd 22647, +MSn(969.04), 57.24 min	CID	969.04	1	-2.9292333	2	VLIAPIADIAGDEVVLDGR	peptide29359382(pre=-,post=-)	202	199	2.666499E-22	2.223505E-13
SD7.mgf	index=24377	-1	060813-SludgeD36_13-18, Cmpd 27739, +MSn(1092.1242), 68.93 min	CID	1092.1241	0	-1.1177317	2	SVAYTPVIDGPLVLAALTNLR	peptide30369924(pre=-,post=-)	234	223	2.717176E-22	2.2741897E-13
SD7.mgf	index=8939	-1	060813-SludgeD36_13-18, Cmpd 11231, +MSn(1011.97), 29.45 min	CID	1011.97	0	3.075983	2	WDDGGSPPAVQADQNAPAAR	peptide29958741(pre=-,post=-)	196	187	2.7234328E-22	2.275625E-13
SD7.mgf	index=143976	-1	060813-SludgeD36_7-12, Cmpd 24020, +MSn(1044.5673), 60.84 min	CID	1044.5673	0	-3.0384052	2	VAVAAPFSILSNSTDLDVLR	peptide29919574(pre=-,post=-)	224	223	2.7318405E-22	2.28265E-13
SD7.mgf	index=137450	-1	060813-SludgeD36_7-12, Cmpd 17079, +MSn(1083.49), 42.84 min	CID	1083.49	0	-6.4218063	2	DVTTGDTLC+57.021DEDNVITLER	peptide28848769(pre=-,post=-)	242	231	2.7423867E-22	2.286785E-13
SD7.mgf	index=19887	-1	060813-SludgeD36_13-18, Cmpd 22781, +MSn(802.42), 55.94 min	CID	802.42	2	-2.8403292	3	YFINPTGIFIIGGPHGDTGLTGR	peptide31200541(pre=-,post=-)	96	88	2.794554E-22	2.3448114E-13
SD7.mgf	index=66875	-1	060813-SludgeD36_19-24, Cmpd 20232, +MSn(1128.01), 49.98 min	CID	1128.01	1	-3.8695457	2	DVTVDEVNAAFEAAATDGPM+15.995SK	peptide30528059(pre=-,post=-)	172	148	2.853306E-22	2.39147E-13
SD7.mgf	index=67817	-1	060813-SludgeD36_19-24, Cmpd 21228, +MSn(1097.05), 52.53 min	CID	1097.05	1	-5.537296	2	GM+15.995VAPANLQDIIYDSNVVTR	peptide29582458(pre=-,post=-)	194	183	2.9938915E-22	2.5016127E-13
SD7.mgf	index=57688	-1	060813-SludgeD36_19-24, Cmpd 10523, +MSn(989.01), 28.08 min	CID	989.01	0	-1.0491265	2	LGGGLVVTNHDNGGVASQGPK	peptide30199961(pre=-,post=-)	196	179	3.320647E-22	2.7792756E-13
SD7.mgf	index=136985	-1	060813-SludgeD36_7-12, Cmpd 16591, +MSn(794.4), 41.60 min	CID	794.4	1	-2.894324	3	SQVEEIIGQGGSSPSGHIPFTPR	peptide31134499(pre=-,post=-)	131	116	3.3216873E-22	2.7871103E-13
SD7.mgf	index=16785	-1	060813-SludgeD36_13-18, Cmpd 19506, +MSn(975), 47.58 min	CID	975.0	1	-3.60027	2	FLSQPFHVAEVFTGSPGK	peptide28112974(pre=-,post=-)	163	156	3.3712845E-22	2.8047294E-13
SD7.mgf	index=138297	-1	060813-SludgeD36_7-12, Cmpd 17973, +MSn(1137.59), 45.13 min	CID	1137.59	1	4.3219185	2	QGVGEPM+15.995PVQEQVVVLYAGTR	peptide30310744(pre=-,post=-)	184	170	3.5898987E-22	3.0046308E-13
SD7.mgf	index=86035	-1	060813-SludgeD36_25-30, Cmpd 12451, +MSn(878.938), 32.94 min	CID	878.938	0	-1.4582785	2	APAGASGAADGSPLSASELK	peptide29449731(pre=-,post=-)	194	182	3.6330806E-22	3.0357013E-13
SD7.mgf	index=62233	-1	060813-SludgeD36_19-24, Cmpd 15324, +MSn(860.4275), 37.88 min	CID	860.4275	0	-4.1142626	2	VPTPTGSATDLTFEAGR	peptide27858551(pre=-,post=-)	204	204	3.7474033E-22	3.10788E-13
SD7.mgf	index=62423	-1	060813-SludgeD36_19-24, Cmpd 15523, +MSn(1137.03), 38.33 min	CID	1137.03	1	0.7796218	2	ATAQFEQNIDYSTGAADVASGR	peptide30494269(pre=-,post=-)	275	249	3.780094E-22	3.1682477E-13
SD7.mgf	index=16863	-1	060813-SludgeD36_13-18, Cmpd 19588, +MSn(974.4999), 47.78 min	CID	974.4999	0	-2.004229	2	FLSQPFHVAEVFTGSPGK	peptide28112974(pre=-,post=-)	178	172	3.8737735E-22	3.2227733E-13
SD7.mgf	index=140089	-1	060813-SludgeD36_7-12, Cmpd 19877, +MSn(917.95), 50.02 min	CID	917.95	1	-4.555938	2	VNPDSAEEAGSALVTAFR	peptide28678720(pre=-,post=-)	167	165	3.9295148E-22	3.269147E-13
SD7.mgf	index=21227	-1	060813-SludgeD36_13-18, Cmpd 24194, +MSn(1192.61), 59.68 min	CID	1192.61	1	-3.659857	2	LGDDYVGTSVPAAELSFPLIYR	peptide30645287(pre=-,post=-)	216	203	3.960361E-22	3.3193367E-13
SD7.mgf	index=13193	-1	060813-SludgeD36_13-18, Cmpd 15701, +MSn(1075.07), 38.46 min	CID	1075.07	0	3.6334977	2	IVQVSPANTNPALTIGPDGER	peptide30182570(pre=-,post=-)	221	195	4.018705E-22	3.3635283E-13
SD7.mgf	index=67347	-1	060813-SludgeD36_19-24, Cmpd 20732, +MSn(933.02), 51.26 min	CID	933.02	1	-1.7987978	2	LIILGSGPAGYTAAVYAAR	peptide29050790(pre=-,post=-)	212	203	4.080603E-22	3.402679E-13
SD7.mgf	index=14117	-1	060813-SludgeD36_13-18, Cmpd 16686, +MSn(947.4631), 40.69 min	CID	947.4631	0	0.0	2	VLSTNVGDDNAEGIFTGGK	peptide29361813(pre=-,post=-)	120	113	4.1691478E-22	3.4765138E-13
SD7.mgf	index=137794	-1	060813-SludgeD36_7-12, Cmpd 17442, +MSn(685.04), 43.76 min	CID	685.04	1	-5.050259	3	GIHEAVTQGVLAGYPVVDVK	peptide29576342(pre=-,post=-)	68	66	4.244097E-22	3.5462494E-13
SD7.mgf	index=89718	-1	060813-SludgeD36_25-30, Cmpd 16318, +MSn(897.97), 41.89 min	CID	897.97	1	6.223956	2	FTPSGAAVANFTVASTPR	peptide28126595(pre=-,post=-)	158	157	4.379383E-22	3.6434137E-13
SD7.mgf	index=63411	-1	060813-SludgeD36_19-24, Cmpd 16561, +MSn(969.48), 40.78 min	CID	969.48	2	-4.9965324	3	EGNTYAVANGISTGAAADAATVGAPTGAVGAAK	peptide32690054(pre=-,post=-)	98	71	4.452052E-22	3.754435E-13
SD7.mgf	index=129922	-1	060813-SludgeD36_7-12, Cmpd 9160, +MSn(937.95), 25.58 min	CID	937.95	1	0.42432258	2	LDQSAGAAGSAQQGLEEGGK	peptide29663483(pre=-,post=-)	123	114	4.708892E-22	3.9346196E-13
SD7.mgf	index=17904	-1	060813-SludgeD36_13-18, Cmpd 20683, +MSn(1031.53), 50.52 min	CID	1031.53	0	5.5619674	2	TSDNAGDGTTTATVLAQAIVR	peptide30396752(pre=-,post=-)	202	182	5.043344E-22	4.2211184E-13
SD7.mgf	index=20256	-1	060813-SludgeD36_13-18, Cmpd 23169, +MSn(1019.5523), 56.96 min	CID	1019.5523	0	0.23945871	2	ATLNSVGNPIVDWLPVSGAK	peptide29461505(pre=-,post=-)	156	144	5.214116E-22	4.3567705E-13
SD7.mgf	index=16314	-1	060813-SludgeD36_13-18, Cmpd 19008, +MSn(1031.52), 46.35 min	CID	1031.52	0	-4.1418905	2	TSDNAGDGTTTATVLAQAIVR	peptide30396752(pre=-,post=-)	258	230	5.239265E-22	4.3850977E-13
SD7.mgf	index=70027	-1	060813-SludgeD36_19-24, Cmpd 23571, +MSn(1092.08), 58.69 min	CID	1092.08	0	-8.27149	2	VVEPANFLDEGPVQTLLVSR	peptide29952429(pre=-,post=-)	192	182	5.4026965E-22	4.5143435E-13
SD7.mgf	index=141402	-1	060813-SludgeD36_7-12, Cmpd 21273, +MSn(1074.04), 53.64 min	CID	1074.04	0	0.6819321	2	ELGDTTTLADESVVAALADGAK	peptide30535725(pre=-,post=-)	179	169	5.425004E-22	4.5469124E-13
SD7.mgf	index=14371	-1	060813-SludgeD36_13-18, Cmpd 16952, +MSn(1115.06), 41.32 min	CID	1115.06	2	-6.298508	2	ALEPGAVNVEVTEDQATITGGR	peptide30481900(pre=-,post=-)	238	218	5.589921E-22	4.6851363E-13
SD7.mgf	index=57639	-1	060813-SludgeD36_19-24, Cmpd 10472, +MSn(659.68), 27.98 min	CID	659.68	0	5.3663263	3	LGGGLVVTNHDNGGVASQGPK	peptide30199961(pre=-,post=-)	150	136	5.646225E-22	4.7257104E-13
SD7.mgf	index=139628	-1	060813-SludgeD36_7-12, Cmpd 19387, +MSn(971.82), 48.77 min	CID	971.82	0	0.6908555	3	VAQTTSEVDATSTELLAASNEQLHEIR	peptide32100752(pre=-,post=-)	144	126	5.760621E-22	4.847446E-13
SD7.mgf	index=70524	-1	060813-SludgeD36_19-24, Cmpd 24104, +MSn(708.38), 60.09 min	CID	708.38	0	7.7546043	3	NPEIDAQLVAQGIAEQLSAR	peptide29744344(pre=-,post=-)	120	118	5.853351E-22	4.890897E-13
SD7.mgf	index=57854	-1	060813-SludgeD36_19-24, Cmpd 10698, +MSn(1037.92), 28.41 min	CID	1037.92	1	-4.205578	2	NDGNGFQDVSDGSNYANGDK	peptide29731771(pre=-,post=-)	172	156	6.079176E-22	5.0795907E-13
SD7.mgf	index=17145	-1	060813-SludgeD36_13-18, Cmpd 19884, +MSn(1056.53), 48.52 min	CID	1056.53	1	-5.7497616	2	TSDVAGDGTTTATVLAQAIYR	peptide30396793(pre=-,post=-)	273	232	6.139876E-22	5.138881E-13
SD7.mgf	index=19285	-1	060813-SludgeD36_13-18, Cmpd 22144, +MSn(1198.64), 54.28 min	CID	1198.64	1	-1.4000158	2	GTAPVAAELGAIPAAAGSNANVLFGR	peptide31804473(pre=-,post=-)	333	281	6.1426965E-22	5.1661404E-13
SD7.mgf	index=140102	-1	060813-SludgeD36_7-12, Cmpd 19891, +MSn(1060.06), 50.06 min	CID	1060.06	1	0.83625627	2	TTPSIVAYAENNEILVGAGAK	peptide30400915(pre=-,post=-)	157	147	6.1796713E-22	5.172188E-13
SD7.mgf	index=71049	-1	060813-SludgeD36_19-24, Cmpd 24669, +MSn(1059.54), 61.57 min	CID	1059.54	1	-3.197607	2	SAESPFEVAATALLPEEISR	peptide29821481(pre=-,post=-)	284	269	6.321545E-22	5.282107E-13
SD7.mgf	index=110653	-1	060813-SludgeD36_31-36, Cmpd 13256, +MSn(736.7), 35.11 min	CID	736.7	0	-1.5741361	3	VIQSAIANAEHNNGADVDELK	peptide30420726(pre=-,post=-)	128	113	6.517655E-22	5.4550694E-13
SD7.mgf	index=36708	-1	060813-SludgeD36_1-6, Cmpd 10895, +MSn(904.9189), 31.31 min	CID	904.9189	0	-1.4164103	2	DLAGNAM+15.995SEVGNTATVDK	peptide28045134(pre=-,post=-)	145	141	6.7245063E-22	5.594431E-13
SD7.mgf	index=70121	-1	060813-SludgeD36_19-24, Cmpd 23673, +MSn(1092.09), 58.96 min	CID	1092.09	0	0.8942151	2	VVEPANFLDEGPVQTLLVSR	peptide29952429(pre=-,post=-)	214	205	6.8113037E-22	5.691336E-13
SD7.mgf	index=36876	-1	060813-SludgeD36_1-6, Cmpd 11071, +MSn(945.4764), 31.76 min	CID	945.4764	0	0.1936648	2	ELADTTSEVAGAGVTVNQK	peptide28860532(pre=-,post=-)	142	138	6.865451E-22	5.7248715E-13
SD7.mgf	index=18143	-1	060813-SludgeD36_13-18, Cmpd 20935, +MSn(1031.55), 51.16 min	CID	1031.55	1	3.4640672	2	TSDIAGDGTTTATVLAQAIVR	peptide30396737(pre=-,post=-)	227	202	6.9792284E-22	5.841392E-13
SD7.mgf	index=117784	-1	060813-SludgeD36_31-36, Cmpd 20754, +MSn(628.9871), 53.95 min	CID	628.9871	0	-1.1644452	3	LPTPEEVLNAHFDFAGK	peptide27428752(pre=-,post=-)	138	136	6.9835E-22	5.791711E-13
SD7.mgf	index=69027	-1	060813-SludgeD36_19-24, Cmpd 22513, +MSn(1058.5651), 55.90 min	CID	1058.5651	0	-2.652279	2	GSALQALNGETTEFGIPAVLK	peptide30128629(pre=-,post=-)	172	162	7.1353133E-22	5.9720295E-13
SD7.mgf	index=112774	-1	060813-SludgeD36_31-36, Cmpd 15483, +MSn(646.07), 40.38 min	CID	646.07	2	-4.3946867	4	NM+15.995ISVELNGSTLQHEIAAQHGASR	peptide32824122(pre=-,post=I)	165	135	7.218117E-22	6.062033E-13
SD7.mgf	index=66253	-1	060813-SludgeD36_19-24, Cmpd 19577, +MSn(776.41), 48.32 min	CID	776.41	2	1.8639001	3	GLSITQTVIHDDDGLNTLGLSR	peptide30580845(pre=-,post=-)	146	133	7.3825163E-22	6.187582E-13
SD7.mgf	index=142708	-1	060813-SludgeD36_7-12, Cmpd 22666, +MSn(1003.0528), 57.29 min	CID	1003.0528	0	0.9127418	2	IATLYEGTTGIQALDLLGR	peptide28980017(pre=-,post=-)	211	206	7.467364E-22	6.2267867E-13
SD7.mgf	index=62426	-1	060813-SludgeD36_19-24, Cmpd 15526, +MSn(860.93), 38.34 min	CID	860.93	1	-3.15541	2	VPTPTGSATDLTFEAGR	peptide27858551(pre=-,post=-)	145	145	7.4948067E-22	6.21576E-13
SD7.mgf	index=139026	-1	060813-SludgeD36_7-12, Cmpd 18751, +MSn(1132.03), 47.12 min	CID	1132.03	1	-2.669116	2	VEAETGNNGLNAATGEMEDLVK	peptide30824292(pre=-,post=-)	172	150	7.8199143E-22	6.5541827E-13
SD7.mgf	index=55914	-1	060813-SludgeD36_19-24, Cmpd 8661, +MSn(920.938), 24.44 min	CID	920.938	0	-0.9941239	2	ITGQSAVM+15.995ADGSSVGTTSR	peptide29014612(pre=-,post=-)	178	176	8.0864084E-22	6.742987E-13
SD7.mgf	index=65073	-1	060813-SludgeD36_19-24, Cmpd 18323, +MSn(933.47), 45.16 min	CID	933.47	2	7.177278	3	SFAPAEAPSGDAATVEALPVPDVGQSGGAK	peptide32476317(pre=-,post=-)	93	73	8.090818E-22	6.8170475E-13
SD7.mgf	index=65670	-1	060813-SludgeD36_19-24, Cmpd 18958, +MSn(962.99), 46.77 min	CID	962.99	0	-5.704247	2	EPVIPC+57.021INPPAAGFTDVK	peptide28079542(pre=-,post=-)	140	140	8.109464E-22	6.746642E-13
SD7.mgf	index=13162	-1	060813-SludgeD36_13-18, Cmpd 15669, +MSn(652.026), 38.40 min	CID	652.026	0	-0.46804214	3	VAPEEHPVLLTEAPLNPK	peptide28647068(pre=-,post=-)	98	98	8.2828583E-22	6.890897E-13
SD7.mgf	index=35653	-1	060813-SludgeD36_1-6, Cmpd 9684, +MSn(1093.5), 28.39 min	CID	1093.5	0	-6.4746523	2	DSQGLNVGNNAGDQTVAPGESR	peptide30525780(pre=-,post=-)	235	208	8.605442E-22	7.212565E-13
SD7.mgf	index=61316	-1	060813-SludgeD36_19-24, Cmpd 14361, +MSn(861.42), 35.84 min	CID	861.42	0	5.6683617	2	QIPDPAEPGDLDPETK	peptide26575928(pre=-,post=-)	85	85	8.924733E-22	7.373752E-13
SD7.mgf	index=91964	-1	060813-SludgeD36_25-30, Cmpd 18695, +MSn(650), 47.97 min	CID	650.0	0	-5.6339827	3	FLSQPFHVAEVFTGSPGK	peptide28112974(pre=-,post=-)	95	92	9.453465E-22	7.864779E-13
SD7.mgf	index=20082	-1	060813-SludgeD36_13-18, Cmpd 22986, +MSn(905.9587), 56.48 min	CID	905.9587	0	-6.6696644	2	EPSVGTPFSAYISSALGK	peptide28079354(pre=-,post=-)	107	106	9.484635E-22	7.890712E-13
SD7.mgf	index=16952	-1	060813-SludgeD36_13-18, Cmpd 19681, +MSn(1031.52), 48.01 min	CID	1031.52	1	-4.4684772	2	APAYDELSPSQELLETGIK	peptide28779773(pre=-,post=-)	172	161	9.516205E-22	7.9352475E-13
SD7.mgf	index=139714	-1	060813-SludgeD36_7-12, Cmpd 19480, +MSn(1117.53), 49.00 min	CID	1117.53	0	3.0585122	2	LGSDPISTDDPAFETAEAELR	peptide30201467(pre=-,post=-)	250	228	9.565142E-22	8.0057196E-13
SD7.mgf	index=19427	-1	060813-SludgeD36_13-18, Cmpd 22293, +MSn(988.48), 54.68 min	CID	988.48	1	4.5417557	2	QPNVDEDVLYEALDAAGR	peptide28491679(pre=-,post=-)	143	138	9.718095E-22	8.0849373E-13
SD7.mgf	index=20503	-1	060813-SludgeD36_13-18, Cmpd 23428, +MSn(858.79), 57.66 min	CID	858.79	0	-0.28428435	3	IAQEEIFGPVLAVIPVDDAHDAVR	peptide31311103(pre=-,post=-)	98	85	9.856986E-22	8.278249E-13
SD7.mgf	index=20259	-1	060813-SludgeD36_13-18, Cmpd 23172, +MSn(1003.0508), 56.97 min	CID	1003.0508	0	-1.0952901	2	IATLYEGTTGIQALDLLGR	peptide28980017(pre=-,post=-)	203	197	9.962618E-22	8.307496E-13
SD7.mgf	index=11257	-1	060813-SludgeD36_13-18, Cmpd 13668, +MSn(1139.53), 34.25 min	CID	1139.53	0	1.071235	2	VEAETGNNGLNAATGEM+15.995EDLVK	peptide30824292(pre=-,post=-)	148	128	1.0240782E-21	8.5832085E-13
SD7.mgf	index=56906	-1	060813-SludgeD36_19-24, Cmpd 9702, +MSn(705.33), 26.48 min	CID	705.33	2	-12.412863	3	IVHDAANAVDGVSTESEGQGR	peptide30181830(pre=-,post=-)	96	88	1.0536392E-21	8.8186245E-13
SD7.mgf	index=20950	-1	060813-SludgeD36_13-18, Cmpd 23901, +MSn(942.04), 58.91 min	CID	942.04	1	2.6265337	2	ISGVPVVVGDDLVGIVTSR	peptide29010442(pre=-,post=-)	179	176	1.0613198E-21	8.8499927E-13
SD7.mgf	index=89562	-1	060813-SludgeD36_25-30, Cmpd 16154, +MSn(897.47), 41.47 min	CID	897.47	0	8.0930195	2	FTPSGAAVANFTVASTPR	peptide28126595(pre=-,post=-)	191	188	1.0647953E-21	8.85853E-13
SD7.mgf	index=139906	-1	060813-SludgeD36_7-12, Cmpd 19684, +MSn(962.48), 49.52 min	CID	962.48	2	-4.9694386	3	VAQTTADVDATSTELLAASNEQLHEIR	peptide32100749(pre=-,post=-)	148	127	1.0671777E-21	8.9800845E-13
SD7.mgf	index=67556	-1	060813-SludgeD36_19-24, Cmpd 20952, +MSn(749.0555), 51.83 min	CID	749.0555	0	-4.074125	3	FILDYAVTSVIPGSANADHVR	peptide30089755(pre=-,post=-)	110	100	1.0688517E-21	8.945949E-13
SD7.mgf	index=111514	-1	060813-SludgeD36_31-36, Cmpd 14160, +MSn(973.97), 37.19 min	CID	973.97	2	-1.9424948	2	TLVDGELGDEEVYHNVR	peptide27781927(pre=-,post=-)	230	208	1.0813215E-21	8.9678547E-13
SD7.mgf	index=21127	-1	060813-SludgeD36_13-18, Cmpd 24088, +MSn(818.44), 59.40 min	CID	818.44	1	7.8593626	3	LAPQGSPGSLTTTDVLADFVAHVR	peptide31331262(pre=-,post=-)	147	134	1.1020288E-21	9.255232E-13
SD7.mgf	index=113555	-1	060813-SludgeD36_31-36, Cmpd 16303, +MSn(895.44), 42.46 min	CID	895.44	0	0.68162245	2	VVTTDGGSVDNVDIWGR	peptide27876854(pre=-,post=-)	147	133	1.1153056E-21	9.2497E-13
SD7.mgf	index=67282	-1	060813-SludgeD36_19-24, Cmpd 20663, +MSn(1043.57), 51.08 min	CID	1043.57	1	-6.991487	2	VPTPTGSTTILTAVVEGNVTK	peptide30429104(pre=-,post=-)	153	142	1.1156615E-21	9.337731E-13
SD7.mgf	index=18306	-1	060813-SludgeD36_13-18, Cmpd 21106, +MSn(731.01), 51.61 min	CID	731.01	1	6.2102475	3	DVEAFLDAHDDPEVFDVTR	peptide28847604(pre=-,post=-)	112	104	1.1277568E-21	9.403989E-13
SD7.mgf	index=20007	-1	060813-SludgeD36_13-18, Cmpd 22907, +MSn(905.96), 56.27 min	CID	905.96	0	-5.1875167	2	EPSVGTPFSAYISSALGK	peptide28079354(pre=-,post=-)	93	92	1.1396287E-21	9.481104E-13
SD7.mgf	index=69087	-1	060813-SludgeD36_19-24, Cmpd 22576, +MSn(685.0236), 56.07 min	CID	685.0236	0	-1.7819837	3	DAEAPIFSVADLGIVGDVHK	peptide29489166(pre=-,post=-);peptide32609972(pre=-,post=V)	127	119	1.1518193E-21	9.624283E-13
SD7.mgf	index=111079	-1	060813-SludgeD36_31-36, Cmpd 13703, +MSn(910.96), 36.13 min	CID	910.96	2	12.746685	2	EALASGDAEASSAALAAASR	peptide29509799(pre=-,post=-)	179	170	1.1729659E-21	9.800977E-13
SD7.mgf	index=134429	-1	060813-SludgeD36_7-12, Cmpd 13907, +MSn(1140.52), 35.30 min	CID	1140.52	2	-10.656942	2	VEAETGNNGLNAATGEM+15.995EDLVK	peptide30824292(pre=-,post=-)	159	136	1.1831677E-21	9.916601E-13
SD7.mgf	index=13135	-1	060813-SludgeD36_13-18, Cmpd 15640, +MSn(1041.47), 38.33 min	CID	1041.47	1	-5.9502096	2	DADGFTNAAAAEVDGSQISNK	peptide30045320(pre=-,post=-)	182	159	1.183221E-21	9.903183E-13
SD7.mgf	index=21088	-1	060813-SludgeD36_13-18, Cmpd 24046, +MSn(921.43), 59.29 min	CID	921.43	1	-11.895202	2	ELAAFAQFASDLDDATR	peptide27123693(pre=-,post=-)	143	141	1.2034602E-21	9.980804E-13
SD7.mgf	index=16667	-1	060813-SludgeD36_13-18, Cmpd 19382, +MSn(962.9928), 47.27 min	CID	962.9928	0	-2.788743	2	EPVIPC+57.021INPPAAGFTDVK	peptide28079542(pre=-,post=-)	168	168	1.220691E-21	1.01555E-12
SD7.mgf	index=19215	-1	060813-SludgeD36_13-18, Cmpd 22070, +MSn(1198.64), 54.09 min	CID	1198.64	1	-1.4000158	2	GTAPVAAELGAIPAAAGSNANVLFGR	peptide31804473(pre=-,post=-)	316	262	1.2265899E-21	1.0315887E-12
SD7.mgf	index=62151	-1	060813-SludgeD36_19-24, Cmpd 15238, +MSn(860.4289), 37.70 min	CID	860.4289	0	-2.4827445	2	VPTPTGSATDLTFEAGR	peptide27858551(pre=-,post=-)	211	206	1.2707684E-21	1.0539019E-12
SD7.mgf	index=14305	-1	060813-SludgeD36_13-18, Cmpd 16883, +MSn(1114.57), 41.15 min	CID	1114.57	1	4.082505	2	ALEPGAVNVEVTEDQATITGGR	peptide30481900(pre=-,post=-)	258	223	1.2747317E-21	1.0684035E-12
SD7.mgf	index=11124	-1	060813-SludgeD36_13-18, Cmpd 13529, +MSn(695.67), 33.98 min	CID	695.67	0	-1.9301836	3	ANGNAFITIEGHTDASGNPAK	peptide30011482(pre=-,post=-)	105	100	1.2755863E-21	1.0676252E-12
SD7.mgf	index=136545	-1	060813-SludgeD36_7-12, Cmpd 16129, +MSn(911.4392), 40.43 min	CID	911.4392	0	-3.013447	2	WYVNSTDIGVTGPGNNK	peptide27900521(pre=-,post=-)	71	70	1.2826066E-21	1.0637198E-12
SD7.mgf	index=140908	-1	060813-SludgeD36_7-12, Cmpd 20748, +MSn(893.93), 52.26 min	CID	893.93	1	-2.6972845	2	ELESFAAFGSDLDAVSK	peptide27124465(pre=-,post=-)	138	136	1.3221653E-21	1.0965275E-12
SD7.mgf	index=91720	-1	060813-SludgeD36_25-30, Cmpd 18436, +MSn(962.9941), 47.31 min	CID	962.9941	0	-1.457752	2	EPVIPC+57.021INPPAAGFTDVK	peptide28079542(pre=-,post=-)	167	166	1.329161E-21	1.1057911E-12
SD7.mgf	index=138369	-1	060813-SludgeD36_7-12, Cmpd 18049, +MSn(1073.98), 45.33 min	CID	1073.98	1	-5.5425835	2	ATLFDGSYHDVDSDELSFK	peptide28793336(pre=-,post=-)	137	128	1.3401981E-21	1.1175466E-12
SD7.mgf	index=63869	-1	060813-SludgeD36_19-24, Cmpd 17042, +MSn(1150.57), 41.97 min	CID	1150.57	1	-0.92782533	2	VINTSSNSGLLGNFGQSNYGAAK	peptide31178027(pre=-,post=-)	167	143	1.3528444E-21	1.1351239E-12
SD7.mgf	index=138386	-1	060813-SludgeD36_7-12, Cmpd 18068, +MSn(1039.53), 45.38 min	CID	1039.53	1	2.262605	2	EAPSFEDQNTSAALLVTGVK	peptide29510184(pre=-,post=-)	162	151	1.3876103E-21	1.1594486E-12
SD7.mgf	index=18543	-1	060813-SludgeD36_13-18, Cmpd 21357, +MSn(893.42), 52.25 min	CID	893.42	0	-12.023526	2	ELESFAAFGSDLDAVSK	peptide27124465(pre=-,post=-)	116	114	1.3947186E-21	1.156699E-12
SD7.mgf	index=71590	-1	060813-SludgeD36_19-24, Cmpd 25256, +MSn(706.4016), 63.09 min	CID	706.4016	0	-2.9376905	3	DQPVILQLLDLPQAQQAVK	peptide28843663(pre=-,post=-)	97	95	1.3953413E-21	1.1635287E-12
SD7.mgf	index=62331	-1	060813-SludgeD36_19-24, Cmpd 15427, +MSn(1136.5249), 38.10 min	CID	1136.5249	0	-2.2555342	2	ATAQFEQNIDYSTGAADVASGR	peptide30494269(pre=-,post=-)	275	246	1.4251951E-21	1.1945129E-12
SD7.mgf	index=20139	-1	060813-SludgeD36_13-18, Cmpd 23046, +MSn(842.44), 56.64 min	CID	842.44	1	0.82226455	3	TNDIAGDGTTTATVLAQAIVHEGLR	peptide31703910(pre=-,post=-)	150	135	1.4660334E-21	1.2321422E-12
SD7.mgf	index=140112	-1	060813-SludgeD36_7-12, Cmpd 19901, +MSn(917.45), 50.08 min	CID	917.45	0	-2.7275977	2	VNPDSAEEAGSALVTAFR	peptide28678720(pre=-,post=-)	179	174	1.4867361E-21	1.2368853E-12
SD7.mgf	index=65362	-1	060813-SludgeD36_19-24, Cmpd 18630, +MSn(859.79), 45.93 min	CID	859.79	1	-2.2480214	3	VAILGYGSQGHAHALNLLESGVDVR	peptide31711600(pre=-,post=-)	210	163	1.5388075E-21	1.293306E-12
SD7.mgf	index=136560	-1	060813-SludgeD36_7-12, Cmpd 16145, +MSn(772.0564), 40.47 min	CID	772.0564	0	-1.1858282	3	VVSGVGGQYNFVAQAHEIPDAR	peptide30846584(pre=-,post=-)	158	143	1.5444304E-21	1.2944488E-12
SD7.mgf	index=65882	-1	060813-SludgeD36_19-24, Cmpd 19182, +MSn(962.9922), 47.33 min	CID	962.9922	0	-3.4225483	2	EPVIPC+57.021INPPAAGFTDVK	peptide28079542(pre=-,post=-)	168	167	1.6439717E-21	1.367697E-12
SD7.mgf	index=8516	-1	060813-SludgeD36_13-18, Cmpd 10783, +MSn(1037.92), 28.49 min	CID	1037.92	1	-4.205578	2	NDGNGFQDVSDGSNYANGDK	peptide29731771(pre=-,post=-)	152	138	1.678209E-21	1.4022648E-12
SD7.mgf	index=69006	-1	060813-SludgeD36_19-24, Cmpd 22491, +MSn(685.0236), 55.84 min	CID	685.0236	0	-1.7819837	3	DAEAPIFSVADLGIVGDVHK	peptide29489166(pre=-,post=-);peptide32609972(pre=-,post=V)	119	111	1.702443E-21	1.422514E-12
SD7.mgf	index=112157	-1	060813-SludgeD36_31-36, Cmpd 14835, +MSn(873.91), 38.80 min	CID	873.91	0	-9.56819	2	NLDEGQTVEFDVAPGR	peptide26434742(pre=-,post=-)	163	161	1.742541E-21	1.4397143E-12
SD7.mgf	index=66010	-1	060813-SludgeD36_19-24, Cmpd 19318, +MSn(935.42), 47.67 min	CID	935.42	0	-1.6312207	2	M+15.995SM+15.995NPFDEIAVEEAVR	peptide26406417(pre=-,post=-)	173	173	1.789271E-21	1.4783235E-12
SD7.mgf	index=112888	-1	060813-SludgeD36_31-36, Cmpd 15603, +MSn(686.65), 40.68 min	CID	686.65	1	3.5879433	3	EGGDDVFVHYSNIAGEGYK	peptide28856525(pre=-,post=-)	104	97	1.80463E-21	1.504821E-12
SD7.mgf	index=88472	-1	060813-SludgeD36_25-30, Cmpd 15010, +MSn(652.0272), 38.65 min	CID	652.0272	0	1.4041264	3	VAPEEHPVLLTEAPLNPK	peptide28647068(pre=-,post=-)	83	81	1.8640091E-21	1.5507563E-12
SD7.mgf	index=114719	-1	060813-SludgeD36_31-36, Cmpd 17529, +MSn(1052.03), 45.61 min	CID	1052.03	1	-12.855632	2	VVGDVPGITAEQFQTAAEAAK	peptide30436629(pre=-,post=-)	166	145	1.8682797E-21	1.5636907E-12
SD7.mgf	index=91738	-1	060813-SludgeD36_25-30, Cmpd 18454, +MSn(1057.49), 47.35 min	CID	1057.49	2	-3.175449	2	EVSGTSSSFDIENVEDQLR	peptide28871725(pre=-,post=-)	218	208	1.9187523E-21	1.5999837E-12
SD7.mgf	index=59649	-1	060813-SludgeD36_19-24, Cmpd 12610, +MSn(953.91), 32.33 min	CID	953.91	0	-1.1517141	2	GELVADDDTDAGLSEDER	peptide28143953(pre=-,post=-)	167	153	1.9266087E-21	1.6028358E-12
SD7.mgf	index=8416	-1	060813-SludgeD36_13-18, Cmpd 10677, +MSn(626.65), 28.27 min	CID	626.65	0	5.45438	3	TFATPHGGGGPGAGPVGVGER	peptide30381162(pre=-,post=-)	100	95	1.9810307E-21	1.6580596E-12
SD7.mgf	index=69379	-1	060813-SludgeD36_19-24, Cmpd 22883, +MSn(941.47), 56.87 min	CID	941.47	1	-5.090696	2	EFLYVDDAAAGIVAAAER	peptide28066973(pre=-,post=-)	157	155	2.0642985E-21	1.7173865E-12
SD7.mgf	index=62067	-1	060813-SludgeD36_19-24, Cmpd 15149, +MSn(860.43), 37.50 min	CID	860.43	0	-1.2059045	2	VPTPTGSATDLTFEAGR	peptide27858551(pre=-,post=-)	168	161	2.0773122E-21	1.7228027E-12
SD7.mgf	index=12093	-1	060813-SludgeD36_13-18, Cmpd 14546, +MSn(1021.5), 36.03 min	CID	1021.5	0	-5.3775177	2	IDVSSTSNSAFTTGQLTNAK	peptide29621860(pre=-,post=-)	189	169	2.083664E-21	1.7410517E-12
SD7.mgf	index=71926	-1	060813-SludgeD36_19-24, Cmpd 25648, +MSn(668.0451), 64.09 min	CID	668.0451	0	-0.6395464	3	DQPVILQLLEVPVEGPQK	peptide28052486(pre=-,post=-)	90	90	2.0933308E-21	1.7415396E-12
SD7.mgf	index=90963	-1	060813-SludgeD36_25-30, Cmpd 17637, +MSn(1013.01), 45.25 min	CID	1013.01	2	4.0429335	2	GYNIESLTVAPTEDASLSR	peptide28953711(pre=-,post=-)	276	263	2.1074167E-21	1.7573047E-12
SD7.mgf	index=65979	-1	060813-SludgeD36_19-24, Cmpd 19285, +MSn(1056.07), 47.58 min	CID	1056.07	0	-6.1261916	2	VTIGAVESGNGIIGLASAGAPTR	peptide31187858(pre=-,post=-)	275	242	2.1101456E-21	1.7705486E-12
SD7.mgf	index=38206	-1	060813-SludgeD36_1-6, Cmpd 12467, +MSn(999.95), 35.18 min	CID	999.95	0	2.0142648	2	NDLFTGVGDQTGSGGTEDTK	peptide29731921(pre=-,post=-)	157	138	2.1137692E-21	1.7662068E-12
SD7.mgf	index=62241	-1	060813-SludgeD36_19-24, Cmpd 15332, +MSn(1137.03), 37.89 min	CID	1137.03	1	0.7796218	2	ATAQFEQNIDYSTGAADVASGR	peptide30494269(pre=-,post=-)	276	246	2.1293121E-21	1.7846615E-12
SD7.mgf	index=18632	-1	060813-SludgeD36_13-18, Cmpd 21452, +MSn(1125.56), 52.50 min	CID	1125.56	0	-8.133905	3	GSQSTSVVAGGGTVVEM+15.995LGM+15.995SPSSIVLVDHALTR	peptide32760328(pre=-,post=-)	156	108	2.1707568E-21	1.8310423E-12
SD7.mgf	index=92675	-1	060813-SludgeD36_25-30, Cmpd 19449, +MSn(964.99), 49.92 min	CID	964.99	0	0.7589949	2	VWLDPNEVSEISLANSR	peptide27878392(pre=-,post=-)	195	188	2.1795739E-21	1.8076124E-12
SD7.mgf	index=69400	-1	060813-SludgeD36_19-24, Cmpd 22905, +MSn(1019.55), 56.93 min	CID	1019.55	0	-2.035399	2	ATLNSVGNPIVDWLPVSGAK	peptide29461505(pre=-,post=-)	145	134	2.3279128E-21	1.9451394E-12
SD7.mgf	index=65710	-1	060813-SludgeD36_19-24, Cmpd 19000, +MSn(740.71), 46.87 min	CID	740.71	0	-0.90640885	3	M+15.995LDINGASALVTGGASGLGEATAK	peptide31363916(pre=-,post=-)	99	87	2.3283844E-21	1.9554605E-12
SD7.mgf	index=17175	-1	060813-SludgeD36_13-18, Cmpd 19915, +MSn(963.49), 48.60 min	CID	963.49	1	-7.4461193	2	EPVIPC+57.021INPPAAGFTDVK	peptide28079542(pre=-,post=-)	94	92	2.347071E-21	1.9526381E-12
SD7.mgf	index=134339	-1	060813-SludgeD36_7-12, Cmpd 13812, +MSn(1140.02), 35.10 min	CID	1140.02	1	-9.184917	2	VEAETGNNGLNAATGEM+15.995EDLVK	peptide30824292(pre=-,post=-)	165	136	2.3629054E-21	1.9804455E-12
SD7.mgf	index=92231	-1	060813-SludgeD36_25-30, Cmpd 18981, +MSn(911.9617), 48.71 min	CID	911.9617	0	-1.1377633	2	AQSTDGEAIAQSFISVAK	peptide27981728(pre=-,post=-)	145	140	2.3655302E-21	1.967995E-12
SD7.mgf	index=21092	-1	060813-SludgeD36_13-18, Cmpd 24051, +MSn(1055.55), 59.30 min	CID	1055.55	1	-5.755102	2	FVIEPLEPGFGYTLGNSLR	peptide28906689(pre=-,post=-)	233	221	2.4040807E-21	2.0046829E-12
SD7.mgf	index=92696	-1	060813-SludgeD36_25-30, Cmpd 19471, +MSn(1121.03), 49.98 min	CID	1121.03	0	-1.3066927	2	TYEAGVEYLPGGEELTDLER	peptide29915380(pre=-,post=-)	201	190	2.5829028E-21	2.1582018E-12
SD7.mgf	index=64476	-1	060813-SludgeD36_19-24, Cmpd 17692, +MSn(771.7), 43.59 min	CID	771.7	0	1.740023	3	THDLVYDELTTDHPIDLC+57.021R	peptide29307051(pre=-,post=-)	134	121	2.61226E-21	2.1782769E-12
SD7.mgf	index=63544	-1	060813-SludgeD36_19-24, Cmpd 16701, +MSn(751.37), 41.12 min	CID	751.37	0	0.5686231	3	QTNLDLTAYGVSGSSFHTPTR	peptide30321464(pre=-,post=-)	150	136	2.6304778E-21	2.2016263E-12
SD7.mgf	index=39588	-1	060813-SludgeD36_1-6, Cmpd 13928, +MSn(1020.99), 38.87 min	CID	1020.99	0	-5.200865	2	SAAANTLFDATNTSVNSATGK	peptide30324752(pre=-,post=-)	129	117	2.6310034E-21	2.202066E-12
SD7.mgf	index=59583	-1	060813-SludgeD36_19-24, Cmpd 12541, +MSn(1023.49), 32.20 min	CID	1023.49	1	-4.980857	2	QSNDALNGAAGAITTGHQYR	peptide29814591(pre=-,post=-)	258	234	2.783332E-21	2.325675E-12
SD7.mgf	index=65398	-1	060813-SludgeD36_19-24, Cmpd 18668, +MSn(1212.08), 46.03 min	CID	1212.08	1	2.0411234	2	FGGVSGTLGYVTEM+15.995DLGGTAGTTSK	peptide31548544(pre=-,post=-)	177	145	2.8309596E-21	2.379308E-12
SD7.mgf	index=11057	-1	060813-SludgeD36_13-18, Cmpd 13458, +MSn(1042.9985), 33.84 min	CID	1042.9985	0	-4.6814923	2	ANGNAFITIEGHTDASGNPAK	peptide30011482(pre=-,post=-)	158	152	2.8328099E-21	2.3709717E-12
SD7.mgf	index=62659	-1	060813-SludgeD36_19-24, Cmpd 15771, +MSn(969.1417), 38.89 min	CID	969.1417	1	-8.92424	3	EGNTYAVANGISTGAAADAATVGAPTGAVGAAK	peptide32690054(pre=-,post=-)	89	62	2.8571454E-21	2.4094435E-12
SD7.mgf	index=22024	-1	060813-SludgeD36_13-18, Cmpd 25044, +MSn(1174.65), 61.92 min	CID	1174.65	0	-1.870567	2	VAGAASVAGAPVLPEVVALAEPFGR	peptide31711317(pre=-,post=-)	195	170	2.8919577E-21	2.4305744E-12
SD7.mgf	index=17548	-1	060813-SludgeD36_13-18, Cmpd 20309, +MSn(856.4), 49.58 min	CID	856.4	0	-11.830588	3	FIGGHGTSIGGVIVDGGSFDFGDAER	peptide31786135(pre=-,post=-)	109	91	2.9237539E-21	2.4589402E-12
SD7.mgf	index=111331	-1	060813-SludgeD36_31-36, Cmpd 13968, +MSn(737.0265), 36.74 min	CID	737.0265	1	-12.398823	3	VIQSAIANAEHNNGADVDELK	peptide30420726(pre=-,post=-)	134	115	2.9383105E-21	2.4592722E-12
SD7.mgf	index=132752	-1	060813-SludgeD36_7-12, Cmpd 12146, +MSn(888.46), 31.69 min	CID	888.46	0	-0.34348837	2	IAITAANDASTAATNAATK	peptide28978674(pre=-,post=-)	133	123	2.955201E-21	2.4642439E-12
SD7.mgf	index=55353	-1	060813-SludgeD36_19-24, Cmpd 8069, +MSn(829.8931), 23.23 min	CID	829.8931	0	-0.8090032	2	M+15.995GHAGALISGGADTADAK	peptide28360327(pre=-,post=-)	145	143	2.9951657E-21	2.4918182E-12
SD7.mgf	index=133758	-1	060813-SludgeD36_7-12, Cmpd 13202, +MSn(909.96), 33.83 min	CID	909.96	0	2.615914	2	EIAQVGSISANSDETIGK	peptide28070840(pre=-,post=-)	124	122	2.9984077E-21	2.4945157E-12
SD7.mgf	index=89747	-1	060813-SludgeD36_25-30, Cmpd 16349, +MSn(997.04), 41.97 min	CID	997.04	2	-4.1647763	2	VPM+15.995AGSTIVHPIIGELGAGR	peptide29943154(pre=-,post=-)	238	233	3.021207E-21	2.5244366E-12
SD7.mgf	index=138445	-1	060813-SludgeD36_7-12, Cmpd 18132, +MSn(1003.5), 45.54 min	CID	1003.5	1	-4.593309	2	VINNDENVAADLTGQYIR	peptide28668077(pre=-,post=-)	194	183	3.038215E-21	2.5276333E-12
SD7.mgf	index=20974	-1	060813-SludgeD36_13-18, Cmpd 23926, +MSn(1029.07), 58.97 min	CID	1029.07	1	-5.0725145	2	VNQIGTLTQTLEAVQLATR	peptide29365129(pre=-,post=-)	220	214	3.04167E-21	2.5363474E-12
SD7.mgf	index=59862	-1	060813-SludgeD36_19-24, Cmpd 12834, +MSn(908.45), 32.77 min	CID	908.45	1	-5.410277	2	QSNVNGTAADLDAGVQVR	peptide28496187(pre=-,post=-)	174	163	3.0544418E-21	2.5411329E-12
SD7.mgf	index=139603	-1	060813-SludgeD36_7-12, Cmpd 19361, +MSn(989.48), 48.70 min	CID	989.48	0	2.6524222	2	EIELEDPYENMGAQLVK	peptide27121599(pre=-,post=-)	179	171	3.1044733E-21	2.5746707E-12
SD7.mgf	index=69135	-1	060813-SludgeD36_19-24, Cmpd 22626, +MSn(1079.58), 56.19 min	CID	1079.58	1	-0.76261586	2	GTLAATTAQQLSEVAVGAALER	peptide30588429(pre=-,post=-)	236	207	3.106028E-21	2.6032863E-12
SD7.mgf	index=58685	-1	060813-SludgeD36_19-24, Cmpd 11595, +MSn(813.41), 30.29 min	CID	813.41	1	-4.027718	3	TVAIIGYGSQGHAHAQNLNDSGVK	peptide31458405(pre=-,post=-)	209	165	3.139238E-21	2.6364444E-12
SD7.mgf	index=112798	-1	060813-SludgeD36_31-36, Cmpd 15508, +MSn(797.88), 40.44 min	CID	797.88	0	-5.12525	2	QGNALSWASSGGQGFK	peptide26570081(pre=-,post=-)	113	113	3.156065E-21	2.60759E-12
SD7.mgf	index=61218	-1	060813-SludgeD36_19-24, Cmpd 14258, +MSn(1096.03), 35.63 min	CID	1096.03	1	-3.0911012	2	PTPPNAGDAADEGTEEPAPLLK	peptide30730008(pre=-,post=-)	178	148	3.1637617E-21	2.651675E-12
SD7.mgf	index=68931	-1	060813-SludgeD36_19-24, Cmpd 22412, +MSn(685.02), 55.63 min	CID	685.02	0	-7.0388355	3	DAEAPIFSVADLGIVGDVHK	peptide29489166(pre=-,post=-);peptide32609972(pre=-,post=V)	107	101	3.3047853E-21	2.7613868E-12
SD7.mgf	index=67654	-1	060813-SludgeD36_19-24, Cmpd 21056, +MSn(1096.5501), 52.09 min	CID	1096.55	0	-4.007581	2	GM+15.995VAPANLQDIIYDSNVVTR	peptide29582458(pre=-,post=-)	272	245	3.3168182E-21	2.7714413E-12
SD7.mgf	index=14039	-1	060813-SludgeD36_13-18, Cmpd 16604, +MSn(947.4643), 40.50 min	CID	947.4643	0	1.2883912	2	VLSTNVGDDNAEGIFTGGK	peptide29361813(pre=-,post=-)	139	130	3.3238058E-21	2.771611E-12
SD7.mgf	index=7467	-1	060813-SludgeD36_13-18, Cmpd 9680, +MSn(797.87), 26.32 min	CID	797.87	1	-1.1851386	2	M+15.995VDTVDPDTGEVTAK	peptide25108753(pre=-,post=-)	99	99	3.367244E-21	2.7609792E-12
SD7.mgf	index=40546	-1	060813-SludgeD36_1-6, Cmpd 14935, +MSn(931), 41.47 min	CID	931.0	1	1.7393758	2	VAAVSAPTFATAEANVAAAK	peptide29916566(pre=-,post=-)	139	127	3.3697977E-21	2.8157095E-12
SD7.mgf	index=64531	-1	060813-SludgeD36_19-24, Cmpd 17750, +MSn(842.1), 43.73 min	CID	842.1	1	-6.4282126	3	VLVVGNPANTNALIAQSAAAGM+15.995DPGR	peptide31930156(pre=-,post=-)	94	84	3.3900043E-21	2.851067E-12
SD7.mgf	index=140868	-1	060813-SludgeD36_7-12, Cmpd 20705, +MSn(1085.05), 52.15 min	CID	1085.05	2	-9.400583	2	INM+15.995IYEGTNTIQSLDLLGR	peptide29003961(pre=-,post=-)	226	213	3.3982458E-21	2.833684E-12
SD7.mgf	index=92721	-1	060813-SludgeD36_25-30, Cmpd 19497, +MSn(942.43), 50.04 min	CID	942.43	0	0.7124001	2	M+15.995SM+15.995NPFDEIAIEEAVR	peptide26406415(pre=-,post=-)	163	163	3.4055527E-21	2.8137204E-12
SD7.mgf	index=86999	-1	060813-SludgeD36_25-30, Cmpd 13463, +MSn(898.4455), 35.10 min	CID	898.4455	0	0.8831451	2	TLDTDGYQAVQVTTGAR	peptide27777400(pre=-,post=-)	185	180	3.4351102E-21	2.848882E-12
SD7.mgf	index=23109	-1	060813-SludgeD36_13-18, Cmpd 26212, +MSn(1060.5725), 64.97 min	CID	1060.5725	0	-0.46039382	2	IFDIFEGTEQIQQLVIAR	peptide28223698(pre=-,post=-)	202	194	3.455325E-21	2.8746463E-12
SD7.mgf	index=110272	-1	060813-SludgeD36_31-36, Cmpd 12856, +MSn(887.4126), 34.22 min	CID	887.4126	0	-3.9891534	2	AAVNAADEGSDDAEALVR	peptide27939160(pre=-,post=-)	191	186	3.496326E-21	2.908757E-12
SD7.mgf	index=15132	-1	060813-SludgeD36_13-18, Cmpd 17754, +MSn(1024.5), 43.26 min	CID	1024.5	0	3.3362422	2	VIYASSPEDIDYSQYGIK	peptide28669353(pre=-,post=-)	134	124	3.5505706E-21	2.9538858E-12
SD7.mgf	index=63340	-1	060813-SludgeD36_19-24, Cmpd 16486, +MSn(947.46), 40.60 min	CID	947.46	0	-3.220978	2	VLSTNVGDDNAEGIFTGGK	peptide29361813(pre=-,post=-)	119	107	3.5640038E-21	2.9719044E-12
SD7.mgf	index=63928	-1	060813-SludgeD36_19-24, Cmpd 17105, +MSn(1150.09), 42.12 min	CID	1150.09	1	-1.3529562	2	IINTTSGAGLVGNFGQTNYATAK	peptide30997457(pre=-,post=-)	215	172	3.5879892E-21	3.010555E-12
SD7.mgf	index=137167	-1	060813-SludgeD36_7-12, Cmpd 16782, +MSn(1106.07), 42.08 min	CID	1106.07	1	-0.3026873	2	LVQEVSGVVADDQEIPDVAAR	peptide30234681(pre=-,post=-)	275	233	3.589104E-21	3.0039658E-12
SD7.mgf	index=59379	-1	060813-SludgeD36_19-24, Cmpd 12327, +MSn(953.9101), 31.79 min	CID	953.9101	0	-1.0237459	2	GELVADDDTDAGLSEDER	peptide28143953(pre=-,post=-)	206	188	3.7114956E-21	3.0877668E-12
SD7.mgf	index=142761	-1	060813-SludgeD36_7-12, Cmpd 22722, +MSn(646.0303), 57.43 min	CID	646.0303	0	0.66134113	3	VLIAPIADIAGDEVVLDGR	peptide29359382(pre=-,post=-)	124	120	3.7597273E-21	3.1351115E-12
SD7.mgf	index=114006	-1	060813-SludgeD36_31-36, Cmpd 16781, +MSn(1147.5), 43.67 min	CID	1147.5	1	-7.3158092	2	DADGSITSQELDELTDDQNAR	peptide30045325(pre=-,post=-)	261	235	3.7972065E-21	3.1781407E-12
SD7.mgf	index=136902	-1	060813-SludgeD36_7-12, Cmpd 16504, +MSn(1048.54), 41.37 min	CID	1048.54	0	5.2388964	2	AGTASLDPNTQEANLEPLVR	peptide29436337(pre=-,post=-)	213	205	3.8159962E-21	3.1885406E-12
SD7.mgf	index=138279	-1	060813-SludgeD36_7-12, Cmpd 17954, +MSn(758.73), 45.08 min	CID	758.73	1	5.5808554	3	QGVGEPM+15.995PVQEQVVVLYAGTR	peptide30310744(pre=-,post=-)	92	84	4.122024E-21	3.4500027E-12
SD7.mgf	index=69028	-1	060813-SludgeD36_19-24, Cmpd 22514, +MSn(1027.54), 55.90 min	CID	1027.54	1	4.547311	2	DAEAPIFSVADLGIVGDVHK	peptide29489166(pre=-,post=-);peptide32609972(pre=-,post=V)	203	192	4.123682E-21	3.4456342E-12
SD7.mgf	index=65524	-1	060813-SludgeD36_19-24, Cmpd 18801, +MSn(902.5), 46.37 min	CID	902.5	1	1.9296678	2	LGTTNLDGAGLVIAATSTK	peptide29045462(pre=-,post=-)	132	127	4.2777322E-21	3.5670588E-12
SD7.mgf	index=67578	-1	060813-SludgeD36_19-24, Cmpd 20975, +MSn(1097.05), 51.88 min	CID	1097.05	1	-5.537296	2	GM+15.995VAPANLQDIIYDSNVVTR	peptide29582458(pre=-,post=-)	289	258	4.2945675E-21	3.5884214E-12
SD7.mgf	index=35769	-1	060813-SludgeD36_1-6, Cmpd 9806, +MSn(614.31), 28.68 min	CID	614.31	0	5.663303	3	GAAIWGGSGGAAATTGHAATR	peptide30105638(pre=-,post=-)	143	136	4.347651E-21	3.6388453E-12
SD7.mgf	index=65454	-1	060813-SludgeD36_19-24, Cmpd 18727, +MSn(902.5), 46.18 min	CID	902.5	1	1.9296678	2	LGTTNLDGAGLVIAATSTK	peptide29045462(pre=-,post=-)	142	138	4.4850092E-21	3.7399003E-12
SD7.mgf	index=60421	-1	060813-SludgeD36_19-24, Cmpd 13421, +MSn(939.44), 33.94 min	CID	939.44	0	-5.782272	2	SQGVSSDQIGESIGVGSDR	peptide29268287(pre=-,post=-)	174	168	4.523306E-21	3.7718344E-12
SD7.mgf	index=15269	-1	060813-SludgeD36_13-18, Cmpd 17898, +MSn(865.4), 43.61 min	CID	865.4	0	6.4181128	2	FANDDFDVYVNPTGR	peptide24619063(pre=-,post=-)	124	123	4.6066924E-21	3.7772676E-12
SD7.mgf	index=17282	-1	060813-SludgeD36_13-18, Cmpd 20029, +MSn(718.05), 48.88 min	CID	718.05	1	-5.7534223	3	ELVHLGLIEPGDVEGGYVVR	peptide29519543(pre=-,post=-)	92	85	4.645142E-21	3.881352E-12
SD7.mgf	index=89672	-1	060813-SludgeD36_25-30, Cmpd 16270, +MSn(996.55), 41.77 min	CID	996.55	1	7.5688605	2	VPM+15.995AGSTIVHPIIGELGAGR	peptide29943154(pre=-,post=-)	236	229	4.699896E-21	3.9271026E-12
SD7.mgf	index=20040	-1	060813-SludgeD36_13-18, Cmpd 22942, +MSn(984.98), 56.36 min	CID	984.98	0	-8.861043	2	ELLSSYNFPGDDIPFVR	peptide27125799(pre=-,post=-)	155	152	4.705953E-21	3.9028455E-12
SD7.mgf	index=133888	-1	060813-SludgeD36_7-12, Cmpd 13339, +MSn(868.41), 34.11 min	CID	868.41	0	-0.42170265	2	LVAGGEDDPGTLSDAYR	peptide27450483(pre=-,post=-)	126	124	4.753564E-21	3.942331E-12
SD7.mgf	index=14434	-1	060813-SludgeD36_13-18, Cmpd 17019, +MSn(942.42), 41.47 min	CID	942.42	1	-10.991376	3	NM+15.995ITGAAQM+15.995DGAILVC+57.021SAADGPM+15.995PQTR	peptide32046981(pre=-,post=-)	97	79	4.8301572E-21	4.0644797E-12
SD7.mgf	index=107598	-1	060813-SludgeD36_31-36, Cmpd 9996, +MSn(866.4), 27.86 min	CID	866.4	1	-2.642066	2	AAINAATEGADNAEDAAR	peptide27934794(pre=-,post=-)	161	154	4.8401734E-21	4.0267663E-12
SD7.mgf	index=142006	-1	060813-SludgeD36_7-12, Cmpd 21919, +MSn(720.38), 55.33 min	CID	720.38	0	5.761424	3	WTGNDVPVLLTGASVPEFTR	peptide29966247(pre=-,post=-)	111	105	4.894409E-21	4.0896323E-12
SD7.mgf	index=16441	-1	060813-SludgeD36_13-18, Cmpd 19143, +MSn(962.9926), 46.68 min	CID	962.9926	0	-2.9788845	2	EPVIPC+57.021INPPAAGFTDVK	peptide28079542(pre=-,post=-)	152	148	4.917084E-21	4.090752E-12
SD7.mgf	index=139765	-1	060813-SludgeD36_7-12, Cmpd 19536, +MSn(1037), 49.14 min	CID	1037.0	1	-1.8538883	2	GSGNFNVFDDVTAGGSSTVLK	peptide30129350(pre=-,post=-)	179	162	4.9239683E-21	4.1212047E-12
SD7.mgf	index=38900	-1	060813-SludgeD36_1-6, Cmpd 13196, +MSn(893.96), 37.02 min	CID	893.96	0	-3.0040927	2	GTAQGLVDALPSTEQTAK	peptide28175762(pre=-,post=-)	122	119	4.963073E-21	4.1290127E-12
SD7.mgf	index=112509	-1	060813-SludgeD36_31-36, Cmpd 15205, +MSn(613.81), 39.70 min	CID	613.81	1	6.193352	4	VLESAIANAEHNDGADIDELQVK	peptide31179155(pre=-,post=-)	157	132	4.974117E-21	4.1736055E-12
SD7.mgf	index=111408	-1	060813-SludgeD36_31-36, Cmpd 14049, +MSn(737.0272), 36.93 min	CID	737.0272	1	-11.404632	3	VIQSAIANAEHNNGADVDELK	peptide30420726(pre=-,post=-)	110	97	5.06455E-21	4.2388666E-12
SD7.mgf	index=17311	-1	060813-SludgeD36_13-18, Cmpd 20060, +MSn(718.39), 48.95 min	CID	718.39	2	2.0145764	3	ELVHLGLIEPGDVEGGYVVR	peptide29519543(pre=-,post=-)	93	85	5.073698E-21	4.2394413E-12
SD7.mgf	index=7371	-1	060813-SludgeD36_13-18, Cmpd 9579, +MSn(628.32), 26.14 min	CID	628.32	0	10.68554	3	TVEVVDAHGATQQVSADR	peptide28638390(pre=-,post=-)	108	100	5.083269E-21	4.229009E-12
SD7.mgf	index=17618	-1	060813-SludgeD36_13-18, Cmpd 20382, +MSn(775.04), 49.76 min	CID	775.04	1	-3.5181448	3	M+15.995PSAVGYQPTLAEEMGVLQER	peptide30244794(pre=-,post=-)	105	95	5.1656003E-21	4.3234426E-12
SD7.mgf	index=142052	-1	060813-SludgeD36_7-12, Cmpd 21969, +MSn(1080.56), 55.46 min	CID	1080.56	1	-1.6660973	2	WTGNDVPVLLTGASVPEFTR	peptide29966247(pre=-,post=-)	209	192	5.195422E-21	4.3411503E-12
SD7.mgf	index=138375	-1	060813-SludgeD36_7-12, Cmpd 18056, +MSn(715.9885), 45.35 min	CID	715.9885	0	-4.688508	3	ATLFDGSYHDVDSDELSFK	peptide28793336(pre=-,post=-)	113	102	5.2400712E-21	4.3695212E-12
SD7.mgf	index=61743	-1	060813-SludgeD36_19-24, Cmpd 14809, +MSn(916.5006), 36.77 min	CID	916.5006	0	1.4651113	2	GVVANNTTLAPVGAGYTVK	peptide28951605(pre=-,post=-)	118	114	5.3393256E-21	4.452286E-12
SD7.mgf	index=137435	-1	060813-SludgeD36_7-12, Cmpd 17063, +MSn(784.4), 42.80 min	CID	784.4	0	4.9799457	3	ASVTVLNNSQHEVHLLDFDGR	peptide30020822(pre=-,post=-)	105	91	5.4770294E-21	4.584099E-12
SD7.mgf	index=65739	-1	060813-SludgeD36_19-24, Cmpd 19031, +MSn(962.9933), 46.95 min	CID	962.9933	0	-2.2816987	2	EPVIPC+57.021INPPAAGFTDVK	peptide28079542(pre=-,post=-)	157	154	5.492602E-21	4.5695526E-12
SD7.mgf	index=60850	-1	060813-SludgeD36_19-24, Cmpd 13872, +MSn(977.99), 34.85 min	CID	977.99	0	0.5616793	2	VLGATPENNSDLSPANDIK	peptide29358841(pre=-,post=-)	75	69	5.53087E-21	4.6120087E-12
SD7.mgf	index=61374	-1	060813-SludgeD36_19-24, Cmpd 14422, +MSn(601.2831), 35.96 min	CID	601.2831	0	-6.5979886	3	YWM+15.995DVAEADKPGYIK	peptide32917903(pre=-,post=L);peptide32917904(pre=-,post=L);peptide32917905(pre=-,post=L);peptide32948121(pre=-,post=L)	75	72	5.611709E-21	4.601333E-12
SD7.mgf	index=134260	-1	060813-SludgeD36_7-12, Cmpd 13729, +MSn(932.9472), 34.92 min	CID	932.9472	0	0.71964115	2	AM+15.995TPDQQQVLFENTAR	peptide25832514(pre=-,post=-)	152	148	5.616143E-21	4.6401446E-12
SD7.mgf	index=133292	-1	060813-SludgeD36_7-12, Cmpd 12713, +MSn(951.7535), 32.84 min	CID	951.7535	1	-8.830737	3	VGM+15.995YPANGTAPGDASTGYPTSGYSSGVGSK	peptide32495195(pre=-,post=-)	117	90	5.6593496E-21	4.768375E-12
SD7.mgf	index=133872	-1	060813-SludgeD36_7-12, Cmpd 13322, +MSn(1139.5278), 34.07 min	CID	1139.5278	0	-0.856988	2	VEAETGNNGLNAATGEM+15.995EDLVK	peptide30824292(pre=-,post=-)	144	124	5.712598E-21	4.787957E-12
SD7.mgf	index=67481	-1	060813-SludgeD36_19-24, Cmpd 20873, +MSn(749.39), 51.62 min	CID	749.39	1	-3.9645452	3	FILDYAVTSVIPGSANADHVR	peptide30089755(pre=-,post=-)	94	82	5.722807E-21	4.7898074E-12
SD7.mgf	index=4960	-1	060813-SludgeD36_13-18, Cmpd 7040, +MSn(590.6), 21.16 min	CID	590.6	1	-2.2392027	3	HYAHVDC+57.021PGHADYVK	peptide24831397(pre=-,post=-);peptide26395911(pre=-,post=K)	78	77	5.776671E-21	4.7365944E-12
SD7.mgf	index=136415	-1	060813-SludgeD36_7-12, Cmpd 15992, +MSn(1159.08), 40.10 min	CID	1159.08	1	-3.7657752	2	YGVQVNSLGLTEAQPENNVQR	peptide30454278(pre=-,post=-)	245	223	5.923998E-21	4.9581975E-12
SD7.mgf	index=16941	-1	060813-SludgeD36_13-18, Cmpd 19670, +MSn(889.9407), 47.98 min	CID	889.9407	0	-3.7034898	2	TGEYENLVDAGIIDAAK	peptide27766769(pre=-,post=-)	115	111	5.9439175E-21	4.9295416E-12
SD7.mgf	index=64000	-1	060813-SludgeD36_19-24, Cmpd 17181, +MSn(818.72), 42.31 min	CID	818.72	1	2.1885402	3	YLEGGDDIFGPDYGGATVHTNVR	peptide31203070(pre=-,post=-)	123	106	6.0187636E-21	5.0501318E-12
SD7.mgf	index=65082	-1	060813-SludgeD36_19-24, Cmpd 18332, +MSn(1111.55), 45.18 min	CID	1111.55	2	-14.232429	2	M+15.995LDINGASALVTGGASGLGEATAK	peptide31363916(pre=-,post=-)	225	189	6.2076427E-21	5.2134005E-12
SD7.mgf	index=15110	-1	060813-SludgeD36_13-18, Cmpd 17731, +MSn(1060.52), 43.21 min	CID	1060.52	1	3.369395	2	TQEAVLAM+15.995VDGLDADEAVGAK	peptide30395319(pre=-,post=-)	170	147	6.255972E-21	5.236049E-12
SD7.mgf	index=141684	-1	060813-SludgeD36_7-12, Cmpd 21576, +MSn(1007.03), 54.43 min	CID	1007.03	0	-4.1214	2	DAGLSVDQIGDVILVGGQTR	peptide29489502(pre=-,post=-)	258	230	6.286962E-21	5.2532106E-12
SD7.mgf	index=36565	-1	060813-SludgeD36_1-6, Cmpd 10735, +MSn(904.9184), 30.93 min	CID	904.9184	0	-1.9559952	2	DLAGNAM+15.995SEVGNTATVDK	peptide28045134(pre=-,post=-)	150	145	6.560171E-21	5.457713E-12
SD7.mgf	index=18401	-1	060813-SludgeD36_13-18, Cmpd 21206, +MSn(1057), 51.86 min	CID	1057.0	1	-6.5559907	2	SIYDGWITDSDLIGTHYR	peptide28541426(pre=-,post=-)	190	176	6.6637662E-21	5.5438987E-12
SD7.mgf	index=132643	-1	060813-SludgeD36_7-12, Cmpd 12031, +MSn(856.44), 31.46 min	CID	856.44	0	6.841594	2	ALPGAASTAGADLPQSER	peptide27968071(pre=-,post=-)	144	141	6.7385893E-21	5.6061475E-12
SD7.mgf	index=22074	-1	060813-SludgeD36_13-18, Cmpd 25097, +MSn(870.47), 62.06 min	CID	870.47	0	-5.6794834	2	EELLPALDTLAGDLAAK	peptide27115090(pre=-,post=-)	88	88	6.7439603E-21	5.5930508E-12
SD7.mgf	index=66145	-1	060813-SludgeD36_19-24, Cmpd 19462, +MSn(1048.98), 48.03 min	CID	1048.98	0	-1.6291841	2	LSSAGDGNYALGGSYDFGAFK	peptide30227494(pre=-,post=-)	195	181	6.756526E-21	5.654997E-12
SD7.mgf	index=88009	-1	060813-SludgeD36_25-30, Cmpd 14523, +MSn(1038.03), 37.49 min	CID	1038.03	1	9.44291	2	ADGSVDIVNTGAAGTPLTTADK	peptide30470753(pre=-,post=-)	166	147	6.803855E-21	5.702583E-12
SD7.mgf	index=17062	-1	060813-SludgeD36_13-18, Cmpd 19797, +MSn(957.01), 48.30 min	CID	957.01	0	0.0	2	GVQAPNINSFVVGDASPLK	peptide28950938(pre=-,post=-)	131	123	6.841578E-21	5.7049643E-12
SD7.mgf	index=87098	-1	060813-SludgeD36_25-30, Cmpd 13567, +MSn(898.44), 35.33 min	CID	898.44	0	-5.2309365	2	TLDTDGYQAVQVTTGAR	peptide27777400(pre=-,post=-)	184	173	6.94007E-21	5.7556932E-12
SD7.mgf	index=65280	-1	060813-SludgeD36_19-24, Cmpd 18544, +MSn(859.79), 45.72 min	CID	859.79	1	-2.2480214	3	VAILGYGSQGHAHALNLLESGVDVR	peptide31711600(pre=-,post=-)	219	166	7.0107386E-21	5.892244E-12
SD7.mgf	index=117614	-1	060813-SludgeD36_31-36, Cmpd 20575, +MSn(937.0029), 53.49 min	CID	937.0029	0	1.0422204	2	NTVPVAFEGGQLPLFQR	peptide27521089(pre=-,post=-)	177	174	7.085278E-21	5.8761195E-12
SD7.mgf	index=62630	-1	060813-SludgeD36_19-24, Cmpd 15741, +MSn(652.0265), 38.83 min	CID	652.0265	0	0.2808253	3	VAPEEHPVLLTEAPLNPK	peptide28647068(pre=-,post=-)	83	81	7.153588E-21	5.9514043E-12
SD7.mgf	index=112965	-1	060813-SludgeD36_31-36, Cmpd 15684, +MSn(686.3122), 40.88 min	CID	686.3122	0	-1.3339791	3	EGGDDVFVHYSNIAGEGYK	peptide28856525(pre=-,post=-)	123	112	7.240443E-21	6.0375645E-12
SD7.mgf	index=71984	-1	060813-SludgeD36_19-24, Cmpd 25714, +MSn(668.044), 64.26 min	CID	668.044	0	-2.284094	3	DQPVILQLLEVPVEGPQK	peptide28052486(pre=-,post=-)	100	99	7.2703966E-21	6.048583E-12
SD7.mgf	index=5144	-1	060813-SludgeD36_13-18, Cmpd 7234, +MSn(884.88), 21.55 min	CID	884.88	0	1.1036114	2	YDSAASSTATSNTSDYK	peptide27904526(pre=-,post=-)	134	131	7.30732E-21	6.0602686E-12
SD7.mgf	index=22859	-1	060813-SludgeD36_13-18, Cmpd 25943, +MSn(984.5287), 64.27 min	CID	984.5287	0	-1.7978312	2	LATPDTSIADLIGEVDPIK	peptide29027799(pre=-,post=-)	207	201	7.3514716E-21	6.130148E-12
SD7.mgf	index=70190	-1	060813-SludgeD36_19-24, Cmpd 23746, +MSn(1092.09), 59.15 min	CID	1092.09	0	0.8942151	2	VVEPANFLDEGPVQTLLVSR	peptide29952429(pre=-,post=-)	188	173	7.446248E-21	6.221878E-12
SD7.mgf	index=18782	-1	060813-SludgeD36_13-18, Cmpd 21615, +MSn(886.43), 52.92 min	CID	886.43	2	6.688926	2	YYGGNAVVDDIEDIAR	peptide26951852(pre=-,post=-)	108	105	7.4660805E-21	6.1685912E-12
SD7.mgf	index=60755	-1	060813-SludgeD36_19-24, Cmpd 13772, +MSn(977.9901), 34.64 min	CID	977.9901	0	0.6864969	2	VLGATPENNSDLSPANDIK	peptide29358841(pre=-,post=-)	113	107	7.4711866E-21	6.229974E-12
SD7.mgf	index=132407	-1	060813-SludgeD36_7-12, Cmpd 11784, +MSn(904.9183), 30.96 min	CID	904.9183	0	-2.0908914	2	DLAGNAM+15.995SEVGNTATVDK	peptide28045134(pre=-,post=-)	134	129	7.5012115E-21	6.2406083E-12
SD7.mgf	index=22312	-1	060813-SludgeD36_13-18, Cmpd 25350, +MSn(1149.59), 62.72 min	CID	1149.59	0	3.504149	2	TDTVM+15.995NLGGGALYSLSDVLSLR	peptide30797693(pre=-,post=-)	215	195	7.522122E-21	6.3045914E-12
SD7.mgf	index=88153	-1	060813-SludgeD36_25-30, Cmpd 14675, +MSn(860.4302), 37.85 min	CID	860.4302	0	-0.99309784	2	VPTPTGSATDLTFEAGR	peptide27858551(pre=-,post=-)	179	171	7.604172E-21	6.306461E-12
SD7.mgf	index=65400	-1	060813-SludgeD36_19-24, Cmpd 18670, +MSn(919.47), 46.03 min	CID	919.47	1	6.3978148	3	ITNASTASAVDALNGGTGTISTSDLYVR	peptide32181931(pre=-,post=-)	121	93	7.618939E-21	6.414374E-12
SD7.mgf	index=114378	-1	060813-SludgeD36_31-36, Cmpd 17171, +MSn(906.48), 44.68 min	CID	906.48	0	1.6159718	2	TPGDTGSPEVQVALLTAR	peptide28623313(pre=-,post=-)	159	147	7.718546E-21	6.421419E-12
SD7.mgf	index=36948	-1	060813-SludgeD36_1-6, Cmpd 11147, +MSn(888.459), 31.95 min	CID	888.459	0	-1.5113488	2	IAITAANDASTAATNAATK	peptide28978674(pre=-,post=-)	147	142	7.7404266E-21	6.4544845E-12
SD7.mgf	index=135283	-1	060813-SludgeD36_7-12, Cmpd 14803, +MSn(984.4854), 37.24 min	CID	984.4854	0	-3.719807	2	FAQTFSTAEDNQPAVTIK	peptide28090653(pre=-,post=-)	147	134	7.777901E-21	6.470799E-12
SD7.mgf	index=39333	-1	060813-SludgeD36_1-6, Cmpd 13659, +MSn(919.4446), 38.19 min	CID	919.4446	0	-1.5931808	2	TM+15.995VDEAAANATTDLSLAK	peptide28619938(pre=-,post=-)	159	153	7.8106465E-21	6.4980417E-12
SD7.mgf	index=61116	-1	060813-SludgeD36_19-24, Cmpd 14151, +MSn(861.41), 35.42 min	CID	861.41	0	-5.95178	2	QIPDPAEPGDLDPETK	peptide26575928(pre=-,post=-)	87	86	7.827898E-21	6.4675305E-12
SD7.mgf	index=133791	-1	060813-SludgeD36_7-12, Cmpd 13237, +MSn(868.41), 33.90 min	CID	868.41	0	-0.42170265	2	LVAGGEDDPGTLSDAYR	peptide27450483(pre=-,post=-)	119	118	7.834995E-21	6.4978916E-12
SD7.mgf	index=18511	-1	060813-SludgeD36_13-18, Cmpd 21322, +MSn(690.04), 52.16 min	CID	690.04	0	-6.3684764	3	GIGVIPPDVALQYGLSGANAR	peptide30119138(pre=-,post=-)	90	84	7.943084E-21	6.6481087E-12
SD7.mgf	index=113038	-1	060813-SludgeD36_31-36, Cmpd 15760, +MSn(1002.5427), 41.07 min	CID	1002.5427	0	1.0349671	2	VEAPAAAPAAATAPVAAAVDAAK	peptide31171613(pre=-,post=-)	147	128	7.960661E-21	6.679509E-12
SD7.mgf	index=113325	-1	060813-SludgeD36_31-36, Cmpd 16062, +MSn(868.4271), 41.84 min	CID	868.4271	0	-1.616493	2	DVLDNANASYQDIVAK	peptide25956980(pre=-,post=-)	117	115	8.029996E-21	6.6345076E-12
SD7.mgf	index=69519	-1	060813-SludgeD36_19-24, Cmpd 23030, +MSn(1088.55), 57.26 min	CID	1088.55	0	-6.3919554	2	GMVAPANLQDIIYDSNVVTR	peptide29582458(pre=-,post=-)	238	222	8.138871E-21	6.8006148E-12
SD7.mgf	index=93813	-1	060813-SludgeD36_25-30, Cmpd 20644, +MSn(937), 53.03 min	CID	937.0	0	-2.0844407	2	NTVPVAFEGGQLPLFQR	peptide27521089(pre=-,post=-)	186	183	8.35979E-21	6.933127E-12
SD7.mgf	index=16982	-1	060813-SludgeD36_13-18, Cmpd 19713, +MSn(957.51), 48.09 min	CID	957.51	1	-1.7527664	2	GVQAPNINSFVVGDASPLK	peptide28950938(pre=-,post=-)	166	149	8.5668786E-21	7.143635E-12
SD7.mgf	index=67487	-1	060813-SludgeD36_19-24, Cmpd 20879, +MSn(682.34), 51.64 min	CID	682.34	1	-3.5488734	3	ALNQQVWDAIAASAAGDQSK	peptide32919391(pre=-,post=A)	70	64	8.816378E-21	7.366721E-12
SD7.mgf	index=20964	-1	060813-SludgeD36_13-18, Cmpd 23916, +MSn(1013.5262), 58.95 min	CID	1013.5262	0	-1.9872758	2	AAQNVSSTLLYFNDILEK	peptide27937110(pre=-,post=-)	182	171	8.835159E-21	7.350382E-12
SD7.mgf	index=69162	-1	060813-SludgeD36_19-24, Cmpd 22655, +MSn(685.0243), 56.27 min	CID	685.0243	0	-0.8018927	3	DAEAPIFSVADLGIVGDVHK	peptide29489166(pre=-,post=-);peptide32609972(pre=-,post=V)	113	104	8.847883E-21	7.393046E-12
SD7.mgf	index=138374	-1	060813-SludgeD36_7-12, Cmpd 18055, +MSn(823.9262), 45.35 min	CID	823.9262	0	-1.9260354	2	ELATSDLDLVVAGTDK	peptide25978290(pre=-,post=-)	141	140	8.983063E-21	7.421946E-12
SD7.mgf	index=109571	-1	060813-SludgeD36_31-36, Cmpd 12120, +MSn(559.78), 32.57 min	CID	559.78	1	-2.2625284	4	SHDAITAPTLSVDQTTGEVHR	peptide30341371(pre=-,post=-)	102	94	9.16144E-21	7.667833E-12
SD7.mgf	index=21172	-1	060813-SludgeD36_13-18, Cmpd 24136, +MSn(886.4535), 59.52 min	CID	886.4535	0	-3.2360897	2	SLLWYDAPVFAAAGYK	peptide26667295(pre=-,post=-)	95	93	9.1654916E-21	7.572671E-12
SD7.mgf	index=91641	-1	060813-SludgeD36_25-30, Cmpd 18353, +MSn(962.9936), 47.10 min	CID	962.9936	0	-1.9647962	2	EPVIPC+57.021INPPAAGFTDVK	peptide28079542(pre=-,post=-)	170	162	9.1746794E-21	7.632844E-12
SD7.mgf	index=21040	-1	060813-SludgeD36_13-18, Cmpd 23996, +MSn(818.77), 59.16 min	CID	818.77	2	2.4388456	3	LAPQGSPGSLTTTDVLADFVAHVR	peptide31331262(pre=-,post=-)	136	120	9.221186E-21	7.744282E-12
SD7.mgf	index=19069	-1	060813-SludgeD36_13-18, Cmpd 21916, +MSn(979.52), 53.70 min	CID	979.52	1	0.8427085	2	DGILQQVDTPLALYDAPK	peptide28040822(pre=-,post=-)	106	101	9.3732205E-21	7.798021E-12
SD7.mgf	index=36867	-1	060813-SludgeD36_1-6, Cmpd 11062, +MSn(829.9204), 31.74 min	CID	829.9204	0	-0.5148034	2	AGQNADVADVTANTAIK	peptide26983011(pre=-,post=-)	151	146	9.715548E-21	8.057514E-12
SD7.mgf	index=19828	-1	060813-SludgeD36_13-18, Cmpd 22719, +MSn(1063.03), 55.78 min	CID	1063.03	0	-8.727188	2	FDGQNYGVPFSVENIALVR	peptide28877834(pre=-,post=-)	167	150	9.911201E-21	8.264622E-12
SD7.mgf	index=64542	-1	060813-SludgeD36_19-24, Cmpd 17761, +MSn(850.43), 43.76 min	CID	850.43	0	-3.3731673	3	VTNIHVEETEGPSLDDAAIVVAGGR	peptide31726160(pre=-,post=-)	106	88	9.924522E-21	8.341163E-12
SD7.mgf	index=143519	-1	060813-SludgeD36_7-12, Cmpd 23527, +MSn(1003.007), 59.55 min	CID	1003.007	0	0.060852177	2	LQLLTPFEPWDGQDFAK	peptide27432167(pre=-,post=-)	151	143	9.989171E-21	8.284441E-12
SD7.mgf	index=137154	-1	060813-SludgeD36_7-12, Cmpd 16768, +MSn(933.47), 42.05 min	CID	933.47	1	0.29551923	2	EITLTNTASNPVNDFTK	peptide27123272(pre=-,post=-)	103	95	1.0023536E-20	8.3129415E-12
SD7.mgf	index=140178	-1	060813-SludgeD36_7-12, Cmpd 19971, +MSn(1060.06), 50.27 min	CID	1060.06	1	0.83625627	2	TTPSIVAYAENNEILVGAGAK	peptide30400915(pre=-,post=-)	181	161	1.00982686E-20	8.451929E-12
SD7.mgf	index=92751	-1	060813-SludgeD36_25-30, Cmpd 19529, +MSn(964.99), 50.13 min	CID	964.99	0	0.7589949	2	VWLDPNEVSEISLANSR	peptide27878392(pre=-,post=-)	182	175	1.0133902E-20	8.404472E-12
SD7.mgf	index=112756	-1	060813-SludgeD36_31-36, Cmpd 15464, +MSn(1013.02), 40.33 min	CID	1013.02	1	-0.029101478	2	AEEIGQPQDIAVVDAGGNLK	peptide29428678(pre=-,post=-)	155	141	1.0498352E-20	8.7721315E-12
SD7.mgf	index=20618	-1	060813-SludgeD36_13-18, Cmpd 23549, +MSn(755.4), 57.98 min	CID	755.4	0	-9.534127	3	INDHAVDFVLTAPFPILPER	peptide29638180(pre=-,post=-)	80	73	1.0573433E-20	8.834867E-12
SD7.mgf	index=13082	-1	060813-SludgeD36_13-18, Cmpd 15585, +MSn(652.0256), 38.21 min	CID	652.0256	0	-1.1233011	3	VAPEEHPVLLTEAPLNPK	peptide28647068(pre=-,post=-)	93	90	1.0800843E-20	8.985726E-12
SD7.mgf	index=64440	-1	060813-SludgeD36_19-24, Cmpd 17654, +MSn(934.95), 43.49 min	CID	934.95	0	-5.2225113	2	ADYNNGPLGVGLAYESTK	peptide27944969(pre=-,post=-)	134	123	1.0865283E-20	9.039337E-12
SD7.mgf	index=24428	-1	060813-SludgeD36_13-18, Cmpd 27812, +MSn(728.4182), 69.12 min	CID	728.4182	0	-1.5082422	3	SVAYTPVIDGPLVLAALTNLR	peptide30369924(pre=-,post=-)	152	145	1.0889346E-20	9.114035E-12
SD7.mgf	index=68917	-1	060813-SludgeD36_19-24, Cmpd 22396, +MSn(1012.5), 55.59 min	CID	1012.5	0	-2.170134	2	GAVVSVVDIEDQAFQDGFK	peptide28914461(pre=-,post=-)	181	163	1.1026628E-20	9.194739E-12
SD7.mgf	index=17525	-1	060813-SludgeD36_13-18, Cmpd 20285, +MSn(841.42), 49.52 min	CID	841.42	2	-6.4835315	3	VEGQTVPTAFM+15.995ATVAAYGDHVALR	peptide31464591(pre=-,post=-)	111	93	1.1089168E-20	9.31308E-12
SD7.mgf	index=12259	-1	060813-SludgeD36_13-18, Cmpd 14720, +MSn(1030.51), 36.38 min	CID	1030.51	1	-4.7098846	2	IDVSSTSTSTFTGTQLTNAK	peptide29621861(pre=-,post=-)	158	138	1.1119873E-20	9.291457E-12
SD7.mgf	index=108973	-1	060813-SludgeD36_31-36, Cmpd 11492, +MSn(556.027), 31.17 min	CID	556.027	0	0.87816185	4	SHDAITGPTLSVDQTTGEVHR	peptide30341372(pre=-,post=-)	88	77	1.1138068E-20	9.322208E-12
SD7.mgf	index=68955	-1	060813-SludgeD36_19-24, Cmpd 22437, +MSn(1027.0291), 55.70 min	CID	1027.029	0	-4.5165725	2	DAEAPIFSVADLGIVGDVHK	peptide29489166(pre=-,post=-);peptide32609972(pre=-,post=V)	190	175	1.1203962E-20	9.361719E-12
SD7.mgf	index=61463	-1	060813-SludgeD36_19-24, Cmpd 14515, +MSn(959.5197), 36.16 min	CID	959.5197	0	0.38166082	2	LGAGTVM+15.995TTITPVGTAANVK	peptide29670622(pre=-,post=-)	121	113	1.1222395E-20	9.3771215E-12
SD7.mgf	index=39611	-1	060813-SludgeD36_1-6, Cmpd 13953, +MSn(676.34), 38.94 min	CID	676.34	1	-3.2192225	3	HQTDEQTGLTNIEIIDAK	peptide28206096(pre=-,post=-)	63	61	1.1358658E-20	9.4497994E-12
SD7.mgf	index=62550	-1	060813-SludgeD36_19-24, Cmpd 15657, +MSn(652.0253), 38.64 min	CID	652.0253	0	-1.4977348	3	VAPEEHPVLLTEAPLNPK	peptide28647068(pre=-,post=-)	87	84	1.1403016E-20	9.486702E-12
SD7.mgf	index=19594	-1	060813-SludgeD36_13-18, Cmpd 22471, +MSn(931.44), 55.14 min	CID	931.44	1	-6.7291327	3	LPYGPDTAPVEAFNFVEATTGTDHNK	peptide31843608(pre=-,post=-)	136	103	1.147703E-20	9.65243E-12
SD7.mgf	index=17992	-1	060813-SludgeD36_13-18, Cmpd 20776, +MSn(1031.55), 50.75 min	CID	1031.55	1	3.4640672	2	TSDIAGDGTTTATVLAQAIVR	peptide30396737(pre=-,post=-)	270	232	1.1511935E-20	9.6351226E-12
SD7.mgf	index=65165	-1	060813-SludgeD36_19-24, Cmpd 18420, +MSn(574.98), 45.40 min	CID	574.98	2	4.1117754	3	ELGIEIADLADHPVTK	peptide25979323(pre=-,post=-)	78	78	1.15154075E-20	9.514208E-12
SD7.mgf	index=142630	-1	060813-SludgeD36_7-12, Cmpd 22584, +MSn(1003.56), 57.07 min	CID	1003.56	1	6.4206657	2	IATLYEGTTGIQALDLLGR	peptide28980017(pre=-,post=-)	217	197	1.1560641E-20	9.640034E-12
SD7.mgf	index=132579	-1	060813-SludgeD36_7-12, Cmpd 11964, +MSn(887.39), 31.32 min	CID	887.39	0	-6.7404466	2	LSGM+15.995TGTADTEAEEFAK	peptide27437557(pre=-,post=-)	96	91	1.17469324E-20	9.742227E-12
SD7.mgf	index=136624	-1	060813-SludgeD36_7-12, Cmpd 16212, +MSn(886.4), 40.64 min	CID	886.4	1	-10.643185	2	TYDQLGYQAESGPWR	peptide25598904(pre=-,post=-)	146	141	1.179789E-20	9.673705E-12
SD7.mgf	index=139022	-1	060813-SludgeD36_7-12, Cmpd 18746, +MSn(1164.06), 47.11 min	CID	1164.06	1	-10.988424	2	EYFTYTGIDANGGPTGLTPVPR	peptide30542831(pre=-,post=-)	205	173	1.1867605E-20	9.946714E-12
SD7.mgf	index=114048	-1	060813-SludgeD36_31-36, Cmpd 16825, +MSn(906.9752), 43.78 min	CID	906.9752	0	-1.0094283	2	QAGDTGSPEVQVALLTAR	peptide28470995(pre=-,post=-)	218	195	1.2430696E-20	1.0341677E-11
SD7.mgf	index=139679	-1	060813-SludgeD36_7-12, Cmpd 19441, +MSn(989.4715), 48.90 min	CID	989.4715	0	-5.9216866	2	EIELEDPYENMGAQLVK	peptide27121599(pre=-,post=-)	194	180	1.2499749E-20	1.036657E-11
SD7.mgf	index=38495	-1	060813-SludgeD36_1-6, Cmpd 12771, +MSn(921.9195), 35.95 min	CID	921.9195	0	-1.9199249	2	QAFDNSVESLTSTDSNK	peptide27603111(pre=-,post=-)	114	111	1.2527383E-20	1.0389487E-11
SD7.mgf	index=70581	-1	060813-SludgeD36_19-24, Cmpd 24165, +MSn(1047.0502), 60.25 min	CID	1047.0502	0	-2.681447	2	QPELDAALIAQGVADQLANR	peptide29810736(pre=-,post=-)	301	284	1.2549086E-20	1.0485668E-11
SD7.mgf	index=35688	-1	060813-SludgeD36_1-6, Cmpd 9721, +MSn(614.3), 28.48 min	CID	614.3	0	-10.631112	3	GAAIWGGSGGAAATTGHAATR	peptide30105638(pre=-,post=-)	138	126	1.2657598E-20	1.0594006E-11
SD7.mgf	index=109653	-1	060813-SludgeD36_31-36, Cmpd 12206, +MSn(746.04), 32.76 min	CID	746.04	1	0.92856175	3	SHDAITAPTLSVDQTTGEVHR	peptide30341371(pre=-,post=-)	107	101	1.27661304E-20	1.06848445E-11
SD7.mgf	index=141048	-1	060813-SludgeD36_7-12, Cmpd 20896, +MSn(997.45), 52.65 min	CID	997.45	1	-4.008969	2	YGSNEISEADGYWNFIK	peptide27909828(pre=-,post=-)	138	128	1.2838519E-20	1.0647525E-11
SD7.mgf	index=63912	-1	060813-SludgeD36_19-24, Cmpd 17088, +MSn(818.38), 42.08 min	CID	818.38	0	-4.5493875	3	YLEGGDDIFGPDYGGATVHTNVR	peptide31203070(pre=-,post=-)	145	125	1.28412076E-20	1.07746026E-11
SD7.mgf	index=38430	-1	060813-SludgeD36_1-6, Cmpd 12703, +MSn(736.92), 35.78 min	CID	736.92	0	0.49694827	2	LVSEVGVGTVAAGVSK	peptide26379557(pre=-,post=-)	115	115	1.2916552E-20	1.0671855E-11
SD7.mgf	index=112508	-1	060813-SludgeD36_31-36, Cmpd 15204, +MSn(817.7499), 39.70 min	CID	817.7499	0	14.479968	3	VLESAIANAEHNDGADIDELQVK	peptide31179155(pre=-,post=-)	203	159	1.3048639E-20	1.0948652E-11
SD7.mgf	index=86822	-1	060813-SludgeD36_25-30, Cmpd 13277, +MSn(978.49), 34.70 min	CID	978.49	1	-1.1534874	2	VLGATPENNSDLSPANDIK	peptide29358841(pre=-,post=-)	129	116	1.3076692E-20	1.09042185E-11
SD7.mgf	index=132282	-1	060813-SludgeD36_7-12, Cmpd 11652, +MSn(825.9198), 30.67 min	CID	825.9198	0	-0.6650961	2	QIPYQEASSSGATAIK	peptide26576070(pre=-,post=-)	131	131	1.3128949E-20	1.0847341E-11
SD7.mgf	index=88392	-1	060813-SludgeD36_25-30, Cmpd 14926, +MSn(652.0284), 38.45 min	CID	652.0284	0	3.1826866	3	VAPEEHPVLLTEAPLNPK	peptide28647068(pre=-,post=-)	84	79	1.3208396E-20	1.0988682E-11
SD7.mgf	index=68909	-1	060813-SludgeD36_19-24, Cmpd 22387, +MSn(990), 55.57 min	CID	990.0	1	-1.14007	2	YFEENPAVAQVIEAEIR	peptide27906087(pre=-,post=-)	169	162	1.3343661E-20	1.1066461E-11
SD7.mgf	index=59631	-1	060813-SludgeD36_19-24, Cmpd 12592, +MSn(682.3298), 32.30 min	CID	682.3298	0	-2.3257234	3	QSNDALNGAAGAITTGHQYR	peptide29814591(pre=-,post=-)	116	105	1.34182E-20	1.1211875E-11
SD7.mgf	index=21710	-1	060813-SludgeD36_13-18, Cmpd 24712, +MSn(837.38), 61.04 min	CID	837.38	2	-3.4511135	3	APEATTDQAADAAAAAAEAFESWSR	peptide31510582(pre=-,post=-)	145	124	1.3773523E-20	1.1576094E-11
SD7.mgf	index=141360	-1	060813-SludgeD36_7-12, Cmpd 21229, +MSn(718.37), 53.52 min	CID	718.37	0	-1.4443756	3	QVVSAAASLIPFLEHDDANR	peptide29818706(pre=-,post=-)	119	114	1.387563E-20	1.1594091E-11
SD7.mgf	index=16591	-1	060813-SludgeD36_13-18, Cmpd 19302, +MSn(962.9937), 47.07 min	CID	962.9937	0	-1.8380351	2	EPVIPC+57.021INPPAAGFTDVK	peptide28079542(pre=-,post=-)	116	113	1.3983711E-20	1.1633703E-11
SD7.mgf	index=91801	-1	060813-SludgeD36_25-30, Cmpd 18521, +MSn(962.994), 47.53 min	CID	962.994	0	-1.5211325	2	EPVIPC+57.021INPPAAGFTDVK	peptide28079542(pre=-,post=-)	162	158	1.405408E-20	1.1692246E-11
SD7.mgf	index=140158	-1	060813-SludgeD36_7-12, Cmpd 19950, +MSn(838.94), 50.21 min	CID	838.94	1	2.5855277	2	SLSEGYGPVADAVAAIR	peptide27695755(pre=-,post=-)	133	129	1.4161809E-20	1.1744985E-11
SD7.mgf	index=18030	-1	060813-SludgeD36_13-18, Cmpd 20816, +MSn(1049.49), 50.85 min	CID	1049.49	0	-7.0951	2	SIYDGWISDSDLIGTHYR	peptide28541425(pre=-,post=-)	212	195	1.4743901E-20	1.226614E-11
SD7.mgf	index=65637	-1	060813-SludgeD36_19-24, Cmpd 18922, +MSn(895.9462), 46.68 min	CID	895.9462	0	-3.7467885	2	SYELPDGQVITIGNER	peptide26732617(pre=-,post=-)	175	175	1.4789437E-20	1.2219262E-11
SD7.mgf	index=39415	-1	060813-SludgeD36_1-6, Cmpd 13745, +MSn(919.44), 38.41 min	CID	919.44	0	-6.571871	2	TM+15.995VDEAAANATTDLSLAK	peptide28619938(pre=-,post=-)	147	140	1.509123E-20	1.2555099E-11
SD7.mgf	index=114395	-1	060813-SludgeD36_31-36, Cmpd 17189, +MSn(888.42), 44.73 min	CID	888.42	1	-9.0379925	2	TGAGEGDDEQIVVDLTR	peptide27765829(pre=-,post=-)	177	166	1.5223191E-20	1.2625235E-11
SD7.mgf	index=40469	-1	060813-SludgeD36_1-6, Cmpd 14854, +MSn(930.5), 41.26 min	CID	930.5	0	3.542085	2	VAAVSAPTFATAEANVAAAK	peptide29916566(pre=-,post=-)	154	145	1.537241E-20	1.2844759E-11
SD7.mgf	index=19177	-1	060813-SludgeD36_13-18, Cmpd 22030, +MSn(920.4), 53.99 min	CID	920.4	1	-10.050764	2	SYDSDEFTDYLAGLSR	peptide26732534(pre=-,post=-)	132	128	1.5408087E-20	1.27304E-11
SD7.mgf	index=114202	-1	060813-SludgeD36_31-36, Cmpd 16986, +MSn(485.25), 44.20 min	CID	485.25	0	-10.251034	4	SVIAPDFLGHTFAVHNGR	peptide28584824(pre=-,post=-)	125	115	1.5426314E-20	1.2833872E-11
SD7.mgf	index=140085	-1	060813-SludgeD36_7-12, Cmpd 19873, +MSn(838.44), 50.01 min	CID	838.44	0	4.586175	2	SLSEGYGPVADAVAAIR	peptide27695755(pre=-,post=-)	127	123	1.5687529E-20	1.301033E-11
SD7.mgf	index=59471	-1	060813-SludgeD36_19-24, Cmpd 12424, +MSn(953.9095), 31.98 min	CID	953.9095	0	-1.663587	2	GELVADDDTDAGLSEDER	peptide28143953(pre=-,post=-)	207	181	1.6023085E-20	1.3330354E-11
SD7.mgf	index=137750	-1	060813-SludgeD36_7-12, Cmpd 17396, +MSn(620.36), 43.65 min	CID	620.36	1	4.06999	3	AVQIVADEGLAHPLLVGR	peptide27998280(pre=-,post=-)	106	103	1.6101492E-20	1.3395584E-11
SD7.mgf	index=23044	-1	060813-SludgeD36_13-18, Cmpd 26140, +MSn(1061.08), 64.79 min	CID	1061.08	1	4.979	2	IFDIFEGTEQIQQLVIAR	peptide28223698(pre=-,post=-)	177	174	1.6271977E-20	1.3537419E-11
SD7.mgf	index=135133	-1	060813-SludgeD36_7-12, Cmpd 14646, +MSn(977.4796), 36.88 min	CID	977.4796	0	-1.6859139	2	FAQTFSTADDNQPAVTIK	peptide28090652(pre=-,post=-)	128	117	1.6567421E-20	1.3783212E-11
SD7.mgf	index=18723	-1	060813-SludgeD36_13-18, Cmpd 21551, +MSn(829.43), 52.75 min	CID	829.43	2	1.0081921	3	LIGLGGAGDVNPVSC+57.021VFSGQNVAPR	peptide31609437(pre=-,post=-)	90	80	1.6633495E-20	1.3979785E-11
SD7.mgf	index=21099	-1	060813-SludgeD36_13-18, Cmpd 24058, +MSn(886.4461), 59.32 min	CID	886.4461	0	-11.5673	2	SLLWYDAPVFAAAGYK	peptide26667295(pre=-,post=-)	110	107	1.6741292E-20	1.3831915E-11
SD7.mgf	index=62470	-1	060813-SludgeD36_19-24, Cmpd 15573, +MSn(652.0253), 38.45 min	CID	652.0253	0	-1.4977348	3	VAPEEHPVLLTEAPLNPK	peptide28647068(pre=-,post=-)	99	94	1.69822E-20	1.4128287E-11
SD7.mgf	index=88721	-1	060813-SludgeD36_25-30, Cmpd 15271, +MSn(645.82), 39.26 min	CID	645.82	1	-3.0955153	4	NM+15.995ISVELNGSTLQHEIAAQHGASR	peptide32824122(pre=-,post=I)	160	133	1.7099681E-20	1.4360924E-11
SD7.mgf	index=90909	-1	060813-SludgeD36_25-30, Cmpd 17580, +MSn(880.92), 45.10 min	CID	880.92	0	1.6628596	2	TGAGDGDDEQIIVDLSR	peptide27765824(pre=-,post=-)	159	153	1.72955E-20	1.4343888E-11
SD7.mgf	index=71112	-1	060813-SludgeD36_19-24, Cmpd 24739, +MSn(1059.0365), 61.75 min	CID	1059.0365	0	-4.9563894	2	SAESPFEVAATALLPEEISR	peptide29821481(pre=-,post=-)	274	246	1.7343186E-20	1.4491484E-11
SD7.mgf	index=117300	-1	060813-SludgeD36_31-36, Cmpd 20244, +MSn(886.53), 52.62 min	CID	886.53	0	5.5766587	2	ALTPSPALAAVVGAAPLPR	peptide28775293(pre=-,post=-)	151	145	1.7653853E-20	1.4720962E-11
SD7.mgf	index=138271	-1	060813-SludgeD36_7-12, Cmpd 17945, +MSn(992.49), 45.06 min	CID	992.49	0	-7.195097	2	ELDEGATGADLAADIGPGLAK	peptide30069902(pre=-,post=-)	142	127	1.7793983E-20	1.4892997E-11
SD7.mgf	index=136297	-1	060813-SludgeD36_7-12, Cmpd 15868, +MSn(824.86), 39.79 min	CID	824.86	0	-13.540822	2	WVAVGDENWGEGSSR	peptide25724147(pre=-,post=-)	129	122	1.7808024E-20	1.460173E-11
SD7.mgf	index=132976	-1	060813-SludgeD36_7-12, Cmpd 12381, +MSn(890.96), 32.16 min	CID	890.96	0	2.8772154	2	SIAYQEGVVTQNVGSTK	peptide27681744(pre=-,post=-)	104	95	1.7816617E-20	1.4776073E-11
SD7.mgf	index=112531	-1	060813-SludgeD36_31-36, Cmpd 15228, +MSn(908.76), 39.76 min	CID	908.76	1	0.15754355	3	LGSEIDM+15.995GTPGFPDSEHLPGPAPETR	peptide31834834(pre=-,post=-)	120	95	1.7846675E-20	1.500944E-11
SD7.mgf	index=66023	-1	060813-SludgeD36_19-24, Cmpd 19332, +MSn(962.9955), 47.70 min	CID	962.9955	0	0.0	2	EPVIPC+57.021INPPAAGFTDVK	peptide28079542(pre=-,post=-)	157	153	1.7957056E-20	1.4939314E-11
SD7.mgf	index=20502	-1	060813-SludgeD36_13-18, Cmpd 23427, +MSn(840.42), 57.65 min	CID	840.42	1	0.09770602	3	SGAAEVVTDHIDTFTETGIALASGR	peptide31676758(pre=-,post=-)	115	99	1.796139E-20	1.5095827E-11
SD7.mgf	index=24381	-1	060813-SludgeD36_13-18, Cmpd 27744, +MSn(728.4178), 68.94 min	CID	728.4178	0	-2.094781	3	SVAYTPVIDGPLVLAALTNLR	peptide30369924(pre=-,post=-)	135	128	1.7968642E-20	1.503918E-11
SD7.mgf	index=34312	-1	060813-SludgeD36_1-6, Cmpd 8276, +MSn(926.47), 25.05 min	CID	926.47	0	1.7128637	2	TTADGVVTTTTNTATAAQK	peptide29327154(pre=-,post=-)	148	138	1.8296146E-20	1.5256548E-11
SD7.mgf	index=134074	-1	060813-SludgeD36_7-12, Cmpd 13534, +MSn(1140.03), 34.52 min	CID	1140.03	1	-0.4007901	2	VEAETGNNGLNAATGEM+15.995EDLVK	peptide30824292(pre=-,post=-)	144	121	1.8469093E-20	1.5479685E-11
SD7.mgf	index=21702	-1	060813-SludgeD36_13-18, Cmpd 24703, +MSn(1005.51), 61.02 min	CID	1005.51	1	-7.2562547	2	SDFANQINNVLAFPGVFR	peptide28517080(pre=-,post=-)	176	165	1.8685525E-20	1.5545362E-11
SD7.mgf	index=65802	-1	060813-SludgeD36_19-24, Cmpd 19098, +MSn(962.9926), 47.12 min	CID	962.9926	0	-2.9788845	2	EPVIPC+57.021INPPAAGFTDVK	peptide28079542(pre=-,post=-)	164	160	1.906019E-20	1.5857062E-11
SD7.mgf	index=20127	-1	060813-SludgeD36_13-18, Cmpd 23033, +MSn(985.48), 56.60 min	CID	985.48	1	-10.564022	2	ELLSSYNFPGDDIPFVR	peptide27125799(pre=-,post=-)	158	149	1.9618485E-20	1.6270436E-11
SD7.mgf	index=131678	-1	060813-SludgeD36_7-12, Cmpd 11017, +MSn(811.9), 29.30 min	CID	811.9	0	-5.7133207	2	QIPYNEASSSGASAIK	peptide26576067(pre=-,post=-)	113	113	1.9960571E-20	1.6491733E-11
SD7.mgf	index=131747	-1	060813-SludgeD36_7-12, Cmpd 11091, +MSn(811.9006), 29.48 min	CID	811.9006	0	-5.0367436	2	QIPYNEASSSGASAIK	peptide26576067(pre=-,post=-)	152	152	1.9960571E-20	1.6491733E-11
SD7.mgf	index=131827	-1	060813-SludgeD36_7-12, Cmpd 11175, +MSn(811.9042), 29.66 min	CID	811.9042	0	-0.6014022	2	QIPYNEASSSGASAIK	peptide26576067(pre=-,post=-)	145	145	1.9960571E-20	1.6491733E-11
SD7.mgf	index=8881	-1	060813-SludgeD36_13-18, Cmpd 11170, +MSn(811.9), 29.33 min	CID	811.9	0	-5.7133207	2	QIPYNEASSSGASAIK	peptide26576067(pre=-,post=-)	99	99	1.9960571E-20	1.6491733E-11
SD7.mgf	index=114135	-1	060813-SludgeD36_31-36, Cmpd 16916, +MSn(900.4589), 44.02 min	CID	900.4589	0	-1.55899	2	GEGDTGSPEVQVALLTAR	peptide28143264(pre=-,post=-)	192	187	1.9972544E-20	1.6616094E-11
SD7.mgf	index=133058	-1	060813-SludgeD36_7-12, Cmpd 12467, +MSn(951.42), 32.34 min	CID	951.42	0	-7.8264394	3	VGM+15.995YPANGTAPGDASTGYPTSGYSSGVGSK	peptide32495195(pre=-,post=-)	112	80	2.0066565E-20	1.6907404E-11
SD7.mgf	index=89201	-1	060813-SludgeD36_25-30, Cmpd 15775, +MSn(860.7521), 40.51 min	CID	860.7521	1	-9.480963	3	NM+15.995ISVELNGSTLQHEIAAQHGASR	peptide32824122(pre=-,post=I)	212	157	2.0527941E-20	1.72401E-11
SD7.mgf	index=67669	-1	060813-SludgeD36_19-24, Cmpd 21072, +MSn(749.4), 52.13 min	CID	749.4	1	9.398583	3	FILDYAVTSVIPGSANADHVR	peptide30089755(pre=-,post=-)	69	59	2.072472E-20	1.734593E-11
SD7.mgf	index=19087	-1	060813-SludgeD36_13-18, Cmpd 21935, +MSn(980.02), 53.75 min	CID	980.02	2	-0.87065715	2	DGILQQVDTPLALYDAPK	peptide28040822(pre=-,post=-)	109	100	2.0778066E-20	1.7286245E-11
SD7.mgf	index=11409	-1	060813-SludgeD36_13-18, Cmpd 13828, +MSn(893.05), 34.56 min	CID	893.05	1	-0.45501578	3	FTEEFDPGADGDHEPDAEAQAAAASK	peptide31791169(pre=-,post=-)	114	83	2.1028437E-20	1.768537E-11
SD7.mgf	index=110651	-1	060813-SludgeD36_31-36, Cmpd 13254, +MSn(615.3204), 35.11 min	CID	615.3204	0	0.89273316	3	ISYWQGVGAHPTTTVAR	peptide27344720(pre=-,post=-)	93	83	2.1173988E-20	1.756048E-11
SD7.mgf	index=38986	-1	060813-SludgeD36_1-6, Cmpd 13286, +MSn(827.89), 37.25 min	CID	827.89	0	1.1795814	2	AWDNSTGATFDAATVK	peptide25872802(pre=-,post=-)	132	124	2.1277097E-20	1.7579467E-11
SD7.mgf	index=16404	-1	060813-SludgeD36_13-18, Cmpd 19103, +MSn(895.9468), 46.59 min	CID	895.9468	0	-3.1336777	2	SYELPDGQVITIGNER	peptide26732617(pre=-,post=-)	182	181	2.1410837E-20	1.7689964E-11
SD7.mgf	index=17863	-1	060813-SludgeD36_13-18, Cmpd 20640, +MSn(997.4917), 50.41 min	CID	997.4917	0	-5.262195	2	LFGAEPANFLDVGGGATTEK	peptide29667506(pre=-,post=-)	163	146	2.1482527E-20	1.7950204E-11
SD7.mgf	index=117863	-1	060813-SludgeD36_31-36, Cmpd 20837, +MSn(628.9871), 54.17 min	CID	628.9871	0	-1.1644452	3	LPTPEEVLNAHFDFAGK	peptide27428752(pre=-,post=-)	146	144	2.1486369E-20	1.7819551E-11
SD7.mgf	index=8422	-1	060813-SludgeD36_13-18, Cmpd 10684, +MSn(1037.91), 28.29 min	CID	1037.91	1	-13.854263	2	NDGNGFQDVSDGSNYANGDK	peptide29731771(pre=-,post=-)	159	141	2.1581078E-20	1.803255E-11
SD7.mgf	index=89355	-1	060813-SludgeD36_25-30, Cmpd 15937, +MSn(849.41), 40.92 min	CID	849.41	0	-6.035863	2	TTTGTDFDLDASAIAAK	peptide27804408(pre=-,post=-)	115	111	2.1597886E-20	1.7912038E-11
SD7.mgf	index=110953	-1	060813-SludgeD36_31-36, Cmpd 13571, +MSn(712.05), 35.81 min	CID	712.05	1	1.0586659	3	ILAVETVDHPTDAQVVAQAR	peptide29633204(pre=-,post=-)	125	112	2.1661703E-20	1.809992E-11
SD7.mgf	index=139647	-1	060813-SludgeD36_7-12, Cmpd 19407, +MSn(1132.52), 48.81 min	CID	1132.52	2	-12.997756	2	VEAETGNNGLNAATGEMEDLVK	peptide30824292(pre=-,post=-)	182	145	2.1778455E-20	1.8253394E-11
SD7.mgf	index=10316	-1	060813-SludgeD36_13-18, Cmpd 12680, +MSn(903.43), 32.31 min	CID	903.43	0	-13.849478	2	FADEVSTANQQAAALNR	peptide27142883(pre=-,post=-)	127	123	2.1779932E-20	1.8063016E-11
SD7.mgf	index=19247	-1	060813-SludgeD36_13-18, Cmpd 22104, +MSn(799.43), 54.18 min	CID	799.43	1	-0.20280327	3	GTAPVAAELGAIPAAAGSNANVLFGR	peptide31804473(pre=-,post=-)	129	111	2.196035E-20	1.8469129E-11
SD7.mgf	index=138643	-1	060813-SludgeD36_7-12, Cmpd 18342, +MSn(664.0111), 46.08 min	CID	664.0111	0	-0.55151296	3	SSTINLVGSALGTNSLANDR	peptide29868567(pre=-,post=-)	109	103	2.2185417E-20	1.8537519E-11
SD7.mgf	index=139660	-1	060813-SludgeD36_7-12, Cmpd 19421, +MSn(909.4261), 48.85 min	CID	909.4261	0	-2.4832091	2	WYAFSDGIGSTGPANFK	peptide27900000(pre=-,post=-)	127	116	2.2221034E-20	1.842884E-11
SD7.mgf	index=22585	-1	060813-SludgeD36_13-18, Cmpd 25649, +MSn(1005.5016), 63.50 min	CID	1005.5016	0	-2.1245377	2	AVDGAFLMPVEDVFSISGR	peptide28796390(pre=-,post=-)	199	184	2.2289147E-20	1.858618E-11
SD7.mgf	index=63540	-1	060813-SludgeD36_19-24, Cmpd 16696, +MSn(1110.49), 41.11 min	CID	1110.49	1	-3.710675	2	TGAYTEFDEPNPINTYGDSK	peptide29889946(pre=-,post=-)	164	144	2.2447591E-20	1.8756583E-11
SD7.mgf	index=16499	-1	060813-SludgeD36_13-18, Cmpd 19204, +MSn(1058.02), 46.83 min	CID	1058.02	2	-6.984846	2	TSDTAGDGTTTATVLAQAIYR	peptide30396780(pre=-,post=-)	170	140	2.2505538E-20	1.8836417E-11
SD7.mgf	index=20464	-1	060813-SludgeD36_13-18, Cmpd 23387, +MSn(1371.7), 57.55 min	CID	1371.7	2	-10.729735	2	VLPELEELALGGTATGTGINAPDGFAAR	peptide32257124(pre=-,post=-)	264	208	2.3054569E-20	1.9409606E-11
SD7.mgf	index=85152	-1	060813-SludgeD36_25-30, Cmpd 11523, +MSn(892.41), 30.98 min	CID	892.41	1	-7.5605106	2	C+57.021YGSTNANNVVHATFK	peptide25919131(pre=-,post=-)	118	110	2.3778801E-20	1.9646415E-11
SD7.mgf	index=13780	-1	060813-SludgeD36_13-18, Cmpd 16332, +MSn(952.46), 39.87 min	CID	952.46	1	-11.058673	2	SQGLNTAVGDEGGFAPNLR	peptide29268232(pre=-,post=-)	188	175	2.3811686E-20	1.9855773E-11
SD7.mgf	index=61212	-1	060813-SludgeD36_19-24, Cmpd 14252, +MSn(861.4127), 35.62 min	CID	861.4127	0	-2.7633264	2	QIPDPAEPGDLDPETK	peptide26575928(pre=-,post=-)	115	110	2.4289315E-20	2.006821E-11
SD7.mgf	index=18069	-1	060813-SludgeD36_13-18, Cmpd 20857, +MSn(1031.0449), 50.96 min	CID	1031.0449	0	0.11839477	2	TSDIAGDGTTTATVLAQAIVR	peptide30396737(pre=-,post=-)	270	233	2.4313237E-20	2.0349406E-11
SD7.mgf	index=38918	-1	060813-SludgeD36_1-6, Cmpd 13215, +MSn(918.93), 37.07 min	CID	918.93	1	-3.554243	2	AVYVFDTSNQASTYNR	peptide25872431(pre=-,post=-)	170	165	2.4450452E-20	2.0201342E-11
SD7.mgf	index=19802	-1	060813-SludgeD36_13-18, Cmpd 22692, +MSn(1006.55), 55.71 min	CID	1006.55	0	-12.309358	2	IQLVGDDLFVTNPAILQR	peptide28250332(pre=-,post=-)	213	191	2.4525761E-20	2.0404128E-11
SD7.mgf	index=41940	-1	060813-SludgeD36_1-6, Cmpd 16399, +MSn(801.9451), 45.32 min	CID	801.9451	0	-1.2938495	2	NVVNAPFTGTASILAK	peptide26460308(pre=-,post=-)	134	134	2.4907413E-20	2.0578891E-11
SD7.mgf	index=22072	-1	060813-SludgeD36_13-18, Cmpd 25095, +MSn(752.66), 62.05 min	CID	752.66	0	-2.7571409	3	C+57.021DM+15.995VDDEELIELVEM+15.995EVR	peptide28007842(pre=-,post=-)	89	83	2.5007828E-20	2.0805182E-11
SD7.mgf	index=143852	-1	060813-SludgeD36_7-12, Cmpd 23886, +MSn(1005.5118), 60.49 min	CID	1005.5118	0	-0.789107	2	YGTDGGLAEAGAFLDNIVVK	peptide29973698(pre=-,post=-)	141	129	2.5154357E-20	2.1018283E-11
SD7.mgf	index=109650	-1	060813-SludgeD36_31-36, Cmpd 12203, +MSn(559.5299), 32.76 min	CID	559.5299	0	-0.9817453	4	SHDAITAPTLSVDQTTGEVHR	peptide30341371(pre=-,post=-)	93	82	2.5524916E-20	2.1363541E-11
SD7.mgf	index=140927	-1	060813-SludgeD36_7-12, Cmpd 20768, +MSn(1147.58), 52.31 min	CID	1147.58	1	-3.2714403	2	M+15.995LSIVPLM+15.995AGGGLFETGAGGSAPK	peptide31364332(pre=-,post=-)	194	153	2.5640389E-20	2.1533716E-11
SD7.mgf	index=68830	-1	060813-SludgeD36_19-24, Cmpd 22303, +MSn(1006.0129), 55.35 min	CID	1006.0129	0	2.6695027	2	APLNASDFSSFLLQAQSSK	peptide28781160(pre=-,post=-)	98	94	2.6407547E-20	2.2020375E-11
SD7.mgf	index=112586	-1	060813-SludgeD36_31-36, Cmpd 15286, +MSn(613.5632), 39.90 min	CID	613.5632	0	12.733162	4	VLESAIANAEHNDGADIDELQVK	peptide31179155(pre=-,post=-)	139	116	2.6524495E-20	2.2255765E-11
SD7.mgf	index=67732	-1	060813-SludgeD36_19-24, Cmpd 21139, +MSn(778.73), 52.30 min	CID	778.73	2	-7.39814	3	VTYAADAFFDFDKAVLKPEGK	peptide32775805(pre=K,post=A)	83	66	2.6529288E-20	2.2204169E-11
SD7.mgf	index=19920	-1	060813-SludgeD36_13-18, Cmpd 22816, +MSn(1058.5641), 56.04 min	CID	1058.5641	0	-3.5748107	2	GSALQALNGETTEFGIPAVLK	peptide30128629(pre=-,post=-)	128	113	2.6593348E-20	2.2257786E-11
SD7.mgf	index=110451	-1	060813-SludgeD36_31-36, Cmpd 13044, +MSn(737.37), 34.64 min	CID	737.37	2	-0.10856208	3	VIQSAIANAEHNNGADVDELK	peptide30420726(pre=-,post=-)	125	106	2.7007394E-20	2.2604328E-11
SD7.mgf	index=112143	-1	060813-SludgeD36_31-36, Cmpd 14820, +MSn(763.73), 38.76 min	CID	763.73	1	-11.805218	3	SHNALVVPGIAVESTTGETHLR	peptide30765999(pre=-,post=-)	115	108	2.7393327E-20	2.295944E-11
SD7.mgf	index=62267	-1	060813-SludgeD36_19-24, Cmpd 15359, +MSn(758.02), 37.95 min	CID	758.02	0	-0.8857103	3	ATAQFEQNIDYSTGAADVASGR	peptide30494269(pre=-,post=-)	122	108	2.7837532E-20	2.333175E-11
SD7.mgf	index=70241	-1	060813-SludgeD36_19-24, Cmpd 23801, +MSn(1032.5066), 59.29 min	CID	1032.5066	0	-3.546802	2	DLSSDSQAPVDEVLSLGFGK	peptide29500244(pre=-,post=-)	134	122	2.7963836E-20	2.3365804E-11
SD7.mgf	index=114271	-1	060813-SludgeD36_31-36, Cmpd 17059, +MSn(906.4843), 44.39 min	CID	906.4843	0	6.396555	2	TPGDTGSPEVQVALLTAR	peptide28623313(pre=-,post=-)	189	169	2.816491E-20	2.3431704E-11
SD7.mgf	index=83107	-1	060813-SludgeD36_25-30, Cmpd 9309, +MSn(705), 26.21 min	CID	705.0	1	-6.119816	3	IVHDAANAVDGVSTESEGQGR	peptide30181830(pre=-,post=-)	92	82	2.8195126E-20	2.3598422E-11
SD7.mgf	index=88078	-1	060813-SludgeD36_25-30, Cmpd 14596, +MSn(860.4329), 37.67 min	CID	860.4329	0	2.1990023	2	VPTPTGSATDLTFEAGR	peptide27858551(pre=-,post=-)	183	169	2.8506864E-20	2.3641946E-11
SD7.mgf	index=19344	-1	060813-SludgeD36_13-18, Cmpd 22206, +MSn(1059.0593), 54.45 min	CID	1059.0593	1	-9.656761	2	GSALQALNGETTEFGIPAVLK	peptide30128629(pre=-,post=-)	168	145	2.9154614E-20	2.4401483E-11
SD7.mgf	index=92168	-1	060813-SludgeD36_25-30, Cmpd 18914, +MSn(879.8951), 48.53 min	CID	879.8951	0	-2.358452	2	VLGWYDNEWGYSNR	peptide24188514(pre=-,post=-)	127	126	2.9496986E-20	2.3909092E-11
SD7.mgf	index=8096	-1	060813-SludgeD36_13-18, Cmpd 10341, +MSn(676.35), 27.61 min	CID	676.35	2	6.8371916	3	IFVLHADHEQNASTSTVR	peptide28226916(pre=-,post=-)	136	120	2.959016E-20	2.4617438E-11
SD7.mgf	index=69780	-1	060813-SludgeD36_19-24, Cmpd 23307, +MSn(952.98), 58.00 min	CID	952.98	0	-5.956301	2	EPAVFLFDEPLSNLDAK	peptide27129947(pre=-,post=-)	141	138	2.997769E-20	2.4861764E-11
SD7.mgf	index=39503	-1	060813-SludgeD36_1-6, Cmpd 13838, +MSn(772.899), 38.65 min	CID	772.899	0	-0.55278355	2	AVAAAAAAAEVASDAASK	peptide27994322(pre=-,post=-)	144	139	3.0195304E-20	2.5120885E-11
SD7.mgf	index=58406	-1	060813-SludgeD36_19-24, Cmpd 11302, +MSn(682.6596), 29.70 min	CID	682.6596	1	-9.093147	3	QSNDALNGAAGAITTGHQYR	peptide29814591(pre=-,post=-)	105	93	3.030095E-20	2.5318633E-11
SD7.mgf	index=106298	-1	060813-SludgeD36_31-36, Cmpd 8629, +MSn(584.95), 24.95 min	CID	584.95	1	-2.2608433	3	NNPYAGWHHAQTTVR	peptide25149439(pre=-,post=-)	107	102	3.102653E-20	2.5440271E-11
SD7.mgf	index=18331	-1	060813-SludgeD36_13-18, Cmpd 21132, +MSn(1056.5), 51.67 min	CID	1056.5	0	-4.968289	2	SIYDGWITDSDLIGTHYR	peptide28541426(pre=-,post=-)	196	177	3.1335847E-20	2.6069756E-11
SD7.mgf	index=19681	-1	060813-SludgeD36_13-18, Cmpd 22563, +MSn(968.49), 55.37 min	CID	968.49	1	-0.6609759	2	TILDEVYADQVAELAER	peptide27774208(pre=-,post=-)	172	165	3.1638114E-20	2.6238824E-11
SD7.mgf	index=16747	-1	060813-SludgeD36_13-18, Cmpd 19466, +MSn(962.9946), 47.48 min	CID	962.9946	0	-0.8873273	2	EPVIPC+57.021INPPAAGFTDVK	peptide28079542(pre=-,post=-)	114	110	3.167947E-20	2.6355633E-11
SD7.mgf	index=130781	-1	060813-SludgeD36_7-12, Cmpd 10063, +MSn(780.89), 27.39 min	CID	780.89	1	2.152162	2	NTTSQAAEAAATAAGPK	peptide27520893(pre=-,post=-)	106	102	3.1904114E-20	2.6459428E-11
SD7.mgf	index=138569	-1	060813-SludgeD36_7-12, Cmpd 18264, +MSn(664.68), 45.88 min	CID	664.68	2	-0.5800406	3	SSTINLVGSALGTNSLANDR	peptide29868567(pre=-,post=-)	100	92	3.2004632E-20	2.6742183E-11
SD7.mgf	index=137158	-1	060813-SludgeD36_7-12, Cmpd 16773, +MSn(868.4159), 42.06 min	CID	868.4159	0	-2.3896272	2	VTFDGYTSGNTVATFR	peptide26877662(pre=-,post=-)	136	133	3.243146E-20	2.6795375E-11
SD7.mgf	index=116839	-1	060813-SludgeD36_31-36, Cmpd 19760, +MSn(894.5224), 51.35 min	CID	894.5224	0	-0.13646421	2	ALTPSPALAAVVGSAPLPR	peptide28775294(pre=-,post=-)	202	187	3.2590612E-20	2.7176228E-11
SD7.mgf	index=21353	-1	060813-SludgeD36_13-18, Cmpd 24329, +MSn(928.44), 60.04 min	CID	928.44	1	-9.437492	2	ELAAFAQFASDLDEATR	peptide27123694(pre=-,post=-)	191	183	3.34929E-20	2.7777074E-11
SD7.mgf	index=53340	-1	060813-SludgeD36_19-24, Cmpd 5951, +MSn(789.84), 18.95 min	CID	789.84	0	-3.2455537	2	DGDNNGAAPGGYNTGAK	peptide27085194(pre=-,post=-)	109	105	3.352247E-20	2.78016E-11
SD7.mgf	index=19022	-1	060813-SludgeD36_13-18, Cmpd 21867, +MSn(947.49), 53.57 min	CID	947.49	2	1.140333	3	AVHGAIGADM+15.995IGDVTEVTPPAIFNLASR	peptide32133826(pre=-,post=-)	94	70	3.3549357E-20	2.8245153E-11
SD7.mgf	index=17650	-1	060813-SludgeD36_13-18, Cmpd 20416, +MSn(878.41), 49.85 min	CID	878.41	0	12.437733	2	TPDAGGFC+57.021YWANQLR	peptide25563269(pre=-,post=-)	134	126	3.359226E-20	2.7544049E-11
SD7.mgf	index=35493	-1	060813-SludgeD36_1-6, Cmpd 9516, +MSn(881.451), 27.99 min	CID	881.451	0	-1.731096	2	AAAATALTDANTAQTATAK	peptide28742327(pre=-,post=-)	139	129	3.3847064E-20	2.822394E-11
SD7.mgf	index=15727	-1	060813-SludgeD36_13-18, Cmpd 18382, +MSn(661.3393), 44.80 min	CID	661.3393	0	-2.860989	3	FANALELHEQLANLGDAR	peptide28090216(pre=-,post=-)	125	121	3.3912573E-20	2.8213456E-11
SD7.mgf	index=134520	-1	060813-SludgeD36_7-12, Cmpd 14002, +MSn(1140.52), 35.50 min	CID	1140.52	2	-10.656942	2	VEAETGNNGLNAATGEM+15.995EDLVK	peptide30824292(pre=-,post=-)	155	129	3.391734E-20	2.8427476E-11
SD7.mgf	index=51848	-1	060813-SludgeD36_19-24, Cmpd 4369, +MSn(837.8843), 15.18 min	CID	837.8843	0	-2.4038587	2	GVAM+15.995NPVDHPHGGGEGK	peptide27249887(pre=-,post=-)	140	135	3.4162682E-20	2.8332552E-11
SD7.mgf	index=133829	-1	060813-SludgeD36_7-12, Cmpd 13277, +MSn(659.6893), 33.98 min	CID	659.6893	0	1.0177327	3	TTSNIVGGHVGSPVTLANPR	peptide29911195(pre=-,post=-)	115	105	3.5195104E-20	2.9408052E-11
SD7.mgf	index=136513	-1	060813-SludgeD36_7-12, Cmpd 16095, +MSn(1002.4822), 40.35 min	CID	1002.4822	0	0.7306089	2	LAGTGISYAALGDSYSSGEGK	peptide30186601(pre=-,post=-)	176	158	3.5254215E-20	2.9506654E-11
SD7.mgf	index=65711	-1	060813-SludgeD36_19-24, Cmpd 19001, +MSn(1110.56), 46.88 min	CID	1110.56	0	-2.1983511	2	M+15.995LDINGASALVTGGASGLGEATAK	peptide31363916(pre=-,post=-)	247	208	3.534122E-20	2.968082E-11
SD7.mgf	index=86505	-1	060813-SludgeD36_25-30, Cmpd 12944, +MSn(939.45), 33.99 min	CID	939.45	0	4.872701	2	SQGVSSDQIGESIGVGSDR	peptide29268287(pre=-,post=-)	194	180	3.5688824E-20	2.9759726E-11
SD7.mgf	index=14363	-1	060813-SludgeD36_13-18, Cmpd 16944, +MSn(942.44), 41.29 min	CID	942.44	1	10.258617	3	NM+15.995ITGAAQM+15.995DGAILVC+57.021SAADGPM+15.995PQTR	peptide32046981(pre=-,post=-)	90	69	3.576303E-20	3.0093865E-11
SD7.mgf	index=86218	-1	060813-SludgeD36_25-30, Cmpd 12643, +MSn(847.89), 33.35 min	CID	847.89	0	0.7198481	2	SGNASGDDESITVDLSK	peptide27674917(pre=-,post=-)	113	109	3.64675E-20	3.0244036E-11
SD7.mgf	index=69259	-1	060813-SludgeD36_19-24, Cmpd 22757, +MSn(872.47), 56.54 min	CID	872.47	2	-12.814245	2	VPIPDGSITDFVAVVGR	peptide27856787(pre=-,post=-)	136	128	3.6821858E-20	3.053792E-11
SD7.mgf	index=20967	-1	060813-SludgeD36_13-18, Cmpd 23919, +MSn(933.5), 58.96 min	CID	933.5	0	9.153723	2	AVLGLFEGVVTGAADGYAR	peptide28798001(pre=-,post=-)	152	144	3.6959923E-20	3.081965E-11
SD7.mgf	index=89609	-1	060813-SludgeD36_25-30, Cmpd 16203, +MSn(954.52), 41.59 min	CID	954.52	1	-10.011186	2	TVVLSYASNIPAGSTVTVK	peptide29333166(pre=-,post=-)	92	86	3.7651213E-20	3.1396094E-11
SD7.mgf	index=112587	-1	060813-SludgeD36_31-36, Cmpd 15287, +MSn(817.7497), 39.91 min	CID	817.7497	0	14.256051	3	VLESAIANAEHNDGADIDELQVK	peptide31179155(pre=-,post=-)	202	149	3.7748177E-20	3.167316E-11
SD7.mgf	index=55447	-1	060813-SludgeD36_19-24, Cmpd 8168, +MSn(830.39), 23.43 min	CID	830.39	1	-6.5810766	2	M+15.995GHAGALISGGADTADAK	peptide28360327(pre=-,post=-)	135	129	3.7807915E-20	3.1454173E-11
SD7.mgf	index=70523	-1	060813-SludgeD36_19-24, Cmpd 24103, +MSn(1013.4982), 60.09 min	CID	1013.4982	0	-2.8906603	2	AVDGAFLM+15.995PVEDVFSISGR	peptide28796390(pre=-,post=-)	155	145	3.8003718E-20	3.1690036E-11
SD7.mgf	index=139746	-1	060813-SludgeD36_7-12, Cmpd 19516, +MSn(1118.53), 49.09 min	CID	1118.53	2	0.056498654	2	LGSDPISTDDPAFETAEAELR	peptide30201467(pre=-,post=-)	273	235	3.8305813E-20	3.2060743E-11
SD7.mgf	index=22272	-1	060813-SludgeD36_13-18, Cmpd 25308, +MSn(870.4741), 62.61 min	CID	870.4741	0	-0.911522	2	EELLPALDTLAGDLAAK	peptide27115090(pre=-,post=-)	123	120	3.8505028E-20	3.1933844E-11
SD7.mgf	index=21794	-1	060813-SludgeD36_13-18, Cmpd 24801, +MSn(979.5057), 61.28 min	CID	979.5057	0	-0.9346822	2	FLSQPFFVAEVFTGSPGK	peptide28112971(pre=-,post=-)	148	134	3.8818943E-20	3.2295295E-11
SD7.mgf	index=34332	-1	060813-SludgeD36_1-6, Cmpd 8297, +MSn(813.3516), 25.10 min	CID	813.3516	0	-4.802635	2	AESATGYVNAENDER	peptide24368001(pre=-,post=-)	172	171	3.922917E-20	3.2166044E-11
SD7.mgf	index=141930	-1	060813-SludgeD36_7-12, Cmpd 21839, +MSn(720.37), 55.11 min	CID	720.37	0	-8.133775	3	WTGNDVPVLLTGASVPEFTR	peptide29966247(pre=-,post=-)	102	94	3.955725E-20	3.305294E-11
SD7.mgf	index=21878	-1	060813-SludgeD36_13-18, Cmpd 24889, +MSn(942.47), 61.51 min	CID	942.47	0	-9.066437	2	NPPAGEEAFLVDLLENR	peptide27511013(pre=-,post=-)	164	161	4.0569768E-20	3.364622E-11
SD7.mgf	index=2151	-1	060813-SludgeD36_13-18, Cmpd 4060, +MSn(464.8164), 14.49 min	CID	464.8164	0	-1.3131007	5	EQLHGDPAATAGSHQGHGHAEGR	peptide30931251(pre=-,post=-)	143	119	4.0699868E-20	3.4149822E-11
SD7.mgf	index=139826	-1	060813-SludgeD36_7-12, Cmpd 19600, +MSn(1082.55), 49.30 min	CID	1082.55	0	0.33828557	2	LSFEPGDPTQVPAISSYSLR	peptide29701461(pre=-,post=-)	149	132	4.0780153E-20	3.4074764E-11
SD7.mgf	index=68627	-1	060813-SludgeD36_19-24, Cmpd 22087, +MSn(735.72), 54.78 min	CID	735.72	1	-6.1961546	3	AVVTAEFPGLVATSLVNTSGDR	peptide30499298(pre=-,post=-)	112	98	4.1579775E-20	3.484967E-11
SD7.mgf	index=64361	-1	060813-SludgeD36_19-24, Cmpd 17571, +MSn(935.45), 43.28 min	CID	935.45	1	-7.0166245	2	ADYNNGPLGVGLAYESTK	peptide27944969(pre=-,post=-)	127	114	4.1650273E-20	3.465081E-11
SD7.mgf	index=66246	-1	060813-SludgeD36_19-24, Cmpd 19569, +MSn(1111.55), 48.30 min	CID	1111.55	2	-14.232429	2	M+15.995LDINGASALVTGGASGLGEATAK	peptide31363916(pre=-,post=-)	147	121	4.2043296E-20	3.5309464E-11
SD7.mgf	index=34793	-1	060813-SludgeD36_1-6, Cmpd 8781, +MSn(745.38), 26.24 min	CID	745.38	0	2.2927744	2	ALAAANTAAETADATK	peptide25819741(pre=-,post=-)	119	114	4.251036E-20	3.5122717E-11
SD7.mgf	index=140538	-1	060813-SludgeD36_7-12, Cmpd 20353, +MSn(822.4533), 51.25 min	CID	822.4533	0	-0.59368837	2	IINEPTAAALAFGLDK	peptide26211899(pre=-,post=-)	141	140	4.2824245E-20	3.5382055E-11
SD7.mgf	index=139390	-1	060813-SludgeD36_7-12, Cmpd 19137, +MSn(818.89), 48.12 min	CID	818.89	0	-5.2173533	2	TGATDEDAVVADLGFR	peptide26754506(pre=-,post=-)	98	95	4.2874917E-20	3.542392E-11
SD7.mgf	index=67067	-1	060813-SludgeD36_19-24, Cmpd 20434, +MSn(998), 50.50 min	CID	998.0	1	1.3777915	2	LFGAEPANFLDVGGGATTEK	peptide29667506(pre=-,post=-)	140	123	4.3128574E-20	3.6037038E-11
SD7.mgf	index=10243	-1	060813-SludgeD36_13-18, Cmpd 12604, +MSn(596.967), 32.17 min	CID	596.967	0	-0.6134522	3	GITINTAHVEYETANR	peptide26098087(pre=-,post=-)	151	137	4.330016E-20	3.577526E-11
SD7.mgf	index=69585	-1	060813-SludgeD36_19-24, Cmpd 23101, +MSn(810.45), 57.45 min	CID	810.45	1	5.299898	3	GLDALLLGAVGDPAPGQAAPAGLVER	peptide31799885(pre=-,post=-)	109	93	4.3888145E-20	3.6910877E-11
SD7.mgf	index=54322	-1	060813-SludgeD36_19-24, Cmpd 6984, +MSn(879.4281), 21.06 min	CID	879.4281	0	-2.0820928	2	LTGGASNPNGSNGNVGSVR	peptide29084711(pre=-,post=-)	213	193	4.533472E-20	3.7803115E-11
SD7.mgf	index=142109	-1	060813-SludgeD36_7-12, Cmpd 22031, +MSn(882.4482), 55.62 min	CID	882.4482	0	-1.7983053	2	NLSGNLAEIADYTLNR	peptide26438414(pre=-,post=-)	103	101	4.5531818E-20	3.7619095E-11
SD7.mgf	index=21801	-1	060813-SludgeD36_13-18, Cmpd 24808, +MSn(942.97), 61.30 min	CID	942.97	1	-10.846228	2	NPPAGEEAFLVDLLENR	peptide27511013(pre=-,post=-)	180	175	4.5577274E-20	3.7799156E-11
SD7.mgf	index=66048	-1	060813-SludgeD36_19-24, Cmpd 19358, +MSn(841.79), 47.77 min	CID	841.79	2	4.6941648	3	QSLDIATNNLTQQVPVLAQGASPR	peptide31409523(pre=-,post=-)	88	73	4.5610416E-20	3.8305262E-11
SD7.mgf	index=136641	-1	060813-SludgeD36_7-12, Cmpd 16230, +MSn(772.39), 40.68 min	CID	772.39	1	-2.2653413	3	VVSGVGGQYNFVAQAHEIPDAR	peptide30846584(pre=-,post=-)	142	124	4.5956013E-20	3.851757E-11
SD7.mgf	index=132602	-1	060813-SludgeD36_7-12, Cmpd 11988, +MSn(897.43), 31.37 min	CID	897.43	1	1.8044769	2	NFGLTADNNPTSAGSQAK	peptide28379675(pre=-,post=-)	130	116	4.643456E-20	3.863108E-11
SD7.mgf	index=39214	-1	060813-SludgeD36_1-6, Cmpd 13534, +MSn(784.91), 37.87 min	CID	784.91	0	-9.719995	2	ATPLAGVDAVAAENAAK	peptide27027342(pre=-,post=-)	131	127	4.8174866E-20	3.995345E-11
SD7.mgf	index=21972	-1	060813-SludgeD36_13-18, Cmpd 24989, +MSn(1051.5252), 61.77 min	CID	1051.5251	0	-3.0183003	2	LYQLPDQQFANLYWFR	peptide26386582(pre=-,post=-)	203	189	4.8468696E-20	4.004559E-11
SD7.mgf	index=15064	-1	060813-SludgeD36_13-18, Cmpd 17683, +MSn(773.39), 43.09 min	CID	773.39	1	-2.183458	3	TVGSAHADPYVATAAAASALYGPR	peptide31458748(pre=-,post=-)	101	87	4.8527688E-20	4.0755288E-11
SD7.mgf	index=57648	-1	060813-SludgeD36_19-24, Cmpd 10481, +MSn(835.4328), 28.00 min	CID	835.4328	1	-0.10839329	2	VIVNDLGSSVHGEGTGK	peptide27842921(pre=-,post=-)	103	98	4.905042E-20	4.0679585E-11
SD7.mgf	index=113337	-1	060813-SludgeD36_31-36, Cmpd 16074, +MSn(952.45), 41.87 min	CID	952.45	1	-0.41564918	2	GFGFVTM+15.995QDGDAATTAIGK	peptide28921002(pre=-,post=-)	103	92	4.9270545E-20	4.108507E-11
SD7.mgf	index=68663	-1	060813-SludgeD36_19-24, Cmpd 22125, +MSn(1103.08), 54.88 min	CID	1103.08	1	-2.9606237	2	AVVTAEFPGLVATSLVNTSGDR	peptide30499298(pre=-,post=-)	210	186	4.980629E-20	4.1744642E-11
SD7.mgf	index=114810	-1	060813-SludgeD36_31-36, Cmpd 17625, +MSn(847.9), 45.86 min	CID	847.9	0	-5.470747	2	ANVEFFDDLGSPGGAAK	peptide27006259(pre=-,post=-)	125	120	5.061161E-20	4.1974344E-11
SD7.mgf	index=66076	-1	060813-SludgeD36_19-24, Cmpd 19388, +MSn(935.42), 47.84 min	CID	935.42	0	-1.6312207	2	M+15.995SM+15.995NPFDEIAVEEAVR	peptide26406417(pre=-,post=-)	165	159	5.0869504E-20	4.2029172E-11
SD7.mgf	index=22658	-1	060813-SludgeD36_13-18, Cmpd 25728, +MSn(774.41), 63.70 min	CID	774.41	0	5.5958996	3	YLGVLLYDADAIAQAASVENPK	peptide30861824(pre=-,post=-)	95	81	5.2184595E-20	4.3737992E-11
SD7.mgf	index=16333	-1	060813-SludgeD36_13-18, Cmpd 19028, +MSn(895.9463), 46.40 min	CID	895.9463	0	-3.6786652	2	SYELPDGQVITIGNER	peptide26732617(pre=-,post=-)	175	174	5.244231E-20	4.332865E-11
SD7.mgf	index=58069	-1	060813-SludgeD36_19-24, Cmpd 10928, +MSn(660.01), 28.89 min	CID	660.01	1	-1.3559391	3	LGGGLVVTNHDNGGVASQGPK	peptide30199961(pre=-,post=-)	111	95	5.2450314E-20	4.3899242E-11
SD7.mgf	index=83983	-1	060813-SludgeD36_25-30, Cmpd 10230, +MSn(814.8809), 28.11 min	CID	814.8809	0	-0.3745034	2	FVTDTTPNNEATYR	peptide23011885(pre=-,post=-)	121	118	5.2605178E-20	4.2639677E-11
SD7.mgf	index=112429	-1	060813-SludgeD36_31-36, Cmpd 15121, +MSn(645.57), 39.49 min	CID	645.57	0	-1.7963442	4	NM+15.995ISVELNGSTLQHEIAAQHGASR	peptide32824122(pre=-,post=I)	158	128	5.265847E-20	4.4224468E-11
SD7.mgf	index=34879	-1	060813-SludgeD36_1-6, Cmpd 8872, +MSn(745.3772), 26.45 min	CID	745.3772	0	-1.4739265	2	ALAAANTAAETADATK	peptide25819741(pre=-,post=-)	136	126	5.3528515E-20	4.4226088E-11
SD7.mgf	index=51269	-1	060813-SludgeD36_19-24, Cmpd 3739, +MSn(426.9426), 13.55 min	CID	426.9426	0	-1.2866266	4	GTAM+15.995NPVDHPHGGGEGR	peptide27246431(pre=-,post=-)	123	118	5.386316E-20	4.4670993E-11
SD7.mgf	index=20767	-1	060813-SludgeD36_13-18, Cmpd 23708, +MSn(846.1), 58.40 min	CID	846.1	0	1.0099198	3	LVDPAADEPDLFHAFGPLVSAAQR	peptide31357921(pre=-,post=-)	131	108	5.4079143E-20	4.54176E-11
SD7.mgf	index=114139	-1	060813-SludgeD36_31-36, Cmpd 16920, +MSn(893.47), 44.03 min	CID	893.47	0	-0.8197492	2	GTADTGSPEVQVALLTAR	peptide28175603(pre=-,post=-)	167	163	5.481587E-20	4.5603882E-11
SD7.mgf	index=139803	-1	060813-SludgeD36_7-12, Cmpd 19576, +MSn(1037.5), 49.24 min	CID	1037.5	2	-3.4722333	2	GSGNFNVFDDVTAGGSSTVLK	peptide30129350(pre=-,post=-)	192	168	5.504429E-20	4.6070318E-11
SD7.mgf	index=112851	-1	060813-SludgeD36_31-36, Cmpd 15564, +MSn(646.07), 40.58 min	CID	646.07	2	-4.3946867	4	NM+15.995ISVELNGSTLQHEIAAQHGASR	peptide32824122(pre=-,post=I)	177	138	5.510387E-20	4.6278203E-11
SD7.mgf	index=66102	-1	060813-SludgeD36_19-24, Cmpd 19416, +MSn(963.5), 47.91 min	CID	963.5	1	2.9482865	2	EPVIPC+57.021INPPAAGFTDVK	peptide28079542(pre=-,post=-)	146	140	5.5400467E-20	4.609024E-11
SD7.mgf	index=68933	-1	060813-SludgeD36_19-24, Cmpd 22414, +MSn(968.48), 55.64 min	CID	968.48	1	-11.0017605	2	TILDEVYADQVAELAER	peptide27774208(pre=-,post=-)	139	133	5.645203E-20	4.681805E-11
SD7.mgf	index=139059	-1	060813-SludgeD36_7-12, Cmpd 18785, +MSn(707.7), 47.21 min	CID	707.7	0	1.5524014	3	EHDVISSPLEGQDIALLER	peptide28857891(pre=-,post=-)	83	76	5.645792E-20	4.7078383E-11
SD7.mgf	index=64400	-1	060813-SludgeD36_19-24, Cmpd 17612, +MSn(854.43), 43.38 min	CID	854.43	1	4.8126016	3	NDPQGGATISALSTVTGAGANSISAGSR	peptide32203983(pre=-,post=-)	97	78	5.653741E-20	4.759876E-11
SD7.mgf	index=62482	-1	060813-SludgeD36_19-24, Cmpd 15585, +MSn(867.44), 38.47 min	CID	867.44	0	1.2665247	2	VPTPTGSATDLTFEAAR	peptide27858550(pre=-,post=-)	190	169	5.6607575E-20	4.694705E-11
SD7.mgf	index=139038	-1	060813-SludgeD36_7-12, Cmpd 18763, +MSn(1054.01), 47.15 min	CID	1054.01	0	-13.665999	2	SSTVNLFGSTPGINSLENNR	peptide29868968(pre=-,post=-)	208	191	5.743115E-20	4.7987874E-11
SD7.mgf	index=6418	-1	060813-SludgeD36_13-18, Cmpd 8576, +MSn(750.37), 24.19 min	CID	750.37	1	-1.3553358	3	SLVVHPASTTHSQLNDEEQR	peptide29851269(pre=-,post=-)	135	113	5.749556E-20	4.8041692E-11
SD7.mgf	index=142243	-1	060813-SludgeD36_7-12, Cmpd 22174, +MSn(984.53), 55.99 min	CID	984.53	0	12.336999	2	VTIAPIADLAGDEAILDDR	peptide29375359(pre=-,post=-)	170	158	5.76545E-20	4.807617E-11
SD7.mgf	index=141861	-1	060813-SludgeD36_7-12, Cmpd 21765, +MSn(735.72), 54.92 min	CID	735.72	1	-6.1961546	3	AVVTAEFPGLVATSLVNTSGDR	peptide30499298(pre=-,post=-)	119	108	5.8185274E-20	4.87674E-11
SD7.mgf	index=133048	-1	060813-SludgeD36_7-12, Cmpd 12457, +MSn(867.9369), 32.31 min	CID	867.9369	0	0.42193285	2	SLPYASQQVNVENASK	peptide26669106(pre=-,post=-)	113	105	5.8356054E-20	4.8214675E-11
SD7.mgf	index=140612	-1	060813-SludgeD36_7-12, Cmpd 20432, +MSn(822.95), 51.45 min	CID	822.95	1	-6.6406097	2	IINEPTAAALAFGLDK	peptide26211899(pre=-,post=-)	125	122	5.858705E-20	4.8405533E-11
SD7.mgf	index=51313	-1	060813-SludgeD36_19-24, Cmpd 3788, +MSn(568.9207), 13.68 min	CID	568.9207	0	-1.8237967	3	GTAM+15.995NPVDHPHGGGEGR	peptide27246431(pre=-,post=-)	132	126	5.866704E-20	4.8655052E-11
SD7.mgf	index=15614	-1	060813-SludgeD36_13-18, Cmpd 18263, +MSn(936.997), 44.51 min	CID	936.997	0	6.709374	2	LGDYAAGYSYTAAPIIVK	peptide28290280(pre=-,post=-)	90	80	5.896412E-20	4.9055014E-11
SD7.mgf	index=31983	-1	060813-SludgeD36_1-6, Cmpd 5795, +MSn(830.9088), 19.00 min	CID	830.9088	0	-1.9833055	2	VASTTPSNQATAEAANK	peptide27817539(pre=-,post=-)	121	115	5.905773E-20	4.8979067E-11
SD7.mgf	index=9160	-1	060813-SludgeD36_13-18, Cmpd 11463, +MSn(1037.92), 29.91 min	CID	1037.92	2	-13.477224	2	NDGNGFQDVSNGSNYANGDK	peptide29731774(pre=-,post=-)	177	151	5.936691E-20	4.960534E-11
SD7.mgf	index=112614	-1	060813-SludgeD36_31-36, Cmpd 15315, +MSn(915.97), 39.97 min	CID	915.97	1	2.9013443	2	TEGDTGSPEVQVAVLTAR	peptide28601346(pre=-,post=-)	186	175	5.954612E-20	4.9539203E-11
SD7.mgf	index=12262	-1	060813-SludgeD36_13-18, Cmpd 14724, +MSn(595.6474), 36.39 min	CID	595.6474	0	-0.7172797	3	GITINTAHVEYNSPIR	peptide26098095(pre=-,post=-)	121	119	5.970364E-20	4.9328076E-11
SD7.mgf	index=64469	-1	060813-SludgeD36_19-24, Cmpd 17684, +MSn(834.45), 43.57 min	CID	834.45	0	-8.850367	2	LLDQGQAGDNVGVLLR	peptide26315730(pre=-,post=-)	133	125	5.986862E-20	4.946438E-11
SD7.mgf	index=142164	-1	060813-SludgeD36_7-12, Cmpd 22090, +MSn(985.01), 55.77 min	CID	985.01	1	-9.701144	2	VTIAPIADLAGDEAILDDR	peptide29375359(pre=-,post=-)	187	178	6.09488E-20	5.082318E-11
SD7.mgf	index=61565	-1	060813-SludgeD36_19-24, Cmpd 14622, +MSn(689.05), 36.38 min	CID	689.05	0	13.464145	3	YIPVGTTLHNIELQPGGGAK	peptide29975438(pre=-,post=-)	124	107	6.1611824E-20	5.148113E-11
SD7.mgf	index=70504	-1	060813-SludgeD36_19-24, Cmpd 24083, +MSn(1047.0514), 60.04 min	CID	1047.0514	0	-1.5156006	2	QPELDAALIAQGVADQLANR	peptide29810736(pre=-,post=-)	311	284	6.2565324E-20	5.227785E-11
SD7.mgf	index=130524	-1	060813-SludgeD36_7-12, Cmpd 9793, +MSn(799.82), 26.84 min	CID	799.82	0	-10.378204	2	YDTYSDYGSDTSPK	peptide24292315(pre=-,post=-)	112	111	6.2913E-20	5.099479E-11
SD7.mgf	index=59984	-1	060813-SludgeD36_19-24, Cmpd 12962, +MSn(908.95), 33.03 min	CID	908.95	2	-7.2577453	2	QSNVNGTAADLDAGVQVR	peptide28496187(pre=-,post=-)	154	140	6.373353E-20	5.3022902E-11
SD7.mgf	index=36629	-1	060813-SludgeD36_1-6, Cmpd 10811, +MSn(904.9192), 31.11 min	CID	904.9192	0	-1.0791698	2	DLAGNAM+15.995SEVGNTATVDK	peptide28045134(pre=-,post=-)	139	135	6.3824765E-20	5.3098807E-11
SD7.mgf	index=19748	-1	060813-SludgeD36_13-18, Cmpd 22634, +MSn(967.9848), 55.56 min	CID	967.9848	0	-4.2876425	2	TILDEVYADQVAELAER	peptide27774208(pre=-,post=-)	205	192	6.3920266E-20	5.3011772E-11
SD7.mgf	index=139828	-1	060813-SludgeD36_7-12, Cmpd 19602, +MSn(1117.52), 49.31 min	CID	1117.52	0	-5.898559	2	LGSDPISTDDPAFETAEAELR	peptide30201467(pre=-,post=-)	245	218	6.427301E-20	5.3794462E-11
SD7.mgf	index=111222	-1	060813-SludgeD36_31-36, Cmpd 13853, +MSn(798.39), 36.48 min	CID	798.39	0	-14.066196	2	LVSSAGTGYFYTTTK	peptide25072981(pre=-,post=-)	92	91	6.457923E-20	5.295188E-11
SD7.mgf	index=117238	-1	060813-SludgeD36_31-36, Cmpd 20179, +MSn(988.0388), 52.45 min	CID	988.0388	0	-2.162087	2	VALGVLPTTDFGTVTQDIK	peptide29337689(pre=-,post=-)	163	144	6.499246E-20	5.4195048E-11
SD7.mgf	index=65105	-1	060813-SludgeD36_19-24, Cmpd 18357, +MSn(873.39), 45.24 min	CID	873.39	1	-1.1525267	2	VVGWYDNEWGYSNR	peptide24237328(pre=-,post=-)	132	124	6.521847E-20	5.2863512E-11
SD7.mgf	index=71079	-1	060813-SludgeD36_19-24, Cmpd 24702, +MSn(706.3623), 61.65 min	CID	706.3623	0	-1.7281514	3	SAESPFEVAATALLPEEISR	peptide29821481(pre=-,post=-)	128	122	6.557667E-20	5.479404E-11
SD7.mgf	index=112958	-1	060813-SludgeD36_31-36, Cmpd 15676, +MSn(867.9495), 40.86 min	CID	867.9495	0	-0.28128427	2	FTPSGQAVANFGVAVNR	peptide27187347(pre=-,post=-)	187	172	6.577007E-20	5.4545892E-11
SD7.mgf	index=15047	-1	060813-SludgeD36_13-18, Cmpd 17665, +MSn(1024.5), 43.05 min	CID	1024.5	0	3.3362422	2	VIYASSPEDIDYSQYGIK	peptide28669353(pre=-,post=-)	159	138	6.594363E-20	5.4861587E-11
SD7.mgf	index=137712	-1	060813-SludgeD36_7-12, Cmpd 17356, +MSn(1136.04), 43.54 min	CID	1136.04	0	-2.1490448	2	LADEAYALGGQTAAESYINADK	peptide30633794(pre=-,post=-)	184	155	6.611678E-20	5.5415113E-11
SD7.mgf	index=21124	-1	060813-SludgeD36_13-18, Cmpd 24085, +MSn(879.942), 59.39 min	CID	879.942	0	-3.5374854	2	DIIAILGMDELSPEDK	peptide25937364(pre=-,post=-)	122	119	6.678391E-20	5.51779E-11
SD7.mgf	index=109013	-1	060813-SludgeD36_31-36, Cmpd 11534, +MSn(741.0323), 31.26 min	CID	741.0323	0	-0.82364976	3	SHDAITGPTLSVDQTTGEVHR	peptide30341372(pre=-,post=-)	120	111	6.772175E-20	5.6680945E-11
SD7.mgf	index=94212	-1	060813-SludgeD36_25-30, Cmpd 21064, +MSn(780.93), 54.13 min	CID	780.93	0	9.37893	2	ILGFAALTVVGDGDGR	peptide26217030(pre=-,post=-)	138	135	6.861881E-20	5.6693924E-11
SD7.mgf	index=10442	-1	060813-SludgeD36_13-18, Cmpd 12813, +MSn(596.9663), 32.56 min	CID	596.9663	0	-1.7381146	3	GITINTAHVEYETANR	peptide26098087(pre=-,post=-)	100	97	6.890359E-20	5.692921E-11
SD7.mgf	index=112310	-1	060813-SludgeD36_31-36, Cmpd 14996, +MSn(873.9167), 39.18 min	CID	873.9167	0	-1.8857017	2	NLDEGQTVEFDVAPGR	peptide26434742(pre=-,post=-)	193	177	6.891513E-20	5.6938745E-11
SD7.mgf	index=110427	-1	060813-SludgeD36_31-36, Cmpd 13019, +MSn(639.3289), 34.59 min	CID	639.3289	0	1.4320151	3	TM+15.995PIHQSNVAIFNAATGK	peptide28619602(pre=-,post=-)	85	76	6.9186724E-20	5.755967E-11
SD7.mgf	index=115694	-1	060813-SludgeD36_31-36, Cmpd 18557, +MSn(650.0025), 48.26 min	CID	650.0025	0	-1.7840946	3	FLSQPFHVAEVFTGSPGK	peptide28112974(pre=-,post=-)	95	87	6.973753E-20	5.801791E-11
SD7.mgf	index=115382	-1	060813-SludgeD36_31-36, Cmpd 18226, +MSn(943.94), 47.41 min	CID	943.94	0	-2.0691156	2	DGDLEQSFSQFGAVTSAK	peptide28040073(pre=-,post=-)	129	122	6.9959175E-20	5.8202308E-11
SD7.mgf	index=66374	-1	060813-SludgeD36_19-24, Cmpd 19704, +MSn(879.8917), 48.64 min	CID	879.8917	0	-6.1735954	2	VLGWYDNEWGYSNR	peptide24188514(pre=-,post=-)	124	121	7.028203E-20	5.6967837E-11
SD7.mgf	index=114673	-1	060813-SludgeD36_31-36, Cmpd 17481, +MSn(867.45), 45.48 min	CID	867.45	0	-8.161877	2	ALLEQGEDVGLATVYR	peptide25824594(pre=-,post=-)	145	141	7.045269E-20	5.8209104E-11
SD7.mgf	index=92771	-1	060813-SludgeD36_25-30, Cmpd 19550, +MSn(782.9122), 50.18 min	CID	782.9122	0	-2.9624383	2	TVSGAAVELSEVAFGK	peptide26805812(pre=-,post=-)	133	132	7.0602786E-20	5.8333116E-11
SD7.mgf	index=64140	-1	060813-SludgeD36_19-24, Cmpd 17331, +MSn(1070), 42.69 min	CID	1070.0	1	10.302036	2	FGLVYNDDGTTSDTNLSYR	peptide28885154(pre=-,post=-)	212	179	7.087647E-20	5.9101536E-11
SD7.mgf	index=116339	-1	060813-SludgeD36_31-36, Cmpd 19235, +MSn(844.9534), 49.99 min	CID	844.9534	0	-0.650114	2	FVALPGEAGELGIYPR	peptide26055891(pre=-,post=-)	167	159	7.090463E-20	5.858251E-11
SD7.mgf	index=21676	-1	060813-SludgeD36_13-18, Cmpd 24676, +MSn(1091.17), 60.95 min	CID	1091.17	1	-5.6878457	3	GYVSPYM+15.995VTDPDSM+15.995EAVLDDPYILFVSSK	peptide32310454(pre=-,post=-)	98	76	7.122095E-20	5.99855E-11
SD7.mgf	index=38835	-1	060813-SludgeD36_1-6, Cmpd 13128, +MSn(918.93), 36.85 min	CID	918.93	1	-3.554243	2	AVYVFDTSNQASTYNR	peptide25872431(pre=-,post=-)	197	187	7.127063E-20	5.88849E-11
SD7.mgf	index=18873	-1	060813-SludgeD36_13-18, Cmpd 21710, +MSn(885.43), 53.16 min	CID	885.43	0	10.477893	2	YYGGNAVVDDIEDIAR	peptide26951852(pre=-,post=-)	113	108	7.1619016E-20	5.917274E-11
SD7.mgf	index=38668	-1	060813-SludgeD36_1-6, Cmpd 12953, +MSn(872.4409), 36.40 min	CID	872.4409	0	-0.8395082	2	DALTTANTDGLINPAEK	peptide27077340(pre=-,post=-)	133	124	7.168881E-20	5.945455E-11
SD7.mgf	index=140208	-1	060813-SludgeD36_7-12, Cmpd 20002, +MSn(1075.56), 50.34 min	CID	1075.56	1	3.322257	2	EAPTFEQQSTEASVLITGIK	peptide29510193(pre=-,post=-)	145	125	7.24272E-20	6.051815E-11
SD7.mgf	index=16840	-1	060813-SludgeD36_13-18, Cmpd 19564, +MSn(650.0023), 47.72 min	CID	650.0023	0	-2.0657938	3	FLSQPFHVAEVFTGSPGK	peptide28112974(pre=-,post=-)	128	117	7.2621275E-20	6.041703E-11
SD7.mgf	index=67186	-1	060813-SludgeD36_19-24, Cmpd 20561, +MSn(876.43), 50.82 min	CID	876.43	0	-1.0446087	2	DLASTVDEVSGTLTTDK	peptide27091299(pre=-,post=-)	95	91	7.292597E-20	6.0480586E-11
SD7.mgf	index=21660	-1	060813-SludgeD36_13-18, Cmpd 24659, +MSn(960.9858), 60.90 min	CID	960.9858	0	-3.048618	2	VQPDFVDVLDLDQYVR	peptide26868275(pre=-,post=-)	204	188	7.298981E-20	6.0305316E-11
SD7.mgf	index=38587	-1	060813-SludgeD36_1-6, Cmpd 12868, +MSn(872.4396), 36.19 min	CID	872.4396	0	-2.3786063	2	DALTTANTDGLINPAEK	peptide27077340(pre=-,post=-)	149	135	7.401239E-20	6.13816E-11
SD7.mgf	index=20891	-1	060813-SludgeD36_13-18, Cmpd 23839, +MSn(933.5), 58.74 min	CID	933.5	0	9.153723	2	AVLGLFEGVVTGAADGYAR	peptide28798001(pre=-,post=-)	129	121	7.4272496E-20	6.193336E-11
SD7.mgf	index=71295	-1	060813-SludgeD36_19-24, Cmpd 24937, +MSn(923.499), 62.26 min	CID	923.499	0	-2.643641	2	AYGIEDAVNLLTSLPAAK	peptide28001682(pre=-,post=-)	145	134	7.435438E-20	6.1858886E-11
SD7.mgf	index=37338	-1	060813-SludgeD36_1-6, Cmpd 11556, +MSn(830.4132), 32.93 min	CID	830.4132	0	0.44099864	2	EGTLGITNQDNLAEGK	peptide25972866(pre=-,post=-)	97	95	7.5450336E-20	6.233824E-11
SD7.mgf	index=85943	-1	060813-SludgeD36_25-30, Cmpd 12354, +MSn(878.94), 32.73 min	CID	878.94	0	0.833302	2	APAGASGAADGSPLSASELK	peptide29449731(pre=-,post=-)	138	122	7.561716E-20	6.31836E-11
SD7.mgf	index=117219	-1	060813-SludgeD36_31-36, Cmpd 20159, +MSn(886.5272), 52.40 min	CID	886.5272	0	2.4096673	2	ALTPSPALAAVVGAAPLPR	peptide28775293(pre=-,post=-)	188	174	7.607195E-20	6.343387E-11
SD7.mgf	index=117943	-1	060813-SludgeD36_31-36, Cmpd 20921, +MSn(628.9869), 54.39 min	CID	628.9869	0	-1.5525936	3	LPTPEEVLNAHFDFAGK	peptide27428752(pre=-,post=-)	136	128	7.620477E-20	6.319983E-11
SD7.mgf	index=64016	-1	060813-SludgeD36_19-24, Cmpd 17199, +MSn(887.98), 42.36 min	CID	887.98	0	0.34367427	2	VLVVGNPANTNAYIAMK	peptide27850798(pre=-,post=-)	107	97	7.7041825E-20	6.3894036E-11
SD7.mgf	index=18478	-1	060813-SludgeD36_13-18, Cmpd 21287, +MSn(893.43), 52.07 min	CID	893.43	0	-0.81978583	2	ELESFAAFGSDLDAVSK	peptide27124465(pre=-,post=-)	112	105	7.732908E-20	6.413227E-11
SD7.mgf	index=62319	-1	060813-SludgeD36_19-24, Cmpd 15414, +MSn(860.43), 38.07 min	CID	860.43	0	-1.2059045	2	VPTPTGSATDLTFEAGR	peptide27858551(pre=-,post=-)	184	169	7.830074E-20	6.493811E-11
SD7.mgf	index=142271	-1	060813-SludgeD36_7-12, Cmpd 22203, +MSn(936.96), 56.07 min	CID	936.96	1	-4.267925	2	IQYYDPAAEGLSLFER	peptide26236255(pre=-,post=-)	156	146	7.85435E-20	6.4893854E-11
SD7.mgf	index=53377	-1	060813-SludgeD36_19-24, Cmpd 5990, +MSn(849.88), 19.04 min	CID	849.88	0	-8.115166	2	ASDSVAGAETGTTTTDSK	peptide27983664(pre=-,post=-)	113	107	7.8875846E-20	6.56205E-11
SD7.mgf	index=93021	-1	060813-SludgeD36_25-30, Cmpd 19812, +MSn(1059.04), 50.86 min	CID	1059.04	0	-6.915856	2	IFAEDGASIPVTVLDVSNNR	peptide29623450(pre=-,post=-)	183	169	7.888704E-20	6.591582E-11
SD7.mgf	index=21234	-1	060813-SludgeD36_13-18, Cmpd 24202, +MSn(886.4526), 59.70 min	CID	886.4526	0	-4.268884	2	SLLWYDAPVFAAAGYK	peptide26667295(pre=-,post=-)	107	103	7.9006146E-20	6.52761E-11
SD7.mgf	index=11155	-1	060813-SludgeD36_13-18, Cmpd 13561, +MSn(1140.03), 34.04 min	CID	1140.03	1	-0.4007901	2	VEAETGNNGLNAATGEM+15.995EDLVK	peptide30824292(pre=-,post=-)	136	116	7.93628E-20	6.651713E-11
SD7.mgf	index=112951	-1	060813-SludgeD36_31-36, Cmpd 15669, +MSn(797.8809), 40.84 min	CID	797.8809	0	-3.977806	2	QGNALSWASSGGQGFK	peptide26570081(pre=-,post=-)	112	111	7.9993994E-20	6.609228E-11
SD7.mgf	index=133955	-1	060813-SludgeD36_7-12, Cmpd 13409, +MSn(853.907), 34.26 min	CID	853.907	0	0.71477574	2	FLEAM+15.995AAGLNGPDAEGK	peptide27166415(pre=-,post=-)	103	94	8.02628E-20	6.656533E-11
SD7.mgf	index=5552	-1	060813-SludgeD36_13-18, Cmpd 7663, +MSn(811.38), 22.41 min	CID	811.38	2	-9.863837	2	ELAVQSANASNSASDR	peptide25978327(pre=-,post=-)	126	125	8.061154E-20	6.66025E-11
SD7.mgf	index=38433	-1	060813-SludgeD36_1-6, Cmpd 12706, +MSn(872.441), 35.78 min	CID	872.441	0	-0.76954913	2	DALTTANTDGLINPAEK	peptide27077340(pre=-,post=-)	115	109	8.07325E-20	6.6954865E-11
SD7.mgf	index=89497	-1	060813-SludgeD36_25-30, Cmpd 16086, +MSn(948.47), 41.29 min	CID	948.47	0	3.1532176	2	M+15.995TIQTTGSDDVIEQITK	peptide27479910(pre=-,post=-)	140	135	8.083277E-20	6.703802E-11
SD7.mgf	index=51469	-1	060813-SludgeD36_19-24, Cmpd 3958, +MSn(426.9418), 14.12 min	CID	426.9418	0	-3.1450872	4	GTAM+15.995NPVDHPHGGGEGR	peptide27246431(pre=-,post=-)	130	124	8.094525E-20	6.713131E-11
SD7.mgf	index=135675	-1	060813-SludgeD36_7-12, Cmpd 15215, +MSn(919.45), 38.20 min	CID	919.45	0	4.3148646	2	TM+15.995VDEAAANATTDLSLAK	peptide28619938(pre=-,post=-)	131	120	8.186126E-20	6.81042E-11
SD7.mgf	index=23008	-1	060813-SludgeD36_13-18, Cmpd 26102, +MSn(1088.12), 64.69 min	CID	1088.12	0	2.5802526	2	ALVNEPAALLLDEPLGALDLK	peptide30009853(pre=-,post=-)	155	132	8.219735E-20	6.8796566E-11
SD7.mgf	index=15160	-1	060813-SludgeD36_13-18, Cmpd 17784, +MSn(773.39), 43.34 min	CID	773.39	1	-2.183458	3	TVGSAHADPYVATAAAASALYGPR	peptide31458748(pre=-,post=-)	113	99	8.253773E-20	6.931814E-11
SD7.mgf	index=90346	-1	060813-SludgeD36_25-30, Cmpd 16989, +MSn(663.34), 43.58 min	CID	663.34	2	-2.6075115	3	AHAFSASAEAAIIAAGGSVER	peptide30001784(pre=-,post=-)	89	85	8.2986514E-20	6.945707E-11
SD7.mgf	index=65168	-1	060813-SludgeD36_19-24, Cmpd 18423, +MSn(1111.05), 45.41 min	CID	1111.05	1	-12.72201	2	M+15.995LDINGASALVTGGASGLGEATAK	peptide31363916(pre=-,post=-)	212	170	8.3587745E-20	7.019998E-11
SD7.mgf	index=21037	-1	060813-SludgeD36_13-18, Cmpd 23993, +MSn(1029.07), 59.15 min	CID	1029.07	1	-5.0725145	2	VNQIGTLTQTLEAVQLATR	peptide29365129(pre=-,post=-)	252	232	8.372243E-20	6.981335E-11
SD7.mgf	index=61352	-1	060813-SludgeD36_19-24, Cmpd 14399, +MSn(959.5189), 35.93 min	CID	959.5189	0	-0.44527096	2	LGAGTVM+15.995TTITPVGTAANVK	peptide29670622(pre=-,post=-)	129	121	8.5232755E-20	7.121812E-11
SD7.mgf	index=84125	-1	060813-SludgeD36_25-30, Cmpd 10379, +MSn(1037.43), 28.41 min	CID	1037.43	0	7.060014	2	NDGNGFQDVSDGSNYANGDK	peptide29731771(pre=-,post=-)	164	143	8.557146E-20	7.150114E-11
SD7.mgf	index=20489	-1	060813-SludgeD36_13-18, Cmpd 23413, +MSn(866.08), 57.62 min	CID	866.08	1	4.5363374	3	IIM+15.995DPTTAALGYGLDYAYTNMER	peptide30997318(pre=-,post=-)	87	71	8.56053E-20	7.1828384E-11
SD7.mgf	index=64767	-1	060813-SludgeD36_19-24, Cmpd 18000, +MSn(1054), 44.35 min	CID	1054.0	1	-9.703136	2	ALSTLSNPDGGWLTSADTSGR	peptide30009334(pre=-,post=-)	241	202	8.594667E-20	7.1934625E-11
SD7.mgf	index=8712	-1	060813-SludgeD36_13-18, Cmpd 10991, +MSn(1037.42), 28.94 min	CID	1037.42	1	-11.859551	2	NDGNGFQDVSNGSNYANGDK	peptide29731774(pre=-,post=-)	149	126	8.635568E-20	7.2156406E-11
SD7.mgf	index=68953	-1	060813-SludgeD36_19-24, Cmpd 22435, +MSn(882.44), 55.69 min	CID	882.44	0	-11.066494	2	NLSGNLAEIADYTLNR	peptide26438414(pre=-,post=-)	136	132	8.723532E-20	7.207517E-11
SD7.mgf	index=66630	-1	060813-SludgeD36_19-24, Cmpd 19975, +MSn(691.04), 49.32 min	CID	691.04	1	2.062902	3	NALITLHNSLSEVTAPSFR	peptide29112206(pre=-,post=-)	95	90	8.738497E-20	7.286742E-11
SD7.mgf	index=140237	-1	060813-SludgeD36_7-12, Cmpd 20033, +MSn(923.8), 50.43 min	CID	923.8	1	-2.4226665	3	VFDQAGGEVLAEVPAATLHEDAPLYR	peptide31925099(pre=-,post=-)	150	115	8.775298E-20	7.380215E-11
SD7.mgf	index=19735	-1	060813-SludgeD36_13-18, Cmpd 22620, +MSn(883.46), 55.52 min	CID	883.46	2	7.818095	2	NLSGNLAEIADYTLNR	peptide26438414(pre=-,post=-)	115	112	8.8239285E-20	7.290467E-11
SD7.mgf	index=89141	-1	060813-SludgeD36_25-30, Cmpd 15712, +MSn(666.3486), 40.35 min	CID	666.3486	0	-1.3739446	3	TPATATLEGPVVLGGHSDFK	peptide29901605(pre=-,post=-)	78	70	8.8551765E-20	7.3991396E-11
SD7.mgf	index=16541	-1	060813-SludgeD36_13-18, Cmpd 19249, +MSn(642.3319), 46.94 min	CID	642.3319	0	-1.3302952	3	EPVIPC+57.021INPPAAGFTDVK	peptide28079542(pre=-,post=-)	100	95	8.924632E-20	7.4248184E-11
SD7.mgf	index=58471	-1	060813-SludgeD36_19-24, Cmpd 11370, +MSn(1037.4175), 29.84 min	CID	1037.4175	1	-14.331729	2	NDGNGFQDVSNGSNYANGDK	peptide29731774(pre=-,post=-)	179	151	9.0346205E-20	7.549078E-11
SD7.mgf	index=36495	-1	060813-SludgeD36_1-6, Cmpd 10656, +MSn(904.92), 30.74 min	CID	904.92	0	-0.20234433	2	DLAGNAM+15.995SEVGNTATVDK	peptide28045134(pre=-,post=-)	149	140	9.096322E-20	7.5676555E-11
SD7.mgf	index=139605	-1	060813-SludgeD36_7-12, Cmpd 19363, +MSn(713.04), 48.70 min	CID	713.04	2	0.40180358	3	EHDIISSPLEGQDIALLER	peptide28857875(pre=-,post=-)	93	86	9.0995755E-20	7.587833E-11
SD7.mgf	index=112404	-1	060813-SludgeD36_31-36, Cmpd 15094, +MSn(874.92), 39.42 min	CID	874.92	2	-1.9531354	2	NLDEGQTVEFDVAPGR	peptide26434742(pre=-,post=-)	161	146	9.10117E-20	7.5195274E-11
SD7.mgf	index=134555	-1	060813-SludgeD36_7-12, Cmpd 14039, +MSn(921.92), 35.58 min	CID	921.92	0	-1.3902904	2	QAFDNSVESLTSTDSNK	peptide27603111(pre=-,post=-)	117	111	9.2537845E-20	7.6745534E-11
SD7.mgf	index=112226	-1	060813-SludgeD36_31-36, Cmpd 14908, +MSn(873.9159), 38.98 min	CID	873.9159	0	-2.793632	2	NLDEGQTVEFDVAPGR	peptide26434742(pre=-,post=-)	191	176	9.2577085E-20	7.648863E-11
SD7.mgf	index=35113	-1	060813-SludgeD36_1-6, Cmpd 9117, +MSn(966.46), 27.04 min	CID	966.46	1	3.6974905	2	M+15.995VSSTASSAGLTATAETSSR	peptide29728155(pre=-,post=-)	230	205	9.289526E-20	7.76207E-11
SD7.mgf	index=33321	-1	060813-SludgeD36_1-6, Cmpd 7219, +MSn(837.86), 22.52 min	CID	837.86	1	-2.5863369	2	ASDSPSTSYVDQDSSK	peptide25849134(pre=-,post=-)	125	121	9.3341626E-20	7.7120296E-11
SD7.mgf	index=17738	-1	060813-SludgeD36_13-18, Cmpd 20509, +MSn(982.5601), 50.08 min	CID	982.5601	0	-2.298379	2	VIAQAAANNLIPATLELGGK	peptide29932359(pre=-,post=-)	116	105	9.334867E-20	7.799956E-11
SD7.mgf	index=65139	-1	060813-SludgeD36_19-24, Cmpd 18393, +MSn(1067.02), 45.33 min	CID	1067.02	0	-6.177725	2	LFTDDGDAVPVTVVDVSNNR	peptide29669809(pre=-,post=-)	192	165	9.372942E-20	7.83177E-11
SD7.mgf	index=90761	-1	060813-SludgeD36_25-30, Cmpd 17425, +MSn(887.92), 44.70 min	CID	887.92	0	-7.1488547	2	TGAGEGDDEQIVVDLTR	peptide27765829(pre=-,post=-)	216	194	9.4076634E-20	7.802172E-11
SD7.mgf	index=21251	-1	060813-SludgeD36_13-18, Cmpd 24220, +MSn(1068.5), 59.75 min	CID	1068.5	0	-3.7700562	2	M+15.995YQLPDQQFANLYWFR	peptide26411849(pre=-,post=-)	195	178	9.4328465E-20	7.793564E-11
SD7.mgf	index=114885	-1	060813-SludgeD36_31-36, Cmpd 17704, +MSn(848.4), 46.06 min	CID	848.4	1	-7.4490533	2	ANVEFFDDLGSPGGAAK	peptide27006259(pre=-,post=-)	116	110	9.471831E-20	7.855389E-11
SD7.mgf	index=57625	-1	060813-SludgeD36_19-24, Cmpd 10457, +MSn(676.34), 27.95 min	CID	676.34	2	-7.886913	3	IFVLHADHEQNASTSTVR	peptide28226916(pre=-,post=-)	103	85	9.884192E-20	8.2231215E-11
SD7.mgf	index=54425	-1	060813-SludgeD36_19-24, Cmpd 7093, +MSn(879.43), 21.28 min	CID	879.43	0	0.06940309	2	LTGGASNPNGSNGNVGSVR	peptide29084711(pre=-,post=-)	163	151	9.927082E-20	8.277863E-11
SD7.mgf	index=83475	-1	060813-SludgeD36_25-30, Cmpd 9696, +MSn(753.4029), 27.03 min	CID	753.4029	0	1.7822813	2	AAAPAAPAEVAAPAEAK	peptide26953859(pre=-,post=-)	103	99	9.937814E-20	8.241848E-11
SD7.mgf	index=138396	-1	060813-SludgeD36_7-12, Cmpd 18078, +MSn(1216.59), 45.40 min	CID	1216.59	1	-6.3982863	2	TNAHLVDLGQVLNSSGSYEVDGR	peptide31157414(pre=-,post=-)	262	207	9.9595E-20	8.356665E-11
SD7.mgf	index=68934	-1	060813-SludgeD36_19-24, Cmpd 22415, +MSn(1027.53), 55.64 min	CID	1027.53	1	-5.198977	2	DAEAPIFSVADLGIVGDVHK	peptide29489166(pre=-,post=-);peptide32609972(pre=-,post=V)	151	130	9.972182E-20	8.3324785E-11
SD7.mgf	index=87309	-1	060813-SludgeD36_25-30, Cmpd 13788, +MSn(868.43), 35.82 min	CID	868.43	1	-0.6668544	2	GLDITVTTTAATDDQGR	peptide27225285(pre=-,post=-)	137	132	9.9769756E-20	8.2743264E-11
SD7.mgf	index=21724	-1	060813-SludgeD36_13-18, Cmpd 24727, +MSn(960.9864), 61.08 min	CID	960.9864	0	-2.4134893	2	VQPDFVDVLDLDQYVR	peptide26868275(pre=-,post=-)	201	186	1.00047023E-19	8.26604E-11
SD7.mgf	index=39048	-1	060813-SludgeD36_1-6, Cmpd 13352, +MSn(893.9609), 37.41 min	CID	893.9609	0	-2.048245	2	GTAQGLVDALPSTEQTAK	peptide28175762(pre=-,post=-)	147	138	1.002648E-19	8.3414976E-11
SD7.mgf	index=21723	-1	060813-SludgeD36_13-18, Cmpd 24726, +MSn(1013.5), 61.08 min	CID	1013.5	0	-1.1442196	2	AVDGAFLM+15.995PVEDVFSISGR	peptide28796390(pre=-,post=-)	166	149	1.00448994E-19	8.3761074E-11
SD7.mgf	index=16512	-1	060813-SludgeD36_13-18, Cmpd 19218, +MSn(962.994), 46.87 min	CID	962.994	0	-1.5211325	2	EPVIPC+57.021INPPAAGFTDVK	peptide28079542(pre=-,post=-)	125	116	1.0061927E-19	8.370988E-11
SD7.mgf	index=131964	-1	060813-SludgeD36_7-12, Cmpd 11318, +MSn(793.67), 29.96 min	CID	793.67	1	-4.358739	3	IGEVHEGAATM+15.995DWM+15.995EQEQER	peptide29626801(pre=-,post=-)	81	70	1.0160804E-19	8.490086E-11
SD7.mgf	index=10691	-1	060813-SludgeD36_13-18, Cmpd 13074, +MSn(935.99), 33.05 min	CID	935.99	2	-2.8047469	2	LIVVQGDTEPASVEQQR	peptide27400879(pre=-,post=-)	131	115	1.0176388E-19	8.439708E-11
SD7.mgf	index=92850	-1	060813-SludgeD36_25-30, Cmpd 19633, +MSn(782.9126), 50.39 min	CID	782.9126	0	-2.416726	2	TVSGAAVELSEVAFGK	peptide26805812(pre=-,post=-)	132	130	1.02770057E-19	8.491021E-11
SD7.mgf	index=89097	-1	060813-SludgeD36_25-30, Cmpd 15666, +MSn(646.07), 40.24 min	CID	646.07	2	-4.3946867	4	NM+15.995ISVELNGSTLQHEIAAQHGASR	peptide32824122(pre=-,post=I)	186	150	1.03093937E-19	8.658198E-11
SD7.mgf	index=70310	-1	060813-SludgeD36_19-24, Cmpd 23874, +MSn(886.4528), 59.48 min	CID	886.4528	0	-3.9934726	2	SLLWYDAPVFAAAGYK	peptide26667295(pre=-,post=-)	89	85	1.03991563E-19	8.591944E-11
SD7.mgf	index=17464	-1	060813-SludgeD36_13-18, Cmpd 20220, +MSn(875.4), 49.35 min	CID	875.4	1	-6.8703637	2	EYYAELTDAEIFER	peptide22926653(pre=-,post=-)	139	134	1.0402026E-19	8.4314715E-11
SD7.mgf	index=115160	-1	060813-SludgeD36_31-36, Cmpd 17993, +MSn(895.9496), 46.81 min	CID	895.9496	0	0.0	2	SYELPDGQVITIGNER	peptide26732617(pre=-,post=-)	165	163	1.0427402E-19	8.615281E-11
SD7.mgf	index=70796	-1	060813-SludgeD36_19-24, Cmpd 24396, +MSn(1051.03), 60.86 min	CID	1051.03	0	-6.27171	2	TVPVEELEATTDELAAGLSR	peptide29913747(pre=-,post=-)	169	159	1.0477318E-19	8.754556E-11
SD7.mgf	index=114171	-1	060813-SludgeD36_31-36, Cmpd 16954, +MSn(776.3769), 44.11 min	CID	776.3769	0	-5.5030456	2	QGNALSWATSGGAGFK	peptide26570082(pre=-,post=-)	89	88	1.05185443E-19	8.6905844E-11
SD7.mgf	index=109053	-1	060813-SludgeD36_31-36, Cmpd 11576, +MSn(556.28), 31.36 min	CID	556.28	1	4.8582788	4	SHDAITGPTLSVDQTTGEVHR	peptide30341372(pre=-,post=-)	90	77	1.0573319E-19	8.849531E-11
SD7.mgf	index=68075	-1	060813-SludgeD36_19-24, Cmpd 21504, +MSn(735.07), 53.25 min	CID	735.07	1	2.0223508	3	LDGQELLATPAHEIANLGIAR	peptide30192020(pre=-,post=-)	100	91	1.0626285E-19	8.893863E-11
SD7.mgf	index=14108	-1	060813-SludgeD36_13-18, Cmpd 16676, +MSn(960.99), 40.67 min	CID	960.99	1	-6.6394143	2	NVILGSSTFANAQDGINAK	peptide29137739(pre=-,post=-)	111	95	1.0715221E-19	8.9350666E-11
SD7.mgf	index=21427	-1	060813-SludgeD36_13-18, Cmpd 24410, +MSn(1070.54), 60.25 min	CID	1070.54	0	-3.762872	2	LTPAFTLIGEIQDYSSEGAK	peptide29708059(pre=-,post=-)	194	176	1.0843322E-19	9.060379E-11
SD7.mgf	index=140661	-1	060813-SludgeD36_7-12, Cmpd 20484, +MSn(817.78), 51.58 min	CID	817.78	1	-3.2595344	3	QPLAFFQGVPTSHLANQVVLAGR	peptide31104913(pre=-,post=-)	107	89	1.0965601E-19	9.200848E-11
SD7.mgf	index=58273	-1	060813-SludgeD36_19-24, Cmpd 11162, +MSn(1038.42), 29.41 min	CID	1038.42	2	-5.8224835	2	NDGNGFQDVSDGSNYANGDK	peptide29731771(pre=-,post=-)	166	141	1.099515E-19	9.187242E-11
SD7.mgf	index=10910	-1	060813-SludgeD36_13-18, Cmpd 13304, +MSn(808.8977), 33.54 min	CID	808.8977	0	-2.1127279	2	VFLGEGEAGNDNPVAK	peptide26830973(pre=-,post=-)	91	85	1.1072866E-19	9.1485736E-11
SD7.mgf	index=86740	-1	060813-SludgeD36_25-30, Cmpd 13191, +MSn(934.45), 34.52 min	CID	934.45	1	-0.42366	2	VVQLM+15.995SSDEPSSYGVPR	peptide27875999(pre=-,post=-)	184	162	1.1203686E-19	9.291689E-11
SD7.mgf	index=63760	-1	060813-SludgeD36_19-24, Cmpd 16928, +MSn(835.3789), 41.69 min	CID	835.3789	0	-5.991117	2	EVADFFAHSSEFQR	peptide22919280(pre=-,post=-)	141	140	1.1235265E-19	9.106862E-11
SD7.mgf	index=114211	-1	060813-SludgeD36_31-36, Cmpd 16996, +MSn(893.97), 44.22 min	CID	893.97	1	-2.6971638	2	GTADTGSPEVQVALLTAR	peptide28175603(pre=-,post=-)	174	167	1.1332148E-19	9.427743E-11
SD7.mgf	index=114097	-1	060813-SludgeD36_31-36, Cmpd 16876, +MSn(776.37), 43.92 min	CID	776.37	0	-14.386534	2	QGNALSWATSGGAGFK	peptide26570082(pre=-,post=-)	101	99	1.133403E-19	9.364351E-11
SD7.mgf	index=136766	-1	060813-SludgeD36_7-12, Cmpd 16361, +MSn(846.37), 41.01 min	CID	846.37	2	-12.878581	4	DGYIDHFQAIHAGEGEEAGGGAQGEDAIWSHR	peptide32611060(pre=-,post=-)	216	121	1.1405973E-19	9.616252E-11
SD7.mgf	index=141862	-1	060813-SludgeD36_7-12, Cmpd 21766, +MSn(1102.5784), 54.92 min	CID	1102.5784	0	-2.8785427	2	AVVTAEFPGLVATSLVNTSGDR	peptide30499298(pre=-,post=-)	283	235	1.1554472E-19	9.684265E-11
SD7.mgf	index=63875	-1	060813-SludgeD36_19-24, Cmpd 17049, +MSn(981), 41.99 min	CID	981.0	0	-0.37330356	2	IGLINSGGASSGSTDLADAVR	peptide30162625(pre=-,post=-)	239	198	1.1566373E-19	9.6806854E-11
SD7.mgf	index=69108	-1	060813-SludgeD36_19-24, Cmpd 22598, +MSn(871.4795), 56.12 min	CID	871.4795	0	1.9610189	2	VPIPDGSITDFVAVVGR	peptide27856787(pre=-,post=-)	188	174	1.1585291E-19	9.608171E-11
SD7.mgf	index=144040	-1	060813-SludgeD36_7-12, Cmpd 24099, +MSn(1044.5678), 61.04 min	CID	1044.5677	0	-2.5709581	2	VAVAAPFSILSNSTDLDVLR	peptide29919574(pre=-,post=-)	182	173	1.1653323E-19	9.737194E-11
SD7.mgf	index=94912	-1	060813-SludgeD36_25-30, Cmpd 21821, +MSn(883.4844), 56.11 min	CID	883.4844	0	1.1053547	2	VLNAGSQSFLYLLNAR	peptide26853273(pre=-,post=-)	172	172	1.1755308E-19	9.712418E-11
SD7.mgf	index=89245	-1	060813-SludgeD36_25-30, Cmpd 15821, +MSn(867.94), 40.63 min	CID	867.94	0	-11.251371	2	FTPSGQAVANFGVAVNR	peptide27187347(pre=-,post=-)	185	167	1.1758659E-19	9.751952E-11
SD7.mgf	index=22039	-1	060813-SludgeD36_13-18, Cmpd 25060, +MSn(783.77), 61.96 min	CID	783.77	1	-2.076622	3	VAGAASVAGAPVLPEVVALAEPFGR	peptide31711317(pre=-,post=-)	109	99	1.1924116E-19	1.0021741E-10
SD7.mgf	index=19391	-1	060813-SludgeD36_13-18, Cmpd 22255, +MSn(691.35), 54.58 min	CID	691.35	0	0.26485214	3	HIPQSWEFSSLGGWIATR	peptide28197457(pre=-,post=-)	87	81	1.1948496E-19	9.940512E-11
SD7.mgf	index=39328	-1	060813-SludgeD36_1-6, Cmpd 13654, +MSn(748.35), 38.18 min	CID	748.35	1	-5.262692	2	FSANEGDGPGGAIFR	peptide24670414(pre=-,post=-)	114	114	1.20781E-19	9.903464E-11
SD7.mgf	index=140611	-1	060813-SludgeD36_7-12, Cmpd 20431, +MSn(836.453), 51.45 min	CID	836.453	0	-2.3350031	2	M+15.995VFPEPVISLAVEPK	peptide25109014(pre=-,post=-)	110	108	1.2122356E-19	9.9397525E-11
SD7.mgf	index=22143	-1	060813-SludgeD36_13-18, Cmpd 25170, +MSn(870.47), 62.25 min	CID	870.47	0	-5.6794834	2	EELLPALDTLAGDLAAK	peptide27115090(pre=-,post=-)	122	118	1.2132885E-19	1.0062313E-10
SD7.mgf	index=68027	-1	060813-SludgeD36_19-24, Cmpd 21453, +MSn(857.4861), 53.11 min	CID	857.4861	0	6.6908875	2	VPIPTGSVTDFVAVVGR	peptide27856798(pre=-,post=-)	157	149	1.2162734E-19	1.0087069E-10
SD7.mgf	index=135924	-1	060813-SludgeD36_7-12, Cmpd 15477, +MSn(973.4662), 38.83 min	CID	973.4662	0	-5.0785766	2	VAASQDAEDNLALSGLDEK	peptide29335827(pre=-,post=-)	117	106	1.218339E-19	1.01593234E-10
SD7.mgf	index=129400	-1	060813-SludgeD36_7-12, Cmpd 8612, +MSn(771.89), 24.52 min	CID	771.89	0	-1.9768049	2	ITPGSPNSSANDVVGK	peptide26247781(pre=-,post=-)	90	87	1.220767E-19	1.0086166E-10
SD7.mgf	index=136088	-1	060813-SludgeD36_7-12, Cmpd 15649, +MSn(871.91), 39.25 min	CID	871.91	1	-2.6954017	2	GTFGNQDENYLLQSR	peptide24767628(pre=-,post=-)	106	104	1.234563E-19	1.0122827E-10
SD7.mgf	index=58902	-1	060813-SludgeD36_19-24, Cmpd 11826, +MSn(905.43), 30.80 min	CID	905.43	1	9.005486	2	DLAGNAM+15.995SEVGNTATVDK	peptide28045134(pre=-,post=-)	110	103	1.2361147E-19	1.0283816E-10
SD7.mgf	index=66390	-1	060813-SludgeD36_19-24, Cmpd 19721, +MSn(800.899), 48.68 min	CID	800.899	0	-6.172835	2	IGYAAGPFDIAASYGK	peptide26205578(pre=-,post=-)	105	102	1.236932E-19	1.0219724E-10
SD7.mgf	index=65948	-1	060813-SludgeD36_19-24, Cmpd 19253, +MSn(962.9946), 47.50 min	CID	962.9946	0	-0.8873273	2	EPVIPC+57.021INPPAAGFTDVK	peptide28079542(pre=-,post=-)	153	146	1.2410801E-19	1.0325125E-10
SD7.mgf	index=19436	-1	060813-SludgeD36_13-18, Cmpd 22303, +MSn(1103.08), 54.70 min	CID	1103.08	1	-2.9606237	2	AVVTAEFPGLVATSLVNTSGDR	peptide30499298(pre=-,post=-)	275	233	1.2454749E-19	1.0438823E-10
SD7.mgf	index=20226	-1	060813-SludgeD36_13-18, Cmpd 23137, +MSn(1168.04), 56.88 min	CID	1168.04	1	-3.1095583	2	M+15.995ADQISDSVLDALLEQDPDSR	peptide30238426(pre=-,post=-)	113	97	1.2576676E-19	1.0526277E-10
SD7.mgf	index=114090	-1	060813-SludgeD36_31-36, Cmpd 16869, +MSn(878.47), 43.90 min	CID	878.47	0	5.1414676	2	GAADTGSPEVQVALLTAR	peptide28133109(pre=-,post=-)	176	166	1.2585141E-19	1.0470167E-10
SD7.mgf	index=20634	-1	060813-SludgeD36_13-18, Cmpd 23566, +MSn(856.44), 58.03 min	CID	856.44	1	3.304117	3	LVDPTADEPDLFHAFGPLVSAAQR	peptide31357928(pre=-,post=-)	123	97	1.2634406E-19	1.0610826E-10
SD7.mgf	index=36986	-1	060813-SludgeD36_1-6, Cmpd 11186, +MSn(715.65), 32.04 min	CID	715.65	1	0.285401	3	VEQNYDHQTYEDLYGNR	peptide27826584(pre=-,post=-)	125	114	1.2652515E-19	1.0493264E-10
SD7.mgf	index=21259	-1	060813-SludgeD36_13-18, Cmpd 24228, +MSn(1182.08), 59.77 min	CID	1182.08	0	-10.120102	2	DLLTEYDFPGDDVPVIAGSALR	peptide30522098(pre=-,post=-)	146	121	1.2706015E-19	1.06494195E-10
SD7.mgf	index=140471	-1	060813-SludgeD36_7-12, Cmpd 20281, +MSn(822.96), 51.07 min	CID	822.96	1	5.5300016	2	IINEPTAAALAFGLDK	peptide26211899(pre=-,post=-)	118	115	1.2710585E-19	1.0501682E-10
SD7.mgf	index=89864	-1	060813-SludgeD36_25-30, Cmpd 16474, +MSn(999.99), 42.28 min	CID	999.99	0	0.0	2	NANVATGPTGLADAEELAER	peptide29729918(pre=-,post=-)	191	161	1.2731872E-19	1.0638399E-10
SD7.mgf	index=17902	-1	060813-SludgeD36_13-18, Cmpd 20681, +MSn(937.46), 50.52 min	CID	937.46	1	5.688816	3	LVTGGETADPGFFM+15.995NPAVLTNVANDSR	peptide32038235(pre=-,post=-)	81	62	1.2769302E-19	1.0745109E-10
SD7.mgf	index=91071	-1	060813-SludgeD36_25-30, Cmpd 17751, +MSn(1067.53), 45.55 min	CID	1067.53	1	1.6312187	2	LFTDDGDAVPVTVVDVSNNR	peptide29669809(pre=-,post=-)	215	177	1.308507E-19	1.09335214E-10
SD7.mgf	index=53421	-1	060813-SludgeD36_19-24, Cmpd 6037, +MSn(789.8408), 19.13 min	CID	789.8408	0	-2.2409775	2	DGDNNGAAPGGYNTGAK	peptide27085194(pre=-,post=-)	102	95	1.3340659E-19	1.1063972E-10
SD7.mgf	index=136405	-1	060813-SludgeD36_7-12, Cmpd 15982, +MSn(813.75), 40.07 min	CID	813.75	1	10.831123	3	GITITSAATTAHWTDTVNGVEHR	peptide30964549(pre=-,post=-)	182	143	1.3369352E-19	1.121775E-10
SD7.mgf	index=21081	-1	060813-SludgeD36_13-18, Cmpd 24039, +MSn(1146.07), 59.27 min	CID	1146.07	0	1.0651221	2	LDFDNTPATLIGAAGSGWDTLR	peptide30639025(pre=-,post=-)	220	181	1.3499332E-19	1.1314329E-10
SD7.mgf	index=66847	-1	060813-SludgeD36_19-24, Cmpd 20203, +MSn(873.44), 49.91 min	CID	873.44	0	-1.0481846	2	ISNALTYVSPDFSGFK	peptide26240972(pre=-,post=-)	106	103	1.3632994E-19	1.12637906E-10
SD7.mgf	index=114210	-1	060813-SludgeD36_31-36, Cmpd 16995, +MSn(900.96), 44.22 min	CID	900.96	1	-2.2017524	2	GEGDTGSPEVQVALLTAR	peptide28143264(pre=-,post=-)	200	188	1.3642544E-19	1.13498703E-10
SD7.mgf	index=21186	-1	060813-SludgeD36_13-18, Cmpd 24151, +MSn(1069), 59.56 min	CID	1069.0	1	-5.3399286	2	M+15.995YQLPDQQFANLYWFR	peptide26411849(pre=-,post=-)	165	153	1.3661698E-19	1.1287506E-10
SD7.mgf	index=135009	-1	060813-SludgeD36_7-12, Cmpd 14516, +MSn(730.8821), 36.59 min	CID	730.8821	0	-1.5866665	2	TDVAAAVAAVGTTDAK	peptide26747737(pre=-,post=-)	106	102	1.3705385E-19	1.1323601E-10
SD7.mgf	index=132468	-1	060813-SludgeD36_7-12, Cmpd 11848, +MSn(673.8291), 31.09 min	CID	673.8291	0	-2.807959	2	NAAEDATAAAAAATK	peptide25112303(pre=-,post=-)	82	82	1.3733937E-19	1.1261172E-10
SD7.mgf	index=36622	-1	060813-SludgeD36_1-6, Cmpd 10802, +MSn(673.8303), 31.09 min	CID	673.8303	0	-0.9963726	2	NAAEDATAAAAAATK	peptide25112303(pre=-,post=-)	91	91	1.3733937E-19	1.1261172E-10
SD7.mgf	index=51388	-1	060813-SludgeD36_19-24, Cmpd 3871, +MSn(568.921), 13.89 min	CID	568.921	0	-1.287386	3	GTAM+15.995NPVDHPHGGGEGR	peptide27246431(pre=-,post=-)	131	124	1.3755697E-19	1.140818E-10
SD7.mgf	index=67000	-1	060813-SludgeD36_19-24, Cmpd 20364, +MSn(873.44), 50.32 min	CID	873.44	0	-1.0481846	2	ISNALTYVSPDFSGFK	peptide26240972(pre=-,post=-)	91	87	1.3785285E-19	1.1389617E-10
SD7.mgf	index=66292	-1	060813-SludgeD36_19-24, Cmpd 19618, +MSn(879.8917), 48.42 min	CID	879.8917	0	-6.1735954	2	VLGWYDNEWGYSNR	peptide24188514(pre=-,post=-)	138	130	1.3812492E-19	1.119586E-10
SD7.mgf	index=111679	-1	060813-SludgeD36_31-36, Cmpd 14333, +MSn(955.47), 37.61 min	CID	955.47	1	-0.7339008	2	IFM+15.995QPASEGTGVIAGGAMR	peptide28987385(pre=-,post=-)	184	169	1.3840537E-19	1.1541163E-10
SD7.mgf	index=20397	-1	060813-SludgeD36_13-18, Cmpd 23317, +MSn(727.02), 57.36 min	CID	727.02	1	-6.942255	3	SGPEDIELALDAAHGAAAAWGR	peptide30764112(pre=-,post=-)	112	96	1.3850616E-19	1.1608755E-10
SD7.mgf	index=14351	-1	060813-SludgeD36_13-18, Cmpd 16931, +MSn(667), 41.27 min	CID	667.0	0	-4.9413524	3	GVPSPVSHPELTDMTIYR	peptide28181661(pre=-,post=-)	111	95	1.3894259E-19	1.15592834E-10
SD7.mgf	index=89173	-1	060813-SludgeD36_25-30, Cmpd 15746, +MSn(645.8159), 40.44 min	CID	645.8159	1	-9.429992	4	NM+15.995ISVELNGSTLQHEIAAQHGASR	peptide32824122(pre=-,post=I)	200	158	1.3900402E-19	1.1674055E-10
SD7.mgf	index=60961	-1	060813-SludgeD36_19-24, Cmpd 13988, +MSn(985.5), 35.08 min	CID	985.5	1	1.023487	2	TGNIYVATSSTGAAGGVISDK	peptide30383900(pre=-,post=-)	178	167	1.4475507E-19	1.2115539E-10
SD7.mgf	index=59922	-1	060813-SludgeD36_19-24, Cmpd 12897, +MSn(843.43), 32.90 min	CID	843.43	0	10.493094	2	M+15.995IGPNC+57.021PGIITPGQSK	peptide26396466(pre=-,post=-)	87	86	1.4788862E-19	1.2218787E-10
SD7.mgf	index=90678	-1	060813-SludgeD36_25-30, Cmpd 17337, +MSn(887.92), 44.47 min	CID	887.92	0	-7.1488547	2	TGAGEGDDEQIVVDLTR	peptide27765829(pre=-,post=-)	208	186	1.4813356E-19	1.2285341E-10
SD7.mgf	index=90423	-1	060813-SludgeD36_25-30, Cmpd 17070, +MSn(800.9386), 43.78 min	CID	800.9386	0	0.38102284	2	LAVPVVQADAAFSGAGK	peptide27365466(pre=-,post=-)	133	126	1.5019267E-19	1.2456113E-10
SD7.mgf	index=139388	-1	060813-SludgeD36_7-12, Cmpd 19135, +MSn(635.64), 48.12 min	CID	635.64	1	-8.61329	3	IEPEAIEYGENFISHR	peptide26193664(pre=-,post=-)	117	113	1.5290696E-19	1.263341E-10
SD7.mgf	index=18735	-1	060813-SludgeD36_13-18, Cmpd 21564, +MSn(882.45), 52.79 min	CID	882.45	1	-12.2133255	2	FDELSPSVDLLETGIK	peptide26007511(pre=-,post=-)	109	106	1.5317157E-19	1.2655273E-10
SD7.mgf	index=111168	-1	060813-SludgeD36_31-36, Cmpd 13797, +MSn(610.3039), 36.35 min	CID	610.3039	0	-3.500261	3	LAVAAADQGSDDAEQLVR	peptide28273596(pre=-,post=-)	101	96	1.5403049E-19	1.2814518E-10
SD7.mgf	index=68260	-1	060813-SludgeD36_19-24, Cmpd 21699, +MSn(979.51), 53.76 min	CID	979.51	1	-9.381588	2	DGILQQVDTPLALYDAPK	peptide28040822(pre=-,post=-)	92	82	1.5445198E-19	1.2849583E-10
SD7.mgf	index=6533	-1	060813-SludgeD36_13-18, Cmpd 8697, +MSn(827.8405), 24.44 min	CID	827.8405	0	-1.474561	2	GVGTGSSDGSQDWC+57.021NK	peptide26131968(pre=-,post=-)	129	123	1.5482219E-19	1.279165E-10
SD7.mgf	index=129290	-1	060813-SludgeD36_7-12, Cmpd 8496, +MSn(910.41), 24.28 min	CID	910.41	1	1.711657	2	YETM+15.995TESVETTPASTR	peptide26922297(pre=-,post=-)	128	122	1.5522596E-19	1.2825009E-10
SD7.mgf	index=17140	-1	060813-SludgeD36_13-18, Cmpd 19879, +MSn(1076.52), 48.51 min	CID	1076.52	1	-4.2816024	2	IALGAFC+57.021VSEPDAGSDVSSLR	peptide30154218(pre=-,post=-)	233	212	1.5563383E-19	1.3026055E-10
SD7.mgf	index=36790	-1	060813-SludgeD36_1-6, Cmpd 10981, +MSn(829.921), 31.53 min	CID	829.921	0	0.22063003	2	AGQNADVADVTANTAIK	peptide26983011(pre=-,post=-)	139	134	1.5595097E-19	1.2933672E-10
SD7.mgf	index=69179	-1	060813-SludgeD36_19-24, Cmpd 22673, +MSn(871.4771), 56.32 min	CID	871.4771	0	-0.7704003	2	VPIPDGSITDFVAVVGR	peptide27856787(pre=-,post=-)	172	162	1.5635823E-19	1.2967448E-10
SD7.mgf	index=61600	-1	060813-SludgeD36_19-24, Cmpd 14659, +MSn(766.38), 36.46 min	CID	766.38	1	0.8242308	3	HTSPHVISAVEVDYEGVETAR	peptide30151046(pre=-,post=-)	83	73	1.5777617E-19	1.3205362E-10
SD7.mgf	index=141725	-1	060813-SludgeD36_7-12, Cmpd 21619, +MSn(1103.08), 54.54 min	CID	1103.08	1	-2.9606237	2	AVVTAEFPGLVATSLVNTSGDR	peptide30499298(pre=-,post=-)	258	215	1.5888122E-19	1.331647E-10
SD7.mgf	index=93961	-1	060813-SludgeD36_25-30, Cmpd 20801, +MSn(625.0022), 53.44 min	CID	625.0022	0	-2.4413917	3	NTVPVAFEGGQLPLFQR	peptide27521089(pre=-,post=-)	129	116	1.5992784E-19	1.326349E-10
SD7.mgf	index=69245	-1	060813-SludgeD36_19-24, Cmpd 22742, +MSn(685.35), 56.50 min	CID	685.35	1	-13.601452	3	DAEAPIFSVADLGIVGDVHK	peptide29489166(pre=-,post=-);peptide32609972(pre=-,post=V)	92	81	1.6043843E-19	1.3405789E-10
SD7.mgf	index=86924	-1	060813-SludgeD36_25-30, Cmpd 13384, +MSn(977.9909), 34.93 min	CID	977.9909	0	1.4978114	2	VLGATPENNSDLSPANDIK	peptide29358841(pre=-,post=-)	127	111	1.6057535E-19	1.3389845E-10
SD7.mgf	index=134497	-1	060813-SludgeD36_7-12, Cmpd 13978, +MSn(899.913), 35.45 min	CID	899.913	0	-3.0520434	2	ADLGTPFSSNNEYGQAK	peptide26968676(pre=-,post=-)	123	115	1.6348623E-19	1.3558601E-10
SD7.mgf	index=59336	-1	060813-SludgeD36_19-24, Cmpd 12282, +MSn(466.5034), 31.70 min	CID	466.5034	0	-3.5979605	4	VAVIGYGSQGHAHALNLR	peptide28648644(pre=-,post=-)	102	90	1.6501156E-19	1.3728083E-10
SD7.mgf	index=137451	-1	060813-SludgeD36_7-12, Cmpd 17080, +MSn(974.99), 42.84 min	CID	974.99	0	-1.8780205	2	GAPPGYVGYGEGGVLTEAVR	peptide29562664(pre=-,post=-)	206	171	1.652054E-19	1.3804105E-10
SD7.mgf	index=11351	-1	060813-SludgeD36_13-18, Cmpd 13767, +MSn(760.36), 34.45 min	CID	760.36	0	-12.843258	2	FVVGGPQGDC+57.021GLTGR	peptide24686471(pre=-,post=-)	83	79	1.652834E-19	1.355245E-10
SD7.mgf	index=56753	-1	060813-SludgeD36_19-24, Cmpd 9542, +MSn(708.8324), 26.17 min	CID	708.8324	0	5.424746	2	M+15.995ASM+15.995GVAAGVEYAK	peptide23497393(pre=-,post=-)	63	63	1.6644071E-19	1.3491026E-10
SD7.mgf	index=110381	-1	060813-SludgeD36_31-36, Cmpd 12970, +MSn(914.96), 34.48 min	CID	914.96	0	5.003125	2	LAVAAADQGSDDAEQLVR	peptide28273596(pre=-,post=-)	216	176	1.6709179E-19	1.3901147E-10
SD7.mgf	index=126188	-1	060813-SludgeD36_7-12, Cmpd 5228, +MSn(811.37), 17.62 min	CID	811.37	0	-7.7480955	2	APASEGQYQTQDAQK	peptide24417030(pre=-,post=-)	90	87	1.6722986E-19	1.371205E-10
SD7.mgf	index=7725	-1	060813-SludgeD36_13-18, Cmpd 9951, +MSn(882.4), 26.86 min	CID	882.4	0	-6.986069	2	IEAGQPTVC+57.021SETC+57.021VGR	peptide26191945(pre=-,post=-)	150	138	1.6767167E-19	1.3853294E-10
SD7.mgf	index=34863	-1	060813-SludgeD36_1-6, Cmpd 8855, +MSn(781.3747), 26.41 min	CID	781.3747	0	-2.0309217	2	ATIGNTADPVSDASSR	peptide25860313(pre=-,post=-)	130	125	1.6781216E-19	1.3864901E-10
SD7.mgf	index=62452	-1	060813-SludgeD36_19-24, Cmpd 15554, +MSn(978.03), 38.40 min	CID	978.03	1	-7.6475506	2	VAPEEHPVLLTEAPLNPK	peptide28647068(pre=-,post=-)	167	148	1.6793162E-19	1.3971016E-10
SD7.mgf	index=132586	-1	060813-SludgeD36_7-12, Cmpd 11972, +MSn(742.367), 31.34 min	CID	742.367	0	-0.4933015	2	ALESGEFVTGTTSGK	peptide24399430(pre=-,post=-)	105	103	1.6833972E-19	1.3803052E-10
SD7.mgf	index=92725	-1	060813-SludgeD36_25-30, Cmpd 19501, +MSn(873.44), 50.05 min	CID	873.44	0	-1.0481846	2	ISNALTYVSPDFSGFK	peptide26240972(pre=-,post=-)	109	105	1.6867932E-19	1.3936546E-10
SD7.mgf	index=141613	-1	060813-SludgeD36_7-12, Cmpd 21499, +MSn(799.43), 54.22 min	CID	799.43	1	-0.20280327	3	GTAPVAAELGAIPAAAGSNANVLFGR	peptide31804473(pre=-,post=-)	138	114	1.7002038E-19	1.4299081E-10
SD7.mgf	index=69034	-1	060813-SludgeD36_19-24, Cmpd 22520, +MSn(871.47), 55.92 min	CID	871.47	0	-8.964658	2	VPIPDGSITDFVAVVGR	peptide27856787(pre=-,post=-)	136	129	1.7063566E-19	1.4151535E-10
SD7.mgf	index=69355	-1	060813-SludgeD36_19-24, Cmpd 22857, +MSn(881.96), 56.80 min	CID	881.96	1	4.328923	2	SVTVNEVEELFAATPR	peptide26728543(pre=-,post=-)	134	129	1.720088E-19	1.4211633E-10
SD7.mgf	index=15799	-1	060813-SludgeD36_13-18, Cmpd 18458, +MSn(893.47), 44.99 min	CID	893.47	0	-0.8197492	2	GVVNTGDAVEIVGLGETR	peptide28182772(pre=-,post=-)	160	143	1.7262627E-19	1.4361587E-10
SD7.mgf	index=17061	-1	060813-SludgeD36_13-18, Cmpd 19796, +MSn(1076.52), 48.29 min	CID	1076.52	1	-4.2816024	2	IALGAFC+57.021VSEPDAGSDVSSLR	peptide30154218(pre=-,post=-)	217	199	1.7395942E-19	1.4559849E-10
SD7.mgf	index=22207	-1	060813-SludgeD36_13-18, Cmpd 25239, +MSn(870.4744), 62.43 min	CID	870.4744	0	-0.5609366	2	EELLPALDTLAGDLAAK	peptide27115090(pre=-,post=-)	138	131	1.7450017E-19	1.4472035E-10
SD7.mgf	index=40683	-1	060813-SludgeD36_1-6, Cmpd 15079, +MSn(793.8712), 41.85 min	CID	793.8712	0	-5.9199514	2	NTADNTVYATFVDR	peptide23593731(pre=-,post=-)	163	162	1.7503412E-19	1.4187575E-10
SD7.mgf	index=40602	-1	060813-SludgeD36_1-6, Cmpd 14994, +MSn(793.8746), 41.63 min	CID	793.8746	0	-1.6914147	2	NTADNTVYATFVDR	peptide23593731(pre=-,post=-)	163	160	1.7503412E-19	1.4187575E-10
SD7.mgf	index=89780	-1	060813-SludgeD36_25-30, Cmpd 16384, +MSn(1011.0517), 42.05 min	CID	1011.0517	0	-3.1994932	2	ALAAGAPGVTPTAGGAAVAAELGK	peptide31220660(pre=-,post=-)	186	162	1.7557088E-19	1.474507E-10
SD7.mgf	index=62806	-1	060813-SludgeD36_19-24, Cmpd 15925, +MSn(1046.5), 39.25 min	CID	1046.5	1	-8.722408	2	M+15.995HYFTDAAQNAAAPLGGIAR	peptide29721216(pre=-,post=-)	281	231	1.7577404E-19	1.4687192E-10
SD7.mgf	index=113407	-1	060813-SludgeD36_31-36, Cmpd 16148, +MSn(868.4276), 42.06 min	CID	868.4276	0	-1.0542345	2	DVLDNANASYQDIVAK	peptide25956980(pre=-,post=-)	92	88	1.7679953E-19	1.4607451E-10
SD7.mgf	index=87966	-1	060813-SludgeD36_25-30, Cmpd 14478, +MSn(955.97), 37.39 min	CID	955.97	2	-2.4904134	2	IFM+15.995QPASEGTGVIAGGAMR	peptide28987385(pre=-,post=-)	184	169	1.7690785E-19	1.4751758E-10
SD7.mgf	index=62756	-1	060813-SludgeD36_19-24, Cmpd 15873, +MSn(851.43), 39.12 min	CID	851.43	1	3.3952808	3	VTNVHVEETEGPSLDDATVVVAGGR	peptide31726177(pre=-,post=-)	134	97	1.7696878E-19	1.4873515E-10
SD7.mgf	index=38695	-1	060813-SludgeD36_1-6, Cmpd 12981, +MSn(727.69), 36.48 min	CID	727.69	1	-2.9080386	3	VC+57.021HLDTC+57.021PVGIATQNPELR	peptide29340618(pre=-,post=-)	85	81	1.7968839E-19	1.4983619E-10
SD7.mgf	index=89124	-1	060813-SludgeD36_25-30, Cmpd 15694, +MSn(837.91), 40.31 min	CID	837.91	1	-4.5540843	2	VLSSYWVNQDATYK	peptide24194922(pre=-,post=-)	97	96	1.8065307E-19	1.4643023E-10
SD7.mgf	index=21041	-1	060813-SludgeD36_13-18, Cmpd 23997, +MSn(936.98), 59.16 min	CID	936.98	0	0.13028061	2	IAPPAALSAMFTDSPLDR	peptide28215923(pre=-,post=-)	142	129	1.8165123E-19	1.5112415E-10
SD7.mgf	index=140511	-1	060813-SludgeD36_7-12, Cmpd 20324, +MSn(876.91), 51.18 min	CID	876.91	0	6.6122847	2	VDAEFWMVNVSNDAR	peptide25613660(pre=-,post=-)	139	133	1.8362121E-19	1.5056062E-10
SD7.mgf	index=134648	-1	060813-SludgeD36_7-12, Cmpd 14137, +MSn(921.918), 35.79 min	CID	921.918	0	-3.5088282	2	QAFDNSVESLTSTDSNK	peptide27603111(pre=-,post=-)	151	133	1.8513447E-19	1.5353982E-10
SD7.mgf	index=68096	-1	060813-SludgeD36_19-24, Cmpd 21527, +MSn(857.47), 53.31 min	CID	857.47	0	-12.100541	2	VPIPTGSVTDFVAVVGR	peptide27856798(pre=-,post=-)	136	127	1.8514523E-19	1.5354874E-10
SD7.mgf	index=64251	-1	060813-SludgeD36_19-24, Cmpd 17454, +MSn(935.45), 42.99 min	CID	935.45	1	-7.0166245	2	ADYNNGPLGVGLAYESTK	peptide27944969(pre=-,post=-)	88	79	1.8552719E-19	1.5434874E-10
SD7.mgf	index=138200	-1	060813-SludgeD36_7-12, Cmpd 17869, +MSn(941.9557), 44.87 min	CID	941.9557	0	0.6479625	2	SEDLAQGSTDVFSAIQSK	peptide28520413(pre=-,post=-)	85	76	1.8568248E-19	1.5447793E-10
SD7.mgf	index=64525	-1	060813-SludgeD36_19-24, Cmpd 17743, +MSn(1263.15), 43.71 min	CID	1263.15	2	-4.8824887	2	VLVVGNPANTNALIAQSAAAGM+15.995DPGR	peptide31930156(pre=-,post=-)	221	153	1.8644138E-19	1.5680122E-10
SD7.mgf	index=16820	-1	060813-SludgeD36_13-18, Cmpd 19543, +MSn(962.9917), 47.67 min	CID	962.9917	0	-3.9295924	2	EPVIPC+57.021INPPAAGFTDVK	peptide28079542(pre=-,post=-)	151	142	1.8677939E-19	1.5539049E-10
SD7.mgf	index=141601	-1	060813-SludgeD36_7-12, Cmpd 21486, +MSn(976.01), 54.19 min	CID	976.01	1	1.4088498	2	ETGQILLVDYSDIENLK	peptide27136722(pre=-,post=-)	121	117	1.8852503E-19	1.5635176E-10
SD7.mgf	index=91747	-1	060813-SludgeD36_25-30, Cmpd 18464, +MSn(936.43), 47.38 min	CID	936.43	0	-7.6910105	2	VNNASWFNLGYGSSAER	peptide27854003(pre=-,post=-)	173	164	1.8934814E-19	1.570344E-10
SD7.mgf	index=62658	-1	060813-SludgeD36_19-24, Cmpd 15770, +MSn(867.44), 38.89 min	CID	867.44	0	1.2665247	2	VPTPTGSATDLTFEAAR	peptide27858550(pre=-,post=-)	149	133	1.9319275E-19	1.602229E-10
SD7.mgf	index=94574	-1	060813-SludgeD36_25-30, Cmpd 21445, +MSn(932.98), 55.14 min	CID	932.98	1	0.29567453	2	LYPDFDEPLASQILSR	peptide26386300(pre=-,post=-)	196	187	1.9591932E-19	1.6187157E-10
SD7.mgf	index=116782	-1	060813-SludgeD36_31-36, Cmpd 19700, +MSn(885.9613), 51.19 min	CID	885.9613	0	1.8600725	2	VEEAPSDEVALLTEIR	peptide26825674(pre=-,post=-)	174	161	1.9615775E-19	1.6206857E-10
SD7.mgf	index=13044	-1	060813-SludgeD36_13-18, Cmpd 15545, +MSn(812.4336), 38.12 min	CID	812.4336	0	0.67613745	2	ITASTVTVGGAAETAFK	peptide27344977(pre=-,post=-)	112	106	1.9663214E-19	1.6307533E-10
SD7.mgf	index=39115	-1	060813-SludgeD36_1-6, Cmpd 13426, +MSn(893.96), 37.60 min	CID	893.96	0	-3.0040927	2	GTAQGLVDALPSTEQTAK	peptide28175762(pre=-,post=-)	151	136	1.9824987E-19	1.6493333E-10
SD7.mgf	index=141173	-1	060813-SludgeD36_7-12, Cmpd 21029, +MSn(860.45), 53.00 min	CID	860.45	1	-2.9559083	3	VVAVDVLHPGTDDVFAPAGTLLDEK	peptide31726734(pre=-,post=-)	137	109	2.0191359E-19	1.6970027E-10
SD7.mgf	index=87195	-1	060813-SludgeD36_25-30, Cmpd 13669, +MSn(913.9467), 35.55 min	CID	913.9467	0	-1.4692011	2	VAYVTGGM+15.995GGIGTAIC+57.021QR	peptide28649169(pre=-,post=-)	156	141	2.0390135E-19	1.6963507E-10
SD7.mgf	index=69557	-1	060813-SludgeD36_19-24, Cmpd 23070, +MSn(968.53), 57.37 min	CID	968.53	0	-11.469207	2	VLIAPIADIAGDEVVLDGR	peptide29359382(pre=-,post=-)	140	129	2.0543807E-19	1.7130798E-10
SD7.mgf	index=23153	-1	060813-SludgeD36_13-18, Cmpd 26278, +MSn(1061.07), 65.15 min	CID	1061.07	1	-4.4590735	2	IFDIFEGTEQIQQLVIAR	peptide28223698(pre=-,post=-)	151	139	2.0584608E-19	1.7125297E-10
SD7.mgf	index=70230	-1	060813-SludgeD36_19-24, Cmpd 23789, +MSn(653.33), 59.26 min	CID	653.33	0	-5.698687	3	DHADLGEALGLLDFATATK	peptide28835155(pre=-,post=-)	78	72	2.08164E-19	1.7358104E-10
SD7.mgf	index=64485	-1	060813-SludgeD36_19-24, Cmpd 17701, +MSn(579.28), 43.61 min	CID	579.28	1	5.824815	4	THDLVYDELTTDHPIDLC+57.021R	peptide29307051(pre=-,post=-)	87	77	2.0831718E-19	1.7370877E-10
SD7.mgf	index=21021	-1	060813-SludgeD36_13-18, Cmpd 23976, +MSn(941.53), 59.11 min	CID	941.53	0	-6.158385	2	ISGVPVVVGDDLVGIVTSR	peptide29010442(pre=-,post=-)	177	156	2.1112718E-19	1.7605194E-10
SD7.mgf	index=19770	-1	060813-SludgeD36_13-18, Cmpd 22658, +MSn(973.48), 55.62 min	CID	973.48	1	-8.686981	2	GHYTEGAELIDSVLDVAR	peptide28154390(pre=-,post=-)	165	134	2.1227422E-19	1.7660085E-10
SD7.mgf	index=21019	-1	060813-SludgeD36_13-18, Cmpd 23974, +MSn(686.05), 59.10 min	CID	686.05	0	-2.0462148	3	VNQIGTLTQTLEAVQLATR	peptide29365129(pre=-,post=-)	112	104	2.1350122E-19	1.7803158E-10
SD7.mgf	index=87981	-1	060813-SludgeD36_25-30, Cmpd 14494, +MSn(912.45), 37.43 min	CID	912.45	0	-5.1506195	2	ATFDALTNSTTPAEVASK	peptide27990629(pre=-,post=-)	103	94	2.1417393E-19	1.781813E-10
SD7.mgf	index=66594	-1	060813-SludgeD36_19-24, Cmpd 19937, +MSn(1086.49), 49.23 min	CID	1086.49	1	-9.637651	2	YVQFTDSMYNAPATPYFR	peptide28740079(pre=-,post=-)	244	202	2.1552479E-19	1.7930515E-10
SD7.mgf	index=114182	-1	060813-SludgeD36_31-36, Cmpd 16965, +MSn(914.98), 44.14 min	CID	914.98	1	2.5040243	2	SPSDTGSPEVQVALLTAR	peptide28559974(pre=-,post=-)	179	166	2.1805528E-19	1.8141039E-10
SD7.mgf	index=18489	-1	060813-SludgeD36_13-18, Cmpd 21299, +MSn(1034.56), 52.10 min	CID	1034.56	0	-2.8318117	2	GIGVIPPDVALQYGLSGANAR	peptide30119138(pre=-,post=-)	195	170	2.1933038E-19	1.8357255E-10
SD7.mgf	index=15564	-1	060813-SludgeD36_13-18, Cmpd 18209, +MSn(780.43), 44.38 min	CID	780.43	0	-0.86027724	2	IAAALNEAYAAGLVGR	peptide26180510(pre=-,post=-)	120	118	2.197755E-19	1.8158193E-10
SD7.mgf	index=141932	-1	060813-SludgeD36_7-12, Cmpd 21841, +MSn(1154.0352), 55.12 min	CID	1154.0352	0	1.1635478	2	YIGVFTPEPWQGYGFDESSK	peptide29974988(pre=-,post=-)	133	110	2.2190172E-19	1.8541492E-10
SD7.mgf	index=13003	-1	060813-SludgeD36_13-18, Cmpd 15502, +MSn(652.0253), 38.02 min	CID	652.0253	0	-1.4977348	3	VAPEEHPVLLTEAPLNPK	peptide28647068(pre=-,post=-)	85	80	2.2280541E-19	1.8536224E-10
SD7.mgf	index=62611	-1	060813-SludgeD36_19-24, Cmpd 15721, +MSn(978.04), 38.79 min	CID	978.04	1	2.5298057	2	VAPEEHPVLLTEAPLNPK	peptide28647068(pre=-,post=-)	141	128	2.2534414E-19	1.8747433E-10
SD7.mgf	index=39752	-1	060813-SludgeD36_1-6, Cmpd 14101, +MSn(939), 39.31 min	CID	939.0	1	4.3909965	2	VAAVSAPSFATTEANVAAAK	peptide29916565(pre=-,post=-)	116	99	2.25929E-19	1.8878002E-10
SD7.mgf	index=4706	-1	060813-SludgeD36_13-18, Cmpd 6768, +MSn(657.8427), 20.64 min	CID	657.8427	0	1.5772756	2	VPGGSSGGSAAAVAAR	peptide26863250(pre=-,post=-)	124	122	2.2696376E-19	1.8752097E-10
SD7.mgf	index=4810	-1	060813-SludgeD36_13-18, Cmpd 6879, +MSn(657.84), 20.84 min	CID	657.84	0	-2.5050848	2	VPGGSSGGSAAAVAAR	peptide26863250(pre=-,post=-)	112	110	2.2696376E-19	1.8752097E-10
SD7.mgf	index=39349	-1	060813-SludgeD36_1-6, Cmpd 13676, +MSn(789.85), 38.24 min	CID	789.85	0	-5.0228086	2	M+15.995YGGQGADIYQFGR	peptide23530114(pre=-,post=-)	95	95	2.2723605E-19	1.8418857E-10
SD7.mgf	index=61103	-1	060813-SludgeD36_19-24, Cmpd 14137, +MSn(928.45), 35.39 min	CID	928.45	1	1.3495085	2	SSEPLFVNGNTQYSSPK	peptide27719774(pre=-,post=-)	120	111	2.2884526E-19	1.8979103E-10
SD7.mgf	index=139514	-1	060813-SludgeD36_7-12, Cmpd 19267, +MSn(967.49), 48.46 min	CID	967.49	1	8.352074	3	VAQTTSDVDATSTELLAASNEQLHEIR	peptide32100751(pre=-,post=-)	132	96	2.2935265E-19	1.9299562E-10
SD7.mgf	index=16764	-1	060813-SludgeD36_13-18, Cmpd 19484, +MSn(642.67), 47.52 min	CID	642.67	1	4.3087144	3	EPVIPC+57.021INPPAAGFTDVK	peptide28079542(pre=-,post=-)	84	78	2.3045376E-19	1.9172526E-10
SD7.mgf	index=132328	-1	060813-SludgeD36_7-12, Cmpd 11701, +MSn(905.42), 30.78 min	CID	905.42	1	-2.056005	2	DLAGNAM+15.995SEVGNTATVDK	peptide28045134(pre=-,post=-)	129	120	2.305088E-19	1.9177104E-10
SD7.mgf	index=21035	-1	060813-SludgeD36_13-18, Cmpd 23991, +MSn(1013.5275), 59.14 min	CID	1013.5275	0	-0.6624253	2	AAQNVSSTLLYFNDILEK	peptide27937110(pre=-,post=-)	138	125	2.320132E-19	1.9302264E-10
SD7.mgf	index=65705	-1	060813-SludgeD36_19-24, Cmpd 18995, +MSn(895.9465), 46.86 min	CID	895.9465	0	-3.474295	2	SYELPDGQVITIGNER	peptide26732617(pre=-,post=-)	135	131	2.3264742E-19	1.9221691E-10
SD7.mgf	index=107984	-1	060813-SludgeD36_31-36, Cmpd 10402, +MSn(777.3913), 28.71 min	CID	777.3913	0	-3.3760383	2	ASGVTAGTSATTFSPAK	peptide27018375(pre=-,post=-)	146	142	2.3511244E-19	1.9498866E-10
SD7.mgf	index=38828	-1	060813-SludgeD36_1-6, Cmpd 13121, +MSn(730.8821), 36.83 min	CID	730.8821	0	-1.5866665	2	TDVAAAVAAVGTTDAK	peptide26747737(pre=-,post=-)	131	125	2.3559942E-19	1.9465587E-10
SD7.mgf	index=53602	-1	060813-SludgeD36_19-24, Cmpd 6227, +MSn(790.3332), 19.53 min	CID	790.3332	1	-14.0240965	2	DGDNNGAAPGGYNTGAK	peptide27085194(pre=-,post=-)	118	112	2.3608425E-19	1.9579463E-10
SD7.mgf	index=82232	-1	060813-SludgeD36_25-30, Cmpd 8390, +MSn(828.34), 24.31 min	CID	828.34	1	-4.0906363	2	GVGTGSSDGSQDWC+57.021NK	peptide26131968(pre=-,post=-)	121	111	2.3732422E-19	1.9608094E-10
SD7.mgf	index=136171	-1	060813-SludgeD36_7-12, Cmpd 15736, +MSn(931.93), 39.46 min	CID	931.93	0	6.68036	2	ELDPDSEEGQAFLQER	peptide25978583(pre=-,post=-)	140	129	2.3739727E-19	1.961413E-10
SD7.mgf	index=136084	-1	060813-SludgeD36_7-12, Cmpd 15645, +MSn(931.9207), 39.24 min	CID	931.9207	0	-3.274686	2	ELDPDSEEGQAFLQER	peptide25978583(pre=-,post=-)	174	159	2.3748823E-19	1.9621646E-10
SD7.mgf	index=132511	-1	060813-SludgeD36_7-12, Cmpd 11893, +MSn(904.92), 31.18 min	CID	904.92	0	-0.20234433	2	DLAGNAM+15.995SEVGNTATVDK	peptide28045134(pre=-,post=-)	128	120	2.3987188E-19	1.9956065E-10
SD7.mgf	index=38233	-1	060813-SludgeD36_1-6, Cmpd 12496, +MSn(812.43), 35.25 min	CID	812.43	1	6.729332	2	STGSYSLVTQQPLGGK	peptide26714930(pre=-,post=-)	109	106	2.4138847E-19	1.994389E-10
SD7.mgf	index=63943	-1	060813-SludgeD36_19-24, Cmpd 17121, +MSn(888.48), 42.16 min	CID	888.48	1	-1.5453498	2	VLVVGNPANTNAYIAMK	peptide27850798(pre=-,post=-)	102	93	2.422945E-19	2.0094504E-10
SD7.mgf	index=69444	-1	060813-SludgeD36_19-24, Cmpd 22951, +MSn(1089.05), 57.05 min	CID	1089.05	1	-7.932908	2	GMVAPANLQDIIYDSNVVTR	peptide29582458(pre=-,post=-)	194	173	2.440011E-19	2.0388055E-10
SD7.mgf	index=20776	-1	060813-SludgeD36_13-18, Cmpd 23717, +MSn(772.07), 58.42 min	CID	772.07	2	-9.440041	3	TLPM+15.995VWYIPPLSPIQNAAER	peptide29897885(pre=-,post=-)	117	106	2.4686293E-19	2.0627182E-10
SD7.mgf	index=15868	-1	060813-SludgeD36_13-18, Cmpd 18531, +MSn(893.97), 45.17 min	CID	893.97	1	-2.6971638	2	GVVNTGDAVEIVGLGETR	peptide28182772(pre=-,post=-)	146	131	2.471053E-19	2.0557844E-10
SD7.mgf	index=55863	-1	060813-SludgeD36_19-24, Cmpd 8607, +MSn(827.8397), 24.33 min	CID	827.8397	0	-2.4330256	2	GVGTGSSDGSQDWC+57.021NK	peptide26131968(pre=-,post=-)	112	104	2.474963E-19	2.0448528E-10
SD7.mgf	index=114475	-1	060813-SludgeD36_31-36, Cmpd 17273, +MSn(887.92), 44.94 min	CID	887.92	0	-7.1488547	2	TGAGEGDDEQIVVDLTR	peptide27765829(pre=-,post=-)	183	161	2.477772E-19	2.054921E-10
SD7.mgf	index=19062	-1	060813-SludgeD36_13-18, Cmpd 21909, +MSn(877.45), 53.68 min	CID	877.45	1	-0.4511971	2	FDELSSSVDLLETGIK	peptide26007515(pre=-,post=-)	107	104	2.4876888E-19	2.055367E-10
SD7.mgf	index=63357	-1	060813-SludgeD36_19-24, Cmpd 16504, +MSn(947.97), 40.64 min	CID	947.97	1	5.5089827	2	VLSTNVGDDNAEGIFTGGK	peptide29361813(pre=-,post=-)	105	94	2.4913026E-19	2.0774144E-10
SD7.mgf	index=19083	-1	060813-SludgeD36_13-18, Cmpd 21931, +MSn(922.48), 53.74 min	CID	922.48	2	-7.813534	2	ATVDALGDGDVALLENLR	peptide27993919(pre=-,post=-)	158	141	2.5081393E-19	2.0866384E-10
SD7.mgf	index=2235	-1	060813-SludgeD36_13-18, Cmpd 4150, +MSn(580.7685), 14.72 min	CID	580.7685	0	-1.6814977	4	EQLHGDPAATAGSHQGHGHAEGR	peptide30931251(pre=-,post=-)	136	113	2.5184305E-19	2.1131259E-10
SD7.mgf	index=16374	-1	060813-SludgeD36_13-18, Cmpd 19071, +MSn(963.49), 46.51 min	CID	963.49	1	-7.4461193	2	EPVIPC+57.021INPPAAGFTDVK	peptide28079542(pre=-,post=-)	137	130	2.5734726E-19	2.1409921E-10
SD7.mgf	index=40086	-1	060813-SludgeD36_1-6, Cmpd 14452, +MSn(875.9227), 40.22 min	CID	875.9227	0	-0.7664902	2	GGIVTWETQQTDYPR	peptide24721442(pre=-,post=-)	167	159	2.6033375E-19	2.1346122E-10
SD7.mgf	index=21614	-1	060813-SludgeD36_13-18, Cmpd 24610, +MSn(899.45), 60.77 min	CID	899.45	1	4.4483895	2	ELAAFAQFASDLDAATR	peptide27123692(pre=-,post=-)	143	138	2.62559E-19	2.1775126E-10
SD7.mgf	index=141789	-1	060813-SludgeD36_7-12, Cmpd 21688, +MSn(735.3881), 54.72 min	CID	735.3881	0	-2.6559033	3	AVVTAEFPGLVATSLVNTSGDR	peptide30499298(pre=-,post=-)	144	131	2.6298052E-19	2.2041449E-10
SD7.mgf	index=115283	-1	060813-SludgeD36_31-36, Cmpd 18122, +MSn(737.88), 47.14 min	CID	737.88	0	-8.271623	2	STPFAAQVAAEVAGR	peptide25486817(pre=-,post=-)	125	122	2.6496234E-19	2.1725645E-10
SD7.mgf	index=65807	-1	060813-SludgeD36_19-24, Cmpd 19103, +MSn(642.3318), 47.13 min	CID	642.3318	0	-1.5203373	3	EPVIPC+57.021INPPAAGFTDVK	peptide28079542(pre=-,post=-)	90	84	2.6648993E-19	2.2170545E-10
SD7.mgf	index=141014	-1	060813-SludgeD36_7-12, Cmpd 20860, +MSn(941.48), 52.55 min	CID	941.48	1	5.5469785	2	FAIIDGPDLSSIADYQR	peptide27143921(pre=-,post=-)	154	143	2.6896163E-19	2.2306124E-10
SD7.mgf	index=34944	-1	060813-SludgeD36_1-6, Cmpd 8940, +MSn(781.3727), 26.61 min	CID	781.3727	0	-4.60863	2	ATIGNTADPVSDASSR	peptide25860313(pre=-,post=-)	149	143	2.7209204E-19	2.2480667E-10
SD7.mgf	index=138310	-1	060813-SludgeD36_7-12, Cmpd 17987, +MSn(716.32), 45.17 min	CID	716.32	1	-8.836147	3	ATLFDGSYHDVDSDELSFK	peptide28793336(pre=-,post=-)	95	80	2.7337068E-19	2.2795472E-10
SD7.mgf	index=15870	-1	060813-SludgeD36_13-18, Cmpd 18533, +MSn(937.43), 45.18 min	CID	937.43	2	-3.4082968	3	NM+15.995ITGAAQMDGAILVC+57.021SAADGPM+15.995PQTR	peptide32046981(pre=-,post=-)	89	65	2.7506278E-19	2.3145977E-10
SD7.mgf	index=65173	-1	060813-SludgeD36_19-24, Cmpd 18429, +MSn(872.8852), 45.42 min	CID	872.8852	0	-4.754773	2	VVGWYDNEWGYSNR	peptide24237328(pre=-,post=-)	129	120	2.755249E-19	2.2332959E-10
SD7.mgf	index=68534	-1	060813-SludgeD36_19-24, Cmpd 21989, +MSn(944.44), 54.52 min	CID	944.44	1	-11.226448	3	YTEDPIVSADIVTDPSSC+57.021IFDSGLTK	peptide31945743(pre=-,post=-)	90	70	2.7621042E-19	2.3229894E-10
SD7.mgf	index=58485	-1	060813-SludgeD36_19-24, Cmpd 11385, +MSn(566.2908), 29.87 min	CID	566.2908	0	-2.1556072	3	VLVNDLGSSVHGEGTGR	peptide27850608(pre=-,post=-)	101	95	2.7736214E-19	2.3002812E-10
SD7.mgf	index=67166	-1	060813-SludgeD36_19-24, Cmpd 20540, +MSn(995.5), 50.77 min	CID	995.5	0	0.55179983	2	LFGAEPANFLDVGGGATPEK	peptide29667505(pre=-,post=-)	143	126	2.8255456E-19	2.3609475E-10
SD7.mgf	index=95200	-1	060813-SludgeD36_25-30, Cmpd 22136, +MSn(837.45), 56.92 min	CID	837.45	0	4.1542997	2	QGVPSEVLSLAGFDVR	peptide26571237(pre=-,post=-)	154	151	2.8536002E-19	2.3576888E-10
SD7.mgf	index=111305	-1	060813-SludgeD36_31-36, Cmpd 13941, +MSn(798.4), 36.69 min	CID	798.4	0	-1.5289344	2	LVSSAGTGYFYTTTK	peptide25072981(pre=-,post=-)	123	112	2.8539484E-19	2.3401012E-10
SD7.mgf	index=94557	-1	060813-SludgeD36_25-30, Cmpd 21427, +MSn(838.4461), 55.10 min	CID	838.4461	0	-3.1301994	2	IVGEAGNGEELFSLLK	peptide26251022(pre=-,post=-)	138	137	2.8613423E-19	2.3640853E-10
SD7.mgf	index=20884	-1	060813-SludgeD36_13-18, Cmpd 23832, +MSn(1014.03), 58.73 min	CID	1014.03	1	0.15158896	2	AAQNVSSTLLYFNDILEK	peptide27937110(pre=-,post=-)	132	122	2.8731754E-19	2.390329E-10
SD7.mgf	index=18333	-1	060813-SludgeD36_13-18, Cmpd 21134, +MSn(682.34), 51.68 min	CID	682.34	0	-1.5206437	3	VAGWLSHYTELLEQDQR	peptide27814774(pre=-,post=-)	104	98	2.8743712E-19	2.3838373E-10
SD7.mgf	index=70054	-1	060813-SludgeD36_19-24, Cmpd 23600, +MSn(1093.09), 58.77 min	CID	1093.09	2	-2.1777232	2	VVEPANFLDEGPVQTLLVSR	peptide29952429(pre=-,post=-)	226	192	2.8870876E-19	2.4123703E-10
SD7.mgf	index=3724	-1	060813-SludgeD36_13-18, Cmpd 5735, +MSn(819.38), 18.57 min	CID	819.38	1	-10.172649	2	VNPTDTTATNTASTDK	peptide26860784(pre=-,post=-)	148	137	2.8941442E-19	2.3911867E-10
SD7.mgf	index=66918	-1	060813-SludgeD36_19-24, Cmpd 20278, +MSn(873.4386), 50.10 min	CID	873.4386	0	-2.655401	2	ISNALTYVSPDFSGFK	peptide26240972(pre=-,post=-)	111	108	2.9256404E-19	2.4172095E-10
SD7.mgf	index=111875	-1	060813-SludgeD36_31-36, Cmpd 14539, +MSn(923.44), 38.11 min	CID	923.44	0	-5.287606	2	NQLTDISDGVAGQAEEAK	peptide28397058(pre=-,post=-)	118	111	2.9312957E-19	2.4386818E-10
SD7.mgf	index=83477	-1	060813-SludgeD36_25-30, Cmpd 9698, +MSn(813.9009), 27.03 min	CID	813.9009	0	4.5744658	2	SPTGSTPHQFTDVPR	peptide25452159(pre=-,post=-)	129	122	2.933168E-19	2.4050575E-10
SD7.mgf	index=20633	-1	060813-SludgeD36_13-18, Cmpd 23565, +MSn(952.9835), 58.02 min	CID	952.9835	0	-2.2416186	2	EPAVFLFDEPLSNLDAK	peptide27129947(pre=-,post=-)	143	140	2.9355358E-19	2.4345637E-10
SD7.mgf	index=19869	-1	060813-SludgeD36_13-18, Cmpd 22762, +MSn(862.92), 55.89 min	CID	862.92	2	-4.3171515	2	VEPSLEAAFVDFGADR	peptide26827484(pre=-,post=-)	148	143	2.9374983E-19	2.4270067E-10
SD7.mgf	index=117161	-1	060813-SludgeD36_31-36, Cmpd 20098, +MSn(988.04), 52.24 min	CID	988.04	0	-0.98838264	2	VALGVLPTTDFGTVTQDIK	peptide29337689(pre=-,post=-)	148	127	2.9397314E-19	2.4513444E-10
SD7.mgf	index=139548	-1	060813-SludgeD36_7-12, Cmpd 19303, +MSn(667.34), 48.55 min	CID	667.34	0	-8.688659	3	APANELVM+15.995GITGLSQNVNR	peptide28779555(pre=-,post=-)	71	63	2.9485871E-19	2.4587288E-10
SD7.mgf	index=21836	-1	060813-SludgeD36_13-18, Cmpd 24845, +MSn(1051.5331), 61.40 min	CID	1051.5331	0	4.52745	2	LYQLPDQQFANLYWFR	peptide26386582(pre=-,post=-)	217	190	2.9653148E-19	2.449989E-10
SD7.mgf	index=57173	-1	060813-SludgeD36_19-24, Cmpd 9983, +MSn(646.0152), 27.04 min	CID	646.0152	0	3.3067915	3	LGAGVVITNHTANTGANTPK	peptide29670624(pre=-,post=-)	114	100	2.973642E-19	2.4846927E-10
SD7.mgf	index=135371	-1	060813-SludgeD36_7-12, Cmpd 14896, +MSn(851.38), 37.45 min	CID	851.38	0	-11.040088	2	LEGNYSGLASSDEFGR	peptide26280248(pre=-,post=-)	137	129	2.9912663E-19	2.4714306E-10
SD7.mgf	index=35077	-1	060813-SludgeD36_1-6, Cmpd 9079, +MSn(854.44), 26.95 min	CID	854.44	1	8.113699	2	GADVSLSNQSAASTTAVK	peptide28134034(pre=-,post=-)	134	128	2.9963891E-19	2.4928362E-10
SD7.mgf	index=21160	-1	060813-SludgeD36_13-18, Cmpd 24123, +MSn(1146.07), 59.49 min	CID	1146.07	0	1.0651221	2	LDFDNTPATLIGAAGSGWDTLR	peptide30639025(pre=-,post=-)	198	164	3.0797312E-19	2.5812458E-10
SD7.mgf	index=141334	-1	060813-SludgeD36_7-12, Cmpd 21201, +MSn(1051.55), 53.45 min	CID	1051.55	1	-11.467839	2	ESLGIVSAANASTLIEDGVVR	peptide30074967(pre=-,post=-)	200	169	3.0835838E-19	2.5808614E-10
SD7.mgf	index=142727	-1	060813-SludgeD36_7-12, Cmpd 22686, +MSn(722.3818), 57.34 min	CID	722.3818	0	-1.9433019	3	QIVGVSAALIPFLEHDDANR	peptide29806155(pre=-,post=-)	129	118	3.084519E-19	2.5773383E-10
SD7.mgf	index=30599	-1	060813-SludgeD36_1-6, Cmpd 4302, +MSn(652.7936), 15.20 min	CID	652.7936	0	-2.0569606	2	GTAGDGSADVGAGNR	peptide24766698(pre=-,post=-)	145	145	3.1250286E-19	2.5623742E-10
SD7.mgf	index=30662	-1	060813-SludgeD36_1-6, Cmpd 4376, +MSn(652.7936), 15.38 min	CID	652.7936	0	-2.0569606	2	GTAGDGSADVGAGNR	peptide24766698(pre=-,post=-)	148	148	3.1250286E-19	2.5623742E-10
SD7.mgf	index=39515	-1	060813-SludgeD36_1-6, Cmpd 13850, +MSn(896.92), 38.68 min	CID	896.92	0	-3.0622282	2	DLAGNAMSEVGNTATVDK	peptide28045134(pre=-,post=-)	111	96	3.1401697E-19	2.612454E-10
SD7.mgf	index=89743	-1	060813-SludgeD36_25-30, Cmpd 16344, +MSn(1075.52), 41.95 min	CID	1075.52	1	-5.307542	2	VFTDEGDSVPVTVVDVSNNR	peptide29927161(pre=-,post=-)	158	136	3.1453796E-19	2.6281918E-10
SD7.mgf	index=35079	-1	060813-SludgeD36_1-6, Cmpd 9082, +MSn(729.8799), 26.95 min	CID	729.8799	0	-1.5052218	2	TINDAALNQNTGVK	peptide24063110(pre=-,post=-)	125	125	3.1558078E-19	2.557973E-10
SD7.mgf	index=19326	-1	060813-SludgeD36_13-18, Cmpd 22187, +MSn(799.43), 54.40 min	CID	799.43	1	-0.20280327	3	GTAPVAAELGAIPAAAGSNANVLFGR	peptide31804473(pre=-,post=-)	122	98	3.156964E-19	2.6550748E-10
SD7.mgf	index=14016	-1	060813-SludgeD36_13-18, Cmpd 16580, +MSn(820.8746), 40.44 min	CID	820.8746	0	-1.2640133	2	YDEATDEWVLNGTK	peptide24291046(pre=-,post=-)	80	78	3.1573006E-19	2.5591831E-10
SD7.mgf	index=67054	-1	060813-SludgeD36_19-24, Cmpd 20420, +MSn(950.46), 50.46 min	CID	950.46	2	7.0735383	2	TYDTLDQQWIDLSSGR	peptide26808926(pre=-,post=-)	106	98	3.197738E-19	2.6420208E-10
SD7.mgf	index=144025	-1	060813-SludgeD36_7-12, Cmpd 24082, +MSn(561.9673), 60.99 min	CID	561.9673	0	-2.2808006	3	GIEAGVAAAVEAIADQAK	peptide28154893(pre=-,post=-)	99	95	3.2092015E-19	2.6698846E-10
SD7.mgf	index=18429	-1	060813-SludgeD36_13-18, Cmpd 21235, +MSn(654.36), 51.94 min	CID	654.36	2	-3.6703956	3	VQELLDLVGLNPEHINR	peptide27859631(pre=-,post=-)	101	95	3.2123582E-19	2.6641442E-10
SD7.mgf	index=55956	-1	060813-SludgeD36_19-24, Cmpd 8705, +MSn(827.8401), 24.53 min	CID	827.8401	0	-1.9906573	2	GVGTGSSDGSQDWC+57.021NK	peptide26131968(pre=-,post=-)	101	94	3.2153312E-19	2.6565564E-10
SD7.mgf	index=21742	-1	060813-SludgeD36_13-18, Cmpd 24746, +MSn(561.9675), 61.13 min	CID	561.9675	0	-1.8463625	3	GIEAGVAAAVEAIADQAK	peptide28154893(pre=-,post=-)	109	105	3.2230632E-19	2.681417E-10
SD7.mgf	index=134229	-1	060813-SludgeD36_7-12, Cmpd 13697, +MSn(572.3268), 34.85 min	CID	572.3268	0	3.4126163	3	VVPPGTGIVHQVNIER	peptide26886305(pre=-,post=-)	95	89	3.2536108E-19	2.6881836E-10
SD7.mgf	index=23422	-1	060813-SludgeD36_13-18, Cmpd 26607, +MSn(878.4685), 66.02 min	CID	878.4685	0	-1.1116636	2	ISSLLEYLNFFGGAPK	peptide26242727(pre=-,post=-)	119	111	3.2952748E-19	2.7226071E-10
SD7.mgf	index=139543	-1	060813-SludgeD36_7-12, Cmpd 19298, +MSn(652.3457), 48.54 min	CID	652.3457	0	-2.0583727	3	GVNPDEVVAM+15.995GAAIQAGVLK	peptide29594740(pre=-,post=-)	79	70	3.2972582E-19	2.7550973E-10
SD7.mgf	index=142707	-1	060813-SludgeD36_7-12, Cmpd 22665, +MSn(1009.48), 57.28 min	CID	1009.48	1	-10.312744	2	LGYSAFAPLPDSFFADNGK	peptide29046141(pre=-,post=-)	135	116	3.2972766E-19	2.7494892E-10
SD7.mgf	index=17463	-1	060813-SludgeD36_13-18, Cmpd 20219, +MSn(622.31), 49.35 min	CID	622.31	0	-7.1596704	3	GLNYDLTGNAEAIAESVK	peptide28160917(pre=-,post=-)	75	70	3.3174828E-19	2.759969E-10
SD7.mgf	index=66182	-1	060813-SludgeD36_19-24, Cmpd 19502, +MSn(962.9905), 48.13 min	CID	962.9905	0	-5.1972027	2	EPVIPC+57.021INPPAAGFTDVK	peptide28079542(pre=-,post=-)	118	114	3.3223784E-19	2.764042E-10
SD7.mgf	index=129342	-1	060813-SludgeD36_7-12, Cmpd 8551, +MSn(817.38), 24.39 min	CID	817.38	0	-8.363161	2	SVVVAGDTAANDEETR	peptide26729117(pre=-,post=-)	122	117	3.323877E-19	2.7462385E-10
SD7.mgf	index=19510	-1	060813-SludgeD36_13-18, Cmpd 22382, +MSn(826.08), 54.91 min	CID	826.08	0	-1.4038184	3	THLMDATPVTLGQEFGGFASQIR	peptide31152959(pre=-,post=-)	97	78	3.329521E-19	2.7936833E-10
SD7.mgf	index=110366	-1	060813-SludgeD36_31-36, Cmpd 12955, +MSn(932.0823), 34.44 min	CID	932.0823	0	-3.0121899	3	LTEM+15.995GENYDIDATIHGGGPTGQAGAM+15.995R	peptide32036063(pre=-,post=-)	196	126	3.3426994E-19	2.812814E-10
SD7.mgf	index=141119	-1	060813-SludgeD36_7-12, Cmpd 20972, +MSn(997.45), 52.85 min	CID	997.45	1	-4.008969	2	YGSNEISEADGYWNFIK	peptide27909828(pre=-,post=-)	123	111	3.3470305E-19	2.7758337E-10
SD7.mgf	index=65000	-1	060813-SludgeD36_19-24, Cmpd 18246, +MSn(933.13), 44.97 min	CID	933.13	1	1.2657819	3	SFAPAEAPSGDAATVEALPVPDVGQSGGAK	peptide32476317(pre=-,post=-)	78	56	3.3486536E-19	2.8214614E-10
SD7.mgf	index=91443	-1	060813-SludgeD36_25-30, Cmpd 18143, +MSn(819.93), 46.56 min	CID	819.93	0	-13.696675	2	APQWTGGGVVFAPVPR	peptide25841185(pre=-,post=-)	116	108	3.3677625E-19	2.7824976E-10
SD7.mgf	index=21608	-1	060813-SludgeD36_13-18, Cmpd 24604, +MSn(1091.17), 60.76 min	CID	1091.17	1	-5.6878457	3	GYVSPYM+15.995VTDPDSM+15.995EAVLDDPYILFVSSK	peptide32310454(pre=-,post=-)	108	81	3.3813993E-19	2.8479674E-10
SD7.mgf	index=64170	-1	060813-SludgeD36_19-24, Cmpd 17364, +MSn(1023.99), 42.77 min	CID	1023.99	2	0.77768487	2	AM+15.995YQTIDVNTPIDGSTFR	peptide27972473(pre=-,post=-)	189	170	3.3820898E-19	2.8137187E-10
SD7.mgf	index=68922	-1	060813-SludgeD36_19-24, Cmpd 22401, +MSn(989.5), 55.60 min	CID	989.5	0	0.55514574	2	YFEENPAVAQVIEAEIR	peptide27906087(pre=-,post=-)	165	152	3.3934847E-19	2.81436E-10
SD7.mgf	index=140384	-1	060813-SludgeD36_7-12, Cmpd 20188, +MSn(803.74), 50.83 min	CID	803.74	0	-0.9112663	3	ADHSLM+15.995AGEPLPSSTDLLAAAGLR	peptide31213154(pre=-,post=-)	80	67	3.4011327E-19	2.856393E-10
SD7.mgf	index=18713	-1	060813-SludgeD36_13-18, Cmpd 21540, +MSn(832.08), 52.72 min	CID	832.08	2	-2.004891	3	THLM+15.995DATPVTLGQEFGGFASQIR	peptide31152959(pre=-,post=-)	84	66	3.4614745E-19	2.904401E-10
SD7.mgf	index=134076	-1	060813-SludgeD36_7-12, Cmpd 13536, +MSn(893.05), 34.52 min	CID	893.05	1	-0.45501578	3	FTEEFDPGADGDHEPDAEAQAAAASK	peptide31791169(pre=-,post=-)	129	83	3.4831115E-19	2.929372E-10
SD7.mgf	index=53198	-1	060813-SludgeD36_19-24, Cmpd 5802, +MSn(568.2689), 18.64 min	CID	568.2689	0	-2.5777233	3	GVVM+15.995NPVDHPHGGGEGK	peptide27254575(pre=-,post=-)	116	101	3.494695E-19	2.8982977E-10
SD7.mgf	index=13081	-1	060813-SludgeD36_13-18, Cmpd 15584, +MSn(747.8508), 38.21 min	CID	747.8508	0	-1.8771203	2	FSANEGDGPGGAIFR	peptide24670414(pre=-,post=-)	155	147	3.4951023E-19	2.8658168E-10
SD7.mgf	index=140970	-1	060813-SludgeD36_7-12, Cmpd 20814, +MSn(831.44), 52.43 min	CID	831.44	0	-8.074922	3	GTAPVAAELVAAPAVAGTNSNVLWGR	peptide31804474(pre=-,post=-)	124	98	3.4976079E-19	2.9415637E-10
SD7.mgf	index=92941	-1	060813-SludgeD36_25-30, Cmpd 19728, +MSn(1059.55), 50.64 min	CID	1059.55	1	0.9519233	2	IFAEDGASIPVTVLDVSNNR	peptide29623450(pre=-,post=-)	246	207	3.4991898E-19	2.923826E-10
SD7.mgf	index=144088	-1	060813-SludgeD36_7-12, Cmpd 24152, +MSn(561.9674), 61.17 min	CID	561.9674	0	-2.0635815	3	GIEAGVAAAVEAIADQAK	peptide28154893(pre=-,post=-)	102	98	3.500482E-19	2.9122146E-10
SD7.mgf	index=64047	-1	060813-SludgeD36_19-24, Cmpd 17232, +MSn(944.92), 42.44 min	CID	944.92	0	-1.1626714	2	WSVSDTAEYGDYVSGPR	peptide27896744(pre=-,post=-)	212	176	3.507116E-19	2.9085992E-10
SD7.mgf	index=135240	-1	060813-SludgeD36_7-12, Cmpd 14758, +MSn(811.4), 37.13 min	CID	811.4	1	1.8453803	2	ATADAWTASTAAVDAAK	peptide27024097(pre=-,post=-)	98	94	3.5180563E-19	2.9176725E-10
SD7.mgf	index=111285	-1	060813-SludgeD36_31-36, Cmpd 13920, +MSn(914.9556), 36.64 min	CID	914.9556	0	0.20012501	2	LAVAAADQGSDDAEQLVR	peptide28273596(pre=-,post=-)	242	201	3.5303477E-19	2.9370614E-10
SD7.mgf	index=53096	-1	060813-SludgeD36_19-24, Cmpd 5695, +MSn(426.4537), 18.41 min	CID	426.4537	0	-2.0752733	4	GVVM+15.995NPVDHPHGGGEGK	peptide27254575(pre=-,post=-)	111	101	3.5787718E-19	2.9680267E-10
SD7.mgf	index=56592	-1	060813-SludgeD36_19-24, Cmpd 9373, +MSn(822.4192), 25.83 min	CID	822.4192	0	-2.2264202	2	SNTAPVVVTENGAQTR	peptide26679798(pre=-,post=-)	190	170	3.5898661E-19	2.966003E-10
SD7.mgf	index=39562	-1	060813-SludgeD36_1-6, Cmpd 13900, +MSn(872.4405), 38.80 min	CID	872.4405	0	-1.3292212	2	DALTTANTDGLINPAEK	peptide27077340(pre=-,post=-)	138	119	3.6390868E-19	3.0180483E-10
SD7.mgf	index=20564	-1	060813-SludgeD36_13-18, Cmpd 23492, +MSn(830.41), 57.83 min	CID	830.41	1	9.216645	3	SFTIEAPWQELAENGVDAAHFR	peptide30761815(pre=-,post=-)	115	91	3.6540512E-19	3.0626063E-10
SD7.mgf	index=4681	-1	060813-SludgeD36_13-18, Cmpd 6742, +MSn(884.8942), 20.59 min	CID	884.8942	0	-2.7589734	2	HYAHVDC+57.021PGHADYVK	peptide24831397(pre=-,post=-);peptide26395911(pre=-,post=K)	161	138	3.6589373E-19	3.0001537E-10
SD7.mgf	index=140137	-1	060813-SludgeD36_7-12, Cmpd 19928, +MSn(810.39), 50.15 min	CID	810.39	1	-12.77247	2	FGTPSFPVYGYDLR	peptide22956741(pre=-,post=-)	101	101	3.6705227E-19	2.9751807E-10
SD7.mgf	index=114363	-1	060813-SludgeD36_31-36, Cmpd 17155, +MSn(1019.01), 44.64 min	CID	1019.01	0	-0.359379	2	GYNIETLTVAPTDDATLSR	peptide28953715(pre=-,post=-)	204	189	3.705865E-19	3.0901975E-10
SD7.mgf	index=14958	-1	060813-SludgeD36_13-18, Cmpd 17570, +MSn(988.98), 42.82 min	CID	988.98	2	-2.8396478	2	GLATGLGDEGGFAPNLESNR	peptide29578090(pre=-,post=-)	238	202	3.7225144E-19	3.1104297E-10
SD7.mgf	index=110749	-1	060813-SludgeD36_31-36, Cmpd 13357, +MSn(737.37), 35.33 min	CID	737.37	2	-0.10856208	3	VIQSAIANAEHNNGADVDELK	peptide30420726(pre=-,post=-)	150	119	3.7456783E-19	3.1350134E-10
SD7.mgf	index=133055	-1	060813-SludgeD36_7-12, Cmpd 12464, +MSn(890.45), 32.33 min	CID	890.45	0	3.0844972	2	SQVFSTAADNQSQVGIK	peptide27715996(pre=-,post=-)	106	98	3.7703174E-19	3.1268835E-10
SD7.mgf	index=17231	-1	060813-SludgeD36_13-18, Cmpd 19975, +MSn(1039.55), 48.75 min	CID	1039.55	1	5.9045577	2	TSDIAGDGTTTATVLAQSIVR	peptide30396738(pre=-,post=-)	237	192	3.7976917E-19	3.178547E-10
SD7.mgf	index=87821	-1	060813-SludgeD36_25-30, Cmpd 14326, +MSn(847.93), 37.02 min	CID	847.93	0	4.1749363	2	ANSVSQYLASQGVAGSR	peptide27005996(pre=-,post=-)	143	138	3.7993954E-19	3.150999E-10
SD7.mgf	index=21657	-1	060813-SludgeD36_13-18, Cmpd 24656, +MSn(1013.4985), 60.89 min	CID	1013.4985	0	-2.649772	2	AVDGAFLM+15.995PVEDVFSISGR	peptide28796390(pre=-,post=-)	174	159	3.8143045E-19	3.180622E-10
SD7.mgf	index=19979	-1	060813-SludgeD36_13-18, Cmpd 22878, +MSn(740.03), 56.20 min	CID	740.03	0	-5.2784743	3	DSVGAVILGEYEHISEGDTVK	peptide30059160(pre=-,post=-)	124	108	3.847275E-19	3.2200467E-10
SD7.mgf	index=71472	-1	060813-SludgeD36_19-24, Cmpd 25128, +MSn(1116.58), 62.76 min	CID	1116.58	0	0.87460226	2	LYTTPEDALATVAALGLGENGR	peptide30677944(pre=-,post=-)	180	157	3.8722824E-19	3.2455147E-10
SD7.mgf	index=68926	-1	060813-SludgeD36_19-24, Cmpd 22405, +MSn(685.36), 55.61 min	CID	685.36	1	1.0108144	3	DAEAPIFSVADLGIVGDVHK	peptide29489166(pre=-,post=-);peptide32609972(pre=-,post=V)	95	85	3.9009424E-19	3.259519E-10
SD7.mgf	index=21330	-1	060813-SludgeD36_13-18, Cmpd 24303, +MSn(676), 59.97 min	CID	676.0	0	-4.69499	3	AVDGAFLM+15.995PVEDVFSISGR	peptide28796390(pre=-,post=-)	108	102	3.9057297E-19	3.256858E-10
SD7.mgf	index=136310	-1	060813-SludgeD36_7-12, Cmpd 15882, +MSn(1034.54), 39.83 min	CID	1034.54	0	0.82596403	2	ADVSIHAPTYATIQINPEK	peptide28753955(pre=-,post=-)	215	193	3.921144E-19	3.2697114E-10
SD7.mgf	index=55276	-1	060813-SludgeD36_19-24, Cmpd 7988, +MSn(705), 23.07 min	CID	705.0	1	-6.119816	3	IVHDAANAVDGVSTESEGQGR	peptide30181830(pre=-,post=-)	104	86	3.9540642E-19	3.3094258E-10
SD7.mgf	index=136996	-1	060813-SludgeD36_7-12, Cmpd 16602, +MSn(868.42), 41.63 min	CID	868.42	0	2.3193443	2	VTFDGYTSGNTVATFR	peptide26877662(pre=-,post=-)	158	138	3.9857077E-19	3.2930536E-10
SD7.mgf	index=19183	-1	060813-SludgeD36_13-18, Cmpd 22036, +MSn(799.43), 54.01 min	CID	799.43	1	-0.20280327	3	GTAPVAAELGAIPAAAGSNANVLFGR	peptide31804473(pre=-,post=-)	119	95	3.9957267E-19	3.3604924E-10
SD7.mgf	index=54236	-1	060813-SludgeD36_19-24, Cmpd 6893, +MSn(879.43), 20.88 min	CID	879.43	0	0.06940309	2	LTGGASNPNGSNGNVGSVR	peptide29084711(pre=-,post=-)	186	169	4.0113211E-19	3.344907E-10
SD7.mgf	index=128149	-1	060813-SludgeD36_7-12, Cmpd 7296, +MSn(719.8685), 21.92 min	CID	719.8685	0	0.84786606	2	VVATQGDPDAPVNR	peptide24234207(pre=-,post=-)	112	111	4.030171E-19	3.2666975E-10
SD7.mgf	index=91559	-1	060813-SludgeD36_25-30, Cmpd 18266, +MSn(896.45), 46.88 min	CID	896.45	1	-1.3953563	2	SYELPDGQVITIGNER	peptide26732617(pre=-,post=-)	157	153	4.0657416E-19	3.3591788E-10
SD7.mgf	index=19957	-1	060813-SludgeD36_13-18, Cmpd 22855, +MSn(1024.52), 56.14 min	CID	1024.52	1	-2.3533087	2	DGSVDIASFEASPDAALLLR	peptide29496042(pre=-,post=-)	243	218	4.078711E-19	3.4080577E-10
SD7.mgf	index=7133	-1	060813-SludgeD36_13-18, Cmpd 9329, +MSn(822.4186), 25.65 min	CID	822.4186	0	-2.9685602	2	SNTAPVVVTENGAQTR	peptide26679798(pre=-,post=-)	187	170	4.0836477E-19	3.373973E-10
SD7.mgf	index=69018	-1	060813-SludgeD36_19-24, Cmpd 22503, +MSn(924), 55.87 min	CID	924.0	0	-5.086237	2	GLTPSSAAGSLYNLIQVR	peptide28162199(pre=-,post=-)	181	159	4.0839807E-19	3.3976544E-10
SD7.mgf	index=141709	-1	060813-SludgeD36_7-12, Cmpd 21602, +MSn(1077.87), 54.49 min	CID	1077.87	2	1.6255829	3	M+15.995GQGALDVLGSDGQFVPAIHSVGYPLVDADGK	peptide32642327(pre=-,post=-)	104	60	4.0995007E-19	3.456245E-10
SD7.mgf	index=111599	-1	060813-SludgeD36_31-36, Cmpd 14249, +MSn(973.47), 37.40 min	CID	973.47	1	-0.21847701	2	TLVDGELGDEEVYHNVR	peptide27781927(pre=-,post=-)	187	168	4.104614E-19	3.4041295E-10
SD7.mgf	index=13123	-1	060813-SludgeD36_13-18, Cmpd 15628, +MSn(977.5335), 38.31 min	CID	977.5335	0	-2.3726351	2	VAPEEHPVLLTEAPLNPK	peptide28647068(pre=-,post=-)	163	142	4.1141164E-19	3.422726E-10
SD7.mgf	index=39116	-1	060813-SludgeD36_1-6, Cmpd 13427, +MSn(810.9), 37.60 min	CID	810.9	0	3.9139726	2	ATADAWTASTAAVDAAK	peptide27024097(pre=-,post=-)	131	125	4.119324E-19	3.4163292E-10
SD7.mgf	index=144191	-1	060813-SludgeD36_7-12, Cmpd 24262, +MSn(942.98), 61.46 min	CID	942.98	1	-0.22554493	2	NPPAGEEAFLVDLLENR	peptide27511013(pre=-,post=-)	180	173	4.1418464E-19	3.435008E-10
SD7.mgf	index=118427	-1	060813-SludgeD36_31-36, Cmpd 21437, +MSn(844.44), 55.75 min	CID	844.44	1	2.1347446	2	SELDTGAALAALAEAAGR	peptide28521172(pre=-,post=-)	113	112	4.1621025E-19	3.4626477E-10
SD7.mgf	index=134980	-1	060813-SludgeD36_7-12, Cmpd 14485, +MSn(963.4671), 36.53 min	CID	963.4671	0	-4.3077474	2	INIVDTPGHADFGGEVER	peptide28244892(pre=-,post=-)	177	148	4.1668218E-19	3.466574E-10
SD7.mgf	index=21116	-1	060813-SludgeD36_13-18, Cmpd 24076, +MSn(892.44), 59.37 min	CID	892.44	0	12.857735	2	YYGGNAIVDDIEDLAR	peptide26951851(pre=-,post=-)	131	124	4.1712935E-19	3.4463873E-10
SD7.mgf	index=18578	-1	060813-SludgeD36_13-18, Cmpd 21394, +MSn(969.46), 52.35 min	CID	969.46	0	-7.491933	2	M+15.995LDEIGDVSNLDNFIAR	peptide27471546(pre=-,post=-)	174	147	4.199437E-19	3.4827702E-10
SD7.mgf	index=64224	-1	060813-SludgeD36_19-24, Cmpd 17425, +MSn(586.05), 42.92 min	CID	586.05	1	-10.600451	4	QGASLVFAHGFNVHYNQVVPR	peptide30309595(pre=-,post=-)	90	76	4.2181468E-19	3.5304545E-10
SD7.mgf	index=91403	-1	060813-SludgeD36_25-30, Cmpd 18101, +MSn(917.44), 46.45 min	CID	917.44	1	-5.823176	2	LEDSYVSLTEVSEYAK	peptide26279579(pre=-,post=-)	122	114	4.245587E-19	3.50777E-10
SD7.mgf	index=63682	-1	060813-SludgeD36_19-24, Cmpd 16846, +MSn(835.88), 41.48 min	CID	835.88	1	-6.683951	2	EVADFFAHSSEFQR	peptide22919280(pre=-,post=-)	133	129	4.2579275E-19	3.4513079E-10
SD7.mgf	index=62393	-1	060813-SludgeD36_19-24, Cmpd 15492, +MSn(652.0256), 38.26 min	CID	652.0256	0	-1.1233011	3	VAPEEHPVLLTEAPLNPK	peptide28647068(pre=-,post=-)	90	85	4.2887847E-19	3.5680406E-10
SD7.mgf	index=142341	-1	060813-SludgeD36_7-12, Cmpd 22278, +MSn(936.4578), 56.27 min	CID	936.4578	0	-4.8230467	2	IQYYDPAAEGLSLFER	peptide26236255(pre=-,post=-)	192	171	4.302559E-19	3.5548411E-10
SD7.mgf	index=109552	-1	060813-SludgeD36_31-36, Cmpd 12100, +MSn(596.967), 32.53 min	CID	596.967	0	-0.6134522	3	GITINTAHVEYETANR	peptide26098087(pre=-,post=-)	117	107	4.3166883E-19	3.5665149E-10
SD7.mgf	index=115309	-1	060813-SludgeD36_31-36, Cmpd 18149, +MSn(914.48), 47.21 min	CID	914.48	1	-6.242708	2	AQGDTGSPEVQIALLTAR	peptide27980296(pre=-,post=-)	173	156	4.3386083E-19	3.609491E-10
SD7.mgf	index=141097	-1	060813-SludgeD36_7-12, Cmpd 20949, +MSn(865.43), 52.79 min	CID	865.43	0	-6.699908	2	ATGSAGYGLELLTDYAK	peptide27025818(pre=-,post=-)	101	98	4.357039E-19	3.6134762E-10
SD7.mgf	index=22109	-1	060813-SludgeD36_13-18, Cmpd 25134, +MSn(1004.5259), 62.16 min	CID	1004.5259	0	-4.6785107	2	LAYSEGQIGWIPYILER	peptide27365931(pre=-,post=-)	211	192	4.364818E-19	3.619928E-10
SD7.mgf	index=85007	-1	060813-SludgeD36_25-30, Cmpd 11369, +MSn(906.41), 30.63 min	CID	906.41	1	-1.7168869	2	GM+15.995DITVVTTATNDDEGR	peptide27231125(pre=-,post=-)	161	151	4.3770696E-19	3.6300885E-10
SD7.mgf	index=135768	-1	060813-SludgeD36_7-12, Cmpd 15313, +MSn(799.38), 38.43 min	CID	799.38	2	-14.313502	3	HDELIATGEATHNSLLEDATTR	peptide30594599(pre=-,post=-)	75	64	4.3860363E-19	3.6761122E-10
SD7.mgf	index=39049	-1	060813-SludgeD36_1-6, Cmpd 13353, +MSn(810.8942), 37.42 min	CID	810.8942	0	-3.2365544	2	ATADAWTASTAAVDAAK	peptide27024097(pre=-,post=-)	122	117	4.390788E-19	3.6414657E-10
SD7.mgf	index=21958	-1	060813-SludgeD36_13-18, Cmpd 24974, +MSn(906.51), 61.73 min	CID	906.51	1	10.207381	2	QLNVELLELDDLLQR	peptide25318821(pre=-,post=-)	158	158	4.399441E-19	3.6073317E-10
SD7.mgf	index=63797	-1	060813-SludgeD36_19-24, Cmpd 16967, +MSn(981.5), 41.79 min	CID	981.5	1	-2.0832062	2	IGLINSGGASSGSTDLADAVR	peptide30162625(pre=-,post=-)	259	206	4.4053985E-19	3.687178E-10
SD7.mgf	index=113550	-1	060813-SludgeD36_31-36, Cmpd 16298, +MSn(822.92), 42.44 min	CID	822.92	0	-0.81585836	2	STVGDSGLDHFQILR	peptide25491127(pre=-,post=-)	126	125	4.471351E-19	3.666294E-10
SD7.mgf	index=70792	-1	060813-SludgeD36_19-24, Cmpd 24392, +MSn(1013.4982), 60.84 min	CID	1013.4982	0	-2.8906603	2	AVDGAFLM+15.995PVEDVFSISGR	peptide28796390(pre=-,post=-)	163	143	4.50614E-19	3.75752E-10
SD7.mgf	index=67112	-1	060813-SludgeD36_19-24, Cmpd 20482, +MSn(922.97), 50.62 min	CID	922.97	0	4.893576	2	ALTETDGDIEVAIDNLR	peptide27000421(pre=-,post=-)	128	118	4.515431E-19	3.7448375E-10
SD7.mgf	index=13125	-1	060813-SludgeD36_13-18, Cmpd 15630, +MSn(812.4346), 38.31 min	CID	812.4346	0	1.8781595	2	ITASTVTVGGAAETAFK	peptide27344977(pre=-,post=-)	101	93	4.520176E-19	3.7487727E-10
SD7.mgf	index=131780	-1	060813-SludgeD36_7-12, Cmpd 11125, +MSn(779.9049), 29.55 min	CID	779.9049	0	-2.9738612	2	LLTEAAAATDGAAANAK	peptide27413234(pre=-,post=-)	96	88	4.5447893E-19	3.7691855E-10
SD7.mgf	index=21678	-1	060813-SludgeD36_13-18, Cmpd 24678, +MSn(899.44), 60.95 min	CID	899.44	1	-6.686633	2	ELAAFAQFASDLDAATR	peptide27123692(pre=-,post=-)	170	160	4.568811E-19	3.789108E-10
SD7.mgf	index=20730	-1	060813-SludgeD36_13-18, Cmpd 23669, +MSn(950), 58.29 min	CID	950.0	1	1.4474431	2	LLALADAVEDNLDELQR	peptide27401840(pre=-,post=-)	131	119	4.6076654E-19	3.8213313E-10
SD7.mgf	index=136542	-1	060813-SludgeD36_7-12, Cmpd 16126, +MSn(885.9046), 40.43 min	CID	885.9046	0	-3.5825717	2	TYDQLGYQAESGPWR	peptide25598904(pre=-,post=-)	165	153	4.6526547E-19	3.8149542E-10
SD7.mgf	index=56375	-1	060813-SludgeD36_19-24, Cmpd 9145, +MSn(856.9362), 25.38 min	CID	856.9362	0	-1.3532704	2	LVGGASNPAGSNGNVGSVR	peptide29089717(pre=-,post=-)	195	174	4.6582506E-19	3.88436E-10
SD7.mgf	index=111224	-1	060813-SludgeD36_31-36, Cmpd 13855, +MSn(595.98), 36.49 min	CID	595.98	1	-3.8584707	3	GITINTAHVEYNSPIR	peptide26098095(pre=-,post=-)	114	106	4.661685E-19	3.8515563E-10
SD7.mgf	index=135556	-1	060813-SludgeD36_7-12, Cmpd 15090, +MSn(900.452), 37.90 min	CID	900.452	0	4.744818	2	DSPGEALGNGALTINTNR	peptide28054254(pre=-,post=-)	157	140	4.670477E-19	3.8855882E-10
SD7.mgf	index=21300	-1	060813-SludgeD36_13-18, Cmpd 24271, +MSn(1043.55), 59.89 min	CID	1043.55	2	-0.40779212	2	QDLAIDEVGTVIEIGDGIAR	peptide29799564(pre=-,post=-)	208	173	4.7268616E-19	3.9496342E-10
SD7.mgf	index=143953	-1	060813-SludgeD36_7-12, Cmpd 23993, +MSn(842.44), 60.77 min	CID	842.44	0	-10.9398985	2	GIEAGVAAAVEAIADQAK	peptide28154893(pre=-,post=-)	121	114	4.7292345E-19	3.9344716E-10
SD7.mgf	index=21386	-1	060813-SludgeD36_13-18, Cmpd 24365, +MSn(1071.54), 60.13 min	CID	1071.54	2	-6.8966336	2	LTPAFTLIGEIQDYSSEGAK	peptide29708059(pre=-,post=-)	183	165	4.737885E-19	3.9588452E-10
SD7.mgf	index=22146	-1	060813-SludgeD36_13-18, Cmpd 25173, +MSn(1031.55), 62.26 min	CID	1031.55	2	2.430313	2	VSSAIGIPQDADALLWTFR	peptide29373078(pre=-,post=-)	170	147	4.7398225E-19	3.95238E-10
SD7.mgf	index=13241	-1	060813-SludgeD36_13-18, Cmpd 15752, +MSn(747.851), 38.57 min	CID	747.851	0	-1.6322786	2	FSANEGDGPGGALFR	peptide24670415(pre=-,post=-)	147	139	4.7532616E-19	3.8974474E-10
SD7.mgf	index=78244	-1	060813-SludgeD36_25-30, Cmpd 4166, +MSn(853.8532), 14.79 min	CID	853.8532	0	-2.2874196	2	SGAM+15.995M+15.995QTTC+57.021TDAATTK	peptide26639983(pre=-,post=-)	150	145	4.767606E-19	3.93907E-10
SD7.mgf	index=137840	-1	060813-SludgeD36_7-12, Cmpd 17490, +MSn(620.36), 43.89 min	CID	620.36	1	4.06999	3	AVQIVADEGLAHPLLVGR	peptide27998280(pre=-,post=-)	81	74	4.797788E-19	3.9915043E-10
SD7.mgf	index=136320	-1	060813-SludgeD36_7-12, Cmpd 15893, +MSn(840.93), 39.85 min	CID	840.93	0	-10.524068	2	VLPTEAPNAWEVQAR	peptide25651834(pre=-,post=-)	147	135	4.80356E-19	3.9386894E-10
SD7.mgf	index=39575	-1	060813-SludgeD36_1-6, Cmpd 13914, +MSn(772.9005), 38.84 min	CID	772.9005	0	1.4214435	2	AVAAAAAAAEVASDAASK	peptide27994322(pre=-,post=-)	134	125	4.804403E-19	3.9970077E-10
SD7.mgf	index=62711	-1	060813-SludgeD36_19-24, Cmpd 15826, +MSn(652.028), 39.02 min	CID	652.028	0	2.6210358	3	VAPEEHPVLLTEAPLNPK	peptide28647068(pre=-,post=-)	73	68	4.80809E-19	4.000075E-10
SD7.mgf	index=61590	-1	060813-SludgeD36_19-24, Cmpd 14649, +MSn(595.647), 36.44 min	CID	595.647	0	-1.4345593	3	GITINTAHVEYNSPIR	peptide26098095(pre=-,post=-)	124	117	4.825556E-19	3.986949E-10
SD7.mgf	index=143906	-1	060813-SludgeD36_7-12, Cmpd 23943, +MSn(1045.07), 60.64 min	CID	1045.07	1	-2.073289	2	VAVAAPFSILSNSTDLDVLR	peptide29919574(pre=-,post=-)	147	142	4.829524E-19	4.0354162E-10
SD7.mgf	index=139956	-1	060813-SludgeD36_7-12, Cmpd 19737, +MSn(864.45), 49.66 min	CID	864.45	0	0.28242314	2	AADTGEGNLLALGIDAAR	peptide27932737(pre=-,post=-)	144	136	4.842387E-19	4.0286083E-10
SD7.mgf	index=8979	-1	060813-SludgeD36_13-18, Cmpd 11273, +MSn(935.98), 29.53 min	CID	935.98	0	1.1737795	2	IIVTQGDTEPASVEQQR	peptide27319542(pre=-,post=-)	162	141	4.879336E-19	4.0466389E-10
SD7.mgf	index=18695	-1	060813-SludgeD36_13-18, Cmpd 21519, +MSn(855.44), 52.67 min	CID	855.44	0	-13.413513	2	IGVLTDLSGVYSDVSGK	peptide27312366(pre=-,post=-)	88	82	4.88305E-19	4.0497192E-10
SD7.mgf	index=15207	-1	060813-SludgeD36_13-18, Cmpd 17833, +MSn(1050.55), 43.46 min	CID	1050.55	0	-0.11619656	2	VDGTATTLEVQQQLGDGIVR	peptide29922272(pre=-,post=-)	261	227	4.895942E-19	4.0909134E-10
SD7.mgf	index=108066	-1	060813-SludgeD36_31-36, Cmpd 10488, +MSn(822.42), 28.89 min	CID	822.42	0	-1.261638	2	ELGVQTQANSPSSGLR	peptide25979525(pre=-,post=-)	146	140	4.919447E-19	4.0645232E-10
SD7.mgf	index=67870	-1	060813-SludgeD36_19-24, Cmpd 21284, +MSn(1024.48), 52.68 min	CID	1024.48	1	-0.44601694	2	EADEVESLVGYSYSTLER	peptide28061019(pre=-,post=-)	214	190	4.922745E-19	4.095462E-10
SD7.mgf	index=113410	-1	060813-SludgeD36_31-36, Cmpd 16151, +MSn(1072.4783), 42.07 min	CID	1072.4783	0	-1.7073088	2	SAIAGETYEYTEM+15.995YPGFAK	peptide29222806(pre=-,post=-)	125	104	4.9413516E-19	4.1204287E-10
SD7.mgf	index=39303	-1	060813-SludgeD36_1-6, Cmpd 13628, +MSn(806.4141), 38.11 min	CID	806.4141	0	-0.90824455	2	LVDPGEEQEVELVR	peptide23474296(pre=-,post=-)	151	148	5.1640844E-19	4.1858025E-10
SD7.mgf	index=7970	-1	060813-SludgeD36_13-18, Cmpd 10209, +MSn(542.933), 27.36 min	CID	542.933	0	-1.5738422	3	SPTGSTPHQFTDVPR	peptide25452159(pre=-,post=-)	110	108	5.1710663E-19	4.2400272E-10
SD7.mgf	index=18961	-1	060813-SludgeD36_13-18, Cmpd 21803, +MSn(995.51), 53.41 min	CID	995.51	1	8.5582485	2	AEADFGLDGIDLTNITPAR	peptide28754165(pre=-,post=-)	179	156	5.186226E-19	4.3246212E-10
SD7.mgf	index=111323	-1	060813-SludgeD36_31-36, Cmpd 13959, +MSn(927.08), 36.73 min	CID	927.08	1	-8.473116	3	LTEM+15.995GENYDIDATIHGGGPTGQAGAMR	peptide32036063(pre=-,post=-)	137	98	5.196493E-19	4.3727433E-10
SD7.mgf	index=111088	-1	060813-SludgeD36_31-36, Cmpd 13713, +MSn(610.3036), 36.15 min	CID	610.3036	0	-4.0002985	3	LAVAAADQGSDDAEQLVR	peptide28273596(pre=-,post=-)	102	96	5.2028694E-19	4.32851E-10
SD7.mgf	index=37356	-1	060813-SludgeD36_1-6, Cmpd 11575, +MSn(818.4011), 32.98 min	CID	818.4011	0	-1.4169902	2	TNAGIAAQVYADDAQK	peptide26775936(pre=-,post=-)	114	105	5.2108217E-19	4.3052617E-10
SD7.mgf	index=91995	-1	060813-SludgeD36_25-30, Cmpd 18731, +MSn(650.67), 48.06 min	CID	650.67	2	-3.9729302	3	FLSQPFHVAEVFTGSPGK	peptide28112974(pre=-,post=-)	87	78	5.216957E-19	4.34023E-10
SD7.mgf	index=39073	-1	060813-SludgeD36_1-6, Cmpd 13378, +MSn(828.89), 37.48 min	CID	828.89	2	-2.8726888	2	AWDNSTGATFDAATVK	peptide25872802(pre=-,post=-)	134	124	5.249126E-19	4.336909E-10
SD7.mgf	index=19889	-1	060813-SludgeD36_13-18, Cmpd 22783, +MSn(1007.06), 55.95 min	CID	1007.06	1	-4.031331	2	IQLVGDDLFVTNPAILQR	peptide28250332(pre=-,post=-)	185	161	5.266766E-19	4.381669E-10
SD7.mgf	index=15256	-1	060813-SludgeD36_13-18, Cmpd 17884, +MSn(1060.51), 43.58 min	CID	1060.51	1	-6.0736485	2	TQEAVLAM+15.995VDGLDADEAVGAK	peptide30395319(pre=-,post=-)	148	115	5.3215667E-19	4.453982E-10
SD7.mgf	index=8169	-1	060813-SludgeD36_13-18, Cmpd 10418, +MSn(777.3919), 27.75 min	CID	777.3919	0	-2.5909133	2	ASGVTAGTSATTFSPAK	peptide27018375(pre=-,post=-)	157	146	5.3323733E-19	4.4223622E-10
SD7.mgf	index=41080	-1	060813-SludgeD36_1-6, Cmpd 15496, +MSn(861.3897), 42.95 min	CID	861.3897	0	-2.5508316	2	SDANNTYNFFNSTVK	peptide25372837(pre=-,post=-)	119	113	5.357449E-19	4.392852E-10
SD7.mgf	index=135722	-1	060813-SludgeD36_7-12, Cmpd 15264, +MSn(874.45), 38.32 min	CID	874.45	0	-8.305933	2	LTIDSATNSATLNGELK	peptide27446526(pre=-,post=-)	125	109	5.380206E-19	4.4620319E-10
SD7.mgf	index=21627	-1	060813-SludgeD36_13-18, Cmpd 24624, +MSn(676.0013), 60.81 min	CID	676.0013	0	-2.7989364	3	AVDGAFLM+15.995PVEDVFSISGR	peptide28796390(pre=-,post=-)	108	98	5.4006684E-19	4.5034376E-10
SD7.mgf	index=39322	-1	060813-SludgeD36_1-6, Cmpd 13648, +MSn(872.4395), 38.16 min	CID	872.4395	0	-2.4485655	2	DALTTANTDGLINPAEK	peptide27077340(pre=-,post=-)	161	137	5.4547526E-19	4.5238566E-10
SD7.mgf	index=12954	-1	060813-SludgeD36_13-18, Cmpd 15450, +MSn(977.53), 37.90 min	CID	977.53	0	-5.931588	2	VAPEEHPVLLTEAPLNPK	peptide28647068(pre=-,post=-)	120	109	5.5397656E-19	4.6087897E-10
SD7.mgf	index=21230	-1	060813-SludgeD36_13-18, Cmpd 24197, +MSn(710.06), 59.68 min	CID	710.06	1	-6.850159	3	TSGAIPTVAAATGLVNNLTSLR	peptide30811974(pre=-,post=-)	97	87	5.55617E-19	4.656848E-10
SD7.mgf	index=16782	-1	060813-SludgeD36_13-18, Cmpd 19503, +MSn(778.4427), 47.57 min	CID	778.4427	0	-1.4113194	2	SVAVNLAGIQGALASGK	peptide27739293(pre=-,post=-)	120	116	5.568706E-19	4.6183626E-10
SD7.mgf	index=54402	-1	060813-SludgeD36_19-24, Cmpd 7069, +MSn(584.61), 21.23 min	CID	584.61	1	0.9761888	3	TPEEQAAHQAAQDQAR	peptide26780191(pre=-,post=-)	77	72	5.574095E-19	4.6054038E-10
SD7.mgf	index=141013	-1	060813-SludgeD36_7-12, Cmpd 20859, +MSn(1147.58), 52.55 min	CID	1147.58	1	-3.2714403	2	M+15.995LSIVPLM+15.995AGGGLFETGAGGSAPK	peptide31364332(pre=-,post=-)	165	122	5.5753307E-19	4.682362E-10
SD7.mgf	index=7586	-1	060813-SludgeD36_13-18, Cmpd 9805, +MSn(802.9), 26.58 min	CID	802.9	0	3.268801	2	VVGTVATDVTGDSGGNR	peptide27873881(pre=-,post=-)	155	142	5.5880393E-19	4.6343968E-10
SD7.mgf	index=65715	-1	060813-SludgeD36_19-24, Cmpd 19005, +MSn(642.66), 46.89 min	CID	642.66	1	-11.274744	3	EPVIPC+57.021INPPAAGFTDVK	peptide28079542(pre=-,post=-)	74	69	5.662183E-19	4.7106347E-10
SD7.mgf	index=92336	-1	060813-SludgeD36_25-30, Cmpd 19091, +MSn(835.45), 48.99 min	CID	835.45	1	-1.2779977	2	LLDEAQAGDNIGALLR	peptide26315379(pre=-,post=-)	149	143	5.665578E-19	4.6809884E-10
SD7.mgf	index=15299	-1	060813-SludgeD36_13-18, Cmpd 17930, +MSn(995.97), 43.69 min	CID	995.97	0	-5.025109	2	TLEQLGYTDVTSM+15.995AGGFGK	peptide29311538(pre=-,post=-)	162	134	5.668005E-19	4.726361E-10
SD7.mgf	index=56943	-1	060813-SludgeD36_19-24, Cmpd 9741, +MSn(700.8807), 26.56 min	CID	700.8807	0	0.609585	2	PVAAYVAGQTAPAGK	peptide25276462(pre=-,post=-)	83	77	5.7081764E-19	4.680432E-10
SD7.mgf	index=17691	-1	060813-SludgeD36_13-18, Cmpd 20459, +MSn(1101.08), 49.96 min	CID	1101.08	1	-5.295193	2	IPSAVGYQPTLATDLGALQER	peptide30173991(pre=-,post=-)	251	191	5.7193666E-19	4.7869275E-10
SD7.mgf	index=55702	-1	060813-SludgeD36_19-24, Cmpd 8437, +MSn(646.9925), 23.99 min	CID	646.9925	0	-3.773455	3	LGGGM+15.995VITNHTAPTAGNSPK	peptide29671774(pre=-,post=-)	113	100	5.720866E-19	4.780197E-10
SD7.mgf	index=64963	-1	060813-SludgeD36_19-24, Cmpd 18207, +MSn(802.4), 44.87 min	CID	802.4	2	-4.5913587	3	GVDTSAALLASLNGPYSGTSASAHR	peptide31572555(pre=-,post=-)	125	103	5.766839E-19	4.846797E-10
SD7.mgf	index=132498	-1	060813-SludgeD36_7-12, Cmpd 11879, +MSn(742.37), 31.15 min	CID	742.37	0	3.5353274	2	ALESGEFVTGTTSGK	peptide24399430(pre=-,post=-)	75	73	5.7824154E-19	4.741304E-10
SD7.mgf	index=93512	-1	060813-SludgeD36_25-30, Cmpd 20328, +MSn(988.0398), 52.20 min	CID	988.0398	0	-1.1737044	2	VALGVLPTTDFGTVTQDIK	peptide29337689(pre=-,post=-)	160	139	5.8054544E-19	4.8409754E-10
SD7.mgf	index=34964	-1	060813-SludgeD36_1-6, Cmpd 8961, +MSn(745.3774), 26.66 min	CID	745.3774	0	-1.2282721	2	ALAAANTAAETADATK	peptide25819741(pre=-,post=-)	114	105	5.816785E-19	4.805918E-10
SD7.mgf	index=141788	-1	060813-SludgeD36_7-12, Cmpd 21687, +MSn(1102.5781), 54.72 min	CID	1102.5781	0	-3.0999691	2	AVVTAEFPGLVATSLVNTSGDR	peptide30499298(pre=-,post=-)	205	163	5.8284175E-19	4.8850296E-10
SD7.mgf	index=8956	-1	060813-SludgeD36_13-18, Cmpd 11249, +MSn(1037.9145), 29.48 min	CID	1037.9146	1	-9.500588	2	NDGNGFQDVSDGSNYANGDK	peptide29731771(pre=-,post=-)	156	127	5.888346E-19	4.920139E-10
SD7.mgf	index=19366	-1	060813-SludgeD36_13-18, Cmpd 22229, +MSn(1103.08), 54.51 min	CID	1103.08	1	-2.9606237	2	AVVTAEFPGLVATSLVNTSGDR	peptide30499298(pre=-,post=-)	256	208	5.901185E-19	4.946019E-10
SD7.mgf	index=8452	-1	060813-SludgeD36_13-18, Cmpd 10716, +MSn(777.3923), 28.35 min	CID	777.3923	0	-2.119838	2	ASGVTAGTSATTFSPAK	peptide27018375(pre=-,post=-)	120	110	5.904308E-19	4.896692E-10
SD7.mgf	index=39646	-1	060813-SludgeD36_1-6, Cmpd 13990, +MSn(933.9315), 39.03 min	CID	933.9315	0	-3.2022831	2	LADQSETGQQWLYDGR	peptide26260984(pre=-,post=-)	179	167	5.910168E-19	4.883073E-10
SD7.mgf	index=19560	-1	060813-SludgeD36_13-18, Cmpd 22435, +MSn(854.92), 55.04 min	CID	854.92	0	8.781395	2	VEPSLEAAFVDFGGDR	peptide26827485(pre=-,post=-)	134	129	5.925645E-19	4.895859E-10
SD7.mgf	index=62771	-1	060813-SludgeD36_19-24, Cmpd 15889, +MSn(939.98), 39.16 min	CID	939.98	0	-1.5583751	2	GSAADVTQIAVGGQYNLSK	peptide28942073(pre=-,post=-)	136	122	5.936169E-19	4.949974E-10
SD7.mgf	index=140571	-1	060813-SludgeD36_7-12, Cmpd 20388, +MSn(659.35), 51.34 min	CID	659.35	0	-6.7574677	3	LLDPPLHEFLPSAEELR	peptide27403120(pre=-,post=-)	112	104	5.9576407E-19	4.9409227E-10
SD7.mgf	index=14930	-1	060813-SludgeD36_13-18, Cmpd 17540, +MSn(987.98), 42.75 min	CID	987.98	0	0.5559998	2	GLATGLGDEGGFAPNLESNR	peptide29578090(pre=-,post=-)	259	209	5.957711E-19	4.978098E-10
SD7.mgf	index=16540	-1	060813-SludgeD36_13-18, Cmpd 19248, +MSn(960.4731), 46.94 min	CID	960.4731	-1	-8.670652	2	EPSVFLFDEPLSNLDAK	peptide27131481(pre=-,post=-)	148	133	5.9718883E-19	4.952739E-10
SD7.mgf	index=64508	-1	060813-SludgeD36_19-24, Cmpd 17725, +MSn(1262.14), 43.67 min	CID	1262.14	0	-10.155175	2	VLVVGNPANTNALIAQSAAAGM+15.995DPGR	peptide31930156(pre=-,post=-)	216	145	6.04971E-19	5.087937E-10
SD7.mgf	index=142819	-1	060813-SludgeD36_7-12, Cmpd 22783, +MSn(836.09), 57.60 min	CID	836.09	2	-4.552321	3	VEGQTVPTAFMATVAAYGDHVALR	peptide31464591(pre=-,post=-)	139	118	6.097189E-19	5.120637E-10
SD7.mgf	index=19980	-1	060813-SludgeD36_13-18, Cmpd 22879, +MSn(1033.03), 56.20 min	CID	1033.03	0	-3.5450048	2	ALIQSSIYDQFLPDAIDR	peptide27966621(pre=-,post=-)	153	141	6.116058E-19	5.0882343E-10
SD7.mgf	index=9067	-1	060813-SludgeD36_13-18, Cmpd 11366, +MSn(561.6209), 29.71 min	CID	561.6209	0	-0.86941355	3	VYPEAATHPDNSIIR	peptide25697648(pre=-,post=-)	115	111	6.1167163E-19	5.015415E-10
SD7.mgf	index=70583	-1	060813-SludgeD36_19-24, Cmpd 24167, +MSn(927.95), 60.25 min	CID	927.95	0	3.1571708	2	ELAAFAQFASDLDEATR	peptide27123694(pre=-,post=-)	154	141	6.118671E-19	5.074472E-10
SD7.mgf	index=17500	-1	060813-SludgeD36_13-18, Cmpd 20259, +MSn(932.9654), 49.45 min	CID	932.9654	0	-2.813078	2	GLNYDLTGNAEAIAESVK	peptide28160917(pre=-,post=-)	151	134	6.158852E-19	5.1238364E-10
SD7.mgf	index=66312	-1	060813-SludgeD36_19-24, Cmpd 19639, +MSn(800.9014), 48.47 min	CID	800.9014	0	-3.1245213	2	IGYAAGPFDIAASYGK	peptide26205578(pre=-,post=-)	95	88	6.1632633E-19	5.0921833E-10
SD7.mgf	index=8629	-1	060813-SludgeD36_13-18, Cmpd 10902, +MSn(777.3912), 28.74 min	CID	777.3912	0	-3.5330634	2	ASGVTAGTSATTFSPAK	peptide27018375(pre=-,post=-)	159	147	6.188428E-19	5.1323246E-10
SD7.mgf	index=8863	-1	060813-SludgeD36_13-18, Cmpd 11151, +MSn(935.98), 29.30 min	CID	935.98	0	1.1737795	2	IIVTQGDTEPASVEQQR	peptide27319542(pre=-,post=-)	180	152	6.214353E-19	5.153825E-10
SD7.mgf	index=65788	-1	060813-SludgeD36_19-24, Cmpd 19083, +MSn(896.44), 47.08 min	CID	896.44	1	-12.567598	2	SYELPDGQVITIGNER	peptide26732617(pre=-,post=-)	143	138	6.222608E-19	5.141215E-10
SD7.mgf	index=19170	-1	060813-SludgeD36_13-18, Cmpd 22023, +MSn(879.9427), 53.97 min	CID	879.9427	0	-2.7744982	2	DIIAILGM+15.995DELAPEDK	peptide25937359(pre=-,post=-)	91	87	6.2353485E-19	5.151742E-10
SD7.mgf	index=20425	-1	060813-SludgeD36_13-18, Cmpd 23346, +MSn(727.36), 57.44 min	CID	727.36	2	0.6458575	3	SGPEDIELALDAAHGAAAAWGR	peptide30764112(pre=-,post=-)	110	91	6.2706985E-19	5.255723E-10
SD7.mgf	index=66385	-1	060813-SludgeD36_19-24, Cmpd 19715, +MSn(889.45), 48.66 min	CID	889.45	2	-6.9572253	3	VIGVVDTNSNPDGVDIVIPGNDDAIR	peptide31927858(pre=-,post=-)	83	59	6.2818314E-19	5.283156E-10
SD7.mgf	index=18908	-1	060813-SludgeD36_13-18, Cmpd 21747, +MSn(940.4854), 53.26 min	CID	940.4854	0	-0.6489746	2	LEDVIGTADIFISSTGNK	peptide28280696(pre=-,post=-)	119	107	6.299588E-19	5.2409216E-10
SD7.mgf	index=35010	-1	060813-SludgeD36_1-6, Cmpd 9009, +MSn(729.88), 26.78 min	CID	729.88	0	-1.337975	2	TINDAALNQNTGVK	peptide24063110(pre=-,post=-)	108	108	6.3116155E-19	5.115946E-10
SD7.mgf	index=16898	-1	060813-SludgeD36_13-18, Cmpd 19625, +MSn(962.996), 47.87 min	CID	962.996	0	0.5070442	2	EPVIPC+57.021INPPAAGFTDVK	peptide28079542(pre=-,post=-)	123	120	6.324608E-19	5.261737E-10
SD7.mgf	index=38841	-1	060813-SludgeD36_1-6, Cmpd 13134, +MSn(1010.97), 36.86 min	CID	1010.97	0	0.36223733	2	GTNAANNLYAGNGDDVLEGR	peptide29591681(pre=-,post=-)	181	166	6.36882E-19	5.32161E-10
SD7.mgf	index=21754	-1	060813-SludgeD36_13-18, Cmpd 24758, +MSn(653.34), 61.16 min	CID	653.34	0	-0.18684037	3	FLSQPFFVAEVFTGSPGK	peptide28112971(pre=-,post=-)	76	68	6.394917E-19	5.3202304E-10
SD7.mgf	index=135566	-1	060813-SludgeD36_7-12, Cmpd 15101, +MSn(872.4421), 37.92 min	CID	872.4421	0	0.48971307	2	DALTTANTDGLINPAEK	peptide27077340(pre=-,post=-)	136	118	6.4298357E-19	5.332534E-10
SD7.mgf	index=39270	-1	060813-SludgeD36_1-6, Cmpd 13593, +MSn(860.424), 38.02 min	CID	860.424	0	0.7093619	2	STTAVGVADDAATDALNK	peptide28581674(pre=-,post=-)	103	95	6.4476826E-19	5.3641286E-10
SD7.mgf	index=14463	-1	060813-SludgeD36_13-18, Cmpd 17049, +MSn(810.41), 41.55 min	CID	810.41	0	-0.60251105	2	YNTDLANNLGNLAAR	peptide25755077(pre=-,post=-)	103	100	6.4822686E-19	5.3151505E-10
SD7.mgf	index=141767	-1	060813-SludgeD36_7-12, Cmpd 21664, +MSn(842.4414), 54.66 min	CID	842.4414	0	-9.273556	2	GIEAGVEAAVAGIAEQAK	peptide28154894(pre=-,post=-)	103	94	6.5087146E-19	5.414904E-10
SD7.mgf	index=36838	-1	060813-SludgeD36_1-6, Cmpd 11031, +MSn(745.38), 31.66 min	CID	745.38	0	2.2927744	2	QVLGEVDTTASVDR	peptide23815200(pre=-,post=-)	136	136	6.510002E-19	5.27675E-10
SD7.mgf	index=8758	-1	060813-SludgeD36_13-18, Cmpd 11041, +MSn(513.6272), 29.06 min	CID	513.6272	0	1.4259815	3	VLTGGVDANALQRPK	peptide32879568(pre=-,post=R);peptide32879569(pre=-,post=R)	113	111	6.5316487E-19	5.35564E-10
SD7.mgf	index=41541	-1	060813-SludgeD36_1-6, Cmpd 15980, +MSn(904.5032), 44.21 min	CID	904.5032	0	0.20243765	2	VPIVVM+15.995PNAGLPSVVDGK	peptide28680988(pre=-,post=-)	108	98	6.580826E-19	5.4748966E-10
SD7.mgf	index=43296	-1	060813-SludgeD36_1-6, Cmpd 17837, +MSn(797.8772), 49.05 min	CID	797.8772	0	-3.6718392	2	M+15.995LQEAVDALFDNGR	peptide23511950(pre=-,post=-)	160	158	6.5863874E-19	5.3386656E-10
SD7.mgf	index=39368	-1	060813-SludgeD36_1-6, Cmpd 13696, +MSn(769.39), 38.29 min	CID	769.39	0	1.427929	3	SSVVLLLPHGYEGQGPDHSSAR	peptide30785696(pre=-,post=-)	141	125	6.600948E-19	5.5325183E-10
SD7.mgf	index=62367	-1	060813-SludgeD36_19-24, Cmpd 15464, +MSn(977.53), 38.19 min	CID	977.53	0	-5.931588	2	VAPEEHPVLLTEAPLNPK	peptide28647068(pre=-,post=-)	142	128	6.612525E-19	5.501269E-10
SD7.mgf	index=110358	-1	060813-SludgeD36_31-36, Cmpd 12946, +MSn(713.3309), 34.42 min	CID	713.3309	0	-4.192599	2	TSSGDASVADAFAAR	peptide25579920(pre=-,post=-)	98	96	6.620076E-19	5.4281457E-10
SD7.mgf	index=9700	-1	060813-SludgeD36_13-18, Cmpd 12033, +MSn(904.9162), 31.08 min	CID	904.9162	0	-4.384127	2	DLAGNAM+15.995SEVGNTATVDK	peptide28045134(pre=-,post=-)	109	100	6.623378E-19	5.510298E-10
SD7.mgf	index=142832	-1	060813-SludgeD36_7-12, Cmpd 22797, +MSn(969.04), 57.63 min	CID	969.04	1	-2.9292333	2	VLIAPIADIAGDEVVLDGR	peptide29359382(pre=-,post=-)	181	167	6.663675E-19	5.5566174E-10
SD7.mgf	index=16998	-1	060813-SludgeD36_13-18, Cmpd 19730, +MSn(650.0016), 48.13 min	CID	650.0016	0	-3.1925902	3	FLSQPFHVAEVFTGSPGK	peptide28112974(pre=-,post=-)	104	92	6.7083805E-19	5.581015E-10
SD7.mgf	index=19749	-1	060813-SludgeD36_13-18, Cmpd 22635, +MSn(861.98), 55.56 min	CID	861.98	0	-6.3726873	2	IDPLTGLLGPVGISQDK	peptide27300439(pre=-,post=-)	121	112	6.71143E-19	5.566072E-10
SD7.mgf	index=90680	-1	060813-SludgeD36_25-30, Cmpd 17340, +MSn(801.9266), 44.48 min	CID	801.9266	0	-1.7505419	2	QGVPTEVLAQAGFGTK	peptide26571239(pre=-,post=-)	73	69	6.7495095E-19	5.576549E-10
SD7.mgf	index=57144	-1	060813-SludgeD36_19-24, Cmpd 9952, +MSn(813.9), 26.97 min	CID	813.9	0	3.5245883	2	SPTGSTPHQFTDVPR	peptide25452159(pre=-,post=-)	149	139	6.8395967E-19	5.6081423E-10
SD7.mgf	index=110683	-1	060813-SludgeD36_31-36, Cmpd 13287, +MSn(914.96), 35.18 min	CID	914.96	0	5.003125	2	LAVAAADQGSDDAEQLVR	peptide28273596(pre=-,post=-)	194	153	6.9651125E-19	5.7946026E-10
SD7.mgf	index=65122	-1	060813-SludgeD36_19-24, Cmpd 18375, +MSn(729.67), 45.29 min	CID	729.67	0	4.767937	3	YVQFTDSM+15.995YNAPATPYFR	peptide28740079(pre=-,post=-)	73	64	6.9679156E-19	5.796935E-10
SD7.mgf	index=39242	-1	060813-SludgeD36_1-6, Cmpd 13564, +MSn(872.4391), 37.95 min	CID	872.4391	0	-2.9382784	2	DALTTANTDGLINPAEK	peptide27077340(pre=-,post=-)	150	129	6.9986E-19	5.8042343E-10
SD7.mgf	index=67752	-1	060813-SludgeD36_19-24, Cmpd 21160, +MSn(932.9427), 52.35 min	CID	932.9427	0	-8.112286	2	M+15.995AINPFC+57.021EIAVEEAVR	peptide26388780(pre=-,post=-)	167	155	7.019511E-19	5.799629E-10
SD7.mgf	index=115040	-1	060813-SludgeD36_31-36, Cmpd 17867, +MSn(723.88), 46.48 min	CID	723.88	0	-4.1315002	2	STPFAAQVAAEVAGK	peptide25486816(pre=-,post=-)	116	115	7.026024E-19	5.761004E-10
SD7.mgf	index=130241	-1	060813-SludgeD36_7-12, Cmpd 9496, +MSn(745.3781), 26.25 min	CID	745.3781	0	-0.24565442	2	ALAAANTAAETADATK	peptide25819741(pre=-,post=-)	108	100	7.043334E-19	5.8193117E-10
SD7.mgf	index=69131	-1	060813-SludgeD36_19-24, Cmpd 22622, +MSn(720.05), 56.18 min	CID	720.05	1	-8.705551	3	GTLAATTAQQLSEVAVGAALER	peptide30588429(pre=-,post=-)	118	107	7.08146E-19	5.9352545E-10
SD7.mgf	index=107252	-1	060813-SludgeD36_31-36, Cmpd 9632, +MSn(735.8857), 27.09 min	CID	735.8857	0	-1.2441148	2	VNVIGGGESGQAGAVR	peptide26861504(pre=-,post=-)	140	133	7.0833187E-19	5.852348E-10
SD7.mgf	index=90952	-1	060813-SludgeD36_25-30, Cmpd 17626, +MSn(596.6488), 45.22 min	CID	596.6488	0	-3.6826649	3	GAVGEVTEAQLAEIATTK	peptide28137671(pre=-,post=-)	95	90	7.1780143E-19	5.971726E-10
SD7.mgf	index=20553	-1	060813-SludgeD36_13-18, Cmpd 23480, +MSn(974.5), 57.80 min	CID	974.5	1	3.854964	2	NAVLNQVEYVVLDEADR	peptide27486309(pre=-,post=-)	122	105	7.191898E-19	5.9645444E-10
SD7.mgf	index=70345	-1	060813-SludgeD36_19-24, Cmpd 23912, +MSn(832.976), 59.58 min	CID	832.976	0	-1.3189231	2	DQPVVLSLLEVPVEK	peptide24554054(pre=-,post=-)	132	130	7.2234095E-19	5.9228505E-10
SD7.mgf	index=12184	-1	060813-SludgeD36_13-18, Cmpd 14642, +MSn(976.4738), 36.22 min	CID	976.4738	0	-4.687904	2	EISVVSETITTHEYESK	peptide27123183(pre=-,post=-)	172	145	7.2499915E-19	6.0127237E-10
SD7.mgf	index=66462	-1	060813-SludgeD36_19-24, Cmpd 19796, +MSn(969.52), 48.87 min	CID	969.52	1	-6.140069	2	TLLLGPNC+57.021PGLITPDEVK	peptide28616374(pre=-,post=-)	124	97	7.2894583E-19	6.064441E-10
SD7.mgf	index=60305	-1	060813-SludgeD36_19-24, Cmpd 13299, +MSn(937.9647), 33.70 min	CID	937.9647	0	-1.171293	2	AAVDAGYAPNDLQVGQTGK	peptide28749032(pre=-,post=-)	129	106	7.2971196E-19	6.0848254E-10
SD7.mgf	index=110163	-1	060813-SludgeD36_31-36, Cmpd 12741, +MSn(834.39), 33.96 min	CID	834.39	1	-8.745278	2	ELM+15.995TSSDVVEGLNEK	peptide24592073(pre=-,post=-)	125	120	7.313724E-19	5.996904E-10
SD7.mgf	index=20581	-1	060813-SludgeD36_13-18, Cmpd 23510, +MSn(859.46), 57.88 min	CID	859.46	2	1.044009	3	IAQEEIFGPVLAVIPVDDAHDAVR	peptide31311103(pre=-,post=-)	113	82	7.329353E-19	6.1554534E-10
SD7.mgf	index=21607	-1	060813-SludgeD36_13-18, Cmpd 24603, +MSn(561.97), 60.75 min	CID	561.97	0	2.4980197	3	GIEAGVAAAVEAIADQAK	peptide28154893(pre=-,post=-)	104	98	7.332886E-19	6.1005706E-10
SD7.mgf	index=14894	-1	060813-SludgeD36_13-18, Cmpd 17502, +MSn(1039.08), 42.66 min	CID	1039.08	0	-0.5873958	2	VLSSTVTAPTTAAYQAGVVLK	peptide30424750(pre=-,post=-)	155	132	7.426056E-19	6.215372E-10
SD7.mgf	index=35016	-1	060813-SludgeD36_1-6, Cmpd 9015, +MSn(881.39), 26.79 min	CID	881.39	0	-1.1772274	2	FSATSATYNQC+57.021EPGTK	peptide26046314(pre=-,post=-)	113	104	7.4771265E-19	6.177718E-10
SD7.mgf	index=43415	-1	060813-SludgeD36_1-6, Cmpd 17979, +MSn(822.4154), 49.40 min	CID	822.4154	0	-2.4490728	2	ISALNSAFDSATTAFK	peptide26236598(pre=-,post=-)	162	153	7.529424E-19	6.2209266E-10
SD7.mgf	index=35826	-1	060813-SludgeD36_1-6, Cmpd 9866, +MSn(777.3952), 28.82 min	CID	777.3952	0	1.648763	2	ASGVTAGTSATTFSPAK	peptide27018375(pre=-,post=-)	137	131	7.5393263E-19	6.2526817E-10
SD7.mgf	index=15448	-1	060813-SludgeD36_13-18, Cmpd 18087, +MSn(954.4767), 44.08 min	CID	954.4767	0	-1.2149763	2	LTELTDEQSEYLEIPK	peptide26366765(pre=-,post=-)	85	76	7.5480753E-19	6.236337E-10
SD7.mgf	index=10959	-1	060813-SludgeD36_13-18, Cmpd 13355, +MSn(917.43), 33.64 min	CID	917.43	0	3.592547	2	DETTIVEGSGDADQLAGR	peptide28037836(pre=-,post=-)	162	145	7.601504E-19	6.3240463E-10
SD7.mgf	index=13374	-1	060813-SludgeD36_13-18, Cmpd 15891, +MSn(1096.54), 38.87 min	CID	1096.54	1	-8.324187	2	NTEANTLVPGATYDTLSPAQK	peptide30265104(pre=-,post=-)	165	137	7.640149E-19	6.394561E-10
SD7.mgf	index=53499	-1	060813-SludgeD36_19-24, Cmpd 6119, +MSn(748.354), 19.30 min	CID	748.354	0	-3.3439162	2	GQTVC+57.021VQSGTTTEK	peptide23099110(pre=-,post=-)	122	118	7.6486134E-19	6.199664E-10
SD7.mgf	index=128056	-1	060813-SludgeD36_7-12, Cmpd 7198, +MSn(719.8692), 21.73 min	CID	719.8692	0	1.7805187	2	VVATQGDPDAPVNR	peptide24234207(pre=-,post=-)	111	110	7.6876713E-19	6.2313227E-10
SD7.mgf	index=12365	-1	060813-SludgeD36_13-18, Cmpd 14832, +MSn(596.32), 36.60 min	CID	596.32	2	5.5014987	3	GITINTAHVEYNSPIR	peptide26098095(pre=-,post=-)	92	87	7.692915E-19	6.3560057E-10
SD7.mgf	index=13161	-1	060813-SludgeD36_13-18, Cmpd 15668, +MSn(747.851), 38.39 min	CID	747.851	0	-1.6322786	2	FSANEGDGPGGALFR	peptide24670415(pre=-,post=-)	163	150	7.6929643E-19	6.3078626E-10
SD7.mgf	index=135628	-1	060813-SludgeD36_7-12, Cmpd 15166, +MSn(845.39), 38.08 min	CID	845.39	1	-4.0803266	2	LEGTYSGLASSDEFGR	peptide26280311(pre=-,post=-)	159	147	7.714742E-19	6.3740396E-10
SD7.mgf	index=137532	-1	060813-SludgeD36_7-12, Cmpd 17167, +MSn(869.94), 43.06 min	CID	869.94	1	-6.4923105	2	EYGVDLVTGAPQVAYR	peptide25999259(pre=-,post=-)	127	119	7.743271E-19	6.39761E-10
SD7.mgf	index=137660	-1	060813-SludgeD36_7-12, Cmpd 17301, +MSn(1065.01), 43.40 min	CID	1065.01	1	-6.5066595	2	LFGSPPGYVGYEEGGQLTEK	peptide29667683(pre=-,post=-)	167	138	7.7678153E-19	6.490571E-10
SD7.mgf	index=40609	-1	060813-SludgeD36_1-6, Cmpd 15001, +MSn(954.0307), 41.65 min	CID	954.0307	0	2.942909	2	TVVLSYASNIPAGSTVTVK	peptide29333166(pre=-,post=-)	95	88	7.7763487E-19	6.4844385E-10
SD7.mgf	index=39484	-1	060813-SludgeD36_1-6, Cmpd 13818, +MSn(872.4401), 38.60 min	CID	872.4401	0	-1.7489753	2	DALTTANTDGLINPAEK	peptide27077340(pre=-,post=-)	153	133	7.7948626E-19	6.4646083E-10
SD7.mgf	index=19319	-1	060813-SludgeD36_13-18, Cmpd 22179, +MSn(691.68), 54.38 min	CID	691.68	1	-6.149441	3	HIPQSWEFSSLGGWIATR	peptide28197457(pre=-,post=-)	87	81	7.9372467E-19	6.603367E-10
SD7.mgf	index=101773	-1	060813-SludgeD36_31-36, Cmpd 3794, +MSn(727.8421), 13.82 min	CID	727.8421	0	-2.4318671	2	GPM+15.995VGNNVSHANNK	peptide23091809(pre=-,post=-)	131	127	7.9754837E-19	6.464612E-10
SD7.mgf	index=41520	-1	060813-SludgeD36_1-6, Cmpd 15958, +MSn(822.9502), 44.15 min	CID	822.9502	0	-1.4833235	2	SIGPYSLVTQQPLGGK	peptide26655010(pre=-,post=-)	119	116	7.9926787E-19	6.6036754E-10
SD7.mgf	index=3520	-1	060813-SludgeD36_13-18, Cmpd 5521, +MSn(804.8578), 18.12 min	CID	804.8578	0	-5.384147	2	ESDINSQAM+15.995TNASPK	peptide24603358(pre=-,post=-)	113	108	7.9959874E-19	6.5563277E-10
SD7.mgf	index=20346	-1	060813-SludgeD36_13-18, Cmpd 23263, +MSn(968.54), 57.21 min	CID	968.54	0	-1.1973348	2	VLIAPIADIAGDEVVLDGR	peptide29359382(pre=-,post=-)	150	135	8.020265E-19	6.6878325E-10
SD7.mgf	index=18942	-1	060813-SludgeD36_13-18, Cmpd 21783, +MSn(959.97), 53.36 min	CID	959.97	0	-11.38074	2	EADEFETGAVPGALFIPR	peptide28061015(pre=-,post=-)	147	132	8.036806E-19	6.6861944E-10
SD7.mgf	index=115486	-1	060813-SludgeD36_31-36, Cmpd 18335, +MSn(610.29), 47.70 min	CID	610.29	1	6.3386354	3	AM+15.995VVM+15.995DSFVHDIFER	peptide24411828(pre=-,post=-)	104	101	8.0395245E-19	6.592026E-10
SD7.mgf	index=7789	-1	060813-SludgeD36_13-18, Cmpd 10019, +MSn(542.9334), 26.99 min	CID	542.9334	0	-0.7869211	3	SPTGSTPHQFTDVPR	peptide25452159(pre=-,post=-)	119	117	8.0599274E-19	6.608755E-10
SD7.mgf	index=9053	-1	060813-SludgeD36_13-18, Cmpd 11351, +MSn(1038.42), 29.68 min	CID	1038.42	2	-5.8224835	2	NDGNGFQDVSDGSNYANGDK	peptide29731771(pre=-,post=-)	164	137	8.08709E-19	6.757348E-10
SD7.mgf	index=111351	-1	060813-SludgeD36_31-36, Cmpd 13989, +MSn(892.97), 36.79 min	CID	892.97	0	2.0505264	2	GITINTAHVEYNSPIR	peptide26098095(pre=-,post=-)	143	132	8.2408887E-19	6.80875E-10
SD7.mgf	index=65201	-1	060813-SludgeD36_19-24, Cmpd 18459, +MSn(805.4), 45.50 min	CID	805.4	1	-7.100313	3	GAIVNTASVAAFDGQIGQASYSASK	peptide31558920(pre=-,post=-)	88	70	8.380461E-19	7.0434414E-10
SD7.mgf	index=64372	-1	060813-SludgeD36_19-24, Cmpd 17582, +MSn(834.45), 43.31 min	CID	834.45	0	-8.850367	2	LLDQGQAGDNVGVLLR	peptide26315730(pre=-,post=-)	130	116	8.384819E-19	6.927668E-10
SD7.mgf	index=112688	-1	060813-SludgeD36_31-36, Cmpd 15393, +MSn(742.03), 40.16 min	CID	742.03	0	1.3160704	3	VLESAIANAEHNDGADIDELK	peptide30422179(pre=-,post=-)	141	110	8.524181E-19	7.134468E-10
SD7.mgf	index=8699	-1	060813-SludgeD36_13-18, Cmpd 10978, +MSn(777.3924), 28.92 min	CID	777.3924	0	-1.962813	2	ASGVTAGTSATTFSPAK	peptide27018375(pre=-,post=-)	146	135	8.5375875E-19	7.0805817E-10
SD7.mgf	index=8551	-1	060813-SludgeD36_13-18, Cmpd 10820, +MSn(777.3918), 28.56 min	CID	777.3918	0	-2.7479382	2	ASGVTAGTSATTFSPAK	peptide27018375(pre=-,post=-)	165	153	8.5437175E-19	7.0856654E-10
SD7.mgf	index=8790	-1	060813-SludgeD36_13-18, Cmpd 11075, +MSn(777.3929), 29.13 min	CID	777.3929	0	-1.3347129	2	ASGVTAGTSATTFSPAK	peptide27018375(pre=-,post=-)	145	134	8.583802E-19	7.118909E-10
SD7.mgf	index=62234	-1	060813-SludgeD36_19-24, Cmpd 15325, +MSn(788.8759), 37.88 min	CID	788.8759	0	-2.7853043	2	YSISTTAEYGDLTR	peptide24326820(pre=-,post=-)	158	156	8.594109E-19	6.966045E-10
SD7.mgf	index=58994	-1	060813-SludgeD36_19-24, Cmpd 11923, +MSn(904.92), 31.00 min	CID	904.92	0	-0.20234433	2	DLAGNAM+15.995SEVGNTATVDK	peptide28045134(pre=-,post=-)	122	114	8.622188E-19	7.1732015E-10
SD7.mgf	index=21593	-1	060813-SludgeD36_13-18, Cmpd 24587, +MSn(961.49), 60.71 min	CID	961.49	1	-0.4117392	2	VQPDFVDVLDLDQYVR	peptide26868275(pre=-,post=-)	155	147	8.6411505E-19	7.139453E-10
SD7.mgf	index=108937	-1	060813-SludgeD36_31-36, Cmpd 11454, +MSn(741.37), 31.07 min	CID	741.37	1	3.570095	3	SHDAITGPTLSVDQTTGEVHR	peptide30341372(pre=-,post=-)	116	104	8.6453764E-19	7.2359047E-10
SD7.mgf	index=15732	-1	060813-SludgeD36_13-18, Cmpd 18387, +MSn(802.4), 44.81 min	CID	802.4	2	-4.5913587	3	GVDTSAALLASLNGPYSGTSASAHR	peptide31572555(pre=-,post=-)	118	96	8.6488707E-19	7.2690287E-10
SD7.mgf	index=57498	-1	060813-SludgeD36_19-24, Cmpd 10324, +MSn(812.39), 27.70 min	CID	812.39	1	2.2941928	2	LTASYAVADPSGDNNK	peptide26366014(pre=-,post=-)	92	80	8.6636835E-19	7.1580697E-10
SD7.mgf	index=7135	-1	060813-SludgeD36_13-18, Cmpd 9331, +MSn(548.6151), 25.65 min	CID	548.6151	0	-2.4475632	3	SNTAPVVVTENGAQTR	peptide26679798(pre=-,post=-)	106	103	8.677488E-19	7.169475E-10
SD7.mgf	index=61499	-1	060813-SludgeD36_19-24, Cmpd 14553, +MSn(800.86), 36.24 min	CID	800.86	0	-6.9352455	2	ENTEGTYAGEGGFLR	peptide24597156(pre=-,post=-)	141	130	8.694159E-19	7.1287953E-10
SD7.mgf	index=84092	-1	060813-SludgeD36_25-30, Cmpd 10344, +MSn(1037.92), 28.35 min	CID	1037.92	1	-4.205578	2	NDGNGFQDVSDGSNYANGDK	peptide29731771(pre=-,post=-)	158	126	8.724045E-19	7.28957E-10
SD7.mgf	index=134281	-1	060813-SludgeD36_7-12, Cmpd 13751, +MSn(893.05), 34.97 min	CID	893.05	1	-0.45501578	3	FTEEFDPGADGDHEPDAEAQAAAASK	peptide31791169(pre=-,post=-)	116	75	8.737087E-19	7.3480794E-10
SD7.mgf	index=39402	-1	060813-SludgeD36_1-6, Cmpd 13732, +MSn(872.44), 38.38 min	CID	872.44	0	-1.8888934	2	DALTTANTDGLINPAEK	peptide27077340(pre=-,post=-)	145	125	8.817192E-19	7.3124695E-10
SD7.mgf	index=69340	-1	060813-SludgeD36_19-24, Cmpd 22842, +MSn(872.47), 56.76 min	CID	872.47	2	-12.814245	2	VPIPDGSITDFVAVVGR	peptide27856787(pre=-,post=-)	106	97	8.817459E-19	7.3126905E-10
SD7.mgf	index=70445	-1	060813-SludgeD36_19-24, Cmpd 24019, +MSn(698.37), 59.86 min	CID	698.37	0	-1.4857398	3	QPELDAALIAQGVADQLANR	peptide29810736(pre=-,post=-)	106	97	8.877421E-19	7.4177264E-10
SD7.mgf	index=21550	-1	060813-SludgeD36_13-18, Cmpd 24542, +MSn(927.94), 60.59 min	CID	927.94	0	-7.6298294	2	ELAAFAQFASDLDEATR	peptide27123694(pre=-,post=-)	150	143	8.919716E-19	7.3974965E-10
SD7.mgf	index=16139	-1	060813-SludgeD36_13-18, Cmpd 18820, +MSn(991.03), 45.89 min	CID	991.03	1	2.8663437	2	VLEQPGLNVGYLAYNTTK	peptide28670744(pre=-,post=-)	135	120	8.988925E-19	7.478307E-10
SD7.mgf	index=64014	-1	060813-SludgeD36_19-24, Cmpd 17196, +MSn(818.39), 42.35 min	CID	818.39	0	7.681752	3	YLEGGDDIFGPDYGGATVHTNVR	peptide31203070(pre=-,post=-)	115	91	8.997154E-19	7.5491935E-10
SD7.mgf	index=64460	-1	060813-SludgeD36_19-24, Cmpd 17675, +MSn(842.1), 43.54 min	CID	842.1	1	-6.4282126	3	VLVVGNPANTNALIAQSAAAGM+15.995DPGR	peptide31930156(pre=-,post=-)	79	66	9.001315E-19	7.570301E-10
SD7.mgf	index=95140	-1	060813-SludgeD36_25-30, Cmpd 22069, +MSn(837.4452), 56.75 min	CID	837.4452	0	-1.6034139	2	QGVPSEVLSLAGFDVR	peptide26571237(pre=-,post=-)	158	156	9.074703E-19	7.49766E-10
SD7.mgf	index=114249	-1	060813-SludgeD36_31-36, Cmpd 17036, +MSn(878.96), 44.33 min	CID	878.96	1	-8.09314	2	GAADTGSPEVQVALLTAR	peptide28133109(pre=-,post=-)	155	141	9.108044E-19	7.5774076E-10
SD7.mgf	index=58320	-1	060813-SludgeD36_19-24, Cmpd 11211, +MSn(806.39), 29.51 min	CID	806.39	0	1.8922379	2	EMLEAGVHFGHQTR	peptide22900710(pre=-,post=-)	86	81	9.288213E-19	7.528658E-10
SD7.mgf	index=20337	-1	060813-SludgeD36_13-18, Cmpd 23254, +MSn(1059.56), 57.19 min	CID	1059.56	2	-10.54947	2	GSALQALNGETTEFGIPAVLK	peptide30128629(pre=-,post=-)	160	127	9.39457E-19	7.862956E-10
SD7.mgf	index=68731	-1	060813-SludgeD36_19-24, Cmpd 22199, +MSn(823.87), 55.07 min	CID	823.87	1	-12.118605	2	AFDDFVDNEFASLR	peptide22624508(pre=-,post=-);peptide32774162(pre=K,post=G)	116	111	9.44254E-19	7.65375E-10
SD7.mgf	index=69495	-1	060813-SludgeD36_19-24, Cmpd 23004, +MSn(1003.04), 57.19 min	CID	1003.04	0	-11.865643	2	IATLYEGTTGIQALDLLGR	peptide28980017(pre=-,post=-)	163	143	9.461197E-19	7.8893775E-10
SD7.mgf	index=143037	-1	060813-SludgeD36_7-12, Cmpd 23013, +MSn(962.8), 58.21 min	CID	962.8	1	-0.67570215	3	TAEDYLGEPVTEAVITVPAYFNDSQR	peptide31908819(pre=-,post=-)	117	92	9.4812E-19	7.9738943E-10
SD7.mgf	index=6635	-1	060813-SludgeD36_13-18, Cmpd 8804, +MSn(827.8401), 24.65 min	CID	827.8401	0	-1.9906573	2	GVGTGSSDGSQDWC+57.021NK	peptide26131968(pre=-,post=-)	123	113	9.49192E-19	7.842372E-10
SD7.mgf	index=141630	-1	060813-SludgeD36_7-12, Cmpd 21517, +MSn(901.44), 54.27 min	CID	901.44	1	-7.9589486	2	AEVPLSEMFGYSTTLR	peptide25796475(pre=-,post=-)	145	138	9.511478E-19	7.8585305E-10
SD7.mgf	index=8746	-1	060813-SludgeD36_13-18, Cmpd 11028, +MSn(1037.92), 29.03 min	CID	1037.92	1	-4.205578	2	NDGNGFQDVSDGSNYANGDK	peptide29731771(pre=-,post=-)	158	127	9.543185E-19	7.9740203E-10
SD7.mgf	index=133795	-1	060813-SludgeD36_7-12, Cmpd 13241, +MSn(966.4932), 33.91 min	CID	966.4932	0	-1.5156252	2	AALLSHSNFGTENTASAIK	peptide28746067(pre=-,post=-);peptide32525906(pre=K,post=M)	156	134	9.587289E-19	7.9945217E-10
SD7.mgf	index=14742	-1	060813-SludgeD36_13-18, Cmpd 17342, +MSn(881.9441), 42.27 min	CID	881.9441	0	3.5986857	2	TYYDTTDLTVTVSGVK	peptide26810457(pre=-,post=-)	83	75	9.625187E-19	7.9524787E-10
SD7.mgf	index=70580	-1	060813-SludgeD36_19-24, Cmpd 24164, +MSn(698.3689), 60.25 min	CID	698.3689	0	-3.058876	3	QPELDAALIAQGVADQLANR	peptide29810736(pre=-,post=-)	108	96	9.650306E-19	8.0635276E-10
SD7.mgf	index=60958	-1	060813-SludgeD36_19-24, Cmpd 13985, +MSn(977.9921), 35.07 min	CID	977.9921	0	2.7459877	2	VLGATPENNSDLSPANDIK	peptide29358841(pre=-,post=-)	112	101	9.676868E-19	8.069218E-10
SD7.mgf	index=69866	-1	060813-SludgeD36_19-24, Cmpd 23400, +MSn(838.9441), 58.24 min	CID	838.9441	0	-2.6918297	2	SGVATGDDLQALFALAK	peptide27677532(pre=-,post=-)	107	103	9.684285E-19	8.0315865E-10
SD7.mgf	index=35738	-1	060813-SludgeD36_1-6, Cmpd 9774, +MSn(777.3944), 28.61 min	CID	777.3944	0	0.62810016	2	ASGVTAGTSATTFSPAK	peptide27018375(pre=-,post=-)	164	151	9.791207E-19	8.1202606E-10
SD7.mgf	index=21447	-1	060813-SludgeD36_13-18, Cmpd 24432, +MSn(1013.4988), 60.31 min	CID	1013.4988	0	-2.3486614	2	AVDGAFLM+15.995PVEDVFSISGR	peptide28796390(pre=-,post=-)	162	140	9.88407E-19	8.241997E-10
SD7.mgf	index=107731	-1	060813-SludgeD36_31-36, Cmpd 10136, +MSn(741.8801), 28.15 min	CID	741.8801	0	6.4171724	2	SGVTAGTSATTFSPAK	peptide26648466(pre=-,post=-)	98	92	9.92329E-19	8.198776E-10
SD7.mgf	index=135415	-1	060813-SludgeD36_7-12, Cmpd 14942, +MSn(826.37), 37.56 min	CID	826.37	0	-14.033081	2	GGETEEGSVIFGAAGDR	peptide27213877(pre=-,post=-)	136	128	1.0014654E-18	8.3055746E-10
SD7.mgf	index=53610	-1	060813-SludgeD36_19-24, Cmpd 6235, +MSn(687.85), 19.55 min	CID	687.85	0	4.880352	2	NTQAEVTTSAAGPK	peptide23597217(pre=-,post=-)	106	105	1.0164708E-18	8.2391105E-10
SD7.mgf	index=133914	-1	060813-SludgeD36_7-12, Cmpd 13366, +MSn(546.9523), 34.16 min	CID	546.9523	0	-1.4506857	3	LLLPDTVGTGGDSHTR	peptide26322290(pre=-,post=-)	91	83	1.018244E-18	8.4128904E-10
SD7.mgf	index=41176	-1	060813-SludgeD36_1-6, Cmpd 15596, +MSn(911.4389), 43.21 min	CID	911.4389	0	-3.3482745	2	NGLITWETQQTDYPR	peptide25129495(pre=-,post=-)	156	151	1.0223819E-18	8.3830426E-10
SD7.mgf	index=19941	-1	060813-SludgeD36_13-18, Cmpd 22838, +MSn(720.39), 56.09 min	CID	720.39	2	-0.9591614	3	GTLAATTAQQLSEVAVGAALER	peptide30588429(pre=-,post=-)	118	101	1.0255717E-18	8.5957264E-10
SD7.mgf	index=142876	-1	060813-SludgeD36_7-12, Cmpd 22843, +MSn(1026.54), 57.75 min	CID	1026.54	0	10.583487	2	QLTFNQYAEQVATAAAGLR	peptide29206215(pre=-,post=-)	169	149	1.0257401E-18	8.553306E-10
SD7.mgf	index=114170	-1	060813-SludgeD36_31-36, Cmpd 16953, +MSn(878.46), 44.11 min	CID	878.46	0	-6.1836567	2	GAADTGSPEVQVALLTAR	peptide28133109(pre=-,post=-)	136	122	1.025841E-18	8.534451E-10
SD7.mgf	index=15951	-1	060813-SludgeD36_13-18, Cmpd 18620, +MSn(861.9235), 45.40 min	CID	861.9235	0	-2.0535648	2	YDEVVDTITAEVGSPK	peptide26920430(pre=-,post=-)	103	93	1.0309375E-18	8.517766E-10
SD7.mgf	index=114132	-1	060813-SludgeD36_31-36, Cmpd 16913, +MSn(907.48), 44.01 min	CID	907.48	1	2.3901398	2	QAGDTGSPEVQVALLTAR	peptide28470995(pre=-,post=-)	147	133	1.0320102E-18	8.585775E-10
SD7.mgf	index=16555	-1	060813-SludgeD36_13-18, Cmpd 19264, +MSn(895.9457), 46.98 min	CID	895.9457	0	-4.3598995	2	SYELPDGQVITIGNER	peptide26732617(pre=-,post=-)	136	130	1.0358329E-18	8.558212E-10
SD7.mgf	index=133900	-1	060813-SludgeD36_7-12, Cmpd 13351, +MSn(989.03), 34.14 min	CID	989.03	0	0.80225843	2	TTSNIVGGHVGSPVTLANPR	peptide29911195(pre=-,post=-)	226	187	1.0367548E-18	8.6628354E-10
SD7.mgf	index=62561	-1	060813-SludgeD36_19-24, Cmpd 15668, +MSn(796.3844), 38.66 min	CID	796.3844	0	-8.123808	2	SVVSEVAGTAAADC+57.021VR	peptide26729016(pre=-,post=-)	141	132	1.0392882E-18	8.58676E-10
SD7.mgf	index=136473	-1	060813-SludgeD36_7-12, Cmpd 16053, +MSn(782.4), 40.25 min	CID	782.4	1	6.1143436	3	VVSGVGGQYNFVAQAHELPESR	peptide30846585(pre=-,post=-)	81	65	1.040045E-18	8.7170327E-10
SD7.mgf	index=133414	-1	060813-SludgeD36_7-12, Cmpd 12841, +MSn(832.94), 33.10 min	CID	832.94	0	0.7327683	2	VVGQHEAVEAVSNAVR	peptide26883965(pre=-,post=-)	131	127	1.0431116E-18	8.6183494E-10
SD7.mgf	index=18808	-1	060813-SludgeD36_13-18, Cmpd 21642, +MSn(1089.55), 52.99 min	CID	1089.55	2	-4.315463	2	ELVATLLTDEPC+57.021TFTNVPR	peptide28862879(pre=-,post=-)	214	194	1.0431168E-18	8.698205E-10
SD7.mgf	index=19207	-1	060813-SludgeD36_13-18, Cmpd 22061, +MSn(1077.52), 54.07 min	CID	1077.52	1	-12.785841	3	M+15.995GQGALDVLGSDGQFVPAIHSVGYPLVDADGK	peptide32642327(pre=-,post=-)	126	78	1.0468904E-18	8.826221E-10
SD7.mgf	index=66454	-1	060813-SludgeD36_19-24, Cmpd 19788, +MSn(852.4288), 48.85 min	CID	852.4288	0	-1.4320275	2	FTLAVPSYTYDEGLK	peptide24679748(pre=-,post=-)	78	74	1.047122E-18	8.5859003E-10
SD7.mgf	index=84095	-1	060813-SludgeD36_25-30, Cmpd 10348, +MSn(777.3922), 28.36 min	CID	777.3922	0	-2.1983507	2	ASGVTAGTSATTFSPAK	peptide27018375(pre=-,post=-)	157	143	1.0532324E-18	8.7349006E-10
SD7.mgf	index=102733	-1	060813-SludgeD36_31-36, Cmpd 4826, +MSn(694.8699), 16.46 min	CID	694.8699	0	-3.952641	2	AKSPAVNATETATK	peptide32884523(pre=-,post=F)	144	143	1.0554317E-18	8.554912E-10
SD7.mgf	index=37547	-1	060813-SludgeD36_1-6, Cmpd 11776, +MSn(674.8504), 33.47 min	CID	674.8504	0	-1.4470779	2	TAADTALTDVTAAK	peptide24018468(pre=-,post=-)	103	103	1.0632429E-18	8.6182267E-10
SD7.mgf	index=57709	-1	060813-SludgeD36_19-24, Cmpd 10546, +MSn(777.3921), 28.12 min	CID	777.3921	0	-2.3553755	2	ASGVTAGTSATTFSPAK	peptide27018375(pre=-,post=-)	173	159	1.0647233E-18	8.8301993E-10
SD7.mgf	index=13043	-1	060813-SludgeD36_13-18, Cmpd 15544, +MSn(977.5336), 38.12 min	CID	977.5336	0	-2.2477596	2	VAPEEHPVLLTEAPLNPK	peptide28647068(pre=-,post=-)	177	151	1.0653417E-18	8.863076E-10
SD7.mgf	index=91488	-1	060813-SludgeD36_25-30, Cmpd 18190, +MSn(1032.52), 46.68 min	CID	1032.52	2	-0.64883363	2	NADGSINLVM+15.995PGNITFPTGK	peptide29729142(pre=-,post=-)	128	110	1.0677735E-18	8.922019E-10
SD7.mgf	index=38388	-1	060813-SludgeD36_1-6, Cmpd 12659, +MSn(811.9224), 35.67 min	CID	811.9224	0	-0.52621514	2	STGSYSLVTQQPLGGK	peptide26714930(pre=-,post=-)	119	116	1.0706235E-18	8.845657E-10
SD7.mgf	index=70503	-1	060813-SludgeD36_19-24, Cmpd 24082, +MSn(698.3693), 60.03 min	CID	698.3693	0	-2.4471009	3	QPELDAALIAQGVADQLANR	peptide29810736(pre=-,post=-)	105	94	1.0717665E-18	8.9553837E-10
SD7.mgf	index=110361	-1	060813-SludgeD36_31-36, Cmpd 12949, +MSn(737.03), 34.43 min	CID	737.03	1	-7.593565	3	VIQSAIANAEHNNGADVDELK	peptide30420726(pre=-,post=-)	125	98	1.0752857E-18	8.9997987E-10
SD7.mgf	index=131814	-1	060813-SludgeD36_7-12, Cmpd 11161, +MSn(789), 29.62 min	CID	789.0	1	-1.8306807	3	IGEVHDGAATM+15.995DWM+15.995EQEQER	peptide29626792(pre=-,post=-)	89	72	1.0758415E-18	8.9894336E-10
SD7.mgf	index=21874	-1	060813-SludgeD36_13-18, Cmpd 24885, +MSn(979.5), 61.50 min	CID	979.5	0	-6.7297115	2	FLSQPFFVAEVFTGSPGK	peptide28112971(pre=-,post=-)	120	98	1.0768369E-18	8.9587093E-10
SD7.mgf	index=65783	-1	060813-SludgeD36_19-24, Cmpd 19078, +MSn(740.7081), 47.07 min	CID	740.7081	0	-3.4608338	3	M+15.995LDINGASALVTGGASGLGEATAK	peptide31363916(pre=-,post=-)	89	73	1.0795347E-18	9.066319E-10
SD7.mgf	index=137078	-1	060813-SludgeD36_7-12, Cmpd 16689, +MSn(868.4149), 41.85 min	CID	868.4149	0	-3.5141578	2	VTFDGYTSGNTVATFR	peptide26877662(pre=-,post=-)	168	150	1.0833507E-18	8.9508106E-10
SD7.mgf	index=40002	-1	060813-SludgeD36_1-6, Cmpd 14364, +MSn(875.9249), 39.99 min	CID	875.9249	0	1.7420232	2	GGIVTWETQQTDYPR	peptide24721442(pre=-,post=-)	159	152	1.0847286E-18	8.8942553E-10
SD7.mgf	index=4795	-1	060813-SludgeD36_13-18, Cmpd 6863, +MSn(884.896), 20.82 min	CID	884.896	0	-0.75871766	2	HYAHVDC+57.021PGHADYVK	peptide24831397(pre=-,post=-);peptide26395911(pre=-,post=K)	147	120	1.0863516E-18	8.907564E-10
SD7.mgf	index=3098	-1	060813-SludgeD36_13-18, Cmpd 5077, +MSn(738.83), 17.08 min	CID	738.83	0	2.147879	2	ASADGC+57.021NPQGASVSR	peptide24429807(pre=-,post=-)	147	144	1.0888911E-18	8.928387E-10
SD7.mgf	index=131914	-1	060813-SludgeD36_7-12, Cmpd 11266, +MSn(812.41), 29.85 min	CID	812.41	1	4.474224	2	QIPYNEASSSGASAIK	peptide26576067(pre=-,post=-)	111	105	1.0890153E-18	8.997613E-10
SD7.mgf	index=13204	-1	060813-SludgeD36_13-18, Cmpd 15713, +MSn(691.3432), 38.49 min	CID	691.3432	0	0.44142464	3	TVTGEEVTLEELGGAGAHSSK	peptide30403672(pre=-,post=-)	109	94	1.091026E-18	9.13154E-10
SD7.mgf	index=67146	-1	060813-SludgeD36_19-24, Cmpd 20519, +MSn(997.49), 50.72 min	CID	997.49	0	-6.9754677	2	LFGAEPANFLDVGGGATTEK	peptide29667506(pre=-,post=-)	146	120	1.0976386E-18	9.171563E-10
SD7.mgf	index=63717	-1	060813-SludgeD36_19-24, Cmpd 16882, +MSn(942.44), 41.58 min	CID	942.44	1	10.258617	3	NM+15.995ITGAAQM+15.995DGAILVC+57.021SAADGPM+15.995PQTR	peptide32046981(pre=-,post=-)	91	65	1.1096408E-18	9.337402E-10
SD7.mgf	index=35338	-1	060813-SludgeD36_1-6, Cmpd 9354, +MSn(587.9698), 27.61 min	CID	587.9698	0	-1.6609032	3	AAAATALTDANTAQTATAK	peptide28742327(pre=-,post=-)	104	95	1.1124445E-18	9.276305E-10
SD7.mgf	index=130625	-1	060813-SludgeD36_7-12, Cmpd 9899, +MSn(799.8242), 27.06 min	CID	799.8242	0	-5.1127915	2	YDTYSDYGSDTSPK	peptide24292315(pre=-,post=-)	110	105	1.1154679E-18	9.0415425E-10
SD7.mgf	index=63566	-1	060813-SludgeD36_19-24, Cmpd 16724, +MSn(969.15), 41.18 min	CID	969.15	1	-0.35627478	3	EGNTYAVANGISTGAAADAATVGAPTGAVGAAK	peptide32690054(pre=-,post=-)	105	62	1.123873E-18	9.477671E-10
SD7.mgf	index=38914	-1	060813-SludgeD36_1-6, Cmpd 13211, +MSn(730.8849), 37.06 min	CID	730.8849	0	2.2547367	2	TDVAAAVAAVGTTDAK	peptide26747737(pre=-,post=-)	96	90	1.1261225E-18	9.3041985E-10
SD7.mgf	index=111308	-1	060813-SludgeD36_31-36, Cmpd 13944, +MSn(595.648), 36.69 min	CID	595.648	0	0.3074056	3	GITINTAHVEYNSPIR	peptide26098095(pre=-,post=-)	140	127	1.1276756E-18	9.31703E-10
SD7.mgf	index=138346	-1	060813-SludgeD36_7-12, Cmpd 18025, +MSn(884.9), 45.27 min	CID	884.9	0	-1.7933226	2	VDAEFWM+15.995VNVSNDAR	peptide25613660(pre=-,post=-)	107	102	1.1278029E-18	9.2474445E-10
SD7.mgf	index=105755	-1	060813-SludgeD36_31-36, Cmpd 8048, +MSn(805.37), 23.69 min	CID	805.37	0	1.1367799	2	VAEM+15.995SDAVAAM+15.995ANAAR	peptide26812306(pre=-,post=-)	109	103	1.1316148E-18	9.349578E-10
SD7.mgf	index=139767	-1	060813-SludgeD36_7-12, Cmpd 19538, +MSn(831.42), 49.15 min	CID	831.42	0	-14.461707	2	IINEPTAAALAFGMDK	peptide26211900(pre=-,post=-)	104	97	1.1322898E-18	9.355153E-10
SD7.mgf	index=135223	-1	060813-SludgeD36_7-12, Cmpd 14740, +MSn(966.49), 37.09 min	CID	966.49	1	-1.1678166	2	NTDITTAAPTNGAGLSDLAK	peptide29749433(pre=-,post=-)	106	93	1.1354522E-18	9.487523E-10
SD7.mgf	index=89138	-1	060813-SludgeD36_25-30, Cmpd 15709, +MSn(633.35), 40.34 min	CID	633.35	0	11.757128	3	IIVNLLTQEGAYNHGQK	peptide27319463(pre=-,post=-)	93	82	1.1367803E-18	9.427799E-10
SD7.mgf	index=65588	-1	060813-SludgeD36_19-24, Cmpd 18870, +MSn(741.9245), 46.54 min	CID	741.9245	0	0.24679804	2	IPTPDVSVVDLTVK	peptide23267827(pre=-,post=-)	107	107	1.1371953E-18	9.2176555E-10
SD7.mgf	index=130507	-1	060813-SludgeD36_7-12, Cmpd 9775, +MSn(781.37), 26.80 min	CID	781.37	0	-8.045574	2	ATIGNTADPVSDASSR	peptide25860313(pre=-,post=-)	91	85	1.1403769E-18	9.421971E-10
SD7.mgf	index=68284	-1	060813-SludgeD36_19-24, Cmpd 21724, +MSn(921.93), 53.83 min	CID	921.93	0	-0.9930542	2	EQYVDYVVEDWEIR	peptide22910748(pre=-,post=-)	150	132	1.1427315E-18	9.26253E-10
SD7.mgf	index=37499	-1	060813-SludgeD36_1-6, Cmpd 11725, +MSn(902.9623), 33.35 min	CID	902.9623	0	5.339983	2	AINTVYEPADGGVAGSGVK	peptide28768585(pre=-,post=-)	151	131	1.1443885E-18	9.542674E-10
SD7.mgf	index=18704	-1	060813-SludgeD36_13-18, Cmpd 21530, +MSn(975.5), 52.70 min	CID	975.5	0	-9.885658	2	SLLWTNAPAFAAAGYTAPK	peptide29254599(pre=-,post=-)	95	86	1.1497404E-18	9.587303E-10
SD7.mgf	index=136853	-1	060813-SludgeD36_7-12, Cmpd 16452, +MSn(720), 41.24 min	CID	720.0	0	6.103553	3	VTLFDGSYHDVDSNENAFK	peptide29375551(pre=-,post=-)	72	57	1.1547796E-18	9.629324E-10
SD7.mgf	index=14900	-1	060813-SludgeD36_13-18, Cmpd 17508, +MSn(874.93), 42.67 min	CID	874.93	1	-0.24309734	2	ALEGDQSEIGEPSIFR	peptide25821829(pre=-,post=-)	126	114	1.1563064E-18	9.553582E-10
SD7.mgf	index=138751	-1	060813-SludgeD36_7-12, Cmpd 18457, +MSn(801.95), 46.37 min	CID	801.95	1	-0.2652338	2	IINEPTAAAIAYGLGK	peptide26211898(pre=-,post=-)	90	87	1.1612687E-18	9.594583E-10
SD7.mgf	index=130605	-1	060813-SludgeD36_7-12, Cmpd 9878, +MSn(733.33), 27.02 min	CID	733.33	0	-1.8310596	2	EAVESQDFEQAGR	peptide20795094(pre=-,post=-)	95	95	1.1663246E-18	9.178188E-10
SD7.mgf	index=21725	-1	060813-SludgeD36_13-18, Cmpd 24728, +MSn(1055.05), 61.09 min	CID	1055.05	1	-1.1276225	2	VAEVGIPM+15.995IFC+57.021SFNPAVLK	peptide29336465(pre=-,post=-)	113	102	1.1696812E-18	9.753582E-10
SD7.mgf	index=18172	-1	060813-SludgeD36_13-18, Cmpd 20965, +MSn(877.41), 51.24 min	CID	877.41	1	4.6994014	2	VDAEFWMVNVSNDAR	peptide25613660(pre=-,post=-)	112	107	1.170636E-18	9.598655E-10
SD7.mgf	index=6442	-1	060813-SludgeD36_13-18, Cmpd 8601, +MSn(827.84), 24.24 min	CID	827.84	0	-2.0643854	2	GVGTGSSDGSQDWC+57.021NK	peptide26131968(pre=-,post=-)	119	112	1.1752596E-18	9.710176E-10
SD7.mgf	index=70392	-1	060813-SludgeD36_19-24, Cmpd 23963, +MSn(1026.96), 59.72 min	CID	1026.96	0	-2.8527687	2	SEAFELPFFTYDAEGSSR	peptide28520157(pre=-,post=-)	151	138	1.180154E-18	9.818253E-10
SD7.mgf	index=139740	-1	060813-SludgeD36_7-12, Cmpd 19509, +MSn(854.44), 49.07 min	CID	854.44	2	-5.5758233	2	TAFGPSTGAIIEEAVSR	peptide27751337(pre=-,post=-)	112	109	1.180213E-18	9.788005E-10
SD7.mgf	index=58372	-1	060813-SludgeD36_19-24, Cmpd 11266, +MSn(1037.91), 29.63 min	CID	1037.91	1	-13.854263	2	NDGNGFQDVSDGSNYANGDK	peptide29731771(pre=-,post=-)	164	134	1.1826903E-18	9.882232E-10
SD7.mgf	index=63110	-1	060813-SludgeD36_19-24, Cmpd 16245, +MSn(934.46), 40.01 min	CID	934.46	0	-3.069841	2	AGLIAPDQTTYDYVQGR	peptide26981463(pre=-,post=-)	153	128	1.1884258E-18	9.856117E-10
SD7.mgf	index=84015	-1	060813-SludgeD36_25-30, Cmpd 10264, +MSn(777.3916), 28.18 min	CID	777.3916	0	-2.9834757	2	ASGVTAGTSATTFSPAK	peptide27018375(pre=-,post=-)	178	163	1.1902853E-18	9.871538E-10
SD7.mgf	index=69846	-1	060813-SludgeD36_19-24, Cmpd 23377, +MSn(952.9822), 58.18 min	CID	952.9822	0	-3.6506362	2	EPAVFLFDEPLSNLDAK	peptide27129947(pre=-,post=-)	138	126	1.1989739E-18	9.943596E-10
SD7.mgf	index=43214	-1	060813-SludgeD36_1-6, Cmpd 17751, +MSn(797.8785), 48.83 min	CID	797.8785	0	-2.0654094	2	M+15.995LQEAVDALFDNGR	peptide23511950(pre=-,post=-)	149	146	1.1991127E-18	9.719533E-10
SD7.mgf	index=135967	-1	060813-SludgeD36_7-12, Cmpd 15522, +MSn(830.42), 38.94 min	CID	830.42	1	-3.0507815	2	VVASADEAAAALESAQR	peptide27872020(pre=-,post=-)	117	109	1.2003069E-18	9.954652E-10
SD7.mgf	index=24658	-1	060813-SludgeD36_13-18, Cmpd 28137, +MSn(939.4892), 69.97 min	CID	939.4892	0	-2.403748	2	DVQGQDVLLFVDNIFR	peptide25957632(pre=-,post=-)	174	167	1.2071278E-18	9.973478E-10
SD7.mgf	index=111264	-1	060813-SludgeD36_31-36, Cmpd 13897, +MSn(892.97), 36.58 min	CID	892.97	0	2.0505264	2	GITINTAHVEYNSPIR	peptide26098095(pre=-,post=-)	194	180	1.2079403E-18	9.98019E-10
SD7.mgf	index=62635	-1	060813-SludgeD36_19-24, Cmpd 15746, +MSn(626.9903), 38.84 min	CID	626.9903	0	0.38938516	3	GSAADVTQIAVGGQYNLSK	peptide28942073(pre=-,post=-)	57	53	1.2098736E-18	1.0088733E-9
SD7.mgf	index=13462	-1	060813-SludgeD36_13-18, Cmpd 15984, +MSn(1096.55), 39.08 min	CID	1096.55	1	0.8084153	2	NTEANTLVPGATYDTLSPAQK	peptide30265104(pre=-,post=-)	167	141	1.2107236E-18	1.0133371E-9
SD7.mgf	index=62825	-1	060813-SludgeD36_19-24, Cmpd 15945, +MSn(829.44), 39.29 min	CID	829.44	0	-10.890607	2	IVVPYPAGGTTDQLAR	peptide26254323(pre=-,post=-)	116	111	1.2175634E-18	1.0059698E-9
SD7.mgf	index=60048	-1	060813-SludgeD36_19-24, Cmpd 13029, +MSn(925.46), 33.16 min	CID	925.46	1	0.4300523	2	AAVDAGYAANDLQVGQTGK	peptide28749030(pre=-,post=-)	98	84	1.2261056E-18	1.0224087E-9
SD7.mgf	index=20726	-1	060813-SludgeD36_13-18, Cmpd 23665, +MSn(832.4459), 58.28 min	CID	832.4459	0	0.14664055	2	SAFFITGPWSVPNIK	peptide25354310(pre=-,post=-)	83	81	1.2266307E-18	1.0057786E-9
SD7.mgf	index=140479	-1	060813-SludgeD36_7-12, Cmpd 20291, +MSn(767.39), 51.09 min	CID	767.39	0	1.9884048	2	ATGAPAVFWLDETR	peptide22716042(pre=-,post=-)	149	139	1.2280688E-18	9.954241E-10
SD7.mgf	index=8071	-1	060813-SludgeD36_13-18, Cmpd 10315, +MSn(777.393), 27.56 min	CID	777.393	0	-1.1776878	2	ASGVTAGTSATTFSPAK	peptide27018375(pre=-,post=-)	157	144	1.228477E-18	1.0188279E-9
SD7.mgf	index=68335	-1	060813-SludgeD36_19-24, Cmpd 21778, +MSn(857.45), 53.96 min	CID	857.45	1	2.3160079	2	IWIDPVDGLDEATLR	peptide24922942(pre=-,post=-)	129	120	1.2345939E-18	1.012308E-9
SD7.mgf	index=91027	-1	060813-SludgeD36_25-30, Cmpd 17704, +MSn(873.38), 45.42 min	CID	873.38	1	-12.619921	2	VVGWYDNEWGYSNR	peptide24237328(pre=-,post=-)	103	98	1.2346163E-18	1.0007312E-9
SD7.mgf	index=41361	-1	060813-SludgeD36_1-6, Cmpd 15791, +MSn(678.8723), 43.72 min	CID	678.8723	0	0.2697201	2	TPLEATVDAVAAAK	peptide24087738(pre=-,post=-)	97	97	1.2356856E-18	1.0015979E-9
SD7.mgf	index=41201	-1	060813-SludgeD36_1-6, Cmpd 15623, +MSn(678.8715), 43.28 min	CID	678.8715	0	-0.89906704	2	TPLEATVDAVAAAK	peptide24087738(pre=-,post=-)	111	111	1.2356856E-18	1.0015979E-9
SD7.mgf	index=5281	-1	060813-SludgeD36_13-18, Cmpd 7379, +MSn(731.3495), 21.84 min	CID	731.3495	0	-0.75109917	2	QQAGTADNALETSR	peptide23796662(pre=-,post=-)	137	137	1.2376813E-18	1.0032156E-9
SD7.mgf	index=68817	-1	060813-SludgeD36_19-24, Cmpd 22290, +MSn(1030.53), 55.31 min	CID	1030.53	1	-0.08786256	2	EPVAFLDPADTGPFVLQSR	peptide28865945(pre=-,post=-)	173	143	1.2468102E-18	1.0396736E-9
SD7.mgf	index=138057	-1	060813-SludgeD36_7-12, Cmpd 17718, +MSn(863.96), 44.48 min	CID	863.96	0	-1.6954966	2	TVGNVMLVAPADEIAAR	peptide27806627(pre=-,post=-)	144	133	1.2500235E-18	1.0366972E-9
SD7.mgf	index=111051	-1	060813-SludgeD36_31-36, Cmpd 13674, +MSn(915.45), 36.05 min	CID	915.45	1	-7.770372	2	LAVAAADQGSDDAEQLVR	peptide28273596(pre=-,post=-)	223	177	1.2507891E-18	1.04059E-9
SD7.mgf	index=12387	-1	060813-SludgeD36_13-18, Cmpd 14855, +MSn(651.32), 36.65 min	CID	651.32	0	-2.0616143	3	EISVVSETLTTHEYESK	peptide27123184(pre=-,post=-)	83	76	1.2527125E-18	1.0389273E-9
SD7.mgf	index=18227	-1	060813-SludgeD36_13-18, Cmpd 21023, +MSn(859.97), 51.39 min	CID	859.97	0	-8.658703	2	LVPGYEAPVLLAYSAR	peptide26378713(pre=-,post=-)	131	118	1.2602028E-18	1.0411991E-9
SD7.mgf	index=41761	-1	060813-SludgeD36_1-6, Cmpd 16211, +MSn(828.9492), 44.82 min	CID	828.9492	0	-0.2208886	2	ANTAAADVATAAQAIAVK	peptide27974452(pre=-,post=-)	129	115	1.261933E-18	1.0498611E-9
SD7.mgf	index=37363	-1	060813-SludgeD36_1-6, Cmpd 11582, +MSn(797.42), 33.00 min	CID	797.42	0	10.945453	2	ALEM+15.995TNVISGGGSLTK	peptide25821971(pre=-,post=-)	130	126	1.2650181E-18	1.0451775E-9
SD7.mgf	index=66836	-1	060813-SludgeD36_19-24, Cmpd 20191, +MSn(942.44), 49.88 min	CID	942.44	0	11.333637	2	M+15.995SM+15.995NPFDEIAIEEAVR	peptide26406415(pre=-,post=-)	151	139	1.26575E-18	1.0457822E-9
SD7.mgf	index=17336	-1	060813-SludgeD36_13-18, Cmpd 20086, +MSn(966.48), 49.02 min	CID	966.48	0	-3.5996518	2	EIELEDPYENLGAQLAK	peptide27121597(pre=-,post=-)	82	70	1.2671402E-18	1.0508928E-9
SD7.mgf	index=111550	-1	060813-SludgeD36_31-36, Cmpd 14198, +MSn(617.32), 37.28 min	CID	617.32	1	-1.5486826	3	SPAVNATETATKFVQER	peptide32884523(pre=K,post=V)	104	90	1.2671484E-18	1.0508996E-9
SD7.mgf	index=56448	-1	060813-SludgeD36_19-24, Cmpd 9221, +MSn(606.28), 25.53 min	CID	606.28	2	-8.194614	3	AEIEGEM+15.995GDSHVGLQAR	peptide26971584(pre=-,post=-)	82	73	1.2797104E-18	1.0613178E-9
SD7.mgf	index=138920	-1	060813-SludgeD36_7-12, Cmpd 18636, +MSn(896.45), 46.83 min	CID	896.45	1	-1.3953563	2	SYELPDGQVITIGNER	peptide26732617(pre=-,post=-)	114	109	1.2812695E-18	1.0586048E-9
SD7.mgf	index=126996	-1	060813-SludgeD36_7-12, Cmpd 6081, +MSn(687.8443), 19.46 min	CID	687.8443	0	-3.3718796	2	NTQAEVTTSAAGPK	peptide23597217(pre=-,post=-)	113	112	1.2939846E-18	1.0488528E-9
SD7.mgf	index=127095	-1	060813-SludgeD36_7-12, Cmpd 6185, +MSn(687.8454), 19.67 min	CID	687.8454	0	-1.7746735	2	NTQAEVTTSAAGPK	peptide23597217(pre=-,post=-)	112	110	1.2939846E-18	1.0488528E-9
SD7.mgf	index=126985	-1	060813-SludgeD36_7-12, Cmpd 6069, +MSn(688.35), 19.43 min	CID	688.35	1	2.441705	2	NTQAEVTTSAAGPK	peptide23597217(pre=-,post=-)	120	119	1.2939846E-18	1.0488528E-9
SD7.mgf	index=92814	-1	060813-SludgeD36_25-30, Cmpd 19595, +MSn(798.4623), 50.29 min	CID	798.4623	0	3.592734	2	TPSQVQVAVIDLAVR	peptide25567596(pre=-,post=-)	165	158	1.2946228E-18	1.0615288E-9
SD7.mgf	index=89532	-1	060813-SludgeD36_25-30, Cmpd 16123, +MSn(841.8888), 41.39 min	CID	841.8888	0	-1.6674485	2	EM+15.995GAAVGTAYTYFASK	peptide25982671(pre=-,post=-)	47	43	1.2960832E-18	1.0708441E-9
SD7.mgf	index=141430	-1	060813-SludgeD36_7-12, Cmpd 21303, +MSn(718.7), 53.71 min	CID	718.7	1	-7.617398	3	QVVSAAASLIPFLEHDDANR	peptide29818706(pre=-,post=-)	112	99	1.3027188E-18	1.0885156E-9
SD7.mgf	index=4996	-1	060813-SludgeD36_13-18, Cmpd 7078, +MSn(752.32), 21.24 min	CID	752.32	0	-13.629528	2	GM+15.995TVDGEYHPEPR	peptide21051646(pre=-,post=-)	114	112	1.3051616E-18	1.0270741E-9
SD7.mgf	index=91645	-1	060813-SludgeD36_25-30, Cmpd 18357, +MSn(642.33), 47.11 min	CID	642.33	0	-4.275949	3	EPVIPC+57.021INPPAAGFTDVK	peptide28079542(pre=-,post=-)	80	72	1.3234276E-18	1.1010213E-9
SD7.mgf	index=67581	-1	060813-SludgeD36_19-24, Cmpd 20978, +MSn(731.37), 51.89 min	CID	731.37	0	-2.7539475	3	GM+15.995VAPANLQDIIYDSNVVTR	peptide29582458(pre=-,post=-)	112	96	1.3237624E-18	1.1060991E-9
SD7.mgf	index=66089	-1	060813-SludgeD36_19-24, Cmpd 19402, +MSn(1057.07), 47.88 min	CID	1057.07	2	-9.302884	2	VTIGAVESGNGIIGLASAGAPTR	peptide31187858(pre=-,post=-)	273	212	1.3282412E-18	1.1144802E-9
SD7.mgf	index=105596	-1	060813-SludgeD36_31-36, Cmpd 7880, +MSn(561.9218), 23.35 min	CID	561.9218	0	-2.063749	3	AANESVM+15.995HAGQYAYR	peptide24348496(pre=-,post=-)	122	114	1.3286567E-18	1.089435E-9
SD7.mgf	index=21507	-1	060813-SludgeD36_13-18, Cmpd 24496, +MSn(619.3), 60.47 min	CID	619.3	1	-2.6284156	3	ELAAFAQFASDLDEATR	peptide27123694(pre=-,post=-)	95	91	1.3442354E-18	1.1148311E-9
SD7.mgf	index=64674	-1	060813-SludgeD36_19-24, Cmpd 17900, +MSn(888.47), 44.11 min	CID	888.47	1	-7.8689957	2	LLVDTTAAALTEGTDGVK	peptide28314588(pre=-,post=-)	98	89	1.3444162E-18	1.1184828E-9
SD7.mgf	index=141985	-1	060813-SludgeD36_7-12, Cmpd 21897, +MSn(707.04), 55.27 min	CID	707.04	1	-11.37037	3	AAVTPQATALVGLFM+15.995ADQAVK	peptide29991014(pre=-,post=-)	94	82	1.3462582E-18	1.1267752E-9
SD7.mgf	index=62691	-1	060813-SludgeD36_19-24, Cmpd 15805, +MSn(765.3709), 38.97 min	CID	765.3709	0	-4.704983	2	VPM+15.995GASSFGATFVSR	peptide25664342(pre=-,post=-)	139	137	1.348042E-18	1.1053299E-9
SD7.mgf	index=7704	-1	060813-SludgeD36_13-18, Cmpd 9929, +MSn(813.9), 26.81 min	CID	813.9	0	3.5245883	2	SPTGSTPHQFTDVPR	peptide25452159(pre=-,post=-)	141	133	1.3483709E-18	1.1055997E-9
SD7.mgf	index=133404	-1	060813-SludgeD36_7-12, Cmpd 12830, +MSn(951.76), 33.07 min	CID	951.76	1	-1.9665647	3	VGM+15.995YPANGTAPGDASTGYPTSGYSSGVGSK	peptide32495195(pre=-,post=-)	115	72	1.3484903E-18	1.1361919E-9
SD7.mgf	index=56892	-1	060813-SludgeD36_19-24, Cmpd 9688, +MSn(822.92), 26.45 min	CID	822.92	1	-3.3012443	2	SNTAPVVVTENGAQTR	peptide26679798(pre=-,post=-)	133	121	1.3515092E-18	1.1166378E-9
SD7.mgf	index=21971	-1	060813-SludgeD36_13-18, Cmpd 24988, +MSn(1020.5), 61.77 min	CID	1020.5	0	-8.791856	2	AIDGAFLM+15.995PVEDVFSISGR	peptide28767042(pre=-,post=-)	144	124	1.3539313E-18	1.1289982E-9
SD7.mgf	index=112828	-1	060813-SludgeD36_31-36, Cmpd 15540, +MSn(932.972), 40.52 min	CID	932.972	0	0.32710078	2	M+15.995DVGQPTPVVITVYSDK	peptide27466231(pre=-,post=-)	105	95	1.372531E-18	1.1382978E-9
SD7.mgf	index=65382	-1	060813-SludgeD36_19-24, Cmpd 18651, +MSn(763.38), 45.98 min	CID	763.38	1	-6.3714876	3	YQTSAVIAAAVWNHPGFQGNR	peptide30460164(pre=-,post=-)	140	113	1.3782137E-18	1.153521E-9
SD7.mgf	index=62310	-1	060813-SludgeD36_19-24, Cmpd 15405, +MSn(747.8499), 38.05 min	CID	747.8499	0	-3.101329	2	FSANEGDGPGGAIFR	peptide24670414(pre=-,post=-)	158	146	1.3795211E-18	1.1311413E-9
SD7.mgf	index=41680	-1	060813-SludgeD36_1-6, Cmpd 16126, +MSn(828.9483), 44.60 min	CID	828.9483	0	-1.3253316	2	ANTAAADVATAAQAIAVK	peptide27974452(pre=-,post=-)	158	133	1.3798447E-18	1.1479574E-9
SD7.mgf	index=69535	-1	060813-SludgeD36_19-24, Cmpd 23047, +MSn(1030.56), 57.31 min	CID	1030.56	0	5.0933957	2	IIANDNALGAGLAAYAAETLK	peptide30164684(pre=-,post=-)	174	144	1.3908689E-18	1.164113E-9
SD7.mgf	index=107800	-1	060813-SludgeD36_31-36, Cmpd 10209, +MSn(777.3928), 28.30 min	CID	777.3928	0	-1.4132254	2	ASGVTAGTSATTFSPAK	peptide27018375(pre=-,post=-)	158	144	1.4043707E-18	1.1647039E-9
SD7.mgf	index=110747	-1	060813-SludgeD36_31-36, Cmpd 13355, +MSn(734.8861), 35.33 min	CID	734.8861	0	0.49832365	2	FGSSTGTLTGISGGVK	peptide26020949(pre=-,post=-)	115	113	1.4065894E-18	1.1621459E-9
SD7.mgf	index=58131	-1	060813-SludgeD36_19-24, Cmpd 11004, +MSn(660.34), 29.06 min	CID	660.34	2	-8.078204	3	LGGGLVVTNHDNGGVASQGPK	peptide30199961(pre=-,post=-)	142	112	1.4210549E-18	1.1893777E-9
SD7.mgf	index=144883	-1	060813-SludgeD36_7-12, Cmpd 25029, +MSn(793.8983), 63.44 min	CID	793.8983	0	-3.4596024	2	EESIFSVLTEFGTK	peptide22878544(pre=-,post=-)	125	124	1.4321322E-18	1.1608298E-9
SD7.mgf	index=110874	-1	060813-SludgeD36_31-36, Cmpd 13488, +MSn(635.67), 35.62 min	CID	635.67	0	-2.9765196	3	M+15.995NLTISGHHLEVTPALR	peptide27474589(pre=-,post=-)	111	102	1.4354748E-18	1.1904998E-9
SD7.mgf	index=3171	-1	060813-SludgeD36_13-18, Cmpd 5154, +MSn(738.8265), 17.27 min	CID	738.8265	0	-2.6435435	2	ASADGC+57.021NPQGASVSR	peptide24429807(pre=-,post=-)	136	133	1.4433218E-18	1.1834549E-9
SD7.mgf	index=135064	-1	060813-SludgeD36_7-12, Cmpd 14573, +MSn(918.93), 36.72 min	CID	918.93	1	-3.554243	2	AVYVFDTSNQASTYNR	peptide25872431(pre=-,post=-)	143	129	1.4461179E-18	1.194805E-9
SD7.mgf	index=71252	-1	060813-SludgeD36_19-24, Cmpd 24889, +MSn(891.5156), 62.14 min	CID	891.5156	0	-1.0953946	2	VPVPTGSLTELVTVLEK	peptide27858906(pre=-,post=-)	147	131	1.4505122E-18	1.202971E-9
SD7.mgf	index=62390	-1	060813-SludgeD36_19-24, Cmpd 15489, +MSn(747.8504), 38.25 min	CID	747.8504	0	-2.4484177	2	FSANEGDGPGGAIFR	peptide24670414(pre=-,post=-)	156	147	1.4683331E-18	1.2039629E-9
SD7.mgf	index=127430	-1	060813-SludgeD36_7-12, Cmpd 6538, +MSn(682.34), 20.39 min	CID	682.34	0	2.057349	2	SPSTTGAGSEGALTK	peptide25451663(pre=-,post=-)	93	92	1.4757515E-18	1.2100457E-9
SD7.mgf	index=12174	-1	060813-SludgeD36_13-18, Cmpd 14631, +MSn(903.9428), 36.20 min	CID	903.9428	0	-4.7264504	2	AAVPSGASTGEYEAVELR	peptide27939205(pre=-,post=-)	168	149	1.5028096E-18	1.2502577E-9
SD7.mgf	index=63037	-1	060813-SludgeD36_19-24, Cmpd 16168, +MSn(934.96), 39.83 min	CID	934.96	1	-4.8648987	2	AGLIAPDQTTYDYVQGR	peptide26981463(pre=-,post=-)	152	127	1.5048737E-18	1.2480552E-9
SD7.mgf	index=5146	-1	060813-SludgeD36_13-18, Cmpd 7236, +MSn(710.35), 21.56 min	CID	710.35	0	-10.396533	2	EGSLVVNSSQGGGTK	peptide24582538(pre=-,post=-)	92	92	1.5151331E-18	1.2423367E-9
SD7.mgf	index=22519	-1	060813-SludgeD36_13-18, Cmpd 25578, +MSn(1005.5027), 63.31 min	CID	1005.5027	0	-1.0319183	2	AVDGAFLMPVEDVFSISGR	peptide28796390(pre=-,post=-)	211	182	1.5312344E-18	1.2768454E-9
SD7.mgf	index=61460	-1	060813-SludgeD36_19-24, Cmpd 14512, +MSn(901.42), 36.15 min	CID	901.42	0	-7.7188816	2	YWM+15.995DVAEADKPGYIK	peptide32917903(pre=-,post=L);peptide32917904(pre=-,post=L);peptide32917905(pre=-,post=L);peptide32948121(pre=-,post=L)	97	86	1.5322435E-18	1.2563665E-9
SD7.mgf	index=18668	-1	060813-SludgeD36_13-18, Cmpd 21490, +MSn(881.957), 52.60 min	CID	881.957	0	-2.4221423	2	FDELSPSVDLLETGIK	peptide26007511(pre=-,post=-)	99	94	1.5371652E-18	1.2700297E-9
SD7.mgf	index=101982	-1	060813-SludgeD36_31-36, Cmpd 4023, +MSn(405.703), 14.41 min	CID	405.703	0	-1.429206	4	VYGGAEHPHTAQQPK	peptide25696764(pre=-,post=-)	116	108	1.5380026E-18	1.2610886E-9
SD7.mgf	index=13510	-1	060813-SludgeD36_13-18, Cmpd 16034, +MSn(845.4439), 39.19 min	CID	845.4439	0	-0.07219303	2	LLAGVTWENTAQTTGK	peptide26313870(pre=-,post=-)	90	82	1.5431016E-18	1.2749345E-9
SD7.mgf	index=116984	-1	060813-SludgeD36_31-36, Cmpd 19912, +MSn(866.4273), 51.75 min	CID	866.4273	0	-6.269533	2	M+15.995DLIQQLEQEEIAR	peptide23499914(pre=-,post=-)	179	179	1.5523984E-18	1.2583128E-9
SD7.mgf	index=21391	-1	060813-SludgeD36_13-18, Cmpd 24371, +MSn(676.34), 60.15 min	CID	676.34	1	3.5523758	3	AVDGAFLM+15.995PVEDVFSISGR	peptide28796390(pre=-,post=-)	94	86	1.5598487E-18	1.300706E-9
SD7.mgf	index=15157	-1	060813-SludgeD36_13-18, Cmpd 17781, +MSn(834.4583), 43.33 min	CID	834.4583	0	1.0971528	2	LLDQGQAGDNVGVLLR	peptide26315730(pre=-,post=-)	179	162	1.563136E-18	1.2914873E-9
SD7.mgf	index=117709	-1	060813-SludgeD36_31-36, Cmpd 20675, +MSn(628.99), 53.74 min	CID	628.99	0	3.3962984	3	LPTPEEVLNAHFDFAGK	peptide27428752(pre=-,post=-)	101	88	1.5731141E-18	1.3046499E-9
SD7.mgf	index=116463	-1	060813-SludgeD36_31-36, Cmpd 19365, +MSn(810.925), 50.32 min	CID	810.925	0	-3.2364316	2	VLYEIEGVTEELAR	peptide24197103(pre=-,post=-)	140	139	1.5750496E-18	1.276673E-9
SD7.mgf	index=136159	-1	060813-SludgeD36_7-12, Cmpd 15724, +MSn(839.4263), 39.43 min	CID	839.4263	0	-1.3814988	2	LASLADGSVLVGM+15.995GDTR	peptide27363961(pre=-,post=-)	139	129	1.5784191E-18	1.3090495E-9
SD7.mgf	index=37295	-1	060813-SludgeD36_1-6, Cmpd 11511, +MSn(873.9411), 32.82 min	CID	873.9411	0	-1.1872612	2	GEVISDGPQNPHDILR	peptide26080339(pre=-,post=-)	160	150	1.5786791E-18	1.3043291E-9
SD7.mgf	index=66535	-1	060813-SludgeD36_19-24, Cmpd 19874, +MSn(795.41), 49.07 min	CID	795.41	1	-5.25826	2	NVIGDLSLDDALTSR	peptide25169644(pre=-,post=-)	118	117	1.5794401E-18	1.2950654E-9
SD7.mgf	index=125379	-1	060813-SludgeD36_7-12, Cmpd 4367, +MSn(816.89), 15.44 min	CID	816.89	0	-5.902568	2	ITSHTSDNSTASGNLK	peptide26248280(pre=-,post=-)	128	120	1.5937769E-18	1.3168031E-9
SD7.mgf	index=52103	-1	060813-SludgeD36_19-24, Cmpd 4645, +MSn(568.2616), 15.89 min	CID	568.2616	0	-0.64444035	3	GVAM+15.995NPVDHPHGGGEGR	peptide27249888(pre=-,post=-)	99	92	1.5953744E-18	1.3231113E-9
SD7.mgf	index=126658	-1	060813-SludgeD36_7-12, Cmpd 5724, +MSn(766.8243), 18.72 min	CID	766.8243	0	-3.0245898	2	GDEPVTDSNAEENR	peptide23035303(pre=-,post=-)	142	137	1.6108558E-18	1.305696E-9
SD7.mgf	index=140657	-1	060813-SludgeD36_7-12, Cmpd 20480, +MSn(747.8763), 51.57 min	CID	747.8763	0	-1.4690013	2	IASDDEPFAALAFK	peptide23198722(pre=-,post=-)	92	92	1.6177551E-18	1.3112884E-9
SD7.mgf	index=140519	-1	060813-SludgeD36_7-12, Cmpd 20333, +MSn(747.8751), 51.20 min	CID	747.8751	0	-3.0196137	2	IASDDEPFAALAFK	peptide23198722(pre=-,post=-)	119	119	1.6177551E-18	1.3112884E-9
SD7.mgf	index=131276	-1	060813-SludgeD36_7-12, Cmpd 10583, +MSn(777.3931), 28.39 min	CID	777.3931	0	-1.0206628	2	ASGVTAGTSATTFSPAK	peptide27018375(pre=-,post=-)	152	142	1.6197137E-18	1.3432969E-9
SD7.mgf	index=36127	-1	060813-SludgeD36_1-6, Cmpd 10252, +MSn(650.8256), 29.76 min	CID	650.8256	0	-4.032572	2	NAVAAADAAADAAAK	peptide25116262(pre=-,post=-)	100	99	1.6216459E-18	1.3296722E-9
SD7.mgf	index=39356	-1	060813-SludgeD36_1-6, Cmpd 13683, +MSn(769.72), 38.26 min	CID	769.72	1	-4.4150915	3	SSVVLLLPHGYEGQGPDHSSAR	peptide30785696(pre=-,post=-)	155	132	1.6258592E-18	1.3626975E-9
SD7.mgf	index=134975	-1	060813-SludgeD36_7-12, Cmpd 14480, +MSn(847.4399), 36.52 min	CID	847.4399	0	2.0166478	2	DGQGM+15.995PQAVVVPLPNR	peptide25933771(pre=-,post=-)	99	94	1.627824E-18	1.3449334E-9
SD7.mgf	index=83869	-1	060813-SludgeD36_25-30, Cmpd 10110, +MSn(807.88), 27.87 min	CID	807.88	0	8.234994	2	FVTDTTPNNEASYR	peptide23011884(pre=-,post=-)	117	111	1.6282978E-18	1.3198339E-9
SD7.mgf	index=56632	-1	060813-SludgeD36_19-24, Cmpd 9415, +MSn(548.6161), 25.91 min	CID	548.6161	0	-0.66751724	3	SNTAPVVVTENGAQTR	peptide26679798(pre=-,post=-)	95	91	1.6285386E-18	1.3455238E-9
SD7.mgf	index=115165	-1	060813-SludgeD36_31-36, Cmpd 17998, +MSn(879.9308), 46.82 min	CID	879.9308	0	-6.520135	2	FDDNAVVLLNAADEPR	peptide26007414(pre=-,post=-)	159	151	1.6312534E-18	1.3477669E-9
SD7.mgf	index=7943	-1	060813-SludgeD36_13-18, Cmpd 10180, +MSn(780.38), 27.30 min	CID	780.38	0	-8.525045	2	NTTSQAAEAAATAAGPK	peptide27520893(pre=-,post=-)	77	68	1.6315645E-18	1.3531254E-9
SD7.mgf	index=70644	-1	060813-SludgeD36_19-24, Cmpd 24234, +MSn(698.3682), 60.43 min	CID	698.3682	0	-4.020237	3	QPELDAALIAQGVADQLANR	peptide29810736(pre=-,post=-)	111	100	1.6351639E-18	1.3662975E-9
SD7.mgf	index=116261	-1	060813-SludgeD36_31-36, Cmpd 19153, +MSn(844.96), 49.79 min	CID	844.96	0	7.1512537	2	FVALPGEAGELGIYPR	peptide26055891(pre=-,post=-)	152	137	1.6464726E-18	1.3603412E-9
SD7.mgf	index=71356	-1	060813-SludgeD36_19-24, Cmpd 25003, +MSn(923.5012), 62.43 min	CID	923.5012	0	-0.2643641	2	AYGIEDAVNLLTSLPAAK	peptide28001682(pre=-,post=-)	138	127	1.6573388E-18	1.3788176E-9
SD7.mgf	index=84264	-1	060813-SludgeD36_25-30, Cmpd 10527, +MSn(777.3921), 28.72 min	CID	777.3921	0	-2.3553755	2	ASGVTAGTSATTFSPAK	peptide27018375(pre=-,post=-)	156	142	1.6696844E-18	1.3847398E-9
SD7.mgf	index=90834	-1	060813-SludgeD36_25-30, Cmpd 17502, +MSn(801.9266), 44.89 min	CID	801.9266	0	-1.7505419	2	QGVPTEVLAQAGFGTK	peptide26571239(pre=-,post=-)	123	114	1.6706188E-18	1.3802911E-9
SD7.mgf	index=18691	-1	060813-SludgeD36_13-18, Cmpd 21515, +MSn(664.01), 52.66 min	CID	664.01	0	1.3787874	3	DIASLGIYPAVDPLDSTSR	peptide28836126(pre=-,post=-)	98	87	1.6722892E-18	1.3944664E-9
SD7.mgf	index=51329	-1	060813-SludgeD36_19-24, Cmpd 3807, +MSn(426.9425), 13.73 min	CID	426.9425	0	-1.5010644	4	GTAM+15.995NPVDHPHGGGEGR	peptide27246431(pre=-,post=-)	122	114	1.6862614E-18	1.3984878E-9
SD7.mgf	index=101826	-1	060813-SludgeD36_31-36, Cmpd 3852, +MSn(485.5644), 13.97 min	CID	485.5644	0	-1.2569925	3	GPM+15.995VGNNVSHANNK	peptide23091809(pre=-,post=-)	93	89	1.689515E-18	1.369454E-9
SD7.mgf	index=142779	-1	060813-SludgeD36_7-12, Cmpd 22741, +MSn(882.9473), 57.48 min	CID	882.9473	1	-13.313068	2	YGFNGATNPLAILEQR	peptide26926335(pre=-,post=-)	177	164	1.6937616E-18	1.3994121E-9
SD7.mgf	index=92153	-1	060813-SludgeD36_25-30, Cmpd 18899, +MSn(911.96), 48.49 min	CID	911.96	0	-2.944799	2	AQSTDGEAIAQSFISVAK	peptide27981728(pre=-,post=-)	119	107	1.6972926E-18	1.4120571E-9
SD7.mgf	index=7542	-1	060813-SludgeD36_13-18, Cmpd 9759, +MSn(759.34), 26.48 min	CID	759.34	0	-9.163147	2	EEYDESGPSIVHR	peptide20803994(pre=-,post=-)	114	114	1.6975509E-18	1.3358581E-9
SD7.mgf	index=7429	-1	060813-SludgeD36_13-18, Cmpd 9641, +MSn(759.3452), 26.26 min	CID	759.3452	0	-2.330976	2	EEYDESGPSIVHR	peptide20803994(pre=-,post=-)	134	134	1.6975509E-18	1.3358581E-9
SD7.mgf	index=7450	-1	060813-SludgeD36_13-18, Cmpd 9663, +MSn(506.5666), 26.30 min	CID	506.5666	0	-0.9639025	3	EEYDESGPSIVHR	peptide20803994(pre=-,post=-)	93	93	1.6975509E-18	1.3358581E-9
SD7.mgf	index=106973	-1	060813-SludgeD36_31-36, Cmpd 9339, +MSn(506.5662), 26.45 min	CID	506.5662	0	-1.7470732	3	EEYDESGPSIVHR	peptide20803994(pre=-,post=-)	94	94	1.6975509E-18	1.3358581E-9
SD7.mgf	index=106925	-1	060813-SludgeD36_31-36, Cmpd 9288, +MSn(759.35), 26.34 min	CID	759.35	0	3.9385455	2	EEYDESGPSIVHR	peptide20803994(pre=-,post=-)	127	127	1.6975509E-18	1.3358581E-9
SD7.mgf	index=107014	-1	060813-SludgeD36_31-36, Cmpd 9382, +MSn(759.3437), 26.54 min	CID	759.3437	0	-4.340438	2	EEYDESGPSIVHR	peptide20803994(pre=-,post=-)	124	124	1.6975509E-18	1.3358581E-9
SD7.mgf	index=56832	-1	060813-SludgeD36_19-24, Cmpd 9625, +MSn(506.5662), 26.33 min	CID	506.5662	0	-1.7470732	3	EEYDESGPSIVHR	peptide20803994(pre=-,post=-)	97	97	1.6975509E-18	1.3358581E-9
SD7.mgf	index=56833	-1	060813-SludgeD36_19-24, Cmpd 9626, +MSn(759.3442), 26.33 min	CID	759.3442	0	-3.69741	2	EEYDESGPSIVHR	peptide20803994(pre=-,post=-)	142	142	1.6975509E-18	1.3358581E-9
SD7.mgf	index=57049	-1	060813-SludgeD36_19-24, Cmpd 9852, +MSn(759.34), 26.78 min	CID	759.34	0	-9.163147	2	EEYDESGPSIVHR	peptide20803994(pre=-,post=-)	82	82	1.6975509E-18	1.3358581E-9
SD7.mgf	index=140168	-1	060813-SludgeD36_7-12, Cmpd 19960, +MSn(1042.01), 50.24 min	CID	1042.01	1	3.194865	2	QSFSLELPPYSQDLSDAGK	peptide29212659(pre=-,post=-)	133	108	1.7041065E-18	1.4209978E-9
SD7.mgf	index=6412	-1	060813-SludgeD36_13-18, Cmpd 8569, +MSn(921.44), 24.17 min	CID	921.44	1	-0.6284697	2	ITGQSAVM+15.995ADGSSVGTTSR	peptide29014612(pre=-,post=-)	162	145	1.7054039E-18	1.4220796E-9
SD7.mgf	index=91633	-1	060813-SludgeD36_25-30, Cmpd 18344, +MSn(657.66), 47.07 min	CID	657.66	0	-0.64964545	3	AQAEQLGIDLDSLSPEER	peptide27979647(pre=-,post=-)	71	65	1.7057535E-18	1.4190961E-9
SD7.mgf	index=16867	-1	060813-SludgeD36_13-18, Cmpd 19592, +MSn(821.93), 47.79 min	CID	821.93	0	3.11886	2	LYPNVDFYSGIVQK	peptide23492581(pre=-,post=-)	91	87	1.7057942E-18	1.3826493E-9
SD7.mgf	index=3255	-1	060813-SludgeD36_13-18, Cmpd 5242, +MSn(738.83), 17.48 min	CID	738.83	0	2.147879	2	ASADGC+57.021NPQGASVSR	peptide24429807(pre=-,post=-)	129	126	1.7073647E-18	1.3999575E-9
SD7.mgf	index=109475	-1	060813-SludgeD36_31-36, Cmpd 12019, +MSn(592.63), 32.35 min	CID	592.63	1	-4.086389	3	HVVFGNVTEGM+15.995DVVQK	peptide26178260(pre=-,post=-)	45	42	1.7201258E-18	1.4211946E-9
SD7.mgf	index=141902	-1	060813-SludgeD36_7-12, Cmpd 21808, +MSn(561.9666), 55.04 min	CID	561.9666	0	-3.4755058	3	GIEAGVEAAVAGIAEQAK	peptide28154894(pre=-,post=-)	85	77	1.7243924E-18	1.4346027E-9
SD7.mgf	index=21369	-1	060813-SludgeD36_13-18, Cmpd 24347, +MSn(618.9659), 60.09 min	CID	618.9659	0	-2.0707695	3	ELAAFAQFASDLDEATR	peptide27123694(pre=-,post=-)	103	98	1.7268568E-18	1.4321552E-9
SD7.mgf	index=20654	-1	060813-SludgeD36_13-18, Cmpd 23587, +MSn(981.5145), 58.08 min	CID	981.5145	0	-0.062184665	2	ELLSIYEFPGDDLPVVR	peptide27125776(pre=-,post=-)	154	140	1.7306197E-18	1.4352759E-9
SD7.mgf	index=21905	-1	060813-SludgeD36_13-18, Cmpd 24918, +MSn(1051.5256), 61.59 min	CID	1051.5256	0	-2.5539463	2	LYQLPDQQFANLYWFR	peptide26386582(pre=-,post=-)	211	177	1.7411645E-18	1.4385771E-9
SD7.mgf	index=10292	-1	060813-SludgeD36_13-18, Cmpd 12655, +MSn(790.4), 32.26 min	CID	790.4	0	-3.088814	2	ELLDAGVHFGHQTR	peptide22896513(pre=-,post=-)	133	129	1.7471564E-18	1.4161761E-9
SD7.mgf	index=39731	-1	060813-SludgeD36_1-6, Cmpd 14079, +MSn(854.42), 39.25 min	CID	854.42	1	-2.9650373	2	EIENQFGSGLVTAGER	peptide25975364(pre=-,post=-)	181	169	1.7504482E-18	1.4462475E-9
SD7.mgf	index=21218	-1	060813-SludgeD36_13-18, Cmpd 24185, +MSn(844.75), 59.65 min	CID	844.75	2	-5.156396	3	TEGDNPVLIGGDIAAAFNNDANTLK	peptide31698105(pre=-,post=-)	105	85	1.7528284E-18	1.4731819E-9
SD7.mgf	index=140144	-1	060813-SludgeD36_7-12, Cmpd 19935, +MSn(817.42), 50.17 min	CID	817.42	0	-0.3733401	2	TVASDPLWNYVNVR	peptide24119411(pre=-,post=-)	86	83	1.7547119E-18	1.4223E-9
SD7.mgf	index=94441	-1	060813-SludgeD36_25-30, Cmpd 21305, +MSn(780.9205), 54.77 min	CID	780.9205	0	-2.813679	2	ILGFAALTVVGDGDGR	peptide26217030(pre=-,post=-)	133	131	1.7585392E-18	1.4529324E-9
SD7.mgf	index=21631	-1	060813-SludgeD36_13-18, Cmpd 24628, +MSn(927.94), 60.82 min	CID	927.94	0	-7.6298294	2	ELAAFAQFASDLDEATR	peptide27123694(pre=-,post=-)	161	146	1.7762639E-18	1.4731306E-9
SD7.mgf	index=91171	-1	060813-SludgeD36_25-30, Cmpd 17857, +MSn(802.92), 45.82 min	CID	802.92	2	-14.153934	2	QGVPTEVLAQAGFGTK	peptide26571239(pre=-,post=-)	132	121	1.7791904E-18	1.4699948E-9
SD7.mgf	index=19966	-1	060813-SludgeD36_13-18, Cmpd 22864, +MSn(1068.03), 56.16 min	CID	1068.03	0	-5.714709	2	SATQVTDEVLAAGSDLVM+15.995VGR	peptide30328911(pre=-,post=-)	125	100	1.7848384E-18	1.4938528E-9
SD7.mgf	index=65306	-1	060813-SludgeD36_19-24, Cmpd 18571, +MSn(645.09), 45.78 min	CID	645.09	1	-8.872707	4	VAILGYGSQGHAHALNLLESGVDVR	peptide31711600(pre=-,post=-)	140	107	1.7897932E-18	1.5042493E-9
SD7.mgf	index=65115	-1	060813-SludgeD36_19-24, Cmpd 18367, +MSn(1067.52), 45.27 min	CID	1067.52	1	-7.749771	2	LFTDDGDAVPVTVVDVSNNR	peptide29669809(pre=-,post=-)	180	147	1.7898222E-18	1.4955257E-9
SD7.mgf	index=20749	-1	060813-SludgeD36_13-18, Cmpd 23689, +MSn(981.51), 58.35 min	CID	981.51	0	-4.66385	2	ELLSIYEFPGDDLPVVR	peptide27125776(pre=-,post=-)	133	124	1.7997812E-18	1.4926345E-9
SD7.mgf	index=84327	-1	060813-SludgeD36_25-30, Cmpd 10604, +MSn(777.39), 28.89 min	CID	777.39	0	-5.0248013	2	ASGVTAGTSATTFSPAK	peptide27018375(pre=-,post=-)	154	142	1.8029396E-18	1.4952538E-9
SD7.mgf	index=57809	-1	060813-SludgeD36_19-24, Cmpd 10651, +MSn(777.3919), 28.33 min	CID	777.3919	0	-2.5909133	2	ASGVTAGTSATTFSPAK	peptide27018375(pre=-,post=-)	158	143	1.8280377E-18	1.5160688E-9
SD7.mgf	index=14487	-1	060813-SludgeD36_13-18, Cmpd 17074, +MSn(1185.6), 41.61 min	CID	1185.6	2	-1.3893703	2	ALANGFGTPANPIEPSNTVVGADR	peptide31220887(pre=-,post=-)	226	182	1.8305193E-18	1.5373355E-9
SD7.mgf	index=133816	-1	060813-SludgeD36_7-12, Cmpd 13263, +MSn(793.4), 33.95 min	CID	793.4	0	4.461879	2	LTEAYGDLGPEPAPR	peptide25056676(pre=-,post=-)	141	137	1.8326199E-18	1.5026608E-9
SD7.mgf	index=51796	-1	060813-SludgeD36_19-24, Cmpd 4313, +MSn(419.446), 15.04 min	CID	419.446	0	-1.8189183	4	GVAM+15.995NPVDHPHGGGEGK	peptide27249887(pre=-,post=-)	110	100	1.8342558E-18	1.5212258E-9
SD7.mgf	index=86536	-1	060813-SludgeD36_25-30, Cmpd 12977, +MSn(703), 34.06 min	CID	703.0	1	0.7248511	3	VAELYDM+15.995IHPGEGDTSTVR	peptide29336398(pre=-,post=-)	122	98	1.8365107E-18	1.5314053E-9
SD7.mgf	index=37587	-1	060813-SludgeD36_1-6, Cmpd 11818, +MSn(713.3635), 33.57 min	CID	713.3635	0	-1.5400718	2	IGDFNTAVSTATTK	peptide23222961(pre=-,post=-)	91	91	1.839194E-18	1.4907778E-9
SD7.mgf	index=111069	-1	060813-SludgeD36_31-36, Cmpd 13693, +MSn(528.6148), 36.10 min	CID	528.6148	0	-1.0391608	3	IVGSDEYLTKPFSK	peptide32509737(pre=R,post=E)	83	81	1.8401845E-18	1.4915807E-9
SD7.mgf	index=136539	-1	060813-SludgeD36_7-12, Cmpd 16123, +MSn(518.5834), 40.42 min	CID	518.5834	0	-1.7654359	3	EAYPGDVFYIHSR	peptide20795653(pre=-,post=-)	97	97	1.8402819E-18	1.4481777E-9
SD7.mgf	index=63050	-1	060813-SludgeD36_19-24, Cmpd 16182, +MSn(518.92), 39.86 min	CID	518.92	1	2.3944986	3	EAYPGDVFYLHSR	peptide20795654(pre=-,post=-);peptide32979201(pre=-,post=L)	91	91	1.8402819E-18	1.4481777E-9
SD7.mgf	index=13625	-1	060813-SludgeD36_13-18, Cmpd 16159, +MSn(518.58), 39.47 min	CID	518.58	0	-8.238701	3	EAYPGDVFYLHSR	peptide20795654(pre=-,post=-);peptide32979201(pre=-,post=L)	93	93	1.8402819E-18	1.4481777E-9
SD7.mgf	index=18758	-1	060813-SludgeD36_13-18, Cmpd 21589, +MSn(664.0049), 52.85 min	CID	664.0049	0	-6.342422	3	DIASLGIYPAVDPLDSTSR	peptide28836126(pre=-,post=-)	95	83	1.8435105E-18	1.5372421E-9
SD7.mgf	index=65314	-1	060813-SludgeD36_19-24, Cmpd 18579, +MSn(1212.57), 45.80 min	CID	1212.57	2	-7.605141	2	FGGVSGTLGYVTEM+15.995DLGGTAGTTSK	peptide31548544(pre=-,post=-)	197	139	1.8462611E-18	1.5517083E-9
SD7.mgf	index=68878	-1	060813-SludgeD36_19-24, Cmpd 22354, +MSn(882.95), 55.48 min	CID	882.95	1	-1.6241994	2	NLSGNLAEIADYTLNR	peptide26438414(pre=-,post=-)	135	120	1.8462785E-18	1.5254239E-9
SD7.mgf	index=38967	-1	060813-SludgeD36_1-6, Cmpd 13267, +MSn(893.9604), 37.20 min	CID	893.9604	0	-2.5944438	2	GTAQGLVDALPSTEQTAK	peptide28175762(pre=-,post=-)	152	134	1.8524764E-18	1.5411618E-9
SD7.mgf	index=84189	-1	060813-SludgeD36_25-30, Cmpd 10447, +MSn(777.3924), 28.55 min	CID	777.3924	0	-1.962813	2	ASGVTAGTSATTFSPAK	peptide27018375(pre=-,post=-)	159	144	1.8595589E-18	1.5422107E-9
SD7.mgf	index=60039	-1	060813-SludgeD36_19-24, Cmpd 13020, +MSn(596.31), 33.14 min	CID	596.31	0	-4.503588	3	VHEVPQLETTPFHPR	peptide25635874(pre=-,post=-)	60	58	1.8668255E-18	1.5307077E-9
SD7.mgf	index=51449	-1	060813-SludgeD36_19-24, Cmpd 3937, +MSn(568.921), 14.07 min	CID	568.921	0	-1.287386	3	GTAM+15.995NPVDHPHGGGEGR	peptide27246431(pre=-,post=-)	118	110	1.876433E-18	1.5562049E-9
SD7.mgf	index=109031	-1	060813-SludgeD36_31-36, Cmpd 11553, +MSn(887.4243), 31.30 min	CID	887.4243	0	0.6190012	2	LYVHDEENTLNVGDR	peptide25081998(pre=-,post=-)	197	178	1.883031E-18	1.5439954E-9
SD7.mgf	index=9675	-1	060813-SludgeD36_13-18, Cmpd 12007, +MSn(742.36), 31.02 min	CID	742.36	0	-9.948247	2	ALESGEFVTGTTSGK	peptide24399430(pre=-,post=-)	76	72	1.897664E-18	1.5559937E-9
SD7.mgf	index=32323	-1	060813-SludgeD36_1-6, Cmpd 6158, +MSn(653.3349), 19.92 min	CID	653.3349	0	-1.4947327	2	TIAAATSAENTGAK	peptide24059172(pre=-,post=-)	133	133	1.9006005E-18	1.5405517E-9
SD7.mgf	index=9757	-1	060813-SludgeD36_13-18, Cmpd 12093, +MSn(860.37), 31.19 min	CID	860.37	0	-11.846938	2	IIYEEC+57.021ETGYDTAR	peptide23241557(pre=-,post=-)	131	120	1.9050143E-18	1.5441294E-9
SD7.mgf	index=84610	-1	060813-SludgeD36_25-30, Cmpd 10945, +MSn(723), 29.70 min	CID	723.0	1	2.478422	3	SVSQAYDM+15.995IHPGEGDTSTVR	peptide29877118(pre=-,post=-)	95	72	1.9057067E-18	1.5923556E-9
SD7.mgf	index=21588	-1	060813-SludgeD36_13-18, Cmpd 24582, +MSn(1013.4985), 60.70 min	CID	1013.4985	0	-2.649772	2	AVDGAFLM+15.995PVEDVFSISGR	peptide28796390(pre=-,post=-)	158	143	1.9087054E-18	1.591606E-9
SD7.mgf	index=111763	-1	060813-SludgeD36_31-36, Cmpd 14421, +MSn(954.9694), 37.82 min	CID	954.9694	0	0.44739264	2	IFM+15.995QPASEGTGVIAGGAMR	peptide28987385(pre=-,post=-)	170	143	1.9129619E-18	1.5951553E-9
SD7.mgf	index=128914	-1	060813-SludgeD36_7-12, Cmpd 8101, +MSn(689.3638), 23.49 min	CID	689.3638	0	-1.2395359	2	QTVTGGTPSTLTSK	peptide23812314(pre=-,post=-)	105	105	1.9145629E-18	1.5518691E-9
SD7.mgf	index=129011	-1	060813-SludgeD36_7-12, Cmpd 8203, +MSn(689.3645), 23.70 min	CID	689.3645	0	-0.17707655	2	QTVTGGTPSTLTSK	peptide23812314(pre=-,post=-)	96	96	1.9145629E-18	1.5518691E-9
SD7.mgf	index=5931	-1	060813-SludgeD36_13-18, Cmpd 8062, +MSn(689.3628), 23.18 min	CID	689.3628	0	-2.6561484	2	QTVTGGTPSTLTSK	peptide23812314(pre=-,post=-)	111	111	1.9145629E-18	1.5518691E-9
SD7.mgf	index=6108	-1	060813-SludgeD36_13-18, Cmpd 8250, +MSn(689.3631), 23.54 min	CID	689.3631	0	-2.2134569	2	QTVTGGTPSTLTSK	peptide23812314(pre=-,post=-)	118	118	1.9145629E-18	1.5518691E-9
SD7.mgf	index=6022	-1	060813-SludgeD36_13-18, Cmpd 8159, +MSn(689.3632), 23.36 min	CID	689.3632	0	-2.0363803	2	QTVTGGTPSTLTSK	peptide23812314(pre=-,post=-)	113	113	1.9145629E-18	1.5518691E-9
SD7.mgf	index=6399	-1	060813-SludgeD36_13-18, Cmpd 8556, +MSn(689.3633), 24.14 min	CID	689.3633	0	-1.9478421	2	QTVTGGTPSTLTSK	peptide23812314(pre=-,post=-)	104	104	1.9145629E-18	1.5518691E-9
SD7.mgf	index=6304	-1	060813-SludgeD36_13-18, Cmpd 8456, +MSn(689.363), 23.95 min	CID	689.363	0	-2.3905334	2	QTVTGGTPSTLTSK	peptide23812314(pre=-,post=-)	109	109	1.9145629E-18	1.5518691E-9
SD7.mgf	index=6203	-1	060813-SludgeD36_13-18, Cmpd 8350, +MSn(689.3635), 23.74 min	CID	689.3635	0	-1.593689	2	QTVTGGTPSTLTSK	peptide23812314(pre=-,post=-)	114	114	1.9145629E-18	1.5518691E-9
SD7.mgf	index=6695	-1	060813-SludgeD36_13-18, Cmpd 8867, +MSn(689.36), 24.77 min	CID	689.36	0	-6.728909	2	QTVTGGTPSTLTSK	peptide23812314(pre=-,post=-)	69	69	1.9145629E-18	1.5518691E-9
SD7.mgf	index=82091	-1	060813-SludgeD36_25-30, Cmpd 8236, +MSn(689.3632), 23.97 min	CID	689.3632	0	-2.0363803	2	QTVTGGTPSTLTSK	peptide23812314(pre=-,post=-)	121	121	1.9145629E-18	1.5518691E-9
SD7.mgf	index=82008	-1	060813-SludgeD36_25-30, Cmpd 8148, +MSn(689.3636), 23.79 min	CID	689.3636	0	-1.5051507	2	QTVTGGTPSTLTSK	peptide23812314(pre=-,post=-)	125	125	1.9145629E-18	1.5518691E-9
SD7.mgf	index=105848	-1	060813-SludgeD36_31-36, Cmpd 8149, +MSn(689.3655), 23.90 min	CID	689.3655	0	1.2395359	2	QTVTGGTPSTLTSK	peptide23812314(pre=-,post=-)	86	86	1.9145629E-18	1.5518691E-9
SD7.mgf	index=105769	-1	060813-SludgeD36_31-36, Cmpd 8064, +MSn(689.3633), 23.72 min	CID	689.3633	0	-1.9478421	2	QTVTGGTPSTLTSK	peptide23812314(pre=-,post=-)	107	107	1.9145629E-18	1.5518691E-9
SD7.mgf	index=55343	-1	060813-SludgeD36_19-24, Cmpd 8059, +MSn(689.36), 23.22 min	CID	689.36	0	-6.728909	2	QTVTGGTPSTLTSK	peptide23812314(pre=-,post=-)	90	90	1.9145629E-18	1.5518691E-9
SD7.mgf	index=55435	-1	060813-SludgeD36_19-24, Cmpd 8156, +MSn(689.3629), 23.41 min	CID	689.3629	0	-2.4790719	2	QTVTGGTPSTLTSK	peptide23812314(pre=-,post=-)	125	125	1.9145629E-18	1.5518691E-9
SD7.mgf	index=55512	-1	060813-SludgeD36_19-24, Cmpd 8237, +MSn(689.3628), 23.58 min	CID	689.3628	0	-2.6561484	2	QTVTGGTPSTLTSK	peptide23812314(pre=-,post=-)	124	124	1.9145629E-18	1.5518691E-9
SD7.mgf	index=55605	-1	060813-SludgeD36_19-24, Cmpd 8335, +MSn(689.3635), 23.78 min	CID	689.3635	0	-1.593689	2	QTVTGGTPSTLTSK	peptide23812314(pre=-,post=-)	116	116	1.9145629E-18	1.5518691E-9
SD7.mgf	index=55697	-1	060813-SludgeD36_19-24, Cmpd 8432, +MSn(689.3634), 23.98 min	CID	689.3634	0	-1.7707655	2	QTVTGGTPSTLTSK	peptide23812314(pre=-,post=-)	115	115	1.9145629E-18	1.5518691E-9
SD7.mgf	index=55790	-1	060813-SludgeD36_19-24, Cmpd 8530, +MSn(689.3626), 24.17 min	CID	689.3626	0	-2.9217632	2	QTVTGGTPSTLTSK	peptide23812314(pre=-,post=-)	104	104	1.9145629E-18	1.5518691E-9
SD7.mgf	index=33747	-1	060813-SludgeD36_1-6, Cmpd 7667, +MSn(689.3655), 23.60 min	CID	689.3655	0	1.2395359	2	QTVTGGTPSTLTSK	peptide23812314(pre=-,post=-)	90	90	1.9145629E-18	1.5518691E-9
SD7.mgf	index=33906	-1	060813-SludgeD36_1-6, Cmpd 7834, +MSn(689.3659), 23.99 min	CID	689.3659	0	1.8593038	2	QTVTGGTPSTLTSK	peptide23812314(pre=-,post=-)	91	91	1.9145629E-18	1.5518691E-9
SD7.mgf	index=33824	-1	060813-SludgeD36_1-6, Cmpd 7748, +MSn(689.3643), 23.79 min	CID	689.3643	0	-0.4426914	2	QTVTGGTPSTLTSK	peptide23812314(pre=-,post=-)	103	103	1.9145629E-18	1.5518691E-9
SD7.mgf	index=136578	-1	060813-SludgeD36_7-12, Cmpd 16164, +MSn(871.9585), 40.52 min	CID	871.9585	0	-0.48998418	2	TVGNVM+15.995LVAPADEIAAR	peptide27806627(pre=-,post=-)	139	134	1.9145757E-18	1.5878383E-9
SD7.mgf	index=36960	-1	060813-SludgeD36_1-6, Cmpd 11159, +MSn(829.92), 31.98 min	CID	829.92	0	-1.0296068	2	AGQNADVADVTANTAIK	peptide26983011(pre=-,post=-)	123	116	1.9243178E-18	1.595918E-9
SD7.mgf	index=143978	-1	060813-SludgeD36_7-12, Cmpd 24022, +MSn(1006.0585), 60.84 min	CID	1006.0585	0	1.334689	2	TSADANLAALLLSNPIEVAK	peptide29905339(pre=-,post=-)	172	153	1.926799E-18	1.6099798E-9
SD7.mgf	index=18124	-1	060813-SludgeD36_13-18, Cmpd 20915, +MSn(747.8756), 51.11 min	CID	747.8756	0	-2.3667243	2	IASDDEPFAALAFK	peptide23198722(pre=-,post=-)	86	86	1.928816E-18	1.5634221E-9
SD7.mgf	index=63052	-1	060813-SludgeD36_19-24, Cmpd 16184, +MSn(777.37), 39.86 min	CID	777.37	0	-3.611674	2	EAYPGDVFYIHSR	peptide20795653(pre=-,post=-)	112	110	1.9331492E-18	1.521258E-9
SD7.mgf	index=115608	-1	060813-SludgeD36_31-36, Cmpd 18467, +MSn(650.33), 48.03 min	CID	650.33	1	-12.456283	3	FLSQPFHVAEVFTGSPGK	peptide28112974(pre=-,post=-)	78	66	1.957724E-18	1.6287222E-9
SD7.mgf	index=91441	-1	060813-SludgeD36_25-30, Cmpd 18141, +MSn(878.45), 46.55 min	CID	878.45	1	-3.7181196	2	TEFYSEGTIPLQTLR	peptide25525373(pre=-,post=-)	150	136	1.967883E-18	1.6135699E-9
SD7.mgf	index=89271	-1	060813-SludgeD36_25-30, Cmpd 15848, +MSn(849.42), 40.70 min	CID	849.42	0	5.7484407	2	TTTGTDFDLDASAIAAK	peptide27804408(pre=-,post=-)	93	87	1.971128E-18	1.6347396E-9
SD7.mgf	index=44563	-1	060813-SludgeD36_1-6, Cmpd 19275, +MSn(792.9397), 52.71 min	CID	792.9397	0	-1.4624898	2	LVFGAGINPADIELR	peptide25066626(pre=-,post=-)	183	182	1.9744557E-18	1.6189592E-9
SD7.mgf	index=89802	-1	060813-SludgeD36_25-30, Cmpd 16408, +MSn(956.4733), 42.12 min	CID	956.4733	0	-1.1486275	2	VGSGM+15.995AGM+15.995QAGGLYNVVLR	peptide29352060(pre=-,post=-)	165	139	1.9903428E-18	1.6596806E-9
SD7.mgf	index=83775	-1	060813-SludgeD36_25-30, Cmpd 10011, +MSn(775.41), 27.67 min	CID	775.41	0	-3.4633777	2	NVATTTGTTSVQTLR	peptide25168554(pre=-,post=-)	156	138	1.9929401E-18	1.6341157E-9
SD7.mgf	index=115925	-1	060813-SludgeD36_31-36, Cmpd 18800, +MSn(777.4), 48.89 min	CID	777.4	0	-1.9627937	2	VSTGPDVYTAIAGFR	peptide25678028(pre=-,post=-)	131	126	1.995026E-18	1.6358259E-9
SD7.mgf	index=88272	-1	060813-SludgeD36_25-30, Cmpd 14800, +MSn(747.85), 38.14 min	CID	747.85	0	-3.0197153	2	FSANEGDGPGGAIFR	peptide24670414(pre=-,post=-)	156	146	2.0013641E-18	1.641023E-9
SD7.mgf	index=88108	-1	060813-SludgeD36_25-30, Cmpd 14627, +MSn(748.35), 37.73 min	CID	748.35	1	-5.262692	2	FSANEGDGPGGALFR	peptide24670415(pre=-,post=-)	115	101	2.0048906E-18	1.6439144E-9
SD7.mgf	index=53363	-1	060813-SludgeD36_19-24, Cmpd 5976, +MSn(772.8544), 19.01 min	CID	772.8544	0	-2.1322849	2	GGNAGAQGGSPDSGLGSR	peptide28150552(pre=-,post=-)	169	151	2.0108324E-18	1.6729055E-9
SD7.mgf	index=44611	-1	060813-SludgeD36_1-6, Cmpd 19341, +MSn(792.9385), 52.88 min	CID	792.9385	0	-3.001953	2	LVFGAGINPADIELR	peptide25066626(pre=-,post=-)	188	184	2.0258354E-18	1.6610882E-9
SD7.mgf	index=112820	-1	060813-SludgeD36_31-36, Cmpd 15531, +MSn(845.42), 40.50 min	CID	845.42	0	-6.8584847	2	SLVEGQSVEFDVAPGR	peptide26672012(pre=-,post=-)	127	118	2.0389307E-18	1.6845962E-9
SD7.mgf	index=33641	-1	060813-SludgeD36_1-6, Cmpd 7555, +MSn(810.71), 23.32 min	CID	810.71	1	3.5658884	3	AQNNGADAAQNNTQGQGVTVDAER	peptide31227369(pre=-,post=-)	124	99	2.042904E-18	1.7157039E-9
SD7.mgf	index=19032	-1	060813-SludgeD36_13-18, Cmpd 21877, +MSn(960.98), 53.60 min	CID	960.98	2	-4.4483776	2	EADEFETGAVPGALFIPR	peptide28061015(pre=-,post=-)	115	100	2.0575706E-18	1.7117892E-9
SD7.mgf	index=91031	-1	060813-SludgeD36_25-30, Cmpd 17709, +MSn(596.6504), 45.44 min	CID	596.6504	0	-1.0229625	3	GAVGEVTEAQLAEIATTK	peptide28137671(pre=-,post=-)	87	81	2.0773702E-18	1.7282614E-9
SD7.mgf	index=126569	-1	060813-SludgeD36_7-12, Cmpd 5630, +MSn(767.32), 18.52 min	CID	767.32	1	-10.783679	2	GDEPVTDSNAEENR	peptide23035303(pre=-,post=-)	147	142	2.080758E-18	1.6865801E-9
SD7.mgf	index=65457	-1	060813-SludgeD36_19-24, Cmpd 18730, +MSn(763.38), 46.19 min	CID	763.38	1	-6.3714876	3	YQTSAVIAAAVWNHPGFQGNR	peptide30460164(pre=-,post=-)	121	99	2.0925655E-18	1.7514107E-9
SD7.mgf	index=135843	-1	060813-SludgeD36_7-12, Cmpd 15392, +MSn(862.4), 38.63 min	CID	862.4	0	-11.960596	2	STPTVDQTAQYIEDR	peptide25487639(pre=-,post=-)	164	145	2.0951937E-18	1.7179587E-9
SD7.mgf	index=66456	-1	060813-SludgeD36_19-24, Cmpd 19790, +MSn(1032.51), 48.86 min	CID	1032.51	1	-4.81904	2	ALFLWNQEASDTPASGTVR	peptide28771391(pre=-,post=-)	230	191	2.105601E-18	1.7557908E-9
SD7.mgf	index=136541	-1	060813-SludgeD36_7-12, Cmpd 16125, +MSn(777.37), 40.42 min	CID	777.37	0	-3.611674	2	EAYPGDVFYLHSR	peptide20795654(pre=-,post=-);peptide32979201(pre=-,post=L)	107	105	2.1059834E-18	1.657267E-9
SD7.mgf	index=58209	-1	060813-SludgeD36_19-24, Cmpd 11094, +MSn(777.39), 29.26 min	CID	777.39	0	-5.0248013	2	ASGVTAGTSATTFSPAK	peptide27018375(pre=-,post=-)	132	119	2.110766E-18	1.7505473E-9
SD7.mgf	index=134337	-1	060813-SludgeD36_7-12, Cmpd 13810, +MSn(811.93), 35.09 min	CID	811.93	0	8.79531	2	STGSYSLVTQQPLGGK	peptide26714930(pre=-,post=-)	96	92	2.1119728E-18	1.7449446E-9
SD7.mgf	index=105662	-1	060813-SludgeD36_31-36, Cmpd 7950, +MSn(805.3688), 23.49 min	CID	805.3688	0	-0.3789266	2	VAEM+15.995SDAVAAM+15.995ANAAR	peptide26812306(pre=-,post=-)	111	105	2.1129024E-18	1.7457127E-9
SD7.mgf	index=139762	-1	060813-SludgeD36_7-12, Cmpd 19533, +MSn(745.69), 49.13 min	CID	745.69	1	2.8124127	3	LGSDPISTDDPAFETAEAELR	peptide30201467(pre=-,post=-)	85	74	2.1182669E-18	1.7729218E-9
SD7.mgf	index=63671	-1	060813-SludgeD36_19-24, Cmpd 16834, +MSn(557.59), 41.45 min	CID	557.59	1	-5.0005007	3	EVADFFAHSSEFQR	peptide22919280(pre=-,post=-)	119	115	2.1188163E-18	1.7174288E-9
SD7.mgf	index=20441	-1	060813-SludgeD36_13-18, Cmpd 23363, +MSn(968.0081), 57.48 min	CID	968.0081	0	-0.693575	2	VNQIGTLTETLSAIEM+15.995AK	peptide28678855(pre=-,post=-)	101	86	2.1195227E-18	1.7633301E-9
SD7.mgf	index=83547	-1	060813-SludgeD36_25-30, Cmpd 9772, +MSn(542.9334), 27.18 min	CID	542.9334	0	-0.7869211	3	SPTGSTPHQFTDVPR	peptide25452159(pre=-,post=-)	123	117	2.1213547E-18	1.7394095E-9
SD7.mgf	index=15129	-1	060813-SludgeD36_13-18, Cmpd 17751, +MSn(1050.55), 43.26 min	CID	1050.55	0	-0.11619656	2	VDGTATTLEVQQQLGDGIVR	peptide29922272(pre=-,post=-)	271	229	2.1273232E-18	1.7775323E-9
SD7.mgf	index=56743	-1	060813-SludgeD36_19-24, Cmpd 9531, +MSn(1057), 26.14 min	CID	1057.0	1	-2.743128	2	IVHDAANAVDGVSTESEGQGR	peptide30181830(pre=-,post=-)	343	252	2.1382817E-18	1.7896737E-9
SD7.mgf	index=39376	-1	060813-SludgeD36_1-6, Cmpd 13704, +MSn(577.54), 38.31 min	CID	577.54	1	-7.584957	4	SSVVLLLPHGYEGQGPDHSSAR	peptide30785696(pre=-,post=-)	119	94	2.1385473E-18	1.7924019E-9
SD7.mgf	index=94521	-1	060813-SludgeD36_25-30, Cmpd 21389, +MSn(952.004), 55.00 min	CID	952.004	0	-2.6927087	2	YENTLVIIPDLDAVEAK	peptide27905355(pre=-,post=-);peptide32748322(pre=R,post=I)	104	97	2.1490671E-18	1.7823121E-9
SD7.mgf	index=21279	-1	060813-SludgeD36_13-18, Cmpd 24249, +MSn(929.02), 59.83 min	CID	929.02	0	11.365957	2	ELGLPVTVVEAFATPASR	peptide28073861(pre=-,post=-)	137	116	2.1717335E-18	1.8067667E-9
SD7.mgf	index=90759	-1	060813-SludgeD36_25-30, Cmpd 17423, +MSn(801.9258), 44.69 min	CID	801.9258	0	-2.7399788	2	QGVPTEVLAQAGFGTK	peptide26571239(pre=-,post=-)	151	138	2.177298E-18	1.7989173E-9
SD7.mgf	index=37905	-1	060813-SludgeD36_1-6, Cmpd 12151, +MSn(774.39), 34.40 min	CID	774.39	1	-5.6376834	2	EGVM+15.995SSPVLGADLQK	peptide24583035(pre=-,post=-)	112	110	2.1779725E-18	1.7858334E-9
SD7.mgf	index=91159	-1	060813-SludgeD36_25-30, Cmpd 17844, +MSn(894.4707), 45.79 min	CID	894.4707	0	-2.4564922	2	GAVGEVTEAQLAEIATTK	peptide28137671(pre=-,post=-)	125	113	2.1805374E-18	1.814091E-9
SD7.mgf	index=118026	-1	060813-SludgeD36_31-36, Cmpd 21008, +MSn(858.4607), 54.63 min	CID	858.4607	0	-1.9196523	2	AGLVQALQESIGDTVSK	peptide26981853(pre=-,post=-)	119	112	2.1830812E-18	1.8105213E-9
SD7.mgf	index=140008	-1	060813-SludgeD36_7-12, Cmpd 19791, +MSn(675.32), 49.80 min	CID	675.32	0	0.0	3	FDTLLDEAAAETDAAASNAK	peptide29532838(pre=-,post=-)	88	73	2.1887284E-18	1.8288406E-9
SD7.mgf	index=59771	-1	060813-SludgeD36_19-24, Cmpd 12739, +MSn(527.2713), 32.58 min	CID	527.2713	1	-11.079628	3	QLLDAGVHFGHQTR	peptide23781326(pre=-,post=-)	111	104	2.202194E-18	1.7850115E-9
SD7.mgf	index=116979	-1	060813-SludgeD36_31-36, Cmpd 19907, +MSn(795.9207), 51.73 min	CID	795.9207	0	-2.07049	2	QILAFLNDTEIADK	peptide23775153(pre=-,post=-)	148	148	2.2042475E-18	1.7866759E-9
SD7.mgf	index=62093	-1	060813-SludgeD36_19-24, Cmpd 15177, +MSn(899.99), 37.57 min	CID	899.99	1	5.5992727	2	IPVPAAETANIGTTSDLK	peptide28249039(pre=-,post=-)	147	124	2.2077682E-18	1.8367456E-9
SD7.mgf	index=68098	-1	060813-SludgeD36_19-24, Cmpd 21529, +MSn(1082.03), 53.31 min	CID	1082.03	1	-5.3884616	2	LLGDDAEALLGYEASGIPSDR	peptide30209450(pre=-,post=-)	249	220	2.2149291E-18	1.8538251E-9
SD7.mgf	index=136086	-1	060813-SludgeD36_7-12, Cmpd 15647, +MSn(785.9284), 39.24 min	CID	785.9284	0	3.8053517	2	LVGNAAADIDAQITAK	peptide26375683(pre=-,post=-)	71	68	2.217469E-18	1.8321072E-9
SD7.mgf	index=139430	-1	060813-SludgeD36_7-12, Cmpd 19179, +MSn(952.45), 48.23 min	CID	952.45	0	-13.521175	2	IEPEAIEYGENFISHR	peptide26193664(pre=-,post=-)	146	125	2.2217635E-18	1.8356554E-9
SD7.mgf	index=18736	-1	060813-SludgeD36_13-18, Cmpd 21565, +MSn(961.99), 52.79 min	CID	961.99	1	7.84092	2	ELLSSYDFPGDDLPVVR	peptide27125792(pre=-,post=-)	143	127	2.227484E-18	1.8473466E-9
SD7.mgf	index=105615	-1	060813-SludgeD36_31-36, Cmpd 7900, +MSn(842.3781), 23.39 min	CID	842.3781	0	-3.260499	2	AANESVM+15.995HAGQYAYR	peptide24348496(pre=-,post=-)	140	125	2.2456578E-18	1.841332E-9
SD7.mgf	index=18843	-1	060813-SludgeD36_13-18, Cmpd 21679, +MSn(960.48), 53.08 min	CID	960.48	1	-2.7010353	2	EADEFETGAVPGALFIPR	peptide28061015(pre=-,post=-)	148	132	2.2482682E-18	1.8704394E-9
SD7.mgf	index=21111	-1	060813-SludgeD36_13-18, Cmpd 24071, +MSn(858.48), 59.35 min	CID	858.48	1	2.0871396	3	TANLM+15.995VPLPVHLTDPVEVLQTIR	peptide31146674(pre=-,post=-)	163	118	2.2592809E-18	1.8956827E-9
SD7.mgf	index=10929	-1	060813-SludgeD36_13-18, Cmpd 13324, +MSn(909.9583), 33.58 min	CID	909.9583	0	0.73782194	2	EIAQVGSISANSDETIGK	peptide28070840(pre=-,post=-)	149	131	2.263393E-18	1.8830224E-9
SD7.mgf	index=109647	-1	060813-SludgeD36_31-36, Cmpd 12200, +MSn(596.9658), 32.75 min	CID	596.9658	0	-2.5560508	3	GITINTAHVEYETANR	peptide26098087(pre=-,post=-)	102	95	2.2636608E-18	1.8702717E-9
SD7.mgf	index=62573	-1	060813-SludgeD36_19-24, Cmpd 15681, +MSn(678.8404), 38.69 min	CID	678.8404	0	-4.405615	2	TAYGQGVAEVFSK	peptide22207771(pre=-,post=-)	62	62	2.264051E-18	1.7816555E-9
SD7.mgf	index=78177	-1	060813-SludgeD36_25-30, Cmpd 4091, +MSn(853.8519), 14.60 min	CID	853.8519	0	-3.7885387	2	SGAM+15.995M+15.995QTTC+57.021TDAATTK	peptide26639983(pre=-,post=-)	131	121	2.2644278E-18	1.8709052E-9
SD7.mgf	index=4762	-1	060813-SludgeD36_13-18, Cmpd 6829, +MSn(590.2652), 20.76 min	CID	590.2652	0	-2.7918715	3	HYAHVDC+57.021PGHADYVK	peptide24831397(pre=-,post=-);peptide26395911(pre=-,post=K)	110	101	2.2647756E-18	1.8570078E-9
SD7.mgf	index=142177	-1	060813-SludgeD36_7-12, Cmpd 22104, +MSn(761.38), 55.81 min	CID	761.38	0	-11.142652	2	SIGEGAPADFFAALR	peptide25409747(pre=-,post=-)	116	113	2.2650505E-18	1.857233E-9
SD7.mgf	index=20617	-1	060813-SludgeD36_13-18, Cmpd 23548, +MSn(961.11), 57.98 min	CID	961.11	2	1.6961054	3	M+15.995DALNGETPYDYAAILGAFGSQNTSEK	peptide32039880(pre=-,post=-)	91	62	2.2660083E-18	1.9068003E-9
SD7.mgf	index=17903	-1	060813-SludgeD36_13-18, Cmpd 20682, +MSn(603.32), 50.52 min	CID	603.32	0	-5.159413	3	VADGIEGLVHISELAER	peptide27813434(pre=-,post=-)	103	96	2.2712758E-18	1.8836648E-9
SD7.mgf	index=39234	-1	060813-SludgeD36_1-6, Cmpd 13555, +MSn(806.41), 37.93 min	CID	806.41	0	-6.0549636	2	LVDPGEEQEVELVR	peptide23474296(pre=-,post=-)	146	142	2.2773447E-18	1.8459256E-9
SD7.mgf	index=138879	-1	060813-SludgeD36_7-12, Cmpd 18593, +MSn(705.36), 46.72 min	CID	705.36	1	-7.068966	3	TISGLVDGSTTEELDHLAVR	peptide29895016(pre=-,post=-)	98	81	2.2800557E-18	1.9051514E-9
SD7.mgf	index=14975	-1	060813-SludgeD36_13-18, Cmpd 17588, +MSn(874.42), 42.86 min	CID	874.42	0	-9.772007	2	ALEGDQSEIGEPSIFR	peptide25821829(pre=-,post=-)	151	128	2.3199546E-18	1.9167825E-9
SD7.mgf	index=140723	-1	060813-SludgeD36_7-12, Cmpd 20550, +MSn(860.44), 51.75 min	CID	860.44	1	-5.144525	2	ILDVESPEAALVFC+57.021R	peptide24875530(pre=-,post=-)	140	130	2.3246898E-18	1.9061346E-9
SD7.mgf	index=92403	-1	060813-SludgeD36_25-30, Cmpd 19163, +MSn(834.9519), 49.17 min	CID	834.9519	0	2.9971175	2	LLDEAQAGDNIGALLR	peptide26315379(pre=-,post=-)	135	126	2.3416993E-18	1.9347484E-9
SD7.mgf	index=17107	-1	060813-SludgeD36_13-18, Cmpd 19844, +MSn(717.69), 48.42 min	CID	717.69	0	7.9091454	3	IGLAAFC+57.021VSEPDAGSDVSSLR	peptide30162535(pre=-,post=-)	93	77	2.3546707E-18	1.9707844E-9
SD7.mgf	index=112443	-1	060813-SludgeD36_31-36, Cmpd 15135, +MSn(795.3977), 39.52 min	CID	795.3977	0	4.757617	2	FEPGETNADVELIR	peptide22942036(pre=-,post=-)	125	121	2.3584071E-18	1.9116315E-9
SD7.mgf	index=54000	-1	060813-SludgeD36_19-24, Cmpd 6645, +MSn(590.2635), 20.37 min	CID	590.2635	0	-5.6871457	3	HYAHVDC+57.021PGHADYVK	peptide24831397(pre=-,post=-);peptide26395911(pre=-,post=K)	90	84	2.3627513E-18	1.9373432E-9
SD7.mgf	index=138532	-1	060813-SludgeD36_7-12, Cmpd 18224, +MSn(901.9646), 45.78 min	CID	901.9646	0	-3.5864508	2	IGNNFTLSQIDLENPK	peptide26203833(pre=-,post=-)	101	95	2.3677365E-18	1.9562605E-9
SD7.mgf	index=77789	-1	060813-SludgeD36_25-30, Cmpd 3679, +MSn(625.3228), 13.52 min	CID	625.3228	0	-1.073663	2	VHGGGPSGQAGAVR	peptide24174285(pre=-,post=-)	77	77	2.3811753E-18	1.9300865E-9
SD7.mgf	index=8957	-1	060813-SludgeD36_13-18, Cmpd 11250, +MSn(911.42), 29.49 min	CID	911.42	0	-7.3663273	2	DTTTIVEGNGASDEVTGR	peptide28056388(pre=-,post=-)	157	146	2.397346E-18	1.9944641E-9
SD7.mgf	index=62532	-1	060813-SludgeD36_19-24, Cmpd 15638, +MSn(977.5352), 38.60 min	CID	977.5352	0	-0.62437767	2	VAPEEHPVLLTEAPLNPK	peptide28647068(pre=-,post=-)	150	124	2.4108142E-18	2.005669E-9
SD7.mgf	index=13352	-1	060813-SludgeD36_13-18, Cmpd 15868, +MSn(635.31), 38.82 min	CID	635.31	0	-2.7860644	4	LEM+15.995SHNSLELVAVTQDVGHASER	peptide31017677(pre=-,post=-)	95	72	2.414426E-18	2.0258595E-9
SD7.mgf	index=118909	-1	060813-SludgeD36_31-36, Cmpd 21968, +MSn(728.4338), 57.11 min	CID	728.4338	0	2.2623236	2	LITGGLLSVFGPGPK	peptide24991250(pre=-,post=-)	155	152	2.428762E-18	1.9914688E-9
SD7.mgf	index=90508	-1	060813-SludgeD36_25-30, Cmpd 17159, +MSn(583.99), 44.02 min	CID	583.99	0	3.4489753	3	AEHGVIDVLVNNAGITK	peptide26971448(pre=-,post=-)	69	65	2.430687E-18	2.0158712E-9
SD7.mgf	index=140200	-1	060813-SludgeD36_7-12, Cmpd 19994, +MSn(889.45), 50.32 min	CID	889.45	1	5.1163764	2	FITAPIQPDLDEFDR	peptide24648417(pre=-,post=-)	140	128	2.4423393E-18	2.0026016E-9
SD7.mgf	index=35583	-1	060813-SludgeD36_1-6, Cmpd 9611, +MSn(777.39), 28.22 min	CID	777.39	0	-5.0248013	2	ASGVTAGTSATTFSPAK	peptide27018375(pre=-,post=-)	150	137	2.4451988E-18	2.0279065E-9
SD7.mgf	index=84380	-1	060813-SludgeD36_25-30, Cmpd 10677, +MSn(777.3904), 29.08 min	CID	777.3904	0	-4.553726	2	ASGVTAGTSATTFSPAK	peptide27018375(pre=-,post=-)	147	134	2.4486724E-18	2.0307873E-9
SD7.mgf	index=93882	-1	060813-SludgeD36_25-30, Cmpd 20718, +MSn(625.0019), 53.22 min	CID	625.0019	0	-2.92967	3	NTVPVAFEGGQLPLFQR	peptide27521089(pre=-,post=-)	109	104	2.4621132E-18	2.0419344E-9
SD7.mgf	index=113546	-1	060813-SludgeD36_31-36, Cmpd 16294, +MSn(766.3765), 42.43 min	CID	766.3765	0	-9.158655	2	DIADNTVETVVEAR	peptide22832356(pre=-,post=-)	75	71	2.4710803E-18	2.00296E-9
SD7.mgf	index=91723	-1	060813-SludgeD36_25-30, Cmpd 18439, +MSn(642.3315), 47.31 min	CID	642.3315	0	-1.9954427	3	EPVIPC+57.021INPPAAGFTDVK	peptide28079542(pre=-,post=-)	90	80	2.4823467E-18	2.0651802E-9
SD7.mgf	index=136958	-1	060813-SludgeD36_7-12, Cmpd 16563, +MSn(954.0276), 41.53 min	CID	954.0276	0	-0.3198814	2	TVVLSYASNIPAGSTVTVK	peptide29333166(pre=-,post=-)	122	104	2.492484E-18	2.0783997E-9
SD7.mgf	index=133910	-1	060813-SludgeD36_7-12, Cmpd 13362, +MSn(793.9), 34.16 min	CID	793.9	1	2.3476586	2	LTEAYGDLGPEPAPR	peptide25056676(pre=-,post=-)	150	139	2.4985716E-18	2.0487094E-9
SD7.mgf	index=142217	-1	060813-SludgeD36_7-12, Cmpd 22147, +MSn(1073.05), 55.92 min	CID	1073.05	0	-0.34128028	2	NEQSPTNLIFEAAGVNLATR	peptide29733036(pre=-,post=-)	177	145	2.5097717E-18	2.0970954E-9
SD7.mgf	index=132851	-1	060813-SludgeD36_7-12, Cmpd 12250, +MSn(779.01), 31.90 min	CID	779.01	1	-0.1297383	3	IGEVHDGAATM+15.995DWM+15.995VQEQER	peptide29626793(pre=-,post=-)	93	75	2.516549E-18	2.1027584E-9
SD7.mgf	index=57909	-1	060813-SludgeD36_19-24, Cmpd 10756, +MSn(777.3923), 28.53 min	CID	777.3923	0	-2.119838	2	ASGVTAGTSATTFSPAK	peptide27018375(pre=-,post=-)	150	136	2.524657E-18	2.0938045E-9
SD7.mgf	index=68023	-1	060813-SludgeD36_19-24, Cmpd 21448, +MSn(722.02), 53.10 min	CID	722.02	2	-10.264239	3	LLGDDAEALLGYEASGIPSDR	peptide30209450(pre=-,post=-)	107	88	2.5373013E-18	2.1236404E-9
SD7.mgf	index=89160	-1	060813-SludgeD36_25-30, Cmpd 15732, +MSn(794.9216), 40.40 min	CID	794.9216	0	1.8427559	2	IGAQPVASDITNFAGK	peptide26200974(pre=-,post=-)	96	92	2.5378412E-18	2.0968036E-9
SD7.mgf	index=15505	-1	060813-SludgeD36_13-18, Cmpd 18147, +MSn(616.99), 44.23 min	CID	616.99	1	-4.8157554	3	TVELDDLLNQAPVQHR	peptide26803146(pre=-,post=-)	71	67	2.5402712E-18	2.0988116E-9
SD7.mgf	index=14137	-1	060813-SludgeD36_13-18, Cmpd 16707, +MSn(828.94), 40.74 min	CID	828.94	0	-0.6626729	2	LIADNAGLEGAVMVQR	peptide26305229(pre=-,post=-)	125	117	2.5477473E-18	2.1049884E-9
SD7.mgf	index=68261	-1	060813-SludgeD36_19-24, Cmpd 21700, +MSn(922.43), 53.76 min	CID	922.43	1	-2.8125126	2	EQYVDYVVEDWEIR	peptide22910748(pre=-,post=-)	158	138	2.5522546E-18	2.0687567E-9
SD7.mgf	index=19409	-1	060813-SludgeD36_13-18, Cmpd 22274, +MSn(799.42), 54.63 min	CID	799.42	1	-12.72917	3	GTAPVAAELGAIPAAAGSNANVLFGR	peptide31804473(pre=-,post=-)	121	90	2.5548352E-18	2.1486717E-9
SD7.mgf	index=89886	-1	060813-SludgeD36_25-30, Cmpd 16498, +MSn(956.48), 42.34 min	CID	956.48	0	5.80695	2	VGSGM+15.995AGM+15.995QAGGLYNVVLR	peptide29352060(pre=-,post=-)	144	123	2.5579818E-18	2.133016E-9
SD7.mgf	index=38508	-1	060813-SludgeD36_1-6, Cmpd 12785, +MSn(872.4395), 35.98 min	CID	872.4395	0	-2.4485655	2	DALTTANTDGLINPAEK	peptide27077340(pre=-,post=-)	140	116	2.5711863E-18	2.1323934E-9
SD7.mgf	index=41441	-1	060813-SludgeD36_1-6, Cmpd 15875, +MSn(822.9513), 43.94 min	CID	822.9513	0	-0.14833234	2	SIGPYSLVTQQPLGGK	peptide26655010(pre=-,post=-)	126	122	2.5821483E-18	2.133411E-9
SD7.mgf	index=89857	-1	060813-SludgeD36_25-30, Cmpd 16467, +MSn(1011.55), 42.26 min	CID	1011.55	1	-6.5488653	2	ALAAGAPGVTPTAGGAAVAAELGK	peptide31220660(pre=-,post=-)	161	134	2.5849293E-18	2.1709161E-9
SD7.mgf	index=133637	-1	060813-SludgeD36_7-12, Cmpd 13075, +MSn(923.44), 33.57 min	CID	923.44	1	-4.330445	2	QTQLASTNSDGYQYIR	peptide26598931(pre=-,post=-)	187	158	2.5891855E-18	2.1392252E-9
SD7.mgf	index=18452	-1	060813-SludgeD36_13-18, Cmpd 21260, +MSn(705.01), 52.00 min	CID	705.01	1	4.273998	3	SIYDGWITDSDLIGTHYR	peptide28541426(pre=-,post=-)	102	92	2.5903163E-18	2.1550053E-9
SD7.mgf	index=144148	-1	060813-SludgeD36_7-12, Cmpd 24215, +MSn(842.4471), 61.34 min	CID	842.4471	0	-2.535738	2	GIEAGVAAAVEAIADQAK	peptide28154893(pre=-,post=-)	165	146	2.5972787E-18	2.1607975E-9
SD7.mgf	index=64886	-1	060813-SludgeD36_19-24, Cmpd 18126, +MSn(738.8814), 44.67 min	CID	738.8814	0	-1.7346979	2	ETPVELEFSQVAK	peptide20850670(pre=-,post=-);peptide22918091(pre=-,post=L)	96	96	2.610872E-18	2.0545803E-9
SD7.mgf	index=111460	-1	060813-SludgeD36_31-36, Cmpd 14103, +MSn(809.85), 37.06 min	CID	809.85	0	-7.838003	2	GFGFVEM+15.995ASSDEAQK	peptide24714137(pre=-,post=-)	90	82	2.6261812E-18	2.153343E-9
SD7.mgf	index=111630	-1	060813-SludgeD36_31-36, Cmpd 14282, +MSn(772.91), 37.48 min	CID	772.91	0	-2.6059372	2	LIDQSAQEIVETAK	peptide23374730(pre=-,post=-)	97	94	2.6278205E-18	2.1300075E-9
SD7.mgf	index=143473	-1	060813-SludgeD36_7-12, Cmpd 23477, +MSn(936.99), 59.42 min	CID	936.99	1	-2.9643078	2	EIPIPADLLDTVQEYR	peptide25976848(pre=-,post=-)	144	135	2.643236E-18	2.1838826E-9
SD7.mgf	index=37309	-1	060813-SludgeD36_1-6, Cmpd 11526, +MSn(582.9636), 32.85 min	CID	582.9636	0	-0.41879204	3	GEVISDGPQNPHDILR	peptide26080339(pre=-,post=-)	90	85	2.6472542E-18	2.1872024E-9
SD7.mgf	index=67735	-1	060813-SludgeD36_19-24, Cmpd 21142, +MSn(731.7), 52.31 min	CID	731.7	1	-8.817237	3	GM+15.995VAPANLQDIIYDSNVVTR	peptide29582458(pre=-,post=-)	90	80	2.6585697E-18	2.221427E-9
SD7.mgf	index=2797	-1	060813-SludgeD36_13-18, Cmpd 4758, +MSn(519.8996), 16.29 min	CID	519.8996	0	-2.9349406	3	EGQSSQAHIGDDTGR	peptide24582350(pre=-,post=-)	93	88	2.6774091E-18	2.1953475E-9
SD7.mgf	index=57997	-1	060813-SludgeD36_19-24, Cmpd 10849, +MSn(777.3913), 28.72 min	CID	777.3913	0	-3.3760383	2	ASGVTAGTSATTFSPAK	peptide27018375(pre=-,post=-)	150	136	2.6790602E-18	2.2218576E-9
SD7.mgf	index=14530	-1	060813-SludgeD36_13-18, Cmpd 17119, +MSn(1017.49), 41.72 min	CID	1017.49	2	7.5678234	2	ALELVSSYGGSYDAESVER	peptide28771125(pre=-,post=-)	219	184	2.6948562E-18	2.247151E-9
SD7.mgf	index=52043	-1	060813-SludgeD36_19-24, Cmpd 4581, +MSn(558.9253), 15.73 min	CID	558.9253	0	-2.4024146	3	GVAM+15.995NPVDHPHGGGEGK	peptide27249887(pre=-,post=-)	116	104	2.7006907E-18	2.2397968E-9
SD7.mgf	index=7870	-1	060813-SludgeD36_13-18, Cmpd 10104, +MSn(542.9333), 27.16 min	CID	542.9333	0	-1.0117557	3	SPTGSTPHQFTDVPR	peptide25452159(pre=-,post=-)	133	127	2.7013618E-18	2.2149875E-9
SD7.mgf	index=87220	-1	060813-SludgeD36_25-30, Cmpd 13695, +MSn(809.41), 35.61 min	CID	809.41	1	4.0380917	2	INVDENPQASQVFR	peptide23262031(pre=-,post=-)	125	121	2.7118312E-18	2.1981033E-9
SD7.mgf	index=132666	-1	060813-SludgeD36_7-12, Cmpd 12056, +MSn(747.8428), 31.52 min	CID	747.8428	0	-2.1219845	2	M+15.995DQM+15.995IDGIDPVTK	peptide21557762(pre=-,post=-)	75	75	2.715848E-18	2.1371893E-9
SD7.mgf	index=56534	-1	060813-SludgeD36_19-24, Cmpd 9312, +MSn(548.6157), 25.70 min	CID	548.6157	0	-1.3350345	3	SNTAPVVVTENGAQTR	peptide26679798(pre=-,post=-)	116	107	2.7357775E-18	2.2603417E-9
SD7.mgf	index=88783	-1	060813-SludgeD36_25-30, Cmpd 15336, +MSn(797.9178), 39.43 min	CID	797.9178	0	-2.5242639	2	VTASGLQYEVITEGK	peptide25679812(pre=-,post=-)	90	86	2.7380909E-18	2.2451037E-9
SD7.mgf	index=34544	-1	060813-SludgeD36_1-6, Cmpd 8520, +MSn(698.34), 25.63 min	CID	698.34	0	-1.6606038	2	TAVADYQAADAATK	peptide24028125(pre=-,post=-)	92	90	2.745707E-18	2.2255615E-9
SD7.mgf	index=141055	-1	060813-SludgeD36_7-12, Cmpd 20903, +MSn(832.11), 52.67 min	CID	832.11	2	-6.776354	3	GTAPVAAELVAAPAVAGTNSNVLWGR	peptide31804474(pre=-,post=-)	113	85	2.749474E-18	2.312367E-9
SD7.mgf	index=111206	-1	060813-SludgeD36_31-36, Cmpd 13837, +MSn(914.9546), 36.45 min	CID	914.9546	0	-0.93391675	2	LAVAAADQGSDDAEQLVR	peptide28273596(pre=-,post=-)	248	196	2.7513049E-18	2.288939E-9
SD7.mgf	index=57234	-1	060813-SludgeD36_19-24, Cmpd 10047, +MSn(813.8965), 27.16 min	CID	813.8965	0	-0.8249036	2	SPTGSTPHQFTDVPR	peptide25452159(pre=-,post=-)	180	162	2.7576314E-18	2.261126E-9
SD7.mgf	index=68021	-1	060813-SludgeD36_19-24, Cmpd 21446, +MSn(1082.03), 53.10 min	CID	1082.03	1	-5.3884616	2	LLGDDAEALLGYEASGIPSDR	peptide30209450(pre=-,post=-)	250	218	2.771446E-18	2.319612E-9
SD7.mgf	index=89119	-1	060813-SludgeD36_25-30, Cmpd 15689, +MSn(861.09), 40.29 min	CID	861.09	2	-5.413151	3	NM+15.995ISVELNGSTLQHEIAAQHGASR	peptide32824122(pre=-,post=I)	252	179	2.7724102E-18	2.3283693E-9
SD7.mgf	index=39332	-1	060813-SludgeD36_1-6, Cmpd 13658, +MSn(894.96), 38.19 min	CID	894.96	2	-6.7568555	2	GTAQGLVDALPSTEQTAK	peptide28175762(pre=-,post=-)	110	98	2.7763374E-18	2.3097648E-9
SD7.mgf	index=5544	-1	060813-SludgeD36_13-18, Cmpd 7655, +MSn(892.4), 22.39 min	CID	892.4	1	-6.876276	2	HYAHVDC+57.021PGHADYIK	peptide24831395(pre=-,post=-)	150	121	2.7801826E-18	2.279617E-9
SD7.mgf	index=61523	-1	060813-SludgeD36_19-24, Cmpd 14578, +MSn(892.9731), 36.29 min	CID	892.9731	0	5.5364213	2	GITINTAHVEYNSPIR	peptide26098095(pre=-,post=-)	187	169	2.790676E-18	2.3056999E-9
SD7.mgf	index=136492	-1	060813-SludgeD36_7-12, Cmpd 16073, +MSn(871.96), 40.30 min	CID	871.96	0	1.2599593	2	TVGNVM+15.995LVAPADEIAAR	peptide27806627(pre=-,post=-)	122	116	2.7913468E-18	2.3149815E-9
SD7.mgf	index=39577	-1	060813-SludgeD36_1-6, Cmpd 13916, +MSn(933.94), 38.84 min	CID	933.94	0	5.8817444	2	LADQSETGQQWLYDGR	peptide26260984(pre=-,post=-)	144	133	2.803162E-18	2.3160158E-9
SD7.mgf	index=51337	-1	060813-SludgeD36_19-24, Cmpd 3816, +MSn(584.249), 13.75 min	CID	584.249	0	-3.3429556	3	GM+15.995AM+15.995NPVDHPHGGGEGR	peptide27231001(pre=-,post=-)	131	114	2.8052594E-18	2.3265199E-9
SD7.mgf	index=21140	-1	060813-SludgeD36_13-18, Cmpd 24102, +MSn(838.4408), 59.43 min	CID	838.4408	0	-2.7662413	2	DLESLPDAVFILDTK	peptide24542593(pre=-,post=-)	97	94	2.8213472E-18	2.31337E-9
SD7.mgf	index=19852	-1	060813-SludgeD36_13-18, Cmpd 22744, +MSn(688.35), 55.85 min	CID	688.35	0	0.532013	3	NSEQLVEVYNFFHPIAR	peptide27514714(pre=-,post=-)	112	102	2.8327693E-18	2.3493352E-9
SD7.mgf	index=69480	-1	060813-SludgeD36_19-24, Cmpd 22989, +MSn(726.38), 57.15 min	CID	726.38	1	7.0905137	3	GMVAPANLQDIIYDSNVVTR	peptide29582458(pre=-,post=-)	102	87	2.8343983E-18	2.3683444E-9
SD7.mgf	index=70391	-1	060813-SludgeD36_19-24, Cmpd 23962, +MSn(838.4411), 59.71 min	CID	838.4411	0	-2.4022622	2	DLESLPDAVFILDTK	peptide24542593(pre=-,post=-)	94	91	2.8387097E-18	2.3276063E-9
SD7.mgf	index=21207	-1	060813-SludgeD36_13-18, Cmpd 24173, +MSn(929.51), 59.62 min	CID	929.51	1	-1.2143025	2	ELGLPVTVVEAFATPASR	peptide28073861(pre=-,post=-)	155	132	2.844633E-18	2.3665832E-9
SD7.mgf	index=16461	-1	060813-SludgeD36_13-18, Cmpd 19164, +MSn(642.3312), 46.74 min	CID	642.3312	0	-2.4705482	3	EPVIPC+57.021INPPAAGFTDVK	peptide28079542(pre=-,post=-)	72	66	2.84517E-18	2.36703E-9
SD7.mgf	index=118096	-1	060813-SludgeD36_31-36, Cmpd 21082, +MSn(858.4625), 54.82 min	CID	858.4625	0	0.2132947	2	AGLVQALQESIGDTVSK	peptide26981853(pre=-,post=-)	131	124	2.8564147E-18	2.3689453E-9
SD7.mgf	index=90993	-1	060813-SludgeD36_25-30, Cmpd 17669, +MSn(1067.53), 45.33 min	CID	1067.53	1	1.6312187	2	LFTDDGDAVPVTVVDVSNNR	peptide29669809(pre=-,post=-)	200	165	2.8586905E-18	2.3886424E-9
SD7.mgf	index=35657	-1	060813-SludgeD36_1-6, Cmpd 9689, +MSn(777.3924), 28.40 min	CID	777.3924	0	-1.962813	2	ASGVTAGTSATTFSPAK	peptide27018375(pre=-,post=-)	163	146	2.8634362E-18	2.3747686E-9
SD7.mgf	index=21560	-1	060813-SludgeD36_13-18, Cmpd 24552, +MSn(676), 60.62 min	CID	676.0	0	-4.69499	3	AVDGAFLM+15.995PVEDVFSISGR	peptide28796390(pre=-,post=-)	110	103	2.8689746E-18	2.3923425E-9
SD7.mgf	index=95505	-1	060813-SludgeD36_25-30, Cmpd 22468, +MSn(849.45), 57.79 min	CID	849.45	0	4.0956125	2	QPPAFEDAALAIDALR	peptide26588012(pre=-,post=-)	158	144	2.8857718E-18	2.3842694E-9
SD7.mgf	index=84506	-1	060813-SludgeD36_25-30, Cmpd 10834, +MSn(777.3914), 29.44 min	CID	777.3914	0	-3.2190135	2	ASGVTAGTSATTFSPAK	peptide27018375(pre=-,post=-)	121	109	2.8886634E-18	2.3956905E-9
SD7.mgf	index=6153	-1	060813-SludgeD36_13-18, Cmpd 8297, +MSn(810.88), 23.63 min	CID	810.88	1	-0.86484534	2	SVVVAGDTAANDEDTR	peptide26729116(pre=-,post=-)	179	156	2.8924963E-18	2.3898252E-9
SD7.mgf	index=13212	-1	060813-SludgeD36_13-18, Cmpd 15721, +MSn(977.5329), 38.50 min	CID	977.5329	0	-2.9970129	2	VAPEEHPVLLTEAPLNPK	peptide28647068(pre=-,post=-)	136	112	2.8992823E-18	2.4120486E-9
SD7.mgf	index=59430	-1	060813-SludgeD36_19-24, Cmpd 12381, +MSn(724.3612), 31.90 min	CID	724.3612	0	-1.6852105	2	VAVFAEGEQAEAAR	peptide24140981(pre=-,post=-)	133	130	2.9089483E-18	2.3578786E-9
SD7.mgf	index=10124	-1	060813-SludgeD36_13-18, Cmpd 12479, +MSn(749.36), 31.93 min	CID	749.36	1	0.19107038	3	VYVADSFHATSSATSGDISTTK	peptide30848488(pre=-,post=-)	129	110	2.9094854E-18	2.4385558E-9
SD7.mgf	index=53044	-1	060813-SludgeD36_19-24, Cmpd 5640, +MSn(572.93), 18.29 min	CID	572.93	0	-6.817977	3	GVAM+15.995NPIDHPHGGGEGR	peptide27249883(pre=-,post=-)	105	95	2.9117473E-18	2.414835E-9
SD7.mgf	index=68569	-1	060813-SludgeD36_19-24, Cmpd 22026, +MSn(1102.58), 54.62 min	CID	1102.58	0	-1.4392713	2	AVVTAEFPGLVATSLVNTSGDR	peptide30499298(pre=-,post=-)	194	154	2.9527575E-18	2.4748241E-9
SD7.mgf	index=12086	-1	060813-SludgeD36_13-18, Cmpd 14539, +MSn(976.4775), 36.01 min	CID	976.4775	0	-0.93758076	2	EISVVSETITTHEYESK	peptide27123183(pre=-,post=-)	162	138	2.9550275E-18	2.450729E-9
SD7.mgf	index=59575	-1	060813-SludgeD36_19-24, Cmpd 12533, +MSn(705.3249), 32.19 min	CID	705.3249	0	-8.393806	2	ELGEDGYSGVEVR	peptide20823120(pre=-,post=-)	86	86	2.9673365E-18	2.3350937E-9
SD7.mgf	index=132753	-1	060813-SludgeD36_7-12, Cmpd 12147, +MSn(778.6741), 31.69 min	CID	778.6741	0	-2.0379653	3	IGEVHDGAATM+15.995DWM+15.995VQEQER	peptide29626793(pre=-,post=-)	95	75	2.9699994E-18	2.4816489E-9
SD7.mgf	index=89927	-1	060813-SludgeD36_25-30, Cmpd 16541, +MSn(866.45), 42.45 min	CID	866.45	0	-1.0566407	2	LM+15.995NEILDASNGLGAAVK	peptide27416654(pre=-,post=-);peptide32899880(pre=-,post=R)	150	144	2.9700424E-18	2.4631814E-9
SD7.mgf	index=129383	-1	060813-SludgeD36_7-12, Cmpd 8594, +MSn(782.89), 24.48 min	CID	782.89	1	-1.7539076	2	ANALGSSNSSGTTGLAR	peptide27003818(pre=-,post=-)	139	131	2.973821E-18	2.4663152E-9
SD7.mgf	index=111334	-1	060813-SludgeD36_31-36, Cmpd 13971, +MSn(642.65), 36.75 min	CID	642.65	0	0.18994838	3	INIVDTPGHADFGGEVER	peptide28244892(pre=-,post=-)	121	100	2.9845154E-18	2.482958E-9
SD7.mgf	index=138850	-1	060813-SludgeD36_7-12, Cmpd 18561, +MSn(801.94), 46.64 min	CID	801.94	1	-12.754827	2	IINEPTAAAIAYGLGK	peptide26211898(pre=-,post=-)	67	63	2.988436E-18	2.4690923E-9
SD7.mgf	index=14567	-1	060813-SludgeD36_13-18, Cmpd 17158, +MSn(995.97), 41.82 min	CID	995.97	0	-6.9248323	2	GLSTGLGDEGGFAPNLESNR	peptide29581007(pre=-,post=-)	181	147	2.988457E-18	2.4970717E-9
SD7.mgf	index=10592	-1	060813-SludgeD36_13-18, Cmpd 12970, +MSn(866.43), 32.86 min	CID	866.43	0	-7.6783824	2	GITINTAHVEYETAGR	peptide26098086(pre=-,post=-)	118	109	2.9996818E-18	2.4783835E-9
SD7.mgf	index=113935	-1	060813-SludgeD36_31-36, Cmpd 16706, +MSn(774.4), 43.48 min	CID	774.4	1	2.1702104	2	STPFAAQLVAEDAAR	peptide25486806(pre=-,post=-)	152	144	3.011832E-18	2.4695583E-9
SD7.mgf	index=59297	-1	060813-SludgeD36_19-24, Cmpd 12241, +MSn(760.8683), 31.63 min	CID	760.8683	0	-3.048266	2	ASLAFEQDGNQVGGK	peptide24435004(pre=-,post=-)	84	78	3.0171127E-18	2.4738882E-9
SD7.mgf	index=88192	-1	060813-SludgeD36_25-30, Cmpd 14716, +MSn(747.8504), 37.94 min	CID	747.8504	0	-2.4484177	2	FSANEGDGPGGAIFR	peptide24670414(pre=-,post=-)	144	133	3.0245582E-18	2.479993E-9
SD7.mgf	index=141442	-1	060813-SludgeD36_7-12, Cmpd 21316, +MSn(886.98), 53.75 min	CID	886.98	0	3.5782537	2	VM+15.995VDEPSVVDTIAILR	peptide26858606(pre=-,post=-)	157	140	3.034468E-18	2.5071245E-9
SD7.mgf	index=8214	-1	060813-SludgeD36_13-18, Cmpd 10465, +MSn(594.63), 27.84 min	CID	594.63	1	-5.8185487	3	AAVPSGASTGEHEAVELR	peptide27939204(pre=-,post=-)	98	86	3.0345276E-18	2.5245654E-9
SD7.mgf	index=12162	-1	060813-SludgeD36_13-18, Cmpd 14619, +MSn(595.6471), 36.17 min	CID	595.6471	0	-1.2296224	3	GITINTAHVEYNSPIR	peptide26098095(pre=-,post=-)	147	132	3.0356708E-18	2.5081182E-9
SD7.mgf	index=18999	-1	060813-SludgeD36_13-18, Cmpd 21843, +MSn(887.9399), 53.51 min	CID	887.9399	0	-3.0931976	2	DIIAILGM+15.995DELSPEDK	peptide25937364(pre=-,post=-)	105	95	3.0513547E-18	2.5210767E-9
SD7.mgf	index=139907	-1	060813-SludgeD36_7-12, Cmpd 19685, +MSn(928.41), 49.52 min	CID	928.41	2	-14.625361	3	AAVDAIEEFPFM+15.995NASVDDDGLM+15.995VHR	peptide31498879(pre=-,post=-)	105	65	3.056917E-18	2.5692162E-9
SD7.mgf	index=16058	-1	060813-SludgeD36_13-18, Cmpd 18734, +MSn(859.46), 45.68 min	CID	859.46	1	3.8738558	2	QFGTLAGGADVALNNIR	peptide27610526(pre=-,post=-)	129	114	3.0599863E-18	2.5377758E-9
SD7.mgf	index=66333	-1	060813-SludgeD36_19-24, Cmpd 19661, +MSn(688.68), 48.53 min	CID	688.68	1	1.3606173	3	ALFLWNQEASDTPASGTVR	peptide28771391(pre=-,post=-)	101	88	3.062993E-18	2.554128E-9
SD7.mgf	index=38892	-1	060813-SludgeD36_1-6, Cmpd 13188, +MSn(751.3592), 37.00 min	CID	751.3592	0	-3.8991685	2	ELFTDQTNASTFK	peptide20822937(pre=-,post=-)	96	94	3.0688537E-18	2.4149809E-9
SD7.mgf	index=64424	-1	060813-SludgeD36_19-24, Cmpd 17637, +MSn(772.03), 43.45 min	CID	772.03	1	-4.0064173	3	THDLVYDELTTDHPIDLC+57.021R	peptide29307051(pre=-,post=-)	102	80	3.0708627E-18	2.5606903E-9
SD7.mgf	index=66383	-1	060813-SludgeD36_19-24, Cmpd 19713, +MSn(787.44), 48.66 min	CID	787.44	1	3.9181461	2	TISIVVPFAAGGPTDK	peptide26765770(pre=-,post=-)	85	81	3.082578E-18	2.5468738E-9
SD7.mgf	index=4420	-1	060813-SludgeD36_13-18, Cmpd 6467, +MSn(657.98), 20.06 min	CID	657.98	1	0.8672805	3	IVVEGHTDAHSSDAYNQK	peptide28263380(pre=-,post=-)	104	83	3.1005581E-18	2.5794993E-9
SD7.mgf	index=137969	-1	060813-SludgeD36_7-12, Cmpd 17626, +MSn(823.442), 44.24 min	CID	823.442	0	-1.7048028	2	IVNEPTAAALAYGLDK	peptide26252517(pre=-,post=-)	115	110	3.1035864E-18	2.564231E-9
SD7.mgf	index=37647	-1	060813-SludgeD36_1-6, Cmpd 11881, +MSn(840.9159), 33.72 min	CID	840.9159	0	-1.0161436	2	STGPYSM+15.995ITQQPLGGK	peptide26714779(pre=-,post=-)	115	106	3.1721206E-18	2.620855E-9
SD7.mgf	index=19921	-1	060813-SludgeD36_13-18, Cmpd 22817, +MSn(917.9759), 56.04 min	CID	917.9759	0	-7.6461587	2	QEAVLEDPYILFVNGK	peptide26564022(pre=-,post=-)	50	45	3.174903E-18	2.6231541E-9
SD7.mgf	index=66069	-1	060813-SludgeD36_19-24, Cmpd 19380, +MSn(949.49), 47.82 min	CID	949.49	0	-8.035191	2	GDLLAANGGIFGPQGNAIGR	peptide29566210(pre=-,post=-)	207	173	3.1783058E-18	2.655704E-9
SD7.mgf	index=21384	-1	060813-SludgeD36_13-18, Cmpd 24363, +MSn(1013.4983), 60.13 min	CID	1013.4983	0	-2.8304381	2	AVDGAFLM+15.995PVEDVFSISGR	peptide28796390(pre=-,post=-)	170	146	3.1824784E-18	2.653763E-9
SD7.mgf	index=144118	-1	060813-SludgeD36_7-12, Cmpd 24183, +MSn(942.98), 61.25 min	CID	942.98	1	-0.22554493	2	NPPAGEEAFLVDLLENR	peptide27511013(pre=-,post=-)	107	100	3.190338E-18	2.645882E-9
SD7.mgf	index=23777	-1	060813-SludgeD36_13-18, Cmpd 26993, +MSn(913.4931), 67.04 min	CID	913.4931	0	-0.26726043	2	EELLPALDVLASDLEAK	peptide27115091(pre=-,post=-)	150	134	3.1947459E-18	2.6495375E-9
SD7.mgf	index=111794	-1	060813-SludgeD36_31-36, Cmpd 14454, +MSn(518.26), 37.91 min	CID	518.26	1	-14.579789	4	VGVTELHYEAYEAHVVPR	peptide28663985(pre=-,post=-)	63	50	3.2221539E-18	2.6806604E-9
SD7.mgf	index=110937	-1	060813-SludgeD36_31-36, Cmpd 13554, +MSn(930.95), 35.78 min	CID	930.95	1	-4.6890745	2	VAITAADEGSENADELVR	peptide28646069(pre=-,post=-)	237	196	3.2221772E-18	2.68068E-9
SD7.mgf	index=17243	-1	060813-SludgeD36_13-18, Cmpd 19987, +MSn(774.4), 48.78 min	CID	774.4	1	2.1702104	2	FGEGELAAAGLGALDR	peptide26018513(pre=-,post=-)	101	99	3.2250914E-18	2.6646205E-9
SD7.mgf	index=3670	-1	060813-SludgeD36_13-18, Cmpd 5678, +MSn(732.3269), 18.45 min	CID	732.3269	0	-5.3339963	2	ASADGC+57.021TPQGASVSR	peptide24429810(pre=-,post=-)	134	130	3.2323164E-18	2.650345E-9
SD7.mgf	index=18980	-1	060813-SludgeD36_13-18, Cmpd 21823, +MSn(940.49), 53.46 min	CID	940.49	0	4.218335	2	LEDVIGTADIFISSTGNK	peptide28280696(pre=-,post=-)	131	116	3.2336957E-18	2.6902627E-9
SD7.mgf	index=66033	-1	060813-SludgeD36_19-24, Cmpd 19342, +MSn(642.67), 47.73 min	CID	642.67	1	4.3087144	3	EPVIPC+57.021INPPAAGFTDVK	peptide28079542(pre=-,post=-)	60	55	3.2613155E-18	2.7132407E-9
SD7.mgf	index=128748	-1	060813-SludgeD36_7-12, Cmpd 7926, +MSn(764.39), 23.14 min	CID	764.39	1	8.910377	2	ITNSGGQPDSAPNIR	peptide24913908(pre=-,post=-)	116	108	3.2767172E-18	2.6867515E-9
SD7.mgf	index=43358	-1	060813-SludgeD36_1-6, Cmpd 17909, +MSn(798.38), 49.23 min	CID	798.38	1	-2.255333	2	M+15.995LQEAVDALFDNGR	peptide23511950(pre=-,post=-)	100	99	3.2818724E-18	2.660156E-9
SD7.mgf	index=90948	-1	060813-SludgeD36_25-30, Cmpd 17621, +MSn(1012), 45.21 min	CID	1012.0	0	-2.5330732	2	GYNIESLTVAPTEDASLSR	peptide28953711(pre=-,post=-)	265	232	3.2843134E-18	2.7386797E-9
SD7.mgf	index=138594	-1	060813-SludgeD36_7-12, Cmpd 18290, +MSn(899.96), 45.94 min	CID	899.96	1	1.5958273	2	M+15.995NVGQVLETHLGWAAR	peptide26401987(pre=-,post=-)	117	107	3.2962351E-18	2.7234006E-9
SD7.mgf	index=35014	-1	060813-SludgeD36_1-6, Cmpd 9013, +MSn(855.93), 26.79 min	CID	855.93	0	7.844006	2	EGSTLETQTSTTITNK	peptide25972765(pre=-,post=-)	101	92	3.3013787E-18	2.7276503E-9
SD7.mgf	index=63917	-1	060813-SludgeD36_19-24, Cmpd 17093, +MSn(880.44), 42.10 min	CID	880.44	0	4.7833424	2	QIIVDC+57.021DVLQADGGTR	peptide26575293(pre=-,post=-)	104	96	3.305299E-18	2.7308893E-9
SD7.mgf	index=2955	-1	060813-SludgeD36_13-18, Cmpd 4926, +MSn(772.34), 16.71 min	CID	772.34	0	-0.23707877	2	DGQSSQAHIGDDTGR	peptide24535634(pre=-,post=-)	126	124	3.3255676E-18	2.7268066E-9
SD7.mgf	index=60964	-1	060813-SludgeD36_19-24, Cmpd 13991, +MSn(975.4372), 35.09 min	CID	975.4372	0	-1.3140124	2	DGSGNGNVWALSSGNNASSR	peptide29495957(pre=-,post=-)	182	154	3.3265126E-18	2.7795415E-9
SD7.mgf	index=90494	-1	060813-SludgeD36_25-30, Cmpd 17144, +MSn(801.88), 43.98 min	CID	801.88	0	-1.2178397	2	TLWSGYDSNLAYGR	peptide24076540(pre=-,post=-)	122	116	3.333558E-18	2.7020504E-9
SD7.mgf	index=107885	-1	060813-SludgeD36_31-36, Cmpd 10298, +MSn(777.3921), 28.50 min	CID	777.3921	0	-2.3553755	2	ASGVTAGTSATTFSPAK	peptide27018375(pre=-,post=-)	152	137	3.347299E-18	2.7760563E-9
SD7.mgf	index=62631	-1	060813-SludgeD36_19-24, Cmpd 15742, +MSn(747.8502), 38.83 min	CID	747.8502	0	-2.6932595	2	FSANEGDGPGGAIFR	peptide24670414(pre=-,post=-)	141	125	3.3508092E-18	2.7475033E-9
SD7.mgf	index=20999	-1	060813-SludgeD36_13-18, Cmpd 23953, +MSn(921.44), 59.04 min	CID	921.44	1	-1.0261189	2	ELAAFAQFASDLDDATR	peptide27123693(pre=-,post=-)	169	153	3.3531718E-18	2.7809268E-9
SD7.mgf	index=113990	-1	060813-SludgeD36_31-36, Cmpd 16764, +MSn(864.4475), 43.63 min	CID	864.4475	0	-2.6124141	2	AGDTGSPEVQIALLNSR	peptide26978799(pre=-,post=-)	187	172	3.3569465E-18	2.7840572E-9
SD7.mgf	index=64125	-1	060813-SludgeD36_19-24, Cmpd 17315, +MSn(895.95), 42.65 min	CID	895.95	0	0.47686398	2	SYELPDGQVITIGNER	peptide26732617(pre=-,post=-)	133	125	3.3579856E-18	2.7744198E-9
SD7.mgf	index=2102	-1	060813-SludgeD36_13-18, Cmpd 4008, +MSn(580.77), 14.35 min	CID	580.77	0	0.94584244	4	EQLHGDPAATAGSHQGHGHAEGR	peptide30931251(pre=-,post=-)	130	100	3.361134E-18	2.8202087E-9
SD7.mgf	index=11037	-1	060813-SludgeD36_13-18, Cmpd 13437, +MSn(888.47), 33.80 min	CID	888.47	1	6.290544	2	EIAQVGTISANGDTTIGK	peptide28070845(pre=-,post=-)	106	90	3.385742E-18	2.816757E-9
SD7.mgf	index=51875	-1	060813-SludgeD36_19-24, Cmpd 4398, +MSn(419.4458), 15.26 min	CID	419.4458	0	-2.3282156	4	GVAM+15.995NPVDHPHGGGEGK	peptide27249887(pre=-,post=-)	111	98	3.4033893E-18	2.8225744E-9
SD7.mgf	index=41096	-1	060813-SludgeD36_1-6, Cmpd 15512, +MSn(791.94), 42.99 min	CID	791.94	0	11.329481	2	ALPASEAAAQSLLQGR	peptide25826159(pre=-,post=-)	127	126	3.4069615E-18	2.8148843E-9
SD7.mgf	index=67143	-1	060813-SludgeD36_19-24, Cmpd 20516, +MSn(803.3947), 50.71 min	CID	803.3947	0	-5.3939524	2	AIGQADEAELFGWAK	peptide24392498(pre=-,post=-)	93	88	3.4207597E-18	2.8048595E-9
SD7.mgf	index=82169	-1	060813-SludgeD36_25-30, Cmpd 8320, +MSn(689.36), 24.15 min	CID	689.36	0	-6.728909	2	QTVTGGTPSTLTSK	peptide23812314(pre=-,post=-)	92	91	3.4297787E-18	2.780043E-9
SD7.mgf	index=59592	-1	060813-SludgeD36_19-24, Cmpd 12551, +MSn(574.6562), 32.22 min	CID	574.6562	0	-0.31863472	3	VAGIVGHLNSGTTIPASK	peptide28645387(pre=-,post=-)	101	92	3.4313824E-18	2.8547273E-9
SD7.mgf	index=85355	-1	060813-SludgeD36_25-30, Cmpd 11737, +MSn(496.2464), 31.43 min	CID	496.2464	0	-2.6443565	3	VAATDHEDAALAFR	peptide24132373(pre=-,post=-)	91	90	3.432836E-18	2.7825213E-9
SD7.mgf	index=116911	-1	060813-SludgeD36_31-36, Cmpd 19835, +MSn(866.93), 51.55 min	CID	866.93	1	-5.10599	2	M+15.995DLIQQLEQEEIAR	peptide23499914(pre=-,post=-)	129	129	3.4390743E-18	2.7875777E-9
SD7.mgf	index=63864	-1	060813-SludgeD36_19-24, Cmpd 17037, +MSn(956.97), 41.96 min	CID	956.97	1	-6.4120703	2	VGSGM+15.995AGM+15.995QAGGLYNVVLR	peptide29352060(pre=-,post=-)	153	129	3.4701025E-18	2.8936034E-9
SD7.mgf	index=56813	-1	060813-SludgeD36_19-24, Cmpd 9605, +MSn(668.33), 26.29 min	CID	668.33	0	-0.91324794	2	DYGTNVVAGTNPK	peptide20788255(pre=-,post=-)	75	73	3.4704975E-18	2.7310476E-9
SD7.mgf	index=91025	-1	060813-SludgeD36_25-30, Cmpd 17702, +MSn(1012), 45.42 min	CID	1012.0	0	-2.5330732	2	GYNIESLTVAPTEDASLSR	peptide28953711(pre=-,post=-)	201	175	3.4730208E-18	2.8960365E-9
SD7.mgf	index=34005	-1	060813-SludgeD36_1-6, Cmpd 7938, +MSn(702.3214), 24.24 min	CID	702.3214	0	-2.9547572	2	DLINNNDATGNDK	peptide20754866(pre=-,post=-)	111	108	3.473342E-18	2.733286E-9
SD7.mgf	index=20317	-1	060813-SludgeD36_13-18, Cmpd 23233, +MSn(802.43), 57.13 min	CID	802.43	0	0.45637763	3	LLVPAAM+15.995HDEIVDAVVAEVAQAK	peptide31031994(pre=-,post=-)	95	69	3.477518E-18	2.9178624E-9
SD7.mgf	index=18371	-1	060813-SludgeD36_13-18, Cmpd 21174, +MSn(941.49), 51.78 min	CID	941.49	1	2.1091638	2	YFIAGQNLPTSWINTR	peptide26923645(pre=-,post=-)	143	122	3.483493E-18	2.878116E-9
SD7.mgf	index=62551	-1	060813-SludgeD36_19-24, Cmpd 15658, +MSn(747.8503), 38.64 min	CID	747.8503	0	-2.6116457	2	FSANEGDGPGGAIFR	peptide24670414(pre=-,post=-)	152	133	3.488776E-18	2.8606295E-9
SD7.mgf	index=135048	-1	060813-SludgeD36_7-12, Cmpd 14557, +MSn(642.6477), 36.69 min	CID	642.6477	0	-3.419071	3	INIVDTPGHADFGGEVER	peptide28244892(pre=-,post=-)	140	118	3.4900342E-18	2.9035225E-9
SD7.mgf	index=91439	-1	060813-SludgeD36_25-30, Cmpd 18139, +MSn(586.6176), 46.55 min	CID	586.6176	0	-4.0577736	3	QGLGDVVEAYEEVGHR	peptide26569781(pre=-,post=-);peptide30310207(pre=-,post=L)	88	84	3.491571E-18	2.8847902E-9
SD7.mgf	index=40245	-1	060813-SludgeD36_1-6, Cmpd 14619, +MSn(646.6707), 40.65 min	CID	646.6707	0	0.47191858	3	GGVPIATPVFDGAHETEIK	peptide28926283(pre=-,post=-)	113	102	3.4938248E-18	2.9133842E-9
SD7.mgf	index=39926	-1	060813-SludgeD36_1-6, Cmpd 14284, +MSn(875.9233), 39.78 min	CID	875.9233	0	-0.13936186	2	GGIVTWETQQTDYPR	peptide24721442(pre=-,post=-)	155	144	3.4954353E-18	2.8660898E-9
SD7.mgf	index=93590	-1	060813-SludgeD36_25-30, Cmpd 20410, +MSn(988.0391), 52.42 min	CID	988.0391	0	-1.8532174	2	VALGVLPTTDFGTVTQDIK	peptide29337689(pre=-,post=-)	172	144	3.5008856E-18	2.919272E-9
SD7.mgf	index=37266	-1	060813-SludgeD36_1-6, Cmpd 11480, +MSn(816.42), 32.74 min	CID	816.42	0	5.6069946	2	EGTLGITSENNLAQGK	peptide25972867(pre=-,post=-)	114	103	3.513617E-18	2.9030047E-9
SD7.mgf	index=19961	-1	060813-SludgeD36_13-18, Cmpd 22859, +MSn(984.986), 56.15 min	CID	984.986	0	-2.7264748	2	ELLSSYNFPGDDIPFVR	peptide27125799(pre=-,post=-)	155	137	3.5182134E-18	2.9178029E-9
SD7.mgf	index=138544	-1	060813-SludgeD36_7-12, Cmpd 18238, +MSn(830.95), 45.81 min	CID	830.95	1	-3.4898114	2	IINEPTAAAIAYGLDK	peptide26211894(pre=-,post=-)	137	127	3.522554E-18	2.9103888E-9
SD7.mgf	index=138551	-1	060813-SludgeD36_7-12, Cmpd 18245, +MSn(1039.83), 45.83 min	CID	1039.83	1	1.7817338	3	EHLQVIAPEGFM+15.995EEASSENILAGPTM+15.995QR	peptide32146941(pre=-,post=-)	100	64	3.5793826E-18	3.0134768E-9
SD7.mgf	index=61620	-1	060813-SludgeD36_19-24, Cmpd 14680, +MSn(893.47), 36.51 min	CID	893.47	1	0.17205507	2	GITINTAHVEYNSPIR	peptide26098095(pre=-,post=-)	178	161	3.5795265E-18	2.9574603E-9
SD7.mgf	index=66612	-1	060813-SludgeD36_19-24, Cmpd 19956, +MSn(795.41), 49.27 min	CID	795.41	1	-5.25826	2	NVIGDLSLDDALTSR	peptide25169644(pre=-,post=-)	103	100	3.582886E-18	2.9377953E-9
SD7.mgf	index=15647	-1	060813-SludgeD36_13-18, Cmpd 18297, +MSn(661.34), 44.59 min	CID	661.34	0	-1.7535094	3	FANALELHEQLANLGDAR	peptide28090216(pre=-,post=-)	122	108	3.5963944E-18	2.9920086E-9
SD7.mgf	index=136682	-1	060813-SludgeD36_7-12, Cmpd 16273, +MSn(920.9041), 40.79 min	CID	920.9041	0	-6.892805	2	QYAGFSTAEESNAFYR	peptide26604419(pre=-,post=-)	205	176	3.6172976E-18	2.9886673E-9
SD7.mgf	index=136234	-1	060813-SludgeD36_7-12, Cmpd 15802, +MSn(882.43), 39.63 min	CID	882.43	0	-10.444129	2	EFNVEANVGAPQVAYR	peptide25969598(pre=-,post=-)	96	85	3.6239846E-18	2.9941924E-9
SD7.mgf	index=10938	-1	060813-SludgeD36_13-18, Cmpd 13333, +MSn(814.4313), 33.59 min	CID	814.4313	0	9.442788	2	LAAADSGAQDQGAALLR	peptide27356722(pre=-,post=-)	125	114	3.6245847E-18	3.0060212E-9
SD7.mgf	index=107905	-1	060813-SludgeD36_31-36, Cmpd 10319, +MSn(787.37), 28.54 min	CID	787.37	0	-1.7053877	2	PENQNQGGQFGLER	peptide25100479(pre=M,post=-)	165	156	3.638616E-18	2.9493186E-9
SD7.mgf	index=15993	-1	060813-SludgeD36_13-18, Cmpd 18666, +MSn(916.9434), 45.51 min	CID	916.9434	0	-0.26625478	2	DIATESTIYGIETYEK	peptide25936594(pre=-,post=-)	109	97	3.650765E-18	3.0163188E-9
SD7.mgf	index=141639	-1	060813-SludgeD36_7-12, Cmpd 21526, +MSn(662.99), 54.29 min	CID	662.99	2	7.3437276	3	YWGEPFPIVWDEHGPR	peptide26950875(pre=-,post=-)	91	81	3.6667812E-18	3.0295513E-9
SD7.mgf	index=83576	-1	060813-SludgeD36_25-30, Cmpd 9802, +MSn(813.8984), 27.24 min	CID	813.8984	0	1.4998248	2	SPTGSTPHQFTDVPR	peptide25452159(pre=-,post=-)	154	139	3.690769E-18	3.0262541E-9
SD7.mgf	index=66324	-1	060813-SludgeD36_19-24, Cmpd 19651, +MSn(1076.53), 48.50 min	CID	1076.53	1	5.020955	2	IALGAFC+57.021VSEPDAGSDVSSLR	peptide30154218(pre=-,post=-)	180	151	3.695689E-18	3.093174E-9
SD7.mgf	index=24478	-1	060813-SludgeD36_13-18, Cmpd 27874, +MSn(1092.1254), 69.28 min	CID	1092.1254	0	0.0	2	SVAYTPVIDGPLVLAALTNLR	peptide30369924(pre=-,post=-)	176	147	3.705293E-18	3.1012122E-9
SD7.mgf	index=141034	-1	060813-SludgeD36_7-12, Cmpd 20881, +MSn(829.45), 52.61 min	CID	829.45	0	1.1773629	2	ILAAFSDLLPADQQR	peptide24874174(pre=-,post=-)	114	107	3.7071385E-18	3.0396765E-9
SD7.mgf	index=115084	-1	060813-SludgeD36_31-36, Cmpd 17913, +MSn(895.9478), 46.60 min	CID	895.9478	0	-1.9755794	2	SYELPDGQVITIGNER	peptide26732617(pre=-,post=-)	140	131	3.714518E-18	3.0689924E-9
SD7.mgf	index=12169	-1	060813-SludgeD36_13-18, Cmpd 14626, +MSn(627.31), 36.19 min	CID	627.31	2	-2.8548353	3	ELTGGHDVDIVFEHPGR	peptide27126889(pre=-,post=-)	73	66	3.7365556E-18	3.098883E-9
SD7.mgf	index=78139	-1	060813-SludgeD36_25-30, Cmpd 4051, +MSn(405.7032), 14.49 min	CID	405.7032	0	-0.9778778	4	VYGGAEHPHTAQQPK	peptide25696764(pre=-,post=-)	106	97	3.777359E-18	3.0972538E-9
SD7.mgf	index=67705	-1	060813-SludgeD36_19-24, Cmpd 21110, +MSn(584.05), 52.23 min	CID	584.05	1	-4.782157	4	VTYAADAFFDFDKAVLKPEGK	peptide32775805(pre=K,post=A)	124	94	3.8027242E-18	3.182759E-9
SD7.mgf	index=135771	-1	060813-SludgeD36_7-12, Cmpd 15316, +MSn(862.408), 38.44 min	CID	862.408	0	-2.6893647	2	STPTVDQTAQYIEDR	peptide25487639(pre=-,post=-)	146	131	3.8317376E-18	3.1418417E-9
SD7.mgf	index=6195	-1	060813-SludgeD36_13-18, Cmpd 8341, +MSn(794.8804), 23.72 min	CID	794.8804	0	-1.6892745	2	AVNDSLSGGGNADQVGK	peptide27033769(pre=-,post=-)	98	91	3.8565803E-18	3.1984249E-9
SD7.mgf	index=21009	-1	060813-SludgeD36_13-18, Cmpd 23963, +MSn(1055.04), 59.07 min	CID	1055.04	0	-4.51236	2	TSDLAGDGTTTATVLAQAIFR	peptide30396742(pre=-,post=-)	198	156	3.8794394E-18	3.2469674E-9
SD7.mgf	index=70326	-1	060813-SludgeD36_19-24, Cmpd 23891, +MSn(838.4411), 59.53 min	CID	838.4411	0	-2.4022622	2	DLESLPDAVFILDTK	peptide24542593(pre=-,post=-)	100	96	3.88068E-18	3.1819718E-9
SD7.mgf	index=109118	-1	060813-SludgeD36_31-36, Cmpd 11644, +MSn(887.4241), 31.51 min	CID	887.4241	0	0.34388956	2	LYVHDEENTLNVGDR	peptide25081998(pre=-,post=-)	177	161	3.9109612E-18	3.2068013E-9
SD7.mgf	index=51582	-1	060813-SludgeD36_19-24, Cmpd 4081, +MSn(464.817), 14.44 min	CID	464.817	0	-0.06565504	5	EQLHGDPAATAGSHQGHGHAEGR	peptide30931251(pre=-,post=-)	137	103	3.911123E-18	3.2816851E-9
SD7.mgf	index=62852	-1	060813-SludgeD36_19-24, Cmpd 15974, +MSn(939.9847), 39.36 min	CID	939.9847	0	3.4414117	2	GSAADVTQIAVGGQYNLSK	peptide28942073(pre=-,post=-)	129	116	3.916511E-18	3.2658485E-9
SD7.mgf	index=54647	-1	060813-SludgeD36_19-24, Cmpd 7327, +MSn(482.585), 21.75 min	CID	482.585	0	-0.8853274	3	GLM+15.995TTVHAATATQK	peptide23077387(pre=-,post=-)	89	87	3.9230265E-18	3.1798502E-9
SD7.mgf	index=141837	-1	060813-SludgeD36_7-12, Cmpd 21739, +MSn(842.4478), 54.86 min	CID	842.4478	0	-1.6663421	2	GIEAGVEAAVAGIAEQAK	peptide28154894(pre=-,post=-)	144	127	3.9263786E-18	3.2665377E-9
SD7.mgf	index=141627	-1	060813-SludgeD36_7-12, Cmpd 21514, +MSn(1007.54), 54.26 min	CID	1007.54	1	4.09214	2	DAGLSVDQIGDVILVGGQTR	peptide29489502(pre=-,post=-)	254	207	3.94114E-18	3.2931071E-9
SD7.mgf	index=20661	-1	060813-SludgeD36_13-18, Cmpd 23594, +MSn(1006.53), 58.10 min	CID	1006.53	1	-12.535409	3	DIAALGIYPAVDPLASTSNILQPHVVGER	peptide32287253(pre=-,post=-)	138	98	3.9435526E-18	3.3214382E-9
SD7.mgf	index=21647	-1	060813-SludgeD36_13-18, Cmpd 24645, +MSn(788.4261), 60.87 min	CID	788.4261	0	-5.109293	2	STWDYGPVGVLLLR	peptide23996963(pre=-,post=-)	132	128	3.951677E-18	3.2030731E-9
SD7.mgf	index=62570	-1	060813-SludgeD36_19-24, Cmpd 15678, +MSn(867.4369), 38.69 min	CID	867.4369	0	-2.3219619	2	VPTPTGSATDLTFEAAR	peptide27858550(pre=-,post=-)	91	72	3.9614238E-18	3.2853757E-9
SD7.mgf	index=101722	-1	060813-SludgeD36_31-36, Cmpd 3733, +MSn(426.9426), 13.67 min	CID	426.9426	0	-1.2866266	4	GTAM+15.995NPVDHPHGGGEGR	peptide27246431(pre=-,post=-)	116	103	3.9683808E-18	3.2911458E-9
SD7.mgf	index=17307	-1	060813-SludgeD36_13-18, Cmpd 20056, +MSn(834.9463), 48.94 min	CID	834.9463	0	-3.7281218	2	LLDEAQAGDNIGALLR	peptide26315379(pre=-,post=-)	167	153	3.9732827E-18	3.2827876E-9
SD7.mgf	index=115754	-1	060813-SludgeD36_31-36, Cmpd 18620, +MSn(844.9399), 48.42 min	CID	844.9399	0	-1.0113043	2	QVDFVTLPGDEIEVK	peptide25343540(pre=-,post=-)	74	72	3.9814246E-18	3.264578E-9
SD7.mgf	index=7220	-1	060813-SludgeD36_13-18, Cmpd 9421, +MSn(822.4191), 25.83 min	CID	822.4191	0	-2.3006341	2	SNTAPVVVTENGAQTR	peptide26679798(pre=-,post=-)	182	161	3.9822385E-18	3.290187E-9
SD7.mgf	index=140839	-1	060813-SludgeD36_7-12, Cmpd 20673, +MSn(893.42), 52.07 min	CID	893.42	0	-12.023526	2	ELESFAAFGSDLDAVSK	peptide27124465(pre=-,post=-)	110	96	3.9885557E-18	3.3078775E-9
SD7.mgf	index=107342	-1	060813-SludgeD36_31-36, Cmpd 9727, +MSn(542.9331), 27.29 min	CID	542.9331	0	-1.3490076	3	SPTGSTPHQFTDVPR	peptide25452159(pre=-,post=-)	95	92	4.0074183E-18	3.2858916E-9
SD7.mgf	index=52765	-1	060813-SludgeD36_19-24, Cmpd 5346, +MSn(759.8414), 17.63 min	CID	759.8414	0	-1.606521	2	LGANAGASGDTDNEAR	peptide26292377(pre=-,post=-)	168	153	4.0230963E-18	3.3239445E-9
SD7.mgf	index=37124	-1	060813-SludgeD36_1-6, Cmpd 11331, +MSn(888.96), 32.38 min	CID	888.96	1	-2.2314906	2	IAITAANDASTAATNAATK	peptide28978674(pre=-,post=-)	125	104	4.0258918E-18	3.3570575E-9
SD7.mgf	index=20718	-1	060813-SludgeD36_13-18, Cmpd 23655, +MSn(982.02), 58.26 min	CID	982.02	1	3.8254285	2	ELLSIYEFPGDDLPVVR	peptide27125776(pre=-,post=-)	152	135	4.0360462E-18	3.3472634E-9
SD7.mgf	index=15603	-1	060813-SludgeD36_13-18, Cmpd 18250, +MSn(755.38), 44.48 min	CID	755.38	1	0.35121983	3	HVSNAQAVVEFLDAHNQVER	peptide29615355(pre=-,post=-)	85	68	4.0433184E-18	3.3784848E-9
SD7.mgf	index=90054	-1	060813-SludgeD36_25-30, Cmpd 16674, +MSn(997.48), 42.78 min	CID	997.48	0	5.2011223	2	EIELEDPYENM+15.995GAQLVK	peptide27121599(pre=-,post=-)	141	116	4.0538046E-18	3.3619914E-9
SD7.mgf	index=83824	-1	060813-SludgeD36_25-30, Cmpd 10063, +MSn(777.39), 27.77 min	CID	777.39	0	-5.0248013	2	ASGVTAGTSATTFSPAK	peptide27018375(pre=-,post=-)	117	106	4.0584554E-18	3.3658483E-9
SD7.mgf	index=16053	-1	060813-SludgeD36_13-18, Cmpd 18729, +MSn(833.45), 45.67 min	CID	833.45	0	0.5126238	2	QAISSHLLEAAIEGAR	peptide26558447(pre=-,post=-)	163	157	4.078319E-18	3.3695702E-9
SD7.mgf	index=61477	-1	060813-SludgeD36_19-24, Cmpd 14530, +MSn(667.0131), 36.19 min	CID	667.0131	0	0.27451563	3	AVFNSLEVHTVGGQAEAAAK	peptide29464426(pre=-,post=-)	79	66	4.0835103E-18	3.4120677E-9
SD7.mgf	index=143815	-1	060813-SludgeD36_7-12, Cmpd 23844, +MSn(946.99), 60.38 min	CID	946.99	0	6.7030263	2	SLLDLLDTENELYQAR	peptide26666002(pre=-,post=-)	97	94	4.1079795E-18	3.3940761E-9
SD7.mgf	index=2730	-1	060813-SludgeD36_13-18, Cmpd 4687, +MSn(519.9), 16.11 min	CID	519.9	0	-2.1131573	3	EGQSSQAHIGDDTGR	peptide24582350(pre=-,post=-)	90	86	4.141478E-18	3.3958136E-9
SD7.mgf	index=57612	-1	060813-SludgeD36_19-24, Cmpd 10444, +MSn(777.3925), 27.92 min	CID	777.3925	0	-1.8057879	2	ASGVTAGTSATTFSPAK	peptide27018375(pre=-,post=-)	135	123	4.1496785E-18	3.4415035E-9
SD7.mgf	index=53409	-1	060813-SludgeD36_19-24, Cmpd 6024, +MSn(748.36), 19.10 min	CID	748.36	0	4.648859	2	GQTVC+57.021VQSGTTTEK	peptide23099110(pre=-,post=-)	104	100	4.155204E-18	3.3680445E-9
SD7.mgf	index=131176	-1	060813-SludgeD36_7-12, Cmpd 10478, +MSn(777.3926), 28.19 min	CID	777.3926	0	-1.7272755	2	ASGVTAGTSATTFSPAK	peptide27018375(pre=-,post=-)	161	146	4.198719E-18	3.482175E-9
SD7.mgf	index=35396	-1	060813-SludgeD36_1-6, Cmpd 9414, +MSn(651.338), 27.75 min	CID	651.338	0	-0.65595096	2	ALDAANTAAADAVK	peptide22659254(pre=-,post=-);peptide31954555(pre=-,post=K)	83	83	4.2035726E-18	3.40725E-9
SD7.mgf	index=20477	-1	060813-SludgeD36_13-18, Cmpd 23401, +MSn(856.44), 57.59 min	CID	856.44	1	3.304117	3	LVDPTADEPDLFHAFGPLVSAAQR	peptide31357928(pre=-,post=-)	127	93	4.2089977E-18	3.534867E-9
SD7.mgf	index=20987	-1	060813-SludgeD36_13-18, Cmpd 23940, +MSn(811.42), 59.01 min	CID	811.42	2	-11.315572	3	VTVPATQLYAVAFDAADPLNTPR	peptide31188610(pre=-,post=-)	84	62	4.22328E-18	3.5436047E-9
SD7.mgf	index=116045	-1	060813-SludgeD36_31-36, Cmpd 18926, +MSn(834.9463), 49.20 min	CID	834.9463	0	-3.7281218	2	LLDEAQAGDNIGALLR	peptide26315379(pre=-,post=-)	137	132	4.224802E-18	3.4905967E-9
SD7.mgf	index=59389	-1	060813-SludgeD36_19-24, Cmpd 12337, +MSn(807.39), 31.82 min	CID	807.39	1	5.7123547	2	VLAGPSSDDYYQAAR	peptide25644589(pre=-,post=-)	88	79	4.2534756E-18	3.4876466E-9
SD7.mgf	index=6100	-1	060813-SludgeD36_13-18, Cmpd 8241, +MSn(794.88), 23.52 min	CID	794.88	0	-2.1499858	2	AVNDSLSGGGNADQVGK	peptide27033769(pre=-,post=-)	100	94	4.276586E-18	3.5467531E-9
SD7.mgf	index=90426	-1	060813-SludgeD36_25-30, Cmpd 17073, +MSn(663), 43.79 min	CID	663.0	1	-11.0207815	3	AHAFSASAEAAIIAAGGSVER	peptide30001784(pre=-,post=-)	84	77	4.2775226E-18	3.5801502E-9
SD7.mgf	index=113912	-1	060813-SludgeD36_31-36, Cmpd 16682, +MSn(864.4481), 43.42 min	CID	864.4481	0	-1.9063562	2	AGDTGSPEVQIALLNSR	peptide26978799(pre=-,post=-)	197	181	4.277969E-18	3.5479E-9
SD7.mgf	index=61366	-1	060813-SludgeD36_19-24, Cmpd 14413, +MSn(902.42), 35.95 min	CID	902.42	2	-11.44057	2	YWM+15.995DVAEADKPGYIK	peptide32917903(pre=-,post=L);peptide32917904(pre=-,post=L);peptide32917905(pre=-,post=L);peptide32948121(pre=-,post=L)	104	89	4.2851153E-18	3.5135899E-9
SD7.mgf	index=115296	-1	060813-SludgeD36_31-36, Cmpd 18136, +MSn(742.883), 47.18 min	CID	742.883	0	-2.9577458	2	QLFETFGEVTSVK	peptide21901719(pre=-,post=-)	107	107	4.3467923E-18	3.4206324E-9
SD7.mgf	index=141531	-1	060813-SludgeD36_7-12, Cmpd 21412, +MSn(818.43), 53.99 min	CID	818.43	1	-2.6477754	2	TIVNGWLNTGDLGFK	peptide25547405(pre=-,post=-)	94	90	4.358941E-18	3.5741234E-9
SD7.mgf	index=80961	-1	060813-SludgeD36_25-30, Cmpd 7042, +MSn(728.36), 21.50 min	CID	728.36	0	-3.1843162	2	STVSTSDTASGTTLK	peptide25491479(pre=-,post=-)	111	106	4.3653646E-18	3.5793901E-9
SD7.mgf	index=140620	-1	060813-SludgeD36_7-12, Cmpd 20440, +MSn(1033.08), 51.47 min	CID	1033.08	1	2.158519	2	GQGVSDLGVPISVPVGVGTLGR	peptide30584751(pre=-,post=-)	235	186	4.3694794E-18	3.6622354E-9
SD7.mgf	index=12383	-1	060813-SludgeD36_13-18, Cmpd 14851, +MSn(715.8712), 36.64 min	CID	715.8712	0	-1.534677	2	TTDVTGAIELPEGK	peptide24111050(pre=-,post=-)	55	53	4.3881555E-18	3.5568655E-9
SD7.mgf	index=85396	-1	060813-SludgeD36_25-30, Cmpd 11780, +MSn(753.3381), 31.53 min	CID	753.3381	0	-6.6435637	2	M+15.995PDLNTDDLEQAK	peptide21577452(pre=-,post=-)	106	103	4.3979497E-18	3.46089E-9
SD7.mgf	index=12480	-1	060813-SludgeD36_13-18, Cmpd 14952, +MSn(1083.44), 36.84 min	CID	1083.44	1	-6.283207	2	YEAAGEVPEADEDDPDEWK	peptide29400169(pre=-,post=-)	137	112	4.407304E-18	3.6751042E-9
SD7.mgf	index=39820	-1	060813-SludgeD36_1-6, Cmpd 14173, +MSn(816.9322), 39.49 min	CID	816.9322	0	-1.2701132	2	STGPYSLVTQQPLGGK	peptide26714776(pre=-,post=-)	127	120	4.410322E-18	3.6438763E-9
SD7.mgf	index=16822	-1	060813-SludgeD36_13-18, Cmpd 19545, +MSn(968.47), 47.67 min	CID	968.47	0	-0.44115555	2	ELLSEYEFPGDDAPVVR	peptide27125761(pre=-,post=-)	117	103	4.423403E-18	3.6685146E-9
SD7.mgf	index=60144	-1	060813-SludgeD36_19-24, Cmpd 13130, +MSn(925.45), 33.36 min	CID	925.45	1	-10.391808	2	AAVDAGYAANDLQVGQTGK	peptide28749030(pre=-,post=-)	93	74	4.4601517E-18	3.7191723E-9
SD7.mgf	index=17537	-1	060813-SludgeD36_13-18, Cmpd 20297, +MSn(836.45), 49.55 min	CID	836.45	0	-8.172493	2	VQLVGDDLFVTNPVR	peptide25668935(pre=-,post=-)	106	99	4.484124E-18	3.6767676E-9
SD7.mgf	index=51734	-1	060813-SludgeD36_19-24, Cmpd 4244, +MSn(419.4455), 14.86 min	CID	419.4455	0	-3.0557828	4	GVAM+15.995NPVDHPHGGGEGK	peptide27249887(pre=-,post=-)	72	64	4.4868915E-18	3.7211685E-9
SD7.mgf	index=144157	-1	060813-SludgeD36_7-12, Cmpd 24225, +MSn(561.9678), 61.37 min	CID	561.9678	0	-1.4119242	3	GIEAGVAAAVEAIADQAK	peptide28154893(pre=-,post=-)	81	76	4.5211488E-18	3.7613552E-9
SD7.mgf	index=11659	-1	060813-SludgeD36_13-18, Cmpd 14090, +MSn(1140.52), 35.10 min	CID	1140.52	2	-10.656942	2	VEAETGNNGLNAATGEM+15.995EDLVK	peptide30824292(pre=-,post=-)	125	96	4.531988E-18	3.7984402E-9
SD7.mgf	index=83786	-1	060813-SludgeD36_25-30, Cmpd 10023, +MSn(531.6142), 27.69 min	CID	531.6142	0	-0.80367637	3	QLVTHGHFEVNGVR	peptide23785465(pre=-,post=-)	79	76	4.5334787E-18	3.6746588E-9
SD7.mgf	index=135844	-1	060813-SludgeD36_7-12, Cmpd 15393, +MSn(652.02), 38.63 min	CID	652.02	0	-9.641668	3	VAPEEHPVLLTEAPLNPK	peptide28647068(pre=-,post=-)	67	59	4.5357642E-18	3.7735144E-9
SD7.mgf	index=20419	-1	060813-SludgeD36_13-18, Cmpd 23340, +MSn(914.81), 57.42 min	CID	914.81	2	-2.357588	3	VLPELEELALGGTATGTGINAPDGFAAR	peptide32257124(pre=-,post=-)	113	74	4.552675E-18	3.8328904E-9
SD7.mgf	index=142806	-1	060813-SludgeD36_7-12, Cmpd 22769, +MSn(868.98), 57.56 min	CID	868.98	0	-0.8428517	2	DVLTGPTNPLALLEQR	peptide25957232(pre=-,post=-)	122	119	4.560282E-18	3.767776E-9
SD7.mgf	index=12256	-1	060813-SludgeD36_13-18, Cmpd 14717, +MSn(848.41), 36.38 min	CID	848.41	0	2.4459877	2	VFFTNGGADANENAIR	peptide26829891(pre=-,post=-)	108	91	4.5800134E-18	3.784078E-9
SD7.mgf	index=20847	-1	060813-SludgeD36_13-18, Cmpd 23792, +MSn(771.74), 58.62 min	CID	771.74	1	-3.6914377	3	TLPM+15.995VWYIPPLSPIQNAAER	peptide29897885(pre=-,post=-)	117	102	4.5831567E-18	3.8295584E-9
SD7.mgf	index=67833	-1	060813-SludgeD36_19-24, Cmpd 21245, +MSn(969.47), 52.58 min	CID	969.47	0	2.7701263	2	M+15.995LDEIGDVSNLDNFIAR	peptide27471546(pre=-,post=-)	141	114	4.585487E-18	3.8029375E-9
SD7.mgf	index=53455	-1	060813-SludgeD36_19-24, Cmpd 6072, +MSn(709.3295), 19.21 min	CID	709.3295	0	-2.5813813	2	GAEAAAGSEAAAGADAK	peptide27196332(pre=-,post=-)	96	90	4.6070775E-18	3.8208436E-9
SD7.mgf	index=21326	-1	060813-SludgeD36_13-18, Cmpd 24299, +MSn(1068.51), 59.96 min	CID	1068.51	0	5.5979624	2	M+15.995YQLPDQQFANLYWFR	peptide26411849(pre=-,post=-)	103	90	4.6188293E-18	3.8161483E-9
SD7.mgf	index=103593	-1	060813-SludgeD36_31-36, Cmpd 5734, +MSn(779.3225), 18.69 min	CID	779.3225	0	-3.0544014	2	SGGGGGYGGGGGGGGGYGGGR	peptide30338679(pre=-,post=-)	166	149	4.6361922E-18	3.880345E-9
SD7.mgf	index=34098	-1	060813-SludgeD36_1-6, Cmpd 8047, +MSn(653.8451), 24.50 min	CID	653.8451	0	-1.4935664	2	ISDVASTAAATTAK	peptide23274903(pre=-,post=-)	102	102	4.647988E-18	3.767475E-9
SD7.mgf	index=22156	-1	060813-SludgeD36_13-18, Cmpd 25184, +MSn(1021.01), 62.29 min	CID	1021.01	1	-0.6269591	2	AIDGAFLM+15.995PVEDVFSISGR	peptide28767042(pre=-,post=-)	155	136	4.6531834E-18	3.880135E-9
SD7.mgf	index=22093	-1	060813-SludgeD36_13-18, Cmpd 25117, +MSn(1021.5), 62.11 min	CID	1021.5	2	-12.079265	2	AIDGAFIM+15.995PVEDVFSISGR	peptide28767041(pre=-,post=-)	156	130	4.6557902E-18	3.8823087E-9
SD7.mgf	index=92878	-1	060813-SludgeD36_25-30, Cmpd 19662, +MSn(800.9333), 50.46 min	CID	800.9333	0	0.76205105	2	LVETLDAYIPDPVR	peptide23475062(pre=-,post=-)	125	124	4.669285E-18	3.784738E-9
SD7.mgf	index=7344	-1	060813-SludgeD36_13-18, Cmpd 9551, +MSn(759.34), 26.08 min	CID	759.34	0	-9.163147	2	EEYDESGPSIVHR	peptide20803994(pre=-,post=-)	114	112	4.695298E-18	3.6948828E-9
SD7.mgf	index=130473	-1	060813-SludgeD36_7-12, Cmpd 9739, +MSn(729.88), 26.73 min	CID	729.88	0	-1.337975	2	TINDAALNQNTGVK	peptide24063110(pre=-,post=-)	68	68	4.6976083E-18	3.807696E-9
SD7.mgf	index=139113	-1	060813-SludgeD36_7-12, Cmpd 18842, +MSn(962.99), 47.36 min	CID	962.99	0	-5.704247	2	EPVIPC+57.021INPPAAGFTDVK	peptide28079542(pre=-,post=-)	125	109	4.70122E-18	3.9111647E-9
SD7.mgf	index=40144	-1	060813-SludgeD36_1-6, Cmpd 14513, +MSn(851.4257), 40.37 min	CID	851.4257	0	-0.07168582	2	VAIQEPGDSSFLPGER	peptide26814049(pre=-,post=-)	172	152	4.708644E-18	3.8903547E-9
SD7.mgf	index=32406	-1	060813-SludgeD36_1-6, Cmpd 6246, +MSn(653.33), 20.14 min	CID	653.33	0	-8.968396	2	TIAAATSAENTGAK	peptide24059172(pre=-,post=-)	85	85	4.713938E-18	3.820932E-9
SD7.mgf	index=6596	-1	060813-SludgeD36_13-18, Cmpd 8763, +MSn(689.86), 24.56 min	CID	689.86	1	-9.162186	2	QTVTGGTPSTLTSK	peptide23812314(pre=-,post=-)	95	94	4.724182E-18	3.829235E-9
SD7.mgf	index=67533	-1	060813-SludgeD36_19-24, Cmpd 20927, +MSn(705), 51.76 min	CID	705.0	1	-9.930849	3	SIYDGWITDSDLIGTHYR	peptide28541426(pre=-,post=-)	106	96	4.763351E-18	3.962854E-9
SD7.mgf	index=115435	-1	060813-SludgeD36_31-36, Cmpd 18282, +MSn(708.3972), 47.56 min	CID	708.3972	0	-1.5508687	2	QAVETIWGVSVVK	peptide21868852(pre=-,post=-)	71	71	4.7661113E-18	3.7506083E-9
SD7.mgf	index=133525	-1	060813-SludgeD36_7-12, Cmpd 12957, +MSn(878.8826), 33.33 min	CID	878.8826	0	-0.9028012	2	ANQM+15.995WDDGIAYQSNK	peptide24414797(pre=-,post=-)	90	79	4.7674617E-18	3.909091E-9
SD7.mgf	index=66917	-1	060813-SludgeD36_19-24, Cmpd 20277, +MSn(800.9324), 50.10 min	CID	800.9324	0	-0.38102552	2	LVETLDAYIPDPVR	peptide23475062(pre=-,post=-)	148	141	4.7720153E-18	3.868007E-9
SD7.mgf	index=56941	-1	060813-SludgeD36_19-24, Cmpd 9739, +MSn(759.85), 26.55 min	CID	759.85	1	1.7295225	2	EEYDESGPSIVHR	peptide20803994(pre=-,post=-)	114	111	4.7767823E-18	3.7590056E-9
SD7.mgf	index=68750	-1	060813-SludgeD36_19-24, Cmpd 22219, +MSn(1030.53), 55.12 min	CID	1030.53	1	-0.08786256	2	EPVAFLDPADTGPFVLQSR	peptide28865945(pre=-,post=-)	159	129	4.790886E-18	3.994961E-9
SD7.mgf	index=20107	-1	060813-SludgeD36_13-18, Cmpd 23012, +MSn(1031.51), 56.55 min	CID	1031.51	1	-9.441208	2	IQWEPQVSEDYVAELVR	peptide27337581(pre=-,post=-)	147	128	4.7924727E-18	3.9745998E-9
SD7.mgf	index=126664	-1	060813-SludgeD36_7-12, Cmpd 5730, +MSn(709.3374), 18.73 min	CID	709.3374	0	0.6023175	2	ALADQDSNAASQAR	peptide22657500(pre=-,post=-)	124	124	4.824117E-18	3.910239E-9
SD7.mgf	index=86715	-1	060813-SludgeD36_25-30, Cmpd 13165, +MSn(702.66), 34.46 min	CID	702.66	0	-7.2095776	3	VAELYDM+15.995IHPGEGDTSTVR	peptide29336398(pre=-,post=-)	131	104	4.830941E-18	4.028361E-9
SD7.mgf	index=53513	-1	060813-SludgeD36_19-24, Cmpd 6133, +MSn(790.34), 19.33 min	CID	790.34	1	-5.369287	2	DGDNNGAAPGGYNTGAK	peptide27085194(pre=-,post=-)	114	106	4.8472424E-18	4.0200225E-9
SD7.mgf	index=84439	-1	060813-SludgeD36_25-30, Cmpd 10753, +MSn(777.39), 29.25 min	CID	777.39	0	-5.0248013	2	ASGVTAGTSATTFSPAK	peptide27018375(pre=-,post=-)	144	129	4.854941E-18	4.0264077E-9
SD7.mgf	index=126761	-1	060813-SludgeD36_7-12, Cmpd 5832, +MSn(830.9073), 18.95 min	CID	830.9073	0	-3.8196993	2	VASTTPSNQATAEAANK	peptide27817539(pre=-,post=-)	106	90	4.860884E-18	4.031336E-9
SD7.mgf	index=130213	-1	060813-SludgeD36_7-12, Cmpd 9466, +MSn(781.37), 26.18 min	CID	781.37	0	-8.045574	2	ATIGNTADPVSDASSR	peptide25860313(pre=-,post=-)	103	94	4.873619E-18	4.02666E-9
SD7.mgf	index=62714	-1	060813-SludgeD36_19-24, Cmpd 15829, +MSn(627.32), 39.02 min	CID	627.32	1	-7.1700583	3	GSAADVTQIAVGGQYNLSK	peptide28942073(pre=-,post=-)	64	58	4.8776744E-18	4.0673305E-9
SD7.mgf	index=143914	-1	060813-SludgeD36_7-12, Cmpd 23952, +MSn(1006.0595), 60.66 min	CID	1006.0595	0	2.3660398	2	TSADANLAALLLSNPIEVAK	peptide29905339(pre=-,post=-)	170	150	4.88809E-18	4.0843524E-9
SD7.mgf	index=66966	-1	060813-SludgeD36_19-24, Cmpd 20328, +MSn(1128.51), 50.22 min	CID	1128.51	2	-5.3572583	2	DVTVDEVNAAFEAAATDGPM+15.995SK	peptide30528059(pre=-,post=-)	176	124	4.8897554E-18	4.0982995E-9
SD7.mgf	index=39782	-1	060813-SludgeD36_1-6, Cmpd 14133, +MSn(715.8842), 39.39 min	CID	715.8842	0	0.9378435	2	NLAANTLSVVDTGR	peptide23563464(pre=-,post=-)	84	84	4.8900995E-18	3.9637214E-9
SD7.mgf	index=56692	-1	060813-SludgeD36_19-24, Cmpd 9478, +MSn(822.4184), 26.04 min	CID	822.4184	0	-3.1912022	2	SNTAPVVVTENGAQTR	peptide26679798(pre=-,post=-)	97	87	4.8910697E-18	4.0410777E-9
SD7.mgf	index=38794	-1	060813-SludgeD36_1-6, Cmpd 13085, +MSn(577.9806), 36.74 min	CID	577.9806	0	-2.956811	3	VLM+15.995LSAHNLLSPAHGR	peptide26853158(pre=-,post=-)	88	86	4.8913522E-18	4.041311E-9
SD7.mgf	index=88629	-1	060813-SludgeD36_25-30, Cmpd 15174, +MSn(1006.01), 39.03 min	CID	1006.01	0	-3.7615585	2	AIQESNLGLNPSNDGVNIR	peptide28768799(pre=-,post=-)	247	208	4.896029E-18	4.082636E-9
SD7.mgf	index=113860	-1	060813-SludgeD36_31-36, Cmpd 16625, +MSn(773.89), 43.27 min	CID	773.89	0	-8.596538	2	STPFAAQLVAEDAAR	peptide25486806(pre=-,post=-)	155	142	4.909672E-18	4.025696E-9
SD7.mgf	index=81062	-1	060813-SludgeD36_25-30, Cmpd 7149, +MSn(728.3626), 21.72 min	CID	728.3626	0	0.41898897	2	STVSTSDTASGTTLK	peptide25491479(pre=-,post=-)	100	95	4.914797E-18	4.0298986E-9
SD7.mgf	index=16482	-1	060813-SludgeD36_13-18, Cmpd 19186, +MSn(895.9476), 46.79 min	CID	895.9476	0	-2.248073	2	SYELPDGQVITIGNER	peptide26732617(pre=-,post=-)	157	146	4.9265376E-18	4.0703814E-9
SD7.mgf	index=18048	-1	060813-SludgeD36_13-18, Cmpd 20835, +MSn(687.7), 50.90 min	CID	687.7	0	1.5975492	3	TSDIAGDGTTTATVLAQAIVR	peptide30396737(pre=-,post=-)	97	85	4.9306574E-18	4.126803E-9
SD7.mgf	index=11030	-1	060813-SludgeD36_13-18, Cmpd 13430, +MSn(868.41), 33.78 min	CID	868.41	0	-0.42170265	2	LVAGGEDDPGTLSDAYR	peptide27450483(pre=-,post=-)	108	98	4.9534073E-18	4.1080694E-9
SD7.mgf	index=92892	-1	060813-SludgeD36_25-30, Cmpd 19677, +MSn(789.9096), 50.51 min	CID	789.9096	0	-0.15453704	2	TLSFAALTVVGDGDGR	peptide26772495(pre=-,post=-)	152	142	4.9550844E-18	4.093968E-9
SD7.mgf	index=115360	-1	060813-SludgeD36_31-36, Cmpd 18203, +MSn(708.3955), 47.35 min	CID	708.3955	0	-3.9633312	2	QAVETIWGVSVVK	peptide21868852(pre=-,post=-)	79	78	4.9609715E-18	3.90395E-9
SD7.mgf	index=140396	-1	060813-SludgeD36_7-12, Cmpd 20201, +MSn(892.98), 50.86 min	CID	892.98	0	5.4680276	2	AIATLSTGYLNALDYAK	peptide26988368(pre=-,post=-)	104	92	4.9620274E-18	4.1152184E-9
SD7.mgf	index=40087	-1	060813-SludgeD36_1-6, Cmpd 14453, +MSn(897.95), 40.22 min	CID	897.95	0	3.2626505	2	EIEQQYVSGLVTSGER	peptide25975386(pre=-,post=-)	179	166	5.016215E-18	4.144475E-9
SD7.mgf	index=53567	-1	060813-SludgeD36_19-24, Cmpd 6190, +MSn(772.8546), 19.45 min	CID	772.8546	0	-1.8163909	2	GGNAGAQGGSPDSGLGSR	peptide28150552(pre=-,post=-)	152	138	5.024094E-18	4.1797787E-9
SD7.mgf	index=14102	-1	060813-SludgeD36_13-18, Cmpd 16670, +MSn(518.92), 40.66 min	CID	518.92	1	2.3944986	3	EAYPGDVFYIHSR	peptide20795653(pre=-,post=-)	71	71	5.032319E-18	3.960096E-9
SD7.mgf	index=88649	-1	060813-SludgeD36_25-30, Cmpd 15195, +MSn(815.8603), 39.08 min	CID	815.8603	0	4.8627253	2	VVYC+57.021EDEDLEGFR	peptide22467904(pre=-,post=-)	129	120	5.0370634E-18	3.9638293E-9
SD7.mgf	index=7313	-1	060813-SludgeD36_13-18, Cmpd 9519, +MSn(822.4175), 26.03 min	CID	822.4175	0	-4.3044124	2	SNTAPVVVTENGAQTR	peptide26679798(pre=-,post=-)	167	148	5.0580535E-18	4.1790424E-9
SD7.mgf	index=16763	-1	060813-SludgeD36_13-18, Cmpd 19483, +MSn(650), 47.52 min	CID	650.0	0	-5.6339827	3	FLSQPFHVAEVFTGSPGK	peptide28112974(pre=-,post=-)	111	90	5.0866123E-18	4.2317905E-9
SD7.mgf	index=39403	-1	060813-SludgeD36_1-6, Cmpd 13733, +MSn(747.8508), 38.38 min	CID	747.8508	0	-1.8771203	2	FSANEGDGPGGALFR	peptide24670415(pre=-,post=-)	142	131	5.118561E-18	4.196975E-9
SD7.mgf	index=40718	-1	060813-SludgeD36_1-6, Cmpd 15115, +MSn(889.9543), 41.95 min	CID	889.9543	0	5.280869	2	EIEQQYVSGLVTAGER	peptide25975385(pre=-,post=-)	160	150	5.142115E-18	4.248495E-9
SD7.mgf	index=91496	-1	060813-SludgeD36_25-30, Cmpd 18199, +MSn(895.947), 46.70 min	CID	895.947	0	-2.861184	2	SYELPDGQVITIGNER	peptide26732617(pre=-,post=-)	174	160	5.163275E-18	4.265978E-9
SD7.mgf	index=142574	-1	060813-SludgeD36_7-12, Cmpd 22525, +MSn(870), 56.91 min	CID	870.0	0	-1.2627947	2	VLVDEPSVVDTIAILR	peptide26856025(pre=-,post=-)	194	165	5.1705426E-18	4.2719828E-9
SD7.mgf	index=135032	-1	060813-SludgeD36_7-12, Cmpd 14540, +MSn(733.32), 36.65 min	CID	733.32	1	1.0425395	2	YDYDGDGVYLER	peptide20376343(pre=-,post=-)	82	80	5.183042E-18	3.883086E-9
SD7.mgf	index=89193	-1	060813-SludgeD36_25-30, Cmpd 15767, +MSn(819.9029), 40.49 min	CID	819.9029	0	-3.5732	2	DFTPVC+57.021TTELGTVAK	peptide24532040(pre=-,post=-)	142	130	5.2050965E-18	4.26793E-9
SD7.mgf	index=89474	-1	060813-SludgeD36_25-30, Cmpd 16062, +MSn(766.8972), 41.23 min	CID	766.8972	0	1.8305075	2	ELADLPTGPEIYSK	peptide22893589(pre=-,post=-)	98	94	5.207197E-18	4.220748E-9
SD7.mgf	index=64799	-1	060813-SludgeD36_19-24, Cmpd 18034, +MSn(738.8789), 44.44 min	CID	738.8789	0	-5.121489	2	ETPVELEFSQVAK	peptide20850670(pre=-,post=-);peptide22918091(pre=-,post=L)	102	101	5.2088254E-18	4.0989945E-9
SD7.mgf	index=39843	-1	060813-SludgeD36_1-6, Cmpd 14197, +MSn(808.37), 39.55 min	CID	808.37	1	-10.840131	2	TGFTPGQENEFM+15.995IK	peptide31699599(pre=-,post=W)	81	78	5.209834E-18	4.2228856E-9
SD7.mgf	index=40405	-1	060813-SludgeD36_1-6, Cmpd 14787, +MSn(596.6439), 41.09 min	CID	596.6439	0	-0.10229745	3	HLGELNYLVSEEGVTK	peptide26159286(pre=-,post=-)	72	66	5.2314306E-18	4.322289E-9
SD7.mgf	index=137761	-1	060813-SludgeD36_7-12, Cmpd 17407, +MSn(930.03), 43.67 min	CID	930.03	1	-2.7238548	2	AVQIVADEGLAHPLLVGR	peptide27998280(pre=-,post=-)	172	145	5.236009E-18	4.356081E-9
SD7.mgf	index=64231	-1	060813-SludgeD36_19-24, Cmpd 17433, +MSn(720.397), 42.94 min	CID	720.397	0	0.93196857	2	VPGITEALADQVAR	peptide24206419(pre=-,post=-)	105	105	5.2366935E-18	4.244657E-9
SD7.mgf	index=61894	-1	060813-SludgeD36_19-24, Cmpd 14968, +MSn(787.92), 37.11 min	CID	787.92	0	9.760515	2	IGAQPVASDVTNFAGK	peptide26200976(pre=-,post=-)	94	87	5.2367436E-18	4.3266786E-9
SD7.mgf	index=18011	-1	060813-SludgeD36_13-18, Cmpd 20796, +MSn(700.67), 50.80 min	CID	700.67	2	0.58329004	3	SIYDGWISDSDLIGTHYR	peptide28541425(pre=-,post=-)	111	99	5.2379297E-18	4.3576787E-9
SD7.mgf	index=20145	-1	060813-SludgeD36_13-18, Cmpd 23052, +MSn(935.46), 56.65 min	CID	935.46	1	1.5352343	2	LYEDPADLGFLDPTFR	peptide26384307(pre=-,post=-)	153	133	5.2498647E-18	4.3375197E-9
SD7.mgf	index=55138	-1	060813-SludgeD36_19-24, Cmpd 7843, +MSn(614.6279), 22.77 min	CID	614.6279	0	-2.383296	3	TVNSGHQVDAASVATDGGR	peptide29332159(pre=-,post=-)	86	75	5.2730833E-18	4.397049E-9
SD7.mgf	index=86636	-1	060813-SludgeD36_25-30, Cmpd 13082, +MSn(702.6644), 34.28 min	CID	702.6644	0	-0.8686238	3	VAELYDM+15.995IHPGEGDTSTVR	peptide29336398(pre=-,post=-)	140	110	5.2736672E-18	4.3975357E-9
SD7.mgf	index=111375	-1	060813-SludgeD36_31-36, Cmpd 14014, +MSn(914.9543), 36.85 min	CID	914.9543	0	-1.2674584	2	LAVAAADQGSDDAEQLVR	peptide28273596(pre=-,post=-)	228	174	5.278973E-18	4.3918247E-9
SD7.mgf	index=102885	-1	060813-SludgeD36_31-36, Cmpd 4987, +MSn(694.8707), 16.87 min	CID	694.8707	0	-2.7229304	2	AKSPAVNATETATK	peptide32884523(pre=-,post=F)	135	134	5.279695E-18	4.2795123E-9
SD7.mgf	index=107708	-1	060813-SludgeD36_31-36, Cmpd 10112, +MSn(777.3933), 28.10 min	CID	777.3933	0	-0.7851252	2	ASGVTAGTSATTFSPAK	peptide27018375(pre=-,post=-)	154	138	5.2843474E-18	4.382532E-9
SD7.mgf	index=118644	-1	060813-SludgeD36_31-36, Cmpd 21674, +MSn(723.4233), 56.36 min	CID	723.4233	0	2.1092522	2	LITGGLLSVFGSGPK	peptide24991252(pre=-,post=-)	142	138	5.2852027E-18	4.333614E-9
SD7.mgf	index=21490	-1	060813-SludgeD36_13-18, Cmpd 24478, +MSn(888.96), 60.43 min	CID	888.96	2	-10.995372	2	ILGM+15.995GDVLSLVEEVER	peptide26217226(pre=-,post=-)	143	133	5.2975918E-18	4.3769526E-9
SD7.mgf	index=18112	-1	060813-SludgeD36_13-18, Cmpd 20902, +MSn(1077.54), 51.07 min	CID	1077.54	0	9.402835	3	AVVEFLDGHDQVESVNYAGLASSPWAAQAAK	peptide32514251(pre=-,post=-)	119	68	5.301653E-18	4.46843E-9
SD7.mgf	index=41380	-1	060813-SludgeD36_1-6, Cmpd 15811, +MSn(924.9525), 43.77 min	CID	924.9525	0	-1.6496807	2	EALGSM+15.995GTDTPIAVLSDR	peptide28061967(pre=-,post=-)	192	172	5.3147235E-18	4.421567E-9
SD7.mgf	index=22058	-1	060813-SludgeD36_13-18, Cmpd 25080, +MSn(973.0283), 62.01 min	CID	973.0283	0	3.261815	2	AYVLPQDVFDVAPEILR	peptide27039427(pre=-,post=-)	160	129	5.341467E-18	4.429904E-9
SD7.mgf	index=13208	-1	060813-SludgeD36_13-18, Cmpd 15717, +MSn(707.8818), 38.50 min	CID	707.8818	0	1.8106705	2	AGIGLDNVDVAAATK	peptide24379744(pre=-,post=-)	54	50	5.342881E-18	4.380907E-9
SD7.mgf	index=57609	-1	060813-SludgeD36_19-24, Cmpd 10440, +MSn(811.8831), 27.92 min	CID	811.8831	0	-4.1347327	2	LTASYAVADPSGDNNK	peptide26366014(pre=-,post=-)	84	74	5.3551524E-18	4.42451E-9
SD7.mgf	index=14448	-1	060813-SludgeD36_13-18, Cmpd 17033, +MSn(868.49), 41.51 min	CID	868.49	0	-4.9896655	2	VAVVGSGPAGLAAAQQLAR	peptide29339875(pre=-,post=-)	150	124	5.3863594E-18	4.491506E-9
SD7.mgf	index=118774	-1	060813-SludgeD36_31-36, Cmpd 21816, +MSn(759.929), 56.73 min	CID	759.929	0	-1.285069	2	LALESFLGNVGGTLK	peptide24934185(pre=-,post=-)	109	104	5.415008E-18	4.440048E-9
SD7.mgf	index=54305	-1	060813-SludgeD36_19-24, Cmpd 6966, +MSn(670.3326), 21.02 min	CID	670.3326	0	-1.6389343	2	QAVEPTPGAAAGDR	peptide23752523(pre=-,post=-)	104	104	5.421817E-18	4.394711E-9
SD7.mgf	index=66377	-1	060813-SludgeD36_19-24, Cmpd 19707, +MSn(852.431), 48.64 min	CID	852.431	0	1.2172233	2	FTLAVPSYTYDEGLK	peptide24679748(pre=-,post=-)	80	71	5.4353455E-18	4.4567234E-9
SD7.mgf	index=91447	-1	060813-SludgeD36_25-30, Cmpd 18147, +MSn(841.47), 46.57 min	CID	841.47	0	5.6576815	2	LLDQGQAGDNVGLLLR	peptide26315729(pre=-,post=-)	162	141	5.4396026E-18	4.494284E-9
SD7.mgf	index=39167	-1	060813-SludgeD36_1-6, Cmpd 13485, +MSn(776.39), 37.75 min	CID	776.39	0	-2.2011883	2	NSLAGGTAADVIYGSR	peptide26451131(pre=-,post=-)	169	152	5.4517803E-18	4.5043453E-9
SD7.mgf	index=10419	-1	060813-SludgeD36_13-18, Cmpd 12788, +MSn(801.36), 32.51 min	CID	801.36	0	-8.606511	2	SEFGPLPDQSMHEK	peptide23857301(pre=-,post=-)	92	87	5.45978E-18	4.4254818E-9
SD7.mgf	index=71429	-1	060813-SludgeD36_19-24, Cmpd 25081, +MSn(745.05), 62.64 min	CID	745.05	1	-8.249396	3	LYTTPEDALATVAALGLGENGR	peptide30677944(pre=-,post=-)	118	101	5.4617644E-18	4.577723E-9
SD7.mgf	index=102806	-1	060813-SludgeD36_31-36, Cmpd 4903, +MSn(694.871), 16.66 min	CID	694.871	0	-2.3715847	2	AKSPAVNATETATK	peptide32884523(pre=-,post=F)	141	140	5.475527E-18	4.4382458E-9
SD7.mgf	index=88439	-1	060813-SludgeD36_25-30, Cmpd 14975, +MSn(978.03), 38.56 min	CID	978.03	1	-7.6475506	2	VAPEEHPVLLTEAPLNPK	peptide28647068(pre=-,post=-)	131	111	5.4759063E-18	4.5556625E-9
SD7.mgf	index=39022	-1	060813-SludgeD36_1-6, Cmpd 13324, +MSn(915.45), 37.34 min	CID	915.45	0	-1.2001	2	ALGSGAM+15.995TFATGTELATSK	peptide28771858(pre=-,post=-)	135	118	5.4946047E-18	4.5817683E-9
SD7.mgf	index=112025	-1	060813-SludgeD36_31-36, Cmpd 14697, +MSn(747.8504), 38.48 min	CID	747.8504	0	-2.4484177	2	FSANEGDGPGGALFR	peptide24670415(pre=-,post=-)	129	118	5.5207254E-18	4.526731E-9
SD7.mgf	index=43212	-1	060813-SludgeD36_1-6, Cmpd 17749, +MSn(819.4578), 48.82 min	CID	819.4578	0	-1.5641272	2	LLDLGAPEIIVNNEK	peptide24995208(pre=-,post=-)	110	107	5.5392754E-18	4.541941E-9
SD7.mgf	index=67653	-1	060813-SludgeD36_19-24, Cmpd 21055, +MSn(731.3702), 52.09 min	CID	731.3702	0	-2.5035887	3	GM+15.995VAPANLQDIIYDSNVVTR	peptide29582458(pre=-,post=-)	115	98	5.5572318E-18	4.6434687E-9
SD7.mgf	index=90395	-1	060813-SludgeD36_25-30, Cmpd 17040, +MSn(834.46), 43.70 min	CID	834.46	0	3.1451716	2	LLDQGQAGDNVGVLLR	peptide26315730(pre=-,post=-)	136	122	5.5814785E-18	4.611504E-9
SD7.mgf	index=14000	-1	060813-SludgeD36_13-18, Cmpd 16563, +MSn(777.37), 40.40 min	CID	777.37	0	-3.611674	2	EAYPGDVFYIHSR	peptide20795653(pre=-,post=-)	101	97	5.5850536E-18	4.3950608E-9
SD7.mgf	index=6244	-1	060813-SludgeD36_13-18, Cmpd 8393, +MSn(810.3777), 23.83 min	CID	810.3777	0	-1.6569697	2	SVVVAGDTAANDEDTR	peptide26729116(pre=-,post=-)	191	162	5.5934404E-18	4.6213873E-9
SD7.mgf	index=16689	-1	060813-SludgeD36_13-18, Cmpd 19405, +MSn(642.33), 47.33 min	CID	642.33	0	-4.275949	3	EPVIPC+57.021INPPAAGFTDVK	peptide28079542(pre=-,post=-)	86	78	5.598718E-18	4.657835E-9
SD7.mgf	index=52691	-1	060813-SludgeD36_19-24, Cmpd 5268, +MSn(760.34), 17.45 min	CID	760.34	1	-5.5812764	2	LGANAGASGDTDNEAR	peptide26292377(pre=-,post=-)	159	142	5.6007787E-18	4.62745E-9
SD7.mgf	index=12284	-1	060813-SludgeD36_13-18, Cmpd 14747, +MSn(651.3212), 36.43 min	CID	651.3212	0	-0.18741949	3	EISVVSETITTHEYESK	peptide27123183(pre=-,post=-)	107	95	5.6014463E-18	4.6455155E-9
SD7.mgf	index=65422	-1	060813-SludgeD36_19-24, Cmpd 18693, +MSn(915), 46.09 min	CID	915.0	1	-9.242487	2	AILISDPALAGSDALTTAK	peptide28768200(pre=-,post=-)	118	103	5.6257616E-18	4.6911355E-9
SD7.mgf	index=22126	-1	060813-SludgeD36_13-18, Cmpd 25152, +MSn(722.9949), 62.20 min	CID	722.9949	0	-3.6300426	3	ADM+15.995VDDEELIELVEM+15.995EVR	peptide27943851(pre=-,post=-)	78	71	5.6514402E-18	4.7016973E-9
SD7.mgf	index=111804	-1	060813-SludgeD36_31-36, Cmpd 14464, +MSn(808.39), 37.93 min	CID	808.39	0	-1.4345381	2	EYYNEYQIAPAVR	peptide20861194(pre=-,post=-)	93	90	5.7089065E-18	4.4925246E-9
SD7.mgf	index=7221	-1	060813-SludgeD36_13-18, Cmpd 9422, +MSn(548.6155), 25.83 min	CID	548.6155	0	-1.780046	3	SNTAPVVVTENGAQTR	peptide26679798(pre=-,post=-)	102	97	5.739207E-18	4.7418216E-9
SD7.mgf	index=66849	-1	060813-SludgeD36_19-24, Cmpd 20205, +MSn(942.92), 49.92 min	CID	942.92	1	-11.688722	2	M+15.995SM+15.995NPFDEIAIEEAVR	peptide26406415(pre=-,post=-)	170	149	5.740284E-18	4.7427116E-9
SD7.mgf	index=66850	-1	060813-SludgeD36_19-24, Cmpd 20206, +MSn(800.9312), 49.92 min	CID	800.9312	0	-1.8289224	2	LVETLDAYIPDPVR	peptide23475062(pre=-,post=-)	116	111	5.753006E-18	4.6631596E-9
SD7.mgf	index=21674	-1	060813-SludgeD36_13-18, Cmpd 24674, +MSn(561.9676), 60.94 min	CID	561.9676	0	-1.7377529	3	GIEAGVAAAVEAIADQAK	peptide28154893(pre=-,post=-)	84	75	5.7954606E-18	4.8215147E-9
SD7.mgf	index=52761	-1	060813-SludgeD36_19-24, Cmpd 5342, +MSn(582.9513), 17.62 min	CID	582.9513	0	-2.6174998	3	TM+15.995GHAGAIVSGSSGTAQAK	peptide29315222(pre=-,post=-)	90	81	5.8366906E-18	4.8670223E-9
SD7.mgf	index=6443	-1	060813-SludgeD36_13-18, Cmpd 8602, +MSn(562.78), 24.24 min	CID	562.78	0	1.4098904	4	SLVVHPASTTHSQLNDEEQR	peptide29851269(pre=-,post=-)	112	89	5.8510157E-18	4.888946E-9
SD7.mgf	index=32071	-1	060813-SludgeD36_1-6, Cmpd 5889, +MSn(610.2925), 19.24 min	CID	610.2925	0	-2.0001895	2	AADDATAADTAVK	peptide20452269(pre=-,post=-)	101	101	5.866145E-18	4.6162603E-9
SD7.mgf	index=133739	-1	060813-SludgeD36_7-12, Cmpd 13182, +MSn(826.4119), 33.79 min	CID	826.4119	0	-0.516989	2	LGTPVTTGDNGEYSLK	peptide26298978(pre=-,post=-)	126	114	5.8861585E-18	4.863235E-9
SD7.mgf	index=13714	-1	060813-SludgeD36_13-18, Cmpd 16263, +MSn(934.46), 39.71 min	CID	934.46	0	-3.069841	2	AGLIAPDQTTYDYVQGR	peptide26981463(pre=-,post=-)	170	137	5.8912424E-18	4.8858557E-9
SD7.mgf	index=89018	-1	060813-SludgeD36_25-30, Cmpd 15583, +MSn(797.43), 40.03 min	CID	797.43	0	-4.286212	2	GQASDIAIHAQEILK	peptide24754297(pre=-,post=-)	109	105	5.919439E-18	4.853657E-9
SD7.mgf	index=4994	-1	060813-SludgeD36_13-18, Cmpd 7076, +MSn(584.27), 21.23 min	CID	584.27	0	-8.461509	3	TPEEQAAHQAAQDQAR	peptide26780191(pre=-,post=-)	98	87	5.919598E-18	4.8908637E-9
SD7.mgf	index=22107	-1	060813-SludgeD36_13-18, Cmpd 25132, +MSn(860.4679), 62.15 min	CID	860.4679	0	-1.8442421	2	QAALLDNPFVLLYDK	peptide25289181(pre=-,post=-)	98	92	5.937032E-18	4.868083E-9
SD7.mgf	index=17727	-1	060813-SludgeD36_13-18, Cmpd 20497, +MSn(756.37), 50.05 min	CID	756.37	0	5.7293663	3	IEGVTHEFSYIEGISEDVSR	peptide29622425(pre=-,post=-)	99	80	5.942365E-18	4.9652753E-9
SD7.mgf	index=142692	-1	060813-SludgeD36_7-12, Cmpd 22649, +MSn(646.03), 57.24 min	CID	646.03	0	0.28343192	3	VLIAPIADIAGDEVVLDGR	peptide29359382(pre=-,post=-)	97	88	5.952916E-18	4.963939E-9
SD7.mgf	index=111871	-1	060813-SludgeD36_31-36, Cmpd 14535, +MSn(748.35), 38.10 min	CID	748.35	1	-5.262692	2	FSANEGDGPGGALFR	peptide24670415(pre=-,post=-)	111	100	5.9583135E-18	4.8855324E-9
SD7.mgf	index=63425	-1	060813-SludgeD36_19-24, Cmpd 16576, +MSn(546.92), 40.81 min	CID	546.92	0	3.6827464	3	DGEYSSAHDLEIFR	peptide22826067(pre=-,post=-)	97	96	5.9928354E-18	4.8575557E-9
SD7.mgf	index=139508	-1	060813-SludgeD36_7-12, Cmpd 19261, +MSn(643.34), 48.44 min	CID	643.34	0	-0.18974459	3	GVM+15.995LSHLNIVWTGESLR	peptide27252836(pre=-,post=-)	81	75	6.0051526E-18	4.9803264E-9
SD7.mgf	index=102509	-1	060813-SludgeD36_31-36, Cmpd 4590, +MSn(692.3501), 15.86 min	CID	692.3501	0	-3.3499355	2	TITGNNISHANNK	peptide22251437(pre=-,post=-)	105	104	6.016354E-18	4.734465E-9
SD7.mgf	index=21518	-1	060813-SludgeD36_13-18, Cmpd 24508, +MSn(1013.4994), 60.50 min	CID	1013.4994	0	-1.7464405	2	AVDGAFLM+15.995PVEDVFSISGR	peptide28796390(pre=-,post=-)	164	137	6.037338E-18	5.0343356E-9
SD7.mgf	index=18826	-1	060813-SludgeD36_13-18, Cmpd 21661, +MSn(857.44), 53.04 min	CID	857.44	1	-9.36473	2	IWIDPVDGLDEATIR	peptide24922941(pre=-,post=-)	129	122	6.0616275E-18	4.9702447E-9
SD7.mgf	index=51330	-1	060813-SludgeD36_19-24, Cmpd 3808, +MSn(438.439), 13.73 min	CID	438.439	0	-2.4361715	4	GM+15.995AM+15.995NPVDHPHGGGEGR	peptide27231001(pre=-,post=-)	116	103	6.06195E-18	5.027431E-9
SD7.mgf	index=136382	-1	060813-SludgeD36_7-12, Cmpd 15958, +MSn(518.5839), 40.02 min	CID	518.5839	0	-0.7061744	3	EAYPGDVFYIHSR	peptide20795653(pre=-,post=-)	100	100	6.0855086E-18	4.788885E-9
SD7.mgf	index=21288	-1	060813-SludgeD36_13-18, Cmpd 24259, +MSn(1020.5), 59.85 min	CID	1020.5	0	-8.791856	2	AIDGAFLM+15.995PVEDVFSISGR	peptide28767042(pre=-,post=-)	140	114	6.1028864E-18	5.088994E-9
SD7.mgf	index=17977	-1	060813-SludgeD36_13-18, Cmpd 20760, +MSn(603.66), 50.71 min	CID	603.66	1	3.980317	3	VADGIEGLVHISELAER	peptide27813434(pre=-,post=-)	128	115	6.1043634E-18	5.062606E-9
SD7.mgf	index=65206	-1	060813-SludgeD36_19-24, Cmpd 18464, +MSn(916.95), 45.51 min	CID	916.95	0	6.922624	2	DIATESTIYGIETYEK	peptide25936594(pre=-,post=-)	85	77	6.1057344E-18	5.0446523E-9
SD7.mgf	index=134946	-1	060813-SludgeD36_7-12, Cmpd 14450, +MSn(707.3999), 36.45 min	CID	707.3999	0	-1.6393359	2	TPLIISGQVTDAAK	peptide24087897(pre=-,post=-)	109	109	6.122328E-18	4.962517E-9
SD7.mgf	index=18911	-1	060813-SludgeD36_13-18, Cmpd 21750, +MSn(573.31), 53.27 min	CID	573.31	0	-6.8134575	3	YLYEDAGLVGLIVHR	peptide25752596(pre=-,post=-)	91	87	6.124726E-18	5.0219824E-9
SD7.mgf	index=67172	-1	060813-SludgeD36_19-24, Cmpd 20546, +MSn(655.97), 50.78 min	CID	655.97	1	-14.024764	3	EVTVDEVNAAFEAAATDGR	peptide28871936(pre=-,post=-)	71	60	6.142922E-18	5.1223785E-9
SD7.mgf	index=92793	-1	060813-SludgeD36_25-30, Cmpd 19573, +MSn(800.9321), 50.23 min	CID	800.9321	0	-0.6858459	2	LVETLDAYIPDPVR	peptide23475062(pre=-,post=-)	152	146	6.146807E-18	4.982359E-9
SD7.mgf	index=113839	-1	060813-SludgeD36_31-36, Cmpd 16603, +MSn(864.95), 43.22 min	CID	864.95	1	-1.6580193	2	AGDTGSPEVQIALLNSR	peptide26978799(pre=-,post=-)	158	142	6.168881E-18	5.1161133E-9
SD7.mgf	index=36753	-1	060813-SludgeD36_1-6, Cmpd 10942, +MSn(811.4006), 31.43 min	CID	811.4006	0	1.4292196	2	AADTAVTDVTSAETAAK	peptide26955187(pre=-,post=-)	131	124	6.1738594E-18	5.120242E-9
SD7.mgf	index=17778	-1	060813-SludgeD36_13-18, Cmpd 20551, +MSn(800.9309), 50.19 min	CID	800.9309	0	-2.209948	2	LVETLDAYIPDPVR	peptide23475062(pre=-,post=-)	134	133	6.175476E-18	5.005597E-9
SD7.mgf	index=144129	-1	060813-SludgeD36_7-12, Cmpd 24195, +MSn(965.4746), 61.29 min	CID	965.4746	0	-4.930962	2	DYLTDLFPIM+15.995ELGTSAK	peptide27108647(pre=-,post=-)	112	96	6.1768914E-18	5.1227564E-9
SD7.mgf	index=12182	-1	060813-SludgeD36_13-18, Cmpd 14640, +MSn(651.3193), 36.22 min	CID	651.3193	0	-3.1861312	3	EISVVSETITTHEYESK	peptide27123183(pre=-,post=-)	122	107	6.1811117E-18	5.1262568E-9
SD7.mgf	index=141009	-1	060813-SludgeD36_7-12, Cmpd 20855, +MSn(792.94), 52.54 min	CID	792.94	0	-1.0776241	2	LVFGAGINPADIELR	peptide25066626(pre=-,post=-)	164	149	6.2044944E-18	5.0873887E-9
SD7.mgf	index=108957	-1	060813-SludgeD36_31-36, Cmpd 11475, +MSn(761.37), 31.13 min	CID	761.37	1	-3.006775	2	ASLAFEQDGNQVGGK	peptide24435004(pre=-,post=-)	101	94	6.2047298E-18	5.087582E-9
SD7.mgf	index=58589	-1	060813-SludgeD36_19-24, Cmpd 11494, +MSn(813.41), 30.09 min	CID	813.41	1	-4.027718	3	TVAIIGYGSQGHAHAQNLNDSGVK	peptide31458405(pre=-,post=-)	185	133	6.207148E-18	5.2129847E-9
SD7.mgf	index=82882	-1	060813-SludgeD36_25-30, Cmpd 9073, +MSn(548.6153), 25.74 min	CID	548.6153	0	-2.1138046	3	SNTAPVVVTENGAQTR	peptide26679798(pre=-,post=-)	102	96	6.2160956E-18	5.1358344E-9
SD7.mgf	index=85233	-1	060813-SludgeD36_25-30, Cmpd 11609, +MSn(753.3405), 31.17 min	CID	753.3405	0	-3.402801	2	M+15.995PDLNTDDLEQAK	peptide21577452(pre=-,post=-)	115	111	6.2299397E-18	4.9025424E-9
SD7.mgf	index=134630	-1	060813-SludgeD36_7-12, Cmpd 14118, +MSn(837.45), 35.75 min	CID	837.45	0	4.1542997	2	TAGFTAVSVAPNTPNVK	peptide27751624(pre=-,post=-)	91	85	6.287026E-18	5.214096E-9
SD7.mgf	index=85215	-1	060813-SludgeD36_25-30, Cmpd 11590, +MSn(667.3399), 31.13 min	CID	667.3399	0	-1.646284	2	AFGGEAAGASSLAPK	peptide24370702(pre=-,post=-)	80	78	6.296253E-18	5.1626263E-9
SD7.mgf	index=137634	-1	060813-SludgeD36_7-12, Cmpd 17274, +MSn(787.91), 43.33 min	CID	787.91	0	-5.4999585	2	VPATGWVSPVVDGYK	peptide25661614(pre=-,post=-)	94	86	6.302602E-18	5.1678324E-9
SD7.mgf	index=95443	-1	060813-SludgeD36_25-30, Cmpd 22399, +MSn(849.44), 57.61 min	CID	849.44	0	-7.6882553	2	QPPAFEDAALAIDALR	peptide26588012(pre=-,post=-)	110	98	6.393121E-18	5.2820956E-9
SD7.mgf	index=14818	-1	060813-SludgeD36_13-18, Cmpd 17422, +MSn(1039.58), 42.46 min	CID	1039.58	1	-2.201722	2	VLSSTVTAPTTAAYQAGVVLK	peptide30424750(pre=-,post=-)	165	133	6.41995E-18	5.373294E-9
SD7.mgf	index=69384	-1	060813-SludgeD36_19-24, Cmpd 22888, +MSn(854.48), 56.88 min	CID	854.48	1	-5.537783	2	VAVTGAAGQIGYAILFR	peptide27818530(pre=-,post=-)	143	125	6.438241E-18	5.3395053E-9
SD7.mgf	index=19820	-1	060813-SludgeD36_13-18, Cmpd 22711, +MSn(823.45), 55.76 min	CID	823.45	0	-1.26006	2	VAGFPNIVPISFAEGK	peptide26812991(pre=-,post=-)	101	95	6.447797E-18	5.32727E-9
SD7.mgf	index=91417	-1	060813-SludgeD36_25-30, Cmpd 18116, +MSn(896.45), 46.49 min	CID	896.45	1	-1.3953563	2	SYELPDGQVITIGNER	peptide26732617(pre=-,post=-)	162	152	6.4617377E-18	5.3387876E-9
SD7.mgf	index=38334	-1	060813-SludgeD36_1-6, Cmpd 12602, +MSn(744.41), 35.52 min	CID	744.41	0	4.181575	2	LIAATDVTGTEQLR	peptide23373293(pre=-,post=-)	130	126	6.4854418E-18	5.256843E-9
SD7.mgf	index=51949	-1	060813-SludgeD36_19-24, Cmpd 4479, +MSn(419.4461), 15.47 min	CID	419.4461	0	-1.6006482	4	GVAM+15.995NPVDHPHGGGEGK	peptide27249887(pre=-,post=-)	121	104	6.4955474E-18	5.3870317E-9
SD7.mgf	index=23158	-1	060813-SludgeD36_13-18, Cmpd 26287, +MSn(1061.57), 65.18 min	CID	1061.57	2	-6.040685	2	IFDIFEGTEQIQQLVIAR	peptide28223698(pre=-,post=-)	117	105	6.507301E-18	5.4137277E-9
SD7.mgf	index=7692	-1	060813-SludgeD36_13-18, Cmpd 9917, +MSn(542.9325), 26.79 min	CID	542.9325	0	-2.4731805	3	SPTGSTPHQFTDVPR	peptide25452159(pre=-,post=-)	94	91	6.5604666E-18	5.379269E-9
SD7.mgf	index=139328	-1	060813-SludgeD36_7-12, Cmpd 19070, +MSn(745.38), 47.95 min	CID	745.38	0	6.0594983	3	M+15.995PSAVGYQPTLATDLGALQER	peptide30244797(pre=-,post=-)	93	79	6.5628543E-18	5.4929E-9
SD7.mgf	index=95573	-1	060813-SludgeD36_25-30, Cmpd 22546, +MSn(849.44), 57.99 min	CID	849.44	0	-7.6882553	2	QPPAFEDAALAIDALR	peptide26588012(pre=-,post=-)	140	126	6.569554E-18	5.427867E-9
SD7.mgf	index=21711	-1	060813-SludgeD36_13-18, Cmpd 24713, +MSn(930), 61.05 min	CID	930.0	0	10.172629	2	FLSQPFFVAEQFTGLK	peptide26035160(pre=-,post=-)	109	98	6.5774805E-18	5.434416E-9
SD7.mgf	index=135775	-1	060813-SludgeD36_7-12, Cmpd 15320, +MSn(679.03), 38.45 min	CID	679.03	1	3.268504	3	YELHHGVDITDPAIIAAAK	peptide29400474(pre=-,post=-)	77	65	6.5902654E-18	5.4954032E-9
SD7.mgf	index=81756	-1	060813-SludgeD36_25-30, Cmpd 7882, +MSn(689.36), 23.22 min	CID	689.36	0	-6.728909	2	QTVTGGTPSTLTSK	peptide23812314(pre=-,post=-)	69	68	6.5936812E-18	5.3445777E-9
SD7.mgf	index=116677	-1	060813-SludgeD36_31-36, Cmpd 19590, +MSn(833.9545), 50.91 min	CID	833.9545	0	-1.9760622	2	TFQTYSPLIAGIEVK	peptide25530809(pre=-,post=-)	126	121	6.6148616E-18	5.4238702E-9
SD7.mgf	index=138574	-1	060813-SludgeD36_7-12, Cmpd 18269, +MSn(951.99), 45.89 min	CID	951.99	0	-6.0266075	2	VAEQLAGLGM+15.995GLEITDAAK	peptide29336428(pre=-,post=-)	103	89	6.6209104E-18	5.520957E-9
SD7.mgf	index=65883	-1	060813-SludgeD36_19-24, Cmpd 19183, +MSn(642.3309), 47.33 min	CID	642.3309	0	-2.9456537	3	EPVIPC+57.021INPPAAGFTDVK	peptide28079542(pre=-,post=-)	87	79	6.622822E-18	5.5098353E-9
SD7.mgf	index=21722	-1	060813-SludgeD36_13-18, Cmpd 24725, +MSn(842.448), 61.08 min	CID	842.448	0	-1.4489931	2	GIEAGVAAAVEAIADQAK	peptide28154893(pre=-,post=-)	168	141	6.6318875E-18	5.517377E-9
SD7.mgf	index=77569	-1	060813-SludgeD36_25-30, Cmpd 3444, +MSn(463.8646), 12.90 min	CID	463.8646	0	-1.4473745	3	SAC+57.021GSVEHTGDNR	peptide21957966(pre=-,post=-)	123	121	6.6607627E-18	5.241571E-9
SD7.mgf	index=70142	-1	060813-SludgeD36_19-24, Cmpd 23695, +MSn(720.06), 59.01 min	CID	720.06	2	-9.104428	3	LEDLQPVGM+15.995LALTPIAFGVR	peptide29664401(pre=-,post=-)	100	92	6.6648093E-18	5.5689293E-9
SD7.mgf	index=65950	-1	060813-SludgeD36_19-24, Cmpd 19255, +MSn(642.33), 47.51 min	CID	642.33	0	-4.275949	3	EPVIPC+57.021INPPAAGFTDVK	peptide28079542(pre=-,post=-)	85	72	6.7113816E-18	5.5835123E-9
SD7.mgf	index=142960	-1	060813-SludgeD36_7-12, Cmpd 22932, +MSn(830.47), 57.99 min	CID	830.47	1	10.921949	2	TIPGAESFIILDNLR	peptide25545543(pre=-,post=-)	137	135	6.7221453E-18	5.5118377E-9
SD7.mgf	index=25228	-1	060813-SludgeD36_13-18, Cmpd 30205, +MSn(822.9144), 75.84 min	CID	822.9144	1	-10.054719	2	SNTAPVVVTENGAQTR	peptide26679798(pre=-,post=-)	144	134	6.736791E-18	5.566041E-9
SD7.mgf	index=21840	-1	060813-SludgeD36_13-18, Cmpd 24849, +MSn(829.93), 61.41 min	CID	829.93	1	-9.013061	2	IDEVIDQLISEVER	peptide23205803(pre=-,post=-)	147	141	6.7574795E-18	5.477346E-9
SD7.mgf	index=62712	-1	060813-SludgeD36_19-24, Cmpd 15827, +MSn(747.8497), 39.02 min	CID	747.8497	0	-3.427785	2	FSANEGDGPGGAIFR	peptide24670414(pre=-,post=-)	130	115	6.770819E-18	5.551748E-9
SD7.mgf	index=63520	-1	060813-SludgeD36_19-24, Cmpd 16675, +MSn(546.92), 41.06 min	CID	546.92	0	3.6827464	3	DGEYSSAHDLEIFR	peptide22826067(pre=-,post=-)	82	81	6.773624E-18	5.490432E-9
SD7.mgf	index=6346	-1	060813-SludgeD36_13-18, Cmpd 8500, +MSn(563.28), 24.03 min	CID	563.28	2	-1.5707011	4	SLVVHPASTTHSQLNDEEQR	peptide29851269(pre=-,post=-)	122	94	6.788899E-18	5.6726157E-9
SD7.mgf	index=20909	-1	060813-SludgeD36_13-18, Cmpd 23858, +MSn(810.76), 58.79 min	CID	810.76	0	-0.30112556	3	VTVPATQLYAVAFDAADPLNTPR	peptide31188610(pre=-,post=-)	109	84	6.809918E-18	5.7139613E-9
SD7.mgf	index=10276	-1	060813-SludgeD36_13-18, Cmpd 12638, +MSn(704.88), 32.23 min	CID	704.88	0	-1.1256613	2	VVADDVHLGGTLGR	peptide24233456(pre=-,post=-)	85	82	6.8129887E-18	5.5223395E-9
SD7.mgf	index=104346	-1	060813-SludgeD36_31-36, Cmpd 6539, +MSn(590.27), 20.48 min	CID	590.27	0	5.376938	3	HYAHVDC+57.021PGHADYVK	peptide24831397(pre=-,post=-);peptide26395911(pre=-,post=K)	95	80	6.816345E-18	5.5890768E-9
SD7.mgf	index=35430	-1	060813-SludgeD36_1-6, Cmpd 9450, +MSn(842.43), 27.84 min	CID	842.43	1	8.881902	2	LNAANSYTGSTTINAGK	peptide32638228(pre=-,post=V)	130	120	6.8523667E-18	5.6829568E-9
SD7.mgf	index=102097	-1	060813-SludgeD36_31-36, Cmpd 4150, +MSn(853.8516), 14.73 min	CID	853.8516	0	-4.145948	2	SGAM+15.995M+15.995QTTC+57.021TDAATTK	peptide26639983(pre=-,post=-)	130	120	6.857084E-18	5.6654295E-9
SD7.mgf	index=56492	-1	060813-SludgeD36_19-24, Cmpd 9268, +MSn(822.9153), 25.63 min	CID	822.9153	1	-9.015722	2	SNTAPVVVTENGAQTR	peptide26679798(pre=-,post=-)	172	151	6.8825724E-18	5.686488E-9
SD7.mgf	index=140245	-1	060813-SludgeD36_7-12, Cmpd 20041, +MSn(1075.05), 50.45 min	CID	1075.05	0	-4.4283714	2	EAPTFEQQSTEASVLITGIK	peptide29510193(pre=-,post=-)	121	96	6.8869296E-18	5.754527E-9
SD7.mgf	index=7358	-1	060813-SludgeD36_13-18, Cmpd 9566, +MSn(506.5664), 26.11 min	CID	506.5664	0	-1.3253659	3	EEYDESGPSIVHR	peptide20803994(pre=-,post=-)	82	82	6.891329E-18	5.423011E-9
SD7.mgf	index=59152	-1	060813-SludgeD36_19-24, Cmpd 12089, +MSn(760.8684), 31.33 min	CID	760.8684	0	-2.887831	2	ASLAFEQDGNQVGGK	peptide24435004(pre=-,post=-)	109	106	6.8949226E-18	5.653507E-9
SD7.mgf	index=101720	-1	060813-SludgeD36_31-36, Cmpd 3730, +MSn(568.9206), 13.66 min	CID	568.9206	0	-2.038361	3	GTAM+15.995NPVDHPHGGGEGR	peptide27246431(pre=-,post=-)	127	114	6.9034017E-18	5.7252825E-9
SD7.mgf	index=141160	-1	060813-SludgeD36_7-12, Cmpd 21015, +MSn(829.43), 52.96 min	CID	829.43	2	1.0081921	3	LIGLGGAGDVNPVSC+57.021VFSGQNVAPR	peptide31609437(pre=-,post=-)	119	93	6.90667E-18	5.804779E-9
SD7.mgf	index=134872	-1	060813-SludgeD36_7-12, Cmpd 14372, +MSn(847.4367), 36.28 min	CID	847.4367	0	-1.7285553	2	DGQGM+15.995PQAVVVPLPNR	peptide25933771(pre=-,post=-)	105	99	6.952141E-18	5.743967E-9
SD7.mgf	index=117172	-1	060813-SludgeD36_31-36, Cmpd 20109, +MSn(579.96), 52.27 min	CID	579.96	1	-11.020174	3	SALIQAITEAAGEGYSR	peptide27648004(pre=-,post=-)	78	73	6.953048E-18	5.766456E-9
SD7.mgf	index=58071	-1	060813-SludgeD36_19-24, Cmpd 10931, +MSn(777.3917), 28.90 min	CID	777.3917	0	-2.8264508	2	ASGVTAGTSATTFSPAK	peptide27018375(pre=-,post=-)	145	129	6.991686E-18	5.7985003E-9
SD7.mgf	index=91162	-1	060813-SludgeD36_25-30, Cmpd 17847, +MSn(841.47), 45.80 min	CID	841.47	0	5.6576815	2	LLDQGQAGDNVGILLR	peptide26315728(pre=-,post=-)	173	148	7.020925E-18	5.800797E-9
SD7.mgf	index=3572	-1	060813-SludgeD36_13-18, Cmpd 5575, +MSn(732.33), 18.23 min	CID	732.33	0	-1.0834681	2	ASADGC+57.021TPQGASVSR	peptide24429810(pre=-,post=-)	126	122	7.046686E-18	5.7779457E-9
SD7.mgf	index=56290	-1	060813-SludgeD36_19-24, Cmpd 9055, +MSn(856.939), 25.20 min	CID	856.939	0	1.9230684	2	LVGGASNPAGSNGNVGSVR	peptide29089717(pre=-,post=-)	177	146	7.065256E-18	5.891482E-9
SD7.mgf	index=140683	-1	060813-SludgeD36_7-12, Cmpd 20508, +MSn(836.45), 51.64 min	CID	836.45	0	-5.9104767	2	M+15.995VFPEPVISLAVEPK	peptide25109014(pre=-,post=-)	98	92	7.070158E-18	5.7971916E-9
SD7.mgf	index=52669	-1	060813-SludgeD36_19-24, Cmpd 5245, +MSn(407.2004), 17.40 min	CID	407.2004	0	-3.3725073	4	IGHVAPM+15.995SGGQAHYGK	peptide26202583(pre=-,post=-)	49	46	7.0759776E-18	5.846282E-9
SD7.mgf	index=67754	-1	060813-SludgeD36_19-24, Cmpd 21162, +MSn(583.8), 52.36 min	CID	583.8	0	-3.3455267	4	VTYAADAFFDFDKAVLKPEGK	peptide32775805(pre=K,post=A)	106	79	7.16391E-18	5.9959646E-9
SD7.mgf	index=107372	-1	060813-SludgeD36_31-36, Cmpd 9758, +MSn(766.31), 27.36 min	CID	766.31	0	-10.991321	2	QTDEEFSDYNQR	peptide19647290(pre=-,post=-)	102	102	7.194836E-18	5.390303E-9
SD7.mgf	index=14023	-1	060813-SludgeD36_13-18, Cmpd 16587, +MSn(518.5844), 40.46 min	CID	518.5844	0	0.23539145	3	EAYPGDVFYIHSR	peptide20795653(pre=-,post=-)	87	87	7.227976E-18	5.68793E-9
SD7.mgf	index=128726	-1	060813-SludgeD36_7-12, Cmpd 7903, +MSn(786.38), 23.10 min	CID	786.38	0	-8.460001	2	NPGVGGTAGDAEVATQK	peptide27510314(pre=-,post=-)	87	77	7.250353E-18	6.0130234E-9
SD7.mgf	index=63841	-1	060813-SludgeD36_19-24, Cmpd 17013, +MSn(951.53), 41.90 min	CID	951.53	0	8.531255	2	LGAGTVMTTITPVGTAANVK	peptide29670622(pre=-,post=-)	127	110	7.253998E-18	6.0612395E-9
SD7.mgf	index=17740	-1	060813-SludgeD36_13-18, Cmpd 20511, +MSn(655.3775), 50.09 min	CID	655.3775	0	0.27938938	3	VIAQAAANNLIPATLELGGK	peptide29932359(pre=-,post=-)	60	55	7.275507E-18	6.079212E-9
SD7.mgf	index=91664	-1	060813-SludgeD36_25-30, Cmpd 18377, +MSn(748.4128), 47.15 min	CID	748.4128	0	1.8757179	2	IVVNLFTQEAAYK	peptide21315868(pre=-,post=-)	88	88	7.301469E-18	5.7457634E-9
SD7.mgf	index=136228	-1	060813-SludgeD36_7-12, Cmpd 15796, +MSn(960.48), 39.61 min	CID	960.48	1	-2.3831384	2	M+15.995ITNNAGLEGSVIVEEAR	peptide28362457(pre=-,post=-)	252	201	7.3022255E-18	6.075063E-9
SD7.mgf	index=84921	-1	060813-SludgeD36_25-30, Cmpd 11276, +MSn(652.34), 30.42 min	CID	652.34	0	3.8361144	3	TALEPHISGETLDIHHGK	peptide28594415(pre=-,post=-)	130	109	7.3441115E-18	6.1099095E-9
SD7.mgf	index=114332	-1	060813-SludgeD36_31-36, Cmpd 17123, +MSn(907.98), 44.56 min	CID	907.98	-1	6.2133727	2	SATDTGSPEVQVALLTAR	peptide28511910(pre=-,post=-)	163	132	7.4278304E-18	6.1795595E-9
SD7.mgf	index=94380	-1	060813-SludgeD36_25-30, Cmpd 21241, +MSn(718.897), 54.60 min	CID	718.897	0	-2.0376227	2	TTGPVIGAFFTAVR	peptide24112104(pre=-,post=-)	129	127	7.453613E-18	6.041604E-9
SD7.mgf	index=139342	-1	060813-SludgeD36_7-12, Cmpd 19085, +MSn(1002.49), 47.99 min	CID	1002.49	1	-1.1258588	2	ASLATDSFISAASFQETTR	peptide28788109(pre=-,post=-)	143	125	7.458306E-18	6.219234E-9
SD7.mgf	index=128999	-1	060813-SludgeD36_7-12, Cmpd 8190, +MSn(686.86), 23.67 min	CID	686.86	0	4.3542147	2	NTQAEVVTSAAGPK	peptide23597218(pre=-,post=-);peptide32921901(pre=R,post=T)	91	88	7.479903E-18	6.062914E-9
SD7.mgf	index=37575	-1	060813-SludgeD36_1-6, Cmpd 11805, +MSn(903.46), 33.54 min	CID	903.46	1	0.98128825	2	AINTVYEPADGGVAGSGVK	peptide28768585(pre=-,post=-)	123	105	7.524972E-18	6.2748238E-9
SD7.mgf	index=137514	-1	060813-SludgeD36_7-12, Cmpd 17148, +MSn(1017.52), 43.01 min	CID	1017.52	0	0.119968474	2	IAPIYEGTNGIQAM+15.995DLVGR	peptide28979357(pre=-,post=-)	177	143	7.552317E-18	6.297626E-9
SD7.mgf	index=3981	-1	060813-SludgeD36_13-18, Cmpd 6005, +MSn(671.3398), 19.12 min	CID	671.3398	0	-2.545626	2	TVEAEAAHGTVTR	peptide22318553(pre=-,post=-)	123	122	7.5640026E-18	5.95236E-9
SD7.mgf	index=114078	-1	060813-SludgeD36_31-36, Cmpd 16856, +MSn(864.95), 43.86 min	CID	864.95	1	-1.6580193	2	AGDTGSPEVQIALLNSR	peptide26978799(pre=-,post=-)	144	134	7.569918E-18	6.2780523E-9
SD7.mgf	index=6496	-1	060813-SludgeD36_13-18, Cmpd 8658, +MSn(689.8575), 24.36 min	CID	689.8575	1	-12.792255	2	QTVTGGTPSTLTSK	peptide23812314(pre=-,post=-)	90	89	7.57292E-18	6.13831E-9
SD7.mgf	index=67804	-1	060813-SludgeD36_19-24, Cmpd 21215, +MSn(743.3624), 52.50 min	CID	743.3624	0	-2.9558382	2	NTEDSLFGTLGFGK	peptide23594485(pre=-,post=-)	80	77	7.591209E-18	6.1531344E-9
SD7.mgf	index=7694	-1	060813-SludgeD36_13-18, Cmpd 9919, +MSn(802.8977), 26.79 min	CID	802.8977	0	0.38009313	2	VVGTVATDVTGDSGGNR	peptide27873881(pre=-,post=-)	139	129	7.6926945E-18	6.379876E-9
SD7.mgf	index=109564	-1	060813-SludgeD36_31-36, Cmpd 12112, +MSn(894.94), 32.56 min	CID	894.94	0	-8.252166	2	GITINTAHVEYETANR	peptide26098087(pre=-,post=-)	164	147	7.70723E-18	6.3678325E-9
SD7.mgf	index=66902	-1	060813-SludgeD36_19-24, Cmpd 20261, +MSn(1014.55), 50.06 min	CID	1014.55	1	4.1842318	2	LGTVPQNIPGGEIYQALEK	peptide29045480(pre=-,post=-)	154	135	7.716657E-18	6.4346635E-9
SD7.mgf	index=35140	-1	060813-SludgeD36_1-6, Cmpd 9146, +MSn(701.3295), 27.12 min	CID	701.3295	0	-3.4810994	2	TVAVSSDYGEM+15.995VK	peptide22317811(pre=-,post=-)	107	104	7.7510116E-18	6.0995236E-9
SD7.mgf	index=140590	-1	060813-SludgeD36_7-12, Cmpd 20409, +MSn(747.8759), 51.39 min	CID	747.8759	0	-1.9586684	2	IASDDEPFAALAFK	peptide23198722(pre=-,post=-)	74	73	7.763067E-18	6.2924355E-9
SD7.mgf	index=58265	-1	060813-SludgeD36_19-24, Cmpd 11153, +MSn(989.5), 29.39 min	CID	989.5	1	-12.866164	2	LGGGLVVTNHDNGGVASQGPK	peptide30199961(pre=-,post=-)	154	110	7.7648106E-18	6.498899E-9
SD7.mgf	index=135824	-1	060813-SludgeD36_7-12, Cmpd 15372, +MSn(647.32), 38.58 min	CID	647.32	0	-2.7343736	3	INIIDTPGHADFGGEVER	peptide28244759(pre=-,post=-)	96	84	7.77439E-18	6.4678787E-9
SD7.mgf	index=139424	-1	060813-SludgeD36_7-12, Cmpd 19173, +MSn(840.44), 48.21 min	CID	840.44	0	-7.334855	2	VAGTSEFVTALQLDTK	peptide26813402(pre=-,post=-)	105	98	7.793567E-18	6.4391656E-9
SD7.mgf	index=105216	-1	060813-SludgeD36_31-36, Cmpd 7474, +MSn(616.8327), 22.48 min	CID	616.8327	0	-0.9894919	2	TAAVAGTATAVSGR	peptide24019414(pre=-,post=-)	114	114	7.83831E-18	6.3534245E-9
SD7.mgf	index=8368	-1	060813-SludgeD36_13-18, Cmpd 10627, +MSn(777.3919), 28.17 min	CID	777.3919	0	-2.5909133	2	ASGVTAGTSATTFSPAK	peptide27018375(pre=-,post=-)	154	137	7.85496E-18	6.51445E-9
SD7.mgf	index=21355	-1	060813-SludgeD36_13-18, Cmpd 24331, +MSn(887.97), 60.05 min	CID	887.97	0	3.9866812	2	ILGM+15.995GDVLSLVEEVER	peptide26217226(pre=-,post=-)	144	128	7.86389E-18	6.497268E-9
SD7.mgf	index=68415	-1	060813-SludgeD36_19-24, Cmpd 21862, +MSn(856.9444), 54.18 min	CID	856.9444	0	-2.2791684	2	IWIDPVDGLDEATIR	peptide24922941(pre=-,post=-)	125	113	7.888083E-18	6.4678507E-9
SD7.mgf	index=14274	-1	060813-SludgeD36_13-18, Cmpd 16851, +MSn(728.8456), 41.08 min	CID	728.8456	0	-7.9554486	2	DFIGTSFTTAPDGK	peptide22822780(pre=-,post=-)	70	68	7.928941E-18	6.426886E-9
SD7.mgf	index=6352	-1	060813-SludgeD36_13-18, Cmpd 8506, +MSn(810.38), 24.04 min	CID	810.38	0	1.2050688	2	SVVVAGDTAANDEDTR	peptide26729116(pre=-,post=-)	151	131	7.939314E-18	6.559585E-9
SD7.mgf	index=108893	-1	060813-SludgeD36_31-36, Cmpd 11408, +MSn(687.8637), 30.97 min	CID	687.8637	0	-1.5971639	2	SQVTEGTNLAGGLK	peptide23955588(pre=-,post=-)	126	122	7.94681E-18	6.44137E-9
SD7.mgf	index=40601	-1	060813-SludgeD36_1-6, Cmpd 14993, +MSn(737.3809), 41.62 min	CID	737.3809	0	0.0827729	2	SDAAVTAAAAAVDAAAK	peptide27657666(pre=-,post=-)	103	94	7.9517245E-18	6.594701E-9
SD7.mgf	index=12927	-1	060813-SludgeD36_13-18, Cmpd 15422, +MSn(652.36), 37.84 min	CID	652.36	1	-1.1846313	3	VAPEEHPVLLTEAPLNPK	peptide28647068(pre=-,post=-)	70	59	7.9792456E-18	6.6383072E-9
SD7.mgf	index=56792	-1	060813-SludgeD36_19-24, Cmpd 9583, +MSn(822.4173), 26.25 min	CID	822.4173	0	-4.5270543	2	SNTAPVVVTENGAQTR	peptide26679798(pre=-,post=-)	160	141	7.987858E-18	6.5996923E-9
SD7.mgf	index=85424	-1	060813-SludgeD36_25-30, Cmpd 11809, +MSn(776.39), 31.58 min	CID	776.39	1	-8.297719	2	DLLQAGAHFGHQTR	peptide22839623(pre=-,post=-)	129	124	8.048894E-18	6.5241155E-9
SD7.mgf	index=136303	-1	060813-SludgeD36_7-12, Cmpd 15875, +MSn(959.979), 39.81 min	CID	959.979	0	-1.6530689	2	M+15.995ITNNAGLEGSVIVEEAR	peptide28362457(pre=-,post=-)	251	199	8.103453E-18	6.7416415E-9
SD7.mgf	index=12090	-1	060813-SludgeD36_13-18, Cmpd 14543, +MSn(892.9715), 36.02 min	CID	892.9715	0	3.7592983	2	GITINTAHVEYNSPIR	peptide26098095(pre=-,post=-)	177	157	8.1355165E-18	6.72169E-9
SD7.mgf	index=19983	-1	060813-SludgeD36_13-18, Cmpd 22882, +MSn(727.37), 56.21 min	CID	727.37	1	-8.366054	3	LVDQPFIM+15.995PVEDVFSITGR	peptide29088825(pre=-,post=-)	74	64	8.178024E-18	6.8193824E-9
SD7.mgf	index=20970	-1	060813-SludgeD36_13-18, Cmpd 23922, +MSn(628.02), 58.96 min	CID	628.02	0	-10.010124	3	ISGVPVVVGDDLVGIVTSR	peptide29010442(pre=-,post=-)	108	96	8.2154114E-18	6.8505583E-9
SD7.mgf	index=60628	-1	060813-SludgeD36_19-24, Cmpd 13638, +MSn(943.44), 34.38 min	CID	943.44	0	-1.1644953	2	QDNAIQYTTPAM+15.995GGFGAK	peptide28474876(pre=-,post=-)	88	74	8.2197045E-18	6.8383565E-9
SD7.mgf	index=19351	-1	060813-SludgeD36_13-18, Cmpd 22213, +MSn(735.39), 54.47 min	CID	735.39	0	-0.08299698	3	AVVTAEFPGLVATSLVNTSGDR	peptide30499298(pre=-,post=-)	91	73	8.223273E-18	6.8922534E-9
SD7.mgf	index=82984	-1	060813-SludgeD36_25-30, Cmpd 9180, +MSn(548.6162), 25.96 min	CID	548.6162	0	-0.4450115	3	SNTAPVVVTENGAQTR	peptide26679798(pre=-,post=-)	91	85	8.264911E-18	6.8285972E-9
SD7.mgf	index=56738	-1	060813-SludgeD36_19-24, Cmpd 9526, +MSn(759.3427), 26.13 min	CID	759.3427	0	-5.6264935	2	EEYDESGPSIVHR	peptide20803994(pre=-,post=-)	118	114	8.380517E-18	6.5949015E-9
SD7.mgf	index=118711	-1	060813-SludgeD36_31-36, Cmpd 21746, +MSn(759.9289), 56.55 min	CID	759.9289	0	-1.4457027	2	LALESFLGNVGGTLK	peptide24934185(pre=-,post=-)	126	120	8.432495E-18	6.914243E-9
SD7.mgf	index=138698	-1	060813-SludgeD36_7-12, Cmpd 18401, +MSn(1059.51), 46.23 min	CID	1059.51	0	-0.2304278	2	DAANM+15.995VIAEENGIVTQVDGR	peptide29488909(pre=-,post=-)	243	204	8.434275E-18	7.047446E-9
SD7.mgf	index=18456	-1	060813-SludgeD36_13-18, Cmpd 21264, +MSn(761.37), 52.01 min	CID	761.37	2	-4.492372	2	QLYEDPWVWAGR	peptide19610804(pre=-,post=-)	73	73	8.43638E-18	6.3204557E-9
SD7.mgf	index=93023	-1	060813-SludgeD36_25-30, Cmpd 19814, +MSn(706.7), 50.87 min	CID	706.7	1	-2.476011	3	IFAEDGASIPVTVLDVSNNR	peptide29623450(pre=-,post=-)	104	85	8.4387436E-18	7.0511796E-9
SD7.mgf	index=140769	-1	060813-SludgeD36_7-12, Cmpd 20598, +MSn(753.7258), 51.87 min	CID	753.7258	1	0.027935348	3	LAEVSANIIDQC+57.021VAQGVPFAR	peptide30186028(pre=-,post=-)	83	64	8.440258E-18	7.0642274E-9
SD7.mgf	index=19548	-1	060813-SludgeD36_13-18, Cmpd 22422, +MSn(851.42), 55.01 min	CID	851.42	2	2.201762	3	ADNLVGGENNGWSLIVDQLNHER	peptide30874279(pre=-,post=-)	108	87	8.479841E-18	7.1151347E-9
SD7.mgf	index=113507	-1	060813-SludgeD36_31-36, Cmpd 16253, +MSn(810.9086), 42.33 min	CID	810.9086	0	-0.978478	2	VIEEEGYLVEGDLR	peptide24178009(pre=-,post=-)	140	131	8.489756E-18	6.8814607E-9
SD7.mgf	index=82902	-1	060813-SludgeD36_25-30, Cmpd 9094, +MSn(822.4194), 25.78 min	CID	822.4194	0	-2.003778	2	SNTAPVVVTENGAQTR	peptide26679798(pre=-,post=-)	173	149	8.496256E-18	7.0197377E-9
SD7.mgf	index=21487	-1	060813-SludgeD36_13-18, Cmpd 24475, +MSn(927.9445), 60.42 min	CID	927.9445	0	-2.7625246	2	ELAAFAQFASDLDEATR	peptide27123694(pre=-,post=-)	191	173	8.5028815E-18	7.0517987E-9
SD7.mgf	index=86907	-1	060813-SludgeD36_25-30, Cmpd 13366, +MSn(883.9168), 34.90 min	CID	883.9168	0	2.1405792	2	GM+15.995DITVVTTATNDAEGR	peptide27231124(pre=-,post=-)	128	119	8.5126125E-18	7.0598687E-9
SD7.mgf	index=66386	-1	060813-SludgeD36_19-24, Cmpd 19716, +MSn(969.53), 48.67 min	CID	969.53	1	4.1896677	2	TLLLGPNC+57.021PGLITPDEVK	peptide28616374(pre=-,post=-)	138	103	8.5174804E-18	7.0860904E-9
SD7.mgf	index=53314	-1	060813-SludgeD36_19-24, Cmpd 5924, +MSn(577.6045), 18.90 min	CID	577.6045	0	-2.2190537	3	GVVM+15.995NPVDHPHGGGEGR	peptide27254576(pre=-,post=-)	95	85	8.546688E-18	7.088129E-9
SD7.mgf	index=135154	-1	060813-SludgeD36_7-12, Cmpd 14668, +MSn(643.31), 36.93 min	CID	643.31	2	-13.70576	3	INIVDTPGHADFGGEVER	peptide28244892(pre=-,post=-)	135	108	8.584621E-18	7.141948E-9
SD7.mgf	index=114126	-1	060813-SludgeD36_31-36, Cmpd 16907, +MSn(759.3761), 44.00 min	CID	759.3761	0	-3.0542557	2	GTQFWPGENVGIGR	peptide23114339(pre=-,post=-)	111	108	8.598796E-18	6.9698447E-9
SD7.mgf	index=62605	-1	060813-SludgeD36_19-24, Cmpd 15714, +MSn(939.98), 38.77 min	CID	939.98	0	-1.5583751	2	GSAADVTQIAVGGQYNLSK	peptide28942073(pre=-,post=-)	126	111	8.620857E-18	7.188646E-9
SD7.mgf	index=55772	-1	060813-SludgeD36_19-24, Cmpd 8511, +MSn(614.29), 24.14 min	CID	614.29	0	-8.246718	3	ITGQSAVM+15.995ADGSSVGTTSR	peptide29014612(pre=-,post=-)	104	93	8.652109E-18	7.2147057E-9
SD7.mgf	index=21188	-1	060813-SludgeD36_13-18, Cmpd 24153, +MSn(907.44), 59.57 min	CID	907.44	1	7.8414407	2	NNFFSEAWLSDDVLR	peptide25147730(pre=-,post=-)	120	115	8.661795E-18	7.102258E-9
SD7.mgf	index=7409	-1	060813-SludgeD36_13-18, Cmpd 9620, +MSn(822.92), 26.22 min	CID	822.92	1	-3.3012443	2	SNTAPVVVTENGAQTR	peptide26679798(pre=-,post=-)	163	144	8.6782355E-18	7.170093E-9
SD7.mgf	index=142759	-1	060813-SludgeD36_7-12, Cmpd 22720, +MSn(968.5399), 57.43 min	CID	968.5399	0	-1.2603524	2	VLIAPIADIAGDEVVLDGR	peptide29359382(pre=-,post=-)	137	115	8.69268E-18	7.248537E-9
SD7.mgf	index=13703	-1	060813-SludgeD36_13-18, Cmpd 16251, +MSn(748.35), 39.68 min	CID	748.35	1	-5.262692	2	FSANEGDGPGGAIFR	peptide24670414(pre=-,post=-)	108	95	8.713604E-18	7.144739E-9
SD7.mgf	index=20961	-1	060813-SludgeD36_13-18, Cmpd 23912, +MSn(1215.63), 58.94 min	CID	1215.63	0	-5.6233387	2	VTVPATQLYAVAFDAADPLNTPR	peptide31188610(pre=-,post=-)	208	147	8.723719E-18	7.319764E-9
SD7.mgf	index=6811	-1	060813-SludgeD36_13-18, Cmpd 8989, +MSn(784.9036), 24.99 min	CID	784.9036	0	-1.7885076	2	TVLISTQHNEGVDR	peptide24122360(pre=-,post=-)	151	145	8.74528E-18	7.088578E-9
SD7.mgf	index=40760	-1	060813-SludgeD36_1-6, Cmpd 15160, +MSn(954.0279), 42.06 min	CID	954.0279	0	0.0	2	TVVLSYASNIPAGSTVTVK	peptide29333166(pre=-,post=-)	99	84	8.769982E-18	7.312997E-9
SD7.mgf	index=105530	-1	060813-SludgeD36_31-36, Cmpd 7810, +MSn(842.38), 23.20 min	CID	842.38	0	-1.0143775	2	AANESVM+15.995HAGQYAYR	peptide24348496(pre=-,post=-)	123	108	8.788874E-18	7.2064563E-9
SD7.mgf	index=78412	-1	060813-SludgeD36_25-30, Cmpd 4345, +MSn(419.4457), 15.25 min	CID	419.4457	0	-2.5464857	4	GVAM+15.995NPVDHPHGGGEGK	peptide27249887(pre=-,post=-)	74	64	8.811823E-18	7.3080164E-9
SD7.mgf	index=137382	-1	060813-SludgeD36_7-12, Cmpd 17008, +MSn(997.472), 42.66 min	CID	997.472	0	-2.814725	2	EIELEDPYENM+15.995GAQLVK	peptide27121599(pre=-,post=-)	170	141	8.820721E-18	7.315396E-9
SD7.mgf	index=118695	-1	060813-SludgeD36_31-36, Cmpd 21728, +MSn(822.397), 56.50 min	CID	822.397	0	-2.7459908	2	SQALSEVYDLFESR	peptide23950092(pre=-,post=-)	167	164	8.822336E-18	7.1510375E-9
SD7.mgf	index=143963	-1	060813-SludgeD36_7-12, Cmpd 24006, +MSn(561.9665), 60.80 min	CID	561.9665	0	-3.692725	3	GIEAGVAAAVEAIADQAK	peptide28154893(pre=-,post=-)	100	92	8.865746E-18	7.375828E-9
SD7.mgf	index=128929	-1	060813-SludgeD36_7-12, Cmpd 8116, +MSn(808.3759), 23.52 min	CID	808.3759	0	-5.436218	2	GM+15.995VVGTQEYHPEPR	peptide23083875(pre=-,post=-)	107	99	8.92995E-18	7.2382647E-9
SD7.mgf	index=20191	-1	060813-SludgeD36_13-18, Cmpd 23100, +MSn(776.41), 56.78 min	CID	776.41	1	-7.746875	2	TAAFVEPLDYLVGR	peptide24018588(pre=-,post=-)	118	117	8.955186E-18	7.2587203E-9
SD7.mgf	index=56712	-1	060813-SludgeD36_19-24, Cmpd 9499, +MSn(539.6054), 26.08 min	CID	539.6054	0	-0.67866385	3	LGALYGTGNTAAGADHK	peptide27383903(pre=-,post=-)	95	84	8.973545E-18	7.4421393E-9
SD7.mgf	index=19041	-1	060813-SludgeD36_13-18, Cmpd 21887, +MSn(793.74), 53.62 min	CID	793.74	1	-4.896846	3	WVNHEIPFNDPAVATALAEVGK	peptide30855388(pre=-,post=-)	85	65	8.982965E-18	7.528982E-9
SD7.mgf	index=62471	-1	060813-SludgeD36_19-24, Cmpd 15574, +MSn(747.8502), 38.45 min	CID	747.8502	0	-2.6932595	2	FSANEGDGPGGAIFR	peptide24670414(pre=-,post=-)	163	144	9.052224E-18	7.4223907E-9
SD7.mgf	index=11112	-1	060813-SludgeD36_13-18, Cmpd 13516, +MSn(894.9534), 33.95 min	CID	894.9534	0	1.227588	2	EIAQVGSISANSDEAIGK	peptide28070838(pre=-,post=-)	136	118	9.1264855E-18	7.59275E-9
SD7.mgf	index=37442	-1	060813-SludgeD36_1-6, Cmpd 11665, +MSn(818.4004), 33.20 min	CID	818.4004	0	-2.3119314	2	TNAGIAAQVYADDAQK	peptide26775936(pre=-,post=-)	88	78	9.141047E-18	7.552475E-9
SD7.mgf	index=12295	-1	060813-SludgeD36_13-18, Cmpd 14758, +MSn(976.478), 36.46 min	CID	976.478	0	-0.3750323	2	EISVVSETLTTHEYESK	peptide27123184(pre=-,post=-)	174	139	9.146681E-18	7.5857285E-9
SD7.mgf	index=56101	-1	060813-SludgeD36_19-24, Cmpd 8857, +MSn(542.93), 24.82 min	CID	542.93	0	-3.1476967	3	QM+15.995LEAGVHFGHQTR	peptide23786562(pre=-,post=-)	102	97	9.159011E-18	7.4239326E-9
SD7.mgf	index=91609	-1	060813-SludgeD36_25-30, Cmpd 18319, +MSn(985.98), 47.01 min	CID	985.98	0	-7.0568967	2	AQAEQLGIDLDSLSPEER	peptide27979647(pre=-,post=-)	268	222	9.163955E-18	7.623923E-9
SD7.mgf	index=13105	-1	060813-SludgeD36_13-18, Cmpd 15609, +MSn(845.45), 38.26 min	CID	845.45	0	7.1471095	2	LLAGVTWENTAQTTGK	peptide26313870(pre=-,post=-)	91	80	9.1947205E-18	7.59682E-9
SD7.mgf	index=11579	-1	060813-SludgeD36_13-18, Cmpd 14006, +MSn(881.42), 34.92 min	CID	881.42	1	-2.5277324	2	LEGQLDYASGTSTSGFK	peptide27374078(pre=-,post=-)	111	102	9.197891E-18	7.628199E-9
SD7.mgf	index=14783	-1	060813-SludgeD36_13-18, Cmpd 17385, +MSn(967.99), 42.37 min	CID	967.99	1	-8.9255295	2	VAWTGTQGTLDVADASTIK	peptide29339986(pre=-,post=-)	100	84	9.2041164E-18	7.675006E-9
SD7.mgf	index=91521	-1	060813-SludgeD36_25-30, Cmpd 18225, +MSn(878.46), 46.77 min	CID	878.46	1	7.683153	2	TEFYSEGTIPLQTLR	peptide25525373(pre=-,post=-)	136	119	9.218098E-18	7.5584E-9
SD7.mgf	index=82802	-1	060813-SludgeD36_25-30, Cmpd 8989, +MSn(680.3583), 25.56 min	CID	680.3583	0	-1.614783	2	VTGGEVGASSSLAPK	peptide25680966(pre=-,post=-)	114	106	9.290042E-18	7.61739E-9
SD7.mgf	index=7985	-1	060813-SludgeD36_13-18, Cmpd 10224, +MSn(777.4), 27.39 min	CID	777.4	0	7.851252	2	ASGVTAGTSATTFSPAK	peptide27018375(pre=-,post=-)	117	98	9.332317E-18	7.739684E-9
SD7.mgf	index=8268	-1	060813-SludgeD36_13-18, Cmpd 10522, +MSn(777.3918), 27.96 min	CID	777.3918	0	-2.7479382	2	ASGVTAGTSATTFSPAK	peptide27018375(pre=-,post=-)	150	131	9.349314E-18	7.753781E-9
[truncated: 14,930 more rows]
