# Supplementary material for: A Graph-Centric Approach for Metagenome-Guided Peptide and Protein Identification in Metaproteomics
Source: PLoS Comput Biol. 2016 Dec 5;12(12):e1005224. doi: 10.1371/journal.pcbi.1005224 (PMC5137872; doi:10.1371/journal.pcbi.1005224)
Supplement: S1 Dataset — (ZIP) [file pcbi.1005224.s006.zip › Supplement/PeptideID/SD7.hybrid.bp.fixedKR.tsv.0.01.tsv.uniquePep]

VEAYFDAPIEVLTR	2
TQANDALDSFVEAVTK	1
VVNPLGEPIDGK	2
NDIDPSEVVSPGEQIEALVVQK	5
LGLLVVDEEQR	1
AAGIEQVAFDR	1
LDPYIELWR	1
IADGSGNALTGLNTFVEK	1
QLEQLAQTLR	2
GETTLTPEEK	1
LEGQLDYASGTSTSGFK	1
EGESIEGALR	2
VTGGEVGASSSLAPK	2
SAIDEFQANK	1
YLGVLLYDADAIAQAASVENPK	4
VTLDNNAGFR	1
ELLSSYDFPGDDLPVVR	3
LYATYQDQNDNNGTSAQEASNR	2
STPYAAQMAAEQAGR	6
LELPFELIADTEEK	1
VGGGYASTDPDGPTK	1
MEEDQQYEER	1
ENTTIIDGAGEAAGIEAR	1
LDVADNTGAK	1
TNVYASYGQTR	2
QLGVPVAVNIEEVR	1
QVTGTAGDYQVK	1
NISTGAVTR	1
GTTALLNSMNK	1
NTAVNDGGIGQVK	5
TTGEILAVNELFEK	2
YQLEGVPAIVVNGK	1
ETNTLFWPVGNPGPDFDR	1
VGMYPANGTAPGDASTGYPTSGYSSGVGSK	3
SVNTYPHLVAER	1
MNYFVTGGTGFIGR	6
ALANFLFDSDDAIIR	2
AAASDDADFR	1
TQSSTQNAYNGLVIELQQFGHLTK	2
INIIDTPGHADFGGEVER	2
GMVVGTQEYHPEPR	6
IFSVAEYVQPSEGEPIR	1
LIDQSAQEIVETAK	6
ALVNCAGIGWATR	2
SPQELNDEQLFAR	1
ISGVPVVVGDDLVGIVTSR	3
SGAGVLNLTQDNAQSDFK	1
VNVHGGACALGHPVGSTGSR	1
TGDVGVITPEGFLK	1
AISVELPNTIIR	4
GVSEETTTGVHR	4
LGPENDASAR	1
VSSIGLAGENQVLYAAVVNDLHR	1
FIPVFVTENMVGHK	1
VISGFVTMDTIALEPHYR	2
GQTVCVQSGTTTEK	4
EIAQQYTSGLVTSGER	1
LGNIYVANSNAANAGR	2
NLISGFDNLLR	2
VALTENDLEEAYTR	1
ILFVVWAPDTAK	4
NLSSIGDLTADLK	2
AMTPDQQQVLFENTAR	1
PAETTGAAVQR	3
TPLLGDIPFLGR	4
SAQTAGGTYSQTVK	1
LALASALSDR	3
LGAGVVITNHTANTGANTPK	1
GVSQIVIPTDVAGFSVAR	2
VAPLPIAPNPVAIK	2
SDNEIDDDVAR	2
VIGLSVDPIEDHHEWAK	4
DNSLGANTIR	1
DQPVFLQLLDLPQAQK	3
WYIVDAENQTLGR	1
VLIWAHNAFGK	1
LIYPVALEK	1
FEHDQHGEALAK	2
GLSTGLGDEGGFAPNLESNR	1
EQAISSPILGDDLK	1
NYELPDGQVITVGNER	6
EQFFPLLSYR	1
QLGFDLQLLPVTAPGVEQK	2
LFTTVFDSNDNR	4
VDDVHIEEYNGK	2
SAPDLNPANFTAMLR	7
PGPLIGLAEQLQEQLR	1
FVSMVTQEPEVIR	1
MIQNHNEVWVVGGNAAK	1
SFGGAQVSR	1
VVNAIATGDK	1
AGETNVILGEFK	1
GPQGTLYGR	1
MVFPEPVITQAVEPK	1
VLYEIEGVTEELAR	1
IGAPFVTGASVEGTVEK	1
FGGVSGTLGYVTEMDLGGTAGTTSK	3
SNLLELTAFSDK	1
VNDYGFLETPYK	2
IGNNFTLSQIDLENPK	1
LADALDTYIPLPER	4
VPMDISTGDTVVYSK	2
PAATAGPGPR	1
AGSLADEDAR	1
ILSYLPLAHVFER	1
AIQTDTQDAVAAMER	2
GHLDGVPVESVQR	5
FILEGMTNYPEMTAK	4
VGELVAER	1
SVNTGFSGGEK	1
TTADDLVAK	1
TSWQAIHIPTIVSR	8
SAIAMYALIGQALR	2
VVNLGNLGDLVK	1
QMEQLGMANVK	1
VGSGNSVYQGSER	1
GDLVEVADGYAR	3
VGASAGNFTASK	1
FTPSGAAVANFTVASTPR	4
VGITANQGLFGHGSSVILTR	1
MASVETDPVR	3
TAEDYLGTTVTK	1
VVGEGGNLGLSQLGR	1
VLFSSDANNLVSSDTNNVR	1
TPWPALPSFLYSSGR	2
TSENWVLAEQLFNDDLK	1
FTQAGSEVSTLLGR	6
TAGVVVQEVR	1
GGNAPDIAYLPQPGLLNTLVQTGAVK	1
VPLQDVYK	1
TAYSNIFWDR	1
VATVSTVDAVHK	3
LIPAGTGLAYHQAR	2
GIGVIPPDVALQYGLSGANAR	2
FEPGETNADVELIR	1
WVWYPVTR	1
TGVYFININPSDR	1
LTQLAPVFLK	2
AINSPLLDDIR	1
SFFIDMLAQAPIER	2
SVLDSLIATINR	4
QVNEIEETVR	1
PSGEIIETPITANFR	2
SSGPAAGPR	1
ASITPGTVLILLAGR	2
FEIAAEDDAADPK	1
FDHILTVEDPIEFVHQSK	4
NFESLPPFFEELAR	3
ELVHLGLIEPGDVEGGYVVR	2
QLFGETDEVVNAK	1
SPVAGIAMGLVK	1
TTFFNLLTNFDK	5
VGFEGGQMPMQR	2
TAFGPSTGAIIEEAVSR	1
VPMGASSFGATFVSR	5
SMEQEGLGDDAR	2
LITGGLLSVFGSGPK	2
ETDYVIEAK	1
STAEDIELALDAAHAAAAK	3
EQGESVLVGAER	1
AAIASYTGANLNQPR	1
TNAHLVDLGQVLNSSGSYEVDGR	2
NMITGAAQMDGAILVCSAADGPMPQTR	10
ALAANMVTGVAQGFTR	1
SGLNPVELGR	2
TSAGLVVETGSAR	3
TNTLIVQDTPK	2
VEPMPIAPNPVAIK	2
GVTAGTSATTFSPAK	2
LGGNSLSDLLVFGR	1
HVLAQLAASETGALSR	2
ELLGAFCVK	1
GIKDSFGTVADGSTR	3
ITTYVIGFGDLIK	1
EAEGPIHVSNVALVEGGTPTR	2
LSMLESEEGSPEVAR	1
TMVIGASGSIGSVSAR	1
TVFVSTTDNLAPR	6
LVEIPASNLK	1
VLSTNVGDDNAEGIFTGGK	4
VTITDQALVAAGNLADR	4
ISDYGTQLR	2
TLPGPGDPLSIAYLTYR	1
NIGIMAHIDAGK	1
FVDFTTISSK	2
AVANVNSQIR	1
YIPVGTTLHNIELQPGGGAK	4
GGNEPSEELGEEIR	1
EILSAQEFDGDNLPIVR	1
VSFDGVTGK	1
DIPNLSEQQLAR	1
MVEGVNILADAVK	1
LNVMTVDEANSK	1
SSTINLVGSALGTNSLANDR	8
LAGDLPEELILGTSPASIDLAEDR	1
ADLVIEDVR	4
VATMASGEGANTAQEQGEGAAQAEPEQAQPVVK	1
ALADITESIAELR	1
VDMVDDEELLELVELEVR	1
GGPIVWLSEDDAK	1
ALVEGGEVIESLR	3
MQTVQAAAGAPFAGK	1
LGLVVAELVR	2
SVWSYTGVNPK	1
AVHPEYSADGK	1
EPAAAGEGLR	1
TVLITEMINR	4
VYYDLLAAR	1
ANQMWDDGIAYQSNK	1
AVLMDLEPGTMDSVR	1
GMNISITTTAK	2
EMADEAGVEIR	3
AQVATTPGDGDAATVTR	1
VFLMDEPLSNLDAK	5
IGTYDPHGETVVVNEAR	1
ILQTEAIETPSLR	1
TVLLADGSK	1
EIMQVALAQAK	3
EGTDLLIEMGETMLGGTDQSVLTK	2
IGYGSNAATK	1
LGYTAFAPLPDSFFADNGK	2
TLEQLGYTDVTSMAGGFGK	1
GYFGDQGMLAYVAGVQR	3
MSDANDPNLAK	1
LIEVAPGAK	1
EGEYHLFNPK	2
GFVVVDSQCR	1
IVFGAFDLISER	2
LSGTTNESGAYR	2
SDAAVTAAAAAVDAAAK	2
STSANAGVVEFR	2
VTTSGGGITGQAGAIR	1
LHMGSDDSSYTDAAAEPVAR	1
LAAVTYFTK	2
GLMTTVHAYTSDQNLLDGPHR	2
NVIGDLSLDDALTSR	2
GAVLSEVEGLVK	1
QTGGDITSNTTK	5
LVSEVGVGTVAAGVSK	1
LHDEHVAEGQNTR	6
TMEVHDNAIAR	3
ALLADGNPAELFEAK	1
ALDGTFLMPVEDVFSISGR	1
AYVDIQSIVR	4
NAVVGYQTQR	2
GDTVTLVGFGTFK	1
IEQSITSQHLK	2
SGSTGGEIIENPILSNFK	1
VGINYQPPTVVPGGDLAK	2
VGETTTNLVAEVAGQR	1
GPGEFVIPGLLK	1
LLDQGQAGDNIGALLR	11
GDVMNAVVVR	3
IIFTEIATR	1
TNVYGLVGQLK	3
SGEIVIHDEHGR	2
AWALGAQYDLGVAK	2
AAVEEGIVPGGGTAYLR	2
ILAVETVDHPTDAQVVAQAR	1
ITQEISEIVAGADSLK	1
LEVADNTGAK	3
TLNNALSALNLR	1
TSDDLFLK	1
TADVAGDGTTTATVLAQSILNEGLK	5
EGLLMAPAYAVPR	3
AADDTVALIVER	1
GAFLIDTNGIVR	2
YPGTVTVTDDGLDVDGDTLK	3
TLLAEQVAQSLGLK	1
AEIMVPLVGTVR	1
MDGETPSDPANANATR	1
TGSLDVAILNAGILR	1
ATALQVVDLLTER	1
GFGFVTFDSADAAQSAIK	1
DLSATVASAK	1
MAVSALDQAAGK	1
SLSEGYGPVADAVAAIR	4
SVIVVGPTLK	5
LFAYGLVQYTK	1
MPDLNTDDLEQAK	6
SIDSMVPIGR	2
HQPPVPQAAELR	1
VTLEPFER	1
PTPPNAGDAADEGTEEPAPLLK	2
TQANATLDSFVEAVTK	1
SDLNVPLDGTTITDDGR	1
DIAEAITAAGVAVDK	1
SFNGTLSVR	1
AIDTTLLTTIYR	1
TQFGGLVDVER	1
IPGSCLLGGK	1
MLEVLPEPR	1
VMIHQPLGGFQGQASDIEIHAR	1
TAVEAAVAAVGK	4
LNSGTSGQASPTLK	3
LAQVLVAPIISEK	1
NVILGSSTFANAQDGINAK	1
YSSDVLNLR	1
TTPSYVAFTETER	2
VVGVEYNGEQAK	1
TVTVSFTQQVR	1
TLEIHSNEIAR	2
LIADNAGLEGAVMVQR	12
MAADVYGVPTLVIAR	1
VVAANPDLTVEER	1
AFETYLLEHVK	1
SSMSGVAK	1
NADNLLSGDVGAGGR	2
LAPAATGTDTGGSIR	1
LGASALMQGLSDGYFVAPPTVANYLAGK	2
IINAADNSEIAR	1
AGTVTTDVAK	1
AVVVEAVPR	1
VTLVGFGTFSQK	1
ALQMGTSHELGQNFAK	1
IIVNLLTQEGAYNHGQK	1
QNHPANTMTTTVSR	1
EAFEEAGLLLAR	1
LAEQINLIIHHEEYQK	1
YPVSANISGHLR	1
EWFVVDATDK	1
GNYSGLANSDEAGR	1
VIVNDLGSSVHGEGTGK	1
NQVAMNPINTVFDAK	2
AFAEQLVNLTVK	2
FGAQVTYTPK	1
IEGVTHEFSYIEGISEDVSR	2
VQSYIYNATTR	1
SVSQAYDMIHPGEGDTSTVR	1
IISYGTSSYGYDIR	1
TEYQVVNLDK	1
TEQYAGEDTEK	1
TNDIAGDGTTTATVLAQAIVR	1
ASQLVEEAK	1
IHVVASLVTGEAPSTK	1
LGPDDGLLIFSVGGGDR	1
TIQNLDVVR	1
NDIEHIILVGGSTR	7
GGYFPVPPVDSLHDLR	2
TVGPPLFEALALLGR	2
IGSIDNVPAFIDR	3
ELFGIAFFENR	5
ADLDYGTSEAK	3
MGHAGAIISGGK	1
YVVSGENQK	1
TGSGSLTLSNTNNSQTK	1
LGTNSLLDIVVFGR	1
VSAGTSVGDEAENAR	1
TAAFALPILSR	4
SIFLEDENR	1
FVVIFSAEK	1
AAAAADAVTAANK	1
VDWNDNWIYIHDPAVK	1
MLQEAVDALFDNGR	8
MIGPNCPGIITPGQSK	1
AAQEYGLK	2
SGEFATEFIDEVR	1
LGHVAPMSGAQASYGK	1
SATGHVDTGLGK	1
VSELMLAASGAR	1
YGETFVIPQATLPLAGAR	1
MTTVGSQDTTGPMTR	10
ADLVDDPELIELVEMEVR	1
LANQYDAFVASSTLIR	1
VIEEAPSPFISDATR	1
GFPIEYFIEGGR	1
VSPTAPGITGAVVSSK	1
LMNEILDASNGLGAAVK	6
MLASGTQVVGGVNPR	2
DVLGIGAASATAIADAR	1
VNPADATATNTASVAK	2
NTSGVVGVSR	1
NSLGSAADADATGNR	1
LVDQPFLMPIEDVFSITGR	5
QEAELEIK	1
QQLLDLLAAK	2
VVTTDGGSVDNVDIWGR	1
FIYYSLNYDK	1
AVGELMENQYR	2
TDYNTNTQQR	1
GSSEPVTTLSQCPAR	3
LGLTQADATVGK	2
LSHVDHGK	1
EFLGLPASTLFR	1
FSFLLDALK	3
NATVGLAGDFGALNLGR	1
TFVYGAYLR	1
DIAEALAMQNINIDR	1
FDGSDLMPAK	2
GIEFVDAIK	1
IPLELTDVADILK	3
TAVADYQAADAATK	3
AQVQVVNNNGK	2
LVLDASFSPVR	1
LPDGIMPCCDVINR	3
GYGHTNPPK	1
ETTVAEVNAIVK	1
AGIIGAAQAGEAR	3
PSGGTSSGELIDR	1
CITGCACHSAHGR	4
TEYEFILPR	1
AEFTITPGSEQVR	1
ALTGELETLR	1
DVLLFVDNIYR	4
GAMQCILAELVR	3
NIGISAHIDAGK	1
VLLQPAAPGTGVIAGGAAR	1
CQRELRNR	1
TINDAALNQNTGVK	4
THLMDAVPVTLGQEFGGYAAQIR	1
LVLAAYGIK	1
FADEVAGDPLITFMNR	3
VVQMTSDGAVVGSCGVR	1
LMDSGAQMEFVAER	1
YLYELFPYGPAK	1
EVFGPVISVQR	3
GYISPYFVTDSER	1
GQYFDVITPISGK	2
VVFSAPSFLGGK	3
NAPAGSEAAVSMMK	1
AVITDLTEAVDSDIDAGR	1
VAMVDGTVPHISR	1
IGLLIGPGGK	1
VSPEEDSVR	2
GELQTIGATTLDEYR	1
AAVPSGASTGEHEAVELR	1
IAQTNDEIR	1
FIGIHFFSPVDK	1
APASEGQYQTQDAQK	3
LVFGAGINPADIELR	4
ITGDPGIDPNIPLELR	1
VTIDPLIGAQAYQGR	5
AVAEGAAGAEAGK	1
AAQNVSSTLLYFNDILEK	6
NTQAEVVTSAAGPK	3
MACQEEIER	2
LFTSIFDSNDNR	1
AGSWDTEIK	1
FDGNAAVLLNAK	4
ENLWFFSSFQK	1
HVFVQVVDDTVGK	1
IEHNFVVVNAGLK	1
VDLGNDGAINFR	4
TIEVPTPIK	1
LSALYNQDK	1
VASLTAIHSPVK	1
ATYSMEFVK	1
VTNIHVEETEGPSLDDAAIVVAGGR	1
VAAGEAGGITQHIGAYHVTTPR	1
VLQEELFGPILPIVPYR	1
GTAPVAAELGAIPAAAGSNANVLFGR	8
EPSVFLFDEPLSNLDAK	7
DASTYVPLR	1
LFADNTVVAR	1
AMLVLTTITGCQGR	1
VEAMLDAPLDVVAR	1
MLDINGASALVTGGASGLGEATAK	8
VALNTNYGR	1
FFQNVQTYVDQAAGFTK	1
SYDCAGSAGAQTK	3
LGIQAFEPTLIEGK	1
MDGFEVASLVR	1
EGILFLIPEPK	5
HDTIGEGDVVEK	1
AVTEDNVESVDSNEVEAK	1
TEEINYAQDAGAVER	1
LIVVQGDTEPASVEQQR	1
VEAGIPEDDPR	1
VWLIGVGGSGAR	1
GIVDSNDLPLNVSR	2
TLGELVVNYR	1
EIAQVGTISANGDTTIGK	3
QTVTGGTPSTLTSK	44
TDIDSTVTFK	1
SGDVYQVAEVVR	4
IINEPTAAALAYGIDK	1
AAVEEGILPGGGVALLR	1
ILEVPVGPELK	1
AAAEIGELGDNTAAIR	1
EQLDNLIFVINCNLQR	1
MPNQSLSDDDAR	2
EADEYEAGAVPGALFIPR	2
GATGAEENTGDGAGILIGVPDR	1
LAGESAVLAWR	1
AVFPLVPSMAEFPYTIR	2
NDVTAFGEK	1
HLSEAEYR	1
VAHHIGDVPAAR	1
EIEQQYVSGLVTSGER	3
IEPEAIEYGENFISHR	3
LGAVAAANIGDIEIR	1
YHHNIHER	1
FDDNAAVILNNQK	3
VTVGLEPLK	1
DLPLLINQWANVVR	1
STTAVGVADDAATDALNK	1
YQVSPAFEGGSTPIHMR	2
VQLNIQEIK	2
NAYTSVMSHR	1
DASAASIYGAR	1
LTPSIDIFNLFNSR	1
AQPIDFVFHGGSGSSLEEIR	1
VAVTGAAGQIGYSLLFR	5
HDFGAVEVAVLPPFTDLR	1
AYDVESEGGVAFR	1
LTQGDELPAGVLK	2
AGGLVPAVVYR	1
DQPVILQLLDLPQAQQAVK	4
NVAAGANPMALK	1
ALIQESVYDR	1
LPQIFNVNWFR	2
IHFLLSSYAPIISGEK	1
AMYQTIDVNTPIDGSTFR	3
ESDINSQAMTNASPK	3
AAQLFGLEQR	1
FDDNAAVILDADGENPR	1
ATGNYGEIFER	1
LDASFVAEDNTR	1
TAYTEAESAGLYVR	1
TGTQLHDLAAEHEGK	1
LGNIAANNTTR	2
VMLDHYQQTK	1
VVNLGPQQDLIK	1
IEDALSATR	6
EMVALQER	2
AVGIDSAAK	3
TVDGFGELFR	1
LEYLLDEGSFNELDQLAR	1
QAVLMADEATR	1
DIASLGIYPAVDPLDSTSR	13
IGLFGGAGVGK	12
MAPYVFTAR	1
FTTAGSVDDGK	1
TGVSGDNLGGSQVCQK	1
LLAEETGLPVLVAEDPLTCVVR	1
NIIDQCVAQGVPFAR	1
GAVPDMALTPAADAFR	1
VTATQTDGGWLLNGVK	1
VLTPAELLATWR	1
GTAMNPVDHPHGGGEGR	23
AAAEAAGYDLSK	1
ETLAADLPLAVDHFR	1
TTYANIVLER	3
FENVEEGLTVAK	2
EGAPVPNSGGTVSNK	1
AIQLEEVAK	1
VLPFPQSVLDASFK	7
VGSGYGLDITANR	1
LFGAVSTADIAAAVK	1
ILDTGYAVHISR	2
DGDAVSIVEVEAPDR	2
YQLEGVPAVVVNGK	1
GETELTPEER	4
GPMSGNSVSHSNIK	1
GISSNIPFQAALLAHPR	1
EELLPALDVLASDLEAK	4
IVEASDTFGK	1
TGFWTPAAAATDANGCK	1
APMVGNNVSHANNK	1
LFTDDGNAVPVTVIDVSNNR	1
ENHVLQVENAVLHHR	1
AQAEAEGLDAVFTDAGFDWR	1
YLYEDAGLVGLIVHR	1
NSASAANSYDETFEK	1
AGLNNVVDTYVESSELR	1
IVEASDTFGR	1
ETVDATGAQR	1
QPGTGEILYVQR	2
GTFGNQDENYLLQSR	1
SIPGDETNATMNAR	1
AAVEEGVVAGGGVALIR	3
VAPNTTCVSTSTR	8
ALNQQVWDAIAASAAGDQSK	1
IVGESLQDEVR	1
MEDIVIVSAAR	1
IFAEDGASIPVTVLDVSNNR	3
TVDPAVAQR	2
ETINTGAVDK	25
FGGWLLNTR	1
IEQAQYNER	1
SSEYPTDVAK	2
GAEYVVDFVPK	1
VQLEQAIAESQQQHK	3
EGEGVAAQVLVK	1
IAPDLQDEDIEYIAEQLVEHR	1
EIDAGPTNHWR	3
GLPFSNINK	1
AWVTNLDSNPFVGR	2
GLDITVTTTAATDDQGR	1
YENYPNNR	1
HQLVTGTVHPYR	5
FEPNLHYHR	2
YNTDLANNLGNLAAR	1
QELIDVLSESDETVMEK	4
AAMALLDMDPAFLSR	1
EEYDESGPSIVHR	19
YGHPELSMSSK	2
SVFIVDPEDK	1
TVLIQELINNIAK	4
FVYAHFPVNVNISDDGK	1
SEDFFNVEK	1
SIAESIVYGALDR	1
GTLTQNDILTDEFGQASTTFK	1
GYDYTEAVDILK	1
TLDVVGVGFR	1
SVVVAGDTAANDEETR	3
STIIPDMVGHTIAVHDGR	4
ALEGDQSEIGEASILK	1
QADIMVVTGAVNYK	1
LITGGLLSVFGPGPK	3
LDFGNTLHQIR	2
LASVPGALSAVATLADATGAR	1
ETDYLLEAK	2
SLLWTNAPAFAAAGYTAPK	1
NAYVGLNSNWGTVVAGR	2
MPPGPITAPTAGIAYKPPGSK	1
FTPGTPSAAFNSVR	1
VVVNMGVGDAAK	2
AGENGVLFAAVVNDLHR	7
NALITLHNSLSEVTAPSFR	2
ESVLFDDLR	1
LVPFGAFVR	6
VATANDSQTAVIAK	1
ANEVPEAIR	1
GIDQAVEAIIGHIR	3
DPITVSPETTIYALLALTQAHK	2
LDLPAGVEIEIK	1
VFLGESPEPPVSR	1
SADAEALLASTLEDGR	1
DYAAFIIPVGAFK	2
AGAIGPPGGLGLLLAGPTIIAQGTDEQK	2
IVDGADAAR	1
IQEYGAFLQLQR	1
GATGENLLQLLECR	2
AQIEETTSDYDR	2
AENTGTNAAFANGK	2
AQILGLANAGGDTINAIK	1
EIENQFGSGLVTAGER	3
DFTPVCTTELGTVAK	3
VNAATVAAHVQGR	11
STPFAAQMAAEAAAR	1
FFTNIYVLPLR	1
DLPLLDVVNSTFDK	1
IAFTGSTATGR	2
TPDAHFYTEVR	5
NANIAMHDQVR	7
VIPLDENEGIYVR	2
LGYSAFAPLPDSFFADNGK	3
GTVVATYTDSAK	1
AVVEFLDGHDQVESVNYAGLASSPWAAQAAK	2
GSLDTQGVK	1
FHGLFNSFAITGK	1
EAGNNPVLTGGDLATAFNNDANTLK	1
SLSDPIADMLTR	2
YFQDASAGVEK	1
EAVESQDFEQAGR	1
FTEEFDPGADGDHEPDAEAQAAAASK	4
KLEEAGATADIK	2
EILFDESAR	1
MFLVDTAAGR	1
LAAASGDASQYHSQVQSATK	1
EVLANLTPR	1
FEVQPHDAGISIAAR	2
NSYVGLAGGFGTVVAGR	1
MTDVESVGGK	1
ILLTPDDGTEEHAYPVSK	1
DIPNLSEQQINR	4
GTLVPAGANAAQIGSAIVR	2
SAFFITGPWSVPNIK	1
YTDAVTDDTR	1
VNQIGSLTQTLDAVDLAHR	1
SFIGAVIGPGGK	1
NTTDMSIVEANTAFR	1
GLIGFSNEFLNLTR	1
NPGDGIGFAAWPAYR	1
GADVSLSNQSAASTTAVK	1
PAAAPAPAPAAK	1
TDSEGADLTQK	5
QIPDPAEPGDLDPETK	4
AGEGPEAPTDLPAR	1
EVTIASGATSK	3
TVEVLNTDAEGR	1
TEILETGIK	1
GLASMTSPEQVAAK	1
VITSADGSNPLR	1
IGTNMEIGLEHR	1
TLVDYVLFGQAR	1
GVITFLDTPGHAAFTSMR	1
FLSQPFHVAEVFTGSPGK	13
QINEMLGAGR	1
HYAHVDCPGHADYIK	5
LADALDTYIPTPER	3
SLVEGQSVEFDVAPGR	1
LVDLPFLMSVEDVFSITGR	3
GLGAGSDPEVGR	1
IVVAEDEALIR	1
STPYAAQIAAGNAADK	2
DAAENVAESLQR	1
EQIIFPEIEYDK	2
ADLQSIADNAPGSK	1
EIWAVGGNAAK	2
TLINDEEWNR	1
LPQNIMSNSDLTR	2
NASINGLAYAAGATAAAAAGSSAASVR	1
TVASDPLWNYVNVR	1
TAVVSMVPR	1
DLSFLGTYGIR	1
TVIIQELINNIAK	3
QLIDAGVHFGHQTR	2
TVSVTPDYSEVAK	1
LDNSINYVSPK	1
EPVPTASFGFCR	3
AQLEEIATVK	1
VEVFGTLIR	2
DSYVAALEQTQLK	1
ALEPGAVNVEVTEDQATITGGR	3
VTALTGLTISSINR	3
ALADQDSNAASQAR	2
FVEFYGEGVAALPLANR	1
SDGLISLNEFR	1
LASSMMPSGVAPEVK	3
VGAATEVEMK	9
DDEIIVIAGK	3
QELIEIWTK	1
NVAIVAHVDHGK	1
ILVPTEEVVEIK	1
DLGVSPEGVELAGGNLK	1
VANLGNLGDVVK	1
FVGPAGLIQAYR	3
GGVPIATPVFDGAHETEIK	2
INLAYGPVNAR	1
VALEEVLAHHTGQDLEK	3
NLANVAVYDK	1
VFAENFPISDAR	1
LNAAEAFETFLQTK	1
TTVMESGGVSGSR	1
ILVPVDFSDVAR	1
MITPSFDQTLIAR	2
VAIQVDQLIGSR	1
TNNIDPNAR	1
SFGWATEEQLAR	1
NFGVPYTDADIQGGAASVK	2
DNYEQNVLLGNAR	1
FSAVADDIEER	1
APGAWELPLVAK	3
DVLTLLSNPK	3
TGEVLSVPVGDEYLGR	1
GVNPDEVVAMGAAIQAGVLK	11
VLPYWFDQICR	1
GNGTGGESIYGNK	1
GPMVGNNVSHANNK	7
LGYGAGPFSVAFATGTTK	1
QYAGFSTAEASNAFYR	1
HIPQSWEFSSLGGWIATR	2
GVVNTGDAVEIVGLGETR	3
TNNNLADLIFTDVPGR	3
QIPYQEASSSGATAIK	1
WMIANGYGDAR	1
AGTIVVNNDK	1
AIEDGIISVDK	1
NFLHEVEAEVVR	2
LSGFGNFQLR	1
MPSAVGYQPTLSTEMGGLQER	2
FGAPTITNDGVSIAR	17
MNLIQTLEAEEIAR	3
DVGSLNGTYVNR	1
EAAQSLLNK	1
LITLDEALGR	1
NVINFFPVTAAR	2
SLDAGEFVAYLSDLCDR	1
YTTDVGLGR	1
MGQGALDVLGSDGQFVPAIHSVGYPLVDADGK	3
SYGSPAEGMADMLETAK	3
WYFATLEAK	1
SSTESSDTEIR	1
IDVSSTSTSTFTGTQLTNAK	1
ADLGAYQNR	2
EVVQPYPTVER	1
VDAEFWMVNVSNDAR	7
GEAGDNAGILLR	3
AQQGLYEYDAVSR	2
SVDQPVQTGYK	1
LLAELNYTVADGAAK	1
VPTPTGSTTILTAVVK	1
LAILDSMNAALPEPR	2
NVYIVGGTAAVSK	2
TGENILTILESR	2
TGQEALDTAK	4
ENTIIIDGAGAAADIEAR	2
LMDIVDPTDK	1
LVETLDAYIPDPVR	14
FDDNAVVLLNNSDEPR	1
SPVNQALYDALTVLQHR	1
HSLIYYFK	1
DQPVILQLLEIPDEK	4
GQMATFLYR	25
APANELVMGITGLSQNVNR	2
TGFTPGQENEFMIK	2
TIVNGWLNTGDLGFK	1
FDNIYGCR	1
TIQELFDPTYGR	1
EAEGPIHVSNVAMVEGGTPTR	3
IEEDLGDVAVYPGR	1
TVSVYVNGPGAGR	1
NGFLDVETPVLTR	1
DDAAGLAIAER	1
GCDPGTLSGR	1
VDIEIIGTSK	2
YFIAGQNLPTSWINTR	1
FAELLGEVVTDSTEK	1
AGDAPGDEGPPVSGGR	2
IQEAASVTHDR	1
LLEVGPSGAPVEVR	3
FDGDAEVLNPSLPIATLTESGR	1
HISIEDQHLR	2
VGLIVESGECR	2
WVFANANNTPR	1
LYVGNLSFQTSADTIR	1
AVGGAGGQTFGAAYK	1
AGDNVGLLLR	1
QGIVVTELPYNVGPER	1
QAVAMPVSK	1
ADIDYGTSEAK	1
LQITDPDGK	1
LTGPGGGALFIK	1
DGVITVEEAK	3
AEEIGQPQDIAVVDAGGNLK	2
DLLPILEQVAK	7
QAVQTFADNVSR	2
SNTYMIGATMPLGAGELK	6
TGPEVLNR	1
LSALYPDGGTVTIDDLIAK	1
FLSQPFFVAEVFTGSPGK	5
VDSTNYYLAENR	2
EASLLGGGLR	1
GTHTWIAVDYAK	1
VTLCSSGLLEQAYTEVR	1
EIYTQLSHAALR	1
IFTDGEIVR	1
AAAAAPAAVASK	1
GDLVEAVILAVDAEGNR	4
GELIDAMAADTGLTK	3
SYEFSYNYR	1
HIILATGSTPIEIPGFEIDGK	1
VSVGDVLLIDK	3
IYETGISYSGR	2
AALTDFER	1
AGGEAITFDELAK	2
INAFGFIETPYR	2
FTEFLDVLDTR	1
IIGYGTDGGMVNFDDILTK	1
TTEDAILEIYR	1
WLSQGAQPSER	2
AVAALLGVGSEPSGSVNPQLLSEAAK	2
VGIVGGTGYTGVELLR	1
SSVVLLLPHGYEGQGPDHSSAR	3
AFQTYLSSVEWADER	1
VLAQNAGNAEAMAK	1
LLDPDVIGAR	1
IISLGEGNTPLIR	1
LEDVIGTADIFISSTGNK	4
GTFGNQDENTLLQAR	1
QAYVGLSGDFGAVK	1
FVANGQESSR	1
QLVNNMVLGVTK	1
ALFENPLVLLFDK	1
LGVDIAGYK	2
MPMNNLNQAR	1
GQTLQDPFLNALR	4
MSMNPFDEIAIEEAVR	5
ALNDSVSLR	1
ALINDEEWNR	2
APVAGIAMGLVK	1
FGDTGSGTTTSGALK	2
LNLNGGSLQASGNYTR	1
NADGDVFGIPMEAFIK	1
FGSAAAQSAGDIAADR	1
GFNGVPVEPAFTVVGADR	3
WAAELLNHAVFGAPDNK	1
GLTPSQIGVILR	1
MVMPGDNVTIVVELIAPIAMEEGLR	1
SVVVAGDTAANDEDTR	4
AVAPVLEEIAR	1
ISEVTDNDPHTPNGK	1
ELLHDYLAHTFAER	1
EVEGGTATVETSLPVVVTATK	1
VNLMGHSHGGPTSR	1
LAGATPVYIETTESTGFR	1
NPGVGGTAGDAEVATQK	2
GETFSESALSR	1
LIPAGTGFAYHAER	6
AQELQAHYAAAK	1
SSEGSYLAGPDDIYVSPSQIR	2
NQDYTGYNK	2
VLPTEAPNAWEVQAR	2
EGAIAFDFLSTPVSR	1
DVLDNANASYQDIVAK	2
TTPSVVGFTK	1
SAINHVVLAHK	1
AGTVSLPIAAATAGSSPR	2
ISYTDNADAK	1
NVGELIQNQVR	2
NLILITDEDDDAPANR	1
IGGLGAEIEASR	1
FGAFINILPGR	4
FGDGSLTLDTK	1
ELGTEASPGTFVATVSGDTAR	3
LLDQAASEIVETAR	1
FGQPEILLGIIPGGGGTQR	1
YAEVGSNQR	2
DLFGLFAPSNIR	1
ALFQFGPLLAPGPR	1
GAWIANAGVPADSGLHTFQDTSK	2
LGLAIEQVVEHLK	6
LEEHLAAYGHGYEDR	2
AAALNIVPTTTGAAK	1
LTSEYNVFVLPANSPFK	1
FDELTFWR	2
AMPIHQSNVAIYNAATGK	1
IEGLTASADIR	1
LLLGEEDFYR	1
SNDFGLGLALR	1
ALADAQGVIDSK	2
MLEVEQATR	2
VDVFNVLNSR	1
PVDIVLNPLGVPSR	1
VSYTVESAR	1
VLDDPDELR	1
LVQDDVLSSIHIEEHEVDAR	2
LAVNLIPFPR	1
FLALLPYAVK	1
IGLINSGGASSGSTDLADAVR	2
TLLVQPYER	1
LVDPTADEPDLFHAFGPLVSAAQR	4
YGADNQSAIQTVR	1
STPFAAQLVAEDAAR	2
TTAYFDYR	1
LGIQAFEPVLIEGK	9
VLDGAVAVFDGK	1
GNVIPVEITVYEDR	4
MAPGPNGPYWK	2
LGFMGFFVK	1
TGTVFNVNPR	1
VAAAWLYAQFVTAK	1
GVGAQASPTVER	2
SVGAQASPTVER	2
GLMTTVHAATATQK	12
ITGQSAVMADGSSVGTTSR	13
LVDLDHAQNIK	2
VMMAQLAK	1
NMEYNAANVGGDNK	1
VLPVYGGQPIGR	2
GVAPIAEASGR	1
LAAEDPSFR	1
QVVSAAASLIPFLEHDDANR	8
AGTGPIAELITAYSDHADTLSAAAR	2
IVHDAVNAVDGVR	1
SYVSMPTQIAPR	2
GYAASTPEEAR	1
GGIDTANNDVTVSSK	1
IDDLIFAITPDASVR	2
GDTVTLIGFGTFGSSK	1
YYGGNAVVDDIEDIAR	2
VNVQDLSFTK	1
NGLITWETQQTDYPR	2
QIDSIVEGR	1
TSNYAPGLIIPQDVIEAVR	1
ASDSVAGAETGTTTTDSK	1
GDPGGAGPR	1
AADTEQSEEALR	3
LLVPADMHDEIVDAVVAEVAQAK	2
VAHEFQPLVPPR	3
LAAELSDAVNNR	1
DSPELLSTLTK	3
ACTNAILGLIR	8
VAFVDVPYNHEDVGVSSK	2
NAEAVLLGEADYATASPANK	2
DLASTVDEVSGTLTTDK	2
AFFNVGSPSPVFVR	2
LISQVISSLTASLR	1
NGTDEVLSTFELK	2
AGAEVYIVTTDTHFSHK	2
VSAQWNYLTTR	1
TSTDMAAPITAAR	1
AALDLILEAIK	2
NTFQAVFSR	1
AALESIINDASLSGQER	2
ALDAANTAAADAVK	4
EGQFVDVSGTTIGR	1
SFSLELPPYSQDLSDAGK	5
WIDSEFQPSTLSK	1
ASQGLPVLGVELR	3
GGGNTSQVYAIR	1
GYVDEQPAR	1
TTMYGGFSTAK	1
GHYTEGAELIDSVLDVAR	2
LSSAGDGNYALGGSYDFGAFK	1
LIEYTVTSK	1
GITISTAHVEYETEAR	1
NTQLLAQEESGLGR	1
ELAVQSANASNSASDR	1
AGDTYTVTFTR	1
VQHGQTDIGDNNIALR	2
GPFVDTHLFAK	2
DSVGAVVLGAYEHISEGDVVK	2
EFVTAIQLDTK	1
NLAANTLSVVDTGR	3
DGSMNVLVATDVAAR	1
EAVVQQVTR	4
IGVLTDLSGVYSDVSGK	2
EALTTFGQIGIK	1
ILDEVASILK	2
AAVDAAVPLPGDIQDSNTK	1
VPIVVMPNAGLPSVVDGK	3
DVLSVAFSADNR	1
NLTIDAGDGNDTVR	3
MNLIDQLEQEEIAR	1
VAPEEHPVLLTEAPLNPK	32
ANSVSQYLSSQGVAGNR	1
GVSPAPGTYDAIK	1
EQGLATGLGDEGGFAPNLPSNR	1
FITAPIQPDLDEFDR	3
GSDVSFGDFGLQAIEPAR	2
TTTVAGIPLLIVR	2
ITAVIPYFGYAR	1
TTQAFAVESVEDIVR	1
GFGFVEMASSDEAQK	1
NVAEAIIAK	1
GLSATVLYGEAGR	1
LILLTNIPGVLDK	1
GPFVDDHLLK	1
AHGGYSVFAGVGER	1
YDLSPVGR	1
NMISVELNGSTLQHEIAAQHGASR	10
AALLSHSNFGTENTASAIK	2
LTSTEIYPNVVEVR	2
ADLTAADMDAAVR	3
YGQITYVR	1
ILDLTQYLER	3
MPAAGLPFGTLK	2
LFGAEPANFLDVGGGATPEK	1
AVELPFLMPVEDVFSITGR	4
DATDIESLK	1
SGAMMQTTCTDAATTK	5
LVGNAAADIDAQITAK	1
VVATAVEALR	1
VTATPLAEVDAVAAK	1
NGLYGAIVIGPK	1
AISLQPTDGLVR	1
TQQGNQLSNPLFR	1
GNLVAYVGDVVGTGSSR	2
LTQLAPIFLK	1
AGADAFPLAINPR	1
GAIADAVPVHLTLPIR	1
TVAVSSDYGEMVK	5
EANTATVQGALQEDITSGK	1
VEIEVVGTR	1
EVCMANVADQAR	1
GVVDSADLPLNVSR	2
GGQPANFLDVGGGATK	1
IDVVSADGTER	4
LDGIPASVLASALTQAR	1
IGTIADLIHYR	1
NITAGANPMEIQR	1
TFLMPIEDVFSITGR	1
GHLIAELDPLAAK	2
VVTDIDALLDSLAVTQAEAK	1
LGYIDSPLK	2
LTSPALQGVR	1
NLGDSSNSIK	1
YGLSFEEAGR	1
TTSYGVPHVLADNFK	1
YGIPAISTGDIFR	1
LLDEGQAGDNVGLLLR	1
LVSEVGVGTIAAGVAK	1
DIIAILGMDELSEEDK	1
VAITGFGIFEK	1
HPVSPWGKPEGR	3
EITGLGLAEAK	1
TTATAAAQASANAAQK	10
SAAADVAETASTGAK	1
FSDSLAEVAPELDDLR	1
LINGVSGGEFGVVGR	2
AEAPYIGTGIEDR	1
TVLIMELINNVAK	4
IITNNTAQEVMVK	1
LGAPHSVVFGGFSAEALNTR	1
MNNYNISNIFSTTLR	3
LSGFGNFDLR	2
LANSINYVSPK	7
TIVIAPFDK	1
EYYNEYQIAPAVR	1
LSDDISDGSLDGK	1
HPSEVVTAGQEITAK	1
IQLVGDDLFVTNPAR	1
QDNTSETVGGLIVPGWYNIR	1
APSMLFAEFEGK	1
DEAITGESLLAK	1
EYVATQIDK	1
MSGVTTWASNNSR	1
TDGFSSSSETVVAGDK	1
DAGEIALIDGDTK	1
ATQLDALAIAIGTSHGAYK	3
AISQQINNLDFHR	2
MMLPEVWAAASR	3
DGDLEQSFSQFGAVTSAK	1
VLGSADTLNQSLEK	1
FAQHTGAQYIGGR	1
MTDMASGITAK	1
AAEAQASAADAQAR	2
DPQSGLPTGQR	1
YMASNTTLGFK	1
GAPTVLLVHGFSGSR	1
NDPQGGATISALSTVTGAGANSISAGSR	3
VEAPAAAPAAATAPVAAAVDAAK	1
AIAVSVDSVEDHLR	1
APAAQFTDR	1
AFLSLANAAPGK	3
TAASTSAISATVK	6
GFSAHFGEDVLSCLTVR	1
ATDFADVVGSAK	4
IGTGGGQGYVLEYR	1
GAEAAAGSEAAAGADAK	1
VAFQDQDSADR	1
MDITQLLAFSVK	1
NDEAVSYEK	2
ELAVQSANASNSAGDR	2
GLSSAASAANAAIDHIR	1
IVGTLGQILGPR	2
AGMASILSQLAR	3
AIDAMIPIGR	1
LGYLLDIAPK	1
VQELLDLVGLNPEHINR	1
STSELVDTPEVR	2
TTPSVVAFTK	2
TSDTAGDGTTTATVLAQAIYR	4
TVLVYGQMNEPPGAR	1
SQGLDVPLMGGDGLFDGK	1
AADTAVTDVTSAETAAK	3
GQTGENLLQLLEGR	2
FSIMSEDDYDAK	1
LVPATASEPSK	2
AAVPSGASTGAFEAVER	4
TVGAGQVTEILK	1
LFEGAALLR	2
ITLNMGVGGASQDK	3
ISDSVLETANEAVER	4
MAVAQALNR	1
VHGGGPSGQAGAVR	4
TMPIHQSNVAIFNAATGK	4
HSGYPGGITATNFR	1
VIPVFSVDPEK	3
DLEHIPVMLGGAALTR	1
GLSQQDLLAAAK	1
LGYIDAPFK	1
FNPQVSHVIPALIR	1
TAYLNASADSYR	1
LEVTPNITPDGR	1
YQSVTSQNR	1
GFGFVEMPNDEEGQK	1
SVNVVQAGGR	1
AAAEIGELGDNTASIR	1
FWYCWVPSR	1
FAQQTTASAEHNAR	1
VDIEVIGTK	1
GSNVFVGYLNQPEK	2
SVGPYTIITQQPIGGK	1
LTAQFEQNLNYENGAADVASGR	2
MCPIETPEGPNIGLIGALSTFAR	2
LDSTLTGDALNNGTR	1
VFQENFPITDAR	2
LYVGNLAYSVR	1
ISPDTNTGLASAGHQYVGLTGR	1
EYGVDLVTGAPQVAYR	2
VHEVPQLETTPFHPR	3
ELLTSQHFPGDDIPIVR	1
ELDIPADYLHGK	5
AELIESIAAEAK	1
LVQDIAAYEEQIK	1
HSYVGLSSATLGTVVGGR	1
LGDSVTTDHISPAGSIK	1
VAGTSEFVTALQLDTK	3
ANAPTESADTR	1
GVPDIPGIAFR	1
SQPIADNNTENGR	2
GIGEAIAEVLAR	3
VTSPQVLPVDLGIDK	2
ALPASEAAAQSLLQGR	1
AATSTEITSSSTLK	4
LYTAYFGSK	1
VINNDENVAADLTGQYIR	1
ILFAAAHGPEFAK	4
AAAQEALNNAK	1
PHANADHGK	1
ELDDTEPHGFR	1
LAGILSIAAK	1
ILGFAALTVVGDGEGR	3
DLVADGGSVMFIGTK	1
ELAAQQATAPR	1
QVNSDVMMAAK	2
WWASTCSRSSSIR	1
GVPISAIIFGGR	2
LITDLIYEGGLAR	3
QAVEPTPGAAAGDR	2
IVAVEPAACPSLTR	1
TIPLIIEDK	1
TYGSPAEGMADMLEVAK	2
VAAVDSGTVVTATR	1
DLPMLLNQWSNVVR	2
AGEADFGR	1
QLYEDPWVWAGR	1
ELMTSSDVVEGLNEK	1
MYDYVPTFTPDQAANLIIK	2
YTLAADITHAIAK	3
SAIGSFLGSGGGK	1
LVTGGETADPGFFMNPAVLTNVANDSR	2
SESSNNMNNALATK	4
FHASVAEGSPTVDR	1
YADPVSLVHYK	1
YDLGEVGR	1
LYPDFDEPLASQILSR	2
QNVEALIADLK	1
DTTAVALLAPGTVR	1
VAVGSVQESYYK	1
LAEALDTYIPLPER	4
GVHTATPVFDGAK	1
LMNDMHYPWLVLVPR	2
NEHGTSAQDVAAAK	1
DIAEALEAEGFK	1
ESTIDTTTGIR	1
LLDQGEAGDNVGILLR	1
DLINNNDATGNDK	4
LHFFMVGFAPLTSR	1
INYAAGPLSVAVVAETAR	6
TLFALTGMPELGIPQAEFK	1
GLSITQTVIHDDDGLNTLGLSR	1
HGEAGDDIADSYGGAADFR	1
ADLGVMALASDQWR	1
AFVAPAELQHGIYDLGAMGIVNR	3
VIENAEGAR	2
LEAIPWATER	2
GNPTAEHNALFANR	2
LVQPGPDLSPGTLAR	1
QEYDESGPQIVHR	6
INEEVEIVGIR	5
SHDAITAPTLSVDQTTGEVHR	4
GADTAHIPVVIVTTK	1
NIVDVLLAER	4
HQNPLDTDSMMGAQASK	1
SQIVNDLPLGR	2
QVGVPSIVVALNK	5
EFEAQLPVR	2
VFLIGNLGQDPELR	1
FGDLSGQGR	1
EWIFVGAPVTPK	2
VLENAVGDMQK	1
APGAGFSDVAAGK	9
AVDVMLGGK	1
VAAGEAGGITQHIGAYHVETPR	1
GAVVVPSSFEPFPGFK	1
LLVPAAMHDEIVDAVVAEVAQAK	5
VLNEANQQEIAR	3
VVAEGSTMTYGAEVTGVR	1
AQDETHGFTVSTYNTHASVEPGK	1
EYFTYTGIDANGGPTGLTPVPR	2
ALALGGQLYAAK	2
QVADLIEQISSSASR	1
VNDAILNLGFK	1
EFSIQDAFLAITR	1
FVAEELAK	1
SPIANNSTYTNGDQVR	1
GMDITIVTTAR	3
VTANDLTTLEK	3
IYAASTNAFINTGDGLGMAAR	1
SAWTTNFTTEAR	1
AAEDNQEAMQAYIR	3
IVELDSFAR	1
TPQGAMDNLAK	1
ASLVGYNSQQTDK	1
GHTLVSASSSEK	2
VVDLTEGAYTER	2
GTHFHPGENVGR	1
QLNVELLELDDLLQR	2
TMVGLTPIR	1
YVPHVIEPAAGATR	2
VMMHQPSGGIGGTASDIK	1
AIESTPGAVALLDGVISTK	3
AHVAYIPNEEGR	1
SVQQVAQAR	1
EGEPFDVALR	2
YEEIINTQR	3
LAVAAADQGSDDAEQLVR	11
GVPSPVSHPELTDMTIYR	2
VTIGAVESGNGIIGLASAGAPTR	4
GASSAASAASATVDHAR	3
TPGDEVALALDTASTEFYADGK	3
VLYEIVGVPEELAR	1
STLDVGSLEDQAENIR	1
DLLPVLEQVAK	7
GLTFLATGTSGK	2
GLTPSSAAGSLYNLIQVR	1
ATAALVFHPAENAVPR	4
NIENLYSEER	1
LGYAAGPFNVAVATGK	1
QLDPQVVGEEHYATAR	1
NDTVTFELR	1
AMTDENGLPTK	1
ALANGFGTPANPIEPSNTVVGADR	2
IGDIEDNR	1
TSDYGLQLR	2
GLSELGWNPYR	1
TVLIQELINNVAK	2
TPASFEPSIDYVVTK	1
LASDTSEAGGSPK	1
VLYTSTDR	1
HALIVYDDLSK	1
QITDTFSLGTR	2
AAVEEGIVSGGGVALLR	1
QAGEDVFVHFR	7
YFINPTGIFIIGGPHGDTGLTGR	3
INDNGGSDLTVK	1
ISESTDVSATEK	1
VQLVGDDLFVTNPVR	4
AAINAATEGADNAEDAAR	1
SQVTAGLAEINPGK	1
AGDIAACVGLK	1
VVAGDVANEGISK	1
EALGLPVSTLFR	2
EIAQVGSISANSDESIGK	1
EGSTLETQTSTTITNK	1
GGDDTLFALADGVIK	1
TVATTTGTTSVQTLR	3
IPSAVGYQPTLATDLGALQER	1
DTPNFIANR	1
NLVANTEQFK	2
VNEGALAPVIVGDLELDPVGR	1
SSTEGLMTASQR	3
EQLEGAGATVTLK	1
LDQVGLETLGQAR	1
VAFVPGEAFGAPGYAR	1
NSNAAVLTEYR	1
AYDHEVIDQSAK	3
DAASAGTVNDFDNYR	2
SGPEDIELALDAAHGAAAAWGR	2
DPYGIPVIGMK	2
VIDEFAADLAASVAAGR	1
LAAIVDVGK	1
TYFVATYPQDIR	1
DVLTLLSNTK	2
MTIQTTGSDDVIEQITK	1
VTEVGDGIAR	1
VNAATVSTHVLGR	2
AGGGGVVGANETAK	1
GLIPTHVVFNGAVGALTGDNALK	1
PAAAPASENSGELR	1
EADDHFEAQGAK	5
AEEEGVAVAER	1
FVPVFVTENMVGHK	2
AMVPVGTYEAVMPLDILPTQLLR	1
MSSTNVSGDTVVR	2
VFPLYSTNIDSIEVVR	2
ELLLSGLWR	1
FIPVYVTENMVGHK	3
NVNDSVTK	1
HAQAFPSFGSER	1
HIENLANMSK	1
FDGQNYGVPFSVENIALVR	1
VTEAVITVPAYFNDAQR	3
TLADLSPAVLDVR	2
GIESVVFDR	1
AQVINTNVSSLNAQR	1
GDEGVSLLPILIR	1
EAATSTGQVGVK	5
IAAYTIVQQEFTK	1
NCYWHYWLHR	1
GIYDQLVAGLTK	2
SYAQIDSAPEER	2
NVIGQIYAR	2
TQAAVEVAEVVVNAEGK	1
GIEAGVEAAVAGIAEQAK	11
VTLADLGTAK	1
TTSNIVGGHVGSPVTLANPR	3
SSTPLGAAFSEVSR	1
VLTEMEEQSER	2
EMALLPYTNR	9
GTTEYNLALGQR	1
VLASASTAEK	1
VAQTTSDVDATSTELLAASNEQLHEIR	1
GSLADAQAQADGGPR	1
ALPGAASTAGADLPQSER	1
DIASLIEEFQYPK	6
LLDEGQAGENVGLLLR	2
DVAAVFDELR	1
DAEAHAAEDAQR	3
LLDQGQAGDNVGVLLR	7
TADSGYLTR	4
FGDTNDPLLLSVR	1
FEYVSTEGAR	2
AVEDTVETAK	1
GAFYTTLPAYK	1
QLVLNWITPHQK	3
INAYMSSPSHVEFILTEK	1
VGEEIEIVGLR	3
LGIQAFEPQLVEGK	4
VIDVTNFLIAK	1
VDAAAAAAAEAEATAQER	3
SPQAASLQDLR	2
LSSLALSSTR	1
STPYAAQTAAEAAAR	2
DGVVDIVWTLPGNTAGR	1
AAFAGESQANR	1
PMHAGQHQHAAFAK	2
EADEFETGAVPGALFIPR	4
NAWLALQGGFGR	4
AANESVMHAGQYAYR	6
HTSPHVISAVEVDYEGVETAR	1
TTMLCLETLK	1
DVLFFVDNIYR	5
EGNSVIVTNK	1
AGQDFTLIDQDNLPR	2
SELAELLEDYAASGVR	3
MAINPFCEIAVEEAVR	3
HFDHITSMQVILSIEK	2
AVHGAIGADMIGDVTEVTPPAIFNLASR	1
ILSSDLGFR	1
GVAWSGNGIGLAR	2
VGLAQQEDFER	1
SMSDPIADLLTR	5
NLGTFELSGIAPAPR	1
TTQTGASAATAETYK	1
AIPLYDGAGEGSTTLAGK	1
CCMVPNALLSSCLR	1
NMVTGAAQMDGAIIVVAATDGPMPQTR	1
VAVPGLGIFSVADR	2
EGLTVLQYFISTHGAR	6
GQTGENLLQLLEAR	2
AVIDALTTVGHR	1
VAVGAEVLANLR	1
MEIGSYQGLR	3
CTLEVAQQLGEGVVR	1
ISTIADLLPILEK	2
LEQSVASQHLALLR	3
GYVQLDQVAANDPTNTAK	1
AESATGYVNAENDER	2
VPADAYYGASTQR	1
FAVLSDILGDEDHLGDMDFK	3
AENIYYIGDLVQR	3
IGFYNPIATANEESIR	4
TADVLEDDDVTLVR	1
LEAMGIATTIK	1
DVGHTPILEADYPVSEAYLK	1
IMTDPYVGQLTFFR	1
SPAVNATETATK	10
TPFVADFVGLTNR	1
GIQVTTVEQNER	1
LVPGYEAPVNLVYSAR	3
TFLYAAYLR	3
DTPEQSSLLFNFIR	2
FVNVVAGPGK	3
MQGLSLGPADLVASR	1
GILVETGAEVQPLAVAK	1
ALQLGLVGHVVPDGEALTK	1
MTADQASESAAEVR	1
AIVGANAFAHESGIHQDGVLK	1
FIQIVGTYNPR	1
ASGEILSVPVGDGMLGR	4
SIDFTGGSVK	2
SANEGDGPGGAIFR	1
ANNSNVGGADVVNSNAK	1
HIEEGFTVK	1
VIGVGGAGCNAVNR	2
TAPGVFSPNDVVTR	1
LSNPAIPVDVQQQGNK	1
SLGSPNYINVAR	4
VQDIVTTITNAANQNNTGADVASLAK	1
ASTGFDPDTSNIGER	1
VNQIGTLTETLSAIEMAK	1
LVIEGNDASK	1
DTATAWYDSQK	1
SELIEITAK	2
ILEIEGLPDLK	2
VAGIVGHLNSGTTIPASK	4
ALGIESGSGTPHVTK	2
GPAAVALYGVR	1
LVTSPNTSAVNEQDIQSWFVSGSAPIGK	2
VLIMETRPLSATK	1
QAALLDNPFVLLYDK	2
VAGTDTGITALQMDIK	1
EVTVDEVNAAFEAAATDGR	1
IVNEPTAAALAYGLDK	2
ILDLTDYLAR	3
VIAEEVGLTLEK	2
ILYELEGVSEELAR	2
LHDEHVAAGEAR	2
NLNDIVTVLGK	1
LFDALGLELR	1
AEGAEAVVADELYR	4
FLEFADLFEDK	1
LGDDYVGTSVPAAELSFPLIYR	1
MASMGVAAGVEYAK	1
LDDVLNVSGHR	2
LMSVDYDNTELAK	1
AIPPPPGPPTSSSGK	5
EIGHGALAER	2
EIGHGALAEK	2
FITVTEESLK	1
IGDFNTAVSTATTK	4
AEATSAAQLSADTAQK	3
TLLLGALELLSGAR	2
LVELSDENQQLR	3
QAPEGASAADQLAAFLGR	1
GTHFHPGDGVGR	2
IQDNIAIAGSSVGR	2
LDFDNTPATLIGAAGSGWDTLR	5
LSALGPGGLTR	1
TGIPVVVFGAFGK	1
GVVDSEDIPLNISR	1
ITFGDSLVDIIR	1
VDASGGSTADDNLR	2
QLYTLDLGALVAGSR	1
VDEVGGEQLR	4
LTLTGGPSAIR	1
IISNDNALGAGLAAYAHDTLK	2
ILAGWVPPYDATVVQR	1
VAGSYNVADPHGANNK	1
GASYSWYIYSANR	1
SGDLSSAAQQFQAIAVR	1
ELVPLLALGVK	1
EFWIEAPIGDR	1
LSLNFQSIELR	1
PPQGPGVR	1
HLVSEEDLAASR	1
VAGGWHDPVGPR	7
VNPTDTTATNTASTDK	1
VSYGVGVER	2
DDTLFALADGTVR	2
VNASQLNNPR	1
LGPDSAGYR	1
LASEILDASQNR	1
VPMAGSTIVHPIIGELGAGR	7
FGAFVNILPGR	1
SVAAGMNPMDLK	1
LYVAEPGGVQVLDAADGR	1
ADGSVDIVNMGAAGTPLTTGDK	1
QQELDNNAQGILGYVVR	2
HVAEVFTGSPGK	1
VAGISGTAGR	2
LALQTANLDYNGR	1
STAEDIELALDAAHAAADAWGK	1
MMSMLIGPK	1
HPLNASDFSSFLLQAQNSK	2
IGDVVEEQIPSIEFGR	1
QVDTAEYNPFECIR	1
PLSPFYSLNFLTTNAEFVPPNPK	1
LNSESSNPEDVVR	2
NQLVLDDPDLLTLAR	1
IINISSLNGVK	1
TPLEDLDLSVR	2
LIDIIDPTPK	1
LDVSDFATPVK	2
IALEDMDSTVR	2
AAAATPAAAAPVAASGR	1
MIVTDPIADYLTR	1
LFGAEPANFLDVGGGATTEK	4
VVYDALTLIEER	13
TLSNVICAEGGASLAK	1
ASGAAGSER	1
LAVADTFASR	2
VGTVTPDVAQAVR	1
TPNAAFMK	1
VDEEALAAGLEASK	2
VLTEALPYIQR	1
IINEPTAAAIAYGLDK	2
IINEPTAAAIAYGLDR	2
GDVAELIVTGTSTR	1
AGAIQVNVNPLYTAR	1
GFLPASLVEMR	6
GAADTGSPEVQVALLTAR	3
VGAAVGTGADTAAR	4
AGIGLDNVDVAAATK	1
LASTVDTAIYELHVR	1
IYEPPTVALFK	1
VLNAEVLGEEHYTVAR	3
SAGTPSVPGASSGR	2
VDLVDDPEMLELVEMELR	1
AGANDVGGANAAPSR	1
AQVGLPLATYFSGPK	2
SNNGGGFQQER	1
DLTDGDLEK	1
VAVAEATGR	1
ILGFPDVSK	1
FLEPFVER	2
SSLDHGGPDSIGVLGGAR	2
STFGATVNDVVLAACTQSLR	1
HYADIVPLGGSVQPLR	1
MYGGQGADIYQFGR	1
YAALIQTLGLR	3
ANAGIIPADIAGPGR	1
TASAPGDEGTPVPGGR	1
MQVFTLLEAAELQR	1
TTQAFAVEEVNEIVR	1
DASATAIYGSR	1
DLGGEVNSSGR	1
GENIPEPGIPESFK	6
VAVTGAAGQIGYAILFR	1
TVAVTPDYSEVAK	3
IVTGPIDSPSTK	1
TEPVGYNEIVNIR	2
AVQELHDATYGR	2
ITLNMGVSEAVADK	2
DLHDDLLATFMR	1
ELELVGVGYR	1
AGAPLPGDLATR	2
LAPQGSPGSLTTTDVLADFVAHVR	2
DTMLLEATTSR	1
VFTDEGDSVPVTVVDVSNNR	1
LDSAEQGTGGDVDEAIAK	1
YLDNVSLGLGLR	1
GETQSLTTVTLGSK	1
DNIGGVNPK	1
LLDIYSSTAK	1
FGEYDTYGPEGATDAAEFVALIYR	1
TFLEIGDNNVIR	1
GEVIASTFDEPAAR	1
TAADTAAADAQLK	1
NQDYSGYNK	1
FFNGILETPDEAIER	1
IAQEENDIAMAEVR	2
NAIVQVDATAYR	1
ESLGLAPLALFR	6
QLVSHGHFEVNGK	3
AGNAPDLAYIPQPGLLNTLVTGNPGK	1
LSEDVDVETK	1
LEVLYMSAQR	1
QYAGFSTAEESNAFYR	1
SNDLQINQAIK	1
AFNPFVLPLPLR	2
QLVSHGHFEVNGR	1
LVQSPNSFFMDVK	2
ASEGDASVHPDR	2
VGAVVTVADGYGR	1
GYTAWDATSPAFIR	2
LAAIIPVFSFDK	2
NAPAPQPAAAK	2
TPTLTAMTAAGLDAVSEGR	1
LLNVVYNSSSNELVR	1
SEFGPLPDQSMHEK	5
FGYTSTLAR	1
APDGVDVGMVAPK	2
GLPFANINK	1
DTLSALDQVVAGGGVVPR	1
GQLLQDPFLNTLR	2
AVAENQLDASQIAGSGR	1
DTDYALLVGAR	2
AVDQSGSDGALR	2
VIVVGAIDGSQLGTQLK	2
YYAATQTVDEAR	1
QSQTSAPAEQSDTAAGQTGGGSGSGR	1
INAANTSLR	2
VIEVTNFLIAK	1
LPYGPDTAPVEAFNFVEATTGTDHNK	2
YTLAGTEVSALLGR	10
ELYTESLVGR	2
IAEALPESDVAK	2
NAIQAAGAAATAK	4
WDLAQQLVEDIAR	3
FVTDTTPNNEATYR	2
TAVYTTYAR	2
SSAYDYFSQSFLGLR	1
IQYYDPAAEGLSLFER	4
FFVEEILQR	2
VVAPPAGHQLAR	3
LHFFMIGFAPLTSR	6
TIQSDTNEAVISMEQTTSEVVR	1
GTIVPVEITIFEDR	5
GILFDAPDNVIR	1
LNDYGFIETPYR	1
EGLTAIVSVK	1
IDIALSEDSSSLTR	1
GMTVGTQEYHPEPR	1
TPSTYQPITPDR	1
TSFFTDGLGTSPTR	2
DNEVFTPTDLINAK	1
VYIEGSIHTR	1
ELTDEAEAVK	2
LNPSAGGGSNALDIAK	2
TGDDGTTGLGDGSR	1
SACGSVEHTGDNR	1
YHDVDSSALAFEIAGR	1
DLPVAEAMDELNR	5
EIEQQYVSGLVTAGER	3
VAVSSNAEAAR	1
IDDVIVFHELSK	1
NSLAGGTAADVIYGSR	2
EYGLIDEVLTSR	1
YDSAASSTATSNTSDYK	1
TVDEYIPTPVR	1
ANADTGEDAANAR	1
ASPEDIFDVLAHPAR	8
GMGSLGAMQQGSADR	1
DLVEGAPQVIK	3
SQVTEGTGLAGGLK	4
VTPFGTFDLTSVTVK	1
TQLTVIIPK	1
FDDNAVVLLNNQDEPR	1
GVVPLLGPIVK	1
EAADILDIGHLLDR	2
SGALNAPDTQDNR	1
IGLVGFGSFSVAK	1
LAGNMNPTIR	1
DISAEAMATPR	2
GALELGMAPGLLPGR	3
GETQALVVATLGTER	1
VDVQGTTIGK	1
VTTAIAAFEETLVTPGSR	1
SSELLFGDPTYHR	1
LPYTQSGQWGYLR	2
SDVANLQGVQPSIK	1
NAVTNTANPQAK	2
DIDEYLGLETLK	1
YIGGSDIVHEFER	2
LVDPAADEPDLFHAFGPLVSAAQR	4
IVVASTNFAK	2
AGSGAITVNNR	3
VNEYGFVETPYR	2
ALFNEVFISDAR	1
DSTPEAVSVLFDK	1
IYSNASTLEVAR	1
AITTEVAAK	3
ELDEEFFR	5
VTGTLGSDSLWGVR	1
NISPANLEAELK	2
IGLAPLDLAGGVSAADR	1
DGITNSGLNSSR	1
SLNEGQLVEFDVAPGR	2
GDLLAANGGIFGPQGNAIGR	5
FTLDAADEAAAR	1
FLGPSALIQAYR	3
LMAEATYIELTQGIR	1
LYEDPADLGFLDPTFR	2
ILDGLFPVAK	2
TTLTAAIATVLSAK	1
EAPMLLIGEGTAEIQK	1
GFFDDLVTPFQGLK	1
SHLGDAVVASEVMPGLDTHVR	2
DEFLANLAPGER	5
STDPQFNTQTR	2
NQPAGQQDLDIK	1
EGPYNFGWGTTQPNR	1
GNLIAYVGDVVGTGSSR	1
VDFMNAYATTK	2
STYDHAEPGILFLDR	1
NLLVFLQPLILR	1
HGFGGVGGQTHGQHNR	4
INDAVLSLGFK	1
LLDQGQAGDNAGILLR	1
ASFFAPGLAFDPK	2
TDGDWLLELVR	1
SYYNEFVTLK	10
AELIESIAADAK	2
QVNSMVYLR	1
AATDHIEALVADEGLR	2
TAEIVGISYR	1
IVQGVPLNDFGK	1
LVNWFVER	1
AISELGIYPAVDPLDSTSR	1
ALTPSPALAAVVGSAPLPR	2
IADGSGDTIEGLTSFIER	1
AVLEVAGVQNVLAK	5
GLSSAASAANAAIDHMR	1
TMPIHQSNIAIFNAVSGK	1
VGLPLATYFCGPK	2
VSLASADSAEAAR	2
LDEAAIVVSGGR	1
AQGEIVADDGDGGTK	1
EGVYQSDEGGGLNIK	1
APPAGEDAFLLDLLTHR	2
ASQQAGSLSGGER	3
ALDAGEVDLTAK	1
IGLAAFCVSEPDAGSDVSSLR	1
TGEVLSVPVGDAFLGR	4
IPMGASSFGLSFASR	3
YSGDEAAIEGLR	1
QPGPGAQAALR	1
IFDEASLAGFYQR	1
TANLMVPLPVHLTDPVEVLQTIR	2
ILTIYEGTTAIQANDLVGR	1
ATGSAGYGLELLTDYAK	1
FDLADIPPAPR	1
VEPSLEAAFVDFGGDR	3
AALATATLNK	2
FADENFTLK	1
SLSATGGTTLEIK	1
SLTINNNGTGDMYMLGGSNNEAIAGTR	1
SVVIPVYFGIK	4
VGDNLALTNIQLQQPVFK	1
LVEETAGNAR	4
TLADYNIQK	3
EMGTVELLTR	1
VINLGNLGDVVK	1
HGYIGEFEIIDDHR	1
MGWLPSAPQLNLNPLTIK	1
IEALELYNLIEAAK	5
SGGVVTDTIADIR	2
QMEQLGMGNVK	1
GYISPYFVTNAER	1
VVNAIGQPIDGK	1
MLDDAEMPEATAR	7
AGATKDEAEAIK	1
VEDALSATR	1
VVDLLAPYAR	1
NNFGETYLDAK	1
SAAANTLFDATNTSVNSATGK	2
SADEAAAALESAQR	3
LMMNVGNPDR	1
FATSDLNDLYR	2
FPATAITAGQMPSR	1
LVTGIHNEDTIEQYR	2
LLEGQGINFLFEHK	1
MLLPDTVGTGGDSHTR	4
ELANSGVALLSTGGTYK	1
AISVELPTSVVR	1
EVGDFSVGVAAHPETHPR	1
AAIAAAHAGTFGK	3
EFIGAVIGPGGK	1
ATPVLLDALVAVAER	3
AIADDGEYFEYAPR	1
GGVLGVTSENNLAK	1
NFHWVITDR	1
SANAAGTSWQEVR	2
VPVPTGSLTELVTVLEK	1
LSATNTGEVNFDAAQK	1
QLFFADSLDTFAQDLQR	1
VEMTPYDLSK	1
IAPSLLSADFAR	1
HSLIDGLNR	1
GDEPVTDSNAEENR	3
HVAHHTLESPGDMR	1
SVTVNEVEELFAATPR	2
VAISNAGNDHR	1
DVAVVGGGDSAMEEALFLAR	1
NGLITAITESVGDDVSR	1
WYVLHTQSGYENK	1
GIAAFTVQEAVEAAQK	1
GESVVDGPADPQDILR	3
TNLQVNAPAFYR	1
DGLLQQIDSPQNLYDHPR	1
ETGQILLVDYSDIENLK	3
SLGPDPDHASR	1
GTTPMVDLGDEFK	1
GGVIDYVDAAR	1
TEFNVVLTDAGAQK	1
VIDHYENPR	1
EGLSVLEYFISTHGAR	1
TTAIDGAPQR	1
LSAFPLPPLEETVTK	2
LNATADHVFGLLTDPR	2
LVEYEGGGEETR	1
IIGFSPIPAMSMVSYAAGSR	2
MLSIVPLMAGGGMYETGAGGSAPK	1
LLAGVTWENTAQTTGK	3
LFELEVPEIYEGIVR	1
ETVFTITAADGQSGIK	1
IAPIYEGTNGIQAMDLVGR	1
TMEVHSNEIAR	6
TGAGDGDDEQIIVDLSR	1
PVVVTENGAQTR	1
SSTFTPTAAQAGLLIR	1
GIYPPINVLPSLSR	1
LASDVNEADTAVR	2
GVVPFLGPIVK	2
ISAIESPLGWVPR	1
LVSGSNDGTIR	1
DYYGTPGPNWER	2
VINTNPTDSAVAK	2
TETTATGETGPAPER	1
VEQFDIITVR	1
DVAQTAFNNANK	2
EYTSLVNDQSER	3
EGQSLAGLLTQINTIR	1
MPSVLTGANLANR	1
WSAAGLPNTDAQLR	1
GYGLLQLPYR	1
QLTAEVGIIPTAHGTGLFQR	4
AAVEEGIVPGGGVAYIR	1
VEAAIAANNR	1
IVEADAFDR	1
GTEYSEFGGNTYIGK	1
TIAQNLVNFR	1
QGDYYVPDR	3
VLFNTVLPDDFPYWNK	1
GSPEEFVIPDLLK	2
ALLGGDGDVVADIFR	1
HAAQTIEQNAR	5
LLDQGQAGDNAGLLLR	1
TLFSEEASDEHIR	1
ASEVILAASGAR	1
IAGFSPIPAMSPVSYASGAR	1
TAAAFILDR	1
GLDISSNPR	1
THAILTQMHQDEDQHR	1
NFGLTADNNPTSAGSQAK	3
ALADNSAYTEAGK	2
IGVIAPLSGDLAALGLGIK	1
QSSAPTELGGVEIDADEK	2
MVLNPDVVTR	2
FPTALEDHFGGSQR	8
ATLDALSVSTTPSEVAAK	1
LVVWEVDPETETR	1
SANDYAGSTIVNK	1
SALVAELQVLAIGR	2
ALVATGISPDTR	1
ADSDFIFFNNK	2
ALELQAPNVVQR	1
ALEPSMVLSVPFQPLR	4
TNANTALDNANK	2
CVFLDLEPTVIDEVR	1
WVWYPVER	2
VIEPIDVVLFGFGR	1
DQSFVAVNTESVSDEEVK	1
SAESPFEVAATALLPEEISR	9
QLYLGLITPVGAVLAGR	2
YDTPTWSGFSAGLIYR	1
GEVYSAVVVR	1
NSVGFGDLGELER	1
AISQADEAELFGWAK	1
YFIVAANASNK	4
HHQCGQHQR	1
LLAIPEAER	1
AYIEANLK	2
LPLQDVYK	3
IGVDALAFPLVSGAK	2
STIDEAEAEAK	1
IGYGNSVYQGSER	2
AGIVHSTIGR	3
GLIALQDPSAFVTLDSR	2
ALEYMDLK	1
TVTYDFER	1
VVFGENIAEFQLTQAK	1
AGDTFVVAPDDR	1
SFTAAESPSGDAATVEALAVPELGASGAAK	1
STTDVLSWGIGTQGQR	2
DAIQWAVFLPNTPETR	1
AHDEANAAGVGDR	1
GFFNDLVTPYQGLSR	4
TAGAIFDLVDVER	1
APEGQPIGVIPIDSLFSPIQK	1
IIYGALELIEK	2
GDEVVFAGGLLGR	1
FGIWGGLSER	1
LFNEGLAAAGFK	1
VLEGALIAAYAVSSPR	2
GTVLSVAEER	1
LITQLFGDR	1
APFDNLDAR	1
HEQGAGHAAEGYAAATGR	1
ALYPDDPQVPYSGWK	1
EAADGGAR	1
VAGVIGHLNSGTTIPASK	1
ILEVPVGHELLGR	1
ILISTLLASPDLTLGELHK	1
TEYDEALFQAVK	1
TAAADAYQAK	1
TTAFDAAPASGGNAR	1
GVQAPNINSFVVGDASPLK	2
VFQTHSPQVASIEVK	2
AFDFAQIPNQGIGLAR	3
IGFYNPVASGNAEALR	1
AADVAATALTDAK	2
VIDLICPFAK	2
IAGAYDFGVGSVR	1
FNGFGTLIGSK	1
LGIQAFLPILVEGK	1
MGISTVASYR	1
IINEPTAAALAFGMDK	4
VGFEGGQMPIQR	1
SLAETQSGVVTSR	3
AVPATATNVAEFEQR	1
TNCLVIFINQLR	1
GPLVATDSSAASK	1
ALELVSSYGGSYDAESVER	1
LYTQPEDVAYAYEQLSK	2
ELISNASDACDK	1
EQITAFDPPR	1
GETISDGPQNPHDILR	1
GAEQLAMMGK	1
TSPCLAVPWERCSPRKSTR	1
ITGLEHTHLAVGR	5
TTATVQPSEPAK	1
FEAPETVFGR	2
IISIDDHVIEPADVWQSR	1
MATEVATILR	6
GYALGFDPR	1
LAEGAEPVSAAK	1
MGGVPQNIPGGEIYTALEK	2
VMPILESFGLK	1
YVLAIDQGTTSSR	1
YAGQQNGEVNAILR	1
VDAPDTVFAR	1
EFFVTITDLLAR	1
[truncated: 6,488 more rows]
