# Supplementary material for: A Graph-Centric Approach for Metagenome-Guided Peptide and Protein Identification in Metaproteomics
Source: PLoS Comput Biol. 2016 Dec 5;12(12):e1005224. doi: 10.1371/journal.pcbi.1005224 (PMC5137872; doi:10.1371/journal.pcbi.1005224)
Supplement: S1 Dataset — (ZIP) [file pcbi.1005224.s006.zip › Supplement/PeptideID/SD7.hybrid.db2.tsv.0.01.tsv]

#SpecFile	SpecID	ScanNum	Title	FragMethod	Precursor	IsotopeError	PrecursorError(ppm)	Charge	Peptide	Protein	DeNovoScore	MSGFScore	SpecEValue	EValue	QValue	PepQValue
SD7.mgf	index=20690	-1	060813-SludgeD36_13-18, Cmpd 23625, +MSn(846.0975), 58.18 min	CID	846.0975	0	-1.9477023	3	LVDPAADEPDLFHAFGPLVSAAQR	Protein1215(pre=K,post=?)	181	170	2.4199822E-25	7.1532977E-20	0.0	0.0
SD7.mgf	index=116498	-1	060813-SludgeD36_31-36, Cmpd 19402, +MSn(778.37), 50.42 min	CID	778.37	0	-2.0387616	3	GDLGTLFTENLIHGSDSGDSAAR	Protein8466(pre=R,post=?)	162	158	5.7423557E-25	1.6830844E-19	0.0	0.0
SD7.mgf	index=116338	-1	060813-SludgeD36_31-36, Cmpd 19234, +MSn(778.7), 49.99 min	CID	778.7	1	-7.735938	3	GDLGTLFTENLIHGSDSGDSAAR	Protein8466(pre=R,post=?)	147	141	1.8333015E-24	5.3734066E-19	0.0	0.0
SD7.mgf	index=20556	-1	060813-SludgeD36_13-18, Cmpd 23484, +MSn(856.44), 57.81 min	CID	856.44	1	3.304117	3	LVDPTADEPDLFHAFGPLVSAAQR	Protein937(pre=K,post=?)	154	145	3.3496016E-24	9.901188E-19	0.0	0.0
SD7.mgf	index=20613	-1	060813-SludgeD36_13-18, Cmpd 23544, +MSn(846.0974), 57.97 min	CID	846.0974	0	-2.0198395	3	LVDPAADEPDLFHAFGPLVSAAQR	Protein1215(pre=K,post=?)	203	187	6.538338E-24	1.9326868E-18	0.0	0.0
SD7.mgf	index=116442	-1	060813-SludgeD36_31-36, Cmpd 19343, +MSn(1167.55), 50.27 min	CID	1167.55	1	-4.679814	2	GDLGTLFTENLIHGSDSGDSAAR	Protein8466(pre=R,post=?)	203	195	7.126798E-24	2.0888645E-18	0.0	0.0
SD7.mgf	index=89709	-1	060813-SludgeD36_25-30, Cmpd 16309, +MSn(1011.0547), 41.86 min	CID	1011.0547	0	-0.24147117	2	ALAAGAPGVTPTAGGAAVAAELGK	Protein2194(pre=K,post=?);Protein2387(pre=K,post=?);Protein4360(pre=K,post=?);Protein7203(pre=K,post=?);Protein7488(pre=K,post=?)	183	177	1.0046221E-23	2.9695927E-18	0.0	0.0
SD7.mgf	index=84993	-1	060813-SludgeD36_25-30, Cmpd 11353, +MSn(1127.97), 30.60 min	CID	1127.97	1	-3.7614145	2	EQGDTQFDEESGEGDGVAVER	Protein8328(pre=R,post=?)	228	219	1.21267485E-23	3.49083E-18	0.0	0.0
SD7.mgf	index=85723	-1	060813-SludgeD36_25-30, Cmpd 12123, +MSn(989.4785), 32.25 min	CID	989.4785	0	-2.4673605	2	GTAEVM+15.995SVDEVGGGTQAVVR	Protein8486(pre=R,post=?)	210	209	2.0322502E-23	5.7931933E-18	0.0	0.0
SD7.mgf	index=112433	-1	060813-SludgeD36_31-36, Cmpd 15125, +MSn(860.76), 39.50 min	CID	860.76	1	-0.2592837	3	NM+15.995ISVELNGSTLQHEIAAQHGASR	Protein997(pre=?,post=I)	209	185	2.4429227E-23	7.221108E-18	0.0	0.0
SD7.mgf	index=62671	-1	060813-SludgeD36_19-24, Cmpd 15784, +MSn(851.43), 38.92 min	CID	851.43	1	3.3952808	3	VTNVHVEETEGPSLDDATVVVAGGR	Protein5742(pre=K,post=?)	149	136	2.567251E-23	7.650613E-18	0.0	0.0
SD7.mgf	index=56369	-1	060813-SludgeD36_19-24, Cmpd 9138, +MSn(1231.04), 25.37 min	CID	1231.04	1	1.5136683	2	LYATYQDQNDNNGTSAQEASNR	Protein20(pre=?,post=?)	225	201	2.735205E-23	7.946235E-18	0.0	0.0
SD7.mgf	index=57830	-1	060813-SludgeD36_19-24, Cmpd 10673, +MSn(659.67), 28.37 min	CID	659.67	0	-9.807424	3	LGGGLVVTNHDNGGVASQGPK	Protein2320(pre=K,post=?)	145	143	3.0513768E-23	8.783754E-18	0.0	0.0
SD7.mgf	index=139875	-1	060813-SludgeD36_7-12, Cmpd 19652, +MSn(808.73), 49.43 min	CID	808.73	1	-2.3145096	3	TLATGPYNFGWADTKPNWVER	Protein8357(pre=?,post=?)	168	147	4.1690712E-23	1.20011714E-17	0.0	0.0
SD7.mgf	index=139685	-1	060813-SludgeD36_7-12, Cmpd 19447, +MSn(725.61), 48.92 min	CID	725.61	0	-7.233894	4	TAAEAALRDDLVAQVAGAADEADRGSVEK	Protein9973(pre=R,post=?)	104	86	4.3023032E-23	1.3186086E-17	0.0	0.0
SD7.mgf	index=57729	-1	060813-SludgeD36_19-24, Cmpd 10567, +MSn(659.676), 28.16 min	CID	659.676	0	-0.6476601	3	LGGGLVVTNHDNGGVASQGPK	Protein2320(pre=K,post=?)	180	169	4.5102075E-23	1.2983173E-17	0.0	0.0
SD7.mgf	index=62598	-1	060813-SludgeD36_19-24, Cmpd 15707, +MSn(851.09), 38.75 min	CID	851.09	0	-3.0836968	3	VTNVHVEETEGPSLDDATVVVAGGR	Protein5742(pre=K,post=?)	139	125	5.1400867E-23	1.531787E-17	0.0	0.0
SD7.mgf	index=140729	-1	060813-SludgeD36_7-12, Cmpd 20556, +MSn(1188.55), 51.77 min	CID	1188.55	1	4.5475316	2	QFEVLSTNGDTFLGGEDFDQR	Protein5182(pre=?,post=-);Protein10149(pre=?,post=?)	222	204	5.864362E-23	1.688127E-17	0.0	0.0
SD7.mgf	index=20535	-1	060813-SludgeD36_13-18, Cmpd 23462, +MSn(846.77), 57.75 min	CID	846.77	2	2.358137	3	LVDPAADEPDLFHAFGPLVSAAQR	Protein1215(pre=K,post=?)	171	145	6.877002E-23	2.0327937E-17	0.0	0.0
SD7.mgf	index=111440	-1	060813-SludgeD36_31-36, Cmpd 14082, +MSn(1160.88), 37.01 min	CID	1160.88	2	-4.908748	3	EQAYEQQTAPPQASAAPGPAPSSEPDTLDQLQR	Protein7469(pre=?,post=?)	159	111	7.633648E-23	2.389767E-17	0.0	0.0
SD7.mgf	index=141603	-1	060813-SludgeD36_7-12, Cmpd 21488, +MSn(1097.57), 54.20 min	CID	1097.57	0	-8.007683	2	TAILATGTNFADALAAGPVTYR	Protein8865(pre=?,post=E)	272	257	8.254195E-23	2.3979839E-17	0.0	0.0
SD7.mgf	index=77676	-1	060813-SludgeD36_25-30, Cmpd 3557, +MSn(548.0128), 13.20 min	CID	548.0128	0	-1.0023777	4	TDDAGTTDASQKDQSPKPQAK	Protein8538(pre=-,post=V)	134	128	1.3119031E-22	3.7764703E-17	0.0	0.0
SD7.mgf	index=141689	-1	060813-SludgeD36_7-12, Cmpd 21581, +MSn(1097.58), 54.44 min	CID	1097.58	0	1.1121782	2	TAILATGTNFADALAAGPVTYR	Protein8865(pre=?,post=E)	255	237	1.8527046E-22	5.382422E-17	0.0	0.0
SD7.mgf	index=137536	-1	060813-SludgeD36_7-12, Cmpd 17171, +MSn(1084), 43.07 min	CID	1084.0	1	1.2684326	2	DVTTGDTLC+57.021DEDNVITLER	Protein3288(pre=K,post=M)	227	222	1.8845383E-22	5.318412E-17	0.0	0.0
SD7.mgf	index=116416	-1	060813-SludgeD36_31-36, Cmpd 19316, +MSn(778.7), 50.20 min	CID	778.7	1	-7.735938	3	GDLGTLFTENLIHGSDSGDSAAR	Protein8466(pre=R,post=?)	169	155	3.0617537E-22	8.974E-17	0.0	0.0
SD7.mgf	index=20865	-1	060813-SludgeD36_13-18, Cmpd 23811, +MSn(1224.64), 58.67 min	CID	1224.64	2	-0.44720185	2	TADVAGDGTTTATVLAQSILNEGLK	Protein259(pre=?,post=?)	196	172	3.911545E-22	1.1656717E-16	0.0	0.0
SD7.mgf	index=70502	-1	060813-SludgeD36_19-24, Cmpd 24080, +MSn(796.39), 60.03 min	CID	796.39	0	-4.3684483	3	AQLDELM+15.995ALAEGGAATLFEHQR	Protein9078(pre=R,post=?)	191	182	4.358329E-22	1.2661687E-16	0.0	0.0
SD7.mgf	index=88725	-1	060813-SludgeD36_25-30, Cmpd 15275, +MSn(860.43), 39.27 min	CID	860.43	0	4.894583	3	NM+15.995ISVELNGSTLQHEIAAQHGASR	Protein997(pre=?,post=I)	167	140	4.597078E-22	1.3588641E-16	0.0	0.0
SD7.mgf	index=85075	-1	060813-SludgeD36_25-30, Cmpd 11442, +MSn(1127.47), 30.80 min	CID	1127.47	0	-2.2736487	2	EQGDTQFDEESGEGDGVAVER	Protein8328(pre=R,post=?)	228	208	5.0464333E-22	1.4526765E-16	0.0	0.0
SD7.mgf	index=139714	-1	060813-SludgeD36_7-12, Cmpd 19480, +MSn(1117.53), 49.00 min	CID	1117.53	0	3.0585122	2	LGSDPISTDDPAFETAEAELR	Protein300(pre=K,post=?)	248	226	5.439358E-22	1.5657843E-16	0.0	0.0
SD7.mgf	index=93124	-1	060813-SludgeD36_25-30, Cmpd 19920, +MSn(1188.55), 51.14 min	CID	1188.55	1	-6.0355587	2	AGAPDLTEEPPFDDEFIEVQR	Protein8328(pre=-,post=?)	191	179	6.314092E-22	1.8175871E-16	0.0	0.0
SD7.mgf	index=138981	-1	060813-SludgeD36_7-12, Cmpd 18703, +MSn(886.4352), 47.00 min	CID	886.4352	0	-1.1016726	2	EIWSYGSGYGGNALLGK	Protein10177(pre=R,post=-)	133	132	6.415124E-22	1.771575E-16	0.0	0.0
SD7.mgf	index=18632	-1	060813-SludgeD36_13-18, Cmpd 21452, +MSn(1125.56), 52.50 min	CID	1125.56	0	-8.133905	3	GSQSTSVVAGGGTVVEM+15.995LGM+15.995SPSSIVLVDHALTR	Protein3300(pre=R,post=?)	154	106	8.703854E-22	2.738067E-16	0.0	0.0
SD7.mgf	index=139137	-1	060813-SludgeD36_7-12, Cmpd 18867, +MSn(1101.55), 47.42 min	CID	1101.55	1	-3.6389418	3	QQAASAGHISNTM+15.995NVIQEITTQTTAGTIATAR	Protein6248(pre=?,post=?)	138	108	9.286693E-22	2.8932507E-16	0.0	0.0
SD7.mgf	index=64448	-1	060813-SludgeD36_19-24, Cmpd 17662, +MSn(1280.63), 43.51 min	CID	1280.63	0	-2.7642872	2	NDPQGGATISALSTVTGAGANSISAGSR	Protein1075(pre=?,post=?)	345	296	9.702276E-22	2.9552357E-16	0.0	0.0
SD7.mgf	index=93197	-1	060813-SludgeD36_25-30, Cmpd 19997, +MSn(1188.0517), 51.34 min	CID	1188.0518	0	-3.1851876	2	AGAPDLTEEPPFDDEFIEVQR	Protein8328(pre=-,post=?)	195	180	1.0440417E-21	3.0053994E-16	0.0	0.0
SD7.mgf	index=63290	-1	060813-SludgeD36_19-24, Cmpd 16434, +MSn(1185.56), 40.47 min	CID	1185.56	2	-4.3778925	2	LTAQFEQNLNYENGAADVASGR	Protein9282(pre=K,post=?)	273	242	1.045032E-21	3.0359958E-16	0.0	0.0
SD7.mgf	index=19661	-1	060813-SludgeD36_13-18, Cmpd 22542, +MSn(875.8015), 55.32 min	CID	875.8015	0	-2.1604047	3	LLGTGAIVPVM+15.995SDVFALDHVGDAALK	Protein8502(pre=?,post=?)	118	98	1.054824E-21	3.168681E-16	0.0	0.0
SD7.mgf	index=116363	-1	060813-SludgeD36_31-36, Cmpd 19260, +MSn(1167.55), 50.06 min	CID	1167.55	1	-4.679814	2	GDLGTLFTENLIHGSDSGDSAAR	Protein8466(pre=R,post=?)	213	195	1.0601447E-21	3.1072843E-16	0.0	0.0
SD7.mgf	index=8939	-1	060813-SludgeD36_13-18, Cmpd 11231, +MSn(1011.97), 29.45 min	CID	1011.97	0	3.075983	2	WDDGGSPPAVQADQNAPAAR	Protein7132(pre=R,post=P)	194	185	1.1657726E-21	3.3231866E-16	0.0	0.0
SD7.mgf	index=140818	-1	060813-SludgeD36_7-12, Cmpd 20650, +MSn(975.51), 52.01 min	CID	975.51	1	-6.7909346	2	EGFPLVLTDGTAASLTASAK	Protein8865(pre=R,post=?)	144	138	1.376864E-21	3.92493E-16	0.0	0.0
SD7.mgf	index=136676	-1	060813-SludgeD36_7-12, Cmpd 16266, +MSn(972.51), 40.77 min	CID	972.51	0	-0.9414057	2	GQTQSLGVVTLGTVADNQR	Protein2930(pre=-,post=?)	181	177	1.4269457E-21	4.0270262E-16	0.0	0.0
SD7.mgf	index=57688	-1	060813-SludgeD36_19-24, Cmpd 10523, +MSn(989.01), 28.08 min	CID	989.01	0	-1.0491265	2	LGGGLVVTNHDNGGVASQGPK	Protein2320(pre=K,post=?)	194	177	1.4413108E-21	4.148986E-16	0.0	0.0
SD7.mgf	index=137450	-1	060813-SludgeD36_7-12, Cmpd 17079, +MSn(1083.49), 42.84 min	CID	1083.49	0	-6.4218063	2	DVTTGDTLC+57.021DEDNVITLER	Protein3288(pre=K,post=M)	240	229	1.4615526E-21	4.1246915E-16	0.0	0.0
SD7.mgf	index=139809	-1	060813-SludgeD36_7-12, Cmpd 19582, +MSn(809.06), 49.26 min	CID	809.06	2	-7.8000793	3	TLATGPYNFGWADTKPNWVER	Protein8357(pre=?,post=?)	159	134	1.5250556E-21	4.3900556E-16	0.0	0.0
SD7.mgf	index=70349	-1	060813-SludgeD36_19-24, Cmpd 23916, +MSn(796.72), 59.59 min	CID	796.72	1	-10.013341	3	AQLDELM+15.995ALAEGGAATLFEHQR	Protein9078(pre=R,post=?)	170	159	1.7363319E-21	5.0443395E-16	0.0	0.0
SD7.mgf	index=13162	-1	060813-SludgeD36_13-18, Cmpd 15669, +MSn(652.026), 38.40 min	CID	652.026	0	-0.46804214	3	VAPEEHPVLLTEAPLNPK	Protein981(pre=-,post=?)	96	96	1.9501425E-21	5.445968E-16	0.0	0.0
SD7.mgf	index=86035	-1	060813-SludgeD36_25-30, Cmpd 12451, +MSn(878.938), 32.94 min	CID	878.938	0	-1.4582785	2	APAGASGAADGSPLSASELK	Protein3756(pre=R,post=?)	193	180	2.031018E-21	5.789681E-16	0.0	0.0
SD7.mgf	index=137350	-1	060813-SludgeD36_7-12, Cmpd 16974, +MSn(1140.07), 42.57 min	CID	1140.07	1	-2.5431654	2	LVGSPPGYVGYEEGGQLTEAVR	Protein7753(pre=?,post=?)	249	221	2.707074E-21	7.8645103E-16	0.0	0.0
SD7.mgf	index=39508	-1	060813-SludgeD36_1-6, Cmpd 13843, +MSn(1021.5), 38.66 min	CID	1021.5	1	2.9601429	2	SAAANTLFDATNTSVNSATGK	Protein1738(pre=?,post=-)	188	171	2.8782353E-21	8.285346E-16	0.0	0.0
SD7.mgf	index=37441	-1	060813-SludgeD36_1-6, Cmpd 11664, +MSn(902.89), 33.20 min	CID	902.89	0	-11.965016	2	VDLGDGDDNLNVGDSGSR	Protein6022(pre=K,post=?)	176	175	3.0196202E-21	8.4325915E-16	0.0	0.0
SD7.mgf	index=22122	-1	060813-SludgeD36_13-18, Cmpd 25148, +MSn(1201.128), 62.19 min	CID	1201.128	0	-2.0325904	2	ELLSEFEFPGDDIPVVPVSALK	Protein8108(pre=?,post=?)	120	100	3.1300254E-21	9.093256E-16	0.0	0.0
SD7.mgf	index=114544	-1	060813-SludgeD36_31-36, Cmpd 17345, +MSn(1105.06), 45.13 min	CID	1105.06	1	-2.181715	2	YQTSTADTGSPEVQVALLTAR	Protein7885(pre=?,post=?)	211	190	3.1844606E-21	9.166852E-16	0.0	0.0
SD7.mgf	index=115871	-1	060813-SludgeD36_31-36, Cmpd 18743, +MSn(780.04), 48.74 min	CID	780.04	1	1.2011904	3	AGAVDGQDGFEGFELLKPTDDR	Protein9640(pre=?,post=?)	150	133	3.5333428E-21	1.0264961E-15	0.0	0.0
SD7.mgf	index=18905	-1	060813-SludgeD36_13-18, Cmpd 21744, +MSn(670.34), 53.25 min	CID	670.34	2	-0.04398939	4	AFLTEVGYEAANHGVQVFGGHGFIR	Protein3127(pre=?,post=?)	118	87	3.547331E-21	1.0571329E-15	0.0	0.0
SD7.mgf	index=141986	-1	060813-SludgeD36_7-12, Cmpd 21898, +MSn(1080.56), 55.27 min	CID	1080.56	1	-1.6660973	2	WTGNDVPVLLTGASVPEFTR	Protein5388(pre=?,post=?);Protein8865(pre=?,post=?)	226	211	3.8383814E-21	1.0941805E-15	0.0	0.0
SD7.mgf	index=138793	-1	060813-SludgeD36_7-12, Cmpd 18501, +MSn(1031.52), 46.48 min	CID	1031.52	0	-4.1418905	2	TSDNAGDGTTTATVLAQAIVR	Protein6938(pre=?,post=?)	240	221	4.0088953E-21	1.1540086E-15	0.0	0.0
SD7.mgf	index=20503	-1	060813-SludgeD36_13-18, Cmpd 23428, +MSn(858.79), 57.66 min	CID	858.79	0	-0.28428435	3	IAQEEIFGPVLAVIPVDDAHDAVR	Protein5562(pre=-,post=?)	96	83	4.0676473E-21	1.202368E-15	0.0	0.0
SD7.mgf	index=21987	-1	060813-SludgeD36_13-18, Cmpd 25005, +MSn(1201.1287), 61.82 min	CID	1201.1287	0	-1.5244428	2	ELLSEFEFPGDDIPVVPVSALK	Protein8108(pre=?,post=?)	130	108	4.1187807E-21	1.1965757E-15	0.0	0.0
SD7.mgf	index=15824	-1	060813-SludgeD36_13-18, Cmpd 18484, +MSn(1025.53), 45.05 min	CID	1025.53	1	-10.814749	3	YTLATTTVPPVTTPPTTNAVVTGATISADGR	Protein5467(pre=?,post=?)	155	115	4.4380017E-21	1.3757362E-15	0.0	0.0
SD7.mgf	index=88472	-1	060813-SludgeD36_25-30, Cmpd 15010, +MSn(652.0272), 38.65 min	CID	652.0272	0	1.4041264	3	VAPEEHPVLLTEAPLNPK	Protein981(pre=-,post=?)	81	79	4.790944E-21	1.337919E-15	0.0	0.0
SD7.mgf	index=139918	-1	060813-SludgeD36_7-12, Cmpd 19697, +MSn(694.04), 49.55 min	CID	694.04	1	-2.873133	3	AIAITEDHLALGETVADLAR	Protein8745(pre=-,post=?)	131	128	4.8522023E-21	1.3831834E-15	0.0	0.0
SD7.mgf	index=57955	-1	060813-SludgeD36_19-24, Cmpd 10804, +MSn(1037.42), 28.62 min	CID	1037.42	0	-2.5886717	2	NDGNGFQDVSDGSNYANGDK	Protein7867(pre=-,post=?)	169	151	5.3885364E-21	1.5360723E-15	0.0	0.0
SD7.mgf	index=136341	-1	060813-SludgeD36_7-12, Cmpd 15915, +MSn(610.56), 39.91 min	CID	610.56	1	3.7261343	4	GITITSAATTAHWTDTVNGVEHR	Protein7736(pre=?,post=V)	161	132	5.5161226E-21	1.6167755E-15	0.0	0.0
SD7.mgf	index=57639	-1	060813-SludgeD36_19-24, Cmpd 10472, +MSn(659.68), 27.98 min	CID	659.68	0	5.3663263	3	LGGGLVVTNHDNGGVASQGPK	Protein2320(pre=K,post=?)	148	134	5.8514845E-21	1.6844201E-15	0.0	0.0
SD7.mgf	index=19590	-1	060813-SludgeD36_13-18, Cmpd 22467, +MSn(876.14), 55.13 min	CID	876.14	1	2.4631975	3	LLGTGAIVPVM+15.995SDVFALDHVGDAALK	Protein8502(pre=?,post=?)	121	97	6.3885517E-21	1.9191145E-15	0.0	0.0
SD7.mgf	index=19517	-1	060813-SludgeD36_13-18, Cmpd 22390, +MSn(876.13), 54.93 min	CID	876.13	1	-8.966041	3	LLGTGAIVPVM+15.995SDVFALDHVGDAALK	Protein8502(pre=?,post=?)	105	82	6.552563E-21	1.9683832E-15	0.0	0.0
SD7.mgf	index=135280	-1	060813-SludgeD36_7-12, Cmpd 14800, +MSn(806.04), 37.23 min	CID	806.04	1	-7.852199	3	GQPVVYYGDEQGFIGSGGDKDAR	Protein8386(pre=?,post=?)	89	74	6.6324985E-21	1.9439853E-15	0.0	0.0
SD7.mgf	index=112971	-1	060813-SludgeD36_31-36, Cmpd 15690, +MSn(1029.47), 40.90 min	CID	1029.47	1	2.166092	2	EGGDDVFVHYSNIAGEGYK	Protein2142(pre=?,post=N);Protein4102(pre=?,post=N)	214	196	6.913644E-21	1.9511203E-15	0.0	0.0
SD7.mgf	index=18053	-1	060813-SludgeD36_13-18, Cmpd 20840, +MSn(924.47), 50.91 min	CID	924.47	1	-3.0813634	3	LQEILPNLILADGYGSSETGSHATQR	Protein8782(pre=?,post=?)	180	147	8.320662E-21	2.4995186E-15	0.0	0.0
SD7.mgf	index=57854	-1	060813-SludgeD36_19-24, Cmpd 10698, +MSn(1037.92), 28.41 min	CID	1037.92	1	-4.205578	2	NDGNGFQDVSDGSNYANGDK	Protein7867(pre=-,post=?)	170	154	9.3007905E-21	2.6513112E-15	0.0	0.0
SD7.mgf	index=113936	-1	060813-SludgeD36_31-36, Cmpd 16707, +MSn(1147.5), 43.48 min	CID	1147.5	1	-7.3158092	2	DADGSITSQELDELTDDQNAR	Protein6773(pre=?,post=?)	256	226	9.6317314E-21	2.7726095E-15	0.0	0.0
SD7.mgf	index=139215	-1	060813-SludgeD36_7-12, Cmpd 18949, +MSn(1102.22), 47.64 min	CID	1102.22	0	-13.954243	3	QQAASAGRISNTMNVIQEITTQTTAGTIATAR	Protein8770(pre=R,post=S)	156	109	1.0234823E-20	3.1886388E-15	0.0	0.0
SD7.mgf	index=61576	-1	060813-SludgeD36_19-24, Cmpd 14634, +MSn(781.37), 36.41 min	CID	781.37	0	-10.154587	3	GLM+15.995TTVHAYTSDQNLLDGPHR	Protein231(pre=?,post=?)	138	119	1.047644E-20	3.0157691E-15	0.0	0.0
SD7.mgf	index=58605	-1	060813-SludgeD36_19-24, Cmpd 11511, +MSn(610.31), 30.13 min	CID	610.31	1	-2.8755076	4	TVAIIGYGSQGHAHAQNLNDSGVK	Protein4158(pre=?,post=?);Protein8186(pre=?,post=?)	180	142	1.1082776E-20	3.275991E-15	0.0	0.0
SD7.mgf	index=8620	-1	060813-SludgeD36_13-18, Cmpd 10892, +MSn(1037.93), 28.72 min	CID	1037.93	1	5.4431076	2	NDGNGFQDVSDGSNYANGDK	Protein7867(pre=-,post=?)	153	137	1.1090156E-20	3.1613931E-15	0.0	0.0
SD7.mgf	index=112522	-1	060813-SludgeD36_31-36, Cmpd 15218, +MSn(869.46), 39.73 min	CID	869.46	0	-0.6317899	3	TASGIVIPDSAAEKPDQGEVLAVGPGK	Protein10107(pre=?,post=K)	177	141	1.1533221E-20	3.4895951E-15	0.0	0.0
SD7.mgf	index=8516	-1	060813-SludgeD36_13-18, Cmpd 10783, +MSn(1037.92), 28.49 min	CID	1037.92	1	-4.205578	2	NDGNGFQDVSDGSNYANGDK	Protein7867(pre=-,post=?)	150	136	1.1585087E-20	3.3024796E-15	0.0	0.0
SD7.mgf	index=139976	-1	060813-SludgeD36_7-12, Cmpd 19758, +MSn(841.09), 49.71 min	CID	841.09	1	-1.1364958	3	VEGQTVPTAFM+15.995ATVAAYGDHVALR	Protein3154(pre=?,post=?)	138	118	1.247813E-20	3.6884477E-15	0.0	0.0
SD7.mgf	index=62630	-1	060813-SludgeD36_19-24, Cmpd 15741, +MSn(652.0265), 38.83 min	CID	652.0265	0	0.2808253	3	VAPEEHPVLLTEAPLNPK	Protein981(pre=-,post=?)	81	79	1.24946076E-20	3.4892442E-15	0.0	0.0
SD7.mgf	index=7764	-1	060813-SludgeD36_13-18, Cmpd 9992, +MSn(942.419), 26.94 min	CID	942.419	0	-3.1086793	2	EHGNPETSTDAELADAAR	Protein8714(pre=R,post=A)	213	192	1.34720265E-20	3.762198E-15	0.0	0.0
SD7.mgf	index=33908	-1	060813-SludgeD36_1-6, Cmpd 7836, +MSn(677.3342), 24.00 min	CID	677.3342	0	-0.8109969	3	LDQSAGAAGSAQQGLEEGGKR	Protein9636(pre=?,post=?)	166	142	1.365747E-20	3.9314666E-15	0.0	0.0
SD7.mgf	index=19099	-1	060813-SludgeD36_13-18, Cmpd 21948, +MSn(919.14), 53.78 min	CID	919.14	1	-5.3577986	3	EAGNNPVLVGGDLAAAFNNDKNTLALR	Protein9021(pre=?,post=?)	214	169	1.4015752E-20	4.240732E-15	0.0	0.0
SD7.mgf	index=137058	-1	060813-SludgeD36_7-12, Cmpd 16668, +MSn(794.4), 41.80 min	CID	794.4	1	-2.894324	3	SQVEEIIGQGGSSPSGHIPFTPR	Protein5957(pre=?,post=?)	128	110	1.4026665E-20	4.1112154E-15	0.0	0.0
SD7.mgf	index=65789	-1	060813-SludgeD36_19-24, Cmpd 19084, +MSn(1110.56), 47.08 min	CID	1110.56	0	-2.1983511	2	M+15.995LDINGASALVTGGASGLGEATAK	Protein448(pre=?,post=?)	229	199	1.4398714E-20	4.256159E-15	0.0	0.0
SD7.mgf	index=38758	-1	060813-SludgeD36_1-6, Cmpd 13047, +MSn(1010.9692), 36.65 min	CID	1010.9692	0	-0.42261022	2	GTNAANNLYAGNGDDVLEGR	Protein4976(pre=?,post=?)	234	217	1.4941386E-20	4.259236E-15	0.0	0.0
SD7.mgf	index=17062	-1	060813-SludgeD36_13-18, Cmpd 19797, +MSn(957.01), 48.30 min	CID	957.01	0	0.0	2	GVQAPNINSFVVGDASPLK	Protein5845(pre=R,post=?)	129	121	1.6171462E-20	4.5637966E-15	0.0	0.0
SD7.mgf	index=22057	-1	060813-SludgeD36_13-18, Cmpd 25079, +MSn(1201.1275), 62.01 min	CID	1201.1274	0	-2.5407379	2	ELLSEFEFPGDDIPVVPVSALK	Protein8108(pre=?,post=?)	128	112	1.6384097E-20	4.7598584E-15	0.0	0.0
SD7.mgf	index=92696	-1	060813-SludgeD36_25-30, Cmpd 19471, +MSn(1121.03), 49.98 min	CID	1121.03	0	-1.3066927	2	TYEAGVEYLPGGEELTDLER	Protein10117(pre=R,post=?)	199	188	1.7237559E-20	4.91379E-15	0.0	0.0
SD7.mgf	index=136327	-1	060813-SludgeD36_7-12, Cmpd 15900, +MSn(813.74), 39.87 min	CID	813.74	1	-1.4748548	3	GITITSAATTAHWTDTVNGVEHR	Protein7736(pre=?,post=V)	224	177	1.7450296E-20	5.1146814E-15	0.0	0.0
SD7.mgf	index=20767	-1	060813-SludgeD36_13-18, Cmpd 23708, +MSn(846.1), 58.40 min	CID	846.1	0	1.0099198	3	LVDPAADEPDLFHAFGPLVSAAQR	Protein1215(pre=K,post=?)	129	106	1.9345625E-20	5.7184312E-15	0.0	0.0
SD7.mgf	index=60755	-1	060813-SludgeD36_19-24, Cmpd 13772, +MSn(977.9901), 34.64 min	CID	977.9901	0	0.6864969	2	VLGATPENNSDLSPANDIK	Protein182(pre=R,post=?)	111	105	1.9706903E-20	5.561544E-15	0.0	0.0
SD7.mgf	index=62550	-1	060813-SludgeD36_19-24, Cmpd 15657, +MSn(652.0253), 38.64 min	CID	652.0253	0	-1.4977348	3	VAPEEHPVLLTEAPLNPK	Protein981(pre=-,post=?)	85	82	2.0456874E-20	5.712787E-15	0.0	0.0
SD7.mgf	index=70394	-1	060813-SludgeD36_19-24, Cmpd 23965, +MSn(797.06), 59.72 min	CID	797.06	2	-3.012724	3	AQLDELM+15.995ALAEGGAATLFEHQR	Protein9078(pre=R,post=?)	172	160	2.0690246E-20	6.010868E-15	0.0	0.0
SD7.mgf	index=19828	-1	060813-SludgeD36_13-18, Cmpd 22719, +MSn(1063.03), 55.78 min	CID	1063.03	0	-8.727188	2	FDGQNYGVPFSVENIALVR	Protein3933(pre=K,post=?)	165	148	2.077871E-20	5.8640222E-15	0.0	0.0
SD7.mgf	index=36708	-1	060813-SludgeD36_1-6, Cmpd 10895, +MSn(904.9189), 31.31 min	CID	904.9189	0	-1.4164103	2	DLAGNAM+15.995SEVGNTATVDK	Protein6582(pre=-,post=?)	143	139	2.1035617E-20	5.8744064E-15	0.0	0.0
SD7.mgf	index=112899	-1	060813-SludgeD36_31-36, Cmpd 15614, +MSn(1029.46), 40.70 min	CID	1029.46	1	-7.5618925	2	EGGDDVFVHYSNIAGEGYK	Protein2142(pre=?,post=N);Protein4102(pre=?,post=N)	195	177	2.1237512E-20	5.993502E-15	0.0	0.0
SD7.mgf	index=13135	-1	060813-SludgeD36_13-18, Cmpd 15640, +MSn(1041.47), 38.33 min	CID	1041.47	1	-5.9502096	2	DADGFTNAAAAEVDGSQISNK	Protein58(pre=R,post=?)	180	157	2.178228E-20	6.2702906E-15	0.0	0.0
SD7.mgf	index=55819	-1	060813-SludgeD36_19-24, Cmpd 8561, +MSn(920.9369), 24.23 min	CID	920.9369	0	-2.1870725	2	ITGQSAVM+15.995ADGSSVGTTSR	Protein915(pre=?,post=?)	193	177	2.2010068E-20	6.2115272E-15	0.0	0.0
SD7.mgf	index=60850	-1	060813-SludgeD36_19-24, Cmpd 13872, +MSn(977.99), 34.85 min	CID	977.99	0	0.5616793	2	VLGATPENNSDLSPANDIK	Protein182(pre=R,post=?)	73	67	2.3573594E-20	6.6527746E-15	0.0	0.0
SD7.mgf	index=139746	-1	060813-SludgeD36_7-12, Cmpd 19516, +MSn(1118.53), 49.09 min	CID	1118.53	2	0.056498654	2	LGSDPISTDDPAFETAEAELR	Protein300(pre=K,post=?)	271	233	2.3955393E-20	6.8958473E-15	0.0	0.0
SD7.mgf	index=131678	-1	060813-SludgeD36_7-12, Cmpd 11017, +MSn(811.9), 29.30 min	CID	811.9	0	-5.7133207	2	QIPYNEASSSGASAIK	Protein4858(pre=-,post=?)	111	111	2.4885963E-20	6.793395E-15	0.0	0.0
SD7.mgf	index=131747	-1	060813-SludgeD36_7-12, Cmpd 11091, +MSn(811.9006), 29.48 min	CID	811.9006	0	-5.0367436	2	QIPYNEASSSGASAIK	Protein4858(pre=-,post=?)	150	150	2.4885963E-20	6.793395E-15	0.0	0.0
SD7.mgf	index=131827	-1	060813-SludgeD36_7-12, Cmpd 11175, +MSn(811.9042), 29.66 min	CID	811.9042	0	-0.6014022	2	QIPYNEASSSGASAIK	Protein4858(pre=-,post=?)	143	143	2.4885963E-20	6.793395E-15	0.0	0.0
SD7.mgf	index=8881	-1	060813-SludgeD36_13-18, Cmpd 11170, +MSn(811.9), 29.33 min	CID	811.9	0	-5.7133207	2	QIPYNEASSSGASAIK	Protein4858(pre=-,post=?)	97	97	2.4885963E-20	6.793395E-15	0.0	0.0
SD7.mgf	index=18143	-1	060813-SludgeD36_13-18, Cmpd 20935, +MSn(1031.55), 51.16 min	CID	1031.55	1	3.4640672	2	TSDIAGDGTTTATVLAQAIVR	Protein2378(pre=-,post=-)	225	200	2.806427E-20	8.078637E-15	0.0	0.0
SD7.mgf	index=86822	-1	060813-SludgeD36_25-30, Cmpd 13277, +MSn(978.49), 34.70 min	CID	978.49	1	-1.1534874	2	VLGATPENNSDLSPANDIK	Protein182(pre=R,post=?)	127	114	2.84636E-20	8.032799E-15	0.0	0.0
SD7.mgf	index=138354	-1	060813-SludgeD36_7-12, Cmpd 18033, +MSn(1138.08), 45.29 min	CID	1138.08	2	-5.9562902	2	QGVGEPM+15.995PVQEQVVVLYAGTR	Protein2234(pre=?,post=G)	194	165	2.943963E-20	8.474551E-15	0.0	0.0
SD7.mgf	index=21227	-1	060813-SludgeD36_13-18, Cmpd 24194, +MSn(1192.61), 59.68 min	CID	1192.61	1	-3.659857	2	LGDDYVGTSVPAAELSFPLIYR	Protein1445(pre=?,post=?)	214	188	3.081139E-20	8.951232E-15	0.0	0.0
SD7.mgf	index=22585	-1	060813-SludgeD36_13-18, Cmpd 25649, +MSn(1005.5016), 63.50 min	CID	1005.5016	0	-2.1245377	2	AVDGAFLMPVEDVFSISGR	Protein7461(pre=-,post=?)	197	182	3.1043652E-20	8.760922E-15	0.0	0.0
SD7.mgf	index=13082	-1	060813-SludgeD36_13-18, Cmpd 15585, +MSn(652.0256), 38.21 min	CID	652.0256	0	-1.1233011	3	VAPEEHPVLLTEAPLNPK	Protein981(pre=-,post=?)	91	88	3.1626094E-20	8.831903E-15	0.0	0.0
SD7.mgf	index=24423	-1	060813-SludgeD36_13-18, Cmpd 27805, +MSn(1092.1248), 69.10 min	CID	1092.1248	0	-0.55886585	2	SVAYTPVIDGPLVLAALTNLR	Protein2935(pre=?,post=A)	208	188	3.459293E-20	9.9579895E-15	0.0	0.0
SD7.mgf	index=88392	-1	060813-SludgeD36_25-30, Cmpd 14926, +MSn(652.0284), 38.45 min	CID	652.0284	0	3.1826866	3	VAPEEHPVLLTEAPLNPK	Protein981(pre=-,post=?)	82	77	3.625339E-20	1.01241215E-14	0.0	0.0
SD7.mgf	index=40680	-1	060813-SludgeD36_1-6, Cmpd 15076, +MSn(954.0275), 41.84 min	CID	954.0275	0	-0.3838577	2	TVVLSYASNIPAGSTVTVK	Protein3826(pre=?,post=?)	130	114	3.781632E-20	1.0672257E-14	0.0	0.0
SD7.mgf	index=141920	-1	060813-SludgeD36_7-12, Cmpd 21827, +MSn(1080.57), 55.08 min	CID	1080.57	1	7.488666	2	WTGNDVPVLLTGASVPEFTR	Protein5388(pre=?,post=?);Protein8865(pre=?,post=?)	231	206	3.8648124E-20	1.1017151E-14	0.0	0.0
SD7.mgf	index=16982	-1	060813-SludgeD36_13-18, Cmpd 19713, +MSn(957.51), 48.09 min	CID	957.51	1	-1.7527664	2	GVQAPNINSFVVGDASPLK	Protein5845(pre=R,post=?)	164	147	3.893114E-20	1.0986874E-14	0.0	0.0
SD7.mgf	index=133967	-1	060813-SludgeD36_7-12, Cmpd 13422, +MSn(1139.5287), 34.29 min	CID	1139.5287	0	-0.1071235	2	VEAETGNNGLNAATGEM+15.995EDLVK	Protein3884(pre=?,post=?)	162	140	3.9281483E-20	1.14119385E-14	0.0	0.0
SD7.mgf	index=24377	-1	060813-SludgeD36_13-18, Cmpd 27739, +MSn(1092.1242), 68.93 min	CID	1092.1241	0	-1.1177317	2	SVAYTPVIDGPLVLAALTNLR	Protein2935(pre=?,post=A)	232	208	4.3843742E-20	1.2620948E-14	0.0	0.0
SD7.mgf	index=38384	-1	060813-SludgeD36_1-6, Cmpd 12654, +MSn(1013.5), 35.65 min	CID	1013.5	1	0.51318043	2	TAAANTLFDGTNTSVNTAAGK	Protein6114(pre=?,post=?)	212	181	4.4341007E-20	1.2764091E-14	0.0	0.0
SD7.mgf	index=141932	-1	060813-SludgeD36_7-12, Cmpd 21841, +MSn(1154.0352), 55.12 min	CID	1154.0352	0	1.1635478	2	YIGVFTPEPWQGYGFDESSK	Protein2878(pre=-,post=?)	131	108	4.5103916E-20	1.2857458E-14	0.0	0.0
SD7.mgf	index=20495	-1	060813-SludgeD36_13-18, Cmpd 23420, +MSn(914.48), 57.63 min	CID	914.48	1	2.4934244	3	VLPELEELALGGTATGTGINAPDGFAAR	Protein2953(pre=?,post=?)	111	87	4.5466548E-20	1.38487464E-14	0.0	0.0
SD7.mgf	index=20178	-1	060813-SludgeD36_13-18, Cmpd 23087, +MSn(1019.5514), 56.74 min	CID	1019.5514	0	-0.65851146	2	ATLNSVGNPIVDWLPVSGAK	Protein6989(pre=?,post=?)	168	145	4.5632055E-20	1.300801E-14	0.0	0.0
SD7.mgf	index=70523	-1	060813-SludgeD36_19-24, Cmpd 24103, +MSn(1013.4982), 60.09 min	CID	1013.4982	0	-2.8906603	2	AVDGAFLM+15.995PVEDVFSISGR	Protein7461(pre=-,post=?)	153	143	4.7247936E-20	1.3333982E-14	0.0	0.0
SD7.mgf	index=58705	-1	060813-SludgeD36_19-24, Cmpd 11616, +MSn(610.31), 30.34 min	CID	610.31	1	-2.8755076	4	TVAIIGYGSQGHAHAQNLNDSGVK	Protein4158(pre=?,post=?);Protein8186(pre=?,post=?)	172	135	4.78317E-20	1.41387155E-14	0.0	0.0
SD7.mgf	index=17863	-1	060813-SludgeD36_13-18, Cmpd 20640, +MSn(997.4917), 50.41 min	CID	997.4917	0	-5.262195	2	LFGAEPANFLDVGGGATTEK	Protein1509(pre=-,post=?)	161	144	4.8363205E-20	1.3786561E-14	0.0	0.0
SD7.mgf	index=60862	-1	060813-SludgeD36_19-24, Cmpd 13884, +MSn(984.995), 34.87 min	CID	984.995	0	-2.3546622	2	TGNIYVATSSTGAAGGVISDK	Protein7691(pre=?,post=?)	197	181	4.9218594E-20	1.41681626E-14	0.0	0.0
SD7.mgf	index=20634	-1	060813-SludgeD36_13-18, Cmpd 23566, +MSn(856.44), 58.03 min	CID	856.44	1	3.304117	3	LVDPTADEPDLFHAFGPLVSAAQR	Protein937(pre=K,post=?)	121	95	5.1469698E-20	1.5214082E-14	0.0	0.0
SD7.mgf	index=62470	-1	060813-SludgeD36_19-24, Cmpd 15573, +MSn(652.0253), 38.45 min	CID	652.0253	0	-1.4977348	3	VAPEEHPVLLTEAPLNPK	Protein981(pre=-,post=?)	97	92	5.3211598E-20	1.485987E-14	0.0	0.0
SD7.mgf	index=67732	-1	060813-SludgeD36_19-24, Cmpd 21139, +MSn(778.73), 52.30 min	CID	778.73	2	-7.39814	3	VTYAADAFFDFDKAVLKPEGK	Protein2066(pre=K,post=A)	81	64	5.483211E-20	1.578408E-14	0.0	0.0
SD7.mgf	index=82232	-1	060813-SludgeD36_25-30, Cmpd 8390, +MSn(828.34), 24.31 min	CID	828.34	1	-4.0906363	2	GVGTGSSDGSQDWC+57.021NK	Protein3454(pre=-,post=?)	119	109	5.68396E-20	1.551613E-14	0.0	0.0
SD7.mgf	index=67426	-1	060813-SludgeD36_19-24, Cmpd 20815, +MSn(933.01), 51.47 min	CID	933.01	1	-12.532901	2	LIILGSGPAGYTAAVYAAR	Protein5214(pre=?,post=-)	174	155	5.797826E-20	1.6362218E-14	0.0	0.0
SD7.mgf	index=19760	-1	060813-SludgeD36_13-18, Cmpd 22647, +MSn(1058.5646), 55.59 min	CID	1058.5646	0	-3.1135447	2	GSALQALNGETTEFGIPAVLK	Protein5994(pre=?,post=?);Protein9549(pre=?,post=?)	179	157	6.048962E-20	1.7412663E-14	0.0	0.0
SD7.mgf	index=56022	-1	060813-SludgeD36_19-24, Cmpd 8774, +MSn(920.9375), 24.66 min	CID	920.9375	0	-1.5243232	2	ITGQSAVM+15.995ADGSSVGTTSR	Protein915(pre=?,post=?)	171	156	6.154054E-20	1.736754E-14	0.0	0.0
SD7.mgf	index=19991	-1	060813-SludgeD36_13-18, Cmpd 22890, +MSn(1079.57), 56.23 min	CID	1079.57	1	-10.038827	2	GTLAATTAQQLSEVAVGAALER	Protein2709(pre=?,post=?);Protein8783(pre=?,post=?)	233	208	6.2236934E-20	1.8080887E-14	0.0	0.0
SD7.mgf	index=112157	-1	060813-SludgeD36_31-36, Cmpd 14835, +MSn(873.91), 38.80 min	CID	873.91	0	-9.56819	2	NLDEGQTVEFDVAPGR	Protein2142(pre=K,post=?);Protein4102(pre=K,post=?)	161	159	6.2626064E-20	1.7095725E-14	0.0	0.0
SD7.mgf	index=85152	-1	060813-SludgeD36_25-30, Cmpd 11523, +MSn(892.41), 30.98 min	CID	892.41	1	-7.5605106	2	C+57.021YGSTNANNVVHATFK	Protein1704(pre=K,post=?)	116	108	6.4513354E-20	1.761092E-14	0.0	0.0
SD7.mgf	index=65362	-1	060813-SludgeD36_19-24, Cmpd 18630, +MSn(859.79), 45.93 min	CID	859.79	1	-2.2480214	3	VAILGYGSQGHAHALNLLESGVDVR	Protein2875(pre=?,post=?);Protein8986(pre=?,post=?)	208	148	6.698405E-20	1.9961783E-14	0.0	0.0
SD7.mgf	index=68947	-1	060813-SludgeD36_19-24, Cmpd 22429, +MSn(1058.5658), 55.68 min	CID	1058.5658	0	-1.9603801	2	GSALQALNGETTEFGIPAVLK	Protein5994(pre=?,post=?);Protein9549(pre=?,post=?)	192	169	6.926079E-20	1.9937548E-14	0.0	0.0
SD7.mgf	index=8422	-1	060813-SludgeD36_13-18, Cmpd 10684, +MSn(1037.91), 28.29 min	CID	1037.91	1	-13.854263	2	NDGNGFQDVSDGSNYANGDK	Protein7867(pre=-,post=?)	157	139	6.9528576E-20	1.9820025E-14	0.0	0.0
SD7.mgf	index=55956	-1	060813-SludgeD36_19-24, Cmpd 8705, +MSn(827.8401), 24.53 min	CID	827.8401	0	-1.9906573	2	GVGTGSSDGSQDWC+57.021NK	Protein3454(pre=-,post=?)	99	92	6.993391E-20	1.9090628E-14	0.0	0.0
SD7.mgf	index=16863	-1	060813-SludgeD36_13-18, Cmpd 19588, +MSn(974.4999), 47.78 min	CID	974.4999	0	-2.004229	2	FLSQPFHVAEVFTGSPGK	Protein671(pre=?,post=?);Protein8660(pre=?,post=?)	176	157	7.237906E-20	2.0212576E-14	0.0	0.0
SD7.mgf	index=139828	-1	060813-SludgeD36_7-12, Cmpd 19602, +MSn(1117.52), 49.31 min	CID	1117.52	0	-5.898559	2	LGSDPISTDDPAFETAEAELR	Protein300(pre=K,post=?)	243	216	7.636052E-20	2.1981291E-14	0.0	0.0
SD7.mgf	index=55863	-1	060813-SludgeD36_19-24, Cmpd 8607, +MSn(827.8397), 24.33 min	CID	827.8397	0	-2.4330256	2	GVGTGSSDGSQDWC+57.021NK	Protein3454(pre=-,post=?)	110	102	7.817242E-20	2.1339584E-14	0.0	0.0
SD7.mgf	index=140288	-1	060813-SludgeD36_7-12, Cmpd 20086, +MSn(1022.5), 50.57 min	CID	1022.5	2	1.6750822	2	ASLATDSWLSAASFQETTR	Protein4757(pre=?,post=?)	171	154	8.002243E-20	2.2583369E-14	0.0	0.0
SD7.mgf	index=91950	-1	060813-SludgeD36_25-30, Cmpd 18679, +MSn(962.99), 47.93 min	CID	962.99	0	-5.704247	2	EPVIPC+57.021INPPAAGFTDVK	Protein4648(pre=?,post=?)	154	141	8.0565653E-20	2.2498764E-14	0.0	0.0
SD7.mgf	index=90614	-1	060813-SludgeD36_25-30, Cmpd 17270, +MSn(829.41), 44.30 min	CID	829.41	0	-1.5453591	3	TLAEM+15.995GLATHGGSLPSSAIDELSGR	Protein9429(pre=?,post=-)	135	109	8.169044E-20	2.4344403E-14	0.0	0.0
SD7.mgf	index=36872	-1	060813-SludgeD36_1-6, Cmpd 11067, +MSn(888.4611), 31.75 min	CID	888.4611	0	0.89306974	2	IAITAANDASTAATNAATK	Protein6666(pre=?,post=-)	159	143	8.299211E-20	2.3421452E-14	0.0	0.0
SD7.mgf	index=16917	-1	060813-SludgeD36_13-18, Cmpd 19645, +MSn(650.0021), 47.92 min	CID	650.0021	0	-2.4413924	3	FLSQPFHVAEVFTGSPGK	Protein671(pre=?,post=?);Protein8660(pre=?,post=?)	125	110	8.4523984E-20	2.3604169E-14	0.0	0.0
SD7.mgf	index=112877	-1	060813-SludgeD36_31-36, Cmpd 15591, +MSn(751.36), 40.65 min	CID	751.36	0	-5.929967	3	VLESAIANAEHNDGADIDELR	Protein4688(pre=?,post=?);Protein8766(pre=?,post=?)	133	115	8.5661835E-20	2.4658788E-14	0.0	0.0
SD7.mgf	index=94912	-1	060813-SludgeD36_25-30, Cmpd 21821, +MSn(883.4844), 56.11 min	CID	883.4844	0	1.1053547	2	VLNAGSQSFLYLLNAR	Protein1854(pre=R,post=?)	170	170	8.624034E-20	2.3541975E-14	0.0	0.0
SD7.mgf	index=140064	-1	060813-SludgeD36_7-12, Cmpd 19851, +MSn(1012.48), 49.96 min	CID	1012.48	0	3.5566995	2	FDTLLDEAAAETDAAASNAK	Protein6832(pre=?,post=?)	189	167	8.659805E-20	2.46859E-14	0.0	0.0
SD7.mgf	index=91867	-1	060813-SludgeD36_25-30, Cmpd 18591, +MSn(962.9972), 47.70 min	CID	962.9972	0	1.7746546	2	EPVIPC+57.021INPPAAGFTDVK	Protein4648(pre=?,post=?)	161	148	8.7359637E-20	2.4396052E-14	0.0	0.0
SD7.mgf	index=21723	-1	060813-SludgeD36_13-18, Cmpd 24726, +MSn(1013.5), 61.08 min	CID	1013.5	0	-1.1442196	2	AVDGAFLM+15.995PVEDVFSISGR	Protein7461(pre=-,post=?)	164	147	8.969966E-20	2.531441E-14	0.0	0.0
SD7.mgf	index=140661	-1	060813-SludgeD36_7-12, Cmpd 20484, +MSn(817.78), 51.58 min	CID	817.78	1	-3.2595344	3	QPLAFFQGVPTSHLANQVVLAGR	Protein3162(pre=-,post=?)	105	87	9.0230606E-20	2.6446591E-14	0.0	0.0
SD7.mgf	index=90963	-1	060813-SludgeD36_25-30, Cmpd 17637, +MSn(1013.01), 45.25 min	CID	1013.01	2	4.0429335	2	GYNIESLTVAPTEDASLSR	Protein2779(pre=?,post=?);Protein8877(pre=?,post=M)	274	248	9.049291E-20	2.5538275E-14	0.0	0.0
SD7.mgf	index=141359	-1	060813-SludgeD36_7-12, Cmpd 21228, +MSn(794.77), 53.52 min	CID	794.77	0	1.6895148	3	DLVLTPLLHDTPGELGQPLEPK	Protein5890(pre=?,post=?)	122	98	9.6995864E-20	2.8178948E-14	0.0	0.0
SD7.mgf	index=112367	-1	060813-SludgeD36_31-36, Cmpd 15056, +MSn(966.0012), 39.33 min	CID	966.0012	0	-0.8213824	2	SLEAEQTTASGLVIPDTAK	Protein9336(pre=?,post=E)	151	138	1.0017839E-19	2.8271642E-14	0.0	0.0
SD7.mgf	index=61463	-1	060813-SludgeD36_19-24, Cmpd 14515, +MSn(959.5197), 36.16 min	CID	959.5197	0	0.38166082	2	LGAGTVM+15.995TTITPVGTAANVK	Protein2391(pre=K,post=V)	119	111	1.0029448E-19	2.8590245E-14	0.0	0.0
SD7.mgf	index=89630	-1	060813-SludgeD36_25-30, Cmpd 16226, +MSn(897.46), 41.65 min	CID	897.46	0	-2.992377	2	FTPSGAAVANFTVASTPR	Protein121(pre=?,post=?);Protein8242(pre=?,post=?)	221	208	1.0071532E-19	2.8125761E-14	0.0	0.0
SD7.mgf	index=6533	-1	060813-SludgeD36_13-18, Cmpd 8697, +MSn(827.8405), 24.44 min	CID	827.8405	0	-1.474561	2	GVGTGSSDGSQDWC+57.021NK	Protein3454(pre=-,post=?)	127	121	1.0226622E-19	2.7916734E-14	0.0	0.0
SD7.mgf	index=141517	-1	060813-SludgeD36_7-12, Cmpd 21397, +MSn(734.38), 53.96 min	CID	734.38	1	-1.0522643	3	RLDEELTYVLTHELPSER	Protein9636(pre=K,post=?)	115	107	1.0345774E-19	2.889161E-14	0.0	0.0
SD7.mgf	index=21353	-1	060813-SludgeD36_13-18, Cmpd 24329, +MSn(928.44), 60.04 min	CID	928.44	1	-9.437492	2	ELAAFAQFASDLDEATR	Protein8830(pre=R,post=K)	189	181	1.0373794E-19	2.8647857E-14	0.0	0.0
SD7.mgf	index=92795	-1	060813-SludgeD36_25-30, Cmpd 19575, +MSn(693.7), 50.24 min	CID	693.7	1	0.91062844	3	EQIIFPEIEYDKVDALR	Protein8868(pre=K,post=?)	129	124	1.07765355E-19	2.976005E-14	0.0	0.0
SD7.mgf	index=67347	-1	060813-SludgeD36_19-24, Cmpd 20732, +MSn(933.02), 51.26 min	CID	933.02	1	-1.7987978	2	LIILGSGPAGYTAAVYAAR	Protein5214(pre=?,post=-)	211	188	1.1308139E-19	3.191304E-14	0.0	0.0
SD7.mgf	index=67067	-1	060813-SludgeD36_19-24, Cmpd 20434, +MSn(998), 50.50 min	CID	998.0	1	1.3777915	2	LFGAEPANFLDVGGGATTEK	Protein1509(pre=-,post=?)	138	121	1.1467142E-19	3.2688577E-14	0.0	0.0
SD7.mgf	index=138297	-1	060813-SludgeD36_7-12, Cmpd 17973, +MSn(1137.59), 45.13 min	CID	1137.59	1	4.3219185	2	QGVGEPM+15.995PVQEQVVVLYAGTR	Protein2234(pre=?,post=G)	182	155	1.1593487E-19	3.3373244E-14	0.0	0.0
SD7.mgf	index=71049	-1	060813-SludgeD36_19-24, Cmpd 24669, +MSn(1059.54), 61.57 min	CID	1059.54	1	-3.197607	2	SAESPFEVAATALLPEEISR	Protein1839(pre=?,post=?)	282	254	1.1792444E-19	3.3615895E-14	0.0	0.0
SD7.mgf	index=16785	-1	060813-SludgeD36_13-18, Cmpd 19506, +MSn(975), 47.58 min	CID	975.0	1	-3.60027	2	FLSQPFHVAEVFTGSPGK	Protein671(pre=?,post=?);Protein8660(pre=?,post=?)	161	141	1.1802497E-19	3.2959655E-14	0.0	0.0
SD7.mgf	index=36565	-1	060813-SludgeD36_1-6, Cmpd 10735, +MSn(904.9184), 30.93 min	CID	904.9184	0	-1.9559952	2	DLAGNAM+15.995SEVGNTATVDK	Protein6582(pre=-,post=?)	148	143	1.1880926E-19	3.3178674E-14	0.0	0.0
SD7.mgf	index=92870	-1	060813-SludgeD36_25-30, Cmpd 19654, +MSn(693.3634), 50.44 min	CID	693.3634	0	-2.2006867	3	EQIIFPEIEYDKVDALR	Protein8868(pre=K,post=?)	135	129	1.2311284E-19	3.399835E-14	0.0	0.0
SD7.mgf	index=139900	-1	060813-SludgeD36_7-12, Cmpd 19678, +MSn(841.43), 49.50 min	CID	841.43	2	5.4221334	3	VEGQTVPTAFM+15.995ATVAAYGDHVALR	Protein3154(pre=?,post=?)	137	112	1.2333051E-19	3.6455634E-14	0.0	0.0
SD7.mgf	index=137952	-1	060813-SludgeD36_7-12, Cmpd 17608, +MSn(834.77), 44.20 min	CID	834.77	1	-2.827442	3	INPLGAGPGTVDSHVVLEEEAIQR	Protein8310(pre=?,post=?)	133	100	1.2611825E-19	3.727967E-14	0.0	0.0
SD7.mgf	index=17140	-1	060813-SludgeD36_13-18, Cmpd 19879, +MSn(1076.52), 48.51 min	CID	1076.52	1	-4.2816024	2	IALGAFC+57.021VSEPDAGSDVSSLR	Protein3191(pre=?,post=?)	231	197	1.3173849E-19	3.7922505E-14	0.0	0.0
SD7.mgf	index=113973	-1	060813-SludgeD36_31-36, Cmpd 16746, +MSn(906.9742), 43.58 min	CID	906.9742	0	-2.153447	2	QAGDTGSPEVQVALLTAR	Protein6899(pre=?,post=?)	195	176	1.3389852E-19	3.73925E-14	0.0	0.0
SD7.mgf	index=20488	-1	060813-SludgeD36_13-18, Cmpd 23412, +MSn(1027.04), 57.61 min	CID	1027.04	1	8.949422	2	QLTFNQYAEQVATAAAGLR	Protein3154(pre=?,post=?)	202	183	1.3404095E-19	3.78281E-14	0.0	0.0
SD7.mgf	index=136415	-1	060813-SludgeD36_7-12, Cmpd 15992, +MSn(1159.08), 40.10 min	CID	1159.08	1	-3.7657752	2	YGVQVNSLGLTEAQPENNVQR	Protein2640(pre=?,post=?);Protein8715(pre=?,post=?)	243	208	1.364807E-19	3.9287607E-14	0.0	0.0
SD7.mgf	index=132407	-1	060813-SludgeD36_7-12, Cmpd 11784, +MSn(904.9183), 30.96 min	CID	904.9183	0	-2.0908914	2	DLAGNAM+15.995SEVGNTATVDK	Protein6582(pre=-,post=?)	132	127	1.3687621E-19	3.8224052E-14	0.0	0.0
SD7.mgf	index=21092	-1	060813-SludgeD36_13-18, Cmpd 24051, +MSn(1055.55), 59.30 min	CID	1055.55	1	-5.755102	2	FVIEPLEPGFGYTLGNSLR	Protein6653(pre=?,post=?)	231	206	1.3887579E-19	3.9192553E-14	0.0	0.0
SD7.mgf	index=16667	-1	060813-SludgeD36_13-18, Cmpd 19382, +MSn(962.9928), 47.27 min	CID	962.9928	0	-2.788743	2	EPVIPC+57.021INPPAAGFTDVK	Protein4648(pre=?,post=?)	166	153	1.3923048E-19	3.8881506E-14	0.0	0.0
SD7.mgf	index=85943	-1	060813-SludgeD36_25-30, Cmpd 12354, +MSn(878.94), 32.73 min	CID	878.94	0	0.833302	2	APAGASGAADGSPLSASELK	Protein3756(pre=R,post=?)	137	120	1.4296553E-19	4.075418E-14	0.0	0.0
SD7.mgf	index=18741	-1	060813-SludgeD36_13-18, Cmpd 21570, +MSn(936.14), 52.80 min	CID	936.14	2	-4.0002007	3	LIESSEPLDDTNYKPSAAQWLSALR	Protein9494(pre=?,post=?)	108	72	1.4454334E-19	4.307507E-14	0.0	0.0
SD7.mgf	index=37033	-1	060813-SludgeD36_1-6, Cmpd 11236, +MSn(888.96), 32.16 min	CID	888.96	1	-2.2314906	2	IAITAANDASTAATNAATK	Protein6666(pre=?,post=-)	158	141	1.4632233E-19	4.1294066E-14	0.0	0.0
SD7.mgf	index=139628	-1	060813-SludgeD36_7-12, Cmpd 19387, +MSn(971.82), 48.77 min	CID	971.82	0	0.6908555	3	VAQTTSEVDATSTELLAASNEQLHEIR	Protein3651(pre=?,post=?)	142	111	1.4826849E-19	4.486145E-14	0.0	0.0
SD7.mgf	index=58044	-1	060813-SludgeD36_19-24, Cmpd 10899, +MSn(1037.42), 28.82 min	CID	1037.42	1	-11.859551	2	NDGNGFQDVSNGSNYANGDK	Protein7339(pre=?,post=?)	169	143	1.5257898E-19	4.3494623E-14	0.0	0.0
SD7.mgf	index=113551	-1	060813-SludgeD36_31-36, Cmpd 16299, +MSn(872.0862), 42.45 min	CID	872.0862	0	-4.759129	3	ATIGEM+15.995APDFSLPDQHGNTVTLAGR	Protein9046(pre=-,post=?)	132	104	1.5402723E-19	4.590135E-14	0.0	0.0
SD7.mgf	index=92952	-1	060813-SludgeD36_25-30, Cmpd 19740, +MSn(693.3642), 50.67 min	CID	693.3642	0	-1.0563296	3	EQIIFPEIEYDKVDALR	Protein8868(pre=K,post=?)	125	120	1.5490194E-19	4.2777102E-14	0.0	0.0
SD7.mgf	index=70027	-1	060813-SludgeD36_19-24, Cmpd 23571, +MSn(1092.08), 58.69 min	CID	1092.08	0	-8.27149	2	VVEPANFLDEGPVQTLLVSR	Protein5461(pre=?,post=?)	190	167	1.5616711E-19	4.4517463E-14	0.0	0.0
SD7.mgf	index=58069	-1	060813-SludgeD36_19-24, Cmpd 10928, +MSn(660.01), 28.89 min	CID	660.01	1	-1.3559391	3	LGGGLVVTNHDNGGVASQGPK	Protein2320(pre=K,post=?)	109	93	1.6412096E-19	4.7244188E-14	0.0	0.0
SD7.mgf	index=91720	-1	060813-SludgeD36_25-30, Cmpd 18436, +MSn(962.9941), 47.31 min	CID	962.9941	0	-1.457752	2	EPVIPC+57.021INPPAAGFTDVK	Protein4648(pre=?,post=?)	165	151	1.7066358E-19	4.765951E-14	0.0	0.0
SD7.mgf	index=90526	-1	060813-SludgeD36_25-30, Cmpd 17178, +MSn(829.74), 44.06 min	CID	829.74	1	-6.8919473	3	TLAEM+15.995GLATHGGSLPSSAIDELSGR	Protein9429(pre=?,post=-)	143	116	1.7211691E-19	5.1292216E-14	0.0	0.0
SD7.mgf	index=62233	-1	060813-SludgeD36_19-24, Cmpd 15324, +MSn(860.4275), 37.88 min	CID	860.4275	0	-4.1142626	2	VPTPTGSATDLTFEAGR	Protein3400(pre=?,post=E)	202	189	1.7586818E-19	4.8567053E-14	0.0	0.0
SD7.mgf	index=93277	-1	060813-SludgeD36_25-30, Cmpd 20081, +MSn(1188.55), 51.56 min	CID	1188.55	1	-6.0355587	2	AGAPDLTEEPPFDDEFIEVQR	Protein8328(pre=-,post=?)	162	142	1.8124893E-19	5.217468E-14	0.0	0.0
SD7.mgf	index=70121	-1	060813-SludgeD36_19-24, Cmpd 23673, +MSn(1092.09), 58.96 min	CID	1092.09	0	0.8942151	2	VVEPANFLDEGPVQTLLVSR	Protein5461(pre=?,post=?)	212	190	1.8464647E-19	5.2635878E-14	0.0	0.0
SD7.mgf	index=65280	-1	060813-SludgeD36_19-24, Cmpd 18544, +MSn(859.79), 45.72 min	CID	859.79	1	-2.2480214	3	VAILGYGSQGHAHALNLLESGVDVR	Protein2875(pre=?,post=?);Protein8986(pre=?,post=?)	217	151	1.9125304E-19	5.6994936E-14	0.0	0.0
SD7.mgf	index=38483	-1	060813-SludgeD36_1-6, Cmpd 12758, +MSn(1012.9945), 35.91 min	CID	1012.9945	0	-3.2536087	2	TAAANTLFDGTNTSVNTAAGK	Protein6114(pre=?,post=?)	167	139	1.9246359E-19	5.540295E-14	0.0	0.0
SD7.mgf	index=19285	-1	060813-SludgeD36_13-18, Cmpd 22144, +MSn(1198.64), 54.28 min	CID	1198.64	1	-1.4000158	2	GTAPVAAELGAIPAAAGSNANVLFGR	Protein442(pre=?,post=?)	331	266	1.9660906E-19	5.906116E-14	0.0	0.0
SD7.mgf	index=16941	-1	060813-SludgeD36_13-18, Cmpd 19670, +MSn(889.9407), 47.98 min	CID	889.9407	0	-3.7034898	2	TGEYENLVDAGIIDAAK	Protein5805(pre=R,post=?);Protein5969(pre=R,post=?)	113	109	2.0098818E-19	5.550409E-14	0.0	0.0
SD7.mgf	index=61529	-1	060813-SludgeD36_19-24, Cmpd 14584, +MSn(900.44), 36.30 min	CID	900.44	2	-0.8350612	3	VYNDC+57.021GIPM+15.995VTGAATNPNLTKPGYK	Protein10126(pre=K,post=?)	93	65	2.0376321E-19	6.072307E-14	0.0	0.0
SD7.mgf	index=65079	-1	060813-SludgeD36_19-24, Cmpd 18329, +MSn(1041.5), 45.18 min	CID	1041.5	1	-1.3768249	2	YPGTVTVTDDGLDVDGDTLK	Protein263(pre=?,post=?)	190	164	2.0526853E-19	5.8514466E-14	0.0	0.0
SD7.mgf	index=140611	-1	060813-SludgeD36_7-12, Cmpd 20431, +MSn(836.453), 51.45 min	CID	836.453	0	-2.3350031	2	M+15.995VFPEPVISLAVEPK	Protein3288(pre=R,post=?)	108	106	2.0640418E-19	5.5647188E-14	0.0	0.0
SD7.mgf	index=65882	-1	060813-SludgeD36_19-24, Cmpd 19182, +MSn(962.9922), 47.33 min	CID	962.9922	0	-3.4225483	2	EPVIPC+57.021INPPAAGFTDVK	Protein4648(pre=?,post=?)	166	152	2.1230502E-19	5.92883E-14	0.0	0.0
SD7.mgf	index=139906	-1	060813-SludgeD36_7-12, Cmpd 19684, +MSn(962.48), 49.52 min	CID	962.48	2	-4.9694386	3	VAQTTADVDATSTELLAASNEQLHEIR	Protein7880(pre=?,post=?)	146	112	2.184699E-19	6.610222E-14	0.0	0.0
SD7.mgf	index=140868	-1	060813-SludgeD36_7-12, Cmpd 20705, +MSn(1085.05), 52.15 min	CID	1085.05	2	-9.400583	2	INM+15.995IYEGTNTIQSLDLLGR	Protein6587(pre=?,post=?);Protein8645(pre=?,post=?)	224	198	2.2509743E-19	6.3525425E-14	0.0	0.0
SD7.mgf	index=114810	-1	060813-SludgeD36_31-36, Cmpd 17625, +MSn(847.9), 45.86 min	CID	847.9	0	-5.470747	2	ANVEFFDDLGSPGGAAK	Protein4849(pre=-,post=-)	123	118	2.2635963E-19	6.251057E-14	0.0	0.0
SD7.mgf	index=61121	-1	060813-SludgeD36_19-24, Cmpd 14156, +MSn(1095.53), 35.43 min	CID	1095.53	0	-1.5599588	2	PTPPNAGDAADEGTEEPAPLLK	Protein280(pre=?,post=?)	168	133	2.2811853E-19	6.627231E-14	0.0	0.0
SD7.mgf	index=136310	-1	060813-SludgeD36_7-12, Cmpd 15882, +MSn(1034.54), 39.83 min	CID	1034.54	0	0.82596403	2	ADVSIHAPTYATIQINPEK	Protein4566(pre=R,post=?)	213	191	2.2949656E-19	6.476691E-14	0.0	0.0
SD7.mgf	index=89672	-1	060813-SludgeD36_25-30, Cmpd 16270, +MSn(996.55), 41.77 min	CID	996.55	1	7.5688605	2	VPM+15.995AGSTIVHPIIGELGAGR	Protein1483(pre=?,post=?)	234	214	2.339811E-19	6.669935E-14	0.0	0.0
SD7.mgf	index=89747	-1	060813-SludgeD36_25-30, Cmpd 16349, +MSn(997.04), 41.97 min	CID	997.04	2	-4.1647763	2	VPM+15.995AGSTIVHPIIGELGAGR	Protein1483(pre=?,post=?)	236	218	2.3991735E-19	6.839156E-14	0.0	0.0
SD7.mgf	index=22123	-1	060813-SludgeD36_13-18, Cmpd 25149, +MSn(851.77), 62.19 min	CID	851.77	1	-1.1222402	3	SVDTANIALLVVDATEGVTHQDQR	Protein8272(pre=?,post=?)	186	156	2.410149E-19	7.1242315E-14	0.0	0.0
SD7.mgf	index=58685	-1	060813-SludgeD36_19-24, Cmpd 11595, +MSn(813.41), 30.29 min	CID	813.41	1	-4.027718	3	TVAIIGYGSQGHAHAQNLNDSGVK	Protein4158(pre=?,post=?);Protein8186(pre=?,post=?)	207	150	2.4374198E-19	7.204842E-14	0.0	0.0
SD7.mgf	index=16314	-1	060813-SludgeD36_13-18, Cmpd 19008, +MSn(1031.52), 46.35 min	CID	1031.52	0	-4.1418905	2	TSDNAGDGTTTATVLAQAIVR	Protein6938(pre=?,post=?)	256	215	2.4662475E-19	7.099389E-14	0.0	0.0
SD7.mgf	index=109562	-1	060813-SludgeD36_31-36, Cmpd 12110, +MSn(746.04), 32.55 min	CID	746.04	1	0.92856175	3	SHDAITAPTLSVDQTTGEVHR	Protein1200(pre=?,post=?)	120	104	2.5976434E-19	7.477628E-14	0.0	0.0
SD7.mgf	index=91738	-1	060813-SludgeD36_25-30, Cmpd 18454, +MSn(1057.49), 47.35 min	CID	1057.49	2	-3.175449	2	EVSGTSSSFDIENVEDQLR	Protein3592(pre=?,post=?);Protein8952(pre=?,post=?)	216	193	2.660916E-19	7.5094506E-14	0.0	0.0
SD7.mgf	index=112279	-1	060813-SludgeD36_31-36, Cmpd 14963, +MSn(966.0035), 39.11 min	CID	966.0035	0	1.5163982	2	SLEAEQTTASGLVIPDTAK	Protein9336(pre=?,post=E)	145	132	2.6656914E-19	7.522927E-14	0.0	0.0
SD7.mgf	index=55738	-1	060813-SludgeD36_19-24, Cmpd 8475, +MSn(920.9376), 24.06 min	CID	920.9376	0	-1.3917735	2	ITGQSAVM+15.995ADGSSVGTTSR	Protein915(pre=?,post=?)	173	157	2.6817397E-19	7.568218E-14	0.0	0.0
SD7.mgf	index=63869	-1	060813-SludgeD36_19-24, Cmpd 17042, +MSn(1150.57), 41.97 min	CID	1150.57	1	-0.92782533	2	VINTSSNSGLLGNFGQSNYGAAK	Protein6305(pre=?,post=?)	165	128	2.7206922E-19	7.974348E-14	0.0	0.0
SD7.mgf	index=89497	-1	060813-SludgeD36_25-30, Cmpd 16086, +MSn(948.47), 41.29 min	CID	948.47	0	3.1532176	2	M+15.995TIQTTGSDDVIEQITK	Protein8877(pre=R,post=?)	138	133	2.750803E-19	7.596508E-14	0.0	0.0
SD7.mgf	index=110874	-1	060813-SludgeD36_31-36, Cmpd 13488, +MSn(635.67), 35.62 min	CID	635.67	0	-2.9765196	3	M+15.995NLTISGHHLEVTPALR	Protein7967(pre=-,post=?)	109	100	2.778533E-19	7.673086E-14	0.0	0.0
SD7.mgf	index=86924	-1	060813-SludgeD36_25-30, Cmpd 13384, +MSn(977.9909), 34.93 min	CID	977.9909	0	1.4978114	2	VLGATPENNSDLSPANDIK	Protein182(pre=R,post=?)	125	109	2.8290316E-19	7.9838954E-14	0.0	0.0
SD7.mgf	index=68075	-1	060813-SludgeD36_19-24, Cmpd 21504, +MSn(735.07), 53.25 min	CID	735.07	1	2.0223508	3	LDGQELLATPAHEIANLGIAR	Protein7884(pre=R,post=?)	98	89	2.8498918E-19	8.203755E-14	0.0	0.0
SD7.mgf	index=20497	-1	060813-SludgeD36_13-18, Cmpd 23422, +MSn(1027.54), 57.64 min	CID	1027.54	2	7.315357	2	QLTFNQYAEQVATAAAGLR	Protein3154(pre=?,post=?)	207	182	2.873465E-19	8.109292E-14	0.0	0.0
SD7.mgf	index=17061	-1	060813-SludgeD36_13-18, Cmpd 19796, +MSn(1076.52), 48.29 min	CID	1076.52	1	-4.2816024	2	IALGAFC+57.021VSEPDAGSDVSSLR	Protein3191(pre=?,post=?)	215	184	2.876135E-19	8.2793E-14	0.0	0.0
SD7.mgf	index=20974	-1	060813-SludgeD36_13-18, Cmpd 23926, +MSn(1029.07), 58.97 min	CID	1029.07	1	-5.0725145	2	VNQIGTLTQTLEAVQLATR	Protein2100(pre=?,post=?)	218	199	2.8983106E-19	8.1794096E-14	0.0	0.0
SD7.mgf	index=12093	-1	060813-SludgeD36_13-18, Cmpd 14546, +MSn(1021.5), 36.03 min	CID	1021.5	0	-5.3775177	2	IDVSSTSNSAFTTGQLTNAK	Protein3868(pre=?,post=?)	187	154	2.8986133E-19	8.2628735E-14	0.0	0.0
SD7.mgf	index=134173	-1	060813-SludgeD36_7-12, Cmpd 13638, +MSn(892.7147), 34.73 min	CID	892.7147	0	-1.3674037	3	FTEEFDPGADGDHEPDAEAQAAAASK	Protein638(pre=?,post=L)	140	95	3.0077013E-19	9.0351046E-14	0.0	0.0
SD7.mgf	index=84125	-1	060813-SludgeD36_25-30, Cmpd 10379, +MSn(1037.43), 28.41 min	CID	1037.43	0	7.060014	2	NDGNGFQDVSDGSNYANGDK	Protein7867(pre=-,post=?)	162	141	3.0106513E-19	8.582253E-14	0.0	0.0
SD7.mgf	index=64999	-1	060813-SludgeD36_19-24, Cmpd 18245, +MSn(1040.998), 44.97 min	CID	1040.998	0	-1.6416761	2	YPGTVTVTDDGLDVDGDTLK	Protein263(pre=?,post=?)	234	198	3.0311827E-19	8.6407796E-14	0.0	0.0
SD7.mgf	index=13003	-1	060813-SludgeD36_13-18, Cmpd 15502, +MSn(652.0253), 38.02 min	CID	652.0253	0	-1.4977348	3	VAPEEHPVLLTEAPLNPK	Protein981(pre=-,post=?)	83	78	3.110952E-19	8.687645E-14	0.0	0.0
SD7.mgf	index=70792	-1	060813-SludgeD36_19-24, Cmpd 24392, +MSn(1013.4982), 60.84 min	CID	1013.4982	0	-2.8906603	2	AVDGAFLM+15.995PVEDVFSISGR	Protein7461(pre=-,post=?)	161	141	3.1322042E-19	8.8394874E-14	0.0	0.0
SD7.mgf	index=62452	-1	060813-SludgeD36_19-24, Cmpd 15554, +MSn(978.03), 38.40 min	CID	978.03	1	-7.6475506	2	VAPEEHPVLLTEAPLNPK	Protein981(pre=-,post=?)	165	146	3.1675873E-19	8.845805E-14	0.0	0.0
SD7.mgf	index=22312	-1	060813-SludgeD36_13-18, Cmpd 25350, +MSn(1149.59), 62.72 min	CID	1149.59	0	3.504149	2	TDTVM+15.995NLGGGALYSLSDVLSLR	Protein6809(pre=?,post=?)	213	180	3.2618464E-19	9.4762184E-14	0.0	0.0
SD7.mgf	index=17902	-1	060813-SludgeD36_13-18, Cmpd 20681, +MSn(937.46), 50.52 min	CID	937.46	1	5.688816	3	LVTGGETADPGFFM+15.995NPAVLTNVANDSR	Protein2566(pre=R,post=?)	79	60	3.2882446E-19	9.9492083E-14	0.0	0.0
SD7.mgf	index=61352	-1	060813-SludgeD36_19-24, Cmpd 14399, +MSn(959.5189), 35.93 min	CID	959.5189	0	-0.44527096	2	LGAGTVM+15.995TTITPVGTAANVK	Protein2391(pre=K,post=V)	127	119	3.4153786E-19	9.735981E-14	0.0	0.0
SD7.mgf	index=138890	-1	060813-SludgeD36_7-12, Cmpd 18604, +MSn(1000.0558), 46.75 min	CID	1000.0558	0	-1.3426968	2	VLVINPAGTTTNTLTDIAGK	Protein9617(pre=?,post=?)	159	135	3.4426714E-19	9.813782E-14	0.0	0.0
SD7.mgf	index=86218	-1	060813-SludgeD36_25-30, Cmpd 12643, +MSn(847.89), 33.35 min	CID	847.89	0	0.7198481	2	SGNASGDDESITVDLSK	Protein3403(pre=R,post=?)	111	107	3.522475E-19	9.727526E-14	0.0	0.0
SD7.mgf	index=55355	-1	060813-SludgeD36_19-24, Cmpd 8071, +MSn(921.44), 23.24 min	CID	921.44	1	-0.6284697	2	ITGQSAVM+15.995ADGSSVGTTSR	Protein915(pre=?,post=?)	162	146	3.6008335E-19	1.0162021E-13	0.0	0.0
SD7.mgf	index=21330	-1	060813-SludgeD36_13-18, Cmpd 24303, +MSn(676), 59.97 min	CID	676.0	0	-4.69499	3	AVDGAFLM+15.995PVEDVFSISGR	Protein7461(pre=-,post=?)	106	100	3.6970982E-19	1.04336915E-13	0.0	0.0
SD7.mgf	index=3098	-1	060813-SludgeD36_13-18, Cmpd 5077, +MSn(738.83), 17.08 min	CID	738.83	0	2.147879	2	ASADGC+57.021NPQGASVSR	Protein3158(pre=-,post=?)	145	142	3.7605267E-19	1.01384924E-13	0.0	0.0
SD7.mgf	index=14398	-1	060813-SludgeD36_13-18, Cmpd 16981, +MSn(751.71), 41.38 min	CID	751.71	1	-8.176276	3	AETYFPDREIVTNTAAGLQR	Protein10276(pre=?,post=?)	159	133	3.7670268E-19	1.07384E-13	0.0	0.0
SD7.mgf	index=91801	-1	060813-SludgeD36_25-30, Cmpd 18521, +MSn(962.994), 47.53 min	CID	962.994	0	-1.5211325	2	EPVIPC+57.021INPPAAGFTDVK	Protein4648(pre=?,post=?)	160	143	3.771996E-19	1.05336767E-13	0.0	0.0
SD7.mgf	index=114006	-1	060813-SludgeD36_31-36, Cmpd 16781, +MSn(1147.5), 43.67 min	CID	1147.5	1	-7.3158092	2	DADGSITSQELDELTDDQNAR	Protein6773(pre=?,post=?)	259	220	3.8780218E-19	1.1163351E-13	0.0	0.0
SD7.mgf	index=64923	-1	060813-SludgeD36_19-24, Cmpd 18165, +MSn(1041), 44.77 min	CID	1041.0	0	0.23452514	2	YPGTVTVTDDGLDVDGDTLK	Protein263(pre=?,post=?)	214	179	3.9228544E-19	1.1182607E-13	0.0	0.0
SD7.mgf	index=23008	-1	060813-SludgeD36_13-18, Cmpd 26102, +MSn(1088.12), 64.69 min	CID	1088.12	0	2.5802526	2	ALVNEPAALLLDEPLGALDLK	Protein9880(pre=-,post=?)	153	130	3.9233363E-19	1.1293794E-13	0.0	0.0
SD7.mgf	index=62611	-1	060813-SludgeD36_19-24, Cmpd 15721, +MSn(978.04), 38.79 min	CID	978.04	1	2.5298057	2	VAPEEHPVLLTEAPLNPK	Protein981(pre=-,post=?)	139	126	3.9341852E-19	1.09866055E-13	0.0	0.0
SD7.mgf	index=89562	-1	060813-SludgeD36_25-30, Cmpd 16154, +MSn(897.47), 41.47 min	CID	897.47	0	8.0930195	2	FTPSGAAVANFTVASTPR	Protein121(pre=?,post=?);Protein8242(pre=?,post=?)	189	173	3.957352E-19	1.1051301E-13	0.0	0.0
SD7.mgf	index=142690	-1	060813-SludgeD36_7-12, Cmpd 22647, +MSn(969.04), 57.24 min	CID	969.04	1	-2.9292333	2	VLIAPIADIAGDEVVLDGR	Protein7612(pre=?,post=?)	200	184	4.0107452E-19	1.13188444E-13	0.0	0.0
SD7.mgf	index=19215	-1	060813-SludgeD36_13-18, Cmpd 22070, +MSn(1198.64), 54.09 min	CID	1198.64	1	-1.4000158	2	GTAPVAAELGAIPAAAGSNANVLFGR	Protein442(pre=?,post=?)	314	247	4.040935E-19	1.2138928E-13	0.0	0.0
SD7.mgf	index=20239	-1	060813-SludgeD36_13-18, Cmpd 23151, +MSn(909.45), 56.91 min	CID	909.45	0	0.6040098	2	STPETADTIWELVEAR	Protein9914(pre=-,post=?)	171	157	4.1309053E-19	1.1276587E-13	0.0	0.0
SD7.mgf	index=20256	-1	060813-SludgeD36_13-18, Cmpd 23169, +MSn(1019.5523), 56.96 min	CID	1019.5523	0	0.23945871	2	ATLNSVGNPIVDWLPVSGAK	Protein6989(pre=?,post=?)	154	129	4.1398174E-19	1.1801088E-13	0.0	0.0
SD7.mgf	index=68770	-1	060813-SludgeD36_19-24, Cmpd 22240, +MSn(904.98), 55.18 min	CID	904.98	0	7.621191	2	YVGSTSEIGDALVAAVTR	Protein9141(pre=?,post=-)	182	165	4.181609E-19	1.1677561E-13	0.0	0.0
SD7.mgf	index=89516	-1	060813-SludgeD36_25-30, Cmpd 16106, +MSn(919.48), 41.34 min	CID	919.48	0	8.828629	2	GVTVNTVSPGYIGTDMVK	Protein10220(pre=K,post=?)	143	131	4.289409E-19	1.1978603E-13	0.0	0.0
SD7.mgf	index=142708	-1	060813-SludgeD36_7-12, Cmpd 22666, +MSn(1003.0528), 57.29 min	CID	1003.0528	0	0.9127418	2	IATLYEGTTGIQALDLLGR	Protein3727(pre=?,post=-)	209	191	4.366836E-19	1.2323778E-13	0.0	0.0
SD7.mgf	index=21627	-1	060813-SludgeD36_13-18, Cmpd 24624, +MSn(676.0013), 60.81 min	CID	676.0013	0	-2.7989364	3	AVDGAFLM+15.995PVEDVFSISGR	Protein7461(pre=-,post=?)	106	96	4.439913E-19	1.2530012E-13	0.0	0.0
SD7.mgf	index=17992	-1	060813-SludgeD36_13-18, Cmpd 20776, +MSn(1031.55), 50.75 min	CID	1031.55	1	3.4640672	2	TSDIAGDGTTTATVLAQAIVR	Protein2378(pre=-,post=-)	268	230	4.452177E-19	1.2816126E-13	0.0	0.0
SD7.mgf	index=65127	-1	060813-SludgeD36_19-24, Cmpd 18380, +MSn(725.7), 45.30 min	CID	725.7	1	-2.4952989	3	PAHPLAAFGIGTATFSSAGDGTK	Protein8163(pre=-,post=?)	59	52	4.48273E-19	1.3138882E-13	0.0	0.0
SD7.mgf	index=114885	-1	060813-SludgeD36_31-36, Cmpd 17704, +MSn(848.4), 46.06 min	CID	848.4	1	-7.4490533	2	ANVEFFDDLGSPGGAAK	Protein4849(pre=-,post=-)	114	108	4.5081147E-19	1.244943E-13	0.0	0.0
SD7.mgf	index=112774	-1	060813-SludgeD36_31-36, Cmpd 15483, +MSn(646.07), 40.38 min	CID	646.07	2	-4.3946867	4	NM+15.995ISVELNGSTLQHEIAAQHGASR	Protein997(pre=?,post=I)	163	120	4.514398E-19	1.3344245E-13	0.0	0.0
SD7.mgf	index=65134	-1	060813-SludgeD36_19-24, Cmpd 18388, +MSn(805.4), 45.32 min	CID	805.4	1	-7.100313	3	GAIVNTASVAAFDGQIGQASYSASK	Protein4864(pre=?,post=?)	79	57	4.5664087E-19	1.3608263E-13	0.0	0.0
SD7.mgf	index=3171	-1	060813-SludgeD36_13-18, Cmpd 5154, +MSn(738.8265), 17.27 min	CID	738.8265	0	-2.6435435	2	ASADGC+57.021NPQGASVSR	Protein3158(pre=-,post=?)	134	131	4.615233E-19	1.2442807E-13	0.0	0.0
SD7.mgf	index=133292	-1	060813-SludgeD36_7-12, Cmpd 12713, +MSn(951.7535), 32.84 min	CID	951.7535	1	-8.830737	3	VGM+15.995YPANGTAPGDASTGYPTSGYSSGVGSK	Protein33(pre=?,post=T)	115	75	4.7752966E-19	1.4723529E-13	0.0	0.0
SD7.mgf	index=89718	-1	060813-SludgeD36_25-30, Cmpd 16318, +MSn(897.97), 41.89 min	CID	897.97	1	6.223956	2	FTPSGAAVANFTVASTPR	Protein121(pre=?,post=?);Protein8242(pre=?,post=?)	156	142	4.830868E-19	1.3490682E-13	0.0	0.0
SD7.mgf	index=92675	-1	060813-SludgeD36_25-30, Cmpd 19449, +MSn(964.99), 49.92 min	CID	964.99	0	0.7589949	2	VWLDPNEVSEISLANSR	Protein6254(pre=?,post=?)	193	173	5.048412E-19	1.3941493E-13	0.0	0.0
SD7.mgf	index=69027	-1	060813-SludgeD36_19-24, Cmpd 22513, +MSn(1058.5651), 55.90 min	CID	1058.5651	0	-2.652279	2	GSALQALNGETTEFGIPAVLK	Protein5994(pre=?,post=?);Protein9549(pre=?,post=?)	170	147	5.431645E-19	1.5635641E-13	0.0	0.0
SD7.mgf	index=5144	-1	060813-SludgeD36_13-18, Cmpd 7234, +MSn(884.88), 21.55 min	CID	884.88	0	1.1036114	2	YDSAASSTATSNTSDYK	Protein1635(pre=?,post=?)	132	116	5.4931064E-19	1.5169543E-13	0.0	0.0
SD7.mgf	index=36629	-1	060813-SludgeD36_1-6, Cmpd 10811, +MSn(904.9192), 31.11 min	CID	904.9192	0	-1.0791698	2	DLAGNAM+15.995SEVGNTATVDK	Protein6582(pre=-,post=?)	137	133	5.691308E-19	1.5893547E-13	0.0	0.0
SD7.mgf	index=89780	-1	060813-SludgeD36_25-30, Cmpd 16384, +MSn(1011.0517), 42.05 min	CID	1011.0517	0	-3.1994932	2	ALAAGAPGVTPTAGGAAVAAELGK	Protein2194(pre=K,post=?);Protein2387(pre=K,post=?);Protein4360(pre=K,post=?);Protein7203(pre=K,post=?);Protein7488(pre=K,post=?)	184	160	5.7861573E-19	1.7103476E-13	0.0	0.0
SD7.mgf	index=62151	-1	060813-SludgeD36_19-24, Cmpd 15238, +MSn(860.4289), 37.70 min	CID	860.4289	0	-2.4827445	2	VPTPTGSATDLTFEAGR	Protein3400(pre=?,post=E)	209	191	5.828715E-19	1.6096346E-13	0.0	0.0
SD7.mgf	index=55644	-1	060813-SludgeD36_19-24, Cmpd 8376, +MSn(816.9015), 23.86 min	CID	816.9015	0	-1.1954457	2	VSYGNVNHTAATVDGK	Protein3324(pre=K,post=?)	121	115	5.858427E-19	1.5992393E-13	0.0	0.0
SD7.mgf	index=137013	-1	060813-SludgeD36_7-12, Cmpd 16620, +MSn(873.41), 41.67 min	CID	873.41	1	-2.9819388	3	VASGEELPFTQDDVTVSGHAIEC+57.021R	Protein7887(pre=?,post=?)	144	112	5.944093E-19	1.7570323E-13	0.0	0.0
SD7.mgf	index=111369	-1	060813-SludgeD36_31-36, Cmpd 14008, +MSn(684.62), 36.84 min	CID	684.62	1	-2.6524649	4	TASGIVIPDSAAEKPDQGEVLAVGPGKK	Protein10107(pre=?,post=?)	166	119	5.9751293E-19	1.8199766E-13	0.0	0.0
SD7.mgf	index=113406	-1	060813-SludgeD36_31-36, Cmpd 16147, +MSn(951.9453), 42.06 min	CID	951.9453	0	-3.5904968	2	GFGFVTM+15.995QDGDAATTAIGK	Protein6978(pre=?,post=?)	128	112	5.994111E-19	1.6916161E-13	0.0	0.0
SD7.mgf	index=62393	-1	060813-SludgeD36_19-24, Cmpd 15492, +MSn(652.0256), 38.26 min	CID	652.0256	0	-1.1233011	3	VAPEEHPVLLTEAPLNPK	Protein981(pre=-,post=?)	88	83	6.179065E-19	1.7255656E-13	0.0	0.0
SD7.mgf	index=35493	-1	060813-SludgeD36_1-6, Cmpd 9516, +MSn(881.451), 27.99 min	CID	881.451	0	-1.731096	2	AAAATALTDANTAQTATAK	Protein6518(pre=K,post=?)	137	127	6.437569E-19	1.8167657E-13	0.0	0.0
SD7.mgf	index=138958	-1	060813-SludgeD36_7-12, Cmpd 18678, +MSn(1000.05), 46.93 min	CID	1000.05	0	-7.140705	2	VLVINPAGTTTNTLTDIAGK	Protein9617(pre=?,post=?)	145	122	6.5854733E-19	1.8772748E-13	0.0	0.0
SD7.mgf	index=36867	-1	060813-SludgeD36_1-6, Cmpd 11062, +MSn(829.9204), 31.74 min	CID	829.9204	0	-0.5148034	2	AGQNADVADVTANTAIK	Protein7692(pre=K,post=?)	149	144	6.66474E-19	1.840508E-13	0.0	0.0
SD7.mgf	index=65670	-1	060813-SludgeD36_19-24, Cmpd 18958, +MSn(962.99), 46.77 min	CID	962.99	0	-5.704247	2	EPVIPC+57.021INPPAAGFTDVK	Protein4648(pre=?,post=?)	138	125	6.8572084E-19	1.914944E-13	0.0	0.0
SD7.mgf	index=110653	-1	060813-SludgeD36_31-36, Cmpd 13256, +MSn(736.7), 35.11 min	CID	736.7	0	-1.5741361	3	VIQSAIANAEHNNGADVDELK	Protein3549(pre=?,post=-);Protein4567(pre=?,post=-)	126	98	6.8802293E-19	1.9805566E-13	0.0	0.0
SD7.mgf	index=15016	-1	060813-SludgeD36_13-18, Cmpd 17632, +MSn(1101.04), 42.97 min	CID	1101.04	1	2.9125807	2	EQGLATGLGDEGGFAPNLPSNR	Protein986(pre=?,post=?)	241	197	6.9010474E-19	2.0048717E-13	0.0	0.0
SD7.mgf	index=70435	-1	060813-SludgeD36_19-24, Cmpd 24009, +MSn(904.43), 59.84 min	CID	904.43	1	-4.6916018	2	M+15.995LPLLDAAVDEFDDAR	Protein9730(pre=-,post=?)	128	128	6.928307E-19	1.8912962E-13	0.0	0.0
SD7.mgf	index=58273	-1	060813-SludgeD36_19-24, Cmpd 11162, +MSn(1038.42), 29.41 min	CID	1038.42	2	-5.8224835	2	NDGNGFQDVSDGSNYANGDK	Protein7867(pre=-,post=?)	164	139	6.9498133E-19	1.9811347E-13	0.0	0.0
SD7.mgf	index=21657	-1	060813-SludgeD36_13-18, Cmpd 24656, +MSn(1013.4985), 60.89 min	CID	1013.4985	0	-2.649772	2	AVDGAFLM+15.995PVEDVFSISGR	Protein7461(pre=-,post=?)	172	157	7.0495697E-19	1.9894802E-13	0.0	0.0
SD7.mgf	index=143519	-1	060813-SludgeD36_7-12, Cmpd 23527, +MSn(1003.007), 59.55 min	CID	1003.007	0	0.060852177	2	LQLLTPFEPWDGQDFAK	Protein4168(pre=?,post=?)	149	128	7.0880967E-19	1.9574204E-13	0.0	0.0
SD7.mgf	index=135240	-1	060813-SludgeD36_7-12, Cmpd 14758, +MSn(811.4), 37.13 min	CID	811.4	1	1.8453803	2	ATADAWTASTAAVDAAK	Protein4354(pre=K,post=?)	96	92	7.1263874E-19	1.9679946E-13	0.0	0.0
SD7.mgf	index=18488	-1	060813-SludgeD36_13-18, Cmpd 21298, +MSn(938.97), 52.10 min	CID	938.97	0	2.0800762	2	AILDDVYADQVAELADR	Protein8714(pre=R,post=F)	158	147	7.2306267E-19	1.996781E-13	0.0	0.0
SD7.mgf	index=136985	-1	060813-SludgeD36_7-12, Cmpd 16591, +MSn(794.4), 41.60 min	CID	794.4	1	-2.894324	3	SQVEEIIGQGGSSPSGHIPFTPR	Protein5957(pre=?,post=?)	129	101	7.243494E-19	2.123068E-13	0.0	0.0
SD7.mgf	index=89442	-1	060813-SludgeD36_25-30, Cmpd 16028, +MSn(987.49), 41.14 min	CID	987.49	1	-6.52299	2	AATTIPDEEELATGAAVASR	Protein8380(pre=?,post=?)	178	157	7.245399E-19	2.0653952E-13	0.0	0.0
SD7.mgf	index=54322	-1	060813-SludgeD36_19-24, Cmpd 6984, +MSn(879.4281), 21.06 min	CID	879.4281	0	-2.0820928	2	LTGGASNPNGSNGNVGSVR	Protein6164(pre=?,post=?)	211	178	7.377502E-19	2.0820269E-13	0.0	0.0
SD7.mgf	index=141592	-1	060813-SludgeD36_7-12, Cmpd 21476, +MSn(870.12), 54.16 min	CID	870.12	1	10.550206	3	SDSAKPDASTIIYTLTDEAPALATR	Protein8551(pre=-,post=?)	124	97	7.398793E-19	2.2048995E-13	0.0	0.0
SD7.mgf	index=137246	-1	060813-SludgeD36_7-12, Cmpd 16865, +MSn(596.6684), 42.30 min	CID	596.6684	0	0.30687988	3	IINEPTAAAIAYGLDKK	Protein4239(pre=R,post=?);Protein9545(pre=R,post=?)	80	77	7.535856E-19	2.0810719E-13	0.0	0.0
SD7.mgf	index=112542	-1	060813-SludgeD36_31-36, Cmpd 15239, +MSn(966.99), 39.78 min	CID	966.99	0	11.235256	2	EANTATVQGALQEDITSGK	Protein6189(pre=?,post=?);Protein7232(pre=?,post=?);Protein7531(pre=?,post=?)	103	90	7.565972E-19	2.1352157E-13	0.0	0.0
SD7.mgf	index=18069	-1	060813-SludgeD36_13-18, Cmpd 20857, +MSn(1031.0449), 50.96 min	CID	1031.0449	0	0.11839477	2	TSDIAGDGTTTATVLAQAIVR	Protein2378(pre=-,post=-)	268	231	7.654422E-19	2.2034172E-13	0.0	0.0
SD7.mgf	index=8712	-1	060813-SludgeD36_13-18, Cmpd 10991, +MSn(1037.42), 28.94 min	CID	1037.42	0	-2.5886717	2	NDGNGFQDVSDGSNYANGDK	Protein7867(pre=-,post=?)	147	120	7.6718665E-19	2.1869652E-13	0.0	0.0
SD7.mgf	index=136467	-1	060813-SludgeD36_7-12, Cmpd 16047, +MSn(911.4407), 40.23 min	CID	911.4407	0	-1.4062753	2	WYVNSTDIGVTGPGNNK	Protein4271(pre=?,post=?)	110	95	7.811652E-19	2.1572345E-13	0.0	0.0
SD7.mgf	index=7854	-1	060813-SludgeD36_13-18, Cmpd 10087, +MSn(942.42), 27.12 min	CID	942.42	0	-2.0724528	2	EHGNPETSTDAELADAAR	Protein8714(pre=R,post=A)	217	177	7.8266563E-19	2.185672E-13	0.0	0.0
SD7.mgf	index=21447	-1	060813-SludgeD36_13-18, Cmpd 24432, +MSn(1013.4988), 60.31 min	CID	1013.4988	0	-2.3486614	2	AVDGAFLM+15.995PVEDVFSISGR	Protein7461(pre=-,post=?)	160	138	7.8294077E-19	2.2095605E-13	0.0	0.0
SD7.mgf	index=58471	-1	060813-SludgeD36_19-24, Cmpd 11370, +MSn(1037.4175), 29.84 min	CID	1037.4175	0	-5.0596766	2	NDGNGFQDVSDGSNYANGDK	Protein7867(pre=-,post=?)	177	147	7.8398927E-19	2.2348634E-13	0.0	0.0
SD7.mgf	index=40469	-1	060813-SludgeD36_1-6, Cmpd 14854, +MSn(930.5), 41.26 min	CID	930.5	0	3.542085	2	VAAVSAPTFATAEANVAAAK	Protein2704(pre=?,post=A)	152	130	7.931111E-19	2.2608663E-13	0.0	0.0
SD7.mgf	index=107984	-1	060813-SludgeD36_31-36, Cmpd 10402, +MSn(777.3913), 28.71 min	CID	777.3913	0	-3.3760383	2	ASGVTAGTSATTFSPAK	Protein4765(pre=-,post=-)	144	140	7.9905885E-19	2.206649E-13	0.0	0.0
SD7.mgf	index=17145	-1	060813-SludgeD36_13-18, Cmpd 19884, +MSn(1056.53), 48.52 min	CID	1056.53	1	-5.7497616	2	TSDVAGDGTTTATVLAQAIYR	Protein7740(pre=?,post=?)	271	217	8.0623904E-19	2.320856E-13	0.0	0.0
SD7.mgf	index=34332	-1	060813-SludgeD36_1-6, Cmpd 8297, +MSn(813.3516), 25.10 min	CID	813.3516	0	-4.802635	2	AESATGYVNAENDER	Protein4323(pre=K,post=?)	170	169	8.083346E-19	2.1792943E-13	0.0	0.0
SD7.mgf	index=111079	-1	060813-SludgeD36_31-36, Cmpd 13703, +MSn(910.96), 36.13 min	CID	910.96	2	12.746685	2	EALASGDAEASSAALAAASR	Protein3992(pre=?,post=?)	177	155	8.1285286E-19	2.3171428E-13	0.0	0.0
SD7.mgf	index=68874	-1	060813-SludgeD36_19-24, Cmpd 22350, +MSn(973.48), 55.47 min	CID	973.48	0	-4.514229	2	YLGDPDAIAAAAEAVASQGR	Protein9966(pre=?,post=-)	194	176	8.3030296E-19	2.3668865E-13	0.0	0.0
SD7.mgf	index=66975	-1	060813-SludgeD36_19-24, Cmpd 20337, +MSn(694.03), 50.25 min	CID	694.03	2	-5.4850225	3	EQIIFPEIEYDKVDALR	Protein8868(pre=K,post=?)	78	72	8.3889483E-19	2.3166584E-13	0.0	0.0
SD7.mgf	index=12954	-1	060813-SludgeD36_13-18, Cmpd 15450, +MSn(977.53), 37.90 min	CID	977.53	0	-5.931588	2	VAPEEHPVLLTEAPLNPK	Protein981(pre=-,post=?)	118	107	8.40658E-19	2.3476216E-13	0.0	0.0
SD7.mgf	index=33986	-1	060813-SludgeD36_1-6, Cmpd 7918, +MSn(677.33), 24.19 min	CID	677.33	0	-7.02864	3	LDQSAGAAGSAQQGLEEGGKR	Protein9636(pre=?,post=?)	155	130	8.408119E-19	2.4203778E-13	0.0	0.0
SD7.mgf	index=55642	-1	060813-SludgeD36_19-24, Cmpd 8374, +MSn(544.9365), 23.86 min	CID	544.9365	0	-1.5680557	3	VSYGNVNHTAATVDGK	Protein3324(pre=K,post=?)	97	91	8.6556603E-19	2.3628308E-13	0.0	0.0
SD7.mgf	index=111323	-1	060813-SludgeD36_31-36, Cmpd 13959, +MSn(927.08), 36.73 min	CID	927.08	1	-8.473116	3	LTEM+15.995GENYDIDATIHGGGPTGQAGAMR	Protein5234(pre=K,post=?)	136	96	8.711798E-19	2.63592E-13	0.0	0.0
SD7.mgf	index=65082	-1	060813-SludgeD36_19-24, Cmpd 18332, +MSn(1111.55), 45.18 min	CID	1111.55	2	-14.232429	2	M+15.995LDINGASALVTGGASGLGEATAK	Protein448(pre=?,post=?)	223	174	8.727644E-19	2.5798303E-13	0.0	0.0
SD7.mgf	index=3255	-1	060813-SludgeD36_13-18, Cmpd 5242, +MSn(738.83), 17.48 min	CID	738.83	0	2.147879	2	ASADGC+57.021NPQGASVSR	Protein3158(pre=-,post=?)	127	124	8.729852E-19	2.3535945E-13	0.0	0.0
SD7.mgf	index=67556	-1	060813-SludgeD36_19-24, Cmpd 20952, +MSn(749.0555), 51.83 min	CID	749.0555	0	-4.074125	3	FILDYAVTSVIPGSANADHVR	Protein6833(pre=?,post=?)	108	85	8.799667E-19	2.5330898E-13	0.0	0.0
SD7.mgf	index=58902	-1	060813-SludgeD36_19-24, Cmpd 11826, +MSn(905.43), 30.80 min	CID	905.43	1	9.005486	2	DLAGNAM+15.995SEVGNTATVDK	Protein6582(pre=-,post=?)	108	101	8.83867E-19	2.468287E-13	0.0	0.0
SD7.mgf	index=132579	-1	060813-SludgeD36_7-12, Cmpd 11964, +MSn(887.39), 31.32 min	CID	887.39	0	-6.7404466	2	LSGM+15.995TGTADTEAEEFAK	Protein2117(pre=-,post=?)	94	89	8.897062E-19	2.456977E-13	0.0	0.0
SD7.mgf	index=20077	-1	060813-SludgeD36_13-18, Cmpd 22981, +MSn(661.6637), 56.47 min	CID	661.6637	0	-2.6750972	3	ELAAFAQFASDLDEATRK	Protein8830(pre=R,post=?)	151	141	9.041884E-19	2.5250367E-13	0.0	0.0
SD7.mgf	index=55914	-1	060813-SludgeD36_19-24, Cmpd 8661, +MSn(920.938), 24.44 min	CID	920.938	0	-0.9941239	2	ITGQSAVM+15.995ADGSSVGTTSR	Protein915(pre=?,post=?)	176	161	9.043922E-19	2.5523125E-13	0.0	0.0
SD7.mgf	index=70581	-1	060813-SludgeD36_19-24, Cmpd 24165, +MSn(1047.0502), 60.25 min	CID	1047.0502	0	-2.681447	2	QPELDAALIAQGVADQLANR	Protein4620(pre=?,post=?);Protein4905(pre=?,post=?);Protein5362(pre=?,post=?)	299	269	9.053512E-19	2.5808213E-13	0.0	0.0
SD7.mgf	index=18603	-1	060813-SludgeD36_13-18, Cmpd 21421, +MSn(832.08), 52.42 min	CID	832.08	2	-2.004891	3	THLM+15.995DATPVTLGQEFGGFASQIR	Protein2152(pre=?,post=?)	133	112	9.320368E-19	2.7318E-13	0.0	0.0
SD7.mgf	index=36495	-1	060813-SludgeD36_1-6, Cmpd 10656, +MSn(904.92), 30.74 min	CID	904.92	0	-0.20234433	2	DLAGNAM+15.995SEVGNTATVDK	Protein6582(pre=-,post=?)	147	138	9.50481E-19	2.654313E-13	0.0	0.0
SD7.mgf	index=17904	-1	060813-SludgeD36_13-18, Cmpd 20683, +MSn(1031.53), 50.52 min	CID	1031.53	0	5.5619674	2	TSDNAGDGTTTATVLAQAIVR	Protein6938(pre=?,post=?)	200	167	9.844883E-19	2.833968E-13	0.0	0.0
SD7.mgf	index=59583	-1	060813-SludgeD36_19-24, Cmpd 12541, +MSn(1023.49), 32.20 min	CID	1023.49	1	-4.980857	2	QSNDALNGAAGAITTGHQYR	Protein6068(pre=?,post=-)	256	219	9.994653E-19	2.8491058E-13	0.0	0.0
SD7.mgf	index=18531	-1	060813-SludgeD36_13-18, Cmpd 21344, +MSn(831.74), 52.22 min	CID	831.74	1	-8.71064	3	THLM+15.995DATPVTLGQEFGGFASQIR	Protein2152(pre=?,post=?)	136	113	1.0023745E-18	2.9379597E-13	0.0	0.0
SD7.mgf	index=93813	-1	060813-SludgeD36_25-30, Cmpd 20644, +MSn(937), 53.03 min	CID	937.0	0	-2.0844407	2	NTVPVAFEGGQLPLFQR	Protein4197(pre=?,post=?);Protein8821(pre=?,post=?)	184	168	1.0137894E-18	2.79964E-13	0.0	0.0
SD7.mgf	index=20259	-1	060813-SludgeD36_13-18, Cmpd 23172, +MSn(1003.0508), 56.97 min	CID	1003.0508	0	-1.0952901	2	IATLYEGTTGIQALDLLGR	Protein3727(pre=?,post=-)	201	182	1.0600282E-18	2.9915374E-13	0.0	0.0
SD7.mgf	index=112960	-1	060813-SludgeD36_31-36, Cmpd 15678, +MSn(751.36), 40.87 min	CID	751.36	0	-5.929967	3	VLESAIANAEHNDGADIDELR	Protein4688(pre=?,post=?);Protein8766(pre=?,post=?)	98	78	1.0695463E-18	3.0788173E-13	0.0	0.0
SD7.mgf	index=17650	-1	060813-SludgeD36_13-18, Cmpd 20416, +MSn(878.41), 49.85 min	CID	878.41	0	12.437733	2	TPDAGGFC+57.021YWANQLR	Protein3000(pre=?,post=?)	132	111	1.0799602E-18	2.9116051E-13	0.0	0.0
SD7.mgf	index=110366	-1	060813-SludgeD36_31-36, Cmpd 12955, +MSn(932.0823), 34.44 min	CID	932.0823	0	-3.0121899	3	LTEM+15.995GENYDIDATIHGGGPTGQAGAM+15.995R	Protein5234(pre=K,post=?)	194	124	1.0852956E-18	3.283768E-13	0.0	0.0
SD7.mgf	index=91641	-1	060813-SludgeD36_25-30, Cmpd 18353, +MSn(962.9936), 47.10 min	CID	962.9936	0	-1.9647962	2	EPVIPC+57.021INPPAAGFTDVK	Protein4648(pre=?,post=?)	168	147	1.1103762E-18	3.1008366E-13	0.0	0.0
SD7.mgf	index=92231	-1	060813-SludgeD36_25-30, Cmpd 18981, +MSn(911.9617), 48.71 min	CID	911.9617	0	-1.1377633	2	AQSTDGEAIAQSFISVAK	Protein3484(pre=?,post=?)	143	125	1.1218448E-18	3.1328637E-13	0.0	0.0
SD7.mgf	index=138369	-1	060813-SludgeD36_7-12, Cmpd 18049, +MSn(1073.98), 45.33 min	CID	1073.98	1	-5.5425835	2	ATLFDGSYHDVDSDELSFK	Protein2803(pre=?,post=?)	135	113	1.1433112E-18	3.2265727E-13	0.0	0.0
SD7.mgf	index=16303	-1	060813-SludgeD36_13-18, Cmpd 18996, +MSn(997.98), 46.32 min	CID	997.98	1	-0.45786625	2	IEEELDDAAVYAGAGAFPR	Protein7178(pre=?,post=?)	191	171	1.1864735E-18	3.3483825E-13	0.0	0.0
SD7.mgf	index=135133	-1	060813-SludgeD36_7-12, Cmpd 14646, +MSn(977.4796), 36.88 min	CID	977.4796	0	-1.6859139	2	FAQTFSTADDNQPAVTIK	Protein6195(pre=?,post=?)	126	102	1.193608E-18	3.3332698E-13	0.0	0.0
SD7.mgf	index=13123	-1	060813-SludgeD36_13-18, Cmpd 15628, +MSn(977.5335), 38.31 min	CID	977.5335	0	-2.3726351	2	VAPEEHPVLLTEAPLNPK	Protein981(pre=-,post=?)	161	140	1.1955766E-18	3.3387673E-13	0.0	0.0
SD7.mgf	index=66253	-1	060813-SludgeD36_19-24, Cmpd 19577, +MSn(776.41), 48.32 min	CID	776.41	2	1.8639001	3	GLSITQTVIHDDDGLNTLGLSR	Protein1191(pre=?,post=?)	144	118	1.2172587E-18	3.5363436E-13	0.0	0.0
SD7.mgf	index=60958	-1	060813-SludgeD36_19-24, Cmpd 13985, +MSn(977.9921), 35.07 min	CID	977.9921	0	2.7459877	2	VLGATPENNSDLSPANDIK	Protein182(pre=R,post=?)	110	99	1.2266102E-18	3.4616534E-13	0.0	0.0
SD7.mgf	index=63875	-1	060813-SludgeD36_19-24, Cmpd 17049, +MSn(981), 41.99 min	CID	981.0	0	-0.37330356	2	IGLINSGGASSGSTDLADAVR	Protein900(pre=?,post=?)	237	183	1.2507865E-18	3.600539E-13	0.0	0.0
SD7.mgf	index=16914	-1	060813-SludgeD36_13-18, Cmpd 19641, +MSn(1060.01), 47.91 min	CID	1060.01	0	-4.491204	2	ILVC+57.021EDGDTLVLDDDGLTR	Protein7507(pre=?,post=?);Protein9661(pre=?,post=?)	194	163	1.2543419E-18	3.539916E-13	0.0	0.0
SD7.mgf	index=18401	-1	060813-SludgeD36_13-18, Cmpd 21206, +MSn(1057), 51.86 min	CID	1057.0	1	-6.5559907	2	SIYDGWITDSDLIGTHYR	Protein5316(pre=?,post=?)	188	161	1.2644788E-18	3.5311836E-13	0.0	0.0
SD7.mgf	index=15132	-1	060813-SludgeD36_13-18, Cmpd 17754, +MSn(1024.5), 43.26 min	CID	1024.5	0	3.3362422	2	VIYASSPEDIDYSQYGIK	Protein3270(pre=?,post=N)	132	109	1.2900482E-18	3.602589E-13	0.0	0.0
SD7.mgf	index=18442	-1	060813-SludgeD36_13-18, Cmpd 21249, +MSn(939.47), 51.97 min	CID	939.47	1	0.29363087	2	AILDDVYADQVAELADR	Protein8714(pre=R,post=F)	151	142	1.2952743E-18	3.5769776E-13	0.0	0.0
SD7.mgf	index=21550	-1	060813-SludgeD36_13-18, Cmpd 24542, +MSn(927.94), 60.59 min	CID	927.94	0	-7.6298294	2	ELAAFAQFASDLDEATR	Protein8830(pre=R,post=K)	148	141	1.3074832E-18	3.6106936E-13	0.0	0.0
SD7.mgf	index=140908	-1	060813-SludgeD36_7-12, Cmpd 20748, +MSn(893.93), 52.26 min	CID	893.93	1	-2.6972845	2	ELESFAAFGSDLDAVSK	Protein7545(pre=?,post=?)	136	121	1.3092994E-18	3.615709E-13	0.0	0.0
SD7.mgf	index=138377	-1	060813-SludgeD36_7-12, Cmpd 18058, +MSn(811.4), 45.35 min	CID	811.4	1	-1.0275928	3	TNAHLVDLGQVLNSSGSYEVDGR	Protein167(pre=?,post=?)	86	67	1.3258159E-18	3.8859668E-13	0.0	0.0
SD7.mgf	index=20040	-1	060813-SludgeD36_13-18, Cmpd 22942, +MSn(984.98), 56.36 min	CID	984.98	0	-8.861043	2	ELLSSYNFPGDDIPFVR	Protein2735(pre=?,post=?)	153	137	1.3269596E-18	3.6644787E-13	0.0	0.0
SD7.mgf	index=112606	-1	060813-SludgeD36_31-36, Cmpd 15307, +MSn(869.4603), 39.95 min	CID	869.4603	0	-0.2807955	3	TASGIVIPDSAAEKPDQGEVLAVGPGK	Protein10107(pre=?,post=K)	201	154	1.3612296E-18	4.1186588E-13	0.0	0.0
SD7.mgf	index=62691	-1	060813-SludgeD36_19-24, Cmpd 15805, +MSn(765.3709), 38.97 min	CID	765.3709	0	-4.704983	2	VPM+15.995GASSFGATFVSR	Protein2391(pre=K,post=?)	137	135	1.3830189E-18	3.7286604E-13	0.0	0.0
SD7.mgf	index=70190	-1	060813-SludgeD36_19-24, Cmpd 23746, +MSn(1092.09), 59.15 min	CID	1092.09	0	0.8942151	2	VVEPANFLDEGPVQTLLVSR	Protein5461(pre=?,post=?)	186	158	1.4093045E-18	4.017406E-13	0.0	0.0
SD7.mgf	index=139038	-1	060813-SludgeD36_7-12, Cmpd 18763, +MSn(1054.01), 47.15 min	CID	1054.01	0	-13.665999	2	SSTVNLFGSTPGINSLENNR	Protein3931(pre=?,post=?)	206	176	1.4177848E-18	4.04158E-13	0.0	0.0
SD7.mgf	index=19823	-1	060813-SludgeD36_13-18, Cmpd 22714, +MSn(968.49), 55.77 min	CID	968.49	1	-0.6609759	2	TILDEVYADQVAELAER	Protein2895(pre=?,post=F)	181	168	1.4337655E-18	3.9594294E-13	0.0	0.0
SD7.mgf	index=92751	-1	060813-SludgeD36_25-30, Cmpd 19529, +MSn(964.99), 50.13 min	CID	964.99	0	0.7589949	2	VWLDPNEVSEISLANSR	Protein6254(pre=?,post=?)	180	160	1.4485291E-18	4.0002E-13	0.0	0.0
SD7.mgf	index=62711	-1	060813-SludgeD36_19-24, Cmpd 15826, +MSn(652.028), 39.02 min	CID	652.028	0	2.6210358	3	VAPEEHPVLLTEAPLNPK	Protein981(pre=-,post=?)	71	66	1.5064221E-18	4.2068345E-13	0.0	0.0
SD7.mgf	index=69135	-1	060813-SludgeD36_19-24, Cmpd 22626, +MSn(1079.58), 56.19 min	CID	1079.58	1	-0.76261586	2	GTLAATTAQQLSEVAVGAALER	Protein2709(pre=?,post=?);Protein8783(pre=?,post=?)	234	192	1.5078224E-18	4.3804804E-13	0.0	0.0
SD7.mgf	index=62367	-1	060813-SludgeD36_19-24, Cmpd 15464, +MSn(977.53), 38.19 min	CID	977.53	0	-5.931588	2	VAPEEHPVLLTEAPLNPK	Protein981(pre=-,post=?)	140	126	1.5139062E-18	4.2277344E-13	0.0	0.0
SD7.mgf	index=9160	-1	060813-SludgeD36_13-18, Cmpd 11463, +MSn(1037.92), 29.91 min	CID	1037.92	1	-4.205578	2	NDGNGFQDVSDGSNYANGDK	Protein7867(pre=-,post=?)	175	143	1.5292036E-18	4.359194E-13	0.0	0.0
SD7.mgf	index=142052	-1	060813-SludgeD36_7-12, Cmpd 21969, +MSn(1080.56), 55.46 min	CID	1080.56	1	-1.6660973	2	WTGNDVPVLLTGASVPEFTR	Protein5388(pre=?,post=?);Protein8865(pre=?,post=?)	207	177	1.5819266E-18	4.5094874E-13	0.0	0.0
SD7.mgf	index=21391	-1	060813-SludgeD36_13-18, Cmpd 24371, +MSn(676.34), 60.15 min	CID	676.34	1	3.5523758	3	AVDGAFLM+15.995PVEDVFSISGR	Protein7461(pre=-,post=?)	92	84	1.5850738E-18	4.4732843E-13	0.0	0.0
SD7.mgf	index=39049	-1	060813-SludgeD36_1-6, Cmpd 13353, +MSn(810.8942), 37.42 min	CID	810.8942	0	-3.2365544	2	ATADAWTASTAAVDAAK	Protein4354(pre=K,post=?)	120	115	1.6246403E-18	4.486542E-13	0.0	0.0
SD7.mgf	index=141722	-1	060813-SludgeD36_7-12, Cmpd 21616, +MSn(735.3902), 54.53 min	CID	735.3902	0	0.16599396	3	AVVTAEFPGLVATSLVNTSGDR	Protein3230(pre=?,post=T);Protein5596(pre=?,post=T)	120	102	1.6290072E-18	4.732543E-13	0.0	0.0
SD7.mgf	index=136560	-1	060813-SludgeD36_7-12, Cmpd 16145, +MSn(772.0564), 40.47 min	CID	772.0564	0	-1.1858282	3	VVSGVGGQYNFVAQAHEIPDAR	Protein5270(pre=?,post=?)	156	128	1.6348228E-18	4.749438E-13	0.0	0.0
SD7.mgf	index=132855	-1	060813-SludgeD36_7-12, Cmpd 12254, +MSn(888.4573), 31.91 min	CID	888.4573	0	-3.4348836	2	IAITAANDASTAATNAATK	Protein6666(pre=?,post=-)	109	94	1.6462966E-18	4.646063E-13	0.0	0.0
SD7.mgf	index=22026	-1	060813-SludgeD36_13-18, Cmpd 25046, +MSn(950.49), 61.92 min	CID	950.49	1	1.6280783	3	LVQEAAHPDANIIFGAVIDDALGDEVR	Protein4372(pre=?,post=?);Protein8379(pre=?,post=?)	137	108	1.6671858E-18	5.044388E-13	0.0	0.0
SD7.mgf	index=132511	-1	060813-SludgeD36_7-12, Cmpd 11893, +MSn(904.92), 31.18 min	CID	904.92	0	-0.20234433	2	DLAGNAM+15.995SEVGNTATVDK	Protein6582(pre=-,post=?)	126	118	1.6757994E-18	4.679837E-13	0.0	0.0
SD7.mgf	index=17589	-1	060813-SludgeD36_13-18, Cmpd 20352, +MSn(1012.48), 49.69 min	CID	1012.48	0	3.5566995	2	FDTLLDEAAAETDAAASNAK	Protein6832(pre=?,post=?)	167	138	1.6852376E-18	4.8039887E-13	0.0	0.0
SD7.mgf	index=20477	-1	060813-SludgeD36_13-18, Cmpd 23401, +MSn(856.44), 57.59 min	CID	856.44	1	3.304117	3	LVDPTADEPDLFHAFGPLVSAAQR	Protein937(pre=K,post=?)	126	91	1.685954E-18	4.9835624E-13	0.0	0.0
SD7.mgf	index=70673	-1	060813-SludgeD36_19-24, Cmpd 24264, +MSn(821.11), 60.51 min	CID	821.11	1	-13.656924	3	DQGPVLLVRPDSVPEAVVAELTR	Protein9317(pre=?,post=?)	187	135	1.7016731E-18	4.987604E-13	0.0	0.0
SD7.mgf	index=37905	-1	060813-SludgeD36_1-6, Cmpd 12151, +MSn(774.39), 34.40 min	CID	774.39	1	-5.6376834	2	EGVM+15.995SSPVLGADLQK	Protein5365(pre=-,post=?)	110	108	1.7194669E-18	4.635734E-13	0.0	0.0
SD7.mgf	index=133058	-1	060813-SludgeD36_7-12, Cmpd 12467, +MSn(951.42), 32.34 min	CID	951.42	0	-7.8264394	3	VGM+15.995YPANGTAPGDASTGYPTSGYSSGVGSK	Protein33(pre=?,post=T)	110	65	1.7289302E-18	5.3307586E-13	0.0	0.0
SD7.mgf	index=12184	-1	060813-SludgeD36_13-18, Cmpd 14642, +MSn(976.4738), 36.22 min	CID	976.4738	0	-4.687904	2	EISVVSETITTHEYESK	Protein7711(pre=-,post=?)	171	143	1.7309851E-18	4.780219E-13	0.0	0.0
SD7.mgf	index=21972	-1	060813-SludgeD36_13-18, Cmpd 24989, +MSn(1051.5252), 61.77 min	CID	1051.5251	0	-3.0183003	2	IYQLPDQQFANLYWFR	Protein9389(pre=?,post=?)	201	174	1.7381956E-18	4.7449436E-13	0.0	0.0
SD7.mgf	index=141402	-1	060813-SludgeD36_7-12, Cmpd 21273, +MSn(1074.04), 53.64 min	CID	1074.04	0	0.6819321	2	ELGDTTTLADESVVAALADGAK	Protein2827(pre=?,post=?)	177	154	1.7583215E-18	5.108223E-13	0.0	0.0
SD7.mgf	index=117784	-1	060813-SludgeD36_31-36, Cmpd 20754, +MSn(628.9871), 53.95 min	CID	628.9871	0	-1.1644452	3	LPTPEEVLNAHFDFAGK	Protein7577(pre=?,post=?)	136	121	1.7608355E-18	4.8626527E-13	0.0	0.0
SD7.mgf	index=22519	-1	060813-SludgeD36_13-18, Cmpd 25578, +MSn(1005.5027), 63.31 min	CID	1005.5027	0	-1.0319183	2	AVDGAFLMPVEDVFSISGR	Protein7461(pre=-,post=?)	209	180	1.7706723E-18	4.997068E-13	0.0	0.0
SD7.mgf	index=139026	-1	060813-SludgeD36_7-12, Cmpd 18751, +MSn(1132.03), 47.12 min	CID	1132.03	1	-2.669116	2	VEAETGNNGLNAATGEMEDLVK	Protein3884(pre=?,post=?)	170	135	1.8036462E-18	5.239899E-13	0.0	0.0
SD7.mgf	index=89201	-1	060813-SludgeD36_25-30, Cmpd 15775, +MSn(860.7521), 40.51 min	CID	860.7521	1	-9.480963	3	NM+15.995ISVELNGSTLQHEIAAQHGASR	Protein997(pre=?,post=I)	210	142	1.843168E-18	5.448276E-13	0.0	0.0
SD7.mgf	index=7852	-1	060813-SludgeD36_13-18, Cmpd 10085, +MSn(628.62), 27.12 min	CID	628.62	0	4.660528	3	EHGNPETSTDAELADAAR	Protein8714(pre=R,post=A)	89	84	1.8461875E-18	5.155663E-13	0.0	0.0
SD7.mgf	index=112310	-1	060813-SludgeD36_31-36, Cmpd 14996, +MSn(873.9167), 39.18 min	CID	873.9167	0	-1.8857017	2	NLDEGQTVEFDVAPGR	Protein2142(pre=K,post=?);Protein4102(pre=K,post=?)	191	175	1.8588715E-18	5.074366E-13	0.0	0.0
SD7.mgf	index=7755	-1	060813-SludgeD36_13-18, Cmpd 9983, +MSn(628.61), 26.92 min	CID	628.61	0	-11.262943	3	EHGNPETSTDAELADAAR	Protein8714(pre=R,post=A)	88	83	1.8659141E-18	5.210752E-13	0.0	0.0
SD7.mgf	index=66326	-1	060813-SludgeD36_19-24, Cmpd 19653, +MSn(1145.57), 48.51 min	CID	1145.57	0	-10.22952	2	VSGDLTAIGAAVDANPSGYDLGVK	Protein9247(pre=?,post=?)	189	146	1.8747472E-18	5.5416213E-13	0.0	0.0
SD7.mgf	index=107595	-1	060813-SludgeD36_31-36, Cmpd 9993, +MSn(783.42), 27.85 min	CID	783.42	0	2.8826265	2	EKPQEGEVLAVGPGR	Protein9336(pre=K,post=?)	159	154	1.8880553E-18	5.0902533E-13	0.0	0.0
SD7.mgf	index=112404	-1	060813-SludgeD36_31-36, Cmpd 15094, +MSn(874.92), 39.42 min	CID	874.92	2	-1.9531354	2	NLDEGQTVEFDVAPGR	Protein2142(pre=K,post=?);Protein4102(pre=K,post=?)	159	144	1.9289455E-18	5.2656544E-13	0.0	0.0
SD7.mgf	index=70583	-1	060813-SludgeD36_19-24, Cmpd 24167, +MSn(927.95), 60.25 min	CID	927.95	0	3.1571708	2	ELAAFAQFASDLDEATR	Protein8830(pre=R,post=K)	152	139	1.9509224E-18	5.387589E-13	0.0	0.0
SD7.mgf	index=69400	-1	060813-SludgeD36_19-24, Cmpd 22905, +MSn(1019.55), 56.93 min	CID	1019.55	0	-2.035399	2	ATLNSVGNPIVDWLPVSGAK	Protein6989(pre=?,post=?)	143	119	1.9522337E-18	5.5650965E-13	0.0	0.0
SD7.mgf	index=91747	-1	060813-SludgeD36_25-30, Cmpd 18464, +MSn(936.43), 47.38 min	CID	936.43	0	-7.6910105	2	VNNASWFNLGYGSSAER	Protein2533(pre=?,post=?)	171	149	1.9548608E-18	5.3984654E-13	0.0	0.0
SD7.mgf	index=62067	-1	060813-SludgeD36_19-24, Cmpd 15149, +MSn(860.43), 37.50 min	CID	860.43	0	-1.2059045	2	VPTPTGSATDLTFEAGR	Protein3400(pre=?,post=E)	166	146	1.9731887E-18	5.4490787E-13	0.0	0.0
SD7.mgf	index=20012	-1	060813-SludgeD36_13-18, Cmpd 22912, +MSn(877.49), 56.29 min	CID	877.49	2	0.74410224	3	AEGRPEVKPGPLIGLAEQLQEQLR	Protein9118(pre=?,post=?)	118	96	1.9806565E-18	5.854682E-13	0.0	0.0
SD7.mgf	index=135283	-1	060813-SludgeD36_7-12, Cmpd 14803, +MSn(984.4854), 37.24 min	CID	984.4854	0	-3.719807	2	FAQTFSTAEDNQPAVTIK	Protein5358(pre=?,post=?)	145	119	2.0144824E-18	5.625643E-13	0.0	0.0
SD7.mgf	index=136104	-1	060813-SludgeD36_7-12, Cmpd 15666, +MSn(746.03), 39.29 min	CID	746.03	1	-3.81871	3	ATVAEETDLVDGKEITMEAGR	Protein5269(pre=?,post=?)	151	126	2.0357661E-18	5.8601973E-13	0.0	0.0
SD7.mgf	index=60421	-1	060813-SludgeD36_19-24, Cmpd 13421, +MSn(939.44), 33.94 min	CID	939.44	0	-5.782272	2	SQGVSSDQIGESIGVGSDR	Protein6392(pre=?,post=?)	172	153	2.0834608E-18	5.8797975E-13	0.0	0.0
SD7.mgf	index=16441	-1	060813-SludgeD36_13-18, Cmpd 19143, +MSn(962.9926), 46.68 min	CID	962.9926	0	-2.9788845	2	EPVIPC+57.021INPPAAGFTDVK	Protein4648(pre=?,post=?)	150	133	2.0969583E-18	5.8559657E-13	0.0	0.0
SD7.mgf	index=132328	-1	060813-SludgeD36_7-12, Cmpd 11701, +MSn(905.42), 30.78 min	CID	905.42	1	-2.056005	2	DLAGNAM+15.995SEVGNTATVDK	Protein6582(pre=-,post=?)	127	118	2.1055448E-18	5.8799444E-13	0.0	0.0
SD7.mgf	index=136539	-1	060813-SludgeD36_7-12, Cmpd 16123, +MSn(518.5834), 40.42 min	CID	518.5834	0	-1.7654359	3	EAYPGDVFYIHSR	Protein4218(pre=-,post=?)	95	95	2.1085735E-18	5.5334453E-13	0.0	0.0
SD7.mgf	index=63050	-1	060813-SludgeD36_19-24, Cmpd 16182, +MSn(518.92), 39.86 min	CID	518.92	1	2.3944986	3	EAYPGDVFYIHSR	Protein4218(pre=-,post=?)	89	89	2.1085735E-18	5.5334453E-13	0.0	0.0
SD7.mgf	index=13625	-1	060813-SludgeD36_13-18, Cmpd 16159, +MSn(518.58), 39.47 min	CID	518.58	0	-8.238701	3	EAYPGDVFYLHSR	Protein5682(pre=-,post=?)	91	91	2.1085735E-18	5.5334453E-13	0.0	0.0
SD7.mgf	index=12259	-1	060813-SludgeD36_13-18, Cmpd 14720, +MSn(1030.51), 36.38 min	CID	1030.51	1	-4.7098846	2	IDVSSTSTSTFTGTQLTNAK	Protein755(pre=?,post=?)	156	123	2.113994E-18	6.026215E-13	0.0	0.0
SD7.mgf	index=20964	-1	060813-SludgeD36_13-18, Cmpd 23916, +MSn(1013.5262), 58.95 min	CID	1013.5262	0	-1.9872758	2	AAQNVSSTLLYFNDILEK	Protein421(pre=?,post=?)	180	156	2.114112E-18	5.903869E-13	0.0	0.0
SD7.mgf	index=61218	-1	060813-SludgeD36_19-24, Cmpd 14258, +MSn(1096.03), 35.63 min	CID	1096.03	1	-3.0911012	2	PTPPNAGDAADEGTEEPAPLLK	Protein280(pre=?,post=?)	176	133	2.1615855E-18	6.279773E-13	0.0	0.0
SD7.mgf	index=36790	-1	060813-SludgeD36_1-6, Cmpd 10981, +MSn(829.921), 31.53 min	CID	829.921	0	0.22063003	2	AGQNADVADVTANTAIK	Protein7692(pre=K,post=?)	137	132	2.175478E-18	6.0077133E-13	0.0	0.0
SD7.mgf	index=6442	-1	060813-SludgeD36_13-18, Cmpd 8601, +MSn(827.84), 24.24 min	CID	827.84	0	-2.0643854	2	GVGTGSSDGSQDWC+57.021NK	Protein3454(pre=-,post=?)	117	110	2.1986256E-18	6.00183E-13	0.0	0.0
SD7.mgf	index=63052	-1	060813-SludgeD36_19-24, Cmpd 16184, +MSn(777.37), 39.86 min	CID	777.37	0	-3.611674	2	EAYPGDVFYLHSR	Protein5682(pre=-,post=?)	110	108	2.204922E-18	5.786289E-13	0.0	0.0
SD7.mgf	index=92721	-1	060813-SludgeD36_25-30, Cmpd 19497, +MSn(942.43), 50.04 min	CID	942.43	0	0.7124001	2	M+15.995SM+15.995NPFDEIAIEEAVR	Protein839(pre=?,post=?)	161	148	2.2071203E-18	6.025019E-13	0.0	0.0
SD7.mgf	index=9680	-1	060813-SludgeD36_13-18, Cmpd 12012, +MSn(1027.5), 31.03 min	CID	1027.5	2	0.39763463	3	WDDGGSPPAVQADQNAPAARPGSAPPAPAGPR	Protein7132(pre=R,post=?)	287	189	2.215804E-18	6.903293E-13	0.0	0.0
SD7.mgf	index=67282	-1	060813-SludgeD36_19-24, Cmpd 20663, +MSn(1043.57), 51.08 min	CID	1043.57	1	-6.991487	2	VPTPTGSTTILTAVVEGNVTK	Protein8073(pre=?,post=?)	151	127	2.2198078E-18	6.389983E-13	0.0	0.0
SD7.mgf	index=20581	-1	060813-SludgeD36_13-18, Cmpd 23510, +MSn(859.46), 57.88 min	CID	859.46	2	1.044009	3	IAQEEIFGPVLAVIPVDDAHDAVR	Protein5562(pre=-,post=?)	111	80	2.2435219E-18	6.6316933E-13	0.0	0.0
SD7.mgf	index=23109	-1	060813-SludgeD36_13-18, Cmpd 26212, +MSn(1060.5725), 64.97 min	CID	1060.5725	0	-0.46039382	2	IFDIFEGTEQIQQLVIAR	Protein7333(pre=?,post=?)	200	179	2.2517544E-18	6.288249E-13	0.0	0.0
SD7.mgf	index=39116	-1	060813-SludgeD36_1-6, Cmpd 13427, +MSn(810.9), 37.60 min	CID	810.9	0	3.9139726	2	ATADAWTASTAAVDAAK	Protein4354(pre=K,post=?)	129	123	2.2566643E-18	6.231914E-13	0.0	0.0
SD7.mgf	index=141684	-1	060813-SludgeD36_7-12, Cmpd 21576, +MSn(1007.03), 54.43 min	CID	1007.03	0	-4.1214	2	DAGLSVDQIGDVILVGGQTR	Protein5091(pre=?,post=?)	256	215	2.2697331E-18	6.4701695E-13	0.0	0.0
SD7.mgf	index=20950	-1	060813-SludgeD36_13-18, Cmpd 23901, +MSn(942.04), 58.91 min	CID	942.04	1	2.6265337	2	ISGVPVVVGDDLVGIVTSR	Protein48(pre=?,post=?)	177	161	2.2793425E-18	6.432601E-13	0.0	0.0
SD7.mgf	index=71112	-1	060813-SludgeD36_19-24, Cmpd 24739, +MSn(1059.0365), 61.75 min	CID	1059.0365	0	-4.9563894	2	SAESPFEVAATALLPEEISR	Protein1839(pre=?,post=?)	272	231	2.311039E-18	6.587917E-13	0.0	0.0
SD7.mgf	index=138099	-1	060813-SludgeD36_7-12, Cmpd 17762, +MSn(986.18), 44.59 min	CID	986.18	1	1.6929612	3	TQALAAATNRPSSIPPGSSIETPSELFGR	Protein9876(pre=?,post=?)	240	156	2.3390893E-18	7.1690516E-13	0.0	0.0
SD7.mgf	index=16304	-1	060813-SludgeD36_13-18, Cmpd 18997, +MSn(1069.51), 46.32 min	CID	1069.51	1	-6.3650813	2	VALGAFC+57.021VSEPDAGSDVSSLR	Protein3860(pre=-,post=?)	207	167	2.4108758E-18	6.9399955E-13	0.0	0.0
SD7.mgf	index=107905	-1	060813-SludgeD36_31-36, Cmpd 10319, +MSn(787.37), 28.54 min	CID	787.37	0	-1.7053877	2	PENQNQGGQFGLER	Protein3184(pre=M,post=?)	163	154	2.439266E-18	6.489521E-13	0.0	0.0
SD7.mgf	index=114202	-1	060813-SludgeD36_31-36, Cmpd 16986, +MSn(485.25), 44.20 min	CID	485.25	0	-10.251034	4	SVIAPDFLGHTFAVHNGR	Protein6543(pre=?,post=?)	123	100	2.4769136E-18	6.917029E-13	0.0	0.0
SD7.mgf	index=59862	-1	060813-SludgeD36_19-24, Cmpd 12834, +MSn(908.45), 32.77 min	CID	908.45	1	-5.410277	2	QSNVNGTAADLDAGVQVR	Protein6775(pre=?,post=?)	172	148	2.480252E-18	6.9263524E-13	0.0	0.0
SD7.mgf	index=113038	-1	060813-SludgeD36_31-36, Cmpd 15760, +MSn(1002.5427), 41.07 min	CID	1002.5427	0	1.0349671	2	VEAPAAAPAAATAPVAAAVDAAK	Protein1077(pre=?,post=?)	145	113	2.482745E-18	7.2769254E-13	0.0	0.0
SD7.mgf	index=90687	-1	060813-SludgeD36_25-30, Cmpd 17347, +MSn(829.41), 44.49 min	CID	829.41	0	-1.5453591	3	TLAEM+15.995GLATHGGSLPSSAIDELSGR	Protein9429(pre=?,post=-)	129	94	2.4998322E-18	7.4497E-13	0.0	0.0
SD7.mgf	index=20464	-1	060813-SludgeD36_13-18, Cmpd 23387, +MSn(1371.7), 57.55 min	CID	1371.7	2	-10.729735	2	VLPELEELALGGTATGTGINAPDGFAAR	Protein2953(pre=?,post=?)	262	193	2.5113832E-18	7.6494724E-13	0.0	0.0
SD7.mgf	index=117614	-1	060813-SludgeD36_31-36, Cmpd 20575, +MSn(937.0029), 53.49 min	CID	937.0029	0	1.0422204	2	NTVPVAFEGGQLPLFQR	Protein4197(pre=?,post=?);Protein8821(pre=?,post=?)	175	159	2.5321721E-18	6.992745E-13	0.0	0.0
SD7.mgf	index=13043	-1	060813-SludgeD36_13-18, Cmpd 15544, +MSn(977.5336), 38.12 min	CID	977.5336	0	-2.2477596	2	VAPEEHPVLLTEAPLNPK	Protein981(pre=-,post=?)	175	149	2.5674772E-18	7.169937E-13	0.0	0.0
SD7.mgf	index=21702	-1	060813-SludgeD36_13-18, Cmpd 24703, +MSn(1005.51), 61.02 min	CID	1005.51	1	-7.2562547	2	SDFANQINNVLAFPGVFR	Protein4714(pre=?,post=?)	174	150	2.5753094E-18	7.191809E-13	0.0	0.0
SD7.mgf	index=84092	-1	060813-SludgeD36_25-30, Cmpd 10344, +MSn(1037.92), 28.35 min	CID	1037.92	1	-4.205578	2	NDGNGFQDVSDGSNYANGDK	Protein7867(pre=-,post=?)	156	124	2.6192147E-18	7.466412E-13	0.0	0.0
SD7.mgf	index=110960	-1	060813-SludgeD36_31-36, Cmpd 13578, +MSn(635.67), 35.83 min	CID	635.67	0	-2.9765196	3	M+15.995NLTISGHHLEVTPALR	Protein7967(pre=-,post=?)	113	98	2.6339712E-18	7.2738695E-13	0.0	0.0
SD7.mgf	index=112888	-1	060813-SludgeD36_31-36, Cmpd 15603, +MSn(686.65), 40.68 min	CID	686.65	1	3.5879433	3	EGGDDVFVHYSNIAGEGYK	Protein2142(pre=?,post=N);Protein4102(pre=?,post=N)	102	82	2.6617446E-18	7.511789E-13	0.0	0.0
SD7.mgf	index=14102	-1	060813-SludgeD36_13-18, Cmpd 16670, +MSn(518.92), 40.66 min	CID	518.92	1	2.3944986	3	EAYPGDVFYLHSR	Protein5682(pre=-,post=?)	69	69	2.689587E-18	7.0581757E-13	0.0	0.0
SD7.mgf	index=136766	-1	060813-SludgeD36_7-12, Cmpd 16361, +MSn(846.37), 41.01 min	CID	846.37	2	-12.878581	4	DGYIDHFQAIHAGEGEEAGGGAQGEDAIWSHR	Protein3493(pre=R,post=?)	214	119	2.6995033E-18	8.410249E-13	0.0	0.0
SD7.mgf	index=116839	-1	060813-SludgeD36_31-36, Cmpd 19760, +MSn(894.5224), 51.35 min	CID	894.5224	0	-0.13646421	2	ALTPSPALAAVVGSAPLPR	Protein1701(pre=?,post=?)	200	172	2.7184662E-18	7.6718655E-13	0.0	0.0
SD7.mgf	index=21588	-1	060813-SludgeD36_13-18, Cmpd 24582, +MSn(1013.4985), 60.70 min	CID	1013.4985	0	-2.649772	2	AVDGAFLM+15.995PVEDVFSISGR	Protein7461(pre=-,post=?)	156	141	2.7236988E-18	7.686632E-13	0.0	0.0
SD7.mgf	index=65739	-1	060813-SludgeD36_19-24, Cmpd 19031, +MSn(962.9933), 46.95 min	CID	962.9933	0	-2.2816987	2	EPVIPC+57.021INPPAAGFTDVK	Protein4648(pre=?,post=?)	155	139	2.7870014E-18	7.78298E-13	0.0	0.0
SD7.mgf	index=132282	-1	060813-SludgeD36_7-12, Cmpd 11652, +MSn(825.9198), 30.67 min	CID	825.9198	0	-0.6650961	2	QIPYQEASSSGATAIK	Protein1186(pre=?,post=?);Protein8375(pre=?,post=?)	129	116	2.7991655E-18	7.64119E-13	0.0	0.0
SD7.mgf	index=88153	-1	060813-SludgeD36_25-30, Cmpd 14675, +MSn(860.4302), 37.85 min	CID	860.4302	0	-0.99309784	2	VPTPTGSATDLTFEAGR	Protein3400(pre=?,post=E)	177	156	2.8040292E-18	7.7434944E-13	0.0	0.0
SD7.mgf	index=112508	-1	060813-SludgeD36_31-36, Cmpd 15204, +MSn(817.7499), 39.70 min	CID	817.7499	0	14.479968	3	VLESAIANAEHNDGADIDELQVK	Protein7586(pre=?,post=?)	201	144	2.8045455E-18	8.2201227E-13	0.0	0.0
SD7.mgf	index=21037	-1	060813-SludgeD36_13-18, Cmpd 23993, +MSn(1029.07), 59.15 min	CID	1029.07	1	-5.0725145	2	VNQIGTLTQTLEAVQLATR	Protein2100(pre=?,post=?)	250	217	2.8170633E-18	7.9501184E-13	0.0	0.0
SD7.mgf	index=8169	-1	060813-SludgeD36_13-18, Cmpd 10418, +MSn(777.3919), 27.75 min	CID	777.3919	0	-2.5909133	2	ASGVTAGTSATTFSPAK	Protein4765(pre=-,post=-)	155	144	2.8305105E-18	7.8166244E-13	0.0	0.0
SD7.mgf	index=89055	-1	060813-SludgeD36_25-30, Cmpd 15622, +MSn(666.3494), 40.12 min	CID	666.3494	0	-0.09159631	3	TPATATLEGPVVLGGHSDFK	Protein1684(pre=?,post=?)	105	90	2.8538471E-18	8.135262E-13	0.0	0.0
SD7.mgf	index=20127	-1	060813-SludgeD36_13-18, Cmpd 23033, +MSn(985.48), 56.60 min	CID	985.48	1	-10.564022	2	ELLSSYNFPGDDIPFVR	Protein2735(pre=?,post=?)	156	134	2.8943242E-18	7.99285E-13	0.0	0.0
SD7.mgf	index=21560	-1	060813-SludgeD36_13-18, Cmpd 24552, +MSn(676), 60.62 min	CID	676.0	0	-4.69499	3	AVDGAFLM+15.995PVEDVFSISGR	Protein7461(pre=-,post=?)	108	101	2.904429E-18	8.1966763E-13	0.0	0.0
SD7.mgf	index=6635	-1	060813-SludgeD36_13-18, Cmpd 8804, +MSn(827.8401), 24.65 min	CID	827.8401	0	-1.9906573	2	GVGTGSSDGSQDWC+57.021NK	Protein3454(pre=-,post=?)	121	111	2.910572E-18	7.9453084E-13	0.0	0.0
SD7.mgf	index=35113	-1	060813-SludgeD36_1-6, Cmpd 9117, +MSn(966.46), 27.04 min	CID	966.46	1	3.6974905	2	M+15.995VSSTASSAGLTATAETSSR	Protein2070(pre=?,post=?)	229	190	2.910787E-18	8.2975765E-13	0.0	0.0
SD7.mgf	index=138375	-1	060813-SludgeD36_7-12, Cmpd 18056, +MSn(715.9885), 45.35 min	CID	715.9885	0	-4.688508	3	ATLFDGSYHDVDSDELSFK	Protein2803(pre=?,post=?)	111	87	2.9426045E-18	8.304412E-13	0.0	0.0
SD7.mgf	index=64767	-1	060813-SludgeD36_19-24, Cmpd 18000, +MSn(1054), 44.35 min	CID	1054.0	1	-9.703136	2	ALSTLSNPDGGWLTSADTSGR	Protein6827(pre=?,post=?)	239	187	2.9513848E-18	8.495915E-13	0.0	0.0
SD7.mgf	index=8629	-1	060813-SludgeD36_13-18, Cmpd 10902, +MSn(777.3912), 28.74 min	CID	777.3912	0	-3.5330634	2	ASGVTAGTSATTFSPAK	Protein4765(pre=-,post=-)	157	145	2.9726725E-18	8.2092135E-13	0.0	0.0
SD7.mgf	index=55972	-1	060813-SludgeD36_19-24, Cmpd 8721, +MSn(796.3773), 24.56 min	CID	796.3773	0	-5.3648415	2	ESVSSSGSAGDVGTVPR	Protein136(pre=?,post=?)	152	138	3.0249069E-18	8.353462E-13	0.0	0.0
SD7.mgf	index=39588	-1	060813-SludgeD36_1-6, Cmpd 13928, +MSn(1020.99), 38.87 min	CID	1020.99	0	-5.200865	2	SAAANTLFDATNTSVNSATGK	Protein1738(pre=?,post=-)	127	102	3.1101296E-18	8.9528813E-13	0.0	0.0
SD7.mgf	index=12080	-1	060813-SludgeD36_13-18, Cmpd 14532, +MSn(923.95), 36.00 min	CID	923.95	1	9.816317	2	QSSAPTELGGVEIDADEK	Protein5256(pre=?,post=?)	119	106	3.122679E-18	8.720393E-13	0.0	0.0
SD7.mgf	index=141658	-1	060813-SludgeD36_7-12, Cmpd 21548, +MSn(870.45), 54.35 min	CID	870.45	2	5.4517455	3	SDSAKPDASTIIYTLTDEAPALATR	Protein8551(pre=-,post=?)	129	95	3.1553162E-18	9.403095E-13	0.0	0.0
SD7.mgf	index=9053	-1	060813-SludgeD36_13-18, Cmpd 11351, +MSn(1038.42), 29.68 min	CID	1038.42	2	-5.8224835	2	NDGNGFQDVSDGSNYANGDK	Protein7867(pre=-,post=?)	162	135	3.162826E-18	9.0160464E-13	0.0	0.0
SD7.mgf	index=136541	-1	060813-SludgeD36_7-12, Cmpd 16125, +MSn(777.37), 40.42 min	CID	777.37	0	-3.611674	2	EAYPGDVFYLHSR	Protein5682(pre=-,post=?)	105	103	3.1870971E-18	8.3637714E-13	0.0	0.0
SD7.mgf	index=16952	-1	060813-SludgeD36_13-18, Cmpd 19681, +MSn(1031.52), 48.01 min	CID	1031.52	1	-4.4684772	2	APAYDELSPSQELLETGIK	Protein2539(pre=?,post=?)	170	146	3.2440338E-18	9.155086E-13	0.0	0.0
SD7.mgf	index=54219	-1	060813-SludgeD36_19-24, Cmpd 6875, +MSn(767.35), 20.84 min	CID	767.35	0	-6.6017914	2	EQGQIVTDEGDGGTK	Protein9925(pre=-,post=?)	105	105	3.2658555E-18	8.8048443E-13	0.0	0.0
SD7.mgf	index=11057	-1	060813-SludgeD36_13-18, Cmpd 13458, +MSn(1042.9985), 33.84 min	CID	1042.9985	0	-4.6814923	2	ANGNAFITIEGHTDASGNPAK	Protein4278(pre=?,post=?)	156	137	3.2671984E-18	9.405022E-13	0.0	0.0
SD7.mgf	index=35826	-1	060813-SludgeD36_1-6, Cmpd 9866, +MSn(777.3952), 28.82 min	CID	777.3952	0	1.648763	2	ASGVTAGTSATTFSPAK	Protein4765(pre=-,post=-)	135	129	3.308864E-18	9.137626E-13	0.0	0.0
SD7.mgf	index=20082	-1	060813-SludgeD36_13-18, Cmpd 22986, +MSn(905.9587), 56.48 min	CID	905.9587	0	-6.6696644	2	EPSVGTPFSAYISSALGK	Protein4681(pre=?,post=?)	105	91	3.4482304E-18	9.629528E-13	0.0	0.0
SD7.mgf	index=14473	-1	060813-SludgeD36_13-18, Cmpd 17060, +MSn(751.38), 41.58 min	CID	751.38	0	-2.2744555	3	AETYFPDREIVTNTAAGLQR	Protein10276(pre=?,post=?)	151	118	3.459653E-18	9.86219E-13	0.0	0.0
SD7.mgf	index=59649	-1	060813-SludgeD36_19-24, Cmpd 12610, +MSn(953.91), 32.33 min	CID	953.91	0	-1.1517141	2	GELVADDDTDAGLSEDER	Protein5396(pre=?,post=?)	165	138	3.4674617E-18	9.683234E-13	0.0	0.0
SD7.mgf	index=62426	-1	060813-SludgeD36_19-24, Cmpd 15526, +MSn(860.93), 38.34 min	CID	860.93	1	-3.15541	2	VPTPTGSATDLTFEAGR	Protein3400(pre=?,post=E)	143	130	3.470828E-18	9.5849E-13	0.0	0.0
SD7.mgf	index=114719	-1	060813-SludgeD36_31-36, Cmpd 17529, +MSn(1052.03), 45.61 min	CID	1052.03	1	-12.855632	2	VVGDVPGITAEQFQTAAEAAK	Protein7781(pre=?,post=?)	164	130	3.529345E-18	1.0159644E-12	0.0	0.0
SD7.mgf	index=114831	-1	060813-SludgeD36_31-36, Cmpd 17647, +MSn(505.5264), 45.91 min	CID	505.5264	0	-1.5695635	4	TIAPVLEELAQEHGDKLR	Protein8470(pre=-,post=?)	104	93	3.5296595E-18	9.856926E-13	0.0	0.0
SD7.mgf	index=64000	-1	060813-SludgeD36_19-24, Cmpd 17181, +MSn(818.72), 42.31 min	CID	818.72	1	2.1885402	3	YLEGGDDIFGPDYGGATVHTNVR	Protein2650(pre=?,post=?)	121	91	3.5507993E-18	1.0407392E-12	0.0	0.0
SD7.mgf	index=18030	-1	060813-SludgeD36_13-18, Cmpd 20816, +MSn(1049.49), 50.85 min	CID	1049.49	0	-7.0951	2	SIYDGWISDSDLIGTHYR	Protein7773(pre=?,post=-)	210	180	3.5769155E-18	9.988894E-13	0.0	0.0
SD7.mgf	index=63912	-1	060813-SludgeD36_19-24, Cmpd 17088, +MSn(818.38), 42.08 min	CID	818.38	0	-4.5493875	3	YLEGGDDIFGPDYGGATVHTNVR	Protein2650(pre=?,post=?)	143	110	3.6202333E-18	1.0610905E-12	0.0	0.0
SD7.mgf	index=113555	-1	060813-SludgeD36_31-36, Cmpd 16303, +MSn(895.44), 42.46 min	CID	895.44	0	0.68162245	2	VVTTDGGSVDNVDIWGR	Protein6669(pre=?,post=?)	145	118	3.649549E-18	1.0078448E-12	0.0	0.0
SD7.mgf	index=36948	-1	060813-SludgeD36_1-6, Cmpd 11147, +MSn(888.459), 31.95 min	CID	888.459	0	-1.5113488	2	IAITAANDASTAATNAATK	Protein6666(pre=?,post=-)	145	127	3.651562E-18	1.0305183E-12	0.0	0.0
SD7.mgf	index=8746	-1	060813-SludgeD36_13-18, Cmpd 11028, +MSn(1037.92), 29.03 min	CID	1037.92	1	-4.205578	2	NDGNGFQDVSDGSNYANGDK	Protein7867(pre=-,post=?)	156	125	3.6659098E-18	1.0450152E-12	0.0	0.0
SD7.mgf	index=67146	-1	060813-SludgeD36_19-24, Cmpd 20519, +MSn(997.49), 50.72 min	CID	997.49	0	-6.9754677	2	LFGAEPANFLDVGGGATTEK	Protein1509(pre=-,post=?)	144	118	3.7023806E-18	1.0554117E-12	0.0	0.0
SD7.mgf	index=112226	-1	060813-SludgeD36_31-36, Cmpd 14908, +MSn(873.9159), 38.98 min	CID	873.9159	0	-2.793632	2	NLDEGQTVEFDVAPGR	Protein2142(pre=K,post=?);Protein4102(pre=K,post=?)	189	174	3.7048336E-18	1.0113492E-12	0.0	0.0
SD7.mgf	index=66594	-1	060813-SludgeD36_19-24, Cmpd 19937, +MSn(1086.49), 49.23 min	CID	1086.49	1	-9.637651	2	YVQFTDSMYNAPATPYFR	Protein4339(pre=?,post=S)	242	187	3.7639903E-18	1.0511318E-12	0.0	0.0
SD7.mgf	index=70504	-1	060813-SludgeD36_19-24, Cmpd 24083, +MSn(1047.0514), 60.04 min	CID	1047.0514	0	-1.5156006	2	QPELDAALIAQGVADQLANR	Protein4620(pre=?,post=?);Protein4905(pre=?,post=?);Protein5362(pre=?,post=?)	309	269	3.766862E-18	1.073793E-12	0.0	0.0
SD7.mgf	index=8452	-1	060813-SludgeD36_13-18, Cmpd 10716, +MSn(777.3923), 28.35 min	CID	777.3923	0	-2.119838	2	ASGVTAGTSATTFSPAK	Protein4765(pre=-,post=-)	118	108	3.7756605E-18	1.0426714E-12	0.0	0.0
SD7.mgf	index=38918	-1	060813-SludgeD36_1-6, Cmpd 13215, +MSn(918.93), 37.07 min	CID	918.93	1	-3.554243	2	AVYVFDTSNQASTYNR	Protein6655(pre=?,post=?)	168	150	3.7934056E-18	1.0355277E-12	0.0	0.0
SD7.mgf	index=9700	-1	060813-SludgeD36_13-18, Cmpd 12033, +MSn(904.9162), 31.08 min	CID	904.9162	0	-4.384127	2	DLAGNAM+15.995SEVGNTATVDK	Protein6582(pre=-,post=?)	107	98	3.856041E-18	1.076838E-12	0.0	0.0
SD7.mgf	index=65168	-1	060813-SludgeD36_19-24, Cmpd 18423, +MSn(1111.05), 45.41 min	CID	1111.05	1	-12.72201	2	M+15.995LDINGASALVTGGASGLGEATAK	Protein448(pre=?,post=?)	210	155	3.908548E-18	1.1553394E-12	0.0	0.0
SD7.mgf	index=63797	-1	060813-SludgeD36_19-24, Cmpd 16967, +MSn(981.5), 41.79 min	CID	981.5	1	-2.0832062	2	IGLINSGGASSGSTDLADAVR	Protein900(pre=?,post=?)	257	191	3.943259E-18	1.1351145E-12	0.0	0.0
SD7.mgf	index=39515	-1	060813-SludgeD36_1-6, Cmpd 13850, +MSn(896.92), 38.68 min	CID	896.92	0	-3.0622282	2	DLAGNAMSEVGNTATVDK	Protein6582(pre=-,post=?)	109	94	3.9653215E-18	1.1073556E-12	0.0	0.0
SD7.mgf	index=129922	-1	060813-SludgeD36_7-12, Cmpd 9160, +MSn(937.95), 25.58 min	CID	937.95	1	0.42432258	2	LDQSAGAAGSAQQGLEEGGK	Protein9636(pre=?,post=R)	121	99	3.9825057E-18	1.135265E-12	0.0	0.0
SD7.mgf	index=136513	-1	060813-SludgeD36_7-12, Cmpd 16095, +MSn(1002.4822), 40.35 min	CID	1002.4822	0	0.7306089	2	LAGTGISYAALGDSYSSGEGK	Protein3747(pre=?,post=?)	174	143	3.9938406E-18	1.149675E-12	0.0	0.0
SD7.mgf	index=111514	-1	060813-SludgeD36_31-36, Cmpd 14160, +MSn(973.97), 37.19 min	CID	973.97	2	-1.9424948	2	TLVDGELGDEEVYHNVR	Protein2513(pre=?,post=?)	229	193	4.0336164E-18	1.1139074E-12	0.0	0.0
SD7.mgf	index=115788	-1	060813-SludgeD36_31-36, Cmpd 18656, +MSn(780.04), 48.52 min	CID	780.04	1	1.2011904	3	AGAVDGQDGFEGFELLKPTDDR	Protein9640(pre=?,post=?)	135	109	4.1017277E-18	1.1916216E-12	0.0	0.0
SD7.mgf	index=12387	-1	060813-SludgeD36_13-18, Cmpd 14855, +MSn(651.32), 36.65 min	CID	651.32	0	-2.0616143	3	EISVVSETITTHEYESK	Protein7711(pre=-,post=?)	81	74	4.1210266E-18	1.1380463E-12	0.0	0.0
SD7.mgf	index=20157	-1	060813-SludgeD36_13-18, Cmpd 23065, +MSn(661.6644), 56.69 min	CID	661.6644	0	-1.5681605	3	ELAAFAQFASDLDEATRK	Protein8830(pre=R,post=?)	146	131	4.13954E-18	1.156008E-12	0.0	0.0
SD7.mgf	index=65400	-1	060813-SludgeD36_19-24, Cmpd 18670, +MSn(919.47), 46.03 min	CID	919.47	1	6.3978148	3	ITNASTASAVDALNGGTGTISTSDLYVR	Protein3993(pre=?,post=?)	119	78	4.15728E-18	1.2662742E-12	0.0	0.0
SD7.mgf	index=63063	-1	060813-SludgeD36_19-24, Cmpd 16196, +MSn(737.8616), 39.89 min	CID	737.8616	0	-3.72234	2	FYSPLVGGQTDYK	Protein2713(pre=K,post=?);Protein3360(pre=K,post=?)	104	104	4.1630205E-18	1.0924848E-12	0.0	0.0
SD7.mgf	index=66102	-1	060813-SludgeD36_19-24, Cmpd 19416, +MSn(963.5), 47.91 min	CID	963.5	1	2.9482865	2	EPVIPC+57.021INPPAAGFTDVK	Protein4648(pre=?,post=?)	144	125	4.2852034E-18	1.1966859E-12	0.0	0.0
SD7.mgf	index=21507	-1	060813-SludgeD36_13-18, Cmpd 24496, +MSn(619.3), 60.47 min	CID	619.3	1	-2.6284156	3	ELAAFAQFASDLDEATR	Protein8830(pre=R,post=K)	93	89	4.312686E-18	1.1909741E-12	0.0	0.0
SD7.mgf	index=111069	-1	060813-SludgeD36_31-36, Cmpd 13693, +MSn(528.6148), 36.10 min	CID	528.6148	0	-1.0391608	3	IVGSDEYLTKPFSK	Protein3438(pre=R,post=E)	81	79	4.323436E-18	1.1502242E-12	0.0	0.0
SD7.mgf	index=19515	-1	060813-SludgeD36_13-18, Cmpd 22388, +MSn(832.44), 54.92 min	CID	832.44	0	12.757979	3	TVVDLLNSEQAIHSAAQEIETAR	Protein10078(pre=?,post=?)	159	120	4.350765E-18	1.2752092E-12	0.0	0.0
SD7.mgf	index=59379	-1	060813-SludgeD36_19-24, Cmpd 12327, +MSn(953.9101), 31.79 min	CID	953.9101	0	-1.0237459	2	GELVADDDTDAGLSEDER	Protein5396(pre=?,post=?)	205	173	4.355925E-18	1.2164356E-12	0.0	0.0
SD7.mgf	index=54236	-1	060813-SludgeD36_19-24, Cmpd 6893, +MSn(879.43), 20.88 min	CID	879.43	0	0.06940309	2	LTGGASNPNGSNGNVGSVR	Protein6164(pre=?,post=?)	184	154	4.479981E-18	1.2643088E-12	0.0	0.0
SD7.mgf	index=21384	-1	060813-SludgeD36_13-18, Cmpd 24363, +MSn(1013.4983), 60.13 min	CID	1013.4983	0	-2.8304381	2	AVDGAFLM+15.995PVEDVFSISGR	Protein7461(pre=-,post=?)	168	144	4.5414586E-18	1.2816586E-12	0.0	0.0
SD7.mgf	index=56697	-1	060813-SludgeD36_19-24, Cmpd 9483, +MSn(704.6682), 26.05 min	CID	704.6682	0	-2.3386118	3	IVHDAANAVDGVSTESEGQGR	Protein5026(pre=?,post=?)	103	87	4.5435993E-18	1.3079296E-12	0.0	0.0
SD7.mgf	index=139861	-1	060813-SludgeD36_7-12, Cmpd 19637, +MSn(704.08), 49.40 min	CID	704.08	0	-0.693502	3	IAAPVAGADATVNLTKPLFLK	Protein10198(pre=?,post=?)	93	69	4.6186887E-18	1.329545E-12	0.0	0.0
SD7.mgf	index=117300	-1	060813-SludgeD36_31-36, Cmpd 20244, +MSn(886.53), 52.62 min	CID	886.53	0	5.5766587	2	ALTPSPALAAVVGAAPLPR	Protein7200(pre=?,post=?)	149	130	4.630453E-18	1.3067739E-12	0.0	0.0
SD7.mgf	index=131914	-1	060813-SludgeD36_7-12, Cmpd 11266, +MSn(812.41), 29.85 min	CID	812.41	1	4.474224	2	QIPYNEASSSGASAIK	Protein4858(pre=-,post=?)	109	103	4.6491467E-18	1.2691288E-12	0.0	0.0
SD7.mgf	index=86740	-1	060813-SludgeD36_25-30, Cmpd 13191, +MSn(934.45), 34.52 min	CID	934.45	1	-0.42366	2	VVQLM+15.995SSDEPSSYGVPR	Protein4762(pre=?,post=?)	182	147	4.651746E-18	1.2846076E-12	0.0	0.0
SD7.mgf	index=117219	-1	060813-SludgeD36_31-36, Cmpd 20159, +MSn(886.5272), 52.40 min	CID	886.5272	0	2.4096673	2	ALTPSPALAAVVGAAPLPR	Protein7200(pre=?,post=?)	186	159	4.6548373E-18	1.3136557E-12	0.0	0.0
SD7.mgf	index=70345	-1	060813-SludgeD36_19-24, Cmpd 23912, +MSn(832.976), 59.58 min	CID	832.976	0	-1.3189231	2	DQPVVLSLLEVPVEK	Protein9747(pre=K,post=?)	130	128	4.700132E-18	1.2671696E-12	0.0	0.0
SD7.mgf	index=7311	-1	060813-SludgeD36_13-18, Cmpd 9516, +MSn(917.44), 26.02 min	CID	917.44	0	-5.322186	2	IVTEDGSVASTGQEGEVR	Protein9998(pre=?,post=?)	207	179	4.7287827E-18	1.3205599E-12	0.0	0.0
SD7.mgf	index=140683	-1	060813-SludgeD36_7-12, Cmpd 20508, +MSn(836.45), 51.64 min	CID	836.45	0	-5.9104767	2	M+15.995VFPEPVISLAVEPK	Protein3288(pre=R,post=?)	96	90	4.7493063E-18	1.2804273E-12	0.0	0.0
SD7.mgf	index=65073	-1	060813-SludgeD36_19-24, Cmpd 18323, +MSn(933.47), 45.16 min	CID	933.47	2	7.177278	3	SFAPAEAPSGDAATVEALPVPDVGQSGGAK	Protein5742(pre=?,post=V)	91	58	4.7748877E-18	1.4722267E-12	0.0	0.0
SD7.mgf	index=8790	-1	060813-SludgeD36_13-18, Cmpd 11075, +MSn(777.3929), 29.13 min	CID	777.3929	0	-1.3347129	2	ASGVTAGTSATTFSPAK	Protein4765(pre=-,post=-)	143	132	4.8727547E-18	1.3456405E-12	0.0	0.0
SD7.mgf	index=8699	-1	060813-SludgeD36_13-18, Cmpd 10978, +MSn(777.3924), 28.92 min	CID	777.3924	0	-1.962813	2	ASGVTAGTSATTFSPAK	Protein4765(pre=-,post=-)	144	133	4.8791145E-18	1.3473968E-12	0.0	0.0
SD7.mgf	index=54425	-1	060813-SludgeD36_19-24, Cmpd 7093, +MSn(879.43), 21.28 min	CID	879.43	0	0.06940309	2	LTGGASNPNGSNGNVGSVR	Protein6164(pre=?,post=?)	161	136	4.9058395E-18	1.3844917E-12	0.0	0.0
SD7.mgf	index=58372	-1	060813-SludgeD36_19-24, Cmpd 11266, +MSn(1037.91), 29.63 min	CID	1037.91	1	-13.854263	2	NDGNGFQDVSDGSNYANGDK	Protein7867(pre=-,post=?)	162	132	4.9223835E-18	1.4031894E-12	0.0	0.0
SD7.mgf	index=8551	-1	060813-SludgeD36_13-18, Cmpd 10820, +MSn(777.3918), 28.56 min	CID	777.3918	0	-2.7479382	2	ASGVTAGTSATTFSPAK	Protein4765(pre=-,post=-)	163	151	4.9347316E-18	1.3627558E-12	0.0	0.0
SD7.mgf	index=65711	-1	060813-SludgeD36_19-24, Cmpd 19001, +MSn(1110.56), 46.88 min	CID	1110.56	0	-2.1983511	2	M+15.995LDINGASALVTGGASGLGEATAK	Protein448(pre=?,post=?)	245	193	4.941333E-18	1.4606234E-12	0.0	0.0
SD7.mgf	index=21518	-1	060813-SludgeD36_13-18, Cmpd 24508, +MSn(1013.4994), 60.50 min	CID	1013.4994	0	-1.7464405	2	AVDGAFLM+15.995PVEDVFSISGR	Protein7461(pre=-,post=?)	162	135	4.9598027E-18	1.3997208E-12	0.0	0.0
SD7.mgf	index=114048	-1	060813-SludgeD36_31-36, Cmpd 16825, +MSn(906.9752), 43.78 min	CID	906.9752	0	-1.0094283	2	QAGDTGSPEVQVALLTAR	Protein6899(pre=?,post=?)	217	180	4.9639576E-18	1.3862348E-12	0.0	0.0
SD7.mgf	index=86505	-1	060813-SludgeD36_25-30, Cmpd 12944, +MSn(939.45), 33.99 min	CID	939.45	0	4.872701	2	SQGVSSDQIGESIGVGSDR	Protein6392(pre=?,post=?)	192	165	5.0653588E-18	1.42951E-12	0.0	0.0
SD7.mgf	index=93021	-1	060813-SludgeD36_25-30, Cmpd 19812, +MSn(1059.04), 50.86 min	CID	1059.04	0	-6.915856	2	IFAEDGASIPVTVLDVSNNR	Protein562(pre=?,post=?)	181	154	5.085829E-18	1.4497817E-12	0.0	0.0
SD7.mgf	index=67481	-1	060813-SludgeD36_19-24, Cmpd 20873, +MSn(749.39), 51.62 min	CID	749.39	1	-3.9645452	3	FILDYAVTSVIPGSANADHVR	Protein6833(pre=?,post=?)	92	67	5.0864246E-18	1.4641883E-12	0.0	0.0
SD7.mgf	index=8096	-1	060813-SludgeD36_13-18, Cmpd 10341, +MSn(676.35), 27.61 min	CID	676.35	2	6.8371916	3	IFVLHADHEQNASTSTVR	Protein3591(pre=?,post=?)	134	105	5.154966E-18	1.4395758E-12	0.0	0.0
SD7.mgf	index=66023	-1	060813-SludgeD36_19-24, Cmpd 19332, +MSn(962.9955), 47.70 min	CID	962.9955	0	0.0	2	EPVIPC+57.021INPPAAGFTDVK	Protein4648(pre=?,post=?)	155	138	5.1840836E-18	1.4477072E-12	0.0	0.0
SD7.mgf	index=6418	-1	060813-SludgeD36_13-18, Cmpd 8576, +MSn(750.37), 24.19 min	CID	750.37	1	-1.3553358	3	SLVVHPASTTHSQLNDEEQR	Protein4120(pre=?,post=?)	133	98	5.2518785E-18	1.4971162E-12	0.0	0.0
SD7.mgf	index=138396	-1	060813-SludgeD36_7-12, Cmpd 18078, +MSn(1216.59), 45.40 min	CID	1216.59	1	-6.3982863	2	TNAHLVDLGQVLNSSGSYEVDGR	Protein167(pre=?,post=?)	260	192	5.2720964E-18	1.5452514E-12	0.0	0.0
SD7.mgf	index=93043	-1	060813-SludgeD36_25-30, Cmpd 19835, +MSn(693.36), 50.92 min	CID	693.36	0	-7.1302247	3	EQIIFPEIEYDKVDALR	Protein8868(pre=K,post=?)	106	97	5.321716E-18	1.4696239E-12	0.0	0.0
SD7.mgf	index=58994	-1	060813-SludgeD36_19-24, Cmpd 11923, +MSn(904.92), 31.00 min	CID	904.92	0	-0.20234433	2	DLAGNAM+15.995SEVGNTATVDK	Protein6582(pre=-,post=?)	120	112	5.4503646E-18	1.5220688E-12	0.0	0.0
SD7.mgf	index=132752	-1	060813-SludgeD36_7-12, Cmpd 12146, +MSn(888.46), 31.69 min	CID	888.46	0	-0.34348837	2	IAITAANDASTAATNAATK	Protein6666(pre=?,post=-)	131	108	5.505456E-18	1.5537113E-12	0.0	0.0
SD7.mgf	index=139342	-1	060813-SludgeD36_7-12, Cmpd 19085, +MSn(1002.49), 47.99 min	CID	1002.49	1	-1.1258588	2	ASLATDSFISAASFQETTR	Protein6754(pre=-,post=?)	141	123	5.5057146E-18	1.5537842E-12	0.0	0.0
SD7.mgf	index=68952	-1	060813-SludgeD36_19-24, Cmpd 22434, +MSn(973.4828), 55.69 min	CID	973.4828	0	-1.6301382	2	YLGDPDAIAAAAEAVASQGR	Protein9966(pre=?,post=-)	184	159	5.509654E-18	1.5705985E-12	0.0	0.0
SD7.mgf	index=65212	-1	060813-SludgeD36_19-24, Cmpd 18471, +MSn(662.85), 45.53 min	CID	662.85	0	-6.077236	4	DVAPIPAHLALDHPYAGLASIHVDR	Protein9510(pre=?,post=?)	81	48	5.5128134E-18	1.6428625E-12	0.0	0.0
SD7.mgf	index=12086	-1	060813-SludgeD36_13-18, Cmpd 14539, +MSn(976.4775), 36.01 min	CID	976.4775	0	-0.93758076	2	EISVVSETITTHEYESK	Protein7711(pre=-,post=?)	161	136	5.6104977E-18	1.5493726E-12	0.0	0.0
SD7.mgf	index=136382	-1	060813-SludgeD36_7-12, Cmpd 15958, +MSn(518.5839), 40.02 min	CID	518.5839	0	-0.7061744	3	EAYPGDVFYIHSR	Protein4218(pre=-,post=?)	98	98	5.6141265E-18	1.4732928E-12	0.0	0.0
SD7.mgf	index=21251	-1	060813-SludgeD36_13-18, Cmpd 24220, +MSn(1068.5), 59.75 min	CID	1068.5	0	-3.7700562	2	M+15.995YQLPDQQFANLYWFR	Protein3593(pre=?,post=?)	193	163	5.6466037E-18	1.5414155E-12	0.0	0.0
SD7.mgf	index=134429	-1	060813-SludgeD36_7-12, Cmpd 13907, +MSn(1140.52), 35.30 min	CID	1140.52	2	-10.656942	2	VEAETGNNGLNAATGEM+15.995EDLVK	Protein3884(pre=?,post=?)	157	121	5.657696E-18	1.643657E-12	0.0	0.0
SD7.mgf	index=86999	-1	060813-SludgeD36_25-30, Cmpd 13463, +MSn(898.4455), 35.10 min	CID	898.4455	0	0.8831451	2	TLDTDGYQAVQVTTGAR	Protein6426(pre=?,post=?)	183	165	5.680055E-18	1.5685812E-12	0.0	0.0
SD7.mgf	index=141360	-1	060813-SludgeD36_7-12, Cmpd 21229, +MSn(718.37), 53.52 min	CID	718.37	0	-1.4443756	3	QVVSAAASLIPFLEHDDANR	Protein923(pre=?,post=?)	117	99	5.690698E-18	1.6222075E-12	0.0	0.0
SD7.mgf	index=62756	-1	060813-SludgeD36_19-24, Cmpd 15873, +MSn(851.43), 39.12 min	CID	851.43	1	3.3952808	3	VTNVHVEETEGPSLDDATVVVAGGR	Protein5742(pre=K,post=?)	132	95	5.743267E-18	1.7115395E-12	0.0	0.0
SD7.mgf	index=88078	-1	060813-SludgeD36_25-30, Cmpd 14596, +MSn(860.4329), 37.67 min	CID	860.4329	0	2.1990023	2	VPTPTGSATDLTFEAGR	Protein3400(pre=?,post=E)	181	154	5.743308E-18	1.586049E-12	0.0	0.0
SD7.mgf	index=137113	-1	060813-SludgeD36_7-12, Cmpd 16725, +MSn(969.53), 41.94 min	CID	969.53	0	6.4212823	2	AVAVGPTGNLNIVDTVNQR	Protein9617(pre=?,post=?)	180	143	5.7933083E-18	1.634947E-12	0.0	0.0
SD7.mgf	index=11257	-1	060813-SludgeD36_13-18, Cmpd 13668, +MSn(1139.53), 34.25 min	CID	1139.53	0	1.071235	2	VEAETGNNGLNAATGEM+15.995EDLVK	Protein3884(pre=?,post=?)	146	113	5.8717242E-18	1.7058358E-12	0.0	0.0
SD7.mgf	index=19427	-1	060813-SludgeD36_13-18, Cmpd 22293, +MSn(988.48), 54.68 min	CID	988.48	1	4.5417557	2	QPNVDEDVLYEALDAAGR	Protein7265(pre=?,post=-)	141	123	6.0318097E-18	1.6844433E-12	0.0	0.0
SD7.mgf	index=16591	-1	060813-SludgeD36_13-18, Cmpd 19302, +MSn(962.9937), 47.07 min	CID	962.9937	0	-1.8380351	2	EPVIPC+57.021INPPAAGFTDVK	Protein4648(pre=?,post=?)	114	98	6.044217E-18	1.6879081E-12	0.0	0.0
SD7.mgf	index=140927	-1	060813-SludgeD36_7-12, Cmpd 20768, +MSn(1147.58), 52.31 min	CID	1147.58	1	-3.2714403	2	M+15.995LSIVPLM+15.995AGGGLFETGAGGSAPK	Protein4075(pre=?,post=?)	192	138	6.085011E-18	1.7986866E-12	0.0	0.0
SD7.mgf	index=114378	-1	060813-SludgeD36_31-36, Cmpd 17171, +MSn(906.48), 44.68 min	CID	906.48	0	1.6159718	2	TPGDTGSPEVQVALLTAR	Protein3792(pre=?,post=?)	157	132	6.152926E-18	1.718266E-12	0.0	0.0
SD7.mgf	index=18794	-1	060813-SludgeD36_13-18, Cmpd 21627, +MSn(616.3), 52.95 min	CID	616.3	0	-12.379199	3	YQDQIAIAIAEDFGHR	Protein9063(pre=-,post=?)	105	101	6.1799085E-18	1.6869975E-12	0.0	0.0
SD7.mgf	index=112965	-1	060813-SludgeD36_31-36, Cmpd 15684, +MSn(686.3122), 40.88 min	CID	686.3122	0	-1.3339791	3	EGGDDVFVHYSNIAGEGYK	Protein2142(pre=?,post=N);Protein4102(pre=?,post=N)	121	97	6.19737E-18	1.7489783E-12	0.0	0.0
SD7.mgf	index=134339	-1	060813-SludgeD36_7-12, Cmpd 13812, +MSn(1140.02), 35.10 min	CID	1140.02	1	-9.184917	2	VEAETGNNGLNAATGEM+15.995EDLVK	Protein3884(pre=?,post=?)	163	121	6.238276E-18	1.8123252E-12	0.0	0.0
SD7.mgf	index=21801	-1	060813-SludgeD36_13-18, Cmpd 24808, +MSn(942.97), 61.30 min	CID	942.97	1	-10.846228	2	NPPAGEEAFLVDLLENR	Protein5226(pre=?,post=?)	178	160	6.24428E-18	1.7243954E-12	0.0	0.0
SD7.mgf	index=18306	-1	060813-SludgeD36_13-18, Cmpd 21106, +MSn(731.01), 51.61 min	CID	731.01	1	6.2102475	3	DVEAFLDAHDDPEVFDVTR	Protein3060(pre=?,post=?)	110	89	6.2764236E-18	1.7712884E-12	0.0	0.0
SD7.mgf	index=19738	-1	060813-SludgeD36_13-18, Cmpd 22623, +MSn(781.39), 55.53 min	CID	781.39	2	-8.948029	4	GTNLLGGKEDLDNLVDYLGSHPGLTPPGDR	Protein9136(pre=K,post=?)	106	63	6.3055234E-18	1.9441631E-12	0.0	0.0
SD7.mgf	index=139826	-1	060813-SludgeD36_7-12, Cmpd 19600, +MSn(1082.55), 49.30 min	CID	1082.55	0	0.33828557	2	LSFEPGDPTQVPAISSYSLR	Protein4284(pre=?,post=?)	147	117	6.3351865E-18	1.8059273E-12	0.0	0.0
SD7.mgf	index=8956	-1	060813-SludgeD36_13-18, Cmpd 11249, +MSn(1037.9145), 29.48 min	CID	1037.9146	1	-9.500588	2	NDGNGFQDVSDGSNYANGDK	Protein7867(pre=-,post=?)	154	125	6.3611645E-18	1.8133326E-12	0.0	0.0
SD7.mgf	index=112697	-1	060813-SludgeD36_31-36, Cmpd 15402, +MSn(869.46), 40.18 min	CID	869.46	0	-0.6317899	3	TASGIVIPDSAAEKPDQGEVLAVGPGK	Protein10107(pre=?,post=K)	138	100	6.3620872E-18	1.9249704E-12	0.0	0.0
SD7.mgf	index=68663	-1	060813-SludgeD36_19-24, Cmpd 22125, +MSn(1103.08), 54.88 min	CID	1103.08	1	-2.9606237	2	AVVTAEFPGLVATSLVNTSGDR	Protein3230(pre=?,post=T);Protein5596(pre=?,post=T)	208	171	6.431058E-18	1.8683317E-12	0.0	0.0
SD7.mgf	index=134648	-1	060813-SludgeD36_7-12, Cmpd 14137, +MSn(921.918), 35.79 min	CID	921.918	0	-3.5088282	2	QAFDNSVESLTSTDSNK	Protein5712(pre=?,post=?)	149	118	6.5447113E-18	1.8073613E-12	0.0	0.0
SD7.mgf	index=13212	-1	060813-SludgeD36_13-18, Cmpd 15721, +MSn(977.5329), 38.50 min	CID	977.5329	0	-2.9970129	2	VAPEEHPVLLTEAPLNPK	Protein981(pre=-,post=?)	134	110	6.5730063E-18	1.8355777E-12	0.0	0.0
SD7.mgf	index=14023	-1	060813-SludgeD36_13-18, Cmpd 16587, +MSn(518.5844), 40.46 min	CID	518.5844	0	0.23539145	3	EAYPGDVFYIHSR	Protein4218(pre=-,post=?)	85	85	6.59659E-18	1.7311168E-12	0.0	0.0
SD7.mgf	index=83012	-1	060813-SludgeD36_25-30, Cmpd 9209, +MSn(705), 26.02 min	CID	705.0	1	-6.119816	3	IVHDAANAVDGVSTESEGQGR	Protein5026(pre=?,post=?)	102	85	6.61393E-18	1.9038991E-12	0.0	0.0
SD7.mgf	index=142630	-1	060813-SludgeD36_7-12, Cmpd 22584, +MSn(1003.56), 57.07 min	CID	1003.56	1	6.4206657	2	IATLYEGTTGIQALDLLGR	Protein3727(pre=?,post=-)	215	182	6.6798098E-18	1.8851292E-12	0.0	0.0
SD7.mgf	index=141862	-1	060813-SludgeD36_7-12, Cmpd 21766, +MSn(1102.5784), 54.92 min	CID	1102.5784	0	-2.8785427	2	AVVTAEFPGLVATSLVNTSGDR	Protein3230(pre=?,post=T);Protein5596(pre=?,post=T)	281	220	6.787827E-18	1.9719792E-12	0.0	0.0
SD7.mgf	index=35738	-1	060813-SludgeD36_1-6, Cmpd 9774, +MSn(777.3944), 28.61 min	CID	777.3944	0	0.62810016	2	ASGVTAGTSATTFSPAK	Protein4765(pre=-,post=-)	162	149	6.872856E-18	1.8979805E-12	0.0	0.0
SD7.mgf	index=110272	-1	060813-SludgeD36_31-36, Cmpd 12856, +MSn(887.4126), 34.22 min	CID	887.4126	0	-3.9891534	2	AAVNAADEGSDDAEALVR	Protein5413(pre=?,post=?)	189	171	6.882756E-18	1.9220784E-12	0.0	0.0
SD7.mgf	index=137435	-1	060813-SludgeD36_7-12, Cmpd 17063, +MSn(784.4), 42.80 min	CID	784.4	0	4.9799457	3	ASVTVLNNSQHEVHLLDFDGR	Protein2561(pre=?,post=?)	103	76	6.884537E-18	1.9817967E-12	0.0	0.0
SD7.mgf	index=64440	-1	060813-SludgeD36_19-24, Cmpd 17654, +MSn(934.95), 43.49 min	CID	934.95	0	-5.2225113	2	ADYNNGPLGVGLAYESTK	Protein6389(pre=?,post=?)	132	108	6.9157275E-18	1.931286E-12	0.0	0.0
SD7.mgf	index=140102	-1	060813-SludgeD36_7-12, Cmpd 19891, +MSn(1060.06), 50.06 min	CID	1060.06	1	0.83625627	2	TTPSIVAYAENNEILVGAGAK	Protein2345(pre=?,post=?)	155	132	6.980449E-18	2.009406E-12	0.0	0.0
SD7.mgf	index=13780	-1	060813-SludgeD36_13-18, Cmpd 16332, +MSn(952.46), 39.87 min	CID	952.46	1	-11.058673	2	SQGLNTAVGDEGGFAPNLR	Protein2203(pre=?,post=?)	186	160	7.08893E-18	2.0005883E-12	0.0	0.0
SD7.mgf	index=132773	-1	060813-SludgeD36_7-12, Cmpd 12168, +MSn(697.9734), 31.74 min	CID	697.9734	0	-2.448489	3	M+15.995GGTTTEM+15.995VSHYYLAENR	Protein8357(pre=?,post=?)	127	106	7.150012E-18	1.9967123E-12	0.0	0.0
SD7.mgf	index=92925	-1	060813-SludgeD36_25-30, Cmpd 19711, +MSn(1040.03), 50.59 min	CID	1040.03	1	-14.882836	2	EQIIFPEIEYDKVDALR	Protein8868(pre=K,post=?)	152	138	7.165195E-18	1.9787115E-12	0.0	0.0
SD7.mgf	index=65637	-1	060813-SludgeD36_19-24, Cmpd 18922, +MSn(895.9462), 46.68 min	CID	895.9462	0	-3.7467885	2	SYELPDGQVITIGNER	Protein4132(pre=?,post=?);Protein8162(pre=?,post=?)	173	160	7.171839E-18	1.9577755E-12	0.0	0.0
SD7.mgf	index=141454	-1	060813-SludgeD36_7-12, Cmpd 21329, +MSn(734.0452), 53.78 min	CID	734.0452	0	-1.4966805	3	RLDEELTYVLTHELPSER	Protein9636(pre=K,post=?)	156	137	7.214472E-18	2.0147133E-12	0.0	0.0
SD7.mgf	index=134260	-1	060813-SludgeD36_7-12, Cmpd 13729, +MSn(932.9472), 34.92 min	CID	932.9472	0	0.71964115	2	AM+15.995TPDQQQVLFENTAR	Protein61(pre=?,post=N)	150	133	7.307983E-18	1.9949402E-12	0.0	0.0
SD7.mgf	index=65802	-1	060813-SludgeD36_19-24, Cmpd 19098, +MSn(962.9926), 47.12 min	CID	962.9926	0	-2.9788845	2	EPVIPC+57.021INPPAAGFTDVK	Protein4648(pre=?,post=?)	162	145	7.361815E-18	2.0558605E-12	0.0	0.0
SD7.mgf	index=38835	-1	060813-SludgeD36_1-6, Cmpd 13128, +MSn(918.93), 36.85 min	CID	918.93	1	-3.554243	2	AVYVFDTSNQASTYNR	Protein6655(pre=?,post=?)	195	172	7.3782476E-18	2.0141213E-12	0.0	0.0
SD7.mgf	index=21369	-1	060813-SludgeD36_13-18, Cmpd 24347, +MSn(618.9659), 60.09 min	CID	618.9659	0	-2.0707695	3	ELAAFAQFASDLDEATR	Protein8830(pre=R,post=K)	101	96	7.439463E-18	2.0544523E-12	0.0	0.0
SD7.mgf	index=16404	-1	060813-SludgeD36_13-18, Cmpd 19103, +MSn(895.9468), 46.59 min	CID	895.9468	0	-3.1336777	2	SYELPDGQVITIGNER	Protein4132(pre=?,post=?);Protein8162(pre=?,post=?)	181	166	7.6123405E-18	2.0780244E-12	0.0	0.0
SD7.mgf	index=124665	-1	060813-SludgeD36_7-12, Cmpd 3604, +MSn(496.2083), 13.44 min	CID	496.2083	0	0.49201262	3	C+57.021ITGC+57.021AC+57.021HSAHGR	Protein389(pre=?,post=?)	112	95	7.6795415E-18	2.0153115E-12	0.0	0.0
SD7.mgf	index=19436	-1	060813-SludgeD36_13-18, Cmpd 22303, +MSn(1103.08), 54.70 min	CID	1103.08	1	-2.9606237	2	AVVTAEFPGLVATSLVNTSGDR	Protein3230(pre=?,post=T);Protein5596(pre=?,post=T)	273	218	7.707512E-18	2.2391633E-12	0.0	0.0
SD7.mgf	index=84015	-1	060813-SludgeD36_25-30, Cmpd 10264, +MSn(777.3916), 28.18 min	CID	777.3916	0	-2.9834757	2	ASGVTAGTSATTFSPAK	Protein4765(pre=-,post=-)	176	161	7.841525E-18	2.1654842E-12	0.0	0.0
SD7.mgf	index=21794	-1	060813-SludgeD36_13-18, Cmpd 24801, +MSn(979.5057), 61.28 min	CID	979.5057	0	-0.9346822	2	FLSQPFFVAEVFTGSPGK	Protein801(pre=?,post=?);Protein8975(pre=?,post=?)	146	119	7.943724E-18	2.2183644E-12	0.0	0.0
SD7.mgf	index=51848	-1	060813-SludgeD36_19-24, Cmpd 4369, +MSn(837.8843), 15.18 min	CID	837.8843	0	-2.4038587	2	GVAM+15.995NPVDHPHGGGEGK	Protein7894(pre=?,post=?);Protein10088(pre=?,post=?)	138	120	8.004955E-18	2.2106165E-12	0.0	0.0
SD7.mgf	index=18543	-1	060813-SludgeD36_13-18, Cmpd 21357, +MSn(893.42), 52.25 min	CID	893.42	0	-12.023526	2	ELESFAAFGSDLDAVSK	Protein7545(pre=?,post=?)	114	99	8.104019E-18	2.2379737E-12	0.0	0.0
SD7.mgf	index=111679	-1	060813-SludgeD36_31-36, Cmpd 14333, +MSn(955.47), 37.61 min	CID	955.47	1	-0.7339008	2	IFM+15.995QPASEGTGVIAGGAMR	Protein5967(pre=?,post=?)	182	154	8.173485E-18	2.3066638E-12	0.0	0.0
SD7.mgf	index=84095	-1	060813-SludgeD36_25-30, Cmpd 10348, +MSn(777.3922), 28.36 min	CID	777.3922	0	-2.1983507	2	ASGVTAGTSATTFSPAK	Protein4765(pre=-,post=-)	155	141	8.253246E-18	2.2791834E-12	0.0	0.0
SD7.mgf	index=66010	-1	060813-SludgeD36_19-24, Cmpd 19318, +MSn(935.42), 47.67 min	CID	935.42	0	-1.6312207	2	M+15.995SM+15.995NPFDEIAVEEAVR	Protein3356(pre=?,post=-)	171	158	8.306296E-18	2.267461E-12	0.0	0.0
SD7.mgf	index=57709	-1	060813-SludgeD36_19-24, Cmpd 10546, +MSn(777.3921), 28.12 min	CID	777.3921	0	-2.3553755	2	ASGVTAGTSATTFSPAK	Protein4765(pre=-,post=-)	171	157	8.390272E-18	2.317024E-12	0.0	0.0
SD7.mgf	index=114271	-1	060813-SludgeD36_31-36, Cmpd 17059, +MSn(906.4843), 44.39 min	CID	906.4843	0	6.396555	2	TPGDTGSPEVQVALLTAR	Protein3792(pre=?,post=?)	187	154	8.4058234E-18	2.3474102E-12	0.0	0.0
SD7.mgf	index=144883	-1	060813-SludgeD36_7-12, Cmpd 25029, +MSn(793.8983), 63.44 min	CID	793.8983	0	-3.4596024	2	EESIFSVLTEFGTK	Protein138(pre=R,post=?)	123	122	8.492244E-18	2.2593106E-12	0.0	0.0
SD7.mgf	index=14487	-1	060813-SludgeD36_13-18, Cmpd 17074, +MSn(1185.6), 41.61 min	CID	1185.6	2	-1.3893703	2	ALANGFGTPANPIEPSNTVVGADR	Protein2542(pre=K,post=Y)	224	180	8.512217E-18	2.5161518E-12	0.0	0.0
SD7.mgf	index=8071	-1	060813-SludgeD36_13-18, Cmpd 10315, +MSn(777.393), 27.56 min	CID	777.393	0	-1.1776878	2	ASGVTAGTSATTFSPAK	Protein4765(pre=-,post=-)	155	142	8.561671E-18	2.3643568E-12	0.0	0.0
SD7.mgf	index=38495	-1	060813-SludgeD36_1-6, Cmpd 12771, +MSn(921.9195), 35.95 min	CID	921.9195	0	-1.9199249	2	QAFDNSVESLTSTDSNK	Protein5712(pre=?,post=?)	112	96	8.85069E-18	2.4441714E-12	0.0	0.0
SD7.mgf	index=21088	-1	060813-SludgeD36_13-18, Cmpd 24046, +MSn(921.43), 59.29 min	CID	921.43	1	-11.895202	2	ELAAFAQFASDLDDATR	Protein6073(pre=?,post=?);Protein8618(pre=?,post=K)	141	126	8.9059E-18	2.4594177E-12	0.0	0.0
SD7.mgf	index=21631	-1	060813-SludgeD36_13-18, Cmpd 24628, +MSn(927.94), 60.82 min	CID	927.94	0	-7.6298294	2	ELAAFAQFASDLDEATR	Protein8830(pre=R,post=K)	159	144	8.937805E-18	2.4682285E-12	0.0	0.0
SD7.mgf	index=40546	-1	060813-SludgeD36_1-6, Cmpd 14935, +MSn(931), 41.47 min	CID	931.0	1	1.7393758	2	VAAVSAPTFATAEANVAAAK	Protein2704(pre=?,post=A)	137	112	8.9414055E-18	2.548864E-12	0.0	0.0
SD7.mgf	index=138057	-1	060813-SludgeD36_7-12, Cmpd 17718, +MSn(863.96), 44.48 min	CID	863.96	0	-1.6954966	2	TVGNVMLVAPADEIAAR	Protein8089(pre=-,post=?)	142	131	8.984194E-18	2.4810392E-12	0.0	0.0
SD7.mgf	index=24428	-1	060813-SludgeD36_13-18, Cmpd 27812, +MSn(728.4182), 69.12 min	CID	728.4182	0	-1.5082422	3	SVAYTPVIDGPLVLAALTNLR	Protein2935(pre=?,post=A)	150	130	8.984442E-18	2.5862795E-12	0.0	0.0
SD7.mgf	index=58131	-1	060813-SludgeD36_19-24, Cmpd 11004, +MSn(660.34), 29.06 min	CID	660.34	2	-8.078204	3	LGGGLVVTNHDNGGVASQGPK	Protein2320(pre=K,post=?)	140	110	8.987766E-18	2.5872362E-12	0.0	0.0
SD7.mgf	index=117238	-1	060813-SludgeD36_31-36, Cmpd 20179, +MSn(988.0388), 52.45 min	CID	988.0388	0	-2.162087	2	VALGVLPTTDFGTVTQDIK	Protein7150(pre=?,post=?)	161	129	9.0283265E-18	2.547911E-12	0.0	0.0
SD7.mgf	index=93577	-1	060813-SludgeD36_25-30, Cmpd 20396, +MSn(698.37), 52.38 min	CID	698.37	1	-1.893492	3	EQIIFPEIEYDKIDALR	Protein10260(pre=?,post=G)	136	121	9.037023E-18	2.4956278E-12	0.0	0.0
SD7.mgf	index=136405	-1	060813-SludgeD36_7-12, Cmpd 15982, +MSn(813.75), 40.07 min	CID	813.75	1	10.831123	3	GITITSAATTAHWTDTVNGVEHR	Protein7736(pre=?,post=V)	180	128	9.047892E-18	2.651937E-12	0.0	0.0
SD7.mgf	index=13198	-1	060813-SludgeD36_13-18, Cmpd 15706, +MSn(1036.51), 38.47 min	CID	1036.51	0	-0.70662254	2	TVTGEEVTLEELGGAGAHSSK	Protein7015(pre=?,post=?)	178	158	9.048035E-18	2.6045856E-12	0.0	0.0
SD7.mgf	index=62482	-1	060813-SludgeD36_19-24, Cmpd 15585, +MSn(867.44), 38.47 min	CID	867.44	0	1.2665247	2	VPTPTGSATDLTFEAAR	Protein2551(pre=?,post=?)	188	154	9.123803E-18	2.519593E-12	0.0	0.0
SD7.mgf	index=144129	-1	060813-SludgeD36_7-12, Cmpd 24195, +MSn(965.4746), 61.29 min	CID	965.4746	0	-4.930962	2	DYLTDLFPIM+15.995ELGTSAK	Protein5296(pre=R,post=?)	110	94	9.1656906E-18	2.5311606E-12	0.0	0.0
SD7.mgf	index=94574	-1	060813-SludgeD36_25-30, Cmpd 21445, +MSn(932.98), 55.14 min	CID	932.98	1	0.29567453	2	LYPDFDEPLASQILSR	Protein4094(pre=?,post=?);Protein6507(pre=?,post=?)	194	172	9.172147E-18	2.5038218E-12	0.0	0.0
SD7.mgf	index=107800	-1	060813-SludgeD36_31-36, Cmpd 10209, +MSn(777.3928), 28.30 min	CID	777.3928	0	-1.4132254	2	ASGVTAGTSATTFSPAK	Protein4765(pre=-,post=-)	156	142	9.2290005E-18	2.5486438E-12	0.0	0.0
SD7.mgf	index=87966	-1	060813-SludgeD36_25-30, Cmpd 14478, +MSn(955.97), 37.39 min	CID	955.97	2	-2.4904134	2	IFM+15.995QPASEGTGVIAGGAMR	Protein5967(pre=?,post=?)	182	154	9.2438095E-18	2.6087231E-12	0.0	0.0
SD7.mgf	index=67705	-1	060813-SludgeD36_19-24, Cmpd 21110, +MSn(584.05), 52.23 min	CID	584.05	1	-4.782157	4	VTYAADAFFDFDKAVLKPEGK	Protein2066(pre=K,post=A)	122	92	9.279526E-18	2.671223E-12	0.0	0.0
SD7.mgf	index=62532	-1	060813-SludgeD36_19-24, Cmpd 15638, +MSn(977.5352), 38.60 min	CID	977.5352	0	-0.62437767	2	VAPEEHPVLLTEAPLNPK	Protein981(pre=-,post=?)	148	122	9.3021415E-18	2.597716E-12	0.0	0.0
SD7.mgf	index=17548	-1	060813-SludgeD36_13-18, Cmpd 20309, +MSn(856.4), 49.58 min	CID	856.4	0	-11.830588	3	FIGGHGTSIGGVIVDGGSFDFGDAER	Protein7930(pre=?,post=?)	107	76	9.336026E-18	2.8045329E-12	0.0	0.0
SD7.mgf	index=14434	-1	060813-SludgeD36_13-18, Cmpd 17019, +MSn(942.42), 41.47 min	CID	942.42	1	-10.991376	3	NM+15.995ITGAAQM+15.995DGAILVC+57.021SAADGPM+15.995PQTR	Protein168(pre=?,post=?)	95	64	9.411446E-18	2.8476117E-12	0.0	0.0
SD7.mgf	index=112587	-1	060813-SludgeD36_31-36, Cmpd 15287, +MSn(817.7497), 39.91 min	CID	817.7497	0	14.256051	3	VLESAIANAEHNDGADIDELQVK	Protein7586(pre=?,post=?)	200	134	9.421729E-18	2.7615085E-12	0.0	0.0
SD7.mgf	index=114135	-1	060813-SludgeD36_31-36, Cmpd 16916, +MSn(900.4589), 44.02 min	CID	900.4589	0	-1.55899	2	GEGDTGSPEVQVALLTAR	Protein5356(pre=?,post=?)	190	172	9.58131E-18	2.6756765E-12	0.0	0.0
SD7.mgf	index=35338	-1	060813-SludgeD36_1-6, Cmpd 9354, +MSn(587.9698), 27.61 min	CID	587.9698	0	-1.6609032	3	AAAATALTDANTAQTATAK	Protein6518(pre=K,post=?)	102	93	9.609254E-18	2.7118563E-12	0.0	0.0
SD7.mgf	index=89245	-1	060813-SludgeD36_25-30, Cmpd 15821, +MSn(867.94), 40.63 min	CID	867.94	0	-11.251371	2	FTPSGQAVANFGVAVNR	Protein6820(pre=?,post=?);Protein8778(pre=?,post=R)	183	152	9.610902E-18	2.6541083E-12	0.0	0.0
SD7.mgf	index=57144	-1	060813-SludgeD36_19-24, Cmpd 9952, +MSn(813.9), 26.97 min	CID	813.9	0	3.5245883	2	SPTGSTPHQFTDVPR	Protein4646(pre=?,post=?)	147	124	9.687829E-18	2.611868E-12	0.0	0.0
SD7.mgf	index=64476	-1	060813-SludgeD36_19-24, Cmpd 17692, +MSn(771.7), 43.59 min	CID	771.7	0	1.740023	3	THDLVYDELTTDHPIDLC+57.021R	Protein5728(pre=?,post=?)	132	106	9.723914E-18	2.744215E-12	0.0	0.0
SD7.mgf	index=15047	-1	060813-SludgeD36_13-18, Cmpd 17665, +MSn(1024.5), 43.05 min	CID	1024.5	0	3.3362422	2	VIYASSPEDIDYSQYGIK	Protein3270(pre=?,post=N)	157	123	9.7428145E-18	2.7207782E-12	0.0	0.0
SD7.mgf	index=60961	-1	060813-SludgeD36_19-24, Cmpd 13988, +MSn(985.5), 35.08 min	CID	985.5	1	1.023487	2	TGNIYVATSSTGAAGGVISDK	Protein7691(pre=?,post=?)	176	152	9.920892E-18	2.8558475E-12	0.0	0.0
SD7.mgf	index=64525	-1	060813-SludgeD36_19-24, Cmpd 17743, +MSn(1263.15), 43.71 min	CID	1263.15	2	-4.8824887	2	VLVVGNPANTNALIAQSAAAGM+15.995DPGR	Protein2139(pre=?,post=?)	219	138	1.0014062E-17	3.0082143E-12	0.0	0.0
SD7.mgf	index=15951	-1	060813-SludgeD36_13-18, Cmpd 18620, +MSn(861.9235), 45.40 min	CID	861.9235	0	-2.0535648	2	YDEVVDTITAEVGSPK	Protein3251(pre=R,post=?)	101	91	1.0074596E-17	2.7501734E-12	0.0	0.0
SD7.mgf	index=138445	-1	060813-SludgeD36_7-12, Cmpd 18132, +MSn(1003.5), 45.54 min	CID	1003.5	1	-4.593309	2	VINNDENVAADLTGQYIR	Protein1152(pre=?,post=?)	192	168	1.00954854E-17	2.8192652E-12	0.0	0.0
SD7.mgf	index=69379	-1	060813-SludgeD36_19-24, Cmpd 22883, +MSn(941.47), 56.87 min	CID	941.47	1	-5.090696	2	EFLYVDDAAAGIVAAAER	Protein1117(pre=?,post=?)	155	140	1.014232E-17	2.8323444E-12	0.0	0.0
SD7.mgf	index=57809	-1	060813-SludgeD36_19-24, Cmpd 10651, +MSn(777.3919), 28.33 min	CID	777.3919	0	-2.5909133	2	ASGVTAGTSATTFSPAK	Protein4765(pre=-,post=-)	156	141	1.0169648E-17	2.8084093E-12	0.0	0.0
SD7.mgf	index=131276	-1	060813-SludgeD36_7-12, Cmpd 10583, +MSn(777.3931), 28.39 min	CID	777.3931	0	-1.0206628	2	ASGVTAGTSATTFSPAK	Protein4765(pre=-,post=-)	150	140	1.01874224E-17	2.813318E-12	0.0	0.0
SD7.mgf	index=111331	-1	060813-SludgeD36_31-36, Cmpd 13968, +MSn(737.0265), 36.74 min	CID	737.0265	1	-12.398823	3	VIQSAIANAEHNNGADVDELK	Protein3549(pre=?,post=-);Protein4567(pre=?,post=-)	132	100	1.0293738E-17	2.9631761E-12	0.0	0.0
SD7.mgf	index=69108	-1	060813-SludgeD36_19-24, Cmpd 22598, +MSn(871.4795), 56.12 min	CID	871.4795	0	1.9610189	2	VPIPDGSITDFVAVVGR	Protein323(pre=?,post=?);Protein4665(pre=?,post=?);Protein6570(pre=?,post=?);Protein9682(pre=?,post=?)	186	159	1.0673636E-17	2.9475888E-12	0.0	0.0
SD7.mgf	index=135009	-1	060813-SludgeD36_7-12, Cmpd 14516, +MSn(730.8821), 36.59 min	CID	730.8821	0	-1.5866665	2	TDVAAAVAAVGTTDAK	Protein5239(pre=K,post=?)	104	100	1.0734071E-17	2.9301975E-12	0.0	0.0
SD7.mgf	index=141048	-1	060813-SludgeD36_7-12, Cmpd 20896, +MSn(997.45), 52.65 min	CID	997.45	1	-4.008969	2	YGSNEISEADGYWNFIK	Protein2440(pre=?,post=?);Protein5447(pre=?,post=?)	136	113	1.0773774E-17	2.9752424E-12	0.0	0.0
SD7.mgf	index=91964	-1	060813-SludgeD36_25-30, Cmpd 18695, +MSn(650), 47.97 min	CID	650.0	0	-5.6339827	3	FLSQPFHVAEVFTGSPGK	Protein671(pre=?,post=?);Protein8660(pre=?,post=?)	93	77	1.0783523E-17	3.0114064E-12	0.0	0.0
SD7.mgf	index=4681	-1	060813-SludgeD36_13-18, Cmpd 6742, +MSn(884.8942), 20.59 min	CID	884.8942	0	-2.7589734	2	HYAHVDC+57.021PGHADYVK	Protein5037(pre=?,post=-);Protein8321(pre=?,post=?)	159	123	1.0843904E-17	2.9235492E-12	0.0	0.0
SD7.mgf	index=56375	-1	060813-SludgeD36_19-24, Cmpd 9145, +MSn(856.9362), 25.38 min	CID	856.9362	0	-1.3532704	2	LVGGASNPAGSNGNVGSVR	Protein2952(pre=?,post=?)	194	159	1.0963226E-17	3.093965E-12	0.0	0.0
SD7.mgf	index=60048	-1	060813-SludgeD36_19-24, Cmpd 13029, +MSn(925.46), 33.16 min	CID	925.46	1	0.4300523	2	AAVDAGYAANDLQVGQTGK	Protein7007(pre=R,post=?)	96	82	1.1163468E-17	3.150476E-12	0.0	0.0
SD7.mgf	index=141725	-1	060813-SludgeD36_7-12, Cmpd 21619, +MSn(1103.08), 54.54 min	CID	1103.08	1	-2.9606237	2	AVVTAEFPGLVATSLVNTSGDR	Protein3230(pre=?,post=T);Protein5596(pre=?,post=T)	256	200	1.1237141E-17	3.2645804E-12	0.0	0.0
SD7.mgf	index=84189	-1	060813-SludgeD36_25-30, Cmpd 10447, +MSn(777.3924), 28.55 min	CID	777.3924	0	-1.962813	2	ASGVTAGTSATTFSPAK	Protein4765(pre=-,post=-)	157	142	1.14379135E-17	3.1586485E-12	0.0	0.0
SD7.mgf	index=20007	-1	060813-SludgeD36_13-18, Cmpd 22907, +MSn(905.96), 56.27 min	CID	905.96	0	-5.1875167	2	EPSVGTPFSAYISSALGK	Protein4681(pre=?,post=?)	91	77	1.15156114E-17	3.2158495E-12	0.0	0.0
SD7.mgf	index=133758	-1	060813-SludgeD36_7-12, Cmpd 13202, +MSn(909.96), 33.83 min	CID	909.96	0	2.615914	2	EIAQVGSISANSDETIGK	Protein7238(pre=?,post=?)	122	107	1.1672352E-17	3.259621E-12	0.0	0.0
SD7.mgf	index=65948	-1	060813-SludgeD36_19-24, Cmpd 19253, +MSn(962.9946), 47.50 min	CID	962.9946	0	-0.8873273	2	EPVIPC+57.021INPPAAGFTDVK	Protein4648(pre=?,post=?)	151	131	1.1774591E-17	3.2881723E-12	0.0	0.0
SD7.mgf	index=17691	-1	060813-SludgeD36_13-18, Cmpd 20459, +MSn(1101.08), 49.96 min	CID	1101.08	1	-5.295193	2	IPSAVGYQPTLATDLGALQER	Protein1290(pre=?,post=?)	249	176	1.1893001E-17	3.4235431E-12	0.0	0.0
SD7.mgf	index=88721	-1	060813-SludgeD36_25-30, Cmpd 15271, +MSn(645.82), 39.26 min	CID	645.82	1	-3.0955153	4	NM+15.995ISVELNGSTLQHEIAAQHGASR	Protein997(pre=?,post=I)	158	118	1.1986124E-17	3.5430142E-12	0.0	0.0
SD7.mgf	index=89857	-1	060813-SludgeD36_25-30, Cmpd 16467, +MSn(1011.55), 42.26 min	CID	1011.55	1	-6.5488653	2	ALAAGAPGVTPTAGGAAVAAELGK	Protein2194(pre=K,post=?);Protein2387(pre=K,post=?);Protein4360(pre=K,post=?);Protein7203(pre=K,post=?);Protein7488(pre=K,post=?)	159	132	1.200413E-17	3.548337E-12	0.0	0.0
SD7.mgf	index=68534	-1	060813-SludgeD36_19-24, Cmpd 21989, +MSn(944.44), 54.52 min	CID	944.44	1	-11.226448	3	YTEDPIVSADIVTDPSSC+57.021IFDSGLTK	Protein2727(pre=?,post=?)	88	55	1.2099412E-17	3.6346514E-12	0.0	0.0
SD7.mgf	index=84327	-1	060813-SludgeD36_25-30, Cmpd 10604, +MSn(777.39), 28.89 min	CID	777.39	0	-5.0248013	2	ASGVTAGTSATTFSPAK	Protein4765(pre=-,post=-)	152	140	1.219407E-17	3.3674656E-12	0.0	0.0
SD7.mgf	index=88009	-1	060813-SludgeD36_25-30, Cmpd 14523, +MSn(1038.03), 37.49 min	CID	1038.03	1	9.44291	2	ADGSVDIVNTGAAGTPLTTADK	Protein7430(pre=?,post=?)	164	132	1.2226671E-17	3.5520558E-12	0.0	0.0
SD7.mgf	index=87098	-1	060813-SludgeD36_25-30, Cmpd 13567, +MSn(898.44), 35.33 min	CID	898.44	0	-5.2309365	2	TLDTDGYQAVQVTTGAR	Protein6426(pre=?,post=?)	182	158	1.2349461E-17	3.4103777E-12	0.0	0.0
SD7.mgf	index=65105	-1	060813-SludgeD36_19-24, Cmpd 18357, +MSn(873.39), 45.24 min	CID	873.39	1	-1.1525267	2	VVGWYDNEWGYSNR	Protein6983(pre=?,post=?);Protein9076(pre=?,post=L)	130	109	1.2423916E-17	3.3053085E-12	0.0	0.0
SD7.mgf	index=20967	-1	060813-SludgeD36_13-18, Cmpd 23919, +MSn(933.5), 58.96 min	CID	933.5	0	9.153723	2	AVLGLFEGVVTGAADGYAR	Protein6586(pre=?,post=?)	150	129	1.243603E-17	3.5096093E-12	0.0	0.0
SD7.mgf	index=112531	-1	060813-SludgeD36_31-36, Cmpd 15228, +MSn(908.76), 39.76 min	CID	908.76	1	0.15754355	3	LGSEIDM+15.995GTPGFPDSEHLPGPAPETR	Protein3384(pre=?,post=?)	118	80	1.2445452E-17	3.7386014E-12	0.0	0.0
SD7.mgf	index=135844	-1	060813-SludgeD36_7-12, Cmpd 15393, +MSn(652.02), 38.63 min	CID	652.02	0	-9.641668	3	VAPEEHPVLLTEAPLNPK	Protein981(pre=-,post=?)	65	57	1.2532244E-17	3.4997543E-12	0.0	0.0
SD7.mgf	index=21041	-1	060813-SludgeD36_13-18, Cmpd 23997, +MSn(936.98), 59.16 min	CID	936.98	0	0.13028061	2	IAPPAALSAMFTDSPLDR	Protein2332(pre=?,post=?)	140	114	1.26164275E-17	3.5232637E-12	0.0	0.0
SD7.mgf	index=139907	-1	060813-SludgeD36_7-12, Cmpd 19685, +MSn(928.41), 49.52 min	CID	928.41	2	-14.625361	3	AAVDAIEEFPFM+15.995NASVDDDGLM+15.995VHR	Protein1367(pre=R,post=?)	103	63	1.2679489E-17	3.7785894E-12	0.0	0.0
SD7.mgf	index=130524	-1	060813-SludgeD36_7-12, Cmpd 9793, +MSn(799.82), 26.84 min	CID	799.82	0	-10.378204	2	YDTYSDYGSDTSPK	Protein3806(pre=?,post=?)	110	96	1.2757791E-17	3.3941337E-12	0.0	0.0
SD7.mgf	index=69259	-1	060813-SludgeD36_19-24, Cmpd 22757, +MSn(872.47), 56.54 min	CID	872.47	2	-12.814245	2	VPIPDGSITDFVAVVGR	Protein323(pre=?,post=?);Protein4665(pre=?,post=?);Protein6570(pre=?,post=?);Protein9682(pre=?,post=?)	134	113	1.2811743E-17	3.5380397E-12	0.0	0.0
SD7.mgf	index=58209	-1	060813-SludgeD36_19-24, Cmpd 11094, +MSn(777.39), 29.26 min	CID	777.39	0	-5.0248013	2	ASGVTAGTSATTFSPAK	Protein4765(pre=-,post=-)	130	117	1.2843701E-17	3.546865E-12	0.0	0.0
SD7.mgf	index=66076	-1	060813-SludgeD36_19-24, Cmpd 19388, +MSn(935.42), 47.84 min	CID	935.42	0	-1.6312207	2	M+15.995SM+15.995NPFDEIAVEEAVR	Protein3356(pre=?,post=-)	163	144	1.2893957E-17	3.5198053E-12	0.0	0.0
SD7.mgf	index=19820	-1	060813-SludgeD36_13-18, Cmpd 22711, +MSn(823.45), 55.76 min	CID	823.45	0	-1.26006	2	VAGFPNIVPISFAEGK	Protein694(pre=K,post=?)	99	93	1.2950345E-17	3.535198E-12	0.0	0.0
SD7.mgf	index=84506	-1	060813-SludgeD36_25-30, Cmpd 10834, +MSn(777.3914), 29.44 min	CID	777.3914	0	-3.2190135	2	ASGVTAGTSATTFSPAK	Protein4765(pre=-,post=-)	119	107	1.30007555E-17	3.5902366E-12	0.0	0.0
SD7.mgf	index=88439	-1	060813-SludgeD36_25-30, Cmpd 14975, +MSn(978.03), 38.56 min	CID	978.03	1	-7.6475506	2	VAPEEHPVLLTEAPLNPK	Protein981(pre=-,post=?)	129	109	1.3019706E-17	3.6358833E-12	0.0	0.0
SD7.mgf	index=56796	-1	060813-SludgeD36_19-24, Cmpd 9587, +MSn(704.67), 26.25 min	CID	704.67	0	0.1732305	3	IVHDAANAVDGVSTESEGQGR	Protein5026(pre=?,post=?)	108	90	1.30572155E-17	3.758676E-12	0.0	0.0
SD7.mgf	index=67392	-1	060813-SludgeD36_19-24, Cmpd 20779, +MSn(824.13), 51.38 min	CID	824.13	0	2.0736873	3	FNNGQVDIVAAPAVAIKPLELYK	Protein3762(pre=?,post=?)	123	97	1.3103985E-17	3.840778E-12	0.0	0.0
SD7.mgf	index=133829	-1	060813-SludgeD36_7-12, Cmpd 13277, +MSn(659.6893), 33.98 min	CID	659.6893	0	1.0177327	3	TTSNIVGGHVGSPVTLANPR	Protein8513(pre=?,post=?)	113	90	1.3181624E-17	3.7575936E-12	0.0	0.0
SD7.mgf	index=37618	-1	060813-SludgeD36_1-6, Cmpd 11850, +MSn(501.5963), 33.65 min	CID	501.5963	0	-0.4258862	3	LIPAGTGFAYHAER	Protein859(pre=-,post=?)	86	82	1.32294825E-17	3.5196245E-12	0.0	0.0
SD7.mgf	index=69018	-1	060813-SludgeD36_19-24, Cmpd 22503, +MSn(924), 55.87 min	CID	924.0	0	-5.086237	2	GLTPSSAAGSLYNLIQVR	Protein1252(pre=?,post=?)	179	144	1.3272823E-17	3.7065685E-12	0.0	0.0
SD7.mgf	index=70054	-1	060813-SludgeD36_19-24, Cmpd 23600, +MSn(1093.09), 58.77 min	CID	1093.09	2	-2.1777232	2	VVEPANFLDEGPVQTLLVSR	Protein5461(pre=?,post=?)	224	177	1.3509604E-17	3.8510883E-12	0.0	0.0
SD7.mgf	index=70241	-1	060813-SludgeD36_19-24, Cmpd 23801, +MSn(1032.5066), 59.29 min	CID	1032.5066	0	-3.546802	2	DLSSDSQAPVDEVLSLGFGK	Protein8112(pre=?,post=?)	132	107	1.3532592E-17	3.857641E-12	0.0	0.0
SD7.mgf	index=117863	-1	060813-SludgeD36_31-36, Cmpd 20837, +MSn(628.9871), 54.17 min	CID	628.9871	0	-1.1644452	3	LPTPEEVLNAHFDFAGK	Protein7577(pre=?,post=?)	144	129	1.35942195E-17	3.7541255E-12	0.0	0.0
SD7.mgf	index=84264	-1	060813-SludgeD36_25-30, Cmpd 10527, +MSn(777.3921), 28.72 min	CID	777.3921	0	-2.3553755	2	ASGVTAGTSATTFSPAK	Protein4765(pre=-,post=-)	154	140	1.3704085E-17	3.7844654E-12	0.0	0.0
SD7.mgf	index=14000	-1	060813-SludgeD36_13-18, Cmpd 16563, +MSn(777.37), 40.40 min	CID	777.37	0	-3.611674	2	EAYPGDVFYIHSR	Protein4218(pre=-,post=?)	99	95	1.37686215E-17	3.6132443E-12	0.0	0.0
SD7.mgf	index=93652	-1	060813-SludgeD36_25-30, Cmpd 20475, +MSn(698.37), 52.59 min	CID	698.37	1	-1.893492	3	EQIIFPEIEYDKIDALR	Protein10260(pre=?,post=G)	146	129	1.3835573E-17	3.8207766E-12	0.0	0.0
SD7.mgf	index=21035	-1	060813-SludgeD36_13-18, Cmpd 23991, +MSn(1013.5275), 59.14 min	CID	1013.5275	0	-0.6624253	2	AAQNVSSTLLYFNDILEK	Protein421(pre=?,post=?)	136	110	1.398086E-17	3.904295E-12	0.0	0.0
SD7.mgf	index=137712	-1	060813-SludgeD36_7-12, Cmpd 17356, +MSn(1136.04), 43.54 min	CID	1136.04	0	-2.1490448	2	LADEAYALGGQTAAESYINADK	Protein1795(pre=?,post=?)	182	140	1.4004773E-17	4.0686248E-12	0.0	0.0
SD7.mgf	index=7419	-1	060813-SludgeD36_13-18, Cmpd 9630, +MSn(917.45), 26.24 min	CID	917.45	0	5.5882955	2	IVTEDGSVASTGQEGEVR	Protein9998(pre=?,post=?)	200	170	1.4006845E-17	3.9115516E-12	0.0	0.0
SD7.mgf	index=108004	-1	060813-SludgeD36_31-36, Cmpd 10423, +MSn(787.87), 28.75 min	CID	787.87	1	-3.8357866	2	PENQNQGGQFGLER	Protein3184(pre=M,post=?)	116	107	1.4140562E-17	3.7620115E-12	0.0	0.0
SD7.mgf	index=68917	-1	060813-SludgeD36_19-24, Cmpd 22396, +MSn(1012.5), 55.59 min	CID	1012.5	0	-2.170134	2	GAVVSVVDIEDQAFQDGFK	Protein5943(pre=?,post=?)	179	148	1.4274763E-17	4.0285236E-12	0.0	0.0
SD7.mgf	index=144284	-1	060813-SludgeD36_7-12, Cmpd 24367, +MSn(965.4763), 61.73 min	CID	965.4763	0	-3.1608732	2	DYLTDLFPIM+15.995ELGTSAK	Protein5296(pre=R,post=?)	93	84	1.429386E-17	3.947335E-12	0.0	0.0
SD7.mgf	index=12182	-1	060813-SludgeD36_13-18, Cmpd 14640, +MSn(651.3193), 36.22 min	CID	651.3193	0	-3.1861312	3	EISVVSETITTHEYESK	Protein7711(pre=-,post=?)	120	105	1.4445857E-17	3.98931E-12	0.0	0.0
SD7.mgf	index=23044	-1	060813-SludgeD36_13-18, Cmpd 26140, +MSn(1061.08), 64.79 min	CID	1061.08	1	4.979	2	IFDIFEGTEQIQQLVIAR	Protein7333(pre=?,post=?)	175	159	1.4487547E-17	4.0457923E-12	0.0	0.0
SD7.mgf	index=19920	-1	060813-SludgeD36_13-18, Cmpd 22816, +MSn(1058.5641), 56.04 min	CID	1058.5641	0	-3.5748107	2	GSALQALNGETTEFGIPAVLK	Protein5994(pre=?,post=?);Protein9549(pre=?,post=?)	126	98	1.4512386E-17	4.1775645E-12	0.0	0.0
SD7.mgf	index=89917	-1	060813-SludgeD36_25-30, Cmpd 16530, +MSn(1160.6), 42.42 min	CID	1160.6	0	2.103577	2	STSTLTALTGGTPANPTTLSVDSK	Protein8756(pre=?,post=?)	151	104	1.453688E-17	4.2970003E-12	0.0	0.0
SD7.mgf	index=12284	-1	060813-SludgeD36_13-18, Cmpd 14747, +MSn(651.3212), 36.43 min	CID	651.3212	0	-0.18741949	3	EISVVSETITTHEYESK	Protein7711(pre=-,post=?)	105	93	1.4561762E-17	4.0213176E-12	0.0	0.0
SD7.mgf	index=64140	-1	060813-SludgeD36_19-24, Cmpd 17331, +MSn(1070), 42.69 min	CID	1070.0	1	10.302036	2	FGLVYNDDGTTSDTNLSYR	Protein2924(pre=?,post=?)	210	164	1.4602196E-17	4.1209293E-12	0.0	0.0
SD7.mgf	index=112958	-1	060813-SludgeD36_31-36, Cmpd 15676, +MSn(867.9495), 40.86 min	CID	867.9495	0	-0.28128427	2	FTPSGQAVANFGVAVNR	Protein6820(pre=?,post=?);Protein8778(pre=?,post=R)	185	157	1.4618917E-17	4.0371014E-12	0.0	0.0
SD7.mgf	index=116984	-1	060813-SludgeD36_31-36, Cmpd 19912, +MSn(866.4273), 51.75 min	CID	866.4273	0	-6.269533	2	M+15.995DLIQQLEQEEIAR	Protein7735(pre=-,post=?)	177	177	1.4692629E-17	3.9088854E-12	0.0	0.0
SD7.mgf	index=19802	-1	060813-SludgeD36_13-18, Cmpd 22692, +MSn(1006.55), 55.71 min	CID	1006.55	0	-12.309358	2	IQLVGDDLFVTNPAILQR	Protein1953(pre=?,post=?)	211	176	1.4848703E-17	4.1466487E-12	0.0	0.0
SD7.mgf	index=39333	-1	060813-SludgeD36_1-6, Cmpd 13659, +MSn(919.4446), 38.19 min	CID	919.4446	0	-1.5931808	2	TM+15.995VDEAAANATTDLSLAK	Protein2301(pre=?,post=?)	157	138	1.4890975E-17	4.158454E-12	0.0	0.0
SD7.mgf	index=19069	-1	060813-SludgeD36_13-18, Cmpd 21916, +MSn(979.52), 53.70 min	CID	979.52	1	0.8427085	2	DGILQQVDTPLALYDAPK	Protein7370(pre=?,post=?)	104	86	1.4947885E-17	4.174346E-12	0.0	0.0
SD7.mgf	index=102733	-1	060813-SludgeD36_31-36, Cmpd 4826, +MSn(694.8699), 16.46 min	CID	694.8699	0	-3.952641	2	AKSPAVNATETATK	Protein5315(pre=-,post=F)	142	141	1.5146539E-17	4.029646E-12	0.0	0.0
SD7.mgf	index=89880	-1	060813-SludgeD36_25-30, Cmpd 16491, +MSn(1161.6), 42.32 min	CID	1161.6	2	-0.78702885	2	STSTLTALTGGTPANPTTLSVDSK	Protein8756(pre=?,post=?)	166	116	1.5210526E-17	4.496125E-12	0.0	0.0
SD7.mgf	index=20458	-1	060813-SludgeD36_13-18, Cmpd 23381, +MSn(1010.49), 57.53 min	CID	1010.49	1	-6.193154	2	GFEVLPIGEWSGITDDGAR	Protein4843(pre=?,post=?)	157	131	1.5394637E-17	4.3445664E-12	0.0	0.0
SD7.mgf	index=34312	-1	060813-SludgeD36_1-6, Cmpd 8276, +MSn(926.47), 25.05 min	CID	926.47	0	1.7128637	2	TTADGVVTTTTNTATAAQK	Protein4620(pre=?,post=?)	146	123	1.5618302E-17	4.4076878E-12	0.0	0.0
SD7.mgf	index=116024	-1	060813-SludgeD36_31-36, Cmpd 18904, +MSn(922.4739), 49.15 min	CID	922.4739	0	0.46315274	2	DASDTGSPEVQIALLTAR	Protein10212(pre=?,post=I)	230	187	1.5676376E-17	4.377785E-12	0.0	0.0
SD7.mgf	index=21725	-1	060813-SludgeD36_13-18, Cmpd 24728, +MSn(1055.05), 61.09 min	CID	1055.05	1	-1.1276225	2	VAEVGIPM+15.995IFC+57.021SFNPAVLK	Protein2201(pre=?,post=?)	111	87	1.5724126E-17	4.4375528E-12	0.0	0.0
SD7.mgf	index=66246	-1	060813-SludgeD36_19-24, Cmpd 19569, +MSn(1111.55), 48.30 min	CID	1111.55	2	-14.232429	2	M+15.995LDINGASALVTGGASGLGEATAK	Protein448(pre=?,post=?)	145	106	1.5837589E-17	4.68148E-12	0.0	0.0
SD7.mgf	index=19887	-1	060813-SludgeD36_13-18, Cmpd 22781, +MSn(802.42), 55.94 min	CID	802.42	2	-2.8403292	3	YFINPTGIFIIGGPHGDTGLTGR	Protein2869(pre=?,post=-)	94	73	1.5849432E-17	4.6454685E-12	0.0	0.0
SD7.mgf	index=83824	-1	060813-SludgeD36_25-30, Cmpd 10063, +MSn(777.39), 27.77 min	CID	777.39	0	-5.0248013	2	ASGVTAGTSATTFSPAK	Protein4765(pre=-,post=-)	115	104	1.615239E-17	4.4605795E-12	0.0	0.0
SD7.mgf	index=67754	-1	060813-SludgeD36_19-24, Cmpd 21162, +MSn(583.8), 52.36 min	CID	583.8	0	-3.3455267	4	VTYAADAFFDFDKAVLKPEGK	Protein2066(pre=K,post=A)	104	77	1.6399863E-17	4.7208977E-12	0.0	0.0
SD7.mgf	index=57234	-1	060813-SludgeD36_19-24, Cmpd 10047, +MSn(813.8965), 27.16 min	CID	813.8965	0	-0.8249036	2	SPTGSTPHQFTDVPR	Protein4646(pre=?,post=?)	178	147	1.6455738E-17	4.4365163E-12	0.0	0.0
SD7.mgf	index=137451	-1	060813-SludgeD36_7-12, Cmpd 17080, +MSn(974.99), 42.84 min	CID	974.99	0	-1.8780205	2	GAPPGYVGYGEGGVLTEAVR	Protein5437(pre=?,post=?)	204	156	1.6462964E-17	4.692982E-12	0.0	0.0
SD7.mgf	index=115489	-1	060813-SludgeD36_31-36, Cmpd 18338, +MSn(1037), 47.71 min	CID	1037.0	0	-2.7074344	2	SEEEDAAPNADTVLLTEIR	Protein8578(pre=-,post=?)	146	124	1.6485819E-17	4.6525123E-12	0.0	0.0
SD7.mgf	index=109653	-1	060813-SludgeD36_31-36, Cmpd 12206, +MSn(746.04), 32.76 min	CID	746.04	1	0.92856175	3	SHDAITAPTLSVDQTTGEVHR	Protein1200(pre=?,post=?)	105	86	1.6520944E-17	4.755752E-12	0.0	0.0
SD7.mgf	index=4795	-1	060813-SludgeD36_13-18, Cmpd 6863, +MSn(884.896), 20.82 min	CID	884.896	0	-0.75871766	2	HYAHVDC+57.021PGHADYVK	Protein5037(pre=?,post=-);Protein8321(pre=?,post=?)	145	105	1.6537461E-17	4.458549E-12	0.0	0.0
SD7.mgf	index=84380	-1	060813-SludgeD36_25-30, Cmpd 10677, +MSn(777.3904), 29.08 min	CID	777.3904	0	-4.553726	2	ASGVTAGTSATTFSPAK	Protein4765(pre=-,post=-)	145	132	1.6557514E-17	4.5724566E-12	0.0	0.0
SD7.mgf	index=39270	-1	060813-SludgeD36_1-6, Cmpd 13593, +MSn(860.424), 38.02 min	CID	860.424	0	0.7093619	2	STTAVGVADDAATDALNK	Protein3373(pre=K,post=?)	101	93	1.6568295E-17	4.6268623E-12	0.0	0.0
SD7.mgf	index=63572	-1	060813-SludgeD36_19-24, Cmpd 16730, +MSn(689.6621), 41.19 min	CID	689.6621	0	-3.539991	3	DNYPHNHGDAINQLFGVR	Protein5074(pre=-,post=G)	73	61	1.6579838E-17	4.6300854E-12	0.0	0.0
SD7.mgf	index=111550	-1	060813-SludgeD36_31-36, Cmpd 14198, +MSn(617.32), 37.28 min	CID	617.32	1	-1.5486826	3	SPAVNATETATKFVQER	Protein3785(pre=K,post=V);Protein5315(pre=K,post=V)	102	88	1.6596635E-17	4.5832604E-12	0.0	0.0
SD7.mgf	index=62561	-1	060813-SludgeD36_19-24, Cmpd 15668, +MSn(796.3844), 38.66 min	CID	796.3844	0	-8.123808	2	SVVSEVAGTAAADC+57.021VR	Protein7725(pre=R,post=?)	139	130	1.662376E-17	4.5379707E-12	0.0	0.0
SD7.mgf	index=35688	-1	060813-SludgeD36_1-6, Cmpd 9721, +MSn(614.3), 28.48 min	CID	614.3	0	-10.631112	3	GAAIWGGSGGAAATTGHAATR	Protein7838(pre=?,post=?)	136	111	1.6657634E-17	4.7951E-12	0.0	0.0
SD7.mgf	index=21660	-1	060813-SludgeD36_13-18, Cmpd 24659, +MSn(960.9858), 60.90 min	CID	960.9858	0	-3.048618	2	VQPDFVDVLDLDQYVR	Protein6396(pre=?,post=?)	202	173	1.6897273E-17	4.6126345E-12	0.0	0.0
SD7.mgf	index=21496	-1	060813-SludgeD36_13-18, Cmpd 24484, +MSn(1170.11), 60.44 min	CID	1170.11	0	-9.180409	2	LSATDLAGSSLTETVTNAFLVTK	Protein8230(pre=?,post=-)	110	69	1.6934402E-17	4.963473E-12	0.0	0.0
SD7.mgf	index=89030	-1	060813-SludgeD36_25-30, Cmpd 15595, +MSn(519.25), 40.06 min	CID	519.25	2	-6.1567054	3	EAYPGDVFYIHSR	Protein4218(pre=-,post=?)	78	77	1.6986275E-17	4.4576404E-12	0.0	0.0
SD7.mgf	index=22566	-1	060813-SludgeD36_13-18, Cmpd 25629, +MSn(1022.5234), 63.45 min	CID	1022.5234	0	0.4178352	2	VGTLNFLANGGDLFTEFTK	Protein9136(pre=?,post=G)	163	133	1.7000059E-17	4.7976375E-12	0.0	0.0
SD7.mgf	index=143978	-1	060813-SludgeD36_7-12, Cmpd 24022, +MSn(1006.0585), 60.84 min	CID	1006.0585	0	1.334689	2	TSADANLAALLLSNPIEVAK	Protein6171(pre=K,post=?)	170	151	1.7026434E-17	4.8536062E-12	0.0	0.0
SD7.mgf	index=139647	-1	060813-SludgeD36_7-12, Cmpd 19407, +MSn(1132.52), 48.81 min	CID	1132.52	2	-12.997756	2	VEAETGNNGLNAATGEMEDLVK	Protein3884(pre=?,post=?)	180	130	1.7042625E-17	4.9511723E-12	0.0	0.0
SD7.mgf	index=86127	-1	060813-SludgeD36_25-30, Cmpd 12547, +MSn(879.44), 33.15 min	CID	879.44	1	-1.0751518	2	APAGASGAADGSPLSASELK	Protein3756(pre=R,post=?)	96	77	1.707732E-17	4.868112E-12	0.0	0.0
SD7.mgf	index=114139	-1	060813-SludgeD36_31-36, Cmpd 16920, +MSn(893.47), 44.03 min	CID	893.47	0	-0.8197492	2	GTADTGSPEVQVALLTAR	Protein7627(pre=?,post=?)	165	148	1.7164127E-17	4.793254E-12	0.0	0.0
SD7.mgf	index=35583	-1	060813-SludgeD36_1-6, Cmpd 9611, +MSn(777.39), 28.22 min	CID	777.39	0	-5.0248013	2	ASGVTAGTSATTFSPAK	Protein4765(pre=-,post=-)	148	135	1.7212638E-17	4.753373E-12	0.0	0.0
SD7.mgf	index=139762	-1	060813-SludgeD36_7-12, Cmpd 19533, +MSn(745.69), 49.13 min	CID	745.69	1	2.8124127	3	LGSDPISTDDPAFETAEAELR	Protein300(pre=K,post=?)	83	72	1.7273978E-17	4.972522E-12	0.0	0.0
SD7.mgf	index=69034	-1	060813-SludgeD36_19-24, Cmpd 22520, +MSn(871.47), 55.92 min	CID	871.47	0	-8.964658	2	VPIPDGSITDFVAVVGR	Protein323(pre=?,post=?);Protein4665(pre=?,post=?);Protein6570(pre=?,post=?);Protein9682(pre=?,post=?)	134	114	1.7406477E-17	4.806903E-12	0.0	0.0
SD7.mgf	index=59471	-1	060813-SludgeD36_19-24, Cmpd 12424, +MSn(953.9095), 31.98 min	CID	953.9095	0	-1.663587	2	GELVADDDTDAGLSEDER	Protein5396(pre=?,post=?)	206	166	1.7448665E-17	4.872714E-12	0.0	0.0
SD7.mgf	index=12927	-1	060813-SludgeD36_13-18, Cmpd 15422, +MSn(652.36), 37.84 min	CID	652.36	1	-1.1846313	3	VAPEEHPVLLTEAPLNPK	Protein981(pre=-,post=?)	68	57	1.7474822E-17	4.880019E-12	0.0	0.0
SD7.mgf	index=138544	-1	060813-SludgeD36_7-12, Cmpd 18238, +MSn(830.95), 45.81 min	CID	830.95	1	-3.4898114	2	IINEPTAAAIAYGLDK	Protein4239(pre=R,post=K);Protein9545(pre=R,post=K)	135	125	1.7488166E-17	4.7739373E-12	0.0	0.0
SD7.mgf	index=64906	-1	060813-SludgeD36_19-24, Cmpd 18147, +MSn(671.7), 44.72 min	CID	671.7	0	-7.9053392	3	IPGILYGADKDPVAISVER	Protein9253(pre=?,post=?)	107	89	1.7592772E-17	4.964909E-12	0.0	0.0
SD7.mgf	index=21186	-1	060813-SludgeD36_13-18, Cmpd 24151, +MSn(1069), 59.56 min	CID	1069.0	1	-5.3399286	2	M+15.995YQLPDQQFANLYWFR	Protein3593(pre=?,post=?)	163	138	1.7639941E-17	4.815369E-12	0.0	0.0
SD7.mgf	index=67702	-1	060813-SludgeD36_19-24, Cmpd 21107, +MSn(956.46), 52.22 min	CID	956.46	1	-5.5316825	3	TDGASDFVPYVEPLTFGTSGEHVIEAK	Protein9360(pre=?,post=A)	113	77	1.7680997E-17	5.3497215E-12	0.0	0.0
SD7.mgf	index=139603	-1	060813-SludgeD36_7-12, Cmpd 19361, +MSn(989.48), 48.70 min	CID	989.48	0	2.6524222	2	EIELEDPYENMGAQLVK	Protein3946(pre=?,post=?)	177	156	1.7683561E-17	4.883422E-12	0.0	0.0
SD7.mgf	index=63540	-1	060813-SludgeD36_19-24, Cmpd 16696, +MSn(1110.49), 41.11 min	CID	1110.49	1	-3.710675	2	TGAYTEFDEPNPINTYGDSK	Protein6501(pre=?,post=?)	162	129	1.783618E-17	5.084435E-12	0.0	0.0
SD7.mgf	index=35014	-1	060813-SludgeD36_1-6, Cmpd 9013, +MSn(855.93), 26.79 min	CID	855.93	0	7.844006	2	EGSTLETQTSTTITNK	Protein7653(pre=R,post=?)	99	90	1.783633E-17	4.868979E-12	0.0	0.0
SD7.mgf	index=140178	-1	060813-SludgeD36_7-12, Cmpd 19971, +MSn(1060.06), 50.27 min	CID	1060.06	1	0.83625627	2	TTPSIVAYAENNEILVGAGAK	Protein2345(pre=?,post=?)	179	146	1.7914396E-17	5.156874E-12	0.0	0.0
SD7.mgf	index=19681	-1	060813-SludgeD36_13-18, Cmpd 22563, +MSn(968.49), 55.37 min	CID	968.49	1	-0.6609759	2	TILDEVYADQVAELAER	Protein2895(pre=?,post=F)	170	150	1.8560786E-17	5.1256725E-12	0.0	0.0
SD7.mgf	index=19983	-1	060813-SludgeD36_13-18, Cmpd 22882, +MSn(727.37), 56.21 min	CID	727.37	1	-8.366054	3	LVDQPFLM+15.995PVEDVFSITGR	Protein10089(pre=R,post=?)	72	62	1.8645369E-17	5.2619658E-12	0.0	0.0
SD7.mgf	index=115160	-1	060813-SludgeD36_31-36, Cmpd 17993, +MSn(895.9496), 46.81 min	CID	895.9496	0	0.0	2	SYELPDGQVITIGNER	Protein4132(pre=?,post=?);Protein8162(pre=?,post=?)	163	148	1.8772378E-17	5.124503E-12	0.0	0.0
SD7.mgf	index=113325	-1	060813-SludgeD36_31-36, Cmpd 16062, +MSn(868.4271), 41.84 min	CID	868.4271	0	-1.616493	2	DVLDNANASYQDIVAK	Protein406(pre=?,post=?);Protein9361(pre=?,post=?)	115	100	1.8819423E-17	5.137345E-12	0.0	0.0
SD7.mgf	index=19247	-1	060813-SludgeD36_13-18, Cmpd 22104, +MSn(799.43), 54.18 min	CID	799.43	1	-0.20280327	3	GTAPVAAELGAIPAAAGSNANVLFGR	Protein442(pre=?,post=?)	127	96	1.8983851E-17	5.70273E-12	0.0	0.0
SD7.mgf	index=107885	-1	060813-SludgeD36_31-36, Cmpd 10298, +MSn(777.3921), 28.50 min	CID	777.3921	0	-2.3553755	2	ASGVTAGTSATTFSPAK	Protein4765(pre=-,post=-)	150	135	1.9045473E-17	5.2595216E-12	0.0	0.0
SD7.mgf	index=138374	-1	060813-SludgeD36_7-12, Cmpd 18055, +MSn(823.9262), 45.35 min	CID	823.9262	0	-1.9260354	2	ELATSDLDLVVAGTDK	Protein4555(pre=?,post=?)	139	125	1.9172715E-17	5.233787E-12	0.0	0.0
SD7.mgf	index=117117	-1	060813-SludgeD36_31-36, Cmpd 20052, +MSn(848.9601), 52.12 min	CID	848.9601	0	-1.6535598	2	TFQTYSPLIASIEVK	Protein10180(pre=R,post=?)	122	114	1.9222342E-17	5.182401E-12	0.0	0.0
SD7.mgf	index=51469	-1	060813-SludgeD36_19-24, Cmpd 3958, +MSn(426.9418), 14.12 min	CID	426.9418	0	-3.1450872	4	GTAM+15.995NPVDHPHGGGEGR	Protein527(pre=?,post=?);Protein8951(pre=?,post=?)	128	109	1.9228004E-17	5.3099283E-12	0.0	0.0
SD7.mgf	index=57909	-1	060813-SludgeD36_19-24, Cmpd 10756, +MSn(777.3923), 28.53 min	CID	777.3923	0	-2.119838	2	ASGVTAGTSATTFSPAK	Protein4765(pre=-,post=-)	148	134	1.9286158E-17	5.3259883E-12	0.0	0.0
SD7.mgf	index=141387	-1	060813-SludgeD36_7-12, Cmpd 21257, +MSn(734.05), 53.59 min	CID	734.05	0	4.988935	3	RLDEELTYVLTHELPSER	Protein9636(pre=K,post=?)	122	104	1.9339021E-17	5.4006153E-12	0.0	0.0
SD7.mgf	index=35657	-1	060813-SludgeD36_1-6, Cmpd 9689, +MSn(777.3924), 28.40 min	CID	777.3924	0	-1.962813	2	ASGVTAGTSATTFSPAK	Protein4765(pre=-,post=-)	161	144	1.9843742E-17	5.479968E-12	0.0	0.0
SD7.mgf	index=38828	-1	060813-SludgeD36_1-6, Cmpd 13121, +MSn(730.8821), 36.83 min	CID	730.8821	0	-1.5866665	2	TDVAAAVAAVGTTDAK	Protein5239(pre=K,post=?)	129	123	1.9849431E-17	5.4185176E-12	0.0	0.0
SD7.mgf	index=92168	-1	060813-SludgeD36_25-30, Cmpd 18914, +MSn(879.8951), 48.53 min	CID	879.8951	0	-2.358452	2	VLGWYDNEWGYSNR	Protein5661(pre=?,post=?)	125	111	1.9879106E-17	5.2887165E-12	0.0	0.0
SD7.mgf	index=62319	-1	060813-SludgeD36_19-24, Cmpd 15414, +MSn(860.43), 38.07 min	CID	860.43	0	-1.2059045	2	VPTPTGSATDLTFEAGR	Protein3400(pre=?,post=E)	183	154	2.0004461E-17	5.5243522E-12	0.0	0.0
SD7.mgf	index=89018	-1	060813-SludgeD36_25-30, Cmpd 15583, +MSn(797.43), 40.03 min	CID	797.43	0	-4.286212	2	GQASDIAIHAQEILK	Protein8760(pre=R,post=?)	107	103	2.0015286E-17	5.3961813E-12	0.0	0.0
SD7.mgf	index=57997	-1	060813-SludgeD36_19-24, Cmpd 10849, +MSn(777.3913), 28.72 min	CID	777.3913	0	-3.3760383	2	ASGVTAGTSATTFSPAK	Protein4765(pre=-,post=-)	148	134	2.0275466E-17	5.5991917E-12	0.0	0.0
SD7.mgf	index=16747	-1	060813-SludgeD36_13-18, Cmpd 19466, +MSn(962.9946), 47.48 min	CID	962.9946	0	-0.8873273	2	EPVIPC+57.021INPPAAGFTDVK	Protein4648(pre=?,post=?)	112	95	2.0289941E-17	5.6661694E-12	0.0	0.0
SD7.mgf	index=61743	-1	060813-SludgeD36_19-24, Cmpd 14809, +MSn(916.5006), 36.77 min	CID	916.5006	0	1.4651113	2	GVVANNTTLAPVGAGYTVK	Protein3904(pre=?,post=?)	116	99	2.0551163E-17	5.7998055E-12	0.0	0.0
SD7.mgf	index=112509	-1	060813-SludgeD36_31-36, Cmpd 15205, +MSn(613.81), 39.70 min	CID	613.81	1	6.193352	4	VLESAIANAEHNDGADIDELQVK	Protein7586(pre=?,post=?)	155	117	2.068143E-17	6.061727E-12	0.0	0.0
SD7.mgf	index=21878	-1	060813-SludgeD36_13-18, Cmpd 24889, +MSn(942.47), 61.51 min	CID	942.47	0	-9.066437	2	NPPAGEEAFLVDLLENR	Protein5226(pre=?,post=?)	162	146	2.0822508E-17	5.7502605E-12	0.0	0.0
SD7.mgf	index=69179	-1	060813-SludgeD36_19-24, Cmpd 22673, +MSn(871.4771), 56.32 min	CID	871.4771	0	-0.7704003	2	VPIPDGSITDFVAVVGR	Protein323(pre=?,post=?);Protein4665(pre=?,post=?);Protein6570(pre=?,post=?);Protein9682(pre=?,post=?)	170	147	2.0906078E-17	5.773339E-12	0.0	0.0
SD7.mgf	index=94837	-1	060813-SludgeD36_25-30, Cmpd 21739, +MSn(883.48), 55.90 min	CID	883.48	0	-3.8687413	2	VLNAGSQSFLYLLNAR	Protein1854(pre=R,post=?)	130	117	2.1024046E-17	5.7391652E-12	0.0	0.0
SD7.mgf	index=114211	-1	060813-SludgeD36_31-36, Cmpd 16996, +MSn(893.97), 44.22 min	CID	893.97	1	-2.6971638	2	GTADTGSPEVQVALLTAR	Protein7627(pre=?,post=?)	172	152	2.1078756E-17	5.8864532E-12	0.0	0.0
SD7.mgf	index=110434	-1	060813-SludgeD36_31-36, Cmpd 13026, +MSn(851.9138), 34.60 min	CID	851.9138	0	-2.2926269	2	AAVTAADAGSDDAEALVR	Protein9424(pre=?,post=?)	199	169	2.139184E-17	5.973885E-12	0.0	0.0
SD7.mgf	index=21487	-1	060813-SludgeD36_13-18, Cmpd 24475, +MSn(927.9445), 60.42 min	CID	927.9445	0	-2.7625246	2	ELAAFAQFASDLDEATR	Protein8830(pre=R,post=K)	189	171	2.1456671E-17	5.9253887E-12	0.0	0.0
SD7.mgf	index=110381	-1	060813-SludgeD36_31-36, Cmpd 12970, +MSn(914.96), 34.48 min	CID	914.96	0	5.003125	2	LAVAAADQGSDDAEQLVR	Protein1246(pre=?,post=?)	214	161	2.1544162E-17	6.0164226E-12	0.0	0.0
SD7.mgf	index=17233	-1	060813-SludgeD36_13-18, Cmpd 19977, +MSn(822.41), 48.75 min	CID	822.41	1	-9.40345	3	VVSAHGNEVGVDYGFITDAATTLK	Protein8230(pre=K,post=?)	108	83	2.2192065E-17	6.559819E-12	0.0	0.0
SD7.mgf	index=64361	-1	060813-SludgeD36_19-24, Cmpd 17571, +MSn(935.45), 43.28 min	CID	935.45	1	-7.0166245	2	ADYNNGPLGVGLAYESTK	Protein6389(pre=?,post=?)	125	99	2.2330945E-17	6.2361396E-12	0.0	0.0
SD7.mgf	index=39415	-1	060813-SludgeD36_1-6, Cmpd 13745, +MSn(919.44), 38.41 min	CID	919.44	0	-6.571871	2	TM+15.995VDEAAANATTDLSLAK	Protein2301(pre=?,post=?)	145	125	2.2350266E-17	6.241535E-12	0.0	0.0
SD7.mgf	index=19999	-1	060813-SludgeD36_13-18, Cmpd 22899, +MSn(661.6638), 56.25 min	CID	661.6638	0	-2.490608	3	ELAAFAQFASDLDEATRK	Protein8830(pre=R,post=?)	149	128	2.2351284E-17	6.2418196E-12	0.0	0.0
SD7.mgf	index=19177	-1	060813-SludgeD36_13-18, Cmpd 22030, +MSn(920.4), 53.99 min	CID	920.4	1	-10.050764	2	SYDSDEFTDYLAGLSR	Protein2777(pre=?,post=?)	130	113	2.2373144E-17	6.1074435E-12	0.0	0.0
SD7.mgf	index=133872	-1	060813-SludgeD36_7-12, Cmpd 13322, +MSn(1139.5278), 34.07 min	CID	1139.5278	0	-0.856988	2	VEAETGNNGLNAATGEM+15.995EDLVK	Protein3884(pre=?,post=?)	142	109	2.2407069E-17	6.5096344E-12	0.0	0.0
SD7.mgf	index=102885	-1	060813-SludgeD36_31-36, Cmpd 4987, +MSn(694.8707), 16.87 min	CID	694.8707	0	-2.7229304	2	AKSPAVNATETATK	Protein5315(pre=-,post=F)	133	132	2.2533838E-17	5.9949923E-12	0.0	0.0
SD7.mgf	index=22569	-1	060813-SludgeD36_13-18, Cmpd 25632, +MSn(670.67), 63.45 min	CID	670.67	0	-2.3661568	3	AVDGAFLMPVEDVFSISGR	Protein7461(pre=-,post=?)	104	94	2.2575547E-17	6.371113E-12	0.0	0.0
SD7.mgf	index=21695	-1	060813-SludgeD36_13-18, Cmpd 24696, +MSn(676.67), 61.00 min	CID	676.67	2	-3.0978227	3	AVDGAFLM+15.995PVEDVFSISGR	Protein7461(pre=-,post=?)	96	86	2.2618504E-17	6.383236E-12	0.0	0.0
SD7.mgf	index=133900	-1	060813-SludgeD36_7-12, Cmpd 13351, +MSn(989.03), 34.14 min	CID	989.03	0	0.80225843	2	TTSNIVGGHVGSPVTLANPR	Protein8513(pre=?,post=?)	224	172	2.2623534E-17	6.4491325E-12	0.0	0.0
SD7.mgf	index=11916	-1	060813-SludgeD36_13-18, Cmpd 14360, +MSn(869.42), 35.65 min	CID	869.42	0	-4.3525147	2	INYSDVTSIGNPSTNR	Protein10055(pre=?,post=?)	118	98	2.271517E-17	6.20081E-12	0.0	0.0
SD7.mgf	index=12295	-1	060813-SludgeD36_13-18, Cmpd 14758, +MSn(976.478), 36.46 min	CID	976.478	0	-0.3750323	2	EISVVSETITTHEYESK	Protein7711(pre=-,post=?)	172	137	2.2802398E-17	6.2970193E-12	0.0	0.0
SD7.mgf	index=12168	-1	060813-SludgeD36_13-18, Cmpd 14625, +MSn(923.94), 36.18 min	CID	923.94	1	-1.0233408	2	QSSAPTELGGVEIDADEK	Protein5256(pre=?,post=?)	112	99	2.3119988E-17	6.4564877E-12	0.0	0.0
SD7.mgf	index=136492	-1	060813-SludgeD36_7-12, Cmpd 16073, +MSn(871.96), 40.30 min	CID	871.96	0	1.2599593	2	TVGNVM+15.995LVAPADEIAAR	Protein8089(pre=-,post=?)	120	114	2.3274876E-17	6.4274966E-12	0.0	0.0
SD7.mgf	index=18331	-1	060813-SludgeD36_13-18, Cmpd 21132, +MSn(1056.5), 51.67 min	CID	1056.5	0	-4.968289	2	SIYDGWITDSDLIGTHYR	Protein5316(pre=?,post=?)	194	162	2.3591603E-17	6.5881914E-12	0.0	0.0
SD7.mgf	index=71295	-1	060813-SludgeD36_19-24, Cmpd 24937, +MSn(923.499), 62.26 min	CID	923.499	0	-2.643641	2	AYGIEDAVNLLTSLPAAK	Protein6507(pre=?,post=?)	143	119	2.3625954E-17	6.597784E-12	0.0	0.0
SD7.mgf	index=66182	-1	060813-SludgeD36_19-24, Cmpd 19502, +MSn(962.9905), 48.13 min	CID	962.9905	0	-5.1972027	2	EPVIPC+57.021INPPAAGFTDVK	Protein4648(pre=?,post=?)	116	99	2.365377E-17	6.605552E-12	0.0	0.0
SD7.mgf	index=51433	-1	060813-SludgeD36_19-24, Cmpd 3920, +MSn(535.5804), 14.02 min	CID	535.5804	0	-2.16525	3	SDKPTEQGDHTYAR	Protein9992(pre=R,post=?)	108	99	2.367741E-17	6.299233E-12	0.0	0.0
SD7.mgf	index=70729	-1	060813-SludgeD36_19-24, Cmpd 24324, +MSn(1013.4989), 60.67 min	CID	1013.4989	0	-2.2282174	2	AVDGAFLM+15.995PVEDVFSISGR	Protein7461(pre=-,post=?)	162	134	2.3766785E-17	6.7072957E-12	0.0	0.0
SD7.mgf	index=66324	-1	060813-SludgeD36_19-24, Cmpd 19651, +MSn(1076.53), 48.50 min	CID	1076.53	1	5.020955	2	IGLAAFC+57.021VSEPDAGSDVSSLR	Protein1716(pre=?,post=?)	178	136	2.3900596E-17	6.8800738E-12	0.0	0.0
SD7.mgf	index=136578	-1	060813-SludgeD36_7-12, Cmpd 16164, +MSn(871.9585), 40.52 min	CID	871.9585	0	-0.48998418	2	TVGNVM+15.995LVAPADEIAAR	Protein8089(pre=-,post=?)	137	132	2.4247559E-17	6.696109E-12	0.0	0.0
SD7.mgf	index=11124	-1	060813-SludgeD36_13-18, Cmpd 13529, +MSn(695.67), 33.98 min	CID	695.67	0	-1.9301836	3	ANGNAFITIEGHTDASGNPAK	Protein4278(pre=?,post=?)	103	85	2.4302366E-17	6.9957273E-12	0.0	0.0
SD7.mgf	index=106542	-1	060813-SludgeD36_31-36, Cmpd 8885, +MSn(846.88), 25.50 min	CID	846.88	0	-9.008745	2	SM+15.995M+15.995GATNPADAAPGTIR	Protein8466(pre=?,post=G)	135	117	2.4303734E-17	6.711622E-12	0.0	0.0
SD7.mgf	index=102806	-1	060813-SludgeD36_31-36, Cmpd 4903, +MSn(694.871), 16.66 min	CID	694.871	0	-2.3715847	2	AKSPAVNATETATK	Protein5315(pre=-,post=F)	139	138	2.4346869E-17	6.477338E-12	0.0	0.0
SD7.mgf	index=40405	-1	060813-SludgeD36_1-6, Cmpd 14787, +MSn(596.6439), 41.09 min	CID	596.6439	0	-0.10229745	3	HLGELNYLVSEEGVTK	Protein5994(pre=K,post=?)	70	64	2.4462321E-17	6.677749E-12	0.0	0.0
SD7.mgf	index=20502	-1	060813-SludgeD36_13-18, Cmpd 23427, +MSn(840.42), 57.65 min	CID	840.42	1	0.09770602	3	SGAAEVVTDHIDTFTETGIALASGR	Protein2159(pre=?,post=?)	113	84	2.4531565E-17	7.310603E-12	0.0	0.0
SD7.mgf	index=65454	-1	060813-SludgeD36_19-24, Cmpd 18727, +MSn(902.5), 46.18 min	CID	902.5	1	1.9296678	2	LGTTNLDGAGLVIAATSTK	Protein4720(pre=?,post=?)	140	123	2.4597246E-17	6.941663E-12	0.0	0.0
SD7.mgf	index=92941	-1	060813-SludgeD36_25-30, Cmpd 19728, +MSn(1059.55), 50.64 min	CID	1059.55	1	0.9519233	2	IFAEDGASIPVTVLDVSNNR	Protein562(pre=?,post=?)	244	192	2.4625021E-17	7.0196826E-12	0.0	0.0
SD7.mgf	index=112614	-1	060813-SludgeD36_31-36, Cmpd 15315, +MSn(915.97), 39.97 min	CID	915.97	1	2.9013443	2	TEGDTGSPEVQVAVLTAR	Protein7108(pre=?,post=?)	184	160	2.468765E-17	6.8942733E-12	0.0	0.0
SD7.mgf	index=18511	-1	060813-SludgeD36_13-18, Cmpd 21322, +MSn(690.04), 52.16 min	CID	690.04	0	-6.3684764	3	GIGVIPPDVALQYGLSGANAR	Protein136(pre=?,post=?)	88	69	2.4870942E-17	7.159399E-12	0.0	0.0
SD7.mgf	index=137158	-1	060813-SludgeD36_7-12, Cmpd 16773, +MSn(868.4159), 42.06 min	CID	868.4159	0	-2.3896272	2	VTFDGYTSGNTVATFR	Protein8098(pre=?,post=?)	134	118	2.488973E-17	6.7944235E-12	0.0	0.0
SD7.mgf	index=21836	-1	060813-SludgeD36_13-18, Cmpd 24845, +MSn(1051.5331), 61.40 min	CID	1051.5331	0	4.52745	2	LYQLPDQQFANLYWFR	Protein4560(pre=?,post=?)	215	175	2.4992417E-17	6.822455E-12	0.0	0.0
SD7.mgf	index=21477	-1	060813-SludgeD36_13-18, Cmpd 24464, +MSn(676.0033), 60.39 min	CID	676.0033	0	0.18057653	3	AVDGAFLM+15.995PVEDVFSISGR	Protein7461(pre=-,post=?)	80	71	2.5041753E-17	7.0671086E-12	0.0	0.0
SD7.mgf	index=139679	-1	060813-SludgeD36_7-12, Cmpd 19441, +MSn(989.4715), 48.90 min	CID	989.4715	0	-5.9216866	2	EIELEDPYENMGAQLVK	Protein3946(pre=?,post=?)	192	165	2.5060646E-17	6.9206476E-12	0.0	0.0
SD7.mgf	index=93135	-1	060813-SludgeD36_25-30, Cmpd 19932, +MSn(792.7), 51.17 min	CID	792.7	1	-9.062783	3	AGAPDLTEEPPFDDEFIEVQR	Protein8328(pre=-,post=?)	118	93	2.510006E-17	7.225353E-12	0.0	0.0
SD7.mgf	index=21724	-1	060813-SludgeD36_13-18, Cmpd 24727, +MSn(960.9864), 61.08 min	CID	960.9864	0	-2.4134893	2	VQPDFVDVLDLDQYVR	Protein6396(pre=?,post=?)	199	171	2.5165312E-17	6.8696524E-12	0.0	0.0
SD7.mgf	index=106298	-1	060813-SludgeD36_31-36, Cmpd 8629, +MSn(584.95), 24.95 min	CID	584.95	1	-2.2608433	3	NNPYAGWHHAQTTVR	Protein5849(pre=?,post=?)	105	87	2.5244073E-17	6.805878E-12	0.0	0.0
SD7.mgf	index=16840	-1	060813-SludgeD36_13-18, Cmpd 19564, +MSn(650.0023), 47.72 min	CID	650.0023	0	-2.0657938	3	FLSQPFHVAEVFTGSPGK	Protein671(pre=?,post=?);Protein8660(pre=?,post=?)	126	102	2.5288149E-17	7.0619686E-12	0.0	0.0
SD7.mgf	index=12174	-1	060813-SludgeD36_13-18, Cmpd 14631, +MSn(903.9428), 36.20 min	CID	903.9428	0	-4.7264504	2	AAVPSGASTGEYEAVELR	Protein3824(pre=?,post=?);Protein10035(pre=?,post=?)	166	134	2.5747838E-17	7.190341E-12	0.0	0.0
SD7.mgf	index=51269	-1	060813-SludgeD36_19-24, Cmpd 3739, +MSn(426.9426), 13.55 min	CID	426.9426	0	-1.2866266	4	GTAM+15.995NPVDHPHGGGEGR	Protein527(pre=?,post=?);Protein8951(pre=?,post=?)	121	103	2.621056E-17	7.2382035E-12	0.0	0.0
SD7.mgf	index=136641	-1	060813-SludgeD36_7-12, Cmpd 16230, +MSn(772.39), 40.68 min	CID	772.39	1	-2.2653413	3	VVSGVGGQYNFVAQAHEIPDAR	Protein5270(pre=?,post=?)	140	109	2.6488092E-17	7.695241E-12	0.0	0.0
SD7.mgf	index=12084	-1	060813-SludgeD36_13-18, Cmpd 14537, +MSn(651.3192), 36.01 min	CID	651.3192	0	-3.279841	3	EISVVSETITTHEYESK	Protein7711(pre=-,post=?)	113	94	2.6532081E-17	7.326993E-12	0.0	0.0
SD7.mgf	index=19658	-1	060813-SludgeD36_13-18, Cmpd 22538, +MSn(1056.15), 55.31 min	CID	1056.15	2	-5.9740777	3	M+15.995DALNGETPYDYAAILGAFGSQNTSEKER	Protein9862(pre=?,post=?)	136	83	2.724372E-17	8.349901E-12	0.0	0.0
SD7.mgf	index=22657	-1	060813-SludgeD36_13-18, Cmpd 25727, +MSn(1005.5), 63.70 min	CID	1005.5	0	-3.7027655	2	AVDGAFLMPVEDVFSISGR	Protein7461(pre=-,post=?)	199	161	2.7318144E-17	7.709535E-12	0.0	0.0
SD7.mgf	index=19344	-1	060813-SludgeD36_13-18, Cmpd 22206, +MSn(1059.0593), 54.45 min	CID	1059.0593	1	-9.656761	2	GSALQALNGETTEFGIPAVLK	Protein5994(pre=?,post=?);Protein9549(pre=?,post=?)	166	130	2.8270373E-17	8.137966E-12	0.0	0.0
SD7.mgf	index=57612	-1	060813-SludgeD36_19-24, Cmpd 10444, +MSn(777.3925), 27.92 min	CID	777.3925	0	-1.8057879	2	ASGVTAGTSATTFSPAK	Protein4765(pre=-,post=-)	133	121	2.8334903E-17	7.824854E-12	0.0	0.0
SD7.mgf	index=141613	-1	060813-SludgeD36_7-12, Cmpd 21499, +MSn(799.43), 54.22 min	CID	799.43	1	-0.20280327	3	GTAPVAAELGAIPAAAGSNANVLFGR	Protein442(pre=?,post=?)	136	99	2.840699E-17	8.533432E-12	0.0	0.0
SD7.mgf	index=64508	-1	060813-SludgeD36_19-24, Cmpd 17725, +MSn(1262.14), 43.67 min	CID	1262.14	0	-10.155175	2	VLVVGNPANTNALIAQSAAAGM+15.995DPGR	Protein2139(pre=?,post=?)	214	130	2.8519484E-17	8.567224E-12	0.0	0.0
SD7.mgf	index=24381	-1	060813-SludgeD36_13-18, Cmpd 27744, +MSn(728.4178), 68.94 min	CID	728.4178	0	-2.094781	3	SVAYTPVIDGPLVLAALTNLR	Protein2935(pre=?,post=A)	133	113	2.856436E-17	8.222594E-12	0.0	0.0
SD7.mgf	index=89009	-1	060813-SludgeD36_25-30, Cmpd 15573, +MSn(518.58), 40.01 min	CID	518.58	0	-8.238701	3	EAYPGDVFYIHSR	Protein4218(pre=-,post=?)	83	81	2.8570537E-17	7.497652E-12	0.0	0.0
SD7.mgf	index=84439	-1	060813-SludgeD36_25-30, Cmpd 10753, +MSn(777.39), 29.25 min	CID	777.39	0	-5.0248013	2	ASGVTAGTSATTFSPAK	Protein4765(pre=-,post=-)	142	127	2.8920643E-17	7.986609E-12	0.0	0.0
SD7.mgf	index=94380	-1	060813-SludgeD36_25-30, Cmpd 21241, +MSn(718.897), 54.60 min	CID	718.897	0	-2.0376227	2	TTGPVIGAFFTAVR	Protein3069(pre=-,post=-)	127	125	2.906304E-17	7.732048E-12	0.0	0.0
SD7.mgf	index=38900	-1	060813-SludgeD36_1-6, Cmpd 13196, +MSn(893.96), 37.02 min	CID	893.96	0	-3.0040927	2	GTAQGLVDALPSTEQTAK	Protein5551(pre=?,post=?)	120	104	2.9116867E-17	8.131176E-12	0.0	0.0
SD7.mgf	index=83983	-1	060813-SludgeD36_25-30, Cmpd 10230, +MSn(814.8809), 28.11 min	CID	814.8809	0	-0.3745034	2	FVTDTTPNNEATYR	Protein1606(pre=?,post=?)	119	103	2.9249093E-17	7.781546E-12	0.0	0.0
SD7.mgf	index=58265	-1	060813-SludgeD36_19-24, Cmpd 11153, +MSn(989.5), 29.39 min	CID	989.5	1	-12.866164	2	LGGGLVVTNHDNGGVASQGPK	Protein2320(pre=K,post=?)	152	108	2.93395E-17	8.445728E-12	0.0	0.0
SD7.mgf	index=13242	-1	060813-SludgeD36_13-18, Cmpd 15753, +MSn(652.0262), 38.57 min	CID	652.0262	0	-0.18721685	3	VAPEEHPVLLTEAPLNPK	Protein981(pre=-,post=?)	77	67	2.9505605E-17	8.239735E-12	0.0	0.0
SD7.mgf	index=16512	-1	060813-SludgeD36_13-18, Cmpd 19218, +MSn(962.994), 46.87 min	CID	962.994	0	-1.5211325	2	EPVIPC+57.021INPPAAGFTDVK	Protein4648(pre=?,post=?)	123	101	2.950718E-17	8.240175E-12	0.0	0.0
SD7.mgf	index=131176	-1	060813-SludgeD36_7-12, Cmpd 10478, +MSn(777.3926), 28.19 min	CID	777.3926	0	-1.7272755	2	ASGVTAGTSATTFSPAK	Protein4765(pre=-,post=-)	159	144	2.9662065E-17	8.191357E-12	0.0	0.0
SD7.mgf	index=114090	-1	060813-SludgeD36_31-36, Cmpd 16869, +MSn(878.47), 43.90 min	CID	878.47	0	5.1414676	2	GAADTGSPEVQVALLTAR	Protein1520(pre=?,post=?)	174	151	2.966497E-17	8.28424E-12	0.0	0.0
SD7.mgf	index=22008	-1	060813-SludgeD36_13-18, Cmpd 25027, +MSn(966.44), 61.87 min	CID	966.44	1	-8.181616	2	SLDAGEFVAYLSDLC+57.021DR	Protein5914(pre=R,post=?);Protein8876(pre=R,post=?)	162	133	2.970227E-17	8.2024595E-12	0.0	0.0
SD7.mgf	index=61258	-1	060813-SludgeD36_19-24, Cmpd 14300, +MSn(959.5209), 35.72 min	CID	959.5209	0	1.5902534	2	LGAGTVM+15.995TTITPVGTAANVK	Protein2391(pre=K,post=V)	132	116	2.970266E-17	8.467129E-12	0.0	0.0
SD7.mgf	index=10243	-1	060813-SludgeD36_13-18, Cmpd 12604, +MSn(596.967), 32.17 min	CID	596.967	0	-0.6134522	3	GITINTAHVEYETANR	Protein3695(pre=?,post=?)	149	122	2.9755397E-17	8.122659E-12	0.0	0.0
SD7.mgf	index=111408	-1	060813-SludgeD36_31-36, Cmpd 14049, +MSn(737.0272), 36.93 min	CID	737.0272	1	-11.404632	3	VIQSAIANAEHNNGADVDELK	Protein3549(pre=?,post=-);Protein4567(pre=?,post=-)	108	82	2.9772176E-17	8.570277E-12	0.0	0.0
SD7.mgf	index=7704	-1	060813-SludgeD36_13-18, Cmpd 9929, +MSn(813.9), 26.81 min	CID	813.9	0	3.5245883	2	SPTGSTPHQFTDVPR	Protein4646(pre=?,post=?)	139	118	2.9968687E-17	8.079648E-12	0.0	0.0
SD7.mgf	index=89609	-1	060813-SludgeD36_25-30, Cmpd 16203, +MSn(954.52), 41.59 min	CID	954.52	1	-10.011186	2	TVVLSYASNIPAGSTVTVK	Protein3826(pre=?,post=?)	90	71	2.9977164E-17	8.459945E-12	0.0	0.0
SD7.mgf	index=67752	-1	060813-SludgeD36_19-24, Cmpd 21160, +MSn(932.9427), 52.35 min	CID	932.9427	0	-8.112286	2	M+15.995AINPFC+57.021EIAVEEAVR	Protein1374(pre=?,post=?)	165	140	3.01052E-17	8.2181475E-12	0.0	0.0
SD7.mgf	index=21676	-1	060813-SludgeD36_13-18, Cmpd 24676, +MSn(1091.17), 60.95 min	CID	1091.17	1	-5.6878457	3	GYVSPYM+15.995VTDPDSM+15.995EAVLDDPYILFVSSK	Protein3770(pre=?,post=V)	96	61	3.0180025E-17	9.249846E-12	0.0	0.0
SD7.mgf	index=118695	-1	060813-SludgeD36_31-36, Cmpd 21728, +MSn(822.397), 56.50 min	CID	822.397	0	-2.7459908	2	SQALSEVYDLFESR	Protein8722(pre=R,post=N)	165	162	3.0208166E-17	8.0367015E-12	0.0	0.0
SD7.mgf	index=134555	-1	060813-SludgeD36_7-12, Cmpd 14039, +MSn(921.92), 35.58 min	CID	921.92	0	-1.3902904	2	QAFDNSVESLTSTDSNK	Protein5712(pre=?,post=?)	115	96	3.0413598E-17	8.398898E-12	0.0	0.0
SD7.mgf	index=116911	-1	060813-SludgeD36_31-36, Cmpd 19835, +MSn(866.93), 51.55 min	CID	866.93	1	-5.10599	2	M+15.995DLIQQLEQEEIAR	Protein7735(pre=-,post=?)	127	127	3.0670683E-17	8.159751E-12	0.0	0.0
SD7.mgf	index=14530	-1	060813-SludgeD36_13-18, Cmpd 17119, +MSn(1017.49), 41.72 min	CID	1017.49	2	7.5678234	2	ALELVSSYGGSYDAESVER	Protein4697(pre=?,post=?)	217	169	3.077795E-17	8.685938E-12	0.0	0.0
SD7.mgf	index=134980	-1	060813-SludgeD36_7-12, Cmpd 14485, +MSn(963.4671), 36.53 min	CID	963.4671	0	-4.3077474	2	INIVDTPGHADFGGEVER	Protein4520(pre=?,post=-)	175	133	3.1015253E-17	8.661319E-12	0.0	0.0
SD7.mgf	index=114210	-1	060813-SludgeD36_31-36, Cmpd 16995, +MSn(900.96), 44.22 min	CID	900.96	1	-2.2017524	2	GEGDTGSPEVQVALLTAR	Protein5356(pre=?,post=?)	198	173	3.103238E-17	8.6661026E-12	0.0	0.0
SD7.mgf	index=16333	-1	060813-SludgeD36_13-18, Cmpd 19028, +MSn(895.9463), 46.40 min	CID	895.9463	0	-3.6786652	2	SYELPDGQVITIGNER	Protein4132(pre=?,post=?);Protein8162(pre=?,post=?)	173	159	3.1047298E-17	8.475323E-12	0.0	0.0
SD7.mgf	index=17839	-1	060813-SludgeD36_13-18, Cmpd 20615, +MSn(943.85), 50.35 min	CID	943.85	1	2.027672	3	NEVLASLPDEQRPVADQLIAGGLPAVR	Protein9235(pre=?,post=?)	320	220	3.1511647E-17	9.534447E-12	0.0	0.0
SD7.mgf	index=61565	-1	060813-SludgeD36_19-24, Cmpd 14622, +MSn(689.05), 36.38 min	CID	689.05	0	13.464145	3	YIPVGTTLHNIELQPGGGAK	Protein188(pre=?,post=?)	122	92	3.1528863E-17	8.9877125E-12	0.0	0.0
SD7.mgf	index=15110	-1	060813-SludgeD36_13-18, Cmpd 17731, +MSn(1060.52), 43.21 min	CID	1060.52	1	3.369395	2	TQEAVLAM+15.995VDGLDADEAVGAK	Protein5805(pre=?,post=?);Protein5969(pre=?,post=?)	168	132	3.1598134E-17	9.095903E-12	0.0	0.0
SD7.mgf	index=7870	-1	060813-SludgeD36_13-18, Cmpd 10104, +MSn(542.9333), 27.16 min	CID	542.9333	0	-1.0117557	3	SPTGSTPHQFTDVPR	Protein4646(pre=?,post=?)	131	112	3.1955496E-17	8.615298E-12	0.0	0.0
SD7.mgf	index=68909	-1	060813-SludgeD36_19-24, Cmpd 22387, +MSn(990), 55.57 min	CID	990.0	1	-1.14007	2	YFEENPAVAQVIEAEIR	Protein5594(pre=?,post=?)	167	147	3.2334047E-17	8.929241E-12	0.0	0.0
SD7.mgf	index=140083	-1	060813-SludgeD36_7-12, Cmpd 19871, +MSn(887.45), 50.01 min	CID	887.45	0	-5.0893893	2	EIVADPFAADTVLAGER	Protein8897(pre=?,post=?)	147	132	3.236412E-17	8.937546E-12	0.0	0.0
SD7.mgf	index=102345	-1	060813-SludgeD36_31-36, Cmpd 4416, +MSn(459.2239), 15.42 min	CID	459.2239	0	-3.056906	3	GPGFGHSISHSHR	Protein2448(pre=?,post=?);Protein8498(pre=?,post=?)	122	109	3.2794403E-17	8.606104E-12	0.0	0.0
SD7.mgf	index=13773	-1	060813-SludgeD36_13-18, Cmpd 16325, +MSn(518.5837), 39.86 min	CID	518.5837	0	-1.1769572	3	EAYPGDVFYLHSR	Protein5682(pre=-,post=?)	108	106	3.2989204E-17	8.657225E-12	0.0	0.0
SD7.mgf	index=143914	-1	060813-SludgeD36_7-12, Cmpd 23952, +MSn(1006.0595), 60.66 min	CID	1006.0595	0	2.3660398	2	TSADANLAALLLSNPIEVAK	Protein6171(pre=K,post=?)	168	148	3.304755E-17	9.4206335E-12	0.0	0.0
SD7.mgf	index=35016	-1	060813-SludgeD36_1-6, Cmpd 9015, +MSn(881.39), 26.79 min	CID	881.39	0	-1.1772274	2	FSATSATYNQC+57.021EPGTK	Protein3700(pre=?,post=?)	111	89	3.328386E-17	9.0858605E-12	0.0	0.0
SD7.mgf	index=140208	-1	060813-SludgeD36_7-12, Cmpd 20002, +MSn(1075.56), 50.34 min	CID	1075.56	1	3.322257	2	EAPTFEQQSTEASVLITGIK	Protein2379(pre=?,post=-)	143	110	3.3346827E-17	9.505946E-12	0.0	0.0
SD7.mgf	index=21322	-1	060813-SludgeD36_13-18, Cmpd 24295, +MSn(1013.5011), 59.95 min	CID	1013.5011	0	-0.06022209	2	AVDGAFLM+15.995PVEDVFSISGR	Protein7461(pre=-,post=?)	156	130	3.3361594E-17	9.4150755E-12	0.0	0.0
SD7.mgf	index=63674	-1	060813-SludgeD36_19-24, Cmpd 16837, +MSn(884.4), 41.46 min	CID	884.4	0	-8.143476	2	YGGTAVDDPPFEDLSGK	Protein9093(pre=K,post=T)	94	80	3.3489512E-17	9.24833E-12	0.0	0.0
SD7.mgf	index=142761	-1	060813-SludgeD36_7-12, Cmpd 22722, +MSn(646.0303), 57.43 min	CID	646.0303	0	0.66134113	3	VLIAPIADIAGDEVVLDGR	Protein7612(pre=?,post=?)	122	105	3.3985113E-17	9.591041E-12	0.0	0.0
SD7.mgf	index=69585	-1	060813-SludgeD36_19-24, Cmpd 23101, +MSn(810.45), 57.45 min	CID	810.45	1	5.299898	3	GLDALLLGAVGDPAPGQAAPAGLVER	Protein6276(pre=?,post=?)	107	78	3.437095E-17	1.0324999E-11	0.0	0.0
SD7.mgf	index=18048	-1	060813-SludgeD36_13-18, Cmpd 20835, +MSn(687.7), 50.90 min	CID	687.7	0	1.5975492	3	TSDIAGDGTTTATVLAQAIVR	Protein2378(pre=-,post=-)	95	83	3.4543552E-17	9.943776E-12	0.0	0.0
SD7.mgf	index=17668	-1	060813-SludgeD36_13-18, Cmpd 20435, +MSn(822.05), 49.90 min	CID	822.05	1	-4.1339226	3	RGDDYTILNTVGENFTYAEER	Protein9428(pre=?,post=?)	81	61	3.4704614E-17	9.99014E-12	0.0	0.0
SD7.mgf	index=126681	-1	060813-SludgeD36_7-12, Cmpd 5748, +MSn(663.3), 18.77 min	CID	663.3	2	-0.39702812	3	SAQDQSNDSDKGQYTSVR	Protein9092(pre=?,post=?)	110	89	3.4916597E-17	9.7508095E-12	0.0	0.0
SD7.mgf	index=37759	-1	060813-SludgeD36_1-6, Cmpd 11998, +MSn(751.8883), 34.02 min	CID	751.8883	0	-3.8152494	2	LIPAGTGFAYHAER	Protein859(pre=-,post=?)	116	106	3.4988337E-17	9.308437E-12	0.0	0.0
SD7.mgf	index=90909	-1	060813-SludgeD36_25-30, Cmpd 17580, +MSn(880.92), 45.10 min	CID	880.92	0	1.6628596	2	TGAGDGDDEQIIVDLSR	Protein1793(pre=?,post=?);Protein10032(pre=?,post=?)	157	138	3.5019598E-17	9.670872E-12	0.0	0.0
SD7.mgf	index=11409	-1	060813-SludgeD36_13-18, Cmpd 13828, +MSn(893.05), 34.56 min	CID	893.05	1	-0.45501578	3	FTEEFDPGADGDHEPDAEAQAAAASK	Protein638(pre=?,post=L)	112	68	3.5769315E-17	1.0745066E-11	0.0	0.0
SD7.mgf	index=70548	-1	060813-SludgeD36_19-24, Cmpd 24130, +MSn(676.34), 60.16 min	CID	676.34	1	3.5523758	3	AVDGAFLM+15.995PVEDVFSISGR	Protein7461(pre=-,post=?)	107	95	3.5879975E-17	1.0125795E-11	0.0	0.0
SD7.mgf	index=116102	-1	060813-SludgeD36_31-36, Cmpd 18986, +MSn(922.4724), 49.36 min	CID	922.4724	0	-1.1247995	2	DASDTGSPEVQIALLTAR	Protein10212(pre=?,post=I)	209	171	3.599707E-17	1.0052542E-11	0.0	0.0
SD7.mgf	index=19366	-1	060813-SludgeD36_13-18, Cmpd 22229, +MSn(1103.08), 54.51 min	CID	1103.08	1	-2.9606237	2	AVVTAEFPGLVATSLVNTSGDR	Protein3230(pre=?,post=T);Protein5596(pre=?,post=T)	254	193	3.609887E-17	1.0487336E-11	0.0	0.0
SD7.mgf	index=89060	-1	060813-SludgeD36_25-30, Cmpd 15627, +MSn(777.38), 40.14 min	CID	777.38	0	9.2647295	2	EAYPGDVFYIHSR	Protein4218(pre=-,post=?)	102	98	3.6569092E-17	9.59668E-12	0.0	0.0
SD7.mgf	index=21305	-1	060813-SludgeD36_13-18, Cmpd 24277, +MSn(814.4371), 59.90 min	CID	814.4371	0	2.2482507	2	YGLTYPGIGFVVWR	Protein5301(pre=K,post=?)	112	105	3.6601488E-17	9.737606E-12	0.0	0.0
SD7.mgf	index=112756	-1	060813-SludgeD36_31-36, Cmpd 15464, +MSn(1013.02), 40.33 min	CID	1013.02	1	-0.029101478	2	AEEIGQPQDIAVVDAGGNLK	Protein798(pre=?,post=?)	153	126	3.6925793E-17	1.0526177E-11	0.0	0.0
SD7.mgf	index=141709	-1	060813-SludgeD36_7-12, Cmpd 21602, +MSn(1077.87), 54.49 min	CID	1077.87	2	1.6255829	3	M+15.995GQGALDVLGSDGQFVPAIHSVGYPLVDADGK	Protein751(pre=?,post=?)	102	45	3.7283492E-17	1.1615597E-11	0.0	0.0
SD7.mgf	index=4960	-1	060813-SludgeD36_13-18, Cmpd 7040, +MSn(590.6), 21.16 min	CID	590.6	1	-2.2392027	3	HYAHVDC+57.021PGHADYVK	Protein5037(pre=?,post=-);Protein8321(pre=?,post=?)	76	62	3.7320834E-17	1.0061809E-11	0.0	0.0
SD7.mgf	index=111264	-1	060813-SludgeD36_31-36, Cmpd 13897, +MSn(892.97), 36.58 min	CID	892.97	0	2.0505264	2	GITINTAHVEYNSPIR	Protein3629(pre=?,post=?);Protein6301(pre=?,post=?)	192	165	3.7384E-17	1.0205122E-11	0.0	0.0
SD7.mgf	index=116339	-1	060813-SludgeD36_31-36, Cmpd 19235, +MSn(844.9534), 49.99 min	CID	844.9534	0	-0.650114	2	FVALPGEAGELGIYPR	Protein6768(pre=?,post=?);Protein8849(pre=?,post=?)	165	144	3.7504577E-17	1.0238037E-11	0.0	0.0
SD7.mgf	index=40139	-1	060813-SludgeD36_1-6, Cmpd 14507, +MSn(777.87), 40.36 min	CID	777.87	1	-5.769474	2	EAYPGDVFYIHSR	Protein4218(pre=-,post=?)	90	88	3.7591488E-17	9.864984E-12	0.0	0.0
SD7.mgf	index=137944	-1	060813-SludgeD36_7-12, Cmpd 17599, +MSn(685.36), 44.17 min	CID	685.36	0	4.8980827	3	VQIIDTPGHVDFTVEVER	Protein7736(pre=R,post=?)	79	62	3.7621898E-17	1.0506292E-11	0.0	0.0
SD7.mgf	index=107708	-1	060813-SludgeD36_31-36, Cmpd 10112, +MSn(777.3933), 28.10 min	CID	777.3933	0	-0.7851252	2	ASGVTAGTSATTFSPAK	Protein4765(pre=-,post=-)	152	136	3.7790712E-17	1.0436132E-11	0.0	0.0
SD7.mgf	index=66292	-1	060813-SludgeD36_19-24, Cmpd 19618, +MSn(879.8917), 48.42 min	CID	879.8917	0	-6.1735954	2	VLGWYDNEWGYSNR	Protein5661(pre=?,post=?)	137	115	3.7838878E-17	1.0066807E-11	0.0	0.0
SD7.mgf	index=60144	-1	060813-SludgeD36_19-24, Cmpd 13130, +MSn(925.45), 33.36 min	CID	925.45	1	-10.391808	2	AAVDAGYAANDLQVGQTGK	Protein7007(pre=R,post=?)	91	72	3.8031846E-17	1.0733081E-11	0.0	0.0
SD7.mgf	index=16820	-1	060813-SludgeD36_13-18, Cmpd 19543, +MSn(962.9917), 47.67 min	CID	962.9917	0	-3.9295924	2	EPVIPC+57.021INPPAAGFTDVK	Protein4648(pre=?,post=?)	149	127	3.804513E-17	1.0624483E-11	0.0	0.0
SD7.mgf	index=140691	-1	060813-SludgeD36_7-12, Cmpd 20516, +MSn(596.64), 51.66 min	CID	596.64	0	-12.889398	3	EAQDLFDRLDVLTPR	Protein9621(pre=-,post=?)	137	125	3.815277E-17	1.0286101E-11	0.0	0.0
SD7.mgf	index=137065	-1	060813-SludgeD36_7-12, Cmpd 16675, +MSn(597.33), 41.81 min	CID	597.33	2	-11.897769	3	IINEPTAAAIAYGLDKK	Protein4239(pre=R,post=?);Protein9545(pre=R,post=?)	93	84	3.8403286E-17	1.0605298E-11	0.0	0.0
SD7.mgf	index=15269	-1	060813-SludgeD36_13-18, Cmpd 17898, +MSn(865.4), 43.61 min	CID	865.4	0	6.4181128	2	FANDDFDVYVNPTGR	Protein7455(pre=?,post=?)	122	108	3.8635618E-17	1.0416279E-11	0.0	0.0
SD7.mgf	index=139568	-1	060813-SludgeD36_7-12, Cmpd 19324, +MSn(737.8885), 48.60 min	CID	737.8885	0	-4.053066	2	TMAGETC+57.021ILLPLR	Protein33(pre=K,post=?)	94	93	3.903903E-17	1.0244857E-11	0.0	0.0
SD7.mgf	index=141861	-1	060813-SludgeD36_7-12, Cmpd 21765, +MSn(735.72), 54.92 min	CID	735.72	1	-6.1961546	3	AVVTAEFPGLVATSLVNTSGDR	Protein3230(pre=?,post=T);Protein5596(pre=?,post=T)	117	93	3.908121E-17	1.1353756E-11	0.0	0.0
SD7.mgf	index=112851	-1	060813-SludgeD36_31-36, Cmpd 15564, +MSn(646.07), 40.58 min	CID	646.07	2	-4.3946867	4	NM+15.995ISVELNGSTLQHEIAAQHGASR	Protein997(pre=?,post=I)	175	123	3.9130702E-17	1.15667614E-11	0.0	0.0
SD7.mgf	index=69780	-1	060813-SludgeD36_19-24, Cmpd 23307, +MSn(952.98), 58.00 min	CID	952.98	0	-5.956301	2	EPAVFLFDEPLSNLDAK	Protein5947(pre=?,post=?)	139	123	3.925977E-17	1.08418205E-11	0.0	0.0
SD7.mgf	index=16359	-1	060813-SludgeD36_13-18, Cmpd 19055, +MSn(926.48), 46.47 min	CID	926.48	1	-3.008774	3	FIYYVGPVDPVRDEVVGPAGPTTATR	Protein10106(pre=?,post=?)	229	142	3.9307745E-17	1.1808008E-11	0.0	0.0
SD7.mgf	index=142029	-1	060813-SludgeD36_7-12, Cmpd 21945, +MSn(597.98), 55.39 min	CID	597.98	0	-7.5530415	3	EGLTVLQYFISTHGAR	Protein145(pre=R,post=?)	106	101	3.987293E-17	1.0884552E-11	0.0	0.0
SD7.mgf	index=21099	-1	060813-SludgeD36_13-18, Cmpd 24058, +MSn(886.4461), 59.32 min	CID	886.4461	0	-11.5673	2	SLLWYDAPVFAAAGYK	Protein4035(pre=?,post=A)	108	92	4.0111768E-17	1.0949751E-11	0.0	0.0
SD7.mgf	index=37664	-1	060813-SludgeD36_1-6, Cmpd 11898, +MSn(751.89), 33.77 min	CID	751.89	0	-1.5423349	2	LIPAGTGFAYHAER	Protein859(pre=-,post=?)	137	122	4.0143833E-17	1.06800254E-11	0.0	0.0
SD7.mgf	index=19901	-1	060813-SludgeD36_13-18, Cmpd 22796, +MSn(823.95), 55.98 min	CID	823.95	1	-3.2971148	2	VAGFPNIVPISFAEGK	Protein694(pre=K,post=?)	84	76	4.0310907E-17	1.1004112E-11	0.0	0.0
SD7.mgf	index=105684	-1	060813-SludgeD36_31-36, Cmpd 7973, +MSn(987.96), 23.54 min	CID	987.96	0	0.8031273	2	SSLGNDQGTQGVDAPASGASR	Protein9022(pre=?,post=?)	180	151	4.060564E-17	1.1688821E-11	0.0	0.0
SD7.mgf	index=106833	-1	060813-SludgeD36_31-36, Cmpd 9191, +MSn(846.89), 26.14 min	CID	846.89	0	2.8107283	2	SM+15.995M+15.995GATNPADAAPGTIR	Protein8466(pre=?,post=G)	145	127	4.0808175E-17	1.1269423E-11	0.0	0.0
SD7.mgf	index=41940	-1	060813-SludgeD36_1-6, Cmpd 16399, +MSn(801.9451), 45.32 min	CID	801.9451	0	-1.2938495	2	NVVNAPFTGTASILAK	Protein6171(pre=?,post=?)	132	119	4.105479E-17	1.12071775E-11	0.0	0.0
SD7.mgf	index=14351	-1	060813-SludgeD36_13-18, Cmpd 16931, +MSn(667), 41.27 min	CID	667.0	0	-4.9413524	3	GVPSPVSHPELTDMTIYR	Protein1247(pre=?,post=?)	109	80	4.1065143E-17	1.1467852E-11	0.0	0.0
SD7.mgf	index=61316	-1	060813-SludgeD36_19-24, Cmpd 14361, +MSn(861.42), 35.84 min	CID	861.42	0	5.6683617	2	QIPDPAEPGDLDPETK	Protein660(pre=?,post=?);Protein8812(pre=?,post=?)	83	70	4.1475594E-17	1.1322049E-11	0.0	0.0
SD7.mgf	index=55353	-1	060813-SludgeD36_19-24, Cmpd 8069, +MSn(829.8931), 23.23 min	CID	829.8931	0	-0.8090032	2	M+15.995GHAGALISGGADTADAK	Protein4875(pre=?,post=?);Protein9829(pre=?,post=?)	143	128	4.147629E-17	1.1582668E-11	0.0	0.0
SD7.mgf	index=127431	-1	060813-SludgeD36_7-12, Cmpd 6539, +MSn(930.65), 20.40 min	CID	930.65	1	-0.7702464	4	SSATTSSATGSDASTADDARDSEDTGSENTGTERPQR	Protein9458(pre=?,post=?)	215	107	4.160054E-17	1.32649985E-11	0.0	0.0
SD7.mgf	index=21427	-1	060813-SludgeD36_13-18, Cmpd 24410, +MSn(1070.54), 60.25 min	CID	1070.54	0	-3.762872	2	LTPAFTLIGEIQDYSSEGAK	Protein4511(pre=?,post=?)	192	161	4.1812637E-17	1.19192356E-11	0.0	0.0
SD7.mgf	index=83477	-1	060813-SludgeD36_25-30, Cmpd 9698, +MSn(813.9009), 27.03 min	CID	813.9009	0	4.5744658	2	SPTGSTPHQFTDVPR	Protein4646(pre=?,post=?)	127	107	4.238425E-17	1.1426922E-11	0.0	0.0
SD7.mgf	index=58071	-1	060813-SludgeD36_19-24, Cmpd 10931, +MSn(777.3917), 28.90 min	CID	777.3917	0	-2.8264508	2	ASGVTAGTSATTFSPAK	Protein4765(pre=-,post=-)	143	127	4.2968033E-17	1.186588E-11	0.0	0.0
SD7.mgf	index=88267	-1	060813-SludgeD36_25-30, Cmpd 14794, +MSn(928.45), 38.13 min	CID	928.45	2	-0.8532596	2	TLESDGYQAVQVTTGER	Protein10086(pre=?,post=?)	150	126	4.300579E-17	1.1876306E-11	0.0	0.0
SD7.mgf	index=51313	-1	060813-SludgeD36_19-24, Cmpd 3788, +MSn(568.9207), 13.68 min	CID	568.9207	0	-1.8237967	3	GTAM+15.995NPVDHPHGGGEGR	Protein527(pre=?,post=?);Protein8951(pre=?,post=?)	130	111	4.3148262E-17	1.1915652E-11	0.0	0.0
SD7.mgf	index=109286	-1	060813-SludgeD36_31-36, Cmpd 11820, +MSn(841.43), 31.91 min	CID	841.43	0	1.3782128	2	YVQTNSSAVANTLSAR	Protein8863(pre=?,post=?)	149	132	4.3316487E-17	1.1824579E-11	0.0	0.0
SD7.mgf	index=90948	-1	060813-SludgeD36_25-30, Cmpd 17621, +MSn(1012), 45.21 min	CID	1012.0	0	-2.5330732	2	GYNIESLTVAPTEDASLSR	Protein2779(pre=?,post=?);Protein8877(pre=?,post=M)	263	217	4.4222664E-17	1.24802104E-11	0.0	0.0
SD7.mgf	index=142006	-1	060813-SludgeD36_7-12, Cmpd 21919, +MSn(720.38), 55.33 min	CID	720.38	0	5.761424	3	WTGNDVPVLLTGASVPEFTR	Protein5388(pre=?,post=?);Protein8865(pre=?,post=?)	109	90	4.4495752E-17	1.26840925E-11	0.0	0.0
SD7.mgf	index=19748	-1	060813-SludgeD36_13-18, Cmpd 22634, +MSn(967.9848), 55.56 min	CID	967.9848	0	-4.2876425	2	TILDEVYADQVAELAER	Protein2895(pre=?,post=F)	203	177	4.4756513E-17	1.235978E-11	0.0	0.0
SD7.mgf	index=139514	-1	060813-SludgeD36_7-12, Cmpd 19267, +MSn(967.49), 48.46 min	CID	967.49	1	8.352074	3	VAQTTSDVDATSTELLAASNEQLHEIR	Protein1346(pre=?,post=?)	130	81	4.4785415E-17	1.3550678E-11	0.0	0.0
SD7.mgf	index=15727	-1	060813-SludgeD36_13-18, Cmpd 18382, +MSn(661.3393), 44.80 min	CID	661.3393	0	-2.860989	3	FANALELHEQLANLGDAR	Protein1739(pre=?,post=?);Protein1795(pre=?,post=?);Protein3684(pre=?,post=?)	123	106	4.542285E-17	1.2684785E-11	0.0	0.0
SD7.mgf	index=12068	-1	060813-SludgeD36_13-18, Cmpd 14520, +MSn(903.95), 35.97 min	CID	903.95	0	3.2409945	2	AAVPSGASTGEYEAVELR	Protein3824(pre=?,post=?);Protein10035(pre=?,post=?)	194	153	4.5565866E-17	1.2724723E-11	0.0	0.0
SD7.mgf	index=22020	-1	060813-SludgeD36_13-18, Cmpd 25040, +MSn(946.9851), 61.91 min	CID	946.9851	0	-0.58006835	2	GYEVPTTWADLLALSEK	Protein9549(pre=?,post=?)	143	114	4.5959958E-17	1.2692118E-11	0.0	0.0
SD7.mgf	index=63595	-1	060813-SludgeD36_19-24, Cmpd 16754, +MSn(884.91), 41.25 min	CID	884.91	1	1.2089081	2	YGGTAVDDPPFEDLSGK	Protein9093(pre=K,post=T)	90	72	4.5973276E-17	1.2695796E-11	0.0	0.0
SD7.mgf	index=64047	-1	060813-SludgeD36_19-24, Cmpd 17232, +MSn(944.92), 42.44 min	CID	944.92	0	-1.1626714	2	WSVSDTAEYGDYVSGPR	Protein4133(pre=?,post=?)	210	161	4.622406E-17	1.2765051E-11	0.0	0.0
SD7.mgf	index=137108	-1	060813-SludgeD36_7-12, Cmpd 16720, +MSn(894.99), 41.92 min	CID	894.99	1	-11.632708	2	IINEPTAAAIAYGLDKK	Protein4239(pre=R,post=?);Protein9545(pre=R,post=?)	139	121	4.6367874E-17	1.2804766E-11	0.0	0.0
SD7.mgf	index=21259	-1	060813-SludgeD36_13-18, Cmpd 24228, +MSn(1182.08), 59.77 min	CID	1182.08	0	-10.120102	2	DLLTEYDFPGDDVPVIAGSALR	Protein7952(pre=?,post=?)	144	106	4.6469733E-17	1.3500247E-11	0.0	0.0
SD7.mgf	index=64531	-1	060813-SludgeD36_19-24, Cmpd 17750, +MSn(842.1), 43.73 min	CID	842.1	1	-6.4282126	3	VLVVGNPANTNALIAQSAAAGM+15.995DPGR	Protein2139(pre=?,post=?)	92	69	4.6662595E-17	1.4017397E-11	0.0	0.0
SD7.mgf	index=138567	-1	060813-SludgeD36_7-12, Cmpd 18262, +MSn(554.3), 45.87 min	CID	554.3	1	-7.894806	3	IINEPTAAAIAYGLDK	Protein4239(pre=R,post=K);Protein9545(pre=R,post=K)	89	85	4.6783936E-17	1.2771126E-11	0.0	0.0
SD7.mgf	index=68953	-1	060813-SludgeD36_19-24, Cmpd 22435, +MSn(882.44), 55.69 min	CID	882.44	0	-11.066494	2	NLSGNLAEIADYTLNR	Protein5057(pre=?,post=?)	134	117	4.6816553E-17	1.278003E-11	0.0	0.0
SD7.mgf	index=65524	-1	060813-SludgeD36_19-24, Cmpd 18801, +MSn(902.5), 46.37 min	CID	902.5	1	1.9296678	2	LGTTNLDGAGLVIAATSTK	Protein4720(pre=?,post=?)	130	112	4.687145E-17	1.3227733E-11	0.0	0.0
SD7.mgf	index=41761	-1	060813-SludgeD36_1-6, Cmpd 16211, +MSn(828.9492), 44.82 min	CID	828.9492	0	-0.2208886	2	ANTAAADVATAAQAIAVK	Protein5167(pre=-,post=?)	127	113	4.7039892E-17	1.3136361E-11	0.0	0.0
SD7.mgf	index=15488	-1	060813-SludgeD36_13-18, Cmpd 18129, +MSn(959.15), 44.18 min	CID	959.15	1	-2.015064	3	LAAPDFGIDPTAPLDQQAADNQPGRPAK	Protein9985(pre=?,post=?)	180	116	4.7254403E-17	1.4393314E-11	0.0	0.0
SD7.mgf	index=83547	-1	060813-SludgeD36_25-30, Cmpd 9772, +MSn(542.9334), 27.18 min	CID	542.9334	0	-0.7869211	3	SPTGSTPHQFTDVPR	Protein4646(pre=?,post=?)	121	102	4.7467673E-17	1.2797427E-11	0.0	0.0
SD7.mgf	index=36960	-1	060813-SludgeD36_1-6, Cmpd 11159, +MSn(829.92), 31.98 min	CID	829.92	0	-1.0296068	2	AGQNADVADVTANTAIK	Protein7692(pre=K,post=?)	121	114	4.7824403E-17	1.3206996E-11	0.0	0.0
SD7.mgf	index=117161	-1	060813-SludgeD36_31-36, Cmpd 20098, +MSn(988.04), 52.24 min	CID	988.04	0	-0.98838264	2	VALGVLPTTDFGTVTQDIK	Protein7150(pre=?,post=?)	146	112	4.895218E-17	1.3814941E-11	0.0	0.0
SD7.mgf	index=20633	-1	060813-SludgeD36_13-18, Cmpd 23565, +MSn(952.9835), 58.02 min	CID	952.9835	0	-2.2416186	2	EPAVFLFDEPLSNLDAK	Protein5947(pre=?,post=?)	141	125	4.9010885E-17	1.3534649E-11	0.0	0.0
SD7.mgf	index=19087	-1	060813-SludgeD36_13-18, Cmpd 21935, +MSn(980.02), 53.75 min	CID	980.02	2	-0.87065715	2	DGILQQVDTPLALYDAPK	Protein7370(pre=?,post=?)	107	85	4.9019762E-17	1.3689259E-11	0.0	0.0
SD7.mgf	index=54948	-1	060813-SludgeD36_19-24, Cmpd 7644, +MSn(663.3373), 22.38 min	CID	663.3373	0	-1.7482297	2	GSEPVAAPADGQVK	Protein1022(pre=R,post=-)	121	120	4.902978E-17	1.3044079E-11	0.0	0.0
SD7.mgf	index=63841	-1	060813-SludgeD36_19-24, Cmpd 17013, +MSn(951.53), 41.90 min	CID	951.53	0	8.531255	2	LGAGTVMTTITPVGTAANVK	Protein2391(pre=K,post=V)	125	108	4.941772E-17	1.4087164E-11	0.0	0.0
SD7.mgf	index=63397	-1	060813-SludgeD36_19-24, Cmpd 16546, +MSn(721.89), 40.75 min	CID	721.89	0	-8.45484	2	VPTADVSVVDLTAR	Protein9531(pre=R,post=?)	80	77	4.954944E-17	1.3182331E-11	0.0	0.0
SD7.mgf	index=35077	-1	060813-SludgeD36_1-6, Cmpd 9079, +MSn(854.44), 26.95 min	CID	854.44	1	8.113699	2	GADVSLSNQSAASTTAVK	Protein657(pre=?,post=?)	132	113	4.96129E-17	1.3854898E-11	0.0	0.0
SD7.mgf	index=68627	-1	060813-SludgeD36_19-24, Cmpd 22087, +MSn(735.72), 54.78 min	CID	735.72	1	-6.1961546	3	AVVTAEFPGLVATSLVNTSGDR	Protein3230(pre=?,post=T);Protein5596(pre=?,post=T)	110	83	4.9640925E-17	1.44215325E-11	0.0	0.0
SD7.mgf	index=134520	-1	060813-SludgeD36_7-12, Cmpd 14002, +MSn(1140.52), 35.50 min	CID	1140.52	2	-10.656942	2	VEAETGNNGLNAATGEM+15.995EDLVK	Protein3884(pre=?,post=?)	153	114	4.996613E-17	1.451601E-11	0.0	0.0
SD7.mgf	index=140571	-1	060813-SludgeD36_7-12, Cmpd 20388, +MSn(659.35), 51.34 min	CID	659.35	0	-6.7574677	3	LLDPPLHEFLPSAEELR	Protein4014(pre=?,post=?)	110	89	5.005922E-17	1.3824154E-11	0.0	0.0
SD7.mgf	index=35769	-1	060813-SludgeD36_1-6, Cmpd 9806, +MSn(614.31), 28.68 min	CID	614.31	0	5.663303	3	GAAIWGGSGGAAATTGHAATR	Protein7838(pre=?,post=?)	141	121	5.0071674E-17	1.4413732E-11	0.0	0.0
SD7.mgf	index=20346	-1	060813-SludgeD36_13-18, Cmpd 23263, +MSn(968.54), 57.21 min	CID	968.54	0	-1.1973348	2	VLIAPIADIAGDEVVLDGR	Protein7612(pre=?,post=?)	148	120	5.032049E-17	1.4201096E-11	0.0	0.0
SD7.mgf	index=20226	-1	060813-SludgeD36_13-18, Cmpd 23137, +MSn(1168.04), 56.88 min	CID	1168.04	1	-3.1095583	2	M+15.995ADQISDSVLDALLEQDPDSR	Protein6311(pre=?,post=?)	111	82	5.0349673E-17	1.4493758E-11	0.0	0.0
SD7.mgf	index=43212	-1	060813-SludgeD36_1-6, Cmpd 17749, +MSn(819.4578), 48.82 min	CID	819.4578	0	-1.5641272	2	LLDLGAPEIIVNNEK	Protein6996(pre=-,post=?)	108	105	5.0468013E-17	1.3606328E-11	0.0	0.0
SD7.mgf	index=141630	-1	060813-SludgeD36_7-12, Cmpd 21517, +MSn(901.44), 54.27 min	CID	901.44	1	-7.9589486	2	AEVPLSEMFGYSTTLR	Protein3482(pre=?,post=?)	143	123	5.0498503E-17	1.3785132E-11	0.0	0.0
SD7.mgf	index=39503	-1	060813-SludgeD36_1-6, Cmpd 13838, +MSn(772.899), 38.65 min	CID	772.899	0	-0.55278355	2	AVAAAAAAAEVASDAASK	Protein3459(pre=?,post=?)	142	124	5.0511993E-17	1.41059785E-11	0.0	0.0
SD7.mgf	index=14282	-1	060813-SludgeD36_13-18, Cmpd 16859, +MSn(936.46), 41.10 min	CID	936.46	1	-4.66147	2	LYVTPESYSAVVSGENR	Protein7149(pre=R,post=?)	161	134	5.0735126E-17	1.4010809E-11	0.0	0.0
SD7.mgf	index=18489	-1	060813-SludgeD36_13-18, Cmpd 21299, +MSn(1034.56), 52.10 min	CID	1034.56	0	-2.8318117	2	GIGVIPPDVALQYGLSGANAR	Protein136(pre=?,post=?)	193	155	5.094119E-17	1.4664034E-11	0.0	0.0
SD7.mgf	index=7985	-1	060813-SludgeD36_13-18, Cmpd 10224, +MSn(777.4), 27.39 min	CID	777.4	0	7.851252	2	ASGVTAGTSATTFSPAK	Protein4765(pre=-,post=-)	115	96	5.1075233E-17	1.4104732E-11	0.0	0.0
SD7.mgf	index=40086	-1	060813-SludgeD36_1-6, Cmpd 14452, +MSn(875.9227), 40.22 min	CID	875.9227	0	-0.7664902	2	GGIVTWETQQTDYPR	Protein6570(pre=?,post=?)	165	144	5.1076242E-17	1.3770308E-11	0.0	0.0
SD7.mgf	index=59156	-1	060813-SludgeD36_19-24, Cmpd 12093, +MSn(655.0177), 31.34 min	CID	655.0177	0	1.490897	3	LGGGLVISNHNTNVPGASAGK	Protein2188(pre=?,post=?)	86	68	5.1123157E-17	1.4716414E-11	0.0	0.0
SD7.mgf	index=89864	-1	060813-SludgeD36_25-30, Cmpd 16474, +MSn(999.99), 42.28 min	CID	999.99	0	0.0	2	NANVATGPTGLADAEELAER	Protein6318(pre=?,post=?)	189	146	5.1305725E-17	1.4625363E-11	0.0	0.0
SD7.mgf	index=71472	-1	060813-SludgeD36_19-24, Cmpd 25128, +MSn(1116.58), 62.76 min	CID	1116.58	0	0.87460226	2	LYTTPEDALATVAALGLGENGR	Protein6628(pre=?,post=?)	178	142	5.1455984E-17	1.4948839E-11	0.0	0.0
SD7.mgf	index=107484	-1	060813-SludgeD36_31-36, Cmpd 9876, +MSn(698.3593), 27.61 min	CID	698.3593	0	-0.08739792	2	GVTAGTSATTFSPAK	Protein172(pre=-,post=?)	92	85	5.1518552E-17	1.3889556E-11	0.0	0.0
SD7.mgf	index=20884	-1	060813-SludgeD36_13-18, Cmpd 23832, +MSn(1014.03), 58.73 min	CID	1014.03	1	0.15158896	2	AAQNVSSTLLYFNDILEK	Protein421(pre=?,post=?)	130	107	5.1559054E-17	1.4398381E-11	0.0	0.0
SD7.mgf	index=93512	-1	060813-SludgeD36_25-30, Cmpd 20328, +MSn(988.0398), 52.20 min	CID	988.0398	0	-1.1737044	2	VALGVLPTTDFGTVTQDIK	Protein7150(pre=?,post=?)	158	124	5.172889E-17	1.4598565E-11	0.0	0.0
SD7.mgf	index=88783	-1	060813-SludgeD36_25-30, Cmpd 15336, +MSn(797.9178), 39.43 min	CID	797.9178	0	-2.5242639	2	VTASGLQYEVITEGK	Protein4099(pre=-,post=?)	88	84	5.1897517E-17	1.3991726E-11	0.0	0.0
SD7.mgf	index=41680	-1	060813-SludgeD36_1-6, Cmpd 16126, +MSn(828.9483), 44.60 min	CID	828.9483	0	-1.3253316	2	ANTAAADVATAAQAIAVK	Protein5167(pre=-,post=?)	156	131	5.2123675E-17	1.4556058E-11	0.0	0.0
SD7.mgf	index=115694	-1	060813-SludgeD36_31-36, Cmpd 18557, +MSn(650.0025), 48.26 min	CID	650.0025	0	-1.7840946	3	FLSQPFHVAEVFTGSPGK	Protein671(pre=?,post=?);Protein8660(pre=?,post=?)	93	72	5.2340548E-17	1.4616622E-11	0.0	0.0
SD7.mgf	index=37768	-1	060813-SludgeD36_1-6, Cmpd 12008, +MSn(501.5962), 34.04 min	CID	501.5962	0	-0.6692498	3	LIPAGTGFAYHAER	Protein859(pre=-,post=?)	100	92	5.264144E-17	1.400494E-11	0.0	0.0
SD7.mgf	index=141789	-1	060813-SludgeD36_7-12, Cmpd 21688, +MSn(735.3881), 54.72 min	CID	735.3881	0	-2.6559033	3	AVVTAEFPGLVATSLVNTSGDR	Protein3230(pre=?,post=T);Protein5596(pre=?,post=T)	142	116	5.2779956E-17	1.5333474E-11	0.0	0.0
SD7.mgf	index=114182	-1	060813-SludgeD36_31-36, Cmpd 16965, +MSn(914.98), 44.14 min	CID	914.98	1	2.5040243	2	SPSDTGSPEVQVALLTAR	Protein7598(pre=?,post=?)	177	151	5.287334E-17	1.476541E-11	0.0	0.0
SD7.mgf	index=142832	-1	060813-SludgeD36_7-12, Cmpd 22797, +MSn(969.04), 57.63 min	CID	969.04	1	-2.9292333	2	VLIAPIADIAGDEVVLDGR	Protein7612(pre=?,post=?)	179	152	5.3157505E-17	1.500174E-11	0.0	0.0
SD7.mgf	index=39646	-1	060813-SludgeD36_1-6, Cmpd 13990, +MSn(933.9315), 39.03 min	CID	933.9315	0	-3.2022831	2	LADQSETGQQWLYDGR	Protein3091(pre=?,post=?)	177	152	5.31748E-17	1.451571E-11	0.0	0.0
SD7.mgf	index=141788	-1	060813-SludgeD36_7-12, Cmpd 21687, +MSn(1102.5781), 54.72 min	CID	1102.5781	0	-3.0999691	2	AVVTAEFPGLVATSLVNTSGDR	Protein3230(pre=?,post=T);Protein5596(pre=?,post=T)	203	148	5.3269343E-17	1.547565E-11	0.0	0.0
SD7.mgf	index=91071	-1	060813-SludgeD36_25-30, Cmpd 17751, +MSn(1067.53), 45.55 min	CID	1067.53	1	1.6312187	2	LFTDDGDAVPVTVVDVSNNR	Protein6609(pre=?,post=?)	213	162	5.3438654E-17	1.5233382E-11	0.0	0.0
SD7.mgf	index=38914	-1	060813-SludgeD36_1-6, Cmpd 13211, +MSn(730.8849), 37.06 min	CID	730.8849	0	2.2547367	2	TDVAAAVAAVGTTDAK	Protein5239(pre=K,post=?)	94	88	5.3570678E-17	1.4623778E-11	0.0	0.0
SD7.mgf	index=135186	-1	060813-SludgeD36_7-12, Cmpd 14702, +MSn(744.888), 37.00 min	CID	744.888	0	-2.6220317	2	ISSVQDM+15.995VPVLER	Protein5371(pre=K,post=?)	112	109	5.3589406E-17	1.4063253E-11	0.0	0.0
SD7.mgf	index=21386	-1	060813-SludgeD36_13-18, Cmpd 24365, +MSn(1071.54), 60.13 min	CID	1071.54	2	-6.8966336	2	LTPAFTLIGEIQDYSSEGAK	Protein4511(pre=?,post=?)	181	150	5.403468E-17	1.5403288E-11	0.0	0.0
SD7.mgf	index=110451	-1	060813-SludgeD36_31-36, Cmpd 13044, +MSn(737.37), 34.64 min	CID	737.37	2	-0.10856208	3	VIQSAIANAEHNNGADVDELK	Protein3549(pre=?,post=-);Protein4567(pre=?,post=-)	123	91	5.4376938E-17	1.5653054E-11	0.0	0.0
SD7.mgf	index=66630	-1	060813-SludgeD36_19-24, Cmpd 19975, +MSn(691.04), 49.32 min	CID	691.04	1	2.062902	3	NALITLHNSLSEVTAPSFR	Protein603(pre=?,post=?)	93	75	5.4658047E-17	1.5425211E-11	0.0	0.0
SD7.mgf	index=59631	-1	060813-SludgeD36_19-24, Cmpd 12592, +MSn(682.3298), 32.30 min	CID	682.3298	0	-2.3257234	3	QSNDALNGAAGAITTGHQYR	Protein6068(pre=?,post=-)	114	90	5.466606E-17	1.558327E-11	0.0	0.0
SD7.mgf	index=6743	-1	060813-SludgeD36_13-18, Cmpd 8917, +MSn(827.84), 24.86 min	CID	827.84	0	-2.0643854	2	GVGTGSSDGSQDWC+57.021NK	Protein3454(pre=-,post=?)	74	64	5.4727067E-17	1.4939449E-11	0.0	0.0
SD7.mgf	index=18736	-1	060813-SludgeD36_13-18, Cmpd 21565, +MSn(961.99), 52.79 min	CID	961.99	1	7.84092	2	ELLSSYDFPGDDLPVVR	Protein19(pre=?,post=?)	141	112	5.513501E-17	1.5225864E-11	0.0	0.0
SD7.mgf	index=39356	-1	060813-SludgeD36_1-6, Cmpd 13683, +MSn(769.72), 38.26 min	CID	769.72	1	-4.4150915	3	SSVVLLLPHGYEGQGPDHSSAR	Protein825(pre=?,post=?);Protein9000(pre=?,post=?)	153	117	5.5448216E-17	1.610865E-11	0.0	0.0
SD7.mgf	index=115954	-1	060813-SludgeD36_31-36, Cmpd 18830, +MSn(922.97), 48.96 min	CID	922.97	1	-5.589775	2	DASDTGSPEVQIALLTAR	Protein10212(pre=?,post=I)	207	169	5.549467E-17	1.5497442E-11	0.0	0.0
SD7.mgf	index=136297	-1	060813-SludgeD36_7-12, Cmpd 15868, +MSn(824.86), 39.79 min	CID	824.86	0	-13.540822	2	WVAVGDENWGEGSSR	Protein5199(pre=?,post=?)	127	107	5.552272E-17	1.496909E-11	0.0	0.0
SD7.mgf	index=7725	-1	060813-SludgeD36_13-18, Cmpd 9951, +MSn(882.4), 26.86 min	CID	882.4	0	-6.986069	2	IEAGQPTVC+57.021SETC+57.021VGR	Protein1962(pre=?,post=?)	149	123	5.568442E-17	1.520079E-11	0.0	0.0
SD7.mgf	index=19961	-1	060813-SludgeD36_13-18, Cmpd 22859, +MSn(984.986), 56.15 min	CID	984.986	0	-2.7264748	2	ELLSSYNFPGDDIPFVR	Protein2735(pre=?,post=?)	153	122	5.570742E-17	1.5383937E-11	0.0	0.0
SD7.mgf	index=112951	-1	060813-SludgeD36_31-36, Cmpd 15669, +MSn(797.8809), 40.84 min	CID	797.8809	0	-3.977806	2	QGNALSWASSGGQGFK	Protein4909(pre=?,post=?);Protein9015(pre=?,post=?)	110	96	5.5897134E-17	1.5258855E-11	0.0	0.0
SD7.mgf	index=144191	-1	060813-SludgeD36_7-12, Cmpd 24262, +MSn(942.98), 61.46 min	CID	942.98	1	-0.22554493	2	NPPAGEEAFLVDLLENR	Protein5226(pre=?,post=?)	178	158	5.598507E-17	1.5460614E-11	0.0	0.0
SD7.mgf	index=107598	-1	060813-SludgeD36_31-36, Cmpd 9996, +MSn(866.4), 27.86 min	CID	866.4	1	-2.642066	2	AAINAATEGADNAEDAAR	Protein1283(pre=?,post=?)	159	139	5.60014E-17	1.563895E-11	0.0	0.0
SD7.mgf	index=40583	-1	060813-SludgeD36_1-6, Cmpd 14974, +MSn(784.887), 41.58 min	CID	784.887	0	-2.332884	2	DAVTASQGAAFAAFNK	Protein5014(pre=K,post=A)	100	94	5.643849E-17	1.5406636E-11	0.0	0.0
SD7.mgf	index=68035	-1	060813-SludgeD36_19-24, Cmpd 21462, +MSn(755.343), 53.14 min	CID	755.343	0	-7.1915536	2	VTYAADAFFDFDK	Protein2066(pre=K,post=A)	99	95	5.664678E-17	1.4865588E-11	0.0	0.0
SD7.mgf	index=139781	-1	060813-SludgeD36_7-12, Cmpd 19553, +MSn(704.08), 49.18 min	CID	704.08	0	-0.693502	3	IAAPVAGADATVNLTKPLFLK	Protein10198(pre=?,post=?)	101	77	5.675106E-17	1.6336474E-11	0.0	0.0
SD7.mgf	index=14930	-1	060813-SludgeD36_13-18, Cmpd 17540, +MSn(987.98), 42.75 min	CID	987.98	0	0.5559998	2	GLATGLGDEGGFAPNLESNR	Protein5774(pre=?,post=A)	257	194	5.734739E-17	1.6347621E-11	0.0	0.0
SD7.mgf	index=135371	-1	060813-SludgeD36_7-12, Cmpd 14896, +MSn(851.38), 37.45 min	CID	851.38	0	-11.040088	2	LEGNYSGLASSDEFGR	Protein5429(pre=?,post=?)	135	114	5.789734E-17	1.5804875E-11	0.0	0.0
SD7.mgf	index=7467	-1	060813-SludgeD36_13-18, Cmpd 9680, +MSn(797.87), 26.32 min	CID	797.87	1	-1.1851386	2	M+15.995VDTVDPDTGEVTAK	Protein3989(pre=?,post=?)	97	84	5.8206185E-17	1.5692564E-11	0.0	0.0
SD7.mgf	index=132976	-1	060813-SludgeD36_7-12, Cmpd 12381, +MSn(890.96), 32.16 min	CID	890.96	0	2.8772154	2	SIAYQEGVVTQNVGSTK	Protein4259(pre=?,post=?)	102	80	5.83987E-17	1.612715E-11	0.0	0.0
SD7.mgf	index=133404	-1	060813-SludgeD36_7-12, Cmpd 12830, +MSn(951.76), 33.07 min	CID	951.76	1	-1.9665647	3	VGM+15.995YPANGTAPGDASTGYPTSGYSSGVGSK	Protein33(pre=?,post=T)	113	57	5.8653544E-17	1.8084471E-11	0.0	0.0
SD7.mgf	index=15518	-1	060813-SludgeD36_13-18, Cmpd 18161, +MSn(771.384), 44.26 min	CID	771.384	0	-1.8198538	2	GYLSPYFINNPEK	Protein2385(pre=-,post=-)	101	97	5.8877287E-17	1.545093E-11	0.0	0.0
SD7.mgf	index=8979	-1	060813-SludgeD36_13-18, Cmpd 11273, +MSn(935.98), 29.53 min	CID	935.98	0	1.1737795	2	IIVTQGDTEPASVEQQR	Protein5024(pre=?,post=?)	161	126	5.990273E-17	1.6542498E-11	0.0	0.0
SD7.mgf	index=65173	-1	060813-SludgeD36_19-24, Cmpd 18429, +MSn(872.8852), 45.42 min	CID	872.8852	0	-4.754773	2	VVGWYDNEWGYSNR	Protein6983(pre=?,post=?);Protein9076(pre=?,post=L)	127	105	5.991481E-17	1.5939975E-11	0.0	0.0
SD7.mgf	index=17764	-1	060813-SludgeD36_13-18, Cmpd 20536, +MSn(944.18), 50.15 min	CID	944.18	2	-2.6723347	3	NEVLASLPDEQRPVADQLIAGGLPAVR	Protein9235(pre=?,post=?)	295	200	6.0094274E-17	1.8182664E-11	0.0	0.0
SD7.mgf	index=66462	-1	060813-SludgeD36_19-24, Cmpd 19796, +MSn(969.52), 48.87 min	CID	969.52	1	-6.140069	2	TLLLGPNC+57.021PGLITPDEVK	Protein5768(pre=?,post=?);Protein9924(pre=?,post=?)	122	82	6.020434E-17	1.6812664E-11	0.0	0.0
SD7.mgf	index=115382	-1	060813-SludgeD36_31-36, Cmpd 18226, +MSn(943.94), 47.41 min	CID	943.94	0	-2.0691156	2	DGDLEQSFSQFGAVTSAK	Protein2627(pre=?,post=?)	127	107	6.0661E-17	1.694019E-11	0.0	0.0
SD7.mgf	index=133847	-1	060813-SludgeD36_7-12, Cmpd 13296, +MSn(909.96), 34.02 min	CID	909.96	0	2.615914	2	EIAQVGSISANSDETIGK	Protein7238(pre=?,post=?)	94	81	6.0964925E-17	1.7025064E-11	0.0	0.0
SD7.mgf	index=139996	-1	060813-SludgeD36_7-12, Cmpd 19779, +MSn(694.04), 49.77 min	CID	694.04	1	-2.873133	3	AIAITEDHLALGETVADLAR	Protein8745(pre=-,post=?)	109	99	6.11263E-17	1.7424846E-11	0.0	0.0
SD7.mgf	index=20661	-1	060813-SludgeD36_13-18, Cmpd 23594, +MSn(1006.53), 58.10 min	CID	1006.53	1	-12.535409	3	DIAALGIYPAVDPLASTSNILQPHVVGER	Protein2847(pre=?,post=?)	136	83	6.118583E-17	1.8752784E-11	0.0	0.0
SD7.mgf	index=134074	-1	060813-SludgeD36_7-12, Cmpd 13534, +MSn(1140.03), 34.52 min	CID	1140.03	1	-0.4007901	2	VEAETGNNGLNAATGEM+15.995EDLVK	Protein3884(pre=?,post=?)	142	106	6.1293514E-17	1.7806808E-11	0.0	0.0
SD7.mgf	index=40210	-1	060813-SludgeD36_1-6, Cmpd 14582, +MSn(834.41), 40.55 min	CID	834.41	0	-6.5101013	2	GESVVDGPADPQDILR	Protein1771(pre=-,post=?)	95	86	6.1399056E-17	1.6760777E-11	0.0	0.0
SD7.mgf	index=20098	-1	060813-SludgeD36_13-18, Cmpd 23003, +MSn(992.5), 56.52 min	CID	992.5	1	3.7850146	2	ELAAFAQFASDLDEATRK	Protein8830(pre=R,post=?)	278	231	6.1849274E-17	1.727203E-11	0.0	0.0
SD7.mgf	index=64850	-1	060813-SludgeD36_19-24, Cmpd 18088, +MSn(935.96), 44.57 min	CID	935.96	1	0.49047154	2	SNTYM+15.995IGATMPLGAGELK	Protein3495(pre=R,post=?)	139	117	6.207458E-17	1.7334948E-11	0.0	0.0
SD7.mgf	index=40506	-1	060813-SludgeD36_1-6, Cmpd 14893, +MSn(784.8853), 41.36 min	CID	784.8853	0	-4.5102425	2	DAVTASQGAAFAAFNK	Protein5014(pre=K,post=A)	84	78	6.262161E-17	1.709451E-11	0.0	0.0
SD7.mgf	index=91299	-1	060813-SludgeD36_25-30, Cmpd 17992, +MSn(728.8391), 46.17 min	CID	728.8391	0	-2.3447978	2	TDYFNTPVDWAK	Protein6870(pre=-,post=?)	59	57	6.2715696E-17	1.6232326E-11	0.0	0.0
SD7.mgf	index=11592	-1	060813-SludgeD36_13-18, Cmpd 14020, +MSn(836.43), 34.95 min	CID	836.43	0	-2.0431845	2	NQTIGNQAGNAFIPAR	Protein8890(pre=?,post=?)	131	115	6.2721116E-17	1.7121672E-11	0.0	0.0
SD7.mgf	index=129197	-1	060813-SludgeD36_7-12, Cmpd 8398, +MSn(751.4), 24.07 min	CID	751.4	0	3.8177578	2	HVQQLVEENHLR	Protein4122(pre=-,post=?);Protein9188(pre=K,post=?)	86	83	6.305101E-17	1.6319114E-11	0.0	0.0
SD7.mgf	index=19539	-1	060813-SludgeD36_13-18, Cmpd 22413, +MSn(1118.04), 54.99 min	CID	1118.04	1	-5.7609835	2	DSVGSVILGEYEHISEGDTVK	Protein6547(pre=-,post=?)	191	150	6.3277543E-17	1.82152E-11	0.0	0.0
SD7.mgf	index=77983	-1	060813-SludgeD36_25-30, Cmpd 3886, +MSn(480.8866), 14.06 min	CID	480.8866	0	-0.6980713	3	QSPDGAVTHSGDNR	Protein3403(pre=K,post=S)	108	100	6.354494E-17	1.6905751E-11	0.0	0.0
SD7.mgf	index=55553	-1	060813-SludgeD36_19-24, Cmpd 8280, +MSn(817.4), 23.66 min	CID	817.4	1	-5.041999	2	VSYGNVNHTAATVDGK	Protein3324(pre=K,post=?)	102	91	6.376626E-17	1.7406977E-11	0.0	0.0
SD7.mgf	index=20996	-1	060813-SludgeD36_13-18, Cmpd 23950, +MSn(738.4332), 59.04 min	CID	738.4332	0	-1.9837147	2	QVGVPYIVVFLNK	Protein5636(pre=-,post=?)	82	82	6.385698E-17	1.675773E-11	0.0	0.0
SD7.mgf	index=114811	-1	060813-SludgeD36_31-36, Cmpd 17626, +MSn(875.45), 45.86 min	CID	875.45	0	-5.1591506	2	TIAPVLEELAQEHGDK	Protein8470(pre=-,post=L)	103	90	6.395906E-17	1.7459608E-11	0.0	0.0
SD7.mgf	index=20718	-1	060813-SludgeD36_13-18, Cmpd 23655, +MSn(982.02), 58.26 min	CID	982.02	1	3.8254285	2	ELLSIYEFPGDDLPVVR	Protein4949(pre=?,post=?)	150	120	6.4089676E-17	1.7698749E-11	0.0	0.0
SD7.mgf	index=43415	-1	060813-SludgeD36_1-6, Cmpd 17979, +MSn(822.4154), 49.40 min	CID	822.4154	0	-2.4490728	2	ISALNSAFDSATTAFK	Protein3615(pre=?,post=?)	160	138	6.418589E-17	1.7521528E-11	0.0	0.0
SD7.mgf	index=111285	-1	060813-SludgeD36_31-36, Cmpd 13920, +MSn(914.9556), 36.64 min	CID	914.9556	0	0.20012501	2	LAVAAADQGSDDAEQLVR	Protein1246(pre=?,post=?)	240	186	6.467056E-17	1.80599E-11	0.0	0.0
SD7.mgf	index=107688	-1	060813-SludgeD36_31-36, Cmpd 10091, +MSn(783.42), 28.06 min	CID	783.42	0	2.8826265	2	EKPQEGEVLAVGPGR	Protein9336(pre=K,post=?)	169	151	6.486829E-17	1.7488686E-11	0.0	0.0
SD7.mgf	index=7789	-1	060813-SludgeD36_13-18, Cmpd 10019, +MSn(542.9334), 26.99 min	CID	542.9334	0	-0.7869211	3	SPTGSTPHQFTDVPR	Protein4646(pre=?,post=?)	117	102	6.508475E-17	1.7547044E-11	0.0	0.0
SD7.mgf	index=66836	-1	060813-SludgeD36_19-24, Cmpd 20191, +MSn(942.44), 49.88 min	CID	942.44	0	11.333637	2	M+15.995SM+15.995NPFDEIAIEEAVR	Protein839(pre=?,post=?)	149	124	6.531084E-17	1.7828619E-11	0.0	0.0
SD7.mgf	index=8268	-1	060813-SludgeD36_13-18, Cmpd 10522, +MSn(777.3918), 27.96 min	CID	777.3918	0	-2.7479382	2	ASGVTAGTSATTFSPAK	Protein4765(pre=-,post=-)	148	129	6.5314406E-17	1.8036964E-11	0.0	0.0
SD7.mgf	index=57504	-1	060813-SludgeD36_19-24, Cmpd 10330, +MSn(777.39), 27.72 min	CID	777.39	0	-5.0248013	2	ASGVTAGTSATTFSPAK	Protein4765(pre=-,post=-)	116	105	6.5451996E-17	1.8074962E-11	0.0	0.0
SD7.mgf	index=107834	-1	060813-SludgeD36_31-36, Cmpd 10244, +MSn(660.35), 28.37 min	CID	660.35	2	7.0030227	3	LGGGLVVTNHDNGGVASQGPK	Protein2320(pre=K,post=?)	105	74	6.5710176E-17	1.8915463E-11	0.0	0.0
SD7.mgf	index=57625	-1	060813-SludgeD36_19-24, Cmpd 10457, +MSn(676.34), 27.95 min	CID	676.34	2	-7.886913	3	IFVLHADHEQNASTSTVR	Protein3591(pre=?,post=?)	101	70	6.590468E-17	1.8404542E-11	0.0	0.0
SD7.mgf	index=118628	-1	060813-SludgeD36_31-36, Cmpd 21657, +MSn(822.3952), 56.32 min	CID	822.3952	0	-4.898254	2	SQALSEVYDLFESR	Protein8722(pre=R,post=N)	145	137	6.590754E-17	1.7534307E-11	0.0	0.0
SD7.mgf	index=40488	-1	060813-SludgeD36_1-6, Cmpd 14874, +MSn(596.64), 41.31 min	CID	596.64	0	-6.649334	3	HLGELNYLVSEEGVTK	Protein5994(pre=K,post=?)	70	65	6.5927175E-17	1.7996866E-11	0.0	0.0
SD7.mgf	index=65691	-1	060813-SludgeD36_19-24, Cmpd 18980, +MSn(886.43), 46.82 min	CID	886.43	0	-6.954309	2	EIWSYGSGYGGNALLGK	Protein10177(pre=R,post=-)	92	81	6.6382746E-17	1.8331994E-11	0.0	0.0
SD7.mgf	index=8368	-1	060813-SludgeD36_13-18, Cmpd 10627, +MSn(777.3919), 28.17 min	CID	777.3919	0	-2.5909133	2	ASGVTAGTSATTFSPAK	Protein4765(pre=-,post=-)	152	135	6.662367E-17	1.8398526E-11	0.0	0.0
SD7.mgf	index=8850	-1	060813-SludgeD36_13-18, Cmpd 11138, +MSn(1038.42), 29.27 min	CID	1038.42	2	-5.8224835	2	NDGNGFQDVSDGSNYANGDK	Protein7867(pre=-,post=?)	160	126	6.7218245E-17	1.9161435E-11	0.0	0.0
SD7.mgf	index=142271	-1	060813-SludgeD36_7-12, Cmpd 22203, +MSn(936.96), 56.07 min	CID	936.96	1	-4.267925	2	IQYYDPAAEGLSLFER	Protein1610(pre=?,post=?)	154	131	6.7582754E-17	1.8448807E-11	0.0	0.0
SD7.mgf	index=87195	-1	060813-SludgeD36_25-30, Cmpd 13669, +MSn(913.9467), 35.55 min	CID	913.9467	0	-1.4692011	2	VAYVTGGM+15.995GGIGTAIC+57.021QR	Protein2512(pre=?,post=?);Protein8569(pre=?,post=?)	154	126	6.761614E-17	1.8882484E-11	0.0	0.0
SD7.mgf	index=66374	-1	060813-SludgeD36_19-24, Cmpd 19704, +MSn(879.8917), 48.64 min	CID	879.8917	0	-6.1735954	2	VLGWYDNEWGYSNR	Protein5661(pre=?,post=?)	123	106	6.776363E-17	1.8028107E-11	0.0	0.0
SD7.mgf	index=110651	-1	060813-SludgeD36_31-36, Cmpd 13254, +MSn(615.3204), 35.11 min	CID	615.3204	0	0.89273316	3	ISYWQGVGAHPTTTVAR	Protein6123(pre=?,post=?)	91	68	6.825572E-17	1.8849228E-11	0.0	0.0
SD7.mgf	index=69557	-1	060813-SludgeD36_19-24, Cmpd 23070, +MSn(968.53), 57.37 min	CID	968.53	0	-11.469207	2	VLIAPIADIAGDEVVLDGR	Protein7612(pre=?,post=?)	138	114	6.879688E-17	1.9415376E-11	0.0	0.0
SD7.mgf	index=64016	-1	060813-SludgeD36_19-24, Cmpd 17199, +MSn(887.98), 42.36 min	CID	887.98	0	0.34367427	2	VLVVGNPANTNAYIAMK	Protein3071(pre=?,post=?);Protein5678(pre=?,post=?);Protein9747(pre=?,post=?)	105	82	6.890074E-17	1.9027351E-11	0.0	0.0
SD7.mgf	index=7792	-1	060813-SludgeD36_13-18, Cmpd 10022, +MSn(813.8955), 26.99 min	CID	813.8955	0	-2.0247633	2	SPTGSTPHQFTDVPR	Protein4646(pre=?,post=?)	192	153	6.891254E-17	1.8579027E-11	0.0	0.0
SD7.mgf	index=56906	-1	060813-SludgeD36_19-24, Cmpd 9702, +MSn(705.33), 26.48 min	CID	705.33	2	-12.412863	3	IVHDAANAVDGVSTESEGQGR	Protein5026(pre=?,post=?)	94	73	6.893219E-17	1.9842957E-11	0.0	0.0
SD7.mgf	index=22109	-1	060813-SludgeD36_13-18, Cmpd 25134, +MSn(1004.5259), 62.16 min	CID	1004.5259	0	-4.6785107	2	LAYSEGQIGWLPYILER	Protein6967(pre=?,post=?)	209	177	6.899626E-17	1.9053733E-11	0.0	0.0
SD7.mgf	index=92850	-1	060813-SludgeD36_25-30, Cmpd 19633, +MSn(782.9126), 50.39 min	CID	782.9126	0	-2.416726	2	TVSGAAVELSEVAFGK	Protein6274(pre=?,post=?)	130	115	6.913099E-17	1.8871448E-11	0.0	0.0
SD7.mgf	index=141173	-1	060813-SludgeD36_7-12, Cmpd 21029, +MSn(860.45), 53.00 min	CID	860.45	1	-2.9559083	3	VVAVDVLHPGTDDVFAPAGTLLDEK	Protein2696(pre=?,post=?)	135	94	6.927039E-17	2.0643131E-11	0.0	0.0
SD7.mgf	index=63123	-1	060813-SludgeD36_19-24, Cmpd 16259, +MSn(518.5834), 40.05 min	CID	518.5834	0	-1.7654359	3	EAYPGDVFYLHSR	Protein5682(pre=-,post=?)	95	92	6.987063E-17	1.833587E-11	0.0	0.0
SD7.mgf	index=39368	-1	060813-SludgeD36_1-6, Cmpd 13696, +MSn(769.39), 38.29 min	CID	769.39	0	1.427929	3	SSVVLLLPHGYEGQGPDHSSAR	Protein825(pre=?,post=?);Protein9000(pre=?,post=?)	139	110	7.052702E-17	2.0489298E-11	0.0	0.0
SD7.mgf	index=19752	-1	060813-SludgeD36_13-18, Cmpd 22638, +MSn(823.44), 55.57 min	CID	823.44	0	-13.415932	2	VAGFPNIVPISFAEGK	Protein694(pre=K,post=?)	82	73	7.0574434E-17	1.926548E-11	0.0	0.0
SD7.mgf	index=21608	-1	060813-SludgeD36_13-18, Cmpd 24604, +MSn(1091.17), 60.76 min	CID	1091.17	1	-5.6878457	3	GYVSPYM+15.995VTDPDSM+15.995EAVLDDPYILFVSSK	Protein3770(pre=?,post=V)	106	66	7.104017E-17	2.177303E-11	0.0	0.0
SD7.mgf	index=136958	-1	060813-SludgeD36_7-12, Cmpd 16563, +MSn(954.0276), 41.53 min	CID	954.0276	0	-0.3198814	2	TVVLSYASNIPAGSTVTVK	Protein3826(pre=?,post=?)	120	89	7.107998E-17	2.0059695E-11	0.0	0.0
SD7.mgf	index=12262	-1	060813-SludgeD36_13-18, Cmpd 14724, +MSn(595.6474), 36.39 min	CID	595.6474	0	-0.7172797	3	GITINTAHVEYNSPIR	Protein3629(pre=?,post=?);Protein6301(pre=?,post=?)	119	104	7.1386666E-17	1.9487204E-11	0.0	0.0
SD7.mgf	index=137750	-1	060813-SludgeD36_7-12, Cmpd 17396, +MSn(620.36), 43.65 min	CID	620.36	1	4.06999	3	AVQIVADEGLAHPLLVGR	Protein7914(pre=?,post=?)	104	88	7.213191E-17	2.0143557E-11	0.0	0.0
SD7.mgf	index=134934	-1	060813-SludgeD36_7-12, Cmpd 14437, +MSn(782.38), 36.42 min	CID	782.38	2	4.220776	2	FPTALEDHFGGSQR	Protein4653(pre=K,post=?)	126	117	7.235099E-17	1.9248547E-11	0.0	0.0
SD7.mgf	index=139656	-1	060813-SludgeD36_7-12, Cmpd 19416, +MSn(967.49), 48.84 min	CID	967.49	1	4.439334	3	TAAEAALRDDLVAQVAGAADEADRGSVEK	Protein9973(pre=R,post=?)	123	76	7.276167E-17	2.2300651E-11	0.0	0.0
SD7.mgf	index=142707	-1	060813-SludgeD36_7-12, Cmpd 22665, +MSn(1009.48), 57.28 min	CID	1009.48	1	-10.312744	2	LGYSAFAPLPDSFFADNGK	Protein632(pre=?,post=?)	133	101	7.2971544E-17	2.0593518E-11	0.0	0.0
SD7.mgf	index=138310	-1	060813-SludgeD36_7-12, Cmpd 17987, +MSn(716.32), 45.17 min	CID	716.32	1	-8.836147	3	ATLFDGSYHDVDSDELSFK	Protein2803(pre=?,post=?)	93	65	7.3036316E-17	2.0611797E-11	0.0	0.0
SD7.mgf	index=68842	-1	060813-SludgeD36_19-24, Cmpd 22316, +MSn(905.47), 55.38 min	CID	905.47	1	-5.293205	2	YVGSTSEIGDALVAAVTR	Protein9141(pre=?,post=-)	131	110	7.330065E-17	2.046994E-11	0.0	0.0
SD7.mgf	index=61116	-1	060813-SludgeD36_19-24, Cmpd 14151, +MSn(861.41), 35.42 min	CID	861.41	0	-5.95178	2	QIPDPAEPGDLDPETK	Protein660(pre=?,post=?);Protein8812(pre=?,post=?)	85	71	7.351503E-17	2.0068206E-11	0.0	0.0
SD7.mgf	index=61523	-1	060813-SludgeD36_19-24, Cmpd 14578, +MSn(892.9731), 36.29 min	CID	892.9731	0	5.5364213	2	GITINTAHVEYNSPIR	Protein3629(pre=?,post=?);Protein6301(pre=?,post=?)	185	154	7.35796E-17	2.0085834E-11	0.0	0.0
SD7.mgf	index=132165	-1	060813-SludgeD36_7-12, Cmpd 11529, +MSn(826.39), 30.40 min	CID	826.39	1	5.936511	3	AQDETHGFTVSTYNTHASVEPGK	Protein1217(pre=-,post=?)	122	81	7.375187E-17	2.1616672E-11	0.0	0.0
SD7.mgf	index=14108	-1	060813-SludgeD36_13-18, Cmpd 16676, +MSn(960.99), 40.67 min	CID	960.99	1	-6.6394143	2	NVILGSSTFANAQDGINAK	Protein291(pre=?,post=?)	109	80	7.3817955E-17	2.0832386E-11	0.0	0.0
SD7.mgf	index=13691	-1	060813-SludgeD36_13-18, Cmpd 16238, +MSn(518.5836), 39.65 min	CID	518.5836	0	-1.294653	3	EAYPGDVFYLHSR	Protein5682(pre=-,post=?)	109	105	7.487385E-17	1.9648845E-11	0.0	0.0
SD7.mgf	index=62658	-1	060813-SludgeD36_19-24, Cmpd 15770, +MSn(867.44), 38.89 min	CID	867.44	0	1.2665247	2	VPTPTGSATDLTFEAAR	Protein2551(pre=?,post=?)	147	118	7.4929296E-17	2.0692175E-11	0.0	0.0
SD7.mgf	index=39048	-1	060813-SludgeD36_1-6, Cmpd 13352, +MSn(893.9609), 37.41 min	CID	893.9609	0	-2.048245	2	GTAQGLVDALPSTEQTAK	Protein5551(pre=?,post=?)	145	123	7.5711464E-17	2.1143183E-11	0.0	0.0
SD7.mgf	index=71402	-1	060813-SludgeD36_19-24, Cmpd 25052, +MSn(547.3114), 62.56 min	CID	547.3114	0	1.7842937	3	LLLAGLATALFEHDR	Protein3265(pre=-,post=?)	98	95	7.596966E-17	2.0481648E-11	0.0	0.0
SD7.mgf	index=112032	-1	060813-SludgeD36_31-36, Cmpd 14704, +MSn(567.63), 38.49 min	CID	567.63	0	-3.44083	3	VTDELRGDGLELEVR	Protein9312(pre=R,post=?)	125	115	7.6253426E-17	2.0558152E-11	0.0	0.0
SD7.mgf	index=20654	-1	060813-SludgeD36_13-18, Cmpd 23587, +MSn(981.5145), 58.08 min	CID	981.5145	0	-0.062184665	2	ELLSIYEFPGDDLPVVR	Protein4949(pre=?,post=?)	152	125	7.703528E-17	2.1273754E-11	0.0	0.0
SD7.mgf	index=21124	-1	060813-SludgeD36_13-18, Cmpd 24085, +MSn(879.942), 59.39 min	CID	879.942	0	-3.5374854	2	DIIAILGMDELSPEDK	Protein4391(pre=?,post=?)	120	104	7.772168E-17	2.121654E-11	0.0	0.0
SD7.mgf	index=91447	-1	060813-SludgeD36_25-30, Cmpd 18147, +MSn(841.47), 46.57 min	CID	841.47	0	5.6576815	2	LLDQGQAGDNVGILLR	Protein8649(pre=K,post=?)	160	139	7.8084923E-17	2.1315701E-11	0.0	0.0
SD7.mgf	index=21172	-1	060813-SludgeD36_13-18, Cmpd 24136, +MSn(886.4535), 59.52 min	CID	886.4535	0	-3.2360897	2	SLLWYDAPVFAAAGYK	Protein4035(pre=?,post=A)	93	78	7.850052E-17	2.142915E-11	0.0	0.0
SD7.mgf	index=114395	-1	060813-SludgeD36_31-36, Cmpd 17189, +MSn(888.42), 44.73 min	CID	888.42	1	-9.0379925	2	TGAGEGDDEQIVVDLTR	Protein3361(pre=?,post=?)	175	151	7.8728927E-17	2.1741466E-11	0.0	0.0
SD7.mgf	index=130042	-1	060813-SludgeD36_7-12, Cmpd 9286, +MSn(803.87), 25.83 min	CID	803.87	1	-6.1145654	2	ASTGYPTSGYSSGVGSK	Protein33(pre=D,post=T)	98	80	7.918784E-17	2.1868196E-11	0.0	0.0
SD7.mgf	index=140615	-1	060813-SludgeD36_7-12, Cmpd 20435, +MSn(596.65), 51.46 min	CID	596.65	0	3.8872788	3	EAQDLFDRLDVLTPR	Protein9621(pre=-,post=?)	173	155	7.93874E-17	2.1403082E-11	0.0	0.0
SD7.mgf	index=61355	-1	060813-SludgeD36_19-24, Cmpd 14402, +MSn(640.0172), 35.93 min	CID	640.0172	0	2.9563196	3	LGAGTVM+15.995TTITPVGTAANVK	Protein2391(pre=K,post=V)	64	52	7.949581E-17	2.2661312E-11	0.0	0.0
SD7.mgf	index=41080	-1	060813-SludgeD36_1-6, Cmpd 15496, +MSn(861.3897), 42.95 min	CID	861.3897	0	-2.5508316	2	SDANNTYNFFNSTVK	Protein6856(pre=?,post=?)	117	98	8.0699655E-17	2.1756869E-11	0.0	0.0
SD7.mgf	index=65139	-1	060813-SludgeD36_19-24, Cmpd 18393, +MSn(1067.02), 45.33 min	CID	1067.02	0	-6.177725	2	LFTDDGDAVPVTVVDVSNNR	Protein6609(pre=?,post=?)	190	150	8.086982E-17	2.3052995E-11	0.0	0.0
SD7.mgf	index=111351	-1	060813-SludgeD36_31-36, Cmpd 13989, +MSn(892.97), 36.79 min	CID	892.97	0	2.0505264	2	GITINTAHVEYNSPIR	Protein3629(pre=?,post=?);Protein6301(pre=?,post=?)	141	117	8.14957E-17	2.2246777E-11	0.0	0.0
SD7.mgf	index=78244	-1	060813-SludgeD36_25-30, Cmpd 4166, +MSn(853.8532), 14.79 min	CID	853.8532	0	-2.2874196	2	SGAM+15.995M+15.995QTTC+57.021TDAATTK	Protein1007(pre=?,post=?)	148	130	8.1679566E-17	2.229697E-11	0.0	0.0
SD7.mgf	index=140970	-1	060813-SludgeD36_7-12, Cmpd 20814, +MSn(831.44), 52.43 min	CID	831.44	0	-8.074922	3	GTAPVAAELVAAPAVAGTNSNVLWGR	Protein2394(pre=?,post=?)	122	83	8.171125E-17	2.4545978E-11	0.0	0.0
SD7.mgf	index=83576	-1	060813-SludgeD36_25-30, Cmpd 9802, +MSn(813.8984), 27.24 min	CID	813.8984	0	1.4998248	2	SPTGSTPHQFTDVPR	Protein4646(pre=?,post=?)	152	124	8.171978E-17	2.2031897E-11	0.0	0.0
SD7.mgf	index=31983	-1	060813-SludgeD36_1-6, Cmpd 5795, +MSn(830.9088), 19.00 min	CID	830.9088	0	-1.9833055	2	VASTTPSNQATAEAANK	Protein2185(pre=?,post=?)	119	100	8.176356E-17	2.2579499E-11	0.0	0.0
SD7.mgf	index=64542	-1	060813-SludgeD36_19-24, Cmpd 17761, +MSn(850.43), 43.76 min	CID	850.43	0	-3.3731673	3	VTNIHVEETEGPSLDDAAIVVAGGR	Protein439(pre=?,post=?)	104	73	8.177816E-17	2.4370547E-11	0.0	0.0
SD7.mgf	index=89097	-1	060813-SludgeD36_25-30, Cmpd 15666, +MSn(646.07), 40.24 min	CID	646.07	2	-4.3946867	4	NM+15.995ISVELNGSTLQHEIAAQHGASR	Protein997(pre=?,post=I)	184	135	8.243768E-17	2.4368E-11	0.0	0.0
SD7.mgf	index=89173	-1	060813-SludgeD36_25-30, Cmpd 15746, +MSn(645.8159), 40.44 min	CID	645.8159	1	-9.429992	4	NM+15.995ISVELNGSTLQHEIAAQHGASR	Protein997(pre=?,post=I)	198	143	8.283732E-17	2.4486132E-11	0.0	0.0
SD7.mgf	index=53499	-1	060813-SludgeD36_19-24, Cmpd 6119, +MSn(748.354), 19.30 min	CID	748.354	0	-3.3439162	2	GQTVC+57.021VQSGTTTEK	Protein55(pre=?,post=-)	120	103	8.2944795E-17	2.2066965E-11	0.0	0.0
SD7.mgf	index=137154	-1	060813-SludgeD36_7-12, Cmpd 16768, +MSn(933.47), 42.05 min	CID	933.47	1	0.29551923	2	EITLTNTASNPVNDFTK	Protein1939(pre=?,post=?)	101	80	8.309178E-17	2.2946292E-11	0.0	0.0
SD7.mgf	index=71252	-1	060813-SludgeD36_19-24, Cmpd 24889, +MSn(891.5156), 62.14 min	CID	891.5156	0	-1.0953946	2	VPVPTGSLTELVTVLEK	Protein1758(pre=?,post=?)	145	116	8.313398E-17	2.2957948E-11	0.0	0.0
SD7.mgf	index=22646	-1	060813-SludgeD36_13-18, Cmpd 25715, +MSn(727.04), 63.67 min	CID	727.04	0	-2.2666504	3	LVDQPFLM+15.995PVEDVFSITGR	Protein10089(pre=R,post=?)	69	61	8.325478E-17	2.349558E-11	0.0	0.0
SD7.mgf	index=109571	-1	060813-SludgeD36_31-36, Cmpd 12120, +MSn(559.78), 32.57 min	CID	559.78	1	-2.2625284	4	SHDAITAPTLSVDQTTGEVHR	Protein1200(pre=?,post=?)	100	79	8.327699E-17	2.397228E-11	0.0	0.0
SD7.mgf	index=89945	-1	060813-SludgeD36_25-30, Cmpd 16560, +MSn(851.4312), 42.50 min	CID	851.4312	0	-0.21505605	2	HTGNISLNDVYEIAR	Protein5099(pre=-,post=?)	217	177	8.3422025E-17	2.2490829E-11	0.0	0.0
SD7.mgf	index=61190	-1	060813-SludgeD36_19-24, Cmpd 14229, +MSn(727.9012), 35.57 min	CID	727.9012	0	-0.7546574	2	LDVAGPATVTAGNIR	Protein2394(pre=R,post=?);Protein3464(pre=R,post=?)	139	127	8.343376E-17	2.2493993E-11	0.0	0.0
SD7.mgf	index=40683	-1	060813-SludgeD36_1-6, Cmpd 15079, +MSn(793.8712), 41.85 min	CID	793.8712	0	-5.9199514	2	NTADNTVYATFVDR	Protein2580(pre=?,post=?)	161	147	8.3968097E-17	2.2339209E-11	0.0	0.0
SD7.mgf	index=139424	-1	060813-SludgeD36_7-12, Cmpd 19173, +MSn(840.44), 48.21 min	CID	840.44	0	-7.334855	2	VAGTSEFVTALQLDTK	Protein7777(pre=K,post=?)	103	96	8.4103536E-17	2.2958668E-11	0.0	0.0
SD7.mgf	index=70529	-1	060813-SludgeD36_19-24, Cmpd 24109, +MSn(676.67), 60.10 min	CID	676.67	2	-3.0978227	3	AVDGAFLM+15.995PVEDVFSISGR	Protein7461(pre=-,post=?)	86	74	8.437655E-17	2.381216E-11	0.0	0.0
SD7.mgf	index=66849	-1	060813-SludgeD36_19-24, Cmpd 20205, +MSn(942.92), 49.92 min	CID	942.92	1	-11.688722	2	M+15.995SM+15.995NPFDEIAIEEAVR	Protein839(pre=?,post=?)	168	134	8.454019E-17	2.3077866E-11	0.0	0.0
SD7.mgf	index=139766	-1	060813-SludgeD36_7-12, Cmpd 19537, +MSn(914.5), 49.14 min	CID	914.5	1	-10.325598	3	NAVLAALPDEQRPVADQLVAGGLPAVR	Protein9118(pre=?,post=?)	298	207	8.549654E-17	2.5868602E-11	0.0	0.0
SD7.mgf	index=112658	-1	060813-SludgeD36_31-36, Cmpd 15361, +MSn(931.97), 40.08 min	CID	931.97	0	-3.732943	2	LTYWQGVGAQASPTVER	Protein9889(pre=?,post=?)	157	128	8.557482E-17	2.3632E-11	0.0	0.0
SD7.mgf	index=140511	-1	060813-SludgeD36_7-12, Cmpd 20324, +MSn(876.91), 51.18 min	CID	876.91	0	6.6122847	2	VDAEFWMVNVSNDAR	Protein8233(pre=?,post=?)	137	118	8.5840695E-17	2.314291E-11	0.0	0.0
SD7.mgf	index=111763	-1	060813-SludgeD36_31-36, Cmpd 14421, +MSn(954.9694), 37.82 min	CID	954.9694	0	0.44739264	2	IFM+15.995QPASEGTGVIAGGAMR	Protein5967(pre=?,post=?)	168	128	8.5890524E-17	2.4239421E-11	0.0	0.0
SD7.mgf	index=38433	-1	060813-SludgeD36_1-6, Cmpd 12706, +MSn(872.441), 35.78 min	CID	872.441	0	-0.76954913	2	DALTTANTDGLINPAEK	Protein3610(pre=?,post=?)	113	94	8.617108E-17	2.3796659E-11	0.0	0.0
SD7.mgf	index=114363	-1	060813-SludgeD36_31-36, Cmpd 17155, +MSn(1019.01), 44.64 min	CID	1019.01	0	-0.359379	2	GYNIETLTVAPTDDATLSR	Protein3052(pre=?,post=-)	202	174	8.639138E-17	2.438077E-11	0.0	0.0
SD7.mgf	index=110953	-1	060813-SludgeD36_31-36, Cmpd 13571, +MSn(712.05), 35.81 min	CID	712.05	1	1.0586659	3	ILAVETVDHPTDAQVVAQAR	Protein253(pre=?,post=?)	123	97	8.682213E-17	2.4749777E-11	0.0	0.0
SD7.mgf	index=8416	-1	060813-SludgeD36_13-18, Cmpd 10677, +MSn(626.65), 28.27 min	CID	626.65	0	5.45438	3	TFATPHGGGGPGAGPVGVGER	Protein4696(pre=?,post=?)	98	80	8.752651E-17	2.5195556E-11	0.0	0.0
SD7.mgf	index=111036	-1	060813-SludgeD36_31-36, Cmpd 13658, +MSn(795.4), 36.01 min	CID	795.4	0	0.61388177	2	AVPATQSNLDAFEAR	Protein9192(pre=?,post=?)	134	118	8.878219E-17	2.3935945E-11	0.0	0.0
SD7.mgf	index=136682	-1	060813-SludgeD36_7-12, Cmpd 16273, +MSn(920.9041), 40.79 min	CID	920.9041	0	-6.892805	2	QYAGFSTAEESNAFYR	Protein1575(pre=?,post=?);Protein9784(pre=?,post=?)	204	161	8.879829E-17	2.4240245E-11	0.0	0.0
SD7.mgf	index=110851	-1	060813-SludgeD36_31-36, Cmpd 13464, +MSn(680.37), 35.57 min	CID	680.37	1	1.393061	2	SLGSGSVEVLGTPR	Protein8734(pre=R,post=?)	108	105	8.9097675E-17	2.3703902E-11	0.0	0.0
SD7.mgf	index=92771	-1	060813-SludgeD36_25-30, Cmpd 19550, +MSn(782.9122), 50.18 min	CID	782.9122	0	-2.9624383	2	TVSGAAVELSEVAFGK	Protein6274(pre=?,post=?)	131	117	8.9161295E-17	2.433934E-11	0.0	0.0
SD7.mgf	index=67331	-1	060813-SludgeD36_19-24, Cmpd 20715, +MSn(707.35), 51.21 min	CID	707.35	2	1.7005726	3	FEAAEGNVLDAYLHIQDGR	Protein9719(pre=R,post=?)	92	81	8.9569605E-17	2.5277707E-11	0.0	0.0
SD7.mgf	index=70392	-1	060813-SludgeD36_19-24, Cmpd 23963, +MSn(1026.96), 59.72 min	CID	1026.96	0	-2.8527687	2	SEAFELPFFTYDAEGSSR	Protein7831(pre=?,post=A)	149	123	8.9810374E-17	2.5080445E-11	0.0	0.0
SD7.mgf	index=14958	-1	060813-SludgeD36_13-18, Cmpd 17570, +MSn(988.98), 42.82 min	CID	988.98	2	-2.8396478	2	GLATGLGDEGGFAPNLESNR	Protein5774(pre=?,post=A)	236	187	8.990994E-17	2.5629996E-11	0.0	0.0
SD7.mgf	index=61362	-1	060813-SludgeD36_19-24, Cmpd 14409, +MSn(727.9043), 35.94 min	CID	727.9043	0	3.5217345	2	LDVAGPATVTAGNIR	Protein2394(pre=R,post=?);Protein3464(pre=R,post=?)	106	97	9.059644E-17	2.4425071E-11	0.0	0.0
SD7.mgf	index=56290	-1	060813-SludgeD36_19-24, Cmpd 9055, +MSn(856.939), 25.20 min	CID	856.939	0	1.9230684	2	LVGGASNPAGSNGNVGSVR	Protein2952(pre=?,post=?)	176	131	9.1112866E-17	2.5713235E-11	0.0	0.0
SD7.mgf	index=89119	-1	060813-SludgeD36_25-30, Cmpd 15689, +MSn(861.09), 40.29 min	CID	861.09	2	-5.413151	3	NM+15.995ISVELNGSTLQHEIAAQHGASR	Protein997(pre=?,post=I)	250	164	9.1488876E-17	2.704347E-11	0.0	0.0
SD7.mgf	index=66843	-1	060813-SludgeD36_19-24, Cmpd 20199, +MSn(766.8999), 49.90 min	CID	766.8999	0	-1.9896675	2	TPDDLLAITNFGQK	Protein8668(pre=K,post=?)	118	114	9.159187E-17	2.4367468E-11	0.0	0.0
SD7.mgf	index=78177	-1	060813-SludgeD36_25-30, Cmpd 4091, +MSn(853.8519), 14.60 min	CID	853.8519	0	-3.7885387	2	SGAM+15.995M+15.995QTTC+57.021TDAATTK	Protein1007(pre=?,post=?)	129	106	9.181115E-17	2.50627E-11	0.0	0.0
SD7.mgf	index=54813	-1	060813-SludgeD36_19-24, Cmpd 7502, +MSn(449.5699), 22.10 min	CID	449.5699	0	-1.0182248	3	HPVSPWGKPEGR	Protein8778(pre=R,post=?)	78	77	9.190897E-17	2.3788247E-11	0.0	0.0
SD7.mgf	index=138368	-1	060813-SludgeD36_7-12, Cmpd 18048, +MSn(944.79), 45.33 min	CID	944.79	2	-4.0928454	3	NPETISDQGLKPM+15.995YQDEYILGFQK	Protein9246(pre=?,post=?)	101	58	9.249372E-17	2.7340498E-11	0.0	0.0
SD7.mgf	index=67374	-1	060813-SludgeD36_19-24, Cmpd 20760, +MSn(935.49), 51.33 min	CID	935.49	0	1.1743942	2	LGVPLGDVELASFPNGER	Protein5795(pre=R,post=?)	179	145	9.285304E-17	2.593014E-11	0.0	0.0
SD7.mgf	index=21385	-1	060813-SludgeD36_13-18, Cmpd 24364, +MSn(880.43), 60.13 min	CID	880.43	0	-0.62391794	2	AYGQGLVAAFTEEFEK	Protein10315(pre=-,post=?)	96	85	9.329212E-17	2.5466976E-11	0.0	0.0
SD7.mgf	index=13964	-1	060813-SludgeD36_13-18, Cmpd 16525, +MSn(872.97), 40.32 min	CID	872.97	2	8.822128	2	TVGNVM+15.995LVAPADEIAAR	Protein8089(pre=-,post=?)	93	85	9.336596E-17	2.578357E-11	0.0	0.0
SD7.mgf	index=67870	-1	060813-SludgeD36_19-24, Cmpd 21284, +MSn(1024.48), 52.68 min	CID	1024.48	1	-0.44601694	2	EADEVESLVGYSYSTLER	Protein4280(pre=?,post=I)	212	175	9.367324E-17	2.615919E-11	0.0	0.0
SD7.mgf	index=67166	-1	060813-SludgeD36_19-24, Cmpd 20540, +MSn(995.5), 50.77 min	CID	995.5	0	0.55179983	2	LFGAEPANFLDVGGGATPEK	Protein1004(pre=?,post=?)	141	111	9.402383E-17	2.6802713E-11	0.0	0.0
SD7.mgf	index=21300	-1	060813-SludgeD36_13-18, Cmpd 24271, +MSn(1043.55), 59.89 min	CID	1043.55	2	-0.40779212	2	QDLAIDEVGTVIEIGDGIAR	Protein1961(pre=?,post=?)	206	158	9.4277043E-17	2.6874896E-11	0.0	0.0
SD7.mgf	index=110683	-1	060813-SludgeD36_31-36, Cmpd 13287, +MSn(914.96), 35.18 min	CID	914.96	0	5.003125	2	LAVAAADQGSDDAEQLVR	Protein1246(pre=?,post=?)	192	138	9.445461E-17	2.6377393E-11	0.0	0.0
SD7.mgf	index=141968	-1	060813-SludgeD36_7-12, Cmpd 21879, +MSn(598.32), 55.22 min	CID	598.32	1	1.7703534	3	EGLTVLQYFISTHGAR	Protein145(pre=R,post=?)	108	103	9.6254554E-17	2.6275666E-11	0.0	0.0
SD7.mgf	index=67054	-1	060813-SludgeD36_19-24, Cmpd 20420, +MSn(950.46), 50.46 min	CID	950.46	2	7.0735383	2	TYDTLDQQWIDLSSGR	Protein7331(pre=?,post=?)	104	83	9.6418495E-17	2.6320418E-11	0.0	0.0
SD7.mgf	index=141142	-1	060813-SludgeD36_7-12, Cmpd 20996, +MSn(935.47), 52.91 min	CID	935.47	0	-5.2196083	3	LIESSEPLDDTNYKPSAAQWLSALR	Protein9494(pre=?,post=?)	110	63	9.657698E-17	2.8780712E-11	0.0	0.0
SD7.mgf	index=56592	-1	060813-SludgeD36_19-24, Cmpd 9373, +MSn(822.4192), 25.83 min	CID	822.4192	0	-2.2264202	2	SNTAPVVVTENGAQTR	Protein2566(pre=?,post=?);Protein4855(pre=?,post=?)	188	155	9.683432E-17	2.643393E-11	0.0	0.0
SD7.mgf	index=20999	-1	060813-SludgeD36_13-18, Cmpd 23953, +MSn(921.44), 59.04 min	CID	921.44	1	-1.0261189	2	ELAAFAQFASDLDDATR	Protein6073(pre=?,post=?);Protein8618(pre=?,post=K)	167	138	9.73928E-17	2.6895606E-11	0.0	0.0
SD7.mgf	index=117943	-1	060813-SludgeD36_31-36, Cmpd 20921, +MSn(628.9869), 54.39 min	CID	628.9869	0	-1.5525936	3	LPTPEEVLNAHFDFAGK	Protein7577(pre=?,post=?)	134	113	9.7539444E-17	2.6936103E-11	0.0	0.0
SD7.mgf	index=18127	-1	060813-SludgeD36_13-18, Cmpd 20918, +MSn(687.7005), 51.11 min	CID	687.7005	0	2.307571	3	TSDIAGDGTTTATVLAQAIVR	Protein2378(pre=-,post=-)	79	67	9.7854606E-17	2.8168624E-11	0.0	0.0
SD7.mgf	index=70524	-1	060813-SludgeD36_19-24, Cmpd 24104, +MSn(708.38), 60.09 min	CID	708.38	0	7.7546043	3	NPEIDAQLVAQGIAEQLSAR	Protein2769(pre=?,post=?)	118	103	9.844782E-17	2.806383E-11	0.0	0.0
SD7.mgf	index=136088	-1	060813-SludgeD36_7-12, Cmpd 15649, +MSn(871.91), 39.25 min	CID	871.91	1	-2.6954017	2	GTFGNQDENYLLQSR	Protein555(pre=?,post=?);Protein8702(pre=?,post=?)	104	89	9.856091E-17	2.6572319E-11	0.0	0.0
SD7.mgf	index=109288	-1	060813-SludgeD36_31-36, Cmpd 11823, +MSn(672.3617), 31.92 min	CID	672.3617	0	-0.36310893	2	SQVTAGLAEVSPGK	Protein3434(pre=-,post=?)	99	95	9.862635E-17	2.6238949E-11	0.0	0.0
SD7.mgf	index=21021	-1	060813-SludgeD36_13-18, Cmpd 23976, +MSn(941.53), 59.11 min	CID	941.53	0	-6.158385	2	ISGVPVVVGDDLVGIVTSR	Protein48(pre=?,post=?)	175	141	9.900242E-17	2.793977E-11	0.0	0.0
SD7.mgf	index=135628	-1	060813-SludgeD36_7-12, Cmpd 15166, +MSn(845.39), 38.08 min	CID	845.39	1	-4.0803266	2	LEGTYSGLASSDEFGR	Protein7446(pre=?,post=?)	157	132	9.974087E-17	2.7227363E-11	0.0	0.0
SD7.mgf	index=136666	-1	060813-SludgeD36_7-12, Cmpd 16256, +MSn(871.9601), 40.74 min	CID	871.9601	0	1.3299571	2	TVGNVM+15.995LVAPADEIAAR	Protein8089(pre=-,post=?)	116	108	1.006999E-16	2.7808882E-11	0.0	0.0
SD7.mgf	index=131377	-1	060813-SludgeD36_7-12, Cmpd 10689, +MSn(777.3938), 28.59 min	CID	777.3938	0	-0.15702504	2	ASGVTAGTSATTFSPAK	Protein4765(pre=-,post=-)	128	110	1.0076705E-16	2.7827424E-11	0.0	0.0
SD7.mgf	index=64606	-1	060813-SludgeD36_19-24, Cmpd 17829, +MSn(935.4556), 43.93 min	CID	935.4556	0	-2.4141128	2	SNTYM+15.995IGATMPLGAGELK	Protein3495(pre=R,post=?)	123	102	1.008433E-16	2.8161501E-11	0.0	0.0
SD7.mgf	index=61212	-1	060813-SludgeD36_19-24, Cmpd 14252, +MSn(861.4127), 35.62 min	CID	861.4127	0	-2.7633264	2	QIPDPAEPGDLDPETK	Protein660(pre=?,post=?);Protein8812(pre=?,post=?)	113	95	1.01424744E-16	2.7687028E-11	0.0	0.0
SD7.mgf	index=16374	-1	060813-SludgeD36_13-18, Cmpd 19071, +MSn(963.49), 46.51 min	CID	963.49	1	-7.4461193	2	EPVIPC+57.021INPPAAGFTDVK	Protein4648(pre=?,post=?)	135	115	1.0172664E-16	2.8408182E-11	0.0	0.0
SD7.mgf	index=63755	-1	060813-SludgeD36_19-24, Cmpd 16922, +MSn(952.13), 41.67 min	CID	952.13	2	-2.8424513	3	VTNSGGAAQSLNGATTAANQSSSGFDLGLR	Protein1607(pre=R,post=?)	104	58	1.01859755E-16	3.1406114E-11	0.0	0.0
SD7.mgf	index=140538	-1	060813-SludgeD36_7-12, Cmpd 20353, +MSn(822.4533), 51.25 min	CID	822.4533	0	-0.59368837	2	IINEPTAAALAFGLDK	Protein6015(pre=?,post=?)	139	125	1.027559E-16	2.805041E-11	0.0	0.0
SD7.mgf	index=142341	-1	060813-SludgeD36_7-12, Cmpd 22278, +MSn(936.4578), 56.27 min	CID	936.4578	0	-4.8230467	2	IQYYDPAAEGLSLFER	Protein1610(pre=?,post=?)	190	156	1.0381756E-16	2.834022E-11	0.0	0.0
SD7.mgf	index=4706	-1	060813-SludgeD36_13-18, Cmpd 6768, +MSn(657.8427), 20.64 min	CID	657.8427	0	1.5772756	2	VPGGSSGGSAAAVAAR	Protein1865(pre=?,post=?);Protein8403(pre=?,post=?)	122	107	1.04700565E-16	2.8581264E-11	0.0	0.0
SD7.mgf	index=137223	-1	060813-SludgeD36_7-12, Cmpd 16841, +MSn(768.4), 42.23 min	CID	768.4	2	-3.6021917	3	LGFDDVPPQLQSYQIEKPAR	Protein8124(pre=?,post=L)	146	117	1.0494779E-16	2.9916732E-11	0.0	0.0
SD7.mgf	index=91025	-1	060813-SludgeD36_25-30, Cmpd 17702, +MSn(1012), 45.42 min	CID	1012.0	0	-2.5330732	2	GYNIESLTVAPTEDASLSR	Protein2779(pre=?,post=?);Protein8877(pre=?,post=M)	199	160	1.0495629E-16	2.962003E-11	0.0	0.0
SD7.mgf	index=65723	-1	060813-SludgeD36_19-24, Cmpd 19014, +MSn(854.4561), 46.91 min	CID	854.4561	0	-0.85717833	2	SYLVTAVAPIGQGEFR	Protein765(pre=K,post=?)	200	167	1.0516983E-16	2.8709365E-11	0.0	0.0
SD7.mgf	index=38587	-1	060813-SludgeD36_1-6, Cmpd 12868, +MSn(872.4396), 36.19 min	CID	872.4396	0	-2.3786063	2	DALTTANTDGLINPAEK	Protein3610(pre=?,post=?)	147	120	1.05392776E-16	2.9104847E-11	0.0	0.0
SD7.mgf	index=112429	-1	060813-SludgeD36_31-36, Cmpd 15121, +MSn(645.57), 39.49 min	CID	645.57	0	-1.7963442	4	NM+15.995ISVELNGSTLQHEIAAQHGASR	Protein997(pre=?,post=I)	156	113	1.05847434E-16	3.128776E-11	0.0	0.0
SD7.mgf	index=63853	-1	060813-SludgeD36_19-24, Cmpd 17026, +MSn(1185.09), 41.93 min	CID	1185.09	1	-8.423274	2	ALANGFGTPANPIEPSNTVVGADR	Protein2542(pre=K,post=Y)	167	129	1.0636983E-16	3.144218E-11	0.0	0.0
SD7.mgf	index=9661	-1	060813-SludgeD36_13-18, Cmpd 11993, +MSn(776.3724), 31.00 min	CID	776.3724	0	-1.179236	2	EM+15.995VM+15.995PGDNVSITVK	Protein7111(pre=-,post=?)	86	80	1.0700219E-16	2.8467291E-11	0.0	0.0
SD7.mgf	index=14363	-1	060813-SludgeD36_13-18, Cmpd 16944, +MSn(942.44), 41.29 min	CID	942.44	1	10.258617	3	NM+15.995ITGAAQM+15.995DGAILVC+57.021SAADGPM+15.995PQTR	Protein168(pre=?,post=?)	88	54	1.07206465E-16	3.243735E-11	0.0	0.0
SD7.mgf	index=61590	-1	060813-SludgeD36_19-24, Cmpd 14649, +MSn(595.647), 36.44 min	CID	595.647	0	-1.4345593	3	GITINTAHVEYNSPIR	Protein3629(pre=?,post=?);Protein6301(pre=?,post=?)	122	102	1.073335E-16	2.9300007E-11	0.0	0.0
SD7.mgf	index=63760	-1	060813-SludgeD36_19-24, Cmpd 16928, +MSn(835.3789), 41.69 min	CID	835.3789	0	-5.991117	2	EVADFFAHSSEFQR	Protein481(pre=?,post=?)	139	125	1.0808163E-16	2.8754468E-11	0.0	0.0
SD7.mgf	index=13752	-1	060813-SludgeD36_13-18, Cmpd 16303, +MSn(777.3701), 39.81 min	CID	777.3701	0	-3.4546447	2	EAYPGDVFYIHSR	Protein4218(pre=-,post=?)	137	122	1.0882851E-16	2.8559429E-11	0.0	0.0
SD7.mgf	index=10379	-1	060813-SludgeD36_13-18, Cmpd 12746, +MSn(923.96), 32.43 min	CID	923.96	0	10.701547	2	GITINTAHVEYETENR	Protein3226(pre=-,post=?)	190	152	1.0884787E-16	2.9713402E-11	0.0	0.0
SD7.mgf	index=87821	-1	060813-SludgeD36_25-30, Cmpd 14326, +MSn(847.93), 37.02 min	CID	847.93	0	4.1749363	2	ANSVSQYLASQGVAGSR	Protein7027(pre=?,post=?)	141	123	1.1076876E-16	3.0589458E-11	0.0	0.0
SD7.mgf	index=138623	-1	060813-SludgeD36_7-12, Cmpd 18321, +MSn(830.4493), 46.02 min	CID	830.4493	0	-2.3518841	2	IINEPTAAAIAYGLDK	Protein4239(pre=R,post=K);Protein9545(pre=R,post=K)	89	80	1.10910924E-16	3.0276573E-11	0.0	0.0
SD7.mgf	index=13854	-1	060813-SludgeD36_13-18, Cmpd 16410, +MSn(684.3004), 40.05 min	CID	684.3004	0	-3.0325701	2	YYSYPVDWM+15.995K	Protein1209(pre=K,post=?)	64	64	1.109585E-16	2.7877768E-11	0.0	0.0
SD7.mgf	index=63670	-1	060813-SludgeD36_19-24, Cmpd 16833, +MSn(689.66), 41.45 min	CID	689.66	0	-6.637483	3	DNYPHNHGDAINQLFGVR	Protein5074(pre=-,post=G)	67	54	1.1134203E-16	3.1093378E-11	0.0	0.0
SD7.mgf	index=89454	-1	060813-SludgeD36_25-30, Cmpd 16041, +MSn(507.9155), 41.18 min	CID	507.9155	0	-0.84117484	3	YIGGSDIVHEFER	Protein5105(pre=R,post=?)	71	65	1.121918E-16	2.9442046E-11	0.0	0.0
SD7.mgf	index=67649	-1	060813-SludgeD36_19-24, Cmpd 21050, +MSn(636.36), 52.07 min	CID	636.36	2	-4.7497597	4	KPVYIIEEPVAAAIGAGLPIHEPR	Protein9773(pre=?,post=?)	85	61	1.1235396E-16	3.3211045E-11	0.0	0.0
SD7.mgf	index=35242	-1	060813-SludgeD36_1-6, Cmpd 9253, +MSn(881.4523), 27.37 min	CID	881.4523	0	-0.27697536	2	AAAATALTDANTAQTATAK	Protein6518(pre=K,post=?)	189	155	1.1259448E-16	3.1775624E-11	0.0	0.0
SD7.mgf	index=109013	-1	060813-SludgeD36_31-36, Cmpd 11534, +MSn(741.0323), 31.26 min	CID	741.0323	0	-0.82364976	3	SHDAITGPTLSVDQTTGEVHR	Protein5079(pre=?,post=?)	118	96	1.128523E-16	3.248589E-11	0.0	0.0
SD7.mgf	index=140137	-1	060813-SludgeD36_7-12, Cmpd 19928, +MSn(810.39), 50.15 min	CID	810.39	1	-12.77247	2	FGTPSFPVYGYDLR	Protein3645(pre=?,post=?)	99	86	1.1296405E-16	3.0053408E-11	0.0	0.0
SD7.mgf	index=113550	-1	060813-SludgeD36_31-36, Cmpd 16298, +MSn(822.92), 42.44 min	CID	822.92	0	-0.81585836	2	STVGDSGLDHFQILR	Protein2928(pre=?,post=?)	124	110	1.1297694E-16	3.045892E-11	0.0	0.0
SD7.mgf	index=58135	-1	060813-SludgeD36_19-24, Cmpd 11009, +MSn(777.3916), 29.07 min	CID	777.3916	0	-2.9834757	2	ASGVTAGTSATTFSPAK	Protein4765(pre=-,post=-)	134	117	1.131632E-16	3.1250696E-11	0.0	0.0
SD7.mgf	index=116782	-1	060813-SludgeD36_31-36, Cmpd 19700, +MSn(885.9613), 51.19 min	CID	885.9613	0	1.8600725	2	VEEAPSDEVALLTEIR	Protein4746(pre=?,post=?)	172	146	1.1328355E-16	3.0924256E-11	0.0	0.0
SD7.mgf	index=17525	-1	060813-SludgeD36_13-18, Cmpd 20285, +MSn(841.42), 49.52 min	CID	841.42	2	-6.4835315	3	VEGQTVPTAFM+15.995ATVAAYGDHVALR	Protein3154(pre=?,post=?)	109	78	1.136725E-16	3.3600796E-11	0.0	0.0
SD7.mgf	index=110930	-1	060813-SludgeD36_31-36, Cmpd 13547, +MSn(522.3), 35.76 min	CID	522.3	0	3.1551876	3	LEQSVASQHLAILR	Protein9600(pre=R,post=?)	86	83	1.1372145E-16	3.025491E-11	0.0	0.0
SD7.mgf	index=36986	-1	060813-SludgeD36_1-6, Cmpd 11186, +MSn(715.65), 32.04 min	CID	715.65	1	0.285401	3	VEQNYDHQTYEDLYGNR	Protein5145(pre=?,post=?)	123	99	1.1401502E-16	3.1485932E-11	0.0	0.0
SD7.mgf	index=136996	-1	060813-SludgeD36_7-12, Cmpd 16602, +MSn(868.42), 41.63 min	CID	868.42	0	2.3193443	2	VTFDGYTSGNTVATFR	Protein8098(pre=?,post=?)	156	123	1.1409427E-16	3.1145565E-11	0.0	0.0
SD7.mgf	index=71590	-1	060813-SludgeD36_19-24, Cmpd 25256, +MSn(706.4016), 63.09 min	CID	706.4016	0	-2.9376905	3	DQPVILQLLDLPQAQQAVK	Protein502(pre=?,post=?)	95	80	1.1415345E-16	3.2215588E-11	0.0	0.0
SD7.mgf	index=65710	-1	060813-SludgeD36_19-24, Cmpd 19000, +MSn(740.71), 46.87 min	CID	740.71	0	-0.90640885	3	M+15.995LDINGASALVTGGASGLGEATAK	Protein448(pre=?,post=?)	97	72	1.142792E-16	3.378013E-11	0.0	0.0
SD7.mgf	index=38986	-1	060813-SludgeD36_1-6, Cmpd 13286, +MSn(827.89), 37.25 min	CID	827.89	0	1.1795814	2	AWDNSTGATFDAATVK	Protein4591(pre=?,post=?)	130	109	1.1484619E-16	3.1350828E-11	0.0	0.0
SD7.mgf	index=62992	-1	060813-SludgeD36_19-24, Cmpd 16121, +MSn(737.8611), 39.71 min	CID	737.8611	0	-4.3840895	2	FYSPLVGGQTDYK	Protein2713(pre=K,post=?);Protein3360(pre=K,post=?)	104	96	1.1508242E-16	3.020062E-11	0.0	0.0
SD7.mgf	index=87276	-1	060813-SludgeD36_25-30, Cmpd 13754, +MSn(550.3214), 35.74 min	CID	550.3214	0	0.22181645	3	LVQALEAAAGRPISPR	Protein8475(pre=R,post=?)	158	139	1.1523028E-16	3.145568E-11	0.0	0.0
SD7.mgf	index=141161	-1	060813-SludgeD36_7-12, Cmpd 21016, +MSn(891.96), 52.97 min	CID	891.96	1	-10.439874	2	VPDPDLASVVDVAELSR	Protein10077(pre=?,post=?)	159	127	1.1578558E-16	3.197488E-11	0.0	0.0
SD7.mgf	index=133795	-1	060813-SludgeD36_7-12, Cmpd 13241, +MSn(966.4932), 33.91 min	CID	966.4932	0	-1.5156252	2	AALLSHSNFGTENTASAIK	Protein998(pre=?,post=?)	154	119	1.1579318E-16	3.2678343E-11	0.0	0.0
SD7.mgf	index=115309	-1	060813-SludgeD36_31-36, Cmpd 18149, +MSn(914.48), 47.21 min	CID	914.48	1	-6.242708	2	AQGDTGSPEVQIALLTAR	Protein4119(pre=?,post=?)	171	141	1.1598308E-16	3.2389435E-11	0.0	0.0
SD7.mgf	index=63125	-1	060813-SludgeD36_19-24, Cmpd 16261, +MSn(778.37), 40.05 min	CID	778.37	2	-7.9272738	2	EAYPGDVFYLHSR	Protein5682(pre=-,post=?)	121	105	1.1667342E-16	3.061814E-11	0.0	0.0
SD7.mgf	index=64480	-1	060813-SludgeD36_19-24, Cmpd 17696, +MSn(757.38), 43.60 min	CID	757.38	0	-6.849868	3	VEGATEVYAAATHGVLSGPAVDR	Protein8206(pre=?,post=?)	116	88	1.179914E-16	3.4583277E-11	0.0	0.0
SD7.mgf	index=63115	-1	060813-SludgeD36_19-24, Cmpd 16250, +MSn(881.47), 40.02 min	CID	881.47	1	0.17439869	2	HSYVGLSSATLGTVVGGR	Protein1141(pre=?,post=?)	172	135	1.1829419E-16	3.3034832E-11	0.0	0.0
SD7.mgf	index=21234	-1	060813-SludgeD36_13-18, Cmpd 24202, +MSn(886.4526), 59.70 min	CID	886.4526	0	-4.268884	2	SLLWYDAPVFAAAGYK	Protein4035(pre=?,post=A)	105	88	1.1830716E-16	3.2295604E-11	0.0	0.0
SD7.mgf	index=53096	-1	060813-SludgeD36_19-24, Cmpd 5695, +MSn(426.4537), 18.41 min	CID	426.4537	0	-2.0752733	4	GVVM+15.995NPVDHPHGGGEGK	Protein5107(pre=?,post=?)	109	86	1.1859974E-16	3.275203E-11	0.0	0.0
SD7.mgf	index=20022	-1	060813-SludgeD36_13-18, Cmpd 22923, +MSn(992.49), 56.31 min	CID	992.49	1	-6.30553	2	ELAAFAQFASDLDEATRK	Protein8830(pre=R,post=?)	234	197	1.189111E-16	3.3207118E-11	0.0	0.0
SD7.mgf	index=5544	-1	060813-SludgeD36_13-18, Cmpd 7655, +MSn(892.4), 22.39 min	CID	892.4	1	-6.876276	2	HYAHVDC+57.021PGHADYIK	Protein672(pre=?,post=?)	148	106	1.1914602E-16	3.2122124E-11	0.0	0.0
SD7.mgf	index=131088	-1	060813-SludgeD36_7-12, Cmpd 10385, +MSn(777.4), 28.00 min	CID	777.4	0	7.851252	2	ASGVTAGTSATTFSPAK	Protein4765(pre=-,post=-)	140	117	1.1994339E-16	3.3123088E-11	0.0	0.0
SD7.mgf	index=64400	-1	060813-SludgeD36_19-24, Cmpd 17612, +MSn(854.43), 43.38 min	CID	854.43	1	4.8126016	3	NDPQGGATISALSTVTGAGANSISAGSR	Protein1075(pre=?,post=?)	95	63	1.2059883E-16	3.673344E-11	0.0	0.0
SD7.mgf	index=20776	-1	060813-SludgeD36_13-18, Cmpd 23717, +MSn(772.07), 58.42 min	CID	772.07	2	-9.440041	3	TLPM+15.995VWYIPPLSPIQNAAER	Protein3908(pre=?,post=?)	115	91	1.2090167E-16	3.4464594E-11	0.0	0.0
SD7.mgf	index=14403	-1	060813-SludgeD36_13-18, Cmpd 16986, +MSn(786.92), 41.40 min	CID	786.92	1	7.413297	2	WGAPTITNDGVTIAR	Protein3600(pre=-,post=?)	127	106	1.2117168E-16	3.2668247E-11	0.0	0.0
SD7.mgf	index=38334	-1	060813-SludgeD36_1-6, Cmpd 12602, +MSn(744.41), 35.52 min	CID	744.41	0	4.181575	2	LIAATDVTGTEQLR	Protein7809(pre=K,post=?)	128	124	1.2160092E-16	3.2351198E-11	0.0	0.0
SD7.mgf	index=38668	-1	060813-SludgeD36_1-6, Cmpd 12953, +MSn(872.4409), 36.40 min	CID	872.4409	0	-0.8395082	2	DALTTANTDGLINPAEK	Protein3610(pre=?,post=?)	131	109	1.219489E-16	3.367692E-11	0.0	0.0
SD7.mgf	index=142170	-1	060813-SludgeD36_7-12, Cmpd 22096, +MSn(1118.58), 55.79 min	CID	1118.58	1	3.9586835	2	LLINPFGGATDVLQDNTQYR	Protein8123(pre=R,post=?)	129	96	1.2203998E-16	3.478908E-11	0.0	0.0
SD7.mgf	index=90095	-1	060813-SludgeD36_25-30, Cmpd 16719, +MSn(954.98), 42.90 min	CID	954.98	0	-1.853459	2	YQGANILVAGPNFGTGSSR	Protein9057(pre=R,post=?)	203	168	1.2298797E-16	3.4708802E-11	0.0	0.0
SD7.mgf	index=108066	-1	060813-SludgeD36_31-36, Cmpd 10488, +MSn(822.42), 28.89 min	CID	822.42	0	-1.261638	2	ELGVQTQANSPSSGLR	Protein6291(pre=?,post=?)	144	125	1.231867E-16	3.362763E-11	0.0	0.0
SD7.mgf	index=12063	-1	060813-SludgeD36_13-18, Cmpd 14515, +MSn(651.65), 35.96 min	CID	651.65	1	-8.870112	3	EISVVSETITTHEYESK	Protein7711(pre=-,post=?)	90	71	1.2323202E-16	3.403126E-11	0.0	0.0
SD7.mgf	index=118909	-1	060813-SludgeD36_31-36, Cmpd 21968, +MSn(728.4338), 57.11 min	CID	728.4338	0	2.2623236	2	LITGGLLSVFGPGPK	Protein596(pre=?,post=?)	153	137	1.2329503E-16	3.3240712E-11	0.0	0.0
SD7.mgf	index=40002	-1	060813-SludgeD36_1-6, Cmpd 14364, +MSn(875.9249), 39.99 min	CID	875.9249	0	1.7420232	2	GGIVTWETQQTDYPR	Protein6570(pre=?,post=?)	157	137	1.2376418E-16	3.336719E-11	0.0	0.0
SD7.mgf	index=13913	-1	060813-SludgeD36_13-18, Cmpd 16472, +MSn(777.3706), 40.19 min	CID	777.3706	0	-2.8265276	2	EAYPGDVFYLHSR	Protein5682(pre=-,post=?)	121	109	1.2412736E-16	3.2574245E-11	0.0	0.0
SD7.mgf	index=111308	-1	060813-SludgeD36_31-36, Cmpd 13944, +MSn(595.648), 36.69 min	CID	595.648	0	0.3074056	3	GITINTAHVEYNSPIR	Protein3629(pre=?,post=?);Protein6301(pre=?,post=?)	138	112	1.2417553E-16	3.389756E-11	0.0	0.0
SD7.mgf	index=38973	-1	060813-SludgeD36_1-6, Cmpd 13273, +MSn(810.8949), 37.21 min	CID	810.8949	0	-2.4085987	2	ATADAWTASTAAVDAAK	Protein4354(pre=K,post=?)	135	122	1.2423452E-16	3.430811E-11	0.0	0.0
SD7.mgf	index=20406	-1	060813-SludgeD36_13-18, Cmpd 23326, +MSn(1063.02), 57.38 min	CID	1063.02	0	-5.62681	2	LEYLLDEGSFNELDQLAR	Protein9997(pre=R,post=?)	168	134	1.2442663E-16	3.474738E-11	0.0	0.0
SD7.mgf	index=65940	-1	060813-SludgeD36_19-24, Cmpd 19244, +MSn(845.43), 47.48 min	CID	845.43	1	0.18183757	2	IVLESALADEETGWR	Protein9536(pre=K,post=?)	139	124	1.2476613E-16	3.3637322E-11	0.0	0.0
SD7.mgf	index=39449	-1	060813-SludgeD36_1-6, Cmpd 13781, +MSn(670.33), 38.51 min	CID	670.33	0	-8.467801	2	TAGAFPDTYAGLR	Protein2424(pre=K,post=?)	83	80	1.2506947E-16	3.282148E-11	0.0	0.0
SD7.mgf	index=108305	-1	060813-SludgeD36_31-36, Cmpd 10776, +MSn(751.37), 29.56 min	CID	751.37	1	-0.2831005	2	TGAQVC+57.021GPIPM+15.995PTR	Protein9578(pre=-,post=?)	101	93	1.2518992E-16	3.3306028E-11	0.0	0.0
SD7.mgf	index=7133	-1	060813-SludgeD36_13-18, Cmpd 9329, +MSn(822.4186), 25.65 min	CID	822.4186	0	-2.9685602	2	SNTAPVVVTENGAQTR	Protein2566(pre=?,post=?);Protein4855(pre=?,post=?)	185	155	1.2524054E-16	3.4188288E-11	0.0	0.0
SD7.mgf	index=13702	-1	060813-SludgeD36_13-18, Cmpd 16250, +MSn(684.2978), 39.68 min	CID	684.2978	0	-6.8678794	2	YYSYPVDWM+15.995K	Protein1209(pre=K,post=?)	48	47	1.2525148E-16	3.1468807E-11	0.0	0.0
SD7.mgf	index=10497	-1	060813-SludgeD36_13-18, Cmpd 12870, +MSn(923.9524), 32.66 min	CID	923.9524	0	2.4441805	2	GITINTAHVEYETENR	Protein3226(pre=-,post=?)	161	129	1.2695246E-16	3.465561E-11	0.0	0.0
SD7.mgf	index=59336	-1	060813-SludgeD36_19-24, Cmpd 12282, +MSn(466.5034), 31.70 min	CID	466.5034	0	-3.5979605	4	VAVIGYGSQGHAHALNLR	Protein5386(pre=?,post=?);Protein9511(pre=?,post=?)	100	75	1.2695511E-16	3.5453484E-11	0.0	0.0
SD7.mgf	index=51388	-1	060813-SludgeD36_19-24, Cmpd 3871, +MSn(568.921), 13.89 min	CID	568.921	0	-1.287386	3	GTAM+15.995NPVDHPHGGGEGR	Protein527(pre=?,post=?);Protein8951(pre=?,post=?)	129	109	1.2763619E-16	3.52475E-11	0.0	0.0
SD7.mgf	index=40602	-1	060813-SludgeD36_1-6, Cmpd 14994, +MSn(793.8746), 41.63 min	CID	793.8746	0	-1.6914147	2	NTADNTVYATFVDR	Protein2580(pre=?,post=?)	161	145	1.278415E-16	3.4011464E-11	0.0	0.0
SD7.mgf	index=111107	-1	060813-SludgeD36_31-36, Cmpd 13733, +MSn(795.3987), 36.20 min	CID	795.3987	0	-1.074293	2	AVPATQSNLDAFEAR	Protein9192(pre=?,post=?)	151	134	1.2834255E-16	3.4601537E-11	0.0	0.0
SD7.mgf	index=63284	-1	060813-SludgeD36_19-24, Cmpd 16428, +MSn(790.38), 40.46 min	CID	790.38	1	2.4215574	3	LTAQFEQNLNYENGAADVASGR	Protein9282(pre=K,post=?)	95	68	1.2872785E-16	3.7397627E-11	0.0	0.0
SD7.mgf	index=61620	-1	060813-SludgeD36_19-24, Cmpd 14680, +MSn(893.47), 36.51 min	CID	893.47	1	0.17205507	2	GITINTAHVEYNSPIR	Protein3629(pre=?,post=?);Protein6301(pre=?,post=?)	176	146	1.2887565E-16	3.5180605E-11	0.0	0.0
SD7.mgf	index=23153	-1	060813-SludgeD36_13-18, Cmpd 26278, +MSn(1061.07), 65.15 min	CID	1061.07	1	-4.4590735	2	IFDIFEGTEQIQQLVIAR	Protein7333(pre=?,post=?)	149	124	1.2906385E-16	3.604237E-11	0.0	0.0
SD7.mgf	index=4762	-1	060813-SludgeD36_13-18, Cmpd 6829, +MSn(590.2652), 20.76 min	CID	590.2652	0	-2.7918715	3	HYAHVDC+57.021PGHADYVK	Protein5037(pre=?,post=-);Protein8321(pre=?,post=?)	108	86	1.3043291E-16	3.5165107E-11	0.0	0.0
SD7.mgf	index=68260	-1	060813-SludgeD36_19-24, Cmpd 21699, +MSn(979.51), 53.76 min	CID	979.51	1	-9.381588	2	DGILQQVDTPLALYDAPK	Protein7370(pre=?,post=?)	90	67	1.3198131E-16	3.6857104E-11	0.0	0.0
SD7.mgf	index=112055	-1	060813-SludgeD36_31-36, Cmpd 14728, +MSn(652.03), 38.54 min	CID	652.03	0	5.710114	3	VAPEEHPVLLTEAPLNPK	Protein981(pre=-,post=?)	66	49	1.3392472E-16	3.7399816E-11	0.0	0.0
SD7.mgf	index=114673	-1	060813-SludgeD36_31-36, Cmpd 17481, +MSn(867.45), 45.48 min	CID	867.45	0	-8.161877	2	ALLEQGEDVGLATVYR	Protein2009(pre=?,post=?);Protein2205(pre=?,post=?)	143	126	1.3394889E-16	3.65655E-11	0.0	0.0
SD7.mgf	index=14509	-1	060813-SludgeD36_13-18, Cmpd 17097, +MSn(812.38), 41.67 min	CID	812.38	1	-3.945519	2	SFGSDAGPTTLWNGGR	Protein4387(pre=K,post=?)	120	102	1.3459747E-16	3.674255E-11	0.0	0.0
SD7.mgf	index=18735	-1	060813-SludgeD36_13-18, Cmpd 21564, +MSn(882.45), 52.79 min	CID	882.45	1	-12.2133255	2	FDELSPSVDLLETGIK	Protein3214(pre=?,post=?)	107	91	1.3489745E-16	3.682444E-11	0.0	0.0
SD7.mgf	index=110749	-1	060813-SludgeD36_31-36, Cmpd 13357, +MSn(737.37), 35.33 min	CID	737.37	2	-0.10856208	3	VIQSAIANAEHNNGADVDELK	Protein3549(pre=?,post=-);Protein4567(pre=?,post=-)	148	104	1.3563688E-16	3.9044705E-11	0.0	0.0
SD7.mgf	index=56429	-1	060813-SludgeD36_19-24, Cmpd 9201, +MSn(869.41), 25.50 min	CID	869.41	1	-6.074815	2	SPIANNSTYTNGDQVR	Protein1223(pre=-,post=?)	145	125	1.357515E-16	3.705758E-11	0.0	0.0
SD7.mgf	index=91162	-1	060813-SludgeD36_25-30, Cmpd 17847, +MSn(841.47), 45.80 min	CID	841.47	0	5.6576815	2	LLDQGQAGDNVGILLR	Protein8649(pre=K,post=?)	171	146	1.3630245E-16	3.720798E-11	0.0	0.0
SD7.mgf	index=51449	-1	060813-SludgeD36_19-24, Cmpd 3937, +MSn(568.921), 14.07 min	CID	568.921	0	-1.287386	3	GTAM+15.995NPVDHPHGGGEGR	Protein527(pre=?,post=?);Protein8951(pre=?,post=?)	116	95	1.3700836E-16	3.7835683E-11	0.0	0.0
SD7.mgf	index=12545	-1	060813-SludgeD36_13-18, Cmpd 15021, +MSn(744.8887), 36.99 min	CID	744.8887	0	-1.7207083	2	ISSVQDM+15.995VPVLER	Protein5371(pre=K,post=?)	92	89	1.3804186E-16	3.6225772E-11	0.0	0.0
SD7.mgf	index=19326	-1	060813-SludgeD36_13-18, Cmpd 22187, +MSn(799.43), 54.40 min	CID	799.43	1	-0.20280327	3	GTAPVAAELGAIPAAAGSNANVLFGR	Protein442(pre=?,post=?)	120	83	1.3842647E-16	4.1583174E-11	0.0	0.0
SD7.mgf	index=8885	-1	060813-SludgeD36_13-18, Cmpd 11175, +MSn(777.3918), 29.35 min	CID	777.3918	0	-2.7479382	2	ASGVTAGTSATTFSPAK	Protein4765(pre=-,post=-)	118	101	1.388809E-16	3.8352793E-11	0.0	0.0
SD7.mgf	index=14392	-1	060813-SludgeD36_13-18, Cmpd 16975, +MSn(702.3727), 41.37 min	CID	702.3727	0	2.0855691	2	EGLLM+15.995APAYAVPR	Protein260(pre=-,post=?)	68	68	1.3956222E-16	3.6624752E-11	0.0	0.0
SD7.mgf	index=19261	-1	060813-SludgeD36_13-18, Cmpd 22118, +MSn(936.47), 54.22 min	CID	936.47	1	-2.1834302	2	VVFDDITYTWTQNIR	Protein10242(pre=?,post=?)	130	102	1.3980346E-16	3.7691433E-11	0.0	0.0
SD7.mgf	index=19207	-1	060813-SludgeD36_13-18, Cmpd 22061, +MSn(1077.52), 54.07 min	CID	1077.52	1	-12.785841	3	M+15.995GQGALDVLGSDGQFVPAIHSVGYPLVDADGK	Protein751(pre=?,post=?)	124	63	1.410071E-16	4.393048E-11	0.0	0.0
SD7.mgf	index=22093	-1	060813-SludgeD36_13-18, Cmpd 25117, +MSn(1021.5), 62.11 min	CID	1021.5	2	-12.079265	2	AIDGAFLM+15.995PVEDVFSISGR	Protein4703(pre=?,post=?)	154	115	1.4191344E-16	4.0049818E-11	0.0	0.0
SD7.mgf	index=20891	-1	060813-SludgeD36_13-18, Cmpd 23839, +MSn(933.5), 58.74 min	CID	933.5	0	9.153723	2	AVLGLFEGVVTGAADGYAR	Protein6586(pre=?,post=?)	127	106	1.4259874E-16	4.0243215E-11	0.0	0.0
SD7.mgf	index=137660	-1	060813-SludgeD36_7-12, Cmpd 17301, +MSn(1065.01), 43.40 min	CID	1065.01	1	-6.5066595	2	LFGSPPGYVGYEEGGQLTEK	Protein7489(pre=?,post=?);Protein9641(pre=?,post=?)	165	123	1.4308824E-16	4.0789164E-11	0.0	0.0
SD7.mgf	index=112143	-1	060813-SludgeD36_31-36, Cmpd 14820, +MSn(763.73), 38.76 min	CID	763.73	1	-11.805218	3	SHNALVVPGIAVESTTGETHLR	Protein3883(pre=?,post=?)	113	93	1.4311442E-16	4.1577172E-11	0.0	0.0
SD7.mgf	index=133048	-1	060813-SludgeD36_7-12, Cmpd 12457, +MSn(867.9369), 32.31 min	CID	867.9369	0	0.42193285	2	SLPYASQQVNVENASK	Protein4371(pre=?,post=?)	111	90	1.4414436E-16	3.9348674E-11	0.0	0.0
SD7.mgf	index=14973	-1	060813-SludgeD36_13-18, Cmpd 17586, +MSn(733.3839), 42.86 min	CID	733.3839	0	-2.746385	2	FTQAGSEVSTLLGR	Protein130(pre=-,post=?)	115	111	1.4441589E-16	3.842098E-11	0.0	0.0
SD7.mgf	index=87309	-1	060813-SludgeD36_25-30, Cmpd 13788, +MSn(868.43), 35.82 min	CID	868.43	1	-0.6668544	2	GLDITVTTTAATDDQGR	Protein572(pre=?,post=?)	135	117	1.4519411E-16	4.0096225E-11	0.0	0.0
SD7.mgf	index=21432	-1	060813-SludgeD36_13-18, Cmpd 24416, +MSn(618.97), 60.27 min	CID	618.97	0	4.535971	3	ELAAFAQFASDLDEATR	Protein8830(pre=R,post=K)	99	91	1.4519859E-16	4.009746E-11	0.0	0.0
SD7.mgf	index=89124	-1	060813-SludgeD36_25-30, Cmpd 15694, +MSn(837.91), 40.31 min	CID	837.91	1	-4.5540843	2	VLSSYWVNQDATYK	Protein7071(pre=?,post=?)	95	81	1.4545193E-16	3.8696612E-11	0.0	0.0
SD7.mgf	index=132586	-1	060813-SludgeD36_7-12, Cmpd 11972, +MSn(742.367), 31.34 min	CID	742.367	0	-0.4933015	2	ALESGEFVTGTTSGK	Protein4108(pre=?,post=?)	103	88	1.4561325E-16	3.9257767E-11	0.0	0.0
SD7.mgf	index=21365	-1	060813-SludgeD36_13-18, Cmpd 24343, +MSn(814.94), 60.08 min	CID	814.94	1	3.785847	2	YGLTYPGIGFVVWR	Protein5301(pre=K,post=?)	111	99	1.4614243E-16	3.888032E-11	0.0	0.0
SD7.mgf	index=112586	-1	060813-SludgeD36_31-36, Cmpd 15286, +MSn(613.5632), 39.90 min	CID	613.5632	0	12.733162	4	VLESAIANAEHNDGADIDELQVK	Protein7586(pre=?,post=?)	137	101	1.467352E-16	4.3008087E-11	0.0	0.0
SD7.mgf	index=55447	-1	060813-SludgeD36_19-24, Cmpd 8168, +MSn(830.39), 23.43 min	CID	830.39	1	-6.5810766	2	M+15.995GHAGALISGGADTADAK	Protein4875(pre=?,post=?);Protein9829(pre=?,post=?)	133	114	1.4694342E-16	4.103542E-11	0.0	0.0
SD7.mgf	index=17048	-1	060813-SludgeD36_13-18, Cmpd 19782, +MSn(611.99), 48.26 min	CID	611.99	1	-7.249976	3	IQEGVVSLASYGGIFHR	Protein4815(pre=R,post=?)	104	90	1.4714169E-16	4.0634062E-11	0.0	0.0
SD7.mgf	index=23422	-1	060813-SludgeD36_13-18, Cmpd 26607, +MSn(878.4685), 66.02 min	CID	878.4685	0	-1.1116636	2	ISSLLEYLNFFGGAPK	Protein5289(pre=?,post=?)	117	96	1.4836889E-16	4.0501887E-11	0.0	0.0
SD7.mgf	index=18800	-1	060813-SludgeD36_13-18, Cmpd 21634, +MSn(961.49), 52.97 min	CID	961.49	0	9.585536	2	ELLSSYDFPGDDLPVVR	Protein19(pre=?,post=?)	131	98	1.4890953E-16	4.112226E-11	0.0	0.0
SD7.mgf	index=139980	-1	060813-SludgeD36_7-12, Cmpd 19762, +MSn(809.95), 49.72 min	CID	809.95	1	2.9043388	2	SVGYAAAPVLDAVSGIK	Protein2796(pre=-,post=?)	97	77	1.4921651E-16	4.1207034E-11	0.0	0.0
SD7.mgf	index=88981	-1	060813-SludgeD36_25-30, Cmpd 15544, +MSn(936.45), 39.93 min	CID	936.45	0	-5.0186167	2	FNELLADNGYTVESTAK	Protein10062(pre=?,post=?)	125	105	1.4962279E-16	4.1319233E-11	0.0	0.0
SD7.mgf	index=3724	-1	060813-SludgeD36_13-18, Cmpd 5735, +MSn(819.38), 18.57 min	CID	819.38	1	-10.172649	2	VNPTDTTATNTASTDK	Protein1477(pre=?,post=?)	146	122	1.5020255E-16	4.1002444E-11	0.0	0.0
SD7.mgf	index=130163	-1	060813-SludgeD36_7-12, Cmpd 9414, +MSn(524.28), 26.08 min	CID	524.28	0	4.540287	3	VALATADRPDDVTAR	Protein1227(pre=R,post=A);Protein10068(pre=R,post=A)	130	122	1.50246E-16	4.0506775E-11	0.0	0.0
SD7.mgf	index=88629	-1	060813-SludgeD36_25-30, Cmpd 15174, +MSn(1006.01), 39.03 min	CID	1006.01	0	-3.7615585	2	AIQESNLGLNPSNDGVNIR	Protein6188(pre=?,post=L);Protein9540(pre=?,post=L)	245	193	1.5088791E-16	4.258253E-11	0.0	0.0
SD7.mgf	index=68933	-1	060813-SludgeD36_19-24, Cmpd 22414, +MSn(968.48), 55.64 min	CID	968.48	1	-11.0017605	2	TILDEVYADQVAELAER	Protein2895(pre=?,post=F)	137	118	1.5093115E-16	4.168054E-11	0.0	0.0
SD7.mgf	index=3670	-1	060813-SludgeD36_13-18, Cmpd 5678, +MSn(732.3269), 18.45 min	CID	732.3269	0	-5.3339963	2	ASADGC+57.021TPQGASVSR	Protein7477(pre=?,post=?)	132	115	1.5151844E-16	4.0849827E-11	0.0	0.0
SD7.mgf	index=111051	-1	060813-SludgeD36_31-36, Cmpd 13674, +MSn(915.45), 36.05 min	CID	915.45	1	-7.770372	2	LAVAAADQGSDDAEQLVR	Protein1246(pre=?,post=?)	221	162	1.5211075E-16	4.2478448E-11	0.0	0.0
SD7.mgf	index=21971	-1	060813-SludgeD36_13-18, Cmpd 24988, +MSn(1020.5), 61.77 min	CID	1020.5	0	-8.791856	2	AIDGAFLM+15.995PVEDVFSISGR	Protein4703(pre=?,post=?)	142	109	1.5216698E-16	4.29435E-11	0.0	0.0
SD7.mgf	index=66920	-1	060813-SludgeD36_19-24, Cmpd 20280, +MSn(943.44), 50.11 min	CID	943.44	2	7.773869	2	M+15.995SM+15.995NPFDEIAIEEAVR	Protein839(pre=?,post=?)	175	136	1.5230281E-16	4.1575774E-11	0.0	0.0
SD7.mgf	index=15207	-1	060813-SludgeD36_13-18, Cmpd 17833, +MSn(1050.55), 43.46 min	CID	1050.55	0	-0.11619656	2	VDGTATTLEVQQQLGDGIVR	Protein5000(pre=?,post=?)	259	212	1.5355637E-16	4.377324E-11	0.0	0.0
SD7.mgf	index=18578	-1	060813-SludgeD36_13-18, Cmpd 21394, +MSn(969.46), 52.35 min	CID	969.46	0	-7.491933	2	M+15.995LDEIGDVSNLDNFIAR	Protein4599(pre=?,post=?)	172	132	1.5366571E-16	4.2435708E-11	0.0	0.0
SD7.mgf	index=114249	-1	060813-SludgeD36_31-36, Cmpd 17036, +MSn(878.96), 44.33 min	CID	878.96	1	-8.09314	2	GAADTGSPEVQVALLTAR	Protein1520(pre=?,post=?)	153	126	1.5409452E-16	4.3032435E-11	0.0	0.0
SD7.mgf	index=24478	-1	060813-SludgeD36_13-18, Cmpd 27874, +MSn(1092.1254), 69.28 min	CID	1092.1254	0	0.0	2	SVAYTPVIDGPLVLAALTNLR	Protein2935(pre=?,post=A)	174	132	1.5422118E-16	4.439442E-11	0.0	0.0
SD7.mgf	index=71356	-1	060813-SludgeD36_19-24, Cmpd 25003, +MSn(923.5012), 62.43 min	CID	923.5012	0	-0.2643641	2	AYGIEDAVNLLTSLPAAK	Protein6507(pre=?,post=?)	136	112	1.54436E-16	4.3127796E-11	0.0	0.0
SD7.mgf	index=141013	-1	060813-SludgeD36_7-12, Cmpd 20859, +MSn(1147.58), 52.55 min	CID	1147.58	1	-3.2714403	2	M+15.995LSIVPLM+15.995AGGGLFETGAGGSAPK	Protein4075(pre=?,post=?)	163	107	1.545707E-16	4.5690018E-11	0.0	0.0
SD7.mgf	index=22207	-1	060813-SludgeD36_13-18, Cmpd 25239, +MSn(870.4744), 62.43 min	CID	870.4744	0	-0.5609366	2	EELLPALDTLAGDLAAK	Protein2152(pre=?,post=?)	136	116	1.5462123E-16	4.269958E-11	0.0	0.0
SD7.mgf	index=44198	-1	060813-SludgeD36_1-6, Cmpd 18829, +MSn(750.4253), 51.60 min	CID	750.4253	0	-2.3586829	2	LGIQAFEPVLVEGK	Protein7326(pre=-,post=?)	99	95	1.5553162E-16	4.1378255E-11	0.0	0.0
SD7.mgf	index=113337	-1	060813-SludgeD36_31-36, Cmpd 16074, +MSn(952.45), 41.87 min	CID	952.45	1	-0.41564918	2	GFGFVTM+15.995QDGDAATTAIGK	Protein6978(pre=?,post=?)	101	77	1.5616913E-16	4.407296E-11	0.0	0.0
SD7.mgf	index=129383	-1	060813-SludgeD36_7-12, Cmpd 8594, +MSn(782.89), 24.48 min	CID	782.89	1	-1.7539076	2	ANALGSSNSSGTTGLAR	Protein3193(pre=?,post=?)	137	116	1.5629632E-16	4.316217E-11	0.0	0.0
SD7.mgf	index=90423	-1	060813-SludgeD36_25-30, Cmpd 17070, +MSn(800.9386), 43.78 min	CID	800.9386	0	0.38102284	2	LAVPVVQADAAFSGAGK	Protein3066(pre=?,post=-)	131	111	1.5648252E-16	4.3213585E-11	0.0	0.0
SD7.mgf	index=83475	-1	060813-SludgeD36_25-30, Cmpd 9696, +MSn(753.4029), 27.03 min	CID	753.4029	0	1.7822813	2	AAAPAAPAEVAAPAEAK	Protein2311(pre=?,post=?)	101	84	1.5676906E-16	4.3292713E-11	0.0	0.0
SD7.mgf	index=93354	-1	060813-SludgeD36_25-30, Cmpd 20162, +MSn(1033.0324), 51.77 min	CID	1033.0323	1	-10.72773	2	FAATLNGASLFNNLPEGTVK	Protein9171(pre=?,post=D)	154	118	1.5677897E-16	4.4691882E-11	0.0	0.0
SD7.mgf	index=130625	-1	060813-SludgeD36_7-12, Cmpd 9899, +MSn(799.8242), 27.06 min	CID	799.8242	0	-5.1127915	2	YDTYSDYGSDTSPK	Protein3806(pre=?,post=?)	108	90	1.5746008E-16	4.1891306E-11	0.0	0.0
SD7.mgf	index=138279	-1	060813-SludgeD36_7-12, Cmpd 17954, +MSn(758.73), 45.08 min	CID	758.73	1	5.5808554	3	QGVGEPM+15.995PVQEQVVVLYAGTR	Protein2234(pre=?,post=G)	90	69	1.5748954E-16	4.5335253E-11	0.0	0.0
SD7.mgf	index=111875	-1	060813-SludgeD36_31-36, Cmpd 14539, +MSn(923.44), 38.11 min	CID	923.44	0	-5.287606	2	NQLTDISDGVAGQAEEAK	Protein4138(pre=?,post=?)	116	96	1.5783848E-16	4.4077974E-11	0.0	0.0
SD7.mgf	index=21956	-1	060813-SludgeD36_13-18, Cmpd 24972, +MSn(946.98), 61.73 min	CID	946.98	0	-5.9940395	2	GYEVPTTWADLLALSEK	Protein9549(pre=?,post=?)	131	105	1.5851944E-16	4.3776094E-11	0.0	0.0
SD7.mgf	index=108011	-1	060813-SludgeD36_31-36, Cmpd 10430, +MSn(782.85), 28.77 min	CID	782.85	0	-3.8202865	2	SENENQGGQFGLER	Protein3124(pre=-,post=?)	127	115	1.5891815E-16	4.227922E-11	0.0	0.0
SD7.mgf	index=15799	-1	060813-SludgeD36_13-18, Cmpd 18458, +MSn(893.47), 44.99 min	CID	893.47	0	-0.8197492	2	GVVNTGDAVEIVGLGETR	Protein733(pre=?,post=?)	158	128	1.5914136E-16	4.4441815E-11	0.0	0.0
SD7.mgf	index=18808	-1	060813-SludgeD36_13-18, Cmpd 21642, +MSn(1089.55), 52.99 min	CID	1089.55	2	-4.315463	2	ELVATLLTDEPC+57.021TFTNVPR	Protein5637(pre=?,post=?)	212	179	1.5938635E-16	4.49809E-11	0.0	0.0
SD7.mgf	index=34793	-1	060813-SludgeD36_1-6, Cmpd 8781, +MSn(745.38), 26.24 min	CID	745.38	0	2.2927744	2	ALAAANTAAETADATK	Protein1835(pre=?,post=?)	117	99	1.6014336E-16	4.3716097E-11	0.0	0.0
SD7.mgf	index=94303	-1	060813-SludgeD36_25-30, Cmpd 21160, +MSn(718.8979), 54.39 min	CID	718.8979	0	-0.7641085	2	TTGPVIGAFFTAVR	Protein3069(pre=-,post=-)	133	120	1.6067667E-16	4.2747066E-11	0.0	0.0
SD7.mgf	index=19183	-1	060813-SludgeD36_13-18, Cmpd 22036, +MSn(799.43), 54.01 min	CID	799.43	1	-0.20280327	3	GTAPVAAELGAIPAAAGSNANVLFGR	Protein442(pre=?,post=?)	117	80	1.6108866E-16	4.8390875E-11	0.0	0.0
SD7.mgf	index=70693	-1	060813-SludgeD36_19-24, Cmpd 24286, +MSn(821.46), 60.57 min	CID	821.46	2	5.330969	3	DQGPVLLVRPDSVPEAVVAELTR	Protein9317(pre=?,post=?)	138	98	1.6225324E-16	4.7556424E-11	0.0	0.0
SD7.mgf	index=19869	-1	060813-SludgeD36_13-18, Cmpd 22762, +MSn(862.92), 55.89 min	CID	862.92	2	-4.3171515	2	VEPSLEAAFVDFGADR	Protein3791(pre=?,post=?)	146	128	1.6294287E-16	4.4480305E-11	0.0	0.0
SD7.mgf	index=33685	-1	060813-SludgeD36_1-6, Cmpd 7602, +MSn(710.8679), 23.43 min	CID	710.8679	0	0.51516056	2	NNTSTISTVTPASK	Protein5431(pre=-,post=?)	99	93	1.647776E-16	4.3838093E-11	0.0	0.0
SD7.mgf	index=17175	-1	060813-SludgeD36_13-18, Cmpd 19915, +MSn(963.49), 48.60 min	CID	963.49	1	-7.4461193	2	EPVIPC+57.021INPPAAGFTDVK	Protein4648(pre=?,post=?)	92	77	1.649476E-16	4.6063264E-11	0.0	0.0
SD7.mgf	index=91441	-1	060813-SludgeD36_25-30, Cmpd 18141, +MSn(878.45), 46.55 min	CID	878.45	1	-3.7181196	2	TEFYSEGTIPLQTLR	Protein5659(pre=?,post=?)	148	121	1.6536495E-16	4.4582886E-11	0.0	0.0
SD7.mgf	index=141601	-1	060813-SludgeD36_7-12, Cmpd 21486, +MSn(976.01), 54.19 min	CID	976.01	1	1.4088498	2	ETGQILLVDYSDIENLK	Protein1774(pre=?,post=?)	119	102	1.659071E-16	4.5816243E-11	0.0	0.0
SD7.mgf	index=55763	-1	060813-SludgeD36_19-24, Cmpd 8501, +MSn(801.39), 24.12 min	CID	801.39	0	-9.36779	2	NTPNEIATQGSVNTR	Protein9141(pre=-,post=?)	118	109	1.6735091E-16	4.5118305E-11	0.0	0.0
SD7.mgf	index=137138	-1	060813-SludgeD36_7-12, Cmpd 16752, +MSn(596.6681), 42.01 min	CID	596.6681	0	-0.20458658	3	IINEPTAAAIAYGLDKK	Protein4239(pre=R,post=?);Protein9545(pre=R,post=?)	118	99	1.6782546E-16	4.6346007E-11	0.0	0.0
SD7.mgf	index=88892	-1	060813-SludgeD36_25-30, Cmpd 15451, +MSn(691.8838), 39.71 min	CID	691.8838	0	-2.5582547	2	ILVVLGPDDGTAGR	Protein5300(pre=R,post=?)	138	135	1.6887893E-16	4.4929224E-11	0.0	0.0
SD7.mgf	index=88973	-1	060813-SludgeD36_25-30, Cmpd 15536, +MSn(691.8841), 39.92 min	CID	691.8841	0	-2.1171763	2	ILVVLGPDDGTAGR	Protein5300(pre=R,post=?)	121	117	1.6887893E-16	4.4929224E-11	0.0	0.0
SD7.mgf	index=69719	-1	060813-SludgeD36_19-24, Cmpd 23243, +MSn(976.0187), 57.83 min	CID	976.0187	0	-1.1881603	2	FVAFYVPLAVAGPDEVTR	Protein9096(pre=?,post=?)	160	123	1.7008113E-16	4.7496854E-11	0.0	0.0
SD7.mgf	index=39731	-1	060813-SludgeD36_1-6, Cmpd 14079, +MSn(854.42), 39.25 min	CID	854.42	1	-2.9650373	2	EIENQFGSGLVTAGER	Protein621(pre=?,post=?)	179	154	1.7108647E-16	4.6703353E-11	0.0	0.0
SD7.mgf	index=13427	-1	060813-SludgeD36_13-18, Cmpd 15947, +MSn(814.4372), 38.99 min	CID	814.4372	0	1.2740073	2	GLIPETQANTLTVDR	Protein4843(pre=R,post=?)	146	123	1.7284635E-16	4.6599894E-11	0.0	0.0
SD7.mgf	index=20749	-1	060813-SludgeD36_13-18, Cmpd 23689, +MSn(981.51), 58.35 min	CID	981.51	0	-4.66385	2	ELLSIYEFPGDDLPVVR	Protein4949(pre=?,post=?)	131	109	1.729303E-16	4.7755737E-11	0.0	0.0
SD7.mgf	index=15299	-1	060813-SludgeD36_13-18, Cmpd 17930, +MSn(995.97), 43.69 min	CID	995.97	0	-5.025109	2	TLEQLGYTDVTSM+15.995AGGFGK	Protein219(pre=?,post=?)	160	119	1.7338967E-16	4.893282E-11	0.0	0.0
SD7.mgf	index=94557	-1	060813-SludgeD36_25-30, Cmpd 21427, +MSn(838.4461), 55.10 min	CID	838.4461	0	-3.1301994	2	IVGEAGNGEELFSLLK	Protein6877(pre=?,post=?);Protein8973(pre=?,post=?)	136	122	1.7492265E-16	4.775056E-11	0.0	0.0
SD7.mgf	index=41176	-1	060813-SludgeD36_1-6, Cmpd 15596, +MSn(911.4389), 43.21 min	CID	911.4389	0	-3.3482745	2	NGLITWETQQTDYPR	Protein931(pre=?,post=?)	154	136	1.757583E-16	4.7384967E-11	0.0	0.0
SD7.mgf	index=81385	-1	060813-SludgeD36_25-30, Cmpd 7491, +MSn(663.3378), 22.42 min	CID	663.3378	0	-0.9201209	2	GSEPVAAPADGQVK	Protein1022(pre=R,post=-)	107	102	1.7588875E-16	4.6794145E-11	0.0	0.0
SD7.mgf	index=109901	-1	060813-SludgeD36_31-36, Cmpd 12466, +MSn(651.3), 33.33 min	CID	651.3	1	-2.1241667	3	SAFEAM+15.995GEVTDVHAVTDR	Protein790(pre=R,post=?)	88	72	1.7618715E-16	4.9202024E-11	0.0	0.0
SD7.mgf	index=59984	-1	060813-SludgeD36_19-24, Cmpd 12962, +MSn(908.95), 33.03 min	CID	908.95	2	-7.2577453	2	QSNVNGTAADLDAGVQVR	Protein6775(pre=?,post=?)	152	125	1.7621568E-16	4.920999E-11	0.0	0.0
SD7.mgf	index=66235	-1	060813-SludgeD36_19-24, Cmpd 19558, +MSn(906.43), 48.27 min	CID	906.43	1	-8.117226	2	ERM+15.995DFTLNELLEER	Protein6247(pre=R,post=D)	108	97	1.7625722E-16	4.6892174E-11	0.0	0.0
SD7.mgf	index=103641	-1	060813-SludgeD36_31-36, Cmpd 5784, +MSn(722.3), 18.81 min	CID	722.3	0	-4.8165407	2	SGGGGGYGGGGGGGYGGGR	Protein6440(pre=R,post=?)	143	125	1.7649857E-16	4.9810194E-11	0.0	0.0
SD7.mgf	index=86781	-1	060813-SludgeD36_25-30, Cmpd 13234, +MSn(683.67), 34.61 min	CID	683.67	2	0.59780824	3	TAM+15.995ETM+15.995FPDGPLKPPSPAK	Protein9798(pre=?,post=?)	86	62	1.7754795E-16	5.0106343E-11	0.0	0.0
SD7.mgf	index=7970	-1	060813-SludgeD36_13-18, Cmpd 10209, +MSn(542.933), 27.36 min	CID	542.933	0	-1.5738422	3	SPTGSTPHQFTDVPR	Protein4646(pre=?,post=?)	108	93	1.7767538E-16	4.7901814E-11	0.0	0.0
SD7.mgf	index=141651	-1	060813-SludgeD36_7-12, Cmpd 21540, +MSn(732.39), 54.33 min	CID	732.39	1	0.94587576	3	TAILATGTNFADALAAGPVTYR	Protein8865(pre=?,post=E)	124	97	1.7834682E-16	5.1812783E-11	0.0	0.0
SD7.mgf	index=91559	-1	060813-SludgeD36_25-30, Cmpd 18266, +MSn(896.45), 46.88 min	CID	896.45	1	-1.3953563	2	SYELPDGQVITIGNER	Protein4132(pre=?,post=?);Protein8162(pre=?,post=?)	155	138	1.7877389E-16	4.8801876E-11	0.0	0.0
SD7.mgf	index=67669	-1	060813-SludgeD36_19-24, Cmpd 21072, +MSn(749.4), 52.13 min	CID	749.4	1	9.398583	3	FILDYAVTSVIPGSANADHVR	Protein6833(pre=?,post=?)	67	44	1.8013756E-16	5.185476E-11	0.0	0.0
SD7.mgf	index=64223	-1	060813-SludgeD36_19-24, Cmpd 17424, +MSn(487.58), 42.92 min	CID	487.58	1	3.0495806	3	DHADSFLLLESGR	Protein9495(pre=K,post=?)	59	59	1.805044E-16	4.736905E-11	0.0	0.0
SD7.mgf	index=35319	-1	060813-SludgeD36_1-6, Cmpd 9334, +MSn(881.4519), 27.56 min	CID	881.4519	0	-0.69243836	2	AAAATALTDANTAQTATAK	Protein6518(pre=K,post=?)	189	157	1.8070527E-16	5.0997376E-11	0.0	0.0
SD7.mgf	index=113410	-1	060813-SludgeD36_31-36, Cmpd 16151, +MSn(1072.4783), 42.07 min	CID	1072.4783	0	-1.7073088	2	SAIAGETYEYTEM+15.995YPGFAK	Protein6887(pre=?,post=?)	123	89	1.8181205E-16	5.1309724E-11	0.0	0.0
SD7.mgf	index=51337	-1	060813-SludgeD36_19-24, Cmpd 3816, +MSn(584.249), 13.75 min	CID	584.249	0	-3.3429556	3	GM+15.995AM+15.995NPVDHPHGGGEGR	Protein2645(pre=?,post=?)	129	99	1.8451232E-16	5.0954185E-11	0.0	0.0
SD7.mgf	index=68480	-1	060813-SludgeD36_19-24, Cmpd 21931, +MSn(789.89), 54.37 min	CID	789.89	0	-6.6452146	2	SLM+15.995VDLLSAWGGDAK	Protein9171(pre=R,post=?)	109	99	1.8491807E-16	4.9854468E-11	0.0	0.0
SD7.mgf	index=64384	-1	060813-SludgeD36_19-24, Cmpd 17595, +MSn(757.38), 43.34 min	CID	757.38	0	-6.849868	3	VEGATEVYAAATHGVLSGPAVDR	Protein8206(pre=?,post=?)	127	92	1.8509218E-16	5.425052E-11	0.0	0.0
SD7.mgf	index=135924	-1	060813-SludgeD36_7-12, Cmpd 15477, +MSn(973.4662), 38.83 min	CID	973.4662	0	-5.0785766	2	VAASQDAEDNLALSGLDEK	Protein6994(pre=?,post=?)	115	91	1.8621796E-16	5.2553125E-11	0.0	0.0
SD7.mgf	index=64856	-1	060813-SludgeD36_19-24, Cmpd 18094, +MSn(672.37), 44.59 min	CID	672.37	2	-6.2979527	3	IPGILYGADKDPVAISVER	Protein9253(pre=?,post=?)	87	71	1.8663834E-16	5.2671763E-11	0.0	0.0
SD7.mgf	index=101982	-1	060813-SludgeD36_31-36, Cmpd 4023, +MSn(405.703), 14.41 min	CID	405.703	0	-1.429206	4	VYGGAEHPHTAQQPK	Protein5748(pre=?,post=?)	114	93	1.8776467E-16	5.0621916E-11	0.0	0.0
SD7.mgf	index=92153	-1	060813-SludgeD36_25-30, Cmpd 18899, +MSn(911.96), 48.49 min	CID	911.96	0	-2.944799	2	AQSTDGEAIAQSFISVAK	Protein3484(pre=?,post=?)	117	92	1.8844387E-16	5.2624835E-11	0.0	0.0
SD7.mgf	index=24658	-1	060813-SludgeD36_13-18, Cmpd 28137, +MSn(939.4892), 69.97 min	CID	939.4892	0	-2.403748	2	DVQGQDVLLFVDNIFR	Protein7786(pre=?,post=?)	172	152	1.8869712E-16	5.151073E-11	0.0	0.0
SD7.mgf	index=92614	-1	060813-SludgeD36_25-30, Cmpd 19385, +MSn(958.98), 49.75 min	CID	958.98	2	-8.917485	2	ESVIPC+57.021INPPAAGFTDVK	Protein3809(pre=-,post=?)	101	83	1.8979418E-16	5.3001926E-11	0.0	0.0
SD7.mgf	index=20378	-1	060813-SludgeD36_13-18, Cmpd 23297, +MSn(954.47), 57.30 min	CID	954.47	1	-11.099353	2	TADVATVADAIEAGATGFAR	Protein8428(pre=?,post=?)	199	166	1.9088314E-16	5.441372E-11	0.0	0.0
SD7.mgf	index=8863	-1	060813-SludgeD36_13-18, Cmpd 11151, +MSn(935.98), 29.30 min	CID	935.98	0	1.1737795	2	IIVTQGDTEPASVEQQR	Protein5024(pre=?,post=?)	179	137	1.9153452E-16	5.2893405E-11	0.0	0.0
SD7.mgf	index=38957	-1	060813-SludgeD36_1-6, Cmpd 13256, +MSn(753.37), 37.17 min	CID	753.37	0	-1.0532092	2	DNYEQNVLLGNAR	Protein719(pre=-,post=?)	103	101	1.9169267E-16	5.0305142E-11	0.0	0.0
SD7.mgf	index=22272	-1	060813-SludgeD36_13-18, Cmpd 25308, +MSn(870.4741), 62.61 min	CID	870.4741	0	-0.911522	2	EELLPALDTLAGDLAAK	Protein2152(pre=?,post=?)	121	105	1.9308272E-16	5.3320952E-11	0.0	0.0
SD7.mgf	index=21424	-1	060813-SludgeD36_13-18, Cmpd 24407, +MSn(927.9448), 60.24 min	CID	927.9448	0	-2.4336526	2	ELAAFAQFASDLDEATR	Protein8830(pre=R,post=K)	223	186	1.938991E-16	5.35464E-11	0.0	0.0
SD7.mgf	index=142864	-1	060813-SludgeD36_7-12, Cmpd 22830, +MSn(1109.52), 57.72 min	CID	1109.52	0	-2.640493	2	SDYPNQVNNALC+57.021FPYIFR	Protein5129(pre=R,post=?)	132	110	1.9396131E-16	5.4165634E-11	0.0	0.0
SD7.mgf	index=62951	-1	060813-SludgeD36_19-24, Cmpd 16078, +MSn(691.8853), 39.61 min	CID	691.8853	0	-0.35286272	2	ILVVLGPDDGTAGR	Protein5300(pre=R,post=?)	106	101	1.9540489E-16	5.1986297E-11	0.0	0.0
SD7.mgf	index=35403	-1	060813-SludgeD36_1-6, Cmpd 9422, +MSn(881.4508), 27.77 min	CID	881.4508	0	-1.9388275	2	AAAATALTDANTAQTATAK	Protein6518(pre=K,post=?)	181	149	1.9626855E-16	5.5389533E-11	0.0	0.0
SD7.mgf	index=18334	-1	060813-SludgeD36_13-18, Cmpd 21135, +MSn(958.01), 51.68 min	CID	958.01	1	1.4353346	2	TTFDQTVSSATIITSLTK	Protein8230(pre=?,post=V)	97	77	1.9640455E-16	5.4847935E-11	0.0	0.0
SD7.mgf	index=22074	-1	060813-SludgeD36_13-18, Cmpd 25097, +MSn(870.47), 62.06 min	CID	870.47	0	-5.6794834	2	EELLPALDTLAGDLAAK	Protein2152(pre=?,post=?)	86	73	1.9716686E-16	5.4448814E-11	0.0	0.0
SD7.mgf	index=19979	-1	060813-SludgeD36_13-18, Cmpd 22878, +MSn(740.03), 56.20 min	CID	740.03	0	-5.2784743	3	DSVGAVILGEYEHISEGDTVK	Protein6112(pre=?,post=?)	122	93	2.0001881E-16	5.7577814E-11	0.0	0.0
SD7.mgf	index=114097	-1	060813-SludgeD36_31-36, Cmpd 16876, +MSn(776.37), 43.92 min	CID	776.37	0	-14.386534	2	QGNALSWATSGGAGFK	Protein2217(pre=?,post=?);Protein8259(pre=?,post=-)	99	84	2.0040745E-16	5.4707426E-11	0.0	0.0
SD7.mgf	index=101773	-1	060813-SludgeD36_31-36, Cmpd 3794, +MSn(727.8421), 13.82 min	CID	727.8421	0	-2.4318671	2	GPM+15.995VGNNVSHANNK	Protein727(pre=?,post=?)	129	112	2.0042687E-16	5.3322364E-11	0.0	0.0
SD7.mgf	index=132868	-1	060813-SludgeD36_7-12, Cmpd 12268, +MSn(698.3), 31.93 min	CID	698.3	1	-13.698874	3	M+15.995GGTTTEM+15.995VSHYYLAENR	Protein8357(pre=?,post=?)	130	99	2.0092173E-16	5.6109402E-11	0.0	0.0
SD7.mgf	index=114209	-1	060813-SludgeD36_31-36, Cmpd 16994, +MSn(745.88), 44.22 min	CID	745.88	0	-4.7461014	2	STPFAAQVASEVAGR	Protein9015(pre=K,post=?)	137	122	2.0154057E-16	5.4335942E-11	0.0	0.0
SD7.mgf	index=22143	-1	060813-SludgeD36_13-18, Cmpd 25170, +MSn(870.47), 62.25 min	CID	870.47	0	-5.6794834	2	EELLPALDTLAGDLAAK	Protein2152(pre=?,post=?)	120	103	2.0180536E-16	5.572976E-11	0.0	0.0
SD7.mgf	index=91488	-1	060813-SludgeD36_25-30, Cmpd 18190, +MSn(1032.52), 46.68 min	CID	1032.52	2	-0.64883363	2	NADGSINLVM+15.995PGNITFPTGK	Protein4679(pre=?,post=?)	126	95	2.0229988E-16	5.766821E-11	0.0	0.0
SD7.mgf	index=40281	-1	060813-SludgeD36_1-6, Cmpd 14657, +MSn(834.41), 40.75 min	CID	834.41	0	-6.5101013	2	GESVVDGPADPQDILR	Protein1771(pre=-,post=?)	148	129	2.0276812E-16	5.5351845E-11	0.0	0.0
SD7.mgf	index=137399	-1	060813-SludgeD36_7-12, Cmpd 17026, +MSn(1012.48), 42.70 min	CID	1012.48	1	-3.1050558	2	GAFDAAFGQEATEPVTFHK	Protein8357(pre=R,post=?)	163	134	2.0286978E-16	5.7252487E-11	0.0	0.0
SD7.mgf	index=65705	-1	060813-SludgeD36_19-24, Cmpd 18995, +MSn(895.9465), 46.86 min	CID	895.9465	0	-3.474295	2	SYELPDGQVITIGNER	Protein4132(pre=?,post=?);Protein8162(pre=?,post=?)	134	116	2.0663815E-16	5.6408288E-11	0.0	0.0
SD7.mgf	index=88060	-1	060813-SludgeD36_25-30, Cmpd 14577, +MSn(954.9687), 37.62 min	CID	954.9687	0	-0.31956616	2	IFM+15.995QPASEGTGVIAGGAMR	Protein5967(pre=?,post=?)	200	152	2.0739868E-16	5.8530604E-11	0.0	0.0
SD7.mgf	index=112275	-1	060813-SludgeD36_31-36, Cmpd 14959, +MSn(809.9331), 39.10 min	CID	809.9331	0	2.5621877	2	KSTPFAAQVASEVAGR	Protein9015(pre=?,post=?)	145	126	2.0742254E-16	5.6622415E-11	0.0	0.0
SD7.mgf	index=38430	-1	060813-SludgeD36_1-6, Cmpd 12703, +MSn(736.92), 35.78 min	CID	736.92	0	0.49694827	2	LVSEVGVGTVAAGVSK	Protein233(pre=?,post=?)	113	100	2.0767106E-16	5.6690253E-11	0.0	0.0
SD7.mgf	index=135106	-1	060813-SludgeD36_7-12, Cmpd 14618, +MSn(744.8891), 36.82 min	CID	744.8891	0	-1.1471388	2	ISSVQDM+15.995VPVLER	Protein5371(pre=K,post=?)	106	101	2.0889348E-16	5.481908E-11	0.0	0.0
SD7.mgf	index=34879	-1	060813-SludgeD36_1-6, Cmpd 8872, +MSn(745.3772), 26.45 min	CID	745.3772	0	-1.4739265	2	ALAAANTAAETADATK	Protein1835(pre=?,post=?)	134	111	2.0956053E-16	5.7206042E-11	0.0	0.0
SD7.mgf	index=91689	-1	060813-SludgeD36_25-30, Cmpd 18403, +MSn(1110.02), 47.22 min	CID	1110.02	0	1.8695151	2	DIEETQGAALNFPM+15.995IADPDR	Protein72(pre=K,post=?)	167	127	2.1067852E-16	6.005665E-11	0.0	0.0
SD7.mgf	index=16540	-1	060813-SludgeD36_13-18, Cmpd 19248, +MSn(960.4731), 46.94 min	CID	960.4731	-1	-8.670652	2	EPSVFLFDEPLSNLDAK	Protein443(pre=?,post=?)	146	118	2.1172748E-16	5.846981E-11	0.0	0.0
SD7.mgf	index=63214	-1	060813-SludgeD36_19-24, Cmpd 16354, +MSn(956.48), 40.28 min	CID	956.48	0	6.253641	2	EGAAGPADVAIIGSAGEVGDR	Protein8852(pre=?,post=?)	190	137	2.1214529E-16	6.106857E-11	0.0	0.0
SD7.mgf	index=64598	-1	060813-SludgeD36_19-24, Cmpd 17820, +MSn(935.96), 43.91 min	CID	935.96	1	0.49047154	2	SNTYM+15.995IGATMPLGAGELK	Protein3495(pre=R,post=?)	119	98	2.1387276E-16	5.9726106E-11	0.0	0.0
SD7.mgf	index=66456	-1	060813-SludgeD36_19-24, Cmpd 19790, +MSn(1032.51), 48.86 min	CID	1032.51	1	-4.81904	2	ALFLWNQEASDTPASGTVR	Protein3495(pre=?,post=S)	228	176	2.1438358E-16	6.050183E-11	0.0	0.0
SD7.mgf	index=39115	-1	060813-SludgeD36_1-6, Cmpd 13426, +MSn(893.96), 37.60 min	CID	893.96	0	-3.0040927	2	GTAQGLVDALPSTEQTAK	Protein5551(pre=?,post=?)	149	121	2.1517343E-16	6.0089336E-11	0.0	0.0
SD7.mgf	index=109564	-1	060813-SludgeD36_31-36, Cmpd 12112, +MSn(894.94), 32.56 min	CID	894.94	0	-8.252166	2	GITINTAHVEYETANR	Protein3695(pre=?,post=?)	162	132	2.1569923E-16	5.888179E-11	0.0	0.0
SD7.mgf	index=17464	-1	060813-SludgeD36_13-18, Cmpd 20220, +MSn(875.4), 49.35 min	CID	875.4	1	-6.8703637	2	EYYAELTDAEIFER	Protein4992(pre=?,post=?)	137	119	2.1644831E-16	5.7584774E-11	0.0	0.0
SD7.mgf	index=129400	-1	060813-SludgeD36_7-12, Cmpd 8612, +MSn(771.89), 24.52 min	CID	771.89	0	-1.9768049	2	ITPGSPNSSANDVVGK	Protein7960(pre=?,post=?)	88	72	2.1656222E-16	5.911737E-11	0.0	0.0
SD7.mgf	index=12162	-1	060813-SludgeD36_13-18, Cmpd 14619, +MSn(595.6471), 36.17 min	CID	595.6471	0	-1.2296224	3	GITINTAHVEYNSPIR	Protein3629(pre=?,post=?);Protein6301(pre=?,post=?)	145	117	2.1686889E-16	5.920109E-11	0.0	0.0
SD7.mgf	index=137078	-1	060813-SludgeD36_7-12, Cmpd 16689, +MSn(868.4149), 41.85 min	CID	868.4149	0	-3.5141578	2	VTFDGYTSGNTVATFR	Protein8098(pre=?,post=?)	166	135	2.1728674E-16	5.931515E-11	0.0	0.0
SD7.mgf	index=138479	-1	060813-SludgeD36_7-12, Cmpd 18168, +MSn(746.38), 45.64 min	CID	746.38	1	-14.195878	2	TM+15.995AGETC+57.021ILLPLR	Protein33(pre=K,post=?)	115	105	2.1817197E-16	5.7254E-11	0.0	0.0
SD7.mgf	index=141430	-1	060813-SludgeD36_7-12, Cmpd 21303, +MSn(718.7), 53.71 min	CID	718.7	1	-7.617398	3	QVVSAAASLIPFLEHDDANR	Protein923(pre=?,post=?)	110	84	2.1820215E-16	6.2201355E-11	0.0	0.0
SD7.mgf	index=63943	-1	060813-SludgeD36_19-24, Cmpd 17121, +MSn(888.48), 42.16 min	CID	888.48	1	-1.5453498	2	VLVVGNPANTNAYIAMK	Protein3071(pre=?,post=?);Protein5678(pre=?,post=?);Protein9747(pre=?,post=?)	100	78	2.1913465E-16	6.051535E-11	0.0	0.0
SD7.mgf	index=69846	-1	060813-SludgeD36_19-24, Cmpd 23377, +MSn(952.9822), 58.18 min	CID	952.9822	0	-3.6506362	2	EPAVFLFDEPLSNLDAK	Protein5947(pre=?,post=?)	136	111	2.1948486E-16	6.061206E-11	0.0	0.0
SD7.mgf	index=90761	-1	060813-SludgeD36_25-30, Cmpd 17425, +MSn(887.92), 44.70 min	CID	887.92	0	-7.1488547	2	TGAGEGDDEQIVVDLTR	Protein3361(pre=?,post=?)	214	179	2.1952681E-16	6.0623645E-11	0.0	0.0
SD7.mgf	index=54725	-1	060813-SludgeD36_19-24, Cmpd 7409, +MSn(449.57), 21.92 min	CID	449.57	0	-0.7466982	3	HPVSPWGKPEGR	Protein8778(pre=R,post=?)	73	71	2.2035295E-16	5.7032632E-11	0.0	0.0
SD7.mgf	index=68098	-1	060813-SludgeD36_19-24, Cmpd 21529, +MSn(1082.03), 53.31 min	CID	1082.03	1	-5.3884616	2	LLGDDAEALLGYEASGIPSDR	Protein6652(pre=?,post=?)	247	205	2.2143123E-16	6.374164E-11	0.0	0.0
SD7.mgf	index=112798	-1	060813-SludgeD36_31-36, Cmpd 15508, +MSn(797.88), 40.44 min	CID	797.88	0	-5.12525	2	QGNALSWASSGGQGFK	Protein4909(pre=?,post=?);Protein9015(pre=?,post=?)	111	98	2.2148821E-16	6.046207E-11	0.0	0.0
SD7.mgf	index=138569	-1	060813-SludgeD36_7-12, Cmpd 18264, +MSn(664.68), 45.88 min	CID	664.68	2	-0.5800406	3	SSTINLVGSALGTNSLANDR	Protein195(pre=?,post=?)	98	77	2.221765E-16	6.3334296E-11	0.0	0.0
SD7.mgf	index=38262	-1	060813-SludgeD36_1-6, Cmpd 12526, +MSn(744.41), 35.33 min	CID	744.41	0	4.181575	2	LIAATDVTGTEQLR	Protein7809(pre=K,post=?)	127	123	2.2233254E-16	5.915024E-11	0.0	0.0
SD7.mgf	index=53409	-1	060813-SludgeD36_19-24, Cmpd 6024, +MSn(748.36), 19.10 min	CID	748.36	0	4.648859	2	GQTVC+57.021VQSGTTTEK	Protein55(pre=?,post=-)	102	85	2.225436E-16	5.92064E-11	0.0	0.0
SD7.mgf	index=11155	-1	060813-SludgeD36_13-18, Cmpd 13561, +MSn(1140.03), 34.04 min	CID	1140.03	1	-0.4007901	2	VEAETGNNGLNAATGEM+15.995EDLVK	Protein3884(pre=?,post=?)	134	101	2.238374E-16	6.5028566E-11	0.0	0.0
SD7.mgf	index=17060	-1	060813-SludgeD36_13-18, Cmpd 19795, +MSn(867.8913), 48.29 min	CID	867.8913	0	-5.977658	2	EYYAELSDAEIFER	Protein2996(pre=R,post=?)	141	125	2.2514197E-16	5.989766E-11	0.0	0.0
SD7.mgf	index=90352	-1	060813-SludgeD36_25-30, Cmpd 16995, +MSn(993.5), 43.59 min	CID	993.5	0	-5.6519403	2	AHAFSASAEAAIIAAGGSVER	Protein7757(pre=?,post=?)	228	161	2.2589122E-16	6.50255E-11	0.0	0.0
SD7.mgf	index=21874	-1	060813-SludgeD36_13-18, Cmpd 24885, +MSn(979.5), 61.50 min	CID	979.5	0	-6.7297115	2	FLSQPFFVAEVFTGSPGK	Protein801(pre=?,post=?);Protein8975(pre=?,post=?)	118	83	2.2614234E-16	6.315251E-11	0.0	0.0
SD7.mgf	index=138346	-1	060813-SludgeD36_7-12, Cmpd 18025, +MSn(884.9), 45.27 min	CID	884.9	0	-1.7933226	2	VDAEFWM+15.995VNVSNDAR	Protein8233(pre=?,post=?)	105	87	2.2678232E-16	6.1141196E-11	0.0	0.0
SD7.mgf	index=39560	-1	060813-SludgeD36_1-6, Cmpd 13898, +MSn(652.0242), 38.80 min	CID	652.0242	0	-3.276295	3	VAPEEHPVLLTEAPLNPK	Protein981(pre=-,post=?)	70	58	2.2715944E-16	6.343655E-11	0.0	0.0
SD7.mgf	index=111222	-1	060813-SludgeD36_31-36, Cmpd 13853, +MSn(798.39), 36.48 min	CID	798.39	0	-14.066196	2	LVSSAGTGYFYTTTK	Protein4618(pre=?,post=?)	90	76	2.2732781E-16	6.128826E-11	0.0	0.0
SD7.mgf	index=113990	-1	060813-SludgeD36_31-36, Cmpd 16764, +MSn(864.4475), 43.63 min	CID	864.4475	0	-2.6124141	2	AGDTGSPEVQIALLNSR	Protein5511(pre=?,post=?)	185	157	2.2877772E-16	6.3178345E-11	0.0	0.0
SD7.mgf	index=19770	-1	060813-SludgeD36_13-18, Cmpd 22658, +MSn(973.48), 55.62 min	CID	973.48	1	-8.686981	2	GHYTEGAELIDSVLDVAR	Protein963(pre=?,post=?)	163	119	2.2898022E-16	6.3945016E-11	0.0	0.0
SD7.mgf	index=36792	-1	060813-SludgeD36_1-6, Cmpd 10983, +MSn(904.9183), 31.53 min	CID	904.9183	0	-2.0908914	2	DLAGNAM+15.995SEVGNTATVDK	Protein6582(pre=-,post=?)	137	116	2.299303E-16	6.421033E-11	0.0	0.0
SD7.mgf	index=37852	-1	060813-SludgeD36_1-6, Cmpd 12096, +MSn(501.93), 34.26 min	CID	501.93	1	-1.9657907	3	LIPAGTGFAYHAER	Protein859(pre=-,post=?)	72	64	2.312248E-16	6.1515966E-11	0.0	0.0
SD7.mgf	index=143037	-1	060813-SludgeD36_7-12, Cmpd 23013, +MSn(962.8), 58.21 min	CID	962.8	1	-0.67570215	3	TAEDYLGEPVTEAVITVPAYFNDSQR	Protein3065(pre=?,post=-)	115	77	2.3136377E-16	6.9501446E-11	0.0	0.0
SD7.mgf	index=143319	-1	060813-SludgeD36_7-12, Cmpd 23314, +MSn(893.4926), 58.99 min	CID	893.4926	0	1.9127048	2	GLTEVSPLPFLSADALR	Protein8897(pre=?,post=?)	144	127	2.3144776E-16	6.391569E-11	0.0	0.0
SD7.mgf	index=64014	-1	060813-SludgeD36_19-24, Cmpd 17196, +MSn(818.39), 42.35 min	CID	818.39	0	7.681752	3	YLEGGDDIFGPDYGGATVHTNVR	Protein2650(pre=?,post=?)	113	76	2.3191159E-16	6.797328E-11	0.0	0.0
SD7.mgf	index=135592	-1	060813-SludgeD36_7-12, Cmpd 15128, +MSn(513.96), 37.98 min	CID	513.96	1	9.666462	3	LLLQAMQGHASLTR	Protein2336(pre=-,post=?)	76	71	2.3199605E-16	6.1721156E-11	0.0	0.0
SD7.mgf	index=87981	-1	060813-SludgeD36_25-30, Cmpd 14494, +MSn(912.45), 37.43 min	CID	912.45	0	-5.1506195	2	ATFDALTNSTTPAEVASK	Protein6213(pre=?,post=?)	101	79	2.3215633E-16	6.483197E-11	0.0	0.0
SD7.mgf	index=19062	-1	060813-SludgeD36_13-18, Cmpd 21909, +MSn(877.45), 53.68 min	CID	877.45	1	-0.4511971	2	FDELSSSVDLLETGIK	Protein6512(pre=?,post=?)	105	89	2.3353132E-16	6.374962E-11	0.0	0.0
SD7.mgf	index=130781	-1	060813-SludgeD36_7-12, Cmpd 10063, +MSn(780.89), 27.39 min	CID	780.89	1	2.152162	2	NTTSQAAEAAATAAGPK	Protein6923(pre=?,post=?)	104	87	2.3544072E-16	6.5018366E-11	0.0	0.0
SD7.mgf	index=58616	-1	060813-SludgeD36_19-24, Cmpd 11522, +MSn(777.39), 30.15 min	CID	777.39	0	-5.0248013	2	ASGVTAGTSATTFSPAK	Protein4765(pre=-,post=-)	65	53	2.3560015E-16	6.50624E-11	0.0	0.0
SD7.mgf	index=62234	-1	060813-SludgeD36_19-24, Cmpd 15325, +MSn(788.8759), 37.88 min	CID	788.8759	0	-2.7853043	2	YSISTTAEYGDLTR	Protein3642(pre=?,post=?)	156	141	2.358636E-16	6.27501E-11	0.0	0.0
SD7.mgf	index=144943	-1	060813-SludgeD36_7-12, Cmpd 25099, +MSn(793.8956), 63.61 min	CID	793.8956	0	-6.8423247	2	EESIFSVLTEFGTK	Protein138(pre=R,post=?)	96	93	2.3661953E-16	6.295121E-11	0.0	0.0
SD7.mgf	index=12090	-1	060813-SludgeD36_13-18, Cmpd 14543, +MSn(892.9715), 36.02 min	CID	892.9715	0	3.7592983	2	GITINTAHVEYNSPIR	Protein3629(pre=?,post=?);Protein6301(pre=?,post=?)	175	142	2.375383E-16	6.484344E-11	0.0	0.0
SD7.mgf	index=133637	-1	060813-SludgeD36_7-12, Cmpd 13075, +MSn(923.44), 33.57 min	CID	923.44	1	-4.330445	2	QTQLASTNSDGYQYIR	Protein4899(pre=?,post=?)	185	143	2.3789548E-16	6.494094E-11	0.0	0.0
SD7.mgf	index=14925	-1	060813-SludgeD36_13-18, Cmpd 17535, +MSn(704.8382), 42.74 min	CID	704.8382	0	-3.7235525	2	YDFPGDDTPIIR	Protein5749(pre=-,post=?)	90	90	2.404205E-16	6.22266E-11	0.0	0.0
SD7.mgf	index=62632	-1	060813-SludgeD36_19-24, Cmpd 15743, +MSn(943.4534), 38.83 min	CID	943.4534	0	-2.0701828	2	SNTYM+15.995IGATM+15.995PLGAGELK	Protein3495(pre=R,post=?)	138	109	2.4205282E-16	6.759567E-11	0.0	0.0
SD7.mgf	index=109650	-1	060813-SludgeD36_31-36, Cmpd 12203, +MSn(559.5299), 32.76 min	CID	559.5299	0	-0.9817453	4	SHDAITAPTLSVDQTTGEVHR	Protein1200(pre=?,post=?)	91	67	2.4210992E-16	6.969425E-11	0.0	0.0
SD7.mgf	index=108989	-1	060813-SludgeD36_31-36, Cmpd 11509, +MSn(594.9459), 31.21 min	CID	594.9459	0	0.20517887	3	C+57.021YGSTNANNVVHATFK	Protein1704(pre=K,post=?)	90	73	2.427302E-16	6.626073E-11	0.0	0.0
SD7.mgf	index=144221	-1	060813-SludgeD36_7-12, Cmpd 24296, +MSn(965.4767), 61.55 min	CID	965.4767	0	-2.7815683	2	DYLTDLFPIM+15.995ELGTSAK	Protein5296(pre=R,post=?)	83	70	2.4298988E-16	6.7103115E-11	0.0	0.0
SD7.mgf	index=106925	-1	060813-SludgeD36_31-36, Cmpd 9288, +MSn(759.35), 26.34 min	CID	759.35	0	3.9385455	2	EEYDESGPSIVHR	Protein578(pre=?,post=?)	125	112	2.442741E-16	6.4103875E-11	0.0	0.0
SD7.mgf	index=37690	-1	060813-SludgeD36_1-6, Cmpd 11926, +MSn(501.5965), 33.83 min	CID	501.5965	0	-0.06084089	3	LIPAGTGFAYHAER	Protein859(pre=-,post=?)	111	98	2.4624375E-16	6.551167E-11	0.0	0.0
SD7.mgf	index=138770	-1	060813-SludgeD36_7-12, Cmpd 18477, +MSn(830.45), 46.42 min	CID	830.45	0	-1.4699275	2	IINEPTAAAIAYGLDK	Protein4239(pre=R,post=K);Protein9545(pre=R,post=K)	104	93	2.5138572E-16	6.862353E-11	0.0	0.0
SD7.mgf	index=10929	-1	060813-SludgeD36_13-18, Cmpd 13324, +MSn(909.9583), 33.58 min	CID	909.9583	0	0.73782194	2	EIAQVGSISANSDETIGK	Protein7238(pre=?,post=?)	147	116	2.522319E-16	7.043829E-11	0.0	0.0
SD7.mgf	index=43296	-1	060813-SludgeD36_1-6, Cmpd 17837, +MSn(797.8772), 49.05 min	CID	797.8772	0	-3.6718392	2	M+15.995LQEAVDALFDNGR	Protein341(pre=?,post=?);Protein10015(pre=?,post=R)	158	143	2.5416685E-16	6.761956E-11	0.0	0.0
SD7.mgf	index=18227	-1	060813-SludgeD36_13-18, Cmpd 21023, +MSn(859.97), 51.39 min	CID	859.97	0	-8.658703	2	LVPGYEAPVLLAYSAR	Protein7175(pre=?,post=?)	129	103	2.5455969E-16	6.948996E-11	0.0	0.0
SD7.mgf	index=105956	-1	060813-SludgeD36_31-36, Cmpd 8263, +MSn(773.38), 24.15 min	CID	773.38	0	-3.23571	2	GSTEPVTTVAQC+57.021PAK	Protein5989(pre=-,post=?)	105	97	2.5553467E-16	6.889291E-11	0.0	0.0
SD7.mgf	index=17231	-1	060813-SludgeD36_13-18, Cmpd 19975, +MSn(1039.55), 48.75 min	CID	1039.55	1	5.9045577	2	TSDIAGDGTTTATVLAQSIVR	Protein7806(pre=?,post=?)	235	177	2.5666885E-16	7.388521E-11	0.0	0.0
SD7.mgf	index=141930	-1	060813-SludgeD36_7-12, Cmpd 21839, +MSn(720.37), 55.11 min	CID	720.37	0	-8.133775	3	WTGNDVPVLLTGASVPEFTR	Protein5388(pre=?,post=?);Protein8865(pre=?,post=?)	100	79	2.567831E-16	7.3199356E-11	0.0	0.0
SD7.mgf	index=93126	-1	060813-SludgeD36_25-30, Cmpd 19922, +MSn(793.05), 51.14 min	CID	793.05	2	10.528976	3	AGAPDLTEEPPFDDEFIEVQR	Protein8328(pre=-,post=?)	124	92	2.57041E-16	7.399233E-11	0.0	0.0
SD7.mgf	index=12183	-1	060813-SludgeD36_13-18, Cmpd 14641, +MSn(892.9672), 36.22 min	CID	892.9672	0	-1.0252632	2	GITINTAHVEYNSPIR	Protein3629(pre=?,post=?);Protein6301(pre=?,post=?)	211	171	2.5818557E-16	7.0479754E-11	0.0	0.0
SD7.mgf	index=70453	-1	060813-SludgeD36_19-24, Cmpd 24028, +MSn(708.37), 59.89 min	CID	708.37	0	-6.376008	3	NPEIDAQLVAQGIAEQLSAR	Protein2769(pre=?,post=?)	115	100	2.598683E-16	7.407884E-11	0.0	0.0
SD7.mgf	index=70866	-1	060813-SludgeD36_19-24, Cmpd 24471, +MSn(1013.5023), 61.05 min	CID	1013.5023	0	1.1442196	2	AVDGAFLM+15.995PVEDVFSISGR	Protein7461(pre=-,post=?)	164	120	2.6000349E-16	7.337636E-11	0.0	0.0
SD7.mgf	index=53340	-1	060813-SludgeD36_19-24, Cmpd 5951, +MSn(789.84), 18.95 min	CID	789.84	0	-3.2455537	2	DGDNNGAAPGGYNTGAK	Protein5376(pre=?,post=?)	107	90	2.6037864E-16	7.190512E-11	0.0	0.0
SD7.mgf	index=58406	-1	060813-SludgeD36_19-24, Cmpd 11302, +MSn(682.6596), 29.70 min	CID	682.6596	1	-9.093147	3	QSNDALNGAAGAITTGHQYR	Protein6068(pre=?,post=-)	103	78	2.6088856E-16	7.436968E-11	0.0	0.0
SD7.mgf	index=39752	-1	060813-SludgeD36_1-6, Cmpd 14101, +MSn(939), 39.31 min	CID	939.0	1	4.3909965	2	VAAVSAPSFATTEANVAAAK	Protein1797(pre=?,post=?)	114	84	2.6130477E-16	7.448832E-11	0.0	0.0
SD7.mgf	index=14892	-1	060813-SludgeD36_13-18, Cmpd 17500, +MSn(733.3841), 42.65 min	CID	733.3841	0	-2.4967136	2	FTQAGSEVSTLLGR	Protein130(pre=-,post=?)	137	124	2.6329932E-16	7.00492E-11	0.0	0.0
SD7.mgf	index=141119	-1	060813-SludgeD36_7-12, Cmpd 20972, +MSn(997.45), 52.85 min	CID	997.45	1	-4.008969	2	YGSNEISEADGYWNFIK	Protein2440(pre=?,post=?);Protein5447(pre=?,post=?)	121	96	2.635868E-16	7.279108E-11	0.0	0.0
SD7.mgf	index=21905	-1	060813-SludgeD36_13-18, Cmpd 24918, +MSn(1051.5256), 61.59 min	CID	1051.5256	0	-2.5539463	2	IYQLPDQQFANLYWFR	Protein9389(pre=?,post=?)	209	162	2.6478075E-16	7.228011E-11	0.0	0.0
SD7.mgf	index=13675	-1	060813-SludgeD36_13-18, Cmpd 16220, +MSn(777.3694), 39.61 min	CID	777.3694	0	-4.3968205	2	EAYPGDVFYIHSR	Protein4218(pre=-,post=?)	131	113	2.6501763E-16	6.954752E-11	0.0	0.0
SD7.mgf	index=91772	-1	060813-SludgeD36_25-30, Cmpd 18490, +MSn(1110.01), 47.45 min	CID	1110.01	0	-7.148146	2	DIEETQGAALNFPM+15.995IADPDR	Protein72(pre=K,post=?)	172	125	2.6558975E-16	7.5709806E-11	0.0	0.0
SD7.mgf	index=6412	-1	060813-SludgeD36_13-18, Cmpd 8569, +MSn(921.44), 24.17 min	CID	921.44	1	-0.6284697	2	ITGQSAVM+15.995ADGSSVGTTSR	Protein915(pre=?,post=?)	160	130	2.6650865E-16	7.5212205E-11	0.0	0.0
SD7.mgf	index=111012	-1	060813-SludgeD36_31-36, Cmpd 13633, +MSn(522.2977), 35.96 min	CID	522.2977	0	-1.1685879	3	LEQSVASQHLAILR	Protein9600(pre=R,post=?)	85	82	2.665649E-16	7.0917994E-11	0.0	0.0
SD7.mgf	index=21326	-1	060813-SludgeD36_13-18, Cmpd 24299, +MSn(1068.51), 59.96 min	CID	1068.51	0	5.5979624	2	M+15.995YQLPDQQFANLYWFR	Protein3593(pre=?,post=?)	101	75	2.6824586E-16	7.322602E-11	0.0	0.0
SD7.mgf	index=12214	-1	060813-SludgeD36_13-18, Cmpd 14673, +MSn(931.46), 36.29 min	CID	931.46	1	0.42728063	2	GITINVSHVEYETENR	Protein6449(pre=-,post=?)	146	113	2.6826484E-16	7.3231206E-11	0.0	0.0
SD7.mgf	index=52043	-1	060813-SludgeD36_19-24, Cmpd 4581, +MSn(558.9253), 15.73 min	CID	558.9253	0	-2.4024146	3	GVAM+15.995NPVDHPHGGGEGK	Protein7894(pre=?,post=?);Protein10088(pre=?,post=?)	114	89	2.690322E-16	7.4294855E-11	0.0	0.0
SD7.mgf	index=85304	-1	060813-SludgeD36_25-30, Cmpd 11683, +MSn(776.3732), 31.32 min	CID	776.3732	0	-0.07861573	2	EM+15.995VM+15.995PGDNVSITVK	Protein7111(pre=-,post=?)	64	60	2.6932448E-16	7.1652156E-11	0.0	0.0
SD7.mgf	index=118644	-1	060813-SludgeD36_31-36, Cmpd 21674, +MSn(723.4233), 56.36 min	CID	723.4233	0	2.1092522	2	LITGGLLSVFGSGPK	Protein158(pre=?,post=?)	140	123	2.6967854E-16	7.270614E-11	0.0	0.0
SD7.mgf	index=138687	-1	060813-SludgeD36_7-12, Cmpd 18389, +MSn(830.4528), 46.20 min	CID	830.4528	0	1.9109058	2	IINEPTAAAIAYGLDK	Protein4239(pre=R,post=K);Protein9545(pre=R,post=K)	102	89	2.71369E-16	7.4078584E-11	0.0	0.0
SD7.mgf	index=22353	-1	060813-SludgeD36_13-18, Cmpd 25394, +MSn(1090.56), 62.84 min	CID	1090.56	1	-0.4189791	2	LVDQPFLM+15.995PVEDVFSITGR	Protein10089(pre=R,post=?)	122	91	2.7233435E-16	7.68563E-11	0.0	0.0
SD7.mgf	index=108517	-1	060813-SludgeD36_31-36, Cmpd 11009, +MSn(727.85), 30.08 min	CID	727.85	0	1.0901394	2	EAGAAPGFSYTAANK	Protein7183(pre=R,post=?)	74	70	2.7314597E-16	7.3640975E-11	0.0	0.0
SD7.mgf	index=135064	-1	060813-SludgeD36_7-12, Cmpd 14573, +MSn(918.93), 36.72 min	CID	918.93	1	-3.554243	2	AVYVFDTSNQASTYNR	Protein6655(pre=?,post=?)	141	114	2.7374818E-16	7.472806E-11	0.0	0.0
SD7.mgf	index=66048	-1	060813-SludgeD36_19-24, Cmpd 19358, +MSn(841.79), 47.77 min	CID	841.79	2	4.6941648	3	QSLDIATNNLTQQVPVLAQGASPR	Protein5677(pre=?,post=?)	86	58	2.7469776E-16	8.1198735E-11	0.0	0.0
SD7.mgf	index=60964	-1	060813-SludgeD36_19-24, Cmpd 13991, +MSn(975.4372), 35.09 min	CID	975.4372	0	-1.3140124	2	DGSGNGNVWALSSGNNASSR	Protein3360(pre=?,post=?)	180	139	2.754736E-16	7.852733E-11	0.0	0.0
SD7.mgf	index=108937	-1	060813-SludgeD36_31-36, Cmpd 11454, +MSn(741.37), 31.07 min	CID	741.37	1	3.570095	3	SHDAITGPTLSVDQTTGEVHR	Protein5079(pre=?,post=?)	114	89	2.75664E-16	7.935319E-11	0.0	0.0
SD7.mgf	index=22156	-1	060813-SludgeD36_13-18, Cmpd 25184, +MSn(1021.01), 62.29 min	CID	1021.01	1	-0.6269591	2	AIDGAFIM+15.995PVEDVFSISGR	Protein6454(pre=?,post=?)	153	121	2.7578596E-16	7.783039E-11	0.0	0.0
SD7.mgf	index=92466	-1	060813-SludgeD36_25-30, Cmpd 19229, +MSn(958.98), 49.34 min	CID	958.98	2	-8.917485	2	ESVIPC+57.021INPPAAGFTDVK	Protein3809(pre=-,post=?)	99	78	2.7707461E-16	7.7375856E-11	0.0	0.0
SD7.mgf	index=20337	-1	060813-SludgeD36_13-18, Cmpd 23254, +MSn(1059.56), 57.19 min	CID	1059.56	2	-10.54947	2	GSALQALNGETTEFGIPAVLK	Protein5994(pre=?,post=?);Protein9549(pre=?,post=?)	158	112	2.771479E-16	7.978035E-11	0.0	0.0
SD7.mgf	index=62534	-1	060813-SludgeD36_19-24, Cmpd 15640, +MSn(765.37), 38.60 min	CID	765.37	0	-5.9011655	2	VPM+15.995GASSFGATFVSR	Protein2391(pre=K,post=?)	124	105	2.7870243E-16	7.513901E-11	0.0	0.0
SD7.mgf	index=15450	-1	060813-SludgeD36_13-18, Cmpd 18089, +MSn(771.89), 44.08 min	CID	771.89	1	3.8388813	2	GYLSPYFINNPEK	Protein2385(pre=-,post=-)	98	89	2.7939445E-16	7.332037E-11	0.0	0.0
SD7.mgf	index=95200	-1	060813-SludgeD36_25-30, Cmpd 22136, +MSn(837.45), 56.92 min	CID	837.45	0	4.1542997	2	QGVPSEVLSLAGFDVR	Protein6544(pre=?,post=?)	152	136	2.7997327E-16	7.642738E-11	0.0	0.0
SD7.mgf	index=68598	-1	060813-SludgeD36_19-24, Cmpd 22056, +MSn(932), 54.70 min	CID	932.0	0	3.667362	2	VTTAIAAFEETLVTPGSR	Protein1654(pre=-,post=?)	138	112	2.8006554E-16	7.8211104E-11	0.0	0.0
SD7.mgf	index=58206	-1	060813-SludgeD36_19-24, Cmpd 11091, +MSn(660.004), 29.25 min	CID	660.004	1	-10.42318	3	LGGGLVVTNHDNGGVASQGPK	Protein2320(pre=K,post=?)	174	119	2.8148564E-16	8.1029024E-11	0.0	0.0
SD7.mgf	index=134076	-1	060813-SludgeD36_7-12, Cmpd 13536, +MSn(893.05), 34.52 min	CID	893.05	1	-0.45501578	3	FTEEFDPGADGDHEPDAEAQAAAASK	Protein638(pre=?,post=L)	127	68	2.821331E-16	8.4752504E-11	0.0	0.0
SD7.mgf	index=136545	-1	060813-SludgeD36_7-12, Cmpd 16129, +MSn(911.4392), 40.43 min	CID	911.4392	0	-3.013447	2	WYVNSTDIGVTGPGNNK	Protein4271(pre=?,post=?)	69	55	2.839307E-16	7.840917E-11	0.0	0.0
SD7.mgf	index=88825	-1	060813-SludgeD36_25-30, Cmpd 15380, +MSn(691.8851), 39.54 min	CID	691.8851	0	-0.70572543	2	ILVVLGPDDGTAGR	Protein5300(pre=R,post=?)	88	84	2.8540436E-16	7.5930116E-11	0.0	0.0
SD7.mgf	index=111599	-1	060813-SludgeD36_31-36, Cmpd 14249, +MSn(973.47), 37.40 min	CID	973.47	1	-0.21847701	2	TLVDGELGDEEVYHNVR	Protein2513(pre=?,post=?)	185	153	2.8569394E-16	7.88961E-11	0.0	0.0
SD7.mgf	index=105615	-1	060813-SludgeD36_31-36, Cmpd 7900, +MSn(842.3781), 23.39 min	CID	842.3781	0	-3.260499	2	AANESVM+15.995HAGQYAYR	Protein6111(pre=?,post=?)	138	110	2.861122E-16	7.713671E-11	0.0	0.0
SD7.mgf	index=68569	-1	060813-SludgeD36_19-24, Cmpd 22026, +MSn(1102.58), 54.62 min	CID	1102.58	0	-1.4392713	2	AVVTAEFPGLVATSLVNTSGDR	Protein3230(pre=?,post=T);Protein5596(pre=?,post=T)	192	139	2.8624526E-16	8.315911E-11	0.0	0.0
SD7.mgf	index=13637	-1	060813-SludgeD36_13-18, Cmpd 16174, +MSn(943.02), 39.51 min	CID	943.02	1	-2.362528	2	AEGIVPAPEPTHAIAAAIR	Protein8712(pre=?,post=?)	154	120	2.8663754E-16	8.0892834E-11	0.0	0.0
SD7.mgf	index=109031	-1	060813-SludgeD36_31-36, Cmpd 11553, +MSn(887.4243), 31.30 min	CID	887.4243	0	0.6190012	2	LYVHDEENTLNVGDR	Protein294(pre=?,post=?)	195	163	2.883486E-16	7.773965E-11	0.0	0.0
SD7.mgf	index=117057	-1	060813-SludgeD36_31-36, Cmpd 19989, +MSn(866.44), 51.95 min	CID	866.44	0	8.382859	2	M+15.995DLIQQLEQEEIAR	Protein7735(pre=-,post=?)	214	209	2.919919E-16	7.7682694E-11	0.0	0.0
SD7.mgf	index=111286	-1	060813-SludgeD36_31-36, Cmpd 13921, +MSn(871.4567), 36.64 min	CID	871.4567	0	-0.98053217	2	INAITVPADSGDTLAQR	Protein9541(pre=?,post=?)	134	116	2.9223044E-16	8.070119E-11	0.0	0.0
SD7.mgf	index=129234	-1	060813-SludgeD36_7-12, Cmpd 8437, +MSn(1016), 24.16 min	CID	1016.0	1	-0.20932698	2	LDQSAGAAGSAQQGLEEGGKR	Protein9636(pre=?,post=?)	291	208	2.926208E-16	8.423441E-11	0.0	0.0
SD7.mgf	index=93961	-1	060813-SludgeD36_25-30, Cmpd 20801, +MSn(625.0022), 53.44 min	CID	625.0022	0	-2.4413917	3	NTVPVAFEGGQLPLFQR	Protein4197(pre=?,post=?);Protein8821(pre=?,post=?)	127	101	2.9603447E-16	8.175169E-11	0.0	0.0
SD7.mgf	index=111206	-1	060813-SludgeD36_31-36, Cmpd 13837, +MSn(914.9546), 36.45 min	CID	914.9546	0	-0.93391675	2	LAVAAADQGSDDAEQLVR	Protein1246(pre=?,post=?)	246	181	2.963445E-16	8.275716E-11	0.0	0.0
SD7.mgf	index=142868	-1	060813-SludgeD36_7-12, Cmpd 22835, +MSn(1112.9995), 57.73 min	CID	1112.9995	0	-1.6451504	2	YTSLTDILGAEDAFGDM+15.995DFK	Protein7777(pre=K,post=V)	147	108	2.9651153E-16	8.4524464E-11	0.0	0.0
SD7.mgf	index=113912	-1	060813-SludgeD36_31-36, Cmpd 16682, +MSn(864.4481), 43.42 min	CID	864.4481	0	-1.9063562	2	AGDTGSPEVQIALLNSR	Protein5511(pre=?,post=?)	195	166	2.9671554E-16	8.193978E-11	0.0	0.0
SD7.mgf	index=144320	-1	060813-SludgeD36_7-12, Cmpd 24405, +MSn(850.4452), 61.83 min	CID	850.4452	0	-2.6554265	2	IM+15.995TDPFVGQLIFFR	Protein2708(pre=?,post=?)	146	132	2.9683375E-16	7.897084E-11	0.0	0.0
SD7.mgf	index=56743	-1	060813-SludgeD36_19-24, Cmpd 9531, +MSn(1057), 26.14 min	CID	1057.0	1	-2.743128	2	IVHDAANAVDGVSTESEGQGR	Protein5026(pre=?,post=?)	342	237	2.9699286E-16	8.549296E-11	0.0	0.0
SD7.mgf	index=110163	-1	060813-SludgeD36_31-36, Cmpd 12741, +MSn(834.39), 33.96 min	CID	834.39	1	-8.745278	2	ELM+15.995TSSDVVEGLNEK	Protein1170(pre=?,post=-);Protein9346(pre=?,post=?)	123	105	2.9813154E-16	8.0377156E-11	0.0	0.0
SD7.mgf	index=82091	-1	060813-SludgeD36_25-30, Cmpd 8236, +MSn(689.3632), 23.97 min	CID	689.3632	0	-2.0363803	2	QTVTGGTPSTLTSK	Protein469(pre=?,post=?)	119	106	2.985552E-16	7.9428825E-11	0.0	0.0
SD7.mgf	index=139113	-1	060813-SludgeD36_7-12, Cmpd 18842, +MSn(962.99), 47.36 min	CID	962.99	0	-5.704247	2	EPVIPC+57.021INPPAAGFTDVK	Protein4648(pre=?,post=?)	123	94	2.9940598E-16	8.361211E-11	0.0	0.0
SD7.mgf	index=17628	-1	060813-SludgeD36_13-18, Cmpd 20393, +MSn(963.2), 49.79 min	CID	963.2	2	-1.8585985	3	ESPVTPLRPQSVPSTALAPGGVISAIANR	Protein9293(pre=?,post=?)	121	70	2.9948592E-16	9.178914E-11	0.0	0.0
SD7.mgf	index=135556	-1	060813-SludgeD36_7-12, Cmpd 15090, +MSn(900.452), 37.90 min	CID	900.452	0	4.744818	2	DSPGEALGNGALTINTNR	Protein7292(pre=?,post=?)	155	125	3.0460247E-16	8.506328E-11	0.0	0.0
SD7.mgf	index=138349	-1	060813-SludgeD36_7-12, Cmpd 18028, +MSn(718.34), 45.27 min	CID	718.34	2	-2.4076807	3	QGPYNFGWGNTKPDWVER	Protein10147(pre=?,post=?)	87	59	3.055434E-16	8.532605E-11	0.0	0.0
SD7.mgf	index=92842	-1	060813-SludgeD36_25-30, Cmpd 19624, +MSn(1040.05), 50.37 min	CID	1040.05	1	4.37516	2	EQIIFPEIEYDKVDALR	Protein8868(pre=K,post=?)	179	145	3.056308E-16	8.440178E-11	0.0	0.0
SD7.mgf	index=114171	-1	060813-SludgeD36_31-36, Cmpd 16954, +MSn(776.3769), 44.11 min	CID	776.3769	0	-5.5030456	2	QGNALSWATSGGAGFK	Protein2217(pre=?,post=?);Protein8259(pre=?,post=-)	87	73	3.0638158E-16	8.363635E-11	0.0	0.0
SD7.mgf	index=136159	-1	060813-SludgeD36_7-12, Cmpd 15724, +MSn(839.4263), 39.43 min	CID	839.4263	0	-1.3814988	2	LASLADGSVLVGM+15.995GDTR	Protein7634(pre=?,post=-)	137	114	3.0828548E-16	8.5134885E-11	0.0	0.0
SD7.mgf	index=110546	-1	060813-SludgeD36_31-36, Cmpd 13144, +MSn(816.9037), 34.86 min	CID	816.9037	0	-0.9712972	2	VYGTANTSYAPGIYR	Protein9400(pre=?,post=?)	192	155	3.0876942E-16	8.324517E-11	0.0	0.0
SD7.mgf	index=19735	-1	060813-SludgeD36_13-18, Cmpd 22620, +MSn(883.46), 55.52 min	CID	883.46	2	7.818095	2	NLSGNLAEIADYTLNR	Protein5057(pre=?,post=?)	113	97	3.1313678E-16	8.5480394E-11	0.0	0.0
SD7.mgf	index=56115	-1	060813-SludgeD36_19-24, Cmpd 8872, +MSn(824.8917), 24.85 min	CID	824.8917	0	-0.665925	2	TNDVSTNAGDIANTGAK	Protein9954(pre=?,post=L)	126	104	3.13453E-16	8.656193E-11	0.0	0.0
SD7.mgf	index=22089	-1	060813-SludgeD36_13-18, Cmpd 25113, +MSn(946.9813), 62.10 min	CID	946.9813	0	-4.5760946	2	GYEVPTTWADLLALSEK	Protein9549(pre=?,post=?)	120	97	3.1452904E-16	8.685908E-11	0.0	0.0
SD7.mgf	index=89193	-1	060813-SludgeD36_25-30, Cmpd 15767, +MSn(819.9029), 40.49 min	CID	819.9029	0	-3.5732	2	DFTPVC+57.021TTELGTVAK	Protein622(pre=?,post=?)	140	115	3.1506542E-16	8.494258E-11	0.0	0.0
SD7.mgf	index=33599	-1	060813-SludgeD36_1-6, Cmpd 7511, +MSn(710.8715), 23.22 min	CID	710.8715	0	5.5809064	2	NNTSTISTVTPASK	Protein5431(pre=-,post=?)	78	74	3.1730984E-16	8.441838E-11	0.0	0.0
SD7.mgf	index=63671	-1	060813-SludgeD36_19-24, Cmpd 16834, +MSn(557.59), 41.45 min	CID	557.59	1	-5.0005007	3	EVADFFAHSSEFQR	Protein481(pre=?,post=?)	117	100	3.1846168E-16	8.472482E-11	0.0	0.0
SD7.mgf	index=20397	-1	060813-SludgeD36_13-18, Cmpd 23317, +MSn(727.02), 57.36 min	CID	727.02	1	-6.942255	3	SGPEDIELALDAAHGAAAAWGR	Protein1305(pre=?,post=?)	110	81	3.1920733E-16	9.273515E-11	0.0	0.0
SD7.mgf	index=4810	-1	060813-SludgeD36_13-18, Cmpd 6879, +MSn(657.84), 20.84 min	CID	657.84	0	-2.5050848	2	VPGGSSGGSAAAVAAR	Protein1865(pre=?,post=?);Protein8403(pre=?,post=?)	110	95	3.1965443E-16	8.725959E-11	0.0	0.0
SD7.mgf	index=66069	-1	060813-SludgeD36_19-24, Cmpd 19380, +MSn(949.49), 47.82 min	CID	949.49	0	-8.035191	2	GDLLAANGGIFGPQGNAIGR	Protein1669(pre=?,post=?)	205	158	3.2194566E-16	9.1774796E-11	0.0	0.0
SD7.mgf	index=18478	-1	060813-SludgeD36_13-18, Cmpd 21287, +MSn(893.43), 52.07 min	CID	893.43	0	-0.81978583	2	ELESFAAFGSDLDAVSK	Protein7545(pre=?,post=?)	110	90	3.2275944E-16	8.913195E-11	0.0	0.0
SD7.mgf	index=125857	-1	060813-SludgeD36_7-12, Cmpd 4875, +MSn(408.4446), 16.76 min	CID	408.4446	0	-2.615073	4	YTVADTHHTHASYK	Protein4082(pre=-,post=?)	73	66	3.2649997E-16	8.6863364E-11	0.0	0.0
SD7.mgf	index=19889	-1	060813-SludgeD36_13-18, Cmpd 22783, +MSn(1007.06), 55.95 min	CID	1007.06	1	-4.031331	2	IQLVGDDLFVTNPAILQR	Protein1953(pre=?,post=?)	183	146	3.265021E-16	9.117898E-11	0.0	0.0
SD7.mgf	index=15948	-1	060813-SludgeD36_13-18, Cmpd 18617, +MSn(841.4636), 45.39 min	CID	841.4636	0	-1.8858938	2	LLDQGQAGDNVGILLR	Protein8649(pre=K,post=?)	199	167	3.2672673E-16	8.919019E-11	0.0	0.0
SD7.mgf	index=3451	-1	060813-SludgeD36_13-18, Cmpd 5448, +MSn(655.29), 17.95 min	CID	655.29	0	-3.0736835	2	EYNTDAANANAR	Protein9826(pre=K,post=?)	75	75	3.2784373E-16	8.4853825E-11	0.0	0.0
SD7.mgf	index=58575	-1	060813-SludgeD36_19-24, Cmpd 11479, +MSn(713.33), 30.06 min	CID	713.33	1	0.37193355	3	VIEM+15.995DADLSDDERESQIR	Protein10321(pre=?,post=?)	185	140	3.2809088E-16	9.1622654E-11	0.0	0.0
SD7.mgf	index=114892	-1	060813-SludgeD36_31-36, Cmpd 17711, +MSn(801.45), 46.08 min	CID	801.45	1	-0.7226206	2	IISVLIENESGALSR	Protein5752(pre=-,post=?)	148	137	3.2817524E-16	8.8477024E-11	0.0	0.0
SD7.mgf	index=109552	-1	060813-SludgeD36_31-36, Cmpd 12100, +MSn(596.967), 32.53 min	CID	596.967	0	-0.6134522	3	GITINTAHVEYETANR	Protein3695(pre=?,post=?)	115	92	3.2955469E-16	8.996217E-11	0.0	0.0
SD7.mgf	index=63961	-1	060813-SludgeD36_19-24, Cmpd 17140, +MSn(739.84), 42.21 min	CID	739.84	0	-12.374514	2	FDDALHEFDTIR	Protein3464(pre=R,post=G)	93	91	3.3346628E-16	8.630908E-11	0.0	0.0
SD7.mgf	index=64645	-1	060813-SludgeD36_19-24, Cmpd 17870, +MSn(508.27), 44.03 min	CID	508.27	1	7.119583	4	FHFTFPGNNEVTIRPPR	Protein8147(pre=?,post=?)	96	77	3.3349077E-16	9.209548E-11	0.0	0.0
SD7.mgf	index=131643	-1	060813-SludgeD36_7-12, Cmpd 10980, +MSn(664.37), 29.21 min	CID	664.37	0	-0.09186921	2	LVGNLSNSATPVR	Protein3587(pre=K,post=?)	90	85	3.3458797E-16	8.780458E-11	0.0	0.0
SD7.mgf	index=108973	-1	060813-SludgeD36_31-36, Cmpd 11492, +MSn(556.027), 31.17 min	CID	556.027	0	0.87816185	4	SHDAITGPTLSVDQTTGEVHR	Protein5079(pre=?,post=?)	86	62	3.3509706E-16	9.646171E-11	0.0	0.0
SD7.mgf	index=137321	-1	060813-SludgeD36_7-12, Cmpd 16944, +MSn(1012.49), 42.49 min	CID	1012.49	1	6.7861986	2	GAFDAAFGQEATEPVTFHK	Protein8357(pre=R,post=?)	176	145	3.3636065E-16	9.4925345E-11	0.0	0.0
SD7.mgf	index=139412	-1	060813-SludgeD36_7-12, Cmpd 19160, +MSn(911.94), 48.18 min	CID	911.94	1	-3.9832926	2	GFQNPDEVGAAAVDYLR	Protein4938(pre=?,post=?);Protein8645(pre=?,post=?)	122	102	3.3696114E-16	9.305384E-11	0.0	0.0
SD7.mgf	index=92546	-1	060813-SludgeD36_25-30, Cmpd 19313, +MSn(975.48), 49.56 min	CID	975.48	1	-6.0399346	2	NGPGIYSLDALGGSIEETR	Protein7268(pre=-,post=?)	145	122	3.3822671E-16	9.545197E-11	0.0	0.0
SD7.mgf	index=16898	-1	060813-SludgeD36_13-18, Cmpd 19625, +MSn(962.996), 47.87 min	CID	962.996	0	0.5070442	2	EPVIPC+57.021INPPAAGFTDVK	Protein4648(pre=?,post=?)	121	105	3.3850338E-16	9.453045E-11	0.0	0.0
SD7.mgf	index=108683	-1	060813-SludgeD36_31-36, Cmpd 11184, +MSn(487.2592), 30.47 min	CID	487.2592	0	-1.5031441	3	TVAVSFTQQVSHR	Protein2031(pre=K,post=?)	77	76	3.40749E-16	8.9421394E-11	0.0	0.0
SD7.mgf	index=112820	-1	060813-SludgeD36_31-36, Cmpd 15531, +MSn(845.42), 40.50 min	CID	845.42	0	-6.8584847	2	SLVEGQSVEFDVAPGR	Protein674(pre=?,post=?)	125	103	3.4210642E-16	9.3388554E-11	0.0	0.0
SD7.mgf	index=93590	-1	060813-SludgeD36_25-30, Cmpd 20410, +MSn(988.0391), 52.42 min	CID	988.0391	0	-1.8532174	2	VALGVLPTTDFGTVTQDIK	Protein7150(pre=?,post=?)	170	129	3.4492762E-16	9.734306E-11	0.0	0.0
SD7.mgf	index=39577	-1	060813-SludgeD36_1-6, Cmpd 13916, +MSn(933.94), 38.84 min	CID	933.94	0	5.8817444	2	LADQSETGQQWLYDGR	Protein3091(pre=?,post=?)	142	118	3.4555617E-16	9.433027E-11	0.0	0.0
SD7.mgf	index=90678	-1	060813-SludgeD36_25-30, Cmpd 17337, +MSn(887.92), 44.47 min	CID	887.92	0	-7.1488547	2	TGAGEGDDEQIVVDLTR	Protein3361(pre=?,post=?)	206	171	3.482045E-16	9.615876E-11	0.0	0.0
SD7.mgf	index=17618	-1	060813-SludgeD36_13-18, Cmpd 20382, +MSn(775.04), 49.76 min	CID	775.04	1	-3.5181448	3	M+15.995PSAVGYQPTLAEEMGVLQER	Protein4588(pre=?,post=?)	103	80	3.508546E-16	1.0099771E-10	0.0	0.0
SD7.mgf	index=64469	-1	060813-SludgeD36_19-24, Cmpd 17684, +MSn(834.45), 43.57 min	CID	834.45	0	-8.850367	2	LLDQGQAGDNVGVLLR	Protein10137(pre=?,post=?)	131	110	3.5170695E-16	9.600932E-11	0.0	0.0
SD7.mgf	index=135722	-1	060813-SludgeD36_7-12, Cmpd 15264, +MSn(874.45), 38.32 min	CID	874.45	0	-8.305933	2	LTIDSATNSATLNGELK	Protein6855(pre=?,post=?)	123	94	3.51984E-16	9.7202496E-11	0.0	0.0
SD7.mgf	index=16053	-1	060813-SludgeD36_13-18, Cmpd 18729, +MSn(833.45), 45.67 min	CID	833.45	0	0.5126238	2	QAISSHLLEAAIEGAR	Protein3844(pre=?,post=?)	161	142	3.5230832E-16	9.617347E-11	0.0	0.0
SD7.mgf	index=70411	-1	060813-SludgeD36_19-24, Cmpd 23983, +MSn(832.9759), 59.77 min	CID	832.9759	0	-1.4654702	2	DQPVVLSLLEVPVEK	Protein9747(pre=K,post=?)	85	74	3.5364928E-16	9.5344906E-11	0.0	0.0
SD7.mgf	index=88649	-1	060813-SludgeD36_25-30, Cmpd 15195, +MSn(815.8603), 39.08 min	CID	815.8603	0	4.8627253	2	VVYC+57.021EDEDLEGFR	Protein2456(pre=?,post=?)	127	105	3.5409916E-16	9.292483E-11	0.0	0.0
SD7.mgf	index=93163	-1	060813-SludgeD36_25-30, Cmpd 19961, +MSn(945.44), 51.24 min	CID	945.44	2	-5.297076	2	TLWPSFDTYEVTSGER	Protein5246(pre=?,post=?)	146	112	3.562162E-16	9.724026E-11	0.0	0.0
SD7.mgf	index=21678	-1	060813-SludgeD36_13-18, Cmpd 24678, +MSn(899.44), 60.95 min	CID	899.44	1	-6.686633	2	ELAAFAQFASDLDAATR	Protein3881(pre=?,post=?)	168	145	3.640073E-16	1.005228E-10	0.0	0.0
SD7.mgf	index=34221	-1	060813-SludgeD36_1-6, Cmpd 8181, +MSn(782.389), 24.83 min	CID	782.389	0	-0.93613434	2	ANALGSSNSSGTTGLAR	Protein3193(pre=?,post=?)	173	146	3.647419E-16	1.00725664E-10	0.0	0.0
SD7.mgf	index=68041	-1	060813-SludgeD36_19-24, Cmpd 21468, +MSn(806.46), 53.15 min	CID	806.46	1	2.6761122	3	DKGPVLLVRPDGVPDAVVAELTR	Protein10112(pre=?,post=?)	154	97	3.6671826E-16	1.07485125E-10	0.0	0.0
SD7.mgf	index=13081	-1	060813-SludgeD36_13-18, Cmpd 15584, +MSn(747.8508), 38.21 min	CID	747.8508	0	-1.8771203	2	FSANEGDGPGGAIFR	Protein5444(pre=?,post=?)	154	132	3.6722306E-16	9.900444E-11	0.0	0.0
SD7.mgf	index=136402	-1	060813-SludgeD36_7-12, Cmpd 15979, +MSn(836.9298), 40.06 min	CID	836.9298	0	1.3856235	2	ATAAALSADDELAGIGAR	Protein1733(pre=R,post=?)	201	169	3.688012E-16	1.02991414E-10	0.0	0.0
SD7.mgf	index=55042	-1	060813-SludgeD36_19-24, Cmpd 7743, +MSn(663.3374), 22.58 min	CID	663.3374	0	-1.5642055	2	GSEPVAAPADGQVK	Protein1022(pre=R,post=-)	101	98	3.6896702E-16	9.8161465E-11	0.0	0.0
SD7.mgf	index=64203	-1	060813-SludgeD36_19-24, Cmpd 17401, +MSn(730.36), 42.86 min	CID	730.36	0	-3.3427324	2	DHADSFLLLESGR	Protein9495(pre=K,post=?)	131	110	3.6963446E-16	9.700169E-11	0.0	0.0
SD7.mgf	index=13374	-1	060813-SludgeD36_13-18, Cmpd 15891, +MSn(1096.54), 38.87 min	CID	1096.54	1	-8.324187	2	NTEANTLVPGATYDTLSPAQK	Protein7062(pre=?,post=?)	163	122	3.7098E-16	1.0679105E-10	0.0	0.0
SD7.mgf	index=66727	-1	060813-SludgeD36_19-24, Cmpd 20077, +MSn(958.48), 49.58 min	CID	958.48	1	-7.1665025	2	ESVIPC+57.021INPPAAGFTDVK	Protein3809(pre=-,post=?)	92	71	3.7489392E-16	1.0469288E-10	0.0	0.0
SD7.mgf	index=56478	-1	060813-SludgeD36_19-24, Cmpd 9253, +MSn(856.94), 25.60 min	CID	856.94	0	3.0626645	2	LVGGASNPAGSNGNVGSVR	Protein2952(pre=?,post=?)	148	115	3.7525254E-16	1.0590114E-10	0.0	0.0
SD7.mgf	index=68021	-1	060813-SludgeD36_19-24, Cmpd 21446, +MSn(1082.03), 53.10 min	CID	1082.03	1	-5.3884616	2	LLGDDAEALLGYEASGIPSDR	Protein6652(pre=?,post=?)	248	203	3.757681E-16	1.08169355E-10	0.0	0.0
SD7.mgf	index=40144	-1	060813-SludgeD36_1-6, Cmpd 14513, +MSn(851.4257), 40.37 min	CID	851.4257	0	-0.07168582	2	VAIQEPGDSSFLPGER	Protein4829(pre=?,post=?)	170	137	3.7902215E-16	1.0346585E-10	0.0	0.0
SD7.mgf	index=101720	-1	060813-SludgeD36_31-36, Cmpd 3730, +MSn(568.9206), 13.66 min	CID	568.9206	0	-2.038361	3	GTAM+15.995NPVDHPHGGGEGR	Protein527(pre=?,post=?);Protein8951(pre=?,post=?)	125	99	3.7933958E-16	1.047569E-10	0.0	0.0
SD7.mgf	index=22658	-1	060813-SludgeD36_13-18, Cmpd 25728, +MSn(774.41), 63.70 min	CID	774.41	0	5.5958996	3	YLGVLLYDADAIAQAASVENPK	Protein3956(pre=?,post=?);Protein7522(pre=?,post=?)	93	66	3.8009362E-16	1.10423656E-10	0.0	0.0
SD7.mgf	index=57173	-1	060813-SludgeD36_19-24, Cmpd 9983, +MSn(646.0152), 27.04 min	CID	646.0152	0	3.3067915	3	LGAGVVITNHTANTGANTPK	Protein68(pre=?,post=?)	112	85	3.8018026E-16	1.0837532E-10	0.0	0.0
SD7.mgf	index=69180	-1	060813-SludgeD36_19-24, Cmpd 22674, +MSn(741.42), 56.32 min	CID	741.42	0	0.329288	2	DLAAPLSLVQEVAR	Protein2585(pre=K,post=?)	115	110	3.8076153E-16	1.01299316E-10	0.0	0.0
SD7.mgf	index=18969	-1	060813-SludgeD36_13-18, Cmpd 21811, +MSn(734.38), 53.43 min	CID	734.38	1	-1.0522643	3	RLDEELTYVLTHELPSER	Protein9636(pre=K,post=?)	69	54	3.807756E-16	1.0633539E-10	0.0	0.0
SD7.mgf	index=38233	-1	060813-SludgeD36_1-6, Cmpd 12496, +MSn(812.43), 35.25 min	CID	812.43	1	6.729332	2	STGSYSLVTQQPLGGK	Protein6390(pre=?,post=?);Protein8424(pre=?,post=?)	107	91	3.8296432E-16	1.04541986E-10	0.0	0.0
SD7.mgf	index=91443	-1	060813-SludgeD36_25-30, Cmpd 18143, +MSn(819.93), 46.56 min	CID	819.93	0	-13.696675	2	APQWTGGGVVFAPVPR	Protein7982(pre=?,post=?)	114	93	3.833043E-16	1.04634794E-10	0.0	0.0
SD7.mgf	index=20807	-1	060813-SludgeD36_13-18, Cmpd 23750, +MSn(722.38), 58.51 min	CID	722.38	2	1.5805869	3	LVDQPFLMPVEDVFSITGR	Protein10089(pre=R,post=?)	99	81	3.8425758E-16	1.08442484E-10	0.0	0.0
SD7.mgf	index=21614	-1	060813-SludgeD36_13-18, Cmpd 24610, +MSn(899.45), 60.77 min	CID	899.45	1	4.4483895	2	ELAAFAQFASDLDAATR	Protein3881(pre=?,post=?)	141	123	3.8525118E-16	1.06389425E-10	0.0	0.0
SD7.mgf	index=138128	-1	060813-SludgeD36_7-12, Cmpd 17793, +MSn(863.96), 44.68 min	CID	863.96	0	-1.6954966	2	TVGNVMLVAPADEIAAR	Protein8089(pre=-,post=?)	141	121	3.8554415E-16	1.0647033E-10	0.0	0.0
SD7.mgf	index=137318	-1	060813-SludgeD36_7-12, Cmpd 16941, +MSn(618.3035), 42.49 min	CID	618.3035	0	-7.403488	2	TASQGWVMDLK	Protein8357(pre=R,post=?)	46	46	3.8675408E-16	9.866599E-11	0.0	0.0
SD7.mgf	index=86536	-1	060813-SludgeD36_25-30, Cmpd 12977, +MSn(703), 34.06 min	CID	703.0	1	0.7248511	3	VAELYDM+15.995IHPGEGDTSTVR	Protein3973(pre=?,post=?)	120	83	3.8835502E-16	1.0959883E-10	0.0	0.0
SD7.mgf	index=67186	-1	060813-SludgeD36_19-24, Cmpd 20561, +MSn(876.43), 50.82 min	CID	876.43	0	-1.0446087	2	DLASTVDEVSGTLTTDK	Protein60(pre=?,post=?)	93	76	3.8941877E-16	1.0754033E-10	0.0	0.0
SD7.mgf	index=40609	-1	060813-SludgeD36_1-6, Cmpd 15001, +MSn(954.0307), 41.65 min	CID	954.0307	0	2.942909	2	TVVLSYASNIPAGSTVTVK	Protein3826(pre=?,post=?)	93	73	3.8947867E-16	1.09915944E-10	0.0	0.0
SD7.mgf	index=68181	-1	060813-SludgeD36_19-24, Cmpd 21616, +MSn(901.41), 53.54 min	CID	901.41	0	-2.9792647	2	AAWDYIANYAPDEFR	Protein7831(pre=R,post=?)	137	121	3.9006264E-16	1.0516206E-10	0.0	0.0
SD7.mgf	index=67115	-1	060813-SludgeD36_19-24, Cmpd 20486, +MSn(976.53), 50.63 min	CID	976.53	1	-3.8447611	2	TLLLGPNC+57.021PGLITPDEIK	Protein3031(pre=-,post=?)	101	75	3.9107665E-16	1.0921206E-10	0.0	0.0
SD7.mgf	index=114132	-1	060813-SludgeD36_31-36, Cmpd 16913, +MSn(907.48), 44.01 min	CID	907.48	1	2.3901398	2	QAGDTGSPEVQVALLTAR	Protein6899(pre=?,post=?)	145	118	3.9346478E-16	1.09878974E-10	0.0	0.0
SD7.mgf	index=138351	-1	060813-SludgeD36_7-12, Cmpd 18030, +MSn(944.45), 45.28 min	CID	944.45	1	-9.933397	3	NPETISDQGLKPM+15.995YQDEYILGFQK	Protein9246(pre=?,post=?)	81	46	3.9433974E-16	1.1656406E-10	0.0	0.0
SD7.mgf	index=12287	-1	060813-SludgeD36_13-18, Cmpd 14750, +MSn(892.9702), 36.44 min	CID	892.9702	0	2.3239298	2	GITINTAHVEYNSPIR	Protein3629(pre=?,post=?);Protein6301(pre=?,post=?)	187	148	3.944243E-16	1.0767034E-10	0.0	0.0
SD7.mgf	index=20553	-1	060813-SludgeD36_13-18, Cmpd 23480, +MSn(974.5), 57.80 min	CID	974.5	1	3.854964	2	NAVLNQVEYVVLDEADR	Protein4608(pre=?,post=?);Protein8665(pre=?,post=M)	120	90	3.9760057E-16	1.0979979E-10	0.0	0.0
SD7.mgf	index=3572	-1	060813-SludgeD36_13-18, Cmpd 5575, +MSn(732.33), 18.23 min	CID	732.33	0	-1.0834681	2	ASADGC+57.021TPQGASVSR	Protein7477(pre=?,post=?)	124	107	3.9868899E-16	1.0748775E-10	0.0	0.0
SD7.mgf	index=89057	-1	060813-SludgeD36_25-30, Cmpd 15624, +MSn(691.8884), 40.13 min	CID	691.8884	0	4.146137	2	ILVVLGPDDGTAGR	Protein5300(pre=R,post=?)	95	91	3.994926E-16	1.06282615E-10	0.0	0.0
SD7.mgf	index=16013	-1	060813-SludgeD36_13-18, Cmpd 18687, +MSn(841.46), 45.57 min	CID	841.46	0	-6.165422	2	LLDQGQAGDNVGILLR	Protein8649(pre=K,post=?)	190	161	3.9997526E-16	1.0918565E-10	0.0	0.0
SD7.mgf	index=44611	-1	060813-SludgeD36_1-6, Cmpd 19341, +MSn(792.9385), 52.88 min	CID	792.9385	0	-3.001953	2	LVFGAGINPADIELR	Protein415(pre=?,post=?)	186	169	4.005699E-16	1.0799484E-10	0.0	0.0
SD7.mgf	index=62139	-1	060813-SludgeD36_19-24, Cmpd 15225, +MSn(786.42), 37.66 min	CID	786.42	0	3.2596893	2	DVVVSSESDAPVVLR	Protein2394(pre=K,post=L);Protein3464(pre=K,post=L)	127	111	4.0088317E-16	1.0807931E-10	0.0	0.0
SD7.mgf	index=95140	-1	060813-SludgeD36_25-30, Cmpd 22069, +MSn(837.4452), 56.75 min	CID	837.4452	0	-1.6034139	2	QGVPSEVLSLAGFDVR	Protein6544(pre=?,post=?)	156	141	4.0202153E-16	1.0974424E-10	0.0	0.0
SD7.mgf	index=69030	-1	060813-SludgeD36_19-24, Cmpd 22516, +MSn(741.4204), 55.91 min	CID	741.4204	0	0.905542	2	DLAAPLSLVQEVAR	Protein2585(pre=K,post=?)	115	111	4.0299633E-16	1.0721475E-10	0.0	0.0
SD7.mgf	index=51330	-1	060813-SludgeD36_19-24, Cmpd 3808, +MSn(438.439), 13.73 min	CID	438.439	0	-2.4361715	4	GM+15.995AM+15.995NPVDHPHGGGEGR	Protein2645(pre=?,post=?)	114	88	4.0312662E-16	1.1132584E-10	0.0	0.0
SD7.mgf	index=58589	-1	060813-SludgeD36_19-24, Cmpd 11494, +MSn(813.41), 30.09 min	CID	813.41	1	-4.027718	3	TVAIIGYGSQGHAHAQNLNDSGVK	Protein4158(pre=?,post=?);Protein8186(pre=?,post=?)	183	118	4.0391518E-16	1.1939451E-10	0.0	0.0
SD7.mgf	index=133055	-1	060813-SludgeD36_7-12, Cmpd 12464, +MSn(890.45), 32.33 min	CID	890.45	0	3.0844972	2	SQVFSTAADNQSQVGIK	Protein7211(pre=?,post=?);Protein9330(pre=?,post=?)	104	83	4.039633E-16	1.1155689E-10	0.0	0.0
SD7.mgf	index=8986	-1	060813-SludgeD36_13-18, Cmpd 11281, +MSn(777.3925), 29.55 min	CID	777.3925	0	-1.8057879	2	ASGVTAGTSATTFSPAK	Protein4765(pre=-,post=-)	109	91	4.0434166E-16	1.11661375E-10	0.0	0.0
SD7.mgf	index=129131	-1	060813-SludgeD36_7-12, Cmpd 8329, +MSn(1016), 23.94 min	CID	1016.0	1	-0.20932698	2	LDQSAGAAGSAQQGLEEGGKR	Protein9636(pre=?,post=?)	337	236	4.0497791E-16	1.1657775E-10	0.0	0.0
SD7.mgf	index=64023	-1	060813-SludgeD36_19-24, Cmpd 17206, +MSn(951.46), 42.38 min	CID	951.46	0	-3.9772189	3	VTNSGGAAQSLNGATTAANQSSSGFDLGLR	Protein1607(pre=R,post=?)	80	45	4.077355E-16	1.2571587E-10	0.0	0.0
SD7.mgf	index=16541	-1	060813-SludgeD36_13-18, Cmpd 19249, +MSn(642.3319), 46.94 min	CID	642.3319	0	-1.3302952	3	EPVIPC+57.021INPPAAGFTDVK	Protein4648(pre=?,post=?)	98	80	4.1184627E-16	1.1501219E-10	0.0	0.0
SD7.mgf	index=66386	-1	060813-SludgeD36_19-24, Cmpd 19716, +MSn(969.53), 48.67 min	CID	969.53	1	4.1896677	2	TLLLGPNC+57.021PGLITPDEVK	Protein5768(pre=?,post=?);Protein9924(pre=?,post=?)	136	88	4.13026E-16	1.1534164E-10	0.0	0.0
SD7.mgf	index=93292	-1	060813-SludgeD36_25-30, Cmpd 20097, +MSn(698.37), 51.60 min	CID	698.37	1	-1.893492	3	EQIIFPEIEYDKIDALR	Protein10260(pre=?,post=G)	107	90	4.142981E-16	1.14410904E-10	0.0	0.0
SD7.mgf	index=143241	-1	060813-SludgeD36_7-12, Cmpd 23231, +MSn(893.4924), 58.78 min	CID	893.4924	0	1.6394613	2	GLTEVSPLPFLSADALR	Protein8897(pre=?,post=?)	156	133	4.1603516E-16	1.14890604E-10	0.0	0.0
SD7.mgf	index=102097	-1	060813-SludgeD36_31-36, Cmpd 4150, +MSn(853.8516), 14.73 min	CID	853.8516	0	-4.145948	2	SGAM+15.995M+15.995QTTC+57.021TDAATTK	Protein1007(pre=?,post=?)	128	105	4.171319E-16	1.1386909E-10	0.0	0.0
SD7.mgf	index=134497	-1	060813-SludgeD36_7-12, Cmpd 13978, +MSn(899.913), 35.45 min	CID	899.913	0	-3.0520434	2	ADLGTPFSSNNEYGQAK	Protein5470(pre=?,post=?)	121	100	4.1896343E-16	1.1569927E-10	0.0	0.0
SD7.mgf	index=62403	-1	060813-SludgeD36_19-24, Cmpd 15502, +MSn(943.4551), 38.28 min	CID	943.4551	0	-0.32346603	2	SNTYM+15.995IGATM+15.995PLGAGELK	Protein3495(pre=R,post=?)	135	104	4.2001174E-16	1.1729248E-10	0.0	0.0
SD7.mgf	index=39073	-1	060813-SludgeD36_1-6, Cmpd 13378, +MSn(828.89), 37.48 min	CID	828.89	2	-2.8726888	2	AWDNSTGATFDAATVK	Protein4591(pre=?,post=?)	132	109	4.2070697E-16	1.1484501E-10	0.0	0.0
SD7.mgf	index=142216	-1	060813-SludgeD36_7-12, Cmpd 22146, +MSn(602.3128), 55.92 min	CID	602.3128	0	-5.674708	3	EGLNVLQYFISTHGAR	Protein8816(pre=-,post=?)	103	93	4.2508266E-16	1.1603949E-10	0.0	0.0
SD7.mgf	index=7345	-1	060813-SludgeD36_13-18, Cmpd 9552, +MSn(697.3322), 26.08 min	CID	697.3322	0	4.0262423	2	EVLEAM+15.995EADSGVK	Protein9013(pre=R,post=?)	54	53	4.2527306E-16	1.11602706E-10	0.0	0.0
SD7.mgf	index=111375	-1	060813-SludgeD36_31-36, Cmpd 14014, +MSn(914.9543), 36.85 min	CID	914.9543	0	-1.2674584	2	LAVAAADQGSDDAEQLVR	Protein1246(pre=?,post=?)	226	159	4.2855717E-16	1.1967888E-10	0.0	0.0
SD7.mgf	index=85007	-1	060813-SludgeD36_25-30, Cmpd 11369, +MSn(906.41), 30.63 min	CID	906.41	1	-1.7168869	2	GM+15.995DITVVTTATNDDEGR	Protein7114(pre=?,post=?)	159	136	4.2871982E-16	1.1839356E-10	0.0	0.0
SD7.mgf	index=114278	-1	060813-SludgeD36_31-36, Cmpd 17066, +MSn(497.5931), 44.41 min	CID	497.5931	0	3.311852	3	STPFAAQVASEVAGR	Protein9015(pre=K,post=?)	75	70	4.3031209E-16	1.1601343E-10	0.0	0.0
SD7.mgf	index=65382	-1	060813-SludgeD36_19-24, Cmpd 18651, +MSn(763.38), 45.98 min	CID	763.38	1	-6.3714876	3	YQTSAVIAAAVWNHPGFQGNR	Protein5416(pre=?,post=?)	138	98	4.304827E-16	1.2391961E-10	0.0	0.0
SD7.mgf	index=38388	-1	060813-SludgeD36_1-6, Cmpd 12659, +MSn(811.9224), 35.67 min	CID	811.9224	0	-0.52621514	2	STGSYSLVTQQPLGGK	Protein6390(pre=?,post=?);Protein8424(pre=?,post=?)	117	101	4.3053655E-16	1.1752829E-10	0.0	0.0
SD7.mgf	index=55512	-1	060813-SludgeD36_19-24, Cmpd 8237, +MSn(689.3628), 23.58 min	CID	689.3628	0	-2.6561484	2	QTVTGGTPSTLTSK	Protein469(pre=?,post=?)	122	109	4.309033E-16	1.14639236E-10	0.0	0.0
SD7.mgf	index=17926	-1	060813-SludgeD36_13-18, Cmpd 20706, +MSn(943.84), 50.58 min	CID	943.84	1	-8.51667	3	NEVLASLPDEQRPVADQLIAGGLPAVR	Protein9235(pre=?,post=?)	265	168	4.368347E-16	1.3217263E-10	0.0	0.0
SD7.mgf	index=15732	-1	060813-SludgeD36_13-18, Cmpd 18387, +MSn(802.4), 44.81 min	CID	802.4	2	-4.5913587	3	GVDTSAALLASLNGPYSGTSASAHR	Protein2542(pre=?,post=E)	116	81	4.3732184E-16	1.303254E-10	0.0	0.0
SD7.mgf	index=68922	-1	060813-SludgeD36_19-24, Cmpd 22401, +MSn(989.5), 55.60 min	CID	989.5	0	0.55514574	2	YFEENPAVAQVIEAEIR	Protein5594(pre=?,post=?)	163	137	4.375917E-16	1.2084357E-10	0.0	0.0
SD7.mgf	index=19083	-1	060813-SludgeD36_13-18, Cmpd 21931, +MSn(922.48), 53.74 min	CID	922.48	2	-7.813534	2	ATVDALGDGDVALLENLR	Protein2393(pre=?,post=?)	156	126	4.422717E-16	1.235088E-10	0.0	0.0
SD7.mgf	index=135843	-1	060813-SludgeD36_7-12, Cmpd 15392, +MSn(862.4), 38.63 min	CID	862.4	0	-11.960596	2	STPTVDQTAQYIEDR	Protein3212(pre=?,post=?)	162	130	4.4285037E-16	1.1939379E-10	0.0	0.0
SD7.mgf	index=41660	-1	060813-SludgeD36_1-6, Cmpd 16105, +MSn(552.969), 44.54 min	CID	552.969	0	0.5518862	3	ANTAAADVATAAQAIAVK	Protein5167(pre=-,post=?)	88	80	4.4328085E-16	1.2379062E-10	0.0	0.0
SD7.mgf	index=16782	-1	060813-SludgeD36_13-18, Cmpd 19503, +MSn(778.4427), 47.57 min	CID	778.4427	0	-1.4113194	2	SVAVNLAGIQGALASGK	Protein5236(pre=?,post=?)	118	101	4.444733E-16	1.2274395E-10	0.0	0.0
SD7.mgf	index=19391	-1	060813-SludgeD36_13-18, Cmpd 22255, +MSn(691.35), 54.58 min	CID	691.35	0	0.26485214	3	HIPQSWEFSSLGGWIATR	Protein732(pre=?,post=?)	85	66	4.4508013E-16	1.2429308E-10	0.0	0.0
SD7.mgf	index=116766	-1	060813-SludgeD36_31-36, Cmpd 19683, +MSn(547.98), 51.15 min	CID	547.98	0	5.1236024	3	LIDKNGIDSVLADLR	Protein5084(pre=R,post=A)	77	73	4.451669E-16	1.2001833E-10	0.0	0.0
SD7.mgf	index=111305	-1	060813-SludgeD36_31-36, Cmpd 13941, +MSn(798.4), 36.69 min	CID	798.4	0	-1.5289344	2	LVSSAGTGYFYTTTK	Protein4618(pre=?,post=?)	121	97	4.452832E-16	1.2004968E-10	0.0	0.0
SD7.mgf	index=16139	-1	060813-SludgeD36_13-18, Cmpd 18820, +MSn(991.03), 45.89 min	CID	991.03	1	2.8663437	2	VLEQPGLNVGYLAYNTTK	Protein5621(pre=?,post=?)	133	105	4.454907E-16	1.2440773E-10	0.0	0.0
SD7.mgf	index=112828	-1	060813-SludgeD36_31-36, Cmpd 15540, +MSn(932.972), 40.52 min	CID	932.972	0	0.32710078	2	M+15.995DVGQPTPVVITVYSDK	Protein4206(pre=?,post=?)	103	80	4.5074747E-16	1.2447662E-10	0.0	0.0
SD7.mgf	index=68903	-1	060813-SludgeD36_19-24, Cmpd 22380, +MSn(1004.52), 55.55 min	CID	1004.52	2	10.402641	2	LTSPVYPGETLVLDC+57.021WR	Protein9169(pre=?,post=L)	139	107	4.5146533E-16	1.2467487E-10	0.0	0.0
SD7.mgf	index=105596	-1	060813-SludgeD36_31-36, Cmpd 7880, +MSn(561.9218), 23.35 min	CID	561.9218	0	-2.063749	3	AANESVM+15.995HAGQYAYR	Protein6111(pre=?,post=?)	120	99	4.5234153E-16	1.2195263E-10	0.0	0.0
SD7.mgf	index=129593	-1	060813-SludgeD36_7-12, Cmpd 8815, +MSn(604.3335), 24.92 min	CID	604.3335	0	5.655798	2	TAASTSAISATVK	Protein2907(pre=K,post=?)	60	60	4.5254805E-16	1.1876038E-10	0.0	0.0
SD7.mgf	index=129685	-1	060813-SludgeD36_7-12, Cmpd 8912, +MSn(604.3311), 25.11 min	CID	604.3311	0	1.7169386	2	TAASTSAISATVK	Protein2907(pre=K,post=?)	69	69	4.5254805E-16	1.1876038E-10	0.0	0.0
SD7.mgf	index=30599	-1	060813-SludgeD36_1-6, Cmpd 4302, +MSn(652.7936), 15.20 min	CID	652.7936	0	-2.0569606	2	GTAGDGSADVGAGNR	Protein6633(pre=?,post=?)	143	130	4.557351E-16	1.2286756E-10	0.0	0.0
SD7.mgf	index=141585	-1	060813-SludgeD36_7-12, Cmpd 21469, +MSn(732.72), 54.15 min	CID	732.72	2	-5.1951327	3	TAILATGTNFADALAAGPVTYR	Protein8865(pre=?,post=E)	106	79	4.5665187E-16	1.3266513E-10	0.0	0.0
SD7.mgf	index=90260	-1	060813-SludgeD36_25-30, Cmpd 16898, +MSn(712.87), 43.34 min	CID	712.87	0	3.2535293	2	GQSFGQVTNAFIR	Protein9805(pre=R,post=?)	101	97	4.592543E-16	1.2052026E-10	0.0	0.0
SD7.mgf	index=82008	-1	060813-SludgeD36_25-30, Cmpd 8148, +MSn(689.3636), 23.79 min	CID	689.3636	0	-1.5051507	2	QTVTGGTPSTLTSK	Protein469(pre=?,post=?)	123	110	4.6014694E-16	1.2241932E-10	0.0	0.0
SD7.mgf	index=135266	-1	060813-SludgeD36_7-12, Cmpd 14786, +MSn(744.8884), 37.19 min	CID	744.8884	0	-2.0484622	2	ISSVQDM+15.995VPVLER	Protein5371(pre=K,post=?)	105	102	4.6076745E-16	1.2091736E-10	0.0	0.0
SD7.mgf	index=92814	-1	060813-SludgeD36_25-30, Cmpd 19595, +MSn(798.4623), 50.29 min	CID	798.4623	0	3.592734	2	TPSQVQVAVIDLAVR	Protein7002(pre=?,post=?)	163	143	4.608893E-16	1.2425715E-10	0.0	0.0
SD7.mgf	index=39376	-1	060813-SludgeD36_1-6, Cmpd 13704, +MSn(577.54), 38.31 min	CID	577.54	1	-7.584957	4	SSVVLLLPHGYEGQGPDHSSAR	Protein825(pre=?,post=?);Protein9000(pre=?,post=?)	117	79	4.620625E-16	1.3423701E-10	0.0	0.0
SD7.mgf	index=89141	-1	060813-SludgeD36_25-30, Cmpd 15712, +MSn(666.3486), 40.35 min	CID	666.3486	0	-1.3739446	3	TPATATLEGPVVLGGHSDFK	Protein1684(pre=?,post=?)	76	55	4.6221714E-16	1.31761E-10	0.0	0.0
SD7.mgf	index=10321	-1	060813-SludgeD36_13-18, Cmpd 12686, +MSn(894.9464), 32.32 min	CID	894.9464	0	-1.0911955	2	GITINTAHVEYETANR	Protein3695(pre=?,post=?)	207	166	4.6291113E-16	1.2636595E-10	0.0	0.0
SD7.mgf	index=114440	-1	060813-SludgeD36_31-36, Cmpd 17236, +MSn(1019), 44.85 min	CID	1019.0	0	-10.182405	2	GYNIETLTVAPTDDATLSR	Protein3052(pre=?,post=-)	218	176	4.6476507E-16	1.3116275E-10	0.0	0.0
SD7.mgf	index=19560	-1	060813-SludgeD36_13-18, Cmpd 22435, +MSn(854.92), 55.04 min	CID	854.92	0	8.781395	2	VEPSLEAAFVDFGGDR	Protein1724(pre=?,post=?)	132	114	4.6584133E-16	1.2716583E-10	0.0	0.0
SD7.mgf	index=85351	-1	060813-SludgeD36_25-30, Cmpd 11732, +MSn(810.39), 31.42 min	CID	810.39	1	-0.86536855	2	VYTTSASAFNSSEVR	Protein7332(pre=?,post=?);Protein9679(pre=?,post=G)	168	141	4.6638555E-16	1.2573895E-10	0.0	0.0
SD7.mgf	index=39322	-1	060813-SludgeD36_1-6, Cmpd 13648, +MSn(872.4395), 38.16 min	CID	872.4395	0	-2.4485655	2	DALTTANTDGLINPAEK	Protein3610(pre=?,post=?)	159	122	4.6956145E-16	1.296722E-10	0.0	0.0
SD7.mgf	index=140612	-1	060813-SludgeD36_7-12, Cmpd 20432, +MSn(822.95), 51.45 min	CID	822.95	1	-6.6406097	2	IINEPTAAALAFGLDK	Protein6015(pre=?,post=?)	123	107	4.709938E-16	1.2857236E-10	0.0	0.0
SD7.mgf	index=70310	-1	060813-SludgeD36_19-24, Cmpd 23874, +MSn(886.4528), 59.48 min	CID	886.4528	0	-3.9934726	2	SLLWYDAPVFAAAGYK	Protein4035(pre=?,post=A)	87	70	4.7114837E-16	1.2861455E-10	0.0	0.0
SD7.mgf	index=37363	-1	060813-SludgeD36_1-6, Cmpd 11582, +MSn(797.42), 33.00 min	CID	797.42	0	10.945453	2	ALEM+15.995TNVISGGGSLTK	Protein5950(pre=?,post=?)	128	111	4.713978E-16	1.2868265E-10	0.0	0.0
SD7.mgf	index=140168	-1	060813-SludgeD36_7-12, Cmpd 19960, +MSn(1042.01), 50.24 min	CID	1042.01	1	3.194865	2	QSFSIELPPYSQDLSDAGK	Protein7335(pre=?,post=?)	131	93	4.731302E-16	1.3352348E-10	0.0	0.0
SD7.mgf	index=71984	-1	060813-SludgeD36_19-24, Cmpd 25714, +MSn(668.044), 64.26 min	CID	668.044	0	-2.284094	3	DQPVILQLLEVPVEGPQK	Protein6113(pre=?,post=?)	98	84	4.770805E-16	1.3322951E-10	0.0	0.0
SD7.mgf	index=90993	-1	060813-SludgeD36_25-30, Cmpd 17669, +MSn(1067.53), 45.33 min	CID	1067.53	1	1.6312187	2	LFTDDGDAVPVTVVDVSNNR	Protein6609(pre=?,post=?)	198	150	4.776226E-16	1.3615253E-10	0.0	0.0
SD7.mgf	index=11500	-1	060813-SludgeD36_13-18, Cmpd 13923, +MSn(836.93), 34.76 min	CID	836.93	1	-4.0486264	2	NQTIGNQAGNAFIPAR	Protein8890(pre=?,post=?)	144	123	4.798698E-16	1.3099534E-10	0.0	0.0
SD7.mgf	index=111378	-1	060813-SludgeD36_31-36, Cmpd 14017, +MSn(912.5), 36.86 min	CID	912.5	1	7.3165746	3	TASGIVIPDSAAEKPDQGEVLAVGPGKK	Protein10107(pre=?,post=?)	155	102	4.8160774E-16	1.4669387E-10	0.0	0.0
SD7.mgf	index=41599	-1	060813-SludgeD36_1-6, Cmpd 16040, +MSn(828.95), 44.37 min	CID	828.95	0	0.73629534	2	ANTAAADVATAAQAIAVK	Protein5167(pre=-,post=?)	125	104	4.817236E-16	1.3452614E-10	0.0	0.0
SD7.mgf	index=21593	-1	060813-SludgeD36_13-18, Cmpd 24587, +MSn(961.49), 60.71 min	CID	961.49	1	-0.4117392	2	VQPDFVDVLDLDQYVR	Protein6396(pre=?,post=?)	153	132	4.824376E-16	1.316963E-10	0.0	0.0
SD7.mgf	index=18668	-1	060813-SludgeD36_13-18, Cmpd 21490, +MSn(881.957), 52.60 min	CID	881.957	0	-2.4221423	2	FDELSPSVDLLETGIK	Protein3214(pre=?,post=?)	97	79	4.8342865E-16	1.3196684E-10	0.0	0.0
SD7.mgf	index=114615	-1	060813-SludgeD36_31-36, Cmpd 17420, +MSn(789.9068), 45.32 min	CID	789.9068	0	-3.708889	2	GKDDTLFALADGTVR	Protein4958(pre=R,post=F)	157	141	4.840468E-16	1.3050049E-10	0.0	0.0
SD7.mgf	index=112128	-1	060813-SludgeD36_31-36, Cmpd 14805, +MSn(652.03), 38.73 min	CID	652.03	0	5.710114	3	VAPEEHPVLLTEAPLNPK	Protein981(pre=-,post=?)	67	54	4.875365E-16	1.3614944E-10	0.0	0.0
SD7.mgf	index=12443	-1	060813-SludgeD36_13-18, Cmpd 14914, +MSn(744.8887), 36.77 min	CID	744.8887	0	-1.7207083	2	ISSVQDM+15.995VPVLER	Protein5371(pre=K,post=?)	100	97	4.879269E-16	1.2804471E-10	0.0	0.0
SD7.mgf	index=39562	-1	060813-SludgeD36_1-6, Cmpd 13900, +MSn(872.4405), 38.80 min	CID	872.4405	0	-1.3292212	2	DALTTANTDGLINPAEK	Protein3610(pre=?,post=?)	136	104	4.8867755E-16	1.3495124E-10	0.0	0.0
SD7.mgf	index=90759	-1	060813-SludgeD36_25-30, Cmpd 17423, +MSn(801.9258), 44.69 min	CID	801.9258	0	-2.7399788	2	QGVPTEVLAQAGFGTK	Protein5077(pre=?,post=?)	149	123	4.9039587E-16	1.3386875E-10	0.0	0.0
SD7.mgf	index=142109	-1	060813-SludgeD36_7-12, Cmpd 22031, +MSn(882.4482), 55.62 min	CID	882.4482	0	-1.7983053	2	NLSGNLAEIADYTLNR	Protein5057(pre=?,post=?)	101	86	4.90522E-16	1.339032E-10	0.0	0.0
SD7.mgf	index=136960	-1	060813-SludgeD36_7-12, Cmpd 16565, +MSn(768.3923), 41.53 min	CID	768.3923	2	-13.698744	3	LGFDDVPPQLQSYQIEKPAR	Protein8124(pre=?,post=L)	176	130	4.90665E-16	1.3987043E-10	0.0	0.0
SD7.mgf	index=39349	-1	060813-SludgeD36_1-6, Cmpd 13676, +MSn(789.85), 38.24 min	CID	789.85	0	-5.0228086	2	M+15.995YGGQGADIYQFGR	Protein1539(pre=?,post=?)	93	80	4.91972E-16	1.3088619E-10	0.0	0.0
SD7.mgf	index=9067	-1	060813-SludgeD36_13-18, Cmpd 11366, +MSn(561.6209), 29.71 min	CID	561.6209	0	-0.86941355	3	VYPEAATHPDNSIIR	Protein3300(pre=?,post=G)	113	96	4.9215806E-16	1.3268729E-10	0.0	0.0
SD7.mgf	index=144118	-1	060813-SludgeD36_7-12, Cmpd 24183, +MSn(942.98), 61.25 min	CID	942.98	1	-0.22554493	2	NPPAGEEAFLVDLLENR	Protein5226(pre=?,post=?)	105	85	4.9343677E-16	1.3626553E-10	0.0	0.0
SD7.mgf	index=142819	-1	060813-SludgeD36_7-12, Cmpd 22783, +MSn(836.09), 57.60 min	CID	836.09	2	-4.552321	3	VEGQTVPTAFMATVAAYGDHVALR	Protein3154(pre=?,post=?)	137	103	4.9501865E-16	1.4632404E-10	0.0	0.0
SD7.mgf	index=36881	-1	060813-SludgeD36_1-6, Cmpd 11076, +MSn(904.9166), 31.77 min	CID	904.9166	0	-3.9119904	2	DLAGNAM+15.995SEVGNTATVDK	Protein6582(pre=-,post=?)	106	90	4.952635E-16	1.3830728E-10	0.0	0.0
SD7.mgf	index=95505	-1	060813-SludgeD36_25-30, Cmpd 22468, +MSn(849.45), 57.79 min	CID	849.45	0	4.0956125	2	QPPAFEDAALAIDALR	Protein3068(pre=?,post=-);Protein10105(pre=?,post=?)	156	129	4.954512E-16	1.3524877E-10	0.0	0.0
SD7.mgf	index=39242	-1	060813-SludgeD36_1-6, Cmpd 13564, +MSn(872.4391), 37.95 min	CID	872.4391	0	-2.9382784	2	DALTTANTDGLINPAEK	Protein3610(pre=?,post=?)	148	114	4.991321E-16	1.3783832E-10	0.0	0.0
SD7.mgf	index=11485	-1	060813-SludgeD36_13-18, Cmpd 13908, +MSn(810.4027), 34.73 min	CID	810.4027	0	-2.636004	2	AAVPSGASTGAFEAVER	Protein1005(pre=?,post=?);Protein5718(pre=?,post=?);Protein5879(pre=?,post=?);Protein7952(pre=?,post=?)	167	135	5.0018656E-16	1.3812952E-10	0.0	0.0
SD7.mgf	index=2955	-1	060813-SludgeD36_13-18, Cmpd 4926, +MSn(772.34), 16.71 min	CID	772.34	0	-0.23707877	2	DGQSSQAHIGDDTGR	Protein5961(pre=?,post=?);Protein10145(pre=?,post=?)	124	109	5.0140295E-16	1.3517974E-10	0.0	0.0
SD7.mgf	index=91181	-1	060813-SludgeD36_25-30, Cmpd 17868, +MSn(726.3727), 45.85 min	CID	726.3727	0	-0.6722182	2	SQNFGQVANAFIR	Protein9394(pre=R,post=?)	91	83	5.0558666E-16	1.3267909E-10	0.0	0.0
SD7.mgf	index=84921	-1	060813-SludgeD36_25-30, Cmpd 11276, +MSn(652.34), 30.42 min	CID	652.34	0	3.8361144	3	TALEPHISGETLDIHHGK	Protein6588(pre=?,post=?)	128	94	5.0609356E-16	1.413317E-10	0.0	0.0
SD7.mgf	index=15843	-1	060813-SludgeD36_13-18, Cmpd 18504, +MSn(1224.53), 45.10 min	CID	1224.53	-1	-9.015966	1	VSNGSNYANGDK	Protein5092(pre=-,post=?)	60	57	5.080905E-16	1.3150601E-10	0.0	0.0
SD7.mgf	index=54000	-1	060813-SludgeD36_19-24, Cmpd 6645, +MSn(590.2635), 20.37 min	CID	590.2635	0	-5.6871457	3	HYAHVDC+57.021PGHADYVK	Protein5037(pre=?,post=-);Protein8321(pre=?,post=?)	88	69	5.0825074E-16	1.3702592E-10	0.0	0.0
SD7.mgf	index=10428	-1	060813-SludgeD36_13-18, Cmpd 12798, +MSn(881.4411), 32.53 min	CID	881.4411	0	-0.9694254	2	GITISTAHVEYETANR	Protein4624(pre=?,post=?)	171	134	5.1112324E-16	1.3952693E-10	0.0	0.0
SD7.mgf	index=20489	-1	060813-SludgeD36_13-18, Cmpd 23413, +MSn(866.08), 57.62 min	CID	866.08	1	4.5363374	3	IIM+15.995DPTTAALGYGLDYAYTNMER	Protein5218(pre=?,post=-)	85	56	5.118366E-16	1.500193E-10	0.0	0.0
SD7.mgf	index=110834	-1	060813-SludgeD36_31-36, Cmpd 13446, +MSn(930.4526), 35.53 min	CID	930.4526	0	-0.13119453	2	VAITAADEGSENADELVR	Protein7223(pre=?,post=?)	235	173	5.126465E-16	1.4316166E-10	0.0	0.0
SD7.mgf	index=39926	-1	060813-SludgeD36_1-6, Cmpd 14284, +MSn(875.9233), 39.78 min	CID	875.9233	0	-0.13936186	2	GGIVTWETQQTDYPR	Protein6570(pre=?,post=?)	153	129	5.130844E-16	1.3832908E-10	0.0	0.0
SD7.mgf	index=137984	-1	060813-SludgeD36_7-12, Cmpd 17641, +MSn(771.39), 44.28 min	CID	771.39	0	6.01343	2	GYLSPYFINNPEK	Protein2385(pre=-,post=-)	74	68	5.1316353E-16	1.3466744E-10	0.0	0.0
SD7.mgf	index=15868	-1	060813-SludgeD36_13-18, Cmpd 18531, +MSn(893.97), 45.17 min	CID	893.97	1	-2.6971638	2	GVVNTGDAVEIVGLGETR	Protein733(pre=?,post=?)	144	116	5.1418653E-16	1.4359172E-10	0.0	0.0
SD7.mgf	index=91609	-1	060813-SludgeD36_25-30, Cmpd 18319, +MSn(985.98), 47.01 min	CID	985.98	0	-7.0568967	2	AQAEQLGIDLDSLSPEER	Protein1949(pre=?,post=?)	266	207	5.147482E-16	1.4374858E-10	0.0	0.0
SD7.mgf	index=39727	-1	060813-SludgeD36_1-6, Cmpd 14075, +MSn(967.9928), 39.24 min	CID	967.9928	0	0.25221333	2	GSTGGDLVVGGLSVGQTSTSR	Protein7508(pre=?,post=?)	197	158	5.154818E-16	1.4838762E-10	0.0	0.0
SD7.mgf	index=41427	-1	060813-SludgeD36_1-6, Cmpd 15860, +MSn(784.8948), 43.90 min	CID	784.8948	0	-2.1773372	2	LPYTQSGQWGYLR	Protein5139(pre=R,post=?)	112	103	5.159763E-16	1.354056E-10	0.0	0.0
SD7.mgf	index=69495	-1	060813-SludgeD36_19-24, Cmpd 23004, +MSn(1003.04), 57.19 min	CID	1003.04	0	-11.865643	2	IATLYEGTTGIQALDLLGR	Protein3727(pre=?,post=-)	161	128	5.164898E-16	1.4576013E-10	0.0	0.0
SD7.mgf	index=15593	-1	060813-SludgeD36_13-18, Cmpd 18240, +MSn(771.38), 44.45 min	CID	771.38	0	-6.9629188	2	GYLSPYFINNPEK	Protein2385(pre=-,post=-)	93	82	5.168013E-16	1.3562211E-10	0.0	0.0
SD7.mgf	index=69340	-1	060813-SludgeD36_19-24, Cmpd 22842, +MSn(872.47), 56.76 min	CID	872.47	2	-12.814245	2	VPIPDGSITDFVAVVGR	Protein323(pre=?,post=?);Protein4665(pre=?,post=?);Protein6570(pre=?,post=?);Protein9682(pre=?,post=?)	104	82	5.171739E-16	1.4282067E-10	0.0	0.0
SD7.mgf	index=139503	-1	060813-SludgeD36_7-12, Cmpd 19256, +MSn(840.4453), 48.43 min	CID	840.4453	0	-1.0167125	2	VAGTSEFVTALQLDTK	Protein7777(pre=K,post=?)	109	98	5.1854976E-16	1.4155423E-10	0.0	0.0
SD7.mgf	index=18942	-1	060813-SludgeD36_13-18, Cmpd 21783, +MSn(959.97), 53.36 min	CID	959.97	0	-11.38074	2	EADEFETGAVPGALFIPR	Protein1364(pre=?,post=?)	145	117	5.1898826E-16	1.4493266E-10	0.0	0.0
SD7.mgf	index=65788	-1	060813-SludgeD36_19-24, Cmpd 19083, +MSn(896.44), 47.08 min	CID	896.44	1	-12.567598	2	SYELPDGQVITIGNER	Protein4132(pre=?,post=?);Protein8162(pre=?,post=?)	141	123	5.201213E-16	1.4198323E-10	0.0	0.0
SD7.mgf	index=138603	-1	060813-SludgeD36_7-12, Cmpd 18300, +MSn(995.5112), 45.97 min	CID	995.5112	0	-2.3910985	2	SSTINLVGSALGTNSLANDR	Protein195(pre=?,post=?)	300	228	5.203736E-16	1.4833926E-10	0.0	0.0
SD7.mgf	index=115486	-1	060813-SludgeD36_31-36, Cmpd 18335, +MSn(610.29), 47.70 min	CID	610.29	1	6.3386354	3	AM+15.995VVM+15.995DSFVHDIFER	Protein4211(pre=?,post=?)	102	86	5.217998E-16	1.4067879E-10	0.0	0.0
SD7.mgf	index=71079	-1	060813-SludgeD36_19-24, Cmpd 24702, +MSn(706.3623), 61.65 min	CID	706.3623	0	-1.7281514	3	SAESPFEVAATALLPEEISR	Protein1839(pre=?,post=?)	126	107	5.2303014E-16	1.4909654E-10	0.0	0.0
SD7.mgf	index=23777	-1	060813-SludgeD36_13-18, Cmpd 26993, +MSn(913.4931), 67.04 min	CID	913.4931	0	-0.26726043	2	EELLPALDVLASDLEAK	Protein546(pre=?,post=?)	148	119	5.2403964E-16	1.4471668E-10	0.0	0.0
SD7.mgf	index=89459	-1	060813-SludgeD36_25-30, Cmpd 16046, +MSn(761.87), 41.19 min	CID	761.87	1	-2.5238123	2	YIGGSDIVHEFER	Protein5105(pre=R,post=?)	79	74	5.264629E-16	1.3815755E-10	0.0	0.0
SD7.mgf	index=64963	-1	060813-SludgeD36_19-24, Cmpd 18207, +MSn(802.4), 44.87 min	CID	802.4	2	-4.5913587	3	GVDTSAALLASLNGPYSGTSASAHR	Protein2542(pre=?,post=E)	123	88	5.272432E-16	1.5712268E-10	0.0	0.0
SD7.mgf	index=135716	-1	060813-SludgeD36_7-12, Cmpd 15258, +MSn(759.4), 38.30 min	CID	759.4	0	-1.0448462	3	TSTLPTERPATFGLTTEAQVR	Protein4787(pre=?,post=?)	133	98	5.305296E-16	1.5271931E-10	0.0	0.0
SD7.mgf	index=140479	-1	060813-SludgeD36_7-12, Cmpd 20291, +MSn(767.39), 51.09 min	CID	767.39	0	1.9884048	2	ATGAPAVFWLDETR	Protein3095(pre=?,post=-)	148	124	5.310693E-16	1.412878E-10	0.0	0.0
SD7.mgf	index=141627	-1	060813-SludgeD36_7-12, Cmpd 21514, +MSn(1007.54), 54.26 min	CID	1007.54	1	4.09214	2	DAGLSVDQIGDVILVGGQTR	Protein5091(pre=?,post=?)	252	192	5.3160937E-16	1.5154217E-10	0.0	0.0
SD7.mgf	index=70765	-1	060813-SludgeD36_19-24, Cmpd 24363, +MSn(676.0009), 60.77 min	CID	676.0009	0	-3.340666	3	AVDGAFLM+15.995PVEDVFSISGR	Protein7461(pre=-,post=?)	94	78	5.328796E-16	1.5038555E-10	0.0	0.0
SD7.mgf	index=142574	-1	060813-SludgeD36_7-12, Cmpd 22525, +MSn(870), 56.91 min	CID	870.0	0	-1.2627947	2	VLVDEPSVVDTIAILR	Protein7969(pre=?,post=?)	192	150	5.3351577E-16	1.4563967E-10	0.0	0.0
SD7.mgf	index=13161	-1	060813-SludgeD36_13-18, Cmpd 15668, +MSn(747.851), 38.39 min	CID	747.851	0	-1.6322786	2	FSANEGDGPGGAIFR	Protein5444(pre=?,post=?)	161	135	5.346006E-16	1.4412992E-10	0.0	0.0
SD7.mgf	index=61103	-1	060813-SludgeD36_19-24, Cmpd 14137, +MSn(928.45), 35.39 min	CID	928.45	1	1.3495085	2	SSEPLFVNGNTQYSSPK	Protein4284(pre=?,post=?)	118	96	5.34717E-16	1.4766531E-10	0.0	0.0
SD7.mgf	index=62235	-1	060813-SludgeD36_19-24, Cmpd 15326, +MSn(786.4161), 37.88 min	CID	786.4161	0	-1.7074564	2	DVVVSSESDAPVVLR	Protein2394(pre=K,post=L);Protein3464(pre=K,post=L)	142	121	5.349634E-16	1.4422774E-10	0.0	0.0
SD7.mgf	index=53363	-1	060813-SludgeD36_19-24, Cmpd 5976, +MSn(772.8544), 19.01 min	CID	772.8544	0	-2.1322849	2	GGNAGAQGGSPDSGLGSR	Protein6567(pre=?,post=?)	167	136	5.350416E-16	1.4941572E-10	0.0	0.0
SD7.mgf	index=55697	-1	060813-SludgeD36_19-24, Cmpd 8432, +MSn(689.3634), 23.98 min	CID	689.3634	0	-1.7707655	2	QTVTGGTPSTLTSK	Protein469(pre=?,post=?)	113	100	5.350496E-16	1.4234673E-10	0.0	0.0
SD7.mgf	index=114460	-1	060813-SludgeD36_31-36, Cmpd 17257, +MSn(855.92), 44.90 min	CID	855.92	0	-2.3532052	2	AGC+57.021TVITATDGFDALAK	Protein4320(pre=K,post=?)	93	81	5.3701137E-16	1.482989E-10	0.0	0.0
SD7.mgf	index=136381	-1	060813-SludgeD36_7-12, Cmpd 15957, +MSn(690.0284), 40.02 min	CID	690.0284	0	-0.17690618	3	ADVSIHAPTYATIQINPEK	Protein4566(pre=R,post=?)	105	85	5.401771E-16	1.52445E-10	0.0	0.0
SD7.mgf	index=39102	-1	060813-SludgeD36_1-6, Cmpd 13411, +MSn(495.78), 37.56 min	CID	495.78	1	-2.985843	4	APIPM+15.995LLATSAVHHHLVR	Protein8365(pre=-,post=?)	76	60	5.4131493E-16	1.511676E-10	0.0	0.0
SD7.mgf	index=18371	-1	060813-SludgeD36_13-18, Cmpd 21174, +MSn(941.49), 51.78 min	CID	941.49	1	2.1091638	2	YFIAGQNLPTSWINTR	Protein782(pre=?,post=?)	141	107	5.422056E-16	1.4801183E-10	0.0	0.0
SD7.mgf	index=10504	-1	060813-SludgeD36_13-18, Cmpd 12878, +MSn(822.42), 32.68 min	CID	822.42	1	-0.18436877	2	VASNHGGVSVFAGVGER	Protein521(pre=R,post=?)	161	132	5.4264266E-16	1.4985402E-10	0.0	0.0
SD7.mgf	index=140519	-1	060813-SludgeD36_7-12, Cmpd 20333, +MSn(747.8751), 51.20 min	CID	747.8751	0	-3.0196137	2	IASDDEPFAALAFK	Protein7241(pre=?,post=?)	117	104	5.434658E-16	1.4458582E-10	0.0	0.0
SD7.mgf	index=21005	-1	060813-SludgeD36_13-18, Cmpd 23959, +MSn(931.9723), 59.06 min	CID	931.9723	0	-3.3399947	2	FVELFGPGSAWSLPEAR	Protein7247(pre=?,post=?)	126	100	5.444009E-16	1.5033957E-10	0.0	0.0
SD7.mgf	index=40718	-1	060813-SludgeD36_1-6, Cmpd 15115, +MSn(889.9543), 41.95 min	CID	889.9543	0	5.280869	2	EIEQQYVSGLVTAGER	Protein1632(pre=?,post=?)	158	135	5.446905E-16	1.4869016E-10	0.0	0.0
SD7.mgf	index=63717	-1	060813-SludgeD36_19-24, Cmpd 16882, +MSn(942.44), 41.58 min	CID	942.44	1	10.258617	3	NM+15.995ITGAAQM+15.995DGAILVC+57.021SAADGPM+15.995PQTR	Protein168(pre=?,post=?)	89	50	5.44767E-16	1.6482961E-10	0.0	0.0
SD7.mgf	index=19409	-1	060813-SludgeD36_13-18, Cmpd 22274, +MSn(799.42), 54.63 min	CID	799.42	1	-12.72917	3	GTAPVAAELGAIPAAAGSNANVLFGR	Protein442(pre=?,post=?)	119	75	5.4606404E-16	1.6403709E-10	0.0	0.0
SD7.mgf	index=55605	-1	060813-SludgeD36_19-24, Cmpd 8335, +MSn(689.3635), 23.78 min	CID	689.3635	0	-1.593689	2	QTVTGGTPSTLTSK	Protein469(pre=?,post=?)	114	101	5.46214E-16	1.4531697E-10	0.0	0.0
SD7.mgf	index=89874	-1	060813-SludgeD36_25-30, Cmpd 16485, +MSn(851.42), 42.30 min	CID	851.42	0	-13.40516	2	HTGNISLNDVYEIAR	Protein5099(pre=-,post=?)	180	145	5.481205E-16	1.4777495E-10	0.0	0.0
SD7.mgf	index=41096	-1	060813-SludgeD36_1-6, Cmpd 15512, +MSn(791.94), 42.99 min	CID	791.94	0	11.329481	2	ALPASEAAAQSLLQGR	Protein1148(pre=?,post=?);Protein7986(pre=D,post=?)	125	111	5.487848E-16	1.4980783E-10	0.0	0.0
SD7.mgf	index=39820	-1	060813-SludgeD36_1-6, Cmpd 14173, +MSn(816.9322), 39.49 min	CID	816.9322	0	-1.2701132	2	STGPYSLVTQQPLGGK	Protein3409(pre=?,post=?);Protein10202(pre=?,post=?)	125	105	5.4951686E-16	1.5000766E-10	0.0	0.0
SD7.mgf	index=56224	-1	060813-SludgeD36_19-24, Cmpd 8986, +MSn(824.89), 25.07 min	CID	824.89	0	-2.7376919	2	TNDVSTNAGDIANTGAK	Protein9954(pre=?,post=L)	101	81	5.536255E-16	1.5288701E-10	0.0	0.0
SD7.mgf	index=57686	-1	060813-SludgeD36_19-24, Cmpd 10521, +MSn(912.9416), 28.08 min	CID	912.9416	0	0.133711	2	ITGQSAVMADGSSVGTTSR	Protein915(pre=?,post=?)	206	150	5.6297743E-16	1.5887955E-10	0.0	0.0
SD7.mgf	index=51329	-1	060813-SludgeD36_19-24, Cmpd 3807, +MSn(426.9425), 13.73 min	CID	426.9425	0	-1.5010644	4	GTAM+15.995NPVDHPHGGGEGR	Protein527(pre=?,post=?);Protein8951(pre=?,post=?)	120	99	5.633029E-16	1.5555947E-10	0.0	0.0
SD7.mgf	index=15129	-1	060813-SludgeD36_13-18, Cmpd 17751, +MSn(1050.55), 43.26 min	CID	1050.55	0	-0.11619656	2	VDGTATTLEVQQQLGDGIVR	Protein5000(pre=?,post=?)	269	214	5.6341355E-16	1.6060835E-10	0.0	0.0
SD7.mgf	index=140574	-1	060813-SludgeD36_7-12, Cmpd 20391, +MSn(596.98), 51.34 min	CID	596.98	1	-3.6474109	3	EAQDLFDRLDVLTPR	Protein9621(pre=-,post=?)	140	121	5.6621596E-16	1.5265351E-10	0.0	0.0
SD7.mgf	index=85125	-1	060813-SludgeD36_25-30, Cmpd 11495, +MSn(904.92), 30.92 min	CID	904.92	0	-0.20234433	2	DLAGNAM+15.995SEVGNTATVDK	Protein6582(pre=-,post=?)	120	97	5.6678426E-16	1.5828017E-10	0.0	0.0
SD7.mgf	index=19852	-1	060813-SludgeD36_13-18, Cmpd 22744, +MSn(688.35), 55.85 min	CID	688.35	0	0.532013	3	NSEQLVEVYNFFHPIAR	Protein4568(pre=?,post=?)	110	87	5.674935E-16	1.5671672E-10	0.0	0.0
SD7.mgf	index=63204	-1	060813-SludgeD36_19-24, Cmpd 16344, +MSn(518.5835), 40.25 min	CID	518.5835	0	-1.5300444	3	EAYPGDVFYIHSR	Protein4218(pre=-,post=?)	68	65	5.685158E-16	1.4919334E-10	0.0	0.0
SD7.mgf	index=108766	-1	060813-SludgeD36_31-36, Cmpd 11272, +MSn(487.2596), 30.66 min	CID	487.2596	0	-0.62631005	3	TVAVSFTQQVSHR	Protein2031(pre=K,post=?)	91	89	5.686709E-16	1.4923403E-10	0.0	0.0
SD7.mgf	index=135233	-1	060813-SludgeD36_7-12, Cmpd 14751, +MSn(977.48), 37.11 min	CID	977.48	0	-1.3112663	2	FAQTFSTADDNQPAVTIK	Protein6195(pre=?,post=?)	102	66	5.723567E-16	1.5983632E-10	0.0	0.0
SD7.mgf	index=63425	-1	060813-SludgeD36_19-24, Cmpd 16576, +MSn(546.92), 40.81 min	CID	546.92	0	3.6827464	3	DGEYSSAHDLEIFR	Protein6309(pre=?,post=?)	95	81	5.725667E-16	1.5232793E-10	0.0	0.0
SD7.mgf	index=6270	-1	060813-SludgeD36_13-18, Cmpd 8420, +MSn(614.8225), 23.88 min	CID	614.8225	0	4.56657	2	HVAEVFTGSPGK	Protein1490(pre=-,post=?)	40	40	5.7403725E-16	1.4857462E-10	0.0	0.0
SD7.mgf	index=7429	-1	060813-SludgeD36_13-18, Cmpd 9641, +MSn(759.3452), 26.26 min	CID	759.3452	0	-2.330976	2	EEYDESGPSIVHR	Protein578(pre=?,post=?)	132	119	5.7660794E-16	1.5131692E-10	0.0	0.0
SD7.mgf	index=69127	-1	060813-SludgeD36_19-24, Cmpd 22618, +MSn(802.09), 56.17 min	CID	802.09	1	2.766826	3	YFINPTGIFIIGGPHGDTGLTGR	Protein2869(pre=?,post=-)	130	94	5.774824E-16	1.6926008E-10	0.0	0.0
SD7.mgf	index=15870	-1	060813-SludgeD36_13-18, Cmpd 18533, +MSn(937.43), 45.18 min	CID	937.43	2	-3.4082968	3	NM+15.995ITGAAQMDGAILVC+57.021SAADGPM+15.995PQTR	Protein168(pre=?,post=?)	87	50	5.788155E-16	1.7513163E-10	0.0	0.0
SD7.mgf	index=108933	-1	060813-SludgeD36_31-36, Cmpd 11450, +MSn(487.26), 31.06 min	CID	487.26	0	0.18789302	3	TVAVSFTQQVSHR	Protein2031(pre=K,post=?)	60	59	5.790544E-16	1.5195892E-10	0.0	0.0
SD7.mgf	index=116187	-1	060813-SludgeD36_31-36, Cmpd 19075, +MSn(922.98), 49.59 min	CID	922.98	1	5.261232	2	DASDTGSPEVQIALLTAR	Protein10212(pre=?,post=I)	152	119	5.8042583E-16	1.6208972E-10	0.0	0.0
SD7.mgf	index=21898	-1	060813-SludgeD36_13-18, Cmpd 24910, +MSn(703.66), 61.57 min	CID	703.66	0	-3.3828313	3	ADM+15.995VDDAELLELVEM+15.995EVR	Protein3853(pre=-,post=?)	80	68	5.8080287E-16	1.6219501E-10	0.0	0.0
SD7.mgf	index=7220	-1	060813-SludgeD36_13-18, Cmpd 9421, +MSn(822.4191), 25.83 min	CID	822.4191	0	-2.3006341	2	SNTAPVVVTENGAQTR	Protein2566(pre=?,post=?);Protein4855(pre=?,post=?)	180	146	5.811509E-16	1.5864315E-10	0.0	0.0
SD7.mgf	index=68426	-1	060813-SludgeD36_19-24, Cmpd 21874, +MSn(680.36), 54.21 min	CID	680.36	0	1.1662326	3	HPAM+15.995LYVLVLAGEEIPDR	Protein2468(pre=R,post=?)	70	59	5.826118E-16	1.6270017E-10	0.0	0.0
SD7.mgf	index=64651	-1	060813-SludgeD36_19-24, Cmpd 17876, +MSn(679.66), 44.05 min	CID	679.66	1	-4.9105635	3	TLEAASHFAENYDELVAR	Protein9783(pre=?,post=?)	106	85	5.826446E-16	1.6270933E-10	0.0	0.0
SD7.mgf	index=129342	-1	060813-SludgeD36_7-12, Cmpd 8551, +MSn(817.38), 24.39 min	CID	817.38	0	-8.363161	2	SVVVAGDTAANDEETR	Protein9118(pre=?,post=?)	120	102	5.844724E-16	1.5954985E-10	0.0	0.0
SD7.mgf	index=53198	-1	060813-SludgeD36_19-24, Cmpd 5802, +MSn(568.2689), 18.64 min	CID	568.2689	0	-2.5777233	3	GVVM+15.995NPVDHPHGGGEGK	Protein5107(pre=?,post=?)	114	86	5.8462653E-16	1.6144812E-10	0.0	0.0
SD7.mgf	index=14448	-1	060813-SludgeD36_13-18, Cmpd 17033, +MSn(868.49), 41.51 min	CID	868.49	0	-4.9896655	2	VAVVGSGPAGLAAAQQLAR	Protein5574(pre=?,post=?);Protein8818(pre=?,post=?)	148	109	5.846679E-16	1.6500087E-10	0.0	0.0
SD7.mgf	index=37295	-1	060813-SludgeD36_1-6, Cmpd 11511, +MSn(873.9411), 32.82 min	CID	873.9411	0	-1.1872612	2	GEVISDGPQNPHDILR	Protein2834(pre=?,post=?)	158	135	5.852569E-16	1.5976401E-10	0.0	0.0
SD7.mgf	index=14329	-1	060813-SludgeD36_13-18, Cmpd 16908, +MSn(906.01), 41.21 min	CID	906.01	1	-4.8182225	2	KLLDQGQAGDNVGILLR	Protein8649(pre=R,post=?)	190	153	5.8822695E-16	1.6244239E-10	0.0	0.0
SD7.mgf	index=78571	-1	060813-SludgeD36_25-30, Cmpd 4516, +MSn(621.324), 15.68 min	CID	621.324	0	-0.9823393	2	KPGAVGAC+57.021ATPGR	Protein8413(pre=?,post=?)	137	124	5.888101E-16	1.5451908E-10	0.0	0.0
SD7.mgf	index=135349	-1	060813-SludgeD36_7-12, Cmpd 14873, +MSn(744.889), 37.40 min	CID	744.889	0	-1.3110158	2	ISSVQDM+15.995VPVLER	Protein5371(pre=K,post=?)	92	86	5.9060256E-16	1.5498947E-10	0.0	0.0
SD7.mgf	index=7542	-1	060813-SludgeD36_13-18, Cmpd 9759, +MSn(759.34), 26.48 min	CID	759.34	0	-9.163147	2	EEYDESGPSIVHR	Protein578(pre=?,post=?)	112	99	5.962402E-16	1.5646892E-10	0.0	0.0
SD7.mgf	index=93336	-1	060813-SludgeD36_25-30, Cmpd 20143, +MSn(785.3923), 51.72 min	CID	785.3923	0	-6.061574	2	NNPGSLVDDLVAEAR	Protein8229(pre=?,post=S)	153	135	5.9650347E-16	1.6081912E-10	0.0	0.0
SD7.mgf	index=41380	-1	060813-SludgeD36_1-6, Cmpd 15811, +MSn(924.9525), 43.77 min	CID	924.9525	0	-1.6496807	2	EALGSM+15.995GTDTPIAVLSDR	Protein6387(pre=?,post=?)	190	157	5.9769054E-16	1.6691105E-10	0.0	0.0
SD7.mgf	index=36753	-1	060813-SludgeD36_1-6, Cmpd 10942, +MSn(811.4006), 31.43 min	CID	811.4006	0	1.4292196	2	AADTAVTDVTSAETAAK	Protein4640(pre=?,post=?)	129	109	5.9786704E-16	1.6510457E-10	0.0	0.0
SD7.mgf	index=140471	-1	060813-SludgeD36_7-12, Cmpd 20281, +MSn(822.96), 51.07 min	CID	822.96	1	5.5300016	2	IINEPTAAALAFGLDK	Protein6015(pre=?,post=?)	116	100	5.982399E-16	1.6330813E-10	0.0	0.0
SD7.mgf	index=41520	-1	060813-SludgeD36_1-6, Cmpd 15958, +MSn(822.9502), 44.15 min	CID	822.9502	0	-1.4833235	2	SIGPYSLVTQQPLGGK	Protein7869(pre=?,post=?)	117	101	5.9887903E-16	1.6348259E-10	0.0	0.0
SD7.mgf	index=87567	-1	060813-SludgeD36_25-30, Cmpd 14059, +MSn(893.48), 36.42 min	CID	893.48	1	11.381599	2	GITINTAHVEYNSPIR	Protein3629(pre=?,post=?);Protein6301(pre=?,post=?)	165	133	5.990006E-16	1.6351577E-10	0.0	0.0
SD7.mgf	index=38967	-1	060813-SludgeD36_1-6, Cmpd 13267, +MSn(893.9604), 37.20 min	CID	893.9604	0	-2.5944438	2	GTAQGLVDALPSTEQTAK	Protein5551(pre=?,post=?)	150	119	5.9985624E-16	1.6751585E-10	0.0	0.0
SD7.mgf	index=70645	-1	060813-SludgeD36_19-24, Cmpd 24235, +MSn(1047.0497), 60.43 min	CID	1047.0497	0	-3.1477857	2	QPELDAALIAQGVADQLANR	Protein4620(pre=?,post=?);Protein4905(pre=?,post=?);Protein5362(pre=?,post=?)	276	213	6.0250867E-16	1.7175292E-10	0.0	0.0
SD7.mgf	index=11742	-1	060813-SludgeD36_13-18, Cmpd 14178, +MSn(710.8738), 35.28 min	CID	710.8738	0	-1.974761	2	GGATNSPAAVYALTK	Protein9952(pre=R,post=?)	81	73	6.069936E-16	1.636473E-10	0.0	0.0
SD7.mgf	index=57671	-1	060813-SludgeD36_19-24, Cmpd 10506, +MSn(636.3166), 28.05 min	CID	636.3166	0	-3.2612517	2	APDGVDVGM+15.995VAPK	Protein1593(pre=-,post=?)	66	64	6.072351E-16	1.5935428E-10	0.0	0.0
SD7.mgf	index=21909	-1	060813-SludgeD36_13-18, Cmpd 24922, +MSn(871.99), 61.60 min	CID	871.99	0	4.5497117	2	ATAGIATLLAEGIGDTIR	Protein8394(pre=?,post=?)	158	139	6.074871E-16	1.6964685E-10	0.0	0.0
SD7.mgf	index=13907	-1	060813-SludgeD36_13-18, Cmpd 16465, +MSn(871.96), 40.18 min	CID	871.96	0	1.2599593	2	TVGNVM+15.995LVAPADEIAAR	Protein8089(pre=-,post=?)	117	102	6.079866E-16	1.6789914E-10	0.0	0.0
SD7.mgf	index=117137	-1	060813-SludgeD36_31-36, Cmpd 20073, +MSn(865.9398), 52.17 min	CID	865.9398	-1	10.107528	2	M+15.995DLIQQLEQEEIAR	Protein7735(pre=-,post=?)	184	176	6.086527E-16	1.619284E-10	0.0	0.0
SD7.mgf	index=115127	-1	060813-SludgeD36_31-36, Cmpd 17958, +MSn(828.8973), 46.72 min	CID	828.8973	0	-3.976229	2	IM+15.995FELSYPDEAVAR	Protein3851(pre=-,post=?)	157	139	6.0882034E-16	1.61973E-10	0.0	0.0
SD7.mgf	index=15064	-1	060813-SludgeD36_13-18, Cmpd 17683, +MSn(773.39), 43.09 min	CID	773.39	1	-2.183458	3	TVGSAHADPYVATAAAASALYGPR	Protein6285(pre=?,post=?)	99	72	6.099687E-16	1.8030248E-10	0.0	0.0
SD7.mgf	index=37647	-1	060813-SludgeD36_1-6, Cmpd 11881, +MSn(840.9159), 33.72 min	CID	840.9159	0	-1.0161436	2	STGPYSM+15.995ITQQPLGGK	Protein7394(pre=?,post=?)	113	91	6.117375E-16	1.6699271E-10	0.0	0.0
SD7.mgf	index=15079	-1	060813-SludgeD36_13-18, Cmpd 17699, +MSn(704.8387), 43.13 min	CID	704.8387	0	-3.0307984	2	YDFPGDDTPIIR	Protein5749(pre=-,post=?)	91	90	6.1339887E-16	1.5876235E-10	0.0	0.0
SD7.mgf	index=14852	-1	060813-SludgeD36_13-18, Cmpd 17458, +MSn(704.8386), 42.55 min	CID	704.8386	0	-3.1173928	2	YDFPGDDTPIIR	Protein5749(pre=-,post=?)	78	77	6.1339887E-16	1.5876235E-10	0.0	0.0
SD7.mgf	index=55728	-1	060813-SludgeD36_19-24, Cmpd 8464, +MSn(773.38), 24.04 min	CID	773.38	0	-3.23571	2	GSTEPVTTVAQC+57.021PAK	Protein5989(pre=-,post=?)	101	91	6.1686286E-16	1.6630808E-10	0.0	0.0
SD7.mgf	index=135675	-1	060813-SludgeD36_7-12, Cmpd 15215, +MSn(919.45), 38.20 min	CID	919.45	0	4.3148646	2	TM+15.995VDEAAANATTDLSLAK	Protein2301(pre=?,post=?)	129	105	6.178046E-16	1.7252812E-10	0.0	0.0
SD7.mgf	index=107731	-1	060813-SludgeD36_31-36, Cmpd 10136, +MSn(741.8801), 28.15 min	CID	741.8801	0	6.4171724	2	SGVTAGTSATTFSPAK	Protein2301(pre=?,post=?);Protein4765(pre=A,post=-)	96	77	6.182011E-16	1.6875716E-10	0.0	0.0
SD7.mgf	index=108841	-1	060813-SludgeD36_31-36, Cmpd 11353, +MSn(487.2595), 30.84 min	CID	487.2595	0	-0.87683403	3	TVAVSFTQQVSHR	Protein2031(pre=K,post=?)	74	73	6.2054205E-16	1.6284638E-10	0.0	0.0
SD7.mgf	index=20847	-1	060813-SludgeD36_13-18, Cmpd 23792, +MSn(771.74), 58.62 min	CID	771.74	1	-3.6914377	3	TLPM+15.995VWYIPPLSPIQNAAER	Protein3908(pre=?,post=?)	115	87	6.2080506E-16	1.7696855E-10	0.0	0.0
SD7.mgf	index=133816	-1	060813-SludgeD36_7-12, Cmpd 13263, +MSn(793.4), 33.95 min	CID	793.4	0	4.461879	2	LTEAYGDLGPEPAPR	Protein2527(pre=?,post=?)	139	122	6.2286817E-16	1.6792712E-10	0.0	0.0
SD7.mgf	index=143905	-1	060813-SludgeD36_7-12, Cmpd 23942, +MSn(671.0412), 60.64 min	CID	671.0412	0	1.0005159	3	TSADANLAALLLSNPIEVAK	Protein6171(pre=K,post=?)	80	66	6.242699E-16	1.7795625E-10	0.0	0.0
SD7.mgf	index=17738	-1	060813-SludgeD36_13-18, Cmpd 20509, +MSn(982.5601), 50.08 min	CID	982.5601	0	-2.298379	2	VIAQAAANNLIPATLELGGK	Protein4397(pre=?,post=?)	114	90	6.2652295E-16	1.7859851E-10	0.0	0.0
SD7.mgf	index=86636	-1	060813-SludgeD36_25-30, Cmpd 13082, +MSn(702.6644), 34.28 min	CID	702.6644	0	-0.8686238	3	VAELYDM+15.995IHPGEGDTSTVR	Protein3973(pre=?,post=?)	138	95	6.285902E-16	1.7739633E-10	0.0	0.0
SD7.mgf	index=132623	-1	060813-SludgeD36_7-12, Cmpd 12010, +MSn(904.92), 31.41 min	CID	904.92	0	-0.20234433	2	DLAGNAM+15.995SEVGNTATVDK	Protein6582(pre=-,post=?)	92	79	6.2932367E-16	1.7574492E-10	0.0	0.0
SD7.mgf	index=19510	-1	060813-SludgeD36_13-18, Cmpd 22382, +MSn(826.08), 54.91 min	CID	826.08	0	-1.4038184	3	THLMDATPVTLGQEFGGFASQIR	Protein2152(pre=?,post=?)	95	63	6.295859E-16	1.8453163E-10	0.0	0.0
SD7.mgf	index=136375	-1	060813-SludgeD36_7-12, Cmpd 15950, +MSn(777.37), 40.00 min	CID	777.37	0	-3.611674	2	EAYPGDVFYLHSR	Protein5682(pre=-,post=?)	115	104	6.3007324E-16	1.653476E-10	0.0	0.0
SD7.mgf	index=55435	-1	060813-SludgeD36_19-24, Cmpd 8156, +MSn(689.3629), 23.41 min	CID	689.3629	0	-2.4790719	2	QTVTGGTPSTLTSK	Protein469(pre=?,post=?)	123	110	6.3117946E-16	1.6792151E-10	0.0	0.0
SD7.mgf	index=128149	-1	060813-SludgeD36_7-12, Cmpd 7296, +MSn(719.8685), 21.92 min	CID	719.8685	0	0.84786606	2	VVATQGDPDAPVNR	Protein10249(pre=?,post=-)	110	96	6.394292E-16	1.701163E-10	0.0	0.0
SD7.mgf	index=68284	-1	060813-SludgeD36_19-24, Cmpd 21724, +MSn(921.93), 53.83 min	CID	921.93	0	-0.9930542	2	EQYVDYVVEDWEIR	Protein5973(pre=?,post=?)	148	117	6.394429E-16	1.7011996E-10	0.0	0.0
SD7.mgf	index=10691	-1	060813-SludgeD36_13-18, Cmpd 13074, +MSn(935.99), 33.05 min	CID	935.99	2	-2.8047469	2	LIVVQGDTEPASVEQQR	Protein463(pre=?,post=?)	129	100	6.3953306E-16	1.7661089E-10	0.0	0.0
SD7.mgf	index=21901	-1	060813-SludgeD36_13-18, Cmpd 24913, +MSn(881.99), 61.57 min	CID	881.99	1	-9.311638	2	PGPLIGLAEQLQEQLR	Protein9118(pre=K,post=?)	120	100	6.417475E-16	1.7518488E-10	0.0	0.0
SD7.mgf	index=136358	-1	060813-SludgeD36_7-12, Cmpd 15933, +MSn(602.6535), 39.96 min	CID	602.6535	0	-0.303832	3	IINEPTAAALAFGM+15.995DKK	Protein8845(pre=?,post=?)	104	84	6.4385743E-16	1.7780509E-10	0.0	0.0
SD7.mgf	index=5931	-1	060813-SludgeD36_13-18, Cmpd 8062, +MSn(689.3628), 23.18 min	CID	689.3628	0	-2.6561484	2	QTVTGGTPSTLTSK	Protein469(pre=?,post=?)	109	96	6.475452E-16	1.7227551E-10	0.0	0.0
SD7.mgf	index=85809	-1	060813-SludgeD36_25-30, Cmpd 12213, +MSn(894.95), 32.44 min	CID	894.95	0	2.9325876	2	GITINTAHVEYETANR	Protein3695(pre=?,post=?)	143	114	6.491689E-16	1.7721077E-10	0.0	0.0
SD7.mgf	index=65423	-1	060813-SludgeD36_19-24, Cmpd 18694, +MSn(662.4038), 46.10 min	CID	662.4038	0	0.64499384	2	QVGVPSIVVALNK	Protein1204(pre=-,post=?)	43	42	6.499124E-16	1.7055392E-10	0.0	0.0
SD7.mgf	index=88156	-1	060813-SludgeD36_25-30, Cmpd 14678, +MSn(783.4), 37.86 min	CID	783.4	0	6.9340906	2	NQNFGQIQNAYIR	Protein8956(pre=-,post=?)	116	106	6.519769E-16	1.7109568E-10	0.0	0.0
SD7.mgf	index=113839	-1	060813-SludgeD36_31-36, Cmpd 16603, +MSn(864.95), 43.22 min	CID	864.95	1	-1.6580193	2	AGDTGSPEVQIALLNSR	Protein5511(pre=?,post=?)	156	127	6.519838E-16	1.8004924E-10	0.0	0.0
SD7.mgf	index=62093	-1	060813-SludgeD36_19-24, Cmpd 15177, +MSn(899.99), 37.57 min	CID	899.99	1	5.5992727	2	IPVPAAETANIGTTSDLK	Protein4973(pre=?,post=?)	145	109	6.5487076E-16	1.8287921E-10	0.0	0.0
SD7.mgf	index=101722	-1	060813-SludgeD36_31-36, Cmpd 3733, +MSn(426.9426), 13.67 min	CID	426.9426	0	-1.2866266	4	GTAM+15.995NPVDHPHGGGEGR	Protein527(pre=?,post=?);Protein8951(pre=?,post=?)	114	88	6.561686E-16	1.8120488E-10	0.0	0.0
SD7.mgf	index=20498	-1	060813-SludgeD36_13-18, Cmpd 23423, +MSn(723.4029), 57.64 min	CID	723.4029	0	-0.92809427	2	LLPIEDVFSISGR	Protein8001(pre=-,post=?)	111	107	6.5801945E-16	1.7268141E-10	0.0	0.0
SD7.mgf	index=65258	-1	060813-SludgeD36_19-24, Cmpd 18521, +MSn(841.4643), 45.66 min	CID	841.4643	0	-1.0880157	2	LLDQGQAGDNVGILLR	Protein8649(pre=K,post=?)	156	129	6.5826006E-16	1.7969248E-10	0.0	0.0
SD7.mgf	index=15550	-1	060813-SludgeD36_13-18, Cmpd 18194, +MSn(1121.54), 44.34 min	CID	1121.54	1	1.117066	2	SSEGSYLAGPDDIYVSPSQIR	Protein860(pre=?,post=?)	265	194	6.5844366E-16	1.895409E-10	0.0	0.0
SD7.mgf	index=105630	-1	060813-SludgeD36_31-36, Cmpd 7916, +MSn(666.8401), 23.42 min	CID	666.8401	0	-1.9221038	2	VLASASTNEADVR	Protein2290(pre=K,post=?)	105	103	6.6031687E-16	1.7328432E-10	0.0	0.0
SD7.mgf	index=18695	-1	060813-SludgeD36_13-18, Cmpd 21519, +MSn(855.44), 52.67 min	CID	855.44	0	-13.413513	2	IGVLTDLSGVYSDVSGK	Protein974(pre=?,post=?)	86	67	6.6177377E-16	1.827528E-10	0.0	0.0
SD7.mgf	index=39190	-1	060813-SludgeD36_1-6, Cmpd 13509, +MSn(811.39), 37.81 min	CID	811.39	1	-10.498688	2	ATADAWTASTAAVDAAK	Protein4354(pre=K,post=?)	77	65	6.647732E-16	1.8358112E-10	0.0	0.0
SD7.mgf	index=89374	-1	060813-SludgeD36_25-30, Cmpd 15957, +MSn(637.36), 40.97 min	CID	637.36	0	-10.72528	2	VPLGQYVVSVGR	Protein6128(pre=R,post=?)	79	79	6.648591E-16	1.7208149E-10	0.0	0.0
SD7.mgf	index=132437	-1	060813-SludgeD36_7-12, Cmpd 11815, +MSn(753.39), 31.02 min	CID	753.39	1	-14.488399	5	LAFVADTLNNRITVWDVATRAQIASYTGGGLSQPR	Protein9617(pre=?,post=?)	106	38	6.7180163E-16	2.123424E-10	0.0	0.0
SD7.mgf	index=56833	-1	060813-SludgeD36_19-24, Cmpd 9626, +MSn(759.3442), 26.33 min	CID	759.3442	0	-3.69741	2	EEYDESGPSIVHR	Protein578(pre=?,post=?)	140	127	6.7212197E-16	1.7638227E-10	0.0	0.0
SD7.mgf	index=10367	-1	060813-SludgeD36_13-18, Cmpd 12734, +MSn(616.3), 32.40 min	CID	616.3	0	-4.060411	3	GITINTAHVEYETENR	Protein3226(pre=-,post=?)	82	69	6.7224045E-16	1.8350887E-10	0.0	0.0
SD7.mgf	index=13462	-1	060813-SludgeD36_13-18, Cmpd 15984, +MSn(1096.55), 39.08 min	CID	1096.55	1	0.8084153	2	NTEANTLVPGATYDTLSPAQK	Protein7062(pre=?,post=?)	165	126	6.730102E-16	1.9373406E-10	0.0	0.0
SD7.mgf	index=64122	-1	060813-SludgeD36_19-24, Cmpd 17312, +MSn(733.38), 42.64 min	CID	733.38	0	-8.072707	2	FTQAGSEVSTLLGR	Protein130(pre=-,post=?)	108	96	6.7311167E-16	1.7907732E-10	0.0	0.0
SD7.mgf	index=20220	-1	060813-SludgeD36_13-18, Cmpd 23131, +MSn(1061.59), 56.86 min	CID	1061.59	0	4.024603	2	IAELPEVPLVVDTATEGLQK	Protein5483(pre=?,post=?)	173	134	6.735897E-16	1.920155E-10	0.0	0.0
SD7.mgf	index=60938	-1	060813-SludgeD36_19-24, Cmpd 13964, +MSn(810.93), 35.03 min	CID	810.93	0	-3.9890625	2	IVSTYTPGGTADVIAR	Protein9096(pre=?,post=T)	113	96	6.7409847E-16	1.8401607E-10	0.0	0.0
SD7.mgf	index=135048	-1	060813-SludgeD36_7-12, Cmpd 14557, +MSn(642.6477), 36.69 min	CID	642.6477	0	-3.419071	3	INIVDTPGHADFGGEVER	Protein4520(pre=?,post=-)	138	103	6.7467895E-16	1.8841084E-10	0.0	0.0
SD7.mgf	index=138643	-1	060813-SludgeD36_7-12, Cmpd 18342, +MSn(664.0111), 46.08 min	CID	664.0111	0	-0.55151296	3	SSTINLVGSALGTNSLANDR	Protein195(pre=?,post=?)	107	88	6.7579073E-16	1.9264293E-10	0.0	0.0
SD7.mgf	index=39575	-1	060813-SludgeD36_1-6, Cmpd 13914, +MSn(772.9005), 38.84 min	CID	772.9005	0	1.4214435	2	AVAAAAAAAEVASDAASK	Protein3459(pre=?,post=?)	132	110	6.7807825E-16	1.8936012E-10	0.0	0.0
SD7.mgf	index=35430	-1	060813-SludgeD36_1-6, Cmpd 9450, +MSn(842.43), 27.84 min	CID	842.43	1	8.881902	2	LNAANSYTGSTTINAGK	Protein5179(pre=?,post=V)	128	105	6.8160704E-16	1.8822988E-10	0.0	0.0
SD7.mgf	index=115451	-1	060813-SludgeD36_31-36, Cmpd 18298, +MSn(738.34), 47.60 min	CID	738.34	1	-12.778895	2	M+15.995YTDPIADYLTR	Protein7765(pre=-,post=?)	85	82	6.8246E-16	1.7663702E-10	0.0	0.0
SD7.mgf	index=80175	-1	060813-SludgeD36_25-30, Cmpd 6212, +MSn(659.8136), 19.76 min	CID	659.8136	0	-2.590095	2	VVNDDNSSEIAR	Protein10018(pre=R,post=?)	116	116	6.834245E-16	1.7688667E-10	0.0	0.0
SD7.mgf	index=39484	-1	060813-SludgeD36_1-6, Cmpd 13818, +MSn(872.4401), 38.60 min	CID	872.4401	0	-1.7489753	2	DALTTANTDGLINPAEK	Protein3610(pre=?,post=?)	151	118	6.887443E-16	1.9020088E-10	0.0	0.0
SD7.mgf	index=10592	-1	060813-SludgeD36_13-18, Cmpd 12970, +MSn(866.43), 32.86 min	CID	866.43	0	-7.6783824	2	GITINTAHVEYETAGR	Protein6746(pre=?,post=?)	116	94	6.8884187E-16	1.8804074E-10	0.0	0.0
SD7.mgf	index=51511	-1	060813-SludgeD36_19-24, Cmpd 4005, +MSn(568.9206), 14.24 min	CID	568.9206	0	-2.038361	3	GTAM+15.995NPVDHPHGGGEGR	Protein527(pre=?,post=?);Protein8951(pre=?,post=?)	123	97	6.889737E-16	1.9026422E-10	0.0	0.0
SD7.mgf	index=118096	-1	060813-SludgeD36_31-36, Cmpd 21082, +MSn(858.4625), 54.82 min	CID	858.4625	0	0.2132947	2	AGLVQALQESIGDTVSK	Protein3014(pre=?,post=?)	129	109	6.8923113E-16	1.9033532E-10	0.0	0.0
SD7.mgf	index=13853	-1	060813-SludgeD36_13-18, Cmpd 16409, +MSn(518.5841), 40.05 min	CID	518.5841	0	-0.3530872	3	EAYPGDVFYLHSR	Protein5682(pre=-,post=?)	124	108	6.8968694E-16	1.8099178E-10	0.0	0.0
SD7.mgf	index=53377	-1	060813-SludgeD36_19-24, Cmpd 5990, +MSn(849.88), 19.04 min	CID	849.88	0	-8.115166	2	ASDSVAGAETGTTTTDSK	Protein933(pre=?,post=?)	111	92	6.931057E-16	1.9355671E-10	0.0	0.0
SD7.mgf	index=139990	-1	060813-SludgeD36_7-12, Cmpd 19772, +MSn(834.41), 49.75 min	CID	834.41	1	-0.69405925	2	TVVSVADDMFAVDAAR	Protein9297(pre=-,post=?)	96	84	6.936111E-16	1.8934265E-10	0.0	0.0
SD7.mgf	index=110937	-1	060813-SludgeD36_31-36, Cmpd 13554, +MSn(930.95), 35.78 min	CID	930.95	1	-4.6890745	2	VAITAADEGSENADELVR	Protein7223(pre=?,post=?)	235	181	6.9402624E-16	1.9381377E-10	0.0	0.0
SD7.mgf	index=21711	-1	060813-SludgeD36_13-18, Cmpd 24713, +MSn(930), 61.05 min	CID	930.0	0	10.172629	2	FLSQPFFVAEQFTGLK	Protein6632(pre=?,post=?);Protein8708(pre=?,post=?)	107	83	6.960763E-16	1.9001561E-10	0.0	0.0
SD7.mgf	index=138675	-1	060813-SludgeD36_7-12, Cmpd 18376, +MSn(995.5135), 46.16 min	CID	995.5135	0	-0.12262043	2	SSTINLVGSALGTNSLANDR	Protein195(pre=?,post=?)	288	221	6.9643187E-16	1.9852696E-10	0.0	0.0
SD7.mgf	index=138604	-1	060813-SludgeD36_7-12, Cmpd 18301, +MSn(736.8906), 45.97 min	CID	736.8906	0	-2.5676606	2	ISSVQDMVPVLER	Protein5371(pre=K,post=?)	119	110	6.9667496E-16	1.8282562E-10	0.0	0.0
SD7.mgf	index=142959	-1	060813-SludgeD36_7-12, Cmpd 22931, +MSn(963.13), 57.99 min	CID	963.13	-1	-5.4698863	3	TAEDYLGQTVTEAVITVPAYFNDSQR	Protein6322(pre=-,post=?)	99	62	6.9877704E-16	2.0991192E-10	0.0	0.0
SD7.mgf	index=13241	-1	060813-SludgeD36_13-18, Cmpd 15752, +MSn(747.851), 38.57 min	CID	747.851	0	-1.6322786	2	FSANEGDGPGGAIFR	Protein5444(pre=?,post=?)	145	124	7.0520803E-16	1.901262E-10	0.0	0.0
SD7.mgf	index=63462	-1	060813-SludgeD36_19-24, Cmpd 16615, +MSn(678.3622), 40.91 min	CID	678.3622	0	-2.6092477	2	LLTQVGFTYDAK	Protein6465(pre=K,post=?)	80	78	7.0578586E-16	1.8267432E-10	0.0	0.0
SD7.mgf	index=91496	-1	060813-SludgeD36_25-30, Cmpd 18199, +MSn(895.947), 46.70 min	CID	895.947	0	-2.861184	2	SYELPDGQVITIGNER	Protein4132(pre=?,post=?);Protein8162(pre=?,post=?)	172	145	7.0744774E-16	1.9311978E-10	0.0	0.0
SD7.mgf	index=61427	-1	060813-SludgeD36_19-24, Cmpd 14477, +MSn(975.93), 36.08 min	CID	975.93	1	-10.417163	2	DGSGNGNVWALSSGNNASSR	Protein3360(pre=?,post=?)	148	111	7.1078944E-16	2.0261977E-10	0.0	0.0
SD7.mgf	index=6304	-1	060813-SludgeD36_13-18, Cmpd 8456, +MSn(689.363), 23.95 min	CID	689.363	0	-2.3905334	2	QTVTGGTPSTLTSK	Protein469(pre=?,post=?)	107	94	7.129787E-16	1.896837E-10	0.0	0.0
SD7.mgf	index=114475	-1	060813-SludgeD36_31-36, Cmpd 17273, +MSn(887.92), 44.94 min	CID	887.92	0	-7.1488547	2	TGAGEGDDEQIVVDLTR	Protein3361(pre=?,post=?)	181	146	7.133075E-16	1.9698415E-10	0.0	0.0
SD7.mgf	index=4420	-1	060813-SludgeD36_13-18, Cmpd 6467, +MSn(657.98), 20.06 min	CID	657.98	1	0.8672805	3	IVVEGHTDAHSSDAYNQK	Protein3713(pre=?,post=?)	102	68	7.137875E-16	1.993323E-10	0.0	0.0
SD7.mgf	index=15160	-1	060813-SludgeD36_13-18, Cmpd 17784, +MSn(773.39), 43.34 min	CID	773.39	1	-2.183458	3	TVGSAHADPYVATAAAASALYGPR	Protein6285(pre=?,post=?)	111	84	7.1390785E-16	2.1102617E-10	0.0	0.0
SD7.mgf	index=53421	-1	060813-SludgeD36_19-24, Cmpd 6037, +MSn(789.8408), 19.13 min	CID	789.8408	0	-2.2409775	2	DGDNNGAAPGGYNTGAK	Protein5376(pre=?,post=?)	100	80	7.14564E-16	1.9733114E-10	0.0	0.0
SD7.mgf	index=39328	-1	060813-SludgeD36_1-6, Cmpd 13654, +MSn(748.35), 38.18 min	CID	748.35	1	-5.262692	2	FSANEGDGPGGALFR	Protein2430(pre=?,post=?)	112	99	7.212623E-16	1.944545E-10	0.0	0.0
SD7.mgf	index=131619	-1	060813-SludgeD36_7-12, Cmpd 10950, +MSn(817.35), 29.14 min	CID	817.35	0	-3.061643	2	NSASAANSYDETFEK	Protein2836(pre=R,post=?)	122	97	7.248907E-16	1.9543271E-10	0.0	0.0
SD7.mgf	index=111224	-1	060813-SludgeD36_31-36, Cmpd 13855, +MSn(595.98), 36.49 min	CID	595.98	1	-3.8584707	3	GITINTAHVEYNSPIR	Protein3629(pre=?,post=?);Protein6301(pre=?,post=?)	112	91	7.2510165E-16	1.9793898E-10	0.0	0.0
SD7.mgf	index=22058	-1	060813-SludgeD36_13-18, Cmpd 25080, +MSn(973.0283), 62.01 min	CID	973.0283	0	3.261815	2	AYVLPQDVFDVAPEILR	Protein5964(pre=?,post=?)	158	114	7.2521653E-16	2.002729E-10	0.0	0.0
SD7.mgf	index=116261	-1	060813-SludgeD36_31-36, Cmpd 19153, +MSn(844.96), 49.79 min	CID	844.96	0	7.1512537	2	FVALPGEAGELGIYPR	Protein6768(pre=?,post=?);Protein8849(pre=?,post=?)	150	122	7.254877E-16	1.9804434E-10	0.0	0.0
SD7.mgf	index=133815	-1	060813-SludgeD36_7-12, Cmpd 13262, +MSn(882.46), 33.95 min	CID	882.46	0	2.9740946	2	EFGVEANVGKPQVAYR	Protein8360(pre=?,post=?)	150	123	7.265674E-16	1.983391E-10	0.0	0.0
SD7.mgf	index=69107	-1	060813-SludgeD36_19-24, Cmpd 22597, +MSn(741.4189), 56.12 min	CID	741.4189	0	-1.152508	2	DLAAPLSLVQEVAR	Protein2585(pre=K,post=?)	141	128	7.278297E-16	1.9363472E-10	0.0	0.0
SD7.mgf	index=40087	-1	060813-SludgeD36_1-6, Cmpd 14453, +MSn(897.95), 40.22 min	CID	897.95	0	3.2626505	2	EIEQQYVSGLVTSGER	Protein486(pre=?,post=?)	177	151	7.281342E-16	1.987668E-10	0.0	0.0
SD7.mgf	index=86715	-1	060813-SludgeD36_25-30, Cmpd 13165, +MSn(702.66), 34.46 min	CID	702.66	0	-7.2095776	3	VAELYDM+15.995IHPGEGDTSTVR	Protein3973(pre=?,post=?)	129	89	7.2885057E-16	2.056911E-10	0.0	0.0
SD7.mgf	index=118026	-1	060813-SludgeD36_31-36, Cmpd 21008, +MSn(858.4607), 54.63 min	CID	858.4607	0	-1.9196523	2	AGLVQALQESIGDTVSK	Protein3014(pre=?,post=?)	117	97	7.2945456E-16	2.0144325E-10	0.0	0.0
SD7.mgf	index=94212	-1	060813-SludgeD36_25-30, Cmpd 21064, +MSn(780.93), 54.13 min	CID	780.93	0	9.37893	2	ILGFAALTVVGDGDGR	Protein2295(pre=?,post=?);Protein8338(pre=?,post=?)	136	120	7.3078726E-16	1.9949103E-10	0.0	0.0
SD7.mgf	index=140219	-1	060813-SludgeD36_7-12, Cmpd 20014, +MSn(778.05), 50.38 min	CID	778.05	2	-12.7434435	3	DTTLVIPTAFC+57.021SYTGEALDKK	Protein9791(pre=R,post=?)	97	62	7.3341057E-16	2.1112104E-10	0.0	0.0
SD7.mgf	index=21050	-1	060813-SludgeD36_13-18, Cmpd 24006, +MSn(976.52), 59.18 min	CID	976.52	2	-5.378577	2	SLSM+15.995EPFLASAVLAGTALR	Protein9193(pre=?,post=?)	126	98	7.4232093E-16	2.0949262E-10	0.0	0.0
SD7.mgf	index=15887	-1	060813-SludgeD36_13-18, Cmpd 18551, +MSn(841.47), 45.22 min	CID	841.47	0	5.6576815	2	LLDQGQAGDNVGILLR	Protein8649(pre=K,post=?)	172	142	7.4789166E-16	2.0416022E-10	0.0	0.0
SD7.mgf	index=10292	-1	060813-SludgeD36_13-18, Cmpd 12655, +MSn(790.4), 32.26 min	CID	790.4	0	-3.088814	2	ELLDAGVHFGHQTR	Protein8110(pre=?,post=?)	131	114	7.49585E-16	1.9942259E-10	0.0	0.0
SD7.mgf	index=65807	-1	060813-SludgeD36_19-24, Cmpd 19103, +MSn(642.3318), 47.13 min	CID	642.3318	0	-1.5203373	3	EPVIPC+57.021INPPAAGFTDVK	Protein4648(pre=?,post=?)	88	69	7.5063795E-16	2.0962315E-10	0.0	0.0
SD7.mgf	index=11021	-1	060813-SludgeD36_13-18, Cmpd 13421, +MSn(909.9563), 33.77 min	CID	909.9563	0	-1.4756439	2	EIAQVGSISANSDETIGK	Protein7238(pre=?,post=?)	168	127	7.517252E-16	2.099268E-10	0.0	0.0
SD7.mgf	index=38841	-1	060813-SludgeD36_1-6, Cmpd 13134, +MSn(1010.97), 36.86 min	CID	1010.97	0	0.36223733	2	GTNAANNLYAGNGDDVLEGR	Protein4976(pre=?,post=?)	179	151	7.559747E-16	2.1550041E-10	0.0	0.0
SD7.mgf	index=20788	-1	060813-SludgeD36_13-18, Cmpd 23730, +MSn(968.47), 58.46 min	CID	968.47	1	-8.35362	2	GATEAQLDEVVADFATAAR	Protein9741(pre=?,post=?)	119	95	7.572804E-16	2.1371437E-10	0.0	0.0
SD7.mgf	index=69645	-1	060813-SludgeD36_19-24, Cmpd 23165, +MSn(976.52), 57.62 min	CID	976.52	1	-1.5310237	2	FVAFYVPLAVAGPDEVTR	Protein9096(pre=?,post=?)	114	79	7.6832776E-16	2.1456321E-10	0.0	0.0
SD7.mgf	index=4996	-1	060813-SludgeD36_13-18, Cmpd 7078, +MSn(752.32), 21.24 min	CID	752.32	0	-13.629528	2	GM+15.995TVDGEYHPEPR	Protein5761(pre=?,post=?)	112	97	7.7002E-16	2.0207327E-10	0.0	0.0
SD7.mgf	index=142960	-1	060813-SludgeD36_7-12, Cmpd 22932, +MSn(830.47), 57.99 min	CID	830.47	1	10.921949	2	TIPGAESFIILDNLR	Protein7557(pre=?,post=?)	135	120	7.7180006E-16	2.0807961E-10	0.0	0.0
SD7.mgf	index=141401	-1	060813-SludgeD36_7-12, Cmpd 21272, +MSn(923.49), 53.63 min	CID	923.49	0	-4.8907723	2	GQTGQQLLLGAYQALER	Protein5049(pre=?,post=?)	188	158	7.7238764E-16	2.1329948E-10	0.0	0.0
SD7.mgf	index=142759	-1	060813-SludgeD36_7-12, Cmpd 22720, +MSn(968.5399), 57.43 min	CID	968.5399	0	-1.2603524	2	VLIAPIADIAGDEVVLDGR	Protein7612(pre=?,post=?)	135	100	7.725329E-16	2.1801884E-10	0.0	0.0
SD7.mgf	index=83166	-1	060813-SludgeD36_25-30, Cmpd 9371, +MSn(695.3325), 26.34 min	CID	695.3325	1	-0.6572989	2	TAFALSDDQQHR	Protein8475(pre=R,post=L)	82	82	7.730171E-16	2.0007537E-10	0.0	0.0
SD7.mgf	index=114170	-1	060813-SludgeD36_31-36, Cmpd 16953, +MSn(878.46), 44.11 min	CID	878.46	0	-6.1836567	2	GAADTGSPEVQVALLTAR	Protein1520(pre=?,post=?)	134	107	7.760724E-16	2.1672597E-10	0.0	0.0
SD7.mgf	index=70664	-1	060813-SludgeD36_19-24, Cmpd 24255, +MSn(1013.4966), 60.48 min	CID	1013.4966	0	-4.5166564	2	AVDGAFLM+15.995PVEDVFSISGR	Protein7461(pre=-,post=?)	126	93	7.771109E-16	2.193108E-10	0.0	0.0
SD7.mgf	index=6203	-1	060813-SludgeD36_13-18, Cmpd 8350, +MSn(689.3635), 23.74 min	CID	689.3635	0	-1.593689	2	QTVTGGTPSTLTSK	Protein469(pre=?,post=?)	112	99	7.7797467E-16	2.0697549E-10	0.0	0.0
SD7.mgf	index=140723	-1	060813-SludgeD36_7-12, Cmpd 20550, +MSn(860.44), 51.75 min	CID	860.44	1	-5.144525	2	ILDVESPEAALVFC+57.021R	Protein8423(pre=?,post=?)	139	115	7.7934104E-16	2.1011268E-10	0.0	0.0
SD7.mgf	index=39214	-1	060813-SludgeD36_1-6, Cmpd 13534, +MSn(784.91), 37.87 min	CID	784.91	0	-9.719995	2	ATPLAGVDAVAAENAAK	Protein3357(pre=?,post=?)	129	112	7.818829E-16	2.1592166E-10	0.0	0.0
SD7.mgf	index=118713	-1	060813-SludgeD36_31-36, Cmpd 21748, +MSn(723.4237), 56.55 min	CID	723.4237	0	2.6998427	2	LITGGLLSVFGSGPK	Protein158(pre=?,post=?)	137	120	7.8367504E-16	2.1128115E-10	0.0	0.0
SD7.mgf	index=7832	-1	060813-SludgeD36_13-18, Cmpd 10064, +MSn(882.4012), 27.07 min	CID	882.4012	0	-5.6718583	2	IEAGQPTVC+57.021SETC+57.021VGR	Protein1962(pre=?,post=?)	183	128	7.8521627E-16	2.1434912E-10	0.0	0.0
SD7.mgf	index=16555	-1	060813-SludgeD36_13-18, Cmpd 19264, +MSn(895.9457), 46.98 min	CID	895.9457	0	-4.3598995	2	SYELPDGQVITIGNER	Protein4132(pre=?,post=?);Protein8162(pre=?,post=?)	134	115	7.882296E-16	2.1517171E-10	0.0	0.0
SD7.mgf	index=141055	-1	060813-SludgeD36_7-12, Cmpd 20903, +MSn(832.11), 52.67 min	CID	832.11	2	-6.776354	3	GTAPVAAELVAAPAVAGTNSNVLWGR	Protein2394(pre=?,post=?)	111	70	7.8929934E-16	2.3710472E-10	0.0	0.0
SD7.mgf	index=65000	-1	060813-SludgeD36_19-24, Cmpd 18246, +MSn(933.13), 44.97 min	CID	933.13	1	1.2657819	3	SFAPAEAPSGDAATVEALPVPDVGQSGGAK	Protein5742(pre=?,post=V)	76	41	7.899627E-16	2.4356683E-10	0.0	0.0
SD7.mgf	index=91565	-1	060813-SludgeD36_25-30, Cmpd 18272, +MSn(962.99), 46.89 min	CID	962.99	0	-5.704247	2	EPVIPC+57.021INPPAAGFTDVK	Protein4648(pre=?,post=?)	117	88	7.903203E-16	2.2070484E-10	0.0	0.0
SD7.mgf	index=111657	-1	060813-SludgeD36_31-36, Cmpd 14310, +MSn(849.89), 37.55 min	CID	849.89	0	-8.402327	2	YNYWISQGAQPSER	Protein7386(pre=?,post=?)	142	113	7.9124873E-16	2.1050697E-10	0.0	0.0
SD7.mgf	index=125462	-1	060813-SludgeD36_7-12, Cmpd 4456, +MSn(611.7979), 15.67 min	CID	611.7979	0	-1.9952679	2	QTGGDITSNTTK	Protein6991(pre=K,post=?)	98	98	7.927674E-16	2.0518723E-10	0.0	0.0
SD7.mgf	index=69311	-1	060813-SludgeD36_19-24, Cmpd 22811, +MSn(1094.01), 56.68 min	CID	1094.01	1	-0.7525523	2	ATFDTYGSQLSDAFLC+57.021VYK	Protein3708(pre=?,post=?)	128	85	7.965944E-16	2.248093E-10	0.0	0.0
SD7.mgf	index=83107	-1	060813-SludgeD36_25-30, Cmpd 9309, +MSn(705), 26.21 min	CID	705.0	1	-6.119816	3	IVHDAANAVDGVSTESEGQGR	Protein5026(pre=?,post=?)	90	67	7.9679325E-16	2.2936651E-10	0.0	0.0
SD7.mgf	index=21009	-1	060813-SludgeD36_13-18, Cmpd 23963, +MSn(1055.04), 59.07 min	CID	1055.04	0	-4.51236	2	TSDLAGDGTTTATVLAQAIFR	Protein7206(pre=?,post=?)	196	141	7.97923E-16	2.2969171E-10	0.0	0.0
SD7.mgf	index=39303	-1	060813-SludgeD36_1-6, Cmpd 13628, +MSn(806.4141), 38.11 min	CID	806.4141	0	-0.90824455	2	LVDPGEEQEVELVR	Protein5306(pre=?,post=?)	150	133	8.027282E-16	2.1356103E-10	0.0	0.0
SD7.mgf	index=8983	-1	060813-SludgeD36_13-18, Cmpd 11277, +MSn(804.38), 29.54 min	CID	804.38	0	-8.270689	2	AAVPSGASTGAFEASER	Protein4505(pre=?,post=?)	161	127	8.035918E-16	2.219167E-10	0.0	0.0
SD7.mgf	index=18782	-1	060813-SludgeD36_13-18, Cmpd 21615, +MSn(886.43), 52.92 min	CID	886.43	2	6.688926	2	YYGGNAVVDDIEDIAR	Protein929(pre=?,post=?)	106	90	8.0526813E-16	2.1982291E-10	0.0	0.0
SD7.mgf	index=5281	-1	060813-SludgeD36_13-18, Cmpd 7379, +MSn(731.3495), 21.84 min	CID	731.3495	0	-0.75109917	2	QQAGTADNALETSR	Protein8044(pre=?,post=?)	135	122	8.066992E-16	2.1461748E-10	0.0	0.0
SD7.mgf	index=44320	-1	060813-SludgeD36_1-6, Cmpd 18970, +MSn(750.4261), 51.95 min	CID	750.4261	0	-1.3013424	2	LGIQAFEPVLVEGK	Protein7326(pre=-,post=?)	93	87	8.0968377E-16	2.1541151E-10	0.0	0.0
SD7.mgf	index=113939	-1	060813-SludgeD36_31-36, Cmpd 16710, +MSn(800.3926), 43.49 min	CID	800.3926	0	-1.4488719	2	EYYNEFQIAPAVR	Protein9611(pre=?,post=?)	104	91	8.100404E-16	2.1257567E-10	0.0	0.0
SD7.mgf	index=6108	-1	060813-SludgeD36_13-18, Cmpd 8250, +MSn(689.3631), 23.54 min	CID	689.3631	0	-2.2134569	2	QTVTGGTPSTLTSK	Protein469(pre=?,post=?)	116	103	8.1408374E-16	2.1658209E-10	0.0	0.0
SD7.mgf	index=94499	-1	060813-SludgeD36_25-30, Cmpd 21366, +MSn(932.98), 54.94 min	CID	932.98	1	0.29567453	2	LYPDFDEPLASQILSR	Protein4094(pre=?,post=?);Protein6507(pre=?,post=?)	161	134	8.1566287E-16	2.2266047E-10	0.0	0.0
SD7.mgf	index=139390	-1	060813-SludgeD36_7-12, Cmpd 19137, +MSn(818.89), 48.12 min	CID	818.89	0	-5.2173533	2	TGATDEDAVVADLGFR	Protein6278(pre=?,post=?)	96	80	8.1741776E-16	2.231395E-10	0.0	0.0
SD7.mgf	index=71926	-1	060813-SludgeD36_19-24, Cmpd 25648, +MSn(668.0451), 64.09 min	CID	668.0451	0	-0.6395464	3	DQPVILQLLEVPVEGPQK	Protein6113(pre=?,post=?)	88	75	8.1890907E-16	2.2868855E-10	0.0	0.0
SD7.mgf	index=7313	-1	060813-SludgeD36_13-18, Cmpd 9519, +MSn(822.4175), 26.03 min	CID	822.4175	0	-4.3044124	2	SNTAPVVVTENGAQTR	Protein2566(pre=?,post=?);Protein4855(pre=?,post=?)	165	133	8.2235994E-16	2.2448864E-10	0.0	0.0
SD7.mgf	index=69191	-1	060813-SludgeD36_19-24, Cmpd 22685, +MSn(662), 56.35 min	CID	662.0	1	0.124052726	3	ELAAFAQFASDLDEATRK	Protein8830(pre=R,post=?)	140	117	8.224273E-16	2.2967105E-10	0.0	0.0
SD7.mgf	index=20618	-1	060813-SludgeD36_13-18, Cmpd 23549, +MSn(755.4), 57.98 min	CID	755.4	0	-9.534127	3	INDHAVDFVLTAPFPILPER	Protein2053(pre=?,post=?)	78	58	8.267011E-16	2.356619E-10	0.0	0.0
SD7.mgf	index=133955	-1	060813-SludgeD36_7-12, Cmpd 13409, +MSn(853.907), 34.26 min	CID	853.907	0	0.71477574	2	FLEAM+15.995AAGLNGPDAEGK	Protein7966(pre=?,post=?);Protein10172(pre=?,post=?)	101	79	8.310932E-16	2.2951137E-10	0.0	0.0
SD7.mgf	index=139956	-1	060813-SludgeD36_7-12, Cmpd 19737, +MSn(864.45), 49.66 min	CID	864.45	0	0.28242314	2	AADTGEGNLLALGIDAAR	Protein2966(pre=?,post=?)	142	121	8.347157E-16	2.331027E-10	0.0	0.0
SD7.mgf	index=89886	-1	060813-SludgeD36_25-30, Cmpd 16498, +MSn(956.48), 42.34 min	CID	956.48	0	5.80695	2	VGSGM+15.995AGM+15.995QAGGLYNVVLR	Protein4969(pre=?,post=?)	142	108	8.366495E-16	2.3611335E-10	0.0	0.0
SD7.mgf	index=91027	-1	060813-SludgeD36_25-30, Cmpd 17704, +MSn(873.38), 45.42 min	CID	873.38	1	-12.619921	2	VVGWYDNEWGYSNR	Protein6983(pre=?,post=?);Protein9076(pre=?,post=L)	101	83	8.379631E-16	2.2293506E-10	0.0	0.0
SD7.mgf	index=110335	-1	060813-SludgeD36_31-36, Cmpd 12922, +MSn(851.91), 34.37 min	CID	851.91	0	-6.8062363	2	AAVTAADAGSDDAEALVR	Protein9424(pre=?,post=?)	230	171	8.422877E-16	2.3521726E-10	0.0	0.0
SD7.mgf	index=20441	-1	060813-SludgeD36_13-18, Cmpd 23363, +MSn(968.0081), 57.48 min	CID	968.0081	0	-0.693575	2	VNQIGTLTETLSAIEM+15.995AK	Protein1426(pre=?,post=?)	99	71	8.4444637E-16	2.3582009E-10	0.0	0.0
SD7.mgf	index=20405	-1	060813-SludgeD36_13-18, Cmpd 23325, +MSn(856.1), 57.38 min	CID	856.1	0	-3.2082388	3	LVDPTADEPDLFHAFGPLVSAAQR	Protein937(pre=K,post=?)	91	49	8.457855E-16	2.5000826E-10	0.0	0.0
SD7.mgf	index=87356	-1	060813-SludgeD36_25-30, Cmpd 13838, +MSn(723.9039), 35.93 min	CID	723.9039	0	3.7098253	2	GVTVNAIAPGYVGTK	Protein3601(pre=K,post=?)	77	69	8.521439E-16	2.2974056E-10	0.0	0.0
SD7.mgf	index=89802	-1	060813-SludgeD36_25-30, Cmpd 16408, +MSn(956.4733), 42.12 min	CID	956.4733	0	-1.1486275	2	VGSGM+15.995AGM+15.995QAGGLYNVVLR	Protein4969(pre=?,post=?)	163	124	8.53768E-16	2.4094443E-10	0.0	0.0
SD7.mgf	index=105769	-1	060813-SludgeD36_31-36, Cmpd 8064, +MSn(689.3633), 23.72 min	CID	689.3633	0	-1.9478421	2	QTVTGGTPSTLTSK	Protein469(pre=?,post=?)	105	92	8.5710915E-16	2.2802875E-10	0.0	0.0
SD7.mgf	index=20425	-1	060813-SludgeD36_13-18, Cmpd 23346, +MSn(727.36), 57.44 min	CID	727.36	2	0.6458575	3	SGPEDIELALDAAHGAAAAWGR	Protein1305(pre=?,post=?)	108	76	8.602146E-16	2.4990696E-10	0.0	0.0
SD7.mgf	index=140428	-1	060813-SludgeD36_7-12, Cmpd 20235, +MSn(977.97), 50.95 min	CID	977.97	1	-7.5231385	2	SFSLELPPYSQDLSDAGK	Protein957(pre=?,post=?);Protein6886(pre=Q,post=?)	144	110	8.6255075E-16	2.4087593E-10	0.0	0.0
SD7.mgf	index=71589	-1	060813-SludgeD36_19-24, Cmpd 25255, +MSn(1059.1009), 63.09 min	CID	1059.101	0	-0.92206657	2	DQPVILQLLDLPQAQQAVK	Protein502(pre=?,post=?)	161	116	8.6298517E-16	2.4354563E-10	0.0	0.0
SD7.mgf	index=53567	-1	060813-SludgeD36_19-24, Cmpd 6190, +MSn(772.8546), 19.45 min	CID	772.8546	0	-1.8163909	2	GGNAGAQGGSPDSGLGSR	Protein6567(pre=?,post=?)	150	123	8.6538355E-16	2.4166702E-10	0.0	0.0
SD7.mgf	index=129457	-1	060813-SludgeD36_7-12, Cmpd 8672, +MSn(783.39), 24.64 min	CID	783.39	2	-3.897871	2	ANALGSSNSSGTTGLAR	Protein3193(pre=?,post=?)	152	122	8.683776E-16	2.3980767E-10	0.0	0.0
SD7.mgf	index=142876	-1	060813-SludgeD36_7-12, Cmpd 22843, +MSn(1026.54), 57.75 min	CID	1026.54	0	10.583487	2	QLTFNQYAEQVATAAAGLR	Protein3154(pre=?,post=?)	167	134	8.7058083E-16	2.4568922E-10	0.0	0.0
SD7.mgf	index=21797	-1	060813-SludgeD36_13-18, Cmpd 24804, +MSn(1014), 61.29 min	CID	1014.0	1	-2.7992892	2	AVDGAFLM+15.995PVEDVFSISGR	Protein7461(pre=-,post=?)	161	119	8.743505E-16	2.4675306E-10	0.0	0.0
SD7.mgf	index=16334	-1	060813-SludgeD36_13-18, Cmpd 19029, +MSn(841.4641), 46.40 min	CID	841.4641	0	-1.3056188	2	LLDQGQAGDNVGILLR	Protein8649(pre=K,post=?)	205	167	8.827279E-16	2.4096797E-10	0.0	0.0
SD7.mgf	index=39022	-1	060813-SludgeD36_1-6, Cmpd 13324, +MSn(915.45), 37.34 min	CID	915.45	0	-1.2001	2	ALGSGAM+15.995TFATGTELATSK	Protein5447(pre=?,post=?)	133	103	8.8320644E-16	2.4925234E-10	0.0	0.0
SD7.mgf	index=115223	-1	060813-SludgeD36_31-36, Cmpd 18059, +MSn(760.39), 46.98 min	CID	760.39	1	0.26860112	3	FVGGGNVQFPDLHPAQPGVWR	Protein8460(pre=?,post=?)	113	81	8.8500496E-16	2.547593E-10	0.0	0.0
SD7.mgf	index=34632	-1	060813-SludgeD36_1-6, Cmpd 8612, +MSn(703.64), 25.85 min	CID	703.64	0	-6.3321276	3	LHM+15.995GSDDSSYTDAAAEPVAR	Protein4208(pre=R,post=?)	91	69	8.853614E-16	2.5238378E-10	0.0	0.0
SD7.mgf	index=107252	-1	060813-SludgeD36_31-36, Cmpd 9632, +MSn(735.8857), 27.09 min	CID	735.8857	0	-1.2441148	2	VNVIGGGESGQAGAVR	Protein7822(pre=?,post=?)	138	118	8.90744E-16	2.431562E-10	0.0	0.0
SD7.mgf	index=18497	-1	060813-SludgeD36_13-18, Cmpd 21307, +MSn(594.65), 52.12 min	CID	594.65	0	3.489788	3	AGENGVLFAAVVNDLHR	Protein602(pre=-,post=?)	94	83	8.967107E-16	2.4763203E-10	0.0	0.0
SD7.mgf	index=91171	-1	060813-SludgeD36_25-30, Cmpd 17857, +MSn(802.92), 45.82 min	CID	802.92	2	-14.153934	2	QGVPTEVLAQAGFGTK	Protein5077(pre=?,post=?)	130	106	8.986728E-16	2.4532062E-10	0.0	0.0
SD7.mgf	index=17588	-1	060813-SludgeD36_13-18, Cmpd 20351, +MSn(958.98), 49.68 min	CID	958.98	2	-8.917485	2	ESVIPC+57.021INPPAAGFTDVK	Protein3809(pre=-,post=?)	83	67	9.00352E-16	2.514323E-10	0.0	0.0
SD7.mgf	index=18677	-1	060813-SludgeD36_13-18, Cmpd 21500, +MSn(749.8683), 52.62 min	CID	749.8683	0	-2.1976469	2	LPDYGGLSFWSTR	Protein5013(pre=?,post=?)	122	108	9.041378E-16	2.3726926E-10	0.0	0.0
SD7.mgf	index=111705	-1	060813-SludgeD36_31-36, Cmpd 14361, +MSn(772.9096), 37.68 min	CID	772.9096	0	-3.079744	2	LIDQSAQEIVETAK	Protein45(pre=?,post=?);Protein8478(pre=?,post=R)	137	120	9.053819E-16	2.4087143E-10	0.0	0.0
SD7.mgf	index=37499	-1	060813-SludgeD36_1-6, Cmpd 11725, +MSn(902.9623), 33.35 min	CID	902.9623	0	5.339983	2	AINTVYEPADGGVAGSGVK	Protein3739(pre=?,post=?)	149	116	9.06514E-16	2.5583005E-10	0.0	0.0
SD7.mgf	index=141442	-1	060813-SludgeD36_7-12, Cmpd 21316, +MSn(886.98), 53.75 min	CID	886.98	0	3.5782537	2	VM+15.995VDEPSVVDTIAILR	Protein7620(pre=?,post=?)	156	125	9.083733E-16	2.4796865E-10	0.0	0.0
SD7.mgf	index=30662	-1	060813-SludgeD36_1-6, Cmpd 4376, +MSn(652.7936), 15.38 min	CID	652.7936	0	-2.0569606	2	GTAGDGSADVGAGNR	Protein6633(pre=?,post=?)	146	133	9.095785E-16	2.452251E-10	0.0	0.0
SD7.mgf	index=60555	-1	060813-SludgeD36_19-24, Cmpd 13562, +MSn(685.8161), 34.22 min	CID	685.8161	0	-6.3187037	2	FDDTNNYGIGVR	Protein4693(pre=-,post=?)	54	50	9.10921E-16	2.3576824E-10	0.0	0.0
SD7.mgf	index=67733	-1	060813-SludgeD36_19-24, Cmpd 21140, +MSn(948.18), 52.30 min	CID	948.18	1	4.0790157	3	SAEFTPAPNVATVILTSSQRPTLDVAR	Protein3353(pre=?,post=?);Protein4017(pre=?,post=?);Protein4337(pre=?,post=?);Protein8459(pre=?,post=?)	305	158	9.166039E-16	2.7733593E-10	0.0	0.0
SD7.mgf	index=64282	-1	060813-SludgeD36_19-24, Cmpd 17488, +MSn(704.8362), 43.07 min	CID	704.8362	0	-6.5811625	2	YDFPGDDTPIIR	Protein5749(pre=-,post=?)	85	82	9.170647E-16	2.3735836E-10	0.0	0.0
SD7.mgf	index=57799	-1	060813-SludgeD36_19-24, Cmpd 10640, +MSn(912.94), 28.30 min	CID	912.94	0	-1.604532	2	ITGQSAVMADGSSVGTTSR	Protein915(pre=?,post=?)	185	132	9.198897E-16	2.5960487E-10	0.0	0.0
SD7.mgf	index=140929	-1	060813-SludgeD36_7-12, Cmpd 20771, +MSn(594.98), 52.32 min	CID	594.98	1	-4.07024	3	AGENGVLFAAVVNDLHR	Protein602(pre=-,post=?)	116	103	9.230718E-16	2.5491181E-10	0.0	0.0
SD7.mgf	index=140396	-1	060813-SludgeD36_7-12, Cmpd 20201, +MSn(892.98), 50.86 min	CID	892.98	0	5.4680276	2	AIATLSTGYLNALDYAK	Protein3697(pre=?,post=?)	102	77	9.234397E-16	2.550134E-10	0.0	0.0
SD7.mgf	index=59871	-1	060813-SludgeD36_19-24, Cmpd 12844, +MSn(660.85), 32.79 min	CID	660.85	0	1.4777392	2	YGITSNALAPSAR	Protein5065(pre=R,post=?);Protein9179(pre=R,post=?)	82	81	9.239781E-16	2.4247587E-10	0.0	0.0
SD7.mgf	index=10501	-1	060813-SludgeD36_13-18, Cmpd 12875, +MSn(548.281), 32.67 min	CID	548.281	0	-0.6679252	3	VASNHGGVSVFAGVGER	Protein521(pre=R,post=?)	84	76	9.240502E-16	2.55182E-10	0.0	0.0
SD7.mgf	index=11583	-1	060813-SludgeD36_13-18, Cmpd 14011, +MSn(810.4026), 34.93 min	CID	810.4026	0	-2.7866328	2	AAVPSGASTGAFEAVER	Protein1005(pre=?,post=?);Protein5718(pre=?,post=?);Protein5879(pre=?,post=?);Protein7952(pre=?,post=?)	173	139	9.244322E-16	2.5528749E-10	0.0	0.0
SD7.mgf	index=79428	-1	060813-SludgeD36_25-30, Cmpd 5424, +MSn(595.3056), 17.97 min	CID	595.3056	0	-1.6404363	2	SPAVNATETATK	Protein3785(pre=K,post=F);Protein5315(pre=K,post=F)	91	91	9.244916E-16	2.392806E-10	0.0	0.0
SD7.mgf	index=84233	-1	060813-SludgeD36_25-30, Cmpd 10493, +MSn(630.3479), 28.64 min	CID	630.3479	0	-5.4223237	2	VVTVSDGVVAGTR	Protein8538(pre=K,post=?)	81	78	9.27394E-16	2.433723E-10	0.0	0.0
SD7.mgf	index=115142	-1	060813-SludgeD36_31-36, Cmpd 17974, +MSn(760.39), 46.76 min	CID	760.39	1	0.26860112	3	FVGGGNVQFPDLHPAQPGVWR	Protein8460(pre=?,post=?)	111	78	9.285572E-16	2.6729635E-10	0.0	0.0
SD7.mgf	index=12048	-1	060813-SludgeD36_13-18, Cmpd 14499, +MSn(521.249), 35.93 min	CID	521.249	0	-4.449554	3	FPTALEDHFGGSQR	Protein4653(pre=K,post=?)	88	79	9.316145E-16	2.4785043E-10	0.0	0.0
SD7.mgf	index=64251	-1	060813-SludgeD36_19-24, Cmpd 17454, +MSn(935.45), 42.99 min	CID	935.45	1	-7.0166245	2	ADYNNGPLGVGLAYESTK	Protein6389(pre=?,post=?)	86	64	9.322837E-16	2.6034958E-10	0.0	0.0
SD7.mgf	index=133787	-1	060813-SludgeD36_7-12, Cmpd 13233, +MSn(588.6404), 33.89 min	CID	588.6404	0	-0.51844156	3	EFGVEANVGKPQVAYR	Protein8360(pre=?,post=?)	106	85	9.372181E-16	2.5584274E-10	0.0	0.0
SD7.mgf	index=88272	-1	060813-SludgeD36_25-30, Cmpd 14800, +MSn(747.85), 38.14 min	CID	747.85	0	-3.0197153	2	FSANEGDGPGGALFR	Protein2430(pre=?,post=?)	154	131	9.395453E-16	2.533042E-10	0.0	0.0
SD7.mgf	index=135771	-1	060813-SludgeD36_7-12, Cmpd 15316, +MSn(862.408), 38.44 min	CID	862.408	0	-2.6893647	2	STPTVDQTAQYIEDR	Protein3212(pre=?,post=?)	144	116	9.436981E-16	2.5442384E-10	0.0	0.0
SD7.mgf	index=3274	-1	060813-SludgeD36_13-18, Cmpd 5262, +MSn(623.2992), 17.52 min	CID	623.2992	0	-4.7981906	2	HAAGQTVDQYR	Protein114(pre=R,post=?)	108	108	9.461732E-16	2.4138108E-10	0.0	0.0
SD7.mgf	index=44563	-1	060813-SludgeD36_1-6, Cmpd 19275, +MSn(792.9397), 52.71 min	CID	792.9397	0	-1.4624898	2	LVFGAGINPADIELR	Protein415(pre=?,post=?)	181	167	9.52218E-16	2.5672084E-10	0.0	0.0
SD7.mgf	index=87961	-1	060813-SludgeD36_25-30, Cmpd 14473, +MSn(890.5), 37.37 min	CID	890.5	1	7.510634	2	VLASPTINPAGQNIEVR	Protein2004(pre=?,post=?)	174	136	9.528423E-16	2.6313313E-10	0.0	0.0
SD7.mgf	index=6153	-1	060813-SludgeD36_13-18, Cmpd 8297, +MSn(810.88), 23.63 min	CID	810.88	1	-0.86484534	2	SVVVAGDTAANDEDTR	Protein88(pre=?,post=?)	178	141	9.554794E-16	2.6082772E-10	0.0	0.0
SD7.mgf	index=136460	-1	060813-SludgeD36_7-12, Cmpd 16040, +MSn(777.3718), 40.22 min	CID	777.3718	0	-1.2562344	2	EAYPGDVFYIHSR	Protein4218(pre=-,post=?)	132	112	9.578602E-16	2.5136743E-10	0.0	0.0
SD7.mgf	index=39402	-1	060813-SludgeD36_1-6, Cmpd 13732, +MSn(872.44), 38.38 min	CID	872.44	0	-1.8888934	2	DALTTANTDGLINPAEK	Protein3610(pre=?,post=?)	143	110	9.57897E-16	2.64529E-10	0.0	0.0
SD7.mgf	index=18843	-1	060813-SludgeD36_13-18, Cmpd 21679, +MSn(960.48), 53.08 min	CID	960.48	1	-2.7010353	2	EADEFETGAVPGALFIPR	Protein1364(pre=?,post=?)	146	117	9.637035E-16	2.6912383E-10	0.0	0.0
SD7.mgf	index=86646	-1	060813-SludgeD36_25-30, Cmpd 13092, +MSn(934.46), 34.31 min	CID	934.46	1	10.294023	2	VVQLM+15.995SSDEPSSYGVPR	Protein4762(pre=?,post=?)	172	128	9.66735E-16	2.6696967E-10	0.0	0.0
SD7.mgf	index=20750	-1	060813-SludgeD36_13-18, Cmpd 23690, +MSn(923.04), 58.35 min	CID	923.04	1	2.8791094	2	YAVASALAASALPSLVLAR	Protein5483(pre=?,post=?)	200	155	9.674703E-16	2.730327E-10	0.0	0.0
SD7.mgf	index=110747	-1	060813-SludgeD36_31-36, Cmpd 13355, +MSn(734.8861), 35.33 min	CID	734.8861	0	0.49832365	2	FGSSTGTLTGISGGVK	Protein3540(pre=?,post=-)	113	98	9.6863E-16	2.644176E-10	0.0	0.0
SD7.mgf	index=93411	-1	060813-SludgeD36_25-30, Cmpd 20222, +MSn(785.39), 51.93 min	CID	785.39	0	-8.936936	2	NNPGSLVDDLVAEAR	Protein8229(pre=?,post=S)	151	131	9.688543E-16	2.6120603E-10	0.0	0.0
SD7.mgf	index=19749	-1	060813-SludgeD36_13-18, Cmpd 22635, +MSn(861.98), 55.56 min	CID	861.98	0	-6.3726873	2	IDPLTGLLGPVGISQDK	Protein6431(pre=?,post=?)	119	97	9.743587E-16	2.69075E-10	0.0	0.0
SD7.mgf	index=134281	-1	060813-SludgeD36_7-12, Cmpd 13751, +MSn(893.05), 34.97 min	CID	893.05	1	-0.45501578	3	FTEEFDPGADGDHEPDAEAQAAAASK	Protein638(pre=?,post=L)	114	60	9.746934E-16	2.9279693E-10	0.0	0.0
SD7.mgf	index=6434	-1	060813-SludgeD36_13-18, Cmpd 8592, +MSn(842.4), 24.22 min	CID	842.4	0	-10.215894	3	SLPSNEPETNTTTPPRPDSQSAAK	Protein9466(pre=-,post=?)	187	109	9.750244E-16	2.8821037E-10	0.0	0.0
SD7.mgf	index=116979	-1	060813-SludgeD36_31-36, Cmpd 19907, +MSn(795.9207), 51.73 min	CID	795.9207	0	-2.07049	2	QILAFLNDTEIADK	Protein3125(pre=?,post=L)	146	133	9.80068E-16	2.607412E-10	0.0	0.0
SD7.mgf	index=114628	-1	060813-SludgeD36_31-36, Cmpd 17434, +MSn(699.38), 45.36 min	CID	699.38	2	2.7682223	3	VLFYGTSTWRPVSAVSAPR	Protein9400(pre=?,post=?)	174	128	9.817596E-16	2.7706532E-10	0.0	0.0
SD7.mgf	index=88261	-1	060813-SludgeD36_25-30, Cmpd 14788, +MSn(860.43), 38.11 min	CID	860.43	0	-1.2059045	2	VPTPTGSATDLTFEAGR	Protein3400(pre=?,post=E)	119	91	9.850502E-16	2.720275E-10	0.0	0.0
SD7.mgf	index=23158	-1	060813-SludgeD36_13-18, Cmpd 26287, +MSn(1061.57), 65.18 min	CID	1061.57	2	-6.040685	2	IFDIFEGTEQIQQLVIAR	Protein7333(pre=?,post=?)	115	90	9.925783E-16	2.771874E-10	0.0	0.0
SD7.mgf	index=93882	-1	060813-SludgeD36_25-30, Cmpd 20718, +MSn(625.0019), 53.22 min	CID	625.0019	0	-2.92967	3	NTVPVAFEGGQLPLFQR	Protein4197(pre=?,post=?);Protein8821(pre=?,post=?)	107	89	9.930808E-16	2.742452E-10	0.0	0.0
SD7.mgf	index=135253	-1	060813-SludgeD36_7-12, Cmpd 14772, +MSn(751.36), 37.16 min	CID	751.36	0	-2.8431437	2	TTPSYVAFTETER	Protein7280(pre=R,post=?)	110	95	9.932099E-16	2.606441E-10	0.0	0.0
SD7.mgf	index=55790	-1	060813-SludgeD36_19-24, Cmpd 8530, +MSn(689.3626), 24.17 min	CID	689.3626	0	-2.9217632	2	QTVTGGTPSTLTSK	Protein469(pre=?,post=?)	102	89	9.945295E-16	2.6458863E-10	0.0	0.0
SD7.mgf	index=34344	-1	060813-SludgeD36_1-6, Cmpd 8310, +MSn(604.3299), 25.13 min	CID	604.3299	0	-0.30298916	2	TAASTSAISATVK	Protein2907(pre=K,post=?)	95	95	1.0020759E-15	2.6297076E-10	0.0	0.0
SD7.mgf	index=89728	-1	060813-SludgeD36_25-30, Cmpd 16329, +MSn(674.7), 41.91 min	CID	674.7	1	-10.105532	3	ALAAGAPGVTPTAGGAAVAAELGK	Protein2194(pre=K,post=?);Protein2387(pre=K,post=?);Protein4360(pre=K,post=?);Protein7203(pre=K,post=?);Protein7488(pre=K,post=?)	100	65	1.004376E-15	2.9688652E-10	0.0	0.0
SD7.mgf	index=2262	-1	060813-SludgeD36_13-18, Cmpd 4180, +MSn(731.82), 14.80 min	CID	731.82	0	-0.834018	2	ASADGC+57.021NPQGASTAR	Protein4937(pre=?,post=?)	123	104	1.004567E-15	2.7083427E-10	0.0	0.0
SD7.mgf	index=37309	-1	060813-SludgeD36_1-6, Cmpd 11526, +MSn(582.9636), 32.85 min	CID	582.9636	0	-0.41879204	3	GEVISDGPQNPHDILR	Protein2834(pre=?,post=?)	88	70	1.005268E-15	2.7441907E-10	0.0	0.0
SD7.mgf	index=21230	-1	060813-SludgeD36_13-18, Cmpd 24197, +MSn(710.06), 59.68 min	CID	710.06	1	-6.850159	3	TSGAIPTVAAATGLVNNLTSLR	Protein5534(pre=?,post=?)	95	72	1.0088163E-15	2.9307828E-10	0.0	0.0
SD7.mgf	index=30758	-1	060813-SludgeD36_1-6, Cmpd 4480, +MSn(560.2813), 15.65 min	CID	560.2813	0	-2.0697916	3	M+15.995AQGAKPGEGGQLPGHK	Protein4422(pre=?,post=?)	134	111	1.0162643E-15	2.806475E-10	0.0	0.0
SD7.mgf	index=115084	-1	060813-SludgeD36_31-36, Cmpd 17913, +MSn(895.9478), 46.60 min	CID	895.9478	0	-1.9755794	2	SYELPDGQVITIGNER	Protein4132(pre=?,post=?);Protein8162(pre=?,post=?)	138	116	1.0171636E-15	2.7766636E-10	0.0	0.0
SD7.mgf	index=78139	-1	060813-SludgeD36_25-30, Cmpd 4051, +MSn(405.7032), 14.49 min	CID	405.7032	0	-0.9778778	4	VYGGAEHPHTAQQPK	Protein5748(pre=?,post=?)	104	82	1.0175287E-15	2.743288E-10	0.0	0.0
SD7.mgf	index=91521	-1	060813-SludgeD36_25-30, Cmpd 18225, +MSn(878.46), 46.77 min	CID	878.46	1	7.683153	2	TEFYSEGTIPLQTLR	Protein5659(pre=?,post=?)	134	104	1.0178422E-15	2.7441333E-10	0.0	0.0
SD7.mgf	index=63864	-1	060813-SludgeD36_19-24, Cmpd 17037, +MSn(956.97), 41.96 min	CID	956.97	1	-6.4120703	2	VGSGM+15.995AGM+15.995QAGGLYNVVLR	Protein4969(pre=?,post=?)	151	114	1.0184672E-15	2.874247E-10	0.0	0.0
SD7.mgf	index=88486	-1	060813-SludgeD36_25-30, Cmpd 15024, +MSn(773.88), 38.68 min	CID	773.88	0	1.9717294	2	SPQELNDEQLFAR	Protein47(pre=-,post=?)	103	99	1.0221888E-15	2.682489E-10	0.0	0.0
SD7.mgf	index=112197	-1	060813-SludgeD36_31-36, Cmpd 14877, +MSn(809.94), 38.90 min	CID	809.94	0	11.077694	2	KSTPFAAQVASEVAGR	Protein9015(pre=?,post=?)	128	107	1.0243491E-15	2.7962785E-10	0.0	0.0
SD7.mgf	index=62390	-1	060813-SludgeD36_19-24, Cmpd 15489, +MSn(747.8504), 38.25 min	CID	747.8504	0	-2.4484177	2	FSANEGDGPGGAIFR	Protein5444(pre=?,post=?)	155	132	1.0315703E-15	2.7811445E-10	0.0	0.0
SD7.mgf	index=70326	-1	060813-SludgeD36_19-24, Cmpd 23891, +MSn(838.4411), 59.53 min	CID	838.4411	0	-2.4022622	2	DLESLPDAVFILDTK	Protein2194(pre=?,post=?)	98	81	1.0318315E-15	2.7818486E-10	0.0	0.0
SD7.mgf	index=135841	-1	060813-SludgeD36_7-12, Cmpd 15390, +MSn(717.8884), 38.62 min	CID	717.8884	0	-0.25506112	2	AIQGIGLAYATSNR	Protein2169(pre=R,post=?)	105	99	1.0335139E-15	2.7496017E-10	0.0	0.0
SD7.mgf	index=14975	-1	060813-SludgeD36_13-18, Cmpd 17588, +MSn(874.42), 42.86 min	CID	874.42	0	-9.772007	2	ALEGDQSEIGEPSIFR	Protein6760(pre=?,post=?)	149	113	1.033927E-15	2.822424E-10	0.0	0.0
SD7.mgf	index=18607	-1	060813-SludgeD36_13-18, Cmpd 21426, +MSn(749.8673), 52.43 min	CID	749.8673	0	-3.499956	2	LPDYGGLSFWSTR	Protein5013(pre=?,post=?)	119	106	1.0343473E-15	2.7143962E-10	0.0	0.0
SD7.mgf	index=62310	-1	060813-SludgeD36_19-24, Cmpd 15405, +MSn(747.8499), 38.05 min	CID	747.8499	0	-3.101329	2	FSANEGDGPGGALFR	Protein2430(pre=?,post=?)	157	131	1.0400673E-15	2.8040528E-10	0.0	0.0
SD7.mgf	index=18390	-1	060813-SludgeD36_13-18, Cmpd 21194, +MSn(1036.01), 51.83 min	CID	1036.01	2	-11.497139	2	NALDVLSNNGYTNIEYLR	Protein6349(pre=?,post=?)	193	145	1.0449923E-15	2.9182454E-10	0.0	0.0
SD7.mgf	index=87759	-1	060813-SludgeD36_25-30, Cmpd 14261, +MSn(791.39), 36.87 min	CID	791.39	1	6.4453096	2	IVSYGTSSYGYDIR	Protein3573(pre=?,post=?)	111	92	1.0451042E-15	2.780437E-10	0.0	0.0
SD7.mgf	index=102675	-1	060813-SludgeD36_31-36, Cmpd 4765, +MSn(658.2809), 16.31 min	CID	658.2809	0	-2.8742812	2	SYDC+57.021AGSAGAQTK	Protein454(pre=?,post=?)	110	96	1.0472514E-15	2.7482602E-10	0.0	0.0
SD7.mgf	index=126985	-1	060813-SludgeD36_7-12, Cmpd 6069, +MSn(688.35), 19.43 min	CID	688.35	1	2.441705	2	NTQAEVTTSAAGPK	Protein7438(pre=?,post=?)	118	104	1.0524575E-15	2.8E-10	0.0	0.0
SD7.mgf	index=18642	-1	060813-SludgeD36_13-18, Cmpd 21462, +MSn(670.34), 52.52 min	CID	670.34	1	-0.059684433	3	LSPVDLASLDKWEDYTR	Protein9178(pre=?,post=?)	102	78	1.053804E-15	2.910143E-10	0.0	0.0
SD7.mgf	index=139280	-1	060813-SludgeD36_7-12, Cmpd 19018, +MSn(836.46), 47.82 min	CID	836.46	0	-8.902066	2	IVDGLDTISVTGNVLR	Protein6105(pre=R,post=?)	133	115	1.0568029E-15	2.884871E-10	0.0	0.0
SD7.mgf	index=16691	-1	060813-SludgeD36_13-18, Cmpd 19407, +MSn(1038.05), 47.33 min	CID	1038.05	0	-4.351025	2	IVVTPEFSIASPTTVTADAR	Protein8230(pre=?,post=?)	176	136	1.0568912E-15	3.0128056E-10	0.0	0.0
SD7.mgf	index=68731	-1	060813-SludgeD36_19-24, Cmpd 22199, +MSn(823.87), 55.07 min	CID	823.87	1	-12.118605	2	AFDDFVDNEFASLR	Protein4771(pre=?,post=-)	114	96	1.0576779E-15	2.8138886E-10	0.0	0.0
SD7.mgf	index=71934	-1	060813-SludgeD36_19-24, Cmpd 25658, +MSn(1001.5627), 64.11 min	CID	1001.5627	0	-1.9500738	2	DQPVILQLLEVPVEGPQK	Protein6113(pre=?,post=?)	210	166	1.0604733E-15	2.9614777E-10	0.0	0.0
SD7.mgf	index=6022	-1	060813-SludgeD36_13-18, Cmpd 8159, +MSn(689.3632), 23.36 min	CID	689.3632	0	-2.0363803	2	QTVTGGTPSTLTSK	Protein469(pre=?,post=?)	111	98	1.0618689E-15	2.8250383E-10	0.0	0.0
SD7.mgf	index=18172	-1	060813-SludgeD36_13-18, Cmpd 20965, +MSn(877.41), 51.24 min	CID	877.41	1	4.6994014	2	VDAEFWMVNVSNDAR	Protein8233(pre=?,post=?)	110	92	1.0642591E-15	2.8692745E-10	0.0	0.0
SD7.mgf	index=13207	-1	060813-SludgeD36_13-18, Cmpd 15716, +MSn(717.89), 38.49 min	CID	717.89	0	1.9554685	2	AIQGIGLAYATSNR	Protein2169(pre=R,post=?)	63	59	1.0678418E-15	2.8409292E-10	0.0	0.0
SD7.mgf	index=91095	-1	060813-SludgeD36_25-30, Cmpd 17776, +MSn(726.87), 45.61 min	CID	726.87	1	-6.67872	2	SQNFGQVANAFIR	Protein9394(pre=R,post=?)	105	98	1.0695869E-15	2.8068742E-10	0.0	0.0
SD7.mgf	index=135216	-1	060813-SludgeD36_7-12, Cmpd 14733, +MSn(917.4407), 37.07 min	CID	917.4407	0	-3.2598433	2	M+15.995FIPESELAASGGGGAAPR	Protein2945(pre=?,post=?)	146	106	1.0746126E-15	3.0326966E-10	0.0	0.0
SD7.mgf	index=110427	-1	060813-SludgeD36_31-36, Cmpd 13019, +MSn(639.3289), 34.59 min	CID	639.3289	0	1.4320151	3	TM+15.995PIHQSNVAIFNAATGK	Protein1113(pre=?,post=?)	83	61	1.0778544E-15	3.010016E-10	0.0	0.0
SD7.mgf	index=64610	-1	060813-SludgeD36_19-24, Cmpd 17833, +MSn(711.39), 43.94 min	CID	711.39	0	-7.206899	3	YVASIRPDLVASVTSVGGVNK	Protein10171(pre=R,post=?)	100	74	1.0791444E-15	3.1064468E-10	0.0	0.0
SD7.mgf	index=140144	-1	060813-SludgeD36_7-12, Cmpd 19935, +MSn(817.42), 50.17 min	CID	817.42	0	-0.3733401	2	TVASDPLWNYVNVR	Protein685(pre=?,post=?)	84	68	1.084334E-15	2.8848055E-10	0.0	0.0
SD7.mgf	index=56492	-1	060813-SludgeD36_19-24, Cmpd 9268, +MSn(822.9153), 25.63 min	CID	822.9153	1	-9.015722	2	SNTAPVVVTENGAQTR	Protein2566(pre=?,post=?);Protein4855(pre=?,post=?)	170	136	1.0843418E-15	2.9600472E-10	0.0	0.0
SD7.mgf	index=18429	-1	060813-SludgeD36_13-18, Cmpd 21235, +MSn(654.36), 51.94 min	CID	654.36	2	-3.6703956	3	VQELLDLVGLNPEHINR	Protein1098(pre=?,post=?)	99	80	1.0875744E-15	3.003402E-10	0.0	0.0
SD7.mgf	index=132107	-1	060813-SludgeD36_7-12, Cmpd 11469, +MSn(633.8559), 30.28 min	CID	633.8559	0	-0.57775074	2	QPVGEPLQTGIK	Protein5570(pre=R,post=S)	83	83	1.093945E-15	2.831392E-10	0.0	0.0
SD7.mgf	index=68876	-1	060813-SludgeD36_19-24, Cmpd 22352, +MSn(935.45), 55.48 min	CID	935.45	2	-7.8357153	2	DETFALGC+57.021AIPFGLNSR	Protein7511(pre=?,post=?)	173	133	1.0961246E-15	3.027014E-10	0.0	0.0
SD7.mgf	index=13603	-1	060813-SludgeD36_13-18, Cmpd 16134, +MSn(777.88), 39.42 min	CID	777.88	1	7.1069293	2	EAYPGDVFYIHSR	Protein4218(pre=-,post=?)	106	88	1.0966966E-15	2.8780173E-10	0.0	0.0
SD7.mgf	index=12480	-1	060813-SludgeD36_13-18, Cmpd 14952, +MSn(1083.44), 36.84 min	CID	1083.44	1	-6.283207	2	YEAAGEVPEADEDDPDEWK	Protein7052(pre=?,post=?)	135	97	1.0988798E-15	3.1011815E-10	0.0	0.0
SD7.mgf	index=65115	-1	060813-SludgeD36_19-24, Cmpd 18367, +MSn(1067.52), 45.27 min	CID	1067.52	1	-7.749771	2	LFTDDGDAVPVTVVDVSNNR	Protein6609(pre=?,post=?)	178	132	1.1002722E-15	3.136469E-10	0.0	0.0
SD7.mgf	index=56129	-1	060813-SludgeD36_19-24, Cmpd 8886, +MSn(920.94), 24.88 min	CID	920.94	0	1.1929487	2	ITGQSAVM+15.995ADGSSVGTTSR	Protein915(pre=?,post=?)	160	120	1.10638E-15	3.1223482E-10	0.0	0.0
SD7.mgf	index=135986	-1	060813-SludgeD36_7-12, Cmpd 15542, +MSn(727.36), 38.98 min	CID	727.36	1	2.547511	3	RGAFDAAFGQEATEPVTFHK	Protein8357(pre=R,post=?)	83	63	1.1066319E-15	3.1545982E-10	0.0	0.0
SD7.mgf	index=13510	-1	060813-SludgeD36_13-18, Cmpd 16034, +MSn(845.4439), 39.19 min	CID	845.4439	0	-0.07219303	2	LLAGVTWENTAQTTGK	Protein1788(pre=?,post=?)	88	67	1.1120691E-15	3.0357375E-10	0.0	0.0
SD7.mgf	index=63794	-1	060813-SludgeD36_19-24, Cmpd 16964, +MSn(828.4), 41.78 min	CID	828.4	0	-5.8205566	2	AASTPGGSTYGLDFGVR	Protein2713(pre=?,post=?);Protein3360(pre=?,post=?)	178	134	1.1174106E-15	3.0857966E-10	0.0	0.0
SD7.mgf	index=135566	-1	060813-SludgeD36_7-12, Cmpd 15101, +MSn(872.4421), 37.92 min	CID	872.4421	0	0.48971307	2	DALTTANTDGLINPAEK	Protein3610(pre=?,post=?)	134	103	1.1174409E-15	3.08588E-10	0.0	0.0
SD7.mgf	index=34502	-1	060813-SludgeD36_1-6, Cmpd 8476, +MSn(604.3316), 25.53 min	CID	604.3316	0	2.5249097	2	TAASTSAISATVK	Protein2907(pre=K,post=?)	83	82	1.12042E-15	2.9402733E-10	0.0	0.0
SD7.mgf	index=7692	-1	060813-SludgeD36_13-18, Cmpd 9917, +MSn(542.9325), 26.79 min	CID	542.9325	0	-2.4731805	3	SPTGSTPHQFTDVPR	Protein4646(pre=?,post=?)	92	76	1.1219691E-15	3.0248626E-10	0.0	0.0
SD7.mgf	index=80961	-1	060813-SludgeD36_25-30, Cmpd 7042, +MSn(728.36), 21.50 min	CID	728.36	0	-3.1843162	2	STVSTSDTASGTTLK	Protein4499(pre=?,post=?)	109	91	1.1235403E-15	3.0290984E-10	0.0	0.0
SD7.mgf	index=83638	-1	060813-SludgeD36_25-30, Cmpd 9868, +MSn(542.9333), 27.38 min	CID	542.9333	0	-1.0117557	3	SPTGSTPHQFTDVPR	Protein4646(pre=?,post=?)	114	89	1.1270791E-15	3.038639E-10	0.0	0.0
SD7.mgf	index=136628	-1	060813-SludgeD36_7-12, Cmpd 16216, +MSn(518.58), 40.65 min	CID	518.58	0	-8.238701	3	EAYPGDVFYIHSR	Protein4218(pre=-,post=?)	50	47	1.1289862E-15	2.962753E-10	0.0	0.0
SD7.mgf	index=91159	-1	060813-SludgeD36_25-30, Cmpd 17844, +MSn(894.4707), 45.79 min	CID	894.4707	0	-2.4564922	2	GAVGEVTEAQLAEIATTK	Protein6726(pre=?,post=?)	123	98	1.1410265E-15	3.1864306E-10	0.0	0.0
SD7.mgf	index=56892	-1	060813-SludgeD36_19-24, Cmpd 9688, +MSn(822.92), 26.45 min	CID	822.92	1	-3.3012443	2	SNTAPVVVTENGAQTR	Protein2566(pre=?,post=?);Protein4855(pre=?,post=?)	131	106	1.1489979E-15	3.136546E-10	0.0	0.0
SD7.mgf	index=137761	-1	060813-SludgeD36_7-12, Cmpd 17407, +MSn(930.03), 43.67 min	CID	930.03	1	-2.7238548	2	AVQIVADEGLAHPLLVGR	Protein7914(pre=?,post=?)	170	130	1.1495624E-15	3.2102682E-10	0.0	0.0
SD7.mgf	index=40537	-1	060813-SludgeD36_1-6, Cmpd 14925, +MSn(1036.01), 41.45 min	CID	1036.01	1	-0.20528199	2	GATGAEENTGDGAGILIGVPDR	Protein3581(pre=R,post=?)	149	118	1.153794E-15	3.3519676E-10	0.0	0.0
SD7.mgf	index=68023	-1	060813-SludgeD36_19-24, Cmpd 21448, +MSn(722.02), 53.10 min	CID	722.02	2	-10.264239	3	LLGDDAEALLGYEASGIPSDR	Protein6652(pre=?,post=?)	105	73	1.15575E-15	3.326965E-10	0.0	0.0
SD7.mgf	index=67464	-1	060813-SludgeD36_19-24, Cmpd 20855, +MSn(1032.5434), 51.57 min	CID	1032.5435	0	1.6551237	2	FAATLNGASLFNNLPEGTVK	Protein9171(pre=?,post=D)	175	129	1.1558144E-15	3.294799E-10	0.0	0.0
SD7.mgf	index=15509	-1	060813-SludgeD36_13-18, Cmpd 18151, +MSn(482.28), 44.24 min	CID	482.28	0	-8.858802	3	LNLLQLAPGGHVGR	Protein2417(pre=R,post=?)	68	64	1.1575036E-15	3.0794686E-10	0.0	0.0
SD7.mgf	index=68950	-1	060813-SludgeD36_19-24, Cmpd 22432, +MSn(934.95), 55.68 min	CID	934.95	1	-6.04064	2	DETFALGC+57.021AIPFGLNSR	Protein7511(pre=?,post=?)	171	128	1.1575644E-15	3.1966835E-10	0.0	0.0
SD7.mgf	index=38794	-1	060813-SludgeD36_1-6, Cmpd 13085, +MSn(577.9806), 36.74 min	CID	577.9806	0	-2.956811	3	VLM+15.995LSAHNLLSPAHGR	Protein3486(pre=?,post=?)	86	71	1.1650343E-15	3.1803224E-10	0.0	0.0
SD7.mgf	index=126569	-1	060813-SludgeD36_7-12, Cmpd 5630, +MSn(767.32), 18.52 min	CID	767.32	1	-10.783679	2	GDEPVTDSNAEENR	Protein1766(pre=?,post=?)	145	127	1.167063E-15	3.104901E-10	0.0	0.0
SD7.mgf	index=43214	-1	060813-SludgeD36_1-6, Cmpd 17751, +MSn(797.8785), 48.83 min	CID	797.8785	0	-2.0654094	2	M+15.995LQEAVDALFDNGR	Protein341(pre=?,post=?);Protein10015(pre=?,post=R)	147	131	1.1718302E-15	3.117584E-10	0.0	0.0
SD7.mgf	index=18824	-1	060813-SludgeD36_13-18, Cmpd 21659, +MSn(723.36), 53.03 min	CID	723.36	0	4.6407723	2	SFGFTVFDEQLR	Protein8550(pre=-,post=?)	88	88	1.1728538E-15	3.035627E-10	0.0	0.0
SD7.mgf	index=53602	-1	060813-SludgeD36_19-24, Cmpd 6227, +MSn(790.3332), 19.53 min	CID	790.3332	1	-14.0240965	2	DGDNNGAAPGGYNTGAK	Protein5376(pre=?,post=?)	116	97	1.1747373E-15	3.2441075E-10	0.0	0.0
SD7.mgf	index=67533	-1	060813-SludgeD36_19-24, Cmpd 20927, +MSn(705), 51.76 min	CID	705.0	1	-9.930849	3	SIYDGWITDSDLIGTHYR	Protein5316(pre=?,post=?)	104	81	1.178709E-15	3.2916628E-10	0.0	0.0
SD7.mgf	index=16357	-1	060813-SludgeD36_13-18, Cmpd 19053, +MSn(736.8961), 46.46 min	CID	736.8961	0	0.41413695	2	APTTLAELDALTEK	Protein4035(pre=K,post=?)	89	88	1.1835614E-15	3.148794E-10	0.0	0.0
SD7.mgf	index=126664	-1	060813-SludgeD36_7-12, Cmpd 5730, +MSn(709.3374), 18.73 min	CID	709.3374	0	0.6023175	2	ALADQDSNAASQAR	Protein696(pre=?,post=?)	122	109	1.1900849E-15	3.1661493E-10	0.0	0.0
SD7.mgf	index=34596	-1	060813-SludgeD36_1-6, Cmpd 8574, +MSn(680.84), 25.76 min	CID	680.84	0	1.79294	2	LASDVNEADTAVR	Protein1797(pre=-,post=?)	95	90	1.1946602E-15	3.135099E-10	0.0	0.0
SD7.mgf	index=114054	-1	060813-SludgeD36_31-36, Cmpd 16831, +MSn(687.35), 43.80 min	CID	687.35	1	-10.097139	3	TGDAAPM+15.995AYVELVDRPLPK	Protein9112(pre=?,post=?)	126	95	1.1954218E-15	3.3736358E-10	0.0	0.0
SD7.mgf	index=140863	-1	060813-SludgeD36_7-12, Cmpd 20700, +MSn(594.6461), 52.14 min	CID	594.6461	0	-3.0792248	3	AGENGVLFAAVVNDLHR	Protein602(pre=-,post=?)	104	94	1.202718E-15	3.321378E-10	0.0	0.0
SD7.mgf	index=17282	-1	060813-SludgeD36_13-18, Cmpd 20029, +MSn(718.05), 48.88 min	CID	718.05	1	-5.7534223	3	ELVHLGLIEPGDVEGGYVVR	Protein152(pre=?,post=?)	90	70	1.2042101E-15	3.4327574E-10	0.0	0.0
SD7.mgf	index=64169	-1	060813-SludgeD36_19-24, Cmpd 17363, +MSn(617.7888), 42.77 min	CID	617.7888	0	-2.86508	2	NSTYGFDFGVK	Protein4194(pre=K,post=?)	90	89	1.2075397E-15	3.0805908E-10	0.0	0.0
SD7.mgf	index=140891	-1	060813-SludgeD36_7-12, Cmpd 20729, +MSn(975.02), 52.21 min	CID	975.02	0	5.1957335	2	EGFPLVLTDGTAASLTASAK	Protein8865(pre=R,post=?)	95	64	1.2109199E-15	3.4518846E-10	0.0	0.0
SD7.mgf	index=35261	-1	060813-SludgeD36_1-6, Cmpd 9273, +MSn(587.9703), 27.42 min	CID	587.9703	0	-0.8304516	3	AAAATALTDANTAQTATAK	Protein6518(pre=K,post=?)	94	75	1.2136281E-15	3.425016E-10	0.0	0.0
SD7.mgf	index=133910	-1	060813-SludgeD36_7-12, Cmpd 13362, +MSn(793.9), 34.16 min	CID	793.9	1	2.3476586	2	LTEAYGDLGPEPAPR	Protein2527(pre=?,post=?)	149	124	1.2164501E-15	3.2795858E-10	0.0	0.0
SD7.mgf	index=91547	-1	060813-SludgeD36_25-30, Cmpd 18253, +MSn(719.37), 46.84 min	CID	719.37	0	-3.139266	2	VAFPVSIYDAEAR	Protein8597(pre=-,post=?)	120	106	1.2203305E-15	3.2024647E-10	0.0	0.0
SD7.mgf	index=135019	-1	060813-SludgeD36_7-12, Cmpd 14526, +MSn(1126.54), 36.61 min	CID	1126.54	1	-2.8989418	2	ATVAEETDLVDGKEITM+15.995EAGR	Protein5269(pre=?,post=?)	198	146	1.220749E-15	3.5140724E-10	0.0	0.0
SD7.mgf	index=42340	-1	060813-SludgeD36_1-6, Cmpd 16819, +MSn(806.37), 46.42 min	CID	806.37	1	-11.548663	2	M+15.995LQEAVDSLFDNGR	Protein4166(pre=-,post=?)	111	101	1.2209204E-15	3.2481856E-10	0.0	0.0
SD7.mgf	index=14894	-1	060813-SludgeD36_13-18, Cmpd 17502, +MSn(1039.08), 42.66 min	CID	1039.08	0	-0.5873958	2	VLSSTVTAPTTAAYQAGVVLK	Protein2788(pre=?,post=?)	153	117	1.2227878E-15	3.5199413E-10	0.0	0.0
SD7.mgf	index=85424	-1	060813-SludgeD36_25-30, Cmpd 11809, +MSn(776.39), 31.58 min	CID	776.39	1	-8.297719	2	DLLQAGAHFGHQTR	Protein3396(pre=?,post=?)	127	109	1.2240571E-15	3.2565303E-10	0.0	0.0
SD7.mgf	index=53610	-1	060813-SludgeD36_19-24, Cmpd 6235, +MSn(687.85), 19.55 min	CID	687.85	0	4.880352	2	NTQAEVTTSAAGPK	Protein7438(pre=?,post=?)	104	90	1.229926E-15	3.2721445E-10	0.0	0.0
SD7.mgf	index=141467	-1	060813-SludgeD36_7-12, Cmpd 21343, +MSn(923.99), 53.82 min	CID	923.99	1	-6.7071505	2	GQTGQQLLLGAYQALER	Protein5049(pre=?,post=?)	185	146	1.233361E-15	3.4060005E-10	0.0	0.0
SD7.mgf	index=116556	-1	060813-SludgeD36_31-36, Cmpd 19463, +MSn(736.8955), 50.58 min	CID	736.8955	0	-1.325237	2	GQTLQDPFLNALR	Protein9547(pre=K,post=K)	119	115	1.2386065E-15	3.2504258E-10	0.0	0.0
SD7.mgf	index=66902	-1	060813-SludgeD36_19-24, Cmpd 20261, +MSn(1014.55), 50.06 min	CID	1014.55	1	4.1842318	2	LGTVPQNIPGGEIYQALEK	Protein4845(pre=?,post=?);Protein7591(pre=?,post=?)	152	120	1.2446203E-15	3.51248E-10	0.0	0.0
SD7.mgf	index=44260	-1	060813-SludgeD36_1-6, Cmpd 18897, +MSn(750.4256), 51.78 min	CID	750.4256	0	-1.9520135	2	LGIQAFEPVLVEGK	Protein7326(pre=-,post=?)	96	89	1.2460818E-15	3.315126E-10	0.0	0.0
SD7.mgf	index=21647	-1	060813-SludgeD36_13-18, Cmpd 24645, +MSn(788.4261), 60.87 min	CID	788.4261	0	-5.109293	2	STWDYGPVGVLLLR	Protein4235(pre=?,post=-)	130	113	1.2464972E-15	3.3162312E-10	0.0	0.0
SD7.mgf	index=16090	-1	060813-SludgeD36_13-18, Cmpd 18769, +MSn(841.4676), 45.76 min	CID	841.4676	0	2.8288407	2	LLDQGQAGDNVGILLR	Protein8649(pre=K,post=?)	153	128	1.2490105E-15	3.4095615E-10	0.0	0.0
SD7.mgf	index=109118	-1	060813-SludgeD36_31-36, Cmpd 11644, +MSn(887.4241), 31.51 min	CID	887.4241	0	0.34388956	2	LYVHDEENTLNVGDR	Protein294(pre=?,post=?)	175	146	1.2521271E-15	3.3757722E-10	0.0	0.0
SD7.mgf	index=91417	-1	060813-SludgeD36_25-30, Cmpd 18116, +MSn(896.45), 46.49 min	CID	896.45	1	-1.3953563	2	SYELPDGQVITIGNER	Protein4132(pre=?,post=?);Protein8162(pre=?,post=?)	160	137	1.2526362E-15	3.4194586E-10	0.0	0.0
[truncated: 21,799 more rows]
