# Supplementary material for: A Graph-Centric Approach for Metagenome-Guided Peptide and Protein Identification in Metaproteomics
Source: PLoS Comput Biol. 2016 Dec 5;12(12):e1005224. doi: 10.1371/journal.pcbi.1005224 (PMC5137872; doi:10.1371/journal.pcbi.1005224)
Supplement: S1 Dataset — (ZIP) [file pcbi.1005224.s006.zip › Supplement/PeptideID/SD7.hybrid.frag.tsv.0.01.tsv]

#SpecFile	SpecID	ScanNum	Title	FragMethod	Precursor	IsotopeError	PrecursorError(ppm)	Charge	Peptide	Protein	DeNovoScore	MSGFScore	SpecEValue	EValue	QValue	PepQValue
SD7.mgf	index=139875	-1	060813-SludgeD36_7-12, Cmpd 19652, +MSn(808.73), 49.43 min	CID	808.73	1	-2.3145096	3	TLATGPYNFGWADTKPNWVER	12035847_1_957_+(pre=K,post=F)	168	160	2.4488367E-26	8.19815E-19	0.0	0.0
SD7.mgf	index=140729	-1	060813-SludgeD36_7-12, Cmpd 20556, +MSn(1188.55), 51.77 min	CID	1188.55	1	4.5475316	2	QFEVLSTNGDTFLGGEDFDQR	11977684_1_667_+(pre=K,post=I)	222	217	4.6086665E-26	1.542877E-18	0.0	0.0
SD7.mgf	index=135280	-1	060813-SludgeD36_7-12, Cmpd 14800, +MSn(806.04), 37.23 min	CID	806.04	1	-7.852199	3	GQPVVYYGDEQGFIGSGGDKDAR	12019283_1_992_-(pre=R,post=Q)	89	87	4.989595E-26	1.6737889E-18	0.0	0.0
SD7.mgf	index=19661	-1	060813-SludgeD36_13-18, Cmpd 22542, +MSn(875.8015), 55.32 min	CID	875.8015	0	-2.1604047	3	LLGTGAIVPVM+15.995SDVFALDHVGDAALK	11991942_431_746_-(pre=R,post=V)	118	111	8.520328E-26	2.8649514E-18	0.0	0.0
SD7.mgf	index=141603	-1	060813-SludgeD36_7-12, Cmpd 21488, +MSn(1097.57), 54.20 min	CID	1097.57	0	-8.007683	2	TAILATGTNFADALAAGPVTYR	12027107_1_1044_+(pre=K,post=E)	272	270	1.4216585E-25	4.764475E-18	0.0	0.0
SD7.mgf	index=141689	-1	060813-SludgeD36_7-12, Cmpd 21581, +MSn(1097.58), 54.44 min	CID	1097.58	0	1.1121782	2	TAILATGTNFADALAAGPVTYR	12027107_1_1044_+(pre=K,post=E)	255	250	3.0075798E-25	1.0079453E-17	0.0	0.0
SD7.mgf	index=138055	-1	060813-SludgeD36_7-12, Cmpd 17716, +MSn(1033.51), 44.48 min	CID	1033.51	0	4.370177	2	ELGTEASPGTFVATVSGDTAR	12033591_1_1382_+(pre=R,post=A)	227	226	3.5861304E-25	1.20055505E-17	0.0	0.0
SD7.mgf	index=116498	-1	060813-SludgeD36_31-36, Cmpd 19402, +MSn(778.37), 50.42 min	CID	778.37	0	-2.0387616	3	GDLGTLFTENLIHGSDSGDSAAR	11954057_165_577_-(pre=R,post=E)	162	158	6.306988E-25	2.115716E-17	0.0	0.0
SD7.mgf	index=139809	-1	060813-SludgeD36_7-12, Cmpd 19582, +MSn(809.06), 49.26 min	CID	809.06	2	-7.8000793	3	TLATGPYNFGWADTKPNWVER	12035847_1_957_+(pre=K,post=F)	159	147	6.794581E-25	2.2746716E-17	0.0	0.0
SD7.mgf	index=2167	-1	060813-SludgeD36_13-18, Cmpd 4078, +MSn(581.02), 14.54 min	CID	581.02	1	-0.4982891	4	EQLHGDPAATAGSHQGHGHAEGR	11960773_1_599_-(pre=R,post=Q)	180	170	9.033243E-25	3.030254E-17	0.0	0.0
SD7.mgf	index=141986	-1	060813-SludgeD36_7-12, Cmpd 21898, +MSn(1080.56), 55.27 min	CID	1080.56	1	-1.6660973	2	WTGNDVPVLLTGASVPEFTR	12027107_1_1044_+(pre=R,post=T)	226	224	1.0740882E-24	3.5914988E-17	0.0	0.0
SD7.mgf	index=19590	-1	060813-SludgeD36_13-18, Cmpd 22467, +MSn(876.14), 55.13 min	CID	876.14	1	2.4631975	3	LLGTGAIVPVM+15.995SDVFALDHVGDAALK	11991942_431_746_-(pre=R,post=V)	121	110	3.1206724E-24	1.0493229E-16	0.0	0.0
SD7.mgf	index=116338	-1	060813-SludgeD36_31-36, Cmpd 19234, +MSn(778.7), 49.99 min	CID	778.7	1	-7.735938	3	GDLGTLFTENLIHGSDSGDSAAR	11954057_165_577_-(pre=R,post=E)	147	141	4.083238E-24	1.369746E-16	0.0	0.0
SD7.mgf	index=85723	-1	060813-SludgeD36_25-30, Cmpd 12123, +MSn(989.4785), 32.25 min	CID	989.4785	0	-2.4673605	2	GTAEVM+15.995SVDEVGGGTQAVVR	11997867_1_320_+(pre=R,post=V)	210	209	4.8204734E-24	1.6118531E-16	0.0	0.0
SD7.mgf	index=84993	-1	060813-SludgeD36_25-30, Cmpd 11353, +MSn(1127.97), 30.60 min	CID	1127.97	1	-3.7614145	2	EQGDTQFDEESGEGDGVAVER	12040219_1204_1737_-(pre=R,post=E)	228	219	4.9027043E-24	1.6413141E-16	0.0	0.0
SD7.mgf	index=33908	-1	060813-SludgeD36_1-6, Cmpd 7836, +MSn(677.3342), 24.00 min	CID	677.3342	0	-0.8109969	3	LDQSAGAAGSAQQGLEEGGKR	12008613_1_885_+(pre=R,post=F)	166	155	5.686278E-24	1.9036368E-16	0.0	0.0
SD7.mgf	index=19517	-1	060813-SludgeD36_13-18, Cmpd 22390, +MSn(876.13), 54.93 min	CID	876.13	1	-8.966041	3	LLGTGAIVPVM+15.995SDVFALDHVGDAALK	11991942_431_746_-(pre=R,post=V)	105	95	6.63308E-24	2.2303664E-16	0.0	0.0
SD7.mgf	index=116442	-1	060813-SludgeD36_31-36, Cmpd 19343, +MSn(1167.55), 50.27 min	CID	1167.55	1	-4.679814	2	GDLGTLFTENLIHGSDSGDSAAR	11954057_165_577_-(pre=R,post=E)	203	195	7.6260896E-24	2.5582163E-16	0.0	0.0
SD7.mgf	index=115871	-1	060813-SludgeD36_31-36, Cmpd 18743, +MSn(780.04), 48.74 min	CID	780.04	1	1.2011904	3	AGAVDGQDGFEGFELLKPTDDR	12014235_87_491_-(pre=R,post=T)	150	146	8.625972E-24	2.8908652E-16	0.0	0.0
SD7.mgf	index=18053	-1	060813-SludgeD36_13-18, Cmpd 20840, +MSn(924.47), 50.91 min	CID	924.47	1	-3.0813634	3	LQEILPNLILADGYGSSETGSHATQR	11984048_1_683_+(pre=R,post=L)	180	160	1.775061E-23	5.968624E-16	0.0	0.0
SD7.mgf	index=139685	-1	060813-SludgeD36_7-12, Cmpd 19447, +MSn(725.61), 48.92 min	CID	725.61	0	-7.233894	4	TAAEAALRDDLVAQVAGAADEADRGSVEK	11927929_1_508_-(pre=R,post=Q)	104	86	1.8339489E-23	6.1775516E-16	0.0	0.0
SD7.mgf	index=19665	-1	060813-SludgeD36_13-18, Cmpd 22546, +MSn(931.44), 55.33 min	CID	931.44	1	-6.7291327	3	LPYGPDTAPVEAFNFVEATTGTDHNK	12010095_1_902_-(pre=R,post=Y)	92	81	2.2260151E-23	7.484953E-16	0.0	0.0
SD7.mgf	index=112522	-1	060813-SludgeD36_31-36, Cmpd 15218, +MSn(869.46), 39.73 min	CID	869.46	0	-0.6317899	3	TASGIVIPDSAAEKPDQGEVLAVGPGK	12029381_1_184_-(pre=K,post=K)	177	154	2.3002419E-23	7.739545E-16	0.0	0.0
SD7.mgf	index=64002	-1	060813-SludgeD36_19-24, Cmpd 17183, +MSn(1150.58), 42.32 min	CID	1150.58	2	-11.519348	2	IINTTSGAGLVGNFGQTNYATAK	12009223_1_764_-(pre=R,post=A)	156	144	2.4789189E-23	8.3156777E-16	0.0	0.0
SD7.mgf	index=63484	-1	060813-SludgeD36_19-24, Cmpd 16638, +MSn(968.8144), 40.97 min	CID	968.8144	0	-1.5749936	3	EGNTYAVANGISTGAAADAATVGAPTGAVGAAK	11943178_1_546_+(pre=K,post=M)	96	77	2.7728057E-23	9.356233E-16	0.0	0.0
SD7.mgf	index=20012	-1	060813-SludgeD36_13-18, Cmpd 22912, +MSn(877.49), 56.29 min	CID	877.49	2	0.74410224	3	AEGRPEVKPGPLIGLAEQLQEQLR	12037911_227_1590_+(pre=K,post=T)	118	109	4.3378748E-23	1.456422E-15	0.0	0.0
SD7.mgf	index=63570	-1	060813-SludgeD36_19-24, Cmpd 16728, +MSn(816.4), 41.19 min	CID	816.4	1	-3.0406718	3	HDNAVAYISPSFGGVTVAYNHAR	11933592_1_521_+(pre=R,post=L)	129	118	5.2478628E-23	1.7604262E-15	0.0	0.0
SD7.mgf	index=19099	-1	060813-SludgeD36_13-18, Cmpd 21948, +MSn(919.14), 53.78 min	CID	919.14	1	-5.3577986	3	EAGNNPVLVGGDLAAAFNNDKNTLALR	12024675_1_693_+(pre=K,post=N)	214	182	5.25556E-23	1.7683202E-15	0.0	0.0
SD7.mgf	index=139091	-1	060813-SludgeD36_7-12, Cmpd 18819, +MSn(1087.57), 47.29 min	CID	1087.57	1	2.0503216	2	TLQVDDVSGNIVAPNGTIGFR	11977448_1_666_-(pre=K,post=W)	243	221	5.7884834E-23	1.9378528E-15	0.0	0.0
SD7.mgf	index=89630	-1	060813-SludgeD36_25-30, Cmpd 16226, +MSn(897.46), 41.65 min	CID	897.46	0	-2.992377	2	FTPSGAAVANFTVASTPR	11990212_57_692_-(pre=R,post=T)	221	221	6.7694205E-23	2.2570482E-15	0.0	0.0
SD7.mgf	index=138990	-1	060813-SludgeD36_7-12, Cmpd 18713, +MSn(1057.51), 47.02 min	CID	1057.51	1	-14.867685	2	TSDTAGDGTTTATVLAQAIYR	11993076_1_754_+(pre=K,post=E)	212	202	7.148729E-23	2.3932323E-15	0.0	0.0
SD7.mgf	index=58605	-1	060813-SludgeD36_19-24, Cmpd 11511, +MSn(610.31), 30.13 min	CID	610.31	1	-2.8755076	4	TVAIIGYGSQGHAHAQNLNDSGVK	11941634_1_541_-(pre=K,post=V);12011263_697_916_+(pre=K,post=V)	180	155	7.297527E-23	2.4501118E-15	0.0	0.0
SD7.mgf	index=58705	-1	060813-SludgeD36_19-24, Cmpd 11616, +MSn(610.31), 30.34 min	CID	610.31	1	-2.8755076	4	TVAIIGYGSQGHAHAQNLNDSGVK	11941634_1_541_-(pre=K,post=V);12011263_697_916_+(pre=K,post=V)	172	148	7.4593854E-23	2.5044551E-15	0.0	0.0
SD7.mgf	index=87722	-1	060813-SludgeD36_25-30, Cmpd 14222, +MSn(937.47), 36.79 min	CID	937.47	2	-0.34598416	3	ESASTEAPAEQPAPTTAEPTPVVSVVSR	12040219_1204_1737_-(pre=K,post=V)	112	95	8.388487E-23	2.8241033E-15	0.0	0.0
SD7.mgf	index=112877	-1	060813-SludgeD36_31-36, Cmpd 15591, +MSn(751.36), 40.65 min	CID	751.36	0	-5.929967	3	VLESAIANAEHNDGADIDELR	11934570_247_524_+(pre=K,post=V)	133	128	9.676698E-23	3.239539E-15	0.0	0.0
SD7.mgf	index=112367	-1	060813-SludgeD36_31-36, Cmpd 15056, +MSn(966.0012), 39.33 min	CID	966.0012	0	-0.8213824	2	SLEAEQTTASGLVIPDTAK	11939342_1_348_+(pre=K,post=E)	151	151	9.703152E-23	3.2401325E-15	0.0	0.0
SD7.mgf	index=141920	-1	060813-SludgeD36_7-12, Cmpd 21827, +MSn(1080.57), 55.08 min	CID	1080.57	1	7.488666	2	WTGNDVPVLLTGASVPEFTR	12027107_1_1044_+(pre=R,post=T)	231	219	1.1677818E-22	3.9047884E-15	0.0	0.0
SD7.mgf	index=16917	-1	060813-SludgeD36_13-18, Cmpd 19645, +MSn(650.0021), 47.92 min	CID	650.0021	0	-2.4413924	3	FLSQPFHVAEVFTGSPGK	11958335_119_591_-(pre=R,post=Y)	125	123	1.2791512E-22	4.2649235E-15	0.0	0.0
SD7.mgf	index=138902	-1	060813-SludgeD36_7-12, Cmpd 18617, +MSn(1057.02), 46.78 min	CID	1057.02	0	-3.8110015	2	TSDTAGDGTTTATVLAQAIYR	11993076_1_754_+(pre=K,post=E)	273	246	1.6174009E-22	5.414691E-15	0.0	0.0
SD7.mgf	index=89718	-1	060813-SludgeD36_25-30, Cmpd 16318, +MSn(897.97), 41.89 min	CID	897.97	1	6.223956	2	FTPSGAAVANFTVASTPR	11990212_57_692_-(pre=R,post=T)	156	155	1.8586592E-22	6.197109E-15	0.0	0.0
SD7.mgf	index=90614	-1	060813-SludgeD36_25-30, Cmpd 17270, +MSn(829.41), 44.30 min	CID	829.41	0	-1.5453591	3	TLAEM+15.995GLATHGGSLPSSAIDELSGR	12009417_1_95_+(pre=R,post=-)	135	122	2.140477E-22	7.192201E-15	0.0	0.0
SD7.mgf	index=85075	-1	060813-SludgeD36_25-30, Cmpd 11442, +MSn(1127.47), 30.80 min	CID	1127.47	0	-2.2736487	2	EQGDTQFDEESGEGDGVAVER	12040219_1204_1737_-(pre=R,post=E)	228	208	2.250915E-22	7.535553E-15	0.0	0.0
SD7.mgf	index=19991	-1	060813-SludgeD36_13-18, Cmpd 22890, +MSn(1079.57), 56.23 min	CID	1079.57	1	-10.038827	2	GTLAATTAQQLSEVAVGAALER	11939870_261_537_+(pre=K,post=S)	233	221	2.3630766E-22	7.919497E-15	0.0	0.0
SD7.mgf	index=18741	-1	060813-SludgeD36_13-18, Cmpd 21570, +MSn(936.14), 52.80 min	CID	936.14	2	-4.0002007	3	LIESSEPLDDTNYKPSAAQWLSALR	11985786_1_710_-(pre=K,post=K)	108	85	2.4997972E-22	8.3995506E-15	0.0	0.0
SD7.mgf	index=15805	-1	060813-SludgeD36_13-18, Cmpd 18464, +MSn(649.02), 45.00 min	CID	649.02	1	-0.8143695	3	VYLATLDAHVVALDSATGK	11959061_1_593_+(pre=K,post=V)	90	89	2.5257476E-22	8.434121E-15	0.0	0.0
SD7.mgf	index=77676	-1	060813-SludgeD36_25-30, Cmpd 3557, +MSn(548.0128), 13.20 min	CID	548.0128	0	-1.0023777	4	TDDAGTTDASQKDQSPKPQAK	12045583_518_2139_+(pre=-,post=V)	134	128	2.7777358E-22	9.299229E-15	0.0	0.0
SD7.mgf	index=16785	-1	060813-SludgeD36_13-18, Cmpd 19506, +MSn(975), 47.58 min	CID	975.0	1	-3.60027	2	FLSQPFHVAEVFTGSPGK	11958335_119_591_-(pre=R,post=Y)	161	154	2.8951622E-22	9.652999E-15	0.0	0.0
SD7.mgf	index=13193	-1	060813-SludgeD36_13-18, Cmpd 15701, +MSn(1075.07), 38.46 min	CID	1075.07	0	3.6334977	2	IVQVSPANTNPALTIGPDGER	11928563_1_510_+(pre=K,post=L)	219	193	3.1310053E-22	1.04818955E-14	0.0	0.0
SD7.mgf	index=70502	-1	060813-SludgeD36_19-24, Cmpd 24080, +MSn(796.39), 60.03 min	CID	796.39	0	-4.3684483	3	AQLDELM+15.995ALAEGGAATLFEHQR	12043867_1563_1961_-(pre=R,post=R)	191	182	3.1905814E-22	1.0692756E-14	0.0	0.0
SD7.mgf	index=16863	-1	060813-SludgeD36_13-18, Cmpd 19588, +MSn(974.4999), 47.78 min	CID	974.4999	0	-2.004229	2	FLSQPFHVAEVFTGSPGK	11958335_119_591_-(pre=R,post=Y)	176	170	3.2709218E-22	1.090585E-14	0.0	0.0
SD7.mgf	index=112279	-1	060813-SludgeD36_31-36, Cmpd 14963, +MSn(966.0035), 39.11 min	CID	966.0035	0	1.5163982	2	SLEAEQTTASGLVIPDTAK	11939342_1_348_+(pre=K,post=E)	145	145	3.2794412E-22	1.0950899E-14	0.0	0.0
SD7.mgf	index=137952	-1	060813-SludgeD36_7-12, Cmpd 17608, +MSn(834.77), 44.20 min	CID	834.77	1	-2.827442	3	INPLGAGPGTVDSHVVLEEEAIQR	11993866_1_684_+(pre=R,post=A)	133	113	3.578663E-22	1.2015201E-14	0.0	0.0
SD7.mgf	index=21285	-1	060813-SludgeD36_13-18, Cmpd 24256, +MSn(1136.035), 59.85 min	CID	1136.035	0	-1.6117916	2	TPGDEVALALDTASTEFYADGK	12002856_1_830_-(pre=R,post=Y)	147	135	3.9996656E-22	1.34042794E-14	0.0	0.0
SD7.mgf	index=143976	-1	060813-SludgeD36_7-12, Cmpd 24020, +MSn(1044.5673), 60.84 min	CID	1044.5673	0	-3.0384052	2	VAVAAPFSILSNSTDLDVLR	11949221_1_562_-(pre=K,post=N)	222	221	4.1039341E-22	1.3722594E-14	0.0	0.0
SD7.mgf	index=116416	-1	060813-SludgeD36_31-36, Cmpd 19316, +MSn(778.7), 50.20 min	CID	778.7	1	-7.735938	3	GDLGTLFTENLIHGSDSGDSAAR	11954057_165_577_-(pre=R,post=E)	169	155	4.4344257E-22	1.487554E-14	0.0	0.0
SD7.mgf	index=112960	-1	060813-SludgeD36_31-36, Cmpd 15678, +MSn(751.36), 40.87 min	CID	751.36	0	-5.929967	3	VLESAIANAEHNDGADIDELR	11934570_247_524_+(pre=K,post=V)	98	91	4.455725E-22	1.4916757E-14	0.0	0.0
SD7.mgf	index=93124	-1	060813-SludgeD36_25-30, Cmpd 19920, +MSn(1188.55), 51.14 min	CID	1188.55	1	-6.0355587	2	AGAPDLTEEPPFDDEFIEVQR	12040219_1204_1737_-(pre=R,post=Q)	191	179	5.1891947E-22	1.7372248E-14	0.0	0.0
SD7.mgf	index=90526	-1	060813-SludgeD36_25-30, Cmpd 17178, +MSn(829.74), 44.06 min	CID	829.74	1	-6.8919473	3	TLAEM+15.995GLATHGGSLPSSAIDELSGR	12009417_1_95_+(pre=R,post=-)	143	129	6.3706877E-22	2.1406101E-14	0.0	0.0
SD7.mgf	index=136676	-1	060813-SludgeD36_7-12, Cmpd 16266, +MSn(972.51), 40.77 min	CID	972.51	0	-0.9414057	2	GQTQSLGVVTLGTVADNQR	11960863_1_600_+(pre=R,post=Y)	181	177	6.4077074E-22	2.1396986E-14	0.0	0.0
SD7.mgf	index=89562	-1	060813-SludgeD36_25-30, Cmpd 16154, +MSn(897.47), 41.47 min	CID	897.47	0	8.0930195	2	FTPSGAAVANFTVASTPR	11990212_57_692_-(pre=R,post=T)	189	186	6.4565763E-22	2.1527405E-14	0.0	0.0
SD7.mgf	index=138890	-1	060813-SludgeD36_7-12, Cmpd 18604, +MSn(1000.0558), 46.75 min	CID	1000.0558	0	-1.3426968	2	VLVINPAGTTTNTLTDIAGK	12048961_1194_4261_-(pre=R,post=R)	159	148	7.5837114E-22	2.5358152E-14	0.0	0.0
SD7.mgf	index=89442	-1	060813-SludgeD36_25-30, Cmpd 16028, +MSn(987.49), 41.14 min	CID	987.49	1	-6.52299	2	AATTIPDEEELATGAAVASR	11990856_1_154_+(pre=K,post=F)	178	170	7.9644063E-22	2.6631107E-14	0.0	0.0
SD7.mgf	index=93197	-1	060813-SludgeD36_25-30, Cmpd 19997, +MSn(1188.0517), 51.34 min	CID	1188.0518	0	-3.1851876	2	AGAPDLTEEPPFDDEFIEVQR	12040219_1204_1737_-(pre=R,post=Q)	195	180	8.37982E-22	2.8053738E-14	0.0	0.0
SD7.mgf	index=65907	-1	060813-SludgeD36_19-24, Cmpd 19208, +MSn(1033), 47.39 min	CID	1033.0	0	-2.2452378	2	YPGTVSVTDDGLDVDGDVLK	12016759_1_990_+(pre=R,post=V)	185	172	8.733212E-22	2.920181E-14	0.0	0.0
SD7.mgf	index=14398	-1	060813-SludgeD36_13-18, Cmpd 16981, +MSn(751.71), 41.38 min	CID	751.71	1	-8.176276	3	AETYFPDREIVTNTAAGLQR	11989144_308_729_+(pre=R,post=T)	159	146	8.807447E-22	2.9450035E-14	0.0	0.0
SD7.mgf	index=10206	-1	060813-SludgeD36_13-18, Cmpd 12565, +MSn(903.4411), 32.09 min	CID	903.4411	0	-1.5538439	2	FADEVSTANQQAAALNR	12048811_3111_4026_+(pre=R,post=R)	170	169	9.66404E-22	3.216621E-14	0.0	0.0
SD7.mgf	index=10100	-1	060813-SludgeD36_13-18, Cmpd 12453, +MSn(903.4394), 31.88 min	CID	903.4394	0	-3.4454799	2	FADEVSTANQQAAALNR	12048811_3111_4026_+(pre=R,post=R)	160	159	1.0076634E-21	3.3539503E-14	0.0	0.0
SD7.mgf	index=63290	-1	060813-SludgeD36_19-24, Cmpd 16434, +MSn(1185.56), 40.47 min	CID	1185.56	2	-4.3778925	2	LTAQFEQNLNYENGAADVASGR	11973746_1_649_+(pre=K,post=Y)	273	242	1.0700613E-21	3.58615E-14	0.0	0.0
SD7.mgf	index=63411	-1	060813-SludgeD36_19-24, Cmpd 16561, +MSn(969.48), 40.78 min	CID	969.48	2	-4.9965324	3	EGNTYAVANGISTGAAADAATVGAPTGAVGAAK	11943178_1_546_+(pre=K,post=M)	96	69	1.1100818E-21	3.745731E-14	0.0	0.0
SD7.mgf	index=140818	-1	060813-SludgeD36_7-12, Cmpd 20650, +MSn(975.51), 52.01 min	CID	975.51	1	-6.7909346	2	EGFPLVLTDGTAASLTASAK	12027107_1_1044_+(pre=R,post=A)	144	138	1.1530728E-21	3.855605E-14	0.0	0.0
SD7.mgf	index=70349	-1	060813-SludgeD36_19-24, Cmpd 23916, +MSn(796.72), 59.59 min	CID	796.72	1	-10.013341	3	AQLDELM+15.995ALAEGGAATLFEHQR	12043867_1563_1961_-(pre=R,post=R)	170	159	1.1666805E-21	3.909955E-14	0.0	0.0
SD7.mgf	index=138981	-1	060813-SludgeD36_7-12, Cmpd 18703, +MSn(886.4352), 47.00 min	CID	886.4352	0	-1.1016726	2	EIWSYGSGYGGNALLGK	11970352_1_635_-(pre=R,post=-)	133	132	1.1907812E-21	3.9634477E-14	0.0	0.0
SD7.mgf	index=22123	-1	060813-SludgeD36_13-18, Cmpd 25149, +MSn(851.77), 62.19 min	CID	851.77	1	-1.1222402	3	SVDTANIALLVVDATEGVTHQDQR	12047873_1760_2997_-(pre=R,post=L)	186	169	1.1958488E-21	4.0150087E-14	0.0	0.0
SD7.mgf	index=111369	-1	060813-SludgeD36_31-36, Cmpd 14008, +MSn(684.62), 36.84 min	CID	684.62	1	-2.6524649	4	TASGIVIPDSAAEKPDQGEVLAVGPGKK	12029381_1_184_-(pre=K,post=N)	166	132	1.2992903E-21	4.3742455E-14	0.0	0.0
SD7.mgf	index=17668	-1	060813-SludgeD36_13-18, Cmpd 20435, +MSn(822.05), 49.90 min	CID	822.05	1	-4.1339226	3	RGDDYTILNTVGENFTYAEER	12024855_1_345_+(pre=R,post=L)	81	74	1.320772E-21	4.4216448E-14	0.0	0.0
SD7.mgf	index=33986	-1	060813-SludgeD36_1-6, Cmpd 7918, +MSn(677.33), 24.19 min	CID	677.33	0	-7.02864	3	LDQSAGAAGSAQQGLEEGGKR	12008613_1_885_+(pre=R,post=F)	155	143	1.4789231E-21	4.9510987E-14	0.0	0.0
SD7.mgf	index=68874	-1	060813-SludgeD36_19-24, Cmpd 22350, +MSn(973.48), 55.47 min	CID	973.48	0	-4.514229	2	YLGDPDAIAAAAEAVASQGR	12040943_1544_1802_-(pre=R,post=-)	194	189	1.531213E-21	5.120017E-14	0.0	0.0
SD7.mgf	index=67731	-1	060813-SludgeD36_19-24, Cmpd 21138, +MSn(1097.05), 52.30 min	CID	1097.05	1	-5.537296	2	GM+15.995VAPANLQDIIYDSNVVTR	11933306_1_520_-(pre=K,post=A)	245	231	1.5896316E-21	5.3153554E-14	0.0	0.0
SD7.mgf	index=140089	-1	060813-SludgeD36_7-12, Cmpd 19877, +MSn(917.95), 50.02 min	CID	917.95	1	-4.555938	2	VNPDSAEEAGSALVTAFR	11945791_75_553_+(pre=K,post=F)	165	163	1.6799473E-21	5.601251E-14	0.0	0.0
SD7.mgf	index=116363	-1	060813-SludgeD36_31-36, Cmpd 19260, +MSn(1167.55), 50.06 min	CID	1167.55	1	-4.679814	2	GDLGTLFTENLIHGSDSGDSAAR	11954057_165_577_-(pre=R,post=E)	213	195	1.721232E-21	5.773973E-14	0.0	0.0
SD7.mgf	index=67817	-1	060813-SludgeD36_19-24, Cmpd 21228, +MSn(1097.05), 52.53 min	CID	1097.05	1	-5.537296	2	GM+15.995VAPANLQDIIYDSNVVTR	11933306_1_520_-(pre=K,post=A)	192	181	1.9049965E-21	6.369861E-14	0.0	0.0
SD7.mgf	index=90963	-1	060813-SludgeD36_25-30, Cmpd 17637, +MSn(1013.01), 45.25 min	CID	1013.01	2	4.0429335	2	GYNIESLTVAPTEDASLSR	11937720_1_310_-(pre=R,post=M)	274	261	2.0350772E-21	6.7956464E-14	0.0	0.0
SD7.mgf	index=22026	-1	060813-SludgeD36_13-18, Cmpd 25046, +MSn(950.49), 61.92 min	CID	950.49	1	1.6280783	3	LVQEAAHPDANIIFGAVIDDALGDEVR	12049253_1_630_+(pre=R,post=V)	137	121	2.1789222E-21	7.3313446E-14	0.0	0.0
SD7.mgf	index=91964	-1	060813-SludgeD36_25-30, Cmpd 18695, +MSn(650), 47.97 min	CID	650.0	0	-5.6339827	3	FLSQPFHVAEVFTGSPGK	11958335_119_591_-(pre=R,post=Y)	93	90	2.2047966E-21	7.351195E-14	0.0	0.0
SD7.mgf	index=139918	-1	060813-SludgeD36_7-12, Cmpd 19697, +MSn(694.04), 49.55 min	CID	694.04	1	-2.873133	3	AIAITEDHLALGETVADLAR	12002906_1_187_-(pre=-,post=K)	131	128	2.3987404E-21	8.020825E-14	0.0	0.0
SD7.mgf	index=16914	-1	060813-SludgeD36_13-18, Cmpd 19641, +MSn(1060.01), 47.91 min	CID	1060.01	0	-4.491204	2	ILVC+57.021EDGDTLVLDDDGLTR	11953195_1_574_+(pre=R,post=G)	194	176	2.4704078E-21	8.2493284E-14	0.0	0.0
SD7.mgf	index=65362	-1	060813-SludgeD36_19-24, Cmpd 18630, +MSn(859.79), 45.93 min	CID	859.79	1	-2.2480214	3	VAILGYGSQGHAHALNLLESGVDVR	11977674_1_375_-(pre=K,post=V)	208	161	2.8386742E-21	9.5382097E-14	0.0	0.0
SD7.mgf	index=14371	-1	060813-SludgeD36_13-18, Cmpd 16952, +MSn(1115.06), 41.32 min	CID	1115.06	2	-6.298508	2	ALEPGAVNVEVTEDQATITGGR	11977056_1_639_-(pre=R,post=S)	236	216	2.8793002E-21	9.649543E-14	0.0	0.0
SD7.mgf	index=66875	-1	060813-SludgeD36_19-24, Cmpd 20232, +MSn(1128.01), 49.98 min	CID	1128.01	1	-3.8695457	2	DVTVDEVNAAFEAAATDGPM+15.995SK	11941636_1_541_+(pre=R,post=V)	170	146	2.9843533E-21	1.0001613E-13	0.0	0.0
SD7.mgf	index=58685	-1	060813-SludgeD36_19-24, Cmpd 11595, +MSn(813.41), 30.29 min	CID	813.41	1	-4.027718	3	TVAIIGYGSQGHAHAQNLNDSGVK	11941634_1_541_-(pre=K,post=V);12011263_697_916_+(pre=K,post=V)	207	163	3.30321E-21	1.109038E-13	0.0	0.0
SD7.mgf	index=18723	-1	060813-SludgeD36_13-18, Cmpd 21551, +MSn(829.43), 52.75 min	CID	829.43	2	1.0081921	3	LIGLGGAGDVNPVSC+57.021VFSGQNVAPR	11985786_1_710_-(pre=R,post=L)	88	78	3.4169648E-21	1.1481319E-13	0.0	0.0
SD7.mgf	index=14473	-1	060813-SludgeD36_13-18, Cmpd 17060, +MSn(751.38), 41.58 min	CID	751.38	0	-2.2744555	3	AETYFPDREIVTNTAAGLQR	11989144_308_729_+(pre=R,post=T)	151	131	3.8586162E-21	1.2902308E-13	0.0	0.0
SD7.mgf	index=142690	-1	060813-SludgeD36_7-12, Cmpd 22647, +MSn(969.04), 57.24 min	CID	969.04	1	-2.9292333	2	VLIAPIADIAGDEVVLDGR	12033591_1_1382_+(pre=R,post=Y)	200	197	3.8946628E-21	1.3005283E-13	0.0	0.0
SD7.mgf	index=142006	-1	060813-SludgeD36_7-12, Cmpd 21919, +MSn(720.38), 55.33 min	CID	720.38	0	5.761424	3	WTGNDVPVLLTGASVPEFTR	12027107_1_1044_+(pre=R,post=T)	109	103	4.0944495E-21	1.3690878E-13	0.0	0.0
SD7.mgf	index=138958	-1	060813-SludgeD36_7-12, Cmpd 18678, +MSn(1000.05), 46.93 min	CID	1000.05	0	-7.140705	2	VLVINPAGTTTNTLTDIAGK	12048961_1194_4261_-(pre=R,post=R)	145	135	4.3040255E-21	1.4391652E-13	0.0	0.0
SD7.mgf	index=112798	-1	060813-SludgeD36_31-36, Cmpd 15508, +MSn(797.88), 40.44 min	CID	797.88	0	-5.12525	2	QGNALSWASSGGQGFK	11935638_44_448_+(pre=R,post=G);11938688_163_534_+(pre=R,post=G);11968686_180_584_+(pre=R,post=G)	111	111	4.344237E-21	1.4431285E-13	0.0	0.0
SD7.mgf	index=112606	-1	060813-SludgeD36_31-36, Cmpd 15307, +MSn(869.4603), 39.95 min	CID	869.4603	0	-0.2807955	3	TASGIVIPDSAAEKPDQGEVLAVGPGK	12029381_1_184_-(pre=K,post=K)	201	167	4.506666E-21	1.5163425E-13	0.0	0.0
SD7.mgf	index=136415	-1	060813-SludgeD36_7-12, Cmpd 15992, +MSn(1159.08), 40.10 min	CID	1159.08	1	-3.7657752	2	YGVQVNSLGLTEAQPENNVQR	11964300_1_612_-(pre=R,post=I);12009789_1_898_+(pre=R,post=I);12046717_1_1076_+(pre=R,post=I)	243	221	4.6941393E-21	1.5714913E-13	0.0	0.0
SD7.mgf	index=21127	-1	060813-SludgeD36_13-18, Cmpd 24088, +MSn(818.44), 59.40 min	CID	818.44	1	7.8593626	3	LAPQGSPGSLTTTDVLADFVAHVR	11940548_1_539_+(pre=K,post=S)	145	132	4.8075127E-21	1.6141007E-13	0.0	0.0
SD7.mgf	index=129922	-1	060813-SludgeD36_7-12, Cmpd 9160, +MSn(937.95), 25.58 min	CID	937.95	1	0.42432258	2	LDQSAGAAGSAQQGLEEGGK	12008613_1_885_+(pre=R,post=R)	121	112	5.4490333E-21	1.8220289E-13	0.0	0.0
SD7.mgf	index=68770	-1	060813-SludgeD36_19-24, Cmpd 22240, +MSn(904.98), 55.18 min	CID	904.98	0	7.621191	2	YVGSTSEIGDALVAAVTR	11983502_1_685_+(pre=R,post=-)	182	178	5.5472174E-21	1.8495435E-13	0.0	0.0
SD7.mgf	index=21088	-1	060813-SludgeD36_13-18, Cmpd 24046, +MSn(921.43), 59.29 min	CID	921.43	1	-11.895202	2	ELAAFAQFASDLDDATR	12007885_380_877_-(pre=R,post=K)	141	139	5.6129552E-21	1.8682403E-13	0.0	0.0
SD7.mgf	index=20139	-1	060813-SludgeD36_13-18, Cmpd 23046, +MSn(842.44), 56.64 min	CID	842.44	1	0.82226455	3	TNDIAGDGTTTATVLAQAIVHEGLR	11950743_1_567_+(pre=K,post=N)	148	133	5.626087E-21	1.8904175E-13	0.0	0.0
SD7.mgf	index=63544	-1	060813-SludgeD36_19-24, Cmpd 16701, +MSn(751.37), 41.12 min	CID	751.37	0	0.5686231	3	QTNLDLTAYGVSGSSFHTPTR	11991036_1_741_-(pre=K,post=I)	148	134	5.808698E-21	1.9446203E-13	0.0	0.0
SD7.mgf	index=91738	-1	060813-SludgeD36_25-30, Cmpd 18454, +MSn(1057.49), 47.35 min	CID	1057.49	2	-3.175449	2	EVSGTSSSFDIENVEDQLR	11957539_1_588_+(pre=K,post=S)	216	206	5.864297E-21	1.9582397E-13	0.0	0.0
SD7.mgf	index=139861	-1	060813-SludgeD36_7-12, Cmpd 19637, +MSn(704.08), 49.40 min	CID	704.08	0	-0.693502	3	IAAPVAGADATVNLTKPLFLK	11999849_1_804_+(pre=R,post=L)	93	82	5.964243E-21	1.9966931E-13	0.0	0.0
SD7.mgf	index=65398	-1	060813-SludgeD36_19-24, Cmpd 18668, +MSn(1212.08), 46.03 min	CID	1212.08	1	2.0411234	2	FGGVSGTLGYVTEM+15.995DLGGTAGTTSK	11973746_1_649_+(pre=K,post=V)	175	143	6.1264243E-21	2.0585354E-13	0.0	0.0
SD7.mgf	index=14305	-1	060813-SludgeD36_13-18, Cmpd 16883, +MSn(1114.57), 41.15 min	CID	1114.57	1	4.082505	2	ALEPGAVNVEVTEDQATITGGR	11977056_1_639_-(pre=R,post=S)	256	221	6.1746496E-21	2.0693413E-13	0.0	0.0
SD7.mgf	index=65212	-1	060813-SludgeD36_19-24, Cmpd 18471, +MSn(662.85), 45.53 min	CID	662.85	0	-6.077236	4	DVAPIPAHLALDHPYAGLASIHVDR	12040633_788_1644_-(pre=R,post=A)	81	61	6.299044E-21	2.1165373E-13	0.0	0.0
SD7.mgf	index=36876	-1	060813-SludgeD36_1-6, Cmpd 11071, +MSn(945.4764), 31.76 min	CID	945.4764	0	0.1936648	2	ELADTTSEVAGAGVTVNQK	11929535_1_512_-(pre=R,post=A)	140	136	6.3000664E-21	2.1037545E-13	0.0	0.0
SD7.mgf	index=140112	-1	060813-SludgeD36_7-12, Cmpd 19901, +MSn(917.45), 50.08 min	CID	917.45	0	-2.7275977	2	VNPDSAEEAGSALVTAFR	11945791_75_553_+(pre=K,post=F)	177	172	6.578085E-21	2.1932537E-13	0.0	0.0
SD7.mgf	index=139215	-1	060813-SludgeD36_7-12, Cmpd 18949, +MSn(1102.22), 47.64 min	CID	1102.22	0	-13.954243	3	QQAASAGRISNTMNVIQEITTQTTAGTIATAR	12007505_544_873_-(pre=R,post=S)	156	109	7.059722E-21	2.3812368E-13	0.0	0.0
SD7.mgf	index=7764	-1	060813-SludgeD36_13-18, Cmpd 9992, +MSn(942.419), 26.94 min	CID	942.419	0	-3.1086793	2	EHGNPETSTDAELADAAR	12019921_94_978_-(pre=R,post=A)	213	192	7.2889645E-21	2.4302739E-13	0.0	0.0
SD7.mgf	index=14117	-1	060813-SludgeD36_13-18, Cmpd 16686, +MSn(947.4631), 40.69 min	CID	947.4631	0	0.0	2	VLSTNVGDDNAEGIFTGGK	11984522_1_702_+(pre=K,post=A)	118	111	7.856962E-21	2.623642E-13	0.0	0.0
SD7.mgf	index=142052	-1	060813-SludgeD36_7-12, Cmpd 21969, +MSn(1080.56), 55.46 min	CID	1080.56	1	-1.6660973	2	WTGNDVPVLLTGASVPEFTR	12027107_1_1044_+(pre=R,post=T)	207	190	8.018118E-21	2.6810704E-13	0.0	0.0
SD7.mgf	index=35653	-1	060813-SludgeD36_1-6, Cmpd 9684, +MSn(1093.5), 28.39 min	CID	1093.5	0	-6.4746523	2	DSQGLNVGNNAGDQTVAPGESR	11947175_1_556_-(pre=K,post=T)	233	206	8.155848E-21	2.7333103E-13	0.0	0.0
SD7.mgf	index=132773	-1	060813-SludgeD36_7-12, Cmpd 12168, +MSn(697.9734), 31.74 min	CID	697.9734	0	-2.448489	3	M+15.995GGTTTEM+15.995VSHYYLAENR	12035847_1_957_+(pre=R,post=V)	127	119	8.542835E-21	2.848337E-13	0.0	0.0
SD7.mgf	index=93813	-1	060813-SludgeD36_25-30, Cmpd 20644, +MSn(937), 53.03 min	CID	937.0	0	-2.0844407	2	NTVPVAFEGGQLPLFQR	11975376_1_402_+(pre=R,post=L)	184	181	8.662655E-21	2.8833153E-13	0.0	0.0
SD7.mgf	index=126681	-1	060813-SludgeD36_7-12, Cmpd 5748, +MSn(663.3), 18.77 min	CID	663.3	2	-0.39702812	3	SAQDQSNDSDKGQYTSVR	12013981_1_950_+(pre=R,post=L)	110	102	8.921884E-21	2.974719E-13	0.0	0.0
SD7.mgf	index=65280	-1	060813-SludgeD36_19-24, Cmpd 18544, +MSn(859.79), 45.72 min	CID	859.79	1	-2.2480214	3	VAILGYGSQGHAHALNLLESGVDVR	11977674_1_375_-(pre=K,post=V)	217	164	9.673265E-21	3.250307E-13	0.0	0.0
SD7.mgf	index=65979	-1	060813-SludgeD36_19-24, Cmpd 19285, +MSn(1056.07), 47.58 min	CID	1056.07	0	-6.1261916	2	VTIGAVESGNGIIGLASAGAPTR	11991040_1_741_-(pre=R,post=G)	273	240	1.0103089E-20	3.38914E-13	0.0	0.0
SD7.mgf	index=64645	-1	060813-SludgeD36_19-24, Cmpd 17870, +MSn(508.27), 44.03 min	CID	508.27	1	7.119583	4	FHFTFPGNNEVTIRPPR	12020049_60_1041_+(pre=K,post=T)	96	90	1.111902E-20	3.7009024E-13	0.0	0.0
SD7.mgf	index=133829	-1	060813-SludgeD36_7-12, Cmpd 13277, +MSn(659.6893), 33.98 min	CID	659.6893	0	1.0177327	3	TTSNIVGGHVGSPVTLANPR	11943776_1_547_+(pre=R,post=G)	113	103	1.1234022E-20	3.7563935E-13	0.0	0.0
SD7.mgf	index=117614	-1	060813-SludgeD36_31-36, Cmpd 20575, +MSn(937.0029), 53.49 min	CID	937.0029	0	1.0422204	2	NTVPVAFEGGQLPLFQR	11975376_1_402_+(pre=R,post=L)	175	172	1.1508968E-20	3.8306944E-13	0.0	0.0
SD7.mgf	index=62423	-1	060813-SludgeD36_19-24, Cmpd 15523, +MSn(1137.03), 38.33 min	CID	1137.03	1	0.7796218	2	ATAQFEQNIDYSTGAADVASGR	11941666_1_542_+(pre=K,post=Y)	273	247	1.1583785E-20	3.8821317E-13	0.0	0.0
SD7.mgf	index=140083	-1	060813-SludgeD36_7-12, Cmpd 19871, +MSn(887.45), 50.01 min	CID	887.45	0	-5.0893893	2	EIVADPFAADTVLAGER	12045193_1107_2081_+(pre=R,post=T)	147	145	1.1673429E-20	3.8854342E-13	0.0	0.0
SD7.mgf	index=133888	-1	060813-SludgeD36_7-12, Cmpd 13339, +MSn(868.41), 34.11 min	CID	868.41	0	-0.42170265	2	LVAGGEDDPGTLSDAYR	11985786_1_710_-(pre=R,post=L)	124	122	1.1759839E-20	3.9141956E-13	0.0	0.0
SD7.mgf	index=4960	-1	060813-SludgeD36_13-18, Cmpd 7040, +MSn(590.6), 21.16 min	CID	590.6	1	-2.2392027	3	HYAHVDC+57.021PGHADYVK	11938760_1_534_+(pre=R,post=N)	76	75	1.1807018E-20	3.9134372E-13	0.0	0.0
SD7.mgf	index=67654	-1	060813-SludgeD36_19-24, Cmpd 21056, +MSn(1096.5501), 52.09 min	CID	1096.55	0	-4.007581	2	GM+15.995VAPANLQDIIYDSNVVTR	11933306_1_520_-(pre=K,post=A)	270	243	1.18667605E-20	3.9679664E-13	0.0	0.0
SD7.mgf	index=138386	-1	060813-SludgeD36_7-12, Cmpd 18068, +MSn(1039.53), 45.38 min	CID	1039.53	1	2.262605	2	EAPSFEDQNTSAALLVTGVK	12001127_1_815_+(pre=R,post=V)	160	149	1.2222927E-20	4.0870603E-13	0.0	0.0
SD7.mgf	index=61316	-1	060813-SludgeD36_19-24, Cmpd 14361, +MSn(861.42), 35.84 min	CID	861.42	0	5.6683617	2	QIPDPAEPGDLDPETK	11999459_651_801_+(pre=K,post=T)	83	83	1.2263168E-20	4.0737482E-13	0.0	0.0
SD7.mgf	index=137167	-1	060813-SludgeD36_7-12, Cmpd 16782, +MSn(1106.07), 42.08 min	CID	1106.07	1	-0.3026873	2	LVQEVSGVVADDQEIPDVAAR	12028065_1_869_-(pre=K,post=G)	273	231	1.2506099E-20	4.1867584E-13	0.0	0.0
SD7.mgf	index=140868	-1	060813-SludgeD36_7-12, Cmpd 20705, +MSn(1085.05), 52.15 min	CID	1085.05	2	-9.400583	2	INM+15.995IYEGTNTIQSLDLLGR	11990604_1_500_+(pre=R,post=K);12006918_375_868_-(pre=R,post=K)	224	211	1.2846107E-20	4.289646E-13	0.0	0.0
SD7.mgf	index=69135	-1	060813-SludgeD36_19-24, Cmpd 22626, +MSn(1079.58), 56.19 min	CID	1079.58	1	-0.76261586	2	GTLAATTAQQLSEVAVGAALER	11939870_261_537_+(pre=K,post=S)	234	205	1.3264882E-20	4.4455265E-13	0.0	0.0
SD7.mgf	index=22024	-1	060813-SludgeD36_13-18, Cmpd 25044, +MSn(1174.65), 61.92 min	CID	1174.65	0	-1.870567	2	VAGAASVAGAPVLPEVVALAEPFGR	11934594_1_524_+(pre=R,post=A)	194	168	1.4078813E-20	4.7306115E-13	0.0	0.0
SD7.mgf	index=67649	-1	060813-SludgeD36_19-24, Cmpd 21050, +MSn(636.36), 52.07 min	CID	636.36	2	-4.7497597	4	KPVYIIEEPVAAAIGAGLPIHEPR	12047207_481_1511_+(pre=R,post=G)	85	74	1.4161731E-20	4.7547377E-13	0.0	0.0
SD7.mgf	index=90687	-1	060813-SludgeD36_25-30, Cmpd 17347, +MSn(829.41), 44.49 min	CID	829.41	0	-1.5453591	3	TLAEM+15.995GLATHGGSLPSSAIDELSGR	12009417_1_95_+(pre=R,post=-)	129	107	1.4364718E-20	4.826679E-13	0.0	0.0
SD7.mgf	index=66326	-1	060813-SludgeD36_19-24, Cmpd 19653, +MSn(1145.57), 48.51 min	CID	1145.57	0	-10.22952	2	VSGDLTAIGAAVDANPSGYDLGVK	11945799_1_512_+(pre=K,post=H)	189	159	1.5054377E-20	5.0544394E-13	0.0	0.0
SD7.mgf	index=67578	-1	060813-SludgeD36_19-24, Cmpd 20975, +MSn(1097.05), 51.88 min	CID	1097.05	1	-5.537296	2	GM+15.995VAPANLQDIIYDSNVVTR	11933306_1_520_-(pre=K,post=A)	287	256	1.5353233E-20	5.133761E-13	0.0	0.0
SD7.mgf	index=132643	-1	060813-SludgeD36_7-12, Cmpd 12031, +MSn(856.44), 31.46 min	CID	856.44	0	6.841594	2	ALPGAASTAGADLPQSER	12039621_1_1694_-(pre=R,post=E)	142	139	1.5490401E-20	5.1647824E-13	0.0	0.0
SD7.mgf	index=62659	-1	060813-SludgeD36_19-24, Cmpd 15771, +MSn(969.1417), 38.89 min	CID	969.1417	1	-8.92424	3	EGNTYAVANGISTGAAADAATVGAPTGAVGAAK	11943178_1_546_+(pre=K,post=M)	87	60	1.6196027E-20	5.464999E-13	0.0	0.0
SD7.mgf	index=63928	-1	060813-SludgeD36_19-24, Cmpd 17105, +MSn(1150.09), 42.12 min	CID	1150.09	1	-1.3529562	2	IINTTSGAGLVGNFGQTNYATAK	12009223_1_764_-(pre=R,post=A)	213	170	1.6753114E-20	5.6199294E-13	0.0	0.0
SD7.mgf	index=55972	-1	060813-SludgeD36_19-24, Cmpd 8721, +MSn(796.3773), 24.56 min	CID	796.3773	0	-5.3648415	2	ESVSSSGSAGDVGTVPR	12006016_1_708_+(pre=R,post=R)	152	151	1.6917352E-20	5.6308446E-13	0.0	0.0
SD7.mgf	index=67392	-1	060813-SludgeD36_19-24, Cmpd 20779, +MSn(824.13), 51.38 min	CID	824.13	0	2.0736873	3	FNNGQVDIVAAPAVAIKPLELYK	12018193_39_1011_+(pre=K,post=G)	123	110	1.7057067E-20	5.7218927E-13	0.0	0.0
SD7.mgf	index=136902	-1	060813-SludgeD36_7-12, Cmpd 16504, +MSn(1048.54), 41.37 min	CID	1048.54	0	5.2388964	2	AGTASLDPNTQEANLEPLVR	12026221_1_1161_+(pre=K,post=T)	211	203	1.7153275E-20	5.735653E-13	0.0	0.0
SD7.mgf	index=70394	-1	060813-SludgeD36_19-24, Cmpd 23965, +MSn(797.06), 59.72 min	CID	797.06	2	-3.012724	3	AQLDELM+15.995ALAEGGAATLFEHQR	12043867_1563_1961_-(pre=R,post=R)	172	160	1.7839397E-20	5.9786063E-13	0.0	0.0
SD7.mgf	index=112697	-1	060813-SludgeD36_31-36, Cmpd 15402, +MSn(869.46), 40.18 min	CID	869.46	0	-0.6317899	3	TASGIVIPDSAAEKPDQGEVLAVGPGK	12029381_1_184_-(pre=K,post=K)	138	113	1.8045137E-20	6.0715853E-13	0.0	0.0
SD7.mgf	index=137435	-1	060813-SludgeD36_7-12, Cmpd 17063, +MSn(784.4), 42.80 min	CID	784.4	0	4.9799457	3	ASVTVLNNSQHEVHLLDFDGR	11979010_1_673_+(pre=K,post=D)	103	89	1.8764022E-20	6.2817687E-13	0.0	0.0
SD7.mgf	index=17548	-1	060813-SludgeD36_13-18, Cmpd 20309, +MSn(856.4), 49.58 min	CID	856.4	0	-11.830588	3	FIGGHGTSIGGVIVDGGSFDFGDAER	11999375_1_800_+(pre=K,post=F)	107	89	1.9868909E-20	6.6809E-13	0.0	0.0
SD7.mgf	index=68952	-1	060813-SludgeD36_19-24, Cmpd 22434, +MSn(973.4828), 55.69 min	CID	973.4828	0	-1.6301382	2	YLGDPDAIAAAAEAVASQGR	12040943_1544_1802_-(pre=R,post=-)	184	172	2.1899314E-20	7.322617E-13	0.0	0.0
SD7.mgf	index=68830	-1	060813-SludgeD36_19-24, Cmpd 22303, +MSn(1006.0129), 55.35 min	CID	1006.0129	0	2.6695027	2	APLNASDFSSFLLQAQSSK	11965472_1_617_+(pre=R,post=A)	96	92	2.2172848E-20	7.404085E-13	0.0	0.0
SD7.mgf	index=115788	-1	060813-SludgeD36_31-36, Cmpd 18656, +MSn(780.04), 48.52 min	CID	780.04	1	1.2011904	3	AGAVDGQDGFEGFELLKPTDDR	12014235_87_491_-(pre=R,post=T)	135	122	2.275192E-20	7.624965E-13	0.0	0.0
SD7.mgf	index=92696	-1	060813-SludgeD36_25-30, Cmpd 19471, +MSn(1121.03), 49.98 min	CID	1121.03	0	-1.3066927	2	TYEAGVEYLPGGEELTDLER	12047251_1_392_+(pre=R,post=R)	199	188	2.322489E-20	7.765859E-13	0.0	0.0
SD7.mgf	index=38206	-1	060813-SludgeD36_1-6, Cmpd 12467, +MSn(999.95), 35.18 min	CID	999.95	0	2.0142648	2	NDLFTGVGDQTGSGGTEDTK	12029055_1_1068_+(pre=R,post=A)	155	136	2.4820813E-20	8.2994977E-13	0.0	0.0
SD7.mgf	index=14039	-1	060813-SludgeD36_13-18, Cmpd 16604, +MSn(947.4643), 40.50 min	CID	947.4643	0	1.2883912	2	VLSTNVGDDNAEGIFTGGK	11984522_1_702_+(pre=K,post=A)	137	128	2.566205E-20	8.5692196E-13	0.0	0.0
SD7.mgf	index=139765	-1	060813-SludgeD36_7-12, Cmpd 19536, +MSn(1037), 49.14 min	CID	1037.0	1	-1.8538883	2	GSGNFNVFDDVTAGGSSTVLK	11955733_1_583_-(pre=K,post=T)	177	160	2.6405575E-20	8.839987E-13	0.0	0.0
SD7.mgf	index=139826	-1	060813-SludgeD36_7-12, Cmpd 19600, +MSn(1082.55), 49.30 min	CID	1082.55	0	0.33828557	2	LSFEPGDPTQVPAISSYSLR	12033583_1_1382_+(pre=R,post=L)	147	130	2.6622658E-20	8.901992E-13	0.0	0.0
SD7.mgf	index=2151	-1	060813-SludgeD36_13-18, Cmpd 4060, +MSn(464.8164), 14.49 min	CID	464.8164	0	-1.3131007	5	EQLHGDPAATAGSHQGHGHAEGR	11960773_1_599_-(pre=R,post=Q)	141	117	2.7251103E-20	9.141542E-13	0.0	0.0
SD7.mgf	index=70673	-1	060813-SludgeD36_19-24, Cmpd 24264, +MSn(821.11), 60.51 min	CID	821.11	1	-13.656924	3	DQGPVLLVRPDSVPEAVVAELTR	11995425_418_770_+(pre=R,post=-)	187	148	2.92579E-20	9.814734E-13	0.0	0.0
SD7.mgf	index=134038	-1	060813-SludgeD36_7-12, Cmpd 13496, +MSn(666.33), 34.43 min	CID	666.33	2	-3.2376328	3	RPYPPFM+15.995TSTLQQEAGR	12044103_1_2052_+(pre=R,post=K)	68	64	2.94991E-20	9.818608E-13	0.0	0.0
SD7.mgf	index=139022	-1	060813-SludgeD36_7-12, Cmpd 18746, +MSn(1164.06), 47.11 min	CID	1164.06	1	-10.988424	2	EYFTYTGIDANGGPTGLTPVPR	11943776_1_547_+(pre=R,post=-)	203	171	2.9935E-20	1.0032267E-12	0.0	0.0
SD7.mgf	index=133791	-1	060813-SludgeD36_7-12, Cmpd 13237, +MSn(868.41), 33.90 min	CID	868.41	0	-0.42170265	2	LVAGGEDDPGTLSDAYR	11985786_1_710_-(pre=R,post=L)	117	116	3.0213848E-20	1.0056507E-12	0.0	0.0
SD7.mgf	index=55353	-1	060813-SludgeD36_19-24, Cmpd 8069, +MSn(829.8931), 23.23 min	CID	829.8931	0	-0.8090032	2	M+15.995GHAGALISGGADTADAK	11927383_26_507_-(pre=R,post=L);12030209_1_196_+(pre=R,post=L)	143	141	3.0368893E-20	1.0125543E-12	0.0	0.0
SD7.mgf	index=21040	-1	060813-SludgeD36_13-18, Cmpd 23996, +MSn(818.77), 59.16 min	CID	818.77	2	2.4388456	3	LAPQGSPGSLTTTDVLADFVAHVR	11940548_1_539_+(pre=K,post=S)	134	118	3.1630324E-20	1.061974E-12	0.0	0.0
SD7.mgf	index=139660	-1	060813-SludgeD36_7-12, Cmpd 19421, +MSn(909.4261), 48.85 min	CID	909.4261	0	-2.4832091	2	WYAFSDGIGSTGPANFK	11951429_1_569_-(pre=R,post=G)	125	114	3.203288E-20	1.0661961E-12	0.0	0.0
SD7.mgf	index=132282	-1	060813-SludgeD36_7-12, Cmpd 11652, +MSn(825.9198), 30.67 min	CID	825.9198	0	-0.6650961	2	QIPYQEASSSGATAIK	12010937_1_448_+(pre=K,post=F)	129	129	3.2496824E-20	1.0795244E-12	0.0	0.0
SD7.mgf	index=62331	-1	060813-SludgeD36_19-24, Cmpd 15427, +MSn(1136.5249), 38.10 min	CID	1136.5249	0	-2.2555342	2	ATAQFEQNIDYSTGAADVASGR	11941666_1_542_+(pre=K,post=Y)	273	244	3.2724167E-20	1.0967014E-12	0.0	0.0
SD7.mgf	index=64906	-1	060813-SludgeD36_19-24, Cmpd 18147, +MSn(671.7), 44.72 min	CID	671.7	0	-7.9053392	3	IPGILYGADKDPVAISVER	12044537_991_1197_-(pre=R,post=A)	107	102	3.3497645E-20	1.1185727E-12	0.0	0.0
SD7.mgf	index=38495	-1	060813-SludgeD36_1-6, Cmpd 12771, +MSn(921.9195), 35.95 min	CID	921.9195	0	-1.9199249	2	QAFDNSVESLTSTDSNK	11937212_1_507_-(pre=R,post=Q)	112	109	3.5590396E-20	1.184606E-12	0.0	0.0
SD7.mgf	index=138099	-1	060813-SludgeD36_7-12, Cmpd 17762, +MSn(986.18), 44.59 min	CID	986.18	1	1.6929612	3	TQALAAATNRPSSIPPGSSIETPSELFGR	11927447_1_507_-(pre=R,post=N)	240	169	3.6461055E-20	1.2281697E-12	0.0	0.0
SD7.mgf	index=66145	-1	060813-SludgeD36_19-24, Cmpd 19462, +MSn(1048.98), 48.03 min	CID	1048.98	0	-1.6291841	2	LSSAGDGNYALGGSYDFGAFK	11973746_1_649_+(pre=K,post=V)	193	179	3.6896346E-20	1.235206E-12	0.0	0.0
SD7.mgf	index=7371	-1	060813-SludgeD36_13-18, Cmpd 9579, +MSn(628.32), 26.14 min	CID	628.32	0	10.68554	3	TVEVVDAHGATQQVSADR	12023971_47_1113_+(pre=R,post=M)	106	98	3.7944907E-20	1.2651525E-12	0.0	0.0
SD7.mgf	index=67702	-1	060813-SludgeD36_19-24, Cmpd 21107, +MSn(956.46), 52.22 min	CID	956.46	1	-5.5316825	3	TDGASDFVPYVEPLTFGTSGEHVIEAK	12019387_1_184_+(pre=K,post=A)	113	90	3.962261E-20	1.3331684E-12	0.0	0.0
SD7.mgf	index=19515	-1	060813-SludgeD36_13-18, Cmpd 22388, +MSn(832.44), 54.92 min	CID	832.44	0	12.757979	3	TVVDLLNSEQAIHSAAQEIETAR	11933850_45_522_-(pre=R,post=Y)	159	133	4.2401162E-20	1.4223717E-12	0.0	0.0
SD7.mgf	index=142761	-1	060813-SludgeD36_7-12, Cmpd 22722, +MSn(646.0303), 57.43 min	CID	646.0303	0	0.66134113	3	VLIAPIADIAGDEVVLDGR	12033591_1_1382_+(pre=R,post=Y)	122	118	4.3695874E-20	1.4591178E-12	0.0	0.0
SD7.mgf	index=21794	-1	060813-SludgeD36_13-18, Cmpd 24801, +MSn(979.5057), 61.28 min	CID	979.5057	0	-0.9346822	2	FLSQPFFVAEVFTGSPGK	11945389_184_552_-(pre=K,post=Y)	146	132	4.9292077E-20	1.6434879E-12	0.0	0.0
SD7.mgf	index=69519	-1	060813-SludgeD36_19-24, Cmpd 23030, +MSn(1088.55), 57.26 min	CID	1088.55	0	-6.3919554	2	GMVAPANLQDIIYDSNVVTR	11933306_1_520_-(pre=K,post=A)	236	220	4.9509516E-20	1.6554821E-12	0.0	0.0
SD7.mgf	index=21710	-1	060813-SludgeD36_13-18, Cmpd 24712, +MSn(837.38), 61.04 min	CID	837.38	2	-3.4511135	3	APEATTDQAADAAAAAAEAFESWSR	11956197_1_584_+(pre=R,post=T)	143	122	5.0540765E-20	1.6982167E-12	0.0	0.0
SD7.mgf	index=7311	-1	060813-SludgeD36_13-18, Cmpd 9516, +MSn(917.44), 26.02 min	CID	917.44	0	-5.322186	2	IVTEDGSVASTGQEGEVR	12039917_1078_1714_-(pre=R,post=L)	207	192	5.1264593E-20	1.7092551E-12	0.0	0.0
SD7.mgf	index=51848	-1	060813-SludgeD36_19-24, Cmpd 4369, +MSn(837.8843), 15.18 min	CID	837.8843	0	-2.4038587	2	GVAM+15.995NPVDHPHGGGEGK	11973124_1_562_+(pre=R,post=T);11983620_1_697_-(pre=R,post=T)	138	133	5.146524E-20	1.7129912E-12	0.0	0.0
SD7.mgf	index=63340	-1	060813-SludgeD36_19-24, Cmpd 16486, +MSn(947.46), 40.60 min	CID	947.46	0	-3.220978	2	VLSTNVGDDNAEGIFTGGK	11984522_1_702_+(pre=K,post=A)	117	105	5.5366126E-20	1.8488175E-12	0.0	0.0
SD7.mgf	index=22859	-1	060813-SludgeD36_13-18, Cmpd 25943, +MSn(984.5287), 64.27 min	CID	984.5287	0	-1.7978312	2	LATPDTSIADLIGEVDPIK	11959855_1_596_-(pre=K,post=V);12042743_1_1040_+(pre=K,post=V)	205	199	5.6094794E-20	1.8731496E-12	0.0	0.0
SD7.mgf	index=62241	-1	060813-SludgeD36_19-24, Cmpd 15332, +MSn(1137.03), 37.89 min	CID	1137.03	1	0.7796218	2	ATAQFEQNIDYSTGAADVASGR	11941666_1_542_+(pre=K,post=Y)	274	244	5.614723E-20	1.8816901E-12	0.0	0.0
SD7.mgf	index=136624	-1	060813-SludgeD36_7-12, Cmpd 16212, +MSn(886.4), 40.64 min	CID	886.4	1	-10.643185	2	TYDQLGYQAESGPWR	11999849_1_804_+(pre=K,post=D)	144	139	5.7351443E-20	1.900914E-12	0.0	0.0
SD7.mgf	index=21353	-1	060813-SludgeD36_13-18, Cmpd 24329, +MSn(928.44), 60.04 min	CID	928.44	1	-9.437492	2	ELAAFAQFASDLDEATR	11945215_48_551_-(pre=R,post=K);11978238_1_378_+(pre=R,post=K)	189	181	6.199235E-20	2.0633803E-12	0.0	0.0
SD7.mgf	index=141930	-1	060813-SludgeD36_7-12, Cmpd 21839, +MSn(720.37), 55.11 min	CID	720.37	0	-8.133775	3	WTGNDVPVLLTGASVPEFTR	12027107_1_1044_+(pre=R,post=T)	100	92	6.3014483E-20	2.1070565E-12	0.0	0.0
SD7.mgf	index=33321	-1	060813-SludgeD36_1-6, Cmpd 7219, +MSn(837.86), 22.52 min	CID	837.86	1	-2.5863369	2	ASDSPSTSYVDQDSSK	12011019_1_913_+(pre=K,post=T)	123	119	6.4931494E-20	2.1569838E-12	0.0	0.0
SD7.mgf	index=106833	-1	060813-SludgeD36_31-36, Cmpd 9191, +MSn(846.89), 26.14 min	CID	846.89	0	2.8107283	2	SM+15.995M+15.995GATNPADAAPGTIR	11954057_165_577_-(pre=R,post=G)	145	140	6.5414E-20	2.1772677E-12	0.0	0.0
SD7.mgf	index=106542	-1	060813-SludgeD36_31-36, Cmpd 8885, +MSn(846.88), 25.50 min	CID	846.88	0	-9.008745	2	SM+15.995M+15.995GATNPADAAPGTIR	11954057_165_577_-(pre=R,post=G)	135	130	6.6353114E-20	2.2085255E-12	0.0	0.0
SD7.mgf	index=112951	-1	060813-SludgeD36_31-36, Cmpd 15669, +MSn(797.8809), 40.84 min	CID	797.8809	0	-3.977806	2	QGNALSWASSGGQGFK	11935638_44_448_+(pre=R,post=G);11938688_163_534_+(pre=R,post=G);11968686_180_584_+(pre=R,post=G)	110	109	6.686123E-20	2.2210883E-12	0.0	0.0
SD7.mgf	index=64856	-1	060813-SludgeD36_19-24, Cmpd 18094, +MSn(672.37), 44.59 min	CID	672.37	2	-6.2979527	3	IPGILYGADKDPVAISVER	12044537_991_1197_-(pre=R,post=A)	87	84	6.862041E-20	2.2914123E-12	0.0	0.0
SD7.mgf	index=51269	-1	060813-SludgeD36_19-24, Cmpd 3739, +MSn(426.9426), 13.55 min	CID	426.9426	0	-1.2866266	4	GTAM+15.995NPVDHPHGGGEGR	11952869_372_573_-(pre=R,post=T)	121	116	6.8763376E-20	2.28875E-12	0.0	0.0
SD7.mgf	index=65637	-1	060813-SludgeD36_19-24, Cmpd 18922, +MSn(895.9462), 46.68 min	CID	895.9462	0	-3.7467885	2	SYELPDGQVITIGNER	11957153_105_587_-(pre=K,post=F)	173	173	7.045242E-20	2.3403855E-12	0.0	0.0
SD7.mgf	index=134555	-1	060813-SludgeD36_7-12, Cmpd 14039, +MSn(921.92), 35.58 min	CID	921.92	0	-1.3902904	2	QAFDNSVESLTSTDSNK	11937212_1_507_-(pre=R,post=Q)	115	109	7.2732195E-20	2.4208498E-12	0.0	0.0
SD7.mgf	index=85152	-1	060813-SludgeD36_25-30, Cmpd 11523, +MSn(892.41), 30.98 min	CID	892.41	1	-7.5605106	2	C+57.021YGSTNANNVVHATFK	11971684_206_641_+(pre=K,post=G)	116	108	8.18781E-20	2.7199395E-12	0.0	0.0
SD7.mgf	index=16404	-1	060813-SludgeD36_13-18, Cmpd 19103, +MSn(895.9468), 46.59 min	CID	895.9468	0	-3.1336777	2	SYELPDGQVITIGNER	11957153_105_587_-(pre=K,post=F)	181	179	8.592537E-20	2.8543873E-12	0.0	0.0
SD7.mgf	index=115694	-1	060813-SludgeD36_31-36, Cmpd 18557, +MSn(650.0025), 48.26 min	CID	650.0025	0	-1.7840946	3	FLSQPFHVAEVFTGSPGK	11958335_119_591_-(pre=R,post=Y)	93	85	8.626347E-20	2.8761815E-12	0.0	0.0
SD7.mgf	index=51313	-1	060813-SludgeD36_19-24, Cmpd 3788, +MSn(568.9207), 13.68 min	CID	568.9207	0	-1.8237967	3	GTAM+15.995NPVDHPHGGGEGR	11952869_372_573_-(pre=R,post=T)	130	124	8.908442E-20	2.9651242E-12	0.0	0.0
SD7.mgf	index=64575	-1	060813-SludgeD36_19-24, Cmpd 17796, +MSn(508.27), 43.85 min	CID	508.27	1	7.119583	4	FHFTFPGNNEVTIRPPR	12020049_60_1041_+(pre=K,post=T)	100	93	9.2150596E-20	3.0671802E-12	0.0	0.0
SD7.mgf	index=16499	-1	060813-SludgeD36_13-18, Cmpd 19204, +MSn(1058.02), 46.83 min	CID	1058.02	2	-6.984846	2	TSDTAGDGTTTATVLAQAIYR	11993076_1_754_+(pre=K,post=E)	168	138	9.358765E-20	3.133102E-12	0.0	0.0
SD7.mgf	index=140158	-1	060813-SludgeD36_7-12, Cmpd 19950, +MSn(838.94), 50.21 min	CID	838.94	1	2.5855277	2	SLSEGYGPVADAVAAIR	12033583_1_1382_+(pre=R,post=E)	131	127	9.387678E-20	3.1246353E-12	0.0	0.0
SD7.mgf	index=89917	-1	060813-SludgeD36_25-30, Cmpd 16530, +MSn(1160.6), 42.42 min	CID	1160.6	0	2.103577	2	STSTLTALTGGTPANPTTLSVDSK	12018607_1_554_+(pre=R,post=W)	151	117	9.838675E-20	3.3032908E-12	0.0	0.0
SD7.mgf	index=10316	-1	060813-SludgeD36_13-18, Cmpd 12680, +MSn(903.43), 32.31 min	CID	903.43	0	-13.849478	2	FADEVSTANQQAAALNR	12048811_3111_4026_+(pre=R,post=R)	125	121	9.8556224E-20	3.280388E-12	0.0	0.0
SD7.mgf	index=19594	-1	060813-SludgeD36_13-18, Cmpd 22471, +MSn(931.44), 55.14 min	CID	931.44	1	-6.7291327	3	LPYGPDTAPVEAFNFVEATTGTDHNK	12010095_1_902_-(pre=R,post=Y)	134	101	9.8929806E-20	3.3265044E-12	0.0	0.0
SD7.mgf	index=5552	-1	060813-SludgeD36_13-18, Cmpd 7663, +MSn(811.38), 22.41 min	CID	811.38	2	-9.863837	2	ELAVQSANASNSASDR	11992570_1_729_-(pre=R,post=A)	124	123	9.9406534E-20	3.3022233E-12	0.0	0.0
SD7.mgf	index=51469	-1	060813-SludgeD36_19-24, Cmpd 3958, +MSn(426.9418), 14.12 min	CID	426.9418	0	-3.1450872	4	GTAM+15.995NPVDHPHGGGEGR	11952869_372_573_-(pre=R,post=T)	128	122	1.03182975E-19	3.4343865E-12	0.0	0.0
SD7.mgf	index=132602	-1	060813-SludgeD36_7-12, Cmpd 11988, +MSn(897.43), 31.37 min	CID	897.43	1	1.8044769	2	NFGLTADNNPTSAGSQAK	11949221_1_562_-(pre=K,post=A)	128	114	1.03567116E-19	3.4531167E-12	0.0	0.0
SD7.mgf	index=16840	-1	060813-SludgeD36_13-18, Cmpd 19564, +MSn(650.0023), 47.72 min	CID	650.0023	0	-2.0657938	3	FLSQPFHVAEVFTGSPGK	11958335_119_591_-(pre=R,post=Y)	126	115	1.049375E-19	3.4988078E-12	0.0	0.0
SD7.mgf	index=140085	-1	060813-SludgeD36_7-12, Cmpd 19873, +MSn(838.44), 50.01 min	CID	838.44	0	4.586175	2	SLSEGYGPVADAVAAIR	12033583_1_1382_+(pre=R,post=E)	125	121	1.0545843E-19	3.510124E-12	0.0	0.0
SD7.mgf	index=65105	-1	060813-SludgeD36_19-24, Cmpd 18357, +MSn(873.39), 45.24 min	CID	873.39	1	-1.1525267	2	VVGWYDNEWGYSNR	11998365_1_156_+(pre=K,post=L)	130	122	1.0853558E-19	3.5881287E-12	0.0	0.0
SD7.mgf	index=93577	-1	060813-SludgeD36_25-30, Cmpd 20396, +MSn(698.37), 52.38 min	CID	698.37	1	-1.893492	3	EQIIFPEIEYDKIDALR	12011723_119_658_-(pre=K,post=G)	136	134	1.0954535E-19	3.6461546E-12	0.0	0.0
SD7.mgf	index=64480	-1	060813-SludgeD36_19-24, Cmpd 17696, +MSn(757.38), 43.60 min	CID	757.38	0	-6.849868	3	VEGATEVYAAATHGVLSGPAVDR	12023217_260_979_-(pre=K,post=L)	116	101	1.0970942E-19	3.680266E-12	0.0	0.0
SD7.mgf	index=64016	-1	060813-SludgeD36_19-24, Cmpd 17199, +MSn(887.98), 42.36 min	CID	887.98	0	0.34367427	2	VLVVGNPANTNAYIAMK	11968568_139_628_+(pre=K,post=S)	105	95	1.1187225E-19	3.7236043E-12	0.0	0.0
SD7.mgf	index=62267	-1	060813-SludgeD36_19-24, Cmpd 15359, +MSn(758.02), 37.95 min	CID	758.02	0	-0.8857103	3	ATAQFEQNIDYSTGAADVASGR	11941666_1_542_+(pre=K,post=Y)	120	106	1.1218137E-19	3.7595903E-12	0.0	0.0
SD7.mgf	index=69259	-1	060813-SludgeD36_19-24, Cmpd 22757, +MSn(872.47), 56.54 min	CID	872.47	2	-12.814245	2	VPIPDGSITDFVAVVGR	11941636_1_541_+(pre=R,post=D)	134	126	1.1553906E-19	3.845652E-12	0.0	0.0
SD7.mgf	index=20776	-1	060813-SludgeD36_13-18, Cmpd 23717, +MSn(772.07), 58.42 min	CID	772.07	2	-9.440041	3	TLPM+15.995VWYIPPLSPIQNAAER	11949313_1_563_-(pre=R,post=G)	115	104	1.2088411E-19	4.0420813E-12	0.0	0.0
SD7.mgf	index=68842	-1	060813-SludgeD36_19-24, Cmpd 22316, +MSn(905.47), 55.38 min	CID	905.47	1	-5.293205	2	YVGSTSEIGDALVAAVTR	11983502_1_685_+(pre=R,post=-)	131	123	1.2441527E-19	4.148232E-12	0.0	0.0
SD7.mgf	index=21972	-1	060813-SludgeD36_13-18, Cmpd 24989, +MSn(1051.5252), 61.77 min	CID	1051.5251	0	-3.0183003	2	IYQLPDQQFANLYWFR	11957181_3_587_-(pre=K,post=A)	201	187	1.2692089E-19	4.216233E-12	0.0	0.0
SD7.mgf	index=7419	-1	060813-SludgeD36_13-18, Cmpd 9630, +MSn(917.45), 26.24 min	CID	917.45	0	5.5882955	2	IVTEDGSVASTGQEGEVR	12039917_1078_1714_-(pre=R,post=L)	200	183	1.2728773E-19	4.2440053E-12	0.0	0.0
SD7.mgf	index=61116	-1	060813-SludgeD36_19-24, Cmpd 14151, +MSn(861.41), 35.42 min	CID	861.41	0	-5.95178	2	QIPDPAEPGDLDPETK	11999459_651_801_+(pre=K,post=T)	85	84	1.3175998E-19	4.376985E-12	0.0	0.0
SD7.mgf	index=89245	-1	060813-SludgeD36_25-30, Cmpd 15821, +MSn(867.94), 40.63 min	CID	867.94	0	-11.251371	2	FTPSGQAVANFGVAVNR	11978604_410_671_+(pre=R,post=R)	183	165	1.3212989E-19	4.397868E-12	0.0	0.0
SD7.mgf	index=21496	-1	060813-SludgeD36_13-18, Cmpd 24484, +MSn(1170.11), 60.44 min	CID	1170.11	0	-9.180409	2	LSATDLAGSSLTETVTNAFLVTK	12040663_1_1754_+(pre=K,post=-)	110	82	1.3229226E-19	4.437821E-12	0.0	0.0
SD7.mgf	index=19022	-1	060813-SludgeD36_13-18, Cmpd 21867, +MSn(947.49), 53.57 min	CID	947.49	2	1.140333	3	AVHGAIGADM+15.995IGDVTEVTPPAIFNLASR	12023185_1_993_-(pre=K,post=L);12034583_1_989_-(pre=K,post=L)	92	68	1.3634505E-19	4.59025E-12	0.0	0.0
SD7.mgf	index=18334	-1	060813-SludgeD36_13-18, Cmpd 21135, +MSn(958.01), 51.68 min	CID	958.01	1	1.4353346	2	TTFDQTVSSATIITSLTK	12040663_1_1754_+(pre=R,post=V)	97	90	1.3691466E-19	4.5649847E-12	0.0	0.0
SD7.mgf	index=89880	-1	060813-SludgeD36_25-30, Cmpd 16491, +MSn(1161.6), 42.32 min	CID	1161.6	2	-0.78702885	2	STSTLTALTGGTPANPTTLSVDSK	12018607_1_554_+(pre=R,post=W)	166	129	1.3923133E-19	4.674629E-12	0.0	0.0
SD7.mgf	index=63760	-1	060813-SludgeD36_19-24, Cmpd 16928, +MSn(835.3789), 41.69 min	CID	835.3789	0	-5.991117	2	EVADFFAHSSEFQR	12001250_1_816_+(pre=R,post=L)	139	138	1.4166903E-19	4.683503E-12	0.0	0.0
SD7.mgf	index=2235	-1	060813-SludgeD36_13-18, Cmpd 4150, +MSn(580.7685), 14.72 min	CID	580.7685	0	-1.6814977	4	EQLHGDPAATAGSHQGHGHAEGR	11960773_1_599_-(pre=R,post=Q)	134	111	1.4300423E-19	4.7971605E-12	0.0	0.0
SD7.mgf	index=114171	-1	060813-SludgeD36_31-36, Cmpd 16954, +MSn(776.3769), 44.11 min	CID	776.3769	0	-5.5030456	2	QGNALSWATSGGAGFK	11989394_464_731_+(pre=R,post=G)	87	86	1.4305021E-19	4.752039E-12	0.0	0.0
SD7.mgf	index=137113	-1	060813-SludgeD36_7-12, Cmpd 16725, +MSn(969.53), 41.94 min	CID	969.53	0	6.4212823	2	AVAVGPTGNLNIVDTVNQR	12048961_1194_4261_-(pre=R,post=V)	180	156	1.4525414E-19	4.85041E-12	0.0	0.0
SD7.mgf	index=92870	-1	060813-SludgeD36_25-30, Cmpd 19654, +MSn(693.3634), 50.44 min	CID	693.3634	0	-2.2006867	3	EQIIFPEIEYDKVDALR	12010417_1_575_+(pre=K,post=G)	135	129	1.4609351E-19	4.8626394E-12	0.0	0.0
SD7.mgf	index=11916	-1	060813-SludgeD36_13-18, Cmpd 14360, +MSn(869.42), 35.65 min	CID	869.42	0	-4.3525147	2	INYSDVTSIGNPSTNR	12038095_1_791_+(pre=R,post=M);12047361_1_791_+(pre=R,post=M)	118	111	1.4879422E-19	4.9428512E-12	0.0	0.0
SD7.mgf	index=92795	-1	060813-SludgeD36_25-30, Cmpd 19575, +MSn(693.7), 50.24 min	CID	693.7	1	0.91062844	3	EQIIFPEIEYDKVDALR	12010417_1_575_+(pre=K,post=G)	129	124	1.4959295E-19	4.979116E-12	0.0	0.0
SD7.mgf	index=15614	-1	060813-SludgeD36_13-18, Cmpd 18263, +MSn(936.997), 44.51 min	CID	936.997	0	6.709374	2	LGDYAAGYSYTAAPIIVK	11971904_1_642_+(pre=K,post=G)	88	78	1.4959757E-19	4.987856E-12	0.0	0.0
SD7.mgf	index=112958	-1	060813-SludgeD36_31-36, Cmpd 15676, +MSn(867.9495), 40.86 min	CID	867.9495	0	-0.28128427	2	FTPSGQAVANFGVAVNR	11978604_410_671_+(pre=R,post=R)	185	170	1.5683798E-19	5.220263E-12	0.0	0.0
SD7.mgf	index=114097	-1	060813-SludgeD36_31-36, Cmpd 16876, +MSn(776.37), 43.92 min	CID	776.37	0	-14.386534	2	QGNALSWATSGGAGFK	11989394_464_731_+(pre=R,post=G)	99	97	1.6541622E-19	5.495024E-12	0.0	0.0
SD7.mgf	index=92952	-1	060813-SludgeD36_25-30, Cmpd 19740, +MSn(693.3642), 50.67 min	CID	693.3642	0	-1.0563296	3	EQIIFPEIEYDKVDALR	12010417_1_575_+(pre=K,post=G)	125	120	1.6677313E-19	5.5509486E-12	0.0	0.0
SD7.mgf	index=69034	-1	060813-SludgeD36_19-24, Cmpd 22520, +MSn(871.47), 55.92 min	CID	871.47	0	-8.964658	2	VPIPDGSITDFVAVVGR	11941636_1_541_+(pre=R,post=D)	134	127	1.7148603E-19	5.707815E-12	0.0	0.0
SD7.mgf	index=68027	-1	060813-SludgeD36_19-24, Cmpd 21453, +MSn(857.4861), 53.11 min	CID	857.4861	0	6.6908875	2	VPIPTGSVTDFVAVVGR	12016759_1_990_+(pre=R,post=E)	155	147	1.7206424E-19	5.7270603E-12	0.0	0.0
SD7.mgf	index=133048	-1	060813-SludgeD36_7-12, Cmpd 12457, +MSn(867.9369), 32.31 min	CID	867.9369	0	0.42193285	2	SLPYASQQVNVENASK	11986614_1_715_-(pre=K,post=V)	111	103	1.7490932E-19	5.810379E-12	0.0	0.0
SD7.mgf	index=86781	-1	060813-SludgeD36_25-30, Cmpd 13234, +MSn(683.67), 34.61 min	CID	683.67	2	0.59780824	3	TAM+15.995ETM+15.995FPDGPLKPPSPAK	11993730_1_319_-(pre=R,post=G);12025151_364_903_+(pre=R,post=G)	86	75	1.9313134E-19	6.4491533E-12	0.0	0.0
SD7.mgf	index=20458	-1	060813-SludgeD36_13-18, Cmpd 23381, +MSn(1010.49), 57.53 min	CID	1010.49	1	-6.193154	2	GFEVLPIGEWSGITDDGAR	11993222_438_755_-(pre=K,post=R)	157	144	2.0411201E-19	6.815826E-12	0.0	0.0
SD7.mgf	index=64384	-1	060813-SludgeD36_19-24, Cmpd 17595, +MSn(757.38), 43.34 min	CID	757.38	0	-6.849868	3	VEGATEVYAAATHGVLSGPAVDR	12023217_260_979_-(pre=K,post=L)	127	105	2.0715166E-19	6.9490234E-12	0.0	0.0
SD7.mgf	index=144040	-1	060813-SludgeD36_7-12, Cmpd 24099, +MSn(1044.5678), 61.04 min	CID	1044.5677	0	-2.5709581	2	VAVAAPFSILSNSTDLDVLR	11949221_1_562_-(pre=K,post=N)	180	171	2.0861521E-19	6.9756033E-12	0.0	0.0
SD7.mgf	index=113551	-1	060813-SludgeD36_31-36, Cmpd 16299, +MSn(872.0862), 42.45 min	CID	872.0862	0	-4.759129	3	ATIGEM+15.995APDFSLPDQHGNTVTLAGR	12025015_5_457_-(pre=-,post=R)	132	104	2.1944163E-19	7.373443E-12	0.0	0.0
SD7.mgf	index=16333	-1	060813-SludgeD36_13-18, Cmpd 19028, +MSn(895.9463), 46.40 min	CID	895.9463	0	-3.6786652	2	SYELPDGQVITIGNER	11957153_105_587_-(pre=K,post=F)	173	172	2.2350898E-19	7.42483E-12	0.0	0.0
SD7.mgf	index=20239	-1	060813-SludgeD36_13-18, Cmpd 23151, +MSn(909.45), 56.91 min	CID	909.45	0	0.6040098	2	STPETADTIWELVEAR	12024933_1_987_-(pre=-,post=A)	171	157	2.252441E-19	7.482469E-12	0.0	0.0
SD7.mgf	index=11592	-1	060813-SludgeD36_13-18, Cmpd 14020, +MSn(836.43), 34.95 min	CID	836.43	0	-2.0431845	2	NQTIGNQAGNAFIPAR	12018519_175_1016_-(pre=R,post=V)	131	128	2.2590034E-19	7.504268E-12	0.0	0.0
SD7.mgf	index=93652	-1	060813-SludgeD36_25-30, Cmpd 20475, +MSn(698.37), 52.59 min	CID	698.37	1	-1.893492	3	EQIIFPEIEYDKIDALR	12011723_119_658_-(pre=K,post=G)	146	142	2.2695479E-19	7.554061E-12	0.0	0.0
SD7.mgf	index=141517	-1	060813-SludgeD36_7-12, Cmpd 21397, +MSn(734.38), 53.96 min	CID	734.38	1	-1.0522643	3	RLDEELTYVLTHELPSER	12008613_1_885_+(pre=K,post=Q)	115	107	2.2799538E-19	7.601782E-12	0.0	0.0
SD7.mgf	index=22566	-1	060813-SludgeD36_13-18, Cmpd 25629, +MSn(1022.5234), 63.45 min	CID	1022.5234	0	0.4178352	2	VGTLNFLANGGDLFTEFTK	12049025_4016_4377_-(pre=R,post=G)	163	146	2.2898784E-19	7.646494E-12	0.0	0.0
SD7.mgf	index=59336	-1	060813-SludgeD36_19-24, Cmpd 12282, +MSn(466.5034), 31.70 min	CID	466.5034	0	-3.5979605	4	VAVIGYGSQGHAHALNLR	12046263_1_634_-(pre=K,post=D)	100	88	2.2916566E-19	7.640801E-12	0.0	0.0
SD7.mgf	index=134648	-1	060813-SludgeD36_7-12, Cmpd 14137, +MSn(921.918), 35.79 min	CID	921.918	0	-3.5088282	2	QAFDNSVESLTSTDSNK	11937212_1_507_-(pre=R,post=Q)	149	131	2.2953223E-19	7.63985E-12	0.0	0.0
SD7.mgf	index=138349	-1	060813-SludgeD36_7-12, Cmpd 18028, +MSn(718.34), 45.27 min	CID	718.34	2	-2.4076807	3	QGPYNFGWGNTKPDWVER	11957687_1_589_+(pre=R,post=F)	87	72	2.3253634E-19	7.753186E-12	0.0	0.0
SD7.mgf	index=68096	-1	060813-SludgeD36_19-24, Cmpd 21527, +MSn(857.47), 53.31 min	CID	857.47	0	-12.100541	2	VPIPTGSVTDFVAVVGR	12016759_1_990_+(pre=R,post=E)	134	125	2.3635908E-19	7.867078E-12	0.0	0.0
SD7.mgf	index=57648	-1	060813-SludgeD36_19-24, Cmpd 10481, +MSn(835.4328), 28.00 min	CID	835.4328	1	-0.10839329	2	VIVNDLGSSVHGEGTGK	11931957_301_517_+(pre=K,post=A)	101	96	2.382214E-19	7.929064E-12	0.0	0.0
SD7.mgf	index=93277	-1	060813-SludgeD36_25-30, Cmpd 20081, +MSn(1188.55), 51.56 min	CID	1188.55	1	-6.0355587	2	AGAPDLTEEPPFDDEFIEVQR	12040219_1204_1737_-(pre=R,post=Q)	162	142	2.470443E-19	8.270482E-12	0.0	0.0
SD7.mgf	index=142164	-1	060813-SludgeD36_7-12, Cmpd 22090, +MSn(985.01), 55.77 min	CID	985.01	1	-9.701144	2	VTIAPIADLAGDEAILDDR	12007975_1_878_-(pre=R,post=Y)	185	176	2.561714E-19	8.554223E-12	0.0	0.0
SD7.mgf	index=4706	-1	060813-SludgeD36_13-18, Cmpd 6768, +MSn(657.8427), 20.64 min	CID	657.8427	0	1.5772756	2	VPGGSSGGSAAAVAAR	11993320_1_755_-(pre=K,post=L)	122	120	2.5691607E-19	8.534592E-12	0.0	0.0
SD7.mgf	index=4810	-1	060813-SludgeD36_13-18, Cmpd 6879, +MSn(657.84), 20.84 min	CID	657.84	0	-2.5050848	2	VPGGSSGGSAAAVAAR	11993320_1_755_-(pre=K,post=L)	110	108	2.5691607E-19	8.534592E-12	0.0	0.0
SD7.mgf	index=89355	-1	060813-SludgeD36_25-30, Cmpd 15937, +MSn(849.41), 40.92 min	CID	849.41	0	-6.035863	2	TTTGTDFDLDASAIAAK	12033647_1_253_-(pre=R,post=A)	113	109	2.602587E-19	8.662563E-12	0.0	0.0
SD7.mgf	index=66847	-1	060813-SludgeD36_19-24, Cmpd 20203, +MSn(873.44), 49.91 min	CID	873.44	0	-1.0481846	2	ISNALTYVSPDFSGFK	11942810_1_545_+(pre=R,post=F)	104	101	2.7158221E-19	9.021792E-12	0.0	0.0
SD7.mgf	index=67000	-1	060813-SludgeD36_19-24, Cmpd 20364, +MSn(873.44), 50.32 min	CID	873.44	0	-1.0481846	2	ISNALTYVSPDFSGFK	11942810_1_545_+(pre=R,post=F)	89	85	2.7203106E-19	9.036703E-12	0.0	0.0
SD7.mgf	index=69179	-1	060813-SludgeD36_19-24, Cmpd 22673, +MSn(871.4771), 56.32 min	CID	871.4771	0	-0.7704003	2	VPIPDGSITDFVAVVGR	11941636_1_541_+(pre=R,post=D)	170	160	2.7262387E-19	9.07413E-12	0.0	0.0
SD7.mgf	index=110434	-1	060813-SludgeD36_31-36, Cmpd 13026, +MSn(851.9138), 34.60 min	CID	851.9138	0	-2.2926269	2	AAVTAADAGSDDAEALVR	12012725_695_933_-(pre=K,post=E)	199	182	2.747825E-19	9.16175E-12	0.0	0.0
SD7.mgf	index=69108	-1	060813-SludgeD36_19-24, Cmpd 22598, +MSn(871.4795), 56.12 min	CID	871.4795	0	1.9610189	2	VPIPDGSITDFVAVVGR	11941636_1_541_+(pre=R,post=D)	186	172	2.84672E-19	9.475146E-12	0.0	0.0
SD7.mgf	index=138271	-1	060813-SludgeD36_7-12, Cmpd 17945, +MSn(992.49), 45.06 min	CID	992.49	0	-7.195097	2	ELDEGATGADLAADIGPGLAK	11995595_650_771_+(pre=R,post=A)	140	125	2.851534E-19	9.546289E-12	0.0	0.0
SD7.mgf	index=116339	-1	060813-SludgeD36_31-36, Cmpd 19235, +MSn(844.9534), 49.99 min	CID	844.9534	0	-0.650114	2	FVALPGEAGELGIYPR	11962574_87_503_+(pre=K,post=H);12031519_801_1216_-(pre=K,post=H)	165	157	2.8874993E-19	9.592093E-12	0.0	0.0
SD7.mgf	index=63943	-1	060813-SludgeD36_19-24, Cmpd 17121, +MSn(888.48), 42.16 min	CID	888.48	1	-1.5453498	2	VLVVGNPANTNAYIAMK	11968568_139_628_+(pre=K,post=S)	100	91	2.9259992E-19	9.739021E-12	0.0	0.0
SD7.mgf	index=87195	-1	060813-SludgeD36_25-30, Cmpd 13669, +MSn(913.9467), 35.55 min	CID	913.9467	0	-1.4692011	2	VAYVTGGM+15.995GGIGTAIC+57.021QR	11944758_196_550_+(pre=K,post=L);11948697_1_348_-(pre=K,post=L)	154	139	2.9523392E-19	9.843638E-12	0.0	0.0
SD7.mgf	index=143852	-1	060813-SludgeD36_7-12, Cmpd 23886, +MSn(1005.5118), 60.49 min	CID	1005.5118	0	-0.789107	2	YGTDGGLAEAGAFLDNIVVK	11957687_1_589_+(pre=R,post=K)	139	127	2.9821678E-19	9.97167E-12	0.0	0.0
SD7.mgf	index=139781	-1	060813-SludgeD36_7-12, Cmpd 19553, +MSn(704.08), 49.18 min	CID	704.08	0	-0.693502	3	IAAPVAGADATVNLTKPLFLK	11999849_1_804_+(pre=R,post=L)	101	90	3.0920815E-19	1.0351588E-11	0.0	0.0
SD7.mgf	index=109286	-1	060813-SludgeD36_31-36, Cmpd 11820, +MSn(841.43), 31.91 min	CID	841.43	0	1.3782128	2	YVQTNSSAVANTLSAR	12031155_176_682_+(pre=R,post=T)	149	145	3.1585496E-19	1.0492505E-11	0.0	0.0
SD7.mgf	index=34863	-1	060813-SludgeD36_1-6, Cmpd 8855, +MSn(781.3747), 26.41 min	CID	781.3747	0	-2.0309217	2	ATIGNTADPVSDASSR	12008613_1_885_+(pre=R,post=M)	128	123	3.1898724E-19	1.05965575E-11	0.0	0.0
SD7.mgf	index=138200	-1	060813-SludgeD36_7-12, Cmpd 17869, +MSn(941.9557), 44.87 min	CID	941.9557	0	0.6479625	2	SEDLAQGSTDVFSAIQSK	11957911_1_589_+(pre=K,post=T)	83	74	3.2450885E-19	1.08197175E-11	0.0	0.0
SD7.mgf	index=114810	-1	060813-SludgeD36_31-36, Cmpd 17625, +MSn(847.9), 45.86 min	CID	847.9	0	-5.470747	2	ANVEFFDDLGSPGGAAK	12043553_1_122_+(pre=K,post=M)	123	118	3.3399524E-19	1.1116842E-11	0.0	0.0
SD7.mgf	index=51388	-1	060813-SludgeD36_19-24, Cmpd 3871, +MSn(568.921), 13.89 min	CID	568.921	0	-1.287386	3	GTAM+15.995NPVDHPHGGGEGR	11952869_372_573_-(pre=R,post=T)	129	122	3.3438332E-19	1.1129759E-11	0.0	0.0
SD7.mgf	index=136088	-1	060813-SludgeD36_7-12, Cmpd 15649, +MSn(871.91), 39.25 min	CID	871.91	1	-2.6954017	2	GTFGNQDENYLLQSR	11947843_1_558_-(pre=K,post=V)	104	102	3.4475285E-19	1.1426837E-11	0.0	0.0
SD7.mgf	index=89516	-1	060813-SludgeD36_25-30, Cmpd 16106, +MSn(919.48), 41.34 min	CID	919.48	0	8.828629	2	GVTVNTVSPGYIGTDMVK	11935096_1_362_+(pre=K,post=A)	143	131	3.5023448E-19	1.1677457E-11	0.0	0.0
SD7.mgf	index=88267	-1	060813-SludgeD36_25-30, Cmpd 14794, +MSn(928.45), 38.13 min	CID	928.45	2	-0.8532596	2	TLESDGYQAVQVTTGER	11967440_2_624_-(pre=K,post=R)	150	139	3.5496111E-19	1.1814679E-11	0.0	0.0
SD7.mgf	index=140237	-1	060813-SludgeD36_7-12, Cmpd 20033, +MSn(923.8), 50.43 min	CID	923.8	1	-2.4226665	3	VFDQAGGEVLAEVPAATLHEDAPLYR	11981656_1_686_-(pre=R,post=R)	148	113	3.574028E-19	1.2017632E-11	0.0	0.0
SD7.mgf	index=61529	-1	060813-SludgeD36_19-24, Cmpd 14584, +MSn(900.44), 36.30 min	CID	900.44	2	-0.8350612	3	VYNDC+57.021GIPM+15.995VTGAATNPNLTKPGYK	12010209_1_903_+(pre=K,post=T)	93	65	3.6226636E-19	1.2172486E-11	0.0	0.0
SD7.mgf	index=39368	-1	060813-SludgeD36_1-6, Cmpd 13696, +MSn(769.39), 38.29 min	CID	769.39	0	1.427929	3	SSVVLLLPHGYEGQGPDHSSAR	11959619_1_595_-(pre=R,post=I);12015915_1_977_+(pre=R,post=I);12029763_1_1253_+(pre=R,post=I)	139	123	3.6663863E-19	1.2287344E-11	0.0	0.0
SD7.mgf	index=22039	-1	060813-SludgeD36_13-18, Cmpd 25060, +MSn(783.77), 61.96 min	CID	783.77	1	-2.076622	3	VAGAASVAGAPVLPEVVALAEPFGR	11934594_1_524_+(pre=R,post=A)	107	97	3.7625603E-19	1.2642552E-11	0.0	0.0
SD7.mgf	index=89497	-1	060813-SludgeD36_25-30, Cmpd 16086, +MSn(948.47), 41.29 min	CID	948.47	0	3.1532176	2	M+15.995TIQTTGSDDVIEQITK	11937720_1_310_-(pre=R,post=H);11968430_1_198_-(pre=R,post=H)	138	133	3.8098928E-19	1.2681012E-11	0.0	0.0
SD7.mgf	index=134229	-1	060813-SludgeD36_7-12, Cmpd 13697, +MSn(572.3268), 34.85 min	CID	572.3268	0	3.4126163	3	VVPPGTGIVHQVNIER	12003034_1_831_-(pre=K,post=L)	93	87	3.918981E-19	1.30186105E-11	0.0	0.0
SD7.mgf	index=66390	-1	060813-SludgeD36_19-24, Cmpd 19721, +MSn(800.899), 48.68 min	CID	800.899	0	-6.172835	2	IGYAAGPFDIAASYGK	12015385_1_969_+(pre=R,post=T)	103	100	3.9595295E-19	1.3153311E-11	0.0	0.0
SD7.mgf	index=92725	-1	060813-SludgeD36_25-30, Cmpd 19501, +MSn(873.44), 50.05 min	CID	873.44	0	-1.0481846	2	ISNALTYVSPDFSGFK	11942810_1_545_+(pre=R,post=F)	107	103	3.9675098E-19	1.3179821E-11	0.0	0.0
SD7.mgf	index=105684	-1	060813-SludgeD36_31-36, Cmpd 7973, +MSn(987.96), 23.54 min	CID	987.96	0	0.8031273	2	SSLGNDQGTQGVDAPASGASR	11930991_138_476_+(pre=R,post=G)	180	164	3.9939436E-19	1.33708175E-11	0.0	0.0
SD7.mgf	index=61212	-1	060813-SludgeD36_19-24, Cmpd 14252, +MSn(861.4127), 35.62 min	CID	861.4127	0	-2.7633264	2	QIPDPAEPGDLDPETK	11999459_651_801_+(pre=K,post=T)	113	108	4.0319763E-19	1.3393974E-11	0.0	0.0
SD7.mgf	index=135768	-1	060813-SludgeD36_7-12, Cmpd 15313, +MSn(799.38), 38.43 min	CID	799.38	2	-14.313502	3	HDELIATGEATHNSLLEDATTR	11973390_1_648_+(pre=R,post=R)	73	62	4.0636874E-19	1.36188396E-11	0.0	0.0
SD7.mgf	index=17145	-1	060813-SludgeD36_13-18, Cmpd 19884, +MSn(1056.53), 48.52 min	CID	1056.53	-1	7.2456822	2	TSDTAGDGTTTATVLAQAIYR	11993076_1_754_+(pre=K,post=E)	271	212	4.0971727E-19	1.3716405E-11	0.0	0.0
SD7.mgf	index=21081	-1	060813-SludgeD36_13-18, Cmpd 24039, +MSn(1146.07), 59.27 min	CID	1146.07	0	1.0651221	2	LDFDNTPATLIGAAGSGWDTLR	11932676_1_519_+(pre=K,post=T)	218	179	4.1277512E-19	1.3833539E-11	0.0	0.0
SD7.mgf	index=12174	-1	060813-SludgeD36_13-18, Cmpd 14631, +MSn(903.9428), 36.20 min	CID	903.9428	0	-4.7264504	2	AAVPSGASTGEYEAVELR	12033459_1_192_-(pre=R,post=D)	166	147	4.2638402E-19	1.4216422E-11	0.0	0.0
SD7.mgf	index=111679	-1	060813-SludgeD36_31-36, Cmpd 14333, +MSn(955.47), 37.61 min	CID	955.47	-1	13.630249	2	VYM+15.995QPASEGTGVIAGGAMR	11971684_206_641_+(pre=R,post=A)	182	165	4.3958487E-19	1.4678873E-11	0.0	0.0
SD7.mgf	index=116024	-1	060813-SludgeD36_31-36, Cmpd 18904, +MSn(922.4739), 49.15 min	CID	922.4739	0	0.46315274	2	DASDTGSPEVQIALLTAR	12000013_308_589_+(pre=R,post=I)	230	200	4.4113816E-19	1.4708353E-11	0.0	0.0
SD7.mgf	index=115160	-1	060813-SludgeD36_31-36, Cmpd 17993, +MSn(895.9496), 46.81 min	CID	895.9496	0	0.0	2	SYELPDGQVITIGNER	11957153_105_587_-(pre=K,post=F)	163	161	4.5950876E-19	1.5264595E-11	0.0	0.0
SD7.mgf	index=139803	-1	060813-SludgeD36_7-12, Cmpd 19576, +MSn(1037.5), 49.24 min	CID	1037.5	2	-3.4722333	2	GSGNFNVFDDVTAGGSSTVLK	11955733_1_583_-(pre=K,post=T)	190	166	4.6266347E-19	1.5488924E-11	0.0	0.0
SD7.mgf	index=141014	-1	060813-SludgeD36_7-12, Cmpd 20860, +MSn(941.48), 52.55 min	CID	941.48	1	5.5469785	2	FAIIDGPDLSSIADYQR	12048853_1997_4076_+(pre=R,post=D)	152	141	4.7056573E-19	1.5662513E-11	0.0	0.0
SD7.mgf	index=114673	-1	060813-SludgeD36_31-36, Cmpd 17481, +MSn(867.45), 45.48 min	CID	867.45	0	-8.161877	2	ALLEQGEDVGLATVYR	12009103_1_371_-(pre=K,post=V)	143	139	4.732282E-19	1.5720349E-11	0.0	0.0
SD7.mgf	index=65705	-1	060813-SludgeD36_19-24, Cmpd 18995, +MSn(895.9465), 46.86 min	CID	895.9465	0	-3.474295	2	SYELPDGQVITIGNER	11957153_105_587_-(pre=K,post=F)	134	129	4.734431E-19	1.5727485E-11	0.0	0.0
SD7.mgf	index=19658	-1	060813-SludgeD36_13-18, Cmpd 22538, +MSn(1056.15), 55.31 min	CID	1056.15	2	-5.9740777	3	M+15.995DALNGETPYDYAAILGAFGSQNTSEKER	11972260_1_643_+(pre=K,post=I)	136	96	4.7424193E-19	1.5974565E-11	0.0	0.0
SD7.mgf	index=38233	-1	060813-SludgeD36_1-6, Cmpd 12496, +MSn(812.43), 35.25 min	CID	812.43	1	6.729332	2	STGSYSLVTQQPLGGK	11945313_1_551_+(pre=R,post=A)	107	104	4.837349E-19	1.6069372E-11	0.0	0.0
SD7.mgf	index=70435	-1	060813-SludgeD36_19-24, Cmpd 24009, +MSn(904.43), 59.84 min	CID	904.43	1	-4.6916018	2	M+15.995LPLLDAAVDEFDDAR	12036359_202_1050_-(pre=K,post=I)	128	128	5.012554E-19	1.6651392E-11	0.0	0.0
SD7.mgf	index=93961	-1	060813-SludgeD36_25-30, Cmpd 20801, +MSn(625.0022), 53.44 min	CID	625.0022	0	-2.4413917	3	NTVPVAFEGGQLPLFQR	11975376_1_402_+(pre=R,post=L)	127	114	5.0141347E-19	1.6689263E-11	0.0	0.0
SD7.mgf	index=139388	-1	060813-SludgeD36_7-12, Cmpd 19135, +MSn(635.64), 48.12 min	CID	635.64	1	-8.61329	3	IEPEAIEYGENFISHR	11974070_1_651_+(pre=R,post=E)	115	111	5.0236105E-19	1.6688121E-11	0.0	0.0
SD7.mgf	index=66918	-1	060813-SludgeD36_19-24, Cmpd 20278, +MSn(873.4386), 50.10 min	CID	873.4386	0	-2.655401	2	ISNALTYVSPDFSGFK	11942810_1_545_+(pre=R,post=F)	109	106	5.0417093E-19	1.6748245E-11	0.0	0.0
SD7.mgf	index=3098	-1	060813-SludgeD36_13-18, Cmpd 5077, +MSn(738.83), 17.08 min	CID	738.83	0	2.147879	2	ASADGC+57.021NPQGASVSR	11964906_1_614_+(pre=R,post=G)	145	142	5.1185724E-19	1.6965514E-11	0.0	0.0
SD7.mgf	index=58485	-1	060813-SludgeD36_19-24, Cmpd 11385, +MSn(566.2908), 29.87 min	CID	566.2908	0	-2.1556072	3	VLVNDLGSSVHGEGTGR	12009223_1_764_-(pre=K,post=A)	99	93	5.2282173E-19	1.7401825E-11	0.0	0.0
SD7.mgf	index=7854	-1	060813-SludgeD36_13-18, Cmpd 10087, +MSn(942.42), 27.12 min	CID	942.42	0	-2.0724528	2	EHGNPETSTDAELADAAR	12019921_94_978_-(pre=R,post=A)	217	177	5.2538806E-19	1.7517397E-11	0.0	0.0
SD7.mgf	index=60938	-1	060813-SludgeD36_19-24, Cmpd 13964, +MSn(810.93), 35.03 min	CID	810.93	0	-3.9890625	2	IVSTYTPGGTADVIAR	12045967_1950_2530_-(pre=K,post=T)	113	109	5.2625753E-19	1.7481946E-11	0.0	0.0
SD7.mgf	index=90909	-1	060813-SludgeD36_25-30, Cmpd 17580, +MSn(880.92), 45.10 min	CID	880.92	0	1.6628596	2	TGAGDGDDEQIIVDLSR	11956567_259_585_-(pre=-,post=V)	157	151	5.4443193E-19	1.8121107E-11	0.0	0.0
SD7.mgf	index=15488	-1	060813-SludgeD36_13-18, Cmpd 18129, +MSn(959.15), 44.18 min	CID	959.15	1	-2.015064	3	LAAPDFGIDPTAPLDQQAADNQPGRPAK	11980404_1_680_-(pre=R,post=F)	180	129	5.4711E-19	1.8419235E-11	0.0	0.0
SD7.mgf	index=55644	-1	060813-SludgeD36_19-24, Cmpd 8376, +MSn(816.9015), 23.86 min	CID	816.9015	0	-1.1954457	2	VSYGNVNHTAATVDGK	11980556_59_681_-(pre=K,post=T)	121	115	5.584106E-19	1.8550052E-11	0.0	0.0
SD7.mgf	index=23008	-1	060813-SludgeD36_13-18, Cmpd 26102, +MSn(1088.12), 64.69 min	CID	1088.12	0	2.5802526	2	ALVNEPAALLLDEPLGALDLK	12029673_1_1099_-(pre=R,post=L)	153	130	5.667468E-19	1.8973396E-11	0.0	0.0
SD7.mgf	index=55447	-1	060813-SludgeD36_19-24, Cmpd 8168, +MSn(830.39), 23.43 min	CID	830.39	1	-6.5810766	2	M+15.995GHAGALISGGADTADAK	11927383_26_507_-(pre=R,post=L);12030209_1_196_+(pre=R,post=L)	133	127	5.685453E-19	1.8956338E-11	0.0	0.0
SD7.mgf	index=38695	-1	060813-SludgeD36_1-6, Cmpd 12981, +MSn(727.69), 36.48 min	CID	727.69	1	-2.9080386	3	VC+57.021HLDTC+57.021PVGIATQNPELR	11961081_1_600_-(pre=R,post=A);12036207_1_1085_+(pre=R,post=Q)	83	79	5.7214465E-19	1.9105384E-11	0.0	0.0
SD7.mgf	index=18333	-1	060813-SludgeD36_13-18, Cmpd 21134, +MSn(682.34), 51.68 min	CID	682.34	0	-1.5206437	3	VAGWLSHYTELLEQDQR	11971878_429_642_-(pre=R,post=I)	102	96	5.8660345E-19	1.9524762E-11	0.0	0.0
SD7.mgf	index=66462	-1	060813-SludgeD36_19-24, Cmpd 19796, +MSn(969.52), 48.87 min	CID	969.52	1	-6.140069	2	TLLLGPNC+57.021PGLITPDEVK	11993600_1_757_-(pre=K,post=I)	122	95	5.884371E-19	1.9619568E-11	0.0	0.0
SD7.mgf	index=38388	-1	060813-SludgeD36_1-6, Cmpd 12659, +MSn(811.9224), 35.67 min	CID	811.9224	0	-0.52621514	2	STGSYSLVTQQPLGGK	11945313_1_551_+(pre=R,post=A)	117	114	5.9220404E-19	1.9672649E-11	0.0	0.0
SD7.mgf	index=18488	-1	060813-SludgeD36_13-18, Cmpd 21298, +MSn(938.97), 52.10 min	CID	938.97	0	2.0800762	2	AILDDVYADQVAELADR	12019921_94_978_-(pre=R,post=F)	158	147	5.9341813E-19	1.9751584E-11	0.0	0.0
SD7.mgf	index=141346	-1	060813-SludgeD36_7-12, Cmpd 21214, +MSn(677.02), 53.48 min	CID	677.02	1	-5.9218793	3	APANELVM+15.995GITGLTQNINR	12033367_1_925_+(pre=K,post=I)	80	76	5.9520706E-19	1.9875497E-11	0.0	0.0
SD7.mgf	index=65173	-1	060813-SludgeD36_19-24, Cmpd 18429, +MSn(872.8852), 45.42 min	CID	872.8852	0	-4.754773	2	VVGWYDNEWGYSNR	11998365_1_156_+(pre=K,post=L)	127	118	6.0025256E-19	1.9844031E-11	0.0	0.0
SD7.mgf	index=4681	-1	060813-SludgeD36_13-18, Cmpd 6742, +MSn(884.8942), 20.59 min	CID	884.8942	0	-2.7589734	2	HYAHVDC+57.021PGHADYVK	11938760_1_534_+(pre=R,post=N)	159	136	6.1062013E-19	2.023901E-11	0.0	0.0
SD7.mgf	index=94212	-1	060813-SludgeD36_25-30, Cmpd 21064, +MSn(780.93), 54.13 min	CID	780.93	0	9.37893	2	ILGFAALTVVGDGDGR	11948815_1_422_+(pre=R,post=V)	136	133	6.1429705E-19	2.0406567E-11	0.0	0.0
SD7.mgf	index=141334	-1	060813-SludgeD36_7-12, Cmpd 21201, +MSn(1051.55), 53.45 min	CID	1051.55	1	-11.467839	2	ESLGIVSAANASTLIEDGVVR	12004322_1_842_-(pre=R,post=I)	198	167	6.2819156E-19	2.1030427E-11	0.0	0.0
SD7.mgf	index=141651	-1	060813-SludgeD36_7-12, Cmpd 21540, +MSn(732.39), 54.33 min	CID	732.39	1	0.94587576	3	TAILATGTNFADALAAGPVTYR	12027107_1_1044_+(pre=K,post=E)	124	110	6.2896043E-19	2.1078667E-11	0.0	0.0
SD7.mgf	index=63357	-1	060813-SludgeD36_19-24, Cmpd 16504, +MSn(947.97), 40.64 min	CID	947.97	1	5.5089827	2	VLSTNVGDDNAEGIFTGGK	11984522_1_702_+(pre=K,post=A)	103	92	6.411446E-19	2.1409468E-11	0.0	0.0
SD7.mgf	index=65127	-1	060813-SludgeD36_19-24, Cmpd 18380, +MSn(725.7), 45.30 min	CID	725.7	1	-2.4952989	3	PAHPLAAFGIGTATFSSAGDGTK	11936164_276_527_+(pre=-,post=V)	59	52	6.6767336E-19	2.2397494E-11	0.0	0.0
SD7.mgf	index=3171	-1	060813-SludgeD36_13-18, Cmpd 5154, +MSn(738.8265), 17.27 min	CID	738.8265	0	-2.6435435	2	ASADGC+57.021NPQGASVSR	11964906_1_614_+(pre=R,post=G)	134	131	6.7068254E-19	2.222978E-11	0.0	0.0
SD7.mgf	index=34944	-1	060813-SludgeD36_1-6, Cmpd 8940, +MSn(781.3727), 26.61 min	CID	781.3727	0	-4.60863	2	ATIGNTADPVSDASSR	12008613_1_885_+(pre=R,post=M)	147	141	6.7426925E-19	2.2398805E-11	0.0	0.0
SD7.mgf	index=89743	-1	060813-SludgeD36_25-30, Cmpd 16344, +MSn(1075.52), 41.95 min	CID	1075.52	1	-5.307542	2	VFTDEGDSVPVTVVDVSNNR	11936622_82_529_+(pre=R,post=V)	156	134	6.95687E-19	2.3262142E-11	0.0	0.0
SD7.mgf	index=136358	-1	060813-SludgeD36_7-12, Cmpd 15933, +MSn(602.6535), 39.96 min	CID	602.6535	0	-0.303832	3	IINEPTAAALAFGM+15.995DKK	11977686_1_667_-(pre=R,post=E)	104	97	6.9969125E-19	2.3288824E-11	0.0	0.0
SD7.mgf	index=141592	-1	060813-SludgeD36_7-12, Cmpd 21476, +MSn(870.12), 54.16 min	CID	870.12	1	10.550206	3	SDSAKPDASTIIYTLTDEAPALATR	12026025_1_273_-(pre=-,post=S)	124	97	7.0641416E-19	2.3736173E-11	0.0	0.0
SD7.mgf	index=114885	-1	060813-SludgeD36_31-36, Cmpd 17704, +MSn(848.4), 46.06 min	CID	848.4	1	-7.4490533	2	ANVEFFDDLGSPGGAAK	12043553_1_122_+(pre=K,post=M)	114	108	7.2510787E-19	2.4134804E-11	0.0	0.0
SD7.mgf	index=62806	-1	060813-SludgeD36_19-24, Cmpd 15925, +MSn(1046.5), 39.25 min	CID	1046.5	1	-8.722408	2	M+15.995HYFTDAAQNAAAPLGGIAR	11933306_1_520_-(pre=K,post=K)	279	229	7.2710825E-19	2.4312795E-11	0.0	0.0
SD7.mgf	index=133955	-1	060813-SludgeD36_7-12, Cmpd 13409, +MSn(853.907), 34.26 min	CID	853.907	0	0.71477574	2	FLEAM+15.995AAGLNGPDAEGK	11953189_1_450_+(pre=R,post=N);11975594_1_657_-(pre=R,post=N)	101	92	7.6614073E-19	2.5500558E-11	0.0	0.0
SD7.mgf	index=18442	-1	060813-SludgeD36_13-18, Cmpd 21249, +MSn(939.47), 51.97 min	CID	939.47	1	0.29363087	2	AILDDVYADQVAELADR	12019921_94_978_-(pre=R,post=F)	151	142	7.787017E-19	2.5918642E-11	0.0	0.0
SD7.mgf	index=55642	-1	060813-SludgeD36_19-24, Cmpd 8374, +MSn(544.9365), 23.86 min	CID	544.9365	0	-1.5680557	3	VSYGNVNHTAATVDGK	11980556_59_681_-(pre=K,post=T)	97	91	7.874539E-19	2.615873E-11	0.0	0.0
SD7.mgf	index=132868	-1	060813-SludgeD36_7-12, Cmpd 12268, +MSn(698.3), 31.93 min	CID	698.3	1	-13.698874	3	M+15.995GGTTTEM+15.995VSHYYLAENR	12035847_1_957_+(pre=R,post=V)	130	112	7.9055947E-19	2.6358696E-11	0.0	0.0
SD7.mgf	index=19980	-1	060813-SludgeD36_13-18, Cmpd 22879, +MSn(1033.03), 56.20 min	CID	1033.03	0	-3.5450048	2	ALIQSSIYDQFLPDAIDR	11953589_1_576_-(pre=R,post=V)	151	139	7.985004E-19	2.6623462E-11	0.0	0.0
SD7.mgf	index=141160	-1	060813-SludgeD36_7-12, Cmpd 21015, +MSn(829.43), 52.96 min	CID	829.43	2	1.0081921	3	LIGLGGAGDVNPVSC+57.021VFSGQNVAPR	11985786_1_710_-(pre=R,post=L)	117	91	8.049224E-19	2.7046141E-11	0.0	0.0
SD7.mgf	index=64651	-1	060813-SludgeD36_19-24, Cmpd 17876, +MSn(679.66), 44.05 min	CID	679.66	1	-4.9105635	3	TLEAASHFAENYDELVAR	11995281_1_591_+(pre=K,post=G)	106	98	8.31025E-19	2.7707892E-11	0.0	0.0
SD7.mgf	index=141585	-1	060813-SludgeD36_7-12, Cmpd 21469, +MSn(732.72), 54.15 min	CID	732.72	2	-5.1951327	3	TAILATGTNFADALAAGPVTYR	12027107_1_1044_+(pre=K,post=E)	106	92	8.31812E-19	2.7876932E-11	0.0	0.0
SD7.mgf	index=20077	-1	060813-SludgeD36_13-18, Cmpd 22981, +MSn(661.6637), 56.47 min	CID	661.6637	0	-2.6750972	3	ELAAFAQFASDLDEATRK	11945215_48_551_-(pre=R,post=Q);11978238_1_378_+(pre=R,post=Q)	151	141	8.3366824E-19	2.779602E-11	0.0	0.0
SD7.mgf	index=37338	-1	060813-SludgeD36_1-6, Cmpd 11556, +MSn(830.4132), 32.93 min	CID	830.4132	0	0.44099864	2	EGTLGITNQDNLAEGK	11986266_1_713_+(pre=K,post=L)	95	93	8.391777E-19	2.787696E-11	0.0	0.0
SD7.mgf	index=39356	-1	060813-SludgeD36_1-6, Cmpd 13683, +MSn(769.72), 38.26 min	CID	769.72	1	-4.4150915	3	SSVVLLLPHGYEGQGPDHSSAR	11959619_1_595_-(pre=R,post=I);12015915_1_977_+(pre=R,post=I);12029763_1_1253_+(pre=R,post=I)	153	130	8.731525E-19	2.9262398E-11	0.0	0.0
SD7.mgf	index=142763	-1	060813-SludgeD36_7-12, Cmpd 22724, +MSn(772.39), 57.44 min	CID	772.39	0	-4.188104	3	DTKEDDLFTIIYTSGTTGLPK	11937040_1_530_+(pre=R,post=G);12008841_1_888_+(pre=R,post=G)	58	50	8.868352E-19	2.968923E-11	0.0	0.0
SD7.mgf	index=107595	-1	060813-SludgeD36_31-36, Cmpd 9993, +MSn(783.42), 27.85 min	CID	783.42	0	2.8826265	2	EKPQEGEVLAVGPGR	11939342_1_348_+(pre=K,post=W)	159	154	8.95732E-19	2.9689046E-11	0.0	0.0
SD7.mgf	index=137246	-1	060813-SludgeD36_7-12, Cmpd 16865, +MSn(596.6684), 42.30 min	CID	596.6684	0	0.30687988	3	IINEPTAAALAYGLDKK	12006348_1_862_+(pre=R,post=H)	80	77	9.018031E-19	3.0016004E-11	0.0	0.0
SD7.mgf	index=112275	-1	060813-SludgeD36_31-36, Cmpd 14959, +MSn(809.9331), 39.10 min	CID	809.9331	0	2.5621877	2	KSTPFAAQVASEVAGR	11935638_44_448_+(pre=R,post=A);11938688_163_534_+(pre=R,post=A);11968686_180_584_+(pre=R,post=A);12014495_561_957_+(pre=R,post=A)	145	139	9.486993E-19	3.1515204E-11	0.0	0.0
SD7.mgf	index=111286	-1	060813-SludgeD36_31-36, Cmpd 13921, +MSn(871.4567), 36.64 min	CID	871.4567	0	-0.98053217	2	INAITVPADSGDTLAQR	12008055_344_763_+(pre=K,post=F);12014235_87_491_-(pre=K,post=F)	134	129	9.487464E-19	3.1578483E-11	0.0	0.0
SD7.mgf	index=116102	-1	060813-SludgeD36_31-36, Cmpd 18986, +MSn(922.4724), 49.36 min	CID	922.4724	0	-1.1247995	2	DASDTGSPEVQIALLTAR	12000013_308_589_+(pre=R,post=I)	209	184	9.513532E-19	3.1719852E-11	0.0	0.0
SD7.mgf	index=69557	-1	060813-SludgeD36_19-24, Cmpd 23070, +MSn(968.53), 57.37 min	CID	968.53	0	-11.469207	2	VLIAPIADIAGDEVVLDGR	12033591_1_1382_+(pre=R,post=Y)	138	127	9.514102E-19	3.1770038E-11	0.0	0.0
SD7.mgf	index=20726	-1	060813-SludgeD36_13-18, Cmpd 23665, +MSn(832.4459), 58.28 min	CID	832.4459	0	0.14664055	2	SAFFITGPWSVPNIK	11979624_173_676_-(pre=K,post=K)	81	79	9.688373E-19	3.2112122E-11	0.0	0.0
SD7.mgf	index=142243	-1	060813-SludgeD36_7-12, Cmpd 22174, +MSn(984.53), 55.99 min	CID	984.53	0	12.336999	2	VTIAPIADLAGDEAILDDR	12007975_1_878_-(pre=R,post=Y)	168	156	9.899338E-19	3.305644E-11	0.0	0.0
SD7.mgf	index=133900	-1	060813-SludgeD36_7-12, Cmpd 13351, +MSn(989.03), 34.14 min	CID	989.03	0	0.80225843	2	TTSNIVGGHVGSPVTLANPR	11943776_1_547_+(pre=R,post=G)	224	185	1.0011728E-18	3.3476867E-11	0.0	0.0
SD7.mgf	index=141142	-1	060813-SludgeD36_7-12, Cmpd 20996, +MSn(935.47), 52.91 min	CID	935.47	0	-5.2196083	3	LIESSEPLDDTNYKPSAAQWLSALR	11985786_1_710_-(pre=K,post=K)	110	76	1.0697044E-18	3.594306E-11	0.0	0.0
SD7.mgf	index=93292	-1	060813-SludgeD36_25-30, Cmpd 20097, +MSn(698.37), 51.60 min	CID	698.37	1	-1.893492	3	EQIIFPEIEYDKIDALR	12011723_119_658_-(pre=K,post=G)	107	103	1.0851949E-18	3.6120093E-11	0.0	0.0
SD7.mgf	index=21836	-1	060813-SludgeD36_13-18, Cmpd 24845, +MSn(1051.5331), 61.40 min	CID	1051.5331	0	4.52745	2	IYQLPDQQFANLYWFR	11957181_3_587_-(pre=K,post=A)	215	188	1.0969691E-18	3.6440632E-11	0.0	0.0
SD7.mgf	index=112658	-1	060813-SludgeD36_31-36, Cmpd 15361, +MSn(931.97), 40.08 min	CID	931.97	0	-3.732943	2	LTYWQGVGAQASPTVER	12005456_603_853_-(pre=R,post=L)	157	141	1.0992287E-18	3.6587202E-11	0.0	0.0
SD7.mgf	index=143906	-1	060813-SludgeD36_7-12, Cmpd 23943, +MSn(1045.07), 60.64 min	CID	1045.07	1	-2.073289	2	VAVAAPFSILSNSTDLDVLR	11949221_1_562_-(pre=K,post=N)	145	140	1.1253815E-18	3.7630118E-11	0.0	0.0
SD7.mgf	index=19957	-1	060813-SludgeD36_13-18, Cmpd 22855, +MSn(1024.52), 56.14 min	CID	1024.52	1	-2.3533087	2	DGSVDIASFEASPDAALLLR	12037397_1_1010_+(pre=R,post=G)	241	216	1.1447386E-18	3.8277374E-11	0.0	0.0
SD7.mgf	index=55702	-1	060813-SludgeD36_19-24, Cmpd 8437, +MSn(646.9925), 23.99 min	CID	646.9925	0	-3.773455	3	LGGGM+15.995VITNHTAPTAGNSPK	11991552_1_744_+(pre=K,post=T)	111	98	1.1793157E-18	3.943355E-11	0.0	0.0
SD7.mgf	index=7755	-1	060813-SludgeD36_13-18, Cmpd 9983, +MSn(628.61), 26.92 min	CID	628.61	0	-11.262943	3	EHGNPETSTDAELADAAR	12019921_94_978_-(pre=R,post=A)	88	83	1.1814267E-18	3.9390925E-11	0.0	0.0
SD7.mgf	index=142727	-1	060813-SludgeD36_7-12, Cmpd 22686, +MSn(722.3818), 57.34 min	CID	722.3818	0	-1.9433019	3	QIVGVSAALIPFLEHDDANR	11926537_1_505_-(pre=-,post=A)	127	116	1.2117929E-18	4.0519515E-11	0.0	0.0
SD7.mgf	index=133055	-1	060813-SludgeD36_7-12, Cmpd 12464, +MSn(890.45), 32.33 min	CID	890.45	0	3.0844972	2	SQVFSTAADNQSQVGIK	11963578_1_610_+(pre=K,post=V)	104	96	1.2203804E-18	4.0619667E-11	0.0	0.0
SD7.mgf	index=7852	-1	060813-SludgeD36_13-18, Cmpd 10085, +MSn(628.62), 27.12 min	CID	628.62	0	4.660528	3	EHGNPETSTDAELADAAR	12019921_94_978_-(pre=R,post=A)	89	84	1.2359751E-18	4.1209668E-11	0.0	0.0
SD7.mgf	index=18704	-1	060813-SludgeD36_13-18, Cmpd 21530, +MSn(975.5), 52.70 min	CID	975.5	0	-9.885658	2	SLLWTNAPAFAAAGYTAPK	11998261_1_791_+(pre=K,post=T)	93	84	1.2391864E-18	4.1379625E-11	0.0	0.0
SD7.mgf	index=111036	-1	060813-SludgeD36_31-36, Cmpd 13658, +MSn(795.4), 36.01 min	CID	795.4	0	0.61388177	2	AVPATQSNLDAFEAR	12038347_1_445_+(pre=K,post=R)	134	131	1.2492549E-18	4.1406566E-11	0.0	0.0
SD7.mgf	index=51329	-1	060813-SludgeD36_19-24, Cmpd 3807, +MSn(426.9425), 13.73 min	CID	426.9425	0	-1.5010644	4	GTAM+15.995NPVDHPHGGGEGR	11952869_372_573_-(pre=R,post=T)	120	112	1.2672888E-18	4.2180984E-11	0.0	0.0
SD7.mgf	index=56115	-1	060813-SludgeD36_19-24, Cmpd 8872, +MSn(824.8917), 24.85 min	CID	824.8917	0	-0.665925	2	TNDVSTNAGDIANTGAK	11948187_95_559_-(pre=K,post=L)	126	117	1.2756614E-18	4.245966E-11	0.0	0.0
SD7.mgf	index=69355	-1	060813-SludgeD36_19-24, Cmpd 22857, +MSn(881.96), 56.80 min	CID	881.96	1	4.328923	2	SVTVNEVEELFAATPR	12003252_47_833_+(pre=R,post=I)	132	127	1.2936872E-18	4.2975484E-11	0.0	0.0
SD7.mgf	index=20346	-1	060813-SludgeD36_13-18, Cmpd 23263, +MSn(968.54), 57.21 min	CID	968.54	0	-1.1973348	2	VLIAPIADIAGDEVVLDGR	12033591_1_1382_+(pre=R,post=Y)	148	133	1.3056515E-18	4.3599065E-11	0.0	0.0
SD7.mgf	index=54000	-1	060813-SludgeD36_19-24, Cmpd 6645, +MSn(590.2635), 20.37 min	CID	590.2635	0	-5.6871457	3	HYAHVDC+57.021PGHADYVK	11938760_1_534_+(pre=R,post=N)	88	82	1.3191664E-18	4.3723785E-11	0.0	0.0
SD7.mgf	index=51449	-1	060813-SludgeD36_19-24, Cmpd 3937, +MSn(568.921), 14.07 min	CID	568.921	0	-1.287386	3	GTAM+15.995NPVDHPHGGGEGR	11952869_372_573_-(pre=R,post=T)	116	108	1.3584434E-18	4.5215012E-11	0.0	0.0
SD7.mgf	index=3255	-1	060813-SludgeD36_13-18, Cmpd 5242, +MSn(738.83), 17.48 min	CID	738.83	0	2.147879	2	ASADGC+57.021NPQGASVSR	11964906_1_614_+(pre=R,post=G)	127	124	1.3874616E-18	4.598743E-11	0.0	0.0
SD7.mgf	index=142832	-1	060813-SludgeD36_7-12, Cmpd 22797, +MSn(969.04), 57.63 min	CID	969.04	1	-2.9292333	2	VLIAPIADIAGDEVVLDGR	12033591_1_1382_+(pre=R,post=Y)	179	165	1.3941267E-18	4.655348E-11	0.0	0.0
SD7.mgf	index=69444	-1	060813-SludgeD36_19-24, Cmpd 22951, +MSn(1089.05), 57.05 min	CID	1089.05	1	-7.932908	2	GMVAPANLQDIIYDSNVVTR	11933306_1_520_-(pre=K,post=A)	192	171	1.4232522E-18	4.7590216E-11	0.0	0.0
SD7.mgf	index=57625	-1	060813-SludgeD36_19-24, Cmpd 10457, +MSn(676.34), 27.95 min	CID	676.34	0	5.6853604	3	IFTLHADHEQNASTSTVR	11987990_1_723_-(pre=R,post=L)	101	79	1.4286699E-18	4.7634462E-11	0.0	0.0
SD7.mgf	index=21160	-1	060813-SludgeD36_13-18, Cmpd 24123, +MSn(1146.07), 59.49 min	CID	1146.07	0	1.0651221	2	LDFDNTPATLIGAAGSGWDTLR	11932676_1_519_+(pre=K,post=T)	196	162	1.4441944E-18	4.840001E-11	0.0	0.0
SD7.mgf	index=136171	-1	060813-SludgeD36_7-12, Cmpd 15736, +MSn(931.93), 39.46 min	CID	931.93	0	6.68036	2	ELDPDSEEGQAFLQER	11970556_1_636_+(pre=K,post=V)	138	127	1.4693819E-18	4.8811954E-11	0.0	0.0
SD7.mgf	index=139412	-1	060813-SludgeD36_7-12, Cmpd 19160, +MSn(911.94), 48.18 min	CID	911.94	1	-3.9832926	2	GFQNPDEVGAAAVDYLR	11990604_1_500_+(pre=K,post=V);12006918_375_868_-(pre=K,post=V)	122	115	1.4731369E-18	4.903252E-11	0.0	0.0
SD7.mgf	index=138368	-1	060813-SludgeD36_7-12, Cmpd 18048, +MSn(944.79), 45.33 min	CID	944.79	2	-4.0928454	3	NPETISDQGLKPM+15.995YQDEYILGFQK	12005858_1_857_+(pre=K,post=Q)	101	71	1.4796313E-18	4.9677956E-11	0.0	0.0
SD7.mgf	index=18961	-1	060813-SludgeD36_13-18, Cmpd 21803, +MSn(995.51), 53.41 min	CID	995.51	1	8.5582485	2	AEADFGLDGIDLTNITPAR	11967868_19_625_+(pre=K,post=R)	177	154	1.496512E-18	4.997239E-11	0.0	0.0
SD7.mgf	index=63175	-1	060813-SludgeD36_19-24, Cmpd 16313, +MSn(763.4585), 40.17 min	CID	763.4585	0	-0.23983678	2	KPIVGFIAGVTAPAGK	11927383_26_507_-(pre=K,post=R);11993600_1_757_-(pre=K,post=R);12030209_1_196_+(pre=K,post=R)	75	72	1.5220975E-18	5.0563134E-11	0.0	0.0
SD7.mgf	index=66975	-1	060813-SludgeD36_19-24, Cmpd 20337, +MSn(694.03), 50.25 min	CID	694.03	2	-5.4850225	3	EQIIFPEIEYDKVDALR	12010417_1_575_+(pre=K,post=G)	78	72	1.5350171E-18	5.109217E-11	0.0	0.0
SD7.mgf	index=3520	-1	060813-SludgeD36_13-18, Cmpd 5521, +MSn(804.8578), 18.12 min	CID	804.8578	0	-5.384147	2	ESDINSQAM+15.995TNASPK	12007020_1_869_-(pre=R,post=L)	111	106	1.5563359E-18	5.1584768E-11	0.0	0.0
SD7.mgf	index=56753	-1	060813-SludgeD36_19-24, Cmpd 9542, +MSn(708.8324), 26.17 min	CID	708.8324	0	5.424746	2	M+15.995ASM+15.995GVAAGVEYAK	11974364_1_652_-(pre=K,post=T)	61	61	1.5563782E-18	5.145304E-11	0.0	0.0
SD7.mgf	index=84610	-1	060813-SludgeD36_25-30, Cmpd 10945, +MSn(723), 29.70 min	CID	723.0	1	2.478422	3	SVSQAYDM+15.995IHPGEGDTSTVR	11979914_239_678_+(pre=R,post=S)	93	70	1.5636679E-18	5.2285384E-11	0.0	0.0
SD7.mgf	index=127431	-1	060813-SludgeD36_7-12, Cmpd 6539, +MSn(930.65), 20.40 min	CID	930.65	1	-0.7702464	4	SSATTSSATGSDASTADDARDSEDTGSENTGTERPQR	12046203_2225_2599_-(pre=R,post=A)	215	120	1.5856785E-18	5.357381E-11	0.0	0.0
SD7.mgf	index=65788	-1	060813-SludgeD36_19-24, Cmpd 19083, +MSn(896.44), 47.08 min	CID	896.44	1	-12.567598	2	SYELPDGQVITIGNER	11957153_105_587_-(pre=K,post=F)	141	136	1.5930054E-18	5.291865E-11	0.0	0.0
SD7.mgf	index=16998	-1	060813-SludgeD36_13-18, Cmpd 19730, +MSn(650.0016), 48.13 min	CID	650.0016	0	-3.1925902	3	FLSQPFHVAEVFTGSPGK	11958335_119_591_-(pre=R,post=Y)	102	90	1.612138E-18	5.3751625E-11	0.0	0.0
SD7.mgf	index=4795	-1	060813-SludgeD36_13-18, Cmpd 6863, +MSn(884.896), 20.82 min	CID	884.896	0	-0.75871766	2	HYAHVDC+57.021PGHADYVK	11938760_1_534_+(pre=R,post=N)	145	118	1.6238579E-18	5.3822787E-11	0.0	0.0
SD7.mgf	index=115954	-1	060813-SludgeD36_31-36, Cmpd 18830, +MSn(922.97), 48.96 min	CID	922.97	1	-5.589775	2	DASDTGSPEVQIALLTAR	12000013_308_589_+(pre=R,post=I)	207	182	1.6567903E-18	5.5240416E-11	0.0	0.0
SD7.mgf	index=64170	-1	060813-SludgeD36_19-24, Cmpd 17364, +MSn(1023.99), 42.77 min	CID	1023.99	2	0.77768487	2	AM+15.995YQTIDVNTPIDGSTFR	11991040_1_741_-(pre=R,post=V)	187	168	1.6711353E-18	5.5718704E-11	0.0	0.0
SD7.mgf	index=12184	-1	060813-SludgeD36_13-18, Cmpd 14642, +MSn(976.4738), 36.22 min	CID	976.4738	0	-4.687904	2	EISVVSETITTHEYESK	11936272_144_528_+(pre=K,post=T)	171	143	1.6779831E-18	5.5850713E-11	0.0	0.0
SD7.mgf	index=22146	-1	060813-SludgeD36_13-18, Cmpd 25173, +MSn(1031.55), 62.26 min	CID	1031.55	2	2.430313	2	VSSAIGIPQDADALLWTFR	11965332_1_616_-(pre=R,post=K);11965342_1_616_+(pre=R,post=K)	168	145	1.6889613E-18	5.6398768E-11	0.0	0.0
SD7.mgf	index=63682	-1	060813-SludgeD36_19-24, Cmpd 16846, +MSn(835.88), 41.48 min	CID	835.88	1	-6.683951	2	EVADFFAHSSEFQR	12001250_1_816_+(pre=R,post=L)	131	127	1.6943494E-18	5.6014294E-11	0.0	0.0
SD7.mgf	index=137660	-1	060813-SludgeD36_7-12, Cmpd 17301, +MSn(1065.01), 43.40 min	CID	1065.01	1	-6.5066595	2	LFGSPPGYVGYEEGGQLTEK	11926527_1_505_-(pre=R,post=V)	165	136	1.7009327E-18	5.6875202E-11	0.0	0.0
SD7.mgf	index=136320	-1	060813-SludgeD36_7-12, Cmpd 15893, +MSn(840.93), 39.85 min	CID	840.93	0	-10.524068	2	VLPTEAPNAWEVQAR	12026221_1_1161_+(pre=R,post=G);12033813_1_1055_+(pre=R,post=G)	145	133	1.7090673E-18	5.6647055E-11	0.0	0.0
SD7.mgf	index=111107	-1	060813-SludgeD36_31-36, Cmpd 13733, +MSn(795.3987), 36.20 min	CID	795.3987	0	-1.074293	2	AVPATQSNLDAFEAR	12038347_1_445_+(pre=K,post=R)	151	147	1.7187397E-18	5.6967642E-11	0.0	0.0
SD7.mgf	index=62771	-1	060813-SludgeD36_19-24, Cmpd 15889, +MSn(939.98), 39.16 min	CID	939.98	0	-1.5583751	2	GSAADVTQIAVGGQYNLSK	11943178_1_546_+(pre=K,post=R)	134	120	1.7342558E-18	5.791127E-11	0.0	0.0
SD7.mgf	index=21754	-1	060813-SludgeD36_13-18, Cmpd 24758, +MSn(653.34), 61.16 min	CID	653.34	0	-0.18684037	3	FLSQPFFVAEVFTGSPGK	11945389_184_552_-(pre=K,post=Y)	74	66	1.755909E-18	5.854521E-11	0.0	0.0
SD7.mgf	index=56224	-1	060813-SludgeD36_19-24, Cmpd 8986, +MSn(824.89), 25.07 min	CID	824.89	0	-2.7376919	2	TNDVSTNAGDIANTGAK	11948187_95_559_-(pre=K,post=L)	101	94	1.7969527E-18	5.9810545E-11	0.0	0.0
SD7.mgf	index=138351	-1	060813-SludgeD36_7-12, Cmpd 18030, +MSn(944.45), 45.28 min	CID	944.45	1	-9.933397	3	NPETISDQGLKPM+15.995YQDEYILGFQK	12005858_1_857_+(pre=K,post=Q)	81	59	1.825015E-18	6.127406E-11	0.0	0.0
SD7.mgf	index=141161	-1	060813-SludgeD36_7-12, Cmpd 21016, +MSn(891.96), 52.97 min	CID	891.96	1	-10.439874	2	VPDPDLASVVDVAELSR	12043613_1_683_+(pre=R,post=S)	159	140	1.8325705E-18	6.099607E-11	0.0	0.0
SD7.mgf	index=4762	-1	060813-SludgeD36_13-18, Cmpd 6829, +MSn(590.2652), 20.76 min	CID	590.2652	0	-2.7918715	3	HYAHVDC+57.021PGHADYVK	11938760_1_534_+(pre=R,post=N)	108	99	1.838115E-18	6.092434E-11	0.0	0.0
SD7.mgf	index=21550	-1	060813-SludgeD36_13-18, Cmpd 24542, +MSn(927.94), 60.59 min	CID	927.94	0	-7.6298294	2	ELAAFAQFASDLDEATR	11945215_48_551_-(pre=R,post=K);11978238_1_378_+(pre=R,post=K)	148	141	1.8403743E-18	6.125581E-11	0.0	0.0
SD7.mgf	index=135383	-1	060813-SludgeD36_7-12, Cmpd 14908, +MSn(822.41), 37.48 min	CID	822.41	0	6.234099	2	QLYNDLNTTVSYGR	12030931_1_613_+(pre=K,post=Y)	79	77	1.8470995E-18	6.106413E-11	0.0	0.0
SD7.mgf	index=66312	-1	060813-SludgeD36_19-24, Cmpd 19639, +MSn(800.9014), 48.47 min	CID	800.9014	0	-3.1245213	2	IGYAAGPFDIAASYGK	12015385_1_969_+(pre=R,post=T)	93	86	1.8855342E-18	6.263627E-11	0.0	0.0
SD7.mgf	index=91559	-1	060813-SludgeD36_25-30, Cmpd 18266, +MSn(896.45), 46.88 min	CID	896.45	1	-1.3953563	2	SYELPDGQVITIGNER	11957153_105_587_-(pre=K,post=F)	155	151	1.8925367E-18	6.286889E-11	0.0	0.0
SD7.mgf	index=136084	-1	060813-SludgeD36_7-12, Cmpd 15645, +MSn(931.9207), 39.24 min	CID	931.9207	0	-3.274686	2	ELDPDSEEGQAFLQER	11970556_1_636_+(pre=K,post=V)	172	157	1.9114374E-18	6.349676E-11	0.0	0.0
SD7.mgf	index=137223	-1	060813-SludgeD36_7-12, Cmpd 16841, +MSn(768.4), 42.23 min	CID	768.4	2	-3.6021917	3	LGFDDVPPQLQSYQIEKPAR	11928533_1_510_-(pre=K,post=L)	146	130	1.9204425E-18	6.421509E-11	0.0	0.0
SD7.mgf	index=20847	-1	060813-SludgeD36_13-18, Cmpd 23792, +MSn(771.74), 58.62 min	CID	771.74	1	-3.6914377	3	TLPM+15.995VWYIPPLSPIQNAAER	11949313_1_563_-(pre=R,post=G)	115	100	1.9224604E-18	6.4282565E-11	0.0	0.0
SD7.mgf	index=91995	-1	060813-SludgeD36_25-30, Cmpd 18731, +MSn(650.67), 48.06 min	CID	650.67	2	-3.9729302	3	FLSQPFHVAEVFTGSPGK	11958335_119_591_-(pre=R,post=Y)	85	76	1.9403746E-18	6.469563E-11	0.0	0.0
SD7.mgf	index=70583	-1	060813-SludgeD36_19-24, Cmpd 24167, +MSn(927.95), 60.25 min	CID	927.95	0	3.1571708	2	ELAAFAQFASDLDEATR	11945215_48_551_-(pre=R,post=K);11978238_1_378_+(pre=R,post=K)	152	139	1.9511669E-18	6.494348E-11	0.0	0.0
SD7.mgf	index=135716	-1	060813-SludgeD36_7-12, Cmpd 15258, +MSn(759.4), 38.30 min	CID	759.4	0	-1.0448462	3	TSTLPTERPATFGLTTEAQVR	11946445_1_540_+(pre=R,post=D)	133	111	2.0342807E-18	6.81031E-11	0.0	0.0
SD7.mgf	index=62825	-1	060813-SludgeD36_19-24, Cmpd 15945, +MSn(829.44), 39.29 min	CID	829.44	0	-10.890607	2	IVVPYPAGGTTDQLAR	11981324_1_685_+(pre=R,post=A);12036203_970_1314_-(pre=R,post=A)	114	109	2.0346552E-18	6.758998E-11	0.0	0.0
SD7.mgf	index=22020	-1	060813-SludgeD36_13-18, Cmpd 25040, +MSn(946.9851), 61.91 min	CID	946.9851	0	-0.58006835	2	GYEVPTTWADLLALSEK	11964588_1_613_-(pre=K,post=M)	143	127	2.1217909E-18	7.06226E-11	0.0	0.0
SD7.mgf	index=21874	-1	060813-SludgeD36_13-18, Cmpd 24885, +MSn(979.5), 61.50 min	CID	979.5	0	-6.7297115	2	FLSQPFFVAEVFTGSPGK	11945389_184_552_-(pre=K,post=Y)	118	96	2.1280886E-18	7.095436E-11	0.0	0.0
SD7.mgf	index=15564	-1	060813-SludgeD36_13-18, Cmpd 18209, +MSn(780.43), 44.38 min	CID	780.43	0	-0.86027724	2	IAAALNEAYAAGLVGR	12040721_1_965_-(pre=R,post=N)	118	116	2.1875139E-18	7.266785E-11	0.0	0.0
SD7.mgf	index=17839	-1	060813-SludgeD36_13-18, Cmpd 20615, +MSn(943.85), 50.35 min	CID	943.85	1	2.027672	3	NEVLASLPDEQRPVADQLIAGGLPAVR	11967868_19_625_+(pre=R,post=A)	320	233	2.221374E-18	7.474181E-11	0.0	0.0
SD7.mgf	index=133914	-1	060813-SludgeD36_7-12, Cmpd 13366, +MSn(546.9523), 34.16 min	CID	546.9523	0	-1.4506857	3	LLLPDTVGTGGDSHTR	11972138_1_643_-(pre=R,post=F)	89	81	2.240853E-18	7.4439746E-11	0.0	0.0
SD7.mgf	index=51796	-1	060813-SludgeD36_19-24, Cmpd 4313, +MSn(419.446), 15.04 min	CID	419.446	0	-1.8189183	4	GVAM+15.995NPVDHPHGGGEGK	11973124_1_562_+(pre=R,post=T);11983620_1_697_-(pre=R,post=T)	108	98	2.2445215E-18	7.470762E-11	0.0	0.0
SD7.mgf	index=8214	-1	060813-SludgeD36_13-18, Cmpd 10465, +MSn(594.63), 27.84 min	CID	594.63	1	-5.8185487	3	AAVPSGASTGEHEAVELR	11963310_1_541_-(pre=R,post=D)	96	84	2.2858065E-18	7.6212966E-11	0.0	0.0
SD7.mgf	index=94557	-1	060813-SludgeD36_25-30, Cmpd 21427, +MSn(838.4461), 55.10 min	CID	838.4461	0	-3.1301994	2	IVGEAGNGEELFSLLK	11943734_1_547_+(pre=R,post=E);11990626_388_739_+(pre=K,post=E)	136	135	2.313269E-18	7.6845356E-11	0.0	0.0
SD7.mgf	index=7586	-1	060813-SludgeD36_13-18, Cmpd 9805, +MSn(802.9), 26.58 min	CID	802.9	0	3.268801	2	VVGTVATDVTGDSGGNR	12034701_237_1428_+(pre=R,post=G)	153	140	2.3298522E-18	7.75478E-11	0.0	0.0
SD7.mgf	index=112197	-1	060813-SludgeD36_31-36, Cmpd 14877, +MSn(809.94), 38.90 min	CID	809.94	0	11.077694	2	KSTPFAAQVASEVAGR	11935638_44_448_+(pre=R,post=A);11938688_163_534_+(pre=R,post=A);11968686_180_584_+(pre=R,post=A);12014495_561_957_+(pre=R,post=A)	128	120	2.3492771E-18	7.8041525E-11	0.0	0.0
SD7.mgf	index=13637	-1	060813-SludgeD36_13-18, Cmpd 16174, +MSn(943.02), 39.51 min	CID	943.02	1	-2.362528	2	AEGIVPAPEPTHAIAAAIR	11945695_307_552_-(pre=R,post=E)	154	133	2.3746893E-18	7.929699E-11	0.0	0.0
SD7.mgf	index=70796	-1	060813-SludgeD36_19-24, Cmpd 24396, +MSn(1051.03), 60.86 min	CID	1051.03	0	-6.27171	2	TVPVEELEATTDELAAGLSR	12043739_1_833_-(pre=R,post=A)	167	157	2.3912445E-18	7.99576E-11	0.0	0.0
SD7.mgf	index=69340	-1	060813-SludgeD36_19-24, Cmpd 22842, +MSn(872.47), 56.76 min	CID	872.47	2	-12.814245	2	VPIPDGSITDFVAVVGR	11941636_1_541_+(pre=R,post=D)	104	95	2.4279306E-18	8.081229E-11	0.0	0.0
SD7.mgf	index=20378	-1	060813-SludgeD36_13-18, Cmpd 23297, +MSn(954.47), 57.30 min	CID	954.47	1	-11.099353	2	TADVATVADAIEAGATGFAR	12018017_1_865_+(pre=R,post=L)	199	179	2.4373785E-18	8.1500216E-11	0.0	0.0
SD7.mgf	index=70693	-1	060813-SludgeD36_19-24, Cmpd 24286, +MSn(821.46), 60.57 min	CID	821.46	2	5.330969	3	DQGPVLLVRPDSVPEAVVAELTR	11995425_418_770_+(pre=R,post=-)	138	111	2.450989E-18	8.221986E-11	0.0	0.0
SD7.mgf	index=39376	-1	060813-SludgeD36_1-6, Cmpd 13704, +MSn(577.54), 38.31 min	CID	577.54	1	-7.584957	4	SSVVLLLPHGYEGQGPDHSSAR	11959619_1_595_-(pre=R,post=I);12015915_1_977_+(pre=R,post=I);12029763_1_1253_+(pre=R,post=I)	117	92	2.463622E-18	8.25646E-11	0.0	0.0
SD7.mgf	index=91403	-1	060813-SludgeD36_25-30, Cmpd 18101, +MSn(917.44), 46.45 min	CID	917.44	1	-5.823176	2	LEDSYVSLTEVSEYAK	11929635_160_512_+(pre=R,post=G)	120	112	2.4767144E-18	8.227491E-11	0.0	0.0
SD7.mgf	index=11500	-1	060813-SludgeD36_13-18, Cmpd 13923, +MSn(836.93), 34.76 min	CID	836.93	1	-4.0486264	2	NQTIGNQAGNAFIPAR	12018519_175_1016_-(pre=R,post=V)	144	136	2.4776469E-18	8.2305884E-11	0.0	0.0
SD7.mgf	index=63671	-1	060813-SludgeD36_19-24, Cmpd 16834, +MSn(557.59), 41.45 min	CID	557.59	1	-5.0005007	3	EVADFFAHSSEFQR	12001250_1_816_+(pre=R,post=L)	117	113	2.5225659E-18	8.3394694E-11	0.0	0.0
SD7.mgf	index=17628	-1	060813-SludgeD36_13-18, Cmpd 20393, +MSn(963.2), 49.79 min	CID	963.2	2	-1.8585985	3	ESPVTPLRPQSVPSTALAPGGVISAIANR	11956197_1_584_+(pre=K,post=A)	121	83	2.5275552E-18	8.513924E-11	0.0	0.0
SD7.mgf	index=134337	-1	060813-SludgeD36_7-12, Cmpd 13810, +MSn(811.93), 35.09 min	CID	811.93	0	8.79531	2	STGSYSLVTQQPLGGK	11945313_1_551_+(pre=R,post=A)	94	90	2.5898438E-18	8.603299E-11	0.0	0.0
SD7.mgf	index=16359	-1	060813-SludgeD36_13-18, Cmpd 19055, +MSn(926.48), 46.47 min	CID	926.48	1	-3.008774	3	FIYYVGPVDPVRDEVVGPAGPTTATR	11989964_1_735_+(pre=K,post=M)	229	155	2.69894E-18	9.075157E-11	0.0	0.0
SD7.mgf	index=141538	-1	060813-SludgeD36_7-12, Cmpd 21419, +MSn(596), 54.01 min	CID	596.0	0	-0.20481592	3	IHQTITQALSAFAASVK	11963586_1_610_+(pre=K,post=T)	71	67	2.7272389E-18	9.0774596E-11	0.0	0.0
SD7.mgf	index=19261	-1	060813-SludgeD36_13-18, Cmpd 22118, +MSn(936.47), 54.22 min	CID	936.47	1	-2.1834302	2	VVFDDITYTWTQNIR	12045805_1097_2005_+(pre=R,post=Q)	130	115	2.7314705E-18	9.0534615E-11	0.0	0.0
SD7.mgf	index=136542	-1	060813-SludgeD36_7-12, Cmpd 16126, +MSn(885.9046), 40.43 min	CID	885.9046	0	-3.5825717	2	TYDQLGYQAESGPWR	11999849_1_804_+(pre=K,post=D)	163	151	2.782352E-18	9.2221085E-11	0.0	0.0
SD7.mgf	index=141658	-1	060813-SludgeD36_7-12, Cmpd 21548, +MSn(870.45), 54.35 min	CID	870.45	2	5.4517455	3	SDSAKPDASTIIYTLTDEAPALATR	12026025_1_273_-(pre=-,post=S)	129	95	2.7945728E-18	9.390024E-11	0.0	0.0
SD7.mgf	index=20788	-1	060813-SludgeD36_13-18, Cmpd 23730, +MSn(968.47), 58.46 min	CID	968.47	1	-8.35362	2	GATEAQLDEVVADFATAAR	12038903_1_1041_+(pre=K,post=V)	119	108	2.8171995E-18	9.407355E-11	0.0	0.0
SD7.mgf	index=133787	-1	060813-SludgeD36_7-12, Cmpd 13233, +MSn(588.6404), 33.89 min	CID	588.6404	0	-0.51844156	3	EFGVEANVGKPQVAYR	11998379_1_792_+(pre=R,post=E)	106	98	2.8624554E-18	9.5088985E-11	0.0	0.0
SD7.mgf	index=56943	-1	060813-SludgeD36_19-24, Cmpd 9741, +MSn(700.8807), 26.56 min	CID	700.8807	0	0.609585	2	PVAAYVAGQTAPAGK	12035991_1183_1487_-(pre=K,post=K)	81	75	2.870053E-18	9.512793E-11	0.0	0.0
SD7.mgf	index=102345	-1	060813-SludgeD36_31-36, Cmpd 4416, +MSn(459.2239), 15.42 min	CID	459.2239	0	-3.056906	3	GPGFGHSISHSHR	12044973_148_342_+(pre=K,post=R)	122	122	2.8738639E-18	9.472478E-11	0.0	0.0
SD7.mgf	index=91025	-1	060813-SludgeD36_25-30, Cmpd 17702, +MSn(1012), 45.42 min	CID	1012.0	0	-2.5330732	2	GYNIESLTVAPTEDASLSR	11937720_1_310_-(pre=R,post=M)	199	173	2.9324843E-18	9.7923204E-11	0.0	0.0
SD7.mgf	index=54219	-1	060813-SludgeD36_19-24, Cmpd 6875, +MSn(767.35), 20.84 min	CID	767.35	0	-6.6017914	2	EQGQIVTDEGDGGTK	12018301_243_1012_-(pre=R,post=L)	105	105	2.9901816E-18	9.91096E-11	0.0	0.0
SD7.mgf	index=131814	-1	060813-SludgeD36_7-12, Cmpd 11161, +MSn(789), 29.62 min	CID	789.0	1	-1.8306807	3	LGEVHDGAATM+15.995DWM+15.995EQEQER	11975622_1_658_+(pre=K,post=G)	87	70	3.151916E-18	1.0539268E-10	0.0	0.0
SD7.mgf	index=58320	-1	060813-SludgeD36_19-24, Cmpd 11211, +MSn(806.39), 29.51 min	CID	806.39	0	1.8922379	2	EMLEAGVHFGHQTR	11961934_1_604_+(pre=R,post=F)	84	79	3.2303219E-18	1.0679273E-10	0.0	0.0
SD7.mgf	index=136682	-1	060813-SludgeD36_7-12, Cmpd 16273, +MSn(920.9041), 40.79 min	CID	920.9041	0	-6.892805	2	QYAGFSTAEESNAFYR	12018735_1_433_-(pre=R,post=K)	204	174	3.2725614E-18	1.08712456E-10	0.0	0.0
SD7.mgf	index=18758	-1	060813-SludgeD36_13-18, Cmpd 21589, +MSn(664.0049), 52.85 min	CID	664.0049	0	-6.342422	3	DIASLGIYPAVDPLDSTSR	11958335_119_591_-(pre=R,post=Q)	93	81	3.275062E-18	1.0936276E-10	0.0	0.0
SD7.mgf	index=90948	-1	060813-SludgeD36_25-30, Cmpd 17621, +MSn(1012), 45.21 min	CID	1012.0	0	-2.5330732	2	GYNIESLTVAPTEDASLSR	11937720_1_310_-(pre=R,post=M)	263	230	3.3132196E-18	1.10636944E-10	0.0	0.0
SD7.mgf	index=143319	-1	060813-SludgeD36_7-12, Cmpd 23314, +MSn(893.4926), 58.99 min	CID	893.4926	0	1.9127048	2	GLTEVSPLPFLSADALR	12045193_1107_2081_+(pre=R,post=R)	144	140	3.324379E-18	1.10650065E-10	0.0	0.0
SD7.mgf	index=52043	-1	060813-SludgeD36_19-24, Cmpd 4581, +MSn(558.9253), 15.73 min	CID	558.9253	0	-2.4024146	3	GVAM+15.995NPVDHPHGGGEGK	11973124_1_562_+(pre=R,post=T);11983620_1_697_-(pre=R,post=T)	114	102	3.33409E-18	1.10973286E-10	0.0	0.0
SD7.mgf	index=136539	-1	060813-SludgeD36_7-12, Cmpd 16123, +MSn(518.5834), 40.42 min	CID	518.5834	0	-1.7654359	3	EAYPGDVFYLHSR	11943420_1_546_-(pre=R,post=L);11950855_1_567_-(pre=R,post=L);11971066_1_185_-(pre=R,post=L);11997123_1_782_+(pre=R,post=L);12008465_1_884_+(pre=R,post=L);12025607_1_1017_+(pre=R,post=L)	95	95	3.3505521E-18	1.1043679E-10	0.0	0.0
SD7.mgf	index=63050	-1	060813-SludgeD36_19-24, Cmpd 16182, +MSn(518.92), 39.86 min	CID	518.92	1	2.3944986	3	EAYPGDVFYLHSR	11943420_1_546_-(pre=R,post=L);11950855_1_567_-(pre=R,post=L);11971066_1_185_-(pre=R,post=L);11997123_1_782_+(pre=R,post=L);12008465_1_884_+(pre=R,post=L);12025607_1_1017_+(pre=R,post=L)	89	89	3.3505521E-18	1.1043679E-10	0.0	0.0
SD7.mgf	index=13625	-1	060813-SludgeD36_13-18, Cmpd 16159, +MSn(518.58), 39.47 min	CID	518.58	0	-8.238701	3	EAYPGDVFYLHSR	11943420_1_546_-(pre=R,post=L);11950855_1_567_-(pre=R,post=L);11971066_1_185_-(pre=R,post=L);11997123_1_782_+(pre=R,post=L);12008465_1_884_+(pre=R,post=L);12025607_1_1017_+(pre=R,post=L)	91	91	3.3505521E-18	1.1043679E-10	0.0	0.0
SD7.mgf	index=12068	-1	060813-SludgeD36_13-18, Cmpd 14520, +MSn(903.95), 35.97 min	CID	903.95	0	3.2409945	2	AAVPSGASTGEYEAVELR	12033459_1_192_-(pre=R,post=D)	194	166	3.3538485E-18	1.1182343E-10	0.0	0.0
SD7.mgf	index=18642	-1	060813-SludgeD36_13-18, Cmpd 21462, +MSn(670.34), 52.52 min	CID	670.34	1	-0.059684433	3	LSPVDLASLDKWEDYTR	12011379_1_841_+(pre=K,post=A)	102	91	3.3880152E-18	1.1276816E-10	0.0	0.0
SD7.mgf	index=20999	-1	060813-SludgeD36_13-18, Cmpd 23953, +MSn(921.44), 59.04 min	CID	921.44	1	-1.0261189	2	ELAAFAQFASDLDDATR	12007885_380_877_-(pre=R,post=K)	167	151	3.3996E-18	1.1315376E-10	0.0	0.0
SD7.mgf	index=16555	-1	060813-SludgeD36_13-18, Cmpd 19264, +MSn(895.9457), 46.98 min	CID	895.9457	0	-4.3598995	2	SYELPDGQVITIGNER	11957153_105_587_-(pre=K,post=F)	134	128	3.5011863E-18	1.1630723E-10	0.0	0.0
SD7.mgf	index=93882	-1	060813-SludgeD36_25-30, Cmpd 20718, +MSn(625.0019), 53.22 min	CID	625.0019	0	-2.92967	3	NTVPVAFEGGQLPLFQR	11975376_1_402_+(pre=R,post=L)	107	102	3.505597E-18	1.1668179E-10	0.0	0.0
SD7.mgf	index=63052	-1	060813-SludgeD36_19-24, Cmpd 16184, +MSn(777.37), 39.86 min	CID	777.37	0	-3.611674	2	EAYPGDVFYLHSR	11943420_1_546_-(pre=R,post=L);11950855_1_567_-(pre=R,post=L);11971066_1_185_-(pre=R,post=L);11997123_1_782_+(pre=R,post=L);12008465_1_884_+(pre=R,post=L);12025607_1_1017_+(pre=R,post=L)	110	108	3.5241476E-18	1.16158624E-10	0.0	0.0
SD7.mgf	index=139740	-1	060813-SludgeD36_7-12, Cmpd 19509, +MSn(854.44), 49.07 min	CID	854.44	2	-5.5758233	2	TAFGPSTGAIIEEAVSR	12038235_1_977_-(pre=R,post=D)	110	107	3.5425503E-18	1.1791176E-10	0.0	0.0
SD7.mgf	index=21909	-1	060813-SludgeD36_13-18, Cmpd 24922, +MSn(871.99), 61.60 min	CID	871.99	0	4.5497117	2	ATAGIATLLAEGIGDTIR	12030061_20_946_-(pre=K,post=Y);12045055_1216_2331_-(pre=K,post=Y)	158	152	3.5750978E-18	1.1920029E-10	0.0	0.0
SD7.mgf	index=88981	-1	060813-SludgeD36_25-30, Cmpd 15544, +MSn(936.45), 39.93 min	CID	936.45	0	-5.0186167	2	FNELLADNGYTVESTAK	12044851_1924_2297_-(pre=K,post=Y)	125	118	3.6082057E-18	1.2009707E-10	0.0	0.0
SD7.mgf	index=129256	-1	060813-SludgeD36_7-12, Cmpd 8461, +MSn(677.33), 24.21 min	CID	677.33	0	-7.02864	3	LDQSAGAAGSAQQGLEEGGKR	12008613_1_885_+(pre=R,post=F)	126	104	3.6800273E-18	1.2319896E-10	0.0	0.0
SD7.mgf	index=20157	-1	060813-SludgeD36_13-18, Cmpd 23065, +MSn(661.6644), 56.69 min	CID	661.6644	0	-1.5681605	3	ELAAFAQFASDLDEATRK	11945215_48_551_-(pre=R,post=Q);11978238_1_378_+(pre=R,post=Q)	146	131	3.6825907E-18	1.227843E-10	0.0	0.0
SD7.mgf	index=101722	-1	060813-SludgeD36_31-36, Cmpd 3733, +MSn(426.9426), 13.67 min	CID	426.9426	0	-1.2866266	4	GTAM+15.995NPVDHPHGGGEGR	11952869_372_573_-(pre=R,post=T)	114	101	3.7786152E-18	1.2576905E-10	0.0	0.0
SD7.mgf	index=68817	-1	060813-SludgeD36_19-24, Cmpd 22290, +MSn(1030.53), 55.31 min	CID	1030.53	1	-0.08786256	2	EPVAFLDPADTGPFVLQSR	11967038_1_622_-(pre=R,post=H)	171	141	3.7787137E-18	1.2618098E-10	0.0	0.0
SD7.mgf	index=137879	-1	060813-SludgeD36_7-12, Cmpd 17531, +MSn(700.35), 43.99 min	CID	700.35	1	11.103464	3	TGEDPPGVAAGTLSLFHGDEK	12028769_1_1216_+(pre=K,post=V)	81	63	3.795654E-18	1.2706988E-10	0.0	0.0
SD7.mgf	index=68041	-1	060813-SludgeD36_19-24, Cmpd 21468, +MSn(806.46), 53.15 min	CID	806.46	1	2.6761122	3	DKGPVLLVRPDGVPDAVVAELTR	12023735_618_1028_+(pre=R,post=L)	154	110	3.8422887E-18	1.2889181E-10	0.0	0.0
SD7.mgf	index=51734	-1	060813-SludgeD36_19-24, Cmpd 4244, +MSn(419.4455), 14.86 min	CID	419.4455	0	-3.0557828	4	GVAM+15.995NPVDHPHGGGEGK	11973124_1_562_+(pre=R,post=T);11983620_1_697_-(pre=R,post=T)	70	62	3.89011E-18	1.294801E-10	0.0	0.0
SD7.mgf	index=83869	-1	060813-SludgeD36_25-30, Cmpd 10110, +MSn(807.88), 27.87 min	CID	807.88	0	8.234994	2	FVTDTTPNNEASYR	11973216_108_647_+(pre=R,post=V)	115	109	3.8902056E-18	1.2860814E-10	0.0	0.0
SD7.mgf	index=53044	-1	060813-SludgeD36_19-24, Cmpd 5640, +MSn(572.93), 18.29 min	CID	572.93	0	-6.817977	3	GVAM+15.995NPIDHPHGGGEGR	12011733_86_921_-(pre=R,post=T)	103	93	3.9539924E-18	1.3160638E-10	0.0	0.0
SD7.mgf	index=125379	-1	060813-SludgeD36_7-12, Cmpd 4367, +MSn(816.89), 15.44 min	CID	816.89	0	-5.902568	2	ITSHTSDNSTASGNLK	11969994_1_634_+(pre=K,post=I)	126	118	3.966853E-18	1.3177638E-10	0.0	0.0
SD7.mgf	index=18691	-1	060813-SludgeD36_13-18, Cmpd 21515, +MSn(664.01), 52.66 min	CID	664.01	0	1.3787874	3	DIASLGIYPAVDPLDSTSR	11958335_119_591_-(pre=R,post=Q)	96	85	4.0304814E-18	1.3458815E-10	0.0	0.0
SD7.mgf	index=115608	-1	060813-SludgeD36_31-36, Cmpd 18467, +MSn(650.33), 48.03 min	CID	650.33	1	-12.456283	3	FLSQPFHVAEVFTGSPGK	11958335_119_591_-(pre=R,post=Y)	76	64	4.1288034E-18	1.3766184E-10	0.0	0.0
SD7.mgf	index=115142	-1	060813-SludgeD36_31-36, Cmpd 17974, +MSn(760.39), 46.76 min	CID	760.39	1	0.26860112	3	FVGGGNVQFPDLHPAQPGVWR	12003698_81_536_-(pre=K,post=T)	111	91	4.135261E-18	1.3843916E-10	0.0	0.0
SD7.mgf	index=136541	-1	060813-SludgeD36_7-12, Cmpd 16125, +MSn(777.37), 40.42 min	CID	777.37	0	-3.611674	2	EAYPGDVFYLHSR	11943420_1_546_-(pre=R,post=L);11950855_1_567_-(pre=R,post=L);11971066_1_185_-(pre=R,post=L);11997123_1_782_+(pre=R,post=L);12008465_1_884_+(pre=R,post=L);12025607_1_1017_+(pre=R,post=L)	105	103	4.1385376E-18	1.364094E-10	0.0	0.0
SD7.mgf	index=63214	-1	060813-SludgeD36_19-24, Cmpd 16354, +MSn(956.48), 40.28 min	CID	956.48	0	6.253641	2	EGAAGPADVAIIGSAGEVGDR	12037941_40_942_+(pre=R,post=I)	190	150	4.1974234E-18	1.405202E-10	0.0	0.0
SD7.mgf	index=131974	-1	060813-SludgeD36_7-12, Cmpd 11329, +MSn(605.287), 29.98 min	CID	605.287	0	-4.0334525	3	YVGIC+57.021GQGPSDHPDLAK	11987264_514_719_-(pre=K,post=W)	71	64	4.202567E-18	1.3988007E-10	0.0	0.0
SD7.mgf	index=21111	-1	060813-SludgeD36_13-18, Cmpd 24071, +MSn(858.48), 59.35 min	CID	858.48	1	2.0871396	3	TANLM+15.995VPLPVHLTDPVEVLQTIR	12043931_1_952_-(pre=R,post=A)	161	116	4.2287462E-18	1.4185576E-10	0.0	0.0
SD7.mgf	index=139767	-1	060813-SludgeD36_7-12, Cmpd 19538, +MSn(831.42), 49.15 min	CID	831.42	0	-14.461707	2	IINEPTAAALAFGMDK	11977684_1_667_+(pre=R,post=N);11977686_1_667_-(pre=R,post=K)	102	95	4.236073E-18	1.4071971E-10	0.0	0.0
SD7.mgf	index=21956	-1	060813-SludgeD36_13-18, Cmpd 24972, +MSn(946.98), 61.73 min	CID	946.98	0	-5.9940395	2	GYEVPTTWADLLALSEK	11964588_1_613_-(pre=K,post=M)	131	118	4.257902E-18	1.4172184E-10	0.0	0.0
SD7.mgf	index=104346	-1	060813-SludgeD36_31-36, Cmpd 6539, +MSn(590.27), 20.48 min	CID	590.27	0	5.376938	3	HYAHVDC+57.021PGHADYVK	11938760_1_534_+(pre=R,post=N)	93	78	4.299703E-18	1.4251371E-10	0.0	0.0
SD7.mgf	index=40696	-1	060813-SludgeD36_1-6, Cmpd 15092, +MSn(769.44), 41.88 min	CID	769.44	0	1.9831071	2	LPGTIGVLTQATGPGR	11951527_112_569_-(pre=R,post=N)	101	98	4.3574617E-18	1.4475217E-10	0.0	0.0
SD7.mgf	index=17764	-1	060813-SludgeD36_13-18, Cmpd 20536, +MSn(944.18), 50.15 min	CID	944.18	2	-2.6723347	3	NEVLASLPDEQRPVADQLIAGGLPAVR	11967868_19_625_+(pre=R,post=A)	295	213	4.3641077E-18	1.4683763E-10	0.0	0.0
SD7.mgf	index=130507	-1	060813-SludgeD36_7-12, Cmpd 9775, +MSn(781.37), 26.80 min	CID	781.37	0	-8.045574	2	ATIGNTADPVSDASSR	12008613_1_885_+(pre=R,post=M)	89	83	4.4510456E-18	1.4786097E-10	0.0	0.0
SD7.mgf	index=110163	-1	060813-SludgeD36_31-36, Cmpd 12741, +MSn(834.39), 33.96 min	CID	834.39	1	-8.745278	2	ELM+15.995TSSDVVEGLNEK	11978122_557_669_+(pre=K,post=V)	123	118	4.4989138E-18	1.4911654E-10	0.0	0.0
SD7.mgf	index=14448	-1	060813-SludgeD36_13-18, Cmpd 17033, +MSn(868.49), 41.51 min	CID	868.49	0	-4.9896655	2	VAVVGSGPAGLAAAQQLAR	11983372_1_696_+(pre=K,post=A);11991466_1_629_-(pre=K,post=V)	148	122	4.503456E-18	1.5038198E-10	0.0	0.0
SD7.mgf	index=2102	-1	060813-SludgeD36_13-18, Cmpd 4008, +MSn(580.77), 14.35 min	CID	580.77	0	0.94584244	4	EQLHGDPAATAGSHQGHGHAEGR	11960773_1_599_-(pre=R,post=Q)	128	98	4.505427E-18	1.5113717E-10	0.0	0.0
SD7.mgf	index=68903	-1	060813-SludgeD36_19-24, Cmpd 22380, +MSn(1004.52), 55.55 min	CID	1004.52	2	10.402641	2	LTSPVYPGETLVLDC+57.021WR	12016045_1_835_+(pre=R,post=L)	139	120	4.599795E-18	1.5310156E-10	0.0	0.0
SD7.mgf	index=17463	-1	060813-SludgeD36_13-18, Cmpd 20219, +MSn(622.31), 49.35 min	CID	622.31	0	-7.1596704	3	GLNYDLTGNAEAIAESVK	11938816_1_534_-(pre=R,post=N)	73	68	4.6931085E-18	1.564768E-10	0.0	0.0
SD7.mgf	index=51582	-1	060813-SludgeD36_19-24, Cmpd 4081, +MSn(464.817), 14.44 min	CID	464.817	0	-0.06565504	5	EQLHGDPAATAGSHQGHGHAEGR	11960773_1_599_-(pre=R,post=Q)	135	101	4.788327E-18	1.6062722E-10	0.0	0.0
SD7.mgf	index=93354	-1	060813-SludgeD36_25-30, Cmpd 20162, +MSn(1033.0324), 51.77 min	CID	1033.0323	1	-10.72773	2	FAATLNGASLFNNLPEGTVK	11953127_1_318_+(pre=K,post=D)	154	131	4.8123023E-18	1.6091209E-10	0.0	0.0
SD7.mgf	index=14102	-1	060813-SludgeD36_13-18, Cmpd 16670, +MSn(518.92), 40.66 min	CID	518.92	1	2.3944986	3	EAYPGDVFYLHSR	11943420_1_546_-(pre=R,post=L);11950855_1_567_-(pre=R,post=L);11971066_1_185_-(pre=R,post=L);11997123_1_782_+(pre=R,post=L);12008465_1_884_+(pre=R,post=L);12025607_1_1017_+(pre=R,post=L)	69	69	4.895649E-18	1.6136437E-10	0.0	0.0
SD7.mgf	index=143241	-1	060813-SludgeD36_7-12, Cmpd 23231, +MSn(893.4924), 58.78 min	CID	893.4924	0	1.6394613	2	GLTEVSPLPFLSADALR	12045193_1107_2081_+(pre=R,post=R)	156	146	4.966482E-18	1.6530653E-10	0.0	0.0
SD7.mgf	index=59592	-1	060813-SludgeD36_19-24, Cmpd 12551, +MSn(574.6562), 32.22 min	CID	574.6562	0	-0.31863472	3	VAGIVGHLNSGTTIPASK	11958493_1_591_-(pre=K,post=I)	99	90	5.0387157E-18	1.6799998E-10	0.0	0.0
SD7.mgf	index=67581	-1	060813-SludgeD36_19-24, Cmpd 20978, +MSn(731.37), 51.89 min	CID	731.37	0	-2.7539475	3	GM+15.995VAPANLQDIIYDSNVVTR	11933306_1_520_-(pre=K,post=A)	110	94	5.086917E-18	1.7009458E-10	0.0	0.0
SD7.mgf	index=113939	-1	060813-SludgeD36_31-36, Cmpd 16710, +MSn(800.3926), 43.49 min	CID	800.3926	0	-1.4488719	2	EYYNEFQIAPAVR	12031317_160_492_-(pre=R,post=V)	104	104	5.0980138E-18	1.6803448E-10	0.0	0.0
SD7.mgf	index=20564	-1	060813-SludgeD36_13-18, Cmpd 23492, +MSn(830.41), 57.83 min	CID	830.41	1	9.216645	3	SFTIEAPWQELAENGVDAAHFR	11971426_1_640_+(pre=R,post=Y)	113	89	5.1501473E-18	1.7259946E-10	0.0	0.0
SD7.mgf	index=135824	-1	060813-SludgeD36_7-12, Cmpd 15372, +MSn(647.32), 38.58 min	CID	647.32	0	-2.7343736	3	INIIDTPGHADFGGEVER	11925601_1_294_-(pre=K,post=V)	94	82	5.193222E-18	1.731515E-10	0.0	0.0
SD7.mgf	index=133815	-1	060813-SludgeD36_7-12, Cmpd 13262, +MSn(882.46), 33.95 min	CID	882.46	0	2.9740946	2	EFGVEANVGKPQVAYR	11998379_1_792_+(pre=R,post=E)	150	136	5.275448E-18	1.7524711E-10	0.0	0.0
SD7.mgf	index=43296	-1	060813-SludgeD36_1-6, Cmpd 17837, +MSn(797.8772), 49.05 min	CID	797.8772	0	-3.6718392	2	M+15.995LQEAVDALFDNGR	11996847_1_780_+(pre=R,post=R)	158	156	5.301728E-18	1.7527232E-10	0.0	0.0
SD7.mgf	index=51875	-1	060813-SludgeD36_19-24, Cmpd 4398, +MSn(419.4458), 15.26 min	CID	419.4458	0	-2.3282156	4	GVAM+15.995NPVDHPHGGGEGK	11973124_1_562_+(pre=R,post=T);11983620_1_697_-(pre=R,post=T)	109	96	5.3294817E-18	1.7738876E-10	0.0	0.0
SD7.mgf	index=70345	-1	060813-SludgeD36_19-24, Cmpd 23912, +MSn(832.976), 59.58 min	CID	832.976	0	-1.3189231	2	DQPVVLSLLEVPVEK	11968568_139_628_+(pre=K,post=A)	130	128	5.3419266E-18	1.7705822E-10	0.0	0.0
SD7.mgf	index=141034	-1	060813-SludgeD36_7-12, Cmpd 20881, +MSn(829.45), 52.61 min	CID	829.45	0	1.1773629	2	ILAAFSDLLPADQQR	12026025_1_273_-(pre=R,post=H)	112	105	5.345855E-18	1.7718842E-10	0.0	0.0
SD7.mgf	index=139766	-1	060813-SludgeD36_7-12, Cmpd 19537, +MSn(914.5), 49.14 min	CID	914.5	1	-10.325598	3	NAVLAALPDEQRPVADQLVAGGLPAVR	12037911_227_1590_+(pre=R,post=T)	298	220	5.435713E-18	1.8289358E-10	0.0	0.0
SD7.mgf	index=86879	-1	060813-SludgeD36_25-30, Cmpd 13337, +MSn(683.33), 34.83 min	CID	683.33	1	-7.475698	3	TAM+15.995ETM+15.995FPDGPLKPPSPAK	11993730_1_319_-(pre=R,post=G);12025151_364_903_+(pre=R,post=G)	80	67	5.468285E-18	1.8260013E-10	0.0	0.0
SD7.mgf	index=21507	-1	060813-SludgeD36_13-18, Cmpd 24496, +MSn(619.3), 60.47 min	CID	619.3	1	-2.6284156	3	ELAAFAQFASDLDEATR	11945215_48_551_-(pre=R,post=K);11978238_1_378_+(pre=R,post=K)	93	89	5.5607428E-18	1.8508615E-10	0.0	0.0
SD7.mgf	index=101720	-1	060813-SludgeD36_31-36, Cmpd 3730, +MSn(568.9206), 13.66 min	CID	568.9206	0	-2.038361	3	GTAM+15.995NPVDHPHGGGEGR	11952869_372_573_-(pre=R,post=T)	125	112	5.57262E-18	1.8548148E-10	0.0	0.0
SD7.mgf	index=127430	-1	060813-SludgeD36_7-12, Cmpd 6538, +MSn(682.34), 20.39 min	CID	682.34	0	2.057349	2	SPSTTGAGSEGALTK	12042355_1_1385_+(pre=K,post=G)	91	90	5.6226456E-18	1.8636263E-10	0.0	0.0
SD7.mgf	index=138920	-1	060813-SludgeD36_7-12, Cmpd 18636, +MSn(896.45), 46.83 min	CID	896.45	1	-1.3953563	2	SYELPDGQVITIGNER	11957153_105_587_-(pre=K,post=F)	112	107	5.630951E-18	1.8705669E-10	0.0	0.0
SD7.mgf	index=141639	-1	060813-SludgeD36_7-12, Cmpd 21526, +MSn(662.99), 54.29 min	CID	662.99	2	7.3437276	3	YWGEPFPIVWDEHGPR	11962044_1_604_-(pre=R,post=S)	89	79	5.739962E-18	1.9067799E-10	0.0	0.0
SD7.mgf	index=20404	-1	060813-SludgeD36_13-18, Cmpd 23324, +MSn(636.32), 57.38 min	CID	636.32	0	-2.5898054	3	TADVATVADAIEAGATGFAR	12018017_1_865_+(pre=R,post=L)	84	75	5.79724E-18	1.938461E-10	0.0	0.0
SD7.mgf	index=65314	-1	060813-SludgeD36_19-24, Cmpd 18579, +MSn(1212.57), 45.80 min	CID	1212.57	2	-7.605141	2	FGGVSGTLGYVTEM+15.995DLGGTAGTTSK	11973746_1_649_+(pre=K,post=V)	195	137	5.8448437E-18	1.9639218E-10	0.0	0.0
SD7.mgf	index=63037	-1	060813-SludgeD36_19-24, Cmpd 16168, +MSn(934.96), 39.83 min	CID	934.96	1	-4.8648987	2	AGLIAPDQTTYDYVQGR	11987434_1_719_-(pre=K,post=P)	150	125	5.920275E-18	1.97053E-10	0.0	0.0
SD7.mgf	index=69719	-1	060813-SludgeD36_19-24, Cmpd 23243, +MSn(976.0187), 57.83 min	CID	976.0187	0	-1.1881603	2	FVAFYVPLAVAGPDEVTR	12045967_1609_1920_-(pre=K,post=I)	160	136	5.9603144E-18	1.9872777E-10	0.0	0.0
SD7.mgf	index=140200	-1	060813-SludgeD36_7-12, Cmpd 19994, +MSn(889.45), 50.32 min	CID	889.45	1	5.1163764	2	FITAPIQPDLDEFDR	12030099_1_1264_+(pre=R,post=Q)	138	126	5.962101E-18	1.976139E-10	0.0	0.0
SD7.mgf	index=138057	-1	060813-SludgeD36_7-12, Cmpd 17718, +MSn(863.96), 44.48 min	CID	863.96	0	-1.6954966	2	TVGNVMLVAPADEIAAR	11955675_1_582_+(pre=R,post=E)	142	131	5.9641418E-18	1.9851307E-10	0.0	0.0
SD7.mgf	index=69131	-1	060813-SludgeD36_19-24, Cmpd 22622, +MSn(720.05), 56.18 min	CID	720.05	1	-8.705551	3	GTLAATTAQQLSEVAVGAALER	11939870_261_537_+(pre=K,post=S)	116	105	5.9731308E-18	2.0018052E-10	0.0	0.0
SD7.mgf	index=132437	-1	060813-SludgeD36_7-12, Cmpd 11815, +MSn(753.39), 31.02 min	CID	753.39	1	-14.488399	5	LAFVADTLNNRITVWDVATRAQIASYTGGGLSQPR	12048961_1194_4261_-(pre=R,post=S)	106	51	6.073143E-18	2.0506609E-10	0.0	0.0
SD7.mgf	index=63110	-1	060813-SludgeD36_19-24, Cmpd 16245, +MSn(934.46), 40.01 min	CID	934.46	0	-3.069841	2	AGLIAPDQTTYDYVQGR	11987434_1_719_-(pre=K,post=P)	151	126	6.143918E-18	2.0449682E-10	0.0	0.0
SD7.mgf	index=66386	-1	060813-SludgeD36_19-24, Cmpd 19716, +MSn(969.53), 48.67 min	CID	969.53	1	4.1896677	2	TLLLGPNC+57.021PGLITPDEVK	11993600_1_757_-(pre=K,post=I)	136	101	6.157253E-18	2.0529405E-10	0.0	0.0
SD7.mgf	index=69802	-1	060813-SludgeD36_19-24, Cmpd 23330, +MSn(976.52), 58.06 min	CID	976.52	1	-1.5310237	2	FVAFYVPLAVAGPDEVTR	12045967_1609_1920_-(pre=K,post=I)	89	79	6.1775333E-18	2.0597024E-10	0.0	0.0
SD7.mgf	index=141097	-1	060813-SludgeD36_7-12, Cmpd 20949, +MSn(865.43), 52.79 min	CID	865.43	0	-6.699908	2	ATGSAGYGLELLTDYAK	12046791_616_2774_+(pre=R,post=V)	99	96	6.1934267E-18	2.0614468E-10	0.0	0.0
SD7.mgf	index=111794	-1	060813-SludgeD36_31-36, Cmpd 14454, +MSn(518.26), 37.91 min	CID	518.26	1	-14.579789	4	VGVTELHYEAYEAHVVPR	12037379_1_307_-(pre=R,post=L)	61	48	6.2091667E-18	2.0702497E-10	0.0	0.0
SD7.mgf	index=94441	-1	060813-SludgeD36_25-30, Cmpd 21305, +MSn(780.9205), 54.77 min	CID	780.9205	0	-2.813679	2	ILGFAALTVVGDGDGR	11948815_1_422_+(pre=R,post=V)	131	129	6.273699E-18	2.0840837E-10	0.0	0.0
SD7.mgf	index=114831	-1	060813-SludgeD36_31-36, Cmpd 17647, +MSn(505.5264), 45.91 min	CID	505.5264	0	-1.5695635	4	TIAPVLEELAQEHGDKLR	11985542_407_708_-(pre=K,post=I)	104	93	6.377536E-18	2.126387E-10	0.0	0.0
SD7.mgf	index=58575	-1	060813-SludgeD36_19-24, Cmpd 11479, +MSn(713.33), 30.06 min	CID	713.33	1	0.37193355	3	VIEM+15.995DADLSDDERESQIR	11989950_1_735_-(pre=K,post=L)	185	153	6.4412716E-18	2.1476376E-10	0.0	0.0
SD7.mgf	index=69645	-1	060813-SludgeD36_19-24, Cmpd 23165, +MSn(976.52), 57.62 min	CID	976.52	1	-1.5310237	2	FVAFYVPLAVAGPDEVTR	12045967_1609_1920_-(pre=K,post=I)	114	92	6.448002E-18	2.1498817E-10	0.0	0.0
SD7.mgf	index=18112	-1	060813-SludgeD36_13-18, Cmpd 20902, +MSn(1077.54), 51.07 min	CID	1077.54	0	9.402835	3	AVVEFLDGHDQVESVNYAGLASSPWAAQAAK	11999375_1_800_+(pre=K,post=Y)	117	66	6.4792706E-18	2.1845513E-10	0.0	0.0
SD7.mgf	index=63063	-1	060813-SludgeD36_19-24, Cmpd 16196, +MSn(737.8616), 39.89 min	CID	737.8616	0	-3.72234	2	FYSPLVGGQTDYK	12027323_53_997_-(pre=K,post=N)	104	104	6.5792982E-18	2.1685875E-10	0.0	0.0
SD7.mgf	index=12387	-1	060813-SludgeD36_13-18, Cmpd 14855, +MSn(651.32), 36.65 min	CID	651.32	0	-2.0616143	3	EISVVSETLTTHEYESK	11993270_1_310_-(pre=K,post=T)	81	74	6.600218E-18	2.196845E-10	0.0	0.0
SD7.mgf	index=21279	-1	060813-SludgeD36_13-18, Cmpd 24249, +MSn(929.02), 59.83 min	CID	929.02	0	11.365957	2	ELGLPVTVVEAFATPASR	11971800_1_641_-(pre=R,post=V)	135	114	6.650691E-18	2.2174618E-10	0.0	0.0
SD7.mgf	index=111378	-1	060813-SludgeD36_31-36, Cmpd 14017, +MSn(912.5), 36.86 min	CID	912.5	1	7.3165746	3	TASGIVIPDSAAEKPDQGEVLAVGPGKK	12029381_1_184_-(pre=K,post=N)	155	115	6.6642493E-18	2.2436143E-10	0.0	0.0
SD7.mgf	index=20553	-1	060813-SludgeD36_13-18, Cmpd 23480, +MSn(974.5), 57.80 min	CID	974.5	1	3.854964	2	NAVLNQVEYVVLDEADR	11952895_1_574_-(pre=K,post=M)	120	103	6.7301036E-18	2.2400767E-10	0.0	0.0
SD7.mgf	index=116261	-1	060813-SludgeD36_31-36, Cmpd 19153, +MSn(844.96), 49.79 min	CID	844.96	0	7.1512537	2	FVALPGEAGELGIYPR	11962574_87_503_+(pre=K,post=H);12031519_801_1216_-(pre=K,post=H)	150	135	6.7578807E-18	2.2449259E-10	0.0	0.0
SD7.mgf	index=63284	-1	060813-SludgeD36_19-24, Cmpd 16428, +MSn(790.38), 40.46 min	CID	790.38	2	3.8178115	5	WGM+15.995RVVEDLGSGM+15.995KLTAQFEQNLNYENGAADVASGR	11973746_1_649_+(pre=R,post=Y)	96	42	6.7583042E-18	2.2827126E-10	0.0	0.0
SD7.mgf	index=129073	-1	060813-SludgeD36_7-12, Cmpd 8268, +MSn(677.33), 23.82 min	CID	677.33	0	-7.02864	3	LDQSAGAAGSAQQGLEEGGKR	12008613_1_885_+(pre=R,post=F)	124	98	6.8510275E-18	2.2935685E-10	0.0	0.0
SD7.mgf	index=142177	-1	060813-SludgeD36_7-12, Cmpd 22104, +MSn(761.38), 55.81 min	CID	761.38	0	-11.142652	2	SIGEGAPADFFAALR	12034943_1_910_-(pre=K,post=K)	114	111	6.8995205E-18	2.2868468E-10	0.0	0.0
SD7.mgf	index=12086	-1	060813-SludgeD36_13-18, Cmpd 14539, +MSn(976.4775), 36.01 min	CID	976.4775	0	-0.93758076	2	EISVVSETLTTHEYESK	11993270_1_310_-(pre=K,post=T)	161	136	6.969897E-18	2.3198904E-10	0.0	0.0
SD7.mgf	index=19738	-1	060813-SludgeD36_13-18, Cmpd 22623, +MSn(781.39), 55.53 min	CID	781.39	2	-8.948029	4	GTNLLGGKEDLDNLVDYLGSHPGLTPPGDR	12049025_4016_4377_-(pre=K,post=I)	106	63	7.17289E-18	2.417328E-10	0.0	0.0
SD7.mgf	index=62635	-1	060813-SludgeD36_19-24, Cmpd 15746, +MSn(626.9903), 38.84 min	CID	626.9903	0	0.38938516	3	GSAADVTQIAVGGQYNLSK	11943178_1_546_+(pre=K,post=R)	55	51	7.2017785E-18	2.4048594E-10	0.0	0.0
SD7.mgf	index=19966	-1	060813-SludgeD36_13-18, Cmpd 22864, +MSn(1068.03), 56.16 min	CID	1068.03	0	-5.714709	2	SATQVTDEVLAAGSDLVM+15.995VGR	12026321_1_813_-(pre=R,post=A)	123	98	7.318828E-18	2.4501776E-10	0.0	0.0
SD7.mgf	index=85240	-1	060813-SludgeD36_25-30, Cmpd 11616, +MSn(543.27), 31.18 min	CID	543.27	0	2.0222633	3	AISSGLSEHLAEEER	12046217_584_1080_+(pre=R,post=A)	85	79	7.4452765E-18	2.4677377E-10	0.0	0.0
SD7.mgf	index=93043	-1	060813-SludgeD36_25-30, Cmpd 19835, +MSn(693.36), 50.92 min	CID	693.36	0	-7.1302247	3	EQIIFPEIEYDKVDALR	12010417_1_575_+(pre=K,post=G)	106	97	7.4931785E-18	2.494062E-10	0.0	0.0
SD7.mgf	index=22089	-1	060813-SludgeD36_13-18, Cmpd 25113, +MSn(946.9813), 62.10 min	CID	946.9813	0	-4.5760946	2	GYEVPTTWADLLALSEK	11964588_1_613_-(pre=K,post=M)	120	110	7.496773E-18	2.4952582E-10	0.0	0.0
SD7.mgf	index=21631	-1	060813-SludgeD36_13-18, Cmpd 24628, +MSn(927.94), 60.82 min	CID	927.94	0	-7.6298294	2	ELAAFAQFASDLDEATR	11945215_48_551_-(pre=R,post=K);11978238_1_378_+(pre=R,post=K)	159	144	7.540163E-18	2.5097005E-10	0.0	0.0
SD7.mgf	index=17500	-1	060813-SludgeD36_13-18, Cmpd 20259, +MSn(932.9654), 49.45 min	CID	932.9654	0	-2.813078	2	GLNYDLTGNAEAIAESVK	11938816_1_534_-(pre=R,post=N)	149	132	7.562664E-18	2.5215302E-10	0.0	0.0
SD7.mgf	index=63566	-1	060813-SludgeD36_19-24, Cmpd 16724, +MSn(969.15), 41.18 min	CID	969.15	1	-0.35627478	3	EGNTYAVANGISTGAAADAATVGAPTGAVGAAK	11943178_1_546_+(pre=K,post=M)	103	60	7.573879E-18	2.5556415E-10	0.0	0.0
SD7.mgf	index=11485	-1	060813-SludgeD36_13-18, Cmpd 13908, +MSn(810.4027), 34.73 min	CID	810.4027	0	-2.636004	2	AAVPSGASTGAFEAVER	12000639_1_811_-(pre=R,post=R);12002856_1_830_-(pre=R,post=R);12018583_532_1017_+(pre=R,post=R);12044773_1_262_-(pre=R,post=R)	167	148	7.712839E-18	2.5671745E-10	0.0	0.0
SD7.mgf	index=88629	-1	060813-SludgeD36_25-30, Cmpd 15174, +MSn(1006.01), 39.03 min	CID	1006.01	0	-3.7615585	2	AIQESNLGLNPSNDGVNIR	12042525_987_1555_-(pre=R,post=L)	245	206	7.715425E-18	2.5763788E-10	0.0	0.0
SD7.mgf	index=2955	-1	060813-SludgeD36_13-18, Cmpd 4926, +MSn(772.34), 16.71 min	CID	772.34	0	-0.23707877	2	DGQSSQAHIGDDTGR	11994864_1_766_-(pre=K,post=S)	124	122	7.748923E-18	2.5683813E-10	0.0	0.0
SD7.mgf	index=66535	-1	060813-SludgeD36_19-24, Cmpd 19874, +MSn(795.41), 49.07 min	CID	795.41	1	-5.25826	2	NVIGDLSLDDALTSR	11927347_1_507_-(pre=R,post=D)	116	115	7.809019E-18	2.5883E-10	0.0	0.0
SD7.mgf	index=94042	-1	060813-SludgeD36_25-30, Cmpd 20886, +MSn(681.68), 53.66 min	CID	681.68	1	-5.970957	3	VEAFDVAGDNLEPLIFHR	12041299_1270_1824_-(pre=R,post=R)	87	77	7.836954E-18	2.6129834E-10	0.0	0.0
SD7.mgf	index=38950	-1	060813-SludgeD36_1-6, Cmpd 13249, +MSn(726.3659), 37.15 min	CID	726.3659	0	-2.268754	2	FTPGTPSAAFNSVR	12038351_1_860_-(pre=K,post=V)	99	99	7.898726E-18	2.611277E-10	0.0	0.0
SD7.mgf	index=139430	-1	060813-SludgeD36_7-12, Cmpd 19179, +MSn(952.45), 48.23 min	CID	952.45	0	-13.521175	2	IEPEAIEYGENFISHR	11974070_1_651_+(pre=R,post=E)	144	123	8.016296E-18	2.6629635E-10	0.0	0.0
SD7.mgf	index=78412	-1	060813-SludgeD36_25-30, Cmpd 4345, +MSn(419.4457), 15.25 min	CID	419.4457	0	-2.5464857	4	GVAM+15.995NPVDHPHGGGEGK	11973124_1_562_+(pre=R,post=T);11983620_1_697_-(pre=R,post=T)	72	62	8.0802E-18	2.6894484E-10	0.0	0.0
SD7.mgf	index=16763	-1	060813-SludgeD36_13-18, Cmpd 19483, +MSn(650), 47.52 min	CID	650.0	0	-5.6339827	3	FLSQPFHVAEVFTGSPGK	11958335_119_591_-(pre=R,post=Y)	109	88	8.1394E-18	2.7138244E-10	0.0	0.0
SD7.mgf	index=66089	-1	060813-SludgeD36_19-24, Cmpd 19402, +MSn(1057.07), 47.88 min	CID	1057.07	2	-9.302884	2	VTIGAVESGNGIIGLASAGAPTR	11991040_1_741_-(pre=R,post=G)	271	210	8.184008E-18	2.7453734E-10	0.0	0.0
SD7.mgf	index=51254	-1	060813-SludgeD36_19-24, Cmpd 3722, +MSn(568.9202), 13.51 min	CID	568.9202	0	-2.682054	3	GTAM+15.995NPVDHPHGGGEGR	11952869_372_573_-(pre=R,post=T)	107	93	8.269749E-18	2.752539E-10	0.0	0.0
SD7.mgf	index=114131	-1	060813-SludgeD36_31-36, Cmpd 16912, +MSn(687.02), 44.01 min	CID	687.02	0	-3.5536046	3	TGDAAPM+15.995AYVELVDRPLPK	11970176_526_635_-(pre=R,post=A)	110	94	8.3300926E-18	2.7816324E-10	0.0	0.0
SD7.mgf	index=19941	-1	060813-SludgeD36_13-18, Cmpd 22838, +MSn(720.39), 56.09 min	CID	720.39	2	-0.9591614	3	GTLAATTAQQLSEVAVGAALER	11939870_261_537_+(pre=K,post=S)	116	99	8.448483E-18	2.8313824E-10	0.0	0.0
SD7.mgf	index=20987	-1	060813-SludgeD36_13-18, Cmpd 23940, +MSn(811.42), 59.01 min	CID	811.42	2	-11.315572	3	VTVPATQLYAVAFDAADPLNTPR	12014481_1_956_+(pre=R,post=D)	82	60	8.522734E-18	2.8590008E-10	0.0	0.0
SD7.mgf	index=67735	-1	060813-SludgeD36_19-24, Cmpd 21142, +MSn(731.7), 52.31 min	CID	731.7	1	-8.817237	3	GM+15.995VAPANLQDIIYDSNVVTR	11933306_1_520_-(pre=K,post=A)	88	78	8.733768E-18	2.9203673E-10	0.0	0.0
SD7.mgf	index=62852	-1	060813-SludgeD36_19-24, Cmpd 15974, +MSn(939.9847), 39.36 min	CID	939.9847	0	3.4414117	2	GSAADVTQIAVGGQYNLSK	11943178_1_546_+(pre=K,post=R)	127	114	8.75675E-18	2.9241046E-10	0.0	0.0
SD7.mgf	index=142779	-1	060813-SludgeD36_7-12, Cmpd 22741, +MSn(882.9473), 57.48 min	CID	882.9473	1	-13.313068	2	YGFNGATNPLAILEQR	11925939_1_504_-(pre=R,post=S)	175	162	8.869759E-18	2.946479E-10	0.0	0.0
SD7.mgf	index=16867	-1	060813-SludgeD36_13-18, Cmpd 19592, +MSn(821.93), 47.79 min	CID	821.93	0	3.11886	2	LYPNVDFYSGIVQK	11977568_1_534_+(pre=K,post=A)	89	85	8.874164E-18	2.9337516E-10	0.0	0.0
SD7.mgf	index=87966	-1	060813-SludgeD36_25-30, Cmpd 14478, +MSn(955.97), 37.39 min	CID	955.97	0	11.875555	2	VYM+15.995QPASEGTGVIAGGAMR	11971684_206_641_+(pre=R,post=A)	182	156	8.908036E-18	2.9746228E-10	0.0	0.0
SD7.mgf	index=18794	-1	060813-SludgeD36_13-18, Cmpd 21627, +MSn(616.3), 52.95 min	CID	616.3	0	-12.379199	3	YQDQIAIAIAEDFGHR	11936674_1_529_+(pre=-,post=S)	105	101	9.151232E-18	3.0399824E-10	0.0	0.0
SD7.mgf	index=58589	-1	060813-SludgeD36_19-24, Cmpd 11494, +MSn(813.41), 30.09 min	CID	813.41	1	-4.027718	3	TVAIIGYGSQGHAHAQNLNDSGVK	11941634_1_541_-(pre=K,post=V);12011263_697_916_+(pre=K,post=V)	183	131	9.160652E-18	3.0756478E-10	0.0	0.0
SD7.mgf	index=61499	-1	060813-SludgeD36_19-24, Cmpd 14553, +MSn(800.86), 36.24 min	CID	800.86	0	-6.9352455	2	ENTEGTYAGEGGFLR	11983502_1_685_+(pre=R,post=K)	139	128	9.3017676E-18	3.0830719E-10	0.0	0.0
SD7.mgf	index=136382	-1	060813-SludgeD36_7-12, Cmpd 15958, +MSn(518.5839), 40.02 min	CID	518.5839	0	-0.7061744	3	EAYPGDVFYLHSR	11943420_1_546_-(pre=R,post=L);11950855_1_567_-(pre=R,post=L);11971066_1_185_-(pre=R,post=L);11997123_1_782_+(pre=R,post=L);12008465_1_884_+(pre=R,post=L);12025607_1_1017_+(pre=R,post=L)	98	98	9.36314E-18	3.0861635E-10	0.0	0.0
SD7.mgf	index=21711	-1	060813-SludgeD36_13-18, Cmpd 24713, +MSn(930), 61.05 min	CID	930.0	0	10.172629	2	FLSQPFFVAEQFTGLK	11948347_1_290_+(pre=R,post=G)	107	96	9.394436E-18	3.120773E-10	0.0	0.0
SD7.mgf	index=21958	-1	060813-SludgeD36_13-18, Cmpd 24974, +MSn(906.51), 61.73 min	CID	906.51	1	10.207381	2	QLNVELLELDDLLQR	12026321_1_813_-(pre=R,post=S)	156	156	9.433509E-18	3.1267378E-10	0.0	0.0
SD7.mgf	index=115223	-1	060813-SludgeD36_31-36, Cmpd 18059, +MSn(760.39), 46.98 min	CID	760.39	1	0.26860112	3	FVGGGNVQFPDLHPAQPGVWR	12003698_81_536_-(pre=K,post=T)	113	94	9.516647E-18	3.1859576E-10	0.0	0.0
SD7.mgf	index=93336	-1	060813-SludgeD36_25-30, Cmpd 20143, +MSn(785.3923), 51.72 min	CID	785.3923	0	-6.061574	2	NNPGSLVDDLVAEAR	12044607_123_698_-(pre=R,post=S)	153	148	9.66507E-18	3.2034886E-10	0.0	0.0
SD7.mgf	index=110546	-1	060813-SludgeD36_31-36, Cmpd 13144, +MSn(816.9037), 34.86 min	CID	816.9037	0	-0.9712972	2	VYGTANTSYAPGIYR	12047625_398_829_+(pre=R,post=T)	192	168	9.948129E-18	3.2973083E-10	0.0	0.0
SD7.mgf	index=140769	-1	060813-SludgeD36_7-12, Cmpd 20598, +MSn(753.7258), 51.87 min	CID	753.7258	1	0.027935348	3	LAEVSANIIDQC+57.021VAQGVPFAR	11967166_1_623_+(pre=R,post=E)	81	62	1.0033564E-17	3.3590097E-10	0.0	0.0
SD7.mgf	index=56024	-1	060813-SludgeD36_19-24, Cmpd 8776, +MSn(824.8933), 24.66 min	CID	824.8933	0	1.2578584	2	TNDVSTNAGDIANTGAK	11948187_95_559_-(pre=K,post=L)	126	109	1.012116E-17	3.3687705E-10	0.0	0.0
SD7.mgf	index=11583	-1	060813-SludgeD36_13-18, Cmpd 14011, +MSn(810.4026), 34.93 min	CID	810.4026	0	-2.7866328	2	AAVPSGASTGAFEAVER	12000639_1_811_-(pre=R,post=R);12002856_1_830_-(pre=R,post=R);12018583_532_1017_+(pre=R,post=R);12044773_1_262_-(pre=R,post=R)	173	152	1.0167953E-17	3.3843453E-10	0.0	0.0
SD7.mgf	index=21369	-1	060813-SludgeD36_13-18, Cmpd 24347, +MSn(618.9659), 60.09 min	CID	618.9659	0	-2.0707695	3	ELAAFAQFASDLDEATR	11945215_48_551_-(pre=R,post=K);11978238_1_378_+(pre=R,post=K)	101	96	1.0228835E-17	3.4046094E-10	0.0	0.0
SD7.mgf	index=85101	-1	060813-SludgeD36_25-30, Cmpd 11470, +MSn(536.6167), 30.86 min	CID	536.6167	0	2.8435254	3	ITLNM+15.995GVSEAVSDKK	12010417_1_575_+(pre=K,post=V)	75	71	1.02699775E-17	3.4039851E-10	0.0	0.0
SD7.mgf	index=21905	-1	060813-SludgeD36_13-18, Cmpd 24918, +MSn(1051.5256), 61.59 min	CID	1051.5256	0	-2.5539463	2	IYQLPDQQFANLYWFR	11957181_3_587_-(pre=K,post=A)	209	175	1.0297513E-17	3.4207698E-10	0.0	0.0
SD7.mgf	index=21207	-1	060813-SludgeD36_13-18, Cmpd 24173, +MSn(929.51), 59.62 min	CID	929.51	1	-1.2143025	2	ELGLPVTVVEAFATPASR	11971800_1_641_-(pre=R,post=V)	153	130	1.0400287E-17	3.4676453E-10	0.0	0.0
SD7.mgf	index=116187	-1	060813-SludgeD36_31-36, Cmpd 19075, +MSn(922.98), 49.59 min	CID	922.98	1	5.261232	2	DASDTGSPEVQIALLTAR	12000013_308_589_+(pre=R,post=I)	152	132	1.042051E-17	3.4743886E-10	0.0	0.0
SD7.mgf	index=10303	-1	060813-SludgeD36_13-18, Cmpd 12667, +MSn(695.3723), 32.28 min	CID	695.3723	0	0.08777335	2	FVANTPADAATLAK	12015787_1_806_+(pre=R,post=L)	70	70	1.0658403E-17	3.5236117E-10	0.0	0.0
SD7.mgf	index=14023	-1	060813-SludgeD36_13-18, Cmpd 16587, +MSn(518.5844), 40.46 min	CID	518.5844	0	0.23539145	3	EAYPGDVFYLHSR	11943420_1_546_-(pre=R,post=L);11950855_1_567_-(pre=R,post=L);11971066_1_185_-(pre=R,post=L);11997123_1_782_+(pre=R,post=L);12008465_1_884_+(pre=R,post=L);12025607_1_1017_+(pre=R,post=L)	85	85	1.07567154E-17	3.5454964E-10	0.0	0.0
SD7.mgf	index=92925	-1	060813-SludgeD36_25-30, Cmpd 19711, +MSn(1040.03), 50.59 min	CID	1040.03	1	-14.882836	2	EQIIFPEIEYDKVDALR	12010417_1_575_+(pre=K,post=G)	152	138	1.0778187E-17	3.5874584E-10	0.0	0.0
SD7.mgf	index=91027	-1	060813-SludgeD36_25-30, Cmpd 17704, +MSn(873.38), 45.42 min	CID	873.38	1	-12.619921	2	VVGWYDNEWGYSNR	11998365_1_156_+(pre=K,post=L)	101	96	1.0785006E-17	3.5654657E-10	0.0	0.0
SD7.mgf	index=138751	-1	060813-SludgeD36_7-12, Cmpd 18457, +MSn(801.95), 46.37 min	CID	801.95	1	-0.2652338	2	IINEPTAAAIAYGLGK	12005318_1_852_+(pre=R,post=K)	88	85	1.0827647E-17	3.596877E-10	0.0	0.0
SD7.mgf	index=51949	-1	060813-SludgeD36_19-24, Cmpd 4479, +MSn(419.4461), 15.47 min	CID	419.4461	0	-1.6006482	4	GVAM+15.995NPVDHPHGGGEGK	11973124_1_562_+(pre=R,post=T);11983620_1_697_-(pre=R,post=T)	119	102	1.0972363E-17	3.6520886E-10	0.0	0.0
SD7.mgf	index=111194	-1	060813-SludgeD36_31-36, Cmpd 13824, +MSn(871.95), 36.42 min	CID	871.95	1	-10.609551	2	INAITVPADSGDTLAQR	12008055_344_763_+(pre=K,post=F);12014235_87_491_-(pre=K,post=F)	129	121	1.1296136E-17	3.7598546E-10	0.0	0.0
SD7.mgf	index=21116	-1	060813-SludgeD36_13-18, Cmpd 24076, +MSn(892.44), 59.37 min	CID	892.44	0	12.857735	2	YYGGNAIVDDIEDLAR	12011965_246_924_+(pre=R,post=D)	129	122	1.12988066E-17	3.7533932E-10	0.0	0.0
SD7.mgf	index=138544	-1	060813-SludgeD36_7-12, Cmpd 18238, +MSn(830.95), 45.81 min	CID	830.95	1	-3.4898114	2	IINEPTAAALAYGLDK	11945751_1_553_+(pre=R,post=S);11982220_110_690_+(pre=R,post=D);12006348_1_862_+(pre=R,post=K)	135	125	1.13140614E-17	3.7584608E-10	0.0	0.0
SD7.mgf	index=70142	-1	060813-SludgeD36_19-24, Cmpd 23695, +MSn(720.06), 59.01 min	CID	720.06	2	-9.104428	3	LEDLQPVGM+15.995LALTPIAFGVR	11971216_1_639_+(pre=R,post=E)	98	90	1.1319049E-17	3.7848247E-10	0.0	0.0
SD7.mgf	index=22978	-1	060813-SludgeD36_13-18, Cmpd 26070, +MSn(1152.07), 64.60 min	CID	1152.07	1	-4.2127094	2	ATGAENAYFPLFIPEEYLTR	12041007_1329_1808_+(pre=K,post=E)	237	189	1.136416E-17	3.7999084E-10	0.0	0.0
SD7.mgf	index=12169	-1	060813-SludgeD36_13-18, Cmpd 14626, +MSn(627.31), 36.19 min	CID	627.31	2	-2.8548353	3	ELTGGHDVDIVFEHPGR	12033931_1_544_+(pre=R,post=E)	71	64	1.1814379E-17	3.932349E-10	0.0	0.0
SD7.mgf	index=93411	-1	060813-SludgeD36_25-30, Cmpd 20222, +MSn(785.39), 51.93 min	CID	785.39	0	-8.936936	2	NNPGSLVDDLVAEAR	12044607_123_698_-(pre=R,post=S)	151	144	1.1975213E-17	3.9691855E-10	0.0	0.0
SD7.mgf	index=142217	-1	060813-SludgeD36_7-12, Cmpd 22147, +MSn(1073.05), 55.92 min	CID	1073.05	0	-0.34128028	2	NEQSPTNLIFEAAGVNLATR	12017919_1_999_+(pre=K,post=T)	175	143	1.2060453E-17	4.0327325E-10	0.0	0.0
SD7.mgf	index=64674	-1	060813-SludgeD36_19-24, Cmpd 17900, +MSn(888.47), 44.11 min	CID	888.47	1	-7.8689957	2	LLVDTTAAALTEGTDGVK	11937432_1_531_+(pre=K,post=V)	96	87	1.2236745E-17	4.0799544E-10	0.0	0.0
SD7.mgf	index=129234	-1	060813-SludgeD36_7-12, Cmpd 8437, +MSn(1016), 24.16 min	CID	1016.0	1	-0.20932698	2	LDQSAGAAGSAQQGLEEGGKR	12008613_1_885_+(pre=R,post=F)	291	221	1.2439913E-17	4.1646006E-10	0.0	0.0
SD7.mgf	index=113975	-1	060813-SludgeD36_31-36, Cmpd 16748, +MSn(687.35), 43.59 min	CID	687.35	1	-10.097139	3	TGDAAPM+15.995AYVELVDRPLPK	11970176_526_635_-(pre=R,post=A)	111	96	1.2468725E-17	4.1636283E-10	0.0	0.0
SD7.mgf	index=142806	-1	060813-SludgeD36_7-12, Cmpd 22769, +MSn(868.98), 57.56 min	CID	868.98	0	-0.8428517	2	DVLTGPTNPLALLEQR	11947647_1_558_+(pre=R,post=E)	120	117	1.25079014E-17	4.1550471E-10	0.0	0.0
SD7.mgf	index=95505	-1	060813-SludgeD36_25-30, Cmpd 22468, +MSn(849.45), 57.79 min	CID	849.45	0	4.0956125	2	QPPAFEDAALAIDALR	12021871_1_354_+(pre=R,post=A)	156	142	1.2534391E-17	4.1638468E-10	0.0	0.0
SD7.mgf	index=133736	-1	060813-SludgeD36_7-12, Cmpd 13179, +MSn(808.39), 33.78 min	CID	808.39	0	-14.571696	2	LTETYGDLGPEPAPR	12046203_2225_2599_-(pre=K,post=N)	113	108	1.2693714E-17	4.2073328E-10	0.0	0.0
SD7.mgf	index=142759	-1	060813-SludgeD36_7-12, Cmpd 22720, +MSn(968.5399), 57.43 min	CID	968.5399	0	-1.2603524	2	VLIAPIADIAGDEVVLDGR	12033591_1_1382_+(pre=R,post=Y)	135	113	1.2801307E-17	4.2746864E-10	0.0	0.0
SD7.mgf	index=52669	-1	060813-SludgeD36_19-24, Cmpd 5245, +MSn(407.2004), 17.40 min	CID	407.2004	0	-3.3725073	4	IGHVAPM+15.995SGGQAHYGK	12009075_1_145_-(pre=K,post=D)	47	44	1.2988831E-17	4.3148088E-10	0.0	0.0
SD7.mgf	index=137046	-1	060813-SludgeD36_7-12, Cmpd 16655, +MSn(768.4), 41.76 min	CID	768.4	2	-3.6021917	3	LGFDDVPPQLQSYQIEKPAR	11928533_1_510_-(pre=K,post=L)	124	100	1.30732165E-17	4.371377E-10	0.0	0.0
SD7.mgf	index=87220	-1	060813-SludgeD36_25-30, Cmpd 13695, +MSn(809.41), 35.61 min	CID	809.41	1	4.0380917	2	INVDENPQASQVFR	12043903_1_416_-(pre=K,post=V)	123	119	1.3108955E-17	4.3337509E-10	0.0	0.0
SD7.mgf	index=64125	-1	060813-SludgeD36_19-24, Cmpd 17315, +MSn(895.95), 42.65 min	CID	895.95	0	0.47686398	2	SYELPDGQVITIGNER	11957153_105_587_-(pre=K,post=F)	131	123	1.3126391E-17	4.3605056E-10	0.0	0.0
SD7.mgf	index=52761	-1	060813-SludgeD36_19-24, Cmpd 5342, +MSn(582.9513), 17.62 min	CID	582.9513	0	-2.6174998	3	TM+15.995GHAGAIVSGSSGTAQAK	12038947_1_170_+(pre=K,post=K)	88	79	1.3127495E-17	4.383609E-10	0.0	0.0
SD7.mgf	index=69535	-1	060813-SludgeD36_19-24, Cmpd 23047, +MSn(1030.56), 57.31 min	CID	1030.56	0	5.0933957	2	IIANDNALGAGLAAYAAETLK	12010209_1_903_+(pre=R,post=L)	172	142	1.3245894E-17	4.4344248E-10	0.0	0.0
SD7.mgf	index=62573	-1	060813-SludgeD36_19-24, Cmpd 15681, +MSn(678.8404), 38.69 min	CID	678.8404	0	-4.405615	2	TAYGQGVAEVFSK	11958493_1_591_-(pre=R,post=I)	60	60	1.3279452E-17	4.3770101E-10	0.0	0.0
SD7.mgf	index=65477	-1	060813-SludgeD36_19-24, Cmpd 18751, +MSn(994.51), 46.24 min	CID	994.51	0	2.2094002	2	ELGVADADLTFVQAPSAQR	12036567_656_1516_-(pre=K,post=E)	134	110	1.3421439E-17	4.481764E-10	0.0	0.0
SD7.mgf	index=14000	-1	060813-SludgeD36_13-18, Cmpd 16563, +MSn(777.37), 40.40 min	CID	777.37	0	-3.611674	2	EAYPGDVFYLHSR	11943420_1_546_-(pre=R,post=L);11950855_1_567_-(pre=R,post=L);11971066_1_185_-(pre=R,post=L);11997123_1_782_+(pre=R,post=L);12008465_1_884_+(pre=R,post=L);12025607_1_1017_+(pre=R,post=L)	99	95	1.3495471E-17	4.4482115E-10	0.0	0.0
SD7.mgf	index=83639	-1	060813-SludgeD36_25-30, Cmpd 9869, +MSn(569.5227), 27.38 min	CID	569.5227	0	-0.32150677	4	IAFHTGQTAEQINTDSDRDR	12004748_1_245_+(pre=R,post=W)	180	143	1.3500945E-17	4.5143994E-10	0.0	0.0
SD7.mgf	index=20617	-1	060813-SludgeD36_13-18, Cmpd 23548, +MSn(961.11), 57.98 min	CID	961.11	2	1.6961054	3	M+15.995DALNGETPYDYAAILGAFGSQNTSEK	11972260_1_643_+(pre=K,post=E)	89	60	1.3523302E-17	4.550139E-10	0.0	0.0
SD7.mgf	index=78571	-1	060813-SludgeD36_25-30, Cmpd 4516, +MSn(621.324), 15.68 min	CID	621.324	0	-0.9823393	2	KPGAVGAC+57.021ATPGR	12035345_481_1095_+(pre=R,post=V)	137	137	1.3660661E-17	4.5026596E-10	0.0	0.0
SD7.mgf	index=17665	-1	060813-SludgeD36_13-18, Cmpd 20432, +MSn(853.45), 49.89 min	CID	853.45	0	1.1442541	2	VQIVGDDFFVTNPVR	11987212_1_551_+(pre=K,post=L)	135	122	1.3789831E-17	4.5706408E-10	0.0	0.0
SD7.mgf	index=69709	-1	060813-SludgeD36_19-24, Cmpd 23232, +MSn(713.38), 57.80 min	CID	713.38	0	-9.240147	3	KPELDAQLVAESIAQQLER	12001994_420_822_+(pre=R,post=R)	104	96	1.3794667E-17	4.6063947E-10	0.0	0.0
SD7.mgf	index=63794	-1	060813-SludgeD36_19-24, Cmpd 16964, +MSn(828.4), 41.78 min	CID	828.4	0	-5.8205566	2	AASTPGGSTYGLDFGVR	12027323_53_997_-(pre=R,post=H)	178	147	1.3842566E-17	4.6074194E-10	0.0	0.0
SD7.mgf	index=66612	-1	060813-SludgeD36_19-24, Cmpd 19956, +MSn(795.41), 49.27 min	CID	795.41	1	-5.25826	2	NVIGDLSLDDALTSR	11927347_1_507_-(pre=R,post=D)	101	98	1.3861608E-17	4.5944315E-10	0.0	0.0
SD7.mgf	index=68509	-1	060813-SludgeD36_19-24, Cmpd 21961, +MSn(804.39), 54.44 min	CID	804.39	2	4.001305	3	QVLNEVEGDC+57.021VTDLFSHAFTK	11928019_32_508_-(pre=K,post=S)	77	61	1.3997405E-17	4.686014E-10	0.0	0.0
SD7.mgf	index=65306	-1	060813-SludgeD36_19-24, Cmpd 18571, +MSn(645.09), 45.78 min	CID	645.09	1	-8.872707	4	VAILGYGSQGHAHALNLLESGVDVR	11977674_1_375_-(pre=K,post=V)	138	105	1.4013712E-17	4.7087373E-10	0.0	0.0
SD7.mgf	index=59152	-1	060813-SludgeD36_19-24, Cmpd 12089, +MSn(760.8684), 31.33 min	CID	760.8684	0	-2.887831	2	ASLAFEQDGNQVGGK	11943178_1_546_+(pre=K,post=N)	107	104	1.4032853E-17	4.6511905E-10	0.0	0.0
SD7.mgf	index=62739	-1	060813-SludgeD36_19-24, Cmpd 15855, +MSn(829.45), 39.08 min	CID	829.45	0	1.1773629	2	IVVPYPAGGTTDQLAR	11981324_1_685_+(pre=R,post=A);12036203_970_1314_-(pre=R,post=A)	129	115	1.4076923E-17	4.6762666E-10	0.0	0.0
SD7.mgf	index=51511	-1	060813-SludgeD36_19-24, Cmpd 4005, +MSn(568.9206), 14.24 min	CID	568.9206	0	-2.038361	3	GTAM+15.995NPVDHPHGGGEGR	11952869_372_573_-(pre=R,post=T)	123	110	1.4700321E-17	4.8929183E-10	0.0	0.0
SD7.mgf	index=68750	-1	060813-SludgeD36_19-24, Cmpd 22219, +MSn(1030.53), 55.12 min	CID	1030.53	1	-0.08786256	2	EPVAFLDPADTGPFVLQSR	11967038_1_622_-(pre=R,post=H)	157	127	1.5002295E-17	5.0096527E-10	0.0	0.0
SD7.mgf	index=141454	-1	060813-SludgeD36_7-12, Cmpd 21329, +MSn(734.0452), 53.78 min	CID	734.0452	0	-1.4966805	3	RLDEELTYVLTHELPSER	12008613_1_885_+(pre=K,post=Q)	156	137	1.5108128E-17	5.0373256E-10	0.0	0.0
SD7.mgf	index=130213	-1	060813-SludgeD36_7-12, Cmpd 9466, +MSn(781.37), 26.18 min	CID	781.37	0	-8.045574	2	ATIGNTADPVSDASSR	12008613_1_885_+(pre=R,post=M)	101	92	1.5216416E-17	5.054799E-10	0.0	0.0
SD7.mgf	index=21050	-1	060813-SludgeD36_13-18, Cmpd 24006, +MSn(976.52), 59.18 min	CID	976.52	2	-5.378577	2	SLSM+15.995EPFLASAVLAGTALR	12038367_480_1115_+(pre=R,post=L)	126	111	1.5431233E-17	5.152886E-10	0.0	0.0
SD7.mgf	index=115165	-1	060813-SludgeD36_31-36, Cmpd 17998, +MSn(879.9308), 46.82 min	CID	879.9308	0	-6.520135	2	FDDNAVVLLNAADEPR	12029953_1_181_+(pre=R,post=G)	157	149	1.5447939E-17	5.131709E-10	0.0	0.0
SD7.mgf	index=129131	-1	060813-SludgeD36_7-12, Cmpd 8329, +MSn(1016), 23.94 min	CID	1016.0	1	-0.20932698	2	LDQSAGAAGSAQQGLEEGGKR	12008613_1_885_+(pre=R,post=F)	337	249	1.5551068E-17	5.206145E-10	0.0	0.0
SD7.mgf	index=115084	-1	060813-SludgeD36_31-36, Cmpd 17913, +MSn(895.9478), 46.60 min	CID	895.9478	0	-1.9755794	2	SYELPDGQVITIGNER	11957153_105_587_-(pre=K,post=F)	138	129	1.5941848E-17	5.2957827E-10	0.0	0.0
SD7.mgf	index=39820	-1	060813-SludgeD36_1-6, Cmpd 14173, +MSn(816.9322), 39.49 min	CID	816.9322	0	-1.2701132	2	STGPYSLVTQQPLGGK	11942032_1_543_+(pre=R,post=A);11950181_1_565_+(pre=R,post=-)	125	118	1.6015811E-17	5.3203525E-10	0.0	0.0
SD7.mgf	index=20961	-1	060813-SludgeD36_13-18, Cmpd 23912, +MSn(1215.63), 58.94 min	CID	1215.63	0	-5.6233387	2	VTVPATQLYAVAFDAADPLNTPR	12014481_1_956_+(pre=R,post=D)	206	145	1.6025425E-17	5.3758226E-10	0.0	0.0
SD7.mgf	index=12256	-1	060813-SludgeD36_13-18, Cmpd 14717, +MSn(848.41), 36.38 min	CID	848.41	0	2.4459877	2	VFFTNGGADANENAIR	11945251_1_551_-(pre=K,post=M)	106	89	1.6108982E-17	5.351304E-10	0.0	0.0
SD7.mgf	index=43214	-1	060813-SludgeD36_1-6, Cmpd 17751, +MSn(797.8785), 48.83 min	CID	797.8785	0	-2.0654094	2	M+15.995LQEAVDALFDNGR	11996847_1_780_+(pre=R,post=R)	147	144	1.6109215E-17	5.325621E-10	0.0	0.0
SD7.mgf	index=91496	-1	060813-SludgeD36_25-30, Cmpd 18199, +MSn(895.947), 46.70 min	CID	895.947	0	-2.861184	2	SYELPDGQVITIGNER	11957153_105_587_-(pre=K,post=F)	172	158	1.6157794E-17	5.3675187E-10	0.0	0.0
SD7.mgf	index=19999	-1	060813-SludgeD36_13-18, Cmpd 22899, +MSn(661.6638), 56.25 min	CID	661.6638	0	-2.490608	3	ELAAFAQFASDLDEATRK	11945215_48_551_-(pre=R,post=Q);11978238_1_378_+(pre=R,post=Q)	149	128	1.6349319E-17	5.451162E-10	0.0	0.0
SD7.mgf	index=125064	-1	060813-SludgeD36_7-12, Cmpd 4030, +MSn(710.8481), 14.56 min	CID	710.8481	0	-1.8031081	2	LQSGESGQTSPTTK	11991258_1_742_+(pre=R,post=N)	128	124	1.6479747E-17	5.4481175E-10	0.0	0.0
SD7.mgf	index=142179	-1	060813-SludgeD36_7-12, Cmpd 22106, +MSn(812.93), 55.82 min	CID	812.93	1	-4.318479	2	LMTDPFVGQLTFVR	11998379_1_792_+(pre=K,post=V);12006406_1_862_-(pre=K,post=V)	134	129	1.6634033E-17	5.4991234E-10	0.0	0.0
SD7.mgf	index=30758	-1	060813-SludgeD36_1-6, Cmpd 4480, +MSn(560.2813), 15.65 min	CID	560.2813	0	-2.0697916	3	M+15.995AQGAKPGEGGQLPGHK	12036207_1_1085_+(pre=K,post=V)	134	124	1.6787733E-17	5.5877014E-10	0.0	0.0
SD7.mgf	index=20909	-1	060813-SludgeD36_13-18, Cmpd 23858, +MSn(810.76), 58.79 min	CID	810.76	0	-0.30112556	3	VTVPATQLYAVAFDAADPLNTPR	12014481_1_956_+(pre=R,post=D)	107	82	1.705874E-17	5.722454E-10	0.0	0.0
SD7.mgf	index=61744	-1	060813-SludgeD36_19-24, Cmpd 14810, +MSn(805.8909), 36.77 min	CID	805.8909	0	-3.9382694	2	FVEVQGTAEGSPFSR	12043867_1563_1961_-(pre=R,post=A)	133	124	1.7072184E-17	5.658577E-10	0.0	0.0
SD7.mgf	index=85351	-1	060813-SludgeD36_25-30, Cmpd 11732, +MSn(810.39), 31.42 min	CID	810.39	1	-0.86536855	2	VYTTSASAFNSSEVR	11924459_102_500_+(pre=K,post=G)	168	154	1.7262012E-17	5.7214955E-10	0.0	0.0
SD7.mgf	index=138042	-1	060813-SludgeD36_7-12, Cmpd 17702, +MSn(952.97), 44.44 min	CID	952.97	0	-9.15868	2	GQFPVDLGTQVSPYSGPR	11995197_1_769_-(pre=R,post=F)	140	113	1.7268667E-17	5.757689E-10	0.0	0.0
SD7.mgf	index=95443	-1	060813-SludgeD36_25-30, Cmpd 22399, +MSn(849.44), 57.61 min	CID	849.44	0	-7.6882553	2	QPPAFEDAALAIDALR	12021871_1_354_+(pre=R,post=A)	108	96	1.7475516E-17	5.8052574E-10	0.0	0.0
SD7.mgf	index=115489	-1	060813-SludgeD36_31-36, Cmpd 18338, +MSn(1037), 47.71 min	CID	1037.0	0	-2.7074344	2	SEEEDAAPNADTVLLTEIR	12049595_4672_5139_-(pre=K,post=D)	146	124	1.7556986E-17	5.8627303E-10	0.0	0.0
SD7.mgf	index=12182	-1	060813-SludgeD36_13-18, Cmpd 14640, +MSn(651.3193), 36.22 min	CID	651.3193	0	-3.1861312	3	EISVVSETLTTHEYESK	11993270_1_310_-(pre=K,post=T)	120	105	1.8049407E-17	6.007642E-10	0.0	0.0
SD7.mgf	index=21853	-1	060813-SludgeD36_13-18, Cmpd 24863, +MSn(701.69), 61.44 min	CID	701.69	1	1.335378	3	IYQLPDQQFANLYWFR	11957181_3_587_-(pre=K,post=A)	103	94	1.8064467E-17	6.0009037E-10	0.0	0.0
SD7.mgf	index=94041	-1	060813-SludgeD36_25-30, Cmpd 20885, +MSn(625.0028), 53.66 min	CID	625.0028	0	-1.464835	3	NTVPVAFEGGQLPLFQR	11975376_1_402_+(pre=R,post=L)	107	99	1.8133192E-17	6.03553E-10	0.0	0.0
SD7.mgf	index=13714	-1	060813-SludgeD36_13-18, Cmpd 16263, +MSn(934.46), 39.71 min	CID	934.46	0	-3.069841	2	AGLIAPDQTTYDYVQGR	11987434_1_719_-(pre=K,post=P)	168	135	1.813993E-17	6.0377725E-10	0.0	0.0
SD7.mgf	index=59435	-1	060813-SludgeD36_19-24, Cmpd 12386, +MSn(466.76), 31.91 min	CID	466.76	1	8.799776	4	VAVIGYGSQGHAHALNLR	12046263_1_634_-(pre=K,post=D)	80	66	1.8198961E-17	6.0678657E-10	0.0	0.0
SD7.mgf	index=60628	-1	060813-SludgeD36_19-24, Cmpd 13638, +MSn(943.44), 34.38 min	CID	943.44	0	-1.1644953	2	QDNAIQYTTPAM+15.995GGFGAK	11993666_1_757_+(pre=R,post=L)	86	72	1.853695E-17	6.180558E-10	0.0	0.0
SD7.mgf	index=115754	-1	060813-SludgeD36_31-36, Cmpd 18620, +MSn(844.9399), 48.42 min	CID	844.9399	0	-1.0113043	2	QVDFVTLPGDEIEVK	11936532_320_528_+(pre=K,post=L);11939172_1_535_+(pre=K,post=L)	72	70	1.8718824E-17	6.204356E-10	0.0	0.0
SD7.mgf	index=17233	-1	060813-SludgeD36_13-18, Cmpd 19977, +MSn(822.41), 48.75 min	CID	822.41	1	-9.40345	3	VVSAHGNEVGVDYGFITDAATTLK	12040663_1_1754_+(pre=K,post=A)	108	83	1.8801658E-17	6.312572E-10	0.0	0.0
SD7.mgf	index=114054	-1	060813-SludgeD36_31-36, Cmpd 16831, +MSn(687.35), 43.80 min	CID	687.35	1	-10.097139	3	TGDAAPM+15.995AYVELVDRPLPK	11970176_526_635_-(pre=R,post=A)	126	108	1.88456E-17	6.293031E-10	0.0	0.0
SD7.mgf	index=68399	-1	060813-SludgeD36_19-24, Cmpd 21845, +MSn(850.43), 54.14 min	CID	850.43	1	-14.396886	2	LLELGFEPAPWSPDK	11942972_1_370_+(pre=K,post=T)	102	91	1.8887746E-17	6.2603456E-10	0.0	0.0
SD7.mgf	index=68886	-1	060813-SludgeD36_19-24, Cmpd 22362, +MSn(649.66), 55.50 min	CID	649.66	1	0.31440592	3	YLGDPDAIAAAAEAVASQGR	12040943_1544_1802_-(pre=R,post=-)	112	95	1.889698E-17	6.3187067E-10	0.0	0.0
SD7.mgf	index=63397	-1	060813-SludgeD36_19-24, Cmpd 16546, +MSn(721.89), 40.75 min	CID	721.89	0	-8.45484	2	VPTADVSVVDLTAR	12003974_273_839_-(pre=R,post=L)	80	77	1.8909041E-17	6.251229E-10	0.0	0.0
SD7.mgf	index=70104	-1	060813-SludgeD36_19-24, Cmpd 23655, +MSn(1078.59), 58.91 min	CID	1078.59	0	-2.7162125	2	LEDLQPVGM+15.995LALTPIAFGVR	11971216_1_639_+(pre=R,post=E)	153	124	1.9147875E-17	6.4026E-10	0.0	0.0
SD7.mgf	index=16482	-1	060813-SludgeD36_13-18, Cmpd 19186, +MSn(895.9476), 46.79 min	CID	895.9476	0	-2.248073	2	SYELPDGQVITIGNER	11957153_105_587_-(pre=K,post=F)	156	144	1.952888E-17	6.487373E-10	0.0	0.0
SD7.mgf	index=138423	-1	060813-SludgeD36_7-12, Cmpd 18109, +MSn(768.06), 45.48 min	CID	768.06	1	-10.864142	3	LGFDDVPPQLQSYQIEKPAR	11928533_1_510_-(pre=K,post=L)	118	95	1.9552634E-17	6.537942E-10	0.0	0.0
SD7.mgf	index=89271	-1	060813-SludgeD36_25-30, Cmpd 15848, +MSn(849.42), 40.70 min	CID	849.42	0	5.7484407	2	TTTGTDFDLDASAIAAK	12033647_1_253_-(pre=R,post=A)	91	85	1.9727348E-17	6.5661354E-10	0.0	0.0
SD7.mgf	index=51433	-1	060813-SludgeD36_19-24, Cmpd 3920, +MSn(535.5804), 14.02 min	CID	535.5804	0	-2.16525	3	SDKPTEQGDHTYAR	12045991_1070_1987_+(pre=R,post=H)	108	99	1.9759674E-17	6.5324435E-10	0.0	0.0
SD7.mgf	index=92184	-1	060813-SludgeD36_25-30, Cmpd 18931, +MSn(685.4), 48.58 min	CID	685.4	0	10.240903	3	IPGILYGLDKGNVPITVER	12019003_360_1024_-(pre=R,post=A)	74	56	1.9831136E-17	6.6221273E-10	0.0	0.0
SD7.mgf	index=64886	-1	060813-SludgeD36_19-24, Cmpd 18126, +MSn(738.8814), 44.67 min	CID	738.8814	0	-1.7346979	2	ETPVELEFSQVAK	12019835_1_650_+(pre=R,post=L)	94	94	2.0333749E-17	6.7021605E-10	0.0	0.0
SD7.mgf	index=21487	-1	060813-SludgeD36_13-18, Cmpd 24475, +MSn(927.9445), 60.42 min	CID	927.9445	0	-2.7625246	2	ELAAFAQFASDLDEATR	11945215_48_551_-(pre=R,post=K);11978238_1_378_+(pre=R,post=K)	189	171	2.0340413E-17	6.7701905E-10	0.0	0.0
SD7.mgf	index=144129	-1	060813-SludgeD36_7-12, Cmpd 24195, +MSn(965.4746), 61.29 min	CID	965.4746	0	-4.930962	2	DYLTDLFPIM+15.995ELGTSAK	11959495_1_595_+(pre=R,post=M)	110	94	2.0351224E-17	6.773789E-10	0.0	0.0
SD7.mgf	index=110905	-1	060813-SludgeD36_31-36, Cmpd 13521, +MSn(567.6433), 35.70 min	CID	567.6433	0	-1.3978072	3	LIDQSAQEIVETAKR	11926467_108_505_-(pre=R,post=T)	114	113	2.0510408E-17	6.798177E-10	0.0	0.0
SD7.mgf	index=140620	-1	060813-SludgeD36_7-12, Cmpd 20440, +MSn(1033.08), 51.47 min	CID	1033.08	1	2.158519	2	GQGVSDLGVPISVPVGVGTLGR	12001127_1_815_+(pre=R,post=I)	233	184	2.0537988E-17	6.8829986E-10	0.0	0.0
SD7.mgf	index=64195	-1	060813-SludgeD36_19-24, Cmpd 17392, +MSn(896.45), 42.84 min	CID	896.45	1	-1.3953563	2	SYELPDGQVITIGNER	11957153_105_587_-(pre=K,post=F)	137	122	2.0658502E-17	6.8626255E-10	0.0	0.0
SD7.mgf	index=10406	-1	060813-SludgeD36_13-18, Cmpd 12775, +MSn(695.3745), 32.48 min	CID	695.3745	0	3.2476141	2	FVANTPADAATLAK	12015787_1_806_+(pre=R,post=L)	61	61	2.0688446E-17	6.8394906E-10	0.0	0.0
SD7.mgf	index=54090	-1	060813-SludgeD36_19-24, Cmpd 6740, +MSn(590.2658), 20.56 min	CID	590.2658	0	-1.757845	3	HYAHVDC+57.021PGHADYVK	11938760_1_534_+(pre=R,post=N)	97	83	2.0719212E-17	6.867385E-10	0.0	0.0
SD7.mgf	index=12284	-1	060813-SludgeD36_13-18, Cmpd 14747, +MSn(651.3212), 36.43 min	CID	651.3212	0	-0.18741949	3	EISVVSETLTTHEYESK	11993270_1_310_-(pre=K,post=T)	105	93	2.0880452E-17	6.9499395E-10	0.0	0.0
SD7.mgf	index=19983	-1	060813-SludgeD36_13-18, Cmpd 22882, +MSn(727.37), 56.21 min	CID	727.37	1	-8.366054	3	LVDQPFIM+15.995PVEDVFSITGR	11995935_1_774_+(pre=R,post=G)	72	62	2.0918417E-17	6.985198E-10	0.0	0.0
SD7.mgf	index=69384	-1	060813-SludgeD36_19-24, Cmpd 22888, +MSn(854.48), 56.88 min	CID	854.48	1	-5.537783	2	VAVTGAAGQIGYAILFR	11968568_139_628_+(pre=R,post=I)	141	123	2.1243351E-17	7.070729E-10	0.0	0.0
SD7.mgf	index=110335	-1	060813-SludgeD36_31-36, Cmpd 12922, +MSn(851.91), 34.37 min	CID	851.91	0	-6.8062363	2	AAVTAADAGSDDAEALVR	12012725_695_933_-(pre=K,post=E)	230	184	2.1476803E-17	7.1607587E-10	0.0	0.0
SD7.mgf	index=67653	-1	060813-SludgeD36_19-24, Cmpd 21055, +MSn(731.3702), 52.09 min	CID	731.3702	0	-2.5035887	3	GM+15.995VAPANLQDIIYDSNVVTR	11933306_1_520_-(pre=K,post=A)	113	96	2.1751093E-17	7.273055E-10	0.0	0.0
SD7.mgf	index=136492	-1	060813-SludgeD36_7-12, Cmpd 16073, +MSn(871.96), 40.30 min	CID	871.96	0	1.2599593	2	TVGNVM+15.995LVAPADEIAAR	11955675_1_582_+(pre=R,post=E)	120	114	2.1957926E-17	7.308571E-10	0.0	0.0
SD7.mgf	index=69480	-1	060813-SludgeD36_19-24, Cmpd 22989, +MSn(726.38), 57.15 min	CID	726.38	1	7.0905137	3	GMVAPANLQDIIYDSNVVTR	11933306_1_520_-(pre=K,post=A)	100	85	2.2028023E-17	7.365654E-10	0.0	0.0
SD7.mgf	index=11687	-1	060813-SludgeD36_13-18, Cmpd 14120, +MSn(810.4057), 35.15 min	CID	810.4057	0	1.0544016	2	AAVPSGASTGAFEAVER	12000639_1_811_-(pre=R,post=R);12002856_1_830_-(pre=R,post=R);12018583_532_1017_+(pre=R,post=R);12044773_1_262_-(pre=R,post=R)	151	128	2.2434025E-17	7.4670375E-10	0.0	0.0
SD7.mgf	index=62714	-1	060813-SludgeD36_19-24, Cmpd 15829, +MSn(627.32), 39.02 min	CID	627.32	1	-7.1700583	3	GSAADVTQIAVGGQYNLSK	11943178_1_546_+(pre=K,post=R)	62	56	2.268106E-17	7.5737905E-10	0.0	0.0
SD7.mgf	index=20965	-1	060813-SludgeD36_13-18, Cmpd 23917, +MSn(806.439), 58.95 min	CID	806.439	0	-3.4058032	3	TVLTGSDLPLILAASQPM+15.995AALYR	11953251_1_575_-(pre=R,post=S);12019921_94_978_-(pre=R,post=S)	101	79	2.2687235E-17	7.6105655E-10	0.0	0.0
SD7.mgf	index=139978	-1	060813-SludgeD36_7-12, Cmpd 19760, +MSn(625), 49.72 min	CID	625.0	0	-5.956996	3	IGAIHSVIFGGFSPDSIR	12016751_1_990_-(pre=R,post=D)	102	93	2.2833646E-17	7.6131546E-10	0.0	0.0
SD7.mgf	index=57566	-1	060813-SludgeD36_19-24, Cmpd 10395, +MSn(808.37), 27.84 min	CID	808.37	1	-6.231606	2	FVTDTTPNNEASYR	11973216_108_647_+(pre=R,post=V)	137	120	2.30159E-17	7.6089346E-10	0.0	0.0
SD7.mgf	index=112616	-1	060813-SludgeD36_31-36, Cmpd 15317, +MSn(629.02), 39.98 min	CID	629.02	1	4.402265	3	AEGIVPAPEPTHAIAAAIR	11945695_307_552_-(pre=R,post=E)	94	81	2.3404667E-17	7.815421E-10	0.0	0.0
SD7.mgf	index=141721	-1	060813-SludgeD36_7-12, Cmpd 21615, +MSn(732.05), 54.53 min	CID	732.05	0	-6.6700087	3	TAILATGTNFADALAAGPVTYR	12027107_1_1044_+(pre=K,post=E)	100	84	2.3468163E-17	7.8650025E-10	0.0	0.0
SD7.mgf	index=136960	-1	060813-SludgeD36_7-12, Cmpd 16565, +MSn(768.3923), 41.53 min	CID	768.3923	2	-13.698744	3	LGFDDVPPQLQSYQIEKPAR	11928533_1_510_-(pre=K,post=L)	176	143	2.3511297E-17	7.8616263E-10	0.0	0.0
SD7.mgf	index=136578	-1	060813-SludgeD36_7-12, Cmpd 16164, +MSn(871.9585), 40.52 min	CID	871.9585	0	-0.48998418	2	TVGNVM+15.995LVAPADEIAAR	11955675_1_582_+(pre=R,post=E)	137	132	2.3529263E-17	7.8315815E-10	0.0	0.0
SD7.mgf	index=3345	-1	060813-SludgeD36_13-18, Cmpd 5336, +MSn(731.8221), 17.70 min	CID	731.8221	0	-2.4186416	2	VSAGTGEGDEAENAR	12049207_715_2410_-(pre=R,post=D)	125	120	2.3643484E-17	7.836635E-10	0.0	0.0
SD7.mgf	index=39782	-1	060813-SludgeD36_1-6, Cmpd 14133, +MSn(715.8842), 39.39 min	CID	715.8842	0	0.9378435	2	NLAANTLSVVDTGR	12003770_1_837_+(pre=R,post=S)	82	82	2.3662602E-17	7.822731E-10	0.0	0.0
SD7.mgf	index=12295	-1	060813-SludgeD36_13-18, Cmpd 14758, +MSn(976.478), 36.46 min	CID	976.478	0	-0.3750323	2	EISVVSETLTTHEYESK	11993270_1_310_-(pre=K,post=T)	172	137	2.3721664E-17	7.895621E-10	0.0	0.0
SD7.mgf	index=61894	-1	060813-SludgeD36_19-24, Cmpd 14968, +MSn(787.92), 37.11 min	CID	787.92	0	9.760515	2	IGAQPVASDVTNFAGK	12018193_39_1011_+(pre=K,post=F)	92	85	2.4181614E-17	8.032982E-10	0.0	0.0
SD7.mgf	index=16691	-1	060813-SludgeD36_13-18, Cmpd 19407, +MSn(1038.05), 47.33 min	CID	1038.05	0	-4.351025	2	IVVTPEFSIASPTTVTADAR	12040663_1_1754_+(pre=R,post=K)	176	149	2.418661E-17	8.087435E-10	0.0	0.0
SD7.mgf	index=67464	-1	060813-SludgeD36_19-24, Cmpd 20855, +MSn(1032.5434), 51.57 min	CID	1032.5435	0	1.6551237	2	FAATLNGASLFNNLPEGTVK	11953127_1_318_+(pre=K,post=D)	175	142	2.457584E-17	8.2175844E-10	0.0	0.0
SD7.mgf	index=20457	-1	060813-SludgeD36_13-18, Cmpd 23380, +MSn(953.97), 57.53 min	CID	953.97	0	-9.341017	2	TADVATVADAIEAGATGFAR	12018017_1_865_+(pre=R,post=L)	176	142	2.4661197E-17	8.246126E-10	0.0	0.0
SD7.mgf	index=32880	-1	060813-SludgeD36_1-6, Cmpd 6749, +MSn(680.86), 21.38 min	CID	680.86	0	4.3925858	2	LNSGTSGQASPTLK	11925467_1_503_-(pre=R,post=N)	123	120	2.4975362E-17	8.2567225E-10	0.0	0.0
SD7.mgf	index=138016	-1	060813-SludgeD36_7-12, Cmpd 17675, +MSn(835.1), 44.37 min	CID	835.1	2	-8.214967	3	INPLGAGPGTVDSHVVLEEEAIQR	11993866_1_684_+(pre=R,post=A)	120	81	2.5012597E-17	8.397867E-10	0.0	0.0
SD7.mgf	index=16833	-1	060813-SludgeD36_13-18, Cmpd 19556, +MSn(672.03), 47.70 min	CID	672.03	1	5.4834003	3	RVDPVTGATTGELIAELDR	12049175_2474_4040_+(pre=R,post=V)	76	68	2.5049808E-17	8.3647766E-10	0.0	0.0
SD7.mgf	index=21188	-1	060813-SludgeD36_13-18, Cmpd 24153, +MSn(907.44), 59.57 min	CID	907.44	1	7.8414407	2	NNFFSEAWLSDDVLR	11982658_248_692_+(pre=K,post=G)	118	113	2.5149798E-17	8.335903E-10	0.0	0.0
SD7.mgf	index=141401	-1	060813-SludgeD36_7-12, Cmpd 21272, +MSn(923.49), 53.63 min	CID	923.49	0	-4.8907723	2	GQTGQQLLIGAYQALER	11991528_1_744_+(pre=R,post=Q)	188	171	2.5201475E-17	8.3881674E-10	0.0	0.0
SD7.mgf	index=132274	-1	060813-SludgeD36_7-12, Cmpd 11644, +MSn(739.89), 30.66 min	CID	739.89	0	2.0623093	2	EQSITITGQSSLSK	11939570_1_485_+(pre=K,post=D)	77	76	2.5205952E-17	8.332954E-10	0.0	0.0
SD7.mgf	index=59297	-1	060813-SludgeD36_19-24, Cmpd 12241, +MSn(760.8683), 31.63 min	CID	760.8683	0	-3.048266	2	ASLAFEQDGNQVGGK	11943178_1_546_+(pre=K,post=N)	82	76	2.5526048E-17	8.460611E-10	0.0	0.0
SD7.mgf	index=5593	-1	060813-SludgeD36_13-18, Cmpd 7706, +MSn(734.86), 22.49 min	CID	734.86	0	6.810708	2	TASAPGDEGTPVPGGR	11960959_1_349_-(pre=K,post=V)	71	68	2.5687199E-17	8.533128E-10	0.0	0.0
SD7.mgf	index=58584	-1	060813-SludgeD36_19-24, Cmpd 11489, +MSn(566.29), 30.08 min	CID	566.29	0	-3.556752	3	VLVNDLGSSVHGEGTGR	12009223_1_764_-(pre=K,post=A)	80	73	2.5717325E-17	8.5598656E-10	0.0	0.0
SD7.mgf	index=114628	-1	060813-SludgeD36_31-36, Cmpd 17434, +MSn(699.38), 45.36 min	CID	699.38	2	2.7682223	3	VLFYGTSTWRPVSAVSAPR	12047625_398_829_+(pre=K,post=V)	174	141	2.5919427E-17	8.6551644E-10	0.0	0.0
SD7.mgf	index=9757	-1	060813-SludgeD36_13-18, Cmpd 12093, +MSn(860.37), 31.19 min	CID	860.37	0	-11.846938	2	IIYEEC+57.021ETGYDTAR	11952343_1_572_-(pre=K,post=G)	129	118	2.6034913E-17	8.607004E-10	0.0	0.0
SD7.mgf	index=124771	-1	060813-SludgeD36_7-12, Cmpd 3716, +MSn(502.574), 13.74 min	CID	502.574	0	-1.0930048	3	LHDEHVAEGQNTR	11973390_1_648_+(pre=R,post=E)	98	96	2.6049377E-17	8.586076E-10	0.0	0.0
SD7.mgf	index=11030	-1	060813-SludgeD36_13-18, Cmpd 13430, +MSn(868.41), 33.78 min	CID	868.41	0	-0.42170265	2	LVAGGEDDPGTLSDAYR	11985786_1_710_-(pre=R,post=L)	106	96	2.6050607E-17	8.6707963E-10	0.0	0.0
SD7.mgf	index=36489	-1	060813-SludgeD36_1-6, Cmpd 10650, +MSn(495.2674), 30.72 min	CID	495.2674	0	0.92427665	3	EGGLSADRPVLVDR	11982894_1_694_-(pre=R,post=F)	100	95	2.609156E-17	8.625731E-10	0.0	0.0
SD7.mgf	index=111866	-1	060813-SludgeD36_31-36, Cmpd 14530, +MSn(772.91), 38.09 min	CID	772.91	0	-2.6059372	2	LIDQSAQEIVETAK	11926467_108_505_-(pre=R,post=R)	97	93	2.6138042E-17	8.641098E-10	0.0	0.0
SD7.mgf	index=137269	-1	060813-SludgeD36_7-12, Cmpd 16889, +MSn(962.96), 42.36 min	CID	962.96	1	-7.386804	2	YATDGGVHYGGPFLDNIK	12035847_1_957_+(pre=R,post=V)	109	97	2.6505181E-17	8.837311E-10	0.0	0.0
SD7.mgf	index=91417	-1	060813-SludgeD36_25-30, Cmpd 18116, +MSn(896.45), 46.49 min	CID	896.45	1	-1.3953563	2	SYELPDGQVITIGNER	11957153_105_587_-(pre=K,post=F)	160	150	2.6614101E-17	8.8410385E-10	0.0	0.0
SD7.mgf	index=62901	-1	060813-SludgeD36_19-24, Cmpd 16025, +MSn(1046.5), 39.48 min	CID	1046.5	1	-8.722408	2	M+15.995HYFTDAAQNAAAPLGGIAR	11933306_1_520_-(pre=K,post=K)	239	183	2.6933972E-17	9.006088E-10	0.0	0.0
SD7.mgf	index=64231	-1	060813-SludgeD36_19-24, Cmpd 17433, +MSn(720.397), 42.94 min	CID	720.397	0	0.93196857	2	VPGITEALADQVAR	12025895_1_360_+(pre=K,post=I)	103	103	2.7393636E-17	9.056191E-10	0.0	0.0
SD7.mgf	index=138850	-1	060813-SludgeD36_7-12, Cmpd 18561, +MSn(801.94), 46.64 min	CID	801.94	1	-12.754827	2	IINEPTAAAIAYGLGK	12005318_1_852_+(pre=R,post=K)	65	61	2.7550954E-17	9.1522556E-10	0.0	0.0
SD7.mgf	index=14738	-1	060813-SludgeD36_13-18, Cmpd 17338, +MSn(851.41), 42.26 min	CID	851.41	1	-1.911581	3	SNSLAEGSRPYGDGVITGWGTVDGR	11935164_230_525_+(pre=R,post=K)	181	124	2.760605E-17	9.275889E-10	0.0	0.0
SD7.mgf	index=62605	-1	060813-SludgeD36_19-24, Cmpd 15714, +MSn(939.98), 38.77 min	CID	939.98	0	-1.5583751	2	GSAADVTQIAVGGQYNLSK	11943178_1_546_+(pre=K,post=R)	124	109	2.8053635E-17	9.367831E-10	0.0	0.0
SD7.mgf	index=112657	-1	060813-SludgeD36_31-36, Cmpd 15360, +MSn(629.35), 40.08 min	CID	629.35	2	-2.748488	3	AEGIVPAPEPTHAIAAAIR	11945695_307_552_-(pre=R,post=E)	92	76	2.823279E-17	9.427655E-10	0.0	0.0
SD7.mgf	index=141531	-1	060813-SludgeD36_7-12, Cmpd 21412, +MSn(818.43), 53.99 min	CID	818.43	1	-2.6477754	2	TIVNGWLNTGDLGFK	11972592_44_645_-(pre=K,post=S)	92	88	2.84218E-17	9.420409E-10	0.0	0.0
SD7.mgf	index=139339	-1	060813-SludgeD36_7-12, Cmpd 19082, +MSn(685.68), 47.98 min	CID	685.68	1	1.5446887	3	PAGDIVAGLPTFGPDDSPATR	12005554_1_854_-(pre=R,post=V)	71	57	2.8616336E-17	9.580101E-10	0.0	0.0
SD7.mgf	index=133558	-1	060813-SludgeD36_7-12, Cmpd 12992, +MSn(872.966), 33.41 min	CID	872.966	0	1.048756	2	VAVVGTQTAEPVTGPYR	11985786_1_710_-(pre=R,post=S)	162	134	2.9066746E-17	9.674701E-10	0.0	0.0
SD7.mgf	index=93135	-1	060813-SludgeD36_25-30, Cmpd 19932, +MSn(792.7), 51.17 min	CID	792.7	1	-9.062783	3	AGAPDLTEEPPFDDEFIEVQR	12040219_1204_1737_-(pre=R,post=Q)	118	93	2.9178336E-17	9.768245E-10	0.0	0.0
SD7.mgf	index=78498	-1	060813-SludgeD36_25-30, Cmpd 4438, +MSn(621.3241), 15.48 min	CID	621.3241	0	-0.78587145	2	KPGAVGAC+57.021ATPGR	12035345_481_1095_+(pre=R,post=V)	135	133	2.952883E-17	9.73293E-10	0.0	0.0
SD7.mgf	index=108957	-1	060813-SludgeD36_31-36, Cmpd 11475, +MSn(761.37), 31.13 min	CID	761.37	1	-3.006775	2	ASLAFEQDGNQVGGK	11943178_1_546_+(pre=K,post=N)	99	92	2.980514E-17	9.878917E-10	0.0	0.0
SD7.mgf	index=137944	-1	060813-SludgeD36_7-12, Cmpd 17599, +MSn(685.36), 44.17 min	CID	685.36	0	4.8980827	3	INIIDTPGHVDFTVEVER	12021155_1_1001_+(pre=R,post=S)	79	62	2.993699E-17	9.981539E-10	0.0	0.0
SD7.mgf	index=51783	-1	060813-SludgeD36_19-24, Cmpd 4299, +MSn(558.9254), 15.00 min	CID	558.9254	0	-2.1840131	3	GVAM+15.995NPVDHPHGGGEGK	11973124_1_562_+(pre=R,post=T);11983620_1_697_-(pre=R,post=T)	139	121	2.9940127E-17	9.965401E-10	0.0	0.0
SD7.mgf	index=95573	-1	060813-SludgeD36_25-30, Cmpd 22546, +MSn(849.44), 57.99 min	CID	849.44	0	-7.6882553	2	QPPAFEDAALAIDALR	12021871_1_354_+(pre=R,post=A)	138	124	3.003534E-17	9.977553E-10	0.0	0.0
SD7.mgf	index=117117	-1	060813-SludgeD36_31-36, Cmpd 20052, +MSn(848.9601), 52.12 min	CID	848.9601	0	-1.6535598	2	TFQTYSPLIASIEVK	12015939_550_936_+(pre=R,post=R)	122	114	3.0059095E-17	9.963089E-10	0.0	0.0
SD7.mgf	index=17926	-1	060813-SludgeD36_13-18, Cmpd 20706, +MSn(943.84), 50.58 min	CID	943.84	1	-8.51667	3	NEVLASLPDEQRPVADQLIAGGLPAVR	11967868_19_625_+(pre=R,post=A)	265	181	3.01889E-17	1.0157555E-9	0.0	0.0
SD7.mgf	index=65092	-1	060813-SludgeD36_19-24, Cmpd 18343, +MSn(732.38), 45.21 min	CID	732.38	1	-5.8075485	3	ALAVTVLTSDDTALDHVAPER	12047783_968_1777_-(pre=K,post=M)	86	67	3.01993E-17	1.0110041E-9	0.0	0.0
SD7.mgf	index=18456	-1	060813-SludgeD36_13-18, Cmpd 21264, +MSn(761.37), 52.01 min	CID	761.37	2	-4.492372	2	QLYEDPWVWAGR	11974824_1_654_-(pre=K,post=-)	71	71	3.0703303E-17	1.0084679E-9	0.0	0.0
SD7.mgf	index=30827	-1	060813-SludgeD36_1-6, Cmpd 4553, +MSn(560.2817), 15.84 min	CID	560.2817	0	-1.4161732	3	M+15.995AQGAKPGEGGQLPGHK	12036207_1_1085_+(pre=K,post=V)	104	93	3.1001078E-17	1.0318533E-9	0.0	0.0
SD7.mgf	index=133525	-1	060813-SludgeD36_7-12, Cmpd 12957, +MSn(878.8826), 33.33 min	CID	878.8826	0	-0.9028012	2	ANQM+15.995WDDGIAYQSNK	12030393_1108_1273_+(pre=R,post=T)	88	77	3.1360975E-17	1.0394597E-9	0.0	0.0
SD7.mgf	index=137065	-1	060813-SludgeD36_7-12, Cmpd 16675, +MSn(597.33), 41.81 min	CID	597.33	2	-11.897769	3	IINEPTAAAIAYGLDKK	11958925_1_593_-(pre=R,post=A)	93	84	3.1427612E-17	1.0460502E-9	0.0	0.0
SD7.mgf	index=137108	-1	060813-SludgeD36_7-12, Cmpd 16720, +MSn(894.99), 41.92 min	CID	894.99	1	-11.632708	2	IINEPTAAALAYGLDKK	12006348_1_862_+(pre=R,post=H)	139	121	3.211121E-17	1.0688034E-9	0.0	0.0
SD7.mgf	index=71193	-1	060813-SludgeD36_19-24, Cmpd 24826, +MSn(956.4234), 61.97 min	CID	956.4234	0	-3.8927634	2	M+15.995FGAEDFGEGLTAFFEK	12038089_1_185_+(pre=K,post=R);12049579_6449_7239_-(pre=K,post=R)	96	82	3.2247927E-17	1.073354E-9	0.0	0.0
SD7.mgf	index=137539	-1	060813-SludgeD36_7-12, Cmpd 17174, +MSn(655.69), 43.08 min	CID	655.69	1	1.0565772	3	YNVGAGVNPGPVHVIPFAR	11980638_1_681_+(pre=R,post=Q)	79	68	3.239353E-17	1.0817034E-9	0.0	0.0
SD7.mgf	index=105353	-1	060813-SludgeD36_31-36, Cmpd 7623, +MSn(684.83), 22.80 min	CID	684.83	0	-9.357988	2	EHGGVHETFTVR	11928161_278_509_+(pre=R,post=K)	122	118	3.2499248E-17	1.0674567E-9	0.0	0.0
SD7.mgf	index=139472	-1	060813-SludgeD36_7-12, Cmpd 19223, +MSn(635.31), 48.34 min	CID	635.31	0	-1.6332121	3	IEPEAIEYGENFISHR	11974070_1_651_+(pre=R,post=E)	83	77	3.2526118E-17	1.0804975E-9	0.0	0.0
SD7.mgf	index=89030	-1	060813-SludgeD36_25-30, Cmpd 15595, +MSn(519.25), 40.06 min	CID	519.25	2	-6.1567054	3	EAYPGDVFYLHSR	11943420_1_546_-(pre=R,post=L);11950855_1_567_-(pre=R,post=L);11971066_1_185_-(pre=R,post=L);11997123_1_782_+(pre=R,post=L);12008465_1_884_+(pre=R,post=L);12025607_1_1017_+(pre=R,post=L)	78	77	3.2598404E-17	1.0744685E-9	0.0	0.0
SD7.mgf	index=69409	-1	060813-SludgeD36_19-24, Cmpd 22914, +MSn(853.99), 56.95 min	CID	853.99	0	8.147712	2	VAVTGAAGQIGYAILFR	11968568_139_628_+(pre=R,post=I)	160	141	3.2797248E-17	1.0916377E-9	0.0	0.0
SD7.mgf	index=88547	-1	060813-SludgeD36_25-30, Cmpd 15088, +MSn(796.4293), 38.83 min	CID	796.4293	0	4.6748176	2	VFIVTGGASGLGEGTAR	11928103_379_509_+(pre=K,post=M)	158	139	3.3235634E-17	1.1062291E-9	0.0	0.0
SD7.mgf	index=133655	-1	060813-SludgeD36_7-12, Cmpd 13094, +MSn(872.96), 33.61 min	CID	872.96	0	-5.8031163	2	VAVVGTQTAEPVTGPYR	11985786_1_710_-(pre=R,post=S)	133	114	3.3365078E-17	1.1105377E-9	0.0	0.0
SD7.mgf	index=58512	-1	060813-SludgeD36_19-24, Cmpd 11413, +MSn(848.93), 29.93 min	CID	848.93	0	-5.1046305	2	VLVNDLGSSVHGEGTGR	12009223_1_764_-(pre=K,post=A)	182	161	3.3414285E-17	1.1121755E-9	0.0	0.0
SD7.mgf	index=37857	-1	060813-SludgeD36_1-6, Cmpd 12101, +MSn(743.4034), 34.27 min	CID	743.4034	0	5.8293	2	SGTTVAVSDVVTPPR	12004938_1_848_+(pre=R,post=K)	119	112	3.3949014E-17	1.1252405E-9	0.0	0.0
SD7.mgf	index=83559	-1	060813-SludgeD36_25-30, Cmpd 9784, +MSn(569.52), 27.21 min	CID	569.52	0	-5.0369396	4	IAFHTGQTAEQINTDSDRDR	12004748_1_245_+(pre=R,post=W)	117	90	3.4420633E-17	1.1509452E-9	0.0	0.0
SD7.mgf	index=142253	-1	060813-SludgeD36_7-12, Cmpd 22185, +MSn(812.4285), 56.02 min	CID	812.4285	0	-4.056831	2	LMTDPFVGQLTFVR	11998379_1_792_+(pre=K,post=V);12006406_1_862_-(pre=K,post=V)	116	112	3.443213E-17	1.138308E-9	0.0	0.0
SD7.mgf	index=51588	-1	060813-SludgeD36_19-24, Cmpd 4087, +MSn(569.25), 14.45 min	CID	569.25	1	-10.905787	3	GTAM+15.995NPVDHPHGGGEGR	11952869_372_573_-(pre=R,post=T)	99	88	3.456191E-17	1.1503736E-9	0.0	0.0
SD7.mgf	index=20107	-1	060813-SludgeD36_13-18, Cmpd 23012, +MSn(1031.51), 56.55 min	CID	1031.51	1	-9.441208	2	IQWEPQVSEDYVAELVR	11980446_1_680_+(pre=R,post=A)	145	126	3.467555E-17	1.154156E-9	0.0	0.0
SD7.mgf	index=52765	-1	060813-SludgeD36_19-24, Cmpd 5346, +MSn(759.8414), 17.63 min	CID	759.8414	0	-1.606521	2	LGANAGASGDTDNEAR	12006532_150_864_+(pre=R,post=T)	166	151	3.467873E-17	1.1520058E-9	0.0	0.0
SD7.mgf	index=18850	-1	060813-SludgeD36_13-18, Cmpd 21686, +MSn(664.34), 53.10 min	CID	664.34	1	-5.2996154	3	DIASLGIYPAVDPLDSTSR	11958335_119_591_-(pre=R,post=Q)	68	55	3.473802E-17	1.1599919E-9	0.0	0.0
SD7.mgf	index=138574	-1	060813-SludgeD36_7-12, Cmpd 18269, +MSn(951.99), 45.89 min	CID	951.99	0	-6.0266075	2	VAEQLAGLGM+15.995GLEITDAAK	12033277_837_1370_-(pre=R,post=Q)	101	87	3.5394102E-17	1.1819002E-9	0.0	0.0
SD7.mgf	index=66966	-1	060813-SludgeD36_19-24, Cmpd 20328, +MSn(1128.51), 50.22 min	CID	1128.51	2	-5.3572583	2	DVTVDEVNAAFEAAATDGPM+15.995SK	11941636_1_541_+(pre=R,post=V)	174	122	3.5746977E-17	1.1980064E-9	0.0	0.0
SD7.mgf	index=43358	-1	060813-SludgeD36_1-6, Cmpd 17909, +MSn(798.38), 49.23 min	CID	798.38	1	-2.255333	2	M+15.995LQEAVDALFDNGR	11996847_1_780_+(pre=R,post=R)	98	97	3.589477E-17	1.1866621E-9	0.0	0.0
SD7.mgf	index=84981	-1	060813-SludgeD36_25-30, Cmpd 11340, +MSn(536.62), 30.57 min	CID	536.62	0	8.98554	3	ITLNM+15.995GVSEAVSDKK	12010417_1_575_+(pre=K,post=V)	73	67	3.6151737E-17	1.1982497E-9	0.0	0.0
SD7.mgf	index=132188	-1	060813-SludgeD36_7-12, Cmpd 11554, +MSn(739.8887), 30.45 min	CID	739.8887	0	0.24747711	2	EQSITITGQSSLSK	11939570_1_485_+(pre=K,post=D)	92	91	3.66519E-17	1.2116924E-9	0.0	0.0
SD7.mgf	index=139996	-1	060813-SludgeD36_7-12, Cmpd 19779, +MSn(694.04), 49.77 min	CID	694.04	1	-2.873133	3	AIAITEDHLALGETVADLAR	12002906_1_187_-(pre=-,post=K)	109	99	3.7043222E-17	1.2386384E-9	0.0	0.0
SD7.mgf	index=94281	-1	060813-SludgeD36_25-30, Cmpd 21137, +MSn(780.9213), 54.33 min	CID	780.9213	0	-1.7194704	2	ILGFAALTVVGDGDGR	11948815_1_422_+(pre=R,post=V)	173	162	3.71798E-17	1.2350898E-9	0.0	0.0
SD7.mgf	index=94040	-1	060813-SludgeD36_25-30, Cmpd 20884, +MSn(936.9998), 53.66 min	CID	936.9998	0	-2.279857	2	NTVPVAFEGGQLPLFQR	11975376_1_402_+(pre=R,post=L)	124	105	3.7330453E-17	1.2425229E-9	0.0	0.0
SD7.mgf	index=144284	-1	060813-SludgeD36_7-12, Cmpd 24367, +MSn(965.4763), 61.73 min	CID	965.4763	0	-3.1608732	2	DYLTDLFPIM+15.995ELGTSAK	11959495_1_595_+(pre=R,post=M)	93	84	3.752507E-17	1.2490006E-9	0.0	0.0
SD7.mgf	index=96469	-1	060813-SludgeD36_25-30, Cmpd 23742, +MSn(821.9397), 61.08 min	CID	821.9397	0	-2.301976	2	SAAGGELVTAVLEAAAGR	12047251_1_392_+(pre=K,post=T)	210	185	3.7610357E-17	1.253998E-9	0.0	0.0
SD7.mgf	index=12084	-1	060813-SludgeD36_13-18, Cmpd 14537, +MSn(651.3192), 36.01 min	CID	651.3192	0	-3.279841	3	EISVVSETITTHEYESK	11936272_144_528_+(pre=K,post=T)	113	94	3.7700007E-17	1.2548234E-9	0.0	0.0
SD7.mgf	index=78421	-1	060813-SludgeD36_25-30, Cmpd 4355, +MSn(558.9226), 15.27 min	CID	558.9226	0	-7.2072434	3	GVAM+15.995NPVDHPHGGGEGK	11973124_1_562_+(pre=R,post=T);11983620_1_697_-(pre=R,post=T)	72	63	3.797899E-17	1.264109E-9	0.0	0.0
SD7.mgf	index=140419	-1	060813-SludgeD36_7-12, Cmpd 20225, +MSn(712.38), 50.92 min	CID	712.38	1	2.0010767	3	TTVNKLDALLYATNPDWAK	12030393_1_1069_+(pre=K,post=I)	69	57	3.806126E-17	1.2709636E-9	0.0	0.0
SD7.mgf	index=111804	-1	060813-SludgeD36_31-36, Cmpd 14464, +MSn(808.39), 37.93 min	CID	808.39	0	-1.4345381	2	EYYNEYQIAPAVR	12023755_1_307_-(pre=R,post=V)	91	88	3.8283385E-17	1.26185E-9	0.0	0.0
SD7.mgf	index=138321	-1	060813-SludgeD36_7-12, Cmpd 17998, +MSn(911.47), 45.20 min	CID	911.47	2	-4.2880535	2	IGPLQGPSDLYVGNYAR	12034491_82_1325_+(pre=R,post=Y)	136	120	3.8301367E-17	1.2748392E-9	0.0	0.0
SD7.mgf	index=140121	-1	060813-SludgeD36_7-12, Cmpd 19911, +MSn(889.45), 50.11 min	CID	889.45	1	5.1163764	2	FITAPIQPDLDEFDR	12030099_1_1264_+(pre=R,post=Q)	110	93	3.854085E-17	1.2774368E-9	0.0	0.0
SD7.mgf	index=111705	-1	060813-SludgeD36_31-36, Cmpd 14361, +MSn(772.9096), 37.68 min	CID	772.9096	0	-3.079744	2	LIDQSAQEIVETAK	11926467_108_505_-(pre=R,post=R)	137	133	3.8644105E-17	1.2775536E-9	0.0	0.0
SD7.mgf	index=141387	-1	060813-SludgeD36_7-12, Cmpd 21257, +MSn(734.05), 53.59 min	CID	734.05	0	4.988935	3	RLDEELTYVLTHELPSER	12008613_1_885_+(pre=K,post=Q)	122	104	3.8688964E-17	1.2899607E-9	0.0	0.0
SD7.mgf	index=93960	-1	060813-SludgeD36_25-30, Cmpd 20800, +MSn(937.0001), 53.44 min	CID	937.0001	0	-1.9541632	2	NTVPVAFEGGQLPLFQR	11975376_1_402_+(pre=R,post=L)	180	136	3.8768258E-17	1.2903794E-9	0.0	0.0
SD7.mgf	index=133944	-1	060813-SludgeD36_7-12, Cmpd 13397, +MSn(819.93), 34.23 min	CID	819.93	0	4.913029	2	LLLPDTVGTGGDSHTR	11972138_1_643_-(pre=R,post=F)	119	101	3.9035047E-17	1.29672E-9	0.0	0.0
SD7.mgf	index=7694	-1	060813-SludgeD36_13-18, Cmpd 9919, +MSn(802.8977), 26.79 min	CID	802.8977	0	0.38009313	2	VVGTVATDVTGDSGGNR	12034701_237_1428_+(pre=R,post=G)	137	127	3.9472625E-17	1.3138238E-9	0.0	0.0
SD7.mgf	index=137938	-1	060813-SludgeD36_7-12, Cmpd 17593, +MSn(953.48), 44.16 min	CID	953.48	1	-0.41519997	2	GQFPVDLGTQVSPYSGPR	11995197_1_769_-(pre=R,post=F)	141	116	3.9522564E-17	1.3177545E-9	0.0	0.0
SD7.mgf	index=133691	-1	060813-SludgeD36_7-12, Cmpd 13132, +MSn(552.54), 33.69 min	CID	552.54	1	-0.6344974	4	VAAGEAGGITQHIGAYHVTTPR	11981934_1_688_-(pre=K,post=G)	109	84	3.9606367E-17	1.3273481E-9	0.0	0.0
SD7.mgf	index=16231	-1	060813-SludgeD36_13-18, Cmpd 18918, +MSn(977.02), 46.13 min	CID	977.02	1	-7.842966	2	VAVVPNLGGVTLEDGVEQR	12027397_164_1033_+(pre=R,post=I)	153	119	4.011319E-17	1.3394827E-9	0.0	0.0
SD7.mgf	index=19041	-1	060813-SludgeD36_13-18, Cmpd 21887, +MSn(793.74), 53.62 min	CID	793.74	1	-4.896846	3	WVNHEIPFNDPAVATALAEVGK	11964588_1_613_-(pre=K,post=I)	83	63	4.011374E-17	1.344352E-9	0.0	0.0
SD7.mgf	index=112032	-1	060813-SludgeD36_31-36, Cmpd 14704, +MSn(567.63), 38.49 min	CID	567.63	0	-3.44083	3	VTDELRGDGLELEVR	12044653_1272_1667_+(pre=R,post=Q)	125	115	4.0122597E-17	1.3298639E-9	0.0	0.0
SD7.mgf	index=107688	-1	060813-SludgeD36_31-36, Cmpd 10091, +MSn(783.42), 28.06 min	CID	783.42	0	2.8826265	2	EKPQEGEVLAVGPGR	11939342_1_348_+(pre=K,post=W)	169	151	4.0127273E-17	1.3300189E-9	0.0	0.0
SD7.mgf	index=110851	-1	060813-SludgeD36_31-36, Cmpd 13464, +MSn(680.37), 35.57 min	CID	680.37	1	1.393061	2	SLGSGSVEVLGTPR	11965046_143_520_+(pre=R,post=V)	108	105	4.0604758E-17	1.3423718E-9	0.0	0.0
SD7.mgf	index=67172	-1	060813-SludgeD36_19-24, Cmpd 20546, +MSn(655.97), 50.78 min	CID	655.97	1	-14.024764	3	EVTVDEVNAAFEAAATDGR	12016759_1_990_+(pre=R,post=M)	69	58	4.0686235E-17	1.3586182E-9	0.0	0.0
SD7.mgf	index=10383	-1	060813-SludgeD36_13-18, Cmpd 12751, +MSn(809.4), 32.44 min	CID	809.4	0	1.6589766	2	LADASM+15.995DLGAPGSQLR	12017809_558_1005_-(pre=R,post=V)	120	112	4.074817E-17	1.3536289E-9	0.0	0.0
SD7.mgf	index=39662	-1	060813-SludgeD36_1-6, Cmpd 14007, +MSn(816.9327), 39.07 min	CID	816.9327	0	-0.6724129	2	STGPYSLVTQQPLGGK	11942032_1_543_+(pre=R,post=A);11950181_1_565_+(pre=R,post=-)	114	106	4.1303934E-17	1.372091E-9	0.0	0.0
SD7.mgf	index=118695	-1	060813-SludgeD36_31-36, Cmpd 21728, +MSn(822.397), 56.50 min	CID	822.397	0	-2.7459908	2	SQALSEVYDLFESR	12045459_1290_1757_-(pre=R,post=N)	165	162	4.170656E-17	1.3787967E-9	0.0	0.0
SD7.mgf	index=65502	-1	060813-SludgeD36_19-24, Cmpd 18778, +MSn(895.94), 46.31 min	CID	895.94	0	-10.695378	2	SYELPDGQVITIGNER	11957153_105_587_-(pre=K,post=F)	124	113	4.1818635E-17	1.3891891E-9	0.0	0.0
SD7.mgf	index=18153	-1	060813-SludgeD36_13-18, Cmpd 20945, +MSn(995.52), 51.18 min	CID	995.52	1	-8.258391	3	VGLIGTGSSGVQM+15.995TPVIAEQAAHLTVFQR	11949387_1_563_-(pre=R,post=T)	83	47	4.209124E-17	1.4178192E-9	0.0	0.0
SD7.mgf	index=111630	-1	060813-SludgeD36_31-36, Cmpd 14282, +MSn(772.91), 37.48 min	CID	772.91	0	-2.6059372	2	LIDQSAQEIVETAK	11926467_108_505_-(pre=R,post=R)	95	92	4.2169916E-17	1.394115E-9	0.0	0.0
SD7.mgf	index=89060	-1	060813-SludgeD36_25-30, Cmpd 15627, +MSn(777.38), 40.14 min	CID	777.38	0	9.2647295	2	EAYPGDVFYLHSR	11943420_1_546_-(pre=R,post=L);11950855_1_567_-(pre=R,post=L);11971066_1_185_-(pre=R,post=L);11997123_1_782_+(pre=R,post=L);12008465_1_884_+(pre=R,post=L);12025607_1_1017_+(pre=R,post=L)	102	98	4.263347E-17	1.4052322E-9	0.0	0.0
SD7.mgf	index=66138	-1	060813-SludgeD36_19-24, Cmpd 19455, +MSn(710.37), 48.01 min	CID	710.37	1	-5.213935	3	IISNDNALGAGLAAYAHDTLK	11940430_1_538_+(pre=R,post=L)	112	92	4.274708E-17	1.4310751E-9	0.0	0.0
SD7.mgf	index=66241	-1	060813-SludgeD36_19-24, Cmpd 19564, +MSn(704.38), 48.28 min	CID	704.38	1	2.0238147	3	GVLVGVIDEGVQYTHPDLAK	11929033_1_511_-(pre=K,post=N)	61	50	4.3033784E-17	1.4389488E-9	0.0	0.0
SD7.mgf	index=92784	-1	060813-SludgeD36_25-30, Cmpd 19563, +MSn(853.45), 50.21 min	CID	853.45	0	1.1442541	2	VQIVGDDFFVTNPVR	11987212_1_551_+(pre=K,post=L)	128	111	4.3151233E-17	1.430248E-9	0.0	0.0
SD7.mgf	index=52716	-1	060813-SludgeD36_19-24, Cmpd 5294, +MSn(798.36), 17.51 min	CID	798.36	0	3.9754508	3	QSQTSAPAEQSDTAAGQTGGGSGSGR	11987444_1_719_+(pre=K,post=S)	93	75	4.36134E-17	1.4664959E-9	0.0	0.0
SD7.mgf	index=112289	-1	060813-SludgeD36_31-36, Cmpd 14974, +MSn(711.05), 39.13 min	CID	711.05	0	-1.8025961	3	VAESYIQLTAATRPDSPIAK	11991942_1_383_-(pre=K,post=S)	137	113	4.3733062E-17	1.4623309E-9	0.0	0.0
SD7.mgf	index=10735	-1	060813-SludgeD36_13-18, Cmpd 13120, +MSn(651.33), 33.15 min	CID	651.33	1	3.40758	3	KPYLDDDELETTKLDR	11967506_1_624_-(pre=R,post=S)	91	84	4.3859756E-17	1.4569939E-9	0.0	0.0
SD7.mgf	index=113546	-1	060813-SludgeD36_31-36, Cmpd 16294, +MSn(766.3765), 42.43 min	CID	766.3765	0	-9.158655	2	DIADNTVETVVEAR	11950967_1_409_+(pre=R,post=D)	73	69	4.436025E-17	1.4665263E-9	0.0	0.0
SD7.mgf	index=67733	-1	060813-SludgeD36_19-24, Cmpd 21140, +MSn(948.18), 52.30 min	CID	948.18	1	4.0790157	3	SAEFTPAPNVATVILTSSQRPTLDVAR	11957787_1_589_-(pre=K,post=G)	305	171	4.456288E-17	1.4993919E-9	0.0	0.0
SD7.mgf	index=11614	-1	060813-SludgeD36_13-18, Cmpd 14043, +MSn(623.32), 35.00 min	CID	623.32	0	0.97919554	3	KIELIAYDDEYKPDR	11998317_1_792_+(pre=R,post=T)	76	70	4.475388E-17	1.4833678E-9	0.0	0.0
SD7.mgf	index=89342	-1	060813-SludgeD36_25-30, Cmpd 15923, +MSn(868.45), 40.88 min	CID	868.45	1	-1.6513333	2	FTPSGQAVANFGVAVNR	11978604_410_671_+(pre=R,post=R)	131	111	4.4949176E-17	1.4961078E-9	0.0	0.0
SD7.mgf	index=66214	-1	060813-SludgeD36_19-24, Cmpd 19536, +MSn(710.37), 48.21 min	CID	710.37	1	-5.213935	3	IISNDNALGAGLAAYAHDTLK	11940430_1_538_+(pre=R,post=L)	97	78	4.5346356E-17	1.5180931E-9	0.0	0.0
SD7.mgf	index=84460	-1	060813-SludgeD36_25-30, Cmpd 10780, +MSn(469.9271), 29.31 min	CID	469.9271	0	-2.5326962	3	VDLVGHSQGGLVAR	11955179_1_487_+(pre=K,post=D)	92	90	4.5633146E-17	1.5086076E-9	0.0	0.0
SD7.mgf	index=20098	-1	060813-SludgeD36_13-18, Cmpd 23003, +MSn(992.5), 56.52 min	CID	992.5	1	3.7850146	2	ELAAFAQFASDLDEATRK	11945215_48_551_-(pre=R,post=Q);11978238_1_378_+(pre=R,post=Q)	278	231	4.5814242E-17	1.5275304E-9	0.0	0.0
SD7.mgf	index=17549	-1	060813-SludgeD36_13-18, Cmpd 20310, +MSn(616.99), 49.58 min	CID	616.99	0	-4.7483325	3	FLSQPFHVAEQFTGLK	12007226_1_871_+(pre=R,post=G)	81	70	4.6225887E-17	1.5355952E-9	0.0	0.0
SD7.mgf	index=128033	-1	060813-SludgeD36_7-12, Cmpd 7174, +MSn(658.3164), 21.68 min	CID	658.3164	0	-1.6688495	2	HPGSPNLYDTSK	11963538_1_609_-(pre=K,post=H)	92	92	4.6741267E-17	1.535244E-9	0.0	0.0
SD7.mgf	index=63729	-1	060813-SludgeD36_19-24, Cmpd 16895, +MSn(752.04), 41.61 min	CID	752.04	2	2.005586	3	QTNLDLTAYGVSGSSFHTPTR	11991036_1_741_-(pre=K,post=I)	124	90	4.7107132E-17	1.5770398E-9	0.0	0.0
SD7.mgf	index=67214	-1	060813-SludgeD36_19-24, Cmpd 20592, +MSn(820.76), 50.90 min	CID	820.76	2	1.6886761	3	AFVAPAELQHGIYDLGAM+15.995GIVNR	11947779_1_558_+(pre=K,post=S)	153	108	4.733433E-17	1.5878577E-9	0.0	0.0
SD7.mgf	index=4592	-1	060813-SludgeD36_13-18, Cmpd 6648, +MSn(590.2659), 20.41 min	CID	590.2659	0	-1.5510397	3	HYAHVDC+57.021PGHADYVK	11938760_1_534_+(pre=R,post=N)	108	94	4.751119E-17	1.5747589E-9	0.0	0.0
SD7.mgf	index=68080	-1	060813-SludgeD36_19-24, Cmpd 21510, +MSn(937.5), 53.26 min	CID	937.5	1	-3.8746345	2	NTVPVAFEGGQLPLFQR	11975376_1_402_+(pre=R,post=L)	144	118	4.779996E-17	1.5909944E-9	0.0	0.0
SD7.mgf	index=79837	-1	060813-SludgeD36_25-30, Cmpd 5854, +MSn(676.38), 18.96 min	CID	676.38	0	-3.8802176	2	KVVAAAPAPAAEEK	11934500_30_523_-(pre=R,post=K)	98	97	4.8040777E-17	1.5882026E-9	0.0	0.0
SD7.mgf	index=22110	-1	060813-SludgeD36_13-18, Cmpd 25135, +MSn(783.44), 62.16 min	CID	783.44	0	3.583717	3	VAGAASVAGAPVLPEVVALAEPFGR	11934594_1_524_+(pre=R,post=A)	110	90	4.8219088E-17	1.6202061E-9	0.0	0.0
SD7.mgf	index=142692	-1	060813-SludgeD36_7-12, Cmpd 22649, +MSn(646.03), 57.24 min	CID	646.03	0	0.28343192	3	VLIAPIADIAGDEVVLDGR	12033591_1_1382_+(pre=R,post=Y)	95	86	4.8928597E-17	1.6338518E-9	0.0	0.0
SD7.mgf	index=137344	-1	060813-SludgeD36_7-12, Cmpd 16968, +MSn(945.47), 42.56 min	CID	945.47	1	0.6034722	3	GLDVDHLTHVVNYDVPSAPETYVHR	12028065_1_869_-(pre=R,post=I)	115	75	4.949438E-17	1.663057E-9	0.0	0.0
SD7.mgf	index=134008	-1	060813-SludgeD36_7-12, Cmpd 13465, +MSn(546.9521), 34.37 min	CID	546.9521	0	-1.7854594	3	LLLPDTVGTGGDSHTR	11972138_1_643_-(pre=R,post=F)	82	76	4.969333E-17	1.6507815E-9	0.0	0.0
SD7.mgf	index=63674	-1	060813-SludgeD36_19-24, Cmpd 16837, +MSn(884.4), 41.46 min	CID	884.4	0	-8.143476	2	YGGTAVDDPPFEDLSGK	11966190_290_619_-(pre=K,post=T);11970234_273_635_-(pre=K,post=T)	94	80	4.975915E-17	1.656205E-9	0.0	0.0
SD7.mgf	index=140691	-1	060813-SludgeD36_7-12, Cmpd 20516, +MSn(596.64), 51.66 min	CID	596.64	0	-12.889398	3	EAQDLFDRLDVLTPR	11931613_1_516_+(pre=K,post=E)	137	125	4.9827054E-17	1.6515183E-9	0.0	0.0
SD7.mgf	index=89018	-1	060813-SludgeD36_25-30, Cmpd 15583, +MSn(797.43), 40.03 min	CID	797.43	0	-4.286212	2	GQASDIAIHAQEILK	11979420_83_675_-(pre=R,post=I)	107	103	4.9841367E-17	1.6519927E-9	0.0	0.0
SD7.mgf	index=55553	-1	060813-SludgeD36_19-24, Cmpd 8280, +MSn(817.4), 23.66 min	CID	817.4	1	-5.041999	2	VSYGNVNHTAATVDGK	11980556_59_681_-(pre=K,post=T)	102	91	5.0074487E-17	1.6634433E-9	0.0	0.0
SD7.mgf	index=67783	-1	060813-SludgeD36_19-24, Cmpd 21193, +MSn(956.46), 52.44 min	CID	956.46	1	-5.5316825	3	TDGASDFVPYVEPLTFGTSGEHVIEAK	12019387_1_184_+(pre=K,post=A)	98	66	5.032768E-17	1.6933581E-9	0.0	0.0
SD7.mgf	index=42235	-1	060813-SludgeD36_1-6, Cmpd 16709, +MSn(816.9418), 46.13 min	CID	816.9418	0	1.1206776	2	TLILYNDAPAAFPAR	12025485_1_1144_+(pre=K,post=V)	137	128	5.0400363E-17	1.6705206E-9	0.0	0.0
SD7.mgf	index=130924	-1	060813-SludgeD36_7-12, Cmpd 10213, +MSn(857.4312), 27.67 min	CID	857.4312	0	2.1355166	2	VAAAASVGDAEIAGNNQR	12012929_1_441_-(pre=R,post=R)	174	147	5.0570904E-17	1.6861263E-9	0.0	0.0
SD7.mgf	index=13530	-1	060813-SludgeD36_13-18, Cmpd 16055, +MSn(742.85), 39.24 min	CID	742.85	0	-8.298445	2	AISC+57.021TEAVDYLSR	11994194_1_733_+(pre=R,post=I)	79	77	5.1368015E-17	1.6931294E-9	0.0	0.0
SD7.mgf	index=12012	-1	060813-SludgeD36_13-18, Cmpd 14461, +MSn(869.92), 35.86 min	CID	869.92	1	-6.2818556	2	INYSDVTSIGNPSTNR	12038095_1_791_+(pre=R,post=M);12047361_1_791_+(pre=R,post=M)	117	101	5.167013E-17	1.7164496E-9	0.0	0.0
SD7.mgf	index=138567	-1	060813-SludgeD36_7-12, Cmpd 18262, +MSn(554.3), 45.87 min	CID	554.3	1	-7.894806	3	IINEPTAAAIAYGLDK	11958925_1_593_-(pre=R,post=K)	89	85	5.1785586E-17	1.7202849E-9	0.0	0.0
SD7.mgf	index=89620	-1	060813-SludgeD36_25-30, Cmpd 16215, +MSn(557.26), 41.62 min	CID	557.26	0	2.9572444	3	EVADFFAHSSEFQR	12001250_1_816_+(pre=R,post=L)	74	69	5.1834026E-17	1.7136055E-9	0.0	0.0
SD7.mgf	index=15640	-1	060813-SludgeD36_13-18, Cmpd 18290, +MSn(780.43), 44.58 min	CID	780.43	0	-0.86027724	2	IAAALNEAYAAGLVGR	12040721_1_965_-(pre=R,post=N)	90	85	5.313229E-17	1.7650216E-9	0.0	0.0
SD7.mgf	index=6426	-1	060813-SludgeD36_13-18, Cmpd 8584, +MSn(726.02), 24.20 min	CID	726.02	2	-1.9614618	3	VEADTGANSNRPISGSQLSDR	11976374_1_661_-(pre=R,post=F)	268	186	5.4019172E-17	1.8084393E-9	0.0	0.0
SD7.mgf	index=56101	-1	060813-SludgeD36_19-24, Cmpd 8857, +MSn(542.93), 24.82 min	CID	542.93	0	-3.1476967	3	QM+15.995LEAGVHFGHQTR	11971380_507_639_+(pre=R,post=-);12038027_1_322_-(pre=R,post=F)	100	95	5.4040183E-17	1.7865398E-9	0.0	0.0
SD7.mgf	index=139912	-1	060813-SludgeD36_7-12, Cmpd 19690, +MSn(625.34), 49.53 min	CID	625.34	1	2.9633439	3	IGAIHSVIFGGFSPDSIR	12016751_1_990_-(pre=R,post=D)	94	83	5.5075144E-17	1.8363059E-9	0.0	0.0
SD7.mgf	index=139656	-1	060813-SludgeD36_7-12, Cmpd 19416, +MSn(967.49), 48.84 min	CID	967.49	1	4.439334	3	TAAEAALRDDLVAQVAGAADEADRGSVEK	11927929_1_508_-(pre=R,post=Q)	123	76	5.5087926E-17	1.8556051E-9	0.0	0.0
SD7.mgf	index=22008	-1	060813-SludgeD36_13-18, Cmpd 25027, +MSn(966.44), 61.87 min	CID	966.44	1	-8.181616	2	SLDAGEFVAYLSDLC+57.021DR	12002856_1_830_-(pre=R,post=Y)	162	133	5.527415E-17	1.8397686E-9	0.0	0.0
SD7.mgf	index=110987	-1	060813-SludgeD36_31-36, Cmpd 13607, +MSn(567.6437), 35.90 min	CID	567.6437	0	-0.7526654	3	LIDQSAQEIVETAKR	11926467_108_505_-(pre=R,post=T)	96	92	5.547231E-17	1.8386302E-9	0.0	0.0
SD7.mgf	index=84536	-1	060813-SludgeD36_25-30, Cmpd 10867, +MSn(469.9272), 29.51 min	CID	469.9272	0	-2.3378735	3	VDLVGHSQGGLVAR	11955179_1_487_+(pre=K,post=D)	115	113	5.580591E-17	1.8449139E-9	0.0	0.0
SD7.mgf	index=59759	-1	060813-SludgeD36_19-24, Cmpd 12726, +MSn(795.88), 32.56 min	CID	795.88	0	1.3037128	2	ATGGAGFDLAQPSQDR	11966838_241_622_+(pre=R,post=I)	122	111	5.6100084E-17	1.8636097E-9	0.0	0.0
SD7.mgf	index=3606	-1	060813-SludgeD36_13-18, Cmpd 5611, +MSn(804.8592), 18.31 min	CID	804.8592	0	-3.6399868	2	ESDINSQAM+15.995TNASPK	12007020_1_869_-(pre=R,post=L)	97	85	5.625E-17	1.8644069E-9	0.0	0.0
SD7.mgf	index=55831	-1	060813-SludgeD36_19-24, Cmpd 8573, +MSn(725.68), 24.26 min	CID	725.68	1	-9.647718	3	VEADTGANSNRPISGSQLSDR	11976374_1_661_-(pre=R,post=F)	226	172	5.6335936E-17	1.8859991E-9	0.0	0.0
SD7.mgf	index=89009	-1	060813-SludgeD36_25-30, Cmpd 15573, +MSn(518.58), 40.01 min	CID	518.58	0	-8.238701	3	EAYPGDVFYLHSR	11943420_1_546_-(pre=R,post=L);11950855_1_567_-(pre=R,post=L);11971066_1_185_-(pre=R,post=L);11997123_1_782_+(pre=R,post=L);12008465_1_884_+(pre=R,post=L);12025607_1_1017_+(pre=R,post=L)	83	81	5.641319E-17	1.8594223E-9	0.0	0.0
SD7.mgf	index=127136	-1	060813-SludgeD36_7-12, Cmpd 6228, +MSn(488.2534), 19.76 min	CID	488.2534	0	-1.000056	3	APVVTVM+15.995GHVDHGK	12035373_1_1459_-(pre=R,post=T)	72	67	5.656384E-17	1.8699706E-9	0.0	0.0
SD7.mgf	index=111786	-1	060813-SludgeD36_31-36, Cmpd 14446, +MSn(772.9107), 37.88 min	CID	772.9107	0	-1.6583238	2	LIDQSAQEIVETAK	11926467_108_505_-(pre=R,post=R)	124	114	5.774105E-17	1.9088884E-9	0.0	0.0
SD7.mgf	index=18150	-1	060813-SludgeD36_13-18, Cmpd 20942, +MSn(934.46), 51.18 min	CID	934.46	0	-14.369306	2	STAEDIELALDAAHAAAAK	11977590_64_667_+(pre=R,post=W)	80	75	5.81307E-17	1.941134E-9	0.0	0.0
SD7.mgf	index=87276	-1	060813-SludgeD36_25-30, Cmpd 13754, +MSn(550.3214), 35.74 min	CID	550.3214	0	0.22181645	3	LVQALEAAAGRPISPR	11928315_65_509_-(pre=R,post=F)	158	139	5.8214186E-17	1.933839E-9	0.0	0.0
SD7.mgf	index=64799	-1	060813-SludgeD36_19-24, Cmpd 18034, +MSn(738.8789), 44.44 min	CID	738.8789	0	-5.121489	2	ETPVELEFSQVAK	12019835_1_650_+(pre=R,post=L)	100	99	5.909224E-17	1.9477258E-9	0.0	0.0
SD7.mgf	index=141467	-1	060813-SludgeD36_7-12, Cmpd 21343, +MSn(923.99), 53.82 min	CID	923.99	1	-6.7071505	2	GQTGQQLLIGAYQALER	11991528_1_744_+(pre=R,post=Q)	185	159	5.9423636E-17	1.9778819E-9	0.0	0.0
SD7.mgf	index=52683	-1	060813-SludgeD36_19-24, Cmpd 5259, +MSn(583.29), 17.43 min	CID	583.29	1	4.6429024	3	TM+15.995GHAGAIVSGSSGTAQAK	12038947_1_170_+(pre=K,post=K)	91	78	5.9430584E-17	1.9845403E-9	0.0	0.0
SD7.mgf	index=10038	-1	060813-SludgeD36_13-18, Cmpd 12388, +MSn(796.39), 31.76 min	CID	796.39	0	1.0729581	2	AAVPSGASTGAFEAAER	11973316_170_648_+(pre=R,post=R)	112	95	5.9917946E-17	1.9943347E-9	0.0	0.0
SD7.mgf	index=84923	-1	060813-SludgeD36_25-30, Cmpd 11278, +MSn(521.2806), 30.43 min	CID	521.2806	0	1.0537838	3	ITLNM+15.995GVGEAVADKK	11973006_1_278_-(pre=K,post=I);12011723_119_658_-(pre=K,post=V)	61	57	5.9975696E-17	1.987895E-9	0.0	0.0
SD7.mgf	index=110455	-1	060813-SludgeD36_31-36, Cmpd 13048, +MSn(816.9), 34.65 min	CID	816.9	0	-5.4542074	2	VYGTANTSYAPGIYR	12047625_398_829_+(pre=R,post=T)	155	135	6.020986E-17	1.9956565E-9	0.0	0.0
SD7.mgf	index=13773	-1	060813-SludgeD36_13-18, Cmpd 16325, +MSn(518.5837), 39.86 min	CID	518.5837	0	-1.1769572	3	EAYPGDVFYLHSR	11943420_1_546_-(pre=R,post=L);11950855_1_567_-(pre=R,post=L);11971066_1_185_-(pre=R,post=L);11997123_1_782_+(pre=R,post=L);12008465_1_884_+(pre=R,post=L);12025607_1_1017_+(pre=R,post=L)	108	106	6.0236834E-17	1.9854527E-9	0.0	0.0
SD7.mgf	index=132954	-1	060813-SludgeD36_7-12, Cmpd 12358, +MSn(867.9385), 32.12 min	CID	867.9385	0	2.2503085	2	SLPYASQQVNVENASK	11986614_1_715_-(pre=K,post=V)	111	98	6.024417E-17	2.0012738E-9	0.0	0.0
SD7.mgf	index=142401	-1	060813-SludgeD36_7-12, Cmpd 22341, +MSn(882.45), 56.43 min	CID	882.45	0	-8.368963	2	YGFNGATNPLAILEQR	11925939_1_504_-(pre=R,post=S)	132	122	6.0984056E-17	2.0258524E-9	0.0	0.0
SD7.mgf	index=112910	-1	060813-SludgeD36_31-36, Cmpd 15626, +MSn(559.6407), 40.74 min	CID	559.6407	0	-1.8540392	3	ALIDYDATLKPELSK	11970072_270_634_-(pre=R,post=A)	71	66	6.1936816E-17	2.0528965E-9	0.0	0.0
SD7.mgf	index=51547	-1	060813-SludgeD36_19-24, Cmpd 4044, +MSn(426.942), 14.34 min	CID	426.942	0	-2.7162118	4	GTAM+15.995NPVDHPHGGGEGR	11952869_372_573_-(pre=R,post=T)	98	82	6.280374E-17	2.0903868E-9	0.0	0.0
SD7.mgf	index=139429	-1	060813-SludgeD36_7-12, Cmpd 19178, +MSn(880.91), 48.23 min	CID	880.91	1	-12.858607	2	TIGSGM+15.995GSAGFLVFDER	12033591_1_1382_+(pre=R,post=T)	140	119	6.429542E-17	2.1400366E-9	0.0	0.0
SD7.mgf	index=55019	-1	060813-SludgeD36_19-24, Cmpd 7718, +MSn(728.3301), 22.53 min	CID	728.3301	0	-2.5978398	2	GLAM+15.995M+15.995GTGVASGTDR	11939214_1_535_-(pre=R,post=A)	105	99	6.4781186E-17	2.147173E-9	0.0	0.0
SD7.mgf	index=4865	-1	060813-SludgeD36_13-18, Cmpd 6938, +MSn(590.2642), 20.96 min	CID	590.2642	0	-4.446314	3	HYAHVDC+57.021PGHADYVK	11938760_1_534_+(pre=R,post=N)	91	75	6.551334E-17	2.1714404E-9	0.0	0.0
SD7.mgf	index=90767	-1	060813-SludgeD36_25-30, Cmpd 17431, +MSn(894.42), 44.71 min	CID	894.42	0	-6.6874685	2	SLDEFASGIQTVSYDR	11970066_1_551_-(pre=R,post=I)	173	137	6.7079444E-17	2.2283373E-9	0.0	0.0
SD7.mgf	index=16248	-1	060813-SludgeD36_13-18, Cmpd 18936, +MSn(895.9496), 46.18 min	CID	895.9496	0	0.0	2	SYELPDGQVITIGNER	11957153_105_587_-(pre=K,post=F)	131	122	6.784077E-17	2.2536282E-9	0.0	0.0
SD7.mgf	index=54919	-1	060813-SludgeD36_19-24, Cmpd 7613, +MSn(728.33), 22.32 min	CID	728.33	0	-2.681641	2	GLAM+15.995M+15.995GTGVASGTDR	11939214_1_535_-(pre=R,post=A)	112	107	6.889669E-17	2.2835815E-9	0.0	0.0
SD7.mgf	index=112179	-1	060813-SludgeD36_31-36, Cmpd 14858, +MSn(768.43), 38.86 min	CID	768.43	0	6.433741	2	VYAGTEVTAGSIIVR	12036109_97_351_+(pre=K,post=Q)	143	129	6.916543E-17	2.2924889E-9	0.0	0.0
SD7.mgf	index=95012	-1	060813-SludgeD36_25-30, Cmpd 21930, +MSn(937.49), 56.39 min	CID	937.49	1	-14.557393	2	NTVPVAFEGGQLPLFQR	11975376_1_402_+(pre=R,post=L)	122	111	6.930819E-17	2.3068838E-9	0.0	0.0
SD7.mgf	index=61429	-1	060813-SludgeD36_19-24, Cmpd 14479, +MSn(861.41), 36.09 min	CID	861.41	0	-5.95178	2	QIPDPAEPGDLDPETK	11999459_651_801_+(pre=K,post=T)	67	60	7.004422E-17	2.3268254E-9	0.0	0.0
SD7.mgf	index=40139	-1	060813-SludgeD36_1-6, Cmpd 14507, +MSn(777.87), 40.36 min	CID	777.87	1	-5.769474	2	EAYPGDVFYLHSR	11943420_1_546_-(pre=R,post=L);11950855_1_567_-(pre=R,post=L);11971066_1_185_-(pre=R,post=L);11997123_1_782_+(pre=R,post=L);12008465_1_884_+(pre=R,post=L);12025607_1_1017_+(pre=R,post=L)	90	88	7.036031E-17	2.3191302E-9	0.0	0.0
SD7.mgf	index=58707	-1	060813-SludgeD36_19-24, Cmpd 11618, +MSn(540.2886), 30.34 min	CID	540.2886	0	3.8409164	3	APQFTGGGIVHGPQPR	12016517_721_986_+(pre=R,post=D)	61	55	7.1839816E-17	2.3864741E-9	0.0	0.0
SD7.mgf	index=20739	-1	060813-SludgeD36_13-18, Cmpd 23678, +MSn(714.01), 58.32 min	CID	714.01	1	-10.746201	3	GFDKDAVDDFLGQVGTELGR	12023119_748_1096_+(pre=K,post=V)	88	73	7.278461E-17	2.4337465E-9	0.0	0.0
SD7.mgf	index=67055	-1	060813-SludgeD36_19-24, Cmpd 20422, +MSn(902), 50.47 min	CID	902.0	1	4.7743306	2	INYAAGPLSVAVVAETAR	11991036_1_741_-(pre=R,post=S)	210	174	7.3150705E-17	2.4389781E-9	0.0	0.0
SD7.mgf	index=51400	-1	060813-SludgeD36_19-24, Cmpd 3884, +MSn(426.9426), 13.93 min	CID	426.9426	0	-1.2866266	4	GTAM+15.995NPVDHPHGGGEGR	11952869_372_573_-(pre=R,post=T)	106	87	7.317413E-17	2.4355593E-9	0.0	0.0
SD7.mgf	index=10616	-1	060813-SludgeD36_13-18, Cmpd 12995, +MSn(825.9), 32.91 min	CID	825.9	0	8.203121	2	QEM+15.995ASTFVVSPEPGR	12039921_994_1714_-(pre=R,post=V)	78	68	7.336208E-17	2.431587E-9	0.0	0.0
SD7.mgf	index=105123	-1	060813-SludgeD36_31-36, Cmpd 7373, +MSn(709.35), 22.26 min	CID	709.35	0	0.60230684	2	VVASQSQDDEALR	11937390_250_530_+(pre=R,post=E)	100	98	7.400123E-17	2.4391378E-9	0.0	0.0
SD7.mgf	index=5624	-1	060813-SludgeD36_13-18, Cmpd 7739, +MSn(661.8056), 22.56 min	CID	661.8056	0	-3.4123209	2	SVGAGGDGNYNVGR	12041553_117_905_-(pre=R,post=Y)	78	73	7.457824E-17	2.4655171E-9	0.0	0.0
SD7.mgf	index=21036	-1	060813-SludgeD36_13-18, Cmpd 23992, +MSn(807.11), 59.15 min	CID	807.11	2	-0.85601884	3	TVLTGSDLPLILAASQPM+15.995AALYR	11953251_1_575_-(pre=R,post=S);12019921_94_978_-(pre=R,post=S)	107	78	7.476125E-17	2.5079099E-9	0.0	0.0
SD7.mgf	index=84160	-1	060813-SludgeD36_25-30, Cmpd 10416, +MSn(620.78), 28.49 min	CID	620.78	1	-5.1876073	4	EAVAESGNDRDDDSESLRPFNR	12008581_352_885_-(pre=R,post=-)	197	135	7.483027E-17	2.5078244E-9	0.0	0.0
SD7.mgf	index=127121	-1	060813-SludgeD36_7-12, Cmpd 6212, +MSn(730.3365), 19.73 min	CID	730.3365	0	-0.16714254	2	EAAADAGAEATTPER	11973390_1_648_+(pre=R,post=V)	153	142	7.537889E-17	2.4984341E-9	0.0	0.0
SD7.mgf	index=113073	-1	060813-SludgeD36_31-36, Cmpd 15797, +MSn(885.41), 41.17 min	CID	885.41	0	-3.998176	2	DYGLTM+15.995GDGPM+15.995AGLLAR	12044675_1016_1399_+(pre=K,post=A)	107	95	7.59541E-17	2.528089E-9	0.0	0.0
SD7.mgf	index=102241	-1	060813-SludgeD36_31-36, Cmpd 4305, +MSn(558.9257), 15.13 min	CID	558.9257	0	-1.6380099	3	GVAM+15.995NPVDHPHGGGEGK	11973124_1_562_+(pre=R,post=T);11983620_1_697_-(pre=R,post=T)	112	91	7.615191E-17	2.534673E-9	0.0	0.0
SD7.mgf	index=90669	-1	060813-SludgeD36_25-30, Cmpd 17328, +MSn(782.9), 44.45 min	CID	782.9	0	11.070492	2	WYIVDAENQTLGR	11973548_1_438_-(pre=K,post=I)	93	88	7.6335635E-17	2.5160816E-9	0.0	0.0
SD7.mgf	index=20361	-1	060813-SludgeD36_13-18, Cmpd 23279, +MSn(1027.0745), 57.25 min	CID	1027.0745	0	4.2787066	2	QLGFDLQLLPVTAPGVEQK	11952343_1_572_-(pre=K,post=A)	119	100	7.6378046E-17	2.5504596E-9	0.0	0.0
SD7.mgf	index=91447	-1	060813-SludgeD36_25-30, Cmpd 18147, +MSn(841.47), 46.57 min	CID	841.47	0	5.6576815	2	LLDQGQAGDNVGILLR	11997171_1_740_+(pre=K,post=G)	160	139	7.685571E-17	2.553099E-9	0.0	0.0
SD7.mgf	index=110861	-1	060813-SludgeD36_31-36, Cmpd 13474, +MSn(850.96), 35.59 min	CID	850.96	0	-2.9407187	2	LIDQSAQEIVETAKR	11926467_108_505_-(pre=R,post=T)	169	148	7.790652E-17	2.5822124E-9	0.0	0.0
SD7.mgf	index=69984	-1	060813-SludgeD36_19-24, Cmpd 23526, +MSn(921.5111), 58.57 min	CID	921.5111	0	1.5896131	2	GNTTIGAIPIDAIFSPVR	11997531_1_786_+(pre=K,post=R)	171	143	7.863292E-17	2.621765E-9	0.0	0.0
SD7.mgf	index=52691	-1	060813-SludgeD36_19-24, Cmpd 5268, +MSn(760.34), 17.45 min	CID	760.34	1	-5.5812764	2	LGANAGASGDTDNEAR	12006532_150_864_+(pre=R,post=T)	157	140	7.95399E-17	2.642266E-9	0.0	0.0
SD7.mgf	index=138834	-1	060813-SludgeD36_7-12, Cmpd 18544, +MSn(896.95), 46.59 min	CID	896.95	2	-3.2675767	2	SYELPDGQVITIGNER	11957153_105_587_-(pre=K,post=F)	140	120	8.015268E-17	2.6626223E-9	0.0	0.0
SD7.mgf	index=63595	-1	060813-SludgeD36_19-24, Cmpd 16754, +MSn(884.91), 41.25 min	CID	884.91	1	1.2089081	2	YGGTAVDDPPFEDLSGK	11966190_290_619_-(pre=K,post=T);11970234_273_635_-(pre=K,post=T)	90	72	8.047745E-17	2.6786462E-9	0.0	0.0
SD7.mgf	index=64090	-1	060813-SludgeD36_19-24, Cmpd 17279, +MSn(1023.48), 42.56 min	CID	1023.48	1	-7.367443	2	AM+15.995YQTIDVNTPIDGSTFR	11991040_1_741_-(pre=R,post=V)	243	198	8.1138973E-17	2.7053215E-9	0.0	0.0
SD7.mgf	index=129197	-1	060813-SludgeD36_7-12, Cmpd 8398, +MSn(751.4), 24.07 min	CID	751.4	0	3.8177578	2	HVQQLVEENHLR	11959495_1_595_+(pre=K,post=W)	86	83	8.1425615E-17	2.6744718E-9	0.0	0.0
SD7.mgf	index=93880	-1	060813-SludgeD36_25-30, Cmpd 20716, +MSn(937.002), 53.22 min	CID	937.002	0	0.06513877	2	NTVPVAFEGGQLPLFQR	11975376_1_402_+(pre=R,post=L)	146	113	8.1553775E-17	2.714471E-9	0.0	0.0
SD7.mgf	index=92785	-1	060813-SludgeD36_25-30, Cmpd 19564, +MSn(779.9089), 50.21 min	CID	779.9089	0	-0.46955582	2	ALLADGNPAELFEAK	12023591_1_791_+(pre=R,post=G)	74	66	8.163149E-17	2.7056766E-9	0.0	0.0
SD7.mgf	index=136666	-1	060813-SludgeD36_7-12, Cmpd 16256, +MSn(871.9601), 40.74 min	CID	871.9601	0	1.3299571	2	TVGNVM+15.995LVAPADEIAAR	11955675_1_582_+(pre=R,post=E)	116	108	8.212143E-17	2.733365E-9	0.0	0.0
SD7.mgf	index=137182	-1	060813-SludgeD36_7-12, Cmpd 16798, +MSn(962.46), 42.12 min	CID	962.46	0	-5.643973	2	YATDGGVHYGGPFLDNIK	12035847_1_957_+(pre=R,post=V)	149	128	8.30786E-17	2.7699922E-9	0.0	0.0
SD7.mgf	index=138127	-1	060813-SludgeD36_7-12, Cmpd 17792, +MSn(808.93), 44.67 min	CID	808.93	1	5.852472	2	ASGEGNLAVLLGNSTGR	11997903_1_789_+(pre=K,post=D)	111	102	8.3227975E-17	2.7701959E-9	0.0	0.0
SD7.mgf	index=140664	-1	060813-SludgeD36_7-12, Cmpd 20487, +MSn(715.69), 51.59 min	CID	715.69	1	-1.7623261	3	AAFDATFGPEWTNPITLHR	11924181_1_500_-(pre=R,post=N)	76	60	8.336311E-17	2.783709E-9	0.0	0.0
SD7.mgf	index=115340	-1	060813-SludgeD36_31-36, Cmpd 18182, +MSn(898.46), 47.30 min	CID	898.46	1	4.045464	2	IGFYNPIATANEESIR	12005456_603_853_-(pre=R,post=I)	175	155	8.336956E-17	2.7694849E-9	0.0	0.0
SD7.mgf	index=17507	-1	060813-SludgeD36_13-18, Cmpd 20266, +MSn(901.92), 49.47 min	CID	901.92	1	-5.4494696	2	AFQTYLSSVEWADER	11964588_1_613_-(pre=K,post=A)	151	134	8.376157E-17	2.7762783E-9	0.0	0.0
SD7.mgf	index=61793	-1	060813-SludgeD36_19-24, Cmpd 14862, +MSn(787.913), 36.89 min	CID	787.913	0	0.9295728	2	IGAQPVASDVTNFAGK	12018193_39_1011_+(pre=K,post=F)	109	95	8.400162E-17	2.7904816E-9	0.0	0.0
SD7.mgf	index=53018	-1	060813-SludgeD36_19-24, Cmpd 5613, +MSn(771.82), 18.23 min	CID	771.82	0	1.5815929	2	GADNDPDDPTSPGER	12036125_1153_1493_+(pre=R,post=F)	121	111	8.434626E-17	2.7956575E-9	0.0	0.0
SD7.mgf	index=141520	-1	060813-SludgeD36_7-12, Cmpd 21401, +MSn(579.2925), 53.96 min	CID	579.2925	0	-3.58228	3	YIALDLFAEHPFDGK	11995203_55_769_-(pre=K,post=W)	69	64	8.440098E-17	2.7974711E-9	0.0	0.0
SD7.mgf	index=101784	-1	060813-SludgeD36_31-36, Cmpd 3806, +MSn(568.9223), 13.85 min	CID	568.9223	0	0.96553946	3	GTAM+15.995NPVDHPHGGGEGR	11952869_372_573_-(pre=R,post=T)	95	82	8.480175E-17	2.822578E-9	0.0	0.0
SD7.mgf	index=19777	-1	060813-SludgeD36_13-18, Cmpd 22665, +MSn(748.05), 55.64 min	CID	748.05	0	-11.504389	3	APENFGLGDLRPLVEFGASPR	11960483_1_598_-(pre=R,post=A)	126	86	8.4923934E-17	2.8430607E-9	0.0	0.0
SD7.mgf	index=22646	-1	060813-SludgeD36_13-18, Cmpd 25715, +MSn(727.04), 63.67 min	CID	727.04	0	-2.2666504	3	LVDQPFIM+15.995PVEDVFSITGR	11995935_1_774_+(pre=R,post=G)	69	61	8.563623E-17	2.8596143E-9	0.0	0.0
SD7.mgf	index=86697	-1	060813-SludgeD36_25-30, Cmpd 13146, +MSn(683.33), 34.42 min	CID	683.33	1	-7.475698	3	TAM+15.995ETM+15.995FPDGPLKPPSPAK	11993730_1_319_-(pre=R,post=G);12025151_364_903_+(pre=R,post=G)	73	56	8.571665E-17	2.8622997E-9	0.0	0.0
SD7.mgf	index=67560	-1	060813-SludgeD36_19-24, Cmpd 20956, +MSn(719.38), 51.83 min	CID	719.38	1	-2.6729844	2	TPFVADFVGLTNR	11962956_1_607_-(pre=K,post=I)	85	82	8.581421E-17	2.8285028E-9	0.0	0.0
SD7.mgf	index=83677	-1	060813-SludgeD36_25-30, Cmpd 9909, +MSn(759.03), 27.46 min	CID	759.03	0	2.5731921	3	IAFHTGQTAEQINTDSDRDR	12004748_1_245_+(pre=R,post=W)	195	123	8.5850885E-17	2.8706522E-9	0.0	0.0
SD7.mgf	index=88390	-1	060813-SludgeD36_25-30, Cmpd 14923, +MSn(892.43), 38.44 min	CID	892.43	0	1.641413	2	AGGAAGQVDYQVYDLEK	12016617_1_472_+(pre=K,post=I)	97	88	8.601586E-17	2.862989E-9	0.0	0.0
SD7.mgf	index=62388	-1	060813-SludgeD36_19-24, Cmpd 15486, +MSn(911.95), 38.25 min	CID	911.95	0	-4.216458	2	IGVM+15.995FGNPETTTGGNALK	11996585_1_758_-(pre=K,post=F);12020433_244_1048_+(pre=K,post=F)	111	96	8.627314E-17	2.876504E-9	0.0	0.0
SD7.mgf	index=140305	-1	060813-SludgeD36_7-12, Cmpd 20104, +MSn(750.7), 50.61 min	CID	750.7	1	-3.713604	3	LHDTFGFPLEVTEEM+15.995AQLR	12043355_1_1495_+(pre=K,post=G)	80	65	8.672582E-17	2.8959983E-9	0.0	0.0
SD7.mgf	index=9791	-1	060813-SludgeD36_13-18, Cmpd 12129, +MSn(740.3328), 31.26 min	CID	740.3328	0	-8.573984	2	GDQSFNDAAAAGLDK	11993010_1_570_-(pre=R,post=A);12016771_1_847_-(pre=R,post=A)	80	73	8.795708E-17	2.9153382E-9	0.0	0.0
SD7.mgf	index=68556	-1	060813-SludgeD36_19-24, Cmpd 22012, +MSn(717.71), 54.58 min	CID	717.71	0	0.08504154	3	SIDKPFLMPVEDVFSITGR	11947097_1_556_-(pre=R,post=G)	69	59	8.79772E-17	2.9377853E-9	0.0	0.0
SD7.mgf	index=32964	-1	060813-SludgeD36_1-6, Cmpd 6838, +MSn(680.86), 21.59 min	CID	680.86	0	4.3925858	2	LNSGTSGQASPTLK	11925467_1_503_-(pre=R,post=N)	118	113	8.804422E-17	2.9106952E-9	0.0	0.0
SD7.mgf	index=58376	-1	060813-SludgeD36_19-24, Cmpd 11270, +MSn(812.92), 29.64 min	CID	812.92	1	-2.6657333	2	VYVTQVSAANSTEVR	12006158_45_860_-(pre=K,post=G)	190	168	8.8141176E-17	2.9214402E-9	0.0	0.0
SD7.mgf	index=51512	-1	060813-SludgeD36_19-24, Cmpd 4006, +MSn(465.02), 14.24 min	CID	465.02	1	4.951295	5	EQLHGDPAATAGSHQGHGHAEGR	11960773_1_599_-(pre=R,post=Q)	112	75	8.980775E-17	3.0126532E-9	0.0	0.0
SD7.mgf	index=61977	-1	060813-SludgeD36_19-24, Cmpd 15055, +MSn(795.42), 37.30 min	CID	795.42	1	7.3340263	2	IVVGIDGSEASSDALR	12032033_995_1288_-(pre=K,post=Y)	95	86	8.981105E-17	2.9834673E-9	0.0	0.0
SD7.mgf	index=16296	-1	060813-SludgeD36_13-18, Cmpd 18989, +MSn(863.43), 46.30 min	CID	863.43	1	0.17804459	2	FATPSAGTVEFDDVIR	12048695_2121_3107_+(pre=R,post=G)	122	97	9.073626E-17	3.0142022E-9	0.0	0.0
SD7.mgf	index=114811	-1	060813-SludgeD36_31-36, Cmpd 17626, +MSn(875.45), 45.86 min	CID	875.45	0	-5.1591506	2	TIAPVLEELAQEHGDK	11985542_407_708_-(pre=K,post=L)	103	90	9.1073644E-17	3.0254097E-9	0.0	0.0
SD7.mgf	index=140615	-1	060813-SludgeD36_7-12, Cmpd 20435, +MSn(596.65), 51.46 min	CID	596.65	0	3.8872788	3	EAQDLFDRLDVLTPR	11931613_1_516_+(pre=K,post=E)	173	155	9.110703E-17	3.0197433E-9	0.0	0.0
SD7.mgf	index=63152	-1	060813-SludgeD36_19-24, Cmpd 16289, +MSn(539.2716), 40.12 min	CID	539.2716	0	-2.037249	3	VFYDKDC+57.021DLSLIK	12011263_697_916_+(pre=K,post=G)	69	66	9.1251786E-17	3.0077294E-9	0.0	0.0
SD7.mgf	index=137376	-1	060813-SludgeD36_7-12, Cmpd 17001, +MSn(567.68), 42.64 min	CID	567.68	1	-8.044297	5	GLDVDHLTHVVNYDVPSAPETYVHR	12028065_1_869_-(pre=R,post=I)	78	42	9.204887E-17	3.0929275E-9	0.0	0.0
SD7.mgf	index=133690	-1	060813-SludgeD36_7-12, Cmpd 13131, +MSn(588.6413), 33.69 min	CID	588.6413	0	1.0368831	3	EFGVEANVGKPQVAYR	11998379_1_792_+(pre=R,post=E)	98	87	9.237529E-17	3.0686496E-9	0.0	0.0
SD7.mgf	index=16934	-1	060813-SludgeD36_13-18, Cmpd 19662, +MSn(813.96), 47.96 min	CID	813.96	1	-7.8394575	2	LILTGVQLAAEGDGLR	11977056_1_639_-(pre=R,post=L);11987932_1_722_+(pre=R,post=L)	141	128	9.244624E-17	3.0710066E-9	0.0	0.0
SD7.mgf	index=21968	-1	060813-SludgeD36_13-18, Cmpd 24984, +MSn(737.38), 61.76 min	CID	737.38	2	8.2591715	3	DQDKPFLMPIEDVFSITGR	11946623_1_555_-(pre=R,post=G)	97	81	9.2783936E-17	3.0982947E-9	0.0	0.0
SD7.mgf	index=128588	-1	060813-SludgeD36_7-12, Cmpd 7758, +MSn(559.2501), 22.82 min	CID	559.2501	0	-1.3096482	3	GM+15.995TVDTQEYHPEPR	12034565_892_1423_-(pre=R,post=V)	84	77	9.355465E-17	3.092867E-9	0.0	0.0
SD7.mgf	index=135555	-1	060813-SludgeD36_7-12, Cmpd 15089, +MSn(776.38), 37.89 min	CID	776.38	0	-3.6948938	2	TAVVSGVC+57.021DGFIGNR	11964718_1_614_+(pre=K,post=M)	107	98	9.367131E-17	3.1047365E-9	0.0	0.0
SD7.mgf	index=138623	-1	060813-SludgeD36_7-12, Cmpd 18321, +MSn(830.4493), 46.02 min	CID	830.4493	0	-2.3518841	2	IINEPTAAALAYGLDK	11945751_1_553_+(pre=R,post=S);11982220_110_690_+(pre=R,post=D);12006348_1_862_+(pre=R,post=K)	89	80	9.6473195E-17	3.2047796E-9	0.0	0.0
SD7.mgf	index=110377	-1	060813-SludgeD36_31-36, Cmpd 12966, +MSn(756.35), 34.47 min	CID	756.35	0	-13.153434	2	FTGADYANPIGTER	12039187_1336_1666_-(pre=K,post=V)	116	112	9.695413E-17	3.205252E-9	0.0	0.0
SD7.mgf	index=12277	-1	060813-SludgeD36_13-18, Cmpd 14739, +MSn(735.37), 36.42 min	CID	735.37	0	-3.8179507	2	IGTGGGQGYVIEYR	12015609_56_972_-(pre=K,post=G)	103	88	9.730534E-17	3.216863E-9	0.0	0.0
SD7.mgf	index=118628	-1	060813-SludgeD36_31-36, Cmpd 21657, +MSn(822.3952), 56.32 min	CID	822.3952	0	-4.898254	2	SQALSEVYDLFESR	12045459_1290_1757_-(pre=R,post=N)	145	137	9.7489085E-17	3.2229375E-9	0.0	0.0
SD7.mgf	index=21840	-1	060813-SludgeD36_13-18, Cmpd 24849, +MSn(829.93), 61.41 min	CID	829.93	1	-9.013061	2	IDEVIDQLISEVER	11995737_268_772_+(pre=R,post=R)	145	139	9.7536876E-17	3.2245175E-9	0.0	0.0
SD7.mgf	index=21385	-1	060813-SludgeD36_13-18, Cmpd 24364, +MSn(880.43), 60.13 min	CID	880.43	0	-0.62391794	2	AYGQGLVAAFTEEFEK	12043487_962_2068_+(pre=K,post=L)	96	85	9.812655E-17	3.259703E-9	0.0	0.0
SD7.mgf	index=64683	-1	060813-SludgeD36_19-24, Cmpd 17910, +MSn(887.973), 44.13 min	CID	887.973	0	-2.5432024	2	LLVDTTAAALTEGTDGVK	11937432_1_531_+(pre=K,post=V)	91	75	9.929908E-17	3.3108127E-9	0.0	0.0
SD7.mgf	index=66722	-1	060813-SludgeD36_19-24, Cmpd 20072, +MSn(932.9648), 49.57 min	CID	932.9648	0	-3.467282	2	GLNYDLTGNAEAIAESVK	11938816_1_534_-(pre=R,post=N)	126	108	1.00250644E-16	3.3425394E-9	0.0	0.0
SD7.mgf	index=139052	-1	060813-SludgeD36_7-12, Cmpd 18778, +MSn(549.3), 47.19 min	CID	549.3	1	4.5968266	3	ASHLFPIAGGLETGFK	12030931_1_613_+(pre=K,post=W)	69	64	1.0034804E-16	3.3334995E-9	0.0	0.0
SD7.mgf	index=137618	-1	060813-SludgeD36_7-12, Cmpd 17257, +MSn(890.93), 43.29 min	CID	890.93	0	-10.4129925	2	SLGTDAFQEADTVGITR	12036131_1_1392_-(pre=K,post=S)	124	110	1.0153452E-16	3.3795189E-9	0.0	0.0
SD7.mgf	index=36828	-1	060813-SludgeD36_1-6, Cmpd 11021, +MSn(690.3564), 31.63 min	CID	690.3564	0	0.08841109	2	TVAVTPDYSEVAK	11932453_1_333_+(pre=K,post=L)	92	92	1.016184E-16	3.349421E-9	0.0	0.0
SD7.mgf	index=13913	-1	060813-SludgeD36_13-18, Cmpd 16472, +MSn(777.3706), 40.19 min	CID	777.3706	0	-2.8265276	2	EAYPGDVFYLHSR	11943420_1_546_-(pre=R,post=L);11950855_1_567_-(pre=R,post=L);11971066_1_185_-(pre=R,post=L);11997123_1_782_+(pre=R,post=L);12008465_1_884_+(pre=R,post=L);12025607_1_1017_+(pre=R,post=L)	121	109	1.02156514E-16	3.3671577E-9	0.0	0.0
SD7.mgf	index=59223	-1	060813-SludgeD36_19-24, Cmpd 12163, +MSn(860.41), 31.47 min	CID	860.41	0	-5.3202686	2	GM+15.995LEGTATTADPEAIAR	12045973_19_888_-(pre=R,post=I)	123	109	1.03934284E-16	3.4593937E-9	0.0	0.0
SD7.mgf	index=12732	-1	060813-SludgeD36_13-18, Cmpd 15217, +MSn(942.44), 37.41 min	CID	942.44	1	-0.6144583	2	EGATEFQPPTVEASEYK	12017809_558_1005_-(pre=R,post=L)	94	83	1.0400458E-16	3.4617333E-9	0.0	0.0
SD7.mgf	index=136781	-1	060813-SludgeD36_7-12, Cmpd 16377, +MSn(833.9045), 41.05 min	CID	833.9045	0	-0.8783035	2	TANDLQGYNDLLSSR	11930421_1_514_+(pre=R,post=I)	124	117	1.04184695E-16	3.4532028E-9	0.0	0.0
SD7.mgf	index=63125	-1	060813-SludgeD36_19-24, Cmpd 16261, +MSn(778.37), 40.05 min	CID	778.37	2	-7.9272738	2	EAYPGDVFYLHSR	11943420_1_546_-(pre=R,post=L);11950855_1_567_-(pre=R,post=L);11971066_1_185_-(pre=R,post=L);11997123_1_782_+(pre=R,post=L);12008465_1_884_+(pre=R,post=L);12025607_1_1017_+(pre=R,post=L)	121	105	1.067964E-16	3.520092E-9	0.0	0.0
SD7.mgf	index=114209	-1	060813-SludgeD36_31-36, Cmpd 16994, +MSn(745.88), 44.22 min	CID	745.88	0	-4.7461014	2	STPFAAQVASEVAGR	11935638_44_448_+(pre=K,post=A);11938688_163_534_+(pre=K,post=A);11968686_180_584_+(pre=K,post=A);12014495_561_957_+(pre=K,post=A)	137	122	1.0715004E-16	3.551489E-9	0.0	0.0
SD7.mgf	index=110636	-1	060813-SludgeD36_31-36, Cmpd 13238, +MSn(817.4), 35.07 min	CID	817.4	1	-7.507587	2	VYGTANTSYAPGIYR	12047625_398_829_+(pre=R,post=T)	154	131	1.0755899E-16	3.5650438E-9	0.0	0.0
SD7.mgf	index=65940	-1	060813-SludgeD36_19-24, Cmpd 19244, +MSn(845.43), 47.48 min	CID	845.43	1	0.18183757	2	IVLESALADEETGWR	12038089_1_185_+(pre=K,post=L)	139	124	1.0784542E-16	3.5745376E-9	0.0	0.0
SD7.mgf	index=137998	-1	060813-SludgeD36_7-12, Cmpd 17656, +MSn(922.46), 44.32 min	CID	922.46	1	-5.328063	2	LEAATAAAEQAEALAQER	11973390_1_648_+(pre=R,post=R)	170	142	1.08613E-16	3.6213557E-9	0.0	0.0
SD7.mgf	index=13964	-1	060813-SludgeD36_13-18, Cmpd 16525, +MSn(872.97), 40.32 min	CID	872.97	2	8.822128	2	TVGNVM+15.995LVAPADEIAAR	11955675_1_582_+(pre=R,post=E)	93	85	1.088244E-16	3.6221581E-9	0.0	0.0
SD7.mgf	index=29919	-1	060813-SludgeD36_1-6, Cmpd 3540, +MSn(449.5489), 13.23 min	CID	449.5489	0	-1.0861571	3	EFAENADKTHGK	11977448_1_666_-(pre=R,post=S)	104	103	1.1076111E-16	3.6380132E-9	0.0	0.0
SD7.mgf	index=77950	-1	060813-SludgeD36_25-30, Cmpd 3851, +MSn(442.2), 13.97 min	CID	442.2	0	-8.695571	4	HGFGGVM+15.995QSTHGQHNR	12028551_434_1039_+(pre=R,post=L)	79	67	1.1199005E-16	3.72024E-9	0.0	0.0
SD7.mgf	index=102222	-1	060813-SludgeD36_31-36, Cmpd 4285, +MSn(419.4458), 15.08 min	CID	419.4458	0	-2.3282156	4	GVAM+15.995NPVDHPHGGGEGK	11973124_1_562_+(pre=R,post=T);11983620_1_697_-(pre=R,post=T)	74	57	1.1201775E-16	3.728447E-9	0.0	0.0
SD7.mgf	index=132795	-1	060813-SludgeD36_7-12, Cmpd 12191, +MSn(896.9243), 31.78 min	CID	896.9243	0	-2.6539192	2	NFGLTADNNPTSAGSQAK	11949221_1_562_-(pre=K,post=A)	99	82	1.1218558E-16	3.7404724E-9	0.0	0.0
SD7.mgf	index=132268	-1	060813-SludgeD36_7-12, Cmpd 11638, +MSn(499.27), 30.64 min	CID	499.27	0	3.4229782	3	KPGLGPLHTEFDGK	11928089_1_509_+(pre=K,post=G);11939334_1_536_+(pre=K,post=G);11948197_1_560_+(pre=K,post=G);12031705_1_1047_+(pre=K,post=G)	50	47	1.1321952E-16	3.7429775E-9	0.0	0.0
SD7.mgf	index=114213	-1	060813-SludgeD36_31-36, Cmpd 16998, +MSn(687.36), 44.23 min	CID	687.36	1	4.47264	3	TGDAAPM+15.995AYVELVDRPLPK	11970176_526_635_-(pre=R,post=A)	75	61	1.1452615E-16	3.824323E-9	0.0	0.0
SD7.mgf	index=137884	-1	060813-SludgeD36_7-12, Cmpd 17536, +MSn(946), 44.01 min	CID	946.0	0	-1.7420151	2	ITPGFTPSSGSPPIYTIR	12033429_13_1375_+(pre=K,post=G)	145	116	1.164311E-16	3.8820254E-9	0.0	0.0
SD7.mgf	index=137138	-1	060813-SludgeD36_7-12, Cmpd 16752, +MSn(596.6681), 42.01 min	CID	596.6681	0	-0.20458658	3	IINEPTAAAIAYGLDKK	11958925_1_593_-(pre=R,post=A)	118	99	1.1723436E-16	3.9020787E-9	0.0	0.0
SD7.mgf	index=67045	-1	060813-SludgeD36_19-24, Cmpd 20411, +MSn(601.33), 50.44 min	CID	601.33	0	-2.943499	3	INYAAGPLSVAVVAETAR	11991036_1_741_-(pre=R,post=S)	75	68	1.175181E-16	3.918268E-9	0.0	0.0
SD7.mgf	index=19539	-1	060813-SludgeD36_13-18, Cmpd 22413, +MSn(1118.04), 54.99 min	CID	1118.04	1	-5.7609835	2	DSVGSVILGEYEHISEGDTVK	11997123_1_782_+(pre=R,post=C);12008465_1_884_+(pre=R,post=C)	191	150	1.175549E-16	3.9354715E-9	0.0	0.0
SD7.mgf	index=20022	-1	060813-SludgeD36_13-18, Cmpd 22923, +MSn(992.49), 56.31 min	CID	992.49	1	-6.30553	2	ELAAFAQFASDLDEATRK	11945215_48_551_-(pre=R,post=Q);11978238_1_378_+(pre=R,post=Q)	234	197	1.178684E-16	3.929948E-9	0.0	0.0
SD7.mgf	index=143403	-1	060813-SludgeD36_7-12, Cmpd 23402, +MSn(844.92), 59.22 min	CID	844.92	0	-0.65013975	2	DEALEALADAVDTSIR	11942966_1_545_+(pre=R,post=T)	129	123	1.1804766E-16	3.92147E-9	0.0	0.0
SD7.mgf	index=91162	-1	060813-SludgeD36_25-30, Cmpd 17847, +MSn(841.47), 45.80 min	CID	841.47	0	5.6576815	2	LLDQGQAGDNVGILLR	11997171_1_740_+(pre=K,post=G)	171	146	1.1854323E-16	3.937932E-9	0.0	0.0
SD7.mgf	index=21258	-1	060813-SludgeD36_13-18, Cmpd 24227, +MSn(851.44), 59.77 min	CID	851.44	1	-5.5575666	2	DLPM+15.995LLNQWSNVVR	12041007_1329_1808_+(pre=R,post=W)	112	107	1.189212E-16	3.931472E-9	0.0	0.0
SD7.mgf	index=68876	-1	060813-SludgeD36_19-24, Cmpd 22352, +MSn(935.45), 55.48 min	CID	935.45	2	-7.8357153	2	DETFAIGC+57.021AIPFGLNSR	11986110_1_712_+(pre=K,post=Q)	173	146	1.1938318E-16	3.9736014E-9	0.0	0.0
SD7.mgf	index=68589	-1	060813-SludgeD36_19-24, Cmpd 22047, +MSn(862.48), 54.67 min	CID	862.48	1	-2.5832734	2	VAVTGAAGQIGYSLLFR	11974456_463_652_+(pre=K,post=L)	179	148	1.2027922E-16	4.0034256E-9	0.0	0.0
SD7.mgf	index=136340	-1	060813-SludgeD36_7-12, Cmpd 15914, +MSn(807.4236), 39.91 min	CID	807.4236	0	1.058296	2	TAPTEEVVAQGLEAAK	11939796_1_537_-(pre=K,post=S)	99	92	1.205124E-16	4.0033465E-9	0.0	0.0
SD7.mgf	index=62356	-1	060813-SludgeD36_19-24, Cmpd 15453, +MSn(758.35), 38.17 min	CID	758.35	1	-6.81636	3	ATAQFEQNIDYSTGAADVASGR	11941666_1_542_+(pre=K,post=Y)	121	94	1.2186664E-16	4.084178E-9	0.0	0.0
SD7.mgf	index=94209	-1	060813-SludgeD36_25-30, Cmpd 21061, +MSn(937.51), 54.13 min	CID	937.51	1	6.808124	2	NTVPVAFEGGQLPLFQR	11975376_1_402_+(pre=R,post=L)	131	117	1.2209281E-16	4.0637897E-9	0.0	0.0
SD7.mgf	index=21699	-1	060813-SludgeD36_13-18, Cmpd 24700, +MSn(895.4354), 61.01 min	CID	895.4354	0	-0.4089751	2	TYGQGLVEAFTAEFEK	12043463_1_960_-(pre=K,post=L)	109	95	1.234464E-16	4.100812E-9	0.0	0.0
SD7.mgf	index=13752	-1	060813-SludgeD36_13-18, Cmpd 16303, +MSn(777.3701), 39.81 min	CID	777.3701	0	-3.4546447	2	EAYPGDVFYLHSR	11943420_1_546_-(pre=R,post=L);11950855_1_567_-(pre=R,post=L);11971066_1_185_-(pre=R,post=L);11997123_1_782_+(pre=R,post=L);12008465_1_884_+(pre=R,post=L);12025607_1_1017_+(pre=R,post=L)	137	122	1.2493271E-16	4.117879E-9	0.0	0.0
SD7.mgf	index=23263	-1	060813-SludgeD36_13-18, Cmpd 26435, +MSn(856.4195), 65.57 min	CID	856.4195	0	-2.4943676	2	GSDADDFLYLLMPVR	12038341_1478_1618_-(pre=R,post=V)	149	138	1.2606074E-16	4.1782844E-9	0.0	0.0
SD7.mgf	index=65565	-1	060813-SludgeD36_19-24, Cmpd 18846, +MSn(895.947), 46.48 min	CID	895.947	0	-2.861184	2	SYELPDGQVITIGNER	11957153_105_587_-(pre=K,post=F)	103	94	1.2627255E-16	4.1946953E-9	0.0	0.0
SD7.mgf	index=130163	-1	060813-SludgeD36_7-12, Cmpd 9414, +MSn(524.28), 26.08 min	CID	524.28	0	4.540287	3	VALATADRPDDVTAR	12032971_1_1253_+(pre=R,post=A)	130	122	1.2661705E-16	4.1967234E-9	0.0	0.0
SD7.mgf	index=127503	-1	060813-SludgeD36_7-12, Cmpd 6616, +MSn(715.34), 20.56 min	CID	715.34	0	9.3003235	2	FDTYKAENEGGAK	12017919_1_999_+(pre=R,post=T)	80	78	1.288399E-16	4.2466626E-9	0.0	0.0
SD7.mgf	index=139274	-1	060813-SludgeD36_7-12, Cmpd 19011, +MSn(950.52), 47.80 min	CID	950.52	1	-2.151139	2	FIQAPDSGLPVGTGLSLAR	11966236_1_619_-(pre=K,post=H)	196	153	1.304011E-16	4.354429E-9	0.0	0.0
SD7.mgf	index=6225	-1	060813-SludgeD36_13-18, Cmpd 8373, +MSn(750.3619), 23.79 min	CID	750.3619	0	-2.765585	2	NIM+15.995ANHVAAIC+57.021NR	11938816_1_534_-(pre=R,post=N)	109	103	1.3127007E-16	4.326763E-9	0.0	0.0
SD7.mgf	index=69689	-1	060813-SludgeD36_19-24, Cmpd 23211, +MSn(902.48), 57.74 min	CID	902.48	1	3.2154112	2	PGPIFTNLFLADEVNR	12042345_1205_1946_-(pre=R,post=T)	114	102	1.3128219E-16	4.361113E-9	0.0	0.0
SD7.mgf	index=3158	-1	060813-SludgeD36_13-18, Cmpd 5140, +MSn(452.5772), 17.23 min	CID	452.5772	0	-0.60687554	3	GKPHVGGQGVYTR	11967516_1_244_-(pre=R,post=H);12033099_584_1363_+(pre=R,post=H)	88	84	1.31674E-16	4.3400767E-9	0.0	0.0
SD7.mgf	index=144175	-1	060813-SludgeD36_7-12, Cmpd 24245, +MSn(586.3031), 61.42 min	CID	586.3031	0	-3.2271426	3	EESIFTILTEFGDKK	12046419_1_187_-(pre=R,post=-)	101	96	1.3238823E-16	4.388009E-9	0.0	0.0
SD7.mgf	index=63811	-1	060813-SludgeD36_19-24, Cmpd 16981, +MSn(769.38), 41.82 min	CID	769.38	0	-11.10612	3	VGGQVYLLTPTDVEVSDDDKR	12019351_729_1004_+(pre=R,post=V)	93	71	1.3339387E-16	4.4657242E-9	0.0	0.0
SD7.mgf	index=136083	-1	060813-SludgeD36_7-12, Cmpd 15644, +MSn(750.37), 39.23 min	CID	750.37	0	-3.334932	2	ITPSYVAFTDTER	11958925_1_593_-(pre=R,post=L)	95	91	1.3346545E-16	4.399124E-9	0.0	0.0
SD7.mgf	index=14492	-1	060813-SludgeD36_13-18, Cmpd 17080, +MSn(724.3993), 41.63 min	CID	724.3993	0	0.67405033	2	VITGVSGGEFGVIGR	11971904_1_642_+(pre=K,post=M)	96	92	1.3434324E-16	4.452808E-9	0.0	0.0
SD7.mgf	index=10849	-1	060813-SludgeD36_13-18, Cmpd 13240, +MSn(894.44), 33.41 min	CID	894.44	1	-13.21019	2	IQVANSDGVLASDDQVR	11966148_1_619_-(pre=R,post=T);11977694_1_667_-(pre=R,post=T)	156	125	1.3627341E-16	4.5357833E-9	0.0	0.0
SD7.mgf	index=14574	-1	060813-SludgeD36_13-18, Cmpd 17166, +MSn(724.3985), 41.83 min	CID	724.3985	0	-0.42128146	2	VITGVSGGEFGVIGR	11971904_1_642_+(pre=K,post=M)	133	111	1.3765117E-16	4.5624495E-9	0.0	0.0
SD7.mgf	index=66029	-1	060813-SludgeD36_19-24, Cmpd 19338, +MSn(924.45), 47.72 min	CID	924.45	0	-11.157798	2	TPEGVSLFAVDGDASGLGR	11932676_1_519_+(pre=R,post=T)	215	182	1.3798753E-16	4.607759E-9	0.0	0.0
SD7.mgf	index=63123	-1	060813-SludgeD36_19-24, Cmpd 16259, +MSn(518.5834), 40.05 min	CID	518.5834	0	-1.7654359	3	EAYPGDVFYLHSR	11943420_1_546_-(pre=R,post=L);11950855_1_567_-(pre=R,post=L);11971066_1_185_-(pre=R,post=L);11997123_1_782_+(pre=R,post=L);12008465_1_884_+(pre=R,post=L);12025607_1_1017_+(pre=R,post=L)	95	92	1.3861447E-16	4.56884E-9	0.0	0.0
SD7.mgf	index=18450	-1	060813-SludgeD36_13-18, Cmpd 21257, +MSn(996.51), 52.00 min	CID	996.51	2	-3.369961	2	DIASLGIYPAVDPLDSTSR	11958335_119_591_-(pre=R,post=Q)	124	97	1.3944419E-16	4.6564006E-9	0.0	0.0
SD7.mgf	index=68997	-1	060813-SludgeD36_19-24, Cmpd 22481, +MSn(789.44), 55.81 min	CID	789.44	0	-10.823913	2	VLLSSLEGYAISAVR	12039757_256_1020_+(pre=R,post=I)	109	106	1.3976058E-16	4.6323656E-9	0.0	0.0
SD7.mgf	index=137204	-1	060813-SludgeD36_7-12, Cmpd 16821, +MSn(731.4), 42.18 min	CID	731.4	1	2.5484102	2	EARPDATFLTALR	12033583_1_1382_+(pre=R,post=R)	71	71	1.3986007E-16	4.609896E-9	0.0	0.0
SD7.mgf	index=142138	-1	060813-SludgeD36_7-12, Cmpd 22062, +MSn(1080.55), 55.70 min	CID	1080.55	1	-10.933883	2	WTGNDVPVLLTGASVPEFTR	12027107_1_1044_+(pre=R,post=T)	184	145	1.4118402E-16	4.7208624E-9	0.0	0.0
SD7.mgf	index=13691	-1	060813-SludgeD36_13-18, Cmpd 16238, +MSn(518.5836), 39.65 min	CID	518.5836	0	-1.294653	3	EAYPGDVFYLHSR	11943420_1_546_-(pre=R,post=L);11950855_1_567_-(pre=R,post=L);11971066_1_185_-(pre=R,post=L);11997123_1_782_+(pre=R,post=L);12008465_1_884_+(pre=R,post=L);12025607_1_1017_+(pre=R,post=L)	109	105	1.4160355E-16	4.6673625E-9	0.0	0.0
SD7.mgf	index=13208	-1	060813-SludgeD36_13-18, Cmpd 15717, +MSn(707.8818), 38.50 min	CID	707.8818	0	1.8106705	2	AGIGLDNVDVAAATK	12026321_1_813_-(pre=R,post=R)	52	48	1.4208496E-16	4.7094075E-9	0.0	0.0
SD7.mgf	index=36643	-1	060813-SludgeD36_1-6, Cmpd 10826, +MSn(603.3), 31.14 min	CID	603.3	1	-3.406732	3	ASHLANNLGEANNPAWK	11977448_1_666_-(pre=R,post=T)	71	59	1.4297708E-16	4.7589106E-9	0.0	0.0
SD7.mgf	index=80340	-1	060813-SludgeD36_25-30, Cmpd 6385, +MSn(665.3448), 20.12 min	CID	665.3448	0	4.9536943	2	LVAGTGSAGSPGAER	11972006_97_570_+(pre=K,post=D)	107	98	1.4425888E-16	4.781462E-9	0.0	0.0
SD7.mgf	index=127224	-1	060813-SludgeD36_7-12, Cmpd 6320, +MSn(730.3372), 19.95 min	CID	730.3372	0	0.8357127	2	EAAADAGAEATTPER	11973390_1_648_+(pre=R,post=V)	113	104	1.4591332E-16	4.8362985E-9	0.0	0.0
SD7.mgf	index=39240	-1	060813-SludgeD36_1-6, Cmpd 13561, +MSn(750.41), 37.94 min	CID	750.41	0	4.1481404	2	SGTTVAISDVVTPPR	11934984_1_524_-(pre=R,post=K)	122	112	1.4740893E-16	4.8858704E-9	0.0	0.0
SD7.mgf	index=62838	-1	060813-SludgeD36_19-24, Cmpd 15959, +MSn(969.48), 39.32 min	CID	969.48	2	-4.9965324	3	EGNTYAVANGISTGAAADAATVGAPTGAVGAAK	11943178_1_546_+(pre=K,post=M)	76	34	1.4888687E-16	5.0238653E-9	0.0	0.0
SD7.mgf	index=20641	-1	060813-SludgeD36_13-18, Cmpd 23573, +MSn(831.77), 58.04 min	CID	831.77	1	-2.764235	3	GPVGTQADLVDLLGTPEQVANLER	11984944_1_705_-(pre=K,post=R)	96	66	1.4903492E-16	5.0037805E-9	0.0	0.0
SD7.mgf	index=86518	-1	060813-SludgeD36_25-30, Cmpd 12958, +MSn(753.8789), 34.02 min	CID	753.8789	0	-2.752683	2	SAVAAANNAFESVQK	11956827_84_586_-(pre=K,post=A)	84	75	1.5049483E-16	4.9881526E-9	0.0	0.0
SD7.mgf	index=60257	-1	060813-SludgeD36_19-24, Cmpd 13249, +MSn(580.9761), 33.61 min	CID	580.9761	0	-0.21011242	3	LAGFGGLGQRPNPATER	11924455_1_481_+(pre=K,post=G)	156	131	1.5191813E-16	5.056508E-9	0.0	0.0
SD7.mgf	index=17580	-1	060813-SludgeD36_13-18, Cmpd 20343, +MSn(932.9649), 49.67 min	CID	932.9649	0	-3.3364413	2	GLNYDLTGNAEAIAESVK	11938816_1_534_-(pre=R,post=N)	123	106	1.519695E-16	5.066941E-9	0.0	0.0
SD7.mgf	index=130835	-1	060813-SludgeD36_7-12, Cmpd 10120, +MSn(719.3937), 27.50 min	CID	719.3937	0	-0.5938971	2	PAPIVASNGGVVSNR	12035847_1_957_+(pre=R,post=R)	144	136	1.52471E-16	5.0536526E-9	0.0	0.0
SD7.mgf	index=126040	-1	060813-SludgeD36_7-12, Cmpd 5071, +MSn(583.2944), 17.24 min	CID	583.2944	0	0.62783253	2	ISTGSGSVGASSR	11974218_1_651_-(pre=K,post=I)	98	98	1.545547E-16	5.0942424E-9	0.0	0.0
SD7.mgf	index=58183	-1	060813-SludgeD36_19-24, Cmpd 11064, +MSn(819.9), 29.20 min	CID	819.9	0	-9.454069	2	VGAAYQSVDSATGVASR	11947779_1_558_+(pre=K,post=G)	157	145	1.5574858E-16	5.184003E-9	0.0	0.0
SD7.mgf	index=89438	-1	060813-SludgeD36_25-30, Cmpd 16024, +MSn(702.03), 41.13 min	CID	702.03	1	-5.1019416	3	RGYNIESLAVAPTSDPGLSR	11963652_1_232_-(pre=R,post=I)	88	71	1.5808016E-16	5.2858296E-9	0.0	0.0
SD7.mgf	index=40128	-1	060813-SludgeD36_1-6, Cmpd 14496, +MSn(932.95), 40.33 min	CID	932.95	0	-5.8224955	2	SGAGVLNLTQDNAQSDFK	11970618_1_636_-(pre=K,post=G)	128	105	1.5864177E-16	5.2894062E-9	0.0	0.0
SD7.mgf	index=140236	-1	060813-SludgeD36_7-12, Cmpd 20032, +MSn(838.43), 50.43 min	CID	838.43	0	-7.352439	2	SLSEGYGPVADAVAAIR	12033583_1_1382_+(pre=R,post=E)	101	86	1.5908016E-16	5.2948925E-9	0.0	0.0
SD7.mgf	index=136945	-1	060813-SludgeD36_7-12, Cmpd 16549, +MSn(614.99), 41.49 min	CID	614.99	1	-4.5335283	3	SHLESQLATLEATGISGK	11932339_178_518_-(pre=R,post=L)	57	52	1.5979078E-16	5.3277165E-9	0.0	0.0
SD7.mgf	index=59691	-1	060813-SludgeD36_19-24, Cmpd 12655, +MSn(574.66), 32.42 min	CID	574.66	0	6.266483	3	VAGIVGHLNSGTTIPASK	11958493_1_591_-(pre=K,post=I)	81	71	1.6250164E-16	5.4181015E-9	0.0	0.0
SD7.mgf	index=20406	-1	060813-SludgeD36_13-18, Cmpd 23326, +MSn(1063.02), 57.38 min	CID	1063.02	0	-5.62681	2	LEYLLDEGSFNELDQLAR	11935164_230_525_+(pre=R,post=S);12038591_1_339_-(pre=R,post=S)	168	134	1.6364056E-16	5.4560747E-9	0.0	0.0
SD7.mgf	index=114278	-1	060813-SludgeD36_31-36, Cmpd 17066, +MSn(497.5931), 44.41 min	CID	497.5931	0	3.311852	3	STPFAAQVASEVAGR	11935638_44_448_+(pre=K,post=A);11938688_163_534_+(pre=K,post=A);11968686_180_584_+(pre=K,post=A);12014495_561_957_+(pre=K,post=A)	75	70	1.6705074E-16	5.5368985E-9	0.0	0.0
SD7.mgf	index=7430	-1	060813-SludgeD36_13-18, Cmpd 9642, +MSn(672.3461), 26.26 min	CID	672.3461	0	0.09077938	2	VIGVGGAGC+57.021NAVNR	11977692_177_667_+(pre=K,post=M);12001097_477_815_+(pre=K,post=M)	101	88	1.6711911E-16	5.524869E-9	0.0	0.0
SD7.mgf	index=16736	-1	060813-SludgeD36_13-18, Cmpd 19454, +MSn(698.36), 47.45 min	CID	698.36	0	-0.34959126	3	IISIDDHVIEPADVWQSR	11943896_408_548_+(pre=K,post=L)	102	88	1.6742611E-16	5.582292E-9	0.0	0.0
SD7.mgf	index=137240	-1	060813-SludgeD36_7-12, Cmpd 16859, +MSn(730.8981), 42.28 min	CID	730.8981	0	2.1711886	2	EARPDATFLTALR	12033583_1_1382_+(pre=R,post=R)	100	99	1.6768465E-16	5.5270157E-9	0.0	0.0
SD7.mgf	index=142170	-1	060813-SludgeD36_7-12, Cmpd 22096, +MSn(1118.58), 55.79 min	CID	1118.58	1	3.9586835	2	LLINPFGGATDVLQDNTQYR	11968864_1_317_+(pre=R,post=L)	129	96	1.7037087E-16	5.696802E-9	0.0	0.0
SD7.mgf	index=65892	-1	060813-SludgeD36_19-24, Cmpd 19192, +MSn(896.45), 47.35 min	CID	896.45	1	-1.3953563	2	SYELPDGQVITIGNER	11957153_105_587_-(pre=K,post=F)	115	100	1.7164024E-16	5.701782E-9	0.0	0.0
SD7.mgf	index=139925	-1	060813-SludgeD36_7-12, Cmpd 19704, +MSn(966.98), 49.57 min	CID	966.98	0	9.783596	2	FLYQLGDDVSTENYLR	11991936_1_746_+(pre=K,post=K)	123	102	1.7186854E-16	5.709366E-9	0.0	0.0
SD7.mgf	index=56825	-1	060813-SludgeD36_19-24, Cmpd 9617, +MSn(937.42), 26.31 min	CID	937.42	1	-14.753909	2	AAEEAQTADAPSADLQER	12039447_1117_1682_+(pre=K,post=G)	170	137	1.7204176E-16	5.736186E-9	0.0	0.0
SD7.mgf	index=21432	-1	060813-SludgeD36_13-18, Cmpd 24416, +MSn(618.97), 60.27 min	CID	618.97	0	4.535971	3	ELAAFAQFASDLDEATR	11945215_48_551_-(pre=R,post=K);11978238_1_378_+(pre=R,post=K)	99	91	1.7637799E-16	5.870641E-9	0.0	0.0
SD7.mgf	index=144176	-1	060813-SludgeD36_7-12, Cmpd 24246, +MSn(878.9467), 61.42 min	CID	878.9467	0	-8.12456	2	EESIFTILTEFGDKK	12046419_1_187_-(pre=R,post=-)	101	92	1.767003E-16	5.8567333E-9	0.0	0.0
SD7.mgf	index=143998	-1	060813-SludgeD36_7-12, Cmpd 24047, +MSn(696.72), 60.90 min	CID	696.72	0	5.6942644	3	VAVAAPFSILSNSTDLDVLR	11949221_1_562_-(pre=K,post=N)	119	110	1.7716554E-16	5.924E-9	0.0	0.0
SD7.mgf	index=7824	-1	060813-SludgeD36_13-18, Cmpd 10055, +MSn(874.41), 27.05 min	CID	874.41	1	-5.062287	2	VYYTNSGSEANDTVVK	12011055_307_913_+(pre=K,post=M)	105	85	1.7816543E-16	5.9185443E-9	0.0	0.0
SD7.mgf	index=21340	-1	060813-SludgeD36_13-18, Cmpd 24314, +MSn(579.35), 60.00 min	CID	579.35	1	11.948042	3	TPAPELGAAVIADLLKR	11982718_270_693_+(pre=K,post=T)	117	112	1.7826512E-16	5.9334533E-9	0.0	0.0
SD7.mgf	index=14392	-1	060813-SludgeD36_13-18, Cmpd 16975, +MSn(702.3727), 41.37 min	CID	702.3727	0	2.0855691	2	EGLLM+15.995APAYAVPR	12044387_538_939_-(pre=K,post=M)	68	68	1.7904888E-16	5.9015894E-9	0.0	0.0
SD7.mgf	index=64603	-1	060813-SludgeD36_19-24, Cmpd 17826, +MSn(660.8), 43.92 min	CID	660.8	0	-8.682286	2	YAYMALDGGFGR	11941666_1_542_+(pre=R,post=I)	82	82	1.7936794E-16	5.891444E-9	0.0	0.0
SD7.mgf	index=10873	-1	060813-SludgeD36_13-18, Cmpd 13265, +MSn(873.46), 33.46 min	CID	873.46	1	-7.724631	2	VAVVGTQTAEPVTGPYR	11985786_1_710_-(pre=R,post=S)	145	116	1.7944502E-16	5.972725E-9	0.0	0.0
SD7.mgf	index=134053	-1	060813-SludgeD36_7-12, Cmpd 13512, +MSn(854.4), 34.47 min	CID	854.4	1	-9.398069	2	FLEAM+15.995AAGLNGPDAEGK	11953189_1_450_+(pre=R,post=N);11975594_1_657_-(pre=R,post=N)	87	73	1.7950048E-16	5.9745715E-9	0.0	0.0
SD7.mgf	index=21424	-1	060813-SludgeD36_13-18, Cmpd 24407, +MSn(927.9448), 60.24 min	CID	927.9448	0	-2.4336526	2	ELAAFAQFASDLDEATR	11945215_48_551_-(pre=R,post=K);11978238_1_378_+(pre=R,post=K)	223	186	1.7977053E-16	5.98356E-9	0.0	0.0
SD7.mgf	index=38957	-1	060813-SludgeD36_1-6, Cmpd 13256, +MSn(753.37), 37.17 min	CID	753.37	0	-1.0532092	2	DNYEQNVLLGNAR	12031655_1_1312_+(pre=R,post=A)	103	101	1.8052714E-16	5.950314E-9	0.0	0.0
SD7.mgf	index=21963	-1	060813-SludgeD36_13-18, Cmpd 24979, +MSn(783.43), 61.75 min	CID	783.43	0	-9.193013	3	VAGAASVAGAPVLPEVVALAEPFGR	11934594_1_524_+(pre=R,post=A)	111	87	1.8129092E-16	6.0915433E-9	0.0	0.0
SD7.mgf	index=139915	-1	060813-SludgeD36_7-12, Cmpd 19694, +MSn(869.4987), 49.54 min	CID	869.4987	0	2.527055	2	VTLINAAAVPGSLDGLAR	12033583_1_1382_+(pre=R,post=V)	165	139	1.8175798E-16	6.060143E-9	0.0	0.0
SD7.mgf	index=12063	-1	060813-SludgeD36_13-18, Cmpd 14515, +MSn(651.65), 35.96 min	CID	651.65	1	-8.870112	3	EISVVSETLTTHEYESK	11993270_1_310_-(pre=K,post=T)	90	71	1.8296106E-16	6.089755E-9	0.0	0.0
SD7.mgf	index=2676	-1	060813-SludgeD36_13-18, Cmpd 4630, +MSn(479.58), 15.96 min	CID	479.58	0	0.95451045	3	EHGVHTTSQVSVR	12049367_1075_2342_+(pre=R,post=F)	71	70	1.8461102E-16	6.084922E-9	0.0	0.0
SD7.mgf	index=136948	-1	060813-SludgeD36_7-12, Cmpd 16552, +MSn(757.02), 41.50 min	CID	757.02	1	-11.264626	3	GINDGDYVFVDGNPVDRPYR	11974070_1_651_+(pre=R,post=G)	154	107	1.8638079E-16	6.232136E-9	0.0	0.0
SD7.mgf	index=68480	-1	060813-SludgeD36_19-24, Cmpd 21931, +MSn(789.89), 54.37 min	CID	789.89	0	-6.6452146	2	SLM+15.995VDLLSAWGGDAK	11953127_1_318_+(pre=R,post=R)	109	99	1.8732654E-16	6.20894E-9	0.0	0.0
SD7.mgf	index=138770	-1	060813-SludgeD36_7-12, Cmpd 18477, +MSn(830.45), 46.42 min	CID	830.45	0	-1.4699275	2	IINEPTAAAIAYGLDK	11958925_1_593_-(pre=R,post=K)	104	93	1.8812043E-16	6.249244E-9	0.0	0.0
SD7.mgf	index=109715	-1	060813-SludgeD36_31-36, Cmpd 12271, +MSn(724.3413), 32.90 min	CID	724.3413	0	-4.0446067	2	VDVNGDDANPLYR	12011233_636_915_-(pre=K,post=M)	109	108	1.8856769E-16	6.2153367E-9	0.0	0.0
SD7.mgf	index=94385	-1	060813-SludgeD36_25-30, Cmpd 21246, +MSn(797.42), 54.62 min	CID	797.42	1	-1.6453404	2	LIPETNDDFILFR	11938124_97_533_-(pre=K,post=N);11948397_1_509_+(pre=K,post=N)	141	138	1.8856974E-16	6.2154046E-9	0.0	0.0
SD7.mgf	index=68950	-1	060813-SludgeD36_19-24, Cmpd 22432, +MSn(934.95), 55.68 min	CID	934.95	1	-6.04064	2	DETFAIGC+57.021AIPFGLNSR	11986110_1_712_+(pre=K,post=Q)	171	141	1.8938578E-16	6.303598E-9	0.0	0.0
SD7.mgf	index=66868	-1	060813-SludgeD36_19-24, Cmpd 20225, +MSn(689.02), 49.97 min	CID	689.02	0	5.137815	3	VTPDSFNEAQQIADVFKR	12019351_729_1004_+(pre=K,post=R)	103	88	1.8968633E-16	6.324489E-9	0.0	0.0
SD7.mgf	index=67331	-1	060813-SludgeD36_19-24, Cmpd 20715, +MSn(707.35), 51.21 min	CID	707.35	2	1.7005726	3	FEAAEGNVLDAYLHIQDGR	11935278_58_525_-(pre=R,post=G)	92	81	1.898168E-16	6.338472E-9	0.0	0.0
SD7.mgf	index=68807	-1	060813-SludgeD36_19-24, Cmpd 22279, +MSn(1194.57), 55.29 min	CID	1194.57	2	-5.2652984	2	GAGVTNETWLLGASM+15.995PFGASEFK	12027323_53_997_-(pre=K,post=A)	154	109	1.8987032E-16	6.369311E-9	0.0	0.0
SD7.mgf	index=15948	-1	060813-SludgeD36_13-18, Cmpd 18617, +MSn(841.4636), 45.39 min	CID	841.4636	0	-1.8858938	2	LLDQGQAGDNVGILLR	11997171_1_740_+(pre=K,post=G)	199	167	1.903407E-16	6.3229995E-9	0.0	0.0
SD7.mgf	index=110930	-1	060813-SludgeD36_31-36, Cmpd 13547, +MSn(522.3), 35.76 min	CID	522.3	0	3.1551876	3	LEQSVASQHLALLR	12041737_611_961_+(pre=R,post=R)	86	83	1.9047868E-16	6.297124E-9	0.0	0.0
SD7.mgf	index=66099	-1	060813-SludgeD36_19-24, Cmpd 19413, +MSn(924.46), 47.91 min	CID	924.46	0	-0.33011237	2	TPEGVSLFAVDGDASGLGR	11932676_1_519_+(pre=R,post=T)	224	186	1.915401E-16	6.3960175E-9	0.0	0.0
SD7.mgf	index=131104	-1	060813-SludgeD36_7-12, Cmpd 10402, +MSn(715.34), 28.03 min	CID	715.34	0	1.4504979	2	IGYGNSVYQGSER	11971384_1_639_+(pre=R,post=Y)	88	83	1.9222603E-16	6.3359185E-9	0.0	0.0
SD7.mgf	index=140570	-1	060813-SludgeD36_7-12, Cmpd 20387, +MSn(682), 51.33 min	CID	682.0	1	-5.341393	3	AADWQVFPALDLDHTSTR	12032971_1_1253_+(pre=R,post=H)	96	81	1.9352291E-16	6.4524075E-9	0.0	0.0
SD7.mgf	index=59141	-1	060813-SludgeD36_19-24, Cmpd 12077, +MSn(729.85), 31.31 min	CID	729.85	0	-5.4357247	2	GVANVEEIC+57.021GASPR	12007164_78_870_+(pre=R,post=M)	100	97	1.9865322E-16	6.56737E-9	0.0	0.0
SD7.mgf	index=128499	-1	060813-SludgeD36_7-12, Cmpd 7664, +MSn(559.248), 22.64 min	CID	559.248	0	-5.1294556	3	GM+15.995TVDTQEYHPEPR	12034565_892_1423_-(pre=R,post=V)	80	69	1.9899765E-16	6.5787567E-9	0.0	0.0
SD7.mgf	index=14684	-1	060813-SludgeD36_13-18, Cmpd 17281, +MSn(708.02), 42.12 min	CID	708.02	1	-1.6951805	3	RPYTDTLLAEGTGVELDDR	11953057_1_574_-(pre=R,post=G)	85	72	1.9914274E-16	6.649889E-9	0.0	0.0
SD7.mgf	index=112171	-1	060813-SludgeD36_31-36, Cmpd 14850, +MSn(540.2885), 38.83 min	CID	540.2885	0	-2.3723164	3	KSTPFAAQVASEVAGR	11935638_44_448_+(pre=R,post=A);11938688_163_534_+(pre=R,post=A);11968686_180_584_+(pre=R,post=A);12014495_561_957_+(pre=R,post=A)	62	58	1.9996931E-16	6.642856E-9	0.0	0.0
SD7.mgf	index=3451	-1	060813-SludgeD36_13-18, Cmpd 5448, +MSn(655.29), 17.95 min	CID	655.29	0	-3.0736835	2	EYNTDAANANAR	12010095_1_902_-(pre=K,post=L)	75	75	2.0018313E-16	6.5751316E-9	0.0	0.0
SD7.mgf	index=42367	-1	060813-SludgeD36_1-6, Cmpd 16848, +MSn(820.88), 46.49 min	CID	820.88	0	-3.4945939	2	M+15.995LQEAVDSLFDNSR	11937726_1_531_+(pre=R,post=-)	123	120	2.0038306E-16	6.624558E-9	0.0	0.0
SD7.mgf	index=65691	-1	060813-SludgeD36_19-24, Cmpd 18980, +MSn(886.43), 46.82 min	CID	886.43	0	-6.954309	2	EIWSYGSGYGGNALLGK	11970352_1_635_-(pre=R,post=-)	92	81	2.0049844E-16	6.6734764E-9	0.0	0.0
SD7.mgf	index=62690	-1	060813-SludgeD36_19-24, Cmpd 15804, +MSn(939.9811), 38.97 min	CID	939.9811	0	-0.38959378	2	GSAADVTQIAVGGQYNLSK	11943178_1_546_+(pre=K,post=R)	54	45	2.021353E-16	6.7498185E-9	0.0	0.0
SD7.mgf	index=87104	-1	060813-SludgeD36_25-30, Cmpd 13573, +MSn(913.9439), 35.34 min	CID	913.9439	0	-4.541167	2	VAYVTGGM+15.995GGIGTAIC+57.021QR	11944758_196_550_+(pre=K,post=L);11948697_1_348_-(pre=K,post=L)	162	125	2.0249342E-16	6.7515002E-9	0.0	0.0
SD7.mgf	index=138687	-1	060813-SludgeD36_7-12, Cmpd 18389, +MSn(830.4528), 46.20 min	CID	830.4528	0	1.9109058	2	IINEPTAAALAYGLDK	11945751_1_553_+(pre=R,post=S);11982220_110_690_+(pre=R,post=D);12006348_1_862_+(pre=R,post=K)	102	89	2.0466935E-16	6.7989885E-9	0.0	0.0
SD7.mgf	index=139318	-1	060813-SludgeD36_7-12, Cmpd 19059, +MSn(842.46), 47.92 min	CID	842.46	0	3.767348	2	INVAPNFTIVEVPDR	11938490_1_533_-(pre=K,post=N);12040915_1_975_+(pre=K,post=N)	129	111	2.0532293E-16	6.8054304E-9	0.0	0.0
SD7.mgf	index=18734	-1	060813-SludgeD36_13-18, Cmpd 21563, +MSn(995.5072), 52.78 min	CID	995.5072	0	-2.8202803	2	DIASLGIYPAVDPLDSTSR	11958335_119_591_-(pre=R,post=Q)	224	183	2.0559505E-16	6.8653483E-9	0.0	0.0
SD7.mgf	index=5635	-1	060813-SludgeD36_13-18, Cmpd 7751, +MSn(559.58), 22.58 min	CID	559.58	1	-9.457316	3	GM+15.995TVDTQEYHPEPR	12034565_892_1423_-(pre=R,post=V)	73	65	2.0824208E-16	6.884373E-9	0.0	0.0
SD7.mgf	index=59052	-1	060813-SludgeD36_19-24, Cmpd 11984, +MSn(760.8693), 31.13 min	CID	760.8693	0	-1.684568	2	ASLAFEQDGNQVGGK	11943178_1_546_+(pre=K,post=N)	109	103	2.0850897E-16	6.9110317E-9	0.0	0.0
SD7.mgf	index=91636	-1	060813-SludgeD36_25-30, Cmpd 18347, +MSn(895.95), 47.08 min	CID	895.95	0	0.47686398	2	SYELPDGQVITIGNER	11957153_105_587_-(pre=K,post=F)	131	114	2.1110545E-16	7.0127917E-9	0.0	0.0
SD7.mgf	index=134432	-1	060813-SludgeD36_7-12, Cmpd 13910, +MSn(811.93), 35.31 min	CID	811.93	0	8.79531	2	STGSYSLVTQQPLGGK	11945313_1_551_+(pre=R,post=A)	81	71	2.1249157E-16	7.0588375E-9	0.0	0.0
SD7.mgf	index=62131	-1	060813-SludgeD36_19-24, Cmpd 15217, +MSn(895.9761), 37.65 min	CID	895.9761	0	-1.1580627	2	VLVVGNPANTNAYIAM+15.995K	11968568_139_628_+(pre=K,post=S)	99	75	2.1741605E-16	7.2365696E-9	0.0	0.0
SD7.mgf	index=6396	-1	060813-SludgeD36_13-18, Cmpd 8552, +MSn(725.69), 24.14 min	CID	725.69	1	4.152145	3	VEADTGANSNRPISGSQLSDR	11976374_1_661_-(pre=R,post=F)	245	172	2.1998835E-16	7.3647106E-9	0.0	0.0
SD7.mgf	index=2764	-1	060813-SludgeD36_13-18, Cmpd 4723, +MSn(479.91), 16.20 min	CID	479.91	1	-8.292173	3	EHGVHTTSQVSVR	12049367_1075_2342_+(pre=R,post=F)	61	60	2.2045598E-16	7.2663995E-9	0.0	0.0
SD7.mgf	index=112438	-1	060813-SludgeD36_31-36, Cmpd 15130, +MSn(899.994), 39.51 min	CID	899.994	0	8.341597	2	LLQDSVGGITPNTLNTR	11984410_1_274_+(pre=R,post=I);11988402_79_390_-(pre=R,post=I);12000065_115_426_-(pre=R,post=I)	179	148	2.2209087E-16	7.3921687E-9	0.0	0.0
SD7.mgf	index=130951	-1	060813-SludgeD36_7-12, Cmpd 10241, +MSn(1091.17), 27.73 min	CID	1091.17	1	-7.8140182	3	VATM+15.995ASGEGANTAQEQGEGAAQAEPEQAQPVVK	12001566_1_308_+(pre=K,post=S)	105	60	2.224424E-16	7.505837E-9	0.0	0.0
SD7.mgf	index=90095	-1	060813-SludgeD36_25-30, Cmpd 16719, +MSn(954.98), 42.90 min	CID	954.98	0	-1.853459	2	YQGANILVAGPNFGTGSSR	11941902_75_542_-(pre=R,post=E)	203	168	2.262276E-16	7.5543225E-9	0.0	0.0
SD7.mgf	index=18880	-1	060813-SludgeD36_13-18, Cmpd 21718, +MSn(995.5066), 53.18 min	CID	995.5066	0	-3.4333847	2	DIASLGIYPAVDPLDSTSR	11958335_119_591_-(pre=R,post=Q)	182	150	2.2646953E-16	7.562401E-9	0.0	0.0
SD7.mgf	index=7834	-1	060813-SludgeD36_13-18, Cmpd 10066, +MSn(716.34), 27.08 min	CID	716.34	0	-3.9193764	2	M+15.995PESQVTPEEIR	11988576_273_726_-(pre=R,post=S)	95	92	2.2993223E-16	7.5522575E-9	0.0	0.0
SD7.mgf	index=63103	-1	060813-SludgeD36_19-24, Cmpd 16238, +MSn(656.3371), 39.99 min	CID	656.3371	0	-1.7668755	2	IAGAYDFGVGSVR	11932462_1_518_-(pre=R,post=A)	93	89	2.3273543E-16	7.671139E-9	0.0	0.0
SD7.mgf	index=43147	-1	060813-SludgeD36_1-6, Cmpd 17680, +MSn(798.38), 48.64 min	CID	798.38	1	-2.255333	2	M+15.995LQEAVDALFDNGR	11996847_1_780_+(pre=R,post=R)	121	120	2.3631362E-16	7.812403E-9	0.0	0.0
SD7.mgf	index=61693	-1	060813-SludgeD36_19-24, Cmpd 14757, +MSn(788.41), 36.66 min	CID	788.41	1	-5.0725837	2	IGAQPVASDVTNFAGK	12018193_39_1011_+(pre=K,post=F)	93	79	2.3789002E-16	7.902559E-9	0.0	0.0
SD7.mgf	index=15726	-1	060813-SludgeD36_13-18, Cmpd 18381, +MSn(718.3811), 44.80 min	CID	718.3811	0	0.67969716	2	FTQAGSEVSALLGR	12007226_1_871_+(pre=R,post=M)	116	105	2.3822841E-16	7.8757045E-9	0.0	0.0
SD7.mgf	index=140071	-1	060813-SludgeD36_7-12, Cmpd 19858, +MSn(663.0008), 49.97 min	CID	663.0008	0	-7.732892	3	KEDSQLLALGEWQWQR	12008613_1_885_+(pre=R,post=G)	102	89	2.4124703E-16	8.0140765E-9	0.0	0.0
SD7.mgf	index=138350	-1	060813-SludgeD36_7-12, Cmpd 18029, +MSn(813.43), 45.28 min	CID	813.43	1	4.604881	3	FAPENPKPIEITDPVEITVDGR	11944644_1_459_-(pre=R,post=T);11987474_1_218_-(pre=R,post=T)	93	66	2.4139108E-16	8.08986E-9	0.0	0.0
SD7.mgf	index=16879	-1	060813-SludgeD36_13-18, Cmpd 19605, +MSn(925.46), 47.82 min	CID	925.46	2	-3.9590728	2	TPEGVSLFAVDGDASGLGR	11932676_1_519_+(pre=R,post=T)	206	168	2.414949E-16	8.064137E-9	0.0	0.0
SD7.mgf	index=55763	-1	060813-SludgeD36_19-24, Cmpd 8501, +MSn(801.39), 24.12 min	CID	801.39	0	-9.36779	2	NTPNEIATQGSVNTR	11983502_1_685_+(pre=K,post=H)	118	109	2.4380896E-16	8.0810505E-9	0.0	0.0
SD7.mgf	index=38422	-1	060813-SludgeD36_1-6, Cmpd 12694, +MSn(921.92), 35.75 min	CID	921.92	0	-1.3902904	2	QAFDNSVESLTSTDSNK	11937212_1_507_-(pre=R,post=Q)	98	83	2.4392092E-16	8.118769E-9	0.0	0.0
SD7.mgf	index=77871	-1	060813-SludgeD36_25-30, Cmpd 3768, +MSn(568.9201), 13.75 min	CID	568.9201	0	-2.8966184	3	GTAM+15.995NPVDHPHGGGEGR	11952869_372_573_-(pre=R,post=T)	102	82	2.4869118E-16	8.277544E-9	0.0	0.0
SD7.mgf	index=21128	-1	060813-SludgeD36_13-18, Cmpd 24089, +MSn(976.52), 59.40 min	CID	976.52	2	-5.378577	2	SLSM+15.995EPFLASAVLAGTALR	12038367_480_1115_+(pre=R,post=L)	112	89	2.5278745E-16	8.441224E-9	0.0	0.0
SD7.mgf	index=134902	-1	060813-SludgeD36_7-12, Cmpd 14403, +MSn(822.45), 36.35 min	CID	822.45	0	3.8590071	2	FLAPQATTNGVNVGVR	11946011_1_553_+(pre=R,post=A)	110	90	2.5349129E-16	8.420823E-9	0.0	0.0
SD7.mgf	index=67852	-1	060813-SludgeD36_19-24, Cmpd 21265, +MSn(596), 52.63 min	CID	596.0	2	8.067567	3	LGWVVAWDKPVGFPGR	12022167_68_979_-(pre=R,post=D)	78	64	2.5520036E-16	8.477597E-9	0.0	0.0
SD7.mgf	index=132433	-1	060813-SludgeD36_7-12, Cmpd 11811, +MSn(722.84), 31.01 min	CID	722.84	0	1.6887625	2	VDSTNYYLAENR	11957687_1_589_+(pre=R,post=V)	94	94	2.5583995E-16	8.403212E-9	0.0	0.0
SD7.mgf	index=58951	-1	060813-SludgeD36_19-24, Cmpd 11878, +MSn(760.8691), 30.92 min	CID	760.8691	0	-2.005438	2	ASLAFEQDGNQVGGK	11943178_1_546_+(pre=K,post=N)	111	107	2.570957E-16	8.5214396E-9	0.0	0.0
SD7.mgf	index=16341	-1	060813-SludgeD36_13-18, Cmpd 19036, +MSn(598.3), 46.42 min	CID	598.3	2	-7.3848925	3	SYELPDGQVITIGNER	11957153_105_587_-(pre=K,post=F)	58	52	2.5826696E-16	8.579468E-9	0.0	0.0
SD7.mgf	index=5453	-1	060813-SludgeD36_13-18, Cmpd 7559, +MSn(801.88), 22.20 min	CID	801.88	1	-1.2553709	2	EQLADTADQAQQQR	12022539_1_421_+(pre=R,post=S)	147	130	2.597329E-16	8.586633E-9	0.0	0.0
SD7.mgf	index=19688	-1	060813-SludgeD36_13-18, Cmpd 22570, +MSn(1001.05), 55.39 min	CID	1001.05	0	-10.060137	2	SALDPTGLLNPGGLGLGPVPR	11978508_412_671_-(pre=K,post=E)	181	144	2.6373623E-16	8.82929E-9	0.0	0.0
SD7.mgf	index=16013	-1	060813-SludgeD36_13-18, Cmpd 18687, +MSn(841.46), 45.57 min	CID	841.46	0	-6.165422	2	LLDQGQAGDNVGILLR	11997171_1_740_+(pre=K,post=G)	190	161	2.640624E-16	8.7719885E-9	0.0	0.0
SD7.mgf	index=29980	-1	060813-SludgeD36_1-6, Cmpd 3608, +MSn(449.5487), 13.40 min	CID	449.5487	0	-1.493466	3	EFAENADKTHGK	11977448_1_666_-(pre=R,post=S)	116	116	2.647754E-16	8.696702E-9	0.0	0.0
SD7.mgf	index=30046	-1	060813-SludgeD36_1-6, Cmpd 3679, +MSn(449.5485), 13.59 min	CID	449.5485	0	-1.9686598	3	EFAENADKTHGK	11977448_1_666_-(pre=R,post=S)	111	110	2.647754E-16	8.696702E-9	0.0	0.0
SD7.mgf	index=91956	-1	060813-SludgeD36_25-30, Cmpd 18686, +MSn(975), 47.95 min	CID	975.0	1	-3.60027	2	FLSQPFHVAEVFTGSPGK	11958335_119_591_-(pre=R,post=Y)	94	71	2.6855571E-16	8.954138E-9	0.0	0.0
SD7.mgf	index=132218	-1	060813-SludgeD36_7-12, Cmpd 11585, +MSn(835.42), 30.52 min	CID	835.42	0	-3.8721251	2	ALQEAAAAPSLDEANAK	11931037_271_515_-(pre=K,post=Y)	93	76	2.7092177E-16	9.0174765E-9	0.0	0.0
SD7.mgf	index=108305	-1	060813-SludgeD36_31-36, Cmpd 10776, +MSn(751.37), 29.56 min	CID	751.37	1	-0.2831005	2	TGAQVC+57.021GPIPM+15.995PTR	12027371_652_1011_-(pre=R,post=I)	101	93	2.7282645E-16	9.019498E-9	0.0	0.0
SD7.mgf	index=57818	-1	060813-SludgeD36_19-24, Cmpd 10660, +MSn(795.4034), 28.34 min	CID	795.4034	0	-2.2253056	2	FDRNPASLSAQEVR	11966190_290_619_-(pre=R,post=R);11970234_273_635_-(pre=R,post=R)	110	101	2.7363852E-16	9.046345E-9	0.0	0.0
SD7.mgf	index=12831	-1	060813-SludgeD36_13-18, Cmpd 15321, +MSn(942.44), 37.62 min	CID	942.44	1	-0.6144583	2	EGATEFQPPTVEASEYK	12017809_558_1005_-(pre=R,post=L)	94	78	2.7688422E-16	9.215934E-9	0.0	0.0
SD7.mgf	index=54813	-1	060813-SludgeD36_19-24, Cmpd 7502, +MSn(449.5699), 22.10 min	CID	449.5699	0	-1.0182248	3	HPVSPWGKPEGR	11938438_331_533_-(pre=R,post=T)	78	77	2.7823923E-16	9.13893E-9	0.0	0.0
SD7.mgf	index=91284	-1	060813-SludgeD36_25-30, Cmpd 17976, +MSn(768.4), 46.13 min	CID	768.4	0	-5.083589	2	ILTDYGFIGHPFR	12015927_358_969_+(pre=R,post=K);12032601_1073_1343_+(pre=R,post=K);12041405_226_840_+(pre=R,post=K)	96	89	2.7875065E-16	9.187837E-9	0.0	0.0
SD7.mgf	index=67188	-1	060813-SludgeD36_19-24, Cmpd 20564, +MSn(901.4941), 50.83 min	CID	901.4941	0	0.06770445	2	INYAAGPLSVAVVAETAR	11991036_1_741_-(pre=R,post=S)	197	162	2.7917544E-16	9.308219E-9	0.0	0.0
SD7.mgf	index=3500	-1	060813-SludgeD36_13-18, Cmpd 5500, +MSn(644.3169), 18.07 min	CID	644.3169	0	-1.7998378	2	IIAENQGDGTGGR	11953057_1_574_-(pre=K,post=V)	97	93	2.8000114E-16	9.229054E-9	0.0	0.0
SD7.mgf	index=66824	-1	060813-SludgeD36_19-24, Cmpd 20179, +MSn(839.44), 49.85 min	CID	839.44	0	-7.4163013	3	AKDEAITTGSDSLWLVSATVPVGAK	11968206_1_481_+(pre=R,post=V)	110	73	2.8025694E-16	9.416893E-9	0.0	0.0
SD7.mgf	index=85222	-1	060813-SludgeD36_25-30, Cmpd 11597, +MSn(760.87), 31.14 min	CID	760.87	0	-0.8021752	2	ASLAFEQDGNQVGGK	11943178_1_546_+(pre=K,post=N)	74	64	2.8127545E-16	9.322878E-9	0.0	0.0
SD7.mgf	index=63525	-1	060813-SludgeD36_19-24, Cmpd 16681, +MSn(751.7), 41.07 min	CID	751.7	1	-5.333293	3	QTNLDLTAYGVSGSSFHTPTR	11991036_1_741_-(pre=K,post=I)	127	97	2.8399813E-16	9.507613E-9	0.0	0.0
SD7.mgf	index=66980	-1	060813-SludgeD36_19-24, Cmpd 20343, +MSn(901.49), 50.26 min	CID	901.49	0	-4.4684935	2	INYAAGPLSVAVVAETAR	11991036_1_741_-(pre=R,post=S)	194	156	2.8489948E-16	9.499069E-9	0.0	0.0
SD7.mgf	index=57641	-1	060813-SludgeD36_19-24, Cmpd 10474, +MSn(642.34), 27.98 min	CID	642.34	2	12.240988	3	LGGGMVITNHTAPTAGNSPK	11991552_1_744_+(pre=K,post=T)	88	70	2.8645408E-16	9.578352E-9	0.0	0.0
SD7.mgf	index=125968	-1	060813-SludgeD36_7-12, Cmpd 4994, +MSn(657.3064), 17.06 min	CID	657.3064	0	-1.9499822	2	HAETGQAEDSLR	11980846_128_682_-(pre=R,post=A)	126	126	2.8874527E-16	9.4840065E-9	0.0	0.0
SD7.mgf	index=62992	-1	060813-SludgeD36_19-24, Cmpd 16121, +MSn(737.8611), 39.71 min	CID	737.8611	0	-4.3840895	2	FYSPLVGGQTDYK	12027323_53_997_-(pre=K,post=N)	104	96	2.8995867E-16	9.5572625E-9	0.0	0.0
SD7.mgf	index=131862	-1	060813-SludgeD36_7-12, Cmpd 11211, +MSn(755.8791), 29.73 min	CID	755.8791	0	0.8074731	2	YSATGITNENSVVR	12005858_1_857_+(pre=R,post=K)	133	116	2.9127E-16	9.629232E-9	0.0	0.0
SD7.mgf	index=142194	-1	060813-SludgeD36_7-12, Cmpd 22123, +MSn(702.8711), 55.86 min	CID	702.8711	0	-2.4314277	2	WNLFQLAQATGR	11954383_1_578_+(pre=R,post=V)	99	97	2.9185748E-16	9.586229E-9	0.0	0.0
SD7.mgf	index=94442	-1	060813-SludgeD36_25-30, Cmpd 21306, +MSn(937.49), 54.78 min	CID	937.49	1	-14.557393	2	NTVPVAFEGGQLPLFQR	11975376_1_402_+(pre=R,post=L)	186	153	2.9253146E-16	9.736743E-9	0.0	0.0
SD7.mgf	index=38259	-1	060813-SludgeD36_1-6, Cmpd 12523, +MSn(830.37), 35.32 min	CID	830.37	1	-6.7283297	2	SDANNSNNFFNSTVK	12009645_1_897_+(pre=K,post=V)	104	91	2.941432E-16	9.749379E-9	0.0	0.0
SD7.mgf	index=137399	-1	060813-SludgeD36_7-12, Cmpd 17026, +MSn(1012.48), 42.70 min	CID	1012.48	1	-3.1050558	2	GAFDAAFGQEATEPVTFHK	12035847_1_957_+(pre=R,post=N)	163	134	2.9506178E-16	9.852873E-9	0.0	0.0
SD7.mgf	index=94223	-1	060813-SludgeD36_25-30, Cmpd 21076, +MSn(988.52), 54.17 min	CID	988.52	1	-1.2035528	2	FVC+57.021GPSILSVAAADTPLTR	12031757_1_405_+(pre=K,post=G)	148	108	2.955502E-16	9.869183E-9	0.0	0.0
SD7.mgf	index=140063	-1	060813-SludgeD36_7-12, Cmpd 19850, +MSn(744.38), 49.95 min	CID	744.38	0	-2.3778384	2	M+15.995VGYLSAEYLLGR	11979770_1_677_+(pre=K,post=Q);12018369_96_1013_+(pre=K,post=Q);12036201_1_842_-(pre=K,post=Q)	82	81	2.9565206E-16	9.74492E-9	0.0	0.0
SD7.mgf	index=68720	-1	060813-SludgeD36_19-24, Cmpd 22186, +MSn(861.9806), 55.04 min	CID	861.9806	0	0.070808046	2	VAVTGAAGQIGYSLLFR	11974456_463_652_+(pre=K,post=L)	164	136	2.9712857E-16	9.889755E-9	0.0	0.0
SD7.mgf	index=19356	-1	060813-SludgeD36_13-18, Cmpd 22218, +MSn(664.38), 54.48 min	CID	664.38	0	9.094999	3	GLGALTIGVVTRPFTFEGR	11945051_1_551_-(pre=R,post=R);11947121_1_556_-(pre=R,post=R)	164	135	2.988947E-16	9.980865E-9	0.0	0.0
SD7.mgf	index=109226	-1	060813-SludgeD36_31-36, Cmpd 11757, +MSn(809.89), 31.77 min	CID	809.89	0	1.2057979	2	VYTTSASAFNSSEVR	11924459_102_500_+(pre=K,post=G)	94	83	3.0058957E-16	9.963045E-9	0.0	0.0
SD7.mgf	index=67177	-1	060813-SludgeD36_19-24, Cmpd 20551, +MSn(820.09), 50.80 min	CID	820.09	0	0.37212488	3	AFVAPAELQHGIYDLGAM+15.995GIVNR	11947779_1_558_+(pre=K,post=S)	147	102	3.0063807E-16	1.008508E-8	0.0	0.0
SD7.mgf	index=58703	-1	060813-SludgeD36_19-24, Cmpd 11614, +MSn(736.3314), 30.33 min	CID	736.3314	0	-4.476087	2	GTM+15.995EDVLTPSYDK	11991036_1_741_-(pre=K,post=A)	92	88	3.0102969E-16	9.9221715E-9	0.0	0.0
SD7.mgf	index=130301	-1	060813-SludgeD36_7-12, Cmpd 9559, +MSn(781.375), 26.37 min	CID	781.375	0	-1.6403599	2	ATIGNTADPVSDASSR	12008613_1_885_+(pre=R,post=M)	146	122	3.0138367E-16	1.0011777E-8	0.0	0.0
SD7.mgf	index=65308	-1	060813-SludgeD36_19-24, Cmpd 18573, +MSn(871.4), 45.79 min	CID	871.4	0	4.4127054	2	QVDTAEYNPFEC+57.021IR	11952779_114_573_+(pre=K,post=T);11986082_255_711_+(pre=K,post=T);12016565_1_470_-(pre=K,post=T)	124	108	3.054675E-16	1.0098594E-8	0.0	0.0
SD7.mgf	index=131320	-1	060813-SludgeD36_7-12, Cmpd 10629, +MSn(788.8918), 28.47 min	CID	788.8918	0	-3.1720872	2	TEISQVGTISANNDK	11993076_1_754_+(pre=K,post=T)	103	94	3.0570962E-16	1.0132748E-8	0.0	0.0
SD7.mgf	index=115668	-1	060813-SludgeD36_31-36, Cmpd 18530, +MSn(844.9371), 48.19 min	CID	844.9371	0	-4.3341613	2	QVDFVTLPGDEIEVK	11936532_320_528_+(pre=K,post=L);11939172_1_535_+(pre=K,post=L)	112	103	3.0773353E-16	1.019983E-8	0.0	0.0
SD7.mgf	index=136736	-1	060813-SludgeD36_7-12, Cmpd 16329, +MSn(1039.52), 40.93 min	CID	1039.52	0	-5.4017277	2	LIGAPPGYVGYEEGGQLTEK	11975474_1_657_-(pre=R,post=V)	159	105	3.094546E-16	1.0347436E-8	0.0	0.0
SD7.mgf	index=18968	-1	060813-SludgeD36_13-18, Cmpd 21810, +MSn(793.74), 53.43 min	CID	793.74	1	-4.896846	3	WVNHEIPFNDPAVATALAEVGK	11964588_1_613_-(pre=K,post=I)	62	41	3.1222082E-16	1.0463613E-8	0.0	0.0
SD7.mgf	index=13675	-1	060813-SludgeD36_13-18, Cmpd 16220, +MSn(777.3694), 39.61 min	CID	777.3694	0	-4.3968205	2	EAYPGDVFYLHSR	11943420_1_546_-(pre=R,post=L);11950855_1_567_-(pre=R,post=L);11971066_1_185_-(pre=R,post=L);11997123_1_782_+(pre=R,post=L);12008465_1_884_+(pre=R,post=L);12025607_1_1017_+(pre=R,post=L)	131	113	3.1248033E-16	1.0299593E-8	0.0	0.0
SD7.mgf	index=61684	-1	060813-SludgeD36_19-24, Cmpd 14747, +MSn(829.38), 36.64 min	CID	829.38	1	-2.4655259	2	IM+15.995DADFAAETSNLSR	12033555_1_222_+(pre=R,post=A)	177	151	3.1262448E-16	1.0361942E-8	0.0	0.0
SD7.mgf	index=60232	-1	060813-SludgeD36_19-24, Cmpd 13223, +MSn(784.43), 33.56 min	CID	784.43	0	5.602228	2	VLAVQGSVADPAVADR	11935012_33_525_+(pre=R,post=A)	112	91	3.1524915E-16	1.0472381E-8	0.0	0.0
SD7.mgf	index=83720	-1	060813-SludgeD36_25-30, Cmpd 9954, +MSn(569.78), 27.56 min	CID	569.78	1	11.066115	4	IAFHTGQTAEQINTDSDRDR	12004748_1_245_+(pre=R,post=W)	108	80	3.1651858E-16	1.0583639E-8	0.0	0.0
SD7.mgf	index=141800	-1	060813-SludgeD36_7-12, Cmpd 21699, +MSn(1086.5), 54.75 min	CID	1086.5	1	-8.288741	2	M+15.995DIFNVFNNQSVEAIEER	11995203_55_769_-(pre=K,post=M)	145	104	3.1711294E-16	1.0573125E-8	0.0	0.0
SD7.mgf	index=54796	-1	060813-SludgeD36_19-24, Cmpd 7484, +MSn(500.2336), 22.07 min	CID	500.2336	0	-1.2201315	3	DVQDNLSAQSHER	12006662_197_865_-(pre=-,post=A)	74	72	3.187942E-16	1.0507703E-8	0.0	0.0
SD7.mgf	index=138427	-1	060813-SludgeD36_7-12, Cmpd 18113, +MSn(896.46), 45.49 min	CID	896.46	1	7.869415	2	TM+15.995TVQNGDLLIDAVER	11987474_1_218_-(pre=R,post=H)	107	89	3.205066E-16	1.064703E-8	0.0	0.0
SD7.mgf	index=20321	-1	060813-SludgeD36_13-18, Cmpd 23237, +MSn(670.38), 57.14 min	CID	670.38	1	4.677076	3	AVTFPHAAWILALSQGAVR	11953251_1_575_-(pre=R,post=L)	98	88	3.234646E-16	1.0801316E-8	0.0	0.0
SD7.mgf	index=65779	-1	060813-SludgeD36_19-24, Cmpd 19073, +MSn(522.3), 47.05 min	CID	522.3	0	3.1551876	3	LGSIAAAEVISHLGAR	11928173_332_509_-(pre=R,post=P);11967572_332_624_-(pre=R,post=P)	86	82	3.2555018E-16	1.0814575E-8	0.0	0.0
SD7.mgf	index=117533	-1	060813-SludgeD36_31-36, Cmpd 20489, +MSn(937), 53.26 min	CID	937.0	0	-2.0844407	2	NTVPVAFEGGQLPLFQR	11975376_1_402_+(pre=R,post=L)	136	119	3.2587345E-16	1.0846512E-8	0.0	0.0
SD7.mgf	index=59375	-1	060813-SludgeD36_19-24, Cmpd 12323, +MSn(810.39), 31.79 min	CID	810.39	1	-0.86536855	2	VYTTSASAFNSSEVR	11924459_102_500_+(pre=K,post=G)	149	126	3.2594397E-16	1.0803417E-8	0.0	0.0
SD7.mgf	index=64884	-1	060813-SludgeD36_19-24, Cmpd 18124, +MSn(772.3792), 44.66 min	CID	772.3792	0	-4.0301194	2	IPM+15.995GASSFGLSFASR	12012633_1_932_-(pre=K,post=N)	129	115	3.285713E-16	1.0890499E-8	0.0	0.0
SD7.mgf	index=65495	-1	060813-SludgeD36_19-24, Cmpd 18770, +MSn(879.46), 46.29 min	CID	879.46	1	-2.047289	2	VFWPTGPGLNQQGLSR	12049521_1_490_-(pre=K,post=K)	129	100	3.2890665E-16	1.0926074E-8	0.0	0.0
SD7.mgf	index=55559	-1	060813-SludgeD36_19-24, Cmpd 8286, +MSn(765.36), 23.68 min	CID	765.36	0	-11.483435	2	GASSAASAASATVDHAR	11954733_1_320_+(pre=R,post=T)	123	108	3.2902233E-16	1.0951321E-8	0.0	0.0
SD7.mgf	index=144047	-1	060813-SludgeD36_7-12, Cmpd 24106, +MSn(878.96), 61.05 min	CID	878.96	0	7.013509	2	EESIFTILTEFGDKK	12046419_1_187_-(pre=R,post=-)	103	94	3.2958976E-16	1.0924255E-8	0.0	0.0
SD7.mgf	index=132690	-1	060813-SludgeD36_7-12, Cmpd 12081, +MSn(896.9262), 31.56 min	CID	896.9262	0	-0.5443937	2	NFGLTADNNPTSAGSQAK	11949221_1_562_-(pre=K,post=A)	154	129	3.3419383E-16	1.1142633E-8	0.0	0.0
SD7.mgf	index=106630	-1	060813-SludgeD36_31-36, Cmpd 8978, +MSn(846.8864), 25.69 min	CID	846.8864	0	-1.4413992	2	SM+15.995M+15.995GATNPADAAPGTIR	11954057_165_577_-(pre=R,post=G)	166	145	3.343287E-16	1.112794E-8	0.0	0.0
SD7.mgf	index=139987	-1	060813-SludgeD36_7-12, Cmpd 19769, +MSn(838.43), 49.74 min	CID	838.43	0	-7.352439	2	SLSEGYGPVADAVAAIR	12033583_1_1382_+(pre=R,post=E)	95	82	3.351044E-16	1.1153759E-8	0.0	0.0
SD7.mgf	index=10105	-1	060813-SludgeD36_13-18, Cmpd 12459, +MSn(641.8653), 31.89 min	CID	641.8653	0	0.57054204	2	VVGIGGGGVNAINR	11940048_1_124_-(pre=K,post=M)	76	73	3.404471E-16	1.1255001E-8	0.0	0.0
SD7.mgf	index=138128	-1	060813-SludgeD36_7-12, Cmpd 17793, +MSn(863.96), 44.68 min	CID	863.96	0	-1.6954966	2	TVGNVMLVAPADEIAAR	11955675_1_582_+(pre=R,post=E)	141	121	3.417731E-16	1.13757235E-8	0.0	0.0
SD7.mgf	index=112348	-1	060813-SludgeD36_31-36, Cmpd 15036, +MSn(768.42), 39.28 min	CID	768.42	0	-6.592599	2	VYAGTEVTAGSIIVR	12036109_97_351_+(pre=K,post=Q)	153	131	3.4243544E-16	1.1350026E-8	0.0	0.0
SD7.mgf	index=84233	-1	060813-SludgeD36_25-30, Cmpd 10493, +MSn(630.3479), 28.64 min	CID	630.3479	0	-5.4223237	2	VVTVSDGVVAGTR	12045583_518_2139_+(pre=K,post=E)	81	78	3.4768156E-16	1.1459853E-8	0.0	0.0
SD7.mgf	index=113999	-1	060813-SludgeD36_31-36, Cmpd 16773, +MSn(559.33), 43.65 min	CID	559.33	2	-0.5801697	3	VQLEHIAPSAIGAVIR	11965046_143_520_+(pre=R,post=V)	88	82	3.4983498E-16	1.16213E-8	0.0	0.0
SD7.mgf	index=20807	-1	060813-SludgeD36_13-18, Cmpd 23750, +MSn(722.38), 58.51 min	CID	722.38	2	1.5805869	3	LVDQPFLMPVEDVFSITGR	11937064_1_530_-(pre=R,post=G)	99	81	3.5079766E-16	1.1714038E-8	0.0	0.0
SD7.mgf	index=135385	-1	060813-SludgeD36_7-12, Cmpd 14910, +MSn(935.42), 37.48 min	CID	935.42	1	-7.157391	3	SLTINNNGTGDM+15.995YM+15.995LGGSNNEAIAGTR	12016087_1_980_-(pre=R,post=R)	120	74	3.508229E-16	1.1804017E-8	0.0	0.0
SD7.mgf	index=21167	-1	060813-SludgeD36_13-18, Cmpd 24130, +MSn(722.7), 59.51 min	CID	722.7	-1	-9.905598	3	SIDKPFLM+15.995PVEDVFSITGR	11947097_1_556_-(pre=R,post=G)	86	67	3.5244805E-16	1.1769148E-8	0.0	0.0
SD7.mgf	index=132902	-1	060813-SludgeD36_7-12, Cmpd 12303, +MSn(1046.96), 32.01 min	CID	1046.96	1	-0.7863879	2	M+15.995GGTTTEM+15.995VSHYYLAENR	12035847_1_957_+(pre=R,post=V)	151	116	3.547805E-16	1.1829029E-8	0.0	0.0
SD7.mgf	index=140105	-1	060813-SludgeD36_7-12, Cmpd 19894, +MSn(612.3), 50.06 min	CID	612.3	1	-8.542854	3	VNPDSAEEAGSALVTAFR	11945791_75_553_+(pre=K,post=F)	84	70	3.5498918E-16	1.1835987E-8	0.0	0.0
SD7.mgf	index=22353	-1	060813-SludgeD36_13-18, Cmpd 25394, +MSn(1090.56), 62.84 min	CID	1090.56	1	-0.4189791	2	LVDQPFLM+15.995PVEDVFSITGR	11937064_1_530_-(pre=R,post=G)	122	91	3.570595E-16	1.1923137E-8	0.0	0.0
SD7.mgf	index=13886	-1	060813-SludgeD36_13-18, Cmpd 16443, +MSn(934.96), 40.13 min	CID	934.96	1	-4.8648987	2	AGLIAPDQTTYDYVQGR	11987434_1_719_-(pre=K,post=P)	158	122	3.5969431E-16	1.19722205E-8	0.0	0.0
SD7.mgf	index=58350	-1	060813-SludgeD36_19-24, Cmpd 11243, +MSn(819.91), 29.58 min	CID	819.91	0	2.6798937	2	VGAAYQSVDSATGVASR	11947779_1_558_+(pre=K,post=G)	156	142	3.7031918E-16	1.2325863E-8	0.0	0.0
SD7.mgf	index=65626	-1	060813-SludgeD36_19-24, Cmpd 18910, +MSn(597.63), 46.65 min	CID	597.63	0	-9.191496	3	SYELPDGQVITIGNER	11957153_105_587_-(pre=K,post=F)	62	58	3.7652444E-16	1.2507908E-8	0.0	0.0
SD7.mgf	index=70411	-1	060813-SludgeD36_19-24, Cmpd 23983, +MSn(832.9759), 59.77 min	CID	832.9759	0	-1.4654702	2	DQPVVLSLLEVPVEK	11968568_139_628_+(pre=K,post=A)	85	74	3.7686788E-16	1.249129E-8	0.0	0.0
SD7.mgf	index=7345	-1	060813-SludgeD36_13-18, Cmpd 9552, +MSn(697.3322), 26.08 min	CID	697.3322	0	4.0262423	2	EVLEAM+15.995EADSGVK	11971320_112_639_-(pre=R,post=L)	54	53	3.76999E-16	1.2426178E-8	0.0	0.0
SD7.mgf	index=68513	-1	060813-SludgeD36_19-24, Cmpd 21966, +MSn(646.3748), 54.46 min	CID	646.3748	0	1.1331239	2	TGIPVVVFGAFGK	11928257_1_509_-(pre=K,post=S);11983348_1_696_-(pre=K,post=A)	92	91	3.7729772E-16	1.2436025E-8	0.0	0.0
SD7.mgf	index=69699	-1	060813-SludgeD36_19-24, Cmpd 23222, +MSn(802.8926), 57.77 min	CID	802.8926	0	-4.028995	2	TGGDVTYLFFDELK	12020049_60_1041_+(pre=K,post=I)	105	101	3.8236687E-16	1.2640847E-8	0.0	0.0
SD7.mgf	index=61991	-1	060813-SludgeD36_19-24, Cmpd 15070, +MSn(627.8263), 37.34 min	CID	627.8263	0	-1.9443288	2	TAYGQGVANVFK	11940430_1_538_+(pre=R,post=K);12010209_1_903_+(pre=R,post=K)	56	56	3.8249988E-16	1.2563431E-8	0.0	0.0
SD7.mgf	index=130947	-1	060813-SludgeD36_7-12, Cmpd 10237, +MSn(719.9), 27.72 min	CID	719.9	1	5.898012	2	PAPIVASNGGVVSNR	12035847_1_957_+(pre=R,post=R)	112	103	3.854988E-16	1.2777361E-8	0.0	0.0
SD7.mgf	index=144109	-1	060813-SludgeD36_7-12, Cmpd 24174, +MSn(586.3035), 61.23 min	CID	586.3035	0	-2.498433	3	EESIFTILTEFGDKK	12046419_1_187_-(pre=R,post=-)	115	106	3.8558314E-16	1.27801565E-8	0.0	0.0
SD7.mgf	index=8643	-1	060813-SludgeD36_13-18, Cmpd 10917, +MSn(691.35), 28.78 min	CID	691.35	0	-2.2953794	2	HDLIQEGDVVEK	11936272_144_528_+(pre=K,post=L)	83	83	3.862311E-16	1.2685986E-8	0.0	0.0
SD7.mgf	index=141490	-1	060813-SludgeD36_7-12, Cmpd 21367, +MSn(808.9121), 53.88 min	CID	808.9121	0	0.15090679	2	STVGTITEVYDYLR	11971372_1_639_-(pre=R,post=L)	84	77	3.8659857E-16	1.2780744E-8	0.0	0.0
SD7.mgf	index=22715	-1	060813-SludgeD36_13-18, Cmpd 25789, +MSn(778.9063), 63.86 min	CID	778.9063	0	-0.94032	2	WDLAQQLVEDIAR	11962000_1_604_-(pre=K,post=F)	153	143	3.869475E-16	1.27540885E-8	0.0	0.0
SD7.mgf	index=140264	-1	060813-SludgeD36_7-12, Cmpd 20061, +MSn(608.63), 50.50 min	CID	608.63	1	-2.072495	3	FDFSHFQAITPDELR	12043355_1_1495_+(pre=R,post=R)	76	72	3.8719983E-16	1.2833742E-8	0.0	0.0
SD7.mgf	index=144221	-1	060813-SludgeD36_7-12, Cmpd 24296, +MSn(965.4767), 61.55 min	CID	965.4767	0	-2.7815683	2	DYLTDLFPIM+15.995ELGTSAK	11959495_1_595_+(pre=R,post=M)	83	70	3.8795877E-16	1.2912986E-8	0.0	0.0
SD7.mgf	index=22643	-1	060813-SludgeD36_13-18, Cmpd 25711, +MSn(779.41), 63.66 min	CID	779.41	1	1.6077304	2	WDLAQQLVEDIAR	11962000_1_604_-(pre=K,post=F)	116	113	3.8858727E-16	1.2808137E-8	0.0	0.0
SD7.mgf	index=15576	-1	060813-SludgeD36_13-18, Cmpd 18222, +MSn(718.38), 44.41 min	CID	718.38	0	-0.8496214	2	FTQAGSEVSALLGR	12007226_1_871_+(pre=R,post=M)	96	88	3.886483E-16	1.2848507E-8	0.0	0.0
SD7.mgf	index=136844	-1	060813-SludgeD36_7-12, Cmpd 16443, +MSn(547.6383), 41.21 min	CID	547.6383	0	2.2290366	3	EQGVDLGKDVLALQR	11977684_1_667_+(pre=K,post=L)	96	90	3.8869074E-16	1.28831585E-8	0.0	0.0
SD7.mgf	index=66745	-1	060813-SludgeD36_19-24, Cmpd 20096, +MSn(729.8932), 49.63 min	CID	729.8932	0	-0.501732	2	ALSASDLEVAVLDR	12046653_670_1550_-(pre=R,post=Q)	96	91	3.8919608E-16	1.2866616E-8	0.0	0.0
SD7.mgf	index=140643	-1	060813-SludgeD36_7-12, Cmpd 20464, +MSn(1075.23), 51.53 min	CID	1075.23	1	-5.3179383	3	ISTEDPSGPDLPPVIGEVGLPPDGVVGEVKPR	12030393_1_1069_+(pre=K,post=G)	153	76	3.9059752E-16	1.3174813E-8	0.0	0.0
SD7.mgf	index=16811	-1	060813-SludgeD36_13-18, Cmpd 19533, +MSn(924.46), 47.64 min	CID	924.46	0	-0.33011237	2	TPEGVSLFAVDGDASGLGR	11932676_1_519_+(pre=R,post=T)	200	162	3.9127845E-16	1.3065796E-8	0.0	0.0
SD7.mgf	index=64161	-1	060813-SludgeD36_19-24, Cmpd 17354, +MSn(720.39), 42.75 min	CID	720.39	0	-8.726615	2	VPGITEALADQVAR	12025895_1_360_+(pre=K,post=I)	85	82	3.9128692E-16	1.2935738E-8	0.0	0.0
SD7.mgf	index=61902	-1	060813-SludgeD36_19-24, Cmpd 14976, +MSn(803.4), 37.13 min	CID	803.4	1	-3.3815033	2	TLANVVC+57.021AEGGASLDK	12010209_1_903_+(pre=K,post=M)	83	74	3.9312562E-16	1.3059389E-8	0.0	0.0
SD7.mgf	index=89374	-1	060813-SludgeD36_25-30, Cmpd 15957, +MSn(637.36), 40.97 min	CID	637.36	0	-10.72528	2	VPLGQYVVSVGR	12026765_577_1174_-(pre=R,post=Q)	79	79	3.933255E-16	1.29190045E-8	0.0	0.0
SD7.mgf	index=126039	-1	060813-SludgeD36_7-12, Cmpd 5070, +MSn(657.3052), 17.24 min	CID	657.3052	0	-3.8071082	2	HAETGQAEDSLR	11980846_128_682_-(pre=R,post=A)	107	106	4.0145934E-16	1.3186165E-8	0.0	0.0
SD7.mgf	index=108989	-1	060813-SludgeD36_31-36, Cmpd 11509, +MSn(594.9459), 31.21 min	CID	594.9459	0	0.20517887	3	C+57.021YGSTNANNVVHATFK	11971684_206_641_+(pre=K,post=G)	90	73	4.0470512E-16	1.3444052E-8	0.0	0.0
SD7.mgf	index=114784	-1	060813-SludgeD36_31-36, Cmpd 17598, +MSn(718.8906), 45.79 min	CID	718.8906	0	-0.25470555	2	QSFSTIEIVGISR	12036109_1_80_+(pre=R,post=-)	126	126	4.0495496E-16	1.3347629E-8	0.0	0.0
SD7.mgf	index=137530	-1	060813-SludgeD36_7-12, Cmpd 17165, +MSn(802.42), 43.06 min	CID	802.42	0	0.0	2	VSIPLDENEGIYVR	12006934_1_868_+(pre=R,post=D)	128	119	4.067248E-16	1.3446107E-8	0.0	0.0
SD7.mgf	index=65643	-1	060813-SludgeD36_19-24, Cmpd 18928, +MSn(827.08), 46.69 min	CID	827.08	2	2.4143217	3	LAGPTGYGESRPLEALGDAFPAC+57.021K	12034111_757_882_-(pre=R,post=S)	109	66	4.0777066E-16	1.3690717E-8	0.0	0.0
SD7.mgf	index=131757	-1	060813-SludgeD36_7-12, Cmpd 11101, +MSn(759.36), 29.49 min	CID	759.36	0	-4.179592	2	QANDSLELDTANAR	11971008_1_638_-(pre=K,post=I)	93	85	4.0836072E-16	1.35001885E-8	0.0	0.0
SD7.mgf	index=126576	-1	060813-SludgeD36_7-12, Cmpd 5638, +MSn(676.3), 18.54 min	CID	676.3	0	3.970956	2	GNYEGEGTNTPGR	11976600_1_662_+(pre=K,post=G)	92	88	4.0888244E-16	1.3477082E-8	0.0	0.0
SD7.mgf	index=13793	-1	060813-SludgeD36_13-18, Cmpd 16346, +MSn(934.4607), 39.91 min	CID	934.4607	0	-2.3513675	2	AGLIAPDQTTYDYVQGR	11987434_1_719_-(pre=K,post=P)	177	135	4.1211988E-16	1.3717176E-8	0.0	0.0
SD7.mgf	index=58807	-1	060813-SludgeD36_19-24, Cmpd 11725, +MSn(540.29), 30.57 min	CID	540.29	0	6.4391837	3	APQFTGGGIVHGPQPR	12016517_721_986_+(pre=R,post=D)	51	42	4.1213307E-16	1.3690805E-8	0.0	0.0
SD7.mgf	index=94309	-1	060813-SludgeD36_25-30, Cmpd 21166, +MSn(797.42), 54.40 min	CID	797.42	1	-1.6453404	2	LIPETNDDFILFR	11938124_97_533_-(pre=K,post=N);11948397_1_509_+(pre=K,post=N)	122	118	4.1235247E-16	1.3591456E-8	0.0	0.0
SD7.mgf	index=115495	-1	060813-SludgeD36_31-36, Cmpd 18345, +MSn(897.9548), 47.72 min	CID	897.9548	0	0.06797131	2	IGFYNPIATANEESIR	12005456_603_853_-(pre=R,post=I)	170	149	4.1492303E-16	1.37834855E-8	0.0	0.0
SD7.mgf	index=59110	-1	060813-SludgeD36_19-24, Cmpd 12045, +MSn(674.3461), 31.24 min	CID	674.3461	0	-0.9956104	2	TGGSIVNISSEAGR	11935012_33_525_+(pre=R,post=R)	90	88	4.1520438E-16	1.3726437E-8	0.0	0.0
SD7.mgf	index=65258	-1	060813-SludgeD36_19-24, Cmpd 18521, +MSn(841.4643), 45.66 min	CID	841.4643	0	-1.0880157	2	LLDQGQAGDNVGILLR	11997171_1_740_+(pre=K,post=G)	156	129	4.1650693E-16	1.3836101E-8	0.0	0.0
SD7.mgf	index=22225	-1	060813-SludgeD36_13-18, Cmpd 25257, +MSn(737.38), 62.48 min	CID	737.38	2	8.2591715	3	DQDKPFLMPIEDVFSITGR	11946623_1_555_-(pre=R,post=G)	81	69	4.1773936E-16	1.3949394E-8	0.0	0.0
SD7.mgf	index=37061	-1	060813-SludgeD36_1-6, Cmpd 11265, +MSn(816.42), 32.23 min	CID	816.42	0	5.6069946	2	EGTLGITSQNNLAEGK	12020793_1_1005_+(pre=K,post=L)	104	85	4.215425E-16	1.400338E-8	0.0	0.0
SD7.mgf	index=93126	-1	060813-SludgeD36_25-30, Cmpd 19922, +MSn(793.05), 51.14 min	CID	793.05	2	10.528976	3	AGAPDLTEEPPFDDEFIEVQR	12040219_1204_1737_-(pre=R,post=Q)	124	92	4.216746E-16	1.4116709E-8	0.0	0.0
SD7.mgf	index=94392	-1	060813-SludgeD36_25-30, Cmpd 21253, +MSn(648.35), 54.63 min	CID	648.35	1	4.176759	3	SEPATVITDAINAVEAGKR	11943734_1_547_+(pre=K,post=F)	110	88	4.2275507E-16	1.411688E-8	0.0	0.0
SD7.mgf	index=20242	-1	060813-SludgeD36_13-18, Cmpd 23154, +MSn(670.38), 56.92 min	CID	670.38	1	4.677076	3	AVTFPHAAWILALSQGAVR	11953251_1_575_-(pre=R,post=L)	106	88	4.2370883E-16	1.4148729E-8	0.0	0.0
SD7.mgf	index=124836	-1	060813-SludgeD36_7-12, Cmpd 3786, +MSn(502.5739), 13.92 min	CID	502.5739	0	-1.2751722	3	LHDEHVAEGQNTR	11973390_1_648_+(pre=R,post=E)	86	82	4.2743292E-16	1.4088519E-8	0.0	0.0
SD7.mgf	index=88858	-1	060813-SludgeD36_25-30, Cmpd 15415, +MSn(648.3199), 39.62 min	CID	648.3199	0	-4.1423006	2	TAFFASDPNLGR	11940432_1_538_+(pre=K,post=I);11981370_1_685_+(pre=K,post=I)	50	50	4.289475E-16	1.40890295E-8	0.0	0.0
SD7.mgf	index=22125	-1	060813-SludgeD36_13-18, Cmpd 25151, +MSn(872.82), 62.20 min	CID	872.82	1	0.7936332	3	AGAIGPPGGLGLLLAGPTIIAQGTDEQK	11992234_1_397_-(pre=K,post=Q)	129	96	4.2904948E-16	1.444456E-8	0.0	0.0
SD7.mgf	index=142878	-1	060813-SludgeD36_7-12, Cmpd 22845, +MSn(869.48), 57.76 min	CID	869.48	1	-2.7731764	2	DVLTGPTNPLALLEQR	11947647_1_558_+(pre=R,post=E)	95	86	4.323046E-16	1.4360889E-8	0.0	0.0
SD7.mgf	index=93059	-1	060813-SludgeD36_25-30, Cmpd 19852, +MSn(732.71), 50.96 min	CID	732.71	0	5.1646614	3	VQLATEAFEALADTNNPVHR	11974688_241_603_-(pre=R,post=E)	84	66	4.3971923E-16	1.470318E-8	0.0	0.0
SD7.mgf	index=139688	-1	060813-SludgeD36_7-12, Cmpd 19450, +MSn(1025.05), 48.92 min	CID	1025.05	1	-6.2838583	2	ILTIYEGTTAIQANDLVGR	11982084_46_689_-(pre=R,post=K);11990646_105_739_-(pre=R,post=K);12005288_1_497_+(pre=K,post=K)	134	94	4.481813E-16	1.4965927E-8	0.0	0.0
SD7.mgf	index=126905	-1	060813-SludgeD36_7-12, Cmpd 5985, +MSn(585.27), 19.26 min	CID	585.27	0	-2.6071298	3	HEQGAGHAAEGYAAATGR	11996831_1_460_-(pre=R,post=V)	96	82	4.549956E-16	1.5170386E-8	0.0	0.0
SD7.mgf	index=130747	-1	060813-SludgeD36_7-12, Cmpd 10027, +MSn(719.3983), 27.32 min	CID	719.3983	0	5.854129	2	PAPIVASNGGVVSNR	12035847_1_957_+(pre=R,post=R)	119	110	4.551462E-16	1.5085828E-8	0.0	0.0
SD7.mgf	index=111012	-1	060813-SludgeD36_31-36, Cmpd 13633, +MSn(522.2977), 35.96 min	CID	522.2977	0	-1.1685879	3	LEQSVASQHLALLR	12041737_611_961_+(pre=R,post=R)	85	82	4.5588166E-16	1.5071207E-8	0.0	0.0
SD7.mgf	index=21239	-1	060813-SludgeD36_13-18, Cmpd 24207, +MSn(794.87), 59.71 min	CID	794.87	0	3.0714629	2	DFNADDFIFSIER	11927043_1_506_+(pre=R,post=Q)	127	110	4.561981E-16	1.503664E-8	0.0	0.0
SD7.mgf	index=144110	-1	060813-SludgeD36_7-12, Cmpd 24175, +MSn(878.9513), 61.23 min	CID	878.9513	0	-2.9165087	2	EESIFTILTEFGDKK	12046419_1_187_-(pre=R,post=-)	131	120	4.5754385E-16	1.5165297E-8	0.0	0.0
SD7.mgf	index=58346	-1	060813-SludgeD36_19-24, Cmpd 11239, +MSn(569.9847), 29.57 min	CID	569.9847	0	0.32124642	3	VAGVVGHLNSGTTIPASK	11977136_1_664_+(pre=K,post=V)	87	76	4.6449175E-16	1.5487004E-8	0.0	0.0
SD7.mgf	index=69751	-1	060813-SludgeD36_19-24, Cmpd 23276, +MSn(738.41), 57.91 min	CID	738.41	1	6.7268553	3	DGVDAYPGSIALLDALKPAGLR	11949713_97_564_-(pre=R,post=L)	107	91	4.647364E-16	1.5574944E-8	0.0	0.0
SD7.mgf	index=39984	-1	060813-SludgeD36_1-6, Cmpd 14345, +MSn(816.9341), 39.94 min	CID	816.9341	0	1.0459756	2	STGPYSLVTQQPLGGK	11942032_1_543_+(pre=R,post=A);11950181_1_565_+(pre=R,post=-)	98	88	4.6806686E-16	1.554889E-8	0.0	0.0
SD7.mgf	index=33778	-1	060813-SludgeD36_1-6, Cmpd 7699, +MSn(855.42), 23.67 min	CID	855.42	0	1.4983753	2	TGSGSLTLSNTNNSQTK	12011329_1_916_-(pre=K,post=T)	113	95	4.7070786E-16	1.5667242E-8	0.0	0.0
SD7.mgf	index=87130	-1	060813-SludgeD36_25-30, Cmpd 13600, +MSn(808.9), 35.40 min	CID	808.9	0	-6.1872315	2	INVDENPQASQVFR	12043903_1_416_-(pre=K,post=V)	117	108	4.723867E-16	1.5616854E-8	0.0	0.0
SD7.mgf	index=58465	-1	060813-SludgeD36_19-24, Cmpd 11364, +MSn(812.42), 29.82 min	CID	812.42	0	-0.6010204	2	VYVTQVSAANSTEVR	12006158_45_860_-(pre=K,post=G)	191	160	4.7493963E-16	1.5741879E-8	0.0	0.0
SD7.mgf	index=116043	-1	060813-SludgeD36_31-36, Cmpd 18924, +MSn(854.44), 49.20 min	CID	854.44	0	-4.214525	2	LFGSVTNADIAEELTK	11975818_1_541_+(pre=R,post=S)	119	106	4.7598736E-16	1.5812004E-8	0.0	0.0
SD7.mgf	index=137142	-1	060813-SludgeD36_7-12, Cmpd 16756, +MSn(642.31), 42.02 min	CID	642.31	1	-5.9568405	3	YATDGGVHYGGPFLDNIK	12035847_1_957_+(pre=R,post=V)	76	62	4.8111646E-16	1.6041302E-8	0.0	0.0
SD7.mgf	index=22192	-1	060813-SludgeD36_13-18, Cmpd 25222, +MSn(851.77), 62.39 min	CID	851.77	1	-1.1222402	3	SVDTANIALLVVDATEGVTHQDQR	12047873_1760_2997_-(pre=R,post=L)	142	100	4.8312366E-16	1.622066E-8	0.0	0.0
SD7.mgf	index=15887	-1	060813-SludgeD36_13-18, Cmpd 18551, +MSn(841.47), 45.22 min	CID	841.47	0	5.6576815	2	LLDQGQAGDNVGILLR	11997171_1_740_+(pre=K,post=G)	172	142	4.8505204E-16	1.6113127E-8	0.0	0.0
SD7.mgf	index=84303	-1	060813-SludgeD36_25-30, Cmpd 10571, +MSn(630.35), 28.81 min	CID	630.35	0	-2.1301985	2	VVTVSDGVVAGTR	12045583_518_2139_+(pre=K,post=E)	96	94	4.8684823E-16	1.6046894E-8	0.0	0.0
SD7.mgf	index=16334	-1	060813-SludgeD36_13-18, Cmpd 19029, +MSn(841.4641), 46.40 min	CID	841.4641	0	-1.3056188	2	LLDQGQAGDNVGILLR	11997171_1_740_+(pre=K,post=G)	205	167	4.8701006E-16	1.6178172E-8	0.0	0.0
SD7.mgf	index=13325	-1	060813-SludgeD36_13-18, Cmpd 15840, +MSn(530.2743), 38.76 min	CID	530.2743	0	-2.186916	3	GDLFAYGNPVVAHTK	11998257_268_791_-(pre=R,post=Q)	58	52	4.870202E-16	1.6142288E-8	0.0	0.0
SD7.mgf	index=3748	-1	060813-SludgeD36_13-18, Cmpd 5760, +MSn(643.31), 18.62 min	CID	643.31	0	-0.37950683	2	QVVPAASNDDNR	11977056_1_639_-(pre=R,post=L);11987932_1_722_+(pre=R,post=L)	89	87	4.88202E-16	1.603528E-8	0.0	0.0
SD7.mgf	index=36749	-1	060813-SludgeD36_1-6, Cmpd 10938, +MSn(690.3563), 31.42 min	CID	690.3563	0	0.0	2	TVAVTPDYSEVAK	11932453_1_333_+(pre=K,post=L)	113	107	4.8986943E-16	1.6146476E-8	0.0	0.0
SD7.mgf	index=114759	-1	060813-SludgeD36_31-36, Cmpd 17571, +MSn(1033.06), 45.72 min	CID	1033.06	0	-7.798751	2	GSDAIPQVQNGLGVAIVTTPK	12028595_251_646_+(pre=R,post=G)	154	123	4.9096835E-16	1.6436507E-8	0.0	0.0
SD7.mgf	index=138316	-1	060813-SludgeD36_7-12, Cmpd 17993, +MSn(561.97), 45.19 min	CID	561.97	0	2.4980197	3	DAVLVLGEDVTQTAPR	12013953_1_950_-(pre=K,post=I)	52	44	4.9305285E-16	1.6378909E-8	0.0	0.0
SD7.mgf	index=140700	-1	060813-SludgeD36_7-12, Cmpd 20526, +MSn(820.4296), 51.69 min	CID	820.4296	0	0.44636503	2	LM+15.995TDPFVGQLTFVR	11998379_1_792_+(pre=K,post=V);12006406_1_862_-(pre=K,post=V)	152	129	4.935223E-16	1.6315585E-8	0.0	0.0
SD7.mgf	index=71214	-1	060813-SludgeD36_19-24, Cmpd 24849, +MSn(730.8726), 62.03 min	CID	730.8726	0	-2.7558217	2	TTFFNLLTNFDK	11945463_1_552_+(pre=K,post=A)	74	71	4.9412604E-16	1.6229858E-8	0.0	0.0
SD7.mgf	index=57802	-1	060813-SludgeD36_19-24, Cmpd 10643, +MSn(751.39), 28.31 min	CID	751.39	0	-4.3051534	2	M+15.995LASGTQVVGGVNPR	11942510_1_544_-(pre=R,post=K)	147	124	4.9484946E-16	1.640179E-8	0.0	0.0
SD7.mgf	index=90260	-1	060813-SludgeD36_25-30, Cmpd 16898, +MSn(712.87), 43.34 min	CID	712.87	0	3.2535293	2	GQSFGQVTNAFIR	12025709_84_659_+(pre=R,post=V)	101	97	4.960866E-16	1.6351398E-8	0.0	0.0
SD7.mgf	index=70125	-1	060813-SludgeD36_19-24, Cmpd 23677, +MSn(861.93), 58.97 min	CID	861.93	0	-1.0621818	2	SELAELLEDYAASGVR	12024507_615_1124_+(pre=R,post=N)	135	125	4.9655475E-16	1.649524E-8	0.0	0.0
SD7.mgf	index=57232	-1	060813-SludgeD36_19-24, Cmpd 10045, +MSn(592.8402), 27.16 min	CID	592.8402	0	-1.2354442	2	VAVVTGAGQGIGR	11931957_301_517_+(pre=K,post=G)	116	115	4.9803293E-16	1.641555E-8	0.0	0.0
SD7.mgf	index=137107	-1	060813-SludgeD36_7-12, Cmpd 16719, +MSn(963.46), 41.92 min	CID	963.46	2	-9.129636	2	YATDGGVHYGGPFLDNIK	12035847_1_957_+(pre=R,post=V)	107	86	5.0095895E-16	1.6702886E-8	0.0	0.0
SD7.mgf	index=137321	-1	060813-SludgeD36_7-12, Cmpd 16944, +MSn(1012.49), 42.49 min	CID	1012.49	1	6.7861986	2	GAFDAAFGQEATEPVTFHK	12035847_1_957_+(pre=R,post=N)	176	145	5.023267E-16	1.6773983E-8	0.0	0.0
SD7.mgf	index=37430	-1	060813-SludgeD36_1-6, Cmpd 11653, +MSn(700.8777), 33.17 min	CID	700.8777	0	-0.7837544	2	IQDNIAIAGSSVGR	12011637_1_863_+(pre=K,post=I)	113	109	5.02528E-16	1.661331E-8	0.0	0.0
SD7.mgf	index=52159	-1	060813-SludgeD36_19-24, Cmpd 4704, +MSn(560.96), 16.05 min	CID	560.96	1	2.9770324	3	LSHRPSELSGGQQQR	12030213_1_576_-(pre=R,post=V)	94	87	5.0392314E-16	1.6702538E-8	0.0	0.0
SD7.mgf	index=22501	-1	060813-SludgeD36_13-18, Cmpd 25559, +MSn(743.02), 63.26 min	CID	743.02	1	-11.312608	3	STAEDIELALDAAHAAADAWGK	11996257_1_675_-(pre=R,post=T)	101	70	5.0770117E-16	1.7014843E-8	0.0	0.0
SD7.mgf	index=22296	-1	060813-SludgeD36_13-18, Cmpd 25333, +MSn(737.0447), 62.68 min	CID	737.0447	1	7.0707197	3	DQDKPFLMPIEDVFSITGR	11946623_1_555_-(pre=R,post=G)	116	96	5.104747E-16	1.7046064E-8	0.0	0.0
SD7.mgf	index=17108	-1	060813-SludgeD36_13-18, Cmpd 19845, +MSn(650.34), 48.42 min	CID	650.34	1	2.9432697	3	FLSQPFHVAEVFTGSPGK	11958335_119_591_-(pre=R,post=Y)	62	42	5.110922E-16	1.7040747E-8	0.0	0.0
SD7.mgf	index=135152	-1	060813-SludgeD36_7-12, Cmpd 14666, +MSn(638.3116), 36.92 min	CID	638.3116	0	-5.5459113	2	WVFGNANNTPR	11943346_1_546_-(pre=K,post=I);11944957_1_551_-(pre=R,post=V);11994422_1_763_-(pre=K,post=L)	59	57	5.116588E-16	1.673638E-8	0.0	0.0
SD7.mgf	index=63092	-1	060813-SludgeD36_19-24, Cmpd 16226, +MSn(575.31), 39.96 min	CID	575.31	0	-13.685539	3	HVFFASAAQHLVVAAR	11932131_1_518_+(pre=R,post=A)	60	51	5.1276346E-16	1.7033685E-8	0.0	0.0
SD7.mgf	index=70033	-1	060813-SludgeD36_19-24, Cmpd 23578, +MSn(885.47), 58.71 min	CID	885.47	0	0.34464848	2	DLVNDVYLASLTGVYK	11949995_1_565_-(pre=K,post=F)	90	83	5.138453E-16	1.706962E-8	0.0	0.0
SD7.mgf	index=68820	-1	060813-SludgeD36_19-24, Cmpd 22293, +MSn(1080.55), 55.32 min	CID	1080.55	1	-10.933883	2	WTGNDVPVLLTGASVPEFTR	12027107_1_1044_+(pre=R,post=T)	178	138	5.143918E-16	1.7200055E-8	0.0	0.0
SD7.mgf	index=62793	-1	060813-SludgeD36_19-24, Cmpd 15912, +MSn(697.67), 39.21 min	CID	697.67	0	-5.773929	3	M+15.995HYFTDAAQNAAAPLGGIAR	11933306_1_520_-(pre=K,post=K)	126	91	5.1479867E-16	1.721366E-8	0.0	0.0
SD7.mgf	index=64223	-1	060813-SludgeD36_19-24, Cmpd 17424, +MSn(487.58), 42.92 min	CID	487.58	1	3.0495806	3	DHADSFLLLESGR	11935390_1_526_-(pre=K,post=A);11958531_25_591_-(pre=K,post=A)	59	59	5.1804503E-16	1.7075164E-8	0.0	0.0
SD7.mgf	index=89660	-1	060813-SludgeD36_25-30, Cmpd 16257, +MSn(871.44), 41.73 min	CID	871.44	1	-14.680288	2	TLIQNM+15.995VTGVTSGFTR	11997265_1_528_-(pre=R,post=K)	73	63	5.225105E-16	1.7357474E-8	0.0	0.0
SD7.mgf	index=88478	-1	060813-SludgeD36_25-30, Cmpd 15016, +MSn(895.93), 38.66 min	CID	895.93	1	-3.850025	2	QSEVLQAEADSLTENR	12040219_1204_1737_-(pre=R,post=E)	191	166	5.2509743E-16	1.744341E-8	0.0	0.0
SD7.mgf	index=57901	-1	060813-SludgeD36_19-24, Cmpd 10747, +MSn(751.4), 28.51 min	CID	751.4	0	9.016454	2	M+15.995LASGTQVVGGVNPR	11942510_1_544_-(pre=R,post=K)	94	79	5.266591E-16	1.745612E-8	0.0	0.0
SD7.mgf	index=84364	-1	060813-SludgeD36_25-30, Cmpd 10656, +MSn(703.34), 29.02 min	CID	703.34	0	-0.86778945	2	M+15.995PDNSTQLGSALR	12041247_1034_1723_+(pre=K,post=S)	105	101	5.27945E-16	1.7401474E-8	0.0	0.0
SD7.mgf	index=6434	-1	060813-SludgeD36_13-18, Cmpd 8592, +MSn(842.4), 24.22 min	CID	842.4	0	-10.215894	3	SLPSNEPETNTTTPPRPDSQSAAK	11973708_1_345_-(pre=-,post=V)	187	109	5.307652E-16	1.7820204E-8	0.0	0.0
SD7.mgf	index=140836	-1	060813-SludgeD36_7-12, Cmpd 20670, +MSn(820.42), 52.06 min	CID	820.42	0	-11.307915	2	LM+15.995TDPFVGQLTFVR	11998379_1_792_+(pre=K,post=V);12006406_1_862_-(pre=K,post=V)	155	131	5.31516E-16	1.7571637E-8	0.0	0.0
SD7.mgf	index=10007	-1	060813-SludgeD36_13-18, Cmpd 12356, +MSn(641.8647), 31.70 min	CID	641.8647	0	-0.38036138	2	VVGIGGGGVNAINR	11940048_1_124_-(pre=K,post=M)	66	63	5.3350545E-16	1.7637406E-8	0.0	0.0
SD7.mgf	index=137833	-1	060813-SludgeD36_7-12, Cmpd 17483, +MSn(860.9436), 43.87 min	CID	860.9436	0	-3.828225	2	DALLYTIGGGTNEIQR	12026061_1_907_-(pre=R,post=T);12046791_616_2774_+(pre=R,post=T)	130	117	5.3672857E-16	1.782979E-8	0.0	0.0
SD7.mgf	index=3559	-1	060813-SludgeD36_13-18, Cmpd 5562, +MSn(643.3112), 18.20 min	CID	643.3112	0	1.5180273	2	QVVPAASNDDNR	11977056_1_639_-(pre=R,post=L);11987932_1_722_+(pre=R,post=L)	90	88	5.3819753E-16	1.7677412E-8	0.0	0.0
SD7.mgf	index=139902	-1	060813-SludgeD36_7-12, Cmpd 19680, +MSn(703.043), 49.51 min	CID	703.043	0	-1.6494951	3	AGIDFKPVQDTLLYANVSR	11988838_1_728_+(pre=R,post=G)	74	59	5.399265E-16	1.8029537E-8	0.0	0.0
SD7.mgf	index=130070	-1	060813-SludgeD36_7-12, Cmpd 9316, +MSn(645.29), 25.88 min	CID	645.29	0	-8.039714	2	FSAPSM+15.995ATGNYK	11948551_1_508_-(pre=R,post=A)	56	54	5.418066E-16	1.7795953E-8	0.0	0.0
SD7.mgf	index=79114	-1	060813-SludgeD36_25-30, Cmpd 5093, +MSn(665.838), 17.15 min	CID	665.838	0	-1.6499975	2	GVQTQTQGEQVR	11995873_488_773_-(pre=K,post=V);12025423_487_975_-(pre=K,post=V)	127	125	5.4317894E-16	1.7841028E-8	0.0	0.0
SD7.mgf	index=23144	-1	060813-SludgeD36_13-18, Cmpd 26261, +MSn(741.71), 65.10 min	CID	741.71	-1	10.582347	3	DQDKPFLM+15.995PIEDVFSITGR	11946623_1_555_-(pre=R,post=G)	134	102	5.4365296E-16	1.8153973E-8	0.0	0.0
SD7.mgf	index=114398	-1	060813-SludgeD36_31-36, Cmpd 17192, +MSn(790.88), 44.74 min	CID	790.88	1	-7.4506054	2	QGNALSWATSGGAGFR	11977696_60_452_+(pre=R,post=G)	95	87	5.466733E-16	1.8160149E-8	0.0	0.0
SD7.mgf	index=132801	-1	060813-SludgeD36_7-12, Cmpd 12197, +MSn(1046.45), 31.79 min	CID	1046.45	0	-8.748812	2	M+15.995GGTTTEM+15.995VSHYYLAENR	12035847_1_957_+(pre=R,post=V)	196	145	5.480356E-16	1.8272509E-8	0.0	0.0
SD7.mgf	index=87312	-1	060813-SludgeD36_25-30, Cmpd 13792, +MSn(644.8581), 35.83 min	CID	644.8581	0	-1.4197326	2	QVATLVAGISSDK	11995873_488_773_-(pre=R,post=A)	83	83	5.532435E-16	1.8235333E-8	0.0	0.0
SD7.mgf	index=136375	-1	060813-SludgeD36_7-12, Cmpd 15950, +MSn(777.37), 40.00 min	CID	777.37	0	-3.611674	2	EAYPGDVFYLHSR	11943420_1_546_-(pre=R,post=L);11950855_1_567_-(pre=R,post=L);11971066_1_185_-(pre=R,post=L);11997123_1_782_+(pre=R,post=L);12008465_1_884_+(pre=R,post=L);12025607_1_1017_+(pre=R,post=L)	115	104	5.5624934E-16	1.833441E-8	0.0	0.0
SD7.mgf	index=54863	-1	060813-SludgeD36_19-24, Cmpd 7554, +MSn(749.84), 22.20 min	CID	749.84	0	-10.255989	2	DVQDNLSAQSHER	12006662_197_865_-(pre=-,post=A)	89	86	5.562714E-16	1.8335134E-8	0.0	0.0
SD7.mgf	index=38684	-1	060813-SludgeD36_1-6, Cmpd 12969, +MSn(770.41), 36.45 min	CID	770.41	1	-5.191177	2	EQALISDGTLPPAAR	11926481_1_505_+(pre=R,post=T)	89	87	5.569957E-16	1.8461629E-8	0.0	0.0
SD7.mgf	index=3883	-1	060813-SludgeD36_13-18, Cmpd 5902, +MSn(644.8062), 18.91 min	CID	644.8062	0	-5.9633293	2	IIAEDQGDGTGGR	12000599_1_810_-(pre=K,post=V)	90	85	5.594884E-16	1.844117E-8	0.0	0.0
SD7.mgf	index=63961	-1	060813-SludgeD36_19-24, Cmpd 17140, +MSn(739.84), 42.21 min	CID	739.84	0	-12.374514	2	FDDALHEFDTIR	11997531_1_786_+(pre=R,post=G)	93	91	5.6075545E-16	1.8418339E-8	0.0	0.0
SD7.mgf	index=17663	-1	060813-SludgeD36_13-18, Cmpd 20430, +MSn(933.48), 49.88 min	CID	933.48	1	11.024467	2	GLNYDLTGNAEAIAESVK	11938816_1_534_-(pre=R,post=N)	98	85	5.6254677E-16	1.8756337E-8	0.0	0.0
SD7.mgf	index=22210	-1	060813-SludgeD36_13-18, Cmpd 25242, +MSn(1030.54), 62.44 min	CID	1030.54	0	-4.0273776	2	VSSAIGIPQDADALLWTFR	11965332_1_616_-(pre=R,post=K);11965342_1_616_+(pre=R,post=K)	132	108	5.693954E-16	1.901358E-8	0.0	0.0
SD7.mgf	index=64203	-1	060813-SludgeD36_19-24, Cmpd 17401, +MSn(730.36), 42.86 min	CID	730.36	0	-3.3427324	2	DHADSFLLLESGR	11935390_1_526_-(pre=K,post=A);11958531_25_591_-(pre=K,post=A)	131	110	5.7346894E-16	1.890198E-8	0.0	0.0
SD7.mgf	index=131953	-1	060813-SludgeD36_7-12, Cmpd 11307, +MSn(755.88), 29.94 min	CID	755.88	0	2.0186827	2	YSATGITNENSVVR	12005858_1_857_+(pre=R,post=K)	110	97	5.747833E-16	1.9002032E-8	0.0	0.0
SD7.mgf	index=105547	-1	060813-SludgeD36_31-36, Cmpd 7828, +MSn(540.61), 23.24 min	CID	540.61	0	8.016003	3	LKSYDHEVIDSSAR	12024907_1_97_-(pre=R,post=K)	83	75	5.7672017E-16	1.9066064E-8	0.0	0.0
SD7.mgf	index=80175	-1	060813-SludgeD36_25-30, Cmpd 6212, +MSn(659.8136), 19.76 min	CID	659.8136	0	-2.590095	2	VVNDDNSSEIAR	12039461_615_869_-(pre=R,post=Y)	116	116	5.773678E-16	1.896398E-8	0.0	0.0
SD7.mgf	index=115166	-1	060813-SludgeD36_31-36, Cmpd 17999, +MSn(726.93), 46.83 min	CID	726.93	0	7.3048263	2	LVALQVVTPDLER	12030137_1_379_+(pre=R,post=L)	92	90	5.8036066E-16	1.9129136E-8	0.0	0.0
SD7.mgf	index=37460	-1	060813-SludgeD36_1-6, Cmpd 11684, +MSn(694.38), 33.25 min	CID	694.38	0	-0.878987	2	TVAVDSGTAVQALR	11987128_1_718_-(pre=R,post=G)	108	98	5.809225E-16	1.9204991E-8	0.0	0.0
SD7.mgf	index=114748	-1	060813-SludgeD36_31-36, Cmpd 17560, +MSn(867.95), 45.69 min	CID	867.95	1	-10.0955925	2	ALLEQGEDVGLATVYR	12009103_1_371_-(pre=K,post=V)	95	82	5.82123E-16	1.9337765E-8	0.0	0.0
SD7.mgf	index=21107	-1	060813-SludgeD36_13-18, Cmpd 24067, +MSn(806.78), 59.34 min	CID	806.78	1	4.718538	3	TVLTGSDLPLILAASQPM+15.995AALYR	11953251_1_575_-(pre=R,post=S);12019921_94_978_-(pre=R,post=S)	106	77	5.826391E-16	1.9544968E-8	0.0	0.0
SD7.mgf	index=91250	-1	060813-SludgeD36_25-30, Cmpd 17940, +MSn(512.94), 46.03 min	CID	512.94	1	0.9936061	3	ILTDYGFIGHPFR	12015927_358_969_+(pre=R,post=K);12032601_1073_1343_+(pre=R,post=K);12041405_226_840_+(pre=R,post=K)	80	73	5.874846E-16	1.9363947E-8	0.0	0.0
SD7.mgf	index=112265	-1	060813-SludgeD36_31-36, Cmpd 14949, +MSn(768.4237), 39.08 min	CID	768.4237	0	-1.7474358	2	VYAGTEVTAGSIIVR	12036109_97_351_+(pre=K,post=Q)	162	136	5.8984976E-16	1.9550576E-8	0.0	0.0
SD7.mgf	index=54725	-1	060813-SludgeD36_19-24, Cmpd 7409, +MSn(449.57), 21.92 min	CID	449.57	0	-0.7466982	3	HPVSPWGKPEGR	11938438_331_533_-(pre=R,post=T)	73	71	5.9315954E-16	1.9482671E-8	0.0	0.0
SD7.mgf	index=142104	-1	060813-SludgeD36_7-12, Cmpd 22025, +MSn(761.39), 55.60 min	CID	761.39	0	2.004074	2	SIGEGAPADFFAALR	12034943_1_910_-(pre=K,post=K)	102	92	6.008847E-16	1.9916328E-8	0.0	0.0
SD7.mgf	index=37236	-1	060813-SludgeD36_1-6, Cmpd 11449, +MSn(598.66), 32.67 min	CID	598.66	1	3.809558	3	IILTNETHSIPNGEVR	11995197_1_769_-(pre=R,post=D)	80	68	6.042072E-16	2.0071386E-8	0.0	0.0
SD7.mgf	index=70170	-1	060813-SludgeD36_19-24, Cmpd 23725, +MSn(1079.09), 59.09 min	CID	1079.09	1	-4.271401	2	LEDLQPVGM+15.995LALTPIAFGVR	11971216_1_639_+(pre=R,post=E)	151	115	6.063831E-16	2.027603E-8	0.0	0.0
SD7.mgf	index=69761	-1	060813-SludgeD36_19-24, Cmpd 23287, +MSn(827.44), 57.94 min	CID	827.44	1	0.62864536	2	GFPLFAASETALPGFK	12003252_47_833_+(pre=R,post=D)	99	87	6.115331E-16	2.0314749E-8	0.0	0.0
SD7.mgf	index=89720	-1	060813-SludgeD36_25-30, Cmpd 16320, +MSn(779.41), 41.89 min	CID	779.41	1	1.6077304	2	HIAEEVLQDTFVR	12023769_1005_1109_+(pre=R,post=L)	81	75	6.1225135E-16	2.0180277E-8	0.0	0.0
SD7.mgf	index=67120	-1	060813-SludgeD36_19-24, Cmpd 20492, +MSn(901.49), 50.65 min	CID	901.49	0	-4.4684935	2	INYAAGPLSVAVVAETAR	11991036_1_741_-(pre=R,post=S)	227	174	6.154186E-16	2.051918E-8	0.0	0.0
SD7.mgf	index=18799	-1	060813-SludgeD36_13-18, Cmpd 21633, +MSn(995.5072), 52.96 min	CID	995.5072	0	-2.8202803	2	DIASLGIYPAVDPLDSTSR	11958335_119_591_-(pre=R,post=Q)	223	177	6.159043E-16	2.0566631E-8	0.0	0.0
SD7.mgf	index=18189	-1	060813-SludgeD36_13-18, Cmpd 20983, +MSn(623.32), 51.29 min	CID	623.32	0	3.1334324	3	STAEDIELALDAAHAAAAK	11977590_64_667_+(pre=R,post=W)	81	66	6.1712444E-16	2.0607375E-8	0.0	0.0
SD7.mgf	index=22879	-1	060813-SludgeD36_13-18, Cmpd 25964, +MSn(1078.55), 64.32 min	CID	1078.55	0	-0.67907965	2	GAGGGPTASAVLGDVIDAASNLSR	11966166_1_619_-(pre=R,post=G)	147	115	6.214155E-16	2.0863746E-8	0.0	0.0
SD7.mgf	index=5379	-1	060813-SludgeD36_13-18, Cmpd 7482, +MSn(500.234), 22.04 min	CID	500.234	0	-0.42704606	3	DVQDNLSAQSHER	12006662_197_865_-(pre=-,post=A)	69	67	6.2474164E-16	2.0591967E-8	0.0	0.0
SD7.mgf	index=135346	-1	060813-SludgeD36_7-12, Cmpd 14870, +MSn(701.3632), 37.39 min	CID	701.3632	-1	11.694947	2	VDEEALAAGLEASK	11927929_1_508_-(pre=K,post=A)	90	86	6.2650575E-16	2.071195E-8	0.0	0.0
SD7.mgf	index=69624	-1	060813-SludgeD36_19-24, Cmpd 23142, +MSn(802.8923), 57.56 min	CID	802.8923	0	-4.409089	2	TGGDVTYLFFDELK	12020049_60_1041_+(pre=K,post=I)	104	96	6.2768297E-16	2.0750866E-8	0.0	0.0
SD7.mgf	index=89368	-1	060813-SludgeD36_25-30, Cmpd 15950, +MSn(734.8578), 40.95 min	CID	734.8578	0	-6.5614676	2	SQSFGQVDNAFIR	12039461_615_869_-(pre=R,post=V)	94	88	6.2808435E-16	2.0702146E-8	0.0	0.0
SD7.mgf	index=8417	-1	060813-SludgeD36_13-18, Cmpd 10679, +MSn(805.8594), 28.28 min	CID	805.8594	0	-4.089901	2	NYVQVDEGDDTEVK	11938816_1_534_-(pre=K,post=I)	136	111	6.285617E-16	2.0779918E-8	0.0	0.0
SD7.mgf	index=13907	-1	060813-SludgeD36_13-18, Cmpd 16465, +MSn(871.96), 40.18 min	CID	871.96	0	1.2599593	2	TVGNVM+15.995LVAPADEIAAR	11955675_1_582_+(pre=R,post=E)	117	102	6.3345115E-16	2.108406E-8	0.0	0.0
SD7.mgf	index=37625	-1	060813-SludgeD36_1-6, Cmpd 11857, +MSn(729.34), 33.67 min	CID	729.34	2	-6.1983285	2	FDSPSGAVVYEER	11994070_1_760_-(pre=R,post=G)	85	73	6.3520547E-16	2.0936865E-8	0.0	0.0
SD7.mgf	index=114862	-1	060813-SludgeD36_31-36, Cmpd 17680, +MSn(718.8895), 46.00 min	CID	718.8895	0	-1.7829387	2	QSFSTIEIVGISR	12036109_1_80_+(pre=R,post=-)	62	61	6.403439E-16	2.110623E-8	0.0	0.0
SD7.mgf	index=18666	-1	060813-SludgeD36_13-18, Cmpd 21488, +MSn(995.5068), 52.59 min	CID	995.5068	0	-3.2494533	2	DIASLGIYPAVDPLDSTSR	11958335_119_591_-(pre=R,post=Q)	209	166	6.4481384E-16	2.1531996E-8	0.0	0.0
SD7.mgf	index=11742	-1	060813-SludgeD36_13-18, Cmpd 14178, +MSn(710.8738), 35.28 min	CID	710.8738	0	-1.974761	2	GGATNSPAAVYALTK	11964906_1_614_+(pre=R,post=Y)	81	73	6.4925896E-16	2.1519694E-8	0.0	0.0
SD7.mgf	index=142716	-1	060813-SludgeD36_7-12, Cmpd 22674, +MSn(855.44), 57.31 min	CID	855.44	0	-11.629822	3	AAGLNTIHLLPTFDIASIEEDPAR	12044043_1_917_-(pre=R,post=Q)	91	61	6.5694594E-16	2.2056664E-8	0.0	0.0
SD7.mgf	index=140574	-1	060813-SludgeD36_7-12, Cmpd 20391, +MSn(596.98), 51.34 min	CID	596.98	1	-3.6474109	3	EAQDLFDRLDVLTPR	11931613_1_516_+(pre=K,post=E)	140	121	6.643378E-16	2.2019481E-8	0.0	0.0
SD7.mgf	index=132620	-1	060813-SludgeD36_7-12, Cmpd 12007, +MSn(909.94), 31.41 min	CID	909.94	1	1.5783151	2	AAGYDPGPQDNVLGSQTK	11990942_67_740_-(pre=K,post=S)	112	93	6.6640905E-16	2.2219295E-8	0.0	0.0
SD7.mgf	index=15651	-1	060813-SludgeD36_13-18, Cmpd 18302, +MSn(718.379), 44.61 min	CID	718.379	0	-2.2090156	2	FTQAGSEVSALLGR	12007226_1_871_+(pre=R,post=M)	119	105	6.6686343E-16	2.2046152E-8	0.0	0.0
SD7.mgf	index=36820	-1	060813-SludgeD36_1-6, Cmpd 11012, +MSn(799.87), 31.61 min	CID	799.87	0	-7.401661	2	FAVEDPEAPENQPR	12026695_1_1172_+(pre=R,post=I)	99	91	6.6916937E-16	2.2122384E-8	0.0	0.0
SD7.mgf	index=70222	-1	060813-SludgeD36_19-24, Cmpd 23781, +MSn(806.77), 59.24 min	CID	806.77	1	-7.693723	3	TVLTGSDLPLILAASQPM+15.995AALYR	11953251_1_575_-(pre=R,post=S);12019921_94_978_-(pre=R,post=S)	94	73	6.745606E-16	2.2628528E-8	0.0	0.0
SD7.mgf	index=105275	-1	060813-SludgeD36_31-36, Cmpd 7539, +MSn(685.34), 22.62 min	CID	685.34	1	2.8089323	2	EHGGVHETFTVR	11928161_278_509_+(pre=R,post=K)	84	82	6.765347E-16	2.2221176E-8	0.0	0.0
SD7.mgf	index=92114	-1	060813-SludgeD36_25-30, Cmpd 18858, +MSn(702.8724), 48.39 min	CID	702.8724	0	-7.641576	2	EVIELTQVFNGR	11970056_1_291_+(pre=R,post=I);12032099_1061_1327_-(pre=R,post=I)	103	103	6.779505E-16	2.226768E-8	0.0	0.0
SD7.mgf	index=88729	-1	060813-SludgeD36_25-30, Cmpd 15279, +MSn(1006.02), 39.28 min	CID	1006.02	0	6.18837	2	AIQESNLGLNPSNDGVNIR	12042525_987_1555_-(pre=R,post=L)	219	165	6.825953E-16	2.2793616E-8	0.0	0.0
SD7.mgf	index=78349	-1	060813-SludgeD36_25-30, Cmpd 4278, +MSn(558.9247), 15.07 min	CID	558.9247	0	-3.494421	3	GVAM+15.995NPVDHPHGGGEGK	11973124_1_562_+(pre=R,post=T);11983620_1_697_-(pre=R,post=T)	98	77	6.8269924E-16	2.2723256E-8	0.0	0.0
SD7.mgf	index=12562	-1	060813-SludgeD36_13-18, Cmpd 15039, +MSn(711.9011), 37.03 min	CID	711.9011	0	-0.08573543	2	LLEVGPSGAPVEVR	11953251_1_575_-(pre=R,post=V)	113	104	6.842944E-16	2.262241E-8	0.0	0.0
SD7.mgf	index=66753	-1	060813-SludgeD36_19-24, Cmpd 20104, +MSn(708.37), 49.65 min	CID	708.37	0	-1.1201154	3	AHVVTADLSDLDAVAGLAGEAK	12038571_5_781_-(pre=R,post=D)	67	47	6.8563786E-16	2.2978124E-8	0.0	0.0
SD7.mgf	index=32945	-1	060813-SludgeD36_1-6, Cmpd 6818, +MSn(527.56), 21.54 min	CID	527.56	0	4.743448	3	STHGVNC+57.021TGSC+57.021SWK	11972078_433_642_+(pre=R,post=V);12034081_1159_1402_+(pre=R,post=V)	56	49	6.944859E-16	2.2959338E-8	0.0	0.0
SD7.mgf	index=94084	-1	060813-SludgeD36_25-30, Cmpd 20930, +MSn(981.5274), 53.78 min	CID	981.5274	0	2.300808	2	LSALYPDGGTVTIDDLIAK	11995287_532_769_-(pre=R,post=G)	112	87	6.946753E-16	2.3196998E-8	0.0	0.0
SD7.mgf	index=14329	-1	060813-SludgeD36_13-18, Cmpd 16908, +MSn(906.01), 41.21 min	CID	906.01	1	-4.8182225	2	KLLDQGQAGDNVGILLR	11997171_1_740_+(pre=R,post=G)	190	153	7.034304E-16	2.341328E-8	0.0	0.0
SD7.mgf	index=30619	-1	060813-SludgeD36_1-6, Cmpd 4325, +MSn(638.2836), 15.25 min	CID	638.2836	0	-2.6774614	2	TSEPAM+15.995PGEQGR	11938298_1_533_+(pre=R,post=W)	98	96	7.0354165E-16	2.3108235E-8	0.0	0.0
SD7.mgf	index=35693	-1	060813-SludgeD36_1-6, Cmpd 9726, +MSn(766.39), 28.49 min	CID	766.39	0	1.1149586	2	VQAAGTALSAADTEAR	12020985_1_955_-(pre=R,post=G)	117	96	7.061604E-16	2.345821E-8	0.0	0.0
SD7.mgf	index=22094	-1	060813-SludgeD36_13-18, Cmpd 25118, +MSn(1175.16), 62.11 min	CID	1175.16	1	5.2228947	2	VAGAASVAGAPVLPEVVALAEPFGR	11934594_1_524_+(pre=R,post=A)	162	113	7.066762E-16	2.3744978E-8	0.0	0.0
SD7.mgf	index=62051	-1	060813-SludgeD36_19-24, Cmpd 15133, +MSn(895.9764), 37.47 min	CID	895.9764	0	-0.817456	2	VLVVGNPANTNAYIAM+15.995K	11968568_139_628_+(pre=K,post=S)	99	76	7.080384E-16	2.3566654E-8	0.0	0.0
SD7.mgf	index=141364	-1	060813-SludgeD36_7-12, Cmpd 21233, +MSn(692.36), 53.53 min	CID	692.36	-1	6.666224	3	DLYGFPTHAVLPYAADLGR	11935082_1_525_+(pre=R,post=F)	65	51	7.119173E-16	2.3772754E-8	0.0	0.0
SD7.mgf	index=83033	-1	060813-SludgeD36_25-30, Cmpd 9231, +MSn(664.34), 26.06 min	CID	664.34	-1	4.1755195	2	AHGSTNPYNIVR	11948815_1_422_+(pre=K,post=A);11974874_1_306_+(pre=K,post=A)	60	55	7.1432014E-16	2.3462261E-8	0.0	0.0
SD7.mgf	index=64675	-1	060813-SludgeD36_19-24, Cmpd 17902, +MSn(660.8038), 44.11 min	CID	660.8038	0	-2.955672	2	YAYMALDGGFGR	11941666_1_542_+(pre=R,post=I)	68	67	7.2585356E-16	2.3841082E-8	0.0	0.0
SD7.mgf	index=115083	-1	060813-SludgeD36_31-36, Cmpd 17912, +MSn(880.44), 46.60 min	CID	880.44	1	2.0474079	2	FDDNAVVLLNAADEPR	12029953_1_181_+(pre=R,post=G)	133	119	7.3177844E-16	2.4309225E-8	0.0	0.0
SD7.mgf	index=52940	-1	060813-SludgeD36_19-24, Cmpd 5530, +MSn(771.82), 18.05 min	CID	771.82	0	1.5815929	2	GADNDPDDPTSPGER	12036125_1153_1493_+(pre=R,post=F)	111	100	7.3246613E-16	2.4277597E-8	0.0	0.0
SD7.mgf	index=21161	-1	060813-SludgeD36_13-18, Cmpd 24124, +MSn(795.36), 59.49 min	CID	795.36	1	-11.631843	2	DFNADDFIFSIER	11927043_1_506_+(pre=R,post=Q)	140	128	7.361798E-16	2.4265054E-8	0.0	0.0
SD7.mgf	index=7717	-1	060813-SludgeD36_13-18, Cmpd 9943, +MSn(737.34), 26.84 min	CID	737.34	0	-5.959944	2	DTVASDDAPADLQR	11951753_1_570_-(pre=R,post=M)	89	82	7.445293E-16	2.4613744E-8	0.0	0.0
SD7.mgf	index=39102	-1	060813-SludgeD36_1-6, Cmpd 13411, +MSn(495.78), 37.56 min	CID	495.78	1	-2.985843	4	APIPM+15.995LLATSAVHHHLVR	11932285_1_518_-(pre=R,post=T)	76	60	7.47874E-16	2.4935485E-8	0.0	0.0
SD7.mgf	index=18969	-1	060813-SludgeD36_13-18, Cmpd 21811, +MSn(734.38), 53.43 min	CID	734.38	1	-1.0522643	3	RLDEELTYVLTHELPSER	12008613_1_885_+(pre=K,post=Q)	69	54	7.4868046E-16	2.4962374E-8	0.0	0.0
SD7.mgf	index=53836	-1	060813-SludgeD36_19-24, Cmpd 6473, +MSn(417.214), 20.03 min	CID	417.214	0	-0.7314605	3	EAAAAHLEGGAPR	12016759_1_990_+(pre=R,post=V)	102	101	7.4868136E-16	2.4677117E-8	0.0	0.0
SD7.mgf	index=22795	-1	060813-SludgeD36_13-18, Cmpd 25874, +MSn(984.527), 64.09 min	CID	984.527	0	-3.533668	2	LATPDTSIADLIGEVDPIK	11959855_1_596_-(pre=K,post=V);12042743_1_1040_+(pre=K,post=V)	124	104	7.6055374E-16	2.5396849E-8	0.0	0.0
SD7.mgf	index=92038	-1	060813-SludgeD36_25-30, Cmpd 18778, +MSn(703.37), 48.18 min	CID	703.37	1	-13.41468	2	EVIELTQVFNGR	11970056_1_291_+(pre=R,post=I);12032099_1061_1327_-(pre=R,post=I)	79	78	7.6067376E-16	2.4984772E-8	0.0	0.0
SD7.mgf	index=63900	-1	060813-SludgeD36_19-24, Cmpd 17075, +MSn(851.72), 42.05 min	CID	851.72	1	2.175401	3	LYTPGSWAQGSSYSHFDEATYGK	12041247_1034_1723_+(pre=K,post=G)	78	42	7.6444575E-16	2.5643779E-8	0.0	0.0
SD7.mgf	index=19128	-1	060813-SludgeD36_13-18, Cmpd 21978, +MSn(793.74), 53.86 min	CID	793.74	1	-4.896846	3	WVNHEIPFNDPAVATALAEVGK	11964588_1_613_-(pre=K,post=I)	62	41	7.6721386E-16	2.5712023E-8	0.0	0.0
SD7.mgf	index=139990	-1	060813-SludgeD36_7-12, Cmpd 19772, +MSn(834.41), 49.75 min	CID	834.41	1	-0.69405925	2	TVVSVADDMFAVDAAR	11940716_1_539_-(pre=-,post=A)	96	84	7.7586847E-16	2.5773868E-8	0.0	0.0
SD7.mgf	index=7318	-1	060813-SludgeD36_13-18, Cmpd 9524, +MSn(624.3139), 26.03 min	CID	624.3139	0	-1.6619779	2	VSLASADSAEAAR	12043463_1_960_-(pre=K,post=Q)	75	75	7.779428E-16	2.5641596E-8	0.0	0.0
SD7.mgf	index=14127	-1	060813-SludgeD36_13-18, Cmpd 16696, +MSn(838.44), 40.72 min	CID	838.44	0	2.1838875	2	AVTPIFYPSNPENVK	12005428_428_853_-(pre=R,post=A);12037381_913_1558_-(pre=R,post=S)	86	67	7.7893266E-16	2.5817732E-8	0.0	0.0
SD7.mgf	index=80501	-1	060813-SludgeD36_25-30, Cmpd 6555, +MSn(590.2659), 20.49 min	CID	590.2659	0	-1.5510397	3	HYAHVDC+57.021PGHADYVK	11938760_1_534_+(pre=R,post=N)	81	64	7.8255786E-16	2.5937888E-8	0.0	0.0
SD7.mgf	index=137764	-1	060813-SludgeD36_7-12, Cmpd 17410, +MSn(577.04), 43.68 min	CID	577.04	1	-5.15773	4	LVQDDVLSSIHIEEHEVDAR	11931193_1_515_-(pre=R,post=D)	77	54	7.826259E-16	2.6169173E-8	0.0	0.0
SD7.mgf	index=65453	-1	060813-SludgeD36_19-24, Cmpd 18726, +MSn(710.3625), 46.18 min	CID	710.3625	0	-3.5227544	2	STVSLSNAWGELR	12015385_1_969_+(pre=R,post=L)	123	120	7.8915534E-16	2.601117E-8	0.0	0.0
SD7.mgf	index=92842	-1	060813-SludgeD36_25-30, Cmpd 19624, +MSn(1040.05), 50.37 min	CID	1040.05	1	4.37516	2	EQIIFPEIEYDKVDALR	12010417_1_575_+(pre=K,post=G)	179	145	7.9314794E-16	2.6399478E-8	0.0	0.0
SD7.mgf	index=137318	-1	060813-SludgeD36_7-12, Cmpd 16941, +MSn(618.3035), 42.49 min	CID	618.3035	0	-7.403488	2	TASQGWVMDLK	12035847_1_957_+(pre=R,post=V)	46	46	7.938131E-16	2.596566E-8	0.0	0.0
SD7.mgf	index=142796	-1	060813-SludgeD36_7-12, Cmpd 22759, +MSn(722.38), 57.53 min	CID	722.38	0	-4.3935523	3	QIVGVSAALIPFLEHDDANR	11926537_1_505_-(pre=-,post=A)	109	76	7.951407E-16	2.6587639E-8	0.0	0.0
SD7.mgf	index=16090	-1	060813-SludgeD36_13-18, Cmpd 18769, +MSn(841.4676), 45.76 min	CID	841.4676	0	2.8288407	2	LLDQGQAGDNVGILLR	11997171_1_740_+(pre=K,post=G)	153	128	7.997274E-16	2.6566445E-8	0.0	0.0
SD7.mgf	index=58873	-1	060813-SludgeD36_19-24, Cmpd 11796, +MSn(760.8684), 30.73 min	CID	760.8684	0	-2.887831	2	ASLAFEQDGNQVGGK	11943178_1_546_+(pre=K,post=N)	80	75	8.012611E-16	2.6557807E-8	0.0	0.0
SD7.mgf	index=118539	-1	060813-SludgeD36_31-36, Cmpd 21562, +MSn(815.44), 56.07 min	CID	815.44	0	-3.068814	3	AGDKLDLTPLLLIDGSTVTSDATK	11925985_1_247_-(pre=K,post=L)	102	77	8.031055E-16	2.6963907E-8	0.0	0.0
SD7.mgf	index=19130	-1	060813-SludgeD36_13-18, Cmpd 21980, +MSn(864.44), 53.86 min	CID	864.44	0	-11.296926	2	AALNNEASQLIAEIDR	12003978_1_839_-(pre=R,post=V)	94	74	8.077858E-16	2.6834142E-8	0.0	0.0
SD7.mgf	index=21927	-1	060813-SludgeD36_13-18, Cmpd 24941, +MSn(701.68), 61.65 min	CID	701.68	1	-12.936668	3	IYQLPDQQFANLYWFR	11957181_3_587_-(pre=K,post=A)	85	70	8.120428E-16	2.6975558E-8	0.0	0.0
SD7.mgf	index=59275	-1	060813-SludgeD36_19-24, Cmpd 12218, +MSn(809.8877), 31.58 min	CID	809.8877	0	-1.6579721	2	VYTTSASAFNSSEVR	11924459_102_500_+(pre=K,post=G)	195	153	8.172103E-16	2.7086443E-8	0.0	0.0
SD7.mgf	index=135986	-1	060813-SludgeD36_7-12, Cmpd 15542, +MSn(727.36), 38.98 min	CID	727.36	1	2.547511	3	RGAFDAAFGQEATEPVTFHK	12035847_1_957_+(pre=R,post=N)	83	63	8.2538035E-16	2.7598784E-8	0.0	0.0
SD7.mgf	index=2217	-1	060813-SludgeD36_13-18, Cmpd 4131, +MSn(710.8487), 14.67 min	CID	710.8487	0	-0.94448525	2	LQSGESGQTSPTTK	11991258_1_742_+(pre=R,post=N)	120	106	8.316693E-16	2.7494547E-8	0.0	0.0
SD7.mgf	index=63462	-1	060813-SludgeD36_19-24, Cmpd 16615, +MSn(678.3622), 40.91 min	CID	678.3622	0	-2.6092477	2	LLTQVGFTYDAK	11943178_1_546_+(pre=K,post=V)	80	78	8.3429325E-16	2.7402848E-8	0.0	0.0
SD7.mgf	index=141265	-1	060813-SludgeD36_7-12, Cmpd 21127, +MSn(677.02), 53.26 min	CID	677.02	1	-5.9218793	3	APANELVM+15.995GITGLTQNINR	12033367_1_925_+(pre=K,post=I)	94	76	8.381781E-16	2.7988927E-8	0.0	0.0
SD7.mgf	index=135454	-1	060813-SludgeD36_7-12, Cmpd 14983, +MSn(809.44), 37.65 min	CID	809.44	0	-7.3895545	2	VIQGSVGFTPVGTEVK	11968572_1_628_-(pre=R,post=V)	95	83	8.466575E-16	2.8125436E-8	0.0	0.0
SD7.mgf	index=133889	-1	060813-SludgeD36_7-12, Cmpd 13340, +MSn(587.3159), 34.11 min	CID	587.3159	0	-1.4549085	2	VIAPDVGGGFGGK	11997097_1_782_-(pre=R,post=L);12048605_648_2975_+(pre=R,post=L)	72	68	8.4770343E-16	2.7940962E-8	0.0	0.0
SD7.mgf	index=88587	-1	060813-SludgeD36_25-30, Cmpd 15130, +MSn(728.91), 38.92 min	CID	728.91	0	8.289818	2	LVITATGVPEVDSR	11991368_168_743_-(pre=R,post=V)	88	79	8.539845E-16	2.8232275E-8	0.0	0.0
SD7.mgf	index=143935	-1	060813-SludgeD36_7-12, Cmpd 23974, +MSn(697.38), 60.72 min	CID	697.38	2	-7.035514	3	VAVAAPFSILSNSTDLDVLR	11949221_1_562_-(pre=K,post=N)	122	106	8.540752E-16	2.855827E-8	0.0	0.0
SD7.mgf	index=21893	-1	060813-SludgeD36_13-18, Cmpd 24905, +MSn(906.51), 61.55 min	CID	906.51	1	10.207381	2	QLNVELLELDDLLQR	12026321_1_813_-(pre=R,post=S)	149	128	8.56841E-16	2.8400004E-8	0.0	0.0
SD7.mgf	index=11284	-1	060813-SludgeD36_13-18, Cmpd 13697, +MSn(537.6139), 34.31 min	CID	537.6139	0	-0.908237	3	FEVQPHDAGISIAAR	12040235_500_1738_+(pre=K,post=R)	80	73	8.7199723E-16	2.8902356E-8	0.0	0.0
SD7.mgf	index=86362	-1	060813-SludgeD36_25-30, Cmpd 12794, +MSn(784.43), 33.68 min	CID	784.43	0	5.602228	2	VLAVQGSVADPAVADR	11935012_33_525_+(pre=R,post=A)	114	92	8.8045623E-16	2.9248207E-8	0.0	0.0
SD7.mgf	index=66267	-1	060813-SludgeD36_19-24, Cmpd 19591, +MSn(568.97), 48.35 min	CID	568.97	1	-2.5390496	3	KVDDFAAEVAAQVAAAK	11972744_563_645_-(pre=K,post=Q)	87	74	8.828179E-16	2.9384092E-8	0.0	0.0
SD7.mgf	index=138274	-1	060813-SludgeD36_7-12, Cmpd 17948, +MSn(734.37), 45.07 min	CID	734.37	1	-6.3609614	2	QTGGAGQFGEVFLR	11978494_1_671_-(pre=K,post=I)	99	85	8.855106E-16	2.9274512E-8	0.0	0.0
SD7.mgf	index=68444	-1	060813-SludgeD36_19-24, Cmpd 21893, +MSn(732.39), 54.26 min	CID	732.39	1	0.94587576	3	TAILATGTNFADALAAGPVTYR	12027107_1_1044_+(pre=K,post=E)	84	59	8.868151E-16	2.972028E-8	0.0	0.0
SD7.mgf	index=67289	-1	060813-SludgeD36_19-24, Cmpd 20671, +MSn(820.42), 51.10 min	CID	820.42	1	-5.1096597	3	AFVAPAELQHGIYDLGAM+15.995GIVNR	11947779_1_558_+(pre=K,post=S)	140	87	8.883833E-16	2.9801338E-8	0.0	0.0
SD7.mgf	index=86931	-1	060813-SludgeD36_25-30, Cmpd 13391, +MSn(641.9402), 34.95 min	CID	641.9402	0	-2.2818954	3	HGEAGDDIADSYGGAADFR	12039257_1_441_-(pre=R,post=L)	64	50	9.01152E-16	3.0091787E-8	0.0	0.0
SD7.mgf	index=16032	-1	060813-SludgeD36_13-18, Cmpd 18707, +MSn(742.91), 45.61 min	CID	742.91	0	3.943545	2	LAGVLDNLGISAEGR	11989144_308_729_+(pre=R,post=V)	102	99	9.012703E-16	2.9872613E-8	0.0	0.0
SD7.mgf	index=92196	-1	060813-SludgeD36_25-30, Cmpd 18944, +MSn(826.46), 48.61 min	CID	826.46	1	1.9595257	2	VQVPEDDLAVPSLIR	11947525_2_481_-(pre=R,post=V)	125	114	9.022582E-16	2.9905358E-8	0.0	0.0
SD7.mgf	index=18110	-1	060813-SludgeD36_13-18, Cmpd 20900, +MSn(623.32), 51.06 min	CID	623.32	0	3.1334324	3	STAEDIELALDAAHAAAAK	11977590_64_667_+(pre=R,post=W)	89	72	9.027982E-16	3.0146758E-8	0.0	0.0
SD7.mgf	index=116280	-1	060813-SludgeD36_31-36, Cmpd 19173, +MSn(668.3805), 49.84 min	CID	668.3805	0	1.3697716	2	YASIGDIVVATVK	11980964_293_661_-(pre=R,post=D)	73	69	9.063775E-16	2.98749E-8	0.0	0.0
SD7.mgf	index=115414	-1	060813-SludgeD36_31-36, Cmpd 18260, +MSn(897.954), 47.50 min	CID	897.954	0	-0.8156557	2	IGFYNPIATANEESIR	12005456_603_853_-(pre=R,post=I)	196	157	9.069461E-16	3.0128184E-8	0.0	0.0
SD7.mgf	index=92818	-1	060813-SludgeD36_25-30, Cmpd 19599, +MSn(862.41), 50.30 min	CID	862.41	1	-5.6284595	2	ALM+15.995AFPDEDVLLGC+57.021R	12045681_1917_2464_-(pre=R,post=M)	153	123	9.121761E-16	3.0234087E-8	0.0	0.0
SD7.mgf	index=114943	-1	060813-SludgeD36_31-36, Cmpd 17765, +MSn(718.8902), 46.22 min	CID	718.8902	0	-0.84901845	2	QSFSTIEIVGISR	12036109_1_80_+(pre=R,post=-)	116	116	9.124933E-16	3.0076485E-8	0.0	0.0
SD7.mgf	index=68725	-1	060813-SludgeD36_19-24, Cmpd 22192, +MSn(710.87), 55.05 min	CID	710.87	1	-6.0558734	2	NVLTFAGDLWQR	11983502_1_685_+(pre=K,post=A);12043161_674_1758_+(pre=K,post=T)	105	100	9.292962E-16	3.052327E-8	0.0	0.0
SD7.mgf	index=138012	-1	060813-SludgeD36_7-12, Cmpd 17671, +MSn(782.91), 44.36 min	CID	782.91	0	0.5457158	2	AVITVPAYFNDAQR	11945751_1_553_+(pre=R,post=Q);11946059_1_553_-(pre=K,post=Q);11954219_1_578_-(pre=K,post=Q);12045769_1_776_-(pre=K,post=Q)	90	78	9.303681E-16	3.0757477E-8	0.0	0.0
SD7.mgf	index=136460	-1	060813-SludgeD36_7-12, Cmpd 16040, +MSn(777.3718), 40.22 min	CID	777.3718	0	-1.2562344	2	EAYPGDVFYLHSR	11943420_1_546_-(pre=R,post=L);11950855_1_567_-(pre=R,post=L);11971066_1_185_-(pre=R,post=L);11997123_1_782_+(pre=R,post=L);12008465_1_884_+(pre=R,post=L);12025607_1_1017_+(pre=R,post=L)	132	112	9.353903E-16	3.083119E-8	0.0	0.0
SD7.mgf	index=66979	-1	060813-SludgeD36_19-24, Cmpd 20342, +MSn(862.41), 50.26 min	CID	862.41	1	-5.6284595	2	ALM+15.995AFPDEDVLLGC+57.021R	12045681_1917_2464_-(pre=R,post=M)	117	96	9.358062E-16	3.1017304E-8	0.0	0.0
SD7.mgf	index=137474	-1	060813-SludgeD36_7-12, Cmpd 17104, +MSn(655.35), 42.90 min	CID	655.35	0	-7.4506392	3	YNVGAGVNPGPVHVIPFAR	11980638_1_681_+(pre=R,post=Q)	70	52	9.433085E-16	3.1499503E-8	0.0	0.0
SD7.mgf	index=22060	-1	060813-SludgeD36_13-18, Cmpd 25082, +MSn(851.77), 62.02 min	CID	851.77	1	-1.1222402	3	SVDTANIALLVVDATEGVTHQDQR	12047873_1760_2997_-(pre=R,post=L)	150	94	9.465638E-16	3.1780452E-8	0.0	0.0
SD7.mgf	index=115912	-1	060813-SludgeD36_31-36, Cmpd 18786, +MSn(787.42), 48.85 min	CID	787.42	0	6.7436624	2	LDTLPAGDVDFAALR	12046039_2124_2396_+(pre=K,post=A)	99	91	9.49035E-16	3.1455773E-8	0.0	0.0
SD7.mgf	index=60176	-1	060813-SludgeD36_19-24, Cmpd 13164, +MSn(750.36), 33.43 min	CID	750.36	0	0.08134117	2	AQQGLYEYDAVSR	11978766_412_672_+(pre=K,post=L)	104	98	9.505041E-16	3.1329346E-8	0.0	0.0
SD7.mgf	index=142130	-1	060813-SludgeD36_7-12, Cmpd 22054, +MSn(756.35), 55.68 min	CID	756.35	0	-8.069633	3	FAVLTDILGDEDHLGDM+15.995DFK	11968748_1_629_+(pre=R,post=V);11976262_1_661_-(pre=R,post=V)	115	84	9.573999E-16	3.2013208E-8	0.0	0.0
SD7.mgf	index=22040	-1	060813-SludgeD36_13-18, Cmpd 25061, +MSn(737.38), 61.96 min	CID	737.38	2	8.2591715	3	DQDKPFLMPIEDVFSITGR	11946623_1_555_-(pre=R,post=G)	84	67	9.595047E-16	3.2040333E-8	0.0	0.0
SD7.mgf	index=18193	-1	060813-SludgeD36_13-18, Cmpd 20987, +MSn(1006.54), 51.30 min	CID	1006.54	0	1.3946893	2	IGIIQVELSPPTDDPYVR	11986100_1_623_+(pre=K,post=L)	194	152	9.620816E-16	3.207756E-8	0.0	0.0
SD7.mgf	index=22932	-1	060813-SludgeD36_13-18, Cmpd 26021, +MSn(984.53), 64.47 min	CID	984.53	0	-0.43395925	2	LATPDTSIADLIGEVDPIK	11959855_1_596_-(pre=K,post=V);12042743_1_1040_+(pre=K,post=V)	137	121	9.660462E-16	3.2258768E-8	0.0	0.0
SD7.mgf	index=137574	-1	060813-SludgeD36_7-12, Cmpd 17211, +MSn(903.93), 43.17 min	CID	903.93	0	1.2153974	2	GNDYNPDDVESITVLR	11957911_1_589_+(pre=R,post=G)	134	110	9.763733E-16	3.2434514E-8	0.0	0.0
SD7.mgf	index=4425	-1	060813-SludgeD36_13-18, Cmpd 6472, +MSn(643.82), 20.07 min	CID	643.82	0	-0.66361064	2	GISEETTTGVHR	11928101_1_509_+(pre=R,post=L);11932988_1_520_+(pre=K,post=L);11986714_118_715_+(pre=R,post=L)	79	79	9.769566E-16	3.2088707E-8	0.0	0.0
SD7.mgf	index=4180	-1	060813-SludgeD36_13-18, Cmpd 6214, +MSn(643.8185), 19.55 min	CID	643.8185	0	-3.0336487	2	GISEETTTGVHR	11928101_1_509_+(pre=R,post=L);11932988_1_520_+(pre=K,post=L);11986714_118_715_+(pre=R,post=L)	79	79	9.769566E-16	3.2088707E-8	0.0	0.0
SD7.mgf	index=4521	-1	060813-SludgeD36_13-18, Cmpd 6573, +MSn(643.8208), 20.27 min	CID	643.8208	0	0.56880915	2	GISEETTTGVHR	11928101_1_509_+(pre=R,post=L);11932988_1_520_+(pre=K,post=L);11986714_118_715_+(pre=R,post=L)	90	90	9.769566E-16	3.2088707E-8	0.0	0.0
SD7.mgf	index=4585	-1	060813-SludgeD36_13-18, Cmpd 6640, +MSn(884.8948), 20.39 min	CID	884.8948	0	-2.1382043	2	HYAHVDC+57.021PGHADYVK	11938760_1_534_+(pre=R,post=N)	161	104	9.82885E-16	3.257773E-8	0.0	0.0
SD7.mgf	index=67666	-1	060813-SludgeD36_19-24, Cmpd 21069, +MSn(765.41), 52.12 min	CID	765.41	0	-12.758523	2	ALIGPDAVVFDAVSR	12036399_1_517_+(pre=R,post=L)	108	94	9.836949E-16	3.260458E-8	0.0	0.0
SD7.mgf	index=20060	-1	060813-SludgeD36_13-18, Cmpd 22963, +MSn(837.95), 56.42 min	CID	837.95	0	-2.1123166	2	SASFNNVSIAPWLLR	12009187_646_891_-(pre=R,post=G)	100	85	9.884361E-16	3.2761726E-8	0.0	0.0
SD7.mgf	index=55379	-1	060813-SludgeD36_19-24, Cmpd 8096, +MSn(851.69), 23.29 min	CID	851.69	1	4.6847057	3	SSGEDESTVGNPASEGPAASHDADGAH	11932321_248_518_-(pre=R,post=-)	109	61	9.887782E-16	3.326908E-8	0.0	0.0
SD7.mgf	index=106728	-1	060813-SludgeD36_31-36, Cmpd 9081, +MSn(846.887), 25.91 min	CID	846.887	0	-0.7206996	2	SM+15.995M+15.995GATNPADAAPGTIR	11954057_165_577_-(pre=R,post=G)	171	146	9.985843E-16	3.323731E-8	0.0	0.0
SD7.mgf	index=87235	-1	060813-SludgeD36_25-30, Cmpd 13711, +MSn(644.8636), 35.64 min	CID	644.8636	0	7.098663	2	QVATLVAGISSDK	11995873_488_773_-(pre=R,post=A)	74	74	1.0026214E-15	3.3047176E-8	0.0	0.0
SD7.mgf	index=89682	-1	060813-SludgeD36_25-30, Cmpd 16280, +MSn(654.32), 41.79 min	CID	654.32	0	-0.18656053	3	ADTKPDLESTLTDAADAAR	11943134_18_546_-(pre=R,post=R)	60	47	1.0133069E-15	3.383693E-8	0.0	0.0
SD7.mgf	index=19197	-1	060813-SludgeD36_13-18, Cmpd 22051, +MSn(919.48), 54.04 min	CID	919.48	2	0.643668	3	EAGNNPVLVGGDLAAAFNNDKNTLALR	12024675_1_693_+(pre=K,post=N)	109	63	1.0217641E-15	3.4378946E-8	0.0	0.0
SD7.mgf	index=14214	-1	060813-SludgeD36_13-18, Cmpd 16788, +MSn(745.8767), 40.93 min	CID	745.8767	0	-1.6365991	2	GIYPAVDPLDSTSR	11965514_190_617_-(pre=K,post=I);11974918_1_552_+(pre=K,post=L)	112	99	1.0240246E-15	3.3853713E-8	0.0	0.0
SD7.mgf	index=37275	-1	060813-SludgeD36_1-6, Cmpd 11490, +MSn(718.7955), 32.77 min	CID	718.7955	0	-3.4814253	2	FSIM+15.995SEDDYDAK	11927331_1_507_+(pre=K,post=F)	71	66	1.0344868E-15	3.397832E-8	0.0	0.0
SD7.mgf	index=71592	-1	060813-SludgeD36_19-24, Cmpd 25258, +MSn(830.95), 63.10 min	CID	830.95	0	1.3221425	2	ALVENYAAAIEEVLR	12040187_1015_1734_-(pre=K,post=L)	125	114	1.0353592E-15	3.431699E-8	0.0	0.0
SD7.mgf	index=83166	-1	060813-SludgeD36_25-30, Cmpd 9371, +MSn(695.3325), 26.34 min	CID	695.3325	1	-0.6572989	2	TAFALSDDQQHR	11928315_65_509_-(pre=R,post=L)	82	82	1.035606E-15	3.401508E-8	0.0	0.0
SD7.mgf	index=127236	-1	060813-SludgeD36_7-12, Cmpd 6333, +MSn(711.8571), 19.98 min	CID	711.8571	0	-1.0288879	2	AEALHGGLNQQER	12028065_1_869_-(pre=R,post=D)	104	92	1.042076E-15	3.4347632E-8	0.0	0.0
SD7.mgf	index=22177	-1	060813-SludgeD36_13-18, Cmpd 25206, +MSn(783.77), 62.34 min	CID	783.77	1	-2.076622	3	VAGAASVAGAPVLPEVVALAEPFGR	11934594_1_524_+(pre=R,post=A)	100	77	1.0425097E-15	3.5029295E-8	0.0	0.0
SD7.mgf	index=60717	-1	060813-SludgeD36_19-24, Cmpd 13732, +MSn(742.9112), 34.56 min	CID	742.9112	0	5.586689	2	LDVAGPTTVTAGNIR	11997531_1_786_+(pre=R,post=T)	107	89	1.0507011E-15	3.48255E-8	0.0	0.0
SD7.mgf	index=60720	-1	060813-SludgeD36_19-24, Cmpd 13735, +MSn(776.4), 34.57 min	CID	776.4	1	0.6699988	2	FVSM+15.995VTQEPEVIR	11964598_1_613_-(pre=R,post=L);11988214_1_724_+(pre=R,post=L)	76	71	1.0507846E-15	3.463467E-8	0.0	0.0
SD7.mgf	index=61042	-1	060813-SludgeD36_19-24, Cmpd 14073, +MSn(931.46), 35.26 min	CID	931.46	0	-8.714926	2	AIVEAATNYQDPDTVVR	11974614_507_653_-(pre=K,post=V)	179	135	1.0576181E-15	3.520222E-8	0.0	0.0
SD7.mgf	index=58610	-1	060813-SludgeD36_19-24, Cmpd 11516, +MSn(736.3293), 30.14 min	CID	736.3293	0	-7.377255	2	GTM+15.995EDVLTPSYDK	11991036_1_741_-(pre=K,post=A)	79	71	1.0576597E-15	3.486128E-8	0.0	0.0
SD7.mgf	index=119145	-1	060813-SludgeD36_31-36, Cmpd 22223, +MSn(803.42), 57.78 min	CID	803.42	0	-3.5705388	2	AQPNEGSLLFNFIR	11975168_1_600_-(pre=K,post=G)	132	117	1.0698797E-15	3.5369656E-8	0.0	0.0
SD7.mgf	index=131004	-1	060813-SludgeD36_7-12, Cmpd 10297, +MSn(715.34), 27.83 min	CID	715.34	0	1.4504979	2	IGYGNSVYQGSER	11971384_1_639_+(pre=R,post=Y)	102	91	1.0725041E-15	3.5350563E-8	0.0	0.0
SD7.mgf	index=140279	-1	060813-SludgeD36_7-12, Cmpd 20077, +MSn(809.45), 50.54 min	CID	809.45	1	-6.9777765	2	VLEGALIAAYAVSSPR	12017153_1_503_-(pre=R,post=V)	123	113	1.0831509E-15	3.59816E-8	0.0	0.0
SD7.mgf	index=88398	-1	060813-SludgeD36_25-30, Cmpd 14932, +MSn(895.426), 38.46 min	CID	895.426	0	-6.4073052	2	QSEVLQAEADSLTENR	12040219_1204_1737_-(pre=R,post=E)	188	159	1.0846282E-15	3.6030674E-8	0.0	0.0
SD7.mgf	index=139341	-1	060813-SludgeD36_7-12, Cmpd 19084, +MSn(845.44), 47.98 min	CID	845.44	1	-2.852078	2	QVDFVTLPGDEIEVK	11936532_320_528_+(pre=K,post=L);11939172_1_535_+(pre=K,post=L)	112	95	1.0847938E-15	3.5955505E-8	0.0	0.0
SD7.mgf	index=143429	-1	060813-SludgeD36_7-12, Cmpd 23429, +MSn(563.95), 59.30 min	CID	563.95	1	-0.9372872	3	DEALEALADAVDTSIR	11942966_1_545_+(pre=R,post=T)	84	77	1.0911717E-15	3.6248046E-8	0.0	0.0
SD7.mgf	index=137543	-1	060813-SludgeD36_7-12, Cmpd 17178, +MSn(820.06), 43.09 min	CID	820.06	2	10.777821	3	GSTTVLSDGAESGDNGWSLDGFKR	11957687_1_589_+(pre=K,post=T)	108	72	1.0988342E-15	3.6892864E-8	0.0	0.0
SD7.mgf	index=55439	-1	060813-SludgeD36_19-24, Cmpd 8160, +MSn(553.93), 23.41 min	CID	553.93	1	-4.92331	3	M+15.995GHAGALISGGADTADAK	11927383_26_507_-(pre=R,post=L);12030209_1_196_+(pre=R,post=L)	84	72	1.099404E-15	3.6656136E-8	0.0	0.0
SD7.mgf	index=91000	-1	060813-SludgeD36_25-30, Cmpd 17676, +MSn(712.873), 45.35 min	CID	712.873	0	-2.3116956	2	GQYFDVITPISGK	11996257_1_675_-(pre=K,post=P)	52	48	1.1012002E-15	3.629641E-8	0.0	0.0
SD7.mgf	index=65854	-1	060813-SludgeD36_19-24, Cmpd 19152, +MSn(796.45), 47.25 min	CID	796.45	1	2.7235508	2	VGIVGGTGYTGVELLR	12037493_1310_1564_+(pre=K,post=L)	117	97	1.1037504E-15	3.6665902E-8	0.0	0.0
SD7.mgf	index=60332	-1	060813-SludgeD36_19-24, Cmpd 13328, +MSn(784.425), 33.77 min	CID	784.425	0	-0.77808726	2	VLAVQGSVADPAVADR	11935012_33_525_+(pre=R,post=A)	138	111	1.1064704E-15	3.675626E-8	0.0	0.0
SD7.mgf	index=91074	-1	060813-SludgeD36_25-30, Cmpd 17754, +MSn(841.96), 45.56 min	CID	841.96	1	-8.158868	2	LLDQGQAGDNVGILLR	11997171_1_740_+(pre=K,post=G)	171	144	1.1119207E-15	3.6937312E-8	0.0	0.0
SD7.mgf	index=69191	-1	060813-SludgeD36_19-24, Cmpd 22685, +MSn(662), 56.35 min	CID	662.0	1	0.124052726	3	ELAAFAQFASDLDEATRK	11945215_48_551_-(pre=R,post=Q);11978238_1_378_+(pre=R,post=Q)	140	117	1.1243637E-15	3.7488338E-8	0.0	0.0
SD7.mgf	index=137222	-1	060813-SludgeD36_7-12, Cmpd 16840, +MSn(642.31), 42.23 min	CID	642.31	1	-5.9568405	3	YATDGGVHYGGPFLDNIK	12035847_1_957_+(pre=R,post=V)	76	60	1.12913E-15	3.7647258E-8	0.0	0.0
SD7.mgf	index=59169	-1	060813-SludgeD36_19-24, Cmpd 12106, +MSn(809.889), 31.36 min	CID	809.889	0	-0.07536237	2	VYTTSASAFNSSEVR	11924459_102_500_+(pre=K,post=G)	181	144	1.1340799E-15	3.758909E-8	0.0	0.0
SD7.mgf	index=11119	-1	060813-SludgeD36_13-18, Cmpd 13523, +MSn(784.3636), 33.97 min	CID	784.3636	0	-7.0032897	2	GDVPM+15.995EEFIATQSK	12038903_1_1041_+(pre=R,post=V)	65	57	1.1488322E-15	3.797978E-8	0.0	0.0
SD7.mgf	index=58787	-1	060813-SludgeD36_19-24, Cmpd 11703, +MSn(736.3315), 30.52 min	CID	736.3315	0	-4.3931966	2	GTM+15.995EDVLTPSYDK	11991036_1_741_-(pre=K,post=A)	90	83	1.1588702E-15	3.8197257E-8	0.0	0.0
SD7.mgf	index=133711	-1	060813-SludgeD36_7-12, Cmpd 13153, +MSn(882.4592), 33.73 min	CID	882.4592	0	2.0749497	2	EFGVEANVGKPQVAYR	11998379_1_792_+(pre=R,post=E)	166	135	1.1598174E-15	3.8528416E-8	0.0	0.0
SD7.mgf	index=53022	-1	060813-SludgeD36_19-24, Cmpd 5617, +MSn(643.311), 18.24 min	CID	643.311	0	1.1385205	2	QVVPAASNDDNR	11977056_1_639_-(pre=R,post=L);11987932_1_722_+(pre=R,post=L)	97	92	1.1635617E-15	3.8217863E-8	0.0	0.0
SD7.mgf	index=116357	-1	060813-SludgeD36_31-36, Cmpd 19254, +MSn(668.3787), 50.04 min	CID	668.3787	0	-1.2784535	2	YASIGDIVVATVK	11980964_293_661_-(pre=R,post=D)	89	87	1.1710289E-15	3.8598017E-8	0.0	0.0
SD7.mgf	index=59871	-1	060813-SludgeD36_19-24, Cmpd 12844, +MSn(660.85), 32.79 min	CID	660.85	0	1.4777392	2	YGITSNALAPSAR	12027709_443_988_-(pre=R,post=T)	82	81	1.1725821E-15	3.8649215E-8	0.0	0.0
SD7.mgf	index=142216	-1	060813-SludgeD36_7-12, Cmpd 22146, +MSn(602.3128), 55.92 min	CID	602.3128	0	-5.674708	3	EGLNVLQYFISTHGAR	11957309_1_587_+(pre=-,post=K)	103	93	1.178929E-15	3.916329E-8	0.0	0.0
SD7.mgf	index=19507	-1	060813-SludgeD36_13-18, Cmpd 22379, +MSn(797.9071), 54.90 min	CID	797.9071	0	-2.677285	2	GETIAYDTLLNAWK	12023187_1_74_+(pre=K,post=N);12036933_1_220_+(pre=K,post=N)	75	69	1.1793253E-15	3.898787E-8	0.0	0.0
SD7.mgf	index=6138	-1	060813-SludgeD36_13-18, Cmpd 8281, +MSn(750.36), 23.60 min	CID	750.36	0	-5.287148	2	NIM+15.995ANHVAAIC+57.021NR	11938816_1_534_-(pre=R,post=N)	107	96	1.1810793E-15	3.8929286E-8	0.0	0.0
SD7.mgf	index=94751	-1	060813-SludgeD36_25-30, Cmpd 21636, +MSn(710.8727), 55.64 min	CID	710.8727	0	-3.5202262	2	TENYAEALLGLAR	11972250_550_643_+(pre=R,post=A);12033489_1_94_-(pre=R,post=A)	117	116	1.1860961E-15	3.9094644E-8	0.0	0.0
SD7.mgf	index=137009	-1	060813-SludgeD36_7-12, Cmpd 16616, +MSn(548.651), 41.66 min	CID	548.651	0	1.1124599	3	EGFELTVGKPQVLVK	12026221_1_1161_+(pre=R,post=E)	56	45	1.2080514E-15	4.0040874E-8	0.0	0.0
SD7.mgf	index=92634	-1	060813-SludgeD36_25-30, Cmpd 19406, +MSn(766.9314), 49.80 min	CID	766.9314	0	-1.0345856	2	VIVEYLDTLSPVGK	11924967_226_501_+(pre=R,post=L);12040343_377_991_+(pre=R,post=L)	90	82	1.2112155E-15	4.0042142E-8	0.0	0.0
SD7.mgf	index=18824	-1	060813-SludgeD36_13-18, Cmpd 21659, +MSn(723.36), 53.03 min	CID	723.36	0	4.6407723	2	SFGFTVFDEQLR	12044319_575_2208_-(pre=R,post=Y)	88	88	1.2176947E-15	3.999589E-8	0.0	0.0
SD7.mgf	index=42498	-1	060813-SludgeD36_1-6, Cmpd 16985, +MSn(895.95), 46.85 min	CID	895.95	0	0.47686398	2	SYELPDGQVITIGNER	11957153_105_587_-(pre=K,post=F)	75	71	1.2203529E-15	4.0539366E-8	0.0	0.0
SD7.mgf	index=70052	-1	060813-SludgeD36_19-24, Cmpd 23598, +MSn(921.5089), 58.76 min	CID	921.5089	0	-0.79480654	2	GNTTIGAIPIDAIFSPVR	11997531_1_786_+(pre=K,post=R)	147	122	1.2205302E-15	4.0694704E-8	0.0	0.0
SD7.mgf	index=21834	-1	060813-SludgeD36_13-18, Cmpd 24843, +MSn(653.34), 61.39 min	CID	653.34	0	-0.18684037	3	FLSQPFFVAEVFTGSPGK	11945389_184_552_-(pre=K,post=Y)	77	60	1.2218185E-15	4.073766E-8	0.0	0.0
SD7.mgf	index=60025	-1	060813-SludgeD36_19-24, Cmpd 13005, +MSn(824.41), 33.12 min	CID	824.41	0	9.328491	2	EQPQVVITYGDDQR	12036605_1_676_+(pre=R,post=A)	98	82	1.2243679E-15	4.047695E-8	0.0	0.0
SD7.mgf	index=67600	-1	060813-SludgeD36_19-24, Cmpd 20998, +MSn(792.96), 51.94 min	CID	792.96	1	-1.3465213	2	AGIATLTLVQAAELGR	12027709_443_988_-(pre=K,post=Y)	134	121	1.22623E-15	4.0734598E-8	0.0	0.0
SD7.mgf	index=23067	-1	060813-SludgeD36_13-18, Cmpd 26164, +MSn(983.49), 64.85 min	CID	983.49	0	-3.9097497	2	LPFDVDELAETYLGEVR	11950385_1_566_+(pre=R,post=D)	157	131	1.227177E-15	4.084589E-8	0.0	0.0
SD7.mgf	index=128239	-1	060813-SludgeD36_7-12, Cmpd 7391, +MSn(627.7907), 22.11 min	CID	627.7907	0	-0.6805545	2	DYYGTVSHNAK	11999849_1_804_+(pre=R,post=A)	74	73	1.2304393E-15	4.024772E-8	0.0	0.0
SD7.mgf	index=36957	-1	060813-SludgeD36_1-6, Cmpd 11156, +MSn(945.48), 31.97 min	CID	945.48	0	4.002406	2	ELADTTSEVAGAGVTVNQK	11929535_1_512_-(pre=R,post=A)	130	102	1.2322601E-15	4.114834E-8	0.0	0.0
SD7.mgf	index=71102	-1	060813-SludgeD36_19-24, Cmpd 24727, +MSn(604.35), 61.72 min	CID	604.35	0	4.4437146	3	VIATDVISALESGIAPVR	12013707_1_946_+(pre=R,post=V)	97	85	1.2398805E-15	4.1339877E-8	0.0	0.0
SD7.mgf	index=20914	-1	060813-SludgeD36_13-18, Cmpd 23863, +MSn(1060.53), 58.81 min	CID	1060.53	1	-9.643363	2	SATQVTDEVLAAGSDLVMVGR	12026321_1_813_-(pre=R,post=A)	143	101	1.2415601E-15	4.1564615E-8	0.0	0.0
SD7.mgf	index=110315	-1	060813-SludgeD36_31-36, Cmpd 12901, +MSn(710.8621), 34.32 min	CID	710.8621	0	-0.68688554	2	RGDLVEVADGYAR	11953313_1_251_-(pre=K,post=N);12038117_183_632_+(pre=K,post=N)	103	99	1.2484063E-15	4.1148436E-8	0.0	0.0
SD7.mgf	index=62872	-1	060813-SludgeD36_19-24, Cmpd 15995, +MSn(698.01), 39.41 min	CID	698.01	1	2.2172606	3	M+15.995HYFTDAAQNAAAPLGGIAR	11933306_1_520_-(pre=K,post=K)	132	89	1.2499614E-15	4.1795776E-8	0.0	0.0
SD7.mgf	index=85004	-1	060813-SludgeD36_25-30, Cmpd 11365, +MSn(751.98), 30.63 min	CID	751.98	0	-5.438088	3	EQGDTQFDEESGEGDGVAVER	12040219_1204_1737_-(pre=R,post=E)	97	69	1.2558728E-15	4.204377E-8	0.0	0.0
SD7.mgf	index=67369	-1	060813-SludgeD36_19-24, Cmpd 20755, +MSn(867.44), 51.32 min	CID	867.44	0	-9.850638	2	IIYAGYFPAGLTYER	12048023_2398_2934_-(pre=K,post=I)	121	94	1.2582319E-15	4.170411E-8	0.0	0.0
SD7.mgf	index=14832	-1	060813-SludgeD36_13-18, Cmpd 17437, +MSn(769.3786), 42.50 min	CID	769.3786	0	-2.221248	2	WIDSEFQPSTLSK	11936272_144_528_+(pre=K,post=D);11993270_1_310_-(pre=K,post=D)	80	66	1.264088E-15	4.166532E-8	0.0	0.0
SD7.mgf	index=77874	-1	060813-SludgeD36_25-30, Cmpd 3771, +MSn(442.2035), 13.76 min	CID	442.2035	0	-0.82814956	4	HGFGGVM+15.995QSTHGQHNR	12028551_434_1039_+(pre=R,post=L)	64	54	1.2662218E-15	4.20631E-8	0.0	0.0
SD7.mgf	index=19257	-1	060813-SludgeD36_13-18, Cmpd 22114, +MSn(677.42), 54.21 min	CID	677.42	0	-10.181132	2	TTTVAGIPLLIVR	12015725_1_574_-(pre=R,post=G)	75	75	1.266805E-15	4.1754873E-8	0.0	0.0
SD7.mgf	index=139983	-1	060813-SludgeD36_7-12, Cmpd 19765, +MSn(803.43), 49.73 min	CID	803.43	2	10.803716	2	QVADLIEQISSSASR	11965904_103_618_-(pre=R,post=E);12016079_333_979_-(pre=R,post=E)	137	124	1.2673836E-15	4.2007443E-8	0.0	0.0
SD7.mgf	index=66627	-1	060813-SludgeD36_19-24, Cmpd 19972, +MSn(852.45), 49.31 min	CID	852.45	1	-2.2554786	2	LLADLSPVM+15.995DVDSLAK	12048865_1_527_+(pre=R,post=M)	77	57	1.27151E-15	4.223877E-8	0.0	0.0
SD7.mgf	index=140039	-1	060813-SludgeD36_7-12, Cmpd 19824, +MSn(996.01), 49.89 min	CID	996.01	1	-1.6849805	2	DIASLGIYPAVDPLDSTSR	11958335_119_591_-(pre=R,post=Q)	182	137	1.2726069E-15	4.249562E-8	0.0	0.0
SD7.mgf	index=63204	-1	060813-SludgeD36_19-24, Cmpd 16344, +MSn(518.5835), 40.25 min	CID	518.5835	0	-1.5300444	3	EAYPGDVFYLHSR	11943420_1_546_-(pre=R,post=L);11950855_1_567_-(pre=R,post=L);11971066_1_185_-(pre=R,post=L);11997123_1_782_+(pre=R,post=L);12008465_1_884_+(pre=R,post=L);12025607_1_1017_+(pre=R,post=L)	68	65	1.2803402E-15	4.2201002E-8	0.0	0.0
SD7.mgf	index=13603	-1	060813-SludgeD36_13-18, Cmpd 16134, +MSn(777.88), 39.42 min	CID	777.88	1	7.1069293	2	EAYPGDVFYLHSR	11943420_1_546_-(pre=R,post=L);11950855_1_567_-(pre=R,post=L);11971066_1_185_-(pre=R,post=L);11997123_1_782_+(pre=R,post=L);12008465_1_884_+(pre=R,post=L);12025607_1_1017_+(pre=R,post=L)	106	88	1.2811547E-15	4.222785E-8	0.0	0.0
SD7.mgf	index=66515	-1	060813-SludgeD36_19-24, Cmpd 19852, +MSn(767.4), 49.01 min	CID	767.4	2	-3.8457012	3	FAVAGLSGGGPYTLAVAHELPDR	12026627_1_617_-(pre=R,post=V)	81	55	1.286121E-15	4.314368E-8	0.0	0.0
SD7.mgf	index=64735	-1	060813-SludgeD36_19-24, Cmpd 17966, +MSn(679.33), 44.27 min	CID	679.33	0	1.7070789	3	TLEAASHFAENYDELVAR	11995281_1_591_+(pre=K,post=G)	94	78	1.2917809E-15	4.3070333E-8	0.0	0.0
SD7.mgf	index=114718	-1	060813-SludgeD36_31-36, Cmpd 17528, +MSn(942.52), 45.61 min	CID	942.52	1	-4.8258567	2	TIIVGYVPNPQGDAALVR	11986908_349_716_+(pre=-,post=A)	160	128	1.2974949E-15	4.326085E-8	0.0	0.0
SD7.mgf	index=133726	-1	060813-SludgeD36_7-12, Cmpd 13169, +MSn(647.3621), 33.76 min	CID	647.3621	0	0.6599805	2	NNPVLIGEPGVGK	11954905_1_580_+(pre=-,post=T);11996355_1_634_-(pre=K,post=T)	72	67	1.306846E-15	4.307465E-8	0.0	0.0
SD7.mgf	index=85495	-1	060813-SludgeD36_25-30, Cmpd 11884, +MSn(602.813), 31.74 min	CID	602.813	0	-1.8225069	2	FAGEPGVEGTLK	12044977_1_293_+(pre=R,post=V)	52	52	1.3109987E-15	4.3060517E-8	0.0	0.0
SD7.mgf	index=106932	-1	060813-SludgeD36_31-36, Cmpd 9295, +MSn(847.38), 26.36 min	CID	847.38	1	-10.989427	2	SM+15.995M+15.995GATNPADAAPGTIR	11954057_165_577_-(pre=R,post=G)	113	95	1.3136138E-15	4.372289E-8	0.0	0.0
SD7.mgf	index=138169	-1	060813-SludgeD36_7-12, Cmpd 17837, +MSn(718.3802), 44.79 min	CID	718.3802	0	-0.594735	2	FTQAGSEVSALLGR	12007226_1_871_+(pre=R,post=M)	103	89	1.3141496E-15	4.3445088E-8	0.0	0.0
SD7.mgf	index=21901	-1	060813-SludgeD36_13-18, Cmpd 24913, +MSn(881.99), 61.57 min	CID	881.99	1	-9.311638	2	PGPLIGLAEQLQEQLR	12037911_227_1590_+(pre=K,post=T)	120	100	1.3171591E-15	4.3755204E-8	0.0	0.0
SD7.mgf	index=58266	-1	060813-SludgeD36_19-24, Cmpd 11155, +MSn(819.9057), 29.39 min	CID	819.9057	0	-2.5310106	2	VGAAYQSVDSATGVASR	11947779_1_558_+(pre=K,post=G)	169	146	1.3246409E-15	4.408992E-8	0.0	0.0
SD7.mgf	index=19602	-1	060813-SludgeD36_13-18, Cmpd 22480, +MSn(804.41), 55.16 min	CID	804.41	1	9.818305	3	ERLEYLLDEGSFNELDQLAR	11935164_230_525_+(pre=R,post=S);12038591_1_339_-(pre=R,post=S)	77	54	1.3259763E-15	4.4337536E-8	0.0	0.0
SD7.mgf	index=39592	-1	060813-SludgeD36_1-6, Cmpd 13932, +MSn(817.43), 38.88 min	CID	817.43	1	-6.013072	2	STGPYSLVTQQPLGGK	11942032_1_543_+(pre=R,post=A);11950181_1_565_+(pre=R,post=-)	102	90	1.3276611E-15	4.4104077E-8	0.0	0.0
SD7.mgf	index=117037	-1	060813-SludgeD36_31-36, Cmpd 19968, +MSn(814.4004), 51.89 min	CID	814.4004	0	-1.7237297	2	GADILAYELYSDAAR	12042529_1518_1966_-(pre=K,post=A)	119	114	1.3282372E-15	4.4024436E-8	0.0	0.0
SD7.mgf	index=131033	-1	060813-SludgeD36_7-12, Cmpd 10327, +MSn(857.44), 27.89 min	CID	857.44	0	12.385996	2	VAAAASVGDAEIAGNNQR	12012929_1_441_-(pre=R,post=R)	130	101	1.3311132E-15	4.4381746E-8	0.0	0.0
SD7.mgf	index=136913	-1	060813-SludgeD36_7-12, Cmpd 16515, +MSn(1039.53), 41.40 min	CID	1039.53	1	-3.1417034	2	NSTQSVTVAPGASNVALFDAK	12035115_1_789_-(pre=K,post=L)	125	92	1.3347248E-15	4.4683556E-8	0.0	0.0
SD7.mgf	index=64610	-1	060813-SludgeD36_19-24, Cmpd 17833, +MSn(711.39), 43.94 min	CID	711.39	0	-7.206899	3	YVASIRPDLVASVTSVGGVNK	12006158_45_860_-(pre=R,post=G)	100	74	1.3392263E-15	4.483426E-8	0.0	0.0
SD7.mgf	index=69630	-1	060813-SludgeD36_19-24, Cmpd 23148, +MSn(713.38), 57.58 min	CID	713.38	0	-9.240147	3	KPELDAQLVAESIAQQLER	12001994_420_822_+(pre=R,post=R)	95	75	1.3411715E-15	4.4785175E-8	0.0	0.0
SD7.mgf	index=134160	-1	060813-SludgeD36_7-12, Cmpd 13624, +MSn(860.91), 34.70 min	CID	860.91	0	-4.8918066	2	FLEAM+15.995AAGLNGPEAEGK	12023889_1_521_+(pre=R,post=D)	95	76	1.3502136E-15	4.4941093E-8	0.0	0.0
SD7.mgf	index=92115	-1	060813-SludgeD36_25-30, Cmpd 18859, +MSn(825.958), 48.39 min	CID	825.958	0	1.5518225	2	VQVPEDDLAVPSLIR	11947525_2_481_-(pre=R,post=V)	140	126	1.3661833E-15	4.5282157E-8	0.0	0.0
SD7.mgf	index=139450	-1	060813-SludgeD36_7-12, Cmpd 19200, +MSn(930.98), 48.28 min	CID	930.98	0	-9.375009	2	AAGAVEQLVIEQEFGTAK	11955861_1_583_+(pre=R,post=V)	106	90	1.3664099E-15	4.5558604E-8	0.0	0.0
SD7.mgf	index=13853	-1	060813-SludgeD36_13-18, Cmpd 16409, +MSn(518.5841), 40.05 min	CID	518.5841	0	-0.3530872	3	EAYPGDVFYLHSR	11943420_1_546_-(pre=R,post=L);11950855_1_567_-(pre=R,post=L);11971066_1_185_-(pre=R,post=L);11997123_1_782_+(pre=R,post=L);12008465_1_884_+(pre=R,post=L);12025607_1_1017_+(pre=R,post=L)	124	108	1.3734979E-15	4.5271555E-8	0.0	0.0
SD7.mgf	index=142870	-1	060813-SludgeD36_7-12, Cmpd 22837, +MSn(889.4586), 57.74 min	CID	889.4586	0	-1.0979279	2	FSDQIAGDPFIALVER	11962394_1_605_+(pre=R,post=G)	172	146	1.3742988E-15	4.565335E-8	0.0	0.0
SD7.mgf	index=52313	-1	060813-SludgeD36_19-24, Cmpd 4867, +MSn(624.3009), 16.46 min	CID	624.3009	0	-2.346369	2	ASQQAGSLSGGER	11990914_1_625_+(pre=R,post=Q);11991058_1_741_+(pre=R,post=Q)	111	107	1.3763002E-15	4.536392E-8	0.0	0.0
SD7.mgf	index=138035	-1	060813-SludgeD36_7-12, Cmpd 17695, +MSn(614.98), 44.42 min	CID	614.98	0	3.3744226	3	LEAATAAAEQAEALAQER	11973390_1_648_+(pre=R,post=R)	74	62	1.3900505E-15	4.6346823E-8	0.0	0.0
SD7.mgf	index=138818	-1	060813-SludgeD36_7-12, Cmpd 18527, +MSn(896.45), 46.55 min	CID	896.45	1	-1.3953563	2	SYELPDGQVITIGNER	11957153_105_587_-(pre=K,post=F)	133	110	1.4017309E-15	4.656463E-8	0.0	0.0
SD7.mgf	index=68734	-1	060813-SludgeD36_19-24, Cmpd 22202, +MSn(1194.58), 55.08 min	CID	1194.58	2	3.1210897	2	GAGVTNETWLLGASM+15.995PFGASEFK	12027323_53_997_-(pre=K,post=A)	155	105	1.4288503E-15	4.793162E-8	0.0	0.0
SD7.mgf	index=55568	-1	060813-SludgeD36_19-24, Cmpd 8296, +MSn(510.58), 23.70 min	CID	510.58	0	-3.1678221	3	GASSAASAASATVDHAR	11954733_1_320_+(pre=R,post=T)	86	75	1.4288662E-15	4.7559E-8	0.0	0.0
SD7.mgf	index=68649	-1	060813-SludgeD36_19-24, Cmpd 22110, +MSn(893.96), 54.84 min	CID	893.96	0	-5.2571507	2	ELVLFADDLPVAEAER	12044579_98_937_-(pre=K,post=L)	152	127	1.4298364E-15	4.7498276E-8	0.0	0.0
SD7.mgf	index=2740	-1	060813-SludgeD36_13-18, Cmpd 4698, +MSn(441.5588), 16.13 min	CID	441.5588	0	-1.1058112	3	M+15.995AHLHTEAAVAR	12001764_1_449_+(pre=K,post=A);12017809_558_1005_-(pre=K,post=A)	101	98	1.4346925E-15	4.712331E-8	0.0	0.0
SD7.mgf	index=142864	-1	060813-SludgeD36_7-12, Cmpd 22830, +MSn(1109.52), 57.72 min	CID	1109.52	0	-2.640493	2	SDYPNQVNNALC+57.021FPYIFR	11998315_1_792_-(pre=R,post=G);12017801_1_1005_+(pre=R,post=G)	132	110	1.4366222E-15	4.7899608E-8	0.0	0.0
SD7.mgf	index=42153	-1	060813-SludgeD36_1-6, Cmpd 16622, +MSn(817.45), 45.91 min	CID	817.45	1	9.153488	2	TLILYNDAPAAFPAR	12025485_1_1144_+(pre=K,post=V)	90	79	1.4412811E-15	4.7771277E-8	0.0	0.0
SD7.mgf	index=109791	-1	060813-SludgeD36_31-36, Cmpd 12351, +MSn(483.93), 33.08 min	CID	483.93	1	10.645371	3	TFIIC+57.021KPDAVER	11954057_165_577_-(pre=R,post=N)	65	63	1.4415611E-15	4.7348912E-8	0.0	0.0
SD7.mgf	index=18366	-1	060813-SludgeD36_13-18, Cmpd 21169, +MSn(820.43), 51.77 min	CID	820.43	0	0.89273006	2	LM+15.995TDPFVGQLTFVR	11998379_1_792_+(pre=K,post=V);12006406_1_862_-(pre=K,post=V)	127	102	1.4550671E-15	4.8103747E-8	0.0	0.0
SD7.mgf	index=117994	-1	060813-SludgeD36_31-36, Cmpd 20974, +MSn(780.92), 54.53 min	CID	780.92	0	-3.4389408	2	ILGFAALTVVGDGDGR	11948815_1_422_+(pre=R,post=V)	95	89	1.4677998E-15	4.8759397E-8	0.0	0.0
SD7.mgf	index=7911	-1	060813-SludgeD36_13-18, Cmpd 10147, +MSn(803.89), 27.24 min	CID	803.89	1	-1.328202	2	VVGTVATDVTGDSGGDR	12048811_3111_4026_+(pre=R,post=G)	100	86	1.4781433E-15	4.919916E-8	0.0	0.0
SD7.mgf	index=16778	-1	060813-SludgeD36_13-18, Cmpd 19498, +MSn(1000.99), 47.56 min	CID	1000.99	1	-6.25196	2	EAEASTEEVIDLIPAEQR	11946933_1_556_+(pre=R,post=Q)	143	118	1.4785227E-15	4.9296645E-8	0.0	0.0
SD7.mgf	index=91547	-1	060813-SludgeD36_25-30, Cmpd 18253, +MSn(719.37), 46.84 min	CID	719.37	0	-3.139266	2	VAFPVSIYDAEAR	12037051_1187_1543_-(pre=K,post=S)	120	106	1.4854359E-15	4.8961112E-8	0.0	0.0
SD7.mgf	index=54004	-1	060813-SludgeD36_19-24, Cmpd 6649, +MSn(884.89), 20.38 min	CID	884.89	0	-7.5182023	2	HYAHVDC+57.021PGHADYVK	11938760_1_534_+(pre=R,post=N)	155	100	1.4878322E-15	4.9314213E-8	0.0	0.0
SD7.mgf	index=13928	-1	060813-SludgeD36_13-18, Cmpd 16487, +MSn(501.95), 40.23 min	CID	501.95	1	-0.2622359	3	LPVHLTDPVDQLR	12023185_1_993_-(pre=R,post=A)	76	72	1.4955301E-15	4.9293828E-8	0.0	0.0
SD7.mgf	index=85446	-1	060813-SludgeD36_25-30, Cmpd 11832, +MSn(810.39), 31.63 min	CID	810.39	1	-0.86536855	2	VYTTSASAFNSSEVR	11924459_102_500_+(pre=K,post=G)	120	97	1.507358E-15	4.9961397E-8	0.0	0.0
SD7.mgf	index=84430	-1	060813-SludgeD36_25-30, Cmpd 10741, +MSn(703.34), 29.22 min	CID	703.34	0	-0.86778945	2	M+15.995PDNSTQLGSALR	12041247_1034_1723_+(pre=K,post=S)	92	86	1.533914E-15	5.055899E-8	0.0	0.0
SD7.mgf	index=139394	-1	060813-SludgeD36_7-12, Cmpd 19141, +MSn(834.95), 48.13 min	CID	834.95	0	13.377547	2	NPADPAVQEAFLLGAR	11991936_1_746_+(pre=R,post=I)	112	86	1.5351815E-15	5.0997773E-8	0.0	0.0
SD7.mgf	index=3333	-1	060813-SludgeD36_13-18, Cmpd 5324, +MSn(643.8192), 17.67 min	CID	643.8192	0	-1.8960304	2	GVTEETTTGVHR	11951063_1_568_-(pre=K,post=L)	94	91	1.545448E-15	5.076114E-8	0.0	0.0
SD7.mgf	index=110387	-1	060813-SludgeD36_31-36, Cmpd 12977, +MSn(642.3469), 34.49 min	CID	642.3469	0	0.8551716	2	WVNVGVPAQGTR	12047625_398_829_+(pre=R,post=Y)	81	73	1.5538751E-15	5.1037933E-8	0.0	0.0
SD7.mgf	index=70339	-1	060813-SludgeD36_19-24, Cmpd 23905, +MSn(975.51), 59.56 min	CID	975.51	0	-12.2005005	2	SLSM+15.995EPFLASAVLAGTALR	12038367_480_1115_+(pre=R,post=L)	116	93	1.5548622E-15	5.1920853E-8	0.0	0.0
SD7.mgf	index=142872	-1	060813-SludgeD36_7-12, Cmpd 22839, +MSn(722.38), 57.74 min	CID	722.38	0	-4.3935523	3	QIVGVSAALIPFLEHDDANR	11926537_1_505_-(pre=-,post=A)	102	81	1.5697362E-15	5.2488296E-8	0.0	0.0
SD7.mgf	index=138416	-1	060813-SludgeD36_7-12, Cmpd 18101, +MSn(813.42), 45.46 min	CID	813.42	1	-7.705864	3	FAPENPKPIEITDPVEITVDGR	11944644_1_459_-(pre=R,post=T);11987474_1_218_-(pre=R,post=T)	79	50	1.5992486E-15	5.359642E-8	0.0	0.0
SD7.mgf	index=17564	-1	060813-SludgeD36_13-18, Cmpd 20326, +MSn(741.9102), 49.62 min	CID	741.9102	0	4.6070056	2	TNLPGVWAVGDVVR	11950333_8_566_-(pre=R,post=G);12002558_1_827_-(pre=K,post=G)	83	74	1.6001832E-15	5.2901207E-8	0.0	0.0
SD7.mgf	index=88076	-1	060813-SludgeD36_25-30, Cmpd 14594, +MSn(895.9764), 37.66 min	CID	895.9764	0	-0.817456	2	VLVVGNPANTNAYIAM+15.995K	11968568_139_628_+(pre=K,post=S)	81	64	1.602352E-15	5.3333377E-8	0.0	0.0
SD7.mgf	index=140219	-1	060813-SludgeD36_7-12, Cmpd 20014, +MSn(778.05), 50.38 min	CID	778.05	2	-12.7434435	3	DTTLVIPTAFC+57.021SYTGEALDKK	11932097_1_518_-(pre=R,post=T)	97	62	1.6163919E-15	5.4113134E-8	0.0	0.0
SD7.mgf	index=42448	-1	060813-SludgeD36_1-6, Cmpd 16933, +MSn(820.8814), 46.72 min	CID	820.8814	0	-1.7844735	2	M+15.995LQEAVDSLFDNSR	11937726_1_531_+(pre=R,post=-)	132	121	1.6181021E-15	5.3493597E-8	0.0	0.0
SD7.mgf	index=112593	-1	060813-SludgeD36_31-36, Cmpd 15293, +MSn(696.38), 39.92 min	CID	696.38	1	12.061716	2	AKDAGIEAVVFDR	11939628_104_478_+(pre=R,post=G)	73	70	1.6344403E-15	5.3872416E-8	0.0	0.0
SD7.mgf	index=59235	-1	060813-SludgeD36_19-24, Cmpd 12176, +MSn(729.85), 31.49 min	CID	729.85	0	-5.4357247	2	GVANVEEIC+57.021GASPR	12007164_78_870_+(pre=R,post=M)	88	82	1.6575656E-15	5.479824E-8	0.0	0.0
SD7.mgf	index=55603	-1	060813-SludgeD36_19-24, Cmpd 8332, +MSn(750.86), 23.78 min	CID	750.86	1	-7.5226164	2	NIM+15.995ANHVAAIC+57.021NR	11938816_1_534_-(pre=R,post=N)	92	80	1.6579064E-15	5.4645877E-8	0.0	0.0
SD7.mgf	index=143470	-1	060813-SludgeD36_7-12, Cmpd 23474, +MSn(756.9079), 59.41 min	CID	756.9079	0	-2.9029415	2	NLADLIQNISNAAR	12007505_544_873_-(pre=R,post=Q)	148	140	1.6636658E-15	5.499991E-8	0.0	0.0
SD7.mgf	index=132442	-1	060813-SludgeD36_7-12, Cmpd 11820, +MSn(783.86), 31.03 min	CID	783.86	0	6.1513624	2	ASTGFDPDTSNIGER	11996369_1_777_+(pre=K,post=K)	108	90	1.6655494E-15	5.520465E-8	0.0	0.0
SD7.mgf	index=65601	-1	060813-SludgeD36_19-24, Cmpd 18883, +MSn(826.41), 46.58 min	CID	826.41	0	1.033982	3	LAGPTGYGESRPLEALGDAFPAC+57.021K	12034111_757_882_-(pre=R,post=S)	128	78	1.6691991E-15	5.6042612E-8	0.0	0.0
SD7.mgf	index=109417	-1	060813-SludgeD36_31-36, Cmpd 11958, +MSn(766.41), 32.22 min	CID	766.41	0	-6.6098886	2	GGQANPAPPIGPALGSK	11964402_30_476_+(pre=K,post=G)	88	75	1.6776981E-15	5.5841227E-8	0.0	0.0
SD7.mgf	index=58106	-1	060813-SludgeD36_19-24, Cmpd 10973, +MSn(703.3404), 28.99 min	CID	703.3404	0	-0.34711576	2	M+15.995PDNSTQLGSALR	12041247_1034_1723_+(pre=K,post=S)	96	87	1.6777875E-15	5.5301175E-8	0.0	0.0
SD7.mgf	index=141459	-1	060813-SludgeD36_7-12, Cmpd 21334, +MSn(579.29), 53.79 min	CID	579.29	0	-7.902088	3	YIALDLFAEHPFDGK	11995203_55_769_-(pre=K,post=W)	83	71	1.6838965E-15	5.5812766E-8	0.0	0.0
SD7.mgf	index=22131	-1	060813-SludgeD36_13-18, Cmpd 25157, +MSn(737.37), 62.22 min	CID	737.37	2	-5.328038	3	DQDKPFLMPIEDVFSITGR	11946623_1_555_-(pre=R,post=G)	94	73	1.6881413E-15	5.6371388E-8	0.0	0.0
SD7.mgf	index=142782	-1	060813-SludgeD36_7-12, Cmpd 22744, +MSn(772.73), 57.49 min	CID	772.73	1	2.9510188	3	DTKEDDLFTIIYTSGTTGLPK	11937040_1_530_+(pre=R,post=G);12008841_1_888_+(pre=R,post=G)	49	31	1.7018636E-15	5.697453E-8	0.0	0.0
SD7.mgf	index=80325	-1	060813-SludgeD36_25-30, Cmpd 6370, +MSn(651.8188), 20.09 min	CID	651.8188	0	1.4045753	2	LGPSETADTQQR	12048695_983_1657_+(pre=K,post=V)	98	95	1.7043054E-15	5.59789E-8	0.0	0.0
SD7.mgf	index=128128	-1	060813-SludgeD36_7-12, Cmpd 7274, +MSn(658.3196), 21.88 min	CID	658.3196	0	3.1522713	2	HPGSPNLYDTSK	11963538_1_609_-(pre=K,post=H)	59	54	1.7049321E-15	5.5999486E-8	0.0	0.0
SD7.mgf	index=87140	-1	060813-SludgeD36_25-30, Cmpd 13611, +MSn(551.67), 35.42 min	CID	551.67	0	-6.306274	3	VVTTIGKPGVAVAAITR	11995405_360_770_-(pre=K,post=R);12019567_1_614_+(pre=K,post=R)	69	57	1.7332016E-15	5.7688627E-8	0.0	0.0
SD7.mgf	index=64074	-1	060813-SludgeD36_19-24, Cmpd 17261, +MSn(788.87), 42.52 min	CID	788.87	2	-4.645442	2	FSISDTAEYGDLTR	11931335_1_516_-(pre=R,post=G)	133	110	1.7370364E-15	5.7425503E-8	0.0	0.0
SD7.mgf	index=6538	-1	060813-SludgeD36_13-18, Cmpd 8702, +MSn(490.5825), 24.45 min	CID	490.5825	0	-0.9331015	3	SQEHLGSTDAGIVR	12040235_500_1738_+(pre=R,post=V)	59	55	1.7382976E-15	5.7467197E-8	0.0	0.0
SD7.mgf	index=96505	-1	060813-SludgeD36_25-30, Cmpd 23806, +MSn(821.9399), 61.26 min	CID	821.9399	0	-2.079204	2	SAAGGELVTAVLEAAAGR	12047251_1_392_+(pre=K,post=T)	143	133	1.7424936E-15	5.809792E-8	0.0	0.0
SD7.mgf	index=21108	-1	060813-SludgeD36_13-18, Cmpd 24068, +MSn(1018.53), 59.35 min	CID	1018.53	1	4.827376	2	SDFPNQINNVLAFPGVFR	11996793_1_358_+(pre=R,post=G)	141	113	1.7442423E-15	5.8156225E-8	0.0	0.0
SD7.mgf	index=64992	-1	060813-SludgeD36_19-24, Cmpd 18237, +MSn(870.48), 44.95 min	CID	870.48	0	-7.081733	2	AQILGLANAGGDTINAIK	11961586_1_602_-(pre=K,post=A)	92	69	1.7493096E-15	5.8325174E-8	0.0	0.0
SD7.mgf	index=93233	-1	060813-SludgeD36_25-30, Cmpd 20035, +MSn(764.4), 51.44 min	CID	764.4	0	0.8783193	2	DALIEIWQANAAGR	12022005_512_1075_-(pre=R,post=Y)	115	110	1.7510286E-15	5.788808E-8	0.0	0.0
SD7.mgf	index=115307	-1	060813-SludgeD36_31-36, Cmpd 18147, +MSn(671.85), 47.20 min	CID	671.85	1	-11.589871	2	VTLPGFGTFSTSK	11967564_153_590_+(pre=K,post=R)	95	88	1.7517927E-15	5.7740444E-8	0.0	0.0
SD7.mgf	index=132547	-1	060813-SludgeD36_7-12, Cmpd 11931, +MSn(690.3567), 31.25 min	CID	690.3567	0	0.53046656	2	TVAVTPDYSEVAK	11932453_1_333_+(pre=K,post=L)	83	75	1.7523928E-15	5.776022E-8	0.0	0.0
SD7.mgf	index=39818	-1	060813-SludgeD36_1-6, Cmpd 14170, +MSn(804.89), 39.49 min	CID	804.89	1	-2.4647124	2	LM+15.995DSGAQLEFVPER	11936008_1_527_+(pre=R,post=L)	100	84	1.7541583E-15	5.7991542E-8	0.0	0.0
SD7.mgf	index=17026	-1	060813-SludgeD36_13-18, Cmpd 19759, +MSn(715.84), 48.20 min	CID	715.84	1	-6.0137987	2	FM+15.995DAFAEATAALR	12025353_1_992_-(pre=R,post=L)	85	79	1.7633037E-15	5.8119852E-8	0.0	0.0
SD7.mgf	index=11844	-1	060813-SludgeD36_13-18, Cmpd 14285, +MSn(710.8737), 35.50 min	CID	710.8737	0	-2.06062	2	GGATNSPAAVYALTK	11964906_1_614_+(pre=R,post=Y)	53	47	1.783888E-15	5.9126986E-8	0.0	0.0
SD7.mgf	index=56156	-1	060813-SludgeD36_19-24, Cmpd 8915, +MSn(498.9137), 24.93 min	CID	498.9137	0	-2.0185416	3	VLNLHAGDNEDAAR	12009717_1_284_-(pre=K,post=A)	72	66	1.800688E-15	5.9529793E-8	0.0	0.0
SD7.mgf	index=92800	-1	060813-SludgeD36_25-30, Cmpd 19580, +MSn(873.45), 50.25 min	CID	873.45	0	10.411967	2	ISNALTYVSPDFSGFK	11942810_1_545_+(pre=R,post=F)	72	61	1.801053E-15	5.982986E-8	0.0	0.0
SD7.mgf	index=66463	-1	060813-SludgeD36_19-24, Cmpd 19797, +MSn(754.9604), 48.88 min	CID	754.9604	0	-1.6169076	2	AALGAVGLTPVVLATR	12006532_150_864_+(pre=R,post=L)	111	96	1.8078912E-15	6.0057026E-8	0.0	0.0
SD7.mgf	index=54193	-1	060813-SludgeD36_19-24, Cmpd 6848, +MSn(797.8709), 20.78 min	CID	797.8709	0	-1.9889319	2	AQGM+15.995SELQGQSVESK	12029061_1_239_+(pre=K,post=M)	101	87	1.808884E-15	5.9955475E-8	0.0	0.0
SD7.mgf	index=23041	-1	060813-SludgeD36_13-18, Cmpd 26137, +MSn(1152.08), 64.78 min	CID	1152.08	1	4.479544	2	ATGAENAYFPLFIPEEYLTR	12041007_1329_1808_+(pre=K,post=E)	160	123	1.8131445E-15	6.06273E-8	0.0	0.0
SD7.mgf	index=138360	-1	060813-SludgeD36_7-12, Cmpd 18039, +MSn(842.44), 45.30 min	CID	842.44	0	-10.9398985	2	DAVLVLGEDVTQTAPR	12013953_1_950_-(pre=K,post=I)	118	105	1.8140161E-15	6.026048E-8	0.0	0.0
SD7.mgf	index=15783	-1	060813-SludgeD36_13-18, Cmpd 18441, +MSn(585.98), 44.94 min	CID	585.98	1	0.14015546	3	STLNHIALTC+57.021LDGALR	11941718_1_542_+(pre=R,post=S)	66	59	1.815944E-15	6.032453E-8	0.0	0.0
SD7.mgf	index=141735	-1	060813-SludgeD36_7-12, Cmpd 21629, +MSn(1126.57), 54.56 min	CID	1126.57	2	-1.3537832	2	YLPTGPELAQSAQLFDISGDK	11928089_1_509_+(pre=R,post=M)	136	95	1.824302E-15	6.107349E-8	0.0	0.0
SD7.mgf	index=89277	-1	060813-SludgeD36_25-30, Cmpd 15855, +MSn(734.8598), 40.71 min	CID	734.8598	0	-3.8206015	2	SQSFGQVDNAFIR	12039461_615_869_-(pre=R,post=V)	116	108	1.8367893E-15	6.054199E-8	0.0	0.0
SD7.mgf	index=145493	-1	060813-SludgeD36_7-12, Cmpd 25949, +MSn(815.4), 65.88 min	CID	815.4	1	-9.847844	2	EESIFTILTEFGDK	12046419_1_187_-(pre=R,post=K)	74	71	1.8559786E-15	6.135767E-8	0.0	0.0
SD7.mgf	index=69203	-1	060813-SludgeD36_19-24, Cmpd 22698, +MSn(719.72), 56.38 min	CID	719.72	0	-2.5441146	3	GTLAATTAQQLSEVAVGAALER	11939870_261_537_+(pre=K,post=S)	83	61	1.8693306E-15	6.2647814E-8	0.0	0.0
SD7.mgf	index=139671	-1	060813-SludgeD36_7-12, Cmpd 19432, +MSn(550.95), 48.88 min	CID	550.95	0	-5.5390525	3	GNLVAYVGDVVGTGSSR	11985510_1_708_+(pre=K,post=K)	75	63	1.8998202E-15	6.323444E-8	0.0	0.0
SD7.mgf	index=140773	-1	060813-SludgeD36_7-12, Cmpd 20603, +MSn(820.4273), 51.89 min	CID	820.4273	0	-2.3806136	2	LM+15.995TDPFVGQLTFVR	11998379_1_792_+(pre=K,post=V);12006406_1_862_-(pre=K,post=V)	178	147	1.9063707E-15	6.3023606E-8	0.0	0.0
SD7.mgf	index=114541	-1	060813-SludgeD36_31-36, Cmpd 17342, +MSn(666.3338), 45.12 min	CID	666.3338	0	1.0075842	2	ENPGDAFVVDLR	12006024_1_142_-(pre=R,post=E)	100	97	1.9114503E-15	6.2782696E-8	0.0	0.0
SD7.mgf	index=66055	-1	060813-SludgeD36_19-24, Cmpd 19365, +MSn(673.01), 47.79 min	CID	673.01	0	4.715893	3	M+15.995GGVPQNIPGGEIYQALEK	11996107_1_683_+(pre=R,post=G);12013183_253_939_-(pre=R,post=G)	76	58	1.916856E-15	6.4008766E-8	0.0	0.0
SD7.mgf	index=138856	-1	060813-SludgeD36_7-12, Cmpd 18568, +MSn(828.93), 46.66 min	CID	828.93	1	1.8800073	2	LM+15.995TDPYVGQLTFVR	12003128_1_832_+(pre=K,post=V)	131	106	1.9186203E-15	6.3428566E-8	0.0	0.0
SD7.mgf	index=66015	-1	060813-SludgeD36_19-24, Cmpd 19323, +MSn(844.93), 47.68 min	CID	844.93	0	2.1671128	2	IVLESALADEETGWR	12038089_1_185_+(pre=K,post=L)	101	85	1.9279556E-15	6.390211E-8	0.0	0.0
SD7.mgf	index=141995	-1	060813-SludgeD36_7-12, Cmpd 21907, +MSn(836.44), 55.30 min	CID	836.44	0	-13.426328	2	DFVSPSAELPLLVER	11965058_1_615_-(pre=R,post=E)	108	90	1.9377772E-15	6.422764E-8	0.0	0.0
SD7.mgf	index=101785	-1	060813-SludgeD36_31-36, Cmpd 3807, +MSn(426.9417), 13.85 min	CID	426.9417	0	-3.359525	4	GTAM+15.995NPVDHPHGGGEGR	11952869_372_573_-(pre=R,post=T)	86	67	1.9476995E-15	6.482807E-8	0.0	0.0
SD7.mgf	index=139473	-1	060813-SludgeD36_7-12, Cmpd 19224, +MSn(895.45), 48.35 min	CID	895.45	2	6.8261876	2	YSEVYLSPDLPDYVK	11963652_244_610_-(pre=R,post=W)	104	76	1.962687E-15	6.505328E-8	0.0	0.0
SD7.mgf	index=19328	-1	060813-SludgeD36_13-18, Cmpd 22189, +MSn(718.38), 54.40 min	CID	718.38	2	1.589396	3	SIDKPFLMPVEDVFSITGR	11947097_1_556_-(pre=R,post=G)	73	54	1.9660137E-15	6.5650255E-8	0.0	0.0
SD7.mgf	index=116556	-1	060813-SludgeD36_31-36, Cmpd 19463, +MSn(736.8955), 50.58 min	CID	736.8955	0	-1.325237	2	GQTLQDPFLNALR	11955455_1_79_-(pre=K,post=K)	119	115	1.9705832E-15	6.495195E-8	0.0	0.0
SD7.mgf	index=110903	-1	060813-SludgeD36_31-36, Cmpd 13518, +MSn(740.8497), 35.69 min	CID	740.8497	0	0.4119269	2	GEVEFTVADADTAR	11965046_143_520_+(pre=R,post=S)	101	94	1.9752986E-15	6.530233E-8	0.0	0.0
SD7.mgf	index=91320	-1	060813-SludgeD36_25-30, Cmpd 18014, +MSn(512.6043), 46.22 min	CID	512.6043	0	-1.428823	3	ILTDYGFIGHPFR	12015927_358_969_+(pre=R,post=K);12032601_1073_1343_+(pre=R,post=K);12041405_226_840_+(pre=R,post=K)	80	73	1.9803726E-15	6.5274605E-8	0.0	0.0
SD7.mgf	index=68345	-1	060813-SludgeD36_19-24, Cmpd 21788, +MSn(887.96), 53.99 min	CID	887.96	2	-0.27288476	2	ELVLFGDDLPVAEAER	12043043_679_1517_+(pre=K,post=L)	131	112	1.9817712E-15	6.583321E-8	0.0	0.0
SD7.mgf	index=56518	-1	060813-SludgeD36_19-24, Cmpd 9295, +MSn(407.6965), 25.67 min	CID	407.6965	1	-12.094872	4	QM+15.995LEAGVHFGHQTR	11971380_507_639_+(pre=R,post=-);12038027_1_322_-(pre=R,post=F)	71	62	1.9836878E-15	6.557967E-8	0.0	0.0
SD7.mgf	index=83190	-1	060813-SludgeD36_25-30, Cmpd 9396, +MSn(663.32), 26.39 min	CID	663.32	0	-8.833328	2	EAAENVAESLHR	11990212_57_692_-(pre=R,post=G)	64	62	1.9839741E-15	6.516479E-8	0.0	0.0
SD7.mgf	index=12398	-1	060813-SludgeD36_13-18, Cmpd 14866, +MSn(977.48), 36.67 min	CID	977.48	2	-1.8105018	2	EISVVSETLTTHEYESK	11993270_1_310_-(pre=K,post=T)	130	91	2.0145662E-15	6.705369E-8	0.0	0.0
SD7.mgf	index=65347	-1	060813-SludgeD36_19-24, Cmpd 18614, +MSn(841.96), 45.89 min	CID	841.96	1	-8.158868	2	LLDQGQAGDNVGILLR	11997171_1_740_+(pre=K,post=G)	129	105	2.0181363E-15	6.7041235E-8	0.0	0.0
SD7.mgf	index=70520	-1	060813-SludgeD36_19-24, Cmpd 24099, +MSn(904.43), 60.08 min	CID	904.43	1	-4.6916018	2	M+15.995LPLLDAAVDEFDDAR	12036359_202_1050_-(pre=K,post=I)	80	66	2.0383191E-15	6.771169E-8	0.0	0.0
SD7.mgf	index=60083	-1	060813-SludgeD36_19-24, Cmpd 13066, +MSn(750.35), 33.23 min	CID	750.35	0	-13.258611	2	AQQGLYEYDAVSR	11978766_412_672_+(pre=K,post=L)	85	79	2.0387054E-15	6.7197305E-8	0.0	0.0
SD7.mgf	index=140891	-1	060813-SludgeD36_7-12, Cmpd 20729, +MSn(975.02), 52.21 min	CID	975.02	0	5.1957335	2	EGFPLVLTDGTAASLTASAK	12027107_1_1044_+(pre=R,post=A)	95	64	2.0436078E-15	6.833345E-8	0.0	0.0
SD7.mgf	index=94667	-1	060813-SludgeD36_25-30, Cmpd 21543, +MSn(697.3566), 55.40 min	CID	697.3566	0	-3.6759772	2	LANLDDPFSVFR	12011477_631_918_-(pre=R,post=C)	110	108	2.048883E-15	6.729675E-8	0.0	0.0
SD7.mgf	index=92483	-1	060813-SludgeD36_25-30, Cmpd 19247, +MSn(649.3768), 49.39 min	CID	649.3768	0	-0.9399027	2	GPASLEVATLLAR	11950217_1_565_+(pre=R,post=H);11964522_1_613_+(pre=R,post=H)	82	82	2.0510261E-15	6.76034E-8	0.0	0.0
SD7.mgf	index=90860	-1	060813-SludgeD36_25-30, Cmpd 17529, +MSn(835.4204), 44.96 min	CID	835.4204	0	-3.3607125	2	EGDGSPVGSLLLPTGDR	12026765_577_1174_-(pre=K,post=V)	127	112	2.0511189E-15	6.8270325E-8	0.0	0.0
SD7.mgf	index=9853	-1	060813-SludgeD36_13-18, Cmpd 12194, +MSn(509.94), 31.38 min	CID	509.94	0	9.156434	3	TLLPYHQENSLGR	11936216_1_528_+(pre=K,post=T)	56	51	2.0547613E-15	6.7726525E-8	0.0	0.0
SD7.mgf	index=22023	-1	060813-SludgeD36_13-18, Cmpd 25043, +MSn(730.8706), 61.91 min	CID	730.8706	0	-5.5116434	2	TTFFNLLTNFDK	11945463_1_552_+(pre=K,post=A)	88	88	2.0602103E-15	6.766881E-8	0.0	0.0
SD7.mgf	index=116438	-1	060813-SludgeD36_31-36, Cmpd 19339, +MSn(668.3782), 50.26 min	CID	668.3782	0	-2.1003165	2	YASIGDIVVATVK	11980964_293_661_-(pre=R,post=D)	73	71	2.0605298E-15	6.791666E-8	0.0	0.0
SD7.mgf	index=10641	-1	060813-SludgeD36_13-18, Cmpd 13022, +MSn(495.259), 32.95 min	CID	495.259	0	-1.8485795	3	FVIGGPHGDTGLTGR	12029977_1_999_+(pre=K,post=K)	112	98	2.0629386E-15	6.837612E-8	0.0	0.0
SD7.mgf	index=88213	-1	060813-SludgeD36_25-30, Cmpd 14738, +MSn(702.8827), 38.00 min	CID	702.8827	0	-0.95518935	2	AVGQGYATGLAGIAR	12037051_1187_1543_-(pre=R,post=D)	89	82	2.0706963E-15	6.863325E-8	0.0	0.0
SD7.mgf	index=6832	-1	060813-SludgeD36_13-18, Cmpd 9011, +MSn(629.8433), 25.03 min	CID	629.8433	0	12.404033	2	VVAGDVANEGISK	11966166_1_619_-(pre=R,post=V)	50	46	2.0718991E-15	6.829139E-8	0.0	0.0
SD7.mgf	index=110983	-1	060813-SludgeD36_31-36, Cmpd 13602, +MSn(789.39), 35.89 min	CID	789.39	1	5.842694	2	VVTDTEVVWSNDGR	12045995_1_397_-(pre=K,post=N)	69	57	2.0751515E-15	6.8603406E-8	0.0	0.0
SD7.mgf	index=83213	-1	060813-SludgeD36_25-30, Cmpd 9421, +MSn(463.5551), 26.45 min	CID	463.5551	0	-3.2258441	3	TAFALSDDQQHR	11928315_65_509_-(pre=R,post=L)	67	65	2.0809742E-15	6.835081E-8	0.0	0.0
SD7.mgf	index=118214	-1	060813-SludgeD36_31-36, Cmpd 21206, +MSn(838.4497), 55.15 min	CID	838.4497	0	1.1647253	2	IVGEAGNGEELFSLLK	11943734_1_547_+(pre=R,post=E);11990626_388_739_+(pre=K,post=E)	76	68	2.1085543E-15	7.004486E-8	0.0	0.0
SD7.mgf	index=113146	-1	060813-SludgeD36_31-36, Cmpd 15874, +MSn(885.4105), 41.36 min	CID	885.4105	0	-3.3777695	2	DYGLTM+15.995GDGPM+15.995AGLLAR	12044675_1016_1399_+(pre=K,post=A)	117	91	2.1154828E-15	7.041264E-8	0.0	0.0
SD7.mgf	index=110815	-1	060813-SludgeD36_31-36, Cmpd 13426, +MSn(567.98), 35.48 min	CID	567.98	1	2.5101202	3	LIDQSAQEIVETAKR	11926467_108_505_-(pre=R,post=T)	95	87	2.1164704E-15	7.0150435E-8	0.0	0.0
SD7.mgf	index=38920	-1	060813-SludgeD36_1-6, Cmpd 13217, +MSn(524.625), 37.08 min	CID	524.625	0	-2.2104654	3	ADILTIDKTPDTIR	11982622_1_692_+(pre=K,post=F)	77	73	2.121547E-15	7.013722E-8	0.0	0.0
SD7.mgf	index=2355	-1	060813-SludgeD36_13-18, Cmpd 4279, +MSn(402.45), 15.06 min	CID	402.45	0	-5.2322073	4	IRLEAQM+15.995HGGGHER	12010187_1_637_+(pre=R,post=G)	61	53	2.1217877E-15	7.014518E-8	0.0	0.0
SD7.mgf	index=64475	-1	060813-SludgeD36_19-24, Cmpd 17691, +MSn(606.32), 43.58 min	CID	606.32	0	0.80532	3	KIVLESALADEETGWR	12038089_1_185_+(pre=R,post=L)	74	66	2.1233824E-15	7.053744E-8	0.0	0.0
SD7.mgf	index=126713	-1	060813-SludgeD36_7-12, Cmpd 5782, +MSn(413.8862), 18.84 min	CID	413.8862	0	0.0	3	VVDAGGHLNTTR	11991258_1_742_+(pre=R,post=D)	73	71	2.135979E-15	7.0157476E-8	0.0	0.0
SD7.mgf	index=129455	-1	060813-SludgeD36_7-12, Cmpd 8670, +MSn(677.34), 24.64 min	CID	677.34	0	7.749526	3	LDQSAGAAGSAQQGLEEGGKR	12008613_1_885_+(pre=R,post=F)	94	67	2.1408557E-15	7.167099E-8	0.0	0.0
SD7.mgf	index=110942	-1	060813-SludgeD36_31-36, Cmpd 13559, +MSn(744.4391), 35.79 min	CID	744.4391	0	8.608826	2	ANKPFIIGGVGTVSK	12003698_81_536_-(pre=K,post=Q)	69	61	2.1451283E-15	7.1100295E-8	0.0	0.0
SD7.mgf	index=125514	-1	060813-SludgeD36_7-12, Cmpd 4512, +MSn(560.282), 15.82 min	CID	560.282	0	-0.8714912	3	M+15.995AQGAKPGEGGQLPGHK	12036207_1_1085_+(pre=K,post=V)	103	88	2.1556764E-15	7.1750456E-8	0.0	0.0
SD7.mgf	index=39025	-1	060813-SludgeD36_1-6, Cmpd 13327, +MSn(661.36), 37.35 min	CID	661.36	0	1.199737	2	TTYTGSIINVPR	11992590_1_751_+(pre=K,post=G)	72	70	2.1610434E-15	7.098073E-8	0.0	0.0
SD7.mgf	index=18926	-1	060813-SludgeD36_13-18, Cmpd 21766, +MSn(880.44), 53.31 min	CID	880.44	0	-5.3378787	2	SELAQLEQSIEAASQR	12016037_1_979_+(pre=R,post=Q)	89	79	2.1624273E-15	7.1834485E-8	0.0	0.0
SD7.mgf	index=69078	-1	060813-SludgeD36_19-24, Cmpd 22566, +MSn(713.4112), 56.04 min	CID	713.4112	0	3.5077248	2	VVPTEWVLLDVR	11999855_76_804_-(pre=R,post=I)	68	65	2.168718E-15	7.1232805E-8	0.0	0.0
SD7.mgf	index=19216	-1	060813-SludgeD36_13-18, Cmpd 22071, +MSn(829.41), 54.10 min	CID	829.41	1	2.749271	3	AEGIQVDEAEVDKELQNLAEER	11968840_1_629_-(pre=K,post=G)	120	78	2.183819E-15	7.318742E-8	0.0	0.0
SD7.mgf	index=13333	-1	060813-SludgeD36_13-18, Cmpd 15848, +MSn(784.94), 38.78 min	CID	784.94	0	5.3653126	2	QIAINAGLEGGVVAEK	11940228_252_538_-(pre=K,post=V)	49	40	2.2083189E-15	7.335898E-8	0.0	0.0
SD7.mgf	index=88156	-1	060813-SludgeD36_25-30, Cmpd 14678, +MSn(783.4), 37.86 min	CID	783.4	0	6.9340906	2	NQNFGQIQNAYIR	11932566_1_519_-(pre=R,post=L)	116	106	2.2110842E-15	7.287904E-8	0.0	0.0
SD7.mgf	index=41589	-1	060813-SludgeD36_1-6, Cmpd 16030, +MSn(811.45), 44.34 min	CID	811.45	0	8.123545	2	VGSAFTAVTLNTAEIK	11929535_1_512_-(pre=K,post=A)	147	126	2.2217774E-15	7.380606E-8	0.0	0.0
SD7.mgf	index=78332	-1	060813-SludgeD36_25-30, Cmpd 4260, +MSn(419.4463), 15.03 min	CID	419.4463	0	-1.1641078	4	GVAM+15.995NPVDHPHGGGEGK	11973124_1_562_+(pre=R,post=T);11983620_1_697_-(pre=R,post=T)	71	53	2.2226913E-15	7.398101E-8	0.0	0.0
SD7.mgf	index=141276	-1	060813-SludgeD36_7-12, Cmpd 21139, +MSn(892.46), 53.29 min	CID	892.46	2	-12.3215065	2	VPDPDLASVVDVAELSR	12043613_1_683_+(pre=R,post=S)	82	62	2.2264187E-15	7.410508E-8	0.0	0.0
SD7.mgf	index=17381	-1	060813-SludgeD36_13-18, Cmpd 20133, +MSn(852.95), 49.13 min	CID	852.95	1	-4.0441403	2	VQLVGDDLFVTNVER	11971932_1_642_-(pre=K,post=L);11999487_1_801_+(pre=K,post=L)	129	100	2.2325953E-15	7.399939E-8	0.0	0.0
SD7.mgf	index=105350	-1	060813-SludgeD36_31-36, Cmpd 7620, +MSn(456.8925), 22.79 min	CID	456.8925	0	-1.937016	3	EHGGVHETFTVR	11928161_278_509_+(pre=R,post=K)	82	78	2.2529154E-15	7.3998315E-8	0.0	0.0
SD7.mgf	index=64980	-1	060813-SludgeD36_19-24, Cmpd 18225, +MSn(675.8544), 44.92 min	CID	675.8544	0	-2.7995448	2	GLFTPAPTDLYR	12024663_496_957_-(pre=R,post=Q)	69	64	2.2540894E-15	7.4036876E-8	0.0	0.0
SD7.mgf	index=142846	-1	060813-SludgeD36_7-12, Cmpd 22811, +MSn(646.36), 57.67 min	CID	646.36	1	-6.6753106	3	VLIAPIADIAGDEVVLDGR	12033591_1_1382_+(pre=R,post=Y)	70	55	2.276211E-15	7.6008554E-8	0.0	0.0
SD7.mgf	index=130724	-1	060813-SludgeD36_7-12, Cmpd 10003, +MSn(606.3269), 27.28 min	CID	606.3269	0	7.147179	2	NIGISAHIDSGK	11973070_1_518_-(pre=R,post=T)	44	44	2.2922922E-15	7.5291666E-8	0.0	0.0
SD7.mgf	index=43182	-1	060813-SludgeD36_1-6, Cmpd 17717, +MSn(532.25), 48.74 min	CID	532.25	0	-11.008569	3	M+15.995LQEAVDALFDNGR	11996847_1_780_+(pre=R,post=R)	65	61	2.2994704E-15	7.601927E-8	0.0	0.0
SD7.mgf	index=68609	-1	060813-SludgeD36_19-24, Cmpd 22068, +MSn(894.46), 54.73 min	CID	894.46	1	-7.1335278	2	ELVLFADDLPVAEAER	12044579_98_937_-(pre=K,post=L)	165	133	2.3005074E-15	7.642142E-8	0.0	0.0
SD7.mgf	index=141363	-1	060813-SludgeD36_7-12, Cmpd 21232, +MSn(829.9339), 53.53 min	CID	829.9339	0	4.1183796	2	WAAELLNQAVFGDPK	11975594_1_657_-(pre=R,post=N)	58	53	2.3040965E-15	7.63693E-8	0.0	0.0
SD7.mgf	index=90163	-1	060813-SludgeD36_25-30, Cmpd 16795, +MSn(954.9793), 43.08 min	CID	954.9793	0	-2.5564952	2	YQGANILVAGPNFGTGSSR	11941902_75_542_-(pre=R,post=E)	213	170	2.309605E-15	7.712366E-8	0.0	0.0
SD7.mgf	index=51855	-1	060813-SludgeD36_19-24, Cmpd 4377, +MSn(558.9255), 15.20 min	CID	558.9255	0	-2.0748124	3	GVAM+15.995NPVDHPHGGGEGK	11973124_1_562_+(pre=R,post=T);11983620_1_697_-(pre=R,post=T)	114	96	2.3145952E-15	7.7039985E-8	0.0	0.0
SD7.mgf	index=89605	-1	060813-SludgeD36_25-30, Cmpd 16199, +MSn(811.41), 41.58 min	CID	811.41	0	-3.3097177	2	AAAALASYEAQLSEAR	11971992_1_348_-(pre=K,post=A)	113	93	2.318315E-15	7.7012984E-8	0.0	0.0
SD7.mgf	index=34030	-1	060813-SludgeD36_1-6, Cmpd 7964, +MSn(739.3551), 24.31 min	CID	739.3551	0	-6.7692084	2	GGIDTANNDVTVSSK	11986266_1_713_+(pre=K,post=I)	95	84	2.3206564E-15	7.691818E-8	0.0	0.0
SD7.mgf	index=85091	-1	060813-SludgeD36_25-30, Cmpd 11459, +MSn(829.42), 30.84 min	CID	829.42	0	0.0	2	TAPGLTNAM+15.995AGASPLNR	12045583_518_2139_+(pre=K,post=L)	131	97	2.3458402E-15	7.807996E-8	0.0	0.0
SD7.mgf	index=31265	-1	060813-SludgeD36_1-6, Cmpd 5031, +MSn(657.3053), 17.06 min	CID	657.3053	0	-3.6213956	2	HAETGQAEDSLR	11980846_128_682_-(pre=R,post=A)	111	111	2.3483588E-15	7.713321E-8	0.0	0.0
SD7.mgf	index=140913	-1	060813-SludgeD36_7-12, Cmpd 20753, +MSn(687.8507), 52.27 min	CID	687.8507	0	-7.6309924	2	SIGNLAEMAAELR	12007505_544_873_-(pre=R,post=L)	94	86	2.355946E-15	7.76538E-8	0.0	0.0
SD7.mgf	index=132636	-1	060813-SludgeD36_7-12, Cmpd 12024, +MSn(722.8364), 31.44 min	CID	722.8364	0	-3.293087	2	VDSTNYYLAENR	11957687_1_589_+(pre=R,post=V)	68	62	2.3598414E-15	7.7510364E-8	0.0	0.0
SD7.mgf	index=118936	-1	060813-SludgeD36_31-36, Cmpd 21997, +MSn(765.9445), 57.19 min	CID	765.9445	0	-4.781145	2	FGLGLSLLGPTGITGK	12048403_1_286_-(pre=K,post=Y)	89	80	2.3673154E-15	7.8640745E-8	0.0	0.0
SD7.mgf	index=59561	-1	060813-SludgeD36_19-24, Cmpd 12518, +MSn(861.98), 32.16 min	CID	861.98	1	-3.0098662	2	VAGIVGHLNSGTTIPASK	11958493_1_591_-(pre=K,post=I)	162	135	2.3700823E-15	7.902287E-8	0.0	0.0
SD7.mgf	index=9901	-1	060813-SludgeD36_13-18, Cmpd 12245, +MSn(617.2871), 31.48 min	CID	617.2871	0	-4.251669	2	M+15.995APGPNGPYWK	11964906_1_614_+(pre=R,post=Q)	79	75	2.3754012E-15	7.769947E-8	0.0	0.0
SD7.mgf	index=135874	-1	060813-SludgeD36_7-12, Cmpd 15424, +MSn(908.4), 38.71 min	CID	908.4	0	-5.711095	2	DGYVIGPDGYDSSSIDR	12029831_1_1023_+(pre=R,post=S)	161	124	2.4001017E-15	7.988602E-8	0.0	0.0
SD7.mgf	index=137745	-1	060813-SludgeD36_7-12, Cmpd 17390, +MSn(873.93), 43.63 min	CID	873.93	0	1.2571192	2	STLDVGSLEDQAENIR	12030099_1_1264_+(pre=R,post=Q)	140	111	2.4128195E-15	8.015237E-8	0.0	0.0
SD7.mgf	index=92894	-1	060813-SludgeD36_25-30, Cmpd 19679, +MSn(861.91), 50.51 min	CID	861.91	0	-3.6823063	2	ALM+15.995AFPDEDVLLGC+57.021R	12045681_1917_2464_-(pre=R,post=M)	146	115	2.435691E-15	8.0731006E-8	0.0	0.0
SD7.mgf	index=10332	-1	060813-SludgeD36_13-18, Cmpd 12697, +MSn(882.45), 32.34 min	CID	882.45	0	0.27666235	2	GQGTGPKDEVGSVLYTR	11956343_1_541_+(pre=K,post=G)	150	114	2.4438703E-15	8.1342826E-8	0.0	0.0
SD7.mgf	index=91757	-1	060813-SludgeD36_25-30, Cmpd 18474, +MSn(752.37), 47.41 min	CID	752.37	2	6.0140176	2	SSFEELGLSDYVR	11954683_1_380_-(pre=K,post=D)	101	96	2.4522074E-15	8.082665E-8	0.0	0.0
SD7.mgf	index=114498	-1	060813-SludgeD36_31-36, Cmpd 17297, +MSn(666.84), 45.01 min	CID	666.84	1	7.8332553	2	ENPGDAFVVDLR	12006024_1_142_-(pre=R,post=E)	94	91	2.457932E-15	8.073221E-8	0.0	0.0
SD7.mgf	index=36452	-1	060813-SludgeD36_1-6, Cmpd 10611, +MSn(749.38), 30.63 min	CID	749.38	0	-1.1402643	2	AGETTVEAPADLPAR	11963990_1_611_+(pre=R,post=S)	104	96	2.4684361E-15	8.181634E-8	0.0	0.0
SD7.mgf	index=18990	-1	060813-SludgeD36_13-18, Cmpd 21833, +MSn(779.43), 53.49 min	CID	779.43	1	-9.597396	2	DAIADITLQQVLTR	12027483_73_960_-(pre=K,post=P)	122	112	2.4822049E-15	8.2060374E-8	0.0	0.0
SD7.mgf	index=19406	-1	060813-SludgeD36_13-18, Cmpd 22271, +MSn(717.71), 54.62 min	CID	717.71	0	0.08504154	3	SIDKPFLMPVEDVFSITGR	11947097_1_556_-(pre=R,post=G)	75	58	2.4864468E-15	8.3028866E-8	0.0	0.0
SD7.mgf	index=64026	-1	060813-SludgeD36_19-24, Cmpd 17210, +MSn(739.8467), 42.39 min	CID	739.8467	0	-3.382367	2	FDDALHEFDTIR	11997531_1_786_+(pre=R,post=G)	89	79	2.498223E-15	8.205559E-8	0.0	0.0
SD7.mgf	index=126514	-1	060813-SludgeD36_7-12, Cmpd 5573, +MSn(499.2372), 18.39 min	CID	499.2372	0	-4.4012265	3	HEQAAVHAADGYAR	11936032_1_527_-(pre=R,post=A)	86	77	2.5052897E-15	8.282355E-8	0.0	0.0
SD7.mgf	index=137037	-1	060813-SludgeD36_7-12, Cmpd 16645, +MSn(1172.0527), 41.74 min	CID	1172.0527	0	-1.9788626	2	M+15.995LSIVPLM+15.995AGGGM+15.995YETGAGGSAPK	11959495_1_595_+(pre=K,post=H)	158	102	2.5072207E-15	8.417881E-8	0.0	0.0
SD7.mgf	index=142124	-1	060813-SludgeD36_7-12, Cmpd 22047, +MSn(1081.06), 55.66 min	CID	1081.06	2	-3.2191727	2	WTGNDVPVLLTGASVPEFTR	12027107_1_1044_+(pre=R,post=T)	181	135	2.5135463E-15	8.404709E-8	0.0	0.0
SD7.mgf	index=13533	-1	060813-SludgeD36_13-18, Cmpd 16058, +MSn(518.58), 39.24 min	CID	518.58	0	-8.238701	3	EAYPGDVFYLHSR	11943420_1_546_-(pre=R,post=L);11950855_1_567_-(pre=R,post=L);11971066_1_185_-(pre=R,post=L);11997123_1_782_+(pre=R,post=L);12008465_1_884_+(pre=R,post=L);12025607_1_1017_+(pre=R,post=L)	63	55	2.5170147E-15	8.296275E-8	0.0	0.0
SD7.mgf	index=112379	-1	060813-SludgeD36_31-36, Cmpd 15068, +MSn(692.31), 39.36 min	CID	692.31	0	-8.375281	2	SM+15.995QDTVADMLTR	11937226_1_355_-(pre=-,post=I)	74	69	2.5283446E-15	8.304495E-8	0.0	0.0
SD7.mgf	index=65178	-1	060813-SludgeD36_19-24, Cmpd 18434, +MSn(841.4658), 45.44 min	CID	841.4658	0	0.72534376	2	LLDQGQAGDNVGILLR	11997171_1_740_+(pre=K,post=G)	168	134	2.533076E-15	8.414721E-8	0.0	0.0
SD7.mgf	index=141403	-1	060813-SludgeD36_7-12, Cmpd 21274, +MSn(616), 53.64 min	CID	616.0	0	1.9816649	3	GQTGQQLLIGAYQALER	11991528_1_744_+(pre=R,post=Q)	92	83	2.5338724E-15	8.43385E-8	0.0	0.0
SD7.mgf	index=117539	-1	060813-SludgeD36_31-36, Cmpd 20496, +MSn(723.8649), 53.28 min	CID	723.8649	0	-5.3963504	2	YLYDLFPYGPAK	12023755_1_307_-(pre=K,post=Q);12031317_160_492_-(pre=K,post=Q)	89	82	2.5472347E-15	8.3665405E-8	0.0	0.0
SD7.mgf	index=133838	-1	060813-SludgeD36_7-12, Cmpd 13286, +MSn(797.87), 34.00 min	CID	797.87	0	-1.0709655	2	QLLEYDDVSNDQR	11952241_1_571_-(pre=K,post=K);11975308_1_656_+(pre=K,post=K)	102	89	2.5595375E-15	8.436433E-8	0.0	0.0
SD7.mgf	index=137924	-1	060813-SludgeD36_7-12, Cmpd 17578, +MSn(691.9008), 44.12 min	CID	691.9008	0	-4.2342415	2	VIDTTNALPGLIR	12043355_1_1495_+(pre=R,post=H)	76	70	2.5598918E-15	8.4376005E-8	0.0	0.0
SD7.mgf	index=9112	-1	060813-SludgeD36_13-18, Cmpd 11413, +MSn(471.5916), 29.81 min	CID	471.5916	0	-2.912026	3	HVDKVENFGVLR	11949313_1_563_-(pre=K,post=H)	58	58	2.5739817E-15	8.454393E-8	0.0	0.0
SD7.mgf	index=59353	-1	060813-SludgeD36_19-24, Cmpd 12300, +MSn(639.8302), 31.74 min	CID	639.8302	0	-3.5295188	2	VIEIYGPESSGK	11998573_1_419_-(pre=R,post=T)	71	70	2.5752086E-15	8.458423E-8	0.0	0.0
SD7.mgf	index=68131	-1	060813-SludgeD36_19-24, Cmpd 21563, +MSn(699.38), 53.40 min	CID	699.38	1	12.603212	3	LKLDELVSATYPLEDFNK	12042419_1725_1952_-(pre=R,post=A)	58	45	2.5885136E-15	8.6305775E-8	0.0	0.0
SD7.mgf	index=15796	-1	060813-SludgeD36_13-18, Cmpd 18455, +MSn(718.3758), 44.98 min	CID	718.3758	0	-6.7120094	2	FTQAGSEVSALLGR	12007226_1_871_+(pre=R,post=M)	83	73	2.5946464E-15	8.5777636E-8	0.0	0.0
SD7.mgf	index=106787	-1	060813-SludgeD36_31-36, Cmpd 9143, +MSn(477.95), 26.04 min	CID	477.95	0	9.450035	3	VVYPHHGAAIIVR	12017033_1_541_+(pre=R,post=K)	63	57	2.59474E-15	8.552464E-8	0.0	0.0
SD7.mgf	index=11265	-1	060813-SludgeD36_13-18, Cmpd 13677, +MSn(462.8955), 34.27 min	CID	462.8955	0	-2.966732	3	DHGGVSVFAGVGER	11988788_1_634_-(pre=R,post=T)	58	55	2.6017426E-15	8.601223E-8	0.0	0.0
SD7.mgf	index=118756	-1	060813-SludgeD36_31-36, Cmpd 21795, +MSn(822.3936), 56.67 min	CID	822.3936	0	-6.8278694	2	SQALSEVYDLFESR	12045459_1290_1757_-(pre=R,post=N)	143	121	2.6370819E-15	8.7180524E-8	0.0	0.0
SD7.mgf	index=112047	-1	060813-SludgeD36_31-36, Cmpd 14720, +MSn(758.8903), 38.53 min	CID	758.8903	0	-0.48256084	2	EIVESDGVEEALVK	11991942_1_383_-(pre=R,post=V);12028165_438_839_+(pre=R,post=V)	107	95	2.6373987E-15	8.7191E-8	0.0	0.0
SD7.mgf	index=102284	-1	060813-SludgeD36_31-36, Cmpd 4351, +MSn(419.45), 15.25 min	CID	419.45	0	7.712214	4	GVAM+15.995NPVDHPHGGGEGK	11973124_1_562_+(pre=R,post=T);11983620_1_697_-(pre=R,post=T)	59	43	2.646376E-15	8.808311E-8	0.0	0.0
SD7.mgf	index=112779	-1	060813-SludgeD36_31-36, Cmpd 15488, +MSn(518.58), 40.39 min	CID	518.58	0	-8.238701	3	EAYPGDVFYLHSR	11943420_1_546_-(pre=R,post=L);11950855_1_567_-(pre=R,post=L);11971066_1_185_-(pre=R,post=L);11997123_1_782_+(pre=R,post=L);12008465_1_884_+(pre=R,post=L);12025607_1_1017_+(pre=R,post=L)	65	58	2.666346E-15	8.788483E-8	0.0	0.0
SD7.mgf	index=11464	-1	060813-SludgeD36_13-18, Cmpd 13886, +MSn(638.8277), 34.68 min	CID	638.8277	0	-4.0127664	2	AAAEESGLPLYR	12025453_279_1067_+(pre=K,post=Y)	59	59	2.6818725E-15	8.808766E-8	0.0	0.0
SD7.mgf	index=139624	-1	060813-SludgeD36_7-12, Cmpd 19383, +MSn(687.37), 48.76 min	CID	687.37	0	4.0845957	2	AIDLVDEAASTLR	11933906_1_522_+(pre=K,post=I)	75	74	2.6853824E-15	8.851228E-8	0.0	0.0
SD7.mgf	index=134802	-1	060813-SludgeD36_7-12, Cmpd 14298, +MSn(449.4904), 36.12 min	CID	449.4904	0	2.172604	4	ENHVLQVENAVLHHR	11999849_1_804_+(pre=K,post=I)	40	31	2.6883888E-15	8.910667E-8	0.0	0.0
SD7.mgf	index=141415	-1	060813-SludgeD36_7-12, Cmpd 21287, +MSn(536.63), 53.67 min	CID	536.63	0	-9.326419	3	FVPLEQVIAAHLDR	12034943_1_910_-(pre=R,post=L);12049151_3946_4643_-(pre=R,post=L)	110	102	2.696052E-15	8.9130054E-8	0.0	0.0
SD7.mgf	index=132479	-1	060813-SludgeD36_7-12, Cmpd 11859, +MSn(668.3129), 31.11 min	CID	668.3129	0	-1.735214	2	M+15.995VSENLGDIDAR	12044103_1_2052_+(pre=R,post=E)	62	62	2.698427E-15	8.86314E-8	0.0	0.0
SD7.mgf	index=58498	-1	060813-SludgeD36_19-24, Cmpd 11398, +MSn(729.88), 29.90 min	CID	729.88	1	10.336161	2	NRPALDSLADETR	11997755_1_698_+(pre=R,post=G);12008783_31_804_+(pre=R,post=G)	76	75	2.6997458E-15	8.898571E-8	0.0	0.0
SD7.mgf	index=21372	-1	060813-SludgeD36_13-18, Cmpd 24350, +MSn(1124.96), 60.09 min	CID	1124.96	1	-4.8657007	3	AKELGLTPLGEIVSIGQVAGPDASLISQPAQAIK	12006662_197_865_-(pre=K,post=A)	120	61	2.718168E-15	9.1751446E-8	0.0	0.0
SD7.mgf	index=18395	-1	060813-SludgeD36_13-18, Cmpd 21199, +MSn(1077.54), 51.85 min	CID	1077.54	0	9.402835	3	AVVEFLDGHDQVESVNYAGLASSPWAAQAAK	11999375_1_800_+(pre=K,post=Y)	113	43	2.7214504E-15	9.1756434E-8	0.0	0.0
SD7.mgf	index=89378	-1	060813-SludgeD36_25-30, Cmpd 15961, +MSn(608), 40.98 min	CID	608.0	0	6.0232425	3	IFSRPAYIEALTPSEK	11975568_1_531_+(pre=R,post=V);12007220_141_752_+(pre=R,post=V);12017295_1_400_+(pre=R,post=V)	86	73	2.7280303E-15	9.062347E-8	0.0	0.0
SD7.mgf	index=11563	-1	060813-SludgeD36_13-18, Cmpd 13990, +MSn(638.8289), 34.89 min	CID	638.8289	0	-2.1019251	2	AAAEESGLPLYR	12025453_279_1067_+(pre=K,post=Y)	74	72	2.7284945E-15	8.9618986E-8	0.0	0.0
SD7.mgf	index=18906	-1	060813-SludgeD36_13-18, Cmpd 21745, +MSn(723.36), 53.26 min	CID	723.36	0	4.6407723	2	SFGFTVFDEQLR	12044319_575_2208_-(pre=R,post=Y)	84	81	2.7311377E-15	8.970581E-8	0.0	0.0
SD7.mgf	index=11144	-1	060813-SludgeD36_13-18, Cmpd 13550, +MSn(601.2697), 34.02 min	CID	601.2697	0	-1.5226544	2	TTC+57.021TGVEMFR	11983412_1_696_-(pre=K,post=K)	72	72	2.732235E-15	8.892813E-8	0.0	0.0
SD7.mgf	index=11090	-1	060813-SludgeD36_13-18, Cmpd 13493, +MSn(931.46), 33.90 min	CID	931.46	1	-5.604359	2	FADEVQTVNQQAGALNR	12034701_237_1428_+(pre=R,post=R)	143	109	2.7461734E-15	9.1404814E-8	0.0	0.0
SD7.mgf	index=109281	-1	060813-SludgeD36_31-36, Cmpd 11815, +MSn(758.35), 31.90 min	CID	758.35	0	-9.738488	2	VSSGSPYEGSVGFSR	12040871_1_235_-(pre=R,post=A)	103	89	2.751884E-15	9.121122E-8	0.0	0.0
SD7.mgf	index=136741	-1	060813-SludgeD36_7-12, Cmpd 16335, +MSn(787.4), 40.94 min	CID	787.4	0	-4.8058944	2	M+15.995IDIVGQAAAIGDQR	11978180_1_669_-(pre=K,post=K)	155	133	2.7625145E-15	9.156357E-8	0.0	0.0
SD7.mgf	index=139314	-1	060813-SludgeD36_7-12, Cmpd 19054, +MSn(865.43), 47.91 min	CID	865.43	0	-0.9873604	2	FAPLNSWPDNVNLDK	12046565_1_1092_+(pre=R,post=A)	70	55	2.763118E-15	9.158357E-8	0.0	0.0
SD7.mgf	index=136163	-1	060813-SludgeD36_7-12, Cmpd 15728, +MSn(890.4484), 39.44 min	CID	890.4484	0	1.3023432	2	AASGDTITITNPATGFSR	12012141_59_926_+(pre=R,post=T)	163	132	2.77132E-15	9.2400875E-8	0.0	0.0
SD7.mgf	index=139897	-1	060813-SludgeD36_7-12, Cmpd 19675, +MSn(788.4), 49.49 min	CID	788.4	0	0.85158205	2	AWVTNLDSNPFVGR	12026221_1_1161_+(pre=R,post=L);12033813_1_1055_+(pre=R,post=L)	136	110	2.776518E-15	9.179022E-8	0.0	0.0
SD7.mgf	index=52235	-1	060813-SludgeD36_19-24, Cmpd 4785, +MSn(624.3013), 16.25 min	CID	624.3013	0	-1.7597768	2	ASQQAGSLSGGER	11990914_1_625_+(pre=R,post=Q);11991058_1_741_+(pre=R,post=Q)	109	104	2.799145E-15	9.226199E-8	0.0	0.0
SD7.mgf	index=15326	-1	060813-SludgeD36_13-18, Cmpd 17958, +MSn(985.02), 43.76 min	CID	985.02	1	-5.237477	2	LEQVEGIGLPGTVTQVDGR	12015787_1_806_+(pre=K,post=N)	228	177	2.8052755E-15	9.3675375E-8	0.0	0.0
SD7.mgf	index=21770	-1	060813-SludgeD36_13-18, Cmpd 24775, +MSn(717.89), 61.21 min	CID	717.89	1	0.38432476	2	LPQIFNVNWFR	11927365_1_507_+(pre=K,post=T)	91	88	2.813471E-15	9.202875E-8	0.0	0.0
SD7.mgf	index=67031	-1	060813-SludgeD36_19-24, Cmpd 20396, +MSn(702.35), 50.40 min	CID	702.35	1	-6.4037423	3	HPLNASDFSSFLLQAQNSK	11961586_1_602_-(pre=R,post=A)	87	61	2.8332123E-15	9.460826E-8	0.0	0.0
SD7.mgf	index=57294	-1	060813-SludgeD36_19-24, Cmpd 10110, +MSn(491.288), 27.29 min	CID	491.288	0	0.124235	3	VHLIGHSQGGLVVR	11971828_1_641_+(pre=K,post=Y)	81	74	2.8406158E-15	9.390926E-8	0.0	0.0
SD7.mgf	index=141192	-1	060813-SludgeD36_7-12, Cmpd 21049, +MSn(929.99), 53.05 min	CID	929.99	1	5.4185505	2	LSPSLALIDTWSGPTGDK	12014761_1_470_-(pre=K,post=I)	105	86	2.8488191E-15	9.4984834E-8	0.0	0.0
SD7.mgf	index=142301	-1	060813-SludgeD36_7-12, Cmpd 22235, +MSn(1073.04), 56.15 min	CID	1073.04	0	-9.669608	2	NEQSPTNLIFEAAGVNLATR	12017919_1_999_+(pre=K,post=T)	108	80	2.8649689E-15	9.579784E-8	0.0	0.0
SD7.mgf	index=114964	-1	060813-SludgeD36_31-36, Cmpd 17787, +MSn(802.4195), 46.28 min	CID	802.4195	0	-0.60851085	2	GNVIPVEITVYEDR	11929343_1_310_-(pre=R,post=S)	121	106	2.8704841E-15	9.4896684E-8	0.0	0.0
SD7.mgf	index=19278	-1	060813-SludgeD36_13-18, Cmpd 22136, +MSn(935.47), 54.26 min	CID	935.47	-1	1.4009035	2	VVFDDITYTWTQNIR	12045805_1097_2005_+(pre=R,post=Q)	108	88	2.8746632E-15	9.528074E-8	0.0	0.0
SD7.mgf	index=60444	-1	060813-SludgeD36_19-24, Cmpd 13445, +MSn(784.43), 33.99 min	CID	784.43	0	5.602228	2	VLAVQGSVADPAVADR	11935012_33_525_+(pre=R,post=A)	89	68	2.879316E-15	9.5649085E-8	0.0	0.0
SD7.mgf	index=141991	-1	060813-SludgeD36_7-12, Cmpd 21903, +MSn(793.41), 55.28 min	CID	793.41	0	0.69234926	3	SATNSVLWFTGEDIPFVPNKR	11985510_1_708_+(pre=K,post=F)	119	84	2.8821196E-15	9.648682E-8	0.0	0.0
SD7.mgf	index=41184	-1	060813-SludgeD36_1-6, Cmpd 15605, +MSn(686.3779), 43.23 min	CID	686.3779	0	0.53354156	2	AIVEGGEVIESLR	11957309_1_587_+(pre=R,post=D)	100	98	2.9091582E-15	9.5888105E-8	0.0	0.0
SD7.mgf	index=137418	-1	060813-SludgeD36_7-12, Cmpd 17046, +MSn(674.99), 42.75 min	CID	674.99	0	-0.090423785	3	GAFDAAFGQEATEPVTFHK	12035847_1_957_+(pre=R,post=N)	72	51	2.9152716E-15	9.734843E-8	0.0	0.0
SD7.mgf	index=19580	-1	060813-SludgeD36_13-18, Cmpd 22456, +MSn(892.43), 55.10 min	CID	892.43	0	-6.9075537	2	GAQFDDFALFAEPTVR	12043839_320_919_-(pre=R,post=Q)	120	102	2.9253405E-15	9.717799E-8	0.0	0.0
SD7.mgf	index=60354	-1	060813-SludgeD36_19-24, Cmpd 13351, +MSn(581.31), 33.80 min	CID	581.31	1	-1.1193926	3	LAGFGGLGQRPNPATER	11924455_1_481_+(pre=K,post=G)	140	110	2.9283759E-15	9.7469325E-8	0.0	0.0
SD7.mgf	index=66176	-1	060813-SludgeD36_19-24, Cmpd 19496, +MSn(924.46), 48.11 min	CID	924.46	0	-0.33011237	2	TPEGVSLFAVDGDASGLGR	11932676_1_519_+(pre=R,post=T)	147	124	2.9355996E-15	9.802723E-8	0.0	0.0
SD7.mgf	index=8512	-1	060813-SludgeD36_13-18, Cmpd 10779, +MSn(805.861), 28.48 min	CID	805.861	0	-2.0449505	2	NYVQVDEGDDTEVK	11938816_1_534_-(pre=K,post=I)	128	99	2.9413012E-15	9.723785E-8	0.0	0.0
SD7.mgf	index=111047	-1	060813-SludgeD36_31-36, Cmpd 13670, +MSn(783.87), 36.05 min	CID	783.87	1	-9.465087	2	GTSPTIFSPDDSVSR	11978854_1_245_+(pre=K,post=A)	119	104	2.9792232E-15	9.874638E-8	0.0	0.0
SD7.mgf	index=105650	-1	060813-SludgeD36_31-36, Cmpd 7938, +MSn(539.6128), 23.46 min	CID	539.6128	0	-2.4883957	3	LKAYDHEVIDQSAK	11940764_80_394_-(pre=R,post=K)	97	81	3.0256267E-15	1.00025616E-7	0.0	0.0
SD7.mgf	index=80252	-1	060813-SludgeD36_25-30, Cmpd 6293, +MSn(659.8141), 19.93 min	CID	659.8141	0	-1.8500679	2	VVNDDNSSEIAR	12039461_615_869_-(pre=R,post=Y)	111	108	3.0272335E-15	9.943125E-8	0.0	0.0
SD7.mgf	index=68343	-1	060813-SludgeD36_19-24, Cmpd 21786, +MSn(701.05), 53.98 min	CID	701.05	0	-11.056814	3	M+15.995VPEVQIVLNHIGGPLGVGR	11980014_1_678_+(pre=R,post=Y)	101	75	3.0359706E-15	1.0151574E-7	0.0	0.0
SD7.mgf	index=40124	-1	060813-SludgeD36_1-6, Cmpd 14492, +MSn(518.5843), 40.32 min	CID	518.5843	0	0.0	3	EAYPGDVFYLHSR	11943420_1_546_-(pre=R,post=L);11950855_1_567_-(pre=R,post=L);11971066_1_185_-(pre=R,post=L);11997123_1_782_+(pre=R,post=L);12008465_1_884_+(pre=R,post=L);12025607_1_1017_+(pre=R,post=L)	96	89	3.039126E-15	1.00171945E-7	0.0	0.0
SD7.mgf	index=137699	-1	060813-SludgeD36_7-12, Cmpd 17342, +MSn(769.39), 43.51 min	CID	769.39	2	0.9281388	3	LVQDDVLSSIHIEEHEVDAR	11931193_1_515_-(pre=R,post=D)	88	59	3.0419892E-15	1.01716985E-7	0.0	0.0
SD7.mgf	index=64961	-1	060813-SludgeD36_19-24, Cmpd 18205, +MSn(772.3786), 44.87 min	CID	772.3786	0	-4.8203387	2	IPM+15.995GASSFGLSFASR	12012633_1_932_-(pre=K,post=N)	127	105	3.054845E-15	1.0125287E-7	0.0	0.0
SD7.mgf	index=118233	-1	060813-SludgeD36_31-36, Cmpd 21226, +MSn(773.908), 55.20 min	CID	773.908	0	-1.5773208	2	EFSTLLDEVPGLAR	11934742_86_511_-(pre=R,post=R)	132	121	3.0624093E-15	1.01241625E-7	0.0	0.0
SD7.mgf	index=23128	-1	060813-SludgeD36_13-18, Cmpd 26235, +MSn(983.99), 65.03 min	CID	983.99	1	-5.6153173	2	LPFDVDELAETYLGEVR	11950385_1_566_+(pre=R,post=D)	152	117	3.0767347E-15	1.0240736E-7	0.0	0.0
SD7.mgf	index=61451	-1	060813-SludgeD36_19-24, Cmpd 14503, +MSn(649.8398), 36.14 min	CID	649.8398	0	-1.3149258	2	LGASYNFGVATAK	11980556_59_681_-(pre=R,post=V)	73	69	3.086927E-15	1.017475E-7	0.0	0.0
SD7.mgf	index=136628	-1	060813-SludgeD36_7-12, Cmpd 16216, +MSn(518.58), 40.65 min	CID	518.58	0	-8.238701	3	EAYPGDVFYLHSR	11943420_1_546_-(pre=R,post=L);11950855_1_567_-(pre=R,post=L);11971066_1_185_-(pre=R,post=L);11997123_1_782_+(pre=R,post=L);12008465_1_884_+(pre=R,post=L);12025607_1_1017_+(pre=R,post=L)	50	47	3.1166454E-15	1.0272704E-7	0.0	0.0
SD7.mgf	index=66684	-1	060813-SludgeD36_19-24, Cmpd 20032, +MSn(750.93), 49.47 min	CID	750.93	0	-0.40639696	2	VGLSALAGGVQYLPR	12046791_1_598_+(pre=R,post=A)	122	107	3.122694E-15	1.03501726E-7	0.0	0.0
SD7.mgf	index=117585	-1	060813-SludgeD36_31-36, Cmpd 20544, +MSn(625.34), 53.41 min	CID	625.34	1	2.9633439	3	NTVPVAFEGGQLPLFQR	11975376_1_402_+(pre=R,post=L)	68	58	3.131716E-15	1.0423739E-7	0.0	0.0
SD7.mgf	index=142554	-1	060813-SludgeD36_7-12, Cmpd 22504, +MSn(645.8341), 56.86 min	CID	645.8341	0	-0.09450593	2	TIGDLIAEAMEK	11993076_1_754_+(pre=K,post=V)	78	78	3.1361429E-15	1.0300843E-7	0.0	0.0
SD7.mgf	index=92042	-1	060813-SludgeD36_25-30, Cmpd 18782, +MSn(622.3469), 48.19 min	CID	622.3469	0	-2.1575916	2	EDVVSGLAALAAK	12047469_330_725_-(pre=R,post=R)	52	52	3.148608E-15	1.0378056E-7	0.0	0.0
SD7.mgf	index=141505	-1	060813-SludgeD36_7-12, Cmpd 21383, +MSn(551.29), 53.92 min	CID	551.29	2	3.1601238	4	RLDEELTYVLTHELPSER	12008613_1_885_+(pre=K,post=Q)	91	63	3.1588218E-15	1.05320886E-7	0.0	0.0
SD7.mgf	index=65567	-1	060813-SludgeD36_19-24, Cmpd 18848, +MSn(841.46), 46.49 min	CID	841.46	0	-6.165422	2	LLDQGQAGDNVGILLR	11997171_1_740_+(pre=K,post=G)	145	116	3.164333E-15	1.05117174E-7	0.0	0.0
SD7.mgf	index=118316	-1	060813-SludgeD36_31-36, Cmpd 21313, +MSn(774.41), 55.43 min	CID	774.41	1	-1.2210646	2	EFSTLLDEVPGLAR	11934742_86_511_-(pre=R,post=R)	126	116	3.2076157E-15	1.0604207E-7	0.0	0.0
SD7.mgf	index=125957	-1	060813-SludgeD36_7-12, Cmpd 4982, +MSn(622.786), 17.03 min	CID	622.786	0	-3.332105	2	VDDVM+15.995NVSGHR	11952559_1_572_-(pre=R,post=L);11963084_1_608_-(pre=R,post=L)	70	67	3.2372782E-15	1.058915E-7	0.0	0.0
SD7.mgf	index=133954	-1	060813-SludgeD36_7-12, Cmpd 13408, +MSn(531.59), 34.25 min	CID	531.59	1	-8.117401	3	YGAPPHAGFAYGIDR	12032475_450_1339_-(pre=R,post=L)	86	71	3.2534802E-15	1.0783664E-7	0.0	0.0
SD7.mgf	index=142258	-1	060813-SludgeD36_7-12, Cmpd 22190, +MSn(761.38), 56.04 min	CID	761.38	0	-11.142652	2	SIGEGAPADFFAALR	12034943_1_910_-(pre=K,post=K)	89	80	3.255065E-15	1.07889164E-7	0.0	0.0
SD7.mgf	index=90232	-1	060813-SludgeD36_25-30, Cmpd 16869, +MSn(750.4047), 43.27 min	CID	750.4047	0	-2.846763	2	SLQVQDLNLGDGIK	12019003_360_1024_-(pre=R,post=V)	123	112	3.2639525E-15	1.0790454E-7	0.0	0.0
SD7.mgf	index=52901	-1	060813-SludgeD36_19-24, Cmpd 5489, +MSn(563.9445), 17.95 min	CID	563.9445	0	-2.056347	3	TM+15.995GHAGAIVSGSSGTAAAK	12045097_2090_2340_-(pre=K,post=K)	60	44	3.2981409E-15	1.1013342E-7	0.0	0.0
SD7.mgf	index=136412	-1	060813-SludgeD36_7-12, Cmpd 15989, +MSn(841.43), 40.09 min	CID	841.43	1	-12.518762	2	VLPTEAPNAWEVQAR	12026221_1_1161_+(pre=R,post=G);12033813_1_1055_+(pre=R,post=G)	110	87	3.3215175E-15	1.10091726E-7	0.0	0.0
SD7.mgf	index=16738	-1	060813-SludgeD36_13-18, Cmpd 19456, +MSn(692.0329), 47.46 min	CID	692.0329	0	-3.4396672	3	EATTLELISNEPSQLVTTK	11967868_19_625_+(pre=K,post=L)	48	35	3.3265216E-15	1.1108112E-7	0.0	0.0
SD7.mgf	index=94518	-1	060813-SludgeD36_25-30, Cmpd 21386, +MSn(711.38), 54.99 min	CID	711.38	0	0.3431931	2	EVIEAVEAFVTSK	12047373_2825_2997_-(pre=K,post=L)	81	78	3.3308677E-15	1.09787976E-7	0.0	0.0
SD7.mgf	index=51797	-1	060813-SludgeD36_19-24, Cmpd 4314, +MSn(449.8793), 15.04 min	CID	449.8793	0	-4.0700855	3	NKYEVDHETGR	11932634_1_519_+(pre=R,post=I);12044393_563_1048_+(pre=R,post=I)	87	86	3.3629595E-15	1.1000254E-7	0.0	0.0
SD7.mgf	index=87575	-1	060813-SludgeD36_25-30, Cmpd 14068, +MSn(783.3748), 36.44 min	CID	783.3748	0	-1.1686951	2	GTSPTIFSPDDSVSR	11978854_1_245_+(pre=K,post=A)	104	91	3.3688616E-15	1.1166095E-7	0.0	0.0
SD7.mgf	index=94877	-1	060813-SludgeD36_25-30, Cmpd 21783, +MSn(685.83), 56.01 min	CID	685.83	1	-3.0710166	2	TGFEDGLFAAWR	12029923_320_913_-(pre=R,post=K);12041649_1072_1662_+(pre=R,post=G);12045747_1524_1997_+(pre=R,post=A)	93	89	3.3698132E-15	1.1068348E-7	0.0	0.0
SD7.mgf	index=39179	-1	060813-SludgeD36_1-6, Cmpd 13497, +MSn(822.44), 37.78 min	CID	822.44	1	-3.9714854	2	VVVGSAGNDVITVADAR	12002016_1_631_-(pre=R,post=N)	100	83	3.3740081E-15	1.1230194E-7	0.0	0.0
SD7.mgf	index=136767	-1	060813-SludgeD36_7-12, Cmpd 16362, +MSn(1032.98), 41.01 min	CID	1032.98	0	-6.2631283	2	DNPWASTAVAGSGTM+15.995ITVDR	12035847_1_957_+(pre=K,post=T)	215	143	3.3999555E-15	1.1368654E-7	0.0	0.0
SD7.mgf	index=135683	-1	060813-SludgeD36_7-12, Cmpd 15223, +MSn(827.39), 38.22 min	CID	827.39	0	-5.3112893	3	STYEAADGTTATLAATQFEAPHAR	12048935_1_967_-(pre=R,post=R)	92	58	3.404597E-15	1.1430782E-7	0.0	0.0
SD7.mgf	index=69508	-1	060813-SludgeD36_19-24, Cmpd 23018, +MSn(687.38), 57.23 min	CID	687.38	0	11.276954	3	IIANDNALGAGLAAYAAETLK	12010209_1_903_+(pre=R,post=L)	91	71	3.4322173E-15	1.14902846E-7	0.0	0.0
SD7.mgf	index=89075	-1	060813-SludgeD36_25-30, Cmpd 15643, +MSn(642.32), 40.18 min	CID	642.32	0	-3.990949	2	DIVTGFAAGYNR	12030217_1_949_-(pre=R,post=Y)	60	56	3.4575836E-15	1.13566344E-7	0.0	0.0
SD7.mgf	index=142276	-1	060813-SludgeD36_7-12, Cmpd 22209, +MSn(818.93), 56.09 min	CID	818.93	2	8.211037	2	TGADLGPYWVPFVGR	12046847_881_1831_-(pre=R,post=T)	117	92	3.4801323E-15	1.1534902E-7	0.0	0.0
SD7.mgf	index=126382	-1	060813-SludgeD36_7-12, Cmpd 5433, +MSn(466.256), 18.08 min	CID	466.256	0	-0.58907133	3	TKPTQHSVTELR	11987432_1_719_+(pre=K,post=S)	80	74	3.5174038E-15	1.1553117E-7	0.0	0.0
SD7.mgf	index=67569	-1	060813-SludgeD36_19-24, Cmpd 20965, +MSn(810.91), 51.86 min	CID	810.91	0	6.77412	2	GNALTLPFPDASFDR	12019101_467_988_-(pre=R,post=V)	92	77	3.5250701E-15	1.1683848E-7	0.0	0.0
SD7.mgf	index=61770	-1	060813-SludgeD36_19-24, Cmpd 14838, +MSn(828.8779), 36.83 min	CID	828.8779	0	-2.9454265	2	IM+15.995DADFAAETSNLSR	12033555_1_222_+(pre=R,post=A)	177	140	3.5500347E-15	1.17665934E-7	0.0	0.0
SD7.mgf	index=68560	-1	060813-SludgeD36_19-24, Cmpd 22016, +MSn(667.72), 54.59 min	CID	667.72	1	-11.583004	3	NLVPSPHLVSSVLAGGLIAR	11932131_1_518_+(pre=R,post=G)	115	92	3.556266E-15	1.189132E-7	0.0	0.0
SD7.mgf	index=21302	-1	060813-SludgeD36_13-18, Cmpd 24274, +MSn(905.9713), 59.89 min	CID	905.9713	0	-4.3790216	2	LSEYAALASALDTAISSK	12041681_152_1494_+(pre=K,post=V)	130	101	3.5782784E-15	1.1930634E-7	0.0	0.0
SD7.mgf	index=13832	-1	060813-SludgeD36_13-18, Cmpd 16387, +MSn(777.3715), 40.00 min	CID	777.3715	0	-1.6488078	2	EAYPGDVFYLHSR	11943420_1_546_-(pre=R,post=L);11950855_1_567_-(pre=R,post=L);11971066_1_185_-(pre=R,post=L);11997123_1_782_+(pre=R,post=L);12008465_1_884_+(pre=R,post=L);12025607_1_1017_+(pre=R,post=L)	71	60	3.5961444E-15	1.185317E-7	0.0	0.0
SD7.mgf	index=18810	-1	060813-SludgeD36_13-18, Cmpd 21644, +MSn(1056.02), 52.99 min	CID	1056.02	1	-14.426087	2	STFGATVNDVVLAAC+57.021TQSLR	12023185_1_993_-(pre=K,post=S)	160	114	3.5974175E-15	1.202892E-7	0.0	0.0
SD7.mgf	index=10553	-1	060813-SludgeD36_13-18, Cmpd 12929, +MSn(495.26), 32.78 min	CID	495.26	0	0.18485795	3	FVIGGPHGDTGLTGR	12029977_1_999_+(pre=K,post=K)	83	71	3.604268E-15	1.194635E-7	0.0	0.0
SD7.mgf	index=16519	-1	060813-SludgeD36_13-18, Cmpd 19225, +MSn(816.92), 46.88 min	CID	816.92	1	-5.792552	2	EAQQSVLEPFLGASR	12041577_476_1859_+(pre=K,post=F)	128	108	3.638874E-15	1.2061051E-7	0.0	0.0
SD7.mgf	index=56620	-1	060813-SludgeD36_19-24, Cmpd 9402, +MSn(407.6969), 25.88 min	CID	407.6969	1	-11.121187	4	QM+15.995LEAGVHFGHQTR	11971380_507_639_+(pre=R,post=-);12038027_1_322_-(pre=R,post=F)	70	62	3.680194E-15	1.2166525E-7	0.0	0.0
SD7.mgf	index=66129	-1	060813-SludgeD36_19-24, Cmpd 19445, +MSn(673.01), 47.98 min	CID	673.01	0	4.715893	3	M+15.995GGVPQNIPGGEIYQALEK	11996107_1_683_+(pre=R,post=G);12013183_253_939_-(pre=R,post=G)	73	57	3.6879374E-15	1.2314973E-7	0.0	0.0
SD7.mgf	index=69446	-1	060813-SludgeD36_19-24, Cmpd 22953, +MSn(797.4), 57.06 min	CID	797.4	1	7.99025	3	EREQLGTDELIAEWITNSER	11993152_31_754_-(pre=R,post=A)	92	64	3.7103817E-15	1.2406646E-7	0.0	0.0
SD7.mgf	index=17320	-1	060813-SludgeD36_13-18, Cmpd 20069, +MSn(782.38), 48.98 min	CID	782.38	1	-9.248942	2	GFVYPSAEIYGGFR	11989966_578_735_+(pre=R,post=S)	93	81	3.7239367E-15	1.2311138E-7	0.0	0.0
SD7.mgf	index=136569	-1	060813-SludgeD36_7-12, Cmpd 16154, +MSn(926.47), 40.49 min	CID	926.47	1	-5.5686464	2	VGYINGEYVLNPGQTAR	11955615_1_582_+(pre=R,post=K)	120	97	3.725092E-15	1.2398758E-7	0.0	0.0
SD7.mgf	index=85122	-1	060813-SludgeD36_25-30, Cmpd 11492, +MSn(761.38), 30.91 min	CID	761.38	1	10.148899	2	ASLAFEQDGNQVGGK	11943178_1_546_+(pre=K,post=N)	71	61	3.7257947E-15	1.234915E-7	0.0	0.0
SD7.mgf	index=116501	-1	060813-SludgeD36_31-36, Cmpd 19405, +MSn(807.9112), 50.43 min	CID	807.9112	0	-0.30218735	2	VGDNAPM+15.995ALVELVDR	11949031_119_520_+(pre=R,post=P);11966670_188_580_+(pre=R,post=G)	100	92	3.7433655E-15	1.2407389E-7	0.0	0.0
SD7.mgf	index=133236	-1	060813-SludgeD36_7-12, Cmpd 12654, +MSn(502.0177), 32.72 min	CID	502.0177	0	-0.60789806	4	TLVEHLPPPSHDPEAPLR	12026221_1_1161_+(pre=R,post=A)	84	62	3.7693233E-15	1.2567612E-7	0.0	0.0
SD7.mgf	index=69372	-1	060813-SludgeD36_19-24, Cmpd 22875, +MSn(560.6399), 56.85 min	CID	560.6399	0	-3.8103287	3	HPELIEVGALVAEFR	12014179_1_715_+(pre=R,post=A)	84	76	3.786193E-15	1.254934E-7	0.0	0.0
SD7.mgf	index=114330	-1	060813-SludgeD36_31-36, Cmpd 17121, +MSn(758.9), 44.55 min	CID	758.9	0	-5.147226	2	FLTNPVIEEAEVR	11987700_1_89_+(pre=K,post=L)	130	112	3.789554E-15	1.2490662E-7	0.0	0.0
SD7.mgf	index=6828	-1	060813-SludgeD36_13-18, Cmpd 9006, +MSn(885.4251), 25.02 min	CID	885.4251	0	0.896132	2	QAAEDHRTDIEESLR	11977692_177_667_+(pre=R,post=G)	85	77	3.794877E-15	1.2578124E-7	0.0	0.0
SD7.mgf	index=136901	-1	060813-SludgeD36_7-12, Cmpd 16503, +MSn(781.0704), 41.37 min	CID	781.0704	0	3.047585	3	ADRPWTSLSAEQQQAVIEGVR	11971384_1_639_+(pre=R,post=T)	112	81	3.807047E-15	1.274513E-7	0.0	0.0
SD7.mgf	index=16505	-1	060813-SludgeD36_13-18, Cmpd 19210, +MSn(985.51), 46.85 min	CID	985.51	0	-3.1585505	2	DLGGQSVLEEGQSVLVPSR	11977056_1_639_-(pre=R,post=A)	212	177	3.814717E-15	1.2738323E-7	0.0	0.0
SD7.mgf	index=66837	-1	060813-SludgeD36_19-24, Cmpd 20192, +MSn(871.43), 49.88 min	CID	871.43	1	3.119803	2	ATTFFDDPDVIASVSR	11969468_1_632_-(pre=K,post=G)	71	56	3.853866E-15	1.2802305E-7	0.0	0.0
SD7.mgf	index=66428	-1	060813-SludgeD36_19-24, Cmpd 19760, +MSn(902.14), 48.78 min	CID	902.14	1	-1.3979625	3	DLGISDDIVNVNGGAIAIGHPVGVSGTR	12009327_1_773_+(pre=K,post=I)	101	51	3.857711E-15	1.2987533E-7	0.0	0.0
SD7.mgf	index=112130	-1	060813-SludgeD36_31-36, Cmpd 14807, +MSn(616.8312), 38.73 min	CID	616.8312	0	-6.728523	2	FDGNAAVLLNAK	11946727_1_228_+(pre=K,post=L)	58	58	3.8736752E-15	1.2723311E-7	0.0	0.0
SD7.mgf	index=91529	-1	060813-SludgeD36_25-30, Cmpd 18233, +MSn(825.9), 46.79 min	CID	825.9	1	-7.430274	2	GPESDIFLDDVTVSR	12013837_550_948_+(pre=R,post=K)	103	87	3.882404E-15	1.2868232E-7	0.0	0.0
SD7.mgf	index=43395	-1	060813-SludgeD36_1-6, Cmpd 17956, +MSn(795.91), 49.34 min	CID	795.91	0	-2.223889	2	VFYIIPDNPDLER	11928185_1_509_-(pre=R,post=V)	113	100	3.886086E-15	1.2808839E-7	0.0	0.0
SD7.mgf	index=54066	-1	060813-SludgeD36_19-24, Cmpd 6714, +MSn(734.31), 20.51 min	CID	734.31	0	-5.153355	2	EGVC+57.021GSDAM+15.995NINGK	11982942_333_694_+(pre=R,post=N)	84	68	3.8931985E-15	1.2870709E-7	0.0	0.0
SD7.mgf	index=37865	-1	060813-SludgeD36_1-6, Cmpd 12109, +MSn(771.3398), 34.29 min	CID	771.3398	0	-4.2729344	2	AM+15.995EIVYDDDDLAR	11982894_1_694_-(pre=R,post=A)	130	123	3.9151163E-15	1.2904526E-7	0.0	0.0
SD7.mgf	index=114464	-1	060813-SludgeD36_31-36, Cmpd 17261, +MSn(797.41), 44.91 min	CID	797.41	1	-4.63235	2	VLYEIEGVSEDIAR	11930991_1_129_+(pre=R,post=E)	125	118	3.9603796E-15	1.3092806E-7	0.0	0.0
SD7.mgf	index=14941	-1	060813-SludgeD36_13-18, Cmpd 17552, +MSn(759.88), 42.78 min	CID	759.88	2	1.9330548	2	GYISPYFVTNAER	11993076_1_754_+(pre=R,post=M)	85	72	3.9662123E-15	1.3072942E-7	0.0	0.0
SD7.mgf	index=129107	-1	060813-SludgeD36_7-12, Cmpd 8304, +MSn(501.2665), 23.89 min	CID	501.2665	0	-1.339379	3	HVQQLVEENHLR	11959495_1_595_+(pre=K,post=W)	69	67	4.041371E-15	1.3274118E-7	0.0	0.0
SD7.mgf	index=109139	-1	060813-SludgeD36_31-36, Cmpd 11666, +MSn(515.62), 31.56 min	CID	515.62	1	5.252636	3	HEGQIDHLAVAVVR	12006678_278_865_-(pre=K,post=K)	57	53	4.0808565E-15	1.3491096E-7	0.0	0.0
SD7.mgf	index=137990	-1	060813-SludgeD36_7-12, Cmpd 17648, +MSn(734.4047), 44.30 min	CID	734.4047	0	2.24393	2	GALELGM+15.995APGLLPGR	12033583_1_1382_+(pre=R,post=M)	79	72	4.1008147E-15	1.3592154E-7	0.0	0.0
SD7.mgf	index=68507	-1	060813-SludgeD36_19-24, Cmpd 21959, +MSn(628.33), 54.44 min	CID	628.33	0	-8.159584	3	QKDVSFVVTTFVEEVR	11935390_1_526_-(pre=R,post=I);11958531_25_591_-(pre=-,post=I)	67	58	4.1020328E-15	1.3626698E-7	0.0	0.0
SD7.mgf	index=96002	-1	060813-SludgeD36_25-30, Cmpd 23067, +MSn(705.8567), 59.29 min	CID	705.8567	0	-1.8158586	2	EM+15.995FDGLLGPLFR	12044607_123_698_-(pre=R,post=R)	83	83	4.1077862E-15	1.3492263E-7	0.0	0.0
SD7.mgf	index=14786	-1	060813-SludgeD36_13-18, Cmpd 17388, +MSn(957.49), 42.38 min	CID	957.49	1	2.2014577	2	LAGATPVYIETTESTGFR	12032799_1_518_-(pre=R,post=V)	153	119	4.108203E-15	1.3697499E-7	0.0	0.0
SD7.mgf	index=92457	-1	060813-SludgeD36_25-30, Cmpd 19220, +MSn(811.43), 49.32 min	CID	811.43	1	0.8668543	2	ILYELEGVSEELAR	11979840_557_677_-(pre=K,post=E)	143	132	4.117137E-15	1.3611037E-7	0.0	0.0
SD7.mgf	index=126769	-1	060813-SludgeD36_7-12, Cmpd 5841, +MSn(620.3276), 18.97 min	CID	620.3276	0	3.0501556	2	VVDAGGHLNTTR	11991258_1_742_+(pre=R,post=D)	73	69	4.1434315E-15	1.3609342E-7	0.0	0.0
SD7.mgf	index=53348	-1	060813-SludgeD36_19-24, Cmpd 5960, +MSn(649.28), 18.97 min	CID	649.28	0	-2.5381114	3	EM+15.995AGGHQGEDTSGVDVQGR	12002062_364_823_+(pre=K,post=L)	92	66	4.14715E-15	1.3848401E-7	0.0	0.0
SD7.mgf	index=64925	-1	060813-SludgeD36_19-24, Cmpd 18167, +MSn(718.3787), 44.77 min	CID	718.3787	0	-2.6338265	2	FTQAGSEVSALLGR	12007226_1_871_+(pre=R,post=M)	82	72	4.1479877E-15	1.3713029E-7	0.0	0.0
SD7.mgf	index=91262	-1	060813-SludgeD36_25-30, Cmpd 17953, +MSn(833.92), 46.07 min	CID	833.92	1	-2.2323918	2	VDVTDATFETEVLAR	12043903_1_416_-(pre=-,post=S)	164	128	4.160262E-15	1.3789193E-7	0.0	0.0
SD7.mgf	index=138009	-1	060813-SludgeD36_7-12, Cmpd 17668, +MSn(753.36), 44.35 min	CID	753.36	1	-7.9840565	2	M+15.995GDLAGNDIGWAIR	11964718_1_614_+(pre=R,post=K)	104	88	4.232334E-15	1.3991871E-7	0.0	0.0
SD7.mgf	index=2288	-1	060813-SludgeD36_13-18, Cmpd 4208, +MSn(402.7), 14.87 min	CID	402.7	1	-7.3162007	4	IRLEAQM+15.995HGGGHER	12010187_1_637_+(pre=R,post=G)	59	47	4.2359876E-15	1.400395E-7	0.0	0.0
SD7.mgf	index=38999	-1	060813-SludgeD36_1-6, Cmpd 13300, +MSn(524.6269), 37.28 min	CID	524.6269	0	1.3960834	3	ADILTIDKTPDTIR	11982622_1_692_+(pre=K,post=F)	70	62	4.2474336E-15	1.4041791E-7	0.0	0.0
SD7.mgf	index=22363	-1	060813-SludgeD36_13-18, Cmpd 25405, +MSn(734.9385), 62.87 min	CID	734.9385	0	-2.4914331	2	TVLIQELINNIAK	11934250_1_523_-(pre=K,post=A);11938476_1_533_-(pre=K,post=G)	112	110	4.25518E-15	1.4025403E-7	0.0	0.0
SD7.mgf	index=133631	-1	060813-SludgeD36_7-12, Cmpd 13069, +MSn(647.3595), 33.56 min	CID	647.3595	0	-3.3941853	2	NNPVLIGEPGVGK	11954905_1_580_+(pre=-,post=T);11996355_1_634_-(pre=K,post=T)	51	48	4.2790783E-15	1.4104172E-7	0.0	0.0
SD7.mgf	index=115379	-1	060813-SludgeD36_31-36, Cmpd 18223, +MSn(671.35), 47.41 min	CID	671.35	0	-9.091324	2	VTLPGFGTFSTSK	11967564_153_590_+(pre=K,post=R)	90	83	4.281578E-15	1.4112412E-7	0.0	0.0
SD7.mgf	index=19084	-1	060813-SludgeD36_13-18, Cmpd 21932, +MSn(1031.99), 53.74 min	CID	1031.99	1	1.33239	2	ETNTLFWPVGNPGPDFDR	11959061_1_593_+(pre=K,post=H)	144	116	4.3176814E-15	1.4395938E-7	0.0	0.0
SD7.mgf	index=88991	-1	060813-SludgeD36_25-30, Cmpd 15554, +MSn(504.6), 39.96 min	CID	504.6	1	-2.6210866	3	AIAVSVDSVEDHLR	11979914_239_678_+(pre=K,post=W)	70	65	4.3193183E-15	1.4279436E-7	0.0	0.0
SD7.mgf	index=141349	-1	060813-SludgeD36_7-12, Cmpd 21217, +MSn(638.01), 53.49 min	CID	638.01	0	-2.774274	3	LVEM+15.995GHDVVVLLDSITR	11999697_1_803_-(pre=R,post=L)	88	78	4.3237894E-15	1.4391486E-7	0.0	0.0
SD7.mgf	index=139300	-1	060813-SludgeD36_7-12, Cmpd 19039, +MSn(1027.51), 47.87 min	CID	1027.51	0	-3.0888443	2	PAGDIVAGLPTFGPDDSPATR	12005554_1_854_-(pre=R,post=V)	266	184	4.3316414E-15	1.4501353E-7	0.0	0.0
SD7.mgf	index=112436	-1	060813-SludgeD36_31-36, Cmpd 15128, +MSn(507.9299), 39.50 min	CID	507.9299	0	3.6049488	3	KGEEVNVTGFGAWK	12035999_1_227_+(pre=K,post=I)	53	45	4.332695E-15	1.4323659E-7	0.0	0.0
SD7.mgf	index=95435	-1	060813-SludgeD36_25-30, Cmpd 22390, +MSn(752.9078), 57.59 min	CID	752.9078	0	-2.350906	2	GNTGANLLFILESR	11991558_142_744_-(pre=K,post=L)	123	118	4.35459E-15	1.4396043E-7	0.0	0.0
SD7.mgf	index=52758	-1	060813-SludgeD36_19-24, Cmpd 5339, +MSn(413.234), 17.62 min	CID	413.234	0	-1.9939622	3	VAPVAAPAKEER	11987444_1_719_+(pre=R,post=R)	117	116	4.3836793E-15	1.439845E-7	0.0	0.0
SD7.mgf	index=140958	-1	060813-SludgeD36_7-12, Cmpd 20801, +MSn(792.9111), 52.40 min	CID	792.9111	0	3.617887	2	LFPGM+15.995SVVDSTIFR	12034943_1_910_-(pre=R,post=V);12049151_3946_4643_-(pre=R,post=V)	94	76	4.415656E-15	1.4597924E-7	0.0	0.0
SD7.mgf	index=51927	-1	060813-SludgeD36_19-24, Cmpd 4455, +MSn(642.82), 15.41 min	CID	642.82	0	2.84848	2	VAQASAQDANPGR	11974188_1_651_-(pre=K,post=V)	110	102	4.4519865E-15	1.4674092E-7	0.0	0.0
SD7.mgf	index=52791	-1	060813-SludgeD36_19-24, Cmpd 5374, +MSn(619.3468), 17.70 min	CID	619.3468	0	-2.95642	2	VAPVAAPAKEER	11987444_1_719_+(pre=R,post=R)	111	106	4.4710655E-15	1.4685475E-7	0.0	0.0
SD7.mgf	index=107798	-1	060813-SludgeD36_31-36, Cmpd 10206, +MSn(709.98), 28.29 min	CID	709.98	1	0.029657412	3	GGRDYDDDTSQTAEAELQR	12044653_1272_1667_+(pre=R,post=V)	103	77	4.4974896E-15	1.5018277E-7	0.0	0.0
SD7.mgf	index=127030	-1	060813-SludgeD36_7-12, Cmpd 6116, +MSn(730.84), 19.53 min	CID	730.84	1	2.3832214	2	EAAADAGAEATTPER	11973390_1_648_+(pre=R,post=V)	105	93	4.5331035E-15	1.5024976E-7	0.0	0.0
SD7.mgf	index=69280	-1	060813-SludgeD36_19-24, Cmpd 22779, +MSn(851.4533), 56.59 min	CID	851.4533	0	-6.1647434	2	LFFTVPTASTLEFTK	12020543_1_1050_-(pre=K,post=Q)	66	50	4.5391403E-15	1.5044986E-7	0.0	0.0
SD7.mgf	index=66822	-1	060813-SludgeD36_19-24, Cmpd 20177, +MSn(646.36), 49.84 min	CID	646.36	0	-2.3607206	2	FVGPAGLLQAYR	11943366_1_383_+(pre=K,post=F);11992416_389_750_-(pre=K,post=F)	87	85	4.557255E-15	1.4968569E-7	0.0	0.0
SD7.mgf	index=88019	-1	060813-SludgeD36_25-30, Cmpd 14534, +MSn(777.72), 37.52 min	CID	777.72	1	-8.687836	3	GGVTHISPDVSSGNLTAPSFTGTK	11991952_78_734_+(pre=R,post=V)	101	62	4.576236E-15	1.5364508E-7	0.0	0.0
SD7.mgf	index=65818	-1	060813-SludgeD36_19-24, Cmpd 19114, +MSn(1121.54), 47.16 min	CID	1121.54	1	8.957253	2	EGYELGFVTAVAPAGGAM+15.995EEAR	12046791_1_598_+(pre=K,post=K)	206	135	4.579946E-15	1.5349003E-7	0.0	0.0
SD7.mgf	index=111551	-1	060813-SludgeD36_31-36, Cmpd 14199, +MSn(715.3829), 37.28 min	CID	715.3829	0	3.583376	2	VEALINDAGGELTK	11978604_1_398_+(pre=R,post=T)	79	73	4.5953253E-15	1.5191901E-7	0.0	0.0
SD7.mgf	index=58600	-1	060813-SludgeD36_19-24, Cmpd 11505, +MSn(763.39), 30.12 min	CID	763.39	1	-4.678913	2	ATLGQVANEEHSLR	11979390_1_675_-(pre=R,post=R)	118	102	4.597905E-15	1.5200429E-7	0.0	0.0
SD7.mgf	index=59015	-1	060813-SludgeD36_19-24, Cmpd 11945, +MSn(674.3483), 31.04 min	CID	674.3483	0	2.262751	2	TGGSIVNISSEAGR	11935012_33_525_+(pre=R,post=R)	77	72	4.637811E-15	1.5332357E-7	0.0	0.0
SD7.mgf	index=23300	-1	060813-SludgeD36_13-18, Cmpd 26476, +MSn(1201.66), 65.68 min	CID	1201.66	1	-2.7176435	2	TVLTGSDLPLILAASQPMAALYR	11953251_1_575_-(pre=R,post=S);12019921_94_978_-(pre=R,post=S)	134	85	4.659721E-15	1.5631306E-7	0.0	0.0
SD7.mgf	index=109354	-1	060813-SludgeD36_31-36, Cmpd 11892, +MSn(643.3676), 32.07 min	CID	643.3676	0	4.3639584	2	TVGQIVGTNQLR	11961998_144_604_-(pre=K,post=I)	80	74	4.677264E-15	1.5362745E-7	0.0	0.0
SD7.mgf	index=137461	-1	060813-SludgeD36_7-12, Cmpd 17091, +MSn(651.8611), 42.87 min	CID	651.8611	0	10.486911	2	ENAGTTSLGALLR	11928157_1_146_+(pre=R,post=A)	61	59	4.6778394E-15	1.541852E-7	0.0	0.0
SD7.mgf	index=17121	-1	060813-SludgeD36_13-18, Cmpd 19859, +MSn(948.49), 48.46 min	CID	948.49	0	0.96524817	2	YGIASTILEGSDTVGGISR	12020711_1_316_-(pre=K,post=T)	226	179	4.681149E-15	1.5631564E-7	0.0	0.0
SD7.mgf	index=142855	-1	060813-SludgeD36_7-12, Cmpd 22821, +MSn(1009.4907), 57.70 min	CID	1009.4907	-1	-2.146348	2	GFEVLPIGEWSGITDDGAR	11993222_438_755_-(pre=K,post=R)	106	68	4.692963E-15	1.5671013E-7	0.0	0.0
SD7.mgf	index=15361	-1	060813-SludgeD36_13-18, Cmpd 17995, +MSn(570.62), 43.85 min	CID	570.62	1	1.9633695	3	DRGEDALIVYDDLSK	11997123_1_782_+(pre=R,post=Q);12008465_1_884_+(pre=R,post=Q)	68	62	4.7042185E-15	1.5592137E-7	0.0	0.0
SD7.mgf	index=92383	-1	060813-SludgeD36_25-30, Cmpd 19141, +MSn(598.63), 49.12 min	CID	598.63	1	-8.023949	3	EPLLGAEDFDRFVER	12039257_1_441_-(pre=R,post=V)	140	118	4.708029E-15	1.5604766E-7	0.0	0.0
SD7.mgf	index=84880	-1	060813-SludgeD36_25-30, Cmpd 11233, +MSn(629.3575), 30.33 min	CID	629.3575	0	2.2305474	2	VGTVTPDVATAVK	11925261_15_502_-(pre=K,post=N)	68	65	4.724635E-15	1.5572762E-7	0.0	0.0
SD7.mgf	index=102276	-1	060813-SludgeD36_31-36, Cmpd 4342, +MSn(459.22), 15.23 min	CID	459.22	0	-11.563079	3	GPGFGHSISHSHR	12044973_148_342_+(pre=K,post=R)	75	73	4.725986E-15	1.5577216E-7	0.0	0.0
SD7.mgf	index=88410	-1	060813-SludgeD36_25-30, Cmpd 14944, +MSn(795.909), 38.49 min	CID	795.909	0	8.588917	2	DTGSAAELGEGTITIR	12025423_487_975_-(pre=R,post=S)	122	109	4.730437E-15	1.5714218E-7	0.0	0.0
SD7.mgf	index=94167	-1	060813-SludgeD36_25-30, Cmpd 21017, +MSn(867.43), 54.01 min	CID	867.43	0	-10.2729225	2	TNESLADLVFTDVPGR	12024535_1_560_-(pre=R,post=V);12042207_1432_1931_+(pre=R,post=V)	110	91	4.746446E-15	1.57674E-7	0.0	0.0
SD7.mgf	index=66051	-1	060813-SludgeD36_19-24, Cmpd 19361, +MSn(896.44), 47.78 min	CID	896.44	1	-12.567598	2	SYELPDGQVITIGNER	11957153_105_587_-(pre=K,post=F)	103	84	4.747154E-15	1.576975E-7	0.0	0.0
SD7.mgf	index=67119	-1	060813-SludgeD36_19-24, Cmpd 20490, +MSn(601.66), 50.64 min	CID	601.66	1	-10.4194975	3	INYAAGPLSVAVVAETAR	11991036_1_741_-(pre=R,post=S)	72	60	4.759192E-15	1.5868015E-7	0.0	0.0
SD7.mgf	index=12407	-1	060813-SludgeD36_13-18, Cmpd 14876, +MSn(600.65), 36.69 min	CID	600.65	0	3.8613915	3	VLNAEVLGEEHYTVAR	11945389_184_552_-(pre=R,post=E)	99	84	4.7604497E-15	1.5813917E-7	0.0	0.0
SD7.mgf	index=87314	-1	060813-SludgeD36_25-30, Cmpd 13794, +MSn(608.34), 35.83 min	CID	608.34	0	2.9095976	2	TAGDAGLALATVR	11928315_65_509_-(pre=R,post=T)	85	75	4.768087E-15	1.5715983E-7	0.0	0.0
SD7.mgf	index=56560	-1	060813-SludgeD36_19-24, Cmpd 9339, +MSn(744.8862), 25.76 min	CID	744.8862	0	-0.08193889	2	LNDVTGSVAAANTGAK	11947595_10_558_-(pre=K,post=L)	109	90	4.8296192E-15	1.6043694E-7	0.0	0.0
SD7.mgf	index=140722	-1	060813-SludgeD36_7-12, Cmpd 20549, +MSn(792.7), 51.75 min	CID	792.7	1	1.4901152	3	QFEVLSTNGDTFLGGEDFDQR	11977684_1_667_+(pre=K,post=I)	79	48	4.8361774E-15	1.6190424E-7	0.0	0.0
SD7.mgf	index=12431	-1	060813-SludgeD36_13-18, Cmpd 14901, +MSn(841.42), 36.74 min	CID	841.42	0	-3.844514	2	YTVIDTIGGGSSEVQR	12001764_1_449_+(pre=R,post=N)	108	91	4.8545538E-15	1.6126526E-7	0.0	0.0
SD7.mgf	index=136621	-1	060813-SludgeD36_7-12, Cmpd 16209, +MSn(675.34), 40.63 min	CID	675.34	0	2.3498056	2	ATIDIEDNGFVR	11933148_166_520_-(pre=K,post=I)	88	85	4.8739292E-15	1.6008704E-7	0.0	0.0
SD7.mgf	index=17129	-1	060813-SludgeD36_13-18, Cmpd 19867, +MSn(686.36), 48.48 min	CID	686.36	2	-5.101319	3	SM+15.995GALTIGVVTRPFTFEGR	11977692_177_667_+(pre=K,post=R)	180	129	4.908268E-15	1.638997E-7	0.0	0.0
SD7.mgf	index=8903	-1	060813-SludgeD36_13-18, Cmpd 11193, +MSn(651.8399), 29.37 min	CID	651.8399	0	2.8090637	2	VVAYDPTVEPGR	12027765_1_706_+(pre=K,post=S)	53	46	4.9254996E-15	1.617809E-7	0.0	0.0
SD7.mgf	index=68327	-1	060813-SludgeD36_19-24, Cmpd 21769, +MSn(693.41), 53.94 min	CID	693.41	1	-7.102785	3	KVDVLILGPISAGIGAPLSEK	12031679_1_1048_+(pre=K,post=A)	64	43	4.9556247E-15	1.6590306E-7	0.0	0.0
SD7.mgf	index=142654	-1	060813-SludgeD36_7-12, Cmpd 22609, +MSn(722.72), 57.13 min	CID	722.72	1	3.2398071	3	QIVGVSAALIPFLEHDDANR	11926537_1_505_-(pre=-,post=A)	104	78	4.9735234E-15	1.6630295E-7	0.0	0.0
SD7.mgf	index=107790	-1	060813-SludgeD36_31-36, Cmpd 10198, +MSn(522.6146), 28.28 min	CID	522.6146	0	0.70072895	3	EKPQEGEVLAVGPGR	11939342_1_348_+(pre=K,post=W)	81	74	4.9738033E-15	1.6485677E-7	0.0	0.0
SD7.mgf	index=62915	-1	060813-SludgeD36_19-24, Cmpd 16040, +MSn(802.43), 39.52 min	CID	802.43	0	-0.68456566	2	LLTTASAVEAETIER	12038067_126_971_-(pre=R,post=V)	137	102	4.985812E-15	1.6525479E-7	0.0	0.0
SD7.mgf	index=38486	-1	060813-SludgeD36_1-6, Cmpd 12761, +MSn(811.92), 35.92 min	CID	811.92	0	-3.5331588	2	STGSYSLVTQQPLGGK	11945313_1_551_+(pre=R,post=A)	70	54	4.9867138E-15	1.6565554E-7	0.0	0.0
SD7.mgf	index=21448	-1	060813-SludgeD36_13-18, Cmpd 24433, +MSn(880.93), 60.31 min	CID	880.93	1	-2.5291393	2	AYGQGLVAAFTEEFEK	12043487_962_2068_+(pre=K,post=L)	81	65	5.0079735E-15	1.6636177E-7	0.0	0.0
SD7.mgf	index=85534	-1	060813-SludgeD36_25-30, Cmpd 11925, +MSn(646.8335), 31.82 min	CID	646.8335	0	0.28307983	2	SLGSSNPYNVVR	11926887_1_206_+(pre=K,post=A)	73	68	5.0147624E-15	1.6471279E-7	0.0	0.0
SD7.mgf	index=63289	-1	060813-SludgeD36_19-24, Cmpd 16433, +MSn(571.6345), 40.47 min	CID	571.6345	0	2.1354654	3	GGDKLLTQVGFTYDAK	11943178_1_546_+(pre=R,post=V)	49	41	5.020934E-15	1.667923E-7	0.0	0.0
SD7.mgf	index=63995	-1	060813-SludgeD36_19-24, Cmpd 17176, +MSn(882.94), 42.30 min	CID	882.94	0	-7.6039324	2	TSELSQVIDTTASGEVK	12040469_617_1677_-(pre=R,post=L)	109	82	5.0338054E-15	1.6754736E-7	0.0	0.0
SD7.mgf	index=139959	-1	060813-SludgeD36_7-12, Cmpd 19740, +MSn(996.01), 49.66 min	CID	996.01	1	-1.6849805	2	DIASLGIYPAVDPLDSTSR	11958335_119_591_-(pre=R,post=Q)	157	111	5.0448177E-15	1.6845945E-7	0.0	0.0
SD7.mgf	index=65792	-1	060813-SludgeD36_19-24, Cmpd 19087, +MSn(933.97), 47.09 min	CID	933.97	1	-5.327751	2	VVSGQTTFEQAVTQGWK	11942772_1_545_+(pre=K,post=A);11993926_1_759_-(pre=K,post=A)	122	94	5.0900687E-15	1.6942005E-7	0.0	0.0
SD7.mgf	index=143603	-1	060813-SludgeD36_7-12, Cmpd 23617, +MSn(756.91), 59.79 min	CID	756.91	0	-0.16127452	2	NLADLIQNISNAAR	12007505_544_873_-(pre=R,post=Q)	146	131	5.1819295E-15	1.7131184E-7	0.0	0.0
SD7.mgf	index=59098	-1	060813-SludgeD36_19-24, Cmpd 12032, +MSn(523.27), 31.21 min	CID	523.27	1	0.7405453	3	GTVAAFHDPVEAPAGK	12041419_1_657_+(pre=R,post=E)	52	43	5.183845E-15	1.722041E-7	0.0	0.0
SD7.mgf	index=68652	-1	060813-SludgeD36_19-24, Cmpd 22114, +MSn(861.98), 54.85 min	CID	861.98	0	-0.6372724	2	VAVTGAAGQIGYSLLFR	11974456_463_652_+(pre=K,post=L)	218	158	5.2195314E-15	1.7372913E-7	0.0	0.0
SD7.mgf	index=19090	-1	060813-SludgeD36_13-18, Cmpd 21938, +MSn(718.37), 53.75 min	CID	718.37	2	-12.357415	3	SIDKPFLMPVEDVFSITGR	11947097_1_556_-(pre=R,post=G)	68	49	5.3291544E-15	1.7795419E-7	0.0	0.0
SD7.mgf	index=136290	-1	060813-SludgeD36_7-12, Cmpd 15861, +MSn(594.6), 39.77 min	CID	594.6	1	-5.9215484	3	GQEFDDHYFGAIPER	11946013_1_553_+(pre=K,post=V);11946103_1_554_+(pre=K,post=V)	57	48	5.3424058E-15	1.7707409E-7	0.0	0.0
SD7.mgf	index=21165	-1	060813-SludgeD36_13-18, Cmpd 24128, +MSn(732.39), 59.50 min	CID	732.39	1	-8.725553	3	LNEELASLTAHEVEGLVTLR	12036929_121_1349_+(pre=R,post=D);12048709_1_983_-(pre=R,post=D)	118	83	5.3561184E-15	1.7909603E-7	0.0	0.0
SD7.mgf	index=12496	-1	060813-SludgeD36_13-18, Cmpd 14969, +MSn(977.48), 36.88 min	CID	977.48	2	-1.8105018	2	EISVVSETLTTHEYESK	11993270_1_310_-(pre=K,post=T)	114	73	5.377268E-15	1.789793E-7	0.0	0.0
SD7.mgf	index=111632	-1	060813-SludgeD36_31-36, Cmpd 14284, +MSn(715.3832), 37.49 min	CID	715.3832	0	4.0099683	2	VEALINDAGGELTK	11978604_1_398_+(pre=R,post=T)	57	51	5.3811194E-15	1.7789695E-7	0.0	0.0
SD7.mgf	index=139363	-1	060813-SludgeD36_7-12, Cmpd 19109, +MSn(1028.01), 48.05 min	CID	1028.01	1	-4.721344	2	PAGDIVAGLPTFGPDDSPATR	12005554_1_854_-(pre=R,post=V)	273	184	5.43751E-15	1.8203549E-7	0.0	0.0
SD7.mgf	index=136865	-1	060813-SludgeD36_7-12, Cmpd 16465, +MSn(797.89), 41.27 min	CID	797.89	0	1.2239327	2	GVYESLQATVDEGAR	11927447_1_507_-(pre=K,post=L)	113	97	5.4417606E-15	1.8036721E-7	0.0	0.0
SD7.mgf	index=22497	-1	060813-SludgeD36_13-18, Cmpd 25555, +MSn(734.9388), 63.25 min	CID	734.9388	0	-2.0761943	2	TVLIQELINNIAK	11934250_1_523_-(pre=K,post=A);11938476_1_533_-(pre=K,post=G)	107	104	5.4592586E-15	1.7994138E-7	0.0	0.0
SD7.mgf	index=65546	-1	060813-SludgeD36_19-24, Cmpd 18826, +MSn(597.63), 46.43 min	CID	597.63	0	-9.191496	3	SYELPDGQVITIGNER	11957153_105_587_-(pre=K,post=F)	66	57	5.4628246E-15	1.8147163E-7	0.0	0.0
SD7.mgf	index=22056	-1	060813-SludgeD36_13-18, Cmpd 25077, +MSn(872.82), 62.01 min	CID	872.82	1	0.7936332	3	AGAIGPPGGLGLLLAGPTIIAQGTDEQK	11992234_1_397_-(pre=K,post=Q)	104	71	5.4724126E-15	1.8423655E-7	0.0	0.0
SD7.mgf	index=145361	-1	060813-SludgeD36_7-12, Cmpd 25670, +MSn(855), 65.06 min	CID	855.0	0	-1.7132646	2	VTDLIAQLIGATAPLGR	11931613_1_516_+(pre=R,post=A)	185	161	5.4732592E-15	1.8217432E-7	0.0	0.0
SD7.mgf	index=18113	-1	060813-SludgeD36_13-18, Cmpd 20903, +MSn(795.9), 51.07 min	CID	795.9	1	-7.710519	2	DSVDTVVDTELGALR	12047873_1760_2997_-(pre=R,post=F)	106	85	5.4746734E-15	1.814581E-7	0.0	0.0
SD7.mgf	index=59930	-1	060813-SludgeD36_19-24, Cmpd 12906, +MSn(608.8239), 32.92 min	CID	608.8239	0	-1.2030096	2	LSEAVDAGVLDK	11953127_1_318_+(pre=R,post=A)	85	85	5.485059E-15	1.8015994E-7	0.0	0.0
SD7.mgf	index=112213	-1	060813-SludgeD36_31-36, Cmpd 14894, +MSn(612.02), 38.94 min	CID	612.02	0	-10.9698925	3	LRLEQSVASQHLAILR	11935940_137_490_+(pre=K,post=R);11968632_133_315_-(pre=K,post=R)	124	102	5.5010487E-15	1.8274142E-7	0.0	0.0
SD7.mgf	index=59969	-1	060813-SludgeD36_19-24, Cmpd 12946, +MSn(750.4), 32.99 min	CID	750.4	0	7.64572	2	VEDGNLVVNGNTIR	11973052_1_436_-(pre=R,post=V)	72	65	5.507085E-15	1.8206131E-7	0.0	0.0
SD7.mgf	index=5383	-1	060813-SludgeD36_13-18, Cmpd 7486, +MSn(749.847), 22.05 min	CID	749.847	0	-0.9767608	2	DVQDNLSAQSHER	12006662_197_865_-(pre=-,post=A)	124	114	5.5345357E-15	1.8242258E-7	0.0	0.0
SD7.mgf	index=94181	-1	060813-SludgeD36_25-30, Cmpd 21032, +MSn(727.8956), 54.05 min	CID	727.8956	0	-3.4379005	2	IFSFTALTVVGDGK	11971684_206_641_+(pre=R,post=G)	90	80	5.552011E-15	1.8354653E-7	0.0	0.0
SD7.mgf	index=83205	-1	060813-SludgeD36_25-30, Cmpd 9412, +MSn(705.3399), 26.43 min	CID	705.3399	0	-2.076787	2	LSSDDSTITVESR	11999551_530_802_-(pre=R,post=T)	68	64	5.5740617E-15	1.8372538E-7	0.0	0.0
SD7.mgf	index=141437	-1	060813-SludgeD36_7-12, Cmpd 21310, +MSn(969.47), 53.73 min	CID	969.47	1	-1.7941217	2	SFAFTDTGPTYQVDFLK	11961299_1_601_-(pre=R,post=D)	72	48	5.6169253E-15	1.8695617E-7	0.0	0.0
SD7.mgf	index=22095	-1	060813-SludgeD36_13-18, Cmpd 25119, +MSn(711.06), 62.12 min	CID	711.06	2	14.579554	3	PVDQPFLLPIEDVFSISGR	11997171_1_740_+(pre=R,post=G)	121	95	5.6432105E-15	1.8844133E-7	0.0	0.0
SD7.mgf	index=68930	-1	060813-SludgeD36_19-24, Cmpd 22411, +MSn(856.81), 55.63 min	CID	856.81	1	4.6567	3	IASGEM+15.995LGKDQPVVLSLLEVPVEK	11968568_139_628_+(pre=R,post=A)	79	56	5.6708432E-15	1.9039601E-7	0.0	0.0
SD7.mgf	index=51314	-1	060813-SludgeD36_19-24, Cmpd 3789, +MSn(852.88), 13.68 min	CID	852.88	0	1.1450188	2	GTAM+15.995NPVDHPHGGGEGR	11952869_372_573_-(pre=R,post=T)	93	76	5.6715425E-15	1.8877407E-7	0.0	0.0
SD7.mgf	index=13676	-1	060813-SludgeD36_13-18, Cmpd 16221, +MSn(628.68), 39.61 min	CID	628.68	0	-4.4658723	3	AEGIVPAPEPTHAIAAAIR	11945695_307_552_-(pre=R,post=E)	122	85	5.6885877E-15	1.8995661E-7	0.0	0.0
SD7.mgf	index=89478	-1	060813-SludgeD36_25-30, Cmpd 16066, +MSn(589.8079), 41.24 min	CID	589.8079	0	2.8975353	2	DLYEAAVAAAGK	12044977_1_293_+(pre=R,post=G)	69	66	5.692537E-15	1.8697469E-7	0.0	0.0
SD7.mgf	index=138135	-1	060813-SludgeD36_7-12, Cmpd 17800, +MSn(614.33), 44.69 min	CID	614.33	0	4.868291	3	ALAAGGQGVSVAFDLATHR	12018735_1_433_-(pre=K,post=G)	85	69	5.6986776E-15	1.9029353E-7	0.0	0.0
SD7.mgf	index=71262	-1	060813-SludgeD36_19-24, Cmpd 24900, +MSn(782.9), 62.17 min	CID	782.9	0	-4.989437	2	DFPELVDLYLQGR	12013245_1_940_+(pre=R,post=F)	123	119	5.709498E-15	1.8818946E-7	0.0	0.0
SD7.mgf	index=2318	-1	060813-SludgeD36_13-18, Cmpd 4240, +MSn(410.5417), 14.96 min	CID	410.5417	0	-2.3787115	3	HGGVHVADAPNR	12047643_1359_2761_+(pre=R,post=S)	89	84	5.7131817E-15	1.8765279E-7	0.0	0.0
SD7.mgf	index=22588	-1	060813-SludgeD36_13-18, Cmpd 25652, +MSn(840.4424), 63.51 min	CID	840.4424	0	-1.0167161	2	LYWIPFLASADVER	12040235_500_1738_+(pre=R,post=D)	127	111	5.768052E-15	1.9068875E-7	0.0	0.0
SD7.mgf	index=113133	-1	060813-SludgeD36_31-36, Cmpd 15860, +MSn(734.38), 41.32 min	CID	734.38	0	-11.0536585	2	VSVLLYSDDVTTR	12049143_791_1015_+(pre=R,post=D)	87	81	5.8122118E-15	1.91575E-7	0.0	0.0
SD7.mgf	index=142388	-1	060813-SludgeD36_7-12, Cmpd 22327, +MSn(715.37), 56.40 min	CID	715.37	1	-2.51722	2	NADGLDEALELLR	12043355_1_1495_+(pre=K,post=V)	135	133	5.8206406E-15	1.9185282E-7	0.0	0.0
SD7.mgf	index=138304	-1	060813-SludgeD36_7-12, Cmpd 17981, +MSn(653.8535), 45.15 min	CID	653.8535	0	-0.2800404	2	ELGGLYVLGTER	11970556_1_636_+(pre=R,post=H);11972020_1_642_+(pre=R,post=H)	88	88	5.831611E-15	1.9154265E-7	0.0	0.0
SD7.mgf	index=22167	-1	060813-SludgeD36_13-18, Cmpd 25195, +MSn(730.8737), 62.32 min	CID	730.8737	0	-1.2526462	2	TTFFNLLTNFDK	11945463_1_552_+(pre=K,post=A)	58	56	5.85533E-15	1.9232172E-7	0.0	0.0
SD7.mgf	index=69635	-1	060813-SludgeD36_19-24, Cmpd 23153, +MSn(752.91), 57.59 min	CID	752.91	0	0.56746006	2	GNTGANLLFILESR	11991558_142_744_-(pre=K,post=L)	99	93	5.878225E-15	1.94331E-7	0.0	0.0
SD7.mgf	index=67199	-1	060813-SludgeD36_19-24, Cmpd 20576, +MSn(717.4062), 50.86 min	CID	717.4062	0	3.6583478	2	LITDLIYEGGLAR	11931335_1_516_-(pre=K,post=M)	109	105	5.8849795E-15	1.9397348E-7	0.0	0.0
SD7.mgf	index=59254	-1	060813-SludgeD36_19-24, Cmpd 12196, +MSn(639.8329), 31.54 min	CID	639.8329	0	0.66774684	2	VIEIYGPESSGK	11998573_1_419_-(pre=R,post=T)	60	58	5.897619E-15	1.9371072E-7	0.0	0.0
SD7.mgf	index=71523	-1	060813-SludgeD36_19-24, Cmpd 25182, +MSn(831.45), 62.90 min	CID	831.45	1	-0.6965316	2	ALVENYAAAIEEVLR	12040187_1015_1734_-(pre=K,post=L)	148	117	5.912227E-15	1.9596082E-7	0.0	0.0
SD7.mgf	index=108180	-1	060813-SludgeD36_31-36, Cmpd 10617, +MSn(750.87), 29.19 min	CID	750.87	0	1.9508659	2	TGAQVC+57.021GPIPM+15.995PTR	12027371_652_1011_-(pre=R,post=I)	98	85	5.9687185E-15	1.9732268E-7	0.0	0.0
SD7.mgf	index=54764	-1	060813-SludgeD36_19-24, Cmpd 7450, +MSn(749.8461), 22.00 min	CID	749.8461	0	-2.1163151	2	DVQDNLSAQSHER	12006662_197_865_-(pre=-,post=A)	127	116	5.976953E-15	1.97005E-7	0.0	0.0
SD7.mgf	index=69226	-1	060813-SludgeD36_19-24, Cmpd 22722, +MSn(855.43), 56.44 min	CID	855.43	1	-2.7473593	2	TPEPWAGPDILDELR	12041699_352_1268_-(pre=R,post=T)	109	90	5.979432E-15	1.9818835E-7	0.0	0.0
SD7.mgf	index=126474	-1	060813-SludgeD36_7-12, Cmpd 5530, +MSn(748.35), 18.30 min	CID	748.35	0	-7.340314	2	HEQAAVHAADGYAR	11936032_1_527_-(pre=R,post=A)	149	118	6.013759E-15	1.9881169E-7	0.0	0.0
SD7.mgf	index=127165	-1	060813-SludgeD36_7-12, Cmpd 6258, +MSn(739.3688), 19.82 min	CID	739.3688	0	4.127535	2	LNTQTSGASVNETR	11990496_1_659_+(pre=R,post=L)	104	89	6.0486504E-15	1.9996517E-7	0.0	0.0
SD7.mgf	index=5972	-1	060813-SludgeD36_13-18, Cmpd 8105, +MSn(557.7771), 23.26 min	CID	557.7771	0	-1.6413829	2	GLGAGSDPEVGR	11977692_177_667_+(pre=R,post=Q);12001097_477_815_+(pre=R,post=Q)	76	74	6.0530414E-15	1.9881567E-7	0.0	0.0
SD7.mgf	index=64512	-1	060813-SludgeD36_19-24, Cmpd 17729, +MSn(734.42), 43.68 min	CID	734.42	1	5.448667	2	VPGLSVIPADETLR	12022885_206_952_-(pre=K,post=S)	88	73	6.0645425E-15	2.0049056E-7	0.0	0.0
SD7.mgf	index=141472	-1	060813-SludgeD36_7-12, Cmpd 21348, +MSn(616.33), 53.83 min	CID	616.33	1	-5.2172456	3	GQTGQQLLIGAYQALER	11991528_1_744_+(pre=R,post=Q)	87	77	6.0689114E-15	2.0200027E-7	0.0	0.0
SD7.mgf	index=89600	-1	060813-SludgeD36_25-30, Cmpd 16194, +MSn(598.64), 41.57 min	CID	598.64	0	-7.0349393	3	FTPSGAAVANFTVASTPR	11990212_57_692_-(pre=R,post=T)	76	62	6.106792E-15	2.0361159E-7	0.0	0.0
SD7.mgf	index=21168	-1	060813-SludgeD36_13-18, Cmpd 24131, +MSn(858.14), 59.51 min	CID	858.14	0	-4.3386025	3	TANLM+15.995VPLPVHLTDPVEVLQTIR	12043931_1_952_-(pre=R,post=A)	110	61	6.10925E-15	2.0493836E-7	0.0	0.0
SD7.mgf	index=115039	-1	060813-SludgeD36_31-36, Cmpd 17866, +MSn(802.42), 46.48 min	CID	802.42	0	0.0	2	GNVIPVEITVYEDR	11929343_1_310_-(pre=R,post=S)	114	98	6.125381E-15	2.0250185E-7	0.0	0.0
SD7.mgf	index=70596	-1	060813-SludgeD36_19-24, Cmpd 24182, +MSn(685.9), 60.29 min	CID	685.9	1	4.0533547	2	VLTPAELLATWR	11966160_165_619_+(pre=R,post=R)	113	108	6.161726E-15	2.0238548E-7	0.0	0.0
SD7.mgf	index=90896	-1	060813-SludgeD36_25-30, Cmpd 17567, +MSn(1025.01), 45.06 min	CID	1025.01	0	-0.35727534	2	GYNIESLTVAPTEDPSLSR	11968430_1_198_-(pre=R,post=M);12011263_99_590_+(pre=R,post=M)	181	137	6.176609E-15	2.0625289E-7	0.0	0.0
SD7.mgf	index=35272	-1	060813-SludgeD36_1-6, Cmpd 9284, +MSn(719.84), 27.44 min	CID	719.84	0	11.870726	2	SFANTNTLQDGDR	11924749_1_501_-(pre=R,post=I)	109	94	6.2159623E-15	2.0488292E-7	0.0	0.0
SD7.mgf	index=66474	-1	060813-SludgeD36_19-24, Cmpd 19809, +MSn(914.48), 48.91 min	CID	914.48	0	-4.0045652	2	FAPNLPTIQLDGDAISR	11959211_74_594_-(pre=R,post=V)	94	74	6.2497835E-15	2.0802048E-7	0.0	0.0
SD7.mgf	index=114575	-1	060813-SludgeD36_31-36, Cmpd 17378, +MSn(675.85), 45.21 min	CID	675.85	0	-9.301713	2	GLFTPAPTDLYR	12024663_496_957_-(pre=R,post=Q)	71	61	6.2594765E-15	2.0559615E-7	0.0	0.0
SD7.mgf	index=140935	-1	060813-SludgeD36_7-12, Cmpd 20777, +MSn(941.47), 52.34 min	CID	941.47	1	14.239013	2	GASILFEDADVDAFAPSR	11997239_3_784_-(pre=K,post=L)	108	80	6.2605213E-15	2.087372E-7	0.0	0.0
SD7.mgf	index=137682	-1	060813-SludgeD36_7-12, Cmpd 17324, +MSn(876.44), 43.46 min	CID	876.44	1	-9.370637	2	TVFEVESTSPGSIELR	11995349_1_770_-(pre=R,post=D)	138	110	6.280245E-15	2.0862583E-7	0.0	0.0
SD7.mgf	index=3986	-1	060813-SludgeD36_13-18, Cmpd 6010, +MSn(645.31), 19.13 min	CID	645.31	1	-2.6960654	2	IIAEDQGDGTGGR	12000599_1_810_-(pre=K,post=V)	62	56	6.305747E-15	2.0784229E-7	0.0	0.0
SD7.mgf	index=141840	-1	060813-SludgeD36_7-12, Cmpd 21743, +MSn(649.3404), 54.86 min	CID	649.3404	0	-4.0417957	2	TGADFFGALASIK	11973860_1_650_+(pre=R,post=E)	72	72	6.325267E-15	2.0848569E-7	0.0	0.0
SD7.mgf	index=19145	-1	060813-SludgeD36_13-18, Cmpd 21996, +MSn(793.4), 53.90 min	CID	793.4	0	-11.846865	3	WVNHEIPFNDPAVATALAEVGK	11964588_1_613_-(pre=K,post=I)	62	38	6.331469E-15	2.1218968E-7	0.0	0.0
SD7.mgf	index=113650	-1	060813-SludgeD36_31-36, Cmpd 16403, +MSn(753.8922), 42.71 min	CID	753.8922	0	4.776666	2	VRENEPFEFALR	11948961_415_562_+(pre=K,post=R)	70	65	6.3346435E-15	2.0806505E-7	0.0	0.0
SD7.mgf	index=141605	-1	060813-SludgeD36_7-12, Cmpd 21490, +MSn(734.38), 54.20 min	CID	734.38	1	-1.0522643	3	RLDEELTYVLTHELPSER	12008613_1_885_+(pre=K,post=Q)	81	61	6.342973E-15	2.1148631E-7	0.0	0.0
SD7.mgf	index=88828	-1	060813-SludgeD36_25-30, Cmpd 15383, +MSn(1077.0598), 39.54 min	CID	1077.0598	0	1.8133891	2	LVSQALENDSNATEVPIPGAK	11965082_1_557_+(pre=K,post=G)	109	67	6.3587305E-15	2.1287586E-7	0.0	0.0
SD7.mgf	index=91798	-1	060813-SludgeD36_25-30, Cmpd 18517, +MSn(823.94), 47.52 min	CID	823.94	0	-1.2593106	2	IYASASVPDALIEAAR	12035735_103_975_-(pre=R,post=L)	106	82	6.3663195E-15	2.1148517E-7	0.0	0.0
SD7.mgf	index=34673	-1	060813-SludgeD36_1-6, Cmpd 8655, +MSn(708.33), 25.95 min	CID	708.33	0	-1.5510159	2	VGYGNSVYQGSER	11972752_1_645_+(pre=R,post=Y)	112	98	6.4480557E-15	2.125329E-7	0.0	0.0
SD7.mgf	index=4118	-1	060813-SludgeD36_13-18, Cmpd 6149, +MSn(662.2747), 19.42 min	CID	662.2747	0	-4.5158134	2	SM+15.995EQEGLGDDAR	12013627_1_212_+(pre=R,post=I)	93	86	6.456874E-15	2.120798E-7	0.0	0.0
SD7.mgf	index=70291	-1	060813-SludgeD36_19-24, Cmpd 23854, +MSn(764.72), 59.43 min	CID	764.72	1	5.2177234	3	LDFDNTPATLIGAAGSGWDTLR	11932676_1_519_+(pre=K,post=T)	104	68	6.4782964E-15	2.171104E-7	0.0	0.0
SD7.mgf	index=110431	-1	060813-SludgeD36_31-36, Cmpd 13023, +MSn(509.59), 34.59 min	CID	509.59	1	-8.168449	3	NFEAEQDKYILR	11981036_1_154_-(pre=R,post=V)	70	68	6.4969435E-15	2.133959E-7	0.0	0.0
SD7.mgf	index=115081	-1	060813-SludgeD36_31-36, Cmpd 17910, +MSn(773.9091), 46.59 min	CID	773.9091	0	-0.15773208	2	VLFELSGVPEETAR	11934640_1_318_+(pre=R,post=E)	143	125	6.5031086E-15	2.1498933E-7	0.0	0.0
SD7.mgf	index=83782	-1	060813-SludgeD36_25-30, Cmpd 10019, +MSn(610.273), 27.69 min	CID	610.273	0	1.0001297	3	AGM+15.995HGFSM+15.995ALAQEM+15.995ATK	11935096_1_362_+(pre=K,post=G)	64	51	6.5081188E-15	2.1661903E-7	0.0	0.0
SD7.mgf	index=14315	-1	060813-SludgeD36_13-18, Cmpd 16894, +MSn(604.014), 41.18 min	CID	604.014	0	5.153538	3	KLLDQGQAGDNVGILLR	11997171_1_740_+(pre=R,post=G)	89	77	6.589741E-15	2.1933577E-7	0.0	0.0
SD7.mgf	index=140730	-1	060813-SludgeD36_7-12, Cmpd 20557, +MSn(761.4), 51.77 min	CID	761.4	2	7.226896	2	TTPSIVAFLDNGER	12006348_1_862_+(pre=R,post=K)	91	81	6.591359E-15	2.1790683E-7	0.0	0.0
SD7.mgf	index=60413	-1	060813-SludgeD36_19-24, Cmpd 13413, +MSn(759.4029), 33.93 min	CID	759.4029	0	-0.48223513	2	M+15.995LVEQAATVVANQK	12033775_1_1390_+(pre=K,post=Q)	98	81	6.605421E-15	2.1837171E-7	0.0	0.0
SD7.mgf	index=68190	-1	060813-SludgeD36_19-24, Cmpd 21625, +MSn(815.12), 53.57 min	CID	815.12	0	-8.685858	3	SLGVPLSSLAAQAGVLSPDHVVAVR	11992536_1_697_-(pre=R,post=G)	97	64	6.628583E-15	2.2272654E-7	0.0	0.0
SD7.mgf	index=63344	-1	060813-SludgeD36_19-24, Cmpd 16491, +MSn(636.8437), 40.61 min	CID	636.8437	0	0.4792007	2	AADDTVALIVER	11931957_301_517_+(pre=K,post=G);12009223_1_764_-(pre=R,post=G)	84	84	6.6371918E-15	2.1800243E-7	0.0	0.0
SD7.mgf	index=38141	-1	060813-SludgeD36_1-6, Cmpd 12399, +MSn(952.97), 35.01 min	CID	952.97	0	-1.1528502	2	GYVQLDQVAANDPTNTAK	12003082_1_831_+(pre=R,post=L)	93	65	6.6438423E-15	2.2151784E-7	0.0	0.0
SD7.mgf	index=138272	-1	060813-SludgeD36_7-12, Cmpd 17946, +MSn(842.95), 45.06 min	CID	842.95	1	-1.0492715	2	DAVLVLGEDVTQTAPR	12013953_1_950_-(pre=K,post=I)	152	129	6.6456943E-15	2.2076583E-7	0.0	0.0
SD7.mgf	index=59724	-1	060813-SludgeD36_19-24, Cmpd 12689, +MSn(708.36), 32.48 min	CID	708.36	0	0.08616404	2	VAIDGGGDGEVSLAR	12042559_1_925_+(pre=R,post=A)	79	66	6.6463884E-15	2.2029461E-7	0.0	0.0
SD7.mgf	index=66170	-1	060813-SludgeD36_19-24, Cmpd 19490, +MSn(1009.0049), 48.10 min	CID	1009.0049	0	-1.6937296	2	M+15.995GGVPQNIPGGEIYQALEK	11996107_1_683_+(pre=R,post=G);12013183_253_939_-(pre=R,post=G)	163	128	6.686395E-15	2.2327596E-7	0.0	0.0
SD7.mgf	index=7226	-1	060813-SludgeD36_13-18, Cmpd 9427, +MSn(697.3278), 25.84 min	CID	697.3278	0	-2.2757022	2	EVLEAM+15.995EADSGVK	11971320_112_639_-(pre=R,post=L)	68	65	6.706539E-15	2.210527E-7	0.0	0.0
SD7.mgf	index=39911	-1	060813-SludgeD36_1-6, Cmpd 14268, +MSn(805.4), 39.74 min	CID	805.4	2	7.893879	2	LM+15.995DSGAQLEFVPER	11936008_1_527_+(pre=R,post=L)	111	94	6.7125985E-15	2.2191495E-7	0.0	0.0
SD7.mgf	index=39326	-1	060813-SludgeD36_1-6, Cmpd 13652, +MSn(611.31), 38.18 min	CID	611.31	0	12.081175	3	AANAYHAELTNALESTR	12004374_1_843_+(pre=K,post=E)	76	58	6.713696E-15	2.2346154E-7	0.0	0.0
SD7.mgf	index=81373	-1	060813-SludgeD36_25-30, Cmpd 7478, +MSn(629.8214), 22.40 min	CID	629.8214	0	-2.422711	2	VVNDANGTELAR	12037051_1187_1543_-(pre=R,post=Y)	101	98	6.7448484E-15	2.2153847E-7	0.0	0.0
SD7.mgf	index=136883	-1	060813-SludgeD36_7-12, Cmpd 16484, +MSn(551.8164), 41.32 min	CID	551.8164	0	0.0	2	SFIGAVIGPGGK	12021377_45_962_-(pre=K,post=I)	46	45	6.7661127E-15	2.2223692E-7	0.0	0.0
SD7.mgf	index=143398	-1	060813-SludgeD36_7-12, Cmpd 23397, +MSn(757.41), 59.21 min	CID	757.41	1	-2.3774097	2	NLADLIQNISNAAR	12007505_544_873_-(pre=R,post=Q)	125	117	6.767642E-15	2.2373466E-7	0.0	0.0
[truncated: 4,634 more rows]
