# Supplementary material for: A Graph-Centric Approach for Metagenome-Guided Peptide and Protein Identification in Metaproteomics
Source: PLoS Comput Biol. 2016 Dec 5;12(12):e1005224. doi: 10.1371/journal.pcbi.1005224 (PMC5137872; doi:10.1371/journal.pcbi.1005224)
Supplement: S1 Dataset — (ZIP) [file pcbi.1005224.s006.zip › Supplement/PeptideID/SD7.hybrid.frag.tsv.0.01.tsv.uniquePep]

TTLADLSLPADRR	2
LGFDDVPPQLQSYQIEKPAR	5
LSGGEQQMLAMAR	1
GETTLTPEEK	1
VSVSGSGNVAQYAVEK	1
AAVGAAVGAGATR	1
EASASQVVYR	4
VNLMGHSHGGHSIR	1
LEQVEGIGLPGTVTQVDGR	1
DGEPLVEDEVVR	1
WLWPGFGDNAR	1
IMIHQPSGGSQGQATEIEIAAR	1
IMNPTQDAVEQR	1
TEDGANITAEHIR	1
HVDKVENFGVLR	1
FDSPSGAVVYEER	1
VAVSSTMGVGVR	1
ATAQFEQNIDYSTGAADVASGR	5
NQTIGNQAGNAFIPAR	2
AMTGVISGR	1
DEALEALADAVDTSIR	4
GDPIVLEADEGVRPGTTAESLGK	1
QLEQLAQTLR	2
WVFGNANNTPR	1
LVAGTGSAGSPGAER	2
SAIDEFQANK	1
VIASSSSDFLNVIANYPK	1
DLGLNDVYLASAAGYYK	1
VGTVTADVATAVK	3
NSTVSGVISGAGQLVK	1
RVPIDCR	1
IEESPIESVEIR	1
FDDALHEFDTIR	4
VLVNIFGR	3
VTLVGFGTYSVSK	1
HGGGIGETFTVR	2
ENVLLEQAFAK	1
TNVPHIFAIGDLVGQPMLAHK	1
AIFPGLQGGPLEHVIAAK	2
IDASVAELR	1
INPNCVGAVGTLNQIR	1
GDLVEVADGYAR	3
LKAYDHEVIDQSAK	3
FHPITYRPPAEVVDDEYPVWLTTGR	1
DIAAVGITNQR	1
AILWDEASQGMK	2
DTVASDDAPADLQR	1
ALYTLLENVGETR	1
MHYFTDAAQNAAAPLGGIAR	6
VAAAVSAAAR	2
SKEVPAAVQK	1
YEKDKQQGTKPVELEQHQLK	1
EGDGSPVGSLLLPTGDR	3
MEEDQQYEER	1
PRAPRRRPAPPEDFGGFLQVRPPK	1
LIAQQCGR	1
RGDLVEVADGYAR	3
SKVEIVADEIGPSLR	1
SMSVWVLGR	1
VAGPVPLPTEK	2
ETNTLFWPVGNPGPDFDR	1
LVQEVSGVVADDQEIPDVAAR	1
LSGFGNFDLR	2
NAVAHGVEDSAAR	1
SVNTYPHLVAER	1
HVQQLVEENHLR	2
VSSPATTTTVDVPAEYK	1
TVANPAELGK	1
GFAVVAAEVR	1
VDLVGHSQGGLVAR	5
LAGFGGLGQRPNPATER	2
INIIDTPGHADFGGEVER	2
FYQASSSEMFGK	1
DLTDSTVLR	1
GGTVTQLASGIMEGSR	1
GDQSFNDAAAAGLDK	1
ALMAFPDEDVLLGCR	3
SYELPDGQVITIGNER	37
PAHPLAAFGIGTATFSSAGDGTK	1
EVLETLGPVVAK	1
ILQIMGYHGLQR	2
NDKQELLIFVTPR	3
SGAGVLNLTQDNAQSDFK	1
INTVFFQQTLFER	1
MRDSGEFEAMPK	2
VVVSQLIR	1
TGDVGVITPEGFLK	1
LLGEELVAFR	2
LLINPFGGATDVLQDNTQYR	1
HLEGISDADIAELNIPTGVPMR	2
SADLENSTSTDGAANHVADADIQPAPGR	1
LVITATGVPEVDSR	1
NVLTFAGDLWQR	1
KRDQLQTVIAELK	1
LGPENDASAR	1
KGLADTALK	3
VISGFVTMDTIALEPHYR	2
SIPGSVDETEVNK	1
FAATLNGASLFNNLPEGTVK	6
NVKEYTDLPELLIK	1
KPEFVLENAISHMLPR	1
NLISGFDNLLR	2
VAGATDAPFGVNLLPVQADLDKR	1
ASLETNFALR	1
VEVSSEPVPQQR	1
IAVLDYDKSQAK	3
DDAAGLAISER	1
KGLADTALR	1
YNAILHGLADDSAPR	1
GFLLGGTSGR	1
TPLLGDIPFLGR	4
VEDSAVVGGAK	1
FRLDLNDQLR	2
SPFVTSGVR	1
LGPEEITR	1
MFGAEDFGEGLTAFFEK	2
STVITAGHCVVNASTK	1
NQSHVDAALGELER	1
DLVNAIPLYAIK	1
DFYEVFFR	2
DNEVFTPVDLINAR	3
ADLLTANGAIFTVQGK	1
DRGEDALIVYDDLSK	6
TVAIIGYGSQGHAHAQNLNDSGVK	6
SDNEIDDDVAR	2
FDENAAVIIK	2
GLVPDQLDEPLVER	1
NTVHDLGDDGR	1
RVAEPLITLAK	1
VDEGGVDENR	1
LYWIPFLASADVER	1
TSVTGFDSK	1
TPLSTMDQTR	1
NNMIILLSNR	1
GDLGTLFTENLIHGSDSGDSAAR	6
IATVTFEGVLR	1
WYIVDAENQTLGR	1
ETVAAEAQR	2
APETVVEINESNVNR	1
LDVAGPTTVTAGNIR	2
DLFGSGVQLATDGFPISGR	1
GDPILLEADEGVRPGTTAESLGK	5
EGTLGITSQNNLAEGK	1
AHGTTLNDVVLTVVTGALR	1
STPVELEFSQIEK	1
IPGSDLNKIEISDQLKRYRDTFHNVILTDFYEFR	1
EFGVEANVGKPQVAYR	5
IVVQADGQLK	1
NIHHLPVMDGQKPVGMVSASDVLR	1
VGAGPMGEAER	1
TKPTQHSVTELR	3
GLPVEDVAPAALLR	1
QLGFDLQLLPVTAPGVEQK	2
VTEVWYVNHTTGK	1
LGFYNPTAK	1
EAISDLVGR	1
LVANLFAAAGAK	1
VSFQSVVK	2
VYTEGKGEAQPVADNK	1
PGPLIGLAEQLQEQLR	1
LLELGFEPAPWSPDK	2
FSISDTAEYGDLTR	4
FVSMVTQEPEVIR	1
ESTQSSDTAQAKPGQKPGAAEAR	1
TAFNEDHILATTQAIVDYR	1
IGAQPVASDVTNFAGK	3
VGVTELHYEAYEAHVVPR	1
SFGGAQVSR	1
AAGYDPGPQDNVLGSQTK	1
VDDVLNVSGHR	1
SLSNSLGLLGR	3
ISTIADLLPILEK	2
MVFPEPVITQAVEPK	2
MDIFNVFNNQSVEAIEER	1
NTDIESYR	1
GLFTPAPTDLYR	7
IDDVIVFHELSK	2
EQGVDLGKDVLALQR	1
FGGVSGTLGYVTEMDLGGTAGTTSK	3
STVPVGTADK	1
LQSGESGQTSPTTK	5
DGSVDIASFEASPDAALLLR	2
GLDLGVDYALSK	1
TITAGDIVAPFQVDDYTR	1
AGETYNVYGEVSGR	1
SFGGVQVSR	1
TGGDVTYLFFDELK	2
VGAAYQSVDSATGVASR	4
EFAENADKTHGK	3
ISAMFDAIPVEDKYPSDR	1
VAAAASVGDAEIAGNNQR	2
VTPHEAEGPSIFFVGR	1
ATIGNTADPVSDASSR	6
VPADAYYGASTQR	1
TGQEIDIAASK	2
AIVEAATNYQDPDTVVR	1
QGPYNFGWGNTKPDWVER	1
IVELIGSPQDVFATR	2
AVLAVQGPEAR	1
SAIAMYALIGQALR	2
ELSQNEYALNDVQHNFFGLLQR	1
ELLEAGVHFGHQTR	1
EMFDGLLGPLFR	1
TLDPQGKPFSGLAFVLGIDDPTK	1
TGSPMTNVVLR	3
MLDIGFLPDLQR	1
KEMVEANLR	1
LGASYNFGVATAK	2
NTYTQGGGVPHLIAIHQDK	1
NMVTGAAQMDGAILVVAATDGPMPQTR	1
ELTGGHDVDIVFEHPGR	2
LTYWQGVGAQASPTVER	1
EVIEAVEAFVTSK	1
YGTDGGLAEAGAFLDNIVVK	3
VGASAGNFTASK	1
QVLDAEVQR	1
AKDTVVLLGGENVEPVPIENK	2
FTPSGAAVANFTVASTPR	4
LWENLYAGIK	1
GPAGVIFDIPLK	1
VLNLHAGDNEDAAR	2
LAAFLLNLVQR	1
AFLPGSQVDLRPVK	2
DFPELVDLYLQGR	4
MQGLSLGPADLAADRR	2
LGFMSFFVK	12
DCSMQRRHQKIIEEAPAPGIPPRHVARIGER	1
VVEDLGGGMK	3
IEEDLGDVAVYPGR	1
SATSETAYGVGAK	3
YLGDPDAIAAAAEAVASQGR	3
VLHEIPSGATSK	1
DTGRPALIIYDDLSK	2
ALLEQGEDVGLATVYR	2
ALDWGNIEPASGGTVR	3
ATFSFAGGGPSR	2
VETIGDNKPAVLR	2
IFADDFIAPTLAALR	1
TAVLDHGATAANR	1
AIDNVGNESDIK	1
VFFTNGGADANENAIR	1
AEGRPEVKPGPLIGLAEQLQEQLR	1
VVNDDNSSEIAR	4
GGPIVWVSEIDAK	1
RGDFAYIVQHR	1
AFTEITGIVVK	1
QLVNNMVLGVTK	1
QGNALSWATSGGAGFR	1
IDEVIDQLISEVER	2
LTQLAPVFLK	2
NMSQKPTNAPVQNEADNGLK	1
AINSPLLDDIR	1
QGNALSWATSGGAGFK	2
VLADLALNDPK	1
GGVYAIFTPEFLR	2
TVAVDSGTAVQALR	1
QVNEIEETVR	1
LSLNFQNIEVR	3
VGLIGTGSSGVQMTPVIAEQAAHLTVFQR	1
LNAAEAFETFLQTK	1
FEIAAEDDAADPK	1
MTDMASGITAK	1
ALAHAAGVGGGR	1
IFTLHADHEQNASTSTVR	1
FDDLTPVYPHER	4
VGLSALAGGVQYLPR	3
LVAYDPFVSAER	1
ANDDLKLPAVIR	1
TEDTLAEILATVPAPRPG	4
TTFFNLLTNFDK	5
VGFEGGQMPMQR	2
RISALGPGGLSR	1
TAFGPSTGAIIEEAVSR	1
VPTADVSVVDLTAR	1
SMEQEGLGDDAR	2
LHNRDEVTLSLR	1
GSAADVTQIAVGGQYNLSKR	2
NADGLDEALELLR	2
DSVDTVVDTELGALR	1
EGLPFGTIK	1
STAEDIELALDAAHAAAAK	3
QQEDVTAGALR	1
AVIAESYER	1
AFEAAWSAR	1
EQLIFPEVDYDRVDK	2
VGAAVGTGADTTAR	1
ALIDYDATLKPELSK	1
GINDGDYVFVDGNPVDRPYR	1
QQAASAGRISNTMNVIQEITTQTTAGTIATAR	1
VVLSGESLSAGAR	1
RVGDAAVSFEADRFDEAR	1
ISVMNAPGR	1
SHLESQLATLEATGISGK	1
AEMSTFLFR	14
FTAIMGPSGSGK	1
TRPIPNFRK	1
EHGVHTTSQVSVR	2
YVGSTSEIGDALVAAVTR	3
INATGVSILMVEQNAR	1
YLNNEFGVGK	1
STVGTLTEIYDYLR	1
ALAGATDPTAALPGTIR	1
LNLVNVPFR	1
ATFAALEQLESPEQFAVR	2
AAEEAQTADAPSADLQER	1
TIVIAPFDK	1
DSQGLNVGNNAGDQTVAPGESR	3
QGDQLDDGNFDPHDILR	1
VEFALDAVK	1
MAQGAKPGEGGQLPGHK	4
FFRPAEVDLLVGDPAK	1
SVGAGGDGNYNVGR	1
EAEGPIHVSNVALVEGGTPTR	2
FLEAMAAGLNGPEAEGK	3
TSPFAFTGNR	1
VVAAYHPEFDKPDEWTK	1
LNTDENPTITR	1
ALSASDLEVAVLDR	1
VAGAMLSAAHDLADGVK	1
LIPAGTGLPR	2
QVAYAPDLTDPR	2
YPVVLAPGVLGFDK	1
GQESQPVIADGK	3
VLSTNVGDDNAEGIFTGGK	4
SGSTGGEIIENPILSNFK	1
ELGGLPLTIVPELR	2
FSAVADDIEER	1
LMWAPGEDKGVASAGR	2
RVEIEVVGTR	8
FDGSDLMPAK	2
LAFVADTLNNRITVWDVATRAQIASYTGGGLSQPR	2
ATSGINTGNVVFTGPR	1
MEYEINETVR	2
LPFDVDELAETYLGEVR	3
LFNTYGPR	1
VIQGSVGFTPVGTEVK	1
VEVYANSTLYK	1
HDNAVAYISPSFGGVTVAYNHAR	1
GFQNPDEVGAAAVDYLR	1
INPLGAGPGTVDSHVVLEEEAIQR	2
SATIAPVWAALLTGR	1
DFSHSAVITGPTPLQPTDLVIPDLR	1
LAGDLPEELILGTSPASIDLAEDR	2
VSMAWPNFYNFGDLDFEFKFIYEDYKTLWPHYKK	1
ADLVIEDVR	4
FVCGPSILSVAAADTPLTR	1
VATMASGEGANTAQEQGEGAAQAEPEQAQPVVK	1
SYQANFEGAIPYLR	1
NFPFEDGNSGFDGIAR	1
SIGEGAPADFFAALR	3
ITHLTEHLR	2
SGDAVEVSYLQR	1
SPMVGTFYR	2
TTILTDLESQR	1
GMDITIVTTAR	5
NLSTETSSTLGEQR	1
YLANLLTAGK	2
ANQMWDDGIAYQSNK	1
EFYEKPTQER	1
HYAHVDCPGHADYVK	24
VLGIAQQSYDK	1
GHYEFIGER	1
NPMCQIHK	1
TIALGSSDGLRR	1
VSLGVPMGELGR	1
GQASDIAIHAQEILK	4
TIIVGYVPNPQGDAALVR	1
SVGELLENQFR	2
FIALGPLMNK	2
DVLYSSSAAR	1
AGAPDLTEEPPFDDEFIEVQR	5
VNQIGTLTETLAAIEMAK	2
LANLDDPFSVFR	3
GQIETTTSDYDKEK	1
EIMQVALAQAK	3
AIDLLAPIGLGQR	2
TAYGQGVAEVFSK	1
EGLFAPAAGPLSK	1
VLGADQTR	1
RVDPVTGATTGELIAELDR	1
ASLAFEQDGNQVGGK	11
VPIPTGSVTDFVAVVGR	2
LLILGPPGAGK	4
TLATSMSELLGQPVVVENK	2
ILGFAALTVVGDGDGR	7
TMTVQNGDLLIDAVER	1
GLGALTIGVVTRPFTFEGR	1
YDELVDTISAEVGSPK	1
MVGYLSAEYLLGR	1
EFASPYQAAEHGLITDVIAPSETR	1
QAFDNSVESLTSTDSNK	4
MVEQSAEIER	1
SVNSATQDAIVR	2
DLAALEGAVAEGLDR	1
NAIALPFVSSAK	1
IHHSITDGVGGMK	1
YALPLTATVAVR	2
SLDYDPAQPTALLR	1
GIPTLMIFK	1
YDEVMNEQR	1
AGATYLSPFVGR	1
SQVNEIVLVGGSTR	1
VNLAGLPADVDK	1
LEQSVASQHLALLR	3
TDDVINVAGHR	1
AGVPLLEIVSRPDIR	1
DVGHTPILEADYPVSEAYLK	1
NVIGDLSLDDALTSR	2
IFILHADHEQNASTSTVR	1
GEAEAFYAVHK	1
ALQLGLVGHVVPDGEALTK	1
YATDGGVHYGGPFLDNIK	6
LHDEHVAEGQNTR	7
ALLADGNPAELFEAK	1
LMTDPFVGQLTFVR	9
AYVDIQSIVR	4
VPLVSSQPQYSLLWR	2
ELGVADADLTFVQAPSAQR	1
APIPMLLATSAVHHHLVR	1
IGAIHSVIFGGFSPDSIR	2
IALVYHDSPYGKEPIALLQER	1
LVKPGGFTEWR	1
EAGNNPVLVGGDLAAAFNNDKNTLALR	4
TNVYGLVGQLK	3
ELIPDESGLDPESVTR	1
LIDQSAQEIVETAK	6
LFGSVTNADIAEELTK	1
LLEEQSDLLQGR	1
QAQDTVAHEAAR	1
EVYDLFPILEER	1
VAEPLITLAK	1
VVNDANGTELAR	6
TQMFETGIK	1
LGEFSFTR	1
LVDPNILGDEHYNTAR	1
EQELEQNIREKERIADEKIR	1
VTPDSFNEAQQIADVFKR	1
APANELVMGITGLTQNINR	2
ASDVKDTSLR	1
QIPYQEASSSGATAIK	1
FVIPTTHR	1
EIVEQEAQR	1
GIYPIVATITER	1
AATTIPDEEELATGAAVASR	1
AADDTVALIVER	1
TFDAHPDNIEIAEEAAR	1
TPWPSFPNFLWNDGR	2
VLVINPAGTTTNTLTDIAGK	2
LIGEWLLADVAR	2
TPPVSVLLR	1
LVQALEAAAGRPISPR	3
ETLNADIPLTIDHFR	1
RPYTDTLLAEGTGVELDDR	1
VQMSPLSGGLLPDGR	1
MDGETPSDPANANATR	1
GQPVVYYGDEQGFIGSGGDKDAR	1
GVTVNTVSPGYIGTDMVK	4
SDAADTSGATTPR	2
ETLEFHHGK	2
LYGWADAHELATPFVTDEALR	1
DTGSAAELGEGTITIR	1
GGIADLLVATDVAAR	2
WLGGMLTNFK	1
NYLIPQHLAMPSTAGAAAQADAMR	2
VGIIPEAAHPLGR	1
GDVPMEEFIATQSK	1
SLSEGYGPVADAVAAIR	4
ATAGIATLLAEGIGDTIR	3
AESQTEDGEALR	3
SVVADAEEILR	1
GLAMMGTGVASGTDR	6
EQALISDGTLPPAAR	1
RVVVLAQEEAR	2
FGAVHGLVNNAGIIR	2
SEADLLDIR	1
AILGAVQSR	1
VPGGSSGGSAAAVAAR	2
TYVLDPEAEVLSLANPGR	1
HTPFFNGYRPQFYFR	3
SGFGIAAAYGLSK	2
VSDETDEIALNTGGVQIVAK	1
SFNGTLSVR	1
DWQVGQTGK	2
GETDPTPEEK	2
TSNDYVEGPR	2
LMAEATYIELTQGIR	1
QMDQLGMSSVK	2
SSLAFDTIYAEGQR	2
IVQMMANDRVEVDEIR	1
VVAYDPTVEPGR	1
FAPSIIAATTESILK	1
LTLAEAGHFESAGVDPGVR	1
LNPNTLTVGVGYR	1
CYGSTNANNVVHATFK	3
LNSGTSGQASPTLK	3
SVAWFGVLAPAGVPDAIAAK	1
VFYIIPDNPDLER	3
QIAVHSGFVEVTPTGEGNTK	2
SPGATTVTSAVR	1
AAELIDSHAAELVPLVQAETGATMR	2
ISAALMTTDLSYSR	1
VESPEEVAPTIIK	1
YFLALPNNVAIR	2
IIIGTAGAEYGVR	2
LAPAATGTDTGGSIR	1
QTVLFSATVPAR	2
STGSYSLVTQQPLGGK	6
VMGQHGAASVMMAPAPK	1
ELAAFAQFASDLDEATRK	11
AQLDELMALAEGGAATLFEHQR	4
AVVVEAVPR	1
PSTYASIISTILDR	1
SLPYASQQVNVENASK	2
LVQEAAHPDANIIFGAVIDDALGDEVR	2
ALQMGTSHELGQNFAK	1
YTYGVLER	2
EDAANNFAR	1
FETTIGFLR	1
SFANTNTLQDGDR	1
IDPVPLAYLQDTGR	4
YWGEPFPIVWDEHGPR	1
FLQIGTATSQAIR	2
DLGGQSVLEEGQSVLVPSR	3
IILSGEIAR	1
HEQGAGHMAEGYAHATGR	1
GSVMNPNDHPHGGGEGK	1
LAASYDVGMVK	1
SCETVESAGAR	1
VIVNDLGSSVHGEGTGK	1
VSFIVEPTR	1
LSEEEHAAILAR	1
IVDELNVEEGR	1
TLILYNDAPAAFPAR	4
QPGKEEAETIETGAR	1
QILFDVEARNRILEGVDTLANAVK	1
DVGSLNGTYVNR	1
AFAEQLVNLTVK	2
VGTLNFLANGGDLFTEFTK	4
SPGVFFEHDR	1
VGFDPVFGAR	1
AATHAEWTER	1
SVSQAYDMIHPGEGDTSTVR	1
VGGQVYLLTPTDVEVSDDDKR	1
AMLVLTSITGCQGR	1
HPQGIITELDHR	1
FEITVNDNSK	2
VYYTNSGSEANDTVVK	1
NATDFNGTSLSSLVNNR	1
GWIAAIDADTGAPVWK	3
VAVFAQGANAEAAK	3
AITNNPDAPELLAGAIR	1
TAVGIGAGQQNR	3
IVATQGDPDAPVNR	1
SAIALGGLLLDGIGDTIR	1
LAALIPVFSFDK	6
LGPYLVFR	2
GVHVVTVNEYLAK	1
GISAASLAALLEAR	1
YSATGITNENSVVR	2
HLESGHGLNAATGEYVDLIAAGIIDPAK	1
GLNYDLTGNAEAIAESVK	7
LRPGTEEADYQVK	1
VVTTIGKPGVAVAAITR	1
AAIASSVEAK	2
TVGPPLFEALALLGR	2
VASATFDEASAR	2
FLHDGGFDSTGR	1
TNSICFGVVETPMTEVVR	1
ALFTDEAPLK	2
MGHAGAIISGGK	2
DEVSDELAAK	1
ITVDVPLYLVGTAK	1
FSHVVAADTPK	1
LNATADHVFGLLTDPR	2
ANKPFIIGGVGTVSK	3
WAIGIESER	1
DFVSPSAELPLLVER	2
LADASMDLGAPGSQLR	1
LGTNSLLDIVVFGR	1
IVVLDFGQVIAR	1
WIANGTLPSGGLGVVGAGEADSDGERR	1
GDLFAYGNPVVAHTK	3
MLQEAVDALFDNGR	8
AMEIVYDDDDLAR	1
TFIICKPDAVER	2
TEFNVMLLEAGANK	1
SEFGQSNISK	1
KSTPFAAQVASEVAGR	4
TIAPVLEELAQEHGDKLR	1
EAEASTEEVIDLIPAEQR	1
SATQVTDEVLAAGSDLVMVGR	3
ENAGTTSLGALLR	1
ESGLYLGNNAVGFR	1
LNEELASLTAHEVEGLVTLR	1
IGYLLGLSSK	1
LQDLNAPEIIIR	3
TFHIGGAASR	2
APEATTDQAADAAAAAAEAFESWSR	1
FAPENPKPIEITDPVEITVDGR	2
LIDQSAQEIVETAKR	4
DAELRDMAKMELEEQLAMLPTMEDDIR	1
ATSVYFPR	1
IAHGMLSASLISAVLGNR	3
VTVTVFDATNPYR	1
MLASGTQVVGGVNPR	2
IMDADFAAETSNLSR	3
IDGEQTVTVHNLDK	1
DVLGIGAASATAIADAR	1
FPSPVPVGSLVR	1
VPVAAGAPVEGAAPR	2
LAEFFNGPYGPDVELER	1
VVNLGNLGEIVK	2
VINCTPTQAQSR	3
AALDSGDVVR	1
SWTTTGVVNR	1
SVDTANIALLVIDATEGVTHQDQR	1
TLDSSVAAVNQGGR	1
IQASDVIEAQFK	1
NNSEFSYSAK	2
LTDAWGQPCIVESR	1
AIDLIDEAASR	1
AFYAETIGNPR	3
EIYDQMMNPK	1
GMVAPANLQDIIYDSNVVTR	12
GPGFGHSISHSHR	2
LNNCPTSPR	1
VLESAIANAR	2
DHGGVSVFAGVGER	4
IGPLQGPSDLYVGNYAR	1
LLGTGAIVPVMSDVFALDHVGDAALK	5
AIVEGGEVIESLR	5
TDYNTNTQQR	1
LSDNAGTALTEIDR	1
QNLPSFAPGDTVVVQVK	1
AETSAPGVGALR	1
AASGDTITITNPATGFSR	2
DNEVFTPIDLINAR	5
SELAQLEQSIEAASQR	1
AVEMVTEATDKR	3
DALLYTIGGGTNEIQR	2
IELSSLSELRDNDDLSMAYTPGVAR	1
AQPNEGSLLFNFIR	1
TTSIETAIFR	3
YQPVTSQNR	1
LGGGMVITNHTAPTAGNSPK	3
ELGISPDDKR	1
NLVQAAPQDFLSR	1
VWHETSPAVGK	2
FGDVSVMFTTAMK	2
AGMASIFSQLAR	4
LEDSYVSLTEVSEYAK	1
LLDRGEAGDNAGLLLR	1
AIASDMNATEEQR	2
TTPSVVAFAK	3
LVLDASFSPVR	2
TTLFNVVTR	2
LPDGIMPCCDVINR	3
GEAGDNAGILLR	3
INKDEILELLDDGVAR	1
TLEEATEQTK	1
IDASVAELREER	2
AAGLNTIHLLPTFDIASIEEDPAR	1
IADIKPDDLFTLIYTSGTTGAPK	1
SLTVVDNQER	5
TEYEFILPR	1
GAGVTNETWLLGASMPFGASEFK	4
GADMVFITAGEGGGTGTGAAPVIADVAK	1
MLSELAIHDRPAFDSIVAQAR	1
NNPGSLVDDLVAEAR	3
IVGEVLSVEPIAIMIR	1
LGGDAYNQK	1
LIDASGNEVK	1
VDPMAELNALLKPAR	2
TLSIIKPDAVAK	6
GAFDAAFGQEATEPVTFHK	4
LYIAYYLR	2
IGIIQVELSPPTDDPYVR	3
ATGLVLSALDGK	1
ALDNTLIELAR	3
GTMEDVLTPSYDK	3
VTRPTSSNMSDLNGK	2
RRDDVAVENYR	1
VVSVWSYPPLSAEER	2
VRENEPFEFALR	2
LKLDELVSATYPLEDFNK	1
TDDAGTTDASQKDQSPKPQAK	3
AGIAGMTQTLSLELAK	2
LMDSGAQMEFVAER	3
EREQLGTDELIAEWITNSER	1
IGIYYENTTIFGK	1
FIIADTPGHIQYTR	1
GQYFDVITPISGK	2
EIVADPFAADTVLAGER	1
DLAALEGAVAEGLER	2
VVFSAPSFLGGK	3
TTAGGSANQVSNMFVR	1
MGDLAGNDIGWAIR	1
DHADSFLLLESGR	3
TAIALDTIINQK	1
ITGAMGKPQLEAK	3
TLTAQDIVEVVR	1
IDETVDEFAAR	1
TVLVDEMTSVR	2
EPVAFLDPADTGPFVLQSR	2
LYFGDDDLVAEVVDNTTSR	1
MVTSPYPGR	2
VRADSIPER	1
VPLGQYVVSVGR	1
ALSIAGGTSEIKR	1
AAFVGFGTFSTAHKPAR	2
SFGFTVFDEQLR	2
GVANVEEICGASPR	3
YLETTDIER	2
SDSAKPDASTIIYTLTDEAPALATR	2
ALQAATDAGNRK	1
TEVTVLSAK	1
GITNLHVPSDVIIDASMPAMIR	1
IVPGTGQWTINGR	1
SKPHLNIGTIGHVDHGK	6
GTVMTPPPGR	3
SAVAAANNAFESVQK	2
YDVFGSVGIGQSR	1
DAVLVLGEDVTQTAPR	3
TDDVLNVAGHR	1
VDVNGDDANPLYR	1
TLTEPVPTETADR	1
KPYLDDDELETTKLDR	1
EVAGIHSMGSGSGR	1
EFYAELPITIK	1
TPEPWAGPDILDELR	1
KIVDTVTR	1
SAGSATVLHGSPSSR	1
VAYVTGGMGGIGTAICQR	2
EAQATGYPR	3
TNESLADLVFTDVPGR	1
AGSWDTEIK	1
FDGNAAVLLNAK	4
MLINATHAEETR	5
VVQPEFNK	1
DSGEFEAMPK	5
VEALFDAIR	1
TVTGASDTEGLAALR	1
LAHHAPGDLNR	2
YLALDPSNPTR	1
SNSLAEGSRPYGDGVITGWGTVDGR	1
VQLEHIAPSAIGAVIR	1
LNDPENTSEVR	3
IAMLDLFPGHPVGAQR	1
RSNAKGRQAKSKSRLARYEEMAAEADRTR	1
SEEEDAAPNADTVLLTEIR	1
TGGYGAEFGR	2
GIEIVDQQFTTDK	1
TAVVSGVCDGFIGNR	2
VAAGEAGGITQHIGAYHVTTPR	1
IIAYPLAPHNPR	2
NQAVASYR	1
GQEFDDHYFGAIPER	1
DTGRPALIVYDDLSK	1
TLIQNMVTGVTSGFTR	2
TLPMVWYIPPLSPIQNAAER	6
AMLVLTTITGCQGR	1
VVVGSAGNDVITVADAR	1
YVAAIDQGTTSTR	1
SLLIQSPSSR	2
VIDTTNALPGLIR	1
GSDAIPQVQNGLGVAIVTTPK	1
FFQNVQTYVDQAAGFTK	1
LGLNEVGIGMPVPR	1
GSEADDFLYLLMPVR	1
TNDIAGDGTTTATVLAQAIVHEGLR	1
NVTHFDLQR	2
LAPDFDGDEVPSEATLR	1
LSGTGTEGATLR	1
AHVAGIAMGLIK	1
NSYLTAAHELR	1
VFTENFPITDAR	1
IIENTEDHGLHR	1
FAYLINHK	2
DADVPFLSVTHIVPGQDR	1
VAFPVSIYDAEAR	4
TAFALSDDQQHR	2
SFTGATDLGPNTSAAIGR	1
MDGFEVASLVR	1
ADQFAVGYVYGLSK	1
SVVEPLEGNK	1
MNVSSNAEITK	2
TISLTGNSATIDTTK	1
QVGVPKMVVFLNK	14
IQDNIAIAGSSVGR	2
TAAYMPVGDPLER	1
DSVGSVILGEYEHISEGDTVK	5
HEQAAVHAADGYAR	4
VEAGIPEDDPR	1
VWLIGVGGSGAR	1
LIYASYEDR	2
QAITNPDR	2
SFVDSISGLSEDER	1
EGFELTVGKPQVLVK	1
DRVDDALNATR	3
SGDVYQVAEVVR	4
VEGCTPVGASVAR	2
AGQCDGISLTGLR	2
LSALGPGGLSR	6
TGEGDGDDEQLR	1
VGDNAPMALVELVDR	5
NIAIIAHVDHGK	4
EPGYAPAPLLEHLVTAGYLGR	1
STLNHIALTCLDGALR	1
MPNQSLSDDDAR	2
RGETTAAADSVLASDR	1
TKPHVNVGTMGHVDHGK	1
LGWTPSYPTFNR	1
EADEYEAGAVPGALFIPR	2
LVLDDPDLLALAR	2
ELAAFAQFASDLDDATRK	1
MGGTTTEMVSHYYLAENR	4
GQSFGQVTNAFIR	2
EHPIVLFLDDLQWADSHSLQLIKQLTINSDNK	1
GQFPVDLGTQVSPYSGPR	2
IGTGGGQGYVIEYR	1
CIYVAIGQK	1
NLADLIQNISNAAR	5
VSSSMVVDGR	1
VVSAHGNEVGVDYGFITDAATTLK	1
AFEEITGIK	3
NPANETSQQLR	1
IEPEAIEYGENFISHR	3
TFQTYSPLIASIEVK	1
NLVAAGGGLFR	3
QTSSQVIETGR	1
INVAPNFTIVEVPDR	2
TAILATGTNFADALAAGPVTYR	6
TIALGSSDGLR	2
GTSPTIFSPDDSVSR	23
MIVAGATAYPR	2
YVGICGQGPSDHPDLAK	2
ILDVNNESWR	1
LGGLVEFYR	6
VAVTGAAGQIGYSLLFR	5
AGWSNGPINVAIAYAATK	1
DVQDNLSAQSHER	9
NNIEAAEEIVR	3
ILTLTSTYDHR	2
TILAAQLAVAEK	2
VSVLLYSDDVTTR	1
ALQEAAAAPSLDEANAK	2
FVTDTTPNNEASYR	2
QQFAIGPLEPGFGHTLGNSLR	1
VAAHEIMIGTSAIR	1
EFVKDGGQSAAK	1
LPQIFNVNWFR	2
GSIGQINYAAAK	1
AVTPIFYPSNPENVK	2
AMYQTIDVNTPIDGSTFR	3
ESDINSQAMTNASPK	3
AAAVNIIPTSTGAAR	2
TTFDQTVSSATIITSLTK	1
DLSSGPVADR	3
IVDVIEVLDGAAAPSGR	1
GGEFIVTNIVDSVR	1
TIDGSAQLSDLR	1
ESAAAALAFAR	2
IVLDASFSPVKR	3
INMIYEGTNTIQSLDLLGR	1
TIASTSFQDAGQPILDGTCYMHR	1
TYGQGLVEAFTAEFEK	1
KVSYGVGVER	1
TGYAVHISR	2
KVDDFAAEVAAQVAAAK	2
PVDQPFLLPIEDVFSISGR	1
KEDSQLLALGEWQWQR	2
DGKFDNEIIPVAIPQR	1
VTTLNEESQK	1
LGTNSLLDLLVFGK	10
LLPYLDIPFQHASPR	3
YILDLGDPLIGR	3
TAVVEGLAQR	1
LEYLLDEGSFNELDQLAR	1
FIGGHGTSIGGVIVDGGSFDFGDAER	1
SFEQVTPFFLITK	1
ELVLFADDLPVAEAER	4
NLIYFAAWK	1
DIASLGIYPAVDPLDSTSR	13
DGVDAYPGSIALLDALKPAGLR	1
IGLFGGAGVGK	12
LEDVLKADDEDEFAK	1
LIDILEPTQK	5
TGTGILELVNANNTQAK	1
YTVIDTIGGGASEVQR	3
LLAEETGLPVLVAEDPLTCVVR	1
NAVLNQVEYVVLDEADR	1
AGLAPFHDFESVIPADVK	1
NYVQVDEGDDTEVK	6
TIADLAAGQGR	1
CVYVAIGQK	1
VISQYLSGTQTR	2
CGVEVTQTK	1
VFKPFLDDAGLVPIVER	1
ALPGAVFILDTR	1
GVQTQTQGEQVR	5
FAWDSYR	1
FENVEEGLTVAK	2
QFEVLSTNGDTFLGGEDFDQR	3
EAVAESGNDRDDDSESLRPFNR	1
VVGVEYNGEQAK	1
VPLHFINLDSCVGVK	1
EHPVLLNR	1
LGATNLTGTNLNGEEFR	1
EVPAAIQK	4
HDTVGAGAIAGVGK	1
DGLLQQCATPR	2
IDPGLGLDQLPFQALTR	2
RQELPEDQMLAQPSVLVIATDLDR	1
QLFHPEQLISGK	1
LASIFEIFK	1
FMDAFAEATAALR	1
NMITGAAQMDGAILVVAATDGPMPQTR	1
GISSNIPFQAALLAHPR	1
VQAAGTALSAADTEAR	1
EMAGGHQGEDTSGVDVQGR	2
DFNADDFIFSIER	2
LQPDSFFGASGGQR	1
TNTLIIQDIPK	1
EVVESDLGRPLEDVFATFDR	1
VIDLLTPYVQGGK	1
ELLYPILPR	1
AGLNNVVDTYVESSELR	1
HEGQIDHLAVAVVR	1
GELHCVGATTLDEYR	1
QTTVPLVYESR	1
LAALIPVFSFTK	1
QIAINAGLEGGVVAEK	1
IILTNETHSIPNGEVR	2
VASIVASHYNPEFIVNAK	1
VQADGSGLPVADR	1
GTFGNQDENYLLQSR	1
ALVENYAAAIEEVLR	2
FATAVAGFGQLLR	1
VPMGASSFGLTYASR	2
AAAQALAAASDVVIESFRPGVADR	2
AQEEAGATPEQVTR	1
VSEAVTSLEGVDQLK	1
KGESPAGIFSSPEEVR	1
FLSQPFFVAEQFTGLK	1
IFGPIKDYECLCGK	1
EGYELGFVTAVAPAGGAMEEAR	1
TVDPAVAQR	2
SSPENALVAQGPTAGDLEAFAVDLGR	1
LQITDPEGK	1
FSTVAGER	1
AAEVPVAISK	1
LAQQAQAQQINK	1
GILGYTEDAVVSQDFIGDKR	1
AEGIVPAPEPTHAIAAAIR	7
VAIDGGGDGEVSLAR	1
SVNTYPHLVEER	1
QTGGAGQFGEVFLR	2
YGVQVNSLGLTEAQPENNVQR	2
LEDLQPVGMLALTPIAFGVR	5
AHVVTADLSDLDAVAGLAGEAK	1
ALPITVFAQYR	3
AVAAAQTAYDTGEYR	2
LNDVTGSVAAANTGAK	1
SMGALTIGVVTRPFTFEGR	3
AWVTNLDSNPFVGR	2
SQEHLGSTDAGIVR	3
EYENQGDSFIFNLPGR	1
TLMLLGVEK	1
ISTEDPSGPDLPPVIGEVGLPPDGVVGEVKPR	1
FAVLTDILGDEDHLGDMDFK	2
DSGATVIAYDR	1
MLENTIDATEIK	1
AAPSISEVMTTEVITADR	2
SFVDSISGLSEDERK	1
EVTLTNIASNGINDFSK	1
LKSYDHEVIDSSAR	1
RPGTDDAAADEAAGR	1
FLPVGPLHPENEQLIDISGEK	1
EQFFPGLPYR	2
LHITDNLVETALNNK	1
LGGHGAWFNGTVGNYR	1
IVNLSSTSAQGNR	1
INVIQHLLSTIPYEDQQPK	1
HDELISSAQAR	1
LVSSGTEATMSALR	1
LFAFLDEAFAR	2
TVLIQELINNIAK	7
LGWVVAWDKPVGFPGR	1
KVYDQMAEPR	1
SLDEFASGIQTVSYDR	1
GGDKLLTQVGFTYDAK	1
TAYGQGVADVFKK	1
GEVEFTVADADTAR	1
LSLNFQDIEVR	4
FVGPAGLLQAYR	4
IVEIGSFQGR	2
FASSDLNDLYR	3
ELTALAPSTMK	2
ALIQESIYDR	1
TYFFDVR	1
IVLESALADEETGWR	2
VSQIAAPEGGTILFDR	1
FLYQLGDDVSTENYLR	1
SEYIQVSYAK	2
AIAITEDHLALGETVADLAR	2
VLAVQGSVADPAVADR	6
IVGESLQDEVR	1
LASVPGALSAVATLADATGAR	1
AHGSTNPYNIVR	1
SGEIIIHDEHGR	1
SLLWTNAPAFAAAGYTAPK	1
FTPGTPSAAFNSVR	1
YLAANVFK	1
LIFVWFIKEKGLVPDDFFAK	1
VVVNMGVGDAAK	2
LSGGGGAAVVGAVSDR	2
VEQAFELSDASAER	4
ATEAALSQELPIAWLVDSAGAR	1
LLTTASAVEAETIER	1
QLLEYDDVSNDQR	2
ALPATLFAQWR	3
EHGGVHETFTVR	5
ANEVPEAIR	1
VMIHQPLGGFR	2
TITAGSDGNYR	1
EAGGMSGYPSR	1
TEHMFFEGDR	1
GAQGDGQINIELSQASIPVDVQQQGNK	2
DVDYALLIGSRPR	1
LFSSAIHGDPGTPLLR	2
AEAFEDALAIVSDK	1
SGEIVIHDEHGRER	1
IINTTSGAGLVGNFGQTNYATAK	2
GYLSFISVGK	1
SPGVFFEHDKGK	3
VPVTFTVLPAVTAPR	1
AGAIGPPGGLGLLLAGPTIIAQGTDEQK	2
FDNLYGCR	1
YIALDLFAEHPFDGK	2
LTGDMDVR	2
VLESAIANAEHNDGADIDELR	2
TAEDYLGTEVTEAVITVPAYFNDSQR	1
GYGHTLGNAIR	1
LAQDAGVALEEIQTVSR	1
DYGIIDNVIIGK	1
STFDMVVAGR	2
AQILGLANAGGDTINAIK	1
VVVVPNFVDLDR	1
MLVEQAATVVANQK	2
VAGISGTAGR	2
TENYAEALLGLAR	4
VVNETTCVGCK	1
AKELGLTPLGEIVSIGQVAGPDASLISQPAQAIK	1
KTQTKWHYYRCQQQR	1
VDVTDATFETEVLAR	1
GQGTGPKDEVGSVLYTR	1
DLSFLGTYGIR	1
CIKDENEGPR	1
FTPSGQAVANFGVAVNRR	3
QGEPLGLGHAVSVAR	1
FLADSGDKVSEDLR	1
YDDVANEQR	1
MPEGSDGPVAPVVSR	1
TVGQEQLAAR	1
LLTQLFGDR	1
EELPVLFLR	2
INDMGFIETPYR	1
YDVAAEILSVLGR	1
LQEILPNLILADGYGSSETGSHATQR	1
FIWALGLIK	3
GSIIPVVITVYEDR	2
GTLAATTAQQLSEVAVGAALER	6
IDVFAVGVK	4
ETDKPFLLPIEDVFSISGR	3
AVVEFLDGHDQVESVNYAGLASSPWAAQAAK	2
FRHEAHAAYIDHSK	1
MTGHLGDDLVTTQNLDIFR	1
HPELIEVGALVAEFR	1
GSLDTQGVK	1
SFDVTLYPSK	1
IADLLHDKER	2
FAVEDPEAPENQPR	2
YFQDASAGVEK	1
QEVIDNLGTIAR	1
VMVEAPTAELAAEVADELAAEVAR	1
EVLEAMEADSGVK	2
VTLEDGDYHDVDSSEMAFK	3
TVPVEELEATTDELAAGLSR	3
LYVGNLPYSFR	3
AIGLEIPGLANLSK	1
NLDVEIKGPGPGR	3
MFLVDTAAGR	1
SSGNVTTVVDNLER	1
DNYQHGIAEALR	1
LGLVPDLGALYLLPR	1
FEVQPHDAGISIAAR	3
EFGIDVGYSR	1
MTDVESVGGK	1
LGEFSPTR	1
VIVEYLDTLSPVGK	1
EKYSDENNYPFYILSSIPLFIFEYHK	1
ESPVTPLRPQSVPSTALAPGGVISAIANR	1
AASTPGGSTYGLDFGVR	4
SAFFITGPWSVPNIK	1
YTDAVTDDTR	1
AIDNVGNESDIKK	1
SPVDVLTFQTK	2
VEPGTIFATIPFR	1
LGVDDLVAPLFVR	1
NPGDGIGFAAWPAYR	1
VSAEFEGTPDLATGLR	1
ATLGQVANEEHSLR	1
MGANISLTSQCLGSR	1
KLQLVGVGYK	3
GSAADVTQIAVGGQYNLSK	6
LPVHLTDPVDQLR	1
QADKYDVPR	1
QIPDPAEPGDLDPETK	4
MMLDHYQQTK	5
KKINVYNMLRELFRDYPVKNGETLSSISNPLR	1
SQGLNVPLMGGDGIFDGK	1
VTLINAAAVPGSLDGLAR	3
EGLNVLQYFISTHGAR	5
GEAAPGQHEINLR	3
VAVVGSGPAGLAAAQQLAR	1
TVEVLNTDAEGR	1
GVIVVSSELPELLGLSDR	2
SGLQFESQAEK	1
VDDALHATR	1
NTVPVAFEGGQLPLFQR	20
EEVASMFSAGIR	2
VLNIDRENER	1
LIDGSAMTGK	2
IGTNMEIGLEHR	1
EVGVDVIFIGSCTNAR	1
DTKEDDLFTIIYTSGTTGLPK	2
GVITFLDTPGHAAFTSMR	1
IFSFTALTVVGDGK	1
VADSYIQLTAATRPDSPIAK	1
FLSQPFHVAEVFTGSPGK	13
QINEMLGAGR	1
VDSTNYYLAENR	2
LGEFSLTR	2
FAPNLPTIQLDGDAISR	1
SDKPTEQGDHTYAR	2
VIDLIEPYAK	1
AVTFPHAAWILALSQGAVR	2
TPDAHFFTEVR	8
TPLEDLDLSVR	2
VNLIGHSHGGPTIR	1
VQLATEAFEALADTNNPVHR	1
ITPFGNPDYASMTAK	2
SDYPNQVNNALCFPYIFR	1
TASGIVIPDSAAEKPDQGEVLAVGPGK	3
TIGSGMGSAGFLVFDER	1
FSAYVASK	1
TVGNVMLVAPADEIAAR	8
ANVEFFDDLGSPGGAAK	2
SLTELATDEDVAAR	1
EQIIFPEIEYDK	2
ALMGSNMQR	1
ESASTEAPAEQPAPTTAEPTPVVSVVSR	1
VVSGQTTFEQAVTQGWK	3
SLGSDNAINIVHATVAALK	1
GVADAILEGR	1
SPVDDFVSGHFR	1
TGAPVVAFCR	1
VTIAPIADLAGDEAILDDR	2
MPDNSTQLGSALR	3
TLLPYHQENSLGR	2
TAMEAAVASVLAER	1
IINEPTAAALAFGMDKK	2
VGIGPGSICTTR	3
QTPVYCGASTNVVR	1
IASGEMLGK	2
VIDLVCPFAK	2
EGATVFSTSTR	1
AAALAAAGGSGTTR	2
FVALPGEAGELGIYPR	3
YPAQLSGGQQQR	2
VDEPFAVGVLCEPIR	1
EGAAGPADVAIIGSAGEVGDR	1
TGADLGPYWVPFVGR	1
AGGFVQSISQR	1
VVNALGQPIDGK	2
AELDDIDHLSNRR	1
ALEPGAVNVEVTEDQATITGGR	3
GKAEIVEDANGR	3
TEIGSGAAIR	2
FVEFYGEGVAALPLANR	1
IINEPTAAALAYGLDK	3
FVNVFVSDEDVR	1
SVIVVGPELK	3
MTVCNMSIEAGAK	2
INDKHIEVIVR	1
DVLINAGIR	1
MKETSEVFLGKEVKNAVVTVPAYFNDAQR	1
DGEPLIDDEVTR	1
AKDEAEEKEAVNNAR	1
YVQTNSSAVANTLSAR	1
AVQMMTQVPAR	2
VGGADRFETAAK	1
VYAGTEVTAGSIIVR	4
FGYTSPMQVPR	2
NVAIVAHVDHGK	1
GIPTLMLFK	1
TIALFALPGAFTPTCSAK	1
AQGEKPTAERPVAER	1
QLIGQVAAK	1
NTSAGVINVVTR	1
LGTLTTPTR	1
KLLDQGQAGDNVGILLR	4
YQLAGEGR	1
GYNIESLTVAPTEDASLSR	4
VFAENFPISDAR	1
VAVTLSDPFCVER	1
QELIEIWTK	1
ALQTDLVAAGLR	2
TLSNVICAEGGASLAK	1
VATIEYDPNR	2
LAGFGAFETR	1
VAIQVDQLIGSR	1
TAVAIDAIINQK	1
TAIANNKDEEERR	1
PAGDIVAGLPTFGPDDSPATR	3
FAHDVDGNSHR	1
DNYEQNVLLGNAR	1
QVDFVTLPGDEIEVK	4
GLVTPIATQTESGER	2
DVLTLLSNPK	3
YLVDEVQDVYR	3
TGEVLSVPVGDEYLGR	1
ALADITESIAELR	1
LGLVVAELVR	2
SDATATSTATPGSSR	2
FDTLQFPLAQAKGAAKVSGGRLNDAFIGGLALGLR	1
YLPTGPELSQSAQLYDISGDK	1
TVLLADGSK	2
VSVGDVLLIDK	3
VLSGIDPTATSPR	1
AASAPVVESDGER	1
GSEANPMLQR	3
PAYIEALTPSEK	1
LLLPDTVGTGGDSHTR	4
IVLDASFSPVK	1
DAGTIAGLNVLR	1
PAQSITLPFK	2
SEPATVITDAINAVEAGKR	1
IVGESLEDEVR	1
LNMSFDANADPK	1
TPAAAFRVATQLVDEHLITLDEALDR	1
VFDQAGGEVLAEVPAATLHEDAPLYR	1
IALLHYADGEKR	1
NFLHEVEAEVVR	2
VSEGMSVVEK	1
LSGFGNFQLR	1
IAPPDLASLIGAR	4
TIPGLCVFRPADGNETAAAWATAAK	1
LPFNQMTFTGSTNVGR	1
AMGHRARLTAESLDWPR	1
SDVIIEDVR	4
FTPSGQAVANFGVAVNR	4
KISNGVGVER	2
AISSGLSEHLAEEER	1
ASGSISASGQNPR	2
GFVYNADMSAVVR	1
FVIGGPHGDTGLTGR	2
NVINFFPVTAAR	3
SLDAGEFVAYLSDLCDR	1
MPADLFAEFDHTAPEDLPAGDVK	1
YTTDVGLGR	1
VNTDAIDNSAGVDTSDHEVNIK	1
IVAVEPAACPSLTR	1
SALLPAIADVDAVLIR	2
ITLNMGVSEAVSDKK	2
AGLSDPNRPNGSFLFLGPTGVGK	1
AEQAEQEAQAR	2
AVIAEGGMVER	2
WVNVGVPAQGTR	3
DYAVGDIPVQFK	1
AFLLLDAIGK	1
VVMEPFER	1
DLVDGAPKPVK	2
SEMLNTNDALR	2
DALIEIWQANAAGR	2
SDANNSNNFFNSTVK	2
AQQGLYEYDAVSR	2
LDLNDQLR	1
TYDQMGYMAEAATWR	1
AAVPSGASTGEHEAVELR	1
FISSNLAGGTTVGSTTYK	2
DASDTGSPEVQIALLTAR	6
NVYIVGGTAAVSK	2
IVSFVNTIPTAEGGTHVAGFER	1
TLVIDYKDPQLLK	1
NLAEFNGTGLSTLLNDR	1
GAGGGPTASAVLGDVIDAASNLSR	3
VETDSDHEADRRPGSD	2
SKGEAGTGDVSNATTHMR	2
TGSGSLTLSNTNNSQTK	1
DGQDVGPGEVLAR	3
EGVCGSDAMNINGK	1
ATVQVVEVEQGK	1
IIAEDQGDGTGGR	2
TPIVVNDSR	2
HQGMELIHAR	1
LLVELASSPGK	1
YVAEELLYLLR	3
VAQASAQDANPGR	1
ELDDTEPHGFR	1
LGEVVAGAVIK	1
TIVNGWLNTGDLGFK	1
KGEEVNVTGFGAWK	1
IALDAEMPIVPSYLDGPTR	2
EESIFTILTEFGDKK	7
SDATSVGAVIGAVAALAEHPADAR	2
NLSTGAITR	1
VEAETRDEVR	1
GQTAMENCLQK	1
SMTDPIADMLTR	5
LTGLISNTAYEYKVKTNCGALGSSGFSPLQTFTTLPLK	1
AGGMGDMGVATSPDHSAGLWNVGK	1
DDAAGLAIAER	1
LIPETNDDFILFR	2
VKDESIEEKEGIFGIIIEAYK	1
VLTPAELLATWR	1
GTAMNPVDHPHGGGEGR	25
IINEPTAAALAYGLDKK	3
LLGATNPTYFGMYAR	1
TFGMEGLFR	1
NIPILTTLK	1
FLTNPVIEEAEVR	1
LLEVGPSGAPVEVR	3
TPGVGEHQLHINPQAAK	1
VGLIVESGECR	2
VSFGEFGLK	1
FAPQAASEPVR	1
GLDVDHLTHVVNYDVPSAPETYVHR	3
TQSGADPLTGSPGPIEAAQLDELGLR	1
NQNFGQIQNAYIR	1
AGYDVGTR	1
FIQAPDSGLPVGTGLSLAR	1
SQHKPTSIVDR	1
AGDNVGLLLR	1
QGIVVTELPYNVGPER	1
VTVQGEAPTQEASEK	1
VLLAFQPNEVIEEALR	1
IGGTPAVLLGLAYVR	1
IDTPGEADYYR	2
FQASPEGQSLLTSMSK	1
EGYPFGTFK	1
GVEDLGGGMK	3
LALYAQQTEPLLGR	1
RAGYTAVVSHR	1
LQITDPDGK	1
GVMDLLAQSVR	2
DLVNDVYLASLTGVYK	1
FVGGGNVQFPDLHPAQPGVWR	3
TNLPGVWAVGDVVR	1
ALISGASSASPDEK	1
LGDTIEITESRPISK	6
DGVITVEEAK	3
TNNNMGGSTNVVLR	1
PTINQLIR	2
ELVSLLESR	1
QSFSTIEIVGISR	3
GPLTTPVGGGIR	4
TFIMPGQSQR	1
WPCNQEKYITHFPDERLIISYGSGYGGNALLGK	1
VIKDFMIQGGGFDK	1
SFIGAVIGPGGK	1
NAASIASMVLTTDTLVVDKK	1
IVGEAGNGEELFSLLK	2
HNEILGAHMIGPDVTELLPVLTLAQK	1
LSALYPDGGTVTIDDLIAK	1
FLSQPFFVAEVFTGSPGK	5
SAETPLQHVR	3
NTSASTSTINLR	1
VLNAEVLGEEHYTVAR	3
ASGPTPLLWGLLTETR	2
GVAEDVTDIILNLK	4
QDNAIQYTTPAMGGFGAK	2
SYSDEPTIVASIR	1
TMGHAGAIVSGSSGTAQAK	4
IRLEAQMHGGGHER	3
DEVGSVLYTR	1
TSGPLLLIESDNVPGIVK	2
GELIDAMAADTGLTK	3
SYEFSYNYR	1
VANTDLAETTNR	1
ITGENPYEVPMR	2
LAEAEVIELSER	2
DNPWASTAVAGSGTMITVDR	1
TAYSNIFWDR	1
EQIIFPEIDVDKIDK	1
VFIVTGGASGLGEGTAR	2
VSSAIGIPQDADALLWTFR	3
VAILGYGSQGHAHALNLLESGVDVR	4
KVVAAAPAPAAEEK	1
MGHAGALISGGADTADAK	4
RGAFDAAFGQEATEPVTFHK	1
FLATQTLDEAR	1
VGAATEVELK	8
FTEFLDVLDTR	1
MIDIVGQAAAIGDQR	5
GELGTPGVQSIAYEITK	1
LVYDIEDPTDR	2
NFFEAAGLIAR	1
EIVESDGVEEALVK	2
TGGYGEYLAVYR	1
GTAEVMSVDEVGGGTQAVVR	1
DISVLIIGLR	1
STPFAAQLAAEQAAR	1
AVAALLGVGSEPSGSVNPQLLSEAAK	2
AITSGLSDHLAQEER	1
DAGVPGPFFLYLGNLHPR	1
SVDQPMQTGLK	1
VGYINGEYVLNPGQTAR	2
QIVGVSAALIPFLEHDDANR	6
VGIVGGTGYTGVELLR	1
SSVVLLLPHGYEGQGPDHSSAR	3
VAGWLSHYTELLEQDQR	2
AFQTYLSSVEWADER	1
SANLSGTQQNAIAK	1
AIPATVFGQYR	1
IVDGADAAR	2
FSDQIAGDPFIALVER	4
AISCTEAVDYLSR	1
EMLEAGVHFGHQTR	2
ELDEGATGADLAADIGPGLAK	1
MLVSPFTYFR	2
MPMNNLNQAR	1
WFDTFPR	1
TTSSSETPGTTHGSEAPHR	3
ESLGIVSAANASTLIEDGVVR	1
GQTLQDPFLNALR	4
ALNDSVSLR	1
AIDLVDEAASTLR	2
GGATNSPAAVYALTK	5
VTYLLHEMGEETR	5
LTEFSVGDQR	1
GQSANEPR	1
VLPEQGMFGEK	1
NIMANHVAAICNR	6
AVLEATAYQTR	3
ASGEGNLAVLLGNSTGR	1
QGNALSWASSGGQGFK	2
QANDSLELDTANAR	1
EYNTDAANANAR	2
ITVWDVATR	1
TALFNWLFAR	1
VSDTPAFTEAVAR	1
KGEVYSAVVVR	1
LAGGVAVIK	1
GAQFDDFALFAEPTVR	1
LPQEMADELSDLEKR	1
VLVVGNPANTNAYIAMK	8
EMAFAGEIPGIVK	1
GWIFSAGADLK	1
DGSMNVLVATDVAAR	1
VGLTGLTVAEYFR	3
SGLGAGGTGATSSAVPGTVHGHLDKR	1
ELLHDYLAHTFAER	1
AIVSTNFQTGGNALFR	1
SSLGNDQGTQGVDAPASGASR	1
HHNAYVVNLNNLQK	2
MGVTVNCVGPAAATR	2
TKVEADPGNPR	1
QILAATGAAK	1
STNPVSGVNNGDGTK	2
LAGATPVYIETTESTGFR	1
TANFSVPAQNEPLTEATLAHVK	1
KLYPNVDFYSGIVQR	1
LISGGGAPKPPELAAR	1
VVDAGGHLNTTR	4
YKNYDIHYFLYDGR	1
AQIASYTGGGLSQPR	1
YGLSFEEAGR	1
AQELQAHYAAAK	1
HPVSPWGKPEGR	3
VGEEVEIVGLK	6
VLPTEAPNAWEVQAR	2
ITSHTSDNSTASGNLK	1
VACETMVTTGLAIVAGEISTK	1
YSEVYLSPDLPDYVK	3
LNDDAWYVVR	1
TLFALTGMPELGIPQAEFK	1
TASQGWVMDLK	1
FGIWGGLSER	1
GVDEALEILTFTR	1
GQTQSLGVVTLGTVADNQR	1
PVAAYVAGQTAPAGK	1
VFADALSAAPVAGK	2
DKEEMEALQLGSVQMLAPSLAK	3
LDVLTEYVQEATR	1
VPTPNVSLAILNLTFPEAVNR	2
GADILAYELYSDAAR	3
NTDPSLNSFTTIQR	1
IGGLGAEIEASR	1
SENEWSGTLKFAYR	1
EYFGIAPQGKPYR	1
PTINQLVSNPR	1
VAVVTGAGQGIGR	3
FGDGSLTLDTK	1
GMLEGTATTADPEAIAR	1
APVVTVMGHVDHGK	2
YAEVGSNQR	2
DLFGLFAPSNIR	1
ALFQFGPLLAPGPR	1
YGAPPHAGFAYGIDR	1
VLPDHVDPSSGGR	1
AAEFLIGQGYLPR	1
YDDVANEQRR	1
VLFYGTSTWRPVSAVSAPR	2
ATIGEMAPDFSLPDQHGNTVTLAGR	1
IRPYVGLGLTYAK	1
GLGVTAASFAK	1
SGDEGKLFGSVGTR	3
ATDFMAILTAIK	7
LSEEDHAAILGR	1
IVDLLTDNAAAVVR	1
ILLDATCPVLAVK	1
FGEFAPTR	2
AQQIIDDELKR	6
GGAGFIDNSR	1
GNDYNPDDVESITVLR	2
AIYDQHQQTK	1
GAPTVLLVHGFSGSR	1
TYEAGVEYLPGGEELTDLER	1
VGSAFTAVTLNTAEIK	2
NFVLNDER	1
KIAVLDYDKSQAK	2
TTADPAQTAVLDK	1
IEHSFVVVNAGLK	2
LGLIFLDVQR	1
GNINAAAAVGK	2
LWMLQTR	1
SVLASVLPEAADVGR	1
IAFTGETTTGR	1
SALASWAVEHGLGPSES	1
SEVLFDEVR	2
AMHVEAQSVSAAATPDTTKPQQPR	1
VSYTVESAR	1
YQDQIAIAIAEDFGHR	1
GEVSKGDVLAVAR	1
VLEGALIAAYAVSSPR	2
FSALPTGQYQLSR	1
LVTAAITIPAK	1
VLDDPDELR	1
LVQDDVLSSIHIEEHEVDAR	2
QLFGETDEVVNAK	1
SAANNFALWK	1
GTFVINPEGVIK	2
VGTVTPDVATAVK	4
MITEGGPTEFVGR	2
VDDALNATR	1
GNVIPVEITVYEDR	4
TASAPGDEGTPVPGGR	1
EIPSSDGAELLDGDRWR	1
KPGAVGACATPGR	4
VVNGVGADPDIVVASAK	1
FDFSHFQAITPDELR	1
IINEPTAAAIAYGLDKK	2
MAPGPNGPYWK	2
ADPDPDDAEAPR	5
IDLDIPLVLTGR	1
VADVAVIGLPDEDRGER	2
TLPGPGDPLSIAYLTYR	1
AAIEGGMQQAEEAQAK	1
VVGWYDNEWGYSNR	3
DAEAHAAEDAQR	3
FVEVQGTAEGSPFSR	1
VIAPDVGGGFGGK	1
EISTTQAYVR	1
GDGNISSSLKMKAK	1
ELWFFPSPVDGQDTYR	1
EYTDLPELLIK	3
ALAVTVLTSDDTALDHVAPER	1
DTLLSDDLK	1
GAVPDMALTPAADAFR	1
VGILCLASSEGQGIEDLEKR	1
GFYAELEDFITR	1
GASSAASAASAAIDHIR	2
ESGMQFKREFHMTDDASLFSKVKGK	1
SGELVSVKPGYGR	1
KIIGASFEVHKFLGNGFQEVIYQRALAYEMK	1
IVVPYPAGGTTDQLAR	2
AVTVETLEK	1
VIGVGGAGCNAVNR	2
VENVSDYLK	2
GHVAIITINRPEAR	1
VTHLGELPQGQPER	1
IGDEIEAVIITLDREER	1
YGFNGATNPLAILEQR	5
SAQDQSNDSDKGQYTSVR	1
GGIDTANNDVTVSSK	1
IDDLIFAITPDASVR	2
GHDFGIPIDTGNFRD	1
FDRNPASLSAQEVR	2
TSNYAPGLIIPQDVIEAVR	1
DISLSFFPGAK	1
LHDTFGFPLEVTEEMAQLR	2
FAGEPGVEGTLK	1
SGTNTAGENLFIDLNR	1
SAGTSATLLAR	2
VAHEFQPLVPPR	3
IVSTYTPGGTADVIAR	1
HLDELVGADDADR	1
DSPELLSTLTK	3
VVNSNDNIEVR	2
LVETAEVHELYAR	1
KVDAIIIGPISSATGAPLAAK	1
DMVSVVDVADNPVR	1
NIVDVLLAER	4
AYSLQDEGLDTVAANEALGLPVDSR	1
HDSPSVADAVAVLR	1
VEYGFATGADSIGIAR	1
ELTAAFNATAR	1
VLLGELLDYRPELLDR	1
FGLIPEFVGR	2
AEYTEAIGR	1
AGAEVYIVTTDTHFSHK	3
QDLESKVQKIESTKKECIKLEKDIDAILK	1
GAPLMLLDEPLVNLDYK	1
APQFTGGGIVHGPQPR	2
DVHYSHYGR	1
SNTDGVADVVQFIETADAK	1
TGDAAPMAYVELVDRPLPK	5
TSTDMAAPITAAR	1
QGMQNGYQDVGSWTFFK	1
LVALQVVTPDLER	1
TGSVFVTENHER	1
ALAAGGQGVSVAFDLATHR	2
FGQPEILLGIIPGGGGTQR	1
NAVLAALPDEQRPVADQLVAGGLPAVR	1
IDPNVPANSK	4
VLVAEDEAIIR	1
TLASASTMEADLR	3
WIDSEFQPSTLSK	1
AVAPVLEEIAR	1
LVDTAEFLDEGPVQTLLVSR	1
VIENAEGAR	2
WNLFQLAQATGR	1
PEAVIVATAR	1
LYGAFEGGR	1
GYVDEQPAR	1
VGMTSTDGIVIDER	1
LSSAGDGNYALGGSYDFGAFK	1
SVQADQGIAK	1
VVASQSQDDEALR	1
AIVGANAFAHESGIHQDGVIK	1
NTQLLAQEESGLGR	1
TGEVPAVPGK	1
IALEDEYFVSR	2
ELAVQSANASNSASDR	1
YGIPQISTGDMLR	2
TVLEQQYQPVPDR	1
TLDELLTLTDK	3
VQHGQTDIGDNNIALR	2
YYAGRPVIER	3
YSPFTINIER	2
VGFEGGQMPLQR	3
NLAANTLSVVDTGR	3
LAEVSANIIDQCVAQGVPFAR	1
YTETQNVSAQR	1
EAVVQQVTR	4
SIGNLAEMAAELR	2
NTPNEIATQGSVNTR	1
NAQHGLNNPYAR	1
AMAAALPNVPFFDGAR	2
LEAFATYDLGMAK	1
MWEFFDR	2
WAIGIESEREAEGEGHPDGVGAIR	1
ISSGEGVER	1
GETQALVTATLGGSR	2
TPPASELIK	1
EIATVYAR	1
VLGDALEVLR	1
LVEIAQEQGADAISHGATGK	2
LQIWDTAGQER	1
GQQELQDYLAYLR	1
FITAPIQPDLDEFDR	3
SGLNPVELGR	2
GKPHVGGQGVYTR	1
YYEGKPVIEEIKR	1
TTTVAGIPLLIVR	2
TVLTGSDLPLILAASQPMAALYR	13
VIDHYENPR	1
GDGDAVTDSVDR	1
TSVYGTYAYIK	2
GLSATVLYGEAGR	1
AETSPGSIPAQYSSK	1
IVVGIDGSEASSDALR	1
IDAGMPESFNVLVK	1
LAGVLDNLGISAEGR	2
DTMLLEATTSR	1
NLDTGQEYFGER	1
YDLSPVGR	1
VLATASTAQETVR	2
TSTTVSGQSTEYK	1
LVNGGNDQEIAR	1
NIIDQCVAQGVPFAR	1
VATVSTVDAVHK	4
RPYPPFMTSTLQQEAGR	1
TNTLIVQDTPK	2
SLQIINESLEQSR	1
DQLQTVIAELK	1
FSSAQTMSVAQR	2
GEVYSAVVVR	1
NPFLQFNVK	1
TLTDEASGRPVATAEMVAFLR	1
AGIDFKPVQDTLLYANVSR	2
ELLERVEVPLHIQGDEVEWLR	1
AGDTFVVAPDDR	1
LSEAVDAGVLDK	5
LNVLANIAGK	1
VAVVAGYGDVGK	1
AKDAGIEAVVFDR	1
LDSAEQGTGGDVDEAIAK	1
QGMKEKREWDYPRYKNRKIWMHVEGK	1
SEPFSSTHGPAFGVGLNIR	1
LQTINSTNNALR	8
NGLYGAIVIGPK	1
AISLQPTDGLVR	2
ALIQSSIYDQFLPDAIDR	1
SVAIITDYLVSAIR	1
GNLVAYVGDVVGTGSSR	3
DQDKPFLMPIEDVFSITGR	12
GAIADAVPVHLTLPIR	2
AGIATLTLVQAAELGR	1
QVGVLQLIAAYR	2
AAGATGWLVKPFDPAR	1
HAQQMPAVIYGAAK	1
VNPDSAEEAGSALVTAFR	4
GADNDPDDPTSPGER	3
ELGLPVTVVEAFATPASR	2
GGMTSHAALVAR	1
VEIEVVGTR	1
MGGVPQNIPGGEIYQALEK	6
TAAEHQASLIVIGLR	2
AVITVPAYFNDAQR	1
DLMGATNPK	3
DYLTDLFPIMELGTSAK	3
EVTDDGLLAAGIDYSEIQK	1
GVVDSADLPLNVSR	1
MLEIFPFVPLAGQVR	2
LAIVSETDDGQVR	1
YQGANILVAGPNFGTGSSR	3
ALEHEVDIVEAGDR	1
DATPDLLVQQMELVR	1
VANLGALGSK	1
SLSMEPFLASAVLAGTALR	5
MDALNGETPYDYAAILGAFGSQNTSEK	1
ADILTIDKTPDTIR	2
TVFEVESTSPGSIELR	1
ILVMPDVR	1
LGYIDSPLK	2
VDAEANLLYIR	1
MIAHNGEINTVK	1
SIDKPFLMPVEDVFSITGR	14
GGIIVEQDLADAVR	1
TTSYGVPHVLADNFK	2
YGIPAISTGDIFR	1
LIEVAPGAK	1
EITGLGLAEAK	1
VTDGSSANQVSNMFVR	1
HLSDADIEELGR	1
SLAMGELSAK	2
TFGEPIFGYDK	2
NSTQSVTVAPGASNVALFDAK	1
AADAALFVVSAADGADAASR	1
FYFLKNKRLKEKYPQSILNR	1
LFPGMSVVDSTIFR	1
TVEVVDAHGATQQVSADR	1
GLGAGSDPEVGR	1
VVTDTEVVWSNDGR	1
NNPVLIGEPGVGK	3
SFTIEAPWQELAENGVDAAHFR	1
NPETISDQGLKPMYQDEYILGFQK	3
TTADPAQTAVLDKWR	1
EYYNEYQIAPAVR	1
LYVKRVFIMDDAEALLPTYLRFVKGVVDSADLPLNVSR	1
IIAENQGDGTGGR	4
SGGGVRPGFEGGQMPIYR	4
VVVGSAGNDR	1
AIDVNPDDIESINILK	1
TSEGVAQAPEGAR	1
EQPITHALER	1
HDELIATGEATHNSLLEDATTR	1
STVSLQGNWGELR	2
DYGLTMGDGPMAGLLAR	2
TLLSSIPGAAVTSIR	4
EYVATQIDK	1
EAGFDVVVSTHR	1
NLLVSYAEQK	1
IASVHAIAR	1
QNDALFHGQR	1
NTLSTGQHIDVK	1
VVPILVDEAR	2
EMQKKAEGK	1
MLINATQAEER	1
ALELPLVPTVFGFDPR	1
GGYFPVPPVDSLHDIR	3
EFSIQDAFLAITR	1
ETTKFDDDTR	1
VVVLAQEEAR	2
TLGVIGLGR	2
QETSPEDLR	2
VVGTVATDVTGDSGGDR	1
AIHDDYIGSLR	1
SDYGTDGAKPNLQK	1
NTVTQMVYK	1
TSTLPTERPATFGLTTEAQVR	1
VAEDADLLVVGSR	1
AFLGPWAER	2
FVAFYVPLAVAGPDEVTR	3
DGEEIISDAK	1
FYSPLVGGQTDYK	2
VLEAAGLEMELTHYDLGAAR	2
KLTLIYEKCWFGENELSETGYNTINSDFVNFLQNIK	1
NEVLASLPDEQRPVADQLIAGGLPAVR	3
KPGLGPLHTEFDGK	3
HDLIQEGDVVEK	2
NVVNTSYVPLLFPESAGPGVADR	1
TVLIQEMIAR	1
AQVELAQLQYLLPR	1
AIAVSVDSVEDHLR	1
AVLECAGIHDVLSK	1
EYNLALGQK	1
STGPYSLITQQPLGGK	1
GVYEISEQATNALEGVR	1
RLDEELTYVLTHELPSER	6
TAPTEEVVAQGLEAAK	1
LGTNSLLDLLVFGR	5
LLTQVGFTYDAK	4
VSGDLTAIGAAVDANPSGYDLGVK	1
FDVLTSPHVNK	5
GVAMNPIDHPHGGGEGR	2
MIDIVGQAAAIGDQRK	1
TFNVVQEIYR	1
SALEILTTPRPQLTPPR	1
TTCTGVEMFR	7
VAELAQLPGSDLDR	1
SQQEETIPLAATVR	2
QSEVLQAEADSLTENR	2
ASADGCNPQGASVSR	4
FLALLPYTDNHQ	1
DGAWTIVPDLEIDDFSR	1
VIPLVLLER	2
GFVYPSAEIYGGFR	2
DMASELFKPFIIR	2
GETQALVVTTLGTER	2
IVGTLGQILGPR	2
ADTPTPAYSLR	2
AMAIQLIINR	1
AIDAMIPIGR	1
EARPDATFLTALR	2
MIGLLEQYLQYR	1
LLVDTTAAALTEGTDGVK	2
VLLSSLEGYAISAVR	1
AEGIQVDEAEVDKELQNLAEER	1
LIDQGAIVPVMSDVYDLTHVGDAALK	2
VLMQMDAAQTGVSQSTMALKK	1
TTSPALDGPLTNALVGTR	1
AHGDLKENAEYHAAR	1
STSELVDTPEVR	2
TTPSVVAFTK	2
TSDTAGDGTTTATVLAQAIYR	5
VTAEIGSTPGR	1
ADLSQDQLIDHLSK	1
LSDLLFVLAR	1
TGVSGDNLGGSQVCQK	1
LVDREGDDVLIGDPGELLVR	1
QEMASTFVVSPEPGR	1
GALDTAGVNNR	3
VLEALGAPAEAYGK	1
NILAFEPALSWDIER	1
SVDELQASLSPDLAEELDR	1
LLADQPDEVLR	1
YAAAIDQGTTSTR	1
TFSTTVGR	1
FSIMSEDDYDAK	1
ILTDYGFIGHPFR	3
ERAGFEVR	1
AAVPSGASTGAFEAVER	4
LVPEGIEGR	1
YFLVAANASNK	4
NPNVASAIVGASR	1
MHWQSLDYNALHGGMQRWFDPVDPAVVARPAWSK	1
LIGAPPGYVGYEEGGQLTEK	1
VGSGNSVYQGSER	1
WGMRVVEDLGSGMKLTAQFEQNLNYENGAADVASGR	1
EYWEYYVK	1
SVAVLAIDPSSPFSGGAILGDR	1
LATPDTSIADLIGEVDPIK	3
GAAPAFQALLGGEVK	1
GVTEETTTGVHR	3
VIPVFSVDPEK	3
VIEIYGPESSGK	3
DLEHIPVMLGGAALTR	1
GGALPVLAGLR	1
VGAVVQTAR	1
GAPPVDAEAIEDLLAR	1
IVLDASFSPVSR	1
SMQVPQAAAR	2
VGAATEVELKEK	1
ELGTEASPGTFVATVSGDTAR	3
FYTEDPIPEDVMR	1
SLQVQDLNLGDGIK	2
TVVSVADDMFAVDAAR	2
YQSVTSQNR	1
TVGTMLGHEVTK	1
LSATDLAGSSLTETVTNAFLVTK	1
IAAALNEAYAAGLVGR	2
MFPGYLLVR	1
VSSGSPYEGSVGFSR	1
AGADLLVIGR	1
TPEGVSLFAVDGDASGLGR	6
FDENAAVLIR	4
LLGEDLVAFR	1
IVAAETINPDEDKYDAVVSAIKPK	1
VIATDVISALESGIAPVR	4
GSNVFVGYLNQPEK	2
RPTMSYEEYKLLNEKLTKAKAVAVELWLTADNVKYR	1
LTAQFEQNLNYENGAADVASGR	1
YASIGDIVVATVK	4
TPSLETLAR	1
SAWTTNFTTEAR	1
LDQSAGAAGSAQQGLEEGGK	1
VFQENFPITDAR	2
IKPLAVASATR	1
LVGPVSTAEELTER	2
LYDGAENMSQQMHNLLPVR	2
FGVGVQGLAVADR	1
NILVHEGQVVNK	1
TIVVGFVSTK	1
LNEIEQISDAITIIR	1
SYGEVLKPETINYR	1
VAGGAFVVGAANDAEAAIIEER	1
STYEAADGTTATLAATQFEAPHAR	1
DNDLVVNATR	1
DQGPVLLVRPDSVPEAVVAELTR	2
VLSVLQSVAGIVER	1
EGNQASAFVSTLGTTLR	1
FMEHLNPR	1
VGAGTEIGK	1
ATIALLDLFDDK	1
TANSGYLTR	6
GEVLKPETINYR	1
RVEVEVVGTR	4
QLYNDLNTTVSYGR	1
SVWSYTGVNPK	1
VGNTLPIR	1
ANAPTESADTR	3
AITGAVEAHDVAEAVSGGVK	1
SGELDPSVATGAIDR	1
CLDLDKDPKVANYKLGYIMNENEKYQRAVEYELAAIK	1
KAMMQDMATLTGGQVIAEEVGLK	1
VEGATEVYAAATHGVLSGPAVDR	2
IMETRPLSK	1
GTEDLGNGMSAIFDLQTGGIGMGDGK	1
YYKKEEFSEWITEVLVCQEKKVPLDFHRIRKYLVTDFRLK	1
ELVLFGDDLPVAEAER	1
SQVFSTAADNQSQVGIK	1
VLTEAAIMGK	3
SAAEFINADTDKR	4
APLNASDFSSFLLQAQSSK	1
FEAAEGNVLDAYLHIQDGR	1
ISTGSGSVGASSR	1
AGAQAAAAGTAKPATR	2
AGASVSQPSVDGK	1
EIGPIAKPK	2
TIGAIQPDAEVR	1
EQGDTQFDEESGEGDGVAVER	3
FADEVQTVNQQAGALNR	1
SLEAEQTTASGLVIPDTAK	2
SAEFTPAPNVATVILTSSQRPTLDVAR	2
TGLSKDDAAAGAK	1
NAVVTVPAYFNDAQR	1
AVLDLAEALSNYAGPNAAVLAAK	1
EPFTALAFK	1
TATSEDAQAMCATVR	1
LITDLIYEGGLAR	3
GQPVVVTQK	1
VVTVSDGVVAGTR	2
TIPLIIEDK	1
TSELSQVIDTTASGEVK	1
DLPMLLNQWSNVVR	2
ATFSDFTFQK	2
TVGNLSNVVSTR	1
AGEADFGR	1
QLYEDPWVWAGR	1
ELMTSSDVVEGLNEK	1
DLSPEVEGLLR	1
LNTQTSGASVNETR	2
KVNQPMSGHFEK	1
GVLVGVIDEGVQYTHPDLAK	1
AAGTDENIVLTPPINFTLER	4
SYVLPQDVFDVAPEILR	1
STHGVNCTGSCSWK	2
[truncated: 1,540 more rows]
