# Supplementary material for: A Graph-Centric Approach for Metagenome-Guided Peptide and Protein Identification in Metaproteomics
Source: PLoS Comput Biol. 2016 Dec 5;12(12):e1005224. doi: 10.1371/journal.pcbi.1005224 (PMC5137872; doi:10.1371/journal.pcbi.1005224)
Supplement: S1 Dataset — (ZIP) [file pcbi.1005224.s006.zip › Supplement/ProteinID/SD3.hybrid.dbgraph.2.protein.fasta]

>Protein6122 28
DPVSSVPLRypfhgrsrqqerkkhqrqr
>Protein7830 34
lkAVYAHLNNDKqaaydfginavginptdrkstr
>Protein7837 25
melkLINEQGQEASRleasdtlfgr
>Protein212 32
lgpgglsreragfevrDVHYSHYGRlctietp
>Protein14080 132
mrhgyglrklnrtsehrLAMLRNMMNSLIEHEVIKttlpkakelrrVIEPMITLAKTPSL
SNKRmafnrlrdrdsvvkLFADLGPRfatrpggytrilkmgfrVGDNAPMALVELVDRpd
taevvasteaka
>Protein14081 74
mygkrekkaeakkkfekledseiekifltlpaflqehkelqfrPYPVTYLNQRRWEDELK
PAKkipqpqednqw
>Protein10142 31
ggeiyqalekGTIDAAEWVGPYDDQKlgfyk
>Protein12817 145
matykefhqysiekpnefwteqaqlvdwnepftqvcdysrppfakWFVGGKTNLCHNAVD
RhaakrpndnalifistetdeetvysfaelqreierMAAIYQSLGVKkgdrvliympmva
qacfailaatrigaihsvvfggfas
>Protein2639 81
eksyglldqgkytfivdprsnkteikiaveqifnvkVDSVHTMNRvgkarrtrfgigkrk
dtkraivtlregtidifgsvs
>Protein12819 66
mavlnkYYNQYLFPNFAVRKSEDFLRsardqlpisffcksnsiafedisdliqiiisksa
ddikia
>Protein2712 37
tlrDLVHAIPLYAIKaglltvakqgkknifsgrivei
>Protein2715 127
mvedeellelvelevrELLSEYEFPGDDAPVVRvsalkALEGDEAWQAKIMELMDACDAS
IPEPVReldkpflmpiedvfavldadrgcvhdhgswhggdwqgGNVADLIQRggfppvhl
seinfqa
>Protein2716 51
pgspttlvefvaqeveqnrrvitsvkkLADNAGEMGKpksisslrlkecdg
>Protein2717 86
ahvlhpiggpnddpehpdharWEVHIGTLPPGETISDTVSRdwinpelivfpglvaqvaf
tdsegvhwmrqangtleerespprmc
>Protein2249 33
mfetgikVIDLLAPYAKggkvglfggagvgktg
>Protein10551 39
magegesvkIGAPFLAGATVKatvishgrhdkvkifkmr
>Protein4711 28
mvkVVGWYDNEAGYSARlgelavkmisf
>Protein10557 28
matgrSDYPNQVNNVIGFPFIFRgaldv
>Protein12033 168
ektaetlidgwlysgdigtidedgyltivdrkkELIVTAGGKNISPANLEAELKMIDIVG
QAAAIGDQRkfvsallvldpevapiwakkngvefsslddlaqheavrehidegvaeamqg
fnsaeavkrWVILGDEWEPDSDVLTPTSKlkrrgilaryqdeidsmya
>Protein12464 184
mndlptlawnskvavelvndgarsqaptedipgpglgiphrprssrrrlgayaiatnhda
evprilltrlapddpeagcwnlpgggvepgesplealtrEFHEETGLAPTSVAPHEVDSR
vyeawgskqikHSVGVIYRatargnpevletdgsteeaawfpvdqlgevqlsqlaratla
hhtf
>Protein1981 135
maakDVIFGADARhrmvegvnilanavkvtlgpkgrnvvldkkfgaptitndgvsiptit
ndgvsiarVGEEIEIVGIRrpsrppvpvlkcsappvpvlkcsasLIEIYTPTPKtvdals
klelpsgvdiqvkls
>Protein6911 37
nifrFVQAGSEVSSLPGRlpsavgyaptlgtdtgeig
>Protein1982 33
tlptstqenpiarletittrNWPMAWAPRttse
>Protein12038 128
mladgfdnlinlryvptwagaaaqapslkglslgrrrrggpvgrldgkVAILFASEGARV
VIADVLTEEGAAVVVIADVLTEFVPLDVTDEAAWLDFVPLDVTDEAAWLDLMKittdvfg
cpdvlvnn
>Protein1983 37
mndidinnlfsvtlrDSGQVALIDGKskkivtilptg
>Protein14086 171
sgatlttydvsghgpvllkglsvgagaatgvvcrLDSPDEGDRfsdgailvadttdpdwv
pvmqraaavvtnrggrTSHAAIVSRelgvpavvgavdatttlvegqrvtvscaggdvgiv
fdgsatidtrelslddvprtrtkvmvnlanpqaalkwwrLPTAGIGLARme
>Protein14085 35
magsptlrrphqplvfpvrTEHREEFRAMLKqaks
>Protein10098 82
SVGPEAAARlrptgtaecgplrgarggcplhgavarrlrrhrpprrwgvrsggarsprtl
aggtppsrgvasrrhrvglypq
>Protein132 50
gipgngddvqdsinrTTPFIDQNQTYTSQASHQAFIReydvvggrpvntg
>Protein642 99
pavadrAVTEAVAKFGAVHGLVNNAGIIRpamidkmtdqqwqevidvhltgsfywmratg
rhmverskggerTGGSIVNISSEAGRrGSIGQINYAAAK
>Protein1740 33
TVLIQELINNVAKAHGGYSVFAGVGERtregnd
>Protein9265 34
qltrDLEGIPAEQARtiviayepiwaigtgevat
>Protein11731 415
maklltgeatlegsganrvikipgstkpeargtaaakgrWVWYPVTREESIFSVLTEFGT
KTMSATGGTPGPLHNKiampdrnwngdatdnntsywvadfnrahymnlmfgagesfrdfy
lkqsqgrFLATGDVSDWVKVPYNEARygspkISESDGYWNFVKDTATAWYDSQKamgksd
aqikTYLAQFDKVDRYDYDGDGVYLERDGYIDHFQAIHAGEGEEAGGGAQGEDAIWSHRW
YAFVTDYGVTGPAINKAGGVPIGNSGIWIGDYTTEPEDGGLGVFTHEFGHDLGLRdyydt
gdgtgmgnssafwtlmssgswlndgnpdigtkPGYMGPHEKLLLGWLDYKlvrhgepadv
klgiankDALNLPQAIAVLLPPKAHVEVYNKPFAGSYEWWSGSGDDLQNTMSRpv
>Protein9269 11
PTVNNMLKftg
>Protein11048 50
aaadnegvvlltndkrLSADNNASERftvrfleeqsgwnsifgqavfnal
>Protein4975 45
gktkvkdagakgrqkekLNYAVLFNKdtyrkvlsdvpkgksitps
>Protein4973 34
rqrpgkgpasqsrswltpgqrgrqrVASLNGARp
>Protein11739 69
mnkiklnkkslenvkisfdgqeievvpyissenqetlikvyftayfsdgkEDRLSAERin
rmavldllt
>Protein4971 46
trsyggfskkkVSDDIAIATKdyksikCMIQLTIENRqvavivips
>Protein13392 120
PLSEDEQRilreiedrlyesdpalanevrtrtvhtavlrrirlaavgmvvslaltiflls
vhfllafvgflvtfalgaviesgirqlgqdgmgelfsqvtgftgvrrpeastsadagdds
>Protein13398 109
metkaivrgvrlscdkgrlvadlirgkkVDQALNILTFTQKkaagiikkalesaianaeh
ndgadidelkvkTIYVEQGTTLKRftarakgrgnriskptchiyvtvgn
>Protein5599 10
rEGIDIGGSK
>Protein5796 94
mtvaeqeaafftafgedlspnvrnfislvaankrLMALPVIAELYETSKaqaentsdvlv
tsafamtetqedvlakqlasklgsrikirtevda
>Protein3452 1052
mspdkVTHMDISPRQVVSAAASLIPFLEHDDANRalmgsnmqrqavplirpaspivgtgl
egkvardsrmlinaegdgvvdyvdaakiiirydrseedqlvsfednvktytltkflrtnq
gtcinlkpivkkgmrvnagtvlcegyatengelalgqnlkvafmpwkgynfedaivlsen
fedaivlservvredvfssihiehfemdvrdtklgeeeltpdipnvseeatkdlddngii
rvgawvnegdiligkitpkgesdptpeekllraifgdkagdvkdaslkcppsvegvvink
qlfarakkdkvqkvhekdlldklddehevllnelktnlidkllvlvknrvtkgiksiyne
emlpkgskfnktvlkaiefntvdyanwtdddatnalivrmlhnysikvneelgrykrekf
nisigdelpagvlklakvyiakkrklkvgdklagrhgnkgivsrivrvedmpfledgtpv
divlnplgvpsrmnlgqifetvlgwageklnikyatpifdgakfseiadelvkaelpelg
qtylydgetgdkfhqkatvgviymlklshmvddkmharYRGDFEERlkkvlkeiktrgdi
ilfideihtlvgagaaegaidaasilkpmlargelqtigattldeyrkhlekdaalerrf
qkvvvdepsvahtieilkglreryeehhrvtitdqalvaagnladryisdrflpdkaidl
ideagsrlrirrmaapeefrelevelaevsrqkkeavesqdfeeagrmrdrekellerkv
steaelkasgedlfdevdeesiaevlamwtgipvyklteeettkllrmedelhervigqe
qaiksvsqairrtraglkdpkrpsgsfiflgpsgvgktelaktlaqflfgdegsmisldm
seymekhtvsreymekhtvsrlvgsppgyvgyeeggqlteavrrkpfsvvlfdeiekahp
dvfntllqileegrltdsqgrsvdfrntvlimtsnlgtadlrkanvgfsrDPNAYLTPVG
SFLRkssldelpqlwsilvgdmsfvgprpalf
>Protein5591 200
aakFETTTEQVLVRdastnlvvkpaqwetateqvktkdastnlvvvpakfetvsektlvk
daytklsvvpakyetvseqvmtkaayqelvvvpakyetvtekvlvkdasttvqivpaqye
tateqvltkeaateqvltkeastriesvpakIAWPGFGSFSTSKsaartgrNPQTGEPVK
iaastrmkftssstlkaaln
>Protein5590 56
mkFAGWDMIIFEGKspkpvylfvendkaelrdaahlwgktcweteamiksshqdpq
>Protein5596 34
strqnlrvdicshchpfytgeqrIVDTAGQVERf
>Protein7441 18
CCPWEWFHDKcqsinsst
>Protein7445 8
QSIYMVSR
>Protein7994 69
attrksfaaqvlddeatqvinqgqftfalsevgtdadidrVDYSNESGRisvvvgqatdv
tpqyvmvdg
>Protein7993 25
mnikrLMDLGCYRglrhrrglpvrg
>Protein5621 30
mclrlaevgiaverSHHEVASGGQQEINYR
>Protein12040 89
merllitggenlhpsvksaqifqdngqfsrKKMEEYIKSFDGEGGEDRRQQWAKfeksvl
aeqtktkytdlikkalyipkwyaektyad
>Protein6820 20
tivkSNSQGWVLDVQVRftk
>Protein12043 52
mlsekvirrqkiryrirkkITGTAERPRlaifrsnkeiyaqliddvaghtlc
>Protein1294 48
radywiplrpetdganflgaakiifdenlqdidyikEFTDLPLLVRtd
>Protein12047 299
mtgsggligkalvsalqargdrilsltrsadrartdndavfwsphdgeidtagldgidav
ihlagepiaekrwtdaqkrellssrtdgttlisktlaglarppqtllsasaigyygdtgq
npvdessppgtdfladicvaweaatgaaedagirtahlrTGIVQSTRggalakqllpfkl
glggkvlpgtqwiswitiddevgailhaldtpevsgpvnlvapnpvtnadyastlgkvlh
rptfiiplfgpkLLFGSELAESLLKtsqrvgdgvlsatgykfthtnlvdalrsiidagg
>Protein12048 78
AVVDHAALGERQLLVDCDVLQADGGTRTTSITGAWLALWDACERvgsgrsggvqphlpav
ggrvggshrwrgtagssl
>Protein12049 48
elskkkyrrarffgssdcsgcqtrPRNEAWFLKSICKgkirqgdywgg
>Protein9710 45
itftdnlgndfgsyrprEFGIDVGYSRklnakngvgitlkyinsn
>Protein7195 35
lwfectnlipissflnrNNTSAFYHRcifnhintp
>Protein7194 61
mvkevaskTSDLAGDGTTTATVLAQAIYReglkmvaaghdpmelkrGIDQAVEAVIGHIR
r
>Protein7665 65
VVVGVDASSMPTAALREALSEAHLRrfgveVVSVWSYPPLSAEERpvdhgvgrggrndra
gggdg
>Protein7191 43
laavrDFSSIDNAPEEKergitintshveyatanrhyahvdcp
>Protein7199 38
mekqfiryykeaasrpgkTGENLLTILESRldnviyra
>Protein7669 94
mkwfieaakkleakgvkEISVVSETLTTHEYESKtlakafeeitgikvkhdliqegdvve
klqtsmqwsrscrrrcsrarVMVSGINLVKkhvk
>Protein2017 283
maanrdgkFSISNPFFGAEKrmapaesycrigieriydrgelvfpdvievfhpqvitmgk
fhpqvitmgksytmpfysgvkeggvviinsaqpllseedinrlkdlnvalfyiagtelai
evagtelstnmsmigsvagitkcvsmealdgalqerfgkkFHAFSLAGVNPVTMLTGPIP
STQKvlaragmsvddidlfevneafasvvlawkADMGLDDDTFDAKVNVNGGAIALGHPL
GASGTKLLATLLNELERtggrYGLQTMCEGGGLANAAIIERlg
>Protein979 41
mrDVLTLLSNPKiaanmtsgnfevvgimplgagyllvndra
>Protein1287 33
ddacaachkANAAQDMVFTQYYPVLRaakpgkk
>Protein1024 38
wwpwvkNYYGEISVSARrdapvwarawidqdlkksmgf
>Protein13808 291
mslarqgekhpaakltkqtvkeikillekgvrntniakFFNINKSSINDIKNDNKwqsvi
ptkdeidsfdinlldlkaqsrlndyqvlmikfllrkeipnyiiadycnisqrivteiknd
ktytqvdlndqifnelleefnfkkieylvkknqekrskinkvkalvgelnpsskltkenv
leikkllnsgltlqkisntfnvtidciakiksgdnwahltgirkqrtgllkgskhpnfkh
pdkvvlkiieltniglttkeickeltlektfvnrvksgktrseltliktrr
>Protein13551 277
mvflpqeaasrHACVEEIERsvtaegqvmlgwrdvpvkadmpmsptvkatepvirqvfvg
rgpdvfvtdalerklyiirrraanaikslklkhgqefyvpsfsartvnykglllanqvgv
yyqdlqdkrtvsalalvhqrfstntfptwdlahpfryiahngeintvrgnvnwfkareqa
isspilgndlqkvwplhypgqsdsasfdnalellvmgggyslaqavmlmipeawekhttm
denrrafyeyhaammepwdgpaavaftdgrqigatld
>Protein13552 64
PLNNNPMKMNLRTMKntqvdvvpphghgaapertgpidpknldiytdreivagleqigtw
deih
>Protein13555 295
mgahlghggvvenceivcpfhgwrfdgegkNTNIPYSTRvnkrEVVQPYPTVERnsvima
wyhptdappsfevpelaefgedsdqwtdpihreyvieapwqeiaengvdaahfryvhntd
mvpelerydtdgersfmrsvqkfptprgvvdgridsdswgpglsvihfsgivdtflmgcn
tpisankcvlrftfrvkkLGDADTESTVGKafadevgnqvledmpiwqnkahlvrpalad
ndgpfmkfrkwasqfyaepvdgeamvyppngsypaendreltaskkfgtpdpafk
>Protein13554 179
madegprepnwdkirslrpleeggtitaavasqisdasaalliaseqavedhgltprari
hhlsvrADDPVWMLTAPIPATRyalqksgltmddidlveineafasvvlawmkdlevphd
kvnvnggaialghplgatgarLMTTLLGELERtggryglqtmcegggqanvtiierlgs
>Protein3634 69
ggagakLTGQLPARssdytltvvvggggsigqtgtgntlnggaggsgymdgasggngyrf
drstfwgyd
>Protein3630 38
krvrqaiqagdkAAAQGVFQQSVAVLDRiadkkiihnn
>Protein3633 40
vkIAQGIGYPVMIKasaggggkglrvayndaeahegfssc
>Protein2903 22
DLCGAAGICILKqvhlvcllhg
>Protein2902 36
anlgyasaafdilkdtttiasvnvkTVAGANDTIQR
>Protein11893 166
mnddfkffnerlfydsetgifywkntelvswvvrgkkAGPIYRNGYLVIQVKKNDKHVRI
SGHRLAWFFAKghfpetaidhingnktdnrienlrlatcaqnnqnktkpyknnktgvlgv
fldkgkyravvrlngkgkhigmfdtieeasnayilakrelhgfcti
>Protein11897 243
ggvgrgkSFLMDCFYDAVPYRRKKRLHFHSFMQQIHRDLEKykgeqdpmlrlaesiakdi
rllcfdefhvsdiadamilgrlmdglfangviivmtsnyppsmlypnglhresflptial
lqknldvfevdsgvdyrlraleqveifhhpaddaaetkmldyfrmvageegkkggqievl
grkidtvrrghgviwfdfrtlcggprsqndyleisrayhtvllsqipkmtahhssearrl
twl
>Protein11895 134
mrrrgvdrvwlvhgqdgldelstsapsqivdvtadrverrtlhpsevgitevpgdeiggg
dpvenariitevlagkpgpdaelillnaaaglvvsglhddlgealeaarTSIASGAAERt
ltelravtaeliag
>Protein11899 237
mdlpgavpeasgptgrADDAPTDETGRfivwvfndvqrtwtkqfaegqqkysnaklnlfr
nsvntgcgqassavgpfycpadsevyidetffdeladrfgapgdfaqayvvahemghhvq
nvlgisddaqrlsrknpdqanalsirlelqadclagvwarnvylddsanrgleqgdieeg
lgaasavgddriqeqatgridpetwnhgsseqrvkwfkvgfdngqaeqcdtfgvdrp
>Protein12608 69
mwrskhniihhtytniegidddieakpllrlcetqkYYKIHRFQHWYFWAAYSLLYIWWV
LFTDYKKyf
>Protein12602 81
mnepvagetrSKADAVAEALNNLLYELVLRCIKDENEGPRhyydisvigygpgvgsalgg
alsgremvsivdvadnpvrve
>Protein1901 33
gigtfqpkdekNQDSTELTGDINYRkiaeygsd
>Protein12607 171
arahwqhrgnqrppfadepgpnqesvwdyprppavvpdgrSIEVTHGERliarsttsvrv
letshppafyvppdavvpgrlvltngsshcewkgaaeylavegtvepvawryptpypefs
dhagwvsfypgrvdctvndepvrpqaggfyggwitddvvgpfkgepgtsgw
>Protein1906 28
ssarrltilplhekvrSFPSAVVTRtpa
>Protein1907 48
ipaewqrdlrdltryrtrliqekssgvnrlhkILEDANIKlssvvtdi
>Protein4360 16
LDFQNLNMPKkylttk
>Protein4368 23
ttlfrsiplekEIVDLCLDRsen
>Protein5364 33
ghllgaagavefitcvkEIQDGFIHKtvgyetp
>Protein5367 32
gefnkdgtevwfsvwnakdkESAIVVVDDKtl
>Protein8415 27
mrIVGTLGTVLGPRglmpnpkvgtvtp
>Protein8412 11
EYWLYQFEYRf
>Protein12547 52
mavsrTEVFGPVVGVARysdvndafawandtryglqagiftndlslgieaah
>Protein12541 252
misivgdptgdvwevnvggpanaanaarsagvtrfvhcssvhafdlekcgpsldetgprt
igdhapvydrskfageqgllaaagdeldvvivnptgvigrhdhtpsrtgetilqlrdrki
pvnvaggfdfvdvrdvvdgliaawehgrTGENYLLSGTRisikelgqlvagltdtrapii
dmplslitplaslvlkltpsgktplftpdslhalryaptvshykaatelgyrvrpihetv
adaltwftdhgm
>Protein1667 17
lvfaprENTQQIGRahv
>Protein1843 134
makilkfddearrSLEAGVNALADAVKvtigpkgrnvvldkkfgaptitndgvsiptitn
dgvsiarVGEEIEIVGIRrpsrppvpvlkcsappvpvlkcsasLIEIYTPTPKtvdalsk
lelpsgvdiqvkls
>Protein1849 30
rCGMPIPALEWRptvftpssstptcssran
>Protein4505 121
mgfalkiaginkseidqrvkeaakILDLTTYLDRkpkalsggqrqrvamgraivrspqvf
lmdeplsnldaklrvqtrtqiklrvqtrtqiaslqrrVQLDGPGGERvdlrtracrpagh
r
>Protein10767 67
idkkrtyvlianhrSNLDAPVAAYSWGGKvrylakkellkipllssifkvttvnvdrssr
edrrksv
>Protein10764 63
migvhpkALLNYDTLPRdirnavttrAAGYASPVDFYVEKlvegiatlaaafhpqrvivr
msd
>Protein4508 35
sraaslaqqavkknlrikSEFTVTPGSEQIRytve
>Protein8678 32
DDALHATRlqlkkvlfpavvwltsvplkvlis
>Protein8672 92
mvtwkEPFTQVLDESNAPFFKwfadgklnvsyncldrNVDAGLGDKVAIIFEADNGESTK
ttykellvkvckmanllrskgvkkgdrvviym
>Protein5109 31
dkNVINFFPITAARemyepfhklkysyaaty
>Protein1598 33
laasvpfpsrLGTPQDYAKlarhifendmlnge
>Protein11388 29
irplldfdfkrprwrqwlsrISSWEIGRa
>Protein13238 64
midffgrGGALKPSWYGDCLPSRDFPELVDLYLQGRFPLEAFVTERIGIDGVEEAFAKmg
tgev
>Protein13234 65
mqtlsnvlfdfenytkwywetresrllqrKSNTDFIIYMVHKapqglpdrdvilqgviep
qsptk
>Protein13230 71
mvrrkllaicssvfiiltisckkdrkivacdhnsilsyvtfvgerkMVDSLFCMKCKQLI
EVKitdgnker
>Protein13231 187
NHFGNTRAQNLSGGLKRrlnlaiavlpqpdlylfdeptvgvdpqsrafildaikhlasqg
aaiiytshymeeieaiadrvaildrgrilccdtlsnllqqgamtvrfqlkdasiftpehp
syaallafghlqsdgthyilslrphtplshvftalenstlalhdiqvgratlehvfmtlt
drklrdd
>Protein13233 230
maaanglsyrDFITVALVVPESKvdwndnwiyihdpavatmriqnfgswspylvkdgsnv
lgleytvfetdhawtapddelieqgkrelvylgliepgdveggyvvrqkkAYPTYDETYK
ANVDVLRnwldthtanvhpigrngmfrynnqdhsmytamltaeniatgsthdvwtvnvee
eyheegpaeeeyheegpadgngssgntgrSVSSLGNNPDTPAKvakflis
>Protein6109 104
mtstfsakPADVVHEWFVVDATDKvlgrvasevalrlrgkhkaiytphvdtrpftrltsi
paisssspmqpscvspapsrwtrcttaGYDPGPADNVLGPRtrq
>Protein6459 189
kllstkildaeiisdakasdidiecipfiqittlqdtdlneklisisnkkiraiftssna
vkalqellpkppewsystlegrtlksaasyfgpqkntvtghdglslakglvnegdrvekf
ffcgnkrLDVLPDYLKehgvqleevivyknekikktitekysgilffspsaaksfysenp
nevgtllfa
>Protein1338 59
ladiacigngtsgkrVQLVYAYRagtsnrsgayaasirtwaaqfdeylageaaatggnr
>Protein6100 43
kpctttkEIAQVGSISANSDADIGQIIANAMEKvgkegvitve
>Protein1331 126
metlrariddviddpetaeklkpwygkhckrvtfhdeyleafnepnvhlvdtdgrgvqev
nakgpvvdgtqyeldlliyasgfevttglvsrLGFDPVGKdgvklserwadgahtlhgvl
thgfpn
>Protein1330 55
INAAVDPPGNARkstqpsirpvtpgaigrfssswpnawaeaststtrtpsrcsrr
>Protein6105 20
mkanhrIVEIPASNIKkeit
>Protein6454 33
qnvfegtdrttgkvkwtgtrADLIFGSNSELRa
>Protein11568 31
AVGFLPDLPKaltlalvfdlfdqvmhgcqdg
>Protein11562 27
aprAVFPSIVGRprhmgvmvgmgqkds
>Protein11564 33
LSGTTNVARlgfsvsiagdlnndgyddviigap
>Protein7857 43
dlkdgrgeiddidnlgnrrvrSVGELLENQYRiglsrmerair
>Protein896 16
LCIVVGSHRiiflyrn
>Protein893 72
VGGATYQVPIEVKpnrattlslrwlvgysrqrrektmterlmneildasnglgaavkrre
dthkmaesnkaf
>Protein890 31
varTDSEGADLTQKipvsqkkgdlasqyisy
>Protein12240 716
mqgtndqgtnnnsgpnprsgnnrisdkSIAFENANYSFKntvssvaaelntrlsnnlsnq
livtyskiqdtrstpgslfpfvdigdgtttsssfsnymsfgtelfsynndvinnniiatd
nltylmgkhtftaglsyqymdfansyqrlassyyrynsvddfvndaapisygttylydgq
dqyarvkfglagiylqdkiavtdrfnvtvgiradmalfndtppsnpvvdtlnfrGPDGNV
TQYTTSKwpksvplfsprLGLNWDVFGDRmlqlrggtgiftgnipfvwftnmptnagviq
ntfepvsssvlakidhfeadpnfwpnalpenfpktpstkapgglalidpdfkmpqiwrsn
fgvdfkvpstplvltgdviyskdlngvmqynvnrnpatqkLAYSGDNRdywgssanakfn
kntslnnivplltntdegyslsatiganinnvrgfsagvfysyteskditgnpgssassa
wsnnysvndpnesliglsqyavpnrvggnlsyrveyagflattiglyyngsnafryayty
sgdvnadgvsldllyipqsaseltfvdlkvgdvtfsaadqaaafdafvnnvpelkeargg
yvernsgifpwanrfdlkFLQDFSIGGKdgkkkhtlqlgldifnlanlinsdwgiyqeln
agsqynyallkvvdnkttvptfqmatvngklattpfrnnnstsstwgmqvsaryif
>Protein1013 10
MQWIFYIPVK
>Protein6043 29
masslgpkgirVNAISAGPIKtlaaagig
>Protein9416 71
davaaknaakdakdakDAADAALTAANTAKAAAATALTDANTAQTATAKllasmtladts
ikkavadykaa
>Protein13073 296
msdgdyelkkFHYLPVLMDKLHKMNYHSYRIYGSGCKgyhvylfdlkfwripdqqdkath
niwieqqvkllfpelyeeldyniyhigkgirnpqwphpktnkastllveknaptciwywi
sdtfpinqpidhpldrsvpiipviqntvrttprasvdgltvrtstpvkekliewygiept
lkagnlylvdskycpikggehkekgknyikmrqdhaivkchhascsgkelklqqgeeplt
nfyllqqrlkesediksitrrlrvinpesqkyvqpediewalqdtglgiisapmgt
>Protein13815 172
NIIPVSDRPELDRWIISRLQNVIKNYTAYMSDYEPTQAARviekfvtddlsnwhvrlsrr
rfwksessvdkqaafetlyeclmvigqlmsthapffaewlykslsdpirekakamnsplr
fesvhlsnltkceenrideslerrmdyaqricslvlslrkaqklrvrqpltq
>Protein7274 74
tfadtqvapvpvitspewsgsesggrrYSPFTINIERkkpfhtltgrqqfyldhdwilgm
gealpvyrpplnmt
>Protein7276 37
mvvepllsrHLSDADIEELGRamqatidfdlergape
>Protein10167 9
MVYCFVIEK
>Protein10169 33
ydngwagitwpeewggrggtrTEQIIFGQEAAR
>Protein10168 29
merVTLFLNLANDPTIERiitprlaltta
>Protein13543 172
mvalvnknirirfstshpkditdevlftiakhenicnyihlpvqsgsnivlerMNRGYTR
EWYLEKvkrireiipdcgistdiitgfcgetdgqhqetislmdevqfdmaymyyyserpg
tlaarkylddvpeeikksrlteiidakaksstgnnekdlgktfkvliervsk
>Protein5980 33
krrGITGDNLLQLLESRldnvayhmgfgssrse
>Protein12833 22
meelkAGGLPAVLELVKlthgs
>Protein12832 148
mrRPELTLATEDHNVPTADIGLPIVDPVSRkqidtlrSNADDFGVTAYPMGNKrqgivhi
igpeqgltlpgmtivcgdshtathgafgslafgigtsevehvmatqclsqvkpkTLAINV
EGELPAGSTAKDIILAILGRlgtgggig
>Protein11905 232
mnyakdglpigerIIVHGYVLDELGRPVRNSLVEVWQANAGGRyrhkkDQYIAPIDPNFG
GCGRVLTDANGYYFFRTIKPGPYPVRsgsttdwrpahihfslsgdgwaqrlitqmyfegd
pliatcpivqtvpseeqvrGLIALQDPSAFVTLDSRayrfdvvlrgrRATWMLAETASQT
AGPYVHIGLAPQQAGFDIFEKNFDNVLVSPQSKfsrktsttcwshrsprana
>Protein2738 71
pgiekvekALGVENLYDDPTANFVHQLTVALKakelyqrdkdylvgqgqvkivdeftgrv
legrrwseglh
>Protein2732 32
HNLQEHSVVLIRggrvkdlpgvryhilrgtld
>Protein2731 31
akgfdlstgrpiyvdenrPGDPTAGADGKkg
>Protein2225 113
ylfagsydfgvvkvaalydkLETTTNSWGRgvglenadvqswfisasaplgkflvkatyg
etendnatygetendnakeskgtkAIVEGGEVIESLRdrvlgrtvaedvlhpe
>Protein2226 25
kLFFLSHAFNGTPHSGPPRrsrawp
>Protein2221 31
HGMYVLSFDIGRiettikhqicsseeefrdk
>Protein2228 145
mtqtgtktnerpgtravlrharfsaykarvvldlirDLPVAEAMDELNRcereagrpisk
llasavanagnndglpadelfvaacfadegptmrrfrprargratrinkrTTHITIIVGR
LSSDEIAERrerggapadaaaarar
>Protein4859 57
klgvtpveggihprfgtrnvilplaheryveivevldhpsadkAPFGQAVRarselg
>Protein6263 59
rrHAEQEGQRlftggllsavlrhrriqgrparpghqrrhapavrrgrqrrsgralqrrh
>Protein10576 44
mgerfvpkpedvvkVGEEIEARiieierrrarvdlsvkglrpep
>Protein10570 88
mvrirlrriglkgqptyriiaadkeaprdgrFLEILGVYNPRtnpatihikedrvfhwmk
ngalptesvaqifkssgtqlrfdrfkkg
>Protein10571 213
meavlddpyilfvsskVSAVADLLPLLEKVMQTSKPLVVIAEDVDGEALAALVVNKvrGT
FNSVAVKAPGFGDRRkAMLADMAILTGGQVISDEIGLKLESVELGLLGRaekVVVTKDET
TIVSGAGSAEDLQGRiaqiqaeidntdsdydreklqerrlrpreaagargqagrrgggdq
grccdrsrnegkegsrLDEGNPPEERrvhlqag
>Protein4774 29
mkdpafkALVDGQSTEHRltltkvvslds
>Protein4775 49
rpwythpvddlpppsggrESNPYAVGRshgdesgdgrryrlqsrprfsa
>Protein4773 33
vdhgfkENEQVDVVIRpedidivdvkdgkmtge
>Protein2710 70
VLGVDEVAGDDFYAKsrslatgsvtsrcatgsrcrstclfrarlktvpirpwwntaaihp
pspmnpnrar
>Protein638 16
mikLNTAITGGLTIDK
>Protein636 25
egycirleslikQHLCFQSLYLYRr
>Protein3172 24
mklilrADLADLGKrgdlvevadg
>Protein13007 250
nqsknhylrrMAMNNKKEKGIDYSTALIWAAALVSTIRyaaaflasdvgqivgvtseivt
fllgisglamgvlstfgtaylfdgwrkkapaagnkwsfkfksltvfvfaafifelailvp
ftvsrmngvsmtevlsggvwwwsisvnampllliggvsvgnqivsvsspegselsakvse
slekvsenfpndwrkvlpylseedvraiaqmttkdiktkyylktaktalnwrgyaieevk
kmdavkvaqs
>Protein13006 155
marllkKPVGEMCTFDAPIDEVQPAVHRaaterlrikeklvyrsfypfdtgdsafypvst
etndprmawtqrrhfdqesdagtliggygsgniyiaeffaagptrvlismpgtgtgeytp
dqwtpywfgatnakqigkrAASLIGVAMTSTTIKm
>Protein13000 160
manyilgggflnsrlavrirqkeglsygvgssfnadaldksggftayaiyapenrdklev
afkdeiqkLLTSGFTDQELADAKsgylqsrtvsraqdqslagslnynlyinrnmqytedf
ekkvkdltvadlnaafrkhisleklsivkggdfanklkkp
>Protein8085 23
msfsptlsyvqkgrVTFNENTRa
>Protein8082 171
alssapplrerYSFANLNEVLEIPDLIAVQRksfkWFVDHGLANAFRdispirdftetls
leldfdptdedlrpppkftveeckeqdmtysapifvkarFVNQNTGEIKeqtvfmgdfpm
mtdrGTFVINGTERgtfvingtervvvsqlvrSTLQPFVSAGIGYGRndfa
>Protein12322 116
gkaqstyrgqvkvlrsaegarnftqcdslligsecgahtfpyvevkNETAQVEHEASTSK
idedqlfycrqrgldeedaasmivngfcrdvfdelpmefaveaqalmrlslegtvg
>Protein4991 18
SAYFDDYVRaatptcpcw
>Protein4996 32
vvgqkinphgfrLGITTDWKsrwyadkqyaey
>Protein1220 57
tytfsgliagtaqtnsfstvvldrNTNPGPNTSSYSFTITRaalslvgdpqigrahv
>Protein10553 70
aneredvdeiragdiaavaglkDVTTGDTLCDENNVITLERmvfpepvislavepktkad
qekmgialgr
>Protein1100 54
mtspstapsttgtapdptpspfdpyqlgpirlrnriikAATFEGVMPRgavtde
>Protein1101 69
ieedrfgfepeitakvsarnlrIYETGISYSGRtydegkkigwrDGVQALQCIVRysptg
trfrrlarr
>Protein1102 63
mtdwqqpfvvlltqadgpsvvhetvyenrFGYTSTLARmganisltsqclgsrtcrfanr
dfs
>Protein11718 114
aprPVPPRDERrprsvvrpsppapvsskphkVTPDSFNEAQQIADVFKRRQPVIVNLEAA
DRDLSRrLIDFASGVCYGLGGTMERVGGQVYLLTPTDVEVSDDDKRrltqrggs
>Protein11714 97
mqshgsavvkcgdtilfasivsnkeakegqeffplsvdyqekfaaagkIPGNFFRretkl
sdyeilvsrmvdrtmrplfpdnymnetqivinlisgd
>Protein4715 38
tapvpnqklnvvrlagadryatnrAVVNTASQVGTNNR
>Protein11711 277
mqarGFLLGGTSGRttlngeglqhedghshimagtipncisydptfahevgvilhhglkr
mvekqdnvyyyitllnenyampglaagteeqiikgmylckpadkaakadgltvqllgsgt
ilresieaqallakdwgisanvwscpsfneltrdgqdaerynllhptqtqrqsfvaqqld
khagpvvastdymkayaeqirpfipkyadgkqraykVLGTDGFGRsdfrnklrehfevnr
HYIVVAALKalseegklpatkvaeainkygiktdkin
>Protein11713 46
mvtvlilglatwivygilkEDVIIIVANAIPCVVNILIGVMKLHYK
>Protein11712 158
mtpnnplisiiiatyncshllkyaiksvlnstynnweliiigdcctddtescvanfedkr
IRFVNLKENSGQQAKpnnvgvtlakgkyvaflnqddmyfadhlslcvthmennddaevic
vpgvqilpgasedlnfdkfkavivgvhpngryspfens
>Protein7465 180
GLALAYADAIGGTRagvldttfeeetetdlfgeqvvlcggltalvqagfetlvdagyqpe
sayfeclhelkliidlmyeqgisgmrYSISTTAEYGDLTRgprVINEGVRaemgkildei
rSGEFATEFIDEVRsggsrfaelrKAGQEHQVEQVGAELRSMMPWISQGKtkvedisggd
>Protein7469 56
snknntpkeesktrVYVSNVPFSVDEKaleeffrtykvknatiarkfngrsmgfgf
>Protein5643 35
daaaeqahegaqsakrlydvlkAQAGEVAGSARee
>Protein5640 49
ditnvelltelagaelvaktqdediknqlkANTEEAVARgafgaptffv
>Protein6592 104
mvkLGGGLVVTNHDNGGVASQGPKTTDYLIGAKipmgassfglsfasassfglsfasrtq
adilaasssytgtgysleygyamskrTVTTWNAQAAGTGANSKy
>Protein6590 60
rkQEGAFPYGSVPVLTVGDLVVAQSNNILRycgkltklypednllaarvdelldacedls
>Protein12065 97
mrdgikvaggdrlgktiifaknqrHAEFIYERfianypqldnggfarvithsvkysgsli
dnfkvpekaphiaisvdmmdtgidvpecanlvffkmv
>Protein6597 54
miketpkvtgfvgggaqptplsseevdsllkQVDAGAAGPReqvrfikgdnvri
>Protein6595 16
FNIWENFRfaygrcrs
>Protein6847 50
rkslreisrlftaekVGTPGLVATLKmqavgtdkalrfvatigigattye
>Protein2030 33
pgtnttrvfritnvrVNASQLNNPRgnqssvll
>Protein2034 31
IQTGEYAKmfilegkTNYPSMTARrrlnavh
>Protein955 78
klqervaklaggvavikVGAATEVEMKekkatevemkekkarvedalhatrPSFPDQPLW
PDVRrdhgvepgegrhgl
>Protein953 19
AINPSVLTSRpagrstprc
>Protein950 42
wpitdwiedlvlrTAGPEGYDKwvkgelkftdpavkeafeyf
>Protein7640 62
mkYVAAGMNPMDLKrgidkamdlkrgidkavvatiaelqafskpctttkEGISAEVIDLR
ti
>Protein7643 38
yttlfrsnapeekerGITINTAHVEYETKnrqigrahv
>Protein7642 29
mevesvfiqrEDVGGDYAIIYNTLNKdts
>Protein2695 25
mieasgladrGTFVVDPDGKiqtle
>Protein2693 118
magledlyreiildhyrsprhrGQLETPPAVRaegynplcgdevvvyldvndagvvadva
idgqgcsisqssasmmsaaiqgrtvdevralvrsfkqmmsihenelsgedddgdeepa
>Protein13827 128
mikdgikaikwftdngirtnctlvfsagqailaakagatylspfigriddsnwdgvelia
qisqiysiqgfktqilaasirnalhivrcaeagadvctcpldsilgllkhpltdiglakF
LEDAKKta
>Protein402 39
qtrseydrGVNTFSPEGRlfqveyaieaiklgstavgik
>Protein405 223
lprracagaplaagrvaagpqvaagarrvprQIVSVGAALIPFLEHDDANRALMGANMQK
phsvpraAEAPFIGTGIEPReagDAANMVIAEENGIVTQVDGRtrrrqhgdrrgkrhrhp
ggwthhhrgvrqdgsqelppaqIVEGDILAEGPSTDNGELALGKrrrrhpgggslhrqrr
agtgqepahrlhavggiqlrrrhhlvgaagegrrphldphprv
>Protein13820 177
mkhrgivcdkCGVEVIQSKvrrermghielaapvahiwflkgvpsrigtlldmslkqlek
ilyfesyvmvdpgstsmseqelvseeqlrslqseygsgafkvgigaeairellrkvdint
qwdelhvkakasasaalkkkyakrlkvleafrrsgnkpewmimdvipvlppelrplv
>Protein13823 423
vgdvetaefagrgqpkghgaaellgpvhverrvggdllgeqqgglrgrpadivvqllhpq
rhpaerlgriglgrlgnghlgvevaeavqaggigggqrglhlldwrpvsaakglderagv
sgprcvghvreatlgvvdvgeflgleathnphrwylpvapglatlgrFLFGGAGLGAAIL
ALERttgrplvwataqylsyamideimdldvtipaagrhtaqarvvgrvgdreiltvnaa
lgqrdlddtgqwtvmpevpgpnecevrESTGGLGTSIMSRiesrlavghqwdrLNGDPAP
GGRaamwvrlrdvepsaaslavlgdyvpwgisqafgswtrSNSLDNTLRvvrVVPTEWVL
LDVRiqavhngfghgdvyqwsedgtlmgiasqsaivrEVSEPTPGRlppwmekelkgvrg
vtp
>Protein409 29
GITITSAATTCFWKvwilsapsiastsst
>Protein13828 110
skwfigssvgynnssvagyllritrvnsrsrqydvsvgtfvpvdslkadakpvygkpitg
gpqvkwssirDCLRALTGDRNTNAKSLLLRMKhnepyfdyyvsqepfdsk
>Protein3341 41
nylgrLVTEPAQQFPRtfnqqfiktqdlrygenphqkaafy
>Protein3612 39
ngaetfdiaargnigsskNLANPSDNFFNVLEYGLDLKl
>Protein9905 52
ptfykVAQASAQDANPGRvtptittskkgtasktltvsklgaainytgrdrk
>Protein3347 31
TIMAVCLLKsgrrsmvqfpdtvrlmeehtvs
>Protein3618 80
kyhpteepslididseraqywlnngaqpteavaallkitgdwqkhkglpgtegtlkvkea
ktskrDLYEAALAAAGKsta
>Protein2961 36
msgittclrfpgqlnadlrkLAVNMVPFPRlhffmp
>Protein2968 36
rDAVTYTEHAKrktvtsldvvyalkrqgrtlygfgg
>Protein12998 161
mdyaiafaetghlclatlhansanqaidrIINFFPEERrqqllmdlslnlramvsqrlia
kkdgkgrmaaievmlnsplisdlifkgevheikeimkksrelgmqtfdqalfdlyeagki
tyedalrnadslndlrlqiklhgkeskdrdlttgighldiv
>Protein12992 125
mellervgiahqagkYPAQLSGGQQQRvaiarslamdpkvmlfdeptsaldpeminevld
vmvelansgmtmvvvthemgfarkvadrvvfladgqivematpeefftnpkserakdflg
kilth
>Protein12993 125
mlqkevvdrlgaepdtadygrLSVMVQYRcqvdwllavppesfnpapkvqsavvrltpwi
nspyqcvnepllqqvvstafnqrrktlrnclknmateedftaigidsglraevlsvqqfv
qltnq
>Protein12990 137
gkggktagrgtkgqharNTVPVAFEGGQLPLFQRlpklrGFNNPFRveyqpinldtiaec
gldevspetllgiglvgkgslvkvlgrgeidravtvkAHAFSASAEAAITAAGGSVERld
lphavrPAFHGSAHTNR
>Protein12996 60
yhkrsentfkkvstkFCTELLSCIFDLLNRkilelsadrtkieslkannskdflklemcf
>Protein12662 38
mlgalislagyykrqralrierarLVATSPNVGRyqqv
>Protein12665 87
mpivevgdipedgeylfkYPGDDDPAILVRlpngdlraftqkcthlgcvvyykpeeetlf
cpchhgffdpnsgeptagppdrplaai
>Protein12666 88
mvaefavdgadkgqallrligqtgpdatvfvgddvtdedgfavlgegdlgikVGAGETAA
SHRvaspadvvevlsvlaqlrragagie
>Protein12667 109
SDTADESPASQAARecaddigavgamfmldmdnhvaaaaagyeglafyfggrggvlgdvp
vaavvkafcffpsasveagwtqaigvetrheaavrfaraaetwaashlp
>Protein10296 44
AAATASIARviwrmfltleiwfvtslrlaifsnwvrwsgtdcgy
>Protein10299 65
mvvattawalkEQIVFPEIDFDKslkfvawilrspplrlptikvvrycvpsafllsenap
wlkea
>Protein8475 76
rrhaargghrfwlarhgchagsnhvphgqrrrVMFTSGTPGQPDAAFVKLNDPFSDAQAI
TDAVEAGYVVRrpghh
>Protein8471 25
LAAYLLDPADARvrpgrtagalrrc
>Protein1827 45
dvivaevelglgplhtafdgrGNAYTTLFLDSQVVKwnvdkaiaf
>Protein12527 255
kvneligredseddkevlykttdslgndkIRISAWLYDEQLDKYFIHSFNITNKertsvd
gvkkqfinssavvawsdteenlpdwfthfldkegnklvakkfrtamigeedlsfllrswl
gripwndpdsevyidmerlfdedyselqalidsgydsafvallgvktddadptkqyqqvy
graflpmgflpyisknkfpsafasktwsrfvtnatgdygfkafyelkplmkydpkadiat
sprakadvtpsnsky
>Protein1822 30
mhialaneirDASTNQGVVVRkrdethkma
>Protein4529 33
ikiratggnktkTPGPGAQSALRalarsglkmg
>Protein4521 27
QQLPPQNFRlrtcllaksniseksvwg
>Protein10743 26
ILVEVMDLCLIQMNNQHLAEIGRahv
>Protein12290 61
mtkklatleptdkIGSAAELFLLNRfhavpivvngdligivtsfdilkyefkkeyptqli
d
>Protein12293 144
kLTSTITGVEMFRkildrGEAGDNVGLLLRgidkadikrgmviikpgsvkphakfkaevy
ilkkeeggrhtpfhnnyrpqfyvrttdvtgvislpagvemvmpgdnltidvallspiams
vglrfaireggrtvgagqvteivg
>Protein12292 189
aggedgewdfqvagkydakiqdhnlgvfggysrdnistrqrTNLGLNNNEHVWRGGAFWS
FQNFRLAGQYERvsnavgaasctnnaqlgnpdnsnvfdsrgqcnsamhlggdghlwmasa
qydigntsviaqggmsqanstgilqkrEFSQFTVGLIHNLSKrSSLFGGYQRgmvddknl
sslfrdsnt
>Protein12294 78
mdqlsttfqttttkLQEAVEELTGRyqglnwqgpdseefqqqmiqsqlrsrienvvsame
drrtkveqnrerqmqasa
>Protein12297 123
mshivdikarqildsrgfptveaevytasgifgrAAVPSGASTGKheavekrdgdkkkyh
gkgvlkacahieeeisevilgvdvedqryldqllkevdgttnksnfganaslavslacak
aaa
>Protein12296 257
mttpapkappsesptdsvedasedpattsatpegatledpavprsvgrvldlleivlakh
acnlthaaqsagltptttlrylralelrgylardaagdysagstllrlaaslrdrsvidr
lasaaqphldrlaeqtgesaylaisdgrigtyvaaaesprairhvgwvgqdvplensalg
salrSPGQVVDRTGAVEDDITAISRalpvegtlgiavsivgpehrfgpeersdhetalnq
avealerqlrvtgedla
>Protein12299 195
mkasksakeyvqwatekhrvecpiselwvstkcgesdttsgcganptvgdafdklhalkt
tlvfgetseitggeqivaarcandkVRERFMFMFNRYQDMINRHKttdlsdsqptkgnia
gglttieekalgniqkigrkctvdgvidkaempthpglwfmdsssaaaemvtlcaasgfv
vhffptgqgnvigna
>Protein12298 150
mndvdfpvadvlagidaarEAGLGLDAKgqfsgikinmvvkrgtntdqilpmarrfqgtg
mvlrfieymdvgasngwrmdevmpssevvalinkemplvqlaannpgetaqrwgyadasg
kydpalgeigvissvtqafcgdcnrarlst
>Protein5347 28
msrETLEYHHGKhhnayvtnlnnlvpgg
>Protein5344 31
arvesvikLIAQTCVDNEKyfsdldavagdg
>Protein3772 52
mqiilredisnlgksgelvsvkpgygrNYLIPQGLAVLATERnvkllehhkr
>Protein6698 91
aigidlgttyscvgvwqndkvdiiandqgnrTTPSYVGFTETERligdaaknqvarnpen
tvfdakrligrkfddkdiqadikhwpfkvek
>Protein11367 27
VDSVGVSRaptysgtlretssmpltgl
>Protein11361 32
srsgedehevwkkALNNVMPQVEVRsrrvgga
>Protein4830 104
maggkskiiytltdeapllatcaflpivrTFTSPAGIEIEKADISVSARvlsefseflkd
dqkvpntlgelgkrCLLPETNIIKLPNISASVAQLKacvkelqe
>Protein4835 56
migdptgaitrAFDVMIEEEGLALRgtfvinpegvikvaeihdlgigrdakellrk
>Protein1340 319
mvedyrqaledgqhvvkslvrepnkEQLQALAQKlghkvqddwptgvarEQLQALAQKmq
vlpqdfvvqrqvqkvlddrvemwsgnmdlnwgaaevmayatllednflvrltgqdvgrgt
fshrhavlhsqkdastyvplrqlspvkprfaiydsllsevavlafeygyattypnsliiw
eaqfgdfangaqvvidqficsgetkwqficsgetkwericgltmllphgfegqgpehssa
rlerflqlcaehnmqvctpttpaqifhllrrqavrplrEAGVTDVTVARypearHEILNE
TNRgevtadliawldtvlv
>Protein13218 80
msvqseiqirrTFAIISHPDAGKttltekfllyggaiqvagavksnkikksatsdfmeie
rqrgisvatsvmsfeyegvk
>Protein13219 214
lfygsavnnfgvrelldcfveiaptplfreteeriiqptedkltgfifkIHANMDPKHRD
Riaffrivsgvfqrntnyyhvrlnrqlkfsnptsfmaakkevideaypgdvvglydsgnf
kigdaltegekltfkgiprfspeifrfvnitdpskfkqfakgldqlmdegvaqmftkeds
nrkiigvvgalqfdviayrleheytapcnfepin
>Protein13214 236
miftpqtdlailnfianyiiqngkvnqafvdrnvnfkksatdigyglrpthalekdatsn
gypgadgkpkgdtgkSEGITFDEYKKFVAEYTAEKvskLSGVPVVKlnelaelyadpkik
vvsfwtmgfnqhtrgtwannlcynihlltgkisepgnspfsltgqpsacgtarevgtfsh
rlpadmvvtnpdhrKHSEELWGLPEGTIPDKvgfhavamaralkdgkvnfywqqcn
>Protein13215 65
mesffsllqnnvlnrRSWATREELRlaivtwiertyhrrrrqarlgrltpveyevimyeq
valaa
>Protein1317 124
ASQGLPVLGVELRggrprreqgalgrrdpgraaggravdhqrllqrrplrrsddrgrlvp
hrrrcrhvarglyevgrphqgrhqdrrrvdqlgrarerdhgasgggrgrgdrgepsevgg
atag
>Protein1316 55
mklrytalsvaiacalagqgwadeaaakkWIDSEFQPSTLSKdqqtaemkwfida
>Protein6472 42
mgkgsepdigsqstlrATLGAPPQTLFDAAAEGKthrpiaer
>Protein9266 53
wvkgpdatadliglkpelsgikTEDEGLYVVQHEYWLETMKkailaeqeigan
>Protein8390 49
ackTLQSAWETLASKvveefvingfkpedvllipgykmqymgqlndlei
>Protein8391 37
meiapavakAAMDSGIATRpiqdfhayrqklsefvyn
>Protein8394 70
qekvsvgdvllidkvsgkagdkLDLTPLLLIDGSTVTSDATKlakVSVQAEVVGPAKgpk
itimkfknkt
>Protein14095 108
mnpfrGIFEPIQLGTSRqavpavfdtsflfamviygivcisvhmgvtwlgdrvhrmdrdr
arqarldayadasesyrvhrpdlmgsttvttpaaapaptvnphpteiq
>Protein7256 30
mseiyqavqsgrFIDLSFPEQVAHVRkkta
>Protein10105 32
flqklfcsrMEILLLEKtkiqimmlvmkmsvg
>Protein6180 32
PITEAALNKismfggvardavialpnaktvye
>Protein10108 66
aeigdvikvsikdaaprgrvkkgevynavivrtakgvrridgsllkFDDNAAVLLNNKlg
qigrah
>Protein8991 32
kpfetctgatikyegtrDFEAQLPVRikagna
>Protein8992 33
ntftdygadsfynnrVGGVVYDFEERvttymle
>Protein8993 26
rIAVGDEVIDASVRgklaamatalkn
>Protein6186 31
LATDSEVLKvfsqqkfsrllqeylisysltv
>Protein12857 598
mnnfirirgarthnlknisldiprdklvvitglsgsgkSSLAFDTLYAEGQRryveslsa
yarqflslmqkpdvdsidglspaiaieqkstshnprstvgtiteiydylrllyarvgtpy
cpehnlpleaqtisqmvdnvlalpegsalmllapvvrdrkgehlhileglraqgfvrari
dnivvdlddapaleknkkhtievvidrfkvrpdlalrlaesfetslrladgvaqvafmdt
eqnqeellfsarhtcvqcgyamgdleprlfsfnnpagacpscdglgqkshfvadnivlhp
elslnegvvrgwdkqhpyyfmllssvakhynisletpwqvlpenikqimlhgskkdkiaf
afvdergnkrlkeqpfegvlphlerryretestavredlaqylvtsacndcegsrlrkea
rcvfvadknlpavsklpiksafdyfegltltgkkgeiadkilkeirerlhflvsvgldyl
slersaeslsggeaqrirlasqigaglmgvmyvldepsiglhqrdnerllqtlvklrdlg
ntvlvvehdeeairaadyvidigpgagvhggqiiaqgdvndimnapdsltgqylsgvt
>Protein12854 129
mifdectpypatekearESMELSLRWAARckvahegnanalfgivqggmyenlrdvsldg
llnigfdgyaigglsvgepkeemlkildyvptklpddkprylmgvgkpedlveavrRGVD
MFDCVMPTR
>Protein12557 259
evkveertlilkealqkLEESQQELSEALDKEKQLNEIKsrfvsmashefrtplttvlss
asllskytgaddqekrnkhilriknsvnnlndiledflslgklnegkidkridkvnlkdv
lvdtademkaitkkgqqimlecsgdcyaftdkklfrnvlinlisnaikfseegkaisiga
kvqdkrvlisvkdegigisnddqqhlfssffrganatniqgtglglhivkryidllggev
elksklnsgtivnfsipvd
>Protein2758 24
mpwkGYNFEDAIVLSERvvkedif
>Protein2759 32
rilglpsgreihrIPCFVPDALVGWGITNESK
>Protein2208 33
nklpedsvkEIIANAVEYEKefvsdalpvklig
>Protein2754 17
VLLAYGDELLTSPTDRk
>Protein2207 33
LVNLAIPRfetsevspprastagattpsgspss
>Protein2202 51
mptinqlvrhgrevektkskSPAMENSPQRrgvctrvytttpkkpnsalrk
>Protein2751 23
LGGLNINSMSMIDNPPKigrahv
>Protein2201 27
vrirecrpiskekkFFVEEILQRativ
>Protein4750 172
mskQFDVLVIGGGPGGYIAAIRasqlgfsaacaesnsyadpkgeprLGGTCLNVGCIPSK
ALLHTSHLFEEAGHSFEEQGIKvgkASIDVPVMKarKDGVVNQLTGGIKmllkknkVTFL
PGHGSFVAKegefwkvkVGEEEVLAKQVIVATGSKarHLPNLPVDQKivmdn
>Protein4751 177
mlapetngevavkawdalskFTGIDHTHLAKtredekiryrdiqaqprkiisaptwsgie
sehvsynagytnvhelipwrtitgrqqlyqdhhwmrafgealcvykppidtashqammns
rsngnpeialnfitpprnrtelyyatskmDLEMNNIDLFFKNRIPRicqnympvlfs
>Protein13456 134
maialeigipiekvtvalaafkgikRRFEYVVQNKLNTYIDDYAHHPEELRNAIATAKDL
FQGKeiygifqphlfsrtrdfadgfareldqldypilmeiyparelpienvnsqmildrm
tnpnkqimsfkeil
>Protein13451 69
mhltelrSAPQGHVSYRVVAQQMHRaiaeqaghrlvaemmsyvdhgsgvelerleaerra
earrgaaae
>Protein13452 282
LLPKPLSFYIRETEEHYNSYKqyadisvnymlasqlgflgspkytelfkplleqvknyrn
frestqplsdfayfsmrdrnfeetrkvyhdlftinadwindiiftfgekafvtyynsklk
dgyenyhsfvklakekqlplypelarqaynnllftksislkgtekrkeaflngndpsisk
lyeqwidkkqlllrqymkasepagvdtlnntnqdelkkmqaevnhlenelttkakdfkky
lkltppdwktvrdqlkegeaaiemirfqwrdqlyysdtnyya
>Protein13453 234
mgdllgpvfgkWITFAVRNIKKMVPAFSFDTSKglqvtpfnvaiakgkglnlkpspanld
siaflqytggttglskgavlthrnvvaatlqaeawffpaverigdvskinivaalplyhi
falttsllairwggfitlvpnprdfpgfvktlksrpfhilpavntlfnallqtpsfktld
fstlclsqaggmaategtakawlaatgspmvegwgmsetvaigtnnpvtskaft
>Protein4653 21
mdarLAGELTEAAEGRggavk
>Protein613 70
iavvsetitthsyesktlakafeeitgikvkHDTIGEGDVVEKlqtsmqsgksiydgwis
dsdligthyr
>Protein3402 42
YDSSFTWCCSPNDTHGCRasgpssgtasscalsrtmttkpmk
>Protein3401 33
kpvaavvkEFFGSSQLSQFMDQTNPLSEVTHKr
>Protein3159 54
QWATTNPRltdipdatladddaevlgpdvlavinamrlkslperkgangqpvfl
>Protein13029 298
heelccrgspgrdstyrpvrrarfqsrfqrprhegrlivtsipptdpdllaaarrfaaea
galtlewfrggdldlehkGDGTPVTAADKaaesrlrmrigefapddailgeeegategts
grrwvvdpidgtkaftrgvplystlvavedehgpavgvielpalgqqvfagrglgcfvad
angerparvsatgsldaamlttsgfgswstdqvtaahrsgatlrtwgdgygyalaatgsv
damidpivaewdiapmmviiteaggqftslnghegaihgsgvasngvlhdrlidllrt
>Protein13028 362
rylvltpfnevvgvsrkIASANERkrlqalieqlrpkgfgviirtvaegvatqllhedln
dliaqwaeitkrlqqlqapqivysetrktntllrdvlndsfnnvvvnepsianevkeyik
kispgsekmvtlhttgksvfdqfgvtkqikslfsrtvnmdsgaylivehtealhvidvns
gnktavkgdqeqnavavnveaakeiarqlrlrdlggiiivdfidmkhpdnkkavynalke
amandrakhtilpiskfgvaqitrqrvkpevnitttevcptcsgtgkieasvlliddier
kikylvknqnqqyvklivhpfvesfikkgrffnsiqwkwyweykrkihvsgsnefqymey
rf
>Protein13024 265
mapsqvlstvrdatllgrggagfpagvkwgflppdvqprYIVVNGDESEPGTYKDRllme
rdphqliegcliaayavgasqvflyvrgemahaqerIAAALNEAYAAGLVGRniagtdys
vdivmawgagayivgeetalieslegergmprlkppyfpaakglymaptivnnvetlsnl
pwlfnhgvenylktgteaspgtrlialsghvnrpgvyeipqgtttfedlfygedygqgir
dgnqlkmfipgggsapwfypeqvgm
>Protein13022 360
gailsvdqdravkagaklatwdphtrpiiteyagtarFENVEEGVTVAKqvddvtglstl
vvidnkrggkaavkglrpvvklldesgqevrvagsdhtvsiafqvgsiisvldgqqvgvg
dvlarmpqesaktrditgglprvaelfeartpkdasvlaeytgtigfgkdtkgkqrliit
dlegvaheylipkdkhvlvhdgqvvnkgekivegapdphdilrlqgveelarYITDEVQD
VYRlqgvkindkhievivrqmlrrVAITEPGDTKfikseqveraellaendraiaegklp
anfdhmllgitkASLSTDSFISAASFQETTRvlteaaimgkrdelrGLKENVIVGRlipa
>Protein5809 31
psfgserTGAPVVAFCRmddkeirlrepimq
>Protein11738 194
mvhisdlswikrlnhpsefvkigerldviileideenrKISLGHKQIEEDPWDTFENVFP
IGSMHEGTIIRKDEKgavvslpyglegyapnkhlekadgstahaeemltfkviefdrndk
rilvshtkfvkdntdeekreqvktrqrddkksksqltkvqknvekttlgeldvlsqlkEQ
MEKDSKGSAKASKk
>Protein1120 117
kfeqkfgadvwkrfsagtnrwsdeirtfpanagkEVGVGADIVEYPVTFNRlylrmagdt
mfransynylfspgaspgiqtfvdvfsqannngqpirtlsarmegsggignlhaalg
>Protein1125 85
svvlfdeiekAHPDVFNTLLQILEEGRltdsqgrsvdfrntvlimtsnlgtadlrkanvg
fsrndeavsyermkakvndalkahf
>Protein11779 104
msdatlnrvitavvekaqkegldlphfcvhdlrrtastllheagfntdwiekclaheqrg
vravynkaeyaaqrREMLQNWADMVDEWVAGGAKSVPLRtgrst
>Protein11778 69
mslwkVYRDEDATLVEVNPLVLSEDGQIIALDGKVSLDGNAGFRhpdhekfvdhskTDPL
EVLAIERdl
>Protein11773 141
maigefavvndkWRDIPLKYYVEPKYEKdakAIYSNTPEMLTFFSDLLGVKypwptfsqv
ivrdyvsgamenttavvfgefcqktsrelldgdnegivahemfhhwfgdyvtceswsnlt
lnegfanyseylweehkngre
>Protein11772 153
SYNWKQFTKRipikapakaiyaawstqqgleswflrvaqftkadgtprtksshieagdty
kwrwfgyddtaieekeillangwdklqfsfsggcivtvaikqedgeticelvqdmpmedi
neqqhffiecgngwgfymtnlksvleggldlrn
>Protein11774 190
EKMAIKSDKWIRrmaaehgmiepfspelvreangqkIVSYGTSSYGYDIRcarefkVFTN
INSTVVDPKnfdpksfveiesdvciippnsfalartmeyfriprsvltvclgkstyarcg
iivnvtpfepeweghvtlefsnttplpakiyagegcaqvlffeadevcetsykdrggkyq
gqegvtlpki
>Protein5660 36
vgginrfgisanfndfgvakIAVTIVLVPKyfitsr
>Protein5667 33
tscpvfwwnpdkFVGPAGLLQAYRfiadsrdea
>Protein5666 85
avadpksekASQQPTYAQNDTRsikpaimvvvgicthlgcspgqkfkagteegmpagwlg
gflcpchgstfdfagrvfkskpaps
>Protein12085 136
mveltsveaanpsvvrlfpgdvatsakvellgradraarAAGSSISQVSARygdsrrrIQ
VANSDGVLASDDQVRtlfsvsavangdtgmqtgresightvgfelfddhsveelaeraar
raivkldarpapsgtr
>Protein12082 505
kqpipaewalaflrlhpeanlrtpatrctdefdelfvqryrakfgdgivarIPKARVEVH
YQPASGGLRGDYRqrledvpdvcaskalfdkireveasctdsldaysrflgrnpdgasep
aalgllpdellatrggatldslrtwgatlaeqgavavllddvvqrwapgrtekltkkdav
slasllakfnigiepdvrfggktptpgstavvfilpdqapaapsapyaaaaalvhltavv
assdgsiddgerlhlarhleasleldgperarlnahftwltvgkpsltgvktkvnalsva
qrsaiglflvdlaaadgvvspeeittltklykllgideselyrtvhtlgtdtdtgpltvr
tadydaprhaipapdpagtgirldpakvqarmaetatvtalladifteedppadpvpsap
spddsdgvtiegldsahsalaahllaqttweradaekaagnlgllmlagaidrineaamd
icgeplidgddplelnhyaaqelye
>Protein12088 411
mkvkvwaektgnlqlkLEGGPAGGDDNWERvvpinvinqwvelefdvtlpgdaglkvpaa
gkiyknyvifadflqpttertylylddfstgvgsaavpqavtfvfnsagfgsgvtsasva
gtfngwdananpmtevsagtglytttvdilpgvieykfvvngsnweeglnatddcivnng
gfinrkasisgettlpitcwnkcyncgenanitinmgfpaanppspdgvyiaggsrfeap
ggkykmtdsdgdgiysitinreigfsshfamangpcpdysckedlagqscgdannfndrr
mqpvtqdtvvnvcfgdcsgqscilatktlkdagfsispnpansritldfdaylqkkgait
vsnivgnqvllqaypagtnqinididsfapgvyivtytkdgkigtklfikn
>Protein11199 132
wgyngdgqlglgnttdrntpatipalagvttigvgayhgcavkaggtvacwgynkDGQAG
DGTTSVNRkspvdvvgltgaksvaggsytncavkasgatlcwglnwhgrlgdgtgttrtt
pvqvaypnpivr
>Protein11190 14
FGVFHQMFYLKgal
>Protein7407 33
fnlefgedeggesalvkrAPVVTVMGHVDHGKt
>Protein7404 36
vkENMQAVLADIRngafakrfiddqdaggpefaelr
>Protein7401 252
mrvtkSMQVPQAAARfrryaegakespvtplrpqsvpstalapggvisaianrapvgvvt
aissynfpvvnmagkvapalamgntvimklamgntvimkpapqdplgvirmaellveagf
ppgvvncvvsqdvapsevlttdenvdmvsftgstavgqrVLPYWFDQICRdlhagrTVLV
SAHGNSLRalvkhlegisdadiaelniptgvpmrYELGGDYRPRTTMPIEDRYLGDPDAI
AAAAEAVASQGR
>Protein6313 26
iapkkIADFLLDFGDNPNLWANKafh
>Protein6314 21
EAVSAVAQKtvdsllksalph
>Protein6316 53
avgvagtafasddapsievdapvvvspvagptvyriadrdrIGTAIEAMQTRc
>Protein1001 8
HPSPATAR
>Protein12884 22
ATILAWAVNHWQRENIPKRltl
>Protein12885 177
mnfdgssilgdradqvakLGIAHVPQGRgtlseltveenlavgayrrsdneidddvarwf
dtfprlaerrqqtagsmsggeqqmlaiarammsrprLILLDEPSLGLAPLITKevferls
ainkaeglavllveqnanlalevadrayvleagkITDQGTAAHLMASESVQRaylgv
>Protein13599 63
gersvsisadlikklrdltgagvldcrkALDATQGDIDKavamlrekglaaaakkadrea
sng
>Protein13598 137
mapidhalgasltievapfrkgrlrvgftrgfvqsqayadhfgpkatfephdpelvwdts
qiagvatdgtsftfedqhrwlgftarPLILELLDEVRailelldevradpdmtldvfayd
lnepailtrFEEFASDR
>Protein423 56
marfyrrrkfcrftaektvyidykdletlkQYVTENGKlslavlqvqkpvisvnwh
>Protein13591 83
mitrQEQIMVRLLEEERAQRSQEQDEKRKASQAIQQQSKvpasmqeyikkreanidefrp
vypaltpyykrlveqyynqlsgk
>Protein425 55
mkIVQENEVKfvdfrftdtkgkehhvgvpvsafdedkfesghafdgssiagwkgi
>Protein13592 219
wrhrfaqdrldglvdaprpgaprkigddtveaviietlesapenathwstrdlakkhgis
hqsvseiwrafglkpwvedsfkvspdpqlvekirDIVGLYMNPPVAAVVFAVDEKpqiqa
idrtaptlpmlpttparathdyerngtcdlfaaldiakgtvitdikgshtsedfrkflnk
inrevpdeldvhvvldnlsthktpkiqrwllrhrrfhfh
>Protein13843 84
mtrhikrggriwirIFPDKPISKkpaevrmgngkGNPEYWVAEIQPGKVLYEMDGVNEAL
AREAFALAAAKLPISTTFVTRhlg
>Protein13842 141
mtssspagpgsrptltneagapvtdnqnsqsagpggplllqdqhltqkLAHFNREEIPER
ivhavgiaaggtfevthdvsgltrFSTVAGSRrRTEVFARFSTVAGSRgaadsvrdprgf
aikfytedgnydlvgnntpif
>Protein13841 94
mvtagggkvhrVEDWGRrqmvyqinklskshylcinieadqavmaelehafkFNDAVLRh
ltvlrksadtapsvmmktvereesrktqhtdfaa
>Protein3361 75
rscgignpsrgisfgrfkkrartnsvrHHVHGFFQKlprkliirllspcemlltrfnnkq
siissvitaemrlak
>Protein3364 77
maiqgspltnrrSTYDATFGVEPRdaitlhkngvartwpsvpgvrTFDDSNPNRYWSAGN
PQNSVKvagtgtkltiv
>Protein10838 58
pkytrqgfktafrLVADDTQLGGTLGRyavkelkgkafaviddrtaygqgvaqefkka
>Protein3097 122
mdveallflsvvsnrAAQVAPFVTAARqsgftvfcrdrdegdiddalvaasaqrlaerdq
pgtlivcsadqdlarvaadpakaagwrvmvvayrelcgwtdeagyefldpeeiphlfpkp
ln
>Protein3090 25
GMGLETTARaqavgirtlsdtista
>Protein12648 114
mgvpfwrddcvvkaetvsvrfeegrpvalngveysdlvelileanriggrHGLGMSDQIE
NRiieaksrgiyeapglallfiayerLVTGIHNEDTIEQYRtnglklgrllyqg
>Protein12646 188
mlnslsselnvlrnslfetslevvahnlnhknnslrlfefgksystsgsakynetenlci
titgnknednwkhksnpsdfyflkgtvdavlkslgitpdtievvevpkldnhivyklnnq
iiggagevkkkildkfsikqpvffaslnwavlatiaaqqtkavkELPKYPSVQRdlamiv
akelaweq
>Protein12644 186
kaghkVVASYHPQFDNKdawlaemaeagfkdfvcvagdvssledcqkmvaeaeaacgqvd
ilinnagitrdrmfakmerdgwdaviatnltslfnmtkqvsakmaergwgrIINISSVNG
VKGQAGQTNYSAAKAGVIGFSKALAAELAAKGVTVNVICPGYVATKmvmaikpevlqtiv
dsvpmk
>Protein12645 234
lvdelsasasevlagalqdwcratiigrrtfgkglvqeqyplsdgsalrltvaryytplg
rGIQRSYGKgkkvymdelwerynsgemlsadslknhnggkkfttrcndtlyggdgitpnl
fvpldttrslqkilrllsegdfnnfiynyylqhkeqvgqyktateyansfnsadllnnii
naandslklksisanekeilqqrlkallarykwrnsgfyqvlnnedlvikkame
>Protein1944 33
tadevarNVFAHPTLSEAVKesveglvghminl
>Protein1947 32
rMQHFHFIAIGGAVMHQLASHLKnqgntitgs
>Protein4329 33
maalsqasarENAGTTSLGALLRakldndgdka
>Protein1943 32
ftgkkftdkeyirYTGYPGGQRfatpkallkt
>Protein4326 34
llslkAFLTEVGYEAANHGVQVFGGHGFIRngaw
>Protein2948 37
hnhgdainqlfgvrGLFTPAPTDLYReqanrlkvagl
>Protein2419 37
apegskGISLFVVPKfnvnadgsvgsrngiycggleh
>Protein2411 68
mevrgdkaygilkyesgvhrvqrVPATETQGRihtsaatvvvlpeadefdeidinpadle
yktsrssg
>Protein2947 56
mrsletlkirMEAAAINAEKvadylshhpkvekvyylgytaknnpeqvsiftkqyl
>Protein8454 58
mldavghpvrrlvrtrigpisdrnlapggwrhlsddelrrlerAVSGNPAPQTRaerr
>Protein8324 15
lrypkYPLGYSVNLK
>Protein8459 55
lagfdgveihgansylidqflqdttnkrTDEYGGSFENRfrflkeiievtsevfg
>Protein8329 97
mpeahwklesiergarIVVITPEYNPTAYRadywiplrtaqttgflcgrrpmartssalq
rsfsmricrisitsrTSEVVLAASGGKtavaeafqtl
>Protein9369 53
ipapyetelgidlaalqvswqlkikavleeatldvpekIFMQQGGKagihseh
>Protein12502 204
sisikikpgsklkehwfdseldlnhglvsiignkgggksaladvigllgnsqnekwfsfl
nkdkfrkpidgkadhfeanlswasgdvvaanlgqatndtgvesvkyipqnffeeicnels
eieesqfdreikkviyshvpksdrlrlstldqiidvktretyqsietlkeqiqkinkeyd
qleekfaddnlkFLESQLKEKNKe
>Protein12504 39
mlvdgetvlatpdqldgvsvsarivgegrgkKIDGFTYK
>Protein1809 57
IIEGNLDGVGLRedhrrqpFNDLITSRdrrgafqrpdhqppaggssrrsgpsrgvrg
>Protein5321 33
yrettktkditgglprVAELFEARkpketaiis
>Protein6677 62
mrriisvlienesgalsrlvglfsqrGYNIETLTVAPTDDVTLSRltlttsgddhkieqi
tk
>Protein11342 33
hhlvddkiharSIGPYSLVTQQPLGGKshfggq
>Protein11692 57
rLGIFSTIFVPRgfascatglpncqatsfaitgtvnanirvyidgvlvaesswdlgl
>Protein9324 48
vlkDAAAASIYGARaasgvivyttkkgsknarklsvtydglygftdpg
>Protein4814 80
mtaitdrekLNYVAAQAADARlnieletegmtlnigpqhpvthgtlrivakldgeqviaa
eplagymhrgyekltevrty
>Protein4817 33
mlaalpgventpikYGSPSFPVYGYNLQIFRed
>Protein12927 57
mkelgygegyrydhdetnanargqqflpdkLNGKLFYHPTERGLEAKISERlrglrg
>Protein5951 30
NTSPFTSALKiflanpslidlatsievtps
>Protein13271 262
vgksfrNEITPGNFVFRtrefeqmemeyfvhpddapkyyeywkaererwyldlgmpreal
rlreheedelshyssatadveylfpwgwdelegianrgdfdllahtkrsgerldwfdqae
nvrYVPHVIEPAAGATRtafafllaaydveevrgeervvlrlhprlapykVAVLPLSKks
plretaqtlaaelrdewsceydetqaigrryrrqdelgtpycvtvdfdtaedqavtirer
dsmeqvrIPLAGVADWLRPRlk
>Protein13272 177
sgsltlsgantykggtnvtagkvvvshntgfgdkngtvsfaentsltiaanvnienalnl
agnttvvslgsgilsgvisgdkGGITSNSTGGYLELRgvntykgdtqindgilaistikN
LGDSSNSIKldggalqtlatmdinkailigtgdgqidtfaatnnttvtgvisgagll
>Protein13274 186
mgflllndttrfgvkeeiiklkkivrDIQLLSGDEISNVKRISDELGIEKfqgelkpdek
lnflttlqaenkivamvgdgindagilaksnvgislelasdisidkadiilmkndlkgvr
laigyakltsrtikqnigisllynsimlplaafglmqpvycalfmtlssltvvansfllk
lyarkv
>Protein13275 167
ilslnrsekqavidevnglaakAQTLVIAEYRGITVADMTKlrssarsngvslsvlkntl
arravqgsgfevvadqmtgpliygfsedavaaakVVADFAKtndklviragayggkALDV
NGVKqlanipskevllaqllglmqspisrtarvlaavagkkgeavaa
>Protein13278 268
rnvnrTVGTMLGHEVTKawgadglpddtvhvdftgsagnsfgaflprgitlalcgdandy
vgkglsgghlvvrpplevhpgfvaeaniiagnvmaygatggeifargvvgerccvrnsga
lvvtegvgdhgceymtggravilgptgrnfgagmsggiayvwdpdaqlglnhnpemvelt
rlddrTVGADAGQAGDGAFLRevlerhrALTDSAVAARlldrwaeavgefvkvmptdyrr
VLDVTAKAAADGLDTDATLEAVMAAARs
>Protein5499 72
apkaqlvtvkEGETSENIKallhqhriekvlvvddnfklkglitvndfrkaemypnackd
eqgrlrvgaavg
>Protein1377 94
mdprFGYGGGISARkalghffsirgswngsfnygldyrlrakadpgawrnfytsqgnqyv
anhktaihqlsldfigslnngsyyrgnpksniyl
>Protein11528 208
GAMGLVDADRlvkGAMGLVDADRsaeiydhmgpgteisggsvansmvgvasfggrshylg
kvrqdqlgevfvhdirangvgfttslatdgpatgsclilvtpdaqrtmnthlgaavhfgp
ddvdpavvtdtevlflegylfdppaaqeafkvaarlardagrkVAVTLSDPFCVERhraa
fvdlvdhhvdvvvanrdelcslyetddi
>Protein9144 29
LAVDTVAGRqwapmafcphvsivpcapll
>Protein9146 30
myefldrFVTVALPRvrdfrgisgrafdgr
>Protein9140 42
mipywpvrdptkIGGFSTTAQGLDATDPENPLRiaeqeqqyq
>Protein12929 135
mpfagkewkwenettlrvtipsgavwsdgskYTSQDIVDTFSITRllnsaewrnlsevka
vdettvdfilkepstttprrvlrqvwirasstygewakkvndlvaagktpddqewkdavt
eftafrpddmvvlgp
>Protein5884 64
irkaavakikSNEHWETNLIRileskdigdifnaygfleantlehpkefiipiknsityv
ttvs
>Protein2237 55
tkalvhfdrNGFGYTLDRVTGALLVAEKydpkvnwathvdmktgrpqvvskysta
>Protein7448 56
mfestplypnenrywdliqkhkITIFYTAPTAIRavmkvsqtnvskydlsslrvme
>Protein11836 144
msitiedgtvtvkrpteqkrhkSLHGLTRalvsnmitgvsegfkremelvgvgyrvsntg
nlvemsvgyshpivfaipselkvetvtekgqnpkiiltgsdlqllgqicakfrsfkspep
fkgkgikfvgevirrkagkaagkk
>Protein64 37
mvptrtklksakqlkGQTVCVQSGTTTEKnltdyska
>Protein7230 42
mfvwrsnilgssgkgheyflkHLLGTTHGVQGKdlgkddakp
>Protein10127 45
vvsikstqkitkAMQMVAASKmrkaqermssgrpyadkmrrvinh
>Protein853 42
shcvfgfyiskvfnefnfiiydfffkckNIFFVMFWIFRnhd
>Protein856 33
fhakikswisasvgarlvttfkSPSVIMPMSKs
>Protein854 36
grQVNTVCTPRekvncrcamqgkvagiyhalqtwfa
>Protein12872 93
mkgkvynvqpgltgigsiqfrdeeliitqsklpphecyrdvilpykgalevwyqqhrNFY
TDFMILFLTAWYIVFPKSGLVHKVFPSLPNRnf
>Protein12876 61
mdssvrRDQNISLSNEWQHTFFEAIPDVWSLSRLRHAPLLKAMYQRallklfglpllaga
r
>Protein12879 125
elgkkavaekIVYGAFDKvaerakedpikvferamgnvrpklevksrrVGGSTYQVPIEV
RPDRsqalgmrwlvsyargrgektmvekLASEILDASQNRgnavkkredthkmaeankAF
AHYRw
>Protein12878 181
sqysqliarrvrELGVYCELRpfdmtdeeirafnpkgiilsggpesvtemdtprapdvvf
tlgvpvlgvcygmqtmaqqlgglvegsnvrefgyaevqidqpdalfngiedragfidvwm
shgdkvtrlpegfvitastpscpiaamsceaknfygmqfhpevthtlqgeallrrfirdi
c
>Protein2775 144
prssrsswptrslrvrpsrLGEWLEEHPTEARrpttgwgsgsrsipprrdawsprrlpSA
LDGAGLPGKerppaasrpstaqgcraswptarrrtrtsasctswratrpaarprtpatrp
pwqscrfgarsstlsvpgrtacca
>Protein2770 72
mvlwadfftadhrkEFANLDDLVWRaihqggeakksmdpavsqtlvdlineiaeifwkte
kskasgvyppna
>Protein2771 31
krvevakENTTLIDGAGKedaikarvtqiht
>Protein2779 46
pkLTGGLAGMAKgrkvdivrgygsfldanhieveettgtsqektda
>Protein7 89
mealihhfkiytegfkVPEGEVYCAVESPRGELGCYLVSDGSGTPYRmhirgpsfhnlqs
lphlmgdsmiadtvaiissvdpimgevdr
>Protein6 192
MVQAPIFHVNGNDPEACVRgqngagadlsrqrqrprgvcargtagvrvparvrqrrcdrh
gllIDNMAPVRELYTESLVGRGHISLEQAEKaravhriagragphqpgagreggrrlprr
tdqrtgihpggqtlgtthgagsIFEALNTVPADFTIHPKrarphlrgaqygtgrlhhppq
agqavrhppqnv
>Protein13478 148
msdtapagpttttsgieadsgvaadggsndgeggavagleatsttiavrAESALHTDKGT
TTIAEGVVAKivgiatrEVAGIHSMGSGAGRamgsvkdllpggsssvtegvsvevgstqa
aadlsivteygmaiqdvaqavrdnvirr
>Protein13472 192
mttryaeyfpqfiktgvqnelldekllqfdlarlgaalkpeqdlkfdylglqtlydryfl
hvrKKRIELPQAFFMRVAMGLSLNEADREARaiefynvlssfdfmsstptlfnsgtrrsq
lsscylstvpddldgiyelikenallskyagglgndwtrvralgahikgtngesqgvvpf
lkvvndtavavn
>Protein13473 193
mndslqdgrkirlfnvledfnreslaietdtslptlrvirvlerlvqerGCPANIRMDNG
PEFISHKLEEWCSKRhitlqfiqpgrpmqnafierkngsirrellnayifttmrevrehc
ekwrqdynterphkslqyqsplmfaekwcqcskyaqklypqtangnpfqieesrlvdkvl
kkqkaeqktlild
>Protein13471 143
mrklkpkKRYLPLDPKFNDALVTRFVNMMMYEGKKsitfgifydaidlvekqtgengyei
wkkalsnvtpgvevksrrigganfqipteirpdrkislsmkwlimfarkrsgksmaekla
aevvaaakgegatikkkedvhkm
>Protein13476 111
mkrlalasalsdrladnrLLVLDGWGLDVPNTKsakAALAALGAEGRILVVLGPDDGTAG
Rslrnlpevtltdagqvttydvlvsdyviytrgalpgadapsteadtgdes
>Protein13474 197
mgqkinptgfrlaisrnwssrwyannrDFAGMLAEDIKvreylkaklknasvsrVLIERP
AKnarITIFSARPGVVIGKKGEDIENLKRdlgkQLGVPVAVNIEEVRKPEIDAKLIADSI
TQQLEKrIMFRRAMKRAMQNAMRLGALGIKIMSAGRlngieiartewyregrvplhtlrs
didygtseaqttygiig
>Protein12046 160
ntigeigrGFPQQMQQFQNERlvasyqavgamehalertrdylhqrqafgaplsanqypq
ftlaeltaememvrslnyrAAAAMIAGEDVTRlatiakltsarslrrvadwclqfhggig
fmeetwtarffrdarLWSIGGGADEVMLRqlarmdgyapr
>Protein676 50
prIIICVPCGSTQVERraikdaaeaagastvylieepmaaaigaglpvsd
>Protein671 28
mlkYTFATPDRsfvgslqysfdegstvd
>Protein7197 56
mvlrtrVGSPSPTWEDNPKahgnpfdeatiaetpfdeatiaetkrMQLTELLIKyt
>Protein10200 20
EIFMMYVETVSPKvlifiyl
>Protein5864 39
mstgrVLEHWHTGTMTRrvpelykAFPDAVVFMHPDDAK
>Protein13047 131
miawfepsfvskkwlcghfivhnsllnqskviaynynyawnrtinleelirikagqdinw
dkviadekgqgsvdtssetygepavaysgvlltsnydrlydrqqyqtaskikGLKWKWWK
ANYWIFKsqqi
>Protein13044 201
marytgpttkksrsfgesifgydksfdkrkyapgqhgqsrkkkslseygvqlkekqkakY
TYGVLERqfrktfeaatrrhgvtgeallqllearldntvyrlgiaptrrgarqlvnhkhi
evngavcstpsaslrpgdvitirekskdiewlkeaastasrkfswlewnptqmkgvfvsy
perdqipetikEQLIVELYSK
>Protein10203 47
rpiagtknrvvvlpdepaekTAGGIFIPDTAKqrpqrgkvmavtpna
>Protein10083 32
drIAFAGVGKynefdqlriagvrhadlkgysf
>Protein10468 20
kMNLIQQLEQEEIARmgkti
>Protein10469 126
sllpviaafagasgvdvetrdislanrILAAFSDLLPADQQRhddlaelgelatrpeani
iklpnargqhhqaaqhlgltpptegggrrttgrrlrparlprrtghrrrgrgvgalLMAA
ATEPKs
>Protein10463 32
teivikgadrqrVGQVAAEIRavrppepykgk
>Protein8153 43
mtscggsglisflrYTVPIAGFWYGKerlqylrekegdrkstr
>Protein8154 92
atdnkVFVPPFLGTRvvkgipiddiagwvnetalyrnqwqfrpegdeddaafkervrnrf
rseladareqdlliptvaygffpangdgndlv
>Protein8156 71
nqpwtirQYAGFSTAEDSNAFYRrnlaqgqkglsvafdlathrGYDSDNPRvagdvgmag
vaidsiydmrt
>Protein12316 182
mlsscgngnenphpdiskvpeqqveivrldqiiasanpgnykqvfsdltskhpeifeayy
tnfwglsandtsanynlfdtlfvntagnkWMMQLQDTISKiysdlddveeelaeafryyk
yyfpdsslpklytytgpfvyqtlfnettlgieldmymgqhfgyygayesnmplyitfrfd
rp
>Protein1148 43
myadyrfatvngdsvkALINDEEWNRtvflptvgkrggaiiea
>Protein12312 180
mgsllagtkyrgdfeqrlkgvlkalqdnphailfideihtligagsasggtldasnllkp
alssgqlkcigattytefrgifekdsalsrrfqkidvnepsvaetveilkglkarfeahh
gikysataissaaelaaryitdrhlpdkAIDVIDEAGAAQRilpkskqkkvinktdieei
>Protein12318 102
ilikVNQIGTLTQTLEAVQLATRNAYTSVMSHRsgetedatiadlavatncaqiktgapa
rsdrvakynqllrIEEQLGESAVFEGGAALAPRpvnrrgngt
>Protein1143 32
vqiakQTEIDPGSRtaatfnvdgtvlrrdmak
>Protein9790 56
mleagvhfghqtrfwnpkMAPFIFGHRnkihiinlekslpmfqdaakfvrqltakr
>Protein11753 285
mtdassqtavsieirsvnsrfldlafrlpdelrqlepqlralltnsikrgkvelrVSVDQ
SSENLISIPSTAFLQHLKSLQSSIQATLPDARtlsvadiirmagtsqqqasnasttlann
vgsqkiffehvqttisdflasrqregerlalmlhdridllralaeqakpmipqlvvqqkq
kflerwreamaigltdspsktssstteqaaldralgestafairidvaeeltrlashlde
ierllhqggengkrfdfliqelhreantlgskssvlelsrisvem
>Protein11752 45
mrLSCTVAPVTYTIRdyayeatantpiiagdgipcatppdivsat
>Protein11754 263
mfpieyksrdglniqgyltvpsgtsgknlptvilvhggptsrdywgyradvqllasrgya
vlqvnfrgswgygknfttagfkqwgkKMQDDITDGATWLVDQGVADKdkiaifgssyggy
salagvtftpdvyacgiayvgpsnlftllnnlpsywepekemlfemighpvadsvllyna
spvfhtenikvplfiaqggndprvrkeeseqmvdalrsrdqhvvymlkeneghgfkleen
rlefykammgflaeqmpatsikp
>Protein11759 206
addafviasepygvieetasyvrMDGETPSDPANANATRgqivrldasaagslagitrwg
ydgtelpvaegdvvsgevttrdidrgdfphfllkELGDAPSSFAKtlrgkllerpdggyd
vrlpdatlpegvraaltdgtidrvlvigqgtaavagqslafqlsnlladndidvdalpat
elsgfqlrsdmsttlivaisqsgttt
>Protein10801 70
makypkateivwcqeeprnqgawywiasrHHLDAQIGVKrklllvsrPASPSPAVGYLAK
hneqqkalve
>Protein6884 28
mdiveelalppvkIHCSVLAEDAIKaat
>Protein6885 50
mccdtvnrGVQYAEGKIFLHQADTSLVALDAKtgkelwkvvngdpkkgat
>Protein6086 42
llvadlgkayshilapattngknfaprVAALLDVAQISEITK
>Protein7421 31
deggrhtpffdnyrpqfyfrTTDVTGSVKlp
>Protein7424 36
agddglgalfipvhaeggvflgeaverLGEAGLARl
>Protein6331 17
nkIWLLCHHFIHWTNRi
>Protein7685 121
satnpkytrqgfkttfrVVADDVHLGGTLGRyavstlkgksiaviddrtaygqgladefk
kavvaakgsrkplllqkamwldmntpttkMGQTSDVYAVAITTDGKalyakkevkvtigg
c
>Protein7684 32
mpnpkVGTVTMDVVTAVKnakagqvqyradkg
>Protein13869 94
mdisyfpiqlqvidfvsakekrndfayifnheiglligrLIGCGLFIVLARYSSEYVALR
yallviaavqflsifmaksiindkawkephvevp
>Protein13868 66
IADESVLEAGIKRFTEEFDPGADGDHEPDAEAQAAAASKLVDSDITLPEEDMARGDAPTP
ASKrqg
>Protein447 49
avsgslfgfggdftkleknrWNAILGNSRFVSATSFSNGIGAEGEVKtl
>Protein13865 412
mlnfaqtrgygtggsvhivvnnqigfttsdprdyrSGHYCTDIFKmadapifhvngddpe
avalvtqiaieyrqtfskDVVIDIVCFRKLGHNEQDEPMVTQPLMYKiiskhpgtrrlyg
erliaegvlsadgpdqmiqeyrDHLDKGELLYNPVLAGYKhpnmidwtpflaknyiencd
ttvpmtelkrlsqrlttlpdgftlhsrvkkivedrgsmgegklpvdwgmaenlayasllv
sgygirISGEDVGRGTFFHRhaafhdqnreswdkgtyiplkhlqekqsgfhcydsvlsee
avlafdygyatanpyelviwegqfgdfangaqvvidqfitsgeakwgrACGLVMLLPHGY
EGQGPEHSSARlerfmnqcaemnmevcvpttaaqvfhmlrrqalrmqrkplv
>Protein13864 275
mtgerYIDIPGGVLDVYKlwrpsplfrahrLEAALDTPAKifykyegvspagshkpntsv
pqayynhqegvtklttetgagqwgsalafataqygmecevwqvaasyrakphrktmmeiw
gatvhpspseltefgrgllaenpdhpgslgiaiseavamavadpetryalgsvlnhvllh
qtvigeeallqlakvgvtpdvlvgctgggsnfgglafpflreklagnmnptircvenmnp
tircvepaacptltkgeyrGLDAISSEERsmmaai
>Protein3300 24
mkLITEGVTETLVTAKdgdfaenq
>Protein9943 39
ktfadqirayipkgrtykVLGTDGFGRsdfryrlrehfe
>Protein12744 44
ikkgpvvehispyilvsssnlgpgnrlarLDGIVKQSKirgfkw
>Protein1969 48
npegvikTAEIHDNAIARdvsetlrklkaaqfvashpgevcpakwkeg
>Protein1965 41
vegsdslpyslkvllenllrTEDGANITADHIRalggwdeh
>Protein1963 437
mqfdrgylspyfinnpekQAALLDNPFVLLYDKkisnirdllptleqvakagrplliiae
dvdgealatlvvntlrgilkvvavkapgfgdrrkamlediailtggkviaeevgmslekv
tladlgqakrievgkentiiidgageaaaiearvkqiriqieeassdydkeklqervakl
kscrnvlpswpavlpssvNSVLWLVQRAITSGTGPGKYSPNAPVTRgqmamflwkvsgqp
aptypngfsdvspdsyyndavswlvenditsgtgwdtfspnnkvsraqmatflwklvggv
ypgfihdfydvyegayydqavawlayydqavawlvrDDIPDFAIGDTVKvhvkvvegske
rIQVFQGAVIRrEHGGVHETFTVRkvsygvgverIWPVHCPTIDRlevvsrgdvrrakly
ylrdrvgkrakirelrd
>Protein1960 101
qdelsacgdwqpectgtdlqqvagtpiyerVFTVPAGSYAFKVAINHSWDESWGGPAGDI
PLVLQGPARlkfsyndethkIGLAPLDLAGGVSAADRalag
>Protein10259 26
ISDGAPLTNFRgcvppkplvgptprr
>Protein8309 33
nwddslskfvkvypheykrALTEIAAQQQKkva
>Protein10784 33
vdglssrEIAQELGVSTKtveahrarindkmra
>Protein10786 26
migfkAETPLEVGLKktivwyqkqhl
>Protein10783 33
yedlkkAGIIDPTKvtrvalenaasiaglvltt
>Protein5306 29
mkhkygaddrtqklkYHIQTSGRslhaqe
>Protein13781 399
vsfkSRYDNFIGGEWVAPADGRYFENVTPVTGQVYASWGATSVADRekALDAAHAARASW
GATSVADRsnlllkiadETLNADLPLFVDHFRengkavrETLNADLPLFVDHFRYFAGCI
Raqegsaaeldattasyhfhepygvvgqiipwnfpllmaawklapalaagncvvmkpaeq
tpvtillvmeliqdilpagvvLAFTGSTAVGNEILKCAANNLILAFTGSTAVSPNIYFCA
ANNLIPSTVELGGKSPNIYFEDVLDYEDDYLNALIQESIYDRFLDIVVERcpsrALIQES
IYDRFLDIVVERsktikqgnpldpetqvgaqaskeqfdgaqaskeqfdkADSIPERIEAD
ISELTAVASLQVQDLNLGDGIKvltdgrKAVASAHLTRa
>Protein5304 151
LIPLTIVQLWDAELAAAEVHRdhrsalgcragcrrgssqrrargacgvllgdpavpqpav
dphrllgavlpgvrrdrhghqhahriqledavdfgrcagcgglhahlrqrhefdgrlavl
rlagttahpeagllrrpdrldslhpraggqc
>Protein13783 171
aveavkqaafakYDESVDLAIRlgidpkrsdqmvrGTTALPHGTGKklrvlvfakgekeq
earqagadhvgsddlmekikgawmefdcaistpdlmasvgklgkvlgprGLMPNPKTGTV
TFEVGKavseirkgrvefkvekAGIVQVPVGKVSFDVQKlydnaqavlesv
>Protein13785 242
dtrnnrYGPALDYDGDGRaellatspwglgvleltvpgggspvmapngtrFGGWNLQTDD
NRfgvrRSCFDHVVVHFKMLVAPSAGLTTFMDRqykAMEDLFADYGVATYRGTTEDLSAD
ARLAGVVDLDVGACTRGNPTAEHNALFANRngvrANELVVYVVRTLNSSAATNVLGCATH
PNNQPGCAVVQAKarWLVAHEIAHVLGLRhwpkspttnsrylmfpnvgwtdtppdivqte
va
>Protein13788 46
mhgietlhasirageilgrrerYNGGANIHIDGPNLPQAVTVAPRs
>Protein5309 114
peaniiklpnisaslpqlkeavaelqadgydlpdypdepatdaevevlarYASVMGSAVN
PVLRegnrstrccaratvtdahqrrsrptpattptrwvpgrptrrpgSWFPGQR
>Protein1682 53
lggpittetrindrirvpevrLIGPGGEQVGIVRvedalrvaleadldlveva
>Protein1680 33
grILEVPVGEGLLGRvvnalgqpidgkgpitve
>Protein11322 20
NACVLINAQGEPVGTRvfsa
>Protein9306 32
gtttatvlahaivkegvkAVAAGMNPMDLKrd
>Protein1688 38
akrqarETVAAEAQRagvpfvdqrwlggmltnfktvnt
>Protein4875 15
EIADITVERgavaml
>Protein4873 113
mkaragasnkVGFEGGQTPLQRrlpkvgfkNISNVDYVTFNLDQISHLAERyelteitaq
tllenrivskkdkikilgrgeltakLNVNVHACSASASEKikaaggsveliqk
>Protein13258 48
DATPDLLVQQMELVRRVVDTLALPVVEAPGFEADDVIATLAERgqgrr
>Protein13256 34
mrVLGLAVGQCRPPVGVSPAGLEERarellaglr
>Protein13254 73
mhrdkdesdeiysalglgarlrnrrWIASAVEAKMFFYPRlvgeagtigfslrstfdlts
tlsllhrpefivl
>Protein13255 57
mqavitaydsagkdfqrTVNYSFSKnslrkiveikagddnskvqpalfnfreweskn
>Protein13252 84
msklnsripegtldkkwtdfkskvrLVNPANKRrleiivvgsglaggaaaaslaemgytv
kcfcfqdsprrahsiaaqgginaa
>Protein13253 157
mnvedvlrgkSLGSGESGPVATIRPDSTVADVVVALREQNIGALVVSSDGSHVDGIISER
divrllgegstpaleqvvsevmstnvrtcsmtdqlaelaqqmtvnrirHLIVASEGRMVG
IVSIGDVVKsrldqleeekarLADENESITEYIQTGR
>Protein13250 181
mptgwcinvngtldtipkakvrwkDCKFVFTWSWYEFIQDYTKkdckcghfvgrgellle
iicynmprssrgggfsgnfggnggyptipgrgyrggngggenptnpdtrtwiqvklekay
eciggagikgimaevalkekaknlcgksyeelllqaydnmieqgkdcsdinavndmlkdl
e
>Protein13251 193
mlfvrlaaacialligsfgiykflnfeesnqnnweskvalsnnetfiladgtkvslrkgs
kLTYPNKFSENKRQIKfsgeayfqvakdatkvfeietenstvqvlgtkfnvkssgqsgeq
viveeghvrvaignrekdlyandkldfkksenrieyskvsnfneiawsnnlltfnntkli
daikdvnnvynin
>Protein9169 33
dgtefagkLSFQAAITSDSVAKylnlvdtasnp
>Protein13581 328
avvengvwvrQEPVFDSPLNLGSYCAKgaslrehghgefrlrypmklvngkyqrISWDTA
LTEISAKmmelkkASGPDSVYFVGSSKHSNEQAYLLRkfvsfwgtnncdhqarichsttv
agvantwgygamtnsyndmqnskcalyigsnaaeahpvsllhmlhaketgtkmivvdprf
trtaakadefvrirsgsdipflfgvlyhifknnwedtkyindrvhgmekvkeevlakwtp
anveeacgvkeeqvfrvakmmsenrpstlvwcmgqtqhtignamqtqhtignamvrLLVC
PVCFNSKqldtaslidgaemggtvpmwe
>Protein12259 169
plqpgqkdstwpcnpekyithfpeertiwsfgsgyggnallgkkcfalrIASTMARdegw
laehmlilgvenpqgvkSYVTAAFPSACGKtnfamlippkemegwkittvgddiawikpk
edgqlyainpeaglfgvapgtnyetnpnamealkansiftnvaltpdgd
>Protein1420 39
mrngrsrgygfvefdnskdqnealkALDQSEINGRvvtv
>Protein12121 78
myknafevkviegslsssifcckisefeykwyakCQIWLIWKIYWCRNVFWRYVRyqfpy
kvrmyfkpknpmsddlpf
>Protein7749 43
gtiswkakelarTIVSGPIGGVIGSKllgeylgdeniacsdig
>Protein12824 523
mgtvfwhdhafgattwphggfgvtivepfgstyhdpkngkLVYSGPIADIHSNEPIGAGV
SGSFRELMVSIHDTVPHTVNVIEAGNPPGQPIEVALEAGKTVSFQMPDKILNAPNKYING
GTHTTGSGFNFRAAPFAQRlsnnpdtskLFSSAIHGDPGTPLLRAYTGDTMVFRllhqlm
neshvwtiaghtflterYAPEANRkNSIHVGIAERydlvtkAGGFQGMPGDYIHFNGRTS
HFAEGGWGIIRVLDKEVADLKPLPKGTNPLGIPATPNSVCPSDAPVKSFNVVALDRPMKl
npkAPDAIEVDFERkiemtmpegkifaleeeaatvagnvmpnpltlranlgdcikvnlkn
kmkasrASFFAPGLAFDPKDSQGLNVGNNAGDQTVAPGESRTYTYYAHPANKETTSLVWD
GGNIVVNPRNGLYGAIVIGPKGSQYRDPVTGADVSQKntwrADVIVDTTLSENAGKRnyr
dvalffqdedniigtafmpyvqnvagltsvnyraepykfreeq
>Protein7214 38
mdcdgivrHQVVNDLPLGRsvdealrmllalqhteqpd
>Protein6529 32
lgrVVNTLGQPIDGKgpinakmtdviekvapg
>Protein7211 31
ideidavgrqrGAGLGGGNDEReqtlnqmqr
>Protein10420 31
mesvteiksgqkklvnrvrMPGYVLVRmelt
>Protein8952 82
filhadheqnaststvrlagssganpfaciaagiaclwgpahgganeaclkMLEEIGDVS
Rvgeyiarakdkndsfklmgfg
>Protein8953 56
aakeagitkaaadkalsaiigavvkTVTQGESVTLVGFGTFKsaqraartgknpkt
>Protein8959 252
ghyerfidefltrNSNATTGSIYQEVLAKerrgdylgktvqviphitdeikriphitdei
krrifalatddvdvvitevggtvgdieilpfleairqmrldvgranvcyvhvtlvpyisp
srelkGFDVGLLSKqreewvlvtlirEADEVESLVGYSYSTLERIGGTPAVLLGLAYVRr
sddrddvlnavmsanyhrALMAFPDEDVLLGCRmvngravgvphgqprghgrfraaASFS
AIGLAFDPKdsm
>Protein13802 123
PTINQLIRhgrnkqkkktkspalkscpqrrgvctrvmtftpkkpnsalrkvarvrlttgi
evtayipgeghnlqehnvvlirggrVKDLPGVRyhiirgtidtlgvdkrrksrskygakr
pka
>Protein10929 42
nkESALVVVDDKtlklkavikdpriitptghfninntqhdvy
>Protein870 31
akEILFDESARarMLTGVNALADAVKvtlgp
>Protein9305 45
mlrNDAMGGSTNSVWSNLSNKngttitpnsaarwnnsiayaspnw
>Protein11913 341
mawrrVRHPSEVVTAGQEITAKilkfdteknrvslglkqmgedpwlgvnrrypqdtrmfg
kvtniadygvfvelepgieglvhvsemdwtnkniapsklvtlgqevevmvleidedkrri
slgmkqcktnpwqdfaqatkrgdrvkgpiksitdfgvfvglaagidglvhlsdlswneag
dvavrnykkgqevealvlaidvdrerislgikqldsdpfttftsindkgqtvtgkvktvd
akGAEIDLGEDIIGYLRaseisrdrvedarnvlkegdevtavivnvdrktrniqlsikak
daadqgeamaalsqasarenagttslgallrakldndgdka
>Protein3716 29
rrrvicrPVTSNTTWASLLTCLPRaahat
>Protein11911 204
mtgqdavgvaesfhqtleldgviltkldgdarggaalsvkevvgrPIAFASTGEKldefe
lfhpdrlagrILGMGDMLTLIEKaesvyeeaeaevaaerlmsgtftlddfldqlaaikkm
gpiknlvgmmpgmpkeirDVELEDSHLARveaiihsmnraertepdivdgsrrariakgs
gtspgevsqlldqfgemrkmmqsm
>Protein11910 52
mhgfddeqvyrWRERPNQHHHWFTELGPRNRRRFAMGRSKAFAMRltqrrts
>Protein9421 97
nrdviirHFQEFLQRDPNFSELSFWDRyffnsrtlisscrQGGYGYNTPIQYAIDTAATS
Kigpfcpnsgpeidlinflifgeddgvspfdtggdyn
>Protein11643 46
ktayiakrrnekskGFGFVNFESENDQKsaiekvnnrelksrklyv
>Protein13410 127
ahdvgefcelfihyserfaggdryrWSPMVVEGFLLRfgdvatenleadeflnpvlsewv
kfchrhkgwpasvtaeclatidahdhdyddhdhpspgdldlvppprrdglermaveigtd
psdpdsm
>Protein13411 69
mpgfvfkkgrigivskSGTLTYEAADQVVKaglgistaigiggdpiigtstkeaielfmn
dpetdgivm
>Protein385 13
TPEYQTDKflrkr
>Protein13415 119
mtvflrEVGAENILKnaekiqhtlskhqgelneddainlalgvkmyplarylqlwwrppq
kikeifkhqailaiskqkeairqlaafkaqvsrvepqkqqqellekqfkslerkiklfr
>Protein381 24
LTDSAAQHSTRalprkvwlvvaml
>Protein9356 35
mpkgkWAQGITPRNFHWVITDRlavcerpggyges
>Protein2723 40
eadtfettagrLLFEEALPDDYTARfghinsvvkkkemgv
>Protein652 33
mpdylrNHPVYYAGPAKtpegmasgsfgpttag
>Protein126 46
aaigadrgilvetdvelqplavakllkalcdkEAPQIVICGKqaid
>Protein656 72
VPFSANHSGAPWLEPIHQDANGERTSEPAMPGEQGRWSLCPDNANRpHYNIHFVRqseal
qhslcphadhpc
>Protein3118 68
qplrEIVFNAGDEPSVVINKvlegkgnygynaqtgeygdliemgildptkvtrtalqnaa
svaglmlt
>Protein3110 64
GQASDIAIHAQEILKirsrlnecmakhtgqplervekdtdrdnfmgaedarqyglidavl
eqrl
>Protein13061 177
elvlkskeyicilricllltlilngsnanaqsivtlrslilppqdsitiqdsftidpqsi
nvatlhtnkpitsfyiqknklqifnsvndslkliyrVIPIRYQYSFSLFDTNIITQYKip
dfalpdyykkkkskeewwdaksiaysgtfsrglsvgnaqslvlnsnlnlqiqgdlgd
>Protein5840 34
skcklsrrEGTDLMLKsgvraldskckidtppgr
>Protein13064 323
layprieengllgrTEFNEVRdgethqigpfscqffamthsvpqavataittgqgtvlhL
SDLSGIGAIATDPLSDLSGIGAIATDPGIRllladstnagsagysvsetevgkvlydlmh
ryrgrrivtacfashihrVQQIADAAIEYDRKvatlgrsmkrnvamgremgvlhipddal
idieeidkydpgevivistgsqgeamsaltlmatresrwlnvgeedvvilsshpipgneh
avnkvidkltrqgvevvhstrqgvevvhsgiedvhatghakreelkllqslthadwfvpv
hgefthmthhakVAIYEDNLALR
>Protein13067 138
mhivdeellfqideknnsvdltdkglttitrsgedpeffilpdigvrlaeiekntasaee
klhqkeailndyaqkadrihtvqqllkaytlfdkdieyviiegaikIVDEQTGRimegrr
ysdglhqaleakenvkie
>Protein12354 179
mqerrkqgvvgdedelqpldprllnkYKLFKELMNKMLTADCKNVKTPKENLKDQLDQMM
KKVKELEAYENVIEQIKelerkieqkeadaqrkeelkkkidafqksvdeldryeqmkelf
ktaeqfgkemeamddkkafrehtqkiiqmveemdntsaaineirqtglhpsissglqap
>Protein9984 18
mpnpkVGTVTTDVTKavr
>Protein3602 22
mkGVLVPIEETIRgfnmimdge
>Protein8798 33
TAHNDFMIYLMTRmtavnsnatsslakynidta
>Protein8799 47
trSGTTVAISDVVTPPRkleilegyeekatkvqtqyerglitdderr
>Protein9985 17
ssrTTASGGVVANAKqm
>Protein8792 59
mgasgvgrrHGAVGLLKYTESQNISTRsplldlvqrpsnpreyaerlstalrlqkylpf
>Protein8791 28
madrLAAEIIAASKgegaavkrkedmhk
>Protein4464 60
metravlrgvrlsvdkgrlvadlirgkkVDQALNILNFTQKkaagivrkvlesaianaeh
>Protein5516 26
MLSSIALEDMTSLHSYIRsamlkivf
>Protein4766 66
vpieapegitfavetptrfsvsgidkqkVGQVSANIHRlrkpdpykgkgiryegevvrrk
vgktgk
>Protein8179 42
geedspwkreghrLCATQLQPSKgcpgwllrrrdqwqgkvqr
>Protein12332 69
gatasftvrKISDGVGVERlfpffspnidsielnktgnvrraklfyqrkrsgksarirek
rqavaettk
>Protein1167 33
QGFSIDASRtrfwvylptghcglllllcsayir
>Protein12337 132
ksyklknvkevsifwfrrdlrlhdnhglyqalknsqkvlpififdknilnklpdrkdrrv
hfiyknlvslnlelqtegssllvlhdeplnafkticdsytiknvytnhdyepyaiarDKE
IEEWLRtkhipf
>Protein1168 33
ETHHYWAVHIDGTERgpadedvtcgidrkiegl
>Protein1169 36
laqlwwknvavavtgekTPQAAMDNLANEMDDVMAR
>Protein10868 83
mplgyygdpkktaetfveangkrwaitgdqavveadgtitvlgrGSVSINTGGEKvfpee
veaalkthpdvfdtvvvgvpder
>Protein7912 37
aaeafetflqtkfvgqkrFSLEGGESVIAILDRilcr
>Protein10863 31
sieeklnaivqkiyggsrVVLTANAQKqakq
>Protein10866 31
hwleigkqadesklprIFQVNWFRkdedgaw
>Protein6357 26
mkwperhekNMAATLERlaevtedga
>Protein6351 17
TPCPDPPKneivlqssi
>Protein6358 37
mqpippkntkVGLPASEATKAAWATPNDNPVESYVKk
>Protein13887 181
ywvngkypdgkEHHPVVSLSYREVERyaswagkrvptefewekaargqgltrtlkrdesy
tielqtikypfgnkfdsllcntkeskindtisvyelaakgaspfgvigmcgnaaewtssw
ytayeghftknpafgkqykvirggsffddkksstvyfrsyggnpnlaedrragfrlvkdl
n
>Protein13886 134
mefkvvkvndviknavvshkaliesdieeqkqriiatlekGQVLEGVVKnitdfgafidl
ggvdgllyitdiswgrithpaevlqlnqklnvvvidfddakkrislglkqlqpqpwevlg
ddikegsvvkgriv
>Protein469 33
rSFGGTQVQRtfyaagqtgqqlllgaysamnrr
>Protein13888 90
mplakipeeqkevaldliydrrGTEGTLLEIFSDVSAAEALLEIFSDVSAAEAVVEDRTD
WTLEDILSHRiidgdkegltedldkamaqg
>Protein9960 149
aktaattaaqvsvqagqnanvadvaantavkAAVTPTNTLATSTDASAKltapaytdara
adkeadlsksafsaiptvntlsvlalppsansstasnnktataantkIGDFNTAVSTATT
KAGTAASLAFTAKtkvrTINTSVTVAAKv
>Protein3329 196
pprlrddgvvlpggraswkasrvdlfeyqgkQFFGSFDIPVSAGEAVTTVEDAVAAAERl
ntypvvvkaqvqvggrgkaggiklandadevrTFATDIIGMDIKghtvnvvwievasdia
eeyyasftldrakkrqlhfgsgqevppghavrrgrrrdrngcrreprrdrqdAVQTDYGL
KVDGIVGAKtwaavgs
>Protein12934 174
msvtlprTYNPTNDDDRRAIWPLANEMNISIDTLTLVKQIRnnqnfnrsnvfkyaltngr
sinikgtpdlgqatvlmvgvrnpqrvigkndsiddglakcaeiwvnelrvggfdedggwa
alarldmqlgdlgnmtlsttmhtigfgdlesklnsryqdnyfqydvaanvnlgk
>Protein12935 41
skhiiainkDAEAPIFSVADLGIVGDVHKvlpkLIEAIQAR
>Protein12936 170
rvrlaeavtsaggptgspegiaivvdrsldalvlaaieaganaarALTHAEHNLSDERsa
eldpaafaklvnlevdgklsatqaktvlaslvaeggdpadiaaaagfeamdtseleglvd
tliedhptewgrfcegdgkvtgffvgqvmratkgqadgkVVTQLLNARkg
>Protein12931 81
mwisgtdfcdfvgfdprlpgkleifikrvhrddkyldetlipnvtrfldevdreekYFRM
MSRISKEQEKLLYSKkealnv
>Protein12932 195
mllvagifesrrsgkadfikaklewweasvavannlrqlafaekdlrkknlpgaadlvpq
alrhqlrlwereptdddflslrvglaklptaheievsykKGDQESIGRlralvesqryve
gmpvslgvrergaiaivgarrnaithaasyltqlfalhspseavlaallsdqyaldrwdw
ikwlphvrsantvlq
>Protein7000 33
iititdrQGNALSWASSGGQGFKgsrkstpfaa
>Protein7007 28
mskrTSVVANYARWTSPVGVATNKdass
>Protein7006 32
ravpsacirsrMDSGSTVKpsvarpwlwprkr
>Protein7005 36
phlkHQWNFHHIHQYLLHVKwrllrlthflfeisfq
>Protein2632 31
hlngykIAGPTVLARkdpaevrslleghgyn
>Protein2631 67
slwgwwcrwwwaprwrvrpgrgrvrrrvgtrsrFSPNQQVTRprsggwwvprsrrgrrrg
gsprtsr
>Protein3582 25
MALNDPIADYLTRngskrsnrrlpy
>Protein3857 12
WGNEHSVLEFLK
>Protein12683 95
mihsvqqrgwacrpinpvrVDRSMHHHPLKYALRRfcttvfnqvredkglynshnwfvgt
pveavdvmrqlnlivsalsntidtrhannahwlad
>Protein12680 115
mqrAGQVDAEGAPVARdrrqpaktarkeertsptqffkevrselrkvawptreeltrysi
ivfvaivaltmfvtaldwvflkfvqdflfdsgvdptpagapaglisagvtlftgg
>Protein1988 19
GITQDPSQAKgdrrqpagp
>Protein10274 33
dhgkTTLTAAITYVLSKkglaqktdydsidttd
>Protein10277 32
eqvvepyvrpkALQYLEEGKvvvfaagtgnpf
>Protein4676 41
msesfadlfeesqkrsetrIGEVVTAEVVRiehnfvvvnag
>Protein2985 76
rakNSEVILAASGCRtsitetiqsssvslpganawgcessvptsqyvksiatdgtgkITV
VSQNIKntgnpvttgg
>Protein2452 31
tikeynairDYYGTPGPNWERatvntiisst
>Protein3565 35
tglgdeggfapnlesnrAALDVIVEAIEKagyvpg
>Protein2988 61
mrLIIFGPPGAGKgtqatriaerygipaistgdifranirGETPLGLQVKeilasggyvs
d
>Protein2458 29
EYTSLVNDQSERtppgrratpssrstrrw
>Protein4585 91
mqrantgtakpivgladipddgeylfkYPGDDDPAILVRlpngalraftqkcthlgcvvy
ykpeeetlycpchhgffdpdsgaatagppdr
>Protein4584 35
mhaneredvseirAGDIAAVAGLKdvttgdtlcde
>Protein4580 141
mdnksiahllkYDSVLGVLPDEVSATEDSITVGDKtirvfaerDPAAINWGEVGADIVIE
STGHFVDATAAKghidggakkviisapaknedatfvmgvndvdydpethnvvsnascttn
clapmakPLNDELGIVKglmt
>Protein12606 143
mktlkqllagkDRPLAVVAPGDTVFHALNVMAKhevgavlvldgeqlvgifserdyarki
ilhgktsketlvreimsekvayvtpastidecmalmtekrfrhlpvldadggvvgmisig
dmvketisnqkFLIDQLARyiag
>Protein291 40
rwisrsrasprEIMQVALAQAKgcpypypepdagsccrpa
>Protein14002 46
rvltkaigkkfgeekgnskYLYDLFPYGPAKqackiaglpkptgci
>Protein295 103
ikpvlpkewlkdtkYLINPTGRfvvggpqgdcgltgrkIIVDTYGGACPHGGGAFSGKdp
skvdrsaayaaryvaknivaaglakqcqiqvayaigvakpmnv
>Protein11908 84
mygqepsfsvdnltellklievkDHRINSMLEMIDTKPYNQSEKISRLVSAFRNSFIPSR
ltlydkvtqssilpnlkqkshvkk
>Protein11904 308
FKNILDYFSEHDVMVLNNTKVFPARlygrkektgakievfmlrelnremhlwdvlvdpar
kirvgnklyfgdddmlvaevvdnttsrgrtirflhdgtaeelrkilevmgetplpkyikr
kpdeedkeryqtvfakhegavaaptagmhfsrelmkrleikginfaeltlhvglgtfrsi
dvedlskhkmdaeyfkvdqkcvevvnkgldenrricaigttsmracesavaatvrlktee
gwtnlfihppydfticnsmvtnfhlpktslvimvaafmgydltmeayklamkekyrffsy
gdamlivd
>Protein11900 59
mkaadrsganlavlvgpdelevgaatirrlrAGPDQAPSAQRrvplsrvvsevqtelgr
>Protein11903 141
TQLFDPAEITNAIRSNLEGFTPDLTESQVGRVTEVGDGIARIAGLPNCPVNALLEFESGV
RGLALNLDEDSIGAVILGGADEVAEGDAVRASGEILSVPVGDGMLGRVVNALGDPIDGKG
PLTNVVQRRMEIQAPGITGRq
>Protein11656 49
LAGGVAVIKrarpprsssrsastasrtpsatrrllskrasspvvvwrsy
>Protein11302 39
mskQFDVLVIGGGPGGYVAAIRaaqlgfkvaccesnaha
>Protein11651 40
aaltiapprAVYVFDTADQTSAYNRstqderntadrkstr
>Protein11652 35
ssigvltnaprFSAYVASKaaldawvrcassefad
>Protein9367 35
aqefkASVLGAYERgeraisvprlqrlakfykvpv
>Protein9360 34
meaftthtgvgvplrrSNVDTDQIIPAVYLKrvt
>Protein5184 36
aghkIVEIPSSNMKksiteilydhgyilkykfddaa
>Protein5182 242
qdveaitpqtlinirpvvaaikEFFGTSQLSQFMDQVNPLSGLTHRrrlsalgpgglsre
ragfevrdvhfshygrMCPIETPEGPNIGLIGALATYARvnefgfietpyrkfgfietpy
rkvtdgvatseivwlpadeeelytvaqanarAVIPSQYLDDKTIYHLNPSGRFVIGGPQG
DAGVTGRkiiidtyggwgahgggafsgkdptkvdrsaayaarwvaksivaaklarrvlvq
vs
>Protein9180 36
AALGIPPLPLSKQQTTELVALLKrirrrakkllwls
>Protein9185 19
ELYFFYLLKylsqfflyfe
>Protein9641 31
IALLHYADGEKayilapkglnvgdhvsngag
>Protein6988 27
fnrMNIHEYQGKsilksfgvgiqegiv
>Protein6637 28
LENEVTISKtgciqrdgnttkiiyqflr
>Protein6634 54
mklrLAVPEVIVDIGRiddlsyiredgdelaigaltrhrvletsdvlaqqcpil
>Protein7588 45
mltrnlfnnltikgqqfklfhkknlgckEAIQTAINWFFKneerg
>Protein7585 31
akdnvwdalevvikGHPVLLNRaptlhrlgi
>Protein7580 30
AGNTLPIRnipvgstihaiemlpgkgaqma
>Protein18 70
GDLVEVADGYARNYLIPQHLAMPSTAGAAAQADAMRpppapplrptpEEAEDMAKmLVTA
AITIPAKrsw
>Protein4184 47
mrqrdeqrLADEEGTERakveaekvrrdydatlaeartqasatvdea
>Protein12105 353
menrvevlevawgahyaglhytfistrLTPDEAAFIIGDSGSKvvvltpqlgrvlmpala
glvdddvtfvsiggevdgaddlmalaaerspdpipdategadmlyssgttgrpkgvlral
sgeplgttaglallgeflmgmspesvylspapmyhaaplkwsleslalgasvvlmerfep
eallsaiethgvthgqfvptmfvrmlklpeevrnrydvsslqaiihaaapcpedvkrami
awmgpiineyyagtegsgfcwasaedwlahpgtvgkplvgvihivdpdgeelpvgeegvv
yfgegpqfeyhndpektaeaynergwstlgdigrvdedgflyltdrqsnmiis
>Protein12104 200
mlgangagktttlrALSGLVSASGTMNFKgksilgdradkvakVGIAHVPQGRgtlsdlt
veenlavgaylrSDDQIDDDVARWFDTFPRlaerrTQTAGSMSGGEQQMLAIARammgrP
SLILLDEPSLGLAPLITRevferlsainkaeglavllveqnanlalevadrAYVLEAGKI
TDEGTAAELLASESVQRayl
>Protein6185 33
kilgidftdkELESYNQKadsldscivkvrtrn
>Protein21 83
aisdqegnilawasggnvgfkgsrkSTPYAAQMAAEQAGRkamehgvrrvdvmvkgpgsg
retairSIQNLGIEVIGIKdvtp
>Protein1407 111
ALAGLSVEAVFSSPLSRspskrysrarELGGLPLTIVPELRwaNSYGVLSGVPKsvtrEL
FGYILDELKrkscsgtEPLLGAEDFDRaespflerktstdlssecvqvfnw
>Protein1401 26
adnktkegraknrrVEIEVVGTRssk
>Protein12108 22
kLGEFALTRtfkghpgdkkakr
>Protein7762 32
vdiglrGFLPASLVELRrvrdlvpyvgkivqa
>Protein7760 83
mrnlgdsktigkLVLDASFSPIRrVAYSVEAARveqrtdldkliveietngvvepeeair
yaarvlmeqlsvfadlegtapti
>Protein8979 56
mlannaakrTVVTETDVALARrkaqltqeqfakllgvsrrtlesweqgarrpsgaa
>Protein8973 61
mkdprdiilapvvsekSYGLIEQGVYTFKvhpsaskpeisdavesiwgvtvlkvntlnrk
g
>Protein8976 36
frsptgtnvpdypkLAQLWWQNIGDASSGAKtaqdr
>Protein8974 33
rkdiergqvlakpgsikphtkykAEVYVLSKdr
>Protein8975 23
makQLEFNDSARhalergvdala
>Protein12170 360
mrEFDLAWQRtlheggwaginwptefggrGLTDIEQMIWYSEFARadppftlnnsctfvg
nnhggptimasgsdqqkadylppilrgevvwcqgfsepnsgsdlaslstkgvidgdelvv
tgqkiwtsyadvadyqellvrtdpsapkhkgiswvicdmkTPGIEVRtidtmahhtdfae
vfydevrIPLANVVGEINDGWRvamstlsfergtafmadqielaatvealigearnrtda
rgraridddeiarrlataraevaalrsmtvagisrtrrtgmpgpegsmvrafhgelhqrv
yqlgmdilgtdalaltpidgdgnwtgpylqsfaytigggttdiqrnivgervlglprppr
>Protein818 43
GLGLSADGNHRtpdgalasvrtattagapatlngappwwcasr
>Protein811 110
kALEGDQSEIGEASILKlaealdsyipqperaidgafimpvedvfsisgrgtvvtgrver
giikvgeeieivglkptlktvctgvemfrklldqgqagdnvgillrgtkr
>Protein12173 287
FIAEVRTRMESRLWHRLGQNINQDQKninqdqkdqlenllsiaddngrqswfdklrkgpv
rvstpslvkalnrintirslnivlpttpyipqvrlaslarfagtakvsainrlpvarria
tlvafvhcleataqddaldvldmllreifsgaeqadrknrlrtlkdldkaaltlakacgv
lldpnqpdetvrskidaivdrntlvqafddvnrltrppndvfyielqkkqtmirrflpkl
lntikfdsnparmdllkafdwirqkpnndppqaiinkawykhikqdi
>Protein6193 29
mdgakqvgiyiphfchhkkLSIAANCRmc
>Protein12179 57
qgacfyhdeyridpdgrwrisrtgyqrTFEHVTPLADLPGWRLTASGWENDGRsslv
>Protein6851 40
mefskrfkveevwpaeliakkpeykgkTLYDVLYANKvvn
>Protein13430 168
mkqlakveqeyvpdndrVINVDFFPYNDFCYMIYQYQKKNVVYCMASKigpdgnkigsii
eldtthigfaannkiytvlssedksklvvfkinsknkrlylmtsflmndklellkkshlt
vpmeerndyindfyidnegdmvftkfyrgnndniskaafvvkyaqadt
>Protein4502 33
rDTDLPFLMPVEDVFTITGRgtvatgrvergel
>Protein2846 33
kFSHVVAADTPKgkaseffakkaaeltkgkakv
>Protein3226 36
diilatgrSDYPNQVNNVLGFPFIFRgaldvratqi
>Protein3461 46
mdkYLEGGSLSEEDVIAGIRarTLACEIQPMLCGTAFKnkgvqrml
>Protein3467 60
vtrpdderlsrslhgltrTLINNMVIGVTDGFEKkmeirgtgyrvlargssmefalgysh
>Protein11700 112
ikkyldwfwisylkPHFEIEEMYVFPVLGNENELVKQALAEHRrlkrlfeneddlsktis
lieeelekhirfeervlfneiekvasseqllqiemdssdksfyenlsdpfwe
>Protein4980 36
makrATPAAMAEFEVRrielekiaadklaaaqgvad
>Protein11707 77
SADLENSTSTDGAANHVADADIQPAPGRdtaagrldgkVALITGAATGLGRvgaerfaae
gasvvvadvadptstva
>Protein12749 198
megnepvvipndegarTTPSIVAFLDNGERkigapakrqaitnptrtiasikrfmgnrfs
essnetehsaykvvkgdndtvrveidgrfytpqeisamvlqkmkktaeeflgqevteavv
tvpayfndsqrqatkeageiaglnikrIINEPTAAALAYGLDKKhkdstiavydlgggtf
disilelgdgvfevkstn
>Protein12746 348
maegfnakfeketgykvsykENFQDNEVWFAANKdalaanqdigadlviptnfmtarLIN
LGWLTKldhaaipnmanvrpelidgawdpgavysmpyfsgfvgmaynkaetgrkitsvdd
lwdpkfkgrvsmfsdmqdglgmilksqgidltdvtldqvqaaadlvaeknqggqirrftg
ndfqddltsgnvivaqvysgdvaqlqednpdieflvpeggcsmfvdtmvapitthnlkga
eawmnfvydrdnyasltdfvqyipsltdfvqyipvltdmddalakvnpelvdnplvnpsp
emlakaqewgplkEIWSYGSGYGGNALLGKsalrcashppwaatragw
>Protein12745 272
GIELLLNITPVKtrdfnwdinfnwakntnkvdtlygttnlrlasifngsvnatvgqpygt
iigyayerddngkiivgedgiplrnntqvalgsvladwtagitntftykgiiasflidmq
kggdfysltnmfgnysglfeatvfdengndirangyvvpdavkedgsvndiaadaqgywe
ngyniteqhvydasfvklrearlgytfpnslvkkahltdltlsivgrnlwiidknvpnid
pevtvssgnvqgleggallptrtiginlsfgf
>Protein11705 43
mvhydvqliggavlhqgkIAEMATGEGKtlvstlpsylnalpg
>Protein12742 42
rrprrapgkpegdrprtrtvkKPDGAVADSKDPAKRvrkagi
>Protein8772 711
AIADHHPDMAVTFSRaivraiadhhpdmavtfsrDDDGKPQVTRhseigmglaidverrE
FVDAYGDVVDRaqsmnfrEFVDAYGDVVDRtmankltvddfqgLMSGQSVIVGVGKvlsv
prLMSGQSVIVGVGKlayptayqgadpetVIQGAESGVLTLTSTYLLLVIQGAESGIFAD
IGVPLLLGEEDFYRrIFADIGVPYVAVEWRqdsnpadhlggliqkqmsiamlvIPEIHEE
LDPVTYGLTIWDIPEIHEELDPVTYGLTIWDLDREFQTGPGSIYASVGGQDRlplseilr
vlrnaycrtigvefmhmqeveekrwiqeqmesrepfslsgdeqihildllnkadaleqfl
gtkflgqkrfglegaestipildelltlasanhmdsavlgmahrgrlnvlvnivgkryqd
lfgefeqlidedavqgsgdvkyhlgqrgqfksvagnvidlelaanpshleavdpvvlgia
rakmdqipknvenrypvlpilvhgdaafagqgvvaetlnlssikgykaggtihlvinnqr
hhppgdqqpvgfhhparvgpqFVAEYTAEKvskLSGVPVVKlnelaelyadpkikvvsfw
tmgfnqhtrgtwannlcynihlltgkisepgnspfsltgqpsacgtarevgtfshrlpad
mvvtnpdhrKHSEELWGLPEGTIPDKvgfhavamaralkdgkvnfywqqcn
>Protein8774 35
EQLYGQSIKpntdlwafgvisyevmsgikmfnagn
>Protein8776 26
mgakYEVQEIPADLQERaaqyrhllv
>Protein8777 33
kknkqyafkevaklkGPGGGALFIKshpksghl
>Protein8779 52
vwqapwlgagqfravgrTVLVDEMTSVRQAFDNSVESLTSTDSNKqftdlcq
>Protein4111 33
gftkSLAQEVAKAGVTVNTISPGYIGTKmvlai
>Protein4112 33
eerqrGITINISHVEYETANRhyahvdmpghad
>Protein4449 26
SITGSTVLRflklkdlhlnfqkifii
>Protein12350 128
kTDGTIHPEDAIKeaakiliqhlmlisdenitfetknkedddvvdehishmrkllkqple
dldlsvraynclkaakinslselvsydtnalikfrnfgkkslseiedlinekglhfgmdl
skyrlded
>Protein12351 248
mpfrrenqddlhldvpgallksehiihepvtlaqlsktivavdpattskpgsdetgivgv
grhvdgrwvvledrtkQWPVSEWPTEVDALAVELRasevilegnnggelnvaaveaaqre
rlrpltdrlklvlsligeaglssdlaaerdrlqaelaaahryrvrlvhasepkavragrp
aaryqthevihakplpklearwtgwvpgvssdspgdldacvhglidlgciprapaatafs
tvgadrtf
>Protein12352 98
migalatgvvrVVADGEPERQIAVHSGFVEVTPTGEGNTKVAVLSDMAELAEDIDLKRaq
eakgraedvlrtseddeqakgalrraevrIAVAEAAKr
>Protein8118 35
mnsvqgaaiagaqrVVVIDPEEFKreqamefgath
>Protein12355 195
maveaapesgrstpggpdaawsdellerelpeapttayvpapdeapslvggdsvggagdd
qfadvlerplddggeqaaphtrtfdaqsgfsdthanearslegdessrpgttrrsgssrr
flalsvtfavalvalsytgyrsslrMTGGASISPQQRspsqpgyeaavrptpvtflaitt
dggelrslsvvtqgt
>Protein12888 166
kkcakctktvypveqinaagvvfhkncfrcfgegcgttlsiknfkafenkvycaihypgd
hqkikatqvtdsistkhavnapkKTSEGLSQVHKgdqhfrkekgdfkveynqdnaysggs
tetegegtthveseqthhegtegegeytegegeytegegegeyaed
>Protein4458 36
pceprsiwptsssssapvargrCWPSPAPTARpppp
>Protein9640 9
IEMPGLIGK
>Protein11462 70
dycdvanavvsdcspnavelkkGYVVSQDRiyitanqlvsndckdpttccsyikthlamg
icehvaskdr
>Protein7975 44
EGASLDDLVARpmlatgsdlltydfvlpgafedeyfandreler
>Protein7970 71
mnivvcvkyvpdaqaergfddsdlttnresvegllseldeyaieealkIAEGSEGEVTVV
TIGPERaadav
>Protein10844 37
spalasefatlvqkqqvkAVVIGLPRnqngektkqtd
>Protein10840 41
mqvqpgdvvavyeksktqlrikSATELASQRgtptwiavdy
>Protein6378 54
dtpaegyavfvaignasastvatlnpggsviqendrILFVDYENRnnnlvvdnt
>Protein6376 50
efvigfktkakGSIDGAGVSSTKekinnqvtfltfgwavgagveyklsde
>Protein6374 27
rrierFLSQPFLVAEVFTGKpgeitqk
>Protein6373 182
viipkvkasakykVSIAGAANILLDNQGYKtefafekstsantgevkfstnaegatkpaa
pqlaitneadlnlannavvdwlpvagavvdwlpvagakgyhvyrEATTGDTLCDPSKvit
lermifpepvihvavepktkadqekmglalgrlaqedpsfrvrtdeesgqtiisgmgelh
le
>Protein8369 31
DLVEGAPANIKdgvskaeaeemaktlreaga
>Protein7394 33
aqvissltaslrFDGALNVDITEFQTNLVPYPR
>Protein12910 172
QWRDQGVVPWAFIMQPWPKywtwfdivinmlgyaplgflgaltamrmgyakqavwlvsll
illlsfvlegvqsylparvssnvdfalnvlgafigvvcawglermgainhwqqfktkwfm
kdargalvllglwpvalvfpaavplglgqvlerleeylgealagtaflewlp
>Protein7029 31
dgkLDVCIANNILKlkvlsiipkaytgnhlk
>Protein12915 80
paassgpatsraatgpagwfpdpthrfthrywdgaqwtehvarngirsrdpitgpgqstv
trSTAGVDPLSDAISSFFGR
>Protein7024 85
mengygdtivsrdtakrLASWMSLEKSLESGEFVTGTTSGKvkggltvlvngiraflpgs
lvdtrptkdlspyenktmefkvikl
>Protein12883 167
ldhnrALSQLAEKtgravssfkkLVVWGNHSPTMYADYRncesngdnvkALINDHAWNND
TFLPTVGKRGAAIIEARglssaasaanaaidhihdwvlgssdwvtmgvpsdgsygipagi
vygfpcecnggsfkIIQGLEIDEYSRekmnftlkELTDEAEAVKDML
>Protein2617 23
lhdalpiypwkEFSFLLNYSKhg
>Protein2611 23
mtftfevedapkPSCVAEIIFRy
>Protein10219 28
makLSTEELLEAFKemtlielsefvkqf
>Protein10215 33
TQENNVLLAACRdnqtsadayiandyhgaftwy
>Protein2475 38
mvagyyvalerTLFSEEASDEHIRLWNINCAVHDRgke
>Protein4141 51
lfeeslkasetrigevvtaevvrvehnfvvvnaglkSEAYVPISEFKndkg
>Protein3878 31
mkvtiqrkygtrWVNVGVPAQGTRynvyrvy
>Protein3879 47
gtedtepgdraqrhdllhrLVGGAVLANAHRvvaphehhsglgqcgq
>Protein3871 30
MLMHIYQLSIQTFRqipiniiitpqgtriv
>Protein4550 15
sfqsrIATHASNFKt
>Protein11701 138
mntihvdvvsaeesifsgeakFVALPGEAGELGIYPRhtplisrikagsvriekadgtee
fifvaggilevqpncvtvlsdtavrgkdldeekanlakAAAEEALKnakgefdiakaqse
lyaiaaeiaalrkfrknk
>Protein13746 176
mdevflggviaafgangfllidiftggslrSSGSASAAPQVSTPINRhelrFEHPPSGAR
valivdhltpdvgsakvlgqrarlqlgygeripnfgqvgralrQEMASTFVVSPEPGRvt
fdadlssgfvycqtdllweldryvddsmdvdaellhkhlaaivhtmrkflrlrfag
>Protein13741 246
rsiegaqrkvearnfdirknllkYDDVANEQRraiygqrddvlaseslaesfesmyedvv
gtvmtefvppqsiddqwdiagfekalkadfdmdipaqqwldednhleevglrakvaaaar
eaykahranmgddvanmiekqimlqvldrhwkehlaamdylrqgihlrgyaqknpeqeyk
resfqlfqqllgavklevvqsvarihvpteaeiaameaqqaaeaaamhmhfeheqltglp
eeahvp
>Protein13742 238
mqacgldtdevpqlheatlyssheglildyeealtrqdtetgeffdtaahsvwigertrd
ldgahveyfsgianpigtkvgptatpaevvalcdaldphrvpgrltliarMGAELVTERl
gplveavaesghpviwatdpmhgntftapsgrktrHFDAIEQEIRgffevhhrlgtwpgg
ihveltgddvteclggseelsddqlglryetmcdprlnarqsvdlafrvaellreqqh
>Protein6720 28
AWFFYYLLYPIIGHYAILPNYFHYVRsn
>Protein13749 331
vgrYASEPLDRdrplwdmvllegledgkvamvskihhilvdgtsgtdlmvqlvdlkpefe
medpppfepedsvpnfvrLMAGAVASRvvdplrgvralgrglgsvgrvmlnvtgssdgpt
marpfdaprtlfnrsitarrsvafsmcalddlkfvkstfgatvndvvlaactqslrsyla
nrgetferplvvsvpvsvrgkVTDGSSANQVSNMFVRlpvhltdpvdqlravrvdtrdak
avhgaigadmigdvtevtppaifnlasrLYSSAGLADRlapihnlvisnvpgppfplyia
gaqlvgmypfgpliegsglnitvlsnmgnmd
>Protein8346 94
mqasaiikflkdknggslagkkIVYLYHDSAYGKeaivalnaeaalnkfslvqipvahpg
neqgaqwlkirqekpdfvvfwgwgvmnqtaikaa
>Protein3702 33
iaghlakAGVEAGEIIQEFRvtadaaakyaaga
>Protein11921 171
mvgrAGIGLDNVDVAAATKrgvmvvnapqsntlsaaehtmamllalarnvpqacaalrqg
rwerSQWNGVELADKtlgviglgrIGTLVAQRamafgmkLVAYDPFVSAERarqlnvell
elddllqrsdfvtlhlarTPETVGLLDADRlakarpglrivnvarggiive
>Protein11926 308
pfdpyqlgpiklrnrivkAATFEGVMPRgavsdeliafhrrvaaggaalstvaycavsmg
grvnphslvmkpeltadlerltnavheegaavsaqlghgglvanaranrtptlapGATEA
QLDEVVADGATEAQLDEVVADFATAARvaqnagfdvleihlghnylpssflspnlnkrkd
ryggslknrlrfprriidavrgavddrvavvaklnmadgvekglwleeslqfasmleadg
qldaiqltggssllngmyffarcstactsseASHTAEVVLDDVRIPGSCLLGGKekldek
larareak
>Protein11927 126
mgdlerarqllaewqgistyglgaediarlsiegalaashrhvfavvfwfvllpgpcgal
lyrLASIVHQRWNVESEVRQTDFSTFSRRVFGMIEWLPSRataaafaivgdfedavycwr
tqpaqw
>Protein11924 79
mfvaypintnpygalpaasninnrNYLVFESSTEEGRksivnfienvagpediivfftyl
nkpnddlslskwaadsisn
>Protein9430 62
arcgtkanrvtivsgegvlrAGIVEELNLMGLRvdrysganryqtsaviaaavwnhpgfq
gn
>Protein11670 43
mvdqllrQSGTFAEHEKvvdtvmdnnaierergitilakncav
>Protein11671 57
wkVTFDGYTSGNTVATFRieplvtnptgpgtngttitftwnnahltslnefaataaa
>Protein9343 40
eqsgwnsifgkAVFNSLEVHTVGGQAEAAAKrarseehts
>Protein9340 78
rrVAPYGLADDGQKvftdinmipsemverieivkdgasaiygsdaiagvvnvimrkdyqg
kaikvkggtsndgdgney
>Protein11675 31
iarAALEATAYQTRevldamnadsgvpltal
>Protein1114 92
sprdgrfieiigtynpraepsaikvnntaavkWLSQGAQPSERvrkllelsgawaahttg
adapevfqvpepeaapeptsepvsavasgsda
>Protein11704 49
mhiyetfhrKDGHVVKLPMDRgegqhwnlapgnlyslpvkikfnprtki
>Protein13292 294
mpgftvtkekaeatdtyiaavpnpanvrpaaffdylaqeypkEVGDLASVYGDLDTIRFV
MDQTNAVLTKLGKPFGLGQEIAYAAQGQDFKltsqslkgsgatmgtfigepsnfglllss
mkedglkipmfaesnnydplllekGSNPAGEVLIRLPHAPFEEADKYPAIQKfeelmaar
kaedpqtktaalgiqsmsawllfteaatacaeqgdhiishdcireqvgkigewtggglhs
ttnpgtnepakciismkvdgdkfvrafpewgskdatedgyycpkknavvtidvd
>Protein13290 112
mkkreeaghddtaiirVEQLYPFPHKafaaeikkypnatdvvwcqdepqnqgawffvqhy
ihenmmdgqklgyagraasaspavgyshlhqeqqkglveaafsklkgfvltk
>Protein13294 204
eeakgglvdadylvqgtlypdviesgsataaiikshhnvgglpddldfelveplrSLFKD
EVRelgrelglpeeivwrqpfpgpglgvrivgevtpervelvraadaivreelrmagler
eiwqafavlladvrSVGVMGDERTYGSPIIVRavtsedamtadwarippevldrisgrii
aevaginrvayditskppatiewe
>Protein13298 83
mtqtlsfradpslageldaaaaeagvprSELLNQAIREFLYRLRcerdaeryalhpltpt
etaawpneawpdddtdwtevfhq
>Protein13299 201
vdslsttvdsllakikkkYKEYGIQEKPFVVIKtgcsslaskdlsvnktqtvstgvlmir
nakelrehpdlsafaaqasckrmgdpnnqllrevivqegvhtkerlddavaepvvytmdr
yvvggfyrvhagrnvdenlcapdsnyvplafadgtelpqagmkpgastpnrfymygviar
lamlaasyeleasdpnletye
>Protein13683 199
mkqtavifilflssittygqniareysylvkiadslynakdyktsaynyseafkangwka
lpndrynaacswalagvpdsaffqlvqianysnytnyghittdpdlnslhnddrwkvlle
kikqnkdkaevnlnkplvaildsiyiedqkYRQQIDEIEKKFGRQSNEMRehwkvinekd
sinlikvksildkygwlgt
>Protein13682 52
etkellpsigykRTMTTFDELGKEKKKSIYKfnrnseknpiietiefkyeff
>Protein13685 338
mfgariarnafrveftgehatanlsgiqvlnegqrHDTMITADHRasscysdqefksvie
ersrssfsghiivrpgvvdhiivrpgvvdtdahqtnrHSNEQAYLLRkfvsfwgtnncdh
qarichsttvagvantwgygamtnsyndmqnskcalyigsnaaeahpvsllhmlhaketg
tkmivvdprftrtaakadefvrirsgsdipflfgvlyhifknnwedtkyindrvhgmekv
keevlakwtpanveeacgvkeeqvfrvakmmsenrpstlvwcmgqtqhtignamqtqhti
gnamvrLLVCPVCFNSKqldtaslidgaemggtvpmwe
>Protein7981 17
kgkgvrYTDEVVLRkea
>Protein12919 262
mrerdrtdtialpnfwsrrirrlapasflnvalvlaitvavpsawprTGMGWDTVSVFGN
VFNWRiiaeggtavtrflspysplwslaveeqfyvvfpvvvlavgavaagrsrralawvc
gagvvasilasllitpsaafgpsaplmeqfrtdvrmgeilvgsllalavptwrvvnerfa
dvlgwaglaatlviwqvarepqawivhgglvlvavasaalvygalaegslakvlalpplr
ylgrisygvylfhwpiflatrd
>Protein13424 157
marYTGPVTKiartfgepifghdksfdkkkyppgqhgtsrkrkqksdyavqlkekqkakh
tygllerqfrktfdlatrkhgvtgtvllqllesrLDNTVYRlgiaptrraarqlvshkhi
avdgkilnipsallkpgtvvavrgksanlehiqnqih
>Protein1644 80
mgdtlvlnnlqqnqvlftrLENTSNLLISVKnstdtillvdffddvssmniagieaierI
QFSDNVTLDKAAIIAMLPTK
>Protein4797 40
mvkairpdvlekIVATVPVKrlgepseiasiiawlaseeg
>Protein7564 10
kEGIPPDQQR
>Protein7565 40
grireravgeelsgalnpaqqvvkIVNEELTATLGGEAIR
>Protein7566 31
GVVPDLCRlgrsrrgkckyrqpgvqdnptnq
>Protein1337 38
vwdkktgkplynaivwqdtrTDTIINEFAKkggqdrfr
>Protein5703 91
kgglrfhpsvnlgivkflgfeqvfkNALTGLPIGGGKggsdfdpkgrsdaevmrfcqsfm
telyrHLGEYTDVPAGDIGVGTReigylfgq
>Protein10980 88
msyrTEGTEPITKvsiiiskGSLEGIYPGLIMANGARaegmeanlfftffgldaihqkri
dhikvatvgnpamhiptligglpgmsgl
>Protein10984 100
mnnqkasvatffelgqkafegveklvelnlqvarTTMDEVSEQTKaalsakdaqellals
tsmlqpsaekaaaysrhlydiatatsaevsklaegqkigr
>Protein11825 73
mviadehdnisrahalirldgwqvfvrdlgslnqtrvrfadgrVISLDPGTEYPVEGRck
lflhdaevdlnlf
>Protein1397 243
mrkikMTYAQPGQEGSVVSFKsrydnfvsfkPDDNAFRIITWQLAMKDHTHRYYGTIQMN
NPELKMFPLIDMSPFIRneqdtllsanswygclyfnvvkqkykrntyyllfgwdgndmfs
nkkmvdvltfdkmgapmfgypmfllkdnpdpktriiieykedaspamnydekekmiiisy
lrpenpmsegiyftyipdgtyvgfyfkkgmwrfkekvfdlemdqapdftpkqkgedpniy
ike
>Protein1463 31
hkiedyrNFGIMAHIDAGKtttterilyytg
>Protein1462 36
apttegqgaavedrSGATGSGVDANRVVAVNADAKy
>Protein1460 16
maipkTQETEILKiva
>Protein11580 38
lnakIPNNVGLSDDVKlqraletwlpsylewwndmgps
>Protein11581 45
rLQGVTINDKhieaivrmmlrrvrvkdtgdtsflmdehvektife
>Protein11583 32
mareinckivyygpglcgkTTNLQYIYNKtnp
>Protein1399 16
sfwrHNYFDDLAKwya
>Protein11587 39
mrilkYIGVFTPEPWQGYGFDENSKavlrqgnidgkein
>Protein10189 13
ELFFEFFIVYQKf
>Protein7700 38
ilgkdkdailpavnkaaqqkIPVIAYDRlfeapgvtyi
>Protein7702 21
LASQGQIKrcicrvycdgqsw
>Protein10186 30
enaskplppskcvpsilkMQVFTQSIRhss
>Protein8919 59
paggsltyeqlerapkVLLAGFEPEEESPIVFLRlrkaarknkTQVSAIAPFATRglak
>Protein832 53
mayyyanhctlkdatlpffffigdegyypqteghfisehigrNNLAVDAResf
>Protein9106 36
vskellkhykklgvkvllgtkVASVEDTGSGVRvti
>Protein8537 70
mfshlflavnkSATYSPNVCTLSVIKisfscctcnpsapivvqtigiprhkplmvftfip
lpkrngiift
>Protein13986 146
mgafelrHGSLQLGRarqpamakamtgellidamgvrfnpagyrdaatmiwritdlgedh
llevsnhaisqrrldevdpdwsaepdevdvtlsldratmvtiideaesfgplvddgtiti
esgdaavaaeflaaldvfqtaniiep
>Protein8535 55
mrgtrVQAVTAELGGERvdivlwddntaqfvinalqpaevvsiivdedshsmdva
>Protein13983 203
mvgrngvfydragrdwdatvvkvienaisvqeafwtpyrRMGRMVSNQLQKMAAERDKai
esksaehvltgtakiqeaanapkdapkTPPAPFDVARfagifaaiglaigaiatvissmi
agflaltwwqmpiaivgvmlmisapsmimawfklrqrqlspildangwavnshakinirf
gttltllaslpkgakrslsdpfa
>Protein13980 69
msnadidryydtaraagalggkVVGAGAGGFLMVYAPEPNRvrramraeglgelrfrfdh
lgstvltag
>Protein13981 149
ATIGEMAPDFSLPDQHGNTVTLAGRrghrtlvffypkantsgcttqacglrdvaeqigdv
aiigispdsptrqlnwdtkhtlgfpllsdpdhavaeafgswgqkklygkvydgiirsayl
idadgrieqawpkispkdtpikllaalea
>Protein12408 128
mnevlecfqsilepetgkdlislkMVRDIELIGTNLNFKIHVPNAKyehkealytsiihc
fearfpqlspnahfivkssssempnsvvpqvknfiavasgkggvgkstvsaniainlskl
gfkvglld
>Protein341 32
maphyskETLEFHHGKhhnayvvnlnnlqkgt
>Protein347 25
LQFHYITGFISSYKfnhfhyalffv
>Protein12053 182
madtkafnltdtikrygsqlfgfikskvglvedaedilqdvwyqysnlanpeeilsvsgw
lyrvaknriidrsrkqkIYCWMIWFTKERegelslkdvllsndtddveifmfqeefwntl
qialeelpenqrrvfiqneledktlreiaeeegvpiktivsrkgyavkylrkkldplyqd
ii
>Protein12404 185
mlpcpksphgcdvdpsgeyivgsgkLAALIPVFSFDKlqkaitdkafdgmydgipvikYE
AALHGEVKKPGLGPLHTEFDGKGNAYTTFFVSSEVVKwslkdlavldrvptfysvghlci
pggdsrkpspkYLIAYNKitkdrylptgpelaqsaqlfdisgdkmqmildfptigephya
qacpa
>Protein12051 88
nkGATPTDTVRrilsfkgvlylkhllrgvglglfddatamekftkwsaeheaqvkkrqed
syrnkrarrpmpgrrperraeseggsea
>Protein12050 134
mlreqgiiagpttptgpiadelrRYDEHMRnvhglsagtrcgrlrivqrlllskfadrpv
viaelrteelrqfianqldlrktssnaaslssalrdyfryratcsdpvgplmgvitspah
wnlaslpralsdtd
>Protein12057 287
maqlqpvpdnsnslniregnpdlkQEYNHTLQTHLNLVSPYKnknlfmfltmqatqnkiv
nydsinqlgvkrtkpvnvngvytvnssisysmpvrflkgsveissntgifktkqfintvg
nsiqtfsvgpelrldmnpteklslgfsagfnynktkyslqsalntnylsqeynasldwem
pkgfffstdfmytinsqraagfnikvplwnasiskqmlkfnrgelkfavrdllnknvgis
rntnnnyiedarvltlrqffllsftyslsktglnnaggsggmrvitr
>Protein2867 18
ALMAFPDEDVLLGCRhgq
>Protein2868 37
FALGEGTTSIGRvsrsgkapppsaarrtatsssttsp
>Protein167 32
mivfkTTTAIPSGVKaapaccglkektfcfts
>Protein697 82
TASASGDEGTPVPGGRgdlrprgrdqrrlvpargpaghrrhpggtTIYDTLVQPDESGKd
gadarrvdraqrrlrrvdpenp
>Protein690 31
stvkvnrtvllivnrVTMPLVEMPDLQGKsl
>Protein693 144
srattagkTLHEDDAIRlwtlddevviasiktkmhaispdvteglslaidmaekdykglv
iwspdemfsagadlqamlpafmmsgvsainevehelqkamlklryanvptisavrglalg
ggcemavysakrvvamesyiglve
>Protein2547 33
edpyillvngkISSVQDMVPVLERvmqsgkplf
>Protein4241 31
madlkAAGADFQTDGGKadtlfrqgqadmii
>Protein8750 42
mgrTFQESFQKalrglevgvdgmnektqdrevlekelgepgp
>Protein8754 36
sqsaaniheitrakrkdirkFLDGIYVTSSGFIEQK
>Protein10409 26
AAFLTTAGYGEAGDAGRdhrrirggr
>Protein4130 14
TVISDDIIRaiavf
>Protein4424 55
lvqgdvvgtyihglkIGVVVALTGGDAELGRdvamhiaaanpmvinpadvdadvl
>Protein4426 33
dfrNEIVNFVLRarannngknptwlsyeklrei
>Protein4427 31
maqekerGITITSAAVTCFWKghkiniidtp
>Protein4420 86
mlrNMMNSLIEHEVIKttvpkakeikttvpkakelrrALDQCPQRrgvctrvytttpkkp
nsalrkvakvrltnkveviayipgeg
>Protein8134 34
gsedlvnqagldhrYSDDVLNLRggnnevryspl
>Protein8135 52
masskTAPVNATQVSLSGTKvremlgngerppaefsrpevadiliewatkka
>Protein12376 138
mltlnrGGPVIWLSEDDATRagivdndwvelfningaitaravvsqrvnpgmvlmyhaqe
kIVNVPGSEITGARggihnsvtrivlkpthmiggyaqfsygfnyygtigtnrdefvivrk
mnkvdwlddeektegaha
>Protein12377 112
mgekygisfteeekEKFAGGSSIAIPMGNMKqflaldlkaqkavkqpgipkdtaqnelvd
wikqarlsntrlrvaikgdentkfpevnkvlktlqetnvtvfnlltspendk
>Protein12379 200
mepferGYGHTLGNALRrillssmvgyaptevgidgvlheystvdgvqedvvdillnlkg
vvfklhnrdvvnlklvkegegpvragdielphdveiinpehviahlstggklsmeikvek
grgyvpgnmrnlgdaktigkLVLDASFSPIRrVAYSVESARveqrtdldklivdietngv
vepeeairyaarvlmeqlsv
>Protein9083 226
fcrprMVTGPIATTRtrwspdplprpvrrsrcptIGDVVPLEYFDRsatsshsststatw
cygattmarptstmpsaptwaptsgtvawsrtarscarstaggstlrattEVATPYPTVE
RgrwrphtppsnatapslrgitpttsppasssprsrslSFTIEAPWQELAENGVDAAHFR
wprtvltpptsatsttpkwcpsssdttptaiaarcgrprssrrrga
>Protein9082 50
gaetcahdrGLMDEHVLLARlrrdeakallivepldgafftsshvgnfls
>Protein9084 65
gpdtngsqffvvsgpsgiglppnyslfgkVLDGLDVLDKIQSVQTGRgdrpttdvviesv
titeg
>Protein13177 135
painntetpqagarldsitanllrvngvtnltvynantnseglfeladrrtqetaltwak
tsgakyavagsvdewrykvgldgepaagitltvieigtgqvvwsgsaartgwsrEAVSAV
AQKtvnsllnsalph
>Protein13175 121
mkVLDATAGARlispaslpyeianalsarvrannhnnmakehaitayslyqsmpiqlipi
dnsfhtqvfdmattqrmysydayllllaqmyqaplltldgtgkkqgliqhaaalaipfir
l
>Protein5551 35
mgakkqptyrivvadsrsprdgrFIESLGYFNPRt
>Protein1072 16
mlrTASIDTIRhlnii
>Protein11447 29
magqkirirlkSYDHEVIDSSARkivdtv
>Protein11446 32
meppkifqqvlkIFLQWITMEIHRlqmtkvlm
>Protein11440 33
pevkLSYNSNNPANQARaeylvqmyqkslgvtl
>Protein11442 120
msttdgltrGMDVQDTGAPISVPVGRetlgrlinvlgepvdekgpikakktypihrpapr
ledqdtktevletgikvvdllepyskggkvglfggagvgktviimelinnialhhggfsv
>Protein9660 33
tkFTEVGYVGRdvdtiirdlveiaikshreqam
>Protein11119 28
eivrglisgkvkGGFTVDIGPIRaflpg
>Protein6395 15
LALESFLGNVGGTLK
>Protein11647 33
dpngavvagatvtlrASGSTSGFSATTTSRddg
>Protein2626 272
mpgvwfndpsfgttasadsevteldgingilryrGYPIEQLAERssylevayllvngelp
taeefetwrytaeefetwryeithhtfihenvrkkflegfhhdahpmgilvatvaalstf
ypeakGLNALADAVKvtlgpkgrnvvlekkwgaptitndgvsiakeieledplekigael
vkevakktddvagdgtttatvlaqsiiregmkyvaagmnpmdlkrgidkamdlkrgidka
vvatiaelqafskpctttkEGISAEVIDLRti
>Protein6051 48
mvgglaigflrpspgrvaqhidaetapvrlapaarNSAPTASPTRsss
>Protein12978 226
mkefdwvgtelakFNLETNLSPRefvgdcfslmekenndqlgvikehlkkygakivltgi
lptlnkfdlkltnltpkdryyalmeafndmliasayelrlqgidellvkhdsplleacnt
sfqvhmqttpknfvkhyniaqtlaapiialganspivfgrrlwhesrialfqqaldtrts
tehmrdrsprvsfgkgwlrksileiykedisrfrvimtgdkyddsm
>Protein12979 160
makprksgstggeiienpilsnfkdglsvleyfisthgarKGLADTALKTADAGYLTRrl
vdvaqdvvinaedcgtlrgistsalkdnediveplferivgrtslndvyhpitrelivge
gelineliagvieespietveirsvltcelkrgvcvkcyg
>Protein12971 100
mkktkvtidneklqisseilralahplrlkilefidkyqninvnkiyntlkIEQSITSQH
LRilrksgvvmtektgkyvhynidyekvnkamiavnnyya
>Protein12974 170
mrrvaiiepgdttflegeaaekyefleqndfvfdkkvvieagdstkfkpgqlvtirqire
ensilkrddlkpvefrdaaaatssplllgitksslgteswisaasfqettkVLSTAAIAA
Kkdmlkglkenviigkkipagtgmrkfnqllvgvtadgailehspeeimn
>Protein12976 59
msitsykvdeiesayskVLCIYHCKTGMSYWNYRdrisfadtigkykigdsvraefikq
>Protein12977 136
mtdkgtfivngterVVVSQLIRspgvyfeapadratgrplamaklipdrgawmefetrks
dyiilkfnrkrtvpitvflralaavsdgikespiklgsdeeilsilkdvdnnpermfias
tikqepdwdlshhsia
>Protein7047 31
gaqrwrgirptvrGVVMNPVDHPHGGGEGRt
>Protein2677 61
dhaefwgpfgrNLPEDGLATERqtetmgkaskysllareenrLSQDDFPIRefyrewerh
t
>Protein2670 28
meggepvvlensegrrTTPSVVAFSKtg
>Protein10230 261
makqityhdearHALEAGMNQLADAVRatlgpkgrnvvlakSWGAPTITNDGVSIAREID
LEDPNEAIGANLVKevakktddvagdgtktddvagdgtttatvlawtmvreglrGEIAQV
AAISAADAQIGEVLADAIDKvgkdgvvtveesntfgmeldftegmqfdkgylspyfvtdp
drqeavleepyilfvngkissvqdmvpvlervmqggkpllivaedvegealatlvvngea
latlvvnkirGQWYPIATSRw
>Protein10232 41
iglevqdldegkSQVAHGETVRetanmisfmadvigirddr
>Protein4634 99
nrqlaerMAEMAEIRaagpfartsfinpltgeteqfygvtryadvveiskrphdfcsgkg
avsvpdmpeealnffgsfinmddprharqrgivarsftp
>Protein4639 33
mgvyigqstpiydrETGEVTYGRvppgsvvisg
>Protein2494 35
rsdvkGDYTSYGANAAAAPLADNRvrlsgnynlrs
>Protein10532 59
FVCCESEVAQINDFRTTTVAGIPLLIVRwsrfddsALVNSCSHRwskLVEETAGNARkv
>Protein570 86
wgsagsagfkgsrkstpfaarLAAEQALKaaqqlglqdvelfvkgpgpgrenairavqam
glrvrsisditpvphngcrppkkrrv
>Protein9879 25
tadtakttaegkVTASTDAQDAFKk
>Protein4090 45
YGTETEIAEVWAKpeltpsknlnfshpgkdpenpyapldipvnel
>Protein4093 54
mgfrgskkNTPYAAQMAAADAAKvaseaglkrvdvyvkgpgagresairglatn
>Protein13762 253
megrMTVCNMSIEAGAKAGLIAPDQTTYDYVQGRPHAPTGEAWEQAIADWSQLATDEGAI
FDKeitldaaeirphiswgtnpgqvvpldgvvpdpasfddpteasaaerALEYMDLKagq
pmkEVGVDVIFIGSCTNARiedlrAAAAVVAGRrvaaglrTFVVPGSHAVKAQAEAEGLD
AVFTDAGFDWRepgcsmclgmnpdtlapgersastsnrnfegrqgrggrthlvspevaaa
taiaghfaepadl
>Protein13763 84
mapkgeihvftvdaakENEINAFAKkvikqfgyidilinnagfalgkialkdvkmedfkl
lmdvnvwgvinhtkafidvllerp
>Protein5943 29
GTVEWFSDAVELVRspqreghrgvvlrcr
>Protein13766 140
mhrYIPVLAKwagfkkigekivehrarkygvskfgwrrfvngfldllsitfvgkfskrpm
hffglwgslfflvglgisiyliiskiidsnfaltnrpgfylaltsliigmqlflagfige
lisrnspnrnaylienktgl
>Protein13765 438
msipaseatggsddeaasslevggvagrealerltnvvsrVAEQWQPARgdesfeivrrr
lfqpidddrqaardaaaeafgelyrsqradfptecteiayvdriktaypihpevfdrlye
dwstverfqrtrgvlrlmaavisslwesddrsplilpcsiplmnprvnnelagkltdhwg
pvidadvdgpnsrawqidreipalgqhhatrrvartiflgatpnvghanrgleierirlg
stfagekpgfvadalnrLGGQAPYLYVDRnrywfdlrqnvnrtarddasallagdkqevr
deiirrlraergdgefmgvhvapsatndvaddanarlvvlgpdaphiakatkspaleaas
tmldhrgnsprqyrnmlvfaacdqrslegleqaaadylawsaicgrveelnldahqttqa
ktrrqqsddavglrlaea
>Protein13769 51
mrTAEVYVKgpgagreaairaldatgikvlkitdltpiphngcrppkhrrv
>Protein11941 19
mldkvpvkLWDMMEMLRKg
>Protein11944 87
mhkaidrlnienlivigiwntdkRYREYLPEKiynnlsktqrvqlkleysgkpisddylk
fivdelnpfiknqylqniqiasigigg
>Protein11947 46
mkvnkeanryirQWESEKISIENGRwgpfikfgkkmlklgknkdgq
>Protein4894 10
IMIIHTNSCK
>Protein4897 35
mahrgrlnvlvntlgkAPSMLFAEFEGKkksdlsa
>Protein4893 28
NNEAAIYPLRvsapwwrpeswvrcsast
>Protein4892 34
akYIQQTPDVPPEYSFKetldswkvmvevkdrpt
>Protein4898 188
maenlipseiikLGNEINAKikqgekiynltigdfdpkifgippelteyiidayrkghtn
ypmangmlelrsvlskyissklnltystdeilisagarpiiysiyktiidpgdkvifatp
swnnnhychlsaaqkielevgpeqnfmprasdiapyikeatmialcspqnptgtvfekdt
lleicelv
>Protein8744 54
tsqssllkALQYYYPTVFPAYHPDPSLRgrqvtrglapgkknvpvgskdynkas
>Protein8746 35
mhaeethlllalddderkSLLGFASAVSAVRnpek
>Protein14010 112
mvssdaqalrTSAGNISVQGRtaggvagmklakgatvvgagpvgphavvlsvtdgqtaka
tdaaeipvkgratggvrltrfrdekrldwawvgpedgrlvvvgqednparpd
>Protein8740 37
ekraqqivedakgtakveadkvvagakAEIDQEVERa
>Protein1660 132
wtapstgnlrlstsgssfdtvlsvytgtdagaavarAQNDDDPTSYTSEVLVPVKagvty
rwavsgyagstgavslnwnlqpvqcsitnsnpcsarsptatpsltsptlpgtaTPDAHWM
TEARyrgqkvva
>Protein2275 222
mdteqllelrerlhleddvseadlaggdppylrFADDSPEHRylmerrrgldgplpartl
pvrrglgsveegtwnellagshgqevsttmaftrllrslardpvvgdrvvpiipdeartf
gmdalfrelgiyaakgqryepvdhhlllsyveksdgqivlrrevrwadpggghhrgridg
vmdrrcnglchhrradaavlhvlfhvripagVVEIPASNIKk
>Protein12494 274
mgvisdlglegvdlavevdpdsnlaeplnselspltttsssgastggvsvpttssdqals
glhgsgapnsvrsgglnnrytfasfvtgpsnrfaqaaalsvaetparsynplfvygsagl
gkthllqaiahyvsenyptyrvrYLSTEELLNEFVDAIRnnaqpdfkrryrendvllvdd
iqfmegkeqlqeeffhtfntlyeanrqivlssdrppdsiatledrlrsrfkmglitdiqp
pdfetrlaivrkkseqsefplpgevlefivtnit
>Protein12836 250
nerakkanlhnkklrDCRFHLNDEAPAKgkelfvakqnettifitegdsasgsitkarnv
etqavfslrgkplncfgltkkvvyeneefnllqhalnieegleelrfnnvviatdadvdg
mhirlllmtfflqffpdlvkhekvyvletplfrvrnkkdtiycfseqekqeamlklgpkp
evtrfkglgeispdefgqfigsgmrkqlmrveegehiqqlleyymgkntperqefiinnl
kveldapven
>Protein5760 33
ivkfteqkDGSLTASIQKylvpgqedacskceg
>Protein13316 40
dwkpgdrVIVSPGMSTEDAKakFENVEEFKPYLRyadapk
>Protein1449 26
slhdalpiskGVLLYGPPGTGKnvig
>Protein13743 103
mdippldrllacdeirnlvaryaiatdardldtlvslfvddvnvgrlgtgrdalrASFDQ
ALRgigrsflfvgtqtidlsdadhatgqvyckaeiqdgdrwih
>Protein1445 70
msknlplydeparLYCPAGVYEVVTLAGEQRlqinaqncvhcktcdikdpsqninwvtpe
ggggptypnm
>Protein6492 406
mfnnngltigrVTQQNVSGGVKftpgimdqptnpqfsipsgtidlftkdfkypqvfranf
gydaeldnnwglgfeavytktlnniaytninsdatitntwtgsqdnrdvygrksiiprys
diylasntskgatysftstvskrfnfglnanlsytygdayalneatssqnssqwrgqlnv
dgrnnpvygrsdfaighrvvgtldykinwtknklfgttfslfydghsgqpfsyvlggsaa
tnpnneagstgrnrsliyipknqsditlvdytsnsttvtaqtqwdnlnkyiesdpylskh
rgqyieknanwgefanfldfavrqdlgiklgnkvhkiqlsadifnfanlinpewgarysv
pgefnyfylyqleklvadpangnkvtkptftyrrgetsgkdaqdvs
>Protein1447 262
mannnrgnsrGGDDMSLReqrvininrvakvvkggrrfsftalvvigdgagrvglgygka
grvglgygkakevplaiqkgteeakrtlikFIHDELMLDGNSRLNLATFVTTWMDDEAER
LMSETFDKnmidkdeypstaeietrcvnmvadlfhaedlsetdatsatgvstigsseavm
laglamkwrwrakreaegkdtskpnfegkdtskpnfilgtnvqvvwekfckyfdvepkII
NISSVNGEKGQAGQTNYSAAKa
>Protein12146 191
mapgtphssvpsrpdrstsahqdariddllaegptlsleffppktdrgvanlldtvdele
dlnpdfvsvtygaggstrdrtrDLVVSANADRnypvmahltcvghtrselaelledyaas
gvrnilalagdppadgspaggdftyatelvelirevgdfsvgvaahpethprspdrasdr
rhladklevad
>Protein6538 33
kapeekarGITISTAHVEYETANRhyahvdcpg
>Protein13910 195
mgcqksianniieakadyifglkgnqktleeeaihlfshtaisskdetfdytgnrietri
csvlndlnlldekenwpslksiiciesireignkkssetryyassaiktakefngyirsh
wqiennlhwqlditfcedasrkrkgnsaevfsalsktalnilkTNSNDKQSLANKrykaa
ldenyllkiinfscv
>Protein8937 42
mavarAAAEEAGLPLYRyfggsagmqmpvpmmnvvnggahan
>Protein8930 24
TIHITHYKhhkqlttyprseerrv
>Protein8931 221
dctdargdrwtepgffqsygpftlkswihdsqlsivkNPFWPGTDAVPQPKvdevvfsml
detaafseyeagnldstsvpladidrvkadpdlskqsrltltcpssttrprtcvpptmas
tarrrslmmracavpcpwrliaTGISADQVDYVLMGQVLQAGAGQITARQAAVEAGIPLD
VPATTINKvclsgintimladlliqageaeiivaggmesmt
>Protein4437 57
gdstgsvckDGVVTTAPGFKeayklfvetgwnsmpfspefggqgmpavvsmavnetw
>Protein13917 120
mrapgrrEVGHANLASRslkqimpdnfpytvrivsdilesngsssmatvcagslalmdag
vpvksgisgiamglitedgktailsdilgdedalgdmdfkvtgtrkgitgtqmdmkidgl
>Protein11928 147
mlanllkydtaqggycgkigenlhtveagegsiivdgkeitiyakpnaaelpwgelgvdv
vlectgfytskaksqahidagakkvvisapagndlkTIVYSVNEKtltaddtiisaasct
tnclapmadtlnkyaeiqsgimstiha
>Protein13964 232
mshsnpandqsrgrkATSSASASNTDPLTARqrevldcvidsvstrgyppsvrEIGTAVG
LTSPSTVHSHLATLQRlgylkrdstkprAIEVHTDGKadvaerrpvrhvplvgsvaagtg
viaqeqieemlplpadftgdgdlfmltvrgdsmvdagifhgdyvvarqqttadrgdvvva
gipgeeatvktltthstkgttltpanatmspmnfppgevvifgrvvtvlrkl
>Protein13967 131
ikINAITVPADSGDTLAQRfaarAGAVDGQDGFEGFELLKPTDDRTTWLVITRwrddesf
nawvsspafgsghqsdakpagdqagtghpggetggrpgggpggteggapppvamsaelws
yvpaggstgga
>Protein13962 220
mkLILLGAPGAGKgtqatficekfkipqistgdllratvksgsklgvklkkildsgnlvd
delvikmvqariaepdcangflfdgfprtvlqaeairaqglkldylleiqvpfediierm
sgrrshpdsgrtyhikfnpplvegkdditgeplvqraddhidtvtkrLDVYRQQTRPLID
YYSAWVRwspkeapkyrvingvgtvdeirqrvlaafeqsv
>Protein6232 31
FVAGMEVDLKqireqgkqasiislagiafpf
>Protein6231 34
YVPLSETIRgfkmivngecdhlpeqafymvgtid
>Protein6235 57
INQANEDGGVHGRedrvrgrkgkrqrldqgpgsrpstrrtgrgvcpparhvghlrsd
>Protein3355 313
edlgnglkaifeieyglsldssgggaaagqangagtsttwwnrHSYVGLSSASLGTVVGG
RldgvrygifnkYDAFAGGNIGNFTQMTGQVDRannaiayispsfsgfnavlaysssign
snnlglaaqeggaatgrdsatvpsaatlggnagdatlytanlnytngglslsadyeyinf
yggnvdsaytaakghddaqvylfagsydfgvvkVAALYDRfetstnswgrAAGLGDADIQ
SWFISASAPLGKflvkatygetendnatygetendnakeskgtkAIVEGGEVIESLRdrv
lgrtvaedvlhpe
>Protein7727 41
mvdkerSEVWDILEEVIRehpvllnraptlhrlgiqafepv
>Protein3707 87
mtengkpqgyavkIIAAVFAQAKIPYQFVEVPLARamenarttkSYCVFPVQRaqnieae
yqwvspilvtrsglfarsdfneqlitl
>Protein7722 32
dagktttterILFYTGVNHKigevhegaatmd
>Protein9346 36
pqhkhtttkkkHQTPQPTHKqkitnmttkhtphkqs
>Protein11729 109
mvseipvpshvlstvsraiahlsnrSSQDSGELEGSRispraaialirvakasamthasq
vggfgeqgqvlqvdhvravaervlrhrgndfgdeqelknlinqafsnas
>Protein3611 52
vkkrygagiraealddiirdsyvaaleqtqlkVAGFPNIVPISFAEGKdief
>Protein11676 36
mgelhleiivdrlrrefkVECNQGAPQVNYKealfg
>Protein11677 20
NTNNAIGSEIVPKfvcrvrg
>Protein2806 53
mgtlgkegglsstrpalidrFLQDATEVDVDALRdingefllgsimehieeaa
>Protein2800 117
pwydfpfnegklcpkgvkrYLQGSHPDRlldplerdpsspggfrkitwdarwvpqdhlgs
gtrpngrrdpshpghlrqgTTDLELNQSIKQAINSDAVLSKlllatdgpanslvvtp
>Protein2801 65
nsfgakgqlevgdasytifrlaavdgsatlpyslkvllenllrTEDGANITAEHIRaign
wdena
>Protein144 79
QTLPGTGATGDGTTGPGTAFRrpsrrcrapgppaterpargrrsaissrcwpttrrcsss
rprwraptstastssastm
>Protein12700 127
mccgetleereagdaeakvasqvrGGLAGVAADSVANMVIAYEPIWAIGTGRTATSEDAQ
AMCAAVRSVVSEVAGTAAADCVRIQYGGSVKpgniaelmsqadidgalvggasldpddfa
sicayrs
>Protein12707 177
prsvydeakryaesliaayvreglnggiirIFNTYGPRmraddgrvvtqfisqalegapl
tvygdgsqtrslcyvsdlvrgfvsmvdsavfgpvnlgnpheltvleiaelvialvgssst
ielrdlpeddpkrrrpditrartelgwspevgvvdglsetvewtrrteidedlraav
>Protein12706 111
mtsirSHFAPDNIEGIKlgdevyfhvtnleqdwdvphgfavkgannaellimpgetstlk
wvpdrtgifpmyctdfcsalhqemqgyvrvspagsnaaltfslnkpvteak
>Protein10398 39
tgrrkssvarvflkkgsgkitingkDIQSYFGRetsimi
>Protein12709 203
mldeetgyiilstftqdagknvqnalqtlkkENAGLKYLIFDLRengggllheavevcnt
wlpggqivastrskskdrdqyfktrkagidesiklavlinghsasaseivsgtiqdldrg
vvigqlsygkglvqntkdvgynakvklttskyyipsgrciqsvsydesgaavkvpdslrs
efktkngrkvydgggvtpdvegk
>Protein12708 156
msdhsvprdqlrkiklfegcspqeldrIDQLSDTLDVKagtvlaregtigkefavivsgs
atisregkelatiqageyfgeialldgitrTATVTAAEDSILEVLDRRsfrSLLDEFPLM
SRTMLLGLTHRIVELTDENEQLRsrlrhptegdaat
>Protein10390 28
YLVVDDTWADLLAGResrsrvwsrcvrr
>Protein8738 55
npktgtvtpdvatavgefkggkveyrtdrHGNVAVPIGKasfepdaleanlaavm
>Protein8733 35
EYNVYFFYTGSIKyyqlpmdrtsrfsyyqpgfrpg
>Protein2823 33
ASYTVDTVIEAPRdvvysifadrenngdflpis
>Protein4403 83
TDIEESLRGADMVFITAGEGGGTGTGAAPVIADVAKvdgcthhrcghpavhlrgasplga
grpghrqaegegrhphrhpqrpp
>Protein4401 153
apidvrrdgfreedlldnqrasslkgdialhfrpgkdweistayrVGSGNSVYQGSERya
lrnffqhyvkaeiqgknlmvrsymsqtndgdsynltalgaftnerlkqtsaawapeyvgy
yaavnlalakLTNQNPSFLSDEVRslaqigrah
>Protein4778 94
alaecgvtgltvtevkgfgrqkghtelyrgaeyvvdflpkvkvevvvktgdvdrcvdaiv
kaahtgkigdgkIFVTSVERvvrirtgeqdesav
>Protein9556 135
kgsqtesnlkeafagesqanrrylyfaqkADVEGLPDVAALFKSVADGETGHAFGHFDFL
APTGDPATGEPVGSSADNLRsaiagetyeytemypgfaktardegfedvaewletlarae
kshagrfgqalesis
>Protein9068 33
ADVVYGSRflsggahrVLYYWHSVGNRflttls
>Protein13031 82
sergvgrtrpasttpntndnstedhpvltqavpnparhpqvrwrstiagdvsdkFEDKGN
FNFLTLAMEKqlldaadtkaae
>Protein13151 228
mdilkdasstaiygarGANGVIIITTKkgasgamtinynttvgyknatdlvqmansseya
nyvgqatgnsvtnpgfstdwydqilrgawyqshglslsggsdkmtyflsggyiedqgivi
dnkfrrlnlrtnldfkinkmvktgiitnfsninnktvnlgtaynnayraapiiqakengr
ygntssyqnvgnpildiennnarsygnriqatgylevkpldwitlrss
>Protein13150 171
metglldglnaaelaglisvftyehrSSEPPPEPRfpnsilrrrfrqieratrqvneaee
aaglpqtrgpdpgmvevayswvagagladvvdedlsggdfvrwirqlidltrqiaevtdr
pglavtaraavdglhrgvvstmtelefetglttdaaaadrsndtasgsppa
>Protein13159 239
msilidkSEWIGPTLKgqlklpiasnligysgsfnqqdndiptivtdelpktldmpmwkg
nfivekestisadlrnindentlypkanlfgtfsmkmgaeefknslkgniaktlqnienv
lkpankeysfgltgmnfenwnmepyslpeekykankidvskanltlgnksfpladattky
viedgvekmaltftvtsgkskmgftiwaqlkgdsfvfdhieddfielncncengqtygl
>Protein13158 163
mekFGYTSPMQVPRltkitlnmgvseavsdkkVMDNAVADLTKIAGQKPVVTLAKKPIAG
FKirEGQAIGCMVTLRgehmwefldrfitvalprvrdfrgisgrsfdgrgnynigvkEQI
IFPEIEYDKVDALRGLNISITTTAKtddeckallsafrfpfkn
>Protein6003 189
ntkikdfsttaykggkYVDVTQDTVLGKwaifffypadftfvcptelgdmadhyaelkam
gvevfsvstdthfthkawhgssdtigkiryamigdptgnisrnfeilredeglanrgtfv
ldpdgviqvmevtdgviqvmevtaegvgrnaaelvrkakaaiyvrqhpgevcpakTNNNM
GGSTNVVLR
>Protein1056 30
rFTFGSFSTVILRvlqfhhlkilnknslii
>Protein1059 44
aieeqtgfsidrkHISIEDQHLRtlgahtvtvqphndvafpvnv
>Protein11422 32
asvvqvrVSNSFGYFLPAKlggfygqaqiypg
>Protein9601 49
mckllfqfrvsdrYIQWICYIQNVLQLVDRrligsaiipeteiftfcrc
>Protein11428 32
lnwgltlsnlgskISYSSDATQKdfipanlgl
>Protein9609 56
msakgtlklrainvndsvtkskfdnlygcreslvdaikrATDVMVAGKialvagyg
>Protein1358 16
TSSWNEAKrgkekdlt
>Protein11600 40
ggeiteeiaqiiedspieqveirSVLTCESRkgvcakcyg
>Protein11607 30
YYGGNAIVDDIEDLARqvlrglpeeallrr
>Protein8898 113
yangvvnkfkVTDIQAGFDNDEAKllgfyaqkGLFEEYAAFGRghghdlasfetyhqarg
lrwpyhqarglrwpvvdgketlwrfrLCQQLVDAGTFKrlnpakrpnsflacs
>Protein12952 25
mvlvgevgfststdkSGVTDIKsnd
>Protein12953 47
mavyavsfattqfnrlldqfangrkvsllirrrETQTFITIKglngn
>Protein12950 285
meadvdgligagrHERSSERATWRNGYRDRsldtrvgtlnlkipklragsyfpgfleprk
mvekalvaviqeawiggvstrrvdelvqamgmtgiskstvsklckdidervhaflkrplt
gewpylwldatylkvreggriisvaaiiamavntegrreivglhigpseaevfwsdflkd
lvrrgltgvklvisdaheglkgaitrvmgatwqrcrvhfmrnalsyvpkgqntvvaaair
qvflqpdqksatqvwrqvadqlrtrwpklgacmdeaetdvlaytg
>Protein7063 32
EVIYLNDSAVDPDLTNSKcnywhfrfdadtsm
>Protein2651 46
AQFEQLTKricstapsspsrmssrtrasswrtsitlswlvvqpvcr
>Protein2653 30
mkglldlfkqftpdvhfdaikIGLASPEKi
>Protein2658 33
qavikalqrhpakNQPLHADFLRvdaahklvmr
>Protein14076 160
mprPFLDTTPNALTRAFEWNVATAHALTRsavplmmedegtgavvnissligrvggrgfv
aygtgkgalshwtrmaaadlaptvrvnaiavgsiatsaldivtqddglrTAVEDATPLGR
igepeeiasavlflaspaggyitgkiievdggaerpqlem
>Protein14072 305
mgawspdsktrVATMTDGDFRsterSVTVADDDSLSIRFTPTDGEARelrapvsvsagti
vdgslmsaaaldefltaaiarakaegvlwsihlkatmmkvsdpimfghavraffpglfae
ygdvlaeagfnpnnglasldaainnlpvdartsvesalaagyaagpelamvnsdkgitnl
hvpsdviidasmpamirtsgqmwgpdgesadtlavipdhsyagvyaeaidfcrangaldp
ttmgsvpnvglmaqkaeeygshdktfeeygshdktfeiesdgvvevlSTTTGHLIYKcgg
idkrt
>Protein14071 237
STAQATPDAVMLIDEAAQATPDAVMLIDEADTKltcvqlrdaalstaaglaamgigentp
vtwqlpttidavvtslalarLGALQNPILHIYRerelgvairrtrpelvivpgewmgtdf
eamtagvldslegddvdgaarpcvlsladgrptgdaatlapfappddpatavrWIYYTSG
TTSEPKgvrHTDATLLAGGRglaaavdlgaddvgsmafpyahiagpdylimclhsgf
>Protein6615 35
ldiqkaattnngtkNPIFTGSLGEYRgvvlhkhnk
>Protein6966 44
isakDHGEAFLTLETGRavafmmddallygemakakkpgdwivt
>Protein5522 23
msidqntlkQIIEQVVRemsgea
>Protein5520 50
geitelisditeqtnvlalnaaiqaasageagrGFSVVAEEVQRlaersa
>Protein12610 272
mstaqtndhattdpldftgsvvlvtggsrgigrgiteaflshgaavvicgrSEPEQLPEA
Rgrtarfvaadvrdaaavdalisdieaseghldvvinnaggapqvdaaevsprfheaiia
lnltaplhvaqranrvmrtqdaggsiiniasvsgvrpspgtaaygaakagliglttslav
ewapkvrmnaviaglieteqahlhygdeagvaavaatvplgrmgnpadlanaclylaspl
asyvsgstltlhgggerpafldeaeptapgna
>Protein555 32
erLAGEADPAKlerafgdmkdrfgsttyamqs
>Protein559 57
agdlnareryiglkHYQLGTVRlghidspfknaedsvdvfndmahldmdnfitgqtr
>Protein558 171
atdrwpihrqppafdtlepkAQMFETGIKVLDLLTPYLQGGKiglfggagvgktvlitem
inrvasnhggvsvfagvgertregtdlliemgetmlggtdqsvltkaalcfgqmdeppgv
rlqmdeppgvrlrvalsaltmaeyfrVGEGALLIKvetggaaaepaaapaa
>Protein3296 29
heedeqvkirkearEPLVAMHISNRihmn
>Protein13708 143
maitknaraytggkynltfdgqtdagwikSVEGGNATADVVVEKmgadhiarkhlatvky
edisfqcgtgmtttfydwintafnhtsndagrrtgainhydydynllsalefrnglitef
gmpaldasskdaalmtvkfkpei
>Protein5968 55
hawdlatatgqnndlapelsaqalvgarHTIQPAFRtedgslfgpeqhapagann
>Protein7114 28
makLSTDELLEAFKemtlielsefvkqf
>Protein13700 42
mdatafalcrdqkLPINVFSIFKagalkrvvcgenegtlvyc
>Protein13701 185
kitkAMEMVAASKmrkaqermraarpygekirrvagnlshalseykhpflskrdevksvg
vvlitsdkglcgglnanilrlvvskmkeldaqgkkyqatcignkgfgfmqraggkivshv
tglgdtphlekligavkvqldaymkgeidalyigytrfintmkQEAIFEQLLPLSGDAVG
SSKnk
>Protein13702 75
mfrelheevgllpehvriiartrdwlryevpdryirRDSRGFYKgqkqiwyllqlvafdn
qvnlratnhpefdaw
>Protein13704 479
mrAVLGLFEGVVTGAADGYARiagkpactllhlgpglgngfanlhnarrahtpivnivgd
hatyhkRFDAPLESDIDAVAGAVSTWVHRSMTPESAPTDGARavaeamrspggvatlilp
advcwlestppaapvmpqppaivpqevvdaaaralrSDGSSVLFLGGRtldergqraalr
iaaatgakVFGEVFPRvqrrGAGVPVVERltylaefaqmqlgdatsmvlvdvpepasffa
ypgkpsslvpegcavstlatgtddavaalealadalgapddvpvaeagrperptgeltie
svasaigallpenaivideaqtsgifnqgatagapphdwltltggaigigvplalgasia
apdrpvlnlqadgsamytlqgwwsqaregtnvttviynnssyailrmelarvgadepgpq
algmldlarpdldfvqlaqgmgvaaerAQTAEEFTEALERalandgpnlieaivpplgl
>Protein5967 21
miqqesrLVVADNTGAKeilc
>Protein13706 304
mkdlyiaagiskqaiykyrlrqeyissvskevikVCNKIRKNHKRMSCRKMYSRvkntmq
vgrdnfeqigfsngfklqivrnkhrttwatklaifdnhlegkvfnglnqalqsdifyfdv
agksyygvciidvysrrllalhvsktlraeqnvvalrkaikarngltfkgcifhsdrgtq
yisqlqialikelemtpsmcklpqenayaervqgtikyeylnpemiteeniqrkimqilw
lynnerphsslgnrtpveyeqyissldekdrpqmtvykwshplltempvankkekrskke
ksqh
>Protein11967 467
migfkELKQEVRisnedillkpivlesnslklnevqvkakaplsrekndttefnassakv
lkdassedlvskmpsvtiengqikaqgeqvkqvlvdgkayfgsdptaalrnlpaevvdki
qvfdqlseqsrfsgvndgnttktinivtksgmrqgqfgkiyagygfeekyqgggnlnyfd
gdrrisiigmsnninvqnfsseditgltgnadrgggfgrggggrgpggfgggnqdftvps
qgglalthavglnysdkwgkkteitgsyffnisdnniqeqitqeyfntpieiyksnnqsd
qknanhrfqarfeikldtmnsliirprvnlqsktdqtnnlsnttlatilsnqsqslskqt
nnaynlnnmlmwrhrftkparslsiewnagyapkksesdlysrnqfkellkdsldqians
ktnnlntsvqfeytepisalsqlvftarssfqeeesdkktydfvsid
>Protein11962 144
msfwkKPAESAGYLSGVAFFEGFSNEDLARVASLSGELKvgsgamvidqgdtgvdcyvim
egtasvrVRDEEVATLGSGDMVGEMALIDHRPRTASVVATTDMHLLRfnsrqfrQLLTEM
PKaeerVMTMLTERlraeggpsne
>Protein3742 73
maankipgvrAATVHDVTSARlarehndanvfcvgsrFVGHQVAIEALEAFLAARfqggr
haprvaklddllg
>Protein3743 17
MPTIQQLVRkgreiika
>Protein14016 55
vsgfgitvsywkdeesirnwkSHAEHRIAQETGKTRwyehyitrvckversyslk
>Protein4375 56
vggktkgveqvagqyrkaglrsvtthyylgarHELLNETNRdevtadviawfdahl
>Protein4376 149
mksqyrhlgigvttlvvavallvagcgcspapvkpkaegsgcsglkSTIPAGTWYGGVKs
asttktisfdvvclfngpfdvvclfngpnavaaaiedgkdpidaqdfyirnqsavgrEQL
QDNQSQRkqqmqkelmkenkpiapfdqkp
>Protein5706 31
dtfyfdahrllrTHTSPVQIRvmeqqkppir
>Protein6927 33
laqkYTGADYANPIGSERvivrigvdhlhkngi
>Protein6923 42
phtagryntkrfrkaqcpiverLVNSLMMHGKnngkkllavr
>Protein11636 43
EWIVETPLQPALEQAIRdnfaqlangndhisvavrssataedl
>Protein11637 95
nkvankgpkklakgakitkaylesidphhwfdiglasdetaqqlenlhesleqtrkdfdv
afeekkkkLTQGDELPPGVQKmvkvylavkrrlqp
>Protein9479 15
SSTEVTGKrqrksas
>Protein11630 58
qggkyvprALLVDLEPGVLEVIKsgptgtlfrptnfiasqsgagnnwakghytegael
>Protein11631 33
ghvpirirftgsrLFTNTFGKtsvglvyrfdsg
>Protein10617 95
mghielaapsvhiwylrgtrSWLAYLLSGTEPKeefkakqlekviyfaanlvvtvdvdqr
hedlqsleadylaereeinkelelelaechteles
>Protein9477 69
tseedlrALFAQAGTVKsallikdretgkskgfgfvemgtpaeaqkaitmfhnkeierrn
ltvnlarpr
>Protein4216 20
mptgikVETPTQTEIVIKgi
>Protein11639 45
mvsatdvlrLVYDIEDPSDRmmrsmldhqfniddamtveldtlgv
>Protein10945 30
mphktsrgkaalarLYVFDGVPPQLQTKkk
>Protein10942 31
mkALYPTDTDWQNEFTRqqipigktnsldal
>Protein5030 119
mgpdaslidaiavteprkaslyfdikrNTLDDGPGIRsvvffkgcplsctwcqnpesint
gyelsydaekcischdcadacpeqaidlsspdkiirdkctqcfkcvdvcpsgalercgn
>Protein5747 28
makLESAAVSRieiertrdkvrvdihta
>Protein5033 31
alsksteklssgyrinrAGDDAAGLTISEKm
>Protein1853 17
PNLLLHLMGGKtlkklf
>Protein12532 255
ysplktekvnfqtggiiswntgidlipgkvyywrvrpevnasnvnawryssfiylpnask
gwnqshyfqfikdkfegkEIKEPARVFDYSDELVDFKvlncyvelprlyyrpqiflkdny
ymdyrywelrdnvssvlvsvfnpvngelwknktgrdygsdgtlgnvnyenatffqfetnt
kenrsdlinflenvvtddavvvlhtlrqfnhsfypeewesdgavniysvlnkygatqvne
lktkgsmpyilvyrk
>Protein11853 128
mlnltlkvwrQAGPESTGEFATYTTKvaddasflemldyvnedlidhdqepivfdhdcre
gicfdhdcregicgtcgvmingqahgpqkICDAAGIVRstkmkdlteaemdrlrdqvgkf
svegdlrt
>Protein11090 31
ngrNPQTGAVIKikakkvakfkagkelsakm
>Protein11091 24
mgrAAVPSGASTGSReaielrdgd
>Protein11095 29
HVPQTDARrprlpaplgdgqptpevggvp
>Protein7524 15
mrLDLPAGVDIEIKl
>Protein7526 57
gteandglvgecsshfgkvirddyphnhadainhtfgvrGLFTPDPVEVYRghanrl
>Protein7522 139
eearlvakrqaeeeaarQAAEELAARqaveeearqaaiaaasqskdprdkklavpksgvl
kaekkeespeakakreaeqakqraaeeakrkqeeilrreaeakarqrtleqaqkiaaela
vrsevkvedvplarglvgs
>Protein13943 118
sarrgdwargpepcktvefpfgallrtirssievsvafdvgdrvvyphhgaaiivrketr
EFNGEDAEYLVLEVKreetrVTISVPSAKvddvgmrppisrdevedlfdllakrdire
>Protein13941 218
GHALELARrgrsdrpsnlahrqrrqpgrehpahpragrrdsgeglrppggagalassvgs
fnplplesdepsdfergapahgnvgqqggrrnrgrsghrsrpcagagpprrqgdrerpgq
lgarrghrqggrrhggadrrarragrlqlcqrgrlrsggrdgcagdrylraarhpgqqrr
hraglgdlehgrggfrlgdrrasqgclgpvqarsgala
>Protein13944 44
ttgasigtvrKVVDELVASNKvkSLGADPNHASRgrapnlftta
>Protein13945 52
mpspldrpnivgthpdtgeevirrpnyqdpfaglafkIATDPYVGRlaftra
>Protein6213 330
mdikleegvllqetvitalgisksqkslgygiqevsgseitnanttsalealsgkvaglq
tiksngsagaptrvilrgpstfngnnealivvdgirisnaenhserSLGGVSNSNRgmdi
npndiasvsvlkggaasalygaegangvilittkkgrntdgkinvdfntsmsfssynklp
klqnnyvqgtggsykspatgqsgswgpkadtlfwdgvsnafdkrgnivgksnpnakdkfv
pydsydvfqtgatynnninftggskifnfkvsaghlseqgitplntfartnlgtaigsdl
idnklhigaqanfsnsggrriqqgsntsgl
>Protein13002 75
mtlqslldergrelyweghrrtdlvrydqlttstylwpwkGGVSSGTAVDSKfnlypips
snlsanknltqnagy
>Protein13001 113
mqdvlfsksdeltkatrEFLEQLKqlskqsgsdtfnakmireqlrmnpgnlkrylselvr
ygyikangnryrkgsyeysivkmdeyealksqieqhlqsilqtirdhiakkgq
>Protein7296 33
tikegcgyriqvkfrVQHEIVSGLKyenkvykg
>Protein7294 44
fvatyrasdflaslantdgprHLGDDFEMVQDAFRrfaedkimp
>Protein7299 63
WLGGTLTNWKtisrsikkidefektlqeaeelethtkkeilditrskdkllqslrgirni
gag
>Protein13490 152
manthelsqaaydrLSAELNTLTSSGRleiaekieaarelgdlkengdyhaakdeqgkme
arigqiaglledavvvgddgpidavrtgvtvslryegddeidrylygsieeqsgdidvvs
ptsplgvqlggkkvgdtvsftapngnvlnvei
>Protein307 29
VGTALGGRasvgsgharsgpprracrptp
>Protein13493 147
mkflkwlgvilllliivyflgpkpstpnytkdlptvpadataleyyiktneskhklkpdn
earivwfndslktkteyvvvylhgfsasqeegdpvhyefaqkfgcnlylsrlqahgidtt
eplanftaeglwnsakEAYAIGKqlgk
>Protein13495 102
merekvkKYWQAQFHPQTETPQTTVYTWKdsegtihyashaddkkakemvvdtrkisrle
plpppketkkeqdkllimemreelirnrdkmqkakekqimde
>Protein3193 37
alafkvaahpfygqltyirvysgkASSGQQVLNSTKg
>Protein3197 93
vadnsgakevlcirvlggtkrryasvgdkivvsvksatpggvkkgsvskavivrtskeir
rkdgtyirFDDNAVVLLSATDEPRgsrifgpva
>Protein3196 28
madailagkEYAQSQANAQAKaedvkea
>Protein2321 31
alyarLNEYGFIETPYRrvvdakvtmdidyl
>Protein3998 32
SMVLPEFIGLTIAVHNGKqhvpvyitdqmvgh
>Protein3991 61
mgrAPAPSGASTGSRealelrdkdpkryggkgvlkavanvnsdirellvgrsvfdqsaid
r
>Protein12721 94
mklqikvnpttgviedarfkTYGCGSAIASSSLVTEWVKgktldqaaalknseiaeelal
ppvkihcsilaedaikaavndykarhlntataan
>Protein12722 218
msllawsaavvavvalgvgfdrwfgardrlgsaearASPVLAEADGFNRadqegltrpdn
pdfwqtdgvwnvvggqakptgpavaltrvlggpgafevqvrdatpgtavvfrwedannhw
rlrpledgpwviermengrsvgvtrtadllgfedvrllvefngdevlvrsqgrlqctvvd
atfvdadqlgfssdgvgtptfdnaifwfpppssstgdp
>Protein12725 314
tlnqaatttslslkkkrkkaeievdftfegeknekfaekiihylesikNEFPYLTANKlv
iesansfphsagiassassmsalalcilsqsmiadkkeykpeefyqkasyyarlgsgsaa
rsvfpdfsvwgksthikagndkyaiqypnkfnsdfndlqdsilivnekeksvssraghal
mnhhpmaaqryknaesrmkdilsaltkgdwelfcstvetealelhalmmtsnpsfilmkp
gtleiiervrrfrnetkipvcftldagpnvhliypyfekkqvrnfiqeelltfctkkkvi
ydsmgngpqlride
>Protein12727 202
vlepiggiglfgneyrflnryvntervtipgqrLRPGQKPKTYMKMLGYKninefktlis
plvlrrtpsdiddvempaivpndvflelykpqrdkyeelregvlkivksegvqvkhaeal
akliygsqictglvsigeedlpntavkldwimdklerggdfseekvvifanwknsvraiq
nrlmnagigfetiwgensdkaa
>Protein10379 33
dhlrVGDVGVLRatdgrqvrvlgpdarvveagr
>Protein2358 33
rdieaytkAQYDSEMTDVALCSMRgctvhghyl
>Protein2359 31
pqgipakaryeftnvgkEALVITDVQKtcgc
>Protein2828 33
QGPYHAQAKvqarqegqerrrcrfklrysygnl
>Protein2829 58
rIIGDTADNRllgdagndtilgnvgdgwieggfgndnlrgndgndlieagdgddiiqg
>Protein8248 37
ltaiigavvktvtkGESVTLVGFGTFKsakraartgk
>Protein8249 19
mitteikkTIITDYQQKag
>Protein4174 209
aqlgdglpaelalglpaatiddvcepggtvlylgpdprEELPVLYLRlrqavttdrVTLI
NAAAVPGSLDGLARVSLGVPMGELGRavaallgvgsepsgsvnpqllseaakLIEGEGPL
RvvlgrrSLSEGYGPVADAVAAIRearpdatfltalrrsnvrGALELGMAPGLLPGRMTL
DAGRdyfsgywhtvpatagldaagiveaa
>Protein4172 52
glytkkpiesaadlkgikwrAYSPATARiaelvgaqpvtvqaaefsqalatg
>Protein4170 31
chyivrAGWMVGGGAAKdhkfvsrivdqlre
>Protein4171 34
iwcllleqpirELGVFPVSIRlmseivaeftvge
>Protein12288 83
myglrQGYESNYLRglessyrslyrddnptskvvfvpkdsrgprticaepleiqyiqqgl
grklvrhlenryptrgqinfkdq
>Protein9047 64
qrGVTGDNLLQLLESRldnvafhmgfgssrsearqivrhncilvngqrvnipaylvkagd
tiei
>Protein13133 199
yrggrgvklnrrdfikanaaaaaisaagltaaptaavaqgkdeirwdkaacrFCGTGCGV
LVGTQEGRVVATQGDPDAPVNRglncikgyflskIMYGADRlktpllrmkdgkfdkNGEF
TPISWKQAFDIMEEKvkatlkakgpnglamfgsgqwtvwegyaaaklmkagfrTNNLDPN
ARhcmasavagfmrtfgid
>Protein13131 71
mvvaelekkygeetvkrsgyrvkttlniawqeqaeqivrdqtainarSGGRNAAMVAIDP
Kngeiralvgs
>Protein13136 290
mekyiqygflvpqrnalfgqddwntlqpldffdltqklktnltttksdegrlslteiiqg
krlkssdiqndevperfnsvinfpnfllhvlriytkkdiplddkrlistfeaeikvaddk
IRFAQEFGYELLRCKflfdkyiikrefiggidrwslkrmkwykdnkvsyvnsfgaaddea
ndenrsilmllsmfhvstptlvykhwlnaallfvmqkndfveaaayknylvatarsfvfd
rflnnslpkdyfdiiyrsegsikrslsqlnlkklvfeegidnivfnyldy
>Protein13134 76
mpgantralekarglsadslildledavapdakaearDNVVAALTSGEYGNReltirvng
ldtdwhaddlaaaaaa
>Protein13139 156
mywliprlyntqlyskkLASQHFWIGTLGILLYAIPMYWSAFRSYFMMKaftpegqlqyq
fmdivqtivpfyiiraiggtifligvfmmiynlvktakqgsfvesetgeappleknyvap
snsiwhsfierkpvlllvlslivvgigglieivptf
>Protein13138 142
mtatqptvdgpskkdfrggrGAAQNIIPSSTGAAKAVGLCIPEVAGKLTGMAFRVPTPDV
SVVDLTVKtvkptsikeikqkmkeasegslkgilgyteeavvsndftsdplssifdadas
ielnanffklvswydnemgysn
>Protein11408 23
mihqvlggarGQATDIEIHARdi
>Protein11158 26
mkeefgiyavstgrICLAALNTKnvd
>Protein11400 27
rdakITQIYEGTSEVQRivigrsilkq
>Protein9627 73
rltppvikkkstgnavrllqeilkSWGYPPYDPGPVDAKFGSLTETAVKAVQTDYGLKVD
GIVGAKtwaavgs
>Protein4498 29
matgrSDYPNQVNNVLGFPYIFRgaldvr
>Protein12268 466
mqtislyrghkahnildkiweiilairlecsyskeeilkMYAAHAPFGGNTVGYGAATWR
YFGKHNKiltwaeaallavlpndpalihlsknrnalllkrnrllismsesgildkanlel
yleeplpdrpfdmpniaphllasmkkeigrdylktscdiqmqkklsallktnsssllanq
vnnaailvaeintgniiayvgniegtgqdhgeqvdiiqsnrstgsllkpflamlaiqegr
vttrtlltdipinidgfkpdnftydyegsvpladalrkslnipfvlllkdynisrclqgl
rnlgltklsnsaehyglsliigggesslwelcgayascarilktftsssgrysshdihpl
mmsenkqkyeaveksptvmdagavwqvfeelsqntrpgrfeqwketnkktkiawktgtsi
gfrdawsigvssnyvvgvwignadgegrpgvigletaapllfetfn
>Protein6022 78
matqraaatrhdsseliprSDQPLPTGPDKvvavramfdtiapnydkvnrimtgrldvrw
rrttvdalglaptsivad
>Protein12261 61
msengpihldetltrAQFEQLTKdlldrtkqpfqnvikdagikledidhvvlvggstrmp
a
>Protein12262 66
myvyerdwcdfvqtsfgdeelgtlpaqhrikiirverDEKMIAEIRKEVAKFHDDMKILI
DKlrev
>Protein12263 320
seyrfgfngkegvdeivvsnnaldygariydgrigkwfsvdpkfnlypsltpycfagnnp
ilfldakgediiiyyenakgqkKPVFEIVTDYDEVFTISYEMFEDYPQVDKYFNSLSKpt
vienneldntlsktmsnsdatmtsigltfialgginlsidfvklhkgedagdlytyftyg
agfganiggglslgpvyfnesagkafnkytfegasfaksvgfgpisstsiksyvnaeeec
vfgincgtllynaelggagpskwtfgvsktgnfssllsnnpmtkptgsvdsfnsnnseli
dsnpnietsqpvidkgstis
>Protein11665 24
vqkVSAYAAPKcqvvkgsypvisf
>Protein7884 31
kAQDGVIEYLLINHPLDCPVCDKggecplqd
>Protein8871 46
mwefldrlvtialprirdfrGLSPLQFDGRgnytfglteqsmfhei
>Protein13985 71
mltsefckllndkcdisradyyknrdtlrdiedyikAAKWMVEECVDRVKGKelydfskk
lldeytnecrc
>Protein8876 41
lkplkvvstrGVTVDGEYHPEPRvasivssfikpewvvnik
>Protein8875 24
TIMFLFEMTLFKslpisffngsaa
>Protein8874 93
mtgvtllttlerrldnvvyrlgfadsrsqarqlvlhghfevngqkanipsflvnagdsvs
vretsrpltyfkdrLQVQPAGTVPTWLRlnlna
>Protein2106 33
AAAHEAHVTTQARydarnpgalkqlvaaktkvv
>Protein12554 156
mwvstfhsacvrilrrdgsrLGYPSSFTIYDQADATRligyvlrdlnidtkrmparsvqs
qislaknelrtpeqmaeeaghimerkvadvyaeyqtrlraagamdfddllgvtvellrte
pdvleqyqrrfrylmvdeyqdtnrvqnelvillaga
>Protein14055 205
mdrayrdsrinrIFEGTNEINRllavdmilkramkgtldlmgpamaiqkelvgipefgnd
nnqlfdeetkvianmkkailmvagtavqkymmtlakeqelimriadmaidtfmaesillr
tqklvtmkgaeacalqidmtstyvndavdrlqvngknainamcegdeqrmllmglkrfsk
mapvntvatrrriakamieankypf
>Protein14054 118
mevlleklttllanhtsagvgnnfgeiqigkgakfteknlrgldyaninplgwtgdkkvd
dqintllhnynikfneelgrykrekFNISIGDELPAGVLKlakvylavkrklkvgdkm
>Protein14052 49
mtdpavfydaqgdpellaanqarLFESVGELIDLARvdarfyseyrfeg
>Protein534 67
slvaavavagfstanaqpleeaikNVDVSGSVVYRydnfhnaekksngvvtsqrentdan
rykigln
>Protein530 47
flgasvktnaanatagldlsgaanygvlfnkASLAATDIALTAAGGK
>Protein533 142
FTQLCDNVNQVVSGKdrggrpgghlpavgrphpvggrtrggqdpvgqALAASVHGRvraa
avhtrpvarrrrrnlgvelggvqlllptrpgvrqlragrrgeprlpqnpisapgghgrga
ghrgrhhqrpargvygdrhpkp
>Protein532 40
tlglggyyfylrstsknqkSSSSSTVSSSESETGTNRvde
>Protein3506 146
tcattggpgstlnlysnytalapaivspgqtvpfsvtqfscggaftnrTAIFIDYNRdgd
fldvdenpflstassgnnvrSGNIVIPGTASYGKtrmrviivetsgvisstgtytwgete
dytieignanplsyawtptaglsdpn
>Protein9833 20
rLGINPAAVADAARallddr
>Protein9838 59
rtdkphpgatkageeetvkkgnkITVYGTLIRSHITPETIEAEVGDEITIHLTNLERaq
>Protein13724 140
mrEEFAGSLSGGQRkllemaralmaepdlimldepmagvnpalkqsllghilslrdegrt
vifvehdmdmvqeisdwvtvmaegrliaegtpsdisandavidaylgshhdldlrpdmlt
npegspatgpdpaagveeap
>Protein13722 89
mahrMVRDHAAQSVRWMTIPPVRATSSPERiartelwnqailatpyavdargafpaalpd
gdssddvhlnasghtklanyvsplictyp
>Protein13721 124
mvdavvrDETTPDGPGERwflrltgdaksvwslwvsvhqrSLHLEAYFTPAPERnaarfy
ehllrrnrstddvafcigeedaiflrsrlalervvpdeldralgafytavedafatavrl
sfak
>Protein5900 78
redvlksagrNNTTAVIKdynnslqehlqkyyshrtktlyemvqqkptmlffeddlasey
gvdllknfyradsiiiqk
>Protein13728 135
mqglavvpifagydlrrgegrLFQYDVTGGRYEEADHTATGSGSLHAGTVVKlgwrsdlt
qadgvdlvldalfqaadedsatggpdllrGIYPIVATITERgferVDEAELAERtqvlve
rlraqrgspaahdnh
>Protein11984 192
mtatltprtttrfdqvdldesgpngatapghtealdpkptprAGGLTLEQSEAFGAAMDE
LRELIRadlgtedanyirrviaaqrklevggrlalfgwflpplwvagavslglakiidnm
eighnimhgqydwmrddeinsrvwewdhpsvsthwkhshndehhtwtnivgrdrdvgygt
lrmsedhpwkpv
>Protein11986 169
msinteqftaankATVDSLLSVANTALASAERIAALNLNTARaaledtvsgvksvmdakd
pkAALAAQTALAQPAVEKavaysrSVYEISAQTQQELAKmveaqfgdfkkSMAGMVEMAT
KsapagsegavaaiqsaiaaansafgnmntvakQFADAAQANMAAVTKk
>Protein11987 175
mstlsrvahrHGLVCLRhekpfkgvngsgkhvnwslgnaeqgnllnpgdtphanaqflvf
caavirgvdkhgavmraavassandhrlganeappsimsvflgdqladvfeqvaqgggat
tskehgtlkVGADTLPQLPKdpgdrnrTSPFAFTGNRfefravgssqsisgplvv
>Protein11980 73
mgihkvardtgvlslipnagvhvatraqcapnvfrTSFSNSQPTRalgaamvakghkkav
witwkyaagdeaf
>Protein11981 62
mkglilsggagtrLRPITHTSAKqlvpvankpilfygiedmaeagiteigiivgstaaei
ea
>Protein3768 33
pvvitvysdrsftfilkTPPASVLLKkaaglpt
>Protein3767 46
EGVTGENLLQYLEARqvktcysilkqdwimqysvlvfhqlereldk
>Protein3760 90
mvhnlelhpgrggqivrSAGNAAQVLAKegamsqirlpsgevryismdclatvgqvsnsd
hanislgkagrkrwqgvrpnvrgvamdpgs
>Protein6730 68
legfkGTTPLTPLGDDFKarllevdpdlvdfnyaaegydltliialaaakAGDDGIAYAS
EIQGITRd
>Protein12455 241
gaqwkakgkelaasakgklfgrlvkdivvaarngadpasnsklrMCVEQARKVSMPKdtl
eraikkgagltgenisyehviyegfaphqvavmvecltdnvkrtapemrvlfrkgqlgts
gsvswdfnhvgiieaepvnkdadaemaaieagaqdfeagdadedgkvttsifytdaadld
lvsralpnhgftvlsaklgykpknpidpatlsaeqleeveaflgaidgnddvqnvyvglg
s
>Protein13222 95
mkrhnfagqpashgahkvhrKPGAVGACATPGRvfkgtrmpgrmggekVTTLNLEVVRAD
PEAGVVLVKgsvpgpkgsyivirdavkarvggges
>Protein10582 122
cldsavqyakdrvqfgrpigsfqaikhkLADMLLEVESGKsaayyaawcgaemndeltsv
sslakaycseayfhttaeniqihggigftwehpahlyfkrakssellfgdptyhrellaq
ai
>Protein8055 21
mavtllrPATSVGARrgtlvf
>Protein8051 31
DDNIVGLRfsldfvykqfdslclcycafanh
>Protein6901 28
avakTIAEQADVAQKavntaqlqvanal
>Protein12452 208
giarpgvhgyrkpgrragevrcgqrvsagpcaglargltpvertfrgvrvtgdrivhgtd
dhpltdarasvktpaalrrdaaagrITLDEATQEVLRsrrgesglflvvtgdgftmavpv
pvrkgsdartfasrlntaanrlslnaapipvsevstigerytvgsrvaapkfqtaeslip
epshhpgtettgwsstrptgrtpasapa
>Protein12450 190
ngavvidvrdsldfaqghlagslnvgldgryaeyagtavapdadivlitdagqaaeanlr
lgrIGFDNVIGVLEGPEVTFVARPEVTQRssrltatafdqaraanesvqvidvrnpgeta
igsipgamaiplaqlqdrldeidlhqpivvhcaggyrSSLGASWLRshgatdvsdllggf
dawsavqasa
>Protein1629 154
QESLNAGSERprrtpairrqdagprasrvparrrlvqrarsagpkplllaegrlpplrrr
gdhrlghrrwsqsvrvqsglhrvrwrprrgvrredpqgdgpgaqgrgplgrpqrrrrrph
pggrgqpgqlwrhlppqreglgchtadlgdhgpl
>Protein12458 294
nwtaaagatsynvrykataaatwttttsattskavtgltagttyewqvqtvcsggttsay
sastnftttgggatcvdnyepnntsgtaitlsagttyqeliasstdvdwfkFTTTGANTK
ikinltslpadydvkLYNQSVVQKglsenggttdeqiiwnigsagtryvqvygysgafnt
gdcydllisvrstnwkddgtsalledewnnsilgvfpnpatgdmvtvdyfsvqedmnvtv
klvdilgrqvgesiaavtpgenmidvniqsleagfyfvvisngksnysekfvve
>Protein10630 35
edvdirNVGLIEASPGFVIQRtpslrhltfdmncq
>Protein4234 23
ikEMMVPVQLHRqgififirsnt
>Protein4237 38
pisdkeadailnrlrqnvdtprpkTLFEPGEVVRvadg
>Protein4231 299
melstyfrINAAQTGQFERtlivaeeganvsylegctapmrdenqlhaavvelvalddas
ikystvqnwypgdaegkggiynfvtkrgraghrakiswtqvetgsaitwkypsvilqgdd
svgefysvavttafqqadtgtkmihigkntkstilakgisagkaqstyrgqregpehlpg
pgqgasvrrgrpqlhpvrfaadrlgvrrphlplcggeeKDNVREGSWTISRfkglgemna
eqlwdttlnpdtrrllpvefgrksfeeteqlitklmgkgeassrrdlmelhgdavevdi
>Protein10638 64
mlhawgsvaevvprdeviptaeriarsitqhsrlviraakESLNAIDPVDVKrsyrmeqg
ftfe
>Protein9459 49
kvtvphedflakinavrYAFLELGVDDGVIVARtdsegadltqkipvsk
>Protein5010 48
mggekVTTLNLEVVRADPEAGVVLVKgsvpgpkgsyivirdaikagvg
>Protein1324 92
mrDVLTLLSSPKiagnmtsgnyevvgimplgaevvgimplgagyllvndrainnlskisg
kkiavldydksqakmvqkIVYGFNQKvmgklk
>Protein5018 18
mvdrHQFGDPGLAAGRsh
>Protein11812 199
meknealreekdgarKAAQDKIAAEIKAASESRsesnedlekaahliaeakkakqstpqk
esildaigavlgesledavdsfkavasvvgdklgdvmddikdkasekfnemsqaaeemaa
eadahetdemsaethvgnaeeeqdivlsnnsessdiepnhlvsdepvskeqslieieevp
lvsasddidskndkddetg
>Protein1326 144
yqnagpttrrglevaldsrwannlstrvaytgldasydeafvsnlvpvqsgskLPGVPAQ
TLFGELAWKhpasgfhaavegiarskVYVEDSNTQKAAPAYAIANVRfgidrkygdlnlr
tflrfdnifdrqyvgsvivgdsns
>Protein11813 87
mrVYFEKPRttvgwkglindpdmndsfdiqkglhigrkllldlnemglpcatealdpnsp
qymhdliawsaigarttesqthremss
>Protein12187 34
mevqyevrktgrKVTHLKLKFWQKKKKndkgssq
>Protein12181 214
mithliesewddrHNRKMNRTVKDARFRYKASIEQITFEDNRvdknqihrladcnfikrh
eniiitgstgigksylasaighqacslgyrvlyqhstklfarmkiakadgsylkelskme
kqhllliddfgiqpldaqsrsalmeiiedrhgkssviitsqvpvsgwheiigeqtiadai
ldrivhdahrvemkgeslrkkrhvetdekfdlkn
>Protein1486 48
gdprVTITVFDADNPYRyveargrVVETETGDTARanidelaqkytga
>Protein1480 42
pkFNDPLVTRfvnmlmysgkkgtgfklfydaldkveartkes
>Protein1483 49
mnkiiiasviataalvacgkkeevkVEAPAAAPAAATAPVAAAVDAAKd
>Protein9541 176
tgpdvvktvtgeevtleelggagahsskSGVAQFAGPDEKsvlddvkfllsflpannlee
ppflpnnleeppflpsadpadrlvpelsdmipansnmpydmtevirEEILAAAGSRlhlf
gqhpghgrgprsrpqesgvgrhelpefgaagdvepqggqdlqagevqpgpavlqnv
>Protein8010 20
marstwkGPFVDGYLLKkiq
>Protein10964 22
qrLPACIYIFIFNQEIYITKpm
>Protein13928 138
WSDYKGFQDAGKlgdswrvtvggelftkaksantkvsedktqrvfntapwtirfavysgq
snliidgvqlndrgistgfsvplgvgkevqstlrnsrlnffvnagqrgsnttitetyynf
gvgftivdmgwfqdykln
>Protein13929 57
mrAVLESAGVTDVVCKslgssnahnvikatiralslmrdpiavskqrgikldrvfng
>Protein13920 355
mtttfadlgvdpalvdtlaerGITSPFPIQTLTIPDTLAFGLPLLQRktgsgkTLAFGLP
LLQRletarpkrpraiclvptrelatqvrdelapatqvrVPQSLQPDQKnrykrHLLLPE
VGEEGQMKlldakvlllgagglgspsglylaaagvgtigivdmdvvdesnlqrqilhtld
rvgmrkvdsarVAIESLNPDVKvithdvrLDANNIADIISGYDLVVDGADNFPVRymlnd
asvklgipvihgsifrFEGNVTVFDPRrgptyrdllpeppppemapscaeagvlgvlpgi
vgciqaietikYLLDLGDPLIGRylafdaldmtfrefkIRPDPANQITWENRdqi
>Protein13921 339
mlascgdsqddanatdgakdkgkIGLVFDIGGKgdksfndaaskglneaadrlgyttkEL
EPDEGGQNRaelleslaaggynpvigvgflfadsvletaqahpdttfaivdnayppedea
ktknikqlvfaeeqgsylvgaaaamksesgqigfiggvetdlikKFQAGYEAGAKkvnpd
ikiqsqyitqppdfdgfndpakaktiakkmyddgadvvfhasgasgsglfeaaveanggk
dttkWAIGVDSDQYNLVPKdqqaviltsmlkkvdvavagaitdfdagkteggvtsfdlea
ggvdystsggyvddisadldklkeqiisgeievpttpeg
>Protein13922 277
mlgpsgcgktttlrMIAGFETPTSGAIRLDGEDVSRtpphkrnvntvfqhyalfphmtvw
nnvaygprskkwdaakvrekvdavievvrlgefaerKPSQLSGGQQQRvalarALVNEPA
ALLLDEPLGALDLKlrqvmqfelkriqreidisfvhvthdqeealtmadrMAVMNAGRve
qigtptdvyerpasvfvagfigqanlwpgtvesladghataatlgstvgarcfspevrpg
kvvvmvrperlsvaierpddtsavqgtvtdltfqgpv
>Protein13924 62
aalesklrtyygvvatyeqpfskedkDAVTQNMLVMGMVKngavtfaypedakrnlfvqr
kq
>Protein8014 155
mirtfqltkslskLTVIQNMMLGATNQRGESFLAAVFPPLWRAQEQEITERadallerfr
lahmreefarlahmrVAGDKTDVSGVPGPVIRgrvgdvvrITLSNPTTGKHPHNIDFHSV
TGMHGGASDLLVAPGESAAIQARllypgafmyhct
>Protein8017 17
LVLPGELAKqadrkstr
>Protein11216 33
kLLTQLFGDRltvanatgcssiyggnlpttpwt
>Protein325 44
tvgynfnlkpgssfnklrvylagqnlfvltkYSGSDPELRlsds
>Protein328 52
kpkiaggvkITFQAPPKnldekmlfnilrdykmlncevlvrdenatvddfid
>Protein987 45
cvwpifpshqlgdlpakdwatdprVAETPLSYGPYKlvewvkgek
>Protein12063 65
mnpddvvssyvkelvrtpinrISLGVQSFHDSELRFMNRvhdanvsnesirllqdfgyrn
ltidl
>Protein12061 218
masiafgvrVVAGDVANEGISKvsaadisfarrlgytikllaicerfddgsvaarvhpam
vpiehplagvrdsynavfvegdvvgnlmfygrGAGGGPTASAVLGDVIDAASNLSRgtha
svghlakaklrsvddlaspyyvnvevrdrpgvlaavasvfgdhgvsirSMEQEGLGDDAR
IVFITHESTERdvqaclsdlkrleavdrvasvlrvise
>Protein186 33
gkIAGLEVLRiineptasaltygldkkknetil
>Protein5048 149
svfllntdgrvrSDSDFIFYNNLTSADGSVEHTGDNRTGEGEGDDEAVKVNLSAIPVDVE
RLAVAVTIHDATNRSQSFGQVDNAFIRVVNDDNSSEIARYDLSEDASTETAMIFGEIYRh
gnewkfravgqgytgglgplaqsfgisvg
>Protein10035 55
INAATDPPGNAWRstrqpirpatpgetgrfspswpsgsvgaststirtpkrcsrr
>Protein10034 105
egfkkaltntlnrysrekghlkdkdtnlqgediregltaiisvkLADPQFEGQTKsklgn
vpvrsmveratndrlgewleehpnearrivakavaasrareaars
>Protein2595 30
GLADTALRTADSGYLTRrLVDVSQDVIVRe
>Protein10223 109
dadkfsltsidkavtkAETEGGGSDGVIRitplridgvdkyvclvhnyqehdmrtstttg
qwldiqkaattnldiqkaattnngtkLAAEDPSFRvetdlesgqtimkg
>Protein3972 31
fkklkLMSPMSAEATVVRnyidvltalpwsk
>Protein3979 31
ielhfsgtqpadftlarPGLQPQAGRetggc
>Protein11685 76
dhggsvetkTGSGGDALQSSRsgaqgnwrkqfrylprmmhtraamgvvsftfetaytwdk
fesidtevirrlkkaq
>Protein10352 45
vtagtrvarkrrlslfvlirALGFGEDNVPGFLDAFVRhfdlleg
>Protein10350 40
tsdrLYFEPVTLEDVLEIVRvekpkgvivqyggqtplksa
>Protein10356 15
tpelvkISSEPIERv
>Protein2371 22
FAINGVMTPIQLDKllpqqprc
>Protein8260 12
SPTLNITAQEAK
>Protein8261 294
LGFGTLADGSGRLGFGTLADGSGRiqlfapkastpdfdvfaglnlgdwigvtgevmttrr
gelsvkvddwvrlaeakrpfpdkwhgltdtdtryrqryvdlwtteeardalvlrsravsm
irrffedhgylevetpmlhsqpggalatpfethhealdlplylrIAPELYLKrlvvggme
kvfeigrvfrnegistrhnpeftmmesyeaygdsvtymdltealvaklsnellgsttity
gehelnlappwrrvpmdeltseavgetvgvdtpierlrelcdthdvgwsdgdgp
>Protein7627 26
FGSGTLNRatipfaiairasfawlta
>Protein9029 36
agtlkldqaayreleafskFGSDLDATTKavldkga
>Protein9020 44
algdnhkfllvsrPASASPAVGYYAKhnaqqkavienafgeika
>Protein13111 41
askALDERKEPRPLLDMKmadvglvapeikrpspikqeaga
>Protein13113 172
rrtvfelrkarerghlveglavalaniddviqliktsttgaeakerlleklwpeggvlal
lertgsdknacrpetlpeylgllahgyklspeqaqaildlrlhrLTGLEQDKllaeyeel
lgkirgllailadskllmevirgelkqildmygdvrktviiasrldlsredl
>Protein13117 96
mddfglsqsdaatrlgrsrpavtnllrllqlptelqrlvrdgvlsagaaravlslpdeps
rtavaqravddelsvraveelvrarHQLAGQVPSGR
>Protein8198 75
mwfpvdpvarSATLEFIAGSHRgpwymprtflddeakwfpdgalaelpdfsaeperwrvl
gwelepgdavffnml
>Protein8194 27
mlsgfnsckpkNAGNAVSGDAAAKayi
>Protein8197 69
pgdvfylhsrlleraarVSEAWVEKlsngtikgktgsltalpvietqagdvsafvptnvi
sitdgqifl
>Protein11170 56
rvvwadgsqeeydrLCNELVEAGTFTKlkkrkNSFLAFSDPSDVARvedrtyicse
>Protein5461 274
mglvfadgkYTSLTDILGAEDAFGDMDFKVAGTSEFVTALQLDTKiegipadvlidalnq
akdarmaildnmtaalpaprpevnetapkiisfeipadkigevigpkgkvintiqgetga
disvdddgmvgvvsvsavdgnavaeaerqirlildpptpevnaeytgkvvsitkfgafin
ilpsDFIALSARmisnqmvyfsqeledeylqtikgyakeeaslfaelyalvfsvlaqgnf
tdflgncymklelgndkhgqfftpfhicqlltmv
>Protein5466 33
agwfffscynsekANTLLEVNASQKdkdfimrv
>Protein5464 32
mvtirSVLTCETKvgvcakcygknlatgrrve
>Protein12248 179
magkVAVVAGYGDVGKgsaaslrgagcrvivteidpicalqaamdgfqvmkmkdavkaan
iivtatgncdiitgeyfklmkdktvvcnighfdneidvawlndnwgktkieikpqvdkyt
vdgkdiillaegrlvnlgcatghpsfvmsnsftnqclaqlelwqnasqyenkvymlpkh
>Protein12249 520
STPHNLSDRPGPNALHYAAEDGSDSGSRlsafnarfgppgltfddvmllpaasdvlpqna
dtsavfardirlsvpivsaamdtvteagmaialarlgglgvvhrnlspeeqahevdrvkr
sesgmisdpvtltadrpvadaldlmarFHISGVPITDAAGTLVGILTNRdlrfetdndql
isavmtpiplvttpvgttldearvlfarhkieklpvvddegrlcglitvkdlqkridhpq
atkdsdgrlrvaaaigvgadalgrakllvdagvdalivdtshghsfavidtvrglrsdwd
gpivagniataeaaealigagadaikVGIGPGAICTTRvvtgigapqitavwecsqvaqr
hgvpviadggiqytgdvpkaigagastvmlggylagvdespgeivfyqgerykeyrgmgs
igamkarsfskdryfqahvteadklvpegiearvpykgplsgvvgqlvgglqqamgytgc
atldqlrsearfvrmtaaglrESHPHDVTITEQAPNYRlr
>Protein6048 23
tgerqwprISCTESMPVRfqpvs
>Protein12243 293
sgvtdliesellsvaerrsakaadhggrNTMLRDLAIRRGPVAEKFLLSDDDYRplgaip
pdfwqrsgrlrnyvshdlarwrrlntsydgtqlntwlalaqwdcphlgygshlpqmmvrd
hwieafdawgrlsaataeagspmgwqvdewslplnwgrhvhpadyhdaephhtlcwpqfp
wewsrdyraprydfenfypehyrpgglfeglpqaapsdpgaaaatafekarrwhelersm
vdlrvpdglitpwthsaprrtalkglrlaksvrswtglaasgrdedltedlrp
>Protein6047 49
myrAGMASILSQLARegrLAVVDSLTVDSPKtkalaakfkamnldsvlv
>Protein12247 203
mpkgkwaqgitprnfhwvitdrlavcerpggygdshrkvrRQEEIIWIREQGFHHVVSLS
ASPHNLHNYDELGVKwlhrpfpraddaprylqtiyedlqahvdagnavlfhqeevsdslv
hqeevsdslvglmagyvvwsnlvpethkFHEQLAHEKLQELARfdlvtevrraigesles
gntsletvakrlnvaprrlrsql
>Protein7312 74
mhayrplvlhfdfqrVDATHEIHVKVPLHFVNEEVAPGVKlngglvnhvmtevdvhclaa
dlpgfievdlstlk
>Protein7317 33
svefchkIGLDYVSCSPFRvpiarlaaaqaaia
>Protein7314 239
EIELEDPYENLGAQLAKevatktndvagdgtttadvagdgtttatvlaqamvkeglrDEN
NPEVAYRfihdelmldgnsrlnlatfvttwmddeaerlmsetfdknmidkdeypstaeie
trcvnmvadlfhaedlsetdatsatgvstigsseavmlaglamkwrwrakreaegkdtsk
pnfegkdtskpnfilgtnvqvvwekfckyfdvepkIINISSVNGEKGQAGQTNYSAAKa
>Protein8852 21
mrinrAGDDASGLAVSEKmra
>Protein2163 125
msifvdsntkvvyqgltgstgryygllnrdygtnvvagtnpkkagtdvdgipvfasvada
vaetgadtscifipapgvkSAVMEAAEGGIKliivitegvpaqdeawffnklkrdhpdvr
llgpn
>Protein13097 133
mgigstgynilnvlhilcavvafgplflypslqrAGATAQIAKlhlymvipamvllwvfg
mglvgmsdeaiqmsdvwisgglgawlvalgvsvflvrpaltevgdsaksklaagtgvihl
mlviglyfmvfkp
>Protein10395 54
TAAAVNLSDKttawaltaqydlgvakvmaiyerakndgsavsgipamadgtdng
>Protein14030 99
mearIGQIAGILEDAVVVGSDGPSDVVRTGVSVSLRYEDDDEVDRylygsieeqggdldv
vsptsplgetlagkrVGDTVSFTAPNGNEINVKivaidg
>Protein14037 69
ecsttephgrpgapdgvelslentaistfllvrTLRYQQKYHQVRiawgfnhlrtaaamv
sripkrral
>Protein14034 265
maeasstdrpldeqvrleivdqvawitidrpekgnalsppcrdrirdlinelngsyaara
ivltaagdklfcpgadlshrVPSERPEGVPERavgdarrmmldgqytlfpaildselpii
aavngtaagmgahlafacdlviaaegtkfievfsrapsssrcsavgawwstpwvptscpa
psastrrrnwccspttcrwpklsgwvwstrwcpetswrrprgsgpgglhpgpprhlacrs
WQFHLPAYGAYHKspfqprnnwqfp
>Protein13351 204
mrTEAIELDTAGARvkvreldtgterweaydrlmvgtgasplrppidgidapnvhgvqhl
davpplleeaerssgtnvvligagyigvelaeafakrganvtmleagdqailrlpadlae
dlragienigvqlktnesvqaigsdhvstsegaypadlvvlglgvrpnggsrpggpaqrl
agqgcgheaFGPQTESAVKefqdw
>Protein14039 88
mseaerhlrdflrslerFNQGVAQEMKnlekehgavkAIWHDDFRREYDRRHTHLKEPVV
RYNGGRgkqfekvlhskigqlgryqrgn
>Protein14038 89
mteaktslkrtligkvvsdkrskTVTVLIERrVKHELYGKivaksskyhahdekgeykmg
dtieitesrpisktknwvasrlvqkaivd
>Protein2781 33
gvalvellahrVPAGVDDAAKvkasylaavahg
>Protein2780 36
evtvtlkledkkEIVAEVNKVASGAFSAVVADYRgl
>Protein3568 33
meylalqrnpdglinnagllperTTDYEIGFKq
>Protein9818 37
thilrVENTNVDGRkkLAYALTSIKgigvrmatlack
>Protein9817 37
qiyrqlrGTDPPDEETARgiidklffsdkrynlgevg
>Protein11788 71
irqhvatkLGAISRPKAVIIVPDLPKtrsgkimrrllrdvvegrELGDTTTLADESVVAA
LADGAKsdgds
>Protein11789 28
kYVVSGENQKVIDVTNFLIAKergvvkk
>Protein5925 37
WIISSYYGKlivivsivsyesnitggdlcltnnvcqq
>Protein3780 58
mntvyeitkALYSDAAQKtlaaghakgkfitlknavqgvgipfhpgaekfykeagvlk
>Protein3785 69
eiafcddtpqrfaaygwevielgeagdnldaiqaaleasktdetrptlivlrtrVGTPSP
TWTDNPKah
>Protein3786 69
vgrVTQVGDGIARisglpdcavnellefedgtvglalnldeesigavvlgegfeieegqt
vkatgrils
>Protein3789 33
HLWADSPQNPDKalaesvaiwdmadlskpkkvi
>Protein12887 163
rsllrerRKLAANEADNFNVMDTKqiaetlsgtistmtgllgavaavsllvggigimnim
lvsvtertreigirlaigalehevllqflieavvlsacggligislalvaciglstllsm
pfifntninllaflfsaiigvlfgylparraaqldpiqalrhe
>Protein12881 45
LYKEILEEDYCKTVEELKninctidpisgrvlnempsiaelmeay
>Protein4906 74
pfyrvvvansrsprdgrFIEHVGVYDPTSNPAEIRfkmdrvdywlsqgvepsdtvaylit
qvktgkavilgaak
>Protein4030 54
mvvpaalkvlrirnyrkttnlgdlaqkvgwtkQDVVAQLEEKrlnkarkfyerk
>Protein4789 35
kqvlriqgpravqshlvhevqsvyrQQGVAIHDKh
>Protein4781 40
melvgvrrENPGDAFVVDLRetdsprrmltifigvgewqa
>Protein8036 27
maianyedrFVIPTTHRetsedvydlr
>Protein8527 461
mvsvvdvadnpvrveeresvakAGADGDVGTVPRrhkfpvwvdsvadqrtpmcealnrtg
gmlatwvqqhpdsfppivinisdgaatdgdprvwsrriqslatrdgnvllfnlnvsalsl
fnlnvsalsanplffpanagvlendyarllfemsshlppymaslatgmgmsmnegakgfv
ynadmsavvrIQPYQFDDGVQRvrktmfrlgldgiiviggngslgaardlcvdgvpcigv
pktidndvagtdetfgfdtavgvatdaidrlhttaeaheramvvevmgrdvghialhagl
aggaatilipevpfhiddvvavierrrklgryasivvvaegsmpaegtldmpsyetdefg
hrrlggiggvvaqelerrsgmecrlttlgyvvrggtpssrdrvlatrFGVAAVDLAAEGR
wgsmvglagtsvvpvpldevagriktcdldlyhevaevffs
>Protein12474 57
mwkkgtlkVPAINVNDSVTKskndnkygcrhslndavkrgtdmlmagrralvigygd
>Protein12473 373
eqtkssselgifvssddvfdqetvdfvhkFAYNQLGERtftnsegkdtpalltassivtt
lsgilnvpgatpagevprAPNADLVRaawqvappslqeftatpptgpgqaaknlnlifrV
GYTSLTDGEGVVKdvrgdvkESSPEGVRavpsglavvgvglleniesnrilltylsiafv
glflavrlrsvvrsvlslvpvmiatgmaslvafalglklspmtavggplivaicteftsl
mllrfveerkrhmapleaadtaaartgrafivsgltgvagvaviatsplpllrdfgaiva
lnvvialasalvilppmlvwadaegrewvsrHLVSEEDLAASRggggrkrvkdtsttdgp
kAGDGAIDAPTRt
>Protein10652 33
takrtgakVAGPIPLPTQINKycvlrsvhidkk
>Protein10656 46
ELMMLYLDLKrkkiqhlvslmlnnkikflkkkvklimklleiiemv
>Protein5077 16
mkAIYWDEASQGMKfd
>Protein5070 32
mayrhtnnegaakdslskMIGGGMSQSRwgin
>Protein13756 43
appapagprERPQAPGEVPIADVFGDDDFLDGDDDFDVPSFLR
>Protein5079 33
ltkelndangvvdeaerTTAYEALNQKigrahv
>Protein86 33
qrNAFLALSGGFGRfqmgrslnpsfwgvaawel
>Protein13323 55
mlkysfnliddglvgqqlfageatrLGYMTEEAAEGRdsflekrdpdwspypwyy
>Protein5054 34
gkGVAEVPLANRatlgnmspefgstaaifpidge
>Protein13317 78
manplpslawiypehlkgrypkiekWFFKYCVPEEMTRRKALLLYSEKRCIGKtefalkl
vndpsyavifrnsfvqra
>Protein13327 211
mlyldksngrarlssrpgaggadnletvklsprtrktdlkndsiptidnhliepflsepi
iadeaaiasaprfvatqegrvllsksdrayarsangsglltapkdaprlyrvfrdakplk
dpgtgeilgyeaqflgraelvrgesvqkvrgakPMTMKQKSFPPHWTSLNPKKKirtgdr
llpepplevvsyaprspniptearivsvygs
>Protein13821 190
mgnsevghlnlgagrivyqelqrifvaiksgelannkhllaafnyaktnnknihliglvs
dggvhshskhvkalcdiakanqidndklfihaftdgrdcdpksgagflrdlqqhlnnsig
tiasvcgrYYAMDRDNRWERIKLAYDLLVKGTGKKttdviaaveasyaenvtdefilpiv
htdaagnpla
>Protein404 38
kAVVVEAVPRngfailnaddpnvrpmrnrcsgsviwys
>Protein6782 120
mtkAAYQELVVVPAKyetvtekvlvkdasttiqivpaeyetateqvltkeaateqvltke
astriesvpakIAWPGFGSFSTSKsaartgrNPQTGEPVKiaastrmkftssstlkaaln
>Protein6788 25
egqsvgefygykVIGFFQDADDVAK
>Protein6440 33
ienpiisnfkEGLSILEYFISTHGARkgladta
>Protein5788 74
fgdlggqvfrvdfdktsttnatvakrvrqiakLGQTESGTIPNQRrfyeppkaalftdta
gtkfatialgsgyr
>Protein10908 23
maagrDQVNPQAGRdcvadvyaq
>Protein13308 138
rvralpggpvrLLVGKPGLDGHSNGAEQIAVAARDAGMEVIYAGIRLTPEQIAAAARded
vevvglsilsgshlelvpevvrlleedgvevpvvvggiippedeanllsagvtavytpkd
yelatimgdiatlaiarr
>Protein13309 57
mgikLPDNGENVRftgtqskvhngkthtnpmtfmptaagvgsaatfghsaeqmkreg
>Protein8352 91
ldksgiglalrTDDLSDDQVQSIRtviegdfkvegdlrrdvqmnikrlmdlgcyrglrhr
rglpvrgqrthtnartrkgpkrgtvaskrka
>Protein10905 19
mdkNMYSTADTATRtgats
>Protein10904 45
TEDLGGQTAGRgrcltkrsptrtrrsaqasgisphstcrrirspa
>Protein13906 98
aharsvkpkqvkvaarlertqrrldkvaagsskaaklrarEADLLVRFDRMDRRRGDRRL
AEAEVIELSERleavrAAALAAAGGSGTTRrvfyradd
>Protein13907 193
mpetdggideltgwvtrglyhshgapqaahqasvlysgsgwtaakeaqrllhedydvgvd
lwsatsynelrrealaverwnrlhpdapealplitrllsagtgpvvavsdflsawadqvv
rwvprpfsvlgtdgygrsddrahlrrffetdaahvvvavlsalvrSGELDPSVATGAIDR
FGIDPDIDPPWTR
>Protein1209 26
rpqsyrnkkTYNYQCCWWCKsafsrr
>Protein13902 151
mrqawevdlhpeaacggpldlhvaveldprVLLAFEDHIMELReaeepedrftipliftw
slpplpsgpdllvlatdlagvggtdlpievsaidtyasvtdpaersltivarvevslgqv
fmgtenladelekCGVVSEFLLDRapawled
>Protein6501 208
slpkqqeilitnttvwtnedagvlknydvlvsngkiikvgkniaakNATVIDGTNKhlta
giidehshiavtsgvnegtqtlssevrigdvincddvniyrqlsggvtsshilhgsanai
ggqtqliklrWGVAPELMKfegadgfikfalgenvkqsnwgddntvrfpqsrmgveqvfe
daftraeeymaaknsgallrtdleleal
>Protein1204 8
TIFYNFSR
>Protein11232 35
pagrEAHGIMMMLQSPGGTWDTRvtanildsscnp
>Protein11235 19
mlkVVDAAVAKaysgkrkm
>Protein7785 32
taegrEISTTQAYVRfltqllrdqalgprvvp
>Protein10292 30
msydhriidgrEAVLGLVTMKEALEDPARl
>Protein2216 77
magkkTVGTAALDITALFEQELQARnedlrrqaamtmfvklrpsnkVSVEEFLSGLKqhk
dvwsvvstmgdrkstrl
>Protein7128 64
gkgpinaklsepiekvapgviwrksvsqpvqtglkSVDAMVPVGRgqreliigdrqtgkt
avav
>Protein7129 39
aiigilaavaipayqdyiarSQVTEGVGLAGGLKteind
>Protein7120 91
plrviphtltelsgpiyghdsvqpldndltkQGEGEPIGERifvhgqvmdedgraipntl
ieiwqanaagryihaldshpapldpnfygag
>Protein7122 33
srenqarlhkkkrLVQAPNSFFMDVKcpgcyav
>Protein10297 73
ekFAALLEEFRgelnqlkarvdslearmkaveeknaeqdmrlayaerqkgfiwerlvkgt
fidvrdigvgvgr
>Protein10015 35
dltgggsgagkVNVQDLSFTKyidkttprseehts
>Protein10016 47
gipthgyessvlakAFEEITGIKVNHQILGEGEVVQAVQTQMQTNRn
>Protein10012 32
dyecicgkykrlrhrgvvcekCGVEVIQSKvr
>Protein2571 31
CWLYYLIIIFFFMTFILYLYFNRctprnapw
>Protein3957 38
rMLPISVWNLPKlgtinvhgsllpsyrgaapiqraimn
>Protein3958 22
nysslcrLHYIQSWVFLCRsla
>Protein13284 236
icrekgiifhvdaaqatgkvdidlsklkVDLMSFCAHKtygpkgigalyvrrkprirLEA
QMHGGGHERgfrsgtlpthqivgmgecfrlakeemaeenkrvgalrdkllkglqdieaty
vngdlthrvahnlnisfayvegesmimaikdlavssgsactsaslepsyvlralgrDDEL
AHSSIRfsigrftteeeidyaikllhakvsklrdlsplwdmykdgidlstvqwaah
>Protein10332 40
msglnghranvvffddvkLPADALVGPENGGWKlitdala
>Protein10486 70
ldrtvvfaddtnpikievdssgnagkpvlnvkISTPTLAIKtgniyvatsstgaaggvis
dktkilngme
>Protein4744 39
mrDLLQAGAHFGHQTRfwnpkmreyifgarnkihiinle
>Protein10566 11
ADIDYSIMRae
>Protein13689 126
mrrpeltlatedhnvptadigapivdpvsrKQIDTLRsnakdygvtaypmgnklqgivhi
igpeqgltlpgmtivcgdshtathgafgslafgigtsevehvmatqclsqvrpktlginv
dgelpa
>Protein13688 76
ARPFFNIVVADKRtrrdgrfiervgfynprATGGEESIRvaldritywtsvgaqtsptvd
rliaqaakaapaaaaa
>Protein709 33
askrYFLVAANASNKiaavdtktgklaalvdts
>Protein13680 304
mrrlaaerdqlrgrvntlskevgalfregrRDEAEGLQAESRslgdrekeldaqadavaa
elrslllvipnvphpeapdgagdadnpvlqcggtdpagygaaqrvphwdigadlgildte
ratklsgamfsllrgagatlsraltqygldrnadafveirppslvtsetltatgqlpkfa
ddayhlerddlwaiptgevpltsmhrdevlaesdlplrymtatpcyrreagsagrdtrgm
lrshefdkveilafstpeqapamfeellnraldgirdlglswrtvdicvgdlgqshhrsi
diev
>Protein707 32
stpphtvdgfvkeflrELNYGQGVPLSRssln
>Protein13686 314
SRYFPTAWRWTSAIWPTIRRRHRagaqalvdsyltlrqkqeesrrsrvingldqqvklld
dlvlatsrrledvdpeknptkatvlsaqlnsqlseqsnlrversgwqsmdsttgnvvspa
tlpvdstslgapvvlvgvvaaalvvgflvalirdrtdprvhssqdiqelvgatpvnvitt
dddadddnkewfgewygraasrhapgvevagngngaeaesyrrlalrlggwegpgprfll
vtsagsapaeevaanlavtlgregsrvlliwsnlrqdtlgayfsvprgpglgevlantar
ledavleipgcqgl
>Protein11829 51
mfgvvvekMPSAMLLHRsffitlldnsekvlpsltpsnfedkfpsikpsli
>Protein11827 668
mfhvkhvpptrgctslrapcrsltdvtsktkkikkpksdvdvkGDVAKPTQTMTTRVVAI
ANQKggvgkttttvggvgkQFPVPTYVVEFMLGRycastvqeeidegleivqrqlksrtv
rageeelfkaraletgevkiidlitarvdnkgdyvvslpslrltdvrisselvneherml
tggfyaelsvtfdvaiaqeskgrpfgvtslreiqlskrdvldllaqarqqftteewkdfl
lrsigiepcnltgrqknalllrmvpfvernynlvelgprgtgkshlfqqvspyahlisgg
katvakmfventakgrrglvcqydvvcfdevsgisfdqkdgvnilkgymesgefsrgkes
iradgsivlvgnfdvdvehqqrvghlfgplppemrddtafmdrihaflpgwdvpkinkdl
vtnhfglvsdflsecwsqlrnqsrvselqnrvyfggalsgrdtnavnktvsgllkllyps
gdadvpeddlewavriamevrrrvkeqqkrvgaaefrnthfsyimgadgvekfvstpelq
sdnsiggdplepgqvwsispgggeeensglyrievensglyrievnegqgsgvkvlnkpi
ptafresigyaeqnlyarslqlvgdkGWDGTYDSINQEIGMYVWMIIYEKanepgkqyil
rgtvtllr
>Protein11823 73
pepsevawarNVIHQMGDGTGAVMIDGKmqddatvkqckvvvelaealsasdpdlaaayq
aatdavlgagsgq
>Protein9553 45
egrtlivnearerterpagqrefrprdnnrSYGGGGGGGYNRdnn
>Protein9551 18
mkAIIWDEASQGMKfnfe
>Protein9554 42
kplvhpttrNYQVFIPMVQPVEFTKkelpldpyllgvllgdg
>Protein6526 71
mldavirYLPAPGDVEAIKgilddkdelkvflttktkvrasvIGVMFGNPETTTGGNALK
fyssvrldirr
>Protein1781 94
gvaklglgyarqkDVLGVATKdlmlgvsapfgpvtvglvyatrkvgaaaankGLDLGVDY
ALSKrtavrAMYQTIDVNTPIDGSTFRvrlmhtf
>Protein5448 45
mnpwrELEDMEQRlsalwgrtptktegqkesisvaewsplvdite
>Protein5440 33
ykvkafcfqdsprrAHSIAAQGGINAAKnyknd
>Protein12224 84
mtqkqirniaiiahvdhgkTTMVDQLLRQSGTFAEHEKvvdtvmdnnaiekergitilak
ncavswkgthinivdtpghadfgg
>Protein6060 33
AGVIDPTKvtrialenagsiagmvlmtecvind
>Protein12228 142
msidrvtanllnantflndtkyslaikefysnqitcdsaygrkKYYFENIFGGAKVQYFM
QDYGVACDNFYQYFEYYKKKindasfflsevelqgyiekfesvndylvslaeivhedsiv
sgaydawlfkqgfvintirkik
>Protein8838 91
msftdlgkATGLSTSAVHQRirrleargvitgyravinaeaqglpltafvsvtpidpsep
ddmpqrlehlpeiedcysvagsssyllkvrv
>Protein8836 31
mvqltggrFATSDINDLYRrvinrnnrlkkl
>Protein8835 43
deglfkVFSENFPITDTRnqfvlefldyfidpprytiaecidr
>Protein8831 205
makpqaggrkprrrerkNVTHGVVHIKssfnntiiaisdqegnilrhlrpggqhplvgvg
rkrglqglpqGITVADMTKlrssarsngvslsvlkntlarravqgsgfevvadqmtgpli
ygfsedavaaakVVADFAKtndklviragayggkALDVNGVKqlanipskevllaqllgl
mqspisrtarvlaavagkkgeavaa
>Protein2140 20
meggkakVIENSEGDRttps
>Protein2143 36
mdqatayankIAQEENDIAMAEVRksgksqvttpta
>Protein2144 26
mnattgeikSQTVFMGDFPLMTERgt
>Protein14018 207
akRAEAYLKASGLGDTAFFGPEPEFFIFDGVRwntdmsgtffkieeyeapwnsgakmegg
nrghrptvkggyfpvppvdsthdmrsemslileslgipvevhhhevagagqcelgtkFST
LVQRadwtqvqkyvvqnvanaygkTATFMPKpivgdngsgmhvhqsiwkdgknlfagdgy
aglsefalyyiggiikharalnaitsp
>Protein13918 105
msqalrkltgtisktgcccifinqlrekIGVMFGNPETTTGGNALKfyssiridirrigq
lkdkeelignrvkvkivknkvappfrqaefdiiygegiskigeiv
>Protein287 23
GAATVQYPRtlagqrcrhgsipa
>Protein14013 113
mieitdprfsglaaawdghltyhrsitapvatlapglriqgtqrvvggrvkgeergtvvl
lpdvqrEGSGINSGSNQASRgsdvladefnrwlaetfteepnelpdwtkiyqf
>Protein14015 215
mlesaeeyavecaiikiygsevldfvsdellqihggngyseeyaparvyrdsrinrIYEG
TNEINRmliinmilkrtmkgqldlvgpawevqkeltglpkmevpegrfglewrsvkdfkk
ltlmvagaavkyqidgkhdlkdqqeilmnvadmmidlynsesallrveklasrldeseie
aqiammkvyiwdaqsrlvknaqdalasfakgdefr
>Protein282 48
lrvyakstglpkVLGGLGIAIISTSSGLLTDKqaankgvggevlayiw
>Protein281 35
NHILMFSNLPEYHLLFSSRslvdhrpyyeiqyvlh
>Protein6604 96
rEGPEQLGHSKwvrppyrghcsprsaptsrralflpercvesngagdhegaqgflerpte
lqyvivglgehllrharpgpcnlrdlvagwvfddtf
>Protein11781 202
NKTVRLDFAYSFHHHKDSNHIQNVNLAIQNCDKiqsiydnkfslvcnenkcqsdcvwpsd
tdnngrveyldaipifkgmnltgdtrkdpfiwrgqsladwqtkipnglnakyadangdgi
innsdlemlnfymhsehdnpitktydcndgddiilsldsafltrsikrikirfkdpseki
lgfsfemhidssivrsysapyf
>Protein5555 40
khpflvtkddvkrvglivvttdkGLCGGLNTNTLRtglna
>Protein11786 139
mtalqienrednevfsiaeiekeitgskEPVRSILKNLLAEMYYNYYQQHRwqlynrtkt
enfsktdiatwdaedfhkkiselylqsikeekllqqtklhpydaiiekgnvrhlrptlyd
llanralnyfenderdirk
>Protein3232 26
QALIFSHLQYERstiwtrlnmisrif
>Protein3543 51
cgvttitgqgngqggreqghkCDQLPGNRDVENPEHRayvasvwgcdvdei
>Protein3540 76
ptrrssdlvyfdfdsfvvkpeyasvidghvrylnarknlkitveghtdssggrEYNLALG
QKraeavaramrlsgl
>Protein3238 243
sqaddtvevvivedhstdrSYEIVQEVAGKhdnvkvvrpernfglgearnlgvahstgty
vafldsddyfapgairsildrcrsteadvifydyarlywnnrkvrnkmgyllglhhdpir
lqdcpdtrsgcktaqtfskVYANPDVIGCELGGALKNVIAIASGMADGLGTGDNTRaavi
trglaeltalgvamggqqvtfaglagmgdliatcispqsrnrhvgeqlgkgrsieeivde
mnm
>Protein6609 17
INCILMLQTPRylsvsr
>Protein11787 385
mpgdvptltatpgtpgsdvrhlfqlstdpsvsteiitqsswisglawtpppvdlkdgrty
ywrVFSKDFNQDNAATVGSRVFTLRVQKrfgssgpspfepvgpvsvnlasgnlvagwssp
tvngaglsltynslavnetvepglprgwspswagdttaqsliptagtvtivmvdgsketf
tlavtgagsswkpedgsdstlldidgfkwiytpadgstyqfdaagtltstvlpsdqrkss
alvytwsntpvgrrmtaakdpisqrsmklffqgdgqngctgtppagnvsastgmlcaikl
mddrtytfsytsaspglqqisfvvgsdgvatrlgwevanvanlggqysrlnsvtdslaid
ailaglrtddatvrttiayradgrg
>Protein13791 58
ssvgrVSFTPAQLVDNANELLHTLNRmkpssakgtymksitiastmspgvkidtrsik
>Protein4696 34
mpklrgfknpfrTVYQVVNLDRigalypeggdit
>Protein4343 41
krgirvktssytrHHVNITMTQAKavsnytnsilanmeatd
>Protein10294 69
flalgiflsgcsshylvttklipnqkVSDDTEIVQSRtaigasdkinkvaillpstcanq
tasaasgkq
>Protein11115 31
drayrdarinrIFEGTNEINRllmldmllkr
>Protein4015 94
mqnggakvyttsasafnssevrgeqllsqvqnilaisgaqkinlighshggfsarYVANI
LPTRvasltmvhspvkgvpgtniimgiasagtvt
>Protein11111 31
vgrykrekFNISIGDELPAGVLKlakvyiak
>Protein8548 37
rrvlfrsvtcdngvytrIEGLEIDAFSRermdftlne
>Protein8546 79
mtrIFTDAGVSVPVTVIEVDPNRitqikTLETDGYQAIQITTGERresrvtnaqkghhak
agvaagrlvkefrvteadp
>Protein8012 31
gtrrrYGSLGDIVVVAVKeaipqagvkkgdv
>Protein8543 123
mrytaialaaalasgqfahageaeakkWVDSEFQPSTLSKDQQLTEMKwfieaakklqak
gvkdiavvsetittiavvsetitthsyesktlakafeeitgikvkQVGVPYIIVFLNKcd
mvd
>Protein8542 20
rqdhhwkEALQMTILDKwqp
>Protein8541 39
tvaelknstpilsqsvkekkIQIVGGVYRlgtgivelvs
>Protein12419 171
kIIMGLGWDVAKkkgfmgfgggsvdidldtsclmfdeqgqmmdlvwfrqlqskdgsikhs
gdnrTGAGEGDDEQIVVDLTRipanvkslvftvnsftgqnfsqvenaycrIVNAGNNQEV
ARynlscqgnhsaqimakvykhngewkmhalgengngrTFEELMPQIRacl
>Protein12418 175
kecskGRYLEDWEETAVLAYYLSISYRlqdilttaqiaelnskknnaaqhpelikwiksf
yalkspaafveppyengnslpvgdpargkalyelscqtchkaygcsdnvfdnssftfkkf
nrdfdkdywwlfksvrhgyygypghdpymphytaermsdkqvmdlkayfqqqags
>Protein12413 217
mrTFHIGGAASRasiassveaksngsigfnstmryvtnskkelvvisrSGEIVIHDEHGR
ererhkvpygailtikaddkikagtilanwdpltrpiitefagktkFENVEEGLTVAKqv
devtglstmvvidpkrrgaakivrpqvkLVDAAGNEVKipgtdhsvtigfpvgaliqvrD
GQDVGPGEVLARIPIEGQKtrditgglprVAELFEAR
>Protein12416 180
gplrskcticgkaghksslcqsaeavardyeakadfkcegkvrsprtnidgegsaesgta
ydnddlkvfreyaradapagkPMATATPRYVPEAAVLTAMGFSTKvanfkrhdfqfafpf
htmlytvvvdtwlyvqageifdvfgvatantlraeqknaalalkiaadeeaakvadkekt
>Protein12414 207
mskiysnlvtaaklliastlawsligcssnppapplaatadysykIGPGDTLNIVVWRNP
ELSMSVPVRPDGKisapliddlgamgkdsttlarDIEKELGKfirdpvvtvivtafvgpy
seqirvvgaaakpqilaykqkmtildvmiavggitdfadgnratilrTSESNAQYTVRlr
dlikngdvsanvemkpgdvliipqswf
>Protein10679 38
mdgkSGAEDLIAKvlkdpallqslstapkpavedgaag
>Protein4278 67
VPVGNLVGQENKragiarssccrtnTGIANVGLCRasgsttranspdathrpasrcsttp
scaqtsp
>Protein4277 29
gatkdgatekakkakILATAAENDAKaka
>Protein11448 33
sgagsatirldrsdydirYGSGSFFDNLGDKti
>Protein12236 492
mgdwrlafitrdflrnvtvedvqrvaqtyfkpsnrtigifipetnpdrteippvpdvvkl
vdgykgdapiaqgedfdpspsniekrthkgqeansfkyaflpkltkgnvvnasitlrLGD
EQSLQNKatissftasmlnrgtktmsrqqvkdeldrlkarvnifgsgqtvsvsiqttken
lesvmkividqlknpafidkefeelrneelagieeqksdpqalvgiayqkhlnpypkghi
nyvnsvdedimefksvkledckkfheefygsnngtvsfygsnngtvsvvgdfeeaatkdl
ivksfgnwnskkpfariadkytdvkstnvnietpdkansmflagcnleikdsdpeypamv
manyilgggflnsrlavrirqkeglsygvgssfnadaldksggftayaiyapenrdklev
afkdeiqkGQAGQTNYSAAKAGVIGFSKALAAELAAKGVTVNVICPGYVATKmvmaikpe
vlqtivdsvpmk
>Protein12156 39
DELMSAKRSSDTYINAIKisqiqyhqtngkiisfnyenn
>Protein5278 37
tectpvgasvsrGGGTNSPAAVYALTKyvdwmkkytp
>Protein13098 174
mplerKAPGVIFREPVKEPLQTGIKAIDAMIPIGRgqreliigdrqtgktaiavdtiinq
reffaagkpvyciyvaigqkastiagvmqtladagameyttivaasasdpaplqfyapfa
gaaigeffrDTGRPALIIYDDLSKqavayrevslllrrppgreaypgdvfylhs
>Protein13096 74
PTIQQLVRngrvaikaasksraldacpqkrgvctrvytttpkkpnsalrkvakvrltnqt
eiiayipgeghnlq
>Protein13091 153
mtsndalittegsklgyklhveaeyllndrysftgglglslnqggklkypqggnlwsesk
lsilrgdslpagvvlgygvnyfdfpfgfklrtnefgkfkfyahlpefvigfktkakGSID
GAGVSSTKekinkqvtfltfgwavgagveykls
>Protein1192 136
saespalannvetlahvaqilahgpewfrELGTEASPGTFVATVSGDTARAGVGEFPMGV
TLQAVIDDLGGPPKeqhryvaavsgtanamvpadrfdtpvtyedmrtigsgmgsagflvf
dertdlvavaagiahf
>Protein1190 33
nyrpqfffrTTDVTGVCKlpedvkmvmpgdnia
>Protein1387 76
mtkadsgkaldaftkvatktlkkgdkITLVGFGTFSISKraarkgrnpqtgkaiqikakk
vakfkAGADLATAVNK
>Protein4909 33
kayivevrntqkGPQIVVSRthpglvgglflle
>Protein11782 257
mvvrankaapgigghlstyassaalyevgfnhffrGQADGTPGDHVYIQGHASPGIYARa
ylegrfdevdldrfrldidtparvgrglssyphphlmgdfwqfptvsmglgpinsiyqar
fdrylnnrhiddtsrsrvwafvgdgetdepetlgsidlaaregldnltwvvncnlqrldg
pvrgngkiiqelegngkiiqelegifrgngwnvikvvwgaawdellaqdvdgvllnkNAI
VVTALNPYIGYDNGSRi
>Protein9762 34
kageelakNDFINMDVLKvkikvignevkqdfvk
>Protein9764 23
kAQQTADEANERalrmlekaskk
>Protein4905 33
TLAAASTTETSFRgaegdkkalsakVGQLIAER
>Protein10923 9
rNSLIFGTK
>Protein10924 70
tlvdgdklhitygaqdisvhdsgaytgeisgaflakLGCTYVIVGHSERrEYHHEDDAVI
ADKlvaayry
>Protein5055 330
mykvgrvvpperevlkDISLSFYPGAKIGVIGPNGSGKstllrimagiddgytgearLSP
GFTVGMLEQEPKldeskdvtgnvmdgvaetaklltdydelmagwadpdadyealgaqqad
leakieaagawdlkrtveiamdalrlppgdadvaslsggearrvalcrlllkrpdlllld
eptnhldaesvawierfladyegtvvaithdryfldnvaswileldhgkgmpfegnysgw
leqkqarlakeekhastrqrtlerelewvrmapkswsgcawrprparprarpaAGIPLED
MEFWQFHPTGVAGAGVLITEGVRgeggilr
>Protein13326 65
mtkicyaltdlsepgygntkvipgshkNNTLAGRPEKegdpiiepegavevllnpgdafi
fdrrl
>Protein1229 105
ednnrwtkigagingvteetttgvhrLYQMFESGELLFPAINVNDSVTKsinvndsvtks
kfdnlygcrWMIAEGYQDARtlkrrINAMEDWIANGTLLKadana
>Protein6508 46
lsstrlaaafaqnlqvedildklsndlkgkVCVVTGAGSGIGRgia
>Protein1225 30
mrpvhrENWDWATNGKmgkrerrilssiyi
>Protein1224 25
hwkrelkQLCQEVAGRtwpcrychl
>Protein6507 33
mavdvggaylyvkDAEINNNQVASGRglvkgty
>Protein1221 422
mltktgtgdltlskENTYTGGTSITGGKvvlstnvatlgantaavtlanttiletsatna
tvanavtlssgqatlstvsdnssltmsnavngtgglikegagtltlngangytgntaina
gkvilaqqsslglgavtlqagttletaanltntiqltgdgdistttdtvnlvvaqgqsst
lsnvvtgdagliksgtgdltlsaantytggttvntgkvivdhatalgsgqvvfksgtelt
tasamsvantlklygsmmlhsfanttltgdisgtgnltkdgvgslrlehantgytgsiti
segglvvnnnsalgagqltlatgtaletanavtlankiqlagdatlnsathdsvlagqit
gvgklagqitgvgklikegdgsftlsesnsytggtlikVVAWYDNEWGYSCKvlemvrvm
ak
>Protein6503 107
plivdntvaspflcrplehgadivvhsatkFIGGHGTSIGGVIVDGGSFDFGDAERfpgf
ndpdesyggltfwpslghgsfilkarlqwlrdtgaaispfnaflllq
>Protein11255 24
cgwsrqnlfqrNIVTFFVSRsiiy
>Protein11597 33
pghhlsdarHDGQLPAARaaradpgaphsgrlr
>Protein13035 215
ipcaytadigqpdepdldsvpvrakeygaelarlvdckaelvreglialqcgafhiktag
rtyfnstplgrAVTGTLLVRamaddgvdiwgdgstykgndierfyrygllvnpnlrIYKP
WLDPTFVDELGGRqgmseflqannlpyrdptekAYSTDANIWGATHEAKaledlgtsmel
vtpimgvahwdpeveiateevtigftegwpttlng
>Protein5356 42
avtepdhrTIQLDNAGRvarrhidctegercfcqtgdhrvwl
>Protein7624 41
tnrsdiwvltnkTAQVIYNTFYDLSKnctgknpvtfpvlvg
>Protein7105 25
EALELAGFTELFKtfddtvaavgsf
>Protein10072 134
LLALHLDVPHISTGDIFLLALHLDVPHISTGDIFRAAISAGSEIGLAAKaimdLAQHDAA
NGWLLDGFPRLAQHDAANGWLLDGFPRtpkqatdldeiadppldlainlevpedvvvqri
gsrrvceasghiyt
>Protein10075 32
iihcielqvgkgaqvvrSAGASATLLARegty
>Protein2553 23
mnvvgdlfgagkMFLPQVVKsar
>Protein10078 37
mngrlrenvvhfkTVAEAAQAMAEGKVAAVLAQRael
>Protein2557 32
mskAHNPVQDIYLRvvenkenkvlgiaakala
>Protein2080 36
levdvkagkgvfkaypqrAELPATLNEGLVVELYSR
>Protein2885 11
VALSSLPRscl
>Protein12782 155
vaedldnlkiakRENIEIGSAVRFEAAEGNVLDAYLHIQDGRgvngvlvevtgtddadlv
hevalhiafakptamsrDEVSDELAAKarLSFEDLTRkegkpeqavpkivegrMGAWYAE
RvlpeqgmfgekqtvddrLGDASVVRfaqaiiges
>Protein12781 213
mrLKQIDQYRTQLQQYENMLRNTVAPAAYVWAKaeytmnrlvqasntlkyyqdqggveny
lnryrnasyysgspcfnlggnctdtawdlikqgqntstnaqksandaslrgleihqdgap
ldaahlqllqsraetaggqleaiqyanqlaayqsnqllqlrtmmiaqfnaenaknqalvd
keainqaahqaatkrlspvnfpaakiwnvrdaf
>Protein12780 40
mkIDAIPVIHFYKnnqlsfsnigfidkkgfykelekegvk
>Protein12787 71
myahalrgypleacglligqwqgdevhrFVPTPNAAASSRiyevdgrtfmaveraadddg
laiigvahsht
>Protein12786 651
mlalftfsflqgqstvegavkdskgepvigatvlltgtsqgtvtdfegnyklegltgtta
sltvsyvgflsqvlvvdltgrsvnanftlqedtkvldevvvvaygtrrkedltgsvtsvt
tkdfqkgnivssdqllvgkVAGLQVTSGGGAAGGGSKlrirsgaslnanndplividgip
vdgnqvagsanflntinpndiesisvlkDASATALYGSRasngviiittkkgqkgklqfn
fntqvslgtiakkvdvytgdeirkivtdinspiyvpllgtantdwqdqiyqnafgndnnl
svggtvgnipfrasvgylnqdgilktnnfkrlsgslnltpsflddhlkvniavrgmqtkn
vfadegaigsavsfdptkpvyaenkfggyyewlqnentasplatrnplallelrdnnstv
nrfignvqldyklhffpdlhvlvnagmdkaegsgkdvfsplmasnyltggrsseykqgks
ntlldvslfyeksigknftfdllgghsyqdfytninnypsysvagdslilgttptfktdk
pqyrlesyfgrvnlsffnkylltasirsdasskfskenrvgyfpavaaawklreeffsqs
nvvsdlklrfgygitgqqdigsyysylptysasqstaqyqfgdayysflrp
>Protein12785 101
mdrhvaaahglyapdyehdacgvsfvvdlqgrrshrLVQQALTSLENLEHRGATGAEENT
GDGAGILIGVPDRliravvdaelpeaghyavgigflptdpt
>Protein10316 41
ahqlrlkiiklihdkkevnvnviyntlkIEQSITSQHLKil
>Protein10314 42
eivqicrqvwarEEPVVHDGRyyqlplpedkgtglgkplkii
>Protein10319 172
rawwssararrPNALSVIAVSDRaaamvpeptsrstrIAVGPEAADVIDITQSATENINR
apcstrvpactwrrspwvprpHDDLVAEIRpprtstgwprsrvpspgisplwcstgpvtt
twwprfappahastrsptatwpgpsprpgpphrstsssasaaprrasspppp
>Protein2333 33
ygpykarTLSYGDQRrleiaralatdpqliald
>Protein2882 33
ynkAGDEVWFSVWSAKNQQSALVVVDDKtrklk
>Protein4485 66
gdalalpfpdgsldgvtcgfalrnfeslppffeelarvlrpggrIGLLEVGQPSNPVLKf
gyeqyf
>Protein4488 65
tikepnfkqyelaikSYSEAGNFDAANKlfqqmkkssihitapvyasmmklasqkkdlnl
tvalw
>Protein492 40
mdlcltgrLMDAAEAEKsglvarvipadqlldetlkaaqt
>Protein13525 169
mhldvarhffpvsfikqyidllarfkfntfhwhltddqgwrieikKYPELTNVGAYRKET
LIGHYTDSPVKYDGKeyggfytqdqikeivqyaadryitiipeiempghasaaiaaypif
gctggpyevqttwgvfsdvfctkdttltflkdvlnevcdlfpgkyihig
>Protein13520 166
mlpvfgqlgephghaeilfdnvrlpaeaiiagpgrGFEIAQGRlgpgrihhcmraigaae
ralerlceravarvafgkplmnlggnrdiiancrmaidqarlltmkaaweldtqgtfgal
vsisaikvvapnvlqqvvdaaiqihggegvadpelsylmgmaralr
>Protein497 31
dalkeysvsikGPMTTPVGGGIRslnvalrq
>Protein495 113
qyyvievnprlsrssalaskATGYPLAFVAAKLSLGINLPEIRnsvtkSTSACFEPSLDY
IVTKiprwdiskferVSPLLGSGMKsvgevmaigrsfeesmqkamrmvdgnne
>Protein3688 202
maikLGNIYVANSDAGATDRdangltgvftevdggnvsgkvkildgleivmnestmviql
gneaqgsmikadavigggltlnnfalydqqgaapltadslltgtvgsggsfratsgsggs
fratsikIIADAMDKvgkegvitvedgksleselevvegmqfdrgylspyfinngylspy
finnpekMVFPEPVISLAVEPK
>Protein9998 105
mvhstpieqvipsirpdiiepfisqpliveatdkeseargarIVAAQEDRmllgsgdsfy
asgipdasiekwhvyrkgkplknpetgeimayeayflgnaklvkp
>Protein3939 32
qeqerGITITSAATKapwsvegqlfdmniidt
>Protein3938 40
yrydtftaddldagtgvfagkGVMDLLAQSVRlgwtpsyp
>Protein3682 19
mnkELVALAPSTMKikiia
>Protein9996 61
tkvanlekenadikaqleaekarlngeianlrkdldatkGQISAVQQKLDMSQAELTKik
n
>Protein3686 19
kkslrNNCATALRgyhskt
>Protein13156 275
fparvtltwlglavlvassfyltpatpypglaaivpvlassaiivsgvggpagavaltnp
vsrylgqisysvylwhwpifviiaallgkqsglylygsipialfvgalsfhlledpirRS
SWLEPSAKwrrmtswqrfdrasrivaviaipvaamvivasmfalnrpsqrpetptvveve
epgsetsstgseaelepvqasiigalnaeqwpaeivqqidsgeylptgllnnqcldvkea
tldecqvgdptlprravvlgdsvalswmpglgpal
>Protein13667 457
dptngdvpvkrsdfgddftwgvasaafqiegapsadgkAPSIWDELTRtgkiageggdqg
idfynrypediemikdlgfganrislswprlmgtgrerlnpkgadfydrvidatleagme
pwvtvhhwdiplalwqeggwtrrgivedfarFAEVCAERfgdrvkkwmvfnepasvaghl
vlglygrkglhpnttlrsvhhinlacaeagrrmraalpedaeigttnvmsvaypyeptde
rtarrkraiealaidmhldpagglgypfganrllnlmkrHIEDGDLESARfeydfmgvqc
ygplvalrklpvvgavptmtvpgaearVSSAIGIPQDADALLWTFRkyanhpvakrmvvt
eggfggqdrlepdgrvrddiriwvyrrnleavlaakaeginvdgyfawsyadnvewvlgr
sprfgivytdydndyrripkdsakwfqrllttdagvd
>Protein13664 135
mrAGEGEQVVETFQRhqgmeliharagdrflerlagvidpeakrkaigelfirvfeeakg
glvdaeeakgglvdadylvqgtlypdviesgsataaiikshhnvgglpddldfelveplr
VDRYDYDGDGVYLER
>Protein727 33
rDLDEEDPAEVEASKfdlayisldgnigclvng
>Protein720 41
agaarwrgvrptvrGMAMNPVDHPHGGGEGRskgiqpvspw
>Protein721 70
qsaatiktdvpntafagletstfvsltltdengrplvstpvtlaisgtakLSATSDVTNE
Kgvvtfaitg
>Protein722 34
deplnenlfrSVEELELSVRsanclqnanihlig
>Protein11805 168
miqcdnkkknyipiqtianqsaptttsntsvtqpttatstgtgtgsttsatttsvsstqa
vigadygtetfsyqttrpisidatvvdgddkpitgalveirdsedkNSVYQQLSNALGKv
vgsltlnttetkiyvyvtyngvttaativaikqdnkvlikittikipi
>Protein11806 59
maritpieryrNIGISAHIDAGKttttervlfytgvnhkigevhdgaatmdwmeqeqer
>Protein8222 43
prGLVFIPFFDAGRlvnkltldatcpisketdykkcavkvtra
>Protein11802 127
mkkvsgtlkLDQAQYReleafakFGSDLDAATKsvldkgernvevlkqaqyspvsvekqv
aiiylgsnnllkdikptnvrdfeenlfsildkshpemlknfkagkleeadltalkavaad
lskqyan
>Protein8229 136
rsvpiavsgltgvkaisagsdhtcalkqnatvvcwgsnsngrLGDGTTTDRktptpvsgl
tgvttiaagkshscavkqdatvacwgyngnsqlgdgtatnrstptpvlgltavkavtage
ahscalkqdgtlrcwg
>Protein9574 24
hahgkDHNFGHFTKdnllltpkdy
>Protein9570 18
miearIVEAGDSFAKnsg
>Protein12491 86
medsvgfakVLVDPETRlilgahilgheaslliqplaqamalgntadevarTVIYPHPAL
TEVVEQLLLEVPHAPSTGGKfkpweg
>Protein11722 236
mglsvafdlathrgydsdhprvtgdvgkAGVAIDSVEDMKvlfqdipldkmsvsmtmnga
vlpilafyivaaeeqgvspeflsgtiqndilkeflvrntyiypprpsmriisdifkytaa
hmpkfnsisisgyhmqeagasaalelaytlangyeylkagvgaglnidqfaprlsffwgi
gmnfyeeiakmragrmlwsnmvskfnpksekslmlrahcqtsgwsllaqdpfnnis
>Protein8486 107
taaktaadkalvdantaktaankLAVSMNAADASIKttvadsasikttvadsaaaykIAS
SGEENFIEGLSAKAAGVQVVGAAGTPGASSKkslfvdlqlsltkinl
>Protein1765 152
engelktrainvndsvtkskFDNIYGCRhslpdgimratdvmiagkkvvicgfgdvgkgc
adalqsagarvavtecdpicalqalmegidvkrlenlvkdhdifitatgnkniimaehms
kmknnaivgnighfdneidmegleqwpgirki
>Protein1766 33
pkyeagqyisvrVFVPELNLRqprqytlstspq
>Protein1768 30
vrayrspepykgkgvrYADEVVVIKetkkk
>Protein13491 174
fiadgarrlgahlvyistdyvfdgtkAGPYLEWDRPNPQSVYGRsklggelevdpawsiv
rtswvcgehgnnmvktllrlgegsgplsfvddqighptftsdladmviklgrervpgtfh
ctnqgavswyqfartvfelagfdaerispiptaqlnpprpavrpsnsvldnfaw
>Protein5424 23
mvkITQGAFSPTGGTPSLTISIK
>Protein12209 44
mgealrLMNVPLDKpldapvmmkasakpspvktvtaapiagekt
>Protein12206 12
ASPSQNTTYKkw
>Protein12207 127
mavdkhgdllrVAISNAGNDHRlganeappaiisiflgsqltdiidqiekgaatsssvgg
fmeigvstlpplprdttdrnrTSPFAFTGNKfefravpsslslgypnaflntfvaealde
matalea
>Protein12200 205
QENVICRIYHMIMDWKERryeegrrvfdkidigpyvqlhmtrcilcyrcvyaaeqltner
vhgvinrgdvseistyiqnaidkdfsgniidvcpvgaltdktyrfkqrvwfskpfdahrn
ctkcsgktviwkkgddiiritarknefgevedficnecrfehrdlndwtiegpremdkds
vitankyelpvvspavnvdakfvse
>Protein12201 180
mdarqyqiipiaapteeeraqpylwrfwrNLPRTGRAAIFDRSWYGRVLVERVEGFCTEA
DWLRayaeindfehqlvdsgaivvkfwlqisadeqlrrfkerqatefkrfkitdedwrnr
ekwddyvaavcdmvdrtstglapwtlveandknfarvkvlktlcerlesalkddgkytek
>Protein1503 33
qtgikAIDAMIPIGRgqreliigdrqtgktaia
>Protein9685 94
wtdgtisprdalsnaagilrehldifinpeersdakpavgsedlsdevnknlyrSVNELE
LSVRaanclknaniktiadlvqkteaemlktknf
>Protein9681 60
mncqvapydnpavrqalklaidrddiiakVFLGEGEAGNDNPVAKIMPLWAETPPEHRyd
>Protein8812 40
tegkgekqpvtgdkckgntkskALIDCLQPDRrvdievig
>Protein13522 190
mggkSNTGEGGEDPARyrnelkgipikqgqtmsdllgketfevdytltegdsmrskikqv
asgrfgvtaeylssadqiqikmaqgakpgeggqlpgtkvsnyigklrhsvpgvglisppp
hhdiysiedlaqlihdlknvaphadisvklvaevgvgtiaagvakckadhvviaghdggt
gaspwssikh
>Protein8817 31
tlgpkgrnvilqkSFGSPTVTKdgvtvakev
>Protein3937 113
atvrstrevigipglaaktgdsgqiavwqtgvkseavgvgpltysqeivtfnrVSGEATG
SPTDERsagdledpskmekvkheglffkfpfdvqqttypfwdgdlgksvpikf
>Protein7353 32
rETTVEEVNAIVKAAAEGPLKgflkytedpiv
>Protein7352 34
mevdltlrgapivlsrSAPEFMIELFRqevpeie
>Protein265 30
reewgfadedphwagqtpdrTALTGLFRqk
>Protein267 85
nggiadihvvvatvdpelrsrGQASFIIPPNTPGLSQGQKykkhgikASHTAEVVLDDVR
ipgscllgtkdqldeklarareakn
>Protein13804 37
mnllekQEEKIDKLTQTIDERISRqltvlmdkgqlql
>Protein11833 81
ADESIDLERtklegkdrtqlvtiatalgtkpparakKADIVDLILKlagvdeaaaeepad
gdddaqatspkaaatktaatk
>Protein13595 100
mtalllyaysqglyasrriakaceerVDFMAVTARQSPDFRTISDFRKRhlpalgglftq
vlqlcqkaglvrlghvaldgtkirasaskhkamsyrrmkq
>Protein3215 33
ladsgvvnlekledskVSMVYGQMNEPPGNRlr
>Protein11769 669
mnyktrldgkslyvtlspigrLTDSAAQHSTRfaeeslvgrrhavsdvmfrrgkdgegri
ivdlsdagtgidirqqghnlvvdfmkttvpdrlrrkldvtdfatpvtaietrtfgdnvrm
iitpkgvwehnayqsdnqfivevkqivedpnklvqgskvgyqgprVSINYQNGDVRallr
lmaeelnlnavisetvtgtttlvlkDVPADQVIDIIFQQKgldmrkkgniimiaprdeia
trekldfeskqqiseleplkleqfqlnyqksvdvakllagvvtggggvsgpaqrilskrg
savadsqsniifindipskldeirtfikaidvgarqvliearvveatdsfnrsigaklgl
inskslnlgggvnvvggsyapatgtstitdgvlkstitpgiltqtpvvgvnlpsfsstgg
tmafslfnsaltrilnveiaalesdglgkvissprvitannvkakiitannvkakiedgt
evpyvvctdsatgrKVDLTAGDVKyhmgfssdvstpqgpchdvstpqgpchltlafnpsh
leivnpvvegsvyarqvrrgegskakilpvivhgdsavigqgvnqemlnfaqtrgygtgg
svhivvnnqigfttsdprdyrAVAENIIWMKGWADGPTLNNKgrrwdaskLGAQLGIDIF
GTRapglry
>Protein13663 99
meiillkdidklgdkhdlikvrsgygrNFLIPQGVALLANQSNLKmlaelkkqddarenk
kvneykamadqvkgvtlkigaktgtsgkifgsvtnvqia
>Protein8563 100
LEVLGAFPSFGAVPLPLRTPSQVQVAVIDLAVRcrtaatanaftgaggrdrpgraprdar
crkrgargrAGALGFVSKdarighhsrrgaegrcagvrlq
>Protein8565 120
mgkvppkatqvisptdvlglqaaareryidrsvveyavnlvlatrapenfglgdlralie
ygaspraslalvkagrslallrgrAYVLPQDVFDVAPEILRhrlvltyealaqdidteav
>Protein8567 35
LLDVLHQLLEEIEMQKffhlskkinilqkqlhqlk
>Protein12436 44
mavnlqkgqkISLDKEAGTGLSKiimglgwdvkKLADNAGEMGK
>Protein12439 32
TLTEPVPTETADReasaaapytiisadchagg
>Protein12438 494
maevyagflahadhqigrLLDFLEFIGERdntlimlvsdngasgeggpdgsvnemmfmng
ipddidanlamidelggpktynhypngwamafntpfkmwkryefeggtadpcivswpagm
eargelrtqyhhaidlvptvldalgvtapssikGTTQSHFDGVSMRYSFDDESAAGERtt
qfysmlgsrgiwhdgwkavtthptisgwgnfnddewelyhtdvdrSEVNNLADEHPDKLR
eligiwfaeaganqafplddrsaleilttprpqltpprdryvyfpdcaevpesqavsirn
rsfamaalvdipgpgaegvlcaqgsrfgghslyvkdnrlhyvnsfvgmfeqrivstvdvp
tgtnlilsaafdktgedppgvaagtlslfhgdekvgegeiklqpgnymiageglcvgrds
ghpvtvgrdsghpvtddyagsspwkFSVQGIDKQLVGETAANIRklrkpdaykgkgvrya
devvrlkagktgkk
>Protein4290 33
rrVTNNTGGSINRprsptipagrstgssslpst
>Protein4299 23
msgrrWSDGLHQAVEAKegvdiq
>Protein3069 70
laaaalagperALSASDLEVAVLDRqvehrsfrrlaegevdeilgghvggataqtevesv
peaadlplaa
>Protein11809 163
tsahtaggrvvetdrvtafaqrFTQLCDNVNQVVSGKtevvglavtcllsgghilledvp
gvgktllakALAASVHGRfgrlqftpdllpadvvgtsvwnsaesnfsfrpgpvfanfvla
devnraspktqsalleamaeeqvtvdgttnalpevfmviatqn
>Protein5219 68
mqtskirNLAIIAHVDHGKttlvdgllkqsntfrdnqaemgqslimdklaqerergitit
akittvny
>Protein5216 29
gkegvitveenkANTTDLDVVEGMQFDRg
>Protein5217 17
mnvegkWDDDLMTQVKa
>Protein6741 31
vsqrQSLSDAAAQARseatvqkaqlastqpy
>Protein6749 65
mavaealarSPYVDLTVQSISERfgqrleprSHADFTLVRnlpppasersggntvahraw
tamer
>Protein11010 97
leypaewqgasttilnrngvskiltltstydhrIIQGAQSGDLLRtmhnlllgadgfyde
ifealripyepvrwvqdidashdddinkvarvqelih
>Protein4922 49
mlvakgvltqrGGATSHAAVVARglglpcvsgceelridleartfaarg
>Protein12492 16
DPKMVRWISERKklnd
>Protein13340 174
mrerrststsnfgtggrEAHDATGFYQRfrapelsdddtvlppvpvtepfncgdsrdmag
vadgsvalvvtsppyfagkayeeelerdgipasyleylemlravfaecvrtlepggriav
nvanlgrkpyrslsadvtriledlglllrgeviwqkaegatgscawgsfrsaan
>Protein13341 177
mfellwngrrHVMMGASQVDRygnqnlaaigdwhrpkaqllgfrGAPGNTISHTTSYFIG
NHSPKALVESVDVVSGVGYDRAAELGPETSRfheirrvvtnlcvidfeatdgngvncarl
rsvhpwssvddvvaatgfelavpdevpesrAPTTDEISLLRNEIDPDGLAARevpne
>Protein13347 179
atapppgpptaagpgghtqrlltvvkSGSIQDVKakpmdkvhtwphllliefvaallvta
fllifswvvnaplqdlanfnqtpnpskapwyflglqelltmfhpmvagvtipgmgiflli
lapyidkNPSNKPEFRkfaialmtvhlmfwgvltiigsffrGPGFNFTLPWRdgiffef
>Protein1247 28
pgdeegkGGIYNFVTKrgkclganskis
>Protein1245 25
dlaeakTTYGIIGVKcwvykgevfa
>Protein6563 37
lkNPPAGEEAALVELITYRvpagvddaakvkaeflak
>Protein1242 9
PDDTGHLYR
>Protein6293 60
LGTEPVGKlrgdrrgeageqrerhgahaclqravaadhlevlrdvedeaeereereghrq
>Protein8001 17
mkrvskDGVITVEEAKg
>Protein12427 56
RYICGLYTIDMGDFKQSRVIRAYRVLDTGTMEMKyyrdlsvvscvtgiacstlrnw
>Protein11011 46
lgtvlknylelndydvtlerdgrLGLAAFQRekfelclldvmmpnm
>Protein12072 372
mlkVVDAAVAKayagkrkihwmevyageksthvygpdvwlpeetlqalreyvvsikgplt
tpvgggirslnvalrqeldlyvclrpvqyftgvpspvkephkTNMVIFRensediyagie
yeaqsdkakklikflmeemgvtkirfpntsgigikpvssegterlmrkaiqyaidndkpn
vtivhkgnimkYTEGGFRdwayalaqkefgaklidggpwcqfknpktgkdiivkdviada
flqqillrpaeysvvatlnlngdyisdalaaqvggigiapganlsdsvacfeathgtapk
yagkDYVNPGSEILSAEMMLRhmgwkEAADLIISSMEKsiaskKVTYDFARlmdgatqvs
csgfgqvmidnm
>Protein12421 100
msctpeqrtelllaleeeaktyneaqnkkddprrEALKKEDKEFNFVSSPKHYYTMMKql
tllaffsseegmtkalrylpipgkydgaykyvkgekafcs
>Protein12077 338
nyflnerkeqyqadkksdnyykqaatltelkkkeetawlkevnsqslqfalrcldtayvn
ffrgnakfprfksrkkknsftvpqfakledgrffapkfkegikvnvhrevkgkigkctls
ktptgkyfvsilseekyhpkektgavcgidlglkdfaitsdgikFKNNKYTKQYEKelak
aqrhlsrktkgsnsferqrrktaklhekitnsrmdnlhkvshqlvsdydiialedlnvkg
mvknhklakhisdaswgtfvrlleykadwndkqivkinrfypssktccecgwinqdlnls
irewtcknghvldrdlnaaknilkeglkiissgtlqie
>Protein12076 267
ELNKAMARlsdtrkktakkaierldkmydslsgmnfdatigipvaivrggiktiiagikl
tgkvadaiesgmkhiqeeyekqfgkklpiseygrvktfikdnlkdaglevsnrkdkpike
kdgkivippalirelvesgltdpneltqavlqevqkslpeaterqvrdaisnygrtvnqs
qedidieirkikraqriisalediankkrplrsglqrdkldaeeralqkqlkealkslpp
dtaleakqlkttldviekrllnqiedl
>Protein7165 20
menkILLVEDDQNFGDVLRs
>Protein2537 36
stlgvlhnphsfvvkGSSSATGFNIGLAKkgdklek
>Protein2530 194
mqqlggsaiylntrdsqlgrGEPVEDAAQVISRmsdivmirtfeqdiierfaansrvpvi
ngltneyhpcqiladiytfiehcgciqgktvawvgdannmcntwlqaaevldfkvhvstp
pgyeinqdlvgvidssrlkvfadpmdacrgadlvttdvwtsmgfeaenearikafadwcv
dgdmmrvanseavf
>Protein922 89
mavevrTPEEYMGDVIGDINSRrgqiqamedlsgaklvkALVPLSEMFGYVGDLRsktqg
ranysmefdsyaevpkavaeeiikktrge
>Protein13509 183
myqlivnynfeqvynqsieiesdleknlkikikeiqlnevvvrqkvfqkksdrFVYDVSI
SSKakgnnafgllqetplvsstdgkslkilgkssaiiyingrktnmdaeaiteylknips
eqiqrievittpgsefqveandgiinivmkkqlsdgyngtlklsdnqgyynnpgaganfn
frk
>Protein13502 245
mpavwneiaglgwlglhlpeahggsgfgleelvvvveelgrrVAPGPFVPTVIASAALAA
IGDEATCAKllpglgdgsltgavavhgdvtidghtasgsagvvlggalakivlvavgddv
vivdtsadgvtvetppnldpsrrsaritldntavtvltggatalrdlsrvilaadavgia
aectesaaayanereqfgrpiamfqavkhhcanmavatematcavwdaaraastggdqls
yaaav
>Protein13500 74
mliggiaaltlavagcsgsvskSDFTAEFTKAATSEDSPFTKeqatcmgdkiydehINHL
TEHLKenkkdfatk
>Protein13501 83
miairaeiehvqkgvwpqdnnplkhaphtassllsdewtrpysrevgayplaslkqnkyw
spvgrVDNVYGDRnlfcscvpve
>Protein13506 134
mfkkilerGEAGDNVGCLLRgitrtdvergqvlakpgsikphmefmgevyvlrkeeggrh
tpffngyrpqfyirtmdvtgtcdlpeglemvmpgdnvnlkikLIVPVGLEVGSRfaireg
grTVGAGVITKmmn
>Protein3667 88
GLDTYGSRSLVVGGEAVVRaadkviekarafaahlleanaddlefeagrftvqgtdqgig
itdvalatfashnypeglepgidadatf
>Protein13649 245
lfsvrgkTALVTGGSRgigamiarGFVADGARvfiaarkaaelettaaelndlgggsasa
ivadlssedgaraladavgaqtdhldvlvnnagatwgapledhdqaswdrvlnlnvagvf
hvtkfclpllrAAGSAEEPARvinigsidgiqvpimetysyssskaavhqltrhlakqhq
ltrhlakqlapaitvnavapgpfeskmmaatlesfgeqiaeqaplkrSALEVVMTVLHAG
GKfdk
>Protein13645 48
mikwpnlyystsafapkYYPQAIIDYANSRggdkiiyagyfpagltye
>Protein13644 19
msavvrFLQIGTATSQAIR
>Protein13647 57
maatlesfgeqiaeqaplkrIGRPDDMAGVARflasragayvtgaiipvdgglatvg
>Protein13646 290
magrSHNVAAQATTLGKrfasaaeellvahdrlrdlidrypvrglkgpvgtqadlvdllg
tpeqvanlerrvatnlgfsnvftsvgqvyprsldyevvtalaqlcsgpsslattirlmag
nelategfregqvgssamphkmnarsaervcglrvildghvamigglaghqwnegdvfds
vvrrvalpdaafatdglfntfidvldgfgaypaviqreldrylpflsttkvlmaavrngi
gretaheaikgqavavakemrqagtegndlldrlanepalgldraaidaa
>Protein746 32
rEELLPALDVLASDLEAKaaeftdvvksgrth
>Protein11861 178
tgsviaapavitqptvqwrLASSFPKsldtiygaaemlakrvaeltdgkfqirvfaggel
vpglqvldavsngtvecghtagyyyvgkskafafdtalpfgltarqqnawysqaggrell
selfkqynvipfaggntgaqmggwfrtpinslkdmqglkmripgiggeimsrlgvipq
>Protein3002 69
ekvgkegvitvedgkSLANELDVVEGMQFDRgylspyfinngylspyfinnpekMVFPEP
VISLAVEPK
>Protein11865 363
mrDMFEDYRLEGGIRipislngnetyvlfddlksridkrisiyrkvsnerldsntptqpi
rknivlmgqydlkypidqfnavkvgltlrqdklfykatdnitlnipteaiervgiratyi
ldntldkglnlfagtrakvfvewvkkfdlnfdkgvalnfnkghmwvagfdarnyfeldrh
sifatrlasqvsfgsekilyylggsdgwlfpsfneetqtatdenyayqiatpslrgfqyn
irngnnfallngelrvpfvrylsrrtlsssflnnlqlvgffdigsawngwdpftkynpln
tvfisqpgidikvnyfrnpivfgyggglrfllfgyfmrldyakgwdtgtftkprlyfslg
tdf
>Protein11864 179
ATKPVTDEELIEKygphlnqappggwnaglkvekevethccfcgqqcgiklkvannevvg
fepwydfpfnegklcpkgvkrylqgshpdrlldplerdpsspggfrkitwdarwvpqdhl
gsgtrpngrrdpshpghlrqgTTDLELNQSIKQAINSDAVLSKlllatdgpanslvvtp
>Protein3008 33
kltdkiekvapgviwrkSVSQPVQTGLKcvdam
>Protein13651 168
mrgllrcqyklslwkdavpnaqellqqkgiatddkMMANMVIAKdfqnnndlfeasaayk
svvalgkseyaaearyriaeilliqnklpeaekagfdvinkagsysfwitkayillgdvy
fmqqdyfnaeatlksvvdnatnpelqkeaqkkldvvvaeknrnskvdg
>Protein5211 33
kAYNAATESQRGNVIPVEITVYEDRsftfalkt
>Protein6821 153
lnrLLLPDTVGTGGDSHTRfpigisfpagsglvafaaatgvmpldmpesvlvrfkgkmqd
gitlrdlvnaiplyaikaglltvekkgkknvfsekkgkknvfsgrileieglpdlkLANE
LLDASNGIGASVKrrddlhkmaesnkafahyrw
>Protein12111 120
gadiikqkLPENNGGFNQIKglgkTHALVYDELTTDHPIDLCRWQVANCYMGRIGLINSG
GASSGSTDLADAVRtavinkrAGGTGLISGRkafqrplaegvellnaiqdvyldetitva
>Protein5754 121
rsgfgktggrgakgqnsrksggtrpgfeggqtalyrrlpkFGFTSQIALKtaevrlseln
kvegdvvsletlkaanvvrrdqirarIVLSGEITRaftvqgvvltkgakaaveaaggkve
e
>Protein12594 146
mtgtlggataasdlalngdgvghillvpyfssqsgnatllnlvntdtvrakavkvrfrga
ansddifdfqvflspgdvwtanvskgsdgrSVLTTSDASCTLDSTLTADQKpfvtarLDS
TLTADQKangtregyieiftmadipk
>Protein12592 169
mqtplpslllngffvisgglyitfllqhfkLDPVNNFWQLFLYCCFGLSAAYFVKFIGLK
asgwlfnmsdaadsyifivfvinkmigililpflviiafgvgnlysvgltlswclvlglf
fyrfiltysvirnqvkvnpfhfflyllafevaplllvykglllffgita
>Protein1747 254
dgdkrVNLDNMENVIATGLGAVDYKaagsndpdlnfnnqqnhfayngdldlrgtgvastt
tegtsvteltvtvtssvpvsitvqnivqvinningedvfavgtetqtftnvatevtvaya
gvlsqsaaqarfvtenpglagiitdyanidvfqsasfttitsdgvnvlyspatastcftl
lavltsskvvTPVPTVEVAGRVAELLDEIQQALFDEALSFQQSRTADVATVADAIEAGAT
GFARlpwsavgdag
>Protein1744 20
tnerdykTIEWQTETILERy
>Protein10734 56
fevtgidnkLSPTESLNALKaaidqgaryiiqgngssvalaltdavtkynernpgk
>Protein9516 39
klqervaklaggvavirVGAATEMEMKekkardrkstrl
>Protein9515 80
mveaketdapfievwgtgsasrEFLYVDDAAAGIVAAAERydgtepvnlgsnhelpisel
vplvaelvgytgeirwdtsk
>Protein9514 21
lnkrFLLYLYIFFYYMNDYRe
>Protein9512 33
dvfrelnqafrPASMEITFQIDSLKelmynqli
>Protein9511 20
QEENFLIILHMLIMLQNKkq
>Protein5409 62
melrellskYDFPGDDTPIIHGSALKpskatspksvsppssaslthsipsfrrqsapsts
ps
>Protein5405 33
syarvsvqkACFVLDAIRgkgveealaivsynp
>Protein5407 35
daqkaagkSDAQIATYLKafdkvdrydadgdgiyl
>Protein8608 35
svvdidaqsgdaalrfakAGVNQWNIRnrpaddyl
>Protein8600 15
SNTGEGGEDPARlpq
>Protein8606 33
rAAIASSVEAKsngnigfnstmryvtnskkelv
>Protein11487 33
wrdclrCMQLTITNLCLKslmknlkpwkislga
>Protein13176 40
mdvsikvpligdriakaskgelekQINAEFAAGDAWLSRa
>Protein1711 57
rlasgrkrvrqdvkINAANTSLRskyrtavknvekavlagdkvkaaelsgkigrahv
>Protein13084 83
msirDAAKILVTDNMHAATDYFKLEMKpglmsgfrpiidstiktegadkewssitnvynk
ipfinkplennlsdfisarvidl
>Protein7803 55
mveadtdddirvaiitgagdnfcagadlkEMAGGHQGEDLSGVDVQGRlaadpdl
>Protein7375 26
mkicrgdlfkTAAGSVAELTLRdgtk
>Protein7806 31
SAADGPMPQTRehillarqvgvpqlvvflnk
>Protein7805 37
mkrfrpraqgragrinkrTSHITVFVAPKatgkagtr
>Protein13173 149
mdfsrltikapqqsstsreqyqytddiagstaatlyyrLKIVDTDGQYKysniilirret
kaidgisispnpvinadnvtvritanatknvdlkvmdmagrvmlqqqtrvtegnnsitln
nlnrlqagiyllqmmdgsdlntikfvitr
>Protein5200 32
keiaqvgsisansdetigkLIADAMDKvgkeg
>Protein242 39
kaivaanntlnreerIAAYDIVQKNFANDMVSLPLFQRa
>Protein240 19
TSFTSSVRreiispflsfe
>Protein247 34
qhgqkntrISDYGTQLRekqkvrriygvlerqfr
>Protein244 140
mllsnrnpagaddvaagdirTVFVSTTDNLAPRVLGATPENNSDLSPANDIKvvfsfsep
ilkssystgltataaapslynnvlvtfggakagntphtlvwndamteltvtlpksslaas
srytvsiaaaaanlrdlnnp
>Protein12671 69
masasyvlreiedvrkQKGFLTADIEYVNYKassfstdpegdnsqstkdylkslnraidn
aykgafnfk
>Protein12014 187
tviirAQTTSTDPATDNNMLAATVQIDAQRSLAVDVADHVTAEVGVTRwesnnsrADVTI
EDVRignsnktsdvtiamvetdpgnvdfavyfdqqslrnqatgsttltinlmdtgaagvp
ataatpllnnpydqfkFAINGVMTPIQLDKvavaaadtyeallavfqtalagsgvsvslg
anftvid
>Protein3278 73
mygqginrlgelvelgvdqsiiqksgswyayqgnkigqgkanackYFEENPAVAGVIEAE
IRsrllavpapaa
>Protein3273 56
tdkFENMGAQMVRevasktsdiagdgtttatvlahsivkegvkavaagmnpmdlkr
>Protein11796 116
prtrrTGYSTDAATLEKrscganipssntcfatvrwrsSTYGEGLLSEIAPDGRvaftrp
strrwpapLSSDQPNLHNIPVRsgprrgvcfversyrrpaiasasptttrsscaas
>Protein11791 194
PQLEVEDITLRFGGVVALDDLSFRAEPDSITSLIGPNGAGKttlfnvvtrLYEANSGSVR
LDGQELLATPAHEIANLGIARtfqnlalvpgltvldnvmigehsntaggfvtslfglqfl
greqatrrRGFELLDRLDLAQYAKMPAAGLPFGTLKrielarALASGPSLLLLDEPASGL
THSEVAELGGVIRs
>Protein3813 29
mlslfrkrQTTIHYLHCCRhtiymsthtw
>Protein11790 134
meeekkeknnpfkkKSEDEAEKNAKylnavithpeiftglqqkygtdlflfinqfelvtn
ynhcldrsanyferkvvvhysiydanakqlqggahtvtfssgetnvdkiiatqfplvady
lstaiadvskpvik
>Protein11793 142
gelsfgavnrTFIICKPDAVERNLVGEILGRfeakglrlvaaelrVIDVETSRRhyaehv
ekGFYAELEDFITRGPSLLAVLEGPTDTWAMVRSMMGATNPADAAPGTIRGDLGTLFTEN
LIHGSDSGDSAAReiaiffpnl
>Protein11020 201
qwpngrpshaldykANVETTVWAAMPQRevaegcsmchtnqnkcdschtrhefsaaesrk
peacatchsgvdhnnweaysmskhgkivsmlgnqwnwdvqlgnqwnwdvqlkdayakggq
saptcagchmeyegqyahnmvrkirwanypfvpgiaeniksewsearldswvvtctqchs
erfarHAQAFPSFGSERtgap
>Protein9208 30
mqegfirvfeklpsfrMEGSLEGWVRrimv
>Protein12011 145
YNSGIVDVSHRFQKMYVVRpqffipiitllrnaaqnslkfktelaqvkaqsvditnfete
lesfktgfaknydlasrkfktaieeidktidhlqktkdallgsennlrlannkaddltvk
kltkdnptmaakfaelknedtsfsd
>Protein2273 36
LYQVILGPHISEKqilsqkptikwfskcvqtliswr
>Protein3498 13
MQFHFNTKrwmnv
>Protein3499 39
akklqpacllrqleqqrEYHIEELTQKfhrvkryfpfpt
>Protein3490 29
ydhrIVDGADAARfltamktrieegafev
>Protein3493 15
dgqakTVLMQEERql
>Protein3494 60
faphidsgdhvvivnaakvvltknkaankgvyrHSGYPGGIKsetyqhlmerdaaeavrr
>Protein4723 31
tgkenkitikANSGLSEAEIQQMVKdaelna
>Protein4726 86
ppasppwrrattwcsapsatvasvpsapgasrrsvgptpggwavplpsaarAFQFANTSA
FVEETVVKrpprrspfprrfpsarhr
>Protein8349 95
mrrGIPTDPHPKshswpvvavrwsttavafppthtrntracrpprwpspcctpvassaav
atrcradctglasrwsthcrpeprwtstgrgsagr
>Protein9934 53
maesqiadaqkkFASVVDNAVKnapagtenavvlvkSAVAAANNAFDSVQKaa
>Protein13761 93
mldagvhfghqtrfwnpkMAPFIFGHRnkihivnlektlpmfqeaakfvrmfqeaakfvr
qltanggtvlmvgtkrqarDASNQLNLLLSHSF
>Protein13767 190
mvkipgkadvqdelisrfpaplgspladsvilralrlncltedyaplwdelfdpawqrdk
wtdpsltrvkLGDISPKWTMDTPLRrdqdrwqalveidalaalmlgltagqlcamyrtqf
avlrkyehkmvfdpegrkicgyhqsagfrqsklqdqakagdlpkewtnlwklyeqyeadp
ssvdwlghft
>Protein13764 65
gfcyflfhdvivhrRMKHHYKPHSKYMLRIMRAHKvhhkkmskeegqafgflfahpkfdv
kktde
>Protein13580 38
FGGVTAVNVDHVEFQRwgnlgthrpqrsrqnhllqsad
>Protein5237 33
mswlrlplgprvlyrFSNMWFWWKfqqgahqva
>Protein5894 42
mgylaaktetvqiaagilpiytrTPTLLAMTAAGVDDLSKgr
>Protein5895 48
mdlkrgidkavtavtadlkkqseeigndyskikQVGSISANNDEEIGK
>Protein6766 32
gegllgrVVNALGQPIDGKgpitaersepiek
>Protein11072 56
larngegskkrMFAIVETGGKqykvkagdvievellpvapgdtielgrvllvadgd
>Protein11073 47
mlrMVDALQFFEEHGEVCPAGWNKgkpgmvastegvaaylaknakkl
>Protein4945 33
gpdiwnasvrVFDAAVEKayhgkrkvswkevlt
>Protein1231 24
mnkgdliskVAEEAELTKaqaava
>Protein9722 327
anlsyevadqtfvyggfthgfkSGGFNLDVSAAVGGADPRfrSEKIDAFELGFKsvflnn
rawanialfysdlsdfqvlefdgtrFSTFNVDKarskgvefesayalsdalslnlaatyt
dakypddcttfdptdanfngsvtalcgqqftnapklvvigganvdteintsgasmfagfs
vryeskrrTSTLPTERPATFGLTTEAQVRDAVAAAIAAPFDIQKsnakldlrlgfrtane
kFTIEAWARnffdvrtrfltfdiplrgfsgqifrledslasehvVQQQFNSPGVKtirlr
vysgnrsyntwtgnpvsitldrkstrl
>Protein4416 33
mkqirniaiiahvdhgkTTMVDQLLRqsgtfae
>Protein4948 71
lggvdhrYSDDTLNLRggdnnvsyfaletsitavidvsefdedfalttglieveidfqdg
sggalagagth
>Protein13368 144
mrLNTIKPAEGSKkaakrvgrgigsglgktcgrghkgqksrsggfhkvgfeggqmplqrr
lpkrgfksltrarnyevrltdldrlpidaidllalqaagivpgdalsakVILSGAISRkv
tlkgvgatkgakaaieavggsvae
>Protein13369 57
mleeegvirhcqtrlarykcpkKIWFTDEVPQDLGGKvlrrmlparpsaqktswepn
>Protein5092 28
mharSIGPYSLITQQPLGGKaqfggqrs
>Protein11297 94
mekTGEQLTYLQGPTNVTRmdyasplfnetvfslateellgievpergtaghrgaraghl
dpdVTFAADAFFDFDKavlkpegkakmddlvnkv
>Protein11291 181
padstkgnttigaipidaifspvrrVSFIVEPTRVEQSTNFDRLVLDVETDGSLSPRdal
asagatltglvqlvaeltdepeglelgdlapaagvspdlelpiedlelserprnclkraq
vntvgellsktpddllaitnppmicwplptsdrsVIEEAPSPFVDPAMRkamgeqavala
r
>Protein4788 32
kksdqvvrgavvlpngtgktkrVAVFAQGAKa
>Protein9933 367
mkawvwdgeelgaawtvtdipenlveqadeyrQELIDVLSESDETVMEKFINEEELTPEE
IRsalrYATLHHGVVPVLNGTAFKnkgvqplldavcfympspldlppvdgtdrkgeptsr
apkEDEPFSALAFKimtadhvgkltyfrvysgkitkgdqvlntrsgnkermgrllemhak
dqieqdwvgpgdivaaigmkdtrtgdtlcapsdfiqleslefpdpvihvavepktkadqd
kmskalvslaeedptfqvrtdeetaetiiagmgelhlevivdrmlrefhvdatvgkpqva
yretltqevikhtylhkkqtggptctrsrpvalastprLAAELIAASKgegaavkrkedt
hkmaear
>Protein2755 44
asdvknlrDATGAGMMDCKaalaeaegdfekaievlrkkgqklp
>Protein3379 14
LSCDALGRttatpe
>Protein6819 51
mdeytakktdltsqlatltteieqlkfglqtrTDAAENAVNSVWAAVGSKt
>Protein12015 250
TVVSVADDMFAVDAARayypafstneelvesfylntlgrvadaeglaywtaalnapgatp
gsvitdliyavvgysgtdaaaltsqqlfnnkvtvgqyygenngdiagaasalvpvsadaa
svanaiaaidasgvangltftltedtaagadvmrLTGDMDVRIDLTANNNQVKGLDLDGD
GVIEPNGVENNNPTTLDNGKDFEIVDAYSRdllnqgnlsqnfagdiafdgtgfagdgvdt
dgniflggld
>Protein1262 261
taesldrrgwrrakrLGYADAQLAHIWGVEESTVRsarLAAGVVPTYKtvdtcaaefead
tpyhystwedetevrpsenprVLILGSGPNRigqgiefdyccvhasfalrdagydtvmvn
cnpetvvmvncnpetvstdydtstrlyfepltledvqsvidaeseagpvagvivslggqt
plkDEVSSDLAAKALQSFEELTRkEGKPEQAVPKivqgrmsswyaerVLPEQGMFGEKqt
vderLGEASVVRfaqaiiges
>Protein12010 147
mipdelviahrkrglnpehpfirGTAQNPDVYFQGRetvnqfynnmpgiveevmkdfekl
tgrkyelfeytgaadaeevtiimgsggetveetvkalnkagaktgvivvrlyrpfslahl
ikvlpasvksigvldrtkesgaagepm
>Protein7630 51
prntyieitgidkQVVGQVAANIRalrspepykgkgvryanehvkrkagka
>Protein7631 43
ylasrnlvnilvveprYADPLSLVHYRkvlvtkaamdklkemf
>Protein7633 62
kkeeggrhtpffngyrpqfyirTMDITGSIKlpagvemvmpgdnvnmevelispvalelg
sr
>Protein7140 26
frrvlfrshkNIDIDTNDFPPYIPAR
>Protein2514 41
nkMEIDACVLAKseeealheiykelrdsvayykaldktlfc
>Protein2043 51
atavasqnakPGVDFLPLTVDYQERtyaagkipggyfkregrpserevlts
>Protein904 33
qttvdqaskkdwragrSAIVNIVPASTGAAKav
>Protein907 33
atrarVTLEPLERgfghtlgnalrrillssmpg
>Protein901 40
krvleekrsiqykTVEVLNTDAEGRliladalhenilnln
>Protein13560 245
MRDEQGLVEAREREMWKKRRERqikdiqhriktsdfakkvpkekildieeariqrrldra
kfdldvkietarlqnmgtrerigeqitnlvnlpkglmasfdisapfrqgaimfarhpilg
aknsakmikdlfskeyaeawhedlirsdeyiraknaglfisepmarlvareegfqtryld
kvpgfagsnraysgflnrmrmdvfnqfhdaliqdrftgkqlqnelnsmahiinnfsgrgk
lgkkg
>Protein13561 86
mtryikrggkVWINIYPDRPLTKkpaetrmgsgkGSPEWWVANVKPGRVLFELSGVPEET
AReamrlamhklpmkarfikreggdi
>Protein13565 320
maraakVTDEVAAARgtvgdldaaglatlmhrlgdlhdllgragsyvglrLAENSLDPER
gaamanlseaatelstklvffelewaavpdeqaealladpaldfcahhlrtmrryrdhlm
seaeeqvltetsvsgaaawvrlfdeqtsaievampesspggartasleeglsllqhpdra
vradaaeavsdalepglrtrAYIYNTLLLDKsvqdrlrsypswlssrNLANEASDESVAA
LIEAVVARydlprrwyslkaqvlgldrladydrsasvaesdrkvgwseasslvidaydsf
sprlagivrefidgnwidap
>Protein13566 130
mgykvkvfcfqdsprrahsiaaqgginaakNYQNDGDSVYRlfydtikggdyrsregnvh
rlaevsgniidqcvaqgvpfarEYGGLLSNRSFGGTQVQRtfyaagqtgqqlllgaysal
erqigmgtve
>Protein13568 262
cghppgcvlkrshvdpqraaevrtigakhphiielrrlvgrrssrldagvavvegpkvlg
elikVGSPVQRvlydvasastesiadvivaadragipleavgrgvldkvldsttpqgvaa
lvprpqhdlaalagatsggaptlvaagvqdpgnlgalvrvaaaagspalvcdrgsadpwa
pkalrastgwalrfpvvetddlldtlcrlrddgvtvvlaapggpahdeigwmsptalvmg
segqgvdpavlaefpdrvsipm
>Protein3648 52
rlarfykVPVDQLLPEDGDSEISRtehaeagakidltrLDGVDGPAAEMLNR
>Protein12498 47
mteqhrITEEMRIKYAREMMELEQQLKAQSDRDLYEKMEILKkmmgg
>Protein12271 121
mvrgvvtlphgtgktkkVLVLCTPDKEAEAKeagadfvglddyiqkieqgwtdidvvitm
psvmgkvgklgkvlgprNLMPNPKtgtvttdvgkavrevkagkidfkvdkqgsihasvgk
v
>Protein762 20
WVLCLMLVRlgvarqnqkrc
>Protein13626 216
viareekvdfqgehyqhpytgpgsvglgkalkpithplrrKIPIFIGAEGPKnvtqtaei
adgwfplyyspwrqdvyadqltgasddfqiavicpfvvtgpteaeiaeglagirmmlafy
iggmgaegqnyhtklasrMGLGDAALEIQRkflagdqagaidavpasfadeialvgpper
ikerlsvwrdspvttllihasdshglqtaaelvleg
>Protein11849 216
ftvthdisqytkakifseigkktdlfvrFSTVAGERgaadaerdirgfaikfyteegnwd
lagnntpvfflkdpykfpdlnkavkrdpqtnlrsanhnwdfwtllpealhqvtivmserg
ipktyrhmhgfgshtfsfinaknerywvkfhfrteqgiqnltnaeateiigkdresnqrd
lfnsidkgdfprwklkvqimpeadaktyrfdafdlt
>Protein11843 70
mrSQDAPPEPAKGGGMLAGLFGGGPKASPSEPGDDLPSAPAPGKRtnkaagdgtpngknk
ggtgkqrpkr
>Protein3024 33
fkalralrledvrfpiayvkTCGGPPAGIQVER
>Protein13191 61
mllsrKMVIKMFEAFTPEMLHELGNAYNGNRysalalgftlvghqrwhfnivrdryfpll
g
>Protein13190 244
mqdaaeeglggytvilydantnqevkrTVTNNQGKYLFEFLMPTIYYAKfeldnpsdwrk
tdvnvgpdfkdcdvdnsngvnttattylspgeddrtwdaglwqcavvsgdvwydlnkdgi
yqtienginglsvflvnanthaivertittakpgtpsddgyyvfpcvrpgnyyirydrpg
hlaaseafqgsdrnkdshvthafgpnssellvlssgqkvynfhagfqdkstvgnfvwldt
nyng
>Protein13193 184
qkgrgylpaeenknidktigvipidaiytpiknvkYTIENTRveqktdyeklvveiktdg
tihpedaikeaariliqhlmlvtdenitfhtsgekevnvvdehtlhirkllkTPLEDLDL
SVRaynclkaakinslselvkydtnellkfrnfgkkslveieamvldkglqfgmdlakyk
leed
>Protein13192 182
pfttpknwrsrQVDRRNRRRGKTIIFSDEKpyydraperkpdvtfrttipkvvglsanka
yqeglklfedyqyrnalerfqaallinrenpqilfqmaccnslleqkedlfnnmqkaikn
gfkdfdkiqtldalayfriqiefdafkdsgftkwqiqdekealneikspetiapeveiid
en
>Protein13195 236
mvlsiiipvfneertihrildkvievkLVQNIEKEIILVNDCSTDQSARtienyiqahpe
trfsfyqhdvnkgkgaalhtgikmakgdfiiiqdadleydpqeynillspilngfadvvy
gsrfmggnphrvlffwhsigngiltflsnaftnlnmtdmetcyklfksdlvksldlkerr
fgfepevtakisrihnvriyevgisyygrtyaegkkinwkdgfraiycilkynlfr
>Protein13199 184
malvasehgrVPVEVSRhyelpahvgphtlvmavsfsgdteetvvaaeaavaagapvvav
ttggalgdlvsaagggvcglpkgiplpraalgavgltpvvlatrLGLLNDTAAAVDAAIE
AVAGRLGANAGASGDTDNEARtlarhiertqpiiygggrtgelaayrwkgqvnenakapa
ywgs
>Protein11038 48
mrQNWLSFLVRawfivlikipvvywllrrpwkhsfllasnwrrkpftv
>Protein5270 20
kspiclrakWYQALYWYNKt
>Protein5398 88
SQGININDKhievivrqmmrievivrqmmrwvqiedpgdttllegepvdrwdfvdanddi
fdkkVLFELSGVPEETARealrlamhkl
>Protein5395 18
VIAVDDHPLTRqligsaq
>Protein5397 60
wealskqtgrehahlalhredekirfrdiqaqprkIISSPTWSGLESEKvsynagytnvh
>Protein8006 54
mttfkvgatniagptyrTNVGGPFIGRtfyaaitfdqskmwkehhsevtgkkef
>Protein12576 236
mgglgeavcikLAALGYKvvttyspgnpkvtdwlkgmnnmgygfkaypcdvtdfdsahec
vetvtrdvgpvdvlvnnagitrdmtfkkmtkgdwdavmhtnldsvfnmtkQVMDGMMERK
WGRvinvssvngqkGAFGQTNYSAAKagmhgftkalalevakqgvtvntispgyigtkmv
ttipqeildskilpqipvnrlgkpeeiaglvaylasdeaafvtganisinggqhmf
>Protein12570 67
mnylinalaslevhvaryyirrgayvaaanraqfaikPTRMHQPSKKPCSYWSRPTIKWK
mndlrdd
>Protein12571 509
masevgtldldpttivrkgrlqpgrMFLIDTEAGRIVEDAEIKaelanahpyqqwldagl
idlealptkphvterpldtlrAQQVFGYTLEEIRllltpmarngkEALGSMGTDTPIAVL
SDRsrllydyfsqlfaqvtnppldairEQLVTSLGKvfgpegnvldlspsdaelielpyp
vlhndqlrklrelddtephgfrsrvlythfsvadggtglaaalerlraevstavddgvnv
vilsdrfstadrapipmllatsavhhhlvrtkqrtrVGLIVESGECRevhhfatligyga
aavnpytafdtienlvaegrLGALGFDEAVDNYIKaagggilkvmskmgistvasytgaq
ifeaiglghdvvdeyftdtvsrLGGVGLNEIAESVRrrharawpdrpeelahrpleaggd
yqwrrEGEYHLFNPKtvfklqhatrsksyaifkEYTSLVNDQSERlatlrGLFTLDTEAR
PSIPLDEVEPVASIVKrfstgamsygsis
>Protein12572 266
mvdnvvhfvlarpegaapgtkGLSLFLVPKfhvdletgelgerngayvtnledkmglkvs
ttcevtfgdkhpaigtllgdvhdgiaqmfrvieharmlvgtkaiatlsagylnaleyakd
rvqgadltqmtdkaaprvtithhpdvrrslmlqkayaeglrslvlytacqqdivdqaqla
sgveelakdspaelasrVNDLLLPIVKglgserawvllgteslqtyggsgflreypieqy
vrdakidtlyegttaiqgldfffrki
>Protein1897 57
raavsgpgadvrrptcnrgatvqyrTETDSMGDVKVPADAYYGASTQRrsttfpsri
>Protein1723 42
vnpirskikQNGVGAVTRrlgsawvnvhsgrsleaasnccpr
>Protein9530 46
kpdglnkfrkahdefikVLELNPEGKfttdaayaqmlamknaleyd
>Protein4551 37
laadhiipsvfdtrvadrVAAAVSAAARsegvvrdra
>Protein5172 23
wckQWQTPYHKfntkhwiwaids
>Protein8621 68
mphrgrlnvlaniagkspgqifrefegrQDPGSVQGSGDVKyhlgtegvftaedgattkv
ylaanpsh
>Protein8628 46
angkfylirkityrqkkvltrkgkkprnrANPFTALLDVGLRrtst
>Protein1096 31
nkntknliittnlithikHTNQTYTRqtsqp
>Protein1095 35
rlnrIMAEHSGQPLERiekdtdrdnflsaaeaaey
>Protein1093 33
nevpilverDLILYESHIINEYIDERfphpqlm
>Protein1098 30
FVVVNLPVQMWHYLIQRlqqllsnllfksf
>Protein1099 28
mhlrftdvrVPASNMLLGEGRgfeisql
>Protein9390 35
faqqaasepvrkVLQSAMANARvkADAASEAFDER
>Protein14096 320
mtdadaakvetaldalladhdpkaegyeefrGHQFDAGLAWVQYPEGNGGLGVAPQLQRn
vnrrlaeagappmdlsmffialagptivthgdeavkqrflrpmftgeekwcqlfsepgag
sdfaglgckavkdgdewvingqkvwntlahiadwgmlvartdpsvrkhrgmtyfaldmha
pgvdvqplrqitgeaefnevymtdvrvpdadrigaegegwraalttlmnertaittlmne
rLAGTADADETAIGHVPTIDSLDLSGLDLDDETMGKILEVDNEAWRDEVELIRGHYEFIG
ERLPEEMANELSDLEKRlan
>Protein1254 56
FAAYVASKvawpmrhalrlmwpvnrrwmrsrvvcqqrfisstltsprficlwcvhq
>Protein6150 19
nlikYEIDCLVKkfhfymy
>Protein6157 31
HPVEFMPHVASHFRgitmtvnahlsdrcdve
>Protein6158 57
edstiadiavglnagqiktgslsrsdriskynqllrIEEDLGDTASYPGRetfynlr
>Protein7820 40
THGSAIFTRgetqainavtlgssmdeqtvdlatkkgsdsf
>Protein7822 36
akaakSADSGVSVLLDQPVGKtgnayftypwlsayg
>Protein7829 37
tkIAGDANITKvqakaalgavvesvmktlkkggklsl
>Protein1428 20
mnrYLENGELSEADIILGLR
>Protein6944 38
mdwykgvtliesldlieepkrfpekalrLPIQDVYKig
>Protein9418 49
agvqrlkekVDTLIVIPNDRlltvanektsvlnafkmadevllqgvsgi
>Protein6940 117
venyiahfsnndragylslfaedawvedpvgspkhegleaigafwdgsrELAPEIELRli
kanvcggeaaffmeirpmlgdqamtmtaidvmtfdddakittlrayfdmaemrpadd
>Protein12495 97
madgspfhperFSREFQRkqeqfnratpdsplprlvlhglrhtwatlalqegidikivsd
rlnhssthitreiythvtppmqsdaadrvasqifgka
>Protein4358 30
tlrTALAMGADRaihvetdvqnvqplavak
>Protein3255 44
rsgdrlniellgrESACINTGGEKvfaeeveerlahhpsvvdlv
>Protein12499 42
mdawilrgghpalnvarSGDTLALTQRravplgadeaeartw
>Protein9899 67
mqdisidleptdrklldaltklkakddaisyrrscrEGVCGSDAMNINGKNGLACLTDID
SLKqpiv
>Protein11614 223
yttsasafnssevrGEQLLAQVQNILAITGAQKvnlmghshggfsiryvagaiptrvasl
taihspvkgvqganiitgiapagtvsasvvssvanavsnfvtflagnsykedflasmnsl
tpqnaavfnakyangvpttacgegaytangiknyswggtssvtnildpldtffgitglva
tseandglvgkcsshfgklanvlvisvksfvETPDVFWLPKtq
>Protein10151 33
elykkgvdyivgdgevkIVDEFTGRilegrrwv
>Protein13144 178
mslndkvqkwlpdfklydpwvakEANIRDLLCHRlgfetfqgdfmyfdsdlttaevrekm
gklkpmygfrskwgycnsafmtageiipkvtglswadfitnrifkplgmnnslalskdik
tannksaahtvvmgelkkipygnidnlapagsisssandmskwviallnngklggkei
>Protein12679 348
mevdcdtlrgietlalkdnekiietlanriigryslhdifhpdtdeiilaageyideyva
eaieaagiesvtirSVLTCETKrgvcnkcygknlatgriaemgdavgiiaaqsigepgtq
ltlrtfhtggtasmsksdseirskyegklefdgirvaiqenedgtqsevvisrtgeiknv
dgktgkllntehvpygaklklrdgdkvakgdlicdwdpfnaviisefagkaqfdaieegv
tfrverddqtgfaekviiesknkrkipiirivdkageelrnytlpvgsymqvddaskika
gqviakiprklgkitditgglprvtelfearnpsnpavvaeidgivkf
>Protein3368 45
fqfrkEAFDHGVLReylivwislsdqspirighrnnfailyfnsd
>Protein12804 61
mggglfelrakgkEGIGRAFYCFQVGQRivilhgfikktqttpddelalarkrlkevqeh
g
>Protein12803 48
makeiegyiklqvkGGQANPAPPVGPALGSKgvnimefckrfnaktqd
>Protein9424 52
mnrlkarSNTGEGGEDPERlmdpqrrsaikqvasgrfgvtslylthaddiqi
>Protein1423 22
siiatgwrSDISPSSSLRkhnh
>Protein2253 31
qyffntqalynfhvskradrNASVTGQESTR
>Protein10521 68
tvglaskSASVQVVAARtgsaivqhvpldsseslkavtdifkalspafeekifdanvkda
aiegvaqi
>Protein4704 36
AAPPVGELALNFGRhprpaarcparreprqhrrgtq
>Protein3156 32
mgnkGQLLQDPFLNILRkehipvsiylvngik
>Protein4703 16
cfnikGTGDILTGRse
>Protein4708 67
mevpeiedgiveikacarepgqrtkIAVWSNDPNIDPVGACVGARgarvrqvvnelrgek
idivpfs
>Protein11121 32
kpsekllktrNIGISAHIDSGKttlterilfy
>Protein1736 80
aavrnykkgqevealvlaidvererislgikQLDGDPFTTFVTVNDKgqtvtgkvktvda
rgaeidlgedivgylrasei
>Protein1258 127
mkrLVDLDHAQNIKsakrmverskpvvwdvleevitehpvllnraptlhrlgiqafepvl
vegkaiqihplvctafnadfdgdqmavadfdgdqmavhlplsaeaqaearTAIVEGLAQR
ivngevp
>Protein1839 31
drwiygrTTSNIVGGHVGSPVTLANPRgfya
>Protein11056 78
mrANNELFNDIPEVRNAGQFTFDLGSDTDRvdysqtndqisalvaveaetnfvmvngvga
pdgyrgsedridalknve
>Protein11726 108
maprkkltplqetearraaaaeakankvqrTFSDEEKAKrkervekakdalsrsaslkgd
hvpparkslkmflqnlngpnqpddgrfemmieapfkappkkktndrrf
>Protein11053 53
gqvtdttskpeegrSPLQLMHDAVKLAAADSGAQDQGAALLRGLDSVTVIRlf
>Protein9708 49
mskSDYEDELDQLQRelvklqewvyekglrvcvlfegrdaagkggaikr
>Protein9709 245
IVTQNTADPDILRryadllktngkyrsakeyylkyaayeedgyyyaascdwaitnrtksp
ayfidtlgfnttdseltptfykkgliyarstgnkinpttgvsfydlyytelrndslwiis
pmqnvnsevheaapyydsndqklyftrnnhyrgrtikssdgevklelyfstsvdnkftgp
rpvsvnsktysvgqptvspdgkvlifasdkpggyggtdlyfctkkgndwsnaknlgpain
tkgde
>Protein9706 32
aksikitdnggtdlttkTYIDVGSRvlsstvt
>Protein4963 33
rdfrgisgkgfdgrGNYNVGVKeqiifpeieyn
>Protein4964 9
LTAAEGLEK
>Protein13385 40
TQPITHEHAATSRadqrpaarrdvlrlrrrrrrrgaerhr
>Protein13387 62
LYTIKQFIKNGVHLGHYKWECDYRLSYFLLGMRnsihiinlyytlfilkqalyvsynicl
lg
>Protein13381 207
DVSGEGVQQALLKilegttasvppqggrkhphqefiqidttnvlfivggafaglekliea
rngkkglgfgselhapkdlsesmgevmpedlmkfglipefigrlpvittvsaldrealvr
ilseprnalqkqyakmfqldgveleftdealdaiaeqalkrgigarglraimeevlmpvm
fdvpsedditrvvvsretvlgnvlpti
>Protein13382 227
mvaareadtrhgdplaeatlvvvsakGGVSGGTIDSIRnqvavmaadpakrsigadpyal
spdrSSEADLGPQRdvgpprydrrlgmwvapfvmapyntrivrrSNALLDHAYGRrmrys
evigfdspitgpflatgvtagtvagaaamafgptrklldrvlpspgegpnsktrsnghfh
vdvhattaggrnvvatvaadgdpgyaatavmlgqsalalaldgealp
>Protein13389 343
pvqfqerkwirkaivgrndeyelqyflkpdtrgeyifndinvyvhaplqlvkRRYIFPAR
KMVKVYPSYMQMRryqllavsnrlqevgvkkirrighsmefeqikeyvrgddyrtinwka
tarkdglmvnnytdersqqiyclinkgrvmkmpfggmtlldyainaalvlsnvalvkqdk
aglitfeknldtflladkkptqmnqiletlyrqktdflesdfeklfsvirnritnrsllm
lftnfesleslqrempalkkiahyhlllivffentelksvveknatslediyiktiaekf
ayekrlmvkelhkngipsilttpenltvntinkylelktrmsi
>Protein12386 112
melalrLDAHGGVTRvlypglpahpthevakrfmagfgamlsfettgdgdhaadvcarve
linhatslggvestmerraaiagqeripptlirlsvgcenvddlwsdlvgsl
>Protein6705 149
mrrlvaearLGVDDLVAPLFVRegieapwpieslpgvvqhtrdslraeavalaelgvpgl
ilfgvperkdatgsgawdpdgivqlaiadlkaevgdsmvvmadlcldeytdhghcgvvdq
agrvdndatvdlyrrvasaqaaagvdvva
>Protein12381 140
mtirnvggghkqryriidfkrdkhgvpgvvkTIEYDPNRtafislifykdgekryilape
giqvgqeiisgesvapevgnamqigkmplgsiihnielqlgrggaivrsaggfaqlsakd
gkyvvvklpsgesrmvlatc
>Protein5619 30
mcekyaylgkAYEAPQLLLDMAAANKkffg
>Protein10897 62
mlikSSGNVGVGTQTPATKlhvngvitatggtstdwnsafawgnhalagyltsfteidpq
vg
>Protein5610 33
pggyfkregrLTDQETLTCRfidrpirplfpks
>Protein10899 47
dahfltevrykgakVVSVTPDYSEVAKlgdlwmhpkqgtdaavamam
>Protein5615 32
mkAQQETGLDSMSKkeqlmfarelaklekdig
>Protein5617 36
aewaglkddgakrVVQPEYNKagdevwfsvwsaksk
>Protein12035 106
mgriigidlgttnscvsviegnvpkVIENAEGARttpsivayqadgevlvgasakrqavt
npkntlyavkrligrkftekevqkdialmpykivaadngdawveaq
>Protein12034 143
SYLLEQATTWLKkhewnyhlaahdngerfiavvyegenttvntridhggdqvlflfsylp
fhcseekrgvvaeliarinqtiifghfdldfsdgevryrnvifvendeltdttmegmfya
aldaadtyfplfmsllygnkspa
>Protein12037 120
mssrLQEQFSIKeqainnlleianqqnnslenykdddiiqvsnlikkqilqynetsdqln
rtlnlfktlldnlnsavlvesedrkilftnqafcnlfhipvspellvgydcsnsaqesmh
>Protein12030 127
mrdvvhgrgtagrlrqglvgydiagktgtaqvkgikQGQRYNEKgmeerfldhawfmgfa
pvnnpqvavavlvengkhgsstagpiakavfdyvvhnmnhaptihtdstteplplttppt
qtsegde
>Protein6834 94
agggdgeegdvgldraerlyekvfveygddsvaqlggvhlaceqasnlltkllewgrLAS
YLEQSTRyipydvrangrfryyrdpgiltsrlga
>Protein6830 108
mepkAIHDETNASTFDEFGRmqanlgieaepptpgaqnvtlypfvnpqtelidgtklpkq
vvttdsvtgepvkdvkITPISDAKdgtqiwrvthngvdthpihfhlyd
>Protein6833 55
mssinysekIPNNVNLSEDRtlqraleqwqpnylqwwgdmgpdhsqnfdvylrta
>Protein7614 33
gdvvekLQTSMQSGKSIYDGWITDSDLIGTHYR
>Protein10095 52
ranfrEGLSVLEFFISTHGSRkgladtalrtadsgyltrrlvdvsqdviire
>Protein10091 21
AAEIVDLRrtikmlqtenatl
>Protein2062 33
rkwayvrlegrAFGDVPLNLEYKlevwdspnsa
>Protein2060 73
giilpetakekpqegkVIAAGPGKlnedgsrSPMDTTVGDRvlyakyagtevkldgkkll
ilresdilavles
>Protein9702 33
aeqvcrdkgvsvqykFGTMIEVPRaaltagdia
>Protein960 136
mprkvrhrkhqrgrlkgnakGGTAVSFGQYGVQALEPGWITARqieaariamtrhikrgg
kvwitvfpdkpvtqkpaetrmgsgkgnperwvapvkpgrIMFELSYPDEDVARgalerai
qklpikarivtreegi
>Protein961 71
rVHPASHLERikraspehgvvhldpdtamnphtwqaalraagagchavdlvmkgeienaf
cavrppghhce
>Protein2395 26
mvgleatgqkVVLPAGSTEKkktwqs
>Protein2393 13
LQQLSMPGKtish
>Protein13818 299
ngwackwliekqiegdkslaykGEDAVAPLILWGPYFWTQGDKPRndgytwnkqlvsndg
vhptdlgiervskdlvdfwstdpvsqlwflenpngvspaavpvesttetvdmmqiqinnm
mvhailfdsigerfrmtvvkdsvvvfnnekakraksfsveikepgkykyvindelqhvya
gkfiidedmqlkvvtdenttsasstkpgkvidpnapawvvngtnklpklkrvlnghsnvk
vvitdskgkvvaevadvlnqhtdlnellergeygmqffdvdgtaiplpeefnsavriky
>Protein13819 303
tnvvaakditvagylgsskYTTTATDTAKsiaagingitsktgvtatavtdvnlslgaes
ysfsiksdnttavtvsfsvggtastsddfssavsainaatskTGVTAQYDSALGGLKltn
asgnditltngatantkfnvatykADNSALIASPLDTKgaaavavvngrVTLDSQNSFAV
TDAGSGLKvdggalkastlktvasldvttydnsqlalaivdsalasvnnqrAQYGALQNR
FQSTVSNLQTTSENLSASRsrIQDTDFAAETANMTRgqilqqagtamlaqanqlpqsvls
llk
>Protein13549 95
malefdkSTSIQQNNILTQKietyiiqqpevqtifsniggpstgigslgvgaanksefti
qlkskselknlptesfmkklredlksefpginysm
>Protein13546 201
atalygqraangaviittkkgtsrkgvgiqvnsgiswenvslfpdyqntygggtingddp
sgtgfttvdelggqlvpdygtdeswgpkfegqlyrpwnsfdewdtenygklkpwqastsd
vkdffdtgltynnsvalaggndlgafrLSYANVDTKgimpnsslkrntvsfsgdlnltkr
lnvsaginyirtgvvgrydtg
>Protein13547 182
mvnfqiaaefdpgdpellfkiaesarnfhaytkAEQYYTLLQLSERknepqfkeslfwlg
evqtiqgkyteaqdnynlyisqnegaenenvtvakqrlesldwaiknasdsvefykveql
gsdinspyndfapfakndsffyasnrftnpknkwligktllkdsisngelsnafnedtkh
nv
>Protein13544 133
mrrleahekrMNRFPRSSRimptrlgnllrasedraneeipgsvqgmvhrtyhlvpghlq
veidqfrnrlglyaslvvtelwwlshprsccstpgwrlphsfrrviysswrsstglpsva
pkptatcwkpsqs
>Protein13545 138
mqrvygtpdskaysqpdstqtdsttielykqlieelrhdksvseerERRMYKEIEQLKdk
idnltlalgytpkniqpdsqaystneqirtttdlqetvqpeqvtpienkpiqqtstitpe
pkkrglfgrvlkavlndd
>Protein13811 58
mnnntfklklnnnfpqykLTEEEQDKliavlkemaediqnnfgmtfnnalakitrkki
>Protein13540 226
mtkTNPGNFFEDFELGQVIEHATPRtvtdgdrgvygaiyptrfalpssgefasqsgldrp
pveeligfhiafgktvpdvslnavanlgyaecrfhrpvltgdtlrtsseviglkqnsngk
TGVVYVRstatnqrdevaiewarwvmvhkrnvdapapetsiptladaltadqlmmphgld
ftgydfaaagephrwgdyevgekidhvdgvtlseaehmmatrlwqn
>Protein3629 32
FIENDCLYIENKkylnlktysavngdiiisra
>Protein3628 32
AAGFTAIVATSRsesstkssrmgaavmysdgp
>Protein3627 21
lhdalpicclkGPLGYAMLKs
>Protein3620 38
rFSLANPASWAEQAALLRdgkmaefkaltdalvggvkk
>Protein2932 32
rlrVALTGLTIAESFRdegrDVLFFVDNIYRy
>Protein13603 179
ilrslpdttevsliledkrlqvrggksrFSLQTLPADDFPRmtvsegetkqfsisqkafr
qlisktqysmaaqdvryylngllllvegkelravatdghrlayasveidtdfprqemilp
rktvlelnrllvdtddllnitltsnqvrfafgsvvlvsklidgkfpdyervvpatlknh
>Protein781 50
aqakEQFFPVLSYRtgayapngtpwangyvdylklvnargginkvmvkfe
>Protein784 31
pshdpdaplrAWVTNLDSNPFVGRlalcrvv
>Protein13606 100
mtnrERKKFMKTLEKEMEDQFEEPLKKltrtqgmiltkmiekeldepfydvikeikggws
afyynttgrfygyhlrdgyirgedvildmvlddyrlsvkk
>Protein13608 40
gakDPWLLESLRivkRTDGQWVEASPMKdyngqsndfvgs
>Protein12638 23
mrrkELGAEASQPHRikykpltr
>Protein1913 66
idtkkpskvdaaplfsnstkGLNDVLNSVNVNTNVFRFYVQHLATTTYLEEPRynmvtrt
ipqalw
>Protein12636 141
mrGPLNYAKvvdavprmvgrghtvriattvdegdmmpddqvrlcalhrswgitdddhlvr
piitsgraedsgmgerfardqlppeltisdhgafwsafgptvhkgrtdthllitrttlpl
evpalallglvegrppgadas
>Protein12634 331
marlteyresadfrDLSSGPVADRLRPNPTDVLLVDVDEYPEVLDELLRATIGNTADPVS
DASSRMLDDAEMPEATARgarKEDSQLLALGEWQWQRgrSAETPLQHVRlsvrdlrrrsk
ewmrkdptsglgqylsadlagfletadddqidhfgnrlkYAILLSSPLAETDPSSLGRLY
EERPGESGMTMTPLPIPQGTRgrQKAEEVLISTGVPPANVGQYFAKGAVAELAEDRirSV
SIFTSSAPVHPAVMPGFRSGVYQEWLRSGDRDNPFDFARrarSRTETIPISRrgivqmar
gwqwarfaglvrEIPSSDGAELLDGDRwrtl
>Protein4393 38
nevslvledkrlqvrsgksrFSLQTLPADDFPRmtite
>Protein5370 106
msrdvvvlsavrSPIGAFGGSLADFDSSELAGIVMKeaiarSNVDPQQINYVTVGTTMAT
DSRfayvsrvasiqaglsmesvamqvsrlcasglqgivttaqnlml
>Protein5375 105
mlcgcigkSGGGWAHYVGQEKlrpqsgwaplafaldwhrpprhmngtsffynhssqwrye
klsahellsphankthfpehmldyniraeragwlpsapqlnrnpl
>Protein8423 37
akraeaylkASGLGDTAFFGPEPEFFIFDGVRwstep
>Protein8424 111
mtqghtisthaedvhvevrLDGELVADARrpvmleetglptayylpkdaltvdarpiels
thcpfkGDASYWTIEVGGRthdaiawsyetpnegaedieghvaffadraei
>Protein8426 56
ftdvptnsyynsavawlvesgitggtspgkYSPNATVTRaqmavflhrntcgvass
>Protein8427 10
TEQIHMFLYR
>Protein8429 19
msavvrFLQIGTATSQAIR
>Protein1870 48
IGETGIGRpstwlilqlssvpyfsfpaacwvkkqtpmpsrmdltdtya
>Protein12551 258
myekITGENPYEVPMRiypavhytmgglwvdyelmtnikglyclgeanfsdhganrlgas
almqgladgyfvvpytignyladeiatkpipitheafeqtekavadrintlmnikgkqtv
esfhkrlgkiiweycgmsrneaglkhaiaevqalkkefwsdvkipggikemnpeldkagr
vadfielgelmckdaldrnescgghfreesqteegeakrddenyayvaaweykgesdwvl
hkeqlnfeiakptqrsyk
>Protein1875 98
AAGSSISQVSARatgtagavfrwptpmvcwrpttryarcfrcrrwptatpacrpdarasa
trsdlscltttawrswpsvppagrssswtpvrrhrapa
>Protein1701 71
mnevshgdsgwvrQEWIVPARgligfrtkfltetrgtgvlnhvfegyekwagkirsrgtg
sivadrrgptt
>Protein1878 31
vldkVALVYGQMNEPPGNRlrvaltgltmae
>Protein1709 29
glcrhlkiikdqskYEEIINTQRqfyqvs
>Protein4573 33
ynhtaypigfllskpncsfykELYQDALSKlsn
>Protein10772 38
iiiiiyilfhiqyfipangkiarQIQPALQISYPLKfy
>Protein4571 13
EAEVVAQAGRsag
>Protein5115 67
manlfkLPVAGEVRinhqlnrvvarthhlvdidsyvdgtnvnlgalvewtqtqflalreq
llplkkg
>Protein5113 77
aavqkavsskQDVVFFGWEPHPMNAAIDMKYLEGGDDIFGPDYGGATVHTNVRAGYLDEC
ANVGTFLKnlvfslkme
>Protein5119 12
VVSINVSGHKta
>Protein5118 81
mgapgiasanddiqqeapsaqaqsepesdrNLIIVTATKrEQSIVETPIAVTVVDAEMLV
RTGVSDITNLERaaasyqmns
>Protein8646 34
msylegrSILITGGTGSFGKafvrYALEHLDPQR
>Protein8640 27
vkegiskadaealkkQLEDAGAKvevk
>Protein8642 169
rrGLSQQDLLAASKtyvptgkrdefvafssggqsgqiivygipsmrilkYIGVFTPEPWQ
GYGFDEESKavlrqgnidgkeinwgdthhpamsetqgkydgqylfindkanprlavidlr
dfetkqivcvtskpsrswltrstsYGAIGDVIVATVKsasptgqigrah
>Protein8648 33
VLLMDEPLSNLDAKlrtemrtelkrlhtetnst
>Protein13536 163
miecyglnligfltltfaddvqchkeackrfnslatnvlnvryvqwirvserqksgrwhf
hlvvvckqdirrgvdfaaiakrdyksaspalraewafwrntskpygfgrsellpvkktge
alasyiakYVSKGFAYRRRDDKGARlvsyskgsrvcgsrfsfv
>Protein482 50
ggtvisdevglslekaglhdlgsakriqitkENTTIIDGAGDQKaiegrv
>Protein13968 118
mvntndlpdysidtvygsgvrtsivlgkRAQMPMPIDLCFEMKNGTKVFYTIAVDLMRep
kksdrdmpklkalpswnwtnpnyectldipmndifsikidptkrmldsdatsnewvnk
>Protein13969 352
iyvasdnvfdqetvdfvhnfayqqrrERTFDVDGKekpalltassivttmsgiinvpgat
pkgdiprgptaeavqaawqvappslqkFTATPPEASDGTSKnmnlifrvgysslndgeav
vkdvradvrsdspegikavpsglavvgvglleniqsnrilltymsiafvgiflavrlrsv
vrsvlslvpvmiatgmaslvafalglelspmtavggplivaicteftslmllrfveerkr
hmapqeaadtaaartgrafivsgltgvagvaviatsplpllrdfgaivalnvvialaaal
vilppmlvwadqegrewvsrhlvseedlavsrggggrhrvkdtgsvdgpkag
>Protein11559 33
GFTIGGTVPVGPVALTLDIARengtgmkntdfl
>Protein11555 202
idkiplitagygrSESQDGTVFKwesqdgtvfkwnfplagtywlaadalvqhigkkeggl
dklkgkkFSAVADDIEERIATGQPVLVGTVSVEKsevlsrelqkrGIAHEVLNAKqhthe
vlnakqhtreaevvaqagrGGVMGGDVLDDQAVKALADLPSGPEIYSKlaagingtarGL
AAGIHGTHRslayvlqaaidgg
>Protein6138 41
epfverVFGNYPNLDYVTDLKagkvphnisvnefflksgdw
>Protein6139 74
mglnsqlqesaerGVEATYFAALTQGKlmiqrcanckraifyhrqfcphcdnetltweqa
sgagtvhsvttlrt
>Protein7848 19
VTVQLSPYDLTRgaglpia
>Protein7847 28
mgkVGADGITAEEQNFLRseidkplniq
>Protein7846 49
asfqettkVLSSAAIQGKtdemlglkenvitghhipagtglrefenmir
>Protein7840 48
TPETVGLLDADRiwqgpprrwdsstpigwqrhapacgsstwpgagssl
>Protein14090 335
fnandsfwlanrnkliegdysplhgrqdtersartlqnlavldgadtkrlagddnkfsld
elqaaalddqaytaaqlrqdvvgrCEAVGGPVKvdallgpageddkpgdeiapagdidla
dvcrvldewdghfdpdsvgavvwreflaafgdvsiwanefdpakpletpnglvkagpdgd
pvltslakavqlmdsqqlkvnvtlgelqrdgrvddgasipggfgsegitnvvgrgglggt
sepvrelpdwvtddtdlttdgypvtngssfimsvdfakggpqirtiltygqtddqtsplf
teqtemfakkqwkdvsldptviadqalsdpitvkg
>Protein14093 277
mrTQFNVFYNNPEDPITKADFSPKgivnilsslsidnisdfvaeraqvrifnsskydpdk
akvdaqnivtyykslgyrdaeikldsvydissraiginytvvegskyyfrdiywkgntky
stekldsildikkgsvynqtylnqrisfdlakpditsyymddgylffritpveiwaedds
idleirvfegpqaiidqilirgntktsehvirrelrtypgqkfnrslvirsqreiialgl
fdaeqiavnpiphpesgtvdieytvvekpsdqlelsa
>Protein14097 45
mavepkskadqdkltdallkLAEEDPTFRvnydeqtgqtvisgmg
>Protein9481 104
mldftalkGSGAVALNSLVLDKsivigapaavaltaaqiaalftdsatainhvyvavdtt
nigsvwqvadaagttagnvvatlvgsidladtawgtltsanfta
>Protein7269 32
mrktakQVTELAQNNVAAATSATTKavkkaak
>Protein7262 33
mkGWQFALSGPIYAGTNEIQRnivaervlglpr
>Protein10173 27
mdqkDAYVGDEAQSKrgvltlkypieh
>Protein10174 68
mstfdvvseidrqevkNAIDQAQReigtrfdfkntdssiehndlvltlrtvsedrlaalr
lvveeklv
>Protein12822 118
mralyapfqrnherliitdvksaeltkYAANAMLATRisfmnelanlaevlgadiemvrq
gigsdprigyhflypgcgyggscfpkdvkaliqtakddagitlkvltaveeandlqkh
>Protein12823 162
rhiisilienesgalsrVAGLFSARgyniesltvaptedsslsrmtiltrGSDEVLEQIT
Kqlnklidvvkvvdlseaahverelmlikvratgkdreemkrmadifrgriidvtestyv
ieltgasskldsfiaaldggliletvrTGVCGIGRgdrilkv
>Protein12821 260
heyevdardtkLGEEEITRDIPNLSEEILADLDERgivrIGAEVDAGDVLVGKvtpkGET
ELTPEERllraifgekarevrDTSEEHHELAPGVNQLVRvfsrEEHHELAPGVNQLVRvy
vaqkrkisvgdklagrhgnkgvisrIMPIEDMPYLADGTPVDIVLTPLGVPSRmnvgqvl
ethlgwaarwrptsvgppvgvgrtratssvsrrcvaprprpgpppgTALVFGQMNEPPGA
RarVALSALSMAEYFRdees
>Protein12827 140
mgaddyvakpaqprvllarirallrrsdkIIDEDLPQRLEFDDLVIDNGGRsvmlnhepv
eftsaeydllwllasnagrilsrediferlrGIEYDGQDRsidvrisrirpkIGDDPDNP
KRiktvrskgylfvkeslgn
>Protein12825 73
msdkpininiievkKPETVAQAIAETIATQIEQRmpfrrvmkaelrramrggvegikisi
sgrlngadmarte
>Protein2727 67
mqktitvaierkvkhpiygkfikktnkYAAHDENNDCRigdvvrimetrplsknkcwrlv
eiverak
>Protein2230 27
LYDATEADRcpsapprggpcrlqlhhl
>Protein13652 42
mrvcqrIVVLDFGQVIARgtpaeiqaneavldaylgsaaggm
>Protein13653 160
ADDHEPAVLTERvghvlvvtlnrpdrMNTINGEVLVRfydamleadsnpdirVAIITGAG
KnfcagadlkEMAGGHQGEDTSGVDVQGRLAADPDLPWKallrtwrpnvplitaaegqai
aggteltgateirvagesakfgisevrwslyamggsvvri
>Protein13656 418
avdsgtavvalrggkvdyvdaarvvvrvnddetiagevgvdiynlvkytrSNQNTNINQR
pllrvgdhiakgdvvadgastdkgelalgqnmliafmpwngynfedsiliservvaedry
tsihieeltvvardtkLGPEEITRDIASLGESQLSRlddsgivyigaeveaadvlvgkvt
pkgetqltpeekllraifgekasdvkdtslrvpsgiagtvidvqvftregierdkraqsi
idehlrhykldladqmriverdafarverlilskkanggpkklakgavveqsyldgmdph
hwfdirLADDDAAQQLEQVKDGLEQARknfdiafegkrkkltqgdelppgvqkmvkvyva
vkrrlqpgdkmagrhgnkgvvsrilpvedmphmedgspvdivlnplgvpsrmnvgqil
>Protein4763 42
mravkgvlgekLGMTQVWDADSRlipvtviqagpcvvtqvrg
>Protein10546 51
mwgsviiavinflaiaaavffvvvrpynhwkerSATDADVEPTNEEKmval
>Protein1109 128
fallglangeshiirNGGGVITDDVIRslclsqrklgtrEVILVHHTDCGLQTVTEDSFK
AELEDELGIKpwwalesfvdpyadvtqsiarLELSPFIPYKdnihgfvydvttgqlnpvd
gpstnsgs
>Protein5669 26
mfrkLLDEAQAGDNIGALLRgvqrta
>Protein13659 21
mkvggrrTLVIPPHQAYGSRg
>Protein6893 33
LAYVALDFEQEMQTAASSSALEKsyelpdgqvi
>Protein11872 64
mvvdgdtvlatpeqlggasvsarvvgegrgkkidgftyknksnnrrryghrQSFSTIEIV
GISR
>Protein11875 14
mvghkLGEFSPTRq
>Protein4189 19
EPHSQHPTKynqydqhvqh
>Protein13014 113
kfgdgelcglsqssrklwcvntstnkwtnhggywrkldddrtigigggwdawvldgeana
gnnyednvatsfggkVNEVAWTDTKdfmvgigsdyrpwyqwtlgtshgtwaal
>Protein13017 204
LPDAAAQRqeialtiddgpdpevtprvldllaehniaatffiigdkaerypelckeivqr
ghdienhtqshqhhfaflgpdgfkkelqtaqatltaitgrapsffrapagnrnpflepvl
nqlglklvswslrgfdtqtgnvervkrrllaslqagaivllhdgnaartqnksavilevl
pafiqaaqdaqlrfvtlrqaqsss
>Protein13018 172
mnerTAIGGSGGGGSAPKAGTGPIAELITAYSDHADTLSAAARDEVMQLYVRadvlrltn
frasqaakAGNPGPEGSVGKavgavlnqeiteavldmmgpagqvgydftfrrptiaaltg
gtpghaflrSQANTIEGGTTNIMKNILGEQVLGLPGEPRsdkdipwidvprg
>Protein4981 33
kNESSYEVVPMHWEFIPFWIKtmeqvqqarrqg
>Protein11706 150
mkekkdrvddalhatraavaegivagggvayiraidvleklkvsnedekigvdiikrALE
APIRtivanagiegsivvqkvregkadfgfnartekyenllkAGVIDPVKvtrvalenaa
siaglllttectivdkpekkdmpmgggmpg
>Protein9270 67
mrgpkrreighgalaekALFPLIPSMAEFPYTIRlvsealasngstsmasicagslslmd
agvplra
>Protein4984 84
igettnptykLDVLHGGATGIRsrssgtfsvvdidgangdaalrfqkagvnqwntrNNPA
TDDYQIFELGGGGERmridnttdr
>Protein1699 20
mfrkLLDQGEAGDNVGLLLR
>Protein1116 12
LVPEDQQKdhah
>Protein1115 33
eagklkVLENAEGARttpsyvafgdsdeiivgt
>Protein6192 62
kfasvsidkvvrtgikftkSIGSVEVVNSSKVQIQGSSPSYNVDKsdsitlylgvedkes
qv
>Protein7453 13
msikWYYGFMILR
>Protein7455 32
EGAGAVLRqmclvswysssprppssrpipdcl
>Protein7457 75
tnlhiyasvisgdggkVLATASTAELEVRkalgvagkggnvaaaqiigkrvaekakaagv
ekvafdragfayhgr
>Protein7458 89
psvvilsppppsvrssvisrrssptslsisskrckplppalpsrsptnsptdkSSPSVTS
VSDAPRlcssplssvwslpvstrppttps
>Protein7459 674
VLNSDYGDGALITRprpvvdrVLNSDYGDGALITRldgegsyssfleladgerdrlfnls
ftdgpnadrtikykeeggpvavkvynpvdvidgklflaftddngndnvlnektavwsltd
vngdtlvknenfdlfnerliadygmsiffynnepgedkddingyvgqkgeyktagatpwv
tflqdgqdgfspnlnvsllisevldwinyiiktdgkpnedpknvyeklsfwpavlalrdg
edvganqfftpvpastnikstvlkvndlsqlnnvdivftsdrskwskcivvessnskyal
agfdsegkasgfslrkgrsitkevdangdpvlnanpdstgmswfpgyaidvetgvrlnif
fgenssydpqifstlfeaeglnpksgrdmiwnpsgkllinannnllspenffgggqhyen
ffgggqhyiyvtktkynecatflnnlknpsdvnkarvlsqvtyiampltngmlsykdgli
peeftfkarvnndykvssipegrtglnngmpsyeinisgkafgqrdnalvnhaldsisvv
pnpyyaysgyetneisnivkTVGEQLYAQFGVGLARmartirermnvrdnevftpielin
artlssvinsffgtsqlsqfldqvnplaeithkrrisalgpgglsreragfevrdvhysh
ygrlctietpegpn
>Protein7989 32
gnykaealvngkVVNSNDNIEVRvglgtdvsl
>Protein5633 20
mhhprVTEAAALAGARgrrn
>Protein5636 35
STIVLASGAPKrflsgplhdraglrcpegrrgggh
>Protein12656 176
kqqilkavglrkkglsrrgdpssgkvdwnkTIQANLKHYQSDYQTIIPEQWFVRknsyqc
keifliidtsesmiesaiysgiigsilaslnsvhthliffneevmdfsdkysdptdllfs
iplgggtdiskalkytlqkvkylsssyiflisdmdeygsvsqllhdinyilqnngn
>Protein6585 36
rpkkkvnnlnlenlfsvtlrDAGEIALIDGDSKkiv
>Protein6586 61
mkdliissvqhggsnggdgltevvnlsfsefkMEYQPQGKdgkAEGGAITAAWDIKanka
a
>Protein12055 113
mekkenqvikgekygqwtvisnelkrhknrsiyynvrcncghegwrsasllkvgrtkack
scckTKDGDNTFLTSYLSRVKNRakvsnfefdidavfiqqllikqnnkcalsg
>Protein12059 65
SLPSNEPETNTTTPPRPDSQSAAKvltelpcdervgiafsggldtsaavawmrkrgaipc
aytad
>Protein6588 40
atqtplasqdvyfrTLSPVTGVEDKkldavtvntyrniqm
>Protein6858 34
maifvnadtkVIVQGLTGGQGKyhglrnqaygtq
>Protein7676 119
glldaiaastttleeagaatlefikahapkartvplcgntigtdrrFLAAYLPEIEEYLH
YRsvdvttikelarrwypealgdlprkatshralddikesieelrywrsrvflpvvtda
>Protein7672 22
NDVAVIARlstgtrldgladcn
>Protein4291 75
eaerdqiksaladrerevarIHADAEATAAKVEADLIAKgeseakairhrGGGDVEIARr
qarADIQAELARlsl
>Protein2006 33
asyaehpitllkdlrfrVTVNTDNRlmsgttlg
>Protein2000 62
akgsakknadaaknavatakAEATSAAQLSADTAQKANIADVTANTAVKaaapttakvat
st
>Protein940 44
maapkLEGANFVNEPVSAPKgpammvfgahwchvcqaevpqvaq
>Protein8579 69
eegivpgggvaliraqktldalkAPTHEQQVGISIIKraieeplrQIVTNAGGEPSVVMN
AVRageagy
>Protein412 30
rnalkrIQNGDYAKmfiqegrLNYPSMTAR
>Protein414 66
vsplgtqdfsqyltniansgaeflvnvnwgrDAVLSSQQAKqfgllpkMTLVLPYQIPFF
AKeagv
>Protein13833 399
irerADTFADTEVADAGHTITDARweagamadvfdyyagaankhfgdvipvrDPGMMTVS
Rvpvgvcalvvpwnfpsyiatwklgpalaagnsvivkpasltplgalllgqvlvdagvps
gcvsvlpgpgstlgsalvsdprvdkvsftgdtstgtsilmsaapnitrvslelggksaav
vfddgdvalaaaeipisvfanagqdccarsrvlvqrSVLGEFTDALVERtkalrvgdptd
peteigpmisagqrDQAVDYLSIGAAEGARlvtggetadpgffmnpavltnvandsrVGQ
EEIFGPVAAVIAFDDEAEAIRlandspyglsgsvwtgdvgralrvsrsirtgvlsvnsns
svrYEAPFGGFKqsgmgrELGMAALDHYTESKmvffaer
>Protein13830 259
mitaiepitvgasktvesrffagpqvektlekitpglelvkdygwltvlakplywlldal
hslignwgwaiialvlllkiafywlnakAYSSMAKMKAVNPRitamrerlkdqpqamqqe
mmkiyreekinpmggcfpimvqipvfialywvllssvemrnapwalwirdlstpdpyyil
pvvmtlttmlqtalnpappdplqaklmwfmplafsvmffffpaglvlywitnnilsiaqq
wlintrmgvppqfnlpkfk
>Protein13837 113
mgwdahtnakknwdkHQLSNKEQRVAFKQAFEFVKseagqvdgcldmagldcsacakmle
katgkdcwgddwksneiqsiynnsnwdfdfskedawaywsakkflelcakfkl
>Protein9910 122
savltpkaaqeidsallasgvnvkALASVTVVGHADRtgsalgnqklserraeavkaflv
kkgavkaflvkkgiaaniiktegrALIEGDLQEQReqiisglekgqvlegtvknitdfga
fl
>Protein3605 38
kLAIEEVNAKklkiggqeikFELLSEDDAADPKqgtaa
>Protein3608 53
aevlerQVYAVNDKnhkVAIYQTLGRvygerlgkdrnsldawlnalelnardv
>Protein14065 29
SITYSVRLMSSSHTDRttghypdavhlpy
>Protein2916 71
maesvykvieligtsseswekAATNAVETASKslrelriaevvqldmhldegrivayrak
lkvsfkyesgd
>Protein2914 49
mnptircvepaacptltkgeyrYDFGDTAGMTPLLKmhtlghgfipepi
>Protein11885 284
veaaadgristlillgadpisdlvadvdavaalerATVISLATHHSDSTLVSDVVLPVSA
HGEVGGTTVNMEGRvtalgrrvttpgstrADWVIAAELSERLGTDLGLTSIEAIDSEIEH
AVPTFAGADLGKLEDPGRQDGVVVPILDDVAWTEAGLPDRLSFEPGDPTQVPAISSYSLR
lvlvrrlydsgtmldsmpssrPLTVAPEARLNPADFSPLGVDEGANLTLRTPSGAITVPA
Rsdeavargnlelsgaaqagalalcdpdapltevrietvdggls
>Protein11887 142
RRWPLGPPARRrpnvnspvgvltgplgaqvlepllaplglsdvrllvvenrffggnvgvt
glmvgedlirtlsdepadhryllpdvclsqgrfldgltvedlprqvevvatdgvalrral
hlderrlagrhqnqpeliesgq
>Protein11880 250
TTDPQAERPKtpaehgpmvllinevdidyevwedrrrglrerftgmqgagrtvihavkga
sfavyegesvaimgsngsgkstilaaiagllpvtggeiyasyeprlmgvgaallpkvsgm
rnirigclalgmsveqiderldsiiefadigeainrplrsyssgmkarllfaiatsirpk
ilmidealsvgdkefraksegriqdmlnhagtllmvshnmnelkrlctrgiwleegvila
dgpldeviat
>Protein12163 318
mpavfdqrwvsklegirvkegankWDLAQQLVEDIARFKEEENCDRlvmvwtgsteayqv
esdvhadpdafeagmkandpnispsqmyawaalssgvpfangapnlavdtpwaamlaaer
gvpftgkdfkTGQTLMKtilapgfkarmlgvrgwystnilgnrdgevlddpenfktkems
kLGVLDTILQPELYPDLYGNLDHVVRinyypprgdnkegwdnidifgwmgypmqikvdfl
crdsilaapivldlalfldlaqragqsglqewlsfywkAPDALGGIPPEHDIFIQQIKlk
ntlrawlgeepvthaede
>Protein12615 221
myqrwaerhgfslelqevsegteaglssatfllkgrnaygwfrsehgvhrlvrISPFDNN
ARrqtsfasvrvtpfiddvgkdveiedkdlridvyrssgaggqhvnttdsavrithlpsg
tvvavqnersqfqnkdkamqilkakllelerrkrmdqindlsgggaavdfgsqdrnyvlq
pyqqvkdlrsglelsqpeavldgeldplmeawlrwnrtvgg
>Protein1938 26
mvghkLGEFALTRnfkghpadkkvqk
>Protein1937 20
mkVSHPIVFGHCVKifykda
>Protein12618 282
MEKTASKymplggdsdstdglnvsaaildevhswksrdmwdvietatgsreqplilaitt
agsdrlsvcyekheysrkvlegwkdgsfeddtwfgivftldegddwrdesvwikanpnlg
vsknlddlqmkakragqmsaalnnflrrelnvwvqgdfkwmnmdmwracggdvpaldmpq
wlsgetayagldlsstsditaflmvfpaeddyidvvarfwipednmlirtrddgvhyqqw
veqgyieatpgntidydfifeqlekdadlfdidqtafdrwga
>Protein4372 157
llevsgllgkleliqpepaeiaqiarvhpqsyidrikeksrsgggevglntfignegfdi
arISTGGAISVMDRvldgrvrngyalvrppghharpdeamgfcvfanapiairemqkkyq
ldriaivdwdahhgngseeifyedpavltislhqnnl
>Protein10285 64
mvqnesrlavadnsgakevlvirvlggtkkryasvgdkivvtikHALPSGNVKkgtvhka
vvvr
>Protein8409 31
laqyrELAAFAQFASDLDEATRkqlergkia
>Protein5350 37
NAGASTNNVRstttarmpfdiwdfapaamaaddldrl
>Protein8407 23
mefkqyaeapkNVAEAIISARsk
>Protein12538 88
msankeirfltspkiahrqkkycrfkkagiryidykdpefllkFINDQGKilprrlsgns
lkfqrrvaqaikrarQIALLPYLTDLLK
>Protein12533 377
sltlgsqtantytggtqidggtliinknadlgtgvtleikdgalqvnqnniiiekNITST
SVSGGGINTAGHGVKlngtvsgigslikSGGGTLTLTKtnthfdtsvlggtvsitnndal
gtgagklildggtlqttaamslaistkaapipvIEGVGGLTKggtietvglnnaleiagk
IEGVGGLTKtgdgvGIGSSALVLAGGNVKvqqgqlvlnslkGIGSSALVLAGGNVKflea
vtlssltlngkggtldvsaksssdqngpivtsvtgvmtgtgnftktgngtlqltadntyt
gsttisggnlqitkdtalgttgslildggtlqttgtastitlargvaitsagtidtttqt
nilsgvvsgqgqliktg
>Protein1856 51
vtprattpspkMFNAGTGVDGLNRclpiatgrsrpeatapvlrwarshrrp
>Protein12535 163
mtldvfaydlnepailtrLLDPTLAARtriildnaalhhdakpppsgrrkpedefaerfv
alpgsqikrghfgryshnkvliasrknrarkvltgstnfsttglyvnsnhvlvfddpkva
ttyrtvfdatwdgdvarrswletgldrsavsfatahvpstaih
>Protein12536 56
mdlnlspkEKMKMEVVKAYACPMKcegdktydkagkcpkcgmdlkekkedhsnhqh
>Protein10754 35
saqeivetakrTGAQVCGPIPMPTRierfnvltsp
>Protein10755 45
vdlyiprkcaatnrlihskDHAAIQLTIPHVNSNGTRtgektsfa
>Protein10752 31
mpveeqvvvlyagtrGHLDNIPVESVGRfad
>Protein10753 33
gidvkDIAAVGITNQRetavvwnkktgrpvyna
>Protein4513 33
vnvvegtrkrVQAYEGVVIAKrnrglnssfiar
>Protein8666 25
epvedltrFVYSEGSTAAPARqgvr
>Protein8665 28
mepwdgpaavaftdgrQIGATLDRnglr
>Protein8662 73
mngwgitneskaiigtkadgslkykTGDTHHIHGTYVDGTYDGKyffvndkihgriarvr
gdifecdkigrah
>Protein8661 33
MTMTDPIADMLTRirnantamhdetrmpsskqk
>Protein12287 286
mldakstfdslvtrYAADEDQANRilvnpfyrnisgtlsgtqeymaseklyelhrneafd
lvvvdtpptrnaldfleaperlsrflnhrlyrvvtapsrgllkmfnaataallrqvgkvv
gsevisdavaffqafegmeegfrlranavtelfadprcafvlitapredsvaearyfahr
llddginikalivnrmhppfgeadpaadeaaltalqhspggeamidyhrarcdlrrlare
ersnlaeltaqvgsaavvyvpslatdvhdveglkrvgrsllssdps
>Protein12285 189
mnwkllkevssddikidfafikasegrtrVDPFFKYNWEQAEKYGFIRGAYHFFLPNKsg
keqaalflktanledgdltavcdieitggadqetlnlnlaewldavekatgkkpliyssk
kfyekylreefsdyplwiahfnvpglelesgskwhfwqhndkgrvkgikknldfnvfngs
meeldqlri
>Protein1589 34
mwvekEGAYGNAERrtqfwrqqvkapgearsdlw
>Protein12281 115
malpgkpndkASRGCNMMIKKNKavlvenfndvleemnwddktlghsrsvqtqlfrtlse
keqslinlllpdreinvdqlikkldmrhsefaamllaltmeglisqlpgnrivln
>Protein1586 33
fqailplrgkilnvekaleyrIYENEEIKnmft
>Protein1580 21
pepykgkgvrYSDEVVVIKkp
>Protein12289 350
ASTHELSQAAHDRLSTELNDLTSRgrleiaekieaarelgdlkengdyhaakdengdyha
akdeqgkmearEYGGMLANRSFGGAQVSRtfyargqtgqqllDLNTGELSRqinagtctl
hnkmemldlvlddegtavgiiarDLNTGELSRhsahavvlatggysntyflstnamnsna
taawrahkkgaafanpcytqihptcippsdefqskltlmseslrndgriwvpqsvddvdt
ppaqipedqrdyylerkypafgnlvprdiasrnaktavdsgrgvgplvdsgrgvgplhng
vyldfasaierlgkdlieerygnlfemyerFVVGGPMGDTGLTGRqdhrr
>Protein5358 23
migllvdaghrVIAPDLVGFGRs
>Protein11396 31
ptgeyivgsgkLAAIIPVFSFDKlqkaiank
>Protein13226 31
mlfrrngkTGAVEMVPRvpdwgglnpdlhan
>Protein5133 54
rkQVETGDVAGARrdgsiimydqtlsevarwnfirgwpskvtgpsvksdsneig
>Protein13223 146
mesahagaiavgdanllilpirsfagtvafatcsyilkhyardlalkdrIPVPAAETANI
GTTSDLKlgnkialedldliannnadtqnwaskiakALYPTDTDWQNEFTRrfvilpddi
fsflaetateirmrisidrntrivkk
>Protein13220 141
mdaylerLGALSMFAECSTKelrdvarIVDELNVEEGRvlmsqgdagqeafvieegtadv
vrngellatvgpgqyvgelalidagprSATVTATSPMRllvigtrEFSTLLDEVPGLARR
VLVSTTRrlrAANEGAHQPIH
>Protein6448 30
mkNPEDFWEVIEVVDGAKviqpanafgckl
>Protein1319 32
kGGGNTSQVYAIRqaiakaivawyqkfvdeva
>Protein6114 40
avltdiqngafakrFIDDQDAGAPEFKalrekgaahpiek
>Protein6112 14
rEALSVAGRvllsk
>Protein6446 42
gdaanlginikQGAELAVQEYNAKhadctvklvtfdsqgdps
>Protein11574 170
mkptdgltrgtevrNTGGPITVPVGDAVLGHVFNVIGQPLDVESIEATERwpihrrppaf
dtlepkaqmfetgikvldlltpylqggkiglfgfraarsacsvvpawvrSVGSGWEFSYP
LKvdgivgpatwsrltppvikrkatgnavrLLQELLNGNGYSPGPMDGKf
>Protein11576 33
rrslrgrVPWNWGGTRlrpkldplrglfpslrq
>Protein11572 38
mnhvdtyipvpprLTELPMLMPVEDVFSITGRgtvatg
>Protein9136 33
mllqspaknvisalkSGGSTIAGLLKtleeras
>Protein9131 32
kLMTDPFVGQLTFVRVYSGVLQKgdtvfnpth
>Protein7864 83
kkykagrsltgisdffaqstefdrqygdlndsdfvtlvyinvlarNEDFGGQNFWRGQLE
GGLSRgdlmtkfsesneykritn
>Protein9271 75
mgsafaqdaakAPEMTAAEKeqakkiyfercagchgvlrkgatgknlephwtkkdkdgnv
teggtlklgqqrlek
>Protein885 33
GLIGFSNEFLNLTRgsglisnifdsyephkgdi
>Protein888 47
mrsgevrkvhidcrATLGQVANEEHSLRqlgkagvkrwmgirptvrg
>Protein7228 34
wrLSTVWSFDVPLGAPALFKgwatytgtrgkdgf
>Protein3284 51
TVVAGDSADNIGKwlpetrpttsarsvassstrvltgskrctspveertpt
>Protein3539 33
hnefgfsdvrIIDGSAMTGKltfdaeitsasln
>Protein7243 36
mtdvevkkIVDFDTALISYFRseyaalmqqidetgd
>Protein7242 23
maryigpkcklarrEGTDLFLKs
>Protein9210 44
ksigkLVLDASFSPVRrvsyfvesarveqrtdldklimeietng
>Protein10112 37
mrnydgvlkidgevgnkkqydprawgkEAEAGMAARv
>Protein10113 14
miarGFVADGARvi
>Protein8984 59
QGVVESVDATRivvradakegrkrndsgldvyemikfqrsnqntcitqtpvvrigepvk
>Protein3282 31
gvtvakeidlenkFENMGAQMVKevasktnd
>Protein12848 175
ldlngvdkLQGGEPGDPMLASPINRialgnipvcgmntafsaeitpayyflpdlwingwq
lsrhddiwggyvvkklldlrgdlfaygnpvvahtkqtalervvvleqwmhlmsmgfygli
ddavaevvpgsyadmfahlveefergisrstlpshylwtygeladwmgrwarafr
>Protein12841 116
mgkrrkvptidhssedralserlgyvftdpvllalalthrSVLGQQGFAQSNERleflgd
svlgfvvsdalfrrrsdhsegrltrarstlvneatltdlartlelgralrlskgad
>Protein12842 223
mayrsggpkVLVIVLAGGEGKrLMPLTADRakpavpfggiyrlidfalsnvvnsgylkiv
vltqykshsldrhvtrtwrmstmlgnyvapipaqqridkswyqgsadaifqsfntitdek
pdivvvvgadhvyrmdfsqmveqhvetgagvtvaairqpietadqfgvidvvpddpmkir
aflekptdpdglpdspgeilasmgnyvfdadvlmetvradatl
>Protein12843 249
mveewcagsegrLIPLTIVQLWDAELAAAEVHRnaergvravcfseippylnlpsihtdy
wepffraceetgtvinmhigssskmpstsadapaavgstltfgnamssmadwlfsgwler
lptlklaysegqigwipyileradnvweenrawggfgenvpeppstyyyrqiyrppttta
rstvassmtctasttwrrsgsttsasrpiiptltrpgriprrrprsAIGIPTEMFTCIFA
LARyrwldd
>Protein12844 499
mgnekFNSLNMMVGSGARgnmmqvrqiagmrGLVANPRGDMIPRPIKsnfrEGLDVLEYF
IATPGARKGLVDTALRTADSGYLTRrlvdvaqeliineedpfatgapvrGIWINGVHPDG
FADADGNYVGTQRtapsdravksymdtrlfsrTLADDVTLSDGRlvpkgtevglelmval
rddetitrirVLSPLTDESNFGITAKGYGTSLATSKtiepgeavgvigaqsigepgtqlt
mrTFHTGGVASAGGDITGGLPRVVELFEARtpknkAVLAATSGVVRigeddgkgrVVTIV
SDDGEEDVYTVARearlevkdgdditagdamvegprdpkELMDIQGVYSTQRYLVDQVQK
vyrDQGVSIHDKhielivrqmtrrvaiqepgdssflpgervdsqtfrdtnarllqegqrp
adgrpelmgitkaslatdswlsaasfqettrvlteaaippgcsprppsravYGDNAPTTG
PYMIKSYTSGQSLELVKnp
>Protein12845 33
mklkygaderaqklkYHIQTSGRslhaqeisyn
>Protein9218 34
mtgkgsfiingtervivsqlhrSPGVFFEHDKgk
>Protein2219 117
mandnkLLGQFDLVGIPPAPRgmpqvevsfdidangivhvaakdlatqkeqsikitassg
lskdevdklvkdaqshteddkkrrrvaearNQADSLLYSTEKnlsehgdkigeddkt
>Protein2748 32
kLTSTITGVEMFRkildrGEAGDNVGLLLRgi
>Protein2211 31
LVCIVLDKnnnpsfcfgfikkiipiernlkv
>Protein2746 47
vflvdihvttlalakTNLGLNNNEHVWRGGAFWSFQNFRdsqasmna
>Protein2212 15
PSMTWLFYDFSRstp
>Protein2215 116
msqkryardfvafgrDNDTLSSLLGLRarvmpkttllvdyeytdtnyktdlvkggtadtq
dnrilagvswenrilagvswentaqttgklrlgqgkrMMFGNPCEKYVPNPVLVRa
>Protein2740 41
lateterTLFFDFLPLSLGEIRgfktrfhlytvpgqvfyda
>Protein8456 33
qqnffgtttatydlrGVSGVDGQDARtynnlft
>Protein4740 33
vrgeervvlrlhprlapykVAVLPLSKksplqe
>Protein10565 16
MISNTTDAMNVCLRlt
>Protein4746 56
mtnrHDVEATIRldaesathgtvaviipchdeattiggviaslrseipfasiyvtd
>Protein12213 139
TTDQAEPTEELTEDKCWDLLAKartgriavaigehpdifpinhvvddrtivfrtdpgtkl
aaavlgpgvayevdhiddeggtawsvvakgharelhtveemtrAEELPLYPWDTGAKhhy
vaitvneitgrrfhatpsv
>Protein12212 240
mnpdvvnssdgtpppraakrvtkAVIPAAGLGTRflpatkaqpkemlpvvdrpaiqyvve
eavaagiddiliitgrnkrsledhfdrnfeleylleskgkmeelsevveladladihfvr
QGEPLGLGHAVSVARkhigdnpfvvmlgddimthrpplisemmdlhgrtggsvialkevp
heeislygcaepgerdgdvvefrgvvekpapedapsnlavvgrylftprifefledaqpg
>Protein1537 31
ltylfiahdlsvvrhisdrVAVMYLGKivev
>Protein4642 23
fksrLVAYYLLAEKfgklgvfvk
>Protein624 14
maqrANYTSVMSHR
>Protein627 57
dpialaqtcekndqiefrriaaylyrknqrFEQSVELSKndklwkdaidtasestnp
>Protein3168 47
LGALGFDEAVDNYIKsrtwwprvgwvpwvstrrltttsrppvgassr
>Protein13596 174
mvvswpdrFQAGQHGTQRdqfvnvadiaptiyelvgaeapvtyrgveqlpvtghsfadll
ddadapgtntlqyfemggsralvagewkavckhtvgadydteswelyhlsvdrsectdla
eaepdrlaelvalwwseaerhgvlplddrtfelfgarfrdhsphpvdrryvyrp
>Protein13032 245
eylqeqlvllqywiqsqglkVLVIFEGRgsagkggvikritertsprtvrVVALPKPTER
qkTQWYFQRYVEHLPAAGEMVLFDRswynrsnvewvmgycsedehaeflrSCPEFERmlv
rsgiivikywfsvsfeeqrkrfearnaeplkrwklsdmdlaehelyvkysmakDNTFQYT
DIKqapwyvvpsddkkaarlncishllsqfdyedvapevvtlpemkqmpyvrppmgeqtf
vpqrf
>Protein5831 236
vrctgrilevpvgpellgrVVDALGTPIDGKgpinakmtdavekvapgviwrksvdqpvq
tgykavdamipigrgqreliigdrqtgktamaidaiiaqkgsgikcvyvaigqkqstian
vvrkleqygamayttvvaasasepaamlflapysgctmgeyfrdrgedaliiyddlskqa
vayrqislllrrppgreaypgdvfylhsrlleraisilvylsvhhaTFLSHSPRld
>Protein13036 187
matdglisedtpaqpinpygeskLIGEWLLADVARsaglsyaalryfnvagaatpelgdp
gvfnlipmvfdaltrgeaprifgadwptpdgtcirdyvhiadladahicaldalaagsgg
sgggaevnglvlnvgtgegssvqevidaigrvlgrpvgaqvvarrpgdpaalvakvdria
dvlgwta
>Protein13037 182
mpglwelkdfadwaevtsfsagtfpeplafsiraarwlaqhgdrfdlvhdnqslgyglla
ierqglpvlgtihhpitvdrrVEMEHAEDWKARWGKRRWYRFTRMQTRvakrlsrIITVS
ENSATDILADHDVSPDRlhivpvgvdpnlfrpltgvervprriistasadvpmkgqrfll
ea
>Protein9928 30
vlvveprYADPVSLVHYRkvlvtkaamgkl
>Protein6565 58
grrvpakEGYELGFVTAVAPAGGAMEEARkWAAQMLECSPLALRatkevarktmlged
>Protein9923 32
taaitkvlaknnpkinfrSFDSIDNAPEEKar
>Protein11953 319
mlaitcgvpehkvrVVTPAVGGGFGAKlnvyaeevlcvtlaikhgkpvrwtetrseaaqa
tthgrgqvqyielaadergkvsamkvrlvgdmgaylqlltpgipllggfiyhgvydigny
sfkcqsvftnavptdayrGAGRPEATYAIERamdalaremgvtpeeirrrnyiqpeqfpy
tnptgaiimdsgnyeptmaralemagidelraeqqrrrdagdtkvlgigictymemcgla
psrtlaalnysaggweaatvrmlptggvqvvtgtsphgqghetswamlvadqmgidpdli
evlhsdtaisplgldtygs
>Protein11954 47
mantrKHFDLDEYYTKNISYVLNKDKrkaldlflsltrhtidstttn
>Protein11768 37
mvghkLGEFAPTRffrghaarekptkvatkapggkqa
>Protein1137 123
mdfdfdleplgqdedgndvylrDIWPSPEDVDATISSAISRdlfvkdyadvfagderwqg
letpegnifawdadstyvrkppyfdgmsmqpapvtdiagarvlaklgdsvttdhispaga
ikv
>Protein1133 170
kaknpadykIVGEVLSVEPIACMLRkddpafkklrkddpafkkavddsikrqiadgsltk
lydkwfmqpvpptntkLVSPTGSKHYIAGAFPSACGKtnlamidptlegwtaemvgddia
wmrfsattspgcasaptaaWPSAVESAKlrpkksmdgeifietepsssav
>Protein11761 62
mlnnnlfddrdyehrLTSGVSYGAKagmyfglfngitvdamfstnkqkfdynytdgknyl
hd
>Protein11764 50
mrrtvqrgatpavlrLYDATEADRgfgtgdvalllaldegdpaivaatlg
>Protein11766 330
mqanllkpkaihveqlsanrakVTLEPFERgyghtlgnalrrvllssmvgyaptevtiag
vlheyssidgvqedvvnillnlkgvvfklhnrdevtlslrkdgegavtaadiqtphdvei
vnpdhiianlsqggkldmqikiekgrgyvpgtmrrfgdepnksigrivldasfspvsrvs
ysvesarveqrtdldklvieietngainaedavrssakilveqlavfaqlegselaafda
pssarnaqqfdplllrpvdeleltvrsanclkaeniyyigdliqrsenellktpnlgrks
lneikevlasrgltlgmkleswppagldkp
>Protein5657 50
mgkaeaeefrrLITNPIVEEWVKemnakgfdgakllaagrelveryrpka
>Protein6879 19
mtrarIILSGEIDRavvik
>Protein12078 59
mihqpsggarGQATDIEIHAReilktreqlnkilaertgqtlakieqdverdyfmsade
>Protein12071 75
yapndwqvgqtgkIVAPQLYIAAGISGAIQHLAGMKdskvivainkdpeapifsvadygl
eadlftavpelvaal
>Protein12075 93
mgldlsttlnviehssgqswigsdrMRRAIANDYEPRAHTTLLAKDSKlavqsanhlnyq
splgqvamatfaravehgyanlddaslfkllqk
>Protein12074 252
myayidrkkkfpvttllraigfgsdkdileifglseeisakkkdlqkavgrklaarvlrk
wtedfvdedtgevvtierneiilerdvileeshfdliqdagietvilqkedvsedytiiy
ntlqkdpasseieaveyiyrqlrgaeppdeetarsiidkLFFSDKRYNLGEVGRykinrk
lglstdlttlvltkediilivkylvslinqkAELDDIDHLSNRrvrtvgesnrrvrRAHA
AVVDGERvgaal
>Protein2027 30
reyetkegekrNVVEIVADEIGPSLRwara
>Protein2024 24
mkVLIVCPCVYLKkviffsqviqi
>Protein2020 47
fdlafeekrkkLTQGDELPAGVLKmvkvylavkrrlqpgdkmagrhg
>Protein2021 33
ldngnyelaeqkIVEAVEIAEQEFKqqlkvlea
>Protein11189 31
mahssadpvalitalsrGAFEYQGQKcsaas
>Protein11187 330
ippelvgneaaplpaskaavalddiacvgngtsgkrvqlvyayragssnraaafaasirS
WATQFDNFLAGEGAATGGQRrirfvhdgacqptvltvqvpssvndfdsaaealdaagltn
pnrkyltyadwnvsglcgtatywgdedpsannfnnteigyaltyqscwdwsssrtalhel
fhtfgavqggspngngghcddgdlggadimcygdyaldacdasgprvmdcgrddyfnvtp
vsgsylarywnptnsayltvptgcapqdsfassypiggnrgielsdrwqprdgqgLVDQP
FIMPVEDVFSITGRgtvatgriekgvvkvg
>Protein7471 64
gvasvrFADEVQTVNQQAGALNRrgvkaivvliheggqqtpttspyngcvgftgpmatma
prfs
>Protein4727 33
kflqnvvrDAITYTEHAKrktvtamdvvyalkr
>Protein6300 45
mvkkgtttpkYSANFSDLEPQNGIRVGFSSGSVGESAEIIGIQKi
>Protein7654 100
mtdeggedakllavpvdkltplykdvkTFEDTPELLRkqishffehykdlepffehykdl
epgkwvkQSYVGLSGGFGTVKfgrqmnsvysnsgtfdpfg
>Protein2682 213
qtywsqypgkyfagdgarLDSDGYLWVLGRvddvmnvsghrISTAEVESALVDHAAVAEA
AVVGAKdavsgqvivgyvilrGGNEPSEELGEEIRqhvatklrsastsppsLGPDDGLLI
FSVGGGDReagvsanlveaidaavevgasvcgivgrdggetarRADACVVIPTVEPSRit
phteglaavvwhllvshpalqtqptkwesirgs
>Protein2686 78
nkalkkkeisklinvsfrkcglkETVVFADKllqngfrlatksgisiaiedmlvppqkag
iieaaekevkeieqqyvs
>Protein2685 50
ivpgakSNETYTVTTSKglgqislqyifsgftvfeptvvkgtksyektkt
>Protein2689 170
GQTGLSIAFDLPTQTGYDPDDFHSHGEVGKggrargtprphghaagghppgrnehldddq
rarrmdagpvcrqrfgqrrrfdrtarhhperhrqgvpvaGTYIFGPEHSRaahrghvcvl
qhqraqvepdervqlppagggchthpgdrlcaghrhrrarrsprigpgfr
>Protein13582 137
mvggvptwllvifrelikhtgkENMLEIWPNLQGYFHGGVGFNPYLEQFKklipsdkfvy
qeiynasegffgvqdglsedgmmllinngvffeflpvseweksdpysltlaevdlntpya
ivitsnnglmrykvgdv
>Protein436 14
IMIVPGTGKlrvga
>Protein13587 277
CIEHIYIIMKTVKTTMLGFLSILYFFSHLSMILSQNNIKphfnfksnppkaicrkdtlaf
tfggngkivirpnqidagsfdditpqeklkfyfnkesksdsieywcydyiflindchkhd
llnftlyvededhnidscnfkicvnddnstcpfstkfikivirsiinnyiganvrllkds
viiddlyapqgntfvqnyfcngefdifpykkddhlngvtiadiiqikkhilgvdkmsdpy
iilaadvnqsssitgsditeirklilgaqskfsksps
>Protein13584 105
mkdksviypsnkllielakicksvygspinhkiltikdkklnhqriihgslhrgfcrlfw
neeyviiafrGTRENLDWQISNLKlfptrlkncgtepqsikvhfg
>Protein13857 388
PEAVIVATARspigramkGSLKDMRPDDLSAQVLTDLMSKVPQITPDHIDDLIMGCGQPA
GESGHNIGRATAVLMGWNQVPGVTVNRYCSSSLMTIRmaahaikAGEGDCFVAAGVETVS
RFIYGMADGPHNPLFADAEARTATLAEGNEADWAPHDNLPDVYIAMGQTAENVAEYKqvs
rEAQDEFAARsqnlseqsldegywadeitpitlpdgtvvkdddgirrgttaekLSGLQPV
FRPGGTVTAGNACPLNDGAAGVVVMSDTLAKELGLTPLARIVSSGVSGLNPEIMGLGPVE
AIKqalgranmsiddidlveineafidlveineafaaqvlpsadelgipmdklntrQLEE
ELENLKqkmdeidydhheekrnlteemn
>Protein13858 60
mdpkNPTTQLGSITRvrteddchrvmdwiaaahqrgtgittvyhdaeddlltniraaisr
>Protein13588 103
mygtpqavellieegadllvknelgltvldfakqadrldiakvieeairWDEKEAAKEAA
Ketakesakvvpitnqaisanaesaatipprqqlrltnqlsiv
>Protein13589 70
melqdrvsaisqyldraraeviragerVSDVVGTELGDVRSATLSSIDGIRdvivdagrs
iraageslqe
>Protein438 56
mieswergnqlvlkknpnywgentgadtlvfrWGTESAQRllelqsgtvdgidnvg
>Protein9931 63
pnpadasvkVPNWLNDRtlyhnrgdstfagesseygdfvglddlftehpdvvagmgeiyq
awv
>Protein9930 36
sdlqtlrADIDYGFAEADTTYGKvgvkawiyngedr
>Protein8164 11
AGVMPNPKars
>Protein2970 33
derHFVETYSMRqnwevdlhpeeacggpldlhl
>Protein2972 33
yaasgdrNINQLMTTTKstyfpahasscdwasa
>Protein2973 33
mnkYLEEGSLTEDEIKlglrtrtiateihpmlc
>Protein13080 369
asqsavaqtdysklprIKQELVAPPNVPKHDQVVTGGPRivevrmetqekLLEVAPGAKi
waltfngsvpgpliilhegdyleltlsnpkTSTLAHNVDFHAATGALGGAGLTLVQPGEE
VVLRwkavkpgvfvyhcapggtmipfhvisgmsgaimvlprdglkdakgksykydkAFYI
GEQDFYLPKdgkggyksyaspaegmhemletakglipshvvfngsmgaitgdnalkakvg
ekVLFVHSQANRpsyphligghadlywvggsfsdvpltgqetwfvpagaavaaayefkqp
glyvylshnlieavllgaaahmnvllgaaahmnvegkLLDAGSEFAKfplvgsdydaeka
lilaevyrk
>Protein3084 33
tslygldindvasidllkDAASTAIYGARaang
>Protein12987 256
ytktdngnagfkveeykrpkfyvdyepikgtykvndkikvtgiakayagnnidgakvkyr
IVRQPRFLYPWMFWRWWQPPSQAMEITNGEVKtdkegkfvieftaipdlkiekkfepvfd
ytvyadvtdingetrsgeksvsvsykslmlvasipstlpadslqklsirtqnmngeyepa
kvkvtisrlneekrlirdrywerpdqfvmseeefitnfpydeydnetdykswakgiqvfe
ktdsvkingdwsvang
>Protein12981 575
mraslqlarAGLNVAVLSKvfptrshtvaaqggigaslgnmnsdnwhyhfydtvkgsdwl
gdqdaiefmcreapkvvyelehmgmpfdrnadgtiyqrpfgghtanygekaveracaaad
rtghamlhtlyqqnvqaktqffvewmaldlirdadgdvvgvtalemesgeihifeakttl
latggagrifaastnafintgdglgmaaragiplqdmefwqfhptgvhgagvlltegcrg
egailrnsngerfmeryapaykdlaprdyvsrCMDQEIKegrgcgpnkdyinldmthlgv
etimkrlpsvfeighnfanvditkepipvvptihyqmggiptningqvvtqndknesvvv
kglyavgecscvsvhganrlgtnslldllvfgraagdhivkfatenaahkalpanaadas
larvarldnstdgeyaqnvaddirntmqahasvfrtqaamdegvekvaalrkrvanitlk
dkskifntariealevdnlievaqatmvsaaarhesrgahtvndygdtaahpngrndidw
qkhtlwdsasnslsykpvqmkpltvesiplavrsf
>Protein12980 115
mivisisfvpifnklkVFTAYEFLEQRFDVKTRtftsflfllsrgfstgisvyapsivls
simgwdifwtnivmggiliiytvsggakavaytqqlqlviifsamfiagyyivhn
>Protein12988 459
mgqhhgrgkagtstgaddgdrshdlhllyrhvaelsrrrhpetlqregeppvspatqata
tdepgtasgnagddltatskllevtdlrtsfrsprglvravdglslsvergkTLGLVGES
GSGKsvtsrsimgltprrntersgtvrllgrditdlsegeyrklwatemamifqdpmtal
npvmkvgnqiaesmrvhldlsksearertlalleavripephkridvyphemsggmrqrv
viavalacgpkllfadepttaldvtvqaqvldllaeqqrerfmgmilvthdlgvvasrad
eiavmyagriveraptrvlfremkmpyteallaaipkLEMASHTRlvaiggrppdlvnpp
egcsfsprcpyvqdrcrteqpelqesattpghfyachfpvgspendeirvqlrkagvslp
gdqladspttaptrnpqasvreqladtadqaqqqrseea
>Protein12676 45
eagtirADFAASIDENAVHGSDSEASAAREISYFFSAIEVAPRtr
>Protein3882 86
AVPLNVNYRsrsgrcpststtatstqscrtcsrtatrwrssftdaspmISLVVDDIDPRc
asawwsttsipepsrrkatrspsvrs
>Protein3880 15
LADVSPAIQANKnsi
>Protein12672 78
metgqrkdaagktipawhitevtathngkpvfaaewggsvskNPFLQFVVKgakagdkfs
vtwkdnkgesrtdeatat
>Protein1955 59
ALNMPELRlrlssiegdpqmyvdlgpdevpllvellndeeawmasravyaltriatpea
>Protein1954 100
msqsgtthtgtgggagkVNVHDISVTKhcdkatpplmlaccngkhypeakltvrkagekp
leylkitmkdvlitsystggsggedrlseninlnfaefkv
>Protein12677 243
mrlaqpefwnrqlaerMAEMAEIRergpfahtsyinpltaetesfyaatrYDEVVEISKr
pkdfcsgkgavsvpdmpeealnffgsfinmddprharqrgivarsftprqlqgvldsvet
icaevidgfcqdgeadlvqvfsqpfplliicdmmgiprsefemmgiprsefetvltatnv
ilgggdpeytgdgdplealftagmaltalmgelaeerEAYPGDVFYLHSRlleraakvin
nde
>Protein12674 101
mianlypesihvvvkkgsgiksiadlkgkrVALDEPGSGTLINARlvlaaygikEADIKP
EYIKPNQAGDKmkdgaldaffftggapagaiaelatagagi
>Protein4350 98
eappailsiylgddlekvvnsilaednkkleiegkeydfnvpflpkfkgsptdrnrTSPF
AFTGNRfefravgssqspamsntilnsmiaesfqyfsd
>Protein12678 145
ekLPVDFTNRVIYYVGPVDPVRDEVVGPAGPTTGTRmdkftrmmleqtglismigkserg
piaieaikdnksaylmavggaaylvakaiksakvvgfadlgmeaiyefdvenmpvtvavd
ssgisvhntgpkewqikigkipvaa
>Protein4356 68
meadiqvaerevkalnddeksdlsaieaklkqsadvqiglrvlsiktrrEALALLTPEQR
akeqaeqd
>Protein4357 112
mylfkqggesagprvqllgsgtifrEVIAAADLLKqdwgvesdlwgctsmnelarngidt
qrwnmlhpleqrwnmlhpleepklshveqklagakMIDIVGQAAAIGDQRkf
>Protein4354 35
gkiglfggagvgkTVLIQEMIARvardhggvsvfa
>Protein8460 32
melinniakAHSGLSVFAGVGERtregndfyh
>Protein12517 83
mnfsrKNKWLSWYVGGLNFQVEHHLFPKichvhypeiapivkataeqfnipylesktfgs
alqshiktlkrlgkmpvldeimg
>Protein12514 103
rwrkvrerVTPTSGAERwpevlqwslrqlrsrgrdpqrielrrrwierraddpddrgter
tfpfarlevstdtyvvldpdapgavknppvddspdgrakksdq
>Protein12513 112
mnlarvrsgldylrlinwkVAWTGTQGTLDVADASTIKVFGTEWYLESFRllteilgprg
yvargsagdllagrlemnyrslliltfgggtneiqrdliamfglgmprplra
>Protein12510 136
mnlvqkkefilklkaelqqlqktakvgddnpelkkllkvlseeeklneewehfsqhfnsv
hgdfltilknkfpslkphelrLCAYLRMNLSSKEIAPLMSISVRGVEISRYRlrkklnls
teanlvqylldlqqsg
>Protein1835 30
ggeakSYAQIDSAPEERargitintahvey
>Protein4538 112
elahlavhaeveletarTNLADNGQMPALRadiakrkamdwlidtasitdasgapvdpel
lkidphdhghdehseedepgdganegdaadtgqptgadvveddaeidpedea
>Protein4535 34
tsgarTSDYGTQLRekqkvkrmygvlekqfrryf
>Protein4532 190
mntfiptshwayagdenitiynfdpakGAALLDEAGWTLGEGATIRTNAAGDALALKFTT
TSAAFRqtwaaiweaqmaecgvqvirLHAPASWWFGDTTGIARrdyelgafawvgqadpg
gqtlyacdqiplpengwvgqnamgwcnqlastniklanntlikddrIAAYTIVQQEFTKD
VPSIPLFNRt
>Protein8681 51
cvvvaefttleithkcavrtrlqgivrrlqivrrTAGYVEDQFLGDRvriv
>Protein1353 36
gavvdtggktwffltsdyafghalekDTSTVVEAKg
>Protein5339 33
SSLAFDTLYAEGQRryveslsayarqflqlmek
>Protein5337 68
merADLLTANGAIFTVQGKaiaenakedvkvlvvgnpcntnayiaaaaakkvgrtnpnny
hgmlrldh
>Protein6684 24
mikDANTEAEHQMNRrvefhiikn
>Protein6683 148
evglklenttlellgsarkvvitkDDTTIVDGAGSSEDVEGRitqikrEVEETDSDWDRe
klqerlakLVGGVAVVKvgaateavvkvgaatevelkekkhrAQFEQMTKdlldrtkqpf
qnvikdagislsdidhvvlvggstrmpa
>Protein11374 99
VPDPDLASVVDVAELSRtriwpawstspnsavrsspsrwcwqrttsaraawrwrwprwpw
larlasrsppglilhwltprvdgsasrpdawwlrwllst
>Protein11371 34
pthgndcidirtlgakTGLFTYDSGFLSTASCKs
>Protein4820 99
mkLAFPSEEWAKqlqvelnqsqdyaeaaatwegdfyfvvdagqgiakeevmyldlwhgkc
reagmladrtvkTPEFVIAAPLAAWKqvigrkidpiqal
>Protein9338 39
laggttvgsttykTGNAVAADIGYYHTGLKadgdgfswg
>Protein13204 365
dkAIDLVDEAASTLRieidsmpteidvidrrvrgleiervalakesdaasaerlgaldee
lanlneeldslkahwtaekakideiqemkeraddlrsdadraeregtlsrasevrygqlp
qlereievasselavlqaekqmlkeevdeedvavvvsrvtgvpvsrLMEGEMAKLVRLEE
VLEHRvvgqheavtavanairrsragisdpdrpigsflflgptgvgktelarsladylfd
deramvridmseymekhsvsrligappgyvgydqggqltevvrrrpysvvlldevekahs
dvfnvllqllddgrltdgqgrtvdftnvvlimtsnlpgdprdffrpefvnrlddivrfre
ltrdd
>Protein5483 49
wvqrVEETGQTVLRglgdthltvalermarkfgvnvdtadvrvayreti
>Protein13201 302
TRYGVQDGAKkgynpskkgrsshhpliafiadvklvanmwlrsgdtssannflgfledtl
sklknktvslirldsgffesdildylenkpmdyvvaakfshpiqriiagtnnwilldtgi
eiceqiyqskswkksrrlvivrqrikdrpkatgkqlrlfeeeeiyknyrysayvtnlkla
paevwrlyrgrgdaenrikelkydfgfdsfnlkdfyateaaltfamiaynlmalfrtfvl
qektqktlstlrykafaigayfekvndklvlkialnkkrrawfsglwnyskvfdypfkvs
na
>Protein13203 367
TTSSSETPGTTHGSEAPHRgtgpagatdrtvrvgivgasgytgaelmrllaghpnleiaf
atgasqagtpvgelypslaaayanvafvpyepgladdvelvfcglphgssmelmaellpr
agkvvdlgadfrlpsaagyqqwygdvhtapelldqavfgltelcrdrvseaslvanpgcy
ptgpslglvpftsaglveltgiivdaasgvsgagrppkpnttfctvdenftayglldhrh
taemelttgaqvlftphlapmnrgilatsyarptddlttakaldllhetyadepfvvvse
agpstkatlgantvhltarvdprtgwlvvisaldnlvkgasgqaiqnanlmlglrevagl
ptvglmp
>Protein6467 76
ianetrvdgpdigkINVAPNFTIVEVPDRnarevitalrattirgetptvrfdkagsdew
edrrgsdrgdrpdrgg
>Protein6469 21
vvsatadhvrrESIFSFPKcg
>Protein9157 62
rGIWGDPERykdtywtrfgpkYYFAGDGAKydekgniwllgrvddvmnvsghrlstteie
sa
>Protein1679 32
yredatnrtvifapkQALLGYGKwlrdkklpa
>Protein11517 27
mgrrrIPNEEIAEAAKansdmmiafas
>Protein9158 69
qqplrEIVANAGGEPSVVINKvlegkgtygfnaandtygdmiemgildptkvtrtalqna
asvsslmlt
>Protein13154 40
mravyrNNGYQEVRCPQILDKTLWEKsghwehykdnmftt
>Protein11609 32
rVQANVGAPRvafresitkpikevnykyakqs
>Protein78 67
pklklskVASQQLARdvfesiqnelatngrYSIPGFGTFVVKhrpettrILQIPENRkge
kvtisak
>Protein70 68
GFLLGGTSGRviwhglrvtckrvascwavllvaprsmakacnmktvtatswqalfqtasa
ttlhlrmk
>Protein73 26
middttvleralkILDEMAQIGRahv
>Protein77 33
yrdgdlsdpnggrDILFFVDNIFRftqagsevs
>Protein11602 41
qfvdreqtaealrQAEALADVARllgdighdiknmlmpims
>Protein7229 33
dqhckhnlavrkTIEAIHNTYKgdkstadwkaf
>Protein10059 27
anvydilrrdtlvitkAGVEALEARlk
>Protein9463 64
dvcssdlkMSNVGASYDFGAAKVMGYINNSKygavkerLTHLGLSAPFGATTLRagytqn
ntsg
>Protein10602 22
TCLTCFLQTKfstfkefvitfl
>Protein12867 164
mrADPNAYRssidertillvgsapcypygvidpiaeiastaadagllchvdaclggwllp
fwrsigrevppfdlsvpgvtslsadihkygyaykgasvilysspdyvdrqtfmydawpgg
lyasrttagtrpggpiagawatishlgrdgyerqarrvatatdg
>Protein12863 79
mipvlvaaghrVIAPDLVGFGRSDKPTEQGDHTYARhvgwmsellfghlglrhitffgqd
wggliglrlvaarpdrftr
>Protein12860 219
mtqvserdrtlvrfliealdddgylsasllelwetlpaeyeieieeleialhliqnfdpv
gigarnlreclalqlkafpaddadralaliivekhlellaardftkirrltgcddealka
anavitsldprpaarfaqiearyitpdvivkklkgkwtayinpdayprlrinrlyaeila
kqrrGNGNLSTQLQEARwliknvqqrfetihrvtqaivd
>Protein1948 45
kltkpqalvltptrELAIQVAEALQSYAKnlpgfhvlpiyggqsy
>Protein1051 12
LLHYFHHLCNIR
>Protein11138 26
mrckGFLLGATAGRttlvgeigrahv
>Protein2766 39
kdwatnprwkgvkrGYSAADVVRlrgsiqpectfaknda
>Protein3147 51
hpktiqplgrkvypavctkrcssnkENMLLLNKfsmcrfngivklthkynl
>Protein3416 41
mtfgdkwlakLEADIFWDDGKtnrqqfggknsqlfgwftga
>Protein3417 57
AELIEEGDPRVIDIAESVVGRYIETSSAQERgdryrrvggwpvyrdlqrpgaagrgr
>Protein13449 66
mhlfirktlqskfdkrsenlkILYGGSVKannsielcskenidgvlvggaslivdefigi
vnsfnq
>Protein13443 51
mtgpdevfqarRAAAVARgeligersanspilvdvtvpnsylvageygycf
>Protein13442 62
mvldrypelaanirGISEETTTGVHRlyervengtlplpainindsvtkskfdnkygcke
sl
>Protein13441 177
gqsggtvniwrWNAEWQKdlgkdsagmwdvddqypgifwdyyfeepaggvtypdrigrSL
GPFNSGIWSGNIMSDPTLRVSSVEDLNANGFSTLTTQAHQDVIGNGVWEPSGSLKGGGYT
GPTWRvvvkrSLETSDANDTQFKAGASVPIAFAIWDGSNIERngmkALSTWFTLKlp
>Protein9251 30
mehkleesghslpkIFCVNWFRkdeagkfv
>Protein604 24
mcgwnrrfdphfgrVQQLLQDEKs
>Protein3140 12
LGQTHLDPDYPR
>Protein3413 35
awgepyshfvkYMQALGYVWGRhylphdathkrqq
>Protein3146 30
GSDEVLEQITKqlnklidvvkvvdlseaaq
>Protein3418 18
AYFWMITSLYKskssksa
>Protein13058 170
msdtthtdqarqaaletgvpseiaaligerQYPVTANFPVERaygfntlaatangnplyw
degvaqaltggpiappttlslwirphywepgaegeqlalqvhfdlkaafdlpeavmtdnt
ltfydpvrpgdvishaqvlksvsgpkttklgsgrfwvidleyhnqnhdlv
>Protein12501 201
vgdtwynsqgvqtlnpddifqqgivnpryklepnevnkpdiqlatydpnrsfkdydpqvs
fspriaisfpisedanffghydvlverptnnyasglnyllwetqtefnnpdlkpsknidy
eigfqqkLSNSSALKlsiyykeirdqiqnalinytnnvsgsllsfrnidfstvkglqlqy
dlrrtsnltlqanytlqfadg
>Protein6486 20
MILSGMMKvlcnkfvllllw
>Protein12509 104
mdtirllerlvadfgvrAVTTTPFAYRVAINDARyyplyakcveldlpifvtagvpgprv
pmadqkvelidevcwffpelkfvmrHGAEPWEALAVKlmikwpn
>Protein1450 40
endpfakLDQVGVGKlmdmalklgkpvnpslhvgicgehg
>Protein13052 183
mgqewsdlhrpgahdlfppehrdeitqvadanfrdvnnavyeagfatdaeayseayhrlf
arldelevhlgshrflvgdtiteadvrlwptlvrfdavyhnhfrcnrnkLVEMPALWGYA
Relfqtpgfgdtidfpqtkahyylvhrqlnpsgivpigpdlapwttphdrgrlggrpfgd
gta
>Protein8141 19
fptrrssdlkEHEQIYPKp
>Protein8140 48
mqhwinigkqadesklpkIYQVNWFRkdkdghwlwpgfgdnsrvlkwv
>Protein8145 19
mrVVGQLGQILGPRglmps
>Protein1153 50
slkdnaaikapdfdeskfnsfidyfkNADGDVFGIPMEAFIKvyfyrtdl
>Protein11746 181
mapsvssksskkasskesasteapaeqpapttaeptpvvsvvsrvtrAGAPDLTEEPPFD
DEFIEVQRqalvseratylrQSEVLQAEADSLTENReqgdtqfdeesgegdgvavererD
LALSQQALAAVEQIEAALERIEAGTYGICRvsgmriprarLEAIPWATERvehkvggfgr
r
>Protein11744 84
mkisaidwdeatsrgsceveklgpvlqgrAGFVVAPDGDGSSVEWFERvtvpylpkllap
ivnkasalgfasgmrrlakivekr
>Protein11743 155
msdkpvtvavatyaskalaeqdfdtihgvkhagqidhlavavvqkEADGTLSIDRhntsa
khaawgtgvlggaltvisaplgivflgpvvatgavwagvgglaghfwknipkdevrkmgd
llergaaglvivavnpqgidveglltnaesvvast
>Protein11740 489
mnarrgrsglqgvferigvwsrsprNPAEHHELSSRdlgrldrvfkrltdttelsgrrrl
aaelvtlwaedvpparanllralaegalpddaqrvalgvlgssspevgaparqrlellad
aqravrtradaildelgaapggvrflvelraaaidvaardddaaasaldllvqarlqvlm
tpalielrrldwdtpasllqrvaalekvhpiesidqlrsrladdraafalfhpgmhgepl
afvwlaftkgipdsldriigphagtvpvdradtavfwsisspqpglagmgfgnelikatv
nelrtthptvstyvtlspvpsfaqhvlatisgdedheefsgagaappegvagagaidqpp
rtmlgtlgmnrpadevqrllsddiwmvsdeaaryggrflklaaeyltdtdaggrspdpva
nfhlgngaqlarlcwganrthdgvarsltlmanylyepdrlseraghyrTEGQVSVGDDV
ARlldeasd
>Protein5678 59
fradtraqtqwkarivaapqnylavikVVGIGGGGVNAINRmievglkgvefiaintda
>Protein5670 52
slvrnfnskqvrrHNGFVSTTFSKekGNLLNANSSKysalvnpvsynirsak
>Protein1881 36
ptrrssdlhgifhrMNEVAQIPAPELKaldrkstrl
>Protein12092 102
mnqkiriklrSYDHNLVDKstekivktvrnsgavvtgpiplptekeiftvlrsphvnkks
reqfqlrthkrLIEIYTPTPKTVDALSKLELPSGVDIQVKlt
>Protein12091 133
maarlaaihatdeevtglkalltrhqqqtelqtgkgyyqeegdfdfhyrivkasrNEVLM
QMLCGELYHRVRLYRyqfsvtagrphkafaehsriieaiesrdgelaeflmrrhissarn
nvethyhklpqqn
>Protein6894 21
hlekILAYSNIKelvsiklts
>Protein12099 55
mehifqpfyrntkSKHIKGYGIGLSLTDTIFMRTKLNWRiqsepnvgslftvkfg
>Protein7418 42
lvpgatydtlspaqkATVDALPAVTAAQGVVVTATTADTTAK
>Protein7419 39
stassacssrrIASTVDLPTGTNLILSAAFEKpartrpa
>Protein7410 106
vivsapasgadatfvvgvnddtydpakHTVVSNASCTTNCFVPMVKvlddafgvehglmt
tthaytgdqsvvdgphsdprrarAAAVNIIPTSTGAARatglvlsa
>Protein6329 32
gkVLDVTESRvsqihakllvklrsrlsklgyg
>Protein6325 14
maakEIVYTETARr
>Protein6327 32
vlkanglgpkLPEDLYHLVKkavtvrkhlern
>Protein1880 20
magtttnqkLLDWVEEWRei
>Protein13878 148
slpssgiatyrfvgsttptgtlstptkegspastlsvvtgvsvlndskvtvnfgkptsgi
gldlglstlangdlrMTGNANLNRefsvtnlavttgtgataattacsacsangffagtda
smiglnyetkaniaggnasisgvaafek
>Protein13872 166
mqikvekgrgyvpgnvrrygdestkaigrIVLDASFSPVRrVSYTVESARveqrtdldkl
vmeietngaispeeairasakilveqlavfaqlegseiaafdapakSAQNFDPILLRPVD
ELELTVRsanclkAENIYYIGDLIQRtetellktpnlgrkslneik
>Protein9958 34
arflhdggwdstqrYFMVAANNSNKigvidsked
>Protein3316 96
lgnidgkEINWGDTHHPAMSETQGKydgqflfindkanprlavidlrdfetkqivcvtsk
psrswltrstsYGAIGDVIVATVKsasptgqigrah
>Protein9954 63
faivaasgvttasarftrsrFAGPSVEVSRrSMADEQLRavvvvsknanvatgptglada
eel
>Protein9953 32
lsgatpylrMWGLVVGGWVLGKsalaatewaa
>Protein1978 31
mlaysarnrsasirIPYVSSPKgkriearfp
>Protein12650 86
DGSSAEYCRvrlgateedralervqqvrqvavdrrrgkpqdrdsgrypggdrqvqggwfg
rithhdrganldhqarvvaqprlipg
>Protein12652 76
mrnikrfldegdkvkvtlrfrgrEITHQELGMDLLNRirdelkdliiveqfpklegrqmv
mmiapgkkkpaakpqv
>Protein12655 107
mkrlqkKSKEDEKDKKNRDKKDKERENQDKKDKEKKDQDKENQDKkeeqkkdkqddkkek
etpqqkmnkeqekrlmqalkneeqkvqqklykgnaeaqqngkngkdw
>Protein1974 33
DSSIHVFIVSNQVNSSPLRakrltqslfigtli
>Protein1976 58
msvsekeaakkiyfercagchgvlrkgatgknlephwtktakdgtkTEGGTLTLGQSR
>Protein4338 180
AYYDYQNSQGGIDGRrlpklpgwhrrpqdradrlrrrvqagphlrqrqeagrggqglrag
vgarhpeqpgsaglpgrelraqpgrrhrlpavgrsgavpvaagwhsllragdeaagrlpg
QNDDFGDAYENSLELLTKgrlrellgavdqgqrhgarrhrdlrrpgvdghqgsggqagpe
>Protein4337 129
avkdrlnalrnpyahlhepeitydsvrESLMLWDPIRysetcpssdgafamvlgdeatad
aalaegrqpawiqgmalrsegfrgwrcvrsrrwlrgvNPQTGEPIKipakrvvkfrvakm
akdsilgkk
>Protein4330 49
klvaayrYGLTPIFCVGEGLEIRkagtqvahvleqvraglshltpeqvr
>Protein10249 51
QPISEAEAIQWKpadgiarfipqeykdnilaedlafaerlllnpkvedlaa
>Protein2401 37
mpqtrehvllarQVEVPAMVIFLNKvdmmddeellel
>Protein2402 42
qafelsdaaaerSAAACAVALNKepmveymrsnitlmkwmia
>Protein8445 34
DGEVLVGEVAKrqaitnpdrtirsvkrhvgtnwa
>Protein8443 33
ahrgrLNVLVNTLGKlpkdlfaefdhtapeelp
>Protein8440 51
tkasqvfstaddnqgavtihvlqgerevaagnkSLGQFNLEGIPPAPRgmp
>Protein8441 83
qalekgtidaaewigpyddqklginkvapfyyypgwwegslnlsfyindkafnglsneyk
AIIQAAAHEAHVTTQARydarnp
>Protein1817 32
lhdalpiygltkGQYSPTSETGKvtdrkstrl
>Protein10792 29
aegtfkkvpdrdefaadikEALIVELYSR
>Protein10794 30
mplveiikgekTSDETLARvfdyvlaikkt
>Protein10795 80
grrgaeadrirgelekltgkqvqlnilevkNPEIDAQLVAQGIAEQLAARvtfrramrkg
mqsslragakgiriqcsgrl
>Protein11359 55
gnvgsggsirakSIVITDTGDATKltakTFIDVGSRISASTVSAAARdanfgvga
>Protein6668 39
mskltkkqktqlgkidtnkLYGLNDALGLVKgfatakfd
>Protein11354 11
TAVIVDSPKas
>Protein11350 45
itklefpnfiavyfpkEGTNQADDLKntpqiksaiseaiktfncn
>Protein9311 56
AIGSQGQNVRlaseltgykldmmleeeyrarqqneaqqyldmfvtrldieedlama
>Protein11686 145
mkELLDAGVHFGHQTRrwnpkmqrfiygerngiylidlrqtlervrdsyifvrdlvadgg
svmfigadggsvmfigtkkqaqdsvqsyaerAALEATAFQTREVLDAMNNDSGVALTALK
vdggmvfnellmqfqadilgvpvir
>Protein11688 44
maviniggaagsigvkAENTCGVSGTRtlalspvscrlagnqpe
>Protein3911 33
ynptngetvqevdadgnprFVTADDFVYGIKra
>Protein3910 31
npqkefgrskifiiieslwskTMNQINNDRr
>Protein13263 216
afqlrvpgvnfdlshagkgpshgwfffscynseqansllevnasqrDKDFIMAVNWKkae
eyiaagkakkipakyahnvydekthtassvietsvdvldtrelqdivyfipcpkSPHGCD
VDPTGEYIVGSGKlaalipvfsfakiqkaiadkayegtfdgvnvikydaalygevpkpgl
gplhtefdgkgnaytsffvsseivkwnikdlkvldr
>Protein13261 275
malvkvkptspgrravvlvvnanlhkgkpfaalveaksgnagrnnngritvrhqggghkq
ayrvidfkrNKDGIPAKVERLEYDPNRtaniallcyadgerryviankGMVVGQPIMSGS
EAPIKSGNALPIRnipvgtticcvemlpgkgaqiarSAGTSVQLLAREGSYAQIRlrsge
vrrvhvecrATIGEVGNEEHNLRkfgkagamrwrGIRPTVRGTAMNPVDHPHGGGEGRtg
egrVPVNPWGQPTKgyrtrsnkrTNSMIVQRrhkr
>Protein13266 187
mrlqgrLGAAYTDASPEELDVRiaaakatlgdrlfilghhyqrdeiirwvdargdsfkla
klaqarpeatyivfcgvhfmaeaadvltspeqrvvlpdlnagcsmadmadlesvedawde
laavtdiekvvpitymnssaalksfvgshggavctssnaravlewafakgegtkvlffpd
qhlgrnt
>Protein13265 222
wgtlganvaypskllqpheeivldlyphwkylfgptvvlvggivvgfaalswdrpiqvvl
gllvlvalgwflrrfvlwrttnfvlttdrciyrsgvlvasgveiplerINTVFFQQTLFE
Rllgagdlaiesggetgkeffqdirdppavqheiyaqmeenenrkydrigreaaegarah
ggttvhtgplsvaeqleklaelhergrltdeefddqkarlla
>Protein13268 71
mpiqpewfadqakrrvilglilaevvktekLQATPEQVRamveetaqsyehpeevirwyy
aqpqrlqeveg
>Protein1365 25
mprslkkGPFVDDHLLKkvdvlnaa
>Protein1366 62
mrhqvsgytlgrneaqrrallrNLISQLFQHGRiqtteakarairsdaeklitiaknglr
ad
>Protein6401 83
ldqfkfftkktsefadghgevrdesrdwensyrsrwqydkivrsthgvnctgscswkiyv
kNGLVTWETQQTDYPRtrpdlpn
>Protein1362 52
yltrLQAITSGFDQGSVRidgtlygeslwqqmayggtsgqwnigrkcttfka
>Protein11344 42
veaadvlvgkvtpkGETQLTPEEKllraifgekasdvkdtsl
>Protein9327 38
mgiaatageaylkSQIMAGEETPKggtifvsindkskp
>Protein12134 163
KSSLKERAENVMIVDLMRNDMSRiclpgsvhveelygiyafrhvnqmistisgtvdqdin
fvdvisalfpmgsmtgapklsalalidelepyqrglfsgtvgyidpngnwdfnvvirsiv
yddahqlasisaggaitalsnaeeeyeesllkmeslvgiinge
>Protein12136 258
mtnhhcsrdvvtalqkEGENFEKdgfyattladerrseglfveqlikvediskrvlemms
kgktdqeknvwkdsaiaqinreysmtdawkglrlqtvtyysggkfslygykrfsdirlvm
ipendlgyfggdpdnftfpryaldctfwraydesgnplntsenyykfningaaegepvfv
ignpgtteryrttkqleydrdyrhpiqltmmknrhslmmkeyekspnadllndifgisng
ikaytgilgglktpalma
>Protein12137 102
msatqeqlqalrtnldrllrsyqavkgeneilkqqvdaqrrgladkNRKIEELEKqfeiv
ktaqsiaissngnelpedkaevkkrinelikevdnciamlnd
>Protein12130 156
mpspwklnvrtalrtalegslerlgvdrvdlyqlhgpvslrSHSALADALAEVVEAKlcd
avgvsnysvgemgsmhaqlaargvplasnqiefsllrRRPETTGLIEACRrlgvvplays
pigqgrltgkYSASNPPPKsrTFSAHPMEQVDRita
>Protein12132 402
agerspveeteatlaaignskLNSFSFVDPERaleaaksadvslpfggvptgikeleqvk
gwpdtgaslafanrvatvnsnsnkllfnrggvvpvglttasefgglnvsitklngvthnp
wrhgrtvggssggaaasvagglvslatggdgggsiripagytgllgmkgtfgritrgpva
fsrpntvvqgnlsrsvrdaarfydvcagvdpydptslpsagdweanlgthdlaglrVAVV
PNLGGVTLEDGVEQRirdeaaalmadnnmvqvnvdvrppnlaaqwmmgnlstllvelgdm
wpkcakdltdevaiglylsqsmynlrtsasrcttcaprrslrrcgNTSTFTTGNRdaiva
datggliatnaglngftaqaqatrrdtiagglfgttyalata
>Protein7208 88
gtvtvsdgrrlgwaaygdpdgdpvlwfhgtpggrYQVPVGVNPTGRstglrvitlerpgt
gnstnyayrslkqfardvnaaadqlgld
>Protein7753 71
mlslfritdvsahcdlpcgvydpaqarieaesikaiiakVADNDDPDFRtraivikeqrs
elvkhhlwvlw
>Protein7205 17
VVGHEYTNDKqltlwps
>Protein8940 35
vgrAECDFAPNASAKwaklvdlaragtltaggvel
>Protein8949 31
rerlqafegvviaiknrGLNSAFTVRkissg
>Protein841 34
leakfnlrEGVDPQTYGIGLKelweitpemhqlg
>Protein848 23
vghkFGEFAPTRifrghagnkks
>Protein13273 35
mlgairDLTEQKKLEKQLSDEQVQRHKaitqatia
>Protein5492 46
asrTSAANSVQVRnkgtvrfhnvktvqhakghlvsvsrsgeigiad
>Protein13276 157
mrlgegeviediqvvstgslgldialgvgglprgrVIEIYGPESSGKttltlqviaemqk
lggtcafvdaehaldtqyaqnlgvnlqdmlisqpdtgeqaleivdslvrsgavdlivvds
vaaltpkaelegemgdslpglqarLMSQALRkltahi
>Protein4069 89
dtaelvfdevrVPVANTIGEIGRgfntigeigrAAEDNQEAMQAYIRDAAGTSGTGGTAE
ELTKLADLHNSGKLDDAEFAAAKaklihg
>Protein13465 45
madtvafanvrwvnwkDFAVRPYKfgvastqaavvastgkmrldr
>Protein13467 163
mgidkpairqvihyicppspeayyqevgragrdkqqsealllfsdeysdivdklldpgig
veeahsiyqqfniehpyqggdfiqtyffhqntfkgakqeancaiqllneirQKQHQKQAL
LFGFSTATETDNKEYSLVRliilgvvkdytkdynskkfslale
>Protein13468 34
mlaryskrIVANLEGSARtvsvpltgteptdlde
>Protein6417 25
mkYVAAGANPMDLKrgidkavrqvv
>Protein3616 40
mkgttggivekAMPIHQSNVAIFNAATGKgdrvgikaqad
>Protein664 143
mgffaevpvviwdvqrMGPSTGLPTRvaqgdvlmaytmghgdtrhvvllpssvsecfdfg
iqafdlaerlqtpvfvlsdlqtpvfvlsdldigmnlwmsdpfnypekpldrgkIINEPTA
AALAFGMDKkegdrkiavydlgg
>Protein3438 33
gilligiqlslgydlkQLMMHVQLGYYRihqsf
>Protein660 109
GCVADVDGNPVNNLRlvkGCVADVDGNPVNNLRirsdginftGGEAIIYGQKqfslpvmk
GGEVGPSQSDITLPKktnavkVGPSQSDITLPKclifgqrgagltmtlt
>Protein662 31
mrkihvecrAVIGEVSNQESNLRslgkagaa
>Protein669 12
rPAGPAGPGRpr
>Protein11866 78
medkdgkplvtdnsvklrttngdqqeaftrqhnvlrkYSNRTEPLNFYSQDENEKNLFRV
Kiikgdknlhgdwlawpa
>Protein2122 10
TEAPLNPKan
>Protein13070 253
mnidpvhivaasrMVSQTTGFVVQPNKAVVGANAFAHASGIHQDGVLKardtyeimrAED
VGWSANKivlgklsgrnafkqrlqdlgvqleseadintafakfkeladrkseifdedilt
lvndesvthdneqfgfvslsqhsetgelpqakivftvdgkevigqstgngpvdaslkaie
shvhsgaemvlyavnaisgstesqgevtvrlqnsgrVVNGVGADPDIVVASAKaylsaln
klqnksdrvaaqg
>Protein13071 253
miasgeidrtsthistkvipkNLVWAPNPDVSIADVYPPEWIIEQTHKslerLQTDYIDT
LFMHTWSRawaaeerwleaiaelkddgligavgisvpderpddantfiatgqidavqlvl
nvfqqepvwtvlpiatkNDVAVIARspfssgalvqgwttdmnfpegdwratwplgvkpqw
lenqcemadsvkpileatglsyaqaalrFILDYAVTSVIPGSANADHVRENMTAAGVSRl
deqvhadlvhlws
>Protein5874 30
mqtaasssalekSYELPDGQVITIGNERfr
>Protein8789 50
mnttafglivaipllllyallqsrTGEVVESLEMASIKllnalrqirnna
>Protein8785 33
kNYQNDGDSVYRlfydtikggdyrareanvhrl
>Protein8784 41
mdvatavadvkggkiafrvdkFGIVHASIGRvsftpeklse
>Protein4470 49
qpseqeeqtslgiflpetakekpqqgkVIAAGPGARkdtgeriamdvkv
>Protein8169 31
krcdlkhvcrPSTVAALWRlamtysfihrta
>Protein12093 171
siegarYNNAISYEGNTYAVANGISTGAAEGNTYAVANGISTGAAAMPLALAVNYGAGPI
AAMPLALAVNYGAGPLLTQVGFTYDAKggdASLAFEQDGNQVGGKNAYSLGVSAPLGAAS
VNAYSLGVSAGSAADVTQIAVGGQYNGSAADVTQIAVGGQYNLSKrtnvyg
>Protein8167 33
erMGHIELAAPVTHIWYFKgvpsrlgylldlvp
>Protein8166 19
kTCTTGISKsseprskvik
>Protein8161 40
NPSLSGGLGLSYKIGSSLEIGLETRATHYFDDLADGQRlv
>Protein12305 108
mnptkaecqfdegrLMQLLVAPIVSEKatmvadkgnvvtfkVLQDATKPEIKAAVELMFK
vevksvnmvntkgktkrfgksmgrrdnvrkayvmlkpgqelnlsgeaa
>Protein12304 448
pdgdgpatgsvtlagtacddatrLCDDWRQRWKARvdqaspdvvmvairnwqpfddtnak
mdvfdaaltesafvdgmdrlatelgagptadggrtvvfltapkrsedgsldpfvvertre
aarqvtvrrngavqevsmerlwcgpvrcidqarlypakgrfevvspnaeafgtalagvar
ravtdhlareasgdqlrvllvgdsvawsigsnfhgttkaadqkillwnqaefacypdpap
gprlglpgtvstecpdwaerwptyldefqpqvvllpvsqwmildrdvdgrriafdsdemr
rrikkyygqtidvmsktgalvvlttvipnvastksitkdadvaesqrrevalnkiitelv
asrpddaalidlagwicegtkcaeeldgvrlrpdgghfssessplagaflteelervake
rglspdadattattsaasktapppppng
>Protein12090 183
trrrhpqrTEEGLSEAIEAERsdlepvkvasdlvidttsmsvhdlrrrLGDDYAPEQGQA
KvlvsvesfaypkgvpgdadlvidcrflpnphwnedlrdhdgredavqrwlrDQPITDQA
YEQLRsflttaipgylhegraylnlamgctggkhrSVAMTERfaawlrTEGYTVRvrhre
lda
>Protein9783 35
mvvtdsrnrrdgrfverIGFYNPVASGNAESLRva
>Protein5693 31
svlsnrpykksarIVGEVLGKyhphgdgsvy
>Protein5694 47
tttiqkHHTQQITTFNHKkninlqftqkttntqnnppkkqhqnqhth
>Protein5696 21
mnkfnlkNMFSVTLRdtgeva
>Protein5699 23
sfsrSSFSVPSFSTVMVRsfpfs
>Protein310 46
vvtkavlngdtvtltfdkalsatttlavagikdkFGTVADGVSTKv
>Protein7921 25
mkILLAVDGSPYTKkmlaylvthng
>Protein7430 15
makVGTSAIESRklg
>Protein10815 76
yttlfrspktkellakLTDLNATRaliitdavdenlylaarnlphvdvvdataidpvsli
afdkvvmsvaaakkie
>Protein6347 23
matlrTPIESGVPDNKqylhplm
>Protein6341 64
ataaegkydikatvkgggikgqaeavrlgiarALVEDNEENRqalkplglltrdsrkver
kkpg
>Protein7693 47
finrskskyainvrQFNYEFVNSIFRmfkklthvwiehrefqlhiis
>Protein7690 71
mlrkvrIEDPGDTSFLPGSQVSKglfdvenqrvlekdgkpalgkpvllgitkAALTTDSF
ISAASFQETTR
>Protein7697 69
drstgkEQSITITGQSSLSKdqidqmvkdaeahaaedksrkeeaevrNQADTLVYQTEKl
lrehgdkie
>Protein13897 143
ccvvpkkEALDVLYQFPHMIFYNDWLFYIQMLERcpvvysascqnwyrihqeshfstrgt
glikrkecfnilcylykapyitgknqlvrffteqylgigiwkerkyivplfafclkrspa
vflkflthllvikitrkkikyif
>Protein13890 275
mtnfgvrklldavidlvpsprprvtadggarqleaplsgfvfkvqantdkahrdrvayvr
icsgrfergdvaihartgkpfatkyahtafgsdretveeaypgdvvglvnatdlrVGDTL
YIDEPVEFPSIPAFAPEHFRvarpadvsrfkqfrrginqldeegvvqvlrdidlgdqapt
laavgpmqfdvakwrleqefgaptllestpyqvarrtdaesalplrqmsgvtvlersdgv
llalfespywldrviadqpeltlekllaegalrer
>Protein13893 165
msvithaksigdktellisginntnlqkqftiatgitlgnqrsgykisavygnqdtlllg
innqlfnintktgkliwkkaiakedynaqllsvgeavqngkryivvvnnyftvlskQGIF
VNGRtdyqqlvidagsgkilyqqdinnsqpeklpyylgnahglnw
>Protein13899 198
npantnaliaqqnapgldpgrFTAMTRldhnrAMAQLSAKTSTPVTDIAKLTIWGNHSST
QYPDLSNATVGGKsaletigdqawvanefiptvakRGAAIIDARGASSAASAASAAIDHI
RtwtmgtddgnwtsmavpsdgsygvdeglissfpvtcadgdysivqgleiddfsrerIDA
SVAELREERdavaelgll
>Protein14078 94
dypdtyyvdsligphtvntlpeatleafddhgtvvstldanpeadrkrweqlgelvdldd
vgatlesegvasfaqsfrEVLTTLAERvdrsart
>Protein3143 152
cgacrrEVHLSYAPAVPPTITRqggppfvrprgstddhaqgapsirraprggrrhgnagp
TDVSGVPGPVIRggrgqdrrITLSNPTTGKHPHNIDFHSVTGMHGGASDLLVAPGESAAI
QARcfgpaggprrigghpgppavsgcvhvslh
>Protein3841 35
dpakCGVAIENIKkayeigkpifgiclgnqlmaha
>Protein3847 34
aqthvvsvhefrtnssarYQLYFFSFNHFHKfac
>Protein1990 144
lrlgakgypsvtwpddrrrytprhprphrrrlrpgrwagrhrrsrrpagrarhrcqpgag
lrrrGDDEGLITAAFIADALADLGAKgpdyEAEWGVGPDALDGARvrtggrvgcgprcar
rrprfrrhlpglglsrlagqhrrp
>Protein1996 43
mqslftgkepqrSGNTAPDTCPSGAFRasdrtfyinsgndrif
>Protein10266 47
ekqektewhrvtfyrkLAEIAGEYLKkgrsvyiegrletrkwtdkng
>Protein4646 39
marrGLIQMVGRrkrllkylenkdfnayqeiitklglrk
>Protein4648 32
LVAGGEDDPGTLSDAYRqaarttpgpcrtpia
>Protein4319 60
grHGIGMSDQIENRiieaksrgiyeapgmallhaayerllnavhnedtlanyysqgrqlg
>Protein2426 49
rpffnivvadkrvrrdgrfierLGFYNPTAKeneeglriaqdrltywks
>Protein2427 32
twfvsdrerLDQSPAMRltsraalaqagktia
>Protein8319 14
DTNVSISLAKcfch
>Protein5992 48
adrseaarliaevapeqlnkVFFTNGGADANENAIRmarlhtgrhkvl
>Protein13794 70
mirssnirdaleelstserdaivlayfggrtyrEVAEQLSIPEGTAKsrirlglaklash
leaaglgvqt
>Protein8310 75
karSTASIEDRhkvvweavdvlinegpfvigvggdqlapvvikdnmrnildfgvvgpwap
stpgnqvasqwwieq
>Protein8311 31
tarlsdgiirLDLGYTTYGGYRgdtlgehtd
>Protein5998 45
gggeptgalaaainakFGSYAAFKeafvkSAVGNFGSGWTWLVKk
>Protein9379 111
hevlnakqhtreaevvaqagrLGGVTVATNMAGRGVDIILGGNPEGLAERdlagkELDPD
SEEGQAFLQERvdhwaaevkaegdkvrelgglyvlgterhesrridnqlrg
>Protein4861 27
mesnkagvtaeatkAGDMTTVTFTRkl
>Protein13248 501
sdalrnwekTSTTVSGQSTEYKtvagrvalfakgaikgeylltaaidtdkitsqklfrdi
dpnayypvygdassklydaqsadrlyvrvdknksyllygdfntatadtanklsiysralt
gakvhyetdsvqanlfvaktankGYVDEQPARgisgpyaverpnaiantetveivvrnrs
qpavilsrtrlarysdydfepfsgrilfrEPVPSVDENNNPVYIRisyeveeefgdkhwv
ggldakvkISDNLSFGAAYAKdndkqtpyeiaganievklgsktyivaevaqskgtnayn
qnfssitetnplvategkavrleirhegedlkariyatkSDAGFQNASAGVVAGRselga
ninytvspnlelsanvlntkDESGGITDGASResagvtaaykvndmikvevgvnsvkehl
ingsggavsnvgtglnnssipgwgfngtgllatpstllsapseipsvidneytsgrikvi
gtlspqaqlyaeyeqalsdad
>Protein13242 154
mglgqsvlahtrLDVPTQTEGTRtinnivighscsdtvrvigtsvvfpngldsailvdgq
phggpltdfltnygnnfqllwnrgafdamaekkdsngnvvgfwvgggpgmpsdlnvatpv
rltaagieptscassvkisvsianiceitgvgdf
>Protein9199 97
slsnqqfkvqkdqvflaqksdkpvgtefdaqilltaqenkVNIGSPTVSGAKvtlkvled
vrgekidgfkykrrknyhrqwghrqdlqkfqvtnlsf
>Protein6642 332
LFSSAIHGDPGTPLLRAYTGDTMVFRsvapaderiprlddrrtylpygavragsqpeNSI
HVGIAERvrprhqAGGFQGMPGDYIHFNGRTSHFAEGGWGIIRrarqgsggleaaaqGTN
PLGIPATPNSVCPSDAPVKelqrrgvgspdeaqseAPDAIEVDFERedrndhagrqdlra
ggrsrdrrgqrdaesahaarqsgrlhqgeseeqdegepASFFAPGLAFDPKDSQGLNVGN
NAGDQTVAPGESRTYTYYAHPANKETTSLVWDGGNIVVNPRNGLYGAIVIGPKgiavsDP
VTGADVSQKehmaADVIVDTTLSENAGKaels
>Protein6641 24
mrvarairTGVLSVNSNSSVRyea
>Protein7599 64
ddtpiirgsalqalngndgpygeasvlalvealdtyipeperaidkAFLMPIEDVFSISG
Rgtv
>Protein7595 31
tplaaaklaketsskNQDATVEVAIRlgvdp
>Protein5739 30
hfvcgrDQLAAADASGRaaagagdpqrggp
>Protein9852 77
aadrsvcvnnsifnepfnqipepfgyspdrpttaenctslarDNTFYQFSLRMELELSPD
IKLTSLSSYERfdrdqp
>Protein3834 33
dygnrfndlnpediasvtvlkGASATAVYGSRg
>Protein30 123
mrnvlalgaavlfissvgvagaqerLPQSSSGSGFGVGTGVGDVSGNSGRtaafdrtafm
drLAQAETVFGRvlavdvpgqkLHLETGGSSHDEGRagtgamssltlyidgqtnmdqirv
lna
>Protein12117 262
tpvdlpkgsvvtvpgwtcsrflrrherlpevairlrivnahpkevdscvgeyladqelag
lrpvtryqhntllgrlsrhisptqlrdatsdqlrdfllrskangqplsqgtrageaswlr
syfgwlhrtgrRADNPTEYLPRPKHPRrlprpigepdlemaialadarmrawlrlaaytg
lraaeismlrgenvllsqhliviaegkggrpgvvpahpsvlqsltdwglpqagwvfphty
khdepikawsvshkaadylrsc
>Protein12115 300
ganrypdpttgalrqalaahhgldaaqvsvgagsvaliseaitatsseghsvvhglpsfe
aypqlvrlagarSAEVPNDASRldpngfvtvanvedarlvlianpnnptgtawrtdevls
vlngvasdtmvvldeayhefvtdpdvpdgvalladhpnlvvlrtfskawglaglrigyam
gasevmaaldavrlpfsvsapaqaaalaalgertameaavasvlaerarlleglnaagwt
mpdsqanfvwfgvgeravelgdrleaagiiarvfpgvgvrltvgtaadtdrilaglstpi
>Protein7775 45
LTGNSHQLPVNAAKAGAVHTYQRggcsptpmrtatasratptncr
>Protein3831 47
afsgslayydsyrsarLPANLIQAQRdffgahtyertdrpgifhsrw
>Protein7770 9
LGGGGIGRq
>Protein7772 44
tvkggvvydfeerNNTSTISTVTPASKtpnkrplarlqayqqlq
>Protein869 36
aclvrNQYDLGAALRqmleasgqklpeskptlevnp
>Protein863 41
lhdalpiltpsqteiiikgidkqkVGQTAADIRadrkstrl
>Protein8969 69
vhfgpddvdpsvvtdaevlflegylfdppeaqeafkvaaklardagrkVAVTLSDPFCVE
Rhraafvdl
>Protein866 33
sehyiatgllrkvkelniaipkAENFNYLPGKg
>Protein2346 34
mkpvwdgkqfvprltlplsltadhrVIDGALATR
>Protein8701 74
klslqiyylaeakakVVSLFAELGQFDKivaytkqvayqpdwnqlfqmvlsrgneqaalg
faqllvkggeggpl
>Protein390 84
maielpplpfapdaleskglskETIEYHYGKHHQAYVTNLNGMIEGTDKadmpleqiimd
adggmfnnaaqvwnhtfywnclsp
>Protein393 43
gagkgtqatfiskQFGIPQISTGDMLRaqvkAGTALGLEAKkh
>Protein2852 49
glviavgngkVLEDGTVKkldvkegdrvlfgkysgtevkidgeehlimr
>Protein2850 17
spkgcpkTAIVGHDARt
>Protein5962 15
CLHMDVARyclnrvn
>Protein130 28
mqkTIVVELEDRkmhplygkiirtnkki
>Protein645 19
LVSETVSARfsrglhycdp
>Protein134 36
fnrrfiwalglikGSVATVAAERgdkdaeasdatrr
>Protein136 33
hcfllgchsrfeleqsrTVAVPANLRarrpgrl
>Protein3459 32
keseldvyaivraggrqekVSVGDVLIIDKva
>Protein3109 75
wqdtrTADICNALAADGGQDRfrAQVGLPLATYFSGPKvrwildnvagvraaaeagdaif
gnidtwviwnltggt
>Protein3104 33
rdkkwsklglinaikLADIAATKgstsnsissk
>Protein3105 33
sgtgkTTLSADPKrhligddehcwsdegifnve
>Protein13705 122
mrELNATGFMHNRvrmivasfltkhllidwrwgeayfakklldfelssnnggwqwaassg
cdavpyfrifnpklqtekfdpqlkyirkwipeldtfeyplpmvdhefarkrcletyklgl
nr
>Protein456 9
VPGVTQSKk
>Protein5965 37
migrVVNALGEPIDGKgpikgerfemplerkapgvif
>Protein5080 22
tvrIEECAPISKtkrwtvvvea
>Protein452 24
mferirFFHHMLPAITLMQRnyii
>Protein13873 53
maalrfvdirasllpadkVVEEAALDKyayirdaylqrrrnqifdgrpprldd
>Protein4162 45
arqgvtreivppyysvkeavfpfnkFPGVDTILGPEMKstgevmg
>Protein5853 68
MVMTDPIADFLTRirnanmvrHESLEVPASKtkleianilkaegfiknfdytsddkqgvi
rvflkygp
>Protein12758 125
mkswkhirwervepssgnntkMGFSTIRGTYRpgqaarnisndgdvktwtstlagaqptl
kefltlyyfkhpmntvetttttgvnvqytlkyivqfkdlrvnarypktgvtdismttssd
vmqip
>Protein12756 119
frIMKDDRKDDARYIKevmlyeistvtlgansdtpftgfkslqpkemvsryqvltkafkd
gdytdetfaileaqikqieidmaqkylqsiekttepiiitqpetkrqrdftiikellkk
>Protein12757 198
mtrsltlddivdnaayederdefrtriialkkrrrIGVGEFVTLVFENRetmrFQIQEMA
RvermdsdaaiegelavynklipepgslsatlfieltsdedlrswlpklvgieksielrL
SDGTVIVDIPEADHEAQLTReeitasvhyigfvlteseveafaagpvelavnhseyqasv
tlggettaelladlradg
>Protein6574 77
gkttltaaitkVASANFGGAKeisydqvakasesqgrrdetkiltiavshveyessvrhy
ahvdcpghadyvknmit
>Protein4443 50
rqalkyaidrddiidkvflgegskgndnpvaviqkYHHDIPQReynieka
>Protein3318 144
clvcdyrvastsakvglpeikLGIFPGFGGTVRlprvigvdnavewiatgaekrpdaalk
dgaidavvapaqlteaavalvkqcidgkidwkqcidgkidwkakraeklnpvklnmleqm
msfntatamvvskCQTNTINANKl
>Protein10454 33
rkSTPFAAQVAAEVAGRaaqeqgiknldvkikg
>Protein4106 53
rGTFVINPEGVIKVAEIHDLGIGRdakellrkVQAAQYVASHPGEVCPAKwtp
>Protein10453 58
GANQVIDAQVPLSEMFGYSTDLRprcrcrrcldtpptfgrrprgepttpcispaispp
>Protein10452 33
ganvrFVTTDVTNEDSAKgafaaaaemgtlrgl
>Protein4455 37
mwsqlsgftkVSAPEVVDHSRagslvtlrlryrfiag
>Protein4457 35
rvvsatkSTPTVDQTAQYIEDRwqitptvllslgl
>Protein4456 9
LLGQYGLKi
>Protein4453 34
minrNTQIPTSSTKqfttavdgqtsinvdilqge
>Protein5503 63
afaaasevlvpiqceyyaleglgqlirnidqvqrnlhpdlkLGNLVLTMYDGRtrlsdev
asq
>Protein8103 38
mndkFVGSLTFIRvysgvlkAGSAVWNPVKmkkerigr
>Protein12325 187
mktfiadifpkiqnysqklddltilankhwvsidnittnktvyifrnnsellisrngkve
kakweylgnksllieikeechlfkhgffdqnilalkidskeeyavfvnennfdeslnsie
kvlhqlnekyldsksnsktqsnipnkYDEYPPKLTIEEQNVTNKQSEIEERqfitrllgi
liiiiil
>Protein12326 142
glgygkAKEVPLAIQKgteeakrslikVPMAGSTIVHPIIGELGAGRVMLKPAAPGTGVI
AGGAARAILEEAGIGDVLCKSLGSPNYINVARATMAGLSGLRrpdemarlrGLDPEEFMP
PALWRAWQESERGPAPEPTEVR
>Protein12321 191
magalicegcsstapadarfcpacglplpevesqptgvlsavggdpalgtpllivtrgan
agsrFALGEGTTSIGRqedsdiflddvtvsrrhaqllrssrrhaqllrspdgievqdsgs
lngtylndrrierSPATTESVSVPAEYKtrtvskvkspatststevaaqyetvtmskvss
pattttvdvpa
>Protein12323 82
medkeftsgaesenitdpvietpridpdyffcpsrHEDEDYDAYHWRRKLANRIVRLGIQ
GKlegqvisfeehlrlnaqkeg
>Protein11477 76
daglpfkveasiakVVATETAGRvvdrclqilggmgvakemplerwyrelrikrIGEGPS
EVHRmvlarqlfrgta
>Protein11471 105
dankdpkTALTCYVPVPKnphgvnaspdgkyficsgkLSPTATVIELTKveefldgkldd
lnksivaeaeiglgplhttydgrGNAFTTLFLDSQIVKwnidaai
>Protein10872 109
mtkeagsrleyippvfetvteqvlvspattkwvagradrnclnedpekckvwcltevpaq
yktitkqvlkapassreiaipaefktitkAVVQQPANVQERedrkstrl
>Protein6365 24
mpgdnvsitvkLINPIAMEEGLRf
>Protein12923 235
mdrdkrWERVKLAYDAMVKgegekatdaigaienayavnitdefikptviidegqqplat
ikegdvalcfnfrtdrcreitqvltqtgisefgmhplalhfttmteydhsfinvnvvfet
dnlnntlgevlekngltqirtaetekyphvtfffsggrekifegekrlmmpspkvatydm
qpemsaieltnalipeiqnksfdfcilnyantdmvghtgvwtavikaaetvdmcv
>Protein12920 381
mtttephtagtttpkGPTPTTGTRqgsaperpelnrlarrvdlldddrpqhtvmspidgs
alglmpigtvddvtaalagarraqrMWAETSTKeraailadyadlvldhreelcdliqle
ngksrawafeevadttitaryyakkgprllaetkrASAFPGLITTIERrvpkgvvgiisp
wnyplslavgdaiaalmagngvvikpdsqtpytalrAVELLEQAGLPKglmrvvtgqgrv
vgtaiiegadyvmftgssetgakiaqqsaarLVDFSAELGGKnamvitddidieraarla
tiacfansgqlcisierIYVLQEVAARFMDAFAEATAALRlgaevgygpemgplasqdql
dkmrEHVTDAVAKgarvlsgg
>Protein7016 50
kkVLESAIANAEHNNGADVDELKvstifvdegtslkrimprakgradrit
>Protein2620 21
darrgstwrEAASLCLPRrhh
>Protein2196 34
qkASSIANVVRkleehgamgytivvaatasepaa
>Protein2628 33
lndqgqaaskFEAPETVFGReynedlvhqivva
>Protein2198 82
YQEDPSFHEVASKstrwsaatrrtrastrwpprvrpwrrcttrssrctiatrprwrrrss
rtpvarwcsappstgptglprn
>Protein2199 32
gqyeginvlkYESVLHGEVKkpglgplhtefd
>Protein3864 58
mylprLCEHCLNPACVASCPSGSIYKreedgivlidqdkcrgwrmcvsgcpykkiyyn
>Protein12698 87
meelseedklvvhrarrvqrFLSQPFHVAEQFTGIKGVLVPIEETIRgfnmimdgevdey
peaafnlvgsiddaiakgkklmaesns
>Protein3862 70
ktqvtfeyedgkpvglkAVLISTQHNEGVDRdadirpdliesvirptiperFANDDFDVY
VNPTGRfvig
>Protein12697 100
matvtvirglqaaikqieiderielddaqvlaviekqikqrkesikAFSGAGRDDLASKe
qaevevisqflpaamteeeldsiieqtiaaqeatsmkdmg
>Protein12696 124
maieaararilsgrcdvalvvgadttpkGFLAPQGGERtddpdwlrfrllgatnptyfgm
yarrridlygatvddftavkvkNAQHGLNNPYARyrkafsaedvaaspvvadplhllhic
atsd
>Protein12691 73
kTIAPVLEELAQEHGDKlriakVDVDSEQALALRfgiqgiptmivfsngepelritgamg
kpqleaklgsyle
>Protein12690 81
qlaerTAGDAGLALATVRTAFALSDDQQHRLVQALEAAAGRPISPRFIVDPEVVGGVHAE
IGDQVIDGSVRsrlaqlrelf
>Protein12692 84
makKLVTAAITIPAKagdsgklfgsitnadvaeaieeqtgfsighrganrlfdrseaNIP
GVEVANVNRlnlldlapgghlgrf
>Protein4666 30
matkGVTVNTVSPGYIGTDMVNAIRadvle
>Protein2446 34
madpaidgtrQHNFAMINFTKkmiliggtgytge
>Protein2447 34
viaggavrAVVECAGIHDILSKcigtnnpqnvih
>Protein2441 32
aidaskvlvdlgllskpqtsncrPATGETIGK
>Protein2442 321
viqqesrlkvadntgakeilcirvlggsgrrYAGIGDIIVATVKdaipggnvkkgdvvka
vivrtrrrqgrhrahrqgeapsgrflhqvITQLIEQVNPGGITQLIEQVNPGGQVWNVRv
grKHHAPYGVVGQAAIGYIPTDVGQAFVNIYEDTATSMFVNIYEDTATSMRALVENIDKs
gftrdepwrlglyarrtvasLALQGDKPKtirlkkkgpgeakgsdithdgdvtiltpdlh
iatldkdasldlemtikhgrgfvpaernkeeglpigviavdsifspikrvnfhvenarvg
rmtdydkltleiwtdgtispr
>Protein2448 37
gsanlgafalrldltrdtkneiggkkYTNGVLEGKya
>Protein4599 33
tikrIGYDNTEYGIDYKGCAVLVAYDKqsndia
>Protein4590 31
yttlfrsetvkHLIEDTGIDNSIPLPNVTGK
>Protein4591 15
MSDTADESPASQAAR
>Protein8079 31
iypavdpldstsrQLDPQVVGEEHYAVARav
>Protein3719 62
VTNVMEERhpshravptphapgagragsppldrgsrlrprppcgsphpreprrhegarrl
cr
>Protein11918 150
metwtgafpqllaayehkerfygiwdattrlqaeaaldewiatipkgqkEVWSDLVRavg
nwreetmtyfetdmpvtnaytesinrlakdknregrgysfevmrarmlyttkhkkkapta
kvspfykktigyglpdfaeelnygvdlsti
>Protein8374 26
AELLEDAYVLRtrpapnclrtptyca
>Protein11916 208
TQSSYLSAVRervvifdgasgtwlqahelgpddfggealegcneilcdtrpelisqmhre
yleagadvietnsfgafgvplaeydmperAHELSLKsaqlarAAADEFSTPEKPRWVGGS
MGPGTKFATLGNISYEDLRasyypsalglleggvdlwacwragstcsssrpnstswaprp
pwppaaHLEAGVERrwcppaahrwstgg
>Protein3714 116
IVYGAFETIVAKgngkdplevfsaalnnvrpvvevksrrvgganyqvpvevrparraala
mrwlresarkrseksmgqrLAAEMLEAAENRggavkkrdevhrmaeankafahfrf
>Protein11311 41
dlkAQFPGVPVVTYINTYADVKaecdicctsgnavavvesl
>Protein9350 38
mlelrQQSGPDSIFVVGSSKhnneqcfllrkwvtlwgt
>Protein9353 24
makYIQNTPDVPPEYSFKdtmdsw
>Protein9420 37
svwvtargfartfrrrLNDPENTSEVRrldpnrnrtw
>Protein9357 16
mainrELMGATNPKea
>Protein4844 19
mgrSTVDVNQGNLKsvtva
>Protein4840 46
mnlapgetftaterwgihrTAPPFDQLESKTQMFETGIKvidlltp
>Protein11648 33
hpvllnraptlhrLGIQAFEPILIEGKaiqlhp
>Protein7807 25
vtpdgkfltvagkLDTHVSVYSFEK
>Protein12004 108
mhirlllltfflqffpdlvrkghlyildtplfrvrdkKTTIYCYSEKekqaaieklrgkp
eitrfkglgeispdefggfigedirldpvlikehtdidkileyymgkn
>Protein8598 34
AMVTNSGKknarhenrygpeavadagcrparrwa
>Protein1607 63
gverifplyspkiskielvrkghvrraklyflreksgktarikelrGGQAIVQAERkkek
esa
>Protein6628 66
mdeatsapsvdgkvwklnsnasrvgvkgnekltdeltavykaewdvkGDIGGADLVARer
yiglkh
>Protein6996 27
mketdvlhalikyhlkDLTADEVLRyr
>Protein6621 29
kkTEAILEDAGKkkkeiyeilddddddfe
>Protein7571 42
rscvasgrprrENLGGGIVCRgspscirtarlltirswllrr
>Protein7575 86
mahkkgggssrngrdsnsqrlgvkrFAGQEVTAGSILVRqhglkLLAGDNVGVGRdhtlf
alidgfvsiewarkdrkqvsvqaekq
>Protein7579 81
kigdfpeiikiisrDPASSEEPNPNEERihpiwnsmihdfdmanwlaggqkveevytsqp
npntivaivkfengtiatidw
>Protein10990 38
rsfggvqvsrtfyarGQTGQQLLIGAYQALERqvaagt
>Protein10991 72
mkALTTAEVRLSELAHVDGEITLASLKaanivrkdmvrarIILSGEIARavvikgvvvtk
garaaieaaggk
>Protein10995 41
mdengkpvrkALIEVWQANRwgkYEHPDDTTQAPLDPNFKg
>Protein10996 44
sgtkrkLGFEGGQMPLQRrlpkfgfkninrveykginldliqql
>Protein5716 59
nqvpelkkllelraaltalkgplgnekafrnkIQSILNDPAQRnrlvnelglkigrahv
>Protein13120 320
mqlgrcylalkkwkkaevafvkeleydpgnasahhglgvtflrrknydeaidcflnavgl
tyffpfahyhlgealyflgeyerSAEAFEVCLKMAPGINKarqmlstiysehlkkpeiam
dhkakiqdyikgdivivsglprsgtsmmmqmmdkggleiftdgirkpdennpkgyyehel
vkslarnknwvkdaqgkcvkiisqllfelpanynykiifmerdldeviqsqhkmlvrdgk
akedalnirvlnvfkqnlervhrwvpaqsnmeiifvshrnlvnspkeelqkvndflgktl
niddmvavvdkslhreksnk
>Protein19 20
TAHVEYETANRtmhtltvqv
>Protein17 70
makQISFSEEARrnlkVGIDALANAVKttlgpkgrnkSTILPDFIGLTIAVHNGKqhipv
fvtenmvghk
>Protein1412 171
ykvnlvsilapvafpppttpvnaivtstgasehvvgtvttdatgafsfanieslrqyrID
VVSADGTERGSEPVAAPADGQVKmlllqmvklkccclivillvlmmllleiyvEEEIANV
AAISAQDREIGDLIAAVMGLLFETEYVEGMQFDGLLFETEYVEGMQFDRgy
>Protein6195 15
GMQVGPLCVIGKplr
>Protein12177 261
msgravrTQALAAATNRPSSIPPGSSIETPSELFGRnGVYESLQATVDEGGVYESLQATV
DEGARLDPSVADVVASAMKdwaaehgasyfahvfypltglsaekHDSFLDTDGAGLAISN
FSGGSLVQGEPDASSFPSGGIRetfeargytawdvtspaytawdvtspayilenpngntl
ciptafvswtgealdkktpvlrFSPSTQINTKsvkNLVPAWTSSFGGEKqrGQESQPVIS
EGKMFVTASYSRlfaydvktg
>Protein7715 32
mkeadklidrILFLEGLPNLQNLGKlligeda
>Protein10193 145
mrdyrSGHYCTDIFKmadapifhvngddpeavalvtqlaidfrqefkkdvvvdivcfrkl
ghneqdepmvtqplmykkvaqhpgtrkvygdkLIAEGVLPADGPDKmiaeyrehldkgel
lynpvlagykhpntidwtpfltkvy
>Protein8908 32
atkegdtgspevqvailssrIATLTEHFKshk
>Protein808 204
yntgirrsqidkNINLNSVVDRgwanysnneltthqithtlnfnkqittnlnlnalvgye
ymkfenkgvnmngrdfgdfsipytnyfqytsqgsrgissfadpttelqsyfasailnfky
qflvtatvrrdgstkfgennqygtfpsfaaawnisngilkdvdiirnllkdvdiirnlrl
rNIVFNLNFEVFFFHSWCRseerr
>Protein806 33
lvsillfpslshaqavkkMDIEVSSAVLKtaew
>Protein433 26
istgkrlkpahrQQLSVICWMKrifh
>Protein6034 363
awvfyagwspdkeltlvaisnllgddaqalldyeataipkerLTLPGPDFIERsmmnsdr
spqvlrSLAGLYNHGRLGGSGYVSILPVDQGIEHSGAASFAPNIDYFDPLKivdlaiegg
cnavattfgvlgmasrshahripfiaklnhnelltypntfdqimfgsvqqaydlgaagvg
atiyfgseesrrqiqevadafeeahqlgmftvlwcylrNNDFKVDGVDYHAAADLTGQAN
HIGVTIGADIIKqklpennggfkaipglgkTHDLVYDELTTDHPIDLCRWQVANCYMGRI
GLINSGGASSGATDLAEAVRtavinkrAGGTGLISGRkafqrpmaegvellnaiqdvyld
dsi
>Protein2295 33
mkLQSTDQSAEIDRaisgdfgaltwrnhpggdp
>Protein11418 45
qqidlvkatvpvlrengvaltgyfynrMLGNNPELKETFNMGHQR
>Protein5746 45
gndgvhvgifvsssefvhssssknqvikVGTGQLQYVFPSGYQIR
>Protein3426 112
tvvanpaqdaeivqrEVFGPVVSVQRfadedqalawandvryglassiwtsdvsramrms
sqlhfgtvwvndhipivsemphggfkqsgygkdmsiysiehytelkhvmvkf
>Protein11142 27
iqrqagedvfvhfrAILGDGHRslrdg
>Protein2400 40
ilgilppdkdyywekLYPGLDDYSSRinpltdgpmknsvr
>Protein2957 61
dlqylwlplahvfgkVLLTLPLQIGFPTAIDGRidkivdnlavvkptfmgaaprifekay
g
>Protein13423 181
mqscagpsdektlaakqkqldqkeaqrdnlekeiailekeiakLDTSSKIELEKlvgitp
vvttaftsqvevmgkidvdanaqisasmpgtvtrifvkegthvktgqtlaqidnelvsrn
itqakqavsfttelykkqkalwdqkigsevqflnaknnmdnaiaslntvyqqndmykika
l
>Protein2954 21
vrrfhyqrVQSYSTNAPKptl
>Protein2407 24
wassavkLATEALCLRldcvrcar
>Protein13045 171
QSIMQALAEQARivrlplnqlgaankvkkafseleqkferepspeelsavldlpmdkvan
tmkmpgkhvsmdaplvqgedstlldvlengdspgadsalineslqkeinrslatlsereq
dvvkmfygigiqhglsleeigekfdltservrqikekaiktlrqnsrnkll
>Protein2878 46
rnftqcdslligsecgahtfpyievkNETAQVEHEASTSKidedql
>Protein2874 54
vavfaqgakaeeakAAGADIVGMDDLAAMVKagdmpfdiviaapdamrvvgtlg
>Protein2871 15
MVDGNNEGFEYRngd
>Protein112 82
mlrtndsflsffsqlvssdndlywnrkfvenfsngltsyslyfkfpkNSEPSQIESKlqs
lahqlglisilpqetritpmft
>Protein117 48
mnpvdhphgggegrskGIQPVSPWGQKakgyktrtnkrttkmiirdrr
>Protein115 13
VLVTPVQRtpstc
>Protein118 55
mdlkrgidkavrAAVQAIAKnsapctdskAIAQVGSISANSDTTIGDLIAQAMEK
>Protein8335 33
slplselraterfsraqprYTEASLVKkleelg
>Protein3472 97
mrfgdleivpdegvvtladetihltktefrLLVELASSPGRifsredllekvwghgylad
srlvdvhvrrlrtkVEADPGNPRhvltvrglgyklaa
>Protein3470 28
rprHMGVMVGMGQKtlmsemkhnprevs
>Protein3479 28
mgyrVGDNAPMALVELVDRpasieaaed
>Protein12773 125
msvpvlkqniklfndkkikrlpdpdyfepsvvyeisqdtidtltergvekdkivklkgll
nipinssefkEKVVASIGEDDYKanrneikrqsktyadnltncttnyqsklatylyfstf
syfea
>Protein12775 254
mekSIHILYTKSYSTDKrleykmvheyplagtppimthvfrnaandtiiaakggvesilr
qstlteeqkqkvvtttqqlssqgyrvlavaksannyttfpvaqseltfiflgliafsdpp
kkntasiitsfyqagigvkmitgdyaptaiaiakqigiqnhqavltgdeimlmdavtiqe
kvkatnvyarmfpeaklkvieafkrngevvamtgdgvndgpalkaahigiamgqrgteia
kqaasliltddnlq
>Protein12102 113
mgastihqtidrwhaylrgddpdgldalladdvvfyspivytpqegkavtalylaaakQT
LPGTGATGDGTTGPGTAFRyikqvladdtavlefetsvegtyvngvdiiridd
>Protein8294 161
mnkrTDGIAAGLAESADALNAAESERdqikaaladrerevariqadakataekveadlia
kgeteakairhrgtsdveirhrgtsdveiarrqarNIENLYSEERTFAPPADFVAQANLS
DPEIYARAAADPEAFWAGIARevltwrqdfhttlewelpfa
>Protein8743 86
ngellchappwarcsqrtarriacastrhtadirsvskgktlrtytpkaaqisrQWHVID
ATDVVLGRLASQTAVLLRgkhkptfa
>Protein4128 32
gisrvvfdrgsfryhgrVAALADAAReagldf
>Protein12348 70
masgitakAAGVATDLTAKatgqwdkletifedrvakalhkLGVPTAKevqalmkRVDEL
SRqsgksttk
>Protein12343 61
pprgggtranadhlhrTVDQGYSGKrfggsryltpvdprpaqvgdriagslpgdgrhygt
a
>Protein12341 204
tlaaergvpfagkdfktgqtlikTILAPGFKarmlglrGWYSTNILGNRDGEVLDDPENF
KtkemskLGVLDTILQPEVYPDLYGNIDHVVRINYYPPRgdnkegwdaidifgwmgypme
ikvdflcrdsilaapivldlalfldlaqragqsglqewlsfywkapdalggvppehdifi
qqlklkntlrswmgedpithaege
>Protein12347 209
yrqrrtrplaqrRADGWNLGRRtyrggglggggvgghrcpprihsgseprggshqvqlrs
grsrsalatgvggrsagpaeqqcdvhggehqggphvlaphrtrqlrkqrvefhrllrgcr
rpsargrrpaqphhhrpdggdrrpdryldarggrpgggglgdpgelrsavgdadrdrrqr
dapghdlrgaigdtkrerpggegaawrrg
>Protein12346 102
lahilhietsaaicsvsvacdgnliavingalvndhiaqlttliarvcetskitlqqlna
iavsagpgsytglrIGVSTAKglchalnipliavntlvsmve
>Protein12344 22
lkEQGILTEAEFSAQKakilgl
>Protein13168 459
eslqaldtrtslndllkigsiggqqgiegldnitkftaaidklkvslgdeipnvedlvag
vsglsnvlfgftkdgdqitanllkignslnvlsasgkatapviidfasriggslaplgvl
pekilalsaafqefnilpergatainnlvkdlganvdlfakklslnkeqlkdafntdpld
afnivlarvtelagndkskllnlltelkqsgegvsnvflqlgknqarfselvgisakslt
nitslqneynvknenaaaslsklgktisniftdpaveqaiitisnglinvikflseiisv
lspvglafqittkytselekgyvslsnaiekeskiiessfqilksetqnkelrkKAIDDL
VGKypellnsyqlenasinelgsiqqrvtetmkanireiikartqeaiatkiatetlkla
rlevgniedlnivtrglvnlgeslgksksellakvkedt
>Protein13169 163
milknfsprTIKTYYQIVHYYLRYCHDHHPNEELTDDIAKeyilhryalgldwqtvnsdy
ssiqkfykniilmpwnikkiprprkekklptilskedvvkiienaptykqqvlltfiytt
gmrlsesinvcfedidsnrlqirvnkgkgnkdrfilvppvlid
>Protein13164 104
mdpwlekAVDATLGEAGEKvtrRVETGSASAALLRVAEDADLLVVGSRghgalagvilgs
vsnqlanhadcpltvlpaprdgsshdpdgpivvgvdgssnataa
>Protein13166 256
mlestigstvqlvvgeraalaassglvnaapdyaskrflatqtldearhveiftqrLFDL
GVKPEDLESTIDQFANPNLVKFAEVLLEKveagdfiagvvgqnivlegmaftvfemfeaa
srdsnpkfaqtlkgtiaderrHVGFGENRIGGLIAQHPEKkpeiermqkemsyhmlatfa
dafadsgasieegrrlaeeaakadgkevgntnwhganlamvspdeleavlsdtvlgefkv
rlerigleyqspllpv
>Protein13167 134
mpsllvvkrlervgdqckNIFGMAEEGIRFTDAPDRavfdddrrvvsamfsttsellaer
dpaavdafsttaealmaeledrVVQLMSSDEPSSYGVPRamlaryikrivanlegsartv
tvpltgteptdlde
>Protein5526 60
mvqlksetdfsakADDFIELAQKmadavlarGPEAVSELNDELDSLKlakrenieigsav
>Protein5524 62
FGEAAGGALDAIADARasakrrvgrsmpspmpgwcststteptphpsaritrppwhpral
sr
>Protein1060 38
mllatsavhhhlvrtkartrVGLIVESGECRevhhfat
>Protein11104 31
inlracrveevrhgfrEPVFAEQIRwfeeci
>Protein9651 58
glrsalrfcksrrIVLDDSPKtsinililnlhfqrlagihisvcsnqirrrclishhp
>Protein11109 33
krlvecghdvvilldsitrlarAYNTVQPASGK
>Protein7969 32
yrYTVIDTIGGGSSEVQRniisrrglglprnf
>Protein7964 34
gdplseatlvvvsakGGVSGGTIDSIRnqvavma
>Protein7961 50
kpygdflinaqgedvvagirNTEDLDHMKlhfpvihrelldifarlerhy
>Protein10850 15
TGVCGIGRgdrilkv
>Protein10853 33
gpapgfgdrrkAMLQDIAVLTGGKcftedlgvk
>Protein10852 33
lkacgsvasrQMVFATESLKystlpkslstpst
>Protein10857 17
SAYHHNSSMLPHYRrqt
>Protein10858 31
pglrvykgkdeldpvkQGLGVLIISTNKgim
>Protein6383 26
IDAIHGVLDGEYETQAEVANPASRvy
>Protein6386 77
mnstalkEAQATGYPRekMYGVWWSGAEPDVKdvgdgakgynavtmqhgaepnskvvkdv
lsmlhakgqgtgpkeev
>Protein6384 50
lakntaislidpvtkkpikINIVDTPGHADFGGEVERvmnmvdgvlllvd
>Protein13623 142
mswntnrsvdlddkdilftlvftaqssgslsevlrvssqktlaesyegkgelgnlsirfv
sqngqeittksalyqnypnpfdnrtviglnlaqqgrgtfkvtditgrtikviekEWAKGY
NEVWIDRRELKasgvlyysfeg
>Protein13621 111
mlapaqsaapaaktesnssansvstptespkgnyleikSPMVGTFYRaagpdkppyvqvg
dsvesgktvcmieamklfneiesevkgtivkvmvedatpveydqvlflvea
>Protein12905 70
mseefitrIFDKFSQEQNESNRRYEGTGLGMTISNDLIRlmggnlkvdsiksvgttfkfe
lnfrigkpeq
>Protein12900 52
mlkanriikgeerlkvlgrgelkakVEIWAHACSEAAKkgveaaggtvnvia
>Protein12903 168
ildqglpytsgpqwlyehvlfgrHVLAVAGTHGKttttsmltwileqsdlqpgflvggvp
lnfgvsarlggdtgrklfvieadeydtaffdkrskfvhyrprtailnnlefdhadifdnl
taierqfhhlvrtvpasgrivvngnqaslkrvlamgcwsetvqfgsqn
>Protein7032 70
mraidkpfllpiedvfsisgrgtvvtgrvergivkVGEEVEIVGLKdtvkttctgvemfr
klldegragp
>Protein7033 30
megnttrVIENSEGARttpsivaylengev
>Protein7035 21
mekfekICEEHPNRarlivka
>Protein2600 50
mvapkapghtvrseyqrgsgvpdliaihqdasgnarNVALSYASGVGGGR
>Protein10227 15
mcvrVSEYLAPDSPK
>Protein4608 169
glnltanfhpigshwdkVYPEAATHPDNSIIRgsqstsvvagggtvvemlgmspssivlv
dhaltrafdkGAIGHVDIDGKEDPEIYSKieppkggsgggevitpttaaaavdpdtpvet
tevtipkGSFDPANAATAYSPPTIKvavgdkVTWSNKDTVFHTVTSGKs
>Protein4605 60
QAEVFAAVRptstspatttsncatsppsttsppgsapnaaspnqpqrpnqpprrcqpghq
>Protein4601 41
marlqqhyrekVAPELMAKFGYTSVMQVPRftkitlnmgvs
>Protein2468 31
nhgdiavtlfpneapkTVANFVGLATGEKey
>Protein2466 33
yktrkgywkGGTVGVFGYGGGVIPRfsevaemf
>Protein2467 92
tvvyphhgaarieeiktrtirgeeklylklkvaqgdlvievpaencdlvgvrdvvskegl
dkvfevlrTPFAEEPTNWSRrfkanleklasg
>Protein12451 124
AESYFYGTGRrksaiarvfmkrgsgvivvngkpvdqffsretgrmivrqplalieqlngf
dikVNVIGGGESGQAGAVRhgitralieydaelkpalskagfvtrdareverkkvgfhka
rrrk
>Protein9862 33
QVQEELEKqylcaqalksqlatsqqacdaevqa
>Protein9861 37
msagnhvtivgnvvrdpelrFTPSGQAVANFGVAVNR
>Protein3804 21
lhsrllerasrVSEEYVEKft
>Protein9867 33
kTTYGIIGIKvwifkgevlgkgdqaalttpnsn
>Protein5953 33
gwpisvgnktkalqhlekAVELGPEFFNNRlyl
>Protein13755 86
mlivdfldsgnwdhfgsysidyeneivfvnwhpyigspkiedyinsldykPDIYSIMFKF
QDLKFYKsksfpfitirgyalgqkev
>Protein13753 164
RETLESSYKDYVTIEQEVDFLReylelqkirfpnkftyhldlvkdieteslmipsmiiqp
fvensiehgfsgityhgelkvlfdeeqenvviiiidngkglisgtkennehisrasqiik
driyllniklktkasftidnnnnepgvivkiylpkinkdestan
>Protein13752 330
mvdgvsgaellstvldispdatiakaaewaprSSPSNIELATDAVAQLVKSPYEQVRalr
aagrvprqaieqlkevgaglsslagilsatpestlngpigphrryvwtsvsvddiktvra
alggtfndvvlatitrgfrsllrardestdrvvrtlvpvsvrprndgevaagdgtmankv
samfaelpvmlddpgealaavseqmadlkeskqavagealtsmadfappmllalgervaa
raaqrnvntvttnvpgpqlplyslgrrmleifpfvplagqvrvgvamfsyygtvyfgitg
dydtcedigvlsdgieagmedllhlaraas
>Protein5091 87
mavakAAAEESGLPLYRyfggmgpmqmpvpmmniinggehannsldiqefmvmpvgaani
reaircgaeifhalkkllnkkghstav
>Protein8356 65
mqdvahlghageaylvaggyarnfllprGMAVLATSGAMKqaevikqagvrrrakemsna
qaqae
>Protein3739 37
mrllkakEYAALQSGRvqnqkplkphlkqqrnlntlc
>Protein3733 42
rIPVDSIYSPVLKvtykveatrveqrtdfdklivdvetknsm
>Protein13518 28
mrrlaensrarWPTTAAPEIRlglpvkk
>Protein13289 62
mlaqkgfivvsvdntgtgfrgeefkkKTYLQLGKFEIEDQIDAAKyignmpfvdksnigh
wg
>Protein13287 87
aarpvswrefartivllagtvqgfdlrlkpeeicpintqeyptparrpansrldcsrler
DFGLQMPDWAPYLARMLQLLALKqngy
>Protein13286 89
mkkenrpkaafskitiglaspdtilerSYGEILKPETINYRtykperDGLFCERifgpvk
dyecacgkykrirykgivcdrCGVEVTEK
>Protein13281 234
myvnyrpfrlpptvnfevirENTEGTYAGEGGFLRkNTPNEIATQGSVNTRhgvercirY
SFEQAANSERhhltlvhkknvltfagdlwqrafdevaveypqvetayqhvdaacihfver
peiydvvvtdnlfgdiltdlggavaggvayaasanlnpdrtgpsmfepvhgtapdiagkn
ianpiaavisaglmagflgetevaeaieiatadprrYVGSTSEIGDALVAAVTR
>Protein13280 558
masprpgadpdalhrehhqlarraaaagtvlltndgtlplapsghvaligefaahprFQG
GGSSQVKatrsdnlhaelrthvdaaggrvqyapgyvlrarddrpgeparrvdeavsiarg
aevavvvvglpdavesegfdrdhlhlpeshnilvravcaanpntvvivvagspvtmdwvd
qpaaiihgylggqaaggaladvlvgaaepggrlaetfpvrsagvasdrwfpgephqvtyr
egpyigyrwfdasgatplfpfghglsyaeitlgvptlsaqhvdagvllggtdvvapaevp
ppgagpvaftvtvpltnagdragsevvqvylespdtgrpaahrhlvgfakvnlepnstre
atvdvharalchwhpadrgwavsagtwgvavgcssgnlphglmvevasswsapepdpald
pyrnprpddwdpgvaafeallgrsvpeptpvrpftrnttlgelgetrlgrpllalvraiv
ahttggahdegglgamidrslgelplrnlavmsqgrvpmsainrlialanrmpghpaghp
pgrppgrsvgftrpgrrr
>Protein13283 43
mdepapppgfvarAPEYAEAASIPRllvlqfkrgpgpigdala
>Protein13282 226
dggelpkyeagqyisvrvfveelglkqprQYTLSTSPQADYLRisvkredekgdlaggwv
sntlhglaegseievsaptgnfylidptkrnvfisggvgltpmiamlnqlvtldmpqpvs
fihacrsshvhamkkhihelqakyprlstftayeaphqgdvlgedydvagrldlatmdaa
llpvkadyylcgpmpfmaeqqkalvargipaenihseafgtggvhh
>Protein11732 122
mvdfsgsygggaisvvaqngcgngaarsftvtgapgqaspitgpvglcanqnyvydvnti
agastytwtvpsgfvinsgqgtktinvkAGANPASGLTISVRasnacgtgpirsingisi
tl
>Protein3674 19
LTGDMDVRIDLTANNNQVK
>Protein9433 128
kieayiklqipagkANPSPPIGPALGQRgvnimafckefnaatqkmdvgqptpvvitvys
drsftfvmktppatfllkkaagikmgsprantqkmgsprantqkvgkvtrQTPVESWEAP
LRsvhccr
>Protein4547 62
paagrEQYADYADASPEKrklmiltmlhiepvlgekgqipwakpvprmkalmtfspnsaa
am
>Protein11682 362
mgderTNEVFFDDVFVPGDYAVGEIDKgfqyisqaldlerFTMFTYAPIKqrldvlapik
qrldvlteyvqeatrdgepliddevtrakmahlhteaavaraiglkfvaaavkvekahrI
WIDPVDGLDEATLRewvaaanlnpdvggrrqpqpgchrgcgrhpgqaADWVIAAELSERL
GTDLGLTSIEAIDSEIEHAVPTFAGADLGKLEDPGRQDGVVVPILDDVAWTEAGLPDRLS
FEPGDPTQVPAISSYSLRlvlvrrlydsgtmldsmpssrPLTVAPEARLNPADFSPLGVD
EGANLTLRTPSGAITVPARsdeavargnlelsgaaqagalalcdpdapltevrietvdgg
ls
>Protein11681 160
vldeptnhldvdsvtwleeqlaawpgsilfvshdrdfidavaervievvgggateyvggf
aefivqreerLANLQAQAASQAKsvaatekfidrfrykatkarqvqsrlktlekldriel
pdhrqlvakfgfpkpqrsarvvaeledisvgydddapilt
>Protein1650 79
mkslfyayrdrrnkkrdirslwiirinaaartnglnysqfisglkkanvqvdrkILANIA
MGDAASFSKlvevakaqln
>Protein11669 53
anqnnatlsalnaanttldnankQVTAAAEAADKaataaatkyqdakrseeht
>Protein6601 37
sgdiitalrnhvakeigpiakpkrILIVPELPKtrsg
>Protein11667 27
mtqdaqdvslkglrVMVIDDSKtirrt
>Protein11666 81
ipgwldykLPGLTGTGNGDPVKakemlkaagkegfelvyyytnddpsnvaqqvnqvrktk
lqeagftvkdlgvpnkerrtl
>Protein11660 33
HHMYCLLIMHILNLWYKlphrilaqltrynlfy
>Protein11663 31
avngryidkkCPFTGNVSIRgrilkgtvrsh
>Protein11662 32
ervlyytgishkIGEVHDGAATMDWMEQEQER
>Protein7557 56
avnvsgyqtlrqvrWLGSFEGASGIGVGVRarlpfrVFTLTDGGTSRvvidvkhtw
>Protein7556 34
mgvseavadkkVMDNAVADLTKiagqkpvvtksk
>Protein7551 95
mvtsiagrgdlqvgligygsdaaaadlspkDGEQSLVSVASPKqgerdripdiinvatsl
tqgsiglftshsvgggtsfrrplevaetvfqaeeq
>Protein5773 24
mqsgkSIYDGWISDSDLIGTHYRy
>Protein12158 227
mlaelprTVAGQTVNRlcgssmqalhtaaaqimtgngdifviggvehmghvqmthgvdin
paaskyyakasnmmgltaemlgmmhgisrQQQDEFALRshmkayeasqqgrfkneivaie
ghdangfkvlcdydevirpettleglaalkpafnpkggtvtagsssalsdgasamlimsa
ekaqqlglkprarirsmavagcdaaimgygpvpatqkalkraglsia
>Protein12159 78
mteadlearLYLPEMPDVDLVVRtsaehrlsnfllwqasyaefvftetlwpdfrawhlys
avaeyqsrrrrmgaavte
>Protein1384 26
mldrrcfrrVLASASWSRsrssttte
>Protein1385 32
aaankATVDSLLSVANTALASAERiaalnlnt
>Protein1474 185
yttlfrsewrdfskrYNDLSTNNFPTLKdgklqdsikfkfsskaqkgvkLDSSVTNTNNT
SSDSEFSVKVNFEDLQGVELGLKakskpsteftlrfddkLIPLEGASFTLKsvatapseq
tvggsfgfsnnlvnlnlavnvpvsrrlavnvpvsrrlfsflkEQFTPFEQVTLEPYERdh
aviig
>Protein1472 103
adcrvafvatadeydtkAFLGPWAERLLTYADPDRtlakAAEVTELPAILHIDNDCNIVG
RAEGWQPDEWRelahrlakDMSWSAPPIPKvgdpvafagspat
>Protein11592 47
ghplgatgarLMTTLLGELERtggryglqtmcegggqanvtiierlg
>Protein1478 77
mngwaadwndgygflgqivdsrvikasggntnlsvhlpavdteidkALQTTDAPARdkiw
ggidhtvmenavilpgv
>Protein11595 79
mlpdvdslriplrYLANLLTAGDEAPVKlglqrmlamrsymrdrhvekrensrvlqqasl
tvaqveemyrymaianyed
>Protein11594 36
mkkiagtlkldqaqyreleafskFGSDLDASTKsil
>Protein8924 36
ATAPSPEAVKpATAPSPEAVKRgtrlrgrtvggrap
>Protein824 125
atqedpwqhfarthaigqvvpgkvtkLVPFGAFVRvddgieglvhiselaerhvhisela
erhvevpdqvvavgddamvkFDISAYAGLSNVITRfrqmsdggvqwegwwidnlsvtnda
tviys
>Protein820 32
dvcssdlaatdvkiyakakrVGETSEIGRasc
>Protein411 30
dedgslalpqviarrLSGLGGVAKdpqqvv
>Protein13999 320
maapeefrelevelaevsrqkkEAVESQDFEEAGRmrdrekellerKVSTEAELKasged
lfdevdeesiaevlamwtgipvyklteeettkllrmedelherVIGQEQAIKsvsqairr
traglkdpkrpsgsfiflgpsgvgktelaktlaqflfgdegsmisldmseymekhtvsre
ymekhtvsrlvgsppgyvgyeeggqlteavrrkpfsvvlfdeiekahpdvfntllqilee
grltdsqgrsvdfrntvlimtsnlgtadlrkanvgfsrDPNAYLTPVGSFLRkssldelp
qlwsilvgdmsfvgprpalf
>Protein13991 198
mnalpawvqsfnnekQAESMMNKNWNMMLPLSSYKsatadsvswetvyigeaspsfphym
tyngnsenikstpfgntltanfakaaikneelgkdaitdflcvsfsstdyvghaygphsi
etmdtylrldrdladlinyldtqvgkgnylmfltadhgvsptpqymqhlkipagttteai
mtsnmttilreqlgegew
>Protein13993 13
LPEAQLDRdfysk
>Protein13995 97
mvklsglgisrlglrQPGGQDHTTSDQLAAAWGPFVRHCVESFGPDRsifgsnfpvdrat
asyrtllnaykkILLGLSDSDLRavfadnarrtyrlt
>Protein13994 166
AFDVGDRVVYPHHGAAIIVRketrDFNGEDTEYLVLEVKreetrVTISVPSEKVDDVGMR
PPISRDEVEDLFDLLAKRDIREPANWSRRFKNHQEKlkSGDVYQVAEVVRnlslrdqakg
lsageksmflkarsvlvselsfaldlteedaldkvldtltaepsea
>Protein12947 388
mlvylnntsntktapnenyareffelftigkgpqigpgnytnyteddvvtaaklltglrs
strltvidpdtgistgrlalanhntedktfsaafqntkikgakVVDDMLRELSDFVEMVF
AQKETAKLYVRRLYRyfvsqnisaeiesdivtplaaqlmndnyevhntikmlltsehfyd
addsdnkdeilgaliksplelylgstnyfemawpdqatqpaklythlnrlgisvildngg
msflapydvagysayyqepaydkswfnantiisryklaemmqtgksylggsatnvvinlp
qfvknsghftdpadvsllveelaenmfaekpdndrisyfieslldgvpaedwkyeweaya
qggsseevniglknlmtalmyseefqml
>Protein12946 203
lltgvvcdsgdgvthivpvyegfsfphltkRLDVAGRditrylikllllrgyafnrTADF
ETVRqikeklcyvghdleferrlanettvlidtfplpdgriikigrerfeapealfkpal
idvesggmsdlifdciqsadidlraefykhivlsggssmypglpsrlerdikalylkdvl
kgneellkkfqlriedpprrkhm
>Protein7731 23
NWLDFPPLGKncnlkrwraeynw
>Protein9794 32
yttlfrshagrIVFGLFDNVVPKtadrkstrl
>Protein351 38
mgaqlvkevaskTADVAGDGTTTATVLAQSILNEGLKa
>Protein9799 33
qtdgpsyrLYTAYFGRnpdfgglsfwskklrtg
>Protein2811 39
aeyadlvwcetgtpdlefakkFADAVHAKhpgkmlaync
>Protein683 32
apeekerGITINTAHVEYSTANRhyahvdcpg
>Protein2818 33
antakHDTVDVPASKmkiaianilvdegyiaky
>Protein171 42
kasrEASDEAPFSALAFKimndkfvgnltfvrvysgvlkqgd
>Protein170 33
adieldatkrADLYQQAQKlivgdvgeimrsnt
>Protein179 64
lhdalpifrpeqqrlnipaglsvrFEPGETNADVELIRfggacvvrgfslrheeflsksl
kskk
>Protein5689 31
mrTVNYTPLNLPGDDAYRsvlkgsgkqqiat
>Protein2131 66
asaasarptcsrtpptcgarsirIHDLQPSPGAKredprsatvtrsqaslqacrpryrwq
grqdrr
>Protein2645 25
mperAIDGAFLMPVEDVFSISGRgt
>Protein12712 218
dqcvaqgvpfarEYGGLLDNRSFGGVQVSRtfyargqtgqqlllgaysamsrqiakgnlk
mynrhemvevvkidgkargiiarnlvtgeierhfghavilasggygnvfylstnamgsnv
taawkaykqgayfgnpcftqihptcipvsgeyqskLTLMSESLRndgrvwvpaakgdkrk
peeipdterdyylerRYPAFGNLVPRdvasraakqard
>Protein12713 119
myersrGAIVNNASVLGWRAQELQAHYAAAKagvmaltrSAAMEAAEHGVRinavapsla
mhaflekVTPDGLLDQLRGQEAFGRgaepwevanvmvflasdlasyltgevisvssqha
>Protein12716 63
eyvvdflpkvkvevvvksadldrcveaivnaartgkigdgkIFVTSVERvvrirtgeede
vav
>Protein12719 189
DPAAALRGKalfpwktvyenidfglrskgielekrkktiagyielmnlkgyesayphqls
ggmqqrvaiarayaldpqvllmdepfgaldaqtrvvmqeelvklarknprtvlfithsve
eavyladrvvimtsrpgkikeiidvktvreqenwdkhtkiedvmdlesfvhlrtriwksl
reehagtdh
>Protein2641 39
SDAYAQAVRaswsgwqylpprigsrpirtsspgvcdsas
>Protein8724 31
ggdftrGNGTGGESIYGEKfadenfkfrhdv
>Protein4148 156
tlewelpfakwfvggklnvaencldrHVEAGLGDRvayhwegepgdtrtityaqllehvs
rlanvlrgfgvqkgdrvvvylpmipelpmsllacarigaihsvifggfspdsirdrvnda
eakviitadagfrrgkpsalkanvdaalkdcptvek
>Protein10412 38
mtsgrLVEYEGGGDETRsnpylaelqqdmfveinpaaa
>Protein4415 88
mdsrMDIFALLGLANGESHIIRNAGGVITDDVIRslclsqrklgtrEVILVHHTDCGLQT
VTEDAFKaeleaelgikpwwalesfvdp
>Protein10414 33
yslaaelnsnwgrlsntlrGTYTYQNDSRetvq
>Protein12361 82
mskslsslkALQEVDFSKtqeqikgmgnfyekmnqaiasmadsiedtkhykeqvmalnkn
lgslnavygnvlsamtggnkqa
>Protein12363 70
mdvalfdilaelrvrsdvravvwrGEGASFSSGRdvsaiganttalthhqlmarghrgiq
qlfdldapii
>Protein12362 35
mshrVVLSGESLSAGARtedtlaeilatvpaprpg
>Protein1600 31
WWWWCWCCCCCCCCCCCCCCCCCCRigrahv
>Protein9097 33
vslsrilegkEIQIFDDENIVRdyihledmasa
>Protein9093 30
vekVPESADAERvirdlaaqgnkiifttsf
>Protein9090 23
wffrPTFAYVNTLYMCIQVVFKk
>Protein13149 247
kEGDSKKEEDDQIAReliattyqsgsqkahiealnwtndhkltkeledrftsyelisqli
vtrqaqilamgighvfnwtdghavtvyaydgskflyydnnypsevvsvpwdpvngfgkns
kdkrfdvfafaslnqayspvmldklyqdaeagfpvshypkitmtsptelastpntfevst
denvvlkgsalrpaasknpnaqryvhvylngmpvatpylldqangsfeinipklpdpsgt
dimllis
>Protein5546 31
vragerVAVDGVIKegsshvdesfmtgeslp
>Protein13146 312
mrrlvaetrLGVDDLVAPLFVRegitrpqpidslpgvsqhsrdslraevtalaelgvpal
ilfgvperkddvgsgawdpdgivqlaiadvkaevgdsmvvmadlcldeytdhghcgvvdg
agrvdndatlelygrvanaqaaagvdvvapsgmmdgqvaairraldgdaatdvailaysa
kyasafygpfrdavdvtiadggdrrGYQQDPANAReaaeelrmdvaegadmvmvkpalty
ldvitrardlvnvplaayqvsgeyaalhaaaqrgwldleaaaleqllairragadfilty
fartmaelfaqa
>Protein5542 71
egteiahvgtisanndqeigkIIAEAMEKvgkegvitveerqggrdhgrgeqgELPLIEE
WLTKlgdhlpa
>Protein5543 59
tepilacpndpddvkILSEVAGAKidevfigscmtnighfraaakvlegrsdiptrlwv
>Protein6010 67
rgsgttpgrtykgtrgpghygnvqatvqnlkVALVDPERnllavrgsvpgatgslvlvce
akkssqk
>Protein6015 26
lifvtakGEVDDIDHLGNRvsvvlvr
>Protein1041 29
mlgkDQPVILQLLEIPDEKaqaalkgvim
>Protein1042 82
makeietyvklnvkGGQANPSPPIGPALGSKgvnimqfckafnastqhmmgeicpvlitv
ykdksfdfviktaptsylimka
>Protein11431 32
rvinrnnrlkrLLDLGAPEIIVNNEKrmlqea
>Protein9676 15
frSSSPSLASRhrga
>Protein11435 44
mfsvdasflyldgkerTTTNVEANFDQTYKtrtlipgiglnltf
>Protein11124 101
mefsklfkvedvwpaelvakapklkgkTLFDVLYANGVVNKykLNETAAGFDNEDSKLLG
FYIQKglfeeyasfgrGHGHDLAPFDSYHQARglrwpvvgg
>Protein9675 33
ptfgginledikAPECFYIEKklrermnipvfh
>Protein11438 218
tvtdqillkeassrIEIVPAVYETATEQILVKegfkvleivpatfttqteeimvkeaskr
lnyvppvyetvseqmlispattkwtkgradrsclnedpdkckvwclsevpaqyktvtkqv
lrtpasttevpipaeyktiskavvqtpantrerevpaeyrtitkqvlrtpastkeveipa
eysteveipaeystisskklvkQDPSVIPVMCCDTVNR
>Protein11439 59
ekllraifgekasdvkdtslrVDQGSQGTVIDVQVFTRegiprdrraqqiiddelkrfr
>Protein11129 35
eeeyheegpadgngssgntgrDAPIIPSSAPRlda
>Protein7946 59
avpvlkservlswlrHGAQPTVTVRtllkrhgvwkefeteksakaektekteksakskk
>Protein10261 24
QCYFHISIKrfnlswkngvsicay
>Protein11655 97
mhglvrAELSNIIQGVTKgyekaleitgvgykaqlqgremsfnvgyinpvtytvpagidv
kvdkqtlisikgdkqtlisikgvdkrVGESSEELSKc
>Protein12968 219
ckswwndsaktgliidayfsatklkWILDNVDGARtkaengelafgtidtwltwkltnge
vhvtdvsnasrtmlfnihtlqwdeellklfnipaavlpevkpsskiygvtgniipdsrip
iagiagdqqaalfgqlctqpgmvkntygtgcfmlmntgekaiasknnllttiawqidgkt
eyalegsvfiagavvqwlrdelkiirtsaeveelaaqvq
>Protein12962 33
kaggkyslycavivkkvdaqtrskTSINDLLRd
>Protein12961 118
mlnikgigpkkIHTIWKEIEVESLGELLYACNENRltlfkgfgektqknvreaiefyfln
qghflyaqldeiypqienylkkiftpdkvkitgayrrqaltieelefviaetnetikp
>Protein12964 92
hrvphhhrhgshldhhgpgprgtrsdrvphggeppdpqrasvvhaqgrrESIVPNGIQPN
DAFGSERPPVITRarrvhrhglyrgpsaaqpi
>Protein2669 49
mrNVAAGANPMGLKkgiekAVAAAVESIKsqatvvddkdqiaavatisa
>Protein2660 131
mvdlyekiktlpeslrdeiirdlhacqehrprLAMVDSAKgitnfhspndiivdasmpam
irqggkmwgadgkqydskcvmpesttasascrnrpspaVVGVVVLASDRGLAGAYNASVI
Raalpaptthr
>Protein4628 20
magrtvrIAPSILSADFARl
>Protein2480 35
attgqleehqakVAADIASAKgdaaaakaeaaaas
>Protein2483 23
nfgiflrynsrSGVHNFYKefra
>Protein2486 40
letgikvidlicpftkggkVGAFGGAGVGKtvvimelinn
>Protein14063 90
mwttyyrKDYPKMMKFYDEKGYLLMRKeyfdngkvknyqnvkspqfgdlerrvqfnykge
veyidaerelgrlepaainkllqdnglmvk
>Protein541 26
myfkEGVSASQARiqdvikegqelpv
>Protein3533 32
ldvfenkgegweekTLGGIYDVRdgthdspky
>Protein3822 31
gdrqtgkTAVAIDAIINQKgqnmtcvyvamg
>Protein3534 36
tdergsrEYNLALGQRradsvksmmtlsgasdnqie
>Protein9845 33
tasekiftstsrilsllkGITFSYSGNLPSIRr
>Protein9844 24
mvskMNQDDIALFLPPKirnkhvy
>Protein9847 33
yqtfkakdgayvrENFFNTPELRelvadwtdde
>Protein3286 25
tkYNQYYFLKylysfeiqysrapvh
>Protein9840 35
rtegaisvafstaeevikFIAEENVEYVDVRfsdl
>Protein1889 32
ekeesrkpdpdepfaalafkIATDPFVGRiaf
>Protein4081 33
iaaskgiqivdeqfttdkATDFMAILTAIKskr
>Protein13777 69
mtkegafakyytselavrasseaiqifggygytkdfpvekfyrdakLCTIGEGTSEIQKv
viareilkg
>Protein13772 160
metnspivpvgllgtlavqppdakfprpfrdvlirFGEPISPDRysdrlgdrlalrqltd
evmweirrltgqsyddtyatkaakpeasrepaaaaassatvlpgvggevrggrHLRPAAT
SSNSTASSVATRpssssvlaarpltpgigvgaassvttnr
>Protein5971 51
dwlkessnngtckVGNNAGTLWLDTTRdrtislcatsntpllateadrkst
>Protein53 119
NLGIIEAIRttasstttrcappmrsatwassrrsgacsatcgsafgrqrtnVWGVPADQI
EADWAAQRpssrptprrsgacrptrsrptDIASLIEEFQYPKpwstrccpteirrtspr
>Protein5978 89
mqrSDLLIALGSRfddrvtgklaefaplakvihvdidpaelgkvrnanvpivgdcrqvid
ailadlihlggadaatditawrstvsgwq
>Protein3757 36
aalrlatkGYVLEVGKivltgsgrellhsddvrkay
>Protein11952 124
metstvkgikfckkCNSLKLLDNFCKNKNRKgglqiycrpcmketcrpsrykklfgitve
dynlmleaqngkcaicerlpaknllavdhdhktgrvrgllcppcnrsvewfiynslkaek
yvkv
>Protein11959 97
mladrllvapdsegerrstggilipataergkrlswaevralgpnvrsvkdgdqvlfnpe
dvfevevrgetfiilrERDVHAVAAQRlaenstglyl
>Protein12584 76
mrALAHPLRlqileyidenesvnvnkiyhalnieqsvtsqhlsilrlagviltekvgkyv
hckinyescsraevav
>Protein11658 22
ilvvlaniqvrNLETEIGRahv
>Protein7757 34
PGPVLVDISKdalqarttfswppridlpgyrpvt
>Protein5287 50
GPIPLPTEKeiftvlrsphvnkkareqfqlctykrlvdiystrtkigrah
>Protein5282 90
DGVDQLDLGFDPVAFLKwvfrrviwrcctrrpigtvstnwtsdsirllfskacrmtspsl
fvlttdtvqarvfvccsprgesstartcrr
>Protein6958 26
mevllirEHILVMGMLFLSVTTMTSR
>Protein6959 31
klrLEQSVASQHLAILRlagiviterdgkfi
>Protein1673 68
maeefnkknaagvkyeiigidnkLSPQETTSALRsamdqgaryvvqgngsgpalaimdal
ekhnarnp
>Protein1671 43
ldgrADEGVGAGPATLEGLKlaheqgwsapssafseanpkage
>Protein6954 33
vgfiagvtapagkrMGHAGALISGGADTADAKp
>Protein4888 33
qsgagnnwakGHYTEGAELVDSVLDVVRkeaes
>Protein11608 37
mietrGLVGAIEAADAMVKaanvtligkeqigggyvt
>Protein9468 30
mpgfktlkegqkVSFEVTTGPKdkigrahv
>Protein4883 25
gprrrrDNECDMMTVHDRpggsshr
>Protein10606 25
melirNIAIEHSGYSVFAGVGERtr
>Protein4881 32
pepkSPHGADVTPDGKyivvagkldphvtiys
>Protein10600 33
gardcvrlplletkiklrWLSMTPLGRpvvpvv
>Protein11605 25
mskgqqldvlnrrQCLDLLQHVRvg
>Protein5028 33
aekarELGAEGIGLCRtehmffdseerilaire
>Protein11079 18
mkDLLPVLEAIAKigrah
>Protein5023 232
gfgaaaegarsagldgvevnagqhslvrqflsgltnqrgdewadrnrFATDVLAAARagl
gadgvlgmrlscdeyapwagitpeaaatlaaelaglidylvvvsgsiftvgatrpdahvp
agfnlglcsavrtavraahgdrvpvvaqgsivdvtmaetalgdgtadvvemtraqiadpd
lvskaaaghaerirpcvrcnqqcmvrdnrnpivscigeprsghelsdpeppr
>Protein5020 51
IELSQVQQTQINLPFITASDAGPLHLDESLTRampapctwtkaspapssrs
>Protein1452 45
mfyeerYSEVYLSPDLPDYVKwaeamgcvafrvespeevaptirk
>Protein1451 136
mlkdknvgkNVVPIVPDESRtfgmegmfrsvgiwnqegqnyvpedhdqlmfykesktgqv
lqeginesgamsdwiaaatsysvhnvqtipfycitsrpfrstfaircsacsaVVEDLGGG
MKataqfeqnidystg
>Protein9237 52
msrypkgsivkarVTNLTDYGCFAEIAEGVEGLVHVSEMDHTNKnihpskvv
>Protein5147 38
ravdglsltvergkTLGIVGESGSGKsvasrsimgltp
>Protein9289 10
TFVQNGHYSK
>Protein2353 18
mtvlfglplkVVTVLSPR
>Protein9281 68
nalvrldtingktpeeslnrvefakLTPLYPQERlrleddqknmttrvidlvspigkgqr
glivsppk
>Protein9280 24
mefckDVVVDIICFRklghneqdt
>Protein9284 33
mqldrpehrINIIDTPGHVDFTIEVERsmrvld
>Protein7539 28
ALLGNPQFNEGVFINKTWNYVLDIRvyq
>Protein7537 43
mqsvieslgatldtvvitdlrdevyyaelrLSSDDSTITVESR
>Protein7531 175
egkdtskpnfilgtnvqvvwekfckyfdvepkYLPMEPGRYVVTPEQIRdavdentigvl
ailgttftgelepvaeisamldelaksggpdvpmhvdgasggfvvpflqpdlewdfrnpr
twsgtsatrassrstsratsTFQTYSPLIASIEVKrrgdvrraklyylrdrsgks
>Protein6228 49
ggfgevrlgrDYTPHFWTQTVYDPFGTNGVGTTQTLNSSTAGTTTVRas
>Protein13971 99
ltrIATPEAVDAIHEASASPRgevrVAVAASANLLPVPEADQVLTRLLADPDVGVRkYAI
GSVMPDSDASLKQLVMDISDSDDAVLKgtaesrardlgl
>Protein6226 33
kavdnvslsvqkGETLGVVGESGCGKttmgrci
>Protein8710 31
aregrLAVVDSLKldspktkvladkfkamnl
>Protein7283 90
mvkNAAVSGMDAYRalcaeatptgVPVGNLVGQENKgwdcakfllsnerTGIANVGLCRe
rldyarelagrYTQAGKPLLDDPKlradia
>Protein373 30
nllgkrvdysgrSVIVVGPTLKlhecglpk
>Protein377 71
TQANATLDSFVEAVTKtlksgnkvtlvgfgtfsvskraarngrnpqtgavikikakkvak
fkagkelsaki
>Protein375 33
mtergtfiingterVVVSQLIRsagvfftaera
>Protein13367 187
mpfllegydseigkpfaiptettvslrvtrpyqtyyvtgenfgaplyrfstaslaptvnd
aatasaaldlirvvpnpyyaysayetssldnavkitnlpskctisiftldgtlirrferD
VTADNTSGGSLNSKtnnldssidwdlkneknvpvasgmyiihidagelgettikwfgvmr
pidldtf
>Protein12549 367
maingyrtiptdgagelfswpgcvvlvnqgwvdgpafaerVAATDHEDAALAFRDLAGWL
LARsgdqvadfaavlqtgssllcmaagaaevalddgrrvaadvsgmwaqlvlpnrpsqiq
lgvsagaapdridlehgvvpatgailiprgdgptvdiagesasqagetdagnanrpaepg
dgepasvtssatapeggvsrpqaggapsvaeeapidepnptlavaspvpapgnlsepssg
msggvaevdlaampapdadvtgdprgsprastgtdtergrhqlpfdgeldegqptdadgl
igivseepessggsgsaavesarpghpldgpeptgehraassfgeetasvvdepsnappe
paaapaa
>Protein13365 55
GGPGMQEMLYPTSYIKsnpkgwACALLTDGRaafqaahracpsathhlkpqpvvp
>Protein156 67
mgenasnaagntkndgsgtsgrISYDQGPLSVALAMGQTKFATGNITTTNVGASYNLGVA
Klsalyn
>Protein155 33
drpqnpihrLGAEGLGRkqrvdaqrnteeigra
>Protein151 32
mvqvlegegaiaknrELMGATDPKkadkgtir
>Protein12384 51
miirENSYWRNVLPKEESELITTHLRehhidlnfgkslaeilsnekqevrg
>Protein13711 159
mankgynsyklntlkwgldgkdgvyhpdfptggtedkssqfkYHYFFLEMPVMIRYEFIQ
Kskisiymeagsavsyylqsvtvhnygtdrkvfkeneqsindfqisailgvglnyqlnnk
tqlflqptfnyqltdlvsapvnehlysagleigcrhrik
>Protein6578 76
tfstyqdnqdrVLIQVFEGERsmtkdnhilgkfelggiekaprgvpqievtfevdvngil
nvraedkasgnkkeit
>Protein444 29
rgcqgarqaiwhshrcrEGEVQELGKeri
>Protein3075 29
wfvidatdkvlgrVASEVALRyaantrpf
>Protein12739 116
SAYPYADRFPVNRtlpkEGRDPGEIIDELRTLATEEDTSWEDGKvsgtmycgdhdhyefl
neafalfahvnalqrDICPSATRfegeiiamtldlfhadavtdgtpvgivtsggta
>Protein12734 83
medakkigikvdeakltlvtkglgpsiykADASTVAGSDKaeltrikenflikklglkdg
kelddaiaeaiktmgtanrnkhr
>Protein12733 182
gprisevislawedinleegtvnfcrakvngqyrvtktrrsnrevkllkpaldaikeiyq
ltghlkKQIIETTQRDNRtikkeslrfvflnsntlnahvndfcvrdrffkahlkkagvry
rgpnqcrhtfacqllstgaipaewisqqlghtnptttfkyyakwmssnatdmvqkaeaal
gi
>Protein12730 129
madlaaecergfdvgllskqreewvlvtlirQEETLVGYSYSTLERiggtpavllglayv
rrsedrddvleavmsanyhralmafpdedvllgcrmvnpgamaaferLEDVHPRPEVEAG
GEERqwgrr
>Protein10383 84
rqvrLDQSAGAAGSAQQGLEEGGKrfrggsqvrgdhsalqdrYSYIFDFGIRgklgaarh
etavsvlsdlvtnvlrpfrslftn
>Protein10384 50
ervglssrlhaypkTLSGGEQQRvalarafvvqpsvlladeptgsldhat
>Protein2834 39
mptpkTGTIVNPDDLGSVIQETRlgrvefrvdktsnihd
>Protein8257 85
mvhgqqgyarISDIPDGTDVKvvdcfvnsdlvgavvdeviankdrltidaiwmqvgvvdg
aaaeraraaglgvvmdtcpkieypk
>Protein3304 31
rrLVAALCGTASQATRhanagvdiviaqgte
>Protein11416 39
rsnifpprkrpkTYCFSNTQYRmanismsirfilfliik
>Protein4160 23
FIVYQECTNKsnkrtakpwnfgy
>Protein3307 83
mqftttvkAAGVAGVLAADGTYSESRdamrfnarykmndlllsamlqqseasnkdntpfd
kldeqavilsayytmdkltirge
>Protein4167 129
earHVAFGVLSLKecydemtdaemkdrqefafeaairmrdrfmqqevwermgvnvrevip
lvladptravfqsmlfskivpnckklglldrndkwlrhrfeemgviqfedwadtgeefta
feltdedkr
>Protein9942 54
mevtaegvgrnaaelvrkakaaiyvrqhpgevcpakWEEGAETLAPSLDLVGKi
>Protein11619 18
mskrWYVVHAYSGFEKsv
>Protein753 20
skYSDVLWYFNGKvfispll
>Protein9070 15
mgkgksrEVPVAVQK
>Protein9074 40
mpsvpnelfealkidrakvtpkELHEALVKrykdpaqgag
>Protein9077 56
mplpdetrvfpahgagsacgkNLSTETSSTLGEQRqsnyalapmskerfvelvteg
>Protein5566 40
AGSATALVSTQKnigpgtsvtvdlgkdaafssvpagtlgn
>Protein5567 54
ieegdlvrstgrivsvpvgealigrVVNALGEPLDGKgpinasgmrpveriapn
>Protein13123 141
msdkAAPSISEVMTTEVITADRSQALSEVYDLFESRNIHHLPVMDGQKPVGMVSASDVLR
LVYDIEDPTDRmmrSMLDHQFNIDDAMTADLDTLTVDATVRdaadrLSGGDYHSVVVIDA
VGHLAGIVTSTDLIRylrdhv
>Protein13126 292
mkfnrisiiriayciviflfsnieataqnneflkkQYERLEELLLKENDIEANRiadsii
klspkgsldhdflmilhekgkalefltryveslniyfdvlnrskkakdhfaealtylsla
riydnlsrkeefksnldnarsiihdydinylraelairsasyhrffggrdsslfytkqgi
yyankyqikklipdgylmmghlstkneekigyykkaasifrkykndfgaasqylnvahyy
srdsnyvnvkinldsarymifnkystdlelyylkyryqsqiaeyyehfgkld
>Protein13128 276
DLAANTQNLNVIKalvpgefgvvlgyelarqlgvskgelvtliapsgqvtpagvtprmkq
lvvvgtfdsghfeydstlammhvddaakmfrlegptgirlklkdlhearavardlslslt
gnlvvrdwtrqnktwfaavqvekrmmfiiltlivavaafnlvstlvmtvqdkradiaimr
tlgaspksimgifvvqgatvgvigtfaglllglgvafnidvivpfiervfnasflpkdiy
flsrmpsepqmadilpiavialilafaatlypswra
>Protein11149 46
ydpatfalsifssaanrFLNLELSALEADGKgkvvssprvvtadqi
>Protein6036 10
AITDAGMSKt
>Protein1023 39
altaltkgqltdtpvkSQFGYHIIRlddvrdaqlpklee
>Protein11417 17
irikMNMIYILFIYSRe
>Protein11413 36
gqwhqihrswsggvagacrWAIWQPAQFQVHRerlw
>Protein11411 40
gakitvpsnarATVGIVAGGGRidkpvlkaansyykyksk
>Protein9615 34
cankylvkhggkdtfhlrvrAHPFHVLRinkmls
>Protein11612 54
tavaqkladakvsgvighlnsgttipaskIYSDAGIPQVSPSATNPKytrqgfk
>Protein12941 189
meakkpkillceddpnlgsvlknylelndydvtlerdgrLGLAAFQRekfelclldvmmp
nmdgftlaeeirdidpdvplfflsaktmkedviqgyklgaddyitkpfdsevlllkikai
lkrneeqnresenkefdlstyhfnpklrqlihngitqtlspkenellkmlaehlndllpr
eaalkkiwg
>Protein12940 61
mndgeivaecllvidggaettrtvlantlwalavhtdqrdllrEQPDLIDGPAVEEFIRw
t
>Protein12943 141
mlsgrlprhvatlgrvdddqlaeflagadvalnpidegsgsnlklvdyfaagvpvisstv
gargiedprrfvllaptdglgealdaiavdprvtqraraarayaeshldwgllgrraaev
alalarTASTGPGAPTADRaa
>Protein12945 205
mdefnsnkviivivprklkylkehitianfrkleqikkYLGDKMSPFVSIKVRNPEFEYL
Riqcdikfadrgnegydiaklkkeianficpwfidqsnalefnkeihvdalkdflksldf
vtfitrfsiiqiiedgyqyhmidsadshdfmhilkptkpwatfipdqdhiisiiedeyee
epvkvqapvrfkneynilkktkiiq
>Protein7078 55
teiqgkklglyidfpsdcvwilvvdplnnnkvifkkILVLGIAGFKlypvlalys
>Protein2133 34
LEAALDTPAKrsststrgsarrartsptrrcprr
>Protein2135 32
saerEQGITIDVAYRyfatekrkfiigdapgh
>Protein2649 38
isaaivhacfdlniephrvakLSGIGCSSKtptyflgn
>Protein14048 305
vaggddgvaviparLMADIVRALEPGAVNVEVTEDQATITGGRsefsvnvippeeypqvs
eptadsvtlsaealadglrQVVPAASNDDNRLILTGVQLAAEGDGLRLVATDSYRlavrD
LGGQSVLEEGQSVLVPSRaltevirSLGDAEEVTLVLGAQDATFRiggvrvttrlisgdf
pnyrglipetqantltvdrhalieavrrvklmarestpirLEMSHNSLELVAVTQDVGHA
SERmdvtfegegltiafnpdylldgldaarGEEVRVETIGDNKPAVLRGSDADDFLYLLM
PVRvs
>Protein14043 37
mvyffsqgfktddiekSISQVCEAGQLResgkwlefp
>Protein14040 121
IVDTAGRlhtktnlmnelskiqrsidkayegaphdvllildattgqnaieqcrqftatth
vtglvltkldgtakggvaigisdqfkipikyigvgeaidklqvfnrrafidslfqkskte
l
>Protein14041 112
mlaitgalkgagrggdcalitdgrfsggtwgfcighvapealdggpiglvadgdrilidv
hefkLDLLVDDAELEKrrqaytapepvytrgvlakfarLVQGAETGAITNPR
>Protein14047 36
mrfhfpviiidedfrSENTSGLGIRalaeamekegl
>Protein14045 298
mllcevtdvfaetgfnafkapsikaicvpggaeltrrRLDELTDSARRWGAKglvwmrVK
AEGLDSPVAKFLSDTEMVELTERTGAAEGDLLLLVADEWRqtthvlgllrLELGRPPIAE
GGVQVRwvvdfplfeeiddatgkptsahnpftmcheedlgllqaaaageldnprdllnvr
SQSYDLVINGWELGSGGVRihrsevqqtvfsllgisdeqaerNFGFLLEALRygapphag
faygidrlvailagednireviafpktqsgadpltgspgpieaaqldelglrllpptt
>Protein524 24
marltplehyrNIGISAHIDAGKt
>Protein528 39
aladklrQPLGELVRenkihtvgekrlmkyfagpdakkk
>Protein5918 46
dvakealklftkqgldiklsvkvgkvtvgkkSVTVEYETKdgakta
>Protein5915 45
mkSFGDAPGKfneemqeislavgaeywynnqfafragyfyenpnk
>Protein5914 122
mvkvalgkktkqaakvnlkfeidckkpvedsvivpkdlaqflskrikvagkAGNLQDNIT
LSSDQTKlvvtanipfskrylkyltkkylkkmelreylrvvasgknnyelryfkvnnedd
ee
>Protein13716 114
mtahykvhgtvavitldnppvnglgfstrVAITDGLAKaqadasvkAIVITGAGKafsgg
adikefgspkaiqepnllsvilaienaskpvvaavhtvtmggglelalgchyri
>Protein5911 33
agvhfedqlssakkcghlggkVLVPTQEAINKl
>Protein3778 17
WLGGMLTNWKpfanlss
>Protein3771 31
mifaadtaqfgqpeikLGILPGAGGTQRlpr
>Protein11970 159
mtgglsisnlsikdstdsvngstypalgdgyyfggnltigqlkvtdrGGANLTINARidv
sstststftpaqetnarnqaslnygyptyaaltgasaggnpavyatylstgtgsptaadi
aayvkvgvdqaavylveneprfqgtpnglvirsnlgsag
>Protein11973 80
marNTQLLAQEESGLGRvidpaggswyvesltdtlctnawelfveierhggmvaaltsgw
wgaeiatarnatlaqvatra
>Protein11972 234
eliqlgtaerividkdtttivngagqktdiqsrikeikGQIETTTSDYDKEKlqerlakl
sggvavlyvgsasevemkekkdrvddalhatraavaegiipgggvalvrtiavldkveta
nhdekmgvdiirialeaplrqivenaglegsiivhnvkngkgdygfnartevyedlikag
vidptkvtrvalenaasiasmiltteaaitdepeeksagggmpggmpggmggmm
>Protein11975 60
mrNPMDICVSNYFKFKTDHENRYSNPRLMQHGFLRKYIMRwwnvrqyksivekgetfeqf
>Protein11974 160
mideactqviahiesikrpvdgtlindvatisagdealgeliaetietvgvdggvtvedy
pgigihneivdgfyfkrgfkDVRLINDYSGLRasytnvaiflvdnristvaeiapimetc
ignnikqlviigevsddalsvlilskakgvidvtvvdppv
>Protein11976 56
mtgiptkriaqsegtkLVGMGDELRRgvigqdeailkitraiqrnrvglkdpkkpi
>Protein9041 42
qlglakldvkYQPVTSQNRiplvtngtvdlecgsttnnaarq
>Protein7810 47
mghagaiisggkgtaaekFAALEAAGVKTVANPAELGKAIAEVTGWK
>Protein6548 54
HGNPADTLIEIAKekdairivvgrtgdsgfrEQIFGSVASRlvqrapipvtvvp
>Protein10592 40
mpagsgkqvrILAFADGDGARfaseagadfvgaddmikki
>Protein7360 36
yeqtywsqypdkYFAGDGARLDEDGYLWVLGRvddv
>Protein8069 31
daanairqygvgikCATITPDEARvkefnlq
>Protein8066 24
sqqpkkvqkTTAETGPKqlsrsks
>Protein12444 137
kiesskqegdestkkliahlenevkKYQEREERLMQQIDRMQTLIELKsvapataapqqd
atacdtdlpqhattqqdndnkknnelniaenvavpqqettayhtqtlqhatlqnvavpqh
kkrglfgrvlnavfdhd
>Protein12446 74
LANNAAKrtvitetdvalarrkadltqeqfanilgtskrtlesweqgtrrpskaaqslik
lfiidpkfvrenla
>Protein6810 57
gndlviwtdenrnverarfplprqtkSPYLCIADFFRsvesgepdyvsaqiatmgsk
>Protein1618 19
vwccrMASLPSPKraslqp
>Protein12442 197
mgerAYDIYSLLLKeriiflsgpindamagllvaqllylnsveshrpvhlyiqspggivy
sgfaiydtmrsmacpvytyavgftgsmatfllsagvkrfalphatihmhptgggaqgyte
dvriatreqerlqtqlfhlmgqhtghsweeletfflrdkylnaqealefglidevmgdss
qllkvesrthlvhftkk
>Protein12443 142
gkkaaepvevqsslsppevaqiaaqagqrgaikkirGGAQVSEVRqlpdgnhaldievpl
agwitvtiqplpqgsaasvhgsnfwmfadqlrykrdkasttymkmsyglgaaaysrlpvp
aspgkvkgtrnrvakaitngav
>Protein1615 43
mtrtiivrrDYLHYVSKynrfekrhkNIAAHCSPCFIVKegdv
>Protein6936 31
vdlavyfdqnslrNTSASTSTINLRvldtya
>Protein11620 37
ntfefgtrNAGSVNPSKirssltsevpskcssskfri
>Protein11624 14
mdrEEYLLQTQRim
>Protein11629 51
padftfvcpteledlankydefqkigcdiysvscdshfvhkAWHDASDTIK
>Protein1266 30
kpnaisllctvlnyidllsrkLEGLDPTKa
>Protein10626 31
qdlhllraasrHDEVATHRvcsgrrvgpkgr
>Protein10972 85
YMLNDASVKswasrsctarssasrgtspcstprtgpptvtccpsprhprwrrraprpacs
accpaswgasrrsrrsstssisatr
>Protein5008 70
ielaegidaiirETGTFGTSSGARlvhqvgqnwgqvrgggikrndqgvpildangfytlq
adtyfgsvlp
>Protein10974 53
ygspvertiqkisrafhisisqriekkENLYLPPTKagdvlffdseldhrasf
>Protein5000 38
mtdatleaakanpgtrFIGVDQGYDPAAVSGKnvtgli
>Protein12197 98
grlvefsashrfdrpldqvsaafldpdahvgryglsgardieiehvesgadvldlttvrt
vegevpaiaqklvkATNTITTTEWWERgaggcigqstm
>Protein13361 208
maielittdgifaldggewevtnniwlvgddrevlvfdaahdhraivdavngrkvrGIVL
THGHNDHINAAVPLRdavdapiwlhdadsmlwdvvwpddspdrqlaeggsfkvaghelgv
mhtpghspgcccfhdagsgavftgdtlfcggpgatgrSYSDEPTIVASIRdrLMALPDET
VVHTGHGESTTIGAERqgidakaaelgv
>Protein11625 53
fytrrDAIWNWLTLVILFNINCQYVYRcgircgksgkhtgsidiipefsplva
>Protein9444 20
kvllpkqwiskAVGAGYTVK
>Protein11627 33
lqakAHVEYGFSTGGNNIGTARerwvalandgw
>Protein4201 33
apiivgrHAFGDQYKatdfvvpgkgkltmkfeg
>Protein11085 39
ntilkskSPSSSFICSKfllstasttsyassmiysfses
>Protein11084 40
alkqaglvgqlakvvkviksgsiskavkLNGIGATAGAKa
>Protein11086 94
mdsegykplkptgtadaaaaialrdakrdiadaakIAATTAAQASAKAGQNADVADVTAN
TAIKaaapttgavadataasaaltapaatdaraa
>Protein11082 69
inalkvslkaaasaeaaraatvtelgkvsfdgvtgkVAFDEFGDTTTKvltvykvvgaew
kaeksdtfe
>Protein11089 33
lkTVCTGVEMFRklldqgqagdnvgillrgtkr
>Protein7511 69
isshdfcptinldkiwtlvssekrrqfaenkSVAPVIDVTKagffkvlgngvlpkqpiiv
rakffskka
>Protein7513 31
kvekTANADLPLKhgakalltvdvwehayyi
>Protein7512 73
mprrrevpkrdilpdpkFGNVDVSKfvnaimqsgkksvaerivygafdiittksgkdple
vfgsamanvrpmv
>Protein7517 66
gvdvhtaslsfrtittrGFVSSGNTRltqlidgmdnqapglnfavgsvigltdldvdnie
vlsgas
>Protein7516 66
mehqlpalpfakDALAPHMSAETFDYHYSKhhqayvtnlnnlikGTEYEALDLEAIVKka
paggvy
>Protein13959 79
kQVVECIRllpigyrtvlnlyavegyshreisnmldieestsrsqytrakamledilvrk
kilqkpkqqtdwlaavgqr
>Protein13957 56
mdhppvnaltvagwfeladlltaagrdpevgvvilsaagkGFNAGVDIKemqnteg
>Protein13956 216
grtvttsketgrstgdgkFTYTPVDGRlldvenlhvefhtgdgvakaingvsfhldqges
lailgesgsgksvtaqaimgildmppakIPEGEIRycghdlltmaddqrrwvrgaeiami
fqdalsslnpvfpvgwqiaemfrqhrgmnkSDAYAQAVRlmerVAIPAAKdrvkAYPHQF
SGGMRqrimiamaialdpailiadepttaldvtvqa
>Protein13953 45
gyaeeytvsrlfvdarVLSIFEGADEVLCVKviarqlvgrhnadk
>Protein6201 33
rGGPSTGLPTKteqsdllqalygrngeapvpvi
>Protein6419 17
mlkGGVIMDVVTPEQAR
>Protein13488 60
makalderaakIADGLAAADKakteltnankrvedelaksrtetaarladaerrgqaive
>Protein13486 82
mshvydvtygivrNDEDTVVLLDDSIVRGTTLKesiinilsklfpkkiiivssapqiryp
dcygidmsvmksfvafqamiel
>Protein313 48
IGAIHSIVFGGFSAQSLRpvsapftpsfsavsppsrcvtactmlaplp
>Protein11156 60
mvvgtgrGYSPAEERqrlslgeipvdaifspvkkasyrvertrigqqtdfdklnveiwtd
>Protein2044 130
mtdkyilavdqgttstraivfnhegrIVGSHQLEHEQIFPRagwvehnakeiwdntqtvi
agamanatvtadhiaavgitnqrettlvwdkkTAQPVYNAIVWQDTRrprssriwaetra
rtstrpawas
>Protein2589 34
peskksildrfeddtekvernfrrGVITDGERiq
>Protein3987 40
iaqadsavdgdgrLLDDLVAVRhkneftvmapekvthmdv
>Protein3980 166
mcpietpegpnigligslasygrINAFGFIETPYRkfgfietpyrkvtdgvatseivwlp
adeeelytvaqanarAVIPSQYLDDKTIYHLNPSGRFVIGGPQGDAGVTGRkiiidtygg
wgahgggafsgkdptkvdrsaayaarwvaksivaaklarrvlvqvs
>Protein10367 20
MNVSSAAISSRkdldsqafi
>Protein10366 39
ddailagyasqeankgklkVVGAPFSEERygvglkkgdv
>Protein10365 10
FVYTWFNIHK
>Protein10362 52
mgatlfavnkgylddiavtkVLAFEHGLHGYLKdkcaallskmeaaramdkn
>Protein10360 27
plsfliflyrQLWECEMLLVNLKkfhg
>Protein2365 34
mkENISFDSEIKsigigsdflivqtadfklygig
>Protein2363 134
mfrklldegrAGDNIGALLRgtkkedvergqvlckpgsitphtnfegqvyvlskseggrh
kpffnnyrpqfffrttdvtgtiqlpegtemvmpgdnvaitvelgkpiamdeglrfaireg
grtvgagrvtkitk
>Protein2362 20
AAATSAAGEACRadghpqrw
>Protein8279 48
lngwelgggsvrihrsdvqekVFSALNIGPEEQQAKFGFLLDALKyga
>Protein732 145
mqdlirkqpgiistrVGYTGGDVPNATYRnhgthaegieiifdpeltsyrkilefffqih
dpttknrqgndrglsyrsaiyylgveqkhvaeetiadvdasglwggkvvtevepagdfwq
aepehqdyleklpggytchfpradw
>Protein9053 33
mtkLMAMQAGPIDPSAQKlaeaisamteeieda
>Protein9050 22
MQFSPTNAPQDVRmpsrmrlty
>Protein9583 20
hlhgrEEEQYFVGSVLLLKq
>Protein13108 45
kdsrEHFEMRvhkrLIDILEPTQKTVDSLQRLDLPAGVEIEIKiq
>Protein13102 258
tlasgetvwtvavqepgggftdagittkAVTTDAGFALTGTKrhvffasaaqhlvvaara
addrvdlfvvdagaegmtltqqmsiasdtqyqvdlagtpavrlgdagtgwnnwnqtltea
millaaqavggadqalkITADYSKerkqfgkalaefqalshdmancrTAVDGAEVLTYEA
AWSHDTGRdiaklapmaklfaaktfrdvtaigqqifggigftleadiqlyfrrakslqln
wwddrhlerliaaqvlda
>Protein13103 65
mitvladtairahdldeakaleakKRAEEALANRnaemdyaaaeaelaqavaqlqaiqrl
rkhth
>Protein8182 41
kVGVDILANAVKttlgpkgrnvaldkkwgaptithdgvtva
>Protein11164 57
vgvgrVGNQQIGDLARfglfdtrygttlaqvsggffeqyynigtayslsgantgtlp
>Protein11165 56
flaryhyfdgiifhriikDFVIQGGDPEGTGRggpgyrfpdelpkpgeyqlgslvm
>Protein9639 24
mpyddakdyrFNPFDLTKvwphgd
>Protein3522 27
mnkVNDEGGVNGRklnfislddgynpa
>Protein13362 342
evdsilidearTPLIISGQVTDAAKlyyrfaavvralkrdedyevdeekrqvsplepgie
kvekALGVENLYDDPTANFVHQLTVALKakelyhrDKDYLVSQGQVKIVDEFTGRvlegr
rWSEGLHQAVEAKegvrikeenqtlatvtlqnyfrmyeklggmtgtavteaaefmgtygl
qvvpipthkplarADEGDLIFKGEAGKFSAVADDIEERIATGQPVLVGTVSVEKsevlsr
elekrGIAHEVLNAKqhthevlnakqhtreaevvaqagrGGVMGGDVLDDQAVKALADLP
SGPEIYSKlaagingtarGLAAGIHGTHRslayvlqaaidgg
>Protein804 37
qklgakesvtftyvgkGVSAGQAYDKvivncdqvkap
>Protein11044 33
rrvlfrsgsllkFDENAAVLLNNKleigrascr
>Protein12278 185
mqnagrnnnghitirhrggghkhhyrvvdflrnkdgipakverIEYDPNRsahlalvcya
dgerryviaprgleagasimsgaeapirAGNTLPIRnipvgstihciemqigkgaqiarS
AGTSATLLAATIGEVANEEHSLRvrKIHIECRATIGEVANEEHSLRrlgkagvkrwmgir
ptvrg
>Protein1005 49
lggglkAGASMAVQSRgrttavsgrDAYVFLSGGFGEVKigavdaqyqt
>Protein1007 18
TVQWHYLEVTLRmaeksk
>Protein7892 33
intgteavpskSGLLTTLGYKmgdekavycper
>Protein7091 81
vvslinserssrkiarLSQSAELNTKagnwaakmrgdcnishskltdgitshskltdgit
fkwkSDGSGVDIANVKmsmnp
>Protein7096 45
msrsefyregrvplhtvrANIDYGFFEAKttfgrigvkvwiykgd
>Protein7098 64
ggdlaaafnndkntlalrnfiaskdngvevgkagyfsphkTFDVALYPSKtlqtiakdvl
ysss
>Protein2119 33
rvergvvkvgeeiqiigitdtqkSTCTGVEMFR
>Protein2117 44
rlfsnfrstyyrrgvakCFFVTLDTKrghhnfiklgvglhhnvy
>Protein12562 182
iirlhdqqarkpfhrFQYLYMPFLFSVYTLNWFFYRDIKDIFGHKFGNKTIDKhapaqiv
llivsklfflfymlvvpvvfqhvdlqvtllafllfnlsagltvtlalvsthvgenqefva
menynlpysweihqlqttadfatgnkfitwffggfnhhvahhifpgishihyaavtpiik
qt
>Protein12266 149
mltasvnefiskelgkldervyqqyqdakyrptsdtydrafgvkypkyvslesnyylndl
lsyyakGCDYKTFQKEQGLLVSSAVNNSKtsgnllggiqfldrdfwdkyvipdkevrikk
lsryfthtdselapyviangelvetndif
>Protein14020 257
mklkQWTFPAGERGITIMEPNKVRSFRnftirvnfesnddlidtvllvnavrninpsthl
rlcipyfpysrqdrvsspgdafalqvvaqfvnscnfwevetwdahsevlsaffapgvlkn
ipqhtvlknlvnavagyntalvapdagatkkiyklgrelnlpvfeatkqrdtsngniigv
titdtsdyshlivvddicdggatfislsnaikDQRDERPLRldlvtthgiyskgkellye
yfnnvecvndmrkdknv
>Protein14022 154
TVTPEPSRPEPIEKisviiskGSLEGIYPGLIMANGARaegieanlfftffgldaihrqr
hehiklatvgnpglhlptmagglpgastvmthymnhkmeqldipsipefvemiadtgagl
yackasvdlfglekddfidqvqdiitvgefyesa
>Protein14023 45
yhtvddlihaedlplfpwetggkhrYVAITADEISGRrfhvlepe
>Protein14024 103
adtaqtgaktasgqaraqakrvketattqvtslrsaasaaaddgakTATVAAQDVTDRvq
gispdrgyetwtraelyeraqelniegrsgmkkhdliaalrag
>Protein14025 208
dkcyfvaddnkngdeiwitdgtsagtklvknlypgsetcdpkafgtnsnklffiandsih
gwelwstsgeeattqlifesipgtssstisipfydnetfvkiddkiyfvlnfnelfesdg
tptgtksilkfnsinkliahedkiyfsgnkKIFEDSIFIYDPKtnrtssiktalrnpnnl
tstpfgiifntgnqlhvynsqakaieev
>Protein14026 124
aavdyrevgwpddvlawapggvdaalaiqpgtgassrqvvrdggrVITVSGDQEAPDRgv
tvepfvhrqdaggemdalvdditagrirlvlehvhpfaealtaleatetrhargkrvatl
pvae
>Protein14028 76
mltevvdearlpdslevdlvlgegapatvirEACGGASMLVLGARgrggfmglllgsvta
hllnhlegpttvvpss
>Protein14029 140
mvklgvavapskiansflegkEAAQLIGFPLVIRPSYTLGGSGGSFVHKqdqfdealrrg
ldaspshevlvekavlgwkefelellrdkndnvviictvenvdpmgihtgdsitvapamt
lsdtafqnmrdnaimmmrsl
>Protein7719 41
EAHDATGFYQRggrptmprgftsasalrncltttrscprfr
>Protein502 33
estikNHTMVHEQLSKffsgfrrdahpmavmtg
>Protein9804 54
yqtrEVLDAMNADSGVPLTALKvdggmvyndtlmqfqsdvldvpvvrpkvaett
>Protein3570 36
lpkinsnwlnqrWHCLNLPVRlclyrrislsvllws
>Protein5932 26
miwphdqwpdgrPSHALDYKanvett
>Protein13735 122
miiqylpvippelrplvpldggrFASSDLNDLYRrviirnnrlkrlldikAPEVILRnek
rMLQEAVDSLFDNSRksnavkaeggralkslsdilkgkqgrfrqnllgkRVDYSGRsviv
vg
>Protein5934 26
mvykHAISTVVPGRavnfhanestea
>Protein5937 39
etpspteiifksinkHLLGQVAANVRafrppepykgkgv
>Protein13738 233
mvrqprNLGYGGNQKsgyrmaidddldvvvllhgdgqyapeklpdmvvpfesdsadavfg
srmmtpggalqggmprykyvgnkvlsrfenlmlgtelsefhsgyraystkalasidfesn
sddfdfdteiiiqlveagmrieeipiptyygdeicrvngmkyaadvathvvtwrlnkmgl
gqgrfadvgeeydlkpsadsshgvllrwldsmpssrvldlgcsggqfaavara
>Protein10475 22
mnlqkEEVFENTPTGTLETKtn
>Protein3792 29
mcvqkliihfynsqkISHFTAFFIDTRtk
>Protein11992 117
mqgvdwrapkagglgnqlrfrECFMRYGVFMQAHLPRvefrncdlreaefsdadlagaaf
aeselsgarfqnarlleadfrgaegydldvtsgllkgarfsmpeaarllngldivie
>Protein11991 88
mgksyndiaaiqqhlgykiiddnseslvkikvgekfyspielsafilrelklraehvlqq
qitkAVITVPAYFNDAQRqatrdagkla
>Protein3798 31
mneppgnrlrVALTGLTMAEFFRddkdengk
>Protein4476 33
vvrakdspnfianrVGIAGMLATMKetqnfglt
>Protein12143 70
mafgsaisfqghpeytpelshlltldrrdrIGEDETQRglasldrGVTQGLVADWIVEFV
Rrsmaersrr
>Protein11733 124
mvdahdaladvnatievfesqldhyegkdlidengdltknpiirdiealhafttnlktld
atqrlklngegiivfnfgkyvdqpvveifkKERGYFAWMMSKDFSQQVKNIITKIHNEEI
LGKk
>Protein1686 57
tsdfwnvalrSAWTTNFTTEARigrknqmlsaggspngqspiysddtglfynngifn
>Protein6650 120
taehtfvkvqnsgttsrWVANSNDSTRkrelflqitrrrvsvrnpklfgkqaywrftdtq
ynalgddvtttsygafvlpedstitnaeakanallmlnlcggaeqvdtggiyanlalges
>Protein12145 103
mpafragdtvkvhvkvvegtrsrIQVFQGVVIRrhgggigetftvrkisfgvgvertfpl
htpnidkievvtrgdvrraklyylrelrgkkarirerrdtpsn
>Protein9300 48
mkklllaaaisalcvsafaqgkdlkVAIDATYEPFTFKtadgkptgfd
>Protein5241 33
rrlrrrswcpqgtgpwrrsrPLAGCGPSRssew
>Protein5245 23
mrdhatyavvkNTLTEIAAKeag
>Protein5249 63
dklddigyddiggirnqlkqirelvelplrhpqlfkaigvkppkGILLYGPPGTGKtlva
rav
>Protein11325 33
khqpsvqielggrsfniqrQFIDDLEKynsvah
>Protein8042 16
SSADSPQQDHQTVRgp
>Protein8514 127
TTQNLSAEAAAASTEWWVVDATGQTLGEWWVVDATGQTLGRlathiatvlrgkhkasfsp
hvdggdfvvvtncerviHSLYPGGLKryyrHSLYPGGLKsrsmreqlqkfpdrVIYEAVK
gmmpkgr
>Protein8518 33
ITYYWIIYWTIFHIWRasgncniiecpviassa
>Protein8049 68
nprwkgikrgysaadvvrlrgsfqvehtlarrgaekLWDLVNNTPYVNCLGALTGGQAVQ
QAKagika
>Protein12463 157
lgapnlnsykrYQPESWAPTATVWALDNRtaglrlvghgaglriesripgadanpylafa
gviaaglagieagldcgepfngnayaanaddsddgptlthvpwnlpdatiafrdsdvang
afgedvmyhlvhgaeaewkafhqsvtdweyrrgyerl
>Protein12461 289
mnehiftfagsdglpihtyrWSGDGTPRaivqvahgmgehaaryrrfaealvdagcvvya
ndhrghgrtaggaerHGDLGEAGWAGLVADLGTLGRrareehpdiplvlfghsmgsfavq
qfliehsgdvdaavlsgtsaldvigagidpdaevdlsafnapfepapteyewlsrdraev
dayvadedcgfglnataarGMLEGTATTADPEAIARirsdlpihlmsgdadplagggeli
elvatryrEAGVTDVTVARypearHEILNETNRgevtadliawldtvlv
>Protein6913 33
sqfdavvrIDTPGEADYYRNGGILQYVLRslvs
>Protein6910 32
tavtllfcgitsainaqskINVVTTAVPFLRi
>Protein12465 220
msnivpgfyaggecacasvhganrLGTNSLLDLLVFGKSAGDSAVEDLKagrahrelpkd
vadktlarisaldnrkgganvhetrlamqrTMQDHAGVFRfgdmlkqgvekilevekaar
qleikdksmawntarTEALEMENLIEVAKATMISAEARkesrgahvrddapdsvefpngr
ndkewlkhtlfspvdnsisykpvnmqpltveavalktrsy
>Protein12468 80
mffkeikhslatgenvyirGFGSFIVKkrakkigrhikknvaieipehfipsfkpakifv
dhvklgkepdetayteeidd
>Protein12469 249
mhakMRRKPCVYDAHEYYTELPEIVSRPLIKKMWVRleqlllpkirynytvgaaiaksls
dkyhqpfevirnvpilspdmpkvtrenfilyqgalnmgrgleplmeamanidanlyiage
gdlsvelrafaaalphrekirflgyvrpdelksytqkaklginlvehlglsyyyslsnkf
fdyihaglpqitmnfpeyknlndkyqvailidkpepqliaeavnkllndenlyqqlsnna
llaknelnw
>Protein10642 36
afaaelgrypkATEIVWCQEEPRNQGAWYWIASRqh
>Protein10648 27
gkrFQTLTVVLDSRlfrtrpyapttas
>Protein5063 33
shnalrVIVLDNPGSTADLIVGNSNTRyassvn
>Protein5799 33
pkVPYQESITKnasamyrhkkqtggagqfgevh
>Protein91 24
WWLPDAPWPTKpllgcwprrprws
>Protein96 30
mlgkDQPVFLQLLDLPQAQKacqgvmmeld
>Protein98 91
rvggggleranrqaagpdpagivrdapicrrhalagdrqrPGQPPGQRrcrghhrlrwsc
hrgsgrsraahgaavpprrgrtvsrhhhpqe
>Protein1497 27
menrLYVGNLSYQTSEEDLRalfaqag
>Protein1494 33
ardivreeasrCGSPYVDQRwlggmltnfktik
>Protein6554 32
kSVMQGAGSALMGIGSARgedravqaaelais
>Protein12306 74
miknletrytsyksikedslqvvisgnvanarfvgdyevslnggntvvyhlkvlevwvkk
gkrWLLFARQAVRg
>Protein12300 57
mgasapianavlpilsftgagsqyrRLPHQFQFQELTMNKDQAKgrveeakgkvkev
>Protein13628 184
mdvsakQIVSVATALIPFLEHDDANRALMGANMQRQAVPLVRAEAPFIGTGIEARaarda
anmvmaeengivtqvdgrTITVEYAKkgrttyrlhkferSNQDTSINQRPRvaagqkvve
gdilaegpstdngelalgknllvafmlwegynyddaiilserLVKDDVLTSIHIHEYEVD
ARdt
>Protein10913 35
miigihsrENDLVVNPIKgkqltnvrasgtdeavr
>Protein1876 14
FLSFYFTPKirpas
>Protein13934 251
mkkILITQPRPESDKSPYFELSRkysveldfypfirlegipardfrkqkieiqnytgvif
tsrnaidhffrtceemkvnvsqdtkyfciteavalylqkfilyrkrkvfygadgtnksmf
dvinkhksnekflyvcsenqqdneivnwlkanncdfvlafmyrsvssdvkeiltkneydv
icfftpsgvkslfdnmpkfkqngtvigafgnntskaieeaglkleikapqpqmpsmiaal
eqflaaklkkk
>Protein6265 71
DAAAAHLDGGAPRVIVSAPAKGADATFVVGVNDDTFDPAKstrwcptpvapptalcpwsr
csmtpsawsta
>Protein11207 145
shtvingnpvkdlvndsewkekNFMPTVQDRgaaiitargkssaasagnaamnhiteway
gtngewtsmgvvsdgsygteqgvyfsfpvvcsnggyqivqnvpigyqivqnvpidpfsar
mlqkFTPSGAAVANFTVASTPRtfd
>Protein11204 109
mverrrSAVYDVLEDVIRehpvmlnraptlhrlgiqafepvlvegkaiqihplvctafna
dfdgdqmavadfdgdqmavhlplsaeaqaearTAIVEGLAQRivngevp
>Protein763 53
mkekkarvedalhatrAAVEEGVVAGGGVALIRaraavgkikgdnhdqdagik
>Protein7793 74
ecgvdryaglnrYQTATAIAKYVDHIAFHKGYDNLNVFIADGNNFPDALAAGAAAAERng
vviltngaagldnt
>Protein336 17
SGEIVIHDEHGRrarts
>Protein997 27
srdsklslrskrVMTDPIADMLTRirn
>Protein331 36
gaeaikellsridpvvearalrTEIAGATSEAKrkk
>Protein4044 114
gkdveflkynpnednkaldltgkldirpsnnidvsisgtyantsnrfvpndddaigsgnw
rLLNWVNNPENLEQTYRgnirvrhrlgkltnldattegevkkfspiqnasyvlq
>Protein338 83
mnkgdlvskIAADADITKvaaakALESFVDAVTSTLKskdgkVSLIGFGTFSVNAKaart
grnpatgkeiqiaaknsvkfkag
>Protein13485 137
mskfnvnrvkagdlelkdkvvainrvvkttkggrafsfsalvvvgnengvvghglgkAKE
VQEAITKgiedakknlikvpvmkgtiphdqwakegaakvlikpaahgtgviaggsmravl
eaagvtdvlakslgsan
>Protein12448 169
fapkEALEGNFLDGLTRenyriahdisaysfpalakaalpylreksslltlsylgalrav
pnyntmglakasleasvrylseaigpkgmrangisagpikTLAASGIKdfgkllgtvaga
spirrnvtieevgnaaafllsdlasgisseimyvdggysqgvgvtgeqi
>Protein11842 218
msqsknvvptavqfvdiaglvkGASQGEGLGNRflahirevdavvfvlrafedtdvpgss
dpaeqleilelelitadlealekhidkrrkaarsnpaqapevaameaaidvlgggtpvwr
agldedtmallkaeqlltskpvialvnlgedqldepdtylagvrallgdtapviglsiql
eaeaamldpedrtemlealglgegalptflhtayqllg
>Protein7134 33
esvevlkDAAAAAIYGSRaaagvllvttrkgkq
>Protein10001 28
QSPQCHLTARryvlgrwrrrlkahhqng
>Protein2563 77
ysdtplnpdpklsqsvvvfdiknldkGFVTLPIAEWAGLADDGGAKrvvqpefnkagdev
wfsvwsakdkqsaivvv
>Protein2564 97
mggigtsicqrLAQDGYTVVAGCGPNSPRkdrwlseqkALGFDFIASEGNVSDWDSTKaa
fdkvkAEVGEIDVLVNNAGITKdgqfrrmsiddwkav
>Protein3962 28
mkkEGADIPTMLLKiaevsiqlfcftaa
>Protein10340 33
tarffrdsrLWSIGGGADEVMLRtlakmddfga
>Protein10342 182
PTINQLVRqgrevetikskspamqnspqrrgvctrvytttpkkpnsalrkvakvrltngf
evisyiggeghnlqehsvvlvrggrvkdlpgvryhivrcqvcvttscvYGAPPHGGLAFG
LDRIVTMMTGAESIRDVIAFPKtqraqclltdapsgvdekqlrelhihlrqkvetqvevs
ps
>Protein11695 44
mykvyfkrHGMQVQANMLDPKiliearDNPELHPNLLIRvsgys
>Protein2306 25
mnglkkacievdrkVLADLAVFDKk
>Protein2304 36
rEEIILQDSMAKkkvdyqimvdnfvknkrldgymvf
>Protein2303 33
algdlkkIAGQQPVVTRakksiatfkvrdgypi
>Protein2302 35
eidriasqaefnkMNLLQGDFARgsrvasmwyhmg
>Protein2300 71
VAAPLPHDRgsrpgrrtatprpaggvrqepiggrgdpdaqrsavgsvrpdprrrghhrlr
rlqrqsdasps
>Protein196 50
mgvarALVEADEAFKttlrkfgfltrdaraverkkpgltkarrakqytkr
>Protein11801 118
mltkstpegarDYLVPSRvhdghffalpqspqlfkQLLMVAGYDRyyqivkCFRDEDLRa
drqpeftqvdietsfmseaeitalmeklirtvfkeaidvdlpefprmtygeamhrfgs
>Protein11303 37
mtgqrirvklrafdhkLVDQSTYEIVATAKrtgatvs
>Protein13694 83
maalrgdkfdrsvferatrKIMMGSGVRPEGVFLERdiprslkewrrdqqwsiefvnrhq
sacdsswreywramtsnavvngg
>Protein13693 247
mqiietgaqkviltrddvtvdygiilntlqkdvsnseleavqhiyrqlrgaeppdddtar
giidklffsdkRYDLGEVGRykinqklnhhhisidtkvltkddiiaiirylvelsnnkAE
IDDIDHLSNRRvrTVGEQLYAQFGVGLARmartirermnvrdnevftpielinartlssv
insffgtsqlsqfldqvnplaeithkrrisalgpgglsreragfevrdvhyshygrlcti
etpegpn
>Protein13691 120
meqvepidaertkVMAAQALASEQReaamgrLAAASEVLDAELEGISQRraeatagldga
llvtyeqlrtqfggvaiaqltggrcsgchlslpavdrdrikrAPADAQVTCPECGRllar
>Protein11838 119
rrwqnrqtneweeatsffdivawaqlgenvsescpkgtrvivtgrldqrswdgpegdrrS
KVEIVADEIAPSLRWASAQVTKnekrsagdagpgggggsaaapppsappagynydeepf
>Protein11839 227
wvaaanlnpdategavdilgkLYTAYVDGDADLVEINPLILKPTGEVHALDAKVTLDNNA
GFRHEWAAYEATQERDEReeaaheagleyvglegsvgiiangaglamstldvvnqaggsp
anfldvgggadadkFVAALTILDNDPRvkSILINIFGGITRGEEVANGIIEALGRIDLAH
PMVVRLDGTNADEGReilkphlgdtlqmestmlsaaakAVELAAARa
>Protein8217 34
iqkYGVSILYTAPTAVRtfmkwgseipegfdlss
>Protein8215 59
geperQIAVHSGFVEVTPTDGGATKVAVLSDMAELAEDVDLARargakeraeealrada
>Protein8214 19
lefrHQLHQHYQQQSKllh
>Protein11831 154
miernlvfhedwahighedvelgyrwaasgfrliynsrargdhfhphdlhsacrLQESVG
RglrdlevlipepdlleryglysrtsslrsrlrtgarsalfnhwtvpplqrrLAGSPSPG
Rwaewaywkimlhhtavgyrsegraravgtvsvr
>Protein8210 32
ggiryhksvnlsilkFLAFEQTFKnslttlpm
>Protein9034 95
mflidtdagriiedseikaqlaaahpyqrwlddglidlealpakphftepaldtlrAQQV
FGYTLEEIRilltpmardgkealgsmgtdtpiavl
>Protein11797 200
mgfvaeylnetqaiverldveaieavatalaavrlgggrlfilgvggsaghashavndfr
klcgfeayaptdnvseltarINDEGWSGVFAGWLAGSRLGPDDGLLIFSVGGGDReagvs
anlveaidaavevgasvcgivgrdggetarRADACVVIPTVEPSRitphteglaavvwhl
lvshpalqtqptkwesirgs
>Protein6537 42
mvvlvdhalarafdkGAIGHVMIDGPEDPEVYSKieppkdgg
>Protein1793 33
mefkvvkinetiknavvshkALIESDIEAQRav
>Protein5470 25
msnadkgsvkWTCTSGIKqkylpks
>Protein5477 31
graivrepkVFLFDEPLSNLDAKlrvqmrae
>Protein12254 60
mnqrlsekrakacadyliskgisssrMVTVGYGETRPIGDNATPAGRqenrrtefvpiwr
>Protein12250 201
mygpkgvgalyvsrkdprvkVTAQMDGGGHERgmrsgtlnvpgivgfgkaaaiakaemad
eairlsalrdklesgfmakleevylngakshrmphvtnlsfkhvegeglmmtfnqnials
sgsactsaslepsyvlvalglgddlahsslrfslgrftteedidyaleavsegvnhmrnl
spiwemykegvdlnsivweth
>Protein12252 48
vkdsdleqvievickvagtgkigdgkIFVTELLQVVRirtgetdesai
>Protein1571 41
NGWVCINRkgrqiiqneankyktqhmlkyteseyfgiilar
>Protein7303 24
mdklntrGGSIALGHPFGMTGARi
>Protein8840 72
mgitaenlaakhgftrEEQDALAVESQRrATVAIAEGRfksqivpivkqtrkgdvvfdtd
eyvksnttmesl
>Protein8846 17
anktrikIADGWLGKcl
>Protein2170 60
lpvskisflnwatkasfsltarNPVLIYAKtndfdpseisnlsgergnmpgtrgwgfnlk
>Protein290 56
yaealqaslgiatkqfseqatlqasggpcappeldytrTLIGGGDAGKfaashpgv
>Protein14007 100
msgpgdrfegishgdapvsgaplldgvpawvdctidaihpagdhdlvvgrVEAFDVAGDN
LEPLIFHRrlfggfvqvqggsngevggavsgaatderaas
>Protein14004 148
mtigiyalvfkgldevyigksvniekrYNEHLRCLHSGLSNHKlleafrrcgnpsiviie
ecstpelelleeayisefdavenglniltnsssprlsgvdspnskypketycsifkelvl
gtpinqisiklnvsenvvarirggttht
>Protein293 145
lkgktdafplssfdgakvdgkVYGVPGIIKastacpassrpwrstttrVAEQWQPARgvt
rasrsfavgcsnrstttdrppgtlpprrsasstaangptsppnaprsptstaskpltpst
pkcsiasmktgppwsafsapgvscg
>Protein14003 157
mrlgsieafveqtrsriraadcslvlideqfaafverAEGDPPFVVLQDLVARsselapa
dwkrpdddpdalavlqftsgstaepkgvmlphrticanldactqaggliddevfvswlpl
yhdmglvglltipmttgrnlvqaapqdflsrparwmq
>Protein2792 33
QVMFSLCKfsdvvfghthlnkvpsvhlwllirp
>Protein3553 43
TQPMSLNLIRihqsvnikikpsfylgvgynldgfakivdeklr
>Protein3220 32
atefddktkelgdkIVGLTLLEAKrvvdylkq
>Protein3227 82
msawlternlpyrssqekAYSTDANIWGATHEAKtlehldesmeivepimgvkfwdpsva
iesedvtitfvqgrpvavngrt
>Protein3557 35
dlkviledfgtfqptfilavprvfekIYNSAEAKa
>Protein3559 42
svintqlkdvtkNANGAYEQFAVDSKNNTSTISTVTPAPKtp
>Protein7435 46
agkdigelpgykvpylrrNIGAVFQDFKllpnktvsenvafaleai
>Protein1898 48
msqaddvplevvrTDDDVVIATLRngkvnalsnrvldavadaaaewaq
>Protein12896 33
mfylkCLSTLIATSLQDAPQAKAFRvqewqmeq
>Protein12892 41
mlhntfevvklylwgiypyvigivrWRSYFYTAKaeaiivg
>Protein1724 41
kqkVGQFAAEVRslrkpepykgkgiryqgeqiklkagksat
>Protein1725 135
ehrvstpkhhellslkgpsvavidlagyiaglkDQAVEHGFHVHDERhfvetysmrqawe
vdlhpeaacggpldlhlaveldprVLLAFEDHIMELReaeepedrfkipliftwslpplp
sgpdllvlatdlagv
>Protein11065 494
mevrELLTFYGFDGDNTPIIVGSATKALEGDADGVQKikdlmdavdahiplperavdkpf
lmpvedvftitgrgtvatgriergvintsepveiiglrdkdekpltsvvtgvemfrkild
rgeagdnaglllrgidkeaikrgmvickpgsvtphtefkcevyvlkkeeggrhtpffnky
rpqfyfrttdvtgeyfrttdvtgeitlpegvemvmpgdnititvkliypiameknlrfai
reggrAAVPSGASTGAFEAVERrdggeayggkGVLGAVGAVNDEITDAVLGLDALDQRdl
dqtmcdldgtdnlerLGANAVLGVSLAAAKAAAASLDLPLYRyvggvsacvlpmpmlnvi
nggehadnnvdlqefmlvpvgaasfsealrWGTECYHSLKsvvakrglstaigdeggfap
nlgsneealallteaieaagrTPGDEVALALDTASTEFYADGKyqlagegrSLDAGEFVA
YLSDLCDRypivsi
>Protein4020 33
rVGGAAQIKamksvagrlkldlaqyralgafam
>Protein4791 33
addkltvrsvfvigpdkkikLTLTYPASTGRdf
>Protein4024 74
PNVTYFDYAAQEAYAGKHYAAMPHRlggqsklrpllgvqgglrrhhrsrlrlrhprrlgr
rppvvphhchrstg
>Protein4027 14
FCLVVSSQYRstla
>Protein7742 56
llvadgdevkVGTPVVTGASVKatvlqetkgrkeivfmyrpkkrirqktghrqkyt
>Protein8538 29
mtgtrLGTTNLDGAGAVIAATSTKalgdv
>Protein8532 336
lplhlevifheeyaraggpgrAGLIGEGLLGPTLIHFGSPEQQQRflpgivdgteywcqg
ysepnagsdlanvstkarlegdqwvidgqkvwtslaqwsdwcfvvarteadstrhhglsy
llvpmdadgvetrpwmpmgwrpgqsarspappsstrcfsmgpaptptwwsanrekagkwp
wapsrssgNGQLGDGTTTNRnlpvavsglsgvrsvtagsyhtcatktdgtvacwglnnng
qigdgtktqrttpvnvgaglsgvtsvaagaehtcaqkddgtvacwglntrGQLGDGTNTN
Rstpvtvsnlsgvtavdsgwlhtcaaksdgtvdcwg
>Protein3508 37
pkspinkrEYGPGQHGQRrknkLSDFGTQLRakqklk
>Protein12409 515
mrrastllyfldadgaaadlvdlsragvarakTVELPPEAETIRaevrSFVDSISGLSED
ERkarmvetgyampnwpkpfgraagaveqlvieqefgtakvsrpsygitgwniltliqyg
tedqvarwvkpaldqevvwcqlfsepdagsdaagvttkgtrVDGGWLVNGQKvwtsgahy
sgmgfatvrtnpdaakhdgitmmvidmhaegvevrplkmvnggkeplkmvnggkefnevf
fsdvfvpdddvvgpvdggwtvaratlgnesvsigsgdggmamppelllsafdehpdrlag
gaarvgryiaehhsmglmnlraanrVASGEELPFTQDDVTVSGHAIECRINAEDPAEGAF
LPSPGTLTKLDVASGIGVRwdggyetgdevsqyydnltgkLCVWGRnrdraiarmirALE
ETTIEGVATTIPADLAILRHPDFAALEHSTKwveevldltgvtggapapgaetddaepkv
ersvdvevngkrfavkMFIPESELAASGGGGAAPR
>Protein8026 18
mqagkQVIVIPELKyqhl
>Protein12401 189
mpghrharaerrpgrggrrarfgdharsagvlggchrrsdgrsiavsidagiqvgvvypq
ielngdpeavrSLADAVEAQGYRhlvaydhvlgadhanrepeltgpydeddpfhdpfvlf
aylagrsetlefasgililpqrqtalvakqaadlavlsgdrfrmgvgvgwnpveydalge
dfstrgrra
>Protein12403 312
mdfktskkfvyaygenltqggyyissvadkIFLNPMGDVTFRGMSIGMMYFKNLLEKlni
kmnifyvgkfksateplradhmstenrlqlktflngmfdqtiadialsrkidvaqiknia
sqlliqdpedalkykfidqiayedevfseikaklklkekdklhfvslseyydattlskdy
nasdkiaviyaegeindgnghdgeiggqayvqylrkarfddkikavvlrvnspggsafas
eqmwreielikkagkkvvvsmgdyaasggyyiscnadsifanpntitgsigvfgiipnls
gffkdklyitmd
>Protein8028 48
retirktiedaegkfvrqsggkGQYGHVVLKiepneagkgvefvdaik
>Protein8029 26
vypsiqkgdtdkalkvvkDNETEIGR
>Protein12406 216
dkVAVVTEVKerMSNAEAVILTEYRgltvkelqslrASLTEAGAVYKvykntlvrraade
ldwdlaellvgptamafvatdvgsaakaltdfakTQPLLVLKGGVMGGDVLDAGAVKELA
DLPTGPEIYSKLAGGIAGTARGLAAGIHGTHRslayvlqaaidggafadadasaasepva
deapadeapadeapaestpeeasasdtseapaddat
>Protein12407 77
mtghgfrsvastilneqgyrhdvierqlahaeksqaraaynrAEYLPERKKMMRDWAEFL
DKlkagatviplkgnaa
>Protein10665 36
hssqpidpnfkgygrAITGPSGTYRfvgikpgaypn
>Protein10663 45
kGVSSQTQGETVRvtgkkrddlqaviallkgadlgiplqfqnfrd
>Protein4244 44
eggsntalfklgytrndekGMLPNSNLAKniinvgatieptdkf
>Protein4246 26
rFWVLIQNMEPFYIFFLRmfmigmtr
>Protein4248 57
SEPFSSTHGPAFGVGLNIRvGLGYVTSLRLHGMYANAYGQDFIQSSYAYNKkhstvp
>Protein11063 10
QFYMYQMKsl
>Protein9246 380
ykldswtkEQSIELSKFADYAGDFGGKvdkitfkiyadpdaayndviasnlditdeipas
aliddkyksdlpdrnaqketgviqtvrrHAAVHWRernkangapvggriinttsAGIAGM
TQTLSLELAKMAGIAGMTQTLSLELAKMGVTVNCVGPAAATRitatmpgapavieandvd
egewnpmdpsvssplvvwlasdeplvvwlasdeaahvngqvirIPSGAVDAEAAKdfape
ridqklewiraaagdrfddielnvlvflatitddargmaqgiaamfggepsiergvgaav
naaangahddkaptsdaasnssggfttdtvlgapaillgtldemadtlrerrerwgisyi
tlqgpealnlapliatltgt
>Protein11457 44
rakSDLGNADEIYKtkigfhigvtaevplsanlyfepallfstk
>Protein9779 29
lgnvggtlkkggrVSLVGFGSWSVSKraa
>Protein9778 33
mpyvnqrWLGGMLTNFETISKriakmkeyqrmr
>Protein6792 49
gilaavaipaftryvkrskTSEATGNISKiyqgevsyfnqsseqsvasf
>Protein6793 31
mglnvnkenavkVAAQLAENLKaagieavvy
>Protein5049 17
misvrDLVVFLTNLPRk
>Protein10933 35
egliiliqrrhlkrncffgkYFQSIIVHDRlcifd
>Protein10930 37
calpiypndiesiqilkDASATAIYGARgangvrsee
>Protein5041 44
ytffaegcrghlgkqleaqfnlrDGVDPQTYGIGLKelweitpe
>Protein5040 30
mnektqdrevlekELGEPGPERiwyvgdaf
>Protein13315 233
leqnnitleeviadaayssgkalkylaqanikgwipnfgqykserygfvynedknqyecq
rgnhailsykgiktdskgyqkhqyrssesdcskctlrakccgvvtkYKKIEDSIDKPYYD
SMHERLTNNKQYAKrmvrlrsstvepvlgtlinfrnmkrvntrgirqankhvlmaaityn
lhkyirfitqkrkiavhaielstksvnnslkmlikalyiltsttnteiakvsq
>Protein5042 33
ILDEGQAGDNVGLLLRgidkeeikrgmvithpg
>Protein13911 50
tlkqakLVGQLAKvvkvintgaiakavkLTGIGATAGAKaaieaaggsva
>Protein13915 53
mhsyaqkvieqrdaywgkkaygidtakgglpdtftqnkTVVQDTRkdsnygkw
>Protein6248 29
msvliidvgtssirvarANPDGSLSGERr
>Protein6249 49
mnharVNVGLEGVGIAERayqhalwyarervqgkiigdtsgekktilhh
>Protein6246 76
lirgkkvntalgilkftkkeaskwleklllsainnyeqkHGEGAADSAQLYVKtafvdgg
tvikrfqpaphgrahr
>Protein1213 78
ddlkkkeaelaakTAVDEANATAQQAVFHSQKvlwlesivtnlnipvtdlavqldgdtvt
vsgsvatqaekekivlal
>Protein6534 10
MNLIGTDLPR
>Protein1215 22
mpgdntsltvkLIQPIAMEKgl
>Protein11220 33
lanrhkFSAAAWLKiwnrhkrffnlvpgrnypr
>Protein11222 12
mpkAAIFSHGRw
>Protein11145 40
cfvpeenilgkvgggtkVLMSGLDYERiilsagpvgvmqa
>Protein13894 126
LDILADSIDTGNADRDGHLRgndffdmenhprITFASTSIEAAGHDTYRVTGDLSLRgvt
kpvvvefefagtaidpfgnhrMGLEGSVVVNRkdwglnfnaaldtggvlvgekvtlnfdv
saiktd
>Protein13895 116
madlyrsrlldikrkitelqnkiqkqendlqklntrESQLIYEYTKsssnefvlsisser
dqqinmtisyytieanwsssydlkvkdinspieliskalitqntgekwnqvnctlm
>Protein474 36
mnavvvrtkfgirrpdgsvirFDDNAAVILNNNKap
>Protein7110 23
NQIQLIPTGTAQKtstsilklfh
>Protein7113 92
myaiveiagqqfkIAQGQEIFVHRLDANEGDNVSFDKvllteadglvtvgsptvsgmtvs
atvlghqkgdkviifkkkrrkgyrvknghrqq
>Protein10061 100
kVGGDADPLAATIGNTGGTHPMLRlidalerheagativvlhladgadaiafrtvgsasa
dqrTVAQQVASGDDGLAYARfmswrgvltqqppnrpppir
>Protein10064 15
EPTIPNTNKfqrqgn
>Protein2545 14
LGDEQSLQNKtasw
>Protein2544 33
VQSEAVEVKmlvkkaqesfpssrieqvqvitsw
>Protein12799 189
mhptlniaikaarragqiinrasndldllkvttkqpndyvtevdkaaeaaiietlvdayp
gygilaeesgatassngsgdseyqwiidpldgttnfihglpqyavsialakggvieqavv
fdpnrnelftaskgagaflnerrirvskrtkLQDSLIGTGFPYRmfdhidtyiaifkelt
qktagqrrp
>Protein12791 335
KSLDYTEFQRKegimyqnsnvdffgrkeylweqfveeailekesksngigvsesemtelq
ggvnlspvlvrnfrdpntgqvnreqlaqfksnmesgqlpqqakdfwmiqekeikkdrmyt
klnsiitkslfqpnfmiernlvegnskmklaysiipyktiegeveitdqdlqaylkanpt
kftnpeesrdfsyvvinvdptsedstnlrnimterknnfanaksdslfivgqlgkwdekl
ykktdlfpgnaellfstpkgslvgpyvengemrvakvldrkmipdsvrsrhilyqvktqq
eaiagrrlldslknvlekgqanfadlakqfsqdag
>Protein12794 182
annlgtgdltlqkgtlqlkegfrstktltkVSTDSVTIEGSGAFGKtevnagtlavngil
tspltintgsvlhgsgkvvgdttvagtlsagnspgiltidgnltqasgstllveidgaat
gqydqvvvtktfkaggdlvaklnaftptvgqsfevvkansvngvfasykKPEAGVAAGTR
le
>Protein10326 71
ggvaaqgdrgfrrpaahphigrcgdggrsadhadthtrLVAGDTLFLEGCGRgggrhtvf
gglwpnrparr
>Protein2329 9
PLSEDEQRf
>Protein3331 49
advgdevtihltnlerAQDETHGFTVSTFNTHASVEPGKtvtvkfkadk
>Protein2899 31
qqlkYVVHNVAHQYGKtatfmpkpivgdngs
>Protein2898 34
pynivrATIDGLSKVNTPSEIAAKrglsveqilg
>Protein9975 33
tgssaelienpiisnfkEGLTILEYFISTHGAR
>Protein12017 252
mladwagdddggldksetkAATAALSERlvelqhllfaqgkhrllvviqatdtggkdsti
rrvfgplnpagvrvtgfkkpsdqelahdylwrvhahtpaagqiavfnrSHYEDVLVVRvh
nlvpeaqwklryqhlreferllsdegttivklflhitpdeqrrrlqdrVDDPTKWWKFNR
adltererwddyqaaysdmlartsepvpwhvipanhkwfrdhlistilvdtlegldlayp
epdedltgltis
>Protein10494 12
QHYAEQWYRphf
>Protein13676 71
makVEQLAPRalrTEILVSHEKskskpserveitchvrgpvvraeathedkyaafemamd
klverlrrand
>Protein13670 102
maldskipagdlqqkwedyknhvklvnpsnkrkleiivvgtglagssaaatlaelgykvk
afcyqdsprrahsiaaqgginaaknykNDGDSVYRLFYDTIK
>Protein13671 124
mtrITGQKCVATVSKKDISNFKlrsaqpigvkvtlrgenmyefldrlfavalprvrdfkg
vndksfdgrgnytlgitehiifpeididkvtrisgmditfvtsantdaeayellkglgmp
frkp
>Protein13672 229
TDPQAPDRnlamelvrVTEAAALAGARwlgrgdkNAADGAAVDAMRimlatvqmkgvvvi
gegekdeapmlfngeevgsgdgagadiavdpidgttltalgrPNALSVIAVSDRgtmfdp
gpcvymekIAVGPEAADVIDITQSATENINRvaevkGSKPGDITVVVLDRPRHDDLVAEI
Rstgarihsisdgdvagaiatawptssvdilfgiggtpegvisaaamkc
>Protein714 60
evapdgrihatfnqtvartgrLSSDQPNLHNIPVRseegklfrkafipapgcqllvadyn
>Protein8230 23
lclvhlrkGPFVDTHLFAKlkll
>Protein11818 175
lfdtatnyqhkaelrESKDEMLFGELIRGLSELGWNPYRLVADADRqavgfkVPGDDVIS
DYSLIVDRKsgsgvvsqklgsrTVLGFIAEIHNKIVDPDDLALMWRtdmanmfkLPVAGE
VRinhqlnrvvarthhlvdidqyvsgaqvslgalvewaqaqflelrAQLEPLKkr
>Protein8235 106
msggdpvvianaegsrttpsvvgitdknerlvgqiakrQAITNPENTIFSVKrlmgrkfr
skevqeamkrlpykvveadngdahvelrgkrysppevsamilqkmr
>Protein3050 148
atagapaahslgatkaygsgdtevlalndvtvafpsgrFTAIMGPSGSGKstlmhcmagl
dtltagqvfigdtdlstlsdkqrtllrrehvgfvfqafnliptltasenitlpldlggtk
pdqgwldtvvntvglsdrlshrpselsg
>Protein5560 31
vrerYGNLFEMYERitgedpykvpmrmypat
>Protein3057 67
VAMSPDALTGLEANLRfngqenmitrifgrltawqnwifqrpnavgekgalkvygkgdka
vfdwnrv
>Protein9547 37
mrvhkrLIDILEPTQKtvdslqrldlpagvdieikih
>Protein9018 32
qyapkTVNNFVFLARegfydgvlfhrviadfm
>Protein8491 26
vvgrVDNVYGDRnlvcaclplesyse
>Protein1773 46
mrpvyeatagadgrvsievdprLAHQEAATVAQARqlydtvdranv
>Protein5452 24
meattpteqgrELTVSGDITERng
>Protein5450 92
agggvaliqagkkafetlslegeeavganivkVAIEAPLKqiainagleggvvaekvsnl
dsgwglnaatgeyvdliaagiidpakvtrsal
>Protein5451 26
mlrldhnrALSQLAEKtgkavadiek
>Protein12231 215
mqecdgdliavldalgealgavgrvlpaavspvtllgettsgwvrGQVEVAGRtdlvrlg
fdpvdpevpdaavdaivtadqvilgpgslytsvlaaaavpgirravarstaqvvyvanla
sheaesegydvadhvaaltdhglspdavlydpdrlagvagldtavgghltatnlavhdpe
rlaealagligaplgrvpevsqsvqtggvgahlvp
>Protein12237 128
mkaalkakeilaqhephqisndgfffvkCSQKIEKiivqdityvesmsnyviihtkdkky
mtyltfksvedqlpcdqfirihrsymvalnaiktiegsdlilegatlpiskNYKDEVMLH
IEKFLFKR
>Protein12235 216
kkygipnqafphctrelklapinkfakVWFNGEKYDTAIGIRideidrmndkykekrlvy
plihkemipatkqminfywkqmpfrlelkgyqgncvncwkksnnklyqianenpkafdft
ynmelkygnpngrkpkdkiigyktvicedeednyeepiyeiipreeqritffrnhkssld
ileeakqfkgrikddsineptlfdnescevfsscgd
>Protein12398 346
magfcdhievtllasggcqvvdngrGIPTDPHPKypgmsaaevaitvlhaggkFGGGGYK
vsgglhgvgisvvnalsartevdidregqrwsmsyidggvaneplrQIGPTPPSTDGIER
PTGTTVRFWPDPEIFDEVTFRsqtlterlqmmaflnagltisftdergeepertifcyen
gvrdfivhingpketlfddvghyhhseeaagapmqveiafqwntgynsdglhsfangint
ieggmheegfkkaactrrasrrLVEETAGNARkfeclfhrWTYDAHGKcidipreeayec
vkidkaqcglkqvrceimrglvfvnlddnaspleeylagclsvfdd
>Protein8829 60
iplsgngtyniqvtccdgktkrftyvvndcagihitkPYPNPCLDGDFFKirelhlsynq
>Protein8824 145
figfsivnshlfiysrfifilpfnfigvfyeqkarpccrywccrsnwlrDQPVILQLLEV
PVEGPQKfaivgsarrrpakgfarcddgiarlcistlgghgstqrpndsvqrcglriAEL
LAVNAQIFTAQGKlgsqcanfhctr
>Protein12397 202
mliastsevygdplvhpqkedywgnvnpigprGVYDEAKRfqeaitmayhnfhgletriv
rifntygprmrvedgralpaffsqairgqdltvfgdgsqtrsfcyvddlvegiyrllhsd
yhlpvnignpeeitlnqcanevlalvgntqvkiayqalpqddpkvrqpditlarnllnwe
pkvsradglkatyeyfktvvth
>Protein12391 100
miiisgtvsldaskadafhvalealvtatrAEEGNVSYGFYVDPLEAGTYRifeewadqa
aldahmgadhmaafmgqmgdfgvtgielhsyqasnktkfm
>Protein12392 161
mklripkYPMISIDYLPNVIINEFDQIQVNTLSAITAYNYRlgnipclisfnymdiqtls
aendstnfnsryynilnnfnfkkfdiqtcfnyneavtvteavifsiysvgtrfsatkwmd
vyanfqltgnehnnyepggqleldfsplatmklktgfyvyp
>Protein2156 28
myvtkpwtvrQYAGFSTAEESNAFYRrn
>Protein13200 90
mlvfggallaqplttipyqahlekaseysetnnyasqldeleeaykKKRDKSMIPLMADL
NNKlrdyakaetlykrivdadksgnnmeam
>Protein2151 20
mirseliqkIADENPHLTQR
>Protein7327 86
ravrgrrglhqgcvrdvrrrpghggdqvssvhkdprdiliapvvsekSYGLLEDGKYTFL
VDPRsnkteikIAVEQIFGVKvdsvh
>Protein7325 34
aakeagitkaaadkALSAIIGAVVKtvtageigr
>Protein387 82
sfagaswapicsepppragsggrlrrtscagvhrharpgsrvlrarsprratgddcptgr
rLAAPGHPRaaqrasttpwgvg
>Protein276 38
nlgvpqilgdikSEPFGGNHTPAFGVGLNIRkslgyll
>Protein13417 425
aqrrahiveglvrALDLIDAIIAAIRasadrgvarAALMGEGFEFSEIQANHILDLPLGR
ltrlgrtelneelaelrrimaeleailadqgrldavireeladirsrfavdrrsamthdp
gdldvedliddedvvvvmtsrgyikttsldafrtqgrggrgvagaklrdedmittlikts
ahayllfftnrgkvyrlkvhripmmdrGAQGTAIVNLLRlasderVEAVIDTRdyeshry
lmfttshgvvkktrftaydssrqdgliavslrdgdelvevlpvndddevmlvsssgmgir
faesdvrpmgrnaagvrgmrlksgdrVIGSAVITPDTRlltvtdggygkRTDPDEFTRqg
rggqgvrahrirddrgrvvaanlvaedseiflitdagviirTPVGSISEYGRdamgvtvm
rldgd
>Protein3205 41
tkLPTNSCPTRktrrcmltgrshavyrkfglariafrdlal
>Protein3204 43
vlevagvqnvlakCYGSTNANNVVHATFKGLASMSSPEQVAAK
>Protein3206 62
aagikVAEVNDAVKnadvvmmllpdenipevynnnvapnmkqgatlafahgfnvhynqvv
pr
>Protein3925 16
nyirHYIYTQIGRahv
>Protein13782 745
mpcvggyldgsfekigtgnkskfagedenygnkrLALFQTSDSRaatfadlgrhstwvkW
TAPTAEALRQACLANESRISQVEPQLPNAVVSKmvvsnskflgpltidfnqqynaviggr
gtgkstilsylrWGLCDQPADHDQTSSEAGSIGARqrrlieatlfpldaqvevhfvingi
phvvrrqadtgnirlkIGGADFVPAREEDVRallpihaysqkqlssvavrvdeltrFITA
PIQPDLDEFDRQIAEAAGRlrenyatlqrvrVLDLAIQRSTLDVGSLEDQAENIRqslgg
mseedrviladkprydaardiqrsaresltqassalvdarsaldalnvgeadgsasqpsk
laepieelvtivgatiqtvvdrVEAAQTELRAASDVGSPVALAEARlneihgdfgaayet
vkatstaheaklaelavvegrvtevkdlrtrqtlerSGLGDPETSHHELRaqvgelakar
satvahecltldglsdglihaelqqgvglskhaerlrAGIAGSGVRsarvealfdairae
ddplatwntvldeleallqlgsetpvkSSNTPVMSRLGFPVADQDKsrHQLTSDGWLDLA
LTPVLDHPRfkyrvkesdyidfsdasagqqatallrvllaqagpplivdqpeddldsqvv
ldvvrrlwsskarrqlifsshnanlvvngdaelvivcenrqqgdqsggfvghqgaidved
vrsavtqvmeggeeafklrkekygf
>Protein3599 43
qkskrpvasfkNLVVWGNHSPTMYADYRnctsngdnvktlind
>Protein4003 102
mdkgtlaglakYQEAHAVVEKlynehavveklynegllagqktnrpappppekpgfgifs
qlfwakgnnpaslelkAANGDILTNSDALKVCAAPSNFKfgt
>Protein4001 63
kiadrieqnlellayaetvdngkairETLNADIPLTVDHFRyfagcvraqegalsniden
tva
>Protein4007 85
rklqkrpisrtvkAVHEAILEDLVYPSDVIGKrirhklngkkilkvyldkkdknslsnkL
DVFGSVYRhltgkESVFMFPVVRed
>Protein4004 53
rsrvsvkLVSEVGVGTVAAGVAKahadhilisghdggtgasplssihyagtpw
>Protein3849 33
kFAPQSASEPVAKvvasaaanaennlgldpstl
>Protein12456 62
megkgvlfkkfanidvfdieieerdpdklidtiasleptfgginledikAPECFYIEKKl
re
>Protein8007 32
mlgkVVFEEDVSLENPMDKnlvadvspktikt
>Protein8003 33
AMDCLIINMPICRwwnsgttvlpttspmiclmq
>Protein6556 33
elgaiaqqlaerTAGDAGQALTTIRtavalnpd
>Protein12423 184
derfarlaasgedvhgeatfvagfqprSVLDAGCGTGRvamelrrrgiesvgvdadrgml
aaavardpdgewligdistlviaddtaearrfdvvvaagnvmiflapgtetatvanlaah
lvpggalicgfqlqagrypldcfdadceaaglvpverwstwdrqvfdpdggyvvavhrrp
rhtp
>Protein12023 59
mcgwaeisvdgripleldhingnrydnrienlrilcpnchslqpthrgrnkRVGLYYKs
>Protein1274 63
mtairlkENEPFEVAIRrfkrtvektglltelrarefyekptaerkrklaaavkrhhkrm
rsq
>Protein12428 51
miklsggepanfldvggtanaqtveagfkiilkdpavkAILINIFGGIVRc
>Protein12429 77
meeitpnvhkiasllkrwllgthqnyvsqdylhfyldefafrynrrnsksrgllfytllk
QAMSHQPLSKknmfesq
>Protein10685 40
mlilgltspegekTYIAAAFPSACGKtnmamlvptlpgwt
>Protein6803 32
iatdpfvgrlcfirvyagkLDAGSYVLNTRtg
>Protein10681 40
gdvladaflkvgkdgvitveegrSAETTVEVVEGMQFDRg
>Protein6552 53
mfetglkVIDLLTPYVQGGKiglfggagvgktvliqemiarvardhggvsvfa
>Protein10689 118
ffggddttdeanpeatevvseafgdgggvvatpkALEPTGDPVADNLDRaelaggpldws
vlgagtwaisdgamvsstaskdaqpmavatvpddlgddwafsisvdqpaqdaglvwgv
>Protein4260 38
mdetltdenigrELGISEVEVRenfrksvklrfavsni
>Protein13322 89
mnkaeliakLSDDAGITKTQANAALDSFVEAVTKtlkgggkVTLVGFGTFSVSKraarng
rnpqtgevikikarkvakfkagkelaakm
>Protein13085 167
mqleyqfasetndtswrvlytlhpiqllslspgdykfklrtsnkngetflakeviefrVN
KHFAQTWWFRsllllfilgllytyyrikiqeivkmqklknkvandlhddiastitsigfy
sdfamkkveqssqvkslletisinakeateslrdivwtlhtneesig
>Protein5204 35
mfqswlpdetveafkeflvgikGPLTTPIGGGIRs
>Protein5202 16
FYYPNTIGKsayfntg
>Protein13081 392
rgrrrgrnrdeddgqwegepvevagfldlrdegygflrvkgylpsrEDVYISAKmvrqng
lrkgdhvtgayrpaggrEKNPALLRvdkVMDLSPEQARqrprFDDLTPVYPHERvalata
drpddvtarAIDLLAPIGLGQRglivaparSGATTVLANLARaieaatpdahvmillvde
rpeeitglgeltngeviassferppeehthvleltlerakrLVELGNDVVILVDGITRlv
rAYSAVGQPSGRtlpggidaaalfppkrflgaarslsgdgsltilatlrsdtaaaadelv
waefagtanmevhldrraadwqvfpaldldhtstrhldelvgaddadrmrslrrhlasln
edgsslaglewlveqiratpdndallkatptt
>Protein1180 27
rLDAAGFQPKvldimficspvfifife
>Protein1183 10
PSSWWWIEKe
>Protein1184 38
rrlrNVGELIQNQVRtglsrmervvrermttqdveait
>Protein1186 26
mvrGTVTLPHGTGKtirvlvlctpgk
>Protein4315 35
mrrTLLSSIPGAAVTSIRvdgvlhefqtipgcked
>Protein11792 244
mlvaagcgakgdsvaetgggsdggtqvatggdsggqadgeadfgtlkapcgpgegkieks
eagskgtdkLYIGVNSDKgadirpgllrefwdssnayidwcnaqggiaglqiepvdldgq
lfnvaqylpaacndvfamvgggstfdnlqlqgpgnlkecgqldmpgfsaaswtcpaspsr
rkrprrptptsplcptrqtcvrqrsliisprsirkFPRVMKNKLWDQWENFIKEKkgllv
sqyd
>Protein9755 48
mgitkASLATDSFISAASFQETTRvlteaavtgkeddlrglkenvvvg
>Protein4912 82
mpgddrVAHHIGDQPAARmtqlgsfaehmllsedgvvkvaddlpfpqvalvscgvatgyg
svveragtkagdtvvvigaggv
>Protein9756 146
dashiasykpfeectgvtikyqgdkdfekqlpqrAASGTLPDIAFIPQPGLLKTMVDTGS
AVPAPKSVADLVDTNFGPDWRaygtvdgtfyaaplganvksyvwysptmfkdkGYTVPTT
WDELMTLTGKiaaedtnakpwcagfg
>Protein10264 12
HLATGVITRcfy
>Protein1166 17
rrrMSASAPWSALRgsm
>Protein10639 34
daaitkTQANAALDSFVEAVTKtlkaggkvtlvg
>Protein13334 50
msqylkKGQEVAIQGRlthrsyeakdgqtkyiteiivneilafgkretek
>Protein13333 22
miagkLSDAEIKAVAEYAAGLR
>Protein3446 49
LSLAGMVAGTSGTVVISGLTGRdydqwgylrsaacwfvrpcvasvprar
>Protein6513 37
trrssdlpssarAMIGIVAGGGRldkpllkdrkstrl
>Protein1236 116
iidgaatfvetpaptgdgvlvdvvsagicgsdlhlidhglvegrilgheiagrTPDGTAV
SVEPVGRcghcnnceagyanhcdsmvafgifadggmaeqlivpdtclhrlpngvdp
>Protein1238 29
mvendlrqafkikqkqirSEAIEAISQRv
>Protein11243 103
meelangefkrVIGEIDELDAKkvkrvvlcsgkvyydllaarrekkitdiaivrIEQLYP
FPKESLHNELAKypkAAEIVWCQEEPRnqgawywiasrqhlen
>Protein11242 19
SANHCVAVLAKapsvspls
>Protein11246 79
mvlhpelidevalsgscpptkTYDPAPDVYPHTLTIDWGTGCTNPDGITRsgkiinlytg
dmaltgssvtttydnytin
>Protein11245 76
dtalivntpkygrkvftgkTHMPSPSKvrwvtnvnilnnakhhydmvknvdphydmvknv
dpEFEAQLPVRvkggn
>Protein11249 78
mvpvgrgqreliigdrqtgktavaidaiinqkGQNMTCIYVAIGQKassiknvvrsleqa
gameytivvaatasesaa
>Protein1164 41
mgvfkFADEQQSQNRhngpvikvfgiggggsnavehmvqsh
>Protein10046 54
TNPEGDPTTSVSAPKpiqratllrvcrlrrprprrirtrmqsgrklsllsicsw
>Protein10047 72
sfkAGDQVAATIFAEGQKVDVTGNSIGKgfqgaikrhnfssnrashgnslshnapgsigm
aqdpgrvfpgkr
>Protein10044 33
iyggtkSAWDYGPLGVELKdnikrqwwrsmvqs
>Protein2522 43
ADSSFDIVSKvdrqevdnalnqaakelsqrfdfrntgaqiewn
>Protein6182 61
makenfnrnkphlnigtighvdhgkttltaaitkVLSDAGYCQAKsfdqidnapeekerg
i
>Protein6768 21
ktvealrkLNLPAGVDVEIKq
>Protein13063 94
mkkKMDEVQARLENISVDGESGDGKykvqvtvtatkkvksivisdelmqngdkehlqdll
liaieramdkaqnvaeaearstamggglsglfgm
>Protein13066 174
mrcvdlnpftptgidsptahflevfalhsllsdsthfeaaeyaelairQEQMVEQGRKpd
lhidmngadadfkssalklmaemqrvalvldeahdttrysasiaaqiakiehpeqtyaaq
vlvemekhqnnffafghsiaekhrdyflsrplsaerqaffnqeaqtshaaqkti
>Protein13068 115
mkcleiarhvlegehlfhvivnrrgnlgdyvspwanrpytdlqaeidfaepfrlafieti
kefsptdfstieiirtekgqrrkLGDYLQQIAYHEAVHTGQMLSNLRtiglerpq
>Protein488 33
rDFQGVSPDSFDGRgnysiglreqlvfpeidyv
>Protein13538 83
afadkSFTFVMKTPPATILIKkaagiksgsakphtdkvgkitrAQAEEIAKtkmpdltaa
dmdaavrtiagsarsmgitvegl
>Protein480 33
rTGIEYDFELFYDKcsprgykmrislryglwql
>Protein13535 90
mrlpkfgfknvnrveyvainlntldalaeihnvteinfefltskkvikksekfkILGTGD
LNKvltvsahaaskiaqekivglggtftti
>Protein13534 80
TMTDPIADMLTRvrnansahhdevsmpfsklkshiaeilqaegyiaswtiadaevgktlt
inlkygpnrersiagirrvs
>Protein13531 261
wdwkWDGNIARgerESTAPNPKYAWAAKWDDSTRPAILFDPTTGKmawplfkphfgkrVP
FSANHSGAPWLEPIHQDANGERTSEPAMPGEQGRWSLCPDNANRkHYNIHFVRMPITLAK
kqgkEPAMVDKDGLIYVLHEEERltrANDDLKLPAVIRanvydcvdllltsewddddytn
fqsskinihphffqfdtgnsdgvisgmeyemsvrpftmwgksvrpftmwgkktkTGAEVS
MQAGRdewlhdglanqpetce
>Protein13530 193
mnvnlghghptlvaaiqeaagrlatigpfhanadrseaarLIADVAPDGMNKVFFTNGGA
DANENAIRmarlhtgrhkilsahrsyhgatagaitmtgdprrwasepsmpgvvrffgpyp
yrSSFHSESPEQECERalahleelvmfegahnvaaiiiepvvgtngilvppdgylvgmre
lcdrhgimmisde
>Protein9988 40
vlfshpkDFTPVCTTELGYVAKikpefdkrnvkviglsvd
>Protein3695 165
aatdaraagkADVLSTSAVNAVAKvdeikVASTTPSNQATAEAANKkvadfnkavseakt
lankLLNPPDPDPAITFAAAAENAVRtvntkamvaakvaatvnlllkwqpqlmrllmllr
lfllflqpilvllwlsvCVYVAIGQKQSTIANVVRkleetgamay
>Protein11452 41
rQVVPAASNDDNRLILTGVQLAAEGDGLRLVATDSYRlavr
>Protein733 32
trepfrnqgrLTDLMESGKlfsdiglpqlnie
>Protein3256 20
micevantpskQHDAPAHKm
>Protein13650 174
meerpkLVVLDTMNFWMDIALERlmeviakvdvltindeearqlsgehslvkaaakihsf
gpkfliikkgehgallfhegkiffapglpisdvidptgagdsfaggmigylartndtsfn
nmktaiiygsvmasfcvedfslsrlrhldekmiharirqfeslglfdvvelnla
>Protein13657 88
mraysvvsayyedhlefysikVQDGPLTSRlqhlqvgdkllvgkkptgsliidnllpgkn
lyllstgtglapfmsvirdpefyesfer
>Protein739 44
mradadgkrvtyfnieiehliissvspkVAEGNIMTETLSIKya
>Protein11874 256
mapvvqlssavallgrfpalagvdltvdagevvllqgpngagkttllrvcaglvpvvegt
avvlgsdlvvdpttvrrrvgylghgsglypdltiaenlrfwtraagidlgradgrADSEL
TEVTVRlgldgrlkdlavarlsegqrkraalavlvlrrpelwlldephagldragrdltd
qligdaaaagatvimssheldrarsvarrmvtvaggvitndtispdmispdpislvandp
sapaatdptgpgvsdg
>Protein3077 33
tvksddvigrvktyeaiikGDNIPEPGIPESFK
>Protein11877 92
mnvvvcvkQIPDPAEPGDLDPETKtlkregklildesdsygvemalqlvdnagegevtli
smapneevsglrTALAMGAAKailisdpalag
>Protein11878 183
mpgpdaqrpgdvftahngkTVEVLNTDAEGRlvladalsvaadaepdaiidlatltgavm
valgqriaglmgnntdfsgqisdaakWAGESVWELPLPEEYRSALDSPVADLKniggdry
ggaltaglflsefvpegmpwahldiagtawsdsdtaeagkggtgfgvrtllrlverfsvp
aag
>Protein1510 52
rLVVIDDLSVDAPKtklfaeklksmglegnllvitdalnenlylssrnlpnv
>Protein12480 114
vtlvkTAISEAIATKtlhewqdifasieacvepvlsfaeacehpqisarkmivdvptpng
dtqkqiaspvvfsatpsqylmsggqlgantqevllahgfsdeqikewskkgiii
>Protein9569 79
pkarqgrpssgssvsavtlylvrhgkagtrDNSDPLDTQRhldrkglrqavwmadqlggr
pigalwssplprcletvep
>Protein9567 56
nevlanarADVSIHAPTYATIQINPEKirdvigkggatiraiceetkatidiedng
>Protein9564 25
mrELFLQIVYGRsqsafsedglvvg
>Protein8610 23
SQIIFVFALMCFEISLALFMFTK
>Protein8617 31
tcalpilppcppqyrtcicprSSLCWWSLRr
>Protein4886 49
pnkiekftvlrgphidkksrdqweirthkrLLDIVDPTPQTVDALMKld
>Protein12219 313
rgdgcvsdasqqessdnfdvviigggpggygaalygasaglrIVMVEKDKVGGTCLHRgc
ipakELLETAHVRQTVLGADRFGITTGEATVDWSVTQTRKQTVIDQLHKglsglikkrKI
ETVSGTGRleadrsvsvkladggtrtlrGDTVILATGSVPRTIPGFEPDGTVVCTSDEFL
ELADLPRravvigggaigcefastmadmgaevtileampkILPGLDEDVAKqvlrsfkkk
kigsavvqeeedhcsgrgegqraqprrvgryhgqlrrwrehrvrhggrlggsaVNLANAN
EAGEARviasqva
>Protein12211 231
msenngkyafvtggsrgigraislklagegyniiinyksndeaanellnelnsnggnhvl
lkydvgnqkdtestlnnwlsqntdkeihilvnnsgirKDNLMIFMPTEDWNEVINTNLNS
FFHTTKIISAAMIKRRRgrIINMVSLSGLKGMPGQTNYSASKagvigatkalaqelakrn
itvnavapgfiktdmtgdlneselsamvpmnrfgkpeevaelvsflasdka
>Protein12210 275
minrleeptagrievggvdigakpvaelrrgigyviqdvglfphrsiadniatvprllgw
dattianrvselgelleldpvlldrYPAELSGGQQQRvgvaralaadppillmdepysav
dpivrgrlqdelleihdrlgttivivthdvdealklgdtivlmsaggrvaqagppsellk
npaseyvtsflggeralrglglvGPQLEGSASARgskGPQLEGSASARealdlllesgaa
tvvvttdgqprgelgfdqlvtaaggnspaaggnsp
>Protein1533 33
hpfirGTAQNPDVYFQGRetvnkfyddtagvvn
>Protein12215 180
mriaglggtvfsslgvvpqqiaggdiypalekGTIDAAEWVGPYDDEKlgfykvaknyyy
pgwwepgptihffvnkaewaklpkeyqeafqaaaheanvtmmaeydhknptalaklmqag
vkvkefsseilkaaslaanelyadeasknpafkkiyveydkyrrtqsawfslaerrmdgf
>Protein1534 116
madaeadkgyigyydggafgiphssknkeatllflqyigqesvqpdwalaggrIVMNSTF
DDPKiveqdakvsgyytllkekgslfagappfpfhsqvretmdgfihkalageist
>Protein12217 116
GISTEYEQTIFDRflsidsgayrdivhfyedyrdrlysldalkrfeiqacyvealfemgk
yrevlfiiddtietaivfdysrlfgvdiyfnlllkkavalfqlhktdeslivtkql
>Protein11494 148
mqtssrgnarlneyhpafeeycetifelrEDDVAVIQARiaerldvsrpavsemvhkmad
eglmvhkmadeglltvarakALVQHPRepltrdklmnlargrewgamersidvqvsrlrr
lieenpakaryiqtvwgvgyvfvpdgka
>Protein11490 43
viiyggpkVFAAGADIKqmqamsytdmasaavglqgftralaa
>Protein9691 44
mgnklyvgnlsygvsnadleqvfsahgavrSAMVVMDRetgrsk
>Protein9693 38
akagvaagrlvqefrATEADLEGRevggsltvelftag
>Protein8806 44
rkkVIHFFSPQCVFFTVFENLYWQALRhkpakrifstqialtfc
>Protein12487 76
msthgqhnrlrAPGSIGASSYPSRvfkgmrmagrtggesikvknlqivkifkeqnlillr
gaipghngsyvviekr
>Protein12022 149
mpfkkdikikpdftrisiglaspdsilerSYGEVLKPETINYRtykperdglfcerifgp
ikdyecycgkykrirykgivcdrcgvevtekkvrrermghiklvvpvvhiwyfkslpnki
gyllgmsskklesivyyerfcviqpgplt
>Protein6168 22
mprLDGYQTCALIKknqrfrnt
>Protein7348 36
psgeirnvdarcrATIGEVGNAEQSNINWGKagrmr
>Protein7347 31
kaesevnakFDGIIEFDGVKyaesneggvks
>Protein7342 20
mkIVGQLGQILGPRglmpnp
>Protein12020 88
mirIPKWEFRWQYFYTYKkvlvipagsvihvegvfdntekninnpyfppqviidrgdrfd
smkttnemlqfiitymayqpgdenlsle
>Protein254 112
mplrYIPVGTTLHNIELQPGGGAKmarSAGASVQLVAKEGGYATLRlpsterrrvpidcr
atigqvgnveheliqigkagrnrwkgkrpqtrGVAMNPVDHPHGGGEGKtsg
>Protein252 41
masllstgcttrFVDFTTISSKnvdmskgadfirgkqrvtg
>Protein1000 24
mlsicpifkNIPDSNAPRseehts
>Protein258 42
mpseacstwqesiasanrIGYPVICRaaytlgglgsgfannd
>Protein12272 499
mrtysghstakasnelyrtnlakGQTGLSIAFDLPTQTGYDPDDFHSHGEVGKvgvpvah
lghmatllegipqgemntsmtinapaawmlglyvanasangvdstalrgttqndivkeyl
srGTYIFGPEHSRrlivdmfafcntnvpkwnpmnvcsyhlqeagatptqeiayalataig
vldavresgqvsddrlpevvasisffvnagirfveetakmraftqmwdriteerygvsdp
karrfrygvqvnslglteaqpennvqrivlealgvtlsrnararslqlpawnealglprp
wdqqwslriqqvlaqetdlleyddlfegshvmealtknlvdeaqaeldevldlggafeai
delkgrlvrshtermrrieagdlpvvgvncftgtaesplggnesimkvdpavaaetiadv
kawrearNQSHVDAALGELERvarsdenimastialaeaggttgewagvlrevfgeyrap
tgvgsaagtgpgndglaav
>Protein12801 534
mavitvvvgvlaglsavnlsdprDNSATVQAEQRfgllnqmvtadppgtldstwycaatr
vregdagkhevfisngsgkevavqisavplspkaaaepakqlklpahsvivedvatlskk
tsaavvvdvrsgevtvshrlsnrtgasqvpctsrpsgswdfpfvntekdatarlflfnpy
pvavsvdvtlstadyvrVPAELSGESVPAGGVKvinlneraprrdrlsvsvrtrsgllia
evvqtfsqanlefnlksgeggdgkvdkeeigkqpvkrqgvalvsgspeptrqaafvdgfs
qggvieqyvvlnpskgnadvqpiwitqfgqprgdieplakvippgraetiridndqrlpa
egfhhglvvsdtgvasarvlvsvakrgdtktsgqqvrpapatgvsispalplaadrwwsg
glrltgqdegwllvdnpsptestsikllvhgggkvteakgfedltvkpsdqlavnlrqlk
lpnlamvelrSSAPVQVEQRlvdatagdyssgpavpdaatvislslsdsgdaag
>Protein3269 19
ENINYCIPKfreiialkff
>Protein3262 64
idaivislalarLGALQNPILHIYRerelgvairrtrpelvivpgewmgtdfaamaagvi
dsld
>Protein3261 83
mdavqltqwkhdpevrDVPEPEPGPGQVLVRvggaglchsdlhlihdfesgmvpfeppft
lghenagwvealgagvsrlevgq
>Protein3260 78
svngvgsvrkLSAFPLPPLEETVTKfdanklieytvtskmapikehlgvmifqpfnggtr
lhytivfkgvvpllgpmv
>Protein13792 204
msfcahktygpkGIGALYVRrkprirLEAQIHGGGHERgfrsgtlpthqivgmgecfria
keegmaeqahlkvlrdklwnglssleqvflngdaeqriagninisfnfvegeslimalkd
lavssgsactsaslepsyvlralgltdelahssirftigrftteedidfviqhaqnavnk
lrdlsplwdmykdgidlsqvqwaa
>Protein12808 84
yspgiaiveklkqvkvtikQTYFYYECILICSNILLAVFNLFWILIRetsaegktavtte
etqrnsprssqsemvyipfegmvf
>Protein13795 170
mqrMSGIATLTKeytdklkgyktklldtrkttpnfrllekeavrigggvnhrfglydmim
lkdnhidycggiekaiekaaeyvrtvkprlkievetrsmgdvkkviaigkgkvfrimldn
fqpsqikeavelikedfeteasgginldnieeyaktgvdcvsvgalihqa
>Protein9705 35
lrlhpsvnlgiikFLGFEQVFKnslttlpigggkg
>Protein3488 25
sllesqprEVCEYIFLMRvvlwmqg
>Protein3481 36
tyedaiilserlvrDDVLTSIHIHEYEVDARdtkrg
>Protein10515 188
vigtadifisstgnkNVITLDHMAAMKhqaivgnighfdneidmsgllrssdiqrvtvkp
qvdeftwpdghsiimlsegrllnlgnatghpsfvmscsfsnqvlaqmesptrcwprwssi
sgFGGTSVADADRnpsggrqrgahssarrsrrargvgdgqgdrspagagqgrvvqpagtr
dgyvdhgr
>Protein10516 20
ESGTSLTIGGSRkvcsgggl
>Protein1692 32
itkhlnrlievvkVVDLTEGAYTERelmmvkv
>Protein4066 33
daeagislnpnfvkVVAWYDNEWGYSNKvveli
>Protein4067 95
QGFSPANLVSRlgafakaqeegtkvfdalvkegetiqkqtkkaadekmaqvagkaagtwd
rleqvfedrvaralsslgvptkkeidklskrvael
>Protein4061 14
NAIEHLNQAELEGR
>Protein8575 72
sndrivfsgtdigtnaivnfqenvvgtntnrDILDFTSYLTSLKSSNNTSVSTDSQVRia
ttlnanadvean
>Protein8573 22
QTHSYQHLQTYHNTKiynaysq
>Protein8578 46
dtgapsstrefhrQAFVGLSGGFGTIEIGRqydtidqmyanydamg
>Protein9372 14
GIECAVYNALRtdv
>Protein4288 33
keiaekykkVIGSAVNPVLRegnsdrrapkpvk
>Protein5225 101
LVYSGPIADIHSNEPIGAGVSGSFRELMVSIHDTVPHTVNVIEAGNPPGQPIEVALEAGK
TVSFQMPDKdpecaeqYINGGTHTTGSGFNFRrgsvcttpv
>Protein5229 33
eakaydqidaapeekarGITINTAHVEYETANR
>Protein5228 71
fdvvclfngpnavaaaiedgkdpidaqdfyirnqsavgrNVPVCSNAKayapkylngdgy
kQLTISNYLKr
>Protein5886 31
mikvvkvintgaltkavkLTGIGATAGAKta
>Protein6750 33
ngqvygvpyavenigivrNTALAPDAPKtfeem
>Protein11008 26
tcalpicshvkNMINGVTKdfnlkck
>Protein11006 33
ktvkIGVIAPLSGGLSALGLGIKnsvalavkqa
>Protein11002 65
vreafrsarvsdaladelraayealcdrVGQSDVPVAVRssataedlpeasfagqqesfl
nvrga
>Protein9736 37
mqiilldkVVNLGNLGDIVKvkdgyarnflipqrmak
>Protein9734 57
PGANPQPRraapsarqrrrrvpppghpppavcragrlhagqrsvhrhrrglgcpsga
>Protein12336 138
DEFQHGIYENPQWTPAERKQFWSSIEKKYQPYKDFDGNKfltqggfwqtqahiyqspfyy
idytlaqicafqfwlkarqdknaafsdyvklckaggsksflelvdyaglrspfqketvse
ivheinhylsqvddlqln
>Protein9229 54
tiaqdkklringeisvpevrLTGEDGEQIGIVTLRaaleaaeeagcdlveiapm
>Protein12329 125
qrqtlsdvpgsgsnaarrlfrnphrkgphharrdsadgqsycsvvcngtdpksgkkrqaw
iaagtrrGDAEKVLVEETEHRHDYRHEHRPFDSVEAFPLDGPHAERwggmraapvfaeva
evaev
>Protein5084 134
pavaaqavgvarAAYEYALEYAQERkafgkaiienqaiafmlsdmiteidasrllvwraa
wlsrNGEYVNAEGSQSKlkagrtavwvterAIQILGGYGYTReypvermhrdakIFDIFE
GTEQIQQLVIARai
>Protein5087 31
lnvdenpnapakygvrGIPTLILFKdgrevd
>Protein13357 58
midrfindrealkrdckrLLDYVSVEDNKdqeivnsckeyklklfydkfenleslkte
>Protein13356 135
agivanaqalaqalaaqgfrlvsggtdnhlllvdlrpfnadltgkVAQASLDAAGITLNK
NTVPDDPRspfvtsgvrigtpavttqgmgpaempeiaeliaavlskpddaavhaevaert
aklcarfpvypdavg
>Protein13355 134
mvsleniiaisgsgslfnlittrtnglileeigtgkrnffasrntqfsplesigiytlad
niplsevyqrfrdiedqssiplhsatdailkQFFETTIPEYDRYRVHVKDMKKCVKwyhf
laqhqllktkveav
>Protein13354 401
mrprksrifyngkfydyplratnalrNLGIIEAIRcvlsyvwvrirppkdqsnfegwvaa
rfgwrlyrtffkaytekVWGVPADQIEADWAAQRikNLSLFSAVVNALLPNRnqkDIASL
IEEFQYPKygpgmmwevcrdkvvaegstmtygaevtgvrhvdgrathviathadgtteeh
eadhvvssmpisallagmdpisallagmdppvpdhvmaaanglsyrLAARPNETReefea
rakgvaeadadleanelrkklavkadriratmakdqerLSSAETTASTSKtdelisgags
vfgalmggrrssssiatavrsiaskrgrstkakekveqyaarledhqeglgeleanlada
iveiderwaevatrtevqqvplekndinvtqlalvwvptar
>Protein6576 48
mskrhqkSQTSVVPEPRedrkrehrrlrqkvrqdlhvasvegdvdevv
>Protein6577 23
IAEDFNVNASISAKrsratgtap
>Protein1250 244
nygdiykkftsigplldkqgnggkginwdtkHEVHEIGELNRLVTEEGVSKgrpkietai
daaemiltfapetnghvavkawdalgkitglehthlavgrehdkirfrdvqaqprkiisa
ptwsgleseevsynagytnvhelipwrtitgrqqlyqdhhwmrafgealcvykppidtas
hqammnsrsngnpeialnfitpprnrtelyyatskmDLEMNNIDLFFKNRIPRicqnymp
vlfs
>Protein1252 39
AAGVPIIVAINKmdkpsadpdrvlneltvkeivpeewgg
>Protein11260 44
mtykAAVAGLNLGGGKaviigdsrtqksealfrafgrfveglsg
>Protein1259 34
qpttsagrHPDSDIFLDDVTVSRrhaefrqedde
>Protein11267 192
NDDASLTVRravgvdrNDDASLTVRcddgrvvtgshallaigsipntegvglveagvamd
glwpkqldhhlrtnvptvylagdvsgklplasvasmqgkkiaehvmglhivehrvmglhi
vehrhldydkaasaiftepeiadvglaeadafaegrkvrvtkvpfattskVEQYDIITVR
kqsvetlplqva
>Protein7487 364
ieettvleayrqhvaeraaqgvppkpldeqqtaalvallkNPPAGEEAFLVDLLENRvpa
gvdpaayvkaaflaalttgeatsplvdakkavkllgtmlggynvqplvslldnptlaada
vealkstllmfdafhdvdekskagnafakeliqswadaewfttrpevpqkltvtvfkvtg
etntddlspaqdawsrpdiplhanamlknardgifpdqagnvgpikqiealkakghtvay
vgdvvgtgssrksatnsvlwftgddipyipnkrdggvcigskiapiffntmedagalpfe
advnnlntgdvidiypyegkitkngpyegkitkngtdevlstfelkNAINNNAVLSKllv
akdg
>Protein7486 56
llyppiqnnrhfvrdirLPHPTHQGRtpmdlkltpvsmptsvrpnagvrpsasaga
>Protein13307 68
msaigieqvvepyvrpkALQYLEEGKVVIFAAGTGNPFFTTDTAAALRgaeigaeivlka
tkvdgvys
>Protein6288 32
ldvgidtkhivaasrMVSQTTGFVVQPNKavv
>Protein12009 44
mrDYQIRMQQFFDWILKGDKPAKwitegvpavkkgkewglelvd
>Protein12005 221
QWRYLPSEFPPRSTVHECFTRwrddgtwdavhqrlqdlaraqsghdpgpgaavldaqsvp
nagpaeevgydagkkirgrkrhiivdslglligvlvtsayisdiagghkllrkvrltnsm
lgivrcdsgyqgldkrasrlrlkieivknpsrhsfipvrdrwiverslawfsaqrrlgkr
dlehtvinaetwvkvasiammlnrlhpkpgtpqavtwaphp
>Protein12006 129
kiqrpvgfkTYCNYPIETIIYSLEKLRgdfnrfnkeeekkiakillekeiakpvflsraf
emliadfeskdvefaiesifdfdsqikyyclkcggvckkskkhdfcegcyqidlrnrkke
qkrrervls
>Protein12007 198
maprrpetlrgreiagqfrlerflgrgrstlvytaedltsgdevaikLLASSLTRNVGFM
RRFRHVMRsacsfdhpnvvrviawgeerelfvvtepavgplralmlpgkglsqgqtaala
vdvsrglaylaqrnlvhrrlhpsnlliasdgrvmvsdaalawilahesghqfsdfrylap
eagsgttgpptdvyalgm
>Protein6287 33
rSPFVTSGVRigtaavttrglneedmdkiaeyi
>Protein6285 185
makQLLYSEAARaailrGVNQLADAVKatlgpkgrnaildkkfgaptitkdgvtvakeve
lkNPYENMGAQLVRevaskTSDTAGDGTTTATVLAQAIYRegvkNITAGANPMEIQRgin
kAVEVVIGELKklskpcqnkteisqvgtisanisqvgtisanndkEAEGHDHPDGVGAIR
kvgra
>Protein7628 105
nvvgdtidgkgpvesehyypihrhaptfddqstqaeifvtgvkVIDLIAPFTRggkTGIF
GGAGTGKtvilqelihnvaefhsgysvftgvgersregndllrem
>Protein7157 29
llfrepkTDENLWLHNQQNLTRvsindlf
>Protein6045 99
ltriatpeavdaideasasprgevrVAVAASANLLPVSAADQILTRLLADPDVGVQKYAI
GSVTPDSDASLKQLVIDIADSDDAVLRgraesrardlgl
>Protein2508 28
cpkYGSSIFISFFNIFTKlfrrgkwech
>Protein937 21
mdfrYFNTSSGTNVPVNPARd
>Protein13303 186
gkpasllslfgvhctslgnslerhdgdnkgyaaayveqalasdgggedesvaifaqatag
dvsphfhgpgdvarrnrISGEAEYVEARrngdlqgetalaatssthgrgsdvdgpidgvm
tyldlteqtadprFVDGHPNARtgepchgvaffagtrvdgpgmpkaiavaaraqskllrr
rrlrgl
>Protein6041 144
tteaaaggsttsaagtskttapgdaatgddepikvtgnsvkdfcdtlakvanqsegaqdy
kplqesapdeikpvvddlakAAEEAQTADAPSADLQERgtravvgvtvfalnecgdtagl
aeaigiddaaakmlskytvddvqd
>Protein13516 230
msrrhrdeidcrNRRAFYSSQSKYPPEFQCKlgdvdvfmgifarlratflawhfdrveaa
geklftvsptpipsvpntlkefavsrvlddlmesglppelapqyaqekmkevkanvlnfl
ykeakkatdkastamldklvegdflvqymvwwanfatyshsvmqfpcvemeeklewsgnk
lkpkqkavlkakaispfdfwvtpdstnaqdgkaafvrsrinydavlqlkr
>Protein13519 146
mawasdlsprwlgkrEMFDGLLGPLFRrLGGVSVDRNNPGSLVDDLVAEARstsslalvi
pvegtrergeywksgfyrIALDAEMPIVPSYLDGPTRtggfgptvipsgdvsadmdrfrD
FYADKRgvkpenkttprlreedsaia
>Protein3902 47
MVDELLNDRdnsrrklfeqaagvskykkrkketldklkntdadlerv
>Protein3908 33
akekfnrtkphvnvgtighidhgkTTLTAAIVK
>Protein13638 48
mlqpnrrkfrkehkgrneglatrgtkVSFGEWGLKatgrgrltarqie
>Protein13634 520
mgairfvlescgsetnpnldqtlqsllrkrlifwsvskneldqhdadrafiitslptdae
ganqnswtvknlfqnaalywhsqqvseenwrtvtdleahfceyeilliqnnwvaavglvl
aisdfllrrgyylrLKEMLEDLHKCQMPFHERGIISRlladtnvrlgeyeiarslaavaa
stadaegvleerrldsiaarqieakcelelgrvanaivildssllelrsthqehrsmdpk
laevmlrvlvdlafansvvgevelaielskeaellassiknihwrivvvayqglyysylg
emakaretylkaislgrdqnerfplalvygllseldliteqgnavdfalralemeqdirk
navtgswchwlialalarnsdrianakdhaeealkfnrplnnpnprallgivclrlgqre
ngvkileeviretdklvrscdrnwevlyakgwallglascgyaalyeaievyelarlasp
hlghiartrvqfevikplleaqlgaqgiefesifqvvntn
>Protein751 52
rrYFTAGVGLKynifgfnfaylvpsgsgvnrnplsntlrfsvlfdfssgakk
>Protein750 46
mtptsdcvvrIPASSAACKTEVSSHASTITKinrdskttvsftvqa
>Protein11856 85
mppkadiiakhrRDESDTGSPEVQIALLSARITHLTEHLRshkkdhhtrRGLLQMVGRrr
rllnylkNTDIESYRSLIADLGLRr
>Protein11855 186
krdtshldinwsvgipyqfsgngriklffknfqtlvlrpdtafaartktlpvlqdvssfv
ygaeiyfdaldnlfqpqsgweilgsvgigtrkikrnvayseiestafpdynfdnlydsid
tkslkSEIAWQLNYYWRFANHHVAKfgtqgkgifnknlleneyfriggakilrgfddesi
rvslys
>Protein3011 33
DEVQQGLSILSPRevevlsayyglngykpltle
>Protein13187 144
mniepdtaylyypefrlpnlyertlilhysdsvdnayqltndckKCWLDYYKtskdsnsk
riikleepvrqelkvpciapnglhhirgnvrewviepriavgecrinlaeketiknqdif
ftnqvnawtgfrnvcewkkfekkn
>Protein13184 254
mvsffliiryntgqkdifinssgfysgillenynklgryyrLSSVADSIAKDNARLRAEL
RFATIDASFKrdslvdtvyqqrysyisalvvansinqidnyvtinkgsalgvlpgmgvin
etgivgvvrqtsrdyasvasilssqtkisasirrngyfgslvwdnvsteymhlkdipkha
diikgdsvitsgfssifpkgifigtvekvgyesgssfydlkvklvtnfnrlgyvyvildk
srpqldsltkaivn
>Protein13180 175
flqnlisklekpeneggrgaivlsgsplfnggagsgeseirrfilendfleaivalptdi
ffrttigtyiwlisnrkpehrKGKVQLIDATGMGATMRKNEGNKRKfvdqnsideitriy
adfqespiskifdytdfgyrrvkvlrplridlvfdteklnvfkeakefgklsdsd
>Protein13181 48
mtiveelnlppvkIHCSVLAEDAIKaaindyrqkngleelkfeesvih
>Protein13082 75
mnalyrpgpleyiptyikrKHGRESIVYDLPEMEEILKetygvtvyqeqvmllsqrlanf
tkgdadtlrkamgkk
>Protein12589 74
masvnkaiivgnlgkdvelrytaageaianltvatsenwkdkatgekkeltewhrisffg
kLAEICGQYLKkgs
>Protein1883 29
FPATTSAICGRrrwpasskttknkkekev
>Protein12582 75
mrVLVYMVSERQGKvktpedlhaelgiagldgvyrlppprddgdgsgdgdgggghdgdgg
gggggggdgghdgdd
>Protein12585 90
metwarQEMPSRLAGRihevlrlvvtacsavdpalhpllgvesiivrleelerdvgpggd
stidgavvewftdllwhslifdspmyprve
>Protein1731 33
tavlskkphlnigtighvdhgkTTLTAAITRyl
>Protein12586 15
LSHMVDDKkmharsi
>Protein4548 33
arGIADAILEGRANAVDDVVKavatesgdefve
>Protein4541 104
mgalqeritstkkgsitsvqaiyvpaddltdpapatafahldattvlsrQLAELGIYPAV
DPLDSTSRildpqvigeehykvargvqsvlqrykdlqdiiailg
>Protein10724 33
wgaysqkAASIATGVNRLGIPVVVQPSSVIYRr
>Protein5417 34
nggifapqgkALNAHAADDVRitvtgnpantnal
>Protein5145 31
dllrpiyqrTAAYGHFGRtdadggftwertd
>Protein5410 57
mftddgwcrtgdvvrleadgnifycdrdkdalkVGGENVSARevedvcrtvpgiddi
>Protein8634 38
yttlfrstpgildrpleerNTIEMQAITAMARseehts
>Protein8636 101
mvgalhqaglrVVLDQVYNHTPTAGIAPTSVLDKMVPDYYQRldprGNVYTSTCCQNIAT
EHRmaqkimvdavvvwardykidgfrfdlmghhskanmlai
>Protein1089 43
mdelseddkilvgrarkiekFLSQPFFVAEVFTGSPGKyvkla
>Protein6149 70
manqpnalpepadidpqetkEWTDALDSVITQEGAKrahyliekligqaredgidlpysa
nteyintipa
>Protein6142 24
iskSSISSASSSSIWSKpntckmp
>Protein8239 91
mgfveetgvsqffrdarIAPIYEGTNGIQAMDLVGRklpmraggvvtdtmaniratidel
ngqeelagiasrlseatdaldeatqwifans
>Protein7364 35
vviekSWGSPTVTKdgvtvakeveledkfanmgaq
>Protein7813 84
rinqikaeientdsdwdreklqerlaklaggvavikvgaatevelkekkhrIEDAVSATR
AAIEEGVVAGGGTALVRaraavka
>Protein7363 18
asrEVIPNSPRrfetvle
>Protein239 85
mirskASEAWEQPGAPRhlkpplqnilylgaririekahrddlcsfpagqvvgnmkeets
vrqvmqdlmqeyidtaerisplinl
>Protein236 49
ldfqwwlivhefddvcrflglllikssgrLMQLIDNVKwplcyplffrh
>Protein585 53
msesfaalfeesqkrsetrigevvtaevvrIEHNFVVVNAGLKseayvplsef
>Protein586 24
MDLFEYQGKqyfarydiavspgdv
>Protein3243 19
mgpglkLDINEVQGDLTAK
>Protein3245 77
vrgggvpdliavhqdasgtakAICLSYASAIGGGRsgiiettfrdecetdlfgeqavlcg
gavelvkmgfetlteag
>Protein3248 41
tpkTGGDITYLFFDELKiladtfdvhfdganidfdpedcsn
>Protein1439 33
hdgwqnhialclqkAGPIPAWFRiklhhhppls
>Protein12687 128
mfghgaslkdpyaafelfhsrYSAAVGTTAGSNRfsryanpefdalldemaplgsddpkf
kenavklieiywrdqidvpiiqwlhripynqtywvnwptaenpamgtngafwahtgllvv
tglqpatk
>Protein12118 515
mtaltgetgagkTLLLGALELLSGARadasvvragaeqavvegrfingdgdelvlrrvvp
rdgrsraycngslvtaaelaeaaaglleihsqgaqlalttpgvqrqaldrwanvdlselt
aaesavgslraalvelggderarvremdllafqvaeigsaglsdpdedaalaaeeallad
avghreaaskalgvydeegglsdalaamagalddrrpfdgtltrvlaqqaelsdlvaelr
rqadsieedperlevvrlrrvelrdlgrkygdtlaevmafgqecqvrldelgdrerraaa
leddlaaaclvrdeaaakvgaarrsaapqlatavqarlaalampkatleitvgdddpgdr
vtfllaanpgmapapiqraasggelsrvllalrlvlsggpdtmvfdevdagiggatalev
gsalsevaetsqvlvvthlaqvaahadqqvriaksadedattttvesvggearvvelsrm
lsgtpdsaaarsnakdllervprrapdpstagptr
>Protein32 40
pgvvigkkgedienlkrelgkQLGVPVAVNIEEVRkpeid
>Protein2268 75
mstlkklkkTNGEIVTVNEIFERrptqiknfgiflryssrsgvhnfykefractkneavq
kLYADMAGRhrarns
>Protein6420 81
mdrlcnialarqrdfrGVSPDAFDGRgnyslglreqliwpeidydkvdrvrgmeitvvtt
aktddegrrllqlfgmpfrsq
>Protein12001 99
vglrrlhavqsiktdkkakqasfafkqyrepdgkfyfklvdasnsvvlqsqgfdtpkEAG
QTIAWLKenglnslpanvhfvneipqselgelnlqlkns
>Protein2261 31
sqyqaggsvpvasvfavgqkVDVQGTTIGKg
>Protein10533 48
mltpelpqrVIMNEAMSSRrplddvgarsrdlvdrfdrlyatvvrrlg
>Protein4737 33
eqlgyasesstwrNAYLFGAQELRngmpkapar
>Protein4738 32
hgvetriirIFNTYGPRmrlndgralpafigq
>Protein9521 32
msrkLFVGGLSWNTTDEGLReafekfgsvvea
>Protein1435 87
mkVNNTGAGISVPVGMGTLGRimdvlgrpideagpidsdelreihaaapkFDELSSSVDL
LETGIKvidlicpfakggkvglfggag
>Protein11725 75
mayhvdfskVKHDDHAGKEIGYMHMLEQIARgsspfiggfiafwfgpqvtlfvaatifll
salplfftpepvkih
>Protein11720 365
mtaaeketakkiyfercagchgvlrkgatgkNLEPHWTKKDKDGNVTEGGTLKlgqqrle
kIIGYGTDGGMVNFDDILTKEELSLMAKYIQQTPDVPPEYSFKetmdswkvmvpvkdrpt
kqmnnynlkNMFSVTLRDTGEVALIDGDTKKiinivktgyavhisrisasgrylfvigrd
akinlidlwmekpdtvaeikvgmearsvesskakgyedkyaiagtywppyaiagtywppq
fvimdgdtlkprkvvstrTPIVVNDSRgfftsrvfgtfcmegvnmlaegynaqsieqaaa
qagmpvgplaildevnmplaildevnmeltrkvrkqtqidlaqegkTSCCWILHPSPWGL
Klwea
>Protein11050 33
sfkrtligkvvsdkrskTVTVLIERrvkhelhg
>Protein11723 185
mkFGTPAQCDHFLPRlanldiwfcqgfsepgsgsdlaslrtaarregdhyivngqkIWTT
TAHLADWVFALVRtdtearkqegisfllidlrtpgitirpihsidgehhlnevffdevrV
PVGNLVGQENKgwdcakfllsnerTGIANVGLCRerldyarelagrYTQAGKPLLDDPKl
radia
>Protein9704 15
kVFFLQWNFYHNKtn
>Protein11062 31
mgdrvavlkDGYLQQCDAPRymydhpanvfv
>Protein11061 83
malhtdiptgkelekLLTATADHCVSIYLPTHRitqetdrdrlvlrdltrqaveqleaag
adadavadieadlahlaedddef
>Protein9715 33
fhtgdigeldddgflkitgrkkEILVTAGGKnv
>Protein13374 239
mndddlfeieenaksrikiriiggkgndtfdirgqteallydlktdgnfiknsshaknrf
sldppvndknvlgfnynttkvplinlhynsddgllvgagiarrtygfrnlpyasdqkfgi
lyapnrkafqlnyrgefnhitrttdlilkgnfsnpalrnftgltnnpqvdknrnfnyyqt
rfrslelealvrKRFFEKLHLMIGPYFYHYNNKysdnagyvlgkyrelqldsadifskk
>Protein13377 143
lrWDSLGEFLALGASLEHLADSTDNARarLLSTTLDDATARVLEEDRSPSRkVNELDNRg
shfylalywaealaaqaedaglaavfaslatqlaeaettivdelnsvqgnpvdlggyywp
kpqaatdamrpsatlnaildgfs
>Protein9904 53
ladgikrATDVMLAGKlcivagfgdvgkgsaaslrnfgarviiteidpicalh
>Protein11287 30
mkAYLPVMESFGFTADLRsatsgqafpqcv
>Protein11283 14
mrFCQSFMTELYRh
>Protein8372 111
mshskiekpfipldvavltvsdtrSIDTDTSGQYLIDALTGAGHVLAERkivkddiyqir
avvstwiastnvqaviitggtgfsgrdstpeavsvlfdkevdgfgelfrqf
>Protein11288 40
vnvtvglrkdgaswskaekaghkVQEVAEAVKgadvvmil
>Protein8373 54
mhelnndwnkaykksarivgdvigkYHPHGDTAVYDTIVRmaqhfslrymlvdg
>Protein12394 117
miqqesrlkvadnsgakevlcirvlggtkrryasvgdkivvsvksatpggvkkgsvskav
ivrtskeirrkdgtyirFDDNAVVLLSATDEPRgsrifgpvarelrekdymkivsla
>Protein6775 34
vrraqerfgkgkVMTSEQVRwglenlnldqkkld
>Protein13386 147
mdiyvlppkAATELIDARekafwvakannaneiidvvvprssmpefmrrvgdlatetasw
iagcghagdgnvhmsvfqgdpdvladvmlrlyaigmelggaisgehglgtakrgyflele
dpakielmrrikvafdpngilnpgkvf
>Protein5609 45
akgsnllgvkAVLAESFERihrsnlvmmgvlplqflegdtaeslg
>Protein5605 33
fkidkdkirEVIGPGGKvireicdstkakidis
>Protein5604 30
mfkrVGEQFTAMFRrkaflhwytgegmdem
>Protein6802 76
rpvvtkakkaiagfkirEGQAIGCMVTLRgvhmyefldrfvtvalprmrdfrgisgrafd
grgnynvgvkeqiifp
>Protein12027 212
mgvltkEQVGIEAKfgsaqalaflaeetvngrgfgkeigqgskrltakYGHPELSMSSKg
qefpaydgrAIQGIGLAYATSNRggchlrGYTIASEVLGIPVKtdplehegkpelvkafq
dataafdssglcifttfawgladlapqmqgacgdqytteelekigeriwnmerefnnrag
ftakddslpkrllteacktgpakgkvnmladm
>Protein7607 98
TVDQGYSGKpieatppktvdqgysgkrtaeivgisyrqldywartdllrpslsdatgsgs
rrrysyrdllelkvikslldsgikleqvrnvfsyvker
>Protein7600 179
mielfaaeigaevrLVDPGEEQEVELVRqldvpederdyddlperppvitvmghvdhgkt
klldrirNANVVAGEAGGITQHIGAYQAVHDGRvltfldtpgheaftstpratrpsprcg
cvarmpptwwcwwwppttascprrsrrshtpgFGAPTITKdgvtvakeieledayenmg
>Protein13884 411
mypqldvytheyenfrqrtgfvfgrkktepnsrgkVCFMLIQEDTNLPRleprqindiqa
ptlnftlddneesierkvsdffsqetiyekkaindrfnddirdagelpnnrvrhlpsnyk
kdknavaepntpktqqanttgsktmnhplnviffgppgtgktyttveraveicdpnfaea
nnnasdkrknfreryqelvttgqvvfttfhqsysyedfiegiraettedgdinyiiksgi
fkelckkanehlinptqltileqlkidaedrdvrlqtlarqaefmirynrendrfdcspl
ssnntygatvgnietylvdpttpltnksyvssiagyiiekagdlnlenftpkkfviiide
inrgnisrifgelitliedskrlghkdkedlsvklpysqksfsvpnnvyii
>Protein10086 67
dyrgdviqikghgltksftvrkISHGVGVERifsitnpniagiqvikrgkvrrarlyylr
glvgkka
>Protein13883 117
mrlgaqssdvakgtlahsiygdvvterhrhryeanvnyleplrkaglvisaltqreqlte
ivelptsvhpwyvgvqfhpefkSTPWDGHPLFNAFVKAALDHQKnhqaaakttkava
>Protein10088 39
mqsgksiydgwitdsdligthyrygkIMNLTDYMAGKgk
>Protein10089 41
mallqpqrLISDEGVWGALRfaknllrqpdarrrvlnmrrt
>Protein918 283
mgkNPADLFDEFEGKtvnkygsgdvkyhqgyssnvmtatgelhlalafnpshleivspvv
egsvrarqvrredvagkkvlpvivhgdaafagqgvvmetfqmsqtrgyttggtihiiinn
qvgfttskredarsteyctdiakmvqapifhvngddppifhvngddpeavlfitqlaldf
rmefkkdvvidlmcyrrrghneadepsatqplmyqviaklpttrtlyadrlvaakvltrg
evetmvedyrqaledgqhvvkslvrepnkTTAEQGVVKaidpr
>Protein2070 25
LLFCLLQLQCYQCIQGYFEKnsnyq
>Protein914 39
mgegailkLADALDTYIPTPERavdgaflmpvedvfsis
>Protein13889 217
mdfndirttlqaliaiydncnslhtnaydeaittpteesvrrAMAIQLIINRewgvakne
npnqgafvideltdlveeavlkefeaiasrggvlgametgyqrgkiqeesmyyehkkhdg
sypiigvntflnpkgmaqqeielarssedekqgqikrlrdfqmrnadqspamlaklkqtv
iedgnvfavlvdavkccslgqistalyevggqyrrsm
>Protein2388 23
QIVVNPIFKrntaallprripnt
>Protein13574 217
kalkdgdannvqkegegfkypayalapvgtgpyklekydeanktitlvrnddfwgekakt
gklvfkIIPDESTRrqeleagsGLEDGGNTVLVRkGLEDGGNTVLVRpafnilymglnpe
kneklkdEQLVQTQLPEGAKEQLVQTQLPEGAKvatqfmpetvagyntslapmaydveka
kallkeagaegmtlqfaypsevsrpympdpqkihdal
>Protein13579 164
mrATSVVPGASDSTGATSRwattliaaqlagiaeatcamsvdyakerqqfgqpigsfqav
khrcadmaarAEAAITQTRwaaltvddsaqstgsaafevesarvmatraavanaevniqn
hggigftwehpahrfvtrarllelsggsladhqaallaapvsts
>Protein3654 44
aasrstsarsrTPCYFISTIEDHIAPWKaptwgpvcrparpslc
>Protein3655 53
nrvnrfgnavtfslenrrkekVDALAGIKlsgntaeysiqkslnqkyketnlf
>Protein3382 71
VDTIVVSTQHSPDVTNKanregfdgtrdqtvhaegsvrsdqretpyqpdrpFVVGGPMGD
TGLTGRqdhrr
>Protein9969 17
TAAALISEEPNYSRvwp
>Protein2923 52
dvvaksgfglcwrDGYWTPAAAAADKagcecdkdllpketcepkmaaapaap
>Protein2926 48
iqsdaelqplavakllkaicekEQPQIVLCGKqaidddanqtgqmlaa
>Protein13614 24
SVTDHIGYDKIVFDWFHIKKenkf
>Protein773 28
mfarFSTVAGERgaadaerdirgfalkf
>Protein13618 87
nkpsalprkevekflqvkkddedapkrtrprMEYEINETVRvkqgpfadfsgeiveinad
qlklkVLVNIFGRETPVELEFSQVAKl
>Protein3039 31
lvaanasnkiaavdtksgkLAALVDVAKiph
>Protein3032 135
mlddsyennskvtngnrdnagrSNDNQLLRhslnlgggiafritdrvnigieqkftipfn
ddmdglkpegtvssdfisstqfrvnfnigkytastlaaggasasdkvlplwwlnpnnyvy
nevnapkhmkmppvv
>Protein3030 16
mskAAYLMPSLRngar
>Protein12624 90
mgvqgitvtevkgfgrqkGHTELYRGAEYVVDFLPKvkieaaiedslvdrvieaiegaar
tgkigdgkifvynleqvvrirtgetgneal
>Protein12625 81
msilnfhrpdkiilqkandfegtfefkplepgfgqtvgnslrrVLLSSLEGYAISAVRia
gvehefstikgviedvveiil
>Protein12621 87
mtnkgqllqdpylnllrrehvpvsiylvngiklqgqvesfdqyvillrNTVTQMVYKHAI
STIVPGRavnfqatsegdvavnpaatn
>Protein5382 73
igsgastaarlsthasavgpvgllvglapietffvlilrtpstrplrpqflprPDHLHQS
HARpclgrpprqk
>Protein8388 18
kIDIFYLHFNFNIFRnqv
>Protein8385 37
msalhaspkAPSEYLASKgegeaivmaakneldvtvf
>Protein8387 19
LSLTVAMGYYQSGRrdyfv
>Protein8381 65
mghidhgkttltaaitkvsalrgfgdfrAFESIDNAPEEKargitinishveystpkrhy
ahvdm
>Protein8383 31
mlqkQGDYYAPDHFLRashlannlgeannpa
>Protein12567 108
mpndppwelfdaisddipiivcddsngklapaprPNVTYFDYAAQEAYAGKHYAAMPHRs
aasrnfghywaykegfdviialdydcdtrgdwvgdhlsclttvtdqpa
>Protein9524 24
mpglpkvpaaerIDVDETGKigra
>Protein4565 43
mlhlhnkfnfaeliletlreslchscrTILICQEISLPKigra
>Protein10709 20
sttspkQHAGLSVFAGVGER
>Protein10708 31
gpkgrnvaldkkWGSPTVTHDGVTVAKeiel
>Protein5161 25
mrEHVTDAVSKgatvvaggdarpel
>Protein5164 53
mpefkptaptasyqkgadlaalniasgykgisigeirIHDDDGLARdynkdgd
>Protein5165 141
mapkarqakskarlaaydqllaeqqaargasdgleiyippgdrlgdqvievdhltkgfgd
kLLIDDLTFSLPKagivgvigpngagkttlfrmlveageqataapdaqpdsgeirvgstv
qmahvdqhrdhldgertvyee
>Protein8655 33
hkfccifpgtdttdagyrNFFSNIIFCDRcqel
>Protein8652 24
yttlfrsvgrVGGDLAFDQQEERl
>Protein8651 41
erpntkkvgkvtrTQLEEIATMKkADLTAADMDAAVRtlag
>Protein8659 49
kFVNAIMQSGKksvaerivygafdiittksgkdplevfasamanvrpmv
>Protein9384 17
VVLVYDFEERvttymle
>Protein6702 56
mvvsgdsiqigapvvagakVTAEVVGHGRhdkiriikmrrrkhyrkqqghrqwfte
>Protein12937 129
mcfkhafpnsgtikipntrglrprTFEIDCLVGNDALEIKWKdattdgdhitkehtriqv
iadagytpirvmfyypnrqqatriqqalqtlyngiggqyyygdnawdyvqqrtdvnlkai
legianera
>Protein6701 72
dgilnvsakdkgtgkaqsivikANSGLSEDEIQQMVRdaeanaeedkkfgelvdarNQAD
NLVHATRktlkd
