# Supplementary material for: A Graph-Centric Approach for Metagenome-Guided Peptide and Protein Identification in Metaproteomics
Source: PLoS Comput Biol. 2016 Dec 5;12(12):e1005224. doi: 10.1371/journal.pcbi.1005224 (PMC5137872; doi:10.1371/journal.pcbi.1005224)
Supplement: S1 Dataset — (ZIP) [file pcbi.1005224.s006.zip › Supplement/ProteinID/SD3.hybrid.dbgraph.protein.fasta]

>Protein6618 23
mkALTPSAALGAVVGTKalprtk
>Protein6127 33
vvidlvcfrkLGHNEQDEPMVTQPLMYKriaqh
>Protein6126 39
rrssdltrlrnaisakhrVVEVPASNLKkeitkigrahv
>Protein6125 97
ltlvqaaelgrYGITSNALAPSARtrmteeafpemmaaptdasfdamdpanvsplvawlg
sdlsgdvtgrvfeseggkvgiaegwrhgpsedkgarw
>Protein6124 58
ialavlaasgasfaqssvtaygiadiwlgtvkaggvrttkLDSGGVDTSRwglkgsed
>Protein11548 55
kkwipelverarklrvgngfddksdlgpvisrqakqrIESLIESGVQEGAKleld
>Protein6122 28
DPVSSVPLRypfhgrsrqqerkkhqrqr
>Protein6121 62
srppipsrsascstsisprkracrtgssawgtrsrstrrSLTASGWNSRtpswparsfrm
rr
>Protein6120 122
rtkvvtdvlggnvspstlaalsavvaagrADELGAIANQLAERtagdtswpnaGSPTILP
MEVIRateeekeaqittlknlheknaaltakhlrhlqttaiqnnnlfealmeackfcslg
qi
>Protein11544 35
elldkyefpgdkTPIIHGSAKlamegdkgelgegs
>Protein11545 99
lakLNAELAQPNAAKwmdysrsvyelvaemqkEVTSVMEAQYGSLTKNLNSVVEKaksst
pvggevfattmqsimtastkafenmtgmakqmsdmaean
>Protein11546 20
PILPAGSLRsmiltlnalas
>Protein11547 96
pshadlpgqcrstptalhyaegveyvlvatdsddlfddvdaslgddrcevgrVNSGAAVF
GAVRerqpdlvvldlqignmggmatslhlrneaggr
>Protein11540 36
mpqtrehillarQVGVPALVVFLNKvdiireqekte
>Protein11541 26
mvstkDNTTLVGGAGEAGEIKgrieq
>Protein11542 33
wygipsaltysggkVYTTSASALNSSEARgeql
>Protein6128 40
alvsgrADVGVASTSDTLERaktigfsipyfaftnvvlth
>Protein7838 30
alkALEGDQSDIGEASILKlaealdsyipq
>Protein7839 99
ahearpliltaegdgafdvvsrvfaptlgvpedpvtgsahallapywcsrlgrDTLACDQ
ASERggnlrasldgdrviltaravvmghliltqaaaleg
>Protein7832 145
hisesknlykqtfptfdflgwystgnqtptpsdllvqkqleefnenplyllldptaatpe
arelpisvyepevkvieeklksffatvkYQIATQEAERvavdfiakanssseddsmlvgh
lsniqsaikmlnhrvkyiqkfvest
>Protein7833 38
tqlairpgsrwcrPGAGNPPARgrfrgslprlpeghhr
>Protein7830 34
lkAVYAHLNNDKqaaydfginavginptdrkstr
>Protein7831 20
FNEYNAFIFMKhssfkecpf
>Protein7836 31
vtvalprvrdfrgisgkgfdgrGNYSMGLKe
>Protein7837 25
melkLINEQGQEASRleasdtlfgr
>Protein7834 20
MQVNLLQSKgseakkrseeh
>Protein9470 182
mqtrvfqivgstltilserfagrTYSGSAPELNGPTIYKltkLNNVLYAYGDFHNYRqiv
pfvgarfgtrytsvikgaaayvnstwiqahggfltqtfggddnaivtsvtsnnlfyfvgs
fqsaynavsgslfgfgavsgslfgfggdftkleknrNVTIVGYGSQGHAHAQNLRdsgvn
vt
>Protein9173 32
gwrFTDAWLSMAGTADKgipngmpvdewgirv
>Protein10608 35
qqfwskIGVTQSGGSRyesgrnmprpvrellrlvh
>Protein210 41
HGGEVTVLSAGPDKatdairkalsmgadkaihvndpqihgs
>Protein14087 86
fvvlkgarpskeegklliaelrdwvakeigaiakpddirFGDNLPKtrsgkimrrllrsv
akgeqitqdistlenpailaqlqeqi
>Protein212 32
lgpgglsreragfevrDVHYSHYGRlctietp
>Protein213 11
lqkTPHFWMCR
>Protein214 33
rHPEIVAYRDLDEEDADEVEASKfdltyialdg
>Protein215 37
dldlvvagtdkAVLMVESEAKelsedqmlgavlygre
>Protein14080 132
mrhgyglrklnrtsehrLAMLRNMMNSLIEHEVIKttlpkakelrrVIEPMITLAKTPSL
SNKRmafnrlrdrdsvvkLFADLGPRfatrpggytrilkmgfrVGDNAPMALVELVDRpd
taevvasteaka
>Protein14081 74
mygkrekkaeakkkfekledseiekifltlpaflqehkelqfrPYPVTYLNQRRWEDELK
PAKkipqpqednqw
>Protein218 18
GPASLAVMNGRggrhrwr
>Protein219 51
aynaatehqrgsiipvvitvyedrsftfitkTPPASELIKkaagvssgagn
>Protein14088 95
VEDARIESDARGVSLPCLHRpaadhrayrgpavpgaagtgpgrsagrerlsplrrgppqt
psfsrtemansgqswrtghsahtafarpdsssvgg
>Protein14089 184
mtqrVALVTGAMGGLGTAICQELAKaghkvvasprlatrLVEHTLIQPTFVTDYPVEVSP
LSRahrDRPGYVERfecivggrelcngfaeltdpdeqlarftdqaearaagdpeamtvds
dyvralqyglpptvglgigidrlimlltdsasirdvvlfptlrpepsidldvtrsepata
prde
>Protein396 471
isdgtikigerVVNDVPPKdrdiamvfqsyalypnltvrkniesplnakdvppddggppr
rlnaeerntrvveaarmldlepyldrkpgalsggqrqrvalaraivarakvllmdeplsn
ldaklraqtraelidlherlggtvvyvthdqieamtmahdqieamtmadrvaimangalh
qvgtpeevydrpantfvagfigtppmnlmdgvatsggvrvagamlsaahdladgvkvtvg
irpehlalvdgdsppssalavevravewlgyeslvtadlvearptdpqasaraaaspgsd
asgsdssdtkQNEDGVVQSALKPRcigcsncvvacpfgvpkyfalpdqmmkcdmcydrts
vgkapmcasvcpsealwfgtpaefeqtrtgellfefqfgrqlvptkvatvvhdtgpgpid
vmggqptagwqddpfgSGASAAGGQPGDPLWRvpalrvanpatrcgatsfl
>Protein1557 27
msektltrMDLSEAVFRevglsrnesa
>Protein13407 219
mtetspvgsvakVISSLEDSSEEKLDELRasqglpvlgvelrvvtpdgeqvpwdgetqge
lqaagpwitngyynderSAEAMTEDGWCRTGDVAVMLPEGYLKlvdrtkdvikTGGEWIS
SVELENEIMAHPAVAEAAVIAVAHPKWAERPLACVVLRDGAEATRDEILAFLDGRvakww
ipddvvfidevpktsvgkfskktlreqfadyelpgvada
>Protein1246 136
aaawgdakAVNGFHADATRtsnslrYATPAMGGFSAEAMWAPGENKnsvngtdagryyal
rADYNNGPLGVGLAYESTKrtgaantadtnkawalgaqydkawalgaqydlgvaklygiy
erGVQAMLDAVIRylp
>Protein12062 143
malnlkagivgavifgdnrlvkegdsvkrlhailnlqvgegllgrvidvlgnpidglgni
egtlktarievkAPGIIPRrsvhepvqtglkaidslipigrgqreliigdrqtgkTAIAI
DTIINQKsindqlgskklysiyv
>Protein5618 63
mfrkildrGEAGDNVGILLRgiektdirrgmvvakpgsitphtefkaeiyvlkkeeggrh
tpf
>Protein10894 31
ldvktkkhakapgqhggargskQSEYSLQLR
>Protein13404 18
VPVTEAQGRagctpplrw
>Protein1368 202
IAFAYVGPTGDGGIAFAYVGPTGDGGWTFAHDQARkalekefgdkivtsfvekVPESADA
ERvfrdlagqgnklifgttfgymeFEHATGYKfkdvkFEHATGYKqadnmrtydsrtyeg
aymagviagkmtksntlNINSFTLGAQSVNNINSFTLGAQSVNPKiktrviwvgewfnpg
keteaatalinggadvlmqntd
>Protein1556 33
VGLILATMFLFPNMTDGISWLSFGRlrplhtna
>Protein6123 55
mtdipepneaaqqqesiiyysdgktvldrFATVDGNRqivpidripqdvqrafla
>Protein11549 72
lwiqrinagcrAEGMSYSRfiaglkAAEVEVDRkVLADLAVHEPAAFAALVGVAKaandq
adsadgadqaas
>Protein1369 32
gldialgvgglprgrVVEIYGPESSGKttlcl
>Protein5701 142
ggagnwqnacgtgpfrltrYEAGAFGDYQANKeywdretidgkpykIPFVDNLVMRtigd
sqtrlaafrtgkIDVMANINWDELKslapiqdkikVIEHPDYAGEALAMRVDAPPFDNPK
vrLALNLAVDRaaiskqiyggh
>Protein10672 50
MGTSFVDEDEEARsqygravgerlrlirrqkrLSLQEVEADSDQEFKasv
>Protein10149 34
QGMQNGYQDVGSWTFFKghdanrtaaawlyaqfi
>Protein10148 25
mgsrIYVGNLPFSADESQIRalfep
>Protein10147 16
mpnpkVGTVTMDVARa
>Protein5614 41
SGEWEMLPGRggrgngrcyravpggpeptvqptnavgrrgt
>Protein10145 42
aisvsllddgiaelkFDLANESVNKfdratlselaaatnaik
>Protein10144 82
alvadaanndllritrsghistvarfdteaistdhlgdpnlppalpteavptsiavvgrW
AYVGELKgfpfrpgssrvwkid
>Protein10143 32
vaeelgkkldhyavivnkSTVPVGTADKvkna
>Protein10142 31
ggeiyqalekGTIDAAEWVGPYDDQKlgfyk
>Protein10141 33
gsgkLAALIPVFSFTKmqkaiadktfdgefggi
>Protein10898 31
glprvdelfearrpkDAATLAETSGRiedkg
>Protein1243 35
mgiagttrLGNTNGQTQFGVNSGVLSTSRigfkgv
>Protein6129 185
mqlellndqgqatskfeapetvfgrAYNEDLVHQVVVAFQANARqgtraqknarqgtraq
kdreqvkhstkkpfkqkgtgraragmtssplwrgggrATDGAAFDLDAVGFVLNNAGKvr
adgdfiffnnkqnaegsvitskmpkvqwcmaaiiaQIVGVSAALIPFLEHDDANRalmgs
nmqrq
>Protein2637 99
mpkTTALVDYEYSDTNYKTNATPDTQDNRilmgvtwensaqttgklrlgqgerSVDGGAD
INKftwdlgvvwkpvaldtininggarasdasgnyvsve
>Protein2636 59
veagegevtvltigpdeasdaikkALQMGADKgvhviddaihgsdalatslllakaiek
>Protein5248 43
adlvwcetgvpdigfarEFAQAVHAACPGKLLSYNCSPSFNWK
>Protein12484 171
lkaagfnskpyelnvlkkagltnlqikLDYPAYVGRkdevmqgsgdlvvpfgtkiywevq
trlankvtmsfegnatanaqpegadkftflktalndqnykiligndalphsdslaysihv
vqdeypvitlekyadstnqklvylsgnvsddygltklnmvqqirsedgkvk
>Protein12817 145
matykefhqysiekpnefwteqaqlvdwnepftqvcdysrppfakWFVGGKTNLCHNAVD
RhaakrpndnalifistetdeetvysfaelqreierMAAIYQSLGVKkgdrvliympmva
qacfailaatrigaihsvvfggfas
>Protein12816 113
mlktleahslveqlsdtkkytlghgiivlagtklaqselshvarphlarlshetnetthl
ailhrnellylekIESSQPVRvaariggraplhctangkvllafqpnevieea
>Protein12815 122
maedfevtkadqidllnrsvdyfkknddfnkddfenevfgdsnvresfrkfdesyreahd
veisdtfsisipalkkqaaafksvlkldknfhiyihgdkELIEQGMDESGRKyykiyyeq
es
>Protein12813 218
mgkrlnrtakearEDTDATVLVVDASKgvggpgdarlmaampddvivainkidrlpqeqv
laaikdasslarrfekgsveffpisartsqgvpeltehligrlppgplwypedqvrdtge
gfwvaelvrEQLLATAREELPHSIATRcvemnwpyveveilverisqkgmvighqgenlk
ragigarkllpegthlelkvkvnrdwqrkdaeldklgy
>Protein12812 651
HCFGHSYLRMLRRRrfaiaeasmmtiedrirrlravmltgrsaeledfkrwiadsipryn
lvhyfgvggmgkssllvlledycqqagvsaarldaaehrdpltaavsllaqlgnsgvdgl
lariveryakleeglrqerkvqlatieqlsklsvltgsseflardendepssdhalgldv
lrevltpddleffsdplpsiskalveclrleadnkscvvvdtfeqasasfeawlahlvgt
lgenvilitagrlklgnewdrfgpvtrsvelrelipdeasdllrlhrvtddddvreilsl
agghplalklcaehvaqgltladgegahasivervtqslldglspelqeavviccalhwf
neellnelasggifsgvveslrrlpfvrqhgrglavhdlvrdfvnddlrrraptrsrqvh
gqahayfashrdglrgvesgailaevlyhgvlsdeqsgireaskyfndaadsfqagrcdl
iyttvrdlplsvenlpwidyfagvtaklmvdakeahrrlrlvlaspasrvdselrvyagr
wlagslwfagefdeviavatetlrlsrqladknvagmkeyehraletlglaqdrlgrfse
aidimsqlvdssrnesdklgegwgllsrgyfswhagdwdsasanleaclat
>Protein12811 166
metykYGSIMEVPRlvkIAVNQGIGQATQDKkladigiselatitgqkpvatisrkaisn
fklreklpigvrvtlrnvkmyefldrLIAVALPRvrdfrGVNDSSFDGRgnytlgiteqi
ifpeidldkinkitgmditfvttaktdaeaftllkemgipfknqkn
>Protein12810 78
mrkllktaledldlsvrAYNCLKaakinslgelvrydmhellkfrnfgkkslveieellq
iknlsfgmdlvkyklded
>Protein2639 81
eksyglldqgkytfivdprsnkteikiaveqifnvkVDSVHTMNRvgkarrtrfgigkrk
dtkraivtlregtidifgsvs
>Protein12819 66
mavlnkYYNQYLFPNFAVRKSEDFLRsardqlpisffcksnsiafedisdliqiiisksa
ddikia
>Protein8510 30
gfetaiskdngqsrQHALILNLLGVKqliv
>Protein9250 47
thafavladaapgrANFDYHVSYIKDFGTAGYTDALNQLFAGTSDRd
>Protein2186 33
pvttengeykIVQGLEIDEFSRermthtlnelp
>Protein8511 53
LGVIPLPASPRQADLLCVSGTLTDKcppapvrptccacrarsptrcrrwssac
>Protein1275 50
gvssvdlkTAAGAQNAIATIDSALANINSSRANLGAVQNRfsadrkstrl
>Protein5554 29
maskLAAEILDAHKgtgssikkkedirkm
>Protein2242 34
lpigrgqreliigdkstgkTTIGVDTILNQKnnn
>Protein2711 64
mrepefgkrVVPIIPDEARTFGMDSFFPTIKiynphgqkytsvdadlmlaykesqqgqii
htgi
>Protein2712 37
tlrDLVHAIPLYAIKaglltvakqgkknifsgrivei
>Protein2241 13
DLVEGAPQVIKeg
>Protein2714 61
NTLVAGSYDLGVAKltggynkasnatrddkeyqlgvnvpvsaaavvmlgythsnstgagl
a
>Protein2715 127
mvedeellelvelevrELLSEYEFPGDDAPVVRvsalkALEGDEAWQAKIMELMDACDAS
IPEPVReldkpflmpiedvfavldadrgcvhdhgswhggdwqgGNVADLIQRggfppvhl
seinfqa
>Protein2716 51
pgspttlvefvaqeveqnrrvitsvkkLADNAGEMGKpksisslrlkecdg
>Protein2717 86
ahvlhpiggpnddpehpdharWEVHIGTLPPGETISDTVSRdwinpelivfpglvaqvaf
tdsegvhwmrqangtleerespprmc
>Protein2718 44
mkQFGYTSPMQVPRltkitlnmgvseavadkkvmdnavadltki
>Protein2719 130
gpvgdtstfillqqvtralrrgehqapaiwvrggigpntaaaaiaggasgvildtqtall
restvpptvrrIIEAADGSETRvlsghrvfvrpdlptadreslpdalnfgfndpqtqvip
agqdlpvarr
>Protein2248 30
mkvakVDAESGIILVRGPVPGCNNSYVTIR
>Protein2249 33
mfetgikVIDLLAPYAKggkvglfggagvgktg
>Protein3850 33
sviisvkVPEPQFEGQTKtklgnsevsgivdsa
>Protein8044 23
VATPAMPRsvrwcssgsvatspr
>Protein3583 68
ealiasniskGPGVFNLPGLLKiyvherpatkermgrNPATGEEIKiaaraakkvvkvra
lkklkdli
>Protein8045 50
qnlvgakkVTTGAIAGFDGSIWARsptlnitaqeakniyagysnpstfqa
>Protein3852 49
lyegidfytsitrALFENLNQDLFRgcldpvekvlrdskidkrtvhevv
>Protein10558 37
gqakVATSAEEARsmgilgpqdriilnrdhllteakr
>Protein10559 15
YCCIVLICKhsctta
>Protein4718 13
VDALPSTEQTAKd
>Protein3581 37
vvipvyfgiklnvgsrSAFYIAPGLHYYKaewqlkgr
>Protein4712 33
thflsskragshqlkYGTEIDSVRfsqdsrysg
>Protein10551 39
magegesvkIGAPFLAGATVKatvishgrhdkvkifkmr
>Protein10552 22
lkVLEDAPGSFVKarldakkaa
>Protein4711 28
mvkVVGWYDNEAGYSARlgelavkmisf
>Protein10554 39
mlgkDQPVVLSLLEVPVEKaqqalqgvmmelqdcafplv
>Protein4717 16
VFTILADTAIRqktlm
>Protein4714 21
DAVTSGVLAGFPVVDVKvhai
>Protein10557 28
matgrSDYPNQVNNVIGFPFIFRgaldv
>Protein1283 493
ttlfrskGISIPVGMGTLGRimdvlgrpideatylvarlmklvrsiqtscakftlqlrsV
EPPTDGLSLDDAALADWTRVEPPTDGLSLDDAALADWTRcgvphllgqyrpvhdeidatd
llvegelpegltgsylrngpnpllaphgpyhlfdgdamlhgvtlghsgasyrnrwvrsag
mmaeaeagrplfgNTANTNIVSHAGRakvgmmkNTANTNIVSHAGRmlalmeaspptqvd
pdtlatlgvfddtlatlgvfdydgalagamtahpkSAVEATTATGEVKlnmgvwdgildl
ngvdklswtstgstsEVIDFFENEEKGLEPIIVNTRddffnaqydfeidfadvkgqenik
raleiaaagghnailigppgagktmlakrlptilpplslqealettkihsvagklpenst
lvskrpfrsphhtisdvalvggggnpqpgeislahngvlfldelpefkrtvlevmrqpme
erkvtisrakvav
>Protein3584 50
mvtrtlpgpngtsvdrdyllleyrgadkLYVPSDQIDAVRqytggssptl
>Protein1282 36
mdnveiqsilphrYPFLLVDRireldpdrrivgikn
>Protein3585 51
tptgrcarkQPFTQALDESNAPFFKspgsnrlprrwmsptpNVEAGLGDKs
>Protein1281 31
rQADTYNVPRmafinkmdilganfynaveqi
>Protein1280 36
lhdalpiyvkNGLITWETQQTDYPRtrpdqigrahv
>Protein6839 21
maaettdevlrAPLVIEYPFR
>Protein6838 28
mrvgrLASDVAGKcttplhhhaqaakak
>Protein1636 21
megntakVIENAEGARttpsi
>Protein12033 168
ektaetlidgwlysgdigtidedgyltivdrkkELIVTAGGKNISPANLEAELKMIDIVG
QAAAIGDQRkfvsallvldpevapiwakkngvefsslddlaqheavrehidegvaeamqg
fnsaeavkrWVILGDEWEPDSDVLTPTSKlkrrgilaryqdeidsmya
>Protein1637 32
masvnkVILVGNLGRdpevrympsgepvanit
>Protein12032 142
vrTQQTAEPLAQRtgltpvvladlrevylgdleggllreavatgdpifeqtmraerwdti
pgaeseeafserlarglavavegrvdqrvalvvhggviarmladltgasnfafkgadnas
vsefvlledgrrwlrsyniryw
>Protein6914 31
rlfflvkDAGAPNFKvmqapvkgfenssswk
>Protein6915 51
sindppehefrFNVFPNPVMDGHIKimyllpqnksgrleifdingrriyem
>Protein1632 61
tgdvgriedgflriigrkkELIVTAGGKnvapepmedrlrshslisqamvigdnrrfisa
l
>Protein1289 12
nrIPDESIAEKr
>Protein1633 35
TYEAGVEYLPGGEELTDLERrVLHEIPSGATSKei
>Protein6836 48
tdeaaikaelaksgakYIMSDAGASSEKqladidgliakgakvliilg
>Protein12464 184
mndlptlawnskvavelvndgarsqaptedipgpglgiphrprssrrrlgayaiatnhda
evprilltrlapddpeagcwnlpgggvepgesplealtrEFHEETGLAPTSVAPHEVDSR
vyeawgskqikHSVGVIYRatargnpevletdgsteeaawfpvdqlgevqlsqlaratla
hhtf
>Protein1981 135
maakDVIFGADARhrmvegvnilanavkvtlgpkgrnvvldkkfgaptitndgvsiptit
ndgvsiarVGEEIEIVGIRrpsrppvpvlkcsappvpvlkcsasLIEIYTPTPKtvdals
klelpsgvdiqvkls
>Protein6911 37
nifrFVQAGSEVSSLPGRlpsavgyaptlgtdtgeig
>Protein1982 33
tlptstqenpiarletittrNWPMAWAPRttse
>Protein12038 128
mladgfdnlinlryvptwagaaaqapslkglslgrrrrggpvgrldgkVAILFASEGARV
VIADVLTEEGAAVVVIADVLTEFVPLDVTDEAAWLDFVPLDVTDEAAWLDLMKittdvfg
cpdvlvnn
>Protein1983 37
mndidinnlfsvtlrDSGQVALIDGKskkivtilptg
>Protein12686 46
LVDFQSGEGRpvpvvphpprigvragrrvqrtlrgpgvggysrand
>Protein1742 37
sragswrscaagpcrLGGVAAGRgpvgrgsvgtrsrs
>Protein10278 178
stvaeldalvanfsveqaaevkAEEAVTNHDVKaleywikkntkgnaevtkvsefihfac
tsedinnlshalmckgareagmlpaldkvidrlkelahvnadvpmmsrthgqpatpttlg
kemanvayrlerarvrivnvellgkingavgnynahlvaypgydwegfakrfveslgl
>Protein14086 171
sgatlttydvsghgpvllkglsvgagaatgvvcrLDSPDEGDRfsdgailvadttdpdwv
pvmqraaavvtnrggrTSHAAIVSRelgvpavvgavdatttlvegqrvtvscaggdvgiv
fdgsatidtrelslddvprtrtkvmvnlanpqaalkwwrLPTAGIGLARme
>Protein12684 87
myfshgsvhaplhakVADIEAQRgrydagwdvlreerfarmkalglvsesielpprnaep
gqevtpwdslsadeqrlfarymevyaa
>Protein211 23
mkFSVSPVVRvaveaknpselpk
>Protein5709 47
mfqgvcihrkrnggrgaftvrkvshgigverVWAVNSPRvvkielvq
>Protein12685 170
mkalgypqitfdpvlgkatfdfdkarqwlrdnrdsltawhtlsesyanlksidpkEVTRD
YLKPGTQEFEEEFKKitsaksnptekgtrffdksalyhiqgeyrftpewldywtvganyr
lyrpysdgtifndsetsrisnsefgvysglsrkfisnkltstltcrmdkn
>Protein131 40
rFANAGVNQWNLRnrpgdnyleifelggggsrvviqdatg
>Protein14085 35
magsptlrrphqplvfpvrTEHREEFRAMLKqaks
>Protein1638 100
mgrapapsgastgsrealelrdkdpkryggkgvlkAVANVNSQIRellvgrsvfdqsaid
ramitldgtetksklganamlavslacaraaalekkvply
>Protein1989 50
rgqilevagkravvqvfegtsgidakGTAVEFTGDILKclfvkiclvvfl
>Protein10099 33
anclkNDNIIYIGDLVQKsepemlrtpnfgrks
>Protein6919 38
maekLASEIMSAAKgegaavkkredthkmaesnrafah
>Protein12688 245
tqtlttaptgraanrqrKRQEYIDTAIRIVLNGGLEALTMQALAREMGAAVGTAYTYFAS
KSALVAELQVLAIGRLTSTYADAAPRwqgemgrldakgkaeaglttfvefvvrapgslrd
dfflqlllltdggrsilpedqatvleaagqwatlvrelideaveagvlnkvdadrraakf
vamlngaslftnlpdgaipdlpgltrSLMIDLLCAWGADRkritrsaskaeaaadqlela
apala
>Protein10098 82
SVGPEAAARlrptgtaecgplrgarggcplhgavarrlrrhrpprrwgvrsggarsprtl
aggtppsrgvasrrhrvglypq
>Protein4222 37
eastnislanaikFNGQTTLNSKlanmtlevsnaitg
>Protein132 50
gipgngddvqdsinrTTPFIDQNQTYTSQASHQAFIReydvvggrpvntg
>Protein216 26
mkirAQIGMVLNLDKcigchtcsvtc
>Protein10641 37
yseiqsngfrtleenqkVEFEVGQGAKgpqatgvrpl
>Protein135 50
mavgpgrigddndrVPMDISTGDTVVYSKYGGTEITVDGDDLLILSARdv
>Protein217 53
ngnpeialnfitphqkWGIHSTYTDNLIMLTLSRggpiiwlseedaarggivd
>Protein642 99
pavadrAVTEAVAKFGAVHGLVNNAGIIRpamidkmtdqqwqevidvhltgsfywmratg
rhmverskggerTGGSIVNISSEAGRrGSIGQINYAAAK
>Protein10643 33
arrrrrsrTPLTNTPRypssgtrmasstsptta
>Protein641 19
EIPSSDGAELLDGDRaggp
>Protein1740 33
TVLIQELINNVAKAHGGYSVFAGVGERtregnd
>Protein10644 44
mdgvyqlrGFDIANMTLIEGKtgwilvdpltaresskaalefar
>Protein640 48
adgfsrMGGTTTEMVSHYYLAENRvysnydktlatgpynfgwadtkpn
>Protein7618 30
mkGVTGENLLMLLERrldnvvyrlgfasdh
>Protein4227 31
ggkDVFVHHSAIVAEGFRslsegdkigrahv
>Protein9261 33
dvcssdlaatkEGTVTWPAPAPKlpqrseerrv
>Protein9260 20
TALAMGAAKshphqrpsarr
>Protein9263 74
TSPAPETERsepmakTSPAPETERvfigtgvfwglvvglllaavliilaaqntdkvtinf
laweystpliavil
>Protein9262 16
ICDSHLLTTFHCVLHR
>Protein9265 34
qltrDLEGIPAEQARtiviayepiwaigtgevat
>Protein9264 31
kYTFVVDPRankteikiavekvfgvkvdsvh
>Protein11731 415
maklltgeatlegsganrvikipgstkpeargtaaakgrWVWYPVTREESIFSVLTEFGT
KTMSATGGTPGPLHNKiampdrnwngdatdnntsywvadfnrahymnlmfgagesfrdfy
lkqsqgrFLATGDVSDWVKVPYNEARygspkISESDGYWNFVKDTATAWYDSQKamgksd
aqikTYLAQFDKVDRYDYDGDGVYLERDGYIDHFQAIHAGEGEEAGGGAQGEDAIWSHRW
YAFVTDYGVTGPAINKAGGVPIGNSGIWIGDYTTEPEDGGLGVFTHEFGHDLGLRdyydt
gdgtgmgnssafwtlmssgswlndgnpdigtkPGYMGPHEKLLLGWLDYKlvrhgepadv
klgiankDALNLPQAIAVLLPPKAHVEVYNKPFAGSYEWWSGSGDDLQNTMSRpv
>Protein4979 30
dstvwdwkwdgniargerESTAPNPKyawa
>Protein9269 11
PTVNNMLKftg
>Protein11048 50
aaadnegvvlltndkrLSADNNASERftvrfleeqsgwnsifgqavfnal
>Protein4974 76
AMLADMAILTGGQVISDEIGLKLESVELGLLGRetverrcwDETTIVSGAGSAEDLQGRs
wrasssacwvgprrww
>Protein4975 45
gktkvkdagakgrqkekLNYAVLFNKdtyrkvlsdvpkgksitps
>Protein4972 87
mrnvvgdltldealtsrDTLNTELRlilddatdkwgvrvvrveiqridppgdvmaamheq
mkaertrrarvleadgireaeiktaeg
>Protein4973 34
rqrpgkgpasqsrswltpgqrgrqrVASLNGARp
>Protein11739 69
mnkiklnkkslenvkisfdgqeievvpyissenqetlikvyftayfsdgkEDRLSAERin
rmavldllt
>Protein4971 46
trsyggfskkkVSDDIAIATKdyksikCMIQLTIENRqvavivips
>Protein13396 90
mvknfkvtldsqwlrftndksrnwiykfdercpygvhqltataidlvgnittktwwfkRY
PYTPPPKKKVVKksskkkttttkkpvtkkk
>Protein13395 117
mlrAMATTEASDRawveaefaraaeraeprpdavaihqdaafrgsrpsvdclarievsal
vvhgdldrvlplrhaeslaagiadaelvvvsgmghlpqpsvwdeladrtlahvlnag
>Protein13394 81
mcfhvlggtrrrYGSLGDIVVVAVKEAIPQAGVKkgdvsravivrttkevrrddgsyikf
drNACVLINAQGEPVGTRifg
>Protein13393 336
mkksivtiflswcvfhvfgqqslsgivlsdkatpvefgtvallkpsdstllyfgitnasg
nfeiksvaggnyvfqisfigyntydtvitvpnakegnlglfilqtatvgldavnisseri
piqikgdtiqynassykthpdasaedllkklpgievdqsgnikaqgedvqkvlvdgkeff
sndptvatknlpadaidkvqvydkssdeveftgiedgsqsrtinlvlkEGKKSMWLGDAK
vgggtdnkyqanaklyrftksdqiaflgmmnninqfgfsfsdyidfsggignmmrgggfr
ietegdmpidfgqtinglitsgaagvnyshevvegn
>Protein13392 120
PLSEDEQRilreiedrlyesdpalanevrtrtvhtavlrrirlaavgmvvslaltiflls
vhfllafvgflvtfalgaviesgirqlgqdgmgelfsqvtgftgvrrpeastsadagdds
>Protein13391 63
mvsytfveaktqlklgatnltgtnlngeefrTNVGGPFIGRtfflgvtvdglfaepkkak
adl
>Protein13399 245
mgrkrtaaqqliaayrnvgqrWADLDPLKRterpnipdldpayygftdadqetvfdtsnt
ffgkktmplrellnalretycgtigaefmytseqsekrwwqeklesirskpnftaekkkd
ilerLTAAEGLERylhtkyvgqkrfsleggesfiaamdelilsagaqgvqevvigmahrg
rlnvlvntmsklpadlfaefdhtapedlpagdvkyhqgfssnmstpsgpvhltlafnpsh
leivn
>Protein13398 109
metkaivrgvrlscdkgrlvadlirgkkVDQALNILTFTQKkaagiikkalesaianaeh
ndgadidelkvkTIYVEQGTTLKRftarakgrgnriskptchiyvtvgn
>Protein3454 50
fkGVEDLGNGLKavflveqglgldsnstdaspgnksinftrqayaglagk
>Protein1746 13
QAGEDVFVHFRlf
>Protein5157 33
alakILPEQQGDFEKlyealegnpvtirfldpp
>Protein3455 35
dlrGADAPDDETARgiidklffsdkrydlgevgrs
>Protein3456 14
SGDMSLAAAAKqgg
>Protein1248 42
slgvrYVLVGHSERralgesdslvlekikaalfsgitpilcv
>Protein5067 53
mggftaevnyilkqdgldagkagakwdlglkYVNGPIGLGASANKtkngktny
>Protein3457 48
kAPAYDELSPSQELLETGIKvidlvcpfakggkvglfggagvgktvnm
>Protein5066 31
qfydsarqkMYQLPDQQFANLYWFRadlfar
>Protein3450 46
maeaatwrNSYLTAAHELRngpptkgvskatlmqmllqipmerfle
>Protein5797 21
TFWLLQIAGCCLHKiclklnr
>Protein3451 182
mankaivgqkVGMTQVWGDDSQIQPVTVVKvdpcrivavrSADGVDGYEAVQVTFGTKsa
skLTLAEAGHFDKagaeaghfdkagvdpgvrlvelrmtdasayevgqqldasifaagdrv
dvagvskgkgfagamkrhnfagqpashgahkvhrTELEEQCIDLFKKTEKKCLVIRglpe
kd
>Protein5599 10
rEGIDIGGSK
>Protein5796 94
mtvaeqeaafftafgedlspnvrnfislvaankrLMALPVIAELYETSKaqaentsdvlv
tsafamtetqedvlakqlasklgsrikirtevda
>Protein3452 1052
mspdkVTHMDISPRQVVSAAASLIPFLEHDDANRalmgsnmqrqavplirpaspivgtgl
egkvardsrmlinaegdgvvdyvdaakiiirydrseedqlvsfednvktytltkflrtnq
gtcinlkpivkkgmrvnagtvlcegyatengelalgqnlkvafmpwkgynfedaivlsen
fedaivlservvredvfssihiehfemdvrdtklgeeeltpdipnvseeatkdlddngii
rvgawvnegdiligkitpkgesdptpeekllraifgdkagdvkdaslkcppsvegvvink
qlfarakkdkvqkvhekdlldklddehevllnelktnlidkllvlvknrvtkgiksiyne
emlpkgskfnktvlkaiefntvdyanwtdddatnalivrmlhnysikvneelgrykrekf
nisigdelpagvlklakvyiakkrklkvgdklagrhgnkgivsrivrvedmpfledgtpv
divlnplgvpsrmnlgqifetvlgwageklnikyatpifdgakfseiadelvkaelpelg
qtylydgetgdkfhqkatvgviymlklshmvddkmharYRGDFEERlkkvlkeiktrgdi
ilfideihtlvgagaaegaidaasilkpmlargelqtigattldeyrkhlekdaalerrf
qkvvvdepsvahtieilkglreryeehhrvtitdqalvaagnladryisdrflpdkaidl
ideagsrlrirrmaapeefrelevelaevsrqkkeavesqdfeeagrmrdrekellerkv
steaelkasgedlfdevdeesiaevlamwtgipvyklteeettkllrmedelhervigqe
qaiksvsqairrtraglkdpkrpsgsfiflgpsgvgktelaktlaqflfgdegsmisldm
seymekhtvsreymekhtvsrlvgsppgyvgyeeggqlteavrrkpfsvvlfdeiekahp
dvfntllqileegrltdsqgrsvdfrntvlimtsnlgtadlrkanvgfsrDPNAYLTPVG
SFLRkssldelpqlwsilvgdmsfvgprpalf
>Protein5593 54
flvsglpivneepattawfgirLGPSTFGIFDAFPDEAGRqahlsgkvaaalma
>Protein5592 14
nstkIWIYEDIDRs
>Protein5591 200
aakFETTTEQVLVRdastnlvvkpaqwetateqvktkdastnlvvvpakfetvsektlvk
daytklsvvpakyetvseqvmtkaayqelvvvpakyetvtekvlvkdasttvqivpaqye
tateqvltkeaateqvltkeastriesvpakIAWPGFGSFSTSKsaartgrNPQTGEPVK
iaastrmkftssstlkaaln
>Protein5590 56
mkFAGWDMIIFEGKspkpvylfvendkaelrdaahlwgktcweteamiksshqdpq
>Protein5597 22
ssdlqrEFATVVQDLRskakve
>Protein5596 34
strqnlrvdicshchpfytgeqrIVDTAGQVERf
>Protein5595 111
awrSTVSGWQEKyplaydqsepgellkpqyvleqlrdlspedtivvsgvgqhqmwasqfw
tfrhpytwinsgglgtmgfsipaaigakvgrpdrtvwaidgdgcfqmtaqe
>Protein5594 41
diesvtvlkGPAAAALYGSRasngavmittksgktmkkgag
>Protein2457 37
mifgelyrnagewkfrAIGQGYADGLGGIARdygvnv
>Protein5061 30
mdrIFVLHADHEQNASTSTVRltgstganp
>Protein2456 18
DVAQTAFNNANKqllikl
>Protein5792 18
mvvskAGPNYPAPKlllq
>Protein2455 20
mkVGVIGAGTMGQGIAKafa
>Protein2454 126
isvqvvespnvrADQGVYGTGRklvrevylfrgneklagfgglgqrpnpatergletnsg
tvvggpvggvfpgtvtggvvtttvgeftgqapcwncepqpgwgyqtvapetkvqnksdyg
tdgakp
>Protein6718 49
kqgrfrqnllgkrvdysgrsvivvgptlkLHECGIPKgmaaelfkpfii
>Protein6719 59
pvvssaassrVGEEIEIVGIKtrsrprvpvlkcsasclirvrlattsacccaapsvkts
>Protein6714 41
VTLINAAAVPGSLDGLARVSLGVPMGELGRcarrsppivsr
>Protein2453 33
mqsgkksvaerIVYGAFDIITTKggknplevfs
>Protein6716 33
kpdgsiietpittnfrEGLNVLQYFISTHGARk
>Protein6717 58
qvkgdnhdqdagikivlraleeplrQIVINCGDEPSVVVNKvaegkgnfgynaatser
>Protein6710 45
vhetvyenrfgytktlsrMGANISLTSQCLGSRtcrfanrdfshs
>Protein6711 17
QPIDYQHAKnrfvsffq
>Protein6712 94
mtgqqpdefrAQLTEEGARqakvdlalravaadqnlapsdeeldkelahlavharswrtw
rctlrwslrppvVGGANYQVPVEVRsvrrnalam
>Protein2980 41
akkYADSDDEVFRarciilkeeraelvkqhimvlwadffta
>Protein7443 34
mtstatnfkrTTQEIQVSVDKttnvspklevgag
>Protein7442 59
dpldgetktypdiakhlgesgvrWVAVGDENWGEGSSRehaameprfrgaaaiivrsfa
>Protein7441 18
CCPWEWFHDKcqsinsst
>Protein7440 24
TLADDVTLSDGRgwfrraprlasn
>Protein7999 37
vvaefqrakGDTGSSEVQIALLTARindltphfkehk
>Protein7998 23
mirnskVTVAINNLRflhkagak
>Protein7445 8
QSIYMVSR
>Protein7995 15
NNYFVCFYLNLKqie
>Protein7994 69
attrksfaaqvlddeatqvinqgqftfalsevgtdadidrVDYSNESGRisvvvgqatdv
tpqyvmvdg
>Protein7997 40
msakeivyteqarNLILAGVNALADAVKvtlgpkgrnvvi
>Protein7996 58
dkkvevikvvravtglglkeakdvvdgapkavkegvskadaealkTQLEAAGAKvevk
>Protein7991 33
ACLIICPCLQSMLSLMLLKhaiminqnllkipn
>Protein7990 24
mqtaallgfdtrITGSTNDYSKta
>Protein7993 25
mnikrLMDLGCYRglrhrrglpvrg
>Protein7992 35
yttlfrseyflkHLLGTSNGVQGKdmgkdrkstrl
>Protein5629 42
VMSGTTCSLRvsqvnltvifvnllsisflshvctfswfhmlh
>Protein5625 83
mahlhteaavaraiglkfvaaavkvekahrEGATEFQPPTVEASEYKlftteyskrLADA
SMDLGAPGSQLRvkTAEAPMAGR
>Protein5624 64
mkNLLEAGVHFGHQTRkwnpkmapyvftarngihiidlqktvqkakeaydalkrltsqkk
tvlf
>Protein5627 34
apgtirFDYCLNVGRnlihgsdstssaskeiktw
>Protein5626 22
mswrDCLLGFWHANWLTPCKgg
>Protein5621 30
mclrlaevgiaverSHHEVASGGQQEINYR
>Protein5620 124
mqrlkeaaekakIELSQVQQTQINLPFITANENGPLHLDESLTRakFQELTSDLLQRckv
pferaitdagmsknrsptpecprttsstsswwaaqpaAAVEEGIIPGGGVALIRtlgvln
dlkl
>Protein5623 35
icvlslysihhtisfyyfcthkqkMQQSWNGIQKm
>Protein5622 30
mtfkDSGQVVSDEGPTKcdaadvqtttqnw
>Protein8314 33
sifinkdtkVITQGITGKtgqfhtekcqeyang
>Protein1498 110
mtsnlgtadlrkanvgfsrNDEAVSYEKmkakvnealkahfrperrsrrtsgpssstaMW
AETSTKrrrdrgarrrpprpahvgrdlhqgarsdsgrlcrpgvgpsrrav
>Protein12040 89
merllitggenlhpsvksaqifqdngqfsrKKMEEYIKSFDGEGGEDRRQQWAKfeksvl
aeqtktkytdlikkalyipkwyaektyad
>Protein6823 34
lilfkLNCCFWNHQMRkeilpfilivrvdpymqv
>Protein6820 20
tivkSNSQGWVLDVQVRftk
>Protein12043 52
mlsekvirrqkiryrirkkITGTAERPRlaifrsnkeiyaqliddvaghtlc
>Protein1294 48
radywiplrpetdganflgaakiifdenlqdidyikEFTDLPLLVRtd
>Protein6827 75
madtgetavdlkphsrDVTDGFQKapsramlravgmgdedwdkpqigiasswneitpcnm
tlsklaghaktgvsq
>Protein1296 104
mltknaagtatntrsiakvqapfvtigfvsfgsdvteasakVATYVLGVKstkvdankvl
ptlkvsydegtntatlsydttavlaagkTYYDTTDLTVTVSGVK
>Protein12047 299
mtgsggligkalvsalqargdrilsltrsadrartdndavfwsphdgeidtagldgidav
ihlagepiaekrwtdaqkrellssrtdgttlisktlaglarppqtllsasaigyygdtgq
npvdessppgtdfladicvaweaatgaaedagirtahlrTGIVQSTRggalakqllpfkl
glggkvlpgtqwiswitiddevgailhaldtpevsgpvnlvapnpvtnadyastlgkvlh
rptfiiplfgpkLLFGSELAESLLKtsqrvgdgvlsatgykfthtnlvdalrsiidagg
>Protein12048 78
AVVDHAALGERQLLVDCDVLQADGGTRTTSITGAWLALWDACERvgsgrsggvqphlpav
ggrvggshrwrgtagssl
>Protein12049 48
elskkkyrrarffgssdcsgcqtrPRNEAWFLKSICKgkirqgdywgg
>Protein6828 31
atvaggglsgqagavkhgiskALQLYEPALR
>Protein6829 40
GAQLVDGTGAKsrsptggrhgrqgphgrrrrhrwthyhhr
>Protein964 48
dvinrhkTSDLSDSQPTKgniagglttieekalgniqkigkkctvdgv
>Protein9710 45
itftdnlgndfgsyrprEFGIDVGYSRklnakngvgitlkyinsn
>Protein7195 35
lwfectnlipissflnrNNTSAFYHRcifnhintp
>Protein7194 61
mvkevaskTSDLAGDGTTTATVLAQAIYReglkmvaaghdpmelkrGIDQAVEAVIGHIR
r
>Protein7665 65
VVVGVDASSMPTAALREALSEAHLRrfgveVVSVWSYPPLSAEERpvdhgvgrggrndra
gggdg
>Protein7196 43
kitsskrVTEPFLDFIIRvswpnntrlqqvttfldppvsmakk
>Protein7191 43
laavrDFSSIDNAPEEKergitintshveyatanrhyahvdcp
>Protein7190 29
LGGAEMARteqykegqvplqtlrdrkstr
>Protein7661 469
salkALEGDPVYVQRimdlmdavdaqipepirltdkpflmpiedvfsitgrgtvatgrie
rgiinsgegvdiigltaealkstvtgvemfrkildrgeagdnaglllrgiekdqlkrgmv
ickpgsvtphtefkcevyvlkkeeggrhtpffnkyrpqfyfrttdvtgeyfrttdvtgei
tlpegvemvmpgdnititvkliypiameknlrfaireggrAAVPSGASTGAFEAVERrdg
geayggkGVLGAVGAVNDEITDAVLGLDALDQRdldqtmcdldgtdnlerLGANAVLGVS
LAAAKAAAASLDLPLYRyvggvsacvlpmpmlnvinggehadnnvdlqefmlvpvgaasf
sealrWGTECYHSLKsvvakrglstaigdeggfapnlgsneealallteaieaagrTPGD
EVALALDTASTEFYADGKyqlagegrSLDAGEFVAYLSDLCDRypivsi
>Protein7192 33
rpglrvykgadaiprVMNGLGVAIVSTPKgvmt
>Protein7168 24
maeeekTAGGLFIPDAAKekparg
>Protein8041 30
spvsndrkhrQQANPVSNLRsqisnlksqi
>Protein7199 38
mekqfiryykeaasrpgkTGENLLTILESRldnviyra
>Protein7198 88
tnpltnsykrLVPHYEAPVKlaysaknrsasirIPFVNSEKarrietrfpdpganpylcf
aalmmagldgiqnkihpgdpadknlydl
>Protein7669 94
mkwfieaakkleakgvkEISVVSETLTTHEYESKtlakafeeitgikvkhdliqegdvve
klqtsmqwsrscrrrcsrarVMVSGINLVKkhvk
>Protein7668 15
mpnpkTGTVTMDVTK
>Protein1492 88
mtdndlaqlfssagevktaevvrdretgqskGFGFVEMKdapgaekALQMNGASFQNRqi
rvdaarpreprEGGFGGGDRggdrggfg
>Protein2019 12
QSGNMQQNKgqa
>Protein2018 36
qyqtfkakngayvrEHFFNTPELRelvadwtddevw
>Protein2017 283
maanrdgkFSISNPFFGAEKrmapaesycrigieriydrgelvfpdvievfhpqvitmgk
fhpqvitmgksytmpfysgvkeggvviinsaqpllseedinrlkdlnvalfyiagtelai
evagtelstnmsmigsvagitkcvsmealdgalqerfgkkFHAFSLAGVNPVTMLTGPIP
STQKvlaragmsvddidlfevneafasvvlawkADMGLDDDTFDAKVNVNGGAIALGHPL
GASGTKLLATLLNELERtggrYGLQTMCEGGGLANAAIIERlg
>Protein2016 43
erTVYEEITDGDETIKlgtremngraycasfnfrgadqqklvg
>Protein2015 10
NDVTAFGEKa
>Protein2014 36
lvnpfggaadtleagteyrLTLTGGPSAIRsltgtp
>Protein2013 122
kWASGTSGAGAGQFRnpqsvavsangtiyvadsnnkrVQVLNSTGGYVRtigsgaqfsyp
kgiavdpkDQSIWVADSAKvqithwsatgaflgklsigrGTGDNQLSGPFGIAVDNERvy
va
>Protein2012 56
aqqivagdvpetlegkQLYTLDLGALVAGSRyrgdfeerlkkvlkeiktrgdiilf
>Protein2011 30
mdqnnplseithkrrLSALGPGGLTRerag
>Protein979 41
mrDVLTLLSNPKiaanmtsgnfevvgimplgagyllvndra
>Protein978 77
esqdgtvfkwnfplagtywlaadalvqhigkkeggldklkgkkIALVYHDSPYGKepial
lqersrqlgfdlqllpv
>Protein975 32
mkhiiavllenepgalsrVVGLFSARgynies
>Protein974 19
fflqhrSIFWEATGRcfyf
>Protein977 33
vpqgigadliatlegfsrTDIDSFALQSQQRaa
>Protein976 50
rgrrrgsrpgcvlyrrrtterlpsstagrrAAPPAPAPRipgwprfragr
>Protein971 36
giadvwvgsvkagggsrTTVMESGGVSGSRwglkgs
>Protein970 22
mrilrrLNAAEAFETFLQTKfv
>Protein973 46
qgqeanrLQASDVLFGReyneslvhqvvvayqanarsgnraqkdre
>Protein972 41
ptggkYDLLQIQQLLNLWDLSSLQSNPNFVSINNKnfrins
>Protein11401 15
prrISTPGAGRdcrd
>Protein1026 195
mldingasalvtggasglgeatakalaekgakVVICDLDRQAEAGEALAKEIGGVFAPTD
VTDTDQIIAAIEAGKelgpvkALVNCAGIGWATRtigrDGEYSSAHDLEIFRKVIEINLI
GSFDAIRlaatamsqnepnatamsqnepnesgerTVSFQMPDKdpecaeqYINGGTHTTG
SGFNFRrgsvcttpv
>Protein10295 58
mtgvlrpghvqirVLDLEEGVRhyrdimgleetgrdaqgrvylkcwdemdhssvilrq
>Protein1287 33
ddacaachkANAAQDMVFTQYYPVLRaakpgkk
>Protein5855 31
yttlfrsparrrLNAAHPIEVVGEQLRdmmp
>Protein13426 25
AIEGVLQEGFVTTTADKlinymrtg
>Protein4119 31
lnpsgrFVIGGPQGDAGVTGRkiiidtyggw
>Protein1024 38
wwpwvkNYYGEISVSARrdapvwarawidqdlkksmgf
>Protein4588 146
TVGSEPGASLRedrwertrrvaalagawrprgagqgqghlhpvpavvggrahparrvehh
vvarwdgaqppwphrglavvlfrqrgvlrrrvapgrhrgagagdpapgradaqlrgadrr
alptdgegqrrwqrrslqagtsqdrr
>Protein13559 341
dikfsdfsersfgkkvikTPIFIYDFGYVEKANKivenadflpeeskeffkaasqsynrt
qflwltdpltpketlddflltiyckrwytdknffeelfrhnkelqntkdlfinqardlif
pyignikymiekkgevsadlfdaffcdiggvfgkpkrqekldpflkeleksgflqnvnln
iffslkelysptnqlkkfnettnaqkpsmlvigeghkglrgmesiscykkdtltidswah
qnadiisdinspelleelqkqfegtfsfihdttnmnfdnlykpvqldtfgylvsllkvgg
qfkwkyfapdlevinqltqkhslkavfdkkdpqillfleki
>Protein13558 191
makvvavdrpgygyssfgklylsyyaqakMLAPVIKKygqkgklilvgssyggplcalla
aqypdivdglllisssiapgeeaiwdiakvidspigeffpkvlqvataeklnhkrmleei
egewnkvrcptimlhgsedeliyptnasfvfshfkkakksisilgglkhnivvtkpaivv
kkivellgnpm
>Protein13809 275
mrvalrtisglvdgstteeldhlavrTAAALISEEPNYSRlaargaqlqpsgrqaQQLLS
QLDQAKmqesmnnamtslsatvgddvptldqvgddvptldqvrekiegryakFTDQPDDV
RrritkfintvmelgkkavaewnsarkqllrrITQGAFSPTGGTPSLTISIKgtndsiti
mgygpmgevppleefmldaiefadgtvwnqddifarvsltiegdefdnqligglgddlvl
glggndqltavngndtldggdgddtllsgdnlnav
>Protein13808 291
mslarqgekhpaakltkqtvkeikillekgvrntniakFFNINKSSINDIKNDNKwqsvi
ptkdeidsfdinlldlkaqsrlndyqvlmikfllrkeipnyiiadycnisqrivteiknd
ktytqvdlndqifnelleefnfkkieylvkknqekrskinkvkalvgelnpsskltkenv
leikkllnsgltlqkisntfnvtidciakiksgdnwahltgirkqrtgllkgskhpnfkh
pdkvvlkiieltniglttkeickeltlektfvnrvksgktrseltliktrr
>Protein13551 277
mvflpqeaasrHACVEEIERsvtaegqvmlgwrdvpvkadmpmsptvkatepvirqvfvg
rgpdvfvtdalerklyiirrraanaikslklkhgqefyvpsfsartvnykglllanqvgv
yyqdlqdkrtvsalalvhqrfstntfptwdlahpfryiahngeintvrgnvnwfkareqa
isspilgndlqkvwplhypgqsdsasfdnalellvmgggyslaqavmlmipeawekhttm
denrrafyeyhaammepwdgpaavaftdgrqigatld
>Protein13550 67
evwaleaygasnilqelltiksddiigrakTYESIVKgenvpragvpesfnvlvhelrgl
gldlkfe
>Protein13805 188
mplerkapgviyrQPVNEPLQTGIKaidsmipigrgqreliigdrqtgkTAIALDTIINQ
Kefydrgepvyciyvasgqkastvakvartleeygalpytvivsasaadpaplqfyapfa
gaaigeffrdtgrpalviyddlskqavayrevslllrrppgrEAYPGDVFYLHSRllera
akvinnde
>Protein13552 64
PLNNNPMKMNLRTMKntqvdvvpphghgaapertgpidpknldiytdreivagleqigtw
deih
>Protein13555 295
mgahlghggvvenceivcpfhgwrfdgegkNTNIPYSTRvnkrEVVQPYPTVERnsvima
wyhptdappsfevpelaefgedsdqwtdpihreyvieapwqeiaengvdaahfryvhntd
mvpelerydtdgersfmrsvqkfptprgvvdgridsdswgpglsvihfsgivdtflmgcn
tpisankcvlrftfrvkkLGDADTESTVGKafadevgnqvledmpiwqnkahlvrpalad
ndgpfmkfrkwasqfyaepvdgeamvyppngsypaendreltaskkfgtpdpafk
>Protein13554 179
madegprepnwdkirslrpleeggtitaavasqisdasaalliaseqavedhgltprari
hhlsvrADDPVWMLTAPIPATRyalqksgltmddidlveineafasvvlawmkdlevphd
kvnvnggaialghplgatgarLMTTLLGELERtggryglqtmcegggqanvtiierlgs
>Protein13557 98
mkTMALELSPNNIRVNSVHPSSVRtpmieneyftgvmrgdlenptfedvadvlnpmqald
lpwlesadianavlwlcsdeargitgvslpvdggnlll
>Protein13556 229
fdnkVAIITGAGGGLGRQHALELARrgarivvndlggsldgvghadgpadqvvaeiealg
geaiantdsvatpeggeaivasaveafgtvdivinnagilrdkTFHNMTPELIDAVIDVH
LRGAFIVNTTSNSGLLGNFGQSIVNTTSNSGLLGNFGQSNYGAAKlglsnygaaklglvg
ftrvlanegakrnikLTAAEGLERflhtkyvgqkrfsleggesfinamd
>Protein3638 21
FCMAIVHFIFAFSASRrksvv
>Protein3639 105
wyagyadpaistlwwnpgvagftaghvvhddavnaaidaayqtggdarGPVLQDLCEKID
ASANVIPLVTRqdtiayrkdrlqakLATVEGYAHTLRnaetfels
>Protein3634 69
ggagakLTGQLPARssdytltvvvggggsigqtgtgntlnggaggsgymdgasggngyrf
drstfwgyd
>Protein3635 66
eplhlgladetllkdlitrHVEYTSSETAKrilanwdvyrekfvkvypheykraltemaa
aqkeaa
>Protein3636 100
FAGDEWLIEGPKrFAGDEWLIEGPKtyiprveerldqiikpiiielncalrlrarracvd
yhgverkdkeewlirtpgfyipkideevvdivkaltitet
>Protein3637 24
mrAPGSIGASSYPSKvvkgmrmag
>Protein3630 38
krvrqaiqagdkAAAQGVFQQSVAVLDRiadkkiihnn
>Protein3631 29
mkikrsrIESDVSPKvetwyagkgkvqwa
>Protein3632 49
mnkselieaiaksakiskASAGSALDGALSAIKgalknnesvtlvgfgt
>Protein3633 40
vkIAQGIGYPVMIKasaggggkglrvayndaeahegfssc
>Protein12165 37
mdftkaynaqtesqrGTIVPVEITIFEDRSFTFVLKt
>Protein2908 112
LAQMPGFVARDVAHAPVISAFAELAKpkngasiliawhrclvlllatlhtlrlfphllsw
pktvvsvlllslavitrsslrwansspptvrwelagpilihssvwlvprltn
>Protein2905 37
AVEGDQGPLGVPSILKscskpsiptfrrrpgplisrs
>Protein2904 96
mgastekYAAAAGLNRDVQDNLSAQSHERaaaaqkdgkfdneiipvaipqrkgdpillea
degvrpgttaeslgklrpafakdgnitagnasqisd
>Protein2907 62
kfisydevakasesqgrrdaskIMTIAISHVEYETDNRhyahvdcpghadyvknmitgaa
qm
>Protein2906 52
lqkLATDIAELGFVESAPKqdgrnmvmvigptkrksearaeqrrrqvdtath
>Protein2901 310
INGVAGEPYATRtkINGVAGEPYATRTSSSPSGTYSQTVKTSSSPSGTYSQTVKEVGNQV
FVGGRehffsaynrdtgartqanlavqggdyqaaeqafgymfgtchcggtdgvnisgkti
yngnnrdlnngatrsdriqqvglydgatgayqdwwlpsistgtgdgpwamtkdsneciwq
ggdtneciwqggdtkrdsysgnaaldwaggftkGIAHEVLNAKqhthevlnakqhtreae
vvaqagrGGVMGGDVLDDQAVKALADLPSGPEIYSKlaagingtarGLAAGIHGTHRsla
yvlqaaidgg
>Protein2900 33
mfigtkkQAQDSVQSYAERcgmpyvnqrwlggm
>Protein2903 22
DLCGAAGICILKqvhlvcllhg
>Protein2902 36
anlgyasaafdilkdtttiasvnvkTVAGANDTIQR
>Protein791 34
rSCTLNTLEYILFDWGGLTANLKykllyktpvgm
>Protein790 20
mkGELLEPAMNLTGKggtvv
>Protein793 30
ngqnghcaggtssyppvdrkNHYTLEEVPR
>Protein792 34
mivrQPLELVEQLTGFDIKvnvigggesgqagav
>Protein795 42
agvaykagkvpflangrALGMGDPSGFVKmlacketdrilgv
>Protein794 29
dirNVPAPAARlcrrrphtraqrvrcslr
>Protein797 39
EFIFFELKkpnlrranndyqqytssslppgsthpligmh
>Protein796 21
mwiskEEYDESGPSIVHRkcf
>Protein799 42
yaiietggkqyrVETGTVLQVESLPGDVGHSVQIDKvkllhg
>Protein798 33
rdtkLGTEEITADIPNLSEHQLGRldesgivyi
>Protein9517 20
QHPWWSTRranpnqigrahv
>Protein1021 33
AQQGLYEYDAVSRlrdsqlgkagvddishyikk
>Protein11892 211
mplsdgaitpsdilaikgpyavqeyivneiqevyrlqgvkINDKHIEVIVRqmmrkmtit
dagdtrfledanvdkldfleendrifdkkVITEAGDSTKykaghivtlrqlreenshlkr
adkkpieyrdavsatatplllgitraslgtqswisaasfqettkvlstasisaktdylmg
lkenvivghqipagtgqrhflnllvgnkeed
>Protein11893 166
mnddfkffnerlfydsetgifywkntelvswvvrgkkAGPIYRNGYLVIQVKKNDKHVRI
SGHRLAWFFAKghfpetaidhingnktdnrienlrlatcaqnnqnktkpyknnktgvlgv
fldkgkyravvrlngkgkhigmfdtieeasnayilakrelhgfcti
>Protein11890 100
melvlgpdfptggeilgraglnsayrtgrgsiklrGKAEIVEDANGRnsiivsevpyqta
pevieerAAELVNNRelegiraitnssakgqiklvfelkr
>Protein11891 45
mewgapfggfkdsgvgrELGPEGLAAYLESKtinlpagteptlay
>Protein12928 171
shqvarfsvvrYGNVMGSRgsvipyfrelaetnelpitdermtrfwitiqqavefvvksf
drmrggeifvpripstkvtdlaraiapaaklkvvgirpgeklheemigeddtrrsfqfed
yyviepvlaqwrVEGEYATYQKgtpidaayrsdtndlwleqeelrqllesl
>Protein11897 243
ggvgrgkSFLMDCFYDAVPYRRKKRLHFHSFMQQIHRDLEKykgeqdpmlrlaesiakdi
rllcfdefhvsdiadamilgrlmdglfangviivmtsnyppsmlypnglhresflptial
lqknldvfevdsgvdyrlraleqveifhhpaddaaetkmldyfrmvageegkkggqievl
grkidtvrrghgviwfdfrtlcggprsqndyleisrayhtvllsqipkmtahhssearrl
twl
>Protein11894 210
aralgdptrhrifraiasadgpcdvaslteqfglnhnairqhlakLVSADLVQESVAAPS
GRgrprlqylvapaaesrwgvtgpyerlsmwlaealatnetpvelgrrvgreeyrpaggs
agpiedlaaqmshqgfdptvtgsgdvveivlgecpfasavlvspdtvcgvhlglaegaae
aiggieveslsprdprtahcvlrcrvtstd
>Protein11895 134
mrrrgvdrvwlvhgqdgldelstsapsqivdvtadrverrtlhpsevgitevpgdeiggg
dpvenariitevlagkpgpdaelillnaaaglvvsglhddlgealeaarTSIASGAAERt
ltelravtaeliag
>Protein11898 255
mvsftgstavgqrIGEVSGARmkrlllelggkgacivlddadlkaaiggissvwgfhsgq
ictsptrviaqrgiydqlvagltkTAAYMPVGDPLERgtvvgpvisaahrarVEGYIEAG
RAEGATIAVGGERPDMERgfyvaptlladatnqmtpvreeifgpvvavvpvddaeeaiav
andsdfglysyvftsdsavaldmakrlrSGNVGLNTLQRnheapfggfkqsgvgrdggsy
glhayselqsivwss
>Protein11899 237
mdlpgavpeasgptgrADDAPTDETGRfivwvfndvqrtwtkqfaegqqkysnaklnlfr
nsvntgcgqassavgpfycpadsevyidetffdeladrfgapgdfaqayvvahemghhvq
nvlgisddaqrlsrknpdqanalsirlelqadclagvwarnvylddsanrgleqgdieeg
lgaasavgddriqeqatgridpetwnhgsseqrvkwfkvgfdngqaeqcdtfgvdrp
>Protein4728 55
daqarieaqsvkatiekALASDDPDFKvramiikeqrshlvkehlwvlwtdyfka
>Protein8228 14
mekIWHHTFYNELR
>Protein1908 75
msqcagaafggarVFTTTAGPGTMRamenfpmwagarlpiqcivtcrginsplsiqpdti
eisylmqtgmlvwha
>Protein1909 128
rrpaveilaeqettrVPELVPIRhermvvspftfyrgaaavfaadvagtpnsglnvqlcg
dahltnfgvftspernlvfdindfdetnpgpfewdlqrLAASFEVAGRangfpeakrhri
lehlgrtf
>Protein12608 69
mwrskhniihhtytniegidddieakpllrlcetqkYYKIHRFQHWYFWAAYSLLYIWWV
LFTDYKKyf
>Protein12609 179
ayrALCAEADADYPEFWAKraremitwkQPFTQALDESNAPFFKWFADGKLNVSYNCLDR
NVEAGLGDKVAIIFEADNGEVTKvtykemltkvskfanalrgmgvkkgdrvviympmtie
gicamqacarIGAIHSIVFGGFSAQSLRdrMHDAGAVALITSDGQYRggkaiplkpiad
>Protein12602 81
mnepvagetrSKADAVAEALNNLLYELVLRCIKDENEGPRhyydisvigygpgvgsalgg
alsgremvsivdvadnpvrve
>Protein1901 33
gigtfqpkdekNQDSTELTGDINYRkiaeygsd
>Protein12600 50
mvgleiirgakkaaekevwedgkILDPENGKnytlrltpiesgkklevrg
>Protein1903 33
LPWEIPAICYTWFRrraisftqltilmrgtrts
>Protein1904 45
VPFDPAAPLETPSGLATDHGALLRgrrrrrrcagvcgrcpqhcae
>Protein12607 171
arahwqhrgnqrppfadepgpnqesvwdyprppavvpdgrSIEVTHGERliarsttsvrv
letshppafyvppdavvpgrlvltngsshcewkgaaeylavegtvepvawryptpypefs
dhagwvsfypgrvdctvndepvrpqaggfyggwitddvvgpfkgepgtsgw
>Protein1906 28
ssarrltilplhekvrSFPSAVVTRtpa
>Protein1907 48
ipaewqrdlrdltryrtrliqekssgvnrlhkILEDANIKlssvvtdi
>Protein4363 31
YMLLPNEELWEKelpkvvedllaaedeklkd
>Protein4362 596
mtltddeilarVEGQTVPTAFMATVAAYGDHVALRsmvgdgwrQLTFNQYAEQVATAAAG
LRavgvgkgdrVVIMMRnipefhivdlattflgatpisiynssspdqvaylvgdcaakVA
VVEGEGFASRfravrdqlpaleslvmlndadadavawdafmahdpldltvevnnaspedl
atviytsgttgnpkgvmlshlnivwtgeslrETFPFPETAGVRVMSYLPMAHIAERmtsh
yasaimaydvcccpefseltahigavhpnlmfgvprvwekIHSGIAAVLSADPEKEQKva
eaveaalpimekmdagtaseeeiatwqflddvafstirnllgleelqlavsgaapisael
lswfraigvnlcevygmsestgpmtftvenpkAGTVGPAIPGSEVALAEDGEVIFRGSNV
FVGYLNQPEKtaetiidgwlhsgdigtldddgyltivdrkkelivtaggknispanleae
lkmidivgqaaaigdqrKFVSALLVLDPEVAPIWAQRNGIEFESLDELAKhdavrAHVDA
GVAQAMEGFNHAEAVKRWVILGDEWEPDSEVLTPTSKlkrrgiltryeveiesmya
>Protein4361 18
TSYQLPVDLNFDRswrpl
>Protein4360 16
LDFQNLNMPKkylttk
>Protein4307 218
matvtfdnatrQYPGNPTPSVDKlnidiedgeflvlvgpsgcgkstslrmlagleevngg
qifigdrdvtnlspkdrdvamvfqnyalyphmsvadnmgfalkiaginkseidqrvkeaa
kildlttyldrkpkalsggqrqrvamgraivrspqvflmdeplsnldaklrvqtrtqikl
rvqtrtqiaslqrrVQLDGPGGERvdlrtracrpaghr
>Protein4366 32
kGTGIIAGGPMRAVFEVVGITDIVAKshgssn
>Protein4365 32
eigarMTSMETASNNAKdivtdltieynsrrh
>Protein5280 93
tdfvavvgrDVTVDEVNAAFEAAATDGPMSKvldysteplvssdivgtaasctfdsgltm
tqgslvkVLGWYDNEWGYSNRlvdlaaivgaag
>Protein4369 62
mpfvsyflgeeavpydpprassiqkcvraggkHNDLDAIGRstrhlsffemagnfsfgdy
fk
>Protein4368 23
ttlfrsiplekEIVDLCLDRsen
>Protein5360 33
kgglrfhptvtlsvlkFLGFEQIFKnslttlpm
>Protein5361 33
irtgkGFLAALDQSGGSTPKalehygvsrdays
>Protein5362 29
kMPTISQLVRkprkakrvkstenqkentp
>Protein5363 31
rkiqrFLSQPFHVAEVFTGAPGKyvtlaeti
>Protein5364 33
ghllgaagavefitcvkEIQDGFIHKtvgyetp
>Protein5365 18
mrGADASAGTIKsggatr
>Protein5367 32
gefnkdgtevwfsvwnakdkESAIVVVDDKtl
>Protein5368 49
magagkEYTNPGLDLKdfigtkFTTGPDGKlyqlptqqfanlywfradl
>Protein5369 29
rgcralrrkdrntcrCATSFYVAKfrgvr
>Protein8415 27
mrIVGTLGTVLGPRglmpnpkvgtvtp
>Protein8414 77
vllkrkndeertagglyipdsakekatqatvvavgkgrVLEDGSLAAPKvkagdtvlfgk
yagteikldgeehlimr
>Protein8417 24
mdhknnirNMSVIAHVDHGKstlt
>Protein8416 37
mkfvwppiatalderakkIADGLAAADKakaelssan
>Protein8411 41
nvssqrrkqrkarFQSNSLERrkLMSSSLSHALRkeynkrs
>Protein12548 184
mvgtkrqarEILSTEALRAGVPFVDQRwlggmmtnfktvkislkrlkemkAQQEAGLDSL
SKKEQLMFARemaklerdmggiqdmtglpdaifvidvgyhkiaiqearKLGIPLVGVVDT
NHSPEGIDYVIPGNDDSSKavalyarGIADAIIEGRnnrnndlvktvaaegadefvevee
dsaa
>Protein8413 46
avsvigeqgankgylrIITGSGASTPKtdmyikgihlgsatagsig
>Protein8412 11
EYWLYQFEYRf
>Protein12545 158
msnqkitcqngnlqvpnnpiipfiegdgtgadiwnasvkvfdaavekayggtrkiewrev
lagekafnktqnwlpqetldvineylvaikGPLTTPVGGGIRslnvalrqqldlyacvrp
vrwftgvpspvkepnkvdmtifrentediyagiefqag
>Protein12544 54
reiskKDFLEKEYEVDTSAVDEHFKnlraaealqaealmslsvedieklkklie
>Protein12547 52
mavsrTEVFGPVVGVARysdvndafawandtryglqagiftndlslgieaah
>Protein12546 285
picldtkdpqeiietvarlaptfgginlediaapgafeieealverLDIPVFHDDQHGTA
IVTLAALDNALRivgkalgeikivvsgvgaagvavskilmgagathvvgvdsqgavhtgr
enlnsskqwfaehtnpealagsltdvmggadvfiglsapnvltredvesmnadpivfama
npdpeirpeliadiaaviatgrSDFANQINNVLAFPGVFRgafdagatkitqgmnlsaah
aiasvvgddlaadhiipsvfdprvadrvaaavsaaarsegvvrnr
>Protein12541 252
misivgdptgdvwevnvggpanaanaarsagvtrfvhcssvhafdlekcgpsldetgprt
igdhapvydrskfageqgllaaagdeldvvivnptgvigrhdhtpsrtgetilqlrdrki
pvnvaggfdfvdvrdvvdgliaawehgrTGENYLLSGTRisikelgqlvagltdtrapii
dmplslitplaslvlkltpsgktplftpdslhalryaptvshykaatelgyrvrpihetv
adaltwftdhgm
>Protein8418 49
mkgdyfrykaeflsgeerntaaessrVAYQSASDIANDELPPTHPIRlg
>Protein12543 248
msgfghqdrwrQVGLDSVDGPQTRrldrvtvrrredgvaavltgvlvprrqdggdgpepp
ecpiterwwlrgdgtisidvtwrlpeeladppriglvlaldpsfdqlessglgphecppd
riegavlgryrrraseercpyvvpqcfgqragtrwlsaaapdrgtwiitgeqpfvhtahr
ysegqltralhadaldqensvfvhldaahrgvgtascgpdtaarhriaagthrlgltlsw
tdsvtgqs
>Protein1667 17
lvfaprENTQQIGRahv
>Protein1845 33
kgretghhshgayearPVTVPYHRywsrfnrgn
>Protein1844 51
yhpadyiahlarayereqspaakDAIAQILTNSRmsaeghrpicqdtgivn
>Protein1847 56
riadrsktfpftqptgcafekplcctkvltrlttkADSSFDEIAKfvmigtplayg
>Protein1841 33
manqsikLVVVGDGAVGKtcllisytsnsfpqe
>Protein1840 33
qqqqravaiaiknarEMALLPYTNRvttqrssh
>Protein1843 134
makilkfddearrSLEAGVNALADAVKvtigpkgrnvvldkkfgaptitndgvsiptitn
dgvsiarVGEEIEIVGIRrpsrppvpvlkcsappvpvlkcsasLIEIYTPTPKtvdalsk
lelpsgvdiqvkls
>Protein1842 36
miqvnrvtkvvkggrIMGFAALTVVGDGDGKsvwvk
>Protein1849 30
rCGMPIPALEWRptvftpssstptcssran
>Protein1848 32
nprfifntftkQTTQPTIKhdtttiihqltyq
>Protein10763 49
kvvsetidthsyeakVLAPAFTAITGIKvthdligegdvveklqtqmqt
>Protein10762 114
mntialngqertkngksaaktyrnsglvpcvlyskGENIQFNATPADLRhiiytpdfkvi
dinlggkvhqcilkelqfhpvtdnvihidflklvkgetirievplriignaagv
>Protein4505 121
mgfalkiaginkseidqrvkeaakILDLTTYLDRkpkalsggqrqrvamgraivrspqvf
lmdeplsnldaklrvqtrtqiklrvqtrtqiaslqrrVQLDGPGGERvdlrtracrpagh
r
>Protein10760 77
iltpgasldlervevlkGPQGILFGNNATGGAINYIAAKPTDDFSVGAKisygrFDSLDA
EGFISGPISDNVGFRva
>Protein10767 67
idkkrtyvlianhrSNLDAPVAAYSWGGKvrylakkellkipllssifkvttvnvdrssr
edrrksv
>Protein10766 38
vaavpaaqavtkVAAQLEVKssefatklagkkakvkva
>Protein4501 33
snseleavqfiyrqlrGADAPDNETARgiidkl
>Protein10764 63
migvhpkALLNYDTLPRdirnavttrAAGYASPVDFYVEKlvegiatlaaafhpqrvivr
msd
>Protein10769 44
mngavlpvlalyvvaaeeqgvapdkLAGTIQNDILKefmvrnty
>Protein10768 41
mlrFLFHALWHFLKlnekfrhriqalllslsylynlcgdne
>Protein9419 33
tigrrsfdadklkGNLAALLDALTKlkpasskg
>Protein4508 35
sraaslaqqavkknlrikSEFTVTPGSEQIRytve
>Protein8679 13
FDQVTFHCKrryr
>Protein8678 32
DDALHATRlqlkkvlfpavvwltsvplkvlis
>Protein5106 186
lnaalvevptdpikISALNSAFDSATTAFKdatkvaqdkakEAQAAAEVAKktlddakta
atkAAQDAQDAQDAVKVADAAVITTTNAAKdtqkaltdaqkaladaktaladakTALGTA
NTAADKadatadvvaakkavddaaaaakavddaaaaavvavakDLTDSDLEKirdqiaqf
tiegdl
>Protein5107 43
qavdkAVVTMPSSKlkiaiakvlhdegyidghqvrnedgkpql
>Protein5100 18
IVVNVGAGAAIDQKrrss
>Protein5101 33
vvcgkrTELFDMPWQSERawnnheyketqlswf
>Protein5102 98
mkindnggsnltvkvnvdvgsrSTSVLSQASRdaiiadasgnafateaaasaggpvgagi
iaavnakqtqlqegfnglvinleqvggangmdiamndl
>Protein5103 52
meeflhkrVIGQNEAISAVARairrsraglkeakkpigsfiflgptgvgkte
>Protein8671 58
mrkihvecrATFGEVSNSEHSLRslgkagasrwrgirptvrgtamnpvdhphgggegr
>Protein8670 50
mkVALNTNFGRivleldevkapkTVANFVEYVKsghyngvifhrvikdfm
>Protein8673 63
ESAEAGTTDPGTLRtyfnrESAEAGTTDPGTLRelynymdakwkdgtpftyggsgyksgg
ait
>Protein8672 92
mvtwkEPFTQVLDESNAPFFKwfadgklnvsyncldrNVDAGLGDKVAIIFEADNGESTK
ttykellvkvckmanllrskgvkkgdrvviym
>Protein8675 16
lrecrkkWQDPTGPKr
>Protein5109 31
dkNVINFFPITAARemyepfhklkysyaaty
>Protein8677 21
mwiskEEYDEAGPSIVHRkcf
>Protein8676 42
mlvvdetrHAMQQVALARghshrlaegilgaanlllgsavqp
>Protein1599 55
rftaplsqcpsvdpeyenpkGVPISAIIFGGRrsslvpvvyqafnwnfgvysaat
>Protein1598 33
laasvpfpsrLGTPQDYAKlarhifendmlnge
>Protein1597 40
vflykdssdrMIATTNEPKitlgqlavltvadvgrmgafl
>Protein1596 44
vwkdrLYMLIDAPGHKeylanmitgaaraehavlmldvhegira
>Protein1595 99
vpcnqfgaqepgteeeilsfvrENYGEPFQLMAKVDVNGDDANPLYRmlrealpkADGNG
DIAWNFTKFLVGGDGTPLKrYEPQVEPEEIQADLANFRs
>Protein1594 30
mkslankVVVVTGAGSGIGRalalqlaaqg
>Protein1593 49
mqldrGYLSPYFVTNSERmeasienpyvlitdkkISSAQDIVPALEKpa
>Protein1592 49
epeffvfdevkWDIDMSGARctiyaeeaawstgkdyeggntghrprvkg
>Protein1591 15
ykrLVPHYEAPIKla
>Protein1590 87
mnrlgaksntgeggedadrylpdangdlrrsaikqvasgrFGVTSHYLTNADDLQIKmaq
gakpgeggqlpghkvypwiagtrhstp
>Protein3233 145
ekhslnlnysrkihrpnfedlnpfqfyrsqysiwtgnanlipefinvtefsysfdntytf
nlgheniknsythlafqddttkittykasnfkvrnnlnlgvninkelykWWILSFSAQYT
FFKydaivnnqefnlssnkvnvsvd
>Protein1646 30
mqegvekprpkVLFEVGEVVRvkegpftdf
>Protein1301 26
apnvrEGVEGTFGLTYPHRftrpfnd
>Protein1286 110
aairasqlgkkvavvekkywggvclnvgcipskalikNAELAHTLSHDKalygiegdatm
sfgptharsrqvsagivrgvhflmkknkieeidgwgtltsptsmsvalnd
>Protein3234 21
gkvekVIAADELGKqrdltky
>Protein1029 20
MGLISANMVPKgssgqqrsl
>Protein11388 29
irplldfdfkrprwrqwlsrISSWEIGRa
>Protein11389 28
lgsifhgtgrkiapnkIAIQTPAAGKsr
>Protein11386 44
dtslkvphgeqgkvidvkvfsrDEHHELAPGVNELVRvyvaqkr
>Protein11387 109
dvedlratpdgratgvvleanldigrGPVATVLVQRgtlkVGDPMVAGPAFGKvralind
hgeqvdeagpstpvqvlglsdvaqsgdnfvvapderkakavgatrerwq
>Protein11384 32
mapyntrivrrSNALLDHAYGRrmrysevigf
>Protein11385 13
VNAFMPQRvhhsc
>Protein11382 71
ryyeitnegefiyfldeykSAEPLQGVCSVPKrALDILGCEIVRllklnkSSVQPIAFRv
prkvdlfqddl
>Protein11383 13
SGITGNLFSGRvw
>Protein11380 53
lkafdykLIDQSAAEIVDTAKrtgaivkgpvplptrmkrfdilrsphvnktsr
>Protein11381 33
csiealgittdrvsgadrYATATAWADFMAKgc
>Protein4903 31
mvvpqkfrNAGQVCVSPTRfyvqqniydafv
>Protein1028 30
mqkTVTVLVERqvkhgvygkyirrstkfha
>Protein13238 64
midffgrGGALKPSWYGDCLPSRDFPELVDLYLQGRFPLEAFVTERIGIDGVEEAFAKmg
tgev
>Protein13239 78
mevhldrrladkrlfpaidisqsgtrKEELLVDRDRLNKMWILRKvlsplgtmeameflm
dkiggtktnqeflqsmnr
>Protein13234 65
mqtlsnvlfdfenytkwywetresrllqrKSNTDFIIYMVHKapqglpdrdvilqgviep
qsptk
>Protein13235 434
maaldkatgvtnivvwhalgaepgkaleqitksfndsqdkvkVTLQNQGADYDEVLRkyt
aaaasgtgvpavvfledttiqtvvdtgtlfpaqscaeevgfdidavqpavrsyytidgvf
ypgyvnisgpilfynrthfrkagldvnkapktlaevrtaaealkksgiekplalklepwf
ftcwvngagedivtpdngrsgpakaanlvnpaaieslqwvqdmvadgladpisdtpgqin
qylnvaqekssmlietstastsikaflggnldtggqdassvdtagldpaavpfpglsepg
qvrvsggyfgisnrvpkaqqaaaarylgfmaqpeqvvtwhlvgsylpvigdvakdpriqk
fwaedragqllkvgydqlslidpkrpgpligpypeyvsamqtalestarsgatpkaalek
anaqvnadlkqyyg
>Protein13236 79
minslekkipiialtatatpkVQIDIVKslemvdpnifissfnrnnlyyeirpkvnkeqa
vkqivqiikqhpgesgiiy
>Protein13230 71
mvrrkllaicssvfiiltisckkdrkivacdhnsilsyvtfvgerkMVDSLFCMKCKQLI
EVKitdgnker
>Protein13231 187
NHFGNTRAQNLSGGLKRrlnlaiavlpqpdlylfdeptvgvdpqsrafildaikhlasqg
aaiiytshymeeieaiadrvaildrgrilccdtlsnllqqgamtvrfqlkdasiftpehp
syaallafghlqsdgthyilslrphtplshvftalenstlalhdiqvgratlehvfmtlt
drklrdd
>Protein13232 245
mptaalrEALSEAHLRgsvlkVVSVWSYPPLSAEERllttasaveaetierVGETVDRlr
heghnseltikvdvrqgapgkvlidlavgcellvvgrrdrsrlrHLVLGSVADQCVRhsp
vpvmvvpsdwerpdrsgdvtlavgmdfsdsanealrwtlgeaerrnaavrvvhsweepml
vggdlmmamppsaalehdaeermdrfmsaldvpdgvsvtgsvrrgppaqvlleaaedadm
vvvgs
>Protein13233 230
maaanglsyrDFITVALVVPESKvdwndnwiyihdpavatmriqnfgswspylvkdgsnv
lgleytvfetdhawtapddelieqgkrelvylgliepgdveggyvvrqkkAYPTYDETYK
ANVDVLRnwldthtanvhpigrngmfrynnqdhsmytamltaeniatgsthdvwtvnvee
eyheegpaeeeyheegpadgngssgntgrSVSSLGNNPDTPAKvakflis
>Protein6109 104
mtstfsakPADVVHEWFVVDATDKvlgrvasevalrlrgkhkaiytphvdtrpftrltsi
paisssspmqpscvspapsrwtrcttaGYDPGPADNVLGPRtrq
>Protein6108 30
ekAHPDVFNILLQVLDDGRltdnkgrtanf
>Protein6459 189
kllstkildaeiisdakasdidiecipfiqittlqdtdlneklisisnkkiraiftssna
vkalqellpkppewsystlegrtlksaasyfgpqkntvtghdglslakglvnegdrvekf
ffcgnkrLDVLPDYLKehgvqleevivyknekikktitekysgilffspsaaksfysenp
nevgtllfa
>Protein1338 59
ladiacigngtsgkrVQLVYAYRagtsnrsgayaasirtwaaqfdeylageaaatggnr
>Protein6453 152
mitrAQLEEGNLVLRrtyaagiddvwvaitqsdrlarwygtwtgdpesgsvmvtmnaeae
evaparyditecdaprrlsltfgeadvrwrldielsesdgattltfvqqdidpdmatdmg
agwgwyldrlgagidgttpptlddfestylga
>Protein6100 43
kpctttkEIAQVGSISANSDADIGQIIANAMEKvgkegvitve
>Protein1331 126
metlrariddviddpetaeklkpwygkhckrvtfhdeyleafnepnvhlvdtdgrgvqev
nakgpvvdgtqyeldlliyasgfevttglvsrLGFDPVGKdgvklserwadgahtlhgvl
thgfpn
>Protein1330 55
INAAVDPPGNARkstqpsirpvtpgaigrfssswpnawaeaststtrtpsrcsrr
>Protein6105 20
mkanhrIVEIPASNIKkeit
>Protein6104 39
maiegvrsaqdrygkgkVMTGEQVRWGLENLNLTQAKid
>Protein6455 17
TMPWWSATWSRpassgg
>Protein6454 33
qnvfegtdrttgkvkwtgtrADLIFGSNSELRa
>Protein9108 32
lltvdvwehayyidyrnlrpkFVETFLDKmvn
>Protein9109 19
myadyrFATINGESVKdmi
>Protein11568 31
AVGFLPDLPKaltlalvfdlfdqvmhgcqdg
>Protein11569 74
mgegpipatklalkkAGLTLDQMDVIESNEAFAAQALAVTKVLGLDPAKTNPNGGAIALG
HPVGCSGAFIATKa
>Protein11562 27
aprAVFPSIVGRprhmgvmvgmgqkds
>Protein9101 128
phpdslksresrvgwfggyqykhvrrakMAFTLPELPYAENALEPTIDARtmnihrtkhh
nayvtnlnnaiagtewennaiagtewenksiedickVASIQAGLSMESVAMQVSRlcssg
lqgiitta
>Protein9102 15
GPQPSPLRssgsnaw
>Protein9103 10
VEFLDSSRql
>Protein9104 36
mckagfagddapravfpsivgrprHTGVMVGMGQKd
>Protein9105 23
maifltrdskVIVQGMTGSEGMK
>Protein11564 33
LSGTTNVARlgfsvsiagdlnndgyddviigap
>Protein11565 321
mladhvdlpdkdlsvlsrVELLAATTYLLNLAAGTPGYRLDDQDHFANRrirsvgeliqn
qvriglsrmervvrermttqdveaitpqtlinirpvvaaikeffgtsqlsqfmdqvnpls
glthrrrlsalgpgglsreragfevrdvhfshygrmcpietpegpnigligalatyarvn
efgfietpyrkfgfietpyrkvtdgvatseivwlpadeeelytvaqanarAVIPSQYLDD
KTIYHLNPSGRFVIGGPQGDAGVTGRkiiidtyggwgahgggafsgkdptkvdrsaayaa
rwvaksivaaklarrvlvqvs
>Protein4901 147
vglklenttlellgkarkivvtkDDTTIVDGAGNSEDVEGRitqikreiedtdsdwdrek
lqerlaklvggvavvkvgaateavvkvgaatevelkekkhrAQFEQMTKdlldrtkqpfq
nvikdagislsdidhvvlvggstrmpa
>Protein7858 88
mraifqaarqakgkriifaegeeervlrAAQVVIEEKfarpiligrpdviqhrlekaklr
ikpgvdfdvvnpesderyrecwqgyhkl
>Protein7859 43
lqggvkaflpgsqvdlrpvrNLDTFINKefsfkiikfnkkrgn
>Protein7855 31
rwkNAVAYVSPSFAGLSATVAYVANENKnfr
>Protein7856 29
makfsgqdfrikirVSTGPDVYTAIAGFR
>Protein7857 43
dlkdgrgeiddidnlgnrrvrSVGELLENQYRiglsrmerair
>Protein7850 33
kvrGIVLTHGHNDHINAAVPLRdavdapiwlhd
>Protein7851 29
ISAELLQSQLADSGIEMKsrvslptralr
>Protein7852 99
lqarpsarDHIELWYTNLNLANSKdcwyrGAQGCYVFSNANNTKTHIGDEIDVAYTRmfa
dgkvalqaaygtifsggyltstlnqtqnqhwaymslwmn
>Protein7853 39
ayydqavawlvrDGITAGTGPGQFSPNQNVTRaqmaafl
>Protein9413 39
vlarlvgrhletrlnqpivvenrTGAGGTVGTDLVARap
>Protein8444 54
mdieevahktpekivkVFVNPLVGLTDEQALTLAKgmgmqeasipqcvdtlkkl
>Protein896 16
LCIVVGSHRiiflyrn
>Protein897 90
mhwskDDTNLVSASQDGKLLVWDALTTNKlhaiplrsswvmtcaysptgnfvacggldni
csvynlrskdtpikvqkelnahtgylsccr
>Protein894 137
mvpadgnfttaiakgnpkAGEVMGQTRqhsllinllgvkQIIVGINKmdcdvakygeary
neirdesmsmlekvgwkksliekevpflpisgwigdnlikksenmswwkgmdvlilgdan
kkvhidtlhdaldkmmq
>Protein895 35
mrdlrvgsllikkgkNFVGIVTDTDLVRkglatsq
>Protein892 34
QIPDPAEPGDLDPETKnpqargqadprrvrqlrr
>Protein893 72
VGGATYQVPIEVKpnrattlslrwlvgysrqrrektmterlmneildasnglgaavkrre
dthkmaesnkaf
>Protein890 31
varTDSEGADLTQKipvsqkkgdlasqyisy
>Protein891 17
SIEYMIYLIICERgwih
>Protein898 33
pllekegvakisrlpisirIVLESVLRnfdegk
>Protein899 23
epykgkgvrYANEVVVIKetkkk
>Protein1016 25
EVVQPYPTVERarwcsptprsnata
>Protein1541 56
iqalinpyakpgdfgkpghifplraknggvlrrAGHTEAAVDLARlaglepagvlv
>Protein12240 716
mqgtndqgtnnnsgpnprsgnnrisdkSIAFENANYSFKntvssvaaelntrlsnnlsnq
livtyskiqdtrstpgslfpfvdigdgtttsssfsnymsfgtelfsynndvinnniiatd
nltylmgkhtftaglsyqymdfansyqrlassyyrynsvddfvndaapisygttylydgq
dqyarvkfglagiylqdkiavtdrfnvtvgiradmalfndtppsnpvvdtlnfrGPDGNV
TQYTTSKwpksvplfsprLGLNWDVFGDRmlqlrggtgiftgnipfvwftnmptnagviq
ntfepvsssvlakidhfeadpnfwpnalpenfpktpstkapgglalidpdfkmpqiwrsn
fgvdfkvpstplvltgdviyskdlngvmqynvnrnpatqkLAYSGDNRdywgssanakfn
kntslnnivplltntdegyslsatiganinnvrgfsagvfysyteskditgnpgssassa
wsnnysvndpnesliglsqyavpnrvggnlsyrveyagflattiglyyngsnafryayty
sgdvnadgvsldllyipqsaseltfvdlkvgdvtfsaadqaaafdafvnnvpelkeargg
yvernsgifpwanrfdlkFLQDFSIGGKdgkkkhtlqlgldifnlanlinsdwgiyqeln
agsqynyallkvvdnkttvptfqmatvngklattpfrnnnstsstwgmqvsaryif
>Protein4907 12
QDWLSYGKsehl
>Protein12241 190
msaryiykllegleavgwlqraevrvqlllyasiyeavlhhvlfvdltnihevveltkqp
rlkpysipadslarlsaelnhdrkeivpaynstavipltqvrfdrkvrcaralgivdedl
sgdliaiydarnaihihaeirkgveyelelskMAYQRMQPFKrqvsewlasnsdrvgvys
dgacpaqige
>Protein1012 100
paaekVTFATDTFFDFDKavlrpesqakltdlvektkGVNVEVIIAVGHTDSTGPDSHNQ
Klsvrradsvknflvekgveknriytegkgstqpvadnkt
>Protein1013 10
MQWIFYIPVK
>Protein1010 393
mtrMGQGALDVLGSDGQFVPAIHSVGYPLVDADGKerpdvtwpcnetkyishfpetseiw
sygsgyggnallgkkcfalriastmgrdqgwmaehmlilgltspegektyiaaafpsacg
ktnmamlvptlpgwtvetvgddiawmkfddegrlrainpeagffgvapgtsdetnfnama
slasnsiftnvaltddgdvwweemseeapahlmdwkgndwtpdsgtkaahpnarftspas
qcpsisadwespegvpisailfggrratnvplvtqsfdwqhgvfqgsimssektaaaagk
vgdvrfdpfamlpfmgynvgdyfnhwleigkatdadkeigkatdadklpkLWVAPPTKmd
aaeltkegfyntfgtagartempgcslcmgnqa
>Protein6043 29
masslgpkgirVNAISAGPIKtlaaagig
>Protein2330 33
vtsiaatkEGVYQSDEGGGLNIKgsrgdateyi
>Protein9416 71
davaaknaakdakdakDAADAALTAANTAKAAAATALTDANTAQTATAKllasmtladts
ikkavadykaa
>Protein7278 82
lclnpppagfidvapgqyyslpidwlvakGITDGTLPGMFSPTQKvtrGQMAMFLWRyad
sptgapdngfndvsaldyynda
>Protein7279 38
mrtytpkqgeitrAWHIIDATDVVLGRLASQTAILLRg
>Protein13073 296
msdgdyelkkFHYLPVLMDKLHKMNYHSYRIYGSGCKgyhvylfdlkfwripdqqdkath
niwieqqvkllfpelyeeldyniyhigkgirnpqwphpktnkastllveknaptciwywi
sdtfpinqpidhpldrsvpiipviqntvrttprasvdgltvrtstpvkekliewygiept
lkagnlylvdskycpikggehkekgknyikmrqdhaivkchhascsgkelklqqgeeplt
nfyllqqrlkesediksitrrlrvinpesqkyvqpediewalqdtglgiisapmgt
>Protein13815 172
NIIPVSDRPELDRWIISRLQNVIKNYTAYMSDYEPTQAARviekfvtddlsnwhvrlsrr
rfwksessvdkqaafetlyeclmvigqlmsthapffaewlykslsdpirekakamnsplr
fesvhlsnltkceenrideslerrmdyaqricslvlslrkaqklrvrqpltq
>Protein7270 40
shehkkatiskaykslrIDWQNLTGKiqkletennetfik
>Protein7271 30
qgrATYTMEFKhyseaprnvseaimasrak
>Protein7272 77
vnkilldgkksiaehivygalegvrdkTGTDPVPTLKraldnvrptlevksrrvggatyq
vpievkpgrattlslrw
>Protein7273 43
vgtvnylanekrTGFGFAGAYTLSKrtflyggytnakadlans
>Protein7274 74
tfadtqvapvpvitspewsgsesggrrYSPFTINIERkkpfhtltgrqqfyldhdwilgm
gealpvyrpplnmt
>Protein7275 148
mpqtkehiilarqvgvpyivvalnkADMVDDEELLELVELEVRELLSIYEFPGDDLPVVR
vsalkALEGDAEWGKtvlelmdavdeyipeperetdkpflmpvedvftitgrgtvvftit
grgtvvtgrierGQSLIVWAIAEGRsca
>Protein7276 37
mvvepllsrHLSDADIEELGRamqatidfdlergape
>Protein7277 61
nhqeiaavgitnqrettvvwdkkTGEPVYNAIVWQDTRrprssriwaetrartstrpawa
s
>Protein10165 132
iqvavkdrlnalrNPYAHLHEPEITYDSVReslmlwdpirysetcpssdgafamvlgdea
tadaalaegrqpawiqgmalrsegfrgwrcvrsrrwlrgvNPQTGEPIKipakrvvkfrv
akmakdsilgkk
>Protein10164 334
aaiqavlslyasgrTTGIVMDSGDGVSHTVPIYEGYALPHAILRldlagrdltdylmkil
tergysftttaereivrdikeklayvaldfeqemqtaassnkkcklllprllwknLIIEQ
TGSGQGLRlraivvrktqegdlakrasllrrdsvhgsfdgtiaideeneaiiangnfikV
IYASSPEDIDYSQYGIKNAILIDNTGKlkdmvglsrhltcagiarviltapakgdvkniv
ygvnnkdindddkvisaascttnaitpmlkvindkygiesghvetvhsftndqnlidnyt
ndqnlidnyhkadrrgrSAVAAANNAFDSVQKaa
>Protein10167 9
MVYCFVIEK
>Protein10166 19
mikESNNIDAVNIRtikll
>Protein1216 27
mrvhkrLIDIVDPNAKtidslqrielp
>Protein10160 44
qdpslnkIEAYAVDDRgivsrnttglcwrtgywtpamaipecdp
>Protein10163 16
rILLDSPCPVLAVKad
>Protein10162 68
mglddetfdakVNVNGGAIALGHPLGASGTKLLATLVNELERtggrYGLQTMCEGGGLAN
AAIIERlg
>Protein1668 9
YGSGYDSRt
>Protein10169 33
ydngwagitwpeewggrggtrTEQIIFGQEAAR
>Protein10168 29
merVTLFLNLANDPTIERiitprlaltta
>Protein13543 172
mvalvnknirirfstshpkditdevlftiakhenicnyihlpvqsgsnivlerMNRGYTR
EWYLEKvkrireiipdcgistdiitgfcgetdgqhqetislmdevqfdmaymyyyserpg
tlaarkylddvpeeikksrlteiidakaksstgnnekdlgktfkvliervsk
>Protein10456 23
makALNDGLGIVKglmttihayt
>Protein13812 273
mkffsfrniflifilifaiscvttrkKGETSALGRfyhnttakyngyfnaneifnesila
letnhkdnynktlavfpyqaiesadvvkanldkaiekvsiditlhrvsrwaddcylllaq
sqylkkdyetaensfrflidefnpykkkttlnkikaktakqkkedakdkkeetrkkikek
kkarekakkeaakrkksktkgsknvtevvkeeklpeipavkiekeknndeitnegnklip
hrpaywegllwsgknliergkyyeaqsqfkele
>Protein5980 33
krrGITGDNLLQLLESRldnvayhmgfgssrse
>Protein13541 343
mehveeagvhsgdsaciippvtlgdgvidvlsdatrriataldvkglinvqfavkrTGNH
PDAAQVFVIEANPRasrtvpfvakatgrplvkiaarvmagatlaelredgllgdvssgdh
yavkEAVLPFNRFPEADPLPGPEMRSTGEVMGIDLTPGLAFAKaqlaagdhlptdgcvfl
sladrDKPAGMDVARglvglgfelmatggtalaleeagiavtsritkvadsddgvegpta
peliadgdiglvintprgrgpradgheireaagrhnvplmttvsaasaavrgmsdqlahp
lrvrtlqeyqagidrddldrddparaessdddsnrggepgdrr
>Protein10450 32
rYINHVADRfdlrrdiqletrvasatfdeasa
>Protein12839 185
cdlrdptatdelfsatapdlvihlaarVGGIGANRerpgdlyldnlligthvidtarrhe
vakTVAVGTICSYPKitpvpfqesslwtgypeetnapygvaklamltqiqanadqygqra
iyllptnlygpgdkfnpkvshvipalirrmveakeadapfievwgtgsasreflyvddaa
agila
>Protein12838 83
mgkkvfdvlgtdgefvpcvhtvgaplepgqqdakwpcnptvkYIVHYPETREIWSYGSGY
GGNALLGKkcfalrIASNMARdq
>Protein12835 192
yfvapptvanylapkLGSDPLSTDDPAFDRAEAELQGRidhlmstngtksvdhyhrelgk
lvwdyigmsrneaglekalaeipalreefwnnvkilgtaegvnqslekalrVIDFMELAE
LQAKdaldrvescgghfreesqtpegealrddvnfqyvsaweyggpniaqdtvlnkEPLV
FEDVTPSQRsyk
>Protein12834 252
ildftdqkeikvpkcncilnlpgftikkvsghqpilfeleyhkkPHCPHCNSRHVRKKDS
FIREVKhemlghrtsllrfkafklycndckrygnqqfpgigkhqrathrlqaqifhqhtk
gisqkdlsqsfqlgkatierwyhhhyqlkereilnapcptvlgidehffsqkqgfattlc
dlkkhkifdivkgrsegeladylgnlkgkervkvvcmdlsstyrsivkkhfpnamivadr
fhvvrlmqhqcm
>Protein11505 46
mkwfieaakklqakgvkDISVVSETITTHSYESKtlakafeeitgi
>Protein4104 35
mvatddpnvafkDADVCLLVGARprtkenlkqhkr
>Protein12831 130
ttlaqkRTCCFPVQLLPVRlevvvllqvrsllalgafalpqtlprvcwfplsvggrvarv
siwpqpplkpanvvahlrrqdstilhlaypavyeyppigclsqglhsqpnerrrihgnmq
smanlipsls
>Protein12833 22
meelkAGGLPAVLELVKlthgs
>Protein12832 148
mrRPELTLATEDHNVPTADIGLPIVDPVSRkqidtlrSNADDFGVTAYPMGNKrqgivhi
igpeqgltlpgmtivcgdshtathgafgslafgigtsevehvmatqclsqvkpkTLAINV
EGELPAGSTAKDIILAILGRlgtgggig
>Protein8367 22
mghrDIEVIEEESSDDGLRmvi
>Protein11905 232
mnyakdglpigerIIVHGYVLDELGRPVRNSLVEVWQANAGGRyrhkkDQYIAPIDPNFG
GCGRVLTDANGYYFFRTIKPGPYPVRsgsttdwrpahihfslsgdgwaqrlitqmyfegd
pliatcpivqtvpseeqvrGLIALQDPSAFVTLDSRayrfdvvlrgrRATWMLAETASQT
AGPYVHIGLAPQQAGFDIFEKNFDNVLVSPQSKfsrktsttcwshrsprana
>Protein8365 53
mrVIVAGAPPPTQTIERveaelgwefiqiygltetaplmtmnrgraewddlep
>Protein2738 71
pgiekvekALGVENLYDDPTANFVHQLTVALKakelyqrdkdylvgqgqvkivdeftgrv
legrrwseglh
>Protein2739 87
kaelvakISDDAGITKtqanaaldslveavtktlkgggkvtlvgfgtfsvtkraartgrN
PQTGAAIKikakkvarfkagkelsaki
>Protein2732 32
HNLQEHSVVLIRggrvkdlpgvryhilrgtld
>Protein10459 169
lkkaskatttskEIAQVGSISANSDETIGKiiadamdkvgkegvitvedgksldseledg
ksldseldvvegmqfdrgylspyfinnpekVVIQDGTGNVGIGETVNPTYKldvlhggat
girsrssgtfsvididaangdaalrfakagvnqwntrnrpaddyyeife
>Protein2730 47
mhtdhaakkLLPWIDGLLDAGEKyfkangkplysshmldlseepiqe
>Protein2731 31
akgfdlstgrpiyvdenrPGDPTAGADGKkg
>Protein2736 32
nelakeggqdrfrakVGLPLATYFSGPKvkwi
>Protein2737 46
ggphrdrEVTIGPGGRarlehfvvevlgqhlgdtarkpsqrlavtl
>Protein2734 43
gennkrsnqghrqikIYPVNEYVWELIDQFYTKyqrkcraipc
>Protein2735 24
vlgrssrssiyphkLTNDNLMIIK
>Protein2224 56
sdadfifynqakSACGSVEHTGDNRTGAGDGDDEAIKVSLPNVPATVQRlvvavti
>Protein2225 113
ylfagsydfgvvkvaalydkLETTTNSWGRgvglenadvqswfisasaplgkflvkatyg
etendnatygetendnakeskgtkAIVEGGEVIESLRdrvlgrtvaedvlhpe
>Protein2226 25
kLFFLSHAFNGTPHSGPPRrsrawp
>Protein2227 19
gkCHYTHSAIQLYHGKklq
>Protein2220 35
TAAGLTAGRlagdrqldrrdgrvgllpmwrrcavr
>Protein2221 31
HGMYVLSFDIGRiettikhqicsseeefrdk
>Protein2222 24
mlerhyrDIQDLEFTVERgklwml
>Protein2223 71
cpiegcrhnliivylpqwklqcsryprcphcvdvapeeierlqkSIDIEQQRyghilkgn
kpeheefyqkw
>Protein8360 69
mnlilqleqeeiarlnktipvfapgdtvvvsvnvvegtrkrVQAFEGVVIARrnrGLNSA
FIVRkisng
>Protein2228 145
mtqtgtktnerpgtravlrharfsaykarvvldlirDLPVAEAMDELNRcereagrpisk
llasavanagnndglpadelfvaacfadegptmrrfrprargratrinkrTTHITIIVGR
LSSDEIAERrerggapadaaaarar
>Protein2229 84
maetasvfgeavtnnallaqlddpnerFALLASTLEDSIATVFRqvamsrFEAACHTHRr
dvgelsvddfgnhwadtqtellgd
>Protein4859 57
klgvtpveggihprfgtrnvilplaheryveivevldhpsadkAPFGQAVRarselg
>Protein6262 45
ykipgnddairsvtlltrVIADAVADGLIQRsnaranagleaegv
>Protein4858 33
mgkCCVSGAGSVRvdpkartmtiegvvynegdw
>Protein6263 59
rrHAEQEGQRlftggllsavlrhrriqgrparpghqrrhapavrrgrqrrsgralqrrh
>Protein11304 38
lhdalpiyaapeekerGITINTAHVEYQTTNRseehts
>Protein10576 44
mgerfvpkpedvvkVGEEIEARiieierrrarvdlsvkglrpep
>Protein10577 39
mslkvgdkVLFGQYSGNTVKidgdevvilseseiygvie
>Protein10574 77
pyegkitkngtdevlstfelkSQVLLDEVRaggrinliigrslttkareslglaplalfr
QPVQPVDTGKgytlaqk
>Protein10575 71
TQFIVATAPEEADVDQVAVEGTREGNGTLEIGSLLPKatapsrsgpccprrarspssarr
slpastwpsrr
>Protein10572 24
ggrhpragqrrrHAAHLELRrhrr
>Protein4779 154
FAEFPTTGEGNQRaefpttgeLLDVSELLRrerLLDVSELLRadgywmcvdlcgvdylln
pdrplpggvtgerfevvvclidhrhhrrlrlrvqvpeddptipslmsvwpsvdfperevw
dffgihpeghlgvdrilmpdsweghplrkdfevg
>Protein10570 88
mvrirlrriglkgqptyriiaadkeaprdgrFLEILGVYNPRtnpatihikedrvfhwmk
ngalptesvaqifkssgtqlrfdrfkkg
>Protein10571 213
meavlddpyilfvsskVSAVADLLPLLEKVMQTSKPLVVIAEDVDGEALAALVVNKvrGT
FNSVAVKAPGFGDRRkAMLADMAILTGGQVISDEIGLKLESVELGLLGRaekVVVTKDET
TIVSGAGSAEDLQGRiaqiqaeidntdsdydreklqerrlrpreaagargqagrrgggdq
grccdrsrnegkegsrLDEGNPPEERrvhlqag
>Protein4774 29
mkdpafkALVDGQSTEHRltltkvvslds
>Protein4775 49
rpwythpvddlpppsggrESNPYAVGRshgdesgdgrryrlqsrprfsa
>Protein4776 27
scriieiipflngkWEWFFVSLGKiif
>Protein4777 33
hvlrdidlsvakgerIVICGPSGSGKstlirci
>Protein4770 39
makelsaivklqikGGAANPSPPIGPALGAKgvnimeme
>Protein4771 35
kipeykvcavkvekAEGHVEIRdrrvhtlqekarr
>Protein4772 49
mtlvkevniakFDASVDVHIRlgidprksdqairgtvtlphgtgktkrv
>Protein4773 33
vdhgfkENEQVDVVIRpedidivdvkdgkmtge
>Protein2710 70
VLGVDEVAGDDFYAKsrslatgsvtsrcatgsrcrstclfrarlktvpirpwwntaaihp
pspmnpnrar
>Protein11300 67
mkkslvalaalavvgvasaqssvtifgivdasyahtsgggisrDGMTNSGLNSSRlgfkg
tedlggg
>Protein2243 150
aipayqdyiarSQVTEGTGLAGGLKteindnlqgavctstatsenfavgkysalqitgtp
vavtganqdtgclitinqdtgclititynkWVTMGIPSDGQYGIPKdtmfgyavtcagge
ykvvegltvdafsqecinktlkelqeeqag
>Protein6268 48
mkalfenygtvtstsiisdkftgrsrGFGFVEMADDDQARqaieatns
>Protein11653 40
rrvlfrsqddnlvfrYVVWIQQIIELIQFWHGRseerrvg
>Protein2240 68
teaapphptptregspvlrtheagtlraahtgqtvtltgwvakrrdhggvafidlrDASG
VVQVVARd
>Protein1228 130
wrgagallrVAIITGAGKghsggdhhrEMAGGHQGEDTSGVDVQGRLAADPDLPWKgssg
rrprftvegapahlaaqrsadhrsrgagdrrrhrtdrrhrdsrgggvrkvrhlrsalval
cdgrvggahp
>Protein6269 33
gniavfqakATLFATGGAGRvyrastnayintg
>Protein9364 39
fiarEIPTLDESFVVIRfrdplkadfpfllsmihdsfms
>Protein2713 56
mtqatikvtqvrssahklknhklclrglglrrirHTVEVLDTPANRgminmvhylv
>Protein4850 240
ptvealdegegtrQQFAIGPLEPGFGHTMGNSLRrTLLSSIPGAAITSVRfddalhefdt
irgvaedvtdiilnlkDVVVSSESDAPVVLRLDVAGPATVTAGNIRtttdveilngelal
atvnedghlameltiergrGYSPADSTKgntrpptrpratprsgpsrsmrsfrrcaaVAL
VTGAMGGLGTAICQELAKaghsarnwprlvtkwlplitrnsitrSQVTAGLAEVSPGKtq
>Protein2246 57
nipyslawdetrTQLTVIIPKvkasaviipkvkasakykNNVGPEINSGAQNGSRwg
>Protein9366 31
mtarrrLNAVHPIETVGGQLRdmmpwikknk
>Protein2247 45
khlrqllqskkyfssdnflqlrrfflhgkDQPTCSLDLSIKrfhc
>Protein4852 70
mladhpvypephdfvivkrekiktrqvfnvddfplavkdpkdsgvtrngnkvtvkLVSQA
PAYSLRefkv
>Protein2244 195
mlkQVFALSEAYPDLKantqfldlqrQLSETEDRiaysrqyfndnvrtyntkirqrahlq
hqdpvvpaepdrhedglhragKLEVLNASEYVDALGKygydtgadaeggpnygssvdafd
eilqngmnqnysiaisggsetgryrLSTGFYDQQGIIKssdfkkVTANFSSNFKfleskk
lgldfnlittqtreg
>Protein8033 64
snlelfsqsplidlpafraigknaakyakGESPSPVPTRndqmarpkyqaiaallhnket
rlcd
>Protein4855 48
dilaiegenengeadkrvaadsepfsalafkIATDPYVGQLIFFRvys
>Protein2245 26
ahqqelasdierlikQSDSLAQSPKf
>Protein11659 69
mrIAVGADHAGFELKqglaellrglghevndvgthseercdypdfgaaigravtsgqsel
gvgvcgsgi
>Protein9362 65
ireiadsellsqlgerreelfnlrFQLVTGQLDNSARlgevkrtiarimtelrereiaaa
ereha
>Protein9363 23
mskkTFVNDADLDPQETKewtda
>Protein638 16
mikLNTAITGGLTIDK
>Protein639 33
kiprssgkggditgglprVTELFEARnpsnpav
>Protein10104 33
QSLLCIVQLNDIAPVRsarrdkisapiffipyr
>Protein632 32
kLAINGFGRigrnafkiafdrsdlgkvsnqwv
>Protein633 24
mneppgarlrVGLTGVTMAEYFRd
>Protein630 63
mlefpagsdglptyglalnlerdsvgsvilgeyehisegdtvkctgrILEVPVGPELRgr
vvn
>Protein631 32
srFEGAGLQIVAAKmkqlskAEAEGFYAEHKe
>Protein636 25
egycirleslikQHLCFQSLYLYRr
>Protein637 49
ekftrtkphvnvgtighvdhgkTTLTAAITSVLAAKyggtakgydqida
>Protein634 33
sgkLAAVIPVFSFAKieaaiaaknfdgtydgip
>Protein635 35
qlvrSPGVYFEQTPDKtsdkdiftakvipsrgawl
>Protein3179 43
mwvekEGAFGNAERrtqfwrqqvkapgearSDLWQLMEFSKrf
>Protein3178 40
atkGVTVNTVSPGYIGTDMVKairqevldkiigtvpvkrl
>Protein3173 308
TPWPSFPNFLWNDGRLGIVGQAQTPWPSFPNFLWNDGRLGIVGQAQINDHFTATKnlvgt
gpfvkkewkINDHFTATKnpdywqkDADGTQLPYLDEIEFRPQPEPSQRtegiqtgtyda
ahvqggdaliesqsladaAPFNNADARdfaevsyllfnvakAPFNNADARMAVAQALNRe
eanqllskgqqkvasgpfapgsmgyladaglpafdlkaakthvaayekatgkklsflvpf
fgLQPTEQSAEIDRsqlaeagielklqpteqsaeidraiagdfgallwrnhpggdpdlqy
vwwqsesp
>Protein3172 24
mklilrADLADLGKrgdlvevadg
>Protein3171 33
agkNVVTTAGTTSERllrkmnedkqmkmniisp
>Protein3170 34
ypapkLLLQAMQGHASLTRddalkieaknfakaa
>Protein3177 41
mverLANELFEAANERgssfkkkedmhrmaeankafahyrw
>Protein3176 73
yhidkfafdvpfvcgatnlgealrrISEGAAMIRskGEAGTGDIVQAVRhmraitsamra
isqadeaelfgwa
>Protein3175 32
mdvqekklrekLQGSGVGVQIDKatgditlim
>Protein3174 40
qfanglkkanieidrkVLSDIAVHDMAAFAGIVEQVKakl
>Protein4198 28
rlqrcrqatssrparQVASAPNAHLRcg
>Protein4199 60
rnisnlrsdandsynlykatlyvtfkglqsstitlantstykTTDLEINQAIKnarseeh
>Protein4190 31
calptkditgglprVVELFEARtpkdhaiis
>Protein4191 34
sritgtkaryqrqlalaikqarYLSLIPYTDNHK
>Protein4192 52
mavevrTPEDYMGDVIGDINSRrghiqsmedaagakvvralvplsemfgyvg
>Protein4193 39
gcalpiydakaileplrQLADLENLRkpcswksttwqla
>Protein4194 33
lakqlekIALEDEYFVSRklypnvdfysgivqr
>Protein4195 226
mqphptnrrAAAVEMAKsyadqepwfgmeqeytffeegrpmgwpragyyypapqgpyycg
vgaieiagrqiveahtdaclaaglaisgtnaevmlgqwefqigpvgtvevgdhmwmaryl
lyriaedfnvnasisakpiegdwngasrsratgtapaatptsrptrcgrattrlsqranr
svrpassrstwpptatamrpvGHGHDLAPFDSYHQARglrwpvvgg
>Protein4196 17
mirTIWNDPERfkssyf
>Protein4197 20
npvsrQISEETARqiriifc
>Protein9154 10
VEQGVGARvv
>Protein13007 250
nqsknhylrrMAMNNKKEKGIDYSTALIWAAALVSTIRyaaaflasdvgqivgvtseivt
fllgisglamgvlstfgtaylfdgwrkkapaagnkwsfkfksltvfvfaafifelailvp
ftvsrmngvsmtevlsggvwwwsisvnampllliggvsvgnqivsvsspegselsakvse
slekvsenfpndwrkvlpylseedvraiaqmttkdiktkyylktaktalnwrgyaieevk
kmdavkvaqs
>Protein13006 155
marllkKPVGEMCTFDAPIDEVQPAVHRaaterlrikeklvyrsfypfdtgdsafypvst
etndprmawtqrrhfdqesdagtliggygsgniyiaeffaagptrvlismpgtgtgeytp
dqwtpywfgatnakqigkrAASLIGVAMTSTTIKm
>Protein5821 50
gwekNLEIFGVGFRaqkkgsnlvmnlgfshevvfpepqgikidvvdqlki
>Protein5820 74
mqfvlnevaglsdicalpgneecsvdlvesildeaskFATGVLDPINKvgdrtghvckdg
vvttapgfkeaykl
>Protein5827 89
viasqvakwrpskadalvadppraglgkagvgkvedtgaarVVLISCDAAAAGRdvgllv
rrgytlesltlvdlfphthhtesvavfsr
>Protein5826 18
yqavvkVPGSEIGRascr
>Protein5825 40
kgtgrarAGMTSSPLWRgggrIFPNMPDENFTQKinkkmc
>Protein13000 160
manyilgggflnsrlavrirqkeglsygvgssfnadaldksggftayaiyapenrdklev
afkdeiqkLLTSGFTDQELADAKsgylqsrtvsraqdqslagslnynlyinrnmqytedf
ekkvkdltvadlnaafrkhisleklsivkggdfanklkkp
>Protein5829 30
kMAQFTVNAQRfdpyknfkfrvkwdgryva
>Protein5828 24
mkksgakAYLVNTGWNGTGKrisi
>Protein13009 94
mkgidirlfciwillafpifssaqsyfqftskEGSAFIDDTKvfikpekqqfvnynidal
rnllrgapqesryndgmpgaklnlpspdgrmief
>Protein13008 97
mrdareviirpvvsekSYGLIDEGVYTFIVAPDANKVEIRQAVETIWGVSVVKVNTLNRP
GKrirqrkrmtygsrsdtkrAMVTLVEGDAIELFEVR
>Protein8086 36
splkaflarWGLTSADLPALARQITQTATENLRadl
>Protein8087 77
gagkhvprAVFLDLEPTVIDEVRtgtyrqlfhpeqlisqlfhpeqlisgkVEQFYMIHLF
NRgtllnrkirpdayaa
>Protein8084 33
vfkkgtvgivskSGTLTYEAADQVVKqglgitt
>Protein8085 23
msfsptlsyvqkgrVTFNENTRa
>Protein8082 171
alssapplrerYSFANLNEVLEIPDLIAVQRksfkWFVDHGLANAFRdispirdftetls
leldfdptdedlrpppkftveeckeqdmtysapifvkarFVNQNTGEIKeqtvfmgdfpm
mtdrGTFVINGTERgtfvingtervvvsqlvrSTLQPFVSAGIGYGRndfa
>Protein8109 24
LWLIIHQYHFFDRsitykgffkqr
>Protein8080 44
prieeekigeikatvikenqalrlkAAQDFVQDGVQRyageewl
>Protein8081 44
fnktfdkAYMSHVDERfdvsinlldevgsvvmswnatscvvikl
>Protein12322 116
gkaqstyrgqvkvlrsaegarnftqcdslligsecgahtfpyvevkNETAQVEHEASTSK
idedqlfycrqrgldeedaasmivngfcrdvfdelpmefaveaqalmrlslegtvg
>Protein8088 38
mvihfdngttqnvelrnkFNAGTESRiidmdgglrhlt
>Protein8089 15
NNIIFYYYTYRlyvy
>Protein4990 29
tkDFENALWPRrrqkphtrrsrpgilghp
>Protein4991 18
SAYFDDYVRaatptcpcw
>Protein4992 25
mslgkLAEEDPTFKvsfdeqtgqti
>Protein4993 14
TEQEPAAVCFLRrs
>Protein4994 39
alvhqrFSTNTFPTWDLAHPFRmiahngeintlqgnvnw
>Protein4995 33
HAYPYYPDFVYLDKkytsavnaagqkdnyygyq
>Protein4996 32
vvgqkinphgfrLGITTDWKsrwyadkqyaey
>Protein4997 36
tpdlefarqfaeavrakhpgkMLAYNCSPSFNWKkn
>Protein4998 75
vngadavhvgsgatedgiaatgrYVFDQFANFRlgqqvfdirnadaivgvehgnlplrth
aqpgfempavdiqqg
>Protein4999 19
AALEQGIKiwtsrseehts
>Protein2357 89
msdaqvtkdklvsdfkAVVADTEELLKltagqagdkvadvrvrlndkltaakyklqdlea
avvqktkaaaratddyvhdnpwkavgvaa
>Protein13601 19
LISGGGAPKPPELAARhsr
>Protein5723 62
feiwweslaeedqdriaaavrllashgpslgrPAVDQISGSRhanmkelrarttrtlfaf
dp
>Protein783 45
mrLEEPTSGKvifggddwsgasgrdlrrmrrdiqivfqdpytsln
>Protein13602 131
mpsyeinisgkafgqrdnalvnhaldsisvvpnpyyaysgyetneisnivkITNLPAKcl
vtiysldgkfirqfnrnevreekkgvgrgvvyaqvvpdiewdlknangitvgsgiylihv
ksdegervikr
>Protein13604 146
mfvqllpkrapkTVNNFVFLARYHYFDGVIFHRIIKDFVIQGGDPEGTGRggpgyrfade
lpqpgeyqlgslvmanagpdtngsqffgpdtngsqffvvsgpsgiglppnyslfgkDGDD
EDLERAAANLGINLSRnesasvedla
>Protein993 21
WVAVSEVARliwlkkepktts
>Protein13607 100
mtaeqfdeenaaqrADAEALLASTQKelgiasaehvvlmgpagalvceyaanvgaeaivi
gsrghggirrAILGSVSDHIVRhahctvlvtshdalesdd
>Protein992 49
myavkpwtirQYAGFSTAEASNAFYRkALAAGGQGVSVAFDLATHRgyd
>Protein785 151
lagvfdnlgiskdgrvgtfawnsarHLELYFAAPCSGRVLHTLNLRLFPEQLTYIVNHAE
DEVIFVDRSLLGLLVPRigelptvkhlvvmddgapseipsfddglevhdyeqllaaaewt
efrcndelaaasmcytsgttgnpkgvtythr
>Protein991 87
ddlrsdvndgynlykSTLQVTFKglpsvsvtlansstykttdleinqaikkaintdatls
klivaqdgpanslivkslidgvmsagd
>Protein10550 79
macsyehtgainpsksrikVFDFEHEGRkvpytctqcadawcmnacpvdaividlitgak
vvkestcvgckvctiacpf
>Protein990 35
medkVVVVTGAGRgigraiallmaehgakvvvndp
>Protein4713 32
sgkwgftnlskkEYQELNENGKlvpdrkstrl
>Protein333 37
mfrkLLDQGQAGDNIGALLRgtkkeevergqvlckpg
>Protein4710 41
rkvvigkENTTIIDGAGKtdeiqgrveqirrqieeatsdyd
>Protein1220 57
tytfsgliagtaqtnsfstvvldrNTNPGPNTSSYSFTITRaalslvgdpqigrahv
>Protein332 34
QASLSPSGAKakrkrvltgrelvevdakpsdlpm
>Protein10553 70
aneredvdeiragdiaavaglkDVTTGDTLCDENNVITLERmvfpepvislavepktkad
qekmgialgr
>Protein995 36
lkphgltlrHIPQSWEFSSLGGWIATRssghyathl
>Protein4716 26
SASVLALTTVNEGDNADLAKlllmqi
>Protein330 474
mfgfqrVGDLIWAAGDARargfllgatagrttlqgeglqhtdghsqlltstvpacraydp
afawcraydpafawemaliirdglarmyppsaagekvggedvfyyltlynenyemppmpe
tdggideltgwvtrglyhshgapqaahqasvlysgsgwtaakeaqrllhedydvgvdlws
atsynelrrealaverwnrlhpdapealplitrllsagtgpvvavsdflsawadqvvrwv
prpfsvlgtdgygrsddrahlrrffetdaahvvvavlsalvrDPEVLEHLRhstahvlaq
avldlwpgatfaggppiedgfyydfelpgggtfseddlvriekrmnqiiksnqrferyel
plddamaemadhpykqafmsaasagddsdgdaaageaisfyrngdgfidmcrGPHVPSTG
KlgwfklmrvagayfrGSEANPMLQRiygtawtskddlgahlerleqaaardhr
>Protein10555 37
stasrnplpnklkASTSNIMAKpgtnaskglcvmmkl
>Protein1100 54
mtspstapsttgtapdptpspfdpyqlgpirlrnriikAATFEGVMPRgavtde
>Protein1101 69
ieedrfgfepeitakvsarnlrIYETGISYSGRtydegkkigwrDGVQALQCIVRysptg
trfrrlarr
>Protein1102 63
mtdwqqpfvvlltqadgpsvvhetvyenrFGYTSTLARmganisltsqclgsrtcrfanr
dfs
>Protein1103 122
LDMWQLAPEAFKAVLALETCARqsgvgtrdlrqegsraevvradqdpgvhaqrlcllrrh
ahhIVAVSAWHESPYFSELERAVLDLTDAVTRrrarpdrrgdpvgrgrsersdlgvrkra
se
>Protein6732 32
gilgtkLGMTQVFDENNRvvpvtvikagpnvv
>Protein11718 114
aprPVPPRDERrprsvvrpsppapvsskphkVTPDSFNEAQQIADVFKRRQPVIVNLEAA
DRDLSRrLIDFASGVCYGLGGTMERVGGQVYLLTPTDVEVSDDDKRrltqrggs
>Protein1106 221
mlvcssicvpaakttadaakivadaakIAADNAVVAGTGTVAAANTAATNATNAAKTAAD
AATAVTTAAAAIAPAKtaadaaktatdaaktaadaataaanaaaaaavvatatataaqta
ltattsvvnntrnltkaqavetkaaaaatatanvltgataaktaadkalvdvtaaktaad
kataaktaadkalvdantaktaankGCAVLVAYDKqsndia
>Protein6737 39
kitrnytkhaegavliefgetkVLCTASVDSGVPRflkg
>Protein1108 33
mktiiverYATLGGVCLNVGCIPSKallhvaav
>Protein11714 97
mqshgsavvkcgdtilfasivsnkeakegqeffplsvdyqekfaaagkIPGNFFRretkl
sdyeilvsrmvdrtmrplfpdnymnetqivinlisgd
>Protein11717 103
mtikgtprtdvgkkatkavrasagipcvlygskEVIHFQTTESELRHLVFTGDFKvaeld
iegkkvrsilkaiqfhpvkdnivhvdflelvagqavkleiplk
>Protein4715 38
tapvpnqklnvvrlagadryatnrAVVNTASQVGTNNR
>Protein11711 277
mqarGFLLGGTSGRttlngeglqhedghshimagtipncisydptfahevgvilhhglkr
mvekqdnvyyyitllnenyampglaagteeqiikgmylckpadkaakadgltvqllgsgt
ilresieaqallakdwgisanvwscpsfneltrdgqdaerynllhptqtqrqsfvaqqld
khagpvvastdymkayaeqirpfipkyadgkqraykVLGTDGFGRsdfrnklrehfevnr
HYIVVAALKalseegklpatkvaeainkygiktdkin
>Protein11710 171
RGDLEELAKvkgtstrsplwwgdvltlpgawstmlwrvgtalnrrgltvvsrlcyfanvv
ffgaelhpgatvgpglvtphpvglmlssevqigercrlmgkVSVGGSGDPSKPGHPKigd
dvwlfdsaqvfgpvtigdrsiigarvtvttdippdsfvtmsakprirtlae
>Protein11713 46
mvtvlilglatwivygilkEDVIIIVANAIPCVVNILIGVMKLHYK
>Protein11712 158
mtpnnplisiiiatyncshllkyaiksvlnstynnweliiigdcctddtescvanfedkr
IRFVNLKENSGQQAKpnnvgvtlakgkyvaflnqddmyfadhlslcvthmennddaevic
vpgvqilpgasedlnfdkfkavivgvhpngryspfens
>Protein7465 180
GLALAYADAIGGTRagvldttfeeetetdlfgeqvvlcggltalvqagfetlvdagyqpe
sayfeclhelkliidlmyeqgisgmrYSISTTAEYGDLTRgprVINEGVRaemgkildei
rSGEFATEFIDEVRsggsrfaelrKAGQEHQVEQVGAELRSMMPWISQGKtkvedisggd
>Protein7464 22
mlisetefkQQVETDIRpfhdv
>Protein7467 29
ISTGSGSVGASSRelyleekvhlleitmh
>Protein7466 55
vntaaeflkgksdakldltgytdksgdveknlelakerakavrealkAAGVPEDR
>Protein7461 10
FYAFCQPKwq
>Protein7460 33
saasfqettrVLTEAAIMGKrdelrglkenviv
>Protein7463 38
vesenrwvrlristaalrlidkVGIDQVLADLRargel
>Protein7462 42
shkSIAPAYQYRrghwlglvqyiwiirciklgnaaffffvdg
>Protein4731 15
LVASFAVAEHQRrfq
>Protein7469 56
snknntpkeesktrVYVSNVPFSVDEKaleeffrtykvknatiarkfngrsmgfgf
>Protein7468 33
lihqkinkQYQFLYYQVNVLKihkiflhiqdkl
>Protein5647 37
yetltvercrgllprggtilgtsrVQPYQFEDGVARv
>Protein5646 29
hqqylrHFLLMNHFLKqicvqavnqihtg
>Protein5645 38
stgaakAVGVVIPELNKkltgmafrvptsdvsvvdlta
>Protein5644 22
SSQNDWLSSSRlcalyawwcsg
>Protein5643 35
daaaeqahegaqsakrlydvlkAQAGEVAGSARee
>Protein5642 84
mrkskhfaaialvaafglvaascgsdsessdtkapadttapgettgdttapatdikVGLA
FDTGGRgdgtfndsaaagadlats
>Protein5641 11
rAGENCGVLLR
>Protein5640 49
ditnvelltelagaelvaktqdediknqlkANTEEAVARgafgaptffv
>Protein5649 91
mgskDQEQSLVLSGSYKmdkvtvrgeilsvtqdyvgggmddetmligvgvdynltqstka
fanlasstmdknmgaastsvdatylgfgmet
>Protein5648 26
hdalpisrWGPLDMPPPKfktkkyth
>Protein6598 32
ladaqgvidsnggydkNNTDEGYLGDKyltqn
>Protein6599 86
mkslsikDSGGTGDLTAKiginvednllqinpmldvadvpagaaaiknasyaegglvvtl
aslggaagvdvaitntvlgsatakdl
>Protein12069 30
PLDPNTWTQLTRnaveaaqaaareranpei
>Protein6592 104
mvkLGGGLVVTNHDNGGVASQGPKTTDYLIGAKipmgassfglsfasassfglsfasrtq
adilaasssytgtgysleygyamskrTVTTWNAQAAGTGANSKy
>Protein6593 35
adadyatgplrirhrerLFAFLDEAFARhdwahwq
>Protein6590 60
rkQEGAFPYGSVPVLTVGDLVVAQSNNILRycgkltklypednllaarvdelldacedls
>Protein12065 97
mrdgikvaggdrlgktiifaknqrHAEFIYERfianypqldnggfarvithsvkysgsli
dnfkvpekaphiaisvdmmdtgidvpecanlvffkmv
>Protein6596 12
FFWVNELSQFAK
>Protein6597 54
miketpkvtgfvgggaqptplsseevdsllkQVDAGAAGPReqvrfikgdnvri
>Protein6594 26
mspqntshirNVALVAHVDHGKttlv
>Protein6595 16
FNIWENFRfaygrcrs
>Protein6844 33
laeglpldvrprFCGIHFFNPPRymhlveiigt
>Protein6845 34
rEGQSSQAHIGDDTGRsrwgmhvtenlggglkak
>Protein6846 20
FNPVCYNVLKfplrelflcg
>Protein6847 50
rkslreisrlftaekVGTPGLVATLKmqavgtdkalrfvatigigattye
>Protein6840 49
yngksslkGTLVGFDFVQDGRreqqqedvpksntyqpqkqkptypvddv
>Protein6841 72
maqngtktnerpgtravlrharfsaykarevlnlirGLPVADAMDELNRcdrdagrpiak
lvasavanagan
>Protein6842 30
lfrkFCWICCCIKcffckyggscmmpmpaf
>Protein6843 190
vsltkgedaaspkrpyatyfrTCTNDAVQGPFAARylyeagftevatvhdkkAYGQGLVA
AFTEEFEKlggkIVAAETINPDEDKYDAVVSAIKPKapkAVYYGGEYPNAGPLSQQMKSQ
GLNVPLMGGDGIFDGKfielagataegdmstsvgaptdsteagkgfleqytaagytdpaa
ayggysydaa
>Protein6848 42
vsrcgkNAANAPLVNQNIGLRISILNAAGTPVYVETHAARnf
>Protein6849 91
llnkykfpgddvpivrgsalqaltgvhsdiadgavlkLLQACDTFIPTPVRetdkpflmp
iedvftisgrgtvvtgriergitqdrkstrl
>Protein4733 33
PQNFMYENLGPGKfqevllssksdlafvgmitd
>Protein1895 63
mdkfgvgvgfvygtgdfsikkAIPLYDGAGEGSTTLAGKgsgigfnlgvyaepiknlsvg
lty
>Protein2031 21
mvekLASEILDASQNRgnavk
>Protein2030 33
pgtnttrvfritnvrVNASQLNNPRgnqssvll
>Protein2033 25
mdgsrSGGLLAATWASMVKlgrdgy
>Protein2032 30
mgitaenlatkhgitrEEQDAFAVESQRra
>Protein2035 47
mprrrvvaareilpdpkFSSQTIAKfmnhvmqdgkksiaesivygal
>Protein2034 31
IQTGEYAKmfilegkTNYPSMTARrrlnavh
>Protein2037 292
grvglgygkakevplaiqkgteeakrtlikVPMAGSTIVHPIIGELGAGRvmlkPAAPGT
GVIAGGAARAILEEAGIGDVLCKSLGSPNYINVARATMNGLTSLRrpdemarlrglddem
arlrgldpeefmppalwrawqeserVLDGAVAVFDGVAGVEPQTETVWRqadkyhvprmc
finkmdrtgadffgalasikerlnakvaviqlpigseaqyagivdlvtstrasstwsrcr
rgsgtarswarrgrsptfpptwstwptstaEAINHFLNAPKinlnylkqiae
>Protein2036 41
tppvwlevnksdakvtvselpirEQIDIPVReqlivelynk
>Protein2038 82
mtfksylpksetvesvteqiqskIAEVVTSGMGKserndaldilrSEVVDEEDTIDDTRe
riavfdslvkkqvrdrilnegi
>Protein1649 33
SVVLFDEIEKahpevfnillqvldegtltdskg
>Protein957 55
ddsignylfngyriqvskynqsaterirafakrrrEQGLCVACGTKvkrtnpktg
>Protein956 16
DDEIIVIAGKigrahv
>Protein955 78
klqervaklaggvavikVGAATEVEMKekkatevemkekkarvedalhatrPSFPDQPLW
PDVRrdhgvepgegrhgl
>Protein954 33
dgdkiavakTGNAETPITKnvrplltidvweha
>Protein953 19
AINPSVLTSRpagrstprc
>Protein952 44
ewgapfggfkdsgvgrELGPEGLAAYLESKtinlpagtepklay
>Protein951 37
myrgdvvtkDVTQAVSTIKtkktiqfvdwcptgfkrg
>Protein950 42
wpitdwiedlvlrTAGPEGYDKwvkgelkftdpavkeafeyf
>Protein959 126
hrarrrlqnhplaaahrrrrcllgatppglgrqwrhprwvrrrcapgphaglelsiqvsw
rAVQMMTQVPARtgradddpgtgqalrpdrprhhrggqprrpgavrprdgrlgpdhdagr
parrhr
>Protein958 31
viyskyggtevkHGGQEYLILSARdilaivs
>Protein5073 33
pyfvtdserMEAVLEDPYILISEKkisnmkdli
>Protein7649 56
mkeadelierVLFLEALPNLQNLGKlmigehvveclqgdlkyeqtiqrplliesta
>Protein7648 66
madsyqfahaalklqladqlsfgliydqpfgakATYSTDTAKlpaalpgaaaalqgqgaf
hngtqg
>Protein3779 73
mnitnsigalptkNSQVTSYGENAEKISGEYINANLLVDNPTCHACPVACKkevevkdgp
ykglrteigrahv
>Protein7641 33
pyttlfrssavqkLFTEVLGFNLVERidrkstr
>Protein7640 62
mkYVAAGMNPMDLKrgidkamdlkrgidkavvatiaelqafskpctttkEGISAEVIDLR
ti
>Protein7643 38
yttlfrsnapeekerGITINTAHVEYETKnrqigrahv
>Protein7642 29
mevesvfiqrEDVGGDYAIIYNTLNKdts
>Protein7645 78
gtihlvinnqlgfttppesarSSEYPTDVAKMVQAPIFHVNGDDPEACVRvaelayefrq
efnkdvvidmvcyrrrgh
>Protein7644 64
ddrADAVDETIRlrhryvdlrrekmqsnlrmrarvnssirtamehegfveietpmliast
pega
>Protein7647 16
IYFEISGQWKsgdgqs
>Protein7646 146
mqgsvsredftlpglkpnefrALDIFPDVMLNCRasvlrIDTQIPLAPGKtliqfrglgv
kgepeemrrrrirdhaefwgpfgrpcrvlgavrqkTVANAASATTKpqrsmltmtrvplp
mqhlqrlsmsvlyqqkitaplvtsfc
>Protein2699 109
mttqtrEQQIAALEKdwatnprwkktgpptpagkasnaISGLPNCPVNALLEFESGVRGL
ALNLDEDSIGAVVLGEADEVAEGDTVRgrrggrgrhrsglrrdpvrsgr
>Protein2698 52
mpadvekvavcvviydaegrkQNFGQVSRayvrILNDANQQEVARydlsedg
>Protein2695 25
mieasgladrGTFVVDPDGKiqtle
>Protein2694 45
ceealkdaglsksnideiilvggssrIPAIQQAVEDFFGKkpnrc
>Protein2697 19
ncfycyperVISAGTIGRr
>Protein2696 65
gsavalkSLAVIEDEGLLGNVNKvsgrfmarlkklgehkyageargvglmgaveivadkk
tkqpl
>Protein2691 76
mldeaiqaaalpdslrLETLLHEGSPKhaldeaaqgasmlvlgtrghggfmglllgsvts
htldhlrcpttvvpaa
>Protein2690 32
lkalrlrprskFCVLGDLAKetgwkrsevver
>Protein2693 118
magledlyreiildhyrsprhrGQLETPPAVRaegynplcgdevvvyldvndagvvadva
idgqgcsisqssasmmsaaiqgrtvdevralvrsfkqmmsihenelsgedddgdeepa
>Protein2692 163
hgfvpwddlhhtelsqtkgeingkwvfananntprlarvdlktfrTAEIIELPNSGGNHS
SPFGTENSEYIVAGTRfsvpadgaggdvpigsykenfkghisfvsvdqnsgemniafqlk
tpgvnfdlarcgrakshgwfffscynteqantllevnasqkdk
>Protein13825 42
EHNITNFLFSMTLKentdfiftiqahnefinvepiekkmkmy
>Protein400 31
ggaacaiaarLAPAATGTDTGGSIRqpaalc
>Protein13827 128
mikdgikaikwftdngirtnctlvfsagqailaakagatylspfigriddsnwdgvelia
qisqiysiqgfktqilaasirnalhivrcaeagadvctcpldsilgllkhpltdiglakF
LEDAKKta
>Protein402 39
qtrseydrGVNTFSPEGRlfqveyaieaiklgstavgik
>Protein405 223
lprracagaplaagrvaagpqvaagarrvprQIVSVGAALIPFLEHDDANRALMGANMQK
phsvpraAEAPFIGTGIEPReagDAANMVIAEENGIVTQVDGRtrrrqhgdrrgkrhrhp
ggwthhhrgvrqdgsqelppaqIVEGDILAEGPSTDNGELALGKrrrrhpgggslhrqrr
agtgqepahrlhavggiqlrrrhhlvgaagegrrphldphprv
>Protein13820 177
mkhrgivcdkCGVEVIQSKvrrermghielaapvahiwflkgvpsrigtlldmslkqlek
ilyfesyvmvdpgstsmseqelvseeqlrslqseygsgafkvgigaeairellrkvdint
qwdelhvkakasasaalkkkyakrlkvleafrrsgnkpewmimdvipvlppelrplv
>Protein13823 423
vgdvetaefagrgqpkghgaaellgpvhverrvggdllgeqqgglrgrpadivvqllhpq
rhpaerlgriglgrlgnghlgvevaeavqaggigggqrglhlldwrpvsaakglderagv
sgprcvghvreatlgvvdvgeflgleathnphrwylpvapglatlgrFLFGGAGLGAAIL
ALERttgrplvwataqylsyamideimdldvtipaagrhtaqarvvgrvgdreiltvnaa
lgqrdlddtgqwtvmpevpgpnecevrESTGGLGTSIMSRiesrlavghqwdrLNGDPAP
GGRaamwvrlrdvepsaaslavlgdyvpwgisqafgswtrSNSLDNTLRvvrVVPTEWVL
LDVRiqavhngfghgdvyqwsedgtlmgiasqsaivrEVSEPTPGRlppwmekelkgvrg
vtp
>Protein406 107
ssdlatlgnpndpsyktllqslltqafltlsepqvevrcrQVDLDLVESILKhsveeykk
rsskelvahidkkrfllpprseqeqnnfcsggvvvvgyngritcdnt
>Protein409 29
GITITSAATTCFWKvwilsapsiastsst
>Protein408 90
mlaalagygqgtfasvvkvdggkavvtrEIDGGFQTVELNLPAVVTTDLRlnepryaalp
nimkakkkpldvkTPADFGVDVTPRvktlk
>Protein13829 178
rqwvpvrrhwrlnerhygalqgrNKAEVSSEVSAEQYHEWRrsflvppppvdydseyhpv
ndprYSDVPSELLPASESLSMVLDRVLPYWFDQICRdlhagrTVLVSAHGNSLRalvkhl
egisdadiaelniptgvpmrYELGGDYRPRTTMPIEDRYLGDPDAIAAAAEAVASQGR
>Protein13828 110
skwfigssvgynnssvagyllritrvnsrsrqydvsvgtfvpvdslkadakpvygkpitg
gpqvkwssirDCLRALTGDRNTNAKSLLLRMKhnepyfdyyvsqepfdsk
>Protein9900 252
mlnraptlhrLGIQAFEPTLIEGKaiqlhplvcaafnadfdgdqmavhvpltieaqlear
almmstnnilspangepiivpsqdvvlglyyisrdainaqgegmifadfaevtralanka
vaiharikvrvrqvtidedgnrhelkfladttpgrcmlwnivpeglpysvvnqpmtkkni
sklintcyrvlglkdtvifadqlmylgfrqatysgvsvgmedmvgvsvgmedmvipaqkA
QGQLTACKsnqk
>Protein3341 41
nylgrLVTEPAQQFPRtfnqqfiktqdlrygenphqkaafy
>Protein3614 32
mglikdgnrFAVLTDILGDEDHLGDMDFKvag
>Protein9903 50
ptnvlllktskAGQCDGISLTGLRavnliplqvvstpsvqlpptlkcvmc
>Protein3612 39
ngaetfdiaargnigsskNLANPSDNFFNVLEYGLDLKl
>Protein9905 52
ptfykVAQASAQDANPGRvtptittskkgtasktltvsklgaainytgrdrk
>Protein3610 160
dkrvgiigtgatsvqvvpqlaraakevfvfqrTPASVGVRNNSFTDPEWWKtasptpsgg
rEVDSNELGKlftrGVEDNTPKsemgklipglikmgqifsdqkklavgdtimvewvpgvg
gvisakGKPQGEPFKEPEFYNALLRIWLGPVPADYKlkea
>Protein3347 31
TIMAVCLLKsgrrsmvqfpdtvrlmeehtvs
>Protein9908 49
srSDVVIEDVRignlqktsdvtiamvetdpgnvdfavyfdqqslrnast
>Protein9909 47
ikttvpkakelrrVVEPLITLAKtptlankrlafdrlrdrdnvvklf
>Protein1111 51
VAYVTGGMGGIGTSICQRlhkdgftviagcgpsrdfkkwldeqkalgynff
>Protein3618 80
kyhpteepslididseraqywlnngaqpteavaallkitgdwqkhkglpgtegtlkvkea
ktskrDLYEAALAAAGKsta
>Protein3619 43
LVGAMTAHPRrhpgrirlrrqagrgddrpsphrppnrrdvllf
>Protein3396 83
qtavnvaqtavdaaqaavnadpnnaakkAALTATQSSLAVKtatqsslavktaelsakdf
afsnakHNANWYASPKnyaeyll
>Protein9345 36
pkDVIEEGMIKkeliinenleklvddektsqdiiie
>Protein8297 33
saqgrfngeievkEGAFVVNGKeikvtaksnpa
>Protein2967 37
ivgreildsrGNPTVECDVLLESGTMGRaavpsgast
>Protein2966 32
mtkadakkALDAFVNCTSKalkkgdrvalvgf
>Protein2964 39
mkTILAPGFKarmlglqgwystnilgnrdgevlddpesf
>Protein2963 33
aeakQVLDDLLEQLQQLCYEGRcddiytffgrl
>Protein2962 71
lnatraaveegivpgggcallyasrtldslkkELTNVDQIHGVSIVQRacrapcrTISDN
AGTSGAVVVEK
>Protein2961 36
msgittclrfpgqlnadlrkLAVNMVPFPRlhffmp
>Protein2960 22
GAAQNIIPSSTGAAKancrrsf
>Protein2969 23
NFNYPFFNNLLFSRlchtsnyve
>Protein2968 36
rDAVTYTEHAKrktvtsldvvyalkrqgrtlygfgg
>Protein9342 59
cpirTGTVTFEVGKrpsvkfaravsssrsrAGIVQVPVGKrsrltfrscmtmrrpcwsl
>Protein8296 41
hptglvhpdepnakVLFLAAEALRgvgglildregqrfcne
>Protein12998 161
mdyaiafaetghlclatlhansanqaidrIINFFPEERrqqllmdlslnlramvsqrlia
kkdgkgrmaaievmlnsplisdlifkgevheikeimkksrelgmqtfdqalfdlyeagki
tyedalrnadslndlrlqiklhgkeskdrdlttgighldiv
>Protein12999 69
YVSIYSALDEVVFPTGNAALKdgatnvkVQSQCPVRTVGHLGLIADGTVYSGVADALANR
aitlsclav
>Protein12992 125
mellervgiahqagkYPAQLSGGQQQRvaiarslamdpkvmlfdeptsaldpeminevld
vmvelansgmtmvvvthemgfarkvadrvvfladgqivematpeefftnpkserakdflg
kilth
>Protein12993 125
mlqkevvdrlgaepdtadygrLSVMVQYRcqvdwllavppesfnpapkvqsavvrltpwi
nspyqcvnepllqqvvstafnqrrktlrnclknmateedftaigidsglraevlsvqqfv
qltnq
>Protein12990 137
gkggktagrgtkgqharNTVPVAFEGGQLPLFQRlpklrGFNNPFRveyqpinldtiaec
gldevspetllgiglvgkgslvkvlgrgeidravtvkAHAFSASAEAAITAAGGSVERld
lphavrPAFHGSAHTNR
>Protein12991 97
mleepadqrlfrqqdrvshtgrrfdiidlvepceaaglrvvsrRFLHSWAWPAARMIAWR
DQRRppagdavasemasplldavaarlerlegaavrr
>Protein12996 60
yhkrsentfkkvstkFCTELLSCIFDLLNRkilelsadrtkieslkannskdflklemcf
>Protein12997 43
mrvfqrEVKPFFCNIEHKMNRTSKVPVYFRlgskdyvdrmegk
>Protein12994 195
mftlgintktkhtlkFEVKDNDELKllfsniinennygienekgkyclyfywgevkkiki
tdsnrysecekvmeeikengmkinqyseyfhlienillrpdkeglssmdpfsnictiilp
dwpyrfqqssfhnnfknlvqahtpihikfkihflnfgemqkfeklnrelktsenktstes
skkklidflnslqti
>Protein12995 244
mpihcnelttfseaeatdqfvhqnkkllkINLAYGPVNARMGSMVAYQGDARFENTGSGG
MTKmlkKAVTGEGVNVMKvtgsgevfiadqatdiiimylendmvsvngrnvlafsdsiew
diqrvgsgmagmqagglynvvlrgtgyvavttdgppvmldvtqqatfgdaqavvlwsagv
qmniktdtggmksmlrggtgetfqmafagqgfvlvqpsegalggpaaaggsggggggflg
glgg
>Protein9713 26
mtstlserSEVHAVGGVGRisriigp
>Protein2210 47
wwsgvrddrFGVADGGRvygfsssfdfidvlvvvgvasfvhgigtav
>Protein12660 154
srqydqqrFCVREEDMNHLTLVNKANPKTSRkvrasepaipravtralkqlesgdadvvc
viassksenrvyqvsagkgagflrdmnlpymeqespiregnlitlkprpnnvdqilaiar
afasgyletmhliasgsdgkvvnrtfkqsagrvg
>Protein1923 75
ALSGLVSASGTMNFKgpgvglghhelqgqVGIAHVPQGRrqggyrpcssraghpvgphSD
DQIDDDVARaqrrpd
>Protein12662 38
mlgalislagyykrqralrierarLVATSPNVGRyqqv
>Protein1921 18
AENIYYIGDLVQRtevel
>Protein1926 33
SPSPSHMSIVKlmekglckhlvsqntdglhlrs
>Protein12665 87
mpivevgdipedgeylfkYPGDDDPAILVRlpngdlraftqkcthlgcvvyykpeeetlf
cpchhgffdpnsgeptagppdrplaai
>Protein12666 88
mvaefavdgadkgqallrligqtgpdatvfvgddvtdedgfavlgegdlgikVGAGETAA
SHRvaspadvvevlsvlaqlrragagie
>Protein12667 109
SDTADESPASQAARecaddigavgamfmldmdnhvaaaaagyeglafyfggrggvlgdvp
vaavvkafcffpsasveagwtqaigvetrheaavrfaraaetwaashlp
>Protein12668 132
mryiilfllfsidlcgqsyldnvipvgdkEIRFVKPSMSPYNVLVNDYTSKvrrwsqtft
viipeaptitnsigsfggniltsnvsgyidtariintnsltwtqgtgvtstingipgavl
tpsgtllnvlgy
>Protein1928 30
mpvqrpyspnakrIAELMQADLAKvgikar
>Protein1929 101
vevqdqvvdglgkakSPAVNATETATKfvqervevalrpvpmaekLPTPEEVLNAHFDFA
GKlldtskDVALAVAKaaapvtnkwldrkpkpvraakksaa
>Protein9737 83
mlganlpiefskGEAAPGQHEINLRysdalemadnhvvfkngvkeiahlegqsatfmakp
fadqpgsschihtslwsldgqtp
>Protein9341 42
gynvktfcfqdsprrahsiaaqgginaaknyrNDGDSVYRlf
>Protein4345 31
igkipeilldntdrnrTSPFAFTGNKfefra
>Protein4344 39
pdgeyktvtgleidafsqecinkTLAELQGEQDGVKhll
>Protein4695 80
mgsafaqetakVAPEMTAAEKdaakkiyfercagchgvlrkgatgknlephwtkkdkdgn
vteggtlklgqqrlekiigy
>Protein4346 117
gngvslgsltvkSDNGQALAGVVVEHGNENPATQLQSTRgftpndrgatvfapiikseff
nrftglqvqnagattvdvtvtykGAGGSCAGQTFTSTKtglaggashtfvhlsgpdr
>Protein4693 44
nakqdpgkwlsekgapwkllanekpkGETIAYDTLLNAWKngkv
>Protein10296 44
AAATASIARviwrmfltleiwfvtslrlaifsnwvrwsgtdcgy
>Protein4691 60
mnptircvepaacpsltkgeyrYDFGDTAGLTPLLKmhtlghgfipesihagglryhgms
>Protein4690 60
gflgiasvddaftahgdirETPLAPGEVLVAVLAHGEResveavakhhngtlltlkpvlp
>Protein10299 65
mvvattawalkEQIVFPEIDFDKslkfvawilrspplrlptikvvrycvpsafllsenap
wlkea
>Protein10298 33
EIQIATEGKdavirsiaytdqldnitelkfenv
>Protein4348 50
yfndaqrqatkdagriagldvkrIINEPTAAALAFGLDKnekgdrkiavy
>Protein4698 32
merVAGEQADGFSRygsdthkqvyiyggldrg
>Protein1110 71
LDLAQYAKMPAAGLPFGTLKvalncsALASGPSLLLLDEPASGLTHSEVAELGGVIRpgp
accsstnrhra
>Protein3354 33
nlsgekrffkVVSWYDNEWGYSNRvidllkhma
>Protein1975 49
MQFLYSGPMLLLSWRcririqqqdpgmadwymmpirlyplfppwsiasl
>Protein8479 20
GASMNAFLPIFFRdatywdt
>Protein8478 33
larYITDEVQDVYRlqgvrindkhievivrqml
>Protein8477 69
vktvetdgysavqlafgntretqltkpevshlaknnispkrylkEFELTGDAPSAGSEIK
iadifkdnd
>Protein8476 37
LGVQGIPTLLLFHDGNEVGRrwvpfpaplcavglttr
>Protein8475 76
rrhaargghrfwlarhgchagsnhvphgqrrrVMFTSGTPGQPDAAFVKLNDPFSDAQAI
TDAVEAGYVVRrpghh
>Protein8474 155
ealqlkfqaalgdrkvarchinkflpegyedqgrfnlvlltagnvifdivigdsyfrYDV
VSVGQLDKvqvidamwdnrekrreepflslrlmhaeelslrlmhaeethlllalddderk
FQAAGVGQWNTRnrpaddyyeifelggggsrlviq
>Protein8473 145
DTGGYAVALASSMKhiycggegetffstsdigwvvghsyiiygpliagmatvmyegtplr
pdagiwwqivekykVTVMFSAPTAARvlkkqdpafmhkydlsslkhifmagepldqpthe
wfmtelqkpvidnywqtetgwpmla
>Protein8472 32
dktddvrVFSDLGGTDETFFHTGNSLLNTSRa
>Protein8471 25
LAAYLLDPADARvrpgrtagalrrc
>Protein8470 78
dvlgwgptssgqlssgavnrtliickpdaverNLVGEILRrfeakglslvaaelrTVDVA
TSRqhyaehvdkpfygel
>Protein6981 24
mrEMLEAGVHFGHQTRfsnqeqrs
>Protein12529 169
mldknagrnslipkvifvegkddttnvvvevalsyndsysehiysyvnnintieggthvs
gfrraltrvfksygdknglfekakveiegddfreglssiisvkVPEPQFEGQTKtklgnn
evmgvvdstvskvleayleenpkeaknivakvilaaqaraaarkarelv
>Protein6980 47
LGVQGIPTLLLFDDGNEVGRrwvpfpaplcavgltthwpdrsknrpa
>Protein1829 33
srTIDESTPRycakpphtpaimrslrernkrlp
>Protein1828 59
rkalakwltdprrykMAQVINTNVSSLNAQRnltksqsdlatslqrlssglrinsakdd
>Protein1827 45
dvivaevelglgplhtafdgrGNAYTTLFLDSQVVKwnvdkaiaf
>Protein1826 53
mkkteqakeigkivaerakakGIESVVFDRggfpyhgrikalaegsregglaf
>Protein1825 71
TLADLSPAVLDVRpgphYDVTDGDSDAPTATVLDKtwfcairrdrrrqrcphrhragqgr
ggrctdlppgt
>Protein1824 59
mvrkirwanypfvpgiaeniksewsearldswvvtctqchserfarSYLDLMDKgtlag
>Protein12527 255
kvneligredseddkevlykttdslgndkIRISAWLYDEQLDKYFIHSFNITNKertsvd
gvkkqfinssavvawsdteenlpdwfthfldkegnklvakkfrtamigeedlsfllrswl
gripwndpdsevyidmerlfdedyselqalidsgydsafvallgvktddadptkqyqqvy
graflpmgflpyisknkfpsafasktwsrfvtnatgdygfkafyelkplmkydpkadiat
sprakadvtpsnsky
>Protein1822 30
mhialaneirDASTNQGVVVRkrdethkma
>Protein1821 179
qaeerphrrrvgsddagggedgaghrrqegdvdvvpgrrrlrvhglhhlrpaprttrdrw
rrgrlpgrqlqrcrgvlrrrdhrhrpagigrprdrrdrtgtsgrpflgrhqarhavhrqn
hpgapvrqlvghregrHDSAPIIGGRvmapgttrrrssavggrpgsrrsccctrprsvt
>Protein12524 70
mqdesgslpdpndrATQEEEFSIELRardrerklirkidstlksindgdygfceecgvei
girrlearpt
>Protein4529 33
ikiratggnktkTPGPGAQSALRalarsglkmg
>Protein10748 29
mtsvlvtpdgkTMEAEAAHGTVTRhyrdh
>Protein6982 89
mvvavfvlaslesaaqskdfdntvilkngteindvkVEENYIVTSSDGKstvykkdevas
vkkkegpsvgsdnwsanlgymnwedakak
>Protein4521 27
QQLPPQNFRlrtcllaksniseksvwg
>Protein4520 27
mpqlpfkIMMNVGNPDRafdfaqipne
>Protein10743 26
ILVEVMDLCLIQMNNQHLAEIGRahv
>Protein10742 76
mdrrihailhpvlaverdatgallrVIGEQDEPGRgrgravgrlteswmhveidresdpa
ereeivarvrsvlsdv
>Protein10745 31
kerviellkrvnltpehfnrYPHEFSGGQRq
>Protein4524 61
FIEIIGTYNPRgrafgdqVDNTAALKvaqercpalragaeaarverrlgrphhrgrrard
v
>Protein10747 29
pvqinideirkpdldarLVAESIASQLEK
>Protein10746 37
rnrqtwtlwpkHWPWNQHLRtagrrlrtmntptplqi
>Protein12637 182
mktgfeyikineryyneiaksrisqneirngyivnlkndtshfrfnfdaqkdsifavkVY
NYYNLYNIPFKVSYTFLRtnkfdvyfgagvsinlshqyksmimdktfeaklyrsstsnds
pfrsriqmlpsfelgtsytlnkklgmsaivqynkitsitkadysikqsydlfgfqlgfhy
kl
>Protein6987 30
ptrrssdlpnverYEYQVTDVTKdgyvalm
>Protein1912 38
fhnkyrpqfylrTTDVTGEITLPEGRemvmpgdnvtit
>Protein12635 188
mylylskssfannqkdyklayeslrkyksyneelnndeiqnkinllesaqlqkakeqelk
iealqtkkfrittialvlnsiilaififyikkQAKLRRELEQEQLRNRlsrdlhddigst
lssinilsrtaqfnldktesskiktalekinersqrlltnmsdiiwniktgndtledvms
rmreyavs
>Protein8693 33
mqfrdkykdfvkAGATVFGVSRdnmkshddfka
>Protein8692 22
AEQYYTLLQLSERtilyiapai
>Protein8691 13
LSYANVDTKryya
>Protein1910 27
mragaegikirvsgrIGGAEMARseqc
>Protein8697 85
IITVSENSATDILADHDVSPDRvgelrhrhprrsrrisrsashraggsrsqpvspahrrg
agtashhldrlgrrahegpavpagg
>Protein8696 50
akfegdfldysrrenkgildtirettkfdddtrSSLEAAVTRfkgqfdgs
>Protein8695 61
fgtadiiyggnvgkwqkfanslrlkLAMVIADVDPGTAGAKiaasaalplitanadnalf
k
>Protein8694 50
dgfnsaeavkrWVILGDEWEPDSDVLTPTSKlkrrgilaryqdeidsmya
>Protein8699 54
gtrlelaytpttvllyvtpekYAAVVSGTNRsnvasildnqrpenlnattttad
>Protein8698 38
sfdgrrIVIFSGGAKsdektvfeevrairdgggfgsii
>Protein1916 53
dfkdvgllrnfltergrivprrisgnclqhqrvltvavkrarQIALVSFAEER
>Protein12291 33
mwktqglkqaldkyrfdlafggarRDEEKSRak
>Protein12290 61
mtkklatleptdkIGSAAELFLLNRfhavpivvngdligivtsfdilkyefkkeyptqli
d
>Protein12293 144
kLTSTITGVEMFRkildrGEAGDNVGLLLRgidkadikrgmviikpgsvkphakfkaevy
ilkkeeggrhtpfhnnyrpqfyvrttdvtgvislpagvemvmpgdnltidvallspiams
vglrfaireggrtvgagqvteivg
>Protein12292 189
aggedgewdfqvagkydakiqdhnlgvfggysrdnistrqrTNLGLNNNEHVWRGGAFWS
FQNFRLAGQYERvsnavgaasctnnaqlgnpdnsnvfdsrgqcnsamhlggdghlwmasa
qydigntsviaqggmsqanstgilqkrEFSQFTVGLIHNLSKrSSLFGGYQRgmvddknl
sslfrdsnt
>Protein12295 196
lvhqgkvaylgvsewtaeqirdakvladdlkvplvssqpqysllwrvieeevvptceelg
isqivwsplaqgvltgkYQPGEEPPDGSRatdeaggknmisrwmnddvltavqqvsalad
eagltmanmalawvlrnpnvasaivgasradqvtrnveavditldddlvaqveailepvs
isdakrtlkdqpkqrl
>Protein12294 78
mdqlsttfqttttkLQEAVEELTGRyqglnwqgpdseefqqqmiqsqlrsrienvvsame
drrtkveqnrerqmqasa
>Protein12297 123
mshivdikarqildsrgfptveaevytasgifgrAAVPSGASTGKheavekrdgdkkkyh
gkgvlkacahieeeisevilgvdvedqryldqllkevdgttnksnfganaslavslacak
aaa
>Protein12296 257
mttpapkappsesptdsvedasedpattsatpegatledpavprsvgrvldlleivlakh
acnlthaaqsagltptttlrylralelrgylardaagdysagstllrlaaslrdrsvidr
lasaaqphldrlaeqtgesaylaisdgrigtyvaaaesprairhvgwvgqdvplensalg
salrSPGQVVDRTGAVEDDITAISRalpvegtlgiavsivgpehrfgpeersdhetalnq
avealerqlrvtgedla
>Protein12299 195
mkasksakeyvqwatekhrvecpiselwvstkcgesdttsgcganptvgdafdklhalkt
tlvfgetseitggeqivaarcandkVRERFMFMFNRYQDMINRHKttdlsdsqptkgnia
gglttieekalgniqkigrkctvdgvidkaempthpglwfmdsssaaaemvtlcaasgfv
vhffptgqgnvigna
>Protein12298 150
mndvdfpvadvlagidaarEAGLGLDAKgqfsgikinmvvkrgtntdqilpmarrfqgtg
mvlrfieymdvgasngwrmdevmpssevvalinkemplvqlaannpgetaqrwgyadasg
kydpalgeigvissvtqafcgdcnrarlst
>Protein12630 36
mvkgfakVSAAETTTGQPKrrtrrsssksasaaage
>Protein1642 17
prkkkkEIEQQVSFQKv
>Protein3773 50
wynsnfiiawgsnvpqtrTPDAHFFTEVRykgakTVAITPDYSEVAKlad
>Protein5348 31
ieavkadssikGMVVTSGKsvfivgaditef
>Protein5349 25
mlalarISGSDVVELAPGLGRtage
>Protein5342 53
mlvykHPDPTIPNKaqltvgtdevalffkDGQFVGQIGPGRhtlessnimflp
>Protein5343 33
ptkFAQTFSTADDNQPAVTIKvfqgereiasgn
>Protein5340 15
mkEVVPMTLYRnnna
>Protein1641 32
TIADGTAVQTPGKkifpyiqknlddiitiedd
>Protein5346 88
prakkvlelslrEALQLGHNYIGTEHILLGLIRegegcsassaQLWVFFDEIQYVKDWEV
HLKslvdsfrhirfvasgsaaaalrmks
>Protein5347 28
msrETLEYHHGKhhnayvtnlnnlvpgg
>Protein5344 31
arvesvikLIAQTCVDNEKyfsdldavagdg
>Protein3772 52
mqiilredisnlgksgelvsvkpgygrNYLIPQGLAVLATERnvkllehhkr
>Protein6699 16
TLFASFVDNMRkrlgs
>Protein6698 91
aigidlgttyscvgvwqndkvdiiandqgnrTTPSYVGFTETERligdaaknqvarnpen
tvfdakrligrkfddkdiqadikhwpfkvek
>Protein6691 11
TSVDLGGRrii
>Protein6690 34
mlgekLGMTQVWDADNRlvpvtvvkagpcvvtqi
>Protein6693 51
mpgangfgprgakntcdfgntaanpndapftcnnkLIGAYNFIDTYKavvg
>Protein6692 33
rQVGVPYIIVYLNKcdmvddaellelvemevre
>Protein6694 67
tpefveavsaqretliqtdqvkfivgtysitdarkekISFGGPYFIAGQDLLVRaddtsi
tgpdtld
>Protein6697 36
mkvsallealpkvgkvkAQEIMTELEIAPTRrlrgl
>Protein6696 19
mrQQYFYFLLQGPGKiclp
>Protein11364 33
alakvtaaatkATEAQTAAQTADQRadeatdaa
>Protein11365 18
SNESVQLIYPSDEIVKtr
>Protein11366 36
mqcgvwrTVGEIGDVIRrrscklvlrvqrrnlqhav
>Protein11367 27
VDSVGVSRaptysgtlretssmpltgl
>Protein11360 40
dvcssdlnpsvivfpstteqvqeivkLANQFNVADRksvv
>Protein11361 32
srsgedehevwkkALNNVMPQVEVRsrrvgga
>Protein11362 33
gtrrrIQAYEGVVIAKrnrGLNSGFTVRkissg
>Protein11363 24
TVGTSVCAMKlhepfvtgmlgsar
>Protein4833 145
aydnidkapeererGITINVSHVEYLTENRhyahvdmpghadyiknmitgaaqvdgailv
vsaadgpmpqtrehvllarqtrehvllarqvgvpyivvalnkadmvedeellelvelevr
DHIYFLITNLNYFLLLPFFCNKyvk
>Protein1640 43
ntwkLISVAYSNLSSNKlanyvglskeetlnktkglrseehts
>Protein4831 63
QTNLDLTAYGVSGSSFHTPTRigirGTEDLGNGMSAIFDLQTGGIGMGDGKSGNTGGGIS
FGR
>Protein4830 104
maggkskiiytltdeapllatcaflpivrTFTSPAGIEIEKADISVSARvlsefseflkd
dqkvpntlgelgkrCLLPETNIIKLPNISASVAQLKacvkelqe
>Protein4837 18
kFAVGDCHIFIQCCKigr
>Protein11369 108
FGGVVALDDLSFRAEPDSITSLIGPNGAGKawwrwmtcrLYEANSGSVRLDGQELLATPA
HEIANLGIARpipgrcawtvrnswphrrmksptwvlpvrfrtwrwfpg
>Protein4835 56
migdptgaitrAFDVMIEEEGLALRgtfvinpegvikvaeihdlgigrdakellrk
>Protein4834 43
AGMAAIFSQLARegrlavvdslkldspktkvladkfkamnlqs
>Protein1310 71
gsslrnkgvqplldavvdylpspldipavhgvdpdtnadkirptndatplsalvfkIVAD
PYVGRlayvrv
>Protein1340 319
mvedyrqaledgqhvvkslvrepnkEQLQALAQKlghkvqddwptgvarEQLQALAQKmq
vlpqdfvvqrqvqkvlddrvemwsgnmdlnwgaaevmayatllednflvrltgqdvgrgt
fshrhavlhsqkdastyvplrqlspvkprfaiydsllsevavlafeygyattypnsliiw
eaqfgdfangaqvvidqficsgetkwqficsgetkwericgltmllphgfegqgpehssa
rlerflqlcaehnmqvctpttpaqifhllrrqavrplrEAGVTDVTVARypearHEILNE
TNRgevtadliawldtvlv
>Protein13218 80
msvqseiqirrTFAIISHPDAGKttltekfllyggaiqvagavksnkikksatsdfmeie
rqrgisvatsvmsfeyegvk
>Protein13219 214
lfygsavnnfgvrelldcfveiaptplfreteeriiqptedkltgfifkIHANMDPKHRD
Riaffrivsgvfqrntnyyhvrlnrqlkfsnptsfmaakkevideaypgdvvglydsgnf
kigdaltegekltfkgiprfspeifrfvnitdpskfkqfakgldqlmdegvaqmftkeds
nrkiigvvgalqfdviayrleheytapcnfepin
>Protein5128 253
mtikVIQWATGTVGEHAVRgivahpqlelaglwvhseskegidagglvgieptgviatrd
adellasdaevvcytansdlrpdgviddlermlrlgknvvntsyvpllfpesagpgvadr
lraaaieggatlytsgidpgfgnvgvtigalalckqvdtvrmveivnyatwnnpftmfei
mgfgkadeaeslllaqgttsiawgpvielvaqavglsfdeiverhevihadepieiasgs
vpvggisgmrfev
>Protein5129 31
ptlankrlafdrlrdrdivvkLFAEIGPRya
>Protein13212 30
mrkiknketnqrLMGFGHRvyknydpraai
>Protein5127 46
akeiqtyvklqvkGGQANPAPPVGPALGSKglnimefgkrseehts
>Protein5124 48
wvwnsgfsldlglgpqytfaaakSDDVDEDIDFGGILPRfvfsigyaf
>Protein5125 31
mglakasleaatrYLAFCLGPEGIRanaisa
>Protein5122 41
mqdrLAAELLDASNNTGASVKkredvhrmaeankafahyrw
>Protein5123 35
gvihlgvgkvsfdkqkLVENITAVVATLFKdrpsd
>Protein13214 236
miftpqtdlailnfianyiiqngkvnqafvdrnvnfkksatdigyglrpthalekdatsn
gypgadgkpkgdtgkSEGITFDEYKKFVAEYTAEKvskLSGVPVVKlnelaelyadpkik
vvsfwtmgfnqhtrgtwannlcynihlltgkisepgnspfsltgqpsacgtarevgtfsh
rlpadmvvtnpdhrKHSEELWGLPEGTIPDKvgfhavamaralkdgkvnfywqqcn
>Protein13215 65
mesffsllqnnvlnrRSWATREELRlaivtwiertyhrrrrqarlgrltpveyevimyeq
valaa
>Protein6479 41
qalstlvvnklrGTFNAVAVKapgfgdrrkamlqdmavltg
>Protein6478 23
vtfkvlqdatkpeikAAVELMFK
>Protein1315 11
EAGITAAAGTR
>Protein6474 25
mtdlapkLGGLVEFYRsparvawtp
>Protein1317 124
ASQGLPVLGVELRggrprreqgalgrrdpgraaggravdhqrllqrrplrrsddrgrlvp
hrrrcrhvarglyevgrphqgrhqdrrrvdqlgrarerdhgasgggrgrgdrgepsevgg
atag
>Protein1316 55
mklrytalsvaiacalagqgwadeaaakkWIDSEFQPSTLSKdqqtaemkwfida
>Protein1311 66
ivgshfkpefvvnvketgkTLMVDYSDLNALKmteigsapflhdggldstkryfmvaann
snkisv
>Protein1341 39
qnlikGLNNLLHDVEAGDGQLRirMTDTSAFEMGKnvat
>Protein6473 32
mrlaqsgantggqnhysrAHVVPFTARrhlrg
>Protein6472 42
mgkgsepdigsqstlrATLGAPPQTLFDAAAEGKthrpiaer
>Protein11500 22
mavcpvncfyrTDEGVVLHDKd
>Protein9123 39
rIAGGSDETLRnivaervlglpkapgidttsafrdlprn
>Protein11502 180
meeldapfvkglhsvgaplaegqvdvpwpcsdtkYIAHFPETReiwsygsgyggnallgk
kcyalriasamarddgwmaehmlilkltspkgsvhyiagafpsacgktnlamleptiegw
kaemvgddiawmrfsattspgcasaptaaWPSAVESAKlrpkksmdgeifietepsssav
>Protein11503 44
mqqaqnwliqvglgvelfnrLPSQLSGGQQQRvafaralarepr
>Protein9126 90
htgdnltgegegddesikVNLAGLPADVDKVAFPVSIYDAEARSQSFGQVRnafirVVND
ANGTELARydltedastetamvfgelyrng
>Protein9127 20
mgrTDDVINVAGHRlstgsm
>Protein11506 31
mfterINHLTEHLKtfkkdfsterslinfvg
>Protein9125 29
mkVEVETPEDYMGDIMGDLNRrrgmvqgm
>Protein11508 25
VIAVLTAEKtstvttvmtkpvkavk
>Protein11509 21
mdlkHVLEQTAGRgvkvythg
>Protein9128 239
ataataataagkaktaadaaktaadnaktaadkaktqidaakTAAAAAAAAVVGTPDATA
KAQAAAAALNAAKadagaakadagtaktaagtaktaadaaktatdaaktaadaataaana
aaaaavvatatataaqtaltattsvvnntrnltkaqavetkaaaaatatanvltgataak
taadkalvdvtaaktaadkataaktaadkalvdantaktaankGCAVLVAYDKqsndia
>Protein9129 33
mfrwrYATDGGVHYGGPFLDNIKvmagsttlls
>Protein7876 81
mktvaslrndveswssikQHLHDLTELARmddetlrgeleaeltkleadlekrsfttmls
gpydhddailaihagaggdrk
>Protein7877 32
pvdaifspvkrvnwevasarVGQSTNYDKlil
>Protein7874 12
rVIQYPNQDRtk
>Protein7875 73
vtavknakagqvqyrtdkagiihatigrASFTVESLESNLKalidalnkakpasskgqyl
rkvavaatmgpgv
>Protein7872 48
tasqhqlirgddvadttidgtsrGTEAAAHDPDAGPVRvgamlftlvd
>Protein7873 13
LGGASGLRqinrw
>Protein7870 298
mastqrAVDNFPISNLRfsrrFIWALGLIKGSVATVAAERgakdseasdatrraadevmd
galddqfvldifqtgsgtstntnaneviaarASELLDGERgthrVHPNDDVNYAQSSNDV
IPTAIHLATVAAIREELLPALDTLAGDLAAKASEFADVVKsgrthlmdatpvtlgqefgg
fasqirhgqarlervlpeqarlervlpeleelalggtatgtginapdgfaarINGASALA
Klsltgtggaidttgstvtvagivgpstasgleklgngtlviagdnsykgdttisngk
>Protein7871 95
rayeeraqlidnaligaaakWNFNPNWSVRgfvgkqrnlfssynsnlkgfavngfyqmsd
taswsispgfgfvnrtldesivselaaiigsyepd
>Protein7878 82
mrQLAVNAGQDGAVVVENVRraqdaagnprIGYNVMSETYVDMVKEGIIDPAKvtrggle
naasiaamilttealitdipek
>Protein7879 26
earkpkehailaekSGVVTFGKetkg
>Protein8420 94
mglhivehrhldydkaasaiftepeiadvglaeadafaegrkvrvtkvpfattskALINN
DARgfvkiisdpatgvvlggsivgrhaaelisvl
>Protein9672 48
ngdetistngvennvsgagvftaknfgsfdaysrNPVSTLDRannytg
>Protein9266 53
wvkgpdatadliglkpelsgikTEDEGLYVVQHEYWLETMKkailaeqeigan
>Protein8421 33
fshfqkitheeiqkieslvnekirENIYLEEAR
>Protein8390 49
ackTLQSAWETLASKvveefvingfkpedvllipgykmqymgqlndlei
>Protein8391 37
meiapavakAAMDSGIATRpiqdfhayrqklsefvyn
>Protein8396 41
lgnkalkpeegttftaglvwkSPWENQWLSRlqgsvdyyni
>Protein12221 132
mnfdparsllkgltdllskgkKEEALRFARDFHKDPVNRyitdriepninaegyrligig
kneiasglleinikmfpesanandsyaeslmvlgkdeeaikyyeiamakdkegvtaensk
kmidkiktkkgf
>Protein8425 205
matlgascgcrSAPSVPTSQTLRsgssgsavramqtrlnqlgffvspdssygsntfhavm
afqkfyglgrdgvagprtlnhinlvgrpnarstrgrVIEVDLNRqvvmlveggyvhhvfn
tstgdashrtprgsfkifrqinglrisplgklwrpkyfnggialhgspsvpayaashgcv
rLTDPEINFLWGTPWGRigttvwvy
>Protein8394 70
qekvsvgdvllidkvsgkagdkLDLTPLLLIDGSTVTSDATKlakVSVQAEVVGPAKgpk
itimkfknkt
>Protein8395 18
VGDEIEIVGLRgprrrps
>Protein7252 35
hiyhrllkerIIFLGSEVRdtnanaicaqllllna
>Protein7253 40
ndglvgqcsshfgkvirDNYPHNHGDAINQLFGVRglftp
>Protein14095 108
mnpfrGIFEPIQLGTSRqavpavfdtsflfamviygivcisvhmgvtwlgdrvhrmdrdr
arqarldayadasesyrvhrpdlmgsttvttpaaapaptvnphpteiq
>Protein7251 64
mkfrvggfagrvferMGGVPQNIPGGEIYQALEKgtidaaewvgpyddqklgfykvaphy
yypg
>Protein7256 30
mseiyqavqsgrFIDLSFPEQVAHVRkkta
>Protein7257 54
mlnnevqidaqrslavdnydhvtaatgvtrwesnnsrADVIIEDVRignsqktk
>Protein7254 54
twdininfaknnskILDLAEGLNELNRggptgfisdfvlrkgfpfgdiqsrgfq
>Protein7255 32
pegqvafdaifevfpvvkFSDLTTAEVERvta
>Protein7258 27
hrdyestrrNCPIGILFEWQKskpfst
>Protein7259 54
ryasigdiivatvkDAIPGGNVKkgdvvkavivrtkkerrradgsyikfdenaa
>Protein9670 296
mvttkedgafsfekieslqlfrIDVVNADGTERgservkSPADDQIKtlliqrgglvvpv
rdgallpaddaadlrtvfvsttdtlpptllsvspengfdvpaetgsvdvkftfsepikat
pyakaltaasigsvavgglyndvvvnflgaktgniphklawnaamteltvtipnvakasr
ysvditatggviaagklmdvnnvpfavptanatvravptanatvrfstngavtpaavttl
tvtnratlnavgvptptvdwspvasaksynvyrAGAGQWNTRnrpaddyyeifelg
>Protein10102 49
lfrsshscifdagltkvignqvkVVGWYDNEWGYSNRLIDLVLLMGKsl
>Protein10101 36
SDLQAGFRvirfwdndvllqaesvmqvifdlpgrse
>Protein10100 36
gkknakGLPAPMNTVVTAAAKkgantitvknakqfh
>Protein10107 31
makevagfvklqikGGAANPSPPVGPALGSK
>Protein10106 73
rthalhspywwlrCLAGPTNDTNKvveayhkllvwdmvkapwitrtaesllarplgkSLV
AYAGLPAESGRar
>Protein10105 32
flqklfcsrMEILLLEKtkiqimmlvmkmsvg
>Protein6180 32
PITEAALNKismfggvardavialpnaktvye
>Protein10109 31
gaarSGIGALDTAARgsqrtlvtaadirtgl
>Protein10108 66
aeigdvikvsikdaaprgrvkkgevynavivrtakgvrridgsllkFDDNAAVLLNNKlg
qigrah
>Protein12107 434
mptcvtedcdfwlgdrwqfntyddrlkdayeaviglgsngfgnfkqfirTRYAESYDQQR
ndllfagtqswkkelwttewnmkdkntdyenndpkqyilssfcnsfehgwithewflnni
kqnyasgyrngfhtystfhaygggsfyamllqsdkadrinhldsfgepdtlndppygqnl
flrktvyytfemlseiqkknlkylqsnftayahnpnvqptvfidkpnkKLYIYYSNMKPE
TQSYMVKKgyviglypgstefaygeallynidaqqlysnsgnsylyrmnicyndsnqlhp
feiqgingpitnepectglvdgaicvtvpansfgyieipfyvtsregvilteeqielfpn
ptantfritctipeelfnefvvdvfdlqgnlvkhtttsqnsdidvsnwpstiyviqisnr
eqsfsvtkklikie
>Protein8994 43
mlhpleepklshveqklagakGPVVASTDYIKlfseqirpfvk
>Protein8995 75
rsrwrrfaravcgsaspggssnpkrtpttsalkrPLILELLDEVRtprksrvsppmapas
psrisiagsasphdh
>Protein8996 30
ALDATQGDIDKsgrdvaregagrgckegrp
>Protein8997 24
mhykNEFFLNYNIKgrlvgkkkwk
>Protein8990 33
grcdkivstkDDTTIVGGAGSGQAIKgridqir
>Protein8991 32
kpfetctgatikyegtrDFEAQLPVRikagna
>Protein8992 33
ntftdygadsfynnrVGGVVYDFEERvttymle
>Protein8993 26
rIAVGDEVIDASVRgklaamatalkn
>Protein1409 130
tqvhggiaitweheahlylrrATTLLHFLDADGAAADLVDLARrgvtrakTVELPPEAET
IRadvrafvdeladlseeeqkaklvetgyamphwpkpygraagpieqlvieqefgtakvt
rpsygitgwn
>Protein8998 33
qgveetqkSFNSIFIMADSGARgsaaqirqlag
>Protein8999 33
krMLQEAVDSLLDNGRrgkamtgankralksla
>Protein9671 38
kqqeqvqrvseayfnvlrAEETLGASKseeaalkrqle
>Protein6184 49
vkSYYPADFQGKYYLAGDGAIRdkDTGYFTITGRIDDVLNISGHRmgti
>Protein1706 40
mvrditfhslcehhlapfsgrAHVAYIPNEEGRitglskl
>Protein12859 86
mcligngvvlapdallkeiatltakgvpvrerlrispncplilpyhcaldqarelargre
gkeaigttgrGIGPAYEDKvarrglr
>Protein12858 158
miclnddewidralklrrwgrrsevalwgskrGAPVEEGERRffsqlpdgqtyddlfifd
elgwnfepselsaafgvvqmdrldgflerrkrnalllteffdqhpehfvtpqltpdvdta
whmfpiqirpespidrgdfqlhmeragvdtrmvwtgna
>Protein12103 189
NKVQMSSKkskvkfsnesyavaemykvpsdkphtlpiyatssyemeslehsidifegkke
gfvysrygnptvqaleekiallekgslkkdvkaimtssgmsaistlmiellnsgdvlvtp
dglyggstellvsiskkigftllyadlndtdalnelqlkskitavyfetpgnpllncvdi
kklasfckk
>Protein12553 136
LRRRPDRDRRGRCWSKDGAVGSLPTGVGHARascgirpptrccssiapgglivsttgwaa
swsptrtsspewhgnstrrpqscrppcgfgapsrgpgskglaatigldscfsspagpary
ptattkvscpgcpaav
>Protein12853 215
mrlnltsdellattravrkrldltrdvepevideclnaalqaptgsntqgwhflvvrdpe
lrrgladlyreafsgyialqkeaaakLGPSETADTQQRvrssaeylaehlhevpvhlipc
isgrpeklhqsmmaglygsilpatwsymlaardrglgtvwttlhlpfeqqaaellgipyd
rvtqvaliptaytlgtdfkpgprrdktkvihhdrw
>Protein12852 130
maifnlsvsrGNEFRLTQIFDGFKnfvnsmvtyllsllyillwtllfiipgiiatysysm
ifyiladepeltpsetlkkskemmdgykmdffllnlsfigwailclftlgigflwlfpyi
litnakfyee
>Protein1321 32
depkndeeksiksrydkikGSAVNPVLRegnp
>Protein6186 31
LATDSEVLKvfsqqkfsrllqeylisysltv
>Protein12857 598
mnnfirirgarthnlknisldiprdklvvitglsgsgkSSLAFDTLYAEGQRryveslsa
yarqflslmqkpdvdsidglspaiaieqkstshnprstvgtiteiydylrllyarvgtpy
cpehnlpleaqtisqmvdnvlalpegsalmllapvvrdrkgehlhileglraqgfvrari
dnivvdlddapaleknkkhtievvidrfkvrpdlalrlaesfetslrladgvaqvafmdt
eqnqeellfsarhtcvqcgyamgdleprlfsfnnpagacpscdglgqkshfvadnivlhp
elslnegvvrgwdkqhpyyfmllssvakhynisletpwqvlpenikqimlhgskkdkiaf
afvdergnkrlkeqpfegvlphlerryretestavredlaqylvtsacndcegsrlrkea
rcvfvadknlpavsklpiksafdyfegltltgkkgeiadkilkeirerlhflvsvgldyl
slersaeslsggeaqrirlasqigaglmgvmyvldepsiglhqrdnerllqtlvklrdlg
ntvlvvehdeeairaadyvidigpgagvhggqiiaqgdvndimnapdsltgqylsgvt
>Protein1704 100
naanlglgaagaqndvllnwpvasgasfykvyrVATVNGSVFESKqlnangvidgmnpdt
aanrirTSDVTDPNVDFLTGFDQKitygyvvhavngdlve
>Protein12855 201
mrtddagasprpgrvndcgsvrvakhifvtggvvsglgkGLTASSLGTLLKakglrvtlq
kldpyinvdpgtmnpfehgevfvtedggetdldlghyerfidefltrasnattggiyqav
laaerrgdylgktvqviphitdeiksritslatddvdivitevggtvgdieilpfleair
qirldvgrpnvcyvhvtlvpf
>Protein12854 129
mifdectpypatekearESMELSLRWAARckvahegnanalfgivqggmyenlrdvsldg
llnigfdgyaigglsvgepkeemlkildyvptklpddkprylmgvgkpedlveavrRGVD
MFDCVMPTR
>Protein6189 31
malrgkIIIGTAGAEYGVRgwiaaidadtga
>Protein1705 34
ppkglkMAVTFVGNSTAIQEMFKrvaeqftvmlr
>Protein1404 15
AAAPAIIEADRgaar
>Protein1874 41
pvedvfsisgrgtvvtgrvergiikVGEEIEIVGLKptlkt
>Protein12557 259
evkveertlilkealqkLEESQQELSEALDKEKQLNEIKsrfvsmashefrtplttvlss
asllskytgaddqekrnkhilriknsvnnlndiledflslgklnegkidkridkvnlkdv
lvdtademkaitkkgqqimlecsgdcyaftdkklfrnvlinlisnaikfseegkaisiga
kvqdkrvlisvkdegigisnddqqhlfssffrganatniqgtglglhivkryidllggev
elksklnsgtivnfsipvd
>Protein2758 24
mpwkGYNFEDAIVLSERvvkedif
>Protein2759 32
rilglpsgreihrIPCFVPDALVGWGITNESK
>Protein2208 33
nklpedsvkEIIANAVEYEKefvsdalpvklig
>Protein2209 50
mkNAVTAANSAFESVQKsvkqatemaeknfaaatetavkatgaatatkkr
>Protein2754 17
VLLAYGDELLTSPTDRk
>Protein2207 33
LVNLAIPRfetsevspprastagattpsgspss
>Protein2204 32
aercgqfyvnerWLGGMLTNFKtiqsriaklk
>Protein12555 46
mgldrALEFIATDECVEVTPESIRlrKVELDPTVRaraakkakada
>Protein2202 51
mptinqlvrhgrevektkskSPAMENSPQRrgvctrvytttpkkpnsalrk
>Protein2751 23
LGGLNINSMSMIDNPPKigrahv
>Protein2200 87
ELQQGQVRrfvppscascsrvrsarvssaasstsapssisaawtvsctsrscpgstsitr
prssrwvtrspsrswmstwtesgfrcr
>Protein2201 27
vrirecrpiskekkFFVEEILQRativ
>Protein9826 224
ertasadtearrafeaawsarPAGDIVAGLPTFGPDDSPATRvasqqvidalapispslf
vgsadlsgntgtkLAGAEFQSAATPSGMAMHYGVRehamaaasvgmalhggiwpvggtfl
vfsdyarpsvrlaalskarvvfvwshdsvgvgedgpthqpveqvmalrtipglcvfrpad
gnetaaawadgnetaaawataakSTDQDAQMAAVLARnanqrlr
>Protein1403 33
aekllhqqitkAVITVPAYFNDAQRqatrdagk
>Protein11064 35
asyrirngkYIFIPHQNHPQQQRnfrtrgpfptqi
>Protein29 31
marIAGVDLPRdkrsvvaltyifgigstrsk
>Protein1264 35
ihesinskkMQLYTFWERsfpnplpgkriqgwsal
>Protein9825 105
vsikpledrivikSLEAEQTTASGLVIPDTAKekpqegevlkekpqegevlavgpgridd
kgnrITAPFAAANFVISMWCVTGATAPKlvnppitifpskdkrta
>Protein4756 17
mskEYDTTELALAADEK
>Protein4757 49
mvapivdelateyagkvkvrklntdenpeiagrYQVMSIPTILFFKngq
>Protein4754 258
msdplskALGQNVIVENKAGGGGVVGANETAKsapdgyslgmatvsttaanpainpkmpy
nvltdftpiiniaatpnviavhpsfpaknykefvaelkknptkysysssgiggighlqte
lwkglqgvfithipysgagpalrdtvggqvqvifdnvpsalphikggrlialavaaptrl
ssmpdvptfkELGLEPVNRmayygilgpkglpkevvdkinsatrkaledpairkriedtg
sivlgntpeqfaqqmkde
>Protein4755 33
pavlyikgnkkileeksiaivgsrDASQAALKf
>Protein4752 33
kpiivgrHAYGDQYRatdfltkgkgkltvtftp
>Protein4753 60
ggpitvpvgditlgrVFNTTGVCLNLAPGETLDVKerwgihrsapafdqlepktqmfdtg
>Protein4750 172
mskQFDVLVIGGGPGGYIAAIRasqlgfsaacaesnsyadpkgeprLGGTCLNVGCIPSK
ALLHTSHLFEEAGHSFEEQGIKvgkASIDVPVMKarKDGVVNQLTGGIKmllkknkVTFL
PGHGSFVAKegefwkvkVGEEEVLAKQVIVATGSKarHLPNLPVDQKivmdn
>Protein4751 177
mlapetngevavkawdalskFTGIDHTHLAKtredekiryrdiqaqprkiisaptwsgie
sehvsynagytnvhelipwrtitgrqqlyqdhhwmrafgealcvykppidtashqammns
rsngnpeialnfitpprnrtelyyatskmDLEMNNIDLFFKNRIPRicqnympvlfs
>Protein9674 25
mvlfaqtsslrLVGWNGIARidrks
>Protein4758 62
ykatvkkvadtqvvidsvvgyitsvnykDFPDVVAMVEDATDQLGKikeskakadaaaak
kd
>Protein4759 68
mqlgaesvfvgsgifkSETPSVMAKAIVEAATNYQDPDTVVRvsrglgdamrgldsasqe
msfsergw
>Protein10770 60
tisflrTAVENQASARgrIMDADFAAETSNLSRaqilqqagtamiaqanqlpqgvlallr
>Protein514 50
mqplhvakqessvniivkTLGGGYSAQADAARhgisralvafdeqfrtil
>Protein13459 76
mgqqlnvtsvpwiesgdapplaldrdkrDIISQGVADPLVDYDIVPLTYTNSRWSAFFYR
cteadlkhilpkclel
>Protein10771 33
drsfsfitkTPPATFLLKkelnlksgskkpgse
>Protein13454 100
ledvrnalkevgisgltvtevqgvgrqgghtetyrGAEYQVDFVPKlridvivddavaps
vvdavvnaaatgkigdgkVWVSPVEDLVRirtgergadav
>Protein13455 147
mitakFLGASGGTTADAIEAVDYITDLKtrhsmrLVATNNSWGGGGFSQGLKdaidrsgt
anilfiaaagnassnvdlypyypgsytssnlisvasitstgglsyfsnygatsvdlgapg
sgiystlpnggtgtygaydgtsmatph
>Protein13456 134
maialeigipiekvtvalaafkgikRRFEYVVQNKLNTYIDDYAHHPEELRNAIATAKDL
FQGKeiygifqphlfsrtrdfadgfareldqldypilmeiyparelpienvnsqmildrm
tnpnkqimsfkeil
>Protein13450 65
mlafqlpwlpeaaisskrGGTRVRQALIDAGMAPAEAESRLDMLRGGAARgalgwyralp
fagkp
>Protein13451 69
mhltelrSAPQGHVSYRVVAQQMHRaiaeqaghrlvaemmsyvdhgsgvelerleaerra
earrgaaae
>Protein13452 282
LLPKPLSFYIRETEEHYNSYKqyadisvnymlasqlgflgspkytelfkplleqvknyrn
frestqplsdfayfsmrdrnfeetrkvyhdlftinadwindiiftfgekafvtyynsklk
dgyenyhsfvklakekqlplypelarqaynnllftksislkgtekrkeaflngndpsisk
lyeqwidkkqlllrqymkasepagvdtlnntnqdelkkmqaevnhlenelttkakdfkky
lkltppdwktvrdqlkegeaaiemirfqwrdqlyysdtnyya
>Protein13453 234
mgdllgpvfgkWITFAVRNIKKMVPAFSFDTSKglqvtpfnvaiakgkglnlkpspanld
siaflqytggttglskgavlthrnvvaatlqaeawffpaverigdvskinivaalplyhi
falttsllairwggfitlvpnprdfpgfvktlksrpfhilpavntlfnallqtpsfktld
fstlclsqaggmaategtakawlaatgspmvegwgmsetvaigtnnpvtskaft
>Protein10773 24
myslkgkVAIVTGGARdigrqasl
>Protein4576 35
asniagasrvfhqhrldfccggkQSLGNAAAEKgl
>Protein510 61
kAIVSEDTGTASRssdryynnkyfsevfeyyfaktfwatnrpsfhitvrisvlefpiqip
a
>Protein4574 21
ychgrseerrVSVDLGGRpyh
>Protein4575 14
LVATSPNVGRlpag
>Protein4653 21
mdarLAGELTEAAEGRggavk
>Protein11588 30
mltkakAGHYAVGQFNINNLEWTKsillta
>Protein618 43
isapkiakkvdkksttvlkngflksygalrTFMQNNPRvnpsh
>Protein619 31
SVVEPLEGNKrsrsvsnsrtrssiphsmkpg
>Protein614 31
dgvkalaaipsrEVLIAQVAGLLKspiqrla
>Protein615 36
mqtglkSIDSMVPVGRgqreliigdrqtgktavaid
>Protein617 189
WVPVSVNLNAYAGKptparpgYGTDGGLAEAGAFLDNIVVKtptpartstcasameptva
sprpgpssttssVDSTNYYLAENRrraattagastassarrapsgstrptttsprtgstt
attrrcararttsagatpsrtgssgsrsrtacwcgtstptsptttptltrvrashyrsts
tpnswqsra
>Protein610 102
mgaqirvyrqrirsvtatkkitrAMELMAASRvikarsavlesapythaltgalsslasf
snhphpmttevenpkragvliltsdrglagayasgaikeser
>Protein611 54
htdntgpralnerlslaransvkSSLVNEYNVDPARlstqgfawdqpiadnktk
>Protein612 71
mlnraptlhrLGIQAFEPMLIEGKaiqlhplvcsafnadfdgdqmavhvplsveaqmear
tlmlasnnvlf
>Protein613 70
iavvsetitthsyesktlakafeeitgikvkHDTIGEGDVVEKlqtsmqsgksiydgwis
dsdligthyr
>Protein3403 64
aggrrligatnpkDSAPGTIRfdyclnvgrNLIHGSDSTASASKeihtwftegevsnytd
niyp
>Protein3402 42
YDSSFTWCCSPNDTHGCRasgpssgtasscalsrtmttkpmk
>Protein3401 33
kpvaavvkEFFGSSQLSQFMDQTNPLSEVTHKr
>Protein3400 30
iwrgqreliigdrqtgkTAVAIDTIINQKd
>Protein3159 54
QWATTNPRltdipdatladddaevlgpdvlavinamrlkslperkgangqpvfl
>Protein3406 14
migqkFGEYSPTRt
>Protein3405 33
syakINEYGFIETPYRkvnkcvideddvrylta
>Protein3404 31
stpgsgpfsltgqpsacgtarEVGTFAHRlp
>Protein3155 23
mvddknaifkDSDTYTVGMRhnf
>Protein3154 33
mgefhdrftasrLFGAPPGYVGYEEGGQLTEKg
>Protein3409 19
malivqkYGGTSVGNPERi
>Protein3408 33
NSSDVSSIRfgsvinfkdeklrfersesidcng
>Protein3151 170
erpgdlyidnlligthvidaarrhevakTVAVGTICSYPKitpvpfqetslwtgypeetn
apygvaklamltqiqanaeqygqravyllptnlravyllptnlygpgdkfnpqvshvipa
lirrmveaketdapfievwgtgsasrQYEILIQGNDLEKvsqsaanihei
>Protein9814 44
rtnllfpfvsnqasfdtgiaisntskDPFGTVAQRgactlnyys
>Protein3153 56
lvaeaavvgrpddltgeaivafvvlkgsrptgddakriikELSDWVGKeigpiakp
>Protein3152 36
eiksdefrVAITPDGVRelhqqgvavlvqagagaga
>Protein11041 33
neevelvgiregvaqkSTVTGVEMFRklldegq
>Protein9815 38
kgkkVTIVGYGSQGHAHAQNLKdsgvkvtvglrkdgas
>Protein1347 110
sryeserrtstqpterpnvagltteaevrAAVDAAVPLPGDIQDSNTKvdlrfgltmleh
kvsievwgnnvfdertkfntfdipfrgvtgerarGQFVQEPRtygltlrk
>Protein11040 32
mskLSLLDLGFFIAETEASPKhvggllifkrp
>Protein3560 42
tdylhvinwkkAAELVAAGKakkinghnvlmmetaikegilf
>Protein11735 163
peialnfitphqkWGIHSTYTDNLIMLTLSRGGPCVWVSEVDATKIGLVDNDWVEAFNAN
GALCARvivsqrvpegmmmmyhaqekIVNVPGSEIMNTRggihnsvtravvkpthmiggy
aqlsygfnyygtvgsnrdefvilrkmnkvdwmddeaspagens
>Protein9813 20
fagrHIQQIVPLIPCCRtch
>Protein11734 195
vrDVHYSHYGRlctietpegpniglistmcvhakINKMGFLETPYRkvkngvvetkshae
flsaelednkriaqanslidekgaflndrikcrqhgdfpvltpeeveyidiapnqivgvs
aslipflenddanralmgsnmqrqavplihptspivgtglegkvamdsrmlinaegegtv
eyvdanqivikydrs
>Protein13029 298
heelccrgspgrdstyrpvrrarfqsrfqrprhegrlivtsipptdpdllaaarrfaaea
galtlewfrggdldlehkGDGTPVTAADKaaesrlrmrigefapddailgeeegategts
grrwvvdpidgtkaftrgvplystlvavedehgpavgvielpalgqqvfagrglgcfvad
angerparvsatgsldaamlttsgfgswstdqvtaahrsgatlrtwgdgygyalaatgsv
damidpivaewdiapmmviiteaggqftslnghegaihgsgvasngvlhdrlidllrt
>Protein13028 362
rylvltpfnevvgvsrkIASANERkrlqalieqlrpkgfgviirtvaegvatqllhedln
dliaqwaeitkrlqqlqapqivysetrktntllrdvlndsfnnvvvnepsianevkeyik
kispgsekmvtlhttgksvfdqfgvtkqikslfsrtvnmdsgaylivehtealhvidvns
gnktavkgdqeqnavavnveaakeiarqlrlrdlggiiivdfidmkhpdnkkavynalke
amandrakhtilpiskfgvaqitrqrvkpevnitttevcptcsgtgkieasvlliddier
kikylvknqnqqyvklivhpfvesfikkgrffnsiqwkwyweykrkihvsgsnefqymey
rf
>Protein13025 77
miapgdiqlieegseerrkFIDISICQGNREYLEALNKYNKilkqrnsllkqinrdgrsq
qelidyyneemaiisef
>Protein13024 265
mapsqvlstvrdatllgrggagfpagvkwgflppdvqprYIVVNGDESEPGTYKDRllme
rdphqliegcliaayavgasqvflyvrgemahaqerIAAALNEAYAAGLVGRniagtdys
vdivmawgagayivgeetalieslegergmprlkppyfpaakglymaptivnnvetlsnl
pwlfnhgvenylktgteaspgtrlialsghvnrpgvyeipqgtttfedlfygedygqgir
dgnqlkmfipgggsapwfypeqvgm
>Protein13027 120
rrlkkaqeeitgggivcrrfsflypdgpapyytvvapsdhsrsledyqalsdvasdalte
lggtithhhavgrSFRPWYDKevdplyramlagakntidpnwimnpgmildrpahfkmvg
>Protein13026 175
maavalvvgfastalaieafqerFEWGDLSKPTTLQGRviildpydeavwlniavfggna
esglfwqrihpgknlkFYPADKNVWEQLKSMARPHSGPAAAKEVPPGSPTTLVEFVAQEV
EQNRRvissvkKLADNAGEMGKPKsisslrLKECEGKTEVDAPCHAAKtllntsp
>Protein13023 150
mhhelpdfistrGGISLRPGDGVIHSWLNRLLLPDTVGTGGDSHTRfpigisfpagsglv
afgaatgvmpldmpesvlvrfkgkMQPGITLRDLVNAIPLYAIKAGLLTVAKqgkvnifs
grILEIEGLPDLKVEQAFELSDASAERsag
>Protein13022 360
gailsvdqdravkagaklatwdphtrpiiteyagtarFENVEEGVTVAKqvddvtglstl
vvidnkrggkaavkglrpvvklldesgqevrvagsdhtvsiafqvgsiisvldgqqvgvg
dvlarmpqesaktrditgglprvaelfeartpkdasvlaeytgtigfgkdtkgkqrliit
dlegvaheylipkdkhvlvhdgqvvnkgekivegapdphdilrlqgveelarYITDEVQD
VYRlqgvkindkhievivrqmlrrVAITEPGDTKfikseqveraellaendraiaegklp
anfdhmllgitkASLSTDSFISAASFQETTRvlteaaimgkrdelrGLKENVIVGRlipa
>Protein5805 20
dynielrIPLEASGKlhhrg
>Protein5804 68
kvstvneikslkTELIPSLATELKyrasktiaplnergfperEITILGDESTPYSVVRkv
matcsetd
>Protein5807 33
gpstkdwrggrGILENIIPSSTGAAKavgkvip
>Protein5806 19
mrvvgkLGTILGPRglmpn
>Protein5801 28
mevprltkITLNMGVSEAVSDKkvmeha
>Protein4978 33
dyhkQDAVAATQRdfaktgvipergifltsgtt
>Protein5803 31
lirSDDTSITGPDSLTGKklcsvqgstsakk
>Protein5802 58
ilelkGNNTFQGGIKikegtlkistdaalgtgsveidgatlaiegaannteikrnltl
>Protein4650 61
meqrGANQVIDAEVPLSEMFGYSTDLRsktqgranytmhfgsyqatprSIQEEIVARvtg
r
>Protein11046 84
wkvvqevkhvpgnlfvkthpkskhlwadspqnpdkTLAESVAIWDVADLSKpvkvinvak
DSGLPETKatkravhpeysadgke
>Protein5809 31
psfgserTGAPVVAFCRmddkeirlrepimq
>Protein2305 38
EALAGGAVRlmsrsclrsrirsckrsctlsfgrsmlrs
>Protein4976 64
vqvsrtfyarGQTGQQLLIGAYSALSRqislgtvkmynrhemmdvvivdgkargiivrnl
vtgr
>Protein6456 32
qvkCIYVAIGQKgstiagvrgtleehgaldyt
>Protein198 12
FGSQTVAKsltt
>Protein4977 83
dvcssdlgevttlrdkhtilpgvkNIIAVASGKggvgkstvavnlaiglaqlgakvglld
gdiygpsipvmlgledakplled
>Protein4970 46
mkydarEIPADLADDAATWReqmveaaaeaseelmnkyleegdlse
>Protein11738 194
mvhisdlswikrlnhpsefvkigerldviileideenrKISLGHKQIEEDPWDTFENVFP
IGSMHEGTIIRKDEKgavvslpyglegyapnkhlekadgstahaeemltfkviefdrndk
rilvshtkfvkdntdeekreqvktrqrddkksksqltkvqknvekttlgeldvlsqlkEQ
MEKDSKGSAKASKk
>Protein1203 20
mqapiakFVQTLNEVPARfa
>Protein8513 21
TVNNSINLRktnknlnktgki
>Protein819 63
gggrpdgqdrGWFVEPTVFADVDNSMRiaqeeifgpvlavipvddtddairvandsdygl
sgt
>Protein195 32
hehfeirthnrLIDVLDPDSKtidmlmrlnlp
>Protein194 47
mlpgisgytvcarlrEAGVWTPILMLTAKngeydeaealdtgadgyl
>Protein9001 78
miqqesrlkvadntgakelltirvkggsyrrYASIGDVIVAAVKsasptgtvkkgdvvka
vivrtsrpvrradgsyir
>Protein1202 12
VCPAPCESGCNR
>Protein813 33
VLDSVTWYKvdpdkdpeqkldtfkniikkpkdf
>Protein1201 33
pdsknnileknleteenkkEIFEQELKkdilke
>Protein1128 108
rqasfyaanwpegtevgpegevwafylpsvdsstkpvlgggeftaafadrpevkAFQTYL
SSVEWADERakTCGSGGCVTANKNADPSLLKnpvdklsaealtdeaat
>Protein1129 48
nsiaddplppfrpsgirLGTPAMTTRglkeddmakiaewmkqaidnrd
>Protein1122 40
akdvifgssarqrMLNGVNILADAVKatlgpkgrnvildk
>Protein1123 141
eqtdvpesadwynsdyiiawgsnvpqtrtpdahfftevrykgtkTVAITPDYAEISKlcd
lwlnpkqgtdaalaqafshviikefylkqpsdyfvdyakrYTDLPILVMVEGEGRelrag
rflrASDLTGNLEQDNNPEWK
>Protein1120 117
kfeqkfgadvwkrfsagtnrwsdeirtfpanagkEVGVGADIVEYPVTFNRlylrmagdt
mfransynylfspgaspgiqtfvdvfsqannngqpirtlsarmegsggignlhaalg
>Protein1121 31
svkkEYQAAWLLKaiscmdlttlagddtrgn
>Protein1126 46
vdynvkvrvkadgtgvdianakMSINPFDEIAIEEAVRlkeagian
>Protein1127 25
mspehiawfkAGSALNLIRqelgge
>Protein1124 33
rpdvkEPFAALAFKIATDPYVGRlaffraysgr
>Protein1125 85
svvlfdeiekAHPDVFNTLLQILEEGRltdsqgrsvdfrntvlimtsnlgtadlrkanvg
fsrndeavsyermkakvndalkahf
>Protein11779 104
msdatlnrvitavvekaqkegldlphfcvhdlrrtastllheagfntdwiekclaheqrg
vravynkaeyaaqrREMLQNWADMVDEWVAGGAKSVPLRtgrst
>Protein11778 69
mslwkVYRDEDATLVEVNPLVLSEDGQIIALDGKVSLDGNAGFRhpdhekfvdhskTDPL
EVLAIERdl
>Protein11773 141
maigefavvndkWRDIPLKYYVEPKYEKdakAIYSNTPEMLTFFSDLLGVKypwptfsqv
ivrdyvsgamenttavvfgefcqktsrelldgdnegivahemfhhwfgdyvtceswsnlt
lnegfanyseylweehkngre
>Protein11772 153
SYNWKQFTKRipikapakaiyaawstqqgleswflrvaqftkadgtprtksshieagdty
kwrwfgyddtaieekeillangwdklqfsfsggcivtvaikqedgeticelvqdmpmedi
neqqhffiecgngwgfymtnlksvleggldlrn
>Protein11771 186
iwedkrrggklhkylrrqgrryakrgsknagrgfipgrvdiderpeivelkerfgdleid
tiigknhkgailtindratsrvwirklsgkeaipvakiavwalrkvknlihtitadngke
fakheeiaqkleikfyfckpyhswerganentnglirqyipkGKDFSEVTNKQIKWIENK
LNNRpr
>Protein11770 226
mikrdvswsevseriadhdrawgpdadaeyrAHEVSVSQLESTQPGLAKrfwklaifped
tpvpvhvvaglwgadlddalqsirallragllsrsgaaeaaphrdgaissadsiqlhdvt
ldflirrgpypedwhfdlvtwarslvseehgttrwstlapaerylwghlfhhlkgaglsd
eiqetvldpnwiggrvsvtvgegmlddlsmaerlalrnpaagrlva
>Protein11777 140
THVLTALPEAEGLTPPELFADGADLVTIEKLAADPAIDGFTTNPTLLRKAGVTDYEGFAR
AALELVGDRPISFEVFADDAPEIARqarllagwghgvfvkvpvmttdgasthevvadlaa
dgvqlnvtalmtpgqvatvs
>Protein11776 199
relaelvalgadnglarYEIHHIDVVVDRlvlregidrrltdsmetalrlgegvaqielv
pkegepetltfseklsrpsdgksfeelsprnfsfnspygacehcdglgttfevdadlvvp
dpeltvakgaiapwasghakffhrlleavgeerginlntpwedlpakdrktllhgtskkv
svrfqnrygrtrsyqanfe
>Protein11775 71
mryvwdlyydyfpaksglkfliiqaisnylrSWDVSSSHRVDQYTANSKFIAKrikkyya
rdsvvihppcl
>Protein11774 190
EKMAIKSDKWIRrmaaehgmiepfspelvreangqkIVSYGTSSYGYDIRcarefkVFTN
INSTVVDPKnfdpksfveiesdvciippnsfalartmeyfriprsvltvclgkstyarcg
iivnvtpfepeweghvtlefsnttplpakiyagegcaqvlffeadevcetsykdrggkyq
gqegvtlpki
>Protein10824 68
gfckrklrvcvigdqihcdqcqkENIPFISIDDVKnykgnnnakkakklnqsydiffasd
tvivklpr
>Protein10825 35
miktprflhdggfeskgrYFMDAANASDKiavidt
>Protein10826 78
mpslrkvagfirqnrnyrLVPVDSVSQLGLPLRaykvakrlrtttlgrdrsgfraraenl
cvlekvagddrhhehfep
>Protein10827 10
SSAPFATASR
>Protein10820 64
atvlanacgpcigqwarsdvhegekNTIVNSYNRnfpkrndgiasthafvtspettvala
lagt
>Protein10821 17
IFFENSLFLIFHKlfsr
>Protein10822 30
marTIDHVADGRfvlgigsgwferdydeyg
>Protein10823 100
lssgiwknpehgpfhnsrNIYPYIFDTTYLNSRkkllincglvcaaglglfgliqttlvh
sdhqtlepefvkarkakeismgwwqerywkpgnaiyipks
>Protein5661 128
YGDGVAITRtqycpgrfnlgpngdgkpyvviprppvyeqlqakYGDGVAITRldgigags
nflqmkddmydkilnktyngkieykEGAGPIQAKivnplkvkngeyvlkfedaiptntkl
dlpinwtl
>Protein5660 36
vgginrfgisanfndfgvakIAVTIVLVPKyfitsr
>Protein5663 11
ISPSFDCAKrl
>Protein10828 12
FSTNAEGATKqq
>Protein5664 98
ttgtkqlppgtlkgtkGTIPGAEAGDDFKtrLATVNPDLKdysyagesydatvlsalaai
aagddagesiakkmvetskggekctsfdacakllkddk
>Protein5667 33
tscpvfwwnpdkFVGPAGLLQAYRfiadsrdea
>Protein5666 85
avadpksekASQQPTYAQNDTRsikpaimvvvgicthlgcspgqkfkagteegmpagwlg
gflcpchgstfdfagrvfkskpaps
>Protein11566 106
rdevlrVAQQAATGFEQLGVSEGDTVALLLRNDFAFFEVQQAAAAVGAYGVPLNWHGRte
eviyvledakpkVLVAHADLLAPIRalvpagirVFVVPTPPEIQQR
>Protein8057 26
aqtrehillskQVGVPYIVVFLNKed
>Protein12084 124
mitsrftepfrtllgddvrvpariraeektgaepdeidrQWEAFSARweaerlqgqahgl
tglrhrdvppqqvlaavgasikneadngtgdgnwggnnkprhgeprrglkyetlvgaegl
eppt
>Protein12085 136
mveltsveaanpsvvrlfpgdvatsakvellgradraarAAGSSISQVSARygdsrrrIQ
VANSDGVLASDDQVRtlfsvsavangdtgmqtgresightvgfelfddhsveelaeraar
raivkldarpapsgtr
>Protein12086 47
mqahrkgkiyrsefhkIKEIVANYHKYMYTRwgikistkrlnqtnnh
>Protein12087 518
meivyddddlarawgaltqegslgrEGGLSADRPVLVDRfledatevdvdairdasgdvi
iggdasgdviiggimehveeagvhsgdsaciippvtlgdgvidvlsdatrriataldvkg
linvqfavkrMTDVIEKVAPGVIARKSVDQPMQTGLKSIDSMVPIGRgqreliigdrqtg
ktavaidaiinqkgqnmtciyvaigqkassiknvvrsleqagameytivvaatasesaam
qyvsaysgctmgeyfrDRGEDALIVYDDLSKqavayrqvslllrrppgreaypgdvfylh
srlleraarvnekyvedftkgavkgktgsltalpiietqagdvsafvptnvisitdgqif
letslfnagirpainagisvsrvggaaqtkiikslsggirTDLAQYRELAAFAQFASDLD
EATRKqldrgarvtellkqaqytpqpislmgatlfavnkgfmddiavnkVLAFEHGLHGY
LKDKHAALLAKleaakamdkdaeaeltaattafkksfa
>Protein12080 100
maigdddqdingfnrkgnskgktadyyfehfkakftkTTELAFRKNFRSTQNIVNKsnef
iskffnknskigtkrrkteelksartdnielpelpkslag
>Protein12081 233
glyslevdrkkDFIGQLVFTKSNLNETVRfsggisyykggniygnkyhfeiadkngqktw
hvedstqnpntsftkreyfgadaqvsfenplglttlrgevifgthpglnttslpiaaltt
anmynrkfngayfyfvqnilhskhnivvkydwldpntevkgaeianaastgfslqdikfn
nlslgyvfnfdhtwkfmvtyemikneitslpnynkdikdnlvtfrmqyrfnni
>Protein12082 505
kqpipaewalaflrlhpeanlrtpatrctdefdelfvqryrakfgdgivarIPKARVEVH
YQPASGGLRGDYRqrledvpdvcaskalfdkireveasctdsldaysrflgrnpdgasep
aalgllpdellatrggatldslrtwgatlaeqgavavllddvvqrwapgrtekltkkdav
slasllakfnigiepdvrfggktptpgstavvfilpdqapaapsapyaaaaalvhltavv
assdgsiddgerlhlarhleasleldgperarlnahftwltvgkpsltgvktkvnalsva
qrsaiglflvdlaaadgvvspeeittltklykllgideselyrtvhtlgtdtdtgpltvr
tadydaprhaipapdpagtgirldpakvqarmaetatvtalladifteedppadpvpsap
spddsdgvtiegldsahsalaahllaqttweradaekaagnlgllmlagaidrineaamd
icgeplidgddplelnhyaaqelye
>Protein12083 75
mcllavyqwvdgkPYLLGYAYAKPSLFFAGIETRelwqvegtssycgittdgqyvmvvmn
sifvgtgakevclnp
>Protein6866 33
reeaqrlkhnrGDEFGAFTPIQYKsyqdvynaa
>Protein6864 17
SSGHHWAENPVYFPRqa
>Protein6865 120
evkeqrLSQGELGHLKkhqappsrwlrefpkvgdatvgqtikvdmfkgqtikvdmfkkgd
wvdvvgvskgkgfqgvvrrhnyaggpethgsmfhrLFFTANEDLGGGFAAKasmsintnp
>Protein12088 411
mkvkvwaektgnlqlkLEGGPAGGDDNWERvvpinvinqwvelefdvtlpgdaglkvpaa
gkiyknyvifadflqpttertylylddfstgvgsaavpqavtfvfnsagfgsgvtsasva
gtfngwdananpmtevsagtglytttvdilpgvieykfvvngsnweeglnatddcivnng
gfinrkasisgettlpitcwnkcyncgenanitinmgfpaanppspdgvyiaggsrfeap
ggkykmtdsdgdgiysitinreigfsshfamangpcpdysckedlagqscgdannfndrr
mqpvtqdtvvnvcfgdcsgqscilatktlkdagfsispnpansritldfdaylqkkgait
vsnivgnqvllqaypagtnqinididsfapgvyivtytkdgkigtklfikn
>Protein6860 90
MVLLPGSFDGAEVWRwccypaastaprcgarsrprgstsssssvtpwrgrcstpgttraa
srfhrctrcppegrrstrttrpafrrscpt
>Protein6861 42
fkvplfetsaktrVNVDEVFFELVRlvkkyksqaepeeedkg
>Protein8056 36
mngvsaaynsyidrfrrIPGDDGNLATLTGRggswt
>Protein4273 28
fskrMLVSFFFFQTEMLIGKkylrgtti
>Protein12705 379
mltkALRPHPHRMNDPGDRQRRryvdinvnpqlrgryerrarfweahrrffaergflemn
ipvlehttggadakafmthmdtidtdfylrisqelylkrligagyervyeigprfrnegi
gpehlpehvamelywayadyrdamdlvrelfgyvaqevwgrqrftirgfdvnldddwtli
dygqavaerfnldvfdtsidevtaalqhhdigfapetvnvnrgidllwksiratiggpaf
mvheptflsplakvaanplvtqrfhpviggselgngyselndpveqldrfreqqalrdsg
dseaqmldidfiemleygmaptagyghsernfwffegvtaregvpfpatrhfvnplnrai
fpaielesniyrahrlprf
>Protein1408 24
kSQQPPNPPQPQYKlqpnhqiqts
>Protein90 33
rakrivvdkENTTIVEGAGKasdiqgrvkqirq
>Protein6183 127
makpkpggrrprkrerknvtngvvhikssfnntivsitdtegnviswassggvgfkgsrk
STPFAAQMAAEKaaraamehglrrvevqvkgpgsgrdtavrsiqntgievtsikdvtpvp
hngcrqp
>Protein11199 132
wgyngdgqlglgnttdrntpatipalagvttigvgayhgcavkaggtvacwgynkDGQAG
DGTTSVNRkspvdvvgltgaksvaggsytncavkasgatlcwglnwhgrlgdgtgttrtt
pvqvaypnpivr
>Protein11198 87
arsynplfvygsaglgkthllqaiahyvsenypsyrvrYLSTEELLNEFVDAIRnnqqpd
fkrryrendvllvddiqfmegkeqlqe
>Protein11197 32
DIGEDALIVYDDLTKmlaarwvnisvtsakmh
>Protein11196 49
arTLAEDVVVDGKvlapagidlgdvviaalldagvdqvkvrsvltcesk
>Protein11195 30
dkeklqervakLAGGVALIKVGASTEIEMK
>Protein11194 31
ypdrtyrgqksttrFELAAALYKYEQCIQER
>Protein11193 29
mdkgtleglakYQEANAIVHQLYKegllt
>Protein11191 34
mdlekndivwvgrAPFNNTYGFATGPDLTEKngg
>Protein11190 14
FGVFHQMFYLKgal
>Protein7619 99
yvwwqsespvnfgkFADPEIDKllnegrenadpaertkiyeelnrrfgselynvwtawvk
wgvvsapkvhgilgpdvdgkppfpglatghpvsgmwvdg
>Protein7409 59
maakevkfgdsararMVEGINILADAVKvtlgpkgrnvvlerSYGGPTVTKdgvsvake
>Protein7408 96
naegqrqdkttwfrvttwrknaeiasqyltkgrqvlvvgeledaraytdrdgnlrASLEV
TAQTIKflsrgaegaggdhagavsasmpsnrndsgp
>Protein7407 33
fnlefgedeggesalvkrAPVVTVMGHVDHGKt
>Protein7406 31
sleavsvsipilkFDAVIVGAGGAGLRsaiq
>Protein7405 35
syikgtngksqgvvpflkVANDTAVAVNQGGKrkg
>Protein7404 36
vkENMQAVLADIRngafakrfiddqdaggpefaelr
>Protein7403 48
vkNNADNLVYQTEKalrelgdkvpaaergsietqvndlkqaalgddaa
>Protein7402 11
LVDIVQPTDKl
>Protein7401 252
mrvtkSMQVPQAAARfrryaegakespvtplrpqsvpstalapggvisaianrapvgvvt
aissynfpvvnmagkvapalamgntvimklamgntvimkpapqdplgvirmaellveagf
ppgvvncvvsqdvapsevlttdenvdmvsftgstavgqrVLPYWFDQICRdlhagrTVLV
SAHGNSLRalvkhlegisdadiaelniptgvpmrYELGGDYRPRTTMPIEDRYLGDPDAI
AAAAEAVASQGR
>Protein7400 40
nrgeiavrviracrELGITSVAVYSELDRealhvrladea
>Protein6896 57
rsvvinddpvgrswqetlrvvsafrHNDANPNEVCPLGWTKgakviipnpkdrkstr
>Protein9492 76
mphdlinakpisaavkEFFGSSQLSQFMDQTNPLSEITHKrrvsalgpggltreragfev
rdvhpthygrvcpiet
>Protein6319 14
VAFVSTADEYDTRg
>Protein3783 35
rstvtidlkEIGPTYYFAPPRvfeglltsvmirld
>Protein6310 31
IGINGFGRigrnvlrsalqsfsdievvaind
>Protein6311 14
VGAITGDNALKkqk
>Protein6312 33
VSEYIGFLRysvpgvglisppphhdiysiedla
>Protein6313 26
iapkkIADFLLDFGDNPNLWANKafh
>Protein6314 21
EAVSAVAQKtvdsllksalph
>Protein6315 33
aikldkgsanplkdkvgkitrAQLEEIAKikmk
>Protein6316 53
avgvagtafasddapsievdapvvvspvagptvyriadrdrIGTAIEAMQTRc
>Protein1001 8
HPSPATAR
>Protein6895 74
ratpairttrvrasksgpttiqsgidellvlkTTQSGFVNFHKcefttlpedddrilsti
vnatwnydpsakni
>Protein9493 100
LLEQLEVLNDDFLLEQLEVLNDDFRrlnsdvgetpayflaeaadteiqfclattdpsgna
ttgitrtsttktsfstgddmkfatygktiwdrnkylnlwv
>Protein12884 22
ATILAWAVNHWQRENIPKRltl
>Protein12885 177
mnfdgssilgdradqvakLGIAHVPQGRgtlseltveenlavgayrrsdneidddvarwf
dtfprlaerrqqtagsmsggeqqmlaiarammsrprLILLDEPSLGLAPLITKevferls
ainkaeglavllveqnanlalevadrayvleagkITDQGTAAHLMASESVQRaylgv
>Protein429 14
rELMPPSWVLVRrr
>Protein428 399
mpdrpffayfapgathaphhvpeewpekYAGQFDDGWDALReatfarqkdlgiipadaql
tprpdeitswddmpeemkpilarqmevyagflehtdhhvgrvidaidelgvldntiiyyi
vgdngasaegtmngafnemanfngmaaletpeflaskidefgtpsaynhysvgwawamct
pfqwtkqvashwggtrngtivhwpdgieekgglrtqfthcidvaptileaaglpeptmvn
gvqpeptmvngvqqspiegtsmlytfneeasperhdlqyfemfgnrVLHTLNLRLFPEQL
TYIVNHAEDEVIFVDRSLLGLLVPRigelptvkhlvvmddgapseipsfddglevhdyeq
llaaaewtefrcndelaaasmcytsgttgnpkgvtythr
>Protein13599 63
gersvsisadlikklrdltgagvldcrkALDATQGDIDKavamlrekglaaaakkadrea
sng
>Protein13598 137
mapidhalgasltievapfrkgrlrvgftrgfvqsqayadhfgpkatfephdpelvwdts
qiagvatdgtsftfedqhrwlgftarPLILELLDEVRailelldevradpdmtldvfayd
lnepailtrFEEFASDR
>Protein423 56
marfyrrrkfcrftaektvyidykdletlkQYVTENGKlslavlqvqkpvisvnwh
>Protein13594 208
lrVLNLHAGDNEDAARvgdhiaagglvvrvygdhklpvrplsgVVISMANALAKVAHEFQ
PLVPPRvaikalspavndpSLVSAAMHHVPAKlryaaakhlstgvvtdqqgtvrvlvpap
twddlvalaldeirafgagqyqivrrlrallddltadlpakrrFTGINPEDRRdeamera
iplaqrsdalvadrqglglairppssdq
>Protein13597 112
missvaavrprASNYLYGSTKagldafgrGLSDDLEGTGVRvsvlrpgfvrtrmtegmee
qpfsadpdevaeaavvgllrgrrviwapaplqgvfgvlsvmpgpiwrkiskr
>Protein420 33
ptlvwgarTLAGNDNEWRyvsvrrliinveesi
>Protein13591 83
mitrQEQIMVRLLEEERAQRSQEQDEKRKASQAIQQQSKvpasmqeyikkreanidefrp
vypaltpyykrlveqyynqlsgk
>Protein426 71
higddtgrskFGAQITEELGGGLKakarVEYGFATGADSIGIARerWAALSNDQWGEIKf
grvqspfkdfa
>Protein425 55
mkIVQENEVKfvdfrftdtkgkehhvgvpvsafdedkfesghafdgssiagwkgi
>Protein13592 219
wrhrfaqdrldglvdaprpgaprkigddtveaviietlesapenathwstrdlakkhgis
hqsvseiwrafglkpwvedsfkvspdpqlvekirDIVGLYMNPPVAAVVFAVDEKpqiqa
idrtaptlpmlpttparathdyerngtcdlfaaldiakgtvitdikgshtsedfrkflnk
inrevpdeldvhvvldnlsthktpkiqrwllrhrrfhfh
>Protein13843 84
mtrhikrggriwirIFPDKPISKkpaevrmgngkGNPEYWVAEIQPGKVLYEMDGVNEAL
AREAFALAAAKLPISTTFVTRhlg
>Protein13842 141
mtssspagpgsrptltneagapvtdnqnsqsagpggplllqdqhltqkLAHFNREEIPER
ivhavgiaaggtfevthdvsgltrFSTVAGSRrRTEVFARFSTVAGSRgaadsvrdprgf
aikfytedgnydlvgnntpif
>Protein13841 94
mvtagggkvhrVEDWGRrqmvyqinklskshylcinieadqavmaelehafkFNDAVLRh
ltvlrksadtapsvmmktvereesrktqhtdfaa
>Protein9929 136
mvsrhedvkFDGATVGPDEReentavvkFDGATVGPDERaiqremilnmdaprhtkvrgi
igrgsftpraigriadaldararqivaeavargtgdlvldvsselplqaiadlvgfpqed
rkrifdwsnqmvsydd
>Protein13847 226
mahnpqnylavikVIGVGGAGCNAVNRMIDAGLKgvefigvntdaqallmsdadlkldig
reltrGLGAGSDPEVGRQAAEDHRTDIEESLRGADMVFITAGEGGGTGTGAAPVIADVAK
SMGALTIGVVTRPFTFEGRrrSVQADQGIAKlkEKVDTLIVIPNDRltlivipndrllsv
anekMNVGQILETHLGWAARalgikvaspvfdgasekeikellkka
>Protein13846 133
fvevdgvrwslpgdeatiasdgtiellgrSAQCINTGGEKvyaeevetvllghpdiedvv
vvgvpddrwghrvvavaseragrsvslddlrrHGQADLASYKlprdlvvvdeivrqpsgk
pdyrwavgvaeen
>Protein13845 159
msdsastshldcpvagtgrqqvifvprdrLLEVANALRsegywmcvdlcgvdyllhfdrq
lpvevvperfemvvsllnhttgtrlrmrVQVPEDDLAVPSLIRVWPSVDFPERemwdffg
iepqghpgldrilmpdnweghplrkDYAVGDIPVQFKea
>Protein13844 247
spfaavlfdldgvitptadvhrrFVDGKPRgflagldgqqpSIDLPDGDADDPAAAHTVA
GLGTRsrsidlpdgdaDGVDAYPGSIALLDALKPAGLRilqrdgvdaypgsialldalkp
aglrlaivsssrnaravlsaaglldrfevivdgnvgaeahldgkpapdyflhaaaalnaa
pehavvledaisgvqagaagtfglvigvdrgaghnalvnagahqvvsdldellpagdadp
tqmqgtp
>Protein3362 104
mtsarlgpheldaiesdckprrvfythgisaeadaaacrrgaeaeaftgigaikvgkLEA
SAVPEEVYEDPARqvavliyttgttgrpkgvmlshrnlayvagr
>Protein3363 34
mtveearvalvqkIGENIQVRraqivegenlaiy
>Protein9920 101
msiddwkavidtnlnslffvtkQVVDGMLDRgwgrIINISSMNGQRGQFGQTNYSTAKag
mhgfsmalaqevaskGVTVNTVSPGYIGTDMVRairedvle
>Protein3361 75
rscgignpsrgisfgrfkkrartnsvrHHVHGFFQKlprkliirllspcemlltrfnnkq
siissvitaemrlak
>Protein3366 38
aegklpasysflllgitkASLSTDSFISAASFQETTRv
>Protein3367 13
ckwkWWTNWNIRi
>Protein3364 77
maiqgspltnrrSTYDATFGVEPRdaitlhkngvartwpsvpgvrTFDDSNPNRYWSAGN
PQNSVKvagtgtkltiv
>Protein3365 53
liglgvssigrVGATYSQNAKtleeyydfldqgqfpvvrglglsrddlvrrav
>Protein10262 62
ndlyalvgttksgvadfrkkfeetekkingkVGTPADARkmyfdditkdkarclpefqdr
ya
>Protein9496 31
mdatafalcrdqkLPINVFSIFKagalkrvv
>Protein10000 33
tapkyagkDYVNPGSEILSAEMMLRhmgwiaaa
>Protein3098 38
mvkgvsegytrQLEINGVGYRaevagakvnlvvglshp
>Protein3099 24
rSLGGCFVLCSWPLPPTCWKqtrp
>Protein10838 58
pkytrqgfktafrLVADDTQLGGTLGRyavkelkgkafaviddrtaygqgvaqefkka
>Protein3095 69
mhvgsvhlhhvqgraggapgprgtqghlavvlsgrqdrrIMAGLDDGYTGEARhgrarrw
lhrrstpqp
>Protein3096 33
arveiertrDQVVVHMHTARpgviigrkgqevd
>Protein3097 122
mdveallflsvvsnrAAQVAPFVTAARqsgftvfcrdrdegdiddalvaasaqrlaerdq
pgtlivcsadqdlarvaadpakaagwrvmvvayrelcgwtdeagyefldpeeiphlfpkp
ln
>Protein3090 25
GMGLETTARaqavgirtlsdtista
>Protein3091 30
rrrwqhdkvvrSTHGVNCTGSCSWKigrah
>Protein3092 29
mccdtvnrglayaegkIILNQADTKival
>Protein3093 48
mgqvlqagagqitarQAAVAAGIGLDVPATTINKvclsgintimladl
>Protein9497 113
AAIESPPLTITSWPWPVQRyasrqawpainkktfvpqdtkahkpgrslcraesagfidvq
lrlsrvyvwlgwqahnylrssahalgfvkesgcrfqtggqvgvhantgahgcc
>Protein11930 227
mskkVAYVTGGMGGIGTSICQRLAQDGYTVVAGCGPNSPRkdrwlaeqkTLGFDFIASEG
NVSDWDSTKaafdkVKAEVGEIDVLVNNAGITKdgqfrrmtaddwkAVIDTNLNSLFFVT
KQVVDGMLDRgwgrIVNISSMNGQRGQFGQTNYSTAKAGMHGFTMALAQEVAAKGVTVNT
VSPGYIGTDMVRAIRDDVLEKIVATIPVKRlgepeeiasivswlasd
>Protein468 22
mefkhyseapkNVADAIITARg
>Protein5598 27
mlvkLIQPVAMDEGLRfaireggrtvg
>Protein12664 119
mkniklncpltnlyikLDCIENIKnievlqspttkvtscddiidpfsvewmnqcilklrp
keikkydyqekfaysfvtedksyyynclgellcevgadkkctidlselsnpftilvvnd
>Protein9494 30
mtvidvntgkFVGSGGNLEETVTKnnieaa
>Protein6227 35
gattvgagfsrTCVTLSSGGTAKcwgentygglgd
>Protein3894 38
mtlsqkNADLQTCQNSGAKfngscatlqqgakvnsvyy
>Protein3895 25
rlipfdtdrWCAFFACRlnhcthla
>Protein3896 35
mlvspasslarIINAPAGGLARvinahvekqkeaa
>Protein3897 34
ywvwgsvrggdankGTDPGDFSDINPIQRfeyqs
>Protein3890 217
mnvgysledarDYVAIGCVEPTAPGKtlgstdagmynmalalemalnegcqfgsdlnegc
qfgsdrqigvkANDGAYVRkhffgrdprtlemvahmsddeiwalrrgghdpkkvyaayae
avkhtgqptvlliktvkgfgmgesgegknnvhqtkkaktmytkpkYQFDRVHYVGVTLGK
TDFRgwidgskgcqrvegnagfvfhqnpnptagpddk
>Protein3891 28
sqvifdksdknlqwgkEIFSINDAGKtg
>Protein12648 114
mgvpfwrddcvvkaetvsvrfeegrpvalngveysdlvelileanriggrHGLGMSDQIE
NRiieaksrgiyeapglallfiayerLVTGIHNEDTIEQYRtnglklgrllyqg
>Protein12649 43
mvarlsevvgapvsvkgrrAEGVGALGSGEAIVALASALVARr
>Protein12646 188
mlnslsselnvlrnslfetslevvahnlnhknnslrlfefgksystsgsakynetenlci
titgnknednwkhksnpsdfyflkgtvdavlkslgitpdtievvevpkldnhivyklnnq
iiggagevkkkildkfsikqpvffaslnwavlatiaaqqtkavkELPKYPSVQRdlamiv
akelaweq
>Protein12644 186
kaghkVVASYHPQFDNKdawlaemaeagfkdfvcvagdvssledcqkmvaeaeaacgqvd
ilinnagitrdrmfakmerdgwdaviatnltslfnmtkqvsakmaergwgrIINISSVNG
VKGQAGQTNYSAAKAGVIGFSKALAAELAAKGVTVNVICPGYVATKmvmaikpevlqtiv
dsvpmk
>Protein12645 234
lvdelsasasevlagalqdwcratiigrrtfgkglvqeqyplsdgsalrltvaryytplg
rGIQRSYGKgkkvymdelwerynsgemlsadslknhnggkkfttrcndtlyggdgitpnl
fvpldttrslqkilrllsegdfnnfiynyylqhkeqvgqyktateyansfnsadllnnii
naandslklksisanekeilqqrlkallarykwrnsgfyqvlnnedlvikkame
>Protein3898 65
dlatassaakdatsevllkNAEIVDAWRANTAAALAKatevskIAITAANDASTAATNAA
TKant
>Protein3899 26
PGDVFYLHSRswsaarssrttsgpdr
>Protein12640 94
mdnvqlgdesivgalsfikegeiipnrsvvvgnpgkIIKQVSDEMIHWKTEGTTLYQQLS
VDMHKNWQACEPLRkkmedqnvsekpykpwkrte
>Protein12641 75
makRAGYTAVISHRsgetedstiadiavgtnagqiktgslsrsdriakynqllrIEEDLG
DVASYPGRsafysir
>Protein1944 33
tadevarNVFAHPTLSEAVKesveglvghminl
>Protein1945 58
kflgpsaliqayrflvdtrdtqteqrLANLDDPFSVFRcrgimncvsvcpkglnptra
>Protein9495 42
eklrDIPEADVVAIMGHRAPGADYSSTHPPLKemgepdcpis
>Protein1947 32
rMQHFHFIAIGGAVMHQLASHLKnqgntitgs
>Protein1940 125
hlaedddefwvnqadslaifaspgrfethrLPNHLTAMVEVSDRyhitpllravtfphaa
wilalsqgsvrlleagpsgnpeevrvedmpkdamqssgnkvvrareaayarkvdsalrtv
ltgsd
>Protein1941 43
EAVGGGDIKrntnsqvvvqgigflvdlgasggiglgntafenv
>Protein4329 33
maalsqasarENAGTTSLGALLRakldndgdka
>Protein1943 32
ftgkkftdkeyirYTGYPGGQRfatpkallkt
>Protein4327 32
ggadtadakLAVMEECGFTVTRnpsemakllk
>Protein4326 34
llslkAFLTEVGYEAANHGVQVFGGHGFIRngaw
>Protein4325 32
vpstkLWETTAGRALLSEILPKGLPFSNINKa
>Protein4324 82
tteakakalrpvaekvitkaakgglhnhrQILAFLNDTEIADKLMEDVGPRyadrpggyt
rilklsdrrkgdnapmaiielv
>Protein4323 52
mdcdaegnkdiasrFGVSGYPTLKwfpkgrasekeeeayngersvdamvnfv
>Protein1949 27
qynsvkqkYMTMDTNDQVRlvvniyfn
>Protein4321 48
kiddtakrakTGEQALEDAKklllwlpmfrglrvqvgklfsrlrkqwv
>Protein4320 28
mgaqcsaeqlskISSYLDIGKqegaecl
>Protein9368 50
knekangidfkeiygkDHADSFLLLESGRadafvmddnilagniansknp
>Protein2948 37
hnhgdainqlfgvrGLFTPAPTDLYReqanrlkvagl
>Protein2419 37
apegskGISLFVVPKfnvnadgsvgsrngiycggleh
>Protein2418 81
aggeasvvvnavlagkGNYGFNAANDTYGDMIDMGILDPTKvtrtalqnaasvaslmltt
ecmiaeapkddasapmgggdm
>Protein2413 40
npkVGTVTTDIATAVKnakagqvqfradktgiihctigra
>Protein2940 19
kQMENISQLKfrklkklis
>Protein2411 68
mevrgdkaygilkyesgvhrvqrVPATETQGRihtsaatvvvlpeadefdeidinpadle
yktsrssg
>Protein2410 127
mpaphfpligghegsgiveavgpevtrVAVGDHVSMSFIPSCGKcpscikGQSFLCDEGA
KLFNLGMPGDDRVAHHIGDVPAARMTQLGSFAEHMLLSEDGVVKvaedlpfpqvalvscg
vatgygs
>Protein2417 32
fgvpvprGIAAFTVQEAVEAAQKLGGPVWVVK
>Protein2944 133
mvhhakIAEQMGTPADRILVCEDGDTLVLDDDGLTRgdrvsaeyiyvdgktvgeigtsvk
tvgeigtsvlrdrqvlgeegvvtivmmvdldrrQNNAVAYVSPSFGGVVVAYNHARvten
alasnttdahgdl
>Protein2947 56
mrsletlkirMEAAAINAEKvadylshhpkvekvyylgytaknnpeqvsiftkqyl
>Protein2414 52
gadidarvselgelleldstllrrYPAELSGGQQQRvgvaralaadppillm
>Protein8451 33
nrasirvrkISFGEGVERifplsskrvekveil
>Protein8450 119
magledlyrEIILDHYRsprhrGQLDTPPAVKaegfnplcgdevvvylavddgvvtdvai
dgqgcsisqssasmmsaaikgrsvdevralvgsfkqmmsshetelsgddddaptetads
>Protein8453 95
anpgvpsvttpkASVYSFNEGTPLALKykfpltvtghqvldklfltesaqqtmytglklp
kVALGVLPTTDFGTVTQDIKvafrkavstapyiap
>Protein8452 13
AGGLPAVLELVKs
>Protein8327 27
mgglpdalfvidvdherIAITEANKlg
>Protein8454 58
mldavghpvrrlvrtrigpisdrnlapggwrhlsddelrrlerAVSGNPAPQTRaerr
>Protein8457 105
gekLIVVNATKgealvdarfassgdlgqvdaqlsgleheikQPVGVDVAELVLDEVRESG
ASLLVVGLRhrspvgklimgsvsqrLLLDAPVPVFAVPAGRhtas
>Protein8324 15
lrypkYPLGYSVNLK
>Protein8459 55
lagfdgveihgansylidqflqdttnkrTDEYGGSFENRfrflkeiievtsevfg
>Protein8458 31
qtcalpilvscnrstlvrLLQTTGFDKivsv
>Protein8329 97
mpeahwklesiergarIVVITPEYNPTAYRadywiplrtaqttgflcgrrpmartssalq
rsfsmricrisitsrTSEVVLAASGGKtavaeafqtl
>Protein8328 46
mkkkvaaggkETLLLGPNCPGLITPDEIKigimpghihrkgrigvv
>Protein9369 53
ipapyetelgidlaalqvswqlkikavleeatldvpekIFMQQGGKagihseh
>Protein1801 32
yttlfrsdsaigkMIAEAMEKvgkdgdrkstr
>Protein1800 71
vytfivapdankveirQAVEQIWGVSVVKvntlnrpgkrirqrkrmtygsradtkramvt
laegdeielfe
>Protein1803 21
yrEGNLLDLIGGKvvgtlvag
>Protein12502 204
sisikikpgsklkehwfdseldlnhglvsiignkgggksaladvigllgnsqnekwfsfl
nkdkfrkpidgkadhfeanlswasgdvvaanlgqatndtgvesvkyipqnffeeicnels
eieesqfdreikkviyshvpksdrlrlstldqiidvktretyqsietlkeqiqkinkeyd
qleekfaddnlkFLESQLKEKNKe
>Protein1805 67
mhirTLLLTLLFRfmqplieagyvylaqpplyrikwanathefaftdrerdgiiaqgqen
grrlpke
>Protein12504 39
mlvdgetvlatpdqldgvsvsarivgegrgkKIDGFTYK
>Protein12507 143
mdhsalldrsalldrfdltgrTAIVTGGSRgigraiaqgfaalganvviagrkpdacdsa
aatintaaartaggsravgraigvsahlgrLEDGAALVQATVKefggvdivvnnaanala
qpvgaitpeaweksfatnlrgpv
>Protein1806 46
epgwiigggtsasapyvagliglkGNASTFTSRtpytrtsaffdvv
>Protein1809 57
IIEGNLDGVGLRedhrrqpFNDLITSRdrrgafqrpdhqppaggssrrsgpsrgvrg
>Protein12508 185
mddgstagrLLVASPDLTDPNFERsviyvidhdeagaigvvlnrpadtevdevlpalapt
tavprvmflggpvstqgiiclararpgrqpngfhhisgtlgrldleehlegaqsevdelr
lfagyagwgpgqldgeliidswficevhpddpldrdpdtlwqrvlrrqggrlarfahapv
dadln
>Protein4418 41
mrfvrGVVDSSDLPLNVSReilqqskdidgirsgctrkvlg
>Protein9498 33
pgslislgdrGYAEDLVINFAADGTRlaeigra
>Protein11406 33
EAIVDTLKtewtlfwdsllgdhekdpfdssevq
>Protein207 29
itlntllfyylrLLEICSPKtflalmrvi
>Protein2982 39
qddglyyvkesaknfgtekkFDGDTNPAGPDGQARipdg
>Protein5328 31
EITQVAGKaktkssitsksliltlprfsrln
>Protein5329 18
mrWNAMAMVVRanrlhph
>Protein206 54
yyvnvevrdrpgvlaevasvfgshgvsirSMEQEGLGDDARivfithdaterdv
>Protein5325 29
NLHVFHSTLRsfhsthfstiptalhhvyi
>Protein5326 37
avckinidsdlrLAMTAGIRehfyahpdhfdprqyva
>Protein5327 48
vtrTGFEDGLFAAWRaddafilnlpeyaagsvlvagpdfgtgssreha
>Protein5320 56
ESPTPPTEPVGAPTEASKeresptpptepvgapteaskapagasgaadgsplsase
>Protein5321 33
yrettktkditgglprVAELFEARkpketaiis
>Protein5322 30
sidvfkkVVIVFTNFNLLSCFYSFSCVIKy
>Protein5323 30
mdsckwskekFDEANNEIKsilakvgwpkk
>Protein6673 41
kahgstnpynivratidglskVNTPAEIAAKrglpverimg
>Protein6672 27
GSIIPVVITVYEDRrspssprrrrrrs
>Protein6671 96
ftitgrgtvvtgrierGSININQEVEIVGIKttstkttvtgiemfrkLLDSGQAGDNVGL
LVRgikredvergqvvvkpgtttphtefegqayiln
>Protein6670 34
melvlgedklskkIYVGNLSFEATEDEVRelfaq
>Protein6677 62
mrriisvlienesgalsrlvglfsqrGYNIETLTVAPTDDVTLSRltlttsgddhkieqi
tk
>Protein6676 121
gddegrITAAFIADALADLGAKlfgreaewgvandaldnardfvatyrasdisspptgrp
issppwptptapaLGAAYTDASPEELDVRhrrlargigradrrrqghawrqavhpgapls
t
>Protein6675 44
rrlsalgaggltrerapievrDVHTTHYGRmcpietpegpnigl
>Protein6674 33
kkGAAYLGAGFTIKTLSDGPIGALRaidpkigr
>Protein6678 84
mtfnqflirDDEPLLFHTGHRqlfplvseaiatvmplnqlrwlafghveadecgamnqfl
aaapdaqvahgalgcmvslndmad
>Protein11342 33
hhlvddkiharSIGPYSLVTQQPLGGKshfggq
>Protein11343 105
meqnaqpvfgieklyvkDLSIEVPNAPEIFLEReqpqveiqlntagravgegvyevvltv
tvtakmgdkTVFLVEVGQAGIFRiqnvpeeqiepliavacpnilf
>Protein11692 57
rLGIFSTIFVPRgfascatglpncqatsfaitgtvnanirvyidgvlvaesswdlgl
>Protein11341 17
QWVTQNNGGFDRdflnl
>Protein9324 48
vlkDAAAASIYGARaasgvivyttkkgsknarklsvtydglygftdpg
>Protein4818 65
mkniygnsrlwpaiweanksgvvsappkvkttipnpnliypgqvlkIPALTDAQKqkcqt
nllst
>Protein9326 77
petpkpiertpeekaahqaaqdqarNEAAAQAAERerrlsepkatpaaaeqsaepaaaee
paptavvadstssteea
>Protein11697 126
maptivnnvetlsnlpwlithgteayrAVGTETSPGTRlialsghvnrpgiyevaqgttt
frdlffgedfgqgiraghelkmfipgggsapwfypeqldmplegkvvggagsmlgsgavv
amdett
>Protein4815 20
PAIGADAGRnqrnsdyfyaa
>Protein4814 80
mtaitdrekLNYVAAQAADARlnieletegmtlnigpqhpvthgtlrivakldgeqviaa
eplagymhrgyekltevrty
>Protein4817 33
mlaalpgventpikYGSPSFPVYGYNLQIFRed
>Protein4816 33
divfvvgsqsssnsnrlrEVAELLGTKaylidq
>Protein4811 33
hlcliaphqrGSMNDINTVATKdcflttgpcgg
>Protein4810 43
mqrlpqerVGAAAANVAHAKqilletieyakerkafgqaigsf
>Protein4813 32
ailifnynilrNVNQPAGKvtgiscfkccisq
>Protein4812 79
msvqlsalqdqiaelglqwdagitsnssdteeqakshlgyvpgpndlaleeaerVAVQAA
ARlelssaaaaapaafdwr
>Protein12927 57
mkelgygegyrydhdetnanargqqflpdkLNGKLFYHPTERGLEAKISERlrglrg
>Protein12926 269
LGKPILVEGPAGTGKtqlakSVAEITNSRlirLQCYEGLDEAKALYEWNYKkqllriqaa
giegnseggagwgeleedifsedflltrplleairaedpvvllidevdrveveteallle
llsdyqvsipelgtitarqiplvfltsnatrelsealkrrclylyidypdmerereivlt
kvpgitealadqvarivrsirqlelkKSPSVSETLDWARtlmllgvekVDTQVATDTANI
LLKYQSDIAKatrefvkdggqsaaksmlg
>Protein5951 30
NTSPFTSALKiflanpslidlatsievtps
>Protein5496 43
mtkelvdagskAIVICFLQSHKngtseqrardivkeelkklga
>Protein13271 262
vgksfrNEITPGNFVFRtrefeqmemeyfvhpddapkyyeywkaererwyldlgmpreal
rlreheedelshyssatadveylfpwgwdelegianrgdfdllahtkrsgerldwfdqae
nvrYVPHVIEPAAGATRtafafllaaydveevrgeervvlrlhprlapykVAVLPLSKks
plretaqtlaaelrdewsceydetqaigrryrrqdelgtpycvtvdfdtaedqavtirer
dsmeqvrIPLAGVADWLRPRlk
>Protein13272 177
sgsltlsgantykggtnvtagkvvvshntgfgdkngtvsfaentsltiaanvnienalnl
agnttvvslgsgilsgvisgdkGGITSNSTGGYLELRgvntykgdtqindgilaistikN
LGDSSNSIKldggalqtlatmdinkailigtgdgqidtfaatnnttvtgvisgagll
>Protein5495 49
nlqdgatvgvgdvigripqessktrditgglprVADLFEARkpkehail
>Protein13274 186
mgflllndttrfgvkeeiiklkkivrDIQLLSGDEISNVKRISDELGIEKfqgelkpdek
lnflttlqaenkivamvgdgindagilaksnvgislelasdisidkadiilmkndlkgvr
laigyakltsrtikqnigisllynsimlplaafglmqpvycalfmtlssltvvansfllk
lyarkv
>Protein13275 167
ilslnrsekqavidevnglaakAQTLVIAEYRGITVADMTKlrssarsngvslsvlkntl
arravqgsgfevvadqmtgpliygfsedavaaakVVADFAKtndklviragayggkALDV
NGVKqlanipskevllaqllglmqspisrtarvlaavagkkgeavaa
>Protein5490 29
srlpewrMLYICSYHYRysyglcsrsgfc
>Protein13277 99
mvtgcgcsatpppvhsdptvavirhvvaeantfggggnpfsrvviapkrlngtnlssstk
aainaqlrdlgrievstakirdgeaairVGAVVQTARgv
>Protein13278 268
rnvnrTVGTMLGHEVTKawgadglpddtvhvdftgsagnsfgaflprgitlalcgdandy
vgkglsgghlvvrpplevhpgfvaeaniiagnvmaygatggeifargvvgerccvrnsga
lvvtegvgdhgceymtggravilgptgrnfgagmsggiayvwdpdaqlglnhnpemvelt
rlddrTVGADAGQAGDGAFLRevlerhrALTDSAVAARlldrwaeavgefvkvmptdyrr
VLDVTAKAAADGLDTDATLEAVMAAARs
>Protein13279 34
mvpggltrvaltkGSLVVNSSQGGGTKdtwiled
>Protein6713 57
gpegiranaisagpikTLAASGIGNFGKllaynshnaplrrnvtidevgnaaafmls
>Protein5498 31
gewalqsvdpghitgqtieacrIAATQYVRd
>Protein5499 72
apkaqlvtvkEGETSENIKallhqhriekvlvvddnfklkglitvndfrkaemypnackd
eqgrlrvgaavg
>Protein1377 94
mdprFGYGGGISARkalghffsirgswngsfnygldyrlrakadpgawrnfytsqgnqyv
anhktaihqlsldfigslnngsyyrgnpksniyl
>Protein1376 132
GNPTVEVEVGLIDGSVGRAAVPSGASTGAFEAVERdataarptaaGVLGAVGAVNDEITD
AVLGLDALDQRatwtrrcvtwtapttwsLGANAVLGVSLAAAKAAAASLDLPLYRatsvv
srpascqcrcst
>Protein1375 57
ASATLSDVGVDASATLSDVGVDPEAAGERKPHEFSGGQCQRhfdrpgrhhrpqadhl
>Protein6414 70
makeietfvklqvkGGAANPAPPVGPALGSKgvnimefckqfnaatqdkmgkvvpvlitv
ykdksftfii
>Protein6413 26
GVSEAFSWFQCSLGQEMTHAITASNR
>Protein6412 54
mrELAVQSANATNSASDRnslqnevaqlaqeldriatttnfngrtlfdgsfgta
>Protein11528 208
GAMGLVDADRlvkGAMGLVDADRsaeiydhmgpgteisggsvansmvgvasfggrshylg
kvrqdqlgevfvhdirangvgfttslatdgpatgsclilvtpdaqrtmnthlgaavhfgp
ddvdpavvtdtevlflegylfdppaaqeafkvaarlardagrkVAVTLSDPFCVERhraa
fvdlvdhhvdvvvanrdelcslyetddi
>Protein1370 104
gakfwevisdehgidptgsyegqsdlqlerinvyyneatggryvprAVLVDLEPGTMDSV
Ragpfgnlfrpdnfifgqsgagnnwakghytegaelidqvldii
>Protein11526 40
isnsciarargfanclalvgrTPAFTSATVNRigdcgvpl
>Protein11527 64
rnpkalkELVGAGAKlhpfpdavmdlafkesmalyaeisaknaswakiyadyskfradrk
strl
>Protein11524 59
edevvrakMAHLHTEAAVARalglkfvaaavkvetahrSGATEYQPPTVQASEYKlftt
>Protein11525 21
kQVTTNEGMPIPGRiscgkep
>Protein11522 62
qialltarithltehlrshkrdhhtrrGLLQMVGRrrrllnylkntdieryrALIAELGL
Rr
>Protein11523 23
aerifsrPAYIEALTPSEKvmrk
>Protein11520 48
msaaerQEVAEASVASDSKtdvkdvavelagarselaqleqsieaasq
>Protein11521 12
EVSTWSSGIKql
>Protein9144 29
LAVDTVAGRqwapmafcphvsivpcapll
>Protein9145 29
mgeyfrdrGQDALIVYDDLSKqavayrqv
>Protein9146 30
myefldrFVTVALPRvrdfrgisgrafdgr
>Protein9147 37
ililaeliadilpagvlnivngygrEAGMPLATSKri
>Protein9140 42
mipywpvrdptkIGGFSTTAQGLDATDPENPLRiaeqeqqyq
>Protein9141 49
mlqkTNEELVGERnqiaqlvgikreqweehykrwrsnldknrttpdrks
>Protein9142 105
mkrgeiwfadvgrggerpvlvltrdpvadrigavvvahltttirgltselrlgpvdglkr
DCVVSFDNLHTLPKssfrrrvavlrptrlddacdrladalgcgnr
>Protein7447 82
wqredevvqkiidltrsklqenkgfkesdveeafsgkNFDYILANNPKiqtafnefkSLV
SQDTYENLFNQRrfpnappvrv
>Protein9148 33
krqareivateaqrAGVPFVDQRwlggmltnfk
>Protein9149 32
chnlfkTMFGLFQQFIQYGNSKssnliwqvsh
>Protein9758 36
padilsikGPFAVQEYVVNEIQEVYRlqgvkindkh
>Protein7446 21
sltngrQTVLADGRcrapira
>Protein4411 74
vvivdfeshaqklplpdakAGHVVVAYTSKmsansptpfmlpkplrgrdfvkllerledv
lkaddedefakthr
>Protein12929 135
mpfagkewkwenettlrvtipsgavwsdgskYTSQDIVDTFSITRllnsaewrnlsevka
vdettvdfilkepstttprrvlrqvwirasstygewakkvndlvaagktpddqewkdavt
eftafrpddmvvlgp
>Protein4037 51
aigelkklskpcatakEIAQVGSISANSDDEIGKiiadamekvgkegvita
>Protein5884 64
irkaavakikSNEHWETNLIRileskdigdifnaygfleantlehpkefiipiknsityv
ttvs
>Protein13431 258
mvvvgygtqkrstisgavsliksdeinstpvlrVEQSLQGRtagvqvaqnsgspgstltv
rvrgtgtinnsdplyivdgipvggldflnpadiesinilkDAASAAIYGARgsngvvlik
tfsgsknqegivnystyygmqkawkrpnllnareyaiitneasiaagvaprpefsnpdal
gegtdwvdallqsapifdhqlsvtggsdkstyalsgnlfsqegiiggnkasfdrltarln
sthevkswltvgntlsyt
>Protein3287 249
mrTFHIGGAASRASAISNVTVRndgtvrlhnikmvqhtngnlvavsrSGEIGVADSRgre
reryklpygavitvkdgqvvkanqivanwdphthpiitevagrvkfvhmdegitvrhqtd
eqtgltnieiidpkdrpaagkdlrpaialvdkndnyirlessdqpvqyflpslaitglqd
gatvgvgdvigripqessktrditgglprvadlfearkpkehaiearkpkehailaekEF
QLENDLQKe
>Protein9361 179
SAMATFAGMRNIDIWYSRITVDDIVEQFVSVVGKkgpcevrqepgqgtheeqpqgvqqLT
EVVDGERaIVNDPPLIEPFIDLFPTLEREGIEQFIVEQLHSYQATLSGSRpelggaYGYV
DGARqggrgrqcrhpAYIVLLMGRrperpadvamqEAQQSVLEPFLGASRvlepwaacr
>Protein2237 55
tkalvhfdrNGFGYTLDRVTGALLVAEKydpkvnwathvdmktgrpqvvskysta
>Protein7448 56
mfestplypnenrywdliqkhkITIFYTAPTAIRavmkvsqtnvskydlsslrvme
>Protein201 28
gvplkSPVAGIAMGLVKegerfavlsdi
>Protein11836 144
msitiedgtvtvkrpteqkrhkSLHGLTRalvsnmitgvsegfkremelvgvgyrvsntg
nlvemsvgyshpivfaipselkvetvtekgqnpkiiltgsdlqllgqicakfrsfkspep
fkgkgikfvgevirrkagkaagkk
>Protein11837 74
mpytyntkWNSTPDKIFQQFYTAYQKFWTSERkikadtlhltplqvislasiveeetnkk
adkyniastylnri
>Protein8213 64
DAGFNIEFVPADFRfqyrvrpgrfssvcsgargtgasgdghgrcasrrrrldepvasrrr
hrrr
>Protein6136 44
pklggtsikltqkagvdgrLFGSVTNADIAEELTKngykviksq
>Protein8212 14
nrHQLQPMQIGRas
>Protein68 192
mwstgyadaaavntpawqeaittvpaaqvirlarEWADNAVDTQGRgmilmgagtnhwfh
sdqiyrAMLVLTSITGCQGRNGGGWAHYVGQEKirpimgfqhmafaldwhrpprhmnqta
ywyvntsqyrydtftaddldmgtgvfagkGVMDLLAQSVRLGWTPSYPTFNRsplvlade
aqeagmapadyv
>Protein69 21
maaskLVQNNPNISEAEIRhg
>Protein62 31
paayfaeryradgltgghvikLGPENDASAR
>Protein63 19
LASALEMPRlsanpnapcp
>Protein60 36
pvpsrlrrtrilvslvflttslirCVMDTFLKkrqk
>Protein61 76
mpknvpsksatslergtqvkiapsapgsvaakgglraydtnagalwplgatvnpnrqigk
LYFDINPGAGVDWRhc
>Protein66 53
avfdfeydqpdgggkrskILFVVWAPDTAKvkskmiyasskgdlrkklvgigt
>Protein67 34
ddnltgddvregltavisvkLGEPQFEGQTKtkl
>Protein64 37
mvptrtklksakqlkGQTVCVQSGTTTEKnltdyska
>Protein65 60
tlrADLDYGTSEAKttygiigikvwifkgevlgkgeqtslttpnsnsdnekkkaskkast
>Protein6132 40
rfaqeagaltldwfrgsdlnlehkGDGTPVTAADKasear
>Protein4412 42
kansgitsiaqlkdkNVATTTGTTSVQLLRkneraagidfke
>Protein6133 31
gltetygpasvcakHPEWDNLPIDLRaarng
>Protein7234 67
mawagkilrVNLTAGTVKseplnmewarsyigsrglgtkyfveevdakvdplsvdnkliw
stgpltg
>Protein9113 37
mgdtkAIDSMVAVLTDPFGVGHMGITAENLATKhgfs
>Protein7236 149
mifadfaevtralankavaiharikvrvrevtidddgnrnehkFLADTTPGRcmlwnivp
eglpysvvnqpmtkknisklintcyrvlglkdtvifadqlmylgfrqatysgvsvgmedm
vgvsvgmedmvipaqkAQGQLTACKsnqk
>Protein7237 23
HLLDQGAQHQDKspsicttarsi
>Protein7230 42
mfvwrsnilgssgkgheyflkHLLGTTHGVQGKdlgkddakp
>Protein7231 53
maknrvridvaptrhgitrGETIYFFDPSGNRnetfaglgyqaqrdrpvttwt
>Protein7233 26
igrIEDVTPIPTDSTRrkggrrgrrl
>Protein10121 33
ddakllsdvqgdkIDEVFIGSCMTNIGHFRaag
>Protein10120 26
ALSQIAAKfgsqpcfvtnrcqnwqsc
>Protein10123 56
mdnyrelelrceyqvseqltayvgyrnnrADYNLSGVKsngielydgamiggefhf
>Protein10122 25
menssikngfdltgkTAIVTGASRs
>Protein10125 52
plahvfgkVLLTLPIQIGFPTAIDGRidkivdnlaivkptfmgaaprifeka
>Protein10124 13
DAAAVFSRiclga
>Protein10127 45
vvsikstqkitkAMQMVAASKmrkaqermssgrpyadkmrrvinh
>Protein10126 38
psviaaavvakpdekWGEVPAAFIELKdgvqtteaeii
>Protein8616 32
avsyykiegelrsevslhikrLMDIGCYRgir
>Protein2192 52
medadhgirrplarrpgapglarEGQGHAAQLDRsepgsadrlsdrrighly
>Protein2193 31
liithkVQVAADVANKayaaltagtqgylva
>Protein9117 14
makTQYSLTDDQTK
>Protein2190 26
miqeyrehldkGELLYNPVLAGYKhl
>Protein9116 40
qgagavreitqaglfpanarYLDEQDAKfygagdgsrsee
>Protein852 30
lperFFHLFFDFFHVTHKrlnfecrntsfh
>Protein853 42
shcvfgfyiskvfnefnfiiydfffkckNIFFVMFWIFRnhd
>Protein850 72
LALQTANLDYNGRcawcrpvpatrrpsawtgrrirgatsrwptwcswpaptlpsvrrspp
aisggpataaps
>Protein851 37
SNIEYIEFWMLDPFLAKpdstqlisesgkirlqlgii
>Protein856 33
fhakikswisasvgarlvttfkSPSVIMPMSKs
>Protein857 78
mlgptllagcggdskttasgadqnsggktlrISNWPLYMAEGFNAKftwprastrssrrr
patrsatrRQEYIDTAIR
>Protein854 36
grQVNTVCTPRekvncrcamqgkvagiyhalqtwfa
>Protein855 31
mvwgsnvpqtrTPDAHFYTEVRykgtktvav
>Protein2624 35
kMQLNPSEISELIKkrieglsdtteirtqgtivsv
>Protein858 105
vdvdrerislgikQLDSDPFTTFVSINDKgqvvtgkvktvdakGAEIDLGEDIIGYLRas
eisrdrvedarnvlkegdevtavvvnvdrktrniqlsikakdmad
>Protein11550 32
GMTSHAAVVARgmgkccvcgagtgsdlvinek
>Protein2625 33
shirTLLLTFFYRqmpellengyvyiarseeht
>Protein12871 540
EMRIPFSQLRfpkqdiqnwninlvrqmkksrekgtwvkvdptisgflnqsghleglkniq
splrlslfpyvsayyapesnkefkisggldlkygindaftldltlipdfgqvsfdeqvnn
lgpfevffeerrpffteglelfsraelfysrriagdnnyfnkygvpegksiqdyptknkl
lnafkltgrdkdglgvgvfnaiegrsyatlkdnetgetekllinsvsnfnmivldknlkn
nsyisfintnvirqgefrdanvsgidfdirnkkqnyfvkgngsfsyisekeiakpgykyv
idvgknsgnftydllyqeiskrydptdmgflgifnnrstilniaystyvqskyrnkstss
fsvqydrqlkpdvfanfaletghfyldrnfnaaqvtiraepvitydyyeprrsdfsryyt
yptnimvrsfissdyrkpfaldasynyrqwnedgrlqhnmdlsprirfndhfsifgtvgf
nkllndvgyaytnqldneffdqgdiifsvrdiktielglnpiilinpnlnfslrirnywp
>Protein12873 37
mfphvpvilasedkaptrnearnlayikQVMTIRPKl
>Protein12872 93
mkgkvynvqpgltgigsiqfrdeeliitqsklpphecyrdvilpykgalevwyqqhrNFY
TDFMILFLTAWYIVFPKSGLVHKVFPSLPNRnf
>Protein12875 57
mqaigkDAKTELQEWLQGRkmklpvyrivdtigaahqqtfeveceiaelklsergmg
>Protein4414 53
mckagfagddapravfpsivgrprHQGVMVGMGQKdsyvgdeaqskrgiltlk
>Protein12877 134
arKITVQYPEEKtpqssrfrglhalrRYPNGEERciacklceaicpalaitieaeprddg
srrttrydidltkcifcgfceeacpvdaivetrvyeyhgekRGDLYYTKqmllatgdrye
aqiakdreldapyr
>Protein12876 61
mdssvrRDQNISLSNEWQHTFFEAIPDVWSLSRLRHAPLLKAMYQRallklfglpllaga
r
>Protein12879 125
elgkkavaekIVYGAFDKvaerakedpikvferamgnvrpklevksrrVGGSTYQVPIEV
RPDRsqalgmrwlvsyargrgektmvekLASEILDASQNRgnavkkredthkmaeankAF
AHYRw
>Protein12878 181
sqysqliarrvrELGVYCELRpfdmtdeeirafnpkgiilsggpesvtemdtprapdvvf
tlgvpvlgvcygmqtmaqqlgglvegsnvrefgyaevqidqpdalfngiedragfidvwm
shgdkvtrlpegfvitastpscpiaamsceaknfygmqfhpevthtlqgeallrrfirdi
c
>Protein2195 22
mrdiqidkVVINICTGESGDRl
>Protein2776 31
veviteegyfgrAAVPSGASTGKheavelrd
>Protein2777 58
mrGCTVHGHSLRLEENGMQFDMLARTELGNDGNVLGVKDQVGIPLDKkvnlgkpmsga
>Protein2774 54
merVEDSAFGPLDRigqltmrnlditdtrdkldiyrkigtltqgditpaldrge
>Protein2775 144
prssrsswptrslrvrpsrLGEWLEEHPTEARrpttgwgsgsrsipprrdawsprrlpSA
LDGAGLPGKerppaasrpstaqgcraswptarrrtrtsasctswratrpaarprtpatrp
pwqscrfgarsstlsvpgrtacca
>Protein2772 20
AVVQVVNANLHKgqafccsn
>Protein2773 43
gvqcslrQLASQNLVWQLHRslrssycrefhfpetqldqdhes
>Protein2770 72
mvlwadfftadhrkEFANLDDLVWRaihqggeakksmdpavsqtlvdlineiaeifwkte
kskasgvyppna
>Protein2771 31
krvevakENTTLIDGAGKedaikarvtqiht
>Protein8035 38
rVLTNDPGMGVIRhadagydiaehvahergvripmheg
>Protein2778 34
IPWLEATALVLCDLTDHDGNPVSVSPRvrssrts
>Protein2779 46
pkLTGGLAGMAKgrkvdivrgygsfldanhieveettgtsqektda
>Protein8034 106
gtyafstkavnlrynnefisalgdktdlltdveykgpnnttnffgygvnsvydkNIGTNT
GGVNSRrfryyrirydlgdvslqirqrfsdkvmltfgptfqwysmd
>Protein5117 33
ALSMDAVQKansghpglpmgaadvatvlftqfl
>Protein8521 116
msasnhvtiagnvtrapelrftptgqavanfgvavnrrwqnrqtneweeatsffdivawa
qlgenvsescpkgtrvivtgrldqrswdgpegdrrskVEIVADEVAPSLRwasaei
>Protein8520 23
mrVVATAVEALRspdrsmiiith
>Protein8523 23
WVQYSNSPEFVAKhqfyyqvlwf
>Protein9 52
adealieqtirIADGSGNALTGLNTFVEKyvyngggvgetaltntddatwnr
>Protein8 32
iaerakAAGIEQVAFDRsglqfhgrvqalaea
>Protein7 89
mealihhfkiytegfkVPEGEVYCAVESPRGELGCYLVSDGSGTPYRmhirgpsfhnlqs
lphlmgdsmiadtvaiissvdpimgevdr
>Protein6 192
MVQAPIFHVNGNDPEACVRgqngagadlsrqrqrprgvcargtagvrvparvrqrrcdrh
gllIDNMAPVRELYTESLVGRGHISLEQAEKaravhriagragphqpgagreggrrlprr
tdqrtgihpggqtlgtthgagsIFEALNTVPADFTIHPKrarphlrgaqygtgrlhhppq
agqavrhppqnv
>Protein5 50
vgaieraarAVAPEQPGSRnhftivfpesaacqfgtlasrgltpagdgva
>Protein4 17
LLICQSLPCPEIGRsvv
>Protein3 23
hvfeyfrkIGQTPDAYKfsdpdl
>Protein1 24
qlpqkenellytskVSVALNNKtt
>Protein0 32
kGETTLTPEEKllraifgekasdvkdtslrvd
>Protein12699 128
makaqeliaeykaefpgplslslatttdqtnltiaqqqqqwwteagidevtidqidqany
ivtallgnfqvfqwrnhggfdldqqyiwwhskAAPPVGELALNFGRirdpqldalldenr
astdaark
>Protein3860 31
aldafisatskslkkgdrVALVGFGSFSVSK
>Protein6822 82
mqgdntkHAIIAEAARllrpdgrYAIHELALAPDDLPDNVKadirqalaksikvnarPLT
VAEWSRlladhglivehietap
>Protein13478 148
msdtapagpttttsgieadsgvaadggsndgeggavagleatsttiavrAESALHTDKGT
TTIAEGVVAKivgiatrEVAGIHSMGSGAGRamgsvkdllpggsssvtegvsvevgstqa
aadlsivteygmaiqdvaqavrdnvirr
>Protein12476 93
msggqrQRVAMGRaivrqpqvflfdeplsnldaklraqtrleiqklhrelgitslfvthd
qveamtlaqrmmvmnagvmeqfgtpeevynrpa
>Protein1291 21
mviiilgldlrVAIIGCLKip
>Protein13472 192
mttryaeyfpqfiktgvqnelldekllqfdlarlgaalkpeqdlkfdylglqtlydryfl
hvrKKRIELPQAFFMRVAMGLSLNEADREARaiefynvlssfdfmsstptlfnsgtrrsq
lsscylstvpddldgiyelikenallskyagglgndwtrvralgahikgtngesqgvvpf
lkvvndtavavn
>Protein13473 193
mndslqdgrkirlfnvledfnreslaietdtslptlrvirvlerlvqerGCPANIRMDNG
PEFISHKLEEWCSKRhitlqfiqpgrpmqnafierkngsirrellnayifttmrevrehc
ekwrqdynterphkslqyqsplmfaekwcqcskyaqklypqtangnpfqieesrlvdkvl
kkqkaeqktlild
>Protein13470 50
meawkpivaklklfseskhkkILFTEYGYLSVDGCAGKLWEIEPLVKQKa
>Protein13471 143
mrklkpkKRYLPLDPKFNDALVTRFVNMMMYEGKKsitfgifydaidlvekqtgengyei
wkkalsnvtpgvevksrrigganfqipteirpdrkislsmkwlimfarkrsgksmaekla
aevvaaakgegatikkkedvhkm
>Protein13476 111
mkrlalasalsdrladnrLLVLDGWGLDVPNTKsakAALAALGAEGRILVVLGPDDGTAG
Rslrnlpevtltdagqvttydvlvsdyviytrgalpgadapsteadtgdes
>Protein13477 235
mrVIVAGAPPPTQTIERveaelgwefiqiygltetaplmtmnrcrsewddlapserasnl
aaagsptigmrvsvdaygevlargnhvlegywaqpeataaaivdgwfhtgdggtveggvv
tisdrkkdviisggenvssievedavfshpevaevavigvpsdkwgetvmalvvrtdgst
lteealiahtrqrlagykcpktiefreelvrtatgklqkfklrapywegldrqvn
>Protein13474 197
mgqkinptgfrlaisrnwssrwyannrDFAGMLAEDIKvreylkaklknasvsrVLIERP
AKnarITIFSARPGVVIGKKGEDIENLKRdlgkQLGVPVAVNIEEVRKPEIDAKLIADSI
TQQLEKrIMFRRAMKRAMQNAMRLGALGIKIMSAGRlngieiartewyregrvplhtlrs
didygtseaqttygiig
>Protein13475 72
IVTEDGSVASTGQEGEVRpqgphgvlglhrrggnrsrvrrrglvpTGDLGILRrrwppca
drapegcdhpqg
>Protein1293 18
mtgikVVDLLAPYAKggk
>Protein160 35
mtdpfvgqltfvrVYSGVLTKgdtvynsikgkker
>Protein8039 88
mdsegykpitrTATDAVADTAQRdaakaiadaakaakaiadaakiaantaaqtsakGILL
IVGQRilrhhdhqlhlqplqnwpqdsll
>Protein6826 42
mywaqelaaqtedkelaakfvtlakTLSDNEAQIVAEMKigr
>Protein12526 123
mddtkpvlgggeftlafrdapevkAFQAYLASADWANNKakATTGGGWVSANKgldvkNL
VSPIDQQSAEILQDPKavfrfdgsdmmpsavgagsfwtemtnwvrGQDDKTTLDNIEKtw
pan
>Protein12472 108
mnttvatglpygfkgandifrneyrfkpyhrvdigfsyllwnknwnsskpkhilrFTRQT
WISAEVYNLLKIKNEASVSWIKsvynyqfaipnylssrrinikirmdf
>Protein1295 26
hykQNYNILYNLYIFFYLNSNDKnll
>Protein9268 59
mtgvlrpghialrVLDLEEGINFYKNTLGLVETGRdsqgrvyfkawderdhnsvlirea
>Protein12046 160
ntigeigrGFPQQMQQFQNERlvasyqavgamehalertrdylhqrqafgaplsanqypq
ftlaeltaememvrslnyrAAAAMIAGEDVTRlatiakltsarslrrvadwclqfhggig
fmeetwtarffrdarLWSIGGGADEVMLRqlarmdgyapr
>Protein3752 47
mvsyfkAGTQWVTQKgnpkkvdpdnacglnigiqkgtvqvdditars
>Protein9720 33
mwfrVDNASGTIIKsvdiypngpigtpygieii
>Protein3869 18
mslicrrASGNSGLARtg
>Protein6825 34
mrLIILGPPGAGKgtqaariaerlnvpaistgdi
>Protein3868 20
YLGDPEQIAAAAEAVAKqgq
>Protein1298 57
rfrprargratrinkrtthitvivgrlsaeelsdrrerGGAPADAAAARarrvaasr
>Protein1299 8
WSAEETPK
>Protein676 50
prIIICVPCGSTQVERraikdaaeaagastvylieepmaaaigaglpvsd
>Protein677 150
ngrnhvakdrverdeedlvrlyltdigqyplltkddevrlaqviekgadarGQLENPEIT
LTPAKkrelrraarkgdgaeqtfvqsnlrlvvsiakkyqasglplldliqegnlglmhav
ekfdwrkgfkfstyatwwirqaitrgiant
>Protein674 45
qasgakLPQIFNVNWFRtdengkfiwpgfgqnmrvlqwiverceg
>Protein675 220
gtasiahailayreagrargitnpnivkaetahpafgkAAQLFGLEQRNVAIDPVSTKad
maavraqidentvaiigsacnygygtidpigemselavergvglhvdgclggfilpfgqe
lgypfevfdyrlpgvtsmssdthkygyglkgssvvtfrdtalrrgqyfyetewtaststr
psgpagsTIAMDGTEGLVRgtkvvdtgipiampvgdaikg
>Protein672 30
marEGSYAQLRlrsgeirrvhiecratige
>Protein673 136
ptvealdegddtrQQFAIGPLEPGFGHTLGNSLRrtllssipgaavtsvrFDDALHEFDT
IRGVAEDVTDIILNLKDVVVSSESDAPVVVRLDVAGPTTVTAGNIRttdevvvlngelpl
atinedgqlameltie
>Protein670 33
rNVAAGANPMALKrgiekavdavvkellataid
>Protein671 28
mlkYTFATPDRsfvgslqysfdegstvd
>Protein678 26
ikvniyfkQLDSTAIWRievyffivf
>Protein679 19
gkACTNAILGIIRseehts
>Protein3137 307
dayqklavspedkTANTELQReaqrliqdytttpyalnaslllakramdnkdlkeaekql
rwvltqpvddgvksiatlrlarllvekadnkgaidllnkdtnvaftpsreelrgdilkvm
gdvagaqkayqtaskalderkeaskEQLLACGRGELFGAENARLPVPPMLMMDRilkISD
DDGLYGKgeiiaelditpdlwffdchfisdpvmpgclgldamwqllgfylgwrgnpgrgr
algvgevkFVGQVLPTNSKLTYELQMRrvierkLVMGIADGRvlvdgrEIYTALDLRcgl
ftttdnf
>Protein3136 52
mietpataaayanpesraarvravplgrIGTPEDIAEAAVFLASDRsayisg
>Protein3135 31
LVGPNGEQVGIVRvedalrlaaeadldlvev
>Protein3134 54
meyakkrgldrpvrVAAVSTTTPTYPNTVIEMPHFATDSTVGYPLPERtfkqsi
>Protein3133 39
mgrstidinqgnlkSVSVVQAGDRtrvvlnlkqattykt
>Protein3132 23
mfilegrTNYPAMTARrrlnaeh
>Protein9242 37
aiscaqtghgewrIEIFIQVSFTSHWGWTFKyclmfk
>Protein3422 17
mrDSGEFEAMPKkeall
>Protein3429 33
VLAITGGAKletklpllesfmkiadqivcagvm
>Protein3139 70
yrhaaeratvpvvlhldhctdrnvlldclkagwgsvlfdcsgrTLEEATEQTKqvvrear
sfgadvegei
>Protein3138 82
GEVLAMELGTNIWGTKGEVLAMGNVSEYLLQLQEKrrrGNVSEYLLQLQEKLYEEFTYGM
TEKqfrrLYEEASGRpgvtget
>Protein7667 32
pesepltkedgtkLAQEVGAKmyvedrkstrl
>Protein7666 9
MASDMFLKl
>Protein7197 56
mvlrtrVGSPSPTWEDNPKahgnpfdeatiaetpfdeatiaetkrMQLTELLIKyt
>Protein10200 20
EIFMMYVETVSPKvlifiyl
>Protein13049 92
mtqtgdplenavaervhktikeeftndkqinfcniaqakTEIKKFIEFYNNKrphrsvnw
ltpneahlqtgilqrqwktyyakqrwgdlmea
>Protein204 30
gpkvkWVLDNVEGARakaeageilfgnids
>Protein9241 192
littkkgrkdrfsvtvntgltfgkidkTTFITHQKeygagygqdfydyepnpgflsgdlf
tpgvqapyvpftedgsmgakfdpnlqvydwksldskspsfgkttawvaakndvseffeta
vssnqsvsieggsntalfkeggsntalfklgytrndekALTGVVTSDKmqktvvvqverv
trhplygkvikv
>Protein5869 78
mgeistqifrdgrgeekrLQSFNPIFIMADSGARgsqqqirqlagmrglmakpsgeiiet
pittnfreglsvlqyftp
>Protein5868 21
mlshednellvrVGAGTPMGK
>Protein5867 19
malnaylrAEGQTQGQFKg
>Protein7663 92
marTAAVAGTATAVSGRvqqgqqqraqaeydqqqvaaeqaaaqqaqlapqqpaaapaagn
slmdelerlaqmkssgilddaeftaakaklla
>Protein5865 232
irataqslckkidavrsstgaakVDLVGHSQGGLVARdciknyggktkvdklvmlgapny
gtalanlatavtlgtcvnltackqmavgstylnslnagpdvispvkyvsiysaldevAND
DLKLPAVIRanvydcvdllltsewddddytnfqsskinihphffqfdtgnsdgvisgmey
emsvrpftmwgksvrpftmwgkktkTGAEVSMQAGRdewlhdglanqpetce
>Protein5864 39
mstgrVLEHWHTGTMTRrvpelykAFPDAVVFMHPDDAK
>Protein13047 131
miawfepsfvskkwlcghfivhnsllnqskviaynynyawnrtinleelirikagqdinw
dkviadekgqgsvdtssetygepavaysgvlltsnydrlydrqqyqtaskikGLKWKWWK
ANYWIFKsqqi
>Protein10202 94
epidaalteqvralvagpireailipnksarqerLDQVLAETVAKlksdepnrdrhvkii
fhgleytevrnmilekrvradgrgpadirpitce
>Protein5861 54
myetgaggsapkHVQQLVEENHLRwdslgeflalavsledmgikednaraklla
>Protein13044 201
marytgpttkksrsfgesifgydksfdkrkyapgqhgqsrkkkslseygvqlkekqkakY
TYGVLERqfrktfeaatrrhgvtgeallqllearldntvyrlgiaptrrgarqlvnhkhi
evngavcstpsaslrpgdvitirekskdiewlkeaastasrkfswlewnptqmkgvfvsy
perdqipetikEQLIVELYSK
>Protein10653 162
mrgvnkvillgsvfrdpevrslatgstvtnivlstseswkdksngnttwqneyhrvvfyg
rLAEFAGEYLRkdskvyiegsihtrkwqdktfipvngkikprvrivilqklkEQLVTSLG
KVFGPEGNVLDLSPSDAELIELPYPVLHNDQLRwtchpptps
>Protein10203 47
rpiagtknrvvvlpdepaekTAGGIFIPDTAKqrpqrgkvmavtpna
>Protein7193 38
mnrAYVEIQDANTRiremvtlqervknlessskrslld
>Protein4256 20
LPVHAGDTLARckrpapass
>Protein10204 109
gggafsgkdpskvdrsaayatrwvakNVVASGAATRcevqvayaigmahpisilvetfgt
etvenakieaavrdifdlrpgaivrdldlrrpiyrETAAYGHFGRtgdg
>Protein7660 33
EESTVVVLKlalrqtlvlwvsllllgglalllv
>Protein10651 46
kadakraldafvtsttkalkkgerVALVGFGTFSITKraarkgrnp
>Protein10205 17
skSGPYDTSFLFHKfti
>Protein9240 41
ndkfivrISFFLYLWMEYLKwniamlfigpldlfisqtskc
>Protein10650 100
aqaavrwrlassfpkALDTIFGAAEEFAKqvkamsggkfevsvhaggelmpafgvvdgvq
ngtvemahtapyyfhgkdecfalgcaipfglnsrqmtawm
>Protein10206 153
milddggdatlyvhngtkYEAAGEVPEADEDDPDEWKvilaslkASLAEDTNRwtkigag
ingvteetttgvhrlyqmfesgellfpainvndsvtksinvndsvtkskfdnlygcrWMI
AEGYQDARtlkrrINAMEDWIANGTLLKadana
>Protein10657 43
kEATTGDTLCDPNKiitlermifpepvihvavepktkvdqekm
>Protein4665 51
scciyvapvvngadfgicprTPSTTLNTLPQRhqeahhkpqehhkeehhkp
>Protein4252 83
miqcdqtffgltgpgvvkSVLGEDISADDLGGPKvhgqsgvvdlvtpdeygslktalrll
sylpdnngvnapffptsdpidrf
>Protein10083 32
drIAFAGVGKynefdqlriagvrhadlkgysf
>Protein4251 38
tradycavaiaeafrgdgerLCNPIGNLPLIGGRlara
>Protein4250 27
mreldedffrAAEELGIDLSRpergsd
>Protein9652 33
eglpdlkVEQAFELSDASAERsaagctvhlnke
>Protein10468 20
kMNLIQQLEQEEIARmgkti
>Protein10469 126
sllpviaafagasgvdvetrdislanrILAAFSDLLPADQQRhddlaelgelatrpeani
iklpnargqhhqaaqhlgltpptegggrrttgrrlrparlprrtghrrrgrgvgalLMAA
ATEPKs
>Protein10464 61
mptrrysvalnyaatgtddgrrfselvddgvgstltrGYFIPASTTVSSRqicvynigft
p
>Protein10465 9
SSPPYQTKs
>Protein10466 47
LSADPATKvlvleagrndskwdvfihmpaafsfpigsrfydwkyete
>Protein10467 59
mtktfadlgvdpalvdnlserGITSPFPIQTLTIPDALAGRdvlgkaktgsgktlafgl
>Protein10460 42
kgdrcytekcgqerrAYAPGQHGQNSRrrnktsdygeqlrek
>Protein10461 61
kgilddkdesqgerIASDDEPFAALAFKimndkfvgsltfirvysgvlkagsavwnpvkm
k
>Protein10462 134
akdggatviaydrlikntaavdyyvaydnfkVGVLQGTALLEGLKakkpngpynielfag
spddanaqvffdgamsvltpkiadgtlkvasgqkdftqavtpgwkaenaqkrmdtllsan
ysatdldgvlspnd
>Protein10463 32
teivikgadrqrVGQVAAEIRavrppepykgk
>Protein5075 63
lkTPGVNFDLARcgrakshgwfffscynteqansllevnasqkdkdfimavnwkkaedrk
str
>Protein8158 32
villgpcykkvevikvvrAVTGLGLKeakdlv
>Protein8159 14
CPMLSNHYIKsrwk
>Protein8150 52
mqiilldkVVNVGNLGDIVKvkdtwatslksktdthvELTLLELSEFVKkfs
>Protein8151 43
asalfdkktnnnelsakHIEAIMQAFDSKanieyfaksvnfes
>Protein8152 37
dvcssdlkartgrNPQTGASIKitakkvvrfkprsee
>Protein8153 43
mtscggsglisflrYTVPIAGFWYGKerlqylrekegdrkstr
>Protein8154 92
atdnkVFVPPFLGTRvvkgipiddiagwvnetalyrnqwqfrpegdeddaafkervrnrf
rseladareqdlliptvaygffpangdgndlv
>Protein8155 25
mialperaqipenirEQLIVELYSK
>Protein8156 71
nqpwtirQYAGFSTAEDSNAFYRrnlaqgqkglsvafdlathrGYDSDNPRvagdvgmag
vaidsiydmrt
>Protein12314 48
mstasarTDGLPETEPRFDAVDDVRarlgeveylsdegiagivyladr
>Protein12315 150
vkviidanivfsgilnsngkigdllinsskhfefiapnflrTEIQNHLSKLCKISGMDSD
QVREAEFHICKgvkfiseeqikestwiaaeklvidvdpkdthyiayskhfkckiwsgdkq
likglakkgfknflttdelfkirlaklekk
>Protein12316 182
mlsscgngnenphpdiskvpeqqveivrldqiiasanpgnykqvfsdltskhpeifeayy
tnfwglsandtsanynlfdtlfvntagnkWMMQLQDTISKiysdlddveeelaeafryyk
yyfpdsslpklytytgpfvyqtlfnettlgieldmymgqhfgyygayesnmplyitfrfd
rp
>Protein12317 322
mafeglnnignsgrrvitilndngrSYAPTASRlgdslvklrahpmyrrntarierlvrd
lpggevlergwdsathalremfeppaffedGYAPAENDPVKhdidaletalttakemdrp
vvvhvltqkgrGYAPAENDPVKhlhdmgsvkegsytdafskaivaeaaarpevvaltaam
pdsigllpmmerfpdrvfdvgiaeqhavtsaagmammglrpvfavystfltrafdqvnld
vglhhlpvlfcldragvtgndgashhglldmvlltkvpdmvvfapssyqelpqmmgdald
lcdgpaairwtktaaphvgpde
>Protein1148 43
myadyrfatvngdsvkALINDEEWNRtvflptvgkrggaiiea
>Protein1149 39
mdagvplkAPVAGIAMGLVKegerfavlsdilgdedhlg
>Protein12312 180
mgsllagtkyrgdfeqrlkgvlkalqdnphailfideihtligagsasggtldasnllkp
alssgqlkcigattytefrgifekdsalsrrfqkidvnepsvaetveilkglkarfeahh
gikysataissaaelaaryitdrhlpdkAIDVIDEAGAAQRilpkskqkkvinktdieei
>Protein12313 145
mgglltaenvddaeaviiasgsaaaqsreavricaekgikiglikirslrpfptqelrkl
cgkaklivvpefnyvgwlakEVATAIYGFSNAKiiggprvyggqsmpvelivdevesglt
gkkstnvaisqvmgasaadheamgh
>Protein1144 29
mlsnqsetsdslaqvarTNAGPILEHRik
>Protein1145 79
mvdldrrEIVSGPELITRgwvqevesadlwvqevesadllaegckraakYAILLSSPLAE
TDPSSLGRgctkndpvrae
>Protein1146 64
kvrvksdntgvdianvkMSMNPFDEIAIEEAVRlkekgaateviavscgvtqctetlrta
maig
>Protein1147 45
rrpghrrlavvdrDVAGAGPLRrrraglqrepaghlphlglhrda
>Protein12318 102
ilikVNQIGTLTQTLEAVQLATRNAYTSVMSHRsgetedatiadlavatncaqiktgapa
rsdrvakynqllrIEEQLGESAVFEGGAALAPRpvnrrgngt
>Protein1141 108
trrssdlavgekisghakITYFLTIPFGSSNKyadgvlydgavvsqllydgavvsqlgvy
npyavqpgdffsslfslfsvgaheaasqaaydaiskDSYVGDEAQSKr
>Protein1142 40
yrkeqkgrntgiatrGNSVAFGDFGLKctdrgrltarqie
>Protein1143 32
vqiakQTEIDPGSRtaatfnvdgtvlrrdmak
>Protein9791 49
maqgldsaeskLYANYVTDDMLLNADKDASNWLLYGRdyqttrysplaq
>Protein9790 56
mleagvhfghqtrfwnpkMAPFIFGHRnkihiinlekslpmfqdaakfvrqltakr
>Protein11753 285
mtdassqtavsieirsvnsrfldlafrlpdelrqlepqlralltnsikrgkvelrVSVDQ
SSENLISIPSTAFLQHLKSLQSSIQATLPDARtlsvadiirmagtsqqqasnasttlann
vgsqkiffehvqttisdflasrqregerlalmlhdridllralaeqakpmipqlvvqqkq
kflerwreamaigltdspsktssstteqaaldralgestafairidvaeeltrlashlde
ierllhqggengkrfdfliqelhreantlgskssvlelsrisvem
>Protein11752 45
mrLSCTVAPVTYTIRdyayeatantpiiagdgipcatppdivsat
>Protein9795 30
lqaaiaaarnghrvtlcerHELTGGAVRla
>Protein11754 263
mfpieyksrdglniqgyltvpsgtsgknlptvilvhggptsrdywgyradvqllasrgya
vlqvnfrgswgygknfttagfkqwgkKMQDDITDGATWLVDQGVADKdkiaifgssyggy
salagvtftpdvyacgiayvgpsnlftllnnlpsywepekemlfemighpvadsvllyna
spvfhtenikvplfiaqggndprvrkeeseqmvdalrsrdqhvvymlkeneghgfkleen
rlefykammgflaeqmpatsikp
>Protein9797 49
megrMTVCNMSIEAGAKAGLIAPDQTTYDYVEGRphaptgeaweqalad
>Protein11756 155
magllqrdsvhgrYPGTVTVTDDGLDVDGDTLKvlstrnpadlpwgdlgvdvviestgff
atrDAAAAHLDGGAPRVIVSAPAKGADATFVVGVNDDTFDPAKHTVVSNASCTTNCFVPM
VKvlddafgvehglmttthgytgdqsmvdgphsdp
>Protein11759 206
addafviasepygvieetasyvrMDGETPSDPANANATRgqivrldasaagslagitrwg
ydgtelpvaegdvvsgevttrdidrgdfphfllkELGDAPSSFAKtlrgkllerpdggyd
vrlpdatlpegvraaltdgtidrvlvigqgtaavagqslafqlsnlladndidvdalpat
elsgfqlrsdmsttlivaisqsgttt
>Protein9798 35
rrSSDLPALNTFGTNRwlqlthlpmvkaeigrahv
>Protein5683 33
tggggypigtkGVWACLGTFSPAKpasslckig
>Protein10803 113
laagakTLGNVICAEGGASLGKmpggtawkarydakypgqfqvyspytydatmllvdamk
ransvdpkVYLPELAKsnfkGVTANISFEKtgemkNPAITLYNYIDGKktpln
>Protein5681 20
mnaalpeprSEVNETAPKii
>Protein10801 70
makypkateivwcqeeprnqgawywiasrHHLDAQIGVKrklllvsrPASPSPAVGYLAK
hneqqkalve
>Protein5687 36
QIAANAGAEGSVVVGRsvktrirtagtmllptntwt
>Protein5686 284
lgalplahlgfgkvrdswldrvaagdavltaawhedggepgvptarMSENGGGVTVTGSK
vavpagqiadaavvpvtgsdgevalvlvelnqqgvtrtplrttaaspdanldfvgatgdv
iavgadalswawqravatqcavvtggvatamaitaqytkdwrsrrstpkiessssnrlpr
srrlptvVGFEGGQMPLQRrlpkrgfksltrarnyevrltdldrlpveeidllalqaagi
vpgdalsakVILSGAIARkvvlkgvgatkgakaaieaaggsiae
>Protein5685 50
mltlsqganlglsnlqvqggklslkDGFVSQGELIQDTKdaiviaagsnn
>Protein5684 95
lsatraaieegivagggtallrarskVAEAAEGLSSDERTGALAVHKaleaparLIADNA
GLEGAVMVQRVEAETGNNGLNAATGEMEDLVKagv
>Protein10808 80
spvddfvsghfrELIPDESGLDPESVTRlvlasgkvahdaiekrdelgvpmavarveqlf
pwpymaiheemerypnchei
>Protein5688 53
rnviakverylgdhdltgveyrilapveaiqwclariregkDTISVTGNVLRd
>Protein10435 461
tvtdqpavqpvaqggwvnsiendefyargypyeyrTSELSQVIDTTASGEVKlnmgvwdr
vldlngvdkfwkEPPYDPGLRadencialgnipvcgmntsfaaeltpayfflpdcwvngt
wqlsrhddiwggyiikklmdingdlfswgrpvvehtrqtplervavleqwmhlmsvleqw
mhlmsvpfyelvdeavadlspggyvdlyagfvdeferrvgkLAEMTGDARafGVFHFVYM
NRpemtgtvMLDASATCYGGIRPLYDTRNDADTFAGVAAKLAEMTGDARfrGVFHFVYMN
RVDVYIEPMLDASATCYGYSADVMLKsekGWMVMGRtyprHPLWEETNESKPQWTRsgri
etyrIEPEAIEYGENFISHRegpectpylpnaifsnnpfirpddygipitaqhhddkhvp
rstmmtstcetsscrgrkssgNIVDGDHRmepgmpesfnvl
>Protein10146 31
mvgrrrklldylknrNNDAYQTLIERlglrk
>Protein6880 35
mdtlpkLADAVADPKsekdqqpayaqndtrsikpe
>Protein6881 67
arcwppapaprTATGAGVRrgtaprcrgqsgrcgsagrsprrrrtgrpsartgypgsarg
alrnstr
>Protein6882 34
mtrrVAIQEPGDSSFLPGERvdsqtfretnarll
>Protein6883 41
mnnlnisherllkiilaphisekTTFLGEQNNQSVFRvatd
>Protein6884 28
mdiveelalppvkIHCSVLAEDAIKaat
>Protein6885 50
mccdtvnrGVQYAEGKIFLHQADTSLVALDAKtgkelwkvvngdpkkgat
>Protein6886 101
cdvlipaaveksvhklnahtlqckILAEAANGPTTVAAEDILRskgvqiipdmilngggv
tvsyfewlkNLQHVSPGRltkrweaqaqknlykkvaganad
>Protein6887 41
madsfgdrakGQTAMENCLQKnpdinlvytinepaaagafn
>Protein6888 23
mrFIMMFHAAMNNYIVKqkitkp
>Protein6889 111
ratrvvtsdgvnvlyaaggadvlegrSSFHSESPEQECERgptridrrfiprarsrnasg
rwptsrnwscsraptmwrpsssslwwaptassyrltvtssvcascatatas
>Protein9846 144
ittvlaglglaevkSYDSIDAAPEEKergitintahveyataarhyahvdcpghadyvkn
mvtgaaqmdgailvvaatdgpmpqtrehillarqvgvpsivvfmnkadlvddpeliedlv
ddpelielvemevrTISQIEEIER
>Protein9657 33
gavlkhrDIMGATNPKnaeagtiradfaaside
>Protein83 26
ptptkgwrvskTLAVGAQWVTSDKpi
>Protein6088 64
mpgessqieirydtkrvgainkTVTVTSNDAAGKhvirvigtinavaqeegvptnnetif
kkpn
>Protein6089 196
mpqgtiprGQAFFDPELKgrwgaarlaqesrapvipvgvwgtehvwprssklphvwnvls
pptvrlrvggpvdlkyrslkkdterimdslkdterFRPNLLIDVADGVGPFGEEAWVGRd
lhvgtavlsvqsptvrcamplrAQPAEGAEPDLQRqrgmfaamnelngthpnhlgiylqv
vrpgtvavgdpikled
>Protein6080 112
qvvvaknpgevvsvvgnkVVVQEHDGTRreyrlrkynrsnqstcidqrptvykgdlldvg
gviadsssteggelalgqnvvvaymsweggnfedailiserliqddkytsih
>Protein4882 46
arsvlaalrwqstlprtvrQDFSADFVPGIGATVNVRkpvsagaar
>Protein6082 38
dqtrGMDITIVTTARtnaegkALLDAFGFPFKregqns
>Protein6083 42
dkqkVGEVAANIRkirkldpykgkgvryanevirrkagkagk
>Protein6084 39
ggqihrledwgrrqlaypidkihkAHYVLLNVECDQKiv
>Protein6085 59
lesvlvitdsfdenlylssrnlpnvlvlevseadpvslvrFPNVLVTKgavakmeemwq
>Protein6086 42
llvadlgkayshilapattngknfaprVAALLDVAQISEITK
>Protein6087 31
tahveydsavrHYAHVDCPGHADYVKnmitg
>Protein10497 43
metgqivifharATIFATGGAGRifysstnafintgdglgmaa
>Protein6878 33
ldpatrkAMGEQAVALAKavqyqsagtvefvvg
>Protein89 44
vvkktwrcrrSLTVMYMWQGWLLAPIRnrpcwpcgkqkrmmghh
>Protein7421 31
deggrhtpffdnyrpqfyfrTTDVTGSVKlp
>Protein7932 35
migaqasndqlekILSYIDIGKqegakvliggnra
>Protein7423 31
aerskAAGVTAVVFDRggnryhgrvaavaea
>Protein7422 29
msarAAELLALMPEKqapdlskflmspmp
>Protein7425 30
qnsllkpksisveqlgtnrakVALEPFERg
>Protein7424 36
agddglgalfipvhaeggvflgeaverLGEAGLARl
>Protein7427 26
mkkagnnqrFVAVNGVKlafllflcf
>Protein7426 94
ILNTSTLEVTDANGVKTTQSNPLQGKrtasrrpsrtrcrassrswstrsssapagsscrs
rrrrsrtrsgsrscaagssltsatrrtlvsrpaa
>Protein7429 33
rkIGLSPAPTLERvkkleqagiilsyhakvdst
>Protein7428 33
ghlgaerVTVQGLEIVSIDAERsvlvvkgaipg
>Protein7939 52
mlrlrystrlfrLGSAGAIKakVSFPASGTADAIPGVIAMRiddtvgadldp
>Protein7938 90
mrhhtgldphdvraagvrpvatsadliaarsdvakVVVEPPVMAYVVALARatrnqpsvq
lgvsprgaaallaaskawawlsgrpyvtad
>Protein4926 25
mhdelilleekIQSYLPSWWPKnwi
>Protein4295 77
ahdlalpiedldltvrsynclkrEGIHTVGELVGRSEADLLDIRnfgaksidevkaklag
mglalkdsppgfdpsli
>Protein6332 23
QIVVNPIYKpstaaplsrrtpst
>Protein6333 57
akkvtgylkLQVPAGAANPSPPIGPALGQRglnimefckafnaqtqkeekntpipvv
>Protein6330 35
lgchyriaapgcnvalpevkLGLIPGAGGTQRlpr
>Protein6331 17
nkIWLLCHHFIHWTNRi
>Protein6336 52
asgfrGEFQYALGEVAGNSTASRMFGGFVGYKAGPIDVVLTHQDSRnatdtd
>Protein6334 57
mrtfkglllvlgfaavntatvfaqgddlppnpvagkcyakCLAPDQYETVTDQILLK
>Protein6335 31
dnrMVFQHHDFIKlqhsvnavgnnecrfggq
>Protein6338 45
maerAGQDTVTYAVEQIKagkikFSCDDPDNPSNFPRnmfvwrsn
>Protein6339 46
arLPVEVEYASEFRyrnpvvrdqdvvlaisqsgetadtfaalelak
>Protein6964 11
VVLDDVGRpnw
>Protein1345 20
mleiykEVADLALKrlkytg
>Protein7685 121
satnpkytrqgfkttfrVVADDVHLGGTLGRyavstlkgksiaviddrtaygqgladefk
kavvaakgsrkplllqkamwldmntpttkMGQTSDVYAVAITTDGKalyakkevkvtigg
c
>Protein7684 32
mpnpkVGTVTMDVVTAVKnakagqvqyradkg
>Protein7687 23
mllrVDEINEQGGINGRkikiiv
>Protein7686 20
NLLVFLQPLIVRslislkks
>Protein7681 34
mvsnshapitvpvgpatlgrIMDVLGAPIDERgp
>Protein7680 55
mrtlekdgyvsvqlgfdevkprrltkGELGHLSTKkllplrtlrefrayrndkie
>Protein7683 22
mkarEGVMSSPVLGADLQKlyp
>Protein7682 41
tarstapgsvsrMMMVMSLVIWLDWMRtssitrsarlllss
>Protein7689 97
mqfdkgylspyfvtdperQEAVLEDPYILFVNGKissvqdmvpvlervmqggkpllivae
dvegealatlvvngealatlvvnkirGQWYPIATSRw
>Protein7688 31
ehggsltiiatalvdtgskMDEVIFEEFKgt
>Protein13869 94
mdisyfpiqlqvidfvsakekrndfayifnheiglligrLIGCGLFIVLARYSSEYVALR
yallviaavqflsifmaksiindkawkephvevp
>Protein13868 66
IADESVLEAGIKRFTEEFDPGADGDHEPDAEAQAAAASKLVDSDITLPEEDMARGDAPTP
ASKrqg
>Protein449 34
crdggadafegrEVVCLSLRsvartvptnhgkni
>Protein448 33
vsvhganrLGTNSLLDIVVFGRaagkhivqfnn
>Protein445 19
mfrgrEMQHPELGRrkstr
>Protein13860 250
mlsrllqscdyniqsaengiiyideidkisrKSENPSITRdvsgegvqqallkilegaqv
nvppaggrkhpeqqflklntqnilficggafdglekiiakrlntnvigfksgaenhsgsr
devihlvnhhdlkkfgiipellgrlpvlaylekltkddliriltepknalvsqykklfei
dgieieftkdalemisqqaidnklgarglrsicekvltdpmfygvkesrlvvdseylktk
lnlaeiplsa
>Protein447 49
avsgslfgfggdftkleknrWNAILGNSRFVSATSFSNGIGAEGEVKtl
>Protein13862 319
svlvdfedsavegkaraearafldqhaelkrgddrdwsrwgattdperaaeyrrrcrewq
ttlydngwagitwpkewggrggtrTEQIIFGQEAARydvtpgfigaaqalvgptlikwgs
eaqkeryvrpllrgdevwcqlfsepgagsdlsnlaaravaadhpadgwvvdgqkvwtssa
qhadfgillartdpdvpkhhgisffivdmagisffivdmatpgidvrpliqaqgvahfne
vfldsvlvpaenlvgelgngwkvarttlgnesqmisgggqantfpnvlatarrvgrtddp
tvrqeVQSSGGLSDNEIQR
>Protein13865 412
mlnfaqtrgygtggsvhivvnnqigfttsdprdyrSGHYCTDIFKmadapifhvngddpe
avalvtqiaieyrqtfskDVVIDIVCFRKLGHNEQDEPMVTQPLMYKiiskhpgtrrlyg
erliaegvlsadgpdqmiqeyrDHLDKGELLYNPVLAGYKhpnmidwtpflaknyiencd
ttvpmtelkrlsqrlttlpdgftlhsrvkkivedrgsmgegklpvdwgmaenlayasllv
sgygirISGEDVGRGTFFHRhaafhdqnreswdkgtyiplkhlqekqsgfhcydsvlsee
avlafdygyatanpyelviwegqfgdfangaqvvidqfitsgeakwgrACGLVMLLPHGY
EGQGPEHSSARlerfmnqcaemnmevcvpttaaqvfhmlrrqalrmqrkplv
>Protein13864 275
mtgerYIDIPGGVLDVYKlwrpsplfrahrLEAALDTPAKifykyegvspagshkpntsv
pqayynhqegvtklttetgagqwgsalafataqygmecevwqvaasyrakphrktmmeiw
gatvhpspseltefgrgllaenpdhpgslgiaiseavamavadpetryalgsvlnhvllh
qtvigeeallqlakvgvtpdvlvgctgggsnfgglafpflreklagnmnptircvenmnp
tircvepaacptltkgeyrGLDAISSEERsmmaai
>Protein443 34
vvssagrVGINVSSPSTARlyvldstdyyaiygr
>Protein442 32
rrMGHAGAIISGGKgdanskinalrdagveeh
>Protein9948 30
hgsginasltvrkISSGEGVERsfhvhspk
>Protein9949 24
FMNFQVASDYQPKainhldrksvv
>Protein9944 20
FWHESQSFQTIHTQIGRhts
>Protein9945 33
mplerkapgvifrQPVNEPLQTGIKaidsmipi
>Protein9946 42
paaapapaaapaaaakPAAAPAPAPAAKpavkvkrkakqdrn
>Protein9947 70
tllggnydfgvakAFLTFDVEKgtgttdlrhmivgatvpigagslmvsfiqrqdqavdnk
daeqlaigyt
>Protein3300 24
mkLITEGVTETLVTAKdgdfaenq
>Protein3301 298
MLYPYEERlgrKMLYPYEERHPCLACQTCSMADKCLACQTCSMADKSTWLFSKGQEYMWW
NNVETKITQLIEQVNPGGITQLIEQVNPGGQVWNVRvgrKHHAPYGVVGQAAIGYIPTDV
GQAFVNIYEDTATSMFVNIYEDTATSMRALVENIDKsgftrdepwrlglyarrtvasLAL
QGDKPKtirlkkkgpgeakgsdithdgdvtiltpdlhiatldkdasldlemtikhgrgfv
paernkeeglpigviavdsifspikrvnfhvenarvgrmtdydkltleiwtdgtispr
>Protein3302 29
mrqalkNIQTGEYAKrfilegmtnypemt
>Protein9943 39
ktfadqirayipkgrtykVLGTDGFGRsdfryrlrehfe
>Protein2093 98
tqaktasgqtkaqakrvkdtatteakklrSAASDAADDASKtttaaaqdvtdrvegtspd
rgyetwtraelyeraqeldiqgragmkkrdliealrnh
>Protein9111 20
marvahrEGYPEIGLYWEKa
>Protein2887 32
maedgltfevqqqlgdgvvrTIAMGSSDGLRr
>Protein9231 54
mverGAQGTAIVNLLRlaaderiqavidtrdyeshrylmfttalgvvkktrfna
>Protein2090 53
maekyvlaidqgttssraivfnhegrivgsgqkEHEQIFPRagwvehnaveiw
>Protein12744 44
ikkgpvvehispyilvsssnlgpgnrlarLDGIVKQSKirgfkw
>Protein1968 30
eageiaglnvrrIVNEPTAAALAYGLDKkg
>Protein1969 48
npegvikTAEIHDNAIARdvsetlrklkaaqfvashpgevcpakwkeg
>Protein1966 31
maklttdelldafkEMTLIELSEFVKqfeet
>Protein1967 78
tgsvtdfvavvgrEVTVDEVNAAFEAAATDGRmskvldysteplvssdivgtaasctfds
gltmtqgslvkvlgwydn
>Protein1964 108
mpesvlvrfkgkMQEGITLRdlvnaiplyaikaglltvekkgkknvfsekkgkknvfsgr
ileieglpdlkLANELLDASNGIGASVKrrddlhkmaesnkafahyrw
>Protein1965 41
vegsdslpyslkvllenllrTEDGANITADHIRalggwdeh
>Protein1962 36
yrhnglsnldrHCPPNTLAKgcnakykyqciapngv
>Protein1963 437
mqfdrgylspyfinnpekQAALLDNPFVLLYDKkisnirdllptleqvakagrplliiae
dvdgealatlvvntlrgilkvvavkapgfgdrrkamlediailtggkviaeevgmslekv
tladlgqakrievgkentiiidgageaaaiearvkqiriqieeassdydkeklqervakl
kscrnvlpswpavlpssvNSVLWLVQRAITSGTGPGKYSPNAPVTRgqmamflwkvsgqp
aptypngfsdvspdsyyndavswlvenditsgtgwdtfspnnkvsraqmatflwklvggv
ypgfihdfydvyegayydqavawlayydqavawlvrDDIPDFAIGDTVKvhvkvvegske
rIQVFQGAVIRrEHGGVHETFTVRkvsygvgverIWPVHCPTIDRlevvsrgdvrrakly
ylrdrvgkrakirelrd
>Protein1960 101
qdelsacgdwqpectgtdlqqvagtpiyerVFTVPAGSYAFKVAINHSWDESWGGPAGDI
PLVLQGPARlkfsyndethkIGLAPLDLAGGVSAADRalag
>Protein1961 55
kvsdfatvyglfgstyldvsqsatalqpshkdfgkSFSYGLGADFQVYKkfawar
>Protein4301 27
VHECNPLIMIPCACQGFSMRlgglnln
>Protein4300 18
VTLVGFGTYSVSKvqlvq
>Protein4651 37
adgkEVWISLWGGKadqsaivvyddatltlkkvitdp
>Protein10254 11
IPVHMIETINK
>Protein4657 30
mttevitvdrSQALSEVYDLFESRsihhlp
>Protein4656 71
tllenkALVSAAYSKttasssdldtlqgvlsevpgdhaltseevaaligedtdggtpgkt
ftltnttdrks
>Protein10251 30
atfdvvkVSGDAVNDLGNTTRvstnrseeh
>Protein4306 13
SYGSLEIRtwtck
>Protein4309 98
tadttwvgsatdttstvtlnsfqsaadaatakgllitagavttqtivsngttnnlltldl
galtdklvikGSGNFNVFDDVTAGGSSTVLKtvdasta
>Protein4308 47
kyrtavknvekavasgdkakateafgkMQAVVDTVADKgifhknkaa
>Protein4659 90
mvgrlnsdtrfllsigtkalefstiyklkrFSSLSDEQALAQVRawqsglafqgglvvtl
ktllgvaywrdprtwqaleydgpvtakwgi
>Protein4658 34
ggadlkareryigikHYQWGTVRLGHIDSPFKna
>Protein10259 26
ISDGAPLTNFRgcvppkplvgptprr
>Protein10258 31
eeissgelkigdkVVNDVEPKdrdiamvfqn
>Protein1018 35
tslnefaataagggsakVDAEFWMVNVSNDARfvn
>Protein2439 32
dakksdqvvrGAVVIPNGTGKakrvavfaqgt
>Protein2438 28
inatadttgaaaitcvlkGTPEVLNRti
>Protein2435 25
yyggsdrQWFHLILDLSMFKiyrtk
>Protein2434 153
rssncgtpswppprsiatpseacvrcasrrACEETGTVINMHIGSSSKservrrpgrsst
ctsgrarrcrrrrpmrllpsvprsplamrLAYSEGQIGWIPYILERADNVWEENRrsagf
ptsssgpttfgrrtgrgagsatrcpsrrppttt
>Protein2437 55
lvdyevsdtnydadtaiggtadttdnrLLAGVTWENTAQTTGKlrlgqgkrqidg
>Protein2436 26
maklstdelldafkEMTLLELSEFVK
>Protein2431 71
kttltaaitdvlskkglaekknyddidgapeekerGITINTAHVEYQTVNRhyahvdcpg
hadyvknmitg
>Protein2430 61
mvqrtevvktaesrarkVTEDAEAEARrmhhevedycdqkLASFEIVLERitravgagrq
k
>Protein2433 26
mgrELTAAYNATARydvfgsvgigqs
>Protein2432 78
vlgrpideagpidsnelreihaaapkFDELSSSIDLLETGIKvidlicpfakggkvglfg
gagvgktvnmmelinnia
>Protein8305 29
mvaeylfeeyarIPVEVEYASEFRyrnpi
>Protein8304 33
yfhkVVDCQWACPAHTPVPEYIRligqgrydda
>Protein8307 55
kkkSDLSAGDVKyhmgfssdvstpggpchltlafnpshleivnpvvegsvyarqv
>Protein8306 98
grSEENLALVEAYAKeqgmwldpaaeprfsekleldlatvvpsiagpkrpqdrialtdak
mqfgidvknygvdgplreepvtsesgsyglkdgavvia
>Protein8301 45
ldvlvkgpgpgresavrALNSVGYKinsitdvtpiphngcrppkk
>Protein8300 26
ltyfrvysgkltkGDQVLNTRsgnke
>Protein8303 53
LMPGDSASEGTKpsdscpaiapprapslcsiprspasstrtwcrssrartrsa
>Protein8302 38
CPYLLLQSKvfvqqnqyknltrkqkiykitktnkrkev
>Protein8309 33
nwddslskfvkvypheykrALTEIAAQQQKkva
>Protein10179 64
vpdewrdyfdrLAQMPGYVARDVAHAPVVAAFAELGKdggfrpvasapaaenkkqsavgq
lvta
>Protein10789 45
ntgakeilcirvkggstrrYASVGDIIVASVKqaapngsvkkgdv
>Protein10788 41
kaqqrarearpyateitkVIQDLSAQGTSVDHPLLRqnedp
>Protein10785 187
mdsnspdiadfdllklqvrsdqatakkCQGDFDIAARntgfrllrGPEQTCTRAPGAGFS
DVAAGKYYSYPVDWMKAEGITNGTAPGIFSPKhlvtrGQMVSFLFRdakSPTGSTPHQFT
DVPRtaffspavprtaffspavdwatptitngtapgifspngmttrISTTPAEVAAKrgk
sveelfv
>Protein10784 33
vdglssrEIAQELGVSTKtveahrarindkmra
>Protein10787 53
mtkiygnsrlwpaiwdankNGVVSAPPKvakTIPNPNLIYPGQVLKipaltda
>Protein10786 26
migfkAETPLEVGLKktivwyqkqhl
>Protein10781 33
kegirvnaisagpirTLAASGIKsfrkmldane
>Protein10780 16
malqkLAQEDPTFRvn
>Protein10783 33
yedlkkAGIIDPTKvtrvalenaasiaglvltt
>Protein10782 35
rEAQSAVARrrcrrtcgsrlayapdraapvprdsg
>Protein8524 32
mcdlakqgkVLAYDDATVTSAKatlvngfvga
>Protein9309 108
mrytrlgeikkqalaqfavegadvsaddvetafedlkyrtvrDNILNTSVRidgraldtv
rGLDIQVGVLPRvhgsalftrgetqalvtatlggtrdsmmidalegsf
>Protein2332 33
gpvgsgkTALCEALSKkmrdryemavitndiyt
>Protein10927 37
hhnayvvnlgnlikdtdladkSLEEIIHAVAGDASKa
>Protein3549 50
rclaakvileievgvvggeedgvenaindkLYSTPEDAIATVRalgsgen
>Protein14067 156
pcptpeynydpiptvheldeawylkyghdedgrpvrIANIEDVAQKgdsvgvhlpspsyq
pillasglpfigygvifnlwfavlgaalviagmvgwaleppddvdtahdahhdvgpseda
etalsdgsdqdeptdaaaadmqvsdakvateepanv
>Protein5306 29
mkhkygaddrtqklkYHIQTSGRslhaqe
>Protein13781 399
vsfkSRYDNFIGGEWVAPADGRYFENVTPVTGQVYASWGATSVADRekALDAAHAARASW
GATSVADRsnlllkiadETLNADLPLFVDHFRengkavrETLNADLPLFVDHFRYFAGCI
Raqegsaaeldattasyhfhepygvvgqiipwnfpllmaawklapalaagncvvmkpaeq
tpvtillvmeliqdilpagvvLAFTGSTAVGNEILKCAANNLILAFTGSTAVSPNIYFCA
ANNLIPSTVELGGKSPNIYFEDVLDYEDDYLNALIQESIYDRFLDIVVERcpsrALIQES
IYDRFLDIVVERsktikqgnpldpetqvgaqaskeqfdgaqaskeqfdkADSIPERIEAD
ISELTAVASLQVQDLNLGDGIKvltdgrKAVASAHLTRa
>Protein5304 151
LIPLTIVQLWDAELAAAEVHRdhrsalgcragcrrgssqrrargacgvllgdpavpqpav
dphrllgavlpgvrrdrhghqhahriqledavdfgrcagcgglhahlrqrhefdgrlavl
rlagttahpeagllrrpdrldslhpraggqc
>Protein13783 171
aveavkqaafakYDESVDLAIRlgidpkrsdqmvrGTTALPHGTGKklrvlvfakgekeq
earqagadhvgsddlmekikgawmefdcaistpdlmasvgklgkvlgprGLMPNPKTGTV
TFEVGKavseirkgrvefkvekAGIVQVPVGKVSFDVQKlydnaqavlesv
>Protein5302 14
MSFTLVCGDRksvv
>Protein13785 242
dtrnnrYGPALDYDGDGRaellatspwglgvleltvpgggspvmapngtrFGGWNLQTDD
NRfgvrRSCFDHVVVHFKMLVAPSAGLTTFMDRqykAMEDLFADYGVATYRGTTEDLSAD
ARLAGVVDLDVGACTRGNPTAEHNALFANRngvrANELVVYVVRTLNSSAATNVLGCATH
PNNQPGCAVVQAKarWLVAHEIAHVLGLRhwpkspttnsrylmfpnvgwtdtppdivqte
va
>Protein5300 72
gvtprrhivelrTSDAADYTVGSEVTADIFEAGQKvdvsgttkgkgfagvmkrhgfhgvs
ashgshrnhrkp
>Protein13787 83
mklkaqdptisfrrscrEGVCGSDAMNINGKnglacltnmrtlpgdivlkplpglpvvrD
LIVDMTQFFKqynsikpylinnt
>Protein13788 46
mhgietlhasirageilgrrerYNGGANIHIDGPNLPQAVTVAPRs
>Protein13789 148
rqkgtgnarqgsiraphwrGGGVAHGPKPRsyaqrtpkkmkRLALASALSDRladnkLIV
LSEWNFDTASTKaakAALTALGATGRilvvltrDDELAARsmrnlpevtllhagqvttyd
vlvndfiiytrdslpgaapavaasgdds
>Protein2191 15
gykTTDLEINQSIKq
>Protein5308 46
mrrsskvkAHDEANSCGVGDRvlimetrplsatkhwrvveilekak
>Protein5309 114
peaniiklpnisaslpqlkeavaelqadgydlpdypdepatdaevevlarYASVMGSAVN
PVLRegnrstrccaratvtdahqrrsrptpattptrwvpgrptrrpgSWFPGQR
>Protein1687 67
AAEDNQEAMQAYIRDAAGTSGTGGTAEELTKLADLHNSGKLDDAEFAAAKqarrrrvrrc
egeadpr
>Protein11329 104
nrprrGHQFDAGLAWVQYPEGNGGLGVAPQLQRvprgqrrarrgsavaaeceqapgrggr
tahgpvdvlhragrpnhrhprrrgreaafpppdvhrrgevvpav
>Protein1685 62
TPEPWAGPDVLEQLRpwagpdvleqlrtlaedghtegvlvvpqgftsdhlevaydldiea
ar
>Protein1684 30
sstsgptrvgssvgstvgprCQPSDTDIAR
>Protein1683 56
ltaaisktladrVEGNEATAYDNIDKapeaydnidkapeererGDSQGAAQQVRsr
>Protein1682 53
lggpittetrindrirvpevrLIGPGGEQVGIVRvedalrvaleadldlveva
>Protein6653 103
melrvffdtnksdikpqykseiakvaekLAEYPNATARieghtdntgprklnerlslara
nsvkSALVNEYNVNESRLTTQGFAWDQPIADNKtkegramnrr
>Protein1680 33
grILEVPVGEGLLGRvvnalgqpidgkgpitve
>Protein11320 35
ikrTMINADAKlkavvgvspismfgmtkeiskhlk
>Protein9303 82
lydgavvsqlgvynpyavqpgdffsslfslfsvgaheaasqaaydaiskSGADIIIAPRy
vtdvqdffifknvevqvtgykg
>Protein11322 20
NACVLINAQGEPVGTRvfsa
>Protein9301 33
rirIFSPADNQERsslyiyhhrtnqllvmisly
>Protein9306 32
gtttatvlahaivkegvkAVAAGMNPMDLKrd
>Protein6658 17
QNGITVDANPKkrvggc
>Protein1689 73
VPAGLCGKvrMVYYNPAHVLLAARQTPVYCGASTNVVRIDAYSNPAARHVHINLDRrnad
gtfttlgtsiqsm
>Protein1688 38
akrqarETVAAEAQRagvpfvdqrwlggmltnfktvnt
>Protein4877 109
sfvarevtkndrpeltaakiivsggralgssdkfnevltpladklgaalgasrAAVDAGY
APNDWQVGQTGKIVAPQLYVAIGISGAIQHLAGMKdskvivainkdpea
>Protein4876 59
mdsilnwyreegvifkGGSGAGVNLSGIRssyerlssggtpsgpvsfmrGADASAGTIK
>Protein4875 15
EIADITVERgavaml
>Protein4874 20
PEFLYHSLYIHRiqerlldq
>Protein4873 113
mkaragasnkVGFEGGQTPLQRrlpkvgfkNISNVDYVTFNLDQISHLAERyelteitaq
tllenrivskkdkikilgrgeltakLNVNVHACSASASEKikaaggsveliqk
>Protein4872 53
mqrfdeldsvslksdipafrAGDTVNVHVKvvegtrsriqvfkgvvirrhgsg
>Protein4871 20
mgkTELIAAIADKtkgskkd
>Protein4870 40
akNPLLVSCRsgakfsmpgmmdtilnigltdkvaegmvka
>Protein10231 64
ASADIEGLSSETMRLYAQLCGWTLARcpcsSGDPIAISSYLGSGDNFDRcdgdlcrcvrr
pert
>Protein4878 43
lrFAPLNSWPDNGNLDKarrllwpikkkygnkilwadlmilar
>Protein13258 48
DATPDLLVQQMELVRRVVDTLALPVVEAPGFEADDVIATLAERgqgrr
>Protein13259 44
EYGHMLNNFRIGTRtvlagardgllvccarhsggsiyarvesgn
>Protein13256 34
mrVLGLAVGQCRPPVGVSPAGLEERarellaglr
>Protein13257 116
mdasqptyllshwvrDLGVLSLQEGIRrltsdtanfigyvdrgvvkegayadlnvlnide
malalpeivhdfpgnaprfvqkatgidhsivnglpfmeagehtgalagrllrstda
>Protein13254 73
mhrdkdesdeiysalglgarlrnrrWIASAVEAKMFFYPRlvgeagtigfslrstfdlts
tlsllhrpefivl
>Protein13255 57
mqavitaydsagkdfqrTVNYSFSKnslrkiveikagddnskvqpalfnfreweskn
>Protein13252 84
msklnsripegtldkkwtdfkskvrLVNPANKRrleiivvgsglaggaaaaslaemgytv
kcfcfqdsprrahsiaaqgginaa
>Protein13253 157
mnvedvlrgkSLGSGESGPVATIRPDSTVADVVVALREQNIGALVVSSDGSHVDGIISER
divrllgegstpaleqvvsevmstnvrtcsmtdqlaelaqqmtvnrirHLIVASEGRMVG
IVSIGDVVKsrldqleeekarLADENESITEYIQTGR
>Protein13250 181
mptgwcinvngtldtipkakvrwkDCKFVFTWSWYEFIQDYTKkdckcghfvgrgellle
iicynmprssrgggfsgnfggnggyptipgrgyrggngggenptnpdtrtwiqvklekay
eciggagikgimaevalkekaknlcgksyeelllqaydnmieqgkdcsdinavndmlkdl
e
>Protein13251 193
mlfvrlaaacialligsfgiykflnfeesnqnnweskvalsnnetfiladgtkvslrkgs
kLTYPNKFSENKRQIKfsgeayfqvakdatkvfeietenstvqvlgtkfnvkssgqsgeq
viveeghvrvaignrekdlyandkldfkksenrieyskvsnfneiawsnnlltfnntkli
daikdvnnvynin
>Protein9168 33
qrvdkvkAPILCLVGPPGVGKtslgqsvakatg
>Protein9169 33
dgtefagkLSFQAAITSDSVAKylnlvdtasnp
>Protein9167 33
sfgketkgkirLQITDPEGKvweelvpkeknil
>Protein9164 33
cplgeivieainylkGTPAPEFVATATLLANKv
>Protein9165 21
mdikIEGITEEIMEVALNQAR
>Protein9162 33
gspspvfvrlstkLNGEPTFISGPLEIGRdyef
>Protein9163 69
karlavdltvglgrgylssdrdsqnrTIGVVPVDAIFSPVRrvmfeieptrVEQSTNYER
lvidietdg
>Protein9160 150
tfvcptelgdladvypefkELGVEIYSVSTDTHFTHKawhgssdtigkiryamigdptgn
isrnfeilredeglanrgtfvldpdgviqvmevtdgviqvmevtaegvgrnaaelvrkak
aaiyvrqhpgevcpakTNNNMGGSTNVVLR
>Protein9161 64
mvnfvneragtkrnangrykedygrlaffddlvnslvagdssalqkaeekakELTGSEAE
FAKy
>Protein8522 58
alekvkasgkTQVYMPTPAERlalkkamvpvhkemesrigketieavykatgfdpgkl
>Protein12255 42
makkiigyikLQVPAGKANPSPPIGPALGQRglnimefckaf
>Protein6070 36
EADEVESLVGYSYSTLERIGGTPAVLLGLAYVRsfr
>Protein10909 84
gvgtvskQVGVIYCNGGGAYIRGSVTIQQLVGGYWYNRgaattktkFVGGGNVQFPDLHP
AQPGVWRtkATFSFAGGGPSRtfl
>Protein6072 71
msgetnklialakEVQANPDPReldaimstgeqvttgllsmalmdigckaksytggqvkv
ltdsthtkari
>Protein6075 49
maqrDPLVEYQRegfnlfeamneaikeeavgfvfnaqvqiqepepaplq
>Protein1578 71
mgpsdraasfadrVSFGGSGRwvwfdvtdlaqmwvmnadsnqgialagtgntnselefts
sdyivtfvrpq
>Protein6077 99
iiaedvdgealatlvvntlrgilkvvavkapgfgdrrkAMLEDIAILTGGKVIAEEVGMS
LEKvtladlgtakraeigkentiiidgagaaadiearvk
>Protein6076 30
kensldrEVFDSDTPLKfhreitffqprfd
>Protein13581 328
avvengvwvrQEPVFDSPLNLGSYCAKgaslrehghgefrlrypmklvngkyqrISWDTA
LTEISAKmmelkkASGPDSVYFVGSSKHSNEQAYLLRkfvsfwgtnncdhqarichsttv
agvantwgygamtnsyndmqnskcalyigsnaaeahpvsllhmlhaketgtkmivvdprf
trtaakadefvrirsgsdipflfgvlyhifknnwedtkyindrvhgmekvkeevlakwtp
anveeacgvkeeqvfrvakmmsenrpstlvwcmgqtqhtignamqtqhtignamvrLLVC
PVCFNSKqldtaslidgaemggtvpmwe
>Protein1575 46
merSELVAETLGEHVFDFFLRnkrrewedyrrqvteyelerylnrl
>Protein6655 218
HGNFGSLSDGPAAYRdkHGNFGSLSDGPAAYRytecrldplamsmlaeidedtvdripny
dgsteeptvlpsrfpnllvngsqgiavgmatnipphnlgevidavVLGPDFPTGGEILGR
erVLGPDFPTGGEILGRaglisayrtgrgsiklrgkaeivedangrnsivvsevpyqtap
evieeraaelvnnrelegiraitnssakgqiklvfelk
>Protein1574 13
mkLIHELYGKkaa
>Protein13306 190
ahdkagerileqllgsaeqrlhdegirgdvylfrnntdsagnsygchenyltnrsedlah
ytevlipflvsrqiyagagkvittsrgshfsvsqraehiwegvssattrSRPIINTRdep
hadaerfrrlhvivgdtnmseystylkvgatmlmlrmledptvvlrdmtlenpirairei
shdltgrtrv
>Protein5781 33
kLGAALGASRAAVDAGFVPNDYQVGQTGKivap
>Protein12259 169
plqpgqkdstwpcnpekyithfpeertiwsfgsgyggnallgkkcfalrIASTMARdegw
laehmlilgvenpqgvkSYVTAAFPSACGKtnfamlippkemegwkittvgddiawikpk
edgqlyainpeaglfgvapgtnyetnpnamealkansiftnvaltpdgd
>Protein13301 89
svfrsnteiyvqliddangqtlasasskdkaivaqkvnkveksklvgeaiakkavdlgik
dvtfdrGGYLYHGRvksvadgaregglqf
>Protein1359 23
mcapnvfrTSFSNSQPTRalgkt
>Protein6438 32
gpdgkLYQLPDQQFANLYWFRydwfndqktkd
>Protein1429 41
akgsakknaddakaavaiakTTATAAAQASANAAQKaniad
>Protein43 12
YTFDDVNRrcsw
>Protein44 15
LCYEFHINYFLIKqg
>Protein45 63
lskAAAGSALDGALSAIKgalkkndsvtlvgfgtfkvgaraartgrnprtgaaikikaak
vpk
>Protein12129 242
ldssqiktdangnyagvqkaiipennlqtlenltgglisykSTGPMTAGSLTLGYEKdvm
dnfffrvganfttkisggrtsataagydwydvtfhyksivvpayfgiklnvgqrsafyia
pglhyyraewalkgrndgngldavtgglakTLPVAGDAARpgviqedakfsgagigmswl
tgvqtkitengyafievethfsykqgnagtksaggiaaiapqpaypvtvggtvyrvgykh
el
>Protein47 29
mqaqgkIVQCIGAVVDVEFPRdrmpkvyd
>Protein1351 72
mcvsdndliecervnldyfnrapvrveaaeviaaspkrIFDVFLDADSWSRwawpitgvd
wtspmplevgst
>Protein49 85
mggftgvigytagytasglvgaetngadstirgntgwtlganfeggpvyvgyaytrVEQD
AAANGPAGVTMWDDHRvgaifkigs
>Protein6433 62
mlgtsaalsiagipfngpiagarvgyidgeyilnptykELATSDLDLVVAGTDKavlmve
se
>Protein1420 39
mrngrsrgygfvefdnskdqnealkALDQSEINGRvvtv
>Protein1427 32
mfkkLLDEGQAGDNVGLLLRgvqrteiergqv
>Protein1426 30
drYGIPAISTGDIFRanikgqtplglqvke
>Protein12121 78
myknafevkviegslsssifcckisefeykwyakCQIWLIWKIYWCRNVFWRYVRyqfpy
kvrmyfkpknpmsddlpf
>Protein1424 54
lgdshgnyvylnerdcsiqrrhqkVIEEAPSPFVDPEMRkAMGEQAVALARavd
>Protein7748 32
mhsnerseikevrAGDIAAAVGLKdvttgdtl
>Protein7749 43
gtiswkakelarTIVSGPIGGVIGSKllgeylgdeniacsdig
>Protein4720 36
MELLEMLQPRileltkailwkncyvkhlqrspqils
>Protein12824 523
mgtvfwhdhafgattwphggfgvtivepfgstyhdpkngkLVYSGPIADIHSNEPIGAGV
SGSFRELMVSIHDTVPHTVNVIEAGNPPGQPIEVALEAGKTVSFQMPDKILNAPNKYING
GTHTTGSGFNFRAAPFAQRlsnnpdtskLFSSAIHGDPGTPLLRAYTGDTMVFRllhqlm
neshvwtiaghtflterYAPEANRkNSIHVGIAERydlvtkAGGFQGMPGDYIHFNGRTS
HFAEGGWGIIRVLDKEVADLKPLPKGTNPLGIPATPNSVCPSDAPVKSFNVVALDRPMKl
npkAPDAIEVDFERkiemtmpegkifaleeeaatvagnvmpnpltlranlgdcikvnlkn
kmkasrASFFAPGLAFDPKDSQGLNVGNNAGDQTVAPGESRTYTYYAHPANKETTSLVWD
GGNIVVNPRNGLYGAIVIGPKGSQYRDPVTGADVSQKntwrADVIVDTTLSENAGKRnyr
dvalffqdedniigtafmpyvqnvagltsvnyraepykfreeq
>Protein7218 185
pdsyyndavswlvenditsgtswdtfspnnkvsrAQMATFLWKlvgavypgfihdfydvy
egayydqavawlayydqavawlvrDDIPDFAIGDTVKvhvkvvegskerIQVFQGAVIRr
EHGGVHETFTVRkvsygvgverIWPVHCPTIDRlevvsrgdvrraklyylrdrvgkraki
relrd
>Protein7219 74
vvldgqdlrylgikHDVADEENGARnrefahvymlrddralqdyrlqveevsglveiris
dglklfsgevvevt
>Protein7740 49
ylatrdcsaqrrhqkLIEEAPAAGIPDSVIAAMGEAAVAVARgcnytna
>Protein7741 14
elkQYWWEIGRasc
>Protein7214 38
mdcdgivrHQVVNDLPLGRsvdealrmllalqhteqpd
>Protein7215 104
pddllaitnfgqkSLDEVLVKstsgacpstpgssdeghanqrqaawrlcqapatdagqpr
vvadggrahrhhggqgqgaapggregdhqgrqgwpaqsppdprl
>Protein7212 125
iliahladpdaeierGGTYNDLNPDRvamqdataqmallqfvtaglpqvavpstvhcdhl
iqakENAHVDLLAAEETNAEVYDFLESVSAKyglgfwkpgagiihqvvlenyafpggmmi
gtdsh
>Protein6529 32
lgrVVNTLGQPIDGKgpinakmtdviekvapg
>Protein7746 65
kikaniaeilkrEGYISDYRteearvgkslvvqlkygpsrersiaglrrvskpglrvyak
stnlp
>Protein7211 31
ideidavgrqrGAGLGGGNDEReqtlnqmqr
>Protein13807 150
kqvvntlsyktvsakketvekkWYVVDAENEVVGRlcskiahvlrgkhrpdftphvdcgd
fvivinadkvrftgskwqqkeyvsysmypggqkkvkahnlhenkptkVVEAAVKgmlpkt
klgnamikklfvyaddnhkhaaqkpetfnf
>Protein1208 29
akslkskVPDIGDFAEVPVIELYVKlatt
>Protein6524 100
mldfgehlcvykpaidtkTIAPVIDKlgngnkqlvlnwitphqkWGIHSTYTDNLRmltl
srggphvwiseeeaqetgivdndwvevynvngtltarvvv
>Protein9307 53
tvkhliedtgidapiplpnvtgkiltkVVEYCQYHTEHPTTTTEEKkdekrtd
>Protein13553 136
mrKYDKVTCLNNDNKkigiegwyaqgqafayakgdinldydlifasgqvnimkvggfllm
eakgpnpsyfrgwingnysvldgllegsfnckveagakcegmeapsplegisifanasvi
dgqtnvsryddikint
>Protein8950 39
stvsitgkVGAAYQSVDSATGVASRgmnltnadfklaam
>Protein10420 31
mesvteiksgqkklvnrvrMPGYVLVRmelt
>Protein8952 82
filhadheqnaststvrlagssganpfaciaagiaclwgpahgganeaclkMLEEIGDVS
Rvgeyiarakdkndsfklmgfg
>Protein8953 56
aakeagitkaaadkalsaiigavvkTVTQGESVTLVGFGTFKsaqraartgknpkt
>Protein8954 33
LYHQVSSFCFWRyihslthsflhwfqcihylks
>Protein8955 27
mgqyalskrTYTYAAYRnlevdfsaag
>Protein8956 148
gginledikAPECFYIEQKlkermnipvfhddqhgtaiisgaamlnglkvvgkkidevkv
vvsgagaaaiscvnlwcdlgvkreniticdskgviyvgrpgsmdetkaryaqntekrtlg
damvgadiflglsaagvvkqdmvtsmae
>Protein8957 30
VNMNNSQLNKyaltirwagftirpkanqmv
>Protein8958 40
pagvkVTVTENTKiaiegidkqvvgqlaadirayyppepy
>Protein8959 252
ghyerfidefltrNSNATTGSIYQEVLAKerrgdylgktvqviphitdeikriphitdei
krrifalatddvdvvitevggtvgdieilpfleairqmrldvgranvcyvhvtlvpyisp
srelkGFDVGLLSKqreewvlvtlirEADEVESLVGYSYSTLERIGGTPAVLLGLAYVRr
sddrddvlnavmsanyhrALMAFPDEDVLLGCRmvngravgvphgqprghgrfraaASFS
AIGLAFDPKdsm
>Protein4046 65
dvekVAVCVVIYDAEGRkqnfgqvsrayvrilndanqqevarYDLSEDGSTEAAMIFGEV
YRngg
>Protein10422 12
mrECEALPASRi
>Protein13802 123
PTINQLIRhgrnkqkkktkspalkscpqrrgvctrvmtftpkkpnsalrkvarvrlttgi
evtayipgeghnlqehnvvlirggrVKDLPGVRyhiirgtidtlgvdkrrksrskygakr
pka
>Protein10929 42
nkESALVVVDDKtlklkavikdpriitptghfninntqhdvy
>Protein6523 31
IGATHSVVFGGFSAKalqeriidagavavvt
>Protein876 33
DHVDNLGRrgevvkvadgyarnyllprklalla
>Protein877 33
darwpcnstkYIVHFPETReiwsygsgyggnal
>Protein870 31
akEILFDESARarMLTGVNALADAVKvtlgp
>Protein871 69
mtdtpwqgdacslvdafragerspleeteaslaaiseskLNSFSFVDPERaresareadv
slpfggvpt
>Protein872 13
MWFGLDCRvdhrn
>Protein6250 33
EISTTQAFVRfltqllrdkelgprvvpilvdea
>Protein9304 20
AMTAATDNWMLLAKsqeacg
>Protein4446 33
mkdsnvldkVAMVFGQMNEPPGNRlrvaltglt
>Protein6253 29
mdrirevvpnakLVYNNSPSFNWTLNFRq
>Protein4115 29
sfcavdtlpsrikAGSVTFSSAVNAGNKw
>Protein6439 78
mfidvsakqglnidelleavlltadaaldlranpdrdarGVAIEANLDRgrgatatvliq
sgtlrVGDAIVTGSSYGR
>Protein6520 20
mahgrEFMQAQPGKdfgyqp
>Protein4116 43
qsdegnplelrGANYPNYAMNVGHQGEYAGISSAAHAGRmdaf
>Protein4047 32
grFVIGGPQGDCGLTGRkiivdtyggacphgg
>Protein10427 68
mledfgraskvvsskDATTIVGGSGDDDAIRgriaqirseadastsdydreklqerlakl
aggvaivr
>Protein1206 27
mingriakEGDMISEVRygrvlkknqd
>Protein10428 34
SVCIVVDGPKpgivlvgqvsggfhgpraarkvan
>Protein13908 213
maridwnisnkhrlnlrysqveggepnppstsvgglgtvagntasrtaitslwyknsnyf
qganfysfsgelnstfgkvsntarGTYTYQNDSResesqvfpfvdimstsggvtpqsgsg
vgsvytsfgyepfsfgnlrkvkmysfvdnltwrtnkhswtvglqfdesqtingfqrfats
yyryatwadfesalnpnpllrklptdyaltysl
>Protein9305 45
mlrNDAMGGSTNSVWSNLSNKngttitpnsaarwnnsiayaspnw
>Protein8375 47
melfinctkEGLLTGQKpivlhrlhlrkkamrilhsysglkvtarqr
>Protein13909 411
srggrrrsrrdrrpghrrfrpftprpaarvvlrlcigafgrpsashrtstkpaarlrpts
saapgdspvtqlfdpaeitnairTNLEGFAPELTESQVGRvtevgdgiarISGLPNCPVN
ALLEFESGVRGLALNLDEDSIGAVVLGEADEVAEGDTVRasgeilsvpvgdgmlgrvvna
lgdpidgkGPLTNVTQRrmeiqapgitgrQPVGEPLQTGIKSIDSLIPIGRgqrELIIGD
RKtgkttvaidtilnqaglgvnciyvaigqkastvaqtvarleaagameytvvvvapasd
qapfkylaptrrrsstwprmpvapwastgwttqatpspstttspsrlrptarwrccsaar
ravrhtpatcstctaacwsgppssrtsaDLSPYENKtlefkvikldrkrnn
>Protein3711 54
cwaagdigakGFLLGGTAGRttlngeglqhqdghshllaypvpnlvtydpafay
>Protein8377 33
etglekvysfrELHAEVQRmaasllelgvvqgd
>Protein11913 341
mawrrVRHPSEVVTAGQEITAKilkfdteknrvslglkqmgedpwlgvnrrypqdtrmfg
kvtniadygvfvelepgieglvhvsemdwtnkniapsklvtlgqevevmvleidedkrri
slgmkqcktnpwqdfaqatkrgdrvkgpiksitdfgvfvglaagidglvhlsdlswneag
dvavrnykkgqevealvlaidvdrerislgikqldsdpfttftsindkgqtvtgkvktvd
akGAEIDLGEDIIGYLRaseisrdrvedarnvlkegdevtavivnvdrktrniqlsikak
daadqgeamaalsqasarenagttslgallrakldndgdka
>Protein3716 29
rrrvicrPVTSNTTWASLLTCLPRaahat
>Protein6862 11
TPENMIGPRer
>Protein11239 56
yaraylegrLTEEQLLNFRqevdgkGLSSYPHPKlmpefwqfptvsmglgplmaiy
>Protein11911 204
mtgqdavgvaesfhqtleldgviltkldgdarggaalsvkevvgrPIAFASTGEKldefe
lfhpdrlagrILGMGDMLTLIEKaesvyeeaeaevaaerlmsgtftlddfldqlaaikkm
gpiknlvgmmpgmpkeirDVELEDSHLARveaiihsmnraertepdivdgsrrariakgs
gtspgevsqlldqfgemrkmmqsm
>Protein11910 52
mhgfddeqvyrWRERPNQHHHWFTELGPRNRRRFAMGRSKAFAMRltqrrts
>Protein9423 39
asvlvqkgtlrTGDLVLAGQHYGRvramtdenglptksa
>Protein11310 40
mrlaadaapyfetaevieyhhdqkVDAPSGTAMLTAERia
>Protein3397 94
asrpwparrrwasslrtpccrrstrsapprrgrvptgspslrstsparLLDFLEFIGERs
pawprstpgssptptirsagcstsssssasgttp
>Protein6632 19
mleidggvkVDNIAEIARa
>Protein9421 97
nrdviirHFQEFLQRDPNFSELSFWDRyffnsrtlisscrQGGYGYNTPIQYAIDTAATS
Kigpfcpnsgpeidlinflifgeddgvspfdtggdyn
>Protein11312 31
qwftdyfrvkIGHFQPNFGDQQFRrtdggna
>Protein11233 35
ldasfspvrrVSYAVENARveqrtdldklvmeiet
>Protein11643 46
ktayiakrrnekskGFGFVNFESENDQKsaiekvnnrelksrklyv
>Protein13196 254
ntpilteeiveslvfsildndqkqvllkdkefdfsfafgdlgrfrvnayhergniaaalr
lipneiltteqlglpqivngfseyprGLVLVTGPTGSGKsttlaslldkintertehiit
iedpiefthkskksvvvqrevhydtysfsaalrsslrqdpdvvligemrdletisaaiti
aetghlvfatlhtnsaaqsidrmidvfpphqqpqirsqlsnilmaicsqrlvptigggrv
aaaevliatpavrn
>Protein9426 51
kvtqesidlgdgriitietgklakQADGSVVVRlgdcmllatavsartsnp
>Protein13410 127
ahdvgefcelfihyserfaggdryrWSPMVVEGFLLRfgdvatenleadeflnpvlsewv
kfchrhkgwpasvtaeclatidahdhdyddhdhpspgdldlvppprrdglermaveigtd
psdpdsm
>Protein13411 69
mpgfvfkkgrigivskSGTLTYEAADQVVKaglgistaigiggdpiigtstkeaielfmn
dpetdgivm
>Protein13412 148
mvrrgqitaeaalthpqrnvvlralgvdadvdldawtlrpvdgdrlvlcsdglfnevsgd
qiagilaghpdpqaaaerLVEAANEGGGRdnitvivvdvqatpddtpveerltqvlfadq
aiatheddttrevavpvgarppeepddp
>Protein385 13
TPEYQTDKflrkr
>Protein382 33
rdfrGVSANAFDGRgnytlglkdqlvfpeieyd
>Protein13415 119
mtvflrEVGAENILKnaekiqhtlskhqgelneddainlalgvkmyplarylqlwwrppq
kikeifkhqailaiskqkeairqlaafkaqvsrvepqkqqqellekqfkslerkiklfr
>Protein380 48
lrSEELLPGDNELRlhylsvppkaalsavrTIGEAGLVENSRiimekp
>Protein381 24
LTDSAAQHSTRalprkvwlvvaml
>Protein13418 157
aeghaiaggteltgateirvagesarFGISEVRwslyamggsvvriprqipytvaaelll
tgdhidaqralqlglvghvvpdgqalakaleiaerIAANGPLAVKailrtlretngmves
daldheftygwdvfasedakegprafkekrtprfhgr
>Protein13419 45
msvlvnkhskIIVQGFTGKegtfhaeqmiaygtqvvggvtpgkgg
>Protein9356 35
mpkgkWAQGITPRNFHWVITDRlavcerpggyges
>Protein2235 58
mkdfirillvtsdnqyhawfdeshlvnvlqralpggtiefhrVSDPSATLPRsphvll
>Protein388 33
degrLAQVLVAPIISEKatrigekrnqigrahv
>Protein389 60
slldrvlpspgegpdaetranghfrVDVHATTAGGRkvvstvaadgdpgyaatavmlgqs
>Protein9359 48
eptaqikkLWLNLFSIGYSKkepshpwkgsilsyyprfedyyllsany
>Protein2234 74
mtpkgtfiingaerIVVSQLHRspgvffgqsvhpngtkiysarvipfkgawmefatdinn
vmyayidrkkkfpv
>Protein4847 39
arfnasvdlhlrlgldprkadqnlrGTITLPHGTGKdkk
>Protein2721 23
PSPVCVSPLKssligsptsaaat
>Protein9429 59
msetvageqrskADAVAEALNNLLYELVLRcikdenegprhyydisvigygpgvgsalg
>Protein2232 33
dqidlkilkilqenskITNLDLSKkiglspapt
>Protein9428 37
tarrrntadhsiekvgtqlrAMMPWIAKnklvdqtrn
>Protein2723 40
eadtfettagrLLFEEALPDDYTARfghinsvvkkkemgv
>Protein2722 104
NDGIAGLEHNFLTGKLEDLVQWTRtqlpdrkvggsgavdtypfllaghlrprllchrddg
hrrqpQADIMIVAGRvpgvspagrhEIYDQMMNPKdgpcpsrdl
>Protein658 35
mpiapnpvaikITHANYDVPGRalrvtmditnngd
>Protein659 25
cvdrsllnrkEYHENALFHGKqtry
>Protein128 38
vggeetkIGAPFVTGASVEGTVEKqgkekkvttfkynr
>Protein129 74
mrELAVQASNATNSASDRaalqleveqlvqqintvasqssfngvklldgtfnaqsfqvga
nagetiainsiasa
>Protein11649 35
gldgnvwaqtpalkltpaegkVIVGGFANNDTFVK
>Protein650 74
adqpidiqiagqsgfttkTVNAATVERngfeftldgrimqkkdftwnatatlgylmnnpv
tkliegttriqpag
>Protein123 33
fdffsapfnfnnierieilrGPQGTLYGRnafs
>Protein652 33
mpdylrNHPVYYAGPAKtpegmasgsfgpttag
>Protein121 31
qlaertagdaglalatvrTAFALSDDQQQRl
>Protein126 46
aaigadrgilvetdvelqplavakllkalcdkEAPQIVICGKqaid
>Protein127 38
EGYAYFAQLFWSKGNSPAALELKVLEMHENDLAKmhvg
>Protein656 72
VPFSANHSGAPWLEPIHQDANGERTSEPAMPGEQGRWSLCPDNANRpHYNIHFVRqseal
qhslcphadhpc
>Protein125 31
lerMVFPEPVITQAVEPKtkvdqekmgialq
>Protein3119 60
GIDLAVEAVVADLVKnskkvtsneeiaqvgtisangdetigtlladamekvgkegvitve
>Protein3118 68
qplrEIVFNAGDEPSVVINKvlegkgnygynaqtgeygdliemgildptkvtrtalqnaa
svaglmlt
>Protein3449 86
gaiveevsipsisaclsayyivapaeassnlsrydgvrygnrVEAANVTDMMTATRtqgf
gdevkrrimlgtyalsagyydafyat
>Protein3448 88
GTTPLVDLGDEFKapprwstwatssrvvswrsiprwststtqrkattppsslawqrprpr
ptarpwCTDFAACKatvrsaptsqhars
>Protein3447 51
mgreiltvaetvsnekgvsrEAIFQALEQALVAATKkkfyegthseeaqlr
>Protein3110 64
GQASDIAIHAQEILKirsrlnecmakhtgqplervekdtdrdnfmgaedarqyglidavl
eqrl
>Protein3113 33
agncliaprdgkfiqkLGTYNPLTVPATIQLDR
>Protein3444 31
glgnvrVTAAGPGNYQVEFIGALAQKnvnll
>Protein3443 32
ppdlsrFLLSPMPGLLRevsvaegeavaagek
>Protein3442 33
isdeiskkiedagvefvtirSVLTCEAKvgtca
>Protein3441 33
givhapigklsfggakLQENLIALLDTLQRlkp
>Protein3116 13
srHGSATLIMERq
>Protein3601 33
mlaetlktlseharadrELLQSGLKnaseqlgs
>Protein4041 83
mdssetiakIQSLGGCTVYELISSAKtkgtytynppkadsfslvypfngisptldttvgt
kstykaqtfsgkitfkgsypvgp
>Protein13061 177
elvlkskeyicilricllltlilngsnanaqsivtlrslilppqdsitiqdsftidpqsi
nvatlhtnkpitsfyiqknklqifnsvndslkliyrVIPIRYQYSFSLFDTNIITQYKip
dfalpdyykkkkskeewwdaksiaysgtfsrglsvgnaqslvlnsnlnlqiqgdlgd
>Protein5840 34
skcklsrrEGTDLMLKsgvraldskckidtppgr
>Protein5843 71
laggiesgfnhvkqeeyksrllwikgkknvrvrevlksykSLNNGDVFILDMGLKiyqwn
gskagifektk
>Protein5842 28
mwkLPMFGETDVERvlaeaaachkanph
>Protein13065 246
mnklllslvaavllvtnsfaqvapsfkyqgvarNAANAPLVNQNIGLRISILNAAGTPVY
VETHAARtsdlgifsvnvcsgtnptgscgtidwsagqfnlkvemdpaggaaylnmgnspi
lmapvaayalkaggssgdndgnptnelqdltfteatgnlsisqrnsvnlsslkndadadp
aneiqtisldtsdnsiilsknggrVTVPGAGTLWTKagdslnykhnsnvlmvfkpgkfeq
kfgadv
>Protein13064 323
layprieengllgrTEFNEVRdgethqigpfscqffamthsvpqavataittgqgtvlhL
SDLSGIGAIATDPLSDLSGIGAIATDPGIRllladstnagsagysvsetevgkvlydlmh
ryrgrrivtacfashihrVQQIADAAIEYDRKvatlgrsmkrnvamgremgvlhipddal
idieeidkydpgevivistgsqgeamsaltlmatresrwlnvgeedvvilsshpipgneh
avnkvidkltrqgvevvhstrqgvevvhsgiedvhatghakreelkllqslthadwfvpv
hgefthmthhakVAIYEDNLALR
>Protein13067 138
mhivdeellfqideknnsvdltdkglttitrsgedpeffilpdigvrlaeiekntasaee
klhqkeailndyaqkadrihtvqqllkaytlfdkdieyviiegaikIVDEQTGRimegrr
ysdglhqaleakenvkie
>Protein5846 33
vrALCNNENVAGTFKffrptptgdgtaehfyti
>Protein13069 32
mplrrIREVEMISGKvlydridfiyrqalafl
>Protein5848 30
mnrayveiqdentrirEMVALQERvknles
>Protein10573 35
marLSVGVQGLGLAERTLQGALAHANERvqgkvvg
>Protein12354 179
mqerrkqgvvgdedelqpldprllnkYKLFKELMNKMLTADCKNVKTPKENLKDQLDQMM
KKVKELEAYENVIEQIKelerkieqkeadaqrkeelkkkidafqksvdeldryeqmkelf
ktaeqfgkemeamddkkafrehtqkiiqmveemdntsaaineirqtglhpsissglqap
>Protein8119 166
msnhtvprdflrkikLFEGCSPKELDRIDQLSDTLDVTTGTVLAQEGKvgkefavimsgs
atisrdgrelatigagdyfgeiallddvvrtatvtaaedstlevldrrsfrSLLDEFPTM
SRTLLTGITHRLVELSDENQQLRlnsstppgsptarcqwsglagqa
>Protein4435 36
dgkTLIHPGQLEAANAAFAPDDDEIAASReiiesfe
>Protein9984 18
mpnpkVGTVTTDVTKavr
>Protein684 31
mpgvsirtadadelryylykEITEPGTYEIR
>Protein3602 22
mkGVLVPIEETIRgfnmimdge
>Protein4434 33
gyhqrykDTYFSAFPGKyftgdgalrdevgyyr
>Protein8798 33
TAHNDFMIYLMTRmtavnsnatsslakynidta
>Protein8799 47
trSGTTVAISDVVTPPRkleilegyeekatkvqtqyerglitdderr
>Protein8796 33
rryrraagvgsgrQPAGAPGPRrgvgrggrvdr
>Protein9985 17
ssrTTASGGVVANAKqm
>Protein8795 13
FFDEFIQFIFNKv
>Protein8792 59
mgasgvgrrHGAVGLLKYTESQNISTRsplldlvqrpsnpreyaerlstalrlqkylpf
>Protein8793 33
sheedthylrilvkklrskIGDSAVTPKyifti
>Protein8790 21
maqkAGYGVISSHRsgeteds
>Protein8791 28
madrLAAEIIAASKgegaavkrkedmhk
>Protein4468 39
wvrdnalgggyssgkTGLTSTSAAAKvaaltvldqltpt
>Protein4469 53
megkldatkaavakLSSTDMQGRvadaclqmfggygymleypaarayvdariq
>Protein10448 47
tikGFGMGQAGEAMNTSHQQKkmdveqigrfrdrfdlpvpddklyel
>Protein10449 11
VVAIANQKlkp
>Protein9986 68
fgaevfrasprQSDLMIVAGTLCNKmgpalrkvydqmseprwvismgscangggyyhysy
svvrgcdr
>Protein10442 51
aldsvkLEGDAATGIRilrraleepmrmiagnagldgavviekvrmlhgdg
>Protein4461 33
gpvqfradkTGIIHCTIGRasfgvdalkqnlka
>Protein10440 23
mltrirNANTAMHDEVRmpcskq
>Protein4463 403
eerreihqlapkFDELSPSVDLLETGIKvidlvcpfakggkvglfggagvgktvnmmeli
nniakahsglsvfagvgertregndfyhemkdsgvvdhemkdsgvvdkvamvygqmnepp
gnrlrTGADLGPYWVPFVGRtgpivistsgvqgasageallqsllvrasamlphhatlhl
ldpagggrafpmgrdlpsvkrassdlrrDLDDVSGSIRrIIDTYLDATTPTFHQLDEAVR
lsehfqlvfaadypnrydsraieelqflaetgpaagvylvmhhntdhatqgglertplsn
asiidlasppsisvggipatvrfdtapaadrqsliastlssaqpkdlgvswtslagfdad
dwwsehsaerietsigsagvasnlgvtfgvdrenkpvahgiva
>Protein4464 60
metravlrgvrlsvdkgrlvadlirgkkVDQALNILNFTQKkaagivrkvlesaianaeh
>Protein10447 11
NILIDIGLRln
>Protein4466 81
mraherrsreqhqhrrrgqpcrrrrhpagsrVALITGAATGLGRadhrrrhrpgsgwcrt
frrrgcvggrrrrgrshvhgg
>Protein10445 99
qgnalawatsggqgfrgsrkSTPFAAQVAAEVAGKaaqeyglknldvlvkgpgpldvlvk
gpgpgresavrLLLSAINNWEQKygeggaeaaklyvkta
>Protein5513 31
mpeererGITINTSHVEYETANRhyahvdcp
>Protein5512 65
npqllkgdadaeyaavieidladihepivacpndpddvkTLSDVAGAKidevfigscmtn
ighfr
>Protein5511 31
llnrVWCCVIMQVILFSNKynrrfrtyakll
>Protein5510 25
FEYGDIPAHLVDTANNWRkkwlkpl
>Protein5517 114
llfpdaatlnaddlaavqqealkqcgelkdrvavldvrQSDPNGASFRdklginnlkYGA
AYTPWLKlnynksvgyaqvkdkvfkngiqvplkdlttepqllaalsaldqltad
>Protein5516 26
MLSSIALEDMTSLHSYIRsamlkivf
>Protein5515 104
FLATQTLDEARHVEIFTQRlfdlgvkpenlestidqfanpnlvkFAEVLLEKveagdfla
gvvgqnivleglaftvfemfeaasresnpkfaqtlkgtiaderr
>Protein5514 33
rpvgkLNMEDESGIDAKliavphdkltpiykkv
>Protein5519 26
mrVCHLDTCPVGIATQNPELRqrfsg
>Protein5518 25
tgraanrvrkrQEYIDTAIRivlng
>Protein8172 30
mgvrhkTLAVEGVQFHPESILTERghdllk
>Protein8173 31
mpvtnthkrQAPTISIRlrrvwgrgtmnlph
>Protein8170 37
gvvigkkgedieqlrtdlqrIMGVPVHVSIEEIRkpe
>Protein8171 23
mdagkHTVDPVITNFKskyavdw
>Protein8176 33
iltrPAVEAGERlgflpgdlaqkvdpylrplyd
>Protein8177 35
LVTIALPRvrdfrgisgksfdgqgnynmgvkeqii
>Protein8174 32
syarINEFGFIETPYRlvkdgvaadkieylta
>Protein4766 66
vpieapegitfavetptrfsvsgidkqkVGQVSANIHRlrkpdpykgkgiryegevvrrk
vgktgk
>Protein8178 32
ydqkFLHTGIHQMLGFLHNLMNRsayqigras
>Protein8179 42
geedspwkreghrLCATQLQPSKgcpgwllrrrdqwqgkvqr
>Protein4765 29
EYIPSVGHGVQEALTSGVLAGFPMVDVKp
>Protein306 23
QVFHWDQQQQRvahmhqhnpkwp
>Protein12332 69
gatasftvrKISDGVGVERlfpffspnidsielnktgnvrraklfyqrkrsgksarirek
rqavaettk
>Protein1167 33
QGFSIDASRtrfwvylptghcglllllcsayir
>Protein12330 304
sihieefeveardtklgkeditrDIPNVGEEALRdldesgiirIGAEVKPGDILVGKvtp
kGETQLTPEEKllraifgekagdvkdtsltvppgvegivvdvkifsrkgldkdersksie
sedhmklqrdhqeelriiedektkkvrklllgkvvgrdlmdpetgdvilkkkgkltaeil
krlpddmvrHIILSDPDEQKELEDVERrakeqieilqtlydekvgrlrrgdelppgvikl
vkvyiamkrkiqvgdkmagrhgnkgvvsrvlpeedmpylpdgtpveivlnplgvpsrmnv
gqil
>Protein1165 14
LSTSDAAKllsike
>Protein1162 40
vpkkvreaalrsaltvraneqkLVILEDFALQDAKtkqaa
>Protein12337 132
ksyklknvkevsifwfrrdlrlhdnhglyqalknsqkvlpififdknilnklpdrkdrrv
hfiyknlvslnlelqtegssllvlhdeplnafkticdsytiknvytnhdyepyaiarDKE
IEEWLRtkhipf
>Protein1160 40
mhkVPVDIGPTRhgvtrgctiyawdpsgnrfetfmedrqp
>Protein1161 69
mlkvakggtevrLGVDVAGYKglrrEALEGFGGDLARqvaesgdalvlepmgsidrkivh
davnavdgv
>Protein10547 29
ledgrTLSDYNIQKestlhlvmrseehts
>Protein12339 80
mgawarDQKTNGKVRMLADGDAVFTKatgltldlsgkgmglrsnrysmlvkdgkvttlni
eapgkfevsdaatmltqaka
>Protein9225 32
qpgkMFLIDLEQGRiiddmelkdslakakpyr
>Protein1168 33
ETHHYWAVHIDGTERgpadedvtcgidrkiegl
>Protein1169 36
laqlwwknvavavtgekTPQAAMDNLANEMDDVMAR
>Protein10544 33
anveqiagasprMQGISLGPADLAADRrmkttr
>Protein4928 124
ldglvgktfppkiikinhrrgnvvvsrrvlleetrdrrrqttlstlkEGQLIQGTVKnit
dygafidlggidgllhitdmswgrvghpselfqvsdkvevtvlkydretgrislglkqks
adpw
>Protein9224 46
mkrrvhrdlnaivakVINPDSEIEIVENWSGDASRrtatytlslig
>Protein4430 16
FYFLPCLPAASQVRin
>Protein11896 184
millglnaagwnlpflptrAGLGSDVPRvmpdlkMVTSPYPGRSGGEPEELLAVPALHLD
YALIHANRADAAGNAQLLGEDPFFDDLFVRaadkaivscerVVEPANFLDEGPVQTLLVS
RLNTDAVVEAPGGAGFTQCLPDYERDEDAQRayaataksdeawdewiaafiahpsrAIAE
ETNR
>Protein304 15
mgpavrVDAGAYDSK
>Protein10537 86
slqrAGATAQIAKlhlymvipsmvllwvfgmgmvgmsdeaiqmsdvwisgglgtwlvalv
vsvvlvrpaltetgdsaksklaagtg
>Protein9227 35
mheklqkSALEVVMTVLHAGGKfdkdtykvsgglh
>Protein3731 34
gqadkivstkDTTTFIGGAGDTGAIKgrideiqd
>Protein9226 48
mtakgpqivvsrthpglirrLFEMEVPEIEDGIVEIKacarepgqrtk
>Protein458 30
msdatgeainnqgtrNVVNFVNQLGGKvrl
>Protein3291 35
lakLAEEDPTFTVRtdeasgqtiisgmgelhldip
>Protein10868 83
mplgyygdpkktaetfveangkrwaitgdqavveadgtitvlgrGSVSINTGGEKvfpee
veaalkthpdvfdtvvvgvpder
>Protein7914 15
kCPEQDLPMPRyckk
>Protein7917 43
EFSQFTVGLIHNLSKnaqacsvvinavwlmtktyrpsleiath
>Protein7916 47
mklsedllrgiyaygfekpsaiqqkaivplskgrHVIAQAQSGTGKt
>Protein7911 31
paaenkkQSAVGQLVTAYRsigtrwadldpl
>Protein7910 29
qrarDADALALAARelmrvavkmlrtqan
>Protein7913 28
mrYFIDGAAGGNDTRVVVWSTGDQRgth
>Protein7912 37
aaeafetflqtkfvgqkrFSLEGGESVIAILDRilcr
>Protein10860 88
mqaiyvpaddytdpapattfahldattelsreiaslgiypavdpltstsrildrrYIAED
HYTTALRvkgilqrnkelqdiiailgid
>Protein10861 67
yyfhgkDETFALGCAIPFGLNSRqmtawmyegnglklmrefyakyniinfpggntgaqmg
gwyrkei
>Protein10862 26
mtevryrgtkVVSVSPDYADNTKfad
>Protein10863 31
sieeklnaivqkiyggsrVVLTANAQKqakq
>Protein7919 64
mnpygqvpilverdlilyesniineyiderFPHPQLMPGDPVDRarvrlfllnfekelfv
hvsi
>Protein7918 37
grierGVINTSEPVEIIGLRdktekpltsvvtgvdrk
>Protein10866 31
hwleigkqadesklprIFQVNWFRkdedgaw
>Protein10867 33
plkivstrGMTVDTQEYHPEPRvasivashfkp
>Protein9220 41
sfvingtervivsqlhrSPGVFFEHDRgkthssgkllfsar
>Protein6354 32
mwdfldrLINVALPRkrdfrgispdsfdgrdr
>Protein6355 46
makSTVSTSDTASGTTLKvhhlrpapgaktpktrvgrgegskgkta
>Protein6356 27
dvvpnnkvrrestkQFINSSIRfplah
>Protein6357 26
mkwperhekNMAATLERlaevtedga
>Protein6350 49
marELTTLTTGGRffegprwrdgtwwvsdfyrhsvyrvapdgrqtqvle
>Protein6351 17
TPCPDPPKneivlqssi
>Protein6352 50
mfkTPEQFATANKaavdsmltlantalasaerIAALNLNTARsvmedsvs
>Protein6353 24
VAVDANYINSGGTRelkmvvtfqv
>Protein6358 37
mqpippkntkVGLPASEATKAAWATPNDNPVESYVKk
>Protein6359 61
anvtfhvkaptvdgltvsahvqydthlqgsgeqnsgllesrVAEIQLQGDFGTVSLGKgf
g
>Protein4570 54
nfiathdkntlvngtvktvdarGAVIGLNNDVEGYLRasefsrdrvddlslqlk
>Protein3294 55
mapsfgvcdtskLANFGQDLDRarQLVAESGNEELAFELLVRnipadiqmaqvia
>Protein9222 45
hkIGEVHEGAATMDWMEQEQERgititsaattcfwndkriniidt
>Protein13887 181
ywvngkypdgkEHHPVVSLSYREVERyaswagkrvptefewekaargqgltrtlkrdesy
tielqtikypfgnkfdsllcntkeskindtisvyelaakgaspfgvigmcgnaaewtssw
ytayeghftknpafgkqykvirggsffddkksstvyfrsyggnpnlaedrragfrlvkdl
n
>Protein13886 134
mefkvvkvndviknavvshkaliesdieeqkqriiatlekGQVLEGVVKnitdfgafidl
ggvdgllyitdiswgrithpaevlqlnqklnvvvidfddakkrislglkqlqpqpwevlg
ddikegsvvkgriv
>Protein465 32
mrAEDVGWSANKlvlgkhsgrnafrsrlqelg
>Protein464 49
mvgracglaegqgirpgtycepkMTTVGSQDTTGPMTRdelkdlaclgf
>Protein463 29
tpvvsvevtralkSAAAETAAAAAKggkk
>Protein13882 52
mlpkGPLGYAMIKklkVYAGAEHPHSAQQPKVLDIAGVSNNAVKaakqgaaa
>Protein461 50
marrspslkQTADSVAPTARaseqtlnqlglksgdsvrikqgngeailva
>Protein460 31
ptkTTVTGVEMFRkemkeakagenvgcllrg
>Protein469 33
rSFGGTQVQRtfyaagqtgqqlllgaysamnrr
>Protein13888 90
mplakipeeqkevaldliydrrGTEGTLLEIFSDVSAAEALLEIFSDVSAAEAVVEDRTD
WTLEDILSHRiidgdkegltedldkamaqg
>Protein3326 50
YASVGDLIKvsikeaaprgrvkkgeiysavvvrtakgirrgdgslvkfdg
>Protein9967 41
enrGTSDVDSLVVRgcsidngpilkrwmaramgranriqhr
>Protein3324 22
mgqkDPLTEWQRegfemfeqlv
>Protein3325 35
avkFTNLTTEDTVTIKvngveyslqvgvalngtqe
>Protein3322 75
vyvadsfhatssatsgdisttkTNGIGGAYAANTEEHTTTSGDGNQYRgatdstteimga
levvlgaatiniqlg
>Protein9963 194
ntdyvieaaqyasplenkkffpleefndkyrggvtywkfdrkegridpkQSFSLELPPYS
QDLSDAGKgpsdgwsftnsfcseryvggiekgrppyeagcsakdtdylhvinwkkaaelv
aagkakkinghnvkakkinghnvlmmetaikSSALPPLVKrletafavsnaepppipttl
tgrleeyvkteslt
>Protein9960 149
aktaattaaqvsvqagqnanvadvaantavkAAVTPTNTLATSTDASAKltapaytdara
adkeadlsksafsaiptvntlsvlalppsansstasnnktataantkIGDFNTAVSTATT
KAGTAASLAFTAKtkvrTINTSVTVAAKv
>Protein3321 64
maatcdvcgkGPGFGHSISHSHRrtkrrwnpniqrvramvgdagktpkrlnvctsclkag
kvar
>Protein12000 557
macryspeelrlylvdgkYGTEMAAYRnlphaevvslnteaelarsvlhelvdemdrrnv
lfqregvpglkeyragghhmprillvvdeyqqffegdpdssasdvllklssqgrsagihl
lmgsqsfsvkalrnrdeifgnihlriamqltgdavlgltefgpagrkmiqstcdrpgklv
insrggddagnkagrvalleavdrdnivskladkakaagidstptvfngdrqpvlrdnrm
issllerrselsaggiqklarldtadgglgipdwlngerpifmcagrefsvngyatfaar
RRPGENALVVGQDGSVRvgllstlavsacaahdpsglslvildrsvpetewhgvlpnavt
avaadrersvrTETGDAGVLEAIRdldgeltkrqelpedqmlaqpsvlviatdldrVVGL
NHVEDAYGSEPSEDGIKlarvlaggplvgvhlvmaatgvkallrvvtrqaltnsryrlsq
qvseddsfdflqaihasrverpgeglramvfadiqagrfgrflphlvsdsrnedgsddlv
tdlaalatrfegagpwe
>Protein3328 45
kfisdrgkirarrVTGVSVQEQRlianavknaremallpysssgr
>Protein3329 196
pprlrddgvvlpggraswkasrvdlfeyqgkQFFGSFDIPVSAGEAVTTVEDAVAAAERl
ntypvvvkaqvqvggrgkaggiklandadevrTFATDIIGMDIKghtvnvvwievasdia
eeyyasftldrakkrqlhfgsgqevppghavrrgrrrdrngcrreprrdrqdAVQTDYGL
KVDGIVGAKtwaavgs
>Protein2354 83
tkvsggrtsstaagydwydvtwyykSVVIPVYFGIKvvipvyfgiklnvgsrELVAIFAS
Ktteewvdfadevntpicpvntp
>Protein3342 53
qhgaagldntgfefasnyaysgkMIQNHSEVWVVGGNAKiaaakgfngdrkst
>Protein13734 60
mkPSTHVHEEPKWMPLYLRITNWTLHNRwktmfmalgffigslmlvplipsgfippddns
>Protein12934 174
msvtlprTYNPTNDDDRRAIWPLANEMNISIDTLTLVKQIRnnqnfnrsnvfkyaltngr
sinikgtpdlgqatvlmvgvrnpqrvigkndsiddglakcaeiwvnelrvggfdedggwa
alarldmqlgdlgnmtlsttmhtigfgdlesklnsryqdnyfqydvaanvnlgk
>Protein12935 41
skhiiainkDAEAPIFSVADLGIVGDVHKvlpkLIEAIQAR
>Protein12936 170
rvrlaeavtsaggptgspegiaivvdrsldalvlaaieaganaarALTHAEHNLSDERsa
eldpaafaklvnlevdgklsatqaktvlaslvaeggdpadiaaaagfeamdtseleglvd
tliedhptewgrfcegdgkvtgffvgqvmratkgqadgkVVTQLLNARkg
>Protein7008 62
vlniklncltsvqfleplsgqaisnstikFFNPSISLEVMEVFILSKiedafcaysttlg
lv
>Protein12931 81
mwisgtdfcdfvgfdprlpgkleifikrvhrddkyldetlipnvtrfldevdreekYFRM
MSRISKEQEKLLYSKkealnv
>Protein12932 195
mllvagifesrrsgkadfikaklewweasvavannlrqlafaekdlrkknlpgaadlvpq
alrhqlrlwereptdddflslrvglaklptaheievsykKGDQESIGRlralvesqryve
gmpvslgvrergaiaivgarrnaithaasyltqlfalhspseavlaallsdqyaldrwdw
ikwlphvrsantvlq
>Protein7003 37
qivlvkvradahtrSQVTEIVQLFRgkvvdvtpdals
>Protein7002 28
mqqlnpseisslikqrISDLNATAEARn
>Protein7000 33
iititdrQGNALSWASSGGQGFKgsrkstpfaa
>Protein7007 28
mskrTSVVANYARWTSPVGVATNKdass
>Protein7006 32
ravpsacirsrMDSGSTVKpsvarpwlwprkr
>Protein7005 36
phlkHQWNFHHIHQYLLHVKwrllrlthflfeisfq
>Protein7004 33
mytgrLVETAEVHELYARpahpytkglldsipr
>Protein13737 144
mtrnyyshpafddypvvgitwkqarafcfwrtqlwdnfkgedepnseefrlptehewewa
arggkELAPFPWGGYYLRnakgcllanfkpgrgnypedggqytvkadayfpneyglynms
gnvaewtetsfhdnaysfihdmnp
>Protein2633 22
madkYVLAIDQGTTSSRaivfd
>Protein2632 31
hlngykIAGPTVLARkdpaevrslleghgyn
>Protein2631 67
slwgwwcrwwwaprwrvrpgrgrvrrrvgtrsrFSPNQQVTRprsggwwvprsrrgrrrg
gsprtsr
>Protein2630 35
grGSFPQLLLAPVNFDALFAQAQQQRaqqqaapaa
>Protein2189 103
aareranpeitpdhllgallrqdkgivlplirrlgldpvavrNAADEAVAALPQSHGGET
Rfgreftalidaavvlrkdmtdeylstehlllalvdadqkrpg
>Protein2188 25
adgklaitkTSNADTPLVHGQKall
>Protein2635 10
kQEEEQYQKi
>Protein2185 27
kTQFGMAYDILKpkvrfqfrylrlkii
>Protein2184 32
sipqycgyfqkAFGSDQVDIDRvttaiaafee
>Protein2187 68
tesietlitkvernavlsiiqreglgwfksrIAEALPESDVAKVDSVVSACELCGIIFSD
ESYVRaik
>Protein2638 29
mefgskIAEGDPVTVRanpvvieaylgas
>Protein2181 42
lienagidrvkirSVLTCQTRrgicvqcygrdlarghlvnig
>Protein2180 130
NSGMNIDLRagiekrrgkgrVQGIYGGEAGINLGSGKttkTYNGNAAAGEELEVKAGSTF
GFGVRGFIGVEYFFAPKmsvggefgwgldisstgegetttadgnggstsaktgksssfgf
dtdnasgsii
>Protein2183 25
YSPNSPVTRyrasthrtarsrvhrw
>Protein2182 33
iyrYTLAGTEVSALLGRmpsavgyqptlaeemg
>Protein3582 25
MALNDPIADYLTRngskrsnrrlpy
>Protein3851 31
mrkrLLEYDDVMNIQReaiykkrnhalygdr
>Protein3580 275
mpehagkvkryrddaplfsrfqiehqiesayartvqlpsggaividhtealvsvdvnsar
airGGDIEETATRtnleaadevarqmrlrdlgglvvidfidmdesrnrrevenrlrdalr
qdrarvqfgtiskfglmemsrqrlkpalaegasipcprcggaghirDTESSALQILRiiq
eeslkdstasilcqvpvdvasfllnekrteiakielkqrinvlmvpnktletpnyrlerl
khddprldnieasykmaedvedptavtrrsqeptn
>Protein3853 146
mkngvlagypvvgikATLFDGSYHDVDSDELSFKmagsmafrfkmagsmafrqgfmkNGS
IHHQVNGHHGAANVMMAPAPKgtgiiaggpmravfevvgitdivakshgssnpynmvrAT
LDALSVSTTPANVAAKrgktveeifv
>Protein3586 31
nprwkgikrgysaadvvrlrGSFQVEHTLAR
>Protein3587 33
gvrprvwfgerWITSIFDLFEENVRffpallpe
>Protein3856 77
VFDQAGGEVLAEVPAATLHEDAPLYRrfrpprctrmrrstvvrwrrpktwrsagpanpvm
dclegltlstrvrrssr
>Protein3857 12
WGNEHSVLEFLK
>Protein3858 42
ayarrygideddlrrVLATIASKnhyngarnplaqfrkemdv
>Protein3859 148
mkeaaggkkTLLLGPNCPGLITPEEIKigimpghihrkgrigvvsrsgtltyeavaqlte
iglgqssavgiggdpinglkhidvmkafnddpdtdavimigeiggpdeaeaamwckanmk
kpivgfiagvtapagkrmghagalisgg
>Protein3588 33
ggkvglfggagvgkTVNMMELINNIAKahsgls
>Protein3589 48
rkAGQVFESKgtamqrkvvadkgqdfhfeeacaachlnyegspwkgak
>Protein1980 27
sqlinlrVSTSLNFTNQTATGRrkstr
>Protein12683 95
mihsvqqrgwacrpinpvrVDRSMHHHPLKYALRRfcttvfnqvredkglynshnwfvgt
pveavdvmrqlnlivsalsntidtrhannahwlad
>Protein12680 115
mqrAGQVDAEGAPVARdrrqpaktarkeertsptqffkevrselrkvawptreeltrysi
ivfvaivaltmfvtaldwvflkfvqdflfdsgvdptpagapaglisagvtlftgg
>Protein12681 187
mlvpivieqtnrgerAYDIYSRllkdriiflgapiddvfanliiaqllfleaedpekdin
lyinspggsvtaglgiydtmqyvkpainticlgqaasmgaflltagtkgkryalpnarvm
ihqpmggfqgqateidihareilkirerlneimakhtgqpldkisqdterdyfmsseeak
ryglide
>Protein1984 48
NMEISLDDLVATIQRdhpdaeiynneppkiiyrtkpatlvildgepii
>Protein1985 397
mrADMAAYDADSSQYTQSLGCWHGFVAQQKmiankkyfgttsktylylsgwmvaalrsef
gplpdqsmhektsvpalieelytflrqadakelndlfralkkaqdagdaskvadienkin
nfethivpiiadidagfgneeatylltkrmieagacciqienqvsdakqcghqagkvtvp
hedflakinavryaflelgvddgvivartdsegadltqkipvskvkgdlasqyisyldtt
eidiseaqedevlikrdgklhrpkrlasglfqfradtqidrvvldcitslqggadllwie
tatpnvaeiadmvnrvkkvipnaklvynnspsfnwtlnfrqqaydamvaagqdvdamvaa
gqdvsaydraklmskIEFGLEGKgyfacaphlimhaa
>Protein1986 56
mavtaqytkdrkqfdqpiaafqavahraadafvdtegirLTAAQALWRleagmpaa
>Protein1987 67
mtasanglgsgaqgfvnsaarydspkVEGFSFSGIIMPGDTPRydpvfsssqnsggedge
wdfqvag
>Protein1988 19
GITQDPSQAKgdrrqpagp
>Protein10274 33
dhgkTTLTAAITYVLSKkglaqktdydsidttd
>Protein10277 32
eqvvepyvrpkALQYLEEGKvvvfaagtgnpf
>Protein10276 32
kETVLGWMPKfedidwtgleinkaefealsqi
>Protein10271 32
gaeywynnqfalrAGYFYENKtkgdrryfttg
>Protein10270 33
cdfgkhvipycfnnnkrIFAYEYNSYWKdvgtl
>Protein10273 129
mpgkgaqlarsagtsaqllaregiyaqirlrsgevrrvhvecrATVGEVGNEENNLRkig
kaganrwrgirptvrgvamnpcdhphgggegrtgegrvpvnpwgqptkgyrtrnnkrtds
mivqrrhkr
>Protein10272 117
mrspsrcppatttcartpwprstrfaasrrscpactrrlacptsasastpppgtsstrEV
ALDLIYNRwtrpsctppascrwrrsprLLEVFSDVNAAEAVVEDRrcpratrtttrw
>Protein4675 55
eaitakTEALSAASLPLMQKlyadqqgaegaaqqaggnnkaddgvvdaefeevkd
>Protein4674 76
myrteprgervafgfeldwesngqayqwppitprYEIPCTVQGRvmigketfevdgfgqr
dhswgasrdwwantwc
>Protein4677 33
dpgltgvndgvvrVNAQNWDNIGQLNIVKteap
>Protein4676 41
msesfadlfeesqkrsetrIGEVVTAEVVRiehnfvvvnag
>Protein4670 48
hylclnietnnetlveletgfkfndavlrHLTVLNAKaptgpsimmkq
>Protein4673 52
kpgekvdiqtlvnqdnedeslrkykESLLGNVNDIYAPKddprrvvilelki
>Protein4672 31
gglekGQVLEGTVKnitsygvfvdlggvdgl
>Protein4679 49
hfdflegqwekDQDLAPTQEEALIEIYKrarpgepatpessrnyfqnaf
>Protein4678 32
gdvsiffglsgtgkTTLSTDENRyligddelg
>Protein2985 76
rakNSEVILAASGCRtsitetiqsssvslpganawgcessvptsqyvksiatdgtgkITV
VSQNIKntgnpvttgg
>Protein2984 70
mangitakAAGVATDLTAKatgqwdkletifegrvakalhklgvptakevqtlmkrvdel
srqsgksttk
>Protein2987 37
iillekVVNLGNLGDVVKvkdgyarnflipqrmakra
>Protein2986 39
slvggtaptsfgtwpcsrygwngkVAASSLAGRrgirls
>Protein2981 28
agnipyslawdatrTQLTVVIPKvkasa
>Protein2452 31
tikeynairDYYGTPGPNWERatvntiisst
>Protein2451 31
mrFGLTDGQPKtldeigkvygvtrerirqie
>Protein3565 35
tglgdeggfapnlesnrAALDVIVEAIEKagyvpg
>Protein2989 163
mgsaladvflarTVGNSNTLNDRdmvdggagndtlfvdftalgtsitpvlknietvvirs
rtsrpwlfvhkvkpltltvalrvmtattcsttkfrsmlsarwlstttttlplplalpvgk
attavDATPDLLVQQMELVRrvvdtlalpvveapgfeaddvia
>Protein2988 61
mrLIIFGPPGAGKgtqatriaerygipaistgdifranirGETPLGLQVKeilasggyvs
d
>Protein2459 62
ndtlaraiitsvkaagkpipvvtgqdsevesvkSIMAGEQFSTINKdtrklveetiamvv
ap
>Protein2458 29
EYTSLVNDQSERtppgrratpssrstrrw
>Protein12144 242
mftashnpagyngikfcrsgarplsletgldrvrdlarnkLAPQGSPGSLTTTDVLADFV
AHVRsfvdvdglsplsvvadvangmgglvvpavfdglkprLEVMFGELDGTFPNHPADPL
QPENQADLRarvlevgadvglafdgdadrvflvdelgqglsgstttaiiaaamladhpga
tiihnlivskavpeaiaehggvavrtrvghsfikavmadrdalfggehsahyyfadnyra
ds
>Protein13448 90
mardnrsvgrfildgippaqrgipqievtfdidangvlnvsaqdkgtgkkqnirIEASTG
LSKeeiekmkndaamnadtdkkvrekaeki
>Protein6624 50
aelehnpkhpavplrklvlsaisnwkqkNEGGDESQLVVKtifvdgartl
>Protein4589 83
mhvwidqdlctgdglceeiapevffaqddglyyvkESSGNFGTEKLFDGVTNPASHEGLA
Ripdgeiesvieaaeecpgecif
>Protein6625 33
kdkaaahitagakrVVISAPATGDLKtvvfnvn
>Protein4587 32
lenqprlpfvevvtihlflrpfrLIMTYYFHR
>Protein4586 143
mgdaekFQAVEDLAKLLGAAPGASRAIVDAGWVPYSYQVGQTGKvvkpdvyiaagisgat
qhlvgmkgatqhlvgmkgakhiiainkLNNDNVLFVGEEFTNRailetaltaggalngse
amlvdggadtlagiaqnthtnan
>Protein4585 91
mqrantgtakpivgladipddgeylfkYPGDDDPAILVRlpngalraftqkcthlgcvvy
ykpeeetlycpchhgffdpdsgaatagppdr
>Protein4584 35
mhaneredvseirAGDIAAVAGLKdvttgdtlcde
>Protein4583 98
eadlalgqkiacdpesgatsfitcdktasaefadngytqtwlpgvqdplyfvpvwpiypa
hqlgdvpakDWATNPLVAETPLSYGPYKlvewvkgekm
>Protein4582 36
mggwyrkEINTVEDLKglkmrmggglfgesmqklgv
>Protein4581 78
fyvalakkqgadlkkISGTIQNDILKeyaargtyiyppkqsmriitdifeycskeipkwn
tisisgyhireagstavq
>Protein4580 141
mdnksiahllkYDSVLGVLPDEVSATEDSITVGDKtirvfaerDPAAINWGEVGADIVIE
STGHFVDATAAKghidggakkviisapaknedatfvmgvndvdydpethnvvsnascttn
clapmakPLNDELGIVKglmt
>Protein6627 78
hevkMTAVETDIVIDGGGEKYAAWTFNGQFPGPVVRVTEGDVVNFTLTNPDTNKnphamd
fhaaevdfltnyravntg
>Protein4697 70
lfrstrrvfnlegeeeeshkTIETETLYRvsqnrdlylglktefelpnndeklkydisti
vatknsqfdg
>Protein6992 33
dgsafllkadgkvrSDADFIFYNNLKstdgsvv
>Protein38 20
mikLGIIDPTKvsrcalqna
>Protein6993 99
arnllgniqdfdifnaviyvvgkFDNTNDAIPANQYLHIARssdngntwqalsspqplna
anfatlspvinpttqlttfvglnavgltaifvesdqsiy
>Protein1900 32
ggrirYLGVLLYDADRiqeaasvthdrdlyqa
>Protein6990 27
mpsdkTIGGGDDAFNTFFSETGAGKhv
>Protein12603 123
mypfytsglqskdeahaaethfleiyevlryapfffqpindqaqnvwkEIRFFQPRsknh
pdyghpglnsfidyrdsgpkaydgtkrwlihsdecgkmsteldinervriqipcltnivr
nsp
>Protein6623 39
maidalvpigrgqreliigdrgtgkTAVAIDTILNQKgk
>Protein1902 39
gqfrktfaeadrrkGQTGENLLQLLEARldsvayrmgfg
>Protein12601 100
mlfsiitftqaqtasggssfppkpankwqiglnlglpaiqgdlrSEPFSSTHGPAFGVGL
NIRkGLGYVTSLRLHGMYANAYGQDFIQSSYAYNKtlnga
>Protein12606 143
mktlkqllagkDRPLAVVAPGDTVFHALNVMAKhevgavlvldgeqlvgifserdyarki
ilhgktsketlvreimsekvayvtpastidecmalmtekrfrhlpvldadggvvgmisig
dmvketisnqkFLIDQLARyiag
>Protein1905 133
TFHTGGVASAGGDITGGLPRawsscsrlaprrtAVLAATSGVVRasvrtmardVVTIVSD
DGEEDVYTVARvrpawrsrtamtsppatpwwrvlatprnswtfractprsatwltryrrc
tDQGVSIHDKsts
>Protein14006 110
SINPEQFAAANKAAVDSLLSVANTALASAERiatlnletarSVLEDSVSNAKalmsakdp
qealsiqaslaqpsvdkvvayskSVYEISTETQEQLAKMVEAQFGDFQKs
>Protein12604 129
mrssasvgrsavgfrdgyrvvrrgsrygvfprAAAAEITGRhgpcdalveiwngmpfasp
lwwrgphavwlhhvhgpmwnmalgdtlgrvgrlleerlapplyrrvpvvtlsqsseaeli
delgfdrar
>Protein291 40
rwisrsrasprEIMQVALAQAKgcpypypepdagsccrpa
>Protein12605 182
rkalntdlstsrlvqngkqpsliaidttksaayqistkgtdyinyaydkSVYNDSYMMKP
TSFWMWKGETMFFKswyelleeqlwygqqytnthadatghimyagsgikellrfsnqmkv
nhfsaetyeeflsmlsydrlkvesnkvftayggtkaieeldkalktkltqngifvyndkt
vl
>Protein292 303
lilskkraqyerAWGTIEEIKESTGIVTGPVIEVVKggliidiglrgflpaslvelrrvr
DLAPYLGReleakiieldrnrnnvvlsrrAYLEETQKeqrDEFLANLAPGERrkgvvssv
vnfgafvdlggmdglihvselswkhvdhpssvvtvgdevdvevlevdldrerislslkat
qqdpwqefasahqvgelvygrvtklvpfgsfvqvgegieglvhiselaerhvhiselaer
hvevpdqvvavgddamvkFDISAYAGLSNVITRfrqmsdggvqwegwwidnlsvtndatv
iys
>Protein14005 120
mipakdfikeyiesektiiidtydqyvdqlekqsyegqydekNLEIVKRIKEMITNYVKP
AVEMDGGNIEFKsfkdgivtvmmqgscsgcpsstvtlksgiegllkrmvpevtevvaeac
>Protein14002 46
rvltkaigkkfgeekgnskYLYDLFPYGPAKqackiaglpkptgci
>Protein295 103
ikpvlpkewlkdtkYLINPTGRfvvggpqgdcgltgrkIIVDTYGGACPHGGGAFSGKdp
skvdrsaayaaryvaknivaaglakqcqiqvayaigvakpmnv
>Protein5984 184
tkavtrvqnlkkAVQAEEYAVCIERamlwtqfsknknnkaksrpvfiaeatrhvlrnktv
kiypeelvvgnftahrvggiicpemgglapmmeifkiptrrvnplnikfldriklaltip
ywltrntvvlafdnnntvvlafdnnedrarfakIPGLSEASKttapapspnsthvprsfq
srir
>Protein5985 21
mealrlkVASEQYTGDIQYRa
>Protein5986 32
lankrlafdrlrnrdnvvkLFADLGPRfaarp
>Protein11908 84
mygqepsfsvdnltellklievkDHRINSMLEMIDTKPYNQSEKISRLVSAFRNSFIPSR
ltlydkvtqssilpnlkqkshvkk
>Protein5981 63
stssvgagrDFPELVDLYLQGRFPLEAFVTERIGIDGVEEAFAKasastasrrrsqkwap
arc
>Protein5982 36
mdvtlnkvdlrGVINNSNLSTGRvavrrqvksqfet
>Protein11904 308
FKNILDYFSEHDVMVLNNTKVFPARlygrkektgakievfmlrelnremhlwdvlvdpar
kirvgnklyfgdddmlvaevvdnttsrgrtirflhdgtaeelrkilevmgetplpkyikr
kpdeedkeryqtvfakhegavaaptagmhfsrelmkrleikginfaeltlhvglgtfrsi
dvedlskhkmdaeyfkvdqkcvevvnkgldenrricaigttsmracesavaatvrlktee
gwtnlfihppydfticnsmvtnfhlpktslvimvaafmgydltmeayklamkekyrffsy
gdamlivd
>Protein4367 34
pgvrytivrGAIDTAGVNNRkksrskygtkrpkk
>Protein11906 154
mevprltkITLNMGVSEAVSDKKvmehavsdltkiagqkpvvtmsrKAIAGFKirenmpi
gcmvtlrgvrmyefldrfvtvslprvrdfrgisgrsfdgrGNYNVGVKEQIIFPEIEYDK
IDAIRglnisittsaktddeakalltafkfpfkn
>Protein8364 133
tkfievfsrrglvvdalgayllprtiglhkakelvlfaddlpvaeaerlglvnkvvprde
laatagewagrlasgptkalglskWLLNQSFDVDRatmmsneaiavelnthsedfaegma
sfrerrdpvwrgy
>Protein11900 59
mkaadrsganlavlvgpdelevgaatirrlrAGPDQAPSAQRrvplsrvvsevqtelgr
>Protein11901 29
GDPSDNLPGVPGVGEKdggqageqvrhdr
>Protein8361 64
kppdplftccgwgftggtdkNNPYAGWHHAQTTVRlsvkdkSLMDQIIKASQELVAMEVT
LDGR
>Protein11903 141
TQLFDPAEITNAIRSNLEGFTPDLTESQVGRVTEVGDGIARIAGLPNCPVNALLEFESGV
RGLALNLDEDSIGAVILGGADEVAEGDAVRASGEILSVPVGDGMLGRVVNALGDPIDGKG
PLTNVVQRRMEIQAPGITGRq
>Protein11654 41
anpdpktslvcyvpvskNPHGVNASPDGKyyacsgklspta
>Protein11307 35
mvklreeaklhgkESFEFAFFMDRqeeerrrgiti
>Protein11656 49
LAGGVAVIKrarpprsssrsastasrtpsatrrllskrasspvvvwrsy
>Protein11657 31
vwkSDDPAYPRvdvygsfeqleadfgvpvtd
>Protein11302 39
mskQFDVLVIGGGPGGYVAAIRaaqlgfkvaccesnaha
>Protein11651 40
aaltiapprAVYVFDTADQTSAYNRstqderntadrkstr
>Protein11652 35
ssigvltnaprFSAYVASKaaldawvrcassefad
>Protein11301 50
ttndasctkpakailnatpfkstrLDTANLAGDALMAGTRegyieifnma
>Protein4851 34
gwgltvkGQDNTNGTLNRtinkvtlpyqitydda
>Protein9365 28
DLAALEGAVAEGLERgsdaltwwwptpg
>Protein4853 43
mrVEANQAMARafeqvdliiaasnpgpafpaessmsstennli
>Protein9367 35
aqefkASVLGAYERgeraisvprlqrlakfykvpv
>Protein9360 34
meaftthtgvgvplrrSNVDTDQIIPAVYLKrvt
>Protein4854 14
ADASTVAGSDKkln
>Protein11308 53
meitlstpfnysggnlivaidenaasytcsagwrYTTTSPTTTVRqlyndsyn
>Protein4856 330
ippelvgneavplpasksalalddiacvgngtsgkrvqlvyayragssnrSAAYAASIRs
watrFDDFLAGEGAATGGQRrirfvhdgacqptvltvqvpssvndfdsaaealdaagltn
pnrkyltyadwnvsglcgtatywgdedpsannfnnteigyaltyqscwdwsssrtalhel
fhtfgavqggspngngghcddgdlggadimcygdyaldacdasgprvmdcgrddyfnvtp
vsgsylarywnptnsayltvptgcapqdsfassypiggnrgielsdrwqprdgqgLVDQP
FIMPVEDVFSITGRgtvatgriekgvvkvg
>Protein1820 34
lgkktrIIGPNCPGLISPGKsnagiipaniagsg
>Protein5188 32
rAVFVDLEPTVIDEVRtgtyrqlfhpeqlita
>Protein5189 53
dkrnnpfgdppsqrtalprkIESSQPVRrggahrrkgaaalhgkrkgparlsa
>Protein5184 36
aghkIVEIPSSNMKksiteilydhgyilkykfddaa
>Protein5185 32
mgkAQPVADNATEVGRaqnrrveikinapesv
>Protein5186 35
FSSIQNLRfhifnwrmitflsllslvdrvlsldvk
>Protein5187 55
maklalinreekrrklvaqyakkrAALEAIFNNASLSDDERyaarlkfqalprns
>Protein5180 37
fnfsylapsgqgvtrNPLSNTLRlgitidfggqeeyy
>Protein5181 47
msqaviaasltnvaaaailtqnttaglrVAAATSGYTPIGVKitvgn
>Protein5182 242
qdveaitpqtlinirpvvaaikEFFGTSQLSQFMDQVNPLSGLTHRrrlsalgpgglsre
ragfevrdvhfshygrMCPIETPEGPNIGLIGALATYARvnefgfietpyrkfgfietpy
rkvtdgvatseivwlpadeeelytvaqanarAVIPSQYLDDKTIYHLNPSGRFVIGGPQG
DAGVTGRkiiidtyggwgahgggafsgkdptkvdrsaayaarwvaksivaaklarrvlvq
vs
>Protein5183 34
VVVSQLVRSPGVYFERtpdktsdkdiytskiips
>Protein5719 51
mqacarlgaihsivfggfsaqslrdrMHDAGAVALITSDGQYRggkaiplk
>Protein4692 118
mnrHYAHVDMPGHADYIKnmitgaaqvdgailvvaatdgpmpqtrehvllarqtrehvll
arqvgvpyivvalnkadmvedeellelvelevrDHIYFLITNLNYFLLLPFFCNKyvk
>Protein691 82
mlplnltgtastynisvhvagggengqaeavqlgiarALTALDATLRhslkaaglltrda
rakerkkpglkrarkapqytkr
>Protein5718 31
gllakkavekglsvkphikTSLAPGSRivtd
>Protein9180 36
AALGIPPLPLSKQQTTELVALLKrirrrakkllwls
>Protein9181 70
aiytphvdtgdfiivtnaaqlrvtgaksldkvyyrHSGYPGGISSTNFRdmqnkfpgral
ekavkgmlpk
>Protein9182 35
vgdeevlakqvivatgskarHLPNVAVDQKivmdn
>Protein9183 33
rTIYVEQGASLRalrpapkvaetkfaspramct
>Protein9184 130
kfrkehkgrneglatrgtkVSFGEWGLKatgrgrltarqieaarramtrhikrggriwir
ifpdkpvskkpaevrmgngkgnpeywvaeiqpgkVLYEMDGVDEVIAReafalaaakLPI
STTFVTRhlg
>Protein9185 19
ELYFFYLLKylsqfflyfe
>Protein9186 51
rgylspyfinnpdkqvallddpfvllhdkkisnirDMLPVLEGVAKsgrsl
>Protein9187 111
mrQLLESGVHFGHQTRrwnpkmkrfimterngiyiidlqqsgiyiidlqqsvtyintaye
fvretvahggsvmfvgtkkEVQEAIAKgiddakknlvkvpvlkgtiphsqe
>Protein9188 28
kllllsenklrMELMWLSYLSLFKylll
>Protein9189 43
AIDIDIDRqpifflqpfdvtmivmrqfaslrespgdlketeah
>Protein7935 33
eilkDISLSFFPGAKigvlglngagkstllrim
>Protein10998 19
msdfkSNEYANLIGGKlye
>Protein4188 211
mgaltigvvtrpftfegrrrSVQADQGIAKlkekvdtlivipndrLLSVANEKtsvmnaf
kmadevllqgvqgitelittpgmintdfadvgmintdfadvkmimsdagsalmgigygtg
enravnsarqaisshlleaaiegargillnisggsdltifevneaaeiihevahpdanii
fgtvmdeemgdevrLGENIVVRrfvryeiga
>Protein9642 50
mpwlrygkFLYQLGDDVSTENYLRkppanltsyqeaerrvilanvlihkk
>Protein9045 69
anrpsgfspvqylngspwngqariysiaaayttalyigdpvkSSGTADANGVPGIILGAT
TGALRgviv
>Protein9641 31
IALLHYADGEKayilapkglnvgdhvsngag
>Protein8589 44
sglnefifgaskMAQASVNAGVQGKivqcigavvdvefprdkmp
>Protein8588 22
sspklfrYQSIAQPEPEQHRas
>Protein2263 33
VAQTLEARqnklpdavtrlkvlrenyvtlvkkw
>Protein8583 76
shskltdgitfkwkSLGENVGYGSTIPEVHAKllasprhkanmlnknfnrVGVGVATGKc
rgyqtvyvvevfaqat
>Protein8582 25
pgrnkSIGTGSVQDRsvpdalaiha
>Protein8581 66
rilfleglpnlqhlnkLFIGENVEEILQGDLKleliahpdlkdaithcetvgdygsrelf
vailes
>Protein8580 22
agwidkAALCDGVDATKvavca
>Protein8587 30
pgnikenvdkATADDIAAKlkdagadveii
>Protein8586 26
mgkGFEIAQGRlgpgrihhcmrqiga
>Protein8585 30
EQLNFLMNQKdldslktqihqksisytylv
>Protein8584 50
rdfetkqivvnpiykSEHGGAFVTPNTDYIIEAAQYATPLENKkfyplee
>Protein6989 20
slghyfhrWLDDGFIDAARy
>Protein6988 27
fnrMNIHEYQGKsilksfgvgiqegiv
>Protein11461 37
marfyrrrkfcrFTAENTVYIDYKdletlkqyvteng
>Protein6639 32
mhehykldgtfagepkfkYHDEFQANAKektg
>Protein6638 47
trALVQYDETLKsalrqagfvtrdsreverkkvglrkarkrpqyskr
>Protein6637 28
LENEVTISKtgciqrdgnttkiiyqflr
>Protein6636 11
kEPIPIELKll
>Protein6983 45
vtksssteythkkQTGGAGQYARvflrvepghedvpfefsseilg
>Protein6634 54
mklrLAVPEVIVDIGRiddlsyiredgdelaigaltrhrvletsdvlaqqcpil
>Protein6633 113
maekGFLEGSEMAGTFNMLRandliwsfvvnnylmgkdpfpfdllywnsdstrmftgtpi
qpacrpqctattcaENLPQDLLWDRkldvcdcfvnwiechahgspwviylkta
>Protein6984 40
MSMSDPIADMLTRirnaqmvqktsvsmpssklkvaiaqgl
>Protein6631 57
msagspntavfdvtnlkidssnrSDCNAGFDVAAKDLSFTIVRepvnlclnpppagf
>Protein6986 33
wkkvyddysrfrADSNQWFRftearfdtfmqrq
>Protein7588 45
mltrnlfnnltikgqqfklfhkknlgckEAIQTAINWFFKneerg
>Protein7589 30
mtdeggedakLLAVPVDKltplykdvktye
>Protein7586 159
ndvlnlrggnnevryspletsitlvvqvveedenttdvaeglitanvlfqdglwdgigla
ttlpgsgfhtitshtsdnstasgnlkIEASQDAEDVVAFNTSSDKvfilgsspgvvnvqi
gdlnsmvltgfeflqdadtndvfqmddldnvagnlvlid
>Protein7587 82
mkTMALELSPNNIRvnsihpssvrtpmiendyfanmmrgdldnptfedtasvlnpmqald
lpwlessdianavlwlcsdear
>Protein7584 27
mrSSQEQQERlpgtlptvlwnlltgmg
>Protein7585 31
akdnvwdalevvikGHPVLLNRaptlhrlgi
>Protein7582 91
mvfykngvqianavtdydgnyslqlepgkydiearyvgyspkkvtnvlvaagkanrvnid
ltkgieigevtivdhkVPLVEQDNTTQGGRv
>Protein7583 28
mrftlervarGLDTISVTGNILRdyltd
>Protein7580 30
AGNTLPIRnipvgstihaiemlpgkgaqma
>Protein7581 44
pivrfekkdnyfapcffkpsliktallelkENILWLDSDCLMKe
>Protein5728 89
hqavhevltslapvvdkhpeyaeasiierlceperqiifripwvddhgrvrinrgfrVQF
NSALGPYKgglrfhptvnvgiikflgfeq
>Protein5729 33
msgdyfglpwpcygtpelkHPGSPNLYDTSKha
>Protein18 70
GDLVEVADGYARNYLIPQHLAMPSTAGAAAQADAMRpppapplrptpEEAEDMAKmLVTA
AITIPAKrsw
>Protein5720 35
gegdgddeavkVSLDSVPADVDKivvavtidqaes
>Protein5721 33
kTYMIGASMPLGAGELKasytygdasydllegs
>Protein5722 113
haaggsgggvftaakdakGMAIGVDSDQALTAEAGVRdviitsmlkkvdvavydyiakav
kgenaagnviydlkVDGVGYSTSGDKlsadviakleelkakivsgeikvpdtk
>Protein4184 47
mrqrdeqrLADEEGTERakveaekvrrdydatlaeartqasatvdea
>Protein5724 42
TQVPAILDLVGLSKrsrrtsptscpaasssvcrshgrsstgh
>Protein5725 51
inyaaakAGMLGMTMTAARewgrynirTNSICFGVVETPMTEVVRgekfrd
>Protein5726 109
idalspsnfaltnpevfretvkSHGQNLIKglnnllhdveagdgqlrirmtdtsafemgk
nvattqgkvifqnelfqliqynpttpdqnkkpflivppwinkyyildlr
>Protein5727 31
ttlfrsqqldrGEAGDNAGLLLRgrseehts
>Protein12105 353
menrvevlevawgahyaglhytfistrLTPDEAAFIIGDSGSKvvvltpqlgrvlmpala
glvdddvtfvsiggevdgaddlmalaaerspdpipdategadmlyssgttgrpkgvlral
sgeplgttaglallgeflmgmspesvylspapmyhaaplkwsleslalgasvvlmerfep
eallsaiethgvthgqfvptmfvrmlklpeevrnrydvsslqaiihaaapcpedvkrami
awmgpiineyyagtegsgfcwasaedwlahpgtvgkplvgvihivdpdgeelpvgeegvv
yfgegpqfeyhndpektaeaynergwstlgdigrvdedgflyltdrqsnmiis
>Protein12104 200
mlgangagktttlrALSGLVSASGTMNFKgksilgdradkvakVGIAHVPQGRgtlsdlt
veenlavgaylrSDDQIDDDVARWFDTFPRlaerrTQTAGSMSGGEQQMLAIARammgrP
SLILLDEPSLGLAPLITRevferlsainkaeglavllveqnanlalevadrAYVLEAGKI
TDEGTAAELLASESVQRayl
>Protein24 31
rfsdevdalkLANDTLYGLGAGVWSRdgsra
>Protein25 36
defkakLELPFELIADTEEKmchmfgvvknkimygk
>Protein6185 33
kilgidftdkELESYNQKadsldscivkvrtrn
>Protein12100 373
hinrgfrIEFNSALGPYKgglrfhpsvnlgivkFLGFEQVFKNALTGLPIGGGKggadfd
pkgrsdaevmrFCQSFMTELYRhlgeytdvpagdigvgtreigylfgqykritnryesav
itgkstewggsqvrTEATGYGAVFFAKEMLAAQRntldgkecivsgsgnvaiyaieklhq
lgarVIACSDSDGYIHDPDGIDLDLLKqvktvdrqrLTAYAEQRssathhtlgsvwslpa
evvfpcatqnelsgkdalnlakngciavveganmpctadaveifrEAGVLFGPAKaanag
gvatsalemqqnasrdswefgytedrlakimtnihdtclttaaeygrpddyvtganvagf
lrvadammafglv
>Protein6187 31
agqakFENVEEGLTVAKqvdevtglstlvvi
>Protein21 83
aisdqegnilawasggnvgfkgsrkSTPYAAQMAAEQAGRkamehgvrrvdvmvkgpgsg
retairSIQNLGIEVIGIKdvtp
>Protein1405 67
pirlqdcpdllkILNIAHNKaykrsflnenhltfpagyyedvpftypvlcladsialldr
vcvmyrq
>Protein6188 85
marlvgvdlprdkrvevaltyifgvgrTTSQQALAATGVDPSVRvkdlvddqlvalrdyl
eanvkfegdlrreiasdirrkveig
>Protein1407 111
ALAGLSVEAVFSSPLSRspskrysrarELGGLPLTIVPELRwaNSYGVLSGVPKsvtrEL
FGYILDELKrkscsgtEPLLGAEDFDRaespflerktstdlssecvqvfnw
>Protein1406 33
yallptylrfvkGVVDSADLPLNVSRellqesr
>Protein1401 26
adnktkegraknrrVEIEVVGTRssk
>Protein12108 22
kLGEFALTRtfkghpgdkkakr
>Protein28 16
PAPAPQPARprrawts
>Protein1402 159
fadncarchssipestggpfknrdfaapneahprkvrADFLGNDESTPVTEVGTFRcrsl
hsnhkpghlymeyasdtlhkrpivadipernelkdggrgymrnvslvnvwatapfmhnna
igpeicgkpankdndfhrsryvgpdgkllpeqpecvryd
>Protein7762 32
vdiglrGFLPASLVELRrvrdlvpyvgkivqa
>Protein7763 148
dgnetaaawataakIDGPVAMILSRqgtptltgtadlavdgvangayvlvdpddaqvvla
gtgtevavaveaaetlaaegitarVVSMPSWERFEAAGAEYRasvlpkglpvvsveagvt
lgwhrWADVPLGIDRFGASAPGATVLDR
>Protein7760 83
mrnlgdsktigkLVLDASFSPIRrVAYSVEAARveqrtdldkliveietngvvepeeair
yaarvlmeqlsvfadlegtapti
>Protein7761 21
PINTEFNNWLRmeqifplkei
>Protein7766 16
mlkMTEIIQPNEEIRi
>Protein7767 43
mfrkILDIGEAGENVGILLRgiektdikrgmvickpgsvtpht
>Protein7764 54
lltvvkSGSIQDVKaspvdkvhtwphllaaefvaalaclsftfffsifvnapll
>Protein7765 30
kfisdrgkirarrVTGVTVQEQRliakaik
>Protein7768 33
EVWDDNDQLRermivdnalarrladtefrpsnp
>Protein7769 42
dqvggiklikAEVPLAEMFGYSTTLRslsqgratysmefkhy
>Protein8978 86
wligvggsgartlryakatlerrleslnyrghfpsgwsllnldlppatetdealssdlvh
rrEYFGIAPQGKpyrDYDASLMQARg
>Protein8979 56
mlannaakrTVVTETDVALARrkaqltqeqfakllgvsrrtlesweqgarrpsgaa
>Protein8972 62
sgggkkpfrqkgtgraragsirSPIWVGGGKtfaarpqdwsqkvnrkmyrgamqcilael
vr
>Protein8973 61
mkdprdiilapvvsekSYGLIEQGVYTFKvhpsaskpeisdavesiwgvtvlkvntlnrk
g
>Protein8970 32
ikYLVNPTGRfvvggpmgdcgltgrkiivdsy
>Protein14 32
trrkyrkeqkgrnvglatrgakVSFGEYGLKa
>Protein8976 36
frsptgtnvpdypkLAQLWWQNIGDASSGAKtaqdr
>Protein8977 41
pgcpprpeallegvvllqqrIQNEDMGARwrgdaitvgged
>Protein8974 33
rkdiergqvlakpgsikphtkykAEVYVLSKdr
>Protein8975 23
makQLEFNDSARhalergvdala
>Protein12170 360
mrEFDLAWQRtlheggwaginwptefggrGLTDIEQMIWYSEFARadppftlnnsctfvg
nnhggptimasgsdqqkadylppilrgevvwcqgfsepnsgsdlaslstkgvidgdelvv
tgqkiwtsyadvadyqellvrtdpsapkhkgiswvicdmkTPGIEVRtidtmahhtdfae
vfydevrIPLANVVGEINDGWRvamstlsfergtafmadqielaatvealigearnrtda
rgraridddeiarrlataraevaalrsmtvagisrtrrtgmpgpegsmvrafhgelhqrv
yqlgmdilgtdalaltpidgdgnwtgpylqsfaytigggttdiqrnivgervlglprppr
>Protein6854 32
mvekekeevwdileevikEHPVMLNRaptlhr
>Protein818 43
GLGLSADGNHRtpdgalasvrtattagapatlngappwwcasr
>Protein12171 176
maapphisedptllarsytsaprvpppwtpgrsgeldgpqpwgprlgnpgpdtgyaltlv
grcvdnltlgagehredvvsglaalaakraasygrapvrhdldvavtiwgfastaidpel
aelrrTTFEGVGDPHHYEARralvdmvpesalrQTPDAVVQAHAADWRslfvagrv
>Protein816 42
lkgrndgngldavtggqakSLPVAGDAARpgvinedakfsgn
>Protein817 24
kNIQSTELLWLKeimstenkmang
>Protein814 20
ADLDVIMVAPKrlcrvptsm
>Protein815 68
mdensgfagtrNAYVGLNSNWGTVVAGRldgvrygvygkydafangylgnftqmtsqvdr
ansaiayi
>Protein812 83
ddwqkGYTTPLTSGQFDVWIGRamlefeptetfsallsihgwkdksdtqvgqffgvepln
ptngvdprIIAYPLAPHNPRaad
>Protein1410 265
mlptptvidgqqpttwitdptrFDVGNVDQHSMLLAPAERADAVVDFSKfagkTLILYND
APAAFPARvptydyytgapdlsptgaptilpgygpntrtvmqvtiaasapapaydvtklr
nafshkangtgvfessqhppivgqaayntamgtsfaatgeckaagvtkcdglvrvndtgs
fafrvndtgsfafntlkspttkttvkmepkIFEVGEALRrgwgvervaeltaidpwflde
mstiyeerETIQAATPDTLSRagwr
>Protein810 76
vdalneksqktviktwsrrSTIIPDMVGHTIAVHDGRkhvpvyvtesmvghklgefaptr
tfkfhagqertarggr
>Protein811 110
kALEGDQSEIGEASILKlaealdsyipqperaidgafimpvedvfsisgrgtvvtgrver
giikvgeeieivglkptlktvctgvemfrklldqgqagdnvgillrgtkr
>Protein12173 287
FIAEVRTRMESRLWHRLGQNINQDQKninqdqkdqlenllsiaddngrqswfdklrkgpv
rvstpslvkalnrintirslnivlpttpyipqvrlaslarfagtakvsainrlpvarria
tlvafvhcleataqddaldvldmllreifsgaeqadrknrlrtlkdldkaaltlakacgv
lldpnqpdetvrskidaivdrntlvqafddvnrltrppndvfyielqkkqtmirrflpkl
lntikfdsnparmdllkafdwirqkpnndppqaiinkawykhikqdi
>Protein1416 53
tgfarLPWNAIGDAGVDELGEHAITVRcllaadggvaesddgdgliavvgrsy
>Protein12542 155
msisaefaegtklskgstvnlvvsdgakprqipkelvgknalsvvaelekaqlkpvvepv
qepsvalnyvvsveppegsqvtigdevkvrvsaarenvavpnvvgrTAAEADAEVRavgl
tvlgiegpaggtvertdpevgaevpqgtsirlvtr
>Protein6816 11
marIAGVDIPR
>Protein6193 29
mdgakqvgiyiphfchhkkLSIAANCRmc
>Protein1414 161
dlklnqlqflgthnsyhlppdkglydfakTVAPDGLNPNELLYEHAPLPDQFSNEGIRqi
eldvsadpdggrfanpaanilqgvppynadytvwdppelmepgtkvlhipdfdmrttcvl
ltqcleqiktwskghpghfpiavlmelkdeeisgdfpidlv
>Protein6191 33
hdpeihnalgkiyvdtnndakrFLEENQFYDSR
>Protein12179 57
qgacfyhdeyridpdgrwrisrtgyqrTFEHVTPLADLPGWRLTASGWENDGRsslv
>Protein13013 176
mvcisncdkITPGMLMAAMRLNIPVVFVSGGPMEAGKvkfrgnekaidlvdamvvaades
ytdeeveafersacptcgscsgmftansmncltealglslpgngsivathanreklflra
grlvvelakryyeqnddsilprsiatkaafenamtldiamggstntvlhllaaahe
>Protein6851 40
mefskrfkveevwpaeliakkpeykgkTLYDVLYANKvvn
>Protein7717 78
miiipkrhyciienpikiengkFVTDEYGNVQVKhgekeirESQQPFPLYPQENLFKdve
plkviapltalrlrclrd
>Protein10199 49
kAQLQETLAVKnvmdipritkitlnmgvgaaatdkklldgavadmqlia
>Protein13438 251
rrgrgacrsgeeagtggagrwgdgqaggrvhlprvlyggastpvrtagqphvsvrrgrlp
whpdrirnvvipaatlpveapedvlfdtplarLAIGSAGAVDRlitrtqgqmalgvrlgr
lvcahaglpmdppgldlgdrprlhpvrqmtrpsnvsplrvedrlsamsandgpapsgtva
qtvsvqptpseplpvvgdlaipgfdelaasqvvkrldaltaaelaaigayeqanrgrrti
ltrvrqlqssm
>Protein13436 85
melpfvfdlahapgidvlvgpdapqvlsnavhgawvafakSGTATLPDGPEWSEWRsdap
ntmdlnelcrpifdvhdvvdaaweg
>Protein13437 192
vafalllglgsckpkNAGNAVSGDAAAKAYVAPGKydefynfvsggfsgqmsvyglpsgr
llrvipvfsvdpekgwgyseetkpmlntshgfvpwddlhhtelsqtngeingkWVFANAN
NTPRlaridlktfrTAEILELPNSGGNHSSPFGTENSEYIVAGTRfsvppdnangdvpis
sykqnfkghisf
>Protein13434 184
paapirALPGEGVDGLAVALSGRvlrvtlnrpdqrnsltwamidglrrifvevrgddrvg
avvltgagdrafsagadlsgmtggsalamheargqlpalfeamwaagtptvasvrgycla
ggmglalacdlvvaaddavfgtpeinvglwpyvitvpllrsmppkralelmmtgrRIDAA
EADR
>Protein13435 160
TTASVPTEQGRrrfedkvvfitgaargqgreaavrfaaeganvigvdlaaqlesipypma
tpedlattvaqveqvggamvsrvadvrDLAALEGAVAEGLERfgrldmvvanagvmatsl
ftelseaawdeivgtnltgvwktvrAAAPAIIEADRggsv
>Protein13432 103
mevaaiydelleskkHITRPARAAYSTHSFHQYTIKLDKGRdemvshlkdnnistsiyyp
lslhvqpafsghnslnksfpvteqlcqqvlslpiypdltraqi
>Protein6850 134
tkfrkvhkgrntglahrGSTVAFGSIALKslergritarqieaarrtitrrvkrggkiwi
rvfpdkpitekplevrmgngkgnveywvaeiqpgkilyeiegvskilyeiegvseelarL
GFHADFRlnyscgk
>Protein13430 168
mkqlakveqeyvpdndrVINVDFFPYNDFCYMIYQYQKKNVVYCMASKigpdgnkigsii
eldtthigfaannkiytvlssedksklvvfkinsknkrlylmtsflmndklellkkshlt
vpmeerndyindfyidnegdmvftkfyrgnndniskaafvvkyaqadt
>Protein7712 44
sanylagrlarWTGNDVPVLLTGASVPEFTRtalrnlgvknvyi
>Protein4506 49
VLSPLTDESNFGITAKratarrwprprrssparrwassahsrsanpars
>Protein10761 47
atgeflqprlkIATPAESTPAAVARIVDQIADEFTDDLPKdapigvt
>Protein4504 273
mgaynglvklrnkiesafaqidvqlnrrhdlipnlvetvrgyathekETLEGVIAARnaa
vaatgpeaqaeaegvlsgmlkqvfalseaypdlkANSQFLDLQRqlsetedriaysrqyf
ndnvrtyntkirqrahlqhqdpvvpaepdrhedglhragKLEVLNASEYVDALGKygydt
gadaeggpnygssvdafdeilqngmnqnysiaisggsetgryrLSTGFYDQQGIIKssdf
kkVTANFSSNFKfleskklgldfnlittqtreg
>Protein4503 35
nrVGAVIELAKGLYSYNGSDAGVLAAKaayvskvd
>Protein4502 33
rDTDLPFLMPVEDVFTITGRgtvatgrvergel
>Protein2848 34
TDGLPETEPRFDAVDDVRdraplrcgrrraspsr
>Protein2849 32
pahayltnatatkLIAQQCGRreipivyista
>Protein10765 52
rahvidpvlaeladsgtelhtddyrayinptgkFVIGGPMGDAGLTGRkiiv
>Protein3222 48
rGIVLVTGPTGSGKsttlaamvnhinenehahiltvedpiefvheskk
>Protein2840 112
maerarrlgldaeviladtfrgvvnagsedpwyrGGEHSDTSVAIVEELLAGFPGVRhri
aegmfpddtgeelagrslrlvhidvdvydsakatlnwawprlgvgglvifdd
>Protein2841 268
aaidqkaliervigdltiitgqkpivtkakksiagfklrEGNAIGVKvtlrgdrmweffd
rlvnlaiprirdfrglspksfdgrgnytfgvteqlifpeidydqidapkltttrstplgT
NAAGDALALKlmpamrtspftisilpraplcstklvglsLHAPASWWFGDTTGIARnspp
pplpsarlgprsgklrwlsavfklsacmpplpggsviplvspavtmnsalspgsvrlipv
arpfmlvtrspcDVPSIPLFNRwvgvtn
>Protein2842 31
ieqynflvkskNTIPESTLTSLLRnfsrnng
>Protein4500 29
yksldenqkVEFDVTQGPKGPQAENVRpl
>Protein2844 42
mvlvrggrvkdlpgvrykiirGSLDTQGVKnrkqarsrygak
>Protein2845 123
mkkslrnvstntqvvtgeqlntirQTNLNNALAGKvsglqvrsqssaklgnagtgslrlr
getgfggggepiyvvdgtilpnindvnmddvedltvlqgpaaaaifgpqgargaivitlk
kak
>Protein2846 33
kFSHVVAADTPKgkaseffakkaaeltkgkakv
>Protein2847 62
rsgqrsrpqrqsacpriktgrlrPHTACLMFRrsfefslivmldafdghldrgvvlrrrv
mr
>Protein3552 15
PAENHIQQWITDKwg
>Protein108 81
fitktppasvlvkkaaglslqkkpgsgskvpnkvkvgsitrkqlrdiaaqkLSDLNTTNV
ESAMRsiagtarsmgidvveg
>Protein109 29
mqaikCVVVGDGAVGKtcllisyttnafp
>Protein6161 21
GDVPMEEFIATQSKwsggacg
>Protein8098 22
LILVEDFTVDAPKlktcslscr
>Protein104 33
dwahvaanipilqfpdgttrENATYNGETIKqa
>Protein3555 28
VASVSAWKtalatatpvmsmmpmafaty
>Protein106 50
mcpietpegpnigligslsvyarVNPFGFIETPYRkvvegqvtdhvdylt
>Protein107 73
mpekkrereqrrpreedreqldervvhiartakvvkggrrftfrAVVVVGDNNGKigigi
gkarevpdairkg
>Protein100 41
plvkafadaaaagfprpqskEFGNWWGPFGDAVTKvmegql
>Protein101 90
arYGDATGGIINITTRgpssqfsggvelssskflepynynlanfslagpiikigkadkrr
tllgffisgeylhetdddpsslgiwkakdd
>Protein102 33
mnkselidviaaeaeiskaaagrALDATVAAVK
>Protein3226 36
diilatgrSDYPNQVNNVLGFPFIFRgaldvratqi
>Protein3461 46
mdkYLEGGSLSEEDVIAGIRarTLACEIQPMLCGTAFKnkgvqrml
>Protein3460 51
nlqehsvvlirggrvkdlpgvryhivrGTLDTAGVANRrqsrskygakrpk
>Protein3463 26
marGFLIGATAGRttltgeglqhadg
>Protein3462 34
TVAAVEQAKeallpvvvpnvcdeagalasllkpv
>Protein3465 33
mcglapsrVLGSLSYGAGGWESASIRmlptgkv
>Protein3464 53
lyiydalykqdtiehvlvrHEQAAVHAADGYARatgevgvalvtsgpgvtnav
>Protein3467 60
vtrpdderlsrslhgltrTLINNMVIGVTDGFEKkmeirgtgyrvlargssmefalgysh
>Protein3466 32
ITLDEATQEVLRrcgphhagrshsgsaslpsg
>Protein3469 41
mgrfegkSALVTGAASGMGRattlafaneganvlavdidad
>Protein3468 21
vkEISAVTLEAKttnrrpmtt
>Protein3556 33
laadaevqfclaqrTPAGAATTGINRvyynqsa
>Protein3558 33
rALGALGLRrhqrpalpqcgalvvgpradqrrl
>Protein1865 88
vllnraptlhrLGIQAFEPQLVEGKaiqihplvctafnadfdgdqmavadfdgdqmavhl
plsaeaqaearTAIVEGLAQRivngevp
>Protein3053 26
mlrMEQQLDTLSPVTRkrymhnynfp
>Protein4983 29
VSAIPDEAPTELQRansrrsaniskrrpa
>Protein2983 143
marlqqfykETVVADLVKqfsykSVMEVPRitkITLNMGVGEAVADKKVLEHAVGDMQKI
AGQKPVTTKarKSIAGFKirdgypigcmvtlrgprMFEFLDRLVTIALPRvrdfrgisak
GFDGQGNYNMGVKeqiifpeiey
>Protein9322 33
asvestllakFDGTIQFDGLRtvivennegakn
>Protein11700 112
ikkyldwfwisylkPHFEIEEMYVFPVLGNENELVKQALAEHRrlkrlfeneddlsktis
lieeelekhirfeervlfneiekvasseqllqiemdssdksfyenlsdpfwe
>Protein4980 36
makrATPAAMAEFEVRrielekiaadklaaaqgvad
>Protein13051 122
mrlvitatgvpevdsrvsaeattagqwvnaadrpehcsfilpavarasplsvavssdgas
palagwvrdrakAVLSDEVVELAHELAQRraaihaaggsteevdwasiidstlstqppac
rp
>Protein9272 52
mwfgeseanvrdlfdkarqaapcilffdeidsiakarGGSLGDAGGASDRvi
>Protein11707 77
SADLENSTSTDGAANHVADADIQPAPGRdtaagrldgkVALITGAATGLGRvgaerfaae
gasvvvadvadptstva
>Protein9490 205
fvtptegfadkhgatvdedrtwedgyrkrwqhdkivrsthgtnctgscswkiyvkGGIVT
WETQQTDYPRtrpdmpnheprgcqrgasyswylysanrvkypmvrspllklwrekrkmla
pveawkAITDDHNAVRsyqsqrglggflrttwdevnemiaaanvhtikkhganvhtikkh
gpdrITFAFTGWPMLILNYYLRtsn
>Protein8904 54
ynddgttsdtnlsyrlrFNIDASTETDSGVKfggrirlqydmngdgtgdvvdtg
>Protein4985 22
gyiyhgrVAAVAEAAReaglef
>Protein12749 198
megnepvvipndegarTTPSIVAFLDNGERkigapakrqaitnptrtiasikrfmgnrfs
essnetehsaykvvkgdndtvrveidgrfytpqeisamvlqkmkktaeeflgqevteavv
tvpayfndsqrqatkeageiaglnikrIINEPTAAALAYGLDKKhkdstiavydlgggtf
disilelgdgvfevkstn
>Protein12748 93
msdhhpphaeaqsqdpaevddterFVEFYWRpgcpfcmslkhglaragiemlpfniwddq
raadtvrsaaggnetvptvgfggdflvnprpae
>Protein12747 92
mqisfsprdarkvlvgirscvgigslvaprklgalfgidvkNNEAAIYPLRlfgarelfm
tapfvlgasdevtslalqggiavdaadvlaas
>Protein12746 348
maegfnakfeketgykvsykENFQDNEVWFAANKdalaanqdigadlviptnfmtarLIN
LGWLTKldhaaipnmanvrpelidgawdpgavysmpyfsgfvgmaynkaetgrkitsvdd
lwdpkfkgrvsmfsdmqdglgmilksqgidltdvtldqvqaaadlvaeknqggqirrftg
ndfqddltsgnvivaqvysgdvaqlqednpdieflvpeggcsmfvdtmvapitthnlkga
eawmnfvydrdnyasltdfvqyipsltdfvqyipvltdmddalakvnpelvdnplvnpsp
emlakaqewgplkEIWSYGSGYGGNALLGKsalrcashppwaatragw
>Protein12745 272
GIELLLNITPVKtrdfnwdinfnwakntnkvdtlygttnlrlasifngsvnatvgqpygt
iigyayerddngkiivgedgiplrnntqvalgsvladwtagitntftykgiiasflidmq
kggdfysltnmfgnysglfeatvfdengndirangyvvpdavkedgsvndiaadaqgywe
ngyniteqhvydasfvklrearlgytfpnslvkkahltdltlsivgrnlwiidknvpnid
pevtvssgnvqgleggallptrtiginlsfgf
>Protein11705 43
mvhydvqliggavlhqgkIAEMATGEGKtlvstlpsylnalpg
>Protein12743 173
msvlwdlydtpedgldkvalgdkvvfdrLVAGGEDDPGTLSDAYRliglggagdvnpvsc
vfsgqnvaprladpkvtsvgkddkiptftwdagnggdfpndsfvvelrdatgnkLIESSE
PLDDTNYKPSAAQWLSALRkrcsvafgaaqvgrnlagYEQSGELHGLTRvrgf
>Protein12742 42
rrprrapgkpegdrprtrtvkKPDGAVADSKDPAKRvrkagi
>Protein12740 244
mdaaqqvgvyiphfcyhkkLSIAANCRmclvqvekapkplpacatpvtngmkvfthsela
ikaqkgvmefllinhpldcpicdqggecqlqdmsvgygpmksryseekrvvfhkdvgplv
gmeemnrcihctrcvrfgqeiagvmelgmgnrnmhseimtfvgrtvdselsgnmidlcpv
galtskpfrytarswelqrrksvsphdsvganlvvqvkhdsvmrvlprenedvnecwisd
kerf
>Protein11708 271
mtrfrpcidladgavvqliggtyaddgsttitnhrserpatyfaeryredglsgghvikL
GPENDASARralavwpgglqlgggvnvtnaamwleagaaavivtsslfddrgrfhpqala
rlaaevgpdrlvvdlsarrvptedtdtpgpadrdeaprwvvamdrwqrltnlkITPSALD
DVAEHAGELLVHAADVEGRqegvdielvsllgewggrpvtyaggarsiedldlvaehskg
rvdltigsaldifggtgasydecvawnrrer
>Protein4988 36
mkknhirilvgdkVTLELSPYDLSKgritfrhienr
>Protein5108 95
sfvfqritqqhrtlggkafdtecgqnvrrqecvqiefvgvkTYWIVCGHTGLPLKgfeiv
gdrtdhigraveqihfaiaikiygkfhpaaghelr
>Protein8674 32
akeitgyvklqckGGQANPAPPIGPALGSKgi
>Protein8770 47
wrsnilgssgkgheyflkYLLGTQNAVFGDEKqaikptdivyreaae
>Protein8771 73
ikveqiaadvgqeividqvlavgsgaelkVGTPLVAGATVKatvlsqgrhdkvrifkmrr
rkhyqkrqghrqn
>Protein8772 711
AIADHHPDMAVTFSRaivraiadhhpdmavtfsrDDDGKPQVTRhseigmglaidverrE
FVDAYGDVVDRaqsmnfrEFVDAYGDVVDRtmankltvddfqgLMSGQSVIVGVGKvlsv
prLMSGQSVIVGVGKlayptayqgadpetVIQGAESGVLTLTSTYLLLVIQGAESGIFAD
IGVPLLLGEEDFYRrIFADIGVPYVAVEWRqdsnpadhlggliqkqmsiamlvIPEIHEE
LDPVTYGLTIWDIPEIHEELDPVTYGLTIWDLDREFQTGPGSIYASVGGQDRlplseilr
vlrnaycrtigvefmhmqeveekrwiqeqmesrepfslsgdeqihildllnkadaleqfl
gtkflgqkrfglegaestipildelltlasanhmdsavlgmahrgrlnvlvnivgkryqd
lfgefeqlidedavqgsgdvkyhlgqrgqfksvagnvidlelaanpshleavdpvvlgia
rakmdqipknvenrypvlpilvhgdaafagqgvvaetlnlssikgykaggtihlvinnqr
hhppgdqqpvgfhhparvgpqFVAEYTAEKvskLSGVPVVKlnelaelyadpkikvvsfw
tmgfnqhtrgtwannlcynihlltgkisepgnspfsltgqpsacgtarevgtfshrlpad
mvvtnpdhrKHSEELWGLPEGTIPDKvgfhavamaralkdgkvnfywqqcn
>Protein8773 95
mpndarEVLQYDPAKakkllaeaglangfefkAQVPSFPEQLKkAQIVAGYLSAIGVKmt
iepkEYGAFLSLMTTGKhgpgywhfagmsnptasi
>Protein8774 35
EQLYGQSIKpntdlwafgvisyevmsgikmfnagn
>Protein8776 26
mgakYEVQEIPADLQERaaqyrhllv
>Protein8777 33
kknkqyafkevaklkGPGGGALFIKshpksghl
>Protein8778 13
VTDEVAAARrhgr
>Protein8779 52
vwqapwlgagqfravgrTVLVDEMTSVRQAFDNSVESLTSTDSNKqftdlcq
>Protein9325 40
rnldtllhpqfdaaalkaatpigkGLGASPGAACGKivft
>Protein4442 38
syewdfdgdgtydqtttkSTTTNVYSEPFDGKigrahv
>Protein4111 33
gftkSLAQEVAKAGVTVNTISPGYIGTKmvlai
>Protein4112 33
eerqrGITINISHVEYETANRhyahvdmpghad
>Protein4113 63
mldedlvdlidklgidevkvrTPLTCDTRyglcaqcygrdlgrgtmvnageavgviaaqs
ige
>Protein4114 132
AFSSAGFTFQLKatkrVNNASWFNLGYGSSAERamktalrkggtntlniytanlsggllg
watfpfdgnagdkldgvvllhsslpggsaapynlgdtgthevghwmglwhtfqggcagag
dqvadtpaeksp
>Protein10425 22
meckkALTETDGDIEVAIDNLR
>Protein4444 27
miavcpntrFEGAILEPAQLMADLIGK
>Protein4117 29
nekhrrkNNPNHNPLVYACLKiylvvgev
>Protein4118 33
laninrQIAEELGVReqqidatvelldggsaws
>Protein10429 31
mffagtvfaqtkIAGNVTNAKdkqpvafatv
>Protein4448 292
vqaqdypikdkTISIVVPFAAGGPTDKvardlavamsktlggtivvenvagasgsigank
iakanpdgyslllfhigqaslptmirklpynvendfeflgnvendfeflgmvndvpmtlv
grWGAPTVTHDGVTVAKEIELADPYQNMGAQLEIELADPTNDIAGDGTTTATVLTNDIAG
DGTTTATVLAQAIVHEGLRNVAAGANPMLLKrgiekgtaaEEIANVAAISAQDREEEIAN
VAAISAQDREIGDLIAAVMGLLFETEYVEGMQFDGLLFETEYVEGMQFDRgy
>Protein4449 26
SITGSTVLRflklkdlhlnfqkifii
>Protein5535 64
ITGQSAVMADGSSVGTSSRITGQSAVMADGSSVAGFLVETQFDADASKNGGAGSTIGSRt
atlt
>Protein5534 47
msiepgrDIGLEVHEHGDQFLRveagrarvqmgpsendlpfdrevgd
>Protein5537 26
FGIPQISTGDMLRrrsrpaprsvwkp
>Protein5536 57
rgkhkaiytphvdtgdfivvvnvdklrvtgnkaqdkkYYSHSGYPGGIYETNFTKlq
>Protein5531 31
irPASPGTGVIAGGAARAIVEVAGIKdiltk
>Protein5533 33
GITNEYPVMRhmmnlesvityegthdihllitg
>Protein5532 19
mvykHAISTVVPARnprpa
>Protein801 34
fggagvgkTVLIQELINNIAKgydgisvfagvge
>Protein5539 26
mqelrMPICWLFSMIMRleltqalel
>Protein5538 79
pshahlcwdvcyikqkICCLHFIEHCLLFEFRisvglfqyrkfqpilsksrfrccaflrc
yptsflralqkrtrhrsta
>Protein8114 35
gtgviaghcvrSVVEAAGITDILTKaygstnplnl
>Protein12359 158
mgtrflltaesgvpddikaiylkTPVTGTVRTTAIDGAPQRviatdvisalesgiapvrv
analrnalrfraltgtslkdlvqtglamrksqdltwaqlamaanapmltkaamvdgqaev
gilptgqvvgvidslptvaevlgdivteaeatlerlag
>Protein8116 45
rkeyfknlkTDTLANFEQSIEPYRekfrtevigdfalpllpfeak
>Protein8117 29
mpeiyqqllkTETALENHYKdmqdiefti
>Protein8110 235
mskndiehiilvggstrMPAVADMVHDLLGKdahkGVNPDEVVAMGAAIQAGVLKgevkd
vllldvtplslgietkggvmtkliernttiptrrtevfttaednqpsveihvlqgerems
synktlgkfqlvdlppaprgvpqvevtfdidangivnvaakdratnkeqsititgqssls
kdqidqmmrdqgpdrpddarrreprrrrqgpqgggrspqVPGDDVISDYSLIVDR
>Protein8111 31
rdkfdvparVASIEYDPNRsariamlvyvdd
>Protein8112 33
vflergpsnvpassvalrrTFPCTLFGFPVRcl
>Protein8113 315
mqvklpknkkaiaygsdsknlfsfaacsgaisqnllyvnqrpsgkkaplqqdfvndgtdl
vtatiggndvefveiathcvtqfncqkrdgrgsdkftklnsgtsltlpeyvdlrlaiiaa
qlpptylrikessghnstvaiagypelfqvkpsvfcgtrsiitkkerVYLGEAAQRfdsl
ltaatgragvfyspvlqdfsphlpcgdgevwlngvskgglkdsrklhptdagykayadii
ngdlagwikdpprglkptglpfnpkptaaldkpaslrsvraeaapevsddddewvdegad
ptpvvatdllegvet
>Protein12350 128
kTDGTIHPEDAIKeaakiliqhlmlisdenitfetknkedddvvdehishmrkllkqple
dldlsvraynclkaakinslselvsydtnalikfrnfgkkslseiedlinekglhfgmdl
skyrlded
>Protein12351 248
mpfrrenqddlhldvpgallksehiihepvtlaqlsktivavdpattskpgsdetgivgv
grhvdgrwvvledrtkQWPVSEWPTEVDALAVELRasevilegnnggelnvaaveaaqre
rlrpltdrlklvlsligeaglssdlaaerdrlqaelaaahryrvrlvhasepkavragrp
aaryqthevihakplpklearwtgwvpgvssdspgdldacvhglidlgciprapaatafs
tvgadrtf
>Protein12352 98
migalatgvvrVVADGEPERQIAVHSGFVEVTPTGEGNTKVAVLSDMAELAEDIDLKRaq
eakgraedvlrtseddeqakgalrraevrIAVAEAAKr
>Protein12353 795
TETHETDVDIKPHSRDVTDGFQKapsramlravgmgdddwvkpqvgiasswneitpcnmt
laklaghaktgvrqaggfpmefgtitvsdgismghegmraslvsrevicdsvetvvfaer
LDGFVGLAGCDKsipamlmaaarldvasamiyngstmpgehngeatditsvfegvgacal
gaitpeeldeiertacpgegacggmftantmssigealgmsmpgsasppaiddrrdddar
rageavvnqlkagitartiltkkafenaialtsalggstnavlhllaianeaevdleldd
fnriaaqvphladmkpggrfhmtdldrvggvpmvmkmlldaghlhgdaltitgktvaenl
aevdppgpdgtvvhpfdapihtegginiltgslapkgsvvkvagltkeqmlfdgvarafd
gedaamtaildgtiepgtvlvirnegpkggpgmremlaitgalkemlaitgalkgagrgg
dcalitdgrfsggtwgfcighvapealdggpiglvadgdrilidvhefkIGIQDFGESKV
VSEIYGQHLEANGYKvkyqelggfrdlvltgfesgdinftpeyaaslleflndnageats
dvgetvdaltpqlkkVNLTAFEPTEAVNTNTFVVTKataeakNLSSIGDLTADLKLGGPQ
DCPTNPNCLAGLKDVYGVDLSKNFTPLDGGGPNTKralkdgnidvavlfssdgaiaandw
vvlkddkgllkADNIIPVASTKladaggkDLASTVDEVSGTLTTDKLVDLNKRfdidkdd
aediakdylaeegln
>Protein8118 35
mnsvqgaaiagaqrVVVIDPEEFKreqamefgath
>Protein12355 195
maveaapesgrstpggpdaawsdellerelpeapttayvpapdeapslvggdsvggagdd
qfadvlerplddggeqaaphtrtfdaqsgfsdthanearslegdessrpgttrrsgssrr
flalsvtfavalvalsytgyrsslrMTGGASISPQQRspsqpgyeaavrptpvtflaitt
dggelrslsvvtqgt
>Protein12357 113
mvikRVTDLDVPSIAKkVLPSSPTVTTDDVWKdhgdgtygghfavqmdgvpqrtkgttsl
tanddgtthyeveidvsvkVPLIGDKiakaskgelekqlnaefaagdawlaqa
>Protein12888 166
kkcakctktvypveqinaagvvfhkncfrcfgegcgttlsiknfkafenkvycaihypgd
hqkikatqvtdsistkhavnapkKTSEGLSQVHKgdqhfrkekgdfkveynqdnaysggs
tetegegtthveseqthhegtegegeytegegeytegegegeyaed
>Protein12889 172
rFGGLDVLANVAGVLRsdrvadvteddwnlmfsvnvsgmfwlcqaalgafgesggaivnv
asnaglmgqayfsgycaskgavvnltrALAMEFAKdngirinclapgqtstpmtgtirip
edadidlmrpymgyrkaarpeeqaaailflasedasafhgaivssdgalttg
>Protein3713 148
ggkqavyqtllalldpgdeaiipapywttypepvrLAGATPVYLATDETSGFRvtieqle
aartertkllvfvspsnptgavyprdqieaigrwalehdiwvvtdeiyehlvygdaefhs
mpvvvpeladrcvvlngvaktyamtgwr
>Protein4458 36
pceprsiwptsssssapvargrCWPSPAPTARpppp
>Protein1915 24
mvkDSSYMFVTGPEVVKtvtheev
>Protein3712 23
mlpvhvrlihrLEQEGGLNRale
>Protein11828 275
gglprVTELFEARnpsnpakvseidgvvsfgkvkrgnrevsitskdgvirkylvpltkhi
lvqdgdfikagiplsdgaitpidilkikgpaalqsylvnevqevyrlqgvrindkhiesi
vrqmmkdvlvddpgdtkflekttvdkyefiqhndwiydkkvitkagdsqtliegqivtlr
qvreensflkrndkklvefrdaipatsspvlrgitkaslgtsswisaasfqettkvlnqa
aisgsidymlglkenvivghripagtgqkvfedii
>Protein13610 61
mvlnktfgcvryfwnkQVELFNSYNKDSNPIVNFKTSTEIRkengwmlevsaaaiqqkem
d
>Protein9649 48
radywiplrpetdganflgackIIFDENLQDIDYIKefsdlpllvrtd
>Protein9648 236
malgkkikkTAVVSGVCDGFIGNRMIEQYGRqagflldegctpaqvdkaMGDLAGNDIGW
AMGDLAGNDIGWAIRkrryvekpnmkysktadllcekgrfgqkTGAGWYDYVAGKrdaip
nkeveamveahrQSLGITPRKISNEEIVQRlvyslvneaahilqegiankasdidmvyim
gygfppyrggpmnyadevglfnvvqsmkrfaqnplddaafwepapllaklvaegrt
>Protein11469 40
mptkTVVTGVEMFRkemtegrAGDNVGCLLRgmkrddier
>Protein11468 38
maapdwskaakSTIHVFHPGAAPIEWVQGKgsivvpva
>Protein11467 44
mfheidvdnidrprGMDITVVTTATNNDEGRallkhlgfpfken
>Protein11466 52
mlkaavdkAIENAGPGYDALIDGVVSSRwefyrqgwvvngtpiktsklkase
>Protein11465 73
ssfeldicypvawgkdgvearLASLAADAEDAVRsganilivsdrkldethvaipallat
saihqhlvkkglr
>Protein9640 9
IEMPGLIGK
>Protein11463 28
ddriakekvearNNLDSYAHQIKrsied
>Protein11462 70
dycdvanavvsdcspnavelkkGYVVSQDRiyitanqlvsndckdpttccsyikthlamg
icehvaskdr
>Protein9645 33
VGAPVIGLNDSGGARiqegvaslggyadvfqrn
>Protein9644 23
AAFNHQELQTSSDLLRlslthsv
>Protein7979 30
mgiltdvvpalkvdgkFVANPLVETQRqyd
>Protein7978 49
mgigekldalepfypdriaqrILGMGDVLSLVEEVERnidkekadkmak
>Protein7977 36
IFTTPEYAAWRpkylprqntYIGLAMPRltmraisv
>Protein7976 52
maqafadeaktttnapeakYQSAGSPLANVEMYQDINPKappmnkaefdkar
>Protein7975 44
EGASLDDLVARpmlatgsdlltydfvlpgafedeyfandreler
>Protein7974 16
LVCVLFYPSLYEMRdc
>Protein8766 32
ADLVNAISEKtgvakVDVLVTLEELFKeiktt
>Protein7972 66
deprTADVAVTDGRisaigevgeagdrevdgtglmlapgfidphthydaqlhwdptasps
nlhgvt
>Protein7971 28
hilesqplsrhkrWVVTEILNRsnqevv
>Protein7970 71
mnivvcvkyvpdaqaergfddsdlttnresvegllseldeyaieealkIAEGSEGEVTVV
TIGPERaadav
>Protein10846 33
ATEAVPVVNVTPQRvqlsssalplgpsswiqta
>Protein10847 30
mtrIFAEDGQSIPVTVLDVSNNRvtqikta
>Protein10844 37
spalasefatlvqkqqvkAVVIGLPRnqngektkqtd
>Protein10845 16
mkLDLPAGVDVEIKlq
>Protein10842 38
appnpriyswvgnkINSPCEFICGIDRddnqltlrina
>Protein10843 143
LPVEEAERlrrmyeaqdpkdilmeakpklqlgtpidrvrlpdwadpslaemkrqarvgal
ktssmvptvlpiqiirigqlaliccpgefttvagrrvvetvraaldghgvtevlimtycn
dymgyvtthqeyeqqayegghti
>Protein10840 41
mqvqpgdvvavyeksktqlrikSATELASQRgtptwiavdy
>Protein10841 85
madkliifdttlrDGEQSPGASMTRdeklriarqlerlkvdvieagfaassngdfeavql
ianhikdaticslsrandrdisrda
>Protein10848 33
mitdpiadyltrirnaqsaghkLVEIPASNLKk
>Protein10849 40
aldgtlingesndafverMADYINTFLDDDTAAGKlnaer
>Protein6378 54
dtpaegyavfvaignasastvatlnpggsviqendrILFVDYENRnnnlvvdnt
>Protein6379 48
lagdgsvrDINTGYFTITGRiddvlnvsghrmgtmeiesalvshpkva
>Protein6376 50
efvigfktkakGSIDGAGVSSTKekinnqvtfltfgwavgagveyklsde
>Protein6377 56
mkahqlvsrGVGFVPQTENVFAALTVRenmemgaflrpsvvkerfahvaelfprlg
>Protein6374 27
rrierFLSQPFLVAEVFTGKpgeitqk
>Protein6375 73
mtvsqfskeqllacgrgelfgadnarLPVPPMLMMDRilkISDDDGLYGKgeiiaeldit
pdlwffnchfisd
>Protein6372 33
EILNPSNTVLDKtriyieqgaynsprttkiqht
>Protein6373 182
viipkvkasakykVSIAGAANILLDNQGYKtefafekstsantgevkfstnaegatkpaa
pqlaitneadlnlannavvdwlpvagavvdwlpvagakgyhvyrEATTGDTLCDPSKvit
lermifpepvihvavepktkadqekmglalgrlaqedpsfrvrtdeesgqtiisgmgelh
le
>Protein6370 35
mslrpsrWMVPPSLRsrassvtknfppsfstaaii
>Protein6371 33
ggrvwlvsptgarLNVQALVTERvdsgtvwmpf
>Protein3717 30
ckAGFAGDDAPRavfpsivgrprhkgvmvg
>Protein8369 31
DLVEGAPANIKdgvskaeaeemaktlreaga
>Protein9200 73
meardftakDVVFAYNRlvaspkankVFFSFIDRAEETGPHQVTFFLKeynsewkyrLGY
GYYAGIYPKgdrk
>Protein9207 242
VQPDFVDVLDLDQYVRarfrrragpgpirprrppchvptnaAPGFWNVVRHGDLTHVNRD
TTLFSSQMEGSLMHDQPQPSGFDSRGSLLIDTDPPLHTRrqpadrhrpsaaMVGLLEQYL
QHRpphgrpvgavpaapcrdhrrqrdregrmrlcdrtghgaaaagdrrdhgrtprrptpa
lrldqhddrgpgpgihrrrrglrhagghrsghravhllravaraasqrpqgryrhqaaer
rd
>Protein12894 286
mardgfdraiererAAQVGEDPNGESAKPAVPAEGAARdpsmtlipiielcrvcpgmvta
mgvsmgltasaimskgtidqkvrwardllsfdkigawaitepgsgsdafgsmkasakrdg
dgyllsgsktfitngpyadtivfickLDEGNPPEERailqfvldtgmegltqskplrkmg
ihssptgelfldevrvgpdrllgeseeafrgaggrsaskatfsieragvaamalgiverc
lelsvayakdrvqfgrpigefqliqlklarmevarlnienlvfrfi
>Protein7399 44
mwafldrLVNIALPRvrdfrgissnafdgrgnytlglkdqlvyp
>Protein7398 390
atnaatkANTAAADVATAAQAIAVKataaqaavkvtkdaadaaatkaatndtaakaaltk
atgltataltntvtaaaaaitpaaaaataaaaaitpaaaaataaaaaitpaaaaataaaa
aitpaaaaataaaaaitpaaaaataaaaaitpaaaaataaaaaitpaaaaataaaaaitp
aaaaataaaaaitpaaaaataaaaaitpaaaaataaaaaitpaaaaataaaaaitpaaaa
ataaaaaitpaaaaataaaaaitpaaaaataaaaaitpaaaaataaaaaitpataaataa
taatnvataattataataataaataataataagkaktaadaaktaadnaktaadkaktqi
daakIFILHADHEQNASTSTVRlcgssgtn
>Protein12891 109
mvkgvsegfkkELELVGVGYRaantgqileiavgyshpimmmipkevklstvsekgknpt
iilesndkqllgaiaakirsfrkpepykgkgikysdevlrrkagktagk
>Protein7393 39
ararVALSGLTIAEYFRdgdgegqgkdilffvdnifrft
>Protein7392 22
sgrDVEMSVASTKafysqvaei
>Protein7391 33
kDVPADQVIDIIFQQKgldmrkkdnviliaprd
>Protein7390 96
dtplewlhrsqryaekLATPDTSIADLIGEVDPIKvaegrhlddegtihfglvpranrgi
famnelpdlseriqvgllnileerdvqirgyrirlp
>Protein7397 23
VGAVVQTARdsgrrscpdrprce
>Protein7396 72
minfakkslvlallagigfgatvaqaqervyvidqrdvvakSGFDLCWRTGYWTPAAAAK
dpagcqcdkdli
>Protein7395 31
sldialgvggiprgrVIEIYGPESSGKttic
>Protein7394 33
aqvissltaslrFDGALNVDITEFQTNLVPYPR
>Protein4147 79
atlssvrhertnrwptqaqlhppfpasrrsetryrrrwwlnaavptpnrppaevearrea
parPASLAGGReapaaalp
>Protein6435 82
vradaagsvstalqpglrtrAYIYNTLLLDKsvqdrlrsypswlssrnlaneasdesvha
lidavvarydlpqrwyrlkaqv
>Protein4146 54
vilgeyehisegdtvkctgrILEVPVGPELIGRvvnalgqpidgkgpinakmtd
>Protein12912 125
NLNPGTGNLIDSGKkyisvnytgtswsgktfdsntdstfqhvgpypfvagtgamikgfde
ammflkpggkakiyipsvlayagspgsplikpyenlifeveivtvqdkapvqprvpgssi
qpvqq
>Protein12913 107
stahkILFIEDIDEYLYHIDRMMISLKlagkldavkaiivggmtdmkdnkvkfgtsaeei
iathvqpynipvcygfpaghiddnramvfgrkiqlqitskgtllsyq
>Protein12910 172
QWRDQGVVPWAFIMQPWPKywtwfdivinmlgyaplgflgaltamrmgyakqavwlvsll
illlsfvlegvqsylparvssnvdfalnvlgafigvvcawglermgainhwqqfktkwfm
kdargalvllglwpvalvfpaavplglgqvlerleeylgealagtaflewlp
>Protein7029 31
dgkLDVCIANNILKlkvlsiipkaytgnhlk
>Protein7028 438
rgrlratgsgsvgsgpvpsseptpassppsspyrtvlcgelrSANVGDTVSVAGWVARrr
ehgehlafidlrdhtgivqcvidhdvdvrsewvvkitgvvrprpdgtvnpdlatggieig
eadvevlsqakpppfpvddradavdetirlrhryvdlrrermqanlrlrskvnasirtam
ddagfveietpmltastpegardfvvpsrqhpgtfyalpqspqmykqlcmvggfdryyqi
arcmrdedlradrqyefaqldaelafasrdevlevigstvslaieavttvslaieavtgt
pvgeieritwhdamdtygsdkpdvrfgmllcevtdvfaetgfnafkapsikaicvpggae
ltrrSATDNAEDMILRltrkmnqvrqdaitteiseiisgaealsddqgddgdtahhlaaq
hlafehvthehfnhrmht
>Protein12914 205
mkLGIFDGNSGPHVTVDDYVATARaaadagfdsywlpqifgmealsllgmigrevpginl
gtsvvptyprhpvtmaaealtaqkasggrlhlgiglshqmvienmfgmsfdrpaghmaey
lealtpllrgeaaaasgerisahvsleieadpvplliaalgpkmlrlaaeyadgtitwmt
gpatladhtiptlnaarddlgrgpa
>Protein12915 80
paassgpatsraatgpagwfpdpthrfthrywdgaqwtehvarngirsrdpitgpgqstv
trSTAGVDPLSDAISSFFGR
>Protein7025 17
QLIMEENSWILKvlknh
>Protein7024 85
mengygdtivsrdtakrLASWMSLEKSLESGEFVTGTTSGKvkggltvlvngiraflpgs
lvdtrptkdlspyenktmefkvikl
>Protein7027 48
vaisdipalltaldgkkIGAQAATTHANFIAKlipgadlrtydtldqq
>Protein7026 40
vnvkpgygrnflipygkavpatkANLEAFEARraelerqe
>Protein7021 38
hkanietlvgltskafegvekIVELNLTASKaalaeag
>Protein7020 34
mrikAMTVPGVYRkVAFVDVPYNHEDVGVSSKya
>Protein7023 19
graarrTAPTSCWPCRdrc
>Protein7022 33
akevdnsdlavfiyevpdnrkYCIILDYKatpg
>Protein1551 42
ggpaipgsevaladdgevifrGSNVFVGYLNQPEKtaetlid
>Protein12883 167
ldhnrALSQLAEKtgravssfkkLVVWGNHSPTMYADYRncesngdnvkALINDHAWNND
TFLPTVGKRGAAIIEARglssaasaanaaidhihdwvlgssdwvtmgvpsdgsygipagi
vygfpcecnggsfkIIQGLEIDEYSRekmnftlkELTDEAEAVKDML
>Protein2615 74
kraeegtkqaviysafpidesqvkTLLPQLEAVFKtrlepsvsvdsaliggikVIVGDQM
LDASVRgkldamat
>Protein2614 52
mgvpsdgsygipagivfgfpceckggsfkIVQGVEIDDYSRekinktpkelt
>Protein2617 23
lhdalpiypwkEFSFLLNYSKhg
>Protein2611 23
mtftfevedapkPSCVAEIIFRy
>Protein2613 92
GPLTNVTQRrqgsahqrhpaphgdsgpghhrssSIDSLIPIGRqvdrladpdrsrparad
hrrpqdrqnhgghrhdpqpgrfgrelhlrgdr
>Protein2612 29
lhdalpistaatynldrFSTNTQIGRahv
>Protein2619 10
YFTAGLGIKl
>Protein2618 39
lpgnrDISNPEHRahiakvwecdeseipgkgipaqeiie
>Protein4144 54
ieefnrrypktrddlkdllnkAPEDFALFDLSVKirnseskldpfveevaqksl
>Protein10219 28
makLSTEELLEAFKemtlielsefvkqf
>Protein10218 32
mavdwkVALPLHPEYRtlpmvwyvpplspita
>Protein4619 68
lvgsctnssyeditraasilrhaadnglkvkTELMITPGSEQVRatierdglletfeaag
atvlanac
>Protein4618 39
qrTSDYSLQLRekqklkrIYGLQECQFRgiferaerqag
>Protein10213 153
takivetvpwidakYYASTQVMDEARhvevfakylqdkwggeypvnahlkmllddivsdt
rwdmtylgmqimveglalaafgfmqqmttepllkkllryvmsdearhvafgvtrpatlps
vccrcgLTELTDEQSEYLEIPKagpykpdhyky
>Protein4616 30
ddidhlsnrrvrTVGEQLFAQFGVGLARmt
>Protein10211 51
syteivssdacrEMVQGYIDQLNAGLNRwetikkftilendltieageltp
>Protein4614 33
avkvtlgpkgrnvvldrSYGAPTITKdgvsvak
>Protein4613 91
avdtfflkngrypgdtdetyesdikVLQEITNTLAKesgldfsvienlndyahemaryga
gelhnvasivggtvaqevikvvteqigrahv
>Protein10216 35
sigrIVLDASFSPVKrVSYTVESARveqrtdldkl
>Protein10215 33
TQENNVLLAACRdnqtsadayiandyhgaftwy
>Protein10214 33
kADVEGQNDVAAVFRstaegetghahghleyle
>Protein2478 25
rfvdwnkrwrYFSIQQQWEQLDSYK
>Protein11702 88
matqdeikFLANPNIGSQKkkycrfkkfglkhvdykdenfliqfvneqgkllprrltgns
lkfqrrvstavkrarhlailpfvtdllk
>Protein2471 65
mnkGELIEAVQKslggettkkaseeavkavlesiakgvkkDGSVQLLGFGTFEVRkraar
sgrnp
>Protein2470 71
GYLIHTATGKyddaelpakpafygdpnygrmnlrLITQPDLKttkWDLTYLPSEVTEATA
Rtmgrpetvgq
>Protein2473 44
edgfviserlrkkdlltsisseefiadvvdtkLGPEELTRdipn
>Protein2472 30
irAFLPGSLLDTRpvkdmspyegktmefkv
>Protein2475 38
mvagyyvalerTLFSEEASDEHIRLWNINCAVHDRgke
>Protein2474 22
mfrkLLDQGQAGDNAGLLLRgt
>Protein2477 28
mkslldlfkQFTPDEHFDAIRigmaspe
>Protein2476 35
svsrkkLAGYMTWVFDYSGSLISGNMMKdssleki
>Protein9209 19
marIIENTEETGFERiapl
>Protein606 44
wavvtsqdaavplkAYVHTDGVLYYCNAGDDSRylsvsdgyhyv
>Protein8067 29
TVEVNTTDTIRksknkleikkeltlmnkd
>Protein11703 280
mrivihpkdenviyvaalghlfgpnaergvfrsknggqswekilyvndqvgacdlvidpt
dpnillatfwnvkrtpfslesggpgsgiyktidggnnwtnitknkglpqdtlgiigitis
asnpeiyyaiiesktggifksidagkTWTKTSDDSNQRQRAWYFSKIFCDPKnenvvyvl
nvefwkstdgaktfksistphgdhhdlwidpnnpqrmiigddggaqtsfdggynwstyhn
qptaqiyrvstdnavpyriygaqqdntslrirhrsrggqi
>Protein4141 51
lfeeslkasetrigevvtaevvrvehnfvvvnaglkSEAYVPISEFKndkg
>Protein10455 46
mgldrALEFIATDECVEVTPESIRlrkveldpniraraakkakada
>Protein3878 31
mkvtiqrkygtrWVNVGVPAQGTRynvyrvy
>Protein3879 47
gtedtepgdraqrhdllhrLVGGAVLANAHRvvaphehhsglgqcgq
>Protein3872 225
mldlvlddegtaagiiarDLISGELTRhsahavvlatggysntyflstnamnsnataawr
ahkkgaafanpcytqihptcippsdefqskltlmseslrndgriwvpqsvddvdtppaqi
pedqrdyylerkypafgnlvprdiasrnaktavdsgrgvgplvdsgrgvgplhngvyldf
asaierlgkdlieerygnlfemyerFVVGGPMGDTGLTGRqdhrr
>Protein3873 30
mystyddecesnpsdkdkIMVIGGGPNRig
>Protein3870 32
targiidklffsdkrYNLGEVGRykinrkltl
>Protein3871 30
MLMHIYQLSIQTFRqipiniiitpqgtriv
>Protein3876 74
mkalkTSNALLTIVLDGKeqlalakdvqrdpikpviehidlvvvrkgekvtvdipvhieg
daapdtmvttdsts
>Protein3877 33
sqlhrSPGVFFDHDKgkthssgkvlysariipy
>Protein3874 14
FEPFFYMVVRpams
>Protein4550 15
sfqsrIATHASNFKt
>Protein11701 138
mntihvdvvsaeesifsgeakFVALPGEAGELGIYPRhtplisrikagsvriekadgtee
fifvaggilevqpncvtvlsdtavrgkdldeekanlakAAAEEALKnakgefdiakaqse
lyaiaaeiaalrkfrknk
>Protein4140 55
rqrTVLAMDQLRvelsrschfqqregsphgvperlattlvcssgvrrqerslsrq
>Protein11983 458
mlrfltcgsvddgkstligrllyeshlvfddhlaaleadsrrvgtqggdldfallvdgls
aerEQGITIDVAYRffsterrkFIVADTPGHEQYTRnmvtgasnadaavilvdarkgllt
qtrrhsylvsllgiehvivainkldlvdysqeicndieagyrelaselgiadvtcipisa
lkgdniitaspntpwyggptllqhletveiadrgtrspfrmpvqwvnrpnldfrgfsgli
vggdiavgdpiralpsgkrstvteittfdgpldravagqsvtivlddeidvsrgdvlcad
adpptiadqfeahivwmqeeellpgrpyllklgattvgatlsppkhtvdvntlqhlaakt
lglneigvctittdraipfdpyevnrdmggfilidrltnatvgagmlqfalrrsqnvhwq
aldvtaesrgtlkghgasvlwltglsgsgkstianrve
>Protein11672 27
yndavirnviirrDAAITEESLLAKsa
>Protein13744 78
mrrptptnpaplkdsqneadifhrraifagvivffafctlvirygylqiiqyetykTQAE
SNRVKlqaiapprgyiyd
>Protein1113 26
ALSLGSHSICLPHQCQIQGFNHKvpc
>Protein13746 176
mdevflggviaafgangfllidiftggslrSSGSASAAPQVSTPINRhelrFEHPPSGAR
valivdhltpdvgsakvlgqrarlqlgygeripnfgqvgralrQEMASTFVVSPEPGRvt
fdadlssgfvycqtdllweldryvddsmdvdaellhkhlaaivhtmrkflrlrfag
>Protein13747 248
igtlapasnlqvigttrlggatnyatvdgsgnlsfnganaqyrvggnkyafafsgnpnyg
lyfnqtnvrfefrngsaqsilnigangpdltlpiasgnldsnstirMQNSNAGANDWQFE
HYRnasagdngtmyishsssdfstpetlaalydtsdfkywvfgnmvavdyyifsdaklkr
dikdinsalnvvnqlkpktyyfkkdkynalnlgdnvrygflaqdveqimpelvgtskkpv
rvdangik
>Protein13740 210
mdelgevvnladladihfvrQGEPLGLGHAVSVARkhigdnpfvvmlgddimthrpplis
emmdlhsetggsvialkevphsdislygcaepgvrDGNVVEFRGVVEKPAPEDAPSDLAV
VGRylftprifeflenaepgvggeiqltdamdqllkvepmhglvfdsgrydigqkldflr
ATVELTLERedlapefskflaklvvdrglv
>Protein13741 246
rsiegaqrkvearnfdirknllkYDDVANEQRraiygqrddvlaseslaesfesmyedvv
gtvmtefvppqsiddqwdiagfekalkadfdmdipaqqwldednhleevglrakvaaaar
eaykahranmgddvanmiekqimlqvldrhwkehlaamdylrqgihlrgyaqknpeqeyk
resfqlfqqllgavklevvqsvarihvpteaeiaameaqqaaeaaamhmhfeheqltglp
eeahvp
>Protein13742 238
mqacgldtdevpqlheatlyssheglildyeealtrqdtetgeffdtaahsvwigertrd
ldgahveyfsgianpigtkvgptatpaevvalcdaldphrvpgrltliarMGAELVTERl
gplveavaesghpviwatdpmhgntftapsgrktrHFDAIEQEIRgffevhhrlgtwpgg
ihveltgddvteclggseelsddqlglryetmcdprlnarqsvdlafrvaellreqqh
>Protein6720 28
AWFFYYLLYPIIGHYAILPNYFHYVRsn
>Protein13748 76
LIISPSERLERIAAENANALPWAMRtmlggiggmnrrngtltsyllfekpytnalidlgy
adtmarstevgdflgl
>Protein13749 331
vgrYASEPLDRdrplwdmvllegledgkvamvskihhilvdgtsgtdlmvqlvdlkpefe
medpppfepedsvpnfvrLMAGAVASRvvdplrgvralgrglgsvgrvmlnvtgssdgpt
marpfdaprtlfnrsitarrsvafsmcalddlkfvkstfgatvndvvlaactqslrsyla
nrgetferplvvsvpvsvrgkVTDGSSANQVSNMFVRlpvhltdpvdqlravrvdtrdak
avhgaigadmigdvtevtppaifnlasrLYSSAGLADRlapihnlvisnvpgppfplyia
gaqlvgmypfgpliegsglnitvlsnmgnmd
>Protein8341 34
YTCLFYHIVFSTKnrvpyiraeieqrvweymggv
>Protein8340 42
FWPDPEIFDEVTFRassapraprcasgptrrfstrsrsaakp
>Protein8343 32
vghdevelqksnilligptgtgkTLLAQTLAR
>Protein8342 72
WLLNHGFSLLKclsvlaiahflslkhhshfpkvrrgalnlvktakwqtisfvcasfvekq
liddaklcffhn
>Protein8345 34
gvtiakEIELEDPFENMGAQLVKevsiktndiag
>Protein8344 31
ikHAGTPWELGLAETQQTLVLNRlrsrirvq
>Protein8347 69
mdaarNYGVVTDKVLPFHVATKMYTGDENAFFADAAQRkisayfnlqrnltkwkswlash
gpilagvsv
>Protein8346 94
mqasaiikflkdknggslagkkIVYLYHDSAYGKeaivalnaeaalnkfslvqipvahpg
neqgaqwlkirqekpdfvvfwgwgvmnqtaikaa
>Protein3700 27
atflipksdtkTVASIEQACKqalvek
>Protein1117 125
matpipstylknpdkaqadrkwhvidvagltlgraatqiatllrgkhkTDYTPNIDSGDF
VVVLNAQKvhwscsmprrftlparssttrcttsTIACEIQPMLCGSAFKnkgvqamldav
irylp
>Protein3702 33
iaghlakAGVEAGEIIQEFRvtadaaakyaaga
>Protein11921 171
mvgrAGIGLDNVDVAAATKrgvmvvnapqsntlsaaehtmamllalarnvpqacaalrqg
rwerSQWNGVELADKtlgviglgrIGTLVAQRamafgmkLVAYDPFVSAERarqlnvell
elddllqrsdfvtlhlarTPETVGLLDADRlakarpglrivnvarggiive
>Protein11926 308
pfdpyqlgpiklrnrivkAATFEGVMPRgavsdeliafhrrvaaggaalstvaycavsmg
grvnphslvmkpeltadlerltnavheegaavsaqlghgglvanaranrtptlapGATEA
QLDEVVADGATEAQLDEVVADFATAARvaqnagfdvleihlghnylpssflspnlnkrkd
ryggslknrlrfprriidavrgavddrvavvaklnmadgvekglwleeslqfasmleadg
qldaiqltggssllngmyffarcstactsseASHTAEVVLDDVRIPGSCLLGGKekldek
larareak
>Protein11927 126
mgdlerarqllaewqgistyglgaediarlsiegalaashrhvfavvfwfvllpgpcgal
lyrLASIVHQRWNVESEVRQTDFSTFSRRVFGMIEWLPSRataaafaivgdfedavycwr
tqpaqw
>Protein11924 79
mfvaypintnpygalpaasninnrNYLVFESSTEEGRksivnfienvagpediivfftyl
nkpnddlslskwaadsisn
>Protein11925 216
marssiysyqksskqdlkekeennneeikdnlseakkDMDDFSKKMEEMRKKILTKKSMT
WEDKkeledllkahkelekslqemkndfsenlknqdqfkkvepellekqeklekmmeeil
sdevkdllkkiedlmsqiqkkdafekldefkmssqdlkmelekleslfkklefeakvnet
vnkleelakkqeelnketkegnkpieelkkeqeqln
>Protein9430 62
arcgtkanrvtivsgegvlrAGIVEELNLMGLRvdrysganryqtsaviaaavwnhpgfq
gn
>Protein9431 32
hgseaefekygrnrlaegkLPACAEMCSTKal
>Protein11670 43
mvdqllrQSGTFAEHEKvvdtvmdnnaierergitilakncav
>Protein11671 57
wkVTFDGYTSGNTVATFRieplvtnptgpgtngttitftwnnahltslnefaataaa
>Protein9434 32
kLLDQGQAGDNVGCLLRgiekeniergqvlak
>Protein9343 40
eqsgwnsifgkAVFNSLEVHTVGGQAEAAAKrarseehts
>Protein9340 78
rrVAPYGLADDGQKvftdinmipsemverieivkdgasaiygsdaiagvvnvimrkdyqg
kaikvkggtsndgdgney
>Protein11675 31
iarAALEATAYQTRevldamnadsgvpltal
>Protein9438 31
maargwgrIINISSVNGVKgqagqtnysaak
>Protein9439 27
mkVGAPVIGINDSGGARiqegiqslag
>Protein11678 55
mtlvvpaestetvhhetdrverILVVDDDVRlrtllqrfledkgfvvktahdatq
>Protein1114 92
sprdgrfieiigtynpraepsaikvnntaavkWLSQGAQPSERvrkllelsgawaahttg
adapevfqvpepeaapeptsepvsavasgsda
>Protein9348 44
qlrakqklkGYYGDLTEKqfrkiygeaervkgdtgemligller
>Protein9349 42
tstaaaaglttpavtdakaadkAAALANTSDVASTDAATAAK
>Protein11704 49
mhiyetfhrKDGHVVKLPMDRgegqhwnlapgnlyslpvkikfnprtki
>Protein1119 18
mssnrVAVVGTGQTKyas
>Protein13292 294
mpgftvtkekaeatdtyiaavpnpanvrpaaffdylaqeypkEVGDLASVYGDLDTIRFV
MDQTNAVLTKLGKPFGLGQEIAYAAQGQDFKltsqslkgsgatmgtfigepsnfglllss
mkedglkipmfaesnnydplllekGSNPAGEVLIRLPHAPFEEADKYPAIQKfeelmaar
kaedpqtktaalgiqsmsawllfteaatacaeqgdhiishdcireqvgkigewtggglhs
ttnpgtnepakciismkvdgdkfvrafpewgskdatedgyycpkknavvtidvd
>Protein13293 191
mkEHVIRMDRKHDIYISEIEAGKgdyffvygqvssrvdqttnlygfitkyanngdtiwsh
tyrhpsynqedyfhyindlieedngdltvlgsiapiggknevwvfrvnsegcfgtdscdq
ftladhdvilpdaieiscypnptngivtltglavsgtytihiysiggwlmdsykernpsn
idlghldsgvy
>Protein13290 112
mkkreeaghddtaiirVEQLYPFPHKafaaeikkypnatdvvwcqdepqnqgawffvqhy
ihenmmdgqklgyagraasaspavgyshlhqeqqkglveaafsklkgfvltk
>Protein13291 128
marqgkldpvigrdeeirrtlhilsrrtkNNPILVGEPGVGKtaiaegiahrivngdvpe
nlkskiiyaldmglliagakykgefeerlkgvvkevagsdgeiilfideihtlvgaggge
gamdaani
>Protein13296 274
mfahlatqepdpserlrliaestrGAKEEHNALGARlmtdwgeyaaprtfhlasrlysqi
gmanmhrpihnlvisnvpgpsfplyfagakliaaypmgpimegaginvtvlsyednidvg
fmvdreltpdvwdlaaaveaaydellaaaraktgtavpaedataekapekTSTDGPATAT
TTASRkatakkapvnkatkkaaakkatgnktptrksatkkapakkatmrktaakkapark
tasskkaaprkpsntrvtergatvrtarkkpasp
>Protein13297 163
mkslldlfkqftpdenfhaikIGMASPEKirSWSFGEVKKPETINYRTFKPERDGLFCAK
IFGPIKDYECLCGKykrlkhrgvicekCGVEVTQTKvrrermghidlaapcahiwflksl
psrLGMVLDMTLRdiervlyfeayvvtdpgmtplkkysimsed
>Protein13294 204
eeakgglvdadylvqgtlypdviesgsataaiikshhnvgglpddldfelveplrSLFKD
EVRelgrelglpeeivwrqpfpgpglgvrivgevtpervelvraadaivreelrmagler
eiwqafavlladvrSVGVMGDERTYGSPIIVRavtsedamtadwarippevldrisgrii
aevaginrvayditskppatiewe
>Protein13428 35
mnklqqkgieldrkVLADLAMNNPETFKglvdsvk
>Protein13298 83
mtqtlsfradpslageldaaaaeagvprSELLNQAIREFLYRLRcerdaeryalhpltpt
etaawpneawpdddtdwtevfhq
>Protein13299 201
vdslsttvdsllakikkkYKEYGIQEKPFVVIKtgcsslaskdlsvnktqtvstgvlmir
nakelrehpdlsafaaqasckrmgdpnnqllrevivqegvhtkerlddavaepvvytmdr
yvvggfyrvhagrnvdenlcapdsnyvplafadgtelpqagmkpgastpnrfymygviar
lamlaasyeleasdpnletye
>Protein6437 89
mgnsraqiigetdglvkIIAEDQGDGTGGRvlgvhmvgpwvteqlgqgylavnweatvde
iahylqphpslselfgetvmtltgrslhg
>Protein703 73
mkttpasvlikkaagvskgsprphldkvgklsrNQAEEIAKmkmpdltaadldaavrtia
gsarsmgievegi
>Protein12916 387
gdriassgeenfieglsakaagvqvvgaagtpgasskiiirgpstftnenqplvvidgvp
idnstnntvagdypfnatlngvsnsnraidvnpddiesinilkGPAAAALYGSRagsgai
iittkrgnksgdkavhinfssslevnqvsnlpkqqmlyaqgtgggkinnqgelepegnfi
eadpgpdqlwdtdddgsagtasswgpltsglgltaidnpaeffqtgmtynnnlaisggtd
rgslrlsigntqdngvipnteynrtsirvnsdmriwdkfrVAVDANYINSGGTRaqngsn
lsgvmlalmrtptsydlgagyeyptganrnyfsaydnpywtinnnpfndnvnrllgnvta
tynplewlaityrIGSDAYTDERkqiy
>Protein13683 199
mkqtavifilflssittygqniareysylvkiadslynakdyktsaynyseafkangwka
lpndrynaacswalagvpdsaffqlvqianysnytnyghittdpdlnslhnddrwkvlle
kikqnkdkaevnlnkplvaildsiyiedqkYRQQIDEIEKKFGRQSNEMRehwkvinekd
sinlikvksildkygwlgt
>Protein7450 53
mstnadaytdaatqaetarlqqinrlarkvgkLNLDSAQDQELQERlnrlknl
>Protein13682 52
etkellpsigykRTMTTFDELGKEKKKSIYKfnrnseknpiietiefkyeff
>Protein7983 18
SSHHQGLPQNRsahyacr
>Protein13685 338
mfgariarnafrveftgehatanlsgiqvlnegqrHDTMITADHRasscysdqefksvie
ersrssfsghiivrpgvvdhiivrpgvvdtdahqtnrHSNEQAYLLRkfvsfwgtnncdh
qarichsttvagvantwgygamtnsyndmqnskcalyigsnaaeahpvsllhmlhaketg
tkmivvdprftrtaakadefvrirsgsdipflfgvlyhifknnwedtkyindrvhgmekv
keevlakwtpanveeacgvkeeqvfrvakmmsenrpstlvwcmgqtqhtignamqtqhti
gnamvrLLVCPVCFNSKqldtaslidgaemggtvpmwe
>Protein7980 27
plftkqngklkGDTGGADLTGRnaisa
>Protein13684 52
mqkNDEAMQAYIRDAAGTGTTADELAKLAELHNSGKlddtefaaakarlins
>Protein7981 17
kgkgvrYTDEVVLRkea
>Protein704 22
SLTAEIGYVTANRagnsctttq
>Protein7454 33
vaevirTSSDQYVGRlslirvfsgtvhpdqhlh
>Protein12918 209
mskqgevsflesvnknfdkaasytdipkgllqqikvcnavyeinfpvrIGNQIQVINAYR
aqhshhrlptkggirysqhvnkdevealaalmtykcaivdvpfggakggvkinpwsynee
qleritrrytselirkNFIGPGIDVPAPDYGTGPRemawildtyvtfkggeidaagcvtg
kpvnqngirgrneatgrgvfyglrelcnt
>Protein7987 30
arevqsavkLLLPGELAKhaiiegakavnk
>Protein4792 53
avaalavaggafaqstvsltgkLAFAYESAKaqtsgaktsglrvtdgdfvlta
>Protein12919 262
mrerdrtdtialpnfwsrrirrlapasflnvalvlaitvavpsawprTGMGWDTVSVFGN
VFNWRiiaeggtavtrflspysplwslaveeqfyvvfpvvvlavgavaagrsrralawvc
gagvvasilasllitpsaafgpsaplmeqfrtdvrmgeilvgsllalavptwrvvnerfa
dvlgwaglaatlviwqvarepqawivhgglvlvavasaalvygalaegslakvlalpplr
ylgrisygvylfhwpiflatrd
>Protein7456 30
VFEEAGEGKaniavisvpgpyasgetlkal
>Protein4793 191
LQGASSSLIDYNRgrLQGASSSLIDYNRagvplleivsrpdirdadqarayvselrsilv
avgasdgkmeegsmrvdcnvsvrpqgsetlgtrceiknvnslrslgravdyeaarQVDLI
EGGGTVRqetrhwnendgrthtlrVKEEADDYRyfadpdlvpcdpgeewiervraalpal
paarrvrlaea
>Protein7985 32
spfvkAPYVTLGTDGFGRsdtreklrhffevd
>Protein4022 33
hlrLMDIVDPTDKtvdalmkldlpagvdveikl
>Protein13424 157
marYTGPVTKiartfgepifghdksfdkkkyppgqhgtsrkrkqksdyavqlkekqkakh
tygllerqfrktfdlatrkhgvtgtvllqllesrLDNTVYRlgiaptrraarqlvshkhi
avdgkilnipsallkpgtvvavrgksanlehiqnqih
>Protein1643 9
INPDHYPKc
>Protein6962 56
synngkADVPAIQSAVVTVDKanvktalidsgyyqagdftgldaggaapppasdkn
>Protein6613 88
VTNVHVEETEGPSLDDATVVVAGGRprarrwtYQAVEDLAKvawatprstrrwriwpscw
aphpvprgpssmpvgcptairsvrparw
>Protein6612 33
dlkkISGTIQNDLLKefaargtyiyppkasmri
>Protein1647 24
ilffikYMVHLEMIMEIVASKcrq
>Protein6614 31
vpksgcksvfgdkMLTDPISDMLTRirnasl
>Protein6965 32
gknnvhnvnkktrksikstiskkWDSVISAKn
>Protein1644 80
mgdtlvlnnlqqnqvlftrLENTSNLLISVKnstdtillvdffddvssmniagieaierI
QFSDNVTLDKAAIIAMLPTK
>Protein6619 31
GIFPVSPFETIDEDGVGRlvkyavhkgratt
>Protein4796 72
slnqslekagrVADFLELGELMCIDALHRrescgghfrAESQTEDGEALRhddqylyvaa
wefaggpgdgqm
>Protein6969 35
laqlwwkNVAQAVTGEKTPQGAMDNLAKemddvla
>Protein6968 85
LSGGAQADDFIFALGNYGIADGVDVIHRQVDANADNLWDEDEDGNGLLGRDFALEGDQTT
GASVLTVKsaatslwratrppahlc
>Protein6451 82
LLANPSAHKqqllcntpvnlnaisidanteqllwdsvsnvtyynvryravgdaewnsiwt
nsnvvnlnnlrdatnyewqvqs
>Protein4797 40
mvkairpdvlekIVATVPVKrlgepseiasiiawlaseeg
>Protein7560 31
PTINQLVKkgrvkqtrktsppalkscpqkrg
>Protein7561 45
yvvrwvdqgvgcskVPDIHNVGLMEDRatlrissqhmanwlhhgv
>Protein7562 20
mefdrYAQVSQSIAEKvlkg
>Protein6102 96
medlgigvdrdelqaladrLVAEVAEEReaivasagrEFNVNSTPQLRevlfdelgltpq
kktkTGYSTDAATLEKlrgehpiiehllryrevekl
>Protein7564 10
kEGIPPDQQR
>Protein7565 40
grireravgeelsgalnpaqqvvkIVNEELTATLGGEAIR
>Protein7566 31
GVVPDLCRlgrsrrgkckyrqpgvqdnptnq
>Protein7567 31
anrrirSVGELIQNQVRiglsrmervvrerm
>Protein7568 35
NIMLLNMQAIQRksniaektadtsifwvaligsfc
>Protein1337 38
vwdkktgkplynaivwqdtrTDTIINEFAKkggqdrfr
>Protein4795 11
TPDQGIPRgef
>Protein1336 284
mypfastlvdpqeladasayiqslciplehgkYEGADAAMQVAAGKtlyeeeclechgkt
knvssameklaratrksSLQSSIQATLPDARtlsvadiirmagtsqqqasnasttlannv
gsqkiffehvqttisdflasrqregerlalmlhdridllralaeqakpmipqlvvqqkqk
flerwreamaigltdspsktssstteqaaldralgestafairidvaeeltrlashldei
erllhqggengkrfdfliqelhreantlgskssvlelsrisvem
>Protein5702 18
EQPDLIDGPAVEEFIRpt
>Protein5703 91
kgglrfhpsvnlgivkflgfeqvfkNALTGLPIGGGKggsdfdpkgrsdaevmrfcqsfm
telyrHLGEYTDVPAGDIGVGTReigylfgq
>Protein10981 82
mttrAQMATFLWRdagspmgnpnsgfddvpngayyeeavdwlvaqrkpsiglslrasrrT
TYGVIGVKvwvykgdtlgrndp
>Protein10980 88
msyrTEGTEPITKvsiiiskGSLEGIYPGLIMANGARaegmeanlfftffgldaihqkri
dhikvatvgnpamhiptligglpgmsgl
>Protein10987 100
tattsvvnntnnltkaqaveknaadaatatanvltgataaktaadkALVDVTAAKtaadk
ataaktaadkalvdantaktaankGCAVLVAYDKqsndia
>Protein10986 111
gnttfaaaafglaanqkydrrNWFVGATVPLGKFSVLGMFGQVKdktlsdadawklgvga
rytlskrTELYADYAHIKndnnaaytinpmgnsagtsagvnalamgikhsf
>Protein10985 25
EAVCSFGIGRcstccsrnlyrnpiq
>Protein10984 100
mnnqkasvatffelgqkafegveklvelnlqvarTTMDEVSEQTKaalsakdaqellals
tsmlqpsaekaaaysrhlydiatatsaevsklaegqkigr
>Protein11824 196
mkSVVEPLEGNKvkvrieledaefdsaldeawvkiakearlpgfrqgkvpkqvvkSHVDA
GYARgeaiqvavpraydeairelevdaidqpdieldegaeegpvvftatvevrpeltieg
ygslevsivnphagddevadqidklrTQFGELVDAERPVEDDDYVTLNLVGSRdgeeiag
mtaenylyqvgsggvv
>Protein5708 63
eisvtqinqetqlkiakVEAMLEEDPAKsvyridrAAFTDAELFELEMKhifegnwiyla
hes
>Protein10988 36
rggkalplkSIADEALESGCPSIKnvivvkrtgaet
>Protein11825 73
mviadehdnisrahalirldgwqvfvrdlgslnqtrvrfadgrVISLDPGTEYPVEGRck
lflhdaevdlnlf
>Protein403 33
lecagihdilskSLGSDNAINVVHATVAALKsl
>Protein3040 141
mktavgtlksdlqqfrelesfaafgsdldavskaqlergyrltellkQGVGEPMPVQEQV
VVLYAGTRGHLDGVPVESVQRFAEELLEYFRarHSDLLDDIKstptcsttsraaarAFDQ
IDNAPEERargitinishvey
>Protein3047 12
GEGASFSSGRgt
>Protein8201 28
maprdalasagkTLVELFGLARelnvea
>Protein1467 43
mikaiifvlfvsfclaldypkNFMAGTGSTRgdqqqvnnfavw
>Protein1466 12
FVAAGMNPMDLK
>Protein1397 243
mrkikMTYAQPGQEGSVVSFKsrydnfvsfkPDDNAFRIITWQLAMKDHTHRYYGTIQMN
NPELKMFPLIDMSPFIRneqdtllsanswygclyfnvvkqkykrntyyllfgwdgndmfs
nkkmvdvltfdkmgapmfgypmfllkdnpdpktriiieykedaspamnydekekmiiisy
lrpenpmsegiyftyipdgtyvgfyfkkgmwrfkekvfdlemdqapdftpkqkgedpniy
ike
>Protein1464 44
eriafhtgqtaeqintdsdrdrWFTADEAKDYGIIDNVIIGKge
>Protein1463 31
hkiedyrNFGIMAHIDAGKtttterilyytg
>Protein1462 36
apttegqgaavedrSGATGSGVDANRVVAVNADAKy
>Protein1393 122
rafgeaiygpdksfdkkkYAPGQHGPSRkrkqksdyalqlmekqkakytygvlerqfrnt
fdkasrksgvtgtillqflearldnvvfrmgiattrrgarqlvshrhiivngvvtnipsy
av
>Protein1460 16
maipkTQETEILKiva
>Protein11580 38
lnakIPNNVGLSDDVKlqraletwlpsylewwndmgps
>Protein11581 45
rLQGVTINDKhieaivrmmlrrvrvkdtgdtsflmdehvektife
>Protein12169 144
mndeqvsvsrtikASPEDIFDVLAHPARHSEIDGSGTVKasrggaderlsqgakfgmdmr
IGLPYIIKNTVVEFEEGRRiawrhfgrhiwrYELQPTEDGTLVTETFDWSKapikayitm
mkwpekhtkNMTATLERlaevteh
>Protein11583 32
mareinckivyygpglcgkTTNLQYIYNKtnp
>Protein1399 16
sfwrHNYFDDLAKwya
>Protein1398 53
kplenlkpedlgvdvkprlktlkvseppkrgagikVPDVATLVDKlkneakvi
>Protein1469 32
mtrtanefltpqaikVEAVSGTSAKvileplr
>Protein11587 39
mrilkYIGVFTPEPWQGYGFDENSKavlrqgnidgkein
>Protein7704 56
akLTIASEGSAALADLTRVANTWNAQAAATGANSKfvnsvlitnttglitvtynpa
>Protein7705 38
mlllpgkkqkMLMPLQCTTLMMPLVIAGTKlqvrvrlp
>Protein10189 13
ELFFEFFIVYQKf
>Protein7707 31
lkAAGHPVEAEHVRldgpikelgmytvklkf
>Protein7700 38
ilgkdkdailpavnkaaqqkIPVIAYDRlfeapgvtyi
>Protein7701 39
adkiiaackQTGAQAVHPGYGFLSENAEFSKrveeegii
>Protein7702 21
LASQGQIKrcicrvycdgqsw
>Protein9552 54
aakvaatvnavanvaaaisavsaadssvalakrDAAQAAVSADPDNDAKknvla
>Protein10183 33
ndnavlkNLLIAEDGPSNTLLISSKvdgevaat
>Protein10182 252
NDADTFAGVAAKLAEMTGDARafGVFHFVYMNRpemtgtvMLDASATCYGGIRPLYDTRN
DADTFAGVAAKLAEMTGDARfrGVFHFVYMNRVDVYIEPMLDASATCYGYSADVMLKsek
GWMVMGRtyprHPLWEETNESKPQWTRsgrietyrIEPEAIEYGENFISHRegpectpyl
pnaifsnnpfirpddygipitaqhhddkhvprstmmtstcetsscrgrkssgNIVDGDHR
mepgmpesfnvl
>Protein10181 36
rldeliylsvlnadhlpgekasrLGPAMYEKgtieq
>Protein10180 43
nkvlpivtvtvsqlpkYNEYLSILCTTLFKsfntllkllllyl
>Protein7708 33
kerwgihrkapafdqleskTVMFETGLKvidll
>Protein10186 30
enaskplppskcvpsilkMQVFTQSIRhss
>Protein10185 99
msnykVVVGDEIEELIEKngyddhfhdhhegdkyqsgfigkyifsldhkmisrqflitgi
iwavigaamsvifrlqlgfpeadmswlkpllgqwivvnd
>Protein10184 30
IEVGIPTVCSETCVGRlryiglvlydadkv
>Protein9100 161
mayrAEYIWIDGTEPVPLIRsktkivpdgtelglwgfdgsstnqaqgansdcvlspvfit
pdpirsgddklvlcevattswccarcwcptrcsrtrptggTAGEIISRrprSYVGVEQDN
DAAKtarSIVSGHGDVRiadaahtglpdassdivigeamlt
>Protein8539 15
ctlkEGSIDIFGTAR
>Protein8918 52
makqnferAGITNVTIERgdgakgwaqrgpydaivvsgslpavpdvllkqlr
>Protein8919 59
paggsltyeqlerapkVLLAGFEPEEESPIVFLRlrkaarknkTQVSAIAPFATRglak
>Protein11563 19
mnkAELVSAVADKagitka
>Protein8914 45
gkISTVQAMLPVLETVMKsgrplliiaedidgealatlvvnkirg
>Protein9557 35
eliesvaaeakiskadakrAIDSFVSSTHKalkkg
>Protein8916 23
mvlffypkDNTPGCTTEAMQFRd
>Protein8917 14
mlrTTSLENYDKwv
>Protein8910 47
meavakLINYPTSPRkmrlvadiirgksvsdaigiltftpnhaarpl
>Protein8911 51
magpsvsawrrpprrWVSASTPPWSTSAAPTRsvavsmpristaprppgqr
>Protein8912 65
msqliqldikggttqnvlvrevqrypvghrlrHVDLYAVRmdekqqvevpihsvgkplal
asdvm
>Protein8913 125
mrTAGFLGVNSRlhtlvitnqrlifarltgaelkrvvkglsegakaegkdwkgrmrerAG
AYQALADECAAMNPDDLLAQHPKnfavdratitkvrlrtvdrseagpedrltitttgkky
klvlt
>Protein830 43
efddgdatervikrVFLGESPEPPVSRfdepralstwnltrpg
>Protein831 32
lfrSSLYCTDIFKmieapifhvngvdrkstrl
>Protein832 53
mayyyanhctlkdatlpffffigdegyypqteghfisehigrNNLAVDAResf
>Protein11561 18
medfrLPFFYPVFHFRgc
>Protein834 53
madrfanartdndrgglsgdrLATGFDPTDKgfyhggdlagvidkldyikglg
>Protein9555 57
akkitkllkesklkVQAAIQGDAIRvtgakrddlqsamalirtdvkdvpvsfdnfrd
>Protein836 46
msslngvkGQAGQSNYAAAKagvigftkSLAQELANKgvtvnaiap
>Protein837 82
dyhtcattngtakcwgwndsgqlgdgtttqrnvptavtgltevsaitagtshtcatttdt
vkcwgrNSEGQLGNGTTNDRtt
>Protein838 14
QYSFTWWWWWWCRr
>Protein839 24
mrGTVIPVEITIFEDRtfrfiikt
>Protein9006 30
anscyrFSFYADILSQRsggpyfsacfcya
>Protein11567 32
tvvkTTTFGAFISLLPGKDGLLHISEVRklvg
>Protein9106 36
vskellkhykklgvkvllgtkVASVEDTGSGVRvti
>Protein9107 34
akLEVALVIVGHSERrqlfgetddlvnakvkavl
>Protein13050 86
mrgitdtsikvggiqygvyfsdaaigvearINQANEDGGVHGRKIEFVGAKENDNDSTKD
QDLARalveqdevfallpvmsgtfga
>Protein8537 70
mfshlflavnkSATYSPNVCTLSVIKisfscctcnpsapivvqtigiprhkplmvftfip
lpkrngiift
>Protein2286 38
mrELDEEFFRaaeelgidlsrpergsdeddmrrpamrg
>Protein2287 119
lgerASQQAGSLSGGERqmvamgralmmepsvllldepsaglspafqdevfincrrinat
gvsilmveqnarrclqvcdrafvldqgknaiagtgaellhdpkVIELYLGTLAKnrnpd
>Protein2284 19
mtsirSHFTPDNIEGVKlg
>Protein2285 38
mktgkTAVALDTIINQKgtdtlciyvaigqkrssvari
>Protein2282 33
kPWTGSVPWKnncqtvhsawccwptrtprrwrh
>Protein2283 53
mitdpasaetikYASNAFLATKlsfinavaavceavgadvadvvtgmgydtri
>Protein13988 157
mgavtalaeagrpvvgicngfqvlceagllpgalqknaqlkfvcgpsilsvaaadtpltr
gleigrHLSIPVNHFEGNYTVDPVTLTKlraeerivfryvnnpngsmddiagvcnearNV
VGLMPHPERAAHELLGSTDGKvmmqalvesasqpvpa
>Protein2281 32
qkirirlkafdyrlidkSALEIVETAKrtgav
>Protein13986 146
mgafelrHGSLQLGRarqpamakamtgellidamgvrfnpagyrdaatmiwritdlgedh
llevsnhaisqrrldevdpdwsaepdevdvtlsldratmvtiideaesfgplvddgtiti
esgdaavaaeflaaldvfqtaniiep
>Protein13987 196
ilekVVADVGGKvalakINVDENPQASQVFRVQSIPAVFGLVDRQVVDNFLGAQPEAKva
efvrgllpadeserldelvgfgdegslrAALAIDASHEGARvalakvlvgdgrteealal
veglsegdlevrhvralaasgglipvggvttelaslldrvkgdddartrflellelldpd
dpatsewrrkltarlf
>Protein13984 93
mnkgdliskiadsakitkTQAGGALDATIKaitsalkkgdkVTLIGFGTFSISKrsartg
rnprtgneikiaakkvarfkpgkSLSDTVASGK
>Protein8535 55
mrgtrVQAVTAELGGERvdivlwddntaqfvinalqpaevvsiivdedshsmdva
>Protein13982 47
mrlseiadldgalvigsflrkDHPLIAQRlrqaakkytkvsmlsvta
>Protein13983 203
mvgrngvfydragrdwdatvvkvienaisvqeafwtpyrRMGRMVSNQLQKMAAERDKai
esksaehvltgtakiqeaanapkdapkTPPAPFDVARfagifaaiglaigaiatvissmi
agflaltwwqmpiaivgvmlmisapsmimawfklrqrqlspildangwavnshakinirf
gttltllaslpkgakrslsdpfa
>Protein13980 69
msnadidryydtaraagalggkVVGAGAGGFLMVYAPEPNRvrramraeglgelrfrfdh
lgstvltag
>Protein13981 149
ATIGEMAPDFSLPDQHGNTVTLAGRrghrtlvffypkantsgcttqacglrdvaeqigdv
aiigispdsptrqlnwdtkhtlgfpllsdpdhavaeafgswgqkklygkvydgiirsayl
idadgrieqawpkispkdtpikllaalea
>Protein12408 128
mnevlecfqsilepetgkdlislkMVRDIELIGTNLNFKIHVPNAKyehkealytsiihc
fearfpqlspnahfivkssssempnsvvpqvknfiavasgkggvgkstvsaniainlskl
gfkvglld
>Protein8027 26
mdvtvvhlakWLMETQLDERagkllr
>Protein4109 65
mlrqgqrvvfevtdgppgaahpakvattvrLGSEIDMGTPGFPDSEHLPGPAPETRtirh
eggls
>Protein8021 20
eaflailvrHIPSNQPWKge
>Protein10279 32
qdktdrvrGMDITVVTTATNDDEGRallkalg
>Protein8023 42
mrcniwrEAAENVAESLTRgsrvivsgrlkqrsyetregekr
>Protein342 50
ekkarvedalhatkAAVEEGIVPGGGTAYLRclkgldslkdlpleqkvgv
>Protein343 123
kefnwkvvqevkhvpgnlfvkthpiskHLWADSPQNSDRELAESVSVWNLSDLSKpykvi
nvakdsglpvtkatrravhpefsadgkevwislwggktdqsaivvyddatltlkkvitdp
kmi
>Protein340 32
qaptvvqrkSVHEPLQTGLKAVDAMTPIGRgq
>Protein341 32
maphyskETLEFHHGKhhnayvvnlnnlqkgt
>Protein346 168
ndvyifnlgdgqdvinnfdpfqnvtgipsfdrLVFGGGINPADIKITQGAFSPTGGTPSL
TISIKgtndsitimgygpmgevppleefmldaiefadgtvwnqddifarvsltiegdefd
nqligglgddlvlglggndqltavngndtldggdgddtllsgdnlnav
>Protein347 25
LQFHYITGFISSYKfnhfhyalffv
>Protein344 39
mvvlqslaggspdghgdrrISQDPGADAEFLReviarhv
>Protein345 31
rahrarglsperpfirGTAQNPDVYFQARet
>Protein348 70
mvlgcywltkervgakgegklfgspeearIAYDAGALDEHARikvrvngtmvqttagrvi
laeilppmmp
>Protein349 66
miqtesrLEVADNTGAKpsfasrcwvvpsvvmlvlvtllklaskklrpvaaskkarsivr
lwfvrl
>Protein12402 163
gdkVVDATGAGIINMRllppgpsdivkknkIYQVDVPQELFKkaqdttgvpqlplpvkkg
afkESYALDYEVARedsgtlapaltagfwvsadmpdeiayeivktalkNIDQFGNDHALG
Kllkeqighmavpqaefhpgarrayqelgfsyglegikahtkq
>Protein12053 182
madtkafnltdtikrygsqlfgfikskvglvedaedilqdvwyqysnlanpeeilsvsgw
lyrvaknriidrsrkqkIYCWMIWFTKERegelslkdvllsndtddveifmfqeefwntl
qialeelpenqrrvfiqneledktlreiaeeegvpiktivsrkgyavkylrkkldplyqd
ii
>Protein9990 33
kTIVYSVNEKtltkddqvisaascttnclapma
>Protein12404 185
mlpcpksphgcdvdpsgeyivgsgkLAALIPVFSFDKlqkaitdkafdgmydgipvikYE
AALHGEVKKPGLGPLHTEFDGKGNAYTTFFVSSEVVKwslkdlavldrvptfysvghlci
pggdsrkpspkYLIAYNKitkdrylptgpelaqsaqlfdisgdkmqmildfptigephya
qacpa
>Protein12051 88
nkGATPTDTVRrilsfkgvlylkhllrgvglglfddatamekftkwsaeheaqvkkrqed
syrnkrarrpmpgrrperraeseggsea
>Protein12405 25
DSFQVNTNVLGTNFTLTYIPKanyq
>Protein12050 134
mlreqgiiagpttptgpiadelrRYDEHMRnvhglsagtrcgrlrivqrlllskfadrpv
viaelrteelrqfianqldlrktssnaaslssalrdyfryratcsdpvgplmgvitspah
wnlaslpralsdtd
>Protein12057 287
maqlqpvpdnsnslniregnpdlkQEYNHTLQTHLNLVSPYKnknlfmfltmqatqnkiv
nydsinqlgvkrtkpvnvngvytvnssisysmpvrflkgsveissntgifktkqfintvg
nsiqtfsvgpelrldmnpteklslgfsagfnynktkyslqsalntnylsqeynasldwem
pkgfffstdfmytinsqraagfnikvplwnasiskqmlkfnrgelkfavrdllnknvgis
rntnnnyiedarvltlrqffllsftyslsktglnnaggsggmrvitr
>Protein4908 25
mpycterWLGGTLTNFRtirtrlkr
>Protein6580 327
aagiahflavescgqcepcksdgatisthldtilandgsprTLAALSSLSKtvsngarcg
lgrQQEDVTAGALRllqtefrehvegrrpkvqrVLIAPIADIAGDEVVLDGRyadkNLDW
SHGGADSGETPVDRlrgaspevleaseerpeapavsvdegkgypfelldtahqamrtsld
nakategdermahldrlervlaiyldvgqrilfpmlrrvasvpgddaawtaaydadlaeq
cltqvrdargegtldevtadiealiaeeemvveliaeeemvvepllsrLATGNAMVIRpr
epmgsrcptwsgwaptwsfvlppamrw
>Protein2862 55
nldvaeplsvtrnedgaivvarpddqrqnrslhglsrTLIANLVTGVTEGYTTKm
>Protein2863 49
mkVNNTGTAISVPVGQGTLGRimdvlgrpideagpieggelrpihapap
>Protein2860 91
npdkierkwyvvdadgctlgrLASGVASVLRgknkpqftphvdtgdyviivnadkikvtg
kkleqkiyynhsdyvggmrettlkemlakrp
>Protein2861 63
mplerkapgviyrQPVNEPLQTGLKpidamipigrgqreliigdrqtgktaiaidtiinq
ref
>Protein2866 33
gdptirFYQASSSEMFGKvqevpqsertpfypr
>Protein2867 18
ALMAFPDEDVLLGCRhgq
>Protein2864 102
ilvkVNQIGTLTQTLEAVQLATRNAYTSVMSHRsgetedatiadlavatncaqiktgapa
rsdrvakynqllrieeqlgdeavfeggaalgprpvmrrgaps
>Protein2865 31
NEMFTTFSIRdygigiepeeknlifqrfyrg
>Protein5205 19
VDTMDGAARrvaelaahvn
>Protein2868 37
FALGEGTTSIGRvsrsgkapppsaarrtatsssttsp
>Protein2869 31
lvgddifvtnakilqegikrGIANSILIKvs
>Protein694 110
aqahsikykLLAGLAPRracygvlrFVMDNGAKgvevivsgkvkggrakalkfkdgymlk
tgekdgymlktgevkrnyidrNASINGLAYAAGATAAAAAGSSAASVRaa
>Protein167 32
mivfkTTTAIPSGVKaapaccglkektfcfts
>Protein696 29
VAYVTPAATLDECRrpddgktfpppagae
>Protein697 82
TASASGDEGTPVPGGRgdlrprgrdqrrlvpargpaghrrhpggtTIYDTLVQPDESGKd
gadarrvdraqrrlrrvdpenp
>Protein690 31
stvkvnrtvllivnrVTMPLVEMPDLQGKsl
>Protein163 54
maslptrVQINEEGPRegfqiekgtiptarkielidslsetglnriqivsfvnp
>Protein692 66
iygkIGNSGVSIATLDDMKvlydgfdlvcpttsvsmtingpapiilacffntaidqqmak
fkadng
>Protein693 144
srattagkTLHEDDAIRlwtlddevviasiktkmhaispdvteglslaidmaekdykglv
iwspdemfsagadlqamlpafmmsgvsainevehelqkamlklryanvptisavrglalg
ggcemavysakrvvamesyiglve
>Protein11621 33
tfpdagrfwstidkykVNIFYTAPTAIRslmvy
>Protein698 28
mrTFHTGGVAGDDITQGLPRiqeifear
>Protein699 15
mlnvkITTPTLGIKm
>Protein168 39
aeivkanarSANDTGSPEVQVALLTARINELTPHFKthl
>Protein169 33
enifrFTQAGSEVSTLLGRmpsavgyqpnlade
>Protein2547 33
edpyillvngkISSVQDMVPVLERvmqsgkplf
>Protein4719 110
tdadsdtptatvldkggvaaaltsrlerdprlrgtkhlvvrEQELLVTRgrkdgrsvlia
pqvkngvttglvllhvelaghldaktarnvlqgyrrryqglsdavtetee
>Protein13790 126
lqalhevglseaqfpnllsrYPHEFSGGQRqriaiaralivepqilvldeptsaldvtiq
kqvlqllqrlqrerglsyllithdidviramahqvlvmrngeivesgslnqitqqpkndy
tallvq
>Protein110 49
akEQFFPLLSYRtgayapngvpwangkqdyikminardggingvkitfk
>Protein10667 111
mtisldakSPEGPLAEMWDNHLFKmklvnpsnrrkfkvivsnrrkfkvivvgtglaggac
aatlgelgydvqvftyhdsprrahsiLVGNVNEPNGQSGPFEGRqgevssa
>Protein10275 38
msatdvdthskaavkavkdandkAIMVAAVAKtiadqa
>Protein7675 103
ivflnkCDMVDDAELLELVEMEVRelldkydfpgdatpivrgsaklamegdkgaklameg
dkgpmgegailkHYAHVDCPGHADYIKnmitgaaqmdgailvv
>Protein4214 67
SAAQEEFHQATRrgardagsrggqHPEYLHARIIQMLAEPERpdhlsVPWADDTGQVHIN
Rglshrv
>Protein4617 65
mggntgfcrannaairagdaeyvllvntdtrlfsntvdslldtlrSDSSAAVVAPRlqfa
dgrfq
>Protein4615 20
gvnerqkrFYQPVNYTFYRn
>Protein12765 110
LAQSLEANEDQVRherpddgvdsrcgsgrgghvaaggeyrcrrsgrtvrlsrvfqsaspv
frgvrrvpecsagrrrctrvggrgdraghrrrgrkgagggdrlrgrwpgg
>Protein12764 78
msgqkitiangklnvpdnpiipfiegdgtgadiwaasvrVFDAAVEKayggkrkiewkev
lageksfnatgswlpdet
>Protein12767 53
mrGNALTLPFPDASFDRVIVSEVLEHIADDAGVLAEIRrvlrpdgrmaatvpa
>Protein10210 20
mgkekgfkYGSAYVAVDRck
>Protein12761 117
kAAEVPVAISKaveqakkhlvrvpikggtiphevhglfgaehvllkpaadgtgiiaggav
rAVVELAGAHNIIAKtlgrgnpfnavratlhglqqlcdpqemmrlrrsagseaqvhv
>Protein12760 199
mvsfvipvgaftfsltqqepsnitglgggsagvtassgtsqghtilsatysagpltangq
yfnwkNSQSAGMNKDTTRLAANYDLGMVKLGAGTVMTTITPVGTAANVKVTDYLVAAKVP
MGASSFGATFVSRqgsdtasiggtdstatgysleygyamskrTSVIANYARWTAFNPASG
VTAGRDASNQLNLLLSHSF
>Protein12763 55
menrQAPQSYFKGLNFLLNDEQDQAIKAFResvqsdpdtaelhfalgnlfrrrge
>Protein12762 100
mhytqhqaqgtslavltlpvvilasiyyyhqcqkagtpvdfkivgllgigfitgayfgsk
ialsideellkKIFAIILFYTAIKMLNWDAVFVKwvrqif
>Protein10217 22
mfrkildegrAGENVGLLLRgt
>Protein7673 52
pflkanesgevvfepqqpfvvetykncdplsrLLVLEGNGAVMLGKvvsvef
>Protein12583 306
mrLFGPVVRlfdgsanallarfglhavdeidatvtiedldyiveaaaeqgslsagqarll
grvlefrnltadqvmvprrkvdtlpdtatgadlmaaaamahtrfpvvhrsadgidevrgl
vslkqlievrpekrrsarvvdlmtvhpveavestsakdvleqfrrrgqelavvideygdl
agivtledlverllgpiedeydapddgpelgvatadgwrirgsalvadvirdfdlplpeg
pydtvsglvmtelgtvpavgdvvdlevdggsvaieveamdhravewvsawwsgagststg
vpeggs
>Protein12768 383
mhivdtaekrwlqsrlegvrgnpnfsadtkkhilerLTAAEGLEKflgnkyvgakrfgle
ggesfiplideiiqragslgtqeivigmahrgrlnllvnsmgknpadlfdefegktvnky
gsgdvkyhqgyssnvmtatgelhlalafnpshleivspvvegsvrarqvrredvagkkvl
pvivhgdaafagqgvvmetfqmsqtrgyttggtihiiinnqvgfttskredarsteyctd
iakmvqapifhvngddppifhvngddpeavlfitqlaldfrmefkkdvvidlmcyrrrgh
neadepsatqplmyqviaklpttrtlyadrlvaakvltrgevetmvedyrqaledgqhvv
kslvrepnkTTAEQGVVKaidpr
>Protein4612 38
lklakQHYHTELLLIQHWIKvvahqyhpnhvfikgkfl
>Protein11622 31
qhfdvflrcgnrCNPIVFYQKvqnvrrkerr
>Protein4611 33
atfgaldglrSPAVEAARrgkraeellpfwerr
>Protein4610 31
mtygfsrddagkflnayydakIFENDPFAKl
>Protein4241 31
madlkAAGADFQTDGGKadtlfrqgqadmii
>Protein2540 35
lpiyvvlerSYGAPSITKdgvsvakeiepkdrkst
>Protein8758 53
tvpkecliritkAEDGGIGARgpwepvrTGFTPGQENEFMIKwlkgehikikv
>Protein8759 42
ihffspvdkMPLVEIIRgekTSDEALARvfdytlaikktpiv
>Protein8752 26
SIYFSLYCILRlsllmelnnrigfss
>Protein8753 125
grpgvtgetllvycelrvdnvvyrsglaatrpqarqlvshghfevngrrvhtpsyrlrkg
dvvtlreksrEMITITWNKdtldrAAPAWLERGENHNSITVRelpvrEQIDVPVReqliv
elysk
>Protein8750 42
mgrTFQESFQKalrglevgvdgmnektqdrevlekelgepgp
>Protein8751 36
rvlfrSVGVMGDERtyekavvlravqsidgmtsqig
>Protein8756 27
madagykVAVTYSPGNTKhaewvagmk
>Protein8757 37
maavdaeipepvrLVDQPFLMPVEDVFSITGRgtvat
>Protein8754 36
sqsaaniheitrakrkdirkFLDGIYVTSSGFIEQK
>Protein7679 19
mgpngagkSTLSNVLTGRd
>Protein8284 35
lswatsggagfkgsrkSTPFAAQVAAENASKiaie
>Protein8285 49
mhpkAFDHLDADLARtlptypdnlakmreqdaqfwldhgedahtrfeqw
>Protein8286 21
MVLQPGTYNAGRlayipfgll
>Protein8287 30
gsagltkNFSAADSTGQRingaqvglifkf
>Protein8280 33
kDIQTGEYAKsfilenkagaptllskrrlmaeh
>Protein8281 54
medlgfskrgeaytdvtngvfdlkgdlpvnsdgglkSFGHPVGASGLRmiyelw
>Protein8282 15
FTLSVSSTNNRemls
>Protein8283 46
DIISQGVADPLVDYDIVPLTYTNSRlecvllplyrgrpqahpsevp
>Protein8288 26
MYPEETALKneaercvdqniwltrrp
>Protein8289 86
vdardtklgpeeitrDIPNVSDEVLADLDERgiirigaevrdgdllvgkvtpkgeteltp
eerllraifgekarevrdtslkvphg
>Protein2543 63
mhdyitggfcantglanwcrnngvllhihrAMHAVIDRnphhgihfrvltkilrlsggdh
lhs
>Protein4138 104
drvvevedqivdsigqvkEPVVSATEAATKfvqervevalrpvpmaekLPTPEEVLNAQF
DFASKllvtskdvalavakaaapvtnkwldrkpkpvraakksaa
>Protein4139 22
mklillgapgagkGTQATFISK
>Protein10408 33
enrwvrlrisnaglrlidkNGIDSVLADLRarg
>Protein10409 26
AAFLTTAGYGEAGDAGRdhrrirggr
>Protein4132 36
mslaqgkdkesgragtegsnkvrDFSLGYTHKlskr
>Protein10407 45
mkMLNLFSYIGKfnpdgakktktsnekysrqsknpitegiksaak
>Protein4130 14
TVISDDIIRaiavf
>Protein10405 10
LIMITIPRys
>Protein10402 11
EVLDQIGRahv
>Protein10403 29
iiqrETGVPSTGKpalralkpnglqkvqs
>Protein10400 57
mgsgkgspewwianvkpgrVMFEVSGVSEEIAReamrlamhklpmkcrfvrreggdf
>Protein4135 128
qkEDLTNVSNDTSFLRLGGSFNFGVATAKatygevkNIANVADAKakdwqlgvdvpvgpa
ltlsasyaqsdenaragdttgkgwgfagayslskrTYLYGGFTSNKyttprqadskleif
algvnhkf
>Protein4424 55
lvqgdvvgtyihglkIGVVVALTGGDAELGRdvamhiaaanpmvinpadvdadvl
>Protein4425 33
trrssdlthqpylnavtrtlrAALCLQNFGSQK
>Protein4426 33
dfrNEIVNFVLRarannngknptwlsyeklrei
>Protein4427 31
maqekerGITITSAAVTCFWKghkiniidtp
>Protein4420 86
mlrNMMNSLIEHEVIKttvpkakeikttvpkakelrrALDQCPQRrgvctrvytttpkkp
nsalrkvakvrltnkveviayipgeg
>Protein4421 42
lplfrYVGGPNARllpvpmmnilnggshadsnvdiqefmiap
>Protein4422 144
DLSSGPVADRgfartqptccwltstsirkfstsscATIGNTADPVSDASSRMLDDAEMPE
ATARgalgrktlscwhsvsgngsevSAETPLQHVRacpcatydvglrngcertqpagwan
icpptlpgswrqpmttrsitsaiv
>Protein4423 69
vpnavpgkcyakcligdtyettteqivvrpaskrVNVVPAQFTSASEQKlkrEASTTLVP
VPAKfettt
>Protein4428 17
LVGVTSNKirdrseges
>Protein4429 29
raqqarrlddrdhcargrkTAQLPGARlr
>Protein10802 22
mrklrrDIQIVFQDPYTSLNPR
>Protein8138 26
yttlfrstaaarVNEVVTWNIRvrns
>Protein8139 17
LAGGVCVIKsaptprws
>Protein8136 55
marfaesihiagpvgeyvvdlaratrthpgislgasprAILGLQSAARvraasqg
>Protein8137 87
etkkegierlnkEVIPVWANFLEKriekygkgfavgehltiadikITTTLGGIFKGAPQF
EGFSNEFFKSTPLLSSVITKvfenpkv
>Protein8134 34
gsedlvnqagldhrYSDDVLNLRggnnevryspl
>Protein8135 52
masskTAPVNATQVSLSGTKvremlgngerppaefsrpevadiliewatkka
>Protein8132 30
gkTSLTAAITKvlaksggakftaydqidka
>Protein8133 48
spvasfiaknlngsldavgfinaarklitevkkAEPELYLTSHTGWKv
>Protein8130 31
mflidddvctrcalcvdrCPTGVIILGKiga
>Protein8131 150
vggvtpgkggtthlglpvfdtvaeavakTGAEATVIYVPAPLCKdaileavdagiklvvc
itegvptidmlyvkeyivrkgdvrmigpncpgiitpgqskigimpghihlpgkvgvtsic
qvksvlflaVPTPTGSTTILTAVVEGNVTK
>Protein12376 138
mltlnrGGPVIWLSEDDATRagivdndwvelfningaitaravvsqrvnpgmvlmyhaqe
kIVNVPGSEITGARggihnsvtrivlkpthmiggyaqfsygfnyygtigtnrdefvivrk
mnkvdwlddeektegaha
>Protein12377 112
mgekygisfteeekEKFAGGSSIAIPMGNMKqflaldlkaqkavkqpgipkdtaqnelvd
wikqarlsntrlrvaikgdentkfpevnkvlktlqetnvtvfnlltspendk
>Protein12375 180
mrvvdrssgqelgdrqvgellirgtsvtpgyyknpeataellvdgwlhtgdlaylldgel
vvcgrikdviivggrNIYPQDIERsagdvagvrpgnviafgadgragaqsivvvaelgda
eaatvrdllteritsdigvppkevvmvakgtvpktssgklqrslaksrwlngeletagts
>Protein12372 353
madsrggsegggrrgsssrgqgnaggrgrdsggtrgaggrnsgsgsrsgaggrtggpggr
ggsggrksgpggrggsarsggfgggsregggggqrapreprvvpdsaivdrperdewrdd
grvdgggtaraerpkrssrgeaaraarlsvspeafgqavsprradrlarrvgdaavsfea
drfdearsilgpiaketpdvaevrellgltyyrlgrwrdavreleaffaltssteqhpvl
adsyralgrharveelwselredspsaelvhegrIVSAGSLADQDRladairllekgwkt
prqpkdhhlrrgyaladlyeragsvprarqlfvwlnqvapdfadvvvrldsle
>Protein12373 64
mshfldrlsyfskpvesfsgehgvtngedrtwedayrdrwahdkivrSTHGVNCTGSCSW
Kiyv
>Protein12370 82
malaqevaskGVTVNTVSPGYVGTEMVRairedvlekivatipvkrlgepeeiaaivswl
asgqsgfttganfacnggnhmg
>Protein12378 91
mklypvqealnlaketatakfdesidvavnlgvdarksdqvvrGSVVLPAGTGKsvrVAV
FAQGEKaeaakAAGAEVVGFDDLAAEVKagn
>Protein12379 200
mepferGYGHTLGNALRrillssmvgyaptevgidgvlheystvdgvqedvvdillnlkg
vvfklhnrdvvnlklvkegegpvragdielphdveiinpehviahlstggklsmeikvek
grgyvpgnmrnlgdaktigkLVLDASFSPIRrVAYSVESARveqrtdldklivdietngv
vepeeairyaarvlmeqlsv
>Protein13732 238
mpdqpthnstvsvlvveddraarealdralrlegydvstvadgrAALEAQTHRradvvvl
dlmlphldgvgvatalrqrgdatpilmltardgvgdrvrgldagaddylpkpyaldella
rlrallrrrsadepessqdelevadlrlnesarrawrgdrelelsrtefdllamlarnte
ivlghgalyeqvwgydygdsnnlavyvrylrrKTEAHGESRlihtvrgvgyvlspqar
>Protein9089 45
ifngyrlinshlptviaviviasrWVVINLQNNIAIFFCSAKfrg
>Protein9088 16
ESPLPHQIKrtnqslf
>Protein9080 33
fwtrTVDAPAFPDRlslklstagasvnaadfst
>Protein9083 226
fcrprMVTGPIATTRtrwspdplprpvrrsrcptIGDVVPLEYFDRsatsshsststatw
cygattmarptstmpsaptwaptsgtvawsrtarscarstaggstlrattEVATPYPTVE
RgrwrphtppsnatapslrgitpttsppasssprsrslSFTIEAPWQELAENGVDAAHFR
wprtvltpptsatsttpkwcpsssdttptaiaarcgrprssrrrga
>Protein9082 50
gaetcahdrGLMDEHVLLARlrrdeakallivepldgafftsshvgnfls
>Protein9085 76
mfnkpedlaainphnrvpvlverDLVLFEPNIINEYIDERfphpqlmpadpimrararql
lvgmereifsfmevie
>Protein9084 65
gpdtngsqffvvsgpsgiglppnyslfgkVLDGLDVLDKIQSVQTGRgdrpttdvviesv
titeg
>Protein9087 104
msrytgprarvsrrLGTNIWGTKGEDLAMEKrpypplamekrpyppgqhgrtrrrFDFNY
TVTFVNQKttdrffkflsqgstvagptvfqtayndmennvldaa
>Protein9086 38
ywekAAYEEAEHAAKfaellgevvtpstkknlemrvaa
>Protein11628 26
clrpprQNAAVGSVHRapvqrsappk
>Protein5559 32
qarcaqchtcenggatkQGPNLYGLFGRetgs
>Protein13178 174
mqerQADLAADFDALLAGLPRceedhlfapatsdddeivrlrvqrdelvarleqdgeeva
lseqlqlsvinekintrlnetgkgggirirvrgldwdtrdqlykefnakgddgkevfdln
gytiaaiaeqittpklaredvmklratltmgewnrldqhcgaltvreaqvdlpn
>Protein13177 135
painntetpqagarldsitanllrvngvtnltvynantnseglfeladrrtqetaltwak
tsgakyavagsvdewrykvgldgepaagitltvieigtgqvvwsgsaartgwsrEAVSAV
AQKtvnsllnsalph
>Protein5556 41
mdnqvgkknqvfpsekEFTPEEAIDLLKdaftsagerdiyt
>Protein13175 121
mkVLDATAGARlispaslpyeianalsarvrannhnnmakehaitayslyqsmpiqlipi
dnsfhtqvfdmattqrmysydayllllaqmyqaplltldgtgkkqgliqhaaalaipfir
l
>Protein13174 118
mlagelaiagvdvaiverRADQSLDGSRsgglhartlevldqrgivdrfveagqthpalg
ysglwlditdfptrhpyvlalwqkdfepilagwidelgvpfyrqtdvagfvqdddgve
>Protein5553 19
mvnrEEHFYWMILKtvldi
>Protein13172 310
srlvfthqaeeftddealvlrryftnldrpvfaltnlpevvkgalfarysrsakslrrlf
ldefavdleltadvgtdagvgleraeklydkvfveygddsvaqlggvhlaceqasniltk
llewgrLASYLEQSTRyipydarvngrfryyrdpevlasrlgaryvgdmddlfdtyssll
pvlgdhfrrvypkhaddsdfvyrqsiraksfdalrgllpaaaqsnvgiygsgqayealll
rlrahplpearayaddmlhelrkvipsflkRVDVPDRggawsnylatnrsamsevaerlf
dgrvdsegda
>Protein5551 35
mgakkqptyrivvadsrsprdgrFIESLGYFNPRt
>Protein13170 525
madlvirGAQLVDGTGAKarTADVAVTDGRittigdvseagerevdgtglmlapgfidph
thydaqlhwdptaspsnlhgvtsvvagncgftlaplqpgdgdyvarmmakvegmpleale
rgldwswesfgdfldrldgsmalnagflvghsairryvvgadgqreatpdeieamaallr
asieaggigfstslsfthsdgdgvpvtsrfanrdevltlcgvvsefegtslefvmdgcln
gysedeedyilemvragqrpmnwnvltvdsrkadeylhqlkvgaraaeeglsvvaltmpt
lpgmtqsfgthcglwllpgwkhimglpleqkkeylrqsgvrhvlaqlaasetgalsrltt
fsrFEIGDTFSEANEGLKgrvvediaaerGQEPFDTLVDIVLADDFKtilwplptdddda
swelrrqvwegsgailggsdagahldrmlgsnypskflgdslrgrqlvslerAVQMMTQV
PARlfgltdrgtievgnhadlvlfdpatvdsgpitmradlpggte
>Protein1078 89
snsdfgpaflndqlvfsslrTEGQTFSSTKsslyssvmasdgslqtpivvrpgisdfsig
patfssdgrnaattknnftpgvrqipgsg
>Protein1079 18
ETGSVEGYAYSPGNKkcs
>Protein6052 44
iesingtelaelnqelfdrlfgegkVASLDELKakikedaesqf
>Protein1070 84
mgegpipatilalkkagltldqidviesneafasqaltvskvlgldpakTNTNGGAIALG
HPVGCSGAFIATKaiyelqrtggr
>Protein1071 28
msrsshrTCLNGLSKecsklhfeqnlfv
>Protein1072 16
mlrTASIDTIRhlnii
>Protein1073 28
msgrIGGTSGPIWGTAFLRaaisvkdkn
>Protein1074 43
FCGTGCGVLVGTQEGRavvfwsgrkkdalwplratrmrqliaa
>Protein1075 36
arcewyregrvplhtlrADIDYGTSEAKttygvigv
>Protein1076 35
wldreaveggkSSIAQSGLPVRvavesdhtlrdal
>Protein1077 33
eitgtvsfgketkgkirLQITDPDGKvweelvp
>Protein11117 103
mrDALNAFVIRgissnipfqaalmqhpgfhsgifdtgfipkeypkgfdasmvphddpall
vsvaayvyraftdrSASITGQLQGHERlvsdnwmvvrldaagn
>Protein11444 47
rgqprrrrparrrQPGGAVARrprpsgwrlnvmgeplstpaahlagk
>Protein11447 29
magqkirirlkSYDHEVIDSSARkivdtv
>Protein11446 32
meppkifqqvlkIFLQWITMEIHRlqmtkvlm
>Protein11113 74
aiplgadldpskAIYEQSIDATALVKrdkqcmttedcyanhdlylnylrGGPGFGDPLDR
evasiendlnqlfl
>Protein11440 33
pevkLSYNSNNPANQARaeylvqmyqkslgvtl
>Protein11443 22
mnptgtvapkSNVSTSIAGKvl
>Protein11442 120
msttdgltrGMDVQDTGAPISVPVGRetlgrlinvlgepvdekgpikakktypihrpapr
ledqdtktevletgikvvdllepyskggkvglfggagvgktviimelinnialhhggfsv
>Protein9665 118
mhyylpkkhnvltlhssanqgkggdvsiffglsgtgkTTLSTDEHRnligstdehrnlig
ddelgwhdngvfnieagcyakaiklnkdqepyiynairYDFPGDDTPIIVGSALKale
>Protein9667 165
alfnlspddptpelpdapeihvlsqperVADAVSHESRrsagmfadwakrGLGGVLGVLT
DPVGALADAEELSGSVVRmikpaspmspliterslsvrfdtlqfplaqakgaakvsggrl
ndafigglalglrryheaharnvgalrmnmpinirnqtignqagn
>Protein9666 36
addgglkkkVPFGDANNADILRvaamnksnqtkyfv
>Protein9661 54
yerELPGDVFPKLCCDVVNRgvavyknkVYLATLDAHVVALDSATGKvvwdkki
>Protein9660 33
tkFTEVGYVGRdvdtiirdlveiaikshreqam
>Protein11119 28
eivrglisgkvkGGFTVDIGPIRaflpg
>Protein9662 83
trrssdlaslselvkelrektgagildcqkALTENGNSIDKaidylrqkglaaaqkkagr
etnqglihayihaggkiksyktr
>Protein7951 31
krqrpgrnpkTGEEIPITARrvvtfrpgqkl
>Protein7950 55
gkptaqrICSDTGLDPNQRvrNLTEDEINKirvwvdanitvegdlrrdvaqdikr
>Protein7953 33
apdvivrnekrMLQEAVDSLIDNGRrgravsrs
>Protein7952 31
ennaqgilgyvvrWVDQGVGCSKvpdinnig
>Protein7955 29
YTLLDLGRskrscprasrcltsgrmrata
>Protein7954 38
ptrrssdlgfrFDLEAYTDATHWSKmtlvsnrseehts
>Protein7957 120
mtertplisgnwkMHHNHFEAIQVTQKlhyrLGEHDYSKVGVSIHPPFTDIRSVQTVIGA
DRmkILLGAQNCHAEEKGAFTGEVSAPMLAKlevslvivghserrQLFGETDEVVNAKvk
>Protein7956 35
pkaaiegsyidkkCPFVGDVSIRgkiltgtvvstk
>Protein7959 22
kMTDPIADFLTRirnaqkahhe
>Protein7958 33
kIVINMGVGEAKenaklldaaisdmeaitgqka
>Protein12358 193
mviepkgnwehsayqannqfvvevrqqkvdpakltqgigytgekLSLNFQNIEVRsllqv
iadftnfniitsdsvsgavtlrlkdvpwdqaldiilqtknlgmrktgnvlriapkdelaa
qekqdfeakaaiqnieplvtqsfqlnytkaadialqlqpssnstgnsstggtsrgllssr
gsviaeprtnqlf
>Protein6390 87
mlgtakkvvitkddttiingagekheiearcsqlrAQIEETSSDYDReklqerlaklagg
vavirvggvteievkerkdrvedamya
>Protein6391 33
vaaraivshrMPEGTVYMHHAQDRlidvpltet
>Protein6392 33
dgsgvdianvkMSMNPFDEIAVEEAVRlkeagv
>Protein6393 18
mkdprDIILAPVVSEKsy
>Protein6395 15
LALESFLGNVGGTLK
>Protein6396 9
WLHEIQCKe
>Protein6397 31
pgrarqqprpadrrahraaahrAPAPDEPRg
>Protein6398 136
innagilrdkTFHNMTPELIDAVIDVHLRgafyvtlpaykimreknygrIVNTSSNSGLL
GNFGQSNYGAAKlglsnygaaklglvgftrvlanegakrnikLTAAEGLERflhtkyvgq
krfsleggesfinamd
>Protein6399 83
gvgyrAQAQGDTLNLSLGFSHPVAHKmpagvkvecptqteilikgsdkqqvgqvaaevra
yrkpepykgkgvrysdevvvike
>Protein11647 33
dpngavvagatvtlrASGSTSGFSATTTSRddg
>Protein11646 27
MAWASAWVRfvncsfqvgrigfrpfva
>Protein11268 58
mttedcydnhdlylnylrGGPGFGDPIDRdvkaieadlnqkfllpeyaqkvygavfsq
>Protein10693 33
aaiqltiphvsnegvfngekTSFAICGFLRktg
>Protein13304 241
gvifrQPVTEPLQTGIKaidamipigrgqreliigdrqigktaiaidtiinqkefydrge
tvyciyvacgqkastvaqvakvleengampytcivassaadpaplqfyapfsgacigeff
rdtgrpaliiyddlskqavayrevslllrrppgreaypgdvfylhsrlleraakiisnde
maqsmndlpeslkasglvrgggsltalpiietqagdvsayiptnvisitdgqifletnlf
n
>Protein11645 31
mgpdgsqdfevylrTAVSVDPQGWAQFGHVK
>Protein2626 272
mpgvwfndpsfgttasadsevteldgingilryrGYPIEQLAERssylevayllvngelp
taeefetwrytaeefetwryeithhtfihenvrkkflegfhhdahpmgilvatvaalstf
ypeakGLNALADAVKvtlgpkgrnvvlekkwgaptitndgvsiakeieledplekigael
vkevakktddvagdgtttatvlaqsiiregmkyvaagmnpmdlkrgidkamdlkrgidka
vvatiaelqafskpctttkEGISAEVIDLRti
>Protein6051 48
mvgglaigflrpspgrvaqhidaetapvrlapaarNSAPTASPTRsss
>Protein11644 171
vwkgtgrarAGSNGSPLWRgggrifpnspeenfsqkvnkkmfragmankkmfrEANAMSG
TMRqlvnnmiigvtkgfekkltligvgykatssanalnlavgyshpvnkempagikvetp
tpteiiikgadrqrVGQIAAEIRAVRPPEPYKgkgirYSDETISIKetkkk
>Protein3615 14
mrWLVDAAAKrsek
>Protein12978 226
mkefdwvgtelakFNLETNLSPRefvgdcfslmekenndqlgvikehlkkygakivltgi
lptlnkfdlkltnltpkdryyalmeafndmliasayelrlqgidellvkhdsplleacnt
sfqvhmqttpknfvkhyniaqtlaapiialganspivfgrrlwhesrialfqqaldtrts
tehmrdrsprvsfgkgwlrksileiykedisrfrvimtgdkyddsm
>Protein12979 160
makprksgstggeiienpilsnfkdglsvleyfisthgarKGLADTALKTADAGYLTRrl
vdvaqdvvinaedcgtlrgistsalkdnediveplferivgrtslndvyhpitrelivge
gelineliagvieespietveirsvltcelkrgvcvkcyg
>Protein12970 126
vvdatdkvlgrlateiarrlrgkhkaiytphvdtgdfivitnvdkivvtgnkaedkkyfr
HSGYPGGIYETNFKkmqqrfpgralekavkgmlpkGPLGYAMLKklkcyagdqhphtaqq
pkalvi
>Protein12971 100
mkktkvtidneklqisseilralahplrlkilefidkyqninvnkiyntlkIEQSITSQH
LRilrksgvvmtektgkyvhynidyekvnkamiavnnyya
>Protein12972 122
mphkvnpidfensegnlglanailahlgeklpisrwqrDLTDSTVLRnlgvglahslisy
esalkgigklevnparvagdldsawevlaepiqtvmrrygiskpyeklkaftrgkvitat
di
>Protein7789 26
iiqlknkMVTDPIADFLTRvrnaqma
>Protein12974 170
mrrvaiiepgdttflegeaaekyefleqndfvfdkkvvieagdstkfkpgqlvtirqire
ensilkrddlkpvefrdaaaatssplllgitksslgteswisaasfqettkVLSTAAIAA
Kkdmlkglkenviigkkipagtgmrkfnqllvgvtadgailehspeeimn
>Protein12976 59
msitsykvdeiesayskVLCIYHCKTGMSYWNYRdrisfadtigkykigdsvraefikq
>Protein12977 136
mtdkgtfivngterVVVSQLIRspgvyfeapadratgrplamaklipdrgawmefetrks
dyiilkfnrkrtvpitvflralaavsdgikespiklgsdeeilsilkdvdnnpermfias
tikqepdwdlshhsia
>Protein7047 31
gaqrwrgirptvrGVVMNPVDHPHGGGEGRt
>Protein7046 35
ftrGETQALVVTTLGTERdaqridalsgdfedhfm
>Protein7045 77
kvashpffgtltfirvysgrihagtqvlnstkvkkervgkLFQMHANKenpveealaghi
yaaiglkgtttgdtlsd
>Protein7044 87
mveqsaeieriskdlvpsskGEVAVFTPPDPETIGVNRrqflnrsavtltafsaatfgaa
smvaylwptgssgfgskinmgkiadle
>Protein7043 122
vaaggglfrlprvlprNIAMELVLTGRldfsaerAHHFGWVNALTEESGALEGAVALAAQ
IEKaaplavresrkIVLEAAEADEATGWKLSNDGIAKMFGAEDFGEGLTAFFEKrdpvwk
gr
>Protein7042 31
rAPTSNIPYSLAWDATRypinryysksksvc
>Protein7041 64
keganpkkfkkktsilltdkieyidykdvnlltrfvsdrskirnrrVTGNTVQQQReian
aikn
>Protein7040 43
SIWTNNNLRavmdasgnlglgnpaptakldvagtfklvdgtqa
>Protein7049 45
taenvatkwgitrEEQDAFAVESQQRagraiaegrfksqivpiaq
>Protein7048 32
tsegfyhvkNGLEPCIARakayapysdliwme
>Protein266 34
viavshevvsprDPASGLPTGKrmhkpfvitkel
>Protein2679 30
ssgksekcifcyprIEAGQPTVCSETCVGR
>Protein2678 52
lsrgvagvrgrALILNLPGSTKgaietidavidvlphavsllagahgphpts
>Protein2677 61
dhaefwgpfgrNLPEDGLATERqtetmgkaskysllareenrLSQDDFPIRefyrewerh
t
>Protein2676 32
kLGIPVVAVVDTNHTPEGVDFVIPGNDDSSRa
>Protein2675 39
vaaanagqllrdvvrELHHGFGGISFWDEHELPRhfrri
>Protein2674 17
TLEMNQEIIVSRidgts
>Protein2673 98
mveesikkstywavfepndantwvkvrGMIENYLTQKwrEGALAGAAPKdaffvrcglgv
tmsaqdilegrmnveigmaavrpaefiilkfshklqts
>Protein2672 34
egvetvlegqnkitvkgidkekVGQFAAEIRdkr
>Protein2671 33
STPVIMLSSKdglfdkakgrivgsdeyltkpqi
>Protein2670 28
meggepvvlensegrrTTPSVVAFSKtg
>Protein6542 20
LAEGTTDLAKrvktfsrrhd
>Protein11641 35
yttlfrsdkvgkDGVITVEESRgrettleigrahv
>Protein12659 80
mpgpegslirAFHGELHQRvyqlgmeiigtdalgltpidgdgnwtgpylqsfaytigggt
tdiqrnivgervlglprppr
>Protein9746 33
krLIEIYTPTQKtvdalskLELPSGVDIQVKlt
>Protein4631 71
glgfkDTTTGDTLCDRnnpiilermifpepvihvaiepktkddsdklgkalkslsdedpt
frvrtdeetgq
>Protein10230 261
makqityhdearHALEAGMNQLADAVRatlgpkgrnvvlakSWGAPTITNDGVSIAREID
LEDPNEAIGANLVKevakktddvagdgtktddvagdgtttatvlawtmvreglrGEIAQV
AAISAADAQIGEVLADAIDKvgkdgvvtveesntfgmeldftegmqfdkgylspyfvtdp
drqeavleepyilfvngkissvqdmvpvlervmqggkpllivaedvegealatlvvngea
latlvvnkirGQWYPIATSRw
>Protein10233 115
aiaaerGLTPDDVTAALKtyvptgkyddyvmfasgghggqilviglpsmrilkiigvftp
epwqgwgygsieseavldggnvgpnkirwgdthhpalsetaaeydgnflfindka
>Protein10232 41
iglevqdldegkSQVAHGETVRetanmisfmadvigirddr
>Protein10235 57
mtrIAIGSDHAGFELKshlidlltgqghdivdlgtdstasvdypafcaavgravrtg
>Protein4634 99
nrqlaerMAEMAEIRaagpfartsfinpltgeteqfygvtryadvveiskrphdfcsgkg
avsvpdmpeealnffgsfinmddprharqrgivarsftp
>Protein4637 91
msdetterpqgfetrQVHAGQVSDPTTGACATPIYQTTAFSFRDAAHGAALFSLAEMGNI
YTRIMNPTQGVFEARvaaleggvttavglpg
>Protein4636 33
kksarIVGDVIGKyhphgdqsvydtivrmaqdf
>Protein4639 33
mgvyigqstpiydrETGEVTYGRvppgsvvisg
>Protein10238 22
masdkrikATMECTECKvattp
>Protein11640 23
MWHNPQNLHGKhlllhhqnhhhs
>Protein2493 15
mrVDELELSVRssnc
>Protein2491 65
QDVIDLIVKlqkkerphpklelfleinmeshnklrdqhgvpqqksYLNDGFSGGEKkrae
ilqma
>Protein2490 185
msrIGEQPITIPAGVTVSVDGSAVTVKgpkGELSQDIPGAIAVAVNDGEVNVSRgddere
trslhglsrSLVNNMVVGVSTGFQKDLEIVGTGYRaaakgsnalelqlgyshsitveapk
gitftlprntyieitgprntyieitgidkAALGGFCMSIARAALGGFCMSIARhvsrddg
dndqs
>Protein2497 37
mlvrNLADIQGLSVKvgrqyvifgnhslfghfdwant
>Protein2496 34
swrTWQIAYDHGKlpgsesqpelpgvatttrghr
>Protein2495 48
vyvndgkpgtslnakkNLIEFEQRvnesiatkyqgnnlfgaisktwne
>Protein2494 35
rsdvkGDYTSYGANAAAAPLADNRvrlsgnynlrs
>Protein2499 41
ATAGDTHLGGEDFDSRmvnhfvqefkkknkgldlssnpral
>Protein10532 59
FVCCESEVAQINDFRTTTVAGIPLLIVRwsrfddsALVNSCSHRwskLVEETAGNARkv
>Protein6050 33
vvdvkvtlhfgsyhdvdsnenafkMAAIFGFKe
>Protein5753 79
qgkvnasealaavpgitvqnrQNYAQDLQISSRgfgarsafgvrgirlvadgipasmpdg
qgqaatfnldraerievlr
>Protein10161 12
VPNAAFMKrllh
>Protein579 33
lvkFDGNAAVLLNAKlepigtrifgpvtrelrt
>Protein578 40
ygfgnqqetafqadlkafaatsgftvkftkAGSWDTEIKt
>Protein571 14
WTSFLNFGELRrdr
>Protein570 86
wgsagsagfkgsrkstpfaarLAAEQALKaaqqlglqdvelfvkgpgpgrenairavqam
glrvrsisditpvphngcrppkkrrv
>Protein573 144
HGIGIALKYINSNLASGFTAGGTTYKtgssvaadlgyygnavkawvimvmplrlpvadgp
gvlffltsvlksltqimltpkILFLEGLPNLQHLNKlfigenveeilhgdlkleliahpd
lkeaithceqvgdygsrelfvail
>Protein572 39
kirTFQADASReagifhhlitlptyhttalhmhelskgy
>Protein575 51
kraeegtkqaeivsafpinasqvkALVPQLEAVFKskleasvsvdpeligg
>Protein6796 33
sdvcssdlslaanasaslkSSAWPLPRtsllae
>Protein577 188
miitrlvqeagvppgvlnvvhgsrdvvnficddpnvrAISFVGGDTAGRhihsrgtangk
rvqsnmaaknhctilpdadkdtaintligaafgaagqrcmalsaaifvgeskkwipelve
rkkwipelverarklrvgngfddksdlgpvisrqakqrLNVSYNCLDRhldsslknkaai
iwesdsge
>Protein576 31
vveakQVIVATGSSARhlpgipvdnklicdn
>Protein9878 45
gtgvlrEGIVQQLLAEPVFVDGVLDTSKGAGIPSCESGFDLRrhd
>Protein9879 25
tadtakttaegkVTASTDAQDAFKk
>Protein6797 39
arEYELLEFLLRnknrvltrsiiaqhvweynfdvesniv
>Protein3818 65
etanekhlkpwselckkagiastplspyvdpelikNNALSIDGTSIEKEGFTYDHPNLKk
ehfeq
>Protein3819 18
lidnlhrEPFYLYDKfsn
>Protein9870 44
gkyyhreapafgprSWSMYIPGTPTGGPFGKnalvyhdelvitq
>Protein9871 140
tehillglihegegvaakALESLGISLEAVRsqveeiigqggsspsghipftprakkvle
lslrealqlghnyigtehillgliregegcsassaQLWVFFDEIQYVKDWEVHLKslvds
frhirfvasgsaaaalrmks
>Protein9872 39
ladaarAILDDVYADQVAELADRFGDLSGQGRtatdvsd
>Protein9873 27
mnqerLMQVLLAPQISEKatyvadkne
>Protein3810 40
gfrawstasyvkkLANQNGVRltsyvngsacsaayvwasv
>Protein3812 76
stkngrdsnsqrlgvkVYAGTEVTAGSIIVRqrgtrIHAGENVGRgkDDTLFALADGTVR
fdqrrnrklvdvltae
>Protein9877 37
makSLAETQSGIVTSRevativvdkldldmpkesggf
>Protein4099 50
maeyfrdsigtdvllfvdnifrFSQAGSEVSALLGRmpsavgyqptlstd
>Protein4098 70
selkWNYNYSLGINVSPKsiffygsksmiksicvfvflqnrdlpcpihktetvfgifrcn
rihkkrntrl
>Protein6545 18
SSDELAWGKawngnhqcn
>Protein4095 14
LPGVTSMSSDTHKt
>Protein4094 38
gralfnetlpvdypfvndqvdkkrLSTIVNDLAERysk
>Protein4097 52
LQTDYIDTLFMHTWSRnaqesrtvanrlhrhavhahvesgmggggtlaggyr
>Protein4091 23
gykkAIVTLAPGDEITIFADDQK
>Protein4090 45
YGTETEIAEVWAKpeltpsknlnfshpgkdpenpyapldipvnel
>Protein4093 54
mgfrgskkNTPYAAQMAAADAAKvaseaglkrvdvyvkgpgagresairglatn
>Protein4092 32
vpgksarQIDTQLDDGVANTGSIRstlgvict
>Protein13762 253
megrMTVCNMSIEAGAKAGLIAPDQTTYDYVQGRPHAPTGEAWEQAIADWSQLATDEGAI
FDKeitldaaeirphiswgtnpgqvvpldgvvpdpasfddpteasaaerALEYMDLKagq
pmkEVGVDVIFIGSCTNARiedlrAAAAVVAGRrvaaglrTFVVPGSHAVKAQAEAEGLD
AVFTDAGFDWRepgcsmclgmnpdtlapgersastsnrnfegrqgrggrthlvspevaaa
taiaghfaepadl
>Protein13763 84
mapkgeihvftvdaakENEINAFAKkvikqfgyidilinnagfalgkialkdvkmedfkl
lmdvnvwgvinhtkafidvllerp
>Protein5942 33
vrtlkarMSPGAASAPSESRtgmtirsskrvpg
>Protein5943 29
GTVEWFSDAVELVRspqreghrgvvlrcr
>Protein13766 140
mhrYIPVLAKwagfkkigekivehrarkygvskfgwrrfvngfldllsitfvgkfskrpm
hffglwgslfflvglgisiyliiskiidsnfaltnrpgfylaltsliigmqlflagfige
lisrnspnrnaylienktgl
>Protein5945 60
IMETFSVFPSPKsqtqslnpttppsqsinllrtlmrskslitrpfmtsaselssllpqht
>Protein5946 20
msnddearEAINQLNQKain
>Protein13765 438
msipaseatggsddeaasslevggvagrealerltnvvsrVAEQWQPARgdesfeivrrr
lfqpidddrqaardaaaeafgelyrsqradfptecteiayvdriktaypihpevfdrlye
dwstverfqrtrgvlrlmaavisslwesddrsplilpcsiplmnprvnnelagkltdhwg
pvidadvdgpnsrawqidreipalgqhhatrrvartiflgatpnvghanrgleierirlg
stfagekpgfvadalnrLGGQAPYLYVDRnrywfdlrqnvnrtarddasallagdkqevr
deiirrlraergdgefmgvhvapsatndvaddanarlvvlgpdaphiakatkspaleaas
tmldhrgnsprqyrnmlvfaacdqrslegleqaaadylawsaicgrveelnldahqttqa
ktrrqqsddavglrlaea
>Protein5948 30
msrGPIVAAILEKdnavedfrkligatnpa
>Protein5949 28
rFEESNMSIELNKedraqaiasieryfr
>Protein13768 239
mtgnngavrVLVVDDEVELAAAVAHGLReegfdvdvtndgkdgyerarsatydaivldil
lpgmngfqvcrslrEAGVWTPILMLTAKegeydeaealdtgaddflrkpfsyvvliarlr
altrrvnegalapvivgdleldpvgrkvrrdgtdislsprEYGLLEVLMRrageavpkre
lleqvwgqdfagdpnvvevyvgylrrkidrpfdredlrtirgsgyilgkppahadtsgg
>Protein13769 51
mrTAEVYVKgpgagreaairaldatgikvlkitdltpiphngcrppkhrrv
>Protein6799 42
QVDFVTLPGDEIEVKwvlmiphhnysriklrslrvwcltyqt
>Protein3722 79
mnvsgrvnfrTAFGLEAGTPGYENIKIVVDIQTDAPEEKvialmekvfptapipdtimrp
vpidveivhhaeatathas
>Protein11941 19
mldkvpvkLWDMMEMLRKg
>Protein3720 48
maidrQSLIDNVTKggqepaqwfsrpglaaaptmadhpnlgikfdvaa
>Protein3721 31
viekakrlvehkkDVVILLDSITRlartynt
>Protein11944 87
mhkaidrlnienlivigiwntdkRYREYLPEKiynnlsktqrvqlkleysgkpisddylk
fivdelnpfiknqylqniqiasigigg
>Protein3727 33
qvevrsrrIGGATFQIPTELPANRkisigmkwm
>Protein3724 141
vaaaisavsaadssvalanrNAAQAAVDADPSNQAKlnvlaiaqtafnnankaavdkake
aklaadvakkalddakiaagkaktdadtaktdadtakttadtakttalpliqqklplrvr
TEANNASIAADKanmkvrsee
>Protein11947 46
mkvnkeanryirQWESEKISIENGRwgpfikfgkkmlklgknkdgq
>Protein11948 139
mseekAAELGLTPRarFHAFSLAGVNPVTMLTGPIPSTQKvlaragmsvddidlfevnea
fasvvlawkADMGLDDDTFDAKVNVNGGAIALGHPLGASGTKLLATLLNELERtggrYGL
QTMCEGGGLANAAIIERlg
>Protein11949 53
mgrVCPAPCESGCNRnqvedfvginsvehflgdyaiqnkiayrkseassgkkv
>Protein3728 155
aagykAPTTLAELDALTEKikadgktpwciaaesggatgwpitdwiedlvlrFAGPENYD
KwvagtlkfnspeikpawdyspeikpawdyfqkTAPEYNLYDISSGNVKrpgmvrNPSSG
SAVDLEVWRiprvkageflenvkppltlgtiklki
>Protein3729 140
magdenpfrkALEVGEVEFTPFGRkernltkerqlrtiremelvpaevlernrqiadlnv
qdledlasefsgvptnnpkvaeltlddiqdieavffdfkvsagkelaalggrgelaavdv
scccctpccccaatdmseta
>Protein4895 119
mfayqtkkwdsyfgwfrNSESDLGQAAPVGSGAANIAGTGAQDAQRDADMFIFYNQIKmv
pgmviepfyvlyqnrYGSADNAGQGLGTAKhsnqtrhmignrievrkggfdfsneiayq
>Protein4894 10
IMIIHTNSCK
>Protein4897 35
mahrgrlnvlvntlgkAPSMLFAEFEGKkksdlsa
>Protein4896 18
svrhrLGAASQLRthvre
>Protein4891 79
sntgeggedskrFIPVVQDTQLSDVLGKgriesdytlkagdslrsaikqvasgrfgvtie
ylvnadqiqikiaqgakpg
>Protein4890 49
ENFQDNEVWFAANKfrttrfglqptrtpsqrtrtsapLINLGWLTKppg
>Protein4893 28
NNEAAIYPLRvsapwwrpeswvrcsast
>Protein4892 34
akYIQQTPDVPPEYSFKetldswkvmvevkdrpt
>Protein4899 24
mefkASAEDIARishahptysesf
>Protein4898 188
maenlipseiikLGNEINAKikqgekiynltigdfdpkifgippelteyiidayrkghtn
ypmangmlelrsvlskyissklnltystdeilisagarpiiysiyktiidpgdkvifatp
swnnnhychlsaaqkielevgpeqnfmprasdiapyikeatmialcspqnptgtvfekdt
lleicelv
>Protein14011 122
mrdaeshadedkarkeeaearNQADTLVYQTEKllrehsekisdedrkgtddalaslkea
lagddlelikSSTEGLMTASQRfsqqiyeaaaqagdtsgdttdtagdddvvdaeiveded
es
>Protein11727 127
TDAPWTGDASSLVEAFRsgdrspieemeatlaaadatrlncfshldpemaiakaakadts
kpfggvplgvkeldhyvgwpatqasllfaeevatdtslnvdrteklggavpfglttasef
gglnvsn
>Protein13206 125
mayitdvrsarqgdtdrVVIEFANKqlpnwdvrLATPPFYQDGSGKkvkvsghaflavkl
tnadahswfvgptrfsppgtpnvteivrngdfeghvnhviglenmaafqvtvlkspsrlv
idiqh
>Protein1271 76
mqrlgsvrVGETPLEQFELDKALEEAAVAMYRrGSALASAEGDPGTRellddlvvgeeeh
ldwietqlhaigdigi
>Protein8744 54
tsqssllkALQYYYPTVFPAYHPDPSLRgrqvtrglapgkknvpvgskdynkas
>Protein8295 217
mtadadpsgefiqrNPAVHPPAHTPNYRftvlrsprNALITLHNSLSEVTAPSFRredlg
aidndlidlgaidndlimnyakdglpigerLGPTGSDKQAEKslctagnanalgasnaeg
eitifryfgangqaevsgagtigdaafqavktkgttvwiakrftskastdpwaagdevqv
yecltdnpvdgeatgyikktiplevqdfildgtavap
>Protein8746 35
mhaeethlllalddderkSLLGFASAVSAVRnpek
>Protein736 106
gaevgpgdilvgkitpkGETELTPEEKllraifgekarevkdsslrlphgekgkvvdikv
fgrddyrdlpagvekmvrvsvaqrrkimegdkmagrhgnkgviski
>Protein14010 112
mvssdaqalrTSAGNISVQGRtaggvagmklakgatvvgagpvgphavvlsvtdgqtaka
tdaaeipvkgratggvrltrfrdekrldwawvgpedgrlvvvgqednparpd
>Protein8293 24
tfpgwrWTGAYGLRnslpqhghlr
>Protein8740 37
ekraqqivedakgtakveadkvvagakAEIDQEVERa
>Protein8291 552
LGQANNPEWKtvaldndgkvvlptgaigfrwgadgradqgqwnlqakearhggdvklkls
vmegenpsqdtakvgfpyfggiesdnfpnnasgdaannvlvrtvpvqrislgkegdkrea
lvatvfdlqvanygvfdlqvanygvargipgelaansfdddtpytpawqeritgtprQSA
VGQLVTAYRsmgtrwadldplkrlarpqidelepsfygftdadlnqtfsvgslkglpeta
kLGDILETLKqtycgtvgveymymadygekrwlqerlegvrsrpsytpdqkkrllerLTA
AETLERylhtkyvgqkrFSLEGGESLIVALDEAIRssgsrGVDEIVIGMAHRgrlnvlvn
tldkAPSMLFAEFEGKkKVDLTAGDVKyhmgfssdvstpqgpchdvstpqgpchltlafn
pshleivnpvvegsvyarqvrrgegskakilpvivhgdsavigqgvnqemlnfaqtrgyg
tggsvhivvnnqigfttsdprdyrAVAENIIWMKGWADGPTLNNKgrrwdaskLGAQLGI
DIFGTRapglry
>Protein8742 33
lkrHQLQYGIRfhefylllctwhsdeqkiplpv
>Protein6544 32
mallgdpesrFGGLLMTWDEQGNRyinsiaga
>Protein10936 17
rTSAGNISVQGRrtapt
>Protein1563 36
pisviryprGEGVMSDWIKpfetietgkgelikedr
>Protein1560 59
tlglvnvtglqkVISTTSTSDVTLNTLKnlvaldvtgngasgttftinytgdvtapvtg
>Protein1665 46
pgisdsvrvksgdllfisgavgfeedgsvpsdfarAVELTYGELER
>Protein1664 44
aellsgpwrATLNAATMLGQSKtapqaeidsacelidfwrinvh
>Protein6947 34
lvehcvsngkksfrYMQSVAINWYEANIKtpedr
>Protein1666 145
fwagiaretitwrrdfdttlewnlpyakwfvggkLNVAENCLDRhidaghgdrVAYHWEG
EPGDTRTITYAQLLEDVSRlanvlrgfgvekgdrvvvylpmipelpmsllacarIGAIHS
VIFGGFSPDSIRdrindaeakvvit
>Protein6941 22
mtvkVGINGFGRigrlafrriq
>Protein1660 132
wtapstgnlrlstsgssfdtvlsvytgtdagaavarAQNDDDPTSYTSEVLVPVKagvty
rwavsgyagstgavslnwnlqpvqcsitnsnpcsarsptatpsltsptlpgtaTPDAHWM
TEARyrgqkvva
>Protein2275 222
mdteqllelrerlhleddvseadlaggdppylrFADDSPEHRylmerrrgldgplpartl
pvrrglgsveegtwnellagshgqevsttmaftrllrslardpvvgdrvvpiipdeartf
gmdalfrelgiyaakgqryepvdhhlllsyveksdgqivlrrevrwadpggghhrgridg
vmdrrcnglchhrradaavlhvlfhvripagVVEIPASNIKk
>Protein12494 274
mgvisdlglegvdlavevdpdsnlaeplnselspltttsssgastggvsvpttssdqals
glhgsgapnsvrsgglnnrytfasfvtgpsnrfaqaaalsvaetparsynplfvygsagl
gkthllqaiahyvsenyptyrvrYLSTEELLNEFVDAIRnnaqpdfkrryrendvllvdd
iqfmegkeqlqeeffhtfntlyeanrqivlssdrppdsiatledrlrsrfkmglitdiqp
pdfetrlaivrkkseqsefplpgevlefivtnit
>Protein9412 33
tktgaakAVALVIPELKgkldgfamrvptpdas
>Protein6062 91
mavnpsvqarslqlqagwesavadvlsrrSGAGADDVTPRlmaatalacmrssishwilt
ghqeplpdlvkasfdrlagglaavpftptag
>Protein9410 75
VLGTSVDTIKktedrddtikktedrdlfkqalneigqpmmpseacstwqesiasanrMVE
GVNILADAVKitlgp
>Protein9411 33
prytiqecierGLTYSVPLKarlklyrtdrkst
>Protein1669 37
gtalteidrvsrQVADLIEQISSSASReaglanevae
>Protein6948 39
tatqsslavktaelsakdfafsnakEALVNAGNAAVKyv
>Protein9414 10
IIVSYTEAEK
>Protein1567 33
kinetiknavvshkALIESDLAEQReaiiasle
>Protein12836 250
nerakkanlhnkklrDCRFHLNDEAPAKgkelfvakqnettifitegdsasgsitkarnv
etqavfslrgkplncfgltkkvvyeneefnllqhalnieegleelrfnnvviatdadvdg
mhirlllmtfflqffpdlvkhekvyvletplfrvrnkkdtiycfseqekqeamlklgpkp
evtrfkglgeispdefgqfigsgmrkqlmrveegehiqqlleyymgkntperqefiinnl
kveldapven
>Protein1564 33
EGADEPTALKwelagllhdadwekypddhcrvi
>Protein6061 23
shaevlqrTPIVMMTIRhkiphi
>Protein5764 50
pagesghnigrATAVLLGWNQVPGVTVNRYCSSSLMTIRmaahaikageg
>Protein5765 39
vtkskfdnkygcrescvdairrATDVMIAGKvavvagfg
>Protein5766 116
lgiapldayqvelgkigtpgvliddltsalndaideltrpidaikhqaktvtvgisrSDE
SVLEIPLVKelfaaganrdrisyrtlrtladlspavaevrgfvrydvtdadsdtpt
>Protein5767 61
mgpsptdaalaadlalpiedldltvrsynclkrEGIHSVGELVGRseadlldirnfgtks
i
>Protein5760 33
ivkfteqkDGSLTASIQKylvpgqedacskceg
>Protein5762 48
mdaliqsagskGVQEIVIGMAHRgrlnvlvntlgkmpkdlfaefehta
>Protein13316 40
dwkpgdrVIVSPGMSTEDAKakFENVEEFKPYLRyadapk
>Protein5768 103
dsvnewalggtydfkvvklyatyldqndnngtsaqeasnrvwsigasapvftngkVSLGY
ADVSWDRSGAGSSSSWSLAYQHSLSKrttlytaytyagndndt
>Protein5769 31
vrGAVVLPHGTGKvvrvlvfakgekaeeala
>Protein1449 26
slhdalpiskGVLLYGPPGTGKnvig
>Protein12148 226
mkngefpdgsrtlrakIDMAHTNMLMRDPILYRIKHAHHHRtgdkwciypmydfahgqsd
sieeithsictlefvphrelydwliekleiypsrqyefarkninytvmskrkllqlvtek
hvqgwddprmptitglrrrgytaesirdfceragiakreniadigllefcvrehlnkial
rrmvvfdplkivitnytgggevlhsennpedpqggvreipfsneiy
>Protein11058 24
HSGLFHQFQELDReqysyihswpn
>Protein13314 236
rqahcggrtggthiirggpvthrldplfnpkgvvvagasthpgkfgfvtlhnllaggfeg
pvfatnrdgadvlgrptlrsvaevpegeadlvvvctpkgsvpevltqaadrgvrAAFLTT
AGYGEAGDAGRaeqaelvalaerlglviagpngqgvistpaklcaqivapnpppgsigvv
sqsgnlvsaflnhsvrsgvgvsravsagnaamlepidyleyfaddpatsvglcyle
>Protein6499 25
mqnrlehtinnlrVSGENLQAAESR
>Protein6498 24
QILEHSESKplnkflntvkakccl
>Protein6497 181
fgtvyryeksgvlhgltrvrGLTMDDAHIFTTKenmgeelsslldfvlsllrdyglddfy
lelstkpeekAVGTDEEWDEATEALRqvavtqgldlvmdpgggldlvmdpgggafygpki
svqardaigrtwqmstiqvdfqlpqrfeleyvgsdgerhrpimihrAVIDTNLNSLFFVT
K
>Protein1440 172
mwalsfqipfqqqlvagaggyfapyirnyiarSGAPDDIGIQVAVKdrlnalrnpyahlh
epeitydsvreslmlwdpirysetcpssdgafamvlgdeatadaalaegrqpawiqgmal
rsegfrgwrcvrsrrwlrgvNPQTGEPIKipakrvvkfrvakmakdsilgkk
>Protein6495 30
mrydpekkrVIYQPVTIEPReivpravqig
>Protein13743 103
mdippldrllacdeirnlvaryaiatdardldtlvslfvddvnvgrlgtgrdalrASFDQ
ALRgigrsflfvgtqtidlsdadhatgqvyckaeiqdgdrwih
>Protein1445 70
msknlplydeparLYCPAGVYEVVTLAGEQRlqinaqncvhcktcdikdpsqninwvtpe
ggggptypnm
>Protein6492 406
mfnnngltigrVTQQNVSGGVKftpgimdqptnpqfsipsgtidlftkdfkypqvfranf
gydaeldnnwglgfeavytktlnniaytninsdatitntwtgsqdnrdvygrksiiprys
diylasntskgatysftstvskrfnfglnanlsytygdayalneatssqnssqwrgqlnv
dgrnnpvygrsdfaighrvvgtldykinwtknklfgttfslfydghsgqpfsyvlggsaa
tnpnneagstgrnrsliyipknqsditlvdytsnsttvtaqtqwdnlnkyiesdpylskh
rgqyieknanwgefanfldfavrqdlgiklgnkvhkiqlsadifnfanlinpewgarysv
pgefnyfylyqleklvadpangnkvtkptftyrrgetsgkdaqdvs
>Protein1447 262
mannnrgnsrGGDDMSLReqrvininrvakvvkggrrfsftalvvigdgagrvglgygka
grvglgygkakevplaiqkgteeakrtlikFIHDELMLDGNSRLNLATFVTTWMDDEAER
LMSETFDKnmidkdeypstaeietrcvnmvadlfhaedlsetdatsatgvstigsseavm
laglamkwrwrakreaegkdtskpnfegkdtskpnfilgtnvqvvwekfckyfdvepkII
NISSVNGEKGQAGQTNYSAAKa
>Protein12146 191
mapgtphssvpsrpdrstsahqdariddllaegptlsleffppktdrgvanlldtvdele
dlnpdfvsvtygaggstrdrtrDLVVSANADRnypvmahltcvghtrselaelledyaas
gvrnilalagdppadgspaggdftyatelvelirevgdfsvgvaahpethprspdrasdr
rhladklevad
>Protein4121 26
mellgkYTVFAEGARghlgkqliaky
>Protein13770 465
SDATATSTATPGSSRlyfrqllagrdfakndpiarqmvnfvyaigdrqtgeavlvdpaya
pgelvdvleaddmmltgalvthyhpdhsggdmmghniagvrellerVEVPLHIQGDEVEW
LRkvtevsddqlhthtsgdvvmvgevpitlihtpghtpgsqcflvegkLVAGDTLFLEGC
GRtdlpgggcgrTASASGDEGTPVPGGRviyaleaetnagwclpegqlaiagiqvarTIY
DTLVQPDESGKmvpmlaesiepndafdewtlkiredvkFHDGTDLTAEVVKnnldayrgg
eeMVDVTQKevtarralargrvlmtaettaliarGEVSKGDVLAVARVAGIQAAKrtsdl
iplchpvgiggifinfriddewveveaqvetvdrtgvemealtavsvscltiydmcksvd
rsmmlgeitlwektggrsgtyrreavaesgndrdddseslrpfnr
>Protein5046 49
mggcesvknvivfkrTGGDVNMLAGRdtwlhdavanqsdvcepewveae
>Protein2688 38
HLGSEVINQAFRlmdslnkkqyskdgfkkdsnrlkelc
>Protein6538 33
kapeekarGITISTAHVEYETANRhyahvdcpg
>Protein13910 195
mgcqksianniieakadyifglkgnqktleeeaihlfshtaisskdetfdytgnrietri
csvlndlnlldekenwpslksiiciesireignkkssetryyassaiktakefngyirsh
wqiennlhwqlditfcedasrkrkgnsaevfsalsktalnilkTNSNDKQSLANKrykaa
ldenyllkiinfscv
>Protein14017 86
napgkyplkskttllqaitiahgftqvaarnkivvfrfgkdgeglnkikASYDDIVLRdg
sdqnielkpgdqivvpsetmvvlpsr
>Protein8936 99
masngtrLGGWIVDTTNNRFGPAADYDGDGRaellmssprpcgtldvqpmgdrhtraerr
gvhiaaygrqrnprEHVSIVISGHVDSGKsatrseehts
>Protein8937 42
mavarAAAEEAGLPLYRyfggsagmqmpvpmmnvvnggahan
>Protein8934 38
grgwaaphwpkrYGGADLGPMERlilldetyrapaplp
>Protein8935 41
lpvdqkIVMDNEGALNQESVPKklaiigagviglemgsvwr
>Protein8932 53
rydthrtgainktvtvntniegksfvlsvkgeikpkAADASVPAGTKnmlnkg
>Protein8930 24
TIHITHYKhhkqlttyprseerrv
>Protein8931 221
dctdargdrwtepgffqsygpftlkswihdsqlsivkNPFWPGTDAVPQPKvdevvfsml
detaafseyeagnldstsvpladidrvkadpdlskqsrltltcpssttrprtcvpptmas
tarrrslmmracavpcpwrliaTGISADQVDYVLMGQVLQAGAGQITARQAAVEAGIPLD
VPATTINKvclsgintimladlliqageaeiivaggmesmt
>Protein418 60
mrtratglnkVAQATLVGEIIAERalaagikqvvfdrggyiyhgrvkalaegsrakgldf
>Protein8938 117
mssynktlgkFQLVDLPPAPRgvpqvevtfdidangivnvaakdratnkeqsititgqss
lskdqidqmmrdqgpdrpddarrreprrrrqgpqgggrspqVPGDDVISDYSLIVDR
>Protein11589 26
mlgggefiingaerVVVSQLHRspgv
>Protein4437 57
gdstgsvckDGVVTTAPGFKeayklfvetgwnsmpfspefggqgmpavvsmavnetw
>Protein13831 189
nagpvhvipfarEAVDAAPGTYLSKpifggnsysdplivnmwtnnayispvsisttgtni
vadgfvqplgtvtlteyatdalgtgdhyiylpimdqlygplsvvvtgntgatgtatvvfg
nqirLSLAGMVAGTSGTVVISGLTGRtttngdiyavllagssdpvwpqylepddqtqggs
tdysdvnng
>Protein13917 120
mrapgrrEVGHANLASRslkqimpdnfpytvrivsdilesngsssmatvcagslalmdag
vpvksgisgiamglitedgktailsdilgdedalgdmdfkvtgtrkgitgtqmdmkidgl
>Protein5104 175
vadldgifkaydvrGLVPEQLDEELVERigaafarfllglpdgmpaderapdrvlvgrdm
rpsgtdfgtcgpavrtscrhlrgvsqardsmwwtwgcapptrfpspadrwmrrppcsplp
tippvttasssaapehgpsawrpasigcvtwpetnHFTHEDKLFSQTSRseehts
>Protein4436 72
cnlqrldgpvrgngkIIQELEAFFRgagwnvikvvwgrgwdpllaadrdgalanlmnqts
dgdyqtfrahdg
>Protein13916 91
mavtvripttlrTLTGGTSSVEVAGTNVGEVLAALEEAHPGFRerifgddgelrrFVNVF
VSDEDVRyldglstpvpdgetvaivpavagg
>Protein11928 147
mlanllkydtaqggycgkigenlhtveagegsiivdgkeitiyakpnaaelpwgelgvdv
vlectgfytskaksqahidagakkvvisapagndlkTIVYSVNEKtltaddtiisaasct
tnclapmadtlnkyaeiqsgimstiha
>Protein1210 39
kkfaenksvapvidvtkagffkVLGTGQLPKqplivkak
>Protein7548 20
IFLFQFSTLINKlysynrnc
>Protein7549 38
sielpadkEMVMPGDNVSITVKlinpiameeglrfair
>Protein1211 33
vgrerAAIDLETVTISAGAGSRldvgaidaegq
>Protein7542 33
pvkviptvetprkpdwirvkMAAPDEVQRiktt
>Protein7543 57
rELLPIQGALAAVDGRGIPEWLELDRaackgtirslptkEHIVLPVNEQMVVELYSR
>Protein7540 33
vtipvvitiyndrsfefitkSPPASVLLKqyak
>Protein7541 216
dnsrawgsvqkikTGVNGGFATTGQANKlldmacglraiyqanavwgmnrftlaevmklq
ddtgnyiflqgfnlqtgafgtllghpvdasfdhmadiatdslsiiygdlgaayqiygdlg
aayqiadrrgisivrLAQHDAANGWLLDGFPRLAQHDAANGWLLDGFPRtpkqatdldei
adppldlainlevpedvvvqrigsrrvceasghiyt
>Protein7547 34
rVVSGVGGQYNFVAQAHEIPDARsilmlrshrvv
>Protein7544 98
mhrqvrvdadvelldddvvdaywrtrprdsqlasaaspqgevvadravldatvqrlkqew
egseiprprqwvgyrLVPYTYEFWQGRharlhdrfryr
>Protein7545 209
mniipprhyckilnpivrdnegkpiweetgyklllgdeeirFGPSEPFPLFPGEELSGKv
lplsivkplsalkievvrdtekhkagelylfpgpntyipkvgekvleivkaeivlpnhal
klratrsckdsegnnriageewihkkqgpyipgvyevivyipgvyevivatvkpmiltds
iavrIFPNSPEENFSQKvnkkmfragmas
>Protein9913 29
msfcahktygpkGIGALYVRrkprirlgt
>Protein6245 31
qsddqfvlevkprkedptkLTQGPGYSGQKl
>Protein5105 91
mvlatalrrngdrAIGDVSGETLRsdrrgrkakHEQGIPAGRmveqgipagrmveqsaei
eriskdlvpsskLYEEGLLTGQKtnrpappa
>Protein4431 33
kVTAQMDGGGHERgmrsgtlnvpgivgfgkace
>Protein3352 32
minfckwngnfdprTMGTVPNVGLMAQKaeey
>Protein6242 22
meakDALWEVQRlmallgdpes
>Protein4122 14
AVAQMGSTIPRiiq
>Protein3603 31
vlpsrttsalkCFFTATMEISRippqfwfir
>Protein6535 183
mrsrqlgqnflrnkrtarrlvhlaggepqllcvdlgagtgsvteaalairTGSILAVEYD
QRlvaqlkaryadeprvmvrsadllaaplpdepfiiaanppfntstklvrrwmlaptfvs
galiveapfagrvsgsygatklslslapflqleigvavksaeftpapnvatviltssqrp
tld
>Protein13964 232
mshsnpandqsrgrkATSSASASNTDPLTARqrevldcvidsvstrgyppsvrEIGTAVG
LTSPSTVHSHLATLQRlgylkrdstkprAIEVHTDGKadvaerrpvrhvplvgsvaagtg
viaqeqieemlplpadftgdgdlfmltvrgdsmvdagifhgdyvvarqqttadrgdvvva
gipgeeatvktltthstkgttltpanatmspmnfppgevvifgrvvtvlrkl
>Protein13965 126
msaierAIQESNLGLNPSNDGVNIRLAFPQLTEERrrdfvrlarqkaedgknslrgtrrd
atrcgargatpvktwrpwrrirrspkttrvgrsrrsigwprDASATAIYGSRgangviii
ttkkgr
>Protein6239 33
aiisffltrcprstlgrWLIQVSWLERinfrrq
>Protein13967 131
ikINAITVPADSGDTLAQRfaarAGAVDGQDGFEGFELLKPTDDRTTWLVITRwrddesf
nawvsspafgsghqsdakpagdqagtghpggetggrpgggpggteggapppvamsaelws
yvpaggstgga
>Protein13960 120
mdesrhffglaavkkYIDMLAFQKMNYFHWHLTDDQGWRieikkypklttiancrketri
ghysdrpieydgkkychfytqeeakeivryaserfitvvpeiempghataalsaypeygc
>Protein6536 38
glseqgyrlsdaqaqailelrlqrLTGLEQDKivseyk
>Protein13962 220
mkLILLGAPGAGKgtqatficekfkipqistgdllratvksgsklgvklkkildsgnlvd
delvikmvqariaepdcangflfdgfprtvlqaeairaqglkldylleiqvpfediierm
sgrrshpdsgrtyhikfnpplvegkdditgeplvqraddhidtvtkrLDVYRQQTRPLID
YYSAWVRwspkeapkyrvingvgtvdeirqrvlaafeqsv
>Protein3701 58
eptdppvdpqpaqpgdgttaetagascwgvkqkFSQSATGVYWLRtstlvapekftcd
>Protein6233 16
mcgdrVDAFVTGRdgl
>Protein6232 31
FVAGMEVDLKqireqgkqasiislagiafpf
>Protein6231 34
YVPLSETIRgfkmivngecdhlpeqafymvgtid
>Protein6230 32
dpeacvrVAELAYEFRkefrkDVVIDMVCYRr
>Protein6237 72
msgdnvfwflapgvnfgsskVTISDVDSKstnfgialrpgisyqmsdrwsvtshfgslay
dsvkpkdgdavn
>Protein6236 32
PNEGIPIDRarivispiivkninsakielsnp
>Protein6235 57
INQANEDGGVHGRedrvrgrkgkrqrldqgpgsrpstrrtgrgvcpparhvghlrsd
>Protein3604 13
mnqrVAGYNQNRt
>Protein11225 31
ahldattelsrEIASLGIYPAVDPLTSTSRi
>Protein3703 22
frrvlfrsrkVDGIVGPATWSR
>Protein3355 313
edlgnglkaifeieyglsldssgggaaagqangagtsttwwnrHSYVGLSSASLGTVVGG
RldgvrygifnkYDAFAGGNIGNFTQMTGQVDRannaiayispsfsgfnavlaysssign
snnlglaaqeggaatgrdsatvpsaatlggnagdatlytanlnytngglslsadyeyinf
yggnvdsaytaakghddaqvylfagsydfgvvkVAALYDRfetstnswgrAAGLGDADIQ
SWFISASAPLGKflvkatygetendnatygetendnakeskgtkAIVEGGEVIESLRdrv
lgrtvaedvlhpe
>Protein4311 22
SEETTTGVHRstewlrseehts
>Protein3704 18
saykirMLSEVLVERetg
>Protein11728 133
mswtkhikHPSELFKkgqkvdavviridkekerlslgykqlsrdpweeqipnkyrVGDSI
TGKvskiadfglfieldgdveglihisevgldtnvrmeekFKPGDDVTAKiikvdrderk
ialslrdhqmdsd
>Protein3606 31
ppnyalfgkVLDGLDVLAEIQSVETGRgdrp
>Protein9550 53
yrareanvhrlaecsthiidqcvaqgvpfarEYGGLLANRsfggvqvsrtfya
>Protein3705 18
mlnqsilkSTMGAPERiy
>Protein11736 198
mqellgwteatagpqvqvalshpkvkllanalgtpppdvieeihasgrLVAALCGAASQA
VRhanagvdiviaqgteggghtgdvgsmvlwpevidalgdtpmlaaggigtgrqmaaala
mgaqgvwtgslwltveeadvppaqmktlleagsrdtvrsrSWTGKPCRmlrndwteawea
egnpdplgmpmqfmvtsn
>Protein12579 189
mekdfgkgsiigatdrpkhydcissgsigldkalgiggfpkgrITEIYGPESSGKttlai
hviaeahknptslcaivdvehsfdtqyaeqvgvdlsrlkisqpsygeealeiaerladsn
dfdvvvvdsvaalvpkaeveremgessmgkhallmsqamrkltpvisksntvfifinqmr
dkigvmfgs
>Protein3706 87
rggaftvgldlintltvlpryerwsaetlhrtvslapsglpvvgldaqtalvrSPGGSWS
AEGPGRvavyvdahqaevadlpadlhr
>Protein7728 31
ssprtrspscsssrskrSSAPWWARtalprp
>Protein7729 53
ylkqsngrflakGDVSPWARvpynearygsneiseadgywnfikdsldswymn
>Protein7726 22
QQLYFLSCISAQKwcanaisnl
>Protein7727 41
mvdkerSEVWDILEEVIRehpvllnraptlhrlgiqafepv
>Protein7724 44
grvaqirreiedsdsdwdreklqerlakLAGGVAVVKvgaatdv
>Protein3707 87
mtengkpqgyavkIIAAVFAQAKIPYQFVEVPLARamenarttkSYCVFPVQRaqnieae
yqwvspilvtrsglfarsdfneqlitl
>Protein7722 32
dagktttterILFYTGVNHKigevhegaatmd
>Protein7723 82
kVNSPADVAAIEAGLQAGGAPEHTKiwamvetpqamldcaniaaaserltvlvmgtndla
kELHAAHVPGRqplltglglcl
>Protein7720 78
tvygvadlsfdsvsssggtvagtktgsytrVSSNSSYIGFKGTEDLGNGMKalfqfengv
gadtaamfnsardtyagl
>Protein7721 43
lnaapdvvarFSSNFSNWHFGTGPAPAGKydfasvvahelghg
>Protein9346 36
pqhkhtttkkkHQTPQPTHKqkitnmttkhtphkqs
>Protein3358 67
gwgssgsgsgqfknpygvrvandpswgesvyvadsnnnrIQIFSTSGAYRtsmgstgtaa
qpgtftt
>Protein9347 60
vdsqslrSDIPNFGPGDEVKvhvkvvegnkerVQVFQGNVIRrqgggvhetytvrklsyg
>Protein11729 109
mvseipvpshvlstvsraiahlsnrSSQDSGELEGSRispraaialirvakasamthasq
vggfgeqgqvlqvdhvravaervlrhrgndfgdeqelknlinqafsnas
>Protein13799 171
sqfnfdkyldldsnaneededgdddyygssdlfpgeipfnvpvkdvlikgrklsytydyg
sttslniiteyvykaerkefiellsrNKDFNYRcdvcketaflictfhsysdqglfcmkc
akkhkktcsdfsdfempivnsprmgvcaysggsidtkgdgpwqgkyemeee
>Protein3611 52
vkkrygagiraealddiirdsyvaaleqtqlkVAGFPNIVPISFAEGKdief
>Protein9432 34
sqagrLTTELYSRailadklhnnerytqavendm
>Protein364 29
mrVVIAGAGSVGRsiarellhnghqvlli
>Protein365 95
ptkwdisadgksytfqlrndvpwvkydgaknvvnkvqdcngadrMVNAYDFQYGILRtlk
petasdyayvlsfavagatdfnsgtvtdtatvgvt
>Protein366 34
mavdkleliaendnifdrrVVVDAGDSKvlkagq
>Protein367 28
mnivvcvkHVPDAQSERtfresdstidr
>Protein360 31
gpttlnrQGNDVGTQYRsvifyhspeqqava
>Protein361 69
mpaviygagkPAQSITLPFKdvvkaleseafyshiltltidgqaqqavlkalqrhpaknq
plhadflrv
>Protein362 36
kklsarQTYVEQQKskeeasnspdrsiddlalspra
>Protein363 19
LTSGVSYGAKsmieitnid
>Protein11676 36
mgelhleiivdrlrrefkVECNQGAPQVNYKealfg
>Protein3523 33
ltqeylirNGLEVGVETDGNRairriiseqpdl
>Protein368 67
mlkpaspgtgvvagggvrAVVEAAGIKdiltkslgssnmlnvvkathaalnslkdveaea
arrgkpa
>Protein369 27
mgrdlnytrNIGIAAHIDAGKtttter
>Protein11677 20
NTNNAIGSEIVPKfvcrvrg
>Protein11674 34
mdvaesiettdnqnftiklksgwkFHDGTDIKak
>Protein9437 67
mneppgararVALTGLTIAEYFRdvrNQDVLLFVDNIFRFTQAGAEVSSLLGRipsavgy
qptlstd
>Protein11319 17
rkTLSASITPKdrksvv
>Protein3524 41
mgnfgddtffvsltrpgvlplekGDDFDVIHRqvdanndni
>Protein2804 148
miprpiksnfrEGLDVLEYFIATPGARkglvdtalrtadsgyltrrlvdvaqeliineed
pfstggpvrgiwvnevhpdgfsdlegnfvgtertspsdravksyspsdravksyldtrlf
srLVPGYEAPVKlaysarnrsasiriph
>Protein2805 62
tpenklnlglnytiqfakgdlilggtytftdeqqavvfaqpgfrSPSNEVVDFRalwkda
dd
>Protein2806 53
mgtlgkegglsstrpalidrFLQDATEVDVDALRdingefllgsimehieeaa
>Protein2807 30
FANMGAQMVKrsparprtspetapppppcs
>Protein2800 117
pwydfpfnegklcpkgvkrYLQGSHPDRlldplerdpsspggfrkitwdarwvpqdhlgs
gtrpngrrdpshpghlrqgTTDLELNQSIKQAINSDAVLSKlllatdgpanslvvtp
>Protein2801 65
nsfgakgqlevgdasytifrlaavdgsatlpyslkvllenllrTEDGANITAEHIRaign
wdena
>Protein2802 45
gklnsihnlgtvgrwvkfegdgapnadavrYDMILQAAGRspngk
>Protein2803 32
aafllastlsacggkPSQALPETEKanyekim
>Protein140 31
vlkENPETPQISKppfqfrsllqnsclsylm
>Protein141 44
icgintkkrIHTLAVITDVVCDEGYNLISSFARtdgshtlifrk
>Protein142 66
rAPFHCEFLILAAYLMFCRiklhidaedfceiclceklipfrihnfpfgdqvhilrsavn
dlvggg
>Protein143 35
sprydvklldiekWITNLLPSRqfgflllttsygi
>Protein144 79
QTLPGTGATGDGTTGPGTAFRrpsrrcrapgppaterpargrrsaissrcwpttrrcsss
rprwraptstastssastm
>Protein145 126
tlfrsakpetplyteeeiklsfekNLFFDDSVQKggrtllsqevipevqeffatgseege
ikefvtkhiqglkdsiqvspeylqktirlpeylqktirltkeererGTEYHPGDNVGIGK
dhtlfa
>Protein146 16
mrSAIAMYALIGQALR
>Protein147 66
AALNALTPANSGVDGSRvylygegwnfgevannalfqqasqgqlggthigtfsdrlrdav
rgggpf
>Protein3525 33
VNLHFNGKnlikgvkvfdqqglmvdsnlnlsqa
>Protein3526 60
msrASDGSWSVTTGVKdarylyevvvyvrstgrIETLTVTDPYSVALTLNSTKsvavnlk
>Protein2949 23
PHQPPATTPTPCRfsmipnagfp
>Protein3527 26
mlvgadlqrPAAVAQLRtlaaqvdvp
>Protein9323 87
mtlpvardlsasgirINTIAPGLFDTPIYGTGEASEQFKeklaanllfpkrlgfssefas
lavemitnsyfnaetvrldagtrmqpk
>Protein12703 49
mrMLDNVIDINYYAVKKARDSNMKHRpvglglmgfqdclyemrvpyasq
>Protein12702 47
IQYEYPFNEKVRTYLRLEHLFNRlnelasretaldhhyalttifevm
>Protein12701 145
ivtnitnnirELEGALNRvtayanltrtpvtmdsarQVLGDLSAGGGRivtperileats
efygfsidelksksrrrplvtarqvgmylfreltelsypqiakiyggrdhttvihayeki
kalmaerpqiyqdvqtliqqikngl
>Protein12700 127
mccgetleereagdaeakvasqvrGGLAGVAADSVANMVIAYEPIWAIGTGRTATSEDAQ
AMCAAVRSVVSEVAGTAAADCVRIQYGGSVKpgniaelmsqadidgalvggasldpddfa
sicayrs
>Protein12707 177
prsvydeakryaesliaayvreglnggiirIFNTYGPRmraddgrvvtqfisqalegapl
tvygdgsqtrslcyvsdlvrgfvsmvdsavfgpvnlgnpheltvleiaelvialvgssst
ielrdlpeddpkrrrpditrartelgwspevgvvdglsetvewtrrteidedlraav
>Protein12706 111
mtsirSHFAPDNIEGIKlgdevyfhvtnleqdwdvphgfavkgannaellimpgetstlk
wvpdrtgifpmyctdfcsalhqemqgyvrvspagsnaaltfslnkpvteak
>Protein10398 39
tgrrkssvarvflkkgsgkitingkDIQSYFGRetsimi
>Protein10399 47
mvrgdvgavkSAVESGSAAASRlgelvathviprphtdvekilpaik
>Protein10396 109
mvtaggilhkakLPAIEGITDFEGRafhtarwnyeftgggptdpmdkmadkrvgiigtpt
sgwassapgpprcrwshswpvppkrcssfsgTVLHYACIQTKqdedrks
>Protein10397 58
gsrlgtrptdqltisntrkgkgsyvldvnffdelrIGLATAEDIRtwsygevkkpeti
>Protein12709 203
mldeetgyiilstftqdagknvqnalqtlkkENAGLKYLIFDLRengggllheavevcnt
wlpggqivastrskskdrdqyfktrkagidesiklavlinghsasaseivsgtiqdldrg
vvigqlsygkglvqntkdvgynakvklttskyyipsgrciqsvsydesgaavkvpdslrs
efktkngrkvydgggvtpdvegk
>Protein12708 156
msdhsvprdqlrkiklfegcspqeldrIDQLSDTLDVKagtvlaregtigkefavivsgs
atisregkelatiqageyfgeialldgitrTATVTAAEDSILEVLDRRsfrSLLDEFPLM
SRTMLLGLTHRIVELTDENEQLRsrlrhptegdaat
>Protein10392 57
fdflfffllyrnlwvndrfrfssfgwlrFDLFDQWLRwcrgrwwrfyrcrccflygg
>Protein10393 318
mggydgaspgprlknryndelrDQVQAELGLENVMEVPRltkIVVNVGAGAATEQKalie
kivtditiitgqkpivtkakksiagfklrEGNPVGVKvtlrgdrmweffdrlvnlaipri
rdfrglspksfdgrgnytfgvteqlifpeidydqidapkltttrstplgTNAAGDALALK
lmpamrtspftisilpraplcstklvglsLHAPASWWFGDTTGIARnspppplpsarlgp
rsgklrwlsavfklsacmpplpggsviplvspavtmnsalspgsvrlipvarpfmlvtrs
pcDVPSIPLFNRwvgvtn
>Protein10390 28
YLVVDDTWADLLAGResrsrvwsrcvrr
>Protein10391 33
qitdpegsvweelvpkekNILVHEGQVVNKges
>Protein8738 55
npktgtvtpdvatavgefkggkveyrtdrHGNVAVPIGKasfepdaleanlaavm
>Protein8739 36
nadaavkAIVITGAGKafsggadikefgsplasqep
>Protein8734 156
marpfdaprTLFNHSITARrsvafskcslddlklvkttfgvtvndvvlaactqslrayla
krgetferplvvsvpvsvkgkttaggsanqvsnmfvrlpvhlvdpvdqlravrvdtldak
AVHGAIGADMIGDVTEVTPPAIFNLASRlyssanla
>Protein8735 99
mktgasvvggleglddlgvstatqtaidvsglnlagsgpgtgrvkGLSIGQVNIHDADGF
GATTDAGAIVIGGGKTAGNVSEAVGSANYNLDRtvvfad
>Protein8736 33
ephwtktakdgtkTEGGTLALGQSRlekiigyg
>Protein8737 29
fskhstsgvrfrkttrFQPFHIFWKddfl
>Protein8730 24
meiqaktyrYNDSSVGEKdkkpds
>Protein8731 57
akpdgsiietpiisnfreglnvleyfisthgarkgladtalkTANAGYLTRklidvs
>Protein8732 32
GGAGFPTGLKwkftrnedsdakyvicnadrks
>Protein8733 35
EYNVYFFYTGSIKyyqlpmdrtsrfsyyqpgfrpg
>Protein2823 33
ASYTVDTVIEAPRdvvysifadrenngdflpis
>Protein4158 34
masksgkVGFVGGMDIPLIRkfqcgyeqgakyan
>Protein4159 34
FDLAHLPTGGVFAPSLRrlppsspearrqlrfgr
>Protein4408 33
aespegekTYVAAAFPSACGKtnfamlippkem
>Protein4409 35
aggsapkHVQQLTEENHLRwdslgeflalavsled
>Protein4154 33
naggqhhhrinfdkYHPGYFGKvgmryyhktrn
>Protein4155 12
EMALLPYSSSSR
>Protein4404 116
mtelsirpeeirDALDAYVQSYQPGAASReevgrvtdagdgiahveglpsamtnelllfe
dgtlgialsldvheigvvilgdfskIEEGQSVKrTGEVLSVPVGDEYLGRvvnplg
>Protein4157 44
aipdypetantdeekalkarfgkCIGSAVNPVLRegnsdrrapg
>Protein4402 37
spcfdfgtpaltgrirrTYPLEVARvprphpdrarik
>Protein4403 83
TDIEESLRGADMVFITAGEGGGTGTGAAPVIADVAKvdgcthhrcghpavhlrgasplga
grpghrqaegegrhphrhpqrpp
>Protein4152 38
wqtdnedlkkiisyedlhkhfislgrELDVVNPKapea
>Protein4401 153
apidvrrdgfreedlldnqrasslkgdialhfrpgkdweistayrVGSGNSVYQGSERya
lrnffqhyvkaeiqgknlmvrsymsqtndgdsynltalgaftnerlkqtsaawapeyvgy
yaavnlalakLTNQNPSFLSDEVRslaqigrah
>Protein6813 33
dlpnheprgcarGASYSWYLYSANRlkypmirg
>Protein4778 94
alaecgvtgltvtevkgfgrqkghtelyrgaeyvvdflpkvkvevvvktgdvdrcvdaiv
kaahtgkigdgkIFVTSVERvvrirtgeqdesav
>Protein12534 167
mdglqqgavldtltvsltvsinngqcsftnpgvvlrsirqpelnaaacgnlgllvsdsik
sevvlsyltdpeyqfefeettapgitfshvsssrwcrLADVSPAIQANKfylvrvraivd
gipycygdpcvigvvntpsafdatrladgitssvfpnpsaesfnlvl
>Protein13302 191
midsskWEVIEAGLKcvqgkpivnsismkegeaafiaqarlcrkygaaivvmafdeqgqa
dtlerrreiskraydvlteqvgfpaediiidpnifavatgieeharygidfieatqwike
nlpgvlisggvsnvsfsfrgnnpvreaihavflfhairagmdmgivnagalvvydqidpd
lreriedvvla
>Protein6812 30
magvlatkLVTSASERsfnneigvpltlcn
>Protein11884 39
mahdeknecqigdivkIMETRPLSKnkrwrlieilekak
>Protein9556 135
kgsqtesnlkeafagesqanrrylyfaqkADVEGLPDVAALFKSVADGETGHAFGHFDFL
APTGDPATGEPVGSSADNLRsaiagetyeytemypgfaktardegfedvaewletlarae
kshagrfgqalesis
>Protein11405 55
saklvkvlgevregqkladkltvgahyfsasakekLAAANGSFQEVAVRakasas
>Protein11586 37
tndkATDFTAILTSLKaknpdivffggmdavagpmmr
>Protein13033 126
myqrgntigvldqdgkkhrlntlgalphyqewqaqsqaqqkpkVAEKETPKpehkpqekp
knqsqetktnpeqptpkeqtstkqqssadfeaqlkqrifeeqlkrrtdelnqarsqgrar
ddeaer
>Protein6811 54
aidvtdkdgtlwkTLLEGAGVQSISLKGSGIVSDAAVFKTTLMAAAVGKtflhl
>Protein10578 40
egknpktgekikIAATTVPKfsagatfkasvasakgkkkk
>Protein10579 63
elfyrgpdrgarlavvtvrSVNEFAASAKsfvyqlpiglglkqaawhrhlgacnpaghig
awv
>Protein12244 31
marDLGGEVNSSGRseygrteltvhdpgdeg
>Protein13030 24
mveekARMELGMIKpgeiyvqiak
>Protein9063 33
kaaehfaklanektqgkvkVEVYANSTLYKdkk
>Protein9062 31
ltrLQSNPTARymtlsastkrmrpaalrlsw
>Protein9061 31
mnaydtsipelkVEGVTVNNIRafnvlnepe
>Protein9060 116
qvesvnyaglasspwaaqaakYVPAGAGSVPSFVIKggrdagerFANALELHEQLANLGD
ARSLVVHPGSTTHSQLNDEEQRSAGVEPGLVRlsvgietigdiiadlevgfaaaka
>Protein9067 36
tvalataagaqsvdnwkSGAGDAVWKngtselcwrd
>Protein9066 48
ggwiatrSSGHYATHLTHIDDMVESLRVVTPAGTIQNRrlpgsgagpn
>Protein9065 53
mdlkrgiekavdfvvkGLASQSQAVGNDSKkieqvasvsanndneigkliala
>Protein9064 58
hagvtahnrwlvdwcneyperrAGVGQIFLNDVDDAIADVRwikenglrggillpnia
>Protein9069 46
gvldgqdsqtvvvngtvyvtssynkVWSVDGATGKvnwkyerelpg
>Protein9068 33
ADVVYGSRflsggahrVLYYWHSVGNRflttls
>Protein13031 82
sergvgrtrpasttpntndnstedhpvltqavpnparhpqvrwrstiagdvsdkFEDKGN
FNFLTLAMEKqlldaadtkaae
>Protein3660 91
maafnhqelqtssdllraiahplrMTILEFIDQKkvinvnkiyntlkleqsitsqhlrim
rNADLVEAKrdgkFIYYSLNYDKinhvnksi
>Protein6817 34
ssdlprkdkngvtrLYAINPEAGFFGVAPGTNDK
>Protein5571 28
tveernlrktrVGVVVSDKmdktivvav
>Protein5570 35
cyqfltkrLNSELPCDGIYELHQCFIHFHPAYRtg
>Protein5573 33
eppteeavkvlfsglfysperYDLSVVGRmkfs
>Protein5572 70
lsqppkgakyqprrrVVPILVDEARtkhwghvwclfwwtkrvllawkvcsgkwvfttqqa
kttplsiktk
>Protein13151 228
mdilkdasstaiygarGANGVIIITTKkgasgamtinynttvgyknatdlvqmansseya
nyvgqatgnsvtnpgfstdwydqilrgawyqshglslsggsdkmtyflsggyiedqgivi
dnkfrrlnlrtnldfkinkmvktgiitnfsninnktvnlgtaynnayraapiiqakengr
ygntssyqnvgnpildiennnarsygnriqatgylevkpldwitlrss
>Protein13150 171
metglldglnaaelaglisvftyehrSSEPPPEPRfpnsilrrrfrqieratrqvneaee
aaglpqtrgpdpgmvevayswvagagladvvdedlsggdfvrwirqlidltrqiaevtdr
pglavtaraavdglhrgvvstmtelefetglttdaaaadrsndtasgsppa
>Protein13153 145
mwlasrslgkalspdelvlsqngwksikdltigeliygsdgkltkvlaktditndlnfyk
itlsdgrtieacedhnwkvwnknlnrnnkidktpvystlttgeilkiykQKSWKSRSNRy
ieerichlplnkcidydekdlaiep
>Protein5576 51
qenptnkneqfgkILSTLHISAAKtiplkankeavlivvpfvlhqkwrdiq
>Protein5579 17
LLSVASGARstagkpgp
>Protein5578 45
AEFTITPGSEQVRytierdgflnvfeeigatvfanacgpcigmwd
>Protein13159 239
msilidkSEWIGPTLKgqlklpiasnligysgsfnqqdndiptivtdelpktldmpmwkg
nfivekestisadlrnindentlypkanlfgtfsmkmgaeefknslkgniaktlqnienv
lkpankeysfgltgmnfenwnmepyslpeekykankidvskanltlgnksfpladattky
viedgvekmaltftvtsgkskmgftiwaqlkgdsfvfdhieddfielncncengqtygl
>Protein13158 163
mekFGYTSPMQVPRltkitlnmgvseavsdkkVMDNAVADLTKIAGQKPVVTLAKKPIAG
FKirEGQAIGCMVTLRgehmwefldrfitvalprvrdfrgisgrsfdgrgnynigvkEQI
IFPEIEYDKVDALRGLNISITTTAKtddeckallsafrfpfkn
>Protein1052 33
gfcetcgieiglrrlearPTATLCIDCKtlaei
>Protein6001 33
gkvpvntersgeveirNVGTVDVKltainwpmp
>Protein6002 82
ilhpptspsphcveqhserparvrcercrscpagchrrrgwhahgrcssdqrtcpstrpa
srrkQPSTNPGRtsvdeapqsa
>Protein6003 189
ntkikdfsttaykggkYVDVTQDTVLGKwaifffypadftfvcptelgdmadhyaelkam
gvevfsvstdthfthkawhgssdtigkiryamigdptgnisrnfeilredeglanrgtfv
ldpdgviqvmevtdgviqvmevtaegvgrnaaelvrkakaaiyvrqhpgevcpakTNNNM
GGSTNVVLR
>Protein1056 30
rFTFGSFSTVILRvlqfhhlkilnknslii
>Protein1057 36
mqrvgakVVSHVTGLGDTPHLEKligpvkvqldaym
>Protein1054 33
LACAELCGKghysmrrlvkvvtpeefdqwnksq
>Protein1055 18
VVEVNLAELQKmnpmhik
>Protein6008 59
STWDYGPVGVLLLRqregrmvevhgatarrrggpgrlhphaacgvgglgapvqlhgpvg
>Protein11134 49
tlvrspihreqsqkdtvrglglrhlhharVLEDSPAIRgmirkiqhlia
>Protein1058 293
AGDAPGDEGPPVSGGRsgakAGDAPGDEGPPVSGGRviyaleaetnagwclaesqlaisg
iqvaktiydtlvqpdesgkmlpmlaesvepnatfdswtikiregvkfhdgtkldaevvkn
nldayrggeeMVDVTQKevtarralargrvlmtaettaliarGEVSKGDVLAVARVAGIQ
AAKrtsdliplchpvgiggifinfriddewveveaqvetvdrtgvemealtavsvsclti
ydmcksvdrsmmlgeitlwektggrsgtyrreavaesgndrdddseslrpfnr
>Protein1059 44
aieeqtgfsidrkHISIEDQHLRtlgahtvtvqphndvafpvnv
>Protein11131 52
merstqgvvegarLSDNAGTALTEIDRvsrqvadlieqisssasreaglane
>Protein11130 48
mvkevaskTSDVAGDGTTTATVLAQSIVRegmkyvaagmnplrseeht
>Protein11133 179
meekssvernyrktrQGYVVSDKmdktvvvsdkmdktvvvevqdrvkhplygkvmrrssk
vkQASYASDAARdqvtsverqltaqtrtaylnasadsyrvaarqqavksseaalaatkag
ydvgtrNIVDVLLAERnvyaakrdhansrydyvintvklraasgqlgevdikelngwlg
>Protein11132 54
ldsttktrddvrlidgsgkarlfdgrSGEPFPEPVSVGYMYILKlhhlvddkih
>Protein9607 55
hqlykeglltgqktnrPAPPAPEKegyayfaqlfwskGNSPAAIELKvlemhend
>Protein11422 32
asvvqvrVSNSFGYFLPAKlggfygqaqiypg
>Protein9605 40
ggwtytegwgpinrAYVEIQDENTRiremvalqervknle
>Protein11420 114
egkPAFCFYPMSKrrGPGANWFTLPYEQRkklmwehgtsgrafagrvtqlitgstgtddf
ewgvtlfaqhpddlkevvytmrfdeassryaefgrfwvgmvddpdqvleslgvr
>Protein9603 33
vwtgsaddrnvynrksiiarYSDIYLASNTSKr
>Protein11426 32
htqapegkLDLLVTLDFRmsttclysdivlpt
>Protein9601 49
mckllfqfrvsdrYIQWICYIQNVLQLVDRrligsaiipeteiftfcrc
>Protein11424 209
pytvpiqageskVEPLPIAPNPVAIKvthanydvpgralrvtmevtnngdsgisigeftt
agvrfvnklgqthldpdyprelvatgltvendsaiqpgetresaiqpgetrevkmeakNP
TNYFAEVEQSAFSPSHLVPGIEPSPDKmlqgrlfsypdthrhrlggnylqlpinrpyrsq
fgpnhqrdgfmvfgdnggsspnyepnsfd
>Protein12193 57
QVTLAGLTGKqgvarclghrirrhigrleelhgagqrrpgrgadrplpgrrhaqasd
>Protein11429 76
vvkglyaigecscvsvhganrLGTNSLLDLIVFGKAAGNHIIETVRntptstkqlpvdvl
ektmarvkklddstsg
>Protein11428 32
lnwgltlsnlgskISYSSDATQKdfipanlgl
>Protein9609 56
msakgtlklrainvndsvtkskfdnlygcreslvdaikrATDVMVAGKialvagyg
>Protein9608 33
finqlrdkIGVMFGSPETTTGGNALKfyasvrl
>Protein6815 33
mqfdrGYLSPYFVSSAEKqialldnpfillhdk
>Protein3333 301
ellgievperatwirTLLCEVNRlsshmlflatngmdlgavgmmlygwrereetlrFLEF
VTGLRmnhnfirpggvaadlpdgwqaelesvldlipgrlqefdklmtgqpiwrerlqgvg
vitaeeavtlgatgpilrstgyawdlrreqpylayeqldfdvivgsygdcfdryairvne
iresikilrqcidmmpkgnykvqmmpkgnykvqnkkvtpppraridesmealihhfkiyt
egfkDADPGEVHLAYAPAVPPPAQRfraatlrraprggrgdgrprpieqrddrdvglqgl
r
>Protein6924 94
mklkrIIGSHGANMAENAETIRlldrgaiqplltatfalddvgeaartvqqnrsdgkvgi
lclassegqgiedlekrerigedritswsrsfaa
>Protein1358 16
TSSWNEAKrgkekdlt
>Protein6814 53
mkkDIHPANYRmvvfkdfscneafltrsctasketiawedgneyplvrleisn
>Protein10949 40
FALEVAESLGARnrFALEVAESLGARsvdltsrptrevan
>Protein10678 180
efvvdrkaegyrFWSDEHTQDERewrrlgkqvGMLGDDPDIVFEHPGRrstmgasvfitk
rggkivtcaatsgymieydnrhlwmklksiisshfanyqeawemnLLGTGAIVPVMSDVF
ALDHVGDAALKkvhrneaegLGVLCLAPEEGLGITDRrakresvgedrinlfrrmaaska
>Protein11600 40
ggeiteeiaqiiedspieqveirSVLTCESRkgvcakcyg
>Protein10255 44
vpgegkiiindrEIDDYFGLETLKlivrqpliltnalskfnvlv
>Protein11607 30
YYGGNAIVDDIEDLARqvlrglpeeallrr
>Protein8899 19
rHWLMLFILQHYIQCSIYR
>Protein8898 113
yangvvnkfkVTDIQAGFDNDEAKllgfyaqkGLFEEYAAFGRghghdlasfetyhqarg
lrwpyhqarglrwpvvdgketlwrfrLCQQLVDAGTFKrlnpakrpnsflacs
>Protein8891 206
dnggnakVDANLIYANGPVAVALSYFKvntqpkglalggsydfgwlwvvrmtsacssTAE
TLLQKagctvvtatdgfdalakiadsnpdiifvdimmprldgyqtcaliknnsafkstpv
imlsskdglfdkcpvktvclikqkdvslvrmntllnpsvkVSLTLGATDWKgpypaipmr
lslmpclestlvteaarsaersqlsl
>Protein6920 47
gacepvcpveaiyyeddvpeqwadyykANVEFFDDLGSPGGAAKmgm
>Protein8893 100
mgrLSENSVVSIKnksfsvtaevdvpaagidgviiaqggrfggwavyakdgllnfaynvl
gieefivtsdsaipegthqvraefaydggglgkggdvtly
>Protein8892 88
hyaehvdrpfygeleefitrGPSLLGVLEGTDDTWSMVRSMMGATNPAEAAPGTIRGDLA
TLFTENLIHGSDSAESAEReigiffpdl
>Protein8895 17
EVMLFMGVFWFVKricg
>Protein8894 45
aaervinylksisktitskEEISQVATISANGDKvigdliasame
>Protein8897 86
alicvpltvagiqsttatasagttldvattgkDTNAGTSAAPLKtvqaainkakpgttir
ihkgtynqqliirksgtasapitvlp
>Protein4270 32
HLTVGQEIEAKiigvdrkarvinlsikakdea
>Protein12471 46
medtvsyippfgflgaiansliirskLEEIFAFRTKvleekfrkln
>Protein4342 20
makEIAYGHQEKwdgsgypl
>Protein7069 25
WGGEYPVNAHLKcclttssatpagt
>Protein7068 28
mltpadykVADLSLAGFGRkeielaehe
>Protein12955 52
mlklaypddlakakgltatrTQAQLYDGRtgdafdrtttvgymhflklhhlv
>Protein12952 25
mvlvgevgfststdkSGVTDIKsnd
>Protein12953 47
mavyavsfattqfnrlldqfangrkvsllirrrETQTFITIKglngn
>Protein12950 285
meadvdgligagrHERSSERATWRNGYRDRsldtrvgtlnlkipklragsyfpgfleprk
mvekalvaviqeawiggvstrrvdelvqamgmtgiskstvsklckdidervhaflkrplt
gewpylwldatylkvreggriisvaaiiamavntegrreivglhigpseaevfwsdflkd
lvrrgltgvklvisdaheglkgaitrvmgatwqrcrvhfmrnalsyvpkgqntvvaaair
qvflqpdqksatqvwrqvadqlrtrwpklgacmdeaetdvlaytg
>Protein10253 56
mltkstpegardylvpsrvhdghffalpqspqlfkQLLMVAGYDRyyqitkcfrde
>Protein7061 38
anclkNDNIVYIGDLIQKteaemlrtpnfgrkslneik
>Protein7060 88
mklqlalfdlapddpkpelpdapdihvlsqperVADAVTYETQRsaslfaswakrglgga
mgvitdpvgalagaeeltesvfrlvkpa
>Protein7063 32
EVIYLNDSAVDPDLTNSKcnywhfrfdadtsm
>Protein7062 33
islsesiasrrTFAIISHPDAGKttltekllly
>Protein7065 32
liksriegltasadirNQGTVVSVTDGICRih
>Protein7064 41
makIIAFDQEAReairrgvsklaravkvtlgprgrnvillk
>Protein7067 33
GNDVIVQDALERklyvirktasaaiqnlhlkhs
>Protein7066 28
lfvfplfcrAETACLCLKvpkihprqat
>Protein2651 46
AQFEQLTKricstapsspsrmssrtrasswrtsitlswlvvqpvcr
>Protein2650 15
AAAEITGAKcrqggg
>Protein2653 30
mkglldlfkqftpdvhfdaikIGLASPEKi
>Protein2120 71
rggdpsvrdlcarrclgdrrqaragrPDAQPSGGQRvrrvqrqlpaqpqgegarsrdrrq
agdrvgararr
>Protein2655 88
ngdgiltpgnpvtvvgdlitnaagrsafqiqygksfaswlevkVIASAEVSGSESRtqrv
ftlpvlaedvstssilppgggvseyglp
>Protein2126 152
seeftqdesfvkasgneffdlpilnniaseeenastqghnrrdflkylgfsigaatiaag
cespirkaipyvtkpdsivpgianyysstfikgndvlpivvktregrpikiegnslskFS
QGGTSARaqasvldlydigryrfegqigrahv
>Protein2125 56
mdsekftslalprLATGVGGLDWEDVYPLVKqhlgdlaipvyvytsfhhgvkanea
>Protein2656 39
glgqqgqrYSALEQVNVKtvkNLVPVWSFSFGGEKqrdq
>Protein2659 93
tastpielvnaayarfderidaartrLGHPLTLAEKiliahladpddpdrapgrprrgdr
trAVLEIAGVHNVLAKsqgssnphnvvkatida
>Protein2658 33
qavikalqrhpakNQPLHADFLRvdaahklvmr
>Protein2129 25
LAPQGSPGSLTTTDVLADFVAHVRr
>Protein2128 30
mgyakfkESAQFVMNQIRsmagneiadkie
>Protein11604 430
gdddpngkylvtysnrATEVTAPFALGAKfkitkafdigiegrfnyvhtdkldghvsney
vrgrndkfaytnvnftykfagkksqkehlewvnpleaymnltdaklanlytvkdadkdgv
ideldeepevideldeepetpegtpvdthgvtldsdkdglpdnkdpepfstpelpivdgv
nvrsgdkFTEVGYVGRdvetiirdlmevaiknerqkamektdyraeeaaeerildallrp
artsdweddksvvsektdnatrqmfrrklqagelddreieielhntpvgvdimappgmed
manqlqsmfsnlnkdrksskripikearqrlkeeeaskmvneddlkaralesveqngivf
ldeidkvcrrgeshsggdvsregvqrdllpliegcavntkygmvktdhilfiasgafhla
kpsdlipelq
>Protein7087 76
mrDWALGTNGKwvtmgipsdgqygipkdtmfgfavtceggeyklvegltidafsqecink
tlaelegekdgvkhll
>Protein6963 117
maqlnkALGTFELSGIAPAPRgvpqvevtfdidangivnvaakdratnkeqsititgqss
lskdqidqmmrdqgpdrpddarrreprrrrqgpqgggrspqVPGDDVISDYSLIVDR
>Protein6405 85
mrrardqrdaaarEQAEEMATKLVTAAITITAKagasgklfgsvtnadvadaiaeqtgye
vdrkVIHLEDQHLRslgshtvtlqp
>Protein14079 192
melivkhvlpaewlhkgtqfhinptgqfiiggpvgdcgltgrKIIVDSYGGMARHGGGAF
SGKDPSKvdrsaayagryvaknlvaagladrcelqvsyaigvaeptsisvntfgtgkisd
ekmialirrhfdlrpyaitnmldllhpmyrataayghfgrtptvqtvgddtfttftwekt
dkadalradagl
>Protein6610 20
LASEHPDTDPFLAEVNRitv
>Protein14077 206
mtgawynprknwripfrglagkkHRFTLMEEKptqdisgkwptvftyedgadtalgefnm
nvnnltgtfasttgdygyldgtvqhdkiylskfdgghaylitgkiidkdnmegiymsgkt
gratwkavrddkakladvskivgattdkpinfsfpdasgkmvslqdkqfqgkakvitimg
twcpnckdeanflkeylnknksqdle
>Protein14076 160
mprPFLDTTPNALTRAFEWNVATAHALTRsavplmmedegtgavvnissligrvggrgfv
aygtgkgalshwtrmaaadlaptvrvnaiavgsiatsaldivtqddglrTAVEDATPLGR
igepeeiasavlflaspaggyitgkiievdggaerpqlem
>Protein14075 261
aaleplsksqkfkfvsilkrrktgalelsqartlykdlfanlapeeedalvaafrskldg
wdkllavyaplanqphypgktaidglqsrikkqlaiqdsaafidallkqkedwrdaeeeh
hdltgfydkdkgqiltwrrllsgltavkdnreklledskaanalhqlekirdnispygvi
nqiepllatvesannllvgekrkHALERVDDHIATVQTDLEQIDADPMLRnkallglqql
rskvetsnsiptifylqnqal
>Protein14074 41
mghvgdaddfgrvaaflcsesarFITGAAIPVDGGRwdglq
>Protein14073 94
mknkEFQDRLVALQERYEKLINRnneraeigngifnrfkypvltsehtplhwkydlnpmt
npflmerigvnavfnagaikfngkyvmvarvegn
>Protein14072 305
mgawspdsktrVATMTDGDFRsterSVTVADDDSLSIRFTPTDGEARelrapvsvsagti
vdgslmsaaaldefltaaiarakaegvlwsihlkatmmkvsdpimfghavraffpglfae
ygdvlaeagfnpnnglasldaainnlpvdartsvesalaagyaagpelamvnsdkgitnl
hvpsdviidasmpamirtsgqmwgpdgesadtlavipdhsyagvyaeaidfcrangaldp
ttmgsvpnvglmaqkaeeygshdktfeeygshdktfeiesdgvvevlSTTTGHLIYKcgg
idkrt
>Protein14071 237
STAQATPDAVMLIDEAAQATPDAVMLIDEADTKltcvqlrdaalstaaglaamgigentp
vtwqlpttidavvtslalarLGALQNPILHIYRerelgvairrtrpelvivpgewmgtdf
eamtagvldslegddvdgaarpcvlsladgrptgdaatlapfappddpatavrWIYYTSG
TTSEPKgvrHTDATLLAGGRglaaavdlgaddvgsmafpyahiagpdylimclhsgf
>Protein14070 96
mwadadgnvpeirWMVNTGNTRrESTQEFLIPKlaeagfnvkADNCEALPCVFETRlpsl
dydmamyintvapdpaylrtwgcdqipteendfqgq
>Protein12651 142
vvpastsgkngrslrvnngapartvtpqellhlsttstsgsstvavrlrltrvgkkkqpt
yrivaadrrsprdgrFIEIIGTYNPRaepsaikVDNTAALKwlkngaqpservqkllels
gawaahttgadapemfevpept
>Protein6960 46
ILGFAALTVVGDGDGSIGMGKaspaksrslpkrqwmrlvarwprsa
>Protein6615 35
ldiqkaattnngtkNPIFTGSLGEYRgvvlhkhnk
>Protein6966 44
isakDHGEAFLTLETGRavafmmddallygemakakkpgdwivt
>Protein6406 24
QEESNQSLLKtlkatttsrptpss
>Protein6581 32
mqnsgllkprIIEVQSVSPVQAKvvmepferg
>Protein1645 17
kEAWSIYEKmynrshss
>Protein6616 33
vllfsrTFLFYNMNQDIQNLIFPFPIKqavlwg
>Protein5522 23
msidqntlkQIIEQVVRemsgea
>Protein13165 261
mghiklvvpivhiwffrslpnkigyllgvsskKLESIIYYERyvvvqagvketsgvnrld
llaeeeyfeildslpkenqllddshpdkfiakmgaeavrellvridldslsfelrhlast
etsqqrksealkrlrvvesfregmlttenkpewaviqylpvvppelrplvpldggrfass
dlndlyrrviirnnrlkrlleikapevilrnekrmlqesidslfdnsrksnavkaeggra
lkslsdilkgkqgrfrqnllg
>Protein12611 497
mvcitgqvgtkSLGTDAFQEADTVGITRsvtkhnelvtlaadiplkvrqafhlattgrPG
PVLLDIPKdivdpnnpdawfdwrwptdeevlaslpgyrptttghprkireaaemilaaer
pvlyigggilkaraaealrelaellripvvttlmargafpddhelclgmpgmhgnytavt
amqrSDLLIALGSRfddrvtgkldefapeakvihvdidpaelgkvrNANVPIVGDAKEVI
EALLVDLERLGGAEVATDISAWRSTVSGWQEKFPLSYEQSEPGELLKPQFVLEQLRdlsp
edtivvsgvgqhqmwtsqfwtfrhpytwinsgglgtmgfsvpaaigakvgmpqrtvwsvd
gdgcfqmtaqelvtaateripvkvailnnaylgmvrqwqemfyeerYSEVYLSPDLPDYV
KwaeamgcvafrVESPEEVAPTIIKaneiddrpvviefrtdssekvfpmvpsgkGNDEIV
VSQNLDAPNVRPDERik
>Protein5520 50
geitelisditeqtnvlalnaaiqaasageagrGFSVVAEEVQRlaersa
>Protein12610 272
mstaqtndhattdpldftgsvvlvtggsrgigrgiteaflshgaavvicgrSEPEQLPEA
Rgrtarfvaadvrdaaavdalisdieaseghldvvinnaggapqvdaaevsprfheaiia
lnltaplhvaqranrvmrtqdaggsiiniasvsgvrpspgtaaygaakagliglttslav
ewapkvrmnaviaglieteqahlhygdeagvaavaatvplgrmgnpadlanaclylaspl
asyvsgstltlhgggerpafldeaeptapgna
>Protein553 50
vqnntvnkVPFFGDLPGIGVLFRksdigtdkremlvfitpklldsraair
>Protein552 33
kllswadefrrLGVWANADYPRdaerareygaq
>Protein551 142
pvkivvagglgvgkttfinsvseteprTAEAATDVGRvtlgddlivhlfgapqqerllsg
wddlicgalgavvlvdtgrlsdsflvidsfersglpfvvavncfyanayhslvevrealt
vaagvpifytdarrngatrnsl
>Protein5521 50
pietpegpnigliaslstyarVNEFGFIETPYRkcadgkatddvefysal
>Protein557 37
lfrsttpegtvnckFWGLGADGTVGANKnsimirsee
>Protein556 47
mtdrdsgrskGFGFVEMSSAEEAQKaitlfngkefqqrpltvnvarp
>Protein555 32
erLAGEADPAKlerafgdmkdrfgsttyamqs
>Protein554 51
sggnqqkvvlakWLFTEPDLLILDEPTRgidvgakyeiygiiqrladegkg
>Protein13160 122
mkeeekkklefaarniqfetgksvlkpasykvldeiasilkaypyynttidghtdssgdp
vkNQALSEARskaaydylvskgisasrmksagygatkpiadnktaegraqnrrtefnlyi
pn
>Protein559 57
agdlnareryiglkHYQLGTVRlghidspfknaedsvdvfndmahldmdnfitgqtr
>Protein558 171
atdrwpihrqppafdtlepkAQMFETGIKVLDLLTPYLQGGKiglfggagvgktvlitem
inrvasnhggvsvfagvgertregtdlliemgetmlggtdqsvltkaalcfgqmdeppgv
rlqmdeppgvrlrvalsaltmaeyfrVGEGALLIKvetggaaaepaaapaa
>Protein5527 32
rTAVDAVADTAERnakqkiaddaktaattaaq
>Protein3292 132
CVEQCPFKaagrrhrvdrpepvprvqevrgtvDPLTGGEPMETRCMAACVGKlsahrrqr
IGEDGLWAEDRlygglrgqnphavvdahrgrrpvggrplaspvlhdscgaggQMFGPGVD
NAIEKllhsata
>Protein3293 146
vateelsrgslgaggslitrpeilarALEAGGTEAQKqewmpklasaevmnavavtepdf
gsdvagvkvtatateggwllngvktwctygarADVLMVLARtdtdrsvghrglsmfivpk
ergdghgfeltqennsggvkigrahv
>Protein3290 49
gdgsylvsgtkifitwgehdvaeniihlvlarLPDAPPGLKgislflvp
>Protein3835 33
rvrLGLVVAELVRannlrakpeqlqahieemsq
>Protein3296 29
heedeqvkirkearEPLVAMHISNRihmn
>Protein9857 33
TGVVELGRefvfadlqqcvghridrvrahrlra
>Protein9854 34
NQQSAIVIVDDKtrklktvikdsrlitptgkfnv
>Protein3295 33
gslkglpenakLGDILETLKqtycgtigveymy
>Protein3528 34
cgilkCIEYLLQCNGFTSLFIDRfpnnsissfsq
>Protein3529 84
mggsakhqrLMLANLVASLVAAERivtteakakalspprprprrcapwprrssprrqraa
ctitaWGAEVYHALKsvlkakgfa
>Protein3298 48
msglaefgdryaaeakAMAVQESDPVRkqelldiaavcsrvprqgatn
>Protein3299 95
wfypydynlvtvfyrkdlyqekglkVPNTWAEFLENCRaltvakdgnierggcviplasd
satnwasfgnlfadapkfyddkwnvvldapgnagp
>Protein12112 338
dkAIDLIDEAGSRlrirrmaapeefreEAVESQDFEQAGREAVESQDFEQAGRmrdreke
lleakenteaelrasgedlfdevdeesiaevlamwtgipvMEDELHERtkllrMEDELHE
RVIGQDQAIKsvsqairrtraglkdpkrpsgsfiflgpsgvgktelaktlaeflfgdeta
misldmseymekhtvsreymekhtvsrlvgsppgyvgyeeggqlteavrrkpfsvvlfde
iekahpdvfntllqileegrltdsqgrsvdfrntvlimtsnlgtadlrkanvgfsrDPNA
YLTPVGSFLRkssldelpqlwsilvgdmsfvgprpalf
>Protein3838 44
mvvrelalpeiktkSLFQALNTLKapkALVVDSGENKnlrisaq
>Protein3839 46
mivvaiigilaavaipayqdyiarSQVTEAVGLAGGLKteindnlq
>Protein11795 136
mprkvrhrkhqrgrlkgtakGGTEVSFGQYGVQALEPGWISARqieaariamtrhikrgg
kVWITVFPDKPITAKpaetrmgsgkgnperWVAPVKPGRIMFELSYPDEAVARgaldrai
qklpikarivtreegi
>Protein12619 202
mrvaqrFAGYSLAQADNLRkacgkkkpelmikerasfeegveatgferslgkelfdiier
fadyafnkshsygyglvtyqtaylkanypeeylaalltsvshtlekaavylaecrsmgit
vevpdinrsaafftpgdqsiifglaavrnvgeglvdlivaereakgpftaraidgrpida
fddfclrvpyevlnkrtiesii
>Protein1930 131
VAPGPFVPTVIASAALAAIGDEATCAKagaasarsprrlrvwpggvggrrrgtgpsggtg
avrangdrqrrigrhrgrghlrqaparswrrlahrcrcrprrrdhrrphcvrqrrggarw
svgqnragcsw
>Protein13708 143
maitknaraytggkynltfdgqtdagwikSVEGGNATADVVVEKmgadhiarkhlatvky
edisfqcgtgmtttfydwintafnhtsndagrrtgainhydydynllsalefrnglitef
gmpaldasskdaalmtvkfkpei
>Protein13709 133
mideklkSVYHDIVSRSAAQEEFHQATRevletlgpvvakHPEYLHARIIQMLAEPERqi
ifrVPWADDTGQVHINRgfriefhinrgfrDSSYMFVTGPEVVKTVTHEDVTAEELGGAV
THTSKsgvadlaf
>Protein5968 55
hawdlatatgqnndlapelsaqalvgarHTIQPAFRtedgslfgpeqhapagann
>Protein5969 55
nsvevskFVNVLMLAGKkavaermlygafdqiktrsgkdpievfsqalqncrpmv
>Protein285 33
srQQQDEFALRshmkayeasvqgrfknetveig
>Protein7114 28
makLSTDELLEAFKemtlielsefvkqf
>Protein13700 42
mdatafalcrdqkLPINVFSIFKagalkrvvcgenegtlvyc
>Protein13701 185
kitkAMEMVAASKmrkaqermraarpygekirrvagnlshalseykhpflskrdevksvg
vvlitsdkglcgglnanilrlvvskmkeldaqgkkyqatcignkgfgfmqraggkivshv
tglgdtphlekligavkvqldaymkgeidalyigytrfintmkQEAIFEQLLPLSGDAVG
SSKnk
>Protein13702 75
mfrelheevgllpehvriiartrdwlryevpdryirRDSRGFYKgqkqiwyllqlvafdn
qvnlratnhpefdaw
>Protein5961 32
qvlkGFLEGIVRDAVTYTEHARrktvtamdvv
>Protein13704 479
mrAVLGLFEGVVTGAADGYARiagkpactllhlgpglgngfanlhnarrahtpivnivgd
hatyhkRFDAPLESDIDAVAGAVSTWVHRSMTPESAPTDGARavaeamrspggvatlilp
advcwlestppaapvmpqppaivpqevvdaaaralrSDGSSVLFLGGRtldergqraalr
iaaatgakVFGEVFPRvqrrGAGVPVVERltylaefaqmqlgdatsmvlvdvpepasffa
ypgkpsslvpegcavstlatgtddavaalealadalgapddvpvaeagrperptgeltie
svasaigallpenaivideaqtsgifnqgatagapphdwltltggaigigvplalgasia
apdrpvlnlqadgsamytlqgwwsqaregtnvttviynnssyailrmelarvgadepgpq
algmldlarpdldfvqlaqgmgvaaerAQTAEEFTEALERalandgpnlieaivpplgl
>Protein5967 21
miqqesrLVVADNTGAKeilc
>Protein13706 304
mkdlyiaagiskqaiykyrlrqeyissvskevikVCNKIRKNHKRMSCRKMYSRvkntmq
vgrdnfeqigfsngfklqivrnkhrttwatklaifdnhlegkvfnglnqalqsdifyfdv
agksyygvciidvysrrllalhvsktlraeqnvvalrkaikarngltfkgcifhsdrgtq
yisqlqialikelemtpsmcklpqenayaervqgtikyeylnpemiteeniqrkimqilw
lynnerphsslgnrtpveyeqyissldekdrpqmtvykwshplltempvankkekrskke
ksqh
>Protein13707 68
mtenhaaptaptpppgrnlladqgvvitaaagtgigsalaerCQLEGARlvisdlherrl
netadrla
>Protein10280 13
mkNMLLQQGRqny
>Protein284 132
nlqtgdnrfgpvgdfdgdgqaeivfsspwglgvleqrkNTFAPLMMAPNSTRfggwnlqt
pdsvagtcrpvttglkrVMPTNSDPTSSTPGYAKDYEYQSAPVINAGSTAAKagsvqlli
gsdwesgdkitl
>Protein11968 57
mgwrcslpyksdslkvdnlsnfklfnyekikFTETQIVGILKQYDAGKSSEAICRrv
>Protein10281 57
pidalaphysqetleyhhgkhhkAYVDNLNKlqegteyadkpleqivktanggiynn
>Protein11966 205
mlnsgqtcsaltrLLVPADMHDEIVDAVVAEVAQAKLVDPTADEPDLFHAFGPLVSAAQR
drvrdyiqkGIDEGADLVIGGPEQPEDQPRgfyvkptvfanvdpdstiaqeeifgpvlav
ipytdeddairIANNTIYGLAGGVQSADVERaksvarrmrtgqvdingggfnaaapfggy
gqsgngrERGEWGIDGYLETKsiql
>Protein11967 467
migfkELKQEVRisnedillkpivlesnslklnevqvkakaplsrekndttefnassakv
lkdassedlvskmpsvtiengqikaqgeqvkqvlvdgkayfgsdptaalrnlpaevvdki
qvfdqlseqsrfsgvndgnttktinivtksgmrqgqfgkiyagygfeekyqgggnlnyfd
gdrrisiigmsnninvqnfsseditgltgnadrgggfgrggggrgpggfgggnqdftvps
qgglalthavglnysdkwgkkteitgsyffnisdnniqeqitqeyfntpieiyksnnqsd
qknanhrfqarfeikldtmnsliirprvnlqsktdqtnnlsnttlatilsnqsqslskqt
nnaynlnnmlmwrhrftkparslsiewnagyapkksesdlysrnqfkellkdsldqians
ktnnlntsvqfeytepisalsqlvftarssfqeeesdkktydfvsid
>Protein11965 149
mttsgafnisiesnklklvrwvsyaeyvkgsgkILMRFDKSVKDFMIQIKNQFTQYQLSA
VRQFKsayairFYELMAMKRNMGKgakdgwfyrefeidelksylaitngeyklfadfrrf
aiepalkeinefsdieiikhekdwaeyvk
>Protein11962 144
msfwkKPAESAGYLSGVAFFEGFSNEDLARVASLSGELKvgsgamvidqgdtgvdcyvim
egtasvrVRDEEVATLGSGDMVGEMALIDHRPRTASVVATTDMHLLRfnsrqfrQLLTEM
PKaeerVMTMLTERlraeggpsne
>Protein10282 50
vvhtgsarplqvwhrhsrlrqpspptaasrPSPGVVTSSRsealrscsia
>Protein11960 149
madeasnnldpvfqiqrvylkeasleqpnspaillqhdnpavdiqlgveatpisegvyev
svtatvhtkiadkTVFLVEAKQAGIFEIRnlpqeqmpqimgitcpqivypylrgnvsdii
sragfppvhlaeinfqamyeqqqaeaaat
>Protein14014 142
mirakgipvndvggielgkvkEIRSFGINIPVTMYVFHFNQCDECPSFKRKNFLKdnffi
qpvigyeirnwttdpgaiaediiehfivggigagvnimagkiiriapivqykrnfslten
alyktklqpsilevgvrvgwgr
>Protein3744 30
grenhkMMLDHYQQTKnllvsyspnklgff
>Protein3745 30
DALNLPQAIAVLLPPKgarrglqqalcrvl
>Protein3747 37
kQVIADVQKNVVAPVCTPGLPRimvlldasssmlnva
>Protein3740 59
ieacptrALTMTNFYELADASRadliftkeqllaplqqgmlapphamvdgmeerdyyhg
>Protein3741 12
AVDNLVFIRsns
>Protein3742 73
maankipgvrAATVHDVTSARlarehndanvfcvgsrFVGHQVAIEALEAFLAARfqggr
haprvaklddllg
>Protein3743 17
MPTIQQLVRkgreiika
>Protein10284 27
mdqnnplseithkrrISALGPGGLTRe
>Protein14016 55
vsgfgitvsywkdeesirnwkSHAEHRIAQETGKTRwyehyitrvckversyslk
>Protein3748 32
vnkAELAAEIAARtnttkksveemlaaftdvv
>Protein3749 26
hcsnkflkWLNLCMIKftlifdclsa
>Protein4375 56
vggktkgveqvagqyrkaglrsvtthyylgarHELLNETNRdevtadviawfdahl
>Protein4376 149
mksqyrhlgigvttlvvavallvagcgcspapvkpkaegsgcsglkSTIPAGTWYGGVKs
asttktisfdvvclfngpfdvvclfngpnavaaaiedgkdpidaqdfyirnqsavgrEQL
QDNQSQRkqqmqkelmkenkpiapfdqkp
>Protein10287 94
msekDVNAVLGEFITVVGEVVAKgkdkltipgfisfeqterksspssrpsarpawvaFGP
IFVNNATKVGLVPVTVSFELGERaccgrsrttrp
>Protein10288 205
makpqagarrprrrerkNVTHGIVHIKssfnntiiaisdqegnilrhlrpggqhplvgvg
rkrglqglpqGITVADMTKlrssarsngvslsvlkntlarravqgsgfevvadqmtgpli
ygfsedavaaakVVADFAKtndklviragayggkALDVNGVKqlanipskevllaqllgl
mqspisrtarvlaavagkkgeavaa
>Protein283 34
ETGVIQYVGINPKADPSLANPEIRdrprrahlaa
>Protein4026 54
mkkTPINDFFAKngqiradgrmvhdmylvqvkkpgeskypwdyytikatipaae
>Protein4379 33
tefglpreadvalsrVQAQDIPSSTRnmpwlry
>Protein9658 41
maqrLANELLEATEGRggamkkrdevhrmaeankafshfrf
>Protein10982 41
ralwsvrSEDGEHLEAKflvmatgplsvpqkpdlhglddft
>Protein11859 197
agtslrLAEDGEVEAKgpqvfrgywnneeatrevladdgwfntgdvgriedgflrivgrk
kelivtaggknvapepmedqlrahslisqamvvgdnrrfiaavvtideeafdawwpgdpn
heisvaeavdhhdllaevqhavdavnakvsraesirkfailpkdltvedgeitptlkvrr
aivaqhyehvidemyat
>Protein11458 33
apalaaftnpstnsykrLTPGFEAPVLLAYSSR
>Protein11459 48
meeglrfaireggrTVGAGVVAKslrnsqnqrnyhgnqaknshssesv
>Protein5706 31
dtfyfdahrllrTHTSPVQIRvmeqqkppir
>Protein12489 223
mnffektlilgvlsavtvtnlnaddqveasetqevqfpkieksylkqvqrYEYDDIARlq
vglnkdqfrALLGNPQFNEGVFINKTWNYVLDIRipetqdykhcqlridfekgiaqtlnw
kgqdcdqfnypqpkpivktvtqpviikqkeqvdiinlsadalfkfngsglndllpsghee
lerlsnaheelerlsnairGVAIQQLGYASGFKgltigeirvh
>Protein5704 63
anfiqllsnnnrLGLLPEIASLYEHYKraeegskqaeiisafpiddnqvkalvpqleavf
ktk
>Protein5705 131
gnclkenprepqrIVPSGSSSDQPLMFGGLRgvsiglkgflepmlehgakiihldwkpps
dgdresgwvmakLSSDQDGIGKIIDEANEIGIQRlteaqpmlldvqpardvlpnfgnekk
ilhagaplprn
>Protein8408 33
llgtgikVIDLLCPFAKggkvglfggagvgktv
>Protein5294 33
DADPPMVLLPIAPAPCARtkginpamnakdvik
>Protein5295 45
lplvirrDNTDLTDAIKrscrvcvnvklsqridpqtrkvnimdft
>Protein5296 33
mvektakdqvsvsrQIDASPEEIFDVLAHPARh
>Protein8078 32
elpdrkgrikgpitsdkLVGQTVDWFGKsfki
>Protein5290 17
mdqieskTQENPHEVWK
>Protein10676 37
lhdalpislsgvsvladrllrTNCSSLSTTKigrahv
>Protein5292 123
AALDAAGGYTGKLTLTYNGDGDHKAWTEATCNSIKgagrsgrlhrqahpdlTFLTDLGEE
KrghlqqhqggfvdrvhgdsegrlqdlphrprrredqghvpygALQEAAAAPSLDEANAK
rwc
>Protein11453 41
akMGFETLVEAGYAPEMAYFECLHELKlivdlmyeggianm
>Protein8073 61
malllrrppgreaypgdvfylhsrlleraaklsderGAGSLTALPVIETKagdvsayipt
n
>Protein8072 108
mafilvgaigfiwvlfwwffydkpekqkrlsktelayinsdtdeavaatekvekvkwfkl
lgykqtwafafgkFMTDGVWWFFLFWLPKyleaqygmvktdimlplai
>Protein8071 38
dkIGLHAVAQSRalkdgklkcywtsttnnmqagpnind
>Protein8070 55
sddyfvfynnkQSPDGAVTHSGDNRsgnasgddesitvdlsklhadaqeisfivt
>Protein5298 43
ednefwnalggkgaitdsskVQNDDDWEHSTFRklyrlsdsqg
>Protein10511 26
LHYNYIIPMCRllliclshilssltm
>Protein8075 26
AEIVEDANGRatasscprcpirphpr
>Protein8074 49
mfaatnpscftgkQGNFITGADFFGKAGVTAANIDTKvgvfqtpsvsgq
>Protein2097 94
mqvaivvgyvptkEGQAALSRaaqeaklrDTSLVVVNSARggrdmseaedrlalealvad
lvaqgievdlrspvrglepaedliaiaeqidaef
>Protein11451 91
mdlfekwpgsqygdhargnrelqrelvaifasktteewvefadevntpicpvntpkTVAD
DPQFQDRfpllgheehgadmigsaihlvgee
>Protein1609 33
nalrEVTIVNGVTSKtvanaytatvtnegdltv
>Protein2096 32
dylgfirGVVDSEDLPLNISRehlqqnkilki
>Protein6927 33
laqkYTGADYANPIGSERvivrigvdhlhkngi
>Protein6926 44
aatgfelalpddvpesraptadevallrNQIDPDGLAGRevpne
>Protein6925 31
rpghcgigrVQAHSHIQQDRhqgqrhphrmp
>Protein1604 29
mpsyvllnkLSPTGFETLHKkprseehts
>Protein6923 42
phtagryntkrfrkaqcpiverLVNSLMMHGKnngkkllavr
>Protein1602 30
vrladeigyplvvrPSYVLGGRameivyne
>Protein6921 29
mikATPSSFDSRtkwpncktigtilnqae
>Protein9655 59
miqhvarGMFGAIIVDPKdakvwpkadreyvlvqseyfkNPNDVQAMFDRkydgmmfng
>Protein11636 43
EWIVETPLQPALEQAIRdnfaqlangndhisvavrssataedl
>Protein11637 95
nkvankgpkklakgakitkaylesidphhwfdiglasdetaqqlenlhesleqtrkdfdv
afeekkkkLTQGDELPPGVQKmvkvylavkrrlqp
>Protein11634 11
CQVVVVNRstq
>Protein2094 66
dlghdnkgfrpgwfldkVQIQNETTGKswyflagrwldkseddkriqieipakdqdgvsy
lpetvy
>Protein11632 65
mytvgvryakafkekfafkvnasyfgatdwrANDYITDRntgrknnvnqpnfdglntygd
enrif
>Protein9479 15
SSTEVTGKrqrksas
>Protein11630 58
qggkyvprALLVDLEPGVLEVIKsgptgtlfrptnfiasqsgagnnwakghytegael
>Protein11631 33
ghvpirirftgsrLFTNTFGKtsvglvyrfdsg
>Protein10617 95
mghielaapsvhiwylrgtrSWLAYLLSGTEPKeefkakqlekviyfaanlvvtvdvdqr
hedlqsleadylaereeinkelelelaechteles
>Protein9475 26
mdlkrgidkAVTALVAELKkaskatt
>Protein4211 33
rTVLSTTVLPRrmwrpatcsgsvwkvtstsrck
>Protein9477 69
tseedlrALFAQAGTVKsallikdretgkskgfgfvemgtpaeaqkaitmfhnkeierrn
ltvnlarpr
>Protein4217 53
vklrleqsvasqhlailrrsgvvvterggkFIYYSLNHNRISEIAQLVDDLTK
>Protein4216 20
mptgikVETPTQTEIVIKgi
>Protein4215 23
mgranrilkkTSHITLEVAEGRs
>Protein11639 45
mvsatdvlrLVYDIEDPSDRmmrsmldhqfniddamtveldtlgv
>Protein10947 49
LYLSLQYFTSSQFFSHFLRqvnampqmiqvfrgrpdflivfivmynniv
>Protein10946 41
arVALSGLTVAEYFRdgdeksggrdilffidnifrltqags
>Protein10945 30
mphktsrgkaalarLYVFDGVPPQLQTKkk
>Protein10944 42
mgktpivvndcpgflvnrVLFPYFGGFDMLVRdgadfqavdk
>Protein10943 31
gkTTLTAAITTVLSKrlpsdtnkkvnydeid
>Protein10942 31
mkALYPTDTDWQNEFTRqqipigktnsldal
>Protein10941 77
nhidkwaftvpfvcgatnlgealrrITEGAAMIRskgeagtgdvsnatthmrqiraqirr
lqslpddelfvaakelq
>Protein10940 37
yttlfrsqaeyatvnkEGQSSQALIGDDTGRseehts
>Protein5030 119
mgpdaslidaiavteprkaslyfdikrNTLDDGPGIRsvvffkgcplsctwcqnpesint
gyelsydaekcischdcadacpeqaidlsspdkiirdkctqcfkcvdvcpsgalercgn
>Protein5747 28
makLESAAVSRieiertrdkvrvdihta
>Protein5744 21
mvgcrVVEIPASNLKkritei
>Protein5033 31
alsksteklssgyrinrAGDDAAGLTISEKm
>Protein5742 25
rEFLQFCLSYLLSLILYNFRlllve
>Protein5743 71
nleskSVTVPAHAGQGGRLFGAVSTADIAAAVKaaggpeldkrTIEVPTPIKttgthaam
irlhpevrati
>Protein5036 59
maakdvkfgdsarqkMINGVNILADAVKvtlgpkgrnvvidkafgaphitkdgvsvake
>Protein10948 32
wrdariarIYEGTNEINRmlsigmlvkkamkg
>Protein1871 28
maalkgskteenlkAAFAGESQANRryl
>Protein162 72
gattiggrlpvnpsgglacfgeavpaqaiaqaceltwqlrgqaegrqvdgakVGITANQG
LFGHGSSVILTR
>Protein6408 30
mgktrikqlfdlegkVAIVTGASRgigesm
>Protein4102 19
ASNDNSNVQPALFSFRngk
>Protein6409 31
NLGVLSDLCRlvfihcqawnrrygvrflaep
>Protein667 24
mkcfrllirDWCFCMQRlanldci
>Protein12530 305
atqvrDELAPLGEGTDVRvtaiyggapiekqistlnrgvelvvatpgraidlidrDALDL
SEVTHIVIDEADRmadmgflpqvewilrnvegkcqtllfsatldgvvntlvsrYQENPSF
HEVASKgqtvaemhhaflkvhdrdkpkvaaaiiqgtgrtlvfcstkhgtdrvaqelndlg
vnaeamhggvpqkhrekalsnfmkgkldamvatdvaargihvddvevvihfdppadhkty
lhrsgrtaragasghvvslvlwkdelevrriqrrlglelpmyevfsndprlahldafdsp
davvi
>Protein5038 516
LAQLLVDEGVFTRaqllvdegvftrlneakRPNSYLALSDPDDVARvedrTFIASEKEID
AGPTNHWRepselkaemldlykgamrgrtmyvvpfsmgplgspiahigveltdsayvatn
maimtrmgqgalavlgdtgefvpavhsvgyplvdadgkerpdvtwprnetkyishfpets
eiwsygsgyggnallgkkcfalriastmgrdqgwmaehmlilgltspegektyiaaafps
acgktnmamlvptlpgwtvetvgddiawmkfddegrlrainpeagffgvapgtsdetnfn
amaslasnsiftnvaltddgdvwweemseeapahlmdwkgndwtpdsgtkaahpnarfts
pasqcpsisadwespegvpisailfggrratnvplvtqsfdwqhgvfqgsimssektaaa
agkvgdvrfdpfamlpfmgynvgdyfnhwleigkatdadkeigkatdadklpkLWVAPPT
Kmdaaeltkegfyntfgtagartempgcslcmgnqa
>Protein1853 17
PNLLLHLMGGKtlkklf
>Protein3665 33
mrdvlrqiegiknrSAFVIDWEKpsgrvylpeh
>Protein12532 255
ysplktekvnfqtggiiswntgidlipgkvyywrvrpevnasnvnawryssfiylpnask
gwnqshyfqfikdkfegkEIKEPARVFDYSDELVDFKvlncyvelprlyyrpqiflkdny
ymdyrywelrdnvssvlvsvfnpvngelwknktgrdygsdgtlgnvnyenatffqfetnt
kenrsdlinflenvvtddavvvlhtlrqfnhsfypeewesdgavniysvlnkygatqvne
lktkgsmpyilvyrk
>Protein11853 128
mlnltlkvwrQAGPESTGEFATYTTKvaddasflemldyvnedlidhdqepivfdhdcre
gicfdhdcregicgtcgvmingqahgpqkICDAAGIVRstkmkdlteaemdrlrdqvgkf
svegdlrt
>Protein9298 30
hisqiahervekVTDYLSEGQIVKvkvmet
>Protein9299 22
nakLGLIFLDVKraaesiakmi
>Protein11098 33
IPSITIPERvlffpsliffklfikavptiplap
>Protein11099 100
mrwvqiedpgdttllegepvdrwdfvdanddifdkkVITESGDSAKlkrgqlvsmrqire
ensflkrndkkltefrdaipatssslllgitraslgtssw
>Protein103 33
ssdlaassdrAVFEEMDKtlttvniggnlaagm
>Protein1394 59
yddtdtgvvdevhkDANGQVLQQGDTVVLIQDLNVKganftakrgtavrritlvngnpa
>Protein9290 56
marLAGVDLPRekrMEIALTYIYGIGRtrskEILTATGVSPDLRskdlgdddlakl
>Protein11093 44
errfqqvyvgepsvedtigilrglkerYEVHHGVRiqdsalvsa
>Protein11090 31
ngrNPQTGAVIKikakkvakfkagkelsakm
>Protein11091 24
mgrAAVPSGASTGSReaielrdgd
>Protein11096 116
mnekkqsrlrrakstrlhiralgatrlcvnrtprHIYAQVISADGGKVLAQASTLDASLR
sgttgnvdsatkvgaliaerakaagvtkvafdrsgfkyhgrikaladaarenglef
>Protein1465 24
marlkaryneelkakLQEQLGVKn
>Protein9296 45
krtayevfdvtgkSPLLDIALKleevaladnyfvdrklypnvdfy
>Protein11095 29
HVPQTDARrprlpaplgdgqptpevggvp
>Protein1396 14
YAEFEEIAFTYQKs
>Protein7528 33
maappavgkTTLCEFLEYLSKqdqeftdiqalg
>Protein7529 33
avekpyigidyqlgtyteskFEVEPEVLRlrag
>Protein3664 26
epaphqsvidarqrSSLAGAGRirhw
>Protein7524 15
mrLDLPAGVDIEIKl
>Protein7525 13
WAVNETIRdtlie
>Protein7526 57
gteandglvgecsshfgkvirddyphnhadainhtfgvrGLFTPDPVEVYRghanrl
>Protein7527 144
GTIVPVEITIYEDRsftfvlktppasvliraaaglekgsqlpgrgavgevteaqlaeiat
tkMPDLNTDDLEQAKqqvagtarsmgirvlwedeagdelaplvdademaamvdanealha
eeapaaeapaeasdadaggegdds
>Protein7520 22
paprcrNHPGTTGAADGRsggr
>Protein7521 70
msliengeldvtkDMLGSGPYRIVSHEQDDNWVLERNPHYYQDGLPKidrivvkIVPSDN
TRiaqlrdgs
>Protein7522 139
eearlvakrqaeeeaarQAAEELAARqaveeearqaaiaaasqskdprdkklavpksgvl
kaekkeespeakakreaeqakqraaeeakrkqeeilrreaeakarqrtleqaqkiaaela
vrsevkvedvplarglvgs
>Protein7523 33
TADSNINIVEKpkqvkakrkndkstyksdklke
>Protein12331 50
mqnieiivkptgtvdtlkvrlaidpkqnggaisckgscdgkIIATATGGK
>Protein1461 134
laevnryhrqeearhlsfarMMLPEVWAAASRvertvvrrIAPLVIHDLFRfmvqpgvya
evgldawstwkrvnrcdnrvqlrrvstrpvldavinagilqrGAIPQAWQNLCGVDEHGT
ADEVLPGAGRllra
>Protein5822 33
VAINGFGRigrmtarilmkkqnielvaindltd
>Protein1392 26
WCWSCNCNFIFIFFDLFYINRfmvll
>Protein1037 35
diavnlgvdprksdqvvrGASVLPNGTGKtvrvav
>Protein4107 37
PGIGSYEIVDDALVTERileiifmlqrnlkvhlelln
>Protein13942 90
mkpqvifkhstrcsvssviktrlekdtvpdnidfhfldllayrslskKIAEDLNVHHESP
QVLLIQKgecifdeshlvirmqdiidevth
>Protein13943 118
sarrgdwargpepcktvefpfgallrtirssievsvafdvgdrvvyphhgaaiivrketr
EFNGEDAEYLVLEVKreetrVTISVPSAKvddvgmrppisrdevedlfdllakrdire
>Protein13940 335
mlsselaaagiliqwgdgldtlkvtgcklgiacaengvefggdahsakvdayatagllls
vaqaftrpgtpasaqpievrparlhsrsrssqaeepapylaalaagirtaadvapyvvll
gqalsdlkltqeerAELAAMADDLNLTGEQVERAHREFLSRlidaalddhivteaeydql
craaallgvdvsvvsqrtdgyrstggdltlteglqvcftgaaldahgrellraeleelaq
drgliptnsvtakacdllvaadpasrsgkagkarkfgipvaavaaflaasgpgdslpvsr
lessgkalvcvrcgsswlasrsssrpvcvecreta
>Protein13941 218
GHALELARrgrsdrpsnlahrqrrqpgrehpahpragrrdsgeglrppggagalassvgs
fnplplesdepsdfergapahgnvgqqggrrnrgrsghrsrpcagagpprrqgdrerpgq
lgarrghrqggrrhggadrrarragrlqlcqrgrlrsggrdgcagdrylraarhpgqqrr
hraglgdlehgrggfrlgdrrasqgclgpvqarsgala
>Protein13946 123
misvepiqdtqlirvdvedtdkelatqiantipevfveqhterqlqkftgsrESLDKEIR
slstnisqvqtkiteleaiqnrtsaqdadlsrfqdslqqyrnsyanlvksfedlrlnear
atd
>Protein13947 103
ALNDPIADYLTRirnaqqaghrIVEIPSSNMKkgiteilydngyilkymfddaagkqgvi
kialkynestkkpviqqlkrvsrpglrqyfhcvdlprvinglg
>Protein13944 44
ttgasigtvrKVVDELVASNKvkSLGADPNHASRgrapnlftta
>Protein13945 52
mpspldrpnivgthpdtgeevirrpnyqdpfaglafkIATDPYVGRlaftra
>Protein6215 24
rngylyhgrVSALAQAARdaglef
>Protein6214 36
gqykVLIWASNAFGKSFGSDAGPTTLWNGGRvplsp
>Protein6217 27
mlievkVPQLSESVSEATLVSWHKkeg
>Protein6216 34
lfqfkliqksiylnrqtgliysfrIYLFSYLRnk
>Protein6211 46
snnkginkQGGGLTAPALTAKdmddirtamsfqadyvavsfpknat
>Protein6210 153
takivetvpwydakLYASTQVVDEARhvevfaryleeklggefqvnahlrmllddivnds
rwdmtylgmqvmveglalaafgfmhqftnepllkkllryvmsdearhvafgvtrpatlps
vccrcgLTELTDEQSEYLEIPKagpykpdhyky
>Protein6213 330
mdikleegvllqetvitalgisksqkslgygiqevsgseitnanttsalealsgkvaglq
tiksngsagaptrvilrgpstfngnnealivvdgirisnaenhserSLGGVSNSNRgmdi
npndiasvsvlkggaasalygaegangvilittkkgrntdgkinvdfntsmsfssynklp
klqnnyvqgtggsykspatgqsgswgpkadtlfwdgvsnafdkrgnivgksnpnakdkfv
pydsydvfqtgatynnninftggskifnfkvsaghlseqgitplntfartnlgtaigsdl
idnklhigaqanfsnsggrriqqgsntsgl
>Protein13002 75
mtlqslldergrelyweghrrtdlvrydqlttstylwpwkGGVSSGTAVDSKfnlypips
snlsanknltqnagy
>Protein12168 162
mihnhsdnkldkidlkilkilqenskITNLDLSKkIGLSPAPTLERvkklestgviasyh
aaidtlslglnvktfvlvslawqrenaldkfllkiksiseitecyiitgeadflmkivck
dipsyehilfkTLSQIEEIERlkTLMTLSTVKdskllpfdyd
>Protein13001 113
mqdvlfsksdeltkatrEFLEQLKqlskqsgsdtfnakmireqlrmnpgnlkrylselvr
ygyikangnryrkgsyeysivkmdeyealksqieqhlqsilqtirdhiakkgq
>Protein11584 79
mrdaeshaeedkrrkeeaeirNTADTLVYQTEKlvrehgeklsdsdrkDVEDSLAAVKea
ltgddiekmkqttealtaa
>Protein5824 18
LYFCNLYYLKtakfkkps
>Protein11585 40
gidlgdvvidtlfdagvdavkvrSVLTCDSKvgtcakcyg
>Protein7296 33
tikegcgyriqvkfrVQHEIVSGLKyenkvykg
>Protein7297 44
NQSHVDAALGELERgcpqrrehhglhhrpgrgrrhhrrvgrrta
>Protein7294 44
fvatyrasdflaslantdgprHLGDDFEMVQDAFRrfaedkimp
>Protein7295 66
evpedvvverissrrvckAEGHIYTANDPSARSGICEVDGSAVVQRDDDTESAVRhrlev
yaeqte
>Protein7292 77
mgnyagtkSQEFGNARNPYADVDRtannksnnwnvsgnvfaevdfarhftartsfggiid
nnyyynfnytgyenaeg
>Protein7293 37
pvrgngkIIQELESEFRgagwnviklvwgthwdtlfn
>Protein7290 30
dvaevseqlaavirDGLSQQAQSSILNRyq
>Protein7291 30
dnwkngsnelvwkNGTNELCWRdanwtpat
>Protein1468 46
mllteidhvaiavrDLDAAVAYYAEAFGAEVAHReivesdgveeal
>Protein7298 37
mtkSQIADHLAGKagitkktavqflddfaalayreak
>Protein7299 63
WLGGTLTNWKtisrsikkidefektlqeaeelethtkkeilditrskdkllqslrgirni
gag
>Protein13499 121
mdnggaiaerykeghpalegrVMFTSGTPGQPDAAFVKLNDPFSDAQAITDAVEAGYVVR
tradtpisqaqsgdtamqraafasgaqwvstdypvpgltellgtyglpfadyvsplppne
s
>Protein10903 21
mahllkYDSVLGVLPNEIKat
>Protein308 37
mltkkeqrlrrarqtrirIATQGVARltvnrtnlhiy
>Protein309 163
qsllvdnqntqtdfafdkSTSANAGVVEFRtnaegatkpaapqlaitneadlnlannavv
dwlpvagavvdwlpvagakgyhvyrEATTGDTLCDPSKvitlermifpepvihvavepkt
kadqekmglalgrlaqedpsfrvrtdeesgqtiisgmgelhle
>Protein13490 152
manthelsqaaydrLSAELNTLTSSGRleiaekieaarelgdlkengdyhaakdeqgkme
arigqiaglledavvvgddgpidavrtgvtvslryegddeidrylygsieeqsgdidvvs
ptsplgvqlggkkvgdtvsftapngnvlnvei
>Protein307 29
VGTALGGRasvgsgharsgpprracrptp
>Protein13492 120
mtlygigefeptiapsafvhpdavvigdvtigehssvwptavlrGDNGPIVVGARtsvqd
gtivhtipwsptwigdevtighnahlegcrvehralvgsgsivlhravvgeaalvgagal
>Protein13493 147
mkflkwlgvilllliivyflgpkpstpnytkdlptvpadataleyyiktneskhklkpdn
earivwfndslktkteyvvvylhgfsasqeegdpvhyefaqkfgcnlylsrlqahgidtt
eplanftaeglwnsakEAYAIGKqlgk
>Protein302 79
matqdeikFLANPNIGSQKkkycrfkkfglkhvdykdenfliqfvneqgkllprrltgns
lkfqrrvasavkrarhlai
>Protein13495 102
merekvkKYWQAQFHPQTETPQTTVYTWKdsegtihyashaddkkakemvvdtrkisrle
plpppketkkeqdkllimemreelirnrdkmqkakekqimde
>Protein300 31
aclitkNNTNPFFVKmkegaeaaaaaagldf
>Protein301 30
mndgkksiaekIVFGAFDLISERtkddpvk
>Protein10188 42
inadlvagkvaealkaekLILLTNIPGVLDKnkniltglstq
>Protein10902 26
slpnqielipywrEPFHFDTKlhlhl
>Protein5039 37
svigrkVAGLQVTSGGGAAGGGSKtsnqkwrfikcqq
>Protein7703 31
gtghtasftvrkISDGVGVERvfpfyspnie
>Protein6000 86
gygsqghahalnlrdsgvdvrVGLAEGSPSRakaqdqglrVLSVADAVKEADLVVILTPD
QVQRTVYAEQIQPNLRdgaallfghg
>Protein8083 25
mlrASDGLVMNTGFFGKgntslptp
>Protein3230 60
eglspaisidqksasrnprSTVGTVTEVYDYLRllfarvgvphdpetgeelvrqtpqqiv
>Protein3231 49
maregtyaqvrlrsgevrkihiecrATLGEVSNEEHSLRrygkagaipw
>Protein10187 31
apkpgnkpapapapapkpapkPAPTQTEIQK
>Protein3544 20
mgrVSLDQYDEIQEERiavg
>Protein7709 33
qllnqdkENTATIERgnrqdvddtkidrkkrgk
>Protein3191 67
mrYPINYGYVPHTVAGDGDPVDVLVVTPFPLAPGVVIRcrpvgvlkMEDDGGVDAKvvav
piskltp
>Protein3193 37
alafkvaahpfygqltyirvysgkASSGQQVLNSTKg
>Protein3192 62
VSEDGAEFNEVVRgwsstrsgipsasspptptstaigpgsaptppvrstatcwprppsca
tq
>Protein3195 14
PSNLPSYKykihpy
>Protein3194 24
mtlkgtsteenlkEAFAGESQANR
>Protein3197 93
vadnsgakevlcirvlggtkrryasvgdkivvsvksatpggvkkgsvskavivrtskeir
rkdgtyirFDDNAVVLLSATDEPRgsrifgpva
>Protein3196 28
madailagkEYAQSQANAQAKaedvkea
>Protein3199 33
pdytpldtdilacfkITPQPGVPReevaaavaa
>Protein3198 32
maeyfrdekdpatgkgrDVLLFVDNIYRytla
>Protein3235 30
mngevkwtgtrVDLIFGSNSELRaiaevyg
>Protein3236 87
fsgpredstrvgsagtvrreavdvsplrrVNQGIYLLVSGARsaafrsskSIAECLADEL
IAAANRTSTSYAIKkkdelervaktnr
>Protein10869 63
liffgadkvkIVNDAIGALRikighsefgkknglfeagwrpmwvvdfpmfefddeaqryt
ath
>Protein3237 304
GAPAALPTLEWLTSRgaevtavthlgrpkGFSPGETANDPDFVDELVAGHDLYVNDAFGF
SPGETANDPDFVDELVAGHDLLLAQEVSVLLDAHASIVGPPSRLPSAAGRLLAQEVSVLL
DLRrqprRPFVAITGGAKvsdklgvirallniadeiligggmcftffaamghsvgsslle
pdrLGDPSAGGEVRgdrlvlptdvvalgpggrLGDPSAGGEVRntgrslpegwmgldigp
gaaaefSVAQSVADCRlwngpmgvfedprfeagtrSVAQSVADCRgftvigggdsaaaia
qfgl
>Protein2321 31
alyarLNEYGFIETPYRrvvdakvtmdidyl
>Protein2896 24
msqrpfkVLGIQQIAIGGPSKekl
>Protein2323 137
yispyfvtnaerMEAVMDEPLILINEKkvssmkdllpvleqvaklgkpliiiaeevegea
latlvvnklrGTLNVSAVKapgfgdrrkAMLEDIAILTGGQVISEDLGLKlenvkltdlg
rakrvtidkdnttiveg
>Protein3999 24
ELDEGATGADLAADIGPGLAKrrc
>Protein3998 32
SMVLPEFIGLTIAVHNGKqhvpvyitdqmvgh
>Protein2894 64
avelltshtpgapvvddagqyigfisefdllkalrSNQDLNQLTAEQVMVKdritvtaet
sidd
>Protein4556 35
kALGAGAPTASKdvviggpdiaengavvpltvsst
>Protein3991 61
mgrAPAPSGASTGSRealelrdkdpkryggkgvlkavanvnsdirellvgrsvfdqsaid
r
>Protein2325 94
ayeaagfaepyeaygayafdaanaiiqalkVSLASADSAEAARqatvdamanvsfdgvtg
avafdefgdttsrvltvygvkggkweavntsefk
>Protein3993 34
mefrkDVVLDIVCFRklghneqdtpaltqplmck
>Protein3992 10
LLQDFYTFRs
>Protein3995 36
gfsfssfanysdaagkdaarVVSCNTTSECRvfsth
>Protein3997 144
gqpvsyvnapqiaeqqgievrAISCTEAVDYLSRITISGGGRsvsgalvglkqmpkvvgv
ddhtvdisvgahmlvihnsdvpgrIGFVGGVLGEAKvniedmnvgkdpsgegslmvvttt
qatpakvvevlrtgdgiesvqsig
>Protein2324 33
karVGLPLATYFCGPKvkWILDNVDGAReraea
>Protein12729 118
mariagidlpknkrgvigltyiygisnstskkilasanideskkvkdwnddeinairsfi
nnelkvegalrseqqlaikRLMDIGCYRgvrhrkglpvrgqrtktnsrtrkgrkktva
>Protein2327 27
VLNGQEGRtmgrdervvwkrgrrkvgc
>Protein8915 33
rdkdiiakLFNELGPRyisrpggyirilkygfr
>Protein12721 94
mklqikvnpttgviedarfkTYGCGSAIASSSLVTEWVKgktldqaaalknseiaeelal
ppvkihcsilaedaikaavndykarhlntataan
>Protein12720 158
mqltgvrrENPGDAFVVDLReveapgrmltifigvgewqairfalegrdtsrplthdllk
svieslgasletvvitelrdevyfaelllntgdttitvesrTSDALALAARfdatvlvss
kvleaagyrdsdddqpesviaefrefidtvspddfees
>Protein12723 348
ALHTDIPTRPELERLLTATADHCVSIYLPTHRvtqethqdrlvlrdltrqaveqleaaga
dadavadieanlvhlaegddegddpaveefwanqaeslaifaspgrfethrLPNHLTAMV
EVSDRFHITPLLRavtfpLLEVGPSGAPVEVRLLEVGPSGAPVEVRvedlpkdawqssgn
kvvraregayarRVDTALRtvltgsdlplilaasqpmaalyrsvntyphalpvLDVADNT
GAKsvlcikvlggskrryasvgdvikvsikeaaprgrvkKGEVYSAVVVRtakgirradg
slvkFDGNAAVLLNAKLEPIGTRIFGPVTRelrtekfmkivslapevl
>Protein12722 218
msllawsaavvavvalgvgfdrwfgardrlgsaearASPVLAEADGFNRadqegltrpdn
pdfwqtdgvwnvvggqakptgpavaltrvlggpgafevqvrdatpgtavvfrwedannhw
rlrpledgpwviermengrsvgvtrtadllgfedvrllvefngdevlvrsqgrlqctvvd
atfvdadqlgfssdgvgtptfdnaifwfpppssstgdp
>Protein12725 314
tlnqaatttslslkkkrkkaeievdftfegeknekfaekiihylesikNEFPYLTANKlv
iesansfphsagiassassmsalalcilsqsmiadkkeykpeefyqkasyyarlgsgsaa
rsvfpdfsvwgksthikagndkyaiqypnkfnsdfndlqdsilivnekeksvssraghal
mnhhpmaaqryknaesrmkdilsaltkgdwelfcstvetealelhalmmtsnpsfilmkp
gtleiiervrrfrnetkipvcftldagpnvhliypyfekkqvrnfiqeelltfctkkkvi
ydsmgngpqlride
>Protein12724 196
mravldglleeqllddtnlyalalspatqigkegikswiaccnkawlsesiskFEMAGHR
vvqvtpaatpeqsgsasyvyitgtteesflttvsqkgvltfpisshsqthspnfsngykl
yipddaivssepaaaalaekilerpiqirqpaigliesadtnwelaqfdlklsgdgdgmk
rlrriwlafwkglawr
>Protein12727 202
vlepiggiglfgneyrflnryvntervtipgqrLRPGQKPKTYMKMLGYKninefktlis
plvlrrtpsdiddvempaivpndvflelykpqrdkyeelregvlkivksegvqvkhaeal
akliygsqictglvsigeedlpntavkldwimdklerggdfseekvvifanwknsvraiq
nrlmnagigfetiwgensdkaa
>Protein12726 231
alpgventpikYGSPSFPVYGYNLQIFREDGSICGANEKgiaavipplppgclstvwgqd
drfvstyftlfkdplvyssydwaikdddgyytilgrTDDVINVAGHRlgtrEIEEAIQNH
PAIAEVAVVGVEDKlkGQVPMAFAVVKdaskiatpelvkalekevfgtvdgilgaigrpa
rVHFVTGLPKtrsgkmlrrSLQALAEGRDPGDLTTIDDPSTLEQIKnalas
>Protein10374 33
dnvgillrgiekegierGQVLAAPKsitphkrg
>Protein4108 48
asglakdkantaktaetnakalaasketakTTANTALENANKalveaq
>Protein10376 67
vtaevtdaaiektvdilrkqrrtftqrAQDAAAVDSDRvtvdfegkidgepfeggkaeaf
qfivgeg
>Protein10377 31
afclgpqgirANAISAGPIKtlaasgignfg
>Protein10370 33
lgaardrsgksfsdkLASELIDAFNETGSAIRk
>Protein10371 37
VSENPTPGKlgilaristwvvptiysrpvgwpvsqts
>Protein10372 36
ggraperaaarvrrdrhpgqqrrhhprrHLPQDEGR
>Protein10373 27
mttepllkqllrYVMSDEARhvafgvl
>Protein10378 96
mgtlqeritstrGHSITSMQAIYVPADDYTDPAPATTFAHLDATTELSReiaslgiypav
dpltstsrildrrYISEAHYTTAVRvkqilqrnkel
>Protein10379 33
dhlrVGDVGVLRatdgrqvrvlgpdarvveagr
>Protein2358 33
rdieaytkAQYDSEMTDVALCSMRgctvhghyl
>Protein2359 31
pqgipakaryeftnvgkEALVITDVQKtcgc
>Protein2828 33
QGPYHAQAKvqarqegqerrrcrfklrysygnl
>Protein2829 58
rIIGDTADNRllgdagndtilgnvgdgwieggfgndnlrgndgndlieagdgddiiqg
>Protein2350 33
dalpiynpvkgrkerigrILQMHANQReeikea
>Protein2827 34
rvsnlscifsyrQIQTEIQHWFLLVVTTHKssyh
>Protein2352 33
EIQDVYDHFAYGIERhflgikqltgymkqnwkq
>Protein2825 15
rkFVPGTFTNAKmrr
>Protein2822 69
tilesrNGVVACATPNPAEIDKYIDVADNFNEDQIPKtrfswdgklgsaddastvaafql
plgsdydaq
>Protein2355 12
dnrTLADYNIQK
>Protein2356 21
mqiillekVINLGNLGDVVKv
>Protein2821 57
glgwdvratdgaqfdldasvflvaatgkvrsdadfifynnlkSADGSVEHTGDNRtg
>Protein8716 33
qgedvvagirTPQQITLEGSTRwadlaqvseld
>Protein8241 58
mrIGEVITAEVVRvdynivvvnaglksesfipveefkndrgeievkpgdfisvaiesl
>Protein8714 30
ggskrrYAGIGDVIKvsikdvvprgrvkkg
>Protein8243 55
syggrdlrsvhtksvqnglndklydiardligtilrELGVNESLINEATQAVEKq
>Protein8244 30
iwflkslpsrLGMVLDMTLRdiervlyfea
>Protein8713 85
lavnvpvsrrlfsflkDDQDALSNQRtkvdldfvarpledrDVYVGGEVKtqlpqkenel
lnslkkkmnyyipqkQTPDTAELPK
>Protein8246 66
mgaaaiqkrLQTFDLDAEAELLReiiatgkgqrktralkrlkvvtaflqtrnspmgmvld
cvpvip
>Protein8711 55
ktaadkALVDANTAKlaadklvtsmnaaqtsvtsmnaaqtslkIHHIAVELKgig
>Protein8248 37
ltaiigavvktvtkGESVTLVGFGTFKsakraartgk
>Protein8249 19
mitteikkTIITDYQQKag
>Protein10410 35
llkkfgiehtvvaeqwikPGTMDLTSNVAALKaaa
>Protein8718 254
mrSPIESGVPDNKqylhptmlknygnwkyhdrprpgvlhhvahsgdqiwsvragtqrqmd
lytirklcdiadkfadghvrftirsnieymvtdesrvaplveeltkngfpvggtgnsvsa
iahtqgwlhcdipgtdasgavkalmddlheefikeempnrvhlstscceincggqadiai
iiqhtkppkinhdlvgnmcerptvvarcpvaairpamvngkpsleideakcmccgacypp
cppmqindpeyskl
>Protein8719 36
dtsqftyinpitsvvtiycqlsnkTLLNQVWTAYKd
>Protein833 110
ssdltsgftrkleivgvgyraekrgnnlalqvgkshpvefvppakeisfevdkdgrNVTI
SGTDKcaigelaavirrtrppepyqgkgiryagevvklkagktaskggkk
>Protein4176 130
kavddaaaaavvavakDAAADAAADAAVAAAADAADAAAVATAAAKdaaaavaaitpavn
aadlaadavdaataeaavitqsvdvftsyatqvdvftsyatqvdkwrTTGEILAVNELFE
Kkpqdrkstr
>Protein4177 38
lraifgekarevrdtslkVPHGETGTVIGVKvfdkeeg
>Protein4174 209
aqlgdglpaelalglpaatiddvcepggtvlylgpdprEELPVLYLRlrqavttdrVTLI
NAAAVPGSLDGLARVSLGVPMGELGRavaallgvgsepsgsvnpqllseaakLIEGEGPL
RvvlgrrSLSEGYGPVADAVAAIRearpdatfltalrrsnvrGALELGMAPGLLPGRMTL
DAGRdyfsgywhtvpatagldaagiveaa
>Protein4175 66
mnglfrqgafqgsspreaylvkcdrETTTQDDINRgvvnilvgfaplkpaefvvisiqql
agqiqv
>Protein4172 52
glytkkpiesaadlkgikwrAYSPATARiaelvgaqpvtvqaaefsqalatg
>Protein4173 40
vcsedlgikLENVTIDMLGKakrvqiskENTTIVDGGGKg
>Protein4170 31
chyivrAGWMVGGGAAKdhkfvsrivdqlre
>Protein4171 34
iwcllleqpirELGVFPVSIRlmseivaeftvge
>Protein7378 314
mktvpslpgidrrSVQSTGPITLESNKtnymvvgvpwvpdqdvgvpwvpdqdytgpnnap
slkdlraaddicqglfdncfkifdgpdapevdvielnqkiiialsndstksnnfnldyag
fnpgispnkdaeglfrfqgyqiyqlsrndvslselddvskarlvaqvdlkdtvttlynwt
aidnpshihtapdgddhfiwtptvkvigenkglrntfevtqdlfasgdqkllnhkkyyyt
avayaynnfqkvtqdgegqkitNLFGTNVKgnpieknnfgdyamnalgiaaavynlgvap
tkntvketevkfkv
>Protein4178 39
QTLEDAIRelklkdmvrvddavhsiiqsemilnsnlqds
>Protein4179 28
myakrAFVHWYVGEGMEEGEFSEARedl
>Protein1588 32
msdtairgkdldeekaneakAAAQEALNNAKn
>Protein12283 258
maapsaaelgphedeatgltitpgvetltvtgakksaavalensdgqviltlladdegqa
hfayipdkpltvqsgegdlptidgdvlfpgiyrvrfggktsadvrVLGVDEVAGDDFYAK
qklgdgfgyvtmrdgvtlsvdvslpgpiedgpyptvveysgyspskpdepqpgsmiagll
gfatvgvnmrgtgcsggvfevfnpaqqadgydaieaiaaqswvkgnkvgmvglsyagiaq
lyvastrpphlaaiapqs
>Protein7706 83
nsestldpfveevaqkslqdktlekNYAYVNELQReqaqldemkpdfkssplsdtitenl
dglqslakettgalarqrlmtqi
>Protein10415 278
mgaeaikLLIEEIDLVEEEVKlrAQIDPAEGQKplsaqrkqkaikrlkivaafnrtaeeg
arendpramildvvpvippelrpmvqldggrfatsdlndlyrrvinrnnrlkrlldlgap
eiivnnekrmlqeavdalfdngrrgrpvtgpgnrplkslsdmlkgkqgrfrqnllgkrvd
ysgrsvivvgptlklhqcglpklmalelfkpfvmkalvdrelaqniksakrmprtssrps
awlsaagEVADFFAHSSEFQRLYPNFDDAEFVALVYRn
>Protein12288 83
myglrQGYESNYLRglessyrslyrddnptskvvfvpkdsrgprticaepleiqyiqqgl
grklvrhlenryptrgqinfkdq
>Protein1583 42
eyrGITVADMTKlrsdarskgvslsvlkntlarravagssfd
>Protein11642 40
mpagitvatptpteilikgadrqrVGQIAAEIRavrppep
>Protein11709 44
mvghtfavhngnkFIPVFVTENMVGHKlgefsptrnfkshsgnr
>Protein10906 33
LIYEAYEDRLDNEGVDDDAVLGSTIALGKdnya
>Protein9597 254
mvrdididlpvvtvlialtisgcplkdeitrrVSEAVTSLEGVDQLKlnftsmtdaeraa
lrEQLHGDPAATAGSHQGHGHAEGRQIPFAQPGNKtrvlliasgkggvgksasgkggvgk
ssvttnlgialarqgkkvsivdadvwgfsiprmlgieqpptvidsmivppeangvtcism
gffaqedqaviwrgpmlhkaleqfltdvywddpdylvvdlppgtgdislslaqflprLHA
ETYQFIEKvrnhyk
>Protein9596 14
SFYCSPLLKiynql
>Protein9047 64
qrGVTGDNLLQLLESRldnvafhmgfgssrsearqivrhncilvngqrvnipaylvkagd
tiei
>Protein9046 21
mrSTGEVMGIDLTPGLAFAKa
>Protein9593 91
atkygftrEDQDALAVESQRrAAAAIDAGHFKsqivpivkqtrkgdvivkqtrkgdvvfd
tdehlkrYVADVIPTKVASLTMVHSPVKgsp
>Protein9040 63
maneakigltetkLGIIPGAGGTQRlsrligvsrsmelvftarridaekalqygivnsis
nra
>Protein9043 32
arITPSADANDFKgvdfvveavfentelkhkv
>Protein9042 36
mkrefkVEANVGAPQVAYRetitqnvvdergvhkkq
>Protein9049 28
ASIGGGGGGGTGSSTRadrddatlrpgg
>Protein9048 72
mvsvneaiskTGATDEDAVVADLGFRnihyyaaaatkygtlakggyeyegqsydakfahv
egyetcidchns
>Protein9599 54
mleptfaildetdsgldidavrivakgieslrsderSMLIITHHPKlldvikpd
>Protein9598 48
msicryfllwqllflhnisrQILFLPPQECCVPVFFSSLRifpeypgf
>Protein4491 39
mgglgtaicqelakaghkVVASYHPQFDNKdawlaemaa
>Protein10417 29
mtqvwdadnrlvpvtvikVGPNVVTQVRg
>Protein4490 26
mldlrrpiykQTAAYGHFGRseerrv
>Protein10493 47
ysytaapiivkgkVITGVSGGEFGVIGRmdardamtgkmvwtrptve
>Protein13133 199
yrggrgvklnrrdfikanaaaaaisaagltaaptaavaqgkdeirwdkaacrFCGTGCGV
LVGTQEGRVVATQGDPDAPVNRglncikgyflskIMYGADRlktpllrmkdgkfdkNGEF
TPISWKQAFDIMEEKvkatlkakgpnglamfgsgqwtvwegyaaaklmkagfrTNNLDPN
ARhcmasavagfmrtfgid
>Protein13132 88
meretydfygvnfvghpkLKRILNVDEMDYFPMRkefpledqtridkddemfgrggaagy
gtdtkeednrnsvtaeadkhdetgrpiv
>Protein13131 71
mvvaelekkygeetvkrsgyrvkttlniawqeqaeqivrdqtainarSGGRNAAMVAIDP
Kngeiralvgs
>Protein10492 32
kMGLIDFLKriepdkkkspllhtaydafftfa
>Protein13137 211
mvqkikVANPVVELDGDEMTRiiwkfikdkLILPYLDLDIKyfdlgveyrdqtndqvtid
sanaikqygvgikCATITPDEARvkefnlkqmwkspngtirnildgtvfrepivisnvpr
lvtnwtapiivgrHAFGDQYRatdtvikgkgkltmtftpegggepqtfevynfkgdgvam
smyntdesimgfarscfnmalskkwplylst
>Protein13136 290
mekyiqygflvpqrnalfgqddwntlqpldffdltqklktnltttksdegrlslteiiqg
krlkssdiqndevperfnsvinfpnfllhvlriytkkdiplddkrlistfeaeikvaddk
IRFAQEFGYELLRCKflfdkyiikrefiggidrwslkrmkwykdnkvsyvnsfgaaddea
ndenrsilmllsmfhvstptlvykhwlnaallfvmqkndfveaaayknylvatarsfvfd
rflnnslpkdyfdiiyrsegsikrslsqlnlkklvfeegidnivfnyldy
>Protein13134 76
mpgantralekarglsadslildledavapdakaearDNVVAALTSGEYGNReltirvng
ldtdwhaddlaaaaaa
>Protein4495 51
tngrhprDDEFTFWRynlavkdyptsyidnttwldeslnpdavvpitftsw
>Protein13139 156
mywliprlyntqlyskkLASQHFWIGTLGILLYAIPMYWSAFRSYFMMKaftpegqlqyq
fmdivqtivpfyiiraiggtifligvfmmiynlvktakqgsfvesetgeappleknyvap
snsiwhsfierkpvlllvlslivvgigglieivptf
>Protein13138 142
mtatqptvdgpskkdfrggrGAAQNIIPSSTGAAKAVGLCIPEVAGKLTGMAFRVPTPDV
SVVDLTVKtvkptsikeikqkmkeasegslkgilgyteeavvsndftsdplssifdadas
ielnanffklvswydnemgysn
>Protein4494 32
mefdrGYLSAYFVTNSERmeasiddpyilitd
>Protein9629 292
mtahpkVDPATGNMHFFGYGPFPPYLRyhvvsahgdlltsveidlplltsveidlpqavm
mhdfaitdkhalffdlpavfdvnalmegkpftrwepdlgarGYAPAENDPVKhlhdmgsv
kegsytdafskaivaeaaarpevvaltaampdsigllpmmerfpdrvfdvgiaeqhavts
aagmammglrpvfavystfltrafdqvnldvglhhlpvlfcldragvtgndgashhglld
mvlltkvpdmvvfapssyqelpqmmgdaldlcdgpaairwtktaaphvgpde
>Protein11408 23
mihqvlggarGQATDIEIHARdi
>Protein1036 33
asqvgtnnrsfrQLELLQPAKrtaivatgnsya
>Protein11158 26
mkeefgiyavstgrICLAALNTKnvd
>Protein1030 83
AGYEVILRmttQESADATLAKgsgiaevasrAGYLSEEDHAKQESADATLAKmdsnlkra
vdkgrLSEEDHAAILGRvtatad
>Protein1031 41
gtkrQAQATVQSEADRcgmpyinhrwlggtltnwqtiqqri
>Protein1032 38
vnattkalkkgdrVALVGFGSFSVAKraartgrnpqtg
>Protein1033 42
lgtakrievgkENTIIIDGAGAAADIEARvkqirvqieeats
>Protein9621 32
ailtggqviaeevgltlekATLADLGQAKrie
>Protein11400 27
rdakITQIYEGTSEVQRivigrsilkq
>Protein11403 30
gverTFQTYSPLIASIEIKrrgevrrakly
>Protein11402 33
vrELGGLYVLGTERhesrriddqlrgrsgrqgd
>Protein11157 38
mcidagvpdgvvnivpagrETGQHLVTHPDVDKvsftg
>Protein9624 203
slgaiesavfedkWLTLEELVAHLKdnlsdevvrtrlkgidkfgndipkadawmkwvgdh
ysdsihalgkntrggqhlagvysntshthfgglvgalpngrragetyasgfapengadkr
gttallnsmnridykkfanginfnikldassydcsswmppvttvtmvrvhwvactrctsn
gLIDQSALEIVDTAKrtgavvrg
>Protein9627 73
rltppvikkkstgnavrllqeilkSWGYPPYDPGPVDAKFGSLTETAVKAVQTDYGLKVD
GIVGAKtwaavgs
>Protein9626 31
aglpagtrTNDFLSGGRnadffftelsllsp
>Protein10499 184
syfrfrgytihsefegisdtptyhdarevarTVSSMFLEQGVDRiilaytefvsmgtqkp
rvrrflplqprvrrEVQNFIKeackalskeyeslpnmskfisqieatysskaaiesasik
dilqfhsfhgakyrlgeeltgqlkvpnlfgsepfdaditvsldeineedndivirswqei
nkeq
>Protein4498 29
matgrSDYPNQVNNVLGFPYIFRgaldvr
>Protein10140 31
mgtsltnkYAEGYPGRryyggceivdeieql
>Protein11668 31
vrGEQLLSQVQNILAISGAQKvnlighshgg
>Protein7755 33
gvylgkAVGSVFDVVDIERievlrgpqgtlygr
>Protein12657 187
ssdietrsiglapgvdpeaagqdeqkYTTSNPVVRrligrllgrVTAEIGSTPGRLADIG
TGEGLALARvvpegvvpigveyrrakvalaavavpglaasvgdigtlpfpdrsidtvvcq
evlehlpsvdravaelaritrgrciltvphepffrggnfvrgknlarwgndvehlqqftp
rrlravl
>Protein12552 132
mvtksienaqkkVEENNFGMRKRLLEYDDVMNIQRAAIYKKrnhalygdrlsvdidymfr
stlnhlvsnfkrtndydgfiresiivlgfepeidvaffreakekdiinkfeddfysfykr
keesmkemlfrg
>Protein6028 28
mpqtrehillarQVGVPALVVFMNKvdl
>Protein6029 99
kvfcikvlggsrrkyasvgdvivvsikealpnskvkkgdvaravivrtakevarpdgsyi
rFDTNSAVLVNKenepvgtrifgpvarelrakkfmkiis
>Protein12268 466
mqtislyrghkahnildkiweiilairlecsyskeeilkMYAAHAPFGGNTVGYGAATWR
YFGKHNKiltwaeaallavlpndpalihlsknrnalllkrnrllismsesgildkanlel
yleeplpdrpfdmpniaphllasmkkeigrdylktscdiqmqkklsallktnsssllanq
vnnaailvaeintgniiayvgniegtgqdhgeqvdiiqsnrstgsllkpflamlaiqegr
vttrtlltdipinidgfkpdnftydyegsvpladalrkslnipfvlllkdynisrclqgl
rnlgltklsnsaehyglsliigggesslwelcgayascarilktftsssgrysshdihpl
mmsenkqkyeaveksptvmdagavwqvfeelsqntrpgrfeqwketnkktkiawktgtsi
gfrdawsigvssnyvvgvwignadgegrpgvigletaapllfetfn
>Protein12269 268
ricagttkrrsgrvsildqvnetewgtlievgkargsltldevlsvlgveltvdvltdve
safrpegitlvvevdphtaddddlpagvpaavaavdhastvapgltrDDHDAGVIQRter
parhkrrarsgaasgdsggsgdsvrlylreigqvslidaaqevalakrieaglhadnrla
elategrlgeldreqrvalertrrdgehaksdltqanlrlvvsiakrysgrgmalldlvq
egnlglmravekfdytkgfkfstyatww
>Protein6022 78
matqraaatrhdsseliprSDQPLPTGPDKvvavramfdtiapnydkvnrimtgrldvrw
rrttvdalglaptsivad
>Protein6023 32
srsgthniykefrdttrVGAVNQLYLDMAGRh
>Protein6020 39
mgyskelpveryfrdakITEIYEGTSEIQRlvisrielg
>Protein6021 29
mgkvqldrdfdkkEIDSIVAFLKtltgeq
>Protein6026 45
ltkvvsldsqirddlneelggwrILSEQDTRrgettaaadsvlas
>Protein12261 61
msengpihldetltrAQFEQLTKdlldrtkqpfqnvikdagikledidhvvlvggstrmp
a
>Protein12262 66
myvyerdwcdfvqtsfgdeelgtlpaqhrikiirverDEKMIAEIRKEVAKFHDDMKILI
DKlrev
>Protein12263 320
seyrfgfngkegvdeivvsnnaldygariydgrigkwfsvdpkfnlypsltpycfagnnp
ilfldakgediiiyyenakgqkKPVFEIVTDYDEVFTISYEMFEDYPQVDKYFNSLSKpt
vienneldntlsktmsnsdatmtsigltfialgginlsidfvklhkgedagdlytyftyg
agfganiggglslgpvyfnesagkafnkytfegasfaksvgfgpisstsiksyvnaeeec
vfgincgtllynaelggagpskwtfgvsktgnfssllsnnpmtkptgsvdsfnsnnseli
dsnpnietsqpvidkgstis
>Protein11665 24
vqkVSAYAAPKcqvvkgsypvisf
>Protein7889 22
maiakLVEEDPTLRvktdeetg
>Protein7888 44
gnvhvqlgkVSFEPDALEANFRavldelqrakpasakgrylrki
>Protein2280 54
mtgrALFNEVFISDARVAHDALIGGEGKgwavanttlmfersglgaggtgatss
>Protein7883 38
apfivfndadidsavegafaskyrNAGQTCVCSNRfyv
>Protein7882 67
mariagvdiprekrlvisltyiygvgpnqasaileaiglpedtrvrdlteaevsqlrTYI
EANLKve
>Protein7881 19
mldhyqqtkNLLVSYSENK
>Protein7880 31
mavitlglprDHTVPGTQHSDPINHQQERst
>Protein7887 45
irggrvkdlpgvryhivrGALDTSGVDGRnqrrskygtkkpkpga
>Protein7886 132
merqfrryydtaiarSGITGLNLLQILESRldnvvfrlgfassrsqarllvahghftvng
rrndvpstllgagdvvsiregsgkltyfkdlgaytekrnapswlsrdvssmagsvarmpe
raeidgsldeql
>Protein7885 31
kGILLYGPPGCGKtliakavanslarkvaev
>Protein7884 31
kAQDGVIEYLLINHPLDCPVCDKggecplqd
>Protein11664 80
msvpvrpdgrITGPLVEDLVAMGKtptalardmekelskfirdpvvtvivtgfvgpyseq
irvigeaakpqtlpykqkmt
>Protein8873 54
hssvpntsgktrfsidfrVVNVDDAAARrgaphvdeectgttmrdylrgtdlsq
>Protein8872 39
mpielsvwngaylpakTPPAVVARlnellnlatkskegq
>Protein8871 46
mwefldrlvtialprirdfrGLSPLQFDGRgnytfglteqsmfhei
>Protein13985 71
mltsefckllndkcdisradyyknrdtlrdiedyikAAKWMVEECVDRVKGKelydfskk
lldeytnecrc
>Protein8877 33
ivpkflvnddgslgarNDLICASIEHKmgihgs
>Protein8876 41
lkplkvvstrGVTVDGEYHPEPRvasivssfikpewvvnik
>Protein8875 24
TIMFLFEMTLFKslpisffngsaa
>Protein8874 93
mtgvtllttlerrldnvvyrlgfadsrsqarqlvlhghfevngqkanipsflvnagdsvs
vretsrpltyfkdrLQVQPAGTVPTWLRlnlna
>Protein5005 94
NLANEASDESVAALIEAVVARlrpaptlvfvegpgvgagpvgrlrpfglggrerpqggle
rgliagdrrlrqllpqagrhrarvhrrqldrrpg
>Protein11421 26
HVDDTSLRgrggrcprlddpgpgvrr
>Protein2288 62
revsintaastiqttsnvtlaglvsgdaqlvldggtfklthdnsyaggtkVLNSTLTINN
TK
>Protein10631 41
msgqrLTGHALIEGKrrgakrvcitmcigggmgaagvfevl
>Protein7083 51
rgsgetflpfkkYVAGLLDLLCESERvwyndfygspevlflgpdegtahym
>Protein7082 23
FFVGFFTLFKflqrcaefiasvv
>Protein7081 36
gieagkplasnkriakIAFTGETTTGRlimqyasen
>Protein7080 80
vqplwesksdweiykaiakkfselagdylgtrkdlvltpllhdtpgelgqplepkdwkLG
ECEPIPGKTMPNMTVVERny
>Protein2886 15
GYEFIDAIKgrccas
>Protein7086 32
nsthfncattkpfaakSIAWSNCPRnwswran
>Protein7085 139
mnfafseeqeelrkVAADFLTNKsseaevrrlmetedgydpavwsqmaeqlglqglaipe
efggsgysyvelcvifeemgrrllcapffstvalaanallqsddaaakaeylpgiasget
iatvafteengrwdesgie
>Protein7084 50
pfdeatiaetkrVMGLPPEETFFVPDDVANFYRnaaaarAATHAEWTERt
>Protein5004 37
veqqrhlgltcpsqydlrNLFQVNVEEGRhlwamvyl
>Protein7089 50
tglpsifilrINSFWMIGTLSVSSSTPISPRaiiipsqasmissiflias
>Protein7088 16
MQDSYLLHLKtsatll
>Protein2105 45
mlkLMNDLDLDFKglkaiyfnctltkspehshtdtlidvsrqime
>Protein2104 40
gvetvalarGDNSPVATIVIPRsalsdeaapgegsgtekk
>Protein2107 38
mgdlgvrhlavtkGGSIVGVVSVRdllmhykryaqsrl
>Protein2106 33
AAAHEAHVTTQARydarnpgalkqlvaaktkvv
>Protein2101 31
mrssfidkdsreqfeirthkrLIDVLDPGSK
>Protein5007 160
mklrSLLNGSMTETVYKadekfdvvildkkavtysyfndpmyvfmdenfeqyevekenlg
dsaafieegmeevcelkkawkksvkrcftttkETTSLVWDGGNIVVNPRNGLYGAIVIGP
KgiavsDPVTGADVSQKehmaADVIVDTTLSENAGKaels
>Protein2102 72
dprrpshrcaaagrpvrpdgatcldlrrnagirsdrTGAAGGLSLRrdvyrhehrhlaga
nqrhpraaprra
>Protein34 68
pvdglllevedlfvefhtpdgvataingvsfelrQGESLAILGESGSGKsvtaqaimgil
dmppavip
>Protein2109 59
gsryslfareeglkpqddanlrafyqewgrclgrapndpfrHGNVDTDVSHSIKeitnv
>Protein2108 14
YAALIQTLGLRvkn
>Protein7664 32
msayvekVQEPEFAARdrgytfvshqqevgtg
>Protein12554 156
mwvstfhsacvrilrrdgsrLGYPSSFTIYDQADATRligyvlrdlnidtkrmparsvqs
qislaknelrtpeqmaeeaghimerkvadvyaeyqtrlraagamdfddllgvtvellrte
pdvleqyqrrfrylmvdeyqdtnrvqnelvillaga
>Protein4364 35
LTFNVQGHKlsighhdgvlldfhitrgegalgvfa
>Protein14055 205
mdrayrdsrinrIFEGTNEINRllavdmilkramkgtldlmgpamaiqkelvgipefgnd
nnqlfdeetkvianmkkailmvagtavqkymmtlakeqelimriadmaidtfmaesillr
tqklvtmkgaeacalqidmtstyvndavdrlqvngknainamcegdeqrmllmglkrfsk
mapvntvatrrriakamieankypf
>Protein14054 118
mevlleklttllanhtsagvgnnfgeiqigkgakfteknlrgldyaninplgwtgdkkvd
dqintllhnynikfneelgrykrekFNISIGDELPAGVLKlakvylavkrklkvgdkm
>Protein14057 154
mihrALFGSVERffgvlvehyagafptwlapvqvailpvadshddyahalaarlkaagyr
sevveandtlgkrirnakgqkLPYVLVVGDDDIAHDTVGVNPRggsverDVGVAEFIGRL
SAEVESKgvpeapgvahqvidhasstaasppdpl
>Protein6945 58
wntgskleggnrghrptvkGGYFPVPPVDSTQDMRaemslileslgipvevfhhevag
>Protein14051 178
mgtsvnkhafsvlaerMDFRIFMKnrhdglsshalvfgmagllekefeeeyplelqrtfr
flqhkydltpinpviwryskmhpnnfpdiriaqivsllrqhelffsaileqvdykmihqm
leikslphywedhfilgvpaikkkkslgkntrdliiingiipvlfmygqeqhlsalqe
>Protein36 40
kpwrqkgtgrarVGMASSPIWRgggkifpsspdenfrkkl
>Protein14053 70
mpiyeyrcrdcgealevrqaftddaltecphckGSLRKIFSTPGISFKGSGFYKtdsrsg
gsgssststt
>Protein14052 49
mtdpavfydaqgdpellaanqarLFESVGELIDLARvdarfyseyrfeg
>Protein14059 311
msnagalgvlhsegvwcrHEDPAPALAEIAGIDPAAEGAAVEVLDRvhslgrpevrpelv
karvaemrsggatvalavspglveasleailaaepdllviegtvvsaehvsdgaplnlkr
vlrrlevptivggctsysaalhlmrtgaagvlvgvgpgrvgptrnvlgigaasataiada
raarirhldetgvychviahggvrnsgdlaaaiccgadavvlgdllaaateapaggwtwa
hrsdhptlprsrvehvttngplqqilhgpavgadgttnlvgalarsmafaghvsckdfqk
aellvaegdfr
>Protein7662 89
mnsltpenaaafnakYANGVPTTACGEGAYTANGIKnyswggtssvtnvldpldtffgiv
glvatseandglvgqcsnhfgkvirdnyp
>Protein11397 24
mkdrkgyglykLADVENTKthptk
>Protein50 73
melarVGAEEAGPKalsmldlhgpdldfvdlaqgmgvtaerAETAEQFTEALERalahdg
pnvieaivpplgm
>Protein6462 212
dlewdfrnprvvsinvsghkYGLTYPGIGFVVWRskeylpedlvfhvnylggdmptftln
fsrpgnqvvaqyynfirlgrtgytrimeslrdtavmisstiaeidglnvitdgtaipvls
fncdddlgftvfdishelralgfqvpaytmsgsrcrrtrcrpmprtspccasscarasaa
twptsIGSSLEIGLETRATHYFDDLADGQRlv
>Protein534 67
slvaavavagfstanaqpleeaikNVDVSGSVVYRydnfhnaekksngvvtsqrentdan
rykigln
>Protein537 94
ykaqynnfiggkwvapvkGQYFDVITPISGKvytqaarSTAEDIELALDAAHAIADAWGK
tapatrANILLQIADRieanletiayaetvdngk
>Protein536 112
tvvanpaqdaeivqrEVFGPVISVQRfsdddqalawangvnyglaasvwtsdvsramrms
ahlrfgtvwvndhipivsemphggfkqsgygkDMSIYAVEHYTELKhvmvkf
>Protein531 101
ntlatstdasakLTAPAATDARaadkvtvlstsavnavatvatlnvipsaanssttsndk
taiaantkILAFNTAASTARTEANNASIAADKanmkvrsee
>Protein530 47
flgasvktnaanatagldlsgaanygvlfnkASLAATDIALTAAGGK
>Protein533 142
FTQLCDNVNQVVSGKdrggrpgghlpavgrphpvggrtrggqdpvgqALAASVHGRvraa
avhtrpvarrrrrnlgvelggvqlllptrpgvrqlragrrgeprlpqnpisapgghgrga
ghrgrhhqrpargvygdrhpkp
>Protein532 40
tlglggyyfylrstsknqkSSSSSTVSSSESETGTNRvde
>Protein3502 39
aqeirAGNVIMQGKdpmvvlkteysrggrgaatvrikmk
>Protein3503 33
kldikLMPVTSANRitliqngtvdiecgsttnn
>Protein3500 33
vtdsgevraldvkvgnkVLFGQYAGTTVKvdge
>Protein3501 20
LLDQGQAGDNVGALLRwyqa
>Protein3506 146
tcattggpgstlnlysnytalapaivspgqtvpfsvtqfscggaftnrTAIFIDYNRdgd
fldvdenpflstassgnnvrSGNIVIPGTASYGKtrmrviivetsgvisstgtytwgete
dytieignanplsyawtptaglsdpn
>Protein3507 44
mpkYPHQFSGGQRqrisiaralatqpeflvcdeptsaldvsvqa
>Protein3504 81
mgakgaveiifredkgdpaklaakeaeykarFANPFVAGARgfiddvilphetrkricrs
lvmlkdkklenpwrkhgnipl
>Protein3505 21
mdgkTVSIPIDPSNVVIQKlk
>Protein9834 23
makqlkfhdearrALEAGVNKla
>Protein9835 20
mlkGVDILADAVKvtlgpkg
>Protein9836 35
ykLDGTFVGEPKfkfhddfqanakekvatkdkgke
>Protein9837 32
glalnlerDSVGSVILGEYEHISEGDTVKctg
>Protein9830 42
mtldgpqrkgdlrrsrAAAVNIVPNSTGAAKaiglvipelng
>Protein9831 149
gklrSPHGLALDANDNLYVVDPGNFRisvfdkngnfirkwgskGSGPGQFQGDMRgiain
ktkGWVYVVDGEGNKvskfdtngnfinkwgsegygngqfadggreatvdnagnlwvadmp
nfrvqrftangaflgaspnpaqrpplggf
>Protein9832 32
MLVAPSAALTTFMDRplqdarravrrahhvhg
>Protein9833 20
rLGINPAAVADAARallddr
>Protein9838 59
rtdkphpgatkageeetvkkgnkITVYGTLIRSHITPETIEAEVGDEITIHLTNLERaq
>Protein9839 28
NNPAAPGPRdpptarkerrwfpgsystp
>Protein33 131
asadlgdsdginppvppatpkpdeggyirVQPTGVSDKedqrapaivpglnaqaggnlqv
qipdnfesgdrilisvfpdasqtvagtpgngvncvdldrsvgysavpvldpvsgvtgpfd
tntgawgladg
>Protein13726 119
mdylrtrkqfgrLIGENQALRhrasemlvslemarsmamaaavaaddasaedsapdlhra
klsvarnarnvalgaiqlhggigmteeyavghylrrihvldqmfgdadahaarlaaall
>Protein13727 163
TEMLNLTLKvwrqegpdspgafetytttvaddasflemldyvnedlitkDREPIVFDHDC
REGICGTCGVMIDGQAHGPQKATATCQLHMRQYNDGDEIVIEPFRAAAFPVVKdlmvnra
afdrivesggyidvstggtpdanlipipkdaaeaamdaaacig
>Protein13724 140
mrEEFAGSLSGGQRkllemaralmaepdlimldepmagvnpalkqsllghilslrdegrt
vifvehdmdmvqeisdwvtvmaegrliaegtpsdisandavidaylgshhdldlrpdmlt
npegspatgpdpaagveeap
>Protein13725 132
matftgkkLADLEAAAYGRfsrlaerrsqvagtmsggeqqmlamarglatdpavlildel
smglapliveelygvvahiaadgvsivvveqfartvlgvsdraaimvhgkiravgdptai
eaelssaylggq
>Protein13722 89
mahrMVRDHAAQSVRWMTIPPVRATSSPERiartelwnqailatpyavdargafpaalpd
gdssddvhlnasghtklanyvsplictyp
>Protein5909 92
qrrATVSLMGGWGEIRlgrdytptfwnwtvfdpfgtngvgastnlglevaglapggsygt
lvranntvgyflpamggfygqimqsagenvng
>Protein13721 124
mvdavvrDETTPDGPGERwflrltgdaksvwslwvsvhqrSLHLEAYFTPAPERnaarfy
ehllrrnrstddvafcigeedaiflrsrlalervvpdeldralgafytavedafatavrl
sfak
>Protein5904 25
filsnffikFLIQFTFGVPKysiyi
>Protein5905 21
mnvrDNEVFTPVDLINARtls
>Protein5906 98
calldldinkdsrGETTLQGVAIDTKhivtqilvenggtvviggifemeetnqetkIPFL
GDVPVMGNLFKtrtkestkremlvfitpkvisdrgptr
>Protein5907 30
WVCSSGITRqpsqrdcllfrarlgqevqac
>Protein5900 78
redvlksagrNNTTAVIKdynnslqehlqkyyshrtktlyemvqqkptmlffeddlasey
gvdllknfyradsiiiqk
>Protein5901 48
mgaqiaahlvnvkVPVVLFDLPAKegpkngivtkaidglknssprhwa
>Protein13728 135
mqglavvpifagydlrrgegrLFQYDVTGGRYEEADHTATGSGSLHAGTVVKlgwrsdlt
qadgvdlvldalfqaadedsatggpdllrGIYPIVATITERgferVDEAELAERtqvlve
rlraqrgspaahdnh
>Protein5903 27
vqrTPLDYNLRdnqpihglepcimllq
>Protein11984 192
mtatltprtttrfdqvdldesgpngatapghtealdpkptprAGGLTLEQSEAFGAAMDE
LRELIRadlgtedanyirrviaaqrklevggrlalfgwflpplwvagavslglakiidnm
eighnimhgqydwmrddeinsrvwewdhpsvsthwkhshndehhtwtnivgrdrdvgygt
lrmsedhpwkpv
>Protein6736 31
lwcalsikGPLTTPVGGGFRslnvalrqeld
>Protein11986 169
msinteqftaankATVDSLLSVANTALASAERIAALNLNTARaaledtvsgvksvmdakd
pkAALAAQTALAQPAVEKavaysrSVYEISAQTQQELAKmveaqfgdfkkSMAGMVEMAT
KsapagsegavaaiqsaiaaansafgnmntvakQFADAAQANMAAVTKk
>Protein11987 175
mstlsrvahrHGLVCLRhekpfkgvngsgkhvnwslgnaeqgnllnpgdtphanaqflvf
caavirgvdkhgavmraavassandhrlganeappsimsvflgdqladvfeqvaqgggat
tskehgtlkVGADTLPQLPKdpgdrnrTSPFAFTGNRfefravgssqsisgplvv
>Protein11980 73
mgihkvardtgvlslipnagvhvatraqcapnvfrTSFSNSQPTRalgaamvakghkkav
witwkyaagdeaf
>Protein11981 62
mkglilsggagtrLRPITHTSAKqlvpvankpilfygiedmaeagiteigiivgstaaei
ea
>Protein3768 33
pvvitvysdrsftfilkTPPASVLLKkaaglpt
>Protein3769 9
TLAAMQLRr
>Protein3767 46
EGVTGENLLQYLEARqvktcysilkqdwimqysvlvfhqlereldk
>Protein3764 64
mtakrygrLLEAGADDTTITLADGRrieidsptasgalsewlgravtlcragevpdtgye
mtfd
>Protein3765 21
mrELLSSYNFPGDDIPFVRgs
>Protein3762 31
qeagtiaglnvlrIINEPTAASLAYGLDKkg
>Protein11989 27
mfqvtlwtrEQKHFTTVGKslirepaa
>Protein3760 90
mvhnlelhpgrggqivrSAGNAAQVLAKegamsqirlpsgevryismdclatvgqvsnsd
hanislgkagrkrwqgvrpnvrgvamdpgs
>Protein3761 41
gkttltaaitkvasakyggakEISYDQVAKasesqgrrdet
>Protein6735 24
mvghkLGEFSLTRtfkghpadkka
>Protein12904 161
atrwvfvaikdnktaasakaflralqkacpikiqklltdngkeftdrlfanrerapsgnh
efdqlcqqfgiehrLTRPRTPKTNGMVERFNGRiadvlkthrfsgsedleqtllryvaly
nhqlpqsalksktpmqamkewhqshphlfnkrpydrpgcds
>Protein9003 33
tneklvirggafagkALDVNGVKqlanipskev
>Protein1104 82
mdssnlngsrwglkgtedlgnglkAIFVIESGFATDTGAQADATRlfnrQSYVGLSGGFG
TVKfgrqmnsvysnsgtfdpfg
>Protein1105 69
svrATVYGGGPAGQAGALRhaiskalvvmsaafrsplkkeglltrdsrvkerkkygqkga
rkrfqyskr
>Protein13674 86
PTVNQMVRqgrknkktkskapalqftlnsfkqrrvrqdkgapqkrgvctvvrtmtpkkpn
salrkiarvrltngievtayipgegh
>Protein6730 68
legfkGTTPLTPLGDDFKarllevdpdlvdfnyaaegydltliialaaakAGDDGIAYAS
EIQGITRd
>Protein12455 241
gaqwkakgkelaasakgklfgrlvkdivvaarngadpasnsklrMCVEQARKVSMPKdtl
eraikkgagltgenisyehviyegfaphqvavmvecltdnvkrtapemrvlfrkgqlgts
gsvswdfnhvgiieaepvnkdadaemaaieagaqdfeagdadedgkvttsifytdaadld
lvsralpnhgftvlsaklgykpknpidpatlsaeqleeveaflgaidgnddvqnvyvglg
s
>Protein1364 27
mefvkysetprNVAEAIIAKftgkgkd
>Protein1107 289
meqaaldeatrheleelkyrylrgidtkdwdlvadtlcqdvvgewsggalhyegrAAVIG
FFTEAMGRESFLSAHRVTHPELERtgertatgiwaltdqlvdlqwqfllqgacfyhdeyq
gacfyhdeyridpdgrwrisrtgyqrLADVDMGLRrvrvvgkgnkerivpvddvffteca
gylrserpprcatpecfvvlrgptrggamteagtrkifrthressgatrvrphrlrhtyg
telasagvdllvlrelmghsspettaryvhlssdklaaefaaarevtgr
>Protein6943 21
rvlfrslcrqkLFCLLWFYKq
>Protein13225 21
mkRIVAMGKRMAELRREDASR
>Protein13224 166
mpntktntklvayqrvsttkqgnsglgleaqqaaiqayadrTGACIVESFTEIESGKLND
Rpellkalhhakvtgsvlviakldrlsrnaaflltlqdsgvrfvaadmpeannftvgima
lvaqqereatskrtkealqaakargtklgnpngaaallragkgnaa
>Protein12454 60
mikeirNIAIIAHVDHGKttlvdkilhqtnqfrdnqssgelildsndlerergitivakn
>Protein5135 11
FYIVLCHFRva
>Protein13673 35
mvrlpqqlrnvsldvrppdlldrIGDAVDRaearl
>Protein13222 95
mkrhnfagqpashgahkvhrKPGAVGACATPGRvfkgtrmpgrmggekVTTLNLEVVRAD
PEAGVVLVKgsvpgpkgsyivirdavkarvggges
>Protein6738 30
dfleqsglnkrIHDVLDTLNVDDVVRlaev
>Protein10589 109
mverETAEVWDILADVIRehpvmlnraptlhrlglqafepvliegkaiqlhplvctafna
dfdgdqmavadfdgdqmavhlplsaeaqaearTAIVEGLAQRivngevp
>Protein10588 154
iltggtviaeevgltlekatlndlgqakrievgkENTTIIDGAGNAGNIEGRvkqiraqi
eeatsdydkeklqervaklaggvalikvgaatevemkekkarvedalhatraaveegvvp
gggvallraipvvkqvkgdnhdqdagikivlral
>Protein10587 53
mtairSHFSPDNIEGVKlgdevyfhitnleqdwdvphgfsvkgatnaelliml
>Protein10586 46
adalgaaelsggweqldkITAEVNEAKladlnkvfdkyskaivwty
>Protein10585 20
maaaykAAHELYDETAAKnp
>Protein6739 39
mnltepsagsdlaaictkakAVGDGSYLVSGTKifitws
>Protein10583 134
tkfgafinilpgrDGLLHISKigggkridkvedvlelgqdlqvyvedidpngkvslrmvg
dtkadsagkgsgsrssgergdspkadapprgrSSATTSSATGSDASTADDARdsedtgse
ntgterpqrapefa
>Protein10582 122
cldsavqyakdrvqfgrpigsfqaikhkLADMLLEVESGKsaayyaawcgaemndeltsv
sslakaycseayfhttaeniqihggigftwehpahlyfkrakssellfgdptyhrellaq
ai
>Protein10581 52
enniigelvaqdyraasvfkkygidfccqgnrTIQDACEAKeidassvvtdl
>Protein10580 30
edfarFAEVCAERfgdrvkkwmvfnepasv
>Protein1328 465
mgkLAEGENLKevgcidchveigakkkadhakdlkmptadvcgtchlqefaereserdtm
iwpagqwpdgrpshaldykanvettvwaampqrevaegcsmchtnqnkcdschtrhefsa
aesrkpeacatchsgvdhnnweaysmskhgkmvsmlgnqwnwdvqlkdayakggqsaptc
agchmeyegefahnmvrkirwanypfvpgiaeninsewssarldswvvtctqchserfar
sylelmdkgtlaglakyqeangivhqlykeglltgqktnrpappapekegyayfaqlfws
kgnspaaielkvlemhendlakmhvglahvnpggwtytegwgggwtytegwgpinrAEGP
EDGLRekmiainrvtkvvkggrilgfaaltvvgdgegrigmgkgkskevpaavqkamevp
aavqkameearrnmikvslkVTIAPGGTIYVTDRynyrirainpt
>Protein12453 65
meanenrkfdrIGQEAAEGARaysastaqtgpitvaeqleklaelrekgvltdeefethk
anlla
>Protein1329 20
LNVCCNVFLRflrfplksei
>Protein13678 76
mdetyikvkgrWTYLYRavdqrghtidfylsarrnsksaysflgkifntvkkwqiprvin
tdkaatyghalsrlkr
>Protein13679 459
mvrryvanvsahepstdtttvpelrvptppaglpttlgalvssgwvsrpvseelrsnaia
rlrsgeplvpgvigyddtvlpqltnallaghdlillgergqaktriiralvglldewlpv
vagseladdptapvspgavaavaeggddtpiewlhrsqryaekLATPDTSIADLIGEVDP
IKvaegrhlddegtihfglvpranrgifamnelpdlserIQVGLLNVLEERdvqirgyri
rlpldvmlvasanpedytnrgrlitplkdrfgaqirthyplevatevaildqevtvpdid
gvsvtvprsmaevvatfshlarqssqvsqrsgvsvrltvtnaetmtanavrralrLGEVE
AAARvcdldalpastmgkleiesleegreaqivgqlmhhavltvfrdlvspgdlgrvvde
ieqhgavevgddvtlaeftellsgtpeltkiaagvagda
>Protein8503 31
ikWILDNVEGARakaeagellfgtvdtwllw
>Protein8502 35
kevakselpdpkevakTYAEVAQRaskllsdhiqk
>Protein8501 28
mfkkLLDEGEAGDNAGLLLRgiektqir
>Protein8059 36
PIYLAGGFVGEResifvnpsqsfmtaeeekdgirse
>Protein8506 24
mldvnnfsqlrIGLATAEQIRmws
>Protein8505 33
gfkfisyavwwirQSILQAIAEQSRivrlplnq
>Protein8504 33
sprQSDVMIVAGTLTNKmapalrkVYDQMAEPR
>Protein8055 21
mavtllrPATSVGARrgtlvf
>Protein8054 63
melhqsienyplgvhrlpkQLDEDVARYHLDALGVRLTTLTDDQSKyleipkdgpykpdh
yky
>Protein8509 365
mvtgsvvridrdevlldigykSEGVIPVNELSIRNDIDPSEVVSPGEQIEALVVQKedkd
grlilskkraqyerawgtieeikegsgvvtgpvievvkggliidiglrgflpaslvelrr
vrdlapylgrdleakiieldrnrnnvvlsrrayleetqkeqrdeflanlapgerrkgvvs
svvnfgafvdlggmdglihvselswkhvdhpssvvtvgdevdvevlevdldrerislslk
atqqdpwqefasahqvgelvygrvtklvpfgsfvqvgegieglvhiselaerhvhisela
erhvevpdqvvavgddamvkFDISAYAGLSNVITRfrqmsdggvqwegwwidnlsvtnda
tviys
>Protein8508 23
FFFFDFIPFILNHASKnrirllg
>Protein8051 31
DDNIVGLRfsldfvykqfdslclcycafanh
>Protein8050 80
VPVTEAQGRgahllcggdgagggrrrrgaprsdrasgghlpgvrrgrpareqdrvggadh
prahrvggrhagreepdpkp
>Protein8053 46
fflslfrskINNVEINIIAFARpvnhvfaigqfavvqhflccyiag
>Protein6901 28
avakTIAEQADVAQKavntaqlqvanal
>Protein6900 61
dfeesedwrakSTTPLGQTKvlkmiqrgiikdvfdeksvpdkknekgeyvpvaedqkdri
g
>Protein6903 83
mptdgpsghyephlhtedddfvqagnlyrLMGSDEQERlvnrIAGGLAQVSKddiiarSV
AHFSAADAEYGARvqakvaelrg
>Protein6902 198
mdkrTPGVGEHQLHINPQAAKdrGINDGDYVFVDGNPVDRpyrgwkpsdpfykvsrlmir
akYNPAYPYHVTMAKHAPYVATAKsvkghetrpdgrAIAVDTGYQSNFRygaqqsftrsw
lmpmhqtdslpgkhtiawkfkwgyaidhhgintvpkecliritvpkecliritkSLVEST
QLRahhlivlfqilhshh
>Protein1625 33
gegsiikLAEALDTYIPLPERavdgaflmpved
>Protein12452 208
giarpgvhgyrkpgrragevrcgqrvsagpcaglargltpvertfrgvrvtgdrivhgtd
dhpltdarasvktpaalrrdaaagrITLDEATQEVLRsrrgesglflvvtgdgftmavpv
pvrkgsdartfasrlntaanrlslnaapipvsevstigerytvgsrvaapkfqtaeslip
epshhpgtettgwsstrptgrtpasapa
>Protein6907 53
kLGEECAALADAGVDRiqwdvmdgqfvpnltfgpdviaacrnatdvpfeahlm
>Protein12450 190
ngavvidvrdsldfaqghlagslnvgldgryaeyagtavapdadivlitdagqaaeanlr
lgrIGFDNVIGVLEGPEVTFVARPEVTQRssrltatafdqaraanesvqvidvrnpgeta
igsipgamaiplaqlqdrldeidlhqpivvhcaggyrSSLGASWLRshgatdvsdllggf
dawsavqasa
>Protein1629 154
QESLNAGSERprrtpairrqdagprasrvparrrlvqrarsagpkplllaegrlpplrrr
gdhrlghrrwsqsvrvqsglhrvrwrprrgvrredpqgdgpgaqgrgplgrpqrrrrrph
pggrgqpgqlwrhlppqreglgchtadlgdhgpl
>Protein6908 54
epirefnlpvgahivvndgekikagkilvkiprilgkTGDITGGLPRvtelfea
>Protein12459 235
mirvilggdglagfqptrfsdqyinaqfvpegapystpfdvdaarSLPAMQRPRGRRITV
Rewdpverlltldfvthgdvgyagswvrsaqvgdllqflgpsgsylpdpeadwyllvgde
tvlpaiaaslphipagrpvvamvlvdgpeceltldceadlttiwlhrdrpghdhnrqlra
ledlsfpegrvdgfvhgeagetravrrhlladrnvakeqlsaspywrcrfsdedw
>Protein12458 294
nwtaaagatsynvrykataaatwttttsattskavtgltagttyewqvqtvcsggttsay
sastnftttgggatcvdnyepnntsgtaitlsagttyqeliasstdvdwfkFTTTGANTK
ikinltslpadydvkLYNQSVVQKglsenggttdeqiiwnigsagtryvqvygysgafnt
gdcydllisvrstnwkddgtsalledewnnsilgvfpnpatgdmvtvdyfsvqedmnvtv
klvdilgrqvgesiaavtpgenmidvniqsleagfyfvvisngksnysekfvve
>Protein10635 40
gerrtfkMALFESYERridkinavlnsygiasieeaekit
>Protein10634 41
ggavaagpaglpvigasfvrALGNGTQTFGAAYPHRngrgq
>Protein9454 39
ailrrAGVVATERqgkfiyysldrdrlnqisklveelkk
>Protein10636 47
kMSMTDPIADMLTRirNANIAMHDQVRmpsskqklalaeilrregyi
>Protein9452 19
DVSWWGWFALTRrlihlss
>Protein10630 35
edvdirNVGLIEASPGFVIQRtpslrhltfdmncq
>Protein9450 146
laalaklissedptpaltvlnkLASDIADGNFDGKAGVTALGTYTSANLAAKiqaninat
iaannlsglninvssfnpafgnivitvagtgggtgsgqncalnanynvqgiplsytvcyt
nfpqnavcgagnqafsganipgfngt
>Protein10632 59
snwdpelsvgewwtklrdarwsvpawpsewygrdlsrGEAVVVAEEIAKagaigppggl
>Protein4235 33
ageditgglprvqelfearvpkgkAPIADVTGR
>Protein4234 23
ikEMMVPVQLHRqgififirsnt
>Protein4237 38
pisdkeadailnrlrqnvdtprpkTLFEPGEVVRvadg
>Protein4236 125
athvlptdgitskskQTVLDIAGKiarelqisgpfntqflvrEDLDYYSVIETNLRasrs
fpfvskTYDIDFIETATKIFMGQDVPVDNRcsvdpkhvcvkcpqfsfqrllgadpilgve
mastg
>Protein4231 299
melstyfrINAAQTGQFERtlivaeeganvsylegctapmrdenqlhaavvelvalddas
ikystvqnwypgdaegkggiynfvtkrgraghrakiswtqvetgsaitwkypsvilqgdd
svgefysvavttafqqadtgtkmihigkntkstilakgisagkaqstyrgqregpehlpg
pgqgasvrrgrpqlhpvrfaadrlgvrrphlplcggeeKDNVREGSWTISRfkglgemna
eqlwdttlnpdtrrllpvefgrksfeeteqlitklmgkgeassrrdlmelhgdavevdi
>Protein10638 64
mlhawgsvaevvprdeviptaeriarsitqhsrlviraakESLNAIDPVDVKrsyrmeqg
ftfe
>Protein4233 51
mlgtsaalsiagipfngpiagarVGYIDGEYILNPTYKelatsdldlvvag
>Protein9459 49
kvtvphedflakinavrYAFLELGVDDGVIVARtdsegadltqkipvsk
>Protein5012 51
gvlnseevwrGGASWSFQNFKlngqyeninnavgaatctnaamlgnpdsgn
>Protein5013 25
pllyytrPEIYCLYFLIDLMHYHKh
>Protein5010 48
mggekVTTLNLEVVRADPEAGVVLVKgsvpgpkgsyivirdaikagvg
>Protein5011 32
vvreltglglkeakDLVEAAPKpvkehvdkki
>Protein5016 26
vlnysylkFQHLFFQYSKsllhqfyh
>Protein5017 23
marLVGVDLPRekrieialtyvs
>Protein5014 47
yhqarglrwpvvdgketlwrfrEGYDPYVKkgegvkfyghkdgkaii
>Protein5015 21
stkMAPFFMPAKapslpkttl
>Protein1324 92
mrDVLTLLSSPKiagnmtsgnyevvgimplgaevvgimplgagyllvndrainnlskisg
kkiavldydksqakmvqkIVYGFNQKvmgklk
>Protein5018 18
mvdrHQFGDPGLAAGRsh
>Protein5019 21
trrssdltpkAFYDEVIRlts
>Protein1325 69
vlgnledaisadkkeaarEGLVSIAQATDFGETQLWTRINSLDSPWCLPDLIRlvpaigh
kldvimvpk
>Protein11812 199
meknealreekdgarKAAQDKIAAEIKAASESRsesnedlekaahliaeakkakqstpqk
esildaigavlgesledavdsfkavasvvgdklgdvmddikdkasekfnemsqaaeemaa
eadahetdemsaethvgnaeeeqdivlsnnsessdiepnhlvsdepvskeqslieieevp
lvsasddidskndkddetg
>Protein12189 125
ATSTETPSETDTGAKrrfrpyqialvigggfaaitaasyvaeqlwaehwaetyaeeqpis
rlmfnnipgwlrlsfyvlvvgailygafnfsnrvrnwerggpddrrtkpknvkkrlenmr
sglym
>Protein1326 144
yqnagpttrrglevaldsrwannlstrvaytgldasydeafvsnlvpvqsgskLPGVPAQ
TLFGELAWKhpasgfhaavegiarskVYVEDSNTQKAAPAYAIANVRfgidrkygdlnlr
tflrfdnifdrqyvgsvivgdsns
>Protein11813 87
mrVYFEKPRttvgwkglindpdmndsfdiqkglhigrkllldlnemglpcatealdpnsp
qymhdliawsaigarttesqthremss
>Protein12185 232
merGDLLAANGGIFGPQGNAIGRsakadvkvlvvgnpantnaliaqsaaagmdpgrftam
trldhnramaqlsakTSTPIADIAKVTIWGNHSSTQYPDLSHATIGARaatdavdqawma
defiptvakrgaaiidarGSSSAASAANAAIDHIRtwtvgtdegnwtsmavpsdgsygvd
eglissfpctcangeysivqgleiddfsraridasvaelreerdavaelgll
>Protein12187 34
mevqyevrktgrKVTHLKLKFWQKKKKndkgssq
>Protein1327 88
miqlafdgitsfsnlplklatilgfvvsgfsflvilytlyskYIAGGAEKgwpsimvsil
figgvqliclgiigeyigrildnvrdrp
>Protein12181 214
mithliesewddrHNRKMNRTVKDARFRYKASIEQITFEDNRvdknqihrladcnfikrh
eniiitgstgigksylasaighqacslgyrvlyqhstklfarmkiakadgsylkelskme
kqhllliddfgiqpldaqsrsalmeiiedrhgkssviitsqvpvsgwheiigeqtiadai
ldrivhdahrvemkgeslrkkrhvetdekfdlkn
>Protein3052 58
dayklrvgellsgevkkitrDGIIVDLGNNAEGYLAReqmmakenfrvkervnsilya
>Protein12183 239
[truncated: 833,757 more chars]
