# Supplementary material for: A Graph-Centric Approach for Metagenome-Guided Peptide and Protein Identification in Metaproteomics
Source: PLoS Comput Biol. 2016 Dec 5;12(12):e1005224. doi: 10.1371/journal.pcbi.1005224 (PMC5137872; doi:10.1371/journal.pcbi.1005224)
Supplement: S1 Dataset — (ZIP) [file pcbi.1005224.s006.zip › Supplement/ProteinID/SD6.hybrid.dbgraph.2.protein.fasta]

>Protein6120 44
mklpprepwrGAVPVLDAENPPARlsrdapvqksnfmaynihav
>Protein6129 114
vvtvlialtisgcplkdeitrrVSEAVTSLEGVDQLKlnftsmtqlklQGQQSPQRrlrq
hacsdrrrqhgmrhygqhqiqpssapgahthhectfahlrigrgirktigyqdv
>Protein6128 31
rekVIEPLWESRsdhmimqqfadklgfgkel
>Protein7839 115
mrvadnsgarevlvikvlggsrrRYASIGDIVVATVKdalpgaavkkgevvrcvivrtkk
errrsdgsyirFDENAAVLIRedraprgtrifgpvgrelrdakfmrivslapevl
>Protein7831 460
mtvastvtpaatlidqvkTAGTAHAAGTISAADFAAGNALLDTYIAAAKaaaaaatandt
nkpvhtallnatqaavatatdavnrvydlngavaagtqttvnnlttlstalalgatdaav
vtalqtaidngsitagqaatlftaatsvgvgtidatellavqanltpiqttaananttaq
atltaalaadatavataaaivaadptdlannsnvagdavgsteaataaataaaavtafqt
ttltplttqaanlaalkaaitvgstdlavvtatanavangailagdetainaaasavtgt
vgvavtaaektavdvlitalqltnetlvadatldlanlqaiatatatastiataaansga
asltvsapkavyvfdtsnqaasynkatmddrnladlksdanntnnffndanntnnffnst
vkvtykgldasvvvagtgykMDFTLNELLEERdgvkhllp
>Protein213 34
ltvteiyvklrLEQSVASQHLALLRragvvttir
>Protein10142 179
yiggsvgfnsqndtdntglgkvetkdsqwdfspeigtfltnniqlgvglnfgggttditv
gsvsskvknsnigatlygryffregetfrpfiglnipfttgkTTQESVQDIKnnafgvna
nagfayalssrvavvgsvgflgytsskqtqgsiedtsngfkflantlgspfnvgiyytl
>Protein2713 50
vneatyrqkqqeqvqrVSEAYFNVLRaeetlgaskseeaalkrqleqaqk
>Protein2714 146
vattipadlailrhpdfaalehstkwveevldltgvtggapapgaetddaepkversvdv
evngkrfavkMFIPESELAASGGGGAAPRprprrsgggggaaaagtgavavpmqgtivkv
lvevgqevaatdtvcvleamkmenni
>Protein4718 43
mntlltiadrAGANLFDLEEFVGRemtkvvdtagapavaggsi
>Protein4717 56
lnrirfakSSGSQGLAASTAVSSGGARiacfhqiccgaavkpptatsamtiatpra
>Protein1636 29
chalnvhrWTPLDSSGGMVIAGRwrwlfg
>Protein7616 138
mrknllfvcllisigasalaqvegssfsatgrggtatsfvtdyqaiginpanlgfdtdfh
ialgigefgygfysgalakddvrNILFNNEDTIGVAEQEFLAReflnegftinvdimpvg
vsfeipkfgtiglsikan
>Protein10098 34
YMFGGYGGGIKnilfyfyftsgtqrrpgrstetg
>Protein4970 66
pvgapsfkealrwgaeifhelksilkkrGLETSVGDEGGFAPRfkgtedgvetileaiks
vglepg
>Protein4971 117
LTSVATIHDGSPYAQGLVGAFTENFEKvqgavaakfvseelkLTSVATIHDGSPYAQGLV
GAFTENFEKaggkivsaeaiqpgdtdmrpvltkiattkpemlyypifvaegglvtkq
>Protein5592 16
TPMPGAPRlssmsrpt
>Protein5591 45
DFPGDATPIIHGSAKspwkatratsvkapssswpkpwtptspcps
>Protein6711 55
maelttvarpyakAAFEYANAEGKlelavwstqlakAALLVQDADFTRylsrpsm
>Protein6712 34
aewarTAWSSVPPGRaspsccalscwpwpsptrp
>Protein7442 31
ilvgkvtpkGESPMTPEEKllraifgekasd
>Protein7441 111
pgivigrrgaeadkiraslesltkkqvqlnilevkNAEAEAQLVAQGVAEQLSNRvafrr
amrkaiqsamrqpnvkgirvqcsgrlggaemsrsefyregrvplhtlradi
>Protein5629 51
nsnglkLAAQEGGSATDTKiggnagdatlytanlnytngglslsadyeyin
>Protein1291 82
teasakvatyvlgvkstkvdankvlptlkVSYDEGTNTATLSYDTTAVLAAGKTYYDTTD
LTVTVSGVKdaqgnavdtgvsn
>Protein6821 49
mvvirlarggakkrpfyqvvvtdsrnardgrfierVGFFNPVARgnaer
>Protein6826 40
GNYEGEGTNTPGRaarpftismsrtaptcmtttgrrpmat
>Protein6824 41
mvkAGDMPFDIVIAAPDAMRvvgtlgqilgprglmpnpkvg
>Protein7194 50
dqsdelsfntggiqvvakEGLPFGTFKaldfsrdpngniivnaqgapipe
>Protein7665 56
ragnfskpvvepyacqrdpsawrseesygggrAAAGSGHRrqadgrdrgnpfslif
>Protein7191 117
ktpphfnphpdvgweprEVFVVEGVCPDEHPYSKktvymevdfprpylgfsldrkgefwk
mfifqnrpdtgddgykavmpvighiidvkrghatnwssnmksnpkgvketdvslnvl
>Protein7662 323
mgigentpvtwqlpttidavvtslalarLGALQNPILHIYRerelgvairrtrpelvivp
gewmgtdfeamtagvldslegddvdgaarpcvlsladgrptgdaatlapfappddpatav
rwiyytsgttsepkgvrhtdatllaggrglaaavdlgaddvgsmafpyahiagpdylimc
lhsgfpfvligafnppaavetynrygvtmiggstafyqmflaeqaktpgtkfiptlklis
gggapkppelaarirdeigvpvchgygmtevpmiaqgsprdteeqlantegapvplante
gapvpgcevrDFAGMLAEDIKvr
>Protein2014 45
wfvigplergfgttvgnslrrVLLSSLPGAAITSIRvtdvahefa
>Protein972 79
mtykcaivdvpfggakggvkinpwqytedqleritrryttelikkNFIGPGIDVPAPDYG
TGPRemawildtyvtfkgg
>Protein10295 188
EMQNTEGFDALIGANRgcaaafgaiydcevpvicvvhdfvlgggiglmgnsdiivaaegt
tiglpevkqgalgaathlarlvpphrmrqmvytaepidvsmlhawgsvaevvprdevipt
aeriarsitqhsrlviraakeslnaidpvdvkrsyrmeqgftfelnlsgvsdeardafve
krapsher
>Protein9981 139
mgrTDDVLNVAGHRlstgsieaalaghpdvaecavigvadsfkgqvprglvvlkagvdpa
tegericreliqrvrdevgavaslrqvdviaalpktrsgkilrktmreiadgkvpnipgt
iedvavldalgdvlrhtkh
>Protein3636 48
dylrqlrakqrarrvygvlerqfrryyevanqrrGLTGLNLLQILESR
>Protein2909 33
vvegakLSDNAGTALTEIDQVSRkladlieqis
>Protein2907 21
LFSDIGLPPLNIETDRcddvw
>Protein2903 65
ttfpfnscklcagvpsnvvnehvgdnssrCSAIVAVAYKKSTGITKtivfslssplhlhr
lsdqf
>Protein791 11
FGLYNPIAKpr
>Protein793 49
mkavflleqgfqldtgaasdststwnrQAYMGLSGNFGTVVGGRlytph
>Protein796 27
tkFGAFINILPGRdgllhiskigggkr
>Protein798 35
adiiarGTPGFSGADLANLVNEAALFAARtnkrlv
>Protein1909 42
arlacvtelvitrgqtvafrAPLDLGGGMKsveiaplpfnrl
>Protein1902 31
lsketfdfhyskHHQAYVTNLNNLIKgtefe
>Protein1904 131
dgvnefvsfdykdpktgklikaggkadrNGFFFVNDRtngfffvndrtngkGTGGDFSPV
ETFADTLGAAVGASRscggcglvpahltgrpdrqagqppalrclrhfrghpapggyadvq
ddrrdqqgsgg
>Protein1907 31
vrltfgsyhdvdsseqafkMAAIFGFKeaar
>Protein4369 32
ndnvatsvrNYDAGAFTSAAFAGTRlrvhkka
>Protein5367 133
meigrFAVTAEAENVTVRkitlanvatatgadftalvsgtsvklvdvatnaqisatvtvd
nattitldsmsaevlkdatrnfkvlvqtqgfavgvhglkdslsvytdrrDLSGNLISGED
TKgatqeeiqnaf
>Protein5369 34
mhhaqdrLIDVPLTERdkkrggihnsltrilikp
>Protein8415 20
maarVVEACQNLRsagthsa
>Protein8411 115
mvgdtkadsagkgsgsrssgergdspkadapprgrssattssatgsdastaddarDSEDT
GSENTGTERPQRapefapvleakltetygdlgpepaprnagggrrggsrggrrgr
>Protein8410 76
mlehlediiarhlspkGPGEFVLPGILKinaikkpakkarkginpftgeevmfkakpast
avkvrplkklkemaak
>Protein8419 256
MPSGRRWKtaietcgdqegvkvthsriirraglavslglatlmlsgcsinnsvlrfgwpe
gvtpqatrmrelwtwsviaalvmgvivwgltfwtvvfhrkkadspefpkqfgynvplels
ytaapfviiavlfyftvvvqnyvfekvdnpdvvvdvtayqwnwkfgyrtvdkdqqnaltd
tareeplleaaeaakertveeggrgpihgkdandlsylhydqietvgssteipvlvlptd
riiqfdiasadvihaf
>Protein1847 55
msvleladlvkgletrFGVTAAAPVAVAAVGGGGAAAAPAEEKtsfdvilvsapa
>Protein1841 45
evvgliplgagyllvndrainnlskasgkkIAVLDYDKsqakmvq
>Protein1840 20
FAATNAHRrrqnvrvnlrlk
>Protein1849 31
vrrlsgddprapqdhpaghrGGGAASGRdha
>Protein4505 242
mgfarqvayapdltdprVTYLLHEMGEETRhqrvfarlvsqidpqasnpldgkvwvdrld
rfgsgwitrhpamlyvlvlageeipdrmqklasehpdtdpflaevnryhrqeearhlsfa
rmmlpevwaaasrvertvvrriaplvihdlfrfmvqpgvyaevgldawstwkrvnrcdnr
vqlrrvstrpvldavinagilqrgaipqawqntwIQDVIQSEGVRRRDSEEYKQLLDQYL
VK
>Protein4501 16
mnkSELIEAIAKsaki
>Protein5104 43
mtdviekVAPGVIARKSVDQPMQTGLKSIDSMFLWVAVSAShw
>Protein8675 96
rstqgvvegakLSDNAGTALTEIDQVSRrlaelieqisnstsrEANLANVVAGNIQHIFA
VTEQTGEGTRstaaqvrelskmaeelrqsvsrfkia
>Protein8674 148
makYAAAIDQGTTSTRfmvfdhsggvvaidqkeheqifpkagwvehdpmeiwtrtqevia
gclkknnidpseiaavgvtnqrETTVVWDKrtgqpvynalvwqdtrtdklcdelakghgq
drfrastglpiatyfsgpkiawildavh
>Protein1596 23
mevevvfyegkAISVELPTSVVR
>Protein1593 107
AELLNAMGCEFVVDRpswcstFWSDEHTQDERlsgpssstqwGMLGDDPDIVFEHPGRpt
stprtsvsgaawanrcaacwatirtsssniravppwvrrcsspsaaa
>Protein6105 43
aaaaltaatnaatnagtaltaatnarTAAFAATTNAQKtaala
>Protein1336 31
vpetlkdkQLYTLDLGALVAGSRyrgdfeer
>Protein6107 263
makfisydevakasesqgrrdaskIMTIAISHVEYETDNRhyahvdcpghadyvknmitg
aaqmdgailvvsaadgpmpqtrehillarqvgvpyivvflnkadkvddkellelvelevr
elltkydfpgdkipivqgsalkavegdqgplgvpsilklleavdtyiptptraidkpflm
piedvftisgrgtvvtgrcekgivkvgdcekgivkvgdeieivglrptqttivtgvemfr
kIDTLYEGTTAIQGLDFFFRkii
>Protein9109 77
mqwatgkDFLTTGATKynmvnpvrqsvwdnkefqdkmaqqtdylktfqtissndmkiqft
pqplffetttewaqalq
>Protein7858 314
mekNPQYWNAANTKlnsiriphitndantlfnlfqsseiaftelsretlpqalqqrlyiq
sflngmlnymefnfreesplrnhalreaislvidrqslvnkviaapgtrptahffpawlp
glaptanaipapdigraitalhtaekelgmqvppltlliydtpsavrqaeylqrvlqqtl
giqliidkqifkqklaklnsgdfdlalsawgpdyndpmtfadllvssnannhgryrneky
dnlvmqaatlppgaartdtfaamqtiiqqdiavlpltepgiiyvqnrqlqnvkrsrfggd
pdfrhayidgqhvp
>Protein7854 105
mvrdpevrpavaaerwvgdaageqawediveeyrsrfssdyrespdklrREVRELLGRFG
LLGVEDDRLRvhaalaryrpdteaeigvaarqntltsqlfgddhs
>Protein7850 136
krkrvgrgisagqgktagrgtkgqnarsgggkGLYFEGGQLPLARrlpykrgftnrrkvy
ynpvnlrdleeleagtevgpelyvasgvvhrledpvvilgegnvtvalnvkahrfsasaq
ekiiaaggtveilpla
>Protein7851 105
marrlpkrGFNNPFRkeifavnlgdiasrfekagtvvgveelksvglvprsaklvkilge
vregqkvadkltvsahyfstsakekllavkgsfqevalrakasaq
>Protein893 42
FPAVNASIDGNDIVYHGYHDVGVAVSSDRevwlcrlfvmlsv
>Protein890 44
hnvpvqsqtensaqqstrYFFGQAGRtkcnmvlqifacrpaasr
>Protein891 135
ltriatpeavdaiheasasprgevrVAVAASANLLPVPEADQVLTRlladpdsspdcsri
rmsacksALEITGVGYKaqlqgremsfnvgyinpvtytvpagidvkvdkqtlisikgvdk
rlvgqvaanirsikp
>Protein898 72
mriillgppgagkGTQAQVITQQFQIPQISTGDMLRaavkagselgvaakkimdagglvs
deiiiglvkerl
>Protein1017 51
qvtsierqltaqtrTAYLNASADSYRvaarqqavksseaalaatkagydvg
>Protein1015 12
LSVLDASQGPAK
>Protein10166 63
mdypshpltqkskeveiyigkkLTEQELQSLERQIMQLTALISEWNAELVPKepdpqdrg
ani
>Protein8440 115
AESYFYGTGRrksavarvfmkrgsgafvvngkpideffsretgrmivrqplnlidqlsgf
dikVNVTGGGESGQAGAVRhgitralidydadlkpalskagfvtrdareverkkv
>Protein10456 41
mtstlqqeagrklrFSSAQTMSVAQRlyengfitymrtdst
>Protein10451 52
mgaqllkevasktadiagdgtttatvlaqaiitaglkNVAAGANPMDLKrgi
>Protein10452 234
pkGSQYRDPVTGADVSQKntwrADVIVDTTLSENAGKRnyrdvalffqdedniigtafmp
yvqnvagltsvnyraepykfreeqgcslgkIFQPCAVDKPEDPVTPLIEAHAGDALRihv
iganseqngmfsveghewpiepymagadmisvveyagseildvfirggaggpyrQVGDFV
WSNARLPYTQSGQWGYLRVLPTGDARIQPLSASGAGARqaevlpepqaiptamk
>Protein4457 84
mktppasdllkkaagiikgsgvphkdkvgkvsqaqvreiaqkkLSDLNAADLEGAIKIIQ
GTARSMGITVQflqseppadvkeq
>Protein2738 136
mknlirgfvlataaalassfafaqgaikSVTGSLQGGAEVLRidftqplpalptgfatqs
parialdfpgmsnamgkslieinqgniksvnvvqadgrsrvvlnlkqatayraelqgdal
mvvlapvassattpaq
>Protein2224 35
mqerlrqakerLQDLQDSAVARakaaghaaddyvh
>Protein4779 106
matakrltkAQIISELAEKtnltkkDVAAVFDELRelirreltkrGSPEEFVIPDLLKlk
vkkvkatkagtyinrftgeekqreakpaskkvratplkklkdlvng
>Protein2246 139
mlkDVMVPYYGTDTPLNQVANVGIEDARtlivqpyernmiaavdkairnsdlglnpltgd
viriplpalteetrrnmqkmaraeaeharvavrnirrdvladmkellkekevsedeerrg
sedvqkitdkyiadiekal
>Protein631 16
vikVGAATEVEMKekk
>Protein634 366
pkvravwllnqrAVDGLDGTPDYEYVTMGSDEHAKvmkaakffvndvnfpnsllkregqv
hlqtqhgtplkfmgmdmqaypvaanhmnfwkllgrikfwdfdlssnrysteilarafpgn
heilefgyprndvlvnppkgmasgvrsrlrvsdesfcvlytptyrdgytefdldldpeav
lgalganatllirghhsyrdtssaerlteegrvidvtdwpevaplylasdllicdysstm
fdfailgrpiviyapdwkryrttrgtyfdilaeppgataqsmeqlgataqsmeqlvgvls
drQVQLNILEVKNPEIDAQLVAQGIAEQLSARcrsaapcaracsplcalaprasgcsapv
vwpapk
>Protein3177 34
mvrgdvgavkAATDAGAAAAQRvgelvsvhvipr
>Protein4198 358
mqrsdllialgsrfddrvtgkldefapeakEVIEALLVDLERkvrnanvpivgdakEVIE
ALLVDLERlggaevatdisawrstvsgwqekfplsyeqsepgellkpqfvleqlrdlspe
dtivvsgvgqhqmwtsqfwtfrhpytwinsgglgtmgfsvpaaigakvgmpqrtvwsvdg
dgcfqmtaqelvtaateripvkvailnnaylgmvrqwqemfyeerysevylyeerAVNTG
ETHSFSFTAKrsllrhaapesgcrhgsdpspgapversagkgedpcagpgrstaglvvgq
scranwaagaarhpslrtpdppgygryggrhdrnghphprafqtgwarlrnrfppcgp
>Protein4191 114
kqfeqpiaafqavahrAADAFVDTEGVRltaaqalwrleadmpaaaevaiakywaadagq
rvvhaamhlhggmgvdrdypvhryflqmkehelqlggasrslvalgrliaagea
>Protein4192 214
disnitlidgktgwivvdtltarESAAAALAFARkhlgnlafarkhlgnkpvtaivfths
hadhfggalgvataqeiaerkipviasegfieeatsenilvgtamgrrsmyqfgknltpg
pkgivdtglgknmaygavgvleptqlitkHQLEHDEPLRqlapsepplpehevvvqhevr
ddrrldageqrpahrfgkadidrtgaeqfeqped
>Protein5821 96
saaihnqssthidllgfdgrngnlngsdvlflgrGAASVSLLQTAKdagetltgtnatld
adtpntwingddlliggngndiinagtgddrilvsr
>Protein4994 62
gekMLTDPIADMLTRirnantamhdevrmpaskqkvalaqilekegyitgfavapsttgp
gd
>Protein4995 32
crellirfilkTPLPDYLKwcilpqqhysaia
>Protein4719 106
TAGFLGVNSRmrTAGFLGVNSRlhtlvitnqrlifarltgaelkrvvkglsegakaegkd
wkgrmreragayqaladecaamnpddllaqhpknfavdratitkvr
>Protein992 32
vvwhpfvgkgkLNEFEVEVAEGGTANLKaeik
>Protein997 42
mgfvdpfrtstgwlarYGDQEVSQFRgaeliaekwgisreqm
>Protein1103 36
tghafghldflkEVGDPATGVPIGNTEANLKsaieg
>Protein6732 58
pgeeltasevlefleprvakWWLPDDVVFIDEVPKtsvgkfskkdlrerfkdhvlpat
>Protein1106 38
qnfghftkdnllltpkdyrEWIFVGAPVTPKdmndgkp
>Protein6731 64
TLSDYNIQKsppftwcsafvvvsssprsrsllasttatsssavaamlastpapptaarrs
avtr
>Protein5645 54
minriakNFAGTSVFAGVGERtregndlwveladanvlkdtalvfgqmdeppgt
>Protein5649 32
mpinirNQTIGNQAGNAFIPARvevplhpddp
>Protein6593 33
VVCQWIHAQLLLHPTSSQHHHRepgervragav
>Protein6590 45
makkaaakkpakgsakkltkTGLIGAIAESVGDSVTKsqvkaiie
>Protein6847 31
manaktysqkptevtrrWILIDASEAPLGRv
>Protein6842 108
akvdanliyangplavalsynkvnsqpkGLALGAAYDFGMFKLAGSLQDAPGASKgftig
gtvpvgpvaltldiarevaltldiarengtgmkSISPVPEFHISKmtf
>Protein953 33
hdqvykINLIDTPGHVDFTVEVERslrvldgav
>Protein952 313
aaedtvdaatdaahpdagqartalksvttqastqaktvagqarSAAADVAETASTGAKtt
agqaraqakrvadtaqtgaktcrhgtdrcqdrfrpgpcasqagegdgydsghvaplrrir
cgrrrrqdPYNPNFRRNDERSQYKIGRDIRHPKvrvvgeniesgiftiqeaikmaedlem
elveispnadppvcrivdfqkfvyekkkkekelkaktkkqemkeirftphtdehdfefks
khaenflkegnkvrayvmfkgraiafkgqgevlllkfaqrleevgvpdqlpkmegkrmfi
tlmpktsgvkkpv
>Protein959 23
eirlalehnqpvkLSGFGNFDLR
>Protein7648 56
mprrvrSAHLIADDAGFEVGPADGPEVRgpgwalllalagrqralpelhgavevlr
>Protein7641 79
mavedvfsitgrgtvatgriergkvkvgeeveivglseaprkTTVTGVEMFRksldegma
gdncglllrgvdksnierg
>Protein7642 198
maadillydttevpvgddqgqhveltrdaanrfnsrYGETFVIPQATLPLAGARvmdlqa
pnnkmsksteteagiinlsdspaaitkkfkravtdsetevrFDVAAKPGVSNLLSILGAA
TGQTPEAAAVGIERygdlkaataeavvelltpiqarvaelqadpgevrrrlalgterATA
QATDVMDRvwdrlgtlra
>Protein2695 32
mriraqaagdkttvrVLMSHEMETGQRkdasg
>Protein2696 33
wakSLVFMFLATVWYDWEMRkpatrlktkntga
>Protein2692 20
hgkHHNAYVVNLNNLQKgte
>Protein400 50
trrkslygearDGNLVNTNARqrrsmtvtstrisiylinqfnnrvfaiad
>Protein406 39
lsrWYWSVFVHKrltsskvivqssnklissssfllvvln
>Protein3342 64
tgtvkffnadkgfgfisrEGGDDVFVHYSNIAGEGYKNLDEGQTVEFDVAPGRkgeeaqn
vrvi
>Protein3349 33
pilatvrgiedtrikFGTPSFPVYGYDLRifrg
>Protein3351 53
lherLGATIIYVTHDQTEAMTLGTRivvmkdgvvqqvdtpqnlyqkpgnlfva
>Protein3619 41
lvaerakAAGVEAVVFDRggyryhgrvaavaeaareaglef
>Protein2965 69
nrVGAVIELAKGLYSYNGSDAGVLAAKaayvskvdysynysvveanvapsnfpssydvnp
fvlkpylde
>Protein2963 18
SSWPAGGRrrtrpgrprg
>Protein2961 110
mklkSIISSHFANYQEAWEMNRLLGTGAIVPVMSDVFALDHVGDAALKvhrneaegkLGV
LCLAPEEGLGITDRAKRESVGEDRINLFRRMAASKArpvrhrhpsrprgp
>Protein1348 121
TENTAGVAQSYRrpgrvrpasaaepvhrqrchrngqaqcdlpgsepsagqqahragrnrh
lpdqhresaadarfgllgarcagvgplaravdvlggeprrpgvhqarfehrvaaagryrh
l
>Protein1924 158
kataaknardaaltkakAAAGTVGSAADAVAKataaknaaianmavfalantaefeasta
eselasavstvnpiealatptdahfiiannavktlllqimqlkllkGNLDIGDNAAGHLK
dpgrfcggwhlypesdhyashrseqhhgdgagqsgvrc
>Protein1928 54
trISGLMDFKylfnslalqpkkpkctseitatftarllialvvfvihvpvrlrq
>Protein4346 116
mfstnkqkfdynytdgknylhdvkwknldiavlyrVTSDDQNPLRgpqisliqkVTSDDQ
NPLRvfresdvtkyynknylsaifgvggylfntetfttmlglrigygfgeminadg
>Protein4341 249
mtdrGTFVINGTERvvvsingtervvvsqlvrEAAAAHLEGGAPRvivsapasgadatfv
vgvnddtydpakhtvvsnascttncfvpmvkvlddafgvehglmttthAAAVNIIPTSTG
AARprrarAAAVNIIPTSTGAAVPIPTGSVTDFVAVVGRslrVPIPTGSVTDFVAVVGRe
vVLDYSTEPLVSSDIVGTAASVLDYSTEPLVSSDIVGTAASCTFDSGLTMTQGSLVKvlg
wydnewgys
>Protein10294 169
eyhrtvhseiaatplqhylagpnvarvcpdqavltdsfrievtrcqrrsdgtvslagarf
eipsryrhleqvnlrYARWDLSRVDLVDARtgavlcpvkpldksanasgqrrslspaavd
lspvppksmpalmtqfladyaatgvppayltmpdvctqtnqtnsaggtp
>Protein10298 120
mceanwgrvinissingqkGQFGQTNYSAAKagvhgfsmalaqevakkgitvntispgyi
gtemvmavkeevrnqiiagipvgrlgkpeeiaalvafiasddasfmtganiamnggqhmc
>Protein4349 41
kknrglnsaftvrkisngvgverVFQTHSPVVASIEVKrrg
>Protein4699 55
vadaakiaadnavvagtgtvaaantaatnatnaakTAADAATAVTTAAAAIAPAK
>Protein4698 390
vhqsvpandfpgfvtwakqqakgvdiavagptlevatallaqqakLNLVNVPFRGSGPAL
QSVLAGDTKvifqtpsvqmmefikqgklddgvhqagqaqgdrrderaaqprgawrgaaqq
iTVDVPAQYETRtyqklvsaattttkdvpaqyetrtyqklvspasttrkevpaqyatrty
qklvspaststkdvpaqyatrsyqklvspattasvdvpaeyatrtyqklvapattssvdv
aaqyetkstsklvapattnsvdvaaqyetrtyqklaapavantvdvpaqyatktvtklks
pattetvdlaaqystrtiqtvsapataasadvaaeyetrtyqklvtpaststvdlpaeyk
titkrklvkpggfteyreivcaskvtselv
>Protein8478 100
marstplehyrnigisahidagktttterVLYYTGVNHKIGEVHEGAATMDWMEQEQERg
ititsaattcfwsgmannfakhriniidtpghvdftieve
>Protein8475 86
meelseddklvvsrarrvqrflsqpfhvaeqftglkGVLVPIEETIRgfnmimdgevdey
peaafnlvgsiddaiekgkrliadak
>Protein8473 454
mgwnpfypqfdrSSLDVADEATAAGQDVSTYVTGQLAQGQLKlavtdpdnpanwprvlsv
wranllgssskgneyflrhllgtdsnlqatptpealrpndvswtddipegkldmlmsidf
rmtsttllsdvvlpaatwyekydlsstdmhpfvhaftpavdppweshsdfeafgaiaraf
svlaekhlgvrsdvvlgamqhdtpgamaypagtehdwrttgetpapgktlgplvvverdy
pavaekwatlgplverlglttkgitfrpdrevdelaakfgvmnsgravgrpaintaerma
eailalsgttngrlavqgfrelerrtgrplvhlaegseerritfadtqarpvpvitspew
sgsetggrrYAPFTVNIEELKPFHTLTGRmhfyldhdwleelgeqlpiyrppldmsrlfg
esavgaqdgvgltvryltphskwsihseyqdnlf
>Protein6981 23
mqvpglvkVVVNMGVGEAARdsk
>Protein1829 63
pntvfgldnytfarakpkEGSLLFSFIRggmrtvsgaigkvnranytvktpvgtigirgt
gyv
>Protein1828 16
mrMLQEAVDALFDNGR
>Protein1822 105
lrgivdyvytdefynyagqkSATAANAAVGNSAAESKmpstgfvngrlllsgipvggpgm
advslwvrnatnvkrqsshidvggyyriatwteprtyglsvnykw
>Protein1820 44
ADHVTGLGTATQNVFGFGATYNVTPAGKsalpprtssvsapptt
>Protein4528 129
mkGAEDLGGGLKAIFQFEQGVSVDSGAASNFGRQAYVGLSGDFGAVKlglisspfdnvqg
asdavfdsdlapannpgggvfrpttlavvcsalpmitpakVYGGAEHPHTAQQPKgsghs
wyfrqcset
>Protein4525 354
miqhaselrvlsqdiakNATEAASGNQQAFESLNKastefnrrwgalkvlhdesypdtka
vqtvwdrvskniqavsagektvsnlhdlvagiadavpelqaendgipelqaendgivdam
vvsgspssqvviakMLQEAVDALLDNGRRgktftgpnkrplrslsdmlkgkqgrfrqnll
gkrvdysgrsvitvgptlklhqcglpkkmalelfkpfvynkleelgfattikqakrlvdq
etvevwdilsdvvkEHPVLLNRaptlhrlgiqafepvlhegkaiqlhplvctafnadfdg
dqmavhvplsveaqvearvlmmstnnilspangkpiinpsqdvvlglywltrnr
>Protein8692 326
mqsrlpkGVYESLQATVDEGARldpsvadvvasamkdwaaehgasyfahvfypltglsae
kHDSFLDTDGAGLAISNFSGGSLVQGEPDASSFPSGGIRetfeargytawdvtspayile
nsparptssktptatrcasrrrscpgpakrstrrprccvFSPSTQINTKsvknlvpawts
sfggekqrGQESQPVISEGKMFVTASYSRlfaydvktgeklwkyehrlpdgimpccdvin
rgaalydvinrgaalygnlvifgtldaqlvaldrdtgkvvwkekledyaagysssaapii
akgkAVVANMVTGVSKgferklnlvg
>Protein8691 122
mslqpntvfgldnytysrNKPQDGSLLFNFIRggirtvsgaigrvnranyavktpvgtig
irgtgytatqeangrllvtvnkgivnisnefgnrdigvgqtfqmqkekapepaeagvmae
aq
>Protein8699 150
mtwttegdevkALHTSASGFGLGATQNVGTPTKgqslwhvavdaslaqgtvlvnadgass
vflkmvkpalslqlkpgalkakkpgkikvrvteagvglggvkvtikgakctttnagkctl
kvkpkktgrlvvkaskpgygearetirvkg
>Protein8698 116
mladesrqptptataqwrrsfivafsnrvderlqsarhtagvehdrvagasqpsaalvli
drskrvdeetrRQFPRLRSSYVSSGSSSSGARagkragdraelgghlkpspralrr
>Protein9733 569
madvavdieakrkvlhkLVQYYTTMEREDSLMKIASLPEKERddfvkelakkyrklqgkk
yveenvaftpiefkndkdkqgdmfekdrkdksakdgatwyfsdasaksrgssefkslwgk
renvdnwrrkaaiellakqklaaqnnnnpdeplppgsedevtiqaakeanysyegmmasl
plsqaqkdtsnsiiasnllaiatifqnelmdyeqaviayieflerfknndkeadayfgly
ycytklgmtskaeyykniitnkyaatkyntiiqnpqslnpdykepavtalyeniyslyie
gkfdsaalakqkadslygnnywtpqllyieavqliqqkkdsaaiavltdlqnlyrtspls
lkaanlievlgrraqietyltnlevtraneekiivgdetaqpvetkkpfqqvavvpvkti
asttikpqtsdslikilpqfksgafalepekpqmvimimdkvdpvyvneaknamnrynrg
nynyrnitvnkdaldadkallvfssfnnaaeaiayydkvkkaapseiswlqpskyyflii
sdanltvlkinkdipayrnllntnfgnkf
>Protein5349 32
LVFDLPNTKnslpsrylnlgngnarsltvvdn
>Protein5122 33
gykMPHELSGGEQQRvsialalvndpelilade
>Protein1316 32
vevvatrggwtsrrrVGSFQQQATGRrnvvnf
>Protein6473 103
maeptkGANAQEDSFVVSGSYKmdmvtlrgevlmsnketgatsdtdttligvgvdynmte
ttkvfynmtettkvfgnlamkktevnvagkGVLVPIEETIRgf
>Protein1312 32
laysarnrsasirIPYVSSPKairietrfpdp
>Protein9123 196
dalvlvkehatakfdesidvavqlgvdskksdqvvrgavvlpngtgktvrvavfaqgaka
eeakAAGADIVGMDDLAAMVKagdmpfevviaapdamrvvgtlgqilgprglmpnpkvgt
vtpdvatavknakagqvqfrvdkagivhstigrrsfdndklqgnlaalidalqkakpats
kgvylkkvavsstmgv
>Protein9120 178
sapprpqrVRPQGPPPGGQPVRRPVAPLQPEYGYEPEPAPSDGGVVRMLPGAGGPPPGAQ
QMPPAPRpvpprderrprsvvrPSPPAPVSSKPHKVTPDSFNEAQQIADVFKrRQPVIVN
LEAADRdlsrrlidfasgvcyglggtmerVGGQVYLLTPTDVEVSDDDKRrltqrggs
>Protein9124 135
myffrGDVPMEEFIATQSKvvglglrvlgsrifpelpfeeafflpfarqfrealsmplvl
lgginrrdtienaldegfemtamarallrqpdlpnlmrdepkhhnglcvhcnkclptiys
gtrcvlvnpgatasv
>Protein7876 111
mdgfrpgkVPMNVVAQRygysvhyevmndkvgeafataaneanlrvagqpritekedgad
gqlsfdavfevypdvqigdlstaevekltaevsdaaidktvdilrkqrrtf
>Protein7874 76
mkekklsqikvgkQVIIKSFEKDEIYLKLMEMGCVPGELVTVDQIAPLKdpisitvagyr
lslrldeadqilveei
>Protein7873 135
mvskaikSAQTQVEQQNFEIRknvlkYDEVMNQQRkviygerrqilegedmegqvegmit
dvitayvdgataegyvedwdlaklwtalktlypvsidhkalageteigeageltrdelle
allkdahaayaarek
>Protein7871 217
mqgfrrslllaasllalaplaplahaqgfptkpikIVSTYTPGGTADVIARTLATSMSEL
LGQPVVVENKtgasgsigtmavkqappdghtllvttigtvvlapmvtkdasfdpvkgltp
ianlamtpgvlvvhqsvpandsctrafppttsrassrgrssrprawtspspalrwrwrpr
csrsrpsEQIIFPEINYDTVEKvkglnicitttavnd
>Protein7878 116
mvrqaiarlesgyrLGRLLVYREALGQAPAGFSAATKCFCTEHEQRvadfavrmlgplai
aessgpdarpesapegviarsfayspaytimggtstvmrnilgervlglprepkvg
>Protein7879 178
mepnetgkgfefideikggavprEYIPAVEKglretlpsgvlagypvvdvkvalfdgsyh
dvdsnenafkmaasiafkdgmrkanpvllepmmavevetpedfmgnvvgdlssrrgmiqg
medvpglkviraevplaemfgystalrsatqgratysmefkhyseapknvaeaiinkk
>Protein8427 159
mavdskikgsvkFIEIPGGDTAMLPAGGGASVYYSDAVVARggklanyaeysgdppdwav
evltekvcslpgirniivggaianftdvkktfggiingfrkaksegklksvkiwvrrggp
rekegldamralkeegfdinvfdrntpltdivdkalqak
>Protein7252 67
dtvvvqvkvkegererlqayegvviakknrglnsaftvrkisngvgverVFQTHSPLVAG
IEVKrrg
>Protein10100 119
mdiiktleldliepreipqfkagdtitvnykiiegdksrtqafkgdvlqrkgtgrtatft
vrKISNGVGVERifplfspniesielnkvgkvrrakifylrglkgksarikeaksavtk
>Protein10107 180
mshfldrlsyfsnpkepfsgdhgvttgedrTWEDAYRnrwahdkivrsthgvnctgscsw
kvyvkGGIVTWETQQTDYPRtrfdmpnheprgcarGASYSWYLYSANRvkyplvrgrllk
awrearlsqapvdawasiaesdakrrdyqsvrglggfvrsgweevnemiaaanvytikkh
>Protein1263 41
makpsgeiieqpitanfrEGLTVLQYFISTHGARkgladta
>Protein8997 163
mdfsewllheerveelrelgvrirfvgrldderipdrsrAYLNDISARtahntrlqlvia
fnyggraeiidavrslladgvepetvteadlearLYLPEMPDVDLVVRtsaehrlsnfll
wqasyaefvftetlwpdfrawhlysavaeyqsrrrrmgaavtg
>Protein8990 111
mtvtyessaaestkaatgrvlrVTGPVVDVEFPRgsvpalfnalhaditygdlakTLTLE
VAQHLGDNLVRcvsmqptdglvrgeevrdtgasisvpvgdgvkghvfnalg
>Protein8993 114
mapvgklfdkvrlpeiaresgchyvvnctvskpslvekvirnsvliareigptyiqlytp
cileigkNSMEGLQEMRdsekpterfaykeyvsepakqflaelaakdkerkaaa
>Protein8999 104
ALPQLTDEQRaaalqkaaaarraraelkdrlkrggtnltqvlkdaetdevlgkmkVSALL
EALPKvgkvkAQEIMTELEIAPTRrlrglgdrqrkallekfdps
>Protein23 97
mrnvlalgaavlfissvgvagaqerLPQSSSGSGFGVGTGVGDVSGNSGRtaafdrtafm
drlaqaetvfgrVLAVDVPGQKLHLETGGSSHDEGRa
>Protein1870 39
iarlsaggkSVTGMTNSGYNSSRlgfrgvedmggglqag
>Protein1871 42
miesiadvddvvgekFLADDIASITEEEIHAALRqgtisfkl
>Protein6186 11
AVVEASMGEER
>Protein2751 84
kataaknardgaltkakAAAGTVGSANESLAKataaknaattnmavwvfanqaeidadna
kteltnavstvnsieglatptdqd
>Protein2752 104
drvvevedqivdsigqvkEPVVSATEAATKfvqervevalrpvpmaeklptpeevlnaqf
dfaskllvtskdvalavakaaapvtnkwldrkpkpvraakksaa
>Protein4750 21
EVIMTLDAPRktvtlfstept
>Protein614 45
aivtewkefrspdfdaikaklkTPVIFDGRnlydpavprkagley
>Protein617 38
meikgvyptqrYLVDQVQKvyrdqgvsihdkhielivr
>Protein613 24
mkLEVITPEENTGDVVGDLNRrrg
>Protein3150 33
grrdqglvrhrllqgrapgdrrAGAGGGAGRaa
>Protein5806 22
mgkgksrEVPVAVQKameearr
>Protein5801 52
TMPNFVLVERgkpcltlswlsvtiltptknlprlalswtnsvmvvkaligip
>Protein9266 87
mgfvkeynarTAAQMGSIIPVEISIFTDKsftfitktppvvdlikkaikldkgsptpnka
kvgkltkaqikeiaqvklidlqgvsle
>Protein9268 74
mssgpcvvlvlqgdnaikknrELMGATDPAKaeqgtiraahganiefnavhgsdapetak
feigyffaemelvg
>Protein4657 117
msielpalpyeknalepiisaetldfhhgkHHNAYVVNLNNLIKdtdlasksleeiiais
agdaskagmfnnaaqvwnhtfywncmkpngggkptgaiaakidadlggydkfvelfk
>Protein1120 15
SDANNTNNFFNSTVK
>Protein5669 22
mvyankINSMSSEIYTYLNFDR
>Protein5661 35
esknsryyrrkALTDANTAADAADAAVDLAAALAK
>Protein5664 33
spdlleiqlkSFQEFFQLETTPENRsdeglykv
>Protein5667 70
TATVAADDATQAHAPEYTAAQNKsgywcfgeccdyynecdvlryqarcqsgslrgcncdy
crcfcgtrcw
>Protein5666 134
iyfaanlvvtidveqrdedlqsleadylaerdeinkelelelaerHDELEGEVRklekgg
akdaeirnrqkaaekdltaireryeeefdllervweefdllervwdefkslharDPLVEY
QRrastcsprcwtv
>Protein6866 33
nslglteaqpenniqrIVLEALGVTLSRnarar
>Protein6862 96
mklrplgdrIVVEPAEQEERtasgiilpetakekpqegkviaagpgklnedgsrSPMDTT
VGDRvlyakyagtevkldgkkllilresdilavles
>Protein7406 51
iisvlienesgalsrlvglfsqrGYNIETLTVAPTDDATLSRltlttsgdd
>Protein7402 32
crycgtgcgvlvgvkdgrVVATQGDPDAPVNK
>Protein7401 135
gnrkAGPVYQAYDLTRslavtslanefltepsiaaasdfvfsmptrrynvamnyetllps
ftdytafsysnffapantqasgrqvcvwgltqtaydqneqrpsavvpspqaipmfcgevs
vfginqsivpvtgss
>Protein7400 32
vlvgvkgdrVVATQGDPDAPVNRglncikgyf
>Protein6312 222
mrLYWIPFLLARdvpadglpyrvrllgeelvafrdssgqvglvdqacphrgapllfgrne
egglrcvyhgwkfsvdgscqempaepentpmlkrvrvkaypvqerngvlwtymgpdaepp
plpsmewnmvppenahvsmriqecnwlqalegeidsahaailhgrvdaggaigdwkdagg
aigdwkqtadlqpkPAEVAGDRggvagpergdlevadalhhr
>Protein6316 88
tgelqldkdaiaadltkagagelaltkdnttgqfkgntiikEGTLGITSENNLAQGKlfl
dggnlrtnadvstfskdiilnsqggidt
>Protein420 43
mlnraptlhrLGIQAFEPTLIEGKaiqlhplvcaafnadfdgd
>Protein427 17
ILNEANQQEVARydlse
>Protein426 287
dfgvyfdqlslrNSGGGTSTLTIRvidtgaantdstkpllnnpydtfkigvngvlqsinl
nptgnttaaagadtyaalltlfqtslaaggaataalgadfsvidplsgntvtgkdiiltg
aagmvfstvagsgwvnttgaavpnnsniytfvpnnsniytffdtgsttvtelvtstivld
dvgrEEFLNDLRelevnvgdtvevvvdafdngmgqtmlsrekakraetwtrlekiftdge
ivrglitdgeivrglisgkvkFGELVEARNQGDNLVHATRktlkdlg
>Protein3368 32
eyiieaaqyasplenkkFYPLEEFNEKyrggi
>Protein9920 66
mdlsvraynclkaakINSLSELVQYDTNELLKfrnfgrkslveieqlinekgmhfgmdla
kyklee
>Protein9926 133
makVGTSALESRklgylldsdvvvphkdellfvaineakamfdsgyraphkrqfvvagrs
gvatikgtlvnmrdggfisahdfhigcliaevvcggdidagsmvteeylmtlerkafcsl
ltnaktqerimgm
>Protein3367 121
tirppkegeryfallkVNHINYDSPENARnkilfenlpaiksslkispryfqhrvLAGSL
QDAPGASKgftiggtvpvgpvaltldiarevaltldiarengtgmkSISPVPEFHISKmt
f
>Protein3364 49
VVVSQLVRqpgrllraharqdvrqghlhhqghpeprclarvrdrqarhg
>Protein3099 33
kdkgtgkenkitikANSGLSEAEIQQMVKdael
>Protein3093 52
grrtwrgagptpsdstvrEAHSFPPRrppppspfssrsrrplrwdhcpwcwl
>Protein1944 147
mqdidyikEFSDLPLLVRtdtlqyldprdviadykfpdfsksysgriqslkpeqverlgg
mmvwdlakgkavsgtwrrgrlflctgnrsdstsrYALSAPATTPVVANATVTSVAVTAGN
Krqvtltlngalnpsttltvtgvkglf
>Protein1947 21
iaiarSQHPGAGEDVNASRip
>Protein4326 123
qlvlevviavghadrIGSAAYNQKlsekraaavkdymaskgipanriytegkgstqiyte
gkgstqpvtkpdqckgpksakvisclqpdrrGCDPGTLSGRqiiearerdiedytkaqyd
sem
>Protein2418 43
VAVIQLPIGAEAEYAGIVDLVTMKsscpsvrrpstrasstwsp
>Protein2943 43
vigigriqrgkvktntnvvivdkdgkkrngrILQIMGYHGLQR
>Protein8450 124
msgasgtggrssaradfapfvvtksidnasvdlsiycangthiakVELEVCQESGERvcy
lkyelenamiqsisvggggsdrphetvtfvydkiswtytpvsndgkagtavgpkkwnlet
nkae
>Protein8320 180
mlllivflysckeerkewsdeeaasyadkEYIENVKiiysdsgnivikikaplmirhtkl
nehkeefpngflaefydkknvlqntlsskyairslesrtttmqdsvyfinnrgetmhsae
liwderegklytdkfvrvtrkdeiiqgygfetdekfqkstmkyidaqipasklikpdvlk
>Protein8455 86
mpaptkgprlgggpaherLILANLATALFEHDSITTTEAKakrlrplaerlvtfakrgdl
harrrvmtvvrskgvvhrlfveiapd
>Protein8454 109
msclkiakKYADSDDEVFRarciilkeeraelvkqhimvlwadfftadhrkEFANLDDLV
WRaihqggeakksmdpavsqtlvdlineiaeifwktekskasgvyppna
>Protein8458 108
mggsakhqrLMLANLVASLVAAERivtteakakalrpvaekvitkaakgglhnhrQILAF
LNDTEIADKLMEDVGPRYADRPGGYTRilklsdrrkgdnapmaiielv
>Protein8328 303
mdlspeqarqrprFDDLTPVYPHERvalatadrpddvtaraidllapiglgqrglivapa
rsgattvlanlaraieaatpdahvmillvderpeeitglgeltngeviassferppeeht
hvleltlerakrLVELGNDVVILVDGITRlvraysavgqpsgrtlpggidaaalfppkrf
lgaarslsgdgsltilatlrsdtaaaadelvwaefagtanmevhldrraadwqvfpaldl
dhtstrhldelvgaddadrmrslrrhlaslnedgsslaglewlveqiratpdndallkat
ptt
>Protein1802 47
akalpelngkltgnsvrVPTPNVSLAILNLTFPQAVNRdelneyirq
>Protein1804 66
mgenndkTAAGLSNPDKsngniasvrvgyangpvdiavgwgattfapsqqygvtnigasw
nfgvak
>Protein5325 12
rTQLLPIEKril
>Protein5326 59
vaaakviadfaktndklvikggayagkvldlhgvkalasvpskEVLLSQIAGLLKspvq
>Protein6673 62
GANQVIDAQVPLSEMFGYSTDLRrrprgepttpcispaispprrpcrtrsslvspgaept
hn
>Protein6671 35
ttklkkrkrhdrsesgpgepprSPAVGGGHRraqa
>Protein6677 125
gqtkFATGNITTTNVGASYNLGVAKLSALYNQDKvqnganqtgyliganapmgagelraa
lstsktnaagsaksnkFALGYVHNLSKrTAVYTTYARvtnsggaaqslngattaanqsss
gfdlg
>Protein9492 123
mehivpsdpdclfckivagkIPSKLVYQDDEIYVFHDIHPWAPVHFLMIPKqhipsmaqv
gpeqagllgrmmalvpklalqegcnpypdggfrilsntgdegrqevhhlhihvmggprpw
lkg
>Protein9491 120
msysakqkrearirrhrrvrkkvrgtaerprlavfrsnkhisaqiiddrsgrtlaaasth
eadlktsggnvdaatkvgtrlaerakAAGIDAVVFDRggnlyhgrikaladaaregglef
>Protein4819 38
EVSTAIGRpftndsnagkqtprctaaltycnliststp
>Protein9497 83
mingrkvkapgalvkagdsvevrqksrELLPIQGALAAVDGRgipewleldraackgtir
slptkehivlpvneqmvvelysr
>Protein9495 102
eptplsirTLAQMQDFIGERttnlplaaffslldetkvaqrhlyaeyratdpvflttsip
hstaverlgferrptvmtspaslasrryrslwaevaerigld
>Protein9498 225
eyidtairIVLNGGLEALTMQALAREMGAAVGTAYTYFASKsalvaelqvlaigrltttf
ndaaprwqaemgrldakgkaeagltllvefavrvpkALRDDFFLQQLLLTDGGRSIMAED
QATVLEAADSWMKiiderLSEAVDAGVLDKankaqraskFAATLNGASLFNNLPEGTVKD
LDGFTRSLMVDLLSAWGGDAKrltrsaakaaaaadksklaapala
>Protein4811 56
vttkvndkvlflveakQAGLFEIRnvpqdqlqpiiaiacpqivypylratvadist
>Protein4810 88
TATSEDAQAMCATVTATSEDAQAMCATVRsvvgetagaaaadgvriqyggsvkpgniael
mgqadidgalvggasldpddfasicsyq
>Protein5495 36
wkfdrkegridpkkSFSLELPPYSQDLSDFGKgpsd
>Protein5499 14
vnlkVLTGEIDFLR
>Protein1376 94
rfrDVIIAPVVSEKsyagfdqslytfvvsptankieirqavealfnvtvkdvrthnrsgk
rkrdrktgtwgqrsnkkiavvvlkdgdsievlga
>Protein6415 27
flrritdvtkAEFLEQVAGDERigskk
>Protein6413 35
miynnfkrhafransefnvtkkfrIGENLQFTYRq
>Protein9146 172
mrpgdivttlsgkTVEVQNTDAEGRlilsdalayatrykpavlidiatltgacvvalgqf
aigmfgnndqlkehvrnagqragervwemplweeyfeqlrsdvadmrniggrgggmitaa
lflskfvgdcpwihldiastdwsereraylpkgptgigtrlliqflldrtlp
>Protein4036 44
kslsrecdfealrvvkAMPNWIPGKhhgsavsvqfrlpiefqlr
>Protein68 27
TSVTGFDSKsrtpgvsvppsmwlpmas
>Protein60 27
mkrLALASALSDRmsegkvivvnswgf
>Protein66 41
nrheellrasvashgnehrLGANEAPPAIISVFTGSYLKev
>Protein64 50
gdlrrevqqnikrkMEIGSYQGLRhrrglpvrgqrthtnartrkgpkktv
>Protein7235 53
metklyvgnlsfstseedlrELFTQAGTVKsatlikdrdtgrsrgfafvemet
>Protein7237 99
lthqfnpnafikFSPSNFTLNFGTGTAYKlnslgitnseeyfpdnstnldkyawgnsiqg
yqngryvqnylrkdkdtmffmrvggnfvfpapnstiinp
>Protein7230 25
HAQQVPAIIYGAGQDPQSVSIPFKn
>Protein10121 141
mpageaikgrLFNVIGTAIDGIGEVSKvggypihnkppkyedlatskevlftgikvidli
epyakggkiglfggagvgkTVLIMELVNNIAKghgglsvfagvgertregndllrefles
dvikygeafkhsmekgdwdls
>Protein10123 189
mpesvlvrFTGTMQPGITLRDLVHAIPYAAIQRgeltiekkgkknvfngrileieglehl
taeqafelsdasaerSAAGCSITLSEKSVAEYLTSNITMLKwmisqgygdartigrrvea
mqawlakpsllradkdaeyaavyeidmseikepilccpndpddakplsqvagtkidevfi
gscmtnigh
>Protein10124 133
PTINQLIRkerkrvvtktkspalkncpqrrgvctrvytttpkkpnsalrkvarvrltngi
evtayipgighnlqehsvvlirggrvkdlpgvryhivrgkldangvkdrhqsrskygakr
pkpgapaaatkkk
>Protein10126 75
mkKEELILFPFIRkmvkvkqensnveaanfgtvknpiqmmmdehtvegnrfrrieelsnn
ytppqdacntyrvsf
>Protein2193 51
llyhhqdlnlrlqlcksyllideehqpkhhlrFDNSTFWFHPKlapkmyye
>Protein8524 242
rfhitpllrAVTFPHAAWILALSQGAVRLLEVGPSGAPVEVRvedlpkdawqssgnkvvr
aregayarrvdtalrTVLTGSDLPLILAASQPMAALYRSVNTYPHLVAEREHGNPETSTD
AELADAARTILDEVYADQVAELAERFGDLSGQGRTATDASDLARlstlgavdtllvdida
svpgtiddigavsladaegagnygvtdeiarrvllaggrvlavrAEDIPQGGPLAGLLRf
vv
>Protein8035 344
madggplatgtaitnpngrpiaagqqalpanfigygpvagnplkinvaylgigvgigasv
talhfdsvipieanalvtaqeypwnleptiatapsgrlwdvrnllsfeqaitwtntnqew
svnpaagvkttvifnfptkayhvdqtcndlyasnnrwrndganllacadvndvnvlntiv
agrdyspgqatgnpdgtrrgaafppsiapfqnrwasgssnvgftfwvndreenwvnetti
spgnetwalpwevaqivfddtggalglgsvanqifipaaadlnapngwvdvalqstntfl
angvqtgygqlqgldgkGDSFSGLPLQGLMIKtrdlgtpgtnyg
>Protein8526 236
mltelvvtegvqfdkgylspyfvtdvdaqkailedalvllhrekisslpdflpllekias
sgksvliiaediegealstlvvnsirktikavavkapffgdrrkafledlavvtggtvit
adigvslrEAGLDLLGSARrvvvtkddttivdggggsaevaarvgqlraeiertdsdwdk
ekleerlaklaggvavikvgaatetalkerkfrvedavnaakaaveegivpgggsa
>Protein8030 460
mtnqptpvehltvdqriaagraaraavprsghaawepsadrpdpvallegqaearVPELV
PIRygrMLVSPFTYFRgaaypmasdlsqgpnsglevqlcgdahlsnfgffaapdrkivfs
vndfdetlpgpfewdvkrlvasfavaehqrgssdkqrrrvtaqvmksyrsamatfagmrn
idiwysrITVDDIVEQFVSVVGKkgrakfdkslakartknslkafnkltevvdgerrIVN
DPPLIEPFIDLFPTLEREGIEQFIVEQLHSYQATLSGSRrslverYGYVDGARkvvgvgs
vgtrayivllmgrdqsdplmlqckEAQQSVLEPFLGASRfsshgqrvvegqrilqatsdv
llgwtdtegfdgvprsfyirqlwdnkasadieglssetmrlyaqlcgwtlaraharsgdp
iaissylgsgdnfdramvtyadayaaqneldysalkaavd
>Protein2 41
SVVLLDEVEKAHPETFDILLQVLDDGRltdgqgrtvdfrnv
>Protein9245 59
msktikvtqvrsgahklknhklclqglglrrIGHTVEVLDTPSNRgminkviylvkved
>Protein9752 84
merpavrAEVERLEREEMPMLDAILKarkeagltqaqiaermktsipavsrlenalitgk
pspslatlkryaaamgktvsisfv
>Protein3427 31
rveidaeliggirVVVGDEVLDTSVKarleq
>Protein3134 59
evnkildalvplyeknfanapagktfqecydvkTITPTDEYVQVYEGARkkledlglvf
>Protein3429 19
ESIETGLKasfgikvptmf
>Protein7663 165
mkrLPSVYEIGKnfanvdatkepipvvptihyqmggiptnihgqvvapkngdhrsvvngf
yaigecacvsvhganrLGTNSLLDLIVFGKaagnhivetvrnapaahkalpkdaldatla
ridrlnntksgeyaqdiandlrrdmqahagvfrtqklmdegvtki
>Protein5863 44
qyrrfwvenenrwirlrisnaalrlidkVGIEQVVADLRargei
>Protein10202 278
mpagcrlhstspraasvrpktsrstvslpavlvgrdgvsslrlnatrpvaahsflsrdra
eagnivsrLSPENEALAReiiaryprpksaviplchlvqeehghltddgmahvaelvgvt
aaqvqgtasfyemfkrhetgryvlgictnisclvlggaellaraeerlgiragsttadgr
vtledteclaactdapmcqvnyryfgqlsdadfdellddiasgaidevvpahgtlalvrq
hipddrvanigppeiqvapqwftrreaylaptdvegga
>Protein10204 124
mklkILFLASEPQTPTDRskrlhldqehrqivsrlregeqrdrfdlvphialrardlqah
idrekptivhfsghgdetgqlivedergrirELPVAAVVETFRavndrrqirllvlnach
shvl
>Protein10462 55
msveqiderLDSIIEFADIGEAINRPLRsyssgmkarllfaiatsirpkilmide
>Protein10463 261
meltgsrILLTGASGGLGQAIARrlarygaqltltarnrpaldsladetrgtvveadlak
rsdvqklvkiiggfdvvianagvggesggaelgakvidgaldvnlrapmvlsgafaqaci
aagrpgqivligslsglaptpdtclynatkfglrgfglslrqdleehdvgvtmvepgfir
dagmfanggidagmfangginlpkgirtkspsdvaqavekairtnpaelfvapselrAIG
NLVATLPIPKgteyqaktamp
>Protein8159 43
gkkRMAENWHFDFFYVDKGYYYEQVKSYLDNFDNVKncilrya
>Protein1147 51
peyyvaeiqpgkVLYEIVGVPEELAREAFRLAAAKLPLRTTFVARMIGQrt
>Protein9790 214
mnkicpdiataiadirdgctvlvsgfggaghptdlihalidqgardltivnnnagngeng
laallkagrvrkiicsfpktanshvfdslyaakEIELELVPQGTLAERlrcagaglggff
tptgvgtpiaqgkrtevingreflfetplhaeffskhrctpnsrwsrltlpiaFWRWSEY
IFSWRYRLPYTDWDEIEKRRGFGRLSISRncmaf
>Protein9792 90
mgipvhvnieeirKPELDAQLIADNIAQQLEKrimfrramkramqnamrlgaqgikimss
grlngieiartewyregrvplhtlradley
>Protein9797 204
RKLGYRDYEIQQFRTWEDVREKLPMHGKYNVIYTGKpdclmakqdwftglqmpllnpdfi
iipgsatsgvngafeslmrHGFMLNKynspeeernrrisrgmviekhvsdwfrsnyplfy
ippenerqwtkpcsydfmikagnvrlkvdvsglnadgaygnknkkstdihllcrlvdssi
iwegiakgkefssttypeeatspm
>Protein9799 87
midrsaleivetakrtgavvhgpvplptrierfnvlrsphvnktsrdqfeirthlrLMDI
VDPTDKTVDALMKLDLPAGVDVEIKlq
>Protein9798 117
mkaertrrarVLEADGIReaeiktaegqkasailkaegirqqqileaegeaeavqtlaqa
erfrqittaegeakaieqvygaihagdptndliaikyletlgtmadgqatkiylptd
>Protein5680 46
msdvrLGNIAYDVGGAVDNLVSAKalgdmeiiglnlngasliihgh
>Protein5687 39
naevgnyfevrwglpdrFGANTQGTYGSVGVRrfgtigk
>Protein5686 41
NIVDPHQASLYKrsalykhlikerqyylrihlslnskhhrn
>Protein6881 56
ksfdhrlidqsaqeivetakrTGAQVCGPIPMPTRierFNVLTSPHVNKdardqye
>Protein6883 89
tggldkdcgviftgetlkLPASIDLLGRilsgsgdprdggprIVPDQLLDINGAAMNPYA
RlppkDFIQTGISTIDGTNTLVRgqklpi
>Protein6888 38
agllvgivarrdvlrALIDDDATIAANIRallddfags
>Protein6082 479
mrAVLGLFEGVVTGAADGYARiagkpactllhlgpglgngfanlhnarrahtpivnivgd
hatyhkrfdaplesdidavagavstwvhrSMTPESAPTDGARavaeamrspggvatlilp
advcwlestppaapvmpqppaivpqevvdaaaralrsdgssvlflggrtldergqraalr
iaaatgakVFGEVFPRvqrrgagvpvverltylaefaqmqlgdatsmvlvdvpepasffa
ypgkpsslvpegcavstlatgtddavaalealadalgapddvpvaeagrperptgeltie
svasaigallpenaivideaqtsgifnqgatagapphdwltltggaigigvplalgasia
apdrpvlnlqadgsamytlqgwwsqaregtnvttviynnssyailrmelarvgadepgpq
algmldlarpdldfvqlaqgmgvaaeraqtaeeftealeralandgpnlieaivpplgl
>Protein6085 33
ktgkLAALVDTAKiphpgrganfvhpkfgpvwa
>Protein6086 31
TGYAVHISRlsasgryiyvigrdgrlslidl
>Protein7933 105
macialestgrrttlstskgldgivikapvtaeyaeiltpealsfvaelarTFDPRRQEL
LQCRVERWDALKAGKMPDFLEETKDIRggdwkvasipadfanrrt
>Protein7420 28
mstrDFENYISFFRtiskkvnspdlliy
>Protein7931 159
mtrrtvtvrrfiaaspeevfdlvadnsawgrWAIGIESEREAEGEGHPDGVGAIRkVGRP
PVESREQITAFDPPRslsyklltglplqdyeatvsvepvaegslltwagsfvpingvqsa
gaatalrAALGGFCMSIARhvsrddgdndqsihentvee
>Protein7930 146
mplerkapgviyrqpvneplqtgikAIDAMIPIGRgqreliigdrqtgktaiaidtiinq
kefyergetvyciyvacgqkastvaniaktleeagampytvivaanasdpapniffapfs
gaaigeffrDTGRPALIVYDDLSKqa
>Protein7937 320
dhgggsgrpvaavgstatvsstishhqecvvasieaigareildsrgnptvevevglddg
tiarAAVPSGASTGAFEAVERrdgdkkryagkgvelaveavleeiapklygfdaadqrlv
dnemialdgtankgglganailgvslavakaaaesaglplfrylggpnarvlpvpmmnil
nggshadsnvdiqefmiapigapsfrealrwgtevyhslksvlkdkGLATGLGDEGGFAP
NLESNRAALDLILEAIKkagyepgkdiglaldvaaseffengtyafegaqktsaemiayy
aelvaayplvsiedplnedd
>Protein7934 211
ssdietrsiglapgvdpeaagqdeqkyttsnpvvrrligrllgrVTAEIGSTPGRladig
tgeglalarvvpegvvpigveyrrakvalaavavpglaasvgdigtlpfpdrsidtvvcq
evlehlpsvdravaelaritrgrciltvphepffrggnfvrgknlarwgndvehlqqftp
rrlravlephfesvevtrvtpwllavakprr
>Protein6331 28
medalhatrAAVEEGILPGGGVALLRai
>Protein6338 90
mdrflriqvikevrgltslglkeakddlqshfkahkhdhhsrrLADEVVRHKLIRLPEAE
AERRSLAAMAAEDevrhgnqhrhhhrqrhp
>Protein6339 29
mgtgvasgtdrarEATMNAINSPLLDDIR
>Protein7681 176
mrvdcnvsvrpqgsetlgtrceiknvnslrslgravdyeaarqvdliegggtvrqetrhw
nendgrthtlrvkeeaddyryfadpdlvpcdpgeewiervraalpalpaarrvrlaeavt
saggptgspegiaivvdrSLDALVLAAIEAGANAARalthaehnlsdersaeldpa
>Protein7688 108
mkqgiafkLADMATEIDASRllvwraawmasakvpfvqgegsmsklkasevavratedai
qilggygytreypverwhrdskimtifegtseiqrlviarsasgvrvp
>Protein448 67
tdltieadinvsatglqvalttfgdavngasvditgvrLGAVAAANIGDIEIRglnlngt
aitiagh
>Protein440 61
mevkvasrrgeiklrvetrgrnkpprGLVFIPFFDASRlvnkltldatcpisketdykkc
a
>Protein9949 456
madveavldaagltnthvrefvkeyaeltgaerIEVVNAADDARfiaealeagellpage
glyysrsyykdtaraeertivatsdesdkglynnwhpssemkpklhdlmrgasqgktmyv
ipylmapkgskldkfaagvevtdnrnvvmqmirmarvgveyvndmgndfvravhvtgdle
nlgqgtpddkryfvtvadertilhfgssyggnallgkiahglrqgsydgwkngflveqfm
llgitdketgkkyitdketgkkyniaggfpsasgktnlamtlapdalgeryyvefygddi
awiwvdengvlkgfnpengvfgvakdtneltnptaidsiqpgmgaiftnvaynpktqevw
wegkgdkptdldgwedwkgdviadrdpedadapwahpnsrftttldnvpnaagdyndpVD
QNNTGVESGGIPVRsdlsisvytqmhgasntdtfns
>Protein9947 43
mrvcgrIVVLDFGQVIARgtpteiqsneavldaylgsaigeag
>Protein9941 91
TATTTLAENRnlrktktgvvssnkmdktitvkverkvkhplygkfvkkstsfhahdekne
csigdlvkimetrplskskrwrlvevlekvk
>Protein9942 178
mghikLVVPVVHIWYFKslpnkigyllgmsskklesivyyerfcviqpgpmaegvminge
lksykvhdliteeeylevletlpkenqmlddndpnkfladmgapsvftmlsrinlddlsa
alrhqantetsqqrkaealkrlsvvemfreavgryenrpewmvvqylpvippelrplv
>Protein1966 34
malrLAGELLDAAEGKgaavkkrddvhrmaeank
>Protein1964 33
msskGQEFPAYDGRaiqgiglayatsnrggchl
>Protein10257 299
mtepeiidnpenvinilfaecteagdvieggiskensvllkYFSAALQKSLMGKKKedsi
vfqlskafetdklhmmlqdlgfekndtlaakkyfkasivkiglvekrelneaffneiypg
kilkteadfrntikeeiqqywsnqgrtqfydqlyhylveettiefpanflkrwmqtnneq
pktaeqaetewpnfsnqlkwtlisdkltqdnkleatpeeikesmreevmryfgqmnmnnd
mgwldsyidrmmkdekqveasyrritsnkvfelleskispvekivsaeeltaiqhnhqh
>Protein10256 147
cifinqlrekIGVMFGNPETTTGGNALKfyssiridirrigqlkdkeelignrvkvkivk
nkvappfrqaefdiiygegiskigeivdlgaesnviqksgswysyegtklgqgrdgvkel
lrdnpelaaeiekkikdklnppvevka
>Protein4309 39
msnattrtvkgvlgekLGMTQVWDADNRlvpvtvikvgp
>Protein10259 132
mvfhrIGLVPDVGAWYQLPRvvglqrakeliysarefgadeavrmnialealapealmpr
amelarslagasptafslskralaatlqsdletmldmeassqaialssayfreairrfaa
kepaqfcwpnkd
>Protein10258 49
matssspaaaptpcspcsrptrLGLIFLDVQRsapprswppccrvsprr
>Protein8305 85
mtrVFAEDGSTVPVTVLDVSNNRitqiktpendgyaaiqvaygkrhasgvgkplaghlak
agveagyilkefqvdqsdavnfklg
>Protein8304 109
msipasaatanagvygiapqsagwcpkgpgllktnkVTEVWYVNHTTGKqgrDGGDDIIW
IPVRTGTSNSISFGVRcrwntpqgsnytirpsrnkqswwftypagarsn
>Protein8306 38
makkvvgyiklqvkAGQANPSPPVGPALGQRglnimef
>Protein8308 205
mgafwigqflahgiphrfvvagasstfdgarLLADTKKICETEIEFWHGKtrakqqkppf
ksyvfllnvvadgggglehrnstallckrddlprfgevkqtngysgllglisheyfhtwn
vkrlhpadfsefdysqenytemlwffegftsyyddlllrrsgliddaqylevlcktvnhv
wqtpgrkvqsvaqasfdawikyyrp
>Protein5304 42
dkalsaiigavvktvtkGESVTLVGFGTFKsakraartgknp
>Protein5309 39
mfrkLLDEGEAGDNAGLLLRgiekkdirrgmvickpgsi
>Protein9309 66
mftdfygeqsctagrSAMITGQHPVRtgltkvgmpgatvglqkedptlaellkplgytsg
qfgknh
>Protein6653 64
kTMEGMSFDTPKglmtfraedhqalqsmyhfrvapgarpgtmadlylvreikpsemdlpi
rnrr
>Protein9302 209
DRRDSVLGEFRhptdglrvnyreliqrvfrdhwwrdprdpkalksgefsliennfsmffg
iavmlyeatlisdqspfdkhiaalknkpggkpleglaafgfsvfmdrgkcvdchrgpelt
asglesfkadrehreqvelmrvhetqqgetamydsgfynlgvrptaedlgigfsdpfghp
lsftkqylphlktgqgtvdvftvdpcgfs
>Protein4879 24
wetdfsfeipgvarfrVNAFNQNR
>Protein9168 363
pagtsfqlyqadgvnvlqdsnsdgipdtgsipvggeykvvlkatlpagvsgavnynvtkt
arsvadtnkFNTVTDRltsitanvadlsnnlasgyadgtlaggtattagaptgsttsttn
pdgawsiltanpgstavfpllvenkvgladnynlaagstagmaalpagwtavfrqstags
cttmgatitntgtinaagsmpagsdrvlvcavisvpanaeatpdapqniyfrvkspvsli
edtkldavrvntirnlqmttdrtgqvfpsgtvvyehtltnngniiegdaldellltgvns
lalagfgtvlyidtnnngvldtpdqvitgatgaglnnfhvvtvagvfgagtgtgdglagl
dig
>Protein9164 117
malngqddnnlgttavkalvealdqyipepqrAIDKPFLMPVEDVFSISGRgtvvtgrve
rgivkVGEEIEIVGIRatakttctgiemfrklldegrAGENVGVLLRgtkreeverg
>Protein9162 108
mgskiyvgglpysateqqlsdlfavhgavesarIITDKFTGQSRGFGFVEMASSDEAQKA
ISALNGTDMGGRTLTVNEARpqeprsgggpgrsggggfndrggkrdrw
>Protein9163 73
mktppatilikkaagvqkgspkphtdkvgkltrAQLEEIAKtkqpdltaadmdaavrtia
gsarsmgietegv
>Protein1429 57
mvaypevdltfkSNDNIYSQPASGTRkssnitviapkikleakdgphtydvgyrveh
>Protein44 70
SNDLQINQAIKSAINNDAVLNKLIVAQDGPANTLVITSLSDGVRwpipatramickstkp
snrpstmmpf
>Protein47 86
mlapveawkAITDDHNAVRsyqsqrglgrsyqsqrglggflrTCDAFNVPLVTFVDVPGF
LPGVDQEHNGIIRhgakllyayceat
>Protein1350 34
gtttatvlaqaivregakSVAAGMNPMDLKrgid
>Protein7748 139
mhtsdstqtwvrelrrNVLLYPDNAVVALLSRaypdrelpaasealdigfgsgrhvrlll
efgfsahgielfeqavvdarrslgeypglgrldvadvsdhpfpsgtlecvvswgaaflrp
mdamlddlrvvhdmmrpgg
>Protein7742 64
ATKPVTDEELIEKygphlnqappggwnaglkvekevethccfcgqqcgiklkvannevvg
fepw
>Protein6528 34
mlkdfcrileakgfhesrHGQPAHYVIERafvek
>Protein8952 175
maavidvsgvkyedvidqrgsklilngagirykavfkvytaglylqkkASTMEDVISMPG
SKritltmlrevdsnelgklftrgvedntpksemgklipglikmgqifsdqkklavgdti
mvewvpgvggvisakgkpqgepfkepefynallriwlgpvpadyklkeallgrti
>Protein8959 255
tlykDKEEMEALQLGAVQMLAPSLAKfgplglkefelfdlpyifddykelhlittgpvgk
allkkletrglvglaywdngfkvmssnkpinapedykgqkmriqssevldaqmravgaip
qkmafsevyqalqtgvvdgtenppsnlytqkmhevqkfvvmtnhgylgyavitnkkfwdg
lpsdirtalesamdqatayankIAQEENDIAMAEVRksgkSQVTTPTAEQKkalkkalvp
vhekmsgrigkenie
>Protein875 48
mklrytalsvaiacalagqgwadeaaakkWIDSEFQPSTLSKdqqtae
>Protein4446 126
agvgflakaaaesgakktesgaivttikegkgatpkatdtvkvhyhgtlidgtvfdssvk
rgepatfplnqvikcwteavqlikvggkskLVCPSGIAYGDRgsppvikpgatlifevel
ldivkq
>Protein4115 33
MAVTDPIADFLTRirnaqqaghrivdipasklk
>Protein8377 139
mplgstlccvelkpgkgaqvarSAGTSVQLLGRdggyaivrlrsgemrkihvdcratfge
vsnsennlrslgkagaarwrgvrptvrgmamnpvdhpmgggegrnkgchpvspwgqkskg
yktrsnkrtssmivrdrrk
>Protein9353 118
mpvfhiseheivfphpkfaekdgllgiggdlsperMLLAYQNGIFPWFSNKEPILWWCIS
PRLVIEPKqlkishsmrsllhksnwrvsintdfetvikscskikrkgqngtwlhtkvi
>Protein9352 180
mdeasaetlanyalaattganapqvapsipalnsavynrdngsvtltyasnvpagttltv
tgvkdvagkTMETTGNTASVAKvtstinhvagssqvtvsffsqmdevsaetvanyvwtit
patpalnpaptlpsctpvlgfggftvtltctaaipagvtltvsgvkdthgtvadgdtlqf
>Protein386 31
sgasgrAAVPSGASTGEHEAVELRdggaryg
>Protein387 94
gqdgiydydgnqfdydrLVFGAGINPADIELRkdpnnasslvigikgtndsitvfnyfdn
matyqldsiefadgtiwtaadvaampimltgdnn
>Protein383 20
ltgsnpkVSPEEDSVRnaly
>Protein2231 261
aataltdaktaeaeaisaaeqakHDSNDVMGVMGATKdgatekakkakilataaendaka
kagavitaketlataekklgeaktaekklgeaktalsnakdaagaadaavdfevaldkvn
daaikataatnaavkDDTTIVDGAGSSEDVEGRitqikreveetdsdwdreklqerlakl
sggvavvkvgaatevelkekkhriedavskkhriedavsttkFDYSDIAGLSAGFRsdys
safgqgskpftfprgdayvrl
>Protein658 52
mrDVLTLLSNPKIAANMTSGNFEVVGIMPLGAGYLLVNDRainnlskisgkk
>Protein659 13
IENNGNAVGVDRw
>Protein128 32
gnttfglkpkSNLQFESAQAPVRtiahweaah
>Protein3449 164
EADELLVAARegearrEADELLVAARrraedeydarvadyervlgeqeqrsdalandvds
legrvgeyrsvlerlaeevrrvlddpdelrfrptleltapaaptgvpapvpgsvvpddtg
vegdsgptgraeewqpgswspdleatedgaadaslseqpaerdd
>Protein3448 33
kFAQTFSTADDNQPAVTIKvyqgereiatgnkl
>Protein3447 33
nnggsparLSAVIDSNDVERvtvqtnkqgdila
>Protein8799 171
mawhsagtyrisdgrggagagqqrFAPLNSWPDNGNLDKarrllwpvkkkygnklswadl
mvltgnvaletmgfetfgfaggradvwepdedvywgpettwlgderytgnrdlenplgav
qmgliyvnpegpnghpdplaaavdiretfrrmamndeetvaliagghtfgk
>Protein8796 141
hyrhqqtlaqldgefrlekarieqdtqiklkqvdaalqyglaqinaqlekarqdfallvk
nldlsledgrvlqqhisqaltvatnpletpeirclvlenilpsliaaqqshanqrhelll
qhlnkPMALAAPDRhrfslls
>Protein8794 184
latdfgdtqlwtrinsldspwclddltrlvpaighkLDVIMVPKVEGAEDIHYIDRllaq
leaqagldrpilvhalletarGVANVEEICGASPRMQGLSLGPADLAADRRmktADPDPD
DAEAPRrADPDPDDAEAPRpsyqqdlwhytmarmvdacatygifpywgpfgdirdtvace
dqfr
>Protein8795 304
mtelplivvdvqrGGPSTGLPTKteqadllqamfgrngeaplpiiapqspgdcfdaavea
ariavtyrtpvmllsdgylangsepwripeiselpvidpqfateanhdgefwpyerdaqt
larpwaipgtaglehrigglekgdghgnisydpanhdfmvrtraekvqrvadslpplavd
dpsgaakvlvlgwgstygpigagvrrvrkagynvaqahlrhlnpfpkdlgeilarydkvl
vpemnlgqlslllraeflvdvvgynevrglplkaavladvlgglvaeaegievdltprtd
gddk
>Protein8793 111
mklvettvgrllfnevvpvkcsyvnellskkniktvigevlintdipttvkflddikdig
frqafkGGLSFNIDDLIIPDVKqkllvgaaeeveevwqnfnmglitnnery
>Protein8790 112
mvlngseigggsirnhrsdiqlrildllgigkeqaqakFGFLLEALEYGAPPHGGIAFGL
DRlimllggadsirdviafpktqraqcplteapsgvsaeqlkelrikldlve
>Protein8791 114
irlgltvflryvsndprIARILFIDVPHVRFENAVLIRdtmssfdtllqqfgqvmfprfa
etglnvdlltaglnganvhivmrwvhsgfaqpfdevlescfvlfaamadylakp
>Protein4469 22
mdfkVAGSANGITALQMDIKie
>Protein4464 80
ivrnaftlgtdwyrvnntssavtkVINLDSTYPAVDVQNRfyyllvdhdkysesaspesf
vylgtapvldpvagtscwns
>Protein10447 543
mkagieqfeilytneidkgafiadtlradastrTELDALVEIYRmmrpgepptkdaaeal
fknlffaqerydlsgvgrmkfnrrlnrgndrGNGDSMEKDGVLSKkdivdvlktlvdirn
gkgeiddidhlgnrrvrcvgemtenqfrvglvrveravkerlslaesdnlmpqdlinakp
vsaaikeffgssqlsqfmdqnnplseithkrrvsalgpggltreragfevrdvhpthygr
vcpietpegpniglinslavfaqannygflespyrkvadgqvqeeivylsaieesqcvia
qadsavdgdgrllddlvavrhkneftvmapekvthidvsprqvvsaaaslipflehddan
ralmgsnmqrqavptlradkplvgtgmeryvardsgvcvaakrggvidyvdaarivirvd
dsemvageagvdiynltkytrsnqntcinqraivnrgdvvargdtladgpsvdlgelalg
qnmrvafmpwngynfedsillsttskirfcyqnvsykktvLEGNNAELGAQKlrdsglni
iaa
>Protein4466 39
svqaeyatvnrEGQSSQALIGDDTGRsrwgmhvtenlgg
>Protein10445 193
mvsivdvadnpvrveerESVSSSGSAGDVGTVPRrhkfpvwvdsvadqrtpmcealnrtg
gmlatwvqqhpdsfppivinisdgaatdgdprvwsrriqslatrdgnvllfnlnvsalsa
nplffpgqpgvlendyarllfemsshlppymaslasgmgmsiesgakgfvynadmsavvr
flqigtatsqair
>Protein5511 67
ggrirlqpqsgwevnnpdelaqvvrTLEGIQESFNSGGGKQVSFADLVVLGGAAAVEQAA
Kaagidv
>Protein8172 65
mdvieaneafaaqaiavnkglgldpvkTNPNGGAIALGHPVGCSGAFIATKavyelqrtg
gkyal
>Protein8173 129
mlkRMEMLKTMPELREKLWSNVTKlqaglkergfdigntnspvtpiymkgdvpeatqmvm
dlrenyhifcsivvypvipkgdiiyriiptaahsdedieltlkafeatkkkldagaykae
kipdmaekg
>Protein8170 109
marytgpttkksrsfgesiygfdksfekrkfppgqhglnkkrkqksnygvqllekqkakY
TYGVLERqfrktfeaatrkhgvtgtvllqllearldntvfrlglaatrn
>Protein8171 147
mlnpystgfeqqtishkdkglsgslivkspsrsdaisfyfrNQSEKNDQLIKIGIWAGKG
Kkrkavgfewllsnclntkgfvitlneafsvyrhlgelakqhpnlkayfaeqkaqakreq
adlarrteiearkgtvahlldaylesm
>Protein8177 52
KVDLGKPMSSEEAAKRttiyrVDNVPFRDDAEVIEWVQRifdlrtkygfqpk
>Protein8174 89
mnwncyyykgkatttpikwgskscnkedrKLSWSIDCGVLMKNYIGIKTCPKVSVDEHLQ
EMAELSKkrgfqpwsaynnksyikylasn
>Protein8179 60
mgqlpggpigiafgteyrYESLSLDPTSGTETGNIIGLGYSAYDGSRnvlaaftevilpt
>Protein1165 217
mrVNLDNMENVIATGLGAVDYKaagsndpdlnfnnqqnhfayngdldlrgtgvesvtfnt
ssvtyltvtvtssvtsstgvqqvvvgfdindnpifanvdviavanvptditvvyagelsq
naaqarfvtenpllassitaysnfdvdtvvdsitgvtsdgvnvlyaagggvnvlyaagga
dvlegrVALVYGQMNEPPGNRlrvaltgltmaekfrd
>Protein1169 84
mnkgdlinnvakaaevtkVQAAAAVDSVLESIEKslkkgdrvtlvgfgtfsvslrkareg
rnpatgktikipkkkvvrfkagkg
>Protein9227 124
mkVPLHFVGDELSPAIKsegcianhviseievmclpadlpefikvdlsnlkkgsslhlae
ipmpkgvsvvarganknpvvvsvvavagaeveaapaaaaapaadakaaakpaakapaakp
aakk
>Protein7914 138
mntihvdvvsveesvfsgearfvalpgeigelgiyprHTPLITRikpgsvriekadggee
fifvaggilevqpdrvtvlsdtairGKDLDEEKANEARaaaqeavrnaineqelamatse
lammaaqlsalrkyrgnk
>Protein7910 121
mtaaeqarvalvahilqtegidtpslrAIEDKDAVLVLGEDVTQTAPRialalrqsaknk
akqlaaerktsdwqqlavqniaqhdlspvyitslsgtrlddiaetcfaaipdqarlgfav
a
>Protein7913 118
mfagfsvryeskrrTSTLPTERPATFGLTTEAQVRDAVAAAIAAPFDIQKsnakldlrlg
frtanekFTIEAWARnffdvrtrfltfhiplrgfsgqrargafvqeprtygltlrgkf
>Protein7918 267
manvqnidikatdlpallefaikHQIDMTIVGSDDPLAMGIVDLFQEKdlrifgptaaaa
kiesskafskklmysakiptaeafivskyedalqmvnqvfgngieklvikasglalgkga
yvcngleeaelaldaimvkrvhgnagdevvienfiegpeislhafcdgktysmfptsqdh
kaifdddkgantggmgavapissftdeqachkifelalasmrnhvepfsgllypgikiss
ngpvvlefnarfgdpetqvyvsllktd
>Protein6354 16
gkgvrYSDEVVLRkea
>Protein6357 41
maianyedrfvvpsshkEMVEDSFNEKgscgftfgngcsgg
>Protein6352 90
prrgfrsrWRTRSTTRCVSRTTSRRSRWRTFRRRCaagrvrrrrsgdptrdgdgrdcghr
rdrdrpdrhqrpgrghrgashpeqpqraag
>Protein461 26
nivkaetahpafgkAAQLFGLEQRnv
>Protein469 16
MSTDGVDLSRdvclsa
>Protein3327 505
SATPVYLYINDDVAELRSATPVYLYINDDVAELRdashlwgksvwqteeiikkglqdpla
rvssigkAGENGVLFAAVVNDLHRaagrsgvgavmgsknlkaiavrgtkgvgnirdpkaf
maatkaakkvlaengvtgtglpamgtqvlmsvingtqvlmsvinevgglptrnhqdsqfe
gamdigaeamakpratdgkkhlvtnqacfgctiacgriskVEYLTAEEEDERiiaqsnat
lddkgtftdkkvkcryqgdfpivdtdseemanvqnmdvapnqivgvsaslipflenddan
ralmgsnmqrqavplmrceapivgtgiearSGVVEYVDANEIRSGVVEYVDANEIRvrfd
rtenekLVSFEDDVKvykltkyartnqatcinlrpivrkgekvvkgqilcegyatqngel
algknllvafmpwkgfnfedaivisekvvrediftsihieeyemdvrdlknmkwmcailn
YLGQPVTEAVITVPAYFNDAQRqat
>Protein3295 95
mstnlqnsgftlerGHHEVGTAGQAEINYKfdtllhaaddvllfkyiikntawaagktvt
fmpkplfgdngsgmhahqslwkdgkplfhdesgya
>Protein9962 113
lfcphlqviyrlldlltlqyyeakvetlrskevkHIFKFQYLILRYSSLGFELLMHSGNG
HKepsgpraiytnqkqlygdplaeivvhdvllsphppwrtlytkatikstggp
>Protein9960 307
msvfrntstagtisfatrqdfspgtvpyfvhiadldgddrsdiaivnrdvatlavyrnts
spgaitlaarqdfatpagtfthyglgvgdldgdakpdiavgnytlnntsvfrntsivgti
sfaprvdlaagvsydvgiadfdgdyrpdiavtnsgstvsilanlcillpielisftaene
ynkILLKWSTASEKNNNYFSIEKSYNGIDFFKigeisgagysniithytfidetpiygln
yyrlkqtdfdgqfsysetevvpylnenlsiscypvpfkneiylngteengiaifydmrge
eikrqtt
>Protein9961 160
mgvrdssgalsytlgdgqytgfhvevcrriiadlekavgkklsvkYQPVTSQNRiplvqn
gtvdiecgsttnnatrqkevafvvttfveevriavradssinsiallngktlatttgtts
vqtlrkheratgvdfkevfgkdhsdsflllesgraeafvm
>Protein7008 86
vrgkpvgqalnilafspkkgagivkkVLESAIANAEHNDGADIDELQVKtiyieqgsvlk
rfrarakgrgnrivkstchiyltvgn
>Protein7003 32
srinrIYEGTNEINRlltldmtlkramggrld
>Protein7001 41
ELEPDEGGQNRatkprnssrtrvakiapscsrasppvvttr
>Protein7005 41
VLGLPSEPRsnatssasaswacppslamtrrcpstscappr
>Protein7004 66
pvlsnietvvirAQSAGSDANGTGATTDGNNQLSGQTVQIDAQRsvavdsmdkvtaaagv
trwesn
>Protein2633 82
mhtpghspgcccfhdagsgavftgdtlfcggpgatgrSYSDEPTIVASIRdrlmalpdet
vvhtghgesttigaerqgidak
>Protein2637 405
VAATDHEDAALAFRgpafaerVAATDHEDAALAFRdlagwllarsgdqvadfaavlqtgs
sllcmaagaaevalddgrrvaadvsgmwaqlIDLEHGVVPATGAILIPRpdrIDLEHGVV
PATGAILIPRgdgptvdiagesasqagetdagnanrpaepgdgepasvtssatapeggvs
rpqaggapsvaeeapidepnptlavaspvpapgnlsepssgmsggvaevdlaampapdad
vtgdprgsprastgtdtergrhqlpfdgeldegqptdadgligivseepessggsgsaav
esarpghpldgpeptgehraassfgeetasvvdepsnappepaaapaageatglvpivtt
pdvpgsgmpssmpaepevapsagdrsprgaaalnneadwppppaw
>Protein2188 73
AFDSGFLNTSKTAGAFPDTYAGLRrsaqvhphcaglwksgsrirkrfdirynrcryqtta
sdcqtnlhqrpgr
>Protein3588 45
VLNFNAGAGHIKgvrrrdgqaglvevavlpghqrylghgrwcrvl
>Protein1983 47
mqeqtewhrvvfygklaeiageylkkgskVYVEGSLHTRkwqdkqtg
>Protein1985 32
mgkrdelrglkenvivgrLIPAGTGMAYHEAR
>Protein10275 220
kisrdhlhkGAPHAALLEPQFQQAGRnnnghittrhkggghkhhyrvvdflrnkdgipak
verveydpnrsahialvcyadgerkyiiaprglevgstimsgseapirvgnalpirnipv
gsivhcielqvgkgaqvvrsagasatllaregtyaqvrmrsgevrkihidcratlgqvan
eehslrrlgkagvkrwmgirptvrgvvmnpvdhphgggeg
>Protein10274 62
maeirsieggkkskpasrSLELCECGCPWFKSESCDDNPKmqfqtcmmchaeytvlvepc
dg
>Protein2985 44
mlaaqdvytrlnelgvtalhikiratggnrtkTPGPGAQSALRa
>Protein2455 87
mkkTAEDYLGTEVTEAVITVPAYFNDSQRqatkeageiaglkvkriineptaaalaygmd
krhkdmkiavfdlgggtfdisilelgd
>Protein2980 35
rvgkkkqptyrivaadrrsprdgrFIEIIGTYNPR
>Protein2983 158
nlcqksrrnvgwqvhhhgtcrwrvdaslrrgrcsegrDETFAIGCAIPFGLNSRdlcdwl
rhsvwpeqppddcldvpgqwwqadarvlrqvqhrqfplrqhrcpngwlvpqgnqecqghe
gfevprrwfcrqghrahgrcasehpwrrnlhlagkrnh
>Protein2989 26
mafttapdgkIYQLPDQQFANLYWFR
>Protein6996 60
maekLPTPEEVLNAHFDFAGKlldtskdvalavakaaapvtnkwldrkpkpvraakksaa
>Protein4587 242
mdgslaedgkTPTSYDYNVSVTRnvvalahacgvsvegeigclgsletgmageedgvgae
gvldhsqlltsveeaasfvadtgvdalaiaigtshgaykftrpptgdilaidrikeihak
ipnthlvmhgsssvpqdwlaiinefggdiketygvpveqiveaikhgvrkvnidtdlrla
stgairqfmaknpaefdprkyfaktitamrdlpkplprcvmfvlivAAVPSGASTGSRea
ie
>Protein4582 25
rQVLAAPAAAGGRgrgadpgaarrg
>Protein4580 20
mpnpkVGTVTPDVATAVKna
>Protein5984 45
TMSVAYTSYNDNGPANADVKSFGAAYTYSLSKvwcrlhlltvqah
>Protein8362 161
mepvriitgravpldrSDVDTDQIIPSDWLKrvertgfdrglfsewrddrnfvlnderyq
ganittsaQTLEVAKTQLSPERFVEIYYAAMRgwgqldllndldvlpaelfdeivdypiq
dddrsyvrqvavaptrqavesgavtlvsldwldddnaarwm
>Protein8360 78
mietpataaayanpesraarvravplgrIGTPEDIAEAAVFLASDRsayisgaeltvdgg
fgrnlfglvprlpdtars
>Protein4851 33
dkgwgrIINISSVNGEKgqfgqtnysaakagmh
>Protein4854 125
dkftafenrlakvykhigkiarkqqlacfrvydvdlpefpfiidvykdlvyvaeykskhk
LSEEEYELWLTTSLEIIQQVFGVEKenvflklrerqkgeqqysklnqqkkelivdengls
fivnl
>Protein9362 67
mrwkgrrptvrGVVMNPVDHPHGGGEGKtsggrhpvspwgkpegrtrkrkasdsqiirrr
ksgkgrk
>Protein5185 58
regvkNITAGANPMEIQRginkavevviselkklskpcqnkTEISQVGTISANNDKti
>Protein5183 33
eaevelgelivdfpnpghallrQLDEDVARlde
>Protein9188 308
msdstdyyevlgvdrtatsdeikrayrklarTHHPDINKDPSAEARfkeigqanevlsdp
glrarydafgadfrhvpddvdpeewanaqrmrdqggrpspgqqqnvddaafqdffedllr
eqgrtargwgpipgadqragitlsledafhggrrsltmagptgertiqvkipagvtdgqt
irlpgqgargsegappgdlflhvtiepdprfrldgrdietdlplapweavlgatvpvggp
ggttkikvspgtstgkrlrirgqglpgpatagdlyarvqivvpeqsspddrrlyeelael
sdfdprsg
>Protein8581 84
myeffdrFVSLALPRvrdfrgisrrsfdgrgnytaglreqilfpeidydkvdklrgmeis
ivtsavddaqgysllkrlgmpfrd
>Protein8580 124
maeafevkavarYIQESPQKvrlvvdavrgmgakqalntlgfmphkaakpvyklihsava
naeqnygleadelyvksifaddgprhrlapyggrfgsrgrfkpivrrsshitvvlserev
reyk
>Protein8584 65
mqigkgaqiarsagtsatllarEGIYAQVRmrsgevrkihiecrATIGEVANEEHSLRrl
gkagv
>Protein6989 110
QNVTDENPRgsdgmatfnrQNVTDENPRyvtfngsvgaiaddnalkmkvgerariyfvne
glnltsnfhpigsqwdvvypeaathpdnvvirgsqstsvvagggtvveml
>Protein6632 16
YLVVDDTWADLLAGRg
>Protein7588 130
mkvvtapdlstsrWELVYLPSLVTKDLATAMGRPDTEGSHRfqvkpesirtasagninwf
mqatpydnlghelppkellglmtfsfdliipagqvlwtetysrdetwagaakpyrfglrh
rfpkpvglga
>Protein7586 64
mkLVEIVTPMTASDETIEAAVAFATKcgkdpvkvadragfivnhllfpylnnavrmleng
tasr
>Protein7587 214
mttvltlrAPGMTLARtpmfaysmlvsgalwlatvpaivavgvlmqanraeagaikigav
adlrflgwqpaiwiiaipviglavdvlpvatgarlmqrfvfrglivvlgvasfgvwavdp
nlavntfvwaalavlalvavlatlagllpqlrrlsgapaapdalvgvlaalgllalagiv
gtlaalntygggedgllglpavnglidgqsnmil
>Protein7584 78
qnverrqpvprdyslgatrNIGIMAHIDAGKtttterILYYTGKihkmgdthegaaqmdw
mvqeqergititsaattc
>Protein7583 226
maggkskIIYTLTDEAPLLATCAFLPIVRtftspagieiekadisvsarvlsefseflkd
dqkvpntlgelgkrcllpetniikLPNISASVAQLKacvkelqekgyaipdypeaantde
ekalkarfgkclgsavnpvlregnsdrrapmavknyarkrphsmgewkqwsqthvshmet
gdfyhgeksmtldkarevrmeliakggkttvlkpklsllegeiids
>Protein5722 33
lgtvvkTTAFGAFVSLLPGRdglvhisklgngk
>Protein5724 39
meqlvgvlsdrEFESDESQELLRvfrarfcefddgdate
>Protein5726 105
mvgdtgkvrSDADFIFYNQAKsacgsiehtgdnrtgagdgddesikvnlvnapanvqrlv
vavtihdaearrqsfgqiggafmriinaadnseiarfdlsedyst
>Protein1408 22
nrwyqryckkSTCTGVEMFRnc
>Protein1401 115
mltiyeerptlraataesldrrgwrrakrLGYADAQLAHIWGVEESTVRsarlaagvvpt
yktvdtcaaefeadtpyhystwedetevrpsenprvlilgsgpnrigqgiefdyc
>Protein7765 316
mqnsllkpkainveqlgpnrakVALEPFERgyghtlgnalrrvllssmsgyaatevtiag
vlheyssidgvqedvvnillnlkgvvfklhnrdevtlslrkegagivtasdiqtphdvei
inpehviahlshggkldmqikvekgrgyvpgtmrrhgdeptksigrivldasfspvkrvs
ytvesarveqrtdldklvvdietngaisaadavrssarilveqlavfaqmepdeinpiie
pasrGNAPFDPILLRPVDELELTVRsanclkaeniyyigdliqrtenellktpnlgrksl
neikevlasrgltlgm
>Protein7769 39
mahdeknecnigdlvkIMETRPLSKnkswrlveiierak
>Protein8979 694
lirQFITDLGLNERgeesndmleavcptdefeghalafrqevlansgvdgaemlspaawv
krvarlsdtrEGDFLAQMSLLFDANARrFSEQFPATFSEVVSNYVRrrGGWVVLELLKRL
DEELTYVLTHELPSERqvrLDQSAGAAGSAQQGLEEGGKRfrggsqvrgdhsalqdrYSY
IFDFGIRgklgaarHETAVSVLSDLVTNVLRPFRSLFTNEMARlteyresadfrDLSSGP
VADRlrpnptdvllvdvdeypevldellrATIGNTADPVSDASSRMLDDAEMPEATARga
rKEDSQLLALGEWQWQRgrSAETPLQHVRlsvrdlrrrskewmrkdptsglgqylsadla
gfletadddqidhfgnrlkYAILLSSPLAETDPSSLGRLYEERPGESGMTMTPLPIPQGT
RgrqkaeevlistgvppanvgqyfakGAVAELAEDRirsvsiftssapvhpavmpgfrSG
VYQEWLRSGDRDNPFDFARrarsrTETIPISRrgivqmargwqwarfaglvreipssdga
elldgdrwrtlpvrgpegaahdsreyfhvameafgmellrhaetgqaedslrafdvlyem
gdidgacqkwiangtlpsgglgvvgageadsdgerrdqfkkwidaqlgeemaeislsege
gyvarradfapllaeaartwanasfstrergirl
>Protein8971 76
mitkMIKGWIPKEKEVEMMKEVVLADAPPIDPKkpppppppkvdpppikdqikfvppkvk
kdeevkeeepppptid
>Protein8976 113
madpvahespttageahpvggtnrptprsgrvdlpqrvrlvvlfggqsaehdvsrvtarN
VLAALDPDRYDVHLIGIARngrwlqlqglpaldgveakaltvsgdhvdpighl
>Protein8974 102
mqnqkirirlkafdyrlidkSAIEIVETAKrtgavvkGPVPLPTRierfdvlrsphvnkt
srdqfeirthlrlmdiidptdktvdalmkldlpagvdveikl
>Protein819 93
wlrwprrgrppsptppsihtetldpttgtrvlrrNTTLGELGETRpprcgrspatppwas
wgrpalvarcwplsgrslptplvalmmrvawgr
>Protein817 165
vwtiaghtflteryapeanrkNSIHVGIAERydlvtkaggfqgmpgdyihfngrtshfae
ggwgiirvldkevadlkplprgtnplgipatpnsvcpsdapvksfnvvaldrpmklnpka
pdaievdferkieievdferkiemtmpegkPAYIEALTPSEKvir
>Protein2848 128
GYTIHSEFEGISDTPTYHDARevartvssmfleqgvdriilaytefvsmgtqkprvrrFL
PLQSSETIGEAGDAEARagfefepdaagvleallpryvesrlfsalldaaasehasrqra
mksatdna
>Protein2847 32
kTLSQIEEIERlktlmtlstvkdskilpynyd
>Protein3227 36
mglvgftrvlanegrkhnikVNAIAPVAKtrmteel
>Protein107 783
ELSQNEYALNDVQHNFFGLLQRLRVYAAQQPpdpvpqenvnvsnsnkasnrveptdssae
amdqlewavmfiartrnlaldrlrlqasvqgagsrtgsqavgavmnalgyaapkrlaqpd
rvhlpllghtasagwfvvtdrepdgrwmissqagkrtvdkgelegacwlldwqkesagqt
asedtpgisnfsrilkrsmrlyrsslgeavvasvfigllalmtslfsmqvydrviptrgq
ytlavlgigvvlsilielalkfvrarimdhvtvgldnrlsreifqrllqlridqlpasvg
slagqmrgyeqvrnfytagtlfalvdvpmgmvflvliawiaspwvaavplllagasllig
lsarrrvnriaessakysnqktgllveavdgvetiksgsggwkflsrwlslnahtitndl
emrhssesvayfaaalqqlsyagvvvvgsmvvmagdmtmgaliaasilsgrvlspimmvp
glfvqhahakaalqgldklydlktdneglervliptdlrghfnaeqvefaygpgpaalii
nsleikpgervgvigpigsgkstllrllsgmyvpnkgrilidgldlshvsrevinrhmgy
lqqehrlfqgtlrenlliglpdpgddalievmkrtgmsrlvlahplgldrpiseggkgls
ggqrqlvaftrlmltnpnvllldeptsnmdqmqetqcldvlkkeaehgktmvivthkpal
lplvdriivvlgnqivadgprdqvmsgfqalhaaqppqppgpqfrgvkvtvtnpaaatdr
raa
>Protein103 64
kdivvkDSIADAFLQQILLRpaeysviatlnlngdyvsdalaaqvggigiapganlsdsv
acfe
>Protein3462 153
mpeslekLDATEVPAPTAEHITNIAKdadvkLDATEVPAPTAEHITNIAKnvivmcdtls
kyrngwndrekaksglsksiktdidaiaktdkaeqatnakkigtaiqsysaktanfeaql
asygarfaqvaldycnkglanygtdapkkeepk
>Protein4980 75
mnaiayvheqltgkkefpafkagdnvtvnykiiegnkeriqsfkgdvikkqgngatasft
vrkISDGVGVERlfp
>Protein2982 24
mvgegesvkIGAPFLAGATVKapw
>Protein8773 78
mvapivdelateyagkvkvrklntdenpeiagrYQVMSIPTILFFKngqaverlvgarpk
rqfkeiidsllaqhsgaa
>Protein8775 142
mlklahlvedkaharSTGPYSLVTQQPLGGKaqfggqrfgemevwaleaygaaytlqell
tvksddvqgrvktyesivkdepiespgipasfrvlvkelqslglaveavtesgevirfgk
dddkknrqyagtglmdlarsrg
>Protein4111 88
verevfpalaadralyalasdaywldagtpetllqanldvlagkrtfsgvgvhasarVHP
DAQVIDSVIGAEVVVAAGARversvvla
>Protein4113 40
mryrFAVLDTPPGLNAQQAKewrmyvnydtsyaamyypwi
>Protein4116 38
mslnnrsekattagvttktkNNVGPEINSGAQNGSRwg
>Protein4117 74
mvethpalvddcyvkVFTGDDSLADEIDKqflidinkEFPEEQAAQIKasigkTSWQAIH
IPTIVSRttdgaqt
>Protein5530 32
ireavsfykiegelrsevslhikrLMDIGCYR
>Protein8114 56
mrAVFEVIGITDIVAKshgstnpynmvratldalshattpsqvaakrgktveelfv
>Protein8111 78
makLSTDELLDAFKemtlielsefvklfedtfevtaaapvavaaagapaaggaeaaaekd
efdvvleaagdkkiqvik
>Protein8112 164
mdftkaynaqtesqrGTIVPVEITIFEDRsftfvlktppaavliraaaglekgsqlpgrG
AVGEITEAQLAEIATTKmpdlntkdleqakqqvagtarsmgirvlwddqkgeelapllda
daqeammaaqealqaaeeapsggmaeaaadaiagdaeesadseg
>Protein8113 226
mapfifghrnkIHIVNLEKtlpmfqeaakfvrqltanggtvlmvgtkrqareilstealr
agvpfvdqrwlggmmtnfktvkislkrlkemkaqqeagldslskkEQLMFAREMAKLERD
MGGIQDMTGLPDAIFVIDVGYHKiaiqearklgiplvgvvdtnhspegidyvipgnddss
kavalyargiadaiiegrnnrnndlvktvaaegadefveveedsaa
>Protein9648 162
makvkkEGVITVEEAKgtethvevvegmqfdrgyispyfvtnadkmeavlenplvliydk
kisnmkellpilekgvqtgrPILIIAEDVDGEALATLVVNKirgslkicavkapgfgdrr
kamlediailtggtmiseergfklenadlsylgsaekisvdk
>Protein9643 56
miinvdrknrsinlsikAKDMAEENEAVSRvqsegtgnagttslgallkakldnkn
>Protein9641 179
magrshnvaaqattlgkrfasaaeellvahdrlrdlidrypvrglkGPVGTQADLVDLLG
TPEQVANLERrvatnlgfsnvftsvgqvyprsldyevvtalaqlcsgpsslattirlmag
nelategfregqvgssamphkmnarsaervcglrvildghvamigglaghqwnegdvfd
>Protein9640 194
mkihvvrhgeagddiadsyggaadfrltdngregahaaaralaglsveavfssplsrate
taeiiakELGGLPLTIVPELRernsygvlsgvpkdrakelfgyildelkekpgysrepll
gaedfdrfvervrAGFQLVTDESEAKnydeivivshgkftqaladfvfrfgdsvsidlsa
ilsvdytasqsvlv
>Protein7979 244
mhvdstlqffksffdkapgnqsfkkqlsnvlgftpgdislyktalshrsiregadenner
leflgdavlssviahylfkkYPYKGEGFLTEMRSKMVNRAKLNEIALKMGLKKITFYNKf
dnalkisqifgntlealigavyldigykktqtwvekqiilphmfiddleeveiniknkly
gwankngkalefttleekfesgrriftigatvdgalvaqakgynkkdasqlaaqlavekl
glre
>Protein7977 89
mgpgrvevqhhevascqseigvtfntlvrKADEVQVLKyavlntahafgkTATFMPKpmv
gdngsgmhvhmsiskdgknlfagdqyagl
>Protein7976 159
msgydgtdgakERIKAIQTAMITHCELMRYRFAVLDTPPGLNAQQVADLSGSGSTTKsya
alyypwikVADLSGSGSTTKfmppsghmvgvynrvdgtrgvhkAPANEIVRgaidleikl
srgeqdtlnpigvncirefpgrgirvwgartlssdgswr
>Protein7974 268
mgayehiregdvvkctgrILEVPVGEGLLGRVVNALGQPIDGKgpitavksepiekiapg
viwrKSVDQPVQTGLKsvdsmvpvgrgqreliigdrqtgktavaidaiinqkgqnmlciy
vavgqkassianvvrkleehgameytivvaatasesaamqfiapysgctmgeyfrdigqd
alivyddltkqawayrqislllrrppgreaypgdvfylhsrlleraarvsadyvekatng
kvqgktgsltalpiietqagdvtafvpt
>Protein7973 176
lvkglkltlrTAMETMFPDGPLKPPSPAKGAATVQYPRekespaprargvialheencta
cmlcarecpdwciyieghktlapprrpggkprsvndldrfdidyslcmycgicvevcpfe
alfwtpeyeysevrIADLLHDKERlgewfetvpdfesyeagaqmkqkkvprkesse
>Protein6379 62
falydefgaeatdvtdlilgnvptsggsiraksikITNNDGTGNLTAKTSIDVGSRiasn
af
>Protein6376 45
mtfldpatrrdvlrqlvahlapggrLVVGFGADRgydfdeffana
>Protein6374 88
rylyfaqkadiegypdvaalfrsvaegetghafghfdflaetgdpatgepvgstednlrS
AIAGETYEYTEMYPGFAKtardegfeev
>Protein6371 251
mrLGFIDAPFKnaedeidmfndlvsldmgtmiygqnrlansinyvspkfldvfganitmq
pgeqqtagtmvspenhladaysaafsyeddslylsyamdkevmdtrnlvagvftptemda
mrfnarykmgdmmisgmyqmaeptktggantldkedsfvvsgsykmdmmtfrgqilmstq
dmvmgvgstnksvdttligvgvdynmtettkvfynmtettkvfgnlamkktevnvagkGV
LVPIEETIRgf
>Protein7029 63
taseivtdgetqlwkfthnglfnqavhfrMFNVQLINRvgwdgfiappnsyehgwketvr
inp
>Protein7021 116
AQMATFLWRlvgavypgfihdfydvsegayydqavawlayydqavawlvrAGNTPHTLVW
NDAMTELTVTLPKsslaassrYTVSIAAAAANLRdlnnptlpvdfsnlanggvvnf
>Protein7020 22
TGTGILELVNANNTQAKqpkmr
>Protein2618 50
vtlfggkGADSLAGSGGADFLRggqgndildgsfvaevkeahkvtfsgna
>Protein4617 133
nnngdnnledaevavdaerAANVGTWHNFNSRADLIIEDVRvVYYDKDADLSLIKgkqvt
ivgygsqghahalnlkesgvnvtvglrkngaswkkaeaaglkveevaasvknadvvmill
pdenipqvyndei
>Protein4614 30
mrQLVNNMVVGVSKgferkLSLVGVGYKaq
>Protein10217 206
mkKRIILAAMTTSMLVYMLSSCYQNKEDIIALPKVSFRaevvpivtagpcgchnngigtr
avqfshydtvfydailsrrsyldsmsrlvgkhpggggiefadnerniikkwiaqgdpydd
gagctvsgtirytadilplyttsckgatchggiaialdynklvaekttlttimntggsqg
hpggplslttctinkfkewinqgqpq
>Protein4612 47
mkeldvphdkvnvnggaialghplgatgarLMTTLLGELERtggryg
>Protein3872 48
itnytvgrTGATEAASAAAILGDGIIRidlgwnsyrgyrgdtlgessd
>Protein3873 84
gfgrqkghtelyrgaeyvvdflpkvkievaigddlvdrvieaitkaantgkigdgkIFVT
SLEQIIRIRTGETGVDAVpitely
>Protein8343 86
mvhgvsagferKLELVGVGYRaamqgkdlslslgfshpilfpspegitistptqteilvq
gadkqrvgevaakirgyrppepykgk
>Protein9347 82
mllteidhvaiavrdldaavayyaeafgaevahrEIVESDGVEEALVKVADSYIQLTAAT
RPDSPIAKsiekrgeglhhigy
>Protein9432 99
msasreqlhrllrDSVEHVHDLAERthqinvdqisiegdraeanttfslfrtnlrgqsel
favghyrdqllysgnhwlicnrtvevrtrmftvptplpi
>Protein9435 303
gevrarlderaaataalrrdlevraagveerrrlltnrrvsvrdrlernraeaeaaaerr
veldaraeaterlatfvakrlgvvesdlvgvrearraqseqaraltgeletlrservase
rslgelserrhqaevadaelklrletlteqvrtelevepevaeaapapelpegigaaehl
rvlerelrLMGPINPLALAEFAELSERheflgaqledvrssrrelskiikavddeivsvf
aaayadvaghfealfstlfpggegslsltdpndllntgielkarpsgknvrklsllsgge
rsl
>Protein6459 23
VIGVGGAGCNAVNRasavpaatr
>Protein4792 33
kTENGSGTEVVDARswqvgaayamskrttayfy
>Protein4022 17
VVNVGNTIVDDLNGLIR
>Protein1643 30
hrEGPSGGGRihrpaatgrrrrrqssggar
>Protein6965 35
geekgnskYLYDLFPYGPAKqackiaglpkptgci
>Protein6616 31
aqlivrawdskTGADYASALISGKsavftss
>Protein7561 109
mvseipvpshvlstvsraiahlsnrSSQDSGELEGSRispraaialirvakasamthasq
vggfgeqgqvlqvdhvravaervlrhrgndfgdeqelknlinqafsnas
>Protein7565 155
msksgrYLYVIGRdarvnlidlwmpvpgnvaeikvglearsvetskykgyedkyaiagty
wppqfvimegdtlkplkiestrGTTVDSQDYHPEPRVASIVASHYNPEFIVNAKetgkIM
AVNYSDLNNLKittigaarFLHDGGFDSTGRyflv
>Protein7566 157
msnkrdrnvgrpslaeeraavqsggderraaerRRLEQHFGEETPGRaliaaswfaagav
tltgvigwlvggpfeiiafvvslvlffagllaamvgfvvaaarsrrdrldlgrlalltgi
apprvrkslfgalavqviggllpaiatkgleldfgtl
>Protein5702 166
mgeqnnkLTGGASNPNGSNGNVGSVRigyangpvdiayswgattwapslqyqvnngsepa
vpseqrrcvvelwrgqgEIVTNTAAGLQRtarssqtrrracLAGVLDNLGISAEGRVATF
AWNTARprvalpplhgtppvtwscisppraavgcctpstcgsfpss
>Protein5703 48
mhrqvrvdadvelldddvvdaywrtrprDSQLASAASPQGEVVADRav
>Protein5700 39
kSHGSSNPYNMVRatldaltvsttpsevaakrgktveei
>Protein1391 39
hflvsgwsalwrGLSQGYFARgyleevnagnantsnwlq
>Protein1468 21
ncwckISTGSGSVGASSRnct
>Protein7703 56
mlpfcgyhvgdyfahwlalgdklqasgakLPQIFNVNWFRtdengkfiwpgfgqnm
>Protein10181 192
mtltekasfkrGATDFTQQVGKlkaadcelvvmgtiirETIGTIGTARkMGFNPVFLGTT
AAYSDLIHKlggklvegfyatstsqlpysdstsqpvrfwaskyitkfnedpsvmsvagyt
smdafakVMQSVGTRPNTSKfirgmetitipsdifgspvmkftptrrlgsdlsrlsqiqn
grwtvvtdyikl
>Protein7708 249
ietvaeenpdaiakiwidpvdgldeatirdwvaaanlnpdategavdilakLYTAYVDGD
ADLVEINPLILKPTGEVHALDAKvtldgnadfrhewdayaatqerdereeaahqagleyv
glegsvgiiangaglamstldvvnqaggkpanfldvgggadadkfvaaltildndprvks
ifinifggitrgeevangiieaagridlshpmvirldgtnadegrellkphlsdklqmep
tmlsaaaka
>Protein8916 562
mkvrQINTTAMVAAKvaatinavadvaaavstvsalsaaanlaaanlvvaqaavkadpnn
vdkqnerdvaqtafknankaavdkakeaevaadvakkalddakiaagkaktdadtaktda
dtaktdadtaktdadtaktdadtaktdadtaktdadtaktdadtaktdadtaktdadtak
tdadtaktdadtaktdadtaktdadtaktdadtaktdadtaktdadtaktdadtakttad
takttalpliqqklplrvrAPAPSGASTGSRealelrdkdpkryggkgvlkAVANVNSDI
Rellvgrsvfdqsaidramitldgtetksklganamlavslacaraaalekkvplyeyig
slnnqtiftmpvpmmniinggahadntvdiqefmiepvgftsfsealrcgaeifhslksv
lksqglntavgdeggfapnlrsneeaitcimtaidkagfkagdnvmlaldcaatefykdg
kyhltgenksydsdeftdylaglsrqypiisiedgldeiisiedgldesdwagwkmltdk
ignkGPFVDGYLIKkaetaqgs
>Protein8917 67
mekTVVVEVEDRvkhalygkvmrrshkvkahdeansagigdrvlimetrplsaskrwrvv
eilekak
>Protein8911 124
PTISQLVRkprkakrvkSNVPALENSPQKrgvctrvytttpkkpnsalrkvarvrltngf
evssyiggeghnlqehsvvlirggrvkdlpgvryhtvrgsldtagvkdrkqgrskygskk
pkst
>Protein830 69
swtffkdhnadkVAAAWLYAQFVTAKttslkkttvgltpiresdikssamtamapklggl
vefyrspar
>Protein832 118
ldkqgnggkginwdtkHEVHEIGELNRlvteegvskgrprietaskgrprietaidaaem
iltfapetnghvavkawdalgkLLDSGMAGDNVGCLLRsitreevergqvlakpgsit
>Protein833 32
kvlndnwgikrGLMTTVHAATATQKtvdgpsn
>Protein835 32
IDGPYYFFKiiqkirkilppwmptigleggri
>Protein836 33
dkltpiyknvkEYTDLPELLIKqiehfftrykd
>Protein839 29
mihnsatpkMEVDPETYEVRadgqlltcg
>Protein9554 245
mafsvertsvvaqsralkaeyslelaqdlkAVHGLDAESELTNILSTEILSEINReiirt
iytvakpgaqfgtatagtfnldvdangrwsvekfkglmfqierdankiaqltrrgrgnfl
ictsdvasalamagvldyapalnsqlnvdeasttfagvlngrykvyvdpysgvttgnqfy
vmgykgasawdaglfycpyvplqlvkaqdpesfsprigfksryglvsnpfvqldgnntnl
qansn
>Protein2282 36
msvankeklvsdlkVVISDTEELLRatagaagdkvg
>Protein8027 178
lnpydewyalvralelkeanggnvtvvnvggadndqvirkALAIGADDAIRidvtndvds
faiaseiaavaktggydmillgketinyngsnlggmlaelldlpfvsyaskldvagntas
ierdieggkeilsvdvpfviscskgmaearipnmkgimgaktkplnvvtpqgvgslts
>Protein8021 103
mahltcvghtrSELAELLEDYAASGVRnilalagdppadgspaggdftyatelvelirev
gdfsvgvaahpethprspdrasdrrhladklevadfaitqfff
>Protein347 81
giagepyatrisdgapltnfrwlrSAQTAGGTYSQTVKEFGDQVFVGGRehtlsaynrnt
aarteahvsipggdfqaaeaa
>Protein345 32
adrglgrPSGPAGGRmeghrarepaghrdrqg
>Protein6585 44
mgaeaikllieeidlveeevklrAQIDPAEGQKplsaqrkqkai
>Protein6853 83
avsfasgttsaeiaagqsvvlildfagsipaassnstlsfsvtdlsyqekVEGSYVGSVS
SIKdykssalpsstsfsrgsgsy
>Protein2862 89
makakaaakksgkggakkltkSALITAIADHLNNEVSKtqvkGVLEALVDIGGKelrkne
vfvlpgfakfvvakkagrpagprknpftg
>Protein2866 28
kissgegverTFQTYSPLIAGIEVKasw
>Protein6850 51
INAITVPADSGDTLAQRpspsppipathwpsdsppapvpstdrpasrassc
>Protein167 117
NIGIMAHIDAGKtttterilfytginykigevhdgaatmdwmvqeqergititssrsaas
psrrrprrrtgptrstalsigVNMTVEAVQVRSQPEGVSEPWIYRvnsnssrlgvrg
>Protein164 33
mskLGVLDTILQPELYPDLYGNLDHVVRinyyp
>Protein160 40
svvlfdeiekAHPDVFNVLLQILDDGRltdghgrvvsfrn
>Protein8758 145
msniaqcivesadktnisrflsaspwaavqtndkrirhllkaskayrdkgdrsalviddt
lcehvgslfeyvaqhyhhaedryplshnlvtshfvsgqvrfpvdllvyrryeeqtqwatf
vkkHFPDQEIPKtkkarrqfhkevd
>Protein8759 239
megkallfkHFAGVDAFPICLDTKDPQEIIETVARlaptfgginlediaapgafeieeal
verldipvfhddqhgtaivtlaaldnalrivgkalgeikivvsgvgaagvavskilmgag
athvvgvdsqgavhtgrenlnsskqrsgeseqfeavvcrahqprgarrqshrcdgwrrrv
hrvvcaqcldpggcreherrpdrlrdgqprprdsarahrrhrggdchrplNPQTGEPIK
>Protein8752 88
dlskpfktinvakdsglpvtkatrravhpeysadgtevwislwggkADQSAIVVYDDKtl
alkkvitdpkiitptgkfnvyntqhdiy
>Protein8753 224
mtsnpisiafvlsalglslfvalvliwpvlragrerQHSLLDLNVQVFEERlheleqdks
egkvdtetfnalktelerqllslaaqpksveaaksvgrltavglflvvpvlaaiaygvls
ykpelwhwwqvqtqtgpvvdklfvgmqptteelekqnladfarvmqlrlqeepknpdgwy
mlgmaflqgelvdqaaiafshanrldpqrddialsyaqtlvfsq
>Protein8754 186
mnkVDLVDDEEMLDLVEMEVRelldaqgfdgahasvikgsalkalegdpkyrqsildlma
avdadipepvrLVDQPFIMPVEDVFSITGRgtvatgriekgvvkvgdtveiigmmkddek
pisstctgvemfrklldrgeagdnagillrgvekdqirrgmvicapgsvkphkkfkgeiy
vlskee
>Protein8285 160
mdfeirDVDLYNKPEDISVMNPYGQVPILVERdlilyesniineyiderfphpqlmpgdp
vdrarvrLFLLNFEKelfvhvstlearnskgnekaiekarahirdrLTQLAPVFLKnkym
lgdnfsmldvaiapllwrldfygidlsknaapllkyaeri
>Protein8286 239
mrrEFGVEANIGKPQVAYRetirksvesegkfvrqtggrgkyghvyvrlepmgaeaekey
eyavevvggtvpkEFFGAVDKgiqdrmkggilagypivgikavlfdgsyhdvdsdelsfk
magsiafrlgflkadpvllepimrievetpedymgdilgdlnrrrgmiqgmedlpggtks
ikaevplsemfgyatdmrsmsqgratfsmefskyaetpksvaeaiitkfsakrsgddee
>Protein8283 201
mpatggtpgplnnqipapdrkwdgsstdnnstywtknfnvahykNMMFGTGTSFKdfylk
qsqgrflakgdvsdwvrvpynearygsnklpdnevywpfiedsvdawyakqikmgktkaq
iraylsqfdkvdrydadgdgnfnepdgyidhfqdihatsttsrtstqvkakkpaaglrvr
trsgrtaVAGPIPLPTQINKy
>Protein6906 108
mgfckeynaqtssqvgtiipveisiyedrsftfvlkTPPASVLIRktlgldkgsavpnkt
kvgklsqqqlkdiaemkmkdlnatslegamqmiagtarsmgveviasa
>Protein4138 34
dvwvvkaqvhaggrgkaggvklvkTLDEVEAFAK
>Protein10402 47
HLGEYTDVPAGDIGVGTRsaphrlstcsgspascapspapraaapqw
>Protein10400 215
gkVPAHITEIEYDASNPRefveltaaegtdlscyalffyerheygilagtegyfppvtag
kSTGHVYGAFQLRgvvgslqnggnnttnpssstadyiaggftvggdgkiagvsvpvdyis
agsgdlyaasngisygaiaydpefdirtgpsavalvnvcealgvapadlayytteqisdl
lwsmnyrqnnnvtqlvgygidpdgelgktgsdagk
>Protein4420 53
vkpkgwkptkttestkanyteadykatvkkVADTQVVIDSVVGYITSVNYKdf
>Protein4423 41
ngdvvddplttlvneggtitlgrVAAGAVTANAGVAGDKls
>Protein4428 121
gqefggfasqirhgqarlervlpeleelalggtatgtginapdgfaarVIELMAERtgma
freaddhfeaqgakdaavaaagvlntiavsyvkiandirFLGSGPTSGISELKipslqpg
s
>Protein8137 126
mrVTDAIARKLNCNDYRMRDDLVSFGNSKKnscptesitvcypdvfieindddldafeck
fakelaekearsqawraekedyehekekgrkegffdglkgifkkgrshdyqlghedgvgr
aksplm
>Protein8134 57
geelyipkYFGTGAGIALRkgqpelkkelsaaiktirgngkykaindkyfkfdvygk
>Protein8135 188
mqeritstkrGSITSVQAVYVPADDLTDPAPATTFAHLDATTVLSRkiaalgiypavdpl
dstsrildpliigelhyntaqrvknilqrynelldiiailgmeelseedklvvhrarrvq
rFLSQPFHVAEQFTGIKgvlvpieetirgfnmimdgevdeypeaafnlvgsiddaiakgk
klmaesns
>Protein8132 38
mnilaikylnrLSDLLFILARhanrangdvlwqpggqr
>Protein9089 187
mtisaqrsfessetlatapgqlrvikrngtlvsydsgkiafaiskAFLAVEGGSAADSSR
vhqqvalltdavsntfkrrmpsggtvhieeiqdqvelalmrageqkvarsyviyrdersk
lrdagiakthptltvtlgdgtrqpldlgrlellvntacedlsgvnaqaiidetlknlydg
vqesdla
>Protein9083 244
mtaacvthsvpdatakLYAATQTMDEARhvevyarycdkiaivypmslwlkalidatlks
dryekvmigmnmivegmalgafnnmyrttqcellkkltfnvmrdesrhvsfghaylgpvi
aklhkdevedladfafqavsilahggtagtiasrvdpgfmqvlhnsnidpddffkglkea
esmgitqelppgqihsmkdlmmpalarvglltptvrkkyeeagipvfddprvlqemeggh
pvai
>Protein5559 24
matgrTDFPNQVNNVLCFPYIFRg
>Protein5558 65
myaiikcggkqykVSEGDIIDIDYTGKaaketleitdvlavnngelktgsavekakveav
vvldg
>Protein5557 32
gveavvfdrggkdyhgrIAALADAARegglsf
>Protein5556 43
knlerlkirTPTFANIPSLLLTLPGVKladvpiivltidpcis
>Protein1070 118
atrlrlqrhgakgapfykivaadsrakrdgkyidqigtynptsipatiildvdkavkWLQ
TGAEPTSTVKailsykgamykkhllrgvqlgvvkaedvevkfnewlsskegkvldhke
>Protein1072 27
knggagstigsrNSYIDLMGGFGGVRl
>Protein9663 614
mlsklldvahlrtnrralikilhllrsetwlknreqvypppldikylkeikfnllphqqk
FLDHYMFIKPRYNLRgtllmtpagggktvsgisiavcanpdytvivcpknavydvwlktl
kndmvkpqevwvaaddmpanprykwfifhyealekaialaqrfkdkrcvvlldechslne
vtslrtdrflqlcniarpvdiiwasgtpikamgsetiplfrsidplftpavevafkkifn
qdmskaneilahrlgiiafnvpkstfmtdkpimedryvtipngaeytleairlkmatfiq
errnhyaanmheyetlyfdclrqhyertirndterldygrytacvhrfrtkgvpydgwal
datfcnqfeknkilpnipqtlrkpfmesktvvkyvalkirgeclgnvlskerercnvdml
qavgfgeiidggtkktviftsyvnvvdecftrltkdgysplrvygdtnsdlvniidtfrk
qpdanplvatyqslstavplimantmimlnspfrfheqeqaiarcwrigqdspvyvyrff
ldtqgmpnistrsedifewsrqqvnqllgvdinddtaaalesltqeshaelletdtpldw
fsrkkyplnpslgw
>Protein7957 159
mkQVLRQLKHSWYIGFFQIPVIAPTLWRNFGHKlwplilknkeniddakpnptqaqdgey
gvnlykanmlkrvlypqerytripvqviivtddnfmipdiwrgiekwvsdlsivemtggh
wlilnkpkefanyvqkfvnnieqkkldndsrlaqfraqk
>Protein6395 35
vgvlpnahgsalftrGETQALVTATLGSARdslmv
>Protein6397 99
adsgivdgganndtlwltrESLGIVSAANASTLIEDGVVRielengdsdgndtengdsdg
ndtfagtggadvdgtadqtnyldsdmrQAGEDVFVHFRp
>Protein6398 15
ILPLSSLLNTFFLRh
>Protein7049 91
mkIHDLEPAPGSKrrskrvgrgiggkggktagrgtkgqktagrgtkgqharSIAETIVYG
ALEGCRsrpaptpwlpssgrsttcapalrss
>Protein2679 33
ykAFLTEIGYLVPEGEDFSVNPQNVDDEIARia
>Protein2677 33
vvtgskldtvryyrHSLYPGGLKsrsmreqlqk
>Protein10231 198
vlfasirnklathptwystnlarirGVTEETTTGVHRlyemyksgelpfpafnvndsvtk
SKFDNLYGCReslvdgikratdvmiagkialvcgygdvgkgcaqslrglgatvwiteidp
icalqaamegyrvvtmddacdqadifvtatgnlrvithdhmlkmkdqaiicnighfdsei
diasiqkyqwenikpqvd
>Protein10232 384
msrylsgtgradvaaladtiktylnadkecyeepekyfdqvieidldtlepylngpftpd
ratpisklkeeaikegwpldvkvgligsctnssyedisraaslakqvkekglkskaqfti
tpgseqvrytierdgfiklfdeiganvfanacgpcigqwsregaelgekntivhsfnrnf
akrADGNPNTYAFVGSPELVTALAIAGRldfnpltdtltnengeqvkldaptgyelpplg
favedagfqapaedgssvevvvsptsdrlqllegfkpwegtdlkglkllikakgkcttdh
ismagpwlryrghldnisnnmligavnafndktdtvlnaltgeygpvpatareygpvpat
araykFTIEPLEPGFGYTLGNSLR
>Protein4636 157
prvwekihsgiaavlsadpekeqkVAEAVEAALPIMEKmdagtaseeeiatwqflddvaf
stirnllgleelqlavsgaapisaellswfraigvnlcevygmsestgpmtfmsestgpm
tftvenpkLGLTQADATVGKalaagapgvtptaggaa
>Protein10239 151
mdnllahlgelepierYLVVDDTWADLLAGRvevsrvvevceamtddrhpavwrrlggvf
gglrrliandhldqfqawvrsvsfvaledaarlahdgdaaaqdlyavlfgiagvtgadpa
tqqaarellaadpakvdanllasatgvvaad
>Protein10533 858
mggfirssweevneiiaaanvytvkehgpdrVIGFSPIPAMSMVSYAAGSRylsliggac
lsfydwycdlppaspmtwgeqtdvpesadwynsnyiiawgsnvpqtrTPDAHFFTEVRyk
gaktvsitpdysevakltdlwlnpkqgtdaalaqafnhvifkefhldnpspyftdyakry
tdlpvlvllkehtgatpetcgyqpdrflrasdltnnlgqennpewktialdanrnelvsp
qgsigyrwgekgkwniqareggagdeinlqlsliggetaevafpyfggqthehfqhvage
diqlrrvptrsitladgtqakvatvfdlsaanlaidrglgganvasdyndatvpgtpawq
elitgvsrekaiqiarefadnadktrgrsmiivgaamnhwyhmdmnyrglinmlilcgcv
gqtgggwahyvgqeklrpqcgwlplafgldwsrpprqmngtsffynhssqwrhetmsmhe
vlspladksqfpehaldyniraerggwlpsapqlnrnplqitrdaeaaglspvdyvtksl
qdgslrfaceqpdnpanfprnlfiwrsnllgssskgheymlkyllgtkngvmnedigksg
gvkpgeaewvddgaigkldlvttldfrmsstcvysdivlptatwyekddmntsdmhpfih
plsaaidpawesrsdwdiykgiakrfaemsvghlgvekdlvtvpllhdspgelaqpfggi
dwktagetpvpgkncpnmvvverdypavykkfsslgplleklgnggkgiswntqtevefl
gelnytvrdegvsqgrpkiesaidaaevilslapetnghvavkawaalseftgidhshla
qakaheairfrdiqaqpr
>Protein10530 176
mtlygigefeptiapsafvhpdavvigdvtigehssvwptavlrgdngpivvgartsvqd
gtivhtipwsptwigdevtighnahlegcrvehrALVGSGSIVLHRavvgeaalvgagal
vgnnktvpagaralgvpavitegmasfdqwsegvavyvekarwyleslrvvdpgsg
>Protein571 73
tfkqedekhdeqgntvgfyvregkMPAYYTVFLPFRASAHTFEPTSCASSVKvvvaisdi
ckvtnvaglsdat
>Protein572 39
mltrirNANIAMHDQVRmpsskqklalaellrregyigp
>Protein575 72
AVVEFLDGHDQVESVNYAGLASSPWAAQAAKYVPAGAGSVPSFVIKpgwrrlrgFANALE
LHEQLANLGDAR
>Protein6797 568
raasvqaclraggkHNDLENVGYTARhhtffemlgnfsfgdyfkaemipwawfkaemipw
awefttssiesgglgvdgdriwatvhttddeaeqiwadvvglpreriqrldadnfwemge
tgpcgpsselffdfgpdfgadggpahgsewryiefwnlvftqyfrgadgelsdlpnknvd
tglgfertlaltegssslydadviselvgaaqevtghrlgrsdlgdialrlladhtrsta
fliadgvipsnedrgyvlrrimrravrfaylldvshavlapmiqrcsavmgdaypdlvsn
selilgvaereegqfrktlakgsalldgelddlsdgdtlpgsvafkDISLSFFPGAKigv
lglngsgkstllrimagvdkdfqgearaqagikigylaqepqldptkdvrgnvedgvrea
vdalarLDEVFGEYALEDADFDKLAAEQEKlegiiqawdahnldnqleqaadalrlpawd
advtklsggerrrvalcrlllskpdmllldeptnhldaesvswlerflkdfagtivaith
dryfldnvaewileldrghgipyqgnys
>Protein9871 51
mnvdenreipakfgirGIPTLMLFKdgqlaatkvgamskaqltafidqqla
>Protein4098 40
asgfrGEFQYALGEVAGNSTASRmfggfvgykagpidvvl
>Protein6545 80
mslhsvkkaeiiekfrTSDSDTGSPQVQIALLSARiaqltghfethkkdhhsrrgllklv
gqrrrlleylkskdvaayrk
>Protein4090 125
maakEIVYTETARklvlqgvdalanavkvtlgpkgrnvviekswgspvvtkdgvtvakei
elpdalenmgaqmvrertwarrwcakwrrrTAYDYTNNPKaaeaayfallsyqewdkslg
tdeaa
>Protein5940 99
malsrgeqvqrGFNYCIVDEVDSILIDEARtdsilideartpliisgqvtdaaklyyrfa
avvralkrdedyevdeekrMALNNVPSGKslpndinvin
>Protein6798 24
SNPTQPVIAPVVAAIDRrvdhryg
>Protein9776 130
mntihaytgdqslvdgphsdprrarAAAINIVPTSTGAARatslvlesmkgrldgtslrv
pvptgsitdfvgvldrdvtvdevnaafkaaasegrlkgileytedpivssdivgspfssv
fdsgltmamg
>Protein3723 45
aetlvnltvkEVNELADILKseygiepaaaavavaapaaggggea
>Protein3720 25
mqsgkSIYDGWISDSDLIGTHYRyg
>Protein3724 20
GTHFHPGSGVGRaattpcsh
>Protein4896 33
gesqanrrylyfaqkADVEGYNDVAAVFRstae
>Protein4891 97
mgiglavnfsqphkdhtifgatpflrygksvgdkatlfgdfgvkFSSGTETSATVETKtt
ifdigikpgvmykfadrwsaighfgflgfksnnkevg
>Protein9413 101
mgfntgavddkykRMKDVVMSEMKENFRpefinrldevivfrplteaeitkivdlmlnev
nnrlkeqdidmlfteelkkmlvkegynqamgarnlrraisr
>Protein9415 112
missvaavrprasnylygstkagldafgrglsddlegtgvrvsvlrpgfvrtrMTEGMEE
QPFSADPDEVAEAAVVGLLRgrrviwapaplqgvfgvlsvmpgpiwrkiskr
>Protein5764 97
mfdpvntsatisgivtfgggsitqffdtkaellgsqgtygsaglsygwvlnsglenrdqn
kttvglntvtlnwrASSPGDYVRvlvtpvpepetyam
>Protein6499 31
mqnqkirirlkafdyrlidkSALEIVETAKr
>Protein1440 31
sdkrYDLGEVGRykinrrlglnfpiekkvlt
>Protein6491 36
trVDLLFGSNSQLRalaevyasddaqqkflhdfaaa
>Protein6539 42
mgrakayesivkGENIPTPGIPESFNVLLHELRglalditmd
>Protein8937 226
ANVVSTGNYGAFTPVGTTLANLGNFVDTSAKksvtsvgaskvaykvvavggyganesapf
evtltqavgapaaptsmtavaqsdtavVSWQDPATDELGFLVERrtldagatwtaltvpt
qvgtigsvplmrnlaantlsvvdtgrspgqtvqyrikavnavdysaevtanvtmtvptmt
tvsaavnspsqvtltwpaitvtapqvlsgyrivrtggtgpamtfdg
>Protein8933 160
mpsptdilaiqgenengeadkriasdnepfsalafkiatdpyvgqliffrVYSGVVTSGD
TVYNPIKgkkerigrllqmhanqreeikevrAGDIAAAVGLKevitgdticdpqkvitle
rMDFPEPVIHVAVEPKtkvdqekmgialnrLAQEDPSFRv
>Protein8931 324
mesrVEADTGANSNRPISGSQLSDRfsqaplmglptalqpavtgvgallanefgvnvgty
ggrgfdrQLYLGLITPVGAVLAGRmytpafetnamydimetqsglaagqivafpavleir
ksnsiayrivkdgisgalmysygdagegsgshmlgvnanykTGPFSVGFGYNGANNELGQ
KSLTTSVFGASMELGSDKvsgmvikikddnpaslsaigpaltpqigaaaaavvqtafina
fkqdgtlyhigyrhvtgnrTMSVAYTSYNDNGPANADVKSFGAAYTYSLSKRTDLNAVVV
Rydnsnlaqvapggngyiggvtas
>Protein7548 27
PGPLIGLAEQLQEQLRtrptrprdapr
>Protein7542 44
mrLNIMAGTAVRFEPGQERTVELVDLSGDRivygfnqkvmgklk
>Protein7541 43
ldedvarYHLDALGVRlttltddqskyleipkdgpykpdhyky
>Protein7547 187
mtvgentariagvtrEQADEWAFHSHQRaiaaidngyfdaelvsvplgdgaefsvdehpr
rtssleklaslpvinpmlegaivtpgnssglndaaaamvlcsrefaeshgltplaivrsw
asvadtvernglaptlavpkalklagigiedidaieineafssmavasarelglddeitn
qvgsgcs
>Protein7544 22
msnnhedqrdslnkYTIDLTER
>Protein7545 263
makavggtfsrIQFTPDLLPSDITGTRiyrassetfdvelgpvfanflladeinrapakv
qsallevmgehqvslggkthilpdpflvlatqnppvpgaghpephrvrgrlpaargsagp
vhdegadglpeprrrggdrrphgqgaakghpgdlpdrragapgrgpralhrpqrgrvcgq
pgaghpctrelragrpsgpdrirrqpprqpgpgeggpiagtasrpgLAGELSEAAEGRgg
avkkreevhrmaesnkafshfrf
>Protein4123 58
mnkqelieaiashaeltkadakkALDAFIGATTAALKkgdrlalvgfgsfsvadraar
>Protein6534 33
hgqhdrqrAPGSIGNSSDASRvfkgmrmagrmg
>Protein3603 59
kVAPQLVDATGKvnpdsaeeagsalvtafrfksrnvkdvkkllelnghkvtfgpgskgr
>Protein6240 25
mtradsrTFDNPFVGRldapagqfr
>Protein6233 33
anvytikqhgpdrVIGFSPIPAMSMVSYAAGSR
>Protein6234 33
kaeerahiliallkALDALDEVIALIRrsptvd
>Protein9914 415
msllacarIGAIHSVIFGGFSPDSIRdrvndaeakvvitadagyrrgkpsalkanvdaal
kdcptvekvlvvdrcgtdvtmvegrdvpyaeavagvdahceaeemdaedplyilytsgtt
akpkgivhttggyltqvawttkqifdlkpekdvywcaadvgwvtghsyivfgplangvtg
vmyegtpdtptekhrigdraswpkdrfwdiierygvtqlytaptairtfmkwgaeepgrh
dlstlrllgtvgepinpeawmwyhehigaercpivdtwwqtetgvdtwwqtetgaimisp
lpgvttlepgsaqrpipgisaeilddegvpftepekvgylvltkpwpamlrgiwgdpqry
rdtywsrfgekyyfagdgakydadgniwllgrEIWSFGSGYGGNALLGKkcyslr
>Protein7720 464
ydntgavrESLLPFFPNPQTTQIVTRlkgnmsielegdaavfttntidkaaenldpaaev
tvigapillkdindylrggilklgaiavvamilillllfdvrwrllplgviligvtwafg
lagylgiplslvtisglpvmlgigidyaiqmhsrieeevlldredhpiqeaavnlgpall
vvtfdaifaflalrfakvpmirdfglllaigiavicvvsiiaplaalgireyksptssdk
dysegwlgrfvvkigslpsklavpfaigallifvggllvesslqiqgdpidwvnqsstrs
tgstrarppsrrstrsrsrprarpnlgsssapttcstrkrstlctnQSTIANVVRkleef
gamayttvvaasasespalqflapysgctmgeyfrDRGEDALIIYDDLSKqavayrqisl
llrrppgreaypgdvfylhsrllerasrVSEEYVEKftngevkg
>Protein7721 75
mirdwsfgevkkpetinyrtfkperdglfcakIFGPIKDYECLCGKykrmkyrgvvcekc
gvevtqskvrrerlg
>Protein9430 258
intgsvlhgsgkvvgdttvagtlsagnspgiltidgnltqasgstllveidgaatgqydq
vvvtktfkaggdlvaklnaftptvgqsfevvkansvngvfasykkpeagvaagtrlelay
tpttvllyvtpekYAAVVSGTNRsnvasildnqrpenlnattttadvaklynalipanaq
qiqdalvsmspaiyaesaqsilaiqqslhnsqvlsesfkkggiavkllqqdvdvdgdgng
vaatrrvsglqlaldsep
>Protein364 43
AGYDVASRdradarqrwprvarrdwsrlgswrrplvqcilrrr
>Protein361 60
sttlpagqysavvssdvpvaatvgltdspekLGDDYVGTSVPAAELSFPLIYRnygsyts
>Protein368 256
eryrNIGISAHIDAGKtttterilfytgvnhkigevhdgaatmdwmeqeqergititsaa
ttcfwkgmdtsfpehriniidtpghvdftieversmrvldgacmvycavggvqpqsetvw
rqankykvprlafvnkmdrtganffkvvdqmklffkvvdqmklrlkanpvpivipigaee
nftgvvdlrkmkaiiwdeasqgmkftfeeipaelvalakewrekmveaaaeaneelmnkG
DAVTLVGFGSFKsskr
>Protein9343 152
mgqkvhpigirlgvvkrHNANWYASPKqyaeyllkdlqvrefltkklknamisnilierp
tgaakvtistarpgivigkkgedieklqreltqimgipaqvsineidrpdldarlvaeai
asqlekrvmfrramkravqntmragakgikve
>Protein2805 206
mprtpkptdhldsfrHLMGTQPDHEIAKlcdstpsivgryrrkykipayegykfglgqep
pskkasaedeavveeapkvaaqsgknkgggrskldahreiigvlsdhreiigvlsdaeva
gragvtpeavrvyrqrhdipskrsvaaavsvasaaaddaldddkkvaqrrsskldhymdl
vgtlpdrVDGIVGPATWSRadsagdq
>Protein141 39
rggaphrrahrPGGAPAAGRllaerhragdpalrgalgp
>Protein10399 222
dvqaykvitithkttkvnkLKDYLLSDADTSDFPANRLKELKesfgieellylntcnrvt
fffthdkkidnkflkdlfsfinpnltkelinlhlskalvfegedaikhifgvtasldslv
igereilgqikqayqqskkhqlcgdtirlayqqaivfakkihsetrigekpisvvslafr
sltarnffkyaniliigagqtnnlmanlltkdgtenkvsvyn
>Protein10396 102
mtlpivavggvgvisvashwvgrqfqaffdaielgdlvearrqnarMLPSFAFEGGDETP
NPIPTKammrvlglavgqcrppvgvspagleerarellaglr
>Protein10395 100
mpehaarvkryrddaplfsrFQIEHQIESAYARtvtlpsggaividhtealvsvdvnsar
aikGGDIEETATRtnleaaeevarqarlrdlgglividfi
>Protein10393 210
rvfarLVSQIDPQASNPLDGKvwvdrldrFGSGWITRHPAMLYVLVLAGEEIPDRmqkLA
SEHPDTDPFLAEVNRyhrqeearhlsfarMMLPEVWAAASRvertvvrrIAPLVIHDLFR
fmvqpgvyaevgldawstwkrvnrcdnrvqlrrVSTRPVLDAVINAGILQRgaipqawqn
twIQDVIQSEGVRRRDSEEYKQLLDQYLVK
>Protein10390 116
mslkrlsihiaeisgwwkECLVNDELDFAKGDYSPKeynsteeiiafhddliekatkiln
eiaedefdkpwtmrngeqiyftipksevvrtwclnhlyhhraqltvylrmlnvplp
>Protein8738 147
ttgrksvfygitatdislptlakaklgvynerKLHGIPEQLKEKYFHLLANHRdwqisqs
lksriafaqlnlmelekapfsdmdvifcqnvliyfrrfrkrdvvshlasrlqlggilvlg
vgemmdwqhplleridypdtlayrria
>Protein8739 61
lfpkadkgykMQSVIDWLRSKvkcpvltslpmghvptkvvlpfgakvtlaldgrdallaw
d
>Protein8734 146
meavihiyrqlrgsdppddetargiidklffsdkrynlgdvgrykinkklnlnisfetlv
ltkvditeivkylvslinqkaelddidhlsnrrvrTVGEQLFAQFGVGLARmartirerm
nvrDNEVFTPVDLINARtlssvinsf
>Protein9066 273
mseegrrtlkvvelgvdsgatggspsigiddgsaranllralvasgfsafdrsdrwldhv
tddavadrwaqvrdnlrrdlafieacgvdpdvytqiqraslyfssrltsdttsdgarall
dahllvasavdlqvdsaqvrllarMDNPVLIQVAPGVESTGLLGVLETIDRlrnpgrviv
slqpagsdaaslselvngvaavrpgttwvgnpavelgtpgggavdgaavrvrtealselv
daagshlagfdievhadrIGEAAVVLAALGYDR
>Protein5571 33
mpeeilreinrSVWTIGYTGQSPERlkahmrnm
>Protein5570 125
mqslvrIGEDGLWAEDRWHPLYYTIRvwhplyytirveqvalplypqwgtepngyyippr
hsprgyarLDVGAIDAEGQHDDVDEDRAATIDQIAVEAGRnsdvrLHNSGAHGDGWGEQR
kdscg
>Protein1057 106
gytgtvpeqlaavldlpsvtfakEVEIADGTVKvrrQTEAGYNDVECSLPAVVSVTAGVV
EPRypsfkgimaakskpvenltaadlgfdasqvgwagagqeiidia
>Protein9604 89
myrviaadsrkprdgrfleilgifdplknpavpvlkservlswlrHGAQPTVTVRtllkr
hgvwkefeteksakaektekteksakskk
>Protein9602 92
ryagigdiikvsvkdaiprgkvkkgdvydavvvrtrkgvrradgslirFDGNAAVLLNNK
hepigtrifgpvtrelrsekfmkivslapevl
>Protein9601 85
aqtkvrFTEAPQGDATIETYAVLHGKngpesgvllgrlaatgerFVANTPADAATLAKLE
QVEGIGLPGTVTQVDGRnvftprfg
>Protein6815 54
gysfsasvgnvsdwdstkaafekvkaehgkVDILVNNAGITRdgvfrrmsvedw
>Protein6814 93
mtsgrLTEYEGGGEETRsnpwlaelqqemfieinpalaaakgirngdrawvstptgarln
vqamvtprvgpdtvfmpfhfsgrwqgadmvayy
>Protein8899 185
mptlwtpdgernverESPTPPTEPVGAPTEASKAPAGASGAADGSPLSASELKaqaeqlg
idldslspeeraqaeaavaemaetrarlaetpasevianhlmgfyelgaihlsrqppafe
daalaidalravlervgdrlgeagpvlnqaqsqiqmafvqvkdqyaaaaageadgsaass
dadda
>Protein10254 54
mggipvvtalarvtglpacfvrksakkygtakFAEGADVDGKRvlivedvitsg
>Protein8893 145
mskvpsavwivdtnkehlaveearklripiigildsncdpdhvdypipgnddairavgll
trVVADAVAEGLIARsgakgesaaaaeteplaewerellegeatpaateaapaaetapaa
etapaaetepaaavaegetdeqkkd
>Protein8895 167
sahlswdpsdnsggyhlsvytldevevlkkkVLGGLTDWTVTGLTPGTDYGFHVRsicva
dgiksvisdhyyfstparigeiendqiamypnpsngvftlelnnyegnnfevnitnalgq
vvyttmidvtnnnytqtidlgnaaagiyqvtlknasttmnyaisind
>Protein8896 176
maelatiarpyaealfkacaanpqaaltwleelanvaghdqlqqfadspkasneqvyavv
tgvvksaldshaqnflrtviangrlsclpeiaaqyralanalsgssdavvfsafpiegaa
ladtakvlekrfgrklnvsvklqpeliggirVVVGDEVLDTSVKarleqmkvalta
>Protein7069 105
mapsadvwqlnsnssrvgikgaekLNEEYTAVYKmewavngdmggadlnareryigikhy
qwgtigikhyqwgtmrLQQDGYWLSNARlqfdssaeswqvalwck
>Protein7061 46
vvkLFDELGPRfkarpggytrilkmgfrvgdnapmalvelvdraed
>Protein2126 31
aelkgskteenlkEAFAGESQANRrylwfaq
>Protein2125 19
rrHAAAGAGQARevhapap
>Protein2124 254
mdgfetltatfnaavtfdarNVNDLETANVRasagradfnrmdetfktvnilgdldqgie
vdyaphvdnietnltvniegdtarignagndygiqtnanifalnhngdsdveidngikvd
dsgsttqvsiinnsnfdleideadegsvivdgnavrdllvqtngygdiiappewdegahg
dlmdeaaalqnytvesadnsdivvgrvgreraaigrvgreraaidletvtisagagsrIF
TSGVVSGNLEYLKf
>Protein6960 30
mqrFAPLNSWPDNANLDKarrllwpikqky
>Protein1647 32
mhatrAAVEEGIVPGGGVAYIRalpalaalkl
>Protein1644 59
ASNGIHYVSPAIAGGLRttvsrpapatasttcprrspvacafvrctrrasvtlrrsrlv
>Protein559 45
maisteqkaqivgdyqrakGDTGSPEVQVALLTARindltghfka
>Protein9853 90
mkktaedflghevteavitvpayfndsqrqatieageiaglkvrrIINEPTAAALAYGMD
KKtkdmtiavydlgggtfdvsilelgdgvf
>Protein3524 182
qsgliidntgspftvntgilastisithdnfpippgnsltsvdinglltltsvapppngp
tvgpvllpfqvsfletpnngtggvcadggtpfaaginvngcsdifvidveslnfpflyds
dgvgagdpvlyflsifadgfgtlsdaactsvlgagnngcrGFQTAELLSTTAVFKllite
tp
>Protein9859 27
ELTGGHDVDIVFEHPGRaarpsappsm
>Protein3838 133
ktagrgtkgqharNTVPVAFEGGQLPLFQRlpklrgfnnpfrveyqpinldtiaecglde
vspetllgiglvgkgslvkvlgrgeidravtvkahafsasaeaaitaaggsverldlpha
vrpafhgsahtnr
>Protein5969 25
mlisslylqlkILVDLPVIFTGKrv
>Protein5962 10
VEDALHATRa
>Protein5960 64
srftsllcfsigrsrqcgqakAEVGLGPLSEYVSRWQIKWDVEQYKKDLLKMEEKMNIRi
iikl
>Protein5966 63
MVEQSAEIERphgraerrdracvqggrsrlqgggghlhparprddwrhpsavpqpvggha
dsv
>Protein3749 93
malnlerDSVGAVILGEYEHISEGDVVKttgrilevpvgpellgrvvnslgqpidgkgpi
naketdkiekvapgviwrksvsqpvqtglkcvd
>Protein10288 122
mkarrvidlirgrSVEDALAILKFAPQSASEPVAKvvasaaanaennlgldpstlvvskA
YADEGTTLKRfqpraqgrafrirkrsshitievesipktgstsnrsrrssgsktaaakgg
aq
>Protein8409 14
SDADFVFYNNLKvc
>Protein5290 33
mnattkslkkgdrVALVGFGTFSVAKraarngr
>Protein8071 75
mivltsfelgylsppvalnqlltrqvvgekEMDEADAEVRhlsfyyryerwilplfvmvp
slilvvyvplffyak
>Protein8070 194
tepakfkVVAYDFGVKrnilrmlvdrgcdvtvvpaqtpadvvlamnpdgiflsngpgdpe
pctyaieaikqflntdipvfgiclghqllalasgaqtlkmkfghhganhpvqdlatgrvm
itsqnhgfavdeaslpanlrathkslfdgslqgihrtdkpafsfqghpeaapgphdadal
fdhfielmqvyqak
>Protein5298 17
lskYDFPGDDTPIIRgs
>Protein8075 190
mpkrgrkylaaaakvdrdkfysreeaiklvketvytnfdptvevhfrlgvdprhadqqvr
dvvllphglgktvrVLVFAEGEDARlaeeagadfiaddemvkkiqggwtdfdvaiavpqm
mgkvgrlgrilgprglmpnpkagtvapgpdlprlieeakagrvefrvdrtsnvhapigka
sfteeqlren
>Protein1607 15
EVLLGQLQEGQTVKg
>Protein1606 32
rgtnrIASVPVGDALIGRvvnalgepidgkgp
>Protein1605 46
mllakESLMDPVDIQELIARgaqnrveelrlelyekvnalgigaqg
>Protein1602 94
mdsnaiekergitilakntalkwndyrinivdtpghadfggeverVLSMVDSVLLLVDAV
DGPMPQTRfvtmkafaqglkpivvinkvdrpgar
>Protein6921 228
fvevkgeiyrVAGPVVTAIGLDAKmydlckvgheglmgeviqivgdktiiqvyeetggir
pgepcistgmslavelgpgllssiydgvqrplhillektggfigrgvtadgldhkklwef
kpvvkkgdhvnggdvigvvqetvniehkvmvpphisgtvadiksgsftvvdtvctltdgt
elqmmqrwpvrtprpvkrkLTPEKPLVTGQRildglfpvakggtaaip
>Protein9476 199
myqkardasvpvdtidraiqrgtgdlegvtyeevtyegygphgvaifldgstdnrnrtga
eiraifskAGGSLAEPGAVAWQFERkgmilvpaevtedelmltaieagaedivpgdgawv
vttdphelmavrdglveagiattsaeltmipinlvelatageargvlalidaledhddva
dtyanvdvpddvaaelsae
>Protein5030 72
VGLQAGMTITTGDIRVASSAASAAGGGIGSLAVAPTYTGVIMKisallllplalqvvvlv
vsqllllipass
>Protein5035 131
fsspdvdfcpsnncisaitakglaltsaansvvwntpgltkddsetinvtdivkeivepv
twasgktigfklynntstseeaaiysyngsstkaprldikWTAADEINNLSPLETVReqi
vavvnglgtps
>Protein5740 36
cfdrhrassrrrEAAFVGGRgiahhdcavdqeidil
>Protein1466 15
rWLIDYMLDNYTEIR
>Protein9295 142
mvveyvlvatdsdaladdvdatlgddrcevgrVNSGAEVFGAVRerqpdlvvldlqignm
ggmatslhlrneeggrrlapqrilllldrgadvflagqseadgwmikpldsfrlrraaaa
vaagrgwfehadgtidegepav
>Protein9296 113
merFLEAMAAGLNGPEAEGKdlkvnlvltdikesyvlwiensvlhfkraepaadanatlt
ltktifvkmiagtagvkdtllsddlkiggskidlvrffgliekAPGTFAIVTR
>Protein1463 57
DGEQYAVLSDILGDEDHLGDMDFKgdghrqghhrlpdghedrqraarhhaaragpgp
>Protein7526 226
mgatvsvinkGDITGQGAALDLTGQDISLALRkqtknwllvgeldigsyqldakrnvilg
sstfanaqdginaktygfglsasrAISDDWQVLTGLRYNNVNQSSFAEVGNSLLRltvdk
vqqnqvvammganwsqsfaaanwkvmpklglqleqtlmgdtaqaeatlstqrlssqasdt
gkslframvgvsathqsgltvgvdaaseqgsnasgttgrlslsksf
>Protein7527 29
mrshdefkqkLELPFELIADTEEKmchmf
>Protein7521 178
ehpvsdtrtenyaeallglaraegaeavvadelyrvareidgnvelrTTLADLSLPADRR
tkVVTDVLGGNVSPSTLAALSAVVAAGRADELGAIANQLAERTAGDAGLALATVRTAFAL
SDDQQHRLVQALEAAAGRPISPRfivdpevvggvhaeigdqvidgsvrsrlaqlrelf
>Protein7522 111
meraqsrqgefgevlagaagrrvsfkLVAGTGSAGSPGAERdasgrhgrsahdggpaprg
gddadeaewadnseydglvvadledadpplsaanrlleafpgaeliapddk
>Protein1462 30
LHFFMIGFAPLTSRgsqqyraltvpeltqq
>Protein6213 75
nsvvvpdvynvsnrQGELTGFEGNSQERkfgyyadlttsfnkfitlnatfrndntsrfyk
adrprsnwsynyygt
>Protein7291 29
LIDQSAAEIVDTAKapaqlsrvrfpcqre
>Protein308 38
grikitdrkkdlvktsggkYIAPSAIESQFKaicgvag
>Protein309 401
wdehvvhteedgtsvlyidrHLVHEVTSPQAFEGIRqagrkiwrissivatadhntpttg
welgydgitdtvskeqittldsniaefgaaayfpfltkrqgivhvvgpeqgatlpgmtvv
cgdshtsthgafgalahgigtsevehvmatqtllakkaknmlvkvegtlpkgcggkdivl
aiigkigtaggtgytiefagaairalsmegrmtvcnmaieaVGALSRDFLLYIKTHGYEV
DDKfdkgksgniyrvnmvdwdyskpiiqmplkhfntvdymksiesfikggskrnaksltt
ydtpygalialhdlvslrlsvnvayleiiilatlvrsrkeqdyrlpvnraagesarynmi
malhslsaalahegqeevifspeafiykvrprhpldnlvlg
>Protein303 97
mlerIGSIDNVPAFIDRvkageerlmgfghrvyknfdsatgstrtsipgprssrtpptrc
stspararcwilrssLVLSDVNSTDVTFTRenydlli
>Protein301 35
VAAFHAITAEFLDQLLDRiwsplsvqkkkslknig
>Protein3232 46
VFNDPGGSEGRatrcstipaapragprsptmslrvssnpprnapas
>Protein3194 36
snyaysgkMIQNHNEVWVVGGNAKlaaakgfngvpv
>Protein3999 31
rlvvftglsgsgkSSLAFDTIYAEGQRryve
>Protein3994 32
mgliyedgkYVTLTDILGAEDAFGDMDFKvag
>Protein10374 27
levgegiekkEVDFAAEVAAQVAASAK
>Protein10373 342
mfhllvpeqlkvvrNREVVDPQRYLSAFRPWPAGRvqpnmlrlvqlldegysmvmdgmda
swpelaevassferafgwpvnvngylssrvdeafgthwdthevvilqllnkkswqigrsp
elsmstalhddaaplrsvwsgdleqgmamyiprgwphaasasggmsfhltvsclrptvid
lmrfvsdkaqttlpkgvgltsdgwygaltselgtlgssaheefdryaasarlmmpsrfvr
gysrdfggslpardllrdphsggwlivdqpetdgaviaagrkawkcdrdvidlleivsra
rcltveetigcganprlversielglieqvppgsvsnitgrc
>Protein2358 30
mfrANAVYEGEYLLGTSIARpliakrqiei
>Protein2823 35
hiyatvisgdgskVLASASTAEADVRaalggagkg
>Protein2820 38
erqeavledpyillvngkISSVQDMVPVLERvmqsgkp
>Protein8240 188
rtysihnkpprfedlstekevlytgikvidliepyskggkiglfggagvgktvliqelin
niakGYDGISVFAGVGERtregndllremlesgiinygedfmhsmeaggwdlskvssekl
keskatfvfgqmneppgararvalsgltlaeyyrdgdmsdpnggrdilffidnifrftqa
gsevsall
>Protein8715 56
mdddhqapasfqkvenfrphpednnlysreekapvrrqeaavkMIQHETQAPAPRg
>Protein8244 123
mkQFGYTSPMQVPRltkITLNMGVSEAVADKKvmdnavadltkiagqrpvvtkakkaiag
fkirEGQAIGCMVTLRgvhmyefldrFVTVALPRmrdfrgisgrafdgrgnynvgvkeqi
ifp
>Protein8246 109
mnsliehevikttlpkskelrrVVEPMITLAKvdtvanrrlafdrlrdrdsvtkLFNDLG
PRfnarpggytrilkmgyrVGDNAPMALVELVDRseageaqesgasaek
>Protein8247 125
msavprSLREASYGLGANRMRtvlrvvfpaavsgiaaslvlalsravgetmivamasggq
aqmvssatqegqtmtgfiaatamgesvqgtlayntlfavglmlfiltliinmisirlvnr
frevy
>Protein8248 181
nnddasigfvfgkDVVENLVLTSAGDVTVKGNLDIGDNAAGHLKtldasavagiftlnlt
ttlltdlsnttvtgldkvvfgadhaaltlsvdqaittgptnvttatgivdstlnfenlad
qaidmtafgvknigtvsiadvngtvtldhgtvlgnalnnadsllikadqndttvemtaaq
f
>Protein8249 62
mgykkrkRNKRRYKRYQRKARKSFRRMRKHRGRRLRYRMKRRRGGRksyrrrrttrrrsy
rr
>Protein4172 34
sfiflgptgvgktelarTLAEFLFNSEDALIRid
>Protein9596 75
gvkvwiykgdivggkrELAPSANAGAPAGDRPRrerparprrsgasgttatsteagraas
asedatvapaetqes
>Protein9047 189
meyfisthgsrKGLADTALRtadagyltrrlvdvaqdiiitsedcgttkgilvrrvdnfg
rqtladrlqgryaasqvidpstgevligvgelyseeiadqsdatginevlvfspmtceme
rgicakcygvdmaigepvemgvavgimaaqsigepgtqltlrtfhtggmarsgggditqg
lprveelfe
>Protein9040 145
mginpticlyseqkrvagevdarlrklvqgaqdagygalsparieqrtssykpqgprTFS
LRIDPRaldevswdqdamqamlrpncpmvygeepppegyflrmndlvftwsqiagldpgd
fssgmrltksetadtlaawarcels
>Protein4492 37
mtdviekvapgviarkSVDQPMQTGLKsidsmvpvgr
>Protein9628 95
mgeaearlfasegarVVIADVLTEEGAAVAADIGEAARfvpldvtdeaawldlmkittdv
fgcpdvlvnnagvlvpspireleveqlryvldvnl
>Protein1036 60
pasaspacwtpsesstrVHEVPQLETTPFHPRctrcpswrpprstpvppmasprstatgs
>Protein9623 115
mkVPLHFSGEDVSPAVKtencllthivneiaisclpadlpefiavdlsgmkkgsslhlsn
lvmpkgvtavvngkfdpmivsvvalavpaeteaapaadakdakggkpaekapakk
>Protein9622 101
miiddidqsvaaetvnfaidgvtyeidlnadhaatlradlarwigharrtggrrgaasak
agerRNDLAQIRdwaranghevssrgrisaklqdaydraqg
>Protein7755 22
mvghkLGEFSPTRnfkshsgnr
>Protein6020 22
mrekvvklgvkrEPGFLYFLRg
>Protein6025 106
mkekkarvedalhatrAAVEEGVVPGGGVALLRaisvvkqikgdnhdqdagikivlrale
eplrqivincgdepsvvvnkvaegkgnfgynaatseygdlvamggl
>Protein7882 151
mttlnvindgkiiytreqlfggrqlteeiqrryglsfeeagklkkegglpddyevevlqp
fkEAVVQQVTRslqfffsssqyndvdhillaggtasilglaetvqeklgtavavanpfvh
msfapqinaaaisndapalmiacglalrsfd
>Protein7887 65
mdlkqplekDSTVPLTLVFKdakgveskldlkvpvaagggmgkgqgmgmgkgagmpgmaa
sgakp
>Protein7886 309
mktiftaaialallqpqhllaqttiraneqkFENETMQSPYLKNRWDNKKTSAPFFEQRI
VEGDSIIVSIRtmqvnvndaasnivddaanepsiaidindtlhiaigwrqfdniasnfrq
agwsyssdggltwnmsiidegvfrsdpvldydlqgnfyynsltpypdwecdvykstngga
twdegtyayggdkqwmaidrtngegsgniyaiwsadysacvpgnftrstdgnlsyesceh
veaepyygmpavdadgylyvvggggvstltvtrslnaqipgatiewddpvnvdldgslsg
wqdinpegl
>Protein7885 220
dkdkkdefekgekskkeekprtekqvlsatcfevldyeleadavdtleegkdlevdlslk
dapaegnftygaalikkeaykadinlsangtrDGTDIFINEIGIARdlginsttyeskln
rnelsnniqtligegngtisigeenqntlslttldllpgdyllftgayepgkgivgigqk
eltifaagtsqaepeqnseqeqnsksdsgssfwknllnrf
>Protein7884 76
mhyeivrKIMGELSDDIIEKliktnnhpnwysmlrrtigfniknynsndvngysgfedpt
yqakaqkeldfllqgg
>Protein8870 269
sgsirQWQASASRLRiggggreqvldglavaggrhyglrarrldatpliallassdrlap
glrhwlqaaaagavlenvevagvrggalrvdadvhglhfaavgnspgmrgvdaqlrgdad
glrlrfepgapvafdwpagfgvehevslggeavlwregagwtvhtpglailgrqldvnar
ggigfgndgtrprldlavdigeapvtlarqfwvhhlmpkstvdwlnaalqggrlrdvhav
vagdlddwpfrsepaatgpgragagkfrv
>Protein8874 300
mpqtaeaidharAAGVPLIVAINKmdkasadpdrvlneltvkqvvpeewggdtqivkvsa
htgqgidelleailiqselleltaveegaaqgvviearvdkgrgavasvlvqkgtlragd
lvlagqyygrvramtdenglptkSAGPSIPVEILGLPEAPNAGDEFMVVDDERkarevae
frankdrqnrlarqqgmklenlfanmgkqeapsvnivlktdvrgsleaitqalndlstdd
vkvcivssgvgaitesdvslaestnavilgfnvradgaaklkcqqdeidlryysiiyemi
>Protein8879 62
mypqsknfvkTIKSYAISNLFGMYRDETFTVLASQGRlptlvkvvsaienkeytlgfsyt
ql
>Protein7083 30
mrvffyhdgvynasrLTEPPQDDRhivnrw
>Protein7086 125
ynevnlgflarPAGAGDDVIGSFIYRmpvdqqftceagnlvmgfpkvvtridadytdaqv
tfqlfdggelalsvtvprvrtddaavrvettsysylngvphgtplamdmsaavvepgdvh
ltigs
>Protein7085 90
mankLTVDDFQGALVSLTNPGTIGTVLSVPRlmsgqsvivgvgklayptayqgadpetia
nlgadpetianlgLAEEDPTFKvnydnqtg
>Protein2102 113
mprkgpatrrELSPDPVYDSLLVTQFVNKvlrqgkrslaekivydaltmieektgsepvg
tlkraidnvgtlkraidnvkpalevrsrrVADGIEGLVHISELAERhvelpeq
>Protein535 42
kkvdvlnaagekkviktwsrrSTIIPDMVGHTIAVHDGRkhv
>Protein530 33
irSGAIDVIVIDSVAALTPKseiegemgdskmg
>Protein533 105
tfpfpetagvrVMSYLPMAHIAERmtshyasaimaydvcccpefseltahigavhpnlmf
gvprvwekihscpgcgrrstpaspqcspptrkknrrEDAANNFAR
>Protein532 56
mivgasegfkkTLDVVGVGFRasnqgqllelsigfshpiyvmlpdeikvttetvkg
>Protein3502 78
sttrrdkrrthykMTVANVATCKvtgeshatckvtgeshlshtayvsgndlyyngkELVQ
ALADQNTDLSKkqvdkil
>Protein3503 42
sqyeqdaftveglylfsrSTLQPFVSAGIGYGRndfvaqgdp
>Protein9834 257
mgaevsegdilvgkitpkGETELTAEERllrsifsekardvkdtsmridhgkkgrvisvk
vfsreeghslesgvlkkvivevaqlrnisvgdklagrhgnkgvistilpeedmpymadgt
pidilltplgipsrmnlgqifemhlglaanslgyqaivppfagataeeikeelvkagwpe
tgrvtlydgrngmafgqdiavgymymlklhhmvedkihmrsigpyslitqqplggraqgg
gqrfgemevwalqgyga
>Protein9836 200
mdagkHTVDPVLTNFKskyavdwspflgkkwtdvgetaiplaewkrlaekittipesvtp
hqlvrkvyddraamgrgdlpvdwgmgehmafaslvasgypvrlsgedcgrgtfthrhavi
hdqkrekwdvgtyvplenvadnqapfvvidsilseeavlgfeygyasndpntlviweaqf
gdfangaqvvidqfiasgev
>Protein9837 180
mtggtssaasgggtgaaisggssapvttlgatydagplvangqyavyknsglqnavkdtt
rLSAAYDLGMVKLGGGLVISNHNTNVPGASAGKtsdyliaanvpmgassfglsfasrtva
dvvpgysatgtgyslqygyamskrtgvvanyarWTAVGGAGAVPNRdassqyqmllthsf
>Protein9831 154
mklgdsqvehieaistgslgldialgigglpkgriveiygpessgkttlaihaianvqks
ggiaaiidaehafdrfyaeklgvntenllisqpdngeqaleiadnlirSGAIDLVVIDSV
AALTPKaeiegemgdsrmglqarlmsqalrkltg
>Protein3769 1052
tiafresdpgnvdfgvyfdqhslrNSSSSSSSLNLQLLDTRsqaagtgplkdnpydsfaf
ylggatviiksaaidtattyaelltaiqnaivaarattpalanvnatlgaeftvfdtssg
tqvkgtnitltdtsgaqitltdtsgaqvtlhptigwatatgtvpassglhtdivagtpst
vselvtstvvlddvgrgstggdlvigglsvgdtstsrgverLSVQAIPSLRmpneendpe
vayrfihdelmldgnsrlnlatfvttwmddeaerlmsetfdknmidkdeypstaeietrc
vnmvadlfhaedlsetdatsatgvstigsseavmlaglamkwrwrakreaegkdtskpnf
ilgtnvqvvwekfckyfdvepkylpmepgryvvtpeqirdavdentigvlailgttftge
lepvaeisamldelaksggpdvpmhvdgasggfvvpflqpdlewdfrnprvvsinvsghk
ygltypgigfvvwrskeylpedlvfhvnylggdmptftlnfsrpgnqvvaqyynfirlgr
tgytrimealrdtaqmisahiatidglnvitdgtaipvlsfncdddlgftvfdishelra
lgfqvpaytmpadrcrrtrcrpmprtspccasscarasaatwptsVPTTHADWGMAAATL
LNKvdvakyftvdqyvasnsiatlqgllidvtnlpssvdtakASAVASGIALTTAVGETA
GTSGNDTFKAFLANGANTLQSGDTIRGGAGTDTLIADVSTQGTGENAVAFTSQSVEKvtl
raqhsdnnynnsdnnlessqssidaeraagvntwennnsradlviedvrigagqitkdit
iamvetdpgnvdfgvyfdqlslrntassssvvniqlmdtgaaaaaatsatpllnnpydtf
kfyangnlvslvlpnaaaadtyaalltafqsaianaglsnvvtaslgsnftvtdpisnvq
vtgtaitlnaaggyaittpagsgwfnttgasvpatnttgasvpatsniyttyntsssssa
alvtstiilddvgrSQVGATITHRvlaklfed
>Protein3764 21
mwkLPMFGETDVERvlaeaaa
>Protein8501 34
rGAIPQAWQNLCGVDEHGTADEVLPGAGRllrae
>Protein8500 115
mievgsleqenwylgyqlpigaftlkASYGEVDRtgvpttvrcpttgagvsgscvaqgda
dqlalgftydlskrTALYGTYSMISNNGTRfrSGQLVNNDAAYSSLGKdstgyef
>Protein8058 256
madvrisarstlgtlnrwvevisgnlvgsqiigykgtrITFGDSLVDIIRggsgstgnvg
ginpvqigsggisvggtttdfkqgsliqtgnnldlaiqgnsfftiadssgkiiytragef
sfddqgylvnkegnfvlglfdrtreiirpsgfalrdldnvttggfcmnfsigtlltgdnp
tstnvtvfastvaysfgnvfgdqnlsinryladpakanedritglnfvpsgqlslsstgg
ttasiasgitigving
>Protein8056 128
mlrrvkirdvggtdflvdehverfrfeeanrrviaqgarqasfeplllgitkASLSTDSF
LSAASFQETTRVLTEAAINGRvdhlrglkenilmgrlipagtgfaayqklgmilkdrsea
gdrmvqgd
>Protein8050 261
ksrttlghssniktlvadlgvfqptfilavprvfekvfntasqnaaadgrgaifdraaev
aiawsrardrgrvpirlrvqhavfdklvyakirsalgghcqyavsggaplgerlghfyrg
vglnilegygltettaaltvnlpeaqkigtvglpfqgttvrvaddgellfkggqvfagyw
rnetataevfgdqgwfhtgdvgeiddegfvkitgrkkEIIVTAGGKnvapavledrmqah
nligptmvvgdgqpfiaaiit
>Protein8052 105
mgigpvpatlkaldragltinnldlielneafaaqsiacihdlgldlekVNVNGGAIALG
HPLGCSGARisttllhemkrrkskiglatmcvgvgqgaaiiyesv
>Protein1625 31
tsakMLSIVPLMAGGGMYETGAGGSAPKhvq
>Protein3059 60
avhpeysadgtevwislwggkADQSAIVVYDDKtlalkkvitdpkmitptgkfnvyntqh
>Protein9454 279
mggyyklddqqaislglrYFSLGSIQFTDASGTPLNSGRPRefsidlgysrklsaksgvg
ialrYISSDLANGASSGGTTYKkgssvagdlhyfhngakangagfnwgvtlsnlgakISY
TNDANQKdyipanfglggaytkvfdqdnkltfaldinkllvptpadisdsagladyrskg
vvgswfssfgdapggfseelkelsyslgaeytykdqfsfrAGYFYENPTKgnrkyfsvga
glnynvfglnfayllpsgsgtnrnplsntlrfslvfnvk
>Protein9455 143
maqsglvtivsangklsfaasnesreadalagtyrQLVNNMVIGVTKgfekklsligvgy
kaqaqgnklnltvgyshpvnldmpqgitvatptpteivvkgadrqrvgqiaaeiravrpp
epykgkgiryasekvaiketkkk
>Protein9453 71
mprslkkgpfvddhllkkvddlnssgtktviktwsrRSTIIPDMVGHTIAVHDGRKHVPV
YVTESMVGHKl
>Protein9450 195
melversseiykeseqatsvdevflggviaalgdsgyvlidiltggslrnagatssttqv
alpfnrhelrfedpatgarvalvldhltpdvgsakvlgqrariqlgygqrvpnfgqvgra
lrQEMASTFVVSPEPGRvtfdadlssgfvycqvdllweldryvddsmdvdadllrkhlaa
tvhtlrkflqlrfag
>Protein4234 43
mrrEFNVEATVGAPQVAYRecikkaveqegkfvkqsggrgqfg
>Protein4236 365
MLQESVDSLLDNGRrgkamtgankralksladmikgksgrfrqnllgkrvdysgrsvitv
gptlklhqcglpklmalelfkpfifaqleargiattikaakkevesgtpvvwdileevik
ehpvmlnraptlhrlgiqafepmliegkaiqlhplvcsafnadfdgdqmavhvplsveaq
meartlmlasnnvlfpasgepaivpsqdvvlglyyttrdrvngkgeglvfaniaevqraf
dagvaeltarvnvriteytrvnvriteytkdkttgefvastkirettvgrTLQNITDSDT
Rgeqierdwaegtwgsepgerpsdyvqefepdfhgngdytgepggpdaddgpaggqtgad
gnpgl
>Protein1323 42
mvaagqdvsaydrakLMSVDYDNTELAKaaddkirtfqadas
>Protein5016 67
EHALLAYTLGVKnslsvptrwtkrllptanldlkkllmkfptllkrsdttprtfllspfl
dgleitc
>Protein8239 190
miirsevekYLWELHKNKGYQRvwtphiakvalyetsghaakfgdelfrvqgkdesfimk
pmncphhmqifadnqfsyrdmpvryfepatvyrdektgqlsgltrvraitqddghlfcrv
sqineevstivgiikqfyttmgmmdgywvslsvrdpktpdaylgteeawnaaegalesaa
tanglnykrv
>Protein1486 73
ftvrkVSYGVGVERifpahspridrvevvsrgevrrarlfylrelsgkaarikerttkrv
sasdaaststaeg
>Protein1480 22
DLPVAEAMDELNRcpsprpwts
>Protein9547 258
mvggvtpgkggsthlglpvfdtvaeavaktgaeasviyvpaslckDAILEAVDAGIKlvv
citegvptidmlyvkeyvvrkggvrlvgpncpgvitpgeckigimpghihlpgkvgivsr
sgtltyeavkqttdlgfgqstcigiggdpipgttfidalelfqndpqteaiimvgeiggs
aeeeaaayikanvtkpvvsyiagvtappgkrmghagaiisggkgtadekfaalqaagvkt
vnnpaemgkalaeltgwk
>Protein7506 33
greftndkATDFTAILTSLKakkpdivffggmd
>Protein7504 12
kAADVGADLVGK
>Protein8013 136
tlsiikpdavakNVIGQIYARfeaaglkivaaklvrlsradaeafygvhkdrpffkdlve
fmisgpvmiqalegenavlknrDLMGATDPKkaapgtiradfadsidanavhgsdaeeta
avevsfffpgmnvysr
>Protein7508 31
mvkevaskTSDVAGDGTTTATVLAQAIFReg
>Protein6275 86
hldcrpsprifsrVGSVANLAKksyptpcvwcgpttlakrkarprspnmwayaqtsaspa
sleapyvetgsigpwssgisrsprsp
>Protein6270 25
mvlgpdkkAQAAYAAELKkaehdaa
>Protein7868 184
mshlldqlrffkrkqgefadghgetrkesrdwedvyrarwqydkivrsthgvnctgscsw
kiyvkNGLITWETQQTDYPRtrpdlpnheprgcprGASYSWYIYSANRlkypkvrkpllk
lwrearitmapvdawksivedkakaesykskrglggfvrstwdevneiiaaanihtvkqy
gpdr
>Protein326 48
mrirdiktiegvefvntqatpvvsvevtralkSAAAETAAAAAKgakk
>Protein984 80
ILPVEDMPHMEDGSPVDIVLNPLGVPSRderwsdsgssprscsqgpwpqdwrhaacplqc
qgsarfsrsdlqlqrqvres
>Protein980 32
aglklyvkrVFIMDDAEALLPTYLRfvkgvvd
>Protein981 292
itldatvfpwftltgrfgvdlattkgnrffhpqsnvgyarLGWIEDYSDLGRnlntnifa
mfkksagkikgslitgmsiddrrsetgslygekfylpdfnsinntdpttqrtkniltrtr
ligafakaelnfndflignvtgrndwsstlpvenrsyfypsagltflfsdlpmwkgntgv
ldfgkirasfaqvgnpappykiqsrlvpqtstgggflfdfygdnpalkpetvesfeigtd
vsffkgrisldlayfsktirdqivvqrlsygtgfifgllnggelntkgvevq
>Protein983 45
GAEAAAGSEAAAGADAKprqrravkqppertprrarhpprlppqq
>Protein188 78
iglfggagvgkTVLITEMINRvasnhggvsvfagvgertregtdlliemgetmlggtdqs
vltkaalcfgqmdeppgv
>Protein10036 185
mgitaenlatkygfsrEDQDALAVESQRraaaaidaghfksqivpivkqtrkgdvvfdtd
ehlkrgtsmeslakmkpafkKDGTVTAGNASGINDGAAFFVLAAADVAAKngqkararia
gyavagvpndimgegpipatklalkkagltldqmdviesneafaaqalavtkvlgldpak
tnpng
>Protein10033 543
mkrpiagvrvalqdgkLLVNPAVNAAEKaelnlivagtteaicmveggaqevseatmlea
mdlahgevkkiigaieelralagqtkrEIPPAPEPDKALLAQLTELGTEPLRialkisgk
herrdaikaareavigkitagkdadeaaatakfvvetweklvgkamrAQVLNEGRridgr
atdeirAIACDTGMAPRahgsavfqrgetqafvtatlgveddaqrldhagvgadpmrrwm
ltynfppfctgearrlsgprrrevghgalahraiqpvlpsqqsfpyvlrctsdvlesngs
ssmatvcgstlalmdagvplkAPVAGIAMGLVKDGEQYAVLSDILGDEDHLGDMDFKvtg
takgitafqmdtkidsvprdimqralaqaregriyileemfkaiekpraelsrfaprilt
ihiktdrirdiigpggrmirSIQDQCGVRvtvddsgrVDIASTDQSASEKavgmirELTQ
EAEIGKmylgvvkrvvdfgafveifpgteglvhishlakervnkATDVVSEGDEVLVRvi
did
>Protein10032 121
mgdraeafteevgrlkLSGSSAEGEARamklgiaglvipvvlavvgillvastsdaadqr
afasqtfwlgniivvigatlflryslgrYLRFWMIRliheqraqtdrvvdaiertsapis
k
>Protein2599 32
fkgsrkSTPFAAQVAAEAAGKvavecgvknie
>Protein2592 85
mppkgdiiakharDASDTGSPEVQIALLTARITHLTEHLRshkrdhhtrrgllqmvgrrr
rllnylkntdieryraliaelglrr
>Protein3971 31
hswlnrLLLPDTVGTGGDSHTRfpigisfpa
>Protein3975 209
mvfsvgttvagttpatvctapgasvravlgagtqisanaffvdvagrSVAFTPVIDGPLV
LSAAGAANLTTLGPTSLQHVAGAALVRGTAPVAAELVAAPAVAGTNSNVLWGRanttsms
lryfidtsmslryfidgtvnsgndtrFDDALHEFDTIRGVAEDVTDIILNLKDVVVSSES
DAPVVVRsssapsrtprwscasmspvppr
>Protein1038 65
pdnggnskvdanliyangplavalsynkvqtlekNWALGANYNFGAFKIAGSFQDPAGLG
Kgftl
>Protein10357 303
mvdavvvykelgrNLVPSPHLVSSVLAGGLIARgagedqqaqwlptlasgetvwtvavqe
pgggftdagittkAVTTDAGFALTGTKrhvffasaaqhlvvaaraaddrvdlfvvdagae
gmtltqqmsiasdtqyqvdlagtpavrlgdagtgwnnwnqtlteamillaaqavggadqa
lkitadyskerkqfgkalaefqalshdmancrtavdgaevltyeaawshdtgrdiaklap
maklfaaktfrdvtaigqqifggigftleadiqlyfrrakslqlnwwddrhlerliaaqv
lda
>Protein10354 184
sttdiivngldlkriwaaldsikADDKGDIANPGYRatvewdsgfhstthttdgqvvlsd
epkryggeemgatpedlllaavgaclvntyiaalsaarihveslrmnvsgrvnfrTAFGL
EAGTPGYENIKIVVDIQTDAPEEKvialmekvfptapipdtimrpvpidveivhhaeata
thas
>Protein2375 36
vkIGGDDVLYRhkltffnktkmffdvtdtmdeaalv
>Protein6506 25
matlnprDVVIVDGVRsamgksrng
>Protein8269 188
gqtgagnnwakGHYTEGAELIDSVLDVVRkeaegcdclqgfqishslgggtgsgmgtlli
tkireeyqdriietfsvfpspkvsdtvvepynatlsihllvdstdevmvidnealydicf
rtlklttptygdlnhlvsatmsgvtcslrfpgqlnadlrklavnlvpfirLHFFMIGFAP
LTSRgsqv
>Protein8262 39
mlisqrptlteevladnrSKFTIEPLEPGFGYTLGNSLR
>Protein8265 96
mgllnlrstnrAVSGSEPGPEGAVTKlvlselghdaaailtelygpdavfmdgdavignq
mvlmhralsiaggtseikrnqigerilgmprdplin
>Protein9025 164
mgtkpdghlkYTVADTHHTHASYKdgnydgryawindkinsrmarirldyftcdkiveip
siqgfhgifpdkrdpvdqsinyttrvfagsefsiplpnngndldspekyrsmftcidaet
mevrwqalidgncdlvatsfdgklaatnqyntemglhyedmmsa
>Protein9024 59
mspngggepdgdlaaaiaqkfgsfadfqakfaqaattrFGSGWAWLVVKadgsldvyst
>Protein9023 122
migtnnatrredppeetaagvhailttlrtrlpqtkILLLAVFPRgqsandqlrrvnqav
nerlrafadqrhvffldlgprfldkagrlseevmpdalhpnergyrlwaegmedlvktll
ge
>Protein9022 43
mivgkAGPNYPAPKlviqnmqaqanstrddaiaieashfakaa
>Protein8194 153
mlsrikvetkdikKKRIFYTALYHCLVAPNLYQDVDGRYRgmdlkvhkgdlnnprytvfs
lwdtyraahplyqlvypdynrkfiltflgqykeagrlpvwelagnetfcmignhsipvia
dallqspqsytskekqdlieaieatlfknefcs
>Protein8195 26
maygeakarkakkEMVEANLRlvisi
>Protein8196 178
mtvqkgdllidaverHGVYIPRfcyhprmepvgmcrmclvevegprgtalapscmqwvsd
gmvvhtespnalkaqdgvieyllinhpldcpvcinhpldcpvcdkggecplqdqsmaygp
gesrfveekrhfekpislsetvyldrerciqcdrctrMAHTSATNSASDNTATTTEVR
>Protein8190 136
mfcpysgfhgdnlitksenlgwwkgdtllecldkidppnrpvdkplrLPLQDVYKitgig
tvpvgrvetgilkpnmvvtfapcgittecktvemhhtnleeaipgdnvgfnikgiavkdl
rrgfvcgdskndppke
>Protein8192 202
mltspsgdrialrlavpgdhnarnaagvvalvgelgfdphlaaagvasftgtgrrfehrg
svggvsfiddyahhptevaatlaaasgwdggrvvavfqphlysrtqrlaehfgaalaaad
vvvvtdvfaareepiegvdgtliseatrrHGGVHVADAPNRsdlgavvralvrsgdlvlt
mgagdvttladelgavrpgags
>Protein8193 190
mpgangfgprgakntcdfgntaanpndapftcnnkligaynfidtykAVVGLLPGEFDSA
Rddnghgthtattsagngnvaasifgvsrglvsgiaprahviayrvcadqgcygsdslaa
ieqaildrvnvinfsisgggapysdavelgftlfgcsgtwffegGGNAGAQGGSPDSGLG
SRggsatstf
>Protein1548 32
ggtqvqrTFYAAGQTGQQLLLGAYSALERqia
>Protein6049 43
dngtgtrstlsqdgnassrlgfrGVEDLGGGMKagfwleagmn
>Protein1547 54
mglnkAELIESIAADAKiskadakraldafvtsttkalkkgervalvgfgtfsi
>Protein7313 89
mkfgkIQLHIPVSFVRsqavvtinkscapaifakkqsttctismqntsfnpaivtmtdkl
pnemevvkgslvggtlvkenllsfngtla
>Protein7315 33
sklglssrFAGHDQATVARltvsaastgllshg
>Protein7314 35
LYFIGQVNPLSGLLYFIGQVNPLSGLLReirleag
>Protein7319 25
mnkSELIDAIAADAGITKaaaklal
>Protein8855 28
mkQNIPSFAPGDTVVVQVKvkegererl
>Protein8857 281
vgiltnrdlrFETDNDQLISAVMTPIPLVTTPVGTTLDEARvlfarhkieklpvvddegr
lcglitvkdlqkridhpqatkdsdgrlrvaaaigvgadalgrakllvdagvdalivdtsh
ghsfavidtvrglrsdwdgpivagniataeaaealigagadaikvgigpgaicttrvvtg
igapqitavwecsqvaqrhgvpviadggiqytgdvpkaigagastvmlggylagvdespg
eivfyqgerykeyrgmgsigamkarsfskdryfqahvtead
>Protein8856 111
meafaklrgapisaqkvrlvadqvrglpvdkalntlafsnkkaatfvkkVLESAIANAEH
NEGADVDELKvstiyvdegtslkrimprakgradritkrtchitvkvsekk
>Protein8853 499
ttsvgfvadldgifkaydvrGLVPEQLDEELVERigaafarfllglpdgmpaderapdrv
lvgrdmrpsgtdfvqafargvtgqgldvvdlglcstdevsfasgsmdapaamftashnpa
gyngikfcrSGARPLSLETGLDRvrdlarnkLAPQGSPGSLTTTDVLADFVAHVRsfvdv
dglsplsvvadvangmgglvvpavfdglkprlevmfgeldgtfpnhpadplqpenqadlr
arvlevgadvglafdgdadrvflvdelgqglsgstttaiiaaamladhpgatiihnlivs
kavpeaiaehggvavrtrvghsfikavmadrdalfggehsahyyfadnyradsglptttg
VSVEEFLSGLKqhkdvwsvvstmgildfastltggpkesepkatkatkggkrtrlseaqk
nslkGLIVNVLAGVKdglsraeiashsnedllgnigvnrddladklrqplgelvrenkih
tvgekrlmkyfagpdakkk
>Protein8852 87
mvvsggrGTGGDFSPVETFADTLGAAVGASRaavdagwyphtsqvgqtgkqvspqlyvac
gisgaiqhragmqtsktivainkdpea
>Protein8858 90
mfaevgnlpakiikefrkknakpllkgafideaifigdaqldslttlkSKDELVGEIIGL
LQSPAKnvisalkgqgskiagilktleera
>Protein7920 204
mpqtrehillarqvgvpsiivylnkvdliddnellelvelevrELLSKYDFPGDDIPIIK
gsalkalndedpvlgeksiealvsamdeyfpipkrdiekPFLLPIEDVFSISGRgtvvtg
rvergiikageevevigikdtvkttcigvemfrkildearagdnvgvllrgikkedverg
qilakpksitphkrfkaevyilsk
>Protein2169 531
VASATFDEASARrVASATFDEASARwtvlteagerfdgqylmmatgclsipqppafkgle
tfkgdwyhsanwpregvdfagkrvgligtgssgvqmtpviaeqaahltvfqrtanfsvpa
qneplteatlahvkahyaerralgreavtgvflsandksalevsdedrlkefefrwserg
fggfrmlrafnrwfphaarvqrplaqDALNLPQAIAVLLPPKahvevynkpfagsyewws
gsgddlqntmsrpvdltgastaslnmmmwaeieedydylyaevstdsgatwksvwsytgv
npkwvpvsvYGTDGGLAEAGAFLDYGTDGGLAEAGAFLDNIVVKkgsttvlsdgaesgdn
VDSTNYYLAENRterVDSTNYYLAENRvyngydktlrqgpynfgwgntkpdwverfpfqn
gmlvwyvdtyfadnntyahpgegfalpvdlhpelmaiqgspltnrrSTYDATFGVEPRda
itlhTFDDSNPNRsvpgvrTFDDSNPNRywsagnpqnsvkvagtgtkltiv
>Protein2164 30
ptgeyivgsgkLAALIPVFSFDKlmkaise
>Protein2161 64
lgefkvsrsgtstsreisvqrVAFDTNGEFDAAKNLANVAVYDKatgakvstsssfdgqk
aift
>Protein2780 127
ylhkkqtggsgqyakIVINVIPTGPGGGFSFDDNITGGRipkEYIPSVGHGVEEALTSGV
LAGFPMVDVKVELTDGDYHDVDSSEMAFKiagtmafkeaarkakptllepimkvevvtpe
dymgdvi
>Protein2786 45
yshpitveppagitfavesqtkfsvqgidkQLVGEVAANIRklrk
>Protein2784 53
ayyhslskrTTLYAGYSDVNNSRlnasaaaasngaprtggdasmmafgvrhts
>Protein3568 92
tdqfvhqnkkllkINLAYGPVHARTGSMVGYQGDARfentgsggmskmfkkavtgegvdv
mkitgsgevfiadqatdiiimylendmvsvng
>Protein3565 42
mvqrVEAETGNNGLNAATGEMEDLVKagvidpakvtraalqn
>Protein9815 50
mnttafglivaiplllayaflqsrTGEVVESLEMASIKllnalrqirnna
>Protein9811 173
mtgwptfrRAQHGLARTFQRLEVFTSLTVRENIQMAAELRSRdtaervdeilelvgltei
andsasaistgmarllevgralatqpkVLLLDEPASGQDESETERfgefllelaaeglai
lmvehdvplvmrvcgqivvldfgqviargtpeeiqadeavldaylgsatgevg
>Protein3834 327
tkaepqadgsfkltgtkIFISAGEHDLADNIIHIVLARlpdapkgtrgislfivpkfmpt
aqgtvgernavscgsiehkmgikasatcvinfddatgyligepnkgleamftfmntarig
tavqgvahaelsyqgalayakdrrsmralsgkkepekvadaliyhadvrrmlltqkaiae
ggramiyfaaqyadhmtngiiendkqkyehwddklgfftpilkgfltelgleaanigmqv
fgghgyikehgmvmvilknmvwnkllvmpvAGENVGLLIRassakmssvgrsssspvrsp
rtptsrpmssscprtrvagtrrstttt
>Protein6963 578
maapeefrelevelaevsrqkkEAVESQDFEEAGRmrdrekellerkvsteaelkasged
lfdevdeesiaevlamwtgipvyklteeettkllrmedelhervigqeqaiksvsqairr
traglkdpkrpsgsfiflgpsgvgktelaktlaqflfgdegsmisldmseymekhtvsrl
vgsppgyvgyeeggqlteavrrkpfsvvlfdeiekahvlfdeiekahqeiyntllqvled
grltdgqgrtvdfkFSTAAQAERaimvqgadpavgmvagdperdtnvvwlfntitgtata
gkiktheynaalgrvwvndqlvngqnvedifsspsailtnpttglvnlnsttiirVVNTA
DLATLLPENHGVDRtveveaytqlpaglifnnpdklvgvqnltldlggavnigtlsiddi
vapaiinnnqfgtltinsklagpamdtyllpegfdpahnpypstanvigaissgatrdem
anvtihtfgagqgvglntgtitfaetanlvsnpapqnhtatltvdgsknvnivsvntadp
ditalvvnttgytgvltapgtspgfalndtealtfnng
>Protein5927 235
IDPLTGLLGPVGIIDPLTGLLGPVGISQDKgykffaekfsgkgnpagvkfefqtmdnkls
paeslnvlkaaidsgvrYIIQGNGSSVALALSEVIYLNDSAVDPDEVIYLNDSAVDPDLT
NSKcnywhfrfdadtsmkmealasfmvdqkdvkkiyllnqdyshghqvakyFVGEDLHPL
ARikFVGEDLHPLARtrdfapyiakikaagadavitgnwgsdlsllikaaneggy
>Protein5923 89
gssvpvtvieidpnritqikTLDTDGYQAVQVTTGARrasrvtkamaghfakaevaagrg
vwefrvsgdeaakyavgtsigldvfavgq
>Protein3781 33
flnkVDMMDDPELLELVELELRellssygfpgd
>Protein3789 34
maefssedgrkAAAENSLGAYQQASKiaqealpp
>Protein4787 120
kvpylrrNIGAVFQDFKllpnktvsenvafaktvsenvafaleaigrprhvvrDLVEGAP
QVIKEGVSKADADALKKKLEEAGASADIKfllqgdycdlqvsakvaggcyklpaffycdy
>Protein8036 176
mlkrlhrkklinykpyhnfslsdlgskialevirkHRLWEFFLVEKLGFEWHEVHSIAEE
LEHISSRELIHRldiflgspsfdphgdpipdrngkiktvrqtilseipekkvvtvnaiad
qsqtmhellkhhhinigtkikinrhfsfdgsveikinkqpltilsrqaaqnifcii
>Protein8527 26
mqskLDVADNTGARsvmcikvlggsk
>Protein8521 219
mrqtaedylgekvteavvtvpayfddsqrqatkdagqiaglnvlrIINEPTAASLAYGLD
Kkkderiavydlgggtfdvsvleigdgvfevkstngdtylggddfdervmdwlveefkkd
qgidlrkdrmalqrlkeaaerakielsssqeseinlpfitadasgpkhmvtkltrakleq
lvgdliqrtiepcrkaladagvsakdiqevvlvggmtrm
>Protein8032 92
mvralrSVDTANIALLVVDATEGVTHQDQRlaeridaagcpiavvlnkwellstearhdv
tyqvgqklhfigespvlrisaltgkgvqrilp
>Protein8522 133
mwqslsiikqayqkiqaikgadaevyhadvpefylpkKKDVYTKMEELIYHFKIIMGETE
MPKgevynsvegangelgfyfvsdggrtpyrlhfrrpcfiyyqaypelieggllsdaiit
msslnliagelda
>Protein8529 912
mannnsdeeigesladiqglldkvpapdaapwdhpgwkswtptistawhrlrvgslieqr
TGADLGPYWVPFVGRTGPIVISTSGVQGASAGEALLQSLLVRasamlphhatlhlldpag
ggrafpmgrdlpsvkrassdlrrdlddvsgsirrIIDTYLDATTPTFHQLDEAVRlsehf
qlvfaadypnrydsraieelqflaetgpaagvylvmhhntdhatqgglertplsnasiid
lasppsisvggipatvrfdtapaadrqsliastlssaqpkdlgvswtslagfdaddwwse
hsaerietsigsagvasnlgvtfgvdrENKPVAHGIVAAGTGGGKsslfhglitgmacry
speelrlylvdgkygtemaayrnlphaevvslnteaelarsvlhelvdemdrrnvlfqre
gvpglkeyragghhmprillvvdeyqqffegdpdssasdvllklssqgrsagihllmgsq
sfsvkalrnrdeifgnihlriamqltgdavlgltefgpagrkmiqstcdrpgklvinsrg
gddagnkagrvalleavdrdnivskladkakaagidstptvfngdrqpvlrdnrmissll
errselsaggiqklarldtadgglgipdwlngerpifmcagrefsvngyatfaarrrpge
nalvvgqdgsvrvgllstlavsacaahdpsglslvildrsvpetewhgvlpnavtavaad
rersvrtetgdagvleairdldgeltkrqelpedqmlaqpsvlviatdldrvvglnhved
aygsepsedgiklarvlaggplvgvhlvmaatgvkallrvvtrqaltnsryrLSQQVSED
DSFDFLQAIHASRverpgeglramvfadiqagrfgrflphlvsdsrnedgsddlvtdlaa
latrfegagpwe
>Protein5075 171
mrfvkEQIEALQYQLYEAGGIAHLAPGYEKviklgaegiiaeveafeaqttdpeklefyr
gvkismealgefgdryaaeatrvasderdpvrrqelekiaevctrvprhgassfyeavqc
mtlvhiaipmydlstyrdipgnywgddlpgsyEALAGDDLELIKssteglm
>Protein5073 34
mhdgssrFVLSGVEDLGGGLKAIFQIDQRfrgee
>Protein85 39
mkaiiwdeasqgikFEYGDIPAQLVDTANEWRekmveaa
>Protein82 25
melkLINEQGQEASRleasdtlfgr
>Protein4136 21
mnkVDLVEDPEMLELVEMEVR
>Protein5785 32
mqllkIMSAADVDANSKrllqllkllmikplw
>Protein6259 36
maerLANELLDASNGIGASVKrrddlhkmaesnkaf
>Protein1207 66
glnsaftvrkisngvgverVFQTHSPLVAAIELKrrgavrraklyylrdrtgksarikek
lvartk
>Protein6257 43
spdgavthsgdnrSGNASGDDESITVDLSKlhadaqeisfivt
>Protein7785 180
mrptakeqveslggkWLDVPMSDEEKAKALGAGGYAWMPSAEYVRDQKVIVDKavsaadi
iittalipgraapklvyantiakmkagsvildmavesggnvegsvcgetvttsngvkilg
ipnipgtvaaessalyarnllnlmltlfnketgaltvnmsdevhkallitqagevlfakk
>Protein7786 161
TQLFDPAEITNAIRsnlegftpdltesqvgrvtevgdgiariaglpncpvnallefesgv
rglalnldedsigavilggadevaegdavrasgeilsvpvgdgmlgrvvnalgdpidvvn
algdpidgkLLILGSGPAGYTAAVYAARanlkpvvitgmqa
>Protein9907 95
mqarKDTVVGQLTGGVAQLLKgngivwlqgsgkllankqveftphegeaeviqatkavil
aagsapinipsapltddiivdstgalefkqvparl
>Protein7782 235
mlsadlgiltgcqwrrtlagrdscrvcrlpcgglrhrrggcrtgrlgrnwfsepgrvrqk
shvssnageappaghlplgttnekrdtavrtyspkpadiqrewlvidatdvvlgrLAVQT
ANLLRgkhkptfaphmdmgdfviivnaskvalsgtkattkmayrHSGYPGGLTSTPFGEL
LEKdarkaiekavwgmlpknklgrqmlkklkvyagpehphlaqqatpfeisqisq
>Protein2745 44
kLLASLDIGAADGRalivgsgngslntngldstissaiagtgkl
>Protein2741 13
MTEPFLDFIVRvy
>Protein8139 107
mdddtwhlvkhtnkvtgfvggaknrpapisedevqkIVSQMQEGTDKPRhkvefmvgemv
rvkegpftdfngsvedvnyeksrvrvsvmifgrstpvelefsqiekt
>Protein7127 26
pgtfspnasiirrDMAVFLYKrscga
>Protein10015 266
mgpdpakgdaprnttnyklpsyhirqrVGTVGCDSQDIRtgvtnasyvgkgawryvlsra
ylgrtddetegdyafdfegldnyfndtvldfplyrvrgsdragtcyyeceygfedcngdp
rdgcevdlsacvngptskigwdwvtkkasdgcemalgytiqelalgedyngpvwfdcerl
rtdlsidklqpiycrggqdgqvadgkcqftcaagfedcdgnpangcevaisdnscscvnc
avylpgtkakglsgtddfavsqstcd
>Protein10014 209
AVGVAGTAFASDDAPSIEVDAPVVVSPVAGPTVYRiadrdrIGTAIEAMQTRcwgpdaan
nqeagasgtivlassenfadalaagpladvanapilttpngdsleprvkAAIAAAHAGTF
GKarcgtkanrVTIVSGEGVLRAGIVEELNLMGLRvdrysganrYQTSAVIAAAVWNHPG
FQGNRnagldlffadgddfpdaltsgaaa
>Protein10010 42
mdatalalcrdqkLPINVFSIFKvgalkrvvcgenegtlvyc
>Protein10018 166
IAETEMPGLMAIReefakeqplkgaritgslhmtiqtavlvetlqalgaqvrwascnifs
tqdhaaaalvakgtpvfaykgesltdywdythrifefggkkgtaaegpnmilddggdatl
lmhlgtkaeknpklldkpgseeetclfaaikaklkvdptwysrrlk
>Protein2574 35
vtcncgntfvtgstkqdihveicskCHPFYTGQQK
>Protein2577 109
SAASAAIAAAVAVAERairsqrrdrrsgrrgrargsddrpdptrrrrpregaratgrgpf
grvdrarcrprpqpgrppprhdrrgghqtgglrrpdrpagigrgrvrga
>Protein3953 19
AYNEDLVHQVVVAFQANAR
>Protein10338 103
myaanakelglsistdlltkvtkGLGPSIYLGDASLVSGGDAEEKarvknnflikklglt
dgpeldaaideavdkmgssnrnkhraifytllvmkfkkesvya
>Protein10484 68
SADFDAITFTDGPLKerlakqkrnycrcnrncnlyrtgsrngeraqlrssaggfkitdys
iiqfgkss
>Protein10482 137
dadvdgshirTLLLTFFFRqmkplveagrvfiaqpplystkvgketvylkddearreflv
grpkhsedfarlkglgemdadelwattmdperrtllqvtaqqaaiadqvfsvlmgesves
rkhfiqtnandvrfldi
>Protein10483 170
mlpkGVVVTTADGALRvkgpkgeleravvsgvsftqeggslvvhrasdaasarashglmr
ALAANMVTGVAQGFTRqleilgvgykaevkgktlvlnlgfshqvlypfppgitidveqnt
klsvkgidkemvgqvaaelrslrppdsykgkgvrfqgervrikagkaaqk
>Protein6523 44
qgfavgvhgqkVNLSVTPVTVDKasggaatvvavatagpittgd
>Protein702 33
salppakcsarDQPVILQLLEIPDEKrrtpska
>Protein8205 169
mnkkpitlstlsiftsalffastvfaneesgiykwvdsrgvtnysetppdakdakaqsvn
inryvprGSEEAINNLQKQRtekaeaekeaksskegvkktgekakvdvskapaeykekca
tlkddltklsganstikvkeangevrkmtadeiakrtestksqikiyce
>Protein3041 44
ggetpwypataasfeyngevlpilkVPTADGVRnwalltkgred
>Protein8207 189
rekMYGVWWSGAEPDVKdvgdgakgynavtmqhgaepgskvvadilknvhdkgqgtgpre
evgqvlymrgamsamlavegvkraqerygkgkwvsgeqarwgyenlaldqkkldalgfag
vmrpistscadhmgsnwarvhtwdgkkwnfssdwlqadeqilkplvkstaakyaadkklt
prtpadcns
>Protein8200 144
msnkykfrsyedlyfttqtvvnwadvftrnlyknividslkFCQEKKGLEIYAWVMMTNH
LHFILGTHQNPLNEILRdfksytsrrikdalynnnyesrrywlthmfeyeghknsnneew
qfwqqdnhpirlfnaditrqklny
>Protein8201 145
kneaqayandvipravgaasrlkeeadaykarIVAQAQGDAQRfksvlaeyqkapqvtrd
rmyidamqqmysnvtkvmidskqgsnllylpldkiiqmtgqvaadtaampaaatppaarp
ngspaaepsdartrdaartrtretr
>Protein8202 112
mipvgrgqrelivgdrqtgkTAIAIDTIINQKdgvkciyvavgqkassisnlvrkleefg
amkhtivvaasasesaalqyvsvysacsmgeyfrdngedaliiyddltkqaw
>Protein9553 90
maeefnkknaagvkYEIIGIDNKlspqettsalrsamdqgaryvvqgngsgpalaimdal
ekhnarnpgkevlflnyaavdpdltnskcs
>Protein9551 152
mkellpilekavqtgkPLLIIAEDVDGEALATLVVNKirgslricavkapgfgdrrkaml
ediailtggtliseergyklenadlsylgtaekisidkdnttivggsgkkseitarvnqi
kaqieastsdydkeklqerlaklaggvavlyv
>Protein9550 186
siyrniaagkfyiigengcisekIQINPSQDQVLCANEIKiltaedvsfiewnngvkerv
nsvssegiyfytstddkgcnvisksvaviynpdrfpklnfsneynlctdefielkvegyp
svqwqdgsissslfvnktglyfgkvkgecrdfysdslivrhndfvdepiiprveivkgss
ailqsn
>Protein9006 212
mlvplpdgiapvaaasvadnvsdgyrtiaahlpgllerspdtdvlilsdlgrskpfsasv
alyagltalalgarevhfldrrehvrneartlglsahrpgelrhlpkAPLVVDNTGTNAG
PRiglrhtapdgicvspggltrsaripiaemygrnasfhlarshartniplvldlmlagk
lhpelvttatgalddapaairrhvhgedtkti
>Protein9009 159
mskpsqsnavlvairtprvtaeeldsslqeltrlvktlgyqvvgrvtqkRSSDRYAAVLG
QGKlaelaqwtggsgkiesafarpkhkgaskfeaedsdvteesdddesddtiepspgpre
qaqivivdcdlspsqlknleraagvpvldrtgviieifs
>Protein7725 26
mvglarMVQLPYYRenkepvdfayme
>Protein1788 280
mpafssyntkiarFAGALYNIALDRatdaqvlssidkvgfaalvnevyasdfgsatndsv
aatvagnlgltgtaltdgtayilgqlnaatattkgatiaaildtfaglssdatygaaata
wnarvesavaysnnannayiatfsdlsnastaktyalttmvdnvvgtsgadtftarilda
antlqsgdmlnggagtdtlnadigtsqgfaitpettavevvniratavevvniraestap
daldgnnmsgkgvqidaqrTTSLENYDKwvtgelpfsspe
>Protein5445 38
yiqevssgvrTIAGVATSVAAFLGAASRgpinkatriy
>Protein1560 33
rrgeiklrvetrgrnkpprGLVFIPFFDAGRlv
>Protein6065 81
aikEFFGSSQLSQFMDQTNPLSEITHKrrvsseithkrrLMDLGCYRglrhrrglpcrgq
rtrtnartrkgprkaiagakk
>Protein6062 32
nvktfdfkcrfrGDLTCVGIESIKrrktlrii
>Protein6060 206
pysdavelgflkAYENGVFVAASAGNSGPGADTVAHRgpwvttvaastsdrqfastvtlt
adngdtltlqgvsvtdgvsapkpvvispdpgcgplaagtfngeivvcnrggigrvekgfn
vlnagasamllrnlitqdvetdnhflptvhlngpagdsliaflgshtgvmatftpgatta
algdvmagfssrggpaqtlginkpdv
>Protein6068 32
tlevqqqlgdgvvrTIALGSSDGLRrglsver
>Protein7337 32
magqkirirlkSYDHEVIDSSARkivdtvqra
>Protein7336 27
SATIDTATGARsivfqhrmiylliwvl
>Protein7333 103
mihgihagrervtpfqdardrSSSGVIQLLDFRrmdfpgklnncetchvtytgtgagatk
tyatiptgalvttfesvnadyaaamltqtatpamakaslaqpn
>Protein8837 149
ATIGEMAPDFSLPDQHGNTVTLAGRrghrtlvffypkANTSGCTTQACGLRdvaeqigdv
aiigispdsptrqlnwdtkhtlgfpllsdpdhavaeafgswgqkklygkvydgiirsayl
idadgrieqawpkispkdtpikllaalea
>Protein8835 310
mivkrkfdlrkvfwnirfetittllvavlilvlhrfkiidialpfsiagilgsalaifia
frnqssyarwweartiwggiinnsrifarqiianvdnavttgkaykadadlykkEMIDRQ
IAFAHCLRLHLRKQNGFEEFQYLLSENEFNNIKlkqnrpnillhtqgirikeamqkemlg
afdnismepnlatfsnwqgacerikstplpmnyqyftklflyvfifvlpvcligdftkmn
idfmvipvsfiicfvfavmnrvgeinenpfenqisdipmtalcntierdlkemlgetlpe
klepqngfly
>Protein8834 179
mqvddnaakilqlltllhapqhvleigtyfgystihlanglpeggrVTSLELDPDIAALA
VQNLERagvadrvdvvvgpaadhlatmepdtvdllfidadkrsypaylklcfglvrsggl
iladdafalgnygpehvegsapdaevraitaynravirsprlfsafvgtnnglmasykt
>Protein8833 87
msrEVVVLSAVRsaigtfggaladfdsselagivmkesvarsgvdpqqisyvtvgtclpt
dsrfayvsrvasiqaglpmesvamqvs
>Protein8832 131
makptsarrprrrerknvsygivhikssfnntivsisdqdgnviswasggnvgykgsrKS
TPFAAQLAAEQAARkamehglrkvdvvvkgpgsgretairsiqnagievvgikdvtpvph
ngckppkrrrm
>Protein8830 451
mpesspggartasleeglsllqhpdravradaaeavsdalepglrtrayiyntllldksv
qdrlrsypswlssrNLANEASDESVAALIEAVVARydlprrwyslkaqvlgldrladydr
sldrladydrsasvaesdrkvgwseasslvidaydsfsprlagivrefidgnwidapvrs
gkrpgafcaytvashhpylllnwtgsnrdvltlahelghgihaylarpqgifaqdtpltm
aetasvfgeavtnnallaqlddpnerDLPVAEAMDELNRcereagrpiskllasavanag
nndglpadelfvaacfadegptmrrfrprargratrinkrtthitiivgrLSSDEIAERr
ERGGAPADAAAARarrvaasrgdnaaeetpaddepaeepieaseaelvtdtvdentaadq
aveassetdadsdesaddsaktdtddtsads
>Protein2143 30
mgkvfkdisdfprGIVLVTGPTGSGKsttl
>Protein2146 29
eppaersagikvkTVEELVAKlkneakvi
>Protein288 201
GNYSGLANSDEAGRnytysrlrGNYSGLANSDEAGRsdpgvnrsfdlpmigfvakggsdy
galgtdrphvvnayggynwiwkgtgnstefsafqtfqsgtpqstlinfivpiflngrgdm
grtpmlyqtdfsvshrykfgtdkkyaveaninlinafdqatvtslqttlsnislasfgaa
qgygcasgdypcllnkfnags
>Protein287 46
mvvfhplaegqirGIAEIQLERlrsrlaerdlkielseaameqmvv
>Protein285 31
ETGASAAVRavtvpkralksqdgrdvvfvvr
>Protein284 35
VLSSTVTAPATAAYQAGVVLKykilsqhrlqvvhl
>Protein283 33
sqlvtqlvnkvlldgkksvaerIVYGALEQARd
>Protein6603 94
mntpnafgpgvacttchssqdasksyrgldlstckGMIEGATENPKhtvftpgqdpkrdh
lirrlrnnrmplgigfekstytpnhmlvknwiad
>Protein6601 53
AMAVQESDPVRrprqwrcrrairyesksfwtlqrcalvyhgreqrtstrqcsp
>Protein3544 37
ANVVSTGNYGAFTPVGTTLANLGNFVDTSAKptwats
>Protein3549 49
IAVLGGYNYFEATRNQITGNTVGGLLIPGFYSLSNSSTFPETDNLSRfl
>Protein10453 280
mdvlgepidekgpigeqerwaihrkapsydeqsasnelletgikvidlvapfakggkVGL
FGGAGVGKTVNMMELIRNIAIEHSGYSVFAGVGERtregndfyhemtdsnvidkvslvyg
qmneppgnrlrVALTGLTMAEKfrdegrdvekfrGAGGGPTASAVLGDVIDAASNLSRgt
hasvghlakaklrsvddlaspyyvnvevrdrpgvlaavasvfgdhgvsirSMEQEGLGDD
ARivfithesterdvqaclsdlkrleavdrvasvlrvise
>Protein10293 23
ekpkGETIAYDTLLNAWKngkvr
>Protein10291 131
mfktakgkYVAPAPIENKfnanpliemtmvsgvgqvaayamvvlaegirpkvgdpavrar
vekeltdllktinagladyekiqmvviapqpwsienglltptmkirrnriesaveakiea
wyaqkgkvlwv
>Protein4694 31
ivpvaleqgskfairEGGLTVGAGVITKiik
>Protein4343 32
itkaantgkigdgkIFVSSLEQVIRirtgetg
>Protein4017 125
mdvgqaksakkYMETQATSLEGLLRklaqetrdvewegpdakrrrmggprrqkvqgyraa
edrgvrqkggqgFGIIPELIGRmpvvatlgeltedamiqiltepknalvkqyqqllsmdg
velei
>Protein4013 31
mkAIVFDEASKgqrydvtdipadmkdaadaa
>Protein8019 164
magttnnqkLLDWVEEWReifqpdavewcdgseeeydrlaqllvaegvftklneakkpns
ylalsdpddvarvedrtfiarpgggphlhrlrqgIAPDLQDEDIEYIAEQLVEHRidgvi
atnttigragieslslaneagglsgkplkalsnytlarlcqaln
>Protein8018 83
meleapgllpeeellrtewqehleeairelppshrAVIVMREIQGMSYEEIAYAMDISLG
TVKSRiarareklilklsgylke
>Protein10474 77
mkirvvktasnakavqvvryqqnkrkvlhhvgsahseedlkDLMILAEEWIKdysqqlsi
fpdespnrllhlnhstf
>Protein8548 147
mlrrvvvgnagdstyivgeqverSEMLNTNDALRaedkipatftnlllgitkaslstdsf
isaasfqettrvlteaaimgkrdtlrglkenvivgrLIPAGTGMAYHEARkarenmddae
rraiaeaeaaelagdaeaalgedaaae
>Protein8542 233
mawlrrvlsivavcaatigctgpaqdaegrsptsgpgstadrpdgavaqgvstfvvgdev
wsgggvyfeerVGESSKFVDVVDVYRRFDSEGEEVGSTRidglgdsfvftafaiaapndt
afllenrcpvpvgtgdtgfgcgqptprlirispggdtvidlqrsvsdeamlmtpvaatdd
tlaivaeplngspvlsfinldtgdatttdlpegvgassvcgqddamyavsqss
>Protein8017 104
KIKVSEATDNVLNFLVHKaigaeplkagctappystdwcfggpikdregitcgpwttssa
iaykgadhalrpfcyvgrtqliaamrcyvasklglevdvpgelv
>Protein4277 183
gtiepgvtgsgddlivagrLDLLHQAYLDGGAGRnileidakglyaqplqllniqevrvn
dlpnfyttgsvsvqggagtdiypdlvnglhpgnndswldlsrataitkLVVTDESPDSGA
LTIVGIRnaatarlegnfgggttilqygqgqtgtlnvelalgdvtsdinllqnaavlnid
sqg
>Protein5279 55
mkrrGNSTGLAANAVVLRgnpssrtvegywrpsylfqyanqgyfsvfrfnpdgsf
>Protein5272 44
mgatkVSTTDTVMNLGGGVLYGLSDVLSLRaelrgihnsdkslm
>Protein5276 53
IADGIDELQIGALAVPGNHGPTTIVAAEGLPFGTYKllqlkvcrlvlikqlti
>Protein1193 49
qfrvdkagivhstigrrsfdadklkGNLAALIDALTKakpasskgvylr
>Protein1195 145
agntgigdskgilanrNMITTPTNNFDVRQTNTAIYNSPVFSGFKynspvfsgfkvdvay
isgeaksidsasgsaaqanpsawdlglsynngpimagltyanarqrdaanseikqtrFIP
VYVTENMVGHKlgefaptrsfrghs
>Protein9761 183
mpctvieagpcvvtqlktqdrdgyeavqlgfgerkenntpkalkghfekakttpkskvve
fkgfeglnlgdvvnasifeegefvgvvgtskgkgfqgvvkrHGFGGVGQATHGQHNRlra
pgsigacsyparvfkgmrmagqtgnkrvlmenlevlkvltdknlivvkgsipgakgstvl
iek
>Protein4901 54
vlpkglpvvsveagvtlgwhrwadvplgidrFGASAPGATVLDRlginpaavad
>Protein5056 79
MMGVPVHINIEEVRkMMGVPVHINIEEVRKPEIDAQLIADSIASQLEKrvmfrramkram
qnamrlgaqgikimssgrl
>Protein5055 13
rIAESPNLDTIKy
>Protein5052 11
krrFLPNLQYR
>Protein5053 38
kissgegverTFQTYSPLIAKvevkrrgdvrraklyyl
>Protein6509 16
mdgkFGPLTETAVKdf
>Protein1226 262
DIASLIEEFQYPKnqkDIASLIEEFQVVAEGSTMTYGAEVTGVVAEGSTMTYGAEVTGVR
hvdgrathviathadgtteeheadhvvssmpisallagmdppvpdhvmaaatglsyrdfi
tvalvvpeskvdwndnwiyihdpavktmriqnfgswsphlvkdgrnvlgleytvfetdaa
wtapdeelieqgrrelvhlgliepgdveggyvvrqkkayptydetykanvdvlrgwlaeh
tsnvhpigrngmfrynnqdhsm
>Protein1220 30
makilkfddearrSLEAGVNALADAVKvti
>Protein1223 33
efetvlgsgqadrFIIANTMVNTRiddalveav
>Protein1222 15
mgpavrVDAGAYDSK
>Protein7100 38
prntyieiagidkQLVGQVAANIRalrspepykgkgvr
>Protein10071 97
msrIDTAEQEHYAGRieglnwvldrcqeledmdanitpttlqrvltevksdldhelsvqr
rekgrradgreealtfvadylsslitateiesaktsv
>Protein10079 36
mageagrGFAVVADEVQRlaersaaatkqieqlvkt
>Protein2556 60
stivlddvgrGSTGGDLVVGGLSVGDTSTSKgvqrfeitvednsklehisstnntlrevt
>Protein2334 57
mgsrIYVGNLPFSADESQIRalfepsggvrevrivedretgrprgfafvemnsdsea
>Protein2881 33
ydnrVLDIAAGLRpsargeleitdvnrsylaqg
>Protein10317 112
maeegirFTDAPDRavfdddrrvvsamfsttsellaerdpaavdafsttaealmaeledr
VVQLMSSDEPSSYGVPRamlaryikrIVANLEGSARtvtvpltgteptdlde
>Protein10314 158
magrhgnkGVVSVIMPVEDMPHDANGEPVDIVLNPLGVPSRMNVGQILETHLGWAAKglg
tkigkmldeqrqaselrdfmdkiynqvggeqeelaeledkeifalaknlrGGVPIATPVF
DGAHETEIKallrLADQSETGQQWLYDGRtgerfdrpv
>Protein8690 124
mspdpenpttsdstgtpgghvadadiqpapgrdraagrldgkVALITGAATGLGRvgaer
faaegaavvvadvadptstvaaieaaggkaigvfcdvtdakavqaavdaaeehfgkldvm
ynna
>Protein10312 53
SMTDPIADMLTRlrnasaahhdevamphskikegiatilksegyvadvrteda
>Protein6031 126
yyflneldisylhvftyserADTLAVTMENSVPQKireertqqlrnlsekkkryfyeqfv
gtqrpvlfeeetdgefmygftdnyikvktqydpllvnevvnvkllgvnatgdmqaeeile
kisila
>Protein2339 100
mpnrdesgtslvgslgaglrYAVNPNVFLQTDARyllsnsdtdksilylalgagfylgaq
pvapvvrAPVEPTPEPVIISEPIPVVVAPVVQPMPEPVIK
>Protein2336 56
mstkygavvykIGEYGEMMQAGSKfegtaneegviyvsiyetvydktntgsysvkv
>Protein2330 45
EGVVESVDATRakaswkvsmlpelwcglmpkraasatipalmcmk
>Protein4483 19
SFGAPTVTKtacrwprksn
>Protein495 28
marfcdltgkGPMSGNSVSHSNIKtkrk
>Protein9999 223
mtfaafslrsfavaatfatvaasasaltlpteslqansvqafsekaltqnkllgievtpl
gnatatattgaynlpvtsisvnsslkVTSGAAVGSALEISRlnddlvkvgitlanfkinf
ethqvladvtpfggvtvpqqavytfneatplnlkykfpltitgtqlldklfltpagiaal
tsalelpefapdllvktdfgtinidvkvgtrkavstkpyvpan
>Protein3936 28
tkdgvtvakevelkNPYENMGAQLVRev
>Protein9990 319
QMNGTSFFYAHTDQWRYETLSVKkILSPLADPKKFSGSLIDFNVRrsermgwlpsapqlq
tnplqvcrdaqkagmsaEYAVAQLKksgklrfscedtdhpdnyprnmfiwrsnllgssgk
gheyflHLLGTTHGVQGKkdlgqsggqkpeevvwhdkapegkldllvtldfrmsttclys
divlptatwyekndlntsdmhpfihpfsaavdpawmaSDWEIYKkgiakkfselteghlg
veqdlvtvpimhdtpdelgqafepkdwkrgeceavpgTMPNFVLVERDYPNTYKkFTALG
PLMDKklgnggkginwntq
>Protein3931 60
qaivglgllclgatqavvaatdisklprvkQTLVAPPNVPAHEQTSKgpkvveitmetqe
>Protein9994 73
mevtsyipgeghnlqehssvlirggrvkdlpgvryhiirGTLDTQGVANRrqgrskygak
rpkagkaaaqkkk
>Protein725 30
tisfgketkgkirLQITDPDGKvweelvpk
>Protein726 31
mnddswhlvkdcpkVMGFIGGKadkpapisd
>Protein720 23
mltrirnaqlarkQAVAMPVSKl
>Protein8226 243
mptphgipagkliahrgyqrhypensplaiekaiecgalffeidvqfsadgipllyhddh
lkrisgkkgklnqfhfdalatltagepgrfrqqfsdvritalsalvrilqqhpavqvlve
lkeeavreytaafclerirETLAPVMDRCILISFDIDALRVAHSTGYTRlgpvlrdwtmr
hsvakeldaemvicnyqripardslfmphcavavyeidaiplaqslldrgasfietfaig
ell
>Protein8225 213
msgvnpqgcqvfsfqhpsageldhdflwrttqclpergrigifnrsyyeevlivrvhpki
lraqglpdevrDEKTIWNKRYQSIVALENHLHQNGTRivkfflhlskqeqrkrfvaridd
peknwkfssadieerncwpkymrayeaclsatstqtapwyvvpaddkenahliisnivld
tlrslhmkypkanathrqelisirkrlmqdtlg
>Protein8220 169
mtenntevteveetfetneegvsytsesapaadaparpatiapagatgrrkeavarvriv
pgtgewtvngrTLDSYFPNKLHQQIVNEPFTELQLEGRfdviarIHGGGIAGQAGALRlg
varalnavdveanrpslkkaglltrdarvverkkaglkkarkasqfskr
>Protein9574 247
mastqrAVDNFPISNLRfsrrfiwalglikgsvatvaaergakdseasdatrraadevmd
galddqfvldifqtgsgtstntnaneviaaraselldgergthrvhpnddvnyaqssndv
iptaihsndviptaihlatvaairLVLPINVNFDRFNFVEGASGGSANDILRgddstfle
lelidpitgqnnaldnvnmlpngthsaadriaqinglqallnltdpfsvvstfsagnill
ggagsdl
>Protein9573 185
merrsdlfkSVNAGSIDEYRgttkalmprvllvidefhvlfegdegyvdtcveltealak
qgraygihlllasqtisgirglavkgdaifgqfplrmslkntpgesqailsqgnkaasel
tyrgeailnknfggnpeldnirgtiafaepsamaqlqrdlwtlrhgerpvlfmgndfael
dpipl
>Protein9578 115
mlsqsatarriaplvveytdepkRTEFEFEPEAQELFETLLPRylatrvyaallessase
saarrramkaatdnaddlikaltlqanrarqaqitqeiseivggvdalaatgsdd
>Protein8486 125
mhtssglldaiaestvtleeagtatldfirthapkartvplcgntigtdrrflaaylpei
eeylhyrsvdvstikelarrwypqalsdlprkatshrALDDILESVEELRywrskvflpv
tqptd
>Protein8485 167
magrYDATAVDDPTAPLVFLSTGTGEAPQMAMIVELLRTGHTGPIVSVVTARhwsdlvyv
dknralekrfdnytylpiptrepdvekrYIQDVVRndftadklgfeldptnthvfvcgnp
dmiglpdesgdqpvfpttlgvseilvergfkldkrkdpgnihfeefw
>Protein8489 262
qfqrYAVESGAYIRehffgpepelrkmvshlsdeelehlprgghdysklyaayrraveht
gkptvilaktikgwtlgsqvasrnathqikkmnhdqlvelrnrlhlddvisledlddlpp
firpaegspeyqymmgrraalggsipkravnirrplpavaadpfaellsgsrgqavsttv
aftrllrnlardagigprivpivpdeartfgmdslfkeleiyasqgqlyepvdhhlllsy
aedsdgqileegiteagamasw
>Protein1763 28
mfrklldrGEAGDNVGVLLRgidrdgve
>Protein1765 34
rkeavarvrlvpgtgvwtvngrTLDSYFPNKlhq
>Protein1768 44
mspyaprittikvpidkIGEVIGPKgkminsiteqtgasisied
>Protein5426 33
isglkVGDVTSVALDTHDGHTLLTGSKavvdgg
>Protein5421 121
nfdaaqkiratvptlatnigvstltevayqvalkkasnnekaisadiatkaneairGALA
PELTSITAAPTVIGSVADLAAIQNTEAGKyalkltalaklvpntnaapaiaalkqlaadi
i
>Protein5428 31
tcvaacpsgaiykrEEDGIVLIDQDKcrgwr
>Protein9686 152
mqtildrykvgvevvavnlqqggvrppeqvqaafddvlkagqererakneaqayandvip
ravgaasrlkeeadgykarIVAQAQGDSQRfqavfaeyekapqvtrdrmyietmqqvysn
vtkvlvdsrsgsnllylpldkilagagagaga
>Protein9684 99
mrAFGEELCVYKPPIDLKTTKPALAQYSDDRKqvelnwitphqkwgihstytdnlimltl
ytdnlimltlsrGVGEVPIVPPAAAVANAIHQALGVRmd
>Protein8812 210
ttrevpaqyatrtyqklvspatttsvevpaeysnrtyqkLVSPATTTTVEVPAQYETRtv
tklkspattesvsvpaeyktrtvqkvkapasstsqdvaaqyetvtmskvsspattttvdv
paeyktitkkrlvkpggftewreivcgskvtselvisvqralkAAGYDPGPQDNVLGSQT
Ksalvkyqkdkglpigqldmqtlkslgieq
>Protein8819 73
mglkvwidqdlctgdglceeispavftllddglayvkegdkVFNDPGGSEGRaeipddel
egviesaeecpge
>Protein3935 37
mkrrNLSQQDLLAAAKtyvptgkrdefvvfssggqsg
>Protein9996 128
mrhhkeqhglarTLIQNMVTGVTSGFTRkleivgvgyraekrgnnlalqvgkshpvefvp
pakeisfevdkdgrnvtisgtdkcaigelaavirrtrppepyqgkgiryagevvklkagk
taskggkk
>Protein263 41
mdlkVDGLSYEVLSEALDQAKrgrlhileameacmptyrad
>Protein9951 102
mesafklselvllitparflfnagkTPKAWNKKMLNDQHFKVMHYLQKsteifpntdikg
gvaitlrdanksfgpidtfthlpelngilnrvvinefvsiqs
>Protein4076 284
atgqdgitikvipgefrDAGNSGANLTAANAAIAAGYNRgvalqqlgyasgfkglsigei
rihdddgmgvkaagvvtadslnnsgaivigggadgasaydkkldstfvfthdassiqidi
dsvgsvavataaaataaataataatnvataattataataataagkaktaadaaktaadna
ktaadkaktqidaaktaaaaaaaavvgtpdatakaqaaaaalnaakadagaakadagtak
taadaaktaktaadaaknaadaakNGSAGDVSSLSTDGNASSRl
>Protein8563 194
mdeltseavgetvgvdtpierlrelcdthdvgwsdgdgpgklllelyekLVEHTLIQPTF
VTDYPVEVSPLSRahrdrpgyverfecivggrelcngfaeltdpdeqlarftdqaearaa
gdpeamtvdsdyvralqyglpptvglgigidrlimlltdsasirdvvlfptlrpepsidl
dvtrsepataprde
>Protein8569 88
mhtpghspgcccfydagsevvftgdtlfcggpgatgrSYSDEPTIVASIRdrllalpddt
vvhtghgesttigaeragieakaaelgv
>Protein4295 51
mcrpggtvlwigpdpkEELPVLFLRlrdavlrkgvrllhiaspeagslesl
>Protein6474 32
nasvatiktkrTIQFVDWCPTGFKcginyqpp
>Protein3932 27
mklkriaviddrTAYGQGVAEVFSKna
>Protein5219 31
rvrATVGEVSDALEKvwgrhradtqkvtgvy
>Protein5217 87
taivkpfkledvrnalkEAGIAGLTVTEVQGVGRqgghtetyrGAEYQVDFVPKlridvi
vdderagavvdaivaaaatgkigdgkv
>Protein6745 40
msnvgkprTAAEIQQDWDTNPRwagitrdysaeqvaelqg
>Protein6744 88
eddwdgwvaltdqigdkvqivgddlfvtnperleigiakgaanallvkVNQIGTLTETLD
AVELAHRndyktmmshrsgetedttiad
>Protein9213 149
mqriealvsvgvdficidtahghshgvltaiknakqtfphldivggnvatgaaakalada
gvdavkVGVGPGSICTTRvvagvgvpqlsaiydaavslkntgvpiigdggirytgdmvka
laagantimagslfagteespgktvifeg
>Protein4929 46
mfrkLLDQGQAGDNVGILLRapsakkssavkccasrvrsnptptsp
>Protein9747 106
vakrgaaiidarGASSAASAASAAIDHIRtwtmgtddgnwtsmavpsdgsygvdegliss
fpvtcadgdysivqgleiddfsrerIDASVAELREERdavaelgll
>Protein9217 170
twwirqaitrgiantgrtirlpvhagdtlarlqkararlelkLGRPATLLELAAEVEMPE
EKvtealrFAAEPLSLSEPLREDGDAELGDVVEDRSAESPFEVAATALLPEEISRllspl
dqrereilklrfgldrgeprTLEEVGEHFNLTRerirqiearamsklrhp
>Protein4924 34
SLLVVLDALADSAPVTAPVVFAENHNRdrtggvc
>Protein9748 154
makliqvyysltefdkaipyknilyaahksdklkEGMKEMFCFDQFLWNDMRVMAFENFD
ETGDFMFVKhhfyildnnadilfridsesspaisindpnskyvlclvkdeshftywqyvf
nddykypelkaavldilndkvkpsasfipgeknh
>Protein9749 575
middgtvdptvpgtgstntgstttgvvnptsngnlniqisadspagrqipskgnnikvlt
ldlsagsddvtinslviskygftntssvkelylrNNNDVIVTNLRalnndgtasltikgg
ltikngsterlhlfmnvdgvgaeqyqfavnsvsavstnartvvgtfpmisakfdsvnyas
qtlkftalsgsnadvtvgdtntevgkfqldvvatgsnrndvvvrtitlkntrtisdnldk
lvlktssevvststvvtdkfvtftlkpdyfiedgqsktfyiyadvvggeagdtvnfsldn
tsdvyayeregnqasafvstlgttlrtynvkegdnlitkasdspstsyvdqdssktlvmi
anvnfkskvnvekmtvtvtdadnvvdtlsvyanapmndptsvkldevtvgngtqtkdlsv
yrdlqgltrlyfyvetetnatdaknftvsinnnsfpgaeyvasnntvtaseingsatssv
mttktavlnalartdgfssssetvvagdkvylgefsvshnnvrdvkvtsitvslsgtnsv
nvgqyvnnltlsgenmeivksvtssfsqpvvfnsl
>Protein4920 62
EVGELGAEARtwparwaslaprpartaghsrcpprwsapaptpptrtspgrprscatppt
ta
>Protein4923 28
mldpkiliearDNPELHPNLLIRvsgys
>Protein8555 665
mvipdekekiigaaeeevreiesqfasglvtkgerynkVVDIWSRtneqvakammdnlst
ekvtakdgsieeqkSFNSIFIMADSGARgsaaqirqlagmrglmakpdgsiietpitanf
reglnvleyfisthgarkgladtalktansgyltrrlvdvtqdlvvteqdcgthggylmr
aiveggevieslrdrilgrttaddvlhpenrsvlavagtmldedlidelevagvdevkvr
taltcetrfgicakcygrdlgrgglvnggeavgviaaqsigepgtqltmrtfhiggaasr
aaiassveaksngsigfnatmryvtngkkelvvisrsgeivihdehgrererhkvpygav
lavkadqtiksgtilanwdpltrpiitefagkaqfenveegltvakqvdevtglstlvvi
dpkrrgsakvirpqvklidasgnevkipgtdhsvtigfpvgalvqvrdgqdvgpgevlar
ipiegqktrditgglprvaelfearspkdkgvlaemtgtvsfgketkgkirlqitdpegs
vweelvpkeknilvhegqvvnkgesvvdgpadpqdilrllgseelscgcsarknwlaEAG
NALVDAFKlkrsqvrdvrkylevrgapktgakvpkfepgtkgrvkvtydekSIEVAQVIL
DERgv
>Protein6291 43
krTDTVMNLGGGALYSLSDVLSLRaelraihnsdwsktdylvl
>Protein6562 93
GQLALTVAEPIRGQLALTVAEPIRVATADSGAVEVSRPDDERssrslhgltrtlianmve
gvtsgyekkmeivgtgyrvvakganlefalgys
>Protein6560 40
ncspsfnwkknlnekQIASFQEDLSALGYKyqfitlagih
>Protein6299 26
meaadkTNSPVIVQASAGARkyagap
>Protein6298 63
martsdphsasaqffintanngflnhtaktnqgwgyavfgkVSEGMSVVEKintvktgnr
sgh
>Protein1248 42
rvvdynvkvrpksdasgpdlanvkMAINPFCEIAVEEAVRqe
>Protein2816 59
gkgheyflkHLLGTQNGVLGKdlgeeggakpsevvwhdkapegkldllvtldfrmsttc
>Protein7166 29
mgtanrnkhrALVYYLLAEKfnkfsvysk
>Protein7167 26
mgeyfrDIGEDALIVYDDLTKqawgy
>Protein7161 33
LVNSASGYPLRwfrqktcqfcfrlsikrcyfnk
>Protein7163 58
lakYQEANAIVHQLYKeglltgqktnrpappgqktnrpappapekGPQGTLYGRnasa
>Protein10051 125
mkVGAPVIGLNDSGGARiqegvaslggyadvfqrnvmasgvipqislimgpcaggavysp
amtdfifmvkdssymfvtgpevvktvthedvtaeelggavshstksgvadlafendveal
lllrr
>Protein2530 59
AAAVSAAQGYGGSGEMGAKsikaanrAAAVSAAQGYGGSGEMGAKlgdvlkkkgkkqrr
>Protein2533 10
SGVMPGGKnq
>Protein923 52
vtiinvgpadndavirkALAIGADDAVRidadpsdayyvaeqiahhaksgny
>Protein927 53
dgitpeedgkrgpvkfiedlrarGNLVAYVGDVVGTGSSRksatnsvlwftge
>Protein924 57
rrrcskwplrcrrrqerLSLCTWCATWPKpwepnrpawgdlfpapmahpsawspwhl
>Protein4639 139
AYSQQPDGSIQITAYSQQPDGSIQITReyarqnletkEIEHLNNFEGRsytqnfsaylrd
swsigwapglvlnagvrwegqelygsdgrryidikdnwapriglvydftqltsFYQSIPL
NINDRrFYQSIPLNINDRq
>Protein10238 151
mrqawevdlhpeaacggpldlhvaveldprVLLAFEDHIMELReaeepedrftipliftw
slpplpsgpdllvlatdlagvggtdlpievsaidtyasvtdpaersltivarvevslgqv
fmgtenladelekcgvvseflldrapawled
>Protein3913 14
STGHVYGAFQLRhl
>Protein1566 11
DASATALYGAR
>Protein746 27
mdvspkQIVGVSAALIPFLEHDDANRa
>Protein747 110
rvgkkkqptyrivaadqrsprdgrfieiigtynpraepsaikvnntaavkWLSQGAQPSE
Rvrkllelsgawaahttgadapevfqvpepeaapeptsepvsavasgsda
>Protein744 32
mskrVAYVTGGMGGIGTSICQRlaktgytvia
>Protein742 91
eseinvyaivraggrqekVSVGDVLLIDKvsgkagdkldltplllidgstvtsdatklak
vsvqaevvgpakgpkitimkfknktgyrkrq
>Protein740 103
iswneageeairkfrkGDLVEAVILAVDAEGNRislgikqlakdpfsdfaashekgaivk
glmrkaqslkvllkqltlkVPGDHIILPELISKgtprpdgasw
>Protein748 33
gaggadtlrGNGGADTLDGGTAAELRtvqldgi
>Protein749 16
mssnrVAVVGTGQTKy
>Protein3008 98
GVYESLQATVDEGARsqgclrippghrrrggptrpigcrrrcirderlggrarrHDSFLD
TDGAGLAISNFSGGSLVQGEPDASSFPSGGIRpgagrt
>Protein9512 249
msdfwssrrvlitggtgflgsavqralaplnpaevltptsaecdlrdpvatdalftrtap
dlvihlaarvggiganrERPGDLYIDNLLIGTHVIDAARrhevaktvavgticsypkitp
vpfqetslwtgypeetnapygvaklamltqiqanaeqygqravyllptnlygpgdkfnpf
vwarrqvqppgqprdpgldpphgrgqgdrravhrgvghrlgqsrTVELVDLSGDRivygf
nqkvmgklk
>Protein5152 25
mstrQVADFLAAHPIFVDTVLAGKv
>Protein5404 31
rvekgfriilkdpgvkAILVNIFGGIVRcdr
>Protein5154 90
spvdltkfidtdfsafakakIIAGTTTATITDAQAGKiiewykgfelnglgssdvvsttq
rkrlggalhsrpilvnygytggienadnaa
>Protein6734 83
mflqcdvvepadgkaydrdprsvakraeaylkASGLGDTAYFGPEPEFFIFDGVRwntdm
sgtffkieeyeapwnsgakmegg
>Protein8600 167
miegstekpkhtiftpgqdpkrdhlirrlrnnrMPLGIGFEKstytpnhmlvknwiadga
knddhfkkniqplfvtanafgpetpactachmsnqeppsfhelnlsthegimlgadsvak
gvdkatkVIVPGKPELSFVWQHLAEDRmppgispseardhpnttils
>Protein8606 265
miasgeidrtsthistkvipknlvwapnpdvsiadvyppewiieqthkslerLQTDYIDT
LFMHTWSRawaaeerwleaiaelkddgligavgisvpderpddantfiatgqidavqlvl
nvfqqepvwtvlpiatkndvaviarspfssgalvqgwttdmnfpegdwratwplgvkpqw
lenqcemadsvkpileatglsyaqaalrFILDYAVTSVIPGSANADHVRENMTAAGVSRl
deqvhadlvhlwstgkiagtyngsv
>Protein8607 599
qpedferlgieqvyilselrfevivnqggrsyikittykrMTEPFLDFIVRvswpnntrl
qqvtalldppvskmtrtavqpappvivqappviqpvapvmpameavaatpsnersyqvkt
ndtlwsvarrvrpspaisvsqmmkvlhkanpqafianninllkdgqvlrvpslmdtqstn
sskfaaqgtatplqgqaankplaqqqidttahakavekvvstprvqmklvapvasqskna
disnaspqnteakptqglgtssvasgsgkvqkatksnhklskeladlenklklndkkiam
qnaklahleaqlkarrlaaeqakhhdkktdldkkavatlacavamqslfstdakaaeeat
tvapvtpaksqgsgammpiigvgalivvialiffikgkakkqqpparpvaptppvakpqa
akpavatpaakpvepekpqdpleevrpylemerypqavglltkalvqfpdradihvklle
ifakqkdrasfneqyakletvgdldaivaadklknqfpeevkpvapnkegaleftttskv
aepvveeapaislddlendfkmslsqpnlkaldiplaadpielqrpevesapvedakis
>Protein1528 16
slatrLWIAPPTKmde
>Protein1526 159
ksgvaatytpwlkgvaddvflatlagqykfsdnqaisvglryfslgdiqftdalgndlts
frprefgidvgysrklnakhgigialkYINSNLASGFTAGGTTYKtgssvaadlgyygna
vkasgsgwawgavlsnlgskisytdnadakdfipanlgl
>Protein1524 28
LSDLLFILARyanreqgdvlwvpggers
>Protein1520 25
mrELDEEFFRaaeelgidlsrperg
>Protein6614 39
ararkiqrflsqpfhvaevftgspgkYVTLAETIRgfkm
>Protein6176 22
TTDEAVADQLERvckrisksvk
>Protein6177 35
falpnsrVMIHQPLGGFRgqasdieihakeilylk
>Protein7804 50
pdrcsgsykSKNELIGDVIGLLQSPAKkccfcpsirqkqigrncenalrp
>Protein1189 97
mrdsrsviirpvvseksyglidegvytfivapdankveirQAVEQIWGVSVVKvntlnrp
gkrirqrkrmtygsradtkramvtlaegdeielfevr
>Protein3814 102
gfdpgeagfiappenasdieivvspdsdrLQLLTPFEPWDGQDFAKlpvllkglrqaara
aegsgkghhrphfhggqmaevpgLPTLMDVPHLLGIQVDSYR
>Protein3277 39
FTFADVAAFRfaqtpvrifaasgtlvvvafyliaqmvga
>Protein3270 40
mtksntlgvvasipipevirNINSFTLGAQSSNPKvktkv
>Protein3272 24
AYQAQGASGSDEDVKkpsdicwlr
>Protein9876 209
myqrfkedpasvdeswhefltdytpegaesangqpeaksaapappakaaapapkqeepka
aaakpaqpkaaapqeapksappappaqkSTPAPASNASKPTAPTQPGAATGDENKilrgg
aaaivknmsaslsiptatsvraipaklmidnrlvinnhlartrggkisfthllgyaivqa
vkalptmnrhfaeidgkpnavtpahtnlg
>Protein6258 31
letgikVIDLVCPFAKggkvglfggagvgkt
>Protein2272 107
megqdpsaetakVGFPYFGGIVSEHFPNNATGDASNNVLVRtvpvqrislgkegekreal
vatvfdlqvanygvarglpgemaakdfnddtpytpawqeritgtpre
>Protein2276 33
dkpyqvlpiaewaglsddgakrVVQPEFNKagn
>Protein10507 165
msrigeqpitipagvtvsvdgsavtvkgpkgelsqdipgaiavavndgevnvsrGDDERE
TRSLHGLSRSLVNNMVVGVSTGFQKDLEIVGTGYRaaakgsnalelqlgyshsitveapk
gitftlprntyieitgidkqvvgqvaaniralrspepykgkgvry
>Protein4053 520
mkTPVQINIDEIRkpdldarLVAEGIASQLEKrvmfrravwgmipkgpavwgmipkgplg
rviikklkSIDSLIPIGRgqreliigdrktgkttvaidtilnqaglgvnciyvaigqkas
tvaqtvarleaagameytvvvvapasdqapfkylapyagcamgqhwmdnsghalaiyddl
skqaeayrqmalllrrppgreaypgdvfylhsrllecstctaacssgrpscptsaIDDST
ADGNSIARagvlsnkavfdynnggggpvitgqqtnivdftvtptasvvannasgstadsg
andivapneasvyqgsvvtfnnwihntgnsadtfnvtytngdaflnnifpagtsfqlyqa
dgvnvlqdtnsdgipdtgslpvggeykvvlkatlpanysgavnynvtkvarsttdptkfn
tvtdtltniitnvadlsnntasgyasgtlggggatgagtvtdpatgagtvtdpatalpvn
pnnawgvkADLCGQPFAFAPEIVERagkccftpyqqrrhr
>Protein4052 54
wkkaeeylkagkgkkvpvrYAHNTYSDETHSATSEIKtevtvlsakelkdicyf
>Protein9683 184
mkkreaaggkkTLLLGPNCPGLITPDEVKigimpghihkkgrigvvsrsgtltyeavgql
teiglgqstavgtggdpinglkhidimrmfnddpdtdavimigeiggpdeadaaywcken
mkKPIVGFIAGVTAPAGKrmghagalisggadtanaklaimeecgftvtrdpsemgkllk
gllk
>Protein5891 34
ltrihalaptvndlsakgakVLLLAHFGRpkgqk
>Protein5233 13
EAYPGDVFYLHSR
>Protein5231 13
gkEGVITVEEAKs
>Protein6765 65
TIVEGGGKkadiqarieqirrelanstsdydsekleeriaklaggvaqinvgaatesemk
ekkar
>Protein6763 29
LEAGSTIVNSSNGRqgahrqglpdarqqa
>Protein9233 234
mtrgkrTVAEEIVYGAFDVVQDRtreeplrifhraldnckpmvevksrrvggatyqvpve
vgatyqvpvevrpgrantlalrwlvsfsrarrektmverLNAAEAFETFLQTKfvgqkrf
rpsssgrsaspsrvanppsrcwtascpappksastrsasgcptavdVASDATKPEIKAAV
ELLFKvdvesvqvanvkgkvkrfkgsvgrrkgwkkayvslkpgqeinfveggna
>Protein9231 169
vgrldvaaiealattlaavrdgggrLFILGVGGSAGHASHAVNDFRklcgfeayaptdnv
seltarinddgwsgvfagwlagsrlgpvdgllifsvgggdrergvsanlveaidaaatvg
asvggivgrdggetarradacvviptvepsrvtphteglaavvwhllvs
>Protein9236 148
mkvrrMYGVLERQFSNYYKeaarlkGATGENLLQLLEGRldnvvyrmgfgatrsesrqlv
shraillngkrvnipsmqvsagdvvtvheksrnqlrvksalelsaqrgvpawlvvdaskm
egtftslpersdlsseinenlivelysk
>Protein6768 299
mssvkffggdgictteiikiasgakSLDGVVCAEGGSSIAKmpggtawkakydakypgqf
qiyspytydatfvlvdamkradsvdpkvytpklmdpkvytpklmetsykgvtatiafept
gemkLALQGDKPKtirlkkkgpgeakgsdithdgdvtiltpdlhiatldkdasldlemti
khgrgfvpaerNKEEGLPIGVIAVDSIFSPIKrvnfhvenarvgrmtdydkltleiwtdg
tisprdalsnaagilrehldifinpeersdakpavgsedlsdevnknlyrsvnelelsv
>Protein9235 81
mplvrktgglkdtvpdfgneggygitfiqasvkDITQAMQRALKLYNNQKQLNTLRETMM
KVNNSWEQSAKKyidlytsiq
>Protein9726 106
mkVPLHFVGEENSPAIKtdgcianhvvteidvlclpsdlpefitvdlsglhkgmslrlad
islpkgvsavthgknnpvvvsavvvaaaetpapdaaaaaakgkgkk
>Protein9721 159
mlqgrLFSYGDAQRyrlgvnhhqipvnhahaatglntyhrdgsmrvdgnqgstpgiepnn
fggwaeqqayaeppqavgavadrfnfradddnyfeqpgdlfrlmdaeaqqrlfdntarai
qgasqtsidkhiehctladpaygegvrkaievlaaqasa
>Protein5098 16
mrYFIDGAAGGNDTRv
>Protein5093 17
VAYIEGEYVLNPTYKkn
>Protein5097 286
taakdaakdakdkSTPINSATAIAANTKvavfnaavtaasgkantantdaldatakikvl
ktramtaaavaatvdavadvaaavsavsaaatdvayanrkaaqdalaadqtneikirala
saqkayedatkvakdkakeataaaevarkaktaadtakiaaddaktaadgavttatnkat
aaqktltdaqktltdakadlvkandalvkakgdadkadatkgdadkadatvdvdaaqkSS
GQQSLHYGRieqlfaggrietlngtleiptvpassagpdiremimd
>Protein9935 159
mallkAEQLLTSKPVIALVNLGEDQLDEPDTYLAGVRallgdtapviglsiqleaeaaml
dpedrtemlealglgegalptflhtayqllglrtffttgekesrawtfregftapqtagv
ihtdfergfiraetigwdvlleagswskardegtlrieg
>Protein9930 172
mvdsakGITNFHSPNDIIVDASMPAMIRnggkmwgadgrlkdvkAVMPESTFARiyqemi
nfckwngnfdprtmgtvpnvgldAQQIIDDELKRFRLDLNDQLRIVEADAFDRiekllvg
kvanggpqklakgskidkaymaaidrfhwfdirpaddevssqlesiknsleq
>Protein9933 310
grkkIAVIGGGNIGGELAALIARkeladvvlldipekeglckgkaldlmqngtllgwdcn
itgtaswadaagsdvvivtagvprkpgmsrddllsinlkiirsvaeniknhcpsafvivi
snpldamvfecakvtgfpknrvagmagvldsarfqlflaqeigvsikdvkamvlgghgdt
mvpvtsyctvngipvkqfiaperlaaicartaggggeivklmgtsayyapataavvmaes
flndqkrlvpaavycsgeygisdlyiglpcvigkggiervleitltddekvqlsksvaav
relvdasarl
>Protein6254 33
kaialyarGVADAILEGRanavnevleaikpsd
>Protein7494 12
LAGGVAVIRrrr
>Protein7497 112
mkeglvfdietadngaavtegftvrvalnqrcsphdtatnpaspptnvgvcaptgdgaqf
dasipivagdlvldptlalewkVTFDGYTSGNTVATFRieplvtnptgpgtn
>Protein7491 85
mfgqagndyiegndgddyieggvggtnnpvdtilggngndilfgdnghskGVTNTTNLGA
GNGTNPVGGREADPDYAYNTSGKys
>Protein7492 223
hnayvvnlnnlikDTDLADQDLEAIIHAVAGDASKagvfnnaaqvwnhtfywnsmkphtf
ywnsmkpngggkptgaiaakFSYGLTEKqfrklyeeasrRPGVTGETLLMYCELRVDNVV
YRsglaatrpqarQLVSHGHFEVNGKrvhtpsyrlrKGDVVTLReksrEMITITWNKdtl
drTPPAWLERGENNNSITVRelpvrEQIDIPVReqlivelysk
>Protein6549 46
ggavelakMGFETLVEAGYAPEMAYFECLHELKlivdlmyeggian
>Protein6818 36
ylwvlgrVDDVMNVSGHRistaevesalvdheavae
>Protein6542 147
maangtrVGGWVVDTRnnrygpaadydgdgraellatspwglgvleltvpgggspvmapn
gtrfggwnlqtddnrfgvrrscfdhvvvrrscfdhvvvhfkmlvapsaalttfmdrqykL
AATAMSQTEPNESGERgaivntasvaa
>Protein6817 865
SSGFEFPVPGASFFRnssssvcdprSSGFEFPVPGASFFRdlrgidaaldphglaessrp
vlelsewlddmvdlndilaivnnpavypilplvetlntrafdcslpystellylydadgi
gyyvgydghgvgrglftfgqvfhvntsayvngtsgvcniadgfcqyvcasgwddfdldps
ngceadlsgpcgqvlkkypllkkgtyqsvnscgadcvdcenlpgaynlpspqsqcfaahp
krfhynqekadyvidtsrfvytcstesvqsdknhtatawqfvicdprkcfdanfeyqdgc
elatnypetwsrsnfsksaykhwfspiaesdgshhaettywvredgllaigrapatqafn
daanwptalpdnwapvfdfldvsntwstlndlnnftdldgednfvsnfwfqrwnvtedap
gyieykwqvstdggydtfpfkgaksaydcsnayvasgvtkvfinstyfipvewtftpkhk
gpwfhvnqsavqqctagydpsatqvefqnkgnvimsnyctqtstsvnpnqpnepdlkcys
twkfkgegrckltcengwadgdgdptngcetflnnsypypasqcganyklatgeirdpal
sdydvnvinynfnqqgscgagvclacttlggvsalatrttynltadptgmkpfcldggds
wagadddvnelgqpnpvhtqvgnystavgypgdyyctgiinmnacrrlkigyscaslanr
alcpegfryphvtagqyelikanasyirvcedrdglwengceyalgynldintnqtiyyn
vssnsgiyynvssnsgwlyllgqykrtvgvkpfwdgnftviewgdlaeagfdceiirllp
rVNVIGGGESGQAGAVRhgitrali
>Protein1266 23
ghykyhgrVAALADAARqaglkf
>Protein7638 133
makapsnnaaqrvrkkvrknvadgiahvhasfnntiititdrqgnslswassggqgfkgs
rKSTPFAAQVASEVAGRAAIEQGIKnldveikgpgpgressvralaalgirinmiadvtp
vphngcrpqkrrr
>Protein7146 12
VGLFGGAGVGKp
>Protein7633 83
PQLEVEDITLRFGGVVALDDLSFRAEPDSITSLIGPNGAGKTTLFNVVTRLYEANSGSVR
LDGQELLATPAHEIANLGIARtf
>Protein7635 455
sidlaedrnrwgalcarleipqppggtattlegarevterigypalvrpsyvlggrAMEI
VYDDDDLARawsalalegslgrEGGLSADRPVLVDRFLEDATEVDVDAIRdasgevligg
imehveeagvhsgdsacvippvtlgagvidvlgdatrriaealdvkglinvqfavkragi
hpdaaqvfvieanprasrtvpfvakatgrplvkiaarvmagatlgelrtegllgevssgd
htavkeavlpfnrfpeadplpgpemrstgevmgidltpglafakaqlaagdrlpeggcvf
lsladrdkvaglevargliglgfelmatggtataladagiavtgtitkvadadsgtegat
apeliadgeiglvintprgrgpradgheireaagrhnvplmttisaasaavrgmsdrrah
pmavrtlqeyqagvdrssaadhradepgaasdqrg
>Protein2510 10
WLGGMLTNWK
>Protein2049 38
aawasadkfeagnsghrptvkGGYFPVPPVDSLNDIRa
>Protein2518 35
LDVADNTGARspswmwltipvrvrlcasrcwvaps
>Protein904 24
mhalgengngrTFEELMPQIRacl
>Protein906 91
mtwerivdekGIFWPCPEEGHPGTPRlyeggqfahpdgkarfhpityrppaevvddeypv
wlttgrVISQYLSGTQTRrikplveqypepl
>Protein901 19
minrVILIGNLGRdpevrr
>Protein903 64
naevtlaavakTLTLEVAQHLGDNLVRTISMQPTDGLVRgaavsdtgfpirvpvgdvvkg
hvfn
>Protein3395 39
MGIEVTFVEDAADLEAWKrwasrsplAFYAETIGNPRpr
>Protein6050 40
egaiaagiivaldrqerGATGELSAIQEVVQQYRipvlsi
>Protein4934 26
GITINTAHVEYETKratmrtsiapat
>Protein5392 72
kaewekNGISDVFVIGDAEAPRiiadatfdghrlgreiedadpqhqkpfkreqrawgtay
npdenpelewrl
>Protein5394 31
mqvgqtgkIVAPDLYIAVGISGAIQHLAGMK
>Protein5396 30
slpeelqkildqkIGMGMVGNDMGKscstr
>Protein1898 101
hasytagenyaapvsnkrgdalgvagvgafgpvsvgvgfhsieqapgvdkrTELAASLGA
KFGGIGLGGSFAVSDNGAATNAKtkgiffsasaalgagtvy
>Protein1897 74
vkqlaakdgtavnidtrliedvaahkGILQAAADDGSDLIIIGSHGRngiekfligsvas
kvvahaslpvlvvr
>Protein1892 229
mscedpdhpnnwprnlfvwrsnllgssgkgheyflkHLLGTSHGVQGKdlgadeakpeev
vwhdkapegkldllvtldfrlsttclysdivlptatwyekndlntsdmhpfihplstavd
pawqsksdweiykgfakkfsevcvghlgveremvlsplmhdspaelaqpfgvqdwkkgef
gvqdwkkgeidlipgkVNAATVSTHVLGRsgewtyndietttgasigtv
>Protein4558 27
mptytpkaseihrAWHVVDAEGLVLGR
>Protein4559 33
kgspewwianvkpgrILFELSGVPEETAReamr
>Protein9532 59
mlfllywiypvlankYWNYHWMPFRYFAVLCASLLLLPARkqdkqakwgvvfsftvfiy
>Protein9534 599
mgpngagkSTLSNVLTGRdgytiggtvdfdgedlmamdpedrakaglflafqhpteipgv
gnmyflrtavnsrrtamglpeiaatdflkqakaamalldmdpaflsrsvntgfsggekkr
nevlqlslleprlaildeidsgpghprrdrlrvgcrraarrghrgrgaavprpfddhhhp
ppqaVAYVTGGMGGIGTSICQRlhkdgfkviagcgptrdfdkwlaeqkalgytfyasvgn
vadwnstveafgkakaehgpidvlvnnagitrdrmflkmtrddwdavidtnlnsmfnvtk
qvvgdmvekgwgriinissvngvkgqagqtnysaakagmhgftmalaqctaspwrwrrsw
rarVVAEGSTMTYGAEVTGVVAEGSTMTYGAEVTGVRhvdgrathviathadgtteehea
dhvvssmpisallagmdppvpdhvmaaatglsyrdfitvalvvpeskvdwndnwiyihdp
avktmriqnfgswsphlvkdgrnvlgleytvfetdaawtapdeelieqgrrelvhlglie
pgdveggyvvrqkkayptydetykanvdvlrgwlaehtsnvhpigrngmfrynnqdhsm
>Protein9536 125
mqkpkqffgaarniefggsltilatalidtgskMDEVIFEEFKgtgnmelqlerklfnkr
ifpavdvtasstrrddllherealqrmwvlrnhladmnteeamnfilqhmrgtksneefl
atmng
>Protein9538 177
vtdidalldtgdldfsesagnqtlpnlqerqephwgeffkfvgsafeeiartapqlrWPH
HGLRswglrvdqassakdlrqgpgrtllthnhapalltsvftcelpdlpaaqelstvfyn
pvahavcpwqervalvspkvgvltvfpgwiehaaplvvplasgqrrviistdyfpem
>Protein10058 309
qieaqkkqleqqlkgfdeelkqqelnlntdyqhqvqqlgaqqkqaiveleqqqkslkekl
aekrqelrqqcdeilashgvnldisrqleqdiqttkqklkEINDSLPFIDQWKRWLENQW
PQHKgyqqqvkgyqqkiqqqqqdfvsyrqqaqqqlvvlttqiselkaqseklteqislln
sqnqklfsvytwsaqlpvydaiwtaetllqrakhqatqlakykdnltklmreirkpfydy
pnhtpyqylenqpyqederdgldilalwysenhqqmlsllineassiinlvvsfkqlldd
fhlkiqqfn
>Protein4557 36
vdhgkTTLTAAITTVLSSKfggeakkyddidaapee
>Protein8622 185
dieadkvhaagliikDLPLLASNFRatqtlsqylvaehtvaianidtrkltrllrtrgaq
ngaivglaagelvtqalidqaiaaaqgapsmagqdlakvvsvaqpyewaqtewrlaqpdg
qpgygtqtaptfhvvaydfgvkknilrmlaqrgckvtvvpaqtpaaevlkyrpdgiflsn
gpgdp
>Protein8623 119
riaginipphqhaeigltaiygigrtrarkicescdiayskkikDLTDSDLEKirdqiaq
ftiegdlrrettmnikrlmdigcyrgfrhrrglpmrgqrtrtnartrkgprkgaaalkk
>Protein8620 172
VEEFIDEVMGERNRtlwenlpigikrriyqhvrkqvpnimdglvteltfnveslvdmrqm
vvsqmendrammvrmflrvgqkeinfiwhisaaiglffgiiqmgvwlvvpwhwtlvfwaa
lwglltnwlaiwmvfnpiepkqfmgmtfhgafmrrqaevtevfahistrelf
>Protein8621 514
ingntitlakglkndhpandivtvefvrqrfwvdadvgtvfwhdhafgattwphggfgtf
iaepvgstyhdpktgklirsgpiadihtnepvghgvnnsfrELMVQVHDTVPHTVNIVTA
GNPPGQPIEVALEAGKtvsfmmpekiymtpmpflnggthttgsglnfraapvaqrlatnp
dssqifsslvhgdpytptlrayvgdtmvfrllhtlmnesmvwtlsghtfwteryasdanr
knsihigiaerydlvvpeaggsrhqagdyihfngrsskfseggwgiirvldkeqadlkkl
pagfsikgeipkplpvcpadapvkqfnvvamdyagmkfnakapesievdferrilmtnae
akiyaleedtakvaggahpmpltlrvnsgdcvkvhlknkmkdskasfsaiglafdpkdsm
ganvgnnpgdqtvapgaereytyyadpfngettslvwdwgnvmtnprnglfgavvvgpkg
skyrdpktgadlsnknawaadviidrsvpgnemr
>Protein8627 53
mnttvsdltrVVASQSQDDEALReiiialehqspevlravadlasafsraqka
>Protein8624 412
mddkhepkrSAAEIALTELHAGGKfnqnsykvsgglhgvgvscvnalskmlrltirrdgk
vhamefskgfvqhrivetqngvevspmkiigdtekrgtevhflpdtdifqqnnefhyeil
akrlrelsflnngvrirlkdersgkeddfagaggvkgfvnfinkgktvlhpnifhamgdr
qsdqqtnigvevamqwnsgynenvlcftnnipqrdggthltglraamtrvinkyiddnei
akkakvevtgddmregevtgddmreglccvlsvkvpepkfssqtkdklvssevrgpvedi
vskllfdylqerpadakiivgkiieaarareaarkardmtrrkgvldgmglpgkladcqe
kdpamceiyivegdsaggsakqgrdrkAIGSLEALADIVAPVVRirletlda
>Protein1095 77
LVQPGPDLSPGTLARsspgrtcrrarwhvslrrrrsrlppacppsgwawsrswrgatprr
cgwshvgvlrcrphcrn
>Protein1092 30
lgttnscvaildgsntrVIENAEGARttps
>Protein1091 41
mrekLANELIEAAHNRgnavkkrddvhrmaeankafahyrw
>Protein9399 353
itdvlskkglaekknyddidgapeekergitintahveyqtvnrhyahvdcpghadyvkN
MITGAAQMDGAILVVASTDGPMPQTKehillarqvgvprivvfmnkVDLVDDPELLELVE
MEIRelltsygfdgdntpiikgsatgalageekwvkaidelmdavdtyiplpprLVDQPF
LMSVEDVFSITGRgtvatgriergrvkvgesleivglmekpltttctgvemfkKLLDEGE
AGDNAGLLLRgieknqirrgmvlckpgsitphtefkgevyvlskeeggrhtpffnkYRPQ
FYFRttdvtgevtlpegtemvmpgdntnlsvkliqpiamekglkfaireggrt
>Protein9398 82
mtstiqprlrvkyntelraqlkETLELGNIMEVPRlekivlnvgagkaleqkqiiervvt
dltviagqrpvvtkakksiagf
>Protein9391 170
makkestqhkldrvraprvqltydvevgdaiekkELPFVAGVVGNFSGQPAEPLGKlkdr
kfvnvdkdnyddvlkgmkprvqmqvenklagddsklgveltfrsledfspervvnqidpl
rkllearqkladlrnkaagndkfedllnevlqntdkiaqlsrevgpksee
>Protein6150 73
rltppvikkkstgnavrllqeilkSWGYPPYDPGPVDAKFGSLTETAVKAVQTDYGLKvd
givgaktwaavgs
>Protein6159 109
pklriydlgrkkaaidefpacvhlvslekEQLSSEALEASRiscnkyivkfagkdvfhmr
vrvhpyhvlrinkmlscagadrvqsgmrgafgkpqglvarvdigqills
>Protein7825 118
mgrkasevsdeqrrvpykVGPASNGDASVEIRgkryspqeisakvlgklkrAAEDYLGEK
VTEAVITVPAYFNDAQRqatkdagriagldvkrivneptaaalaygldkgkdhliavy
>Protein7824 153
msrigrKPISVPAGVDIKvagrvvsvkgpigkldwkltdglsvavndgqlvvnrsgdarq
iramhglvraelsniiqgvtkgyekALEITGVGYKaqlqgremsfnvgyinpvtytvpag
idvkvdkqtlisikgvdkrlvgqvaanirsikp
>Protein7821 106
vpvskvkrQILNILGKegfilgygefqedghpyfsvqlryveearpmitgmrriskpgrr
vyvgrddvpkvrngigvavistskglmtdsdsrrsglggevlcsvw
>Protein4801 33
rirelrQEQGLSLGMLADASGLSKghlssvehg
>Protein1661 37
TVTVLLERqvqhplygkivrrstkvhahdaegvcqeg
>Protein597 185
mkikaegeteedkdwgiepsgreipglsarlaarAGEGPEAPTDLPARspevatdnkvfv
ppflgtrvvkgipiddiagwvnetalyrnqwqfrpegdeddaafkervrnrfrseladar
eqdlliptvaygffpangdgndlviwtdenrnvesgptrtatssgpafrclarpsYASVG
DIIKv
>Protein595 249
QIPDPAEPGDLDPETKvvcvkQIPDPAEPGDLDPETKtlkregklildesdsygvemalq
lvdnagegevtliAILISDPALAGSDALTTAKakAILISDPALAGSDALTTAKvlaaavk
rvegadlilaatessdgytgtvpeqtatrapcpsssppcsicrrsrlpkVNQIGTLTESI
AAIDMSHRagwaavvshrsgetedatiadlvvafnagqiktgaparsdrvakynqllrie
eglgdsarf
>Protein592 30
mndkfvgsltfirvysgvlkAGSAVWNPVK
>Protein591 46
lgdeggfapnlpsnrAALDLILEAIKgagyepgtdialaldvaase
>Protein1954 44
kkgrfavyiyktlkQVHPDTGISNKamlimndfvldmfvrilke
>Protein3259 186
mgsgarragrgvagrpgagllrpspahhaslprspdergrragadrnigqrrrrlgaplr
rtdlghrggdariitrwcahriagggsvvaaaprpcragrrrrgcfgrNLANEASDESVA
ALIEAVVARagpaafvpklavqpqpgqrglrrvggrpdrggggplrpaptlvfvegpgvg
agpvgr
>Protein10158 77
mgcaskAPIPLAENFNLTLQHKvrsaghwemlsndvvtgkcsrttwclrrwqlwtkTAVV
SGVCDGFIGNRmieqyg
>Protein10159 91
mkqlrdraqreidrlqevwdtfkALAVQDLLGDELLYRemknwfgkyfeghmgataiqkr
lqdfdvaaeveslretiatgkgqkkvralkr
>Protein6949 157
EAAADAGAEATTPEReaaadagaeattpervatfvdqgdsvqsdqatvaplamnLHDEHV
AEGQNTRqrLHDEHVAEGQNTRerlisegqtkhdelvgyaqsrhdellsigqarhdelis
saqarhdeliatgeathnslledattrrdqmlaeate
>Protein10157 138
madikrLFTPEFRnrldaivgfksldetvilrvvdkfllqlesqladkkvevtftdklrk
hlakkgfdplmgarpmqrliqdtirrALADELLFGRltdggrltvdlddkdesktevlld
iqplpkkegkskpepqea
>Protein4355 33
agkrILITGLISNRsiaygiakachregaalaf
>Protein2255 67
psdfwrqawvgvitpvgritlgrQYNVLFDLTTSTFAPYRyspyieqfkpelgvsvgnrq
snmvkya
>Protein10524 113
mswrcrlhdlplsklpvpdgapddqylltwlsgalvgaeslrWGLDYRGAMIERnevcld
mlirhsrrrlkgrkqdyldrfranafhfardriamlalahshagrgvwgferl
>Protein4706 79
mnkSELVSTIAQRtgqsekdvsavlngfidivgetvakgkdkVTIPGFLSFERvdrkart
grnpqtgepmkvpaskavk
>Protein4968 18
kakrGFQAEEVRpltnrq
>Protein9258 195
mdeadfdsviavhlkgawapskhaavhwrernkangapvggrIINTTSGAGLVGNFGQTN
YATAKAGIAGMTQTLSLELAKMGVTVNCVGPAAATRitatmpgapavieandvdegewnp
mdpsvssplvvwlasdeaahvngqviravaeniiwmkgwadgptlnnkgrrwdaskLGAQ
LGIDIFGTRapglry
>Protein9259 110
mvvgvhegfvrELELIGVGYRasntdqvlelsigyshpiyvllpneiklstsqekgqppk
vrlesidkqligqvaakirslrkpepykgkgikysgeilrrkagksagkk
>Protein9254 261
SLTDMFERMARERQESKNKTPVPFSLAKLKAEAAMWMAPRtkfepgtvvtgadmfipvhh
pnrneiyivlryiedpkpmsddtnkaysavlcdveilrmdddgdcvpytvssvflrlatd
ceiaaidghviskncpncgrdhskdgddkpaakdvdmydyaklrplakrrsiggfiseip
aaimdddirsgdadqdfrnflnrsfddiptdslalhmeivgellakdfvriygeldvdtt
imysdliaekrasanmesgdv
>Protein9704 400
AFNAGVSQSSLASSLNAGVSQSSLASSLERlssglrvnsakddaaglaiaermnaqargm
nvairnandgislaqtadgglssmadmiqrmrelavqavnstntsgdigalnqeysqlna
ellrtvgavqfngtslftntanfdfqvgansgqtitvqasamnvstasnittittgtasa
lnvtansanaafinnldnalttinstraalttinstrailgavqsrEAFEEAGLLLARgp
tphraravaeqlgarppggggargvrggrpaarssqpsgrhgvvgrtrgrqadrwfaprn
rggplvhpvvarvdrlglgqhgpavrcrrsgvggrsvdaalaldhsargqpplrhtllrh
ggaappggparqrragvdplgrpvpgavrggrghdhddls
>Protein9257 57
mrvarairTGVLSVNSNSSVRyeapfggfkqsgmgrelgmaaldhyteskmvffser
>Protein9251 61
mngdtleplklvstrGITVGTQEYHPEPRvaaivasherpefivnvketgkvmlvdysdi
a
>Protein6490 19
lqshppghrrTPAPAHHPR
>Protein9910 241
fisfsqlnteiltfklslyspltyvkdeyknlyekdttvnfsqgtrekFLIYMMKINFLK
RLESSVFAFNLTMERTVEKIGLLEKRLRafqetqlndtvsvnviessndsdedddllkae
elgkrkyrlehmkieewlgdladdkttlgkladrsniinssrdaklihlrklieqkvknp
tttiqntankkvivfsafadtarylydqllddaeswgvnialvsggngchstlgraefne
v
>Protein5618 50
kadhvviaghdggtgasplssikHAGAPWELGLAETQQTLVLNQLRgrir
>Protein5610 26
mlrhalckLVVDAGAVRptqrpirra
>Protein1282 38
ytngvlegkyalskrTFLYAAYLRFDDTNNYGIGVRhn
>Protein6834 53
mgkgkgnnedwvavvrpgrVMYELEGVSEELAReafrlahhklpidtrfvare
>Protein6836 90
mnkasydslpadlkkVIDQNSGADVSAMYGReaevkdqvvrqatvarghtvhvmgkaeae
efrrlitnpiveewvkemnakgfdgaklla
>Protein7611 519
mkwwsndasqryntigkTDTLIATNTGWMKFVRGDRTVTAGTGISLLRtrgkikrnaqsv
tftataanqyfsvgnpypssvdmrqisksgfvsgpgarvqqfliwdprlggayglgafqa
fawdgtnyrvtpgggsygangtvdniiesgaaffvqssgigagtvsfaeatkvdgsrevf
ringleeklsvilesnpvgetpevmdglmamfddsytneidandlkkfanpgenisinkg
dnnllmieshpsivaddtlflkisgmkarpyrlniqpenmakpglmawlvdkftetstpi
dlltgliynfdistnpsavpdrfmivfknatvvpvkivsiaaernnngsntvkwrvenet
gvahyelqrshngsnftalqsniaatnnnggsemynridanplvadnyyrikatlqngri
eysaivklsqvkapssitvfpnpvkenrfniefvnqpegryvldllaangqvvysfavmv
tgnnfiktitparviaggtytirltapdgkivvkkvmve
>Protein7615 145
mhapefqqlegswrglkYLVDNSETSTNLKikvlnttkkellkdfksasdfdqsalfkkl
yeeeygtfggapfatligdfefgrhpedmylveeishvcaaahapflsaaspellgfddf
telsgprdlakifdtveyakwksfr
>Protein7618 158
ggetvsendndsaygesaaettsvfradflnevdtsavqtgeapvsgveglpvgsallvv
krgpnagsrFLLDQPTTSAGRHPDSDIFLDDVTVSRrhaefrqeddefqvvdvgslngty
vnrepvdsavlasgdevqigkfrLVFLMGPRsqgesgn
>Protein7619 90
msckatigstsnpdhaleaigkagryrwlgfksrsrGVAMNPVDHPMGGGEGRssggqpr
srngqfskglktrsphkhsdnlivskrktk
>Protein2068 40
gfrGQASDIAIHAQEILKirdrlnqslafhtgqsieriek
>Protein2064 25
mtwdeagnrYINSIAGAVIPVFTKl
>Protein966 34
rklypnvdfysgivqrAIGIPVNLFTGIFALARt
>Protein964 31
mahrgrlnvlvntlgkAPSMLFAEFEGKkkt
>Protein9703 107
mvlnleentvgavlfsgsrfisegaivkttgrvaevaigdcllgrVVNAIGEPIDGKgal
nntefgkvevvapgivdrksvhqplqtgitaidamtpigrgqrelii
>Protein2394 57
fdvitpisgtvytkvarSTAEDVELALDAAHAAADAWAKtpsaersnillkiadrle
>Protein2397 79
mlalynanlsakhlevgpgsgwylangvfpvarPSVTLLDLNPNSLEFSRkrlgaadvat
vvgsvlepvpaeagdgfgs
>Protein2390 60
NSSSQSTTLTIKLMDTGAAGNAATAATPLLNNPYDQFRLGINGVLTTIQLDKsdwvsmvf
>Protein3625 70
IGQMENNYGDAHYYRklarwkiitvmltiteptmqtvftilllvkilwmhlqlklpanfi
snlkmvslpc
>Protein3622 39
qakdgtenvkqhrMDTFLTERkketpscqrrflktvisa
>Protein2930 33
VPPGVDDAAKvkasflaavahgelsvalisksl
>Protein7549 188
gnvhrlaevsvniidqcvaqgvpfareygglldnrSFGGAQVSRtfyargqtgqqlliga
yqalerqigvgnvemfsrhemldivvidgkargiiardlvdgklerhfghavllctggyg
nvfflstnamgsnvtaawkaykrgayfgnpcytqihptcipvsgefqskLTLMSESLRnd
grvwvpkt
>Protein9507 133
mankyipriktkyhteivpalneqfqykSVMQVPRllkicinqglgaatqdkklietaid
emstitgqkalatkarksisnfklrdgmpigarvtlrgerMWEFLDRlisvalprvrdfr
gvnnkafdgrgny
>Protein7543 212
erRLENLIEGTFARvfrsglnpvelgrklvrtlddkrsvgvngrvivpndftfvlaeddy
eqmadmagvlardlgdaarehardmgysfagpiqttfavssdlrpgvfeveaahkEGDGS
PVGSLLLPTGDRVPLGQYVVSVGRqtdctivlgdpkvsrrhaevrpsgsgfvlvdlnstn
gsyvnrqrisqhqlvdgdelgfghtyfffeaf
>Protein1919 45
gkvlaasgqpsvvigkdtrLSGYLLESALQSGLSAAGVDVRllgp
>Protein1912 13
VNLPGPPGKpkyf
>Protein1910 103
shptnrghrgfswhvayydrngdlrpgldqavsntdwyawqlgasyqwrkvavaaqyfdg
tsrNYNTADLGVSAVQTDPRlsnttpfanaggldtesqgffal
>Protein1916 62
vgddlfvtnptrlqrgidsgvansilvkVNQIGTLTQTLEAVQLATRnaytsvmshrsge
te
>Protein4399 95
mktvttsdterdpiavlsaedswellgegqlgrlvlsaagrIDIFPINYVADRnriyfrt
aegsklveltihdevvfevdhvgersgwsvivhgt
>Protein4396 49
mafrVPTSTVSVVDFTALLNRnttveeinaamkeyadgamkgilqytee
>Protein5377 19
mkdirTEALDLGMGEASKl
>Protein8421 115
mdiiklsggepanfldvggtanaktveagfriilkdpnvkAILINIFGGIVRcdrvaqgv
vdaynnigeikipiivrlqgtnaeegkaiidnsglkvrsaillkeaadivkevvg
>Protein8422 140
mktvddyiptpqrDIDKPFLMPIEDVFTISGRgtvvtgrvergivkvgeeieivgmgdtm
kstvtgvemfrkvldegragenvgtllrgikktdvqrgqvlakpgsilphkefkAEVYVL
SKeeggrhtpfftgyrpqfy
>Protein8395 87
mrlpklkGFTNPFRteyqvvnvgaiaelfpqggtvgvdelvaagavrknqlvkvlgegei
gvavqvsankfsgsakdkiaaaggsvt
>Protein8428 64
mrvqlehiapsaigavirVDSSLDKVEGRrltftvsahedgrlvaagkvtrvvvntdefl
skld
>Protein8399 120
LLTKIKMQPAFYLMGFPVPALRaealdnllefknapisvmlalevseeelvkrllkrgqt
sgrsddtneqvirarieeyrkkteavadyyrqfnkvvmvkgegsieeifknlcyeiekki
>Protein1706 27
meggkkavaerIIYGALELIEKkhpdk
>Protein5113 44
mnkgdlvskiaadaditkvaaakALESFVDAVTSTLKqkmekla
>Protein5111 129
lqksgalaelaevlereaevadapteqaeflfrlgelkTGSLYDLDGALQAFRkalerfp
qhvaaraaverlinspahavaaldlleplaeqerdfgklvellevrvgvtqgkperaall
ermatlaek
>Protein8644 253
qcvaqgvpfarEYGGLLSNRsfggtqvqrTFYAAGQTGQQLLLGAYSALERqialgnvtq
ysrhemldmvvidgkargiiardlvsgklerhfghavllcsggygnvfylstnamgsnvt
aawkahkkgayfanpcftqihptciplsgdhqskltlmseslrndgriwvpkkmddnrkp
lnipederdyylerrypafgnlvprdvasraakercdagygvgttkmavyldfadaikry
gkieagktgnhnp
>Protein8645 219
maqeggiailhkNMDISAQAAEVRrvkkyeagmvkdpitvnpettilelltltqahkisg
vpvvkgddlvgivtsrdlrfetrldqpvsaimtpksqlvtvkegessqniktllhqhrie
kvlvvdddfklkGLITVNDFRkaemypnackdeqgrlrVGAAVGTGADTTARvaalveag
vdvlvvdtahghsqgvidrvawikktypqiqviggniat
>Protein8647 169
mwpfvredverpefdrlvadtyavfdhpdvcpvrDLGDGLYLTELYRgptlafkdvalql
vgrlfevalrrrgrrltvlgatsgdtgsaamegcrttelvevfilfpdgrvsevqrrqmt
tlgeprlhpvavdgdfddcqrlvkaafadeafraevnlgavnsinwarv
>Protein8642 426
mardvvvaspeqlpkrvsrivlsrtdsgpdrgsggtsdgavvvvtlalttagcplraqlr
rdiierVGSLPGVAEVRINWAEMTQDEKAAAMAIARkraverapddlfgeqtrailvasg
kggvgkssvtanlavalagrgftvgvvdadiwgfsiprmlgidgrleaaedaaptggdnh
dsevsssakirphgisipgisspgvgsspgrieavsmgflvddesvalmwrglmlqravq
hfledvawgdldyllvdlppgtgdvqmglarllpraellvvttpsvaasrvarravsmar
knylrvigvvenlshyvapdgsvheifgsgggdylaheagvpllgkipieqavatggddg
kpvalqlgatrpgsgndpaigpgpaalafgalarliatevsppiemtgctahiaqpvpse
tavqig
>Protein8643 73
mhskkistssdieikelysrQDADEIADQSLPGKfpftrgvqssmyrgklwtmrqyagfs
taeesnkryhyll
>Protein8649 64
wvlwtdyfkaphfaafpdlhtlindatklagaagtkgtfdvakadellakIDEIAAIFAE
TKka
>Protein9466 137
mfvprerLLDVSELLRadgywmcvdlcgvdyllnpdrplpegvfgerfevvvclidhrhh
rrlrlrvqvpeddptipslmsvwpsvdfperevwdffgihpeghlgvdrilmpdsweghp
lrkdfevgdipvqfkea
>Protein6136 81
mekvgkdgvitveeakSMTTSLDVVEGMQFDRgyispyfvtnayispyfvtnaerGLSSA
ASAANAAIDHMRdwalgtngg
>Protein9118 181
mpaqqlaisdvdgkdlcseevgqfisgtvknlirqtkfidlksnerclvlddvvetqips
iefgriaaqtakqvivqkvreaeralvvdaykqrigelllgevkkitrDGLIIDLGNNAE
GYLARdqmmpkenfrvkerincilyavnsegrgaqlllsrtcpemlislfhkevpeigee
i
>Protein9115 405
maftrllrslardpvvgdrvvpiipdearTFGMDALFRELGIYAAKgqryepvdhhllls
yveksdgqileegiteagsmaswtaaatayattgvpmlpfftfysmfgfqrvgdliwaag
darargfllgatagrttlqgeglqhtdghsqllastvpacraydpafawemaliirdgla
rmyppsaagekvggedvfyyltlynenyemppmpetdggideltgwvtrglyhshgapqa
ahqasvlysgsgwtaakeaqrllhedydvgvdlwsatsynelrrealaverwnrlhpdap
ealplitrllsagtgpvvavsdflsawadqvvrwvprpfsvlgtdgygrsddrahlrrff
etdaahvvvavlsalvrSGELDPSVATGAIDRfgidpdidppwtr
>Protein9114 186
mkyvssklidisftdpngliipfpieenniipsnlpenaeikcqdrilksneysayndfi
iflykeektdsglihkyiavdskEYVLYTVNGSKTEQTLWYRHNLGYIPCTELPSKQIED
Keddiihnkkvnvtynesfiqgvfelldkallssvdseasqnhhaypklvlpeikcgdcg
gigkik
>Protein9983 224
pvkSIDAYNEGNNGVMVIQPQGEFEYLAYQADNKLTISVKPILADGPKrkkefvytgekl
slnfqdievrsvlqliadftslnlvasdtvsgritlrlqnvpwdqalelilktkgldkrT
VGNVMLVAPADEIAARerleleaanqneqlatlrSEYIQVSYAKaadlqtmitsginsgt
nqgqagnstllssrgsvsidarTNTLIVQDTPKkideireliak
>Protein7848 383
EDVFRTLLRKKYGSDANFDIIVNTDKGDLEIWRHRlivedgdvveeleeisisdakkiee
dsevgddayeeitlesfgrrailaarqtlisrilelekddvykkykdrvgdiitgevyqv
wkkevllldddgnelilpkleqiktdffkkgeniravitsvemrgsnpivilsrtdpsfl
aklleqevpeifdglitikkivrepgdrakvavesyddridpvgacvgmkgsrihgivre
lknenidiinytsnsnlliqralspakivsielnedlkkasvylkpdqvslaigrggmni
klaskltgyvidvfrdideleddvdleefsdeiepwvldalkgigcdtaksvleldrdel
vrrtdleeetvdeiisilksefe
>Protein7844 145
mrkvplgenvnpeliarGTPGFSGADLANLVNEAALFAARtnnktvdmrefelakdkimm
gaerksmimsdeekrntayheaghaivgrllpehdpvykvsiiprgralgvtmflpevdr
yswskrgiegkicslfggriaeelt
>Protein7843 257
mrvagrlaaevlnevcaavevgittdeldrIGHEASITRncypsplnyrgfpkslctsvn
evichgipdsrrladgdiinvdvtvyhngvhgdtsctvlvgdvdeesrrlvqvtraamha
gidavkpggrvhdigraieaevdrhggrfgivrefighgigdqfhtslqiphyfdpragt
vfeqgmtftiepmitvgpadmwmwdddwtaltvtgqrtaqfehtmvvtdagvdlltlpsd
gepaeerfavtevdata
>Protein7842 219
mvklqewikfkglkvvvvfegrdaagkggcikrITESLSPRvtkvvalpaptereksqwy
fqryvlhlpaagemvlmdrswynragvekvmgfctpdehseflrscpefermlvrsgiil
ikywfsisndeqerrfrkriyhptkhwklspmdlqsrarwveyskakdemfahtdikqap
wyvvhgddkerarlnvmthllslidyedltperielppr
>Protein7841 72
dakklrDVGKDIERklktldgqgwwgddarrfadqwrdlqrSCLETSASTLDDYGKrler
nvqaqvdvskqv
>Protein9986 43
msqqeerlprilivedderlasltqeylirNGMQVAIETDGNR
>Protein207 84
lpgatveavsaggtrLSGTTNESGAYRfprvppgtyvvvarldgfnpaevqnvavglggs
vtanitlevgavsetisvvgeagq
>Protein7268 29
DLQFVVDQAWIPRvrklqlrrfqrpavrr
>Protein7267 182
mgrNPQTGEQIQVPATKAVKISAGSKLKKVAKGEVQPrpgpfrprmrviqpdgsasalps
arprrcgsvaegcgirvevgqvapkhdlsghkygqqgqqqhlqstahgpdgsqwmwpcrr
pwvdgarhsgsrwwpsapsgyhrrstqarvaewqtrgiqnplseracgfkshpghssndr
la
>Protein10178 117
msnstiiaaieaaqitrelakfsqgdtvvvsvkvkegnrerLQAFEGVVIAKrnrglhsa
ftvrkmshgvgvertfqshspliaslevkrrgdvrqaklyylrdlsgkaarikekln
>Protein10172 55
mkkDFSMPTSRLSPNEFRtvrdaisdlppvsageqsagdsmhksathrsstidvi
>Protein10171 159
myanaylgfknfvfaeysarkdwsstlpkgkrgffyqgvglsfvpsnlsnwndnivsylk
lrgsigtagkdapkyrLNTYYNLNPIILDYGDDYRvrfpfgdgaganksnfignpdlkpe
lslttevgidiglikdrlsleytyyiidsknqivdvnip
>Protein2723 36
mnfslpllykidsaggkEAIGLGDVSVGLRwqpipl
>Protein2722 58
mvrgtvtlpsgsgknvrVAVFAEGEQAEAARaagadfvggsdlaeeiqggmmdfdlti
>Protein2729 146
SFGATHTVDASAVDAVEAIRakSFGATHTVDASAVDAVEAIReatggfgadvvveavghp
evlkqafyardlagtvvqvgvptpnmvmpelpmDFPELVDLYLQGRFPLEAFVTEDFPEL
VDLYLQGRFPLEAFVTERigidgvee
>Protein4769 68
mkrlalasalsdrladnklivlsewnfdtastkaakAALTALGATGRilvvltrddelaa
rsmrnlpe
>Protein4763 33
kreevergqvlakpssisphtkFTAEIYVLSKe
>Protein1304 33
kSSNIDYSSYCLPKdtsigcayanfsiesdstp
>Protein4189 226
gnpnfdglntygdesrIFVPYGAVRgnliggassslqasplfqaavtagvtaqvnaqipa
itagvtaavrqnayqqainggaddatanaiadafvssptgqatiaagvqnqvntliaqnv
atqlpiqanaratskvdsissllsldlrrtglseerlldnrkatsvkgdfgvyfrpfkdk
syefdhskishtnshitteGYQFGAHVPVGSGTIRasvsngkrdad
>Protein4182 85
vhngtkyeaagevpeadeddpdewkVILASLTASLAEDNNRwtkigagingvteetttgv
hrLYQMFESGELLFPAINVNDSVTK
>Protein8093 196
mqaaairtdnpdspillessytgsgercssvlaitsdltskyfvrfgvayhlssgstlgq
sdtslevaynscgkIVGGDVIQLFAPSTTSLYRaftgwipaihaakakaalvvqnasanf
rtqlavrtattsrevtsawssnlegtwhsgngefntgevalslgsaywvqmgleyqmsag
sngeatasmsvsvrts
>Protein8092 200
mtsiydanghsvactvieagpcvvtqvrtkdkdgyeaiqlgfgerkekntskallnhfkk
agtspkrkvlefrdfgkfygkevelgqtlsvadvfnqgdkinargitkgkgfqgvvkrHG
FSGVGGQTHGQHNRlrapgslgassypskvikgmrmagrtggksvhirnlkvlqvvpekn
llvisgsvpgaknsmiilek
>Protein8097 258
mihslysnpeiflrELISNASDAADKLRfealthpewlsedpelkiwidvdkeaktitlr
dngigmnrqevidnlgtiarsgtsefvknltgdqkkdaqligqfgvgfyssfvvaqkvev
ftrragaaasegvkwesegegafsveaidkaergttivlhlrptqeefadafrlkniihk
yaehiaipvcmkaqnwddegkeqqgdyeavnkaaalwtrarneitdeeyqgfykhiahdy
dnplawnhnkvegkleyt
>Protein8099 292
msaqlvavpaltktsplealveairpafavdrytpenadpvlwgpacavadcpggrvqik
eprlcashltrwrksgkpavdgflqsdrvlplpsasdqlgrfsfnlggahgrlraelqyg
lqqrhdrratrlfssdfhsavraasnadvetlvgnedlwsdgtsrgaaaflrfterevir
llgptdplerdvwrssdypnsganrvlnlrfdvidqpwlrkAVKRWLKHRLATGTKWTRH
TPTWSRCGGSRSSWRVAARvarsmgdldrnllvdylgwcaglpvasetrska
>Protein9274 45
mrRLRVFQRDRYVSIDFQTRqavvsrrvqaagakptidiesyqag
>Protein9272 107
manpdpeirpeliadiaaviatgrSDFANQINNVLAFPGVFRgafdagatkitqgmnlsa
ahaiasvvgddlaadhiipsvfdprvadrvaaavsaaarsegvvrnr
>Protein9270 224
ewftsrpevpksitltvlkVTGETNTDDLSPAPDAWSRPDIPLHALAMLKnkrdgitpee
dgkrgpvkfiedlrarGNLVAYVGDVVGTGSSRkSATNSVLWFTGEDIPFVPNKRfggvc
lgakiapifyntmedagalpieldvsqmnmgdtielrpyegtalkdgkviakftlksevl
fdevraggripliigrgltakarESLGLPVSTLFRlpqnpkatg
>Protein5582 96
ktggkqykvavgdlvkvekiegepgtavsldtvlvvdgselttdadklakvkVTGEVVEQ
TKgpkirihkfknktgyhkrqghrqkltvlkvtgik
>Protein6721 29
mtgtaikEAVATGYPRekmigtwwsgaep
>Protein1111 15
mgrNPATGETIKika
>Protein1117 86
peakvqyksqyenfiggewvapvkGEYFDVITPITGKaytkaarsgaedvelaldaahaa
adkwgrtsvgeraglllkiadrlean
>Protein6726 46
mfrkLLDEGQAGDNIGALLRgidkeevqrgqvlakpgsitphtdfe
>Protein1118 26
marDADQQLQSLRigasttlgnhvlp
>Protein7451 59
medadalqnltikSSTDGDIEMGLIGARdifgdfgdnpsdletitidaavsstitqwgi
>Protein7452 32
VISPDVGGGFGSKifhypeeiitpwvarainr
>Protein7981 577
mvqrshdtggqlsdserNIENLYSEERtfappadfvaqanlsdpeiyarAAADPEAFWAG
IARevltwrqdfhttlewelpfakwfvggklnvaencldrhveaglgdrvayhwegepgd
trtityaqllehvsrlanvlrgfgvqkgdrvvvylpmipelpmsllacarigaihsvifg
gfspdsirdrvndaeakviitadagfrrgkpsalkanvdaalkdcptvekvlvvnrcdtd
vtmvegrdvpyadavagvdahceaeemdaedplyilytsgttakpkgvihttggyltqva
wttreifdlkpesdtywcaadvgwvtghsyivfgplangvtgvmyegtpdtpteahrtgd
raswpkdrfwdiierygvtqlytaptairtfmkwgaeepgrhdlstlrllgtvgepinpe
awmwyhehigaercpivdtwwqtetgvdtwwqtetgaimisplpgvttlepgsaqrpipg
isaeilddegvpftepekvgylvltkpwpamlrgiwgdpqryrdtywsrfgekyyfagdg
akydadgniwllgrEIWSFGSGYGGNALLGKkcyslr
>Protein7459 52
mgakkqpiyrivvadkesprdgafieiigqynprTQPETVVVQEDRalywmk
>Protein5631 27
TGEVVESLEMASIKllnalrqlrnaqd
>Protein5636 159
mvdgphginldqvasisrtisrhldeddpipgkYTLEVSTPGLERrlrrsdhflgaiges
vkvklnpgtagerradgeliaadetsatirtatgderTVALADIDRarthfewgpapkpg
kgskpgkgskpgkqkasakkaqpgadvnesqtetpnnpg
>Protein5638 31
dcangflfdgfprTIPQADAMKaagvtldyv
>Protein6857 32
ecaakvlgklkkAAEDYLGEKvteavitvpay
>Protein6581 49
mgikEQIVFPEIDFDKisqirGLDITVTTTAATDDQGRallrafgfpfk
>Protein7674 82
mkMVASGLPNNPPRwpevsamvkkilytykedarswervsdwierigwpqffekcdlpft
kyliddwrgsrSSLNASTHIRf
>Protein7676 270
mstkkRILFIANEMSPYLELTEFAEIVNKLAVLSNDNNMEVRcimpkfgvinerrhrlhe
vvrlsginvtidnddyplmikvaslpnarlqvyfldnedyfkrksifadennkwfddngl
rtvlfckgaletvkkfgwppdiihcsgwmtglipmyikaaykkepvfsrskiiytigent
fkeklgsafvklsaisdgvtkkeqdiykdttnsslfrvgatysdaisfgaakidkkltee
fskvkgkkvlkydegsdltdylqlytdlak
>Protein7673 151
mnslalktlcpgislkaieinalaavalagvigeenitlgsildysseetfelsftkGVL
YILTQNTFQSCMKklydassryiligeyynptpmrisyrghsdrlfkrdfagemlekyvd
lqlidygfcyrgdavypqdditwfllekmrs
>Protein2006 43
kttgqdrysteikASVMQLIDGRsagsnqpasggdygnndysy
>Protein416 24
AESPLVGTGMEAVVARwsapawkp
>Protein415 329
metqfpehrFNIIDTPGHVDFTIEVERsmrvldgavmvycavggvqpqsetvwrqankyk
vprlafvnkmdrtganfykvvegmklrlkanpvpivipigaeenftgvvdlikmkaiiwd
easqgmkfnyvdipadllatakewrekmveaaaeasedlmneylengdlsedqiylglrt
rtvaceiqpmlcgsafknkgvqamldavirylpapgdveaikgilddkdesqgeriasdd
epfaalafddepfaalafkimndkSEMGENATQVNLVReqvdrfaevegrrprillakmg
qdghdrgqkviasafadlgfdvdigplfq
>Protein9911 161
akvvkggrrfsfsaivvagdgqgrvgvghgkagevpeairkatekakGSMFAVPIVNGTV
PHFVVGEYGASKVILRPANPGTGVIAGATVRALLDSSGYHDVLTKVVGSNNPHNVVRatl
dalrRLESPEQYAIRtgrsiddvlssynvgartrahavsga
>Protein9915 98
mlesiadklgaavgasrAAVDAGFVPNDMQVGQTGKivapdlyvavgisgaiqhlagmkd
skvivainkdeeapifqvadyglvadlfvalpelekal
>Protein3606 45
magkakggrgkttgsgksvsrsarAGIQFPVGRiarylkrgryte
>Protein2910 79
psqdvvlglyyisrDAINAQGEGMIFADFAEVTRalankavaiharikvrvrevtidddg
nrnehkfladttpgrcmlw
>Protein2911 136
genlrfspgetandpdfvdelvaghdlyvndafgashrahasivgppsrlpsaagrLLAQ
EVSVLLDLRrqprrpfvaitggakvsdklgvirallniadeiligggmcftffaamghsv
gssllepdrvddcral
>Protein2918 30
scpsfwwnpdkFVGPAGLLAAYRfiadtrd
>Protein2919 43
evlrVINEPTAAALAYGLDKkgaktiavydlgggtfdisilep
>Protein3347 96
fragaaiiepescatsvkfniavadickITNIAGFADSKlnlwtpavgsnydgpglygyn
spasitytrnletnplpaacndvgvsvevnpsaaql
>Protein1935 45
mvkgpgsgretairSIQTLGIEVIGIKdvtpvphngcklpkrrrq
>Protein1934 31
LIGAPPGYVGYEEGGYLTEAVRrkpysvill
>Protein1931 304
ltqgtsgddtiigtqqtyqngdvvnggdgndviqlslqsgtfddvevdnverLEANISGV
SNVFLAVTQYSSDLKeisvsnkssgvltvydiqedssnsidieihdsnsidieihdttad
vvlaydaqaldpvvqnpntddatlvkvmvseftggltiqddtasgkasgkEAQDAFAVES
QRraaaaiaegrfksqivavvkqtrkgdvvfdtdehvkanttleslakmrpafkkDGTVT
AGNASGINDGAAFFVLAAADVAAKagqkamarlvsyavagvpndimgegpipatklalkk
aglt
>Protein4371 71
qtcalpisavtslrrwsglslrpavarLLWQRLHCRSCRRRRSLRWDARGHRLGCLALRS
RAAWHRpgdhc
>Protein4373 45
alaaalglgiaafggalgqgrAAAAALDGIARnpgasdklftpmi
>Protein4378 127
dkisrksdnpsitrdvsgegvqqallkLIEGTMASVPPQGGRkhpnqdflqidttnilfi
cggafaglekvienrteasgigfgaavkskkqralsevfqdiepedlikfglipelvgrm
pvvaala
>Protein4379 60
rEGQAIGCMVTLRgvqmyefldrfvtvalprvrdfrgisgrafdgrgnynvgvkeqiifp
>Protein8408 174
mallnpalawnqttafairDINGDNYRTFRNWMRWNQAKsldefiaiqkqesaipwvntv
avgrgsakawyadigavpnvspdqtaacttpfgkamaaalpnvpffdgarsacdwqtdad
saqkgaigpsrmpslqrddyvgnmndsywlanatapltgfppifgpagtveqsl
>Protein8402 241
mfdsaslknagtntsnsqilievgyedkpsdvdntnptkdlflkisfshggkAFDSGFLN
TSKTAGAFPDTYAGLRdllkstltaqgfgslvvefgndltsvttgagikplqvtakqiyi
kdpagsafsavtssagaessdptsdvasrITPIDPSTSTTLIESNLILDNAGRGSTAGDV
MIGAMSNSNAGVEKinvmvdrssaieslgstnnklveiaitspyttkgdleigritdttg
i
>Protein8400 65
msdvakGGVVLIDWIPEKgthisingkmvgnvipgedfhkamlkiwlgekpvqkdlkdsl
lgkas
>Protein5359 43
hefrdrvharTNAASVYAHLLGRvptateyvldtvyghffvdn
>Protein8407 313
mkaeggvkekLFGWATGVGSQAATLRaqgkepkgalaakyaladklvlakvrdrfggnir
ffisgsaalnpdiarwfdsvglliaegygltesssaayvnrlrayklgtvgwplpgtesq
iapdgevllrgmgimdgyhnnpeataevkdaegwfhtgdigeidergflkitdrkkdlfk
tsngkyvapslietafkglnpyvsqvivhgadrhfvsalvtldpeaivawsaanglggkp
yedianssearalvqatfdelnltlnrweqvkkftilgsdlsiesgeltpslkvkrkvvt
erykaeldshyag
>Protein8404 118
mlaelldlpfvsyaskLDMAGNTASIEReieggkEILSVDVPFVISCAKgmaearipnmk
gimsaktkplnvvapqgvgsltsvvkyelppakgackMISADNPEELIRllheeakqi
>Protein8405 62
mlevipvlppdlrplvpldggrfatsdlndlyrrvinrnnrlkrLQDLNAPEIIIRnekr
ml
>Protein1859 85
aapvdggdarlvltpavqdagtslfvgaeiakldrpeltaakiivsggrglgsaekFGEV
LTPLADALGAALGASRaavdagyap
>Protein4515 103
mvsavikpfklddvrealseigvtgltvtevkgfgrqkghtelyrgaeyvvdfvpkvrld
lavkeedvdrvievvckaagtgkigdgkIFVTDLLQVVRirtg
>Protein8665 36
mlavdegtllprAPVVTVMGHVDHGKtslldyirka
>Protein8661 408
mpkNIIMIGPTGVGKteiarrlaklaeapfikveaskFTEVGYVGRdvesiirdltelai
slvktkhleevqgkasrlgeerlldlllpgapsrpaspgfepsgaradaseptespdatr
sklrlqlregkldqrsvevevkeralplgvisnaggmedlegnlrdmlggmfqgkkkkrm
mkvpdalkhltqeeaqklidmdevvreaitkveqtgivfldeidkiagreramgpdvsre
gvqrdllpivegstvstkhgavqtdhilfiaagafhvakpsdlipelqgrfpirvelapl
tkddfvrilteprgalvrqyqalmategltveftddglaeiaatavqvnertenigarrl
ftimerlleqvsfegsemnektivvdagyvrerlqnivkdqdlsryil
>Protein1589 46
pikLMMNVGNPDRafdfcqlpnegvglarlefiinrmigvhpkall
>Protein1586 59
mnydwtlatnaafsaaldgrvytarSAAANTLFDATNTSVNSATGKTHQICTTADAIRs
>Protein1581 77
spfalgktikidpctvkidtagkTANIPNQVPVTITFGTRTVTTVQQVTVSSSGPVTIGN
Rtlpldikvtlttgtss
>Protein5134 105
makvekgksgkgatpkspakkEAAVPEISQDSGNEHQFAPRlretyreqvvpalmkefsy
gnlmqvprlerivlnvgmgeaiqnvkllesasnelgiitgqkpvt
>Protein6440 91
deavarALAVQDLLGDELLYRlqgvgrpgparrrvalprdeelvrqvlrgphgghrhpea
psglrrrgrgrvaardhrdrqgseegpgaea
>Protein1326 32
ANTDTENVFEFGAPEIDVFQDRiiyksyedrs
>Protein9134 164
mgigsargedravqaaelaissplleasvdgahgvllsiqggsdlglfeineaarLVQEA
AHPDANIIFGAVIDDALGDEVRvtviaagfdggaplrrnderalgtisgskrpkptrapv
vpvppsepevevevevaeeeqpvrppnqvvfdeaddldvpdwlk
>Protein9137 318
yqevlsdpsyagqivtftyphigntgttdlddestrpscagivvrdlarrhsswraelsl
dewlkrhgiagiagvdtrrltrhlrnhgavpgvfgtanetdlrAAASSATGTDNTDLTRl
vttpepyvrpggprrvvavdygmkasllahlqplatvtvvpagsssddilalepdgvfls
ngpgdpaavthapamiaellgqvpvfgvcmghqllatalgastyklpfghhggnhpvqdt
ltntieitsqnhnycvdpqgiagvelthinlndqtlegfvgtevaalgvqyhpeagpgph
dsgymfnrfaalmdarat
>Protein9130 152
ENNEKLLQQLKealvaikklkgdlnverekayepiaiigmamrfpgditngkrywevlet
gfdaitdipnnrfnakelytenpdesgkitlkqggflndidkfdgsffdisytelenldp
qqrlglevtyealenagldvkklvdsdtsvfa
>Protein7860 269
rSTVGTITEIYDYLRllfarageprcpdhdkplaaqtvsqmvdavlampentrlmllapv
vrdrkgehvhvldklksqgfvraridgvvcdlddapklaknikhtievvvdrfsvrtelq
lrlaesfeaalklsegiaviaylddakqpeqlfsakfacpvceysineleprmfsfnnpa
gacpgcdglgvkqffdpgrivqfpeasisegairgwdrrnfyyyqmltslaqhygfdvdt
pwqklkkshrevllygsgdedilfqyand
>Protein884 37
lngeegpfgvpsvlkLVETLDSYVPDPVRaidrpfll
>Protein887 32
agkgfefvdeikggvvprEYIPAVEKgvveal
>Protein3532 32
ltpyltnggtrQQTGDSSTPALKsvssgavky
>Protein10131 110
mltqffgadcrVAFVATADEYDTKAFLGPWAERLLTYADPDRtlakAAEVTELPAILHID
NDCNIVGRaegwqpdewrelahrlakdmswsappipkvgdpvafagspat
>Protein3288 98
mvigvtkgfekklslvgvgykaqaqgttlnltvgyshpvnkDMPTGITVATPTPTEIVIK
gadrqrvgqvaaeiravrppepykgkgiryadekitik
>Protein7245 70
vvvpakyetvtekvlvkdasttiqivpaeyetateqvltkeastriesvpakYETMTESV
ETTPASTRwv
>Protein7240 86
rdpvsqnpgqieeederrrrGAAIWGGSGGAAATTGHAATRanlvgtatgialalasifa
lvscqsnvaadqtyenvidynavsgq
>Protein10110 139
mngvpitgvfdklefsgeevnvvdyktgnyeyakeklrspdekNPNGGDYWRQIMFYKIL
MDAQKYKPWKMVSGEIDFLERndkkefvkhrfiimqdevdtvaaqikdvyakiknlefnt
gcgkadcewcnfvrdinkq
>Protein10114 176
ivakiptisvpqgsesvviplngtaptfykVAQASAQDANPGRvtptitttkkgtgnktl
tvsklgaainytgeleedslipwvsemrrdltleaaeimehlvidgdtdtsattnincig
gtptgneayllmngfrklalvtntsnsrsagtltvedyletlklmglagrnaaqkd
>Protein10115 159
mtdggtivlrpnsvfeitrysfskdnpeigtvlfnflkggaraisgaigkanrenyqfkT
PVATIGIRgtdysstlndeqlivtvgqgqiniandagqvdapegktysvgkngkptlchs
dagldidskketqtcspvlipletedgiqvskqtikkps
>Protein3281 101
manlalarvfyatrqfpqairfydklpsespdwlpslfesswahfqidaddkALGNIHTL
NAPFFENEFFPESIILRaviffqrcnyerametlvefnqty
>Protein8984 149
mlediailtggqviseergyklesatlqqlgrcdkvtidkdnttivdgkgegeeikarvn
qikAQIETTTSDYDREKlqerlaklsggvavlyvgaptevemkekkdrvddalhatrAAV
QEGIVPGGGVAYIRavdaltdlkgeneek
>Protein8983 151
maetvdrleaekdditgvvitsgkkTFFAGGDLKnmmkVGPEDGQALLDELHAIKgplrr
letlgkpvvaaingaalgggleialathyrivadvkGVQIGLPEVSLGLLPAGGGVTRtv
rMLGIQGALMGVLLQGQRnnptkakeiglvn
>Protein8981 119
mgsrsfaregpplwqtespvtlyfdeyegllddpsgddrgrlgliddlaqarhrslnndg
rswrdlevkDRRECRQFMLSLCRqmidrgwtmtlaaydrapsaasissdgspssigpnd
>Protein9746 66
madlkeagvafdsvkVEGMLFDIEARivrsqilagepridgrdtrtvrpieirngvlprt
hgsalf
>Protein1272 33
tgkvvekleqngekcvrLELTCANEQGEAKhka
>Protein4925 18
mfetgvkVIDLIAPFTRg
>Protein2748 26
WANYPFVPGIAENIKangqkpvwihg
>Protein4740 42
akEVSLSGNTSDIERvakaitlqnvatasvlghgslriipiv
>Protein620 36
mpavkVAAEIDNMASSADLEKeaaaqalldafsqge
>Protein622 34
tgvcsaashgggfilrLTPAEAPKvangglrlvr
>Protein626 40
mgsprantqkvgkvtrAQLEEIATVKkADMTAADMDAAVR
>Protein3165 31
VVIADQHSPRqpivllllinihlamaallrs
>Protein3167 122
NANNPGLGQMTVNGSFAPVSSSNRmsateplprfadqstatgaasinicqtnllfpfvsn
qggfdtgiaisntssdpygttpqsgncelnyyggttgggaapskqtttsavaggaqaift
ls
>Protein5837 97
ivkerndllesndyekrvgeedvdnekeaqeaidlvkqdldfrVEFIDAIDSFNGGQVVR
gsdgeelqeqlsdyvddvrgdledarehveqadpade
>Protein5839 46
agtaravlnnlvkgvsegferkLQLIGVGYKaavkgtsvnlnlgfs
>Protein3369 62
dltddndrvdqlwstenivasqgesiidltnsdrslaiaysrQITNVASLDRnvhrvqla
dl
>Protein6294 70
yifnlgdgqdvinnfdpfqnvtgipsfdrLVFGGGINPADIKITQGAFSPTGGTPSLTIS
IKgtndsiti
>Protein6565 20
ikgklccrMMCIWLPKvklk
>Protein3366 18
mgkAQPVADNATEVGRaq
>Protein9927 429
marFHISGVPITDAAGTLVGILTNRdlswessptatcgVVANNLNAYRgkykarspllfv
fvleniatveatddmtvtvttktpwpsfpnflwndgrlgivgqaqlddakgcdknlvgtg
pfvkkewkindhftatknpdywqkdadgtqlpyldeiefrpqpepsqrtegiqtgtydaa
hvqggdaliesqsladagavnliansdfaevsyllfnvakapfnnadarmavaqalnree
anqllskgqqkvasgpfapgsmgylafapgsmgyladaglpafdlkaakthvaayekatg
kklsflvpffgnaeaqatlelyqsqlaeagielkILFLEGRPIVSNLSEIRigdqvpkmh
dhdhwaeegaikgynqairlatelgdndtkvllesilkeetehidwieaqmdqinqigvq
nylaqqiye
>Protein1134 245
msiintqiqpfktqayhngkFIEVSDQTLKgkwsvlifmpaaftfncpteiedaadhyae
fqamgaevyivttdthfshkvwhetspavgkarfplvgdpthrltrafgvhidedglalr
gtfivnpdlrgtfivnpdgvvkLHDEHVAEGQNTRqrLHDEHVAEGQNTRerlisegqtk
hdelvgyaqsrhdellsigqarhdelissaqarhdeliatgeathnslledattrrdqml
aeate
>Protein5653 67
tlktcfgkGEAATMTPANSTPLTDGASVVLLASEEWAAERglpvlayltfsevaavdfvh
qkegllm
>Protein6875 34
mktrLGANPVPVAIPIGEEEHFEGIVDLVKmkai
>Protein2022 32
ldgvsvgfelgkFTAIMGPSGSGKstllhcma
>Protein4720 30
gtnvpdypklaqlwwkNVAVAVTGEKtpqa
>Protein7473 131
mgqtkFATGNITTTNIGGSYNLGAVKLAALYNQDKVQNGANQTGYMLGANAPMGAGELRg
slstsktnaagsaksnkfalgyvhnlskrtavyttyarVTNSGGASQALNGATTAANSNS
SGFDLGLRhsf
>Protein7471 538
magssvaiqlrgpssidgnnqpliivdglpidnrTFSQGALTTDQPNRtadytnragdln
pndiesvvvlkgaeaaalygidassgaiiittkkgkkgssritydnmikvdklfrfpeys
tdylrgfngiedfttanyfgprITEGAQTFDNVGNFFRngtsqthnlsfeggsenityrl
ssgftdqkgivptndfrrfnirlnttakisnridatgsftytnsesnsplrgsngyfltl
iqwpttddaqvylnpdgtrrrirgdfaaepenpffnvnrstntsntnrnqgnfsltyrtt
dwlsftgrigidnystvgsqflhpetnegvgiggrietfndnslllngnfigtvrkefgd
lklsfsagaavddrnfeitsqrgeklyipdflsinntdpitqrnkltisnhrligllgml
elnyknylifningrndwsstlplqnnnffspsagvsfifsdfemfknsvlsfgklratv
asvgkdarpylvksrLVPQTTTGGGFIYDFFGSNPNLTPEATRsieigadlkflknri
>Protein7476 21
hlpgkvgivsrSGTLTYEAVK
>Protein7474 84
magyvvwsnlvpethkATAVTEQIVGRrlgpagrdlvttavlirdtplpprpqtpaapvv
detadpdgadesdetgesadpagd
>Protein6302 26
myqfrkgtasnnprVQLLGSGTIFRe
>Protein6306 47
wsllrLQNVSGNSATVQVRfinrdgtvvnaatqnisiageksynfnl
>Protein6305 161
mstgdtsnyaiyrgverFEITVNDNSKLQTVNSTNNALREVTIASGATSKttiasgatsk
tvadaytttvtnegdlvvngdaslnlalkgsstqirgfsyavnpadavngnnllagvenn
spvgihhgvgasgftdvrGSGSTVDLNSIPLSAIERievlt
>Protein7655 67
mrTLLENLRFISPSNSIEASNLESSYLAEIVKlknclidispnidyvlicienceshykd
rkqiysn
>Protein7653 127
mkkiagtlkLDQAQYReleafskfgsdldastkatidkgsrnveilkqgqyspltvekqv
aiiycgtkgllrdvpvsrvrefeteflglldaqhrptldairggaiddkvtsvlekvase
ltpkyks
>Protein2680 46
cdtvnrgvqyaegkIFLHQADTSLVALDAKtgkelwkvvngdpkkg
>Protein2686 413
medyafiegdapdsvnpslwrqaklnninglfevtkTGWILVDPLTTAPTARqgkTGWIL
VDPLTTAPTARnalafareqlgdqkisaiifthshidhfggidgvlsdaerehlqviape
gfmeeassenilSATGHVDTGLGKygsrlprSATGHVDTGLGKqqtfggdigilepteiv
sktgqridvdgvemvfqytpaseapaemtfyipqykafcgaevvshtlhnlytlrgakvr
dalkwsgyideaitlfgqdaevyfgshhwpvwgkerinLANAGYTPKykfihdqtlrLAN
AGYTPKeisaelklpstleknfanrdyygtvshnakavyqayfgwydgnpanlnplppae
agaayveaigWTAELLNHLVFAQPDNQAAWTAELLNHLVFAQPDNQAARella
>Protein2688 28
mslekSLESGEFVTGTTSGKvkggltvl
>Protein2689 83
gdkMVLLDPLANALSTIKnaedvgksacvirpasknignvlkvmqdlgyigefefiddgk
agiynvtlvgrinkcgaikprys
>Protein436 186
evapgakvwgltfngsipgplivvhegdyveltlvnpkTSTLAHNVDFHAATGALGAAGL
TLVQPGEEVVVRwkavkpgvfvyhcapggtmipfhvisgmmipfhvisgmngaimvlpkd
glkdskgkpykydkDIADAITAAGVAVDKlevrlpngalrntgvytialhlhsdvvaqvs
ltivse
>Protein4724 35
dlygwkVYDVTVAGVSLVTNYRgsfnsqvrkggrs
>Protein9939 233
mghnlrenfkTPYFAKSIREFWERWHITLTVWVRDYLYIPMGGSKvsfprmlfnnlaalt
imgfwhganwtfimfgfvhgsfivisriwdryfpkinlptllpkakwltnfllmfwifnl
tcipdiffcsrnineswiiiqsifnhpdttwalinssspagstpsvidfwlsiffvaill
ytdynlythkdvtiekriaakpvylrwgfyilitvlvswfavttdsvfiyfqf
>Protein9938 41
mehavsdlskIAGQKPVVTKakkaiagfkireeqaigcmvt
>Protein3087 24
skqvevlgkFPLPIEVIPMARsyi
>Protein3880 32
gaslehladttdnararLLSTTLDDATARvle
>Protein1953 337
rVALTGLTIAESFRdegrdvlffvdniyrytlagtevsallgrmpsavgyqptlaeemgr
lqeritstkvgsitsiqavyvpaddltdpspattflhldstvvlsrdiaslgiypvtshp
wvstrllirstplpvVALVTGAMGGLGTAICQELAKaghkvvasyhpqfdnkeewlkema
aagfndfvcvagdvsswddcvkmvaeaeasagpvdilvnnagitrdrmfgkmdkgqwdav
mstnltslfnmtkqvstkmadrgwgriinissvngqkgafgqtnysaakagmhgftmala
actasrwrwrkkwptrNVVTTAGTTSERllrkmnedk
>Protein1952 25
ILLWQTWLWLSNLLHSCHHKlktli
>Protein1950 171
sndviptaihlatvaairEELLPALDTLAGDLAAKasefadvvksgrthlmdatpvtlgq
efggfasqgqefggfasqirhgqarlervlpeleelalggtatgtginapdgfaarAAVP
SGASTGQFEAVELRdggsrflgkgvteavahvnddiaeaivgldaldqrqi
>Protein4356 53
mqffkETVAGGVTNPNLAGIWNDGRdelvggsgsddivfetdggiyegdndys
>Protein4684 45
ailqrginegvansilikFNQIGTLTETLEAIYLAKknnystvis
>Protein4685 54
ikglkfriggfggkvlerMGGVPQNIPGGEIYQALEKgtidaaewigpyddqkl
>Protein4680 41
wqrrSTVSLMGGFGEVRlgrdytatfwnwttfdpfgtngvg
>Protein8468 153
mltdhwavdvplalpfkHDTVGAGAIAGVGKigevkALPVTIFAQYRFLEPQAKIRPYVG
LGLTYAKfykergtaalngltggtpanptllsaesklgltpqvgvsialndrwfvdlayy
ktfvktrntlstgqhidikLNPDVFAIGVGYRf
>Protein8465 154
ldattvlsrALTELGIYPAVDPLDSTSRmlnptivgerhyqvargvqkllqdykSLQDII
AILGMDELSEEDKLTVARarkvqkylsqpffmsevfsgrkgrfvqlndtvesfgalldge
gddypegafymtgtlqeafeegkrlaaeasankk
>Protein8466 170
meakRVNDANQAAILRlmnelqtvaegdltqeatvteditgaiadsvnytveelrslvgs
vqstaakvaattaevdmtstellaasteqlheiretgrsvvdmatrinqvsvqaqesadv
arqslkaaevglkavqntiggmntirdqiqetskrikrlgessqeigeit
>Protein8460 595
knnpvligepgvgkTAVVEGLAQRivegdvptslknkrvialdlaamvagakyrgefeer
lqavlreitesegeiitfidemhtvvgagasgegsmdagnmlkpmlargelrmvgattld
efrkhiekdaalerrfqqvlvgeptventvailrglkdryevhhgvrikdsalvsaavms
dryitgrflpdkaidlideagarmrirrmtappdlrefddkiadarrekesaidaqdfek
aarlrdkekslvaqraerekqwrsgdldviaevddneiaevlgnwtgipvyklteeettr
llrmedeihkriigqedavravskairrtraglkdpkrpsgsfifagpsgvgktelskal
anflfgdddaliqidmgefhdrftasrlfgappgyvgyeeggqltekvrrkpfsvvlfde
vekahpeifnsllqvledgrltdsqgrmvdfkntviimttnlgtrdiakgvslgfsagpd
srsnyermknkvqdelkqhfrpeflnridsgpssstaVAVSSNAEAARmvknewhsaaia
getaaelyglkmlhaniednpnnttrfliigteetapsgddktslivaahneaga
>Protein8689 73
maankipgvrAATVHDVTSARlarehndanvfcvgsrfvghqvaiealeaflaarfqggr
haprvaklddllg
>Protein9741 520
mtsetlenagvndilalerVAPSFNINTSDSATNGVVLRvrgvgttgnnigfessvgvfv
dgfyqprpggvlgdlvdieriellrgpqgtlfgrNTSAGALVIHTKrpdlerfgyfgnlt
tgnydlgagqvgvnmpliedtlalkvtgsiqkrDGFIDGGFGGDNISRdrssvradmlwn
aeeagelrvtasygegddkcclavwrndsqflldnvlpyvdpelglgenagvppdlvgrd
alddskavddfyrnpsrgwgitveynvetplgdltylggynegfadseradytqnaiysv
gdtpaaralnperdyksmngteteaysheirlnglafndrldwmvgayygyeeldqkytl
qfeeemqiglsigafgqptwnelnfvsggvdavsdfgsphasqesetwsifthnvfsvtd
kldvtlglryaeeekdgsmqeqvdgqhnacfasfenlensipfysvtpglslgrlgaaia
tncwvftapfydpddpddffvpyatnpatawlvdfmprpf
>Protein6683 29
ikgilddkdesqgerIASDDEPFAALAFK
>Protein9330 38
aqvreiaqkkLSDLNAADLEGAIKiiqgtarsmgitvq
>Protein9489 72
gikkgtvtkavivrtskeirrkdgsyirFDDNAVVLLNAADEPRgsrifgpvarelrdrd
ymrivslapevl
>Protein9336 240
msaapnitrvslelggksaavvfddgdvalaaaeipisvfanagqdccarsrvlvqrSVL
GEFTDALVERtkalrvgdptdpeteigpmisagqrdqavdylsigaaegarlvtggetad
pgffmnpavltnvandsrVGQEEIFGPVAAVIAFDDEAEAIRlandspyglsgsvwtgdv
gralrvsrsirtgvlsvnsnssvryeapfggfkqsgmgrelgmaaldhyteskmvffaer
>Protein9485 73
cwwqpvaapratrsprraeaqtavprlrpgatpadrptvrptsvpsrrpaaparEVGDLA
SVYGDLDTIRtsv
>Protein4824 32
adsgyltrrLVDVSQDVIVRefdcgttdgiev
>Protein5486 745
mvcitgqvgtkSLGTDAFQEADTVGITRsvtkhnelvtlaadiplkvrqafhlattgrpg
pvlldiprpgpvlldipkdivdpnnpdawfdwrwptdeevlaslpgyrptttghprkire
aaemilaaerpvlyigggilkaraaealrelaellripvvttlmargafpddhelclgmp
gmhgnytavtamqrsdllialgsrfddrvtgkldefapeakNLNLADQQDFENAQRgfia
kptgkitmadgtvlkdfdaynfldgkaadtvnpslwrhaqlnayiglfkvtdgvyqlrgf
dianmtliegktgwivvdpltapetssaalafarqhlgdkpvsavvlthahsdhlggvlg
vltptevaqrkipivapegfmeeatsenimvgtamarrslyqfgrdlprnakgnvdtglg
kdlaygtigitapnlliekavhpasvdgvnfvfynvpgaecpaemtfsipcpaemtfsip
ekklydgaenmsqqmhnllpvrgakvrdalrwsnymeqaleqtkgaeiymashnwpvwgn
aniqklitmhrdvykythdqtvrlinaghtpreiadmvqlpkslsgyfgargyygdlrhn
vkavyqfylgaydgnpanlnplppqesakrylelmggsdkavsaaqtafdkgeyrwaael
lnqavfgdpkntaakellaktydqmgymaeaatwrnsyltaahelrngpptkgvskatlm
qmllqipmerVVPCGGSAVPTSLSK
>Protein5489 42
maakVAAAVNDIVVATAKvaavgvptfaavnvaqtaqtaaqt
>Protein6464 457
LASAADVDTAVASARLASAADVDTAVASARrahgawsrtslskrstvlfafrealkrrad
dlamvisdqhgkvrsdaagelqrgievvefacgipsmlagahtegastdidvttirqsvg
vtvgitpfnfpamvplwmcpvaiacgnafilkpserdpgasmilaecwaeaglpegvftv
lhgaadvvnallhhpgvdavsfvgstpiarhvyetasvtgmrvqalggaknhmivlpdad
mdaaadaavnagygsagercmaisvvvavdpvgddlveaiaertrgivigpgsdeasemg
plvtamhrdrvrgyidaaeadgatlvvdgrscevsgspdgywlgptliddvaahmsvytd
evfgpvlcivrapsyeaaielvntnrygngvaiftrdggaarrftaeveagmvgvnvaip
vpvayhsfggwgeslfgdthiygpegvafytrnkvvt
>Protein1308 16
HGFGGVGGSTHGQHDR
>Protein9155 159
hykSVMEVPRvtkitlniglgeatvdkkivehalsdmkkicgqqpvttkakksiatfkvr
egypigcmvtlrkvkmyefldrLITIAIPRirdfrgisgksfdgkgnynmgikEQIIFPE
IDYDKIDALRGMNISITTTAKsdleakallsafnfpfkn
>Protein9154 65
mivkqpleltnhlntfditvnirgggesgqagavrhgitrALINYDETLKpmlskaglvt
rdare
>Protein1676 59
mgrLVGATDAGEATAQQDALAQLTTDQTYRVDLGNDGAINFRNYGGTAAASQDNTNYKa
>Protein75 57
pegpnigligslsvyarVNPFGFIETPYRkvvngqvteevqyltadeedrhvvaqan
>Protein7227 165
iyynvssnsgwlyllgqykrtvgvkpfwdgnftviewgdlaeagfdceiirllprVHTHV
TPETATTNKiecaasgnagegtcsftcdngwndcdanpwngceqskllcggtaatgnagc
qtaqmystrlacttlsavelarstfcdgnqipfddwtayyddyft
>Protein9467 142
mvfkvyvaalylgtkatkAPEVTAQPGPKrlsvtmvrdldaadmskALMSGIENNMGKea
lttlaaplarmtqifadqkklvsgdnflidwvpgkgtvvtvkgmvqgepfkepeffnalm
svwlgtspaddklkeallgsgk
>Protein10137 184
agvpvldrtgviieifsrhartraarlqveiarlnylaprlretgggserQGGGVGGKga
getsleldkrrirdrtkelreelaaigdehqtrrarreheltvalvgytnagksslmram
tgsevlvadklfatldttirplypetcpkvllsdtvgfikklphdlvasfkstldeaasa
slll
>Protein10134 192
mtertsvhrlqvatvlhqfiekrvlpgtgisaakfwkgfdaivadlapkniallaerdrl
qneldawhkanpgpistshpaqptdishyraflekigylvptpkkvkittknvdaelatq
agpqlvvpvlnarYALNAANARwgslydalygtdviseadgaekgkgynpkrgakvieya
rhvldrtaplrk
>Protein10133 166
mvdvraenvtkakafskaagtqktvadlpvekavagaskENDAFVTSRlneadelqlgei
lfnlptasgayncarchvpgaaygqagkpfekleygamgprlqgietrstprehfefims
gsengvkyfsrsigsgkmpgfglnpnadaegvpqlgplgmydpaqv
>Protein9463 95
mnefldkLVNIALPRtkdfrgiarssandlgnmtlgikehtifpetgdeeivnvfglait
ivttaktrpevlaffeylgfpmkkdeekkkarvkr
>Protein1056 41
mpqtrehillarQVGVPQLVVFLNKadlvddpellelveme
>Protein2760 105
adsatsttelvtstivlddvgrGSTGGDLLVGGLSVGETSTSRgverfeievrdssklqt
instnnalrevvitsgntsntvnntgayttvvanegdltvngnak
>Protein2763 32
dsgtavqalrGGVVDYIDANRivvrvndnetv
>Protein2766 18
VVFDFVNVIHGEAKynkh
>Protein3412 100
tastpielvnaayarfderidtartrlghpltlaekILIAHLADPDAEIERGGTYNDLNP
DRvamqdataqmallqfvtaglpqvavpstvhcdhliqak
>Protein3147 37
mnqkglgvkciyvaigqkASTVAQTVARleaagamey
>Protein2411 12
LAAGEGDAEFYK
>Protein9816 139
mvfdinrNLIDQVWFRqlksrdgsvrhtgdnrtgkgdgddesivvdltsvssdaqtlmfv
vnsftgqsfskienascrlvdldanieiarYDLTGSGSHTAQIMAKvsrygsgwamtaig
ercsgrtfidllpaslpfl
>Protein2414 56
msskglefpaydgraiqgiglayatsnrggchlrGYTIASEVLGIPVKtdpleseg
>Protein603 152
mgaeavqallkDIDLAAEVERlreeipntgsetklkklskrlklvesflssgnkpewmvm
tvlpvlppdlrplvpldggrfatsdlndlyrrvinrnnrlkrllelsapdkrllelsapd
iivrnekrIEQTIGDQVVNGIGFDVLAGDAVK
>Protein604 33
qrFLSQPFHVAEVFTGSPGKYVPLSETIRgfkm
>Protein3411 38
llwreapkgkMDLVVDINFRmdttalysdiilptaswy
>Protein3413 47
vgflgigvayfyspkFIQADGGWNRVVWLPSMLKekidetipadlkd
>Protein3414 98
ptleqiarsgkPLLILAEDVDGEALATLVVNKcaapsmpvrsrrpasaiaarrcsgfgdr
rkemlkdVTNLTDYGCFAEIAEGIEGLVHVSEMDHTNK
>Protein3148 49
mklldrinrTGTTVVMATHDRgivdvmrrrvielemgrivrdqargvye
>Protein9253 192
mpdgeaieagivtrsiesaqrkvearnfdirkQLLEYDDVSNDQRkviyqqrndildasd
lsgqiaslregcftdlahlyvpiesveeqwdaaglekvlaeewqisvplretiqaasait
veevlakvlaaadaafeakvaqiggenftqfermvllqsidthwrehlsaldylrqgihl
rgyaqkqpkqey
>Protein925 39
msinpeqfaaankATVDSLLSVANTALASAERiaalnln
>Protein5812 106
FGSGWITRHPAMLYVLVLAGEEIPDRgspLASEHPDTDPFLAEVNRiacrnwrrsirtpt
MMLPEVWAAASRrrpgtsasIAPLVIHDLFRprawnepwcvaslrw
>Protein5814 109
msrytgprarvsrrLGTNIWGTKgedlamekrpyppgqhgrtrlptrsarphpttLDADG
PVDANNNGIDDKmwtevsefsdmnvnfvegdlkvtykymvrpvsfdnie
>Protein6926 31
vlpngtgktvrVAVFAQGANAEAAKaagadi
>Protein8148 295
mepflasavlagtalrLGADEAMQTRLLPGMASGEIVSAWAHDEPAGRhaplwvetraer
kdggwkldgiksnvpagglaryfvvsariagapadangcalflvdakdagvalrefrlvd
dtaagelvltqaaaqplanpedstrtrlaiqgtvaagiaavcadmsgaaqaafdlamdyl
rtrkqfgrLIGENQALRhrasemlvslemarsmamaaavaaddasaedsapdlhraklsv
arnarnvalgaiqlhggigmteeyavghylrrihvldqmfgdadahaarlaaall
>Protein1152 121
flpgglgglygqvqvsagegalgnkhtsfrLGYAAGPFNVAVATGKteagandfkmsnvg
asydfgaakVMGYINNSKkvmgyinnskygavkerLGNVNGTSNTGAKLFELGYEHSLSK
r
>Protein6891 41
mpkiydalkMDGSALTLEVQQQLGDGIVRtialgssdglrr
>Protein6895 174
LMLAGLATALFEHDRpmptpskgprlgggpaherlmlaglatalfehdrittteakakrl
rplaermvtfakrgdlaarrrvlttvqdkgvvhrlfteiapdmaereggytritkigark
gdnapmvvielvrervsakkatvkeaeaatkraakaapapapvevedevvetae
>Protein7415 39
tvfgrVIDGIDVIDKiaevetapgdrprkdvrmkvrvik
>Protein7417 30
ELESFAAFGSDLDAVSKkpswsgaiaspsc
>Protein7411 315
yidhfqdihagegeeagggaqgedaiwshrWYAFSDGIGSTGPANFKgggvqignsgiwv
gdyttepengglgvfthefghdlgladyydtaggdnstafwslmssgswlntggdsigtk
pgymgpheklllgwldyalvkygqnrnvrvgpadqdgyqmpqadqdgyqmpqalavtlpk
kpkvvsynkpysgsyewwggsadnvqntlarpidltgktnasvsamlwadieedydylyg
evstnggstwtqvgtpitgqdpawvstswslsaysgkkimfrwrIFILHADHEQNASTST
VRlagssganpfaci
>Protein7412 21
VIQSAIANAEHNNGADVDELK
>Protein457 62
mprklrTVHHMQDESGSLPDPNDRapftickmnravyptqmtaplkkkssqsnyapvtvn
vn
>Protein455 82
mqptdglvrGTEVTDTGASISVPVGDGVKghvfnalghcldepgygddfekwsihrnppa
fdqlegrtemletglkvvdllt
>Protein9959 84
mkardakrlklitkykskrdqlkkEGDYAALDKlpknaspvryrnrckitgrprgymgff
glsriqfrdlasyglipglskasw
>Protein9957 858
mkklllaaaisalcvsafaqgkdlkVAIDATYEPFTFKtadgkptgfdvdiasalceqik
rkcvfveqawdgmipgllakkydviissmsiteerlkQVDFTDKYYNTPSKivlkkdikf
sgidsikgkkvgvlkastqekyalgelktkgvevvsydaqdqvyldikagrldgtvadtl
evgggflskpggenyqfvgeelyipkyfgeelyipkNYWMVYTRpvlflgfaltlvpfgf
aygaltskkfgdwvkpalpwvllnacvlgmgimmggkwayeslsfggywawdpvenaslv
pwliliaglhtmlvynhtghslkasflfiilafafvlystfltktgvlgdasvhsftdpg
kainimitaflatfslgglalffgrfkqikethteealnsrefwmfigsliffltalfii
aktsvplvnkvigtnfappqdvefsynkvaamiaiiigmltaigqyfkykstprryfikk
ilwptviaallfsllvyfyplnfrkhgigflvalyiaefatlyslianafyiyavqgrkf
fstgasishagfafmlfgmiisssnkevisnsrvnginlptvvdpmtrqqddprenltll
rmvpttmghyevtytgdssgsekgrkyyrmnfvakdktgkitetftllpdvyqmkdnnms
snpdtrnyltkdvftyltsalnenakedtssfsikemhigdtsfydkgyfvlnkvvkspq
nerynygkddmalmaditvvsndsmrykampliaidsldminhiddtiyaqnlflrfagv
aehshvkigykeseklidfisvktyifpyinlvwlglvimgiglalsmlkrfgfntkiss
vallliavaifymfllan
>Protein9952 154
mqeinrdtddgnpsliklngvgfqkinvdqvelsgdeakewvrASVQVYLAEQKRLAQEE
EAKGIKSIGEAQNQLLKdklqkegegkalallaetkaqtknieqvgkalkkarkdlppnp
dlkakwdgvhglqtyiednsgtkekttptilinp
>Protein9284 218
tlttptralgsavdvnagwasigssaaltnrsgfdtrQTNTALYNSPSFSGFNVAAAYIS
GENKtaegnaakLNTNAWDLGATYNNGPILAGLTYANARtrdvadtqvkntrIAGAYDFG
VGSVRALWNSTKnqnnvglnakqnvwglggtfnaapngkviaqfykanningtsntgakL
VEVGYEHSFSKrtmlkviyarlnndaaaafnfasngvn
>Protein1978 45
maavdkdipipprLVDLPFLMPVEDVFSITGRgtvatgriergii
>Protein1970 30
kervteafkiilsdsavkAVLVNIFGGIVR
>Protein1973 33
yeevrgvlkiflenvirDAVTYTEHAKrktvta
>Protein10240 44
mpaprpvrerETRPTREVRSTRHDNDYRSERDVSPRttrieqep
>Protein10241 56
mrWLVDAAAKrsektmalrlagelldahegkgaaikkredvhrmaeankafshyrf
>Protein10243 81
mseysekhtvsrlfgsppgyvgyeeggqltekvrrrpfsvvlfdevekAHPEIFNSLLQV
LEDGRltdsqgrvvdfkntvi
>Protein2409 27
ATGGAGFDLAQPSQDRhhrtsgrvcnl
>Protein2958 39
slkkgpfvdthlfakIEAAVAANSRkpiktwsrrsmilp
>Protein2959 22
mdfkVAGTTNGITALQMDIKiq
>Protein2954 31
rpgaiirdlnlrrpiyrQTAAYGHFGRddis
>Protein8447 208
mgqkVNPYGFRlgyiktwhsnwyvknnyadifqqdlairnyidtelaqaaiakteitrta
dqvkvtvysakpgvaigkkgtgiekirndlkkitncplffniaevkrpdseakliaenia
qqlekrvafrramkkvmtsafrsgvkgikikcsgrlggaeiartegyaekkvplhtlrad
idyntaqakttygiigvkvwvykgeiyk
>Protein8442 173
mshahhnaksksepngsdselrgaeilvkalqaegvkyvwgypggavlhiydaffkqdti
qhvlvrHEQAAVHAADGYARatgdvgvalvtsgpgvtnavtgiataymdsipmvivsgqv
pthaigmdafqecdtvgitrpvvkhnflvkdandlamtmkkafhiarsgrpgp
>Protein8339 49
rdaspvrlrnrcgltgrphgffrkfglgrnklrEAVMQGDVPGVVKasw
>Protein1816 53
mtqatikvtqvrssahklkshklclrglglrrirHTVEVLDTPANRgminmvh
>Protein5319 32
vfgqsgagnnwakGHYTEGAELIDSVLDVARi
>Protein6661 33
atvtasdalfgrDFNEALVHQVVVAYQANARag
>Protein6663 32
lrinsakddaaglaissrMSSQISGINQAQRn
>Protein6664 13
VNVLDFNNVASYR
>Protein6665 94
nalsgwyntlqapvpadaniynkFTSGASSITELVTSTVVLDDVGRGSTGGDLVIGGLSV
GDTSTSRvwsvlklrltttasckpstlrttpcak
>Protein9317 311
rnwkpgdrVTVHCNHVDDQDHSAHNDSMQAANQRiwgfetnfggladlsivkanqlmpkp
thlsweesavnalcastsyrMLVGDNAARmkqgdnvfiwgatggigayatqlvlngggtp
vgvvssperAELLNAMGCEFVVDRkaegyrFWSDEHTQDERewrrlgkqvrGMLGDDPDI
VFEHPGRstmgasvfitkrggasvfitkrggkivtcaatsgymieydnrhlwmklkQDAV
ISDASVARvlqLVNEVQLVDSTGKskmqlslmqvEIAGVDNDVAFVKFNSVDGATVARqf
slrkslvlitm
>Protein9316 211
mrslsgpkapekEADPIIVHPAVRnmlltqkafaeggralvywlsvqsdlvegaeseetr
ktaddlmsfltpiakafltevgseaakhgvqvygghgfirewgmeqiqrdtriaclyegt
teiqsldllgrkvlqtqgamlrqftkimhkfctanegnaamaefvaplaalnkewaditt
rigmkamqnpeevgaaavdymyysgyvtmgy
>Protein3912 33
plgdfplstcrLMNDMHYPWLVLVPRvpsvrev
>Protein3914 21
TQANEALDSFVAAVTKhknts
>Protein9178 178
mlglsagafalevsgvklddkvsvsgsdlllngagvrskfglakvyvaglylpakSSNAD
GIVADKKarrvvlvmkrdvdadkmleafhdgiaanstgpemealkpkIAQLDNVFKavke
arendrialdigadggvkitingqakdtisgpdigpamlkiwlgkkpvqddlkksmlg
>Protein6407 28
mvrAISLQPTDGLVRgtkvqdtggpisv
>Protein9173 231
frdegrdvlffvdniyrytlagtevsallgrMPSAVGYQPTLAEEMGRlqeritstktgs
itsiqavyvpaddltdpspattfghldatvvlsrdiaslgiypavdpldstsrqldpqvv
geehyntarsvqqtlqrykelrdiiailgmdelsaedklavsrarkiqrflsqpfnvaev
ftgspgkyvslkdtikgfkgivegeydelpeqafymvgsieeavekaktlq
>Protein9172 30
mshrSADYVAIAEQAEQDLRdlmnipsnyk
>Protein9177 240
rGITLVEEGRvvinnaqslgdnanvylnsntalettqalvlnkkitlqgddgtqatikta
ngdmtlsgtlnntgakvglikeglstlelqgdnssyegkttikEGALAIHEANNLGGKia
velaggslkllesltigasqddaisitgsrgaidtligtesnlaiafkgtglfvkegegk
ltlsgdntnfkggvsiddgilaitkdnslgevdttltlnggtlqtdgvtslsrdvqlnqd
>Protein9320 79
mphfqskiklyrdsvplfnrYQIESQIETAYQRevklpsggsividptealvsidinssr
stkggdieetalntnmeaa
>Protein8890 125
marsagasvqlvakEGDYATLRLPSTEMRrvpidcrATVGQVGNVEHELIKigkagrnrw
kgkrpqtrGVAMNPVDHPHGGGEGKtsggrhpvspwgkpegrtrdqnkpsqklivrrrrt
rgsrr
>Protein9326 62
mdlstgknihetrewiirNSPVPIGTVPIYQALEKvngkaedltweifkdtlieqaeqgv
dy
>Protein9499 235
mqpgadqekidqvegklaaspqvsditfvdtektfkEFQQLFRddpdivasvepqdlpqs
frvtptnpqsnvvselgqsfqnepgvykvefaldavkqmesflsnlstffivlavvllva
tallivfmiqtavfarrreievqrlvgatnwfiripfilegvvhaligwaaataglwglt
wvwrtsfvnkdvqsffgaiwwtdgnvawvmllligvalvvgaigstlsvswylkt
>Protein54 55
mssgrlngieiartewyregrvplhtlrADLDYGTSEAKttygiigikvwifkge
>Protein3481 27
kafkdgkeiasfqvkSDVLFDEVRagg
>Protein7757 73
mrestarqryaqnqarHYEALFLTHAVSEDALRAKNLELEVANATAAATKADFARinadi
ealnllkanfqli
>Protein7756 175
segesrligrlqldasfspvlrasyvvesarveqrTDLDKLVIDLETNGTLEPEEAIRra
atilqqqlavfvdleseiqseskieeesidpqllravddleltvrsanclkAENIYYIGD
LVQRtevellktpnlgkkslteikdvlasrglhlgmrletwppaslknddrvlhr
>Protein7754 37
LRRLRWVQLLLRLGWWQHRLEPWVRRRpppapavpqe
>Protein8942 204
maeagvldkTSLVFGQMNEPPGARlrvalsgltiaegfrdmgrDVLLFVDNIFRFTQAGS
EVSALLGRlpsavgyqpnlaqemgglqeritstktgsvtsfqavyvpaddltdpapattf
thldstivlnraltelglypavdpldsssnilsaevvgdehynvarqvqsilqrykdlqd
iiavlgmeelseedkqvvsrarri
>Protein840 39
vnvvegdrkrvqafegvviakrnrGLNSNFIVRkissge
>Protein844 29
mgialarLAAEDPSFRvetdhesgqtimk
>Protein665 30
rPVAGGAFTGANQTRavnvknryvspnpln
>Protein3433 32
agitftdavkggnipkEYIPSVEKgmretaes
>Protein668 157
gdkgyaaipfgggssvtdgfgcpedypgaviidlgnlnkilevddvsrcaliqagilgpa
leeqlkpkgltlrHIPQSWEFSSLGGWIATRssghyathlthidesveslrvvtpkgtie
nrrlpgsgagpdpdrlfigsegslgiiteawmrlqgr
>Protein3129 32
rgsvvlpagtgktvrVAVFAQGAKaeeakaag
>Protein5874 32
agwrGHVAFNAFKtpvlyvkthlspritcass
>Protein2127 57
ripdfvarnvevvgvsidshfthnawrNTPVNEGGIGQVKytlaadmkheiakaydv
>Protein5877 33
fqcrhhrrialrkgrTAQPIEAGLRsdhlynhq
>Protein5871 70
maalkgskteenlkaafagesqanrrylyfankADVEGQPDVAALFRstaegetghahgh
lewleqcgdp
>Protein5872 63
maidllvqakLLGLIPYGISFHVGSQQKdiavwdaalskvkymfdwmrleegvilkminm
ggg
>Protein8788 157
mkkslialaalgafagaasaqssvtlygvldvgvskQTNLDLTAYGVSGSSFHTPTRigi
rGTEDLGNGMSAIFDLQTGGIGMGDGKSGNTGGGISFGReayaglkggfgtvkagldasv
atygfgglnlqgistsdaagavgiepvlwygssrrpa
>Protein8783 61
mfylpricehclnpscaascpsgaiykraedgivlvdqdkcrgwrMCVSGCPYKKvyfnh
k
>Protein8782 198
mtrSLTLDDIVDNAAYEDERDEFRtriialkkrrrigvgefvtlvfenretmrfqiqema
rvermdsdaaiegelavynklipepgslsatlfieltsdedlrswlpklvgieksielrl
sdgtvivdipeadheaqltreeitasvhyigfvlteseveafaagpvelavnhseyqasv
tlggettaelladlradg
>Protein8785 130
mtrFWITIQQAVEFVVKSFDRMRGGEIFVPRIPSTKVTDLARaiapaaklkvvgirpgek
lheemigeddtrrsfqfedyyviepvlaqwrvegeyatyqkgtpidaayrsdtndlwleq
eelrqllesl
>Protein8784 64
mgsstskprkghkkpkhlpkvgspanerWEHETRKRqdfgsgvtaviigvilvaaligvl
vitl
>Protein4478 39
aatirVGYSSFTSDLAGLDRdskvglglnyalskrtsiy
>Protein10478 156
maipecepdlakKPEVAAAPPAPAPAPKapekvtfsadalfdfdsaklkqdghgiqalne
fvnglkgvnydrihveghadrigsdsynhklshrraeavkshlvsrgidpsriiatgkge
enpvtgekchglgngkalkeclapdrrvdidvvgtr
>Protein8169 159
mleagdqailrlpadladdlragiegigvelrtgaavqaieadrvttddgeypadlvvlg
lgvapntdlavragletgpkkgivtddrqrtsvegvfaagdccvarhrISGELAYVPLGT
TANRqgrvagtnlgggdarfpgilgtavlklcgveigmt
>Protein8164 157
mevkLNATADHVFGLLTDPRwlearslamgelsakcsarksggvqitmkrrvhrdlnaiv
akvinpdseieivenwsgdasrrtatytlsligkpitvtadieleaagkactyrikhlak
vkvpliggviekfmigetekgcaeeltyladflkknk
>Protein8166 66
mlneperaplrDFLSRAMDERDPQHIISKMLTNGPRwwrgdedlvvaslrafeaglnrgg
aivtnn
>Protein8161 176
mrglvanpkgeiiprpikanfrEGLSVLEYFISTHGARkgladtalrtadsgyltrrlvd
vsqdviireddcgterglpkligerledgsvihhehvetsayaraaavdvlhpesgevla
aagedlgdvkigelvaagvtevkvrsvltcdartgtcakcygrslatgklvdigea
>Protein1170 292
mvgtvtvtsdkitvtglnlarlsgevasielkgdatyigvasnttfkISESTDVSATEKs
tgyimavngtfpttigagqtltlntldvtltkmstgsktvapgtsgvellnvqvksdatf
dvsaynltatatagtgqnfnnfvdnkvtvyvngvdyewsnsgtltaksfsanadrfrvep
gtpvtvrvvgnvisnaanvpntyvftlqltevknvsngntvtvnksqagdtvtvkngtat
fkkatvapastrtiyanasstrtiyanasdmeigrTGMPGPEGSMVRafhge
>Protein1177 31
csevsallgrIPSAVGYQPTLATDLGALQER
>Protein9786 61
makeietfiklqvkGGQANPAPPIGPALGSKgvnimefckqfnaatqdkqgkilpcvitv
f
>Protein9787 60
mrQVIEQRVREVWDPSGLSYVDQKMAAAGPALEVVGRyerildkrgqpvdltrylplarq
>Protein9782 274
mekpnlqrvdvaalpqgtdtlaltfslrilpnvgspsacndagfaerlativesyrqtdn
fselaqryalslasgrflwrnrVGAEQAEVVISRiidgkpsktltfnaldsklgelntta
tpnaeittltswiqdgfldtqhillkvtgyarmgegqevypsqelildkgnskgaksktl
yvlpdkaaglhsqkignalrtidtwyadngkpiavepygsvtsegcayrqpsakidfynl
fdgwvndnktptlpqqhyvmavlirggvfgesdk
>Protein5690 54
ygkwlaeqaalgftfyasagnvgdwdstvhafsqakAEHGSIDLLVNNAGITRd
>Protein7923 92
msrYVAAIDQGTTSTRfvifdadgqsvgmaqqeheqvypqpgwvehrpqeiwarteavia
dalattgltaadlvaigvtnqrettvvwdrft
>Protein7924 20
mkNPSMTLSTYKdgkkialn
>Protein7926 75
mggapnhpewyhnladeaeatiqdgaevhelvaresggkekatwwkratdvwpayddyqa
stdrVIPLVLLERvq
>Protein7928 111
mrIVGTLGQILGPRglmpnpkVGTVTPDVATAVKnakAGQVQFRvdkAGIVHSTIGRrsf
esaqlqgnlaalvdalvkakpasskglylrkVAVSSTMGVGVRvdlqsisa
>Protein7438 42
gkLVTGTTVLLTDSNGGKVTIDANTGWQTKngvvppssglht
>Protein7439 32
yipvpprLTELPMLMPVEDVFSITGRgtvatg
>Protein6343 27
mtdfpleryrNIGIIAHIDAGKtttte
>Protein6341 58
GPAPEPTEVRdgqseshtdpicdreqaqaaripprlrprphrqdqrarghprhagpdq
>Protein7698 169
heeevlrqkkkKDANRGKPATDYEISCCIESYLDKEPMSLLVERlgrsrlfvqrildvvg
lperstdndyfnpvlleegfsqhylesgalvysarhqevgevkgnapcptegaywvrlat
eeyiaimyydllpldemvkkynlklnlscgidtkaalnqtlskalkydn
>Protein7699 200
mapylladavagahlddverRNLAVFGYGVKGFTLSMIETAIMLSDGAVGGDDIARildw
sremlgnalepypgvtealallartglrrsiitkgdlfeqetkvaasglsewvdgveilp
ekdlahynavlrrwgvdparfvmignsvrsdilpvlelggwaiwvpsvnqwihevaeppl
dhprfavaaslgsaveligr
>Protein7692 161
mvdyyaelvaaypivsiedplneedwdgwkaitdvlgdkTQLVGDDLFVTNVERlqrgit
ggqgnamlvkVNQIGSLTETLDAVDLAHRagfanmmshrsgetedttiadlavatncgqi
ktgaparsdrvakynqllrieaelgeaaryagagafprfka
>Protein7696 501
mvigrsaaqtqragdqglrpsdatlqwvttrvrFAPSPTGSLHLGSARtalfnwlfarsa
ggeflvriedtdaersrpeliqqvfdtlewlgldwdnrgdeprqseradqyreavdrmla
egrayacnceraavdarnsaagrppgydgfcrdraltvgpdtvarFATPSAGTVEFDDVI
Rghvsfecanledfviarsdgsvtfllanaidddamgithvmrgedllnttpkslllrqa
igggeppvyahlplivgegrkklskrrddvavenyrdagylpeamvnylallgwgpsdgi
evrplneivemfsleainpspaafdakklahvnaeklraldadeflrasepflagapwep
agfdrdvfvaiapevqsrvktlgevpamvdfffldaplmdeasvakAITNNPDAPELLAG
AIRrfesetwsaealhaatlelgeahglklgkaqapirvavtgrTVGPPLFEALVLLGRt
ttldrlkrasrsipdeattit
>Protein7697 105
mkqpvrVAVTGAAGQIGYSLLFRIASGEMLGKDQPVILQLLEVPFEKaqqalrgvimele
dcafpllagviptddpnvafkDADIALLVGARPRgpgmerkdllq
>Protein470 35
LEYLLDEGSFNELDQLARkarstssiswpeaappr
>Protein3333 59
mdvwtwrkQVETGDVAGARrdgsivmfdqtlsevarwnfvrgwpskvtgpsvksdsnen
>Protein9972 177
mtfatvrsisiaaavavsafsaqaltiptaaleansyqvfseaaldsyalfgvaitplgn
atavagttdtfslpvtsisigltggikiqngaakgsaleisrvdpktgvkkgltianfti
dfekSQVLADTTVIGGATQAQAPVYNFVKlqelalkykfplsislnevlgpltlsst
>Protein9974 168
kansgitsiaqlkdknvatttgttsvqllrknerasgidfkevfgkDHADSFLLLESGRa
dafvmdgqilagniatsknpadykIVGEVLSVEPIAIMIRkddpamkkladdtvkamiks
galakmydkwfmqpippkntkvglpaseatkaawatpndnpvesyvkk
>Protein9977 200
edsillservvqedrFTSIHIQELSCIARdtkLGAEDITADIPNVGEAALSKldesgivy
igaevnagdilvgkvtpkgetqlspeekllraifgekasdvkdsslrvpsgtkGTVIDVQ
VFTRdgvdkdsralaiekqqlnayrkdlkeeyrifeeaarsrllsllkgqevnggsgfkk
gdvlsednlaglkldqwfdi
>Protein3336 71
mavvddgalvgivtdrdivcrgiarkvpldgrIDSLMSTPVHSVAADSDLHDASAMFRqh
avrrlavvdgt
>Protein9979 68
mprLDGYQTCAIIKrnaqfanvpivmlsskdgvfdkargrmvgaqdyltkpftkdqllka
veqfgvaa
>Protein9978 147
ilslnrsekqavidevnglaakAQTLVIAEYRGITVADMTKlrssarsngvslsvlkntl
arravqgsgfevvadqmtgpliygfsedavaaakvvadfaktndklviragayggkALDV
NGVKqlanipskevllaqllglmqspi
>Protein3842 33
fnaatqkMDVGQPTPVVITVYSDRsftfvmktp
>Protein3599 40
EGQAVVHLFFSVPATADRpvlqrsrhrrprrrgigheark
>Protein1991 43
apsrsrprvtrEIAQVGTISANGDVVIGNLIADAMEKsarkas
>Protein1995 143
mainlkkgesinlskrepnlrkirvglgwdkkagsgadfdldvsvftcqlnstrepklls
deyfvfynnkVSPDGAVTHSGDNRtgdaagddesvivdlskinpqaqeisfvvtihdadt
rnqnfgqiqnayirlydndkmva
>Protein4312 43
gtgigkdeykpeklryhrLIIMTDADVDGAHIRtllltffyrq
>Protein10267 78
mvvgvtkgfekKLSLVGVGYKaqaagtklnlavgyshpvnfdmpagiavatptpteilik
gadrqrVGQIAAEIRavr
>Protein4647 36
ekqfiryykeaasrpgkTGENLLTILESRldnviyr
>Protein2422 77
mikniakkslvlallagigfgatvaqaqervyvidqrdvvaksgfdlcwrTGYWTPAAAA
Kdpagcqcdkdlipaev
>Protein2429 13
ALIQESIYDRpvh
>Protein6559 23
VLATASTVEAEVRkrirwfgqgr
>Protein8318 53
mivaiskaitdlerigdeaskvarYAQALCEEGESPRgyvetrhignqvrvmi
>Protein5993 28
iiagniivrqrGTQFWPGENVGIGRdht
>Protein8312 221
idknqnfklivspraafvatlgkdrnhnirlsyqtgfrNPDSQAQYIYFPTTNILLGGTK
snaerygiynggaytqasydafvgsvlsgaadltllkesnfdfvkpeqlqvvelgykavl
fkklmidvngyfniykdfitqitvvskdstrhqgvllpgvsqviqgtsrsattwrpyvni
pgrtfsygagigvgymlpksimvrasynfmdykgqdrkstr
>Protein8310 295
mvttpiegalrvrATVADDPAGDKEVTMEAGRLASLADGSVLVGLGDTRVLVTATASRrv
regadffpltvdieersyaagkipgsffrregraseaailtdrlidrplrpsfpstfrne
vhvvglvlgadqenpydvlalngasaalmlsgipfegpvgavrlsysadgewlphptyae
sdagsfdmvvagagsfdmvvagrqldgsdgepgdiavmmveaggtegawelyeegapkAL
TPSAALAAIVGSNPLPRtevvkqlwvyikknklqdainkrminadaklkeifgkm
>Protein5999 265
mlgsslvpalvaaghdvvptdinladrhpwgpfgpelghldvrdrhavrevfesvrpdfv
ahlaaetslevsdanpahayltnttatkliaqqcgrrTGAYTEFDEPNPINTYGTGAYTG
EVEVAQFAPQHYIVRrGEVEVAQFAPQHYIVRagwmvgggaakdhkfvsrildqvragrt
tlhavgdklgtptyttdfaacllnlidlqpacstsstrrctgcttwpvrarapaIGGIGT
VPVGRvetgilkpgmtvyfaptnvk
>Protein9377 204
mygkvqevpqrETTPFYPRspygaakvyahwitvnyreaydlfacngilfnhesprrget
fvtrkitkaaariklglqqelflgnldakrdwgyagdyveamwlmlqqdepddyvvatge
thtvrefldvafgqlgldwqryvkidpryyrptevdlligdpakaqqklgwkptvdfhrl
aimmveadveaerlklqgtaskga
>Protein9376 56
msflieqaggtaltcklervldleikSLHQTSSIVMGSRDMVRdmkefvekygvvv
>Protein9375 320
nywgkFEGNVEEVIFTPIGNDSTRvaallsgeidvmepvpvqdvarvngnpnlkvlqgpe
sriiflgmdqkrdelqyssvkgknpfkdvrvrkafyqaidiegikktvmrgaavpsatli
ppqvkgyaadlatrfpydveaakklladagygagfevklncpndryvndgeicqavaanl
skigvkvnleaetkgtyfpkvlsrntsfymlgwtsstgdahnvlypimsspgdggrgqfn
lgaysnpkvddlttklaseidqtkrdamireaikihqddvghlplhqqalswgskksvev
vqypdnympwkfikvnkaak
>Protein9374 75
mpnpkVGTVTPDVATAVRnakagqvqfrvdkagivhstigrrsfdndklkgnlaalvdal
akakpttskglylrk
>Protein9372 169
TMGTVPNVGLMAQQAEEYGSHDKtfeiaedgvanivdiatgevllsqnveegdifrmcqa
kdaairdwvklavtrarnsgtpavfwldpyrphenelikkvktylkdhntegldiqimsq
vrairysmerairGLDTISVTGNILRDYLTDLFPIMELGTSAKmlsivp
>Protein4868 74
levrasaggavtvdfdklpdtlltlvrNEGSANGAPVARtlvtnlnnltaveaaalntqh
sntgsngitqntin
>Protein9193 182
halnnnlvfdqrYWWAQLQRaitsrselskqtdctdediqlaleriaegyydiewrgalf
tfwtndigkdvnvtqiafpldilppyiscdnfvieqiefgadrllalfednasvdkkvtl
tqsaihvccttdvnmplkgaitlsheslsvekdsnaqventigtivnteglpkadqpqpq
pq
>Protein9192 139
mqstyvnkyeyqdyengpwnqnvnrfvgagvifkwthnatvnwnkgafsaglaghyksgy
vdqnttsefpgnvvgsyatydafvgwsitkkISITYGIRnlfdkapplsnqvytfqagyd
prytdtvgrthylrgnmtf
>Protein9197 137
PTIQQLVRkgreviefasksraldacpqrrgvctrvytttpkkpnsalrkvakvrltnst
eiiayipgeghnlqehsivlirggrvkdlpgvryhivrgaldtagvnnrkksrskygtkr
pkpgqvvaaapakkkkk
>Protein9194 236
msstatatqeelptdpplgalvtanpaaarvlerfgldyccggqtrltvacleagvdpde
vraavadldvasdvewadlepveliahilethhtylwdelpalealaatvasvhgqrHPE
LIEVGALVAEFRaelephmareeralfpmigqlvdgtgpasaadlesgpiaamrTEHDHA
GDLLARirqrssnfelpadacasytslyqrleamendthlhvhkennvlfeavpgl
>Protein10128 28
atfkGLASMTSPEQVAAKrgksveeilg
>Protein7598 703
mlwdsctvsnklsiavtngkianytdpkvdiwiedlitkKPVYWFNNTDEDESRSGDNMS
LIKGRnyrlhiktqqagvldrsgnkgidavhqtsyllrppvlvnrlyvkrtledktlevl
ahgqmcarkapqdgatfvyavnsfrteksfgciegavgtgdaawlsvpfnqteggvdsyy
qgipyqakiireglgfntwdqltsgeyknygfggtfnvyidftekdtnqsksfvidltgf
nsesnrtltiavgegaeaaieqvvnpysnlsdlsdltigdkiklalssisggissvrwsk
idstgkvssveihqpnesveflmpaagkytvqaellndkgtvtgkstveldvknpfydsv
svnkipvgqpvtitvtgnlpptaaftlegatcgeplfknnvpfigdtltevctvssakdn
ipltvkqkvtdesgivftlaavdtltvsgsfvldakngskdvfgdhhlyfsppvdqikdi
dpntsdilgytrsrkdmectfkpkgnakvgaspdypltdangyatnvspflngfahmali
tggnqligidgatfaiparqtlwlkvnddvfednvghfnidytcwesalaiqplatepiv
gtqaifslsnliidgvksvvwkvgeavvsvfdginnvfghkfdavgdfvvsatvkdandn
eittvsttinvkplvcpegqvvqdgkcvdsttepqptwttnpa
>Protein7591 112
msqqeerlprilivedderLASLTQEYLIRnglqvaietdgnrairrilseqpdlvvldv
mlpgsdglticrevrphyhhpilmltartddmdqvlglemgaddyvakpaqp
>Protein7594 82
dkalsaiigavvstvasgdsvtlvgfgtfksadraartgknpktgatlkipattvpkFTA
GTAFKaavapkkpaakaaakkk
>Protein7596 16
mrLSCTVAPVTYTIRd
>Protein5732 122
LENTTLELLGSARrwssprmtppsstapvpprtskaasprssvrskrptptgiarssrsv
wrscraawpwsrsappprwssrrrsttevelkekkhriVMLDHYQQTKNLLVSYSPKalg
ff
>Protein5730 159
wsspracastrGYVSPYMVTDPDSMEAVLDDPYILFVSSKVSAVADLLPLLEKvmqtskp
lvviaedvdgealaalvvnkvrgtfnsvavkapgfgdrrkamladmailkamladmailt
ggqvisdeiglkQSSAPTELGGVEIDADEKivmwhvsan
>Protein3836 31
kfrkTETDTGSPEVQIALLSARismltghfe
>Protein34 240
madckkALEEVSGDMDKaadwlrkkgitkdwlrkkgitkaassaaqgrvategavtsyih
mggkigvllevncqtdfvartddfknfckdiamhiagrAAAIGTGCNMFGIPAVLGPHSG
Kyrraliaktydenkwkvydsrngselaippapeflittaetwqeacvmiakncirpsdn
nmgrsikLTHWIELSEKYLGVMPEDWWKfvrheadlplskreqllkILEAEHGWEIDWKk
>Protein3835 21
TASYNMGINPGLKnstygfdf
>Protein3296 46
kITLTDDTLGTVLLSReynaasggsgvdprfsllnnnyytpnwqve
>Protein1435 111
vaelfearkpkevaiiteidgvvsfgkdtkgkrriivtpeggdareylipkgkNIIVNEN
DYVRagdplmdgavnphdilrikgeeelaaylvdeiqevyrlqgvkindkh
>Protein1340 32
kLTQGDELPAGVLKmvkvhlavkrrlqpgdkm
>Protein7779 201
mfvygvndksykgetiisnascttnclapvakvlhdkwgikRGLMTTVHAATATQKtvdg
psnkdwrggrGILENIIPSSTGAAKAVGVVIPELNKKltgmafrvptsdvsvvdltvele
kdasyeeickemkaasegkmkgvlgytdqkvvstdfrgdsctsifdaeagmaldksfvkv
vawydnewgystkvlemvrtv
>Protein9854 23
mkLDYERQRMFRRDVTNRQRRGR
>Protein5405 32
asdalfgrEFNEALVHQVVVAYQANARagnrk
>Protein7776 214
mskTSLNQITPAELVEDFGVDGFRyqflrgqpfgpdgdfsyegmvvryntdlannlgnla
arvatvvakkcdgvgpapdpdsplapiaaevvaeavrewaetsppkaleatwrlvreana
hlennepwkaepgpavdrvlgdalevlrivavlaspalidstdelwrrigltdaggqpnr
ptdvrvpdglawggypggvpvdkgtplfprltts
>Protein7772 124
mlgsnypskflgdslrgrqlvslerAVQMMTQVPARlfgltdrGTIEVGNHADLVLFDPA
TVDSGPITMRadlpggterlfadavgiaevwvngttvvadgeptgavpgtllrsgtdtht
pdfs
>Protein2341 17
msekFVAAIDQGTTSTR
>Protein4932 40
akscansretikwedgneyplvkLEVSNVSHPYYTGKqkl
>Protein8961 279
mvrIGEDVYAIPLSQIEGIVRanpyeletyyapdgpafeyanityklhylgefvhgvrvp
slfgqtlplpimlirgaeqrvaiqvdqligsreivvksvgaqlasvagisgatilgdgsv
viildtiamlraaaiqkprhrqvieeqvpakpqrstrmvmvvddsvtvrkvtsrllerhg
yevvlakdgldaitkledvrpdimlldiemprmdgfevaslvrhnpnlvglpiimitsrt
gekhrerafqigvnaymgkpfqeqqlletiaellaatvk
>Protein8960 60
kgvtyylftsvtklrggkeqriyyfskSAENAKGEPTDLPEDRvvaenarngflvlkkkv
>Protein9736 91
mvdavggvpvcvpedlvdkahqifvpagdpsllsgdqaldyvraryvgeliqqndisrir
rqqtfiaalvrEVQSAGTLTRpdrvvkflda
>Protein8701 214
SQQTETIAISAQVRTEIGSGAAIRerqegrIPGILYGLDKGNVPITVERadlrHALATEH
GENAMLTLTVGDEVVPVIVKelqrhpvrrNVTHFDLQRvsatqqvtvvvplylvgtakAV
IAEGGMVERKLSNIEVRVRADSIPERIEADISELTMGRSLQVQDLNLGDGIKvltdgrka
vasahltraavvatnavegegaegegaegeeasa
>Protein8705 72
rvkKGEVYSAVVVRtakgirradgslvkfdgnaavllnaklepigtrifgpvtrelrtek
fmkivslapevl
>Protein8706 64
mqipgltkIVVNMGVGEAARdgkliegairdltaitgqkpqvtkarksiaqfklregqpi
gahv
>Protein2855 22
mggirVTNFDFSSTKvsiwghk
>Protein2854 42
mfhkSLDQGQAGDNAGLLLRgiertdvergqvlakpgsikph
>Protein648 32
akagvigfskALAAELATKgvtvnaicpgyva
>Protein132 28
midyinsnrFDHILTVEDPIEFVHQSKn
>Protein3108 33
ssggqgfkgsrkSTPFAAQVASEVAGRaameqg
>Protein3456 32
lrpvdeleltvrsanclkAENIYYIGDLIQRt
>Protein3451 44
iggqtvtfdsadfdsttgtytikNSFVVDAGESPLKitadvrad
>Protein5854 41
hkNALDVLSNNGYTNIEYLRtaldedaliakikdahfvgir
>Protein5850 38
tskgkgfqgvvkrHNFGGVGGQTHGQHNRlrapgslga
>Protein5858 34
iigtgrSDYPNQVNNVLCFPFIFRgaldvgatti
>Protein5859 32
grNYLLPQGKalranaaniksfevkkaqleth
>Protein6574 179
meckkALGETGGDIEVAIDNLRksgatkaakksaniaaegavhfaitpdnktalilevns
qtdfvardanftafakqvaevalaagvtdvaaiaglaygngqtieearidlvqkigerid
lvqkigeniqvrrTFGEPIFGYDKafekrkyapgqhgnsrkkgtkseyavqlkekqkak
>Protein9958 297
mfdagalrIKFFKNENIHMEVNPDIAFRlnqvlawlyplaipsefrtkpvkkhkefdlke
nalafsvlnelelirqsygtrkdrsgltlwsntetvsseakdvltfiggvqtksncwsfd
ypvmdvleevirtgmipeqkshqfwetqdslgseviemaeiegctsflepsagqaglakf
lppehtvcveisnlhckileskgfnvhcadflqwsiakkferiimnppfsngrakdhvqh
aaqmlevngrlvailpsslrnttlvegmkhtwskvysnefkgtgasvailvldklds
>Protein8762 101
qsklvnvlgkFPLPIEVIPMARsyvareivllggqpalrqgfttdngnvildihgmqmmn
paelerqlnqitgvvtnglfalrpanvlllgtdsgvktmsv
>Protein8760 749
mntnqisrtitkllvaflllvsanqlnaqdieggdfqlgsiggfskaeklykDLAYHEAI
PLFEAYLKkhdstramahlgdcyrltskydkaeywyskavekggvepkyklfygqmlqmn
gkydeaakwyaqyiqevpedrrstnemkacsdygqfllsrdrytvknlsfnspgydfasv
gfdngliysssrdsakaisrehtwtgtqffdmwfvkgektnfgkpqrmkgdavtiyhegv
atftpdnkkvmytrnnyfdgkaksstdkviklkifesevegnkwkndknfpynnneysvg
hpaltpdgntlyfvsdmpggygatdiyvskkegdnwsipknlgpdintegremfpyvdae
gelyfatdghgglggldnfrvkqnsktgkwgklrnigspinssyddfamhfgkdksygyf
tsdrpdgkglddiysfnddgiylegivvdaetgepicksnvvmiakfdasergrtttecd
gefefnvvrntdycfvgsaegyssndkvcattkgvapggkvfvkipltkkkeyamsvlvl
gktpkvpgsksvtdksvddkspadksvddksvddkspadksivdkspksvedydlkplan
akillssqcegwtkalttdengkicevvrcdcdyiivanaqgflpgsttvikddgeciid
rkcgvnpkevevildkipggvdtdgdgipdefgpsielkdiyydfdkwkifimiltngts
eqrvneswasGEAGDNVGILLRgiektdi
>Protein8767 107
mafrsglallllvaaapwrvslaagaaadslgsvaekvdvlerdvgrlsadftrqrglig
peeakRRFSDAVYAFMVGQYDTSAQQFFALVESKaltdpallresew
>Protein8764 148
kANSGLSEAEIQQMVKdaelnaaddkkkvelvqsknqadasihsvkkslaeygdkldage
kekieasikdleeaikgddkaaidekntalmtvsqklgekmyadmqakqaaeggaqptgg
eqpqagsssshaaddnvvdaevkevkkg
>Protein8769 383
mstptvvlgnqstgekASVTVLNNSQHEVHLLDFDGRDGALNEENVLFIGNMGVDFSRat
letgegaagttntmnsseamivdggsntlqsvvfgstqaiadntatnaalrTDFTVHGDD
LLITGVANDIVNAGTGDDRVIGSLGADTLDGGKsyyavkvlgeaqsrVYVMNEWEAQNPT
KVTALTGLTISSINRiadsesglavvsagvgsaevyddtlqfeqadfaantkFTVTLNGF
TGSTASTLEFRnagagtvsvdnagngtfdstttftnfenirtvsgtgnavandgqgddtl
nvsalstasggisydltsdagtagdvnysknasinglayaagataaaaagssaasvraai
lgevttdtfeaavnaieitasst
>Protein10454 47
mvelsarELGLLEVLLQRagrlvskdqlverlcewgeevsnnaievy
>Protein4455 87
mavdkataakkAVTDTQTSANIAATSAGKltlqppvlakktpllnlpkYFIGLTEGWFSP
GHTVEDVRdnfeairddsnydifadps
>Protein5503 83
mrgdcnishskltdgitfkwkSLGENVGYGSTIPEVHAKllasprhkanmlnknfnrvgv
gvatgkcrgyqtvyvvevfaqat
>Protein5504 34
pvprTIPGFEPDGTVVCTSDEFLELADLPRravv
>Protein5506 41
mvfqhldrsaerpyghpglgskYQGQQGAVASRyaanypda
>Protein8106 127
madagfndfitvagdvsdydscvalaaeaeakAGPIDILVNCAGITRdkmfarmelaqwn
avistnlgslfnmtkqvsskmaergwgriinissvnglrgqagqtnysaakagvigftka
laaelaa
>Protein8101 152
mvafkDTDYALLVGARprgpgmerkdlleanaaifsvqgkaidavarksikvlvvgnpan
tnsliaqrnapsinprqftamtrldhnramaqlagktgktvndvkkitiwgnhsatqypd
isnalvdgkdanglvdrawyendyiptvqqrg
>Protein8109 140
mnytkAAEVAAQLAAGGSGANSARilsprgsaiseartnqlfvtdiaskleqvqqliaki
dipvrqvmieariveasdtfnkalgvrlggfdqraqkggdggygisgdnrvafgtsysnv
vassgaggtvdtssnfvnfp
>Protein8108 174
medlgigvdrdelqaladrlvaevaeereaivasagrefnvnstpqlrevlfdelgltpq
kktktgystdaatleklrgehpiiehllryreveklrstygegllaevavdgrIHATFNQ
TVARtgrlssdqpnlhnipvrseegrlfrqvfvpapgyrlcvadynqielrcia
>Protein2771 30
mvaeaeakAGPVDILVNNAGITRdkmfart
>Protein7909 112
malwedgtqwegakhecekcggntvskttkefgvitwtetcekckhvktdtldlsdskke
peptdpyleldrKRFVFDKDMMFKydqklrhferlaklhataedkvqhvdvh
>Protein7903 97
mdiiklkGGQPANFLDVGGGATKervteafkiilsddavqgvlvnifggivrCDMIAEGI
IGAVQEVGVKvpvvvrlegnnaelgakklkesglnii
>Protein7900 206
mriantvgkpfrstfirIDTNQGISGYGEVRdggsktyalilksrllgenpcnidkifrk
ikqfghharqaggvcgvemalfdlagkaygvpayqllggkfrdqvlcycdtdsvadgkam
gkrlkkrmemgfrflkmdvgigllkdvpgalnappnmlttneimhpftgiqitpkgiewl
cnyvdevrseigyevplavdhfghig
>Protein7906 330
mtgkLNFTAEMTSAAVAKylnlvdtanspsadniavtysggtnadsmtvdldsavlasrs
nilvgredftftfngnaeadtinvavdrgtdslittgdtnmlgnaeywytnqklnanlsi
nggdggdtirtpgagdkiidggtgndtiytdntgalgdgagavvaavangntvsaprsvw
vlntanqndigagyvlaanedrsladlqssantmhalynatvtvtfkgltstksiastny
itsdlqinqaiksainsdsvlskliiaqdgpantlvitslidglmantdlgiavtaadat
tftaadvtalstawaaadagtnvivapnll
>Protein6368 43
mvdykdvnalkvtelgsarflhdggwdstqrYFMVAANNSNKi
>Protein9214 55
mkQTTEALTAASQRfgqqiyesaaqageaggdageasgddeevvdaeivededds
>Protein5983 35
PVFESFFIHLFDLFMIEFVPDGTTDICYIRniltc
>Protein7019 32
ggsstllssrgsvsidarTNTLIIQDTPKkie
>Protein7012 67
nttgasvpatsniyttyntsssssaalvtstiilddvgrGSTGGDLVVGGLSVGETSTSR
gverfei
>Protein7013 45
maavdkdipepvrLIDQPFLMPVEDVFSITGRgtvatgriergvv
>Protein3297 295
niaatsagkedtaaklakTTASTAVTTAAAAATTAANATTTTAAVKTAVEAAVAAVGKan
adteatiaqnaalaaavtattnalfnavddakdkadeaknsadavavgadagssaalaaa
aalaaatnagtaltaatkaatdaaaaataakaaatnaataavagspaalaattaalaads
aalaatnaataatntanvvgkvnnlikaqavevnaitaatnaataltkandakkaadtan
dakkaadtaltdvtaaeiaaktaltnantakvaadkYMSMDTNDQVRvvlniyfn
>Protein2620 26
VTVQGEAPTQEASEKrsrcaaamsaa
>Protein2196 44
adaaktaadgvktaadkALVDTTAAKttadaakivadaakiaad
>Protein2626 33
meealhqrVVGQHEAVEAVSNAVRrarsglsdp
>Protein2199 38
AAGVAGVLAADGTYSESRptyavysnsescwccwcfsg
>Protein10208 180
mrqivldtettginpsdghriieigcleienrrltgrsfhtylqpdreieqeainvhgit
nqflidkprfadiahdflafitgaeliihnapfdigfinhelrllygqfdtivgqcsvld
tlvlarqkhpaqkNNLDALARrydvnhrertyhgalldaeiladvylamtggqvglslhe
>Protein10209 20
meqvrIPLAGVADWLRPRlk
>Protein4668 104
madwaadvkkyapkaddkviagivrhcgialqkADSSLVSFSDQAELDRvkkgfltkkla
lateeekdaalaavgaklkgvsrknrVTVYYLLAEHTGKlglfg
>Protein4663 375
YIPSAATGIPTESYIPSAATGIPTESRtfrisvdpffryadlkgnshkvlirynrtavdn
sndqdnsnnfyygeyqyqrkidkwnfvvttgavgsyfnskaqlfgdtthtgtniagyfql
dkkffkrlnisygfrfetnridkdkwetkpvsrvglnvqaakytfirssfgqgyryptva
erfietslsssfgifpnrnltsetglsvelgikqgiklgkhvkafadlaafyteyknmie
fnlaiensnlgfkarniptktrifgieasvggegklfgkfpttlnlgytyiipqyadflt
lyrnmqtlkiminDIIEVIIPRvkkqlkpsiqklfndkityhinptgkfviggphgdtgl
tgrkiivdtyggkga
>Protein10207 62
mgstfrtaafgkDYGLTMGDGPMAGLLARavlvvdgdgqvvhsqlvpeladepdydeala
al
>Protein2999 51
acadyliskgisssrMVTVGYGETRPIGDNATPAGRQENRRTEFVPIWRnk
>Protein2991 79
kaqqrarearpyateitkviqdlsaqgtsvdhpllrqnedpkVVGVVVLASDRglagayn
asviraaerevqaarsegr
>Protein2995 26
LFVDNNSELYHEFLHVLNRqqlrals
>Protein2446 53
LALIEELYTEPEARrvgqtpgadrravhrtrgqrggrrssadsgggalgeshg
>Protein2441 58
mgwpkAGYYYPAPQGPYYCGVGAIEIAGRqiveahtdaclaaglaisgtnaevmlgqw
>Protein2448 25
ttadttaktdlkALTFLATGTSGKv
>Protein2449 29
mwgadgrlkdvkAVMPESTFARiyqemin
>Protein5297 35
akAEAASNESATPAARvvasfmvvlldefpvpdcs
>Protein8378 97
LDELQQHMLKEEDVLFPLIIEGRlaqaempiyvmehehighgehlerllaltnqgvppqg
acntwqalyvgvrsfaqdivehihlennilfarclkk
>Protein8375 165
mqaaakAARTEMMQRMREGKAAPGGRggnpsgggrsgerqggtpkpahaphgqrhggvna
grgnpaqgqrppaerreradfgdeiprnvdplrtnlhnlrhdtrrprqdasgqpdpmrts
idsmadrgrggrngggrgfgggqnrsggggfgsrgsgnpprssgr
>Protein3710 32
eenselrkLLNMSVNEIELSVRaanclnnani
>Protein8370 178
msdrGLAMMGTGVASGTDRareattkAINSPLLDDIRlegatgllvsiagnadlgleefd
tvgeivaplahqgvaikvgmivdenigddirvtvvatglskaqsatagaqaaatinrprs
plgapapapvaptrsydefdtpsvlkkqqaspapaakpeapksdllnipsflrrqnns
>Protein8371 96
dlalpiedldltvrsynclkregihsvgelvgrSEADLLDIRnfgtksidevkaklhsmg
lglkdsppgfdpsalgerfdgfdedddlsfaedeql
>Protein9350 166
kisnirELIPVLEGVAKSGKPLLLIAEDVEGEALATLVVNTMRgivkvcavkapgfgdrr
kamlqdiatltggtviaeevglslekatltdcgrakkiviskentiiidgegsteeiasr
vktirMQIEEATSDYDKEKlqervakLAGGVAVIKVGAATEIEMKe
>Protein9420 60
mdgdkiwtdaelerlspderaaivrsgistdlskvspelfararrkADLWIAAKegpqas
>Protein9426 170
drligrdnelsriitvlsrrrkNNPVLIGEPGVGKtaiieglaqaifnqdvpmnlinkqv
ysldmaslvagtqyrgqfeerlknlinevenridvilfidemhmiigagstdnnfdaanm
lkpalargrihligatttdeyrkfiekdpalerrlqpiivdepseedafw
>Protein9356 55
mtrarqevldllagrQPSEMAYEEVAKlrylrrvvdesmrlwsvapgyfrkakga
>Protein9428 152
mpreslrlreheadelshyssatadveylfpwgwdelegianrgdfdlkahtersgerld
wfdqaegvryvphviepaagatrTAFAFLLAAYDVEEVRGEERvvlrlhprlapykvavl
plskksplqetaralaaelrdewsceydenqa
>Protein4840 74
mvddeellelvelevrELLSIYEFPGDDLPVVRvsalkalegdaewgktvlelmdavdey
ipeperetdkpflm
>Protein8077 41
mlwddaegngfwqyqclnqfaarIGGGTEEVHRnnlseqal
>Protein7373 59
GLIRMVNQRRSLLDYLNRKDHARYVSLIQTLGLRRrpqgehycspflineygeatktwv
>Protein7800 163
mttihaytndqntldaphpkgdlrraraaagnivpnstgaakAIGLVLPELKgkldggaq
rvpvitgsstelitvlakkvtleevngamkaasnesfgynedeivssdiigihygslfda
tqtkvitvgdkqivktvswydnemsyvsqlvrtvkyfaglisk
>Protein8598 278
mlakkvitkfnrVKPHCNIGTIGHVDHGKTTLTAAITKclqgigdtifkayheidnhvee
rnrgitinaahieyetekrhyshidcpghqqyvknmltgavqmegailvvavndgpqiqt
rehiilakevgipyiivyinkldsmleadmkdlvelevrellesygfpsdlpvikgsarq
alfeetpselgtlsvktlmntvddyikqplrlkdapflmsiesifvatgrgtvltgkvet
givkisdplelvggrntisslcmglemfrrsldfaevg
>Protein8592 63
mtkGADILAYELYSDAARATAFAAEPVTADGTAQTIDVYGRvpaaeaapvgaytdtvvmt
atf
>Protein8593 143
meeksklevnipkckkieairlkikelnekntgplnelkdlrkertelfeekdklklkid
skkekfkenkqaveelkltkqraveikkELEDKYFVLDSEYNDKlrkyekyvkeveyink
ikkkvadikkreekakkkadkdt
>Protein8594 97
mdgrALTVAEVEQIADLESRevllaklagamkanlskaaglfnapasqiarlaaalqekr
aaegetlpvaeapaeapaeapadeapaeapadaette
>Protein8597 67
mvdnvvhfvlarpegaapgtkGLSLFLVPKfhvdletgelgerngayvtnledkmglkvs
ttcevtf
>Protein6628 82
mgvsavyaggpltvqgyyqqlkgingtsttnnnqfgigagynfgafrLTASYAVADPSGD
NNKHSGISVGAGVKlgagevla
>Protein6999 142
qdgnlgkagtgvainnatlslngsvavdrTIALAGTTATVNTTTGSSSLVKEVSGSAALV
KtgagtltlnsansytgtlnsansytgdtqitggtlaidandklgtgtkATQVAFDASTA
AATEADNAVTDAINKqkadkal
>Protein6626 54
kevdgfgelfrQFSVAEIGTSTLQSRalagfanntvvfcvpgstnacktawini
>Protein7573 340
matkaknnnlqeaknnkkdefytqlsdierelkYYKKHFKDKVVYCNCDDPRVSNFFHFF
SYNFEKLGLKkliatcyknqnmdlfsqntseqaiyleytgdkngnnvpdpneigknklkg
dgdfrskeciellkkadivvtnppfslfrdyvsqlieydkkfiivghqnaikykeifpli
rdnklwlgygfkggaghfinehyedyatatdrkegmirvsgvhwftnleinkrhedlily
kkytpeeypkfenfdainvdvtkdipmdydgfmgipitfmdkynpaqfeiigvgianlgl
emgiepykpehkkyrkeiqkrgavdgdlymmvngvvtvpy
>Protein7572 196
SMSNHFNQDSNYLKLYGYSQDRIAITQLPKikldstliynydsirqiktitgkriceyqn
nflthiitsynsanipttkninyynanglfidsensiydksildfkfvskstssydsngn
tialinfnyedssqswvksqasfstyntsnqliekieglyfqpgdqwvpyirdsfyydsa
nfnnefirfewdpitn
>Protein7571 143
melntikhadgakhakrrvgrgigsglgktagrghkgqksraggyhkVGFEGGQMPMQRr
lpkrgfkshllkfnaevtlsaleqlgapevdvlalkqaglvgqlakvvkviksgsiskav
klngigatagakaaieaaggsia
>Protein5719 61
hllnfdgrDNNLNEANVLFWGQEAIQRANLETSANAGGALAGTDANVIDVLGNIAGITRn
t
>Protein5716 48
hanlhfiigkvsfdekALVENYAAAYEEVLRlkpsaskgryvekatma
>Protein5711 89
mysrdffnqgggikyfpegtddpifniylgsgykrYAQVQVGYGTEGALYRfrsendlsi
asvakticptfgywvvEDFTMPIReqliv
>Protein18 97
aisdqegnilawasggnvgfkgsrkSTPYAAQMAAEQAGRkamehgvrrvdvmvkgpgsg
retairSIQNLGIEVIGIKdvtpvphngcklpkrrrq
>Protein13 161
wvaaanlnpdategavdilgklytayvdgdadlveinplilkptgevhaldakVTLDNNA
GFRhewaayeatqerdereeaaheagleyvglegsvgiiangaglamstldvvnqaggsp
anfldvgggadadkfvaaltildndprvkSILINIFGGITR
>Protein11 261
iyynwqsgkaekcifcyprieagqptvcsetcvgrirYLGVLLYDADAIAQAASVENPKd
lyqaqldifldpndqldifldpndpaiieqarkdgipeawlegarnspvykmaidwkNKY
EVDHETGRirldrllftsmaypadygyvedslgedgdpldalilldeptwpgclvrarpi
gmfrmkdeaggddkllcvpagdprknhitdlehvskfdileiqhffetykdlepgksveg
ahwtgredaeqtviealerak
>Protein1415 188
LEAALDTPAKaavsdgahragddrralyryprrragrvqavasqsvvsgaspgggarypg
qdllqvrggqpgglaqaqhvgapgvlqppgggheadhrdrrrsvgfGLLAENPDHPGSLG
IAISEAVAMAVADPETRdgdlgrhgapepvrahrvrprvagreprpsrqsghrhlrgrrh
ggrrprdp
>Protein7621 157
mgwlgqrnrvplgylgdeaktartfpeldgvryavpgdrsriladgtlelygrdsvtins
ggekifaeeveqaisahpgvidvvvcgrpserwgnevvaivkLTEGASATEDELLTEAAK
hvaryklpkaivwrdeivrspagkadyrwakaqateg
>Protein6199 89
macegegtrYDVAAEILSVLGRddidlvevtseffaeefpsmrpyseiminqaldlqgmn
lmrpwrealahylshefadllapaaslam
>Protein7716 97
mrGNEIVGIISSSDINRlsintlydnqdggldaildsltlghlmtqnpvvvettdsilei
aevfananfhalpvvegqelkgivttkdiikyfldqa
>Protein7719 128
msadpaailsavesyikffstndragylslfaddawvedpvgspkHQGLDAIGAFWDGSR
elapeielrlikvnvcggevaflmeirpmlgdqqmvmtaidvmtfdddarvttlrayfdm
semrladd
>Protein8909 239
mipvlvaaghrVIAPDLVGFGRSDKPTEQGDHTYARhvgwmsellfghlglrhitffgqd
wggliglrlvaarpdrftrvvvgntglptghgkpteaflawqefsqtteefpvgfiinsg
cttdlssevvaaydapfpddtftagaralpalvptslddpasadniaawevltafdrpfl
tafsdgdpitgggeapfqakvagaqgqphttveggghflqedrgprlaqvindfiaatp
>Protein8906 333
mtresdwwnaasdklvwtptgqlaravtqagtspasalghlvlglvvvpplfvlhgrtfr
kflvatpgagptsrgarrRRRRRPYPRWIPESPAWTVAVRSVRLKlrsprlvtgyvaala
lgiggslavvlsagetrsptlvllgtaaqfsvifdnqnalgtdgralaadvlangdlrhl
vrgkrlaamfsgalpvvvvppmvaaltggwslvpvglvlaagsvvlasgvavfvsvnapv
aqpessnpfasadagqgclsglflgvslvlmglvtlppalaigylgagrpvvvvalvags
llvdvglgaiaersatrmftgrvdrvlsavdpr
>Protein8905 194
mnlsynlfegldlvgkfgtnyitrdirTITPQFAHTEQTAWTNNLELITGRtnrpssvge
llqsnanstnlnftgqanytrkltsriklasslgydifdrrtnriegftqggfvvpgwyh
lnnglegsrsaqastryringvfgninlgyndwlyvdysarndwsstlpkannsffyqav
gvsavlsevlgmkn
>Protein7624 30
mpskQNHPANTMTTTVSReaktmmmqsmma
>Protein807 83
vglaqeedfarlgierayfltelrfevivkegrslikissnkrVTEPFLDFVIRvtwpnn
trlqqvttfldppvsvtqketpv
>Protein806 72
mdkgtlaglakYQEAHAVVEKLYNEGLLAGQKtnrpnppppekpgfaifsqlfwakgnnp
aslelkilemge
>Protein803 30
mpiretrklcrrVWVSSPLRastritaasa
>Protein802 47
gcgpplerrspqgrcgrtaggraiafhcrEAELPEPERaslahvsrw
>Protein5745 31
gtkthqnlkDAFAGESQANRrylyfankada
>Protein5034 44
mvpgsglkgalreavslatsaedwrIIALFGPEAPEPGQEReka
>Protein2879 71
avrlshryiparqlpdkavslldtacarVAVSQHATPPEVEDCQRkislleverdiiqre
arvginvaerq
>Protein8331 182
mvkaklyhagvakveiersgdqtrviihtarpgiiigrkgaevdklkaalereysgqayi
tvkeikKPELDAQLVSENVATQLEKrvafrramkrsvqsalrlgaqgikimvagrlggae
iartewyregrvplhtlraevdygfaeahttmgqigvktwiykGELLPALQLKPDSALGR
lg
>Protein2876 105
mgalqeriastkdgsitsiqavyvpaddltdpapattfshldattvlsrqiselgiypav
dplgstsrILDPQVVGEEHYNVARgvqvvlqrykelqdiiailgm
>Protein114 38
iafifsslairavsrTAGVVVQEVRrqfadglimsgqk
>Protein8334 187
psarFTAIMGPSGSGKstlmhcmagldtltagqvfigdtdlstlsdkertllrreqvgfv
fqafnliptltasenitlpldlggtkpdqgwldtvigtvgltdrLSHRPSELSGGQQQRv
avarAMATRPQIIFADEPTGNLDSTSGAEVLSFMRsavddygqtvvmvthdpvaasyahq
viflvdg
>Protein3475 39
miassikaavvkdnarTPGDTGSPEVQVALLTARinelm
>Protein3479 101
mrkdyqgaefsfdygisdrddgerTGASFTFGQSTDRgsvvagisynkfdevpagnrefs
asalylyggeviaagssrvptgrVFLPNSPNADGVNLRefy
>Protein9332 68
maqdpgrVFPGKRMSGHLGNVRRTIQNLEILKIDNARslllikgaipghkggrvlikpsi
klsivskk
>Protein8295 296
mddgadvvshlhskrkdllrNVIGGTEETTTGVIRlrsmaekkvlkfpvisvndadtkhm
fdnrYGTGQSTMDGIVRatnrlvcgstlvvagygwcgrgiatrargmganvivteidplk
gleavmdgfrvmpmdeaaplgdffvtvtgnlkvirgehfaamkdgaivcnsghfnveldi
paleklskkklavrsgvdqytlkngrrvsllgegrlvnlataeghpssvmdmsfanqalg
aeyivknykklekkvypvpadidkeisrlklagmgvsidkltkeqvkylaswemgt
>Protein8291 183
mnyqfgggytltsqtgvtrqqlnngvdqsyngigngtgigagtswltyardhvdyksqei
rlaspedkpltwlvgafyyneelngksttvttasgarVPLLPTAGVEIRnvapfgrVQYD
FGPSLPLRvslegrqnketvkiigtnlgvatvttgacrtgqvcslsgektfkdfsprltv
dyk
>Protein8299 211
mvlsdvnisinkgefvylvgktgtgkssllktlygdlelrEGDGTVVGHTLKgltwktvp
flrrnlgvvfqdfqlltdrnvhdnlkfvlkatgwkdenlmdekiadvldkvnlktkgfkf
pfelsggeqqrvdiarallnspkliladeptgnldpetsdeimqllfqicrdyetsilma
thdyivinkfpartiktergklwdnasislq
>Protein8298 132
mrylrkvypyalrtarlskkidedlekckTKKERKRYLNECEKVMRenfetslrnltrkq
gqyliklihretgetvydllqeyrsnwkafwwnfagkffdldmkdtydptgkdkeienyi
qrlqyiyhtdgt
>Protein4125 31
yitpqfsrthinfqrVPTVDTSNPFIARdip
>Protein10430 127
YPYWYETYHSLEQQGLSQRKIAKEMQVHRttlqhwlkeknkgvitkealqevhkqyqksg
skehenqrillvsdmhvpyhhkdmlpflaylkakykptrvislgdecfppdvevltddgf
vrfdelk
>Protein10437 308
meqekergititsaattthwkyrnedykVNIIDTPGHVDFTVEVERslrvldgvvalfca
vggvepqsetvwrqanrykvprlgfvnkmdrsgadflevvkqvkeilganpvplvlpiga
eetfkgivdlitnkaiiwddetqgmtykevpipddmkdlvveyrnhlveavaeyddalle
kffdnpdsiteeelitairkatidiaiipmlcgssfknkgvqfmldavcrylpspldida
vkgtnpdteeelsrqpdskEPFTALAFKimtdpfvgrlaffrvyagkldagsyvlnvrtg
kkerisri
>Protein4128 31
vvaledrDHEQLTHARqgehalhdhrpaeeg
>Protein4439 93
mtsgrLTEYEGGGDETRsnpylaelqqdmfvemnpvaandrgirngeqvwvktpsgarik
vkamvtervdretvflpfhfagkwqgedisvyy
>Protein4438 64
mrltgdqdvridftnpanqvtgldldgdgtiefnggerSVTGVAADFEIVDAYARdplnh
egla
>Protein8128 142
mgtyseknfevkpeairlrggtelhpyfaveaqvgigtkSDVANLQGVQPSIKvksyysl
flrpqisisnlasiyglagstyldvsssatavnpenssfgksfsygggadiqvyknirln
adyihymdsyeavsvgvripie
>Protein8121 144
mndeqvsvsrtikASPEDIFDVLAHPARhseidgsgtvkasrggaderlsqgakfgmdmr
iglpyiikntvvefeegrriawrhfgrhiwryelqptedgtlvtetfdwskapikayitm
mkwpekhtkNMTATLERlaevteh
>Protein8123 433
mvdigvkAFLPGSQIDLHPVRdldglvgktfplkiikinhrrgnvvvsrrvlleetrdrr
rqttlstlkegqliqgtvknitdygafidlggidgllhitdmswgrvghpselfqvsdkv
evtvlkydretgrislglkqksadpwtgvaakypvgtrvrgrvvsltdygafvelepgve
glvhvsemswthevrhpsrvvsvgdqveaavlnidpgsrkislgmkqtapnpwdmieaky
pagtriegkvksltdfgafvgleegidglihisdmswtkhikhpselfkkgqkvdavvir
idkekerlslgykqlsrdpweeqipnkyrvgdsitgkvskiadfglfieldgdveglihi
sevgldtnvrmeekfkpgddvtakiikvdrderkialslrdhqmdsdrrqvdefhasqgg
idqtlgraakqsr
>Protein8125 182
mrrgevlglrWRDVDLAASRLAVRhtlvlvgnaireetpkshqarvvdldsgtvqkllah
qarqegdrqeaggrylnrdfvvaaddgspihpdrlsklfqqavkesggprirlhdlrhth
atialraavpvkviserlghespgftlsqyahvmpgmqaeaaelvrvmvsaeghdpvqag
ts
>Protein8124 49
KTMSPAKvsskgvlmgsergvaywhpqqkprmmawptaltldnhwvvls
>Protein8126 272
TNEETTASPVIEGNNKvlmerrghvaiitinrpearnavngdvaqgieaaidqleadddl
wvgvltgartekgwifsagadlkamstdpgammtekGGFAGFVARertkpviaavdgpal
aggteivlacdmvvasetavfgvpevlrnlvaaggglfrlprvlprnvamelvltgrldf
paerahhfgwvnalteeadaldgavqlaeqvakaaplavresrKIVLESALADEETGWRl
snegiakmfgaedfgegltaffekrdpvwkgr
>Protein5529 32
WGIHSTYSENLLMLTLSRtkngafivpilktc
>Protein9653 231
mvgagkAEGAMDAGNMLKPALARgelhcvgattlneyrqfiekdaalerrfqkvlvdeps
eedtiailrglkeryevhhgvditdsaiiaaaklsqryiadrqlpdkaidlideaasrir
meidskpeemdklerrliqlkiqreavkkdedesakkqmvilndqitkaerefadleeiw
kaekaslmgsqqirsdlekarldidvarragdltrmselqygvipalekql
>Protein9656 170
mlqedvkvreylkhrlahasvgrvlierpaknarvtvysarpgvvigkkgedieqlrsdl
qrIMGVPVHVSIEEIRkpeidaqliadsisqqlekrimfrramkramqnamrlgakgikv
msagrlngaeiarsewyregrvplhtlradidyatsealttygiigikvw
>Protein7968 142
mllpdtdigpayeehvapnlndgdalffahgfnvrfgyvkAPDGVDVGMVAPKgpghlvr
rTYTEGGGVPCLIAVAQDASGSARGLALAYADAIGGTRagvldttfeeetetdlfgeqvv
lcggltalvqsgfetlvdagyq
>Protein7969 148
eltelveeavlteferiterGGVLGAMETGYQRgkiqdesmhyemlkhtgelpiigvntf
rnphgdpvndklelarsteeekqsqlqrladfhakhaaespamlkklqqavidnqnvfev
lmhavrccslgqitnalfevggqyrrnm
>Protein7965 161
mkrgndgddqaicaailghkADLGVMALASDQWRlralqtdlvaaglhledsyvsltevs
eyakgmpesrlqerlfptlrlqerlfptlppegkIGSGLLSDVIDVKsdgtaihsifgga
ftveakatgdvpvisirpgaveaapqagagekvaveipaqe
>Protein6383 147
mdtgaagsatasafsrQSWVGFSGGFGALRlgrtttpyddvsgaadavfdsalapdavfd
salapanavfkstkysgrqnnmfyyqapnfggvsgalsysldeksaandevtsvnvtyag
gTPVTQMVASLIINRdalkkkttdlds
>Protein6389 33
gdclpsrDFPMLVDLYLQGRldldrfvsetigl
>Protein6388 34
kSVATTTGTTSVQTLRkneraagidfkevfgkdh
>Protein7383 37
ALGYSTEELLNYFYQRaaasclrrrfcarwatrpksc
>Protein7385 30
TGSIYVAHSNGAGTAVDSQTTKrsclalrw
>Protein7033 97
TLEAASHFAENYDELVARtsprtttsslpaatssltgsparsrprnsssstrrpsrclrt
psrlpsrpfttssvprsprsrpaarrpsrlpkrsssp
>Protein7035 43
ratykniskaavrNLLATLPVPKgmeylsksaspagaeatide
>Protein2606 62
mniagieaierIQFSDNVTLDKaaiiamlptkviiegttggdilqggvesniyvinhird
vi
>Protein2607 95
ssktrditgglprvadlfearkpkehailaeksgvvsfgketkgkhrltitpddgaeaye
elipkwrqinvfegervarGEVISDGPQNPHDILR
>Protein10227 169
WSRRHRSCPQPWPVRaqqialkvsgaldvtgilavelfettdgrilvnelamrphntghw
tqdgavtsqfenhlravldlplgspeprskwtvmvnilggptdtgrlydgfphamardpk
lrvhlygkelrpgrkvghvnaygddledclerarhaaawfrgdlgetse
>Protein10225 79
avdavktksvaqaltalkAQGASVVVDAATNENLRlstrnlerATFLPPEGVNVYDLLRh
dtliltqdaaralekrlsa
>Protein4609 28
nrvgkivppkrqilkDISLSFFPGAKig
>Protein4604 90
SQVTEGVGLAGGLKteindnvqagactnavdaslntatgkysvvtiggtpvntasltatd
pmgciltvtmnatgvstsivsktiiidllv
>Protein4607 57
elyqrcklprtltetgkvrEDQLRQVAELTVNDGAIIFNPKEASVEDALAVLKRAWI
>Protein10229 89
mragtvvwngpvgvfefdqfgagtekiaraiaqtsaftlagggdtiaaiqkydiydkVSY
ISTAGGAFLEFLEGKklpaveilelrasq
>Protein2467 17
ASYGEVDRiscrsapsr
>Protein563 33
aqnskAQILGLANAGGDTINAIKaarefginks
>Protein566 48
rrggdgdrPSAGPVAGRarrrrrqdpglrvarrrvggpgalrrrqhrr
>Protein9869 100
mtppprVFAVVNANGSVLRgkgltsvtkLGTGIYDVRfgrsittcswvgtvgfgtfsgst
gpamititgrvgtnnglfvttftgtgaaadlpfnadvica
>Protein9862 112
msedrlravrqvveeklvrrkvslkALDWGNIEPASGGTVRQVATLVAGISSDKardvnk
fvkglglkgvqtqtqgeqvrvmakkrDQLQTVIAELKghdfgipidtgnfrd
>Protein9867 194
mferSGLGAGGTGATSSAVPGTVHGHLDKRvgdfvrgdtsgsgaamagggasailkLATS
SGAAMSDPVLRddimklhtlvelakmtnkrakaakaigleipglanlsklmmsdmmraiv
dlgprilgpagqlagasaphdgavtemvlfapgpsiyggtdqiqrniigerVLGLPSEPR
ndktlpfnelrtsk
>Protein3802 410
LYWIPFLASADVERamgqlmrLYWIPFLASADDSEGQVGLVDQLLGEDLVAFRDSEGQVG
LVDQACPHRgapmvfarneeggirciyhgwkfdvtgqcqetpaeppgsamtsrmtETPPP
LPELEWNMVPESHSVVETPPPLPELEWNMVPESHSVVTVRvqecnwlqalegeidsahaa
ilFEVQPHDAGISIAARqdlspkFEVQPHDAGISIAARrkdgtehnyvrvnqflmpfwtl
vppqmqypelsghawvpiddhhtlaimfsytpdqpfyeksrklfkdgykgretghhshga
yearpvtvpyhrywsrfnrgnaynydyqtgSQEHLGSTDAGIVRvatiydrSQEHLAEGA
EPVSAAKrlllesakKLAEGAEPVSAAKpssfmmraisvtipagsdwmel
>Protein9864 101
aildtncdpdlvdypipgnddairsaalltkVVASAVAEGVQARaglstsddakpevgag
eplaeweleqlagatpaaeaaapveaaapaeaapaeapaea
>Protein5953 26
mfrkILDEAQAGDNIGALLRgvqree
>Protein5954 77
mnkTELVETIARrtdlpkkdvdavlgafwdivaqtvakgkdtvtipgwikfeqvirgprt
vrnpqtgesmkvgkska
>Protein5958 31
dgtttatvlargilvegvkAVAAGMNPMDLK
>Protein8351 84
maklskriqavrakvdrdklypiadaltlvkecatakfdesidvavnlgidakksdqlvr
GSVVLPAGTGKtvrvavfaqgdta
>Protein9406 36
mvtlrgdrMWEFFDRlvaiaiprirdfrgvspkgfd
>Protein9400 235
yfrDTLVYAQADFTPGATRftitlndyegvgdeidftnggagtvgvdadgngtveaanvs
tftnfenirTVSGVGQAVAGTNGGQGRdtlnvaqlstdaevgvqydmtgdggmvsliedp
dddedtdnnvlrdvieidgvenvifglgddallideteaakdnvvtgdlgddtvnylnnf
ddedeegddeptvtvvvesssntdkvvmtegrvgsvvatdtlssietivlggnta
>Protein9409 211
mdflpeneepkkkkggfnsywlfgllivallatqfltlnlnikpttedeffrklvpsgdv
aqitivnkdredarvevyikEDSLKTKKQYSDFKQNKigfankgplysfeltsatsfkdk
ldaiqsqtpfeklikvknetqksifdlllsvlpfillfgvwfflmrkasggmggpggqif
nigkskanlydkdtkvsvtfddvagldeake
>Protein3900 25
mgicridqpskSNYGYYVRirwrgv
>Protein6605 107
mrckgqgelfladrgnqvhiihlngagltangrNILAFEPALSWDIERvkgagmtaggmf
ntrlegtgwvaittdgdpvvlrtdaptfvdtdavvawssnlqtslnr
>Protein6609 45
AIDIIDEAGSRarlansarpaeitdleeeikalvqkkdemvkaqe
>Protein7555 138
malsatelkAQAEQLGIDLDSLSPEERaqaeaavvemaatrarlaetpaaevianhlmgf
yelgaihlsrQPPAFEDAALAIDALRavlervgdrlgeagavlnqaqtqiqmafvqvkdq
haaatsgtaagdaaggge
>Protein7554 223
mfitrqgvratkgwprakvreaaewaaphlveilqpwahqlfdehrAAGRPMVMATTTPF
DLVEPLAEALGLDGVIATRyealdgkftgrvdghyvwgrgkleavadwaedhgvdldasy
aysdsyydqhllgavghgvavnpdprlallaiakgwpqihldappgvpkflgvepqqvlf
qlvrseffpyvrfdidgvdllpkegpalivgnhrsyfdpiavg
>Protein7556 33
mrELSQNEYALNDVQHNFFGLLQRlrvyaaqqp
>Protein7551 196
mgyladaglpafdlkaakthvaayekatgkklsflvpffgnaeaqatlelyqsqlaeagi
elkLQPTEQSAEIDRaiagdfgallwrnhpggdpdlqyvwwqsespvnfgkfadpeidkl
lnegrenadpaertkiyeelnrrfgselynvwtawvkwgvvsapkvhgilgpdvdgkppf
pglatghpvsgmwvdg
>Protein7553 211
mlkeqrkvaevrkflegiyssgegrAESIGSLTDAEVLALADNLRegvpmatpvfsgare
seiksllkladmpesgqmtlydgrtgdaferpvtvgymymlklnhlvddkmharstgsys
lvtqqplggkaqfggqrfgemevwaleaygaaytlqemltvksddvagrtkmyknivdgd
yrmepgmpesfnvlvkeirslgidieleidn
>Protein7558 313
msedgtkVLFSSDANNLVSSDTNNVRdlfvkdlatgnisrlsttqsgsegnaasyygqfs
adgqyvvfvssasnlvvgdnnglrdvfikhlatgvitrvssatdgtqgngvsagnvsfst
ngeqivfqsaannfalndnnglsdifvatlaysnngiygdtvkstvsyelgnnlehltlt
gsaaiqgtgnalnnkiignsgdnsltggmgndtlsggigtdtavyasswlnydvvgnksn
aivtartgtadgvdtldnieklqfnsvkvtvetavndapigvddenindqvleaglnitg
dantagnvltndt
>Protein5774 53
valsaqyapkTVNNFVFLARdgfydgvsfhrvisnfmvqggdptgsgsggpgy
>Protein5771 147
mtidakktyvatietdrgtievelyaqyapkTVNNFVFLAKDGFYDGILFHRVIANFMIQ
GGDPTGTGRggpgykfedetrgnplkhetgvlsmanagpntngsqffithgpqphldgkh
tvfgkvvkgqdvvnairqgdsmkkvti
>Protein5778 181
mdkgittkLPVQIVQTYNAFAALPVATIDQKrdamrfgarykmneftvsamiqqsettnd
kvglgqldeqavvvsasynmdkltfrgevgmnnfdagavgmnnfdagagaeidttfiggg
idynftsttkafgnlamrkdepstafglkVFLENVIRdavtyteharrkTVTAMDVVYAL
K
>Protein3521 138
SGVAQFAGPDEKpggvgwrFLLSFLPANNLEEPPFLPSADPADRvpselparkqpggaaf
spvrrprrpagarvvrhdpgelqhalrhdrgdsgdrrrwrvlrvcaplgridhlrlrthr
wpvgghrrksavdvrgra
>Protein1382 45
GAADTGSPEVQVALLTARieqlshhfadhkkdhhsrrgllklvnq
>Protein1473 162
GELVFPDVIEVFHPQVITMGKsytmpfysgvkeggvviinsaqpllseedinrlkdlnva
lfyiagtelaievagtelstnmsmigsvagitkcvsmealdgalqerfgkkfvasggtas
ldeaikkkfakkemllaknlatvkrayeiasewadknkvelr
>Protein8921 39
mhdvqfhpvlgdiqhvdffvvsatekILVDLPVIFTGKs
>Protein8920 191
myrtfkkfekdnyenqkkdiqdekpsakdntkssangyrftdkeendvvlyskiavieki
ieiyddlvinsverhvsrSELIDFSKidkylhravylsnhtvfidemnlpkntiklessn
lielycfilaeimheleqdidshvkeisnkfkelylsndqsifnektfettinvlkeqld
dinkntaykdd
>Protein8923 122
msknrgkANVMNINEVDGTLESTTADLVVGKielapntlpegyviealphaaegfklvgt
nhaptirvnvyktcpeaqlpeyatagsscfdlracitkdtvvkgygaknnqvgktasrfv
gs
>Protein8925 297
mkVSDPIIFGHVVRaflpqvfeqygadlaaaglspndglgailaglgeldngaaikaaie
qglaegpalamvdsdkgitnlhvpsdviidasmpamirtsgqmwgpdgesadtlavipdh
syagvyaeaidfcrangaldpttmgsvpnvglmaqkaeeygshdktfegvrqprqdlrdr
irrrgrgarrrrrraahppgeyrrhlahvpggrrpgarlgeprrspspghrrpcgvlagr
dacprrrfdrqgLQGNLAALIDALNKakpatskglylrkvavsstmglgvrvdtqti
>Protein8924 217
taalaadvaavnavatavglnptdsvalnlaspdggdeagvpqtaaavtaaaaavtaaqa
vltpltakatnlaalktaiavnstdlqvvtatsnavangsisagdkTAIDAAAGAAVPAA
AGVVVAAEKTAVDLLITALQVTNDTAVASNTKivsdlqavvtatttastiaaaagasggs
slnvaapkavyvfdtsnqaasynnatmddrnladlks
>Protein8929 318
masqdsfgakstldvdgqsyeifrldavkgagldvdslpfslkVLLENLLRtedgadita
dhikaiagwdadaqpdqeiqftparvimqdftgvpcvvdlatmreamaelggdatkinpl
apaemvidhsviadvfgspeafernveieyernreryqflrwgqgafddfkvvppgtgiv
hqvniehlakvvferdgvaypdtcvgtdshttmenglgvlgwgvggieaeaamlgqpvsm
liprvvgfkltgemnpgvtatdvvltitdllrkhgvvgkfcastassasswsstarMNVG
QILETHLGWAAKglgdri
>Protein823 78
likdvhrvqerivnelekklsgrhvvvlgqrrilpkksktnrvaaqqrphsrTLAAVHDA
LLEDIVYPSEIVDRrirv
>Protein7738 266
tfpfpetagvkVMSYLPMAHIAERmtshyasvimayeviccpefselttyigavhpqlmf
gvprvwekvhsgitaalsadpekeqkvaeaveaalpimakmdagtatedeiatwnflddv
afstirellgldelklavtgaapispellswfraiginlcevygmsessgpmtftvekpk
agtggpaipgsevaladdgevifrgsnvfvgylnqpektaetlidgwlysgdigtidedg
yltivdrkkelivtaggknispanle
>Protein7735 99
etggkqyrVETGTVLQVESLPGDVGHSVQIDKvkllhgegglvvgqpvvagatvtaeiir
qgrtrsitvfkkhrrknyrrtrghrqgftqlrvtgietk
>Protein7734 118
mkvgeqliylcrlrgfsktdaerEVVHWMRKFEIESWWNKKVDELSKGMSQKIQFIATVV
HKpkliildepfsgldpinsnlikdeiinlknegaailfsthrmeqveemceaivlin
>Protein7736 177
idglgevsrkhtysihnkppiyedlstetevlftgikvidliepyskggkiglfggagvg
kTVLIQELINNIAKgygglsvfagvgertregndllremieagiikygdkfkhsmeeggw
dlnavdkkdlldskatfifgqmneppgararVALSGLTVAEYFRdgdmndpaggkdi
>Protein10504 191
gwfffscynteqastllevnasqrdkdfilavnwkkaeeylkagkgrkqavkyahnvysd
vthsatseiktevtvldskeladicyfipcpkSPHGCDVDPTGEYIVGSGKLAALIPVFS
FDKiqkaiaaksydgdfegipvikyesalygevkKPGLGPLHTEFDGKgnaytsmfvsse
lvkwnikdlkv
>Protein359 40
cgavelvkAGFETLVEAGYAPEMAYFECLHELKlivdlmy
>Protein4725 19
LMGPINPLALAEFAELSER
>Protein2817 30
mkkTAEDYLGEPVTEAVITVPAYFNDSQRq
>Protein2813 184
iagipfngpiagarVGYIDGEYILNPTYKelatsdldlvvagtdkavlmvesedkavlmv
eseakelsedqmlgavlfgheemqvaidaikafaaevnptvstwqapesnqalkdglkVL
ESAIANAEHNDGADIDELRvstifvdegrslkrmqprakgrgnritkrtchitvnvaaia
egee
>Protein2810 35
vitdalsenlylssrNLPNVLVLEAQEADPVSLVR
>Protein686 483
ttitftwnnahltslnefaataaaggnakVDAEFWMVNVSNDARfvnstrsrtilesrNG
VVACATPNPAEIDKYIDVADNFNEDQIPKtrfswdgklgsaddastvaafqlplgsdyda
qvidlgdvtlstgsitgtgtfqywgsgniyngvtdvfqtvieagagndwaafdnsftddd
dvflvngtcssgviidrgrVSGTTVTFNYSSQEIENAAPGFINVGGASRNLTVCGYVDTD
TIIDDHNNQVTTTFYRVGMYPANGTAPGDASTGYPTSGYSSGVGSKTMAGETCILLPLRY
NGSSMEIFTINPGSNTTQRsfvrltnrsmtdgyvslegidnngdrgasqvrVWVPAGASV
QLDSKDLEDGTNGAVGAWGTGAGKwrAVVTAEFPGLVATSLVNTSGDRTLQNITDSDTRg
eqierdwaegtwgsepgerpsdyvqefepdfhgngdytgepggpdaddgpaggqtgadgn
pgl
>Protein179 81
mvncnpetvstdydtssrlyfepltledvqsvidaeseagpvagvivslggqtplkLAGD
LPEELILGTSPASIDLAEDRn
>Protein1361 31
svngqkGAFGQTNYAAAKagmhgftkslale
>Protein7862 198
mgdertnevffddvfvpgdyavgeidkGFQYISQALDLERFTMFTYAPIKqrldvlteyv
qeatrDGEPLIDDEVTRakMAHLHTEAAVARaiglkfvaaavkvekahrEGATEFQPPTV
EASEYKlftteyskrLADASMDLGAPGSQLRvktaeapmagraestyrYTVIDTIGGGAS
EVQRniiarrglglprnf
>Protein6492 41
VNVNGGAIALGHPLGASGTKaaplpwvtrwappapncwppc
>Protein8725 111
pagggeptgalaaainakfgsyaafkeafvkSAVGNFGSGWTWLVKKPDGSVDIVNTGAA
GTPLTTADKalltvdvwehayyidyrnlrpkfvetflnnlvnwefaqanfa
>Protein8724 540
mnaivnltnrkiavagndygvagglaaaqyqgvnsastelnfplvkrnhfgktttfyiqn
agssattatatfnvgnpaaaftfkTPSIEPGRmyilnpsaasvpegngvslgsltvkSDN
GQALAGVVVEHGNENPATQLQSTRgftpndrGATVFAPIIKseffnrftglqvqnagatt
vdvtvtykGAGGSCAGQTFTSTKtglaggashtfvhlsgqagntmpsgclasatvdapgg
sivaivneafvpsfisgggnggrnesttysaqkggglklsaplygglklsaplykensfn
kLFAFLDEAFARsacspsstkrsrgttgrtgrlacappacptdwcarwarrsarprratt
nsspaspircsagfrtcacrsatpprpwpirwrprrwgsirrrscgtllawtngrspnws
apvpsvlqpqpqpqpcrarwtatrcphldfnparpaaaarihnqettmtlhtrrsalrdp
ahpsqrtqdagrrrrrrfrgasrlqpagggvslpgdphYDAGLTYALLHDDRgtgassgf
>Protein8723 163
mekFGYTSPMQVPRLTKITLNMGVSEAVSDKKvmdnavadltkiagqkpvvtlakkpiag
fkiregqaigcmvtlrgehmwefldrfitvalprvrdfrgisgrsfdgrgnynigvkEQI
IFPEIEYDKVDALRglnisitttaktddeckallsafrfpfkn
>Protein8722 194
mkiydfeskrlerltghiednfnnsieiyyyflssngpyqfnppntnsypflrktipltv
vsfisksgentelftyknaiihqlgkgflgfesiitsnwqnnitktvnytlntvfaennf
qnsivnngsfvvsttnqafslvglnankrYWIRKENAESQDYLTNRNEKnaftydaygni
tqqiqninngyhik
>Protein10410 225
iisgtgqlvkegdgsltltgsnsyeggtvvnkgtlvisqdanlgkagtsvaigdaatlal
kgnittdtkldliiarklaltgatatidttgansitdiisgstakliktgdgsltltgan
tytsgttisagkvaldtdaalgtgtatfanntelslgtskgvliandvqvdgkVQVHSGI
FNSSLEGEVSGVGSLVKdgtgtltltgsnsyeggtivndgtlais
>Protein10412 170
mefvserlrgevarfditdkagkvvvakdkrvtarhtreleesktshisvpedfligrvv
araivdsdtgeilakaneelteallkklrssgvqdlqciytneldqgayisqtlrTDETV
DEFAARvaiyrMMRPGEPPTEDAVQALFQRLFYNPDTYDLSRvgrmkfna
>Protein4142 32
agtilqrvrELAVQSANATNSASDRaalnaev
>Protein10416 371
npgrvsssvrvppptvalpsrtstlrpasasvtaaasplgpeptttasqdvptspvcpai
aadtrtatfliqrqrrrrvstrlpsplprrssvsettptdrpldeqvrfeivdevawiti
drpekgnalsppcrnrirdlinglngahtaraivltasgeklfcpgadlshrVPSERPEG
VPERvvgdarrmmlegqytlfpaildselpiiaavngtaagmgahlafacdlviaaegtk
fievfsrrGLVVDALGAYLLPRtiglhkakelvlfgddlpvaeaerlglvnkvvprdqla
atasewagrlasgptkalglskwllnqsfdvdrntmmsneslavelnthsedfaegmasf
rerrdpvwsgy
>Protein1499 85
gsnfgglafpflrekLAGNMNPTIRcvepaacptltkgqyrydfgdtagmtpllrrhrrh
daaaedVIEEAPSPFISDATRkamg
>Protein9092 296
mikrdkfrkgklgevksdniifshyrpffktyynsgyilndvrgqfdlifpnkdaintii
tfnnfnnkswdalavntivdynflygganilslyiydnegnkidnittwgliqftkfykl
nqitkleifnylygvlsspnyknnyeqnlrrefprIPFYKNFYKWSNWGKRLMDLHINYE
TIEPFKLKQITNDNKeqpkaklkanretgiivldenttltgvppeawnyklgnrsalewv
ldqykeskpkdptiaekfntykfadykeqvidllkrvctvsvetmkiieemkkene
>Protein9093 307
rylgknklgttkrgigpsyadkstrvgirvqdlldpkifrekleavledknqvltrvynr
LPFDVDELAETYLGEVRdrmvpyvtdtvglvhealeagqhvlfegaqatfldldhgtypf
vtsssptaggactgagvgprhidrvvgiakayitrvgagpfptelfdevgdhlvdvghey
gtntgrrrrpgwfdavmmrqavrvnslseialtkldvldqldevsvcvaydvdgerhetl
pyhqsdlhtlpyhqsdlhratpicetlpgwkSNAFTPVDYTTTFAIAELRnvsngatspv
sksqagd
>Protein9090 57
mnrtrrRFEPNLHYHRfwvesenrfvrlrvsskgmriidklgidkilsdirangnkv
>Protein5545 25
mgggkaikAEVPLSEMFGYSTTLRs
>Protein5546 24
kMNLIEQLEQEEIARlgkvipvfs
>Protein6013 64
mtvlpvlppdlrplvpldggrfatsdlndlyrrvinrnnrlkrLLELSAPDIIVRnekrm
lqea
>Protein1049 50
msefitpiailgdkvtkFTTELGFKglqnpdevgaaavdylrvvghmvfg
>Protein1044 129
sptgssnttwwnrHSYVGLSSATLGTVVGGRldgvrygifnkydafaggnignftqmtsq
vdrannavayispsfsgfnavlayssnignsnalglaaqeggnsvapsvngnagdatlyt
anlnynngp
>Protein6019 32
tpcalgaakAVALVIPELKgrfdgfavrvptp
>Protein6018 71
lakTPAPELGAAVIADLLKrtgvsadqigevimgqvlaagsgqnparqsviksglnqatp
gltinavcgsg
>Protein9674 301
eilswyesdnagtktniarllnhgklagtgkLVILPVDQGFEHGPARsfapnaggynphy
hfqlgldagcnayaaplgfieagagyfagqiplilklnshdtlhdekdpmpsvtgsvrda
lrlgcsavgftiypgsshcnamyeqlraiaeeakscglavvvwsyprgsglskegetald
vvayaaqiaaqlgahiikvklptahleqaaakkvyeaekvpistlaervkhivqssfdgr
rivifsggaksdektvfeevrairdgggfgsiigrnsfqrpkaeavkflntimglyagek
p
>Protein9679 130
mtdsaprprgrpgtsadtrarliaaaievflergyadtrvqditnaagfttgalyahfgs
rMEILAEALLTEGRrliadmtdqaahadiedsnvsrrvaerltgetrdidrlmleaitma
trdedareai
>Protein10262 31
mvpesalrQTPDAVVQAHAADWRslfvagrv
>Protein7942 129
mkLELIPVPVTDIDRakafyvdqvgflvdvdmsptdgvrivqltppgsacsillsvglpn
lvemtpgsirglhlvvndieasraemvdrgvemgriddvgggvryaqfadpdgntltlqe
mpwrtgtaf
>Protein7943 190
qpkpvvkyklsfegirvnkavlkaltsckVTPDDAEEASAAQCPAKSVIGGGVLTSLVGQ
PETVFNPALRcelpfkiynsgagsmslfidakpptcpipvtkwipltnsqagntvtlgla
vpkslqeiapntfatvagstlsinnlkgkvkgkstplvestgcsdkkrtvgvvftdigga
sgkasktiac
>Protein7941 55
msrtewyregrvplhtlradvdygfaeakTTYGVIGVKvwifkgeilpgdedrsl
>Protein7051 35
iggvkFGGQPGEYPTVLVSTMFYARhkivtdedkg
>Protein2668 66
myavietggkqyrvqkgdyvrveklaassgdkVTFPVLLVADGANVKvgkptvdsaavva
tvqgne
>Protein2669 27
mplatskriakIAFTGSTTTGRviaqa
>Protein2662 41
nltaeqrrtlsrEEVASMFSAGIRfeavlemgfarqvayap
>Protein2663 84
mrTGAAGVLVGVGPGRvgptrnvlgigaasataiadaraarirhldetgvychviahggv
rnsgdlaaaiccgadavvlgdlla
>Protein10265 89
mehplakAGMAAEIEQPSIAELRaihgnvsddelilrallsaqeldamklapivreypvp
lsrlirrmantdlqhascstdnfavslsr
>Protein4620 60
elafdikVNVHGGGESGQAGAVRhgitralidydaalkgdlshagfvtrdareverkkvg
>Protein2481 24
sfnkgthrQGNHQGSWCWCQSRdr
>Protein541 93
hdrTTPQWQNTGGSVAYAYHVPLTKnkahvlaiglqagvnslginnfttkdpeplsgrsv
nfdlsvginyhwkglnvgfsvpqvlgnkvrfka
>Protein3823 35
asidenavhgsdseasaarEISYFFSAIEVAPRtr
>Protein9849 96
mspliterslsvrfdtlqfplaqakgaakvsggrLNDAFIGGLALGLRryheaharnvga
lrmnmpinirNQTIGNQAGNAFIPARvevplhpddp
>Protein9848 155
msqliqldikggttqnvlvrevqrypvghrlrHVDLYAVRmdekqqvevpihsvgkplal
asdvmvlqnretilvealpadlpvsievnitklstehpilladlpklpgvvylvdehehf
fsmqpvggaqtdgagaaegsaepevvkkgkqdeea
>Protein3826 46
tfagdplqhyvtvgaakGYMPSAAFDPIFYRaqyadvqslngadll
>Protein4087 18
minrLATPLTLVGNTTLR
>Protein5971 31
mskgqtlqdpflnslrkerIPVSIFLVNGIK
>Protein5973 66
warrstrccaratvtdahqrrsrptpattptrwvpgrptrSVTVADDDSLSIRrprgrsp
wptttr
>Protein5972 17
altarWCMSSGSRgrrp
>Protein3757 58
mpnpkVGTVTADVATAVKnaksgqvryrvdkggiihttvgqvgfsaeaikqnvealia
>Protein3753 51
grgqreliigdrqtgkTAVALDAIINQKdtgvvcvyvaigqkassianvar
>Protein10502 49
mpddelkkvwilrkILHPMDEIAAIEFLLDKmkdtktnddffeamkrkq
>Protein7750 159
mnkVDLVDDPEMLELVEMEVRellstyqfdgdnakviqgsalkalegnptytqkildlme
acdtdipepvrlvdrpflmpvedvfsitgrgtvatgriergiikvgdaveiigmmregek
titstvtgvemfrklldrGEAGDNAGILLRgvdkeairr
>Protein5895 175
wfvhrrrrpradqrrHEQGAGHMAEGYAHATGRagrgdppgvrpdprqpdpshprparag
rrahgrglrprhrpsgggdgdlrpgghqhrdpagrrlhglgaddlhhragghriagdrrl
pgsrhgryhpvgdqaqrardlggrypaegssglspgddraagsgaarhpqghrrp
>Protein5282 85
hlcvykpaidtkTIAPVIDKlgngnkQLVLNWITPHQKWGIHSTYTDNLRmltlsrggph
vwiseeeaqetgivdndwvevynvn
>Protein9505 49
mfgvlakENINIQMISTSEIKisvvveekymelavralhtafdldaana
>Protein1673 351
mlvrNLADIQGLSVKvgrqyvifgnhslfghfdwantgyshdgvmNSESDLGQAAPVGSG
ANSESDLGQAAPVGSGAANIAGTGAQMVPGMVIEPFYVLYQNMVPGMVIEPFYVLYQNRY
GSADNAGQGLGTAKhsnqtrhmignrievrkggfdfsneiayqfgqmgqagacsgeqkcl
hinawatrnwigytfydtawktrismtrrgrrvlrststmlpetaetipaarrrvlvrqp
iplkissrrttstwatwtckrgrTATDASDLARlstlgavdtllvdidasvpgtiddiga
vsladaegagnygvtdeiarrvllaggrvlavrAEDIPQGGPLAGLLRfvv
>Protein1670 25
msrELGVQFARdgvrvnalcpgpvn
>Protein1671 33
FPAGSGLVAFAAATGVMPLDMPESVLVRsrarc
>Protein6956 34
vdgpadpqdilrLLGSEELARyivdevqdvyrlq
>Protein1675 42
prCVFLDLEPTVIDEVRtgtyrqlfhpeqlisgkedaannfa
>Protein4889 40
kIADTNPDIIFVDIMMPRldgyqtcaliknnsafkstpvi
>Protein4883 14
VPLVEQDNTTQGGR
>Protein5028 20
mkrEFNVEANVGAPQVAYRk
>Protein6488 56
msqkryardfvafgrDNDTLSSLLGLRarvmpkttllvdyeytdtnyktdlvkggt
>Protein1456 17
itkTSNADTPLVHGQKa
>Protein1455 33
qreglgwfksrIAEALPESDVAKvesvvsacel
>Protein6480 38
aakAGLSQDAVTKgltamievitkslkkgeevnvtgfg
>Protein1450 44
mapvrELYTESLVGRghisleqaekaadayhaeltnalestrea
>Protein1451 41
hvdhgkttltaaictvlakeyggdarDYAQIDAAPEEKarg
>Protein9822 301
mvltnedilavvkilvdlrngrGEVDDIDHLGNRRvrCVGELAENQYRtglariekavke
rlgqaeqdplmphdlinskpisaalkeffgasqlsqfmdqtnplseithkrrvsalgpgg
ltreragfevrdvhvthygrvcpietpegpniglinslalyarLNEYGFIETPYRrvvdg
kvtmdidylsaieegkyviaqanatldqegkltgelisareagesifvgpdrVQYMDVSP
SQIVSVAASLVPFLEHDDANRalmganmqrqalmganmqrqavpMEPGMPESFNVLIKrf
a
>Protein6769 22
skhgqlnykFLVEVIEDLEQHR
>Protein9237 111
mrAPAPVRSRrgewialvllalallaqlffsqraqlaadarwrplvlsacgalrcsvpaw
repgafsmlsrdviavpgrpgvlrvqasfrndaawpqpwpalvlalsdaeg
>Protein5411 39
liptqqhirtltsarLAADVANTPTVVIARtdaeaatli
>Protein8945 32
YGTIDELFAHAAEQTPKLAQSLEANEDQVRca
>Protein4946 49
mgertdwerldvsgalltdlyvlftlpnvrFLSGFFGPIERgyrdagla
>Protein9283 206
vvelniatleggnagkvqvseatfgrAFNEDLVHQAVTAYLSGGRqgsraqknrsdvrgg
grkpwkqkgsgraragstrspiwrtggvtfaarpqdhsqklnrkmyrAALQSILSELARq
drlvivesinldqpktkllqqklhalqldsvliisdeisenlylsarnlpnvdvrdvsga
dpvslvrfdkvlitvpamkkfeevla
>Protein9281 87
mgkwlqsnehltfevrervaritlnrpdrrNALSWEMLSELRAALLEADDLRsvsvivlg
gagpdfcagydmksayaryaaegdaal
>Protein9280 97
evvtgdaevrevfrvpkigavagcqvlngvikrgslvrflregtiiwtgevsslrrfked
vrevaagfecgvglsdfqdlkDGDIIETYELReiprt
>Protein2355 22
AATAAVVAAEQAYQAAKrclnh
>Protein4941 111
rvyvaqkrkisvgdklagrhgnkgvisrIMPIEDMPYLADGTPVDIVLTPLGVPSRmnvg
qvlethlgwdrcwrptsvgrpvTELFTNQSNPVVIDIDTIGAHTGSGINYK
>Protein8714 85
mvevksrrVGGANYQVPVEVRparraalamrwlresarkrseksmgqrlaaemleaaenr
ggavkkrdevhrmaeankafahfrf
>Protein6229 80
mqiillekVVNLGNLGDIVKvkdgyarnflipqrmakratpatmaefetrraeleklaae
klaaaqvvadkmngtavsva
>Protein6224 162
kekgkddkgddvasnsffskttfgdteytaygsisieqlqfisldkkfdrAAMIISEGQG
EKiaetvaafiksldplrepkavfhknyvrggtifeegevgilldntaidilvketirmi
telsikqakgymyvdevtvdyndshkmmrikrpardtsetpe
>Protein7280 97
ileqeeiarlnktipdfgpgdtvvvnlnvvegtrkrIQAYEGVVIAKrnrglnsgftvrk
issgegvertfqtyspliasievkrrgdvrraklyyl
>Protein7283 26
mrvlvigtrEFSTLLDEVPGLARrvl
>Protein7285 20
LGETHEGSATMDWMEQEQER
>Protein379 91
inggsgnsaaifqrrATVSLMGGWGEIRlgrdytptfwnwtvfdpfgtngvgastnlgle
vaglapggsygtlvranntvgyflpamggfy
>Protein376 59
alkkvrDEMGLTNVEIMIPFVRtvgeaervisllaekglkrgenglkvimmcelptnal
>Protein155 139
eqgtlsisedqqlgsesavltlknnttstttlevtkeailnhkvvlaggnialdhaahnv
sisqivsgsgglikAGTGVLALNTANTYTGGTTVKagqvsigndaalgtgavtfasdtil
ntlaavnltnnvqlssgni
>Protein10383 277
mggstnivlrgnksltgdnqalfvidgvpvdnsntnttnqrtgragydygnaasdinpdd
vesvtvlkGAAASALYGSRaangvvmittkkgkkvdglgitvntginfgtydkstfaeyq
dkygagyglyyedptgrflyrdingdgkedlvattsedashgakfdpnllvyqwdafdpl
spnygkarpwvaakngpgsffetsvgsshgisidknfgagyfklgynrndekgilpnssl
tkdlvnfgagfdltkslqafaninytnvtgkgrygtg
>Protein10385 66
mawhssgtyrihdgrggagtgtqrFAPLNSWPDNANLDKarrllwpvkqtygralswadl
milagn
>Protein10384 46
DVDLAEEVTSLRcgwgvsmptkwpncsafssfpvckpgfprrsart
>Protein10387 540
yisnlslnlgvrlrdplteevrfarlkvpqlldrflalpdgerFVPLEQVIAAHLDRlfp
gmsvvdstifrvtrntdlileeddaedllaavqsevrrrrfggavrlevddhaseemvdi
lqeeldlpaeavyrrrvpldltglwavyaldlpdgtfrefsgitqprlksigegapadff
aalrkgdimvqhpydsfsgsvdefirqaardpevlaikltlyrtsgdspiveslikaaeg
gkavaalvelkarfdeennivwakrlekagvhvvygmvglkthtkvalvarqegervrry
chvgtgnynsktariyedlglltadevigadatslfnyltgyardvayhrllvaphhlrd
algarirgeaeapegtghiimkmnslvdadmidqlyaasaagvriqlivrgicclragvp
glsenievrsvvgrylehsrvyhfangdghgkpatyfgsadlmtrnldhrveavtpvldp
dlrerlatilavaladdtlawtledrtwqrINPLGAGPGTVDSHVVLEEEAIQRaalnvm
>Protein2838 53
ravgragagrgalpprhvaataavgraartslcrgggrDLGDGLYLTELYRrv
>Protein2832 181
vlafdnnedrarfakEQGEALQYQLYEAGGIAHLAPGYEKiirlgaegiiaeveafeaqt
tdpeklefyrgvkismealgefgdryaaeatrvasderdpvrrqelekiaevctrvprhg
assfyeavqcmtlvhiaipmydlstyrdipgnywgddlpgsyEALAGDDLELIKsstegl
m
>Protein8253 172
mpwkGYNFEDAIVLSERvvkedvftslhiesyeidvrdtklgeeeltndipnvseeatkd
ldengiirigawvkegdiligkitpkgesdptpeekllraifgdkagdvkdaslkaspst
ngvviskqlfarakkdkfqkvqekellskledthainlnelktilvdklmtl
>Protein8703 347
lnnnnvsdititgesylatldltsaanrdklkdltvalyingseiasknatsftvvdldt
atvaldfssstfkveknksatlelkttalprfaegekfnvarttpatnvsdtngnsvtvs
ngsvagygltianpkldialasddasdivlanaglvelakvrvratnddlsikelylslk
QDAVISDASVARvarLVNEVQLVDSTGKvlglgtvlvkEIAGVDNDVAFVKFNSVDGATV
ARntdmiltvkasvgalaeaadsglkivvglgagaattdadvdtaadnavvaegstqtld
ntslagdvvlsaptaskadlitsgklvaaattggsaaagqvnftltn
>Protein8250 154
ASTHELSQAAHDRlstelndltsrgrleiaekieaarelgdlkengdyhaakdeqgkmea
rigqiagiledavvvgsdgpsdvvrtgvsvslryedddevdrylygsieeqggdldvvsp
tsplgetlagkrvgdtvsftapngneinvkivai
>Protein8254 139
mldneaiydicrrqldierptytnlnrlvaqvissltaslrfdgalnvditefqtnlvpy
prIHFMLSSYAPIISAEKayheqlsvaeitnssfepasmmakcdprhgkymacsmlyrgd
vvpkDVNAAIATIKtkrti
>Protein8708 99
VPMGSAEDVDRnpvsvarfadmakahrphelwaryeDIGAALTARYDEVVDTITAEVGSP
Kaggapgvhlyalnraeaplgvgarlgwrirpaveatdg
>Protein4160 20
qalkDVAGNVMTAKatlqml
>Protein4167 100
nefggdikETYGVPVEQIVEAIKhgvrkvnidtdlrlastgairqfmaknpaefdprkyf
aktitamrdlpkplprcvmfvlivAAVPSGASTGSReaie
>Protein4168 32
qfntnskQQAHNPPKnsptilsaalmqlclis
>Protein5564 79
mskkganevldeiaavavaqtkkagaftlpgigklvkahrkarkgrNPATGAEIKipakt
vvkfrvakackdsivppkk
>Protein5568 41
kavddaaaaaadavakDAAADTAADVALAKdaaakdaaaaa
>Protein1023 36
maagkskIIYTLTDEAPLLATCAFLPIVRaftapag
>Protein1022 31
dygtaearTTYGVIGVKvwifkgevfdqpap
>Protein1021 67
malsytdvkGALDAAAAATGGKfvafdasyyistyssvtnvpnplsgfsgdplqhyvehg
aaqgfkp
>Protein1020 77
dtgynsfqavrTVVSVADDMFAVDAARptilhsrptkslsraststrlavlpmrkvlptg
plrsmrrapllaplspt
>Protein9615 107
rlddthfevavtvtvtaknadvvafvaevkqagiflitgvpdeqltqlvgaycpnilfpy
vrEAISDVVNRgsfpqlllapvnfdalfaqaqqqraqqaaqqqstlq
>Protein9617 254
mtasanglgagangfvnsairydsprVEGFSMAGILMPGDSNRldpantfgpngghsgsq
snsggedgewdfqvagkydakVQDHNFGVFGGYSRdnvstrqrTTLGLSNNEHVWRGGAF
WNFQNFRlagqyervsnavgaatctnsaalgnpatglqdthgqcnsamhlggdgqlwfvg
gqydwgntslvaqggmsqanatnntfgafgkrEFSQFTVGLIHNLSKrSSLFGGYQRgmv
ddkntgglfrdsnt
>Protein9610 58
mkakkkpleilkpadlgvdvtpriktlkvteppkrsagikVPDVATLVAKlkteakvi
>Protein9618 67
mldingasalvtggasglgeatakalaekgakVVICDLDRQAEAGEALAKeiggvfaptd
vtdtdqi
>Protein9619 186
msvnkaifpvaglgtrflpatkaqpkEMLPVVDKPLIQYAVEEAYAAGVRemifvtgrhk
rpiedhfdmtfelevaleqankhdllevvrsvkpddmeciyvrqaqalglghavlcgqrl
vgnnpfavlladdlmvgppdgkpvlaqmveqfdewhasilavqevpaeqtrrygivagna
vndrlv
>Protein8888 377
mhtvgaplaegqkdttawpcnptvkYIVHYPETReiwsygsgyggnallgkkclalrias
nmgrdqgwlaehmlilgvtnpqgkkyhvaaafpsacgktnlamleptiegwkaemvgddi
awmrfgkdgrlyavnpefglfgvapgtgentnpnamrtveqgnsiftnvaltddgdvwwe
gmtdekpahltdwkgndwtpesgtnaahpnarftspasqtpsisedwenpegvpisailf
ggrratnvplvtqsfdwqhgvfqgsimssektaaaagkvgdvrfdpfamlpfmgynvgdy
fnhwleigkatdadkeigkatdadklpkGGTYNDLNPDRvamqdataqmallqfvtaglp
qvavpstvhcdhliqak
>Protein8889 119
dnyrADSGLIAALVVLAEMSRsgqplselrkpyeryvasgeinstvtdptdamarveeaf
mgsrrdhldgltvdlgdwwfnlrasntepllrlnleaadtasmerhsaevlalvrgetd
>Protein8884 44
mkrtyqpsktrrarTHGFLVRmktrggravinarrakgrkrlav
>Protein8885 132
mitrkkiltallliafsqnqvwaedtvpeasaqqteqadnsdqnnkdekkeerkkrkeer
kgareerkenrkenheerqearqenreerrenreerrearQDNREERRDERKERREERRE
DRkerrqsrkdr
>Protein8880 1114
mekggkdplvregakltkvliaklkaagikeipvtpaelvgravltelvdsgkkqslaek
nqrlteeilekILDSDIEEFKviyldttnatlvildtldmertgskeeamveiyrrlrpg
etpsvetarALFDNLFLSPKrydlspvgrlklnkklgldfaleqrtltaqdivevvrylv
nlkigrgeiddidhlgnrrvrSVGELLENQFRlglvrmersikermnlldmetvlphdli
nakpvvaavkeffsssqlsqfmdqtnplaeithkrrlsalgpggltreragfevrdvhps
hysricpietpegpniglitslatyarinefgfieapyrkvvkgrvsdeleylsaiegdk
yiiaqanskvdtsgrlvsetvsarsagdfitatpdkIEYMDVSPKQVVSVATALVPFLEH
DDANRalmgsnmqrqavpllkAESPLVGTGMEAVVARdsgyvvqakrEGVVESVDATRiv
vradakegrkrndsgldvyemikfqrsnqntcitqtpvvrigepvkrgqvladgpaidhg
elalgknvlvafmpwggynfedaillseklvredaftsihieefeveardtklgkeditr
dipnvgeealrdldesgiirIGAEVKPGDILVGKvtpkgetqltpeekllraifgekagd
vkdtsltvppgvegivvdvkifsrkgldkdersksiesedhmklqrdhqeelriiedekt
kkvrklllgkvvgrdlmdpetgdvilkkkgkltaeilkrlpddmvrhiilsdpdeqkele
dverrakeqieilqtlydekvgrlrrgdelppgviklvkvyiamkrkikvyiamkrkiqv
gdkmagrhgnkgvvsrvlpeedmpylpdgtpveivlnplgvpsrmnvgqilethlgwaar
algikvaspvfdgasekeikellkkaklspsgqtmlmdgrtgesfsspvtvgymyvlkWG
APTITNDGVSIAKeieledpfenigaslvkevakktddvagdgtttgtvlaramvlegik
mvaaganpmglkrgieqatqtavdyimnnskkvdtdptqiasvasisaasteigeiiaea
lgkvgkdgvitveesqtfgmdldlvegmrfdkgy
>Protein7073 17
iivkLNSLSEQYQRiif
>Protein2132 35
vlevagvqnvlakCYGSTNANNVVHATFKglasms
>Protein2135 46
sqngvqscpgcslyaaskYGIIGVVKsaalefinvkpkirinaicp
>Protein2648 87
dypdldggpflpvpgpgalalrfqynslrAGDVLGVSTVLNDWSVASARnvstdwvvtmp
gqytmidyvtwasgaglnfdncatldd
>Protein2649 79
eplceiitikgegtftekvpvdgkltetertcevdlalrwvkgydsrIVSFVNTIPTAEG
GTHVAGFERaltkavndtl
>Protein524 21
mwiskEEYDESGPSIVHRkcf
>Protein521 232
mrrrqnnpiltgeagvgkTAVVEGFALRvakgdvppalknvdicaldigllqagasmkge
fearlrqvidevqssahpiilfideahtligaggaagtgdaanllkpalargtlrtiaat
twdeykkyfekdpaltrrfqvvqvqepseekaigmlrgvaavlqkhhrvllldsaleaav
rlshryipavrlshryiparqlpdkavslldtacarEFENVMVGSKkeyerm
>Protein9827 189
mvkKIWAVFAEIRQMDARIVSTGGTIELDGKivvrdvqttlapykkyiakvvternsfik
tdliqivgsamhtmpeavlfdvlnyvvdhyndrmvmeiidetllhaftylstdararesm
sdignlvaklralymasrssdpalmkmrtlgerivrkvavgrseavvssvrtglllyiil
rtftmkhyg
>Protein3514 87
ianstvfpdgvdstvkvdgvqttnvvtdfvanwgnlnqkvldhsvfpfedekndpdgnvv
gfwvkggkMPNHYNAYIPFRagaaiie
>Protein9825 110
mggydgaspgprlknrYNDELRDQVQAELGLENVMEVPRltkIVVNVGAGAATEQKalie
kIVTDITIITGQKPIVTKakksiagfklregnpvgvkvtlrgdrmweffd
>Protein9821 44
mikgkggrfrqnllgkrvdysgrSVIVVGPQLKlhqcglpkkma
>Protein9820 367
magsvilggartpfgkFSGSLAGFSGAQLGGKaiagalertgisadqvdyvlmgqvlqag
agqitarqaaveagipldvpattinkvclsgintimladlliqageaeiivaggmesmtn
aprrhgvddqrplpaarrpvghahgrqdrrrlddarlavlchrragdgrvhravrrqggp
qprYNGSSMEIFTINPGSNTTQRsfvrltnrsmtdgyvslegidnngdrgasqvrVWVPA
GASVQLDSKDLEDGTNGAVGAWGTGAGKwrAVVTAEFPGLVATSLVNTSGDRTLQNITDS
DTRgeqierdwaegtwgsepgerpsdyvqefepdfhgngdytgepggpdaddgpaggqtg
adgnpgl
>Protein5917 41
anlkittldaakFLHDGGFDSTGRyfmvaanasnkvavvdp
>Protein5915 13
SPGIFFDVTRgps
>Protein5913 21
mghikLVVPVVHIWYFKslpn
>Protein5912 16
mervgrDGVITVEEGK
>Protein3779 15
LIIEQTGSGQGLRya
>Protein3770 34
gggttlvraraavakVLETLSGDEATGARsvhra
>Protein3775 37
tteikagivaeyqrAQGDTGSPEVQIALLTARindlt
>Protein9042 32
mteratfvingaerVVVSQLIRspgvtfarel
>Protein7810 108
mnddswhlvkdcpkVMGFIGGKadkpapitdkeaeailkrlrqstdaprpktlfepgevv
rvvdgpfadfngaveevhyeksrlrvavmifgrATPVDLEFNQVEKvs
>Protein6548 33
ksppageeatlvdlithrVPAGVDDAAKvkasy
>Protein8067 175
shpkDFTPVCTTELGTVAKlkdefekrntkVIGLSVDPIEDHHEWAKDIEETQGAALNFP
MIADPDRVVADLYDMIHPNASNTLTVRSVFVIGPDNTVKLTLTYPASTGRnfqellrVID
SLQLTSERkvatpadwtdgdrAIIVPALSNEDAKELFPQGWEEQKPYLRlvdlng
>Protein8069 39
mrkllkTPLEDLDLSVRaynclkaakinslgemvkydkd
>Protein8060 170
mdrTGANFFRaveqmktrlganpvpiaipvgeeerfegiidlvkmkAIIWDEASQGMKFE
YGDIPADLVETANVWRekmleaaaeasedlmneylengdlseeqiyqalrtrTIACEIQP
MLCGSAFKnkGVQAMLDAVIRYLPAPGDVEAIKgilddkaesvgervasd
>Protein8063 158
kekkDRVDDALHATRaaveagvvagggtalvraiaaldsikgdnadqvaginilrrames
plrqivtnagaeasvvvnevksgkgnygynaangeygdmialgildpakvtftalqnaas
vaglmltteamitdapedkgsspsmpdmggmggmggmm
>Protein8065 205
mgsthkLAIEVIQSIPQYHGFFEKafgskeinidrvteaiaefektlvtpnsrfdkwlkg
dkAAINQQELEGYESFKstgcvtchfgeavggsmyqkfgvhnpykttskiegrkavtgkd
edlnvfkvptlrnieltypyfhdgavtsleeavetmgkvqlnkelskkevdnivaflktl
tgdqpsiklpilppsnnntpksapf
>Protein6938 48
SQVTAGLAEINPGKhnsklwlmtvlllllrqilaykqvhnvaplqqpt
>Protein6935 35
mrqislialvcltsigasaqkTTVQSIEEYRalla
>Protein9441 139
msveqykLNSVVAGSQASAENRvsdqssmlvfsgkEDLGGGMYAGFVLDSRvgsdvtgvs
aatgqtgntlvsgnsnmhiggnwgrvsvgrQDLHYGSAIESYKAYTLQNILSNGIFAQMG
TGASIANATRtpnvimyds
>Protein9448 80
mqhvynskvapglhrkveglqhvdkVIDIDQSPIGRtprsnpatysgvfdhirklfartp
eakvrgylpgrfsfnvkggr
>Protein6937 280
tspayilenpngntlciptafvswtgealdkktpvlrSQQALNVQAQRmlrlfghedppr
VSCFAGAEQEYFLIDRnfyfarpdlmstgrtlmgaappkgqefddhyfgaipeddhyfga
ipervlsfmldaeremlklgiptktrhnevapgqyelapiheegnvaadhqqltmstlsr
vahrhglvclrhekpfkgvngsgkhvnwslgnaeqgnllnpgdtphanaqflvfcaavir
ELEIIGVGYRaealsptklrlalgfshpvlmdapegitfd
>Protein5008 63
mgagvtelsrDAFWIGGKyamgkhefrLAYAMALAADQTKdfettevkdseaqqisvgyg
ynf
>Protein5004 69
arTIVSGPIGGVIGSKllgeylgdeniacsdiggtsfdvalitkgnfaiksdpdmarlvl
slplvamds
>Protein6933 14
mkLDLPAGVDVEIK
>Protein4201 32
makrVIEQLVSDLSGKdikdgegetvkfsigs
>Protein7511 70
pwrvrrdlphpvrspilwgvrlavrprpaagggthrfshcvrqdrarrlaerTSSEVIGL
Kpfpppgahr
>Protein7510 59
eqlketgsnvaaatligkriaekakaagvekvafdrAGYQYHGRVKALAEAAREAGLQF
>Protein7512 25
krHYSFFHISGIRrsrcnnilyagt
>Protein7515 27
escvqaceecgthrGQSLIHLEYLDRg
>Protein6201 48
ltkkeqrlrrarqtririanqgvarltvnrTNLHIYASVISGDGGKvl
>Protein6208 31
rgsvvlpagtgktvrVAVFAQGDKakeaqda
>Protein310 27
kyqlegvpavvvngkYVVSGENQKvid
>Protein1039 65
DTDPGAVDYAVYFDQNSLRNVSSASSSINVRVLDTYSVASGTAELKprstsacstptpsp
rapps
>Protein2045 99
mqagaiyereyllgtsfarpiiakhlvrIAELENADAVAHGATGKgndqvrfeltvmaln
prlriiapwrewnikgrvdaieyaeekripvkatmariy
>Protein3180 196
mlstdliegdldrLFPICTPGASDTARfdealellhlggyslphavlmmipeawenhtsm
dpalrafyeyhsclmepwdgpasitftdgtivgavldrnglrpsrywvtddglvvmasev
gtleipterivrkgrlqpgrmflidtdagriiedseikaqlaaahpyqrqlaaahpyqrw
lTGDQVMGQVRipken
>Protein10027 75
mdtilnlglndeavqglarkagnerFAWDSYRrfiqmygdvvmglkpvskedhdpfevii
dmvkekkgvkldtel
>Protein10022 223
mideklkSVYHDIVSRSAAQEEFHQATRevletlgpvvakhpeylhariiqmlaeperqi
ifrvpwaddtgqvhinrgfriefnsalgpykgglrfhpsvnlgivkFLGFEQVFKNALTG
LPIGGGKggadfdpkgrsdaevmrfcqsfmtelyrhlgeytdvpagdigvgtreigyigv
gtrSLLDEFPTMSRTLLTGITHRLVELSDENQQLRaqlqhptg
>Protein2581 123
vsfnyrdvqgvaldngfkqlngrvnlaqkaindrllinfdlsatnrNQNTGFSNAAFRya
tifnptapvydatntvnggynepggfdifnplaiieqnqakgvlnnilgtvraeyelakg
lry
>Protein2585 65
QDDGTGDTSGLFARrSVVGLEGGFGTVLLGRrpvcslavpwsvskavsvpccwavttppa
lrpva
>Protein3985 91
pgakagdrvrYVQFTDSMYNAPATPYFRsyfaainfrgvdpgtlsgrqivearerdmeqc
akVQMETEITDPALSGMRgatvhghsvrlqe
>Protein3693 17
marMSPGAAEYTVSRty
>Protein10364 61
maqglatgqrieirGFGSFDLNYRPPRvgrnpksgdkvqvpekyvphfkagkelrervdg
r
>Protein10362 142
fiksvrgkgavgdikEVPDGYAMNFLINKGFAVKATDVVIKEHQARelakhessqqqeds
lkqkfhelrgtiitlhnipkdlkgnlykgikpeeiiseirkqknvfldltvfkeydpikh
tgdhtlilsgknnsvqitiqvt
>Protein2363 102
mptrrYSVALNYAATGTDDGRrfselvddgrrfselvddgvgstltrQLEYIEVALRaas
lgafemkcrasvkkicekckvirrsgvirilcinkkhkqrqg
>Protein8274 544
mtenqfrvglvrveravkerLSLAESDNLMPQDLINAKPVSAAIKEFFGSSQLSQFMDQN
NPLSEITHKrrvsalgpggltreragfevrdvhpthygrvcpietpegpniglinslavf
aqannygflespyrkvadgqvqeeivylsaieesqcviaqadsavdgdgrLLDDLVAVRH
KNEFTVMAPEKvthidvsprQVVSAAASLIPFLEHDDANRalmgsnmqrqavptlradkp
lvgtgmeryvardsgvcvaakrggvidyvdaarivirvddsemvageagvdiynltkytr
snqntcinqraivnrgdvvargdtladgpsvdlgelalgqnmrvafmpwngynfedsill
servvqedrftsihiqelsciardtklgseeitadipnvgeaalskldesgivyigaevn
agdilvgkvtpkgetqlspeekllraifgekasdvkdsslrvpsgtkgtiidvqvftrdg
vdkdsralaiekqqlnayrkdlkeeyrifeeakeeyrifeeaarsrllsllkTAVAVDAI
INQK
>Protein8273 167
mqdytpplddisflldrVLDLPALLETERfaeldpevvheaieaagtfiaeviaptnaig
demgtqlqpdgtmvtpdgfkeayaklveagwgaltfdpayggggfpetvgivlqefmvss
nmafsmaplltqgsihainsvadelvtetylaklvsgewtgtmnlte
>Protein8278 253
mgehaaryrrfaealvdagcvvyandhrghgrtaggaerHGDLGEAGWAGLVADLGTLGR
rareehpdiplvlfghsmgsfavqqfliehsgdvdaavlsgtsaldvigagidpdaevdl
safnapfepasteyewlsrdraevdayvadedcgfglnataarGMLEGTATTADPEAIAR
irSDLPIHLMSGDADPLAGGGELIELVATRyrEAGVTDVTVARypearheilnetnrgev
tadliawldtvlv
>Protein9881 143
mcdfiiaadnarfgqpeikLGIIPGAGGTQRlpraigkakamdlaltgrmmdaieaersg
lvsrvvpldklmeealgaalmisefsqvatiaakesvnrafetglsdgvmferrlfhalf
atadqkegmdafvnkrkavfthr
>Protein9059 214
mtarGTFIVNGTERivvsqlirspgvyfgmtkdktnpdnvvfdakiipgrgawlefevdk
rgvahvrvdrkrktpvtiflkalgfgetnediaklfvdpvtkepyevimntlakdntttt
deafldlykklrpgepptvegsknlvealffnskrydlarvgrhkvskklsdeyrvlsst
lkkldldvpvenpsddyeeytltrtdilatisyl
>Protein9053 622
ttetgqfvianvpatggigaglaanapyqvtidlrnvkqatgaakypdfsyaaaavnyss
lndgsndagtsssnhdttvtglvaplninvgklaagikgvvangrtfapvgagytvklvs
lgsvnsavagkggtgatenvvasvttdatgafsfanieslrnfridvvnadvsqignepv
lspadgqiktlviqrgadpqdirtvlvnstdtlvpriltatpennsdlsptadvnvvfaf
sepvkqdayakavtpsagglyndvavnfvgakagniphtlawnanftaltvtlpkeslav
ssrytvslaatnlqdlsdnaldlavspnggvvnfttngsptpaavttlsvtnaasldgng
nnvvldwlpvsgakeykvyraesvaggvlggfvpvgtttnseytdfgvdfvqrdlkvayt
yvvrVVSGDNVETAASNAVVAQDKvapratatffvsvaqgddtatvafpepmdeasaeil
anyvlsvrADDTTTVGVNEAPETAPTLPALVSAVYNRttmrveltfasglpagstltvtg
vkdvagntlvgsavnhiakvaapfvsitnaffsddmnkasaetvanyiltlkagvpvvag
ntlptftvvynvlaqqstltya
>Protein9580 186
matqclsqvkpktlainvegelpagstakDIILAILGRlgtgggigyiaeyrgsairals
megrmtvcnmsieagakagliapdqttydyvqgrphaptgeaweqaiadwsqlatdegai
fdkeitldaaeirphiswgtnpgqvvpldgvvpdpasfddpteasaaeraleymdlkagq
pmkevg
>Protein9582 68
mrLNTIKPAEGSKkaakrvgrgigsglgktcgrghkgqksrsggfhkvgfeggqmplqrr
lpkrgfks
>Protein9888 195
mdsrhirLLILGSGPAGYTAAVYAARanlqpvvitgmqaggqlttttevdnwpgdahglt
gpdlmvrmqahaerfgtevvfdhinevdfsqrpfklvgdsgvytadaviiatgasaqylg
leseqafsgrgvsacatcdgffyknqkvmvvgggntaveealylsniashvtlvhrrdkl
ksekilqdhlfakek
>Protein8186 126
ifvanierkvtdeqlqelfqqygeiaslklirdrdtgvskGYAFVEMANDDEAQKAIDAL
NEFDLEGRALAVNEARPKteykksggggggykggggggykGGSGGGGGYNKGGYGGGGDS
GYKKry
>Protein8185 149
IDLPIIEKksnlprkpdwlkvrlptgenykkvrslvdnyklhticqsgncpnmgecwgeg
tatfmilgnvctrscsfcavatgrpisldldepqrvaeaiflmqvkhavitsvnrdelpd
kgaaiwhetvklvkqleptptietlipdv
>Protein9638 99
mdypsienflaplygtgagsndgdysnadfdallkEAAAQSTVDTANAKyqaaekllven
mpaiplwygktiagwsekvdnvkvtpfgtidlaavtvks
>Protein9637 93
msgntvvwassgnqgfkgsrkSTPFAAQRageaaarkamengmrqvdvyvngpgagresa
irslqsaglrinlirdvtpiphngcrppkrrrv
>Protein9633 452
mdfefseeqqtfakdveafldahddpevfdvtrENMAQIVDTPERrafmgklakknwlgi
twpteyggtegdgvyeyllneqlagrggpqigkgigiigktliahgsdklkaeflpqiln
aevefavgysepdagsdaaamklkaepttvdgvegwmlngqktwttsahfadwywvgart
npdapkwngitlflvpmnhenititgiwtmgdertnevffddvfvpgdyavgeinkgfqy
isqaldlerftmftyapikqrldvlteyvqeadvlteyvqeatrdgeplvedevvrakma
hlhteaavaralglkfvaaavkvetahrEVDKPFLMPVEDVFTITGRgtvatgrietgvi
nsgeavdilgmgdvklsstvtgvemfrkildrgeagdnvglllrgieksqikrgmvickp
gstkphtdfkaeiyvlkkeeggrhtpfhnkyr
>Protein9631 135
msvirdpefyesferivlthgvrwkNELGYYHYISHELQNHEYLSDLVKEKLIYYPTVTR
EPFARqgrltdliengqlfsdiglpnldpehdrvmicgspsmlkdlvsilaergftegts
htpgnyvierafvek
>Protein1559 46
glreaaekgdaifgnidtwviwnltggpkGGAHVTDVTNASRtmlm
>Protein6059 33
GQFPVDLGTQVSPYSGPRwvrrflhipvpgsra
>Protein6056 144
DQASYTSSVEVGDKDQASYTSSVEVGDKvvtsagiygrwsrrpastarsitwtpnrctwr
wtatwsfrwpappscaIGLFGGAGVGKtvliqelirniatehggfsvfagvgertregnd
lwvemkesgviektalifgqmnep
>Protein1556 31
darLNEYGFIETPYRrvvegkvtldidylsa
>Protein1554 37
DAHPMAVLTGLVGALSAFYHDSTDINNPEHRptrwrs
>Protein7899 176
lrHAQQMPAVIYGAAKPAQSITLPFKdvvkalesesfyshiltltidgqaqqvvlkalqr
hpvkNQPLHADFLRvdaehkitmrvplhfinldscvgvkaeggsisitasdveiacfpkd
lpefltvdmlalhvgttlhisdikLPEGVEVPQLTQGHDYDQPIANVYKhevkegk
>Protein7890 73
mdvlgnpvdeagpvetetkspihrkapafdelssatelletgikVIDLLCPFAKggkvgl
fggagvgktvnmm
>Protein7891 63
mveiiridghdrrislsergatdrSAGEGSPDDYMSRqsgatarlgdimgdlskklgggp
trr
>Protein7892 62
mdsaglgalaggirrtrdaggdivvscnratlvrLLQTTGFDKivsvvdsvdearlslqg
ag
>Protein7893 125
mnavdtyipipprAVELPFLMPVEDVFSITGRgtvatgriergvinvgdpveiiglgaek
itstctgvemfrkLLDRGEAGDNAGLLLRgvekndirrgmvickpgsvtphtefkaevyv
lskee
>Protein7896 192
pdttskiaftdgnskfdengvqyivnpydewyalvkaleiketnggnvtiitvglpadda
iirkALAIGADDAVRidveandayftafqiaeyakqnqfdlvltgketinyngsqvggmi
aealnvpfislatkldisgtdikleqeitggiqivevktpvvvscakgmaeqripnmrgi
msartkpltiip
>Protein8860 167
mqfdkGYISPYFVTDPERmeavledayllfnqgkistiadllpilekVMKTGKPLVIIAE
DVDGEALSTLVAMMQDMATLTGGQVIAEEVGLKKAMMQDMATLTGGQVIAEEVGLKldqa
glellgqarrvvvtkdtttivdgagnpdevlgrintikaeidktdsv
>Protein8863 183
SAIVDIVGReildsrgnptvecdvllesgtmgrAAVPSGASTGSReaielrdgdktrylg
kgvlkavehingvlkavehinteiseavlgldaseqafldktlidldgtenksrlganam
lavsmavarGNYNIGVKeqiifpeieydkidalrgmnisitttaktdaeakallvafkfp
fkn
>Protein8865 35
iyekTAAYGHFGRdepeftwektdkvaalrasagl
>Protein8866 276
vlkYDEVMNEQRkviyrrrdqvldgldlrdealealadavdtsirtycvsefseewdlkg
llaeigtfwpteltedalaaavstdevydllmgeangqyhareeslgedtmrdierqvml
riidarwrdhlremdhledgiglramgqrDPLTEWQRegygmfeqlihtiaqefvkylmh
vnvvreepteaqvgniqtqgpsdpsdtsgtpkvatmasgegantaqeqgegaaqaepeqa
qpvvksewdktprngpcpcgsgkkfkkchgspagag
>Protein8867 101
mtnviaelgneikrddvpafragdtvkvhvkvvegsrsrVQIFQGVVIRmhgsgigrtft
vrkvsfgvgvertfplnspifetievvtrgdvrraklyylr
>Protein8868 114
mkpngggkptgaiaakIDEDFGSYEKfvelftaaattqfgsgwawlvvgadgklavtkTA
NADTPLVHGQKalltidvwehayyidfrnmrpkyittfleslvnwdfananlag
>Protein7090 33
ttqkMPDLTAADMDAAVRtiagsarsmgitveg
>Protein2117 43
lhrDLGAAGGRgrseyrqhtrslcrtrvsaqqfrrkphaalrl
>Protein2114 18
mrEAVTTLGGDPSKvnpl
>Protein2115 37
vrGVAMDPSSHPHGGGEGRspigmpgpktpwgkptlg
>Protein509 26
lgfttppesarSSEYPTDVAKmvqap
>Protein503 29
matrGMTVGDQEYHPEPRvasivsshfkp
>Protein9808 211
mivdvnhqinavdravgsrileagsasvvtvsqsydttvedlwdactnperiprwflpvs
gdlvlggkyqlegnaggtiescnppesfsatweyggqvswielrltadgdrsrFTLDHIA
LPDERwaefgpgavgigwdlsfvalakhlafgvtvdpqegmewtmsaqgaefmtlsnerw
caaaiaagedaaaaraaadrtlaayaapaeg
>Protein9801 80
mkdkperlvletesdtkelialkqkvaelekiigqkQILLDFKDKMIEIAEQTYGIDIKk
kpttsvsntsgrtessidgn
>Protein9803 531
mditpeliaeidfpdslkGFDKDAVDDFLGQVGTELGRvqyelrkaqrrtseleqelata
saqapaapaesdavratrtimaaeetadriesdasaeaekalskanaeaasaievatses
krllaeahaqadrleadtrreadellvaarrraedeydarvadyvrllgeqearsealtd
didslegrvgeyrsvlerlveevrrvlddpdelrfrptleltapavptgspapvpgsvmp
eaaasdadatwepgswsdglsqdggpdvegdaevegaselegavepegrddrtqahtaiv
qpqvdededvaapvepapadeapapdsasvdiasvadatrddlsfsellaaadaapvgea
pggsdapsvfdaahdragdltgeyrdvsgsdlpldgegglpgqlqafdgeaeltgaqpqv
pqrgndttgavplastgqvfeapddaftesgspraaepaampagvefvdlgddqpgnpgf
aaapgafasderslselhdavnhpdedqafaefgnadedddqkgirrffgk
>Protein3573 62
mvkDTPAEASPAFQCPTGRntcpapgmdpihnfmdytydscmnmfsagqqarmkamwnty
rg
>Protein3793 60
mdlkrgidkavaavtadlkkqseqigndfgkikQVGSISANNDEEIGKliadamkrvskd
>Protein6656 32
qrvaigrglrdkerADLAGSAGPVVDDHRlle
>Protein1682 34
QLYLGLITPVGAVLAGRdyasgrsagrshvhpgv
>Protein3396 22
mhyftdaykNTTQAFGGIGRkn
>Protein5248 309
GDTVILATGSVPRGDTVILATGSVPRTIPGFEPDGTVVCTSDEFLELADLPRravviggg
aigcefastmadILPGLDEDVAKpkILPGLDEDVAKqvlrsfkkkkitvragvkvsghsp
dgsggttvnfgdgesiecdmvvvsvgrRPYTDTLLAEGTGVELDDRgfvtvndtcrttvd
gvwavgdciatpqlahvgfaegicvigdilgehpvpvdyhnvpwaiycqpEAGFDVVVST
HRkEAGFDVVVSTHRymgnsIIAENQGDGTGGRIIAENQGDGTGGRvlgvhmvgpwvteq
lgqgylavn
>Protein8510 413
mkkTAEDYLGEAVTEAVITVPAYFNDAQRqatkdagriaglevkrIINEPTAAALAFGMD
Knergdrkiavydlgggtfdisiieiadvdgekqfevlstngdtflggedfdqriidyii
aefkkEQGVDLGKDVLALQRlkeaaekakielsssaqtdinlpyitadasgpkhlsvkls
rskLESLVEELIERtiapcrtaikdagvsiadihdvilvggmsrmpkvqekvkevfgrep
rKDVNPDEAVAVGAAIQGQVLSGDRKdvllldvtplslgietlggvmtkmitknttiptk
FAQTFSTADDNQPAVTIKvfqgereiaagnkllgefnlegippsprglpqievsfdidan
gilhvgakdkgtgkenkitikansglseaeiqqmvkdaelnaaddkkklelvq
>Protein8040 67
mgaaatggdsaaaapveeqtefdviltaagankiqvikavreltslglkeakDLVEAAPK
svkeavs
>Protein8513 55
mvfeghgvkvlidpksfayldgteldfvrEGLNEGFKFNNPKerdrcgcgesfrv
>Protein8516 197
mtpkgtfvingaervivsqlhrSPGVFFGQSRhangtklysarvipfkgswiefatdins
vmyayidrkkklpvttllraigfesdkqileifgladelkvskaalknavgrklaarvlk
twiedfvdedtgevvsierneviidretileeghidmiidanvksvilhkeevnsadyai
iyntlqkdtsnsekeae
>Protein8517 115
mqagtaravinnlvtgvsagferKLQLVGVGYKaqakgkvlslslgfshpvdyempegvt
aetpspteivlksnnkqllgqvaanvrgyrppepykgkgvryvgenilrkeakkk
>Protein8048 55
mgkgkgnveywvaeirpgkILYELEGVSEELAReafalaaaklpvkttivtrtvm
>Protein1630 39
rrssdlrrellskYDFPGDDTPIIKgsalkalgkigrah
>Protein6911 127
IVNDPPLIEPFIDLFPTLEREGIEQFIVEQLHSYQATLSGSRhrrtapYGYVDGARqspe
lggalrlrrrgtqggrgrqcrhprlhrEAQQSVLEPFLGASRqggaavgagavsrsqqvl
epwaacr
>Protein4222 54
sikaevvkanarGATDTGSPEVQVALLTARineltphfklhakdhhgrrgllrm
>Protein4221 18
mkekkdrIDDALHATRaa
>Protein99 16
GIAEGGARrheledaw
>Protein6265 35
lpkakelrrVAEPLITLAKvdsvanrrlafartrs
>Protein6266 340
mkwqpkvtkVNDIATMTGKfhlaedwpravgkpgraffnvgspspvfvrlstklnghptf
isgpleigrdyefeaklkaripgrhhmhamvnikdagpiagpaswmnisgnwddftnpit
tltgknidletfnfgngifwhlvwlglgcfwigyfvakpmflprsrvllaygdelltspt
drkvgmavailtcaivwggyrytetvwggyrytetvhpytvpiqageskPAFCFYPMSKr
rgpgsnwftlpyeqrkalmyehggsgrkfagrvtqlitgstgldefewgvtlfaqhpddl
kevvytmrfdeasaryaefgqfwvgmldepaavldavglt
>Protein339 41
klppdskvgrlssrNTSGVVGVSRaegmkrgcayahwqaww
>Protein7132 30
AFLPGSLVDTRlpriclhgktrpwssrsss
>Protein7131 30
miyrVAENFSGVSVFAGVGERtregndlsl
>Protein7134 42
gvnikafsapevtgpgklrLIVADVDTARialrkskikfree
>Protein10008 173
nvsfsdvlpagfeyvgpttpasageptvtqtssgqtllvwnnvtdlqaassfalkfeaql
ktpvpttivpvdtntayvsgstnerllpkfttngvpiadpevvsdtatadtkrapfvvek
kNTNSPEGELLRgvhdqrstytltirnnkhvptnnvtltdylpaqleflgcgn
>Protein10001 82
vvirlarggakARPFFNIVVADKRtrrdgrfierIGFYNPIATANEESIRiaqdrltywr
SVGAQASPTVERlvnqaakkaa
>Protein10005 157
mervnairtrtrSTLNHIALTCLDGALRsylkdqgielrrpitiqmpvnlrkegektagn
kigiiqvelspptddpyirlrnigyslrnvrtmvdsvapeaiesytiitglvaqiaemlk
lsnqmppmgntlvsnvpgpkehlyikgarmeemhpis
>Protein2564 414
evqasaigvvtdggvlrVFDQAGGEVLAEVPAATLHEDAPLYRrplappedleerwasep
gdglsggsdsvdqgaallammmdtswvysqydhqlflntvvgpgsdatvlrlrdprtgad
tgrglglsadgnhrwcasdpergaamvvcesvmnlaavgarplalvnclnfgnpehpevm
wqlsgaidgmsaacrefnlpvvggnvslynssggrdidptpvvttlgmiddltavppgma
ltegatvvvlgsfveglagsrwawdqglkggrVPDPDLASVVDVAELSRslvaeslvlaa
hdvsegglalalaemalagevglevsagadtpladtaggwfgesagrmvvavasehlndv
ldraetvgiatvvlgesggsnlrlgttvtvdldalrdnwrdrlpgalssgnlae
>Protein3963 14
FYNDLGYGLHELVR
>Protein3969 37
dlliideseaakNNSFNAGTGNDRieyqndyatdaae
>Protein10349 450
meiwertqsvirgalekgkidpkDIAAVGITNQRettlvwdkktgkplynaivwqdtrtd
tiinefakkggqdrfrdkVGLPLATYFSGPKvkwvldnvdgaraaadrgdavfgnmdtwl
iwnltggvnggvlvtdvtnasrtmlmdlktlkwddeilevmgiphsmlpeirsssevygt
aqgalagipiagdlgdqqaatvgqtcfgvgeakntygtgcfmilntgeeivpsksglltt
lcyklgdakavyalegsiaitgslvqwlrdnlgmitnsaevealantvednggayfvpaf
sglfapywksdargaivgltryvnkghiarAVLEATAWQTRevldamekdsgvslkalkv
dggmvynntlmqfqsdvlgvpvirpvvaettalgaayaaglavgfwsnledlrqnwqidh
twepkmdgdardsqykmwkkavtrtfdwie
>Protein10340 70
ievkyrknsssgyglesisktkLNRMQNSTQEWLQQNPEYTKYELSIGAIELTGTKlkit
nfiqsinfdt
>Protein2307 290
ggcdevianfsntasaggdsgqgklspeirYEELSVAIPAIPLQTIRaylsdsrvmgaee
faqapyvvsgeskrvitgqgdkvyirgtdiplgesfglyrkglryddpdtkeflgfeaed
keflgfeaedigsgtitavegdiatlevsrttqevriedrlfanearavtpifypsnpen
vksgrivrimsslgngglnsvivlnrgerdgvkqghtfalyqrgglmrdrvkdglvrlps
eraglamvfrtfnkPFQAAIVASGGKlranvrvpgsvadevfaaitelds
>Protein2304 20
myvnkrIPWQYGPRsgrpei
>Protein2303 73
atvpigaklavigefaslsvdstaanddvkvgtlattyalskrttayaafvakrSQDLNA
DTNTYALGLRhaf
>Protein2302 71
mvlattslpasaatanagvygiapqsgkwcpkgpgllktnkvkevwyvnhttgkqgrDGG
DDIIWIPVRtg
>Protein8219 244
mglrkrkptsparrfqtvsdfsdvtatsperslvtqktktggrnnkgrktsrhrggghkq
ryrvidfrrtkdgvpakVATIEYDPNRtcrIALLHYLDGEKRyivaprglsvgdevqsgq
gaeirtgnamplrYIPVGTTLHNIELQPGGGAKmarsagasvqlvakeggyatlrlpste
rrrvpidcratigqvgnveheliqigkagrnrwkgkrpqtrgvamnpvdhphgggegkts
ggrh
>Protein8218 82
HLPRLIMNCDSNIDSDICITARvliagvdidtanntynyafdttlqftnnttvgyivdgv
ngvadvsgfglalgstqnnsng
>Protein8217 324
mdrTGADFFGALASIKDRlnakVAVIQLPIGAEAEYAGIVDLVTMKawvwdgeelgaawt
vtdipenlveqadeyrQELIDVLSESDETVMEKFINEEELTPEEIRsalrYATLHHGVVP
VLNGTAFKnkGVQPLLDAVCFYMPSPLDLPPVDGTDRkgeptsrAPKEDEPFSALAFKim
tadhvgkltyfrvysgkitkgdqvlntrsgnkermgrllemhakdqieqdwvgpgdivaa
igmkdtrtgdtlcapsdfiqleslefpdpvihvavepktkadqdkmskaqgrpgqdvqgS
NPTQPVIAPVVAAIDRelitvtad
>Protein8214 259
mvfsainatlenfsflkdtlsaqinlqtnergglqvkKLKAYFKFTPDIMEFSNLDLQTN
Ksrlgnyyamhfnsfgkdmgnfiekvtlelhlkssevnsddiavfapalknwkkifqisg
dakgtiqdfkaknllvstgnssfngnlsmaglpdlnstfidlkatelqtnhndlsliipg
iknskvafhklgkikytgtftgfpkdfvaygtfqtslgdftsdlnmklqngkdpvfsgrl
fsggfnigallnnlklgmv
>Protein8211 197
akakprtknaavavagsavitkVIEMDADLSDDERESQIRleadqyipypleeinldfev
igpsstnqdrvsvllaasrtenielrvdalivanmtakvvdveayamerafglvveslpc
gvdgtvavidigatmttlnvvndgkiiytreqlfggrqlteeiqrryglsleeagrlkkd
gglpddyepevlhpfke
>Protein8210 342
mpkgkwaqgitprnfhwvitdrlavcerpggygdshrkvrRQEEIIWIREQGFHHVVSLS
ASPHNLHNYDELGVKwlhrpfpraddapryfpraddaprylqtiyedlqahvdagnavlf
hqeevsdslvglmagyvvwsnlvpethkDMVSVVDVADNPVRVEEResvakAGADGDVGT
VPRrhkfpvwvdsvadqrTPMCEALNRtggmlatwvqqhpdsfppivinisdgaatdgdp
rvwsrriqslatrdgnvllfnlnvsalsafnlnvsalsatplffpdgpgvlendyarllf
emsshlppymaslaagmgmsvdsgakGTLVGFDFVQDGRreq
>Protein9039 126
mrslaqriqadfenykrrveaqrseqqdraaedlvrSLLEVLDDCDLAASHGADDVAPIA
TKlltilerqglapvndvevlfdpnlheavlseegdeedpmvaaimrtgylwrqrllrpa
mvkvrs
>Protein9030 263
mavnrqilnvlrwstprgdarESIVPNGIQPNDAFGSERPPVITRaefiatgfteahlqp
srfegyrmpstmvveitaaldrgepflyayydgidkvaheygmgdhydaelmavdqmvra
iisrlpqgaalvvtadhgqvqvgdntitpdrdllklvdfqsgegrfrwfhtrpgsaselv
agfnerygdqawvvtreqtieegwwgprltdqaaamlgdvalvarepvafldpadtgpfv
lqsrhgsltsaevmvplvvargw
>Protein6536 67
LGSDPISTDDPAFETAEAELRacpmaisspprpwpttwpanlartrsprttppsrrprps
fevvsts
>Protein1792 73
qpdavewcdgseeeydrLAQLLVDEGVFTKlneakkpnsylalsdpddvarvedrtfiac
ekeidagptnhwr
>Protein5472 40
kagdavqsgddapikVGNTLPLRnmpigatvhcvelkigk
>Protein5473 64
agsqlainnaaletaaniklaqtvslegnatfnttakdkALEMTNVISGGGSLTKegdgv
ltls
>Protein6070 26
FVGALYGVALNNSVYNSALQEIYARl
>Protein6073 36
mggtekVAALDVLGAERvilknkTIALSDLLAVYRa
>Protein6074 20
lkTADAGYLTRrlvdvaqdv
>Protein1574 117
fyahtnqwryekvqvsellsplanesdwantslidcnvraerMGWLPSAPQLNLNPLTIK
aladkagrSVSDYVTSALKqgtismscedpdnpvnwprnmfiwrsnllgssgkghey
>Protein7303 32
kpdgsiietpitanfrEGLNVLEYFISTHGAR
>Protein8849 178
myvnyrpfrlpptvnfevirENTEGTYAGEGGFLRkntpneiatqgsvntrhgverciry
sfeqaanserhhltlvhkknvltfagdlwqrafdevaveypqvetayqhvdaacihfver
peiydvvvtdnlfgdiltdlggavaggvayaasanlnpdrtgpsmfepvhgtapdiag
>Protein8842 167
SSDLLAGVSVLDFGTVGPAARasailadygatitkvgavpragavtitppafaysggrgt
rrvqldlkadkgrAAAQALAAASDVVIESFRPGVADRlgigwnelstqnprlvycstsgy
gqngpasqraghdlnylavggfldcsgrrddggpalpgatvadiaag
>Protein8840 131
mdrhvaaahglyapdyehdacgvsfvvdlqgrrshrLVQQALTSLENLEHRGATGAEENT
GDGAGILIGVPDRliravvdaelpeaghyavgigflptdptgigflptdptaarDLVGDN
AEQNAGINILR
>Protein2176 57
merlsqaetiygrvlaidvpggkIHLETGGSSHDEGRagtgamssltayldnhtnmt
>Protein297 12
kIIVDTYGGSAR
>Protein2794 55
danntnnffnstvkvtykgldasvvvagtgykTTDLEINQAIKQAINTDAVLSKl
>Protein2797 31
mvggvgkgferkLTLVGVGFRaqaqgqklnl
>Protein3557 58
mtadeaklteelsvdacwdlltkartgrLAVAIGDQPDIFPINHVVDGRtivfrtdpg
>Protein7435 24
FHAFSLAGVNPVTMLTGPIPSTQK
>Protein7430 71
spkkgakiikkVVESAIANAEHNDGADIDALRvktiyveqgttlkrftarakgrgnrisk
ptchiyvtvge
>Protein4985 84
elgitsvavyseldrealhvrLADEAYALGGQTAAESYINADKLIEVIEQSGAEAVHPGY
GFFSENADFARriteagvafigpp
>Protein1720 59
qeritstkVGSITSIQAVYVPADDLTDPSPATTFAHLDSTVVLSRdiaslgiypavdpl
>Protein3825 120
LQSGESGQTSPTTKgntanfgwtddsyvdvirLQSGESGQTSPTTKnVVDAGGHLNTTRl
vitgnadleitntldanirVVDAGGHLNTTRdlradlildlsnssdgilfkderaywtdd
>Protein4790 64
kvvesdeitsfylapadggelpkyeagqyisvrvfveelglkqprQYTLSTSPQADYLRi
svkr
>Protein4028 15
vggtvpkEFFGAVDK
>Protein7214 28
rclrsfrfplprrIQALADAAReaglkf
>Protein5264 38
cnpaaaygwealnwkfkFGSSTGTLTGVSGGVKtvlqs
>Protein5261 34
QDGVAQGKqddsqarsegsrgdrapaaaqaagsa
>Protein8532 84
msktkgggstkngrdsnsqrlgvkVYAGTEVTAGSIIVRqrgtrihagenvgrGKDDTLF
ALADGTVRfdqrrnrklvdvltae
>Protein8535 124
mqrllegaradlkqrgikdadkvaipedvfrpqaerrvrLGLVVAELVRsnslqatmdqi
kahvqelassyekpvdverwyfsdnkrlaeveaivlennvtefvlskakitdkvvsfdel
maqn
>Protein8026 31
mrGMDIAITTTAKTDAEAKalleafrfpfrn
>Protein8029 172
mvasaagdvkgktfnlagtvslkssgncygikfkgngkvdpalqattsqvtvgandgvgg
tftwkNDTLMPGTTLTSGTIKarVGNTFTLDYTDQNERkkaatallvsastnmqfftvlw
qnatiasytfkatvdsagtkittskevatvnstegpctaaatttriykgsai
>Protein9247 297
marLSVGVQGLGLAERTLQGALSYANERvqgkvvgtpkedrtspivghpdvrrmlldmrs
lteamrgiclmnavamdragsladedarqaaedlnellipitkawctdmgvevtslaiqv
yggmgfveetgvsqffrdariapiyegtngiqamdlvgrklpmrsggvvtdtiadirATA
AALSADDELAGIGARLAEATDALDEATQWIFGHAGEIRDVLAGATPYLRmwglvvggwvl
gksalaaaewaaddgpadfcaekvrtarwfadqhlstvvgltaratsgaslmdeasl
>Protein9779 29
mgngkGNPEYYVAEIQPGKvlyemdgvde
>Protein9778 279
mtveknisfglenlkwdkprikarvtellaklkiaqfcdrypselsggqqqrvaiartla
teprVLLMDEPLSNLDAKlrtemrtelkrlhtetnstfvyvthdqleamtlstraclmkd
gllqqyappldiyhapanifvadfvgsptmnfiegkvaaisaneikvaakgvdfiftvvv
aaaavradqkvvlgvrpeylkigaggkikarvystlpsgmetvvkllqkdhlltsvafga
idfavdtdiefefiedrcilfdgdsklnlyqgkiridqs
>Protein9773 47
mnikrLMDIGCYRgfrhrrglplrgqrtrtnartrkgprkaaqslkk
>Protein6799 71
spyttlfrsprALVSLAEEDPTFQVRltrrrprrsspewanctlrssstacsvsstwtpr
wasrrwptgrr
>Protein9774 331
vfdkaealskeledthiasevlfialgevkddprqvladygltaarlrealkilrkgqsv
sgedaekqyealnkytrdltddaragkidpvvgrdeeirrtlqvlsrrsknnpaligdpg
vgkTAIVEGIAQRiamgdvpeslkdkkvkaldlaaliagakYRGEFEERlkavlndieas
ngtiilfidelhtmvgagksegsmdagnmlkpalargglrcigattvdefrkhiekdgrv
pqahregrcpgtplVFTGNDEIADEIDQRyvldinkefpdhqadvlkaevgdgmwtvvri
ptivsrtcdggttsrwsamqigmsmisaykq
>Protein9839 131
masfsnkgtianpnlnpalstelefgadlkffngrlgldigvyqqkttddilnatistas
gfnstsvnigelenkgiefllsgtpietknfvwdvslnfaknnnkVISLIEGLNELTFEE
SRtrttfikhi
>Protein5048 33
vpvgkvsfdaqkLYDNAQAVLESVVKakpssck
>Protein5042 262
phgvdvtpdgkfitvagkLDTHVSVYSFEKiqaaikagkfeskdpygipvismkdalhtq
vqlglgplhtqydskpciaytslyvdsqvvkwnycegkvldkisvhynighlmtmegdtm
dpkgrylvalnklaidrfvpvgplhpqnhqlidisgdkmqllydmplplgephyavgiea
sklkpgvrykvgtdsrtdkrsaptpaptsptrarfvparrrssrratrILVEGGETAEWP
LSRkfgchpdmaidllvqakll
>Protein1219 116
vnllrrfqsdrakirarrvtgnntqqqrqvavairsarEMALLPYTNRvtthrgggggrg
grdrddrgdrgdrgdrgdrgdrgdrgdrgdrggsastgddasstessplettevts
>Protein6242 40
ggavelvkMGFETLTEAGYAPEMAYFECLHELKlivdlmy
>Protein6243 36
kalkeqpdyvvfngkVGALTGDNALKakvgetvrlf
>Protein7119 31
kkklktlddvglsyikLGQPATTLSGGEAQR
>Protein7114 23
mfvgiagdrvwkGLGFGIDYRwq
>Protein10061 322
igthyrygkILNLTDYMTGSGKewtnpgldlkDFIGTSFTTAPDKKMYQLPDQQFANLYW
FRadlfarkdlkdkfkakygydlgvplnwsayediaaffsedvkNIDGKPIYGHMDYGKk
dpslgwrFTDAWLSMAGTADVGIPNGKPVDEWGIRASADGCNPQGASVSRggatnspaav
yaltkyidwmkkyspkeaigmtfgeagpvpaqgqiaqqifwytaftadmikpglpvvnad
gtpkwrmapgpngpywkqgmqngyqdvgswtffkdhdankVAAAWLYAQFVTAKttslkk
tvvgltpiresdiqskamtdma
>Protein10063 90
macegegtrYDVAAEILSVLGRddidlvevtseffaeefpsarpyseimvnqaldlqgmn
lmrpwrealrhylhhefadliipaaagias
>Protein10066 176
mdevflggviaafgangfllidiftggslrSSGSASAAPQVSTPINRhelrfehppsgar
valivdhltpdvgsakvlgqrarlqlgygeripnfgqvgralrqemastfvvspepgrvt
fdadlssgfvycqtdllweldryvddsmdvdaellhkhlaaivhtmrkflrlrfag
>Protein2096 32
MVCAGITTRlrlrrnevwqpsmplmsrsyycl
>Protein2095 46
mikLGIIDPTKvsrcalqnaasvaglmlttevmitelpeekkeaag
>Protein2090 58
mvlnletnnvgiailgedtrikegssvkrterivqvpvgdallgrVVNAIGEPIDGKd
>Protein2549 43
agnvtapelaagnalvatyvaaakAALATATAADANKiaqaal
>Protein10323 298
asfaqvsitgnvtygyqsttvadvksaavpgavllaggdtaglgsegaettgltfvaned
lgggfaakATLNLATGARaasmgkDHSLALTTPVGGLVLGTARGADYLSGGIAGLGAYFT
GWDGTADRlfttrtsrdyaafivpvgavtfslsqhegagevafgsgmtgttaainggssa
pvttvsatysagplvangqyavyknsgatnnakdttrLAASYDVGMVKLGGGMVITNHTA
PTAGNSPKTSDYLVAAKVPMGASSFGLTYASRtysdmtqgysatgtgysleygyamsk
>Protein10322 37
mkLILLGAPGAGKgtqatficqkYGIPQISTGDMLRa
>Protein10327 37
mvraakMEMADAAPAADYAGGQSRlnvqvsgsielen
>Protein10325 175
mvigdgtaadstvlfsdnvnpikididtsgnangdataddavlnvkitlpklalkTGSIY
VAHSNGAGTAVDSQTTKimsgvevvidtatmnvqlgsegqhlygfgyagdastgggttal
nvvdptvmvrlgavmngglvinktelkdaggaytggsiytgslkienngnavgvd
>Protein2328 40
fkGSVFGSFQPFQLEPRgvarlgealitrsrnnllydfgf
>Protein2897 664
ktdgvitqsnnfdssltgvisgagklvkDTATGLLSLTQDNSYAGGTQVAAGKvaldana
algtgkatfaqntelslgvtqgvsvanavqvdgaikvhsgqfdsnldgvvsgvgslvkdg
agtltlkgtniyeggtvvsdgtlaisqnanlgkaetgvtvsnatlllngdiaierkvtls
gttatlntagntssiddvvsgtakliktgdgtltlntantyaggtqiakgtleisqdasl
gtkvgkfgvdvviddaatlalignvaaarklsltgttatidttkegssssitdiisgtgq
lvktgagslsltgtnsyeggtvvnggtvtissdanlgkagtdvainnatlavtanasvar
klaltgatatintatdttssitdiisgtgqlvktgagslsltgtnsyeggtvvnggtvti
ssdanlgkagtdvainnatlavtanasvarklaltgatatintatdttssitdiisgtgq
lvktgagslsltgtnsyeggtvvnggtvtissdanlgkagtdvainnatlavtdtvvlth
svsvantatidiavantatidianfnsslmsavsglgtlnkagtgtlslngtntfdgADL
EPMGEPGLVTTADVLEQFVDHVRptcsssllttcaasststasapsrwsptlptawvaws
cpqr
>Protein2325 96
mkftegkfkewgyklaereygdkvftwqqydrILAEEGQEEANAAQKkaetegkliikda
iadnflqqiilrpseydvvatlnlngdyisdalaal
>Protein2891 53
gvfefkplepgfgqtignslrrVLLSSLEGYAISAVRiagvdhefstikgvve
>Protein2326 31
mfrkLLDQGQAGDNVGALLRgtkredvergq
>Protein9976 105
makierqlrrfkdrirdhkpqqgphrpilhsvvsldpggsdekSASGSATQTHSTAAPSQ
QSAPRvireqkfvaapmtveeaimrmnlqhdpflvfhnvlthein
>Protein10492 203
mllvpkeaesthklialvsslaaaalgvalfasfnydaskDLQFVVDQAWIPRigsrfim
gvdgislpligltlfviplvviyswdhipnpgnpkaflslililetgmlgsfvaqdlilf
fvffevvllpmyfligvwggpnrqyaaikfflytlfgsalmivsfiaiyflsdpqtfdmr
alpaaaagissgaalwifggmfm
>Protein10497 153
mpqtrEHILLSRQVGVPYIVVFLNKVDMVDDEELLELVEMEVRdllteydfpgddvpvia
gsalralegdesyeekilelmaavdeyiptptrdtdkpfmmpiedvfsitgrgtvatgrv
ergqvrvgdeveivgiaeetkkTVVTGVEMFRk
>Protein3949 77
sisggfgeiragrdytpnfyntsaydpfgtngvgsagnlvfvggrAITPVALAATPFTAA
AAAGAVASIASPNAVRa
>Protein716 41
GLLVANADFNQKmlvlvklinmiDNDTLNLLLGLRrqlvvy
>Protein8230 404
rrgqpnpptpkgdfvsttpvkvavtgaagqigysllfriasgallgpdtpvelrLLEITP
ALKalegvvmelddcafptlagvqigsdaekifdgvnlallvgarprgpgmergdllsan
gaiftaqgkalnavaaddvrigvtgnpantnaliamtnapdipaerfsaltrldhnrais
qlaaktgaavtditnmtiwgnhsatqyiwgnhsatqypdlfnakvkgrsaaetvgdqgwl
endfiptvakrgaaiidarGGVYAIFTPEFLRadakdryypetgawnatthynttagnnp
anwtdgklydlnrentsenqtygfyvagpiikdrlfiyanaersetdsessringnltgk
naagvpaisasnlaqawgvynytyprwtakldwninddhileft
>Protein8235 35
ATEVHGIAGLKelvgqhlgyseylditqervntfa
>Protein3056 31
kvcqvtgkSPMVGNNVSHANNKtrrrflpnl
>Protein9017 107
mlklnpekRPNSYLASSDPSDVARveertficsqnrvdagptnnwedpavmrtklnglfa
gcmrgrtmyvvpfsmgplgshiaqigieisdspyvvtnmrimarmgk
>Protein9542 62
mnghfrvrkISDGVGVERvfpfhspavegvkiiskgksrrakhnylrertgkaarvaidy
sr
>Protein9012 305
maygspgspeeiesyythirrgrpptdealadlrgryealggtstlrrrtadqvsaitls
lqhdqpgrwvtalgqkhaapfvedgvahllevgatdivglvlaphysaasvgqyhdrara
tcaeagigyagihswwgidayrrFLADQVTEALAELPTATRvlitahslplrvlegdpyv
deltasataiaeaaglsadrwalgwqsagrtpepwagpdildelrtladddevdgvlvvp
qgftadhlevaydldieasqladslglafartsvvnddvavmadlaeliheqtpergvps
salet
>Protein9011 314
mdapsytpddaavpegvivverLSPPQDLGPKlnrtaadvvrflmqqgemvtatqsltdd
mielfaaeigaevrlvdpgeeqevelvrqldvpedevdhdelperppvitvmghvdhgkt
klldrirnakvgegeaggitqhigayqgitqhigayqamhdgrIDTPPGVHGASRkgkls
dygtqlrekqkvrriygvlerqfsnyykeaarlkgatgenllqllesrldnvvyrmgfga
trsearvlvllapkrvsslaiarlplmvvvVEDALNATRrllkkvslrvvvllcyvllkk
linqntlkksngvr
>Protein9019 187
mkVQFGALDQDTARndnfrakryvakytinpaithglshaigsvevgkyadlviwrpaff
gtkpsmilkggmiaaalmgdpnasiptpqpvhyrymfggygggiktscftfaskasiaag
ivdqlkldktlievkntrnlrkkdmihndatpkMEVDPETYEVRadgrllrcapatelpm
aqryflf
>Protein7733 85
mppkadiiakhrRDESDTGSPEVQIALLSARITHLTEHLRshkkdhhtrrgllqmvgrrr
rllnylkNTDIESYRSLIADLGLRr
>Protein8495 168
glpkgrIVEIYGPESSGKttltlqviaecqklggtaafidaehaldpsyatklgvnvadl
ivsqpdtgeqalevadmlvrSGAVDILVVDSVAALTPKaeiegemgdhhvglqarlmsqa
lrkltgniknanclvifinqirmkIGVMFGSPETTTGGNALKfyasvr
>Protein8494 177
VSGIAMGMISDPDGKYAILSDILGDEDHLGDMDFKvtgtakgitatqmdmkvdglsyevl
aqaleqaragrlhilaemmktldkprddykehapriitieipketigpvigpggrviqei
qaetattivleekdgvghvqimsankagidaalarvraiafppqaevgqtyrgkvkt
>Protein8497 70
mptttqfvvsgqskpgvlaevaavlgaagvnikafsapevtgpgklrLIVADVDTARial
rkskikfree
>Protein8493 220
miypiakAIFEGEEDDVVEGLQKAIDSGKDPISLINDALMVGMGVVSRlydegviflpnv
mmsadamlegieyvkekagkapetkgkvvchvaegdvhdigknivaallraagydvvdlg
rDVPVDEVVAAVEKekpimltgtalmtttmyafkevndkllekgyripfacgggavnqdf
vsqyelgvygeeaadapkianfikehgdnivklreefhkh
>Protein5455 42
qwgvlkVSGVDQQDNVTSSRakyvqvnwvgpnvparkrsgal
>Protein1518 38
eelgrkGNLIAYVGDVVGTGSSRksatnsvlwftgedi
>Protein8829 159
miaiyadwcnkypivsiedgldqsdwdgyvkftqalgkkVQIVGDDFFVTNPVRlkkgid
mgacnailikvnqigtvtetldaikmaqkagygvisshrsgetedsfiadlavgtgagqi
ktgslsrtdrickynqlirieeqlgdkaiykglksikga
>Protein8821 70
mtngiraflpgslvdlrpvkdtsifegktfefkvikldrkrNNVVLSRravlevtmgeer
eklleslteg
>Protein8822 63
mqkELTALAPSTMKikiiapperkysvwiggsilaslstfqqmwiskEEYDESGPAIVHR
kcf
>Protein8823 85
mevlalrknttartkelyqeqyklgtrTVVDLLNSEQAIHSAAQEIETARydiyagliqy
ihvtgrsrdlyqlnntkiqgveiqp
>Protein2154 34
pgadtlagpginhgafgftdvrLIDASAMTGKld
>Protein2152 103
visdavnegrqirnkrghgepkdaggapeapkpverTPEEQAAHQAAQDQARneaaaqaa
ererrlneplespakdagaakasedqssetvaepapveeaevk
>Protein7329 58
aaeisailkeqiknfgqeaqvaevgrVLSVGDGIARvhgldnvqagemvefpggirgm
>Protein7321 39
tltfdkalspattltvkgikDSFGTVADGSTRVFPnfnv
>Protein7327 53
yagyslskrttvygafhsagksgkaakAAPGTYFKGATATTTDTYGIGVRhnf
>Protein275 44
vlecagvhdvlakSLGSDNAINVVHATVAALKllqrpeevaarr
>Protein4003 67
mqrfiygerNGIYLIDLRqtlervrdsyifvrDLVADGGSVMFIGTKkqaqdsvqsyaer
cgmpyvn
>Protein4001 60
veaadaaldlqkaldavdkaeaaadtartaantaatkATEADVAADEAADEAAKaaeavt
>Protein8559 226
wcrwaavwsgsrsprpadpvlggfvdiilfgppgagkgtqataitrFLGVPQISTGDIFR
rhlkegtalgvlargymdqgelvpddvvvqivatrlaeadcqggalfdgfprtvkqaell
adwlsahgrsinaviclhvadeivverlsgrrtclscgatyhvlnnptrvagacdrcgge
vvqrqddseetirarlatyhrettpvlawlgervgvvtldgsgpie
>Protein8002 118
nshcfvkllfdqnisfrvanrlktnfpdcsqvrelqlenlsdreiwnfakEKQYTIVTFD
ADFYDFVTLYGHPPKiiwlrigntstenlikvlqnhsdiiktfvqdknysaigclein
>Protein8552 103
mtlqfcdldlkdakavfqtfadrDMRQFRKLQMYIHAEEAVKNAPGNPIKdkeltavirl
gtdfvnnyyeiriplyvtplsagnmnpdsdayndtlwnphnsl
>Protein6556 121
ILFLASEPQTPTDRapsdstwtrstvrscpacakassgiasisfpilpcalvtsrrtlia
rsrlsctsaatatrpgssswrtnaagsELPVAAVVETFRapsttggrsgcwcstpatpmc
w
>Protein6905 47
tekllrehsekisdedrkGTDDALASLKEALAGDDLELIKssteglm
>Protein6904 117
nkavlaatsgvvrigeddgkgrVVTIVSDDGEEDVYTVARearleytvarearlevkSLT
VVDNQERtrVVVNLGELSGYATRvegnslilkigkqelaalataavapapsvttsvt
>Protein4268 63
lverregvqvgelvvqnlgdrssqrrLAMVDVTHRADVQVRLVPLELFFTHGRALEPFYL
Rcv
>Protein4261 57
mgkgkgsveywvcqiqpgkILYEIEGVSDELAREAFALAAAKLPFKTTIVTRTVMen
>Protein5206 16
YGSGLFGLNDNIVIRi
>Protein5205 50
mttstngstrAMVPVGAYETVMPLDILPTQLLRyllvgdtdtaqalgcle
>Protein4316 36
niglqgalatfgrVNEFGFIETPYRkveggrvtgei
>Protein9200 47
marDADVPFLSVTHIVPGQDRtaieaaaadafgsevhmatphlrfel
>Protein9758 157
mgkvppkatqvisptdvlglqaaareryidrsvveyavnlvlatrapenfglgdlralie
ygaspraslalvkagrslallrgrAYVLPQDVFDVAPEILRhrLVLTYEALAQDIDTEAV
VTRilstvpaprvtpsqsngaadayhgavtdavawps
>Protein4910 65
mqsgkSIYDGWITDSDLIGTHYRygkilnltdymsgsgkewtnpgldlkdfigtsfttap
dkkmy
>Protein9754 365
tlfgsvqaeyatvnkDGQSSQAHIGDDTGRskFGAQITEELGGGLKakarVEYGFATGAD
SIGIARerWAALSNDQWGEIKfgrvqspfkdfaggmtidpfayttlqsagsggimtasan
gygagangfvnsavrydsprvegfsmaallmpgdsnrLDPVNSNNRnaggedgewdfqva
gkydakIQDHNLGVFGGYSRdnistrqrTNLGLNNNEHVWRGGAFWSFQNFRlagqyerv
snavgaasctnnaqlgnpdnsnvfdsrgqcnsamhlggdghlwmasaqydigntsviaqg
gmsqanstgilqkrefsqftvglihnlskrsslfggyqrgmvddknlsslfrdsntytvg
mrhnf
>Protein9756 209
PSLSYEMYNDKDNGRFSTILTEGNKyvvtipeteeyfgytfvwdftseetlhnlfqkcrl
trkgidvtvklvdgetdqpvdgaiviksedntsipndeikkegkghffaklrknkyniaa
taegydpesadldltstkygekvekiirlcqtlnvafdnvnfatarprnlqareltsald
vkskatldlvhqflkdypkvnlsieahtd
>Protein4311 27
ehillarQVGVPYIIVYLNKcdmvdda
>Protein9459 559
prslsvrfrsvccdfvlrlltdfrrncthrhgglialcrsvrprptlfsvfvrtrarprp
iagylarvtahdspsettaasadadhrvptppdtlpatlgellasgwtsrsvvdelrana
iaklrsgetlvpgvigyddtvlpqltnallaghdlillgergqaktriiralvelldewl
pavagseladdptapispgaiaavaeggddtplewlhrsqryaekLATPDTSIADLIGEV
DPIKvaegrhlddegtihfglvpranrgifamnelpdlseriqvgllnileerdvqirgy
rirlpvdvmlvasanpedytnrgrlitplkdrfgaqirthyplevateveildqevtvpq
vegmsigmprpmadvvatfshlarqssqisqrsgvsvrlsvtnaetmtanavrralrlge
seaaprvcdleslpastmgkLEIESLEEGRegqivgqlmnhavlavfrelvspgdlgrvv
deieqhgavevgddvtlveftellsgapeltkvassvagdaataaelasaaelvleglhl
skrlnkdamgaattysgrr
>Protein6516 38
prnnhrwrkarQMLPVHHPAVSGRidifvwwrslttsk
>Protein1234 83
mpwaawpwcpiliaehpvagrTCTPPTSACNWQYDDEHSTGHFARGSRSPTSRdpfssrt
sthlitdqklehaahehsmshsr
>Protein5011 48
dafkkaqdaltdantaekedaavvdlakALQAVETARlaankataaad
>Protein3117 142
ylhkkqtggsgqyakivinviptgpgggfsfddnitggripkEYIPSVGHGVQEALTSGV
LAGFPMVDVKveltdgdyhdvdssemafkiagtmafkeaarkakptllepimdvevvtpd
dymgdvigdlnsrrgkvgkmeq
>Protein3806 70
aavariaelaidvdskEQIAQVAGISAADVEIGEAIAEAIDKvgkdgvitveeantfgit
meltegmrfd
>Protein2077 64
mgknyrNYSSTFNTPRrpfekeridhelqlvgkyglknkrevwrvhltlskfrkaarell
tlee
>Protein3803 192
favdgdasglgrTPLSTMDQTRkqakLDFDNTPATLIGAAGSGWDTLRtmlqlavvalas
eqmggaqecldsavqyakdrvqfgrpigsfqaikhkLADMLLEVESGKsaayysswcaae
mndeltsvsslaksycseayfhttaeniqihggigftwehpahlyfkrakssellfgdpt
yhrellaqaigi
>Protein10048 263
mseqtatnatradycavaiaeafrgdgerlcnpignlpliggrlarAAFEPDLAITDGLA
TLTANTPAVGRPDTDRvvehwnpyrrmfellwngrrhvmmgasqvdrygnqnlaaigdwh
rpkaqllgfrgapgntishttsyfignhspkalvesvdvvsgvgydraaelgpetsrfhe
irrvvtnlcvidfeatdgngvncarlrsvhpwssvddvvaatgfelavpdevpesraptt
deisllrneidpdglaarevpne
>Protein10049 148
merraeffgvylelaeeyrlpvrlpsasdqrslgvplsslaaqagvlspdhvvavrggsa
rGTIEQALSNLEPGVTELRlrpavdtpelralggdwadrvgdldvamdadisvlmqraga
eligwaelrramgrrsgssveaartgrt
>Protein10047 202
mgdpkgflkyaregpkrkPVELRVLDWKEMYEPIAEDKLKvqgarcmdcgvpfcqgntgc
pvvnlipewndlvyrgrwkdalkalhttnnfpeftgrlcpapcegacvlginsdpvsirv
lewniidrgfneglvepampvrktgktvaiigsgpaglaaaqqlaraghtvtvfeksdri
ggllrYGIPDFKmekwvidrrl
>Protein10042 154
mealaekrkdskgnygnwdstikhlkkycprdiqfsqinkafvdgfrdyllkeastktkk
AISTNTKYSYFNKFRAALKqavrdgilktnpaemveglpqgepvrefltldelktlakte
cknelmkrafifacltglrfsdiqklkwsemqqs
>Protein10040 111
gngrlgsstktdtvdrafnqlsaqvlyrfladeqvyvgfryntvtgrLFGYSDDDGDISV
NRiqiaagwfptenllvkieyvdqkydnfkttdsrnglefkgvmfeasvgf
>Protein2528 28
aaekfaaleaagvkTVANPAELGKaiae
>Protein2525 20
AVSEDNVESVDGNEVEAKti
>Protein2523 12
IFLGPTGVGKqn
>Protein10301 114
mkATDLIDAGTVRDDIPDFAIGDTVKvhvkvvegskerIQVFQGAVIRrEHGGVHETFTV
Rkvsygvgveriwpvhcptidrlevvsrgdvrraklyylrdrvgkrakirelrd
>Protein10300 85
myefldrlinlslprvkdfrGLSPKGFDGKGNYTMGLKEQIIFPEIDYDKIDKirglgis
fvttatnneegrellrqfgmpfrek
>Protein10305 76
maignfeldyndgeirykTSVDVDDGELSKnlvkpavyvnclmmdkylpglmavlyagvs
akdavekveagaaeat
>Protein487 34
enfkLIYSLADKlgaavgasraavdagyvpndlq
>Protein3698 87
mellegvqikVLNNTGEDLVLQAQKiekgmfkkgqraparigsyeeesfelvacegsceg
gadiegwvkyglgctegyckihfryvg
>Protein3695 63
ILDDNTNEELIGRpasstttptrsssaaarsspartcagspststrrspskmvrtskrrc
gts
>Protein9984 118
maarEVAGIHSMGSGSGRamgavkdllpgssssvtegvsvevgatqaaadlslvtiygaa
iqdvaqavrdnvirrvqemtglevvevnisvtdvnvpsdgvqagsdgqaqpgahqrvq
>Protein3921 37
qaaapgdrtgdeviserITVDDIVEQFVSVVGKyhrr
>Protein3922 46
mdskvsgvvghlnsgtsipaskIYSDAGVPQVSPSATNPKytrqgy
>Protein5403 33
ELAAFAQFASDLDEATRkqldrgrlvtelmkqp
>Protein3071 35
atckvtgeshlshtayvsgndlyyngkVLIEGYVK
>Protein9893 270
mwsptrklagdvlpkyrgdwhafrqyftgvtgpaatelwvsfeadilpgyfwsfplgdgr
ANVGFGIMRhdgvapgnklsrvpdmartwpallerphirellgpdatpesphrawpipar
iggpaltgdrvlyvgdaaavgdpltgegigqalitgrlaaesilgtahhpagrgaeaaye
aaaraslvadhrmsvtlsralthrkgaraaialaglsgwtrrnfarwlfedyprallatp
rrwrrgmftpdgaydrhpetdpkepagqrs
>Protein3251 21
tvdalskLELPSGVDIQVKlt
>Protein3258 35
lgdkVQIVGDDFFVTNPVRlkqgidmkaanailik
>Protein1754 68
mgdaekyqavedlakllgaapgasrAIVDAGWVPYSYQVGQTGKvvkpdvyiaagisgat
qhlvgmkg
>Protein9561 150
mkivrdtdlvtagvqagalnvtldidadggdatgttpylnvkVGLQAGMTITTGDIRVAS
SAASAAGGGIGSLAVAPTYTGVIMKsmdivlgatdvniqlgnepqgamikldttmggglt
ingmeladaggavtggsiymasqhiynagg
>Protein9566 163
mkhiiavlleneagalsrVVGLFSARGYNIESLTVAPTEDPSLSRmtiqttgsddvieqi
tkhlnrlievvkVVDLTEGAYTERelmmvkvravgkereemkrmadifrgrvidvteksy
tieltgdqskndafleaidrsailetvrtgssgigrgerilrv
>Protein1758 53
eglsegdlevrhvrALAASGGSIPVGGVTTELASLLDRvkgdddartrflell
>Protein5435 12
VDDALHATRrgc
>Protein5436 42
tlaslvgkrkILNIFPSIDTPTCATSVRkfnqsandvantav
>Protein5432 123
msggtdpitganrvyggtnsvrVNDSVNNYSVSTIRqsvtnytdnniyfawnavlessht
ltdsdyfsltlrDDTANSDIVSRgyssagsigggtsgvtwtqfsnwfssgwvvenidlla
lga
>Protein8613 151
miekgvligaqvtgvrVVLNDGAYHQVDSSDNAFQEAARgawratygsagptilepvmkv
avegpkefhggmvgtlmqrrglilgvteqdgfsvveaevplaemfgystvirsatqgkae
ftmefsryqetpkevreelikkyqdekkkas
>Protein8611 282
kkrkEFIYTGEKLSLNFQDIEVRsvlqliadftslnlvasdtvsgritlrLQNVPWDQAL
ELILKtkgldkrTAGNVMLVAPADEIAARERLELEAANQNEQLVPLRseyiqisyakaad
lqtmitsgintnsgannasnsllsprgsvsidvrTNTLIIQDIPKkideirelvarldvp
vkqvmiearivtanssfakelgvkwgvahdnigsnkrimaggsrttlgnirestidtttg
restidtttgirVQIEFNPNVVAEYRligyenrqlnredfnn
>Protein8614 69
mqktvvvqvervtrhplygkvikvhkkykahdeandakigdtvrirecrpiskDKTFFVE
EIVERatvv
>Protein1535 124
knaqcfalellprtlsrAQNMDVLSSQSNLAGYKsvllaaneyqrpfpmfmtsagtakpv
rviimgvgvaglqaiatakrlgavveatdlrptakdqveslggkwldvpmsdeekdnakk
aaas
>Protein9699 163
mvvdigggttevgvislggivysnsvrVGGDKFDEAIINYIRrnygmligevtaemikke
igsafpgsevkeievkgrnlaegiprsftissneilealtepinsitsavktalehtppe
lgadiaekgmvmtgggallrdidrllmeetglsviiaedplrc
>Protein9694 149
ipfvrttgeakrVIELLAEKglkrgenglrvimmcelptnalladeflehfdgfsigsnd
ltqltlgldrDSGIVSHLFDERDPAVKfllsraiqackkagkYVGICGQGPSDHPDLAKw
lmdegidsvslnpdsvlqtwfflaenhgk
>Protein9695 137
mslfdgtgrsadarALEPSQVLSVPFGPLRailderpallwevvkmlsgrlrhmdaalad
affldvtgrtakrllelagdtdafeipitqeelagligasrervnkaisafmrlgwieqh
drayvilkrreleirar
>Protein9690 109
mpagirVLYTSPKhnwqfwtepqsglnnrkiyiprgkvvggssainsmiairgnpadyda
waaqglpewgyeslrpylrKIEDASGVTSQHNQDRgysgpirlsygtlq
>Protein9691 247
mingirAFLPGSLVDIRPVKdttpyenkemefkvikldrkrnnvvvsrravleatqgadr
esllstlqegavvqgviknitdygafvdlggidgllhitdlawrrvkhpsevvnigdevt
akvlkfdqeknrvslgmkqlsedpwvglsrrypahtrlfgkvtnltdygafieieqgieg
lvhvsemdwtnknvypskivqlgdevevmileideerrrislgmkqcqvnpweefaskhe
kgdkvsg
>Protein9693 135
mlhsqpggalatpfethhealdlplylrIAPELYLKrlvvggmervfeigrvfrnegist
rhnpeftmlesyeaygdsdtymelteqlvahlaaellgtttvqsgehelnlappwrrapm
deltseavgetigvd
>Protein6600 25
mgrITHMQTGQQAGADMERvteaek
>Protein8802 307
mqerqltldhfvnraetyfpdrEIVTNTAAGLQRttygawadrthrLAGVLDNLGISAEG
RVATFAWNTARhlelyfaapcsgrvlhtlnlrLFPEQLTYIVNHAEDEVIFVDRSLLGLL
VPRvgefntvkhivvmddgvpneipsfdggpevhdyeellagaertefrcddewaaasmc
ytsgttgnpkgvtythrstylhtmaamladtigvteadvilpvvpmfhanawglahaava
sgakLVQPGPDLSPGTLARlieeekVTLAAGVPTIWMGVVEELEGRdtsalrVVPCGGSA
VPTSLSK
>Protein8800 223
megsqvdyngngdleegifaevqglqeslfaniqayaaevaeapivyspaaypyffndtn
adgalgddeavfpnafkswtprlvkAAYNYQTSIKdpgsyvhggkyiiqllfdsiddlnq
alaepmdmaamaridsghfagseeafrhwdeegvvpgscakchasdglptflaegvnvst
mpsnglqcstchndlveftryevesvkfpsgavisaeepdtnl
>Protein8808 81
maigkLSDDVDIDQQAVSIRfgndevypgvpdeagleslaeymrgdevhigvdlgiadga
wtvygcdltdgyvrinadytt
>Protein6163 175
radywiplrpetdganflgaakIIFDENLQDIDYIKEFTDLPLLVRTDTLQYLDPRdvia
dykfpdfsksysgriqslkpeqverlggmmvwdlakgkavsgtwrrgrlflctgnrsdst
srYALSAPATTPVVANATVTSVAVTAGNKrqvtltlngalnpsttltvtgvkglf
>Protein7348 33
eidvdqidrprGMDITVVTTATNNDEGRallkl
>Protein7349 21
wkslvwviharTVVTGVEMFR
>Protein7342 113
mefikqgklkvigvtsaqpspavpgavplnkFVPGYVQDINFALWAPPGTPADVAAKlte
tvrkglsapgmaekFVAFSVPLAVAGPDEVTRittresnnikkimetvpikfe
>Protein6057 30
llkVNIDVGSVNTTNFTDGNVVAIANDKll
>Protein257 32
rakVTLEPFERgyghtlgnalrrvllssmvgy
>Protein1551 376
gigflptdptaarAATDHIEALVADEGLRtvawrdvpidasmiggwarevmpqfrmliva
drsdraggprggidldravyplrkriehepadgpesevyfaslssrtlvykgmlttpqlr
gffgdltdertesalglvhsrfstntfpswplahpyryvahngeintvqgnqnwmrarea
mlrtdliegdlnrLFPICTPGASDTARfdealellhlggyslphavlmmipeawenhtsm
dpalrafyeyhsclmepwdgpasitftdgtivgavldrnglrpsrywvtddglvvmasev
gtleipterivrkgrlqpgrmflidtdagriiedseikaqlaaahpyqrqlaaahpyqrw
lTGDQVMGQVRipken
>Protein1006 38
skhqvlatvvkAMLQDIATLTGGQVIAEEVGLSLEKqh
>Protein3266 232
dvdaqygitalegsvitgtgiklfvennsdlteanltnatitsvvlkqelrITDDQFTAI
GSTAFSVLRdeegatedlylvvnsstsmdqilnghalstnvrlhfelhdgavltlsaeql
sknvavngingadglngkvvitdaglnfdpfnsgpaylvidggtisggslgatdditilr
svngyerptpssstdtltidsdvtplvntaiisevatlkiigaaditfshpv
>Protein3265 40
mgfalkiagvdkseiqkrvleaakILDLEPYLERkpkals
>Protein3263 117
ppavrgilssgasiphnrlqrsaigsflgsggakgsravasfdedtstlavaasrqaiea
lqpealwfataeptyleksnagvihaalrLDESVPALDFGGAARsglgaliaaacgt
>Protein10442 157
mdvgvssnferLLFETGGRngalcaemmvtfsdrgtyrvspavhrsitdqfdgvrvdedd
vaatiaawhgrgveldphsaiglyagerrrkpgvpmvalatahpakfpdaveaatgvrpq
lperladlldrperfdsvgaglaqvqdlmrrhaadgr
>Protein10443 133
mktlydvglgyikLGQPATTLSGGEAQRiklaselsrratgktlyildepttglhsadvk
kllevldalvstgnsmviiehnldviksadylidlgpeggegggivlatgtpeqvaatsg
shtgkylkdmlkk
>Protein4462 49
mssnttlqgtlgfnvvkGGSNETFNIGARllydlveaensdfytglgva
>Protein10444 375
fprDDEYTYWYNKltnnfwsdldwdryddawvmrsraewtrLTNGATFDPPAFITSTGYE
SSIAYKtlydkrysylttipsgggfmpadngagggtannnileagevaaakVDANNYARW
APHLLAEFGPKVNTLVNQQATNDVYFARrvdfvrTLAEDAEQTDGPAYRLYTAYFSRIPD
AGGLCFWTNALRsgwslldvseffvqsqefedtyggfdlkGDEDSTDAAEFVALVYRNVL
EREPDETGAAFWTRqlqterYSPAEMLIGFSESQEFKnrmsskVGTGIAYLHLLGRmpse
aeyvaadwnwtyfqtnptesdwwmwwffdtwglsapnsylyvwlvdnpsgeytkrANITI
PSHHHPHEAPGTQPL
>Protein3482 44
gddlpvvkvsalkalegdaewgkTVLELMDAVDEYIPEPERetd
>Protein3480 32
IIANDNALGAGLAFYAADTMKelvwpfmpqtp
>Protein10515 199
mvlevdeerrrislgikqckANPWDEFAKnhekgqkvsgniksitdfgifiglpggidgl
vhlsdlswsstgedakqnfkkgdeveamvlsidvekerislgvkqmegdpftsfvatqdk
nsivkgtvktidargavidlggdiegylraseasrdriedlrtlykegdvietmiinvdr
ktrgislsikardqadqnd
>Protein10516 22
mhpvngvrIGIAEAYIRyknrr
>Protein10511 223
aqqttqrsiglivlvivalggvaylvisarkgrAEVGSELELAANRkpyldddelettkl
drsllaavglllliavalplywlaepgrqagavkafdekfveagsviytetaqcvnchaa
egvggvasfvvtnengdfvdqvqwnapalntvlwrfsveevryvldygrpgtpmaawglp
gggplteqqidqiidylwsvqltpqemtaevddavkqvdagla
>Protein10512 145
makeisayvklqvkGGAANPAPPIGPALGSKgvnimefckqfnartqekagkilpvvitv
ysdksfdfiiktppaaaqlleaakiqkgsdqsnrkkVGTVTWDQVKAIAEDKMPDLNCFT
IESAMSMVAGAARsmglnvtgekpy
>Protein10518 151
mdyafvnepvdksrLSMIVNDLAERytkvqvaasldalkeagyywatrsgttvavsdvvt
pprkteilasyeisatkvqtqydrglitdderrqelieiwtkatnevskemeanfpkdnp
iyrmvssgargnwfqlrqiagmrglmanpkg
>Protein4061 53
fiptvakrgaaiidarGSSSAASAANAAIDHIRtwtvgtdegnwtsmavpsdg
>Protein4063 30
mddasankAIQALDGAEVDGRalkvnearp
>Protein2707 223
VAVVTGAGQGIGRnkVAVVTGAGQGIGRghalelarhgakvivndlgssvhgegtgkaad
dtvaliverggqaasnfanvadyaaagemvaqaidtygqldilvnnagitrdrmfgkmdk
gqwdavmstnltslfnmtkqvstkmadrgwgriinissvngqkgafgqtnysaakagmhg
ftmalaactasrwrwrkkwptrNVVTTAGTTSERllrkmnedk
>Protein8575 312
mrMANITSNDTQERlakkfielvkeksdgridgklysagalgsnievmravqtgsvqati
nplgnlsnfvpqagvfevpwlypgdsfedmianttramhgraateikklaaekgfhvvsl
fglspmliftrtridslkqmkgqklrpipgkehsltlndwgvpsadmslpevytavqqgv
ingfelppdvtlnlklheaapyvavtkhstlieyiivsrnwyqslpntlkkSIDEAGKEL
DRvgtaeyaktetaafrnlrsdsrvtvveftkedlakmrelnekgvwkeimadpvkgpif
kvlrqdveelah
>Protein9858 62
mkSSSAAPAAATAAKamptpaqgytihvmaphkfedgsvhgpyhhyckpispevlqcllf
es
>Protein8579 262
mgnslrrTLLSSIPGAAITSVRfddalhefdtirgvaedvtdiilnlkDVVVSSESDAPV
VLRLDVAGPATVTAGNIRtttdveilngelalatvnedghlameltiergrgyspadstk
GNTTIGAIPIDAIYSPVRrVSFTVEPTRveqstnydrLVIDIETDGSLEPRdalasagat
ltglvqlvaeltdepeglelgdlapaaglspdlelpiedlelserprnclkraqvntvge
llskTPDDLLAITNFGQKslde
>Protein4282 12
ELSTTMAIVRas
>Protein4283 19
NQEEFSFLLDNFLERvynd
>Protein4286 63
GFEFVDAIKggvvprefipavrkgvedslpagvlagfpvvdvkvtltfgsyhevdsnena
fkm
>Protein4288 33
hatrAAVEEGIVPGGGVALVRslktleglkfds
>Protein5883 57
rrtgvrirGPFPLPTTVSRwtvlrgphvdkksreqferrthhrlldileptqqtvda
>Protein6753 58
pgddtpiikgsaklalegdkgelgeeailkLAEALDTYIPEPQRavdgafllpiedvf
>Protein6756 430
rsarsrrsstrLADMLLEVESGKsaayyaawcgaemndeltsvsslakaycseayfhtta
eniqihggiaeniqihggigftwehpahlyfkrakGALELGMAPGLLPGRmtldggrdwm
aerwhrvpettgldaagiieaaadgrirtlillgadpladlvadvdtaaaleratvisla
thhsasslagdivlpvaahaevggtttnlegrvsalgqrvnspgstradwviaaelsarl
gtdlgltsiegiqaeiervvptfagaeldllgdpgrqdgvlvpviddtdwaeaglperla
fvapevtqvpaissysfrlvltrrlydrgtmlgampssaplatsselrmnpadfgqlgia
egaeltvrspsgsvtvparsdhavargtlelnagaqpgalalcdpdqpltevrvetlddp
ggsghaggaq
>Protein6758 31
naqrGQFGQTNYSAAKagmhgftktlameva
>Protein9735 100
mkkvagtlrLDLAQFRelaafaqfgsdldeatqrqlsrgsrlvellkqgqyspmdvidqs
vsifaatkgffdsipvnkiqhaekellatlntrhadlmna
>Protein9730 135
rkgsiknplfkggarifgprprsydfklnkkvkslakysalsvkaagssikIVEDFSFDA
PKtkeyikFLTAFGLENKksllvlpelndnvylssrnvqgaaiaiaenlntyeimnnnti
liseksieaiansqn
>Protein4939 30
mrYSISNNAEYGDVSRgpriitdetraemr
>Protein9228 37
mkiggsrTLIIPAALGYGARgaggvippnatlkfdve
>Protein9738 268
mltlgnasgtqnwgndpltavgpldfndyrvlyqakltvtyaglestvavntsaasnfia
sqltintavkaaiaanpelskLIAATDVTGTEQLRIVSLVGGDNDLLIDIFQPKLIATGT
AANSGEVVIAAGDVTALRqgimmtdrfdlsttyvgnsdlleneaeiadqldnageafygs
inqfgqgnednayslnlnstektgtalvtsgayaylndanggqafgtnatvdvnfstvnl
gngnndllvvhsndlsmntvvidgvfgk
>Protein5087 23
ISPLHVECHSPLLHSSSPEIGRs
>Protein6573 516
kvagtsefvtalqldtkIEGIPADVLIAALNQAKearLAILDSMNAALPEPRsevnetap
kiisfeipadkigevigpkgkvinsiqgetgadisvdddgmvgivsvsavdggavaeaer
qirlildpptpevnaeytgkvvsitkfgafinilpgrdgllhiskigggkridkvedvle
lgqdlavyvedidpngkvslrmdpngkvslrmvgdtkadsagkgsgsrssgergdspkad
apprgrssattssatgsdastaddarKGGGNTASETAAAPSAAPASDKGQDGSPSGEGAQ
ASRgqrsgggrrqdrsgtpsdpsaapmtapevastveaflgglftaaghtvsttseidgd
rvdvsvtgdglgvmvghrgatadailelskavmlkeakggtevrLGVDIAGYKvlrreal
esfggdlarqvaesgepmvlesmsgepmvlesmgsidrkGEVFGDGVLETLPDGFGFLRs
pdynylpgpddiyvspsqirrfglrtgdtvegqira
>Protein7487 30
ndtaigdiiaesiskvgkDGVITVEESKtm
>Protein7486 26
mewkVAFPLHPEYRtlpmvwyippls
>Protein7485 25
mlnraptlhrLGIQAFEPILIEGKa
>Protein7483 13
qqkQFLIDNLKll
>Protein7481 34
lesvtlndlgrakritvdkENTTIVDGAGKkndi
>Protein7489 9
YHHDPDLRa
>Protein7488 61
EESIFTILTEFGDKrrcppravpqghartrspsptgtgtgirrmttrptgfptsirrtsr
r
>Protein6282 65
TAIVEGLAQAIADGDVPDTLAGKrawlrrlptatcrtrwpessstpstwahwspgrataa
tsrsg
>Protein7158 26
mtstlqqeagrklrFSSAQTMSVAQR
>Protein7629 156
lkerkhriedavrnakAAVEEGIVAGGGVALLQATKAAFEKLTLEGDEATGANIVRvase
aplkqiainagleggvvaekvrhlesghglnaatgeyvdliaagiidpakvtrsalqnaa
siaalfltteaviadkpekasampagggddmggmgf
>Protein7620 501
khylgthsnviakdvedkpeeikwhdiapvgkMDLVVDLNFRmdssalysdivlpaaswy
ekadlnstdlhsfihplgqavapvwesktdwdifkhlakatsemakkyfndvqkdvvftp
lshdsadeitqptikdwytgeceaipgksmhkisvverdytdlyekfitlgegirekgls
ahgnhymckeefdemcssqhfhqrkykdkklpsiqedewaanavlhlssltngkltkkay
eymekktglalvdlsddslgvkiryadllakphryntspvwsglmnngraysaytynver
lvpwrtltgrqhfyldqemyiaygehlptfkpapspevygdlretwkngkakalnyltph
gkwhihstymenlrmltlsrgiepcwlsevdaeelgikdndwvevhndhgvyvtracvss
rippgvcivyhvpertvgipksqlrgnrrggghnsvtrihlkpnylnggygqfsyhfnyw
gpvapqrdthvivkkmeklvw
>Protein2052 37
mneppgararVGLTGLTIAEYFRdvegrdvlffvdni
>Protein2509 32
kqaaqallasqrLAVIDEELLELLDRwtvles
>Protein2059 33
lqfvneivggaiprEFIPAVEKgfresmkngpl
>Protein932 33
ndlyrrvinrnnrlkrLIDLGAPEIIVNNEKrm
>Protein935 32
ylgskvdkAVITVPAYFNDAQRqatkdagkva
>Protein934 35
tegkgekqpvadnktdegraknrrVEIEVVGTRsr
>Protein3677 56
iikflgfeqifkNALTGLPIGGGKggsdfnprgrsegevmrfcqsfmtelqrhlge
>Protein7423 157
myhaqekIINVPGAETSGFRggmhnsvtrrggmhnsvtrtvtkpthmiggyaqlaygfny
ygtvgsnrdeyivlrkmnkAFADSEHITAGAFRrQGVPSEVLSLAGFDVRaakstkaptv
rsqrVNAATVSTHVLGRsgewtyndietttgasigtv
>Protein752 32
rsgagagtaragehragdqrlgcrSGVDSLAR
>Protein3017 65
mtetkTVIGYVVSDKprgrrktvigyvvsdkmqktivvelesrkshplygkiirtttkvk
ahden
>Protein9508 70
mvwtltthgvtekayaslredykvddvvkASETGALGAGASSPEIRankppvvkvegskt
ltakvgqpvs
>Protein4547 35
SGDGNQYRgatdstteimgalevvlgaatiniqlg
>Protein4546 41
GVVMNPVDHPHGGGEGRppvavtrsargvsrrvarvapasp
>Protein9503 88
mahkkgggssrngrdsnsqrlgvkrFAGQEVTAGSILVRqhglkLLAGDNVGVGRdhtlf
alidgfvsiewarkdrkqvsvqaekqaa
>Protein5418 29
mggkEVFDHAILRndmagvlygigvlgsm
>Protein5412 30
mdkrtnvrNMSVIAHVDHGKstltdslvsk
>Protein8632 40
mnglkkasididrkVLADLAVFDKsafekivaqaktslaa
>Protein1089 31
wrrADLGVMALASDQWRgrdgaglrpvapag
>Protein6140 32
dltgeeatganivkVAIEAPLKqiavnagleg
>Protein6143 103
aelaatdgalwavagfadaddqwvsfnsnldwgvvtglggatkvatvnyslsllvnntgy
lfneqaldcipvggpfvcagdgkTDIVGSGDVLGGRgltngyg
>Protein7815 105
mvrglpidealallqfapqaasetvykVLESAIANAETTEGLNRadlvisvamvdegptm
krwrpraqgratrinkrtshitlavqpaevaaakktgsakkegva
>Protein7818 88
mygqgtnrlgelvdlgadqniiqksgawyayqgnkigqgkanackYFEENPAVAEVIEAE
IRnkllslpapapteqeaaeanldaedi
>Protein7819 52
miiithhpkLLELVRPDFVHVLTGGKivrsggpelateieaqgyltgaaapa
>Protein239 47
wnlsltngenrLNDDMLAEFQAALDTIEHTEGKgalvitstdpkfws
>Protein233 61
kkdgkLILVTAINPTPAGEGKttttvgladgmqrlgksvmvalrepslgpvfgvkggaag
g
>Protein583 123
FFTYYAGVTGTPTALGTFFTYYAGVTGTPTALGTNGAGRvyqiaynhynmggqmqkwqde
fkkkynddfytgstirifVAAALEGIRakstdpvkVAAALEGIRvqsingevemrktdhq
lqq
>Protein585 37
nglnragradtgtrlrVAFNNVPANVRiyvsthalsn
>Protein586 156
gndsitggagddelrggkgndtldgdfdaeaaevqkfvltgnwgtagvegvstvsdsnvt
fdgfavvegtvvrGTLVPAGANAAQIGSAIVRewaanptsfthsadissitydagtqaiv
vtykttgvdianalltvvegaetdantftvaapsvt
>Protein589 33
erlrdaklrLADAEAALVDRtkaaaratddyvq
>Protein3241 22
mtrEQLLTDPDQAADFVKqtnc
>Protein9882 96
mlqqdepddyvvstgdthsvrefcqvafdrvglnwenhvtvdekFFRPAEVDLLVGDPAK
arkvldwtpktdfeqlvhmmvdadmallsgkldhla
>Protein3248 49
lriksatelagqrGTPAWLSVDYSKmegtfkampersdlpaeinesliv
>Protein8679 150
masglgkylynpysylaitkrSIYVDHHTHENQESKRltvvpgkakyifvypfvktrewf
lltkaarqgmmdehievghrfpsvklnttysfglddqewvvafesdkpedfldlvmalre
tegsrytlrdtpiftcirkslkealdtlgg
>Protein1711 331
ALVPVIREIGHGALAERALVPVIPSDFPYTLRvvsevmssngstsmasvcgstlalmdag
vpisapvagiamglvqdmdsgaykilsdiqgmedalgdmdfkvagtahgitalqmdlkik
gldfeilrlamaqakdgrlhilgkmldvmpesrnqlsqfapriltlqidpekigkligpg
gkmirslqdqykvkidvedsgkvfiagegtlaeqaygviagmmedvtvgkiytgtvvrve
aygafvnilpgidglvhisqladyrvakvediarvgdeltamvidvdpqgkvrlsrqavl
enltveeaqardrggrssggdrggdrggdrg
>Protein6428 40
vhyakfgvnegrAPTASLVNFNGTRylaenadvvpyvtan
>Protein1710 37
arGEGQSGGRfvrqgngrhgnprscaqraprgkavar
>Protein2260 23
mgepdcpirQIVAPTAGAAAGDR
>Protein2262 34
VGDNLFTNSNLVMDPDTGKdqelfpvhaersvrl
>Protein4731 49
kAVIAESYERihrsnligmgvlplqypagttaeslglsgdetlsirgve
>Protein10531 226
mpgantralekarGLSADSLILDLEDAVAPDAKaeardnvvaavtsgeygnreltirvng
ldtdwhaddlaaaaaagpaavvvpkvnspadvaaieaglqaggapehtkiwamvetpqam
ldcaniaaaserltvlvmgtndlakelhaahvpgrqplltglglcllgaraaacacwvrg
ppersfstvctttcatprasrpnaakvprwastarLIMEIAPAVAK
>Protein4735 37
nqsggekASVTVSNNAAHEVLLYQFDGRdnklnadnv
>Protein4040 31
dyiralgeaykaeqgpaakDAIAQILTNSRm
>Protein4049 138
mgfhdrqihsrryepadygryrilwqaihrdgpqavqaaqdhhlqprraetvrdaklgtv
rqpcrgpavlhrrcsrrttvdpgdgrgrrggarrTNIIGAENVINASMASGVKhhrgger
hqcldgergqtrdrpvhr
>Protein9522 569
mgrtnvdvnqgnlksvsvvqagnrtrvvlnlkqfttyktqiqgkSLLVVLDALADSAPVT
APVVFAENHNRdtvalkdidfrrgeegsgrvvvalpnnqvgvdirqqgqtlvvefmktsl
peglrrrmdvadfgtpvktvstfqsgdrvrlviepqgqwvhsayqtdnqfvveikpikid
stklsqgpgytgqklslnfqsievrsllqviadftnfnvitsdsvngavtlrlqdvpwdq
aldiilqakglgmrktgnvlwiapkdeintkekpkdeintkekldleaaaalqgleplrt
qafqlnytratevaaqltassggasgttgnarllsargsviseartnqlfvtdipsrldq
vqqliakldiparqvlieariveasdtfgkslgvklgggigsgvnpntgvgasfgssyva
gvsgttsgnfvnlpaqgqggyspanialsifgsaanrYLPGIASGETIATVAFTEENGRw
desgiSYVIDGHIASLILVAARSYVIDGHIASLILVAARtpegvslfavdgdasglvrcr
rrrlragpyVVEDDNLGKarsrrgshqgg
>Protein9523 165
maprrldhillygpniaavqkLFTEVLGFNLVERilnpegtgnaviflscsikshdiafg
eypepaklhhcsflmdswdhvlragdimsmhkvpvdigptrhgvtrgctiyawdpsgnrf
etfmedrqpypdhepltwtfeslgvgggldyvqrklhetfltvvs
>Protein9805 145
ekkARVEDALHATRAAVQEGILPGGGVALLRakavlaglkfegeqrfgvdivaraleepv
rqiainagkepsivvervlsgegtfgynaatdtyedllasgvidptkvtrtaiqnaasva
glllttealiaaqpdddsgehnhnh
>Protein9705 132
mghrDIEVIEEESSDDGLRmvikrVTDLDVPSIAKkvlpssptvttddvwkdhgdgtygg
hfavqmdgvpqrtkgttsltanddgtthyeveidvsvkvpligdkiakaskgelekqlna
efaagdawlaqa
>Protein9249 317
mspepvnsasrndlsdqgaalprppvsprgivylgsppeavaplralveaghrvdlvvsa
pdrrrkrrgeptptpvkAAALELGLKvtddladvesavdegadlgvvvafgqllrlpllt
rlamvnlhfsllprwrgaapverallagddrtgvavmgveegldtgpiyaevsvpigpea
tagelrsdlsehgaallvaaladgltdpqpqvgestyaskisgddlllrfgdvsaeqlgr
qvrvggawttirgerlkvweaeevlatpppgelhgdvvgtasgglrlvevqlagrarqea
kaflrgyrpehgehlgg
>Protein9710 190
mdvvvdeenlaiaigrggqnvrlaseltgwkINILDAAESAQKqasetdsgrklfmekld
vdeemadlliaegftsleqvayvpleemleiesfdedtvtelrnrakdalltmeiahees
veevsldlrdlegvtpeligkladsgvhtrddladlavdelteitgqsadeakalimkar
ehwfataaas
>Protein9713 97
mhpnasekftvrsvfvigpdkkikLTITYPASTGRnfneilrvidslqltanysvatpvn
wqegedvviapaisdadaeikfpkgfkrikpylrltp
>Protein4955 93
mdkgtlaglakyqeangivhqlykeglltgqktnrpappapekegyayfaqlfwskGNSP
AAIELKvlemhendlakmhvglahvnpggwtyt
>Protein4952 34
rsvphaelprdahrIGGAVEAGRpvegvqlaqll
>Protein4953 33
aeiialharGEGDTGSPEVQVALLTARiehltt
>Protein4966 126
mpslsgdvlsyaklrasinkngndnlpiygldltypngagfpygttvglsvgdvlpdanl
kpefvtskeiggefrlfksrVILDVTAYTQQSKgqvitvkipnttgfpnllinvgesknw
gyesdl
>Protein8962 57
marvesyregrVPLHTLRadiefgtaeahttygsigvkvwlfkgevlpqkkrrpgtr
>Protein9905 57
miaagiidpakvtrSALQNAASIAALFLTTEAVIADKPEKaapampgggddmggmgf
>Protein6776 27
mhrdakIFDIFEGTEQIQQLVIARais
>Protein5600 39
irdsriattrrTLQWLASLSRsflsrqacsrrsasttgr
>Protein5930 88
mvpkVEGAEDIHYIDRllaqleaqaglerpilvhalletargvanveeicgasprmqgls
lgpadlaadrrmkttrvggghpgyvvra
>Protein1278 29
tdlrntqfgklstvkVDPLLFGVGYGYRf
>Protein6554 62
mgrAAVPSGASTGEKeavelrdgdkarylgkgvlqavenvnteiceaiigldaaeqsfid
rt
>Protein1273 64
mrgvdevlaffqalftagitvdnahfgllddgtviekhtghgkIGDEEFIFPTATSYGVK
dgkl
>Protein7605 133
mirarEGDLLDVNFTNKdmtgmlhnidfhavtgpgggaglltadsdkckraefkllvpgl
yiyhcavgpvgvheangmfglilvepkeglppvdqeyyvvqhelyttdtpadpksgvldf
deqkgmdenpsfv
>Protein7606 179
mkKTAEDFLGQEVTDAVITVPAYFNDSQRqatkeageiaglkvqriineptaaalaygld
kkhkdstiavfdlgggtfdisvlelgdgvfevkstngdthlggddfdqviidwladefks
qenvdlrkdpmslqrikdaaekakielstsaeteinlpyvtavdgvpkhlvmklsrakf
>Protein7601 96
miqtesrLEVADNTGAKsvlcikvlggskrrYASVGDIIKvsikeaaprgrvkKGDVYSA
VVVRtakgirrsdgslvkFDGNAAVLLNAKlepigt
>Protein7600 212
mtetrtsrqrrglgfvraiavstvaavglvlansgaasagidgsafvvdgsgtrIEAQTA
DTSISFVPPLDGNPISReffhsgraafvaadgfegtitigyqvgfpatadgrvyfkaqtp
nleldldpglgidlfiltdllpvvgfevgasfgpgivsvdvasgsikggsgsiaiggiqg
tvtgvlgqtsirpyvkvvsgngdtvvaygpif
>Protein7603 194
mqtravleaalnvqahgivvkAEIMVPLVGTVRefnaqatvirraaaavfserkeslpyq
lgtmietpracvaadsigaqaeffsfgtndltqmtlgfsrddagkFLPDYIKmgiyehdp
frtfdqhgvgqllqmavqkgrlarpgievgvcgehggdpasieffhragldyvscspyrv
piarlaaaqaalad
>Protein10081 36
maplkkKSDSRFGVDYAYRptspfqgthnigirlef
>Protein10086 84
mkglpdalfvidvgyqkgaitearklgipvigvvdtnhnpeglqyiipgnddssrairly
arGVADAILEGRnqsiqeivemsa
>Protein10087 172
lsrlsleegkffvvsahreenidsdknfhhlvgslnaiaetygypvivsthprtqkrvda
lgvkfhplvqllkplgfkdynklqlsskAALSDSGTINEESSILNFPALNLReaherpeg
meeaavmmtgltserILQALQVLEHQSRgeerglrlvadysmpnvsekvvri
>Protein10085 130
mfdgllgplfrrLGGVSVDRNNPGSLVDDLVAEARstsslalvipvegtrergeywksgf
yrialdaempivpsyldgptrtggfgptvipsgdvsadmdrfrdfyadkrgvkpenkttp
rlreedsaia
>Protein2075 35
agtqallgkdlqgarIVSISIDPEYDTPERlvaya
>Protein2071 53
haqrahqrdrlvevrapgrlghgppanpggsrGAAGGPDHGKnparrpghrhg
>Protein2070 32
verdypnvykrFIALGPLMNKvgnggkgiawd
>Protein913 36
ckngylfdgfprTIPQAEAMKeagvpiefvleidvp
>Protein915 32
kkfvvlalflkAALLSHSNFGTENTASAIKcv
>Protein2385 31
mlqarLFSYGDAQRyrlgvnhhqipvnaprc
>Protein3321 39
merffptkgqvinqeviaqrlkQLIQDQIRvsdilsety
>Protein3651 44
mtatdtkkdtgrvvrVTGPVVDVEFPRgsvpnlfnalhadisyg
>Protein3656 39
kdpqeffslqsslaqpglekavaysrSVYEISAQSKeei
>Protein3655 143
awglahaavasgaklvnpgpdlsaptlarlieeerVTLAAGVPTIWMGVVEELEGRdtss
lrVVPCGGSAVPTSLSKrfeevtglpilqawgmglpilqawgmtetspvgsvakvistle
dssqekldelrYVSLIQTLGLRr
>Protein3388 94
melrvffdtnksdikpqykseiakvaekLAEYPNATARieghtdntgprklnerlslara
nsvkSALVNEYNVNESRLTTQGFAWDQPIADNKt
>Protein2928 45
mrytrlgeikkQALAQFAVEGADVSADDVETAFEDLKyrtvrdni
>Protein2923 192
mvrkirWANYPFVPGVAENIKsewaegrldswvvtctqchserfarsylelmdkgtlegl
akYQEANDVVHKLYEEGLLTGQKtnrpappapekegyayfaqlfwskgyfaqlfwskgns
paalelkvlemhendlakmhvglahvnpggwtytegwgpmnrIVHDAANAVDGVSTESEG
QGRdrrvvikps
>Protein2926 21
maarTAVVAGTATAVSGRvan
>Protein779 71
TAGTAHAAGTISAADFAAGNALLDTYIAAAKsvrlillrvmrcwiltlllpkqrlqqqpq
mtptnrftlrc
>Protein3035 53
esihvvvkkgsgiksiadlkgkrVALDEPGSGTLINARlvlaaygvkesdikp
>Protein3030 101
masngtrlggwivdttnnrFGPAADYDGDGRaellmsspwgigtlelnggaftsplmaan
aftsplmaangtrEEHHPPDVGHRlwlddplpgdpeydaal
>Protein3031 39
rrvrTVGEQLFAQFGVGLARmartirermnvrdnevftp
>Protein4388 31
tggltidkIGLIDAGGTASPAIGQPVTTGGK
>Protein4385 84
NIEIVPSVLPADFSRgptetsrscppccpptsrdwarsaFVPNLTFGPDVIAACRtggsy
ptsplapmssppaateptcplrrt
>Protein5387 115
mvearVAEPDAEGGFVLDGFPRtvdqaealegilqtlgtkldavlsltvdedvvvarmla
rgraddseavirnrlrvyreetaplldhydglvvsidgvgeieevnkralaalgh
>Protein5381 60
yiglkhyqlgtvrLGNIDSPFKnaedsvdvfndmshldmgnfltgqtrlansinyvspkf
>Protein8433 47
plagsityipgaekyvywditrhiyfnakkSLTSQIESLEKliqhye
>Protein8432 140
mttdqaepteeltedkcwdllakartgrIAVAIGEHPDIFPINHVVDDRtivfrtdpgtk
laaavlgpgvayevdhiddeggtawsvvakgharelhtveemtraeelplypwdtgakhh
yvaitvneitgrrfhatpsv
>Protein8430 322
mnkllyalvvlvlcvgsanaqsgeiqgkvlndkaegipfanvvaykngvlvtgattdfdg
kyaipalepgtyeieasyvglkkrltgitvsqgivflddillsdkildvviikyqaplvd
kgntstggvvtkediqkiatrnvtsiaatkegvyqsdeggglnikgsrGDATEYIIDGVR
vsgslklpqdaieqlevitggvdpkygdatggfitittrgpsknyngsmelatsevlddy
gynlaslfltgpiimkdkgtdsaqakfgffiagelemerdpdpsaignfqvkddvmnslt
vdplrpsvtglgfnknsefitd
>Protein8389 51
SRDVVVLSAVRspigafggsladfdsselagivmkeaiarsnvdpqqinyv
>Protein8435 100
vtnpskEIGSSALVFNVKvsgkdsitltgltvkistagysgdkvtvyknsigaaniafet
tsytngvdavwttynasnatvdvgvagvnyiivldnargd
>Protein8385 140
mtiaatvggtgskvdgsaatgklaitgntqaytagsslgdiiiggtaadtlksgansstl
tgkegndtfdvslaltgsdfkgitsitdftkgdiikfaaataftttkVDLSAATTEAAAL
NLLAAGASTDLKwgvyggnt
>Protein8381 447
manpdpeityeevqaarpdtifgtgrSDYPNQVNNVLGFPFIFRgaldvrakainmemkl
aaahalaalaredvpdsvlraygldslafgteyiipkpldprvmmwvapavakaametgv
arrqidlttypdqlaarlgksaqvmrsmevkasrdpqrivfaegerskiiraaytlesqg
iakpillghedviyeqcarlnlsykptvlnpdaaternayakkfyehrqrkgvtqtlahe
ymrqanyfgpmmvdagdadafvsgltynypdvlrpalqcvgaqadrfvsgvylmlvqdkl
yfftdatviidpnaeqlarialnaadlarqfdvepriamlsfsnfgstpheqsikvrqat
dlvkklrpdlmidgemqadvavvpelmhqhypfssvqdanilvfpelsaanaaykllsrl
ggaeaigpilvgvgkpihvlstgadvr
>Protein8382 51
mnkrntshcsrqpyrrarerVSYQRQRIRWRMGLGYISERMGQGRvrrmgt
>Protein1860 31
innqgtrNVVNFVNQLGGKvrlhhmssiava
>Protein1865 86
mgslfnitntdtvngkvvkvrfrgasgsdelldftvflspgdvwsgslarnaagrTVLST
DDKsctlpeagapnqwpgvfktlrlp
>Protein9526 150
mptntkvlvtahslplrVLDGDPYVEGLTASATAIAGAAGLDAARwtlgwqsagrTPEPW
AGPDVLEQLRtlaedghtegvlvvpqgftsdhlevaydldieaarlagslglafartavv
nddrsvmaelaelihdqvaesglpgealet
>Protein9527 19
mellgkYTIFAEGARghlg
>Protein9525 64
APEQPVSARrawspftvaqplqmqprikwwlsiwagrmaskavtccscspaasvsrtprt
kpsr
>Protein9520 284
qpennvqrIVLEALGVTLSRnararslqlpawnealglprpwdqqwslriqqvlaqetdl
leyddlfegshvmealtknlvdeaqaeldevldlggafeaidelkgrlvrshtermrrie
agdlpvvgvncftgtaesplggnesimkNQSHVDAALGELERawrearNQSHVDAALGEL
ERvarsdenimastialaeaggttgewagvlrevfgeyraptgvgsaagtgpgndglaav
arrvralpggpvrllvgkpgldghsngaeqiavaardagmeviy
>Protein9521 373
mrGLMAKPDGSIIETPITANFReglnvlqyfisthgarkgladtalktansgyltrrlvd
vtqdlvvtdvdcgtkhgmalkavvqggeviealrervlgrtasadivnpdtdetmfeagt
lltedivdaieaagidevkvrtplncetryglcatcygrdlgrgkivnsgeavgviaaqs
igepgtqltmrtfhtggiasaggditgglprvvelfeartpknkavlartsglvrigedd
gkgrvitivsddgeedtytvarearlevadgheitagdpmvegprdpkelmdiqgvystq
rylvdqvqkvyrdqgvsihdkhielvsihdkhielivrqmtrrIILMTDADVDGSHIRtl
lltfffrqmrevi
>Protein5166 92
mghprqanrevravreyaayalcpplkklgiplrtytpkgeitrawhvidatdvvlgrLA
SQAAILLRgkhkptfaphvdmgdfviiinaek
>Protein8657 545
mlelgqpshtydlarlpggalvvrDAVDGETIVTLDDVTRtlsagdgvisdgdgaavgia
gvmggasteisetttsvlleqawwrpervqvttdrlnlhseagtrfrrgadvelpplaar
raaqllveitgarlhpgvidergadttppvislrtaqvnritggsltaersaghlrsigf
evdrfqvdqgagepeslqvtvpswrTDVTEEINLIEEVARLEGYNTFPNVTVTSPFIGAL
TPAQADTRllrrtlegrGLTEVSPLPFLSADALRrcnlddvgapgvlnplvadqsvlrps
llpglvdtlaanartrsvglsiyeigrvfpgreivadpfaadtvlagertdlavalggaa
apqavqllgvlldtlgfaapeldqapdalpgglhptrsaivslagvpvgdvgevdpgvlg
asevhervawvrldlgvllalphppaqaqpvshfpaavmdlafvvdaevpaavlrralav
aggdllerlslfdefrggsigeskkslafsvvlraqdhtlgddevtvaraallsaaeslg
avlrs
>Protein8653 46
maiyrretaplsqtyaerGLLELVDGLGEIDEVAGRigialdphag
>Protein8650 166
mpkpskgrrlggsashqkAILANLATALFEHGRitttenkakrlrpyaekivthakggtl
ahrrevlkvirnkdvvhalfaeigpsfegrdggytriiktvprkgdnapmaiielvreat
vsneasratrvaaskkkadatpanvvaaveadatdaevanadavad
>Protein8659 172
misggkyvassktlldlgarqladlfkdntdrnrTSPFAFTGNKfefracgssasigypl
silnaavidifeetnkiieeelgkgksqdealmavilkwygnaqrvvfngdgysqdwvke
aekrglgnmrttpeaiavlndpkktnvllktgvfkeseiatrhnvmleryik
>Protein9383 151
mdaydipgacnqvasyldaltnwyvrrsrdrfwaparrTAGGELSPDKTDAYDTLYTALT
TLCRlvapllpmvaeevytgltgetsvhladwptedelpadealvdamdrvravastvls
lreerrlrtrlpladlvvagadaeslrpfvg
>Protein9387 74
mseaaqhphnvarGTFTEVAGITQPAPAPRfsrtpgeirrppphagqhtdevltewlgad
takvaelraggava
>Protein9384 71
mgakVTHLGELPQGQPERwarvvkmvsqhdhegfggctntgacadvcpkeipldvinqln
kdlrgsmskra
>Protein9385 134
mtvikinaitvpadsgdtlaqrfaarAGAVDGQDGFEGFELLKPTDDRttwlvitrwrdd
esfnawvsspafgsghqsdakPAGDQAGTGHPGGETGGHPGGRpggteggapppvamsae
lwsyvpaggstgga
