# Supplementary material for: A Graph-Centric Approach for Metagenome-Guided Peptide and Protein Identification in Metaproteomics
Source: PLoS Comput Biol. 2016 Dec 5;12(12):e1005224. doi: 10.1371/journal.pcbi.1005224 (PMC5137872; doi:10.1371/journal.pcbi.1005224)
Supplement: S1 Dataset — (ZIP) [file pcbi.1005224.s006.zip › Supplement/ProteinID/SD6.hybrid.dbgraph.protein.fasta]

>Protein4114 112
ralaavvlgdankvryspltaqqrFTALQSGEIDVLSRnttwtltrdaslgmhfvgvtfy
dgqgfmvpkslkvtsakqlkgaticvqsgtttelnltdysrannlqmkpvvf
>Protein6127 33
atkygftrEDQDALAVESQRraaaaidaghfka
>Protein6126 325
mrlvnkserpeegrifvagkDIGELPGYKvpylrrnigavfqdfkllpnktvsenvafal
eaigrprhaleaigrprhvvrTADADPSGEFIQRnpavhppahtpnyrftvlrsprNALI
TLHNSLSEVTAPSFRredlgaidndlimnyakdglpigerIIVHGYVLDELGRPVRnslv
evwqanaggryrhkkDQYIAPIDPNFGGCGRVLTDANGYYFFRtikpgpypvrsgsttdw
rpahihfslsgdgwaqrlitqmyfegdpliatcpivqtvpseeqvrGLIALQDPSAFVTL
DSRayrfdvvlrgrratwfenriqg
>Protein6125 157
myhaqekIINVPGAETSGLRggmhnsvtrrggmhnsvtrtvtkpthmiggyaqlaygfny
ygtvgsnrdeyivlrkmnkAFADSEHITAGAFRrQGVPSEVLSLAGFDVRaakstkaptv
rsqrVNAATVSTHVLGRsgewtyndietttgasigtv
>Protein6124 106
peeaaqfvqatqldalaiaigtshgaykftrkptgdilaisrvqaiharIPNTHLVMHGS
SSVPQDLLAIINQYGGKmketygvpveeiqkaiqfgvrkinidtdi
>Protein6123 225
mwdgsavpltenlqiakellalakaaniileveigvvggeedgvvgeindkLYTTPEDAL
ATVAALGLGENGRymaaltfgnvhgvykpgnvklrpeilkecqdaivaahgagqgakpld
lvfhggsgslpeeisaavdfgvikmnvdtdtqyaftrpvaawmmknydgvlkidgevgnk
kqydprawgkeaerpprlgqgsrdrhgrsrDDFFLQQLLLTDGGR
>Protein6122 23
mrLNELSPAEGSKfnekrpgrgi
>Protein6121 163
ELLYPILPRlrrvptgaavsdppedrlpvdhahradrrvpgahpgrlpagvveqegspge
lpveaqlhrrqlrqphhggvghhragvpalppgrphlgrqrrrrkglaagdavrelrgld
espasgdllhhrqpvaggaplsrclvdvsepgreqpqvqrrpa
>Protein6120 44
mklpprepwrGAVPVLDAENPPARlsrdapvqksnfmaynihav
>Protein6129 114
vvtvlialtisgcplkdeitrrVSEAVTSLEGVDQLKlnftsmtqlklQGQQSPQRrlrq
hacsdrrrqhgmrhygqhqiqpssapgahthhectfahlrigrgirktigyqdv
>Protein6128 31
rekVIEPLWESRsdhmimqqfadklgfgkel
>Protein7838 64
mdfqsealgaafrlegaltkGEEFANTARprlysenkvfrsvigvdrptfipfinpnrtt
lisa
>Protein7839 115
mrvadnsgarevlvikvlggsrrRYASIGDIVVATVKdalpgaavkkgevvrcvivrtkk
errrsdgsyirFDENAAVLIRedraprgtrifgpvgrelrdakfmrivslapevl
>Protein7832 170
mheadrheqerVLLGELLDYRPELLDRtkirvaaradlapeeaaeaeaegwlavsgvtgq
gtrqfvgamrraveearesgedpsayvvhrpepegirvvreidgslrvvgrdaqravals
dltnpdalaeaqrrlnklgvnkalgkagakvgdmvhigamsfeygeddlr
>Protein7830 100
mltgnigkFGTGCHTWSGNYKvgiwqaapwsgagasvylgedpwnlnlrddvhgkeikyr
kyyygeepgywnhgdnalivntpkygrkvftgkthmpsps
>Protein7831 460
mtvastvtpaatlidqvkTAGTAHAAGTISAADFAAGNALLDTYIAAAKaaaaaatandt
nkpvhtallnatqaavatatdavnrvydlngavaagtqttvnnlttlstalalgatdaav
vtalqtaidngsitagqaatlftaatsvgvgtidatellavqanltpiqttaananttaq
atltaalaadatavataaaivaadptdlannsnvagdavgsteaataaataaaavtafqt
ttltplttqaanlaalkaaitvgstdlavvtatanavangailagdetainaaasavtgt
vgvavtaaektavdvlitalqltnetlvadatldlanlqaiatatatastiataaansga
asltvsapkavyvfdtsnqaasynkatmddrnladlksdanntnnffndanntnnffnst
vkvtykgldasvvvagtgykMDFTLNELLEERdgvkhllp
>Protein7836 95
myergggavvnnasvlgwrAQELQAHYAAAKagvmaltrsaameaakhdvrinavapsla
mhaflekvtpdglldqlrgqeafgrgaepwevanv
>Protein7837 170
mdnfypsnflygidlnfltkdkLQNYHDAGVLIRFIPNTSKQKDVKTFYGNQIGVEYNYR
ivklikknpnigiftafgtqlsytktegqnldyfgkntsksfeqdfvitpgiqytknkff
idfsiptsigyshlsqryiisenqtlkpiirnynlfnwsigfkvgvgvkf
>Protein7834 22
miagklsdaeikAVAEYAAGLR
>Protein7835 207
mkptdfipfavklakesyknggkigtynknlsvieklrtysngrnftfhdidsdflikye
tylrgetvknttntigkdykYLRRIFNEAIRQDIIEHKDNPFLKYQIKsektqreyltde
eikliedyqatpgtrldlhkdmfvfacyvggirisdilqirweqfdgvhlnfttmkttsq
isikvptkgleilkkyktdeveksdfi
>Protein1550 175
mvfavgtvaagltpatvclapganvlagigpqaqiagnafyvdiagkSVAYTPVIDGPLG
LVALTNLRamnnlslqrvagaasvagtapvapepaaipsaagsnanvlfgranttqvlfg
ranttqvsmrLVDVPTIPAALTLVDVPTIPAALTTPLSLDNERwqyavinlglfd
>Protein211 39
VTTSGGGITGQAGAIRwrdhrpgrcdpprhrpragrvrr
>Protein212 42
VSFELSALEENFRavldelqrakpasakgrylkkiavastmg
>Protein213 34
ltvteiyvklrLEQSVASQHLALLRragvvttir
>Protein214 30
mtakkpyvvikMVSIPDFIPSRapfvrmta
>Protein215 38
rQGADVGDAPLDTLRhqllgiddvflevavlrerarlh
>Protein216 58
TGPFSVGFGYNGANNELGQKSLTTSVFGASMELGSDKiwrvygirqrqgirhgdqnqg
>Protein217 33
lrgtfivnpdgvvkTMEVHDNAIARdvketvrk
>Protein218 41
ALLADGNPAELFEAKvlywlmatlpnclkpkakdcgsknaa
>Protein1557 25
mrAVLEVAGVQNVLAKcygstnann
>Protein1368 20
rGPVQDELAQRpqneeneda
>Protein9473 56
mgngkgnveyyvaeiqpgkVLYEIQGVPEELAReafklaaaklplsttfvgrqfgi
>Protein10148 82
mdvgqarkrisvagqkirirlkaydheaidasakKIVETVTRtgarvvgpvplpteknvy
avirsphkykdsrehfemrthk
>Protein10147 214
SQQEETIPLAATVRtetgsgaairerlegrIPGILYGADKDPVAISVERadlrTALSTEH
GENALLTLTAGDETVPVIVKdlqrhtvrrtvthidlqrvvaaqkITVDVPLYLVGTAKDV
VAEGGMVERhlsyikvkvradsiperieadisglsigkslqvkdldlgdsikvltegrka
vasadltraavvaqnvtegddeagdaegadetsa
>Protein10145 105
mratfdrrrltihrMLNEIPGVSCMEPEGAFYAFPSVVGLLGRslaghtpqttleladlv
lseakVAFVPGEAFGAPGYARfsfaladddmiegvariarlvaag
>Protein10144 95
yeerYSEVYLSPDLPDYVKwaeamgcvafrvespeevaptiikaneiddrpvviefrtds
sekvfpmvpsgkgndeivvsqnldapnvrpderik
>Protein10143 70
mniecgqksldeleeafrYNDAVIRnliirrdeaiteesimakgaeekrsrkaarsdegt
devtseeage
>Protein10142 179
yiggsvgfnsqndtdntglgkvetkdsqwdfspeigtfltnniqlgvglnfgggttditv
gsvsskvknsnigatlygryffregetfrpfiglnipfttgkTTQESVQDIKnnafgvna
nagfayalssrvavvgsvgflgytsskqtqgsiedtsngfkflantlgspfnvgiyytl
>Protein10141 143
mvrAISLQPTDGLVRgtrvfdtggpisvpvgdvtlgrvfnttgvclnlkegetlnvterw
gihrsapafdqleprtqmfetgikVIDLLTPYVQGGKiglfggagvgktvliqemiarva
rDHGGVSVFAGVGERtregndlm
>Protein10140 76
mpiyiskvsrPIGRLYYYQSNFFYPLNVDTATMGTIYRAIRvftkdhrdmvrhdrsdpay
vpydklelndvrspss
>Protein1243 30
magtttnqkLLDWVEEWReilqpdavewcd
>Protein2189 29
yaakviarllkALLNISDSRakkiyvigr
>Protein2636 85
mthaavvlgtvqgyeasvsgsipvflvlsdhdafaansdeqaarIQSGFNPANVTFHVKa
pttdgltvsahvqynthlqgsgtqn
>Protein4300 23
rVVDEYIPTPVReidkpflmpve
>Protein2639 36
ngaeklwdkvnggakkGYVNAFGAISAGQAMQQAKa
>Protein8042 76
NFGFLLEALRfgapphagfaygidrlvailageenireviafpktqsgadpltgspgpig
adqldelglrllpptt
>Protein8512 82
mplnpygdskndfdkWALRQERKPYFWAGLKFFNVYGPNEYHKGRmasvvfhafnqitat
gsmklfrshrpeytdggqlrdf
>Protein2242 32
mqifvktltgkTITLEVEPSDTIENVKakiqd
>Protein2711 34
kpsdptfykkgkledveknlrshgkLAEGEQLKk
>Protein2240 31
dpavrAILINIFGGIVRcdrvaqgvvdaykn
>Protein2713 50
vneatyrqkqqeqvqrVSEAYFNVLRaeetlgaskseeaalkrqleqaqk
>Protein2714 146
vattipadlailrhpdfaalehstkwveevldltgvtggapapgaetddaepkversvdv
evngkrfavkMFIPESELAASGGGGAAPRprprrsgggggaaaagtgavavpmqgtivkv
lvevgqevaatdtvcvleamkmenni
>Protein2715 46
qknggtekAWEAAEAYFHELDAKLPPDSKVGKLSKRNTSKkikkir
>Protein2716 51
mqvvdeqfttdkATDFMAILTAIKakgpdavfyggmdpqagpmlrqmqqlg
>Protein2717 289
tkfigghgtsiggiivdggsfdfgdaekfpgfnepdesyngltfwpslghgsyilkarlq
wlrDTGAAISPFNAFMMLQGLETLSLRmerhvsnaqavvefldahdqvervnyaglagsp
waehaakyvpagagspstcppapgrypasssraaaAITSGFNHVATLTPDLDRfkawynq
vfdaetmfemdaredhprmaivelgagaalnvfetdeesligerrtvgargaidhfgiav
adlatlelvrdrllaadaeigeiqqlggewslffrdvdgmelevcapag
>Protein2718 41
LSEEDHAAILGRvgfprrttppswvgspprptcrpsptatw
>Protein2719 166
mgeqnnkLVGGASNPAGSNGNVGSVRigyangpvdiayswgattwapslqyqvnngsepa
vpseqrrcvvelwrgqgEIVTNTAAGLQRtarssqtrrracLAGVLDNLGISAEGRVATF
AWNTARprvalpplhgtppvtwscisppraavgcctpstcgsfpss
>Protein2248 17
FIIADTPGHIQYTRnmv
>Protein2249 47
arwstsyaarrIDIVPFSDDEIEFVAKrcnrpgcarcastatwappr
>Protein8515 169
mtlpgttllaaglvvcvlggvfgllqysqvkKLPAHESMLEISELIYETCKEYMVQQGRf
lamlelfigaiifyyfyflahmtlpqvilvlvmsvvgilgsygvawfgirintlansrta
faslmgkpwgvydvplkagmsigtllisvelilmllillvipkeyagac
>Protein3582 32
flcqkFGIPQISTGDMLRaavkagtemglaak
>Protein3851 88
taaralaallpplevvegcrfscdptrpdlfcdecrdrllqlgklpethrITPFVDLPVS
ATEDRvvgtldiekaikqgerhfepgil
>Protein3580 65
apenaknkILFENLTPLFPTERlvmelgngstedlaarvidliapigkgqrsllvappka
gktml
>Protein4718 43
mntlltiadrAGANLFDLEEFVGRemtkvvdtagapavaggsi
>Protein3853 18
qsstlskAVTGDAGLIKs
>Protein4712 14
kNNPVLIGEPGVGK
>Protein4713 21
SVDGAAGTFAQKrtpicgiwv
>Protein4710 40
mddaasqatkglrnirNHLDVAPDTKitvvthangvdflm
>Protein4711 33
apyttkrVAVTTLGTSTTAANTPVTSYPYRatg
>Protein4716 70
ftsfthfdgttelnrdiaakGIYPAVDPLASTSTILDPQVVGDRhynvarQVQESLQRyn
elqdiiailg
>Protein4717 56
lnrirfakSSGSQGLAASTAVSSGGARiacfhqiccgaavkpptatsamtiatpra
>Protein4714 113
vnakgkgkiklkkITAKMVKKGKIKLTVIYAGNDTTAASKKNVKVKVKKtlafrrgrpwa
vpgetvsppqtgsswvtgstlqrrrvigrppkffpsasqfcrrdrtadekdgq
>Protein4715 43
mrlqgrLGAAYTDASPEELDVRiaaakatlgdrlfilghhyqr
>Protein3856 33
ccssqcpsywwnpdkFVGPAGLIQAYRfivdsr
>Protein1287 96
malgadrGILVETGAEVQPLAVAKllkaicdqeqpqlvivgkqaidddnnqtgqmlaala
gygqgtfasvvkveggkavvtreidggfqtvelnlp
>Protein6838 33
rvvrrSPTGWGLGIRpvvrekplrfaleyllgs
>Protein1636 29
chalnvhrWTPLDSSGGMVIAGRwrwlfg
>Protein3589 150
mvvwyrAANSPAYGPKaggrAANSPAYGPKgstlvvdanadpllwsggfwnpatnarqpq
mngrrqsmdaafglaptntwnihdyanianavialgnrpakptfhdsmsyvpgfawpnng
fvytianassvvipasgnyttrirglaadg
>Protein1637 53
npttglrTYDITTPSDLSVDLGIDKigassiavgimnsdnivldlelsalqsd
>Protein10041 72
mkTPPASILLKkaagiqkgsavpnktkvgkltrAQLEEIATTKEPDLTGADLDARvrtia
gsarsmglevel
>Protein6915 30
mnkAGLTEILAERagipkvraaqyihvvve
>Protein1632 103
midivwfrqlqskdgsikhtgdnrTGAGDGDDEQIIVDLSRvpanikslvftvnsftgqt
fsqvenaycrLVNGGNDQEIARynlscqgehsaqimakiykhn
>Protein1633 100
ttpvnaivtstgasehvvgtvttdatgafsfanieslrqyrIDVVSADGTERGSEPVAAP
ADGQVKmllsnrNPAGADDVAAGDIRTVFVSTTDNLAPRv
>Protein1288 15
mvtkLFNDLGPRfna
>Protein6910 52
YSPLAQINQGNIKedeghlepvvrrarrpgqpdscrqrhglrdvvvqqgvvc
>Protein1631 35
rgtfiinpdgfikTMEVHSNEIARdvketlrklka
>Protein1397 37
ayeidsvsgwwntgkkINPDGTPNRgykvrpkggyfp
>Protein10279 39
magtavrfepgqerTVELVELAGDRivygfnqkvmgklk
>Protein10278 117
mhpnsinevpnwilkvlnnicdierkiqihgdpgnakRNVDRIKetfeaekifyedpmge
lftetrtdleasitgvgtenlhvvevikpivrigdknfsrviqkgivvvesrvegea
>Protein1988 122
mwlktkpadvafvrTPASLNPVWEGNARgyyavemmgliekvhvplfnmihenqarIFDE
ASLAGFYQRygvdsakfkGLFNSFAVTGKvsqskalaqkyqiegvpavvvngkylisges
ak
>Protein1989 74
miepvgftsfsealrcgaeifhslksvlkSQGLNTAVGDEGGFAPNLRsneeaitcimta
idkagfkagdnvml
>Protein7616 138
mrknllfvcllisigasalaqvegssfsatgrggtatsfvtdyqaiginpanlgfdtdfh
ialgigefgygfysgalakddvrNILFNNEDTIGVAEQEFLAReflnegftinvdimpvg
vsfeipkfgtiglsikan
>Protein1639 37
mlrrvptikeynairDYYGTPGPNWERatvntiissa
>Protein133 40
vtrTDGAAPFGSVATHNQSNTEVQMLGFDGRngalfsqda
>Protein10098 34
YMFGGYGGGIKnilfyfyftsgtqrrpgrstetg
>Protein644 136
tdqfvhqnkkllkINLAYGPVNARMGSMVAYQGDARfentgsggmtkmlkkAVTGEGVNV
MKvtgsgevfiadqatdevfiadqatdiiimylendmvsvngrnvlafsdsiewdiqrQV
GVPYIIVFLNKmrhgg
>Protein643 79
mdkiynqvggeqeelselndtevfalaknlrGGVPIATPVFDGAHETEIKallrladlse
tgqqwlydgrtgerfdrpv
>Protein134 135
VGLSALAGGVQYLPRwacrhsrgacstcrapsacrapwascsrgaacrrkratnsasspr
wrrqaarwkrrasgprrcwsarrsrcapprksrarpcwvrtssaTSNDYVEGPRpsacap
atttskarapsprsa
>Protein641 40
mdyapttsrrlysrVPEAVNSATLQYFHDTNTRinannaq
>Protein640 59
drvlfgkysgqtvkVDGDELLVMKEDDLFAVVEKataralavvgrrsgssrsaatlrsl
>Protein10097 73
mgtpddlikQMYRETLAAIDIETFREQKIIIKgcsdkpvppdayleitkilrpvaksimy
gepcstvpvfkkk
>Protein9261 175
mpqrkefyellaahsdrvvaganatlrlvnslglgsqdtaalvsevntneksadkikael
itllhkSFTTPINRdqihtltieldnvvnalqdvanavgmysikestpearelaslgada
cmrlnravmalphknrndetinlckeidaiesqadrvqrkaigqlfegactiwwa
>Protein9260 109
metratlrgvrlsdqkgrlvadqirglpvdkalsvltfspkkgagiikkVLESAIANAEH
NDGADIDELRvktifvekgavlkrftarakgrgnrivkptchifltvgn
>Protein9262 173
mrGNALTLPFPDASFDRvivsevlehiaddagvlaeirrvlrpdgrmaatvpawlpekic
wwlsaeyhaplvegghlriytepmlnerigaaglrpdgtarthalhspywwlrclagptn
dtnkvveayhkllvwdmvkapwitrtaesllarplgkSLVAYAGLPAESGRar
>Protein9264 234
VDVTDATFETEVLARseqvpvvvdlwapwcgpckslgpildkvvgelgdkvalakINVDE
NPQASQVFRVQSIPAVFGLVDRqvansftgaqpeakvaefvrsllppdeaeavnalvelg
deaslrtalsmdavhegarlalakllvadgraeeglalidgmsdanlevrhvralasegg
tvsvagieaelgslldrvkadddarsrflellelldpdspatgewrrklsarlf
>Protein4978 23
AQSLSSVNEANYRlqqspilklg
>Protein4979 53
mlakcgvyhyngnnidlgtacgryyrVGSLAITNPGDSDIIRstlqtpaapak
>Protein4976 40
rLCWQHCAGRsqrrqcanhlgaaavpgecdlvsrwslscl
>Protein4977 25
STSSGMICTALAPVPTTATFLPVKs
>Protein4974 37
akdratskEQSITITGQSSLSKdqisqmvkdaeahae
>Protein4972 275
yivaevaqskgtnaynqnfssitetnplvategkavrleirhegedlkariyatkSDAGF
QNASAGVVAGRselganinytvspnlelsanvlntkdesggitdgasresagvtaaykvn
dmikvevgvnsvkehlingsggavsnvgtglnnssipgwgfngtlslagdsmaqdcwqrr
qpcfqlrarfplssttniqvvelkllelfhlkhnfmlnmnklfrmqiksvllleqnissl
kraaMGHIELAAPVAHIWFLKslpsriglmldmtl
>Protein4973 59
ttipasqlyndagipqispsatnpkytrqgyagafrVVADDVHLGGTLGKyavatlkgk
>Protein4970 66
pvgapsfkealrwgaeifhelksilkkrGLETSVGDEGGFAPRfkgtedgvetileaiks
vglepg
>Protein4971 117
LTSVATIHDGSPYAQGLVGAFTENFEKvqgavaakfvseelkLTSVATIHDGSPYAQGLV
GAFTENFEKaggkivsaeaiqpgdtdmrpvltkiattkpemlyypifvaegglvtkq
>Protein3454 89
mevrellskydfpgddlplikgsalkALEGDQSDIGEPAIFRlaealdtyipeperaidg
aflmpvedvfsisgrgtvvtgriergivk
>Protein3455 36
makiiaydeearrglerGLNALADAVKvtlgpkgrn
>Protein3104 81
ASVTVLNNSQHEVHLLDFDGRDGALNEENVLFIGNMGVDFSRmvamvrstkktcsslatw
asisaaqhwkpvkvpqvpptp
>Protein5067 27
mtpdgkTVEAEAAHGTVTRhyrehqkg
>Protein5794 62
scvrrlrpkggidvnlkTVSGAAVELSEVAFGRdfnealvhqvvtaylagarqgtraqkn
ra
>Protein3102 15
SGQDFFPLTVNYQEK
>Protein5797 33
vlrsggalfgpgkAANAGGVATSALEMQQNASR
>Protein3103 32
kALIAGDGDVVADIFRnrvvmrgkgaevwgwg
>Protein5599 49
gyfkcvdkkdvnkelfkfkTPSGIIGNVFTYEHKgkqymgvfsgiggwa
>Protein5598 61
sisvafskvtakypqfaaentgvkVLTLFTHGPGIVFNTKrpitkaadldglkfrigggm
v
>Protein3452 31
eevdenlylasrNLVNVLVVEPRyadplslv
>Protein5593 26
ysfnssstskTIANDYNFIRissrfy
>Protein5592 16
TPMPGAPRlssmsrpt
>Protein5591 45
DFPGDATPIIHGSAKspwkatratsvkapssswpkpwtptspcps
>Protein5590 33
kLPVVITAFADKsftfvlksppatvllkkaaki
>Protein5597 73
magegskyaivktggkqykvaagdvvkvekldvepgakVELPVALVVDGAKvtsdaadla
kvavtgevlehtk
>Protein5596 317
TGVSDITNLERrTGVSDITNLERaaasyqmnssesttggltlrlrgigttgnnigiessv
gafvdgfyiprpgavlgelndvqqvevlrGPQGTLFGRntsagalvikTNKPNLDDTEAF
FDVSAGNYDLFKvrGGFNVPVSEGKDGYVIGPDGYDSDGYVIGPDGGQLLFDLEDAGVGQ
LLFDLEDAGVLRlfagysrgddqccsavwlnhspfiqansapfsafggtagadfvgrral
keglandsnytnpyngwnvgatydvelpfanlsylgyygesnadscrgdytsleiyavgp
cpeaeailpnvdldaln
>Protein5595 404
mdskgyepiirtktdadaagaaknaakliadaakdavatakteatrAAQLSADTAQKani
advtantavkaaapttakvatstaaaagltapavtdakaadkvaalavisdaasttaaaa
aaataataattstsinrataiaantkvavfnaavtaasgkantantdaldatakikvlkt
ramtaaavaatvdavadvaaavsavsaaatdvayanrkaaqdalaadqtneikiralasa
qkayedatkvakdkakeataaaevarkaktaadtakiaaddaktaadgavttatnkataa
qktltdaqktltdakadlvkandalvkakgdadkadatkgdadkadatvdvdaaqkSSGQ
QSLHYGRieqlfaggrietlngtleiptvpassagpdiremimd
>Protein5790 30
rfhptvntgiikFLGFEQIFKnaltglqig
>Protein2457 39
kqiealkakGNIVAYVGDVVGTGSSRksatnsvlwftgd
>Protein5061 23
frTTDVTGAIELPEGKemvmpgd
>Protein2984 60
episrrFLENPAEFADAFARawfklthrdmgpiarylgpevpsetllwqdpvpapsgevi
>Protein2987 35
lsksqiaaeiaekagikkkQAAEILEHIAALAYKn
>Protein2454 77
ddlqshfkahkhdhhsrrGLIRMVNQRRSLLDYLNRKDHARYVSLIQTLGLRRrpqgehy
cspflineygeatktwv
>Protein6718 37
QYNIFIDGTRisdntisslmelvqhsnsvhnqvvvkq
>Protein6719 56
GQAGDNAGILLRvvlsankssavkflqnqeqslrtlnlmlkftffqkkkvdvilhs
>Protein6714 68
nakkagvittttglqyevltegtgkkpkatdnvevhyegkLTDGTVFDSSIARgqpaafr
ldqvipgw
>Protein6715 51
rgvvkisrdhlhkGAPHAALLEPQFQQAGRnnnghittrhkggghkhhyrv
>Protein6716 10
QCIHPNSSIK
>Protein6717 86
staratpttskNMITGAAQMDGAILVVAATDGPMPQTRstsflllrhvstsfllvVDPVA
LELISDAVGRrwsaqregrpgragtd
>Protein6710 33
dhgkTTLTAAISKvlsdkgfgtardfssidsap
>Protein6711 55
maelttvarpyakAAFEYANAEGKlelavwstqlakAALLVQDADFTRylsrpsm
>Protein6712 34
aewarTAWSSVPPGRaspsccalscwpwpsptrp
>Protein6713 135
mdfvskhtlrVPFDTWIENTYKasspqkAVSFVTEHLQGLVDKsttsndfskeagwgdve
fyaafgselvgetllglpaslkldtiggykdpskicfvsyggyykpkdgydprspagdrI
FTSGVVSGNLEYLKf
>Protein7443 103
kltsrvpitvkasweplgsgilgsagpsyvwdiggifyvdaiankkkgrqlnaapdvvar
fssnfsnwhfgtgpapagkYDFASVVAHELGHGVGFLGAGRvs
>Protein7442 31
ilvgkvtpkGESPMTPEEKllraifgekasd
>Protein7441 111
pgivigrrgaeadkiraslesltkkqvqlnilevkNAEAEAQLVAQGVAEQLSNRvafrr
amrkaiqsamrqpnvkgirvqcsgrlggaemsrsefyregrvplhtlradi
>Protein7440 30
EFFGSSQLSQFMDQNNPLSEITHKrrvsal
>Protein7447 20
HNVVGNVTANLSSKstrdim
>Protein7998 121
mevpriekITLNMGVGEAVADKKvmefavgdmrkiagqkpvvtksrksiagfkiredypv
gckvtlrrermyefldrLITVAIPRirdfrgipaksfdgrgnynmgvreqiifpeieydk
i
>Protein5280 111
AAITPTAAAATAATAAANVATAATTATAATAKtaadtaktqidaaktaaaaaaaaavaaa
aaaaaavgtpdattkGVFHFVYMNRrvvsvrcMLDASATCYGYSADVMLKk
>Protein7444 32
kkktaithnrqhqtpagpkTCLWWMPKrwwkn
>Protein7995 218
masiafgvrVVAGDVANEGISKVSAADISFARrlgytikllaicerfddgsvaarvhpam
vpiehplagvrdsynavfvegdvvgnlmfygrGAGGGPTASAVLGDVIDAASNLSRgtha
svghlakaklrsvddlaspyyvnvevrdrpgvlaavasvfgdhgvsirSMEQEGLGDDAR
ivfithesterdvqaclsdlkrleavdrvasvlrvise
>Protein7994 79
SLPSNEPETNTTTPPRPDSQSAAKvltelpcdervgiafsggldtsaavawmrkrgaipc
aytadigqpdepdlgsvpv
>Protein7997 65
mkqieelrgldeeqlhqkINDLTEELFNLRFQRvmgkltatgrphnvkreiarirtilre
relgl
>Protein7996 41
lfteftkGTNLLGGKEDLDNLVDYLGSHPGLTPPGDRiagl
>Protein7991 106
maisllehelirttlpkakelrrvaeplitlakvdsvanrrlafartrnpvivgkLFTVL
GPRykerqggylrilkagfragdnapmayvelvdrqigskavevae
>Protein7993 57
mvqgkVLGYSLFNLQERgrlfldpgvevyegmviglnargddmavnptkgkqltnir
>Protein7992 134
mekEGAFGNAERrtqvwrqqvkapgqarsdlwqfmefskrfkmeevwtpelldkapqykg
ktmyevlfangvvnkfdlnemkrvnahawkdysndesqafgyyvqkGLFEEYAEFGRghg
hdlanfdvyhkarg
>Protein5629 51
nsnglkLAAQEGGSATDTKiggnagdatlytanlnytngglslsadyeyin
>Protein5628 40
ldkkwgsptvthdgvtvakEIELEDPFENMGAQLLKeaat
>Protein5625 123
aaaaaaaaavgtpdattkAIAAAAALNAAKadagtaktaagtaktaadtaktqidaakta
aaaaaaaavaaaaaaaaavgtpdattkGVFHFVYMNRrvvsvrcMLDASATCYGYSADVM
LKk
>Protein5624 70
crlvetaslrpgvptfrafgkprTVLVDEMTSVRQAFDNSVESLTSTDSNKrsraspapt
pissspican
>Protein5627 33
lvavsrSGELAVADENGRereryrlpygavlsv
>Protein5626 74
dvinrgaalygnlvifgtldaqlvaldrdtgkvvwkekledyaagysssaapiiakgkLI
NGVSGGEFGVVGRi
>Protein5621 96
avrwrlassfpkALDTIFGAADEFAKqvkamsggkfeisthaggelmpalgvvdgvqngt
vemchtapyyfhgkdetfalgcaipfglnsrqmtaw
>Protein5620 100
ehhrhagaaelgradarpaghrrragaalagpalrlaaavllprAGGGGGGAVRhrpagg
falrpradggargregrrhqrrrcrldarsrvharrgdrr
>Protein5623 208
mvasgssasqvvfakNQSVLAERilrsvssvlngdenavmaaddfgrdsetfgqvltgll
ngdadqglvavkdptarasltavsklfessvqqganeilqsspelfqvreasaaifrdsp
ellstltkltaivdeeanaisatvigvfslaatvigvfslaatlislfgyirvrarqdrd
raqldadadrrrSVIGSESGRytfevdm
>Protein5622 363
qrAQPTIFFSVPRlwtkfflgvsekmpmkkqkllfslpilgkivkkkilsqlgmdkvrta
ltgsaplpphiiewyrnlglelldvygmsenfayshackpnevrvgyvgsvnpgvdhria
dngeiqvkspaqmigyfkmpdkmaeemtddgyfktgdrgeidekgrlritgrvkelfklr
gvlksyskpvkanTTLPGGTDVDAWTLGGSYRtgpwyvstgyglnkakyaavtspvqgfr
nvvdrailgqfwvgqtnggfqpgdadkrqlfkvgvgyqltpqlnlgahyfrgkqsgsvng
tsngnvnfyvavadyafskrtdayfgfskrKDEVMKLQLQYPTKDKDLWYERVKiiikna
ycr
>Protein8314 101
glartrrqarqlvshghftvnnvkvdvpsyrvtqydivdvrpkSLETLPFQVARETVGDR
PVPGWLQVVPGRlrilvhqeperaqidvplteqliveyysk
>Protein1498 47
mafglklrktpksdidrrvkEAADILDIGHLLDRkpkqlsggqrqrv
>Protein1641 54
msgkvvikGDASQYAGATGRggllviegnassrcgismkgidiivkgnighmsa
>Protein6822 111
grITEQVTPQMLEDLVVFEAIGQRltpadvdfllaygifkpevrlvegvlrvgeltidpn
landvslkliienclgdrlkggilmhggfflgprsfydflrnmseednkqi
>Protein1291 82
teasakvatyvlgvkstkvdankvlptlkVSYDEGTNTATLSYDTTAVLAAGKTYYDTTD
LTVTVSGVKdaqgnavdtgvsn
>Protein6820 28
mrLILLGAPGAGKgtqaaflcqkfgtpq
>Protein6821 49
mvvirlarggakkrpfyqvvvtdsrnardgrfierVGFFNPVARgnaer
>Protein6826 40
GNYEGEGTNTPGRaarpftismsrtaptcmtttgrrpmat
>Protein1295 33
hgkTTLTAAITAVLAKklpsdvnkpiaydqidn
>Protein6824 41
mvkAGDMPFDIVIAAPDAMRvvgtlgqilgprglmpnpkvg
>Protein1297 29
mgydraitvfspdgrLFQVEYAReavrrg
>Protein1298 65
mnkSELIEITAKeadiskappkkpisarlpprrrsplpwppssrpsprIPMGASSFGLSF
ASRlr
>Protein1299 32
AIDLIDEAGSRlrikrmstppdykelenelse
>Protein6828 41
vverDYPNTYARftsigpnldktgnggkginwetkkevhll
>Protein6829 36
mraakMEMADAAPAADYAGGQSRlnvqvsgtielen
>Protein7667 142
mqkqhaetlallgglseeqasarpapeewnikeiighlsdterifsyralrfgrgdetel
pgywqnpyvenghfnerTLADLLDEFSTIRkaslylfrnftaedteriyiassnpmsvra
liyviaghehhhlesirtvyms
>Protein7194 50
dqsdelsfntggiqvvakEGLPFGTFKaldfsrdpngniivnaqgapipe
>Protein7665 56
ragnfskpvvepyacqrdpsawrseesygggrAAAGSGHRrqadgrdrgnpfslif
>Protein7196 31
qaiersgtkagnkGVDAAMTAIEMLSLLKai
>Protein7191 117
ktpphfnphpdvgweprEVFVVEGVCPDEHPYSKktvymevdfprpylgfsldrkgefwk
mfifqnrpdtgddgykavmpvighiidvkrghatnwssnmksnpkgvketdvslnvl
>Protein7662 323
mgigentpvtwqlpttidavvtslalarLGALQNPILHIYRerelgvairrtrpelvivp
gewmgtdfeamtagvldslegddvdgaarpcvlsladgrptgdaatlapfappddpatav
rwiyytsgttsepkgvrhtdatllaggrglaaavdlgaddvgsmafpyahiagpdylimc
lhsgfpfvligafnppaavetynrygvtmiggstafyqmflaeqaktpgtkfiptlklis
gggapkppelaarirdeigvpvchgygmtevpmiaqgsprdteeqlantegapvplante
gapvpgcevrDFAGMLAEDIKvr
>Protein7193 25
intyeggtqvdagkLSISQDANLGK
>Protein7660 64
fskgfnvarktpieryrNIGISAHIDAGKtttterilfytgvnhkigevhdgaatmdwme
qeqe
>Protein7199 119
mlapslakfgplgvkEFEVFDLPFIFDNRdelhkitagpvgaklfkkleargitglaywd
ngfkvfsankplhtvadykglkyriqsskvleeeiralggipqviafgetyqalqtgvv
>Protein7198 31
aprQIVGVSASLIPFLEHDDANRalmgsnmq
>Protein7668 79
meeqcdvvlyegkAISVELPTIVVReveytepaakgdtsgkvmktarlkngqevqvaafv
eigekieidtrtgefkkra
>Protein2019 86
QGVGEPMPVQEQVVVLYAGTRGHLDGVPVESVQRFAEELLEYFRepHSDLLDDIKraaar
spmracwkpvssgsprsstraptatt
>Protein2018 32
nasnkiaavdtktgkLAALVDVAKiphpgrga
>Protein2017 79
gqrashgahrvhrAPGSIGQCATPARvfkgtrmagrmggdkVTTQNLTVVSADAERnlll
vkgavpgpkgglvlirnav
>Protein2016 37
aqssvtlygvvdagfgkQTGSSAQMFSAHRattaiaa
>Protein2015 53
rdgnhkitlgdgndtllitgrsevavsskTTDIDAGTGDDYVEIEQDHRlnvk
>Protein2014 45
wfvigplergfgttvgnslrrVLLSSLPGAAITSIRvtdvahefa
>Protein2013 37
ahqqgpvgrrkdprQGPLWAGKgqgthrriprraaar
>Protein1490 83
agakiaykpqynnfiggkfvppvkgqyfdvispvngkvytqaarSTAEDIELALDAAHAA
ADAWGKtdaatrgnillkiadri
>Protein2011 25
SSNDYNVLRrldlvfrllwlhhlne
>Protein2010 131
mvsvngrnvlafsdsiewdiqrVGSGMAGMQAGGLYNVVLRgtgyvavttdgppvmldvt
qqatfgdaqavvlwsagvqmniktdtggmksmlrggtgetfqmafagqgfvlvqpsegal
ggpaaaggsgg
>Protein98 38
papapaprPAPPPPPAATKvtyaadaffdfdksvlkpe
>Protein979 13
rGSWLDFEFDPKd
>Protein7169 37
ngpihvfyshlkrNDVGSAAAGTSPDQKfnraggayt
>Protein975 30
rrtknnpvllgeagvgkTAIVEGLAQKiis
>Protein974 55
rfikgdnvrivdgpflgfngavddvdadhsrvkvfvsifgrSTPVELGFLQVERi
>Protein977 40
npgkEVGGSVTAAQVEEIAKiklpdlnandleaaklqveg
>Protein976 257
tiasgatsktvadaytttvtnegdlvvngdaslnlalkgsstqirgfsyavnpadavngn
nllagvennspvgihhgvgasgftdvrLIDASQFKgkLGFTAAITQDTIAKyvnlidiap
alpaadianngnvnfgvrganfiytggndddtmtvviddddtmtvvidgaaassrstvis
gqsdftfafnggegndaitvqvingnlaggaqawynnqkLTAQFEQNLNYENGAADVASG
RYAYMALDTGVGRsskt
>Protein971 54
LPTLMDVPYLLGIQVDSYRrfcrtvkspnsvkilvfklhlnpysqfkairvmph
>Protein970 124
mtvwttsqnphpirLLLSAFTLGIPEHKlrvispdvgggfgskifhypeeiitpwvarki
nrpckwvatrSESFMTDSQGRdhvshaemaldangritgllvqtwadngaylstfaplip
tafy
>Protein973 43
igaelvkevakkTDDVAGDGTTTATVLAQALVReglrnvaags
>Protein972 79
mtykcaivdvpfggakggvkinpwqytedqleritrryttelikkNFIGPGIDVPAPDYG
TGPRemawildtyvtfkgg
>Protein10295 188
EMQNTEGFDALIGANRgcaaafgaiydcevpvicvvhdfvlgggiglmgnsdiivaaegt
tiglpevkqgalgaathlarlvpphrmrqmvytaepidvsmlhawgsvaevvprdevipt
aeriarsitqhsrlviraakeslnaidpvdvkrsyrmeqgftfelnlsgvsdeardafve
krapsher
>Protein9470 87
mddykvlnsdglrYSDEFVKhkmldaigdlyllgrpllacysafrsghalnnkllralle
qedafeyvtidekgdipsgygqlmnaf
>Protein9981 139
mgrTDDVLNVAGHRlstgsieaalaghpdvaecavigvadsfkgqvprglvvlkagvdpa
tegericreliqrvrdevgavaslrqvdviaalpktrsgkilrktmreiadgkvpnipgt
iedvavldalgdvlrhtkh
>Protein3638 47
mhntvarlvaekdsitgvvitsakkTFFAGGDLKsmlnvgpenaqda
>Protein3639 36
AGENCGVLLRvlsvktynvvkyllnqvqsshtlnsm
>Protein3635 60
VTEAAALAGARelvrVTEAAALAGARwlgrgdknaadgaavdamrimlatvqmkgvvvig
>Protein3636 48
dylrqlrakqrarrvygvlerqfrryyevanqrrGLTGLNLLQILESR
>Protein3637 13
VQTPVATIGIRwy
>Protein3630 25
mvravpekvlnerIIPQIPVGRlge
>Protein3631 220
mfdlahgygngecerafgiwlrqrgnrdqlilqtkgahhnsdrqrVTPFDITADIHDSLA
Rlkvdyvdlyilhrddesqpvgpivdvlnehnksgkigafggsnwsaarvqeanayaaan
glkpfvissnnfslapqikapwdrcvsisnvpsemefyrrtqmpllpwsslaggffsgrf
rrdnvdtfteyldklcvecycseenferldraekmaaekg
>Protein3632 29
VATCSGDNITIVASNIAGDEIRgiqikvd
>Protein3633 51
mkhadklidrILFLEGLPNLQHLNKlfigenveeilqgdlkleliahpdlk
>Protein2909 33
vvegakLSDNAGTALTEIDQVSRkladlieqis
>Protein2908 73
lnaygfrHEGEVSQIPAVTSVSLNNVAFRglpstiadrSQGGGGTALETQRdrdelgltl
eyfldtahgthtl
>Protein2905 32
NVATTTGTTSVQTLRknerasgidfkeiygkd
>Protein2904 133
plkptgtadaaaaialrdakrdiadaakiaattaaqasakAGQNADVADVTANTAIKaaa
pttgavadaapttgavadataasaaltapaatdaraagkadvlstsavnavakvdeikVG
IGPGSICTTRiva
>Protein2907 21
LFSDIGLPPLNIETDRcddvw
>Protein2906 128
rpgepatpessrNYFQNAFFESRrydlsrvgryklnrklgpevqhlldvfpmladhvdlp
dkdlsvlsrvellaattyllnllaattyllnlaagtpgyrLFHYAGPVLSDPTRwpccqi
twhwrcrl
>Protein2901 45
meiqrginkAVEVVIGELKklskpcqnkteisqvgtisanndkti
>Protein2900 31
rrgvgraaatgprSALDTAGVRrggdrldra
>Protein2903 65
ttfpfnscklcagvpsnvvnehvgdnssrCSAIVAVAYKKSTGITKtivfslssplhlhr
lsdqf
>Protein2902 19
makYAAAIDQGTTSTRfmv
>Protein791 11
FGLYNPIAKpr
>Protein790 33
lrSSEGSYLAGPDDIYVSPSQIRrfnlrtgdti
>Protein793 49
mkavflleqgfqldtgaasdststwnrQAYMGLSGNFGTVVGGRlytph
>Protein792 27
LSVIFTLPLVFPNTSSIQASQIGRrrv
>Protein795 33
kEQVESLGAKfvevplsdeekakaetaggyatv
>Protein794 147
sgwqstirlintsetkaadiqvqlinqdgsygnwatlatlaplsvknysaasldaalaag
titqagarAGTVSLPIAAATAGSSPRlrftskqgdtlriqnyvqgpggmifeasnaegvd
fagnitrAPASEGQYQTQDAQKgidgk
>Protein797 12
rLVDIVQPTDKt
>Protein796 27
tkFGAFINILPGRdgllhiskigggkr
>Protein799 77
mptiaaingvalgggcelalacdfrivaadarFGQPEILLGIIPGGGGTQRlarlvgpav
akdlvftgrtidaaeat
>Protein798 35
adiiarGTPGFSGADLANLVNEAALFAARtnkrlv
>Protein9912 129
mnelqsvaegdltqeatvteditgaiadsvnytveelrqivgsvqntatrvaqttalvdn
tstellaasteqlrEIRETGRSVLDMASRINEVSTQAQESATVARqslqaadsglqavqn
aiggmnsir
>Protein1908 35
evriedrifanearPVTPIFYPSNPEGVKrdvsfv
>Protein1909 42
arlacvtelvitrgqtvafrAPLDLGGGMKsveiaplpfnrl
>Protein1900 33
intevkpfkaeafhngkFVTVTNETLKgkwnvf
>Protein1901 80
mgfrgskkNTPYAGQVSAEEAAReafesglrkvkvfvkgpgggresairalhnsgvevte
ivditpmphngcrppkkrrv
>Protein1902 31
lsketfdfhyskHHQAYVTNLNNLIKgtefe
>Protein1903 105
lggtyaqgplaaglqykMHYFTDAAQNAAAPLGGIARknrLEAFATYDLGMAKvgvgydg
piigtidnvaafgqpavdfnqshayslgvaapvgamtvganwakr
>Protein1904 131
dgvnefvsfdykdpktgklikaggkadrNGFFFVNDRtngfffvndrtngkGTGGDFSPV
ETFADTLGAAVGASRscggcglvpahltgrpdrqagqppalrclrhfrghpapggyadvq
ddrrdqqgsgg
>Protein1905 31
iedlreefvrDFVFPMFRanavyegeyllgt
>Protein1906 18
kNMEIMAQAAEVRrvkky
>Protein1907 31
vrltfgsyhdvdsseqafkMAAIFGFKeaar
>Protein4363 21
makFGYTSPMQVPRltkitln
>Protein4362 73
maininkavdkafetktlkEIADAPVSALEGLGDAIDKalapvgiksireladwkvaaaa
talvtlaatekka
>Protein4361 16
mrGVTGENLLSLLERr
>Protein4360 32
asaiaarrcsrDIAILTGGQAITEDLGLKlen
>Protein4367 31
mpavltgkAFDDFVDNEFASLRgtmhlagml
>Protein4366 59
evgriyegtvlrlldfgaivsllpgkdgllhisqianerVNAVADYLKegqvvkvkvie
>Protein4365 33
gkTIALFALPGAFTPTCSAKhvpgyidkypelk
>Protein4364 20
gyepitrTATDAVADTAERn
>Protein4369 32
ndnvatsvrNYDAGAFTSAAFAGTRlrvhkka
>Protein4368 235
mkggvgkTSTAVNLAALAAGTGLRtllwdldpqaaatwsvglepepgnatrtvvrgrrev
srlarntkVPGLSVIPADETLRsldiamserrhparvlsktvdrlsdaydlvvvdtppgp
tlvlenlialadlalvpveptplsirtlgahpvvhphSEFKFIVISTPDRNSRrdpsksp
pinrshcrewtekefeqfmrysfgdrvlqvtkvqskhgrkrkildnivvvisgkg
>Protein5360 516
mtgkLAFTADVTIDSIAKyitlvdtassptadvagagnvnhnipganfiytggtnadtmv
vnvdngvaasrssvlsgqsdftfnvsggtgndaitfnmidssvaagtgqntlfggteawy
tnqvlnanvtinggagndtirtpgagniiingddgndviytdntgavwtqsfvtalatag
asmqestarwvyntdalaagtteldlkdlisssnssyawygvtttvtylgltatatvant
nykstdlqmnqaiksainndavlsklliaqdgpantlvvtalsdgarvvgnldvsftapt
vasltssivtafntangtaydattlngaivaniatitagdyfdafatstydgtavpvaaa
vidganslstsdntitpgvgddvivlgttvgasavlssnevvvytlssnevvvytaafgn
dvivnfaagavfnadvlhlrtflgstatsldnnagvagavastdslvaiygfdntgtalt
gvrndsaaevakWFHLCHIPNIRivnymsmklmevf
>Protein5361 473
mrvalrTISGLVDGSTTEELDHLAVRTAAALISEEPNYSRlaarllgviideevarlgig
sfsesvglganvgligeetaafvtanaaeldaaiapernwnyeffglrtvydryllrhpt
erkvtenpqyflmrvacglattpaeaiefynlisaleylpssptlfnsgtthpqmsscyl
ldspedsldaiydrykdvarlskhaggiglsfsrirsrgslitgtnglsngivpflktld
ssvaavnqggrrkgaacvyleswhadieefldlkdntgdaarrahnlnvanwvpdlfmer
veqdwqwslfdpkvvpelvdlygedfrtayteaesaglfvrqvsarelyakmmrtlaqtg
ngwmtfkdssntkcnqtgspgnvvhlsnlcteilevptcaprssrsptrprrrcatwvrs
tsrpwfgptlapvsrrstssgALVEYDETLKsdlrkagfmtrdareverkkvg
>Protein5362 31
kpdvelaksnilligptgsgkTLLAQTLARl
>Protein5364 39
makVEQNEGFVEKlvavnrvakvvkggrifsftaltvvg
>Protein5365 102
mqetcnevlaelglendplfklakelekialedeyfvsrklypnvdfysgivqrAIGVPV
NLFTGIFTLARtvgwiaqlnemisdpeykigrprqlftgsvt
>Protein5366 26
mfgvrGLFTPDPTDLYRqhanrlksa
>Protein5367 133
meigrFAVTAEAENVTVRkitlanvatatgadftalvsgtsvklvdvatnaqisatvtvd
nattitldsmsaevlkdatrnfkvlvqtqgfavgvhglkdslsvytdrrDLSGNLISGED
TKgatqeeiqnaf
>Protein5368 18
WHCTQPVLRhgpplvccg
>Protein5369 34
mhhaqdrLIDVPLTERdkkrggihnsltrilikp
>Protein8415 20
maarVVEACQNLRsagthsa
>Protein8414 398
meapayvaaelkagnlnfavenpehednhprvlslwrsnllgssakgneyflrhllgtds
aataveappekrpkdiewadqaaegrLDLLMTIDFRmtsstifsdvvlpaatwyekhdls
ttdmhpfvhsfnpaiappwqfnpaiappwqtksdweswkviakkLGYIDSPFKnaedsid
afndsvhldmenfltgqtrlensinyvspkfldvfganitlqpgetvtganenhiadgis
aafsyeddslylsfamdkevvtklpdtavvflqglpsgtsvnldrdamrfnarykmnelt
lsamfqqseasndkvtgkldeeavvlsasynmdkitvrgevlmnnldagtglmnnldagt
gvgevdttvigvgvdynltqstkYGSADNAGQGLGTAK
>Protein8417 178
vgeaalskldesgivyigaevnagdilvgkvtpkGETQLSPEEKllraifgekasdvkds
slrvpsgtkGTIIDVQVFTRdgvekdsralaiekqqlnayrkDLKEEYRifesaahsrLL
SLLVGQEVNGGSGFKkgdilteenlnalnfnqwfdlrTTDEAVADQLERvqaylkerq
>Protein8416 111
mnvrDNEVFTPIDLINARtlssvinsffgtsqlsqfldqtnplseithkrrisalgpggl
sreragfevrdvhyshygrlctietpegpniglistlcvhakinkmgfiet
>Protein8411 115
mvgdtkadsagkgsgsrssgergdspkadapprgrssattssatgsdastaddarDSEDT
GSENTGTERPQRapefapvleakltetygdlgpepaprnagggrrggsrggrrgr
>Protein8410 76
mlehlediiarhlspkGPGEFVLPGILKinaikkpakkarkginpftgeevmfkakpast
avkvrplkklkemaak
>Protein8413 209
itkLGYSDGADTGERwqnrglaewgrvtdyreiqlaklsnvethlnapmtaadvldygae
lviiatgaryatdgtnaathapipgvdttldwqatppeivtgtktpgqrvliydcedyfv
gvsiaqmlasqghdvtiatqhavlaehmnstleggfmrrdlrrlgvriltettveevrpg
avitsdiwqpkateehqvdtvvmasarvs
>Protein8412 220
hgikitddailaaatlsnryitdrqlpdkAIDLIDEAASRlrmeieslpapidilerkir
glkielqslsketdknaleradhireeigkleeqnnemkaqwnaekeaiedireakdelg
evqhqlevaerqgdyataselkygripglnkkidqqqarldelqkdggvlrevvteedia
lvvskwtgvpvtkltlgeqerllkmednlhkrvigqheai
>Protein8419 256
MPSGRRWKtaietcgdqegvkvthsriirraglavslglatlmlsgcsinnsvlrfgwpe
gvtpqatrmrelwtwsviaalvmgvivwgltfwtvvfhrkkadspefpkqfgynvplels
ytaapfviiavlfyftvvvqnyvfekvdnpdvvvdvtayqwnwkfgyrtvdkdqqnaltd
tareeplleaaeaakertveeggrgpihgkdandlsylhydqietvgssteipvlvlptd
riiqfdiasadvihaf
>Protein8418 102
hvakqaliqrelkrdklvakyakvhaankAIASDMNATEEQRaaarlvlqkiprnanptr
qrnrcsitgrprgtfrqfglarakiremafagnipgitkasw
>Protein9418 136
mgtaeelqyiardeiqhvslganiirtiiqennieldyprirkMFRDAYDVNMTYIRyal
rdewmgitvgtyeqherymsnrrcrmlgvpvaelpfeptepsltwldemnghrkeknffe
srvteyrqgssldwdk
>Protein1845 29
mikAFFFDLQKingggsrpskttypewks
>Protein1844 36
nlvpyprIHFMLSSYAPIISAEKayheqlsvaeitn
>Protein1847 55
msvleladlvkgletrFGVTAAAPVAVAAVGGGGAAAAPAEEKtsfdvilvsapa
>Protein1846 73
qdhkVTVFYTAPTAIRslikaadandkvhpksydlgslrilgsvgepinpeawmwyynnv
gggrcpivdtfwq
>Protein1841 45
evvgliplgagyllvndrainnlskasgkkIAVLDYDKsqakmvq
>Protein1840 20
FAATNAHRrrqnvrvnlrlk
>Protein1843 47
NAEGAQGQFLWAILRkvrkasfcgqfcataftmpqctwaplpttham
>Protein1842 253
FMLAGLAENRgtspqyytdgagykwlvpvngqnrFMLAGLAENRyqtstsgsdlgvtssn
nagaylhaptitfsapdlgggvqtvgtpimynfkttggsattattpgtnayyyresvltr
egginlrgirgvslttvgsgystppavtitpvfpggagtgslqasssgisyirvinggyg
yvynsavhhgtapsypgggtvgystvtmstigdlfsvpgqftgvaptvefnggvvpaggt
savavavmnttig
>Protein1849 31
vrrlsgddprapqdhpaghrGGGAASGRdha
>Protein1848 97
mrTTGDVVSFGLGTQAQRFSPSTQINTKnrsrilcrhgprrsvarsnGQESQPVISEGKr
clsplptavcsptmsrlarscgststacrtaschavt
>Protein4507 51
SFNSIFIMADSGARrmvplrsrspltpslswrtpvlvvvrlrfvswrvcva
>Protein4506 133
DGVVDVVWSLAGYTDGVVDVSEAFELPFFTYDAESEAFELPFFTYDAEGSSRaawdyian
yapdefrevkllachthglnilhmksklvtkasdmrglkvrggtrkntqilsavgaipvg
mplpevpnalskg
>Protein4505 242
mgfarqvayapdltdprVTYLLHEMGEETRhqrvfarlvsqidpqasnpldgkvwvdrld
rfgsgwitrhpamlyvlvlageeipdrmqklasehpdtdpflaevnryhrqeearhlsfa
rmmlpevwaaasrvertvvrriaplvihdlfrfmvqpgvyaevgldawstwkrvnrcdnr
vqlrrvstrpvldavinagilqrgaipqawqntwIQDVIQSEGVRRRDSEEYKQLLDQYL
VK
>Protein4504 40
QPSEMAYEEVAKaavsassrgrvdasvvsgtrifseserr
>Protein4503 84
trrsgssrrflalsvtfavalvalsytgyrsslrMTGGASISPQQRspsqpgyeaavrpt
pvtflaittdggelrslsvvtqgt
>Protein4501 16
mnkSELIEAIAKsaki
>Protein4500 48
qvlethlgwaarWGWQNEGDFIGEPPLRgtetktrpttrpatliatpv
>Protein4509 144
dlsaryteyndrGQYQLATDGNSSSRlgfrgvedlggglkagfwlegsviadngnaisnt
stttckaapkadgtadcttttttsggqtwqrratvslmgnfgeirlgrdytptfwnwttf
dpfgtngvgsstnlaleaagtvpg
>Protein4508 82
icrrnldierptytnlnrliaqvissltaslrfdgalnvdvtefqtnlvpyprIHFMLSS
YSPIISAEKayheqlsvaeitn
>Protein5104 43
mtdviekVAPGVIARKSVDQPMQTGLKSIDSMFLWVAVSAShw
>Protein5105 69
mptesakrVGHPAPFPVELPEQLIRlytykndlvldpflgsgstavaaaalgrryvgydl
dpayveiar
>Protein5106 43
fakdlgvkWGVAHDNIGSNKrimaggtrttlseirestldtit
>Protein5107 32
QVVAVADGASSSYRaghwssrlveeflaeppq
>Protein5100 56
mgnqrvtvqnikvaavdaeknllfikGGVPGPTGTTVLVRravkatvraahkaakr
>Protein5101 32
ayyidyrnlrpkFVETFLEKlvnwdfaaknfa
>Protein5103 36
irpdliesvinptipeqfrGDDFEVFVNPTGRfvig
>Protein8671 66
myvevgdeevfvsikDDGAGFDVAAAIPGIGMTQSITGRlsavggsaewrsnpghgaevt
ltvpss
>Protein8672 94
mrhgvagytlsrtsaqrtglrrslvtelidhgriqttetkckaiqnqaeklvtvakKSMS
GDKSVQVSARrlvagrldggvtvvrklfeeiapr
>Protein8675 96
rstqgvvegakLSDNAGTALTEIDQVSRrlaelieqisnstsrEANLANVVAGNIQHIFA
VTEQTGEGTRstaaqvrelskmaeelrqsvsrfkia
>Protein8674 148
makYAAAIDQGTTSTRfmvfdhsggvvaidqkeheqifpkagwvehdpmeiwtrtqevia
gclkknnidpseiaavgvtnqrETTVVWDKrtgqpvynalvwqdtrtdklcdelakghgq
drfrastglpiatyfsgpkiawildavh
>Protein8677 98
merstqgvvegarlsdnagtalteidrvsrqvadlieqisssasrEAGLANEVADNIQHI
FAVTEQTGEGTRvtatqvrelsrmaeelrlsvsrfkia
>Protein1599 13
AAIAAAHAGTFGK
>Protein1598 16
meaaigdkVVTYDFAR
>Protein1597 14
SICSRKLHHWHNRK
>Protein1596 23
mevevvfyegkAISVELPTSVVR
>Protein1595 38
giihswlnrMLLPDTVGTGGDSHTRfplgisfpagsgl
>Protein1594 47
mkksplaqvkdsfgskekLVDALVSLPEGVLDRgedkdawkqqllta
>Protein1593 107
AELLNAMGCEFVVDRpswcstFWSDEHTQDERlsgpssstqwGMLGDDPDIVFEHPGRpt
stprtsvsgaawanrcaacwatirtsssniravppwvrrcsspsaaa
>Protein1592 33
LVTGIHNEDTIEQYRsnglrlgrllyqgrwfdp
>Protein1591 33
lrdreivvkLFDEIGPRyavrnggylrilkcgf
>Protein1590 18
vqldggrFATSDLNDLYR
>Protein6109 32
syikFDENAAVILKndgdprgtrifgpvgrel
>Protein6108 26
mghvdhgkTSLLDYIRrakvaageag
>Protein1339 76
THTGDGHRvppivpeptlvmvtvgavvypdpgsvtvkpvmtpvtrstwaaavacvppats
gaprvttasairsgll
>Protein1338 15
GASYSWYIYSANRql
>Protein4902 89
NEQSPTNLIFEAAGVNLATRapaspppsgstpapqakprtspmactpmtsgaststgtsr
svcaltptrprtkaapTAGASGLSPRawa
>Protein6453 32
kGGAANPSPPVGPALGSKgvnimefckqfnar
>Protein6100 215
meiwdrtqdvikgalkaakLTANDIAAVGVTNQRettvvwdkktgkpyynaivwqdtrtd
kiikvlegsvgqnrfrdkvglplatyfsgpkvkwmldnveglreaaekgkvcakrpkkam
lslatsipglfgtspvglrMEAVMDEPLILINEKkvssmkdllpvleqvaklgkpliiia
eevegealatlvvnklrgtlnvsavkapgfgdrrk
>Protein1331 35
qkeplllgitkASLSTDSFLSAASFQETTRvltda
>Protein6450 33
vktvaeavrEADLVVILTPDQVQRhvyagdikp
>Protein6105 43
aaaaltaatnaatnagtaltaatnarTAAFAATTNAQKtaala
>Protein1336 31
vpetlkdkQLYTLDLGALVAGSRyrgdfeer
>Protein6107 263
makfisydevakasesqgrrdaskIMTIAISHVEYETDNRhyahvdcpghadyvknmitg
aaqmdgailvvsaadgpmpqtrehillarqvgvpyivvflnkadkvddkellelvelevr
elltkydfpgdkipivqgsalkavegdqgplgvpsilklleavdtyiptptraidkpflm
piedvftisgrgtvvtgrcekgivkvgdcekgivkvgdeieivglrptqttivtgvemfr
kIDTLYEGTTAIQGLDFFFRkii
>Protein6454 78
qtrylkvdeptkvnqlaqnfddvrtavrennthiqrnkTNITNVNRnhnhllrIVTNENN
FEHNLTNNIVRvadihkq
>Protein9109 77
mqwatgkDFLTTGATKynmvnpvrqsvwdnkefqdkmaqqtdylktfqtissndmkiqft
pqplffetttewaqalq
>Protein9101 181
siviktavarryakalfelldtpsieparsalnglgeaftqsaalrhaiaspvfpeetkl
galielatrlgcppvgqrflellvkknrVSFLPDIAEAFAKlvdqskgtqqvlvssanal
paaeqdrittrlrdllqrdvdvtfhtepehvaglhirlgstvvdstvrgrlsamqrvltk
e
>Protein9102 56
mpvaarEASMFSAMTLAEYYRsmglkillladstsrwaqalremsnrleelpgpda
>Protein9103 110
mksviadqpdkatqyvrvaldakAPAADVLAGAFKgaprqadqiaaiakekGVPTPVIAG
AASSAKvevaglqqgdspymnsqarqsnvtvspfappsaggggggsaspn
>Protein9104 234
wdphtrpiiteyagkvrFENVEEGVTVAKqidevtglstlvvidpkrrsvsqskglrplv
kflddegneiklvgsnqsvsitfqigciitvrdgqqvsvgevlaripqetsktrditggl
prvaelfearspkdagmlaevtgivsfgkdtkgkqrlvitdlegivheylipkdkhvmah
dgqvvnkgeiivdgpadprdilrlqgvealaryitdevqdvyrlqgvrindkhi
>Protein9106 79
mltdpiadyltrirnaikakhrIVEIPASNIKkeitkvlydkgyiqsykfeevgpqgsik
ialkynpvtrqsaivdlqr
>Protein9107 95
mpnpkTGTVTMDVAKaveevkagkidfkvdkygnihtaigkasfegsklkdnaielival
nklkpsaakgtyiksvfisstmspsiqidaksvva
>Protein7858 314
mekNPQYWNAANTKlnsiriphitndantlfnlfqsseiaftelsretlpqalqqrlyiq
sflngmlnymefnfreesplrnhalreaislvidrqslvnkviaapgtrptahffpawlp
glaptanaipapdigraitalhtaekelgmqvppltlliydtpsavrqaeylqrvlqqtl
giqliidkqifkqklaklnsgdfdlalsawgpdyndpmtfadllvssnannhgryrneky
dnlvmqaatlppgaartdtfaamqtiiqqdiavlpltepgiiyvqnrqlqnvkrsrfggd
pdfrhayidgqhvp
>Protein7854 105
mvrdpevrpavaaerwvgdaageqawediveeyrsrfssdyrespdklrREVRELLGRFG
LLGVEDDRLRvhaalaryrpdteaeigvaarqntltsqlfgddhs
>Protein7855 31
mkaylellehvrSHGVVKSDRtgvgtqsvfg
>Protein7850 136
krkrvgrgisagqgktagrgtkgqnarsgggkGLYFEGGQLPLARrlpykrgftnrrkvy
ynpvnlrdleeleagtevgpelyvasgvvhrledpvvilgegnvtvalnvkahrfsasaq
ekiiaaggtveilpla
>Protein7851 105
marrlpkrGFNNPFRkeifavnlgdiasrfekagtvvgveelksvglvprsaklvkilge
vregqkvadkltvsahyfstsakekllavkgsfqevalrakasaq
>Protein7852 491
mqqhnaikakypdaillfrvgdfyetfgpdaiisskvlgitltkrnngsaasselagfph
haldtylhkLVKAGYRVAICDQLEDPKmakgivkrgvtelvtpgvatndkllehssnnfl
aaihlgtektglaffdistgeffvaegdadyadkllqnlqpveivyqrnrqknfkeqfsg
nyftyaldewifsetyatenllkhfgthslkgfgieemkdaiiasgailhylkdtehpnl
qhlstiqhinkedhlwmdrftirnlelishnpeqqtlykiinntvspmgarllkrwmmmp
lndiqkinerlytvelliketetrnqllqhirqagdverlagkiplkkinprevlqiakg
lqqtekikkictqssdaylnrlgdafnscnfildkilkeinenppaainkgglinkgile
eldhlreiasggknyllqlqqkeaattgisslkisynnvfgyylevthvhkdkvpetwir
kqtltnaeryi
>Protein7853 98
mnvqeirnidteaqlvaenvalqlekRVAFRRAMKQAMTRTMKaggkgikimcagrlggv
eiartewlkegriplqtlrsdidygfaeantvfgkigv
>Protein896 24
mttrTVWFSFAKaqlrryanlagh
>Protein897 59
kegglpddyepevlrpfkEAVVQQVTRslqfffsssqyndvdhillaggtasivgladi
>Protein895 48
malnlerDSVGAVVLGAYEHISEGDVVKttgrilevpvgrellgrvvn
>Protein892 20
qqdphhqpgkSLPMFQDAAK
>Protein893 42
FPAVNASIDGNDIVYHGYHDVGVAVSSDRevwlcrlfvmlsv
>Protein890 44
hnvpvqsqtensaqqstrYFFGQAGRtkcnmvlqifacrpaasr
>Protein891 135
ltriatpeavdaiheasasprgevrVAVAASANLLPVPEADQVLTRlladpdsspdcsri
rmsacksALEITGVGYKaqlqgremsfnvgyinpvtytvpagidvkvdkqtlisikgvdk
rlvgqvaanirsikp
>Protein898 72
mriillgppgagkGTQAQVITQQFQIPQISTGDMLRaavkagselgvaakkimdagglvs
deiiiglvkerl
>Protein899 91
pnvagltteaevrAAVDAAVPLPGDIQDSNTKvdlrfgltmlehkvsievwgnnvfdert
kfntfdipfrgvtgerargqfvqeprtyglt
>Protein1540 57
fiecgdgigstyigalpglridyifgdkkTIEFCSHKvlsstfsdhnpvfvklfski
>Protein1017 51
qvtsierqltaqtrTAYLNASADSYRvaarqqavksseaalaatkagydvg
>Protein1542 31
lkkasievdrkVLADLAVFDKsafekivqqa
>Protein1015 12
LSVLDASQGPAK
>Protein1012 32
vrVHGGGPSGQAGAVRlgvarslngvdaelnr
>Protein6041 124
phedflakinavrYAFLELGVDDGVIVARtdsegadltqkipvskvkgdlasqyisyldt
teidiseaqeteidiseaqedevlikrdgklhrpkrGGITSNSTGGYLELRgvntykgdt
qind
>Protein1010 263
kvptsnadwgtaatllnnklevtkHFTVDQYVASKdiavlqgllidvtadvgtvavakTA
GTNSINLSTAVATTQGTAGADTFKAFLANGENTLQSGDVIRggagndtlladistnsyng
tgvtsenaiafetssvetiklrsqhsanannngdnnlednnngdnnledaevavdaerLV
NAFPFVKkvtwatgidlktgrpnyvpenrpgdptagadgkkgqsvfsapsflggknqmpm
ayspdtklfyvpanewgmeiwne
>Protein1011 20
maggrIVMNSTFDDPKiveq
>Protein9416 141
mgsiaqaaysaakAGIATLTLVQAAELGRYGITSNALAPSARtrmteeafpemmarpegd
efdamdpanvsplvawlgsdlsgdvtgrvfeaeggkigiaegwrhgpsedkgarweaael
sdvvgrlidaaetptpvygag
>Protein7278 32
gnvgsggsirakSIVITDTGDATKltaktfid
>Protein7279 87
mnelqtvaegdltqeatvteditgaiadsvnytveelrslvanvqstvarVAQTTADVDA
TSTELLAASNEQLHEIRetgksvvdma
>Protein7270 46
khhnayvvnlgnltkdtdladkSLEDIIHAVAGDASKagifnnaaq
>Protein7271 18
MIAPVVEGEFEKaggaih
>Protein7272 71
vpgailvpltqlperlgaipteepvnlicrsgarsqrAAQFLIGQGYLPRnvtggtdawi
nvgfrvetgpp
>Protein7273 22
SVGEVMAIGRyfprvptksltw
>Protein7274 75
mdrqgsdflavvkqvkeilggnavplqlpigseenfkGVVDLINFRgivwneadkgmtft
evpipadmvaeatew
>Protein7275 32
mddhtelrdrFQTFELLFNKlrkdlnafvakw
>Protein7276 56
msllrGLQTINAINETDRlhggtwswvpylgalallvvatgaalmaakrggdkrrn
>Protein10165 81
mdatdalnvakytlaapatnpvvanatvasaafvvnggvtdksqvvltlskALNPSTTLT
VTAVKgefgtvadnltaapln
>Protein10164 123
sgsaqplvsdgpsgrppagrrpsvsirhssrstpvaetarplagvrIIESSLLGPGAVGT
HLADLGAEVIKvespagdyirrmtwpiiegdsllhhhisrgkrsitldlrtpegvevykd
lvr
>Protein10167 355
lgtgssadkrdnidrwkVTWEVSEDAGATYSPIANNSTYTNGDQVRVRFEATRGDGQNNT
IFRqnhvggvtatpkatltvldaskptppnpgpvveatateavpvvnvtpqrRAVEQFSV
TAGPFIMDSNSPDIADFDLLKlqvrsdqatakKCQGDFDIAARntgfrllrgpeqtctrA
PGAGFSDVAAGKYYSYPVDWMKAEGITNGTAPGIFSPKhlvtrGQMVSFLFRdakSPTGS
TPHQFTDVPRTAFFSPAVDWATPTITNGTAPGIFSPNGMTTRAQMATFLWRDAGSPMGNP
NSGFDDVPNGAYYEEAVDWLVAQGITKGTSPTIFSPDDSVSRAEMSTFLFRracp
>Protein10166 63
mdypshpltqkskeveiyigkkLTEQELQSLERQIMQLTALISEWNAELVPKepdpqdrg
ani
>Protein10161 96
seglfeladrrtqetaltwaktsgakYAVAGSVDEWRykvgldgepaagitltvieigtg
qvvwsgsaartgwsreavsavaqktvnsllnsalph
>Protein10160 199
kfkvivvgtglaggacaatlgalgydvqvftfhdsprrahsiaaqgginaskNYQADGDS
VYRLYYDTIKggdfrsreantyrlaqvssniidqcvaqgvpfareyggllanrsfggaqv
srtfyargqtgqqlllgayqalahqieagtctlhnrtemldlvlddegtaagiiardlis
geltrhsahavvlatggys
>Protein10163 71
mfhkILDKVEAGDNAGLLLRgvqreeiergmvlakpnsitphtefecevyvlrkdeggrh
kaffpgyrpqf
>Protein4102 32
aipayqdyiarSQVTEGTGLAGGLKteindnv
>Protein1668 33
ATGELLVAEKydpkvnwathvvmdpkdpqygrp
>Protein10169 38
msseeakrYGLIDEVITRPLKslkpvgstdsgkdggks
>Protein10168 53
mdylggvrkrFGQWILDTAKgeydqnwlnyqyeiglrhhtskknktdnvksvp
>Protein8440 115
AESYFYGTGRrksavarvfmkrgsgafvvngkpideffsretgrmivrqplnlidqlsgf
dikVNVTGGGESGQAGAVRhgitralidydadlkpalskagfvtrdareverkkv
>Protein10456 41
mtstlqqeagrklrFSSAQTMSVAQRlyengfitymrtdst
>Protein10451 52
mgaqllkevasktadiagdgtttatvlaqaiitaglkNVAAGANPMDLKrgi
>Protein4458 162
mrdaeshadedkarkeeaearNQADTLVYQTEKllrehsrpksccvstarrsptrtarVV
GTLGQILGPRglmpnpkvgtvtpdvatavknakagqvqfrvdkagivqfrvdkagivhst
igrrsfdadklkAEEEGVAVAERiagqhphvdfntvpwviyt
>Protein8369 189
masstrTQDTTNPEAAVRrYLNYLSDPTSVIDHDRVEEVQAELSATDDQIERLRLESELD
RvrstdgesvvrefisvakQFAEEEDITADAFRRQGVPTEVLAQAGFGTKggkatsarsq
rVNAATVAAHVQGRSGTWTYNDIESGTGASIGTVRKVVDDLVAAKkvkSLGPDPDHASRg
rapnlftaa
>Protein10452 234
pkGSQYRDPVTGADVSQKntwrADVIVDTTLSENAGKRnyrdvalffqdedniigtafmp
yvqnvagltsvnyraepykfreeqgcslgkIFQPCAVDKPEDPVTPLIEAHAGDALRihv
iganseqngmfsveghewpiepymagadmisvveyagseildvfirggaggpyrQVGDFV
WSNARLPYTQSGQWGYLRVLPTGDARIQPLSASGAGARqaevlpepqaiptamk
>Protein4457 84
mktppasdllkkaagiikgsgvphkdkvgkvsqaqvreiaqkkLSDLNAADLEGAIKIIQ
GTARSMGITVQflqseppadvkeq
>Protein2738 136
mknlirgfvlataaalassfafaqgaikSVTGSLQGGAEVLRidftqplpalptgfatqs
parialdfpgmsnamgkslieinqgniksvnvvqadgrsrvvlnlkqatayraelqgdal
mvvlapvassattpaq
>Protein4108 32
tskgkgfqgvvkrHGFGGVMQQTHGQHNRqra
>Protein2732 118
aataataatgvvttaggdvttatntlaadrNAAANALVVGLTYATATTAQKATIDADPTV
VASVAALQAANIVLADAQEDEANKlalsanatanaasnqgamlnvkistpslriqtga
>Protein8363 149
miargfvadgarvfiaarKAAELETTAAELNDLGGGSASAIVADLSSEDGARaladavga
qtdhldvlvnnagatwgapledhdqaswdrvlnlnvagvfhvtkfclpllraagsaeepa
rvinigsidgiqvpimetysyssskaavh
>Protein2731 24
LNDPFSDAQAITDAVEAGYVVRhh
>Protein2736 178
ATEMTSAAEAFANRqgdrddlgrrgvGMHLQATQASDQAKqrhapaghpglrsgqgrrgt
eqleaskeagreaaaaqparpgqdagiheqrhdqpvghgrrrraAQGVSELQGQSVESKg
sgrvgapgpvgrvenarggaghperggpgsafqdsqsvgarhrycrrirgrsgarspa
>Protein2737 33
grGELSQVVDQTNPLSQLTHERrlsalgpggln
>Protein1684 50
tlgnslrrtllssipgaavtsiridgvlhefstipgvkEDVTEIILNIKg
>Protein2735 76
myrIVATNEGVSPVTSITINDATPAFTKlavtpspapaimfpvtvpattgsitgintdta
tgslgatvsglnggat
>Protein2224 35
mqerlrqakerLQDLQDSAVARakaaghaaddyvh
>Protein2225 86
hkGVNPDEVVAVGAAIQAGVLKgevkdvllldvtpltfgietlggvmtaliernstiptk
ksqvfstasdmqtsveikvfqgerqm
>Protein2226 33
mefkvvkineaiknavvshkALIESDLESQRqe
>Protein2227 31
eggeplvlensegkrTTPSVVAFAKngerlv
>Protein2220 17
nkILVETCTDIARelyl
>Protein2221 59
lpvgignhifgrqkGEATMQPQLFVLFQWIRfgvageghaagehqpakeatqpaialwl
>Protein2222 32
ikpgdilvgkvtpkGETQLSPEEKllraifge
>Protein2223 134
lasdqwrlralqtdlvaaglrLEDSYVSLTEVSEYAKgmpesrlqerlfptlrlqerlfp
tlppegkIGSGLLSDVIDVKsdgtaihsifggaftveakatgdvpvisirpgaveaapqa
gagekvaveipaqe
>Protein2228 68
mevrELLSSYNFPGDDLPIVRgsalrALQGDTSDIGEPAILRLMAAVDESIPQPVRavdk
pflmpved
>Protein2229 21
mlqarrSSVVMTSRapvprwn
>Protein4778 39
lytdfsrISNSSGASYTLGAANTLGHSSRafdvgvrhaf
>Protein4779 106
matakrltkAQIISELAEKtnltkkDVAAVFDELRelirreltkrGSPEEFVIPDLLKlk
vkkvkatkagtyinrftgeekqreakpaskkvratplkklkdlvng
>Protein4774 83
ISIGDAAPSESGAPLVSQRvtsvircasasamphlrragprwcrsgctwctghtrrlrsa
gfstssrprrrwcsaepvwrlts
>Protein4775 44
ralgayikgtngksqgvvpflkVANDTAVAVNQGGKrkgavcay
>Protein4776 32
qqqaellprAPVVTVMGHVDHGKtslldyirr
>Protein4777 50
iayseyeklyqvaqvlknqpdarVVVTGNTDQSGSEKhnnvlsynrakat
>Protein4770 45
fnagvdikEMQNTEGFDALLGANRgcyaafaavyecevpvvcavq
>Protein4772 48
VETIGDNKPAVLRGSEADDFLYLLMPVRVSglarmnrlsstvhvcwre
>Protein4773 44
maatkirirlkaydhkLLDQAASEIVETARgtgarvagpiplpt
>Protein2710 41
SGQLVNNDAAYSSLGKasaraswsttmrrtaawarirrvts
>Protein2243 92
mdeadfdsviavhlkgawapskhaavhwrernkasgapvggriinttsgaglvgnfgqsn
yatakAGIAGMTQTLSLELAKmgvtvncvgpa
>Protein2712 57
aevrkagtipylrpdaktqvtfeyedgravalkTVLISTQHNEGVDRdadirpdlie
>Protein9364 91
msigtdaetkkkiiaeygknegdsgspevqiallshrishltehlkqhkhdhhsrRGLLL
LVGQRrrllnylqktdieryrsiierlglrr
>Protein2241 40
FGPVWATSHLGDETISLIGTDPIKlcaseirtrlghqplg
>Protein4850 30
YIIQLLYDSLTDLNSKwlsqptwqhctasm
>Protein2246 139
mlkDVMVPYYGTDTPLNQVANVGIEDARtlivqpyernmiaavdkairnsdlglnpltgd
viriplpalteetrrnmqkmaraeaeharvavrnirrdvladmkellkekevsedeerrg
sedvqkitdkyiadiekal
>Protein2247 54
gvgriawsrvvdtlagalshlrgaaadqlgsnrHVHGYNPQNGVVADGGRrgyv
>Protein9367 295
mahaqerIAAALNEAYAAGLVGRniagsdfsvdivmawgagayivgeetalieslegerg
mprlkppyfpaakglymaptivnnvetlsnlpwlithgteayravgtetspgtrlialsg
hvnrpgiyevaqgtttfrdlffgedfgqgireghelkmfipgggsapwfypeqldmpleg
kvvggagsmlgsgavvamdettdavaaclrlvrffarescgkctpcregttwlerilrri
idgygrpedlgllasvgdnispgpypnaaweaegleavpfpprqtticplgpsav
>Protein2244 38
aqyrELAAFAQFASDLDESTRkqldrgarvtellkqaq
>Protein9360 137
metvkDLTVGEFQYVLGNVFRssrygaissrigkvqnellgvvfsdcelfsnleltqaty
dallnngldldfpitkpkvhaaaqqavaqlmprvvgritilpaetitqlreeiatlygde
aaistllrqtstlygpq
>Protein9361 116
mpiedifsiegrgtvctgkiergivkVGEEVEIVGLKdtqkttvtgiemfnktlnegmag
dnagilirgvkkeditrgqvlsksgsvtphtefecevyilkkeeggrhtpfftgyk
>Protein4857 30
vifrQPVTEPLQTGIKaidamipvgrgqre
>Protein9363 140
mgtiihciellpgkgaqlaraagasvqlqardgnyaqlklrsgeirkvhidcfatigevg
nsehslrsigkagavrwrgirptvrGVAMNPIDHPHGGGEGRtsagrhpvspwgtpakgy
rtrnnkrteimiarhryskk
>Protein638 654
mgtnwsvdidgkAYNSQEISARtlmklkrdaesylgdtvnqavitvpayfddaqrtatke
agavaglevlriineptaaalaygldkggeeqtvlvfdlgggtfdvsileigdgvfevka
tngdtslggddwddavidwlvatfkgahgvdlskdnmamqrlkeasekakvelsqvqqsq
inlpfitanqsgplhldesltrakfqeltsdllqrckvpleraitdagmskgdiehiilv
ggstrmpavadmvkdllgkeahkgvnpdevvamgaaiqagvlkgdvkdvllmdvmplslg
ietkggvmtrliernttiptrrtevfttaedmqpsveihvlqgeremasfnktlgkfqlv
trrsasEQGVDLGKDVLALQRlkeaaekakielsssaqtdinlpyitadasgpkhlsvkl
srskLESLVEELIERtiapcrtaikdagvsiadihdvilvggmsrmpkvqekvkevfgre
prKDVNPDEAVAVGAAIQGQVLSGDRKdvllldvtplslgietlggvmtkmitknttipt
kFAQTFSTADDNQPAVTIKvfqgereiaagnkllgefnlegippsprglpqievsfdida
ngilhvgakdkgtgkenkitikansglseaeiqqmvkdaelnaaddkkklelvq
>Protein639 42
mreqarrgrdvwfkGTFGNQDENTMLQARvvgkenmnypwld
>Protein632 63
akikrDDEIIVIAGKdkgkrgtvlsvagkrgtvlsvaderISALGPGGLSReragfevrd
vhy
>Protein633 28
meaahrlffftrSDTIYGGSNQIQRnvi
>Protein630 33
weaqnptkVTALTGLTISSINRiadsesglgvv
>Protein631 16
vikVGAATEVEMKekk
>Protein636 26
mfciyvaagqkASTIANVVRklqeyd
>Protein637 34
mplqrrlpkrgfknpnrvefrTINLSELTALAEK
>Protein634 366
pkvravwllnqrAVDGLDGTPDYEYVTMGSDEHAKvmkaakffvndvnfpnsllkregqv
hlqtqhgtplkfmgmdmqaypvaanhmnfwkllgrikfwdfdlssnrysteilarafpgn
heilefgyprndvlvnppkgmasgvrsrlrvsdesfcvlytptyrdgytefdldldpeav
lgalganatllirghhsyrdtssaerlteegrvidvtdwpevaplylasdllicdysstm
fdfailgrpiviyapdwkryrttrgtyfdilaeppgataqsmeqlgataqsmeqlvgvls
drQVQLNILEVKNPEIDAQLVAQGIAEQLSARcrsaapcaracsplcalaprasgcsapv
vwpapk
>Protein635 9
GIPTLMLFK
>Protein3179 31
ldspwvlddlitlvtevgdkLDVIMVPKveg
>Protein3178 72
vdakvtygvpggvgtaagadyvgqlyagapggalgaigspvpfrADAGIGYITAGGKvtv
pgiaggstasve
>Protein3173 32
mevttkAIQLLGGYGYTRdlpvermfrdakmt
>Protein3172 116
vvdvsnnrvtqvktqendgyvalqvtfgarkasrvtkpiaghlakagveageiiqefrit
adaaaqykAGAVVPVAAVFAVGQKvdvqgttigkgyagtikrhhmssqrashgnsr
>Protein3171 22
mstkEVDEQMLNVQNKnssyfv
>Protein3170 27
GGLSFNIDDLIIPDVKnkncwlvllkk
>Protein3177 34
mvrgdvgavkAATDAGAAAAQRvgelvsvhvipr
>Protein3176 190
GDELNTTMTRadgaafwstkGDELNTTMTRtgvsgtsltanvwydieedwdyafleastd
ggaswlavatnlsdtagdqsgfntsltgitgtsgawvsltatlpagtnairfryqtdaav
aqngfivdniaidgaaisddgwvlngfkvttgteinsyfnayiaenrqyvsydaslrtay
nfgfldsrpd
>Protein3175 527
geyehitegdivkttnrILEVPIGPELIGRvvnslgqpidgkgpinakmtdviekvapgv
iarqsvsqpvqtglkaidsmvpigrgqreliigdrktgkttvaidtilnqaglgvnciyv
aigqkastvaqtvarleaagameytvvvvapasdqapfkylapyagcamgqhwmdnsgha
laiyddlskqaeayrqmalllrrppgreaypgdvfylhsrllecstctaacssgrpscpt
saIDDSTADGNSIARagvlsnkavfdynnggggpvitgqqtnivdftvtptasvvannas
gstadsgandivapneasvyqgsvvtfnnwihntgnsadtfnvtytngdaflnnifpagt
sfqlyqadgvnvlqdtnsdgipdtgslpvggeykvvlkatlpanysgavnynvtkvarst
tdptkfntvtdtltniitnvadlsnntasgyasgtlggggatgagtvtdpatgagtvtdp
atalpvnpnnawgvkADLCGQPFAFAPEIVERagkccftpyqqrrhr
>Protein3174 66
mnnlnlenlfsvtlrDAGEIALIDGDSKkivlidgdskkivsilkMISADNPEELIRllh
eeakqi
>Protein4198 358
mqrsdllialgsrfddrvtgkldefapeakEVIEALLVDLERkvrnanvpivgdakEVIE
ALLVDLERlggaevatdisawrstvsgwqekfplsyeqsepgellkpqfvleqlrdlspe
dtivvsgvgqhqmwtsqfwtfrhpytwinsgglgtmgfsvpaaigakvgmpqrtvwsvdg
dgcfqmtaqelvtaateripvkvailnnaylgmvrqwqemfyeerysevylyeerAVNTG
ETHSFSFTAKrsllrhaapesgcrhgsdpspgapversagkgedpcagpgrstaglvvgq
scranwaagaarhpslrtpdppgygryggrhdrnghphprafqtgwarlrnrfppcgp
>Protein4199 35
mrthkrLIDILDPTPKtvdalmridlpasvdvniq
>Protein4190 33
grMPSAVGYQPTLAEEMGVLQERitstksgsit
>Protein4191 114
kqfeqpiaafqavahrAADAFVDTEGVRltaaqalwrleadmpaaaevaiakywaadagq
rvvhaamhlhggmgvdrdypvhryflqmkehelqlggasrslvalgrliaagea
>Protein4192 214
disnitlidgktgwivvdtltarESAAAALAFARkhlgnlafarkhlgnkpvtaivfths
hadhfggalgvataqeiaerkipviasegfieeatsenilvgtamgrrsmyqfgknltpg
pkgivdtglgknmaygavgvleptqlitkHQLEHDEPLRqlapsepplpehevvvqhevr
ddrrldageqrpahrfgkadidrtgaeqfeqped
>Protein4193 44
mpdrdvvlkATIEPMTAKkpyvvikmvslpdfipsrapfvrmta
>Protein4194 48
ekVSNEVASGEVANLYTIRwglparFAPVIGTYGSLGVRrfgtfgaaa
>Protein4195 33
dpeqkrVIYQPVTIEPRevtprivredsygkgs
>Protein4196 13
DFIAENGKdhpra
>Protein4197 18
kMLDEIGDVSNLDNFIAR
>Protein5823 61
parrpaghrarriasgpripapvvtpargaagswrageapigrYGAGPIGRlrparvrgv
g
>Protein5821 96
saaihnqssthidllgfdgrngnlngsdvlflgrGAASVSLLQTAKdagetltgtnatld
adtpntwingddlliggngndiinagtgddrilvsr
>Protein5827 127
ipgwgfngtgllatpstllsapseipsvidneytsgrikvigtlspqaqlyaeyeqalsd
adkkrftvgaeykfseksrIYASHELSNTLTGVYGLANDGTRnastivglssgislpflp
dgqvyge
>Protein5826 34
mgdtkAIDSMVAVLTDPFGVGHMGITAENLATKh
>Protein5825 25
mdagvplkAHVAGIAMGLIKegnrf
>Protein5824 56
maifltenskVIVQGMTGSEGMKhttrmlasgtnivggvnprkageqvafpgevtv
>Protein5829 139
pdswafnarptyphevaafytwlqqqrggnaplkiavissevspayvdihkgtqqfakdn
pkileivetvyteaqptdltqqvnrvlrkDAQVLQVLNNTASVVAVRralqalgktdipi
lvsahnslpasgkaigdlt
>Protein5828 54
pnrgflrclvglrTAAEAIGEQDETERidvfidqldpgwdrqtnldandagdls
>Protein8086 83
mdsistgslgldialgigglprgrVVEIYGPESSGKttlaihaianvqkaggiaaiidae
hafdrtyasklgvdiksllisqp
>Protein8084 41
mskkpvrVAVTGAAGQIGYAILFRiasgemlgkdqpvilql
>Protein8085 24
mkENMQKKTQRdklrhianeklkg
>Protein8082 267
NLSLFSAVVNALLPNRnqkdiaslieefqypkygpgmmwevcrdhvvadgstmhyetevt
girhadgvathviathpngtteeheadhvvssmpisallagmdppvpdhvmaaanglsyr
dfitvalvvpeskvdwndnwiyihdpavatmriqnfgswspylvkdgsnvlgleytvfet
dhawtapddelieqgkrelvylgliepgdveggyvvrqkkayptydetykanvdvlrnwl
dthtanvhpigrngmfrynnqdhsmyt
>Protein8083 224
marDLGGEVNSSGRseygrteltvhdpgdeggaaselfadlpatqtvwmshfdaivsppe
gfvatasspgapvaamenaarsmwavqyhpevahtphgqriierfvhslagcghrwtman
fideaaaavtaqvgdgraicglsggvdsavaaalvhraigdqltcvfvdnglmregegeq
vvetfrrhqgmelihakagerflerlagvidpeakrkaigelfi
>Protein8080 159
mpqtrEHVLLARqvevpamvvflnkcdmmddeellelvelelrellesynfpgdetpivr
gsalvalestsnnpnapeyapilelmrvvdeyipqpvrevdkpflmpvedvfsikgrgtv
vtgrvergtilpnneveivglreerrkvvvtsmemfhki
>Protein8081 45
wvaeiqpgkVLYEMDGVDETLAReafrlaaaklplettfvirhlg
>Protein8088 459
mtgeryidipggvldvyklwrpsplfrahrLEAALDTPAKifykYEGVSPAGSHKPNTSV
PQAYYNHQEGVTKlttetgagqwgsalafataqygmecevwqvaasyrakphrktmmeiw
gatvhpspseltefgrGLLAENPDHPGSLGIAISEAVAMAVADPETRyalgsvlnhvllh
qtvigeeallqlakvgvtpdvlvgctgggsnfgglafpgsnfgglafpflrekSLTVAAD
GTATYGAFERIANVTTTDYTDNASSNDTGVILAPYTVVDFAENDVKvsykymvrpvsrdn
vesvdttgdvantieaqdvrnnaatitpltagdtsvivsfseqmdkvsarnianyvlaat
tganapataprvqthqqlrqrflllfpqftivDYNTDLFPILELGTSAKmlsvvplmngg
glfetgaggsapkhvqqlvaenylrwdslgeflalaesl
>Protein8089 235
mellrfttagsvddgkstligrllydsksifqdqleaiekssksrgedyvnlalltdglr
serEQGITIDVAYRyfstpkrkFIIADTPGHIQYTRnmvtgastanlaiilvdarhgvve
qtyrhsfiasllqiphivicinkmdlvdyskekydevveqfrhfaskldvqdvrfipisa
llgdnvvdrstkmpwyegptlmytletvhigsdhnlidtrfpvqhvirpmsneyh
>Protein4990 32
GFGITLGNALRrvllsslqgaaittvkiesvl
>Protein4991 185
ilekvvadvggkvalakINVDENPQASQVFRVQSIPAVFGLVDRqvvdnflgaqpeakva
efvrgllpadeserldelvgfgdegslraalaidasheaarvglakllvgdgrteealal
ieglsegdlesrgspratwrfamcaFSLEGGESVIALLDRvlsraaqdgldevcigmphr
grlnv
>Protein4992 32
leqgedvglatvyrVLTQFESAGIVERhhfeg
>Protein4993 34
aqtgaeatviyvpaplckDAILEAVDAGIKlvvc
>Protein4994 62
gekMLTDPIADMLTRirnantamhdevrmpaskqkvalaqilekegyitgfavapsttgp
gd
>Protein4995 32
crellirfilkTPLPDYLKwcilpqqhysaia
>Protein4996 94
rcrrsgvwlwydrynrcyqwrlfctrhhrernllcrLAASYDVGMVKLGGGMVITNHTAP
TAGNSPKrghgqigwwVPMGASSFGLTYASRkdl
>Protein4998 63
NGVLAGYPVVGIKatlfdgsyhdvdsdelsfkmagsyafrdgfmkadpillepimkveve
tpe
>Protein4999 57
fkpphfekfpnlhtlvneatklagaggtkasfdvakadellakIDEIAEIFAETKkg
>Protein6930 32
kdteaataadriadqrirIDLGYADYRgyrgs
>Protein4719 106
TAGFLGVNSRmrTAGFLGVNSRlhtlvitnqrlifarltgaelkrvvkglsegakaegkd
wkgrmreragayqaladecaamnpddllaqhpknfavdratitkvr
>Protein992 32
vvwhpfvgkgkLNEFEVEVAEGGTANLKaeik
>Protein335 41
mgqrLAAEMMEAAESRggavkkrdevhrmaeankafshfrf
>Protein990 42
GVTGENLLQLLESRvlilwltawvsqllapspvrscgtmecw
>Protein997 42
mgfvdpfrtstgwlarYGDQEVSQFRgaeliaekwgisreqm
>Protein996 32
ygirGIPTLLLFKggaveaqkvgamsksqlta
>Protein331 200
mkhttrMLASGTQVVGGVNPRkagtsvdfpgdvqvpvfgavkeamdatganvtvifvpaa
ftksavieavdagiplavvitegvavkdtaeffnyslgkgtriigpncpglispgkanag
iipadiagpgriglvsksgtltyqmmyelrdfgfssgvgiggdpiigtthidclqafqdd
pdtdaivmigeiggdaeera
>Protein9987 117
kltfnqknqapvsnnliqknrisfatigqsidypdfldiqlksfqdffqlettsdnrqke
glykvfsenfpitdsrnnfvlefldyfidpprysleecierGLTYSVPLKaklklyc
>Protein994 31
segarTTPSVVAFTKdgevltgevakrqait
>Protein6736 91
gsdfdikkirynkiiiladadvdgghirTLLITFFYRqmfelvegghlyvaqpplystei
kgekvyvadeaqrqelidknkrsqlrfvrfk
>Protein1101 50
heiakaydveseggvafrgaflidtngivrSQIVNDLPLGRnmeelirlf
>Protein1102 27
mtqtrehillarQVGVPSIVVALNKsd
>Protein1103 36
tghafghldflkEVGDPATGVPIGNTEANLKsaieg
>Protein6732 58
pgeeltasevlefleprvakWWLPDDVVFIDEVPKtsvgkfskkdlrerfkdhvlpat
>Protein6733 80
edsagvvllrpaspgtgviaggpvravlecagvhdvlskSLGSDNAINIVHATVAALKgl
elpeqvaarrglpldavapa
>Protein1106 38
qnfghftkdnllltpkdyrEWIFVGAPVTPKdmndgkp
>Protein6731 64
TLSDYNIQKsppftwcsafvvvsssprsrsllasttatsssavaamlastpapptaarrs
avtr
>Protein1109 101
maggndlgareryiglkHYQLGTIRlghidspfknsedsvdvfndsvnldmgtndsvnld
mgtfitgqtrNLYLAESDGDRipvsltrfglgdelgdvvip
>Protein6738 133
GVVGHLNSGTSIPASKiysdagipqispsatnpkytrqgfkttfrvvaddvhlggtlgry
avstlkgksiaviddrtaygqgladefkkgqgladefkkavvaakFETANVAFNAPVSFE
GAAVDDLKtinln
>Protein6739 47
fqqvenfrpvhednglynreekpavrrqeaavkMTQPDTQAPAQRgn
>Protein7467 45
safnssevrGEQLLAQVQNILAITGAQKvnlmghshggfsiryva
>Protein7466 38
TAADTAVTTATDKataaqkaltaaqkafndakadlvka
>Protein7461 117
LSGEAFAGNAGSGIDGEVVTRfagnagsgidgevvtrlandivevkrrfdvalavvvggg
niwrgltgagagmdrtqadymgmlatainalalqetlerlgqetrvqsaihmqqvae
>Protein7460 35
rhdrecgvdryaglnrYQTATAIAKyvdhiafhkg
>Protein7463 58
gigalffdsqvysvkddapydvnkgdddpngkylvtysnrATEVTAPFALGAKfkitk
>Protein7462 37
msgkleklrEISDEDLTAILGHRapgsdypsthppra
>Protein7469 49
ivllphlgraidqalrraiadkTTAELEGQKmgsgrvpcynveqmiaii
>Protein7468 31
srpsynadqkkrilerLTAAETLERylhtky
>Protein5647 13
GLGYVTSLRcnpg
>Protein5646 97
mynkLPQNAGYTGARevlsiralyraqwvgnrnggttgapqtasftihsplkkehfalgf
fyvndrlgqehknqfnlsyayrvalgkkfklsigina
>Protein5645 54
minriakNFAGTSVFAGVGERtregndlwveladanvlkdtalvfgqmdeppgt
>Protein5644 52
mekdgvlskSDIVDVLKTLIDIRNGKGEVDDIDHLGNRRCVVLVRrkpipcw
>Protein5643 62
mrrefkVEANIGAPQVAYRetisreheidythkkqtggtgqfarvklvisptepgegysf
eg
>Protein5642 36
GTLAHAPRsnmnnavgyarparftnpvalgsdgiga
>Protein5641 22
mqkEITALAPSTMKikiiappe
>Protein5640 28
SVIVVGPQLKlhqcglpkqmalelfkpf
>Protein5649 32
mpinirNQTIGNQAGNAFIPARvevplhpddp
>Protein5648 115
mclaadapvrdwvslavrraratgapavfwldetrahdaaliakVNAYLGDEDTEGLDIR
TMTPEAATHFSLERIVDGLDTISVTGNVLRDYLTDLFPILEVGTSAKmlsivplm
>Protein6598 486
sctlpaningafvttrLPSYLTADQKadetregyveilnmadippgrytaaqtgllpatg
nplfaaidhvagvpscdtatlnllntdpivhndddsrddnaarqglalptgglfsswviv
nfasgvsytggaasigaynslvidnptaaanlvfhpqrGVALTTGSAANARtadpllagg
flsidstgtpagavaaqvtpllfdfpdlstpylvggtpttqavsltrafavasvnnefvt
dptinattdwvfasptrrysvaldydsadktddlrvfsdlggtnetyfhsgnsllntsra
isqicvdvaepvyydreeresvstdfvispgipsnlefcgevsvvkfsdaggtstlgavn
tivdldigtfvdgwlrigtpgntnrigggadlfdnglpilgsafvslpilgsafvsakap
nvrSTAEDIELALDAAHAAAAKwgrtppaersnillkiadrIEQNLELLAYAETVDNGKa
iretln
>Protein6599 262
maggsrttlteirESTVNTTTGQLEYKVTSPQVLPVDLGIDKvgassiavgkvgassiav
givnadnvildlelsalqsdghgeivatpkvltadkqkaliasgkqipyneasssgasai
kfinaelrNIGISAHIDSGKttlterilyytqrihaihdvkgkdgvgakmdfmelererg
itiqsaathcewgdtrINIIDTPGHVDFTIEVERalrvldgailvlcavagvqsqsitvd
rqmrrysvpriafvnkcdrqga
>Protein6592 50
qergititsaattahwtdtvngvehrVQIIDTPGHVDFTVEVERslrvld
>Protein6593 33
VVCQWIHAQLLLHPTSSQHHHRepgervragav
>Protein6590 45
makkaaakkpakgsakkltkTGLIGAIAESVGDSVTKsqvkaiie
>Protein6591 170
mngdgetfaeiknqfaprlgfswdvygdstfkvygnagrYALPLTATVAVRgaskslyse
qfytytgvdpvtgaptgltlipnylngrdirylnnqrsrhplpeqrvrrrqepgdhlrpg
peadvpgrvhpglpeaHALIVYDDLSKhaqayrqvslllrrppgreaypg
>Protein6596 18
mrISYATSPAILQDAIAR
>Protein6595 22
mvkFGDIWLAPKqgtdaalama
>Protein6844 69
maygavgvleptqlitkQTQELTLDGVRFVFHNVPGAEAPAEMTFSVPEYKvyggaenla
qtmhnllpv
>Protein6845 24
VGSASGLGSDEIGTKigvscdscg
>Protein6847 31
manaktysqkptevtrrWILIDASEAPLGRv
>Protein6840 88
fgagsvrvlfnqakTEDSVGTDLKqntwglggtfnatptgklvaqyykannatsinnsga
klfelgyehsfskrtmlkviyarlnned
>Protein6841 33
ahiwflkslpsrIGLLLDMTLRdiervlyfesy
>Protein6842 108
akvdanliyangplavalsynkvnsqpkGLALGAAYDFGMFKLAGSLQDAPGASKgftig
gtvpvgpvaltldiarevaltldiarengtgmkSISPVPEFHISKmtf
>Protein6843 33
tagrALLSEILPKglpfsninkalkkkeiskli
>Protein6848 31
wyrDGWTDGLIFIKgillcrsielrwanner
>Protein4307 122
yksrVSDLPQNVAGATRtnsasagygyatkpetlaaaqnppktigsdgatitltepnlki
akmvngedaitalpddtfgytinvtnpqrtggvptstayavkvrdcvpdgvavvnpgtgt
vg
>Protein2031 30
mhrELPSFISTRggvalrpgdgvihswlnr
>Protein2030 69
stnrSSHVVISDFATGVDKlliengaptwtdapddsgfnmvyyisadsealemgvdqdnd
dvvvvmrrg
>Protein2033 32
avspvfedlyksvasgdeaqrSIDTNSQPDYR
>Protein2032 18
kVSFDVVQGPKgkqasni
>Protein2035 38
mssstkvflpfwrGASDSTTMSLPSIReyavrtlsaaa
>Protein2034 47
knlehlgiqrLIPIGGDDTLSFGERlhregfpvvaipktmdndvygt
>Protein2037 72
glpvgnklyvgnlaysvrDDSLQEAFAQFGTVTSAKvmmdretgrskgfgfvemgsdaea
qsaingmngqal
>Protein2036 46
GLMIFEMGCDQGLAMRehfekigfqnvevikdyggldrfivgvkhg
>Protein2039 53
pagarrllgalvralprLNTDENPTITRlrgqaagrqaqhrrepddhppvrnh
>Protein2038 63
epaaaavaaapaagggggaeaaakTTFDVILKsggqaklgvvkivkeitglglkeakdlv
dga
>Protein957 46
nyslswthdwldrFNTTVSLGSSKddytvkpgvvgavarnddtkty
>Protein956 138
intgvtfdkvylqykrqdkygqgydntpdaienfswgpgfdgvvrpwtpavttpqgtsql
irpysavkNQIEDALNTGTTFRtgisveggndkytyfmsynntnnngifdnqfykrnsit
anasakfndkvsskfnlq
>Protein955 33
iglfggagvgkTVLIMELINNVAKahggfsvft
>Protein954 44
adiaslqlaqggvaatdsrTMSTSSQTATLKftnplvlaagtsa
>Protein953 33
hdqvykINLIDTPGHVDFTVEVERslrvldgav
>Protein952 313
aaedtvdaatdaahpdagqartalksvttqastqaktvagqarSAAADVAETASTGAKtt
agqaraqakrvadtaqtgaktcrhgtdrcqdrfrpgpcasqagegdgydsghvaplrrir
cgrrrrqdPYNPNFRRNDERSQYKIGRDIRHPKvrvvgeniesgiftiqeaikmaedlem
elveispnadppvcrivdfqkfvyekkkkekelkaktkkqemkeirftphtdehdfefks
khaenflkegnkvrayvmfkgraiafkgqgevlllkfaqrleevgvpdqlpkmegkrmfi
tlmpktsgvkkpv
>Protein950 41
vsaggqkiavikvirEITGLGLAEAKgladnggdikkgvsk
>Protein959 23
eirlalehnqpvkLSGFGNFDLR
>Protein958 29
mqvpritkITLNMGVSEAVADKkvmdhav
>Protein4736 79
mkeerariiskHASQAVQHMFATSIALSAKwdkqfrtfwnlpadwqlletelgvpsygsk
frmdlslmpdvrtvvqvee
>Protein7649 752
iddidhlgnrrvrAVGELMENQYRiglvrmeraikermsmsqeietlmphEYFGSSQLSQ
FMDEYFGSSQLSQFMDQTNPLSEVTHKrrlsalgpggltreragfevrdvhathygrICP
IETPEGPNIGLIASLSTYARVNEFGFIETPYRKcadgkatddvefysalqeeghfiaqan
aqverdgkflgphvsarhngdfvlsrpeevtlmdvspnqlvsvaaslipflehddanral
mgsnmqrqavplirtaaplvgtgvegivardsgvtlvakregivesvdaarivvrpleqd
lddmagakpdiyslvkfqrsnqntcinqkpivergdrvrpgdviadgpacemgelalgqn
vvvafmpwggynfedsillserlvkedvytsihieefeciardtklgkeeitrdipnvge
ealkdldesgivrigaevkagdilvgevkagdilvgkitpkgetqlspeekllraifgek
agdvrdsslrvppgvqgivisarvfarkgtekderQMLEAGVHFGHQTRfwnpkmapyif
ghrnkihiinlentlvmyqeamkyvrqlssnkgvilfvgtkkqardivreeaircgapyv
dqrwlggmltnfktikqsikrlqdmeimfqdgtfdrlvkkealdmqreldklnislggik
dmktlpdalfvidvgyqkgaitearklnipvigvvdtnhnpegldfvipgnddssrairl
yargvadailegrnqsiqeivdmvseeveesv
>Protein7648 56
mprrvrSAHLIADDAGFEVGPADGPEVRgpgwalllalagrqralpelhgavevlr
>Protein7641 79
mavedvfsitgrgtvatgriergkvkvgeeveivglseaprkTTVTGVEMFRksldegma
gdncglllrgvdksnierg
>Protein7643 194
aearlpalglprwsqvrdlrpapgprpgqgcregrsrhaaeehprppaaqqaqgllgcra
pargpearplhdlpgravtapiadktkdtyavtdttydydedtelseytsesegpvsgea
prkpsasapgagtgrrkqaiarvrivpgtgqwtingrTLENYFPNKvhqqivneplavle
ldgaydvlvrvhgg
>Protein7642 198
maadillydttevpvgddqgqhveltrdaanrfnsrYGETFVIPQATLPLAGARvmdlqa
pnnkmsksteteagiinlsdspaaitkkfkravtdsetevrFDVAAKPGVSNLLSILGAA
TGQTPEAAAVGIERygdlkaataeavvelltpiqarvaelqadpgevrrrlalgterATA
QATDVMDRvwdrlgtlra
>Protein7645 87
LIDQSAQEIVETAKRTGAQVCGPIPMPTRierfnvltsphvnkdardqyeirtykrlidi
vqptdktvdalmkldlaagvdvqialg
>Protein7644 220
pgtycepkMTTVGSQDTTGPMTRdelkdlaclgfsadlvmqsfchtaaypkpvdvethht
lpdfimtrggvalrpgdgiihswlnrMLLPDTVGTGGDSHTRfpigisfpagsglvafga
atgvmpldmpesvlvrfkgemqpgitlrdlvnaipyaaiqkglltvekkgkknifsgril
eieglpklkVEQAFEISDASAERsaagctikldkepiiey
>Protein7647 194
mqsgvdqdpslnkIEAYAVDDRgivsrnttglcwrtgywtpamaipecdpelfkKPVVAA
APPPPAPVAKkvtfsadalfdfdkatlkpegirSLDEFSSGIQTVTYERihveghadrIG
SDDYNKRlslrraqavkahlvskgidpakisidgkgevdpvtgntcnhiknskelkqcla
pdrrvdietigmqq
>Protein7646 114
marekferNKPHVNVGTIGHVDHGKttltaaitmtlaavgnatvkKYDEIDAAPEEKarG
ITINTAHVEYQTTNRHYAHVDCPGHADYIKnmitgaaqmdgailvvsaadgptp
>Protein4818 70
scirfasrqiifskTFINQYFFKnnsgtfqyfhhqvmcrpecffrkcfcsktilirhhhe
feicfrcytr
>Protein2699 51
nrTGAGDGDDEQIIVKlnslseqyqriifvvsiyqgaqrgqhfglvknayi
>Protein2698 27
llvdkkisnirDMIPVLEGVAKsgkpl
>Protein2695 32
mriraqaagdkttvrVLMSHEMETGQRkdasg
>Protein2694 56
ELLSEYEFPGDDIPVVRllpsrrfratrsgatrspsscrpwtttsrppsvrptsps
>Protein2697 66
maakVGVVDGDLVRvssrrgemvtparvvesirpdtvfipyhwggnkaanqltnraldpi
skipey
>Protein2696 33
wakSLVFMFLATVWYDWEMRkpatrlktkntga
>Protein2691 140
mgpvvdvqfppgalpaiysalkVSNSFISEASENLTLEVAAHLGENTVRAIAMDTTDGLV
RglsvrDTGGPISMPVGPEVLGRiinvigepvdelgpvgakstmpihrqppgfteqstrl
emfstgikvidllapytrgg
>Protein2690 74
mgitaenlatkwgitrEEQDALSVESHRraaaaiaegrfksqivpivkqtkkgevtfdtd
ehvkanttmeslgk
>Protein2693 115
fdwfinkhnkenfgkhfstidkifkslngditanqtkrsvaldcdayfggqynfifefde
lqhfsssrlkTIENYPSGLRvnfdlanwkrlcqihkdkadnyrktktttdfnfvg
>Protein2692 20
hgkHHNAYVVNLNNLQKgte
>Protein401 29
mkMVASGLPNNPPRwpevsamvkkilyty
>Protein400 50
trrkslygearDGNLVNTNARqrrsmtvtstrisiylinqfnnrvfaiad
>Protein403 36
tvsvaikpledrILVQPLDAEQTTASGLVIPDTAKe
>Protein402 16
ELVNISYTYKftllqv
>Protein405 55
fnntivsitdpqgnviawassghvgfkgsrkSTPFAAQLAAENAARkaqehgvkk
>Protein404 32
savvvrtakgirrddgslvkFDGNAAVLLNAK
>Protein407 104
miapkapghtvrsefvrGGGVPDLIAVHQNASGTAKeiclsyasaigggrsgiiettfrd
ecetdlfgeqavlcggavelvkmgfetlteagypaemayfeclh
>Protein406 39
lsrWYWSVFVHKrltsskvivqssnklissssfllvvln
>Protein409 106
mnnlslrhvagaalvrGTAPVAAELGAIPAAAGSNANVLFGRanttqvlfgranttqvsm
rLVDVPTIPAALTLVDVPTIPAALTTPLSLDNERwqyavinlglfd
>Protein408 316
edgrvgtfawntarhlelyfaapcsgrvlhtlnlrLFPEQLTYIVNHAEDEVIFVDRsll
gllvprigelptvkhlvvmddgapseipsfdggpevhdyeellaaaewtefrcndelaaa
smcytsgttgnpkgvtythrstflhtmaamladtigvteadvilpvvpmfhanawglaha
avasgaklvnpgpdlsaptlarlieeervtlaagvptiwmgvveelegrdtsslrvvpcg
gsavptslskrfeevtglpilqawgmglpilqawgmtetspvgsvakvistledssqekl
delrYVSLIQTLGLRr
>Protein3340 38
ianrisqevglasarEVLASIIGGDASALSSLRadfiv
>Protein3341 228
mddsrptlapheadligtdpgevvvigagpagltaayqlhkYGIASTILEGSDTVGGISR
tevrdgwrfdigghrfftkvpevealwheilpdedfmmrprksrifyngkfydyplratn
alrnlgiieaircvlsyvwvrirppkdqsnfegwvaarfgwrlyrtffkaytekvwgvpa
dqieadwaaqriknlslfsavvnnlsVSPSVTYTNNDRlsirgfgrlt
>Protein3342 64
tgtvkffnadkgfgfisrEGGDDVFVHYSNIAGEGYKNLDEGQTVEFDVAPGRkgeeaqn
vrvi
>Protein3615 22
mkLEEVALHDEYFVSRklypnv
>Protein3612 33
gadllvqyakfgvnegrAPNAEMASFDGARyla
>Protein3345 59
vlhdakgdipvkIVDNNDGTYSATYTPKtsgssrldvtvatvhngtgpiknspfnvava
>Protein3346 53
eytdaesatghtanlrGGANEANYNELTRsiiatldvidwdvnnptttglvta
>Protein3611 32
gktapqitvverdypnlykrFTALGPLMDKvg
>Protein3348 79
qvpprtggnpqpgrkpaalhpeiavrtfrqgrsfdcrgdrTGDVGAGRhaedrrcrqdqg
rhpepdrsrdeagrgdlqg
>Protein3349 33
pilatvrgiedtrikFGTPSFPVYGYDLRifrg
>Protein3351 53
lherLGATIIYVTHDQTEAMTLGTRivvmkdgvvqqvdtpqnlyqkpgnlfva
>Protein3618 32
mellqrvgipeqankYPGQLSGGQQQRvaiar
>Protein3619 41
lvaerakAAGVEAVVFDRggyryhgrvaavaeaareaglef
>Protein9345 45
rMGHAGALISGGADTADAKlaimeesgfiitrnpselgkllkaql
>Protein2967 61
isvgdydgvapgprlklrynaelrDQIQTALGLENVMEVPRltkivvnvgagaaidqkal
i
>Protein2966 25
madtflgrSVGNSNTLNDGDRldgg
>Protein2965 69
nrVGAVIELAKGLYSYNGSDAGVLAAKaayvskvdysynysvveanvapsnfpssydvnp
fvlkpylde
>Protein2964 65
mracssgrfasatasalrsvrswtrawpancagptacgrWAWATGWPRRRCATTCWPLGs
pgrsr
>Protein2963 18
SSWPAGGRrrtrpgrprg
>Protein2962 48
matgrSDYPNQVNNVLGFPYIFRgaldvrarkineemkkaaalalaal
>Protein2961 110
mklkSIISSHFANYQEAWEMNRLLGTGAIVPVMSDVFALDHVGDAALKvhrneaegkLGV
LCLAPEEGLGITDRAKRESVGEDRINLFRRMAASKArpvrhrhpsrprgp
>Protein2960 41
LDTAIDAAEMILSLAPETNGHVAVKAWAALSEFTGRvttai
>Protein2969 32
mqtpglvkIVVNMGVGEAARdskliegairdl
>Protein2968 161
mlnsvkadsfgdarYTSSDQQVSDRYGSVSPVSRltikgagvslsnqsaanlsavkgakn
vsllkyqiknvsllkyqivnnevsdvtvngetfdvtyvdggsgaadinslknmtTFDDSN
PNRsvpgvrTFDDSNPNRywsagnpqnsvkvagtgtkltiv
>Protein1348 121
TENTAGVAQSYRrpgrvrpasaaepvhrqrchrngqaqcdlpgsepsagqqahragrnrh
lpdqhresaadarfgllgarcagvgplaravdvlggeprrpgvhqarfehrvaaagryrh
l
>Protein2210 32
nigtighvdhgkTTLTSAITSVLSEQGLAQKk
>Protein1349 111
iqkgteeakrtlikVPMAGSTIVHPIIGELGAGRvmlkpaapgtgviaggaarAILEEAG
IGDVLCKSLGSPNYINVARATMNGLTSLRrpdemarlrgldpeefmppalw
>Protein1922 32
afhirsggrayfnttplgrAVTGTLLVRamhe
>Protein1923 33
klppilnaletqtdagrLVLEVAQHLGENTVRt
>Protein1920 33
msedkavsteevrnrrkvrTGYVVSDKmqktiv
>Protein1921 68
HLGPDTDVPAGDIGVGGRevgfmagmmkklsnhaacvftgkgmsfggslirpeatgygvv
yfvqemla
>Protein1927 36
ditvltdptvdeiqlhpsrikiprTLEDFCTSEKwd
>Protein1924 158
kataaknardaaltkakAAAGTVGSAADAVAKataaknaaianmavfalantaefeasta
eselasavstvnpiealatptdahfiiannavktlllqimqlkllkGNLDIGDNAAGHLK
dpgrfcggwhlypesdhyashrseqhhgdgagqsgvrc
>Protein1925 45
dfnlylspydvwtaavtksangaklitpdkSCTVPAIPASGVEFR
>Protein1928 54
trISGLMDFKylfnslalqpkkpkctseitatftarllialvvfvihvpvrlrq
>Protein1929 37
vitvkaihelhriqgrYALVTMCIGGGQGIAAIFERl
>Protein4697 9
LVVCNLIFR
>Protein4344 170
hpaladgrapdwaapetdaytidfsalagkMLGLTVANFQDVKqikgngtavapvtvnve
ltdgstvgasgqanglktsgvqtyvvtaigddsvgedvhassatiylcdqskdvkVVGLL
GNWNDTLNVKqinwginlllegggtakadgdptysnvgtlnaeyfftgat
>Protein4347 70
pprQTNTALYNSPSFSGFNVAAAYISGENKaltpvkptLNTNAWDLGATYNNGPILAGLT
YANARamlps
>Protein4346 116
mfstnkqkfdynytdgknylhdvkwknldiavlyrVTSDDQNPLRgpqisliqkVTSDDQ
NPLRvfresdvtkyynknylsaifgvggylfntetfttmlglrigygfgeminadg
>Protein4341 249
mtdrGTFVINGTERvvvsingtervvvsqlvrEAAAAHLEGGAPRvivsapasgadatfv
vgvnddtydpakhtvvsnascttncfvpmvkvlddafgvehglmttthAAAVNIIPTSTG
AARprrarAAAVNIIPTSTGAAVPIPTGSVTDFVAVVGRslrVPIPTGSVTDFVAVVGRe
vVLDYSTEPLVSSDIVGTAASVLDYSTEPLVSSDIVGTAASCTFDSGLTMTQGSLVKvlg
wydnewgys
>Protein4340 118
msagqkvdwrGYVSPYISSSRvviqykvgsrwydgakakpygsgyfrVQQQFNSPGVKti
rlrvysgnrsyntwtgnpvsitvygwhyliyhgvrmalsdetITAVIPYFGYARqdrk
>Protein4691 62
gehhliedhsfqylsrlnlrNQLCGLVLGAPSTLRrilsnhfyidhkfccmellyqpsfv
lc
>Protein10294 169
eyhrtvhseiaatplqhylagpnvarvcpdqavltdsfrievtrcqrrsdgtvslagarf
eipsryrhleqvnlrYARWDLSRVDLVDARtgavlcpvkpldksanasgqrrslspaavd
lspvppksmpalmtqfladyaatgvppayltmpdvctqtnqtnsaggtp
>Protein10299 140
mrdletirlalsaaetghlvfgtlhttsaaktidrVVDVFPAEEKEMVRamlseslqavi
sqtllkkngggrVAAHEIMIGTPAIRnlirenkiaqmyssiqtgaglgmqtldqalknlv
akgtispavaraaakvpdnf
>Protein10298 120
mceanwgrvinissingqkGQFGQTNYSAAKagvhgfsmalaqevakkgitvntispgyi
gtemvmavkeevrnqiiagipvgrlgkpeeiaalvafiasddasfmtganiamnggqhmc
>Protein4349 41
kknrglnsaftvrkisngvgverVFQTHSPVVASIEVKrrg
>Protein4348 119
rgrasdyltqlrekqkarriygvferqfsryfdkaerIPGLTGANLLALLERrldnviyr
mgfaesrpqarqivshghillngrktdvpsalvrpgdkitvrpesmkrtffkglrqeld
>Protein4699 55
vadaakiaadnavvagtgtvaaantaatnatnaakTAADAATAVTTAAAAIAPAK
>Protein4698 390
vhqsvpandfpgfvtwakqqakgvdiavagptlevatallaqqakLNLVNVPFRGSGPAL
QSVLAGDTKvifqtpsvqmmefikqgklddgvhqagqaqgdrrderaaqprgawrgaaqq
iTVDVPAQYETRtyqklvsaattttkdvpaqyetrtyqklvspasttrkevpaqyatrty
qklvspaststkdvpaqyatrsyqklvspattasvdvpaeyatrtyqklvapattssvdv
aaqyetkstsklvapattnsvdvaaqyetrtyqklaapavantvdvpaqyatktvtklks
pattetvdlaaqystrtiqtvsapataasadvaaeyetrtyqklvtpaststvdlpaeyk
titkrklvkpggfteyreivcaskvtselv
>Protein3354 31
hdspfgkEPIALLQERaamhgfslqllpvta
>Protein8479 247
mglikdgnrFAVLTDILGDEDHLGDMDFKvagtangitalqmdikiegineeimdraleq
alaarlqilaemnkvintprtaiaetaprftqikidpekirdligkggatiraiteatgs
qidiedtgvvrvyaanmdaqqdtlrrieaitaeaeigaiytgkvvrivdfgafvefmpgk
dglvhisqicneriaavsdrlqegqevqvkvldvdnrgriklsikdampeepgnvaaata
edvgaqg
>Protein8478 100
marstplehyrnigisahidagktttterVLYYTGVNHKIGEVHEGAATMDWMEQEQERg
ititsaattcfwsgmannfakhriniidtpghvdftieve
>Protein8477 255
mcwgswnletiqeelrvtenrdpndtsngaaasshgfatraihagqppdpvtgavvtpis
lattfaqpevghlpggfeygrtgnptraayeacladleggtdavafasglsaedallrlv
ptgsrVVLGDDAYGGTFRlisavhgaegrdhtafdltnpakleanwpddatmvwletptn
plltclditaiaevahrhdallvvdntfatpalqrplelgadavvhsatkylgghsdvvg
givatsdnelaqrlr
>Protein8475 86
meelseddklvvsrarrvqrflsqpfhvaeqftglkGVLVPIEETIRgfnmimdgevdey
peaafnlvgsiddaiekgkrliadak
>Protein8473 454
mgwnpfypqfdrSSLDVADEATAAGQDVSTYVTGQLAQGQLKlavtdpdnpanwprvlsv
wranllgssskgneyflrhllgtdsnlqatptpealrpndvswtddipegkldmlmsidf
rmtsttllsdvvlpaatwyekydlsstdmhpfvhaftpavdppweshsdfeafgaiaraf
svlaekhlgvrsdvvlgamqhdtpgamaypagtehdwrttgetpapgktlgplvvverdy
pavaekwatlgplverlglttkgitfrpdrevdelaakfgvmnsgravgrpaintaerma
eailalsgttngrlavqgfrelerrtgrplvhlaegseerritfadtqarpvpvitspew
sgsetggrrYAPFTVNIEELKPFHTLTGRmhfyldhdwleelgeqlpiyrppldmsrlfg
esavgaqdgvgltvryltphskwsihseyqdnlf
>Protein8472 388
pidwvnqssptikkintikeqtkssselgifvssddvfdqetvdfvhkFAYNQLGERtft
nsegkdtpalltassivttlsgilnvpgatpagevprAPNADLVRAAWQVAPPSLQEFTA
TPPTGPGQAAKnlnlifrVGYTSLTDGEGVVKdvrgdvkesspegvrAVPSGLAVVGVGL
LENIESNRilltylsiafvglflavrlrsvvrsvlslvpvmiatgmaslvafalglklsp
mtavggplivaicteftslmllrfveerkrhmapleaadtaaartgrafivsgltgvagv
aviatsplpllrdfgaivalnvvialasalvilppmllrigdlaahvglgrcrgpgvgqp
pALEHIPFELSTLQAKrpmiitdkgvrg
>Protein8471 122
mqeskvidpddhtkskAALVYGQMNEPPGARlrvaltglavaeffrdeenqdvllfvdni
frftqagsevsallgrmpsavgyqpnlstemgalqeritstkkgsitsvqaiyvpaddlt
dp
>Protein8470 188
mfrlpearalinrlgfnndgldafvhnvqqakfrtkqqhplllglnigknattpieeatr
dyltcldgvyphadyvtvnisspntqnlralqsdaaldgllgaiaerREQLAGQHRradg
qprrvpifvkiapdldeaqvaviaatlqrhgmdgvvatnttisraavqgmrhaeetggls
gapvleas
>Protein6981 23
mqvpglvkVVVNMGVGEAARdsk
>Protein1829 63
pntvfgldnytfarakpkEGSLLFSFIRggmrtvsgaigkvnranytvktpvgtigirgt
gyv
>Protein1828 16
mrMLQEAVDALFDNGR
>Protein1827 31
qekIINTPGSEITGTRggihnsvtrivlkpt
>Protein1826 41
tdlicnelakdggqdrfrakVGLPLATYFSGPKikwildnv
>Protein1825 43
MLMLAAMKttprtqktscscltktlinstttpqpasrlllkfw
>Protein1824 22
mkGSEDLGGGLKanflleqgfa
>Protein1823 69
DVVENLVLTSAGDVTVKGNLDIGDNAAGHLKdpgrfcggwhlypesdhyashrseqhhgd
gagqsgvrc
>Protein1822 105
lrgivdyvytdefynyagqkSATAANAAVGNSAAESKmpstgfvngrlllsgipvggpgm
advslwvrnatnvkrqsshidvggyyriatwteprtyglsvnykw
>Protein1821 193
nkklisvavlsavsagtaqaaalsqdgtgqvllypyyttrGGTDTLITVVNSTNRakavk
vrflegmnskeVSGINGVHSEPFRwtaavttdssgnpvltvsdksctapEGYLEIIQMGD
ITPAATPGTPLPRvngvvvtapssldrakEGYLEIIQMGDITPAATPGTPLPRvrtasvg
gtiqfetavthva
>Protein1820 44
ADHVTGLGTATQNVFGFGATYNVTPAGKsalpprtssvsapptt
>Protein4529 146
GGVYAIFTPEFLRgrregpvlpgdrclerdhplqhhrrqqpgeldrrqavrpqprehvre
pdlrllrrrpdhqgspvhlrkrrafrnrqrilahqrqpdrqecgrracdqrqqpgaglgr
vqlhlpaldreaglehqrrphprvhr
>Protein4528 129
mkGAEDLGGGLKAIFQFEQGVSVDSGAASNFGRQAYVGLSGDFGAVKlglisspfdnvqg
asdavfdsdlapannpgggvfrpttlavvcsalpmitpakVYGGAEHPHTAQQPKgsghs
wyfrqcset
>Protein666 35
maelegiiarhigkTGPGEFVLPGLFKintvkkpt
>Protein6982 33
rFQIEHQIESAYARtvqlpsggaividhtealv
>Protein4521 116
mndandvvvlaarNQYATGIRfggpinidvedvgafsaagagliaavggsdiandgaalg
pqshaaqsayttghaaqsayttgyvahvptagtkavviglprLGEFSPTRqfkghs
>Protein4520 31
TAFEYGDALSANNVGSRaprrprtarpsasa
>Protein4523 94
mtrykredrkapyakivgtiskelkvvrSGIPDVIVIDEQCVRADLVEEGQKlkIPVIAT
NEKVMYGLPDRTNDSVDAIIEDIKsekipgcvml
>Protein4522 43
apkklptllkkVLESAIANAEHNNGADVDELKsprfllmrvlp
>Protein4525 354
miqhaselrvlsqdiakNATEAASGNQQAFESLNKastefnrrwgalkvlhdesypdtka
vqtvwdrvskniqavsagektvsnlhdlvagiadavpelqaendgipelqaendgivdam
vvsgspssqvviakMLQEAVDALLDNGRRgktftgpnkrplrslsdmlkgkqgrfrqnll
gkrvdysgrsvitvgptlklhqcglpkkmalelfkpfvynkleelgfattikqakrlvdq
etvevwdilsdvvkEHPVLLNRaptlhrlgiqafepvlhegkaiqlhplvctafnadfdg
dqmavhvplsveaqvearvlmmstnnilspangkpiinpsqdvvlglywltrnr
>Protein4524 76
dpfggdgagalrGIGMQTTYVRtanilhysgsfsgvnvavstglkegaakawnsfavgya
ngpldvgvgqdkgada
>Protein4527 90
agetftgrvinttsgaglvgnfgqtnyatakagiagltqtlslelfkMGVTVNCVGPAAA
TRitgtmpgapevieandvpegewnrmdps
>Protein6984 77
yaslqantgqvagsdvvqfafpyvgstagsaltllarqasptikVGSITTGNGGASFGSI
SINKldlqgtrvwifgh
>Protein6987 33
kAHPDVFNVLLQVLDDGRmtdgqgrtvdfkntv
>Protein6986 40
iaqdgggpdvfvhysaiqtqgyrtldeaqrVEFEVTQGPK
>Protein8693 112
mrdqqfgalvafglggvlaeaigdvvfapaplnaadaealidrlagqavlgefrgqppvd
rAALVELLSGLGRladeradvvsvdlnplivcdgrpiavdalveltsseeap
>Protein8692 326
mqsrlpkGVYESLQATVDEGARldpsvadvvasamkdwaaehgasyfahvfypltglsae
kHDSFLDTDGAGLAISNFSGGSLVQGEPDASSFPSGGIRetfeargytawdvtspayile
nsparptssktptatrcasrrrscpgpakrstrrprccvFSPSTQINTKsvknlvpawts
sfggekqrGQESQPVISEGKMFVTASYSRlfaydvktgeklwkyehrlpdgimpccdvin
rgaalydvinrgaalygnlvifgtldaqlvaldrdtgkvvwkekledyaagysssaapii
akgkAVVANMVTGVSKgferklnlvg
>Protein8691 122
mslqpntvfgldnytysrNKPQDGSLLFNFIRggirtvsgaigrvnranyavktpvgtig
irgtgytatqeangrllvtvnkgivnisnefgnrdigvgqtfqmqkekapepaeagvmae
aq
>Protein1269 34
parrhgpgpggrVGAGGGHRrvwrdrrgrgslrg
>Protein8696 176
mngeldfcqslrervallagldeqalarvanrlqlnegaetlirTLQKLGYKtailsggf
lyfgqrlqqqlgidhvhantldivdgkltgrvlgeivdgqrkaallrqiaaqenisleqt
iavgdgandlpmlsiaglgiafrakpvvraaarqslstmgldgilylmglsdretv
>Protein8695 172
mtkMVVGLGWDTRatdgaafdldavafvlkadgkvrADGDFIFFNNKqnaegsvahggdn
rTGEGEGDDESVMIDFSKmpadiekvaicvtiydadtrRQNFGQVSRayvrVLNEANQQE
IARydlsedgstetamifgeiyrhsgewkfkaigqgfkgglaplaasygvnv
>Protein8694 501
mlaafkirAVPLNVNYRyvaaelshllrdgdavavvfhrrfsdslaevapelddlrislv
vddidpradvpttdpttfgaldyddavgaastdrdfparsgddvylmytggttgmpkgvm
wrqgmpkgvmwrqadiyvsslggrpfgapeewesvdalvaaaaaanptktvpappfmhga
ahwaaftafsnggtvvvtdvvdrfdapsvvdllareqanvlllvgdafarplldavdasa
asgkpadlsalfvltsggailsapikerlleslpnimlidglgssetgtqagqvssaggd
vstgrfsphpgmvvlnedltrvlepgddemgwlgqrnrvplgylgdeaktartfpeldgv
ryavpgdrsriladgtlelygrdsvtinsggekifaeeveqaisahpgvidvvvcgrpse
rwgnevvaivkLIGSDFEADDWRHRAFFNPEESRiemhleacalvdvrwqgggrtfaage
rihtensykypldrfcdllaq
>Protein8699 150
mtwttegdevkALHTSASGFGLGATQNVGTPTKgqslwhvavdaslaqgtvlvnadgass
vflkmvkpalslqlkpgalkakkpgkikvrvteagvglggvkvtikgakctttnagkctl
kvkpkktgrlvvkaskpgygearetirvkg
>Protein8698 116
mladesrqptptataqwrrsfivafsnrvderlqsarhtagvehdrvagasqpsaalvli
drskrvdeetrRQFPRLRSSYVSSGSSSSGARagkragdraelgghlkpspralrr
>Protein1345 46
qiaapastapvkpaaekVTLAADALFDFNKatlrtegkakldelvs
>Protein1642 33
EAQPSGQPGRedgrdrgvrgplqppgaqgvpgr
>Protein9733 569
madvavdieakrkvlhkLVQYYTTMEREDSLMKIASLPEKERddfvkelakkyrklqgkk
yveenvaftpiefkndkdkqgdmfekdrkdksakdgatwyfsdasaksrgssefkslwgk
renvdnwrrkaaiellakqklaaqnnnnpdeplppgsedevtiqaakeanysyegmmasl
plsqaqkdtsnsiiasnllaiatifqnelmdyeqaviayieflerfknndkeadayfgly
ycytklgmtskaeyykniitnkyaatkyntiiqnpqslnpdykepavtalyeniyslyie
gkfdsaalakqkadslygnnywtpqllyieavqliqqkkdsaaiavltdlqnlyrtspls
lkaanlievlgrraqietyltnlevtraneekiivgdetaqpvetkkpfqqvavvpvkti
asttikpqtsdslikilpqfksgafalepekpqmvimimdkvdpvyvneaknamnrynrg
nynyrnitvnkdaldadkallvfssfnnaaeaiayydkvkkaapseiswlqpskyyflii
sdanltvlkinkdipayrnllntnfgnkf
>Protein1047 17
kSSTNSELLCVMIARll
>Protein5348 34
nefltprtiavnafsathakVILEPLERgfghtl
>Protein5349 32
LVFDLPNTKnslpsrylnlgngnarsltvvdn
>Protein5342 325
rnkilfenltplfptsrLILELGNGSTEDLTARvidlvapigkgqrslivappkagktil
lqniahsiarnnpevhlivlliderpeevtemirtvrgevvastfdepparhvqvaemvi
ekakrlvehkkdvvilldsitrlarayntvipssgkvltggvdahalerpkrffgaarsi
eeggsltiiatalvetgskmdalvetgskmdevifeefkgtgnhevhldrriaekrvfpa
inikksgtrreerlmpddelkkvwilrkGVAMNPVDHPHGGGEGKtsggrhpvspwgkpe
grtrdqnkpsqklivrrrrtrgsrr
>Protein5343 18
SPQEVINNFGRayswspl
>Protein5340 39
FHISGVPITDAAGTLVGILTNRsptppgrswessptatc
>Protein5341 45
qpeedgkrgpiqnilslkdkGHLVAYVGDVVGTGSSRksatnsvl
>Protein5346 23
kANQIVANWDPHTHPIITEVAGR
>Protein5347 86
flgacavalsltplaasagtytqtkypivlvhglfgfdnigpveyfygipsslradgakV
YTVQVSAANSTEVRgeqllsqvkkil
>Protein5344 51
AGENVGVLLRrhqarrysawsgsgqaeqhqaahpvrvgsvraeqgrrrssh
>Protein5345 77
mkakvwrgetklgekYEVVEIPAELAELAEQYRTELLETVAESDEELLEKhfsgeeltid
eikaairkmtvgselyp
>Protein6699 98
maqssvtlygiadlwvgsakstggsrVTLMESGGVNGSRwglkgsedlggglkgsedlgg
glkanfdlqagfamdtgaagsatasafsrYALNAANAR
>Protein6698 16
mrVVGQLGQILGPRgl
>Protein9732 61
msrSEIAENINNDLLSNVGVDRtelanklrqplaelvgdskihtigekrlmkyhhgagkk
k
>Protein6691 22
NFYFFNPKvcslvfcsttgcve
>Protein6690 173
mgagfnsetttqyatrVLGNMGVVAVPGLLQAVIDYMNAAGIANRgvvtlqlgqllsnly
ndvtygpaasawnalvaenyaewtgsvvpgaeifmlntigltqgtsgddtltqgtsgddt
iigtqqtyqngdvvnggdgndviqlslqsgtfddvevdnverTIAMGSSDGLR
>Protein6693 22
mkVVDEQFTTDKatdfmailta
>Protein6692 72
VEIVADEIAPSLRrwrlwptrsppafggrplrspktksaapatpdpvevaavpqprrrvh
ppldttttrsps
>Protein6695 38
mgikeqivfpeidfdkiaqirGMDITVTTTAATDDQGR
>Protein6694 357
ldaqlialdkdtgkvvwkeklgdyaagysytaapiivkgkVITGVSGGEFGVIGRmdard
amtgkmvwtrptveghmgysfdkdgtkhengisgtlnatwegdlwktggaatwngatydp
etnlifagtgnpapwnswnrpgdnlfssstvaidadtgkivwhyqntphdgwdfdgvnef
vsfdykdpktgkmikaggkadrngfffvndrtngkllnafpfvnkitwatsinletgrpn
yieegrpgnpaaeadgkkgkvvfsapsflggknqqqmaysprtsnrwptarkpvcstsrr
tngrwtsgtslfptrkvlltsapaspsrVEANVGAPQVAYRetitqaaecegkyvkq
>Protein6696 130
itkAVYAYEGVPAEQAAATLYAPLFRndfygtsgisvvnpgtspvqvtvtyvasagipgl
gctgqtvhggkaftidakssavfyqgniaalptgasglapkcvgaakieatggnilaivn
dadlgktans
>Protein1343 57
mlvwadaegrewvsrHLVSEEDLAASRggggrkrvkdtsttdgpkagdgaidaptrt
>Protein4839 33
mkDYAAAGLQGKiplygsgfltegvidaagpaa
>Protein4838 17
mlrahrAIESITLDRev
>Protein4832 44
vivrtskevrrkdgsyirFDDNAVVLLNAADEPRgsrifgpvar
>Protein4831 121
madqisdsvldalltqdpdsrVACETMVTTGLAIVAGEISTKAYVDIQSIVRqtirdigy
dredvgydgstcgvlvaideqssdiaqgvddseevrsgtageedqldqqgagdqgmmfgy
a
>Protein4830 32
tstpvgsrlldadqykVADLSLAGFGRkeiql
>Protein4837 31
gnslkfqrrvaqaikrarHLAILPYVTDLLK
>Protein4836 1089
msrFDTTVVTQEGPDRvrlsgtvglpapptakvainyhggyrnsmavglcgldieakael
vtnqlwatvpggrdafddtetrlvrtdspdatgnrtdspdatgneaatawlrvtvwddee
kqagrsfsgaatqlalssipgfyastppgsasafgvywpalipaslvsqrvtlgdrtwev
pmpgatspevgvagdgpasasqpvsdagpamtqpasdgaaagsdrsprVSGATFLQTNSG
VFQDTRitlrgirsltgnnqpmlivdgvpislgylnsinpndiatadilksagstaiygs
dgvngaivittrrgsknrpqvsvshavqfesinympqfqnrwgsgyaqdgngngtyephe
qqswgdefdgsvrqlgdpgpngeiytqkyaylqgerrrfydvgttnqtdvsfstgdfyls
gqnvdifylsgqnvdikgtvpgdkntrrgitfkaekeynrfkasldvrynqqkynvttsn
tliwygvasapgqvpltdfwdwrndvraspngyytlylsnqeytpyftkdinrdigktdd
ifgniefkykaaswlnltyrlglsvsntgstvtkepfsfsdyyfarpeataqtgttaaiq
nyndysnrltslfmadfirkfnkvglngtlgysyrdsrsklqktgsdnlgksqflsiatr
lgeptvnvdnttsrtqrffgrvgfdydrwlflevtgsydmdsrlvpankifqlkdisffy
pgasasillheiipglkdnntlnffkvrgaiaktgnvnispfanevafssgtffpfgslp
gyqigstiypneglkpefvntkevgielgflknrinleatyynqnntdqvlnvqlsnttg
atsallnagkftnkglefdlkltplvklgeaeidfkinyanqdskitglidgvnelgign
ynyavvgspafvfktndyyrdsatgkvivdpitgmpsqnpnltqfgrtlpkhilglnlsi
kwkgftlgavaeyrGMVVGDQEYHPEPRvasivashfkpefivnvketgktllvdytdvm
nlsvkeiptakflhdggldgshryfmvaanqsnkiaaidmkegklaalidvgkiphpgrg
anfihpkyg
>Protein4835 31
rVLSPGFLLSKvwdptrkgtveslwvhvrrl
>Protein4834 35
stpnvnhalrelhkFLLSENVSSLALPRlatgvgg
>Protein5128 25
psitrDVSGEGVQQALLKliegtma
>Protein5129 61
vnsdnwrngsgnlqwkignasglcwrnagwtpataapgcdgaiaakAAAPAAAAAPVMAA
K
>Protein5126 33
MHHNHFEAIQVTQKqplrghsgdsevalpprrs
>Protein5127 31
lsfdfvkTSGGVAGSQTGTYTRvssnssyig
>Protein5124 32
makkvtgyiklqvkAGEANPSPPVGPALGQRg
>Protein5125 102
ayrGMGSLGAMSGLTGSSDRyfqdasagveklvpegiegrvpykgpmsgivhqlmgglrs
smgytgsanieemrskpqfvkitsagmkeshvhdvtitkeap
>Protein5122 33
gykMPHELSGGEQQRvsialalvndpelilade
>Protein5123 55
rvinrnnrlrrllelgapdvivrnekrMLQEAVDSLIDNGRrgravsrsgkrklk
>Protein5120 32
lsgfgnfdlrekrqrpgrnpkTGEEIPITARr
>Protein5121 31
garTTSPATAASSRratspcrptsgstsrpa
>Protein1319 35
qaarefflrCITGCACHSAHGRhlldhiisifged
>Protein6478 49
DIAALGIYPAVDPLDSTSRrsirtwsaksttpppvrcrpscsatrncat
>Protein6475 31
dvtetlkqvepedlikFGLIPEFVGRlpvia
>Protein1314 71
mkrMLINATQPEERrlaivdgqklldfeteiegreqrkgniykavvtrvepsleacfvdy
geerhgflpfk
>Protein1317 63
maakvpdiakkadvvlgnledaisadkkeaarEGLVSIAQATDFGETQLWTRinsldspw
clp
>Protein1316 32
vevvatrggwtsrrrVGSFQQQATGRrnvvnf
>Protein1311 190
gtnefkgwvgvyyndrgwdgaerptpydtgttlyrtfkedditrTEPGFGIGGPIAKdma
wfyggytytevatdrtppgqttksqtdkseyyllnikgnvgssflykvsgnssflykvsg
nfaprtidntlpardgstpesvnlnvdtdnptfsysgyadwipsdnfylsgrQNAEGSVV
HGGDNRtgag
>Protein1310 32
mlediailtggkVIAEEVGLTLEKvtladlgs
>Protein6473 103
maeptkGANAQEDSFVVSGSYKmdmvtlrgevlmsnketgatsdtdttligvgvdynmte
ttkvfynmtettkvfgnlamkktevnvagkGVLVPIEETIRgf
>Protein1312 32
laysarnrsasirIPYVSSPKairietrfpdp
>Protein9123 196
dalvlvkehatakfdesidvavqlgvdskksdqvvrgavvlpngtgktvrvavfaqgaka
eeakAAGADIVGMDDLAAMVKagdmpfevviaapdamrvvgtlgqilgprglmpnpkvgt
vtpdvatavknakagqvqfrvdkagivhstigrrsfdndklqgnlaalidalqkakpats
kgvylkkvavsstmgv
>Protein9120 178
sapprpqrVRPQGPPPGGQPVRRPVAPLQPEYGYEPEPAPSDGGVVRMLPGAGGPPPGAQ
QMPPAPRpvpprderrprsvvrPSPPAPVSSKPHKVTPDSFNEAQQIADVFKrRQPVIVN
LEAADRdlsrrlidfasgvcyglggtmerVGGQVYLLTPTDVEVSDDDKRrltqrggs
>Protein9121 44
glglkeakDLVEGAPKtvkegvtkdeaaelkkkleaagakvevk
>Protein9126 306
ylkatgrEAIADAANAVAHHLRsddevlanpadhfdevveidlstlqphingpftpdlar
evgelgaearengwplevssalvgsctnssyeditraasilrhaaenglrvktelmitpg
seqvratierdglletfeaagatvlanacgpcigqwnrtavsegekntivnsynrnfpkr
ndgistthafvtspettvalalagtldfnpltdtltndqgeeitlavpvgeelpargfdp
geagfigfdpgeagfiappenasdieivvspdsdrEYNESLVHQVVVAYQANARsgnraq
kdreqv
>Protein9127 147
mlpprsivnlqdgapvgvgdvvakipqeasktrditgglprvadlfearkpkdpailaei
sgivsfgketkgkqrlvikhpdgteheelipkyrqiivfegehvekgetvvdgeptpqdi
lrlkgvaelaaylvkEIQDVYRlqgvk
>Protein9124 135
myffrGDVPMEEFIATQSKvvglglrvlgsrifpelpfeeafflpfarqfrealsmplvl
lgginrrdtienaldegfemtamarallrqpdlpnlmrdepkhhnglcvhcnkclptiys
gtrcvlvnpgatasv
>Protein9125 141
mtirNTGTAAAVNVDYRTFIAYTGIDVSPYSINPGYIQSRidttsatyrinngseihanc
vasdtiknydnnpsvngyggfirSSYCFANETRigdatfripyiapgdsaiitfyidncp
nyettcddisdchngwgyaat
>Protein9129 165
mvriaadagydfgllkgvvevndqqfdrvvdkirrgvagplegatvalwgltfkartddl
rdspalevaerlskagakVVAYDPTVEPGRsdpslesvqvtataleavtgadvlavmtew
dqfrwvdlgevaeamsgatvidgrnllnptdvraaglrydgigrs
>Protein7876 111
mdgfrpgkVPMNVVAQRygysvhyevmndkvgeafataaneanlrvagqpritekedgad
gqlsfdavfevypdvqigdlstaevekltaevsdaaidktvdilrkqrrtf
>Protein7877 373
qdkfgqglwadgggtvdlgenfswgpafdgkvrpwtspidlngetvslerpfsaidnqle
nffdlgktwtnnlsfeggnekftyyagfnyvdnkgivphtwfkrygftvnttanlsdklt
lessvkyirtnqrGNVEGASFATNPAYFSALQTPAGIPFNEIRdynspfhdfkgyygsyt
vnpyyfldnyynlndadniigtialkykpikgleitsrignnfvlnnsyesvpvyayesq
lvlidrgngvliyddrdrannsnigeysegfskinaldfnnlaaytkewekfkLGITGGV
NITDFSTRtvsgstqgglivpnfynlsnsvetpqasnaigqnrtirtygtasfglfntln
ldysfanewsstl
>Protein7874 76
mkekklsqikvgkQVIIKSFEKDEIYLKLMEMGCVPGELVTVDQIAPLKdpisitvagyr
lslrldeadqilveei
>Protein7875 299
mklrytalaaaitcalasqgwadeaaakkWIDSEFQPSTLSKeqqtaelkwfidaakklq
akgvkEISVVSETITTHEYESKtlakAFTEITGIAVKHDLIQEGDVVEKlqtsmqsgkSI
YDGWITDSDLIGTHYRygkiigthyrygkYDDVANEQRrviyyqrddvlaseslatlfea
myeevittvvtefippqsiedqwnvaglekalqtdfkmempvkawldedsrleevglrak
iaqaardaykqsrlnmgdeianmiekqvmlqvldrhwkehlaamdylrqgihlrgyaqk
>Protein7873 135
mvskaikSAQTQVEQQNFEIRknvlkYDEVMNQQRkviygerrqilegedmegqvegmit
dvitayvdgataegyvedwdlaklwtalktlypvsidhkalageteigeageltrdelle
allkdahaayaarek
>Protein7870 81
manalakVAHEFQPLVPPRgsvaasiqaaipqslvsaamhhvpakelgdlanpvesdvlv
csdhdeatnttleivnaipdl
>Protein7871 217
mqgfrrslllaasllalaplaplahaqgfptkpikIVSTYTPGGTADVIARTLATSMSEL
LGQPVVVENKtgasgsigtmavkqappdghtllvttigtvvlapmvtkdasfdpvkgltp
ianlamtpgvlvvhqsvpandsctrafppttsrassrgrssrprawtspspalrwrwrpr
csrsrpsEQIIFPEINYDTVEKvkglnicitttavnd
>Protein7878 116
mvrqaiarlesgyrLGRLLVYREALGQAPAGFSAATKCFCTEHEQRvadfavrmlgplai
aessgpdarpesapegviarsfayspaytimggtstvmrnilgervlglprepkvg
>Protein7879 178
mepnetgkgfefideikggavprEYIPAVEKglretlpsgvlagypvvdvkvalfdgsyh
dvdsnenafkmaasiafkdgmrkanpvllepmmavevetpedfmgnvvgdlssrrgmiqg
medvpglkviraevplaemfgystalrsatqgratysmefkhyseapknvaeaiinkk
>Protein8390 275
melpeyevirrdlereaggkkiasiavhrpkllvettekeltegtegikvsnverLGPYL
VFRlaggqamtirlgagswlrkdipekaksksrktdsspprpepesdlvisftqgkpirl
ndpektcevrllaqedlttlpdatalgmdvvatpvswvsfgdallrrsgklksilmdqtf
lvgigpiysdeilftsglrFDRNPASLSAQEVRrlyravvetmhdaikYGGTAVDDPPFE
DLSGKtggygeylavyrkdglmsprargpvvkrry
>Protein8423 94
mlkDVMVPYYGTDTPLNQVANVGIEDARtllvqpyertmiaavdkairnadlglnpitgd
viriplpalteetrrnmqkmaraeaenarvavrn
>Protein8397 254
cwtqfgsvlkEGVAEDQANQDKvlkllrfastlsgdalesvaladyvsrmkegqekiyyl
taenfnaasqsphlevfrkkgvevllltdrldewlmthltefegrtfqhiakgdldlgsl
sseedkkaeeqlqessqplverlqkiladkvqavkatqrltdspaclvrsqydlgaamrq
lleasgqkmpeskptleinphhplmarlnstsddnrfeslalivldqatlaeggaladpa
ayvkrlnsllmela
>Protein8394 179
mtddptelaaeadakepradkVAVVTEVKerMSNAEAVILTEYRgltvkelqslraslte
agavykvykntlvrraadeldwdlaellvgptamafvatdvgsaakaltdfakTQPLLVL
KGGVMGGDVLDAGAVKELADLPTGPEIYSKlaggiagtarglaagihgthrslayvlqa
>Protein8427 159
mavdskikgsvkFIEIPGGDTAMLPAGGGASVYYSDAVVARggklanyaeysgdppdwav
evltekvcslpgirniivggaianftdvkktfggiingfrkaksegklksvkiwvrrggp
rekegldamralkeegfdinvfdrntpltdivdkalqak
>Protein7252 67
dtvvvqvkvkegererlqayegvviakknrglnsaftvrkisngvgverVFQTHSPLVAG
IEVKrrg
>Protein7253 301
mqtdkwrANTAAALYNATVASKkavadadtaakeaseavgkANTSAAGVVTAAQAIADKa
tvakaavaatkaaadaaatkaatndtaakkaaadakTAAATALTNTVKaaadaiapataa
ataaaaaiapataavtaatdatavataataataaataataatnvataattataataataa
gkaktaadaaktaadnaktaadkaktqidaaktaaaaaaaavvgtpdatakaqaaaaaln
aakadagaakadagtaktaadaaktaktaadaaknaadaakNGSAGDVSSLSTDGNASSR
l
>Protein7250 10
WSPDPSPPRt
>Protein7251 100
sgelvsvkpgygrNYLIPQGIAVLATERnvklldhhkrtiaqrnakllkdaqavadklat
lnlkfsrqagenlkfsrqageggkVGEEVEIVGIKptvkt
>Protein7256 502
VIQGAESGSFLRhrVIQGAESGSFLRtverlllgeedfyrrifadigvpyvavewrqdsn
padhlggliqkqmsiamlvnmyrsrGHLIAELDPLAAKipeiheelEFQTGPGSIYASVG
EFQTGPGSIYASVGGQDRLPLSEILRvlrnaycrtigvefmhmqevdekrwiqekmesgk
tftltgdeqihildllnkadaleqflgtkflgqkrfglegaesaipildevltlaaanhm
dsavlgmahrgrlnvlvnivgkryqdlfgefeqiidedavqgsgdvkyhlgqrgqfksva
gnvidlelaanpshletvdpivlgiarakmdqipknvenkypvlpilvhgdaafagqgvv
aetlnlssikgykaggtihlvinnqlgfttppesarsseyptdvakmvqapifhvngndp
eacvrvarlayeyrrefglayeyrrefgkdvvidmvcyrkhghnegddpsytqplmyqri
dnmapvrYTLAGTEVSALLGRm
>Protein7257 98
ddrnladlksdannsnnffnstlkvtykGIDSSVTVAGTGYKttdllervtkrptsksis
pssQPVVYILASQRngtlyvgvtsnliqriwqhregvv
>Protein7254 35
LAQEDPSFRsaptrnparpsspawasctsrsssta
>Protein7255 57
mfapqaasepvrkVLQSAMANARvkadaaseafderalvvsaayvdegatmkrfrpr
>Protein7258 26
kQALSMLLSVIQAPLSKfgrlmtalk
>Protein7259 33
tvptypdagrfwevcekhkVNIFYTAPTAIRal
>Protein10103 657
mqqppsitsdlkellekffvdiilkeardffnekipklasdfekdqnaklqtiavgedfl
gffkvievqpnntitifsqftdlsirglpnlkislarvaftiersinitksdkdiliivg
kpyfftleitlnnndkysialgggednrpkISFNQYRAEIKWKDPSFYLRaflaksnkgg
llidvdgrlpfaiplgptglglngigllygekfapnfdnpkttpttfshnaiskmvnada
kmyvewskkhnleqwiavtenlrvfgisttivdmpttgqmikfyeagvsyvsfgptiifg
gkvyllndieltqmvgaidirtqtlyikadqkltlfptfpdvakfegsfelnaslkdnrk
tyiaiggiemneckvviwdvlsftggaklfpfqgaamraaarvegfgevvgfgggfslwi
emiaalgwnpiliggtlsvgggawikifgqkigfgvfanleihlpapeilkltasfsidl
pwplesesysvtifnyenripgipsppiiiklldplayihgpsgkngalteeklevwpdv
mfilpfqriagdssipgrrpilnrvsgdgsireagvdvmhqfselkiekidhltgnavil
pdikgcwlytkleegnertgqlaipcidplnwsnsfdytqpntsqtverlifqtfgl
>Protein26 14
NTAVNDGGIGQVKi
>Protein10101 125
myifnennklisgnyrfskKYSNMQLYVQDYNSFKYLLMQKYGKPALDQENWSTKatpgn
snatvgqaiadgtlslitewhtdrstiqimlnhngnqpllqiyytaktlnemenkaamqk
alikl
>Protein10100 119
mdiiktleldliepreipqfkagdtitvnykiiegdksrtqafkgdvlqrkgtgrtatft
vrKISNGVGVERifplfspniesielnkvgkvrrakifylrglkgksarikeaksavtk
>Protein10107 180
mshfldrlsyfsnpkepfsgdhgvttgedrTWEDAYRnrwahdkivrsthgvnctgscsw
kvyvkGGIVTWETQQTDYPRtrfdmpnheprgcarGASYSWYLYSANRvkyplvrgrllk
awrearlsqapvdawasiaesdakrrdyqsvrglggfvrsgweevnemiaaanvytikkh
>Protein10106 250
mgrfegkSALVTGAASGMGRattlafaneganvlavdidadglatlateaaeasgsvvth
haaigtrdaghaavaaaveafggldvlanvagvvrsahtvdvteddwnlmfsvnvsgmfw
lcqaalgafdgggvivnvasnaglmgqayfagycaskgavvnltkalamefakdnsirin
alapgqtatpmtgtielptdcdidlmrpymgyrkaaqpeeqaaailflasddasafhgav
vssdgaltag
>Protein10105 151
fspnfrlfwfvrlsvkklallaavvglglsfntfakedesavieriqafgsvcvtgkpcs
vkVPVAAGAPVEGAAPRtgeqvytavcagchgagvmgapkygtadwaprkakgkptlydh
aikgfnampakggcaacsddeikvavdymak
>Protein27 22
mkkTTGEILAVNELFEKrpqvv
>Protein10109 148
merTFIIIKPDAVQRgligeiisryerrglkivamkfmkvsdelarkhyavhserpffag
lvkfitsapvvamivegsnaieivrNTNGATKPSAAATGTIRadfgidvgrnlvhasdsp
enaaaeialwfgddaiawkratdewise
>Protein6183 175
mrpgepptkdaaeglfkNLFFSAERydlsnvgrmkfnrrlgrandrgngdsmekdgvlsk
tdivdalktlidirngkgevddidhlgakwtisttwvivvcvVASTTPSNQATAEAANKk
vadfnkavseaktlankLLNPPDPDPAITFAAAAENAVRtvntkamvaakvaatv
>Protein1263 41
makpsgeiieqpitanfrEGLTVLQYFISTHGARkgladta
>Protein8995 544
mqrVSDGMVVNAESPGALKAQDGVIEYLLINHPLDCPVCDKggecplqnqamsagravsr
fedikrtypkpikissqvlldrercvlcarctrfsdqiagdpaRFGLEGGESFIPLVDEI
IQRagsqgtkeivigmahrgrlnllvnsmgknpadlfdefegkpvnkygsgdvkyhqgys
snvmtatgelhlalafnpshleivspvvegsvrarqvrredvggkkvlpvivhgdaafag
qgvvmetfqmsqtrgyttggtihiiinnqvgfttskredarsteyctdiakmvqapifhv
ngddpeavlfitqlaldfrmefkkdvvidlmcyrrrghneadepsstqplmyqviaklpt
trtlyadklvadkvltrgeaetmvedyrqaledgqhvvkslvrepnkalhvdwtpylghk
lqddwptgvpreqlqalaakmqvlpegfgvqrqvqkvlddrvemwsgnmdlnwgaaevma
yatllednmayatllednflvrltgqdvgrgtfshrhavlhsqkGMGIAYATSNRgachl
rayt
>Protein8996 115
mptradaavlyrLSGDINPLHIDPAVAAKagfprpilhglatygnacrgilakfcghdas
rmksirarltspvypgetlvldcwrlgseeiafrasvkergvqvlangravlgar
>Protein8997 163
mdfsewllheerveelrelgvrirfvgrldderipdrsrAYLNDISARtahntrlqlvia
fnyggraeiidavrslladgvepetvteadlearLYLPEMPDVDLVVRtsaehrlsnfll
wqasyaefvftetlwpdfrawhlysavaeyqsrrrrmgaavtg
>Protein8990 111
mtvtyessaaestkaatgrvlrVTGPVVDVEFPRgsvpalfnalhaditygdlakTLTLE
VAQHLGDNLVRcvsmqptdglvrgeevrdtgasisvpvgdgvkghvfnalg
>Protein8991 148
attvlsrkIAELGIYPAVDPLDSTSRiltpvvlgdahyntaqrvkeilqrykelqdiiai
lgmdelseedklvvhrarrvqrflsqpfhvaeqftglkgvfvgieetikgfnmilagevd
eypeaafnlvgsiedaiekgkkliaesk
>Protein8993 114
mapvgklfdkvrlpeiaresgchyvvnctvskpslvekvirnsvliareigptyiqlytp
cileigkNSMEGLQEMRdsekpterfaykeyvsepakqflaelaakdkerkaaa
>Protein22 32
kLPNISASVAQLKaavkelqdkgyklpdfpen
>Protein8999 104
ALPQLTDEQRaaalqkaaaarraraelkdrlkrggtnltqvlkdaetdevlgkmkVSALL
EALPKvgkvkAQEIMTELEIAPTRrlrglgdrqrkallekfdps
>Protein10433 65
mkkilgeiqsgqfakewvlenqanrpvynallkKGEGHPIEEVGARlrsmmpwlkkdqlv
dknkn
>Protein23 97
mrnvlalgaavlfissvgvagaqerLPQSSSGSGFGVGTGVGDVSGNSGRtaafdrtafm
drlaqaetvfgrVLAVDVPGQKLHLETGGSSHDEGRa
>Protein1870 39
iarlsaggkSVTGMTNSGYNSSRlgfrgvedmggglqag
>Protein6187 60
yrfrsendlsylwvlgrHLMNLDLTLPTRyenypnnrfvvifsaekydnqryldnislgl
>Protein1871 42
miesiadvddvvgekFLADDIASITEEEIHAALRqgtisfkl
>Protein6186 11
AVVEASMGEER
>Protein1872 110
eefdllervwdefkslharQIIEDEELWReledrygdyftggmgaeaikhrrhgrrghqv
vdrgdrpgggrgqaagMHYDLTAEQFVEHQTRfveelgvtivggccgttp
>Protein1405 31
hfftevrykgakTVAVTPDYSEVAKladlwm
>Protein1873 292
miprpiksnfrEGLDVLEYFIATPGARkglvdtalrtadlvdtalrDIASLIEEFQVVAE
GSTMTYGAEVTGVVAEGSTMTYGAEVTGVRhvdgrathviathadgtteeheadhvvssm
pisallagmdppvpdhvmaaatglsyrdfitvalvvpeskvdwndnwiyihdpavktmri
qnfgswsphlvkdgrnvlgleytvfetdaawtapdeelieqgrrelvhlgliepgdvegg
yvvrqkkayptydetykanvdvlrgwlaehtsnvhpigrngmfrynnqdhsm
>Protein6188 27
mrdrFLQQEVWERlglpvkdvvalivd
>Protein1702 97
grLHILVAMNEVLANARadvsihaptyatiqinpekirdvigkggatiraiceevqqfvr
fvkkpkIMMNVGNPDRafdfaqlpnegiglarlefii
>Protein1703 95
AVPATAANLAEFAVPATAANLAEFEARradyeakaqasldganerqakladasvtvsana
stegklygsvgpreiaeaitrqlgvdvgksevvmg
>Protein2758 14
LTWISTHGKvvnsk
>Protein2759 23
AQMAEAMNLTDGLKlplpkfsak
>Protein2209 72
myisqncirhhlfrdqafdlhfakekDLTDVLASITGLIRgyvvpssqckrtspllledf
vdqlgngnfeqm
>Protein2754 23
miadqwglsrEDLDAFGARsqqf
>Protein2207 78
vglnlndkkavvaevsaqvanaqtiavaeyrGIEVTDLTVLRkkaresgvylrvlkntlv
rravadtsfagladqmvg
>Protein2756 113
ekarGITINTAHVEYNSPSRhyahvdcpghadyvknmitgaaqmdgailvcsaadgpmwf
vplltaqclrhvntsccpaTPDDLLAITNFGQKsldevtaklderglslatrd
>Protein1877 16
iperqrVPGGGHGGGR
>Protein2750 19
mkGTEDLGGGLKavfnyet
>Protein2751 84
kataaknardgaltkakAAAGTVGSANESLAKataaknaattnmavwvfanqaeidadna
kteltnavstvnsieglatptdqd
>Protein2752 104
drvvevedqivdsigqvkEPVVSATEAATKfvqervevalrpvpmaeklptpeevlnaqf
dfaskllvtskdvalavakaaapvtnkwldrkpkpvraakksaa
>Protein2753 24
YWCCLLWILQAWSVTGMEMMPLRw
>Protein9826 102
mgrefgtigcrKGEWQVEITTYRSESYDPASRNPEVNFGDSLTGDLGRrdftvnamalsl
parafedpygglvdlaertlrtpgrpedsfnddplrmmraar
>Protein1403 31
GENIPEPGIPESFKvlvkemqslclnvevls
>Protein1402 80
marDLGGEVNSSGRgeygrteltvdeetgselfgglpatqtvwmshfdaivsppdgfvat
asspgapvaalenpdrrmwa
>Protein1264 62
aekvavcvviydaetrrqnfgqvsrayvrVLNDANQQEVARydlsedgsteaamifgevy
rh
>Protein4756 299
dvvelrpyegkalkdgqviaefkikSDVLLDEVRaggripliigrgltakarealklpvs
tlfrlpqnpvdtkkgftlaqkmvgracglpegqgvrpgtycepkmtsvgsqdttgpmtrd
elkdgpmtrdelkdlaclgfsadlvmqsfchtaaypkpvdvkmhhelpdfistrggislr
pgdgvihswlnrVAPATLAALAAVVAAGRadelgaiaqqlaertagdagqalttirtava
ltpdqqqrlaaaleaaagrpiapkflvdpdvvggvhaeigdqvidgtvrsrlaqlrelf
>Protein4757 102
mhrAGIASILSQLVRedrlvvveefsldtpktkqlsqkikgmgldsvlivtdsleenlyl
asrnlprvlvldvseadplslirfpkvlmtkaavakieemlg
>Protein4754 239
matitarrflivkfqdvlandanaivnfkgakIWHPYVNFRynlktketklnrenpiyak
mpfksdfqqmdfyvnqlawnldssfikmnaisatgdnvakfdsynyyvkgaeeqfrgisd
rdplaalktyydrygskdidaeeaaslinpslklpqveallykmasegfifydkenylvr
ildktinyiraganlqdfdnlsfqsfartthgkvnlltkeieiygvrelkfsksknvvf
>Protein4752 37
HQTPYFQDYARvlpicrcwcvwlkktvcgwqsvkyap
>Protein4753 41
mqkiynskvppglhktiegrdhldkVIDIDQSPIGRtprsn
>Protein4750 21
EVIMTLDAPRktvtlfstept
>Protein4751 32
crYQNEQNFYLFLISGDGYYVGKrgegkrkkr
>Protein4758 36
mkkrkqrtdyaielnekqkakYTYGVLERqfrnlfe
>Protein4759 36
aeaqaearILMLSSNNILSPASGRplamprldmvtg
>Protein619 77
NASINGLAYAAGATAAAAAGSSAASVRstvwpmpqvqllllppvlqphrfalqfwvksqp
tplkqpsmpsksphrqp
>Protein614 45
aivtewkefrspdfdaikaklkTPVIFDGRnlydpavprkagley
>Protein615 55
kEQIIFPEIEYDKsfslrssttrltrcaFLTNPVIEEAEVRltrsqgtvaaagva
>Protein616 149
tsaallaslngpysgtsasahrEIWAVGGNAAKALANGFGTPANPIEPSNTVVGADRYAT
AAMLAGKvfgnpkdfvvasgenypdgvvagayaanldaplllttngavptstadylkakv
dnrervfvfggpssvsvqvsqdiatyfny
>Protein617 38
meikgvyptqrYLVDQVQKvyrdqgvsihdkhielivr
>Protein610 37
dlltangaiftvqgkAIAENASENVKvlvvgnpcntn
>Protein611 32
sfiplpprLVDQPFLMSVEDVFSITGRgtvat
>Protein612 30
dikldigreltrGLGAGSDPEVGRsaaeeh
>Protein613 24
mkLEVITPEENTGDVVGDLNRrrg
>Protein3403 40
LILANLATALFEHDSITTTEAKgqapasprrasgdlrqar
>Protein3402 32
SLLILTFGGGTNEIQRdliamfglglprslrg
>Protein3401 48
vigyvknafdelayqdfrTGAPSASGVQRvtlkpnfprtygielqyrf
>Protein3400 27
mlgavvfgheqgkIAINAIHELVRdag
>Protein3407 51
ktwtnaegqrqdkttwfrvttwrknaeiasqyltkgrQVLVVGELEDARay
>Protein3406 40
aatagakrLGHGPGDRpasrrrhgsgassasvprprrgts
>Protein3405 45
fdhrlidkSASEIVETAKrtgaqvhgpiplptkierytvlvsphv
>Protein3404 25
YLVEEVDATVDPLSADNKssgppvr
>Protein3155 65
IEDAISATRaaieegivagggtallrspvaappccvlaprIDLTANNNQVKtlcaspvtw
mfali
>Protein3154 69
QTNLDLTAYGVSGSSFHTPTRasasGTEDLGNGMSAIFDLQTGGIGMGDGKSGNTGGGIS
FGRvkptpa
>Protein3157 33
rLFSFQNPLYGLMCVSKmsfwthhpvflyrqld
>Protein3156 35
arrvtgncvqhqrdvavavknarEVALLPFTSSTR
>Protein3151 20
VTGIEVLRsdgqpakqcpvn
>Protein3150 33
grrdqglvrhrllqgrapgdrrAGAGGGAGRaa
>Protein3153 69
mkyvagsgvwsgggtltdtngladdgttginfrVTGTPQAGTEVVTATIGSIPANSSGTL
Kfkvriddn
>Protein3152 15
FVIFSFSSTKflhtl
>Protein3567 62
klrdltlsfnnidelvvaklsqvrVNVGGQSISVDGSSFKeanagggadkpaytinntfv
vd
>Protein3560 27
mlkhtpkrsalvirkLLLSAVANAENR
>Protein4651 22
rprDVPVVAFSVGEEELRastp
>Protein9813 323
mrlsnlkslavvaaalgtlsalpahagktldgikargqvvcgvnvalpgfsaadsagkws
gldvdicrAVAAATLGDAEKvkYVPLNAQQRFTALQSGEIDVLSRnttftltrdaslgmh
itsptyydgqgfmvpvkskiksakqlkGQTVCVQSGTTTEKnltdfskANGLGIKPVVFE
QLEATENAYFTGRCIAYTTDASGLASTRnkvakVPGDHIILPELISKeplgpmvrrgdde
wfaivrgddewfaivkwviyglleaeeygvtqanvdslktsstdpvvkrMEVDPETYEVR
adgrllrcapatelpmaqryflf
>Protein9810 194
mvvsgspssqvviakNQSVLAERilrsvssvlngdenavmaaddfgrdaetfgqvltgll
ngnedlglvavknpeartsltavskLFESSVQQGANEILQSSPELFQVReasaaifrDSP
ELLSTLTKvttvvdeeanavlatvigvaslaatlislfgfirvrarqdrdraqleadsdr
qrAESVELENQRnq
>Protein3563 39
kslsggirtdlaqyrELAAFAQFASDLDAATRkqldrga
>Protein5805 65
tnkawtaltfrtstkELGVQTQANSPSSGLRnfprfipvggglpieaggnifgsigvsgg
psgda
>Protein5804 91
rhipqswefsslggwiatrSSGHYATHLTHIDDMVESLRvvtpagtiqnrrlpgsgagpn
pdrlfigsegslgiitdawmrlqgrvkfran
>Protein5807 80
msrigkMPVAVPAGVDVSIKndqisvkGTGGLLSLTQNALVKvtsdagklsfqpandsre
anamsgtmrqlvnnmvigvt
>Protein5806 22
mgkgksrEVPVAVQKameearr
>Protein5801 52
TMPNFVLVERgkpcltlswlsvtiltptknlprlalswtnsvmvvkaligip
>Protein9267 39
msskkNFAYYKQWYKFYKEMEEHYRTLYETSRKVNKdny
>Protein5803 47
rhagvtahnrwlvdwcneyperrAGVGQIFLNDVDDAIADVRwiken
>Protein5802 32
gkaaeffakrageltkgavkVEVYANSTLYKd
>Protein9266 87
mgfvkeynarTAAQMGSIIPVEISIFTDKsftfitktppvvdlikkaikldkgsptpnka
kvgkltkaqikeiaqvklidlqgvsle
>Protein5809 103
mplpdetrvfpahgagsacgkNLSTETSSTLGEQRqsnyalapmskerfvelvtegqpaa
pkyfffdavanrsdrelldtdppaqlnleqvleaqrngaavld
>Protein5808 108
mpsvpnelfealkidrakvtpkELHEALVKrykdpaqgagrgtlaqywepipygiyldpa
tfykspttnkeiasrkecvechtdespvwvqawkrsshsnldkirnlk
>Protein198 33
DITQLATVVAGLTDYVPAPGAPAAVATPKcrsh
>Protein9268 74
mssgpcvvlvlqgdnaikknrELMGATDPAKaeqgtiraahganiefnavhgsdapetak
feigyffaemelvg
>Protein10162 78
mvvveafckeirESMAEGNNVYVRgfgsfvvktrkkkigriikkniaieipeqkipafkp
akvfinrvkegkkskasl
>Protein4657 117
msielpalpyeknalepiisaetldfhhgkHHNAYVVNLNNLIKdtdlasksleeiiais
agdaskagmfnnaaqvwnhtfywncmkpngggkptgaiaakidadlggydkfvelfk
>Protein9595 32
mgkKAIVVNDCPGFLVNRvlfpyfagfvqlvk
>Protein1203 33
eqaklvgqkvaerakskGIESVVFDRggyrysg
>Protein2309 31
rNIAIIAHVDHGKttlvdeilkqsgafrenq
>Protein1202 49
mkvnsplhvrHIENLANMSKqglfiykgrgnvpeasfvsgecamittsa
>Protein1128 46
rayfdrtpdaggfcywanqlrngrSLLSISEFFLQSQEFKntygey
>Protein1129 119
tpdefqaalykdeiepnikQGAVLAFAHGFSVLFNQVVPRkdldvvmiapkapghtvrse
fvrgggvrsefvrgggvpdliavhqdasgtakNPFCSFFVFCNVSHICATIFNGKivis
>Protein1122 278
niaiiahvdhgkttlvdkLLQQSGTLGDRagdvervmdsnaiekergitilakntavkwn
dyrinivdtpghadfggevervlsmvdsvlllvdavdgpmpqtrfvtmkafaqglkpivv
vnkvdrpgarpewvidqvfdlfdrlgateeqldfpvvyasalngiagltpdtmaedmtpl
fqtvvdrvkcpqvdvdgafqmqissldyssyvgvigigriqrgvigigriqrgkvktntn
vvivdkdgkkrngrVIAAGPGARkdtgeriamdvkidd
>Protein1123 42
tprttrrtsnstrcgtssqrAFSTGNDLKparatarsapatt
>Protein1120 15
SDANNTNNFFNSTVK
>Protein1121 31
rILEVPVGEGLLGRVVNALGQPIDGKgpita
>Protein1126 33
tgfklvldiflhrlsyklrkFIWEWTPKnmdiv
>Protein1124 1077
NFVQNLFFSSRkNFVQNLFFSSRrydmgrvgrykvnrrlglgisldnriltqedlvavik
riininngegrpddidhlgnrriktvgeliqnqlrigllrmervvrermsirdpdqvtpl
glvnirpvvaatreffggsqlsqfmdqLSALGPGGLRrrLSALGPGGLRreragfdvrdv
hfshygricpietpegpnINDFGFIETPYRindfgfietpyrkvlkelpptvdglrghtl
dadvlmpgtedviaerntivdeplaeklnaikglksvrvkpyasrdvvyltadeeedaai
aqassrvnalgefqnqrpsarradsfqfeqpssltymdispkQIVGVSAALIPFLEHDDA
NRalmgsnmqrqavplvrpdapivgtgmewqaaidsgqvvvaknpgevvsvvgnkvvvqe
hdgtrreyrlrkynrsnqstcidqrptvykgdlldvggviadsssteggelalgqnvvva
ymsweggnfedailiserliqddkytsihiekhevdaretklgpeeitrdipnvgedalk
dldedgiirigaevtpgdilvgkitpkgetegkitpkHETAVSVLSDLVTNVLRPFRSLF
TNEMARlteyresadfrDLSSGPVADRlrpnptdvllvdvdeypevldellrATIGNTAD
PVSDASSRMLDDAEMPEATARgarKEDSQLLALGEWQWQRgrSAETPLQHVRlsvrdlrr
rskewmrkdptsglgqylsadlagfletadddqidhfgnrlkYAILLSSPLAETDPSSLG
RLYEERPGESGMTMTPLPIPQGTRgrqkaeevlistgvppanvgqyfakGAVAELAEDRi
rsvsiftssapvhpavmpgfrSGVYQEWLRSGDRDNPFDFARrarsrTETIPISRrgivq
margwqwarfaglvreipssdgaelldgdrwrtlpvrgpegaahdsreyfhvameafgme
llrhaetgqaedslrafdvlyemgdidgacqkwiangtlpsgglgvvgageadsdgerrd
qfkkwidaqlgeemaeislsegegyvarradfapllaeaartwanasfstrergirl
>Protein1125 49
mvtspypgrSGGEPEELLAVPALHLDYALIHANRadaagnaqllgedpf
>Protein4047 52
iigrgltakarESLGLPVSTLFRlpavpkghgkgftlaqkmvgracglpegq
>Protein5669 22
mvyankINSMSSEIYTYLNFDR
>Protein5668 49
mqdqadeyrqelidaithhddailekFLGDEEITEEELRsalrratian
>Protein8549 33
hkrLIDVINPDSKtidtlmrlnlpagvdieisi
>Protein5661 35
esknsryyrrkALTDANTAADAADAAVDLAAALAK
>Protein5660 46
AIFPGLQGGPLEHVIAAKgvrqgdrqgdlprpsgwaarardrrqgg
>Protein5663 15
FATSDINDLYRvnrw
>Protein5662 61
mpvganglaraiygkikANDYNATDVGSDKgtgwglgyeynlskrtmayaqygratgddn
l
>Protein5665 33
atkwgitrEEQDALAVESQRraaaaiaegrfns
>Protein5664 33
spdlleiqlkSFQEFFQLETTPENRsdeglykv
>Protein5667 70
TATVAADDATQAHAPEYTAAQNKsgywcfgeccdyynecdvlryqarcqsgslrgcncdy
crcfcgtrcw
>Protein5666 134
iyfaanlvvtidveqrdedlqsleadylaerdeinkelelelaerHDELEGEVRklekgg
akdaeirnrqkaaekdltaireryeeefdllervweefdllervwdefkslharDPLVEY
QRrastcsprcwtv
>Protein6868 119
mpqtrehvllarqvnvpqlvvflnkVDVNSDPELLELIELEIRdllnkykfpgddvpivr
gsalqaltgvhsdiadgavlkllqacdtfiptpvretdkpflmpiedvftisgrgtvvt
>Protein6869 33
lrnlrlvfglattvsdnravstrILTVEDDERi
>Protein6866 33
nslglteaqpenniqrIVLEALGVTLSRnarar
>Protein6867 50
dlwqwrkniedgkidrrSGSVIILDQDGQTEIGRynfyegwpckwyvpdm
>Protein6864 31
rtlvkdletrFGQHPWLPAKllrlreladld
>Protein6865 65
nrwyggfnitdkNSVTTYPDAVPIRtvdgveeyacsgegrikssqgasiymdfvnqrgsn
mniyw
>Protein6862 96
mklrplgdrIVVEPAEQEERtasgiilpetakekpqegkviaagpgklnedgsrSPMDTT
VGDRvlyakyagtevkldgkkllilresdilavles
>Protein6863 43
mtvknrTGAPMTNVILRrqvdfdidtggtqgwagflsnhsrtk
>Protein6860 84
mvvalnkCDMVDDEEILELVEMEVRellsdqdfdgdnvpvvrvaahpaltgdekwaesil
elmaavddyiplpprdtdkpflmp
>Protein6861 33
hrHAAHQAGRdqdiffiqgvvlrsagrlprglr
>Protein1206 43
msrsewyregrvplhtlradidyglrEAATSTGQVGVKvwlyk
>Protein1205 89
mivanttlvggltinnfslfdnngattavggavsgsisvgqlkVTNNGTNTADLKtnvri
davgvdavaaplgeglyinmvqvgdgtgi
>Protein7409 29
dtkLGPEEITRDIPNVSEDVLADLDERgi
>Protein7408 47
vdywyqipsglsysggkVYTTSASALNSSEARgeqllaqvqsilais
>Protein7407 136
lvtpyynkptqeglyqhykavaeavaipqilynvpgrTGVDMSNATVARlaglpnimgik
datgnlergqelinlvgdkmavysgddatayqlilkgakgnisvtanvapqamsavcgaa
lagqaqlaqqlnaple
>Protein7406 51
iisvlienesgalsrlvglfsqrGYNIETLTVAPTDDATLSRltlttsgdd
>Protein7405 100
enfdglkVMVIDDSKtirrtiddsktirrtaetllqkVLFAAVVNDLHRaagrsgvgavm
gsknlkavavrgtkgvgnlanpaeflkvtaekkkilaeng
>Protein7404 31
illsrQVGVPALVVFLNKvdmvddlgmvelv
>Protein7403 93
ITAAFIADALADLGAKhrrrigrpgrqavrpggrvggcerrpASDFLASLANTDGPRprl
lgqhrrpppprrrlrngagrlpafrrgqdhadr
>Protein7402 32
crycgtgcgvlvgvkdgrVVATQGDPDAPVNK
>Protein7401 135
gnrkAGPVYQAYDLTRslavtslanefltepsiaaasdfvfsmptrrynvamnyetllps
ftdytafsysnffapantqasgrqvcvwgltqtaydqneqrpsavvpspqaipmfcgevs
vfginqsivpvtgss
>Protein7400 32
vlvgvkgdrVVATQGDPDAPVNRglncikgyf
>Protein2453 91
msrslkkgpfiepkllkkvedlntsrkrqvirtwsrASTIFPQMVGHTIAVYDGRrhipi
yvtenmvghklgefaptrtfrghvaksekkg
>Protein6318 28
tadtakttaegkVTASTDAQDAFKkaqd
>Protein6319 73
cvststrnfpnrLGQGANVYLASAELASVAAVMGKlptveeymgyakqidsmsseiykyl
nfdrideyveqag
>Protein6310 54
mvdttkntkLFTSYGVKtskAITTEVAAKliskakrPLLVVGTGVLDPEILDRa
>Protein6311 31
ygytkdfpvekfyrdskLCTIGEGTSEIQKl
>Protein6312 222
mrLYWIPFLLARdvpadglpyrvrllgeelvafrdssgqvglvdqacphrgapllfgrne
egglrcvyhgwkfsvdgscqempaepentpmlkrvrvkaypvqerngvlwtymgpdaepp
plpsmewnmvppenahvsmriqecnwlqalegeidsahaailhgrvdaggaigdwkdagg
aigdwkqtadlqpkPAEVAGDRggvagpergdlevadalhhr
>Protein6313 12
TITMLQLQIKls
>Protein6315 196
mgrittptrnvaskLDVFPGQAGIGADTAILGNTGQANKQGDLAFDTRkqnsvgfesaki
agltlsaayianenrtnsnnpwgwgagltggwgpvtamfayeehrgadglngnnmtaasa
hgsldtnyrigvgfiqsgltvnaiyemmelrggiyemmelrggnatamgagvtelsrFST
NTFPSWPLAHPYRlia
>Protein6316 88
tgelqldkdaiaadltkagagelaltkdnttgqfkgntiikEGTLGITSENNLAQGKlfl
dggnlrtnadvstfskdiilnsqggidt
>Protein6317 20
mkrrNLSQQDLLAASKtyvp
>Protein2452 37
vdatrivirVNDAEAQAGEVGVDIYNLIKyqrsnqnt
>Protein1000 80
FSIMSEDDYDAKfkefgdefvakmgaegirdllesieidseierlrgdltgsevkvkkns
krlkvleafrksgikpewmv
>Protein429 41
fvaelfdrystqelrravrEAPCVPVEGRaqpdvlgadeav
>Protein423 77
vinkvtgevthevslnrqivlaggdvtlalaqgldkVTAGQVISGDDGSLTKtgtgdltl
datntykggthikegsv
>Protein422 26
metaikEGILFLIPEPKsphgvdvtp
>Protein421 36
nryrNITVQPTEEARaaayavpsyddqyyspdgfgs
>Protein420 43
mlnraptlhrLGIQAFEPTLIEGKaiqlhplvcaafnadfdgd
>Protein427 17
ILNEANQQEVARydlse
>Protein426 287
dfgvyfdqlslrNSGGGTSTLTIRvidtgaantdstkpllnnpydtfkigvngvlqsinl
nptgnttaaagadtyaalltlfqtslaaggaataalgadfsvidplsgntvtgkdiiltg
aagmvfstvagsgwvnttgaavpnnsniytfvpnnsniytffdtgsttvtelvtstivld
dvgrEEFLNDLRelevnvgdtvevvvdafdngmgqtmlsrekakraetwtrlekiftdge
ivrglitdgeivrglisgkvkFGELVEARNQGDNLVHATRktlkdlg
>Protein425 166
mgtfitgqtrLENSINYVSPKfldvfganitlqpgektrvtddlatghanedhladgisa
afsyeddslylsfamddslylsfamdkdivtnlpqqlvyvanaviapmtsyaeardamrf
narykmneltlsamfqkTYVIGADLVIRwveygiagadqisaaiqg
>Protein424 33
AQDETHGFTVSTYNVHASVEPGKtvavkfkadk
>Protein3368 32
eyiieaaqyasplenkkFYPLEEFNEKyrggi
>Protein9929 180
sfsyagkrRGFGETRgtlffeverllskykpngfllenvrgltthdegrtfetiinslkn
lgysvnyfllnsssfgvpqnrvriyilgtlsgdiktklhsdvgasdshkfkeqngqtslf
sepktirvvkdilekkfpenyectkdfvnklknvvgddlsklhgyrlidyrggqaihswe
>Protein9922 57
mvlaktgsitphtnfegsvyvlskdeggrHTPFFNGYRPQFYFRttdvtgvatlpeg
>Protein3363 30
mneppgararVALSGLTLAEYFRdgdeqsg
>Protein9920 66
mdlsvraynclkaakINSLSELVQYDTNELLKfrnfgrkslveieqlinekgmhfgmdla
kyklee
>Protein3361 104
ehvllarqvglnhivvflnkCDAVEDAEMLELVEMEVRellnkykfkgddakiirgaalp
alqgdakweatidellaaldseipqpqrevdkpflmavedvfsi
>Protein9926 133
makVGTSALESRklgylldsdvvvphkdellfvaineakamfdsgyraphkrqfvvagrs
gvatikgtlvnmrdggfisahdfhigcliaevvcggdidagsmvteeylmtlerkafcsl
ltnaktqerimgm
>Protein3367 121
tirppkegeryfallkVNHINYDSPENARnkilfenlpaiksslkispryfqhrvLAGSL
QDAPGASKgftiggtvpvgpvaltldiarevaltldiarengtgmkSISPVPEFHISKmt
f
>Protein3364 49
VVVSQLVRqpgrllraharqdvrqghlhhqghpeprclarvrdrqarhg
>Protein9925 126
mrQLLESGVHFGHQTRrwnpkmkrfimterngiyiidlqqswhlhhrpaavdhlhqlglr
vragdrrprrhdpvrrhqeaNVSSASSSINVRVLDTYSVASGTAELKprstsacstptps
prapps
>Protein8541 198
mvdkvnekfelplyiyehlhqllnlsnsthhsdkLIYSFEGKtiddfayqfgigamcnfi
dfitkvhppnalrsflqnnevnkqsnpyyekdllsaegmwklnkllnkntviivtgchlf
celldrpvaeylkkeidlcgdykfgkraiimgdrqfladtdesrnnqiteydlehynlqf
qpiisigdevanalsrki
>Protein9239 275
manvayrlgrqikqiesveilgkingavgnynahysaypnldwqsiaqqfveglglqfnp
yttqiephdyiaelfdgirrfntilidfnrdiwgyislgyfkqrLKDGEVGSSTMPHKVN
PIDFENSEGNLGLANAILAHLGEKlpisrwqrdltdstvlrnlgvglahslisyesalkg
igklevnparvagdldsawevlaepiqtvmrrygiskpyeklkaftrgkvitatdiqafi
etddlaslpeeakaqlraltpanyignavsqakav
>Protein9496 70
apvleelaqehgdklriakVDVDSEQALALRfgiqgiptmivfsngepelrITGAMGKPQ
LEAKlssylq
>Protein3098 28
sfirLGWIEQHDRryriiqrdrlslrar
>Protein3099 33
kdkgtgkenkitikANSGLSEAEIQQMVKdael
>Protein3094 32
akraartgknpktgealkIAATTVPKfsagsg
>Protein3095 11
VFTILADTAIR
>Protein3096 18
VDALPSTEQTAKigrahv
>Protein3097 12
GTGNSEIHLDRs
>Protein3090 232
hgavpgafgtaseaevrAAAAGALGTDDTDLTRvvttskpyvlaggprrvvavdygikrs
lfahlqpiagvtvvpagfsaddilalepdgvllsngpgdpaavthapamiaellgrvpvf
gvcmghqllatalgastyklpfghhggnhpvqdqltnsieitsqnhnycvnpkgiqgvel
thvnlndqtlegfigtdvaalgiqyhpeagpgphdshylfdrfaemmdrkat
>Protein3091 31
ENTTIIDGAGKqdhrsprqgdpfadrrshqr
>Protein3093 52
grrtwrgagptpsdstvrEAHSFPPRrppppspfssrsrrplrwdhcpwcwl
>Protein1227 37
mfrkLLDEGQAGENVGLLLRgtkredvergmvvikpg
>Protein1004 23
EFVTALQLDTKstasplrflleh
>Protein3894 135
ltriatpeavdaideasasprgevrVAVAASANLLPVSAADQILTRlladpdsspdcsri
rmsacksALEITGVGYKaqlqgremsfnvgyinpvtytvpagidvkvdkqtlisikgvdk
rlvgqvaanirsikp
>Protein3895 33
vrkLSVDMSSPLTGLRrftrlitcattgtllrs
>Protein3896 65
mtisaqrsfesaelatapgqlriikrngtlvpydagkialaiskAFLAVEGGSAADSSRv
hqqvs
>Protein3890 71
LTLPGPDFIERgtaglrghchpqgSLAGLYNHGRLGGSGYVSILPVDQGIEHSGAASFAP
NIDYFDPLKag
>Protein3891 28
gdqseigepsifrLADALDSYIPTPERa
>Protein3892 27
mteppgararVALTGLTVAEYFRdveg
>Protein3893 34
mfvgtkkQAQEAIAEQATRvgmpyvnqrwlggml
>Protein3898 34
yrAGMASILSQLARedrlavvdslsieapktrlf
>Protein3899 89
scrrrwsgalqplrsaghrprHSSGAGARqslgpgrggsgpdvdrdpprpgpglarrhhr
ggdggrhrqipagrrrcrhdglgatatwp
>Protein1944 147
mqdidyikEFSDLPLLVRtdtlqyldprdviadykfpdfsksysgriqslkpeqverlgg
mmvwdlakgkavsgtwrrgrlflctgnrsdstsrYALSAPATTPVVANATVTSVAVTAGN
Krqvtltlngalnpsttltvtgvkglf
>Protein1945 28
llhlekYIYQIFYYRccmtvnihfhlll
>Protein1946 74
rylyfaqkadveglpdvaalfkSVADGETGHAFGHFDFLAPTGDPATGEPVGSSADNLRs
aiagetyeytemyp
>Protein1947 21
iaiarSQHPGAGEDVNASRip
>Protein1940 36
rsltassrilkcwrETLNADLPLFVDHFRmltcpcl
>Protein1941 66
ifgeytpvgaavgtavsrAFVTNVVGFENASNGGDADVVHMLGDNGRNSLAGGTAADVIY
GSRgta
>Protein1942 31
AHFLLEQLLEHARqssidmpfsantgyvnti
>Protein1943 231
mergdllaanggifgpqgkaigqsakadvkVLVVGNPANTNALIAQSAAAGMDPGRftam
trldhnramaqlsaktstwpscrrrpprrsptsprSYASPAEGMHEMLETAKGLIPSHVV
FNGSMGAISYASPAEGMHEMLETAKGLIPSHVVFNGSMGAITGDNALKakvgekvlfvhs
qanrpsyphligghadlywvggsfsdvpltgqetwfvpagaavaaayefkq
>Protein4326 123
qlvlevviavghadrIGSAAYNQKlsekraaavkdymaskgipanriytegkgstqiyte
gkgstqpvtkpdqckgpksakvisclqpdrrGCDPGTLSGRqiiearerdiedytkaqyd
sem
>Protein4325 43
mdfckaynaateaqrGTIVPVEISIFEDRtfsftlktpptsvl
>Protein4324 18
VGEEIEIVGIKtpsrppa
>Protein1948 121
vwfrqlqskdgsikhsgdnrTGAGEGDDEQIIVDLSRvpanvkslvftvnsftgqtfsqv
enaycrllngsnnqevarynlscqgehsaqimakvykhngewkmhaigengtgrtfeqlm
p
>Protein4322 30
gsiietpitanfrEGLNVLQYFISTHGARr
>Protein4321 185
ngatsstssayvttttdagdltvngtnfgtsvaistvdaalrGTEAIAGSNQTISHSING
SAGFTDVRvidasamrgkfaftaaitndslakyvnaadtaanpgadiatnntaglganfd
ydgginndtmtvtidanvassrstvvsgqsdftfnvaggtgndaitlsvlgsglaggaqa
wynnq
>Protein4320 25
ynisnifsttlrDTGEVALIDGDTK
>Protein2949 69
aapvavvdnrwadyspeeiqlefpalpeadykcyapptvppgqtrylkvdeptkVNQLAQ
NFDDVRtat
>Protein2948 44
atqrliryspavaanaltfsvkndtedpkLVGMQAQDGGAGADK
>Protein2418 43
VAVIQLPIGAEAEYAGIVDLVTMKsscpsvrrpstrasstwsp
>Protein2941 38
hieeeglslrgtfiinpegvikTAEVHSNEIARdvset
>Protein2940 139
mdrevsclghlrcppneprsrepdhvrqhrhpgrpcgrVALITGAATGLGRrtsgrqggv
dhrrrhrpgpgwggtlcsrgcgggcgrrgrphlhggrhrgggrqsdrgvlrrdrrqgrpg
rrrrrrgtlwqarrdvqqr
>Protein2943 43
vigigriqrgkvktntnvvivdkdgkkrngrILQIMGYHGLQR
>Protein2942 31
aakhgftrEQQDAFAVESQRrataaiaagyf
>Protein2417 33
rtaikrvrqaieagdkAAAQGVFQQSVAVLDRi
>Protein2416 32
narVQSALNIEQVVEPYIRgkairyleegkvv
>Protein2947 74
mlanlglssiftqaegvayisssanrvkAVLDLAEALSNYAGPNAAVLAAKaaynntldl
aynysttagntaml
>Protein2946 39
gddesikvnlpnvpttvqrLVVAVTIHDAEARrqsfgqi
>Protein8451 198
ASTPETPDAESSSPDASAADSARfdqivnlakrrgfvypsaeiyggfrstwdygpvgvll
lrnvkdawwksmvqqrddvvgldasiltppavweasghlsnftdplvdckecgqrwrldk
lddpnqcpnckktgsftearnfnlmfsthagpvadegalaylrpetaqgmfmnfkniint
trvrppfgvaqvgksfrn
>Protein8450 124
msgasgtggrssaradfapfvvtksidnasvdlsiycangthiakVELEVCQESGERvcy
lkyelenamiqsisvggggsdrphetvtfvydkiswtytpvsndgkagtavgpkkwnlet
nkae
>Protein8453 646
mrrtkskhqgraavvlrakllpwllvlpgaylapqaalaqqtlaqiqgtvkdengkplag
vtvvvqspalqgeqaeitdnngryiitqlpsgddykvsfffgaddkprverpgirlslgk
tvtvngeinlsstkrevkviresapvvdtaststgvevnqevlratpvrgrtfesiltla
pgtsdvagktgaaggdvgvqisgstgsennyiidglntsdpnkgligtelsqyfiqeinv
itggyqaeygratggvvniatktggnefkGSVFGSFQPFQLEPRgvarlgealitrsrtn
llydfgfelggpivkdriwfyvgfaptfterlyqrqarslsfdaangraaldndfqcpay
lansslcdgprtlalrteeinyaqdagaverlfngiaklqfnlnpdhniqltyiadhniq
ltyiaspkisddyggiravdlgtqrfkqedqvhdgifhyigklfdrklqldvlygyhyqs
sratpeqpnlpsiawsaaqtdpftladfedvgacrrqmqmdtmgrsvlfnpcpltgytrg
fgqysdsllqrhqliasatyflhmtsawnplrgihaikvgfefeyldsynnrtytgVALT
GLTMAERsgtmvatscssstistalrwrvpkfllcsvacpppwais
>Protein8320 180
mlllivflysckeerkewsdeeaasyadkEYIENVKiiysdsgnivikikaplmirhtkl
nehkeefpngflaefydkknvlqntlsskyairslesrtttmqdsvyfinnrgetmhsae
liwderegklytdkfvrvtrkdeiiqgygfetdekfqkstmkyidaqipasklikpdvlk
>Protein8455 86
mpaptkgprlgggpaherLILANLATALFEHDSITTTEAKakrlrplaerlvtfakrgdl
harrrvmtvvrskgvvhrlfveiapd
>Protein8454 109
msclkiakKYADSDDEVFRarciilkeeraelvkqhimvlwadfftadhrkEFANLDDLV
WRaihqggeakksmdpavsqtlvdlineiaeifwktekskasgvyppna
>Protein8325 146
iwgnhsatqypdlfnakvkgrsaaetvgdqgwlendfiptvakrgaaiidarGSSSAASA
ASATIDAARdwlfgsaendwvsmavrssgeygvpeglissfpvttaggdwkiveglevge
fsrsridastaeladerqavtelgli
>Protein8456 27
yfnlrkTTIYGGSNEVQRnivaqtvlg
>Protein8458 108
mggsakhqrLMLANLVASLVAAERivtteakakalrpvaekvitkaakgglhnhrQILAF
LNDTEIADKLMEDVGPRYADRPGGYTRilklsdrrkgdnapmaiielv
>Protein8328 303
mdlspeqarqrprFDDLTPVYPHERvalatadrpddvtaraidllapiglgqrglivapa
rsgattvlanlaraieaatpdahvmillvderpeeitglgeltngeviassferppeeht
hvleltlerakrLVELGNDVVILVDGITRlvraysavgqpsgrtlpggidaaalfppkrf
lgaarslsgdgsltilatlrsdtaaaadelvwaefagtanmevhldrraadwqvfpaldl
dhtstrhldelvgaddadrmrslrrhlaslnedgsslaglewlveqiratpdndallkat
ptt
>Protein1801 92
APNFIGGGTIFGPRrarqgstrapnfigggtifgprprkytqalpkkmqraalrsalsvk
adagqivildsvstdqyktkvmsgmlkalgls
>Protein1800 63
tpgcrghrggrdrpgcgsprwrEAVHPGGRglgrprlprgqrlsqalwlrglcahrqrvr
adr
>Protein1803 32
vakNVIGQIYSRfesnglkivaarmmhlsqae
>Protein1802 47
akalpelngkltgnsvrVPTPNVSLAILNLTFPQAVNRdelneyirq
>Protein1805 86
SPAQVSLAWLIAKwrraagllphwagsphrqilsvqpatevahvlrppdgtgrpdhrrtg
phrrtprslpgpgvarladrqgrrah
>Protein1804 66
mgenndkTAAGLSNPDKsngniasvrvgyangpvdiavgwgattfapsqqygvtnigasw
nfgvak
>Protein1807 60
gkevlviekekLGGVCLNVGCIPSKalinssnmvdkfhiakemgfsvslgdqlidmnklq
>Protein1806 33
nalrQAPDVILIGEIRdretmsaaiayaqsghl
>Protein1808 69
rqkaikeqiqvgkAYGIEDAVNLLTALPPAKfkesidvavnlgvdprksdqvvrgasvlp
ngtgktvrv
>Protein8618 207
kdgipakverleydpnrtanlallcyadgerryiiapkgvavgtqlisgseapikPGNTL
PIRnipvgttihciemvpgkgaqiaraagtsvqlmaregtyaqlrlrsgeirrvhiecrA
TIGEVGNEEHSLRsigkagaqrwrgirptvrGVVMNPIDHPHGGGEGRtaagmhpvspwg
vktkgyrtrsnkrttsmivqrrprnkr
>Protein8988 93
mtrftrrkdskdkerekkanrplfkrkkfcrftaegikkvdykdieilkdfinengkiip
aritgtrafyqrqlstaieharFLALLPYTDQH
>Protein5328 15
irIPVHMIETINKmn
>Protein5329 15
cswpirTTTTAASWK
>Protein5324 316
DIISQGVADPLVDYDIDIISQGVADPLVDYDIVPLTYTNSRWSAFFYRcteadlkhilpk
cleleddvvefwyvdhlhtglgpygemgvtvaascksgdgktyyagyypymyltqdaavf
agrepfgfpkkiayiitqehggkeddgyggfgndyfnftlerrgylihtatgkYDDAELP
AKPAFYGDPNYGWDLTYLPSEVTEATARWDLTYLPSEVTEATARamgrpetvgqhrfqlk
pesirtasanairtwalqatpfdnlgammpvkeliglmsfnfdliipgadtiwtqtiert
dediadllfatpyqyt
>Protein5325 12
rTQLLPIEKril
>Protein5326 59
vaaakviadfaktndklvikggayagkvldlhgvkalasvpskEVLLSQIAGLLKspvq
>Protein5327 120
mtkkELIAAIQDGAGKdltkkqvagkdltkkqvaelaeatfdviaealqkearAGLVQAL
QESIGDTVSKaqvkSVLEALTSVGEKelkkskvfvlpgfakfvvaekpgrpageflnpft
>Protein5320 56
mvapigaasfrealrwgaevyhelksvlkkkGLATGLGDEGGFAPNLESNRaaldl
>Protein5321 60
ayandvvpravgsasrlkeeadaykarIVAQAQGDSQRfsavlteyqkapqvtrdrmyle
>Protein5322 81
qhlpnrtpipiinsgdrigktyidididkvvavvetnapdrnapfkpiddiskkIAGYFL
DFLEGEVQAGRlaydnyimqs
>Protein5323 24
mktgrpqvvskYSTAQNGPDVNTK
>Protein6673 62
GANQVIDAQVPLSEMFGYSTDLRrrprgepttpcispaispprrpcrtrsslvspgaept
hn
>Protein6672 17
vvissrVAQNQEIFVLK
>Protein6671 35
ttklkkrkrhdrsesgpgepprSPAVGGGHRraqa
>Protein6670 98
mapaparpapspaapgarPAAAAPAAAPTSEKvtfaadaffdfdkavlkpegksklddls
gklknitleviiavghtdsvgsdaynqrlsvkrseavk
>Protein6677 125
gqtkFATGNITTTNVGASYNLGVAKLSALYNQDKvqnganqtgyliganapmgagelraa
lstsktnaagsaksnkFALGYVHNLSKrTAVYTTYARvtnsggaaqslngattaanqsss
gfdlg
>Protein6676 99
ipltsqkertvtvrvgvngfgrigrnffraveaqkALGTTDIEIVAVNDLTDNAHLAHLL
Kydsilgrlgqdvsldgedtiivgdqritalahrgplse
>Protein6675 42
alswassggqgfkgsrkSTPFAAQVAAEVAGRaaqeqgiknl
>Protein6674 251
ekDLPHVNVGTMGHVDHGKDLPHVNVGTMGHVDHGKtsltaaikavlkkklpggvndnve
distidnakeekergitinsahveyqtknrHYAHVDMPGHADYIKnmitgaaqidgailv
vaatdgalpqtkehillakqvgvprivvflnkmdiadadmaelvveemkdelkkrgfden
spvimgsatkalegdaeaedkimelmeavdtwieepvrdldkpflmpiedvfsikgrgtv
atgraeqgvik
>Protein6679 34
kkivkaanreewkpahdralkNIMAEENITSPRk
>Protein6678 38
cansakaarapfispntstsddrpsassrSSPSNPPKt
>Protein9492 123
mehivpsdpdclfckivagkIPSKLVYQDDEIYVFHDIHPWAPVHFLMIPKqhipsmaqv
gpeqagllgrmmalvpklalqegcnpypdggfrilsntgdegrqevhhlhihvmggprpw
lkg
>Protein9490 87
atheeikflnspkiglqkkkycrfkksgikyidykdpaflfkfineqgkllprrltgnsl
kfqrkisqavkkarHLAILPYVTDLLK
>Protein9491 120
msysakqkrearirrhrrvrkkvrgtaerprlavfrsnkhisaqiiddrsgrtlaaasth
eadlktsggnvdaatkvgtrlaerakAAGIDAVVFDRggnlyhgrikaladaaregglef
>Protein4819 38
EVSTAIGRpftndsnagkqtprctaaltycnliststp
>Protein9497 83
mingrkvkapgalvkagdsvevrqksrELLPIQGALAAVDGRgipewleldraackgtir
slptkehivlpvneqmvvelysr
>Protein9494 204
mtvdgeyhpeprVASIVASFIKPEWVVNIKETGQILLVDYSDIENLKtttigsakflhdg
gwdaskryflvaanasnkiaavdtktgkLAALVDTAKiphpgrganfvhpkfgpvwatgh
lgadvltlistpsedpkykkykqynwkvvqemkhvpgnlfvkthpkskhfwadapqnsdk
dlaesvavwdmanldkpkavlnva
>Protein9495 102
eptplsirTLAQMQDFIGERttnlplaaffslldetkvaqrhlyaeyratdpvflttsip
hstaverlgferrptvmtspaslasrryrslwaevaerigld
>Protein4815 57
GNVEGASFTTNPAYFSAVQTPVNIPFNEIRldqtqeemlkvqvsqliqpifqlfkrl
>Protein4814 35
krtyvntswgrQSQDQGPLNGRditghqyrvglyh
>Protein9498 225
eyidtairIVLNGGLEALTMQALAREMGAAVGTAYTYFASKsalvaelqvlaigrltttf
ndaaprwqaemgrldakgkaeagltllvefavrvpkALRDDFFLQQLLLTDGGRSIMAED
QATVLEAADSWMKiiderLSEAVDAGVLDKankaqraskFAATLNGASLFNNLPEGTVKD
LDGFTRSLMVDLLSAWGGDAKrltrsaakaaaaadksklaapala
>Protein4816 29
msgekvkELGLTPIARvvsyadaeqapaw
>Protein4811 56
vttkvndkvlflveakQAGLFEIRnvpqdqlqpiiaiacpqivypylratvadist
>Protein4810 88
TATSEDAQAMCATVTATSEDAQAMCATVRsvvgetagaaaadgvriqyggsvkpgniael
mgqadidgalvggasldpddfasicsyq
>Protein4813 39
VWIYLGEVMPGEEYHARFAAEASlqvrdsidylsicass
>Protein4812 287
vkhlgelnylvseegvtkgrpkIETDIDATEVILMLAPETNGEVAVKawdalskftgidh
thlaktredekiryrdiqaqprkiisaptwsgiesehvsynagytnvhelipwrtitgrq
qlyqdhhwmrafgealcvykppidtashqammnsrsngnpeialnfitphqkwgihstyt
dnlimltlsrggpcvwvsevdatkiglvdndwveafnangalcarvivsqrvpegmivsq
rvpegmmmmyhaqekSVVHTLFTEIAPTFAERpggytritkigprkg
>Protein5496 33
afgrLAGANVIGAPAFVALGANTAGVRdirann
>Protein5497 34
EIVANAGDEPSVVVNKvaegkgnygynaatgeyg
>Protein5494 109
hfaeggwgiirvldkevadlkplpkGTNPLGIPATPNSVCPSDAPVKsfnvvaldrpmkl
npkapdaievdferkieievdferkiemtmpegkPAYIEALTPSEKvir
>Protein5495 36
wkfdrkegridpkkSFSLELPPYSQDLSDFGKgpsd
>Protein5492 55
aalgftfhasagnvgnwdstveafskskAEHGSIDVLVNNAGITRdrmflkmtre
>Protein5490 28
EAGQVEQVVSRnakqgrssrlsvgnsvw
>Protein5491 93
mfgsvqaeyatvnkDGQSSQAHIGDDTGRskfgaqvteelggglkakarveygfstgsga
lgiarerwvglandqwgeikfgrvqspfkdfag
>Protein5498 103
nlvyangpvavalsyfkvntqpkGLALGGSYDFGMFKLAASLQDAPGASKgftiggtvpv
gpvaltldiarevaltldiarengtgmkSISPVPEFHISKmtf
>Protein5499 14
vnlkVLTGEIDFLR
>Protein1377 30
lrIINEPTAAAIAYGLDKrgkgernvlifd
>Protein1376 94
rfrDVIIAPVVSEKsyagfdqslytfvvsptankieirqavealfnvtvkdvrthnrsgk
rkrdrktgtwgqrsnkkiavvvlkdgdsievlga
>Protein6415 27
flrritdvtkAEFLEQVAGDERigskk
>Protein1374 41
vvlsntkwvlrlrIGTAVQGVAAAEGSFQGALEYARvcspl
>Protein6413 35
miynnfkrhafransefnvtkkfrIGENLQFTYRq
>Protein1372 128
dtlkrhgvsddnitvvrAPGAWELPLVAKklaasqkfdaiialgavirggtphfdyvage
cakglgvvgldagipvafgvlttdsieqaiersgtkaqaiersgtkagnkIIEPFVILAV
Rhsdthlr
>Protein6411 31
aplqlqnkpvtrVENYCATGSEALRqacyav
>Protein6410 19
EHDIISSPLEGQDIALLER
>Protein1379 37
kesidiavnlgvdprksdqvvrGASVLPNGTGKtvrv
>Protein6418 35
evaskTSDNAGDGTTTATVLAQAIVRegmkyvaag
>Protein9144 148
mqvilldkvgrlgnvgtqvnvkpgfarNFLFPFGKavpataknvaefdarraeleaaaaa
klaeaqkradvlaavsitiatnagdegklfgsigtrdiadaltkaghattkaevrmpagp
ireigefqidiqlhsdvmqaikvivipe
>Protein9145 122
mrlvitatgvpevdsrvsaeattagqwvnaadrpehcsfilpavarasplsvavssdgas
palagwvrdrakAVLSDEVVELAHELAQRraaihaaggsteevdwasiidstlstqppac
rp
>Protein9146 172
mrpgdivttlsgkTVEVQNTDAEGRlilsdalayatrykpavlidiatltgacvvalgqf
aigmfgnndqlkehvrnagqragervwemplweeyfeqlrsdvadmrniggrgggmitaa
lflskfvgdcpwihldiastdwsereraylpkgptgigtrlliqflldrtlp
>Protein9147 98
megvdvvvhaaalkqvpaaeynpfeavkTNIIGAENVINASMASGVKrvialstdkaaap
inlygatklasdklfvaannhrgdreirlsvvrygnvm
>Protein9140 65
ivvadkrvrrdgrfierlgfynptakeneeglriaqdrltywkSVGAQSSPTVDRlikqa
aktaa
>Protein9141 43
mgvrVVNNDMGNIPSRvfniqagqtpniarpatffyqnpdehk
>Protein9143 258
gdkiyaggtvvnggvlavtnhknlgsantnitldggglqlladlnigeatatdgravvvg
sgggvldtnshnstisktisgagtftkqgdgtltltannagltggvtvdkGTLSISNDNN
LGSPSARltlkDGTTLETTQEVSLLSReltlssgnvtlqqhtnnvilgqkvtgsghlvke
gsgvltldgvndfsggvnvnagqvtvskdsslgsgtatfatgtqlntsanvqlanqisln
gttaidtaaatkatltgv
>Protein9148 48
mpigvtrVLLGDLIEQGLIRiqatitektsnderleliertlrglrny
>Protein9149 81
fetplhaefalvqadaadrWGNLTYRktarnfgpvmcaaatttivqvarivplgsidpeh
vvtpgifvsrvvevshplyss
>Protein756 198
maklltgeatlegsganrvikipgstkpeargtaaakgrWVWYPVTREESIFSVLTEFGT
KTMSATGGTPGPLHNKiampdrnwngdatdnntsywvadfnrahymnlmfgagesfrdfy
lkqsqgrflatgdvsdwvkvpynearygspkisesdgywnfvkdtatawydsqkamgksd
aqiktylaqfdkvdrydy
>Protein7446 36
akELMDAANNTGASVKkkedthkmadanrafahyrw
>Protein7445 62
vivrtkkekrrsdgsyirFDENAAVLIRddraprgtrifgpvgrelrdakfmrivslape
vl
>Protein7014 47
elndvsiqgdslvirNDDSFTLTRDSEEEIAEGMFFKiadtpsnelr
>Protein4411 34
GSTVAFGSIALKplsvvvllhvklkqrvvrllvv
>Protein7190 176
erAQDETHGFTVSTYNTHASVEPGKtvtvkfkadkegvypyyctefcsalhlemqgyllv
kpkgwkptkvkpkgwkptkttestkanyteadykatvkkVAAALEGLEVKtfngdvqmrk
tdhqlqqplymtvwdkasakypyspektgmtlvplkeypnyvsstptscqmtrptk
>Protein4789 10
EVPSTISLIR
>Protein7449 29
NMITGAAQMDGAILVVSAADGPMPQTRst
>Protein4036 44
kslsrecdfealrvvkAMPNWIPGKhhgsavsvqfrlpiefqlr
>Protein4034 132
mlgangagktttlrALSGLVSASGTMNFKgksilgdradkvakvgiahvpqgrgtlsdlt
veenlavgaylrsddqigaylrRGRYVEYNLVYDRGTLFGLQTGGRtesilmslppqvaw
rydwqpepgtpe
>Protein4410 64
meirdllnkykfpgddvpiirgsalqaltgvhsdiadgaiekLLQACDTFIPTPVRetdk
pflm
>Protein4038 165
mdidddnnqgvdlsaifgasllsnalintngtislggltigvydrdldtrnrdaltptag
gnstgsntvyydvdevngiftvtwddvgvypknnsrLNAFQLQIIKagdfsskslkqvit
attisssvAMLEDIAILTGGKviaeevgmaldkvtladlgqakri
>Protein68 27
TSVTGFDSKsrtpgvsvppsmwlpmas
>Protein69 37
mtkQVGNEIDEFVTGALRNNLVGLPLDLATINLVRgr
>Protein62 68
lissfpctcangeysivqgleiddfsrarIDASVAELREERDAVAELGLLpsravdspnp
evpchgvs
>Protein63 39
nkgviarIVPEEDMPYLPDGTPVEIVLNPLGVPSRmnvg
>Protein60 27
mkrLALASALSDRmsegkvivvnswgf
>Protein61 172
edlggglkasfnfeqginaesgatdaatwqrNAFLALSGGFGRfqmgrslnpsfwgvaaw
eltgtanysavanqfgfaggpsrnnsmfmyttpnmggfsgtlgyvakpdnagnakvdanl
vyangpvanlvyangpvavalsyfkvntqpkLLGEDLVAFRdsdgrvglvdq
>Protein66 41
nrheellrasvashgnehrLGANEAPPAIISVFTGSYLKev
>Protein67 44
mrLNIMAGTAVRfepgqerTVELVDLAGDRivygfnqkvmgklk
>Protein64 50
gdlrrevqqnikrkMEIGSYQGLRhrrglpvrgqrthtnartrkgpkktv
>Protein65 55
SDNEIDDDVARvgayrrSDNEIDDDVARWFDTFPRlaerrqqtagsmsggeqqml
>Protein4412 42
WEHAMFWTPSTARrmcsawsspaaswpwsatamnfspvparc
>Protein6133 56
agdgvgtgssdgsqdwcnkFLGTGTPVNDFRFGITDSEVVWSVDKndgngfqdvsn
>Protein7234 61
ggqtvtfdsadltasgtytiknsfvvdagesplkitadvrADALTANPTLLTTLGLKvks
v
>Protein7235 53
metklyvgnlsfstseedlrELFTQAGTVKsatlikdrdtgrsrgfafvemet
>Protein7236 73
mrkilktpledldlsvraynclkaakINSLSELVQYDTNELLKfrnfgrkSLVEIEELII
EKgmhfgmdlskf
>Protein7237 99
lthqfnpnafikFSPSNFTLNFGTGTAYKlnslgitnseeyfpdnstnldkyawgnsiqg
yqngryvqnylrkdkdtmffmrvggnfvfpapnstiinp
>Protein7230 25
HAQQVPAIIYGAGQDPQSVSIPFKn
>Protein7231 49
ttpitasssvfaneeakvayslgfifgkNNAAAIENLDIEKfvsgfkdg
>Protein7232 102
ikvnlaglpadvdkvafpvsiydaearsqsfgqvrnafirVVNDANGTELARydltedas
tetamvfgelyrngaewkfravgqgyatglagiardygvnig
>Protein7233 45
agedlifavseedvyynleiapskapeiddsnkaekELEQVEGKg
>Protein10121 141
mpageaikgrLFNVIGTAIDGIGEVSKvggypihnkppkyedlatskevlftgikvidli
epyakggkiglfggagvgkTVLIMELVNNIAKghgglsvfagvgertregndllrefles
dvikygeafkhsmekgdwdls
>Protein10120 43
ifpeieydkvdalrGLNISITTTAKtdeeckalltgfrfpfkn
>Protein10123 189
mpesvlvrFTGTMQPGITLRDLVHAIPYAAIQRgeltiekkgkknvfngrileieglehl
taeqafelsdasaerSAAGCSITLSEKSVAEYLTSNITMLKwmisqgygdartigrrvea
mqawlakpsllradkdaeyaavyeidmseikepilccpndpddakplsqvagtkidevfi
gscmtnigh
>Protein7238 36
navivgggyigletaaslrSLGLHVTVLEAADRvle
>Protein10124 133
PTINQLIRkerkrvvtktkspalkncpqrrgvctrvytttpkkpnsalrkvarvrltngi
evtayipgighnlqehsvvlirggrvkdlpgvryhivrgkldangvkdrhqsrskygakr
pkpgapaaatkkk
>Protein10127 73
TQPSSTPQPLDIAPATGRlgllmpgmgavstttiagimaarqglaapigsltqmahirlg
rreegrnpmikdf
>Protein10126 75
mkKEELILFPFIRkmvkvkqensnveaanfgtvknpiqmmmdehtvegnrfrrieelsnn
ytppqdacntyrvsf
>Protein2193 51
llyhhqdlnlrlqlcksyllideehqpkhhlrFDNSTFWFHPKlapkmyye
>Protein9117 77
meeklkLNLGETLQQESHRSKGTMAETDIWTYLIIDHNGNKvgsvvhtdhtsikgfhrtq
sveqrdsngkiivdltw
>Protein2622 33
avdviiidsvaaltpkAEIEGEMGDSHMGLQAR
>Protein9116 494
mtssspagpgsrptltneagapvtdnqnsqsagpggplllqdqhltqklahfnreeiper
ivhavgiaaggtfevthdvsgltrahflgevgrrtevfarfstvagsrgaadsvrdprgf
aikFYTEDGNYDLVGNNTPIFFIRdplkfpdfihtqkadprtnrqepdnvwdffslspel
thqftwlngdrgrptsvrhmdgfgshtyswvnasddghwvkyhwktnqgidsvtddaaad
aaggadptmhlqdlrqaieagdppswtlkvqvmpfadaqdyrfnpfdltkvwphadypls
evgvmtldrfpenffaeaeqsafdpanfvpgigpspdkmlqgrlfayadahryrltgnsh
qlpvnaakagavhtyqrngvmaggdnggrsknyepnsfdgpvetgvpphppmptdgpsgh
yephlhtedddfvqagnlyrlmgsdeqerlvnriagglaqvskddiiarsvahfsaadae
ygarvqakvaelrg
>Protein852 65
kagtpekldqepigtgpftlvqyqkdalirykafpqywagkakIDDLIFAITPDASVRwa
klqkg
>Protein853 61
keadiskaaagnaldailsaitkavskGDTVTLIGFGTFGSSKraartgrnpqtgkelki
a
>Protein850 33
prrvadnealsvgtqirgsaqkLNLVAALIRrr
>Protein851 108
mnlheyqgkqlfaeyglpvskGYAASTPEEARqaavqiggdvwvvkaqvhdvwvvkaqvh
aggrgkaggvklvkTFHNMTPELIDAVIDVHLRgafyvtlpaykimre
>Protein856 60
krfadkpgnwaffgfesyeakqgilqaddacaachkANAAQDMVFTQYYPVLRaakpgkk
>Protein857 20
GFLYFLDKqgdvsrakmvrr
>Protein854 150
maatgtvltnkysegyphkrYYGGNAVVDDIEDIARnrvcalfgadhanvqphsgananv
avylalleagdtvlgmsldhgghlthgspvnlsgrfynfvgygltesderidyeavrala
stmrrfgpwpmntsqrHSFFVLCKlsgtgs
>Protein855 86
ttheyesktlakAFEEITGIKvkhdliqegdvveklqtsmqwsrscrrrcsrarASADGC
TPLGASVSRGGATNSPAAVYALTKyv
>Protein2624 25
nksnnrrryghrQSFSTIEIVGISR
>Protein858 205
mlnsgqtcsaltrLLVPADMHDEIVDAVVAEVAQAKLVDPTADEPDLFHAFGPLVSAAQR
drvrdyiqkgidegadlviggpeqpedqprgfyvkptvfanvdpdstiaqeeifgpvlav
ipytdeddairianntiyglaggvqsadveraksvarrmrtgqvdingggfnaaapfggy
gqsgngrergewgidgyletksiql
>Protein859 22
manalakVAHEFQPLVPPRgsv
>Protein2625 20
eyvvsvkGPLTTPVGGGIRs
>Protein4414 184
mveretaevwdiladvirEHPVMLNRaptlhrlglqafepvliegkaiqlhplvctafna
dfdgdqmavhvpltieaqlearalmmstnnilspangepiivpsqdvvlglcllktwswv
citsrvVVPLEQLQEAALTYARrisanaplalqaskelalrsremslaegfrmelfvnrm
lqan
>Protein2627 42
mqailplkgkilnvekarfdkMLSSVEVGTLITALGCGIGRe
>Protein2776 46
mslflpyvleynqeingerIGELLLYLAGDEIYAATPKaqraakai
>Protein2774 57
agkdltkkqvaelaeatfdviaealqkearFAFPGFGTLTVRkraartgrnprtnsp
>Protein2775 50
ginippqqhseigltaifgigrtrarkiceacgiayskkvkDLTDSDLEK
>Protein2773 133
GVVAADGTSGSFGALEGVVAADGTSGSFGALERiatgvavseftdanlqlvedkgqvkvv
ykyivrsvnrdklvsadsnaveakdmiptapaptialtnseaknnalddsgtpaldwlpv
sgatgynvyvakg
>Protein2770 142
ianditltrdiitdspsggsisteghaiildgtisnaggfgrlvksgggkltlthdssyn
igettnatgaieavtgntvinggtlsidkdsylgkDATAVFNDIRaievksvdwnignll
idggtlettasvttqrvinism
>Protein8524 242
rfhitpllrAVTFPHAAWILALSQGAVRLLEVGPSGAPVEVRvedlpkdawqssgnkvvr
aregayarrvdtalrTVLTGSDLPLILAASQPMAALYRSVNTYPHLVAEREHGNPETSTD
AELADAARTILDEVYADQVAELAERFGDLSGQGRTATDASDLARlstlgavdtllvdida
svpgtiddigavsladaegagnygvtdeiarrvllaggrvlavrAEDIPQGGPLAGLLRf
vv
>Protein8035 344
madggplatgtaitnpngrpiaagqqalpanfigygpvagnplkinvaylgigvgigasv
talhfdsvipieanalvtaqeypwnleptiatapsgrlwdvrnllsfeqaitwtntnqew
svnpaagvkttvifnfptkayhvdqtcndlyasnnrwrndganllacadvndvnvlntiv
agrdyspgqatgnpdgtrrgaafppsiapfqnrwasgssnvgftfwvndreenwvnetti
spgnetwalpwevaqivfddtggalglgsvanqifipaaadlnapngwvdvalqstntfl
angvqtgygqlqgldgkGDSFSGLPLQGLMIKtrdlgtpgtnyg
>Protein2778 56
kkpppkTNDVAGDGTTTATVLAQAIVNEGLKtsplaptrcrlngasklvatrlsrr
>Protein2779 36
maaedagkkaqehgvrTLEVEVQGPGSGResalral
>Protein8526 236
mltelvvtegvqfdkgylspyfvtdvdaqkailedalvllhrekisslpdflpllekias
sgksvliiaediegealstlvvnsirktikavavkapffgdrrkafledlavvtggtvit
adigvslrEAGLDLLGSARrvvvtkddttivdggggsaevaarvgqlraeiertdsdwdk
ekleerlaklaggvavikvgaatetalkerkfrvedavnaakaaveegivpgggsa
>Protein8033 164
mvgyaptevtiagvlheyssidgvqedvvnillnlkgvvfkLHNRDEVTLSLRkdgegav
taadiqtphdveivnpdhiianlsqggkldmqikiekgrgyvpgtmrrfgdepnksigri
vldasfspvsrvsysvesarveqrtdldklvieietngainaed
>Protein4416 67
mgengsavpatkkdgdgwgvrVGYAAGPVNVSLASGKtkyaagnttqtnlggqydlgmak
lqahyst
>Protein8031 262
mkrTVNPTSPYTDYIQPNVKsaaftnekarqafamatnkdayvtalggtqvalttnamcn
kelpcyqdsnpfgtpakgdpeaakkvltdagiatpvnitvvyrsrptsdkafaalksdwd
kagfnvtlepltakyyatiqspayatkdafwagwgadwpsgstvlpplfdgrvnisaggs
gqdygyfndaevnaaidkAYTITDAAERekawgaidamivkkvgviplinqkftftfgsg
vknfevnslmggyvdfaniavk
>Protein9 64
qyntsaanpadealieqtirIADGSGNALTGLNTFVEKyvyngggvgetaltntddatwn
rveg
>Protein8 25
WTPATGSTEPPTATGAATAEGAAAR
>Protein7 31
kliaerakAAGIEQVAFDRsgfhyhgrvkal
>Protein6 25
menepgalsrVVGLFSARgyniesl
>Protein5 93
mieiagsddaelahqialhiafakptalsrdeidpalvdvarqgfedltrkegkpeaaip
kivegrlnswyaerVLPEQGMFGEKetvaqqlg
>Protein8030 460
mtnqptpvehltvdqriaagraaraavprsghaawepsadrpdpvallegqaearVPELV
PIRygrMLVSPFTYFRgaaypmasdlsqgpnsglevqlcgdahlsnfgffaapdrkivfs
vndfdetlpgpfewdvkrlvasfavaehqrgssdkqrrrvtaqvmksyrsamatfagmrn
idiwysrITVDDIVEQFVSVVGKkgrakfdkslakartknslkafnkltevvdgerrIVN
DPPLIEPFIDLFPTLEREGIEQFIVEQLHSYQATLSGSRrslverYGYVDGARkvvgvgs
vgtrayivllmgrdqsdplmlqckEAQQSVLEPFLGASRfsshgqrvvegqrilqatsdv
llgwtdtegfdgvprsfyirqlwdnkasadieglssetmrlyaqlcgwtlaraharsgdp
iaissylgsgdnfdramvtyadayaaqneldysalkaavd
>Protein3 29
mkLADALDTYIPLPERavdgaflmpvedv
>Protein2 41
SVVLLDEVEKAHPETFDILLQVLDDGRltdgqgrtvdfrnv
>Protein0 46
kaavgkysssvndaalaglaktyalvlskkDTQYVACSDAKerdtv
>Protein9245 59
msktikvtqvrsgahklknhklclqglglrrIGHTVEVLDTPSNRgminkviylvkved
>Protein1290 19
mnkVDWLEGPLDEEAHKks
>Protein6823 42
vvvadsrnardgrfierVGFFNPVAKgaaeavridadrynyw
>Protein3862 16
makrAGYTAVISHRra
>Protein1292 255
qkDIAVWDAALSKvkymfdwlskvkymfdwmrleegvilkminmgggfpanyisevnpiq
vyaeeilrylhddhgdevpeiilepgrLLNLEDLIHQRMINQSRAVKVVSDALRraragv
rntkkpvgtflfigptgvgktelakslaatyfggeddlvridmnefsqpedvgrllaeaq
hnpnsltaqiskkpfsvvlldelekahpnvlnvllqmldegilrdssnkqvsfresiiia
tsnagakyindfmeq
>Protein1293 45
nakQDALNDAIGAQRsdtdhfsvgvdyawnatnvasisyyhsdnd
>Protein1294 181
esvlssssqtlngvgivsqidnagglgttwlngengtqltyyfsgysvakwydlagfshl
agddsgigynfatdakSIDFTGGSVKIFSDNIANASYTKLNPSAGGGSNALDIAKatdgn
lwleyvghthtlidanlgartgtllgdvdgvnnihqgnkgtgyldaiggavfgnfdtnsw
d
>Protein6827 33
kQIYTLDLGALVAGSRyrgdfeerlkkvlkeih
>Protein1296 58
staagvttkrtawalplsyvtgahtvsftyakANNSNVGGADVVNSNAKmtmlgytya
>Protein9752 84
merpavrAEVERLEREEMPMLDAILKarkeagltqaqiaermktsipavsrlenalitgk
pspslatlkryaaamgktvsisfv
>Protein6825 541
ynaddaryfadqfeitdhglwevdakYNYVNPTVSRytikgywdnvdidyscriwvdids
atfklralntipadanradgkcavdcneaggysdcdgvdvngcdqhnlqtqcrsvsgdci
scinlpgtvtptisqclsvdkttaknygkltynwdvgfegidsiysftyglvnpissefp
qcdtrselqlasgyscdssycrdydqdwengcefpmgygsraewetqqatygttgvvydg
fdcswisdpqpdaggrnyggktwaqkfhvnlsvadgscigdpldtnagkcnivcednwsd
cdgdpsngcenderlcgscvlakgypgtvttvncstlvdtakgfvaftklpkcngreged
gqcsyyfcnifdgycdsglshilagqgcinltasadaeycgadwnwrdirnnestvsyyh
nmedgayslqpdylagrMLDYSNFDGTGRcatctdlngyesnalcqydpviaghtydrit
yykpgasgwidnglgyvefdvagntvgdylcqlhgemgvdddgecdrrycvdedyfwang
c
>Protein2845 61
gnyqtgtnaafkglsirQVVVHDNDGWTTAGGGIANAATEGTDNSGALVIGDGTKsgstv
l
>Protein676 34
mandflftsesvseghpdkVADQISDAILDAIFK
>Protein677 65
mpvqfekNVINFFPVTAARemyepfhklkyafaatyfdqmkaavpklvkekkaqkicsmy
qddef
>Protein674 50
TGGVGSVNELFNGTNTSVNTATGKrltkfapqlmrsvrmtakkphrlaas
>Protein675 42
nltplfpkeqfklerdnlkgeenitsrIIDLVAPLGKgqral
>Protein672 233
tgvgklikegdgsftlsesnsytggtlikAGTIVVNNDKslgakqaefaanttlkIDAAS
AISLANDIKltdsvtvnsatngvlsgvvsgagsltkvgvgrltlngvntytgattikegg
vvvintakslgagsqlainnaagsqlainnaaletaaniklaqtvslegnatfnttakdk
LDPLDFAQEGIRvefseaenpnsplvykgvvfnemkgamsspnsilsdvlnky
>Protein670 95
qdrpeiaeqllrvlarrlrrTNNNLADLIFTDVPGRvakqllqlaqrfgtqengalrvth
dltqeeiaqlvgasretvnkaladfaqrgwlrleg
>Protein671 284
maikresrstsfttntvksddfnktatdvfgalqgkapgvrINSSSGQVGASTRivlrge
asfsgnnnaliivdgiqvnnnvangfdnssgenidfgnrgadidpnnvesvtvlkgpaav
alygvrgkygvimittktgksagkddkkfkvnintgvtfdkvintgvtfdkvylqykrqd
kygqgydntpdaienfswgpgfdgvvrpwtpavttpqgtsqlirpysavkAAVANEVFGD
EAALADLNAIVHPAVRtelanrvlaqaetdhvvimdvplltesg
>Protein678 47
rptrtstttarAASYNMGINPGLGNSTYGFDFGVKtpsdprlalcql
>Protein3425 100
aeygdvdggvinsitrsggnefsgslrwelsnpswngttpgqdrLAIANTLGETKtlsls
gpiikdklwfagsyytaktnttgviggdlgngaldyidrd
>Protein3136 53
grpsdsdwpiragrgilpleaqrgdeerllfdvgdrVVYPHHGAAIIVRrerr
>Protein3427 31
rveidaeliggirVVVGDEVLDTSVKarleq
>Protein3134 59
evnkildalvplyeknfanapagktfqecydvkTITPTDEYVQVYEGARkkledlglvf
>Protein3421 16
mkrrGLSQQDLLAASK
>Protein3420 87
dvnprtynldpqlleaaitsrtkaiipvslygqcadfdainaiaakYGIPVIEDAAQSFG
ATYKgkrsgnlttvactsffpskplgc
>Protein3131 46
mgltatanygfaplsrADGTAYDASTGANQDQERgvsagldyvagp
>Protein3130 32
ndtltvrsvfvigpdkkvkLTLTYPASTGRnf
>Protein3429 19
ESIETGLKasfgikvptmf
>Protein3428 29
mvwgsnvpqtrTPDAHFYTEVRykgtktv
>Protein3139 21
kAIDLVDEAASRlrmeidssp
>Protein3138 132
meidydgfetptnlsinigkGTADTLTGPAIGAGSSNSIEIINADRvyltqkATVEGDVT
IAMGIVLDDTAGNGRsttkfnivnesvfnlnilpiyigdwpfysvldqsndvqsvtietk
aegdinvgfgti
>Protein7195 81
addytdpapattfahldattelsrEIASLGIYPAVDPLTSTSRildrryiaedhyttalr
vkgilqrnkelqdiiailgid
>Protein7666 133
miwnseltpdflrlvtvspeylppsrLYRYANYLERqglassayflefwkkalapiaals
mvlvacsfifgplrsvtmglriisgilaglgfrylqdfagyasliyhfspllaaglpial
sllwgivalrrvr
>Protein7197 31
eirthlrLMDIVDPTDKtvdalmkldlpagv
>Protein10200 82
mwgydylqgegegisffsklstpksqvenkepkGENYLLEVDNRvvvpvgkkvriiltan
dvlhawwvpalgikqdaipgfi
>Protein7664 445
egdgiiyqnyeaqlegyldvlyqelrlsgefgnggnwivganyerDKTFESTLQTFSGST
SIPTLGINLGPTNTQNRqttdtyavfgnvqvplsdqitvygglrytsvkkdyigcgydgg
dgtwaavskliqdlladiyeytpagvdvgpfgcgttgpaptynplpagfpdelnednvsf
rAGIDFKPVQDTLLYANVSRgykAGVFPTVNTSSFVQLEPARqeqltayeigakstlfdr
rlqlngavfyydykdkqilgalndlvfgalpalvnvpksdvkgfelsvvasptpalqfsg
gvsyaksrVKGDYFDFDPFARlanfkgqpfpsappwsgfvdaqynfplgnlegyvggtvn
yqdktnsffyvtdpeadppgdilekkartlvdlragiekdnwslqiwgrnvfnkwywnga
shvndvvlrytgmpatygmtfswkm
>Protein105 53
mgsgkgspewwvanvkpgrVMFELSGVPEDVAReamrraihklpmkarfikre
>Protein5867 32
fgpvknpwdtarVPGGSSGGSAAAVAARltpa
>Protein7663 165
mkrLPSVYEIGKnfanvdatkepipvvptihyqmggiptnihgqvvapkngdhrsvvngf
yaigecacvsvhganrLGTNSLLDLIVFGKaagnhivetvrnapaahkalpkdaldatla
ridrlnntksgeyaqdiandlrrdmqahagvfrtqklmdegvtki
>Protein5865 73
aagvtnkQVYVAYSTVAASATDKtknvgkvysvtngsatgdavvtlegtidladtdwatl
tvenfqkpsatae
>Protein5864 22
mdikIEGITEEIMEVALNQARa
>Protein5863 44
qyrrfwvenenrwirlrisnaalrlidkVGIEQVVADLRargei
>Protein10202 278
mpagcrlhstspraasvrpktsrstvslpavlvgrdgvsslrlnatrpvaahsflsrdra
eagnivsrLSPENEALAReiiaryprpksaviplchlvqeehghltddgmahvaelvgvt
aaqvqgtasfyemfkrhetgryvlgictnisclvlggaellaraeerlgiragsttadgr
vtledteclaactdapmcqvnyryfgqlsdadfdellddiasgaidevvpahgtlalvrq
hipddrvanigppeiqvapqwftrreaylaptdvegga
>Protein5860 45
arpssvddetyvkAATTIPDEEELATGAAVASRfreededddefd
>Protein10203 83
msgirnvkarqiidsrgnptvevevllesgahgrAAVPSGASTGEKeaielrdgdkkrwm
gkgvskavanvsktiaprlmgme
>Protein7661 141
mhagrtvfaqllavvpfkHFEHLVNKHRSNHWTREFTAWSHFVCMAYAQITRreglrdli
aclnshssklyhvglrqrvsrstladanerrdaalfealgqrltemaldlyrdhdiglgl
qeplyamdsttidlclslfaw
>Protein10204 124
mklkILFLASEPQTPTDRskrlhldqehrqivsrlregeqrdrfdlvphialrardlqah
idrekptivhfsghgdetgqlivedergrirELPVAAVVETFRavndrrqirllvlnach
shvl
>Protein7192 39
kILNLTDYMTGSGKewtnpgldlkdfigtsfttapdkkm
>Protein4667 75
mhnegnyvislgnlvrwlaekAEALEVNLFPAFAASEILYHEDGSVKgiatgdmgigkng
ekkhsftagyelhak
>Protein10206 177
mstnadaytdaatqaetarlqqinrlarkvgklnldsaqdqelqerlnrlknltlfeiar
haasrdeiynkLQESTEQLRdtkarlatvetlladnqtvtqhknsqkfpalkdkaislqt
qvanaklmyqkylrslaknlieerrqrlttyitetylgmervdtktsstapkasekl
>Protein4665 52
msrigkLPIPVPAGVDVNLDGQKvsvkgpkgtldlvvadpitiakgedgvit
>Protein8078 146
mskggvtlkdvpadkfiaeyaahlkksnwlkLPAWVDLVKtginkqlppqnpdwyyvraa
slarkiylrggvgigyyrhvyggaysskgvlqshhvqasgaiirhvvkqleaigvvekdp
kggrritqegqrdidriagrvalklq
>Protein10468 183
mdpvrldnavayispsflggltatlaysnnaaaqedansnsnnntvyagllkydngpitv
ganyhyinggsrLSDNTPTVVGVKsvqnatlggsydfkvvkvmalyswnevdytvnpaft
gntsgnatinnymlgatapfgkfvgkasyiysdgntsaggdaqqfaigldynlskrtaly
say
>Protein10469 71
mvyeaadrVQRGLNYAIVDEVDSILIDEARtpliisgqaenqtnlyiainkivpqltrqe
geadprtgegv
>Protein10464 164
mngisrEMQDAFALRshkkaweatvegrFKNEIIGIEGHDANGFKvlceidevirpettl
eglaglkpafnpkggtvtagsssalsdgasamlimsaakakelglkprakivsmavagcd
aaimgwgpvpatekalkraglsiadiqiaelneafaaqglsvlk
>Protein10465 119
mariagvnipnhqhvnialtaiygigksssnsickqvgidtdiklrdlsdeqidllrdhi
skLTIEGDLRREISMNIKRLMDLGCYRglrhrrglpvrgqrtrtnartrkgprkairar
>Protein10466 104
mtfgfdpngdgnefwfasdaventsavhglpatfkAGVANYGLSVLVNNTGKtfttqdcs
flsptcaggdqgvqvigsgdvlggqgltngyiahsdfdyqlqtv
>Protein10467 75
miltllliyivykFVFEFVIPIFNTTRQMSNKVKEMTEKMQEQERkrqmeeqknthqaqs
anpspedyieyedik
>Protein10460 147
iaappevvfdliadnsawgrwaigleserEAEGHDHPDGVGAIRkvgrapvasreeitaf
dpprslsyklltglplqdyeasvmveqvtdgslltwagsfvpvngvqsaggatalraalg
sfcvsiaryvsrddgdddlsvhegtvd
>Protein10461 133
maeeglargdnglkVYVMAEIPSNVIRaaefaerfdgfsigsndltqltlgvdrdsaela
ahfgaddpavlalirqlidaahaadrpvgfcgqapsndpeyarllveagidsvsvtpdaf
fdvnrriaeaeag
>Protein10462 55
msveqiderLDSIIEFADIGEAINRPLRsyssgmkarllfaiatsirpkilmide
>Protein10463 261
meltgsrILLTGASGGLGQAIARrlarygaqltltarnrpaldsladetrgtvveadlak
rsdvqklvkiiggfdvvianagvggesggaelgakvidgaldvnlrapmvlsgafaqaci
aagrpgqivligslsglaptpdtclynatkfglrgfglslrqdleehdvgvtmvepgfir
dagmfanggidagmfangginlpkgirtkspsdvaqavekairtnpaelfvapselrAIG
NLVATLPIPKgteyqaktamp
>Protein8158 221
mqlavvdareievgittdtnltihakryaeafgvtldaaylalqdaaktlferqftlyea
akettkskRITSRWVSQIAYIDDAAKLEIMLSPAVVSEITRleaqftryyleqtakltsv
ysirlyelliqwkgalkipffeldaikqqlgvggdygrtdnfkrrvldlavsqinehtdi
fvnyeqvkvgriitgfsfvlksknkptdetqkpkkpeqksk
>Protein8159 43
gkkRMAENWHFDFFYVDKGYYYEQVKSYLDNFDNVKncilrya
>Protein8150 890
mvlgcywltkervgakgegklfgspeeariaydagaldeharikvrVNGTMVQTTAGRvi
laeilppmmpfadanklmtkkemsklidavyrqaghretvtfldkikdlgfhyatragms
icidnmhipsrkedligkaqhevneiekqyseglitngerynkvidiwahvteqvanemm
kelgaggdpakiesfnpifmmadsgargssqqirqlggmrglmakPSGEIIETPITANFR
egltvlqyfisthgarkgladtalktansgyltrrlvdiaqdvivteedcgttdgilvsa
lleggeiiqpleerllgrlagedirdpvtgeiivsfneeideeqakavveagvdrvkirs
vltcqsargvcrlcygrdlsrgrlvekgepvgviaaqsigepgtqltmrtfhiggtaskv
veqtvleakhaghlkymsldakknadvhnagiavrnkegewvvmnrnakiaivddsgrer
ekypvvygakikvkdgdrvdvgqkLVEWDPYSLTILTETGGKvaygdilegvtmkeefde
vtglsrkviieqsgatlrprvsikddsgktakvsgsggapvaryllpvgahifvekgamv
hpgdvlakiprettktkditgglprvaelfearkpkeqaviseidgevsyggfvkgmrkv
lvdnkmgdvkeyfipkgkhvnvhegdwvrageplmdgsanphdildvlgpkelqkYLVDE
VQDVYRlqgvsindkhieiivrqmlrkvriedpgdtsflpgsqvskglfdvenqrvlekd
gkpalgkpvllgitkaalttdsfisaasfqettrvlteaaingrednllglkenvivgrl
ipagsgfeeyretfvasakapgelsggqpqpvavgqhaagsagadpenng
>Protein8151 15
DILDFTSYLTSKqev
>Protein8153 89
mgdyatieegdlvrstgrIASVPVGDALIGRvinavgqpidgkgpiasdkyrpveriapg
vikrapvnepvatgltvvdsmipigrgqr
>Protein8154 186
mlarERLEYLLDEGSFNELDQLARsrssslkddyrpygdgvitgwgtvdgrkvfvfsqdf
tvfggalgevfaekihkvmdlalkagaplvglndgagariqegvvslasyggifhrnvra
sgvtpqisvimgpcaggavyspamtdfifmvpgddrlhlhggrdlthvhhrprrgedVAA
AGSAGR
>Protein8155 91
mlnrcfvntfgykpnelydvedwwrsaypnpsyrEEIRAMWFNRLDVAKKNQQNLLPMEA
TVRcrdgseryirfhsiligdfnlvafidlt
>Protein8156 66
myagvldiessekaarfvrTCDAFNVPLVTFVDVPGFLPGVDQEHNGIIRhgakLLYAYC
EATVPR
>Protein8157 144
melsevgylhsltflarRIRLHPKPSSIPCTRCGQISEWHVSTMIFEMGESRPRettfwf
dpfaayklpdetskstkkkaiptplrptegkatwrefstlflqqpkqlgkkqqrtrrpnv
ieqmaemdivesiqmqpfrciglr
>Protein1148 45
skNYAPLWGGVLTTGGNLVFHGTPEGYLRaldaktgkelwkfqag
>Protein1149 15
DLLPVLEQVAKagrp
>Protein1144 37
alrqeldlyvcvrpvrwfkGVPSPVSHPELTDMTIYR
>Protein1145 81
mrvaspptwaptkrTPGDEVALALDTASTEFYADGKhstppppssmpmantswpvraeas
mrasswptsatcatatrscrs
>Protein1146 16
SQVLLDEVRaggrinl
>Protein1147 51
peyyvaeiqpgkVLYEIVGVPEELAREAFRLAAAKLPLRTTFVARMIGQrt
>Protein1140 12
kEGEPFDVALRv
>Protein1141 21
ikdqskYEEIINTQRqfyqvs
>Protein1142 62
aniksqikrnrqnerahernkavrseirsrvkLAVAAADQGSDDAEQLVReaqsridrav
lk
>Protein2012 280
mnfwnllgrikfwdfdlssnrYSTEILARAFPGNHEILEFGYPRndvlvnpprgmasdvr
nslgvsdesfcvlytptyrdgytefdldldpeavlgalganatllirghhsyrdtssaer
lteegrvidvtdwpevaplylasdllicdysstmfdfailgrpiviyapdwkryrttrgt
yfdilaeppgataqsmeqlgataqsmeqlvgvlsdrQVQLNILEVKNPEIDAQLVAQGIA
EQLSARcrsaapcaracsplcalaprasgcsapvvwpapk
>Protein9790 214
mnkicpdiataiadirdgctvlvsgfggaghptdlihalidqgardltivnnnagngeng
laallkagrvrkiicsfpktanshvfdslyaakEIELELVPQGTLAERlrcagaglggff
tptgvgtpiaqgkrtevingreflfetplhaeffskhrctpnsrwsrltlpiaFWRWSEY
IFSWRYRLPYTDWDEIEKRRGFGRLSISRncmaf
>Protein9793 391
kvgqryyfeyspsalaaaspgcipanytfkngdtircypnlkIATAEISNSIAEKtfrtv
fwisdqqlnplvnnawncndgfpfggppdqgdsackthhvyfcdafgsnynhvginmsyh
gqsefqingctpidipfnnilymggewwshpfsyeirqfnhvkefkVVFPTGYVYDHAYI
Rfhrlngtfsyvyqdvpitpefrgdtmvfhvdtlsgtitgvqgsrlaqldgwltyiyvgm
ipscqvqpdtllnsywkgfieedlpgfnstfydyyssnanptenvfgsngligmpgnnyf
satgndieddwskhkikfkapglllqaanpivdaynntvtwnvivrnlsdvasannlwfs
pnlagsgitilqlkdldantvvaptgniyrl
>Protein9792 90
mgipvhvnieeirKPELDAQLIADNIAQQLEKrimfrramkramqnamrlgaqgikimss
grlngieiartewyregrvplhtlradley
>Protein9795 163
mtelekardiilfideihtivgaggatgsldasnifkpalarGELQCIGASTLDEYRqyi
ekdgaldrrfqkvmvdppspeetihilhnikakyeefhnvtysdeavvacvklseryisd
rffpdkaidvmdevgarthlknihvpkyiedlekeielvkeqk
>Protein9794 148
mqkvkgldepvpeeilreinrSVWTIGYTGQSPERlkahmrnmnvfdvktlkakggkdke
tgydftgdyfglpwpcygtaelkHPGSPNLYDTSKhvmdgggnfranfgveregvsllae
dgscslgadittgypefdhillkklgww
>Protein9797 204
RKLGYRDYEIQQFRTWEDVREKLPMHGKYNVIYTGKpdclmakqdwftglqmpllnpdfi
iipgsatsgvngafeslmrHGFMLNKynspeeernrrisrgmviekhvsdwfrsnyplfy
ippenerqwtkpcsydfmikagnvrlkvdvsglnadgaygnknkkstdihllcrlvdssi
iwegiakgkefssttypeeatspm
>Protein9796 377
ilvggnhrqyslstqgtvfnqdpegtgvferikineygafiqltkkffqerwklaasvry
dknenfkgivsprvssvvtlgekrnhnfrASYQTGFRnpdsqaqfiyfpttnillggtra
naerygiyeggsmtlesydafvlasksgvpfeqakqllkvtnldyikpekLTAIEVGYKs
avkkfvvdvngyfniyedfitqssvvsidstthqgktlygvndvfagrasspttwrpyvn
tagkvyswgsaigmsyrikkGYVFSGNYSYLDFKakdttviiedlgfntpnhrfvlglgn
rnvgnnfgfdisykwqsafdwtsdfasgvvdnygsldamvsytfveakmvsytfveaktq
lkFSYGITTResfplll
>Protein9799 87
midrsaleivetakrtgavvhgpvplptrierfnvlrsphvnktsrdqfeirthlrLMDI
VDPTDKTVDALMKLDLPAGVDVEIKlq
>Protein9798 117
mkaertrrarVLEADGIReaeiktaegqkasailkaegirqqqileaegeaeavqtlaqa
erfrqittaegeakaieqvygaihagdptndliaikyletlgtmadgqatkiylptd
>Protein5683 41
wqnvrlfcvviwvakpkMIYGQTGTAGKsqrllwmlinlna
>Protein5682 60
myaivptstdiviptsgkteatisvvikdengkavsqgkVVSLALSSNASQGRlkaasat
>Protein5681 16
LAAGAAGHGRtvidvq
>Protein5680 46
msdvrLGNIAYDVGGAVDNLVSAKalgdmeiiglnlngasliihgh
>Protein5687 39
naevgnyfevrwglpdrFGANTQGTYGSVGVRrfgtigk
>Protein5686 41
NIVDPHQASLYKrsalykhlikerqyylrihlslnskhhrn
>Protein5685 39
trGVTVDGEYHPEPRvasivsshdkpewvinvketgmik
>Protein5684 75
FAAGTADTNLLPIAAIGRcrgpqDGAAATYGSDAIAGVVNFITRqecrwprgigrlsars
glrwrrlhrqpalrp
>Protein5689 40
wngetdlpwetevdpekVVAENAIANAGVASTPDQMRalg
>Protein5688 34
vhyegkLTDGTVFDSSVARgqpaafrldqvipgw
>Protein9847 56
mravfevvgitdivakSHGSSNPYNMVRatldalsvsttpanvaakrgktveeifv
>Protein6881 56
ksfdhrlidqsaqeivetakrTGAQVCGPIPMPTRierFNVLTSPHVNKdardqye
>Protein6882 33
aslepsyvlralgrSDELAHSSLRmtigrwtte
>Protein6883 89
tggldkdcgviftgetlkLPASIDLLGRilsgsgdprdggprIVPDQLLDINGAAMNPYA
RlppkDFIQTGISTIDGTNTLVRgqklpi
>Protein6884 106
ntiadiqakikglqdtsdrlrrDANTLEVDLERartdlsvaqvkdrklqddinnfkntia
diqakintiadiqakikglqdtsdrlrrLGYLLDLAPKdlekviyf
>Protein6885 19
egkALLDAFGFPFKregqn
>Protein6886 78
mntitlngqerskngksaaktyrktglvpcvlyskGENIQFNATPADLRhiiytpdfkvv
dvvlngvthqcilkelqf
>Protein6888 38
agllvgivarrdvlrALIDDDATIAANIRallddfags
>Protein6889 34
VGDPMVAGPAFGKeapsrwaipwwpvrrsarfvr
>Protein6088 144
gngkiiqelegifrgngwnvikvvwgaawdellaqdvdgvllnkMNTTVDGEFQRYAVES
GAYIRehffgpdprlrklvehlsdeqlqslprgghdyakvyaayrAATEMTGAPTAILAQ
TVKgwalgskvegrnsthqikkmd
>Protein6081 33
msrkLFVGGLSWNTTDEGLReafarfgqvveak
>Protein6082 479
mrAVLGLFEGVVTGAADGYARiagkpactllhlgpglgngfanlhnarrahtpivnivgd
hatyhkrfdaplesdidavagavstwvhrSMTPESAPTDGARavaeamrspggvatlilp
advcwlestppaapvmpqppaivpqevvdaaaralrsdgssvlflggrtldergqraalr
iaaatgakVFGEVFPRvqrrgagvpvverltylaefaqmqlgdatsmvlvdvpepasffa
ypgkpsslvpegcavstlatgtddavaalealadalgapddvpvaeagrperptgeltie
svasaigallpenaivideaqtsgifnqgatagapphdwltltggaigigvplalgasia
apdrpvlnlqadgsamytlqgwwsqaregtnvttviynnssyailrmelarvgadepgpq
algmldlarpdldfvqlaqgmgvaaeraqtaeeftealeralandgpnlieaivpplgl
>Protein6083 31
nakNTFTLPGLGKlvlvnrkarigrnpatge
>Protein6084 30
mtlpavvsvdlrlnvprYATLPNIMKakkk
>Protein6085 33
ktgkLAALVDTAKiphpgrganfvhpkfgpvwa
>Protein6086 31
TGYAVHISRlsasgryiyvigrdgrlslidl
>Protein6087 100
vlahallesvdllanaattfaercvsgceanverarelverNAIVVTALNPYIGYDNGSR
iakqavatgasvrelvlaeglmaedeldahldikkmtegg
>Protein7933 105
macialestgrrttlstskgldgivikapvtaeyaeiltpealsfvaelarTFDPRRQEL
LQCRVERWDALKAGKMPDFLEETKDIRggdwkvasipadfanrrt
>Protein7420 28
mstrDFENYISFFRtiskkvnspdlliy
>Protein7931 159
mtrrtvtvrrfiaaspeevfdlvadnsawgrWAIGIESEREAEGEGHPDGVGAIRkVGRP
PVESREQITAFDPPRslsyklltglplqdyeatvsvepvaegslltwagsfvpingvqsa
gaatalrAALGGFCMSIARhvsrddgdndqsihentvee
>Protein7930 146
mplerkapgviyrqpvneplqtgikAIDAMIPIGRgqreliigdrqtgktaiaidtiinq
kefyergetvyciyvacgqkastvaniaktleeagampytvivaanasdpapniffapfs
gaaigeffrDTGRPALIVYDDLSKqa
>Protein7937 320
dhgggsgrpvaavgstatvsstishhqecvvasieaigareildsrgnptvevevglddg
tiarAAVPSGASTGAFEAVERrdgdkkryagkgvelaveavleeiapklygfdaadqrlv
dnemialdgtankgglganailgvslavakaaaesaglplfrylggpnarvlpvpmmnil
nggshadsnvdiqefmiapigapsfrealrwgtevyhslksvlkdkGLATGLGDEGGFAP
NLESNRAALDLILEAIKkagyepgkdiglaldvaaseffengtyafegaqktsaemiayy
aelvaayplvsiedplnedd
>Protein7936 274
mtsatsasvalwralepkitvtsvtiasppvvsfavtdaagnavvglgnksqsstatvaa
ltnlrftlakLVPATASEPSKwvsylvvrpptvaekASTAQSGYTVTAGRessfscnvdk
twcgtypttdsegtlvdngdgtykytfarDITQLATVVAGLTDYVPAPGAPAAVATPKlk
tdlgdvsfnpglthrlgiqisgaapgtgsnvpnavtvipgvniaiptnatydfvpnggav
tstrnvvdkascdschngkglahgqgrndpnycv
>Protein7427 125
envedlevielvatsniaqtwvvelnnhvinqptgteplvirIDPNVPAGSKVYVVFSEN
NTNLAANNVIVERnsnvqvyivtdqgaldydlflahedqyntdvaawhfngsgfgvvvqt
amyft
>Protein7934 211
ssdietrsiglapgvdpeaagqdeqkyttsnpvvrrligrllgrVTAEIGSTPGRladig
tgeglalarvvpegvvpigveyrrakvalaavavpglaasvgdigtlpfpdrsidtvvcq
evlehlpsvdravaelaritrgrciltvphepffrggnfvrgknlarwgndvehlqqftp
rrlravlephfesvevtrvtpwllavakprr
>Protein7429 24
AVFPSIVGRprhkgvmvgmgqkds
>Protein7428 47
lltlalvflavtlfaqqpgiqyfrpwdkTGINIFEAPKggdqpayeg
>Protein7939 108
msprqkLSPLQETEARrvaaaeakankkertfsdeekakrkervekakdalkrsaelkgd
hvpparkslkTFLQNLNGPNQPDDARfemmveapfkvppkkktndrrf
>Protein2884 85
yilkfkfeedgpqgtikialkynpetkepaireliriskpglrryahvagiprvkNGLGI
AILSTSRgiltdkqaknlkvggeii
>Protein6332 54
plngtaptfykVAQASAQDANPGRvtptittskkgtanktltvsklgaainytg
>Protein6333 25
gkvnrtnykvkTPVATIGIRgtgya
>Protein6330 41
mfenltplfpkeqfrlereirndenitsrIIDLIAPIGKgq
>Protein6331 28
medalhatrAAVEEGILPGGGVALLRai
>Protein6336 40
mglvkegnkFAVITDILGDEDHLGDMDFKvagsaegvtal
>Protein6337 33
tanfrEGLSVLQYFISTHGARkgladtalktan
>Protein6334 63
mnavvvrtrkgirrpdgslirFDDNAAVILNNQKapigtrifgpvtrelrteqfmkiisl
ape
>Protein6335 240
trwesnnsrSDVVIEDVRignsnktsdvtiamvetdpgnvdygvyfdhlslrntsastsv
lnikvmdtgaaataatsatpllnnpydtfkflangtevslklpnaaaadtyaalltafqs
alvtaglttvtaslgstfsvidplsgstvtgsnivltatssvaittsatsgwynttgqhp
agttppahrcrpvptstppttrarpatphwspaplfwtmwavITTPTLGIKmgavyvsns
>Protein6338 90
mdrflriqvikevrgltslglkeakddlqshfkahkhdhhsrrLADEVVRHKLIRLPEAE
AERRSLAAMAAEDevrhgnqhrhhhrqrhp
>Protein6339 29
mgtgvasgtdrarEATMNAINSPLLDDIR
>Protein7685 205
mvrSADLLAAPLPDEPFIIAANPPFNTSTKlvrrwmlaptfvsgaliveapfagrvsgsy
gatklslslapflqleigvavkSAEFTPAPNVATVILTSSQRPTLDVARgdapaywafvn
flfergsrtvgealrplaksgfsapvsgrlvrdvdvglaiqlftelvqaneqaarrirtf
eerlpvgrrsrdlfgsvdrsggsav
>Protein7684 180
mplplgephyvtaiaanklkpavrykvgtdsrtdekhpgavrageektvkkgnkvevfgt
lirshitpetievdvgdevtihltnlerAQDETHGFTVSTYNVHASVEPGKtvtvkfkad
kegvypyyctefcsalhlemmgyllvkpkgwkptktglaaqgyteadykatvkkvaetqa
>Protein7687 279
maeasstdrpldeqvrLEIVDQVAWITIDRPEKgnalsppcrdrirdlinelngsyaara
ivltaagdklfcpgadlshrvpserpegvperavgdarrmmldgqytlfpaildselpii
aavngtaagmgahlafacdlviaaegtkfievfsrrglvvdalgayllprtiglhkakEL
VLFADDLPVAEAERlglvnkvvprdelaatagewagrlasgptkalglskwllnqsfdvd
ratmmsneaiavelnthsedfaegmasfrerrdpvwrgy
>Protein7686 42
QNQFITEIDRAKtneieasllkqeigtvlsrkspwfykliiw
>Protein7681 176
mrvdcnvsvrpqgsetlgtrceiknvnslrslgravdyeaarqvdliegggtvrqetrhw
nendgrthtlrvkeeaddyryfadpdlvpcdpgeewiervraalpalpaarrvrlaeavt
saggptgspegiaivvdrSLDALVLAAIEAGANAARalthaehnlsdersaeldpa
>Protein7680 200
mkidglsfellqkallqardgrMHILDKMEESLSIPRddfkphaprimeiiidksfigav
igpggkviqemqaktgtkinieevgdkgviniasnnkeaieaaakmirtitfvpqvgeiy
egrvvsifpygvfvdffgksgllhvseishqrvdkvedyfkvgdpvtiklvgvdpktnkl
rlsrkaamqketkdqpnked
>Protein7683 250
nitdpdgtntlqlisgltiassvvsatslqltlsngvivnvfgassfsyeiggdpltgas
gtiqnystfvtstlgvpsvptgsntltggskvipggqtpvtvgqihtltesitagtpdvt
aiywgynphdatagnsgtpadggipvadlvnflttitglnfkQLGLIDADGVDPFRnvts
ltlnnplttgatnttggsgdnadasntltiyyadgtsmnaeavlgtayfdflssllfdkn
gntrlfekvi
>Protein7682 120
evariadlakangnsfitieghtdssgnpaknkvlslarATAVMNMLISDYGIDTSRVSA
VGFGSTKPVATNATAEGKaqnrrVIAVLTAEKvnsvttelkkpvkkavkgkkatkrkakk
>Protein7689 126
matrlwqntakVHFNTEARPDGNRlvygghiismaralsfnglanaqliaainagahtap
afagdtvyawsevldkAETSAPGVGALRlrlvatkgrdesmtlrgennkyapgvlldldl
walapl
>Protein7688 108
mkqgiafkLADMATEIDASRllvwraawmasakvpfvqgegsmsklkasevavratedai
qilggygytreypverwhrdskimtifegtseiqrlviarsasgvrvp
>Protein449 49
asikttvadsaaaykatqvalekSTTAVGVADDAATDALNKqqadkala
>Protein448 67
tdltieadinvsatglqvalttfgdavngasvditgvrLGAVAAANIGDIEIRglnlngt
aitiagh
>Protein445 49
mlveageqataapdaqpdsgeirVGSTVQMAHVDQHRdhldgertvyee
>Protein444 35
aqvrvldldesvrfykDVLGLVETGRdaagrvyfk
>Protein447 110
menptvsilvrevnsyqiyvlgevnapgkyplkskTTLLQAITIAHGFTQVAARnkivvf
rfgkdgeglnkikASYDDIVLRdgsdqnielkpgdqivvpsetmvvlpsr
>Protein446 30
evkEIEQQYVSGLVTSGERynkvvdiwgks
>Protein441 47
mlqkevaqrMAAAPGGKdygrlsvmlqwryriatvldvppeafdppp
>Protein440 61
mevkvasrrgeiklrvetrgrnkpprGLVFIPFFDASRlvnkltldatcpisketdykkc
a
>Protein443 50
aataltyparvfadtgvptyirHLSEAEYRlfdklrqvflpterfaalps
>Protein442 17
NDVTAFGEKgrseehts
>Protein3308 33
pyksvaedkisrEAAMAVGETSGDARpakvvss
>Protein9949 456
madveavldaagltnthvrefvkeyaeltgaerIEVVNAADDARfiaealeagellpage
glyysrsyykdtaraeertivatsdesdkglynnwhpssemkpklhdlmrgasqgktmyv
ipylmapkgskldkfaagvevtdnrnvvmqmirmarvgveyvndmgndfvravhvtgdle
nlgqgtpddkryfvtvadertilhfgssyggnallgkiahglrqgsydgwkngflveqfm
llgitdketgkkyitdketgkkyniaggfpsasgktnlamtlapdalgeryyvefygddi
awiwvdengvlkgfnpengvfgvakdtneltnptaidsiqpgmgaiftnvaynpktqevw
wegkgdkptdldgwedwkgdviadrdpedadapwahpnsrftttldnvpnaagdyndpVD
QNNTGVESGGIPVRsdlsisvytqmhgasntdtfns
>Protein3304 37
NLVGEILGRtpsnatswarssvdVIDVETSRsppnya
>Protein3305 156
krgklfaklirqleiaarSGGGDLDANPTLRsmyqkarSASVPVDTIERaikrgtgeldg
vtyeevtyegygphgvaifvdgstdnrnrtgaeirsifskAGGSLAEPGAVAWQFERkgw
iqvssdieeddlmmtaieagaddvvagdgawvvttd
>Protein3306 31
lgshafasktdpllpaikTYNLLYSGLIAYK
>Protein9947 43
mrvcgrIVVLDFGQVIARgtpteiqsneavldaylgsaigeag
>Protein3300 39
aivwqdtrtdklikQFEGNVGQGRfrdkvglplatyfsg
>Protein9941 91
TATTTLAENRnlrktktgvvssnkmdktitvkverkvkhplygkfvkkstsfhahdekne
csigdlvkimetrplskskrwrlvevlekvk
>Protein9942 178
mghikLVVPVVHIWYFKslpnkigyllgmsskklesivyyerfcviqpgpmaegvminge
lksykvhdliteeeylevletlpkenqmlddndpnkfladmgapsvftmlsrinlddlsa
alrhqantetsqqrkaealkrlsvvemfreavgryenrpewmvvqylpvippelrplv
>Protein3303 32
arAAYEYALEYAQEReqfgrrigdfqaigfkl
>Protein6636 114
miitdkgvravgllehvtaafegaesqvvaifddvppdsslhtvrnaaaiyrENNCDAII
AIGGGSVIDTSKgvnilvseggddllkysgahnlpkplkpffvvpttsgtgsev
>Protein1968 326
ADTQVILDGATLAADTQVILDGATLAITKGGTVAVTEGEATLGGTLTLDSGAYSADFTLT
LDSGAYSADFTKagagvlnltqnEGTLGITNQDNLAEGTLGITNQDNLAEGKlfleggnl
rTNEGGIDTANNDVTVSGGIDTANNDVTVSSKiqgngafvkvgegsltlsadnsyaggtq
itggelvvnndknlglqatditlnggtlqlgvadavsfknndpksrllkvgqegggldvg
afeltietdikgdgtietdikgdgtltqkgtkVLATASTAELEVRkalgasgkggnvaaa
qiigkrvaekakaagvekvafdragf
>Protein1969 325
rnkILFENLTPLFPTSRlilelgngstedltarvidlvapigkgqrslivappkagktil
lqniahsiarnnpevhlivlliderpeevtemirtvrgevvastfdepparhvqvaemvi
ekakrlvehkkdvvilldsitrlarayntvipssgkvltggvdahalerpkrffgaarsi
eeggsltiiatalvetgskmdalvetgskmdevifeefkgtgnhevhldrriaekrvfpa
inikksgtrreerlmpddelkkvwilrkGVAMNPVDHPHGGGEGKtsggrhpvspwgkpe
grtrdqnkpsqklivrrrrtrgsrr
>Protein1966 34
malrLAGELLDAAEGKgaavkkrddvhrmaeank
>Protein1967 20
mpkNTVNDAMVSRhytqfks
>Protein1964 33
msskGQEFPAYDGRaiqgiglayatsnrggchl
>Protein1962 313
meavdnwipvpprLVDQPFLMPIEDVFSITGRgtvatgriergvintgdevdiistqvmr
lissvcrkklsslfvqvlrcsvrslivTSFFTDFTAAGLNTASPTRtrdgyiemiemgsi
ptdsafgsalthiggrpascaslelawlssgvwtatngaidleaptgglfggaalvnvgd
gtyinynadavdgfsasvlhtapgsdrpnltnangatpgavtsyvfdrgrlitsnwltaa
gggvnavsavfdreavfneyavdpdlaassewvvtfptrryyvaatsavapftvgystaa
sglcervsgriyd
>Protein1963 102
mkikgtndsitikFADNTVLTYQQVFKrFADNTVLTYQQVFKmgftntgdqqnntlvgge
gddlllgmagndqlfghfanstivggndtldggagadtmygg
>Protein1961 25
aygvideiitarsgerTDGPIAPAK
>Protein10257 299
mtepeiidnpenvinilfaecteagdvieggiskensvllkYFSAALQKSLMGKKKedsi
vfqlskafetdklhmmlqdlgfekndtlaakkyfkasivkiglvekrelneaffneiypg
kilkteadfrntikeeiqqywsnqgrtqfydqlyhylveettiefpanflkrwmqtnneq
pktaeqaetewpnfsnqlkwtlisdkltqdnkleatpeeikesmreevmryfgqmnmnnd
mgwldsyidrmmkdekqveasyrritsnkvfelleskispvekivsaeeltaiqhnhqh
>Protein10256 147
cifinqlrekIGVMFGNPETTTGGNALKfyssiridirrigqlkdkeelignrvkvkivk
nkvappfrqaefdiiygegiskigeivdlgaesnviqksgswysyegtklgqgrdgvkel
lrdnpelaaeiekkikdklnppvevka
>Protein10255 74
mllnnrlpgekETKPEDFGKmaalripnlsghlqsteewfnkkranaelkamiareklnn
kialmeakrqdkaa
>Protein4302 16
SDNITVEEISTGYRws
>Protein4305 82
aekklgeaktalsnakdaagaadaavdfevaldkvndaaikataatnaavkAEQLADEVL
VAAADAATAATASTAAAKdaad
>Protein4656 28
wvwgrafwrirLDVPTQTEGTRgqsiis
>Protein4655 10
SSFFTYIMKk
>Protein4654 26
ILSPLADPKlrkfyhplltpknsaea
>Protein4309 39
msnattrtvkgvlgekLGMTQVWDADNRlvpvtvikvgp
>Protein4308 30
mfnkvtikgakQAVQMFGPAQRgvamavad
>Protein4659 29
mttiiirfesirLWFQHNMMILIRmqrcl
>Protein10259 132
mvfhrIGLVPDVGAWYQLPRvvglqrakeliysarefgadeavrmnialealapealmpr
amelarslagasptafslskralaatlqsdletmldmeassqaialssayfreairrfaa
kepaqfcwpnkd
>Protein10258 49
matssspaaaptpcspcsrptrLGLIFLDVQRsapprswppccrvsprr
>Protein9452 216
sppprqgpartrgsgtdpptrpfrpalsrrrtdvqirkivtvidetiteggrevqpaart
avvaavienpwagkgfvedlapgidatasdlgallapkVLEALGAPAEAYGKaaivgldg
eiehgsalihtlkfgdhfrkaanattllpavekrGPAGVIFDIPLKHITDATIRshhqsf
evsisdaphpgeivvalaaaaqgrpqqrlaslsteq
>Protein2439 21
mnkVDLVDDPELLELVEMEIR
>Protein2438 54
mgkgkgsvdhwvavvkpgrILFEVGDIPADIARealhlasyklpirtqviared
>Protein2435 83
mdfsidggvdtflqcesqnyvnssgsrFATSPSDQDLTTDNGGIQNSQFNLRfeerfptv
frrrstntpaassddsppvisnd
>Protein2434 53
mneppgararVALSGLTVAEYFRdgdmndpaggkdilffidnifrftqagsev
>Protein2437 32
lhraagrSGVGAVMGSKnlkaiavrgtkgvgn
>Protein2436 36
pgvdqehngiirhgakLLYAYCEATVPRisvitrka
>Protein2431 25
mahrgrLNVLVNTLGKapsmlfaef
>Protein2430 32
vngqkGQFGQTNYSTAKagihgftmalaqeva
>Protein2433 34
rhgfgggsvthgqsdrlrAPGSIGASSYPSRvfk
>Protein2432 163
ygietyekfptaledhfggsqrATVLAAAAGVATALATSNANAGLSGWYLSMYLHKeawg
rlgffgydlqdqcgatnvlsyqgdeglpnelrgpnypnyamnvghqggyagiaqaahatq
vslrqptqvvELLNEYDFPGDDTPIIRgsalkaledpnsewgd
>Protein8305 85
mtrVFAEDGSTVPVTVLDVSNNRitqiktpendgyaaiqvaygkrhasgvgkplaghlak
agveagyilkefqvdqsdavnfklg
>Protein8304 109
msipasaatanagvygiapqsagwcpkgpgllktnkVTEVWYVNHTTGKqgrDGGDDIIW
IPVRTGTSNSISFGVRcrwntpqgsnytirpsrnkqswwftypagarsn
>Protein8306 38
makkvvgyiklqvkAGQANPSPPVGPALGQRglnimef
>Protein8301 272
TNEETTAAPVIEGNEKvllerRGHVAIITINRPEARnavngdvaqgveaaidllesdddl
wvgvltgartekgwifsagadlkamstdpgammtekggfagfaarertkpviaavdgpal
aggteivlacdlvvasktavfgvpevlrNLVAAGGGLFRlprvlprniamelvltgrldf
saerahhfgwvnalteesgalegavalaaqiekaaplavresrkivleaaeadeatgwkl
sndgiakMFGAEDFGEGLTAFFEKrdpvwkgr
>Protein8300 44
FDENAAVIIKpdhdprgtrifgpvgrelrdkkfmkivslapevl
>Protein8303 137
lrhlrelrYSNTPTQSLGEVIRSDVFQEGELVDVVATSKgrgfagavkrhgfaggpkthg
qsdrhrtpgsrgsgttpgrtykgtrgpghygnaqatvqnlkvalvdpernllavrGSVPG
ATGSLVLVReakkssqk
>Protein8302 100
maaslfknelirttlpkakelrRVAEPLITLAKvdgvanrrlafarlrdkeavgtlftil
gpryaqrpggylrilkcgfragdnapmayvelvdrpqaae
>Protein8309 593
mtvssvstehekrQVGVLQLIAAYRnrghqkakldplslmqrdhvpdlelaahglsradf
dtvfqtgnlaigkpeatlgemvnameaiycasvgveymhivdtaekrwiqsrlegmrgnp
nfsletkthilerltaaeglekylgnkyvgakRFGLEGGESFIPLVDEIIQRagsqgtke
ivigmahrgrlnllvnsmgknpadlfdefegkpvnkygsgdvkyhqgyssnvmtatgelh
lalafnpshleivspvvegsvrarqvrredvggkkvlpvivhgdaafagqgvvmetfqms
qtrgyttggtihiiinnqvgfttskredarsteyctdiakmvqapifhvngddpeavlfi
tqlaldfrmefkkdvvidlmcyrrrghneadepsstqplmyqviaklpttrtlyadklva
dkvltrgeaetmvedyrqaledgqhvvkslvrepnkalhvdwtpylghklqddwptgvpr
eqlqalaakmqvlpegfgvqrqvqkvlddrvemwsgnmdlnwgaaevmayatllednmay
atllednflvrltgqdvgrgtfshrhavlhsqkGMGIAYATSNRgachlrayt
>Protein8308 205
mgafwigqflahgiphrfvvagasstfdgarLLADTKKICETEIEFWHGKtrakqqkppf
ksyvfllnvvadgggglehrnstallckrddlprfgevkqtngysgllglisheyfhtwn
vkrlhpadfsefdysqenytemlwffegftsyyddlllrrsgliddaqylevlcktvnhv
wqtpgrkvqsvaqasfdawikyyrp
>Protein5306 32
mkkTAEDYLGEEVTEAVITVPAYFNDSQRqat
>Protein5307 28
kkTPIVVNDSRgfftsrvfgtfcmegvn
>Protein5304 42
dkalsaiigavvktvtkGESVTLVGFGTFKsakraartgknp
>Protein5305 44
EYQGMAPNGLGFSTMAGQTGGGKadrgipgywcqllllpqvhpg
>Protein5302 107
marytgprtkksrsfgepifgydkafekrkyapgqhgqtrkkksaseygvqlkekqkaky
tygvlerqfrktfeeatrrkGVTGEALLQLLEARldntvyrlgiapt
>Protein5303 19
masrGSVIPLFIDQVRagk
>Protein5300 32
EVALAEARqddglarirrrpgeglfqlevhea
>Protein5301 26
mtgqqpdefrAQLTEEGARqakvdla
>Protein6788 31
lpvigasfvrALGNGTQTFGAAYPHRngrgq
>Protein5308 49
mdgdtlkprkvvstrGMTVDGEYHPEPRvasisasdvkpewvvniketg
>Protein5309 39
mfrkLLDEGEAGDNAGLLLRgiekkdirrgmvickpgsi
>Protein6655 151
mchtvpyyfygkNPAFALGSAIPFGFNARqmnawmmhgngrklmnefyanfnavsfaggn
tgtqmggwyrkeiktpadfkglkmrlggglvgevmqkLGAVPQSIPGGEVYQSLEKGTLD
AAEWVGPYDDQKlgfnkvapyyyypgwwegg
>Protein6654 64
meckkALTETDGDIEVAIDNLRksgatkaakksaniaaegavhfaitpdnktalilevns
qtdf
>Protein6657 76
mnvkGTGVFGVDENLASSFNQGRpviidasantggldvtldnagsgaqythynvkVTGTV
ADDEIAVKnihttann
>Protein9309 66
mftdfygeqsctagrSAMITGQHPVRtgltkvgmpgatvglqkedptlaellkplgytsg
qfgknh
>Protein1683 112
YDTPTWSGFSAGLIYRspnsganaagdadgqvqmglnynngplnvsytnssvmsniqslt
lgaantthnllganytfgtftlmagwtssknnvapartvdsrswnvagkwqa
>Protein6650 14
LMPIEDVFSITGRg
>Protein6653 64
kTMEGMSFDTPKglmtfraedhqalqsmyhfrvapgarpgtmadlylvreikpsemdlpi
rnrr
>Protein1680 48
akecgikYPIIDVAAMPLGAGSGATIRsvptlkarfglpigggyhnma
>Protein9302 209
DRRDSVLGEFRhptdglrvnyreliqrvfrdhwwrdprdpkalksgefsliennfsmffg
iavmlyeatlisdqspfdkhiaalknkpggkpleglaafgfsvfmdrgkcvdchrgpelt
asglesfkadrehreqvelmrvhetqqgetamydsgfynlgvrptaedlgigfsdpfghp
lsftkqylphlktgqgtvdvftvdpcgfs
>Protein9303 455
mssinysekIPNNVNLSEDRtlqraleqwqpnylqwwgdmgpdhsqnfdvylrtaisvdp
qgwaqfghvkmpdyrwgiflnpaekdrkihfgdhlgedawqdvpgeyranlrriivtqgd
tepasveqqrhlgltcpsqydlrnlfqvnveegrhlwamvyllhkyfgrdgreegealle
rrsgqsdnprilqafneetpdwlsffmftyftdrdgkfqlcalaessfdplarttkfmlt
eeahhmfvgesgisrviqrtcgisrviqrtcaamnelktddvtklrQLGFDLQLLPVTAP
GVEQKatwlqvrqakpdyvllwgwgvmnstaikeaqatgyprekmygvwwrarrYPFLLV
DRvtecevgkclhayknvsineeffnghfpghpvmpgvliiealaqaagllayqtrgkpd
snlicyfagidnarfkypvtagdrldlyvellrha
>Protein9300 72
marIAGVDIPRekrviisltyiygigdttsaqileatqidptirvkdldetqvarlreyi
drnhlvegdlrr
>Protein9306 313
gdagndtirtpgagnivinagdgndvvytdntgssqqtfvgataansnarwvyntadqtt
alhlardskdlvssantsyalynttatvtyrGLTASAVVANTSYKSNDLQINQAIKSAIN
NDAVLNKLIVAQDGPANTLVITSLSDGVRvagdlgvvltaptaasltstivtaynaangt
afadgtalktgaggldaiiagfaagqdytaalandlvgnltgvnssstsdntvypglgdd
vivlgttvgasaiassneavvytaafgsdvivnfnvggfgmdmfhlvglngdittqgdlt
tlvttnksinvva
>Protein6658 290
maltpedvlnktfgttqfrrgyderEVDDFLDEIVATLRrvnkdledcragapsgpsdva
svaplvdtsqwqeridrevaarvaaekalvdqeerhrvlvdqeerhrvatqervaaaasv
gdaeiagnnqrradldlsaqeaeqatqaraeaaaasaaeaesaaqeridaamaraesiek
aaqerieaataaadeaengaqqrvdaaaaaaaeaeataqerleaaTPINDFYAKngvlrp
dgrmvhdmylveakqpadskkpwdylkivktmpgesvfttkaeskcalwk
>Protein9304 131
mtqpasdgaaagsdrsprIAPPDLASLIGARsgdkggsanvglfarsdeawawlrewltt
drlrtlapaetdglavhryefdnllavnfvivgllgrgvaqnsrqdtqakslgefvrsri
iheatmgqeqs
>Protein9305 409
mrvglaaataaasltgvfalaspanaaavhpdavrnataaggtnqivldwdapntgepat
syvialyneagvqvgdvyvvlaptttltienvaagkYYAEIYSHNAYPGFGGPVRAPESG
TVTVTAPVVTPPAAPVLNTLPYRPYKNWSDMIDQEYRFWTGCSSDPEAVAGRfprddeyt
yvspaFQPPQGEELPAKgfakgeegfvapaesgegltvdipptserlqllqpfISDNMFL
GANSAFTSEPGRktttdhispagpwlkfrghldkISDNMFLGANSAFTSEPGRgtnvltg
eanltiaqiardykskGIGSVVVGDENYGEGSSRehaamsprflnvkvvitksfarihet
nlkkqgivaltfadpkdydkieqqdrisvtglnnlapgkpvqvtihkad
>Protein4877 43
mkrALILNAINPQIGGVLIRgergtakstaaralaallpplev
>Protein4876 31
sfderALVENYSAAIDEVLRlkpsaskgryi
>Protein4875 36
psdaqnhralhgltrALLNNMVTGVSQGFTRklvie
>Protein4874 38
drepdgsgfafwtrqlqterYSPAEVLIGFSEAHEFRd
>Protein4873 66
mgaklfvgglswdtddaalrAAFAPFGEIVEAKvvtdrdsgrsrGFGFVSYTSESSAADA
Rqkmng
>Protein4872 201
ddqdhfanrrirSVGELIQNQVRiglsrmervvrermttqdveaitpqtlinirpvvaai
keffgtsqlsqfmdqvnplsglthrrrlsalgpgglsreragfevrdvhfshygrmcpie
tpegpnigligalatyarvnefgfietpyrkvtdgvatseivwlpadeeelytvplmrks
stpsprptpgEVTGLGLKeak
>Protein4871 39
mtspvigtpwkkLNAPVSEEAIEGVDKywraanylsigq
>Protein4870 32
qqvkrTGTVLSVPVGDNFLGRvidplghpidg
>Protein4879 24
wetdfsfeipgvarfrVNAFNQNR
>Protein4878 20
NSIQLAGDSTIDTRqrllwy
>Protein9168 363
pagtsfqlyqadgvnvlqdsnsdgipdtgsipvggeykvvlkatlpagvsgavnynvtkt
arsvadtnkFNTVTDRltsitanvadlsnnlasgyadgtlaggtattagaptgsttsttn
pdgawsiltanpgstavfpllvenkvgladnynlaagstagmaalpagwtavfrqstags
cttmgatitntgtinaagsmpagsdrvlvcavisvpanaeatpdapqniyfrvkspvsli
edtkldavrvntirnlqmttdrtgqvfpsgtvvyehtltnngniiegdaldellltgvns
lalagfgtvlyidtnnngvldtpdqvitgatgaglnnfhvvtvagvfgagtgtgdglagl
dig
>Protein9169 119
mhiaaskpksldasgvpselldterriaiekarEAGKPEAMLEKiaegtvqkylkdvtll
gqvfvkaedgkqtieqllkakgasvaaftlfvvgegiekkvddfaaevaaqaaaaaank
>Protein9166 55
mefkkELDMLKEGHMELAKRVDMLERVRVHGKvevryrdrvsvtdgtdkasplfg
>Protein9167 224
rawaeqrvrygtsaaplavrhpgslapvavspwsliawlavglghpgvgvalgagstaal
arrlkvanpgsealrlagrgnllagpqlarglirpwwpitlalalrsprwrRLAFGAVAA
TVGRALMQGRHRSPVARNGDVARsdrpqrpqwvrrarsvgfvaslavaddvaysagvwwg
valelrhrprtahlavgallprvggtgdgalerlrsarkrgetr
>Protein9164 117
malngqddnnlgttavkalvealdqyipepqrAIDKPFLMPVEDVFSISGRgtvvtgrve
rgivkVGEEIEIVGIRatakttctgiemfrklldegrAGENVGVLLRgtkreeverg
>Protein9165 59
HYTEMVQEPEFAARdrGYTFVSHQQEVGAGYFDDVTTVIQGGSSSVKalsgsteeeqfh
>Protein9162 108
mgskiyvgglpysateqqlsdlfavhgavesarIITDKFTGQSRGFGFVEMASSDEAQKA
ISALNGTDMGGRTLTVNEARpqeprsgggpgrsggggfndrggkrdrw
>Protein9163 73
mktppatilikkaagvqkgspkphtdkvgkltrAQLEEIAKtkqpdltaadmdaavrtia
gsarsmgietegv
>Protein9160 137
mqidahhtvedigitlgqafakavgdkkgicrYGHAYVPLDEALSRvvidfsgrpglemh
vefvrgrvgdfdvdlfyeffqgfvnhanvtlhidnlrganahhqietvfkafgralrmal
tadarmagqmpstkgtl
>Protein9161 93
mayeeplydpdsppradvtiayggpvaphwdirTSSGDASVADAFAARvnarLMLLPAHD
PQFRrnrervnkdaerehirltwdlgyddpddr
>Protein1579 133
aqaltiaakqeredrldeiksavhlklvgnvnepngqsgpfegrqgevssafralqkklv
rervlrdhvridgrgladirALSAEVEVLPRvhgsalfergetqilgvttlnmlrmeqql
dtlspvkrrrymh
>Protein1578 49
merelrnairakvkASVFEALVNANALEVPKALVADEITRqreqalkqf
>Protein1575 105
terVIVSQLHRspgvffdhdkgkthssgkllfnarvipyrgswldfefdakdlvyvridr
rrklhcvltvavnymqrfccvQPFTQSLDESNAPFFKwfadgkln
>Protein6078 95
avelvrpgghvanigvhgspatlhleriwiknltittglvdtystptlikllqtgqidps
sivthrFALDEFETAYDVFARagetgalkvvltat
>Protein40 36
mkgdtlepvkivstrGMVVGTQEYHPEPRvasivas
>Protein41 25
LIDQSAQEIVETAKrtgaqvcgpip
>Protein1429 57
mvaypevdltfkSNDNIYSQPASGTRkssnitviapkikleakdgphtydvgyrveh
>Protein43 28
mgaikALVNCAGIGWATRtigrdgqyss
>Protein44 70
SNDLQINQAIKSAINNDAVLNKLIVAQDGPANTLVITSLSDGVRwpipatramickstkp
snrpstmmpf
>Protein45 75
slgdrsekdvvkalkiwindiqkkVEVDETGKhefkatnitaptlsenpsniyflfttek
delivtgffevngaf
>Protein46 37
mikhniphekVNVHGGACALGHPVGSTGSRiilslih
>Protein47 86
mlapveawkAITDDHNAVRsyqsqrglgrsyqsqrglggflrTCDAFNVPLVTFVDVPGF
LPGVDQEHNGIIRhgakllyayceat
>Protein6431 49
vfqeiedivdpdallgsntstlpitglangvkrQEDFIGIHFFSPVDKm
>Protein1350 34
gtttatvlaqaivregakSVAAGMNPMDLKrgid
>Protein1421 53
ydrrhevkayikreegnnirsfrVEAYFDAPIEVITRvqadvesyvrwyfevl
>Protein1420 62
gknnrifqfasvgddcqdkkykgerTFLEIGDNNVIRetctihrgtvqdqsitrigsnnl
fm
>Protein6435 11
NLLTIDYSARw
>Protein1354 53
arLALQTANLDYNGRlcmvsagagnkkalgmdrasnpwsdipladvvfvagan
>Protein6437 198
mhdavkLAAADSGAQDQGAALLRgldsvtvirlfadtlprfaspfgklanapwsiaqrvg
aanatdlvqggdsqvvilaraceriaqgesqaalvvggealrtelaggealrtelaakra
glqlqwgedapttpnqltgvkdmytkaeekhgmrsaGAMQCILAELVRqdrLILVEDFTV
DAPKtkdllaklqafgla
>Protein6436 32
qlidrANLLNLTGPETVALIGGLRvldanhgg
>Protein7748 139
mhtsdstqtwvrelrrNVLLYPDNAVVALLSRaypdrelpaasealdigfgsgrhvrlll
efgfsahgielfeqavvdarrslgeypglgrldvadvsdhpfpsgtlecvvswgaaflrp
mdamlddlrvvhdmmrpgg
>Protein7218 61
tagrdvfafvfddsalpakgwneaglstdrSQHVVIADFATGVDKlqidsnlpndqfnmv
l
>Protein7219 26
HGGEYDYLGPGRctdrlepavcfyrq
>Protein7741 448
lnsphaahvhilsclhlsvlqdknpisnftelyaawldqlsikalnerfykdlqswylwa
rrkitfpkgqivdeegfpsvavirlltrLIFVWFIKEKGLVPDDFFAKhrlaellkedpr
khpkssnyylailqnlffatlnvemnkgnskprkwaqaedaafqgkqkdrmqhsvyryqd
lfndpeqalqvfasvpflngglfecldreisdeelmrdgslnnritkegkgwvlrvdgfs
rntkaqpnvpniiffghgesvdlneelntkgkqytadglldifsrykftvdentpldeev
aldpellgkvfenllasynedtkttarkqsgsfytprevvdymvdeaiiayvlpkledgt
pednrqklqsllsytesgnpfdedltagvimtlaelkildpacgsgafpmgalnklvlml
skldannklwqrqherrlnedlakatka
>Protein7742 64
ATKPVTDEELIEKygphlnqappggwnaglkvekevethccfcgqqcgiklkvannevvg
fepw
>Protein7743 67
mdkTIVVAVEDRvkhalygkvlrktsrlkahdeqnqcgigdrvmimetrplsatkrwrli
evlekak
>Protein7212 41
tctqchserfarSYLDLMDKgtleglakyqeaneivhtlyk
>Protein6529 31
dhlgnrrvkTVGELIQNQLRigllrmervvr
>Protein7210 48
iweefssetyknapsvgsvkqvfnrLIPLIGGLPFGERkieggpgymr
>Protein7211 35
mvklgregylkyakEIFETADKmiaavrshpelri
>Protein6528 34
mlkdfcrileakgfhesrHGQPAHYVIERafvek
>Protein130 33
pkrDVDQPFLLPIEDVFSISGRgtvvtgrierg
>Protein8951 68
mrlegfapltatqraaldrewanyfllkgaaaeragrrsdarrHYWEAICKAPTRVRCYT
Rwlrtlkp
>Protein8952 175
maavidvsgvkyedvidqrgsklilngagirykavfkvytaglylqkkASTMEDVISMPG
SKritltmlrevdsnelgklftrgvedntpksemgklipglikmgqifsdqkklavgdti
mvewvpgvggvisakgkpqgepfkepefynallriwlgpvpadyklkeallgrti
>Protein8953 108
maprkkLTPLQETEARraaaaeakankvqrtfsdeekakrkervekakdalsrsaslkgd
hvpparkslkmflqnlngpnqpddgrfemmieapfkappkkktndrrf
>Protein8954 78
mdrlqhaiglqkgavdsacqrvdaakqlvieaefrLAGLKQVLKKKQADIALLETRRDQK
QMDEFAALRHRpaagtyi
>Protein8955 142
mgnslkgtkshenlkHAFAGESQANRrylyfarrADIEGYPDVGGLFRdtseaetghafg
hldflkEVGDPATGVPIGNTEANLKsaiegetyeytqmypgmaktardegfselaewfet
lakaershanrftkgldslkqg
>Protein8956 170
affrvysgkLEGGSYVLNTRtgdkerisrllqmhankkneidvvetgdiaaavgfknirt
gdtlcdidhpiiletitfpepviekavepktqadadklsnslaklaeedptfrvkvdees
gqtiiagmgelhleilvdrlkrefkvevnegqpqvayretitkkiahrek
>Protein4443 68
mkiltergysftttaereivrdikekLAYVALDFEQEMQTAASSSALEKsyelpdgqvit
ignerfrc
>Protein8959 255
tlykDKEEMEALQLGAVQMLAPSLAKfgplglkefelfdlpyifddykelhlittgpvgk
allkkletrglvglaywdngfkvmssnkpinapedykgqkmriqssevldaqmravgaip
qkmafsevyqalqtgvvdgtenppsnlytqkmhevqkfvvmtnhgylgyavitnkkfwdg
lpsdirtalesamdqatayankIAQEENDIAMAEVRksgkSQVTTPTAEQKkalkkalvp
vhekmsgrigkenie
>Protein4046 119
ktflnyssleiklsiviptwneelnierllihllanckkteiiivdanstdktieickky
evrifhssiksrAVQMNIGARnakgevfyfvhadtippssfyddifnvidknilgffrq
>Protein10422 462
mfdpftvgkiryidrdningfyfkgpllgkasyeiarISRPEYLGPNFDTGYTSNVQDAT
YIGQIKgavggmkltgsfqqtsiqtkdyadttplngtdyasrsknsvfalkaegalsdaf
dvrgayyrshfaidnaqvladwaawgglpswcggqsattgacswgmtpgrnvddhaikld
vdwgktpiaglsanfqyfnigagyvtlagsrretdtlltegseaawanwgnslwlggran
dmtqtpvihadnaftdfeetgsessigwkgftmklnyetsdtpmsleltkigyntnwqny
ggdaatydvghgqgtydvykqyqdrstniavfkashlfpiaggletgfkwkrvsdsdkvn
ttvaaddvdvtdngyvfsvgkqlyndlnttvsygrytrdqkvgsnefntdknilslkasy
nltgleigalaqwikgsgfpdianprtdfeqyrmkaylkaif
>Protein875 48
mklrytalsvaiacalagqgwadeaaakkWIDSEFQPSTLSKdqqtae
>Protein877 42
VPMNVVAQRygysvhyevmndkvgqafasaaneaelrvagqp
>Protein871 33
lsdagkGPSDGWSFTNSFCSERyvggiekgrpp
>Protein872 31
lgtaiqkLAEEDPTFSVKlddetgqtviggm
>Protein873 48
difkEGQFVDVSGTTIGRgfsgvirrhhfagfvsshgtheyfrhggsi
>Protein4446 126
agvgflakaaaesgakktesgaivttikegkgatpkatdtvkvhyhgtlidgtvfdssvk
rgepatfplnqvikcwteavqlikvggkskLVCPSGIAYGDRgsppvikpgatlifevel
ldivkq
>Protein878 34
GNVEGASFATNPAYFSALQTPAGIPFNEIRkeet
>Protein6521 36
ntydilnypslvltvktaktiearLSATAQAAGRas
>Protein4115 33
MAVTDPIADFLTRirnaqqaghrivdipasklk
>Protein6439 37
waaprAPIPLAENFNLTLQHKrcaqqvtgkcsrttwc
>Protein6520 75
alkelvgagakLHPFPDEVLALAYKesmklyaeisaknptwkkvyddyskfradsnqwfr
ftearfdtfmqrqkl
>Protein10426 119
mkfgvlvnegpythqasdtayqfvvaalarghtvqrvffyhdgvnnatkLTEPPQDDRhv
vnrwsalaadhqvdlvvcvaaalrrgiktevlapgfrisglgqlvdsgikadrlvtfgd
>Protein6527 114
mgkekfvrgkphvnigtighvdhgkttltaaitktlslkgladfsafdqidnapeekarG
ITIAISHVEYQTENRhyahvdcpghrdyiknmitgaaqmdgailvvsapdgpmp
>Protein4445 46
fdpgadgdhepdaeaqaaaaskLVDSDITLPEEDMARgdaptpask
>Protein6526 73
atrwvakNVVASGAATRcevqvayaigmevqvayaigmahpisilvetfgtetvenakie
aavrVVDDLVAAK
>Protein10428 34
mnkaeliskIADDAGITKTQANEALDSFVAAVTK
>Protein6525 33
GYLSPYFVTDAERhgddprerqdpplreedlvd
>Protein10429 450
ldvasiqwlenflasyngtvifishdrafidriatrvveldrgilrsfvgsysqyliekp
qlleaeakqnsvfdkkLAEEEVWIRqgikarrtrnegrvralielrkeraerrervgnaq
vviqeaeksgklvfdiknisvkagdktlvqnfsamvmrgdkigllgengigktslirvil
genpasqgsiqvgtklevayfdqlrnqldeektvleniahgsdfleingerkhalsylqd
flfspqrartpvkalsggernrvllarlfskpsnvlvmdeptndldietlelleerlmay
qgtvllishdrafldnvvtdtwafmgdgvveefvggyqdwlrqtenrqnkanlkatktae
ktqtdaadaqnkekltntkaklsynerrelealpkkiaaleqeqqllqhqlsdanfyakp
aaevlltnqrlaaieeellvllerwtiles
>Protein1204 52
mdggtleplkivstrGATVDGEYHPEPRvasivashikpewvvnvketgmik
>Protein3711 31
gkEAPAGGGHRahgrrtqarpiarrvpahpa
>Protein8377 139
mplgstlccvelkpgkgaqvarSAGTSVQLLGRdggyaivrlrsgemrkihvdcratfge
vsnsennlrslgkagaarwrgvrptvrgmamnpvdhpmgggegrnkgchpvspwgqkskg
yktrsnkrtssmivrdrrk
>Protein3717 21
PADASTPRrtvralrrrrcgr
>Protein3716 43
mdapsytpddaavpegvivverLSPPQDLGPKlnrtaadvvrf
>Protein8373 53
mrheyaekgtgptvrvlgktsgitikELYQLFPKgpakiaakiagipkprgci
>Protein9422 319
mdvegitginpkteeevtrKPSYDEPFAALAFKiatdpfvgrlcfiraysgklpagsyvy
ntrseqkerisrifqmhankqnqidelgagdigavvgfkdirtgdtlcaenapiilesmn
fpepviglaiepktqadqdklgiglnklseedptfrvntdeetgqtiisgmgelhleiiv
drlkrefkvevnqgapqvsyreaitgsiehreqykkqsggrgkfadilvkitpqenaekp
glefvnsikggniprnsikggniprDIFDLRPGAIVRdldlrrpiyrETAAYGHFGRTGD
GFTWELTNRaddlrsalgl
>Protein9353 118
mpvfhiseheivfphpkfaekdgllgiggdlsperMLLAYQNGIFPWFSNKEPILWWCIS
PRLVIEPKqlkishsmrsllhksnwrvsintdfetvikscskikrkgqngtwlhtkvi
>Protein9352 180
mdeasaetlanyalaattganapqvapsipalnsavynrdngsvtltyasnvpagttltv
tgvkdvagkTMETTGNTASVAKvtstinhvagssqvtvsffsqmdevsaetvanyvwtit
patpalnpaptlpsctpvlgfggftvtltctaaipagvtltvsgvkdthgtvadgdtlqf
>Protein9427 121
magedkSVDGAAGTFAQKnsdmwdlgltyangpvlagltyatskardvadsqfkntrLAG
AYNFGQGSVRalwnsakTSVTGFDSKqntwglgatfnvaangkligqyyktndvstnagd
i
>Protein9354 134
SMSDPIADMLTRirnaqmrlhptvsmpnskmkvelarvlkaegyiedyqvlpekpqavln
vtlkyvgdrrhrrsvitglervsrpgrrvyvgtknvpwvlsgmgvsivttsqgvmtgqqa
rrlgvggevickvw
>Protein386 31
sgasgrAAVPSGASTGEHEAVELRdggaryg
>Protein387 94
gqdgiydydgnqfdydrLVFGAGINPADIELRkdpnnasslvigikgtndsitvfnyfdn
matyqldsiefadgtiwtaadvaampimltgdnn
>Protein384 32
rGELQTIGATTLDEYRkyierdaalerrfqpv
>Protein385 108
ayanrkAAQEALAADPTNQIKirALASAETAFEAATKvakdkakealaavevakkaktaa
dtaktaadaaktaktaadaaknaadaakNGSAGDVSSLSTDGNASSRl
>Protein382 26
TGGAATWLGGTYNSKrfrhhrqelar
>Protein383 20
ltgsnpkVSPEEDSVRnaly
>Protein381 51
medpryisrVLNVLWVLRglerigdharniseqliylvkgadvrhtsyevi
>Protein4849 128
GTIVPVEITIYEGTIVPVEITIYEDRsftfvlkTPPASVLIRaaGAVGEVTEAQLAGAVG
EVMPDLNTDDLEQAMPDLNTDDLEQAKqqvagtarsmgirvlwedeagdelaplvdadem
aamvdane
>Protein2727 96
mfrkLLDQGEAGDNVGLLLRgvkrediergqviskpksikphtkfesevyilkkeeggrh
kpffdgyrpqfyfrttdvtgkiklpegtemimpgdr
>Protein388 44
ptkplkksskVTIDPLIGAQAYQGREVAAQLGLNSTQTKnssks
>Protein389 30
etgrfggqnrrEIGHGALAERsiapvipak
>Protein4846 21
gdkIDEVFIGSCMTNIGHFRa
>Protein2726 160
akvggnvagdelddvvnfvseivtgvkVGSAFTAVTLNTAEIKaavtyqgltdainnald
atafgadlqaalqadgitifitdaqgrELADTTSEVAGAGVTVNQKANTQTENVFQYGEP
EVTIIEDRLIYASYEDRsdnelvdddsytgstislgtday
>Protein4847 39
mvrpdpgsgepafdferLGEVVALALPFLDRvvdinfyp
>Protein2721 33
rLIEGVSTVTGDPVDKatklmqtelaaakkyls
>Protein4844 31
maqnhqvkTTLTLQVIAECQRkvarllllmr
>Protein2232 32
TAAWWPTGRrrapsrakvrstagaptamvcsa
>Protein9980 412
maisftptkiarFVGALYGVALNNSVYNSALQEIYARgfdavandvfaadfgskttaqva
qtvannlgltgqantdavayltgqlngvaanargavisstmslfagltsdplysaaasaf
egrvanamvystaatsvyhgsftdlstgvafnlttgfdtltgtsgndtfnaysqnnvnal
qdgdvlnggagtdtlmadivkgslgngviaprttsvetaifrvqhdqadsgdnniagkgi
idaermsrasstpsvANLDTLFNLTNKafagvekmvelnvtaakaalaesaqhakaslsv
kdaqefmavqagliqplaektaaysrhlydiasgasaefaknveaqtadaqkkfmglvdt
aaknapagseaavsmmknavtaansafesvqksvkqatemaeknfaaateta
>Protein2231 261
aataltdaktaeaeaisaaeqakHDSNDVMGVMGATKdgatekakkakilataaendaka
kagavitaketlataekklgeaktaekklgeaktalsnakdaagaadaavdfevaldkvn
daaikataatnaavkDDTTIVDGAGSSEDVEGRitqikreveetdsdwdreklqerlakl
sggvavvkvgaatevelkekkhriedavskkhriedavsttkFDYSDIAGLSAGFRsdys
safgqgskpftfprgdayvrl
>Protein2230 39
mskYVGAVDQGTTSTRfmifdhsgkvvafdqkeheqifp
>Protein658 52
mrDVLTLLSNPKIAANMTSGNFEVVGIMPLGAGYLLVNDRainnlskisgkk
>Protein659 13
IENNGNAVGVDRw
>Protein128 32
gnttfglkpkSNLQFESAQAPVRtiahweaah
>Protein129 24
makPSGEIIETPITANFRegltvl
>Protein122 23
AICWEWLMLLKkikkrcqlmngl
>Protein651 35
MITPSFDQTLIARaatglynlqigsattdwalewv
>Protein120 32
GYNIESLTVAPTEDASLSRmtivttgsdeiie
>Protein121 67
lrglkenvivgrLIPAGTGLAYHQARkakdlmddaerraiaeaeaaelaggsespdgavs
sedatag
>Protein654 41
qgakaeeakAAGADIVGMDDLAAMVKagdmpfdiviaapda
>Protein127 39
mpgdnvkltvkLIVPVALEDGSRfavreggltvgagvit
>Protein656 33
kTPPATILIKkaagiqkgspkphtdkvgkitra
>Protein657 54
lvqhigkkeggldklkgkkIALVYHDSPYGKepiallqersrqlgfdlqllpvt
>Protein3119 53
ayaetvdngkpirETLNADIPLAVDHFRyfagcvraqeggiseidentmayhi
>Protein3118 51
mldneavydisrrnldierptytnlnrLIAQVISSLTASLRfdgalnvdit
>Protein3449 164
EADELLVAARegearrEADELLVAARrraedeydarvadyervlgeqeqrsdalandvds
legrvgeyrsvlerlaeevrrvlddpdelrfrptleltapaaptgvpapvpgsvvpddtg
vegdsgptgraeewqpgswspdleatedgaadaslseqpaerdd
>Protein3448 33
kFAQTFSTADDNQPAVTIKvyqgereiatgnkl
>Protein3447 33
nnggsparLSAVIDSNDVERvtvqtnkqgdila
>Protein3110 46
rgylspyfintpdkqvavledpfvllhdkkvsnirELLPVLEQVAK
>Protein3113 20
mkrHGFAGVSSSHGAHRnhr
>Protein3112 57
mahkkgvgstrngrDSNPQYLGVKkyggevvipgniivrqrgtkihpgdnvgmgkdh
>Protein3443 47
mtraihqpppkfteqstkVEVLETGIKvidllapyrrggkiglfgga
>Protein3114 60
pyaanalepviskETIEFHHGKhlqtyvnnlnnliqgtkfenatleqivaesdgaifnna
>Protein3441 94
iqtegvitqsndfnssltgvisgsgsvvkdgtgllsitkDNSYSGGTDVNAGKvaidadk
ALGTGAATFAKDSELSLGISKgvtvanaiqtegv
>Protein3440 35
GSININQEVEIVGIKrlrprprslvsrcsascstr
>Protein3601 34
VVPILVDEARtfgmeglfrqigiynpagqlytpv
>Protein4437 81
yrepdvatrivreefnadyrsvviddrSLFDELSEYVASVSPALADRIQYYDPAAEGLSL
FERhhvyeqlhkaldrkvwlp
>Protein5841 124
afgregriwsdfgvakllagyrQSTVDIATVENKrNGYYLAATAPVGAGTVRvsynragt
vrvsynryenelgagakakadqfavgyvyglskrVMSAQVIEDRmtgrskgfgfvemesd
aeaq
>Protein5840 31
rkaddsekfsalafkLMTDPFVGQLTFVRvy
>Protein5843 55
vadaakiaadaavvagtgtvaaantaatnatnaakTATDAATAVNTAAAAIAPAK
>Protein5842 91
aekrdhrkLGAELDLFSFPDEIGSGLAVFHPKggivrrvmedysrkrheqggyefvysph
itkshlfetsghldwyadgmfppmqldhdhd
>Protein5845 93
eggvqpwdkkgyrIPGGTPSTPAFAANLPAFPANLRkqlkgtnmpapraimaaavegsqv
didnasliesrYFISLLTGPVAKnmiqafffdl
>Protein5844 35
nnaadsitearIGLIAGAPTVTAPVFFDEFDSRrt
>Protein5847 33
NALTTLPMGGGKggsdfdpkgkspgevmrfcqa
>Protein5846 110
gryphdhlrpvargrlppgqraarlwrregrpggrIGAIHSVIFGGFSPDSIRrghplgd
lrrlfarldprpgerrrgqgghhrrrrlppgqalrpegqrrrrpeglpdg
>Protein5849 22
mdlskakAADAIDAVLDGITKa
>Protein5848 32
ladklgaavgasrAAVDAGFVPNDMQVGQTGK
>Protein4435 86
mvaprlrrpellpraivgqanegevrwddltarwpsspvrpvawarVVLADVLAEEGAAV
AADIGDAARqqlrptsatppalchst
>Protein4434 32
kfykdpvplfnrYQIESQIETAYQRevklpsg
>Protein8798 96
tpladklgaalgasrAAVDAGYAPNDWQVGQTGKivapqlyvacgisgaiqhlagmkdsk
vivainkdpeapifsvadygleadlfvavpelvaal
>Protein8799 171
mawhsagtyrisdgrggagagqqrFAPLNSWPDNGNLDKarrllwpvkkkygnklswadl
mvltgnvaletmgfetfgfaggradvwepdedvywgpettwlgderytgnrdlenplgav
qmgliyvnpegpnghpdplaaavdiretfrrmamndeetvaliagghtfgk
>Protein8796 141
hyrhqqtlaqldgefrlekarieqdtqiklkqvdaalqyglaqinaqlekarqdfallvk
nldlsledgrvlqqhisqaltvatnpletpeirclvlenilpsliaaqqshanqrhelll
qhlnkPMALAAPDRhrfslls
>Protein9985 220
mdvsvgnngtvtdqfgkvyyvkqwdnssdakreykGLELETQLNRnqwsyvgsvtwsslk
GNYEGEGTNTPGRgetihnfdvqngtymydynwtapygylsghvpirirftgsrlftntf
gktsvglvyrFDSGSHYSNARsitknrlnpglsgqwgtsgtqymdqergagvynaaayld
laithdfplfkvmgkdvtafgklnianvfnhqqlitfntg
>Protein8794 184
latdfgdtqlwtrinsldspwclddltrlvpaighkLDVIMVPKVEGAEDIHYIDRllaq
leaqagldrpilvhalletarGVANVEEICGASPRMQGLSLGPADLAADRRmktADPDPD
DAEAPRrADPDPDDAEAPRpsyqqdlwhytmarmvdacatygifpywgpfgdirdtvace
dqfr
>Protein8795 304
mtelplivvdvqrGGPSTGLPTKteqadllqamfgrngeaplpiiapqspgdcfdaavea
ariavtyrtpvmllsdgylangsepwripeiselpvidpqfateanhdgefwpyerdaqt
larpwaipgtaglehrigglekgdghgnisydpanhdfmvrtraekvqrvadslpplavd
dpsgaakvlvlgwgstygpigagvrrvrkagynvaqahlrhlnpfpkdlgeilarydkvl
vpemnlgqlslllraeflvdvvgynevrglplkaavladvlgglvaeaegievdltprtd
gddk
>Protein8792 58
mgatkrptyrVVIADQHSPRngrfveivgtynpttepatidlkserisywmgvgaqps
>Protein8793 111
mklvettvgrllfnevvpvkcsyvnellskkniktvigevlintdipttvkflddikdig
frqafkGGLSFNIDDLIIPDVKqkllvgaaeeveevwqnfnmglitnnery
>Protein8790 112
mvlngseigggsirnhrsdiqlrildllgigkeqaqakFGFLLEALEYGAPPHGGIAFGL
DRlimllggadsirdviafpktqraqcplteapsgvsaeqlkelrikldlve
>Protein8791 114
irlgltvflryvsndprIARILFIDVPHVRFENAVLIRdtmssfdtllqqfgqvmfprfa
etglnvdlltaglnganvhivmrwvhsgfaqpfdevlescfvlfaamadylakp
>Protein4469 22
mdfkVAGSANGITALQMDIKie
>Protein10448 240
makpratdgkkhlvtnqacfgctiacgriskMDEGHFTIENKPQYRganggleyeaawal
gaangvndleclqyanllcneegidpisfgatvgavmelygmgvltkeqigieapfgsar
alaylaeetvngrgfgkeigqgskrltakYGHPELSMSSKGQEFPAYDGRAIQGIGLAYA
TSNRggchlrgytiaseilgipvktdplesqgkpelvkafqdataafdssglcifttfaw
>Protein4460 19
FIWALGLIKstvassgpsg
>Protein4461 34
radlkphaprvvefrierDYIGAVIGPGGKiiqe
>Protein10440 80
mikwpnlyystsafapkyypqaiidyansrggdkIIYAGYFPAGLTYERifselpnvgfn
ddvwprflrtnaerilglna
>Protein4464 80
ivrnaftlgtdwyrvnntssavtkVINLDSTYPAVDVQNRfyyllvdhdkysesaspesf
vylgtapvldpvagtscwns
>Protein10447 543
mkagieqfeilytneidkgafiadtlradastrTELDALVEIYRmmrpgepptkdaaeal
fknlffaqerydlsgvgrmkfnrrlnrgndrGNGDSMEKDGVLSKkdivdvlktlvdirn
gkgeiddidhlgnrrvrcvgemtenqfrvglvrveravkerlslaesdnlmpqdlinakp
vsaaikeffgssqlsqfmdqnnplseithkrrvsalgpggltreragfevrdvhpthygr
vcpietpegpniglinslavfaqannygflespyrkvadgqvqeeivylsaieesqcvia
qadsavdgdgrllddlvavrhkneftvmapekvthidvsprqvvsaaaslipflehddan
ralmgsnmqrqavptlradkplvgtgmeryvardsgvcvaakrggvidyvdaarivirvd
dsemvageagvdiynltkytrsnqntcinqraivnrgdvvargdtladgpsvdlgelalg
qnmrvafmpwngynfedsillsttskirfcyqnvsykktvLEGNNAELGAQKlrdsglni
iaa
>Protein4466 39
svqaeyatvnrEGQSSQALIGDDTGRsrwgmhvtenlgg
>Protein10445 193
mvsivdvadnpvrveerESVSSSGSAGDVGTVPRrhkfpvwvdsvadqrtpmcealnrtg
gmlatwvqqhpdsfppivinisdgaatdgdprvwsrriqslatrdgnvllfnlnvsalsa
nplffpgqpgvlendyarllfemsshlppymaslasgmgmsiesgakgfvynadmsavvr
flqigtatsqair
>Protein5513 32
anchpfytgeqrIVDTAGQVDRfmkrlsasqn
>Protein5512 44
IAPNMTSGSYEVVGIMPLGAGYLLVNDRvplitclkylvrklpc
>Protein5511 67
ggrirlqpqsgwevnnpdelaqvvrTLEGIQESFNSGGGKQVSFADLVVLGGAAAVEQAA
Kaagidv
>Protein5510 38
mykkIMAAVDGSETAKqalmeamniantynaalcivhc
>Protein5517 21
mgrIDDVLNVSGHRlgtmeie
>Protein5516 60
tkifdretgevtygrVPAGSVVVSGSLPSKcgtyslyaavivkkvdaktrskvglnellr
>Protein5515 19
LTAIEVGYKvshlskqnny
>Protein5514 94
msevklraalkdgkcevkALMTHPMETGRrkdpqgnvipahyietvellhngnlmleadw
ggaistnpffsvslkdvavgdsievrwvdnkgek
>Protein5519 44
mefkvvkinetiknavvshkALIEGDLQEQReliisglekgqvl
>Protein5518 35
npvaikVTHANYDVPGRalrvtmditnngdstvni
>Protein8172 65
mdvieaneafaaqaiavnkglgldpvkTNPNGGAIALGHPVGCSGAFIATKavyelqrtg
gkyal
>Protein8173 129
mlkRMEMLKTMPELREKLWSNVTKlqaglkergfdigntnspvtpiymkgdvpeatqmvm
dlrenyhifcsivvypvipkgdiiyriiptaahsdedieltlkafeatkkkldagaykae
kipdmaekg
>Protein8170 109
marytgpttkksrsfgesiygfdksfekrkfppgqhglnkkrkqksnygvqllekqkakY
TYGVLERqfrktfeaatrkhgvtgtvllqllearldntvfrlglaatrn
>Protein8171 147
mlnpystgfeqqtishkdkglsgslivkspsrsdaisfyfrNQSEKNDQLIKIGIWAGKG
Kkrkavgfewllsnclntkgfvitlneafsvyrhlgelakqhpnlkayfaeqkaqakreq
adlarrteiearkgtvahlldaylesm
>Protein8176 34
mlinatqaeerrlavvdgqkLLDYEIEIEGReqr
>Protein8177 52
KVDLGKPMSSEEAAKRttiyrVDNVPFRDDAEVIEWVQRifdlrtkygfqpk
>Protein8174 89
mnwncyyykgkatttpikwgskscnkedrKLSWSIDCGVLMKNYIGIKTCPKVSVDEHLQ
EMAELSKkrgfqpwsaynnksyikylasn
>Protein8175 124
mhgsssvpqewlaiinefggdikQTYGVPVEQIVEAIKhgvrKVNIDTDLRlastgairr
fmarnpaefdprkylketitamhdiciqryeafgtagqaskikpvslevmtqryakgelq
qkvn
>Protein8178 220
sakflhdggwdstkryflvaanasnkvavvdtktgkLAALVDTKpkphpgrganfvhpkF
GPVWATSHLGSDVITLIGTDPAKnkqyawkvvqelknhganslfvkthpksnnlwadapl
npetvnaesvtvydiknldkgpqvinvaqmaglpetkavkrvvqgeysadgseiwfsiwa
gktdpsaivviddktrkfkavikdpklitptgkfnvyntq
>Protein8179 60
mgqlpggpigiafgteyrYESLSLDPTSGTETGNIIGLGYSAYDGSRnvlaaftevilpt
>Protein1166 33
HAISTVVPSRrgqfpprrerriglmpaadgqqp
>Protein1167 18
vsrINDNGGSDLTVKklm
>Protein1164 112
myqdeyilgfqkQITDTFSLGTRlihrdlkaaiddqcdyrpiidwalangftadggifie
pvdktqnsdiavynpgfafchlynpgrdsvfkmdvngdgvletveldadilg
>Protein1165 217
mrVNLDNMENVIATGLGAVDYKaagsndpdlnfnnqqnhfayngdldlrgtgvesvtfnt
ssvtyltvtvtssvtsstgvqqvvvgfdindnpifanvdviavanvptditvvyagelsq
naaqarfvtenpllassitaysnfdvdtvvdsitgvtsdgvnvlyaagggvnvlyaagga
dvlegrVALVYGQMNEPPGNRlrvaltgltmaekfrd
>Protein1162 22
mrQTVAVGVIKevtkgawadps
>Protein1163 585
melvrrVVDTLALPVVEAPGFEADDVIATLAERaktagedviivtgdrdsyqlvedphvr
vlynrrgvsdyvlydeagiayvlydeagiaertgvkpsdyvfyaalrgdpsdnlpgvpgv
gektaaklvnkyhtadelfahaadqtpklaasleanedqvrmneqmmalvrdvdlpedvt
slrvgsidadavaelfgflefsslqdrfseafgafltapladgdarvleaelvvpttgae
araalnkarssavdglvalaadwagepgrspltglavvldasegevawfpepatgvlals
ddevvglldgsvglvahdakpllrslfglevevsslaldtklaaylldpadprydlaell
akyagaemageegtppgqldlgdgdgdgrdrvtarralataalaapmrealeargltkln
devevplvrvlarmedlgigvdrdelqaladrlvaevaeereaivasagrefnvnstpql
revlfdelgltpqkktktgystdaatleklrgehpiiehllryreveklrstygegllae
vavdgrFLPAPQGRayrlrkrsnhititvasrtlveednvvdink
>Protein1160 8
YAFISSYR
>Protein1161 50
aqekIVNTPGAEITGTRggihnsvtrivtkpthmiggyaqfsygfnyygt
>Protein1168 34
madpqgriipvpiqsnfrQGLDALEYFISTHGAR
>Protein1169 84
mnkgdlinnvakaaevtkVQAAAAVDSVLESIEKslkkgdrvtlvgfgtfsvslrkareg
rnpatgktikipkkkvvrfkagkg
>Protein3292 32
pyttlfrsqsprGQWFWGNRqyrrradrkstr
>Protein8457 167
mllataqaseqpkEGIDFFPLTVEYQEKfaaagripgsfhrregrasdyevlicrivdra
irpmfadnfkndtqvliylisadenvepdslvglaasaalsissipfegpisevrvtkid
gqfvvnptpkeaekaelnviiagtvdnilmvegeakecseadlveai
>Protein9227 124
mkVPLHFVGDELSPAIKsegcianhviseievmclpadlpefikvdlsnlkkgsslhlae
ipmpkgvsvvarganknpvvvsvvavagaeveaapaaaaapaadakaaakpaakapaakp
aakk
>Protein2743 75
msdlvdqlvifypnstvahsldllkeltlkwstkSGLTMAISDVKtpeskksildrfedd
tekvernfrrgvitd
>Protein3291 56
mgtgkgnpeywvavvepgrILYEIEGVPEEVARealrlashklpletrfvrrdggv
>Protein7915 298
mtykcaivdvpfggakggvkinpwsyneeqleritrryttelirkNFIGPGIDVPAPDYG
TGPRemawildtyvtfkggeidaagcvtgkpvnqngirgrneatgrgvfyglrelcnted
amkkigltkglegktvviqgmgnvgsftgtimqaeggikviavaeyegsiydpkgidvek
likfrketgsiigfpgtkdlgsrtaalelecdilipaalenqitkenckkikakiigeaa
ngpvsadaeeqlikkgvlivpdmylnaggvtvsyfewlknlshmrfgrmekrfdsnty
>Protein7914 138
mntihvdvvsveesvfsgearfvalpgeigelgiyprHTPLITRikpgsvriekadggee
fifvaggilevqpdrvtvlsdtairGKDLDEEKANEARaaaqeavrnaineqelamatse
lammaaqlsalrkyrgnk
>Protein7917 99
miketpkvtgfvgggaqptplsseevdsllkqvdagaagpreqvrfikgdnvrivdgpfl
gfngavddvdadhsrvkvfvsifgrSTPVELGFLQVERi
>Protein7916 160
mrallsrhgldynailqalasvrgsqrvttdnpeaqyealakygrdltaearkgkldpvi
grdeeirrviqilsrrtknnpvligepgvgkTAIVEGLAQRivngdvpstlrdktlvsld
lgalvagakyrgefeerlkavlkevtssegkiilfidemh
>Protein7911 76
mlrTTSLENYDKwvkgelkfdspevkaaatamseiwlkdeyvyggtksiattffgdaptp
mfedppkcwlhkqgnf
>Protein7910 121
mtaaeqarvalvahilqtegidtpslrAIEDKDAVLVLGEDVTQTAPRialalrqsaknk
akqlaaerktsdwqqlavqniaqhdlspvyitslsgtrlddiaetcfaaipdqarlgfav
a
>Protein7913 118
mfagfsvryeskrrTSTLPTERPATFGLTTEAQVRDAVAAAIAAPFDIQKsnakldlrlg
frtanekFTIEAWARnffdvrtrfltfhiplrgfsgqrargafvqeprtygltlrgkf
>Protein7912 94
mnqtldllgrrwvlrilwelhrreelgaaalrdrcegistsvlhsrLADLLAAGLVEQRa
prgnyrltrsgqdldtaldaiefwttrwsgtpgq
>Protein7918 267
manvqnidikatdlpallefaikHQIDMTIVGSDDPLAMGIVDLFQEKdlrifgptaaaa
kiesskafskklmysakiptaeafivskyedalqmvnqvfgngieklvikasglalgkga
yvcngleeaelaldaimvkrvhgnagdevvienfiegpeislhafcdgktysmfptsqdh
kaifdddkgantggmgavapissftdeqachkifelalasmrnhvepfsgllypgikiss
ngpvvlefnarfgdpetqvyvsllktd
>Protein2740 19
PWWWWWCRrhgwwwwrspl
>Protein6354 16
gkgvrYSDEVVLRkea
>Protein6355 69
mpnhynayipfrAGAAIIEPESCATSVKfniavadickitniagfaegklnlwtpavgsa
ydgtagvgg
>Protein6356 28
FTGTMQPGITLRviscmpfltplfsvan
>Protein6357 41
maianyedrfvvpsshkEMVEDSFNEKgscgftfgngcsgg
>Protein6350 45
isfivtiheadarNQNFGQIQNAYIRlydgdkiiadydldamfsn
>Protein6351 124
QELIDVLSESDETVMEKFINEEELTPEEIRptrrYATLHHGVVPVLNGTAFKpfGVQPLL
DAVCFYMPSPLDLPPVDGTDRtrcastcqarwtcprwtaptarasppaaprkrtspsahw
rsrs
>Protein6352 90
prrgfrsrWRTRSTTRCVSRTTSRRSRWRTFRRRCaagrvrrrrsgdptrdgdgrdcghr
rdrdrpdrhqrpgrghrgashpeqpqraag
>Protein6353 67
mptgeaikgrLFNVIGTAIDGIGEVSKvggysihgkapkyedlatskevlytgikvidli
epyakgg
>Protein6358 32
ygagclitegarGEGGYLTNSEGERfmeryap
>Protein6359 59
ltvgvvtrpfpferrDLLAEQGIEELSQHVDSLITIPNAKllkvygnkitlieafkkan
>Protein3294 82
lgphisekANIIAEAHNQVVFKvrtdankleikkavekllgvkVEAVNTVLIKgktkrfg
rtpgrrsdikkayitlpagtev
>Protein9222 452
mdgvkFMIENGKtvpfkfhfgapscvpatvfetagakldasdvkilldmpeinylsemmn
fpgvlfgdeevmkkidmakernkpvdghapglrgenakkyieagistdhecftaeealdk
lqygmkiliregsaaknfealiplvqdhyenmmfcsddkhpdslelghinqlcaravakg
idvfkvlqvacinpvlhynmrcgllrqgdsadfivvnslidfkvlqtyidgnkvaengns
liktfappvinqfncspkttsdiainetgqteiavivaldgqliteklmlkpliengklv
sdvqndilkivvinryneapaavafikntgiklgalastvahdshnivaagvddesicka
inlviqhkggvsavynntnlvlplpvaglmsnedgykvaadytaidkftkevlgstltap
fmtlsfmallviphlklsdkglfdgdkfefiq
>Protein467 24
IEDALSATRppskkaswpvvappw
>Protein466 87
mlanrsfggaqvsrtfyargqtgqqlllgayqalahqinagtctlhnkMEMLDLVLDDEG
TAVGIIARDLNTGELSRhsahavvlat
>Protein465 53
vtklkahdegnvckVGDRVQLSETRPISKDKHWRVVRVMVKGQPEKygthlnr
>Protein464 34
AGESSLPSDLQDLKsevlslnrdvtqlenellfp
>Protein463 27
maravkATGNYGEIFERnvgpksplgl
>Protein462 42
PSGHPGAGSRrwrpcaaasrrsrdrstpagwgcasspdlyag
>Protein461 26
nivkaetahpafgkAAQLFGLEQRnv
>Protein460 54
mlpfcgyhvgdyfahwlalgeklqasgakLPQIFNVNWFRtdengkfiwpgfgq
>Protein469 16
MSTDGVDLSRdvclsa
>Protein468 83
TDFTVHGDDLLITGVANDIVNAGTGDDRVIGSLGADTLDGGKslmpvrvttallvrVYVM
NEWEAQNPTKskfwvkrshafms
>Protein9966 108
gekkeatewhrisffgkLAEIAGQYLKkgsqvyvegsirtrkwtdkegqerytteirgde
mrmlgsrqgmgapassgdfdseptdyapsparnkpkpafddlgddipf
>Protein3327 505
SATPVYLYINDDVAELRSATPVYLYINDDVAELRdashlwgksvwqteeiikkglqdpla
rvssigkAGENGVLFAAVVNDLHRaagrsgvgavmgsknlkaiavrgtkgvgnirdpkaf
maatkaakkvlaengvtgtglpamgtqvlmsvingtqvlmsvinevgglptrnhqdsqfe
gamdigaeamakpratdgkkhlvtnqacfgctiacgriskVEYLTAEEEDERiiaqsnat
lddkgtftdkkvkcryqgdfpivdtdseemanvqnmdvapnqivgvsaslipflenddan
ralmgsnmqrqavplmrceapivgtgiearSGVVEYVDANEIRSGVVEYVDANEIRvrfd
rtenekLVSFEDDVKvykltkyartnqatcinlrpivrkgekvvkgqilcegyatqngel
algknllvafmpwkgfnfedaivisekvvrediftsihieeyemdvrdlknmkwmcailn
YLGQPVTEAVITVPAYFNDAQRqat
>Protein3324 44
mnkaelidvlteklgadrrTATEAVENVVDIIVRavhkgqsvti
>Protein3295 95
mstnlqnsgftlerGHHEVGTAGQAEINYKfdtllhaaddvllfkyiikntawaagktvt
fmpkplfgdngsgmhahqslwkdgkplfhdesgya
>Protein9962 113
lfcphlqviyrlldlltlqyyeakvetlrskevkHIFKFQYLILRYSSLGFELLMHSGNG
HKepsgpraiytnqkqlygdplaeivvhdvllsphppwrtlytkatikstggp
>Protein3323 90
lepkdwklgecepipgkTMPNMTVVERnygdiykkftsigplldkqgnggkgldkqgngg
kginwdtkSVGAQASPTVERlinqaakkaa
>Protein9960 307
msvfrntstagtisfatrqdfspgtvpyfvhiadldgddrsdiaivnrdvatlavyrnts
spgaitlaarqdfatpagtfthyglgvgdldgdakpdiavgnytlnntsvfrntsivgti
sfaprvdlaagvsydvgiadfdgdyrpdiavtnsgstvsilanlcillpielisftaene
ynkILLKWSTASEKNNNYFSIEKSYNGIDFFKigeisgagysniithytfidetpiygln
yyrlkqtdfdgqfsysetevvpylnenlsiscypvpfkneiylngteengiaifydmrge
eikrqtt
>Protein9961 160
mgvrdssgalsytlgdgqytgfhvevcrriiadlekavgkklsvkYQPVTSQNRiplvqn
gtvdiecgsttnnatrqkevafvvttfveevriavradssinsiallngktlatttgtts
vqtlrkheratgvdfkevfgkdhsdsflllesgraeafvm
>Protein3328 40
enfktkevskLGVLDTILQPETYPDLYGNIDHVVRinyyp
>Protein3329 26
mqfdrGYISPYFVTDPERmeavlenp
>Protein2354 31
twsgwrwspataagarrCGHAGGSSARaarc
>Protein7009 49
grgsdgsdarprQPRRRRRRRRTRCPPCRRRRRRCRLRSRLGSShlalg
>Protein7008 86
vrgkpvgqalnilafspkkgagivkkVLESAIANAEHNDGADIDELQVKtiyieqgsvlk
rfrarakgrgnrivkstchiyltvgn
>Protein7003 32
srinrIYEGTNEINRlltldmtlkramggrld
>Protein7002 30
mtelyrHLGEYTDVPAGDIGVGTReigylf
>Protein7001 41
ELEPDEGGQNRatkprnssrtrvakiapscsrasppvvttr
>Protein7007 60
mhaneredvdevragdiaavaglkDVTTGDTLCDENKvitlermvfpepvislavepktk
>Protein7006 147
evillekvanlgalgakvnvkagygrnflipqgkavpatkgnleafearradlerQEAEI
LATAQARaeqlstlavviaaksgdegklfgsvgtrdiaeavttagiaisklevrlpngal
rhtgeykvalqlhsdvmaevaitivae
>Protein7005 41
VLGLPSEPRsnatssasaswacppslamtrrcpstscappr
>Protein7004 66
pvlsnietvvirAQSAGSDANGTGATTDGNNQLSGQTVQIDAQRsvavdsmdkvtaaagv
trwesn
>Protein2633 82
mhtpghspgcccfhdagsgavftgdtlfcggpgatgrSYSDEPTIVASIRdrlmalpdet
vvhtghgesttigaerqgidak
>Protein2631 89
mdeerrttvnlsacinaaearVVFINTGFLDRtgdeihtsmeagpvvrkadmkkqhwils
yedfnvdtgladglegkaqigkgmwampd
>Protein2630 197
inlediaapgafeieealverLDIPVFHDDQHGTAIVTLAALDNALRivgkalgeikivv
sgvgaagvavskILMGAGATHVVGVDSQGAVHTGRenlnsskqrsgeseqfeavvcrahq
prgarrqshrcdgwrrrvhrvvcaqcldpggcreherrpdrlrdgqprprdsarahrrhr
ggdchrplNPQTGEPIK
>Protein2637 405
VAATDHEDAALAFRgpafaerVAATDHEDAALAFRdlagwllarsgdqvadfaavlqtgs
sllcmaagaaevalddgrrvaadvsgmwaqlIDLEHGVVPATGAILIPRpdrIDLEHGVV
PATGAILIPRgdgptvdiagesasqagetdagnanrpaepgdgepasvtssatapeggvs
rpqaggapsvaeeapidepnptlavaspvpapgnlsepssgmsggvaevdlaampapdad
vtgdprgsprastgtdtergrhqlpfdgeldegqptdadgligivseepessggsgsaav
esarpghpldgpeptgehraassfgeetasvvdepsnappepaaapaageatglvpivtt
pdvpgsgmpssmpaepevapsagdrsprgaaalnneadwppppaw
>Protein2188 73
AFDSGFLNTSKTAGAFPDTYAGLRrsaqvhphcaglwksgsrirkrfdirynrcryqtta
sdcqtnlhqrpgr
>Protein2635 38
tahpdragvprprrgrqaargthargrQGGAGGGRqva
>Protein2634 32
gkTMGHAGAIVSGSSGTAQAKkealeavgvkv
>Protein2185 23
mfeyerfikPQLMMYLIPKkean
>Protein2184 33
EADAAPAKavdlahtqtgvdreahgdgehvpvr
>Protein2187 31
ffvndnfrLMDSGAQMEFVAERlrgevarfd
>Protein2638 43
TVVVEPGDTLWAIAERrgrsswspvtrcgqslsassvtvtaar
>Protein2181 16
aadkALVDANTAKtaa
>Protein2180 61
kFENMGAQMVRertwarrwcakwrrrTAYDYTNNPKaaeaayfallsyqewdkslgtdea
a
>Protein2183 56
qlngngtvtssngtdsstgkdfkATMVLTDLTPSAQINLSDVDQSIATTPHSKvdv
>Protein2182 20
VPAGVDPAAYVKrkpracgr
>Protein3850 58
tvqvvlpqvnlegeavsfngyavllttrTSIGGAALVPGPLQHYELRgasgvatlvys
>Protein3583 95
mahkkgqgssrngrtsnaqyrgikvyagqdiraggiivrQVGSTVHAGNNVGTGKdytlf
alidgvvkyertkndrkkvsvypgissdqsksasv
>Protein3852 24
LLTWADYAPADIVAQFEKrkrlqg
>Protein3581 45
mlsnkldeyagkVEGFIFDGFPRtqpqaealdklldlkktdiskv
>Protein3854 42
arrggvkrisadiyeetrrvlrsflrNVVGDAVTYTEHARrk
>Protein3855 89
miiawgisierviylkkagidkkkllsllkSQIMAGNIQGAVKVCSGNPTPVTRiiqagl
tkfnrpdnevqaamdeqalheipkleart
>Protein3584 37
vsgdgtwagqgkdtldvakLSTATESYDTLTTKtngg
>Protein3857 65
TLINNMVVGVTEGYEKpdqqhgcwgdrglreeardrgrglprpaqgshpagvpawllplh
hvrra
>Protein3858 173
qnlkkAVQAEEYAVCIERamlwtqfsknknnkaksrpvfiaeatrhvlrnktveiypeel
vvgnftahrvggiicpemagiapmmeifkiptrrvnplnikfldriklaltipywltrnt
avlafdnnedqflhsittkivrvlrkDYNEALVHQLVVAYQANARsgnraqkd
>Protein3859 68
TPTATAMHALTIDHLSGGRmrspsticrgdgstsgsesrvrrwwrdgtgsrptdhwpghg
ntsrsfaa
>Protein3588 45
VLNFNAGAGHIKgvrrrdgqaglvevavlpghqrylghgrwcrvl
>Protein3299 28
mdqtnplseithkrrVSALGPGGLTRdr
>Protein1980 73
dievvacltplydaerFGVLNIGTPKqadimvvtgavnyknvnvlkniynqipdpkvvla
vgacastggifhd
>Protein1981 150
nveedlgggskalvtlenrFDADSGSAAANAPFFQLANVGLQGSYGRltagrqwnvlfdv
vsstyasfpyspymeaykpelgmamgarasnmlkytfatpdrsfvgslqydrsfvgslqy
sfdegstvdkIAGPQLVVPVKnaryalnaa
>Protein1982 85
mqavyvpaddytdpapaatfahldattelsrtvfakGIFPAVDPLASSSTILLPGIVGED
HYRvaqevirilqryqdlqdiiail
>Protein1983 47
mqeqtewhrvvfygklaeiageylkkgskVYVEGSLHTRkwqdkqtg
>Protein1984 68
sageskvnvikvvravtglglkEAKDLVDGAPKPVKEGVSKEDAASIQKQLVEAGASCEI
Kdnykflg
>Protein1985 32
mgkrdelrglkenvivgrLIPAGTGMAYHEAR
>Protein1986 390
qerfekehgvkLGFMSFFVKaavhalkkypvlnasvdgndivyhgyfdigiavgsprglv
vpilrdadqmslaqiekkiaefgqkakdgkisieeltggtfsisnggvfgsmlstpiinp
pqsailgvhatkdravveggqvvvrpmnylamsydhriidgretttasstaaGYGTSLAT
SKTIEPGEAVGVIGAQSIGEPGTQLTMRtfhtggiasaggditgglprvvelfeartpkn
kavlartsglvrigeddgkgrvitivsddgeedtytvarearlevadgheitagdpmveg
prdpkelmdiqgvystqrylvdqvqkvyrdqgvsihdkhielvsihdkhielivrqmtrr
IILMTDADVDGSHIRtllltfffrqmrevi
>Protein1987 121
pakfaaavkkVAEVGIPMIFCSFNPAVLKaglevakdknpllyaankdnwkevgelaley
nvpvvvsaindldalktlaktfaeagikDIVLDPGTSPSGQGLKESFTNFLKirragimg
d
>Protein10275 220
kisrdhlhkGAPHAALLEPQFQQAGRnnnghittrhkggghkhhyrvvdflrnkdgipak
verveydpnrsahialvcyadgerkyiiaprglevgstimsgseapirvgnalpirnipv
gsivhcielqvgkgaqvvrsagasatllaregtyaqvrmrsgevrkihidcratlgqvan
eehslrrlgkagvkrwmgirptvrgvvmnpvdhphgggeg
>Protein10274 62
maeirsieggkkskpasrSLELCECGCPWFKSESCDDNPKmqfqtcmmchaeytvlvepc
dg
>Protein10271 67
mtdpdfadatyvepldvevltailerERPDAVLATLGGQTALNLAMELHEAGTLDRlgie
liganae
>Protein10270 184
leifpathyatpddklraaigrietelagqlqlfereqklleaqrlrMRTEYDLEMLNEM
GFCNGIENYSAPMEGRapgdppntlldffpddflmvideshvtipqihgqyagdrsrken
liqhgfrlpsaadnrplrfeewekrvnqcvllsatpskweiehsdrvveqivrptglvdp
evev
>Protein10273 180
maelitvarpyakAAFEYANAEGKlelavwstqlalaaaivqdeafarylsrpsmtvaeq
etalftafgeglstpvrnflslvaankrlmalpaiaelyeveksksektadilvtsafal
neqqqdalakqlatklnlrinirteidaaliggivirsgdlvidasvrgklaklsatlnt
>Protein4675 14
HLLGTTHGVQGKiy
>Protein4674 34
mtpalkdvptlqeaglkDFNVSIFHGLYGPKgma
>Protein4677 32
kvrvrevtvdedgnrherkFLADTTPGRcmlw
>Protein4676 154
ttrLYVAYYLRnpdfgglmhwrNQMATQNMGLRevadffahssefqrlypnfdefqrlyp
nfddaefvalvyrnvlgrkpdsagfaywtrqlqegqprgavmlgfsessefknkteravf
ateyfanmlrrvptikeynairGDATEYIIDGVR
>Protein4671 47
attnqlirkgrTTLIEKSKVPALQACPQRRGVCTRVYTTTTkaklci
>Protein4670 54
melilptqklvlkafsaladkapgtakYLDHVNFINMSTVYNPSTGLKtldgsv
>Protein4672 32
shggfsiryvadviptkVASLTMVHSPVKgsp
>Protein4679 54
mqavvtaydangkdfqrTVNYSFSKnslrkiveikASNDNSNVQPALFSFRewe
>Protein4678 48
mgsvaqaaysaakAGIATLTLVQAAELGRygitsnalapsartrmtee
>Protein2985 44
mlaaqdvytrlnelgvtalhikiratggnrtkTPGPGAQSALRa
>Protein2456 15
QNGFTGLRrwcagfp
>Protein2455 87
mkkTAEDYLGTEVTEAVITVPAYFNDSQRqatkeageiaglkvkriineptaaalaygmd
krhkdmkiavfdlgggtfdisilelgd
>Protein2986 85
giklqgqiesfdqyvvllkNTVSQMVYKhaissqmvykQAGEDVFVHFRaisgdghrtlr
dgqrveftvvkgqkgfqaedvrpld
>Protein2981 53
YPQVIPLFSRgtrprssrrccrarswrcsttwttrpgwptrwarsasstwtma
>Protein2980 35
rvgkkkqptyrivaadrrsprdgrFIEIIGTYNPR
>Protein2983 158
nlcqksrrnvgwqvhhhgtcrwrvdaslrrgrcsegrDETFAIGCAIPFGLNSRdlcdwl
rhsvwpeqppddcldvpgqwwqadarvlrqvqhrqfplrqhrcpngwlvpqgnqecqghe
gfevprrwfcrqghrahgrcasehpwrrnlhlagkrnh
>Protein2450 88
melhqrLEDYPLGVHRlpkqldedvarYHLDALGVRLTELTDEQSEYLEIPKAGPYKPDH
YKYillerclvavetrpvhgsfhsdrlt
>Protein2989 26
mafttapdgkIYQLPDQQFANLYWFR
>Protein2988 44
lkgerclspkcaievrnfvpgdhgrkatfrrkTSDYGTQLRekq
>Protein2459 124
mltcirnantanldstefpssklkqevarvlqaegyisdfklvnedagkprirvdlkyvg
gkrrvitgikriskpglrvyvgkhdlprVLGGLGIAILSTPRgvltekecrkqgvggevl
ayvw
>Protein2458 44
DLVEAAPKAVLEGVPKDEAEKAKEALEAAGATVEIKsirltaqr
>Protein6996 60
maekLPTPEEVLNAHFDFAGKlldtskdvalavakaaapvtnkwldrkpkpvraakksaa
>Protein4589 46
mrGVFSVLGLDQAALAALRmrdsvekflvddidaeaarkgifeklg
>Protein4588 52
msaevtkdttrnfkVVATTTSFDATEHNKivdirvtldtvdkssggaaagap
>Protein4587 242
mdgslaedgkTPTSYDYNVSVTRnvvalahacgvsvegeigclgsletgmageedgvgae
gvldhsqlltsveeaasfvadtgvdalaiaigtshgaykftrpptgdilaidrikeihak
ipnthlvmhgsssvpqdwlaiinefggdiketygvpveqiveaikhgvrkvnidtdlrla
stgairqfmaknpaefdprkyfaktitamrdlpkplprcvmfvlivAAVPSGASTGSRea
ie
>Protein4586 26
kNSVVNPSDSNYLLLLSEGRlvnlgn
>Protein4585 45
agcqvlngaikrgslvrflrEGTIIWTGEISSLRrfkedvrevas
>Protein4584 151
hgqgaaleyvtpdatgdgifnvvtagggytiafrDSGGADATNIYTVASGATPTINPAEI
NFTAGRGYTFVPSVQVTNFRganglsaspvvsnleirAIVEGQNGADGPVVGLSILGAPG
VTYTGAAAGDELRatfnivpvdpratavafl
>Protein4583 70
vpnnsniytffdtgsttvtelvtstivlddvgrGSTGGDLVVGGMSVGTTSTSRgverfe
itvqdnsklq
>Protein4582 25
rQVLAAPAAAGGRgrgadpgaarrg
>Protein4580 20
mpnpkVGTVTPDVATAVKna
>Protein6627 93
mrvadnsgarevlvikvlggsrrrYASIGDIVVATVKdalpgaavkkgevvrcvivrtkk
ekrvivrtkkekrrsdgsyirGIDLFEEWTQAR
>Protein6620 36
rrwntgsspslkPGLSWWQHKslcilvapaktsttp
>Protein6993 513
NVAAGASPMGLKrgmeagvaaavesihqlakevddkaeiaqvaaisaadpaigeviadai
drvgkdgvvtveesntfgleleftegmqfdkeftegmqfdkVGISSGVTFDKPYIVLKrq
dkfgqgyascncagtdfntgenfswgprldgvvrpwtspvlvngqltqlskpysavknql
qsffdlgitnrnsisfdggsdkfnyyfsytnlnnkgiiphtylkrntfnanatanlsekf
saefgviytrtnqrgateggsfdnqvlyrpayldliqtpvdipvrelrdynspfhdfagy
ygtynqnsyfildntfllnnvdnvfgkasisykpikdlkltarVGNNFILSNTQEKypqy
qylphdvwtdgvlephdrqdnfsaglysegmdkrneltidvianysrelgkkknfkIAVL
GGYNYFEATRNQITGNTVGGLLIPGFYSLSNSSTFPETDNLSRhyrifgaygnlsvsykN
LLTIDYSARndwsstlpkgnngffyqagsvsfv
>Protein3159 58
srlviqdatgnvgigettnptykldvlhggstgirsrSSGSFSVVDIDAASGDAALRf
>Protein6622 307
ysgpiadihsnepigagvsgsfrELMVSIHDTVPHTVNVIEAGNPPGQPIEVALEAGKTV
SFQMPDKilnapnkYINGGTHTTGSGFNFRaapfaqrlsnnpdtskLFSSAIHGDPGTPL
LRAYTGDTMVFRllhqlmneshvwtiaghtflteryapdanrknsihvgiaerydlvtka
ggfqgmpgdyihfngrtshfaeggwgiirvldkevadlkplprgtnplgipatpnsvcps
dapvksfnvvaldrpmklnpkapdaievdferkieievdferkiemtmpegkPAYIEALT
PSEKvir
>Protein6250 42
eegdlteeeikfgirkrTIASEIQPMYCGSAFKnkgvqrmld
>Protein6991 123
mdakasarhvrvtpqkarrvvdlirgkaaadavavlrFAPQAASEPVRkvlesaianarv
radkaaesfdegnlvvsaayvdegptmkrfrpraqgrasrinkrtshitvhvapkvsgka
gtr
>Protein4695 405
mteeraddldwrggkAFSLVYNADDPELERlqhdvaemflhenalnpfryrtllhmegdv
idwasallgapprsgslssggtesiflavqvardearargiinptilapetahpafekac
kyldvervriplrddmradpnayrssidertillvgsapcypygvidpiaeiastaadag
llchvdaclggwllpfwrsigrevppfdlsvpgvtslsadihkygyaykgasvilysspd
yvdrqtfmydawpgglyasrttagtrpggpiagvpgpegplrvhgppfrtwvvtamsgrp
agwpppptgsappsmrsrafvspvnricrcsrsrpslvatwtlkvspkrwtpatgrwivs
rvgctscchlgtigIFLMDEPLSNLDAKlreslrieighiqktqh
>Protein5984 45
TMSVAYTSYNDNGPANADVKSFGAAYTYSLSKvwcrlhlltvqah
>Protein5985 35
vvkakpssckgrylkSVTMSSTMGPGVKldpvals
>Protein5986 128
mfhkLLDSAEAGDNAGLLLRglkredvergqvivkpgtttphtefegqayilskdeggrh
tpfydnyrpqfyfrttdvtgvllphdgrdrrggaaqgqgVVSGVGGQYNFVAQAHEIPDA
Rsvlmlrs
>Protein5987 41
psrtspstsrSQVLADTTVIGGATQAQAPVYNFVKssrnwp
>Protein5980 768
krqdhiktaqsylqrTQALFEAFGSPELKsshakfeelskalasdskvllvvigeftrgk
sklvnallgthvllsaqeattaintfvqalpegktekfirihfqddrpsqdipwlddsvl
ekwgtelneenadarqtvksidvftshplldkglviidtpglqsvaqhheeitrkaiaea
hialwvqstaqlggnatewhflantirksfrkfitvvnmwdtvlepvdqhekikpesirv
rekldkvkqnfkkrladqpdselqqltnsdnlmgvsalwalsddpkqqersgvdklanri
semfstgealeqiylkplqqlshiqeqlaegiadeltqlsssqtleerqqnldlldtqik
sletelksetletkgehqraaevlaqqiesklvhplidlksdieaqvtqsyvkrmiekkt
kkiglpedlesqfnavsqmvasywaqekenlntkltelrvgyaermqkhtgqlkaslgqi
evslpsldisfdvdfsaieeyqtkkfelenaiqareqeidtleseklanvanmekiqmak
qglaraysqrdslgsqpapttrtrteevsrgglgiadfflgkktihveyddysnvkawke
qqgeakaliadkekrveqimaeeekkthrrmsleaaqrkyeqekeklrkdqekyerqmak
ehetlvedttrklvnstagqleqrirylqdyakqsiakifadqvslleacvkeqylepln
akstqraevqellkqgkeqvqkrqqelqqaqedlrqllditqsalaan
>Protein5981 63
mvgytlkGTMEDVLTPSYDKastqarINYAAGPLSVAVVAETARSATSETAYGVGAKynl
gma
>Protein5982 196
laaatnagtaltaattarASAFAATTNAQKtaalaaatkaatdaaaaataakaaatnaat
aavagspaalaattaalaadsaalaatnaataatntanvvgkvnnlikaqavevnaitaa
tnaataltkandakkaadtandakkaadtaltdvtaaeiaaktaltnantakvaadkYMS
MDTNDQVRvvlniyfn
>Protein8368 43
mglsekvfefkdkrVIEHFETIDEFLIRNRMESLKEIEMQRnk
>Protein8367 246
ilcqvtknpiahkgarLTQEVSLPGRfvvlvpnsttygiskrlpdderkrlrkilTAAQN
ITAEEIQRTAAQNITAEEIQRdvarllrqwdqiealaksqtkpgllyrepdvatrivree
fnadhrsvvvddrklfeelseyvtsvspaladriehydpaaeglslferhhvyeqlhkal
drkvwlpsggsliiegtealtvidvntgrnvgkssleetvfrnnleaaeevarqlrlrdi
ggiivi
>Protein8366 86
mkqlykltsllflflsfsitsngqeiwdwekcidyalknniqlkqsdlnikLGESTVQSN
Rmnyspninagsnynlrvgnnfnfft
>Protein8365 127
NQNKLSAEQQQEQDKQLLLRystleeiqfakkrklteidnkivllnsnvgtlqsqigveq
qraamyerngqpvpaallkkiedlqqelkitegqvtsrkqeladetirfdheierltyle
knrpkrq
>Protein8364 91
RHGNHKyklgvkpqhrkaivqglavelithgkirttetkckaikpfveklvtlakndtva
nrrlaftklnnkeavaalfvnvapkfkqrpg
>Protein5988 31
dedlrALFAQAGPVVSATVITDRatgrskgf
>Protein8362 161
mepvriitgravpldrSDVDTDQIIPSDWLKrvertgfdrglfsewrddrnfvlnderyq
ganittsaQTLEVAKTQLSPERFVEIYYAAMRgwgqldllndldvlpaelfdeivdypiq
dddrsyvrqvavaptrqavesgavtlvsldwldddnaarwm
>Protein8361 215
merhnvarLVGSPPGYVGYEDAGQLTEAVRrrpysivvfdeiekahpetfnlllqimeeg
hlsdakgqrvnfrntiiimtsnvgadtirrgpnmgfafqrdeiteekaqyaemrktltde
lkrqfrpefinrvdsiivfrqlsqpdirkivdiilmevngrladhhltldvtesarawlg
khgydaefgarplrrliqtevedllsdavlssnfk
>Protein8360 78
mietpataaayanpesraarvravplgrIGTPEDIAEAAVFLASDRsayisgaeltvdgg
fgrnlfglvprlpdtars
>Protein4858 18
VFVSNSEVVGAKnrlvem
>Protein9368 113
mtklkikrddvvvvtagrnkgkvgkvlrVLPDHVDPSSGGRvviekvnlvkravkpqgdr
aggivekeasvhvsnvalwnasenravrvgykiladgskvrvdrktgaeidka
>Protein9369 80
pvtyafetrrrrTFAIISHPDAGKttlteklllfsgaiqiagsvkarkatrhatsdwmei
ekqrgisvassvmqmvyrdh
>Protein4851 33
dkgwgrIINISSVNGEKgqfgqtnysaakagmh
>Protein9365 314
gsffkrEGRPSEFETLTSRlidrpirplfpegffnevhvvvhtlslnpevdadiaamiav
saalsisgvpfsgpigaarvgyvngeyvlnpgqterkgsqlelvvagtesavlmvesead
qlseeimlgavvfghtqgaiainaihelvrdagkpawdwkapakdealiakidslakekl
vaayqirnkqartqacraaysevmaalkaegvafdgvaiegllfeieakivrgqilagep
ridgrdtrtvraieirnsvlprTHGSALFTRGETQALVVTTLGTERdaqridalagdfed
rfmlhynmppfatg
>Protein4853 33
aekEGAAGPPKipmvtmadkpipaavqqlddss
>Protein4852 708
rakreaegkdaskpnfilgtnvqvvwekfckyfdveakYLPMEPGRyvvtpeqirdavde
ntigvlailgttftgelepvaeisamldelaksggpdvpmhvdgasggfvvpflqpdlew
dfrnprvvsinvsghkygltypgigfvvwrskeylpedlvfhvnylggdmptftlnfsrp
gnqvvaqyynfirlgrtgytrimealrdtaqmisahiatidglnvitdgtaipvlsfncd
ddlgftvfdishelralgfqvpaytmpadrcrrtrcrpmprtspccasscarasaatwpt
sVPTTHADWGMAAATLLNKvdvakyftvdqyvasnsiatlqgllidvtnlpssvdtakAS
AVASGIALTTAVGETAGTSGNDTFKAFLANGANTLQSGDTIRGGAGTDTLIADVSTQGTG
ENAVAFTSQSVEKvtlraqhsdnnynnsdnnlessqssidaeraagvntwennnsradlv
iedvrigagqitkditiamvetdpgnvdfgvyfdqlslrntassssvvniqlmdtgaaaa
aatsatpllnnpydtfkfyangnlvslvlpnaaaadtyaalltafqsaianaglsnvvta
slgsnftvtdpisnvqvtgtaitlnaaggyaittpagsgwfnttgasvpatnttgasvpa
tsniyttyntsssssaalvtstiilddvgrSQVGATITHRvlaklfed
>Protein4855 39
rrrGGAGAAAHRtaraadepaqpaarqrtagcrrggqcr
>Protein4854 125
dkftafenrlakvykhigkiarkqqlacfrvydvdlpefpfiidvykdlvyvaeykskhk
LSEEEYELWLTTSLEIIQQVFGVEKenvflklrerqkgeqqysklnqqkkelivdengls
fivnl
>Protein9362 67
mrwkgrrptvrGVVMNPVDHPHGGGEGKtsggrhpvspwgkpegrtrkrkasdsqiirrr
ksgkgrk
>Protein4856 78
gcvvtpnsatgagpetivggaannfrrlndfsaqykGTLPALGTNNAVILTSSSLPIVAI
AQETASGLDVKnyegfkq
>Protein5188 57
ENMAQIVDTPERrtwprsstppsavrswaswprrtgwaspgppstaapratvctsty
>Protein5189 32
rrlegkVALVTGGARgigegivrrfvsegaqv
>Protein5184 33
ggtnkIVEYFGPGAETISATGKgticnmgaelg
>Protein5185 58
regvkNITAGANPMEIQRginkavevviselkklskpcqnkTEISQVGTISANNDKti
>Protein5186 45
gviaggpvravlecagiadvlskSLGSSNAINIVHATVEALRqle
>Protein5187 57
QVGVPYIVVFLNKgrhggrrgahrarrgrgaraplrlrlpgrrhpvhprfgaqgarg
>Protein5180 33
ADMSATAGVSGQNRldnsinyvspkildvfgan
>Protein5181 44
qehsvvlirggrvkdlpgvryhvvrGTLDASGAAGPSSTNKatr
>Protein5182 50
hgtarrlvsygeiaavdelnlrtwiptakYNYVEIVPTEITGRlvrfgee
>Protein5183 33
eaevelgelivdfpnpghallrQLDEDVARlde
>Protein4692 74
kalkivkdneteigrildygltrnqsakNVEDVETAMEEALMEVLPRleartpfiatfan
vatllgllgtvqgl
>Protein5718 86
makenfnrskphvnigtighvdhgkttltaaissvlaakglaavrdfssidnapeekerG
ITINTSHIEYETVNRhyahvdcpgha
>Protein9180 173
mkahqlvsrGVGFVPQTENVFAALTVRenmemgaflrpsvvkerfahvaelfprlgerAS
QQAGSLSGGERqmvamgralmmepsvllldepsaglspafqdevfincrrinatgvsilm
veqnarrclqvcdrafvldqgknaiagtgaellhdpkvielylgtlaknrnpd
>Protein4238 105
mtttgqartaaeiqkdwdenprwegitrDYTAEQVEQLQGKVIEEHTLARrgaeilwekv
skrdgsyinslgaltgnmavqqaraglqavylsgwqvagdanlsg
>Protein9182 51
AELNPSDTIDGVVVVTPDIHRdargmfietyrrswfpgqremiqgnrgdrq
>Protein9183 131
efvdelrrhfeptwtdarahrvqptvnftvydtgsefvlsadvpgfdqkdlsiefvdgtl
svsgarkvewpkEAVVHHREResykfarsftlpskievenvladveggvltirlpkaaev
kpkrieirssk
>Protein9184 85
mhdyvhyitpqfsrthvnfqrVPTVDTSNPFIARaiptldesmvvirfrnpkdadfpfll
nmihdsfisrpntivvpggkmgmai
>Protein9186 268
mkrMLINATHAEETRvalvdgqrlydfdlehhsrvqkkaniykgrvtrvepsleaafvdf
gadrhgflplkeisreyfhrqsrdmgrvianhaiwvvspfvYTLAGTEVSALLGRmpsav
gyqptlalemgelqeritstktgsitsiqaiyvpaddltdpspattfahldatvvlsrqi
aelgiypavdpldstsrqldpqvvgeehyniarlvqntlqrykelkdiiailgmdelsdd
dklavararkiqkflsqpffvaeiftgs
>Protein9187 41
mltvksddvqgrtkvyesivkGEHSIEAGMPESFNVLVKei
>Protein9188 308
msdstdyyevlgvdrtatsdeikrayrklarTHHPDINKDPSAEARfkeigqanevlsdp
glrarydafgadfrhvpddvdpeewanaqrmrdqggrpspgqqqnvddaafqdffedllr
eqgrtargwgpipgadqragitlsledafhggrrsltmagptgertiqvkipagvtdgqt
irlpgqgargsegappgdlflhvtiepdprfrldgrdietdlplapweavlgatvpvggp
ggttkikvspgtstgkrlrirgqglpgpatagdlyarvqivvpeqsspddrrlyeelael
sdfdprsg
>Protein4303 93
sgalsrlvglfsqrGYNIETLTVAPTDDVTLSRltlttsgddhkieqitkqlnklvevvk
vvdlsegdhierelmlikvkamgavraeikrta
>Protein4188 35
akklaeldrllapeirEITIGVGDRavkiggddvl
>Protein8589 149
magrhgnkgvvsrILPVEDMPHMEDGSPVDIVLNPLGVPSRmnvgqilevhlglaakglg
hkigamlrahssakevrgfldqiynssgksenldelndtevlemagnltngvpfatpvfd
gakeeeikamlamagmpssgqmtlydgrt
>Protein8588 32
vtgncvqhqrdvaiavknarELALLPYTSTGR
>Protein8583 285
mkfgtpaqcdhflprlanldiwfcqgfsepgsgsdlaslrtaarregdhyivngqkiwtt
tahladwvfalvrtdtearKQEGISFLLIDLRtpgitirpihsidgehhlnevffdevrV
PVGNLVGQENKgwdcakfllsnertgianvglcrerldyarelagrytqagkpllddpkl
radiamleaetraleitnwrflltdseqkrlpafasvlkLKGTELQQEINALLARivgpg
glerrsadevthgpiapryfysraasiyggttevqkdilakaivg
>Protein8582 781
msllkssqghtdefdsirIGLASPEMIRswsfgevkkpetinyrtfkperdglfcakifg
pvkdyeclcgkykrlkhrgvicekcgvevalakvrrermghvelaspvahiwflkslpsr
igmlldmtlrdiervlyfesfvvtdpgmttlekgkllndeeyyqcllndeeyyqcmeefg
ddfeakmgaeaiqvllrdididgevirlreeipqttsetklkkqskrlkllegfqssgnk
pewmvlealpvlppdlrplvpldggrfatsdlndlyrrvinrnnrlkrlldlnapdiivr
nekrmlqesvdalldngrrgraitgsnkrplksladmikgkqgrfrqnllgkrvdysgrR
VVVLAQEEARmlnhnyigtehillglihegdgvaskaleslgieleqvreqvqeiigqgq
qapsghipftprakkvlelslrealqlghnyigtehillgliregegvaaqvlvklgael
lrvrqqviqlitgyqgkeaqaagvgpasqqqegtpagslvldqfgrnltqaareskldpv
igrekeiervmqvlsrrtknnpvligepgvgktavveglaqriveedvpeslknkrvial
dlaamvagakyrgefeerlqavlreitesdgeiitfidemhtvvgagasgegsmdagnml
kpmlargelrmvgattldefrkhiekdgrvpqahregrcpgtplVFTGNDEIADEIDQRy
vldinkefpdhqadvlkaevgdgmwtvvriptivsrtcdggttsrwsamqigmsmisayk
q
>Protein8581 84
myeffdrFVSLALPRvrdfrgisrrsfdgrgnytaglreqilfpeidydkvdklrgmeis
ivtsavddaqgysllkrlgmpfrd
>Protein8580 124
maeafevkavarYIQESPQKvrlvvdavrgmgakqalntlgfmphkaakpvyklihsava
naeqnygleadelyvksifaddgprhrlapyggrfgsrgrfkpivrrsshitvvlserev
reyk
>Protein8587 193
mlysgfseskaavnfnvptvlykafgttsalgiqniestsntvtvklyavgattptstkv
ytipaqssqvvsaselslpvnfsgsatiqgtgrVVAVAQETQDSGRaayafegtaagaak
vymasmlcnafggstsfyaiqnaslsaaasveikfyntsgtlvgtmpatninaggkisvn
pcnqgvaagtsgs
>Protein8586 158
mtaeldapfillvdkkisnirDMIPVLEGVAKsgkpllliaedvegealatlvvnsmrgi
vkvcavkapgfgdrrkamlqdiavltgatviseeigmslekatledlgtakkvivskent
ividgagnkadiearvsqirtqiedatsdydkeklqer
>Protein8585 99
mriraavagdkatvrVLMSHEMETGQRkdaagktipawhitevtathngkpvfaaewggs
vsknpflqfvvkgakagdkfsvtwkdnkgesrtdeatat
>Protein8584 65
mqigkgaqiarsagtsatllarEGIYAQVRmrsgevrkihiecrATIGEVANEEHSLRrl
gkagv
>Protein6989 110
QNVTDENPRgsdgmatfnrQNVTDENPRyvtfngsvgaiaddnalkmkvgerariyfvne
glnltsnfhpigsqwdvvypeaathpdnvvirgsqstsvvagggtvveml
>Protein6639 111
maketfdrskphvnigtighvdhgkTTLTSAITYVLSEKglatkkdydsidaapeekerg
itintahveyatanrhyahvdcanrhyahvdcpghadyvkVPVVDGTKean
>Protein6638 82
mseyserhtvsrlfgsppgyvgyeeggqltekvrrrpfsvvlfdevekAHPEIFNSLLQV
LEDGRltdsqgrmvdfkntiii
>Protein6637 54
mlvltidvlnkAAFVSTVADSIGARLGLTQADATVGKalaagapgvtptaggaa
>Protein4690 30
mrrSHDAITGPTLSVDQTTGEVHRrhhvtk
>Protein6635 37
aaqiagvskVLVADNAAYTNQLAENVSLLVADLGKay
>Protein6634 46
mfvgvgasrvrdlfesarkagrAIIFVDEIDSIGRkrgagmggghd
>Protein6633 18
DQVQAELGLENVMEVPRg
>Protein6632 16
YLVVDDTWADLLAGRg
>Protein6631 81
gfylgwrgnpgrgralgvgevkFVGQVLPTNSKltyelqmrrvierklvmgiadgrvlvd
grEIYTALDLRcglftttdnf
>Protein6630 67
mariagvdiprekrvvisltyiygigrTLSEQILQATDINPSIRvkdldeaqvarlrehi
drhfvve
>Protein7588 130
mkvvtapdlstsrWELVYLPSLVTKDLATAMGRPDTEGSHRfqvkpesirtasagninwf
mqatpydnlghelppkellglmtfsfdliipagqvlwtetysrdetwagaakpyrfglrh
rfpkpvglga
>Protein7586 64
mkLVEIVTPMTASDETIEAAVAFATKcgkdpvkvadragfivnhllfpylnnavrmleng
tasr
>Protein7587 214
mttvltlrAPGMTLARtpmfaysmlvsgalwlatvpaivavgvlmqanraeagaikigav
adlrflgwqpaiwiiaipviglavdvlpvatgarlmqrfvfrglivvlgvasfgvwavdp
nlavntfvwaalavlalvavlatlagllpqlrrlsgapaapdalvgvlaalgllalagiv
gtlaalntygggedgllglpavnglidgqsnmil
>Protein7584 78
qnverrqpvprdyslgatrNIGIMAHIDAGKtttterILYYTGKihkmgdthegaaqmdw
mvqeqergititsaattc
>Protein7585 103
fckaynaqteaqkGTIIPVEITIFEDRtftfitktpptpvlireaagvdkassnpgrEVG
GSVTAAQVEEIAKiklpdlnandleaakrqvegtarsmgitvn
>Protein7582 133
mlidlkdshwlnrkyaaevlgelkdprAVLPLVEALTDEVGDVRqraydslikIGGIAVA
SLVPLLASEEDDVRqsateiirkigkpaveplataladaddrlktrimkvldrmgykpka
kegaqaepaklls
>Protein7583 226
maggkskIIYTLTDEAPLLATCAFLPIVRtftspagieiekadisvsarvlsefseflkd
dqkvpntlgelgkrcllpetniikLPNISASVAQLKacvkelqekgyaipdypeaantde
ekalkarfgkclgsavnpvlregnsdrrapmavknyarkrphsmgewkqwsqthvshmet
gdfyhgeksmtldkarevrmeliakggkttvlkpklsllegeiids
>Protein7580 290
mavtagcgnddsasapdaekpevkigiqdfgeskVVSEIYGQHLEANGYKvkyqelggfr
dlvltgfesgdinftpeyaaslleflndnageatsdvgetvdaltpqlkkvnltafepte
avntntfvvtkataeakNLSSIGDLTADLKlggpqdcptnpnclaglkdvygvdlsknft
pldgggpntkralkdgnidvavlfssdgaiaandwvvlkddkgllkadniipvastklad
aggkdlastvdevsgtlttdklvdlnkrfdidkddaediakdylaeegln
>Protein7581 65
mpwantlaadtsgaawyadasatphlssaaqarftgrLSEDLVAALLYENRvaltdgsdp
dddwl
>Protein5728 60
FCSFLFHFSFGCHLHLVSPFRsphrapapspgetsqkllcvkgrrsrvprsaparrcrpd
>Protein5729 16
skHYQTIGHKakivng
>Protein5720 79
mrnipefhivdlattflgatpisiynssspdqvaylvgdcaakVAVVEGEGFASRfravr
dqlpaleslvmlndadada
>Protein5721 75
vwhwnlwrvhaaqrpdhadvdradpkrrkpdaagvcavpprharSSAGAAGHRgrggggs
dwprhrgrrvpqspq
>Protein5722 33
lgtvvkTTAFGAFVSLLPGRdglvhisklgngk
>Protein5723 37
mspvrTFNAGDTISFWTRtvdapafpdrlslklstag
>Protein5724 39
meqlvgvlsdrEFESDESQELLRvfrarfcefddgdate
>Protein5725 122
meggkkaiaerIIYGALEQIAKkhpdkdameaftvainnvkplvevksrrvgganyqvpv
evrpvrrlalsmrwikeaarkrgeksmalrlanelleategrggamkkrdevhrmaeank
af
>Protein5726 105
mvgdtgkvrSDADFIFYNQAKsacgsiehtgdnrtgagdgddesikvnlvnapanvqrlv
vavtihdaearrqsfgqiggafmriinaadnseiarfdlsedyst
>Protein5727 228
alaalavvgaasaqstvsitgkVGAAYQSVDSATGVASRGMNLTNADFKLAAMEDLGGGL
RAMASVSYETPVTGAVGAGTFSQGVVRrDTSLALMGQFGLLSFNNTRssnwltkafvapa
elqhsiydlgamgivnrspvdvltfqtksmsgvqglvqwtdtgtdgtatpsvnvltlggt
yaqgplaaglqykmhwqlvcstkciisltltrILDLTQYLERkpkals
>Protein6181 64
mderglptvdvskskVALVYGQMNEPPGARarvalsaltvaeqfrdeagqdvllfvdnif
rftq
>Protein6180 31
fdqrIIDFIIAEFKkdqgvdlgkdvlalqrl
>Protein24 109
mnsliehevikttvpkakelrrVIEPMITLAKeatvanrrlafdrlrdrdsvvklfndlg
prfkarpggytrilkmgfrvgdnapmalvelvdrpvveekltegvvase
>Protein6182 30
rkgqsdvalkTANSGYLTRrlvdvahdvvi
>Protein1409 41
hyliqkTSTLAHNVDFHAATGALGGAGLTLVQPGEEVVLRl
>Protein1408 22
nrwyqryckkSTCTGVEMFRnc
>Protein20 26
mkshdefkakLELPFELIADTEEKmc
>Protein21 52
LLSEVGQSFASSAERrnrqrhqgeallrrlglrrrdvhrchflrprevlria
>Protein6189 74
levrasaggavtvdfdklpdtlltlvrNEGSANNAPLARtlvtnlnnltaveaaalntqh
sntgsngitqntin
>Protein1404 26
mskkpvrVAVTGAAGQIGYAILFRia
>Protein1407 39
makeyktisqiagplifvekTEPVGYNEIVNIRmtdgtv
>Protein1406 122
ykttaddlvakqpahlqaqrvldnatkleldtkakligaksasddadeaftkATTAEQEA
ITFSAKattarkdadtvvtnvkaakTPLEATVDAVAAAKevaekaegssdkaaqaadaaa
ta
>Protein1401 115
mltiyeerptlraataesldrrgwrrakrLGYADAQLAHIWGVEESTVRsarlaagvvpt
yktvdtcaaefeadtpyhystwedetevrpsenprvlilgsgpnrigqgiefdyc
>Protein1400 86
nnylgfrFGYAAGPLSLAGAYAKtegatdaadtkymnfgasynmgfmsilgfvgnektgg
gakVQAMQIGVTVPLGQGELRaaygd
>Protein28 30
yahtdqwryekLGMEEVLSPLADKskyggs
>Protein29 78
mgklsfvvadaddlrFAPIVEISEPGTYELRgtvhddrfdtmawtpfnfegfyynidenv
steslvieeldgrtiddg
>Protein7762 94
mpttgtsdktvepaakdagteeagnsskpdlatevkqlrreikerdrayrklvkrdrree
klkpyqvellklqrhlentdkrMIVLFEGRdaag
>Protein7763 122
nllichfvqagfglnfthylsqstnhiasiiaaakdqnitsieateeaeeawlatlweag
kgfgryaakCTPSYGNSEGARsmeaarnivhpgnlmnyvayleewrdagdmpgtvvvsae
na
>Protein7760 419
npaplylvyqtkiciigagpggvtaalqlaklgiecivadkatfprdkicgdglsgkvaa
ildkidpsiikkfqqqpyknnsfgiiftspnrrsvpipfslnyknnlhnprgfvsrrfdf
dhflanelrlqpkitflentnivshtltkegyilndetgnieikaqllivangahsrfak
vtggikMEPQHHIAGIRayyknvkglnedgfielhflkkvlpgyfwifplpggaanvglg
vhssilqhkkinlrkllleiidtdteiksrfseaspdgnidgyglplgskkrklygnryl
ligdaaslidpltgegignamysgfyaanvaenavknndfseqflqqynkdidrvlgpel
kmsttlqklatrpwlfnllmnktaksaelrnlltamfaeidvrkklanplfylkmlfnk
>Protein7761 81
mdelseedklvvfrarkiqrFLSQPFHVAEVFTGSPGKyvslketirgfkgilageydhm
peqafymvggideavekakkv
>Protein7766 136
aagggqkaattttaaapttavpaadlqvtvanasgvpgaagtiteklkgagyakVAALNG
DKNQPTKvfyegkfeadakavakviglpattveprppevaiedegknaqvivvlgdgftp
dnpgagaggaattvag
>Protein7764 66
qtftkalsekTKFQFMQYLKlkyeqtiielhnnwlgeetvivggkivskkssvvginhhf
siheng
>Protein7765 316
mqnsllkpkainveqlgpnrakVALEPFERgyghtlgnalrrvllssmsgyaatevtiag
vlheyssidgvqedvvnillnlkgvvfklhnrdevtlslrkegagivtasdiqtphdvei
inpehviahlshggkldmqikvekgrgyvpgtmrrhgdeptksigrivldasfspvkrvs
ytvesarveqrtdldklvvdietngaisaadavrssarilveqlavfaqmepdeinpiie
pasrGNAPFDPILLRPVDELELTVRsanclkaeniyyigdliqrtenellktpnlgrksl
neikevlasrgltlgm
>Protein7768 237
SWQRLRLTGFPDDNKATPMKYSSNLRSRialfvlapgilcalligvylayalirdiaqye
kqmgnayseqmasqafsalqtgntaslentaqlaleypllhaitfydaqkqelahagprh
alsdnipgnielfkadkveleadnsrqvfipivqprlassfsggnkntmasghpapagwv
qlefsysflmlhkyrtilvdiivvfvvlasafwiampfsdrlseslknlaksarsig
>Protein7769 39
mahdeknecnigdlvkIMETRPLSKnkswrlveiierak
>Protein8978 171
anfihpkygpvwstghlgdetialigtdpqkhpkyawklveslkgpgggalfikshpkss
hlysdaplnpdptisqslavfdinnlaagykvlpiaewagikddgakrVVQPEYNKagde
mwvsvwsaknkESAIVVVDDKtlklkavikdprlvtptghfntyntqhdvy
>Protein8979 694
lirQFITDLGLNERgeesndmleavcptdefeghalafrqevlansgvdgaemlspaawv
krvarlsdtrEGDFLAQMSLLFDANARrFSEQFPATFSEVVSNYVRrrGGWVVLELLKRL
DEELTYVLTHELPSERqvrLDQSAGAAGSAQQGLEEGGKRfrggsqvrgdhsalqdrYSY
IFDFGIRgklgaarHETAVSVLSDLVTNVLRPFRSLFTNEMARlteyresadfrDLSSGP
VADRlrpnptdvllvdvdeypevldellrATIGNTADPVSDASSRMLDDAEMPEATARga
rKEDSQLLALGEWQWQRgrSAETPLQHVRlsvrdlrrrskewmrkdptsglgqylsadla
gfletadddqidhfgnrlkYAILLSSPLAETDPSSLGRLYEERPGESGMTMTPLPIPQGT
RgrqkaeevlistgvppanvgqyfakGAVAELAEDRirsvsiftssapvhpavmpgfrSG
VYQEWLRSGDRDNPFDFARrarsrTETIPISRrgivqmargwqwarfaglvreipssdga
elldgdrwrtlpvrgpegaahdsreyfhvameafgmellrhaetgqaedslrafdvlyem
gdidgacqkwiangtlpsgglgvvgageadsdgerrdqfkkwidaqlgeemaeislsege
gyvarradfapllaeaartwanasfstrergirl
>Protein8972 384
mlsvpegttalvvsytgytnqelalgasniadgsleegillaetvvsalgvkrnksdvpy
anqtvssdelntttsksvlnslqgktagvkINQASGATGASTRivlrgetsltqgnnali
vvdgvpinnstasggggvgkdgdrdnyvdfgnrandlnpddvesvtilkgpsatslygsr
ggsgvilittkkgksndlgrpnvslstsyssdnvylimkqqqqfgsgyqscggcgggini
fmgenfawgapfdgrlipwtaqpadedgnllplkngkyeqlvrpyssvknnlrnffdigs
tkrinvgidgatdkfnylvsytnfnvdgivpftnlkknsflinvgsnfskkfstgfslny
vkvkqrgateggypfgyssgtpay
>Protein8973 169
ietpitanfrEGLNVLQYFISTHGARkgladtalkTANSGYLTRrlvdvtqdlvvteddc
gttngalmrAIVEGGEVIESLRdrvlgrtvaedvlhpenravlafagqmleeelieelea
agvdevkvrtaltcetrfglcascygrdlgrggkinlgeavgviaaqsi
>Protein8971 76
mitkMIKGWIPKEKEVEMMKEVVLADAPPIDPKkpppppppkvdpppikdqikfvppkvk
kdeevkeeepppptid
>Protein8976 113
madpvahespttageahpvggtnrptprsgrvdlpqrvrlvvlfggqsaehdvsrvtarN
VLAALDPDRYDVHLIGIARngrwlqlqglpaldgveakaltvsgdhvdpighl
>Protein8974 102
mqnqkirirlkafdyrlidkSAIEIVETAKrtgavvkGPVPLPTRierfdvlrsphvnkt
srdqfeirthlrlmdiidptdktvdalmkldlpagvdveikl
>Protein8975 130
arekgfklldrvglraqaekYPGQLSGGQQQRvaiarslamepkvmlfdeptsaldpemi
nevldvmiglakegmtmivvthemgfarkaanrvvfmadgqiveqatpeefftnaqsnra
kdflakilth
>Protein1412 58
adyitvartsgnnasdlngkIVTINGSTVAGNRitianasltvaidssdvadllaags
>Protein819 93
wlrwprrgrppsptppsihtetldpttgtrvlrrNTTLGELGETRpprcgrspatppwas
wgrpalvarcwplsgrslptplvalmmrvawgr
>Protein816 31
illdasfspirrVSYTVESARveqrtdldkl
>Protein817 165
vwtiaghtflteryapeanrkNSIHVGIAERydlvtkaggfqgmpgdyihfngrtshfae
ggwgiirvldkevadlkplprgtnplgipatpnsvcpsdapvksfnvvaldrpmklnpka
pdaievdferkieievdferkiemtmpegkPAYIEALTPSEKvir
>Protein814 59
EPEYGLWVDNYRlisenfvapgwfiklrdinlsynlpqrflsktkflsggsislfgrnl
>Protein815 48
iarlqkefgfknvnqvpklvkITINMGLGEAIGNPKVIDSAVEELRli
>Protein812 95
mpnpkVGTVTPDVAGAVKnakagqaryrvdkagiihaaigqvdfsaeavrqnvetliadl
kklkpatskgvyikkitlsstmgpglvvdvsnvsn
>Protein813 134
kecidddttefvkasapkDADVAEVPVVGDRkgngqleigsllpkTGSLAFLGPPEFAGV
DLAVQEMNEAGGVLGKDVIHIEGDSGDTENGVAPKtvstllakdvdaiigaasssvslsv
idtivnagvvmfsp
>Protein810 29
madgrPVDIVLNPLGVPSRmnvgqilevh
>Protein811 111
hidagktttterILFYTGINYKigevhdgaatmdwmvqeqergititssrsaaspsrrrp
rrrtgptrstalsigVNMTVEAVQVRSQPEGVSEPWIYRvnsnssrlgvrg
>Protein6195 27
aqrkvearnfdirknllkYDDVANEQR
>Protein1416 11
EQGITIDVAYR
>Protein6193 43
ptkgarlggssahqkALLANLATALFEHGRitttepkaralrp
>Protein6191 66
tpalpagfegsavissdktvyavtninnnavgsvgvsngtarSAYQGIAGTIAGTTLYFP
TVKnnf
>Protein8508 231
mvridpltgllgpvgvsqakgyqffaekfsgagnpagvkfevtpidnkLSPAESLNALKa
aidggaryiiqgngssvalalsdavakhnernpgkevlylndsavdpdltnskavdpdlt
nskcnywhfrfdadttmkmeamssfiseqkdvkkvyllnqnyshgvqvakyaketlarkr
pdiqivgedlhplaqtrdfapyiakikasgadtvitgnwgsEVLANLTPRe
>Protein10199 188
SVMLGWMRPTPRsvtlvlvasggvaltaaaggegvtvsaasvawgltaglsyasyylvgr
tlvellgpirtyaiamligglvlvpfadlawpswdvagllallslastllaylllgaglt
risstrasviataepvvatvmavavagerpgapaivggalvvgsalaaglgsldpsaptp
gpgaasal
>Protein2804 36
aanpeisrPWANFFNWGTRsainansftlrsfqlks
>Protein4796 45
wadlkddgakrvvqpgynkagdevwfsvwsaknkESAIVVVDDKt
>Protein2848 128
GYTIHSEFEGISDTPTYHDARevartvssmfleqgvdriilaytefvsmgtqkprvrrFL
PLQSSETIGEAGDAEARagfefepdaagvleallpryvesrlfsalldaaasehasrqra
mksatdna
>Protein2849 142
aladqgtfasnaigrsfpaiapnacgdllvgytqsstsiypsvyvagreaadpagqlkNE
LLVHAGEAVYTAYDTAPRrwgdylgmaidpdgktfwhvgeysrnqatarwstwissfawp
dcvtgptptpgptatatntppp
>Protein3550 99
HSGSPSAYDLFTELGTGAALKvkHSGSPSLAAALTSDNVFFDSAAVRdksakLAAALTSD
NVFFDSAAVRtanggkpaklyapstwrqgssyshlnest
>Protein2840 134
mclaadapvrdwiglavrrarATGAPAVFWLDETRahdaqliakvntyladentdgldir
imapeaatrfsleriiegedtisvtgnvlrdyltdatccattsptcspssrwarrprYLT
ASALFRgrmstkev
>Protein2841 39
mtkFSNILVPVDFSEHSVNATRlaieiarlfgskitlih
>Protein2843 41
mpkptkgarlggsashqkAILANLATALFEHGRittteska
>Protein3221 149
vdvvlrvegltatndfgiagdadtsvtlevaagasdlskgglgsfvkavhftgdatltlt
aaqvaaigttdadgdgdadawtvapgvtvkLNVTDVHDGFALDLNKleaagidigaltla
dtnsfisfdvaatlgnadsivtptdavdg
>Protein2846 44
ridlvqkigeniqvrrAILVQGDVVGTYIHGLKigvvvaltggd
>Protein2847 32
kTLSQIEEIERlktlmtlstvkdskilpynyd
>Protein3220 39
TATSNTVNTIVQQVGSFTLTADNVKnlshqaaklftrip
>Protein108 163
VGSGNSVYQGSERitklapidvrrdgfreedlldnqrasslkgdialhfrpgkdweista
yrVGSGNSVYQGSERyalrnffqhyLTNQNPSFLSDEVRymsqtndgdsynltalgaftn
erlkqtsaawapeyvgyyaavnlalakLTNQNPSFLSDEVRsl
>Protein109 57
msladlgvdaaqvgwsgasskvvdvsptparTAGTIVNDDGTGAAQLADFLAGRgfi
>Protein104 49
mrqalkniqsgeyakrFILEGMTNYPEMTAKrrLNAEHPIEVTGEKlra
>Protein3227 36
mglvgftrvlanegrkhnikVNAIAPVAKtrmteel
>Protein106 126
SAIAMYALIGQASAIAMYALIGQALRgaagqtvdayreasarlfagfaavakanplatrr
agysaeaistltqdnpyvgfpftklmtasafidqsaafivvsearadelgvpqdrrvylh
gsaaah
>Protein107 783
ELSQNEYALNDVQHNFFGLLQRLRVYAAQQPpdpvpqenvnvsnsnkasnrveptdssae
amdqlewavmfiartrnlaldrlrlqasvqgagsrtgsqavgavmnalgyaapkrlaqpd
rvhlpllghtasagwfvvtdrepdgrwmissqagkrtvdkgelegacwlldwqkesagqt
asedtpgisnfsrilkrsmrlyrsslgeavvasvfigllalmtslfsmqvydrviptrgq
ytlavlgigvvlsilielalkfvrarimdhvtvgldnrlsreifqrllqlridqlpasvg
slagqmrgyeqvrnfytagtlfalvdvpmgmvflvliawiaspwvaavplllagasllig
lsarrrvnriaessakysnqktgllveavdgvetiksgsggwkflsrwlslnahtitndl
emrhssesvayfaaalqqlsyagvvvvgsmvvmagdmtmgaliaasilsgrvlspimmvp
glfvqhahakaalqgldklydlktdneglervliptdlrghfnaeqvefaygpgpaalii
nsleikpgervgvigpigsgkstllrllsgmyvpnkgrilidgldlshvsrevinrhmgy
lqqehrlfqgtlrenlliglpdpgddalievmkrtgmsrlvlahplgldrpiseggkgls
ggqrqlvaftrlmltnpnvllldeptsnmdqmqetqcldvlkkeaehgktmvivthkpal
lplvdriivvlgnqivadgprdqvmsgfqalhaaqppqppgpqfrgvkvtvtnpaaatdr
raa
>Protein100 33
mavgpgrigddndrVPMDISTGDTVVYSKyggt
>Protein101 72
ltriaytgattgrskgvrltcaietallrNFLVDLIPDVAPGDRmlhaapmthasgsffl
phlvrggcnylm
>Protein102 41
mpvkVTAWMPPRnavavaaragaaevmpqrmirrcevglgr
>Protein103 64
kdivvkDSIADAFLQQILLRpaeysviatlnlngdyvsdalaaqvggigiapganlsdsv
acfe
>Protein3461 58
dfpgddtpiirgsaklalegdkgplgeqaidkLAEALDTYIPTPERavdgaflmpved
>Protein3460 148
TSSLAHNVDFHAATGALGGAGLTLVQPGEEVVLRwkavkpgvfvyhcapggtmipfhvis
gmmipfhvisgmngaimvlpkdglkdskgkpykydkDIADAITAAGVAVDKlevrlpnga
lrntgvytialhlhsdvvaqvsltivse
>Protein3463 62
meknvhleleisigkgrGYVAAEEHYVDSSIVGLIPVDSIYTPIKnvrykientrveqrt
df
>Protein3462 153
mpeslekLDATEVPAPTAEHITNIAKdadvkLDATEVPAPTAEHITNIAKnvivmcdtls
kyrngwndrekaksglsksiktdidaiaktdkaeqatnakkigtaiqsysaktanfeaql
asygarfaqvaldycnkglanygtdapkkeepk
>Protein3465 33
snsekeavehiyrqlrNAEPPDEETARgiidkl
>Protein3464 44
mganwqhawsganwkvtpkAGLHVEQILTGDTAQIDALLSGQRv
>Protein3467 32
VEQAFEISDASAERvlllvalsnwiksrssnt
>Protein3466 41
GLIPSHVVFNGKikaplnltdhllkvwqtcwkqlkglfhlt
>Protein3469 47
ilyaehefnastftsrVVAGTGSDMFSAITGGIGALRgpkhgganev
>Protein3468 36
magtgkEYTNPGLDLKdfigtkftsgpdgklyqlpt
>Protein3224 97
slrgavdlaaadhaeagnaaaaqalaradeagraaadaesrvqaltaavqaaqdrASEVE
QNAAEATRradecsqalsdaerriaeaearaadaerr
>Protein9276 209
mtelvthcvrSDPNEVYPDMAMGRVAPGYELMIINHGTGRpaevgemgelwirgvrgisv
fqeylnnpeandkmftddgwcrtgdvvrleadgnifycdrdkdalkvggenvsarevedv
crtvpgiddiavvakshemldmvpvvfvirtetaepeaimseaiiaacrsvladfkvprg
vyfveefplaelgkiskkdlreladsfet
>Protein4982 75
hgddlliggngldsiwggtgddrFHGSTGGTATTPERvdggkDLYLVDHVIRvlndyeae
vvastpstisiekiq
>Protein8908 781
mdkrpwlkgkYIVLPNVTDKgyktmmrsgmkvayrempcvggyldgsfekigtgnkskfa
gedenygnkrlalfqtsdsraatfadlgrhstwvkwtaptaealrqaclanesrisqvep
qlpnavvskmvvsnskflgpltidfnqqynaviggrgtgkstilsylrwglcdqpadhdq
tsseagsigarqrrlieatlfpldaqvevhfvingiphvvrrqadtgnirlkiggadfvp
areedvrallpihaysqkqlssvavrvdeltrFITAPIQPDLDEFDRqiaeaagrlreny
atlqrvrvldlaiqrSTLDVGSLEDQAENIRqslggmseedrviladkprydaardiqrs
aresltqassalvdarsaldalnvgeadgsasqpsklaepieelvtivgatiqtvvdrve
aaqtelrAASDVGSPVALAEARLNEIHGDFGAAYETVKatstaheaklaelavvegrvte
vkdlrtrqtlerSGLGDPETSHHELRaqvgelakarsatvahecltldglsdglihaelq
qgvglskhaerlragiagsgvrsarvealfdairaeddplatwntvldeleallqlgset
pvkssntpvmsrlgfpvadqdksrhqltsdgwldlaltpvldhprfkyrvkesdyidfsd
asagqqatallrvllaqagpplivdqpeddldsqvvldvvrrlwsskarrqlifsshnan
lvvngdaelvivcenrqqgdqsggfvghqgaidvedvrsavtqvmeggeeafklrkekyg
f
>Protein4981 38
tgparragekLLVIDPLDDVAVGRrawqympgqrrtkl
>Protein4980 75
mnaiayvheqltgkkefpafkagdnvtvnykiiegnkeriqsfkgdvikkqgngatasft
vrkISDGVGVERlfp
>Protein9273 174
mhygdvflgketvlckDTPAFIANRvgvyamakifqltqelgltieevdkltgsaigrpn
tgtfklsdlvgndtgtkvmlgikencpndeqasafdvpkyvqflldnkffgnktkkgyyy
kdekrnsfslrldtlvyeptgkpkfpsldasnksenlagkvnafinaddkgaql
>Protein8904 101
meviyagirltpeqiaaaarDEDVEVVGLSILSGSHLELVPEVVRlleedgvevpvvvgg
iippedeanllsagvtavytpkdyelatimgdiatlaiarr
>Protein2982 24
mvgegesvkIGAPFLAGATVKapw
>Protein9271 139
maagvaaafltgnvahagvvvdlftdpllgqqvqtsttgatdsnqigaypltilggyrdl
sitkNSDLFAGGTATLRstsgslildnatgvvstgvvtwdgsniagaggtsvsttglggv
dltagglansflaqvkyad
>Protein8902 92
meltgsrvlltgasgglgqaiarrlgrygaqltltarNRPALDSLADETRgtvveadlsk
rsdvqrlakmvsefdvvianagvggeasgsel
>Protein3718 45
mvkepkVFLFDEPLSNLDAALRtrmrieikrlhqqlratsvfvth
>Protein9465 76
mdfgafvevlpgtdglvhisqlahhrvkAVTDEVSEGDQVMVKvleidkqgkirlsrkea
mpapagspateptpag
>Protein5108 32
ypvvvrtrkgvrradgslirFDGNAAVLLNNK
>Protein5109 28
atlegfsrTDIDSFALQSQQRaaaaqan
>Protein8770 730
kkpwwsceiinwravlrceptekevnvqnnfklsrvaasvalviaglagsqsalagsgfa
dvvkqdgtpgrigtyfayspsgvrTTPVPEAENLPNPNVNKqntgkalrkfidplpthlg
lsymadgvtqkkvtvgvstkwvnpkgvttnddyyeiavveftnrfhtdlrketvqrgyvq
ldqvaandptntaklpgsdalylyypnssgkvafaskaeapadaepvliggtdsngkltg
fkvharlldqprfmgpiliakSTNPVSGVNNGDGTKgspirvkfhnllptgraelgpdvn
gkavvtnrrgdiflptdkyilgagfgpdgvteytqnradihlhggdtpwisdgtphqwwi
sdgtphqwitpideadpsnprslaaefanpdnvrdasllphflrgdsavnvpdmydpgpg
amtyyfpngqtarfqwyhdhsfgatrlnvyagmfaaypivdqtvndmaaagvlpavggpr
TIGNVMLVAPADEIAARerlemestnqseklavlrsefiqinyakasdmlglingpskll
sergsasvdsrtntlivldtpkrieeirdvivrldvpikQVMIEARivlattdfakelgv
kwgatrddqrgkrrfvtggthktlvetqfareyedvtvngntftvpkyeittpedlivdl
gvtgagatslavglidsdnllldlelsalqsdgngeivatpkvltadkqkariaagtqip
yleasssgat
>Protein8771 291
mqfdrgylspyfissaekqialldnpyillhdkkisnirELLPVLEQVAKagkplliiae
dvdgealatlvvnnirgilktcavkapgfgdrrkamlediailtggtviaeevgltlekA
TLNDLGQAKrieigkENTTIIDGAGNANTIEGRvkqirTQIDEATSDYDKEKlqervakL
AGGVALIKvgaatevemkekkarvedalhatrAAVEEGVIPGGGVALLRtaaavkktkgd
nhdqeagikivlraleeplrqivtncgdepsvvvnkvsenqgnfgynaats
>Protein8772 87
matnkgggstrngrDSNPQYLGVKAYGGETIKagsiivrqrgtkffpglnvglgrdhtly
ayvsgvvkfeggrgrqkvsvypvtaka
>Protein8773 78
mvapivdelateyagkvkvrklntdenpeiagrYQVMSIPTILFFKngqaverlvgarpk
rqfkeiidsllaqhsgaa
>Protein8774 93
msspgdggrGQFNLGAYSNPKvddlttkiaseidqtkrdamireaikihqddvghlplhq
qalswgskksvevvqfpdnympwkhikvktaak
>Protein8775 142
mlklahlvedkaharSTGPYSLVTQQPLGGKaqfggqrfgemevwaleaygaaytlqell
tvksddvqgrvktyesivkdepiespgipasfrvlvkelqslglaveavtesgevirfgk
dddkknrqyagtglmdlarsrg
>Protein8776 86
msrprlilldepslglaplitkevferlsainkaeglavllveqnanlalevadrAYVLE
AGKitdqgtaahlmasesvqraylgv
>Protein8779 32
DRRYAWNDRRHAWNHRRQYGNPVGGDLRvala
>Protein4110 48
mkatwkvhiapadrpkkkMNNYNIENIFSTTLRdagqvalidgdtkki
>Protein4111 88
verevfpalaadralyalasdaywldagtpetllqanldvlagkrtfsgvgvhasarVHP
DAQVIDSVIGAEVVVAAGARversvvla
>Protein4112 77
rrrtwdllrrpssaspfgrrrrrrgdaepaearpstvppavarragsthnlassirrais
rrMIEVLCSSANERapv
>Protein4113 40
mryrFAVLDTPPGLNAQQAKewrmyvnydtsyaamyypwi
>Protein10424 150
mklriedalnatraaveegivagggtalvnviakvaeldlegddatgrnivlrALEEPVR
qiaynagyegsviidklknspvgtgfnaangewvdmvesgiidpvkvtrsalqnaasvas
liltteavvadkpeqkapaapatdpgmmgy
>Protein4447 77
TPGVGEHQLHINPQAAKirGINDGDYVFVDGNPVDRtrkrrktaasttattslstvtrYN
PAYPYHVTMAKstrcpv
>Protein4116 38
mslnnrsekattagvttktkNNVGPEINSGAQNGSRwg
>Protein4117 74
mvethpalvddcyvkVFTGDDSLADEIDKqflidinkEFPEEQAAQIKasigkTSWQAIH
IPTIVSRttdgaqt
>Protein4118 46
mlfvhhkLTPAFTLIGEIQDYSSEGAKgavnqpsyqalvvgaqfdf
>Protein4119 23
mgpesgsnkkLVACLQPDRradi
>Protein4448 45
ygqvrMGNSIEDPKekglfrpitddksilgaiddpdgkrsdgddd
>Protein5535 29
IHYNLSLMFLIYWAMWARmlicypigrdn
>Protein5534 30
errtsvnlkaciaaaksrVAFINTGFLDRt
>Protein5537 20
mrTLFDGIPLDKmsvsmtmn
>Protein5536 32
phsdlrrarAAAINIVPTSTGAARatglvlqa
>Protein5531 20
tinslrLAIEDFNKtwsapv
>Protein5530 32
ireavsfykiegelrsevslhikrLMDIGCYR
>Protein5533 44
gvgkTAIVEGIAQRivrgdvpeslkdrriisldlaslvagakyr
>Protein5532 33
QALEEALKdpnvvaflvepiqgeagvvvpdegy
>Protein5539 636
ftgelepvaeisavlddlakSGGPDVPMHVDGASGGFVVPFLQPDLEWDFRnprvvsinv
sghkYGLTYPGIGFVVWRskeylpedlvfhvnylggdmptftlnfsrpgnqvvaqyynfi
rlgrtgytrimealrdtaqmisahiatidglnvitdgtaipvlsfncdddlgftvfdish
elralgfqvpaytmpadrcrrtrcrpmprtspccasscarasaatwptsVPTTHADWGMA
AATLLNKvdvakyftvdqyvasnsiatlqgllidvtnlpssvdtakASAVASGIALTTAV
GETAGTSGNDTFKAFLANGANTLQSGDTIRGGAGTDTLIADVSTQGTGENAVAFTSQSVE
Kvtlraqhsdnnynnsdnnlessqssidaeraagvntwennnsradlviedvrigagqit
kditiamvetdpgnvdfgvyfdqlslrntassssvvniqlmdtgaaaaaatsatpllnnp
ydtfkfyangnlvslvlpnaaaadtyaalltafqsaianaglsnvvtaslgsnftvtdpi
snvqvtgtaitlnaaggyaittpagsgwfnttgasvpatnttgasvpatsniyttyntss
sssaalvtstiilddvgrSQVGATITHRvlaklfed
>Protein5538 215
mviataalttvagaqsvdnwrnvsgdawknstglcwrdaawtpatavkGCDGAIEEVAPA
PVRAPAPVSAAPAAAPAPVAVAPAAPVAPPPPPAAPTKvtyaadaffdfdksvlkpagkt
kledlvgkvkainlevviavghtdskglpsvtqtprvlmpitksclwpvlkpsrMLGIQG
ALMGVLLQGQRcthgraaagsaqqpdqgqgnrpre
>Protein8114 56
mrAVFEVIGITDIVAKshgstnpynmvratldalshattpsqvaakrgktveelfv
>Protein8115 135
mtselesflnqqrfefeeqqtsqkkrpnkkarsaleffgtdlteeakngqldpvigreke
ikrvitilsrrTKNNPVLIGEPGVGKtaiveglahriaeetvpenlfekriimldlagmi
agtkyrgefeerlka
>Protein8116 175
dlnaqkvkiggktikfeiaaeddaadpkqgtavaqklcdakVAGIVGHLNSGTTIPASKI
YNDCGIPHITGAATNPNLTKPGYKttyrIIANDNALGAGLAFYAADTMKlkriaviddrT
AYGQGVAEVFSKiaktkgieivdqqfttdkATDFMAILTAIKskkpdgvfyggmd
>Protein8117 63
mlrasagqieghticafgeaaawpvqgflrHFWHEFEYAIVNKrfyvdderagtlaktaq
vaa
>Protein8110 241
rhqtpvvayahasvgllhvkPLLDLRDHEDIEKMKliatetvelvkkykgswsgehgdgl
arspynkeffgekiynafievkslfdpqhllnpgkivnapavdsnlrygsnyidnrftsm
fhyrreggfhdavhlcngvgecrkttggsmcpsfratkdekdttraranilrlamsgqig
gngfldksideamdlclsckacktecpsnvdmsklksemlhlrnkeigisiktklianqr
w
>Protein8111 78
makLSTDELLDAFKemtlielsefvklfedtfevtaaapvavaaagapaaggaeaaaekd
efdvvleaagdkkiqvik
>Protein8112 164
mdftkaynaqtesqrGTIVPVEITIFEDRsftfvlktppaavliraaaglekgsqlpgrG
AVGEITEAQLAEIATTKmpdlntkdleqakqqvagtarsmgirvlwddqkgeelapllda
daqeammaaqealqaaeeapsggmaeaaadaiagdaeesadseg
>Protein8113 226
mapfifghrnkIHIVNLEKtlpmfqeaakfvrqltanggtvlmvgtkrqareilstealr
agvpfvdqrwlggmmtnfktvkislkrlkemkaqqeagldslskkEQLMFAREMAKLERD
MGGIQDMTGLPDAIFVIDVGYHKiaiqearklgiplvgvvdtnhspegidyvipgnddss
kavalyargiadaiiegrnnrnndlvktvaaegadefveveedsaa
>Protein8118 143
mkfnrrvgrneltgsqtlsnediiavikilvelrngrGEIDDIDHLGNRRvrSVGELAEN
QFRsglvrveravkerlsqaesdnlmphdlinakpvsaaarEFFGSSQLSQFMDQTNPLS
EITHKrrISALGPGGLTReragf
>Protein8119 191
maetasvfgeavtnnallaqlddpnerFALLASTLEDSIATVFRqvamsrfeaachthrr
dvgelsvddfgnhwadtqtellgdtvevtdgyrnwwsyvphfmatpgyvyayafgqllal
svyaryqaegeafvpsyldmlaaggskspedlaamvgcdltdpgfwdagldivagqldaa
eaaaraagrls
>Protein4459 17
VAQESIDALEAIGAFRe
>Protein3713 20
mifgrATPVDLEFNQVEKav
>Protein3712 31
dkgrlvadlirgkkVDQALNILQFTQKkaav
>Protein9648 162
makvkkEGVITVEEAKgtethvevvegmqfdrgyispyfvtnadkmeavlenplvliydk
kisnmkellpilekgvqtgrPILIIAEDVDGEALATLVVNKirgslkicavkapgfgdrr
kamlediailtggtmiseergfklenadlsylgsaekisvdk
>Protein9643 56
miinvdrknrsinlsikAKDMAEENEAVSRvqsegtgnagttslgallkakldnkn
>Protein9642 83
mslktkLRVSNSPGTVDSDYRGEICIIMDNIDIKSNHRipyeikkgdriaqgvicpiiqv
tfeevnklneterntgafgstgn
>Protein9641 179
magrshnvaaqattlgkrfasaaeellvahdrlrdlidrypvrglkGPVGTQADLVDLLG
TPEQVANLERrvatnlgfsnvftsvgqvyprsldyevvtalaqlcsgpsslattirlmag
nelategfregqvgssamphkmnarsaervcglrvildghvamigglaghqwnegdvfd
>Protein9640 194
mkihvvrhgeagddiadsyggaadfrltdngregahaaaralaglsveavfssplsrate
taeiiakELGGLPLTIVPELRernsygvlsgvpkdrakelfgyildelkekpgysrepll
gaedfdrfvervrAGFQLVTDESEAKnydeivivshgkftqaladfvfrfgdsvsidlsa
ilsvdytasqsvlv
>Protein9644 304
teprFDAVDDVRarLGEVEYLSDEGIAGIVYLADRlgkpilvegpagtgktqlaksvaei
tnsrlirlqcyegldeakalyewnykkqllriqaagiegnseggagwgeleedifsedfl
ltrplleairaedpvvllidevdrvevetealllellsdyqvsipelgtitarqiplvfl
tsnatrelsealkrRCLYLYIDYPDMEREREIVLTKVPGITEALADQVARivrsirqlel
kkspsvsetldwartlmllgvekVDTQVATDTANILLKyqsdiakatrefvkdggqsaak
smlg
>Protein7979 244
mhvdstlqffksffdkapgnqsfkkqlsnvlgftpgdislyktalshrsiregadenner
leflgdavlssviahylfkkYPYKGEGFLTEMRSKMVNRAKLNEIALKMGLKKITFYNKf
dnalkisqifgntlealigavyldigykktqtwvekqiilphmfiddleeveiniknkly
gwankngkalefttleekfesgrriftigatvdgalvaqakgynkkdasqlaaqlavekl
glre
>Protein7977 89
mgpgrvevqhhevascqseigvtfntlvrKADEVQVLKyavlntahafgkTATFMPKpmv
gdngsgmhvhmsiskdgknlfagdqyagl
>Protein7976 159
msgydgtdgakERIKAIQTAMITHCELMRYRFAVLDTPPGLNAQQVADLSGSGSTTKsya
alyypwikVADLSGSGSTTKfmppsghmvgvynrvdgtrgvhkAPANEIVRgaidleikl
srgeqdtlnpigvncirefpgrgirvwgartlssdgswr
>Protein7975 63
maqrqvkAAEDNQEAMQAYIRDAAGTSGTGGTAEELTKladlhnsgkLDDAEFAAAKakl
ihg
>Protein7974 268
mgayehiregdvvkctgrILEVPVGEGLLGRVVNALGQPIDGKgpitavksepiekiapg
viwrKSVDQPVQTGLKsvdsmvpvgrgqreliigdrqtgktavaidaiinqkgqnmlciy
vavgqkassianvvrkleehgameytivvaatasesaamqfiapysgctmgeyfrdigqd
alivyddltkqawayrqislllrrppgreaypgdvfylhsrlleraarvsadyvekatng
kvqgktgsltalpiietqagdvtafvpt
>Protein7973 176
lvkglkltlrTAMETMFPDGPLKPPSPAKGAATVQYPRekespaprargvialheencta
cmlcarecpdwciyieghktlapprrpggkprsvndldrfdidyslcmycgicvevcpfe
alfwtpeyeysevrIADLLHDKERlgewfetvpdfesyeagaqmkqkkvprkesse
>Protein7972 167
msavptsglfasnagealqeirNYTLNFGPQHPAAHGVLRlilemdgevirradphvgll
hrgteklaeskpfnqsigymdrldyvsmmcnehayvlaierlmgieaperaqwirtmfde
itrilnhlmwvgsnaldlgamavflyafrereelmdcyeavsgarmh
>Protein7971 187
mlpallsvtlatsvkasdehhqhgkdhnfgfftkenalltpknyrEWIFVGAPVTPKdmn
dgkpafpefhnvyidptswnhwkktgefrdgtvivkelvsvgtkesasgngyfqgefngi
aamvkdskrfadrpgnwaffgfdsyeakqgaiqaddacaachkANAAQDMVFIQHYPVLR
aakpgkk
>Protein7970 165
meqtlvkfyqtgtftvgnrllapdqrsvqsgqarsnslnsghrACQGCGEALGARyaida
amaatkgqliaanatgclevfstpypetswqmpwihslfgntaavatgiaaamkakgrsd
vrvvaqggdggttdigfgclsgmfdrnddvlyicydneaymntgv
>Protein6378 28
ckgpkskkvvdclqpdrrVEIEVIGTKm
>Protein6379 62
falydefgaeatdvtdlilgnvptsggsiraksikITNNDGTGNLTAKTSIDVGSRiasn
af
>Protein6376 45
mtfldpatrrdvlrqlvahlapggrLVVGFGADRgydfdeffana
>Protein6377 20
DGTTLETTQEVSLLSRvslr
>Protein6374 88
rylyfaqkadiegypdvaalfrsvaegetghafghfdflaetgdpatgepvgstednlrS
AIAGETYEYTEMYPGFAKtardegfeev
>Protein6375 126
rgflpaslvelrrvrDLAPYLGRdleakiieldrnrnnvvlsrrarnnvvlsrrayleet
qkeqrNMISVELNGTTLQHEIAAQHGASRifmqpasegtgviaggamravlevagvqnvl
akcygs
>Protein6372 45
eefnekyrggitywkfdrkegrldpkQSFSLELPPYSQDLSDAGK
>Protein6373 32
gaervivsqlhrSPGVFFGQSRhangtklysa
>Protein6370 14
TGLYVDTLCEKtks
>Protein6371 251
mrLGFIDAPFKnaedeidmfndlvsldmgtmiygqnrlansinyvspkfldvfganitmq
pgeqqtagtmvspenhladaysaafsyeddslylsyamdkevmdtrnlvagvftptemda
mrfnarykmgdmmisgmyqmaeptktggantldkedsfvvsgsykmdmmtfrgqilmstq
dmvmgvgstnksvdttligvgvdynmtettkvfynmtettkvfgnlamkktevnvagkGV
LVPIEETIRgf
>Protein2292 38
tpaadfcgldtfdytvvdskGQTDTATVQVRvtcaned
>Protein7399 33
treslkhtkIVHEEYLPVGTTDFTAGLQRivdk
>Protein7398 41
fpdprrrqsrvcqgqrrrQTQASGDRqqgsvqsepgrraan
>Protein7393 186
mpegkIFALEEEAATVAGNVMPNPLTLRANLGDCIKvnlknkmkasrASFFAPGLAFDPK
DSQGLNVGNNAGDQTVAPGESRTYTYYAHPANKettslvwdggnivvnprnglygaivig
pkgsqyrdpvpkLFNELGPRfkarpggytrilkmgfrvgdnapmalvelvdrtlatvves
vedaka
>Protein7392 35
rsrqgiqtqrqdrHVADPSARlasrrktcprgwpa
>Protein7391 17
mgrrrIPNEEIAEAAKa
>Protein7390 38
gktttterilfytgvnhkIGEVHDGAATMDWMEQEQER
>Protein7397 21
valpsvasrskNLDLQGTKfg
>Protein7396 16
mqkELVNLAPSTMKik
>Protein7395 78
lendleivaclnkidlpaaepervaaeiesvlgipadqvlhisakTGEGVGALLDAVIER
ipapegdkdadlqalifd
>Protein7394 22
mrthkrLIEIYTPTQKtvdals
>Protein4146 52
kekfnrnkthvnigtighvdhgkttltaaitkvasakyggakEISYDQVAKa
>Protein7029 63
taseivtdgetqlwkfthnglfnqavhfrMFNVQLINRvgwdgfiappnsyehgwketvr
inp
>Protein7028 21
kALTTAEVRcpswlmlkaksl
>Protein7025 25
VQVHSGIFNSSLEGEVSGVGSLVKq
>Protein7024 44
QIVDELVELLSGTAARrkparQIVDELVELLSGTAARlgcsdel
>Protein7027 56
dknqnfklvvsprVAVVGTFGKdvavvgtfgkdrnhnvrGELQCIGASTLDEYRqh
>Protein7026 203
plwrrtavaaaaglllaagavhaqqsagsinvraskgasivienksigvsrqlkanddga
aqvsqlpsgtytvtvinangskdtktvevqagqgsdayfgslqtvvvtgsanrsldvkst
essqtltkatidripvikDVTAVTLLAPGAVEGDGRigqtgsrggnvpslggaspaenay
yingfnvtnivngvafnqipfea
>Protein7021 116
AQMATFLWRlvgavypgfihdfydvsegayydqavawlayydqavawlvrAGNTPHTLVW
NDAMTELTVTLPKsslaassrYTVSIAAAAANLRdlnnptlpvdfsnlanggvvnf
>Protein7020 22
TGTGILELVNANNTQAKqpkmr
>Protein7023 49
rrfwvetenrwvrlrVSSAALRLIDKNGIDSVLADLRARGQAendhgkq
>Protein7022 31
kMFLLDLEQGRiiddeevkrtlsmaepyrkw
>Protein2615 174
mdvdtnttpsvdnkVWELNSNASRvgvkgnekltdeltavykaewevqgdmaggkdldar
eryiglkhyqlgtvrlgyidsplknaedsvdvfndsarldmtsfvtgqtrllhlsqarhv
LSGFGNFDLRdkrqrpgrnpkTGEEIPITARrvvtfkagqklrqrvdayartqs
>Protein2614 32
rrnglrnsgrrlgsggtgrqrFDGSGVLRrtl
>Protein2617 68
dllvatdvaarGLDVDHLTHVVNYDVPSAPETYVHRigrvgragrEGVAITLSEPRerrq
ldnierlt
>Protein2611 111
msdtnsnpdpidyaipsnddairavklivsviaeaaeegqrirEVQMSDTGQVSRsdlae
merylgpstlaklkgrdddeleddkyeeyselaedddddnlsgpgnfddee
>Protein2610 33
SDYPNQVNNVLCFPYIFRgaldvgastineamk
>Protein2613 43
mgfkfqfitlagfhslnyaafdlaygyarEGMTAFVDLQERef
>Protein2612 79
EGNDFYHEMKdsnvldkvamvfgqmneppgnrlrvaltgltmaeraltgltmaerfrddg
rSDYPNQVNNVLGFPFIFR
>Protein4415 207
mplveiicgektndetlakAFDYVLQIKktpivvndsrgfftsrvfgtfcmegvnmlaeg
fnplsieqaaaqagmpvgplaildevnleltrkirvqtqadlavegqelvlepafalidk
mcdefkragkkdgagfydypadgkkrlwspadgkkrlwsglaehfaaadkkYETVFILTP
VLSEDQTKeavskfkdlvkkgrgkirh
>Protein2618 50
vtlfggkGADSLAGSGGADFLRggqgndildgsfvaevkeahkvtfsgna
>Protein10218 97
kyvpagagsvpsfvikggrAAGETFANALELHYQLANLGDVRSLVVHPASTTHSQLNDEE
QRsagvepglvrlsvglesiddiiadlkvgfaaaaqa
>Protein4619 28
LDLAQYAKiivsskaletilaringgkn
>Protein4618 69
mgsdteaqaaiaslngrahdgrtltvnearpreerSGYGGGGGGGGGYGGGGGGGSYGGG
GGGRRavsh
>Protein4617 133
nnngdnnledaevavdaerAANVGTWHNFNSRADLIIEDVRvVYYDKDADLSLIKgkqvt
ivgygsqghahalnlkesgvnvtvglrkngaswkkaeaaglkveevaasvknadvvmill
pdenipqvyndei
>Protein4616 100
vefprdsvpkiydalkVDGTATTLEVQQQLGDGIVRtiamgsteglkrGLPVTNTNAPIS
VPVGTATLGRimdvlgrpideagpigeketwsihrkapsy
>Protein4615 46
kGNTGANLLSLLESRldnvvyrmgfgstraearqmvshkaitvngn
>Protein4614 30
mrQLVNNMVVGVSKgferkLSLVGVGYKaq
>Protein10217 206
mkKRIILAAMTTSMLVYMLSSCYQNKEDIIALPKVSFRaevvpivtagpcgchnngigtr
avqfshydtvfydailsrrsyldsmsrlvgkhpggggiefadnerniikkwiaqgdpydd
gagctvsgtirytadilplyttsckgatchggiaialdynklvaekttlttimntggsqg
hpggplslttctinkfkewinqgqpq
>Protein4612 47
mkeldvphdkvnvnggaialghplgatgarLMTTLLGELERtggryg
>Protein4611 19
mrDGEQSPGASMTLEEKvr
>Protein4610 37
hppepphlllrerEAPHLSAALDPHAEPRviareplh
>Protein2479 27
mckAGFAGDDAPRavfpsivgrprhkg
>Protein2478 59
rigdavdraearlgnegrvlirpsgtepvvrVMVEAPTAELAAEVADELAAEVARaaaa
>Protein2471 77
rkasrvtkpiaghlakAGVEAGEIIQEFRvtadaaakyaagatvtvadvfavgqkvdvqg
ttigkgyagtikrhhms
>Protein2470 41
mlgvkrfggqavnageilvrqrGTHFHPGVNVGRggddtlf
>Protein2473 85
wqlgadfpvsatttlsasyatstdnaasaaagvgevkrsgfgiaaayglskrttvyggfk
kvsddkgtgldtkIDVFAVGVKhtf
>Protein2472 50
mdlvgtlpdrEVATMAGVTPENVRafrrrhdiparwrdegedevaapkae
>Protein2475 31
kwgreipdahdlssvrLLGSVGEPINPEAWR
>Protein2474 32
grvfpgkrMTGHLGDDLVTTQNLDIFRidear
>Protein2477 37
mvtkGVVSVIMPIEDMPHDANGDPVDIVLNPLGVPSR
>Protein2476 24
mqarGFLLGGTAGRttlngeglqh
>Protein10455 172
yppgqhgrtrrRGNVSEYLVQLQEKqkarFSYGLTEKqfrklyeeasrRPGVTGETLLMY
CELRVDNVVYRsglaatrpqarQLVSHGHFEVNGKrvhtpsyrlrKGDVVTLReksrEMI
TITWNKdtldrTPPAWLERGENNNSITVRelpvrEQIDIPVReqlivelysk
>Protein3878 243
mgdertnevffddvfvpgdyvvgelnkGFQYISQALDLERftmftyapikqrldvlteyv
qeadvlteyvqeatrdgeplvedevvrakmahlhteaavaralglkfvaaavkvetahrE
VDKPFLMPVEDVFTITGRgtvatgrietgvinsgeavdilgmgdvklsstvtgvemfrki
ldrgeagdnvglllrgieksqikrgmvickpgstkphtdfkaeiyvlkkeeggrhtpfhn
kyr
>Protein3879 32
hkgaksrsgysskrGFEGGQMPLQRrvpkfgf
>Protein3872 48
itnytvgrTGATEAASAAAILGDGIIRidlgwnsyrgyrgdtlgessd
>Protein3873 84
gfgrqkghtelyrgaeyvvdflpkvkievaigddlvdrvieaitkaantgkigdgkIFVT
SLEQIIRIRTGETGVDAVpitely
>Protein3870 40
mtelckYIGADTDVPAGDIGVGGReigflygqyrkirnel
>Protein3871 63
gveqlkkeiqaltdnevflniqevrkAEINAQLVAENIATQLERrvafrramkksiqtam
kfg
>Protein3876 54
mgysfagpiqttfvvspdlrpgvfeveathkEGDGSPVGSLLLPTGDRvplgqy
>Protein3877 97
haaqsayttgyvahvptagtkavviglprMVMSFNVGAIRAVGTSGEAYSMGGIRVTNFD
FSSTKVSIWGHKpdpgligienatlcvaflfggltwf
>Protein3874 47
nnapvavaaavkadptnaksitsfaiakAPLQATAITSAALRavttp
>Protein5998 19
NNAQVANKyidpiavatqh
>Protein1113 78
irALAPYLGGGRikgdgdltctatvaalqmkvtiqrkygtrwvnvgvpaqgtrynvyrVY
GTANTSYAPGIYRtkstg
>Protein6720 31
kailewsfrrrkkVLFFPDQHLGRwtgykmg
>Protein6723 44
pskSEYVLANTADLPFNIRepfdngnaingdtdgacqradlknv
>Protein3708 55
etrtnqlfvtdipskleqvqqliakidisvrqvliearIVEASDTFGKslgvkld
>Protein8340 126
madlkafaeqlvnltvkevnelaqilkdeygiepaaaavavaapaggagdgaavaekTTF
DVILKaagaaklgvvkivkditglglkeakdlvdgapkplkegiskedaeaikaqlteag
aeveik
>Protein8343 86
mvhgvsagferKLELVGVGYRaamqgkdlslslgfshpilfpspegitistptqteilvq
gadkqrvgevaakirgyrppepykgk
>Protein6722 39
magtairfepgqerTVELVELAGDRivygfnqkvmgklk
>Protein8345 60
mhaaeqftgqagsnvplkenieafdkltkGDFDHLPEQAFFLIGGLDDLAKkaeslgvkl
>Protein8344 36
ytegkgekqpvadnksadgraqnrRVEIEVVGTRak
>Protein8347 242
mgrtaakleaaavvlranapegvrVSAYAGDVTADADVAAAVGLADAEGQLRiavasagd
gtmgpvvatstdewnrvigvsltgvfltfreagaaivrngggsmvavssvasrlthrfma
pysvakagvdmlvkvtadelgqagvrvnavnpgiirtelvamieedssvgqsyltntplg
rfgevddvaplirflcgpesgfitgetvgadgghhlrtgpdylewaeglygdaahgrvpa
pe
>Protein8346 178
ftkktsefadghgevrdesrdwensyrsrwqydkivrSTHGVNCTGSCSWKiyvknglvt
wetqqtdyprTRPDLPNHEPRgcprgasyswymysanrlkypkvrkpllklwreakaqfa
dpveawgsivsdpaktaqykskrglggfvrsswsevneiiaasnvytaktfgpdriig
>Protein3700 62
agiaqaahagrGDAFTVNPLVKVCFADELLPFNFAEPRkefgrgalrefmpagerslvvp
ar
>Protein6725 66
mddrnladlksdannsnnffnstvkvtykgldasvvvagtgykTSDLEINQAIKqaintd
avlskl
>Protein3705 317
getldykapllkSIQVLDQAATEVAHYFDRdvkhvnttlgweqeyflvdsamyyarpdlv
msgrtllgrrspkgqqledhyfgaipervyaymrdfeieclklgipvrtrhnevapsqfe
capmfeeanlavdhnsllmdvmdrvsskhklkvlfhekpfagingsgkhnnwsmgtdtgv
nllspgktprtnlqfltffintiaavnrheellrasnrheellrasvashgnehrEGLGN
VFASRflnggvfsggtdflvwrdskrdqdpfscnlawpspfplgqtqlvvfdeeenfevp
egcqispcpptigilpf
>Protein3706 108
lssnevvvytaafgndvivnfaagavfnadvlhlrtflgstatsldnnagvagavastds
lvaiygfdntgtaltgvrndsaaevakLYTDDVTANKgvyisvaatni
>Protein1116 33
vnvagggesgqagatrhgitrALIDYDATLKpe
>Protein9346 65
ednkkltvteiyvklrLEQSVASQHLAILRragvvatdrdgkyifyalnhprileiadlv
eeitk
>Protein9347 82
mllteidhvaiavrdldaavayyaeafgaevahrEIVESDGVEEALVKVADSYIQLTAAT
RPDSPIAKsiekrgeglhhigy
>Protein9432 99
msasreqlhrllrDSVEHVHDLAERthqinvdqisiegdraeanttfslfrtnlrgqsel
favghyrdqllysgnhwlicnrtvevrtrmftvptplpi
>Protein9433 98
mikiklkngtiyhpvvgthdaakVYMQPAPEGTGIIAGGPMRaifevmgmtnilakcigs
tnpynvvratlnglnsihspsyiaakrgksvkeilgnd
>Protein9434 54
mekktngwkVYDVTVAGVSLVTNYRgsfnsqvrkngidgliktlsdknkslenk
>Protein9435 303
gevrarlderaaataalrrdlevraagveerrrlltnrrvsvrdrlernraeaeaaaerr
veldaraeaterlatfvakrlgvvesdlvgvrearraqseqaraltgeletlrservase
rslgelserrhqaevadaelklrletlteqvrtelevepevaeaapapelpegigaaehl
rvlerelrLMGPINPLALAEFAELSERheflgaqledvrssrrelskiikavddeivsvf
aaayadvaghfealfstlfpggegslsltdpndllntgielkarpsgknvrklsllsgge
rsl
>Protein9436 278
mcvesiqkrlsnkAVAVQFPYGEASDFKGIVDLTRMKyftfegtngetqveheipadvad
kaksmretltdavsifddelaekflggeeisyellmralrkgvvsnecypvlvgtalkna
gvqlmldyavdvlpcpldvgamkgvdvddstkqlerapsddapvsalafkimtdpfvgsl
tfvrvysgvvktgdallnpisgqrervgrlilmhankreeisevhaghiaaflglkdtrt
ghtlcdekapiilekmdfpapvitlavepvskkdqekm
>Protein9437 199
midektalkrvtpdrlndllhpifdpkalaaalpiarglpaspgaatgqivffadeaetw
akagkavilvrQETSPEDLRgmsvakgiltarggmtshaavvargmgkccvsgagavhvd
lkartmtvgsqtyqegewislngstgevflgqiatkdaelsgdfgalmaltdrykrlevr
anadtpaeatmarnfgatg
>Protein9439 531
mvrtidllgdrlflggqfngvavnggrvapapntyevnaisgqvggwrpqtngtvfdina
sergdrvyiagwftkingvagepyatrssdgapltglhwlrTSSSPSGTYSQTVKevgnq
vfvggrehffsaynrdtgartqanlavqggdyqaaeqafgymfgtchcggtdgvnisgkt
iyngnnrdlnngatrsdriqqvglydgatgayqdwwlpsistgtgdgpwamtkdsneciw
qggdtkrdsysgnaaldwaggftkycsavdrsvptapnghttqlrpdgtvevtwgaasdp
sanlrylvfrdgkvvgyswggnyvdrnipsgkhqyavaaidaegnigpstvpsslqliap
pketevmpsnaawqftlnpalappgwqalkvsptgwvqgpaklgfgrsdlatvisnanas
pfpmvgyfrttlnlpnpsqfssirlelvrddgaaisingtevvrdnlpsgvltpstgalt
vlfgapertpvsytlpsrafqpgantiavevhnankwsgdlamslrvvgvq
>Protein1114 45
gneaqkqqwlpkMATGEVVGAIAMTEPGTGSDLQAVQTRaidngd
>Protein9348 271
mleqfediahfrkvfpqvelteqhlskdllsqlidaalekrffytvfddalkklanvnda
lksriddqalkqtfvsqkidakkvnfkaiqgviewldafekvqnllpeaikqarkLNARL
EQIQVWQALVDKQFCQKRVDNKqvivldtsylmrhseelanfpknqfivipqvaidelng
lkkgnndeqteqvkqarraisllndlppehfepshpellhsisqvkenqqpsedmqilsv
alyhrlnsailystdknlnnlaksvqvqtkm
>Protein9349 81
mflsalctnnnlvpssihttatvhlgagptitsielvcrakvpgldqakFDELAAEAKak
cpiskalaavetisldaqlig
>Protein7450 29
TAQGLVDELPASEAAAQSLIQGRldlltt
>Protein7983 317
fserygptlvgspdarrisvasddtecpaapvdsattdtspsrtappdrptvaaatrdge
vlgnddagdesltpaekrllgglalagvvvlliilavnffggddttdeanpeatevvsea
fgdgggvvatpkALEPTGDPVADNLDRaelaggpldwsvlgagtwaisdgamvsstaskd
aqpmavatvpddlgddwafsisvdqpaqdaglvwgvvdaenywelranqqyaavvinrie
qgqaiqvklfgptglaegqrytvqhlgdtitlaegdtpflsmsdpslakprmvgviaste
eeaaftkpavskidpks
>Protein6459 23
VIGVGGAGCNAVNRasavpaatr
>Protein7454 18
IQVYEGTVIARkraypgv
>Protein4792 33
kTENGSGTEVVDARswqvgaayamskrttayfy
>Protein4417 74
laiaglassaafaqsnvtvygvadltfesvsatgatlgaskgnftrtnsnssyvgfkGTE
DLGDGLKavfqiet
>Protein7985 217
mthiyavysaggfgrEIMPALQANYRandvefvfvddniqdeqvngvavltyekftamsa
eskkiviavadskirekladkcekdgiqfinliannaiayeqaevqeglvlfvyalltvn
vkvgkhchisaysyighdctigdfvtfaprvscngnvviedhayigtgaiikqgtaekpv
vigrgavigmgavvtkSVPAGVTVVGNPARvfepkaf
>Protein4022 17
VVNVGNTIVDDLNGLIR
>Protein1643 30
hrEGPSGGGRihrpaatgrrrrrqssggar
>Protein1333 254
mdangatggtgdavkIQDNIAIAGSSVGRitvtatggtgfnfaeqgvlklsesntgqaft
qslfatynltgngtfgsapgtfdgnatftggsftlwvgpasfatatdlygvgstnhtaia
sfnvtgdsiknlddigrpnsgnatnnspfsitgtatsmsngyfympdlltdiagldkdft
fafvvgnattispsdlmasefgaedltlnpaggdfsvsffvnhggqarlavpepssiall
glgllgvaggirrr
>Protein6613 41
ekEAVIAEVAAQAGKsqtlalaeyrgltvaqldqlrktara
>Protein1640 80
qanrrylyfaqkADIEGYPDVAALFRsvaegetghafghfdflaetgdpatgepvgsted
nlrsaiagetyeytemypgf
>Protein6615 32
ysvrlaaikGVTEETTTGVHRlyqmhergdlk
>Protein6966 32
qqtfktirkskISSISSSINGGPCDRhfpwkt
>Protein6965 35
geekgnskYLYDLFPYGPAKqackiaglpkptgci
>Protein6616 31
aqlivrawdskTGADYASALISGKsavftss
>Protein6619 195
regadffpltvdieersyaagkipgsffrregrASEAAILTCRlidrplrpsfpssfrne
vhvvglvlgadqenpydvlalngasaalmlsgipfegpvgavrlsytadgewlahptyae
sdagafdmvvagrqlpgadgepgdiavmmveagdiavmmveaggtegawelyedgapkVI
ANFMIQGGDPTGTGR
>Protein6618 46
tkvlhdkypelnesrafdqidnapeerarGITINISHVEYQTEKrh
>Protein1649 33
pntilynkvtikdarQAVQMFGPAQYGVAKaiq
>Protein6968 47
rHIGPDTDVPAGDIGVGGReigflfgqykrlaneftgvltgkgrnwg
>Protein6451 250
sainfaelsskpgttsvvlqaakaedvklrakvvsaiaklaavknvsavskANVATLISN
ANDAATAAKeaetaakdiatkataakvavdatkklannvlakaitehdaadqalngtnga
kakataaknardkataaknardgaltkakEFEVFDLPFIFDNSDELHKvttgpvgkqlfg
klqsrgitglaywdngfksfsankplkapddfkglkmriqsskvleaqmralgslpqvla
fsevyqalqt
>Protein4797 54
mtssplwrgggrIFPNMPDENFTQKinkkmyrAGMASIFSQLARegrlavvdsi
>Protein7560 185
mdgrFVPNLTFGPDVIAACRdrtdvpfeahlmveapeelahlyveagcqmlivhaestkh
lhrtlgsirdlgaqpavalnpstppesvryvlelcdmvlvmtvnpgfggqayisemepkv
atlrrwitdaglncdievdggigpatisgaaasganvlvagsalykdpeglahavtelrd
qatta
>Protein7561 109
mvseipvpshvlstvsraiahlsnrSSQDSGELEGSRispraaialirvakasamthasq
vggfgeqgqvlqvdhvravaervlrhrgndfgdeqelknlinqafsnas
>Protein7562 454
TDVATPPVTPDLTAAASALDVGQAVIDAAVGRlaehgidanqvlaydvahaaaalmsgrG
LLDYGSKgddeglitaafiadaladlgaklfgreaewgvgpdaldgardfvatyrasdfl
aslantdgprhlgddfemvqdafrrfaedkimpiaeeihrhngdipeeivtglaemgafg
lsipeeyggfasggasdyiamvvateelsrgslgaggslitrpeilaraleaggteeqkq
ewmpklataevmnavavtepdfgsdvagvkvtatqtdggwllngvktwctygaradvlmv
lartdtdrsvghrglsmfivpkergdghgfeltqendsgggkmegrpidtigyrgmhsye
vaienwfvpdenliggedgkgrgfyyqmagfengrlqtaaravgvmqdrsprrrrhavrl
gagprvrqqpgAVVGLLPGEFDSARmhplpatts
>Protein6102 11
rELYLGAVVDR
>Protein7564 99
mspideyqyvgyysvvadrgivrQGEEMPLFAKRYMMCHGVRAIPEMPVNPAACEAPKsv
gypieggttadlytplyftitralaqpliwagvdfvdag
>Protein7565 155
msksgrYLYVIGRdarvnlidlwmpvpgnvaeikvglearsvetskykgyedkyaiagty
wppqfvimegdtlkplkiestrGTTVDSQDYHPEPRVASIVASHYNPEFIVNAKetgkIM
AVNYSDLNNLKittigaarFLHDGGFDSTGRyflv
>Protein7566 157
msnkrdrnvgrpslaeeraavqsggderraaerRRLEQHFGEETPGRaliaaswfaagav
tltgvigwlvggpfeiiafvvslvlffagllaamvgfvvaaarsrrdrldlgrlalltgi
apprvrkslfgalavqviggllpaiatkgleldfgtl
>Protein7568 35
mnkiatagidinrkVLADLALNDPKafeaivnqvk
>Protein1337 102
mfrVAGSYNVADPHGANNKhsgfnlgvgvklgagellgqmiqqkistggtdpksttfgia
ytqplskrTNVYASYGQTRNNSTGNFGLRasdltiapvvagd
>Protein4795 27
mniddnpetptqfqikGIPTLILFKdg
>Protein6456 124
FAQEFGSNKQTGGDITSFAQEFGSLGQTGGDITSNTTKflrLGPEQDGLAFYNPMMHSGA
PLGQGLAFYNPMMHSGAPLGQRaitpytisgtdmvcepddlhfvnnaamqqfwddirrtc
ivgl
>Protein5702 166
mgeqnnkLTGGASNPNGSNGNVGSVRigyangpvdiayswgattwapslqyqvnngsepa
vpseqrrcvvelwrgqgEIVTNTAAGLQRtarssqtrrracLAGVLDNLGISAEGRVATF
AWNTARprvalpplhgtppvtwscisppraavgcctpstcgsfpss
>Protein5703 48
mhrqvrvdadvelldddvvdaywrtrprDSQLASAASPQGEVVADRav
>Protein5700 39
kSHGSSNPYNMVRatldaltvsttpsevaakrgktveei
>Protein5706 28
mvkLMGSWQGMNVSNSSRlinnsqvdsq
>Protein5707 34
mrLADALDAYIPTPERvvdkpfllpiedvfsisg
>Protein5704 73
mskrLYVGNLSYSTTESELRevfersgsvtdvkvmmdretgrprGFAFVEMSTDEEARda
iaqlngselggrt
>Protein5705 40
prsarntptarNCFVAGVNPKkrvnpfwvfqflrqskrpq
>Protein5708 33
egvaakSLESLGISLEGVRsqveeiigqgqqap
>Protein1334 33
laeithkrrLSALGPGGLTReragfevrdvhps
>Protein8206 322
shregpectpylpnaifsnnpfirpddygipitaqhhddkhvrnikLPWAEIKrHPNPLW
EKgyqfycvtpktrhrvhsqwsvndwvqiyesnfgdpyrmdkrTPGVGEHQLHINPQAAK
DRGINDGDYVFVDGNPVDRPYRGWKPSDPFYKvsrlmirakYNPAYPYHVTMAKhapyva
taksvkghetrpdgrAIAVDTGYQSNFRygaqqsftrswlmpmhqtdslpgkhtiawkfk
wgyaidhhgintvpkecliritkaedgliritkaedggigargpwepvrDNILNTSIRid
grsldtvrALDVQVGVLPRvhg
>Protein3040 460
MQEILDAIQSDASGEDIANLAIPESYRsdasgedianlaipesyraahvlreeqamwdgy
esadkdpretlhvdevatpelapdevylavmassinfntvwtsifeplHALDYHVVGSDA
SGVVVKHALDYHVVGSDASGVVVKvgsavrnwkpgdrvtvhcnhvddqdhsahndsmqaa
nqriwgfetnfggladlsivkanqlmpkpthlsweesavnalcastsyrmlvgdnaarmk
qgdnvfiwgatggigayatqlvlngggtpvgvvssperaellnamgcefvvdrkaegyrf
wsdehtqderewrrlgkqvrgmlgddpdivfehpgrstmgasvfitkrggasvfitkrgg
kivtcaatsgymieydnrhlwmklkQDAVISDASVARvlqLVNEVQLVDSTGKskmqlsl
mqvEIAGVDNDVAFVKFNSVDGATVARqfslrkslvlitm
>Protein3047 54
lvkkgiaaniiktegrGSTEPVTTVAQCPAKLGVKLSNCLAPDRRIVITIEwln
>Protein3046 52
avfvirvilpkAIAAGAHVIMVGSLLAGTEEAPGEVELFQGRttkpiaawvh
>Protein1395 32
aakwgitrEEQDALAAESHRraaaaiadgryk
>Protein1394 46
earFLEPFVERvfgnypnldyvtdlkagkvphnisvnefflksgdw
>Protein1465 159
IQGSLGQDVLDGGGDWYFVRragepkgtatylnaheaseldadsdvvditlihqtednen
miggadfvpyfrdtlvyartsaVRADSIPERIEADISELTMGRSLQVQDLNLGDGIKvlt
dgrkavasahltraavvatnavegegaegegaegeeasa
>Protein1396 47
akTLDYVTELDRelsqvdkadpswkstavagtvlqdltlqksiaene
>Protein1391 39
hflvsgwsalwrGLSQGYFARgyleevnagnantsnwlq
>Protein1390 33
vvrvkvkegnrerLQAFEGVVIAKrnrglnsaf
>Protein1461 176
mratgkVVAPPAGHQLAReaqakeaeaqaardaeardaqarvdaeaaqaeqaaaaaapea
paaetppeapvvetaapeaaapvveaatgsesadvvteavaagesgdtvaestttegtad
avdhhrrhsrcrrrcscrvgrsrpdqcvrqgISNGVGVERiipfsspaiaeievlk
>Protein1392 51
mrssfidkdsreqfeirthkrLIDVLDPGSKtienltrlnlpagvdieikl
>Protein8203 242
mdliesgskqrrQLLDWLLFYVEPNFYTHWLRYQRALAQRnallktetvenaqwqiwele
lsqqalllhnmrttvfnewltfidsalalllpqitinvdysagfdveqelatqlqesrfk
dkqrgftqigahradlrfktdiglaelilsrgqkkllvcalklaqvaflrhrqkpcmvll
ddlaseldvnarerllrslvelqaqvlittveansvwpllqtfdkyaklfhveqgeillq
cg
>Protein1399 41
maqeggvlhrAGHTEAGCDLSRlaglepaaviveimnedgt
>Protein1398 37
YAALIQTLGLRvknhrkgsfaslllllslllfvwrgy
>Protein1469 47
mlgeankGILFDAPDNVIRefphfpvtktyealkteiisgslrnipr
>Protein1468 21
ncwckISTGSGSVGASSRnct
>Protein7704 162
mkinvgigpnrflakqaagwhkpngldtldktnlinyykgieltdlsgialhyqarlnaa
giftvleflkanpdflhrqvfhsvvgrqwhqrlrgyevddtpaklgqvgrqwvlgkssrD
DSYILPAFQYLCQTTGQKLRfnnvdargvmvglhlqsgeywf
>Protein9001 134
mndgeivaecllvidggaettrtvlantlwalavhtdqrdllrEQPDLIDGPAVEEFIRw
ttpilnmsrvvtedhelggqklsagemvllmyssanrdervfdepqrfdvtrqhnnhiaf
glgthfclgaslar
>Protein7706 137
mgltpirESDINSQAMTNASPKLGGLVEFYRsparkrwtptgtnvpdypsmapiwwknig
aairgevsvqvaldnmaaqadltlallqqqgmdkcapklnaktsaaawygkggapypkle
nekpkgetqsyenslky
>Protein7707 363
maskarLTSLSSAAHLSDIQDVFRnaskltasgdwatfetgstpaankTASGTSPQAEGG
FARsmgdakygfylghssrfvtgtrlpnthenatntplvtqthlidenplnlfyaskmgd
mawgigmnysnsnkktvskkqsamginggitmgnlyvgldlglsnsykddtagslvdfkg
ktsyqiagtyvmndltiayglgasggkedavstatydistsnynlgvvkdhkadgvdffy
gasyavetykddgnnasatalkskyeqttmpvivgieadaaswlvlrasvkqnvllgssk
dsfnaaaaddadsiannttvsagaglkfgkiavdgtlqataaatagqvngssllanasmt
ymf
>Protein7702 111
mlkLNHLVDDKMHARSTGSYSLVTQQPLGGKaqfggqrfgemevwaleaygaaytlqeml
tvksddvngrtriyknivdgdhrmdpgmpesfnvlikeirslcinieldtd
>Protein7703 56
mlpfcgyhvgdyfahwlalgdklqasgakLPQIFNVNWFRtdengkfiwpgfgqnm
>Protein10181 192
mtltekasfkrGATDFTQQVGKlkaadcelvvmgtiirETIGTIGTARkMGFNPVFLGTT
AAYSDLIHKlggklvegfyatstsqlpysdstsqpvrfwaskyitkfnedpsvmsvagyt
smdafakVMQSVGTRPNTSKfirgmetitipsdifgspvmkftptrrlgsdlsrlsqiqn
grwtvvtdyikl
>Protein10180 283
PEAVIVATARtpigrafkgtlrelrpddlsaqvvsallakvpsldpnliedlywgcaeps
gkqgsnmariiavlagldrlpgstvnrfcasstqtmrmafhaikanegdiflaggvecvs
qytgfagaggvadeainprfaesiartaqvaadnatwsdprtegllpdvylsmgqtaenv
atlrgisrerqdewgvssqnrteaaiaagffarditpvtlpdgtvastddgpragvtlaa
vaglktvfrengtvtagnccplndgasgvlimsdtrakdlgit
>Protein7708 249
ietvaeenpdaiakiwidpvdgldeatirdwvaaanlnpdategavdilakLYTAYVDGD
ADLVEINPLILKPTGEVHALDAKvtldgnadfrhewdayaatqerdereeaahqagleyv
glegsvgiiangaglamstldvvnqaggkpanfldvgggadadkfvaaltildndprvks
ifinifggitrgeevangiieaagridlshpmvirldgtnadegrellkphlsdklqmep
tmlsaaaka
>Protein8538 39
mgkrdelrglkenvivgrLIPAGTGLAYHRsrkaqvaae
>Protein10185 117
mslnprDVVIVDGVRsamgrsrngmfrnvradslsaelvkallqrnpaldpadiedviwg
cvnqtleqgmniarniamladlprtvagqtvnrlcgssmqalhtaaaqiatgqgdvf
>Protein10184 422
sgkvkggftvdvgsiraflpgslvdirpirdtthlegrelefklikldakrnnvvvsrRA
VMEAESSAEReallenlqegqvvkgiiknltdygafvdlggidgllhitdmawkrikhps
eivevgqevtvkvlkfdrernrvslglkqlgedpwlalmgrypegtrvkakitnltdygc
faeieegveglvhvsemdwtnknihpskvvqigdevevmvldideerrrislgikqcken
pwdafarthekgekvagniksitdfgifigleggidglvhlsdiswnetgeeavrrfkkg
daveatilsvdpererislgikqmerdpfgdfvgahdkgaiikgkvktvdakgatievmd
gveaslraseisrdrvedatkhlaigqeieakiisidrksrvislsikakdeveerevva
ap
>Protein9002 218
mlvvndlslsnslihqilyelrntdiqsnrQGFRHNMKKfgqicayeiskhleyeqlnte
tslgeatvkrissdvvicpilragltihegmldflpmaesgfisayrkhdrggnfeinls
yltcpnidgkvliiadpmlatgssieqslkelvvygtplrtivvtaiaskegieyihrkf
pkitifvgaideeltaksyivpglgdagdlsygpklqe
>Protein8918 127
SLTQDQVVDYIKnlrlaevkslietlenelgvkasapvvavagggggvaqaaepveekte
fdlilteagekkinvikvvreltglglkeakdlvegapkevkTGLSKDDAAAGAKkleev
gakvtik
>Protein8919 241
mpkvlkatpengaeiapganvtvkfafsepivsnaltnslssastgngglydlvavnfng
ikAGNIPHSLSWNTARTELTVTIPTVAAASRyqvdisgaagilldnqnnavnfaapgtrp
enngvvefttngavqpaivttlaitnrtslnntgnvtvdwlpvsgakgyhvyraksvhga
afgaferLDADGPVDANNNGIDDKmwtevsefsdmnvnfvegdlkvtykymvrpvsfdni
e
>Protein9557 181
msassktaiafadcaaqrGLDALIGVTSPGNVDFVRglgrysdvvsyddigsiatgsavs
vdmagdgpaigalharlgdllahsmivgrthhdtpparpehgptpevffaptamsqlaeg
gtdalelqersivalgafvegsgdwlhvqrttgahaaaatwaevhagavspdtgrivslh
r
>Protein8916 562
mkvrQINTTAMVAAKvaatinavadvaaavstvsalsaaanlaaanlvvaqaavkadpnn
vdkqnerdvaqtafknankaavdkakeaevaadvakkalddakiaagkaktdadtaktda
dtaktdadtaktdadtaktdadtaktdadtaktdadtaktdadtaktdadtaktdadtak
tdadtaktdadtaktdadtaktdadtaktdadtaktdadtaktdadtaktdadtakttad
takttalpliqqklplrvrAPAPSGASTGSRealelrdkdpkryggkgvlkAVANVNSDI
Rellvgrsvfdqsaidramitldgtetksklganamlavslacaraaalekkvplyeyig
slnnqtiftmpvpmmniinggahadntvdiqefmiepvgftsfsealrcgaeifhslksv
lksqglntavgdeggfapnlrsneeaitcimtaidkagfkagdnvmlaldcaatefykdg
kyhltgenksydsdeftdylaglsrqypiisiedgldeiisiedgldesdwagwkmltdk
ignkGPFVDGYLIKkaetaqgs
>Protein8917 67
mekTVVVEVEDRvkhalygkvmrrshkvkahdeansagigdrvlimetrplsaskrwrvv
eilekak
>Protein8910 411
menhpkykeakilerivepertilfrvpwlddkgeiqvnrgyrvefnsaigpykgglrfh
psvnlsilkFLGFEQIFKnslttlpmgggkggsdfdpkgksdnevmkfcqsfmtelcrHI
GADTDVPAGDIGVGGReigymfgqykrirneftgvltgkarnwggslirpeatgygtvyf
akemlatkndsfqgktvvvsgsgnvaqyacekatqlggkvvtlsdsegyiydeagidatk
lafvmelknvkrgriseyakkypsskfvagkrpwevkadialpcatqnelngeeakalia
ngvkcvaeganmpttpegitafqsakvlfspgkasnaggvatsglemsqnslrlswsaee
vdqrlhgimvsihdacvkygkddngdvdyvkganiagfvkvadsmldqglv
>Protein8911 124
PTISQLVRkprkakrvkSNVPALENSPQKrgvctrvytttpkkpnsalrkvarvrltngf
evssyiggeghnlqehsvvlirggrvkdlpgvryhtvrgsldtagvkdrkqgrskygskk
pkst
>Protein5260 32
atgtskgkgfqgvvkrHGFGGVQNATHGQHNR
>Protein830 69
swtffkdhnadkVAAAWLYAQFVTAKttslkkttvgltpiresdikssamtamapklggl
vefyrspar
>Protein831 58
dvgsvnttnftdgnvvaiandkftvggaailgitdrATLIAFDTNLAADKnkaatvan
>Protein832 118
ldkqgnggkginwdtkHEVHEIGELNRlvteegvskgrprietaskgrprietaidaaem
iltfapetnghvavkawdalgkLLDSGMAGDNVGCLLRsitreevergqvlakpgsit
>Protein833 32
kvlndnwgikrGLMTTVHAATATQKtvdgpsn
>Protein834 110
faqssvtlygrvdlgitkITGQSAVMADGSSVGTTSRigfrgvedlggglkagflvetqf
dadasknggagstigknggagstigsrVQAMQIGVTVPLGQGELRaaygd
>Protein835 32
IDGPYYFFKiiqkirkilppwmptigleggri
>Protein836 33
dkltpiyknvkEYTDLPELLIKqiehfftrykd
>Protein837 44
attsagrHPDSDIFLDDVTVSRrhaefrlgegdfqvvdvgslng
>Protein838 149
dpiikigsngaavkkaqqalidrYYLWDGTADGIFGPVTRknviryqldrSAGEWNAYSY
PLKidgivgpatwsrltppvikkkrltppvikkkstgnavrllqeilkVFSDLLENAGVD
TVKelskrkpenlvasmaeangrlqlakr
>Protein839 29
mihnsatpkMEVDPETYEVRadgqlltcg
>Protein9554 245
mafsvertsvvaqsralkaeyslelaqdlkAVHGLDAESELTNILSTEILSEINReiirt
iytvakpgaqfgtatagtfnldvdangrwsvekfkglmfqierdankiaqltrrgrgnfl
ictsdvasalamagvldyapalnsqlnvdeasttfagvlngrykvyvdpysgvttgnqfy
vmgykgasawdaglfycpyvplqlvkaqdpesfsprigfksryglvsnpfvqldgnntnl
qansn
>Protein8537 184
lvigggydknangatngagdiadgdvsaladrTVLLADGSKaikidvdmvgnvtaavvaa
aDAAAVTVTGNALATYASLTSAQKaltnlnaarDAAAVTVTGNALATYASLTSAQKvtad
alpavvttliasanadaasvaaadnvtitaaasakasalaatnpgamlnvtistprlaik
tgni
>Protein2286 32
arsprngrFIEIVGTYQPRldpsvilidneka
>Protein2287 39
mvaanqsnkisvidakdgkLAALVDVGKiphpgrganfi
>Protein2284 51
lgtlkAWYPPTTVIDFKvrpgrpllikvtnttatergfqmidtvnaaspfa
>Protein2285 10
EDALHATRaa
>Protein2282 36
msvankeklvsdlkVVISDTEELLRatagaagdkvg
>Protein2283 124
magdtgeksggdssgsrssspkadgpsqgrsaaaasdrraegsggrqgdgsgssdgsssd
gsssdrdssgsgsdrpkrapefapvleakLTEAYGDLGPEPAPRsaggggrrgggggrgg
rrgr
>Protein2280 26
mvvessgrgerAYDIYSLLLKerivf
>Protein2288 83
maqcpaslvppwtatnigggtsaassvtggydstacrLQSSLGNSGSARaqvrddtpane
tryraqfifdptslsgaggtnqa
>Protein2289 52
giarEAIFQALEQALVAATKkkynieemdarisinrktgdydtyrrwtvmag
>Protein8027 178
lnpydewyalvralelkeanggnvtvvnvggadndqvirkALAIGADDAIRidvtndvds
faiaseiaavaktggydmillgketinyngsnlggmlaelldlpfvsyaskldvagntas
ierdieggkeilsvdvpfviscskgmaearipnmkgimgaktkplnvvtpqgvgslts
>Protein8021 103
mahltcvghtrSELAELLEDYAASGVRnilalagdppadgspaggdftyatelvelirev
gdfsvgvaahpethprspdrasdrrhladklevadfaitqfff
>Protein342 70
tpthgndcvdirtlggktglftydsgflstascksrITFIDGDVGQLLYRgypieqlaen
cnflevtyll
>Protein343 61
makikvtqtrssigskpkqrgslralglgrigkSNVLEDTPDARgqinkvphlisveedd
s
>Protein340 26
DNEVFTPIELINARmcvitkcsplsn
>Protein341 213
LNMSSNQGNGVRkLNMSSNQGNGVRvsravfatgatsalalnnvsltlyvdgvakatkql
qassvtfdfasftvdsdsshvvevkadfaeafnagtfqlvlsslnavdvltsqavtystp
ssaqftiqtadaqvtasnspvlaslllspssaqklfafrvkalndtvklrdvtftgaglg
dlnnfkltdaagtvfatattssgtavtftniaa
>Protein346 43
qhhlevapigqtgqritarqlaqrIDQALQPGGAAHHPGRrfm
>Protein347 81
giagepyatrisdgapltnfrwlrSAQTAGGTYSQTVKEFGDQVFVGGRehtlsaynrnt
aarteahvsipggdfqaaeaa
>Protein344 34
mefkHYSEAPKNVAEAVINKKsdivrilngqgki
>Protein345 32
adrglgrPSGPAGGRmeghrarepaghrdrqg
>Protein348 63
lserraeavkaflvkkgvaansiktegrGSSEPVTTLSQCPARlgaklssclapdrriti
tve
>Protein349 110
agrpwpatarsrsrLPLLARACGAGRPWCARADRGPRRSPaagaadalaavvlkrdrlfa
gldqalvhhvehleeghvqadalglvggelargrgvlltphvqlevpghl
>Protein6585 44
mgaeaikllieeidlveeevklrAQIDPAEGQKplsaqrkqkai
>Protein6584 67
tadnaykggtsieegtlsikraaslgtgdvkIANDATLETQKstaanktttltqnislsg
satistn
>Protein8028 231
mgasteqyagkaglnrDVQDELSAQSHERaaaaqkdgkfdneiisveipqrkGDPIVLEA
DEGVRPGTTAESLGKlrpafakdgnitagnasqisdggaavivcsaakaeelglkplgei
vaigqvagpdaslisqpaqaikaamakvdltvddidlfelneafaavgvqsmkdlgisdd
ivnvnggaiaighpvgvsgtrIVLTLLNELARrgggtgaaalcggggqgda
>Protein6586 72
AVLECAGIHDVLSKhsarptrstsstrrwlpcrcsksprpllraavcasrmwhllrcsrl
apsrprllwrrg
>Protein6853 83
avsfasgttsaeiaagqsvvlildfagsipaassnstlsfsvtdlsyqekVEGSYVGSVS
SIKdykssalpsstsfsrgsgsy
>Protein6852 45
mggrvgyaagpisvhvaygkTDGATDAADIKytnfgfsfdagmik
>Protein2862 89
makakaaakksgkggakkltkSALITAIADHLNNEVSKtqvkGVLEALVDIGGKelrkne
vfvlpgfakfvvakkagrpagprknpftg
>Protein2863 30
llslkAFLTEVGYEAANHGVQVFGGHGFIR
>Protein2860 68
LLALADAVEDNLDELQRrlvpggaprrataprscwpwpmrwrttwtsssasrwrtwanrp
pssslsst
>Protein2861 45
rfeehhgvrytekALEVASELASRyinerflpdkaidvideagay
>Protein2866 28
kissgegverTFQTYSPLIAGIEVKasw
>Protein2867 58
VIPQFMLQGGDFTNHNGTGGRrsmdtssqtrtspsstrlrayyrwpmpvptptarsss
>Protein2864 30
FDGDTNPAGPDGQARtptppvpmvrpespm
>Protein2865 171
LVSPATTTTVDVPAQYETRtvtklkspattesvsvpaeyktrtvskvkspatststevaa
qyetvtmskvsspattttvdvpaeyktitkkrlvkpggftewreivcaskvtselvisvq
ralkaagydpgpednvlgsqtkaalvkyqkdkglpigqldmqtlkslginq
>Protein2544 34
mkGVLGYTDEKvvatdfrgetrtsvfdadasial
>Protein2868 130
qkkiialavaalastaafaqtnvtiygiadasvsattnlgattgqtgfkvnsgtlstsri
gfkgvedlgnglkalftleyglaiddntgigtgtniarQQFVGLTGGFGTVIAGRlqttg
ldftvagsal
>Protein6850 51
INAITVPADSGDTLAQRpspsppipathwpsdsppapvpstdrpasrassc
>Protein694 24
aydnlkITYPEDLALADYLLRqqa
>Protein167 117
NIGIMAHIDAGKtttterilfytginykigevhdgaatmdwmvqeqergititssrsaas
psrrrprrrtgptrstalsigVNMTVEAVQVRSQPEGVSEPWIYRvnsnssrlgvrg
>Protein164 33
mskLGVLDTILQPELYPDLYGNLDHVVRinyyp
>Protein165 97
mlgvsgiatidtakdstsrldkaisgagqlaktglgelsltqnnsysggtnvnagkVAID
ANAALGTGTASFAKdtelslgiskgvtianaiqtegv
>Protein162 209
mavapesihrVESLAEVEALPPFETPVALLAQTTLSHRdwsdvaeatrdrfpelwmpgrs
dlcfattnrqsalmelaprcdavvvvgssnssntlaleklareagcervyrvnaaeelps
dlvgtvgvtagasapedlvasvierlaptfgveelriteedeyfpppralremrstieli
aglgfgripgdnvdadrrlpasavlaalg
>Protein691 63
rkSVDQPVQTGYKavdamipigrgqreliiggrgqreliigdrqtgkVVDALGTPIDGKg
pin
>Protein160 40
svvlfdeiekAHPDVFNVLLQILDDGRltdghgrvvsfrn
>Protein161 34
qdvlskhgiphtafkYAENTGQMAPIReqagtfa
>Protein698 44
STMVAESSNQVVFKllwlpkvairwfsrlplmpinwkssaqlrs
>Protein699 22
maaklgkpfrVFSLDTGRlhae
>Protein168 34
akPAAAPAAAPAAPKaatpaapaaaakpaaapav
>Protein169 41
masllstgcttrFVDFTTISSKnvdmskgadfirgkqrvtg
>Protein2547 16
knrrVEVEVVGTRtnk
>Protein10212 67
AQILQQAGTAMIAQANQLPQGVLALLRcvkagqvkdlrpgslpgffsdvarmclfwlles
vgtgynr
>Protein10211 32
irklrkpdpykakgvrYAGEQIRrkvgkagkk
>Protein4613 35
lstgitfaltekapgdkIPLITAGYGRsesqdglv
>Protein10216 163
maipavlaacgstvkldkvpvedkagtsvsqpaadssnsgtgvaqtsvtavdagksgqdg
aaqgvarvvyfdydsfvirpefqsvienharliktdknkkvvieghtderggrEYNLALG
QKraeavrsrlgllgvaesqveavsfgkEKPAVQGSTEAAMEK
>Protein10215 85
tgviaggpvrAVLECAGIHDVLSKslgssnqinivhatvaalqmleepeavaarrglrve
dvapaallkaraeqteaavaagvsq
>Protein10214 291
mkarkrvklsqvglfadgtavaqigeetfrvlrktidgvitvntdeicaaikdifddtrs
iaepsgalalaglkkyaeenklhdknlvaidsganinfdrlryiserteigeqreavlav
tipekpgsfkafcntlgkrnitefnyryadqkqahifvgvqvaaggkDREELLRELDSKG
YPVLDMTDNEMAKLHIRHLVGGRaagvsderifrfefperpgalmqflaglgqrwnislf
hyrnhgaadgrvlaglqvpreeykqlekyldslgypwieetdnkayqlfls
>Protein8758 145
msniaqcivesadktnisrflsaspwaavqtndkrirhllkaskayrdkgdrsalviddt
lcehvgslfeyvaqhyhhaedryplshnlvtshfvsgqvrfpvdllvyrryeeqtqwatf
vkkHFPDQEIPKtkkarrqfhkevd
>Protein8759 239
megkallfkHFAGVDAFPICLDTKDPQEIIETVARlaptfgginlediaapgafeieeal
verldipvfhddqhgtaivtlaaldnalrivgkalgeikivvsgvgaagvavskilmgag
athvvgvdsqgavhtgrenlnsskqrsgeseqfeavvcrahqprgarrqshrcdgwrrrv
hrvvcaqcldpggcreherrpdrlrdgqprprdsarahrrhrggdchrplNPQTGEPIK
>Protein8752 88
dlskpfktinvakdsglpvtkatrravhpeysadgtevwislwggkADQSAIVVYDDKtl
alkkvitdpkiitptgkfnvyntqhdiy
>Protein8753 224
mtsnpisiafvlsalglslfvalvliwpvlragrerQHSLLDLNVQVFEERlheleqdks
egkvdtetfnalktelerqllslaaqpksveaaksvgrltavglflvvpvlaaiaygvls
ykpelwhwwqvqtqtgpvvdklfvgmqptteelekqnladfarvmqlrlqeepknpdgwy
mlgmaflqgelvdqaaiafshanrldpqrddialsyaqtlvfsq
>Protein8750 48
mvtdpiadfltrirNAQLAGHTIVDIPASNMKkklteilhdngyilkf
>Protein8751 73
minefkRSKIEAMKvwkkillfyllgssaitvcaflmsdniilfifkddsylvyanifqv
liftipciavsnv
>Protein8756 388
mtskvlvvpagirdlsfdesgrpkEGEVNELYRkllsisnavtttntgataildnsrmsm
qnafntvyeffenlirgkggfqqerwgsrrvyngtrnvitamktsaskigainapghnnt
vlglyqtlkgtlplskhlilngylksvfnsadgyamltnkaslqrervavppkivdrwtt
tagieevinsfenfdirlkpimvedhylglvyrgpddtfrifgditelpdtldkqyvfpl
slcellyvsgyrrwnklgiyptrypvagtgsiypstpyvvtttkselrrelnesweplgd
dwvapeyptfersafsetmavhpsriggltadydgdmcsanyvytdnaveevwkrlnsaa
ayidpngglqaspyyetvnrvlqvmtgd
>Protein8757 66
mvgallvvdargrrfaigsglrdaerarpprigeqvtfryqgltakgtprfarflrvrRD
LAGAPR
>Protein8754 186
mnkVDLVDDEEMLDLVEMEVRelldaqgfdgahasvikgsalkalegdpkyrqsildlma
avdadipepvrLVDQPFIMPVEDVFSITGRgtvatgriekgvvkvgdtveiigmmkddek
pisstctgvemfrklldrgeagdnagillrgvekdqirrgmvicapgsvkphkkfkgeiy
vlskee
>Protein8755 80
mgfdgkTLIHPGQLDAANAVFAPADAEVESSREIIAAFEAAQRegkgvvtvngrmienlh
venarrvlamadaiatsage
>Protein8284 726
maygpgesrfveekrhfekpislsetvyldrerciqcdrctrFADEVAGDPLITFVSRgn
tmqistfpdepfasyfsgntvqicpvgaltakpyrfkarpwdlaevestctscsvgcrit
vqssrdevlrfqgvdsdpvnwgwlcdrgrfgfealkhdrietpeirrngrletarwseay
saaaiairtaidtdgpgsigvlggarltneaayawtklakgvwgtdhvdaqlgdglpadl
tlglpaatidevcepggtvlylgpdprEELPVLFLRlrhavnsdrvklinasptsgsldd
latvnlpipmgelgrsvaallnvghepagsvdpdllaaaarlldsdgplrvvigrrslae
gigpvadavaaiasarsdatfltalrrsnvrGALELGMAPGLLPGRmtldggrdwmaerw
hrvpettgldaagiieaaadgrirtlillgadpladlvadvdtaaaleratvislathhs
asslagdivlpvaahaevggtttnlegrvsalgqrvnspgstradwviaaelsarlgtdl
gltsiegiqaeiervvptfagaeldllgdpgrqdgvlvpviddtdwaeaglperlafvap
evtqvpaissysfrlvltrrlydrgtmlgampssaplatsselrmnpadfgqlgiaegae
ltvrspsgsvtvparsdhavargtlelnagaqpgalalcdpdqpltevrvetlddpggsg
haggaq
>Protein8285 160
mdfeirDVDLYNKPEDISVMNPYGQVPILVERdlilyesniineyiderfphpqlmpgdp
vdrarvrLFLLNFEKelfvhvstlearnskgnekaiekarahirdrLTQLAPVFLKnkym
lgdnfsmldvaiapllwrldfygidlsknaapllkyaeri
>Protein8286 239
mrrEFGVEANIGKPQVAYRetirksvesegkfvrqtggrgkyghvyvrlepmgaeaekey
eyavevvggtvpkEFFGAVDKgiqdrmkggilagypivgikavlfdgsyhdvdsdelsfk
magsiafrlgflkadpvllepimrievetpedymgdilgdlnrrrgmiqgmedlpggtks
ikaevplsemfgyatdmrsmsqgratfsmefskyaetpksvaeaiitkfsakrsgddee
>Protein8287 199
mptalitgitgqdglylsellsskgyrvyglvrgqnnpkaaalavthpfveiltgnlldl
sslvrainaaapdevynlgavsfvayswqnarlttdvtgggvlnileavrfyqdstgkqv
rFYQASSSEMFGKvqevpqrentllwprspygvakvyghymtvnyresygmhassgilfn
hesprrgpefvtrkvtqav
>Protein8280 149
mklilradladlgkRGDLVEVADGYARnylipkhlampstpgasaqadsmrrardqrdaa
areqaeematklvtaaititakagasgklfgsvtnadvadaiaeqtgyevdrkvihledq
hlrslgshtvtlqphsdvsfpvnvevvsa
>Protein8281 145
mlysgtlielkDIYYDFDKWYIRvesepqlnkvlkfmmdnqdakaeigshtdsratdeyn
nvlsqkraqsvvdwlvkrgvsknrltavgfgesklrndcsndvkcseyehqrnrrtefri
isgkvdvislerldmqvdpcticpf
>Protein8282 233
hpydeppsfelpeveefenteewtepirrSFTIEAPWQELAENGVDAAHFRyvhntemvp
elerydtdgyrstmrsaqkfptprgvvdgridsdswgpgfsitrfsgiidtvlmgcntpi
sankcelqfsfvtrrmgdanfestvgtafadevsrqvvedkpiwenkahlvrpalapgdg
pfmkfrkwasqfyvepmqseamvfppsgsfpaegereltaskkfgtpdpafkq
>Protein8283 201
mpatggtpgplnnqipapdrkwdgsstdnnstywtknfnvahykNMMFGTGTSFKdfylk
qsqgrflakgdvsdwvrvpynearygsnklpdnevywpfiedsvdawyakqikmgktkaq
iraylsqfdkvdrydadgdgnfnepdgyidhfqdihatsttsrtstqvkakkpaaglrvr
trsgrtaVAGPIPLPTQINKy
>Protein8288 92
mpcfrntrpctapdwctdsvvvevlatkrvyhfffkappsqwtsncgstewelgaelvlr
LIPDCNDRPGGGAITVQRndfiwflecnttqr
>Protein6906 108
mgfckeynaqtssqvgtiipveisiyedrsftfvlkTPPASVLIRktlgldkgsavpnkt
kvgklsqqqlkdiaemkmkdlnatslegamqmiagtarsmgveviasa
>Protein4138 34
dvwvvkaqvhaggrgkaggvklvkTLDEVEAFAK
>Protein4139 53
mvekVSVSMPSSKlkvaiatvlrdegyiesfevkgekakpeleialryyagrp
>Protein10408 94
mftashnpagyngikfcrsgarplgldsgldrvrddarADLEPMGEPGLVTTADVLEQFV
DHVRsfvdvdrlsplsvvadvangmgglvvpaaf
>Protein10409 324
mgfsqsiilsgefrprteyahgfktlaskdqnsgffttqrsrINLSYSGLKsksyisvqd
vrtwgnqvqlvenedraisiheawfmpqldkkglwalkigrqelvyddhrilgnvgwaqa
arshdavllkympndksklkympndkskYGENPHQVGARyrtgnggcwddavqhqgkdls
ylnvydadaawrlvwslgdgpaavvikhanpcgaavaddlltayrrahegdprlsarprg
rsgvcvrrhrggqsrVTVTVFDATNPYRyveargrVAETVTGDEARagidelaqkFTGAD
YANPIGTERvilriavdkvhkngv
>Protein4132 367
TSGVGGTAGDATPETTSGVGGTAGDATPETQKvnaqfakdlklddpqdfedakrgfiakp
sgkilapdgsvlkdfdaynfldgkaadtvnpslwrhaqlnanyglfkvtdgvyqlrgfdi
anmtiiegktgwilvdpltapetssaalafarqhlgnkpvsavvlthahadhfggvlgvv
tpkevaerkipivapigfleeatsenimvgtamarrslyqfgrdlprnakgnvdtglgkd
vaygsigiippnlliekptqpttldgvnfvfynvpgaecpaemtfsipdlklydgaenms
qqmhnllpvrgakvrdalrwsnymdealeqtkgaeiyiashnwpvwgnasiqklitlhrd
vykythd
>Protein10407 273
mtydvatalggvptrGDSVGMTLVADGPDRvlagareqlkkgatqikmmvgggvtsayds
ldsqqftmdeiraavnaaadwgtyvlshvynvegihraidagvrsiehahladedtvkhm
kdkniwlstqpfvshdhhfpdprtqakheqvcsgtgnlyewskkygvntafgtdillepd
kethqitmfarlsefmepieavrmatstnaelfrmcglrdpyidapigvvkpgawadfll
vdgdptkdlsffndyqdtlrvivkngvahkntl
>Protein10404 134
mskVPQITPDHIDDLIMGCGQPAGESGHNIGRATAVLMGWNQVPGVTVNRycssslmtir
maahaikAGEGDCFVAAGVETVSRfiygmadgphnplfadaeartatlaegneadwaphd
nlpdvyiamgqtae
>Protein4131 45
kigvkdndwieavnrngvvaaraivshrMPEGTVYMHHAQDRlid
>Protein10402 47
HLGEYTDVPAGDIGVGTRsaphrlstcsgspascapspapraaapqw
>Protein4137 11
AIGLVLPELKg
>Protein10400 215
gkVPAHITEIEYDASNPRefveltaaegtdlscyalffyerheygilagtegyfppvtag
kSTGHVYGAFQLRgvvgslqnggnnttnpssstadyiaggftvggdgkiagvsvpvdyis
agsgdlyaasngisygaiaydpefdirtgpsavalvnvcealgvapadlayytteqisdl
lwsmnyrqnnnvtqlvgygidpdgelgktgsdagk
>Protein10401 251
mlascgnddggdeasggdngkiglvfdiggkgdksfndaaskglneaadelgyetkELEP
DEGGQNRaelleslasggynpvigvgflfadsvletaqahpdttfaivdnaygpedeakt
knikqlvfaeeqgsflvgaaaamktetdtigfiggvetdlikkfeagyeagakhvnpeik
ieaqyitqppdfngfddpakaktiaksmydggadiifhaagasgsglfeaaveargdnen
iwaigvdsdqy
>Protein4424 42
glkeakDLVESAPKailekvnkesadkakealegagasvsvk
>Protein4425 33
gtdhsvtigfqigaliqvrDGQDVGPGEVLARi
>Protein4426 28
mtvtdiyvklrLEQSVASQHLAILRrag
>Protein4427 32
qgvdnvedhlsveapaaearFYTVVSGDTLSK
>Protein4420 53
vkpkgwkptkttestkanyteadykatvkkVADTQVVIDSVVGYITSVNYKdf
>Protein4421 41
ggkvsgtvgsdslwgikAAVDTPTLGTDGEGAGTLKgqfsa
>Protein4422 93
rgtfssvavkapgfgerrkAMLADMAILTGGQVISEEVGLKldnttlellgrarkvvitk
dettivegagaeddvkgrisqikreveetdsdw
>Protein4423 41
ngdvvddplttlvneggtitlgrVAAGAVTANAGVAGDKls
>Protein4428 121
gqefggfasqirhgqarlervlpeleelalggtatgtginapdgfaarVIELMAERtgma
freaddhfeaqgakdaavaaagvlntiavsyvkiandirFLGSGPTSGISELKipslqpg
s
>Protein4429 42
gktitfvsdvtgsgdlyswdraankVSLMFTSPFTESGPRyn
>Protein8138 199
mqfflrgfrrDAHPMAVLTGLVGALSAFYHDSTDINNPEHRdvaairliakmptlvamay
kygigqpfmypkndlsysgnflrmmfgtpceeyvvnpvieramdrIFILHADHEQNASTS
TVRlcgssgtnpfaaiaagvaclwgpahgganeaclnmlediqrqggvakvgqfmeqvkd
knsgvklmgfghrvyknyd
>Protein3617 32
mpgdntditvkLIQPVAMDEGLRsrsarvaap
>Protein8136 230
matlptdpeqlldladagdrralaralsvverggaagsalvragwsrarhhrAQQDREPG
DRAPDRaltvgitgapgagkstlnatlcaellargrsvavlaidpsspfsggailgdrvr
mgdvagadglyirsmatrghlggltgatndaiavlgatgrdlvivetvgvgqvetdivds
adttvvvvnpgwgdaiqankaglmeiadifvvnkadrdgardtvtdlesm
>Protein8137 126
mrVTDAIARKLNCNDYRMRDDLVSFGNSKKnscptesitvcypdvfieindddldafeck
fakelaekearsqawraekedyehekekgrkegffdglkgifkkgrshdyqlghedgvgr
aksplm
>Protein8134 57
geelyipkYFGTGAGIALRkgqpelkkelsaaiktirgngkykaindkyfkfdvygk
>Protein8135 188
mqeritstkrGSITSVQAVYVPADDLTDPAPATTFAHLDATTVLSRkiaalgiypavdpl
dstsrildpliigelhyntaqrvknilqrynelldiiailgmeelseedklvvhrarrvq
rFLSQPFHVAEQFTGIKgvlvpieetirgfnmimdgevdeypeaafnlvgsiddaiakgk
klmaesns
>Protein8132 38
mnilaikylnrLSDLLFILARhanrangdvlwqpggqr
>Protein8133 78
dpegatierscaalgfdgisdvavgktvrFTLDAADEAAARaevedlcnkfltnpvieea
evrlapsdsmaaapagaa
>Protein8131 329
mktgkTAVALDTIINQKgtdtlciyvaigqkrssvarikkvlmerncmdytiivaatasd
saalqfiapysgcamgeyfmhkglrvlcvyddlskhavayrqlslllrrppgregypgdv
fflhsrllersanllnsgsltalpvietiqgdvsayiptnvisitdgqifletelfsrgi
rpavspglsvsrvgsaaqskvirklagnlklelaqfrevedftklgfalddatkrlvdrg
tkltkalvqnrfspipvtdqviflyavlngfldgisvdlvqrfeqelfsflkgtlfhapl
syhlkkileedlmnyfltffrkyfiqyla
>Protein6540 32
kGGIILPDTAKekpqqgevmavgtgritddgk
>Protein9089 187
mtisaqrsfessetlatapgqlrvikrngtlvsydsgkiafaiskAFLAVEGGSAADSSR
vhqqvalltdavsntfkrrmpsggtvhieeiqdqvelalmrageqkvarsyviyrdersk
lrdagiakthptltvtlgdgtrqpldlgrlellvntacedlsgvnaqaiidetlknlydg
vqesdla
>Protein9080 114
mnlsslkpakgsvktnkrlgrgtgsgrggtstrghkgaqsrsgysakrGFEGGQMPLQRr
vpkfgfknpfrkefhginldtlqtlsetlkvstidvemlvknglasksdkvkil
>Protein9083 244
mtaacvthsvpdatakLYAATQTMDEARhvevyarycdkiaivypmslwlkalidatlks
dryekvmigmnmivegmalgafnnmyrttqcellkkltfnvmrdesrhvsfghaylgpvi
aklhkdevedladfafqavsilahggtagtiasrvdpgfmqvlhnsnidpddffkglkea
esmgitqelppgqihsmkdlmmpalarvglltptvrkkyeeagipvfddprvlqemeggh
pvai
>Protein9085 192
mpqtrehillarQVGVPALVVFMNKVDMVDDKELLELVELEVRellskyefpgdeipivk
gsalkalegdmseigrPAIMKLMEACDAYIPQPARAIDKTFLMPIEDVFSISGRgtvvtg
rvergivkvgdeieivgirptqkTTVTGIEMFRkLLDEGQAGDNCGVLLRgtkkedverG
QVLAKPGTIKph
>Protein9084 158
mrgasadalaaltsslvdrlqggadasrigedlfsvssllrteaslrrvatdasleaaak
kslvdgllsakVDPVALELISDAVGRrwtvarDLADALETLSEISAVRsagaesarlade
lfsfsqtlntspelrdalgdpartvadksalvsgllat
>Protein9087 140
maatvdvagvkVEDSTTVAGTKlqlngsgirykfvklyvgslytskkvhsheemlaapgp
krlqmtflrevesapigklftrgiednvpkaqlsklipsiirmgevftatksfapgegil
ldwipgtgliitvkgkqwge
>Protein9086 102
mlqnqqqsgkpfyitginpdnsteidlgeiddlskvfkievwvksrgikSVSSPVEVIEI
TTQDYRdailvnrsisidlikdetnlagqrtiiiqpgwpktl
>Protein5559 24
matgrTDFPNQVNNVLCFPYIFRg
>Protein5558 65
myaiikcggkqykVSEGDIIDIDYTGKaaketleitdvlavnngelktgsavekakveav
vvldg
>Protein5557 32
gveavvfdrggkdyhgrIAALADAARegglsf
>Protein5556 43
knlerlkirTPTFANIPSLLLTLPGVKladvpiivltidpcis
>Protein5555 89
NTEDSLFGTLGFGKFLNPNVSLEAELNYQNPDKeclarsgtelpesgqdqqpepvvepvr
rvgrrplslpqhglqvvalrawrhrlaas
>Protein5553 32
rYSDDTLNLRggdngvgytaietsitvditvv
>Protein5552 226
glsaavnankvdpesaasynytgtqlalqlrqplyradlwkayskAQALNSVNEANLRqk
lqeqvqrvseayfnvlraeetlaaskseeaalkrqleqaqkrfdvgliaktdvleaqaql
dgatasrisqevglasarevlasiigtdasqlsglradfivtapqpsnpndwvklaqdkn
dwvklaqdknpqlasarMAPGPNGPYWKqgmqngyqdvgswtffkn
>Protein5551 80
menivpgepftaerakEVGLVNDIVPADQLRktaeewllksarggatvasgrpslyevda
msyndaldaaltritaayqq
>Protein5550 17
mskNLPLYDEPARlycp
>Protein1078 29
megdkgelgegsiikLAEALDTYIPLPER
>Protein1079 32
kadkavrqltrthrrALAELFQDNDFHNIFRr
>Protein1070 118
atrlrlqrhgakgapfykivaadsrakrdgkyidqigtynptsipatiildvdkavkWLQ
TGAEPTSTVKailsykgamykkhllrgvqlgvvkaedvevkfnewlsskegkvldhke
>Protein1071 38
glpdlkVEQAFELTDASAERsaagcsvrlnkapiveym
>Protein1072 27
knggagstigsrNSYIDLMGGFGGVRl
>Protein1074 133
mfqkSESSNNMNNALATKldeqavvlsasynmdkltfrgevgmnnfdagavgmnnfdaga
gaeidttfigggidynftsttkafgnlamrkdepstafglkVFLENVIRdavtyteharr
kTVTAMDVVYALK
>Protein1075 609
mrdrveqrlgikDIEVLSDPTLDEIELYPSRikiprtledfctsekwdrivhtygkgfkd
mtliyrrdfkkapdvvayprdeediaaifdwcgengyacipygggssvtgpygggssvtg
gfwgperVIDGTNSTLTGQVTGGTLVKigsgsltlanttndqsntvisggilivndksnl
gtsngsvtissgtlqtnadmlgvdalsntiitsgsaggsintgghdvelvgqvtgagrlv
ktgggtltltqandynigtaldkdgnivatvgntvinggvlavsndnqlgvgaqslnast
vkedqykwelgnvkidggtlktnnsvksdrfiyidvagatvdvsgaanttvlagniknvg
avaggltkegegtlkigldltnykeddkfvitanddlkkvtikagvlevnsterdfgtkt
invnlaggelrvngdsdigavsltgnggaidttgatitagvisgdgniqkkgsgtlvlna
snthkgnttisegkvqissaaglgagtngklvldggslqvvsgaaidlakdtvitsnngt
vdttdnnvtllgavsgagqliksgsgagqliksgsgtfklaneantfeggvrikeTNLDG
VYAIGDLVR
>Protein1076 34
asrnlknvfiveprYADPVSLVHYKkvlvtkgai
>Protein1077 27
aeaikQNVEALIADLKrakpatskgvy
>Protein9669 148
mtriaigsdhagfelkshlidllgaeghdvvdlgtgstesvdypkfcaavgrvvrdgdad
lgivlggsgqgeqlaankvrgvrAALCNDLYTARmarahndanvlsmgarvvgiglaeei
vatflatgfdggrhqrrvdqivaleaef
>Protein9668 201
mnlffsftkninkvikIADGIDELQIGALAVPGNHGPTTIVAAEGLPFGTYKAIDYLRDP
AGNIIVNENGFPQIDLANPKYFGNYQPNYRlsfggdinikgftmsvlfdyknggqffsys
ksntefngtslttvvngsrdpivfpnsviqtapgvftpntipvgiynyleaapsstylid
gtylklreasigytvpskafk
>Protein9667 176
ighvdhgkttltaaitsvlsksggaekrdfasidaapeekerGITINTAHVEYQTANRhy
ahvdcpghadyikNMVTGAAQMDGAILVVAATDGPMPQTRehillarqvgvpyivvfmnk
vdmvddeellelveleirellnkydfpgdevpiirgsalgglngdpqwegkimelm
>Protein9666 25
TTASVPTEQGRrrfedkvvfitgaa
>Protein9661 377
mpvlrhkITTVDIFSGLRkvshdgrnfdrmlrthprdelllateqdllsaflpmvkqkyg
nelrfiwrfdpwkrfvsvfiylskslynqtfvsrtgeflqarfnasdvvmtpyvsehrwi
rlhgllvfedknpprinieetesvlkrlartwedellsilmtkyqsvlanqlyrryqevf
pdtykdtykpqeamtdialletfradtplavevsptegrtarfkilqwhqqlslskvmpi
lesfglkvlqeqafallheenclwmhdfrtelpdslpkesfvqtlsyvreamqvlwqggv
eadtfnrlvtvlpcrwreahifrvlsaylkqvafplsaqaqvdaltryphigrsllelfq
trfdpsintdrqerqds
>Protein9660 53
GIPYVLDRslyslkqksgslkhtlnitpvssfpltgnswvnnrgqflfqdkta
>Protein9663 614
mlsklldvahlrtnrralikilhllrsetwlknreqvypppldikylkeikfnllphqqk
FLDHYMFIKPRYNLRgtllmtpagggktvsgisiavcanpdytvivcpknavydvwlktl
kndmvkpqevwvaaddmpanprykwfifhyealekaialaqrfkdkrcvvlldechslne
vtslrtdrflqlcniarpvdiiwasgtpikamgsetiplfrsidplftpavevafkkifn
qdmskaneilahrlgiiafnvpkstfmtdkpimedryvtipngaeytleairlkmatfiq
errnhyaanmheyetlyfdclrqhyertirndterldygrytacvhrfrtkgvpydgwal
datfcnqfeknkilpnipqtlrkpfmesktvvkyvalkirgeclgnvlskerercnvdml
qavgfgeiidggtkktviftsyvnvvdecftrltkdgysplrvygdtnsdlvniidtfrk
qpdanplvatyqslstavplimantmimlnspfrfheqeqaiarcwrigqdspvyvyrff
ldtqgmpnistrsedifewsrqqvnqllgvdinddtaaalesltqeshaelletdtpldw
fsrkkyplnpslgw
>Protein9662 125
maladwnkagfdakdlsgalasiggggaaasgdisvkapdiaengavvpveitsniagte
giaivgekNALPLIADFKmmngaqgfvstrikMGTTSNVTAIVKaggkvykaskevkvti
ggcgg
>Protein7951 140
mgicridqpsksnfgyyvrirwrgviyakffsdkknggpekAWEAAEAYFHELDAKlppd
skvgklskrNTSGVVGVSRaegmkrdvpyahwqawwtaggktktacfsirkygeelakqk
aiaarkqweeeyfkehppva
>Protein7954 198
mgsgiaevasrAGYEVILRsrkqesadatlakmdsnlkravdkgrLSEEDHAAILGRvta
tadlsavadcdlviesvvedlatksalfteldqvcgpdtilatntstlavtelavatgrp
dkvcgihffnpatamklveivtpmtasdetieaavafatkcgkdpvkvadrAGFIVNHLL
FPYLNNAVRmlengtasr
>Protein7957 159
mkQVLRQLKHSWYIGFFQIPVIAPTLWRNFGHKlwplilknkeniddakpnptqaqdgey
gvnlykanmlkrvlypqerytripvqviivtddnfmipdiwrgiekwvsdlsivemtggh
wlilnkpkefanyvqkfvnnieqkkldndsrlaqfraqk
>Protein7956 247
mtlaavggaavkkydeidaapeekarGITINTAHVEYQTEGRhyahvdcpghadyikNMI
TGAAQMDGAILVVSAADGPMPQTRehillarqvnvpnlvvflnkvdmvddaelielveme
vrellnkykfpgddipivrgsglkateamlanpstkrgdnewvdkiwelmdavdsfiptp
aretdkpmlmavedvfsitgrgtvatgriergkvkvgeeveivglseaprkttvtgvemf
rklldeg
>Protein7958 109
GQPVVVTQKnssrpgvvryelnrtltgtghevylpdspisghrppdllarrlfeqvrgle
sihilggmvtvemsfgtdadiakaimeelytfyrpgvplpsieveepvg
>Protein6390 32
ikggvvprEFIPAVDKglqdsitsgvlagfpv
>Protein6391 19
melkrgidkAVEALVAELK
>Protein6392 97
ygtgrrktatarvflkAGSGTITVNDVSLDQYFARetsrmivrqplelidavskfdffit
vagggmsgqagairhgitralveydetlktslrqagf
>Protein6393 97
LATLDAWVTGQRkdqspgtrlavpvvqadaafsgagkqlvkfnplsnwssadvwayiran
evpynelhekgftsigcepctrAILPNQHERegrwww
>Protein6394 31
medltaeqafelsdasaerSAAGCSITLSEK
>Protein6395 35
vgvlpnahgsalftrGETQALVTATLGSARdslmv
>Protein6396 64
gaagftdvrlidasafkgkfaftaaitgdtitkYVNQVDTQANPTGDVAGTGNVNFNVKg
anfi
>Protein6397 99
adsgivdgganndtlwltrESLGIVSAANASTLIEDGVVRielengdsdgndtengdsdg
ndtfagtggadvdgtadqtnyldsdmrQAGEDVFVHFRp
>Protein6398 15
ILPLSSLLNTFFLRh
>Protein6399 43
nshkitetisldtlsalrQAELIQSPLTGDDVAFLTRfgifnd
>Protein7789 291
gtarsvncqseglppgftatqgiavigvggreaglkaetstnkslgiifqpglpsgwgdl
slavdrfdiqvdngvasiggaallsrcyddpafraggsfcrlvspraagtnaltvtngfi
nlatdvvrgldftgrYTTDVGLGRlrvnmsateykeqsnklfaddplvdtngtigqprws
gavdvnytvkgwnyyygleyvgkTSSYEYLEEDAATSIYKFDTPSYFLQSASIQYKdtvg
kwsatfgirnladvkppvissgfynrVGNAPLYSGYDYTGRrfyvnvsktf
>Protein7047 139
mviyfypkdftfvcpteivefdnhfsdfrdrdtvligastdsefvhqawrthepkltglk
halladtskslsedlgillegekvcyrATFIVDPQGIIRwvsvndlsvgrnvnevirvld
alqtdelcpcnwekgqatl
>Protein7046 35
gvgssnsieiinadrvyltqkATVEGDVTIAKgiv
>Protein7045 108
meagrLASLADGSVLVGMGDTRVLVTATASRrvregadffpltregadffpltvdieers
yaagkipgsffrregrAGDGEVTITGFDVTQDKlvfndvgtgtvltea
>Protein7044 44
miwpdgqwpdgrpshaldykANVETTVWAAMPQRevaegcsmch
>Protein7043 56
marceegtvqpdpekleaelrEPLLDIFPAALLGRlvvipyyplsqemlkkivrlq
>Protein7042 33
VVVELSPYDLTRgsnrlplqvtttatqqerlss
>Protein7041 40
mipkgplgrviikklkIYAGTEHPHAAQQPSKltlksmrg
>Protein7040 20
mavarAAAEEAGLPLYRyfg
>Protein7049 91
mkIHDLEPAPGSKrrskrvgrgiggkggktagrgtkgqktagrgtkgqharSIAETIVYG
ALEGCRsrpaptpwlpssgrsttcapalrss
>Protein7048 32
aqesnafyrrnlaagqkGLSVAFDLATHRgyd
>Protein2679 33
ykAFLTEIGYLVPEGEDFSVNPQNVDDEIARia
>Protein2678 45
IVGLTLLQAKrvvdylkevhgiepagggavmmmagggggaaaeaa
>Protein2677 33
vvtgskldtvryyrHSLYPGGLKsrsmreqlqk
>Protein2676 35
mlkTGIEIGTGNTGNTGIASFNVTKllillslkfk
>Protein2675 93
mvlvgevgfststdksgvtdikSNDFGLGLALRygwkAGDDAFVFIAPGVNFGNGKigdi
khsnfgvnirpgvsymlaprwsmtahygslgyd
>Protein2674 51
mgkgkgsveywvcqikpgkVLYEIDGVNEELAReaftlaaaklpfkttivt
>Protein2673 51
airETLNADIPLTVDHFRyfagclrsqegslseidgdtiayhfheplgvvs
>Protein2672 31
kapevilrnekrMLQEAVDSLFDNSRksnav
>Protein2671 194
pkrreighgalaekAVFPLVPSMAEFPYTIRlvsefpytirlvsealasngstsmasica
gslslmdagvplrEVADFFAHSSEFQRlypnfdefqrlypnfddaefvalvyrnvlgrkp
dsagfaywtrqlqegqprgavmlgfsessefknkteravfateyfanmlrrvptikeyna
irGDATEYIIDGVR
>Protein2670 32
ppdcaqahrhsqflcahpdsrgrAEGGGGGRt
>Protein647 253
VGYNDTTGGSRvgtdrVGYNDTTGGSRvtagtglavhtlgkkllaemavraadmwevkpe
dvkvengvfshnghsmtfkelaakstdvplaasasthaeefgnafgvhivdvevdtetgk
tqilrytavqdvgraihpsyvegraihpsyvegqmhggvaqgvgwalneeyvynkdgrll
nsslldyrmptaldlpmidtvmvevpfpahpfgvrAPNLGGLVEFYRskdrvrwsptgin
vpdypklaqlwwq
>Protein10231 198
vlfasirnklathptwystnlarirGVTEETTTGVHRlyemyksgelpfpafnvndsvtk
SKFDNLYGCReslvdgikratdvmiagkialvcgygdvgkgcaqslrglgatvwiteidp
icalqaamegyrvvtmddacdqadifvtatgnlrvithdhmlkmkdqaiicnighfdsei
diasiqkyqwenikpqvd
>Protein10230 144
mklqkieivhdfsqpveqvfswlsdhnnlsaifapftvtrIKDGQTSVNGVGSVRkLSAF
PLPPLEETVTKfdanklieytvtskiapikehlgvmifqpfnggtrlhytivfkgvvpfl
gpivkmglgqgvkrglnklatkil
>Protein10233 32
mvaapgldlewqkEILAYAGPRgrgdlfavle
>Protein10232 384
msrylsgtgradvaaladtiktylnadkecyeepekyfdqvieidldtlepylngpftpd
ratpisklkeeaikegwpldvkvgligsctnssyedisraaslakqvkekglkskaqfti
tpgseqvrytierdgfiklfdeiganvfanacgpcigqwsregaelgekntivhsfnrnf
akrADGNPNTYAFVGSPELVTALAIAGRldfnpltdtltnengeqvkldaptgyelpplg
favedagfqapaedgssvevvvsptsdrlqllegfkpwegtdlkglkllikakgkcttdh
ismagpwlryrghldnisnnmligavnafndktdtvlnaltgeygpvpatareygpvpat
araykFTIEPLEPGFGYTLGNSLR
>Protein10235 52
mkgqgtiigvgaleypaewqgasneilnrnavskILTLTSTYDHRiiqgaqs
>Protein4634 33
alnhakAAEVPIVVAVNKidkpeadptkvrgql
>Protein4637 32
LMDLGCYRgmrhrkglpsrgqrtrtnartrkg
>Protein4636 157
prvwekihsgiaavlsadpekeqkVAEAVEAALPIMEKmdagtaseeeiatwqflddvaf
stirnllgleelqlavsgaapisaellswfraigvnlcevygmsestgpmtfmsestgpm
tftvenpkLGLTQADATVGKalaagapgvtptaggaa
>Protein10239 151
mdnllahlgelepierYLVVDDTWADLLAGRvevsrvvevceamtddrhpavwrrlggvf
gglrrliandhldqfqawvrsvsfvaledaarlahdgdaaaqdlyavlfgiagvtgadpa
tqqaarellaadpakvdanllasatgvvaad
>Protein4638 32
pdtgisnkAMSIMNSFVNDIFERvalesgkla
>Protein2490 17
legkEYAALQSGRgaep
>Protein2497 43
iflkaaevasdaklkATADFDAADVLYKaekyaeaipvliafk
>Protein2496 99
mlrafndllrNPIANQYAGDFVRgkiratvkdpakaeilcpkpdlpfgtkrlcvdthyye
tfnrdnvdlvdvkahpiteitptglrttqghheldvivf
>Protein2495 57
leegrltdaqgrsvdfrNTVLIMTSNLGTADLRkavvgfskrdeavsyekmkekvnd
>Protein2494 32
PTIQQLVRqgrsskvtksktpalkgspqrrgv
>Protein2499 90
agtewenksiedickHINDVPENIRtavrnnggghynhslfwnimsptgdrtpdgklkda
inakwgsldefkakfkaagvgrfgsgwawl
>Protein10532 114
mfgelslfdpgartatatavaetqlvglgteslhgylathpqvaftllsalarrlrrTNE
NLADLVFTDVPGRvakallelsgrfgrpvedgvlvghdltqeelaqlvgasret
>Protein10533 858
mggfirssweevneiiaaanvytvkehgpdrVIGFSPIPAMSMVSYAAGSRylsliggac
lsfydwycdlppaspmtwgeqtdvpesadwynsnyiiawgsnvpqtrTPDAHFFTEVRyk
gaktvsitpdysevakltdlwlnpkqgtdaalaqafnhvifkefhldnpspyftdyakry
tdlpvlvllkehtgatpetcgyqpdrflrasdltnnlgqennpewktialdanrnelvsp
qgsigyrwgekgkwniqareggagdeinlqlsliggetaevafpyfggqthehfqhvage
diqlrrvptrsitladgtqakvatvfdlsaanlaidrglgganvasdyndatvpgtpawq
elitgvsrekaiqiarefadnadktrgrsmiivgaamnhwyhmdmnyrglinmlilcgcv
gqtgggwahyvgqeklrpqcgwlplafgldwsrpprqmngtsffynhssqwrhetmsmhe
vlspladksqfpehaldyniraerggwlpsapqlnrnplqitrdaeaaglspvdyvtksl
qdgslrfaceqpdnpanfprnlfiwrsnllgssskgheymlkyllgtkngvmnedigksg
gvkpgeaewvddgaigkldlvttldfrmsstcvysdivlptatwyekddmntsdmhpfih
plsaaidpawesrsdwdiykgiakrfaemsvghlgvekdlvtvpllhdspgelaqpfggi
dwktagetpvpgkncpnmvvverdypavykkfsslgplleklgnggkgiswntqtevefl
gelnytvrdegvsqgrpkiesaidaaevilslapetnghvavkawaalseftgidhshla
qakaheairfrdiqaqpr
>Protein578 68
daakFHGLFNSFAITGKvsqaktlaqkyqlegvpaivvngkyvvsgenqkVIDVTNFLIA
Kergvvkk
>Protein10530 176
mtlygigefeptiapsafvhpdavvigdvtigehssvwptavlrgdngpivvgartsvqd
gtivhtipwsptwigdevtighnahlegcrvehrALVGSGSIVLHRavvgeaalvgagal
vgnnktvpagaralgvpavitegmasfdqwsegvavyvekarwyleslrvvdpgsg
>Protein571 73
tfkqedekhdeqgntvgfyvregkMPAYYTVFLPFRASAHTFEPTSCASSVKvvvaisdi
ckvtnvaglsdat
>Protein570 32
NVLLYPDNAVVALLSRgrtrtencprhlrhst
>Protein573 123
tpfpgtptvgytvrdeeersltttgcsvspcpvdspstlpaelniiaitsgagtstvgql
ftqtftkGWVNAAPFSEVSDTRsktgnnnlgvvglpglatyiqwnfvgstlqgawnyapk
tft
>Protein572 39
mltrirNANIAMHDQVRmpsskqklalaellrregyigp
>Protein575 72
AVVEFLDGHDQVESVNYAGLASSPWAAQAAKYVPAGAGSVPSFVIKpgwrrlrgFANALE
LHEQLANLGDAR
>Protein574 61
flsglqdasarlnaflnkAAQATLVGNTFDDAATGQGLLNFFLRgmacgaiteqevlatg
i
>Protein577 33
hrQGQGAGARtlrqrirtarhrrdrrrgrghrr
>Protein576 33
nlgagvkLGAGEVIVQYSSMKesaadaksntvg
>Protein9878 119
mwalawvgdrktkyepkfnelladngytvestakytllvhtiavepgynvyvsrknaeid
levsvvetanksnvvakISVMNAPGRtfwgndfdagvriqecyatagkylakylkkgkk
>Protein9879 100
mtaeqfdeenaaqrADAEALLASTQKelgiasaehvvlmgpagalvceyaanvgaeaivi
gsrghggirrAILGSVSDHIVRhahctvlvtshdalesdd
>Protein6797 568
raasvqaclraggkHNDLENVGYTARhhtffemlgnfsfgdyfkaemipwawfkaemipw
awefttssiesgglgvdgdriwatvhttddeaeqiwadvvglpreriqrldadnfwemge
tgpcgpsselffdfgpdfgadggpahgsewryiefwnlvftqyfrgadgelsdlpnknvd
tglgfertlaltegssslydadviselvgaaqevtghrlgrsdlgdialrlladhtrsta
fliadgvipsnedrgyvlrrimrravrfaylldvshavlapmiqrcsavmgdaypdlvsn
selilgvaereegqfrktlakgsalldgelddlsdgdtlpgsvafkDISLSFFPGAKigv
lglngsgkstllrimagvdkdfqgearaqagikigylaqepqldptkdvrgnvedgvrea
vdalarLDEVFGEYALEDADFDKLAAEQEKlegiiqawdahnldnqleqaadalrlpawd
advtklsggerrrvalcrlllskpdmllldeptnhldaesvswlerflkdfagtivaith
dryfldnvaewileldrghgipyqgnys
>Protein3818 42
idlgvansilvkVNQIGSLTETLDAVDLAHRhgytavmshrs
>Protein3819 91
mvstsgptgaetgsynrVSSNSSYLGFKgsealgngldavfqfensvtadaggmfgaard
tfaglkGSYGSMTLGTQTTPTRllgtqidvn
>Protein9870 110
mvlevlpvlppdlrplvpldggrfatsdlndlyrrvinrnsrlrrllelkapeiiarnek
rMLQEAVDSLLDNGRrgkamtgankralksladmikgksgrfrqnllgkr
>Protein9871 51
mnvdenreipakfgirGIPTLMLFKdgqlaatkvgamskaqltafidqqla
>Protein9872 97
TTENQIDDVNVRsvevlitpaalkAEMPISDEARqtvltgrqtirnildgtdhrlflvvg
pcsihdinaaqdyaerlkvladkvkdtlylvmrvyfe
>Protein3817 54
lndicfvfvakgiqifkvfqnsfrthigshdddrifkIGNSSFIVRkstviqnl
>Protein9874 68
vggvfpgtvtggvvtttvgeftgqapcwncepqpgwgyqtvapetkvqnkSDYGTDGAKP
NLQKglsn
>Protein9875 243
mdkdtnitgvdgevwalnsnssrvgvkgnekLTDELTAVYKaewevagdaagfsknggad
lmgreryiglkHYQWGTVRLGYIDSPLKnaedsvdvfndmvnldmttfltgqtrlvnsvn
yvspkfldvfganvtlqpgektrsstdvgvhtnenhiadgistafsyeddnlylsfamdk
divtslpmqftatvkAAGVAGVLAADGTYSESRdamrfnarykmndlllsamlqqseasn
kdn
>Protein3812 26
VVSGDNVETAASNAVVAQDKilynat
>Protein9877 222
rkndgfyiflyffhaikirnsirtklkkitpfalfsinfavellykKYCKLRLMHKLYVL
LLVLAVRsasaqstsfnytdintealsvplsftggnylnaynlsildlshrladvfnlge
fnkeyylnesikatkvfytkdnvrmlilqpvyaekqkrcilltngngenfnwsmsnltav
dyalrgyvvayyenvgsvatradkkgnnvnffinkvinqcng
>Protein4099 44
npttvsltgdlstfttrendkPENAIIGKdkitglpkllcpavl
>Protein4098 40
asgfrGEFQYALGEVAGNSTASRmfggfvgykagpidvvl
>Protein6545 80
mslhsvkkaeiiekfrTSDSDTGSPQVQIALLSARiaqltghfethkkdhhsrrgllklv
gqrrrlleylkskdvaayrk
>Protein4094 121
mtakGNPADVVATNATSVDKvtiasafvsnvsatttttgttttttttttvvvnftadvda
adailaakYALSAPATTPVVANATVTSVAVTAGNKrqvtltlngalnpsttltvtgvkgl
f
>Protein4097 39
vhailetargvanveaiagasprMQGISLGPADLAADRr
>Protein4096 82
mpvnlrktgqnslgnkIGIIQVELSPPTDDPYVRlrnigyslrnvrtmvdsvapeaiesy
tlitnlvaqiaetlrlsnhmpp
>Protein4091 70
miteidasrllvwraawlsrNGEYVNAEGSQSKlkagrtavwvteramqilggygytrey
pvermhrdsk
>Protein4090 125
maakEIVYTETARklvlqgvdalanavkvtlgpkgrnvviekswgspvvtkdgvtvakei
elpdalenmgaqmvrertwarrwcakwrrrTAYDYTNNPKaaeaayfallsyqewdkslg
tdeaa
>Protein4093 33
maqqqarlqqiyrekIVPELMAKfgyksimevp
>Protein4092 58
mvrGTVTLPSGSGKnvrvavfaegeqaeaaraagadfvggsdlaeqiqggmmdfdlti
>Protein5940 99
malsrgeqvqrGFNYCIVDEVDSILIDEARtdsilideartpliisgqvtdaaklyyrfa
avvralkrdedyevdeekrMALNNVPSGKslpndinvin
>Protein5941 73
mdqirVLNAGDDISVQVVESPNVRADQGVYGTGRklvrevylfrgneklagfgglgqrpn
patergletnsgt
>Protein5942 25
mqiilldkVVNLGNLGEIVKvkdgy
>Protein5943 147
kidrivvkIVPSDNTRiaqlrDGSVDIASFEASPDAALLLRgipnvevsvqevtnyyilg
lnavwdqspfqdvklrqavaltldrdliasialggggqptavmapsfgvcdtsklanfgq
dldrarqlvaesgneelafellvrnip
>Protein5944 31
sangrgtfdgsftrGNDIIDIDGNAANYSIR
>Protein5945 42
ndtivnfaatglgadvlnfaalggrGTAALNSLSADKsiviq
>Protein5946 20
frkILDYGEAGDNVGLLLRg
>Protein5947 76
eaerrkGNTGANLLTLLESRldnvvyrmgfastraearqlvghkgvvvngqvvnipsflv
kagdavcvrekakkqv
>Protein5948 35
disaysfpalakaalpylrekSSLLTLSYLGALRa
>Protein6798 24
SNPTQPVIAPVVAAIDRrvdhryg
>Protein9776 130
mntihaytgdqslvdgphsdprrarAAAINIVPTSTGAARatslvlesmkgrldgtslrv
pvptgsitdfvgvldrdvtvdevnaafkaaasegrlkgileytedpivssdivgspfssv
fdsgltmamg
>Protein3722 14
NDNITVEEISTAYR
>Protein3723 45
aetlvnltvkEVNELADILKseygiepaaaavavaapaaggggea
>Protein3720 25
mqsgkSIYDGWISDSDLIGTHYRyg
>Protein3721 28
mvlraarAMDLTGNAEARiwvsavkamv
>Protein3726 74
kLGQTESGTIPNQRrfygtipnqrrfyeppkaalftdtagtkfatialgsgyrGATGENL
LQLLESRldnavyr
>Protein3727 99
grqgaehlvhrrprvpvaaagallrqgldvdpdghrvprIVMMQAAEGGAKpgrrtahlh
gcsatnlregiqpyrddaggrgwrqgealqcrlrdrhrg
>Protein3724 20
GTHFHPGSGVGRaattpcsh
>Protein3728 26
mrkrfqdkfekehgvkIGFMSFFVKa
>Protein4895 33
teqtlaarvlarehliypravrWIVDDLLRveg
>Protein4894 32
gekasdvkdsslrvpsgtkGTVIDVQVFTRdg
>Protein4897 43
idasyfglpkyqrSYNALEFFFERaggdnwqmqgswtishsyg
>Protein4896 33
gesqanrrylyfaqkADVEGYNDVAAVFRstae
>Protein4891 97
mgiglavnfsqphkdhtifgatpflrygksvgdkatlfgdfgvkFSSGTETSATVETKtt
ifdigikpgvmykfadrwsaighfgflgfksnnkevg
>Protein4892 60
VLMTAETTALIARagegtglddggdhgvdrqgrglegrcpgscpgcgypggqahqrshpa
>Protein4899 60
ksvgrnfdeivrvidalqatdanpiatpadwkpgdrVIVSPGMSTEDAKakfenveefkp
>Protein4898 29
kintefktitlkLASPDSILERsygevkk
>Protein8297 174
fsgavlaqgtsdkdpivkKPEAYSVDDRgvvvrnttglcwhtgywtpamaipecepdlak
kpevaaappapvpapkapekvtfsadalfdfdsaklkqgghgvqaldefanglkgvnydr
ihveghadrigsdsynhklshrraeavkshlvsrgidsnrivatgkgeanpvtg
>Protein8744 136
likakhrplvfitsnnekELPDAFLRrcffhyikfpdavtmqkivdvhfpglkkellnaa
mktfyevrnlpglkkkpstselldwlkllvaedislealqskddkvsipplvgallkneq
dvtlfeklvfmqsrnr
>Protein8746 96
mdilkkplitekasalsekagkytflvsnkankveikKAVEKMYGVNVEQVNTAIMASKp
knrstkkaivtgrkgiykkaivkiaqgeiidfynei
>Protein8290 102
mrergaipyaytadigqydepdldsvpvrakeygaeearlidcrtelvreglialqcgaf
hirtagrtyynstplgrAVTGTLLVRamhedgvdiwgdgsty
>Protein1562 96
etveggatnpnlagitlngrDEMYGGAGDDNIVFEADRGIIDGGTENDTLWLTNYHFGTS
DAAARttdgvvrfdlrsqtlsdsagygganvngtqd
>Protein6064 75
rpegrrHPGSVALGDGDEQRsfrwrghrpgagcaggrgasirsevgglqddrlghpctaa
gledehliarrnhlq
>Protein1665 42
YESLSLDPTSGTETGNIIGLGYSAYDGSRkraccihrsdsad
>Protein6944 89
mverYTSAVNDSGGQIHRledwgrrqlaypinkihkahyvllniecgqnivdelgeafry
ndaiirnviirrDEAITGESLLAKsaeek
>Protein6947 69
giyiidlqqsityinsayefvretvahggtilfvgtkkQAQEPVAEQATRvgmpyvnhrw
lggmltnfq
>Protein9419 223
TNPGNFFEDFELGQVIEHATPRtvtdgdrgvygaiyptrfalpssgefasqsgldrppve
eligfhiafgktvpdvslnavanlgyaecrFHRPVLTGDTLRTSSEVIGLKqnsngktgv
vyvrstatnqrdevaiewarwvmvhkrnvdapapetsiptladaltadqlmmphgldftg
ydfaaagephrwgdyevgekidhvdgvtlseaehmmatrlwqn
>Protein6941 33
INIIDTPGHVDFTVEVERslrvldsavalfdak
>Protein1660 16
mkIADNGGSDLTVKvn
>Protein1663 43
kaagankinvikaireltglglkeakDLVEGAPQVVKenidkd
>Protein6942 60
niyttfstsasnvtelvtssivlddvgrGSTGGDLVVGGLSVGQTSTSRgverfeitvnd
>Protein9413 101
mgfntgavddkykRMKDVVMSEMKENFRpefinrldevivfrplteaeitkivdlmlnev
nnrlkeqdidmlfteelkkmlvkegynqamgarnlrraisr
>Protein9410 61
mltkkeqrlrrsrqtririatqgvarltvnrtnshiyasvisgcgtkVLATASTAQETVR
a
>Protein1669 31
miadidkkLAEQINLIIHHEEYQKlesawrg
>Protein6948 68
msgysaakaaiinfsrAAAAEGAAQGIRvnvvipavvetpatagmladenarkgteklip
mgrvgqsd
>Protein9414 173
mphrgrLNVLANIAGKsygqifrefegkqdptsvqgsgdvkyhlgtegtftseggsqtrv
ylaanpshleavdpvltgivrakqdrlnlggeaftvlpilmhgdaafagqgvvaetlqqs
qlrgyrtggtihiivnnqvgfttapsssrssvystdvarmiqapifhvngddp
>Protein9415 112
missvaavrprasnylygstkagldafgrglsddlegtgvrvsvlrpgfvrtrMTEGMEE
QPFSADPDEVAEAAVVGLLRgrrviwapaplqgvfgvlsvmpgpiwrkiskr
>Protein1564 31
eaaeytrkISEIVGDLGRanlkfshpllekr
>Protein6061 81
maypspiprwfptppqrtrsghrsssrrNTNSPEGELLRagsttsdrptrsrsattntcr
rttsrspttcrrswsssaaat
>Protein5764 97
mfdpvntsatisgivtfgggsitqffdtkaellgsqgtygsaglsygwvlnsglenrdqn
kttvglntvtlnwrASSPGDYVRvlvtpvpepetyam
>Protein5765 89
fveyrglkpdgtryipsgesrLVPTGLTDIFSSFAAPALKmdlvntvgmeayvfqyndsk
gngisfeseanlvhvckrpqviirlhsst
>Protein5766 67
mgipsdgsygipegiiygvpvtcengtytriqglevdafsrERMDFTLNELLEERDGVKH
LLPllni
>Protein5767 67
rlaqdagvaleeiqtvsrnladliqnisnaarQQAASAGHISNTMNVIQEITTQTTAGTI
ATARsig
>Protein5760 32
krMLQEAVDSLLDNGRrgkamtgankralksl
>Protein5761 13
SVAEGIVYGALER
>Protein5762 31
sdisvagrILGEFADFLPEAQRvpdnlaalg
>Protein5763 30
mkgdtleplkiqstrGTTVDTQEYHPEPRv
>Protein3642 57
svnykDFPDVVAMVEDATDQLGKmkdakakheaaagkkdweqanlwaeqvfqyqvka
>Protein5768 72
GFYAELEDFITRrrastpswrisspagqacwSMMGATNPADAAPGTIRvrptrptppper
feaisapssprt
>Protein1449 77
ydritdranttasdakalslqgrYDFGILALLGTYEKgvadaaagapdfkqkvwsigata
pmganglgrvmyartka
>Protein1448 14
EGDLLDVNFTNKri
>Protein6499 31
mqnqkirirlkafdyrlidkSALEIVETAKr
>Protein6498 26
gtgrrktatarvflkAGSGAITVNNR
>Protein6497 78
aaidhirdwvlgsdewvtlgvpsdgsygipagivfgfpceckggsfkIIQGLEIDEYSRe
kinftlkELTDEAEAVKd
>Protein1440 31
sdkrYDLGEVGRykinrrlglnfpiekkvlt
>Protein6495 475
ssypiggnrgavkgsnagcgkETGEPAHAGSLSRsvwwtytapssglvtvdtfgsafdtv
lavytgntvgaltlvnsnddtapgsrskvafaatggqryriavdgrnantgaiklnwkha
aspandnladawvvagangatggstngatretgepmhrhrgfasawwswtapstgnlrls
tsgsdfdtvlsvytgtaagavvaraqndddpidytsevlvpvkagvtyrwavsgyagstg
avslnwnlqpvqcsitnsnpfsdvpnsawyrnsvlwlvqrgitsgtgpgkyspnapvtrg
qmamflwkvsgqpaanyshgfndvspesyyndavswlvendvtsgttsdtfspnnkvsra
qmatflwklvgavypgfihdfydvyegayydqavawlayydqavawlvrAGNTPHTLVWN
DAMTELTVTLPKsslaassrYTVSIAAAAANLRdlnnptlpvdfsnlanggvvnf
>Protein6494 133
milekikledipsivddygrpkVFYPPDHTVHENCPRrgyydrgefdeevggekclwklg
ckapyshadcgirrwngsvsmctqaggpciacvepgwpdiarplfveredvgivganidt
vakvavgaaavva
>Protein1445 37
mtafkDTDYALLVGARprgpgmeradllaanaqifta
>Protein1444 38
cpghedyvkNMITGAAQMDGAILVVSAVDGPMPQTReh
>Protein6491 36
trVDLLFGSNSQLRalaevyasddaqqkflhdfaaa
>Protein1446 47
idakYYAATQTVDEARhvevfakyldeklggaypmnpnlgalitdtl
>Protein1218 22
EVPPFDLSVPGVTSLSADIHKt
>Protein6539 42
mgrakayesivkGENIPTPGIPESFNVLLHELRglalditmd
>Protein8936 281
mnffektlilgvlsavtvtnlnaddqveasetqevqfpkieksylkqvqryeyddiarlq
vglnkdqfrallgnpqfnegvfinktwnyvldiripetqdykhcqlridfekgiaqtlnw
kgqdcdqfnypqpkpivktvtqpviikqkeqvdiinlsadalfkfngsglndllpsghee
lerlsnairNNYIVVSRihlightdrigsesynynlglkraqtvknylvkddipakmisf
tsagktqpisngclditnmeslkeclqidrrvsveitgvkk
>Protein8937 226
ANVVSTGNYGAFTPVGTTLANLGNFVDTSAKksvtsvgaskvaykvvavggyganesapf
evtltqavgapaaptsmtavaqsdtavVSWQDPATDELGFLVERrtldagatwtaltvpt
qvgtigsvplmrnlaantlsvvdtgrspgqtvqyrikavnavdysaevtanvtmtvptmt
tvsaavnspsqvtltwpaitvtapqvlsgyrivrtggtgpamtfdg
>Protein8934 189
mpkTPNFVGLLSQAQAQGAKyiviqnvsspaaqvakdikaqnlnmkivclnwcadelmik
tagaevaeghimiqpfapgsaakpghkdiedylkskgssldakglhyvqgwytmaamakg
iekalaggekltgesikkaletmdaidtggvvgtgtvkfsadshrgstgsgiyqvkggkl
teiaanqvp
>Protein8932 77
meaffkevkDALAEGENIYVRgfgsfirktraakigrnikkNIAIEIPEHDIPSFKPSKi
fleevkaasvkqkaekk
>Protein8933 160
mpsptdilaiqgenengeadkriasdnepfsalafkiatdpyvgqliffrVYSGVVTSGD
TVYNPIKgkkerigrllqmhanqreeikevrAGDIAAAVGLKevitgdticdpqkvitle
rMDFPEPVIHVAVEPKtkvdqekmgialnrLAQEDPSFRv
>Protein8930 88
mkVESLIPDEFVGDTVGDFSSRrgsiegmesrAGGVTAVTSRVPLSEMFGYATSLRsmts
grgnftmefdryaqvsqsiaekvlkgms
>Protein8931 324
mesrVEADTGANSNRPISGSQLSDRfsqaplmglptalqpavtgvgallanefgvnvgty
ggrgfdrQLYLGLITPVGAVLAGRmytpafetnamydimetqsglaagqivafpavleir
ksnsiayrivkdgisgalmysygdagegsgshmlgvnanykTGPFSVGFGYNGANNELGQ
KSLTTSVFGASMELGSDKvsgmvikikddnpaslsaigpaltpqigaaaaavvqtafina
fkqdgtlyhigyrhvtgnrTMSVAYTSYNDNGPANADVKSFGAAYTYSLSKRTDLNAVVV
Rydnsnlaqvapggngyiggvtas
>Protein8938 165
marytgpkskiarkfkepifgpdkalekknyppgqhgltkkrakqseyaiqllekqkakY
TYGILERqfakifdkaarshgitgevllqliesrLDNVVYRlgiapsrraarqlvshahi
tvngevvnvssytlkpgdvvgvreksqsleaivtsltgavnkypw
>Protein8939 65
mvlegenailrnrEIMGATNPAAAAEGTLRklyassigenavhgsdapetaaveisyffr
gvdll
>Protein8341 74
magsttvttdktydadvlksdlpvlvdfwapwcgpcravapvleeiardyegrlrvvkLN
TDENPTITRrygit
>Protein10432 210
MTVCNMAIEAGARaglvavdqktidylkgrplapgqnavndqaagvewdqavaywntlks
dadahfdmiveldasqiipqvtwgtspemvlgidgnvpdpdkekdanqrgaieralvymg
ltpgkalsdlyldkvfigsctnsriedmreaaavvkklgqkvakniklamvvpgsglvke
qaeheglhdifkaagfewrepgcsmclamn
>Protein4127 41
YLEEGDLTEAEILDGIRsvpspvkfnpccaalrlktkaysa
>Protein1210 57
drGWDDYIGTAAIRaievvqelsgaatintlgfcvggtilatalavlaargqqpahs
>Protein7548 27
PGPLIGLAEQLQEQLRtrptrprdapr
>Protein4126 43
tfgdfrTDYLLFDTFNPPFDNIHVRkafahaidresivknvyg
>Protein1211 33
kpdavakNVIGQIYARfeaaglkviaakmahls
>Protein7542 44
mrLNIMAGTAVRFEPGQERTVELVDLSGDRivygfnqkvmgklk
>Protein4121 35
vqitgniiidpkkfpagfgqksrEYIATQIDKafk
>Protein7540 94
mplhrrlpkrgfnnifgveftevrldrVAAHFAAGEVVDAEALKargvirkiardgvkIL
GNGDLGHALTVRaakftasaedkiraaggtaevv
>Protein7541 43
ldedvarYHLDALGVRlttltddqskyleipkdgpykpdhyky
>Protein7546 75
mgvrDSSGALSYTLGDGKyagyhvelcqriianlekaagkklevkyqsvtsqnriplvqn
gtvdiecgsttnnat
>Protein7547 187
mtvgentariagvtrEQADEWAFHSHQRaiaaidngyfdaelvsvplgdgaefsvdehpr
rtssleklaslpvinpmlegaivtpgnssglndaaaamvlcsrefaeshgltplaivrsw
asvadtvernglaptlavpkalklagigiedidaieineafssmavasarelglddeitn
qvgsgcs
>Protein7544 22
msnnhedqrdslnkYTIDLTER
>Protein7545 263
makavggtfsrIQFTPDLLPSDITGTRiyrassetfdvelgpvfanflladeinrapakv
qsallevmgehqvslggkthilpdpflvlatqnppvpgaghpephrvrgrlpaargsagp
vhdegadglpeprrrggdrrphgqgaakghpgdlpdrragapgrgpralhrpqrgrvcgq
pgaghpctrelragrpsgpdrirrqpprqpgpgeggpiagtasrpgLAGELSEAAEGRgg
avkkreevhrmaesnkafshfrf
>Protein3353 32
mpvaarEASVYTGMTLAEYYRdmgydvslmad
>Protein1213 22
mlpserakAAGAPVEVDISKla
>Protein4123 58
mnkqelieaiashaeltkadakkALDAFIGATTAALKkgdrlalvgfgsfsvadraar
>Protein3352 44
kskldnprwtgvdvefvekfhdtlslttlkTLPELAELALVRqg
>Protein6534 33
hgqhdrqrAPGSIGNSSDASRvfkgmrmagrmg
>Protein3603 59
kVAPQLVDATGKvnpdsaeeagsalvtafrfksrnvkdvkkllelnghkvtfgpgskgr
>Protein6535 35
TTATVQPSEPAKrvrrqpcslrslprplsalpprv
>Protein8349 112
mlaitgalkgagrggdcalitdgrfsggtwgfcighvapealdggpiglvadgdrilidv
hefkldllvddaelekrrQAYTAPEPVYTRgvlakfarLVQGAETGAITNPR
>Protein6239 382
meryltkprHVEVQTISDQHGNHVYLATRdcsaqrrhqklieeapaagipdsviaamgea
avavargcnytnagtveflyqdgeffylemntrlqvehpvtelitgvdlvelqlrvaage
elpftqddiqinghaiecrinaedpaegaflpspgtltkldvasgigvrwdggyetgdev
sqyydnltgklcvwgrnrdraiarmiraleettiegvattipadlawpprsrptwpssat
ptlplwstppsgwrkcstspespvaprrpalrpttpsprwsealtwrstasvspsrVVAW
YDNEWGYSNRlvelttdigryawedarrnskrgestiekaganyakplnasdekqqqsps
pnstdnrnqqnanpdkkrkrsk
>Protein3602 35
sdretgrskGFGFVEMETGGDEAIRalngsdldgr
>Protein6240 25
mtradsrTFDNPFVGRldapagqfr
>Protein3701 51
dvewegpdakkfkgtelqkieasvkkvvkEITNMANTLDRnikrqeqvssh
>Protein6233 33
anvytikqhgpdrVIGFSPIPAMSMVSYAAGSR
>Protein6232 41
iqpgkVLYEMDGVNEALAReafalaaaklpiattfvtrhlg
>Protein6231 35
kGEAAPGQHEINLRysdalrmadnhtiykngckei
>Protein6230 33
INLVDTPGHADFGGEVERslalvdgvvllvdaa
>Protein6237 369
tpataypgcdgaakPVVAAAAPAPAAAPAPAAPAAAVAAAPKpaaqkvtyaadtffdfdk
yvikpegkaklddlvaktkglnleviiavghtdnigtmaynqklserralqpeavraprq
rgqgipgdkghrekphlhrrqvlqaTVVGLTPIResdiqskamtdmapklgglvefyrsp
arvawtptgtnvpdypklaqlwwknvavavtgektpqaamdnlaeemdavmgrlersgma
vcppklnaksspdkwlsdksapwkklanekpkgetiatrsrrGGIGWDESPTNDVTRtpr
lpdndrmlysvgmswafsdnltvdaayqrieiddptidlgvhvpsdlstlhgtfggyanl
fgvsmqyrf
>Protein6236 29
ekarGITINTAHVEYETAGRhyahvdcpg
>Protein6235 40
IEQGEPTVCSETCVGRgrthcllrnlcrsyslpwclvirc
>Protein6234 33
kaeerahiliallkALDALDEVIALIRrsptvd
>Protein3355 17
IATAEISNSIAEKklyl
>Protein9914 415
msllacarIGAIHSVIFGGFSPDSIRdrvndaeakvvitadagyrrgkpsalkanvdaal
kdcptvekvlvvdrcgtdvtmvegrdvpyaeavagvdahceaeemdaedplyilytsgtt
akpkgivhttggyltqvawttkqifdlkpekdvywcaadvgwvtghsyivfgplangvtg
vmyegtpdtptekhrigdraswpkdrfwdiierygvtqlytaptairtfmkwgaeepgrh
dlstlrllgtvgepinpeawmwyhehigaercpivdtwwqtetgvdtwwqtetgaimisp
lpgvttlepgsaqrpipgisaeilddegvpftepekvgylvltkpwpamlrgiwgdpqry
rdtywsrfgekyyfagdgakydadgniwllgrEIWSFGSGYGGNALLGKkcyslr
>Protein7728 68
mlttwdpfrdverlfevdprsrSIPAPFDAVRssdevvlsydlpgfraddvdvtvenhvl
tltasrtq
>Protein7729 245
mdckkALLAAEGDRDKaarilrekgltkvaaledrennegavamatagsvaamvqlkset
dfsakAEDFIALAQKLADAVLAGGPEAVSEVAEDLDNLKiakrenieigsavrFEAAEGN
VLDAYLHIQDGRgvngvlvevtgtddadlvhevalhiafakptamsrDEVSDELAAKarL
SFEDLTRkegkpeqavpkivegrmgawyaervlpeqgmfgekqtvddrlgdasvvrfaqa
iiges
>Protein7726 258
mvfitagegggtgtgaapviadvakSMGALTIGVVTRPFTFEGRrrSVQADQGIAKlkek
vdtlivipndrllsvanektsvmnafkmadevllqgvqgitelittpgmintdfadvkmi
msdagsalmgigygtgenravnsarqaisshlleaaiegargillnisggsdltifevne
aaeiihevtrrprsstrwltptptsssarswmrrwamrfvsrsspqglsaALNAITNPGT
NSYKrlvphfeapvklay
>Protein7727 97
AWVTNLDSNPFVGRspgavpggvghdqeepagrlvqgrrhdrlgshrfgvrhreprarrg
gfgragrvggrlghrehqpgrddrrpgrppsasgdhg
>Protein7724 891
llglirEGEGVAAQVLVKlgadlsrvrqqviqllsgysgpqgasgqggekasagtggssg
eggqsgspvldqfgrnftqlakehkldpvigraketermmqvlsrrtkNNPVLVGEPGVG
KTAIVEGLAQAIADGDVPDTLAGKQLYTLDLGALVAGSRyrgdfeerlkkvlkeiktrgd
iilfideihtlvgagaaegaidaasilkpmlargelqtigattldeyrkhlekdaalerr
fqkvvveepsvahtieilkglreryenhhrvtitdqalvaaanladryisdrhlpdkaid
lideagarmrirrmtappdlrefddkiadarrekesaidaqdfekaarlrdkekslvaqr
aerekqwrsgdldviaevddneiaevlgnwtgipvyklteeettrllrmedeihkriigq
edavravskairrtraglkdpkrpsgsfifagpsgvgktelskalanflfgdddaliqid
mgefhdrftasrlfgappgyvgyeeggqltekvrrkpfsvvlfdeiekahvlfdeiekah
qeiyntllqvledgrltdgqgrtvdfkFSTAAQAERaimvqgadpavgmvagdperdtnv
vwlfntitgtatagkiktheynaalgrvwvndqlvngqnvedifsspsailtnpttglvn
lnsttiirVVNTADLATLLPENHGVDRtveveaytqlpaglifnnpdklvgvqnltldlg
gavnigtlsiddivapaiinnnqfgtltinsklagpamdtyllpegfdpahnpypstanv
igaissgatrdemanvtihtfgagqgvglntgtitfaetanlvsnpapqnhtatltvdgs
knvnivsvntadpditalvvnttgytgvltapgtspgfalndtealtfnng
>Protein3707 32
varNIAMLAELPRtvagqtvnrlcgssmqalh
>Protein7722 126
mrqrdeqrladeegterakveaekvrrdydatlaeartqasatvdearargearraelta
aaesdaaeirsaalaelnaeraealsgartqvaelagtaaskvlgrTVDPAVAQRiaety
lapsen
>Protein7723 227
qylklfdaidqqleynepdllkkfksesfvkqlsvtksylwdlilksqrAYRAQSSKFMR
LNALMENGEILFEKglyeqalvawdkakklaeafdekafildleawkrryfvdlkaelwd
tnvlpsfettdklleqyrttfeiqkiyyqitkyiktypdfrnpehkqkyeallqhpliqa
knepadfygklyfnyvhsnyhnlannekenlkyinkviqlwhenpll
>Protein7720 464
ydntgavrESLLPFFPNPQTTQIVTRlkgnmsielegdaavfttntidkaaenldpaaev
tvigapillkdindylrggilklgaiavvamilillllfdvrwrllplgviligvtwafg
lagylgiplslvtisglpvmlgigidyaiqmhsrieeevlldredhpiqeaavnlgpall
vvtfdaifaflalrfakvpmirdfglllaigiavicvvsiiaplaalgireyksptssdk
dysegwlgrfvvkigslpsklavpfaigallifvggllvesslqiqgdpidwvnqsstrs
tgstrarppsrrstrsrsrprarpnlgsssapttcstrkrstlctnQSTIANVVRkleef
gamayttvvaasasespalqflapysgctmgeyfrDRGEDALIIYDDLSKqavayrqisl
llrrppgreaypgdvfylhsrllerasrVSEEYVEKftngevkg
>Protein7721 75
mirdwsfgevkkpetinyrtfkperdglfcakIFGPIKDYECLCGKykrmkyrgvvcekc
gvevtqskvrrerlg
>Protein9430 258
intgsvlhgsgkvvgdttvagtlsagnspgiltidgnltqasgstllveidgaatgqydq
vvvtktfkaggdlvaklnaftptvgqsfevvkansvngvfasykkpeagvaagtrlelay
tpttvllyvtpekYAAVVSGTNRsnvasildnqrpenlnattttadvaklynalipanaq
qiqdalvsmspaiyaesaqsilaiqqslhnsqvlsesfkkggiavkllqqdvdvdgdgng
vaatrrvsglqlaldsep
>Protein9918 97
mpkkwykkwiylfkynfllklfpklqrlsrspfpenlvsitdeeriqnipqvlsqyagkl
fvvsykldgssitiihskvlgkskFRICSRRFELHDK
>Protein9431 89
SQIADHLAGKkagitkktavqflddfaalayreaknafvvpgigklvlanrkarmgrNPQ
TGEPIKIPAKRvvkfrvakmakdsilgkk
>Protein364 43
AGYDVASRdradarqrwprvarrdwsrlgswrrplvqcilrrr
>Protein365 84
tcrLPVEVSEAFERsrprappgcrwrcrrpssgdsgcacgkamasprhrrwcvrpmaptl
ptarwafpppdwrsawwtarattc
>Protein366 12
rDVLLFVDNIYR
>Protein367 37
nqkafnaltpefkAIVENAAANAHVDMQAKtmvaiqk
>Protein360 35
akqessvniivkTLGGGYSAQADAARhgisralva
>Protein361 60
sttlpagqysavvssdvpvaatvgltdspekLGDDYVGTSVPAAELSFPLIYRnygsyts
>Protein362 51
FYFFSFSSFWSFISPFFLSFYISPGTRghrhpldvpaglgraigvaaharc
>Protein363 88
mttihaytqdqnlqdaphkdlrrarAAALNIVPTSTGAAKavalvlpelkgkldgyalrv
ptptgsatdltfeagrettveevnaivk
>Protein9342 96
mvtlrkerMYEFLDRLINVALPRvrdfkglsdksfdgrgnytlgvkeqiifpeinadkit
rvmgmditlvtsantdneafellkafgipfrkkedk
>Protein368 256
eryrNIGISAHIDAGKtttterilfytgvnhkigevhdgaatmdwmeqeqergititsaa
ttcfwkgmdtsfpehriniidtpghvdftieversmrvldgacmvycavggvqpqsetvw
rqankykvprlafvnkmdrtganffkvvdqmklffkvvdqmklrlkanpvpivipigaee
nftgvvdlrkmkaiiwdeasqgmkftfeeipaelvalakewrekmveaaaeaneelmnkG
DAVTLVGFGSFKsskr
>Protein369 12
NVDVSGSVVYRy
>Protein9343 152
mgqkvhpigirlgvvkrHNANWYASPKqyaeyllkdlqvrefltkklknamisnilierp
tgaakvtistarpgivigkkgedieklqreltqimgipaqvsineidrpdldarlvaeai
asqlekrvmfrramkravqntmragakgikve
>Protein9340 155
evvatpkvltadkqkaliasgkQIPYNEASSSGASAIKfinaelrLEVTPNITPDGRinm
elfinkDSAGESLANGALTINTNRIATTVLVDDGQTVVLGGIFSNETSKgvtkTPLLGDI
PYLGRlfrqdvtrNDKQELLVFVTPRlltdtiank
>Protein148 33
vhqhlireglrTSAGLVVETGSARevhhfavla
>Protein2805 206
mprtpkptdhldsfrHLMGTQPDHEIAKlcdstpsivgryrrkykipayegykfglgqep
pskkasaedeavveeapkvaaqsgknkgggrskldahreiigvlsdhreiigvlsdaeva
gragvtpeavrvyrqrhdipskrsvaaavsvasaaaddaldddkkvaqrrsskldhymdl
vgtlpdrVDGIVGPATWSRadsagdq
>Protein2806 13
NVSIQVIPTRfik
>Protein2807 32
tqakvrrerMGHIELASPTAHIWFLKslpsrl
>Protein2800 86
tsihhrqprsavsrTASELQELSARhtwghfsqlapsnpseiavidrgegcyvwdasgkr
yldglaglytvnaghgrssianamaq
>Protein2801 18
GETQALVTATLGGSRvth
>Protein2802 508
mqrqavplirTAAPLVGTGVEGIVARdsgvtlvakregivesvdaarivvrpleqdlddm
agakpdiyslvkfqrsnqntcinqkpivergdrvrpgdviadgpacemgelalgqnvvva
fmpwggynfedsillserlvkedvytsihieefeciardtklgkeeitrdipnvgeealk
dldesgivrigaevkagdilvgevkagdilvgkitpkgetqlspeekllraifgekagdv
rdsslrvppgvqgivisarvfarkgtekderQMLEAGVHFGHQTRfwnpkmapyifghrn
kihiinlentlvmyqeamkyvrqlssnkgvilfvgtkkqardivreeaircgapyvdqrw
lggmltnfktikqsikrlqdmeimfqdgtfdrlvkkealdmqreldklnislggikdmkt
lpdalfvidvgyqkgaitearklnipvigvvdtnhnpegldfvipgnddssrairlyarg
vadailegrnqsiqeivdmvseeveesv
>Protein2803 31
dhaflleggvftkEFLDAYIDLKmeevrrln
>Protein140 75
wvngrsanaktrihagstiktssnsstafvignnafllrpnshvkfipqgnsrlsistlr
LITGGLLSVFGSGPK
>Protein141 39
rggaphrrahrPGGAPAAGRllaerhragdpalrgalgp
>Protein142 38
lpilgsafvsakapnvrEGVEGTFGLTYPHRftrtfnd
>Protein143 70
MTDPIADLLTRirnasavrhekvlipasnmklrivnllfeegfvrnfklikddkqdiicv
ylkytqenep
>Protein144 35
nrdgkgnvialdakfnfdanalfrHPEIVAYRdld
>Protein2809 104
icplydnydpttgdfrGEVPVFWVYFPSLRqtlvnstaynpfpngvrlnwdqvyalrlfg
syiykvdnvqdfrikdyksgidilyeseakkqelfnfehdlwey
>Protein146 60
wtapatpttsrNMITGAAQMDGAILVCSAADGPMPQTRrthparpsgwraphhrvpeqmr
>Protein147 59
srsngnpeialnfitphqkWGIHSTYTDNLIMLTLSRggpcvwvsevdaakvglvdndw
>Protein10398 61
qpefnkagdevwfavwsaknkESALVVVDDKtlklkavikdprlitptghfnvyntqhdv
y
>Protein10399 222
dvqaykvitithkttkvnkLKDYLLSDADTSDFPANRLKELKesfgieellylntcnrvt
fffthdkkidnkflkdlfsfinpnltkelinlhlskalvfegedaikhifgvtasldslv
igereilgqikqayqqskkhqlcgdtirlayqqaivfakkihsetrigekpisvvslafr
sltarnffkyaniliigagqtnnlmanlltkdgtenkvsvyn
>Protein10396 102
mtlpivavggvgvisvashwvgrqfqaffdaielgdlvearrqnarMLPSFAFEGGDETP
NPIPTKammrvlglavgqcrppvgvspagleerarellaglr
>Protein10397 228
givyideidkitrksenpsitrdvsgegvqqallkLIEGTMASVPPQGGRkhpqqeflqv
dtsnilficggafsglekvilnrseksgigfnatvrspeetrnageifkevepedlikfg
lipeligrlpviasleelsedaliqiltepknaltkqyqklfdmegvglefradsltata
kkamerktgarglrsilenvlletmydlpsiegvakvvieektiteak
>Protein10394 100
msgpgdrfegishgdapvsgaplldgvpawvdctidaihpagdhdlvvgrVEAFDVAGDN
LEPLIFHRrlfggfvqvqggsngevggavsgaatderaas
>Protein10395 100
mpehaarvkryrddaplfsrFQIEHQIESAYARtvtlpsggaividhtealvsvdvnsar
aikGGDIEETATRtnleaaeevarqarlrdlgglividfi
>Protein10392 250
fagtstaslastaltnlgltsvftqaeaeafltsnpgnrtgaliaaaawlysysgadagt
laakaayvsaiessysysnntanvdgkawvgaggqsvelttgfdnlvgsalndtfvartl
nnvntlqdgdkvdggagtdtiysdfnavtgttvhtpnlknietvvvraqatstdtgnenn
vgpalvqidaqrsletnsangvtanigvtrwedsnsrADVVIEDVRigngqktkditvam
vetdpgnvdf
>Protein10393 210
rvfarLVSQIDPQASNPLDGKvwvdrldrFGSGWITRHPAMLYVLVLAGEEIPDRmqkLA
SEHPDTDPFLAEVNRyhrqeearhlsfarMMLPEVWAAASRvertvvrrIAPLVIHDLFR
fmvqpgvyaevgldawstwkrvnrcdnrvqlrrVSTRPVLDAVINAGILQRgaipqawqn
twIQDVIQSEGVRRRDSEEYKQLLDQYLVK
>Protein10390 116
mslkrlsihiaeisgwwkECLVNDELDFAKGDYSPKeynsteeiiafhddliekatkiln
eiaedefdkpwtmrngeqiyftipksevvrtwclnhlyhhraqltvylrmlnvplp
>Protein10391 195
mpgvlvkiseegeiqikSPGQLVGYYKrpdldaesftadgyfktgdrgerradgllkitg
rvkeifktskgeyvspapienriqanpmvescmvsgagqaaayamivlnetlrpkqndpa
vraeveaelgkllgevnshlvgheklqflviakepwtiengsltptmkikrsriesdvsp
kvetwyagkgkiqwa
>Protein8738 147
ttgrksvfygitatdislptlakaklgvynerKLHGIPEQLKEKYFHLLANHRdwqisqs
lksriafaqlnlmelekapfsdmdvifcqnvliyfrrfrkrdvvshlasrlqlggilvlg
vgemmdwqhplleridypdtlayrria
>Protein8739 61
lfpkadkgykMQSVIDWLRSKvkcpvltslpmghvptkvvlpfgakvtlaldgrdallaw
d
>Protein8734 146
meavihiyrqlrgsdppddetargiidklffsdkrynlgdvgrykinkklnlnisfetlv
ltkvditeivkylvslinqkaelddidhlsnrrvrTVGEQLFAQFGVGLARmartirerm
nvrDNEVFTPVDLINARtlssvinsf
>Protein8736 101
ADTAAFFTDFLPKkvasdpalkgskgvyqfdiegagtwsldlesgsvtegpheapgckit
ckkevwegildnpktavqafmmgklkatnigmatnlqkilg
>Protein8737 283
myaagapfagvlwnnsngverdqrVAQIMVDRqwgctmvltepdagsdvgagrakavpna
dgswnitgvkrfitsatndmtenvmhlvlarpegvegaggpgtkglslfwmpehhfdhet
geltgarngvyvtnvehkmgikvsntcevtfgdpqvgggepaqgwlvgevhngiaqmfdv
ienarmmvgtkaiatlstgylnaldyakeriqgadltqaadktaprvtithhpdvrrslm
tqksfaeamralvlytaswqdkayvaehdgtsdsdeaklaaav
>Protein8730 572
mrkaavatsvsvvgallaiagptfatpagaapisnptltpfaapasitvpngvcrvstvv
tsgfggadtlsthvlggdgatisatyrVRPGESLTFGTADGGSGGSAKGAGQNGAGGGQS
GVVRvngaalviagggggsggdnagytaphqggdaglpstsavggnavgngqaggtpgns
sqdgggggggtaaggaggasgsaggsggsagtssdgtnaraggnggnavsfaaniepggg
gggagysgggggggaassfpnaglhmaggggggsslvapgtlggsprivstatsevpgav
ahngngytaaanpaqdtgtpgaasatyqwhmcnyelgvaksvnkvsvvpggsvqwtirvt
nngpdnmstntaaapvgipadrdtvvvadtdlpsgytittlpancrstgglfpvtcfdip
avvsaqnpngsasnfaeivvsyavpastpigtcyandaqiagaalagggantgspterSN
APNAANDDTPDRVTCVTGPDTKltktagsstvvqggqitwtvtltaidpvaagnipmivd
sglqslpagamtitsgptlsgtgapnsaagad
>Protein8732 241
mvlvqltrfgpvvqigdrdelpegekprfanlkRGQNMETISYEEAMELFKLPRdlgeyn
nealsvgagrfgpyvkigeafvsiprsidpleitleqaielvkvkqaedapigfykelpi
tkgkgrfgpfikwngmfinvpkridietisvkesiplidakeekesnryihqfsedgfsv
engrwgpyikfgkkminipkvndqrvtsevaasmsledfkkiildqiptafdkkkkatat
k
>Protein8733 56
FDASAALLRfryprgtpdsrvrngpggscsswgcaeprpavdrrglrltsvsldpa
>Protein4158 73
ggantdtlwitenslgtrTAAEMTTDGVLRfdllaqninasagyggadfgdtdnvaddtq
dqtnysgsgrvtv
>Protein4159 85
IIAEDQGDGTGGRlvkIIAEDQGDGTGGRvlgvhmvgpwvteqlgqgylavnweatvdei
ahylqphpslselfgetvmtltgrs
>Protein4408 45
mvasaqgtnvtlfgsvqaeyatvnkEGQSSQAHIGDDTGRsrwgm
>Protein4409 94
grfcfpevdikIPFTPIMTEIVRllpnphvawqmastglalggeeaakagvvdkalseae
llpttmawaaelakkdrhtymlikrrwrnafeqf
>Protein4154 22
ILFDNLTPLYPEERvtrscsit
>Protein4407 32
lsittlsealpealkprFCGIHFFNPPRymtl
>Protein4404 24
mkvkLITPVALEDGSRfaireggl
>Protein4157 186
mlgtsaalsiagipfngpiagarvgyiegeyvlnptykELATSDLDLVVAGTDKldlvva
gtdkavlmveseakelsedqmlgavlfghdemqvaieaikafaaevnpavstwqapegnq
alkdglkgafaaaiseaytisekqmrytrlgeikkFENLSSGEKkqliavscyseylgha
feeddy
>Protein4150 26
nwkkNLDDATIAKfqvelgamgykyq
>Protein4151 38
gprTGLGEINLPDLQPGSSIMPGKvnpvlpeatlmvca
>Protein4400 80
YYAEIYSHNAYPGFGGPVRtctscspppppspsrtwppasttprstattpNWSDMIDQEY
RFWTGCSSDPEAVAGRpprc
>Protein4401 57
ADDTTTVGVNEAPETAPTLPALVSAVYNRtmycrleqmiqrllvlmkhqkqpqhylh
>Protein6813 55
mfkkLLDEGQAGDNVGILLRgierddiergqvlskpgsitphtefecevyvlkkd
>Protein6811 171
lpagvtpaidgstvtvtgpkgelsqeipagidvslgdglvsvtrrdderetrslhglvrS
LVNNMVVGVSTGFQKDLEIVGTGYRatakgkgielqlgfshsitvdapegitftlprnty
ieiagprntyieiagidkLTGDMDVRIDLTANNNQVKtlcaspvtwmfali
>Protein6810 31
pagdigvgarEIGYLFGQYKrisneftgvlt
>Protein9063 133
ktagrgtkgqrarNTVPVAFEGGQLPLFQRlpklrgfnnpfrveyqpinldtisecglde
vtpetllgiglvgkgslvkvlgrgeisravtvkAHAFSASAEAAIIAAGGSVERLDLPYS
VRPAFHGSAHTNR
>Protein9062 240
mlyegkvdisyaerrlikkTALITWTRMTCSVITTTGNRkmvlgilenidnqkyneiali
eseekfravyesspmgilitkspgvivdvnpafaemmgydeteligktlleithpadinv
sekwlaqiysgeiesyvaekkyirkdgtsfwakavvstmnqignevvtvaiieniekkkl
tedaleqknkelmqinqelehfayvashdlqeplrtitsfiqildrryvnkldedaqqfm
>Protein9061 70
psyvlralgrSDELAHSSIRftigrfttieevdyaiqllqqkigklrelsplwemhqegi
dlntvqwaah
>Protein9060 73
msrGPIVAAILEKenaveefrkligatnpaeaaegtirikfgknkgenavhgsdsdenaa
iegafhfagtevf
>Protein9067 195
mwwnnvetkpgtgyptkWENQEIYKGGWEKngdtvslkgtgkfkglknifhnpympvldd
yyepwtykyqdlftapegddqptarpvslvtgetmevrsgpnwdddmggspdyarqdvnl
dkltpaeqevmfqlermtfhylpricnhclnpacvascpsgalykrgedgivlinqercr
awrmcvtacpykksy
>Protein9066 273
mseegrrtlkvvelgvdsgatggspsigiddgsaranllralvasgfsafdrsdrwldhv
tddavadrwaqvrdnlrrdlafieacgvdpdvytqiqraslyfssrltsdttsdgarall
dahllvasavdlqvdsaqvrllarMDNPVLIQVAPGVESTGLLGVLETIDRlrnpgrviv
slqpagsdaaslselvngvaavrpgttwvgnpavelgtpgggavdgaavrvrtealselv
daagshlagfdievhadrIGEAAVVLAALGYDR
>Protein9065 28
mellervgvahqaakYPAQLSGGQQQRv
>Protein9064 352
pkdeintkekldleaaaalqgleplrtqafqlnytratevaaqltassggasgttgnarl
lsargsviseartnqlfvtdipsrldqvqqliakldiparqvlieariveasdtfgkslg
vklgggigsgvnpntgvgasfgssyvagvsgttsgnfvnlpaqgqggyspanialsifgs
aanrFLNLELSALEADGKgkvvssprvvtadqikalieqgtelpyqvatssgatsiafrk
anlklevtpqitpegniilaldvnkdtvgqstaagfaintkhiqtqvlvenggtvviggi
feltevdsvtkvplfgdlpgvgnlfkstsktankqemlvfitprvigdiisr
>Protein9069 73
mvvslaatifllsvhfllafvgflvtfalgavieasirQLGQDGIGELFSPITRlsgvhr
seastgaessdeg
>Protein9068 205
nlepkckqcrregeklflkgekcftdkcaierrnyppgqhgqkkgrlsdyggqlrekqkv
rkiygilerqfhniykeadkrrGITGDNLLQLLESRldnvayhmgfgssrsearqvvrhn
cilvngkrvnipayivrsgdiievtqnarsqlriksaieaadgrnfpswidmdvkgmkgv
fkakpersdlstmineslvvelysk
>Protein4345 170
mpeeikavrndaiiatgrSDYPNQVNNALCFPYIFRGALDVGATTINEAMKiasvhaiar
mahverdeaaaygepnsfgpeyiipkafgpeyiipkaldqrTAPATFLLKkaagikmgse
rpntkkvgkvtrtqleeiatmkkadltaadmdaavrtlagsarsmgldve
>Protein5571 33
mpeeilreinrSVWTIGYTGQSPERlkahmrnm
>Protein5570 125
mqslvrIGEDGLWAEDRWHPLYYTIRvwhplyytirveqvalplypqwgtepngyyippr
hsprgyarLDVGAIDAEGQHDDVDEDRAATIDQIAVEAGRnsdvrLHNSGAHGDGWGEQR
kdscg
>Protein5573 81
mggdapakDLLNNAFTDLLFRrpaakllhaqtshgatyayrfswqspsmggmlgaahame
lpfvfdlahmpgievlvgpda
>Protein5572 61
vavvgtfgkdrnhnvrASYQTGFRNPDSQAQYIYFPTTNILLGGTKlmqnvmvftmavlt
h
>Protein5575 33
pilvkygtdsrdklkAGVDALANAVKvtlgpkg
>Protein5574 47
LVEVGYEHSFSKslpsstkpttstapatpapswlkwatstaspsapc
>Protein5577 298
mhlnelkalhvsevlkQAEELEIENTGRmrkqelmfaiikkrarageqvfadgvleilpd
gfgflraaeasylagpddtyispsqirrfnlrtgdhlsgrirwpkdgeryfalsivdtin
gepieasknkalfenltplfprkkfklergdgsseditgrildlmapqgkgqralivspp
kagktmmmqqiasaitynhpdvhlivlliderpeevtemqrtvrgevisstfdepaarhv
qvaemvierakrlvehierakrlvehkkAALLSLLSSKscsslessfeqgtrrkcfrt
>Protein5576 38
qitvsissqlpssyvacldialarYNAENLLLTFTRvt
>Protein5579 31
qpiindrNHYVNNLNRtlirdnnyhhyrvnn
>Protein5578 21
LAVVDSLKsihprprcwptss
>Protein6000 181
mekLQNELGLAYVFIAHDLSVVRhisdrvavmylgrmaelgeedqvyerpthpytqalls
avpvpdptlrgkrehivlqgdvpspanppagcrfhtrcwrvqdlcrtevpqlilrpdgvs
ehpsachfaepfavvqtidvtdvvpdarfgdsgisdavgaaeqqdaavlledppaerppq
v
>Protein6001 91
TGDNLLQLLESRldnvayhmgfgssrsearqvvrhncilvngkkvnipayivrsgdiiev
sqnaknqlriksaieaadgrnfpswidmdvk
>Protein6002 65
rkSASGSATQTHSTAAPSQQSAPRrhsrtkvrcrtddrrrghyadepsarpvpgvpqcad
prdqr
>Protein1051 58
mvkAGNMPFDVVIAAPDAMRvvgtlgqilgprglmpnpkvgtvtpdvatavknakagq
>Protein6004 68
mdairagplgnlfrpdnfvfaqnsagnnwakGHYTEGAELLDSVLDVVRkemencdapqg
fqichslg
>Protein1057 106
gytgtvpeqlaavldlpsvtfakEVEIADGTVKvrrQTEAGYNDVECSLPAVVSVTAGVV
EPRypsfkgimaakskpvenltaadlgfdasqvgwagagqeiidia
>Protein1054 72
fntvdqvtttvsqvafdardlndlrsdvntsynlykSTVYVTFKGLQSSTVTVSGTGYKT
TNLEFNQAIKna
>Protein6007 34
ehlaayghgyedrLTGDHETAHYSEYRygvsdrg
>Protein6008 31
tpslrdieskDAVLVLGEDVTQTAPRialal
>Protein6009 17
mgrTDDVLNVAGHRlst
>Protein1058 33
GYLSPYFVTNSERmeaviedpyilitdkkissa
>Protein1059 31
ILGFAALTVVGDGEGRsawakvnpkkcrllc
>Protein9607 148
madattlteagyvgedveniiqkllqkcdyevekaqrgivyideidkisrksdnpsitrD
VSGEGVQQALLKliegtvasvppqggrkhpnqefvqvdttnilficggafdglekvirnr
srkggigfgaeiysqddsvvvgktlrhv
>Protein9606 93
msrrtplisgnwkMHHNHFEAIQVTQKlhyrlgdhdydgvgvsihppftdlrsvqtviga
drmkialgaqnchaeekgaftgevsapmlakle
>Protein9605 232
mtitkTADVDGTLAQIYALAAAGADIVRctcneteaaeglarivprspvpivadihspvp
ivadihhqykmalaaleagvaclrlnpgnirrpehiktvameakdrgvpirigvnggsld
pklyeryggkvtpeamvesaqmemayfdevgfedikisvkasnvplmieayrqladvtdh
plhlTQVYSLTPEERtafkkalapvhvkmesrigkdllqsvyketgfdptkf
>Protein9604 89
myrviaadsrkprdgrfleilgifdplknpavpvlkservlswlrHGAQPTVTVRtllkr
hgvwkefeteksakaektekteksakskk
>Protein9603 346
mkIPVFHDDQHGTSIIVGAGLLNALKlvnkkiedikivcsgagaaaiscldllcalgasr
hnifvadskgvlhfgrdmdeskakyaqetnartladvmvdadmflglstagivkpemvqs
maanpiifalanptpeimpeeikasrsdaiiatgrSDYPNQVNNALCFPYIFRGALDVGA
TTINEAMKiasvyaiarmahierdevaygepnsfgaeyiipkALDQRLIMEIAPAVAKaa
idsgiatrpindfhayrqklsefvynsafimkpvfaqakaapnkkivfcegedervlrAV
QIVADEGLAHPLLVGRaatinsqieklglriraeqdftlidqdnlp
>Protein9602 92
ryagigdiikvsvkdaiprgkvkkgdvydavvvrtrkgvrradgslirFDGNAAVLLNNK
hepigtrifgpvtrelrsekfmkivslapevl
>Protein9601 85
aqtkvrFTEAPQGDATIETYAVLHGKngpesgvllgrlaatgerFVANTPADAATLAKLE
QVEGIGLPGTVTQVDGRnvftprfg
>Protein9600 246
mptirafwapkaaaherewedaaaydearQVVAVADGASSSYRagvwssrlveefldqpp
qlapgliafhewvahvadgfqsaseavsetswyasdasrrgsfatfvgimlmsganggrf
vgvqvgdaclfhtrgdqlvtavptrdaegfdstpdllgssayqeshgaeagvycegivep
gdvlylttdamgsamlalaeagqpiwragqdlgprrfrtmvhelrTADVLEDDDVTLVRv
etkesp
>Protein9608 136
marhgggafsgkdpskvdrsaayatrwvakNVVAAGLARrcevqvayaigkaqpvglyve
tfgtetvpvdkiqhaittvfdlrpaaiiddldllrpiyaataayghfgrtsaagltngft
wertdrieelrravag
>Protein6815 54
gysfsasvgnvsdwdstkaafekvkaehgkVDILVNNAGITRdgvfrrmsvedw
>Protein3586 39
nkkfvadfekkygrLPNEFAAQGYDAALLLDAAVRdvkg
>Protein1003 44
evevalddgtiarAAVPSGASTGAFEAVERrdgdkkrylgkgve
>Protein6814 93
mtsgrLTEYEGGGEETRsnpwlaelqqemfieinpalaaakgirngdrawvstptgarln
vqamvtprvgpdtvfmpfhfsgrwqgadmvayy
>Protein3587 34
gqqakLVAFLQSLDAATSVPFDLRlfshdifvdp
>Protein2945 371
mnkVDLVDDPELLELVEMDIReeltrrgfdgdntpiiqgsaikalqddpegtaqiealmk
avdewiplpprpidqpfllpvedvfsitgrgtvatgriergvintgdevdiistqvmrli
ssvcrkklsslfvqvlrcsvrslivTSFFTDFTAAGLNTASPTRtrdgyiemiemgsipt
dsafgsalthiggrpascaslelawlssgvwtatngaidleaptgglfggaalvnvgdgt
yinynadavdgfsasvlhtapgsdrpnltnangatpgavtsyvfdrgrlitsnwltaagg
gvnavsavfdreavfneyavdpdlaassewvvtfptrryyvaatsavapftvgystaasg
lcervsgriyd
>Protein8899 185
mptlwtpdgernverESPTPPTEPVGAPTEASKAPAGASGAADGSPLSASELKaqaeqlg
idldslspeeraqaeaavaemaetrarlaetpasevianhlmgfyelgaihlsrqppafe
daalaidalravlervgdrlgeagpvlnqaqsqiqmafvqvkdqyaaaaageadgsaass
dadda
>Protein8898 183
mplegggfefvneikggsiprEYIPSVEKgiknalkdgilagfealgikvrlydgsfhav
dsdslsfelagryafreacrkagpiilepimkvevvtpedymgsivgdlnkrrgqisamd
argnakvilalvplaemfgyvtqlrtlssgravstmefaryeptprnvqeevvarykgik
eka
>Protein3409 44
dgdllavlsdyetisgaydsatskGNDVYFEDMDSSETIAKiqs
>Protein8891 64
mdsaglgalaggirrtrdaggdivvscnrstlvrllqttgfdkIVSVVGSVDEARlslks
geqg
>Protein10254 54
mggipvvtalarvtglpacfvrksakkygtakFAEGADVDGKRvlivedvitsg
>Protein8893 145
mskvpsavwivdtnkehlaveearklripiigildsncdpdhvdypipgnddairavgll
trVVADAVAEGLIARsgakgesaaaaeteplaewerellegeatpaateaapaaetapaa
etapaaetepaaavaegetdeqkkd
>Protein8895 167
sahlswdpsdnsggyhlsvytldevevlkkkVLGGLTDWTVTGLTPGTDYGFHVRsicva
dgiksvisdhyyfstparigeiendqiamypnpsngvftlelnnyegnnfevnitnalgq
vvyttmidvtnnnytqtidlgnaaagiyqvtlknasttmnyaisind
>Protein8897 479
niiklpnisaslpqlkeavaelqadgydlpdypdepatdaevevlarYASVMGSAVNPVL
RegnsdrrapaavkayarnhphsmgawspdsktrVATMTDGDFRsterSVTVADDDSLSI
Rftptdgearelrapvsvsagtivdgslmsaaaldefltaaiarakaegvlwsihlkatm
mkVSDPIMFGHAVRaffpglfaeygdvlaeagfnpnnglasldaainnlpvdartsvesa
laagyaagpelamvnsdkgitnlhvpsdviidasmpamirtsgqmwgpdgesadtlavip
dhsyagvyaeaidfcrangaldpttmgsvpnvglmaqkaeeygshdktfegvrqprqdlr
drirrrgrgarrrrrraahppgeyrrhlahvpggrrpgarlgeprrspspghrrpcgvla
grdacprrrfdrqgLQGNLAALIDALNKakpatskglylrkvavsstmglgvrvdtqti
>Protein8896 176
maelatiarpyaealfkacaanpqaaltwleelanvaghdqlqqfadspkasneqvyavv
tgvvksaldshaqnflrtviangrlsclpeiaaqyralanalsgssdavvfsafpiegaa
ladtakvlekrfgrklnvsvklqpeliggirVVVGDEVLDTSVKarleqmkvalta
>Protein7069 105
mapsadvwqlnsnssrvgikgaekLNEEYTAVYKmewavngdmggadlnareryigikhy
qwgtigikhyqwgtmrLQQDGYWLSNARlqfdssaeswqvalwck
>Protein7068 33
ppqqlrHCNGVVVSNDLENKvlihfeinhnsse
>Protein3408 56
istnfattatpgnsqtavnaknkVIALQQEVANKqieittatskaiaantelftqt
>Protein7061 46
vvkLFDELGPRfkarpggytrilkmgfrvgdnapmalvelvdraed
>Protein7060 31
mvlqdrTFVPDDIALQDARwntsawgqpgds
>Protein7063 53
lrgivrTAAVAGTATAVSGRvqrrqaerfagrdaniyaereqayeqqtappqa
>Protein7062 63
mvdavvvykelgrTLIPSPHLVSSVLAGGLIARagsedqqaawlptlasgadvwtvavqe
pgg
>Protein7065 43
mkALTPSAALAAIVGSNPLARtevvkqlwvyikknklqdavnk
>Protein7064 14
terGYSFTTTAERe
>Protein7067 66
mnrlgaksntgeggedadrylpdangddrrsaikqvasgrFGVTSHYLTNADDIQIKmaq
gakpge
>Protein7066 33
pstvattaagnpfdlsrLPASFTDAQKaaetre
>Protein2123 21
kENTIIIDGEGRseeiaarvk
>Protein2650 32
kYIGVFTPEPWQGYGFDESSKavlaqgkidgk
>Protein2121 33
mhnrGLAMMGTGVASGTDRareatikainspll
>Protein2652 23
YFGNYQPNYRtqnilviinqitd
>Protein2655 30
APATAPTIPALVSAIYHRllvvvllldllh
>Protein2126 31
aelkgskteenlkEAFAGESQANRrylwfaq
>Protein2125 19
rrHAAAGAGQARevhapap
>Protein2124 254
mdgfetltatfnaavtfdarNVNDLETANVRasagradfnrmdetfktvnilgdldqgie
vdyaphvdnietnltvniegdtarignagndygiqtnanifalnhngdsdveidngikvd
dsgsttqvsiinnsnfdleideadegsvivdgnavrdllvqtngygdiiappewdegahg
dlmdeaaalqnytvesadnsdivvgrvgreraaigrvgreraaidletvtisagagsrIF
TSGVVSGNLEYLKf
>Protein2659 41
nageitkfalgkaptkSAAITSAALATVSTPAERrevaaaa
>Protein2658 78
TLLSSIPGAAITSVRccppsralpsplcdsmmrctsstrfaDVVVSSESDAPVVLRLDVA
GPATVTAGNIRmwrappr
>Protein2129 423
HAAGQTVDQYRrHAAGQTVDQYReasaklfarfaavardnplatrrKGYSAEQIAEVNAE
NPFVGFPYTKlmtasafvdqsaafivvsearADELGIPQDKRvylhgeahahdtwfvsdr
erldqspamrltsraalaqagktiadvdvfdiyscfpsvvqiackelgispddkrgltvt
gglpyfggpgnnyvthaiaemvqrvrakpgayglvmanvglvtkesvglfsterpnkpfm
radsdaiqreidaqtkvrfteaaqtkvrANGLGIKPVVFEQLEATENAYFTGRCIAYTTD
ASGLASTRnkvakVPGDHIILPELISKeplgpmvrrgddewfaivrgddewfaivkwviy
glleaeeygvtqanvdslktsstdpvvkrMEVDPETYEVRadgrllrcapatelpmaqry
flf
>Protein2128 32
madailagkEYAQSQANAQAKgddaakdasea
>Protein6611 31
kASLSTDSFISAASFQETTRVLTEAAIMGKr
>Protein6405 50
mrsgevrkvhvecrATIGEVANEEHSLRrlgkagvkrwmgirptvrgvvm
>Protein6610 48
slliklkppkSMSIPPQPPLTFGILTEPKLPTCCTGVRYLNPPKLAPq
>Protein6961 204
tsvafpsvpvapegsftltngtdiataniftaglvytpggddrINSLQDEDQLTGTGTAP
TLTATLGNANDNGGAIITPKltgievintaftgsgggggpvtaldlqdatgqtevnitri
sqainsaevgnlmtpaatlslantnanrfpwpipmptklvppssptvltssrastrvvsr
ASGIGDTAYFGPEPEFFIFDGVRw
>Protein6960 30
mqrFAPLNSWPDNANLDKarrllwpikqky
>Protein1647 32
mhatrAAVEEGIVPGGGVAYIRalpalaalkl
>Protein1646 40
TNPNGGAIALGHPVGCSGAFIATKspcgllgrihcdqssv
>Protein1645 62
fcediaalsafpgqrarvidqllsggargivvrgfgegnlpqrEWPEAVARavsagvpvv
vs
>Protein1644 59
ASNGIHYVSPAIAGGLRttvsrpapatasttcprrspvacafvrctrrasvtlrrsrlv
>Protein6969 25
inppaagftdvkDTDYFNTPVDWAK
>Protein553 425
mlftartarDYAAFIIPVGAFKfslsqhegagetafqhegagetafgsgmtggtssaasg
ggtgaaisggssapvttlgatydagplvangqyavyknsglqnavkdttrYAILLSSPLA
ETDPSSLGRLYEERPGESGMTMTPLPIPQGTRgrqkaeevlistgvppanvgqyfakGAV
AELAEDRirsvsiftssapvhpavmpgfrSGVYQEWLRSGDRDNPFDFARrarsrTETIP
ISRrgivqmargwqwarfaglvreipssdgaelldgdrwrtlpvrgpegaahdsreyfhv
ameafgmellrhaetgqaedslrafdvlyemgdidgacqkwiangtlpsgglgvvgagea
dsdgerrdqfkkwidaqlgeemaeislsegegyvarradfapllaeaartwanasfstre
rgirl
>Protein552 43
efddgdatervikrVFLGESPEPPVSRfdepralstwnltrpg
>Protein551 15
mkLDLPAGVEIEIKl
>Protein1648 31
ndqlrIVEADAFDRiekllngkvanggpqkl
>Protein557 25
msrGPIVAAILEKdnavedfrklig
>Protein555 122
mptkssrrdhpelrdevsswvtsnwdpelsvgewwtklrdarwsvpawpsewygrdlsrg
eavvvaeeiakAGAIGPPGGLGLLLAGPTIIAQGTDEQKqryiptivdgseawcqlfsep
ea
>Protein559 45
maisteqkaqivgdyqrakGDTGSPEVQVALLTARindltghfka
>Protein558 31
mdfckeynartesqrGTVIPVEITIFEDRtf
>Protein3520 18
VAPTLLLFKifiktitik
>Protein9853 90
mkktaedflghevteavitvpayfndsqrqatieageiaglkvrrIINEPTAAALAYGMD
KKtkdmtiavydlgggtfdvsilelgdgvf
>Protein9850 44
fisdrgkirarRVTGVSVQEQRlialavknaremallpysssar
>Protein3523 23
mhatrAAVEEGIVPGGGVALLRa
>Protein3524 182
qsgliidntgspftvntgilastisithdnfpippgnsltsvdinglltltsvapppngp
tvgpvllpfqvsfletpnngtggvcadggtpfaaginvngcsdifvidveslnfpflyds
dgvgagdpvlyflsifadgfgtlsdaactsvlgagnngcrGFQTAELLSTTAVFKllite
tp
>Protein3525 18
mklqikVNPQTGVIEDAR
>Protein3526 130
mgigygtgenravnsarQAISSHLLEAAIEGARgillnisggsdltifevneaaeiihev
trrprsstrwltptptsssarswmrrwamrfvsrsspqglsaALNAITNPGTNSYKrlvp
hfeapvklay
>Protein3527 47
VTDGDFVLSASEDLGGGLKagasmavqsrgrttavsgrdayvflsgg
>Protein3528 197
mfatysllpiinafskAAGVSVELRdislagrilavfpeyltpeqrqpdalselgelakk
peaniiklpnisaslpqlqaaikelqsqgyklpeypenpkddkekdiksrydkvkgsavn
pvlregnsdrrapregnsdrraplsvkahtrkhphkmgawssdskshIDGVDFGSAIPIA
TLAAAKttaelaaivnp
>Protein3529 173
mdvdtgvvgvdgkNWELNSNASRvgvkgnekltdeltavykaewevqgdmaggkdldare
ryiglkhyqlgtvrlgyidsplknaedsvdvfndsarldmtsfvtgqtrllhlsqarhvL
SGFGNFDLRdkrqrpgrnpkTGEEIPITARrvvtfkagqklrqrvdayartqs
>Protein3298 44
lvitsqlggvngadirINNLALGDINAKvmgdveilglklgask
>Protein9859 27
ELTGGHDVDIVFEHPGRaarpsappsm
>Protein3838 133
ktagrgtkgqharNTVPVAFEGGQLPLFQRlpklrgfnnpfrveyqpinldtiaecglde
vspetllgiglvgkgslvkvlgrgeidravtvkahafsasaeaaitaaggsverldlpha
vrpafhgsahtnr
>Protein3839 98
mgssenyhkllepladklgaalgasrAAVDAGFVPNDYQVGQTGKivapqlyiavgisga
iqhlagmkdskvivainkdpdapifqvadygvvgdlfd
>Protein5968 55
ingtervvvsqlvrSPGVIFQPGERfrlrnlskhqlvtgtvhpyrgewiefdveq
>Protein5969 25
mlisslylqlkILVDLPVIFTGKrv
>Protein5962 10
VEDALHATRa
>Protein5963 32
msptarMHPMATGRrnswsraperwpgswssa
>Protein5960 64
srftsllcfsigrsrqcgqakAEVGLGPLSEYVSRWQIKWDVEQYKKDLLKMEEKMNIRi
iikl
>Protein5961 74
gtipnqrrfyeppkaalftdtagtkfatialgsgyrSHPLNTVTQDRffvlfdydlprad
lgtaddaslktiit
>Protein5966 63
MVEQSAEIERphgraerrdracvqggrsrlqgggghlhparprddwrhpsavpqpvggha
dsv
>Protein5967 141
hsladvlyardplpaawnfvglatdgsdtsikavrrglilaqalkakprlitaakNEEAG
AETLAQVADKigelpagvelqrevipnsdadsaltgkawkwellvignrgmsgparllgs
vankvthgaesnlllvntsrg
>Protein5964 71
SLFGAAAAAEADGNTTEAAKgvdrrkvalrsgrggrggrqTLDNVEWRrFLLYDNAGEVR
hsrgrantrqc
>Protein4372 21
mwiskEEYDESGPAIVHRkcf
>Protein3744 142
vtkQVVPGMVEKgwgrIIQISSVNGEKgqagqtnysaakagpdqllggqgrrdrlqqgag
agtghqgATQLDALAIAIGTSHGAYKftrkptgdilaisrvqainarIPNTHLVMHGSSS
VPQDLLAIINQYGGKmketygv
>Protein3745 31
pdgslrYTVADTHHTHASYKdgnydgryawi
>Protein3746 112
radafrrnveieyerngerykflrwgqtafddfkVVPPGTGIVHQVNIERlarvtmvrdg
vaypdtcvgtdshttmvnglgvlgwgvggieaeaamlgqpvsmliprvvgfk
>Protein10283 165
mqifvktltgktitlevepsdtidnvkqkiqdkegippdqqrlifagkqleegrTLSDYN
IQKestlhlvlrlrgggkkrkkkvykspkkaahkhkkvklatlkyyqvdeksgkitrlrr
dcpkdicgpgvfmaamtaegqqqrhycgkcglrfvingdkveeaq
>Protein3740 31
vdgpsnkdwrggrGILENIIPSSTGAAKavg
>Protein3741 67
mgkadliaaiadksnrskkdaadtlnivletiqenlkkgrgirLIPFGSFEIRerkgrtg
rnprtgd
>Protein3742 228
mkqgvssdkLIGTTVDWFGKtfkivdksqktnwkSDPVIVNIKdwvemfvpaqgqpghts
dekgqimaydstvwdwkwdgniargerestapnpkyawaakwddstrpailfdpttgkma
wplfkpgkwpgrcssrtsasaDALTTANTDGLINPAEKqllhklrrmpkrrkqrlkqklr
rkqrlkqkltSAGLLGADDTKamkigagytfgdfkvgvvyedvsdydg
>Protein3743 37
mfrkILDLGEAGENVGILLRgiekeqikrgmvicapg
>Protein10284 129
mtikGIATLMSNFLNANRyypmmvqlliggvdkNGPGIYSLDALGGSIEETRisatgsgs
pmaygvledqyredmtvkegldlairaihnatkrdsasgenidvvvitkeafrrldpeev
ksiraaltk
>Protein3748 90
AGMTSSPLWReavgfsrtcltktsrrkstrrctvpvwppssrswrakapssrswrakavV
EAGLPEDDPRnaaviadlvgdnvgdcagma
>Protein3749 93
malnlerDSVGAVILGEYEHISEGDVVKttgrilevpvgpellgrvvnslgqpidgkgpi
naketdkiekvapgviwrksvsqpvqtglkcvd
>Protein10285 94
mvvgetirVPMPALTEERrrdlikvvkheaegvrvatrnirrdanahlkellknkqised
derrgqddiqkltdryineiekvlqvkeaelmav
>Protein4376 59
rIEFVGQDGKttvlkpkvalqagevidatfmsvkvlrtfleeqiqdaakqgvlfslhmk
>Protein10288 122
mkarrvidlirgrSVEDALAILKFAPQSASEPVAKvvasaaanaennlgldpstlvvskA
YADEGTTLKRfqpraqgrafrirkrsshitievesipktgstsnrsrrssgsktaaakgg
aq
>Protein4026 33
vsstfdepaarHVQVAEMVIEKakrlvehkkdv
>Protein10289 113
mtkylsnlaiyskatgakVSSSVVFDGRTATFVVADTIASSVGNRvyqvkadivgtdrps
etlqlsfdgrSDNITVEEISTGYRatttltattalygvtveagslsfatngst
>Protein5357 33
eayrahvaerAAIGIPPLPLSKqqtqelvalll
>Protein5294 48
ngdgtiatngvennigpagvatfkNFNIVDAYARNPLNTGDRannftg
>Protein5295 32
gwrSTPGAAPSARrgpmlvacldldeiaagrq
>Protein8079 103
myrAAIAAILSELNRqdrlmvvegfeldspktsgmvarlkdlnvgrrplivtedatenvy
lsarNLPYVQVRdvqgldpvalvgadtvvitsdavkkieewla
>Protein8409 14
SDADFVFYNNLKvc
>Protein5290 33
mnattkslkkgdrVALVGFGTFSVAKraarngr
>Protein5291 32
mlnhgtlagtgrLVILPVDQGFEHGPARsfap
>Protein5292 32
rvlggsgrrYAGIGDVIVATVKdaipggatkk
>Protein5293 33
kyisqaldlerFTMFTYAPIKqrldvlteyvqd
>Protein8073 127
mnvarIGTAVQGVAAAEGSFQGALEYARdrtamrsltgpknpekeadviivhpavrqlll
tqkafaeggralvyllstytdivattqdaeakkaaddmmsfltpiakafltevgyeaanh
gvqvfgg
>Protein8072 143
mktiegnfqnangkyailvgrfnsfvveallqgsldtlkrhgvtddnitiirAPGAWELP
LVAKklaqknhydaiialgavirggtphfdyvagecakglgvvgldaglpvvfgvlttds
ieqaiersgtkagnkgvdaamta
>Protein8071 75
mivltsfelgylsppvalnqlltrqvvgekEMDEADAEVRhlsfyyryerwilplfvmvp
slilvvyvplffyak
>Protein8070 194
tepakfkVVAYDFGVKrnilrmlvdrgcdvtvvpaqtpadvvlamnpdgiflsngpgdpe
pctyaieaikqflntdipvfgiclghqllalasgaqtlkmkfghhganhpvqdlatgrvm
itsqnhgfavdeaslpanlrathkslfdgslqgihrtdkpafsfqghpeaapgphdadal
fdhfielmqvyqak
>Protein5298 17
lskYDFPGDDTPIIRgs
>Protein8076 435
mgqteedvsyewnniprrVTVSSFYMDETEVTNINYReylhwlnrvyvsysdvykkalpd
tlvwreelaynepfvetyfrfpsydeypvvgvnwlqanefckwrtdrvnemiliekgifn
pnpqqvdndnfntkaylsgqyqgnvrkglpdlssqnggerpvkfedgillpeyrlpteae
weyaalaligkqsenkdelitdrriypwdgntvrykrrdksmgnilanfkrdkgdymgma
gklndhahitapvrtswpndfglyhmagnvsewtfdvfrpltatslrdvenhdlnpfrgn
efkelildesgnpiekdslgrlqyqlqndsllinrenynknevkdyfdddddaieyaygk
yslinkksrvikggswadrlfflspgarrfkdedksdrtlgfrcamtrtggpegnddagg
lefkrkqpkqkrsyk
>Protein8075 190
mpkrgrkylaaaakvdrdkfysreeaiklvketvytnfdptvevhfrlgvdprhadqqvr
dvvllphglgktvrVLVFAEGEDARlaeeagadfiaddemvkkiqggwtdfdvaiavpqm
mgkvgrlgrilgprglmpnpkagtvapgpdlprlieeakagrvefrvdrtsnvhapigka
sfteeqlren
>Protein8074 36
mlkTVTVLVERkvkhpvigkimtrskkyhahvegle
>Protein2545 265
mgraivrSPQVFLMDEPLSNLDAKlrvqtrtqiaslqrrlgvttvyvthdqveamtmthd
qveamtmgdriallkdgllqqcatpremydrpanlfvagfigspamnliavpvtgegevk
fgnhrlpiersalvgvgnqvmvgvrpedvevttnddgmaltvelveelgadayvhgvpad
saismygdeeglakpfvarvdgrkvprVIDSLQLTSERkvatpadwtdgdrAIIVPALSN
EDAKELFPQGWEEQKPYLRlvdlng
>Protein5709 46
aatandaivaagasydatgvaaptellnvtqkAVVVATQAVNRvyd
>Protein6929 83
mhdhieegrtlfksrVTPEIYELNLFERAIVDVMLKSKGHVKSRIWfrsrphrthcsqvc
drpaprrvscaaratvfpiaarp
>Protein6928 33
deqaerHLFEEENERvmaqggqpargeplllgi
>Protein1607 15
EVLLGQLQEGQTVKg
>Protein1606 32
rgtnrIASVPVGDALIGRvvnalgepidgkgp
>Protein1605 46
mllakESLMDPVDIQELIARgaqnrveelrlelyekvnalgigaqg
>Protein1604 34
tykrLLDIYSATPKtvdalmklelpsgvdveikv
>Protein6923 35
AAGTGSLETFLQSIKcwLSSNDINSALAECNKkqq
>Protein1602 94
mdsnaiekergitilakntalkwndyrinivdtpghadfggeverVLSMVDSVLLLVDAV
DGPMPQTRfvtmkafaqglkpivvinkvdrpgar
>Protein6921 228
fvevkgeiyrVAGPVVTAIGLDAKmydlckvgheglmgeviqivgdktiiqvyeetggir
pgepcistgmslavelgpgllssiydgvqrplhillektggfigrgvtadgldhkklwef
kpvvkkgdhvnggdvigvvqetvniehkvmvpphisgtvadiksgsftvvdtvctltdgt
elqmmqrwpvrtprpvkrkLTPEKPLVTGQRildglfpvakggtaaip
>Protein6920 32
kcgyerrayapgqhgqnrrrkASDYGEQLRek
>Protein4219 52
srcwrWGGAGGPRisrtrtsrftatcgspapccaassawcrcltcssraawa
>Protein4218 84
gitkASLSTDSFISASSFQETTKvlteaaimgkvddlrglkenvimgrllpagtglgayk
klhmmvedmgeefvpvvrrqrvvp
>Protein9474 152
mtivsdykgttvhelttlrrniqaaggdltiakntlikkavesdssfdviseflegptav
aytsgdpvpvakaiteyikKVKKTSVKGGILEGKKILEADITQISELPSKEVLIAKmlgs
lnapaqnvvyalsgvsrnlvyaleairkqkes
>Protein9475 267
ADLIIEDVRiadglktkdvtivmestdpgnvdfgvyfdqhslrNSSSQSTTLTIKLMDTG
AAGNAATAATPLLNNPYDQFRLGINGVLTTIQLDKtavaaadtypallavfqaalagtag
vtaalgnpftitdpisnkavtgqeivitgstgiaisapagsgwynttgasvpptsniytt
yndvsnsvselvtstivlddvgrgstggdllvgglsvgetslsrgverfeievrdverfe
ievrdnskLVPGYEAPVNLVYSARnrs
>Protein9476 199
myqkardasvpvdtidraiqrgtgdlegvtyeevtyegygphgvaifldgstdnrnrtga
eiraifskAGGSLAEPGAVAWQFERkgmilvpaevtedelmltaieagaedivpgdgawv
vttdphelmavrdglveagiattsaeltmipinlvelatageargvlalidaledhddva
dtyanvdvpddvaaelsae
>Protein9477 147
mlqesvdslfdnsrksnavkaeggralkslsdnlkgkqgrfrqnllgkrvdysgrSVIVV
GPELKlhecglpkdmsaelfkpfiirkliergivktvksakklvdkkeaviwdilenimk
ghpvllnraptlhrlsiqafqpklieg
>Protein4217 29
magkADIVDALAGLGLTKkqaaeafdtvf
>Protein4216 138
taktaadaaknaadaakTTADGVVTTTTNTATAAQKaltdaqkaltdakaelvkandalv
kakgdadkadatkgdadkadatvdvdaaqkSSGQQSLHYGRieqlfaggrietlngtlei
ptvpassagpdiremimd
>Protein9472 164
medplidawataygqladlfistekaiyeqhqqtkgswlgwrnfkiakkvvesdeitsfy
lapvdggdlpkyeagqyisvrvfveelglkqprQYTLSTSPQADYLRisvkredekgdla
ggwvsntlhglaegaeievsaptgnfylidpnkrnvfisggvgl
>Protein2540 67
QLGLIDADGVDPFRerhqpdaeqsadyrrdqydrwfgrqcgrkqypdhllcrrhqherrs
gaghgll
>Protein5038 30
marGSSFLSALNAGDDTIGNVRytsiatkv
>Protein5039 34
rplvralrqkLTVPEGEPGYIETVRgvgylmlse
>Protein2543 40
dpgafahggkyiiqllydsltdlnskLAEPADVAALHRid
>Protein5748 72
mfrAGMAAILSELARqgrmvviddltieapktklftqklkslglegnllvitdtlnenly
lssrnlpnvlvl
>Protein5749 21
mnkVDLVDDPELLELVEMELR
>Protein5030 72
VGLQAGMTITTGDIRVASSAASAAGGGIGSLAVAPTYTGVIMKisallllplalqvvvlv
vsqllllipass
>Protein5031 57
mevadyyspalkklstfknpvsfgprITAWYNPNSSVAIGLDLGSHAFASKtdailp
>Protein5744 39
mkVPLHFINAEISPGVKtsggivthiltevdigclpkdl
>Protein5033 33
rkfktdniykMVTDPIADFLTRvrnaqmaghri
>Protein5742 53
dipagivfgfpceckdgsfkIIQGIEIDEYSRdkmnktlkeltdeadavkdml
>Protein5035 131
fsspdvdfcpsnncisaitakglaltsaansvvwntpgltkddsetinvtdivkeivepv
twasgktigfklynntstseeaaiysyngsstkaprldikWTAADEINNLSPLETVReqi
vavvnglgtps
>Protein5740 36
cfdrhrassrrrEAAFVGGRgiahhdcavdqeidil
>Protein5358 32
meeldkLTLLEASELVKslesrwgvsaaapva
>Protein6566 9
PQQNCIPKe
>Protein6564 43
mrTLAEDLEENKvdvrqedktlgdftitapempgnivkiksvs
>Protein9298 230
mdpwlekAVDATLGEAGEKvtrRVETGSASAALLRvaedadllvvgsrGHGALAGVILGS
VSNQLANHADCPLTVLPAPRdgsshdpdgpivvgvdgssnataalhwaadravrlgrrlr
vvmawrgevagwlagtdvldewpadddfkaqardmltevvdearlpdslevdlvlgegap
atvireacggasmlvlgargrggfmglllgsvtahllnhlegpttvvpss
>Protein1467 115
vlrDPETGETNLGTYRmqmlddktcgvqilpgkrgerimkkyaklgkkmpaaavigcdpl
ifmagtlmhkgandfditgtvrgqpaeflmapltglpvpagaeivlegeidpnnf
>Protein1466 15
rWLIDYMLDNYTEIR
>Protein9290 160
marikgefdkrgvkVLAISVDPLDSHRgwtkdinetqnctvsypiiadpekkvadlydmi
hpnsldsmtvrsvfvigpdkkiklmltypascgrnfdellrvvdslqltakykvatpvnw
kdgqdciitpavndaeaktlfpkgfksikpylrltpqpnk
>Protein9291 91
mavtvripttlrtltggtssvevagtnvgevlaaleeahpgfrerifgddgelrrFVNVF
VSDEDVRyldglstpvpdgetvaivpavagg
>Protein9292 142
mlakvepsestarqiedirreqakEQAASAEAGLRdvffgydswtiteegrqsltqdaqw
ikanagalvkieghcdergtlaynlvlgekrakavrnylvelgvganrlavvsygkerpf
cnersescyqqnrrghvvvrsk
>Protein9293 155
mefvevegngcslgpnpvdvakacagkTIALFALPGAFTPTCSAKhvpgyiekfaelkaa
gideiwcvsvndafvmgawardqktadkvrmladgdatfakatgltldltgrgmglrsnr
ysmlvkdgkvvalnvegpgkfevsdattllaqavs
>Protein9294 240
mkggvgkTSTAVNLAALAAGTGLRtllwdldpqggatwsvgvdpeqmnaartvvrgrrdv
trlarhtrvpglvvlpadetlrsldiamserrhparvlsktvdrladaydlvvvdtppgl
tvvmenlieladlllvpveptplalrtlgqlqhfvgerstnvpmaaffsllderkvaqrh
lhaeyratdpvfvstsiphstavermgaerlptvitspgalasrryrtlwgevaerldlv
>Protein9295 142
mvveyvlvatdsdaladdvdatlgddrcevgrVNSGAEVFGAVRerqpdlvvldlqignm
ggmatslhlrneeggrrlapqrilllldrgadvflagqseadgwmikpldsfrlrraaaa
vaagrgwfehadgtidegepav
>Protein9296 113
merFLEAMAAGLNGPEAEGKdlkvnlvltdikesyvlwiensvlhfkraepaadanatlt
ltktifvkmiagtagvkdtllsddlkiggskidlvrffgliekAPGTFAIVTR
>Protein1464 20
makLSTDELLDAFKemtlie
>Protein7528 103
mtdylvkLLSEVGQSFASSAEReivrdikeklcyvaldfdaemstaatssalekSYELPD
GQVITVGNERfrcpealfqpsflgressgihectynsimkcdv
>Protein1463 57
DGEQYAVLSDILGDEDHLGDMDFKgdghrqghhrlpdghedrqraarhhaaragpgp
>Protein7526 226
mgatvsvinkGDITGQGAALDLTGQDISLALRkqtknwllvgeldigsyqldakrnvilg
sstfanaqdginaktygfglsasrAISDDWQVLTGLRYNNVNQSSFAEVGNSLLRltvdk
vqqnqvvammganwsqsfaaanwkvmpklglqleqtlmgdtaqaeatlstqrlssqasdt
gkslframvgvsathqsgltvgvdaaseqgsnasgttgrlslsksf
>Protein7527 29
mrshdefkqkLELPFELIADTEEKmchmf
>Protein7520 36
mdavdsyiptparAVDQPFLMPIEDVFTITGRgtvv
>Protein7521 178
ehpvsdtrtenyaeallglaraegaeavvadelyrvareidgnvelrTTLADLSLPADRR
tkVVTDVLGGNVSPSTLAALSAVVAAGRADELGAIANQLAERTAGDAGLALATVRTAFAL
SDDQQHRLVQALEAAAGRPISPRfivdpevvggvhaeigdqvidgsvrsrlaqlrelf
>Protein7522 111
meraqsrqgefgevlagaagrrvsfkLVAGTGSAGSPGAERdasgrhgrsahdggpaprg
gddadeaewadnseydglvvadledadpplsaanrlleafpgaeliapddk
>Protein1462 30
LHFFMIGFAPLTSRgsqqyraltvpeltqq
>Protein6219 23
larQVGVPYILVALNKadmvdde
>Protein6218 427
mpgrrwseglhqaveakEHVNVQSENQTLATTTFQNYFRlyrklsgmtgtadteapefhq
iygldvvvipthnpmvrqdledliflskeekfeaiiadikkcietgapvlvgtatietse
ylsgllkrekiahqvlnakfhaqeadiisqagspnavtiatnmagrgtdivlggnwkaql
akiqnptqeqidtlkaqwekdnaavlasgglhiigterhesrridnqlrgragrqgdpgl
srfylsleddlmfylsleddlmrifasdrvrnmmrslgmqkgeaiehrwvtrsiegaqrk
vearnfdmrknllkGNSPAALELKVLEMHENDLAKmhvglahvnpggwtytegwgpmnrA
YVEIQDANTRIREMVTLQERvknlessskrslldldgttekislgglgggmllagtlalv
gwrkrkq
>Protein6215 29
mqalarEMGAAVGTAYTYFASKsalvael
>Protein6217 112
asyaysdsfydqhllgavahgvavnadprlallaiargwpqihldsppgvpkFLGIEPQQ
LLFQLVRseffpyvrfdmdgidllpkegpaiivanhrsyfdplavgvmvara
>Protein6211 63
vadngeiqinrgfrvefnsalgpfkgglrfhpsvnlsiikFLGFEQVFKnaltgmpiggg
kgg
>Protein6210 45
mkqvagklklelaqyrEVAAFAQFGSDLDAATQQLLNRgaqltel
>Protein6213 75
nsvvvpdvynvsnrQGELTGFEGNSQERkfgyyadlttsfnkfitlnatfrndntsrfyk
adrprsnwsynyygt
>Protein6212 29
ikitdnggtdlttkTYIDVGSRvlsstvt
>Protein4106 351
aynslvvdnptaaanlvfhpqrGVALTTGSAANARtadpllaggflaidstgtptgaava
aqvtpllfdfpdlstpylvggtpttqavsltrafavasvnnefvtdptinattdwvfasp
trrysvaldydsadktddlrvfsdlggtnetyfhsgnsllntsraisqicvdvaepvyyd
reeresvstdfvispgipsnlefcgevsvvkfsdaggtstlgavntivdldigtfvdgwl
rigtpgntnrigggadlfdnglpilgsafvslpilgsafvsakapnvrSTAEDIELALDA
AHAAAAKwgrtppaersnillkiadrIEQNLELLAYAETVDNGKairetln
>Protein7296 33
girptvrGVAMNPVDHPHGGGEGKskggnhpqs
>Protein7297 36
gqpsyglalnlerDSVGAVILGAYEHISEGDTVKct
>Protein7294 32
kkEILVTAGGKnvapavledrirahwlvsqcm
>Protein7295 38
kaavgkysssvndaalaglakTYALVLSKkdtqyvacs
>Protein7293 47
migvkkehrATAFALGLRkrnhtveqvdtpvirgminairfmvevse
>Protein7290 52
gpvrWMAPEAIRdrkyssasdafsfgvlmaevwsdgavpyanvhsvadvail
>Protein7291 29
LIDQSAAEIVDTAKapaqlsrvrfpcqre
>Protein7298 25
rkcgfyarILHPMDEIAAIEFLLDK
>Protein7299 32
agsiiegrldrgrGPVATVLVQRgtlkagdif
>Protein308 38
grikitdrkkdlvktsggkYIAPSAIESQFKaicgvag
>Protein309 401
wdehvvhteedgtsvlyidrHLVHEVTSPQAFEGIRqagrkiwrissivatadhntpttg
welgydgitdtvskeqittldsniaefgaaayfpfltkrqgivhvvgpeqgatlpgmtvv
cgdshtsthgafgalahgigtsevehvmatqtllakkaknmlvkvegtlpkgcggkdivl
aiigkigtaggtgytiefagaairalsmegrmtvcnmaieaVGALSRDFLLYIKTHGYEV
DDKfdkgksgniyrvnmvdwdyskpiiqmplkhfntvdymksiesfikggskrnaksltt
ydtpygalialhdlvslrlsvnvayleiiilatlvrsrkeqdyrlpvnraagesarynmi
malhslsaalahegqeevifspeafiykvrprhpldnlvlg
>Protein306 29
mtqqanshlvkqysirMVHGLTMISKitk
>Protein304 28
pgrnggpplrLAAAACAAGRtgapaaaw
>Protein305 33
eeegivplrariaerLEQSGPTVSQTVARmerd
>Protein302 28
kreikELLLQYDRtllvtdprrcepkkf
>Protein303 97
mlerIGSIDNVPAFIDRvkageerlmgfghrvyknfdsatgstrtsipgprssrtpptrc
stspararcwilrssLVLSDVNSTDVTFTRenydlli
>Protein300 46
mgnvtkTIQNLDVVRidearqllmikgaipgsaggfvsvrpavkak
>Protein301 35
VAAFHAITAEFLDQLLDRiwsplsvqkkkslknig
>Protein10188 155
msffrGDGDAVTDSVDRQINEMLGAGRhsfdlamsalvagpnidaigddvhdtdrqvnei
eetvrrelvvhsavhrelvvhsavhgqsdmslvmpsllvvkrlervgdqcknifgmaeeg
irSMMGATNPAEAAPGTIRgdlatlftenlihgsd
>Protein3546 33
krISGLIYEETRevlkaflenvirdavtyteha
>Protein3231 22
mkkFALVGAAGYIAPRhmqaik
>Protein10187 148
mevilikdvdnlgdsntlvkvrdgygrnyliprGFAVLANEGNRkimaertkasdkrekl
lldkiqeviaklqattikvgakvgqndkifgsitnvqlaegikkqlglvidrkkivlpee
vktlgtyaatialdkdhnipvnfevveg
>Protein3232 46
VFNDPGGSEGRatrcstipaapragprsptmslrvssnpprnapas
>Protein10186 347
mtgtvsnpwiqiwkggirplydtrNDADTFAGVAAKlaemtgdarfrGVFHFVYMNRVDV
YPQRMLDASATCYGYSADVMLKsekgwmvmgrtyprHPLWEETNESKPQWTRsgrietyr
IEPEAIEYGENFISHRegpectfhtgkarsvpricrmrfsrtirsfgrmttvfrsprstm
mtstcetssGKEFETITNDIHTKhgkwlviffwpkdftfvcpteiaefgkhngdfkdrda
vligastdgefvhhawrvhhddlrglsfpmladtskslsrELGILTEGEEVCYRATFIVD
PQGIIRwvnvndlsvgrnvnevirvldalqtdelcpcnwqkgdatls
>Protein3191 25
mpspkAGTVTMDVTKavneikagki
>Protein3190 42
mkSMDDVLDAYKvqvkhqlgklhadlqkceqfhakhhptplt
>Protein3193 107
rAPLISPVIKfrrqtasssrrkvawstvavlrssrrssrassstrsrsastmmsasissl
asatstvtlatssricrpmvarpicsptlVADQLAYQDAVALLGAYK
>Protein3545 98
mkktlialaavaatgvafaqssvtiygkveaglqkMNGSTLQMTNIHGSRlgfrgeedlg
gglkakfhiehrfspdtgadasfvagstnpvtgvvtps
>Protein3194 36
snyaysgkMIQNHNEVWVVGGNAKlaaakgfngvpv
>Protein3197 33
arqqitdvraelsaerADVIPAVFTKihlhfvi
>Protein3196 14
grFCFPEVDIKipf
>Protein3199 32
IDAIHGVLDGEYETQAEVANPASRwfrfsehi
>Protein3542 33
dtkAIDSMVAVLTDPFGVGHMGITAENLAAKhg
>Protein3543 16
GVAIQQLGYASGFKgl
>Protein3236 32
akaqglvlevviavghtdrIGSDAYNQKlsek
>Protein3237 81
avslteklrtkvaihfvgvslavkdfnavlvhnleeleveclptdlperIDVDIAAMMKp
gegirvrevlvsdnvrlladp
>Protein2321 56
qvrvvgrftlkSGLVTWETQQTDYPRlvltcltmsrvvvrvvrhivgiytvrialn
>Protein2896 62
mskSALLNAIAESSEGVTRkqvkLVLDNLAQIAYRelkkngiftmpgfakfrvvkkpatk
ar
>Protein2323 35
TAAPAGGRcpwrrrarrrsavmppvgrrssgsggc
>Protein3999 31
rlvvftglsgsgkSSLAFDTIYAEGQRryve
>Protein3998 24
mlrQMDQLGMSSVKffggdgictt
>Protein3991 103
aalqkSMLFGADDVAALRqsrailadqteaildvwygfvastpelvvffgdtrsgqpdga
ylaavrkrfalwildtadakydqawldwqyeiglrhnrvkknk
>Protein3990 225
restidtttgirTYDITSPADLAVDLGIDKvgassfavgimnadnvvldlelsalqsdgh
geivatpkvltadkqkaliasgkQIPYQEASSSGATAIKfinaelrLEVTPSITPDGRvt
psitpdgrvnmelfinkdsagealgngsltintnrVGTVTPDVATAVRnakagqvqfrvd
kagivhstigrrsfdsdklkgnlaalvdalakakpttskglylrk
>Protein3993 33
kIEQAFELSDAAAERsaaacaialnkepiveym
>Protein3992 33
mtttqkqdifkEFGGSATNTGSVESQVALISHR
>Protein3995 51
mkakkkpldvkTPADFGVDVTPRiktlkveppaersagikvktveelvakl
>Protein3994 32
mgliyedgkYVTLTDILGAEDAFGDMDFKvag
>Protein3997 32
veslrvvtpvgalenrrLPGSGAGPNPDRlfi
>Protein2324 47
lssatatdinlpyitadasgpkhlsikltrakLESLVEELIERtiap
>Protein2327 102
dyeavralahehqpkMIVAGATAYPRqidpkifreiadevgalfmfdaahiagliaggvh
pnpvpeadivtftthktlrgprggtilcreehakaidkaifp
>Protein2890 307
lytefglpreadvalsrVQAQDIPSSTRnmpwlrygdylfklgndvvtenylrkppqnlt
neqesqrrlllsnvlirkksyaeavtlkksyaeavtllvdmpskgalgsyglynlgiayi
qegktdlgivqlnemirtanddnesldlkdkaalaiayrLYEEGLLTGQKTNRPAPPAPE
KEGYAYFAQLFWSKGNSPAALELKVLEMHENDLAKmhvglahvnpggwtytegwgpmnrA
YVEIQDANTRIREMVTLQERvknlessskrslldldgttekislgglgggmllagtlalv
gwrkrkq
>Protein10374 27
levgegiekkEVDFAAEVAAQVAASAK
>Protein10375 183
tspayilenpngntlciptafvswtgealdkktpvlrSQQALNVQAQRmlrlfgvedpsr
vasiagaeqeyflidrnfyfarpdlmstgrtlmgaqppkgqefddhyfgaipervltfml
daeremlklgiptktrhnevapgqyelapiheegnvaadhqqlvmstlsrvahrhglvcl
hhe
>Protein10376 89
mrlpklkgfknpfkvefqvvnldkVAELFPTGGAVSVEDLVAKgavrkgqpvkvlgqgdi
avavqisadafsasakqkieaaggsatta
>Protein10377 331
mtledflspenqkifqeiektlvaqdgieavatpyntlllsdtliqkapptkeqakELAN
GTITASELPTESDPTASIAGKSLFGAAAAAEADGNTTEAAKRsedtgataarLLAIPEAE
RTLDNVEWRkFLLYDNAGEVRESLRPFFPNANTAQIVTRlkgnmsielegeaatfttnti
dkaaknldpaaaevtvvgaaaaevtvvgastllkdindylrggilklgaiailamilill
vlfdvrwrllplgviligvtwafglagylgiplslvtisglpvVVVNLGELSGYATRveg
nslilkigkqelaalataavapapsvttsvt
>Protein10370 190
idvavnlgvdpkksdqvvrgattlpagtgktvrVAVFAQGANAEAAKaagadivgfddla
esiqggnmafdvviatpdamrvvgkLGTILGPRglmpnpkVGTVTADVATAVKnakagqi
ryrvdkggiihagigqigftadaikqniealvsdlkkakpatskgvylqkitlsstmgpg
lqidlatita
>Protein10371 71
mrrDVDFWKVTEQLIPFFVTRqiysgagkvlkvsgkpqyfisqraqhihektsssttssr
siintrdepha
>Protein10372 221
mkktvlfaaaiftvsaataqtgeitsakgenwlsqdgdwgltfdatpllnyagnlfngta
gnggvalnnlfasnhgsnviiagkkLVDANTAYRgrvrigfgsmkgtelvptadpaddpl
nttenvtknsffalnlgvglekrvgstrvvgiygaefnvgfgnskTAFEYGDALSANNVG
SRttetkngsafglglnvfagvewfaapkislsgeytwgla
>Protein10373 342
mfhllvpeqlkvvrNREVVDPQRYLSAFRPWPAGRvqpnmlrlvqlldegysmvmdgmda
swpelaevassferafgwpvnvngylssrvdeafgthwdthevvilqllnkkswqigrsp
elsmstalhddaaplrsvwsgdleqgmamyiprgwphaasasggmsfhltvsclrptvid
lmrfvsdkaqttlpkgvgltsdgwygaltselgtlgssaheefdryaasarlmmpsrfvr
gysrdfggslpardllrdphsggwlivdqpetdgaviaagrkawkcdrdvidlleivsra
rcltveetigcganprlversielglieqvppgsvsnitgrc
>Protein10378 113
LGDSVTTDHISPAGAIKqegqsgrrlpgwprrtaarlqllrfasrqprshdprnvrqhpf
NQLAPGTEGGYTRprparrwlghhgvrgvgevhcrwcptrgagrqgvrlglla
>Protein10379 93
mpgpkrfnkdkrpkrpaqnllfkrkrycrftvadvveidykdidvlrDFIAENGKiipar
ltgtraiyqrqlntaikrarflalvpysdqhri
>Protein10411 103
adtaqtgaktasgqaraqakrvketattqvtslrsaasaaaddgakTATVAAQDVTDRvq
gispdrgyetwtraelyeraqelniegrsgmkkhdliaalrag
>Protein2358 30
mfrANAVYEGEYLLGTSIARpliakrqiei
>Protein2359 98
gcgnalrdarrrelphlssvlraahrpghrvragdqrgvrIVVTFDLPEPTFRarshrrh
lrsarahlsascgrdlqgqprrhtrparpadgagatgr
>Protein2828 96
mnlkplgdrlvikpieqeevtssglylpetakekpqqgkviavgpgarkengerASMDVN
VDDTVLYAKysgtnikldgkeylilkESDVLAIVTK
>Protein2829 40
TAYGQGLADEVEKaakaagativareftndkatdfkaiht
>Protein2826 107
rpdhelcerrpadrrthhrarlcarrDQYIAPIDPNFGGCGRVLTDANGYYFFRyrtdrp
efwrmwqgahrcerllllphdqarplpsakrqhnrlaacahplltir
>Protein2827 33
NLGQFTLGDVLATRfgglnvrgaiatssiilsl
>Protein2824 18
AYDQIDAAPEEKargiti
>Protein2825 23
mreldedffrAAEELGIDLSRpe
>Protein2822 137
fegwvaarfgwrlygtffkaytekVWGVPADQIEADWAAQRiknlslfsavvrATGQWDK
LETIFEDRvakalhklgvptakevqalmkrvdelsrqsgksttkvvskkavvakkavtkt
annvvkaakkrvtakks
>Protein2823 35
hiyatvisgdgskVLASASTAEADVRaalggagkg
>Protein2820 38
erqeavledpyillvngkISSVQDMVPVLERvmqsgkp
>Protein2357 31
kINIVDTPGHADFGGEVERalqmvdsavllv
>Protein8240 188
rtysihnkpprfedlstekevlytgikvidliepyskggkiglfggagvgktvliqelin
niakGYDGISVFAGVGERtregndllremlesgiinygedfmhsmeaggwdlskvssekl
keskatfvfgqmneppgararvalsgltlaeyyrdgdmsdpnggrdilffidnifrftqa
gsevsall
>Protein8241 173
msstptlfnsgtcrsqlsscylttvpddldgiyeaikenallakyagglgndwtavralg
arikgtngksqgvvpflkVVSDTAVAVNQGGKrkgavcaylecwhldieeflelrkntgd
drrrthdmntatwipdlfmkrvmdgsdwtlfspsdvpdlhekfgkqfeqaylg
>Protein8242 98
mrekgfgdrVVPIIPDEARtfgmdsffptikiynphgqnytsvdadlmlaykeseqgqil
htgineagsmaaftaagtsyathgepmipmyifysmfg
>Protein8715 56
mdddhqapasfqkvenfrphpednnlysreekapvrrqeaavkMIQHETQAPAPRg
>Protein8244 123
mkQFGYTSPMQVPRltkITLNMGVSEAVADKKvmdnavadltkiagqrpvvtkakkaiag
fkirEGQAIGCMVTLRgvhmyefldrFVTVALPRmrdfrgisgrafdgrgnynvgvkeqi
ifp
>Protein8245 134
stqripavgtpetgewtdydsgltredhalidalrpgtallivqrganagarflldqgev
ssgrGPESDIFLDDVTVSRkhavfsrdeehfsvrdvgslngtyvnreridtvvlanrdev
qigkfrlvfheakg
>Protein8246 109
mnsliehevikttlpkskelrrVVEPMITLAKvdtvanrrlafdrlrdrdsvtkLFNDLG
PRfnarpggytrilkmgyrVGDNAPMALVELVDRseageaqesgasaek
>Protein8247 125
msavprSLREASYGLGANRMRtvlrvvfpaavsgiaaslvlalsravgetmivamasggq
aqmvssatqegqtmtgfiaatamgesvqgtlayntlfavglmlfiltliinmisirlvnr
frevy
>Protein8248 181
nnddasigfvfgkDVVENLVLTSAGDVTVKGNLDIGDNAAGHLKtldasavagiftlnlt
ttlltdlsnttvtgldkvvfgadhaaltlsvdqaittgptnvttatgivdstlnfenlad
qaidmtafgvknigtvsiadvngtvtldhgtvlgnalnnadsllikadqndttvemtaaq
f
>Protein8249 62
mgykkrkRNKRRYKRYQRKARKSFRRMRKHRGRRLRYRMKRRRGGRksyrrrrttrrrsy
rr
>Protein8718 53
mnlaaahaiatvvgddlaadhiipsvfdtrvadrVAAAVSAAARsegvvrdra
>Protein4176 35
DILDFTAFNNALRnsiqlapgpaycpapapqyqft
>Protein4177 48
ivaaavglvavgalaqgqisvgnrITGVVDAPVTSAATGAKldgaayl
>Protein4174 31
pgkglefinktvggsipkEYIPAIEKgvker
>Protein4175 77
msfktpriaaavltaaallaapaasayawgpdgddtavpldvdgrTYVAGDGPTVLRiag
edriataikafcatesw
>Protein4172 34
sfiflgptgvgktelarTLAEFLFNSEDALIRid
>Protein4173 47
afkkSLDQGQAGDNAGILLRgierddiergqvlakagtitphtefda
>Protein4170 209
LASAEVMNAVAVTEPDFGSDVAGVKvtatqtdggwllngvktwctygaradvlmvlartd
tdrsvghrglsmfivpkergdghgfeltqendsgggkmegrpidtigyrgmhsyevaien
wfvpdenliggedgkgrgfyyqmagfengrlqtaaravgvmqdrsprrrrhavrlgagpr
vrqqpgAVVGLLPGEFDSARmhplpatts
>Protein4179 52
AFADATFFTPAIKTTLGLVSAVKgtsglvtftfggttnvnnailgatdtsat
>Protein9045 23
gedaagadvskrELYALGVKhtf
>Protein9596 75
gvkvwiykgdivggkrELAPSANAGAPAGDRPRrerparprrsgasgttatsteagraas
asedatvapaetqes
>Protein9047 189
meyfisthgsrKGLADTALRtadagyltrrlvdvaqdiiitsedcgttkgilvrrvdnfg
rqtladrlqgryaasqvidpstgevligvgelyseeiadqsdatginevlvfspmtceme
rgicakcygvdmaigepvemgvavgimaaqsigepgtqltlrtfhtggmarsgggditqg
lprveelfe
>Protein9594 135
gaylrSDDQIDDDVARwfdtfprlaerrTQTAGSMSGGEQQMLAIARammgrpslillde
pslglaplitrevferlsainkaeglavllveqnanlalevadrayvleagkITDEGTAA
ELLASESVQRaylgv
>Protein9593 147
mssykTVVVGTDGSDSSLRavdragalasgpdaklviatayfpstddsraadvlkdegyk
LSGNAPIYAILReakdrakaagataieekaivgapvdalvdlaeemnadllvvgnvglst
iagrllgsvpanvarrsridvlivhtt
>Protein9040 145
mginpticlyseqkrvagevdarlrklvqgaqdagygalsparieqrtssykpqgprTFS
LRIDPRaldevswdqdamqamlrpncpmvygeepppegyflrmndlvftwsqiagldpgd
fssgmrltksetadtlaawarcels
>Protein9043 213
mqrdpvtgvidstqefvryagnnngysatihgngavtiditggfaanetktiefygfltc
ngykaikdeavlrnfykvsytspvgfnhdsistndyfpsipkIVVTSVTPSTADVTFGDV
VVRditivnggfgtlkefyvndyhgtsfvvdsirtsdgaivqntgthlqilldsaylanr
YGSGLFGLNDNIVIReylrVINCTPTQAQSRin
>Protein9590 239
maygtapedptwfsedtprshnprstversiaqvegyvrDFNLDNPEVAVSVLRfanvlg
adirtpltrALELPLVPTVFGFDPRlqfaheedvvrsilfamnhrlagtynvagdgllpw
sevismvgkRPGYLPAIGADLATLPLQRLGLIDLPPAYLALLRygrgidnsklkaagfky
dftsaqsvdsfvralrlrrtmgrhrpkyryesdveqffrhspavirnraaqvedepdga
>Protein9049 70
mercvkIYNEAKWLAEDINRATVNQYRqasvnaynskvarhskmtnyfnincagkqsesa
yraaqklnqr
>Protein9599 236
mylprlcehclnpacvsacpsgaiykREEDGIVLIDQDKCRGWRMCVSACPYKKIYFNWE
SGKSEKctfcyprieqgeptvcsetcvgrirylgvllydadkieqaasvenqgdlyqaql
diflnpddpeviaaareegipdswmeaarrspvykmaidwkiafplhpeyrtlpmvwyvp
plspiqnahakgqmgtngvipdvsslripltylanlltggneapvklalermlgmr
>Protein9598 172
mptesakrVGHPAPFPVELPEQLIRlytyaddlvldpflgsgstlvaasrlgrryvgydl
dpdyvdiarrrvaeegaapdapaaeqlslvpvapinsgepgdadgptsqdtfrtraereg
kaaqklaaellesagftiaatnkklstcgvvvnfvavdgaggewyidvpggh
>Protein10491 34
NPQTGEQIQVPATKavkisagsklkkvakgevqp
>Protein10417 102
mlnngsfkyqnnqnndpsrlifdlqsqeaenkfryehtarLKNYKIAYGVNYEFANYTTE
TINQFTTPDGVQRinynslvnlhkyglftqvskgffeeklnl
>Protein10490 191
mahiskryktiigkidrskiyplndalglvkeyatakfnesidvavnlgidakksdqavr
gsvvlpagtgktvrVAVFAQGDKakealeagadivgfddlaadiklgninfdvaiaspda
mrVVGQLGQILGPRslmpnpkvgtvttdiagavknakagqvqfradktgvihctigrasf
eidalkqnlla
>Protein10493 93
manfglvadeadpesagslaaaffteqleagvgigelvfnavaflstdpapelfadaaal
lnnkALVAELYSKehssndlatlqsilagvsas
>Protein4492 37
mtdviekvapgviarkSVDQPMQTGLKsidsmvpvgr
>Protein4495 28
mdvsprQVVSVAASLIPFLEHDDANRal
>Protein4494 85
mapklgglvefyrsparvawtptgtnvpdypklaqlwwkNVAQAVTGEKtpqgamdtlad
emdqvmarleragmercapklnkke
>Protein9629 166
mkFTEGGFRdwayalaqnefgakligegpwcefknpktgknivvkdaiadaflqqillrp
eeysviatlnlngdyisdalaaqvggigiapganlsdtiamfeathgtiamfeathgtap
kyagqdkHPIIESIEKaqmkqnlpsfapgdtvvvqvkvkegererl
>Protein9628 95
mgeaearlfasegarVVIADVLTEEGAAVAADIGEAARfvpldvtdeaawldlmkittdv
fgcpdvlvnnagvlvpspireleveqlryvldvnl
>Protein1036 60
pasaspacwtpsesstrVHEVPQLETTPFHPRctrcpswrpprstpvppmasprstatgs
>Protein1037 32
tglqkVISTTSTSDVTLNTLKnlvaldvtgng
>Protein1030 28
mqdrggnakSAIVVSSGTQSTSRfgirg
>Protein1031 34
ltselkgetkTPFLGDIPYLGRlfkrtsfvaakq
>Protein1032 31
pegaapgtkGLSLFLVPKfwvekdgsigarn
>Protein1033 267
mplakipeeqkEVALDLIYNRrgtegtlsegdkdydplvkLLEVFSDVNAAEAVVEDRtd
wtledilshriidgdkegltedldkamaqgiaplsiindillagmkivgqrfgagemqlp
fvlqsaetmkasvahlephmekdendtgkgsivlgtvkgdvhdigknlvdiiltnngytv
hnmgikvpitemidkaletkadaigmsgllvkstlhvgpagevhagharqparadlprNL
YDIYVNDSDLIGTHSRlqqsvnltdfm
>Protein9621 141
mgrklesvqlsdlgraakvvaskdettvvdgageeaqikarveqikveidrstsdydrek
lqerlakLAGGVAIIRVGAATEVELKekkHRVEDALSATRaaveegivpgggvallnals
alddvkvaagdpttgvnilrq
>Protein9620 228
mkrvtkDGVITVEEAKgtetyvdevigmqfdrgylspyfitntenmtteyenpvilihdk
kisnvqeivpvlekvvqtgrplliiaedvdsqalgtlvvnrlraglkivavkapgfgdrr
kamlediailtggvvisdekgyklenatiselgqaekitvdkdnttivngrgqqadinar
igqikAQIETTTSDYDKEKlqerlaklaggvavlhvgaatevemkekk
>Protein9623 115
mkVPLHFSGEDVSPAVKtencllthivneiaisclpadlpefiavdlsgmkkgsslhlsn
lvmpkgvtavvngkfdpmivsvvalavpaeteaapaadakdakggkpaekapakk
>Protein9622 101
miiddidqsvaaetvnfaidgvtyeidlnadhaatlradlarwigharrtggrrgaasak
agerRNDLAQIRdwaranghevssrgrisaklqdaydraqg
>Protein9625 102
mqiphitkVVVNVGLGEALDNAKaidfavqditsitgqkpvvtkakksiagfklregrti
gvkvtlrgermwsflarllhvalprtrdfqgvpadsfdgrgn
>Protein9624 273
mpypnpadleairkdpnvkVLEQPGLNVGYLAYNTTKkpfddvrvrkavnmaidkkaiid
gvylstgvaaknpipptmwsyndavkddpfdpaaakkllaeagypngfttdlwampvqrp
ynpnakriaelmqadlakigvkaeiksfewgeyrkrmqegehqmgmlgwtgdngdpdnfl
ytllgcasaqsnsgsniakfcyqpyedlvvkaktvtsqaeraklyeqaqvifkeqapwft
iahavqlkpvrkevvdfklspfgrhnfygvdlk
>Protein9627 207
varyigpkcklsrregtdlflksarraldtkckldvapgqhgqksgarlsdygvqlrekq
kirRIYGVLERqfrgyfaeaerrkgstgenllkllesrldnvvyrmgfgstraearqlvs
hkaicvngnavnipsyqvkpgdvvsirekskkqvrivealalaeqigmpawvqvdakkme
gvyksvpersdlagdineqlvvefysk
>Protein9626 65
mltdaklrvvrFDQVGLPLNVLAERadgeaptaaspgmlaraegamtqawptmfayqfvv
kvept
>Protein10499 132
mylkalqgkvtfpdkIVLPLSPHMYIVQSAKtkqwvtkcdcghefcgykenwkLFANIYV
Rdtpeamaevypalmapdtnwqvyreyfcpscgtlhdveaptpwypvihdfepdietfyk
ewvglpvpekaa
>Protein10498 325
hrgledatlnvtfygvrgstpscepalqryggntacvvleqpgehpiicdlgtglrffgr
shdpsvpfqgtalvshlhwdhiqglpfftpvlapgsklevfapataqhgveveadeavrS
FLAPPFFPVSLDALRgevtvrstprepfsigsahvtsaevphcgrtlgyrieaggvsvay
vpdhqqpgpeaidvapavlelardvdllihdaqfdavdfeaksdwghctvkyavrvaaqc
garrlalfhhdpshdddtidaladaaslhaadlgvseviaasegltlsmrppsdvepsta
vapdlgvgtevarasgvavsvlanr
>Protein7755 22
mvghkLGEFSPTRnfkshsgnr
>Protein6028 195
mrdnlleltsrDLEHIPVMLGGAALTRayverdlrenhpgrlfygkdafeglhtmdrlmk
ikaegetlmkikaegeteedkdwgiepsgreipglsarlaarNFVGIVTDTDLVRkGLAT
SQDVSKltvekimttplctiesnqavddaqdmmgdlgvrhlavtkggsivgvvsvrdllm
hykryaqsrladkqv
>Protein6029 93
mlsndvvsqtlatldkAGMPAGTQLHVSAPPNPSAFDLAFRdflitkfvqngvpvqqmpg
qtldvsyhaqlvyhnsdrphfipgqftmvaagl
>Protein6022 32
qisegdtvkttgrILEVPVGPELLGRvvnslg
>Protein6023 633
gggwahyvgqeklrpqtgwtalafaldwvrpprQMNGTSFFYAHTDQWRyeklgvdevls
pladkskFGGSMIDYNVRaermgwlpsapqlktnplqvvrdadaagmdpkaytvkslkdg
slkmscedpdhpdnwprnlfvwrsnilgssgkgheyflkhllgtsngvqgkdmgkdeakp
tevvwhekapegkldllvtldfrmsttclysdivlptatwyekndlntsdmhpfihplst
avdpawqsrsdwdiykgfakkfsevcvghlgveremvlsplmhdspaelaqpfgvqdwkr
geidlipgktapnmavverdypnvykrftalgplmgkvgnggkgiawdtkievkqlgeln
glvtdegatigmpkidtdidacevvlqlapetnghvavkawralgkqtgidhthlalyre
dekirfrdiqaqprkiissptwsgiesetvsynagytnvheyipwrtltgrqqfyldhpw
viafgeglssyrppvdlkttsgihnikpngnkeillnfitphqkwgihhhaapevghslh
lqrqpddadpepgrqrglaqrdrrqsrrhcgqrldrslqhqrrdcgpsrgesacqpghda
dvplagedVVTPVFDGANEDDIAAELARawlmd
>Protein6020 22
mrekvvklgvkrEPGFLYFLRg
>Protein6021 25
mllktlktlkDAADAALTAANTAKr
>Protein6026 59
mipfvrTLAEAEGVIDLLASHGLTRgendlqvvmmcevpsnavnadafldhfdgfsigs
>Protein6027 31
pfeaiaeqqvkTGGYGAEFGRstggviniit
>Protein6024 348
STGNMVLNDLQEDSRgtsgddtfsgstgtfqggdtvrggggndilmlslqaglynnvttq
gvnrieidadgdvtvgaskfstelqsilitnkSTGNMVLNDLQEDSRnsimfelndvaad
vtlnfdqqavqgastvevmltevtgalalvgengeaiettilnvqdvkgaastlkSLSAT
GGTTLEIKgglagqaftitaplpstlttvnaasaagvfagnlvldvtgngaskalaltgg
sgddkinigdgygdgdvlnggagadeitinfttsadttraaamtkfetanvafnapvsfe
gaavddlktinlnvddlktinlnastsradfnkIIEGNFQNADAKtlf
>Protein6025 106
mkekkarvedalhatrAAVEEGVVPGGGVALLRaisvvkqikgdnhdqdagikivlrale
eplrqivincgdepsvvvnkvaegkgnfgynaatseygdlvamggl
>Protein7889 195
mrrivdggqlfrrrvasslaeaegavlteplkqeliathpvpwrfggdeygedalsfydn
lsyagdlawsdlcrgphvldtkylgvftlthaaaaywrgdekrpqlqriygtsfldrKAL
KAYLTEREERLKRDHRKLGEELDLFAFDPNIGRglplwlpngtiirdelerwareseral
gykrvvtphlakedl
>Protein7888 154
mnqanpytyaqkepvqnyshynqaiahplganfrEFIGIFNYRFFQRYYLEAKFQSAVVG
LDEKvddnfgadifksdldipgfpdsygnfigqglrttikstdlragillnpsinlnleg
qifirtfqnenekistkmimlslktdlfntyfdf
>Protein7882 151
mttlnvindgkiiytreqlfggrqlteeiqrryglsfeeagklkkegglpddyevevlqp
fkEAVVQQVTRslqfffsssqyndvdhillaggtasilglaetvqeklgtavavanpfvh
msfapqinaaaisndapalmiacglalrsfd
>Protein7881 254
marPLLDHLDEFGGDDELSSLMALGSGGAILSPSTKsrlrgrfkdlvivdafgasetgql
ggkppeadpfgaprltadehttvfddefrpvqpgsgvigllarggrvplryhgdpaktaa
tfvevdgvrwslpgdeatiasdgtiellgrsaqcintggekvyaeevetvllghpdiedv
vvvgvpddrwghrvvavaseragrsvslddlrrhgqadlasyklprdlvvvdeivrqpsg
kpdyrwavgvaeen
>Protein7880 220
fghrnkihiinlekSLPMFQDAAKfvrqltakrgtvlmvgtkrqareivaeeaqragvpf
vdqrwlggmltnfktvktsikrlkemkaqqetgldsmskkeqlmfarelaklekdiggiq
dmnalpdaifvidvgyhkiaiaearklgipligvvdsnhspegidyvipgnddsskavtl
yarGIADAILEGRanavddvvkavasenkdefvevseasa
>Protein7887 65
mdlkqplekDSTVPLTLVFKdakgveskldlkvpvaagggmgkgqgmgmgkgagmpgmaa
sgakp
>Protein7886 309
mktiftaaialallqpqhllaqttiraneqkFENETMQSPYLKNRWDNKKTSAPFFEQRI
VEGDSIIVSIRtmqvnvndaasnivddaanepsiaidindtlhiaigwrqfdniasnfrq
agwsyssdggltwnmsiidegvfrsdpvldydlqgnfyynsltpypdwecdvykstngga
twdegtyayggdkqwmaidrtngegsgniyaiwsadysacvpgnftrstdgnlsyesceh
veaepyygmpavdadgylyvvggggvstltvtrslnaqipgatiewddpvnvdldgslsg
wqdinpegl
>Protein7885 220
dkdkkdefekgekskkeekprtekqvlsatcfevldyeleadavdtleegkdlevdlslk
dapaegnftygaalikkeaykadinlsangtrDGTDIFINEIGIARdlginsttyeskln
rnelsnniqtligegngtisigeenqntlslttldllpgdyllftgayepgkgivgigqk
eltifaagtsqaepeqnseqeqnsksdsgssfwknllnrf
>Protein7884 76
mhyeivrKIMGELSDDIIEKliktnnhpnwysmlrrtigfniknynsndvngysgfedpt
yqakaqkeldfllqgg
>Protein8873 167
seithkrrVSALGPGGLTReragfevrdvhpthygrvcpietpegpniglinslaiyaVT
DQIEYLSAIEEGRvdgkVTDQIEYLSAIEEGRyvvaqanatldetgtlidelvtcrhhge
ttvstpdriqymdiapsqivsvaaslipflehddanralmganmqrq
>Protein8872 188
minsyddylkyleadraslnrKATLVNLLFDDIFKFQRTMRKLEYLTNCNKnkllrlltr
yryrlqsrqlgfeipinvfgpglsiahagtivvnggakvgancrlhvcvnigteagkstd
aptigdncyigpgvkmfgkivigdnvaiganavvnksfpegnatlggipakvisqksseg
llicgyis
>Protein8871 292
gtfiingterVVVSQLVRSPGVYFERtpdktsdkdiytskmipsrgawlefeidkrdlvg
vrldrkrkqnvtvllkalgwtaeqireefgqyesmmltlekdvpqtqdealldiyrklrp
gepptreaaqtllnnyyfnpkrydlakvgrykinkklglteafdqqtltvedvvaairYI
VQLHAAGAPTEAPDLVDAAGAVVNGPDGLPIKvqaddidhfgnrrmrTVGELIQNQLRtg
larmervvrermttqdveaitpqslinirpvvaalkeffgtsqlsqfmdqtn
>Protein8870 269
sgsirQWQASASRLRiggggreqvldglavaggrhyglrarrldatpliallassdrlap
glrhwlqaaaagavlenvevagvrggalrvdadvhglhfaavgnspgmrgvdaqlrgdad
glrlrfepgapvafdwpagfgvehevslggeavlwregagwtvhtpglailgrqldvnar
ggigfgndgtrprldlavdigeapvtlarqfwvhhlmpkstvdwlnaalqggrlrdvhav
vagdlddwpfrsepaatgpgragagkfrv
>Protein8877 267
isitdgqiflqedlfrSGVRPAIDVGISVSRvgsaaqikamktavgtlkSDLQQFRELES
FAAFGSDLDAVSKaqlergyrltellkQGVGEPMPVQEQVVVLYAGTRGHLDGVPVESVQ
RFAEELLEYFRarHSDLLDDIKssgkiadesvleagikrfteefdpgadgdhsstrapta
ttsrtpkrrpqpppsLELAAEDDQATADVGKnaatklagdkevvgvvgtlnssvalqvqp
vlasanivqvspantgvsltkgedaan
>Protein8875 61
mvtsgvrIGTPAMTTRgfkeeearitanliadvldnprdaanieavrakvnalttrfpvy
r
>Protein8874 300
mpqtaeaidharAAGVPLIVAINKmdkasadpdrvlneltvkqvvpeewggdtqivkvsa
htgqgidelleailiqselleltaveegaaqgvviearvdkgrgavasvlvqkgtlragd
lvlagqyygrvramtdenglptkSAGPSIPVEILGLPEAPNAGDEFMVVDDERkarevae
frankdrqnrlarqqgmklenlfanmgkqeapsvnivlktdvrgsleaitqalndlstdd
vkvcivssgvgaitesdvslaestnavilgfnvradgaaklkcqqdeidlryysiiyemi
>Protein8879 62
mypqsknfvkTIKSYAISNLFGMYRDETFTVLASQGRlptlvkvvsaienkeytlgfsyt
ql
>Protein8878 53
mteplskkvglsltehdelrrlrkENEQLRMEREILKKAAVDSTRqcntayff
>Protein7083 30
mrvffyhdgvynasrLTEPPQDDRhivnrw
>Protein7082 33
tiavlastaqtalahtrLETATVNENTRitnnv
>Protein7081 101
mkivvlvkyvpeptatwkfapdltvdragvegrLSELDEYAVEQATRlaesgaadevvfl
tvgpakateglrkalaiggtsavhvvddaihgscalgtslv
>Protein7080 67
mvnvlidtvvagvkkggevrLQGFGTFKkshrkarvgvnprspsekikipamnvptfkag
sdfkkav
>Protein7087 22
mkDLLPVLEAIARqqkplviia
>Protein7086 125
ynevnlgflarPAGAGDDVIGSFIYRmpvdqqftceagnlvmgfpkvvtridadytdaqv
tfqlfdggelalsvtvprvrtddaavrvettsysylngvphgtplamdmsaavvepgdvh
ltigs
>Protein7085 90
mankLTVDDFQGALVSLTNPGTIGTVLSVPRlmsgqsvivgvgklayptayqgadpetia
nlgadpetianlgLAEEDPTFKvnydnqtg
>Protein7084 31
mnkaeliakIADDAGITKtqanatldsfvea
>Protein7089 30
geeieivglkptlkTVCTGVEMFRklldqg
>Protein7088 32
iptvllgrrrakNMVTDPIADFLTRirnaqma
>Protein2105 266
itltdtsgaqvtlhptigwatatgtvpassglhtdivagtpstvselvtstvvlddvgrg
stggdlvigglsvgdtstsrgverFEITVEDSSKlntinstnnalrevtivngatssdps
assstayvsntanagdltvngnantaltvngnantatsgttinagsdailkLASAVSTVN
SIEALATPTDADFIIANNAVKtlllqimqlkllkGNLDIGDNAAGHLKdpgrfcggwhly
pesdhyashrseqhhgdgagqsgvrc
>Protein2104 73
iegslkkylaevslveqafvkdpdikvadllkkAGATVVSFIRLEVGEGIEKKEVDFAAE
VAAQVAASAKlmt
>Protein2107 73
mhyvetynasegffafqdrLGSDEMLLMPDYGLFYEFIPMEEFDSEFPKtitldevelfk
nyavvissnaglw
>Protein2106 33
acsttntkkVQPYVVNDTPPPPKsvyshpltvk
>Protein2101 46
mtvngtvysragttrdtkgndavtkMFNAGTGVDGLNRvfthrnwk
>Protein2100 32
kADVEGQNDVAMLFRstaegetghahghlefl
>Protein2103 32
laeavetaivnkrAGGTGLISGRkafqkevkv
>Protein2102 113
mprkgpatrrELSPDPVYDSLLVTQFVNKvlrqgkrslaekivydaltmieektgsepvg
tlkraidnvgtlkraidnvkpalevrsrrVADGIEGLVHISELAERhvelpeq
>Protein2109 135
mdrervslslkATQEDPWQHFARthaigstspaptrsgrssparspslcrsgrscaVIGT
ATTDEGAERiskalsaftgcagknlnvndaaaaealidaitkehgglhvlvnnagitrdt
lamrmkdedwdavle
>Protein2108 152
VEVYDQGYNQGKayneeetllasatrvlaspwcaelvivndgstdntlelarsmddprVE
VYDQGYNQGKgaalrrgfaeatadyvvvqdadleydpaefgvlleplldgradvvygsrf
laggphrvlyywhsvgnrflttlsnmftnlnl
>Protein535 42
kkvdvlnaagekkviktwsrrSTIIPDMVGHTIAVHDGRkhv
>Protein534 48
ifatalphsaipqaisgelnerYYQCQCNQYRppclkstqrqyaqwrr
>Protein3508 55
TAIDAAAGAAVPAAAGVVVAAEKTAVDLLITALQVTNDTAVASNTKrsflifrrl
>Protein536 114
alkALEGDQSEIGEASILKLAEALDSYIPQPERaidgaflmpvedvfsisgrgtvvtgrv
ergvikvgeeieivglkgeeieivglkptlkAGVTVNTISPGYIGTKmvlaipq
>Protein531 32
THYDIIAVKelnkiaklnledhfsnmykaacs
>Protein530 33
irSGAIDVIVIDSVAALTPKseiegemgdskmg
>Protein533 105
tfpfpetagvrVMSYLPMAHIAERmtshyasaimaydvcccpefseltahigavhpnlmf
gvprvwekihscpgcgrrstpaspqcspptrkknrrEDAANNFAR
>Protein532 56
mivgasegfkkTLDVVGVGFRasnqgqllelsigfshpiyvmlpdeikvttetvkg
>Protein3502 78
sttrrdkrrthykMTVANVATCKvtgeshatckvtgeshlshtayvsgndlyyngkELVQ
ALADQNTDLSKkqvdkil
>Protein3503 42
sqyeqdaftveglylfsrSTLQPFVSAGIGYGRndfvaqgdp
>Protein3500 51
lidhsvytdkTIYSAAINRicppdaefcrirfwsqerfipekvsltteqnk
>Protein3501 16
STGPYSMITQQPLGGK
>Protein539 61
hynqviprADLDVIMVAPKgpghtvrseylkgggvpsliavyrdrtgkakdialsyaaan
g
>Protein538 66
mgsgkgspewwvanvkpgrVLFELSYPDEDVAREALTRAIHKLPIKARIVTREEHFgsgn
lrrrta
>Protein3504 64
skFMNVIMEGGKkavaeriiygaldqiekkvgkdpleifvialnnikpmvevksrrvgga
nyqv
>Protein3505 69
mvqneiklanaklqsgtapdalyaeltkdgkdkaeapkQAPAAAPPEDKtvykaligdap
mkgpanakv
>Protein9834 257
mgaevsegdilvgkitpkGETELTAEERllrsifsekardvkdtsmridhgkkgrvisvk
vfsreeghslesgvlkkvivevaqlrnisvgdklagrhgnkgvistilpeedmpymadgt
pidilltplgipsrmnlgqifemhlglaanslgyqaivppfagataeeikeelvkagwpe
tgrvtlydgrngmafgqdiavgymymlklhhmvedkihmrsigpyslitqqplggraqgg
gqrfgemevwalqgyga
>Protein9835 286
mqktafrlrpsttaserlalldnlkktlvkyqdqiaqaisddfghrshhetkFAEILTSL
DNIKyysknlktwmqpdkrhvnpthlpakawvqyqplgvigiitpwnyplllaisplica
laagnrvmikmssftpktgamlkralgeafsedqvavitgggiisdtfsrLPFNQMTFTG
STNVGRtvmaaaaenltpvllelggkspaiihasvpmkdaveklalgkcwnagqtcvapd
yvfipkgktaefvaamrtrvaqmypsllnnpdytsivnnkqyqrik
>Protein9836 200
mdagkHTVDPVLTNFKskyavdwspflgkkwtdvgetaiplaewkrlaekittipesvtp
hqlvrkvyddraamgrgdlpvdwgmgehmafaslvasgypvrlsgedcgrgtfthrhavi
hdqkrekwdvgtyvplenvadnqapfvvidsilseeavlgfeygyasndpntlviweaqf
gdfangaqvvidqfiasgev
>Protein9837 180
mtggtssaasgggtgaaisggssapvttlgatydagplvangqyavyknsglqnavkdtt
rLSAAYDLGMVKLGGGLVISNHNTNVPGASAGKtsdyliaanvpmgassfglsfasrtva
dvvpgysatgtgyslqygyamskrtgvvanyarWTAVGGAGAVPNRdassqyqmllthsf
>Protein9830 147
miirDHINLQPSNPLIGPNDYDLGPRFPDLFRcydpeliakameialannitchsgvyvs
vpgpnletaaeykylhiiggdavgmstvpevlaavhmglpvfaisvitdkgyphdeiepv
siesviavakeaepkmtiilkemiagl
>Protein9831 154
mklgdsqvehieaistgslgldialgigglpkgriveiygpessgkttlaihaianvqks
ggiaaiidaehafdrfyaeklgvntenllisqpdngeqaleiadnlirSGAIDLVVIDSV
AALTPKaeiegemgdsrmglqarlmsqalrkltg
>Protein9832 69
mqqqskqsleglvtplreqlqqfrqkveqvydtenrerASLITEIRllknlslqvsedas
nlasalkgd
>Protein9833 254
mhndviksdihstdthgysevifastylldfefaprikgvsrqqlyafkHRKHYEEQGYL
ILPDHYIRENYFEDQWDDVLRfiatirlkvttasqlfkrlnsyskqhplyralkefgkip
ktlfilkycddlqfrqaiekqlnkvegsnkfskavsfghnqefiqsekedqeiaeacrrl
iknaavcwnylylsqelasekneerraelieairngsvatwkhfnlhgefdfsdermvds
mglavpknpdwksd
>Protein9838 104
msqrhqkSQTSVIPEARedrkrehrrlrqkvrqdlhvaveegdveevvldrphpthgyrE
DHEMPTSNAVPAPPNRtkhwkqsfwkrrknerrrraaefnaaan
>Protein6946 54
aivyallykhssqltaakdsncfivfqafffkgkfkfkkLSMFFFLIYIDCGKi
>Protein5908 70
dytvgfgssfswkglsfdiqfdlrkgglfysgtkNATDFNGTSLSSLVNNRdpyiipnsv
idngdgtfha
>Protein5909 41
penkivrkwrlqpgkMFLIDLEQGRmiddeelktqlantkp
>Protein5904 57
msdearhvafgvlslrEYYAELSDAEIFERqqfafeagvrmrdrflqqevwermgmn
>Protein5905 344
efysiqeflikIGEVHEGAATMDWMEQEQERvlllllllllvfghiqkqmsnywthpktn
eqlqiEFVFTGEKlslnfqdievrsvlqliadftslnlvasdtvsgritlrlqnvpwdqa
lelilktkgldkrtvgnvmlvapadeiaarerleleaanqseqlaplrseyiqvsyakaa
dlqtmitsgvnsgsnqgqggsstllssrgsvsidartntlivqdtpkkideireliakld
vpvkqvmiearivtanssfakelgvkwgvahdnigsnkrimaggsrttlgnirestidtt
tgrestidtttgirVQIEFNPNVVAEYRligyenrqlnredfnn
>Protein5906 55
llngsddlglvavrdtnartsltavskLFESSVQQGANEILQSSPELFQVReasa
>Protein5907 210
mqkVPSALWVVDTNKehlavseaiklgipviaildtncdpsrswtptaiptwsitrfrgt
ttrsvrppcsprGGPIVWVSEIDAKkagiedndwiecfnangaltaravvsqrvkegmvm
myhaqerivnvpgsemtgtrgghhnsvtrvvmkpthmiggyaqqaygfnyygtvgcnrde
fvvlrkmskvdwldgsdtdalpqplptsid
>Protein5900 61
fkdfakdnqklevralafdgkLYAPADIDVIAKlpnhkqalsmllsviqaplskfgrlmt
a
>Protein5901 87
rlhfrtdqrqrrlprggsssvdgrlaeglydapdigsvrrldrpgdagvrtdrnvlrtve
hswlegqirIIAYPLAPHNPRqphqwc
>Protein5902 33
gtervivsqlhrSPGVFFEHDKgkthssgkllf
>Protein5903 43
mqghasltrddalkieaknfakAAVTPQATALVGLFMADQAVK
>Protein1100 54
aalatlavsaqaqssvtlygnvdvavgrFGTPFADSETAVQSSVLTESFFGLKg
>Protein3768 55
mslekALESGEFVTGTTSGKvkggltvlvngiraflpgslvdtrptkdlspyenk
>Protein3769 1052
tiafresdpgnvdfgvyfdqhslrNSSSSSSSLNLQLLDTRsqaagtgplkdnpydsfaf
ylggatviiksaaidtattyaelltaiqnaivaarattpalanvnatlgaeftvfdtssg
tqvkgtnitltdtsgaqitltdtsgaqvtlhptigwatatgtvpassglhtdivagtpst
vselvtstvvlddvgrgstggdlvigglsvgdtstsrgverLSVQAIPSLRmpneendpe
vayrfihdelmldgnsrlnlatfvttwmddeaerlmsetfdknmidkdeypstaeietrc
vnmvadlfhaedlsetdatsatgvstigsseavmlaglamkwrwrakreaegkdtskpnf
ilgtnvqvvwekfckyfdvepkylpmepgryvvtpeqirdavdentigvlailgttftge
lepvaeisamldelaksggpdvpmhvdgasggfvvpflqpdlewdfrnprvvsinvsghk
ygltypgigfvvwrskeylpedlvfhvnylggdmptftlnfsrpgnqvvaqyynfirlgr
tgytrimealrdtaqmisahiatidglnvitdgtaipvlsfncdddlgftvfdishelra
lgfqvpaytmpadrcrrtrcrpmprtspccasscarasaatwptsVPTTHADWGMAAATL
LNKvdvakyftvdqyvasnsiatlqgllidvtnlpssvdtakASAVASGIALTTAVGETA
GTSGNDTFKAFLANGANTLQSGDTIRGGAGTDTLIADVSTQGTGENAVAFTSQSVEKvtl
raqhsdnnynnsdnnlessqssidaeraagvntwennnsradlviedvrigagqitkdit
iamvetdpgnvdfgvyfdqlslrntassssvvniqlmdtgaaaaaatsatpllnnpydtf
kfyangnlvslvlpnaaaadtyaalltafqsaianaglsnvvtaslgsnftvtdpisnvq
vtgtaitlnaaggyaittpagsgwfnttgasvpatnttgasvpatsniyttyntsssssa
alvtstiilddvgrSQVGATITHRvlaklfed
>Protein3766 51
mllrfveerkrHMAPQEAADTAAARTGRAFIVSGLTGVPAWRrhvavaaaa
>Protein3767 10
trTNEFLTPR
>Protein3764 21
mwkLPMFGETDVERvlaeaaa
>Protein3765 60
rrIDNYADGYSASAAPIIAQGLLLTGVSGGEFGVIGRrrllrigrpdhrpgpaadrrvrr
>Protein3762 33
iasshqeyesekrHYAHVDMPGHADYVKnmitg
>Protein3763 59
AQAEQLGIDLDSLSPEERkpnswastsirsaprsgprprppssrwpppapawpkhpqpr
>Protein3760 124
mslryfidgtvnsgndtrIAVWSTGDQRgshtvniydnaqnrqsvnfvlneselswfdpe
tiagrpaayldgfidwnpsavpagfpalaaaepalnvgggdvyaysvviapafdavqsll
gahr
>Protein3761 60
mrsfrDLVADNQQDSRirnllvgdimtrsvvsvytntplaeavqimiehdvggvpvlnle
>Protein6735 85
mrTDSTNLSQDAVQAARefielqfgqkylldkpnvyssksgaqeaheairpsdvnvlats
lgglerdaerlydliwrqfvacqmp
>Protein1104 130
ssdtwaygnvrASAFSPADLLAVRfasansfyyapayargegsataiggwsylrnskgdi
linpttgfpitnanflpigdrnpdfvlglvnsfklfklvnlsflldirqggdvyngnehy
ltnrglsmrt
>Protein1105 31
rtnslnsghrACQGCGEALGARfaidaamka
>Protein6730 51
mwgsviiavinflaiaaavffvvvrpynhwkerSATDADVEPTNEEKmval
>Protein1107 97
rtvfddniysldanevssfsqvvnpnftflaqdrLNVYQLFYNLNAAGFANDSNDSYNDH
KlgvsahlepsvrlrYDAGLTYALLHDDRgtgassgf
>Protein6943 61
SLDEFASGIQTVSYDRafmlmdmqtglvqmittnvylldvhkplkhtwypegsvqrkfll
m
>Protein6448 66
aagikGVVANNTTLAPVGAGYTVKLVSLGSANAAASGKngtgaaenvvatvttdasgafs
fdkies
>Protein8503 53
VLEAEVTVPGTAVEAAKqrrwrrrsppgsmarwvspptgwaipgvhrwrvwrw
>Protein8502 151
mtplnvligangagksnlisffrlisrvldqqlqatvgnlggpdallhfgrkkteqlcae
lyfgyngykfslqptqdnrLMFSRECLWWNKtgdsqinsghfetyfdrkkgssnvydyvi
pamrtwriyhfhdtsqsalvkqihgindney
>Protein8501 34
rGAIPQAWQNLCGVDEHGTADEVLPGAGRllrae
>Protein8500 115
mievgsleqenwylgyqlpigaftlkASYGEVDRtgvpttvrcpttgagvsgscvaqgda
dqlalgftydlskrTALYGTYSMISNNGTRfrSGQLVNNDAAYSSLGKdstgyef
>Protein8507 36
mnkkerrAALLSLLSSKaqggnvfvldslpadtlkt
>Protein8058 256
madvrisarstlgtlnrwvevisgnlvgsqiigykgtrITFGDSLVDIIRggsgstgnvg
ginpvqigsggisvggtttdfkqgsliqtgnnldlaiqgnsfftiadssgkiiytragef
sfddqgylvnkegnfvlglfdrtreiirpsgfalrdldnvttggfcmnfsigtlltgdnp
tstnvtvfastvaysfgnvfgdqnlsinryladpakanedritglnfvpsgqlslsstgg
ttasiasgitigving
>Protein8504 385
madvviasavrtpigtsykGTLAATTAQQLSEVAVGAALERsgvpaeaiedlvYTAIELG
LDSVPGAAIQRlgldsvpgaaiqrwcasgmsavnylaaniasgmvecgiaggtesmstap
atmkpgpdgsqqswlpaahpetditpafnmamtvgentnmamtvgentariagvtrLEDL
QPVGMLALTPIAFGAReslgastlkqyvalaktrpgklsygsygpgsgghfvgelfnmaa
gidtvhvpykGQPPALQDLIGGQIDAAVVSVGGVNRypgkIKPLAVASATRfpsypdvpt
faelgypevdmpgwgaafvpaktpkaivdklntemgrilvmpdvrakLLELGFEPAPWSP
DKtrrfmkdqlaltqklidagrvkl
>Protein8055 515
mtaltgetgagkTLLLGALELLSGARadasvvragaeqavvegrfingdgdelvlrrvvp
rdgrsraycngslvtaaelaeaaaglleihsqgaqlalttpgvqrqaldrwanvdlselt
aaesavgslraalvelggderarvremdllafqvaeigsaglsdpdedaalaaeeallad
avghreaaskalgvydeegglsdalaamagalddrrpfdgtltrvlaqqaelsdlvaelr
rqadsieedperlevvrlrrvelrdlgrkygdtlaevmafgqecqvrldelgdrerraaa
leddlaaaclvrdeaaakvgaarrsaapqlatavqarlaalampkatleitvgdddpgdr
vtfllaanpgmapapiqraasggelsrvllalrlvlsggpdtmvfdevdagiggatalev
gsalsevaetsqvlvvthlaqvaahadqqvriaksadedattttvesvggearvvelsrm
lsgtpdsaaarsnakdllervprrapdpstagptr
>Protein8054 91
mvaegisqhlrnqrpdeipilfaysqlllsisqtegrYGTTHTASKFWAKWREEEFDDAQ
ISTLKNAALKPGTReallegkpatlaayfda
>Protein8057 130
mlesrikdprlgfvtvtdvrvtgdnqqasifytvlggdeeragtaaalesakgvlraeva
kelgtrIVPTLAFFPDALPENARaldevlarakaqdeaaaalrgstyagdadpyrkprev
sdvaegdied
>Protein8056 128
mlrrvkirdvggtdflvdehverfrfeeanrrviaqgarqasfeplllgitkASLSTDSF
LSAASFQETTRVLTEAAINGRvdhlrglkenilmgrlipagtgfaayqklgmilkdrsea
gdrmvqgd
>Protein8051 161
mvvkelpkAGISNIDIERqpnqvhividtarpgviigrkgasvnvlrtnlqdltqkkvki
dvrEITRPELNSFLVAESIAEQLERriswkramkqaiqktmkaggqgimitvsgrlggad
mgrvdtvregqiprhtlradidygtaeatttfgvigikvwi
>Protein8050 261
ksrttlghssniktlvadlgvfqptfilavprvfekvfntasqnaaadgrgaifdraaev
aiawsrardrgrvpirlrvqhavfdklvyakirsalgghcqyavsggaplgerlghfyrg
vglnilegygltettaaltvnlpeaqkigtvglpfqgttvrvaddgellfkggqvfagyw
rnetataevfgdqgwfhtgdvgeiddegfvkitgrkkEIIVTAGGKnvapavledrmqah
nligptmvvgdgqpfiaaiit
>Protein8053 78
mkefnekYKDDFYTGSTIRiyqmlgaamakakstnaamakakstnpvkMVTSPYPGRsgg
epeellavpalhldyali
>Protein8052 105
mgigpvpatlkaldragltinnldlielneafaaqsiacihdlgldlekVNVNGGAIALG
HPLGCSGARisttllhemkrrkskiglatmcvgvgqgaaiiyesv
>Protein6901 37
rFANLPQGARFFAIASAQLKANSLSGTSLVQTGWARa
>Protein6900 27
AVDGAFLMPVEDVFSISGRwycgdrsr
>Protein1623 32
nfkEGLTVLEYFNSTHGARkgladtalktans
>Protein1622 33
inesarLVQEAAHPDANIIFGAVIDDALGDEVR
>Protein1625 31
tsakMLSIVPLMAGGGMYETGAGGSAPKhvq
>Protein1624 36
myskADMHHIETLVRqrdcaevanqqdwlvggfsrg
>Protein1627 35
kGTIDAAEWVGPYDDEKlgfqkvaqyyyypgwweg
>Protein3059 60
avhpeysadgtevwislwggkADQSAIVVYDDKtlalkkvitdpkmitptgkfnvyntqh
>Protein6909 45
sagkTSDYLVAAKVPMGASAFGLTYASRtvadvspgysstgtgys
>Protein6908 450
kGGTTHLGLPVFDTVAEAVAKtgaeatviyvpaplckdaileavdagiklvvcitegvpt
idmlyvkeyivrkgdvrmigpncpgiitpgqskigimpghihlpgkvgivsicqvksvsc
hvSLQEPQTGEIRtgiivdkrpnellidigfksegivqgrdlerlddlfnslqigdevpv
cvvkedkdgqvhlsisralaekdwetaedlmksqemfdaivetfnrggviarlgqvrgfv
pasqlssisingqeaddetearlgeligsvlkvkvidldrkrnrlilserlamrewrrkq
keqlldslkegevfqgiissiadfgafvdlggadglihmsemswnrinhpsevvavgdkv
kvqvlnvdldkrriglslrrlqpepwavidsvfeigqvvrgritklvnfgafarieengi
eglihiselsdkrvahpkevvkegeeydlr
>Protein9456 325
kerGITINTSHVEYETVNRhyahvdcpghadyvknmvtgaaqmdgailvvaatdgpmpqt
rehillarqvgvpalvvfmnkvdmvddpellelvemeirellsfyefpgddipvikgsal
galngeekwvatvnelmaavdsyipmperLIDKPFLMPVEDVFSITGRgtvatgriergv
vkvgesvdiiglaeenitstvtgvemfrklldsgeagdnvglllrgvdkeqirrgmvick
pksvsthtkFKCEIYVLKKEEGGRHTPFFNKYTPQFYFRttdvtgtvtlpenvemvmpgd
nitlsvellkpiamekglrfaireg
>Protein1320 102
mwatlkqtatagsvkfgslqlgsfaraeyvsngnqvttavgsieginvtvessvlnvtrt
dgkgnttiakgtsdytilkMSLTSNQGNGVRvsranfgvvas
>Protein9454 279
mggyyklddqqaislglrYFSLGSIQFTDASGTPLNSGRPRefsidlgysrklsaksgvg
ialrYISSDLANGASSGGTTYKkgssvagdlhyfhngakangagfnwgvtlsnlgakISY
TNDANQKdyipanfglggaytkvfdqdnkltfaldinkllvptpadisdsagladyrskg
vvgswfssfgdapggfseelkelsyslgaeytykdqfsfrAGYFYENPTKgnrkyfsvga
glnynvfglnfayllpsgsgtnrnplsntlrfslvfnvk
>Protein9455 143
maqsglvtivsangklsfaasnesreadalagtyrQLVNNMVIGVTKgfekklsligvgy
kaqaqgnklnltvgyshpvnldmpqgitvatptpteivvkgadrqrvgqiaaeiravrpp
epykgkgiryasekvaiketkkk
>Protein4239 110
aeraalgipplplskqqttelvallkNPPAGEEAALVELITYRvpagvddaakvkaefla
kvakgeeacaliskesathllgtmlggynvkplidmlgdatcgtvaaegl
>Protein9453 71
mprslkkgpfvddhllkkvddlnssgtktviktwsrRSTIIPDMVGHTIAVHDGRKHVPV
YVTESMVGHKl
>Protein9450 195
melversseiykeseqatsvdevflggviaalgdsgyvlidiltggslrnagatssttqv
alpfnrhelrfedpatgarvalvldhltpdvgsakvlgqrariqlgygqrvpnfgqvgra
lrQEMASTFVVSPEPGRvtfdadlssgfvycqvdllweldryvddsmdvdadllrkhlaa
tvhtlrkflqlrfag
>Protein6441 31
ATILGGYSFDLAIMFGYMLIATDALHERfti
>Protein4235 31
ivgltryvnkghiarAVLEATAWQTRevlda
>Protein4234 43
mrrEFNVEATVGAPQVAYRecikkaveqegkfvkqsggrgqfg
>Protein4237 33
harwfidarLNVSYNCIDRhlpqragqtaiiwe
>Protein4236 365
MLQESVDSLLDNGRrgkamtgankralksladmikgksgrfrqnllgkrvdysgrsvitv
gptlklhqcglpklmalelfkpfifaqleargiattikaakkevesgtpvvwdileevik
ehpvmlnraptlhrlgiqafepmliegkaiqlhplvcsafnadfdgdqmavhvplsveaq
meartlmlasnnvlfpasgepaivpsqdvvlglyyttrdrvngkgeglvfaniaevqraf
dagvaeltarvnvriteytrvnvriteytkdkttgefvastkirettvgrTLQNITDSDT
Rgeqierdwaegtwgsepgerpsdyvqefepdfhgngdytgepggpdaddgpaggqtgad
gnpgl
>Protein4231 20
larGELHCVGATTLDEYRqy
>Protein4230 40
rdvllfidnifrFVQAGSEVSALLGRmpsavgyqptlgte
>Protein9458 84
mallkETVYYTFSSEDLHMRCESIDTNIKWNVIKSIKelndwyilyvgknrgyfipksqf
ssgldesnfrnlllskttikkdlk
>Protein4232 30
mkdsgvvdkVAMVYGQMNEPPGNRlrvalt
>Protein5012 36
fkLAGTMAFKqafqeanplilepmydvevlvaedam
>Protein5013 82
naerydlsavgrhklnhklglnladeqttltredilkvvqylinlknkkgqvddidhlgn
rrvrAVGELLENQYRvglvrme
>Protein5010 35
YEIIGIDNKwqplepissragsswrrsstkrtlpa
>Protein1323 42
mvaagqdvsaydrakLMSVDYDNTELAKaaddkirtfqadas
>Protein5016 67
EHALLAYTLGVKnslsvptrwtkrllptanldlkkllmkfptllkrsdttprtfllspfl
dgleitc
>Protein5017 263
ildiglrGFLPASLVELRrvrdlqpyvgksleakiieldknrnnvvlsrrawleqtqsev
rttflkelgkgqvrsgvvssivnfgafvdlggvdglvhvselswkhidhpsevvevgdev
tvevldvdmdrervslslkatqedpwqhfarthaigstspaptrsgrssparspslcrsg
rscaVIGTATTDEGAERiskalsaftgcagknlnvndaaaaealidaitkehgglhvlvn
nagitrdtlamrmkdedwdavle
>Protein5014 402
tdrsyeivqelvgkhdnvkvvrpernfglgearNLGVAHSTGTYVAFLDSDDYFAPGAIR
sildrcrSTEADVIFYDYARlywnnrkvrnkmgyllglhhdpirlqdcpdllkilniahn
kaykrsflnenhltfpagyyedvpftypvlcladsialldrvcvmyrqldrvcvmyrqrv
kgsilrtadarTVVDEILDPETDILIEDARradpdcevgdslgikmfiedlgriaaqtak
qviiqkirdaeremtfnefkdrkgelitgivrrfekgnivvdlgraeailpkreqvptet
yrqgdriqayvlditrsskspqvvlsrthpgllmklfelevpeiyegivrieacarepgh
rakiavssvdrdvdpvgacvglkgsrvqavvqelrgeaidii
>Protein1324 213
stttegtadaaadapaesaaagptsasgkAIPPPPGPPTSSSGKvippppgmggrmpapt
ragrpgagpragrpaggpagrpggggggpmppggggggpmppgggfpprpgggppgrgrp
gggpggpprrrksrrrrnrdelqpmdapsytpddaavpegvivverGMITEVEGNLRsmg
llkegepmkevgcidchmgvgkehglhqadlkm
>Protein5018 77
aieqslarvdrLNNQTGGANVHETRlemqrtmqnhcgvfrfndmlkqgvdkildiekqvr
qteikdksqvfntarle
>Protein5019 27
LSTDELLEVFKqwrssaltsslrfsrk
>Protein1325 24
mkADPVLLEPIMKvevetpedymg
>Protein8239 190
miirsevekYLWELHKNKGYQRvwtphiakvalyetsghaakfgdelfrvqgkdesfimk
pmncphhmqifadnqfsyrdmpvryfepatvyrdektgqlsgltrvraitqddghlfcrv
sqineevstivgiikqfyttmgmmdgywvslsvrdpktpdaylgteeawnaaegalesaa
tanglnykrv
>Protein6446 29
yktleenqkVEFDVTQGPKgpqaenvral
>Protein6447 77
IIESSLLGPGAVGTHLADLGAEVIKggepgrrlhpshdladhrrrlavapphqpgqtvdh
arpahargrrgvqgpga
>Protein1365 34
thkrLIDIIDPTPKtvdslmrldlpagvdieikl
>Protein1485 10
VLAAGGAPRr
>Protein1484 20
IDDVIVFHELSKprssrsst
>Protein1487 13
mrTVDEYIPTPVR
>Protein1486 73
ftvrkVSYGVGVERifpahspridrvevvsrgevrrarlfylrelsgkaarikerttkrv
sasdaaststaeg
>Protein1481 315
tlsgvvsgtgslkkIGEGSLTLSRantytgdtlidvgtvivgdidvgtvivgdnaalgvn
nsavfsagttletssavtlanqiqlkdgnmtisntnatdpvtglmkGVWTIGYTGQSPER
lkahmrnmhvfdvktlkakgnakdketgydftgdyfglpwpcygtaaikhpgspnlydts
khvmegggnfranfgveregksllaedgshsmgadittgypefdhvlmkklgwwddltea
ekagaegknaekagaegknwktdltggiqrvvmqvhgchpfgnakarHDTVDVPASKmki
aianilvdegyikky
>Protein1480 22
DLPVAEAMDELNRcpsprpwts
>Protein1483 48
ntrpesisriyshqqtlaqcrkwldahypkaerVAVSSNAEAARcikg
>Protein1482 349
ekaekevkEIEQQYVSGLVTAGERynkvvdiwgkagdevskvmmaqlakekttdrhgksv
dqesfnsiymmadsgargsaaqirqlagmrglmakpdgsiietpittarssrrrsprtsa
ILANIFANPNLPEIDDYYEPFTFDYEHLQKaplsktpptarpisvitgkkmekivwgpnw
eddlggefssrgrdkcfddvqkemystfentfmmylprlcehclnptcvascpsgsiykr
eedgivlvdqdkcrgwrmcvsgcpykkiyynwssgkaekctfcyprieagqptvcrieag
qptvcsetcvgrirNIIVQVYSRslvnrsviqilkvhrrvrmiagelsv
>Protein1489 80
laknfdipdvrvpssakalfnkFVESNTAATLSKvigapistltyvtnkfefddkNAQAA
LAGSGISCPRletyaeklwe
>Protein1488 96
vhgkQGTDAALGMALGHVVLTEHYVRhktpyfqdyarrytdmpmlvrlvkkdglwvaerq
irASDLPDNLGATNNPEWKtvaidetnnqlvlpngs
>Protein4018 100
trakiaelkavrlcvnrtnchiyaqiispcggkVLASASTLETGVRkdvpnggnkaaati
vgkliaeraqavgveqvafdrsglqfhgrvkalaeaarea
>Protein9016 116
qlvnltvkEVNELADILKseygiepaaaavavaagpgagagaaveekTSFDVILKdggaq
klgvvkvvkEITGLGLKeakDLVDGAPKaikEGVSKDEAESIKakleeagasielk
>Protein9541 477
mrfllsalvasiglssncfaldlaqayeqalkndpqwsattnqylaekekenlsygallp
tvgfsgsinrnkvspdtgagysytgtqlaiqarqglyrpdlwtsyskAQSLSSVNEANYR
qqqqeqilrvseayfnvlraeetlasakaeeaalkrqleqsqkrfevgliaktdvleaqa
qldgsiaarisqdvglasanevlagiignnantlsklradfvitppqpnnaeewvklaqd
knpqlaaarfnqtaaeqvvkeqqagyrptidavasisdrdngtgnatsfnngrsmsagie
mqwplytggrtssaikqasygrdaareqvtsvqrqlttqtrtaflnvsadsyrvaarqqa
vksaeaalaatkagydvgtatkLSALGPGGLSReragfevrdvhythygrlctietpegp
niglisslcvyakinnlgfietpyrtvtegkvdvekgviyltaeeednkviaqanak
>Protein9543 193
mvqlksetdfsakaddfielaqkMADAVLARGPVAVSELNDELDSLKlakRENIEIGSAV
Rfeaadgnlldaylhvqdgrgvngvllevtgtddaelahevalhvafakptamtrdevss
dlaakalqsfeeltrkegkpeqavpkivqgrmsswyaerVLPEQGMFGEKqtvderlgea
svvrfaqaiiges
>Protein9544 174
mrerrststsnfgtggrEAHDATGFYQRfrapelsdddtvlppvpvtepfncgdsrdmag
vadgsvalvvtsppyfagkayeeelerdgipasyleylemlravfaecvrtlepggriav
nvanlgrkpyrslsadvtriledlglllrgeviwqkaegatgscawgsfrsaan
>Protein9010 25
msrpkVLLLDEPSMGLSPIMVDKif
>Protein9547 258
mvggvtpgkggsthlglpvfdtvaeavaktgaeasviyvpaslckDAILEAVDAGIKlvv
citegvptidmlyvkeyvvrkggvrlvgpncpgvitpgeckigimpghihlpgkvgivsr
sgtltyeavkqttdlgfgqstcigiggdpipgttfidalelfqndpqteaiimvgeiggs
aeeeaaayikanvtkpvvsyiagvtappgkrmghagaiisggkgtadekfaalqaagvkt
vnnpaemgkalaeltgwk
>Protein7506 33
greftndkATDFTAILTSLKakkpdivffggmd
>Protein8547 201
gahgaskVLATGDLTGRLPGPPLAAALADAIASDAPAAILFGTSYDGRdvaarlsvklda
pvitnvvdliesdgalvgvepifggatnvSFAPAEAPSGDAATVEASFAPAEAPSGDAAV
TNVHVEETEGPSLDDAVTNVHVEETEGPSLDDATVVVAGGRgmgdaekYQAVEDLAKLLG
AAPGASRaivdagwvpysyqv
>Protein7504 12
kAADVGADLVGK
>Protein7502 215
kILVVDDDVRlrtllqrfleeqgysvkavpdalqmdrvlarelfslmvldrelfslmvld
fmlpgedglsicrrlrtannpmpiimltargadadrMAHLHTEAAVARaiglkfvaaavk
vekahrEGATEFQPPTVEASEYKlftteyskrLADASMDLGAPGSQLRvktaeapmagra
estyrYTVIDTIGGGASEVQRniiarrglglprnf
>Protein7503 35
mkgnlakAAGLFNQPASQVARlaaalqekkteage
>Protein8010 93
adklgaaigasraavdagyaandlqvgqtgkIVAPQLYIAAGISGAIQHLAGMKdskviv
ainkdpeapifsvadygleadlfvaipelvaal
>Protein8013 136
tlsiikpdavakNVIGQIYARfeaaglkivaaklvrlsradaeafygvhkdrpffkdlve
fmisgpvmiqalegenavlknrDLMGATDPKkaapgtiradfadsidanavhgsdaeeta
avevsfffpgmnvysr
>Protein7508 31
mvkevaskTSDVAGDGTTTATVLAQAIFReg
>Protein7509 39
rktqavaeekiseatsrVSSMANDIGSRaagqwdkleni
>Protein8012 327
SYAQIDSAPEERraGITINTAHVEYETAKkrhyahvdcpghadyvknmitgaaqmdgail
vvsaadgpmpqtrehillarqvgvpyiivfmnADMVDDAELIELVEMEIRrellskyefp
gddtpiivgsalkalegdssdmgegailLAEALDSYIPQPERAIDGAFLMPVEDVFSISG
RrgtvvtgrvergiiVGEEIEIVGIKPTLKTVCTGVEMFRKLLDQGQAGDNVGILLRrgt
kreevergqvlakpgsisphtFTAEIYVLSKkeeggrhtpffpgyrpqfyfrttdvtgai
elpagtemvmpgdnvsvtvnliapiam
>Protein8543 436
mtkqkilenylnqafygrsatgieaaarVYFDKPASELTASEAAFLVGLVRnparaepte
hqetavqvrnsvlaamveegylpkadyerekkllvvtsdrqagdvnrntprnftgipkdl
kdagyefilvqardqakkllggdaqakelvneggvriyttinpewqkkayaaiygrlpdp
agdpdgamvtldkfgavrvmvggrdydrsqvnlalgsegggsgrqpgstfkaivlaeyir
qgysldstydapprlmvpganidgtdwkvdnygfldagrvtvrqatkksintayaqmmet
vtpeqvvklaaelglgkfnpdpslvlgtsevspealaaayltfdndgtytepflvshidg
pdgtklwdvgdtgnitrrsvmdpavaksvssalrgvvtddgsgrnsalaitqsagktgtt
qdsrdawfagftcnia
>Protein8014 161
mpserakAAGAPVEVDISKlepgmllmvewrgkvvwvlkrtpemlasltkiegeladpas
ekkqqpeyaknatrsikseilvvegvcthlgcspvfrkdiapadlgpdwqggffcpchgs
kfdlagrvyksvpaptnmvvpphtyltdsqlligsesegaa
>Protein6277 41
mwsdeypdpvipnfekasgikVNQTPFSQNEEQINKlqatg
>Protein6276 32
SVIVVGPELRctsaacprrwrwscsspsstts
>Protein6275 86
hldcrpsprifsrVGSVANLAKksyptpcvwcgpttlakrkarprspnmwayaqtsaspa
sleapyvetgsigpwssgisrsprsp
>Protein6274 32
fskIVDEELATASKllkagvkpeqlyasliqn
>Protein6273 32
ddtvgkTLASASTMEADLRaldgdktakakrv
>Protein6272 22
dpkfgsqtvakFINHVMDSGKk
>Protein6271 45
EVLDAMNADSGVPLTALKstvvwstttrscssrltcsacrssgrr
>Protein6270 25
mvlgpdkkAQAAYAAELKkaehdaa
>Protein8016 152
mkdylvanhqgvvekslnnngsglfykFEYVSTEGARinyklhlykdkgmstpwmsfdvl
mrnlnwtyyvditmskdgadkvaamifkkdlrwsrvkysphvgclrvdppvyerytigae
tesaevlfagllnnfiaqldknvdfncyaaak
>Protein6279 182
rETTVVWDKntgkpyynaivwqdtrtdkiikvlegsvgqnrfrdkvglplatyfsgpkvk
wmldnveglreaaekgkvcakrpkkamlslatsipglfgtspvglrMEAVMDEPLILINE
Kkvssmkdllpvleqvaklgkpliiiaeevegealatlvvnklrgtlnvsavkapgfgdr
rk
>Protein6278 71
ylhdggwdsthrYFMTAANQSNKiavidskeretealidvnkiphpgrganfvdpkfgpv
wvtsalgnenv
>Protein7866 52
mgatdpkkadagtiradfadsidanavhgsdsaaaaarEIAYFFPATDIYSR
>Protein7868 184
mshlldqlrffkrkqgefadghgetrkesrdwedvyrarwqydkivrsthgvnctgscsw
kiyvkNGLITWETQQTDYPRtrpdlpnheprgcprGASYSWYIYSANRlkypkvrkpllk
lwrearitmapvdawksivedkakaesykskrglggfvrstwdevneiiaaanihtvkqy
gpdr
>Protein320 35
SEFGQSNISKrprigmlprscvtrmatsrmtvltr
>Protein321 63
QIIIPILLEELARcgvpeenvtlvcaggthgkippsglleylgpnlfhrfwpdrltnhdc
sqd
>Protein322 33
qkpaeyedpdatsnarlaarLPYLFATCRfahy
>Protein323 138
avitvpayfndsqrqatkdagriaglevkrIINEPTAAAIAFGMDKqegdrkiavydlgg
gtfdisiieiaevdgehqfevlstngdtflggedfdmalidylaeefkktnsvnlkgdpl
amqrlkeaaekakielss
>Protein988 31
gaaiiearGLSSAASAANAAIDHIRdwvlgs
>Protein989 25
mrIVGTLGQILGPRglmpnpkvgtv
>Protein326 48
mrirdiktiegvefvntqatpvvsvevtralkSAAAETAAAAAKgakk
>Protein327 30
epkMTTVGSQDTTGPMTRdelkdlaclgfs
>Protein984 80
ILPVEDMPHMEDGSPVDIVLNPLGVPSRderwsdsgssprscsqgpwpqdwrhaacplqc
qgsarfsrsdlqlqrqvres
>Protein985 30
mlkEHTTASGETIMVPDRyvrasdfngklg
>Protein986 15
mkNPSMTLSTYKdgk
>Protein987 28
mrVGINGMGRigrlalraalgaaerpsd
>Protein980 32
aglklyvkrVFIMDDAEALLPTYLRfvkgvvd
>Protein981 292
itldatvfpwftltgrfgvdlattkgnrffhpqsnvgyarLGWIEDYSDLGRnlntnifa
mfkksagkikgslitgmsiddrrsetgslygekfylpdfnsinntdpttqrtkniltrtr
ligafakaelnfndflignvtgrndwsstlpvenrsyfypsagltflfsdlpmwkgntgv
ldfgkirasfaqvgnpappykiqsrlvpqtstgggflfdfygdnpalkpetvesfeigtd
vsffkgrisldlayfsktirdqivvqrlsygtgfifgllnggelntkgvevq
>Protein982 100
nhknvfilalnddygtgladdltksleaaggkvvgkeiydpkATDFADVVGSAKNADPDA
IALIGFDESSKvlstmieqgigpanvpvygvdgnmgnala
>Protein983 45
GAEAAAGSEAAAGADAKprqrravkqppertprrarhpprlppqq
>Protein3681 62
ggfsaqslrdrMHDAGAVALITSDGQYRggkaiplkpiadeafamggceavknvivfkrt
gg
>Protein184 70
vllarqvgvpsivvalnkVDMVDDEELLELVELEVRellsefefpgddipvvpvsalkal
egdeaaqdqv
>Protein185 51
irELATATTAPRfhcgtlanpirvmltehdtagdllarlraatanysvped
>Protein186 33
pkkvinvakdsglpptkatkrAVHPEYSADGKe
>Protein2869 31
mqesaagprEEMSAYAPRlytfkinpekird
>Protein180 49
saekisidgkGEADPVTGNSCDGIRvskqlkqclapdrrveietfgmqq
>Protein181 22
mngvqnwedngsrADLVIEDVR
>Protein182 125
snrssrisppsppcspnsircadptrswqptprpwrspswrlppgartrLVEIVTPMTAS
DETIEAAVAFATKatrrsrprspsAGFIVNHLLFPYLNNAVRsttccsrtsttpyacwrt
appaa
>Protein183 19
EAAEENHIGRreqdvrvkv
>Protein188 78
iglfggagvgkTVLITEMINRvasnhggvsvfagvgertregtdlliemgetmlggtdqs
vltkaalcfgqmdeppgv
>Protein189 34
qtvigevdkvdakkvtrvilcagkVYYDLLAARr
>Protein166 33
iykgfakkFSEVCVGHLGVERemvlsplmhdsp
>Protein10039 102
mtekwgfkVAGDKTDVSGVPGPVIRgrvgdvvrITLSNPTTGKHPHNIDFHSVTGMHGGA
SDLLVAPGESAAIQARllypgafmyhctaedtlhhiamgmyg
>Protein10038 570
rvnvriteytkdkttgefvastkirettvgrALLSEILPKglpfeninkalkkkeiskli
nvsfrkcglketvvfadkllqngfrlatkagisicvddmlvptekagiidrceaevkeig
dqyatglvtagerynkvvdiwgkagdeiskvmmaqlavekttdrhgkevnqesfnsiymm
adsgargsaaqirqlagmrglmakpdgsiietpitanfreglnvlqyfisthgarkglad
talktansgyltrrlvdvtqdlvvteqdcgthdgslmraiveggetieslrdrilgrtaa
ddilhpetrkvmayagdmldedlideleaagvdeikvrtaltcetrfgicakcygrdlgr
gglvnggeavgviaaqsigepgtqltmrtfhtggiasaggditgglprvvelfeartpkn
kavlartsglvrigeddgkgrvitivsddgeedtytvarearlevadgheitagdpmveg
prdpkelmdiqgvystqrylvdqvqkvyrdqgvsihdkhielvsihdkhielivrqmtrr
IILMTDADVDGSHIRtllltfffrqmrevi
>Protein10037 202
mpsqnpnltqfgrtlpkhilglnlsikwkgftlgavaeyrSGNQIIADQLGNFLDDNGIS
ARsgsygrrafvfpnsvyldngkYVNNTNIYTQNYGRlfynndintdvtsnyladgsfwk
lreltliydfpasifkgkgikgasigftgrnlfmwlpksnqwtdpeftangnnsytgnav
glstafnqpptrfmganvtlnf
>Protein10036 185
mgitaenlatkygfsrEDQDALAVESQRraaaaidaghfksqivpivkqtrkgdvvfdtd
ehlkrgtsmeslakmkpafkKDGTVTAGNASGINDGAAFFVLAAADVAAKngqkararia
gyavagvpndimgegpipatklalkkagltldqmdviesneafaaqalavtkvlgldpak
tnpng
>Protein10035 207
epwrGAVPVLDAENPPARlsrdapvqksnfmaynihavwqqevwaaversrkYINQYMGG
LLTAENVDDAEAVIIASGSAAAQSReavricaekgikiglikirSLRPFPTQELRklcgk
aklivvpefnyvgwlakevataiygfsnakiiggprVYGGQSMPVELIVDEVESGLTGKk
stnvaisqvmgasaadheamghfmrsi
>Protein10034 83
VDEAELAERhpgagrtasrstrltgsarqplnpqahpqasppeirselydsallcrtrtg
degsgrlcpkgyfpgpqpdwpvl
>Protein10033 543
mkrpiagvrvalqdgkLLVNPAVNAAEKaelnlivagtteaicmveggaqevseatmlea
mdlahgevkkiigaieelralagqtkrEIPPAPEPDKALLAQLTELGTEPLRialkisgk
herrdaikaareavigkitagkdadeaaatakfvvetweklvgkamrAQVLNEGRridgr
atdeirAIACDTGMAPRahgsavfqrgetqafvtatlgveddaqrldhagvgadpmrrwm
ltynfppfctgearrlsgprrrevghgalahraiqpvlpsqqsfpyvlrctsdvlesngs
ssmatvcgstlalmdagvplkAPVAGIAMGLVKDGEQYAVLSDILGDEDHLGDMDFKvtg
takgitafqmdtkidsvprdimqralaqaregriyileemfkaiekpraelsrfaprilt
ihiktdrirdiigpggrmirSIQDQCGVRvtvddsgrVDIASTDQSASEKavgmirELTQ
EAEIGKmylgvvkrvvdfgafveifpgteglvhishlakervnkATDVVSEGDEVLVRvi
did
>Protein10032 121
mgdraeafteevgrlkLSGSSAEGEARamklgiaglvipvvlavvgillvastsdaadqr
afasqtfwlgniivvigatlflryslgrYLRFWMIRliheqraqtdrvvdaiertsapis
k
>Protein10031 268
mtdekdgqyppsfladdhglkpvpkiasyrgllfasvspdvptleehlgdarafidlvvd
qgieglefvdgnvsytfdanwklqfengldyyhfasthssyidvlkKREVRRGPLEVKPW
NPTETDPDAQGSFSLARghammwsihasrvyklrplnqdgkllstvqgqtredklkwmfr
qrnltiypnlqivdigtlqlrtwrplapdkteitshclapigesdearrvrirlyedffn
psglatsddnvmyelcqtgygarfagpt
>Protein10030 279
mfnileaffnyrkpeiyfelieeenylisyfdfidfitskdfnddkglidgnltsdlvyn
fnvgddlekikfksdngdefivagisiirrnnevtvavitgkkeiekKIIDKDLLEFSTD
DPDKSRMINEFKENIEKnkieyeyeyidkekkyikvivacrmdldtmtidaryiaeetnl
tfivvtdeidiflndkgkfisqeekeayqsyktkvnnfnamfevakmslylpyffnlnek
likeetldtnfkkqnsnpitkrkfndtfgfkssnkslfs
>Protein697 22
kENTIIIDGAGAAADIEARvkq
>Protein2598 55
gvcvaakrggvidyvdaarivirVDESEMVAGEAGVDIYNLTKytrsnqntcinq
>Protein2599 32
fkgsrkSTPFAAQVAAEAAGKvavecgvknie
>Protein2596 37
mefckaynaatesqrGQVIPVEITVYEDRsftfvtkt
>Protein690 26
pllqwhiksttkAQQGLYEYDAVSRl
>Protein2594 32
AIQGIGLAYATSNRggchlrgytiaseilgip
>Protein2595 35
rdltvvvldrprHDDLVAEIRttgarihsisdgdv
>Protein2592 85
mppkgdiiakharDASDTGSPEVQIALLTARITHLTEHLRshkrdhhtrrgllqmvgrrr
rllnylkntdieryraliaelglrr
>Protein2593 31
tttaghghipnwkGGYFPVPPLDSLQNVRae
>Protein2590 36
mrakpsaskgkylkkVSLSSTMGPAVRvdagaydsk
>Protein2591 36
mkilterGYSFVTTAEReivrdikeklcyvaldfeq
>Protein3973 51
eaeralvvdaykqrigelllgevkkitrDGLIIDLGNNAEGYLAReqmmpk
>Protein3972 22
mnkVDMVDDPELLDLVEMEIRe
>Protein3971 31
hswlnrLLLPDTVGTGGDSHTRfpigisfpa
>Protein3970 71
mnlpafpsnllkqikganypapkAILCVAVEGAQVDFDNALKiegryftslacgkesknf
ikafffdlqki
>Protein3977 44
airETLNADIPLTIDHFRyfagclrsqegalsnidentvayhiq
>Protein3976 47
gdqseigepsifrLAAALDSYIPTPERAVDLPFLLPIEDVFSISGRg
>Protein3975 209
mvfsvgttvagttpatvctapgasvravlgagtqisanaffvdvagrSVAFTPVIDGPLV
LSAAGAANLTTLGPTSLQHVAGAALVRGTAPVAAELVAAPAVAGTNSNVLWGRanttsms
lryfidtsmslryfidgtvnsgndtrFDDALHEFDTIRGVAEDVTDIILNLKDVVVSSES
DAPVVVRsssapsrtprwscasmspvppr
>Protein3974 33
vrassaaaglrlrTTAVWWPVRtacppphasgg
>Protein3979 12
kEGNLHCLDAKi
>Protein3978 58
miiytsgstgqpkGVMHSFEHATRategmvkelknrvkvkgenrvmsylplahvfera
>Protein1038 65
pdnggnskvdanliyangplavalsynkvqtlekNWALGANYNFGAFKIAGSFQDPAGLG
Kgftl
>Protein10353 739
knldlkyvanlaiyskvtgakvssnvvvsgrdinfvvndtipytnstrtyqvkaditgid
kasddlqlsfdsrTENVIVEEVATGYRaatsfsttsaddnlfyaitveagslslsnvgnt
snvdvaagsndvvlakgtimakegvklrdlklsfdastttgalaklsrirvniagqsisv
dgsqftgsplsytitntfvvdagtsdftvtadvrsdatsgqffqlatislagtpaafndm
rytssdrkvedaygslspikvtvkgagvsisnnsvasmnvvggsrdvsllkytinnndvs
ditvtserfaatlkntsdstddklkelqidmylngslvasrnvtnfvgttatgatgtatg
tvdysqtftikksasatielktpvlprfaademltvkryptldtltstkdtnvsdvngnn
vvvsnnmvssygltiknarvdlavasddaaeilvasggpvelgkvrvratnddlrvkely
ititgsgatgatapvdqlarlvqsptlvdaagkvvaygstittsgvafikfnnfvdssyi
varntdsvltvksaisglntgdsgvtvrlsigvdssvtdpdaqggnvvgfgtgsinairv
egsvatladadviasagttkadlvtagklvvaaagvsdagagkvkftitnngsdtvklnn
lfvssstgtvtlykgevastsemissgavsatdglaipvdgqstiveiaagssvtiladf
ngtatgdnntinvsvndva
>Protein10350 140
fwdyyfeepaggvtypdrigrSLGPFNSGIWSGNIMSDPTLRVSSVEDLNANGFSTLTTQ
AHQDVIGNGVWEPSGSLKGGGYTGPTWRvvvkrSLETSDANDTQFKAGASVPIAFAIWDG
SNIERngmkalstwftlklp
>Protein10351 205
mntialngqertkngksaaktyrnsglvpcvlyskGENIQFNATPADLRhiiytpdfkvi
dinlggkvhqcilkelqfhpvtdnvihidflklvkgetirievplriignaagvktggkl
lqklrtvkckttpekmvtevtlpekmvtevtldvttlevgqtmrirdiktiegvefvntq
atpvvsvevtralkTLENYFPNKvh
>Protein10356 316
aagavagaglhdiaednhcfkwaigdkgavesvfanaahvtkldlvnnrLIPNAMEPRaa
igsynrgtdeytlyvsnqnphverllmtafvmglpehkvrVIAPDVGGGFGSKiflyaed
vcltwaskklnrnikwvadrsesfltdahgrdhashaemamdangkflamrvhtdanvga
ylstfasavptilyatllagqyttpqvyvevdtwftntspvdayrgagrpeatyllerlv
srcawdmglsqddirkrnfitsfpyqtpvalqydvgdyhacmtqsqeladvagfaarraa
seakglkrgmgyssyi
>Protein10357 303
mvdavvvykelgrNLVPSPHLVSSVLAGGLIARgagedqqaqwlptlasgetvwtvavqe
pgggftdagittkAVTTDAGFALTGTKrhvffasaaqhlvvaaraaddrvdlfvvdagae
gmtltqqmsiasdtqyqvdlagtpavrlgdagtgwnnwnqtlteamillaaqavggadqa
lkitadyskerkqfgkalaefqalshdmancrtavdgaevltyeaawshdtgrdiaklap
maklfaaktfrdvtaigqqifggigftleadiqlyfrrakslqlnwwddrhlerliaaqv
lda
>Protein10354 184
sttdiivngldlkriwaaldsikADDKGDIANPGYRatvewdsgfhstthttdgqvvlsd
epkryggeemgatpedlllaavgaclvntyiaalsaarihveslrmnvsgrvnfrTAFGL
EAGTPGYENIKIVVDIQTDAPEEKvialmekvfptapipdtimrpvpidveivhhaeata
thas
>Protein10355 401
gsvrgprsprrrhrhpllpgrrrvgaasqcglegrlrerlgarcghgrvhqhgaahpgrr
pgggprfhdrrhrcgqspgrvhlkggaqqrvphgrcapgggipailgeldragllnrdvf
tvhassidrWLGDWDIRsgstteqaterfyvapggvrtvepfstnnrwkhldtdavegci
rdldhaytvdgglailrgnlaedgcviksagideslfsfsgparvvesqedavetilegi
iqpgevlvvryegpaggpgmqemlyptaflkgaglgakcalvtdglfsggtsglaighvs
peasaggthrpgrgwrhhrdrcprttpspgrsrggarrapgqdgrcrasmdahrprphrh
ngspyirrlrqlriyrrrsrpqqnpravalgkcsaqrlvpr
>Protein10359 122
miqqesrlvvadntgakeilcirvkggstrrYASVGDIIVASVKqaapngsvkkgdvvra
vvvrtargygrsdgshikfddnaaviideaknpkgtrifgpvarelrergfmkivslape
tl
>Protein2372 76
vagaynfgqgsvrliwdsvkattsttdtkqnvwglggtfnvspngkliaqyykANDVTGT
GGAADTGAKlfeigye
>Protein2373 33
geaetvarkqlkrlrSMQVGSAEYTVVRtyidw
>Protein2370 32
gdgkgkvgfgrgkarEVPAAIQKamdaarrnm
>Protein2371 70
vtnhwaadvplalpfkHDTVGAGAIAGVGKigevkALPITVFAQYRfleadakirpyvgl
gltyakffke
>Protein2376 91
vtqfvnkvlrrgkrslaekIVYDALTMIEEKTGSEPVGTLKraidnvgtlkraidnvkpa
levrsrrVADGIEGLVHISELAERhvelpeq
>Protein2377 37
tegkgekqpvtgdkckgtkkskALIDCLQPDRrvdie
>Protein2374 41
ETIAVALYEELRslvfhlginicrakrsyrwplmeveglkr
>Protein2375 36
vkIGGDDVLYRhkltffnktkmffdvtdtmdeaalv
>Protein2378 68
maidaiiaqkgsgikcvyvaigqkQSTIANVVRkleqygamayttvvaasasepaamlfl
apysgctm
>Protein4603 16
aeeakISVCMGGKdss
>Protein3246 30
vvgqkinphgfrLGITTDWKsrwyadkqya
>Protein6506 25
matlnprDVVIVDGVRsamgksrng
>Protein6501 12
caqrHLWIFGDK
>Protein3686 36
sgvkEGGVVIINSAQPLLSEEDINRlkdlnvslfyi
>Protein6500 90
mrsraylcryrgadagtlsgrqiietrerdlekyskELLETEFFDPARsgirgktvhghs
lrldedgmmfdmlrrlvynkstgkvdavrn
>Protein8268 58
mpggkddkkkyiaggsvasgkyldlvqwqsgkkAKPVDGSVAETRnmsggtslvsaeg
>Protein8269 188
gqtgagnnwakGHYTEGAELIDSVLDVVRkeaegcdclqgfqishslgggtgsgmgtlli
tkireeyqdriietfsvfpspkvsdtvvepynatlsihllvdstdevmvidnealydicf
rtlklttptygdlnhlvsatmsgvtcslrfpgqlnadlrklavnlvpfirLHFFMIGFAP
LTSRgsqv
>Protein6737 37
nttiidgagsadaikarekeirGQIENTTSDYDRekl
>Protein8262 39
mlisqrptlteevladnrSKFTIEPLEPGFGYTLGNSLR
>Protein3378 30
pqtaeaidharAAGVPLIVAINKmdkasad
>Protein8260 127
mntferpiyagnaiatvrskdrikvltvrttafdaapasggnarlaltaavedagtsafv
gaeiakldrpeltaariivsggrglgsaekFGEVLTPLADALGAALGASRaavdagyapn
dwqvgqt
>Protein8261 360
mldeasirvrqglglaivgvgiaggaigaayvgalhvlgrvigpehhaagiqllifiavg
glvalitrLWGETGNVELLVDNIHVMGGADDVRSLRpliptsllcvasgagmgpeaplvq
ttgafgtllgsrrghsttdvrvltitgmaagftvlfgaplgsalfaleilhrrglqyyea
llpavvgslcgygvylglsglgvssiwnfppvgdlavhdlvlaagigligaagaaiftga
thlgrkafgmvpvsaryilgglalgllgwwspyaltfgevqlselldvrigvgalavama
akllgttvtlaagwkggfiiplffigavfgqlahhvlsgtnvsvlmacsmvalcvgvtkt
>Protein8264 161
mvtpsvttlsisygitdqlrVLGDYQGTGWSSLQDVTIRrsngtvvgsedfswedtdffs
vgmeydlsdaftlrGGIGWDESPTNDVTRtprlpdndrmlysvgmswafsdnltvdaayq
rieiddptidlgvhvpsdlstlhgtfggyanlfgvsmqyrf
>Protein8265 96
mgllnlrstnrAVSGSEPGPEGAVTKlvlselghdaaailtelygpdavfmdgdavignq
mvlmhralsiaggtseikrnqigerilgmprdplin
>Protein7627 120
madlkAFAEQLVNLTVKevnelakilkdeygiepaaaavavaaagggdgaavaaekstfd
vilkapggaklnivklvkeitglglkeakdlvdgapkavkegiskeeanaiksqleeaga
>Protein9027 168
elkvplvssqpqysllwrvieaevvptceelgisqivwsplaqgvltgkyrpgeappegs
rATDEAGGKNMISRWMSDDVLTAVAKvsaladeaglstadlalawvlrnpnvasaivgas
kaeqvtrnvqaiditldddlvakveailqpvtttdpgktlkdqpkerl
>Protein9026 232
msiqrvvlglslvsflqlaaaadrltlkkvdfislpgdeievkLGFDDVPPQLQSYQIEK
PARlvfdlpntknsltsrylslgngnarsltvvdnqertrvvvnldtlsgyvtrvegnal
ilkigkqeanaaqlavgntpvvapivatqqtvkNALPAVLQVEGLEFHRGSQSDGQISIR
LSNPAIPVDVQQQGNKiiarfigakipeklrrrldvndfatpvktidayneg
>Protein9025 164
mgtkpdghlkYTVADTHHTHASYKdgnydgryawindkinsrmarirldyftcdkiveip
siqgfhgifpdkrdpvdqsinyttrvfagsefsiplpnngndldspekyrsmftcidaet
mevrwqalidgncdlvatsfdgklaatnqyntemglhyedmmsa
>Protein9024 59
mspngggepdgdlaaaiaqkfgsfadfqakfaqaattrFGSGWAWLVVKadgsldvyst
>Protein9023 122
migtnnatrredppeetaagvhailttlrtrlpqtkILLLAVFPRgqsandqlrrvnqav
nerlrafadqrhvffldlgprfldkagrlseevmpdalhpnergyrlwaegmedlvktll
ge
>Protein9022 43
mivgkAGPNYPAPKlviqnmqaqanstrddaiaieashfakaa
>Protein9020 116
pwrgrDEHRDEFRCRHSRRRRQDREDDDDLAHRrcrtdhrgrpegqlpgrdwqgrprhgr
ararlsatsnrddrqedegaprpltvpraaaparrcvkigvaaprgrpgpssgagv
>Protein8198 128
mvaetstiieisyglkkgkvytsvicaflphgswvkakqksdyilkhellhfditelnar
KLRKRYAEEIKTEKDYPKINKIYKEIIAEWQSMQSKYMLKtnhsintqqqamwnekiaae
lelmvdyk
>Protein8199 202
mlaetasqtagpyvhiglapqqagfdifekNFDNVLVSPQSKgerirvecrvfdglrtpv
rdalieiwqanaagryahpgdkqdkaadphfhgwgrGCTDFDTGLCTFDTVKPGAVVGRn
grlmaphinlwivarGINIGLNTRmyfsdeeeanandpvlngiewevrrktligqrEASA
SQVVYRfdiylqgpeetvffdi
>Protein8194 153
mlsrikvetkdikKKRIFYTALYHCLVAPNLYQDVDGRYRgmdlkvhkgdlnnprytvfs
lwdtyraahplyqlvypdynrkfiltflgqykeagrlpvwelagnetfcmignhsipvia
dallqspqsytskekqdlieaieatlfknefcs
>Protein8195 26
maygeakarkakkEMVEANLRlvisi
>Protein8196 178
mtvqkgdllidaverHGVYIPRfcyhprmepvgmcrmclvevegprgtalapscmqwvsd
gmvvhtespnalkaqdgvieyllinhpldcpvcinhpldcpvcdkggecplqdqsmaygp
gesrfveekrhfekpislsetvyldrerciqcdrctrMAHTSATNSASDNTATTTEVR
>Protein8197 246
llgltcvigaqtavaqtalqpqaipygsfvlvptlntrtvfddniyslssnevssfsqvi
npslnfvaqdrlnvykLGYTLNAAGFANDSNDSYNDHKIDLSAHLEPTSRlrYDAGLAYG
MLHDDRGTGASSGFSLFEIRSDANQDGVVDAGIGEVDKYDLTTLRggveygaktarGLLV
ANADFNQKrysrassalarDNDTLNLLLGLRarvmpkttflvdyevsdtnydadpaiggt
adttdn
>Protein8190 136
mfcpysgfhgdnlitksenlgwwkgdtllecldkidppnrpvdkplrLPLQDVYKitgig
tvpvgrvetgilkpnmvvtfapcgittecktvemhhtnleeaipgdnvgfnikgiavkdl
rrgfvcgdskndppke
>Protein8192 202
mltspsgdrialrlavpgdhnarnaagvvalvgelgfdphlaaagvasftgtgrrfehrg
svggvsfiddyahhptevaatlaaasgwdggrvvavfqphlysrtqrlaehfgaalaaad
vvvvtdvfaareepiegvdgtliseatrrHGGVHVADAPNRsdlgavvralvrsgdlvlt
mgagdvttladelgavrpgags
>Protein8193 190
mpgangfgprgakntcdfgntaanpndapftcnnkligaynfidtykAVVGLLPGEFDSA
Rddnghgthtattsagngnvaasifgvsrglvsgiaprahviayrvcadqgcygsdslaa
ieqaildrvnvinfsisgggapysdavelgftlfgcsgtwffegGGNAGAQGGSPDSGLG
SRggsatstf
>Protein5144 18
VEGFSMAGILMPGDSNRl
>Protein5469 293
mntrLQVEHPVTELITGVDLVELQIRVASGEELPFTQDDVTVSGHAIECRinaedpaega
flpspgtltkldvasgigvrwdggyetgdevsqyydnltgklcvwgrnrdraiarmiral
eettiegvattipadlawpprsrptwpssatptlplwstppsgwrkcstspespvaprrp
alrpttpsprwsealtwrstasvspsrVVAWYDNEWGYSNRlvelttdigryawedarrn
skrgestiekaganyakplnasdekqqqspspnstdnrnqqnanpdkkrkrsk
>Protein5468 520
egdtvkctgrILEVPVGPELIGRvvnalgqpidgkgpinakmtdviekvapgviarqsvs
qpvqtglkaidsmvpigrgqreliigdrktgkttvaidtilnqaglgvnciyvaigqkas
tvaqtvarleaagameytvvvvapasdqapfkylapyagcamgqhwmdnsghalaiyddl
skqaeayrqmalllrrppgreaypgdvfylhsrllecstctaacssgrpscptsaIDDST
ADGNSIARagvlsnkavfdynnggggpvitgqqtnivdftvtptasvvannasgstadsg
andivapneasvyqgsvvtfnnwihntgnsadtfnvtytngdaflnnifpagtsfqlyqa
dgvnvlqdtnsdgipdtgslpvggeykvvlkatlpanysgavnynvtkvarsttdptkfn
tvtdtltniitnvadlsnntasgyasgtlggggatgagtvtdpatgagtvtdpatalpvn
pnnawgvkADLCGQPFAFAPEIVERagkccftpyqqrrhr
>Protein5463 64
VEGMLFDIEARsrsraccstsrpvlsaarswpasrasmavtpapcapsksataccrapta
rrcs
>Protein5462 135
allnfrksscfesqylcnsnfnlfrqsnvdkirvwgdvrvkTTQNLSAEAAAASRewwvv
datgqtlgrlathiatvlrgkhkasfsphvdggdfvvvtncervivtgnkldtiryyrhs
lypgglksrsmreql
>Protein5461 52
mankncrVGEVAQLTGTVEVQRNKETITPTQGMKICRGDLLKRRQVQrvnla
>Protein5460 27
mrLGVIPLPASPRqadlvcvsgtvtdk
>Protein5467 32
ipvvqqrgaaiikarGASSAASAASAAIDHIR
>Protein5466 28
rrclgssiekrygkNEEENINCRrrrfy
>Protein1548 32
ggtqvqrTFYAAGQTGQQLLLGAYSALERqia
>Protein1549 33
hrAALQSILSELARqnrlviveaidlaqpktkl
>Protein6048 14
IVEEDVPESLKtsg
>Protein6049 43
dngtgtrstlsqdgnassrlgfrGVEDLGGGMKagfwleagmn
>Protein1018 31
kfinaelrLEVTPNITPDGRinmelfinkds
>Protein1019 80
msttildrVVEVQDQVVDSLGKakspavnatkakspavnatetatkfvqervevalrpvp
maekDLVHAIPYAAIQRgel
>Protein1016 21
mkqrGLSQQDLLAAAKtyvpt
>Protein6045 228
gnpivdwlpvsgakeynvyrATSLAGGAYGAFERiateinsdftdnvnfvdldlkvsyky
mvrpvsrdnvesvdttgdvantieaqdvrnnaatitpltagdtsvivsfseqmdkvsarn
ianyvlaattganapataprvqthqqlrqrflllfpqftivDYNTDLFPILELGTSAKml
svvplmnggglfetgaggsapkhvqqlvaenylrwdslgeflalaesl
>Protein6046 103
elkpytderivaedfkAGQCDGISLTGLRgrqfntftgsidsigaintyaqmrdvltlls
spkIAGNMTSGNYEVVGIMPLGAGYLLVNDRainnlskisgkk
>Protein6047 37
mlprsplgratysklkVYAGGEHPHTAQQPKphtlal
>Protein6040 141
hdstfktgtisgtgaltkqgtgkltlegnntaytgnvsiaagtlvinnsnavgqsnrVTF
ASSTTLETNKaaavslanttiqlagnttvnnadtssltianaitetatgsgltkagtgtl
tlngansytgntsitggkvvl
>Protein1013 33
TMPIHQSNVAIFNAATGKadrvgvkvladgkrv
>Protein1546 39
GSITSVQAVYVPADDLTDPAPATTFAHLDATTVLSRkta
>Protein1547 54
mglnkAELIESIAADAKiskadakraldafvtsttkalkkgervalvgfgtfsi
>Protein7313 89
mkfgkIQLHIPVSFVRsqavvtinkscapaifakkqsttctismqntsfnpaivtmtdkl
pnemevvkgslvggtlvkenllsfngtla
>Protein7312 31
ahyfsasakekLAAANGSFQEVAVRakasas
>Protein7311 32
sdslfarDYNEALVHQVVVAYQANARsgnraq
>Protein7310 31
lrldlaqyrELAAFAQFGSDLDKatkavldr
>Protein7317 95
nkETTSLVWDGGNIVVNPRnglygaivigpkgsqyrdpvpkLFNELGPRfkarpggytri
lkmgfrvgdnapmalvelvdrtlatvvesvedaka
>Protein7316 58
mrELESVVQQLDQRrsqvliqaaiveisgdnadqlgvqwaagdpskgvglinfgnagt
>Protein7315 33
sklglssrFAGHDQATVARltvsaastgllshg
>Protein7314 35
LYFIGQVNPLSGLLYFIGQVNPLSGLLReirleag
>Protein7319 25
mnkSELIDAIAADAGITKaaaklal
>Protein7318 85
wtrrsssgsdrstptrscsppacastgtrrYGGTAVDDPPFEDLSGKctmrsstaappst
irrsrtcparpaatastwrctarta
>Protein8855 28
mkQNIPSFAPGDTVVVQVKvkegererl
>Protein8854 146
mvlatalrrngdrAIGDVSGETLRsdrrgrkakheqgipagrmveqsaeieriskdlvps
skgevavftppdpetigvnrrqflnrsavtltafsaatfgaasmvaylwptgssgfgski
nmgkIADLESAIDSGGGFLYKPEARa
>Protein8857 281
vgiltnrdlrFETDNDQLISAVMTPIPLVTTPVGTTLDEARvlfarhkieklpvvddegr
lcglitvkdlqkridhpqatkdsdgrlrvaaaigvgadalgrakllvdagvdalivdtsh
ghsfavidtvrglrsdwdgpivagniataeaaealigagadaikvgigpgaicttrvvtg
igapqitavwecsqvaqrhgvpviadggiqytgdvpkaigagastvmlggylagvdespg
eivfyqgerykeyrgmgsigamkarsfskdryfqahvtead
>Protein8856 111
meafaklrgapisaqkvrlvadqvrglpvdkalntlafsnkkaatfvkkVLESAIANAEH
NEGADVDELKvstiyvdegtslkrimprakgradritkrtchitvkvsekk
>Protein8850 86
mharSIGPYSLITQQPLGGKaqfggqrlgemevwaleaygasnilqelltyksddifgra
kayeaivkgdnlpesnipesfnvlvh
>Protein8853 499
ttsvgfvadldgifkaydvrGLVPEQLDEELVERigaafarfllglpdgmpaderapdrv
lvgrdmrpsgtdfvqafargvtgqgldvvdlglcstdevsfasgsmdapaamftashnpa
gyngikfcrSGARPLSLETGLDRvrdlarnkLAPQGSPGSLTTTDVLADFVAHVRsfvdv
dglsplsvvadvangmgglvvpavfdglkprlevmfgeldgtfpnhpadplqpenqadlr
arvlevgadvglafdgdadrvflvdelgqglsgstttaiiaaamladhpgatiihnlivs
kavpeaiaehggvavrtrvghsfikavmadrdalfggehsahyyfadnyradsglptttg
VSVEEFLSGLKqhkdvwsvvstmgildfastltggpkesepkatkatkggkrtrlseaqk
nslkGLIVNVLAGVKdglsraeiashsnedllgnigvnrddladklrqplgelvrenkih
tvgekrlmkyfagpdakkk
>Protein8852 87
mvvsggrGTGGDFSPVETFADTLGAAVGASRaavdagwyphtsqvgqtgkqvspqlyvac
gisgaiqhragmqtsktivainkdpea
>Protein8859 283
mappvsdlfdpqrwedvpgfddlndityhravdqgtvrvafdrpeirNAFRPDTVDELYR
vleharttsdvgcvlltgngpspkdggwafcsggdqrirgkdgyryaegdtaesidpars
grlhilevqrlirfmpkvvicvvpgwaaggghslhvvsdltlasreharfkqtdadvasf
dggygsaylarqvgqkfareifflgdeysaddahrmgmvnavvdherleevalewgakin
valewgakingkspmgqrmlkAGITGVVETRfamtddvnhayr
>Protein8858 90
mfaevgnlpakiikefrkknakpllkgafideaifigdaqldslttlkSKDELVGEIIGL
LQSPAKnvisalkgqgskiagilktleera
>Protein7920 204
mpqtrehillarqvgvpsiivylnkvdliddnellelvelevrELLSKYDFPGDDIPIIK
gsalkalndedpvlgeksiealvsamdeyfpipkrdiekPFLLPIEDVFSISGRgtvvtg
rvergiikageevevigikdtvkttcigvemfrkildearagdnvgvllrgikkedverg
qilakpksitphkrfkaevyilsk
>Protein2169 531
VASATFDEASARrVASATFDEASARwtvlteagerfdgqylmmatgclsipqppafkgle
tfkgdwyhsanwpregvdfagkrvgligtgssgvqmtpviaeqaahltvfqrtanfsvpa
qneplteatlahvkahyaerralgreavtgvflsandksalevsdedrlkefefrwserg
fggfrmlrafnrwfphaarvqrplaqDALNLPQAIAVLLPPKahvevynkpfagsyewws
gsgddlqntmsrpvdltgastaslnmmmwaeieedydylyaevstdsgatwksvwsytgv
npkwvpvsvYGTDGGLAEAGAFLDYGTDGGLAEAGAFLDNIVVKkgsttvlsdgaesgdn
VDSTNYYLAENRterVDSTNYYLAENRvyngydktlrqgpynfgwgntkpdwverfpfqn
gmlvwyvdtyfadnntyahpgegfalpvdlhpelmaiqgspltnrrSTYDATFGVEPRda
itlhTFDDSNPNRsvpgvrTFDDSNPNRywsagnpqnsvkvagtgtkltiv
>Protein2168 17
mresrISLAADGIYDKk
>Protein2167 54
srTDEIIAAAKmppeavrmsryidavyfpilcillvgtfhmhfmllagdwdfwl
>Protein2165 8
LGPYLVFR
>Protein2164 30
ptgeyivgsgkLAALIPVFSFDKlmkaise
>Protein2163 32
teagvfrsgtvkSAIALGGLLLDGIGDTIRis
>Protein2162 32
cgtgcgvlvgvkegrIVATQGDPDAPVNRgln
>Protein2161 64
lgefkvsrsgtstsreisvqrVAFDTNGEFDAAKNLANVAVYDKatgakvstsssfdgqk
aift
>Protein2160 157
TLANNVLAKaitehdaadqalngtngakakataaknardkataaknardgaltkakEFEV
FDLPFIFDNSDELHKvttgpvgkqlfgklqsrgitglaywdngfksfsankplkapddfk
glkmriqsskvleaqmralgslpqvlafsevyqalqt
>Protein10436 46
myarILVATDGSTLSKkavnsaislaalcgaeliaikvvprypqsy
>Protein6429 40
sapsvtlttvrTTLTAAIATVLSKevwrrsqglrpdrrst
>Protein2835 38
rNNNLNPTNVLFWGDQEIQRsnletaktaggtitgtda
>Protein2789 73
mnkaelidsiaasakltkadagraldatiesihkalkkgdrIGLVGFGSFSVAKraartg
rnpqtgkeikiaa
>Protein2788 61
mkeghkgretghhsevayekrAVNEPYHTYWSRysranaygfneelhavynagfpglwvq
d
>Protein2783 128
tgtplnfpivadpdhkIAELYDMIHPGEGDTSTVRsvfivdpedklrlmltypksvgrnl
typksvgrnfdeivrvidalqatdanpiatpadwkpgdrDNDLEQAFGEFGAVTSAKvmm
erdtgrsk
>Protein2782 22
mkaqsegalkGVLGYTEDKwwp
>Protein2781 24
vlqskVQTAQFYFKkfchvpkvis
>Protein2780 127
ylhkkqtggsgqyakIVINVIPTGPGGGFSFDDNITGGRipkEYIPSVGHGVEEALTSGV
LAGFPMVDVKVELTDGDYHDVDSSEMAFKiagtmafkeaarkakptllepimkvevvtpe
dymgdvi
>Protein2787 227
igvvtrpftfegrrrSVQADQGIAKlkekvdtlivipndrllsvanektsvmnafkmade
vllqgvqgitelittpgmintdfadvkmimsdagsalmgigygtgenravnsarqaissh
lleaaiegargillnisggsdltifevneaaeiihevtrrprsstrwltptptsssarsw
mrrwamrfvsrsspqglsaALNAITNPGTNSYKrlvphfeapvklay
>Protein2786 45
yshpitveppagitfavesqtkfsvqgidkQLVGEVAANIRklrk
>Protein2785 31
sleqtrHSFDLAFEEKrkkltqgdelpagvl
>Protein2784 53
ayyhslskrTTLYAGYSDVNNSRlnasaaaasngaprtggdasmmafgvrhts
>Protein519 32
PGLLQDMAKdigrhigfgrvydgqlqdrrvlg
>Protein518 61
ltpvwtlkhgghggkrakANQELLQSTLKevagngrrvlgigrlaamlflesvnltknai
a
>Protein516 31
rVPTSDVSVVDLTVELNKeaayadicaamka
>Protein514 32
lqvkGGAANPSPPIGPALGAKgvnimdfckqf
>Protein513 42
kfrhialaatlvavgtsafaqakEQFFPVLSYRtgayapngt
>Protein512 103
gvapdvsgvvsakqfrrAVNAGNALQTIEVLSDVVVVSGRqtdfpraaasggsspvtava
agaidargaefvelqtqkrdrpdltearvvvsggrgmkegknf
>Protein510 32
yigtehillglirEGEGVAAQVLVKlgadlsr
>Protein9860 185
mevvdgikdrwpdkVLNLHAGDNEDAARadvvvvatpwdaaaatvmpladllagkvvism
analakvahefqplvpprgsvaasiqaaipkslvsaamhhvpakelgdlanpvesdvlvc
sdhdgatnttldivnaipdlrgldagelsnaapieafaavllqlnvkyrtraavrftgin
pedrr
>Protein3568 92
tdqfvhqnkkllkINLAYGPVHARTGSMVGYQGDARfentgsggmskmfkkavtgegvdv
mkitgsgevfiadqatdiiimylendmvsvng
>Protein3569 44
vgtdsrtdkphpgavrageekvvkkgnkIEVFGTLIRshitpet
>Protein9818 216
mlnkygrallgctikpklglsaknygravyeclrGGLDLTKDDENVNSQPFMRwrqrfdf
vmeaihkaeretgerkghylnvtaptpeemykraeyakeigapiimhdyitggfcantgl
anwcrnngvllhihramhavidrnphhgihfrvltkilrLSGGDHLHSGTVVGKlegdrg
atlgwidlmrdsfikedrsrgimfdqdwgsmpgvfp
>Protein9819 74
mihqpsggsqgqatdieiqareilktreqlnkILAENTGQPLDRiardterdyymsadec
keyglidqviskra
>Protein3564 38
mrNLVTSFLEHGKitttearakelrreaekmitlgkra
>Protein3565 42
mvqrVEAETGNNGLNAATGEMEDLVKagvidpakvtraalqn
>Protein3566 56
dvlvvtpypvapgsvircrpvgkLNMEDESGIDAKliavphekltpiyknvkeytd
>Protein9815 50
mnttafglivaiplllayaflqsrTGEVVESLEMASIKllnalrqirnna
>Protein9812 419
mqargnrefatwrpdvssvwqapwlgagqfravgrTVLVDEMTSVRQAFDNSVESLTSTD
SNKqftdlcqlmggggdeedplvvvvgsvaggsgsgifldvsdllrtaighawatthssi
lylpsvfdalppaarsgvehnsywaisellnaawdtspslphhkgagiavdgldrrGASY
NFLIGRgnsnltltepnavfaavgellaqlalddsfatnynshitgnfgassarlrplml
repvptasfgfcrfglgrERFEEFASDRlcrsainhvvlahkgqarQVLGEVDTTASVDR
TREEDVQHVVEANQGQLIRqfitdlgadpaLTDGTVFDSSIARgqpasfkldqvivgwte
glqlmkegskfhfvipsalaygeigagtippnavlvfevellkvtkdvaakpekkskkk
>Protein3561 53
mdrflrLADEVVRHKLIRLPEAEAERRSLAAMAAEDevrhgnqhrhhhrqrhp
>Protein3562 58
fkdgyggkqgllseddikkvltdykerrMAQAQEEFQKqgeenktkgatflaenakka
>Protein9811 173
mtgwptfrRAQHGLARTFQRLEVFTSLTVRENIQMAAELRSRdtaervdeilelvgltei
andsasaistgmarllevgralatqpkVLLLDEPASGQDESETERfgefllelaaeglai
lmvehdvplvmrvcgqivvldfgqviargtpeeiqadeavldaylgsatgevg
>Protein3801 49
iiygvpvtcengvytrIEGLEVDAFSRermdftlnelleerdgvkhllp
>Protein10119 40
grvkdlpgvryhtvrGSLDCAGVKdrnqsrskygtkrpkk
>Protein3800 150
frrgrasdyltqlrekqkarriygvferqfstyfdkaerSSGLTGTNLLVFLESRldnvv
yrlglaesraqarqivshghimlngrktdvasalvrpgdkisirpesmkrsffkalrqel
edrrvhiprwlsldtrqisatvlnlpardd
>Protein3834 327
tkaepqadgsfkltgtkIFISAGEHDLADNIIHIVLARlpdapkgtrgislfivpkfmpt
aqgtvgernavscgsiehkmgikasatcvinfddatgyligepnkgleamftfmntarig
tavqgvahaelsyqgalayakdrrsmralsgkkepekvadaliyhadvrrmlltqkaiae
ggramiyfaaqyadhmtngiiendkqkyehwddklgfftpilkgfltelgleaanigmqv
fgghgyikehgmvmvilknmvwnkllvmpvAGENVGLLIRassakmssvgrsssspvrsp
rtptsrpmssscprtrvagtrrstttt
>Protein6963 578
maapeefrelevelaevsrqkkEAVESQDFEEAGRmrdrekellerkvsteaelkasged
lfdevdeesiaevlamwtgipvyklteeettkllrmedelhervigqeqaiksvsqairr
traglkdpkrpsgsfiflgpsgvgktelaktlaqflfgdegsmisldmseymekhtvsrl
vgsppgyvgyeeggqlteavrrkpfsvvlfdeiekahvlfdeiekahqeiyntllqvled
grltdgqgrtvdfkFSTAAQAERaimvqgadpavgmvagdperdtnvvwlfntitgtata
gkiktheynaalgrvwvndqlvngqnvedifsspsailtnpttglvnlnsttiirVVNTA
DLATLLPENHGVDRtveveaytqlpaglifnnpdklvgvqnltldlggavnigtlsiddi
vapaiinnnqfgtltinsklagpamdtyllpegfdpahnpypstanvigaissgatrdem
anvtihtfgagqgvglntgtitfaetanlvsnpapqnhtatltvdgsknvnivsvntadp
ditalvvnttgytgvltapgtspgfalndtealtfnng
>Protein5926 149
ILVGLGWDVReapgltrILVGLGWDVRatdgaeSDSDFIFYNNLTSADGSSDSDFIFYNN
LTSADGSVEHVNLSAIPVDVERLAVAVVNLSAIPVSQSFLAVAVTIHDVVNDSQSFGQVD
NAFIRVVNDDNSSEIARydlsedasteta
>Protein5927 235
IDPLTGLLGPVGIIDPLTGLLGPVGISQDKgykffaekfsgkgnpagvkfefqtmdnkls
paeslnvlkaaidsgvrYIIQGNGSSVALALSEVIYLNDSAVDPDEVIYLNDSAVDPDLT
NSKcnywhfrfdadtsmkmealasfmvdqkdvkkiyllnqdyshghqvakyFVGEDLHPL
ARikFVGEDLHPLARtrdfapyiakikaagadavitgnwgsdlsllikaaneggy
>Protein5924 34
meiillekVSNLGALGAKvnvkpgygrnflipyg
>Protein5925 33
klykelqpedllkFGLIPEFIGRipyvatldpl
>Protein5922 91
mlllpnyalithafavladaapgrANFDYHVSYIKDFGTAGYTDALNQLFAGTSDRdlgt
mmlnnlglngvfsaddaeafiaanagnrvga
>Protein5923 89
gssvpvtvieidpnritqikTLDTDGYQAVQVTTGARrasrvtkamaghfakaevaagrg
vwefrvsgdeaakyavgtsigldvfavgq
>Protein5920 36
atrrrpvgsarITWDQALDRrsprsvasrtptarta
>Protein5921 40
mlnraptlhrLGLQAFEPVLIEGKaiqlhplvctafnadf
>Protein6962 29
egyyniygragarTEMPGCSLCMGNQARv
>Protein5928 82
IEVVNAADDARelsalrwstppmmlasslrrwrrvnsclpvrvsttpavttrtplvlksa
rssppvtratrvftttgtrprr
>Protein5929 141
pdhghrLPTLGGGPGRaarpgqleparrragrsrvarprrlrplaqdhvralprdrpavl
asprradlgtlrpahpfpgllrrdlvplstdrvdaglrrrpppvarlgrrlrhptrprpa
hppddlarrtsrtghrrgrdp
>Protein3780 32
mqlaasssslekSYELPDGQVITIGNERfrcp
>Protein3781 33
flnkVDMMDDPELLELVELELRellssygfpgd
>Protein3782 75
qqkdrsevrhtttkpwrqkgtgraragsngsplwrgggrIFPNSPEENFSQKvnkkmfra
gmasilselarqdrl
>Protein3783 46
mtnielrNNVAGQAQDGVNFVELDTTRnmsmkqtitgnglyqlsfw
>Protein3784 46
gaarnevpgrrGYPGYMYTDLATLYERagivkgakgsvtqipilsm
>Protein3786 24
aqayqgrEVAGQLGLNATQTKqfv
>Protein3787 64
LTVIEEGGQNSFYEETVDGIRalstactrtrgrcrlvttfpsepkywstaplhsrerrcn
lgml
>Protein3788 10
QVESNTILKs
>Protein3789 34
maefssedgrkAAAENSLGAYQQASKiaqealpp
>Protein6422 18
VVFPTGYVYDHAYIRiql
>Protein9766 254
mllslgylgttralskvkqwfklqdrENNIVAGReilekelarlaltlksinlntyalrl
nartgedvlagigagdirpsqvinliaesiptvdvepspadfiargrkgqasgviiegld
nimthiagccrpipgepitgyithnrgvsvhsrscsellrlheeepqriidvswqhtida
vqavniavkswdrtgllrditnvlanehvnvtgvntqsnkqdgtaqmqitvevktleqlg
rvlakieqqpnvit
>Protein3832 176
vlvagsgcdaaaqaaaqiagvskVLVADNAAYAHQLAENVSLLVAELGKayshilapatt
ngknfaprVAALLDVAQVSEITKVVSADTFERPIYAGNAIATVQALDAIKvitvrttgfd
pvaatggsaaveavasatdagtskfvgeelaksdrpeltaakivisggrgmgngdn
>Protein8982 178
mpfpvvlnvtgdvvlqegknwirvqlappgsrlvenwglvngeqvsdltitgfagkddle
klaalwaakADRWLVILTCMDGDQLIAGRpeegcrlqmvtrdrgddgavvngysleftnr
rlepvpfyqgelpayvppgecapatvmlngvevalvasgdeediavtdpdgvpvgewn
>Protein6423 157
viaarsilgtasvvqvrvsnsfgyflpaklggfygqaqiylgenaqngaateddgkgwnf
rLGYAAGPFNIALAHNNLELAAGDIKTTNIGGSWDFRvakllanyqrdrqsgvasgrGYL
IGGLIPVGAGEVRlsyseykvdnnaaaaldprarkma
>Protein3833 46
mvgrlnsdtrfllslgtkslefstlyklkrFSSLSNEQALAQIRsw
>Protein4033 26
mraleqplrEIAANAGDEPSVVINKv
>Protein4032 98
mgalqeritstdkGSITSVQAIYVPADDLTDPAPATAFAHLDATTVLSRaiselgiypav
dpldststllqphvvgeehyrcardvqrvlqrykelqd
>Protein4031 67
tggvtvekGTLSISNDNNLGSPSARltlkngttldttqsvsllgreitltsgdvtlqqha
nnvilgq
>Protein4030 33
aftgststgrVIAQAAANNLIPATLELGGKspn
>Protein4037 45
grrGAGGGASGRgacglraarhapeagrrraaaraaaaaaaarag
>Protein4788 73
mnistpnvviarFAGALFDVALDNATYRqalaaatppndlntflnnvyvgnfslastdsv
attiatnlgltgd
>Protein4035 32
idlvcpfakggkvglfggagvgkTVNMMELIR
>Protein6967 30
rGHPPDAAGSRrgrrwhagwrahppsrria
>Protein4785 23
makVGTSAIESRklgylldsdvi
>Protein4787 120
kvpylrrNIGAVFQDFKllpnktvsenvafaktvsenvafaleaigrprhvvrDLVEGAP
QVIKEGVSKADADALKKKLEEAGASADIKfllqgdycdlqvsakvaggcyklpaffycdy
>Protein4786 161
wngetdlpwdtdvdpekVIAENAIANAGVASDASSMRalggpfaklsdedylrfgiesni
wtlsqflhgeqgalssstvsrapwyarprNALPAVLQVEGLEFHRGSQSDGQISIRLSNP
AIPVDVQQQGNKpfqlmcnnkvikllrvllglkfpknyvvv
>Protein4781 449
gnkyvgakrfgleggesfiplideiiqrAGSLGTQEIVIGMAHRgrlnllvnsmgknpad
lfdefegkpvnkygsgdvkyhqgyssnvmtatgelhlalafnpshleivspvvegsvrar
qvrredvggkkvlpvivhgdaafagqgvvmetfqmsqtrgyttggtihiiinnqvgftts
kredarsteyctdiakmvqapifhvngddpeavlfitqlaldfrmefkkdvvidlmcyrr
rghneadepsstqplmyqviaklpttrtlyadklvadkvltrgeaetmvedyrqaledgq
hvvkslvrepnkalhvdwtpylghklqddwptgvpreqlqalaakmqvlpegfgvqrqvq
kvlddrvemwsgnmdlnwgaaevmayatllednmayatllednflvrltgqdvgrgtfsh
rhavlhsqkGMGIAYATSNRgachlrayt
>Protein4780 110
kknssllgldisstsvkLLELSLQGDRyrvesygveplpqnavvekniadvegvgeaiar
lyakakprtknaavavagsavisgcgcrfssdyqsGGVLGAMETGYQRgk
>Protein4783 17
mwlrSTPPLQAFTQCCR
>Protein4782 78
mlrgvaavlqkhhrVLLLDSALEAAVRlshryipavrlshryiparqlpdkavslldtac
arEFENVMVGSKkeyerm
>Protein5250 40
MGHIELAAPVTHIWYFKvfpaawatcstwlrrtsrrssts
>Protein5251 24
mkdyevkVLDENDHIFIETLRnlg
>Protein5252 34
qkIMGVPVHVSIEEIRkpeldaqliadsitqqle
>Protein5253 42
mtenidqaieragtkagnkGFDAAMAAIETARvlaaldqlad
>Protein5254 18
mavylkDGAEAVAAGYGR
>Protein5255 38
fyrvkngleqsisrGVAYAPYADLVWCETGVPDIGFAR
>Protein5256 38
ngkgnpeyyvaeiqpgkIVFEIVGVPEELAReafrlaa
>Protein5257 72
mlgqakrievakesttiidgageganiearvkqirAQIEESTSDYDReklqervaklagg
vavirvgaatev
>Protein5258 45
mnldltlptryenypnnrfvvifsaekyddrrYLDNVSLGLGLRy
>Protein5259 31
wlyaqfvtakttslkkTIVGLTPIResdiqs
>Protein6421 24
IIAAVFAQAKIPYQFVEVPLARts
>Protein8037 50
maidllvqakllglvpygisfhvgsqqkDIAVWDAALSKvkymfdwmrle
>Protein8036 176
mlkrlhrkklinykpyhnfslsdlgskialevirkHRLWEFFLVEKLGFEWHEVHSIAEE
LEHISSRELIHRldiflgspsfdphgdpipdrngkiktvrqtilseipekkvvtvnaiad
qsqtmhellkhhhinigtkikinrhfsfdgsveikinkqpltilsrqaaqnifcii
>Protein8527 26
mqskLDVADNTGARsvmcikvlggsk
>Protein8034 28
mvghkLGEFALTRtfkghtggkkaavkk
>Protein8521 219
mrqtaedylgekvteavvtvpayfddsqrqatkdagqiaglnvlrIINEPTAASLAYGLD
Kkkderiavydlgggtfdvsvleigdgvfevkstngdtylggddfdervmdwlveefkkd
qgidlrkdrmalqrlkeaaerakielsssqeseinlpfitadasgpkhmvtkltrakleq
lvgdliqrtiepcrkaladagvsakdiqevvlvggmtrm
>Protein8032 92
mvralrSVDTANIALLVVDATEGVTHQDQRlaeridaagcpiavvlnkwellstearhdv
tyqvgqklhfigespvlrisaltgkgvqrilp
>Protein8523 26
mlkisakWEPYRTFACLHLWHWKDEK
>Protein8522 133
mwqslsiikqayqkiqaikgadaevyhadvpefylpkKKDVYTKMEELIYHFKIIMGETE
MPKgevynsvegangelgfyfvsdggrtpyrlhfrrpcfiyyqaypelieggllsdaiit
msslnliagelda
>Protein8529 912
mannnsdeeigesladiqglldkvpapdaapwdhpgwkswtptistawhrlrvgslieqr
TGADLGPYWVPFVGRTGPIVISTSGVQGASAGEALLQSLLVRasamlphhatlhlldpag
ggrafpmgrdlpsvkrassdlrrdlddvsgsirrIIDTYLDATTPTFHQLDEAVRlsehf
qlvfaadypnrydsraieelqflaetgpaagvylvmhhntdhatqgglertplsnasiid
lasppsisvggipatvrfdtapaadrqsliastlssaqpkdlgvswtslagfdaddwwse
hsaerietsigsagvasnlgvtfgvdrENKPVAHGIVAAGTGGGKsslfhglitgmacry
speelrlylvdgkygtemaayrnlphaevvslnteaelarsvlhelvdemdrrnvlfqre
gvpglkeyragghhmprillvvdeyqqffegdpdssasdvllklssqgrsagihllmgsq
sfsvkalrnrdeifgnihlriamqltgdavlgltefgpagrkmiqstcdrpgklvinsrg
gddagnkagrvalleavdrdnivskladkakaagidstptvfngdrqpvlrdnrmissll
errselsaggiqklarldtadgglgipdwlngerpifmcagrefsvngyatfaarrrpge
nalvvgqdgsvrvgllstlavsacaahdpsglslvildrsvpetewhgvlpnavtavaad
rersvrtetgdagvleairdldgeltkrqelpedqmlaqpsvlviatdldrvvglnhved
aygsepsedgiklarvlaggplvgvhlvmaatgvkallrvvtrqaltnsryrLSQQVSED
DSFDFLQAIHASRverpgeglramvfadiqagrfgrflphlvsdsrnedgsddlvtdlaa
latrfegagpwe
>Protein8528 230
atinlvrgrDTGMASLNEARqmfyedtggnsallpyeswadfgfalrhpeslvnfvaayg
nhpsitaattladkrlaaealvngtdqdaidfmngpaastgmndvdfwigglaeqqspfg
gllgstfnfvfqtqmeslqdgdrfyylartagldflteleqnsfselimrnlpdvkhlpl
dsfstptytfelsaqnpsgaiindpdtpydekallardnslgantirysg
>Protein8039 268
[truncated: 726,788 more chars]
