# Supplementary material for: A Graph-Centric Approach for Metagenome-Guided Peptide and Protein Identification in Metaproteomics
Source: PLoS Comput Biol. 2016 Dec 5;12(12):e1005224. doi: 10.1371/journal.pcbi.1005224 (PMC5137872; doi:10.1371/journal.pcbi.1005224)
Supplement: S1 Dataset — (ZIP) [file pcbi.1005224.s006.zip › Supplement/ProteinID/SD7.hybrid.dbgraph.2.protein.fasta]

>Protein6127 42
mkkreeaggkkTLLLGPNCPGLITPDEVKigimpghihkkgr
>Protein6128 16
mkTPPATILIKkavgi
>Protein7831 33
hhlvddkiharSTGPYSMITQQPLGGKaqfggq
>Protein7836 77
masspqwyatgrrkeatariflrpgsgritvnqrDVETYFERetlkmvlrqpleltdstg
tydlfvtvrgggkagqa
>Protein215 33
EPAAAGEGLRqseqahldcpsiwraggggdqpi
>Protein9471 181
erlakLAGGVAVIKvgaatepelkekkHRVEDALSTARaaveegvvpgggvalinamrgl
dnvkpanddekygvqilrraleepmrqlarnageegsviidavrrqqkekgvtsygynvl
tgefvdlleqgvidpvkvtrsavqnavsiaglllttealiadlpeeksaapampggggmd
f
>Protein10149 148
makevftyvklqckGGQANPAPPIGPALGSKgvnimdfckqfnartqekqgqilpvlitv
ytdksfefvvktppaavllmnaaglkggsaepnrkkvgkvtwpqvqeiaetkmpdlnaft
lesamkmvagtarsmgitvegtapwgan
>Protein10147 204
mayrdaritkIYEGTNEINRmlalaefykrafvtkelkindamksipkgiaqnfnpfnng
fladeeeivsnlksvfmiitgaagrklktkleheqeivmnladimsaafmaesallrvkk
lnadkstdkeqlktkikmtqlyvyealeiarkaadnaidsyasgvekftmkrvvnsllkn
ydinpkdtrraiadvviaanqypf
>Protein10145 103
myrAAIAAILSELNRqdrlmvvegfeldspktsgmvarlkdlnvgrrplivtedatenvy
lsarnlpyvqvrdvqgldpvalvgadtvvitsdavkkieewla
>Protein10143 67
mldaslsyfvekafttfkvgatnlagpdyrTNVGGPFIGRtffvgvtfdqgkewksnhad
nvvgktf
>Protein2711 71
mrVPTPTGSATDLTFEAARettvaevnaivkaaaesgplkgylvytedpivskdietdpa
scifdapltkv
>Protein2240 24
maydvggrGDQSFNDAAAAGLDKa
>Protein2713 30
irNIAIIAHVDHGKttlvdallkqshifrd
>Protein2714 33
gkTTLTAAITRtlamrgaasfrgfdtidnapee
>Protein2245 59
ftsfpgnskidedlwerEAASLDGNLFVNGLGSHAFKagvqmenisnsvstgeavnlyt
>Protein3852 38
nekAAVVTDVSAQAARsqtlalaeyrglsvahldtlrr
>Protein4719 31
mdeffgscrNYGECGEACPKeisidfiammn
>Protein4715 79
mvkaggkadrNGFFFVNDRtngfffvndrtngkGTGGDFSPVETFADTLGAAVGASRaav
dagwyphtsqvgqtgkqvs
>Protein3857 97
magrhgnkGVVSVIMPVEDMPHDANGEPVDIVLNPLGVPSRmnvgqilethlgwaakglg
tkigkmldeqrqaselrdfmdkiynqvggeqeelael
>Protein1286 78
mlnsgqtcsaltrLLVPAAMHDEIVDAVVAEVAQAKLVDPAADEPDLFHAFGPLVSAAQR
drvreyiqkgidegadlv
>Protein1633 86
triigpncpglispgkANAGIIPADIAGPGRiglvsksgtltyqmmyelrdfgfssgvgi
ggdpiigtthidclqafqddpdtdai
>Protein6836 211
mgefgtvsftntrsgnlltkGMVAPANLQDIIYDSNVVTRaavdavtyltkpmnglqalv
qwidtaadgnttpavnvlvlggtyaqgplaaglqykMHYFTDAAQNAAAPLGGIARkNRL
EAFATYDLGMAKvgvgydgpikvgvgydgpiigtidnvaafgqpavdfnqshayslgvaa
pvgamtvganwakrLCLLIYFSPLMTINNRs
>Protein640 179
mvkDPITVSPETTIYALLALTQAHKisgvpvvvgddlvgivtsrdmrfetrldqpvssim
tpkaqlvtvkegetsenikallhqhriekvlvvddnfklkglitvndfrkaemypnackd
eqctlmpvkmskdvyvTVIADIGIRtfpqewptffidmfgllnasdiyeeyyikereiq
>Protein9261 127
mieafrhgykiiksgssienlcnqhkidelrnykshvssllpeiihidcidtikkliles
lfhaqhlvntafeypthkeiisqinifnkqkEKYSDENNYPFYILSSIPLFIFEYHKeev
fkqnfdi
>Protein9260 39
meggeavfdsrVIVEYLDTLSPVGKlipqpgreraevkt
>Protein9266 176
meveilvaevsgvpsddrlfhilydgtlidqsgftvlggdadavrdrVSAEFEGTPDLAT
GLRlaaaalagperALSASDLEVAVLDRqvehrsfrrlaegevdeilgghvggataqtev
esvpeaadlplaatvttdtgatdlataeprqatgvsspsesneskaesdddeaagt
>Protein3454 32
kkidvikavrEITGLGLKeakdlveagnkpvk
>Protein5067 26
adlesrevllakLAGAMNASLSKavy
>Protein3102 43
nstevrgeqlltqvkQILAATGAAKvnlighshggptiryvas
>Protein5596 91
msrrtvtvrrfiaappevvfdliadnsawgrWAIGLESEReaeghdhpdgvgairkvgra
pvasreeitafdpprslsyklltglplqdye
>Protein2985 49
vgktavveglaqdiirgdvpetlkdkQLYTLDLGSLVAGSRyrgdfeer
>Protein6716 93
geedvdnekeaqeaidlvkqdldfrVEFIDAIDSFNGGQVVRgsdgeelqeqlsdyvddv
rgdledarehveqadpadeedvfddlnevygel
>Protein7996 23
gnrTTPSYVGFTETERligdaak
>Protein5625 36
iddsktirrtaetllqkAGCTVITAIDGFDALAKia
>Protein5620 94
mavvthgpdgsfvltgdqtvrvaaepvanvvdttgagdqyaagffyglatgldletcgrL
GSIAAAEVISHLGARpqvslaelaapalagrnqg
>Protein5623 78
mkklilaiaipavlaacgstvkldkvpvedkAGASVSQPSVDGKvgssavaqsgvtgvda
gktnqdaaaqtsarvvyf
>Protein6824 28
tskFHCLLMLLIRfhqllfqcynnnlqh
>Protein6828 18
iladgpkrkkEFVFTGEK
>Protein7666 92
eaiqgllkdidlkseverlrEEIPNTTSETKlkklskrlklvesflnsgnkpewmvmtvl
pvlppdlrplvpldggrfatsdlndlyrrvin
>Protein7665 33
adtyvrDLPHVNVGTMGHVDHGKtsltaaikav
>Protein7196 53
tsakvvtdfntgrskGFGFVEMSNDDEARaaieqldntdldgrtiavkearpk
>Protein7662 57
tssqvrsargtrpsrrsttvtsarsltsqrsrrscphrPAPMTFTTRsagrgsqsts
>Protein2016 37
acallrerllfrWLLSVAVPVPAACRisvptksrsrp
>Protein2011 26
mnvgnpdrAFDFAQIPNQGIGLARle
>Protein978 37
mgsidrkIVHDAVNAVDGVRtesegqgrdrrvvirpa
>Protein3639 26
LCSHSIAFNRSKTKISKNETAKHWSS
>Protein2905 112
mnlarvrsgldylrlinwkVAWTGTQGTLDVADASTIKvfgtewylesfrLLTEILGPRg
yvargsagdllagrlemnyrslliltfgggtneiqrdliamfglgmprplra
>Protein2907 19
mrELLSSYNFPGDDIPFVR
>Protein2903 99
mdsarQVLGDLSAGGGRivtperileatsefygfsidelksksrrrplvtarqvgmylfr
eltelsypqiakiyggrdhttvihayekikalmaerpqi
>Protein790 71
lllgllrlrevadeaialgvlldaeraglardhvgeheqaaehrrraavgdpkrLVDLAL
AGRhhargdrv
>Protein793 30
mldapldvvtrvqadvdnytrWYFATLEAK
>Protein1906 33
vvsrelhrkGIYPPINVLPSLSRlmnsgigagk
>Protein4360 34
kGGFLGFGSKkidldvgcmyemtngakgvvqalg
>Protein4365 33
paravdkTFLMPVEDVFSISGRgtvvtgrverg
>Protein5362 31
gtheyfrHGGSIGTNMTPGRtlpgkkmpgqh
>Protein8417 57
mhdtagelaqpfevkewkkgqcdlipgkTAPQIAVVERdypnvfkrftalgplmdkl
>Protein8413 27
mlrtaikkvvkAIDAGDQPGAESALKa
>Protein8419 37
mgrHGATTVMIQPAPEGTGIIAGGAMRavfevvgvtn
>Protein8418 61
agsltlgyekDVGDNFFWRaginlstkvsggrtsstaagydwydvtwyyksvvipvyfgi
k
>Protein1847 62
rFATSDLNDLYRrvinrnnrlkgsstattassaAAAQNIVPNSTGAAKaiglvlpslkgk
ld
>Protein1842 30
gsgaellitgikVVDLLAPYARggkiglfg
>Protein4503 19
nnvvvsrrAVMEAESSAER
>Protein8679 64
mqhfnvpaetldidfftegqafdgssirGFQAIHESDMKlvpdiktayldpfrvektlim
nfsi
>Protein5105 13
dhgkTTLTAALTK
>Protein5100 31
vgkLVEEEGVNEKMAEFITPIAILGDQMTKf
>Protein5101 252
gqcgtstrpgfasststtspnvvrwsstrstrtsspgrapststtrpssrrarpsppatg
rstrnstcstpnsyhevvpptaspsfapstsasnaigsnpgtdrNIEIVPSVLPADFSRl
geecaaladagvdriqwdvmdgrfvqwdvmdgrRTFIKTMQDIWFDKKLCDIKEMDELWE
LLMMHAGKEVLHKisqynnervkywhrwipalaqldipthilwaqqdpiavkaiaeqlyk
eipssvytkidq
>Protein5103 36
nilghgefrfisaipskINLQADQSTLSPKgqtfit
>Protein8671 118
mldnhkalgadisvatipvterdapefgilkSDEGLITSFIEKPKkeilndwvsntgeem
kaagriylasmgiyifnrnllfellqkefkdatdfgkeiipqsiskykvasyqytgyw
>Protein8672 116
mltvadnsgakkiccilplgggvgkiaqlgdvitasvkeaipggtvkkkavvqavivrqr
kayrrkdgsyirFDENAAVIIKkdgepvgtrvfgpvarelrerkymkivslapevl
>Protein1594 198
mtkvetatltfnanatlnlgdtndlatinvltstnrIALEDMDSTVRtinvtgnqagqtv
hefiyedqylgqvgttsltlnwtqdkandnfagtnngageiefgaletlvfnhsgrfdtf
fsdlvgdgndaifqfddtirSLTINNNGTGDMYMLGGSNNEAIAGTRrmetvslnaiggd
laisgdidsirdlinltl
>Protein1593 75
pikhgvgrrEGGGAHGRggfglkarreepgglpeaqavhvvlrtpdrapqhtqrrkpgla
aqlsfdaeharaerr
>Protein1591 16
mrthkrLIDIIDPTPK
>Protein1590 21
mlqlrkvlkTPLEDLDLSVRa
>Protein6451 36
iavldfdkaqaqivqkLGAQPVASDITNFAGKfnng
>Protein6105 49
makdvtdadilndakSTGDVLSYGLGTQGQRYSPLTAINADTVKnlvpv
>Protein6455 73
mfgvnvvagtdyyfaenfylglelglgfsssstkEAISTVTTGGVTTETKsadgkssffg
nnaigtfrlgwrf
>Protein7859 39
nrwyygfnitdkNSVTTYPDAVPIRtvdgveeyacsgeg
>Protein7857 51
mvvalnkCDMVDDEEILELVEMEVRellsdqdfdgdnvpvvrvaahpaltg
>Protein898 37
aikieiagtsanitrEVEGGTATVETSLPVVVTATKg
>Protein1669 111
miyteyetiyilkpevpedivrtlnekvdgiigryeghilirddwgkrklaypiqknskg
hylyvnylgpsdlvlevernlrieenllrfltvkLSEDVDVETKqqeaker
>Protein7277 30
SPGSAEQPPELPATKkggwgyssiygallk
>Protein10160 112
rsyksyrGMGSIGAMQQGSADRyfqesttgnpnadkLVPEGIEGRvpykgsmvaivyqma
ggvrasmgycgcptieimqnnaefveittagireshvhdvqitkeapnyrad
>Protein10162 281
mkheaslhkevgefifveanwqaakqvadvedlltkKVDVLILGPISAGIGAPLSEKavk
agipvvvfgafgkamqstvevgaggevfgkqggdflrkelkgkgsiwafrgiagsdeetl
rydgfrkslvgsdikvtqevfgdwgyakakqlcenlvlsgnavdgiwfsgaemtracldv
fketgkplvpmtgegnngfmrawkatgvksvaplftpglgaatvkaavsllegkqlyksy
fsspppvlqndldkyfrpdlsdaywfpstlpeaalkqtfkr
>Protein4458 108
mlnetekallrevepkrlnkldedglaelhdrirrarrkytklyrrraseqvdkdasrkk
ahqqhartvtkAEAFEDALAIVSDKlaraardsaeelkqerleaarsw
>Protein2733 30
yiggiikharALNAITNPLTNSYKrlvphy
>Protein2226 75
gnfswgtesvtkksrLLNVVYNASNNELVRtntlvknciiqidatpfkqwykqfygveia
akkvdakaeagkeee
>Protein4777 187
ytlagtevsallgrMPSAVGYQPTLAEEMGRlqeritstkvgsitsiqavyvpaddltdp
spattfahldatvvlsrdiaslgiypavdpldstsrqvdpnvvgeehytttravqatlqr
ykelrdiiailgmdelspedklavsrarkiqrflsqprkiqrflsqpfQQELDNNAQGIL
GYVVRwv
>Protein9365 118
drsprIAPPDLASLIGARsgdkggsanvglfarsdeawawlrewlttdrlrtlapaetdg
lavhryefdnllavnfvivgllgrgvaqnsrqdtqakslgefvrsriiheatmgqeqs
>Protein4855 31
kEGLSILEYFISTHGARkgladtalktadag
>Protein9361 574
mlqtrigkrTPAAAFRVATQLVDEHLITLDEALDRvtgqqlsqllfphfdaksaqacltr
glgaspgaavgevvftntqaierqaagakcilvrretspedlpgmiasvgvltarggkts
haavvargmgmcavvgaeelkvdaaagevvvgdtvlragdiiaidgasgeiflgdvpvvd
spvltyisegldaayegskgdaethdlinavdrllryadgvrrlrvranadtaedarrar
drgaqgiglcrtehqflgerrlfiervilaeteqeiadslaalvplqrqdfielltamdg
lpttirlidpplheflpdltelsvkvavaqatgaepdahdvallaavqrthesnpmlglr
gvrlglkvpglfglqiraiaeatvqlikegkkpkpeimvpligsvrelqiirdeaegila
evsqasgvalaipigcmielpraaltaariaeeadffsfgtndltqttwgfsrddvesgf
faeyldngvlgvspfetldatgvgqlvkagvegghstkksmhmgvcgehggdpesihffh
nagldyvscspfrvpiarleagraavalgtsdsr
>Protein4857 77
yrvaarqqavksseaalaatkAGYDVGTRNIVDVLLAERnvyaakllnvmsmrlnvttpi
rvVLDASTQEIVNTAKr
>Protein638 33
grvgvglgkANEVPEAIRkgneqarknlftvph
>Protein632 33
mqvpgvvkVVVNMGVGDAAKdskliegavrdlt
>Protein631 36
IVGATFNTISTIFFMYFILYFMLMNARymedtlyey
>Protein636 33
arqhaigqvvpgqvtkLVPFGAFVRvedgiegl
>Protein3170 31
gvttvvfdrggfrfhgrVAALADAARsggle
>Protein4194 34
rfasdkpdlrIPLELVDVADILKsvdfkvfaapa
>Protein5823 33
nrrvrSVGELLENQYRiglvrmerairermslq
>Protein5826 477
vdsilidearTPLIISGQVTDAAKlyyrfaavvralkrdvdyevdeekrqvaplepgiek
vekalgvenlyddptanfvhqltvalkakelyqrdkdylvgqgqvkivdeftgrvlegrr
wseglhqaveakegvrikeenqtlatvtlqnyfrmyeklagmtgtavteaaefmstygmq
vvpiptnkplarkdegdlifrgemgkfsavaddieeriatgqpvlvgtvsveksevlsre
lqkrgiahevlnakqhtreaevvaqagriggvtvatnmagrgvdiilggnpeglaerdla
gedidpeseeglaflderrahwaaevkaegdkvrelgglyvlgterhesrridnqlrgra
grqgdpgesrfylsledelmrifatgaiqfvmgkdwpedvpieakmvskaieraqntvet
rngeirknvlkydevmneqaevGIPTLMIFKdgqlaatkvgamskaqltafidqqla
>Protein5825 216
mlaaggaaasvglpafsqqgeafpsrvirIVVPYPAGGTTDQLARaiaqpmrevlgqtvi
venkpgaggtigtdyvakqpadgytlvfgnsgpsataglmrklpydpqkdfwpisgvmrv
pmilavpadsphksvaefvawarsrgdkvnygstgvggashlyseyfnelagtrfqhipy
tgapplltafaggqvqmafvtgldgaamvqagkvry
>Protein5824 287
mkvrAQIGMVLNLDKcigchtcsvtcknvwtsrqgmeyawfnnveskpgigypddwenqe
rwnggwerlsngsirpkmgakwrvlanifanpdlpqiddyyepftfdythlqqapdskvp
pvarpvsvitgkvmdkiekgpnweeilggefskrsadynfqniqkemygefentfmmylp
rlcehclnpacaascpsgaiykreedgivlidqdkcrgwrmcvsacpykkiyynwqsgka
ekcifcyprieagqptvcsetcgnllfaqkpvwvvsvSAIDEFQANK
>Protein335 47
hdalpistqekekQNFLMKTDSQMKFQQRNLPKLHFQLFTKInfhln
>Protein8173 184
mvnfityfsvgadnwlvpnprDIDSFLATVKaarptifmgvntlyaglvmhpgskdvdws
rlrlaggggaavigtvsdkwqaltgsfiregyglsetspvvsfnpaqvkaftgttglplp
stdvkllddegrevgvgesgeicvkgpqvmrgywnqpeanaaaftadgyfrtgdigsfda
qgfl
>Protein330 34
akNQVAMNPINTVFDAKrligrrfsdqivqqdmk
>Protein6737 33
lywekaayeeaehaakFAELLGEVVTDSTKknl
>Protein1103 32
TYAVTPGETLITELVRkhnrpgraggagfyey
>Protein6733 560
kgrpgvynvvygytdegvglsagrlavrlvnhliandpdfdfsaeletflrsaerTAFGP
STAAILEEAISRdipyirlnsaslvqlgqgvyaqriratmtsktgalavdiasdkdmtik
llgsaglpvpkqetcrtadgaaaaarrigfpvvvkpldgnhgrgvvldlmtdddvraafl
vaqeesrrgwiivesfitgkdyrclivggrmqaiaivggrmqaiaervpahvigdghhtv
eelvaitnsdprrgvghekvltriktdaaaidlvreqgfamdavppegtmvklaltgnms
tggisvdrtfdahpdnveiaeeaarmigldvagidficpditapvretggaicevnaapg
frmhthptvgepqfiakpvvdllfppgassrvpiiavtgtngktttsrmiahifketgkk
QQVIFVPRdrllevanalrsegywmcvdlcgvdyllhfdrqlpvevvperfemvvsllnh
ttgtrlrmrVQVPEDDLAVPSLIRVWPSVDFPERemwdffgiepqghpgldrilmpdnwe
ghplrkDYAVGDIPVQFKea
>Protein6731 35
eaqrAGVPFVDQRwlggmltnfktvktsikrlkem
>Protein7464 75
alkelvgagakLHPFPDEVLALAYKesmklyaeisaknptwkkvyddyskfradsnqwfr
ftearfdtfmqrqkl
>Protein7460 59
geyllgtsiarpliakrLVEIAQEQGADAISHGATGKgndqvrfelgayaltpnvrvia
>Protein7469 149
tlvssspvaqfvvggttygiatfkIGTQDAGTQATVRelrfstvgtdaiesitvggvtsp
vigggtttvsglnlsvsstgtdvpvtvkfsgfqnsttggslqagtstsitlgyieassgs
gsvvtnvtpatsnvmslvaskptvtvsst
>Protein6599 21
grFLMFNTVDFIEFFNKfnsi
>Protein6844 11
GASATTFSPAK
>Protein2031 26
lysnkeiflrELISNASDACDKlrfe
>Protein2030 82
mtleielgvtggeedgvdnsdvdsskLYTQPEDVAYAYEQLSKvsnrftvaasfgnvhgv
ykpgnvklqpvilknsqafiek
>Protein2035 32
mrIQSSEVLDAQMRavgaipqkmafsevyqal
>Protein2037 149
tnghvavkawdalgkITGLEHTHLAVGRehdkirfrdvqaqprkiisaptwsgleseevs
ynagytnvhelipwrtltgrqqfyqdhrwmldfgehlcvykpaidtkTIAPVIDKlgngn
kQLVLNWITPHQKWGIHSTYTDNLRmltl
>Protein2039 31
PSTWLTTAKksgllsiltpwryvlekrrtgr
>Protein3353 222
mfvfgvndktyagqtiisnascttnclapvakVLNDTWGIKrglmttvhaatatqktvdg
psnkdwrggrgileniipsstgaakavgvvipalnkkltgmsfrvptsdvsvvdltveld
kpatyaeicaemkaqsegalkgvlgytadkvvatdfrgesctsvfdseagialdttflkv
vawydnewgysnlvrqrvgllepsILPGLDEDVAKqvlrsfk
>Protein2693 59
mtvlnkafssagftfqlkatkrVNNASWFNLGYGSSAERamktalrkggtntlniytan
>Protein2692 130
mgaqllkeaatkTNDIAGDGTTTATVLAQAIVHEGLRnvaaganpmllkrgiekgtaavv
kairsqaieittkeeianvaaisaqdreigdliaavmdkvgkDGVITVEESKgllfetey
vegmqfdrgy
>Protein405 56
gyidsplknaedsvdvfndsarLDMTSFVTGQTRlansinyvspkfldvfganitl
>Protein406 32
lwkyehrLPDGIMPCCDVINRgaalygnlvif
>Protein9901 164
mgreryiglkHYQWGTVRLGYIDSPLKnaedsvdvfndmvnldmttfltgqtrlvnsvny
vspkfldvfganvtlqpgektrsstdvgvhtnenhiadgistafsyeddnlylsfamdkd
ivtslpmqftatvkaagvagvlaadgtysesrdamrfnarykmn
>Protein9903 238
mpdgyrhvawadlahlesaidetvsaviiepiqgeggvhpadpeylagirrlcderNLLM
ILDEVQTGLGRtgewfgfqhadvapdvvtmakalgngvpisacwakaevaaafqpgdhat
tfggnplctaaaratlevmededvpgkarhagallrgaleelrgvssvrgaglllaveld
gldapkvagdllsagvivnavtptalrlapsllisddevaeatrrigvtlaanraevd
>Protein3613 28
maqvsirDLLQAGAHFGHQTRfwnpkmg
>Protein3610 24
mayhnfhgvetrivrIFNTYGPRm
>Protein3618 87
mttkivnffkVGGTGTAPTATEAAIDRvqgsleavvldeswvmeitawdpdpelareman
vtadvavdqssqrfkensvreleylsg
>Protein2968 43
ivvaiigilaavaipayqdyiarSQVTEAVGLAGGLKteindn
>Protein1920 36
qiiddelkrfrldlndqlrIVEADAFDRieklltgk
>Protein4691 32
ndqrildlvhkdlrrarAAAISMIPTTTGAAK
>Protein8478 64
cnedrpgrdeiylsvkLTETHTATGWTASGIRSADCSlavvargswdscrqlpdqpgrgd
gvap
>Protein8477 18
akLAGGVAVIRvgaatem
>Protein8475 117
mwgsnvpqtrTPDAHFMTEVRyrgtkVVSVFPDYAEGSKFGDLWLHPKQGTDAALALAMG
HVIVNEFHVKnkSDYFDQYCRQYTDMPNLVKlvkQGDYYVPDRlvrcsdftdnlgqd
>Protein8470 20
gasfggiqikNLDLQGTKvw
>Protein1823 60
mihenqarIFDEASLAGFYQRygvdsakfkglfnsfavtgkvsqskalaqkyqiegvpav
>Protein4524 40
pqtrehillarQVGVPALVVFMNKvdmvddpelldrveig
>Protein6630 174
gnekLTDELTAVYKaewevqgdmagktnkageqvdlagreryiglkhyqlgtvrlgnids
pfknaedsvdvfndmshldmgnfltgqtrlansinyvspkfldvfganitlqpgekapan
vnedhiadgisaafhiadgisaafsyeddslylsfamdkevvtkTLFPYQTIKt
>Protein8695 554
mndpragqlaqpsdlidvahlvtayytgapdpdnidqqvafgtsghrgsslrTAFNEDHI
LATTQAIVDYRrdqgfdgplflgrdthglsepawasaievliandvtvlvdaddrytptp
avshailtanrgkiggvldlpahtgladgivvtpshnppsdggfkynpphggpadsdatk
viaasandyiraglagvrripferaraacqsydflrtyvddlphvvdldaireagiriga
dplggaavdywgaiaerhhldltvvnplvdatwrfmtldwdgkirmdcsspnamasliaq
rdqfqiatgndadadrhgivtpdagllnpnhylsvaiqylyggarpgwradgfvgktlvs
ssmidrvaadlgrrlvevpvgfkwfvpglldgsgpfggeesagasflrrdgtvwttdkdg
illallaseilartgktpsqlyaeltavhgnpayaridapatreqkaklgaltpddvsar
slagepitakltrapgndapigglkvvtesawfaarpsgtedvykiyaesfrgpehlalv
qeqarevvgaalga
>Protein8699 148
SLSNSLGLLGRkvgmmrVFTDEGDSVPVTVVDVSNNRvtqiktnendgyvalqvtfgsrk
asrvtkpiaghlakAGVEAGEIIQEFRvtadtagqyaagavvpasavfavgqsvdvqgts
igkgftgtitrhnfssqrashgnsrshn
>Protein5346 52
gawqdvpgehranlrrIIVTQGDTEPASVEQQRhlgltcpsqydlrnlfqvn
>Protein6693 173
alassdetrplpsrwrpsptihppstnsrfstleelnvakwtftsesvteghpdkMADQI
SDSVLDALLEQDPDSRVACETMVTTGLAIVAGEISTKAYVDIQSIVRqtirdigydredv
gydgstcgvlvaideqsvdiaqgvddseevrsgtsgeedqldqqgagdqgmmf
>Protein4832 60
akattaeqeasnfsakatiarQGADTVVTNVKaakTPLEATVDAVAAAKdvaekakdsse
>Protein1340 22
hprtilrWAYYYHHKsvctpgm
>Protein5129 33
diilailarIGTGGGIGYIAEYRgsaiealsme
>Protein1315 31
mdglsnlkSVQQVAQARgkdvnevapfwsrk
>Protein6476 32
sfdglrVSVSGSGNVAQYAVEKamalgakvvt
>Protein1313 91
mktlekidarelrrkMGVNQQQFWSKigvtqsggsryesgrnmprpvqqllrlvhvenid
igkikredvevaeylkanepeqykslkklar
>Protein1312 77
irgkqrvtgedksriivfiptgrpdakealdrAIESTPGAVALLDGVISTKwwyipyvyg
eqtilvegtplidpklk
>Protein9120 150
mgahlafacdlviaaegtkfievfsrrglvvdalgayllprtiglhkakELVLFADDLPV
AEAERlglvnkvvprdelaatagewagrlasgptkalglskwllnqsfdvdratmmsnea
iavelnthsedfaegmasfrerrdpvwrgy
>Protein9127 183
mkpqtlelkrgvevlvatpgrlldhieakNAVLNQVEYVVLDEADRMLDIGFLPDLQRil
sylpktrttllfsatfspeikrlassylqnpitievarpnatastveqhfysvpedekrh
alhqilktrgmkqafvfvnsklgcarlarslereglkttalhgdksqderlkaleafkkg
evd
>Protein9124 37
mrvhkrLIDILEPTQKtvdslqrldlpagvdieikih
>Protein9128 67
mklitegvtetlvtakdgdfaenqtlgkAGLAPFHDFESVIPADVKakvdevvkqmeagt
lqtgvtl
>Protein7870 36
gnntatgivitdaiprELVGTSGMKyqagsgiwsag
>Protein7250 52
aeatgdasnygsqinsrtyggvtnyspdtwlanevykIPVTAAINEVVNRad
>Protein7256 40
nydgqtveearvalvqkIGENIQVRraelvegavlasyrh
>Protein7255 27
mtpkgtfiingaerIVVSQLHRspgvf
>Protein10103 113
msstptlfnsgtrrsqlsscylstvpddldgiyelikenallskyagglgndwtrvralg
ahikgtngesqgvvpflkVVNDTAVAVNQGGKrkgavctyletwhldmeefle
>Protein6181 37
arTNAASVYAHLLGRmptateyvldsvyghffvdnpn
>Protein10101 172
dyaglvnsnvpdfytyyenrgtsldqlkdlydgtyesqaerhfddwtpfenfsfkptahv
gvglafklgrvvnlaletkVTYTNDDLLDGQRwqewealtrdydtyiytganlnfniggk
nsveplwwmnpldysyqelnekpccedmpappdlgdkdkdgvpnawdeepes
>Protein10107 230
vdelfearrpkDAATLAETSGRiedkgeivkekrVFYIIPDNPDLERvkvaipvikqlri
qdgdyvkQGDQLDDGNFDPHDILRvrgtnalhaylvkevqevyrlqgvhindkhievvvr
qmlrkvmitdsgdtsfvsqqqvdrfsfreenkrvdaeggspsqatpillgltkaslntes
ffshlstqspfslphhskklqkLYSPHYTFVSGLDPFGAGTVGRynnvys
>Protein10104 761
yqlvenphvrvlynrrgvsdyalydeegilertgvkpsdyvfyaalrgdpsdnlpgvpgv
gektaaklvnkygtidelfahaaeqtpkLAQSLEANEDQVRmnaqmmalirDVDLAEEVT
SLRvgsidadevaelfgflefsslqarfseafgaylsaplaagdarvleaevtvpgtave
aakaleaaiasgvdgpvgvaadwlgdpgrsplaglavvtdaaagevawfpdpatgvltgc
ddqvvallggdvplvahdakpllrsllglevevsglaldtkLAAYLLDPADARydlaell
aryagaemagaeptpsdqldlgdgpsdqphqviarralavealagpmrealevrglaaln
ddvevplvrvlarmedlgvgvdrdalqgladrlvaevaeeraaivataghefnvnstpql
rqvlfdelgltphkktktgystdaatleklrgehpivehllryreveklrstygegllse
iapdgrihatfnqtvartgrlssdqpnlhnipvrseegrlfrrafvpapgyrlcvadynq
ielrciahlsqdpglvgaftagddihaqtaarifevdadevtvaqrstakmvsyglaygm
eayglgqrlsiptgeaqvildayfegfpnvraymegavadarekgytetlfgrrrqipel
asrvravrqagerqamnagiqglaadifklalvrldrgledrggtsrlilqvhdevvlev
ppadeaeitavvldamsgafdlavplevnlafgdtwadaka
>Protein8996 282
midpkakgaagvlklyeliekgnklrisgtkkvearIADIKPDDLFTLIYTSGTTGAPKg
vmlmhsnmmhqvidvvptleisskdrvlsilpvwhifervfmyaaistgastyftnvrdm
redfgkakptfmgsaprlwesiylgifnrvndpkqtpparkAIFNTAYFFSKhfhasirf
lqgnevdyegrnaivslftgiksifvailtflpyllfdaialskirlatggqlratcsgg
galqkhvdaffndigikviegygmtetspvisarsfkhlvmg
>Protein25 76
miqtesrLDVADNTGAKsvlcikvlggskrcikvlggskrrTGFAGVPGVLSYDAPGAAR
slyqtrtninpdivnk
>Protein6184 41
mrvalrTISGLVDGSTTEELDHLAVRTAAALISEEPNYSRl
>Protein1707 48
yvhnlskrTAVYTTYARVTNSGGAAQSLNGATTAANQSSSGFDLGLRh
>Protein2204 32
kESMFDEGQTLNHPYYRskftsekivreetkv
>Protein2200 46
aqkanvadatankdvgdavqpinkMVSSTASSAGLTATAETSSRta
>Protein4757 65
mnekhyrvvalgkpsdeqrtqwyvqrYVAQFPHGGEMVLFDRswynramvepvfgfctqk
eyddf
>Protein4758 26
maatgvsegikSGVLTLTMSNADKgs
>Protein618 326
stvltdtkefesvkldkalrGTLTQNDILTDEFGQASTTFKvsdnhnshrrivvtvddka
lgenkpfhclnfnlsgtkitidpvdlntsrdqensisltvkngrgfgikgvpitlagagi
esalvdkkianpvstneagtfrldgmkfttagdiiaqsddyapsaisnvtlsaegqevsf
vdeqdklissasisaqnvfvkikvplplktspivkfattlgtihdkestydpdlsdgfak
arvstdrpgtvrvdiaeisgqsnilghgefrfnilghgefrfisaipskLLLPDTVGTGG
DSHTRfpigisfpagsglvafaaatg
>Protein615 28
mkakleghlkSEDFFNVEKfpkatfeit
>Protein617 50
mqdgkkSIAESIVYGALDRvqeknkvdpveffettlekvrpmvevkarrv
>Protein612 54
sdardvtvlvasgvqvdfggattleavvvsgsqverIDVSQTDTRtvftaeqlq
>Protein3403 303
tsdvyayerEGNQASAFVSTLGTTLRtynvkegdnlitkASDSPSTSYVDQDSSKtlvmi
anvnfkskvnvekmtvtvtdadnvvdtlsvyanapmndptsvkldevtvgngtqtkdlsv
yrdlqgltrlyfyvetetnatdaknftvsinnnsfpgaeyvasnntvtaseingsatssv
mttktavlnalarTDGFSSSSETVVAGDKvylgefsvshnnvrdvkvtsitvslsgtnsv
nvgqyvnnltlsgenmeivksvtssfsqpvvfnslnfmvpknttkkfklygnintsftgn
lql
>Protein3400 341
vgrppsfersaqhtrqgvhvsesayrlprtvipshyaleitpnlvaatfagtvdievala
eatdtvtlhaldltitlakvsqgdgqaagqgavttqtaevtdddetetvtlrlanqlspg
tatlhlawtgeisdglvgfyrSTYEAADGTTATLAATQFEAPHARrafpcfdepdmkasf
gvslvtdddhlaisnsaeigrvpvdgglvrvsfadtmvmstylvawvvgpleatephlvg
ttpvrvvhqpgqahltafaleaaehaleyfedyygiaypgdkldlvalpdfafgamenlg
cvtfrevlllidpsratraeqrrlaavvnhelahmwfgdlv
>Protein3159 27
tfafikFFLYDGLFGDITKhqcyaryi
>Protein3154 32
kLLDQGEAGDNVGLLLRgikkedvergqvlak
>Protein3150 29
msgvtcclrFPGQLNSDLRklavnlipip
>Protein3153 66
lpegveadeagfvdtwlvettlgralfnetlpedypyvndqvdkkrLSTIVNDLAERysk
vqvaas
>Protein9813 199
gvpsqafretlgrVGEFLRPWVPVVSLTKgleqgtrkrmsqlihevlpghpaavltgpnl
akeilvgdaaaaviatpdpvvaetlqavfatdrfrvysnpdvigcelggalkNVIAIASG
MADGLGTGDNTRaavitrglaeltalgvamggqqvtfaglagmgdliatcispqsrnrhv
geqlgkgrtieeivdemnm
>Protein5805 58
mdkadaviiakYTLATTTVPPVTTPPTTNAVVTGATISADGRmvtltfdkplsaattl
>Protein5802 63
vaavtaalaagdavtlvgfgtfsvkkraarkgrnpkTGEAIDIAASTVPDFKAGKSLKDA
VAc
>Protein9269 104
mqagtaravinnlvtgvsagferKLQLVGVGYKaqakgkvlslslgfshpvdyempegvt
aetpspteivlksnnkqllgqvaanvrgyrppepykgkgvryvg
>Protein5662 86
mkdapgaekALQMNGASFQNRqirvdaarprepreggfgggdrggdrggfgggrrsfggg
ggsgggerrgfgggssggggrrggdr
>Protein5667 41
rlrrqcryrrGIGGTGYRgreiggaaagrpfeadrrepdrd
>Protein6869 83
spekLLTVVVPVGLVGEAKevttnggmieqklsvvkircradsipremearisdltigrs
lqvkdltaiegvrvmtdplkava
>Protein1206 45
ernvflniydlkgeqlinkkITNELTTLKmngystsvyivelnnd
>Protein8546 38
gwaginwptefggrGLTDIEQMIWYSEFARadppftln
>Protein7402 33
tkvigdqvkVVGWYDNEWGYSNRlvdlvglvgs
>Protein6311 45
vrEPAVFLFDEPLSNLDAKlrvqtraqltrlhqrlattfiyvthl
>Protein6317 65
veigghqfkvvqnqeifvlkldgnagdkvnfdkVLMLSGDAGTKigaptisgssvsativ
ehqkg
>Protein420 75
antkvqldlvkTINDAALNQNTGVKvaslakaandavrqinqdimmaakVAAAVNDIVVA
TAKvaavgvptfaav
>Protein425 43
mpvtillkaiglnhesilanffvndnfrLMDSGAQMEFVAERl
>Protein3368 77
vtdittnctltatsvvgstakSVPVAGLNNDATRlgasrvvittpaaaeggvtydisykt
pastvwtvipgytyttl
>Protein3360 73
ssdlagglvkYWGGLDGYLRsqgakvttpgssplnsiavrstltrdalvpwmaansctkv
hlighsqgglvvr
>Protein3091 209
adaaqnanvadvaantavkAAVPTTNAVKtstdaaakLTAPAATDSRavdkvakisdtss
gdskskASIANSSAGLMKTAASTSAISATVKaaadkVIAFNNEAAKakadvakATMAADM
AVRavnikamvaakvaatidavadvaaaisavsaadpsvsvaaakleaakaavaadptnq
alllqilqikpnGDDFEVFVNPTGRfvig
>Protein3895 52
mqtitkkvidqpekaewrEILCENNTTRekmseihkalkvagfdpgtsegtv
>Protein3893 44
lrqtpsneadwrGAGNVELIQHILARfhehhreqlpelirlarr
>Protein3898 26
keqkgrntgiatrGSSVAFGDFGLKc
>Protein1940 12
kMMHWNLLPKql
>Protein1942 107
marligvdlprdkrveigltyifgvgrttaskALVATGISPDTRvknltdadlvslrdwl
etnvkmegdlrrevaadirrkveigsyegirhrrglpvrgqrtktna
>Protein4323 12
ikICVNNLIVQK
>Protein1949 373
mapssagaapaaagdreaaatsrsdnlpnpladaqaklraegvakllsgeatlegsgasr
vikipgstapgargtaagkarWVWYPVEREESIFTILTEFGDKKmsasggtagprknqip
kpdrnwdgnstddnatywvprmttrptgfptsirrtsrrAALDSGDVVRaekagvvtevs
adlvtvaaddathrtyriakftrsnqgtsynqrvvvsegdrveiggviadgpatdggema
lgrnllvafmpweghnyedaiilsqrlvqddvlssihieehevdardtklgpeeirdtkl
gpeeisrLMAAVDESIPQPVRavdkpflmpvedvftisgrgtvatgrvergivkvgetve
ivgfkdtatttvt
>Protein4320 192
mrDNLLELTSRDLEHIPVMLGGAALTRayverdlrenhpgrlfygkdafeglhtmdrlmk
ikaegeqeddktwgiepggreipglsermaarAGETTVEAPADLPARspdvatdnhvfmp
pflgtrvikgipideiatwinettlyrnqwqfrpetgeddvafkdrlrsrfreelakare
ddllvptvaygy
>Protein2946 38
mftrllqnagqtrDLGEALGRvaldardgsgaaaggiv
>Protein8451 55
qhlnklfigenveeilhgdlkleliahpdlkEAITHCEQVGDYGSRelfvailes
>Protein8455 21
ifrIYPAATAGGKgkekgekr
>Protein8326 31
LAQEDPSFRvrtdeetaqtiiagmgelhlei
>Protein8325 95
mqtdkwrANTAAALYNATVASKkavadadtaakeaseavgkantsaagvvtaaqaiadka
taaqaiadkataakdavkatkVDALASTEQTAKdr
>Protein8459 120
mqgspliptnlqfstrFLAPQATTNGVNVGVRafigfgndessqtvdfsrlavglrgava
ntgwdydatvtssrssgsytfyafltdrlaqssnvvangsggfncvnpangcvaapaltp
>Protein8329 39
rrssdlhfnpefivnaketgkIMAVNYSDLNNLKigrah
>Protein8328 62
mgfassraqsrnfighghvlvndhkvdiasyqikvgdkisfkeklskTDLMDQNIKlaqs
ln
>Protein8618 93
mhvaafsptvlnrdeipaetvenerrvaeatareegkpegalsrivegrvngyfkENVLL
EQAFAKdakksvakvleesgasakgfvryrvga
>Protein5328 35
mceskvtsgkISQIQSALRakGYDPGATDNVLGAK
>Protein5329 35
mqkEELVLFPLIRggrgmlaggpitvmhveheevg
>Protein5323 109
mrtytpkqgeitrawhiidatdvvlgrLASQTAILLRgkhkptfaphvdggdfviiinae
kvaltghqrreggphgrqaraeeglpplgspgrpeeDTVFHTVTSGKsd
>Protein9322 124
mlgsnyptkflgdtlrgkrlvsverAVQMMTQVPARlfgltdrgtievgnhadlvlfdpa
tvdsgpitmrsdlpgdterlfadaegivevwvngestvvdnadtgarsgtllragadtht
splv
>Protein9491 124
PTINQLVSNPRvavltkskvpalencpqkrgvctrvytttpkkpnsalrkvckvrltngf
evisyiggeghnlqehsvvlirggrvkdlpgvryhtvrGSLDTQGVKdrkqsrskygskr
pksa
>Protein9327 202
mplksrsdirNVAIVAHVDHGKttlvdkmlwqagafgahqhvderamdsgdlerekgiti
lakntaihyagkaaaetghpdgvtiniidtpghadfggeverglsmvdgvvllvdasegp
lpqtrfvlrkalaakmpvvlcinkvdrpdariaevvdeayelfmdlmeddqnhdavldfp
ivyasakagraslqrpvdggpp
>Protein4815 268
mnaqrNAGVSQSSLASSLERlssglrvnsakddaaglaiaermnaqargmnvairnandg
islaqtadgglssmadmiqrmrelavqavnstntsgdigalnqeysqlnaellrtvgavq
fngtslftntanfdfqvgansgqtitvqasamnvstasnittittgtasalnvtansana
afinnldnalttinstrailgavqsrrSEADLLDIRnfgtksidevkaklhgmglalkds
ppgfdpsamvdgyddfdddlsfaedeql
>Protein9499 355
gqnrqqggqarqqggashqqggqnqqggqnqqggqnrysddddypgsrrrgrnrgrnrdk
rrgvrpdgadfetaepqiseddlvvpvggildildsyafvrttgylpgandvyvppglvk
ryglrkgdavtgavkaprEGEDHGQMVQTGRnqrqkynplvrldtvngltpeqarqrpef
gkltplypqerlrletepniittrvidmvapigkgqrgllvapakagktlilqaianais
tnnpechlmvvlvderpeevtdmqravkgeviastfdrpaedhttvaelaierakrlvem
gsgpsawsrwvttswcsstrspvsvvAAGADAAAPRraggrpapaasrphtpsgp
>Protein4811 47
itilakntavlyngvkINIVDTPGHADFGGEVERvlkmvdgalllvd
>Protein4813 35
VAQEGVGEVVDDVVTRavflavelgrqqllgqrha
>Protein5494 103
wnigvirwvkQLPTEGAEAGIEILSARakpcgsrvlkktgdsteymrtlllpemkslhrp
atlitpnvsfrsgyrvlirqgneevkvqlttemlttqsfsqfe
>Protein5492 31
aqrhplcahrrarvqppiprrQCCQCELRar
>Protein5491 18
mvrtylkkVVNAIAAGDK
>Protein6415 22
rkvllqskgkavrDFTAEILKf
>Protein9147 172
dyikNMITGAAQMDGAILVVAATDGPMPQTRehillakQVGVPKMVVFLNKcdmvddpdm
ielveeeirelltkqgfdgvntpvirgsglkaseatslddewakkivelmsaldtwipip
erdiakpflmpvediftiegrgtvvtgriergvvkineeieivglkdtvktt
>Protein9140 153
mvtdhwavdvplalpfkHDTVGAGAIAGVGKigevkALPMTIFAQYRfleadakvrpyvg
lgltyakffkergtaaltgltggtpanptllsaesgfgltpqigvnialndrwfvdlayy
ktfvktrNTLSTGQHIDVKLNPNVFTVGVGYRf
>Protein9141 204
msaktvavelpaeifdvqtnvplihqvvvaqlaaarqgthatktrgevrgggrkpykqkg
tgrarQGSTRAPQFAGGGVVHGPQPRdysqrtpkkmkaaalrgalsdrarhgrihvveal
vagtdpstkqavellsglserknllvvldrsdivslksvrnldhvhvlavdqlntydvlc
addvvftkaafetfvggpateetk
>Protein9142 159
mgdriallkDGLLQQCATPRemydrpanlfvagfigspamnliavpvtgegevkfgnhrl
piersalvgvgnqvmvgvrpedvevttnddgmaltvelveelgadayvhgvpadsaismy
gdeeglakpfvarvdgrkvprkgetiyvypnqnhlhvfn
>Protein7447 56
mklsqdrANSVSQYLASQGVAGSRlnavgmgkaqpvadnatevgraqnrrveikin
>Protein4789 31
mlgdvalvarEPVAFLDPADTGPFVLQSRhg
>Protein7449 407
MPEAVIVATARtpigrafkgtlrelrpddlsaqvvsallakvpsldpnliedlywgcaep
sgkqgsnmariiavlagldrlpgstvnrfcasstqtmrmafhaikanegdiflaggvecv
sqytgfagaggvadeainprfaesiartaqvaadnatwsdprtegllpdvylsmgqtaen
vatlrgisrerqdewgvssqnrteaaiaagffarditpvtlpdgtvastddgpragvtla
avaglktvfrengtvtagnccplndgasgvlimsdtrakdlgitplarivstgvsglspe
imglgpveasqqalaragmsikdidlyeineafaaqvlpsaddlgmdfdklnvhggaial
ghpfgstgtrimttlingltardgqfgletmcvgggqgmaiiverls
>Protein60 123
nveikqpalaikLGNIYVANSNAANAGRDADGFTNAAAAEVDGSQISNKvkimdgleivm
aestmiiqlgnegssnhmiqanstltggltlnqfalydesgaaarNADNLLSGDVGAGGR
vfa
>Protein61 66
mrVALTENDLEEAYTRaksealasfgddtvfieryvpeprhievqiladsygnvvhlfer
dcsvqr
>Protein66 9
ITINGTAMK
>Protein8617 111
meraqsrqgefgevlagaagrrvsfkLVAGTGSAGSPGAERdasgrhgrsahdggpaprg
gddadeaewadnseydglvvadledadpplsaanrlleafpgaeliapddk
>Protein7232 116
VDALPSTEQTAEDALDARldaftdpvitvpavnyadsngvldstdlaaataavvaaaqay
qaakdalatantdglinqaakaaaqakvaakaaaqakvdLYPNVDFYSGIVQKaig
>Protein10126 35
micgyrVEDIEDKLMQKIRYLDKLVDELAKgktme
>Protein857 54
mfrreviqsieieedrfgfepeitakvsarnlrIYETGISYSGRtydegkkigw
>Protein2624 205
arlvsqidpqasnpldgkvwvdrldrFGSGWITRHPAMLYVLVLAGEEIPDRmqklaseh
pdtdpflaevnryhrqsgrgqplspsgggqapqlrahAISQQINNLDFHRgsqgdgqili
elsqssvpvdvqqqgnkiiarflgaklpeklrrrldvsdfatpvksidaynegsngvmvi
qpqgefeylayqadnkltisvkpil
>Protein2194 31
ifgqsgagnnwakGHYTEGAELIDSVLDVVR
>Protein2771 336
nqlgertftnsegkdtpalltassivttlsgilnvpgatpagevprapnadlvraawqva
ppslqeftatpptgpgqaaknlnlifrVGYTSLTDGEGVVKdvrgdvkesspegvravps
glavvgvglleniesnrilltylsiafvglflavrlrsvvrsvlslvpvmiatgmaslva
falglklspmtavggplivaicteftslmllrfveerkrhmapleaadtaaartgrafiv
sgltgvagvaviatsplpllrdfgaivalnvvialasalvilppmllrigdlaahvglgr
crgpgvgqppPPQGPGVRvddgfeegmtipihydpi
>Protein8526 72
matlsgaavsdaledgrVVSGVGGQYNFVAQAHELPESRsilmlrshrvvdgevrssivk
nyghitiprhlr
>Protein8521 46
wleifaddvrcthgatvgrLDDEALFYLRsrgiaadlarsmlidaf
>Protein1 249
mglalligalsstavankalddiraerttgdgwrlvkndrrheikayvkneegsnirsfr
VEAYFDAPIEVLTRvqadvdsyvrwyfevleskmlkkvsdkefifymvhdapvifymvhd
apvgmadrdvvmkESAAAALAFARkhlgnlafarkhlgnkpvtaivfthshadhfggalg
vataqeiaerkipviasegfieeatsenilvgtamgrrsmyqfgknltpgpkTFVPVFVT
ENMVGHKsg
>Protein9752 318
mishkLNEIEQISDAITIIRdgktietlrVDEGGVDENRiirgmvgrdlesrfpehtpki
gevffevknwrvqhptradrlvckdssfvvrrgeivgfaglmgagrtelmrsifgrsygt
vlggtitkdgkdlvlhhvadaihegiayvtedrktlgvnllddiktttvsanlerITQGL
VVNASEEYRyaeeyrvnlrTKAPNVDEGVSKlsggnqqkvvlakwlftepdllildeptr
gidvgakyeiygiiqrladegkgvivvsselpellglsdriytlfegqitgvldkaeanq
eslmklmtkarttasvas
>Protein3427 171
mlanlglssiftqaegvayisssanrvkAVLDLAEALSNYAGPNAAVLAAKaaynntldl
aynysttagntamlalndsvlttftlttavdtmtgtegmdnfvartqnnvntlndadtlt
ggagtdtlyadltsngvaitpkLNSIETVIIRaqttstdpatdnnmlaatv
>Protein3426 42
nrtgdgdgddesikvnlsnvpatvqrLVVAVTIHDAEARrqs
>Protein3420 53
ewktvafdtngrAVLPNGSIGFRwtpeggvdqgkwnleskearhgtdvklkls
>Protein5864 32
derFPHPQLMPGDPVDRarvrLFLLNFEKelf
>Protein107 18
mkLADALDTYIPLPERav
>Protein7661 149
rPAAAAPAAAPTSEKvtfaadaffdfdkavlkpegksklddlsgklknitleviiavght
dsvgsdaynqrlsvkrseavkaylvskgieanrvytegkgekqpvadnktkegqaknrkt
kegqaknrrEANTATVQGALQEDITSGKl
>Protein8154 34
mdlnapevicrneqrMLQEAVDALIDNSAARsgr
>Protein8155 96
malidhrprTASVVATTDMHLLRfnsrqhapppvqlapvsttadrdaegggacAEHGSID
VLVNNAGITRdrmflkmtredwdqvietnlnsmfnv
>Protein9791 203
EVKQYKISNLEECKKIIGIKADWVLCFGAKSLLENReiidnilhtfdsaeiafcstagei
cqkcgvcensmvisaikfnqtklqsaivniknfnnsydagksiaekldqqdlkhifilsd
gsnvngselvksmndyfkssvvitgglagddtkfeytltslndhpsrgniiafglygdhi
qithgtmggwdsfglaktvtkst
>Protein9793 130
SATQESVMDAKasarhvrvtpqkarrvvdlirgkaaadavavlrFAPQAASEPVRKVLES
AIANARvradkaaesfdegnlvvsaayvdegptmkrfrpraqgrasrinkrtshitvhva
pkvsgkagtr
>Protein9792 79
msqalrkltgtisrtgcccifinqlrekIGVMFGNPETTTGGNALKfyasvridirrigq
ikdkedmvgnrvrvkivkn
>Protein5682 52
afdeearrglerGMNILADAVKvtlgpkgrnvvlekkwgaptitndgvsiak
>Protein5687 56
madvtlryvkspngtdkglsggvaakFGAATAGLQLAKnsetkdtgielfanyals
>Protein6881 31
sqkiiagniivrqrGTQFWPGENVGIGRdht
>Protein6885 203
lgesaaklilgggtlqviastnlvkdttittgngtidttsqnvtlegrisgvgqliksgs
gtltlkSGANSGDNTFEGGVRikegtlevskdsalgkdggnvvidgatlaitgtgdntle
rsitltekggtvsvaaggkatltgelqldkdavfadltkagagelaltkdntgelaltkd
nttgkfkgntyikAGGSGEIRth
>Protein6886 31
gpglfsptqivsrGQMAMFLWRyadsptgap
>Protein6081 32
ldvetknsiaprdalasagkTLVELFGLARel
>Protein6082 33
ggnvpkEYIPAVEKgfkvsvvkgvlagyplidt
>Protein6084 41
mkrrGNSTGLAANAVVLRgnpssrtadgywrpgylfqyanq
>Protein7931 43
IMAWSCWRKRFNDVWMMKALTNPIFTLKSTcvfiignidrwrf
>Protein7935 44
makTVATDAIINLYHILDAPARgntvafdidnlsendsvnrart
>Protein7934 283
aakeivytaearNLILEGVNALANAVKvtlgpkgrnvviekswgspvvtkdgvtvakeie
lpdtvakeielpdaDVTTGETLSDVGSPIILERmvfpepvitqavepktkvdqekmgial
qrLAAEDPSFRvktdeesgqtliagmgelhleiivdrmrrefgveanvgkpqvayretir
ktvedaegkfvrqsggkgqyghvvlkiepneagkgiefvdaikggvvpreyipavevpre
yipavekAASASPAVGYSHLHQEQQKslvdgafaklkgfvltk
>Protein6330 78
ddagitkTQANAALDSLVEAVTKtlkgggkvtlvgfgtfsvtkraartgrnpqtgaaiki
kakkvarfkagkelsaki
>Protein6338 186
mkdpafkALVDGQSTEHRltltkvvsldsqirddlneelggwrilseqdtrRGETTAAAD
SVLASDRstsltgftgtadyfvedvfylggkpadepilpgdeqslisqgwtrFLSIFEVK
hpelysvvtlrqaknfevdpakpppptqprTDVDAISVVQLRnlgdkrfvpflftivtfv
lfvsfa
>Protein6339 146
mgqkvnpygfrlgittdwksrwyasrEQYVDYVVEDWEIRrylmgrmanaaisrievert
rdrvridlhtarpgivigrrgamadelrqelawptssarswpgsratprcsstfkrssGT
PYLLTLDDIAERareaaemgatevcl
>Protein7684 322
rtvvfaddtnlikidvdssgnggkpvlnvkISTPTLAIKtgniyvassstgaaggvitnk
tkilngmeiilgasainiqlgnevqtvsgdavsgtnptamiainakltggltinntkldd
angaastgtaanvgggsitaanvgggsifigsqkMSENGGGVTVTGSKvavpagqiadaa
vvpvtgsdgevalvlvelnqqgvtrtplrttaaspdanldfvgatgdviavgadalswaw
qravatqcalatggchpmrrrdgrggdrhgdhgavhqrskavratdcrvpggcppcVGFE
GGQMPLQRrlpkrgfkslatpy
>Protein448 32
etngeingkWIFANANNTPRlarvdlktfrta
>Protein443 107
gagrAAQNVSSTLLYFNDILEKetglpgcdygkvegtavgfsffshsiyggggpgvfngn
hvvtrhsrgfaipcvcaavaldagtqmftiestsgligdvfgaipef
>Protein442 139
sapplrerysfanlnevleipdliavqrksfkWFVDHGLANAFRdispirdftetlslel
dfdptdedlrpppkftveeckekdmtysapifvkarfvnqntgegavrqpehgrdqgTGL
ITELRarefyekptserkr
>Protein9944 240
mkggvgktstavnlaalaagtglrtllwdldpqaaatwsvglepepgnatrtvvrgrrev
srlarntkVPGLSVIPADETLRsldiamserrhparvlskavdrlsdaydlvvvdtppgp
tlvlenlialadlalvpveptplsirtlaqmqdfigerttnlplaaffslldetkvaqrh
lyaeyratdpvflttsiphstaverlgferrptvmtspaslasrryrslwaevaerigld
>Protein3300 31
WAAWGPMATHRwtsissrncaqamcswpavt
>Protein9942 126
mlrgiwgdpqryrdtywsrfgekyyfagdgakydadgniwllgrVDDVMNVSGHRLSTAE
IESALVSHPKvaeaavvgasdemtgqavvafvilreehveeadevgegtdlvkelrdhva
keigpi
>Protein1969 33
akagqvqfrvdkAGIVHSTIGRrsfesdklqgn
>Protein1966 55
mdewntrqhgksglvervrrSTIDEAEAEAKtieflsrfvdakkspmcgnsicqd
>Protein1961 63
riagvdiprekrlvisltyiygvgpsqasaileniglpedtrvrdlteaevsqlrAYIEA
NLK
>Protein4653 99
edravqaaeaaissplleasidgahgvllsiqggsdlglfeinesarLVQEAAHPDANII
FGAVIDDALGDEVRvtviaagfdggtpkgrvderpavqa
>Protein10250 244
mlaergigvtlverLPAPGGQEPETDAAQLARaasragvrmmlgtlaaefrqgqvhtlgv
egavtlsadalvvatgsrpqtraelgiagergagvmpgsatrhlldsgvllgrhplvigd
ghlaeelcsalgsagaitvtsvragsdgvdpwpgtntftdarvlsvhgfprvnravvsqg
drlthvhadavilaasrvamrniegavfggphvvecfslaepktfdnaeaaamqaceqtm
ltlr
>Protein10259 21
mrEFDLAWQRtlheggwagin
>Protein2435 71
rdtklgaeeitrDIPNLSEQQLSRmddsgiifvgaevepgdtlvgkvtpkgettltpeek
llraifgekas
>Protein2434 118
keqrlrrarqtririakqgiarltvnrTNLHIYATVISGDGSKVLASASTNEADVRnalt
gsagkggnaaaaqavgkriaekakaagvekvafdragfayhgrvkaladaareaglqf
>Protein2437 37
rvinrnnrlkrLLELNAPEIIIRnerrmlqeavdalf
>Protein2430 22
SLDTGEGDELEIINLKevrvdd
>Protein2433 416
mftivkkeflfgrHQVVLETGRiarqantvlvtmggvtvlvavvaaksaksgqdffpltv
nyqektyaagripggyfkregraseketltsrlidrpirplfpegyynevqvtitvvstd
kesdpdiaamlgasaalsiagipfngpiagarvayiegeyvlnptykelatsdldlvvag
tdkavlmveseakelsedqmlgavlfghdemqvaveaikafaaevnpsasiwtapqtnqp
lkdglkaafaqaiseaytisekqsryarlgeikkealaqfalegaavsaddvetafedlk
yrtvrdnilntsirrdnilntsiridgraldtvraldvqigvlprvhgsalftrTASELQ
ELSARhtwghfsqlapsnpseiavidrgegcyvwdangkryldglaglytvnaghg
>Protein8305 44
pireldrielgcgsrgpitekIQSAFFDIVNGRnpkyahwltkv
>Protein5300 55
pagetkiiylrAFGGEAAGASSLAPKvgplglsakkiaddvakatldykglkitv
>Protein5301 68
prrspwsfgrsrrrsspsrrsrsgdrggsgrraqrrrsravrawselqrEAQAGGGKdrr
ahreaarr
>Protein5308 258
glprvaelfearkpkevavisetdgvvsfgkdtkgkrrivvtaedgsateyliakgknit
vnegdfvrAGDALMDGAANPHDILKikgeaalarYLVDEVQEVYRlqgvkindkhieviv
rqmlrrvkiravgdtdflvdeqvekhrfeefnrsivaaggrpavadplllgitkaslstd
sflsaasfqettrvlppsrrppacslrplstgvltrsaaskrtspwavLIIFDTTLRdge
qspgasmtreekvriarq
>Protein9308 136
kkskaeaeakarellarvgvttqadkYPAQLSGGQQQRvaiarslamepkvmlfdeptsa
ldpemvnevldvmtslarsgmtmivvthemgfarraadrvvfmadgeivevatpatffts
prsnrakdflgkilsh
>Protein9309 106
mraaiqrigelreaagrVDEPFAVGVLCEPIRlgdpiegqpdytlsgpaenvadrlarya
srginqlqlsflatsvddycdqllrfgqevaphlppspalqsdpaa
>Protein1682 73
atlkdicyfipcpksphgcdvdptgefivgsgkLAAIIPVFSFDKlqqaiasksfdgeye
gipvvkyesalyg
>Protein9302 115
maaldavrlpfsvsapaqaaalaalgerTAMEAAVASVLAERarlleglnaagwtmpdsq
anfvwfgvgeravelgdrleaagiiarvfpgvgvrltvgtaadtdrilaglstpi
>Protein9301 159
qafpsfgserTGAPVVAFCRvadqeirvrepvvtpdalvvqdstllhqvdvfaglkadgy
alinspltpselgldelaarlgvgrlltipatdiarehigrpvpnlvmlgglaaftglvh
lpalleamqdhfpgalgaknvaaataayelvqslvpsht
>Protein9306 72
mtihrkapsyedqagsnelletgikVIDLVCPFAKggkVGLFGGAGVGKtvnmmelirni
aiehsgysvfag
>Protein9307 138
mntihvdvvsaeesifsgeakFVALPGEAGELGIYPRhtplisrikagsvriekadgtee
fifvaggilevqpncvtvlsdtavrgkdldeekanlakaaaeealknakgefdiakaqse
lyaiaaeiaalrkfrknk
>Protein4877 61
ikkeiqsykqdlaidevgtvieigdgiarvfglkNVMAGELLEFQNGIRgqafnleensv
g
>Protein4871 44
mglligprhqpalpnlppvlsialslrstrrLTGQSDALVDTGK
>Protein9169 87
mdelseedrlvvsrarrvqrFLSQPFFVAEQFTGLKgvfvpieetirgfemimagevdqy
peaafnlvgtiddaiekgkklladakn
>Protein9164 91
vastnsfgardtlsvgekayeiyrigavagsdslpyslkVLLENLLRtedganitadhir
algswdekaepdteiqftparvimqdftgvp
>Protein9165 94
mdtakavteikggkiefrndkhgnlhfiigkasfdekALVENYAAAIEEVLRlkpsaskg
rfllkatmaptmgpgipldatktrnlleeadgva
>Protein9160 208
madeydqpngvpidailfggrrQTTVPLVYESRdwthgvfigatlssettaaaagavgvv
rrdpmamlpfigynaadyvghwlemgkqhdesklpkIYQVNWFRrdengkWLWPGFGDNA
Rvlkwiierldgtaeavetpvgfvpkpedldltgldmtteevakalavdnaewvketeli
gewlakfgdklptpirdeyetlkqrvng
>Protein6074 60
eaidelrvdlvrtlgverTVGQVAVEIERvvqrvertadvrvgtaelvrarqtrvralel
>Protein1428 26
tpelidavidvhlrGAFYTTLPAYKi
>Protein1350 56
msipgrkLQLTFTLTAKTRGLFCREWLITFRAMGLFVSSGKVRpwqdrakctgrei
>Protein7218 31
agepihgdivraiaakYPDLPIQIGGGIRsl
>Protein7742 35
sdkgapwkklanekpkGETIAYDTLLNAWKngkvr
>Protein8952 78
mqkfkktskeykdleliankyleyknllsnidfnkevlneekDAELRDMAKMELEEQLAM
LPTMEDDIRfllipkdpe
>Protein8957 174
mkhttrMLASGTQVVGGVNPRkagttvdfpggvqvpvfgtvaeaieatgadvsvifvpaa
ftkaavveavdakiplaivitegvavkdtaeffeyaqdagttrligpncpglitpgqana
giipadisgagriglvsksgtltyqmmfelrdfgfstavgiggdpiigtthidc
>Protein8959 66
mgvnvgvnkvrFPSPVPVGSLVRGTAEVMSVDEVGGGTQAVVRvsvtvdgapkpscvvdt
vsrffp
>Protein872 111
wfkGTFGNQDENTLLQARivgkenmyypwldtktrsqrfskwglindpdcvqgdesshwy
dkcqdphssgvlgyrkyyadpmkdktgkvvydpqtaaydvneikenkryvi
>Protein879 32
ltvkYEAVVGGKpttaqtlithrsslittiam
>Protein4444 40
idpkSLPYLDGTELDFVReglnegfkfhnprekdrcgcge
>Protein4047 35
gldqskVNPMGGAIALGHPLGATGAIRaatlihgl
>Protein8373 138
avgaqavgvarAAYEYALQYAQERkafgkaiienqsiafmladmiteidasrllvwraaw
lsrNGEYINAEGSQSKlkagrtavwvteramqilggygytreypvgygytreypvermhr
dskALYVGLAAFRedlmq
>Protein380 90
mnvlphvaqnksgrqsavpdaiadsegyaisqqkrklieqgfgwakTVGHMCQVLVRgik
kvdqmfvltmagynltrlrslgqirlqgqm
>Protein9428 118
ratychpqigsfgyseaqardkgydvktatfpfaangkaqglgdasgfvkvvadakHNEI
LGAHMIGPDVTELLPVLTLAQKwdltadevarnvfahptlsegvkeavegivghminf
>Protein126 20
gdryaaeaskMASVETDPVR
>Protein127 30
pahrLPCQWDQLPWDVSSTLLVIRsitkal
>Protein3119 69
igilaavalpayqdytirakVSEMMLAASGARtciteavqavnataismatgisvdcvpa
vlgkvkgsg
>Protein5843 60
mgpttpegelreqkyrIVVEGPPNWTSFRdfwkifhdegvvmvastytkvgglyeqgfrh
>Protein5845 43
ggwiasrSSGQQSLHYGRieqvfaggrietlagtldiptvpaa
>Protein5848 32
frFTQAGSEVSALLGRmpsavgyqptlatemg
>Protein3391 232
meaaasdeghtltgtksyvidghiaslilvaarTPEGVSLFAVDGDASGLGRTPLSTMDQ
TRKqakLDFDNTPATLIGAAGSGWDTLRtmlqlavvalaseqmggaqecldsavqyakdr
vqfgrpigsfqaikhkladmllevesgksaayyaawcgaemndeltsvsslakaycseay
fhttaeniqihtrpprtsrstavsaspgnilrtctssgprYSDLIAALGLRr
>Protein4469 375
mgtnwsvdidgkAYNSQEISARtlqklkrdaesylgdtvtqavvtvpayfddaqrtatke
agqvaglevlriingptaaalaygldkggadqtvlvfdlgggtfdvsileigdgvfevka
tngdtslggddwdecvidwlvatfrgahgidlskdnmamqrlkeaaekakielsqvqqtq
inlpfitasdagplhldesltrakfqeltsdllqrckvpferaitdagmskndiehiilv
ggstrmpavadmvhdllgkdahkgvnpdevvamgaaiqagvlkgevkdvllldvtplslg
ietkggvmtkliernttipqahraqhhhphqahVNFTVDEIARmmeypdnirnfsviahv
dhgkstltdsligaa
>Protein4461 40
vkvnvdenpataqkfgvrGIPTLSLFKggqiaatkvgala
>Protein4464 23
mltpdkkEEVIGTAEIRqvlkvs
>Protein5517 55
qkavaggdkdkasalfkSAQSVIDSVADKrifhknkaarlksrlsakvkalsiga
>Protein5519 39
wngetdlpwdtdvdpekVIAENAIANAGVASDASSMRal
>Protein8172 30
ekvafdrAGFAYHGRvkalaeaareaglqf
>Protein8171 98
laklvggvavikVGAASEVEMKekkarverdegeegprggrasrdprrrsgghpagrwcg
paprqggpgrpqvrgraalHLSEAEYRlfdklrvvfla
>Protein8175 35
epaysslitalcvqhntkllkvkhskQLGEWAGLR
>Protein8179 33
ikHFYILSPYWDRFFIFYCMKVDVVSKDMPIrl
>Protein1167 59
mfesfaelfaeselqftqgavisgvvvaidsdwvtvdtglksegvvprEEFLNDMRele
>Protein1163 42
vardysgklkvvklniddnpatpgefgirGIPTLLLFKngqv
>Protein1160 273
mtvgdivgepfeihsdvvpkggrrkrVQELLDLVGLNPEHINRyphqfsggqrqrigiar
gialnpkvlvcdepvsaldvsvqaqvvnlmeklqnelglayvfiahdlsvvrhspttcrw
cgtsptgsasctsagwlssarrtrstpvrptrtrrrcsprcrcrtrlcvasasrscssat
srrrrtrrpdavstraagrprtaarprnpnsssartgsgrtfrrvtspsrgsssrpstsl
ascptsgsrpltcaHHQAYVTNLNNLIKgtphg
>Protein9862 94
mgdevyfhvtnleqdwdvphgfaikGADNAELLIMPGETQTLKwvpdrigifpmyctdfc
salhqemqgyvrvspagsnvpltfslgknsttpk
>Protein7915 97
rgivrtaavagtatavsgrvqrrqaerfagrdaniyaerEQAYEQQTAPPQASAAPGPAP
SSEPDTLDQLQRlgdlkEQGILTEAEFSAQKakilgl
>Protein7914 26
mkTPPASVLIRkaigiekgsgvpntq
>Protein7911 60
mtlrTGALTDAQVENDITARtavgdpagqtvrieirkngtvasaqaqniqgnesfgcval
>Protein6350 77
mvqkIGAQPVASDITNFAGKfnngqvdvvaapaiaikplelykglgtkgaiirfpivqit
gniiidpkkfpagfgqk
>Protein6352 56
lrrrarraaehgdrrrqsvgderqegrgiqgrgrvlrlpvqprDPVGQPQAHRlpa
>Protein9222 127
msqtngeidgrwvfgnanntprvaridlktfrtaeiieipnsagnhsspfitenteyvva
gtrfsvpsdnangdvaintykqnfkGYLSFISVGKengkmdiafqiecpgvnfdlshagk
gkshgwf
>Protein469 38
AMLVLTTITGCQGRngggwghyvgqekvrpimgfqhma
>Protein9966 131
ynkrikKYIGFIWKETTDIKSLSPNEMKIREGELIKKHIEKgdhiilldelgkqftskef
sgyisqkqmenkkqlifvlggaygfseeiyklanekislskmtfphqmvrlifleqlyra
ftiiknepyhh
>Protein9964 80
mgfvnpvatilegfgvekdgrgnakastdftggyatnvskvfaagdirrGQSLVVWAIRe
grqaaravdeflmgssdlpr
>Protein9965 139
mldialgigglpkgrVVEIYGPESSGKttltlqtiaecqkaggtcafidaehaldpvyaq
klgvnleelylsqpdtgeqaleiadmlvrsnamdmvvidsvaaltpkaeiegemgdqlpg
lqarlmsqalrkltgnikr
>Protein9969 49
mlaerIAFHTGQTAEQINTDSDRDRwftadeakDYGIIDNVIIGKgela
>Protein7002 31
cedvypverELYLGAVVDRssrrvtfmaste
>Protein7007 40
tnpgtnsykrLVPGFEAPVKlaysarnrsasiripyvanp
>Protein7004 73
nekrvhvvrtrggnkkfralrldsgtfswasegcsrktrILDVVYNASNNELVRtkmllk
NAIVQVDATAYRq
>Protein2630 16
itpkGETDPTPEEKll
>Protein2635 16
FVAAPCPPVRtpiasl
>Protein3587 49
vdlktkvhfpytvadlklplysiydgraygkSENLAEVLFKeivikalh
>Protein1981 43
mikvslkngsihhqvkGHHGAANVMMAPAPKgtgiiaggpmra
>Protein1986 31
ecleyalahderFGIWGGLSERerrklkkra
>Protein1987 54
maggfaadsligialpqktsenwvlaekLFNEGLAAAGFKgdvqfanggvpeqq
>Protein1988 187
iglapqqagfdifekNFDNVLVSPQSKgerirvecrvfdglrtpvrdalieiwqanaagr
yahpgdkqdkaadphfhgwgrgctdfdtglctfdtvkpgavvgrngrlmaphinlwivar
giniglntrmyfsdeeeanandpvlngiewevrrktligqreasasqvvyrfdiylqgpe
etvffdi
>Protein10276 118
marisgvdlpknkrGVIGLTYIYGIGKstaskilndagisedkkvnewnddeinlirkfi
tenvkvegelrseiqlnikrlmdigcqrgirhrnglplrgqrtknnsrtrkgrrktva
>Protein10272 36
mvkgfakVSAAETTTGQPKrrtrrsssksasaaage
>Protein4677 17
kEFFGAVDKgrseehts
>Protein4679 235
apifhvngddpeacvrVAELAYEFRqefnkdvvidmvcyrrrghnegddpsmtqpvmynl
ieakrsvrklyteqaqrpqalhrvphrpwrhhrrgcrrgaarTMTDPIADMLTRirnant
amhdetrmpsskqkealaslllkegyigdfavqpaegrpgnvltvqlkysaerqrvisgi
kriskpglrvyrkadeiprvlgglgiavlstsqglltdrearkrrvggevlchvw
>Protein2980 32
aaaegaigiaknankarkeplrVILNGLGKda
>Protein4588 17
GTSGPGGRaanlpvtta
>Protein6622 24
mdsgkkSVAEGIVYGALERvvqkg
>Protein8365 33
qrqatkDAGTIAGLTVKriineptaaaiaygld
>Protein8361 144
mawplfkphfgkrvpfsanhsgapwlepihqdangerTSEPAMPGEQGRwslcpdnanrk
hynihfvrmpitlakkqgkepamvdkdgliyvlheeerltrANDDLKLPAVIRanvydcv
dllltsewddddytnfqsskinih
>Protein8360 55
prQASLGWWMKYSASWPPPGIGSLAMLLRISNMPsglstlpamsattkftgrrsl
>Protein9368 89
mdfiksleldlipgkeipqfkagdtitvnykiiegdksriqafkgdviqrkgqgrtqtft
vrKISNGVGVERifplfspnidsievnki
>Protein9369 138
mwsqlsgftkvsapevvdhsragslvtlrlryrfiaglpaaatavidprklvwveetvtd
lgngtatvsfrpehyanklsatarvdygeargsatrrvvgdlkvnvflvgsqverAISSG
LSEHLAEEERavlsllda
>Protein9360 46
LNMSFDANADPKVQLEQAIAESQQQHKMLVEQAATVVANQKadrda
>Protein3563 26
mkgndkeaitakTEALSAASLPLMQK
>Protein5718 69
rgftnifhvefqpvnlgdltrYNLSGSVTPEILEEKglikdasglikvlgtgdikssvsi
tadacskaa
>Protein9182 122
ekrwhrMLENTIDATEIKssdellkaieglkndgyrystmicqkadeghdliyifekdnk
lknlryfvkpgekpksvsgiylcallieneyqdlygltfeglaidykghlyltpnspkap
la
>Protein9185 32
magqkirirLKSYDHEVIDSSARKIVDTVTRa
>Protein9188 210
mklcnialatllaaagitafaaetkEQFFPGLPYRtgayapngvpwangyadylklvnvr
ggingvkivyeecetaydtargvecyerlkgkfggatvfqplstgitfaltekapgdkip
litagygrsesqdglvfkwnfpmagtywlaadalvqtlgkkeggldklkgkkvtlvyhds
pygkepipllqeraamhgfdlqllpvtapg
>Protein8581 10
NAVIDYQTYR
>Protein8580 32
mdeqgkegslaglkVMVIDDSKtirrtaetll
>Protein6989 57
veyqkiddvglhisingqtqvlevdnviicagqdpqrELQATVEALGKkvhliggad
>Protein6635 54
laasvldcgkrkVWLDPNEVSEISLANSRqdvrklvkdgfiirkpptmrsrsrt
>Protein6985 29
meylqvrYENTLVIIPDLDAVEAKiltll
>Protein6987 108
yakSLELVGTGYRaelkgrtlhlalgfshpvtfdlpgdiqavippdskgtlinltgsdkd
lmgqtaatlrgfrppepyggkgvrykgenvrrkagkagkggkgggkgk
>Protein7581 31
givfeghpdlrrILTDYGFIGHPFRkdfptr
>Protein5728 130
mgdkiydevgedkitelndelagsdefpkELIAPVAKagpecvpagdllkdeltasgitp
eqadciasginddkALNQQVWDAIAASAAGDQSKADDLQGAITDMATKCVGGmglirphi
rfegespqal
>Protein26 32
igkkgedienlkrdlgkQLGVPVAVNIEEVRk
>Protein6183 60
NAAPTWRKWMMPMPSQQWNKKFSTATTPNRPAAPWRKrltpmvasppsfqckslpvkaaa
>Protein6189 55
qkaigkkcfhlvdpvgyrVGDVLDIFSRaahaprmnlfvnaallgfipkgikksl
>Protein6188 130
lrsvpaaidagigyvtedrkvlglnllddiktttvsaklkkiskhsvvdrraefeaaegy
rkslrtktptvnegvgklsggnqqkvvlakWLFTDPELLILDEPTRgidvgakyeiygii
qelaksgkav
>Protein1407 116
aiggissvwgfhsgqictsptrviaqrGIYDQLVAGLTKTAAYMPVGDPLERgtvvgpvi
saahrarvegyieagraegatiavggerpdmergfyvaptlladatnqmtpvreei
>Protein1401 99
rkalakwltdprrykMAQVINTNVSSLNAQRnltksqsdlatslqrlssglrinsaclpa
castapkttqqawpflagSPGVFFDHDKgkthssgklly
>Protein8978 391
mllkalglflvgsnklrnkkMYELKKFIIHNLFWEDNYEISFQNNRIILISENGVGKtti
lniiyaflssqwekligipfdfasiefefqgeeievnvekkdfniefdiefrkaylegft
ykdelevileklnpeniinainesreedliintlkqvhretekdyqnieefdvvsnrdli
dsikrklpelvkeicsnlfrdkyeklsligkifylptyrrievpaktlfrekpdikkees
srylslfefgmedinslirnqaskniekihemillcnqyikngkelhyseiegnilvrik
dndlnlevlssgekqlvsifaylylkdekflvifdepelsfslfwqkkilidississct
gfiavthspyivdneykkylysleqlrrkne
>Protein8979 312
mhpqldqgapfvwsnrnkksialdlkSPQGLALARdlvcradvlvenfssgvmrrlgldh
etclalnprlvycsvaaysregafadrigfdpiaqaesgfvsmngypdregvralspvmd
istammvgnavlgallarerlgrgqrvevslfdtavlmtgyatmqslftgkepqrsgnta
pdtcpsgafrasdrtfyinsgndrifqrlmgqvlerpdvaadadyatgplrirhrerLFA
FLDEAFARhdwahwqarmraagvpyglvrtvgeairspeardhelvtriphpvlgwvpnv
rlpiryaatpma
>Protein8973 79
ADFIVIGLRptahpggqthsrlqrsahlarcpvrgdcgqgrglahrlrgpewsvadvavg
grqppwgmirtsgrlimst
>Protein818 35
mrTVSVYVNGPGAGResalralqsagfrvslirdi
>Protein810 48
mcgivgiagkSPVNQALYDALTVLQHRgqdaagivtihdgrlflrkdn
>Protein811 40
mlgkDQPVILQLLEIPDEKaqkglkgvmmeledcafplla
>Protein10198 71
myavrpwtirQYAGFSTAEESNAFYRkALAAGGQGVSVAFDLATHRgydsdhprvtgdvg
kagvaidsved
>Protein2842 270
mqnggchpvdgcyfpskpyagasyrYLAANVFKkadnkpllpgttvrwvggkrIGFIGMT
LRATPTLVDPAGVKsvrFADEVSTANQQAAALNRrgvkaivlliheggyqepttenyngc
vgfngpiaematkftslidvvvsghthqpyvctvpdpqgrprlvtsassygqvvtetyfn
vnsvtgeinrnsfdaknvlvdrTTADPAQTAVLDKWRtlagplagrVVGTVATDVTGDSG
GDRgietpmtdlmadvikwgtssggaqigl
>Protein3220 46
vdsdtgeilakANEELTEALLKklrssgvqdlqciytneldqgayi
>Protein3226 104
mnttvsdltrVVASQSQDDEALReiiialehqsrsssrsstsrprcfaPAQSITLPFKdm
vkaleseafyshiltltidgqvqqvvlkalqrhpvknqplhadf
>Protein3463 18
mpklpfkIMMNVGNPDRa
>Protein3462 526
mrrgrprrrrrlprragsrvatcsrtprlrgqgadppgprcrggrsiawcswwssdsste
raravdataaavspwnltercendavvrlqrlrvwstsdnksapdctqcwvegcasgyss
larqtragatrsshsvipggnvpqrsvvavgasllvaslalagcgsrsddtegtdtgsae
nkvakIGVIAPLSGDLAALGKgiqnsvdlairqaneaktipgwtlelaaeddqatpdvgk
naatklaadkdvvgvvgtlnssvaqsvqpvlaaanivqvspantnpsltqgadfatapkr
typtyfrtcttdsvqgpfaarylfetagikevatvhdkkTYGQGLVEAFTAEFEKlggkI
VAAETINPDDDKYDAVISKikpsnpktvyyggeypqagpfsqqmkaaglnvplmggdgiy
sgefiklagataegdlatsvgaptdtlesakdfiaayeaagfaepyeaygayafdaanai
iqalkVSLASADSAEAARqatvdamanvsfdgvtgavafdefgdtt
>Protein3464 26
atiraiceetkATIDIEDNGFVRiyg
>Protein4982 313
ahhlvertprhrsvrnvevtsvlleeikgpkdvrkldgdqlaelaeeirtfivdsvnasp
sgghlgsnlgaveltlalhrsfhsphdlilwdtghqayvhklltgrhaefttlrEAGGMS
GYPSRaesehdfienshastvlsyahgmataldlgdgpkrhvvavigdgaltggmafegl
nnignsgrrvitilndngrsyaptasrlgdslvklrahpmyrrntarierlvrdlpggev
lergwdsathalremfeppaffedlgmsylgpldghdidaletalttakemdrpvvvhvl
tqkgrgyapaend
>Protein9273 47
haypahaafggykesgigrethkMMLDHYQQTKnllvsysenklgff
>Protein8770 263
mdkpdvdyikglspaiaieqktttgttrSTVGTLTEIYDYLRllyakigktyspisnkvv
ikqevsdvidfiktldtstkiqilsplkeitknkldalqqdgiqrllidedvvriedyii
sdniiskkennkkltthhsqlttntfilidratadaseenlnrladsvnlafsegdgvcv
idiptkskkifsnkfeldgitfempsvpffnfnspygacskcegfgtilgidhdlvipnk
nlsvyedaiicwrtegmsiwkkq
>Protein8771 49
midgkSIAPQRMSQTPQARQFKTLTAAYSYLRTFLAYRGDVSIRllege
>Protein8775 107
mlgwgvptfdalyslqslvrSVGAGGDGNYNVGRysnpqmdalverikketdadlrrnli
ekalvlshedvshlplhnqiipwamkknidlvhradnridwrlvkvn
>Protein8777 254
mgglgtsicqelakaghkVVAAYHPEFDKPDEWTKemaaagfkdficvsgdissfdscaa
mvaeaeakagpiaeaeakagpidilvnnagitrdrmfakmelsqwdaviatnltslfnmt
kqvsakmaergwgrNQLVLDDPDLLTLARwaviienhygrpmdiewakdgvtgelfivqa
rpetvqarqsgailtsyevsnhgpqlveglsvgsgaatgevcrldspdegdrfvsgsilv
adatdpdwvpvmqr
>Protein8778 109
magsttvttdktydadvlksdlpvlvdfwapwcgpcravapvleeiardyegrlrvvkLN
TDENPTITRrygitsiptlhvyvggevvkslvgamakpkllreiepflt
>Protein9325 84
msktkgggstrngrdsnsqrlgikVYAGTEVTAGSIIVRqrgtrihagnnvgrgkddtlf
aladgmvsfdqrrnrkmvdivape
>Protein4443 35
mnqkglgvkciyvaigqkASTVAQTVARleaagal
>Protein4118 81
ypelgegyyfggnltigtlsikdrggndltinarIDVSSTSNSAFTTGQLTNAKnqatvn
avagtaaavaitsyadavaia
>Protein4448 37
rTEAMTVVDVNTGKftgsggnleetvtknnleaaeei
>Protein5538 34
nrwvrlristaalrlidkVGIDQVLADLRargel
>Protein9649 46
EITGLGLAEAKgladnggniktgvkkdeaekikaqlteagatveik
>Protein9643 61
mqnagrnnnghitirhrggghkhhyrvvdflrNKDGIPAKVERieydpnrsahlalvcya
d
>Protein9640 147
evillekVANLGALGSKvsvkagygrnflipqgkAVPATQSNLDAFEARradlerQEAEI
LATAQTRaeqlaalaiviaakSGDEGKLFGSVGTRDIAAAITTAGIAVSKtevrlpngal
rntgaykvalqlhsdvmaevaltvvae
>Protein9646 337
mkpvfrrgdrfatplklsavavaailaacsssdntitpeyaatirTTSYGVPHVLADNFK
gagfgygyafaqqnfclyaeelvtlrgeraqyfgatggylgqlgttsgnvdsdfyykllf
nkaqadriksnssqaarDIVTGFAAGYNRylsdtgaanlpaecrsadwvkpmtedeaylr
ltqaavagsslnfinsignaqppatavaslksnrreklpsarqlaaspmvaalqnlqdht
igsngfglgrevtqsgkgivmgnphfpwwgalrlhqihitvpnekydvmgatllgvplpl
igfnstlgwthtfstdnrftlrYLALDPSNPTRyikd
>Protein7972 139
mlsaeggveietvaddnpdaiakIWIDPVDGLDEATIRswvaaanlnpdategavdilgk
lytayvdgdadlveinpldadlveinplilkptgevhaldakYLGVLLYDADAIAQAASV
ENPKdlyqaqldifldpnd
>Protein6370 22
cipvsgdhqskLTLMSESLRnd
>Protein7392 45
fkegidkkiansilikINQIGTLTETFAAIEMAKragytavishr
>Protein7394 42
kSLLLYAAQIRevqmadlpgaialfqqvlalddaditaldal
>Protein7026 246
mwdgsavpltenlqiakellalakaaniileveigvvggeedgvvgeindkLYTTPEDAL
ATVAALGLGENGRymaaltfgnvhgvykpgnvklrpeilkecqdaivaahgagqgakpld
lvfhggsgslpeeisaavdfgvikmnvdtdtqyaftrpvadwmlknytgvlkidgevgnk
kqydprawgkeaeagmpgarrprpawrpaLDVTDFATPVQFIETReraggarmeiqtgga
iehmaw
>Protein7022 31
mflgnqainhygeflrELLYPILPRtvflwi
>Protein2614 35
mavnlqkgqkisldkeagtglskIIMGLGWDVAKk
>Protein2617 270
msadwkfetrQVHAGQSADPTTGARalpiyqttsyvfkdtdhaanlfalkefgniytrim
nptqdaveqriaaleggvgallvssgqaattlallniaeagdhivasaalyggtsnllky
tfaklgvrvsfvadqsdlgqwraaitpdtkalfgetianpkadvldiegvagvahdagvp
lvvdntiatpyvirplewgadvvvhsatkylgghgtsiagvivdggtfdytkapakfpny
nepdesyhglrygpdlgvgspfganlsyil
>Protein2610 13
maarVVEACQNLR
>Protein2619 31
mianylgrLVTEPAQQFPRtfntqfvkaqdl
>Protein10218 126
mkspdgsvehtgdnitgegegddesinvnlstvpadiekIVFPVSIYDGPNRGQSFGQVT
NAFIRvvdratnielarydltedastetamifgelyrnagewkfrAIGQGYADGLGGIAR
dygvnv
>Protein10212 115
mppqpplqglvkglrltlrTAMETMFPDGPLKPPSPAKgaatvqypheketpaprargvi
alheenctacmlcarecpdwciyieghktlapprrpggkprsvndldrfdidysl
>Protein10215 184
mseavakTGSLDVAILNAGILRdgllvrvdketgnvkgkmsieqwqavinvnltgvfltg
reaavqminskkggviipissvamhgnpgqsnysaakagvaamtklwahelknykirvag
iapgfiatemvlkdmnpaaldkwkalipigrlgepdeifktaqfivenelidgfvieasg
giki
>Protein2477 33
vvvgdgagrvgfgrgkarEVPVAIQKamekeat
>Protein2476 377
msvgttstsrgverFEITVEDSSKlqtinstnnalrevtivngatsnsssayntvvansg
nltvngkvtasdttlvgvdagssathdnfgfhdvrlidgsamtgslaftatitgdsltky
vnltdtassptadvagtgnvnfnvrganfaysgganndtmsvtmdagltastsltgqsdf
tivldggagndvittdiggnetaawlidqaqnsnitinagegndtvtttgagrviittag
gndtvytdnsgnkttvwlvnatnttandlstaaatstflyggkltvslsgaggtglggav
tsgvadsaatnftngwevvvdiptgtnyqvtqfhlnqaiknainndtaiknainndtvls
kEQFFPGLPYRtgpyap
>Protein9209 226
mryvtnskgelvvisrSGEIIIHDEHGRererhkvpygailtikadqtikagailanwdp
ltrpiiteyagkahfenveegltvakqldevtglstlvvidpkrrgsakvvrpqvklida
sgnevkipgtdhsvtigfpigslvqvrDGQDVGPGEVLARipvegqktrditgglprvae
lfearspkdkgvlaemtgtisfgketkgkirLQITDPEGKvweelv
>Protein3877 113
kawteatcnsikaalsiectatpkvdfkTFLTDLGEEKikgmfrmgwvmdypsienflap
iytagadsnyfaydnptattsptttrrsrrMAAEYTIENTVSVFTIDSDDIKr
>Protein3875 34
arnlphvdvvdaaaidpvsliafdkVVMSVAAAK
>Protein3704 32
divgggkiikAEVPLSEMFGYSTTLRsmsqgr
>Protein9431 205
msltshktygpkgigalfvrrkprIRLEAQMHGGGHERgmrsgtlpthqivgmgeayria
keemavenmriqalhdrmlaglkdveqvfinghltqrvphnlnmsfnyvegeslimgikg
lavssgsactsaslepsyvlralgrsdelahsslrmtigrwttetdidyavetiklnvak
lrelsplwdmykegidistiqwaah
>Protein9344 84
maeleahlhyriidvssikelsrrwfprayfaapaktgghrALADITESIAELRyyreav
ftdppgrsteecrtiaarhvvpar
>Protein6618 100
mtppprVFAVVNANGSVLRgkgltsvtkLGTGIYDVRfgrsittcswvgtvgfgtfsgst
gpamititgrvgtnnglfvttftgtgaaadlpfnadvica
>Protein1649 33
mqvpritkITLNMGVSEAVADKkvmdaavgdmt
>Protein7562 31
rlvespykTPQTLVGGPRsdaallassgrta
>Protein1335 32
gnvevrydpdkgrVVYEPVSIEPRvgvprvir
>Protein8200 73
mglvekTHVPLFNAIHERqapifdeaklaapifdeaklaafyqgygvdaakGSLDTQGVK
drkqsrskygakr
>Protein1394 9
QVSAQALRs
>Protein1461 28
maqlnkNLGTFELSGIAPAPRgvpqiev
>Protein7704 30
alkeagyhwatrSGTTVAVSDVVTPPRksd
>Protein7705 31
SPGSAGGPGRswrprsspavcrparprappr
>Protein10188 460
ayawtklakgvwgtdnvdaqlgdglpaelalglpaatiddvcepggtvlylgpdprEELP
VLYLRlrqavttdrVTLINAAAVPGSLDGLARVSLGVPMGELGRAVAALLGVGSEPSGSV
NPQLLSEAAKLIEGEGPLRvvlgrrSLSEGYGPVADAVAAIREARPDATFLTALRrsnvr
GALELGMAPGLLPGRmtldagrdyfsgywhtvpatagldaagiveaaadgristlillga
dpisdlvadvdavaaleratvislathhsdstlvsdvvlpvsahgevggttvnmegrvta
lgrrvttpgstradwviaaelserlgtdlgltsieaidseiehavptfagadlgkledpg
rqdgvvvpilddvawteaglpdrLSFEPGDPTQVPAISSYSLRlvlvrrlydsgtmldsm
pssrpltvapearlnpadfsplgvdeganltlrtpsgait
>Protein10180 197
mkkfvddlptlcspaacpatgkYLPTAVPEAKkytdtsvtpsrevaadeyviglvqyrtt
fssdlpptlvrGYVQIETPANADVSKhfplmnanvdpsqpdtpvlingqqafgvtppqyl
gpfigatkdkptrivfhnllptgvdgdlflptdssmmgsgmgpmampeptdqrtttdgir
epectqdpksdmcfkdn
>Protein10187 240
mvicvpggvtgveqravkeaaeragarKPVYIIEEPVAAAIGAGLPIHEPRgnmivdigg
gttevavislggvvasqsvrvggdelddaiiqyvkkeyslalgersaeeikiklgsanam
eeeiyaeirgrdlvsglpktvvtstkevreaiaeqvsaivdavkvtldktppelsadimd
qgivlsgggaylrgldvrlanetgmpvnlaaypldavalgsgqsleafdaygtvlmtdpe
>Protein10185 345
mfkyeprnntaiqingtllelvpgvkvsgigpstvgfaslqeqvqlrfvfaeeipfteal
drYLSPLVDFSNLVTGSSSRstsisikedldigqgrtipqtfpvvfnngwlgepsdlgtt
sridqylvdphglsqeqlielvqswfasyqqyersmhltfgieraptgtyaevrfvtlch
aaealhrdselsqfnyteaeykqlrdeaithvqdedlkafmkgqlrfardvtlrqrmfal
reaavgsdselfpdrvlgaivktrntvthgrskdvrtkvdtfdmyyfseylswlirgvil
rnlgwqhgeivallasdsrvgrlnerlaageiscleaeasdsdgi
>Protein9550 157
mkhaaaqdksigefifveanwqaakqvadvedllakKVDAIIIGPISSATGAPLAAKaak
TGIPVVVFGAFGKsvesaveimgggevfgrqggeylrkelngkgnlwafrgvagveeeql
ryngfkkaiegsslkitqevfgdwnyakskqlcenlv
>Protein8915 211
erVDDYDIMSLAQYKADLEDGTATPGKtsargynlkntikdlperlfpkeryfeisglka
aetinirgmineegqkiisklnqlspdkvsklnsmkgntfknmcikilneygykvkrelp
aleaeganyvcvkkgdddsravfrirkwknmtisdvfltellnvmteqeankgyvigsae
ltagakkvlkanegmivivtgkdlesllekv
>Protein8916 136
mrlaavqaetsarvgepvhesehvltkadlatvealrpgtallvvlrgpntgarfllddd
evisgrhpdsdiflddvtvsrrhaifrrtpegfvvrDVGSLNGTYVNRelveaatlttgd
evqigkfrlvfyasqa
>Protein8911 129
mfaecstkelrdvarIVDELNVEEGRvlmsqgdagqeafvieegtadvvrngellatvgp
gqyvgelalidagprsatvtatspmrllvigtrEFSTLLDEVPGLARrvlvsttrrlraa
negahqpih
>Protein835 23
regrvplhtlrADIDYGTSEAKt
>Protein8533 46
mtpyynrptqagvlahcrAIADATDLPVLLYDIPGRtgipfasetl
>Protein8536 42
nwdpltrpiitefagkAHFENVEEGLTVAKqvdevtglstmv
>Protein2287 48
kgggytgptwrvvvkrsletgdandtqfkAGASVPIAFAIWDGSNIER
>Protein2280 23
mkVILTHEVSGLGTAGDVVDVKd
>Protein2289 31
yttlfrssagvkDTLLSDDLKiggrseehts
>Protein347 94
arptestveidvntwvegesykgrELFGIAFFENRfvsptllnkegydgytldaihdave
kgksdafhvvkakaeiysfphkwfaiyatyqikv
>Protein6584 40
vavgdatitaksgaltaelavkVGDAAAAAAATTAPAGTK
>Protein694 27
mkirrelywiaedgkkakNHLLEANLR
>Protein163 43
evasvfgshgvsirSMEQEGLGDDARivfithdaterdvqacl
>Protein4617 24
mhfvnnrWLGGMLTNFKtiktrik
>Protein10210 101
msqririklksydhnlvdksaekivktvrstgavvsgpiplptnkkiftvlraphvnkta
reqfklctykrLLDIYSSTSKtvdalmklelpsgvdveikv
>Protein8758 172
mirgtfanirlrnqlldgveggftrnfldegapqatiydasaayqaagvplvvlagkeyg
sgssrdwaakgtallgvrAVIAESYERihrsnligmgvlplqypagknaellgltgeetf
sitgveelnsgstpktvrvraegaegpiefdaivrIDTPGEADYYRnggilq
>Protein8750 155
mgggfelalacdlviaaenaffalseprVGLSALAGGVQYLPRaiglpramgilltgrrv
pakEGYELGFVTAVAPAGGAMEEARkwaaqmlecsplalratkevarKTMLGEDFERklv
darefpaakrlrTSNDYVEGPRafaekrkpnwtnt
>Protein8756 125
marIAGVDLPRnkrgvigltyiygigpslakdilaaagvsedtkvqdwsdenikfiskfi
qdeyrvegelrsevqlsikrlmdiacyrglrhrkglpvrgqstktnartrkgkkktvank
kkvtk
>Protein8757 67
myefldrLVTVALPRvrdfkgindksfdgrgnyslgikEQIIFPEIDIDKvskisgmdit
fvttakt
>Protein8755 91
mtsdnpnvephrpqrTTGVTEDMYVTPRedaqgfpplpvhkgtpvanilsqnphdpifmk
cddpvenkghqfgvdlpvadkkalreflkml
>Protein4421 41
kdlrraraaalsiiptstgaakAIGLVLPDLKgkldgyalr
>Protein4422 13
laakAGGGGGVVR
>Protein8136 25
mgitdivakSLGSSNPYNMVRatfd
>Protein8137 32
dgqigqaayaaskGGVVGMTLPVARelarfgi
>Protein8134 34
drnttiptkkSQVFSTAADNQNAVSVHVMQGERe
>Protein8135 161
dfdldfhihrvnapepggrrELADVAARiasladvaariasvpldrskplweiwvieglk
qnrvgvvtkvhhsaidgasgaeimttlydlspegaeieppqphepehipneweligyams
srfkriinmpaligrMSSQISGINQAQRnsndgislaqtae
>Protein9080 43
minkdpaaqaqleiclvrMPNQSLSDDDARhllefmrkndgvk
>Protein9082 357
dllkttkqqirevdtdtadrlrgegslildvrEADEYEAGAVPGALFIPRghlesqiemk
lpdkdtplivqcaggvrsafaaktleelgysdvasmaggfgkwkdegrewrvpqsldpdq
kdrykrhlllpevgeegqmklldakvlllgagglgspsglylaaagigtlgivdmdvvds
snlqrqilhntdrigmrkvdsakeaieklnpdvkvithdvrldadnieeiisgydlvvdg
adnfpvrymlndasvklgipvvhgsifrfeghvtvfdpkngptyrdllpeppppdmapsc
aeagvlgvscaeagvlgvlpgivgciqavetikAEGQVLLGWRdvpvnrdmpmsptv
>Protein9084 263
msttgilydlgkclsqleekgeiekfpiaekdysdrfqipqkiygrdkeinelldvfhka
akgsnelllvkgysgigksafihethksitekngyfihgkfeqfqknvplsaivkafsgl
ldnlltepeaklyewkenltralgvnaqvlvdviadleliigkqspvpeleplenqnrfn
nlfhnflsvftqkEHPIVLFLDDLQWADSHSLQLIKQLTINSDNKyllligayrdnevde
lhplalmieeikktgkqitdihl
>Protein9087 441
WRRSRRVAAPSWRGCEGGRtaappgavigaalaamdddtqrrkvidawhrmggrqepvla
daidravaarrrhaehsghlsvadqtfercrvgvveveeflednlaralgrrrdlarsla
ettgatdapllhlaraaaavrgagpaprlplagclaaaatvaervfgmevrvpdvdgass
lvlpvrtgtdrvgsirvdlvpapdrlgddvedrhpgrtahllavvdagddgpalsfdsar
slfhevghaldhlllttpwaprtgldagplerfeemstwwellvfhpdlgrvvgvdadqe
dglararrlraletasldlarawvalldlrlhrsatadvatvqadlarcgddgavdplgl
pdlagylaamvmrehpgaghlypwaaaraaaaagdllgtpwealaptpatdvllrgriep
dlpswppdaaaldalpdgvgl
>Protein5553 32
phvnkkareqfqlcsykrLLDIYSSTSKtvda
>Protein5552 85
sagkalakrvgccstsatssstfstptsststilsgsgatvprWISELGARtrtptpapr
trtrtrtstppartwtrtrtrtppg
>Protein1075 23
ktkegqaknrrVEIEVVGTRtnk
>Protein9669 36
mkrMLINATQAEERrlavvdgqklldyeieiegreq
>Protein9668 36
mkaikeelggdnvaevkEMQKKAEGKkwpvaakemf
>Protein9667 274
lgprVVPILVDEARTFGMEGLFRqvgiynpagqnytpvdkdqvmyyredkagqilqegin
eaggmsswiaaatsystnnrimvpfyvyysmfgfqrigdlawaagdmqarGFLLGGTSGR
ttlngeglqhedghshimagtipncisydptfahevgvilhhglkrmvekqdnvyyyitl
lnenyampglaagteeqiikgmylckpadkaakadgltvqllgsgtilresieaqallak
dwgisanvwscpsfneltrdgqdaerynllhptq
>Protein7952 74
dvvsfglgtqaqrFSPSTQINTKsvknlvpawtssfggekqrgqesqpvisegkmfvtas
ysrlfaydvktgek
>Protein7956 229
mgtpadrILVCEDGDTLVLDDDGLTRgdrvsaeyiyvdgktvgeigtsvltvgeigtsvl
rdrqvlgeegvvtivmmvdldrreivsgpelitrgwvqevesadllaegakraakTGSTP
QAEDSASRtyglvadtiaasaskdvrhaasaskdvrhykqtlswgrwlnssvnygdanas
vklaandnvhyiigvpaaslpssgiatyrWIWWMTPKcwnwwkwkfanc
>Protein2869 103
margvasadlrvwapqgaqvlfvkqvsptledltnrrrevnaltgayptgawadedrdyh
vairlparTVGQEQLAARvqlalgeqvqcqalvkamwssddal
>Protein6391 31
vsavvfdrngylyhgrIAALADAARaaglqf
>Protein6395 13
VTFDLGNTPFLLK
>Protein6396 31
eitgyvklqckGGQANPAPPIGPALGSKgin
>Protein7043 24
mkIGVMFGSPETTTGGNALKfyas
>Protein2672 55
EHGGNAPKkyasqveckqhrsiiedclqerigviitvynfkrriflcvffllrkk
>Protein10238 31
lidileptqktvdslqrLDLPAGVEIEIKiq
>Protein573 37
marfcdlsgkGPMSGNSVSHSNIKtkrkfypnlqkks
>Protein575 33
vqqliskidipvrqvliearIVEASDTFGKslg
>Protein577 30
vtgkAPMVGNNVSHANNKtkrrflpnlqyr
>Protein9874 183
mdlngvqvknnqlafewgrhcahhldqvqaalqvqqviklvknpsvaevlakrvaylnay
qnaayaqryqalvlqvkevesawgktrlteavahnlfkLMAYKDEYEVARlysdgsfaqk
iaaefegdvqlhfhlappllaktnaqghlvkqrfgpwmmvackqlaklkalrgtwldpfg
qts
>Protein9875 190
vpwangyadylklvnaqggingvkIIYEECETGYDTARgvecyerlkgkhggatvfqpls
tgitfaltekAPGDKIPLITAGYGRsesqdgtifkwnfplagtywlaadalvqqigkkeg
gldklkgkkIALVYHDSPYGKEPIALLQERskQLGFDLQLLPVTAPGVEQKATWLQVRqa
kpdyvllwgw
>Protein9876 186
ksarrsiadkskfdskpgqhgrtsgqrTSDYGLQLRekqkvkrmygilekqfrryfeaad
rrkgntganllsllecrldnvvyrmgfgstraearqlvshkamtvngqsvnipsylvkag
dvvavreksksqgriaealqlaqqvgmpawvevdaaktqgvfkkvpdrdefgadinesli
velysr
>Protein4095 190
vdtgvvgvdgkNWELNSNASRvgvkgnekltdeltavykaewdvkgdmggadlaareryi
glkhyqwgtvrlghidspfknaedsvdvfndmshldmgnfltgqtrlansinyvspkfld
vfganitlqpgetvtganenhiadgisaafhiadgisaafsyeddslylsfamdkevvtk
TLFPYQTIKt
>Protein4094 116
mgigygtgenravnsarQAISSHLLEAAIEGARgillnisggsdltifevneaaeiihev
appdaniifgtvmdeemifgtvmdeemgdevrTVTQQQLSKwsdteivvyigcger
>Protein4097 34
kaeliesiaadaklskadakrALDAFVTSTTKal
>Protein4096 37
meattpteqgrELTVSGDITERngvsftgliyleagk
>Protein5940 52
igqgkanackYFEENPAVAQVIEAEIRgkllaipapaaaseeealdalaged
>Protein5941 14
TSSTAATTTPSRpr
>Protein5945 20
rISSPAACALRttcvawcsg
>Protein5947 103
vltetikkhkkiifngdnyteewkneaakrglpnyrTLVDALPSFIKkeniavfekykvf
sarevesrysiilegynkvinqeglctldmgktqilpatlsyq
>Protein3720 30
megnepvvianeegkrTTPSIVAFLDNGER
>Protein3726 82
mrlarvgakkapfyrvvvansrsprdgrFIEHVGVYDPTSNPAEIRfkmdrvdywlsqgv
epsdtvaylitqvktgkavilg
>Protein3724 33
vvlsrrAYLEETQKeardeflnnlksgevrrgv
>Protein4894 130
vpvrrhwrlnerhygalqgrnkaevssevsaeqyhewrrSFLVPPPPVDYDSEYHPVNDP
RysdvpsellpaseslsmvldrVLPYWFDQICRdlhagrtdlprpprwthVIVSQLHRsp
gvffgsslha
>Protein8744 35
mnkiatagidinrkVLADLALNDPKafeaivnqvk
>Protein8746 132
mylpktpfiwhlssgpeqgfdcyiiiykWSRDNLLRlrsvyienreralvnrqsdiannt
saeaqnekdrifkqlkeietfkqkidelltegynpilddgvgkniaplqkknmlpydvln
egqlkkylnadw
>Protein8741 100
mrQLVNNMVLGVTKgfekklslvgvgfkaqatgaklnlavgyshpvnfdmpagisvatpt
pteilikgadrqrvgqiaaeiravrppepykgkgiryade
>Protein8290 63
pkirirlkaydhkLLDQSAGEIVDTAKrtgakvagpiplptqinkycvlrsvhidkksre
qfe
>Protein1666 25
iigrslttkarESLGLAPLALFRqp
>Protein6943 51
mttyadviaspllrTHAALLVQAVEEVADPQIRrrgtvggalvhadpagdv
>Protein5766 52
alfiidvdheaiaiqearklgikVIGVVDTNSNPDGVDMIIPGNDDAIRaiq
>Protein6494 81
makpqaggrkprrrerkNVTHGVVHIKssfnntiiaisdqegnilrhlrpggqhprlgvg
wqrwlqglsevEVPLAIQKgt
>Protein1447 28
mnqkiriklrSYDHNLVDKstekivktv
>Protein8934 151
mktitriaatcatagllavggasaasaapsdsalgssavtcfgkANKPFIIGGVGTVSKQ
VGVIYCNGGGAYIRgsvtiqqlvggywynrgaattktkFVGGGNVQFPDLHPAQPGVWRt
kATFSFAGGGPSRtflsgsvryvparhgvtl
>Protein8930 118
mivkarpapsqpaqaapsgfqtatgdsigfgaftasikvlsgaasgrevpltkVVTTIGK
PGVAVAAITRrqqgfvvhhvegagnpmlngapikadplplkngdlielagtqmqfvqt
>Protein8938 233
mlsdkesielhefghalgfrhsdkhdavlwwqyngrkrdltlddylvakLVYQDRRSFSI
GNHKyfylentkkkigkyftarefypqcqsakdlwldtlvvlamdeirkeygrtktistv
rdpscnksaggsiqsmhlsncavdftivskresekyrrdiitkgpmfkklltmgikgfgl
yagsfhidsrdngnkyfggisysfwngrnwstlggdeptedvneadilsrihp
>Protein6247 36
qyrELAAFAQFASDLDEATRkqlehgqrvtelmkqk
>Protein7540 173
iidsvsvattfkATLAEAGVIFCPFSEAVAEHPELVKkylgtvvpprdnffaalnsavfs
dgsfcfipagvacpmelstyfacpmelstyfrMNVGQVLETHLGWAARwgwhyegkqige
dpirgtekktrpvtrPATLVATPVFDGAKwdetamagrhptiqkifeninpeg
>Protein7545 65
qtsflalgiflsgcsshylvttklipnqkVSDDTEIVQSRtaigasdkinkvaillpstc
anqta
>Protein3600 79
sggilevqprVFTILADTAIRaenideaaaiaenideaaaiearLGSEIDMGTPGFPDSE
HLPGPAPETRtirheggls
>Protein1215 158
ttipsirvsstsfligvvantavgntntfglpasfvnatlptnvtltltvtssqngtafg
tftgnfqnlpftspgyytgttalaftapseaqaracnsslrAATSTEITSSSTLKhlvpa
gyklpdtgatsgnggitstlalctygqavagndlpnaa
>Protein6240 426
ldrGEAGDNVGLLLRgiektdirrgmviakpgsitphtefkaevyilkkeevgrhtpfqn
kyrpqfyfrttdvtgevelnagtemvmpgdntsmtvkliqpiamekglkfaiamekglkf
aireggrAAVPSGASTGAFEAVERrdggdayagkgvlgavgavngeiaelvlgldaldqr
gvdrvmlecdgtdnlerlganavlgvslavakaaasslelplyryvggvsacvlplpmln
vinggehadnnvdlqefmivpvgaasfsealrwgtecyhglksvlsdrglstavgdeggf
apnlgsneealallveaieaagrtpgedialaldtastefysdglyrlagegrdlapgef
vaylsglcdrypivsiedtatrscrsrtvwpkrtgtvglssprrwaivISESTDVSATEK
stgyim
>Protein3357 99
mnnerLYQVLLGPHISEKaniaaesrnqqvfrvsldatkleikkaveklfgvevlavntt
vikgkskrfgrtpgsrsdikkayvtlkagaeiqladaae
>Protein6237 31
tpptiigkdtvvkdvitakNAANDYALKlaa
>Protein7726 53
msdadvkldvgrdltrglgagadpevgrrAAEDHAEEIEEVLKgadmvfvtag
>Protein7727 35
mkWFIDAAAKlktkgvkeisvvsetittheyeskt
>Protein7725 25
kIECLLVISAKgrdneidvplpisd
>Protein366 83
gqhveltrdaanrfnsrYGETFVIPQATLPLAGARvmdlqapnnkmskSTETEAGIINLS
DSPAAITKkfkravtdsetevrf
>Protein363 287
maaaqdqvvkLGHVAPMSGAQASYGKdnengarmaiedlnaqgvtiggkkvkfelmaedd
aadpkqgtaaaqklcdskVAGVIGHLNSGTTIPASKVYNDCGIPMVTGAATNPNLTKPGY
KttfrIIANDNALGAGLAAYAAETLKlksvaivddrtaygqgvanvfkkvaaekgikvvd
eqfttdkatdfmailtaiksknpdaiffggmhpqaapmlrQMEQLGMGNVKyfggdgict
qeiiqlvagakTLANVVCAEGGASLDKMPGGKawkakydakypgqfq
>Protein9434 299
qanaratskvdsissllsldlrrtglseerlldnrkatsvkgdfgvyfrpfkdkSYEFSY
NYRIGYGNSVYQGSERyalrnftqqfhkaeikgkdffirsymsqtkdgdtynmtalgayt
neavssssgqwvptylgnyanpliqaalqtsaasvlanaanilptihdtararADRPWTS
LSAEQQQAVIEGVRtglfqrGGAGFIDNSRlfhteamldlsrwtgkwidiqvggnhrmys
latqgtvfnqdpdgtgvfnqdpdgtgvyprikIVDGADAARflgaikarleaadfeael
>Protein368 37
vtgirpgtycepkMTTVGSQDTTGPMTRdelkdlacl
>Protein369 136
mnkADLVDDPELIELVEMEVRellsfygfdgdntpiivgsatkalegdaegvqkiedlma
avdahiplperavdkpflmpvedvftitgrgtvatgrigrgtvatgrierEFSQFTVGLI
HNLSKrsslfggyqrg
>Protein9437 76
mprirdfrgisqksfdgrgnynfgvkEQIIFPEIDVDKIDKiagmditivtsartdeeaf
allkefgmpfqgvkka
>Protein145 47
gvasgtdrareatikAINSPLLDDIRlegatgllvsiagnedlglee
>Protein8734 94
rrkvslkALDWGNIEPASGGTVRQVATLVAGISSDKardvnkfvkglglkGVQTQTQGEQ
VRvmakKRDQLQTVIAELKGHDFGIPIDTGNFRD
>Protein8735 82
mthnalelvavtqdvghaseqldvsfegegltiafnpdylldgldaargdevrVETIGDN
KPAVLRGSEADDFLYLLMPVRv
>Protein8736 33
QHVRSRERHQASRQARERYAQLSERERsarcwa
>Protein8731 145
mqagdvevatarvkekydnkpdeyfdleklrKALKIDRKITWRELLELIYWKNKIKGKDD
LLHDEFDKfvstnnienvkdlkalkyffeayatdqtvrtiidqkeytelyhhpsfnvedf
srvdddmknklpyyintyvplqkfv
>Protein8732 255
mekflenprhveiqvladsfknavylgerDCSMQRRHQKIIEEAPAPGIPPRHVARIGER
caeacrrinyrgagtfeflyengefyfiemntriqvehpvsemisgvdlvqeqiqvaagk
klrfkqrdlsfrghaiecrinaedpftfvpfpgkittyhppggpgirvdshiyqgytvpq
hydsmvakviaygdtrdqairrmrialsemsiegiktnialhqelmldagfikggmnihy
lekklaakgevkknd
>Protein8733 29
akynqllrIEEDLGDVAVYPGRaafynlr
>Protein4407 41
mkdllnlfnqqrpaqdfdsirIGLSSPDLIRswsygevkkp
>Protein9062 160
marIIENTEDHGLHRirplgtrpnskggavtaaaadigellgvkflitftqtgdssrrls
rvrsripmlaftpdqwtrsqlaltwgtetflvgsvqhtdemamqvdnvlldagrvdegdl
viivagsppgipgstnalrvhrigdarnrvapayrelstp
>Protein6817 32
mapneevsglrTALAMGAAKailvsdpalags
>Protein5570 35
lrfakagvnqwntrNNPATDDYQIFELGGGGERmr
>Protein5577 21
mlrahrAIESITLDRevahlk
>Protein5576 35
stpnvnhalrelhkFLLSENVSSLALPRlatgvgg
>Protein5579 33
eknsivrctvktvdarGAVLTLDGENEGYLRas
>Protein6005 50
mpsdktigggddafntffsetgagkhvprAVFLDLEPTVIDEVRtgtyrq
>Protein6008 235
mglrkrkptsparrFQTVSDFSDVTATSPERslvtqktktggrnnkgrktsrhrggghkq
ryrvidfrrtkdgvpakvatieydpnrtcrieydpnrtcriallhyldgekryivaprgl
svgdevqsgqgaeirtgnamplrAVANVNSQIRellvgrsvfdqsaidramitldgtetk
sklganamlavslacaraaalekkvplyeyigslnnqtiftmpvpmmniinggah
>Protein3581 35
mpklrgfknpfrTVYQVVNLDRlaalypqggevtv
>Protein9605 210
iearsesdiarllrgkatgvdisqtsglagsgtnviirgyssisgtnqplfvidgvpfnt
dtntdqgfgsggatsssrfldldpnnvseisilkGLSATVLYGEAGRngvilvttkngna
ggdidkgmeisvtqsvyqtaisnlpdyqntygngfggdfgwffsnygapftargtngvaa
dgtiqhpydqaqynddlpeyidarseehts
>Protein9600 186
makrdydylfklvligdsgvgksclllrfaddnftdsyistigvdfrfrtitiddkivkL
QIWDTAGQERfrtitsayyrgadgiimvydvtssesfdhveewlsevdryanentskllv
gnkadlidekqvtketaqsfadklsipfletsaktatnvdtafltmakeliktkessqqs
sggngp
>Protein3333 31
mhyirilpgdkVQVELTPYDLTRgrityryk
>Protein8890 111
mlqagkvkylavatpqrtnvvpglpaiaeevpgfrSVAWFGVLAPAGVPDAIAAKlnaav
eyavtrpdvqklfadrnietraskpeemaklirdemaqwgevvkrsnirmd
>Protein8892 84
mcvnpahldvvsrseagritasaprgsaprESHQRWRLGWIAEELHAPGVTHMWHEYPPV
GWYNIRevyaddkvvnprppqlig
>Protein8895 352
mllennpkkdqienlkilkysaqnllviindildfnridsgniefekvefnlkylidtis
nlhsnliyekpinfvtkyderiptiligdsvrlsqiltnlinnaikftndgtvsldiqle
elatnytdvgfavtdtgigisednidyifesfsqdsriytnfgttglelaitkrllefqn
stifveselgrgskfyfslrlkynktellnsnftysqktqlqnhhllkglqillvedyai
nqivaleflskwkveldiaengvnalekFKTKKYDIILMDLQMPEMDGYETTRRIRMLEK
slhkktpiialtasaiseirnrimeagmddsiskpfnpddlfnkilkyteik
>Protein8897 113
mayneflaekirvnlktkKSIEEKKMMGGLCFMVDDKMCVGIIKDDIMLRinpeiesrci
qkqgcrpmdftkrpmkgyvyidqsafstdkelrdwlslslefndlavsskkkk
>Protein8896 159
mytkldeitpnlqkaflnkEDRWFYWHFGINPISVGRaffnntfqhkrtsgastitmqva
rmlepkqrtvfsklkemfralqlewhfskkeilqlylnlvpygsniegtksasfiyfgks
pqqlsiaeittltiipnrpntlvlgkrndyiqqernrwl
>Protein7065 42
mrTILDVADNSGARrvqcvkvlggsrrkyaalgdvivvsvke
>Protein2650 35
qqvwdaiaasaagdqskADDLQGAITDMATKcvgg
>Protein2657 31
gkyvllnrapslhrLSIQAFQPRliegkaiq
>Protein6613 13
TLTTGTGASGEIR
>Protein6966 39
lsrQVGVPYILVFLNKcdlvddeellelvemevrellst
>Protein6616 161
nkgksriivglgiqfdpnslggtivkdgldssqikTDANGNYAGVQKaiipennlqtlen
ltgglisykstgpmtagsltlgyndcrifdfrirkrVDDALHATRaavqegivpgggval
irasvaldklkganedeqtgieiiktalesplrqisenagv
>Protein551 32
rLLAEETGLPVLVAEDPLTCVVRgcgialerm
>Protein3833 241
WGAPTITNDGVTIAReieledpyenlgaqlakevatktndvagdgtttatvlaqaiyreg
aknvtaganpmelkrgidlavkavieavdkmakpvegteiahvgtisanndqeigkiiae
amekvgkegvitveeaksmettltvvegmqfdltvvegmqfdrEVFGPVISVQRfsdddq
alawangvnyglaasvwtsdvsramrmsahlrfgtvwvndhipivsemphggfkqsgygk
d
>Protein3527 52
gkvrenlgqfgdqkSPAFELMNVAEVFHKtgnfehavyaynkyishyptgnh
>Protein3529 41
mlgkDQPVILQLLEVPVEKaqqalkgvmmelddcafpllgg
>Protein5969 19
qdlkrEFPCLMIKmnrkvf
>Protein5960 132
advseevahayagqdlsfgvdfiipkpfdsrlilrIAPAVAAAAERsgvakrpikdmeay
rrtlmrfvystgmlmepvfgaarkapahakrvayaegeddrvlraaqivvegdlarpili
grpavieariak
>Protein3742 23
mtltsintrGFGGISNTRfvqlm
>Protein3749 55
yylhqqgvtrLDVVNFIAHGIKksdppeapkgaesapssegeegggeknekaspl
>Protein10285 265
msgravrTQALAAATNRPSSIPPGSSIETPSELFGRnvfsktvmqsrlpkGVYESLQATV
DEGARldpsvadvvasamkdwaaehgasyfahvfypltglsaekhdsfldtdgaglaisn
fsggslvqgepdassfpsggiretfeargytawdvtspayilensparptssktptatrc
asrrrscpgpakrstrrprccvLILTGVQLAAEGDGLRLVATDSYRlavrDLGGQSVLEE
GQSVLVPSRaltevirslgdaeevt
>Protein5296 89
menvdatglggidylaagtndpelnfanqqnhwgynsdldlrGTNAANNLYAGNGDDVLE
GRggtddlmggngiddfifaidgdqagdg
>Protein8078 17
TIDNCVLSKvefkivag
>Protein1600 383
aavalpayqdytirarvteglslasapkLAVADTFASRggvlltgcalpctaapgsadfg
yqftatkyvtgmaianilavpavgngmitvqscwqwddhgavrcscrrsctvyptdpgfw
cgccrcsccrtdqwrsrgmglpfQIEMAGKiqdsllpasipeieklkiavkfqpmmklgg
dffdlryskshnsfgfflcdvsghgvpaallaamvkmsltywydhlhklkesfhfiyesi
ydklgknfitaslihinlrngklttaraghfpvmiitkdgkvirlnshgkiimslkkpda
eeveyrlqpgdrivvytdgiieahghnsynlfseekmiqmllesnhvdihilaeqifqav
veysgglkfldddltfvlmeytp
>Protein4219 32
ilikINQIGTLSETFAAIEMAKragytavish
>Protein9470 373
stttvgreperrgatlgqvttrvrfapsptgslhlgsarTALFNWLFARavggeflvrie
dtdaersrpelvtmvfdtlewlgldwdnrgeelrqseradvyrqavgrlleenkayacdc
lrsdvdarnaeanrppgydgfcrerdlpvgedtvvrfatpdtgtvafddvirgnvsfecs
nledfviarsdgsvtflirsdgsvtflianaiddaamgithvvrgedllnttpkavllrr
amgiedqpvfahlplivgegrkklskVTRPTSSNMSDLNGKtvtigsvttgnlvsianas
ltvavdandsadllaagtanqelgkirvtaknddlsirelkvnisslnmtgatrliqspt
lvdaagnviangt
>Protein9472 150
mnafgatlvtvrfedggfsvwvdgsistrvrddtfaeadqsaglvgvdraarGAQFDDFA
LFAEPTVRqlqpeavdpdppagavttlpaaptggapaapggatpqpsipgpadggaatgd
ggggaspgatpttaaaspsttpaaagdtgr
>Protein5038 78
atlsgalaagqgvflrYSTDAFATSTVVKmdvtgtsatftipaqpsgtvvryyvftsgdf
gvgtpngpaanggdadyk
>Protein5747 62
vsttkLDSGGVSTSRwglkgtedlggglkanflleqgfnldtgastagqafsrqayvgfs
gg
>Protein5744 46
maianyedrfviptthrEYAENTFNLRggcgfsfgngcsdgetevs
>Protein5742 55
atetaaqttstnadaalaadlnnaakkaaadsakAALNTATLAKkaaisaeavla
>Protein5743 79
fdlqvasygvfrglkNAQGQLVDDGAKsfddnvpytpawqekitgspreqvltvarqfad
nadktkgksmviigaamnh
>Protein5037 33
vclglvkaqqvkNAVIVPVGAKggfvvrencpg
>Protein9290 167
isitdgqifletslfnagirpainagisvsrvggaaqtkiikslsggirTDLAQYRELAA
FAQFASDLDEATRKqldrgarvtellkqaqytpqpislmgatlfavnkgfmddiavnkvl
afehglhgylkdkhaallakleaakamdkdaeaeltaattafkksfa
>Protein9293 77
mrkilkTPLEDLDLSVRaynclkaakinslselvqydtnellkfrnfgrkslveieelii
ekgmhfgmdlskfkled
>Protein9294 203
maerpiilalanpypeilpedaravrpdciiatgrSDYPNQVNNALCFPYIFRgaldaga
teineamklacvraiaalarkeasdlgsayggevpkfgaeyliprpfdprlltmlapava
qaamdsgiaqrpiadldayretlaqfiyrtslmmkpvyerarkdkkrvayaegeehvvlq
avqtvideglafpiligrpgvie
>Protein7522 47
mfevarhaasrdeiyekLQESTEQLRdtksrlatvetlladnqnvlq
>Protein6216 38
danaalgtgtasfakDTELSLGISKgvtianaiqtegv
>Protein6212 32
kGITNFHSPNDIIVDASMPAMIRnggkmwgad
>Protein7297 59
fqlnsvvrtqrekSVQQESGIIHRLVQDIAAYEEQIKmtgvkkgfyppealpkigrahv
>Protein307 82
rvegsdaaeviiyngsedlvnqagldhrYSSDVLNLRggnnevryspletsivltitvte
edettldaseglivanvafqdg
>Protein302 57
saldqaregrlhilgkMLEVLPEPRadiskyaprivtvqvkvdkirdiigpggktir
>Protein300 59
evtvanphpaddevadqidklrTQFGGLVDVERavgqddyvtinlvasrdgeeiagmta
>Protein3191 16
rDIAIEEMGKgkfngs
>Protein3192 45
mikagkeiaekrGLAFYNPMMHSGAPLGQRaitpytisgtdmvce
>Protein3199 60
alkggvtvesgtlkidanknlgatgaqltlkDGTTLDTTAANTKlvlehsitvgdgkatl
>Protein3236 45
shnffnttvkvtykgidaslivagtgakTTDLEINQAIKnainth
>Protein2895 47
mlgsvlnnngvadagkNAIANSTNAVRannsigyftpnisgftgqvm
>Protein3992 30
padeghiglqfvndifggsiprEYIPSVEK
>Protein2324 109
gfdfeapliedarrnqekfpkagrrctfdvgdasqlklpkarYLLFLANPFGERvleqfi
snnldilastrsyiamvndhgiqnvmatsgvslvhrnptyncsllsvgd
>Protein2350 101
gistssfaqirfgakTGLNFSNMSAKsdlgnadeiyktkigfhigvtaevplsanlyfep
allfstkgfkidetlakgstnlnylelplnllykfdvgslk
>Protein2822 114
mrsqvstvlheairADHSLMAGEPLPSSTDLLAAAGLRverrsvvpadldpevladadre
rqlmfrwgvdaddalgaqillgaiglyavespmafgatpdeqetspvmfealle
>Protein2357 94
alsneeilnavaekTVMELVELIKafeekfgvsaaavaagpavagpaavveeqtefnvil
tsfgankvnvikaireitglglkeakdlvegapq
>Protein8714 518
mhtltirTLDPQGKPFSGLAFVLGIDDPTKtpgfatiewgvgkisvaagtyavvtsansk
dwsdvrIVVTPEFSIASPTTVTADARkatnpvrTTFDQTVSSATIITSLTKVVSAHGNEV
GVDYGFITDAATTLKatptsgplhgtqnlsqavwadgarAGETYNVYGEVSGRIPTTPIV
FRstaanratykstfhvpadlsrsmlmtqvvgarggwsfgtrlparaltrhvgagagltn
eaeltvvadwdnntalgwaqmpsqspkpgstipdvwlkapahgrffteslgwfgkvcpsc
vadgaigllqlpfgdtsahhvtnadvingvpqvgfalkadgrVIASSSSDFLNVIANYPK
gtkvisaeqtarrtaapfkakttlkteistplsaaiakprdlpcdvgaacqilpflsady
tstanldnalnvgperigvtvnqigrsaavgvssvkgwvsydggsswvaasakgsgatrt
lgftvpatarsvslkLSATDLAGSSLTETVTNAFLVTK
>Protein8243 35
didttttagkladlkrrVAEVAGAGSERavekqha
>Protein4177 62
ktgrpnfvpenrpgdptasadgkkgatviatpsflggkNQMPMAYSPDTKlfyvpsnewg
me
>Protein4171 30
shrMNTTILEAYGAEPSRatlklvsdrfkk
>Protein9045 183
SEEEDAAPNADTVLLTEIRrrpparprlthvarlvraappasrhrpighprdsatlpnvp
rstnrspqvrhcpsrpphsqwggrcsrsqrswalspgagssrggttsgrssadglvplrt
arrrflrlpvpgtpstggcasfsrsgcpgtcqappaarpsavsaevvagaatsaltadgs
slp
>Protein9041 146
vgcelcawacpadailvegannddtpledggagrfspgerygrVYQINYLRcifcglcie
acptraltmtnfyeladnnradliftkeqllaplqsgmvqpphpmvegleerdyylgavt
aatdaqrahveeqsmrhtqepteevh
>Protein9625 84
meavdtwieqpvrDQDKPFLMPIEDVFSITGRgtvatgrieagvintgdpvdivgmgdek
ltstitgvemfrkildrgeagdnv
>Protein6022 17
melkLINEQGQEANRlq
>Protein7887 25
gqrspgspephrsrCGPAPAPAKsg
>Protein7885 32
ertqsviksalskgnidpkDIAAVGITNQRet
>Protein7884 84
mdralliseleraesadptevvkgfishgrrwaeakgvsssalrSVGVPAEVLSAAGIDG
Rrkgkeprpsgrvgrgrgvtstev
>Protein8877 32
mferftdrarRVVVLAQEEARglnhnyigteh
>Protein8876 159
mlkdriifkenylsqfdyknivylglrisefdwvkNFISKYNEHLDPAIRqnaytfnmay
yhffqnnydevltllrsveftdfyyhldskslllktyfeleetealfslieafkvyikrn
nlipayqktgyinmiklssklykwklnpknniqdivdef
>Protein8875 124
makapannaaqrvrkkvrknvadgvahvhasfnntiititdrqgnalswassggqgfkgs
rkstpfaaqvasevagrAAIEQGIKnldveikgpgpgressvralaalgirinmiadvtp
vphn
>Protein8879 246
mgssnessfygavknpwdltkVPGGSSGGSAAAVAARlapaatgtdtggsirqpaalcnl
tglkptygrvsrwgmiayassldqagpmtqtaedaalllnvmaghdakdstsidkdvpdy
tatlnndlkglrigipkqyfgegldadvatviqqslkeleklgamlvevdlpntglsvpa
yyviapaeassnlsrfdgarfgyrcdnpkdltdlykrsrgegfgsevkrrimigtyalsa
gyyday
>Protein8878 73
rAILGAVQSRFETTIGFLRtaaenqsaargrIMDADFAAETSNLSRaqilqqagtamiaq
anqlpqgvlallr
>Protein3502 45
vkgqefpaydgrGIQGMGLAYATSNRgachlrgytvasevlgipv
>Protein539 37
lpiyaypahatfggykksgigrethkVMLDHYQQTKn
>Protein9836 231
mlglslykdrLERERLRMTVLRERQEMVSEVHDAIAQTLTYVRmrlpllndamlahndge
sqkyfsdvkkavgevhdnlreimtyfrtrmdplgllhalkeiensfedrtgisleiknnv
phldltaeqedqifhiiqeslaniakhsmarravvsiselsemlefsieddglglqdptv
stivtaahelipsthfgldimrgraqklggrievsenegggtrvylkipts
>Protein9833 91
mcltephsgtdlgiirTKAEPQADGTYKisgtkifitggehnmtenhvhlvlaklpdapa
gsrgislflvpkfmvnadgsvgernavgags
>Protein9838 250
lyseaaraailrgvnqladavkatlgpkgrnaildkkFGAPTITKdgvtvakevelknpy
enmgaqlvrevaskTSDTAGDGTTTATVLAQAIYRegvkNITAGANPMEIQRginkavev
vigelkklskpcqnkTEISQVGTISANNDKTIGDLIAEAMEKvgkDGVITVEEAKSMTTS
LDVVEGMQFDRGYISPYFVTNAERmeavmdeplilinekkvssmkDLLPVLEQVAKlgkp
liiiaeeveg
>Protein5901 81
nlqwkignasglcwrnaswtpataapgcdgaiaakAAAPAAAAAPVMAAKpaatapaaak
paapaakpaaaatkvtyaada
>Protein3762 48
raaskkadlaessdtasrssilvglkSSLDTLSTLSTLKtvntantkv
>Protein1106 22
hdalpiyyrkLSGFGNFDLRdk
>Protein1329 44
avdpldstsrQLDPQVVGEEHYATARavqmtlqkykelrdiiai
>Protein8502 41
marteklfdgrvprqtirANIDYGTAEALTTFGRigvkvwi
>Protein8501 47
rpiyvdenrpgdptagadgkkgktvvaapsflggkNQQQIAYNPKtg
>Protein8058 108
mevrellssynfpgddlpivrgsalrALQGDTSDIGEPAILRLMAAVDESIPQPVRavdk
pflmpvedvftisgrgtvatgrvergivkvgetveivgfkdtatttvt
>Protein8505 30
mrpgepptedavqalfqrLFYNPDTYDLSR
>Protein8050 30
akAHGSTNPYNIVRatidglskvntpseia
>Protein8052 124
kisnirDLLPTLEQVAKagrplliiaedvdgealatlvvntlrgilkvvavkapgfgdrr
kamlediailtggkviaeevgmsleklkklachsrklpwltsappsvpksakVVVSQLIR
spgv
>Protein6904 45
lhatrAAVEEGIVPGGGVAYLRavsaldnlkganhdqqtgiaiir
>Protein6909 49
naakdakdakDAADAALTAANTAKAAAATALTDANTAQTATAKllasmt
>Protein9456 153
mitdnwsvdvplalpfkhtltgagaiggvgtigtvkAIPATVFGQYRfgeakaafrpylg
agltyayfydenatntlnalsggtpanpttfsieakfalsvqagatyafnerwfvdgvvg
ytwlkNTTTLSTGQTQRmtlnpvsvavavgyrf
>Protein9454 197
eaqfgdfangaqtivdefissseqkwaqrSSVVLLLPHGYEGQGPDHSSARierflqlfa
ednmtiaypstpashfhllrrqayarprrplivfapksmlrlkaaasmpqdfttggfrpv
lpdtrhldggavtrvlmasgkvvweleaerdklgdtstallrieqlapapaeelaaalrg
ypnaelvwvqdepknqg
>Protein4239 203
migtdwesgdkitlqvqsdaagfgpgsqvaclsaaqsisfagpyvladtsvagpftafpw
stadpaddpnqntgandvrvpditnpsvaptfnvalttspscvgvgvtdqieitfsntgn
adpgadqfeitfnnirYNVGAGVNPGPVHVIPFARqavdaapgtyqpvptfggniytpvt
vnmwtnnafvapvrisaaptniv
>Protein4236 33
saasfqettrVLTEAAMEGKsdsllglkenvil
>Protein9458 36
miylalsydhrIVDGADAARflstmkarleegafea
>Protein5014 33
kPCWLPYLLTRprcpsrnrsprlrtisrtstsp
>Protein8239 20
glkVYVMAEIPSNVIRaaef
>Protein8238 121
ipwvraprglrvrcgdrsprMYAVVEIGSKqyrvavndtvqvdrlaldvgadatfakVVL
VGGDEIKVGAPTVDGASVTARvvshdqgdkvitfkyrrrrrsrvrrgfraslttleitgi
n
>Protein1483 71
qdqvvdglgkakSPAVNATETATKfvqervevalrpvprvevalrpvpmaekDLVHAIPY
AAIQRgeltie
>Protein9540 71
mgakVTHLGELPQGQPERatrvramvathdaegfggctnigecsnacpkgipmdvisqln
sdlrkaasgsf
>Protein9542 286
mdddyetavenergvggfadngkiavqvpisigisrkinkrlnigiehkfiwadydswdg
fvyrSAQDQSNDSDKGQYTSVRlginvgsfdkrteplywlnpldgalndvaelkqrpkfd
ltdtdgdgvidmidqekespsgaavdtrgitldsdkdgiadykddepysppgyevdtrgv
avipdkpvtesrlnevlknakndwwlpmihfdldkyyvkpefypqlksvaevmmshpdmk
ivatgftdtrlgadyntvlsfnrakaavdylvgtyniprerfviny
>Protein9013 182
qtgkTAIALDTIINQKeffdrgepvyciyvacgqkastvanvsrtlelngamaytvivna
sasepapmqffapftgcaigeffrDTGRPALIIYDDLSKqavayrevslllrrppgrEAY
PGDVFYLHSRlleraakvtanndiakqmndlppslknmvkgggsltalpiietqagdvsa
yi
>Protein9546 306
plaplahaqgfptkpikIVSTYTPGGTADVIARTLATSMSELLGQPVVVENKtgasgsig
tmavkqappdghtllvttigtvvlapmvtkdasfdpvkgltpianlamtpgvlvvhqsvp
andfpgfvtwakqqakgvdiavagptpevamallaqqakLNLVNVPFRgsgpalqsvlag
dtkvifqtpsvqmmefikqgklkvigvtsaqpspavpgavplnkfvpgyvqdinfalwap
pgtpadvaakltetvrkglsapgmaekFVAFYVPLAVAGPDEVTRittresnnikkimet
vpikfe
>Protein7507 47
MMYTLYTVIMPKsvntqflsviifchsvllckkiifmelsfirknla
>Protein7502 38
arlarqralvqvyrALGGGWQPVAMAQAQAPRsavegk
>Protein6276 82
kYQLAGEGRSLDAGEFVAYLSDLCDRypivsiedtatrscrsrtvwpkrtgtvglssprr
waivISESTDVSATEKstgyim
>Protein323 32
LAEQINLIIHHEEYQKlesawrglhylvnnte
>Protein324 58
mnvfgdgvlrysrqvgygakYPVSANISGHLRltleandltdgsyyagfanaqircaf
>Protein328 80
dynavelqierrladnfyfnanytysrlrGNYSGLANSDEAGRsdpgvnrsfdlpmigfv
akggsdygalgtdrphvvna
>Protein184 59
mpkaqkllvegvnvqkhhekprqqgqpggirEAEGPIHVSNVALVEGGTPTRvgyrvsd
>Protein182 29
ALSPATTLTVKGIKDSFGTVADGSTRVFP
>Protein10037 169
mqnsllkpkainveqlgpnrakVALEPFERgyghtlgnalrrvllssmsgyaatevtiag
vlheyssidgvqedvvnillnlkgvvfkLHNRDEVTLSLRkegdgivtasdiqtphdvei
inpehviahlshggkldmqikvekgrgyvpgtmrrhgdeptksigrivl
>Protein10033 221
mneltilpeqllaaydglnteqrsalataaerirhyhskQKQDSWQYKEVDGTILGQQIT
PLDRVGIYVPGGKasypssvlmnaipakvagvnevimcvptprgevnqlvlaaayvagvd
kvftlggaqavaalaygtdsipkvdkivgpgnsyvatakrlvfgqvgidmiagpseiliy
cdgktpadwiamdlfsqaehdeqaqailisedadyltavee
>Protein10032 261
ATNMPTAVERtphnpfaarspederlhrkqrlavafrifgrlgfdegvaghitardplrd
dcfwvnpfgmsfkqirvadlllvdhhgevvegswpvnqaafaihsqvhaarpdvvaaahs
hslhgkafsslhrplrpltqdaciffedhvldpdyggvandveegkriatalggnkaail
anhgpltvgatveeatfwfvtmertcqaellamaagepqpipddiargvrdqvgsslagw
fsaqplfdwmeaeqpdclegs
>Protein10031 50
mrVVGTLGQILGPRglmpnpkvgtvtpdvagavrnakagqvqfrvdkagi
>Protein1038 18
VAPEEHPVLLTEAPLNPK
>Protein2373 96
vrsgsttdwrpahihfslsgdgwaqrLITQMYFEGDPLIATCPIVQTVPSEEQVRGLIAL
QDPSAFVTLDSRayrfdvvlrgrratwfenriqgak
>Protein2375 33
lavnasnkiaavdlktgkLAALVDVAKiphpgr
>Protein8261 32
ggvqivakEGLPFGTFKatdyvrdpngnivvn
>Protein8266 108
mnhhqdrvgvspdiiaekddvvlyvevigfkssaraatrDFYEVFFRafaqleqpdsdqi
iiampiqflkdmkkriesmkngwvrlciafpeitvyfvdlkqekiykk
>Protein8267 141
mgniggwlalnddalaaaarNLLILTEGFPTYGGLAGRdlealaqgltecisedylnyri
rstayvaaaldelgvpclkpagghavyvdaramlahippreypgqalavalyevggirsc
eigtvmfgrqpdgseqpasmd
>Protein8264 31
lpvirDLIVDMTQFFKqyhsikpylvnndpp
>Protein9029 68
makVDVNGDDANPLYRmlrealpkadgngdiawnftkflvggdgtplkryepqvepeeiq
adlanfrs
>Protein9028 78
mgrTDDVLNVAGHRlstgsieaalaghaavaecavigvqddfkgqiprglvvlkggydaa
tdgerivrelvqrvrdev
>Protein9026 176
rrkMPVTILLKaiglnpesilanffvndhfrLMDSGAQMEFVAERlrgevarfditdksg
kvvvakdkrvtarhtreleqsgtthisvpedllvgrviarsivdadtgeiiakaneelte
allkklrsagiqdlqciytneldqgaymsqtlridetvdefaarvaiyrmmrpgep
>Protein9021 186
wkkaeeylkagkgkkvpvryahntysdethsatseikTEVTVLSAKelkdicyfipcpks
phgcdvdptgeyivgsgklaalipvfsfdklqkaianksydgdfegipvikyeaalygev
kkpglgplhtefdgkgnayttffvssevvkwnikdlkvldrvptyysvghlcipggdskk
pnakyl
>Protein9020 75
mstpytarALQAATDAGNRKAGPVYQAYDLTRslavtslanefltepsiaaasdfvfsmp
trrynvamnyetllp
>Protein8190 15
lsrrAVVEASMGEER
>Protein8193 69
mliliafavsvsiaqetvggieittkdttgavvpgvvitvtsgadtagykrTVTTDGSGY
ARltqmppg
>Protein1012 51
edssqekldelrASQGLPVLGVELRvvdpdgnkvpwdgetqgelqaagpwi
>Protein6042 34
kavresiqrAVAGSPTAAEVVAKkgsvahpfqak
>Protein7311 34
ikaavvkdnarQAGDTGSPEVQVALLTARinelt
>Protein8859 50
mitpefvghtfavhngnkFIPVYITENMVGHKLGEFSPTRqfkghsgnrk
>Protein8858 106
mfvkefnartaaqagenisiptivtvysdrsftfelkTPPVSVLLRkaagadkgsgepnk
kkigrVTGATVLEIAKlklpdlnttnieaavrtvegtarsmgvdiv
>Protein2169 186
mkIIEGNFQNADAKyailvgrfnsfvvesllqgsidtlkrhgvsddnitvvrapgawelp
lvakklaasqkfdaiialgavirggtphfdyvagecakglgvvgldagipvafgvlttds
vafgvlttdsieqaiersgtkagnkGDALANTITDDAGSYTLKvsgyagaillemtstas
ttmlcd
>Protein10111 132
mvlsdrqrldgrkldevrpiwgevdylpsahgsaiftrGETQSLTTVTLGSKmdeqlidg
vvhegnskfllhynfppfstgeakpmrglgrrevghgnlamraikwslpednaytirvvs
dilesngsssma
>Protein2785 118
nyrADSGLIAALVVLAEMSRsgqplselrkpyeryvasgeinstvtdptdamarveeafm
gsrrdhldgltvdlgdwwfnlrasntepllrlnleaadtasmerhsaevlalvrgetd
>Protein512 67
tdltieadinvsatglqvalttfgdavngasvditgvrLGAVAAANIGDIEIRglnlngt
aitiagh
>Protein3568 98
mnkSELIDAISERtelskvasgkaldavidsiveavasgdgvslvgfgsfkaaaraareg
knpktgekikiaattvpkfsagatfkasvasakgkkkk
>Protein9817 126
pppqpapqraawqreivpdevllfrysaltfnghrihydrryvtqvegypglivhgplia
tllvdlvrRHAPDAFVKGFQFKavrptfdlqpfhlnaqpsadgrtvrvwaqdhegwltmq
gdvqla
>Protein3560 491
mtilttgrgvrvfdtgetaeelppptgadvgrIQWEPQVSEDYVAELVRagggdgaldgm
vavldaahgagsavgpralrrlgveltvigdlpnginindglpnginindgvgstalgsl
reavlntdgavgfaldgdadrclavdehgnnidgdqiiavcalelartgkldnsavavtv
msnlgfrqameaagvgvvvtpvgdrfvvdamareglvlggeqsghvifadvattgdgllt
airllrvmanrrqtlhqlaadamvrlpqqlrnvsldvrppdlldrigdavdraearlgne
grvlirpsgtepvvrQEVIDNLGTIARsgtsefvknltgdqkkdaqligqfgvgfyssfv
vaqkvevftrragaaasegvkwesegegafsveaidkaergttivlhlrptqeefadafr
lkniihkyaehiaipvcmkaqnwddegkeqqgdyeavnkaaalwtrarneitdeeyqgfy
khiahdydnpl
>Protein3562 119
eaasaievatseskrllaeahaqadrleadtrrEADELLVAARrraellvaarrraedey
darvadyvrllgeqearsealtddidslegrvgeyrsvlerlveevrrLVTAAITIPAK
>Protein9866 236
msstatatqeelptdpplgalvtanpaaarvlerfgldyccggqtrLTVACLEAGVDPDE
VRaavadldvasdvewadlepveliahilethhtylwdelpalealaatvasvhgqrHPE
LIEVGALVAEFRaelephmareeralfpmigqlvdgtgpasaadlesgpiaamrtehdha
gdllarirqrssnfelpadacasytslyqrleamendthlhvhkennvlfeavpgl
>Protein5925 123
mrhafgkalgvvarVDINQIIFSVRtkavnkdkaiealrrasykfagrqhivvskkwgft
pythaeyeayraanrfidrgshvkslhrpriprqaqeMVTDPIADYLTRlrnaiianhrs
eeh
>Protein5923 34
ktdalepfhpdriaqrILGMGDVLSLVEEVERki
>Protein5928 31
drVDDALNATRaaveegivagggtallraaf
>Protein3780 93
mkSDQNSSNEVSNVRdrwkgtvratvapmheegdvwhfgvsgayrelqnvvptsassvga
lfqafpgvkirnnsatsltsminvvstltgngg
>Protein3783 41
agkrAVADSLVDARaavaaaragadlqpeeatgagrarllw
>Protein3785 188
mravkygvtrhhvlgveavlasgevittggkfvkattgydltqlilgsegtlavvtqatl
klsprLPHAATVLAPFAGMEEVTEAVPKvvasgadpmileyidmitlaamgttlgldlgi
pqevkdtalaylvvvlesahedrleadtqgvaeqlaelgaidvyvlppkaatelidarek
afwvakan
>Protein9766 105
mtelshlveaqvairrtegsghektflqllvaifvvsfiliaivilkerFRKQDEYPPGH
VLTEKEEKraharaelgirmnvmlvlsvimggmmmlvlllglrsd
>Protein9767 202
kSQVFSTAADNQSQVGIKvfqgerqmaednkllgafdltdippaprgapqievtfdidan
givkvsardkgtgreqqiqlkssgglsdaeiqamikkaeqhasedkdrkdhieaknraeq
svystkksladhkdklgaeqitaietaikeceealkssdseelkakadaleqaamkiges
vyrnsggsssdsshnhkedtdk
>Protein4031 17
magagkEYTNPGLDLKd
>Protein4035 56
vvnrwsalaadhqvdlvvcvaaalrrgiktevlapgfrISGLGQLVDSGIKadrlv
>Protein4785 86
akqfrngndilrgrirtyvesatkLSDSQISEIRatlsekykgeciientikpdligglv
irfndnlidgsirsqlvtikknllqs
>Protein4787 39
adsrfprdgrfidivgqyhpinkTNQVVINDEKtinwlk
>Protein4782 299
mriigqkLTDAWGQPCIVESRsgasgaiaaatvsqapadgytvligysallsntvlmpkp
gyrLEDLQPVGMLALTPIAFGVReslpastlkqyvalaktrpgklsygsygpgsgghfvg
elfnmaagidtvhvpykgqppalqdliggridaavaslgrdrrgsgvarpreplprqdVL
LAFEDHIMELReaeepedrftipliftwslpplpsgpdllvlatdlagvggtdlpievsa
idtyasvtdpaersltivarvevslgqvfmgtenladelekcgvvseflldrapawled
>Protein5251 58
nivkaetahpafgkaaqlfgleqrNVAIDPVSTKadmaavraqidentvaiigsacny
>Protein5252 33
trrevtliaaqrHVAVDSVVRtdtrfpigfmdv
>Protein5253 37
ptvrGVVMNPVDHPHGGGEGRtsggrhpvspwgkpeg
>Protein5256 489
mgvtaenvatkwgitrEEQDAFAVESQQRagraiaegrragraiaegrfkSIGEGAPADF
FAALRkgdimvqhpydsfsgsvdefirqaardpevlaikltlyrtsgdspiveslikaae
ggkavaalvelkarfdeennivwakrlekagvhvvygmvglkthtkvalvarqegervrr
ychvgtgnynsktariyedlglltriyedlglltadevigadatslfnyltgyardvayh
rllvaphhlrdalgarirgeaeapegtghiimkmnslvdadmidqlyaasaagvriqliv
rgicclragvpglsenievrsvvgrylehsrvyhfangdghgkpatyfgsadlmtrnldh
rveavtpvldpdlrerlatilavaladdtlawtledrtwqrGFQNPDEVGAAAVDYLRva
ghlvhgyfwarmaqvalrqiaagntdpfyvaklqtarfyfaklfpetatlmrtartgckv
lmdteaala
>Protein8523 177
ekeeaekvdtvigidlgttyscvgvykdgrVQIIANDQGNRitpsyrprkqnFEYVSTEG
ARinyklhlykdkgmstpwmsfdvlmrnlnwtyyvditmskdgadkvaamifkkdlrwsr
vkysphvgclrvdppvyerytigaetesaevlfagllnnfiaqldknvdfncyaaak
>Protein8522 80
wgysnrLVDLTALVGSKLfphlkwseqrpcdprpgsqgrcrlyrrshptrkahcevccrs
grsprkagphplrfqrpagc
>Protein4256 44
mllapylrkfgkFTVPQFIGDRfysksastvavvclliasltyi
>Protein4251 31
IVIICLLGTQSNLRimnrlilyvitqkthls
>Protein4259 21
gysrHALSVVPRisiawcatr
>Protein5074 14
SIFFVNDPSFNKlr
>Protein5077 33
gpnpvpvaaatagkTIALFALPGAFTPTCSAKh
>Protein5071 91
mavtvripttlrtltggtssvevagtnvgevlaaleeahpgfrerifgddgelrrFVNVF
VSDEDVRyldglstpvpdgetvaivpavagg
>Protein83 16
mrFEHDQHGEALAKle
>Protein88 34
tknvfkqtyyikhliqfdkLFTTVFDSNDNRank
>Protein6785 447
mvrspllklwrekrkMLAPVDAWKaitddhnavrsyqsqrglggflrttwdevnemiaaa
nvhtikkhgpdriigfspipamsmvsyaagsrylsliggvctsfydwycdlppsspqmwg
eqtdvpemwgeqtdvpesadwynstyimmwgsnvpqtrLSPSLALIDTWSGPTGDKigsp
igltysngkiyvadavkrkimsptpssarsasstptarrsrvsrrmaraawqpcgtptpt
ppatstsrttptttsssshpparasaagaapapardssrtrmacgspttrrgarastsrt
pittgsrssappaptgprwaapgpprsrapsppcvawpwpatamygvptsgagvwcasia
ppaasptprpsvaprrrrrparcstsraDLERFVRWWTRLGRRRPRILAFPCGSTGRLAS
Rratragtccchhdsdsrqatgpppgs
>Protein6784 47
glkenvivgrLIPAGTGLAYHEARkvrenmddaerraiaeaeaaela
>Protein6780 289
nsyaysnntanvdgkawigtgaqavylttgfdnlvgsaaadtfiarSFANTNTLQDGDRi
dggagadtvyidfngltntitpnlkNIETVVVRaqsnvsdangnsatdgnnqlasqsvqi
daqrslehnaantvtaatgvtrwessnsrSDVIIEDVRigttqktkditiafresdpgnv
dfgvyiqamwtlvctltscpcaAQVNTVGELLSKTPDDLLAITNFGQKsldevlvklder
avpqltgraravpqltgarmkgtptkgkrmggsakhqrIPVHMIETINK
>Protein5789 33
keclechgkngegnkekFYPVIAGQHYKyllrq
>Protein1224 245
pypvlhndqlrklrELDDTEPHGFRsrvlythfsvadggtglaaalerlraevstavddg
vnvvilsdrfstadrAPIPMLLATSAVHHHLVRtkqrtrVGLIVESGECRevhhfatlig
ygaaavnpytafdtienlvaegrlgalgfdeavdnyikaagggilkvmskmgistvamsk
mgistvasytgaqifeaiglghelvdeyftgtvsrEIELEDAIENMGAQMVKevasktad
aagdg
>Protein5782 46
mvrqktaalaaatkqktaalaaatkFSANEGDGPGGAIFRsdrdww
>Protein6507 67
glcahnaktsnqigqvipvevtifadksfvlalkTPPAAELLKkaagvpkgspvphkdki
gkvsqkq
>Protein1209 45
sfnnirynvgsavnagpvhvipfarEAVDAAPGTYLSKpifggss
>Protein1203 141
mtnipsnlngqrVGAGTEIGKvgmvgnataphlhyaqlyngvrqpvaidgrgisysgtyk
stngcstppparpttfegnassrlyvtsngqevrlqvcannlpgqtvnvdfrrpsaagyg
prawsysktatsrcvefgdme
>Protein9904 190
mlvelintpttephildhleafvttglgkgvvrakDTPNFIANRvgvagmlatmkevenf
glsydvvddltgkklgransgtfrtadvvgldtmahviktlqdtlspatdpfcgafatpa
vlktllemgnlgqktkagffkkqgrdilrfdlakkdyvpagekadevyarmlkkpaaerl
qllrnaegaq
>Protein10293 39
mevfrasprQADIMIVAGRvsqkmapvlrEIYDQMMNPK
>Protein7786 45
mggkvlvptreaveklisarLAADTMGVSTIILARtdaeaanlit
>Protein9907 132
msdastestdtptkssrrdhpelrdevsswvtsnwdpelsvgewwtklrdarwsvpawps
ewygrdlsrGEAVVVAEEIAKAGAIGPPGGLGLLLAGPTIIAQGTDEQKqryiptivdgs
eawcqlfsepea
>Protein7783 47
mkavgvtsgarlkginvptlkEQGINVEIGNWRgvygapgitpaqrk
>Protein9909 141
mlpatvhrlleylpyedthvwevrlnfdeapavfallgkerdiclgdllrDNRDRERRME
LHAVALLRGGQFLAGPDEDALLLKphdrllmagaannqyrleltlrneqvltyvmdgidr
pdglifrwlaerkqrknakkv
>Protein7122 121
mdevflggviaafgangfllidiftggslrSSGSASAAPQVSTPINRhelrfehppsgar
rfehppsgarvalivdhltpdvgsakvlgqrarlqlgygerLGVIPLPASPRqadlvvis
g
>Protein10015 153
mpvgpepgnvfgqgkFVPAIAMAHEIPYVATATVADLRdleykvkkamsfrgaryiqilv
pcplgwgaasqdtirlsrlakesgtfpvfeaeygeltgsskirrrvpveeylklqkrfah
lfgktpavdtiarlqamadknirryelldkeah
>Protein10010 242
atqagsnrqaiprralrgdsdsfprgvrcrhrtrrnikpvkrratgaprrsktaatrrgl
lvftegektedgyllpwrrqyrdsvlitidpfhgtprslvdravetkraesrderrgrgr
ahdeiwcvfdidehpnipdaiqkaeahgiqlaisnpcielwfilhfedhtayldrhvaqs
rsstllqcgkTLTPEATGILYDAFEPARdralsldrkhagddspvranpsssvwtliesi
ra
>Protein10012 190
mhsgdvdvhakisvrikeyekdgdngwkesltrydttvgrALLSEILPKglpfsvldrpl
kkkeisklinaafrrcglkETVVFADKlmqngyrlatragisicsddmlvpaqkseiiat
aekevkeiesqytnglvtngerynkVVDIWGRtgdqvakvmmdqlgheevidrhgkkvkq
esfnsiymma
>Protein10019 60
mpvddstsvdplllrpvddleltvrsanclkAENIYYIGDLVQRtevellktpnlgkksl
>Protein10018 203
mnaevlkdatrnfkvliqsqgfavgvhgqkvnlsvtpvtvdkasggaatvvatatatait
tgdyllgvvpptvtltkksasvflvkvtnvdtetdfdlnsitarVKPVADNNSSYTGKyc
lraegstvsacpvtadsssmgtipgaatelilttpqsltknggsysyeiyvdsnyvnppt
llgevsavkyntgvtesysvsaq
>Protein2578 141
psdvdntnptkdlflkisfshggkAFDSGFLNTSKTAGAFPDTYAGLRdllkstltaqgf
gslvvefgndltsvttgagikplqvtakqiyikdpagsafsavtssagaessdptsdvas
ritpidpststtliesnlild
>Protein3956 66
mvikrVTDLDVPSIAKkvlpssptvttddvwkdhgdgtygghfavqmdgvpqrtkgttsl
tanddg
>Protein3950 10
LENMGAQMVR
>Protein3959 107
istnfattatpgnsqtavnaknkVIALQQEVANKqieittatskaieittatskaiaant
elftqtvtakmaaavaatldevvkVSSNGVTSPWTSYQKssvltign
>Protein2317 24
kpgeggqlpghkVYPWIANTRhst
>Protein2311 23
malrLAGELLDAAEGKgaavkkr
>Protein2319 52
avkanyprENLDKHVRKTNERTYHPKQVLLSLLeyleqlhllhkkelhdilf
>Protein9970 61
mnprvsrssalaskATGFPIAKiaakmaigytldevpnditqvtpasfeptldyvvvkvp
r
>Protein708 36
avdsyiplpprLVDLPFLMSVEDVFSITGRgtvatg
>Protein709 28
msdadikldigreltrGLGAGSDPEVGR
>Protein8208 26
mkstgvstgikSGTLTLTMSNADKgs
>Protein8206 9
THALADFRl
>Protein3047 30
yqnrlehaskGLMVAYENIQASESRirdad
>Protein8201 49
mvkevaskTSDVAGDGTTTATVLAQAIYRprleargrghepdgpearhr
>Protein8203 187
maasagtytqtkypivlvhglfgfdnigpveyfygipsslradgakVYTVQVSAANSTEV
Rgeqllsqvkkilaatgaskvnlmghshggptiryvasvrsdlvasatsiagvnkgsava
dillkvappgsitnsvvvtvtnglatvinflsggsglsqnslaaaqslstagsakfnlah
pegiptt
>Protein9553 153
mvelnrvakvtkggrtftfaaivvvgdgnglvgqglgkarEVTESIDKGKEDAMKnlvrv
pvrngsipheqyakygaakvllrpaskgtgviaggamravlesagvtdvvckslgssnah
nvikatiralslmrdpiavskqrgikldrvfng
>Protein9002 250
mgiedqpvfahlplivgegrkklskRRDDVAVENYRqagylpeamvnylallgwgpndgi
evrpvgeiieqftleginpapaafdpkklahvnaekvralspeefldaaepylaqgpwna
ddfdrdvflalagevqsrvktlaevpsmvdflfldqpemdeasvakaltgneaapalldg
aiaaladiewtaealhaatlalgeanglklgkaqapirvagkaqapirvavtgrELLLQY
DRtllvadpk
>Protein9007 174
TDDAGTTDASQKDQSPKPQAKVVTVSDGVVAGTRedlsgvtlvehlesagfevlehrvia
dgvervsntlsymalnfvgiiattggtgfghrdetpegtrrildkTAPGLTNAMAGASPL
NRlsrgvagvrgralilnlpgstkgaietidavidvlphavsllagahgphpts
>Protein9006 47
mlirlyqagrLKLDELVSATYPLEDFNKALDELHEGKlargvlsvsg
>Protein9009 129
mqpivytnkdlksseivesiilnsssippvvsfqnnnkvyfldggltnnlllerfskksk
kIGIYYENTTIFGKdrsllestfllkpsrrlpissfdytdpvgvkdcyemgkedveklkt
eilkfcrkd
>Protein9559 49
mfldrlpaelsggqqqrvalaralakGAPLMLLDEPLVNLDYKlreelr
>Protein1783 69
mnfesgegkNQPAGQQDLDIKtymigasmplgagelkasytygdasydllegsqiaigyi
ynlskrtal
>Protein5447 35
lagkeygsgssrdwaakgtallgvrAVIAESYERi
>Protein5443 46
iffyrMIEIYYSSVSPKinvqqlkenalvsvptevrekklehqqle
>Protein6064 170
matttpfdlveplaealgldgviatryeavdgkftgrvdghyvwgrgkleavadwaedhg
vdldasyaysdsyydqhllgavghgvavnpdprlallaiakgwpqihldappgvpkFLGV
EPQQVLFQLVRseffpyvrfdidgvdllpkegpalivgnhrsyfdpiavg
>Protein6065 16
ALTENVTKgadrkstr
>Protein7335 39
ryctsyhqglrgntvnlkTVSGSAVELSEVAFGRefnea
>Protein8838 260
mtacqtrRIAVDERKERQHMTSTSAQAHIDLAHRyaahnyhplpvvlaaaegawvtdvdg
kryldclagysalnfghahprlvaraieqlprlaltsrafyndqlgpfardlalftgkdv
ilpmntgaeavetalkiarrwgyqvkgvaadrakilvmdgnfhgrtttivgfssdevarr
dfgpftpgfqtvpyadsvalaeavdeetiavllepiqgeagvliprdgylravreicddr
gilmiadeiqsglartgrsf
>Protein8832 128
mvgalyaagfapreifkLIEHRSLYSIIKMGLPNKGMMELSYFKkilqeniehdsfelln
lpfyvsvtnlntgdyeiisngklvdyviasqsiplvfkpqkigehfyvdggvlnnlpvep
lrdqcdil
>Protein8831 72
vvwgdkdavidvavvdelkehlkyeevlilkDVGHTPILEADYPVSEAYLKflakaqatp
nkfapapaavkp
>Protein8830 225
msdaqtstaetattsptdattipapssttvdlstweiviglevhaelatatklfsaapql
fgaepntnidpltlglpgslpvlneqavelairvglalnctvqrsvfarknyfypdlpkd
yqisqfdrpididgwlelptgkivgierahleedtgksthagdtgrlqgassslvdynrA
GVPLLEIVSRPDIRdadqarayvselrsilvavgasdgkmeegsm
>Protein2142 32
aferggfrVVPPATARrgafigknvvlmpsyv
>Protein2146 42
meradlltangaiftvqgkAIAENANENVKvlvvgnpcntna
>Protein284 27
kiaakkvakfkagkDLSATVASAKakk
>Protein6607 45
mvagdgtttatvlaqsivregskAVAAGMNPMDLKrgidlavssv
>Protein3230 33
ggpgagkgtqaafitekYGIPQISTGDMLRqav
>Protein3547 30
llngrASAFGSLSADKsivvgapvatalta
>Protein3542 33
gakpidkVYYSHSGYPGGISSINFRdmqakhpg
>Protein3238 26
rSIGNLAEMAAELRlsvagfklpeaa
>Protein3549 47
scngcsrPCSWMDLTPAMTATGPSNGTSSGLLRsfpgtsrrsnrrrp
>Protein7550 19
kAEGGAITAAWNIKankaa
>Protein4697 44
issrNGSTASSRpsaasngaavwrarnsgemmisskcspassap
>Protein10295 311
msnagalgvlhsegvwcrHEDPAPALAEIAGIDPAAEGAAVEVLDRvhslgrpevrpelv
karvaemrsggatvalavspglveasleailaaepdllviegtvvsaehvsdgaplnlkr
vlrrlevptivggctsysaalhlmrtgaagvlvgvgpgrvgptrnvlgigaasataiada
raarirhldetgvychviahggvrnsgdlaaaiccgadavvlgdllaaateapaggwtwa
hrsdhptlprsrvehvttngplqqilhgpavgadgttnlvgalarsmafaghvsckdfqk
aellvaegdfr
>Protein4342 31
rGILENIIPSSTGAAKavgvvipelnkkltg
>Protein4017 33
egrkqnfgqvsrayvrILNDANQQEVARydlse
>Protein4011 20
lsgsgkSSLAFDTLYAEGQR
>Protein4013 71
dgsfislqpntvfgldnytfarakpkEGSLLFSFIRggmrtvsgaigkvnranytvktpv
gtigirgtgyv
>Protein4012 166
ptrpvdhaprpapdlgeesvtdptdlaptdsldpsgaastrLMQPYAFAGVTSSDVVRer
wghlepgsetgetitvagrlmlrriqgklgfgtladgsgriqlfapkastpdfdvfagln
lgdwigvtgevmttrrgelsvkvddwvrlaeakrpfpdkwhgltdt
>Protein8548 68
keiandllsatlsvelsnknpallakdlttttneslklgasyttvkLTSGNQQTYPIYND
Knkldgwr
>Protein8010 59
mgqtkfatgnitttniggsynlgavkLAALYNQDKVQNGANQTGYMLGANAPMGAGELR
>Protein8544 29
safnssevrGEQLLAQVQNILAITGAQKv
>Protein4273 30
mdglpvtvrLLDPPLHEFLPSAEELRikka
>Protein4275 23
marMSPGAAEYTVSRtyldwlve
>Protein5278 14
rwsdrLASSTTGPR
>Protein5272 68
lnsglenrdqnkttvglntvtlnwrASSPGDYVRvlvtpvpepetyamllaglglmgava
rrrkskqa
>Protein5270 261
kLGTPVTTGDNGEYSLKisgyagavllemtsdtntkmlcdipagcegtnfgqavssaglf
gqavssagltmqtvlpelkatnkAAQLSADTAQKaniadvtantavkaaapttakvatst
aaaaglttpavtdakaadkvaalavisdaasttaaaaaataataaanvataattaaaaai
tptaaaataataaanvataattataataktaadaaktaktaadaaknaadaakLVCEGTP
Rpssafglarhppvdatrrsp
>Protein1193 14
VVVLDYGKkigdgt
>Protein1194 33
YPLTPPNKrlsaarmaslplmnpglqpcifmaw
>Protein1826 33
evlnakqhareaaivaeagrkGAVTVATNMAGR
>Protein9761 410
iglaspesilqnsrGEVLKPETINYRshkperdglfcerifgpvkdyecacgkykriryk
givcdrcgvevtekkvrrerighislvvpvahiwyfkslpnkigyllgmpskkldtivyy
ekyvviqvgnakglngeslseldliseedyldilealpsdnqylddsdpnkfiakmgaea
lddllkridldtlsydlrhkannesskqrrtealkrlsvveafrdanknklnrpewmimk
vipvippelrplvpldggrfatsdlndlyrrviirnarlkrlidikapevilrnekrmlq
eavdslfdntrkasavksesnrplkslsdslkgkqgrfrqnllgkrvdysarsvivvgpn
lqmhecglpktmaselfkpfiirkliergivktvksakkiidrkepvvwe
>Protein9764 197
mldryseatdkykkalaldagsksaikgladvyfsnkeysnaetyykkCLDLDKDPKVAN
YKLGYIMNENEKYQRAVEYELAAIKldedyaaaynelgyaysslnrksdaldnyikaanl
dpsnatyaanvadiyygvkdledldkavtyykkslavenksaktnyrigwilnekekyde
akpylykaveidpkyad
>Protein4906 46
sslaestgakksdvkalfdalaslateevkkNGEFTLPGFGKlkkt
>Protein4905 33
snaitpsfkNIETVVVRaqtttsdptngnnlqn
>Protein1227 210
ygerngiylidlrqtlervrdsyifvrDLVADGGSVMFIGTKkQAQDSVQSYAERcgmpy
vnrralrhavcqralTLLPYHQENSLGRtwqeaatsmangecgmyllgtfvvdgvppeaa
adldfftfpalddtigndaldapidgfcvsgssenqepakafakwlgsaeaadaannnas
apfiaansgastekygelqkksaelvqnak
>Protein1223 244
vaagvskakadhvviaghdggtgasplssikhagapwelglaetqqtlvlnqlrsrirVQ
VDGQLRtgrdvvigallgadefgfataplvvegcimmrkchlntcpvgvatqdpelrkrf
tgqpehvvnffffiaeevreimaslgirkfeelvgradlldtktgiahwkakgldfsigk
qkvwtslvNITNLAYNVDPILLAAAKnqlktmllapdgsgavceeigrqvllygrrmhpt
eiaa
>Protein7103 36
mtfrLSHEADFVNITERvyrgfnswketiydvdlss
>Protein7106 40
mgakyevreipaelkdradeyhhhlverVAESSDELMEKy
>Protein7104 64
yrfrsendlsylwvlgrHLMNLDLTLPTRyenypnnrfvvifsaekydnqryldnislgl
glry
>Protein2559 17
mresrISLAADGIYDKk
>Protein10074 359
malrpeltasvcraftehnpavlpwkvwysgpqfrhekpqkgryrqfdqvgvealgsedp
dldtesialawrffddlglrrvrllvnslgeaaerarYVEALADYLARhtdalsdaavat
larnplrvldskrpedgyviagapqlsdflgvasvthfervlagldslgidaevspklvr
gldyyrrttfeftaesldasqnavggggrydglvealggkptagvgfalgvdrtllacda
egvfgpvertvecfvvdttggltgyeitealrragvatdrswageltdeglgrprsmkaq
mkaadrsganlavlvgpdelevgaatirrlragpdqapsaqrrvplsrvvsevqtelgr
>Protein10079 219
meeleisssdfqkqslrLKSEMNLLHDMSSYYYQKISRLYIKLGGDPSRiansdksklpi
gvfdtksdiipetytlksdiynlqksaeltkeiiktikqrksiikntpslwptrgyilyp
fgkyfssitgrevintgidigtfpgtevvatapgevyetgytestgyylkivhkygwrti
ysnlerlqikkgelvskgdvlgyvgktsgssifhlhyev
>Protein10078 431
tspayilenpngntlciptafvswtgealdkktpvlrSQQALNVQAQRmlrlfgvedpsr
vasiagaeqeyflidrnfyfarpdlmstgrtlmgaqppkGQEFDDHYFGAIPERvltfml
daeremlklgiptktrhnevapgqyelapiheegnvaadhqqlvmstlsrvahrhglvcl
hhekpfagvngsgkhinwslgnaeqgnllnpgdtphenaqflvfcaavirgvdkhadvmr
aaiataavmraaiataandhrlganeappaimsvflgdqlhdvfeqvaqgggassskehg
tlrvgadtlpqlpkdpgdrnrFLEAMAAGLNGPEAEGKdlkvnlvltdikesyvlwiens
vlhfkrAEPAADANATLTLTKtifvkmiagtagvkdtllsddlkiggskidlvrffglie
kapgtfaivtr
>Protein2556 55
irMITNNAGLEGSVIVEEARrkdgnigfnaltmvwedmikagvvdpakvvrsalq
>Protein2336 45
mqeqtewhrvvfygklaeiageylkkgskVYVEGSLHTRkwqdkq
>Protein2080 42
saprPAPAPQPPAATKvtyaadaffdfdksvlkpegkakldd
>Protein2088 106
kviaeevgltlekVTLADLGSAKrievgkentiiidgagaaadiearvkqvrvqieeats
dydkeklqervaklaggvaviaklaggvavikDLTDSTVLRnigvp
>Protein10315 184
vigigriqrgkvkTNTNVVIVDKDGKkrngrILQIMGYHGLQRievteagagdivcvtgm
eglnisdtlcdpqnvealpaltvdeptvsmtfqvnnspfagkegkfvtsrvikdrldrel
ihnvalrveatdsadrfkvsgrgelhlsilienmrregfelgvsrpevilkeidgetnep
feav
>Protein10312 289
idlaapcahiwflkslpsrLGLVLDMTLRdiervlyfeayvvtdpgmtplkkFSIMSEDD
YDAKfkeygdefqakmgaegikdllqsidiegsieklrndltgselkikknakrlkvlea
fkksgikpewmvlevlpvlppdlrplvpldggrFATSDLNDLYRRvinrnsrlrrllelk
apeiiarnekrmlqeavdslldngrrgkamtgankralksladmikgksgrfrqnllgpv
vsartcwanawitpvvDPNVVAAALDGLGNFSRkddletlrrflksdvq
>Protein2889 75
mpqvevrsrrIGGATFQIPTELPANRkisigmkwmirfararsgkgiseklaaeilaaak
gegaavkrkedthkm
>Protein2884 322
fgkfsgslagfsgaelggkaiagalerTGISADQVDYVLMGQVLQAGAGQITARqaavaa
gigldvpattinkvclsgintimladlliqageaeivvaggmesmtnapyllrearsgmr
mgdktvvdsmmhdslfcaidelamgastekyaaaaglnrdvqdnlsaqrAGWSNGPINVA
IAYAATKFYSPLVGGQTDYKnaniggsynfgvatvmanwneekGAGVTNETWLLGASMPF
GASEFKasvaggkisnaannnigdtiqfslgyvynmskrtalyatysgnsndgntynynn
grAASTPGGSTYGLDFGVRhsf
>Protein2887 25
mrdakITEIYEGTSEVQRmvisgnl
>Protein4485 73
mvvslaatifllsvhfllafvgflvtfalgavieasirQLGQDGIGELFSPITRlsgvhr
seastgaessdeg
>Protein4481 67
vaipdlsvetvqvvlpqvnlegeavsfngyavllttrTSIGGAALVPGPLQHYELRgasg
vatlvys
>Protein4489 32
EAYPGDVFYIHSRlleraarvsaewvekftng
>Protein492 33
tnlkHLWMYMNLNLKemkmvqlltkkrlnsses
>Protein9999 97
mladrllvapdsegerrstggilipataergkrlswaevralgpnvrsvkegdqvlfnpe
dvfevevrgetfiilrERDVHAVAAQRlaegstglyl
>Protein9998 192
kIATDPFVGRlafmrvysgkldagsyvlntrsdnkerisrlyqmhankqnpidrvecgdi
aaavgfkdiktgdtlcdeanpiilesmtfpepviglaiepkttkdleklgmalaklaeed
ptfrvkydedtaqtiisgmgelhleiivdrlrrefkvevnqgapqvnykealtkmvnhre
klkkqsggsglf
>Protein9992 32
ayyidyrnlrqkFVETFLDKlvnwgfaeanfa
>Protein3684 213
mseaeavilteyrglsvkelqslrASLTEAGAVYKvykntlvrtrctrtpwfdgqrtnwt
giwptcwsvrqrwplwpamsvqpprrspnlprvshcwssragswaatssttkrsrAADAF
VDTEGVRltaaqalwrleadmpaaaevaiakywaadagqrvvhaamhlhggmgvdrdypv
hryflqmkehelqlggasrslvalgrliaagea
>Protein720 238
mteragrsrteedatpaiaadpvsslnpvipeatvarlpvyfravvaerqagtitissdr
laelagvnaakvrkDLSFLGTYGIRgvgydvdrlmaemghqlgmyqnwpcvivgagnlga
alanylsgdergfsvvaivdadptkwgshigsvevhadddlprlvpsydiaigiittppa
vaqsvadrlvsagvgsilnfapvvltvpdgvllrnvdlalelqvlsfyqgrtredpes
>Protein8224 51
nvrrleiavndalgvgvlhrGADLGEELEARrdrqvvlvavlgdrltadel
>Protein8220 49
meprpprSGGFGGGGGYGGGGGGRsggggyggggrdggggyggggrssy
>Protein3065 167
QIVGVSAALIPFLEHDDANRALMGSNMQRqavplvrpdapivgtgmewqaaidsgqvvva
knpgevvsvvgnkvvvqehdgtrreyrlrkynrsnqstcidqrptvykgdlldvggviad
sssteggelalgqnvvvaymsweggnfedailiserliqddkytsih
>Protein3067 39
GGGGGAGLGRrrlagtdqgrrlagldarlsglqprgrgg
>Protein3060 32
pkdalkkaegelkklrLMSPMSAEATVVRnyi
>Protein8228 54
mpfvhlrvhteysvvdstlrIDAAAAAARadampalaitdlsnlfgavkfykac
>Protein8229 54
lrSWVQTAPWAKagsalnrppsrdlgsspglrqhspstqrkapsrslysnsiir
>Protein9575 72
megntpkVIENAEGARttpsiiayqedgevlvgasakrqsvtnpkntlyavkrligrkfa
ekevqkdidlmp
>Protein9574 45
mvgetiavhngkTFVPVFVTENMVGHKlgefsptrqfrghggkkk
>Protein9570 128
mklrytalsvaiacalagqgwadeaaakkWIDSEFQPSTLSKdqqtaemkwfidaakklq
akgvkEISVVSETITTHEYESKtlakAFTEITGIVVKHDLIQEGDVVEKlqtsmqsgksi
ydgwisds
>Protein9578 346
miahifketgkkVGMTSTDGIVIDERlviksdasgprsarmvlqnprvevavmevarggi
lreglgydrndiavvtndrndiavvtniapdhlgmkgidtleqladvkAGTVTTDVAKav
telksgkveyrpdkggvihissrqrwsnslrsrksifrqtkvAEGQVLLGWRdvpvsdtm
pmsptvkttepvirqvfvghgndivvtdalerklyiirrraanaiqaldlvhgkeqaldl
vhgkefyvpsfsartivykgllladqvgeyfldlqnpdcvsalalvhqrfstntfptwdl
ahpfrmiahngeintlqgnvnwfkarGLSTGLGDEGGFAPNLESNR
>Protein8482 31
rVAVLGLQQDWLHNLFCQVLQGLARmqplec
>Protein8486 33
dvkVTLFDGSYHDVDSNENAFKmaasmafkdam
>Protein8485 82
gifydgnfflhvsnyyqyyharksrisisglheyirhrVANEEDTDVRychivdahyfrg
rlraqdaeqrdlllkerlfdev
>Protein5422 25
mydgkkSTAQQIFYNAMDNIQTKls
>Protein1500 21
SANEGDGPGGAIFRsdrdwwy
>Protein9689 99
mtaalgygrgtsaagqeytgwllgatvpvgavdikavyatnkgdivgttrkigvgahynl
skrtkiyvdfgkVSGDLTAIGAAVDANPSGYDLGVKhtf
>Protein9686 531
mvrtidllgdrlflggqfngvavnggrvapapntyevnaisgqvggwrpqtngtvfdina
sergdrvyiagwftkingvagepyatrssdgapltglhwlrTSSSPSGTYSQTVKevgnq
vfvggrehffsaynrdtgartqanlavqggdyqaaeqafgymfgtchcggtdgvnisgkt
iyngnnrdlnngatrsdriqqvglydgatgayqdwwlpsistgtgdgpwamtkdsneciw
qggdtkrdsysgnaaldwaggftkycsavdrsvptapnghttqlrpdgtvevtwgaasdp
sanlrylvfrdgkvvgyswggnyvdrnipsgkhqyavaaidaegnigpstvpsslqliap
pketevmpsnaawqftlnpalappgwqalkvsptgwvqgpaklgfgrsdlatvisnanas
pfpmvgyfrttlnlpnpsqfssirlelvrddgaaisingtevvrdnlpsgvltpstgalt
vlfgapertpvsytlpsrafqpgantiavevhnankwsgdlamslrvvgvq
>Protein9685 99
mharSTGPYSLITQQPLGGKaqfggqrfgemevwaleafgasnilreiltvksddvvgra
ktyeaivkgepmpepgipesfnvllhelyglglevkleq
>Protein9682 234
lildifaqhakskegkAQVELAQLQYLLPRlrgwgesmsrqaggqvggagqgmgsrgpge
tkieldrrrintriaklrreikemktvrdtkrgsrhanripsvaiagytnagkssllnrl
tgagvlvenslfatldptvrraetpdgreytladtvgfvrqlptqlveafrstleevgda
dlllhvvdgshpdpegqisavravladvdatdvkeiivvnktdaadpevidrll
>Protein8812 59
mkEGLFAPAAGPLSKyisgakrdflnaraivnggelkkypekaklivsysesyykamts
>Protein8814 145
mrLLILGPPGAGKgtqaariaehfgipaistgdifraniknetelglqvksilasggfvs
devtnaivadrlaqddcqagflldgyprtlpqvaaldellaskgqtlehvleltvdedav
vqrllkraavegraddtedvirerm
>Protein8816 96
mdgqlsesttipkELIAPVAKagprcagagdvlreqletqditaeqvdciveainndeel
nqqvwdalaasyggdqskaaalketiaktatscvvg
>Protein9957 191
mglgktptvlahlaapgsegpslviappavvgnwaaearrftpglsvvvhhganraqgaa
fkravrNNDVILTTYGTAVRdvglledhnwdkvvldeaqaikNPANETSQQLRrltarsr
ialtgtpienglgdlwaildfcnpglvgsrpefiaglsgeaeaalrALNGLLVFRrtkse
pevakelpdri
>Protein1098 279
gnlvifgtldaqlvaldrdtgkvvwkekledyaagysssaapiiakgkLINGVSGGEFGV
VGRidardpmtgkliwtrptveghmgysfdkdgtkhengisgtlnatwegdlwktggaat
wngatydpetnlifagtgnpapwnswnrpgdnlfssstvaidadtgkivwhyqntphdgw
dfdgvnefvsfdykdpktgkmikaggkadrngfffvndrtngfffvndrtngkGTGGDFS
PVETFADTLGAAVGASRaavdagwyphtsqvgqtgkqvs
>Protein3935 39
mgfalkiagvdkgeirkrVEEAAAILDLTTYLERkpkal
>Protein3933 35
mgfdaefavvqthihkQSPDISQGVTEGQGLFKeq
>Protein263 37
mggypsatgyrFEAHNTGLERriakgeaiplgadldp
>Protein262 30
vviarSGEIVIHDEHGRererhkvpygail
>Protein266 63
mkekkarvedalhatkAAVEEGIVPGGGTAYLRclkgldslkdlpleqkvgvdivkrale
epv
>Protein3212 24
mgskylesaarQPELMGELQTKmf
>Protein3217 116
tgtplnfpivadpdhkIAELYDMIHPGEGDTSTVRSVFIVDPEDKlrlmltypksvgrnf
deivrvidalqatdanpiatpaptptpspprptgspataNPADPTVQEAFLLGARi
>Protein4079 41
swgdpgrvagtrfdnaganirGTNTFSGVQSGLLAGSRigf
>Protein8565 34
mvergrMTPAVMGQTLSRirptlnygdfntvdii
>Protein4295 45
mhslqyafrdrrarkgefrklwiarinaacrINGISYSRfinglk
>Protein4294 32
hrprEGGGGAGRpggqqpqrrgddaqdrppta
>Protein4299 67
sfqelyrflrpssdaekalasavflsakrnvteissaqvqkelkyigerVSNITQAISAL
VKkklml
>Protein5213 59
mstgrevsrfedikrtypkpvsisssvlldrercvlcarctrFSDQIAGDPFIALVERg
>Protein6740 53
mfrkILNEGQAGDNVGILLRgtkkeevergqvlakiksinphkkfkaevyvls
>Protein9210 170
msgadellaelldtvrwrQRRVRMYDRMVAEPRltawwglsdelphpslssawdvlerry
errfismganfyrdgddsvawhadrnrrevrhptiaivvlgerrsfrlrpiaagpapvtl
taghgdllvmggacqhrwqhcvpktrrpvgprvsltfrhvhddnydrppg
>Protein9211 201
lnsphaahvhilsclhlsvlqdknpisnftelyaawldqlsikalnerfykdlqswylwa
rrkitfpkgqivdeegfpsvavirlltrLIFVWFIKEKGLVPDDFFAKhrlaellkedpr
khpkssnyylailqnlffatlnvemnkgnskprkwaqaedaafqgkqkdrmqhsvyryqd
lfndpeqalqvfasvpflngg
>Protein9212 27
DSMVGPLLYAFSTEEPGAAGRaglrrw
>Protein9214 53
mlfkgtptvpagefsrrVAAMGGRenaftnrdytgyyqqipsnrledvmkles
>Protein9747 121
mdqvrqqlarrirtlrkdagltqaelgaraegiktseisrfelahrTPSLETLARlaegl
gvslpqlvtfdennrpgrpelarinrLLADQPDEVLRaaltvletliavrripespsadn
d
>Protein4925 18
avakTIAEQADVAQKavn
>Protein4926 67
glnvgfsvpqvlgnkvrfkATDPTFNTESRiarqymfmasyeaalgkkkewtlapfaqvn
fvnkslp
>Protein6292 39
rvldptdykvadlslaafgrkEIQLAEHEMPGLMAIRaq
>Protein6568 158
aapapapaarPAPAAAPAAPVSEKvtfaadaffdfdksvlkpegkakiddlvskigginl
eviiavghtdsdgsdaynqklsvrrseavkaylveqgieknrvytegkgekqpvadnktk
egqaknrktkegqaknrrEANTATVQGALQEDITSGKl
>Protein8552 71
miiglyhltcetttvyaaesgegaealrsfstpaearMAFDSGQIELGSLVRirlfdtvp
pagfvlpegve
>Protein7161 32
ASLATDSFISAASFQETTRvlteavdrkstpq
>Protein7168 29
gnlrnekrMLQESVDSLFDNSRrgstana
>Protein10054 214
kYGGTSVGSPERiqavaervkrwhqqghdivvvvsamsgetnrllglakaitddpdprei
dqmvstgeqvtisllamalqktgvaaksytgaqvairtdsafmkarieaiddakmradla
qrkvivvagfqgvdtegnittlgrggsdttgvalaaalkadecqiytdvdgvyttdprvv
pqarrldkitfeemlemaslgskvlqirsvefag
>Protein2531 46
gektagnkIGIIQVELSPPTDDPYVRlrnigfslrnvrtmidsvap
>Protein924 40
mdiqhrfgtinngakDLFGLFAPSNIRialsyvpiknlla
>Protein4635 55
mnaaqtslkTTVVANDAAVKATADAWTASTAAVDAAKaaasaavskqqadkvlat
>Protein10239 43
mkgargharpgnaangakAEVFELALARvsarlevvaraaaee
>Protein4951 55
nvgkdnkikatldvvkDIATESTIYGIETYEKFPTALEDHFGGSQRatvlaaaag
>Protein3918 38
mtaigrgqrqliigdrqtgkTALALDTILNQKenwdpg
>Protein742 32
mqiillekVANLGNLGDVVKvkdgfarnflip
>Protein3001 230
nnfalwkvlgkptlfgqnppeghtykTTFAGEVSYLKswisqretmmrkLYGDVPIVRsr
gnvqtkGWMPYVNSGQIIGTQGKalrlegmnvgiqdssvtgsiqanshvqsigwsgykti
gsstligttgrnlrleavqfkltgnlatkydisyrlatkydisyrahvskqgwlpwksag
atagttgkNILALTGASKvnlighshggptaryvagvapqlvasvtsigg
>Protein3009 109
mavtklrarkqpanqchvtnvldhpvliaadaaesgirGFAEMETTVGVVRyapfnalsl
lvgaqigrpgvltqcaveeatelqlgmrgltayaetvsvygteavfmdg
>Protein1742 143
mlvgtkaiatlsagylnardyakerVQGADLTQMTDKaaprvtithhpdvrrslmlqkay
aeglralvlytasqqdivdqaqletgseqldkdspaglaqrvndlllpivkglgserawv
llgteslqtfggsgflqdypieq
>Protein9515 182
ellvaarrraedeydarvadyvrllgeqearsealtddidslegrvgeyrsvlerlveev
rrVLDDPDELRfrptleltapavptgspapvpgsvmpeaaasdadatwepgswsdglsqd
ggpdvegdaevegasepegavepegrddrtqahtaivqpqvdededvaapvepapadeap
ap
>Protein9511 122
mgktnpsqvarerrkvsirkrvsgtverprltvfrsashiyaqvvndesghtlvaastrs
pelkeleghrGNINAAAAVGKllaekaaaanvtkvvfdrngylyhgrvkaladaareggl
df
>Protein8602 25
mvedyrQALEDGQHVVKslvrepnk
>Protein8603 78
dagqagdgaflrevlerhrALTDSAVAARlldrwaeavgefvkvmptdyrrvldvtakaa
adgldtdatleavmaaar
>Protein8605 163
sfvvesllqgsidtlkrHGVSDDNITVVRapgawelplvakklaasqkfdaiialgavir
ggtphfdyvagecakglgvvgldagipvafgvlttdsvafgvlttdsieqaiersgtkag
nkGDALANTITDDAGSYTLKvsgyagaillemtstasttmlcd
>Protein1528 98
gavnfyipnipsttlpagqysavvssdvpvaatvgltdspekLGDDYVGTSVPAAELSFP
LIYRnygsytsqlviqnannsaqtvnieffkqgvttpa
>Protein1529 17
iigrLDDVLNVSGHRlg
>Protein1523 31
piklaysarnrsasirIPYVSSPKavrietr
>Protein1521 39
rvrILYELEGVSEELAREAFALAAAKLPVKTTIVTRTVM
>Protein6171 44
sikttvadseaaskatkaalekSTAAVEAADAAVTDAFNKqqad
>Protein6177 37
mreqkihrVFVVDQQKlvgvvstsnildallsacawp
>Protein7374 32
sitrlarAYNTVIPSSGKvltggvdahalekp
>Protein7804 52
mvrSMMGATNPAEAAPGTIRGDLATLFTENLIHGSDSAESAEReigiffpdl
>Protein7809 153
avtvkgpkgelsqdipgaiavavndgevnvsrgdderetrslhglsrSLVNNMVVGVSTG
FQKDLEIVGTGYRaaakgsnalelqlgyshsitveapkgitftlprntyieitgidkqvv
gqvaaniralrspepykgkgvryanehvkrkag
>Protein241 40
mivrqpleltkntetfdikVTTSGGGITGQAGAIRlgiar
>Protein3278 74
meavledayvlinqgkISAIADILPVLEKvvksgkplliiaedidgealstlvvnkmrgt
ftvaavkapgfgdr
>Protein3279 28
mpalpqelgwketikMNPLEDVIVAVRa
>Protein3270 310
lnlglpaiqgdlrSEPFSSTHGPAFGVGLNIRkglgyvtslrlhgmyanaygqdfiqssy
aynktlngafsnsptenysegadytgnvwvpnyktqvghgsldllvnlnninfhkadpkf
lvyafagiggfifntsydaldasgnpydfqtilsgfgsqntsekeridaihgvldgeyet
qaevanpasrdagdvratwvrnpslsgglglsykigssleigletrathyfddladgqrw
eldgdytdhydmfqytslnvgislggdesvdplwmvnpltylydkvneidpdnllkdsdn
dgvidrldke
>Protein3273 75
elvgdflvetfthagdehlphglhllahavvlgvghvvddqalgrhgrlgrlglvarHAA
LEGARlnggvlqnfa
>Protein9203 152
klttvayenndkkiesiyskriragkrrTYFFDVRatrgndyyltitesrkrfddngydr
hkiflykedfnkfikalgeavdyvktdlmpdfdfdafnhdenpedasfnegvvenkavep
paevieekkeevapvtevtssldsnteevdkw
>Protein4919 32
taydqidkapeekarGITISTAHVEYETANRh
>Protein9200 75
miiqylpvippelrplvpldggrFASSDLNDLYRrviirnnrlkrlldikapevilrnek
rMLQEAVDSLFDNSR
>Protein9206 285
LFMTFENFEDLYYNKILFKGYKQRhkykrfpkywikpdhnkkfyfnqqinsvslyvlnfn
iyqniyfskfnilmshtaliyklfyyfkilqyklqsfvilykrhfkvekkmrvffaknnc
kiykhlnhklikffsfykinikikkklsivpiilkkneivkkkiilekkivknkitniqk
kkllyeydliynsktdinddfnlfflslniksdqfddfnsiiriinflkkesnykefivd
rlnlifytfmykklnyriktsniiklykkylkkniddlifeifnf
>Protein6115 83
avvktvtkGESVTLVGFGTFKsakraartgklpsalralartrrpalpsrEIGHGALAER
almpvlptreefpyairqvseal
>Protein4912 149
rhdrecgvdryaglnryqtataiakYVDHIAFHKgydnlnvfiadgnnfpdalaagaaaa
erngvviltngaagldntgfefasnyaysgkfasnyaysgkmiqnhnevwvvggnaklaa
akFGSAAAQSAGDIAADRntynvqisdlg
>Protein2275 31
syikFDENAAVIIKddktpkgtrifgpvare
>Protein3490 314
mdipkIISIDDHVIEPADVWQNRlpakyrevgprviqergkmqfvggvfsyepsdegelc
dwwlyedkrvpqtrlsaaagfsreevkvtgityeemrdgcydpvarlsdmdmnhteaqms
fpsfprfcgqtfmeaddkvlsdlcvkayndwmveewcagsdgrlipltivqlwdaelaaa
eihrnaergvravcfseippylnlpsihtdywepffraceetgtvinmheetgtvinmhi
gssskmpststdapaavgstltfgnamssmadwlfsgwldrlptlkTLLAQTLARmlnvp
faiadatalteagy
>Protein3491 60
scaglaqaqsagswlvrAGVTHISPEVSSGDLSAPSFANTKvdvladtqlsggitymvtd
>Protein3493 155
sgsltlsgantykggtnvtagkVIVSHNTGFGDKngtvsfaentsltiaanvnienalnl
agnttvvslgsgilsgvisgdkggitsnstggylelrgvntykgdlrgvntykgdtqind
gilaistikLTSPALQGVRtyttdatgkfiarllp
>Protein3495 31
myialakkqgadlkkISGTIQNDILKeyaar
>Protein9688 285
prRVGCEIASVLGRPDAKdtrdqfridaewqlgahllragvdidnfesvagesysggivw
rygrYSATGITNENSVVRkrvfqsgstvavdqtafyiedswnvtdnfiaylglrwdnfen
kngdgetfaeiknqfaprlgfswdvygdstfkvygnagrYALPLTATVAVRgaskslyse
qfytytgvdpvtgaptgltlipnynngrdirYLNNEFGVGKNPETISDQGLKPMYQDEYI
LGFQKQITDTFSLGTRlihrdlkaaiddqcdyrpiidwalangft
>Protein5890 53
evlarDGAHVICLDIPAQEADLQRvagalggsvlalditaadapqqitdycka
>Protein5896 29
alkaavdtakGTAQGLVDALPSTEQTAKr
>Protein5239 33
scgysevyskrVADEILNVVNSAAANAVVADAK
>Protein6765 22
mrQLLESGVHFGHQTRrwnpkm
>Protein9232 171
meveiliaevsngpdddrlfhilydgtlideasftvlggdaeavrnrVASEFEATPSLAD
GLRlaalalagpdrslsagdlevavldrnvehrafrrltvdevaellggevggsdqsgsg
ngasdveeiplaatvttdtgatdlstaetdasaeaenddekapeadsddgt
>Protein9236 137
VDVTDATFETEVLARseqvpvvvdlwapwcgpckslgpildkvvgelgdkvalakINVDE
NPQASQVFRVQSIPAVFGLVDRqvansftgaqpeakvaefvrsllppdeteavnalvelg
deaslrtalsmdaiheg
>Protein9235 109
KTQTKWHYYRCQQQRrsqhqnrdkalqmlksrlyqqeierqneerakvestkrriewgsq
vrnyvlqpyklikdlrtshetgnvqavldgdlnafikamlmyqtnvave
>Protein1231 56
lagkryprnrlrELYAEAGKwsnvadllkddlkgdpmrdleqtkaaywqlieiyrd
>Protein4949 187
mitkgakvivvgaidgaqlgtqlkaakDSGATVIAYDRlltntadvdyyiaydnfkvgql
qgqalldglamkKPAGPYNIELFAGSPDDNNAKvffdgamevlkpkiddgtlkvvsgqtt
feqavtqgwkaenaqkRMDTLLAGSYTGSTALDGVLSPNDTLARaiitsvkaagkpipvv
tgqdsev
>Protein5090 97
rdtsslrVVPCGGSAVPTSLSKrfeevtglpilqawgmtetspvgsvakvistledssqe
kldeggffageagrvarWIDSEFQPSTLSKdqqmaem
>Protein5091 30
acytreghtgardrQTIGFQSIRggdivgd
>Protein7498 24
hlkELTCAFYHQFFLLHSPRseer
>Protein6819 20
mrtisavvagkSPGPEASVR
>Protein6818 32
SFTIFMTSATVLAIRfswlegckkigfnvrna
>Protein6544 76
mrLTGNQDIRLDFGNTLHQIRgldlngdglidqngqennyayleannavvgahhsgfavv
daysrnplniydarse
>Protein1267 57
adygvatyrgttedlsadarlagvvdldvgactrGNPTAEHNALFANRngvranelv
>Protein7638 227
metqekLMEVAPGAKvwgltfngsipgplivvhegdyveltlsnpktstlahnvdfhaat
galggagltlvqpgeevvlrfkaikpgvfvyhcapggtmipfhvisgmsgaimvlpkggl
kdakgkpytydrayyigeqdfylpkddkgnfktygspaegmkptvhqlkawqicwkwqkV
PLSEMFGYVTQLRslssgratstmefshynpapnniaeeviakakgk
>Protein7149 17
qrrTDILEGGLGDRklv
>Protein7146 62
ingkeqllavdnvvicagqdslrELMPAEGQTTKakyhliggaslaseldakrairegae
la
>Protein7147 169
vktqendgyvalqvtfgsrkasrvtkpiaghlakAGVEAGEVIQEFRvtadaaakyaagv
vvpvadvfavgqkvdvqgttigkgyagtikrhhmssqrashgnsrshnvptvtavrttcl
vlsvwrripvacflvsaLVATSPNVGRyqqvtispafqamltdaladrl
>Protein7632 35
mvkevatkTSDLAGDGTTTATVLAQAIFReglknv
>Protein7637 162
myingdlvesknisvngasatltfnktfsvakssnstielkTQELPQLDNNDTVRVTRPT
SSNMSDLNGKtvtigsvttgnlvsianasltvavdandsadllaagtanqelgkirvtak
nddlsirelkvnisslnmtgatrliqsptlvdaagnviangt
>Protein2041 314
mdlpkIISIDDHVIEPADVWQSRlpakyrdvgprviqergkmqfvggvfsyepsdegelc
dwwlyedkrvpqtrlsaaagfsreevkvtgityeemrdgcydpvarladmdmnhteaqms
fpsfprfcgqtfmeaedkelsdlcvkayndwmveewcagsdgrlipltivqlwdaelaaa
eihrnaergvravcfseippylnlpsihtdywepffraceetgtvinmheetgtvinmhi
gssskmpststdapaavgstltfgnamssmadwlfsgwldrlptlkTLLAQTLARmlnvp
faiadatalteagy
>Protein2513 140
qkafnaltpeykAIVENAAANAHVDMQAKydgrnpkalkelvgagaklkelvgagaklhp
fpdavmdlafkesmalyaeisaknaswakiyadyskfrMSMSDPIADMLTRirnaqqaqk
ssvampssklkvaiakvlks
>Protein903 32
tarAASGAGDAGRadprlgqplvgarpwpvca
>Protein6051 202
lsglikkrkietvsgtgrleadrsvsvkladggtrtlrGDTVILATGSVPRtipgfepdg
tvvctsdefleladlprravvigggaigcefasaapsaaslrprwptwvprspssrrcpr
EMAGGHQGEDTSGVDVQGRlaadpdlpwkallrtwrpnvplitaaegqaiaggteltgat
eirvagesakfgisevrwslya
>Protein762 17
kCGVLFSVEKilvspnc
>Protein764 80
manldvfeaedlnghvlghedefrAALDTLADLPVVGDIRgmgyfyaielvkdrdtretf
sadegerllrklltprlfel
>Protein765 23
mcqggdftrGNGTGGESIYGNKp
>Protein766 16
gkGPMVGNNVSHANNK
>Protein3029 252
mlrgpsndtvalanpvwvstylnnfgtsngtvpalytyddaaaqsvyaasgpnptsssnl
psgsyipfqplsrfvgqspvgiwtlniadiqsldrgtlasatlninyttgggsgsggaas
vtwwdaptggtqvgtgspflptgyasftpgdtvfyaqcdasstcsnnrVPVTFTVLPAVT
APRvaspepicagqivtltannpigqvewysnatlttllhigasyttqplngtttfyavn
nngtclssttav
>Protein7217 62
yvlagfgqqdldaiagvtnkrTDTVMNLGGGALYSLSDVLSLRaelraihnsdwsktdyl
vl
>Protein3022 45
lqpkrtkfrkqfkgrnrglaqrgskVSFGEFGLKttdrgrltarq
>Protein3027 33
lgvpdtptsvdrlglaferNENMTNSFNPKppe
>Protein5390 159
meyktpgvyirevdsgpkpiesvatsnpgfiglfpfsppsdatavtgsdgarelvgkvap
qlvdatgkVNPDSAEEAGSALVTAFRfksrnvkdvkkllelnghkvtfgpgskgrvkiqd
tkTQAAVEVAEVVVNAEGKvvteddqlveellnninatf
>Protein5392 35
egiltarGGMTSHAALVARqmgkvcvagcgqleie
>Protein5395 33
llanrIIFLGSEVRdenanaicaqmlllnaedp
>Protein5397 32
DNYPHNHGDAINQLFGVRGLFTPAPTDLYReq
>Protein5396 54
ysvrisdlstasplqrtfaeyrDAGLSATTTQNKatwsrvegsdnaevlilnsa
>Protein1724 97
gctvltatdgfdalakIADSNPDIIFVDIMMPRldgyqtcaliknnsafkstpvimlssk
dglfdkakgrivgsdeyltkpfskeelftairqyvks
>Protein1725 41
nvrDNEVFTPTDLINAKtlssvinsffgtnqlsqfmdqtnp
>Protein1726 84
eawkdkntgqfteqtewhkivfygrlaeisgeylrkgskVYIEGSIHTRkwqdkttgqdr
ysteikatvmqlldsrggggnnqg
>Protein1727 40
mghrlskiytkTGDDGTTGLGDGSRvakdslrveaygtvd
>Protein4558 208
ragraiaegrfkSQIVPIVQQTRkgdvvfdtdehckpkttleslakmkpafsktgtvtag
nasgindgaaffvlaaadvaakaghkpiarlvsyaitgvpneimgigpisatklvlkkag
ltldqmdvieaneafaaqalavsrdlgldpaktnvnggaialghpigcsgafiatkalye
lqrtngkyalvtmcigggqgiaaiferl
>Protein9535 45
melrvalrALLDATEDWTCVPDQPFTVAQYPASGYAAVPLRlrwa
>Protein9536 85
mqvilredvsnlgkSGELVSVKPGYGRnylipqgiavlaternvklldhhkrtiaqrnak
llkdaqavadklatlnlkfsrqage
>Protein4553 65
madlaaecergfdvgllskqreewvlvtlirEADEVESLVGYSYSTLERIGGTPAVLLGL
AYVRr
>Protein4554 75
mgiplarTLANVEYLLSDRirgqlgaqitlrmtcfddtslheqdeflrfcesrgvessis
glynykghiysdlpv
>Protein5178 39
msqnepnesgerGAIVNTASVAAFDGQIGQASYSASKgg
>Protein5174 271
mpqwagscwyelryldptnserFVDPDVERywmgprtnadgtetsggvdlyvggvehavl
hllyarfwhkvlfdlglvsspepfhrlvnqgyiqayaytdargqyveasevtevdgeflf
egqkvnreygkmgkslknmvtpdemydafgadtfrlyelsggplessrpwstrdvvgmqr
flqrlwrnlvdeqrlwrnlvdedtgeptvvdrpaddetrrlvarLAAFPCHRvsrsalrg
pesglgllffggfrfhlgrinptqqhprrhh
>Protein5176 27
trndetsksigvkDVDTTYLGFGMETR
>Protein8627 112
srDTMLAEATTTHDTMLAEATTARdtmltearerAVEMVTEATDKRTTILTDLESQRdsl
tarieelrgfegdyrsglrSHLESQLATLEATGISGKlvdvdlepaalvegs
>Protein1093 53
avasgekVAITGFGIFEKasrrartgrnpstgaivkikathvprfragaefks
>Protein1090 74
mrliifgppgagkgtqatriaerYGIPAISTGDIFRanirgetplglqvkeilasggyvs
deitiaivadrlaq
>Protein9398 174
mkgyyknpeatakTIVNGWLNTGDLGFKsfngtlsvrgrvkdtivllggenvepvpienl
llehahinqvmvvgqdqkalscliwpdveklkeagwninygddlnkneklrshymtaikd
iisgqngfksferisdfrflpkamevgdeltnlfkmkrnvisdkyakliksmye
>Protein9394 181
geqvvetfqrHQGMELIHARagdrflerlagvidpeakrkaigelfirvfeeakgglvda
dylvqgtlypdviesgsataaiikshhnvgglpddldfelveplrslfkdevrelgrelg
lpeeivwrqpfpgpglgvrivgevtpervelvraadaivreelrmaglereiwqafavll
a
>Protein9391 78
mklkaqdptisfrrscrEGVCGSDAMNINGKnglacltnmrtlpgdivlkplpglpvvrD
LIVDMTQFFKqynsikpy
>Protein6152 98
mkkFAAALDSGKykakvdaelaegnkigangtpaffingrslsgaqpidsfkavvdsalk
dvdallktkkippakvydeimksavekaaappagddea
>Protein6154 154
ripnntstsgseehtavelvtkkklllvagrVHPELATEISERLGVPLGDVELASFPNGE
Rhcrygesirgadlfilqthdadlfilqthdsiegttindaimeqlimvdaarrasakri
tvvapffgysrqdrkatgrepitakEAISDLVGR
>Protein7827 172
mdvsvgnngtvtdqfgkvyyvkqwdnssdakreykgleletqlnrnqwsyvgsvtwsslk
GNYEGEGTNTPGRgetihnfdvqngtymydynwtapygylsghvpirirftgsrlftntf
gktsvglvyrfdsgshysnarsitknrlnpglsgqwgtsgtqymdqergagv
>Protein7826 68
mkAVQAAYNGYLDRykaipgdetlataaargwgasaaggggnangvllitaaqtfangge
qrpfwral
>Protein7828 28
mlvlrvlsaeksgkNSLDIAGLLKirgs
>Protein228 45
dkngngnftdsgdstalhdrTVLLADGSKgitididmigenypsa
>Protein593 18
ETINTGAVDKgwgrcwyr
>Protein599 40
vslvettvgrallseilpkGLPFSNINKalkkkeisklin
>Protein3252 32
prtssrrrcdwpsapwrGAALTLSSGAPAGRp
>Protein3251 42
qilhsisnfiffcqliavglaqqikeaqankSNLLFGILPRq
>Protein10157 268
mgivkGATEAQLDEVVADFATAARvaqnagfdvleihlghnylpssflspnlnkrkdryg
gslknrlrfprriidavrgavddrvavvaklnmadgvekglwleeslqfasmleadgqld
aiqltggssllngmyffrGDVPMEEFIATQSKvvgwgmrvmghkIFPEMPFEEAFFLPFA
Rqfrealtmplmllgginrrdtiegaldegfelvamarsllrepnlpnlmrdepghsngl
cvhcnkclptiysgtrcvlvpetasaah
>Protein10150 222
mdgtklafhsnasnlvvgdtnnqtdifvkNLSTGAVTRvstdsggtqgngysynpvfspd
gtqvvfysaatnlvagdtngvvdifvkNLSTGAITRvstdssgvqgnsysevpvfspdgt
kvafasaasnlvagdtngvedifvknlstgvvtlvstdssgaqgnnvslwpvfspdgtqv
vfqsgasnlvandtnaaydifvknlitgvttrvstdssgaqg
>Protein9424 159
mgnqalphlengdfvkcihtlgaplqpgqedvkWPCNQEKYITHFPDERLIISYGSGYGG
NALLGKkcfalriasvmaheegwlaehmlimgveapdkkktylaasfpsacgktnfamli
ppkdldgwkittvgddiawihrnktgqliainpesgyfg
>Protein2704 35
vlyiydalykqdtiqhvlvrHEQAAVHAADGYARa
>Protein2255 73
vdfdieksskvtielkAQELPQLASSIIRatrdntagsitdsnsdtvtlnqtlvgtkitl
ttasllvsvatkd
>Protein4704 695
mvrrsstvtferiahlqdrIATVNGDLLDQASLIELLRtyrphevynlaaqsfvqtsfsq
pvltgevtglgvtrlldairlvdpdirfyqasssemfgkVHEVPQLETTPFHPRspygva
kvyghwitlnyresydlfacsgilfnhesprrglefvtrkithgvariklgmgtglalgn
ldakrdwgwqpgrkeglglcrrlrrgdvpdaatgrtgrlrrfhrrhplgsrvlpgglrtg
rpqlggprdhrravMAQGAKPGEGGQLPGHKvypwvaktrhstpgvglisppphhdiysi
edlaqlihdlknanpdarihvklvseigvgtvaagvskahadvvlisghdggtgasplts
lkhaggpwelglaetqqtlilnglrdrivvqvdgqlktgrdvvvaallgaeefgfatapl
vvsgcvmmrvchldtcpvgiatqnpelrqrfsgkpefvetffeyiaeevrehlaalgfrs
iaeavgqsssldvraavthwkasgldlapilaeavpsngatryqsvsqdhglakaldhql
ielarpaldsgtptmgtlsvrnvnrtvgtllghevtrraveglpdgtidltltgsagqsf
gaflpagvtlrlvgdandyvgkglsggrvivrpdpsahfvaqdnviagnvigygatggdi
flrglvgerfcvrnsgatavvegvgdhgceymtgg
>Protein1442 256
mqnggchpvdgcyfpatpyagadypylaanvfkrsdnkLLLPGTTVRmvggvpigfiglt
lkgtpslvdpagvasvrFADEVQTVNQQAGALNRrgvkaivvliheggqqtpttspyngc
vgftgpmatmaprfsalvdvvvtghthqpyvctlpdpqgrprlvtsaasygqmvtetyfn
insvtkdinrNSFVSNNVVVDRasvpdpaetavldkwralagplagrVVGTVATDVTGDS
GGNRgietpmgdliad
>Protein9259 169
lrMTDVESVGGKnaslgemishlptgvkvptgfattayafreflkfgglaqkisdklkal
diedvrtlaqvgaeiralvevqpfppaleqgireafatlsagnadatfavrssataedlp
dasfagqqetflnvhgiddilnkihevfaslyndraisyrvhkgfthae
>Protein9707 27
mrSTSELVDTPEVRgminkisylvkvl
>Protein9257 49
mtkIIVVTSGKggvgktttsasfsaglalrghktavidfdvglrnldli
>Protein9252 83
mpatgllglavtdtichawdlatatgqnndlapelsaqalvgarHTIQPAFRtedgslfg
peqhapagannatqlaaflgrkv
>Protein8362 15
rrPGFGVTPGYKlar
>Protein5618 74
mipvecvvrnyaagslvrrlgvteglelnpptfelflkNDALGDPMINESHAKSFGWATE
EQLARmkelsfqvn
>Protein1282 45
slldsirrarVAAGEAGGITQHIGAYHVETPRgvitfldtpghea
>Protein6838 195
hpyrYVAHNGEINTVKgnynwmkaregvmsspvlgadlqklypisfpgqsdtatfdncle
lltmagyplsqavmmmipepweqhttmderrrafyeyhaamlepwdgpasivftdgrqig
atldrnglrpsrycitdddivimgsesgvlpvpenkivrkwrlqpgivrkwrlqpgkNAT
DFNGTSLSSLVNNRd
>Protein6831 24
mqiilldkVVNLGNLGEIVKvkdg
>Protein6833 37
rkGNTGANLLTLLESRldnvvyrmgfastraearqlv
>Protein7612 49
gagynfgafrLTASYAVADPSGDNNKHSGISVGAGVKlgagevlaqvtq
>Protein7611 73
mrAILGAVQSRrSEADLLDIRnfgtksidevkaklhgmglalkdsppgfdpsamvdgydd
fdddlsfaedeql
>Protein7616 33
prEGPAGAGRaarlpgahappprpsqhpggrql
>Protein10095 326
rvqipweeisprfdqklrelrgqaklpgfragkvppnvveklfgktvrdelardivqetf
qtavtkhetvaltqpvleegtltkgqtfayaarfevppliepkeytgvqvrrrpsvvdes
kveallkakqdeltevrpipegteretkagdvwtldiegklgdvnlarkdlkleigdtne
flpglhkALEGTPLSAVGTTRtitflptqerirtscrrrsvsapisatrrspspsvsvrs
arstcpcstmsspatpatprpsrhcapstatrcakrtrtrpnatpasassrpcssaALSI
AGGTSEIKRnqigerilgmprdplin
>Protein10094 112
mlaitgalkgagrgsdcalvtdgrfsggtwgfcighvapeavdggpiglvadgdrilidv
helkldllvddaelekrrqayaplepvytrgvlakfakLVQGAETGAITNPR
>Protein2060 16
mkqvlkDIQTGEYAKs
>Protein2066 33
gqqgqrYSALEQVNVKtvknlvpvwsfsfggek
>Protein962 47
fierigfynpiataseesiriaqdrltywkGVGAQASPTVERlinqa
>Protein960 53
mpykyyhgrTGTVFNVNPRavgvivnkqvrnriigkrlhiriehlrkstcrta
>Protein1391 69
kggstiaasitvrkisfgegverVFPLYSTNIDSIEVVRrgrvrraklyylrdrrgksar
ivedtnyka
>Protein2394 34
mqralaqaregrIYILEEMFKaiekpraelsrfa
>Protein2391 30
lpiwrQVGAGYGRglrlrrgkdrpcrhdgr
>Protein3629 36
irkefalskGENSVHGSDSEASAAReiafffsglel
>Protein3623 16
qtkkEALAAISDLNDK
>Protein3622 88
mggigtsicqrlhkdgfkviagcgptrdfdkwlaeqkalgytfyasvgnvadwnstveaf
gkakAEHGPIDVLVNNAGITRdrmflkm
>Protein2935 90
mraslvsrEVICDSVETVVFAERldgfvglagcdksipamlmaaarldvasamiyngstm
pgnhngeatditsvfegvgacalgtitsee
>Protein785 37
VCSSDLVGLVKpgldiggqgggvvdrgigghrglpsf
>Protein789 198
aallsrcyddpafraggsfcrlvspraagtnaltvtngfinlatdvvrgldftgrYTTDV
GLGRlrvnmsateykeqsnkLFADDPLVDTNGTIGQPRwsgavdvnytvkgwnyyygley
vgktssyeyleedaatsiykfdtpsyflqsasiqykdtvgkwsatfgirnladvkppvis
sgfynrvgnaplysgydy
>Protein9500 283
mpakkrrqqlivaagvvvvalvvtlvlirLLGSDPKELRYDQLIDRvdsgdveeatlhsa
qgqvtgkledgteftasvttegsddlarlisrsgaelkvdtaksswwedlllnvgptvlv
lgaflyfmmnmqgggigglrigrsgsktrtvdsqvtfadvagadeavaelseirdflsdp
drfaamgaripkgvllfgppgtgktllaravageagvpfmslsgsdfvemfvgvgasrvr
dlfkqakADAPAIIFVDEIDAVGRhrgagvggghdereqtlnq
>Protein4391 59
lahplrlkilefidkyqninvnkiyntlkIEQSITSQHLRilrksgvvmtektgkyvhy
>Protein5371 66
kantwtaastasgkdyavvavskvdagvsslsdeqkkqfgtllanarGQQELQDYIAYLR
ttakik
>Protein5376 44
mfttrpqpcaiipgstacirAMGVSMLASSALMKssraqsdhrp
>Protein8423 34
andrsgksfsdkLASELIDAFNETGSAIRkrdet
>Protein8397 113
makhapyvataksvkghetrpdgrAIAVDTGYQSNFRygaqqsftrswlmpmhqtdslpg
khtiawkfkwgyaidhhgintvpkecliritkaedggigargpwepvrtgftp
>Protein8428 32
VLFCLCFCCLFLVYNGAIEEARclhceigvlq
>Protein8429 71
maergwgrIINISSVNGLKgqagqtnysaakagvigftkalaaelatkgvtvnaicpgyv
atkmvmaikpe
>Protein8398 94
aasaskdvrhykqtlswgrwlnssvnygdanasvklaandnvhyiigvpaaslpssgiat
yrFVGSTTPTGTLSTPTKegspastlsvvtgvsv
>Protein1706 62
alpiyattprFVTDTTPNNEATYRvrfyyytgnisgaaadifqavktggvpvirvthdgn
qp
>Protein1871 33
vtkskfdnvygcrHSLIDGLNRasdvmiggkva
>Protein1704 106
averNAIQAAGAAATAKdladaakTAADTALTDVTAAKtaadkalvdantaklaadklvt
smnaaqtsvtsmnaaqtslkQMDQLGMSSVKffggdgictteiiki
>Protein1700 22
niyrYTLAGTEVSALLGRmpsa
>Protein1878 34
eyqgkeilrqagvpvprGIAAFTVQEAVEAAQKl
>Protein5112 104
mllytrkaaapvvrkVIESALANARvlnpsvdvdglyvsigsvdkgpnshlrrwrpramg
ratqitkgvshiaitltdrpppapkktkktaagdaagtttatqe
>Protein8645 219
fggvkrialasalccaglaqaqtgdgvtlyglvdvgvtsvsglkGGTVTQLASGIMEGSR
wglkgtedmgggykaiftmesrVEADTGANSNRPISGSQLSDRfsqaplmglptalqpav
tgvgallanefgvnvgtyggrgfdrQLYLGLITPVGAVLAGRmytpafetnamydimetq
sglaagqivafpavleirksnsiayrivkdgisgalmys
>Protein8647 149
mqtaasssalekSYELPDGQVITIGNERfrcpealfqpsflgmesagihettynsimkcd
vdirkdlygntvlsggstmfpgiadrmqkELTALAPSTMKikiiapperkysvwiggsil
aslstfqqmwiskeeydesgpaivhrkcf
>Protein8649 512
mrergaipyaytadigqydepdldsvpvrakeygaeearlidcrtelvreglialqcgaf
hirtagrtyynstplgrAVTGTLLVRamhedgvdiwgdgstykgndierfyrygllanpn
lriykpwldadfvaelggrhemsawlternlpyrssqekaystdaniwgatheakaledl
stsmeivtpimgvahwdpdvdiateditigfeegwpttlngatfadsvalvmeanaiggr
hglgmsdqienriieaksrgiyegpgmallqiayerllsavhnentlenyatmgrrlgrl
lyegrwfdrllyegrwfdpqclmlreplmrwvgstitgevtiklrVSDPIMFGHAVRaff
pglfaeygdvlaeagfnpnnglasldaainnlpvdartsvesalaagyaagpelamvnsd
kGITNLHVPSDVIIDASMPAMIRtsgqmwgpdgesadtlavipdhsyagvyaeaidfcra
ngaldpttmgsvpnvglmaqkaeeygshdktf
>Protein9118 253
mgehaaryrrfaealvdagcvvyandhrghgrtaggaerHGDLGEAGWAGLVADLGTLGR
rareehpdiplvlfghsmgsfavqqfliehsgdvdaavlsgtsaldvigagidpdaevdl
safnapfepasteyewlsrdraevdayvadedcgfglnataarGMLEGTATTADPEAIAR
irsdlpihlmsgdadplagggelielvatryrEAGVTDVTVARypearheilnetnrgev
tadliawldtvlv
>Protein3925 18
mnvegkWDDDLMTQVKkp
>Protein9116 178
vpqhiltyistenyglllfitiltvgviyvivrftegyrkvpliytrTGRDERSYFPIRv
nqagmvpiifaiaiitfpsligqilakgsgkgadigawlaanlsmqnpswfyigayfalv
lgfaffyvsitfnttdvaeniqkrggyipgvrpgketatylqhvsdrlnlwgggflai
>Protein3695 63
irgiqdktgttlniddsgkIMIAATSQEATAKaiamirELTQEAEIGKlymgvvkrivdf
gaf
>Protein7847 31
egcyktnvdkvyaagdvrrGQSLVVWAIReg
>Protein7846 29
DVLMWDMVMINIQYHTPKrcnpsssanhi
>Protein7845 31
irVEDLSVAIPAIPLQAIRaylsdsrvmgae
>Protein9488 120
ltgnsvrVPTPNVSLAILNLTFPEAVNRdelneyvrqialhsnlqgqieytsstevvssd
figsrsagifdaqativngnhvslyvwydnemgyscqvqriaeqmagvkyltippeklsa
>Protein207 82
mpeldawlhyrvidvssikelarrwyprayinsppkagghrALADITESIAELRyyreai
fvgapgpdtstakaiadrqsah
>Protein209 30
mqtlsrGGPIVWLSEDDAKsagiedndwie
>Protein9485 66
mtkPVAAYVAGQTAPAGKkmghagaivsggkgtaaakMEALEAAGVKvganptecgelmv
eivknl
>Protein7269 20
ansvsgtkYFVGYDGTSDPR
>Protein7262 31
merADLLAANAQIFTAQGKaldkvasrnvka
>Protein7267 58
hfshkvwhetspavgkakfplvgdpthaltrafdvhidadglayrGTFVINPDGVIKt
>Protein10178 211
mtpfkgvardnnlradlsieklrslkpcfdkkvrpeqgtltpgnstpltdgasavllase
ewaaarglpvlaylsfsevaavdffeqkEGLLMAPAYAVPRmlaraglklqdfdyyeihe
afaaqvlctlkawedkafckeklgldkplgkinrsklnvngsslaaghpfaatggrivat
lakmleqkgtgrglisicaaggqgvvaiver
>Protein10172 27
mehkaewhgtppnaeqakQALEELAKt
>Protein10171 120
mashtrlvaiggrppdlvnppegcsfsprcpyvqdrcrteqpelqesattpghfyachfp
vgspendeirvqlrkagvslpgdqladspttaptrnpqasvrEQLADTADQAQQQRseea
>Protein10176 71
mydgrtrLSEEVAAQVRehfgdkvcrnviprsvrLSEAPSYGMPITLFDTSSRaavayre
lakevhergap
>Protein10177 119
meleltfaratlaaerADTKPDLESTLTDAADAARrwiddagvqaqlgrmelqdrvsais
qyldraraeviragervsdvvgtelgdvrsatlssidgirdvivdagrsiraageslqe
>Protein2234 31
eprMTSVGSQDTTGPMTRdelkdlaclgfsa
>Protein2231 41
ksvgidksaqwvllpainntetpqagarLDSITANLLRvng
>Protein2722 123
mvvasetavfgvpevlrNLVAAGGGLFRlprvlprnvamelvltgrldfpaerahhfgwv
nalteeadaldgavqlaeqvakaaplavreprllrwpsarvaASVTVLNNSQHEVHLLDF
DGR
>Protein4768 31
cngtghirDTESSALQILRmvqeesmkdnta
>Protein4765 37
srsewyregrvplhtlrADIDYGLREAATSTGQVGVK
>Protein4762 79
myrhaaeratvpvvlhldhctdrnvlldclkagwgsvlfdcsgrTLEEATEQTKqvvrea
rsfgadvegeiegitgved
>Protein1302 28
mgevvkvkdgyarNFLLPQGKalrasda
>Protein6461 36
llayaflqsrTGEVVESLEMASIKllnalrqirnna
>Protein6465 107
sldalkeygfhwatrSGTTVAISDVVTPPRkleilegyeekatkvqtqyerglitdderr
qelieiwtqatkEVADEMEANIPRtntiyrmvssgargnwmqlrqia
>Protein4182 35
sastvntinitggrSSTVNLFGSTPGINSLENNRg
>Protein8098 32
kaefdakraelekqaaekLAAAQAEGEKlsgh
>Protein9276 195
EGLNVLQYFISTHGARkgladtalkTANSGYLTRrlvdvtqdlvvteedcgttngalmrA
IVEGGEVIESLRDRilgrtvaedvlhpenravlasagtmleedlidelelagvdevkvrt
altcetrfglcakcygrdlgrgglinlgeavgviaaqsigepgtqltmrtfhiggaasrA
AIASSVEAKsnglig
>Protein9277 267
mlganipiefskGEAAPGQHEINLRysdalemadnhtvfkngvkeiahlegesatfmakp
faeqpgsschihtslwspdgdtplsggdagdgmsadmrafvaglqthladltllgapnln
sykryqpeswaptatvwaldnrtaglrlvghgaglriesripgadanpylafagviaagl
agieagldcgdpylgnayaatsedgtalthvpwnlpdattafrhsdvanaafgedvmfhl
vhgaeeewkafhrsvsdweyrrgyerl
>Protein4986 32
kkaaviikkVLESAIANAEHNDGADIDELKvk
>Protein4988 146
nvvgtqeyhpeprvasivgshfkpefvvnvketgkTLMVDYSDLKalkmteigsapflhd
ggldstkryfmvaannsnkisvfdlkedklaaivdvgkiphpgrganfthpkfgpvwatg
hlgdetisligtdpkknkqyafkeva
>Protein5588 90
mnkSDLVNAVAEAAGINKtqagsavdavfsgieaslksgdkaafvgfgtfstahkpareg
rnpstgktisiaaktsvkfkagksltdavn
>Protein5580 227
dldgifkaydvrGLVPEQLDEELVERigaafarfllglphspgscsgcptgcrrtsgrrt
vcwwggtcgpavrtscrhlrgvsqardsmwwtwgcapptrfpspadrwmrrppcsplpti
ppvttasssaapehgpsawrpasigcvtwpetnAGAPLPGDLATRlagavvdsvddamtd
drWGALLDALAFSPIRalvdldhipakpseellgtvravasrlpela
>Protein5581 294
gyakvtwaqvkATVYPLAAGLIDLGIGGQDRvaiasgtryewciadlanmcagaatttiy
pttiaddvafiladsetkvafaenaeqvaklrsirelipgvakvvvldgegdgdwvisla
dlaargsaalaadssivdqridtiepkwlatiiytsgttgrpkgvrllhetwtyqgaavd
ainilssadlqylwlplahvfgkqlltipmqigfptcidgridkivdnlavvkptfmgaa
prifekaygaprifekaygrTSVVANYARWTSPVGVATNKdassryqlllahaf
>Protein5582 101
meagrLASLADGSVLVGLGDTRvlvtatasrrvregadffplsaraptssrspstsksar
tpperspapsfvvrggGSALQALNGEEGPFGVASVLKlvet
>Protein6723 31
gasrAAVDAGFVPNDMQVGQTGKivapqlyi
>Protein1110 64
tdeegyllnlaewtpeaaaylaeeekvplsdnhwevinflrEYYNEYQIAPAVRvltkai
gkqf
>Protein1117 50
gtviaeevgltlekatlndlgqakrievgkENTTIIDGAGDASNIEGRvk
>Protein7986 67
rdglldiktkVGETPEGYEIFQPRgkfqfpvkkedlttilshlqaqmdltqdmytidefi
amarkha
>Protein7458 57
mgsgkgspewwianvkpgrVMFELSGVPEETAReamrlamhklpmktrfvrreggdf
>Protein5636 309
msfggekqrGQESQPVIADGKMFVTASYSRifaldvktgkklwkyehrLPDGIMPCCDVI
NRgaalygnlvifgtldaqlialdkdtgkvvwkekLGDYAAGYSYTAAPIIVKgkVITGV
SGGEFGVIGRmdardamtgkmvwtrptveghmgyafdkdgnktetgisgtlnaswkgdlw
qtggaatwngatydaetnlifagtgnpapwnshlrpgdnlfssstvalnpdngkivwhyq
ntphdgwdfdgvnefvsfdykdksgkllttrtraarwsrpaarltvMAVLIAHLLKwqyq
pthrgvswe
>Protein5637 52
hasfnntivtitdrQGNALAWATSGGQGFRgsrkstpfaaqvaaevagkaal
>Protein6855 25
mvdpdtgeivakANDELTEALLKkl
>Protein6586 23
mgrLIPAGTGFAAYQKlgmmtrd
>Protein6582 138
trqkrqrllarveeavefyhqrlktspdasaarsylrgrgfdtdeveryrigwapdgwdv
lckalrldaetatatglgftnkagrlqdffrarVLFPIFDPEGHAVGFGGRimpgeegak
yknsresdlyhksrllyg
>Protein7676 79
lariipgvqvtvvkevvpqqlspsgvlglvgvvergggvqraaswsrFVELFGPGSAWSL
PEARqalengvfelvvspv
>Protein2009 68
sgvqrgrvvgeavafarDLVNEPGGSATPAALAKtvaeramaaglgvklmdekaiakagm
ggliavnk
>Protein2004 33
hisegdivkttgrILEVPVGHELLGRvvntlgq
>Protein2000 217
kLVDTTVGRALLSEILPKGLPFANINKalkkkeisklinvsfrkcglketvvfadkllqn
gfrlatksgisiciddmlvpkekagiiersekevreieqqyvsglvtagerynkvvdiwg
kagdevsiwgkagdevskLVDLDHAQNIKsakrmverqrsvvwdvleevitehpvllnss
pstrccstvrprctaVGEEIEIVGLRdtrkttltdrk
>Protein2003 30
mdpsrWTLLTAPDATVRemavalrfkyqgv
>Protein940 67
pnygnsyfycdgvqvprgtagrlpwtqkldlnvswspafaddhltlkVDVFNVLNSRkai
nvnefge
>Protein948 42
msweghnyedaiilsqrLVQDDVLSSIHIEEHEVDARdtklg
>Protein949 117
cirfpgqlnsdlrkLAVNLIPFPRlhffmigfspltsrgsqqyraltvpeltqqmfdakn
mmcaadpaknmmcaadprhgrFGASSLLNDLILQRqrmatgvysgadyiaddapsay
>Protein7183 196
mkktlvalaalavvsasafaqssvtlygridasigsqkQSNVNGTAADLDAGVQVRsgah
tgsrwglrgsedsrwglrgsedlggglraifqleqgfnidtgapsstrefhrqafvglsg
gfgtieigrqydtidqmyanydamgssgfsangalstfcsatasaasaqttglgarglgd
cvvrVAAFHLEQIGVR
>Protein7186 58
eleavdwynqrVQVTTDEELRgllihnrdeekehaamvlewirrrdpvmdeqlkkylf
>Protein7185 66
rkilgilrdsycrTIGVEYMHIQDPEQRqwiqkrielphekmtrdeqlrilrrlnaaeaf
etflqt
>Protein3601 13
VDALPSTEQTAKr
>Protein9912 144
mekvvnlgnlgdlvnvkhgyarNFLIPQGKakratplamkefegrraelekiaaeklaaa
qafaeklegvlvsvarkagvdgrlfgsvgnhdiadglkalgfdveksdirmpmgplktvg
essleislhtdvlasikvavvveq
>Protein3605 37
drkpveyrDAIPATASPLLQGITRaslgtaswisaas
>Protein3356 175
lgtkylveevdatvdplsadnkIIWATGPLTGTMASTGGRytvitkgpltgaiacsnsgg
ywgaelkmggywgaelkmagwdmvifegksakpvylsiqddvaelkdashiwgksvwete
eilkkaaqdpqvrLGPENDASARralaaypdglqlgggvnvtnasmwleagasav
>Protein9915 132
mdkprklssaselrkytqdiwlaglgafsraeeeggklfdnlvkvgeelesktrDIADNT
VETVVEARdkvlekasdtrdkverafddklssalgrlgipsqreldmvnqrldtltqvlq
qltdqmrenakk
>Protein9914 70
mrvnelrsyrRYFSLYRVFHEVVKNREFEHSHEYEDIPRvisfpqvlslrmyffllsfli
qfildlilsy
>Protein3608 165
dadgngvadnatdltgttvtlasngvfkfvvvgsapgtavagntavttvtattvlsafnp
gadaltntdtatvtadavitvtksasvitgpigtevqytltytntgnntatnvvitdaip
rELGTLLLSGMKykansgiwsaggtltdtdagaapnddgnvgiay
>Protein3344 105
kiglfggagvgkTVLIQEMIARvardhggvsvfagvgertregndlmvemeeagvlgqta
lvfgqmdeppgvrlrwtsrracacaGNGASAFRppsprqipqfhw
>Protein2913 49
dsgkksvaegivygalervvqkgkndpvrFFEETLEKvrpmvevkarrv
>Protein2916 56
masesgvlpieekrivqkwrlqpgkMFLIDTELGRiiddselkdslasakpyrewi
>Protein1939 24
mvrATLDALSVSTTPSEVAAKrgk
>Protein10280 27
ASAETETSDIARryvnrgtrvyprsas
>Protein4373 42
aliaserclipfdcdafsrrALYTLLENVGETRadhnadlev
>Protein10289 98
ALVNEPAALLLDEPLGALDLKrryrggaprrvrraqalaalrwpataggpgpcagertsg
apagraawrarpevapgdavraeahptrdrhqlrsrhp
>Protein5356 41
megdkgplgegaiikLAEALDSYIPTPERavdgaflmpved
>Protein5351 36
frsypggrsvvkttsskrVTEPFLDFIIRvsrprse
>Protein8402 33
mghtvkgapkLPLNLLDALReydkdktlksmtg
>Protein8401 28
mrkSYVTLTGGFGEIRigreysptfwnt
>Protein8405 420
mtktqdavddvrhtaeegaesakrflgvfkkSALDVADVARHELVDTLEDTKelaakvae
varTEGAEVVDAARgrtkkvtrqsrrsrkqtakaakraqadgarlakkarkqgrqttdea
raqltvlahdardggrkakrslqhaaraeadavskssrkarkqaktlmadalanakaqea
adavdaakvkgrkarkrakaqakeaadkaredaidqavalrlagedrahelrdaaadagr
rsrrrsgcrtaepeeggqggrvgaarcggqrqsLLVDTTAAALTEGTDGVKvsnverLGP
YLVFRlatgnamvirlgngawvrknipekaksksrktdsspprpepepdmvisfsqgkpi
rLNDPENTSEVRllaqddllglpdagnlgmdvvatpvswvafgdallrrsgklksimmdq
>Protein1859 221
mtcevgdlyldftrhrATPVLLDALVAVAERagvaerrdamfsgehinstedravghval
rcpesarfsiddddvvpevhrvlaamadltervhsgdwvgatgepirtiinvgiggsdlg
pemayralrryrrdgiecrfvsnvdpagiaaaidgadpattlvvvvsktfttdetltnah
tlkewiragvappaggddgtngddpigedeavdddndgpdd
>Protein1854 34
svsdktgivefarELANSGVALLSTGGTYKlikd
>Protein4515 50
mrATSVVPGASDSTGATSRwattliaaqlagiaeatcamsvdyakerqqf
>Protein4510 75
giflisgvpeeqltqlvgaycpnilfpyvrEAISDLVGRgsfpqlllapvnfdalfaqaq
qqraqqqaapaatiq
>Protein8668 197
gggvldtnshnstisktisgagtftkqgdgtltltannagltggvtvdkGTLSISNDNNL
GSPSARltlkdgttlettqevsllsreltlssgnvtlqqhtnnvilgqkvtgsghlvkeg
sgvltldgvndfsggvnvnagqvtvskdsslgsgtatfatgtqlntsanvqlanqislng
ttaidtaaatkatltgv
>Protein8667 58
mrIAPELYLKqlviggfdrvyeigrqfrnegidmthnpefttcefywaykdyhdlmns
>Protein8665 100
mhlyvevigfksspkaatrDFYEVFFRafaqleqpdseyiiiampiqflqdmkkriesmk
nawvrlciafpeirvyfvdlkndkiykkklpeilhteeev
>Protein8660 311
mtfdeldaaiakVAGATDAPFGVNLLPVQADLDKRlglmedrgvavasfagppsakvvsr
lndagivtmvtvgarrhaekmagigvqciiaqggeggghtgavptsllvpdvadavgagt
tagpngdgvivlgaggyrdgrglvtalaqgadgiamgtrflltaesgvpddikaiylktp
vtgtvrTTAIDGAPQRVIATDVISALESGIAPVRvanalrnalrfraltgtslkdlvqtg
lamrksqdltwaqlamaanapmltkaamvdgqaevgilptgqvvgvidslptvaevlgdi
vteaeatlerl
>Protein1582 150
AGMTSSPLWRgggrifpnmpdenfaqkinkkmyragmasilsqlaregrlavvdslkvds
pktkplaakfkamnlesvlviadeidenlylasrnlvnilwhraiwstswwwslvSSAGG
GGKssfsssvcferlppsplfrrngfssgg
>Protein1583 210
laisdveerglkIGDVVEEQIPSIEFGRiaaqtakqvivqkireaeralvvdayklrvge
llsgevkkitrdgiivdlgnnaegylareqmmakenfrvkervnsilyavnaegrgaqll
lsrtcpemlislfqkevpeigeeiieikgaardpgirakiavktndhridpvktndhrid
pvgacvgmrgtrAVGGTSTFGATYSHRyvr
>Protein9568 455
msrrldieitslsderftwrvsgakqpkgeaaasllpegtkigdelkadadftidgidvl
aiatpkrerkepqrleliakdptdlvttklaakggggrrdrdergggrrrdrdgrgarre
ggrdgegprgrgrgdrphrpappevptrpkakrlragkthrNAVLAALPDEQRPVADQLV
AGGLPAVRtaikeqnetnkAEGRPEVKPGPLIGLAEQLQEQLRtaewrdraeaavaqade
vdlrdlrSVVVAGDTAANDEETRalagqlrdalnsrveteqaawaeeisaliqagrvira
lrvssrspkAGAPLPGDLATRlatavvdsvdenmtddrwgalldalafspvralveldhi
pekpseellntlravaarlpelarkfgvdpstapknpprrrrpggdkpkkgprdgggrgd
qpkggrptgdqakggqpkrdaskgakpapatgeta
>Protein5139 31
qkefwetgdpskqvrCIYVAIGQKgstiasv
>Protein6118 31
aiaqaidivqlikkTPIVVNDSRgfytsrvi
>Protein6440 38
krtwvntswgrQSNDALNGAAGAITTGHQYRvglyhaf
>Protein1323 31
dvtakttadtnakgavkGLTFLATGTSGKvg
>Protein6111 29
MQLELLNDQGQATSKyevpetvfgrayne
>Protein9139 63
mvsytfveaktqlkLGATNLTGTNLNGEEFRtnvggpfigrtfflgvtvdglfaepkkak
adl
>Protein9134 104
mrALPGAVFILDTRiehiaileasrleipviaivdsncdpdhiqypipgnddairsikli
isriadaclegahlrtqreetefasapagggakpsanlagvaas
>Protein9136 159
mnlkplvaacaafvalasqaetqltvvnfggangnaqkvayfgpyekatgnkVVGVEYNG
EQAKikamveakkvtwdvvevespdvtrgcdeglfekldyskignkadfqpaavhecgig
tfvwstvmayngdklktapttwadfwdvkkfsgkramrk
>Protein9133 456
gsagviftidpesgfphhvlidaawglgeavvsgvvdsdryrVFKPFLDDAGLVPIVERs
vgrkllkivnseegssgvadgptvtvetteeerrALVLTDADLLALARwavvienhydrp
mdiewakdgvsgelfivqarpetvqarrsgatltsyevsdhgpllleglsvgsgaatgqv
crldspdegdrfptgailvadatdpdwvpvmqraaavvtnrggrtshaaivsrelgvpav
vgtvtataalaegrqitvscaggdvgrvfdgtaaittrelalddipdtntnvmvnlanpg
aalnwwrlptagiglarmefiigehiaahpmalahpdriddpeirqaiveltrhasspae
yfvdrlasgiaslaatwadrpvivrmsdfkTNEYAGLLGGRqfepteanpmlgwrgasry
dhpgyrdgfalecqavarvrneigftnvivmipfcr
>Protein7863 42
wrkniedgkidrrSGSVIILDQDGQTEIGRynfyegwpckwy
>Protein7867 31
hrrrdatvgtrILTVEDDERirtavklaled
>Protein7866 51
tkvqaashqrTGYLPITLAAYDLTEKsgfykdrpgtdvavqqmirkttdks
>Protein886 26
lsadadaiqkFGDTGSGTTTSGALKi
>Protein3533 566
perlargietstanallvkVNQIGSLSETLDAVDMAHRagyrcmmshrsgetedvtiadl
avatncgqiktgaparsdrvakynqllriwpsttsccaKGKLDPVIGRDEEIRRIIQVLS
RRTKNNPMIIGDPGVGKtaiveglagkiiagdvpdgiksksifaldlgamiagakyrgef
edrlkalldevknsdgnvilfideihtlvgaganegsldasnmlkpalargelrcigatt
lkeyqkyiekdaalerrfqpvfakepsieetimilrglksnyelhhgirikdsaiiaaan
lsnryitdrflpdkavdlideasskmriemdsmpenmdrmqkkiqslkierealkkekdq
asisrlkeleeelskseedfsviqakwkserekiqrikslkeefekyknlekeaerngnl
nlvaeirygklieidkqlqvanqelanvygqerllreevseedianivsrwtgipvskml
qgekekllhmeevlkqrvvgqdhaisllcesirrsraglsdsnrptgsflflgptgvgkt
etakalaaflfddpsaivridmseym
>Protein10110 241
mtvklsqellkysfgrteknkdqilrtqaaiqqdtlifqltqlvtqtlieywslsvadsa
latfeqllknsknirdltarkQAIGIAERFEQSQWNSVVASVESQVERARLDRNDAKrrl
qrilgidantevngltdlvetlpeinlekdieyafenridlrnlrrqkelarlglivaed
edmpslkvsgsassrsqsllspqdnyylgnangirsfkypeyraditlsyplwdkgvkts
i
>Protein10117 105
mlnedvkvrdflkkklkhasvgrvlierpaknarvtifsarpgvvigkkgeeidnlrtal
qkIMGVPVHVSIEEIRKPELDAQLIADSITQQLEKrimfrramkr
>Protein3281 51
mapddidkavavdldewrAELPLIEEWFAKigdrlpaqlhaeldglkerla
>Protein8985 192
myvrllanspgvdlaqlqkYNLFWMKKkvemfvlnneymgfvpihpelspgtydleirtd
ekaetykvcpvqieankfketrvtetlrlpkrfapkkggvgpikfileceklkraafqse
tvpfftqnfhlpakikkitsnfyarrnyftkkgkphggidirgasgdpihaiqdgkvvis
rpmyfegiftvi
>Protein8982 85
myrAGMASIFSQLARedrlavvesiavdapktklfaqkiksmgydsvlvlveshdenvfl
asrnlpnvlvlevneadpvslirfp
>Protein8980 85
mttgrNLVQAAPQDFLSRpsrwmqwisdhggtmtagpnfayalaaralrraedldlssle
vllngaepidaevfrrfmtagerfg
>Protein9744 113
miyiqrwpwqfnneeyawwdyikRPTMSYEEYKLLNEKLTKAKAVAVELWLTADNVKYRd
ndlqnvaisgvtenydeiytlnfkggryfvpsesvggsevaiigfevasqlfp
>Protein9218 128
mgkraqggqdwplqgrrrrrANEVPEAIRkatnkarrsarprtrprracsrAVITDLTEA
VDSDIDAGRggdysewrervagwkesfpvgytepeeaslapqyvierlsaivgpeavyva
gvgqhqmw
>Protein9219 65
mplvrkMDTDLWEIRISLASGIARlfftvsgntmlllhgfikksqatpkselelaknrlk
qswmh
>Protein2749 32
LGTNSLLDLLVFGKsagdsavedlkagrahre
>Protein2747 43
mrsitsairAIGQADEAELFGWAKDLAAPLSLVQEVARtgwlp
>Protein2210 74
vkqlaakdgtavnidtrliedvaahkGILQAAADDGSDLIIIGSHGRngiekFLIGSVAS
Kvvahaslpvlvvr
>Protein2212 178
maksdkAAAIAELAEAFRgsnaavlteyrgltvkqltelrtnlrgnatyavvkntltela
akdagvtafdgqlvgptaiafvegdpveaakslrdfakanpllvikggvldgkaltaaei
tkladlesrevlsrtssparfsspsMTSTLYLGLSFWLRriwsrislgmsttadplwr
>Protein4746 54
meslseavfdlvgtgatleggatsalldgrfeyavrDALLYTIGGGTNEIQRtl
>Protein4748 199
mrqtypnlnakglltafvscllsgqviadvagrvnfvsgkveavsadgnrrnlvrgelvn
sgerletnsgrvqirftdgsfvslqpntvfgldnyafnkAQPNEGSLLFNFIRgsmrtvs
gaigkvnrgnykvqtpvatigirgtsyaasqepngrllltvgkgivnlqndfgdsdinag
qtfqvetgkapttaprges
>Protein627 263
mvflrlrkafrksgttvyavspvatrglakvggtliptapgtepevlaalaagsgsdvvt
aasaalrenavilvgerLASVPGALSAVATLADATGARvawvprragergaleagalptl
lpggrpasdaaaraavatawgvqslpevagrdtaailaaaasgeldalvvggvdpadigd
aaasaalerafvvsldlrpstvtavadvvlpvaahaekggtfvdwegrarefemavetgf
dsdyrvldmlademgdflgtrtl
>Protein5836 313
ptipalvsaiyhrVTGGGFTARsvtltyasnvpagttltvtgvtdvagnvvttgtgdaak
vtvasinyfggnsasvvfnaemnkadaelianytlatttvppvttppttnavvtaatlsa
nnrvaatlsannrvvtltfdkELLGAFCVKicetipvlpettgamlggmtswevitiggq
dsegndatnelsfilleladelrmrqpnfhvrihentpkafydevirvnfgpgsapamyn
detiiesmmndetiiesmmnvgysledarEQIGHMAVPQAEFHPGARRAYQELGFSYGLE
GIKAHTKQnagsl
>Protein6295 32
pevilrnekrMLQEAVDSLFDNSRksnavkvq
>Protein6564 31
lpvsfarrSTWLVAPVVRrsafvplprhslr
>Protein4152 73
gqkvnpvglrigitrTWDSIWFAKedytknlhedikireflqnkfknsslvkvvierfpe
kinvnlhtakpgv
>Protein9920 282
msqaddvplevvrtdddvviatlrngkvnalsnrvldavadaaaewaqdppgavvltggp
klfaagadidqfvaaagdesgendarssgadtlvdgdavraiarsfrragqaleslgcpv
iaevsgyalgggcelalaadlriasdrAVFGQPEILLGIIPGGGGTQRltrligpsrakd
liftgrqvdaaeahriglvdevvahdrlrertmelaselaggprramalakaaindggqg
sldagldveeqafvdvfetddaavgvgsfrrhgpgkaafsgr
>Protein9921 249
nhldlpscdvledaldaypgtvllvthdrhlirsvaeglievrngtvtvhtevddavlhp
hpltgsvsgsgggkagsnksgsgqsgsgksgssrstgsgsgsargpkraqsqaakqrtpr
GAGTTSASAGGASPPASGAMATGASSSTAGRggnpadrrkasaeerqrhsnatrelrkrv
qaaekrvgrtegrvleiqakmgdpavyddgdkvkvlvaelseakdkaaatmaeweglmae
ldeveaalg
>Protein8559 36
frryfeeadrrkGNTGANLLFILESRldnvvyrmgf
>Protein5657 18
mhprPGAGPSDPRpaaap
>Protein5651 33
nkekyivhfpesrEIWSYGSGYGGNALLGKkcf
>Protein5653 110
fanggfasdqggyiglfptqewqefiaklrrrvedgttprkvfqkVSGNSFPISPDGAGR
vllpaklrqrfadevtligsethlavyrpedwtavddevgdladylehll
>Protein5658 90
rqvgvpyiivflnkADMVDDEELIELVEMEVRellskydfpgddtpiihgsaltprsftd
phskSLEQALAEQFQTGRllacvssrpgqc
>Protein2026 45
lrkitgnakrTNCLVIFINQLRmkigvmfgspetttggnalkfya
>Protein2024 81
mevillqkvknlgglgdkvrvkagysrnflipygkAVPATATNVAEFEQRraefeakage
flaaaqsrktrlegqsvvika
>Protein2029 34
ALAGAPPRgrarvlprpglapaaragdapaigag
>Protein7477 27
mrTVGELIQNQLRtglarmervvrerm
>Protein6301 24
mldvnnfsqlrIGLATAEQIRmws
>Protein7653 47
mdkskVGELAAVIRrerppepykgkgvryagevvrrkagktgkagkk
>Protein7650 71
dtsiadligevdpikvaegrylsdeltlhyglvprtnrgifainelpdlaerIQVGLLNV
LEERdvqirgf
>Protein438 33
rSIGCAPPPAGANVACMKlcrlylmpanssgnw
>Protein439 109
mvvverqfdhprqevfqawtdpaqlkrwrgspgwhveeetlagdlvlggrhthvkirdnd
pstrvvtdgvyteyfepdvfvsrerITGDPGIDPNIPLELRveftkygr
>Protein9936 238
mvtddngllasdfggkhvkilknedlipdtsassnhyfrKAIVEDCRIVYARFYADGTEN
FSGIITKDELKELAEVAKrqtravataksyigktfwvnfgnyplraiyaesgqsiynlkk
fekftvkdvftgvlsdnssgasiylkvitedkinglfpfnesyilksnplsskrparivn
aikqekivlgmtrdeaklswgepkdinrtvgswgvheqwvygstylyfkngvltsfqd
>Protein3370 116
mpgkakgagkgksakaavssgkaktgtkrskkrTESYATYIFKvlkqvhpdtsisrkAMG
IMNSFINDIFEKvasesgrlcrynkkatlssreiqtavrlvlpgelakhavsegtk
>Protein3373 74
mavknqpqgkaiasgsgsaslnvdyyslkkaalvlralnhklrqqilklidekkkITVTE
IYVKlrleqsvasq
>Protein9938 142
mraahhrDVAPIPAHLALDHPYAGLASIHVDRadgvsttdldawldgdgrdvvlgggspv
dqvlswrpiipdregpmdlgsgpggkdrslllcfldqqveeawdhlvafseaieaagiar
valtapftpaipgtdtycdqlf
>Protein2975 52
shalyegidfytsitrALFENLNQDLFRgcldpvekvlrdskidkrsvhedv
>Protein2970 36
pldkevtkgtnpdteqevtrkpdvkEPFTALAFKia
>Protein3086 356
mrQFTDGDEIIIEPFRsaafpvikdlmvnratfdriveaggyidvttggtpdanlipiak
daaeaamdaaacigcgacvaacpnsaaslftsakmqhlnllpakmqhlnllpqgqaerwd
rsidmvekmdeffgscrMHHAYADGVTMARwtaeglsesadsdvltpvwtlkhgghggkr
akanqellqstlkevagngrrvlgigrlaamlflesvnltknaiasvnltknaialpfvs
saktpltgqvtpgrqlatarvsmarvnairastrstlnhialtcldgalrrGSFVVLEGP
DGAGKstqvarlanrldalptrepgdtplgaelrrllldddqltrpglraealmma
>Protein3082 213
tytenplvnvfclgilpterlvlakASGEGNLAVLLGNSTGRdgiggvsvlasaefaegd
eakrpsvqvgdpfeekrlieatlalldaglvvgiqdlggagltcatsetasnanmgmdvd
vsmvpqrepnmspvevltsesqevevltsesqermlaivephrlddvlaitdawevqasa
igvvtdggvlrVEAMLDAPLEVVTRvqadvdny
>Protein3080 148
latkydisyrahvskqgwlpwksagatagttgkGLAVEAVQVRlalksaptpkpgsiqpn
ptttptptptptvsvtptptvsvtpspdptetvapvdkataaysahvqkngwmstvtdga
vagttgknlrmealklkvtseqytgdis
>Protein3887 17
kqhryykMHLILNLEKl
>Protein3885 49
ksqiadhlagkagitkktavqflddfaalayreakNAFVVPGIGKlvla
>Protein1952 103
mpeekvtealrfaaeplslseplredgdaelgdvvedrSAESPFEVAATALLPEEISRll
spldqrereilklrfgldrgeprtleevgehfnltrerirqie
>Protein4353 58
yqgvsdnfpqigdpcsttfggsygnltgdqkarchrDGVPVGGYDQGNAQIRtdsggn
>Protein4354 237
arrdrpgvvryldikinhgnratthdlkgapvastnsfdahgtlevgeqsyeiyrlaave
gsdtlpyslkvllenllrTEDGANITAEHIRalggwdenaepdteiqftparvimqdftg
vpcimqdftgvpcvvdlatmreavadlggdpaqinplapaelvidhsvqidvfgradafr
rnveieyerngerykflrwgqtafddfkGIEAAVAAVSAELLNQAKdvetkeqiaat
>Protein4680 57
fgvheyiadtarrfakMGYLAIAPELFARqgdptaygamadlireivskvpdaqvma
>Protein8469 33
lgipaedvlplsakTGEGVGALLDAVIERippp
>Protein8466 25
kyaerifsrPAYIEALTPSEKvmrk
>Protein8467 37
miygptdyippveveivekrrAIPLSDNEGIYIRdit
>Protein8460 46
kEGMFVELGGPKslglelvrakpmdeieddkvtivgpdlkdmeegk
>Protein1835 45
mqkHGYIGEFEIIDDHRggkvvvnlngrlnkagvisprfdldlps
>Protein8686 25
maggnairgsrVGAGPMGEAERgev
>Protein8688 85
mlrpaspgtgviaggsaravlecagvhdvlakslgssnainvvhatvaalqqleepeava
rrrGLPVEDVAPAALLRaakegvth
>Protein9741 155
mhhttsepllkrllrYVMSDEARhvafgvltlreyyeglsdaelrerqeftfesaerlrn
rffmvdvwermgvdprkvlklmaehpppaqtmfqqllfskivpntkklglldasggwlrr
rfeelgviefedwvdtseeyanldafeadakaeag
>Protein5336 58
makaaadaateaakTAQTIAGLAAAAKDAVTASQGAAFAAFNKATTNDVAAQAKlkta
>Protein6687 41
mrekgygrVINTSSNSGLLGNFGQSNYGAAKmglvgftrvl
>Protein4829 237
vngdgalgkadtkvildgatlaitkntelqrqiiltekggtvavtegeatlkgkltldsg
aysadftkagagvlnltqnntngsfkgnttikEGTLGITNQDNLAEGKlfleggnlrtne
sltfnkeiiintkGGIDTANNDVTVSSKiqgngafvkvgegsltlsadnsyaggtqitgg
alvvnndknlglqatditlnggtlqlgvadavsfknndpksrllkvgqegggldvga
>Protein9336 193
akrnrtggrsntgrittrhiggghkrqyriidfkrnklevpakVATIEYDPNRtariall
vyadgekryilapdglevgrtvvagknadilvgnalplrnipvgntvhniemkpgkggqi
araagtfaqlvakeddyaqlrmpsgeirkihlecyatigtvgnlqheniqigkagrtrwk
girptvrgvamnp
>Protein9484 108
hacnfrhvfrsrvesrgeeelvhdlilidafveeegglswqerslcaqtdpeaffpekgg
streakkvcvgcdvrsecleyalanderFGIWGGLSERerrklkkrav
>Protein4824 32
qdhkVSIFYTAPTAIRslikagegtpsthprh
>Protein4825 36
nvddvvrlaevgkqirEWIVATPLQPALEQAIRdnf
>Protein9482 97
mfyeerYSEVYLSPDLPDYVKwaeamgcvafrVESPEEVAPTIIKANEIDDRPVVIEFRt
dssekvfpmvpsgkgndeivvsqnldapnvrpderik
>Protein5483 32
aqvevlrGPQGTLFGRnatsgvvnfrtarpnl
>Protein5485 198
vpgvigyddtvlpqltnallaghdlillgergqaktriiralvglldewlpvvagselad
dptapvspgavaavaeggddtpiewlhrsqryaekLATPDTSIADLIGEVDPIKvaegrh
lddegtihfglvpranrgifamnelpdlserIQVGLLNVLEERdvqirgyrirlpldvml
vasanpedytnrgrlitp
>Protein5486 15
MTFYIAYKslfnsis
>Protein5488 31
idpprysleecierGLTYSVPLKaklklyrt
>Protein6462 119
mvfdinrNLIDQVWFRqlksrdgsvrhtgdnrtgkgdgddesivvdltsvssdaqtlmfv
vnsftgqsfskienascrlvdldanieiarydltgsgshtaqimakvsrygsgwamtai
>Protein1307 32
VVDLTEGAYTERelmmvkvravgkereemkrm
>Protein9155 123
mapkeqdaklklftapstdksgiyiyrnsfvgqalkknvyidgaligesankvyfyketa
pgthkistesefsdndielkTEGGANYFVEQFIKmgafvggaglkvvteeegkknvlstn
lak
>Protein1674 128
mlqqirdgkkTLYAVGDKLGTPTYTPDFARtflglidselyglyhmacggrgsrydvaar
ildvlglsdqielvevtsdhfaeefpsvrpyseimrnmnlelqgmnhmrpwevaieeylh
nefsdliv
>Protein72 364
madwtpptdrrpaveilaeqettrVPELVPIRhermvvspftfyrgaaavfaadvagtpn
sglnvqlcgdahltnfgvftspernlvfdindfdetnpgpfewdlqrlaasfevagrang
fpeakrhrilehlgrtfcssiaemaasgyldvwydhltmdeanarwgsklspetmknlar
llrkarsknnlrafsklvtvvdgvprfasdpplferveevladaeydqvvdvvtkafesy
rdslqtdrrllldryrfvdlarKVVGVGSVGTRcwvalmmgrddddplmlqvkeaeasvl
eahteasewsthgqrvvegqrmiqsasdvflgwtrsqgvdgrthdyyfrqlwdgkgsadi
dsmq
>Protein10137 91
mvltqcpgvkdcavfgipdddfgeslaaaverMPESQVTPEEIRsyllerlakfkvpkri
dfheslpredsgkifkrrlrdpfwqnagrki
>Protein10132 307
maeddaadpkqgtavaqklvdakvsgvvghlnsgttipaskIYSDAGIPQLSPSATNPKy
trqgfktafrmvaddtqlggtlgkyavgtlkgksiaviddrtaygqglaeefakavesag
gnvvakefttdkstdfnsilttikgkkpdivffggmdavagpmlkqmkalgikakfmggd
gictgelvklggdaisddqvycaeaggvegedkvgmdefrakykakfnidvqlyapyvyd
avkvmvaamvkanssdpvkylpvlaattdykgvsgpisfdekgdikngaltlktirggkl
etmavir
>Protein6001 54
rdiaslgiypavdpldstsrQLDPQVVGEEHYAVARavqmnlqrykelrdiiai
>Protein1948 32
srCVFLDLEPTVIDEVRtgtyrqlfhpeqlis
>Protein2765 31
EIVAELAERaghvrvaighhvdaagtgradg
>Protein10055 349
mkkvflilaafvflgfvfffseerFEDGLTEVKywiinpeeirylppknssefskfissn
lnfqkketglktsplftikgidsdskeeylyegnynvknlftelsvistksitaanpdll
nkfeisiekspsieilkssklqkkiylgeetrdnsrryllsdkdlitasshifqkltnss
ldfrernytrfsefdlvrmviqgegirlnvennpetkngiqtskwfkilngkyrinpsds
anlypylqsfkveiypddsngegfavareltktetlvqvdiflinglhykiklfpkvvlk
nksyypvvkevenffiesptytseelvvklisllkkiqsdpewtepkgk
>Protein6007 112
marlvgvdlprekrvevaltyifgvgrtsaqkALAATGVNPNTRvkdlvdeelvklrdwi
ddnlkvegdlrrevqsdirrkveigsyeglrhrrglpvrgqrtktnartrkg
>Protein5750 48
lfrslrGVQMFEFLDRfvtvalprvrdfrgisgrafdgrgnynigvke
>Protein5021 30
egpnigligrlaafakVNEFGFIETPYRra
>Protein2417 33
ggiipkEFIPAVEKgireamnrgvlagypllda
>Protein8323 54
rerlqayegvviakknrglnsaftvrkisngvgverVFQTHSPLVAGIEVKrrg
>Protein8327 156
msgqsvivgvgklayptayqgadpetianlgiskvltltstydhrVIQGAESGSFLRtve
rLLLGEEDFYRrifadigvpyvavewrqdsnpadhlgglinpadhlggliqkqmsiamlv
nmyrsrTFLMPIEDVFSITGRgtvatgriergvint
>Protein8454 23
vilavghtdrIGSDSYNQKlsek
>Protein603 38
rlrnlskHQLVTGTVHPYRgewiefdveqkpgkevtag
>Protein602 35
ltlptrYENYPNNRFVVIFSAEKyddrryldnism
>Protein608 44
lnsfapartkpswscprsasrTLWISSAPGRlsgcawcvmwhpt
>Protein3413 50
mivvaiiailaaiaipayqdytirAQISDGLSLASGSKtavaeyyqqrga
>Protein9253 122
mkeravfipdlyeagkyffeditlfdedtirKKWKPEKKEIFVNLIVKIESITNFTEQEI
ETTVKAFMKdnnlgmgevmpilrvalagglqgppvfammdvlgknisvarlhnsikifdn
fh
>Protein5814 43
magsadigipngkpvdewgirASADGCTPQGASVARggatnsp
>Protein1455 77
ntglainttglggisllgnafslrILSSDLGFRfdleaytdathwskitlvsnahatpvn
siigfdsfglcgfdnla
>Protein1452 55
mtisghhvevtpalkeyvqsklarverHFDHITSMQVILSIEKlaqkaeatiria
>Protein8142 105
pgkigvvhntdwqdqiyrrSIATDHTFSALANLFGKipfrasvgynntqgliktsdyerl
taslkftptllndhlridvnakgiaqkknaideggaigsavtmdp
>Protein8140 39
rrvlfrSGVDRRAPPARSAPRSSSTEKMPTSVYigrasc
>Protein8147 31
mkdatrvgerkgvrLAHAIYALSAQAKgdea
>Protein8146 55
mklkrdaeaylgytvtqavitvpayfddaqrtatkEAGQIAGLEVLRiineptaa
>Protein8145 339
mkATISPQVEAGVRlqsrspsaywtqfggfskegnnndtelkyiklrgayvqltpgyswl
ntaligssdwgmfdpftvgkiryidrdningfyfkgpllgkasyeiarisrpeylgpnfd
tgytsnvqdatyigqikgavggmkltgsfqqtsiqtkdyadttplngtdyasrsknsvfa
lkaegalsdafdvrgayyrshfaidnaqvladwaawgglpswcggqsattgacswgmtpg
rnvddhaikldvdwgktpiaglsanfqyfnigagyvtlagsrretdtlltegseaawanw
gnslwlggrandmtqtpvihadnaftdfeetgsessigw
>Protein1157 30
myrAGMASILSQLARdgrlavidsigveap
>Protein1151 65
sinknsrMDITQLLAFSVKnnasdlhlsagmppmirvhgdvrrinvdaldhkqvyamvyd
imnds
>Protein5678 89
vdvkMHHELPDFISTRggislrpgdgvihswlnrlllpdtvgtggdshtrfpigisfpag
sglvafgaatgvmpldmpesvlvrfkgkm
>Protein5679 33
nnvafrglpstiadrSQGGGGTALETQRdrdel
>Protein5676 32
trrssdlqtgkTAMAIDAIIAQKnsgikcvyv
>Protein9859 42
makelfdaedalirIDMSEYMEKfavsrligappgyvgyeeg
>Protein6899 23
kqvakEAPVTIVNSVNPYRlqgq
>Protein6092 27
pelaiyfivpkSATPNTIGTMKyiass
>Protein7419 28
mrkdepstafglkDVDSTYLGFGMETRf
>Protein6320 39
sygipegiiygvpvtcdngvytrIEGLEIDAFSRermdf
>Protein6322 37
fpvrCLLNEISYVAPFDLLLRgwllhtahsggptwap
>Protein9954 46
dylldgldaargeevrvetigdnkpavlrGSDADDFLYLLMPVRvs
>Protein9952 94
valllsllesryairilwalkdghaqtfrLLQDSVGGVTPNTLNTRikelreagllnhga
agyiltsagsdlikrlgdlpafaskwasnqakkk
>Protein3311 127
sgalpaavvlvglfldvgrakrqvdvllhprADVVLEVDRarqadefgverlrlflqadv
vldhpqalvdrlqlraqpcdvlhggrvrgpgglqrlqflahvgqlgrvshafgldlqdrd
lvqqfae
>Protein1973 68
miendakSTTDVLSWGIGTQGQRysplkqintatvgkLVPAWSFSFGGEKqrgqesqpvi
hngkmfvt
>Protein10244 243
mdipasqkgfgaiyvpwlkilkpswfvgnqdhikvtgpnrrklikterNELFVPPSGHVA
GIFARvdsdrgvhkAPANELVMGITGLTQNINRieqgqyndrginairsfkdrgvrvwga
rtlatasdpswkyinvrrlfimieqsimlgsqwavfepndhtlwkkltrdvrsylmrvwr
sgalfgataeeafyvkcdeetnprylidagqvnvqigicpvkpaefvifsigqwdgggli
eev
>Protein10246 310
mtargdtylstdllvlalvekgalrgdakalearidelrggsrvatenpeetgealakyg
tdlteaaregrldpvigrddeirrvvqvlsrrTKNNPVLIGEPGVGKtavveglaqrive
edvpeslknkrvialdlaamvagakyrgefeerlqavlreitesdgeiitfidemhtvvg
agasgegsmdagnmlkpmlargelrmvgattldefrkhiekdgrvpqahregqgagaslp
aghdrraergrhdphparhqgevrgpprhqdhrrrdpgrrdpveplhhgppapgqgLTDA
WGQPCIVESR
>Protein10240 63
mkKPIVGFIAGVTAPAGKrMGHAGALISGGADTADAKlaimeecgftitrnpsemakllk
all
>Protein10241 178
mlpaarflhdggwdsthrYFMVAANQSNKvgvvdakegkmvalvdtpkiphpgrganwid
pefgpvwssahlgdpaivsigtdpeghpdaawksvrvtelpgsgslfikthpksqwiwvd
mtlnadpvlsrticvvaksdptkthkcweassygravhfeynkdgteiwvsiwgdask
>Protein4336 50
mgaeidisphrfrattdrlvgtrhrLPYPSVGATENLILAAVTARgttvi
>Protein4337 47
alakatvaskIMSAADVEAGSKaaakaakdandkaikvaavaktiad
>Protein10249 123
mikrdklrkekivnfekENILESSYRPFTKKYLCDGYLPIDVRgnlpnifhdpsrkiihk
nqaiiftsgsspspfhclagnqlfdlhftgdsqclplytydsdpstgsgqvvtrhdnitd
wgl
>Protein4332 62
pkkagerIFDIPIYASVKeaagetgatvsviyvppagaaaaiweaveadldlaicitegi
pv
>Protein2400 32
aspgphknrECVPLIILLRnrlkyaltsredr
>Protein2952 45
srvvglfsarGYNIESLTVAPTEDASLSRmtivtsgsddvieqit
>Protein2953 19
tqgakVLTPGSSPLNSIQK
>Protein8447 32
sntavvigvyneklqpgqankIVEGIADYLRn
>Protein8443 33
merFLEAMAAGLNGPDAEGKnlkinlvltdlke
>Protein8441 28
iqsavkLILPGELARhavseerseehtv
>Protein8338 30
eekiharSIGPYSLVTQQPLGGKaqfggqr
>Protein8448 31
prVIDLVAPIGKgqralitaqprtgktvlmq
>Protein5313 497
ktlakgsalldgelddlsdgdtlpgsvafkLHDTFGFPLEVTEEMAQLRghevdhqgfdt
emaeqrarakaasrgtgvevgdeadayrrMITEGGPTEFVGRetpsaeatvlgvvgdwvv
ldrtpfyaesggqvgdtgslswpgggarVIDTTNALPGLIRhrlvagadtpavasrvtae
idndrrdairrnhtathllhwalrqvlgdhvkqqgslvddarlrFDFSHFQAITPDELRr
iedlvngvvltgapvshdemtraaadergaiaffgdkygddvrvleagpsvelcggthvs
algqigavkvvseasigsnirrleattglntverlrsdeamlgelatelgtsvdellgsv
rkrndenralraevaqlrsegararamaltdlavdgvivarVEAETRDEVRdqalalrdr
pgiravalgavpggkgvtlvvatqpdgplhagdlmapaaraisggggkgadlamaggkNA
DGLDEALELLRvafeta
>Protein5315 100
VGEAFATAANEARlrvagqpritekevspegemafdavfevypevkigdlstaevekvsa
evndsavdktleilrkqrrtfaqraqdaavqdgdrvtvdf
>Protein5314 22
mrDGEQSPGASMTLEEKvrigk
>Protein5319 33
ryfeeadrrkGNTGANLLSLLESRldnvvyrmg
>Protein6663 159
mvdvrVELTDGDYHDVDSSEMAFKiagtmafkeaarkakptllepimdvevvtpedymgd
vigdlnsrrgkvgkmeqrganqvidaevplsemfgystdlrsktqgrptsarrpragptt
rctsvvtrpprdLTDGTVFDSSVARgqpasfrldqvitg
>Protein6668 83
dawyvvrntpgvtgfvgagnkpsplprkevekfltvkkdgdeasakrsrprMEYEINETV
Rvkqgpfadfsgeiaeinadqlk
>Protein6669 149
mtecapvisvravgrVIQGSVGFTPVGTEVKvlndkgqevktgelgvihvkgpqvmkgyy
knpeataktivngwlntgdlgfrSFNGTLSVRgrvkdtivllggenvepvpienlllehs
hinqvivvgqdqkslscliwpevdklkea
>Protein9314 11
TEIGSGAAIRs
>Protein4804 79
kgralsaadghravdgrsgqrtrrdrrdvwlvrplpsrtssrevlcparasanakkngla
rtgsarkrQNASSAAPRri
>Protein4808 124
mpgakNNMIILLSNRhfvleryesqmvqadaqgrqtgsveqalhdtrtdagypawsdqyv
rdtvanqahdlgvtvtsqmlatvptgyvndpsfdfglhakdidlmtevarqgaapkaale
stia
>Protein6404 33
trNNSTGNFALRAADETVAPNAVGNDPKafsvg
>Protein1366 45
tgddllflqytggttglskgaalshrNLVANTEQFKafmppalte
>Protein1367 87
mltakegeydeaealdtgaddflrkpfsyvvliarlraltrrVNEGALAPVIVGDLELDP
VGRkvrrdgtdislspreygllevlmr
>Protein6400 288
mnssesttggltlrlrgigttgnnigiessvgafvdgfyiprpgavlgelndvqqvevlr
gpqgtlfgrntsagalviktnkpnlddteaffdvsagnydlfkvrggfnvpvsegkvalr
vsgshavrDGYVIGPDGYDSSSIDRssvrGQLLFDLEDAGVLRlfagysrgddqccsavw
lnhspfiqansapfsafggtagadfvgrralkeglandsnytnpyngwnvgatydvelpf
anlsylgyygesnadscrgdytsleiyavgpcpeaeailpnvdldaln
>Protein9171 175
ddlkendvvrvnpeelslkdkvvfinrvakvvkggkrfnfcalvvvgdgqgyvgvgkgkA
AEVPVAISKaveqakkhlvrvpikggtiphevhglfgaehvllkpaadgtgiiaggavra
vvelagahniiaktlgrgnpfnavratlhglqqlcdpqemmrlrrsagseaqvhv
>Protein9173 81
qfarAEGIVPAPEPTHAIAAAIReaqaakeageerviltalcghghldlasyenflaggl
kdydlpdeaiaaameavpvld
>Protein9174 216
myfdpethqaltnqgvlaaaawahgplagarVAIDGGGDGEVSLARaalaegarvvalgg
rtlasgfdaevldawagdadgvlpgeavadglhtgsdvafvgaktnsvdhdrmagvaapv
vvpyarlavttrglavaaradrrvlpdfvtvagplsaqwpsdgataesvattvrnlitev
laalpggddglvleaciaaeaflstwqdelpfgrpi
>Protein9177 224
egtlvqyffskvgsseelkpeevvfdafsaqvtspsayilqgetfeanvflaatsskndn
vsvnvngtglkpddkgiahykSSPGVGEYELKgsislknpktnvvnsyplppfkytvaap
fatvsptkmnvfyigvpnpvqvsaagvansklnvsmsngtitgsggkyevrVTTQGTTNV
TVSANGKnygafpfrvklipnpiakvsglpggrinagvwkaqqg
>Protein9176 204
vqrrfrYGVQVNSLGLTEAQPENNVQRivlemlavtlskdararavqlpawnealglprp
wdqqwslriqqvlafesdlleyddiftgsaviegkvaelvagakaeidrvqamggavpav
eggymkselvasharrrqrieagedivvgvnrfettepnpltadvdsaiqtvdagveqaa
veavqawrqardadpiraaraaaa
>Protein9326 163
mekFGYTSPMQVPRltkITLNMGVSEAVSDKKVMDNAVADLTKiagqkpvvtlakkpiag
fkiregqaigcmvtlrgehmwefldrfitvalprvrdfrgisgrsfdgrGNYNIGVKEQI
IFPEIEYDKVDALRglnisitttaktddeckallsafrfpfkn
>Protein9495 113
mtklkikrddvvvvtagrnkgkvgkvlrVLPDHVDPSSGGRvviekvnlvkravkpqgdr
aggivekeasvhvsnvalwnasenravrvgykiladgskvrvdrktgaeidka
>Protein58 38
mlvptekqgiidraekevkEIAQQYTSGLVTSGERynk
>Protein55 43
hngkkFIPVFVTENMVGHKlgefaptrffkghgqaktekaval
>Protein52 28
magsikGVSEETTTGVHRlyemaktgsl
>Protein7209 32
ylrvlkagfrSGDAAPMAYVELVDRdigqatp
>Protein7752 39
drnfgriinissvngqrGQFGQTNYSAAKagmhgftksl
>Protein7203 59
nnpvlvgepgvgkTAIVEGLAQAIADGDVPDTLAGKqlytldlgalvagsryrgdfeer
>Protein7750 22
mtpedwkAVIDTNLNSMFNVTK
>Protein8942 204
mvpkVEGAEDIHYIDRllaqleaqagldrpilvhalletarGVANVEEICGASPRMQGLS
LGPADLAADRRmkttrvggghpgyvvrADPDPDDAEAPRpsyqqdlwhytmarmvdacat
ygifpywgpfgdirdtvacedqfrnaylmgcvgswslhpvqidiakctrcrsisprrDNE
VFTPIDLINARtlssvinsffgts
>Protein8945 231
mavltvyrgdekyqlesipnilnrcdqalqtleryksrLNEELASLTAHEVEGLVTLRdv
ivvlqrsemvsriaeelrhhlielgadgrlvrlqlrdlmagvgdertnlirdyapdgiep
gdalerlraldpgeitdpddvgdvlelgdgnsvdldqpmqprgyrilarilprlpepvid
avvrkcgrfdklmrasttelaqlaevseqlasvirdglsqqaqssilnryq
>Protein840 13
mrDLLPILEQVAK
>Protein848 33
laqvhgkgqgtgpkDEVGSVLYTRgliiqmlga
>Protein1377 112
iarSGPEDIELALDAAHGAAAAWGRtsvtersgvllriadrmeanltdlavaetwdngkp
vretiaadlalavdhfryfagairaqegsigeidadtvayhlheplgvvgqi
>Protein661 35
gpcdyvppiqveiiekrrVIPLDENEGIYVRdlnt
>Protein660 31
sratrarSAGLALLPPACGQVGPRglrslgr
>Protein669 146
lddikssgkiadesvleagikrFTEEFDPGADGDHEPDAEAQAAAASKLVDSDITLPEED
MARgdaptpaskrqgradsgfqatglihgrrtgtsvatshrqrrqhqedhtgTLVDYVLF
GQARqdykwtkykaeddgggssgyea
>Protein3125 41
aqkkrrvvlerasgyrgqrgrlyrkakEQLNHSLTYSYRdr
>Protein3121 28
mrQQMVLCVPFWWWSHKhggmlpkiyvf
>Protein3122 108
mvfavgtvaagltpatvclapganalagigpqaqiagnafyvdlagkSVAYTPVIDGPLV
LAALTNLRAMNNLSLRlramnnlslrhvagaalvrYCLAEGLRgfpgf
>Protein3614 55
ILNNFIAQIFCHIQLISMVFEFYAGRLSLQTTPFSKALknwfwlklskfsdngrv
>Protein5878 81
idfgsrvsspttvtaagkdtfisnkTSGAIPTVAAATGLVNNLTSLRdaeavvqfgggst
yagltttqqgavdgvvsvant
>Protein5879 37
diearvkqvrVQIEEATSDYDReklqervaklaggva
>Protein2127 108
aevnfsagqtiravtssltanigvsaltdvayktalkNTGGSDAIPAISADVASKaneai
rkslapelesitiaptlvgsaadlaniqsgdggeyalklaalaklsag
>Protein8781 166
maskrfifldkdlkidkPQIEVNVDRDKaatlgidmrtlaadmaamlsggysnrfamqnr
sylvipqvqrsdrlnasalenyytrtrdgqliplstivtlkdstqpqslkrfqqlnavsi
tfaarpgvskgealaileqaakdvlpqgysvdyagesrqfkqegqa
>Protein8787 154
mayarthgvsvriarLFNTYGPRlraedgrvvsnlltqamenrpmsiygdgtqtrsfgyv
ddtvdgllrlldsdvqmpvnlgtptefsilelveavrrvtgttaevvhlelptddptqrq
pdigrakellgwkpevtlidglhryadwlsaqta
>Protein8786 188
ynrLPFDVDELAETYLGEVRdrmvpyvtdtvglvhealeagqhvlfegaqatfldldhgt
ypfvtsssptaggactgagvgprhidrvvgiakayitrvgagpfptelfdevgdhlvdvg
heygtntgrrrrpgwfdavmmrqavrvnslseialtkldvldqldevsvcvaydvdgerh
etlpyhqs
>Protein4473 30
hsiaaqgginaakNYQNDGDSVHRlfydti
>Protein4477 48
mgrLIPAGTGLSVYERLHMGSDDSSYTDAAAEPVARrtierdlinlqd
>Protein8168 46
mwefldrlvtialprirdfrGLSPLQFDGRgnytfglteqsmfhei
>Protein8167 84
hlpqaieayrAILDIDPDQVQTRgsleliftegehqaeiaaileplyqasrnwealikla
dvklhatadvaerleiirttaeic
>Protein8160 41
etykanvdvlrGWLAEHTSNVHPIGRngmfrynnqdhsmyt
>Protein8162 45
kpgrVLFELSGVPEETAReamrlashklpvktkfvskrdfeemgg
>Protein1175 46
kTMPIHQSNVAIFNAATGKadrvgakiladgkkvrvykssgeeika
>Protein1174 66
eldgaydvlvrVHGGGPSGQAGAVRlgvarslngidpelnrpalkkagflsrdarvperk
kaglkk
>Protein9784 226
ilivededhirENLKLNLELEAYEVVAVADGAKaikafkeqrfdlvildvmlpemdgfdv
ceqirlddretpilfltakdasidkikglktggddymtkpfnleelllriinllkrsskv
paedkfhayefggntinfvtyeakgingdvkltnkelkllkllidrknevvsrtlilqtv
wgydvypstrtidnfilafrkyfekdpknptyfhairgvgykfadk
>Protein9783 169
mtqqineklqqlcavnasgldkaakeeyfdklavsvrqadefrlkgpvadkarKLLDDYI
EARMDPQTRAMLRdaiktmdmkklsaalaeaavhgyrtsltrkaselleqvsdaeaalta
sieqvdiemldrslkmcadfkygngsvprakqlradiaktnteleaaka
>Protein9781 61
TVGNLSNVVSTRhvgrdrdsrraspdrsahavqlgdhapptgglrtrsavgcqgdqrgvr
g
>Protein9788 109
mdfkVAGTTNGITALQMDIKiqgitkEIMQVALAQAKearvhilgkmqeamgeaktevss
fapklytfkinpekirdvigkggaviralteetgcqinisedgtitiaa
>Protein5698 20
VVVELSPYDLTRgrivyryk
>Protein7692 60
kvlptlkvsydegtntatlsydttavlaagkTYYDTTDLTVTVSGVKdaqgnavdtgvsn
>Protein7696 288
msvdnndrTYSMGTDGMASSRlgfrGVEDLGGGMKasfwlemglaadtggnagiwgnsta
snanrlyfnrrSTVSLSNAWGELRlgrdytptfwnwtqfdpfgtqgvgsstnialgsdlq
avlagstfgtlvrannmasyvlpagtsgqglygqasiaageganglkywggrIGYAAGPF
DIAASYGKtdelltgvntdvdltawniagswnfgfmkLAGFYGQMEADGRVAGISGTAGR
dnwyigasapfgqwnlkgsyggtsgndlldnvdatqwaigvdynlskr
>Protein7694 53
vqaaaletwsaiigdrarkeniktlgdilkQPNVDEDVLYEALDAAGRfaavg
>Protein479 16
mprMDGFEVASLVRhn
>Protein9973 92
mnngaqfslyineveflskkslfdkdgelvldidnsntlqnqisentkfsvvlqskegkk
FRLSTLQVLKAKRAFDWLRLCSVFGVRSMNMR
>Protein9975 156
mlqgrlfayadahryrLTGNSHQLPVNAAKagavhtyqrngvmaggdnggrsknyepnsf
dgpvetgvpphppmptdgpsghyephlhtedddfvqagnlyrlmgsdeqerlvnriaggl
aqvskddiiarsvahfsaadaeygarvqakvaelrg
>Protein9977 120
mgvekIYIEDLREEFVRdyvfpmfranavyegeyllgtsiarpliakrLVEIAQEQGADA
ISHGATGKgndqvrfelgayaltpnvrviapwrewdltsretlmnyaathnipidynkag
>Protein9976 425
ptafadkGYEVPTTWADLLALSEKmaaeggdvkpwcagiesgdatgwpatdwvedvmlrt
agaetydkWVNHEIPFNDPAVATALAEVGKilkndkfvnggfgdvkTIASTSFQDAGQPI
LDGTCYMHRqasfyaanwpegtevgpegevwafylpsvdsstkpvlgggeftaafadrpe
vkAFQTYLSSVEWADERaktcgsggcvtanknadpsllknperrplaaeeprrqaHLGEL
NYLVSEEGVTKgrpkietdidatevilmlapetngevavkawdalskftgidhthlaktr
edekiryrdiqaqprkiisaptwsgiesehvsynagytnvhelipwrtitgrqqlyqdhh
wmrafgealcvykppidtashqkppidtashqammnsrGSALQALNGETTEFGIPAVLKl
vetld
>Protein3842 246
naisshdlssveaveaaiagaravnpalncivheryeraldeaatadaaapdqrgplhgv
pvvvkdldgtladepywagsnylkrlgyvatetsllfrrlidsgaiiiaktntpelglvp
stepvsvgpcrnpydltrspagssggsaaavaagvvaighagdgggsirlpasncglvgl
kpsrDLVPTFPDIDPWGGLVARlgvtrtvadtallvdvlagpdplaspqvhtrfpagsaq
spaasp
>Protein3840 72
skwatikhkkgaadakrgklfaklirqleiaarSGGGDLDANPTLRsmyqkarSASVPVD
TIERaikrgtge
>Protein3598 53
klnvvrlagadryatnrAVVNTASQVGTNNRsfrqlellqpakrtaivatgns
>Protein3845 28
yttlfrspskDALTTANTDGLINPAEKs
>Protein3844 29
mharSIGPYSLITQQPLGGKaqfggqrfg
>Protein1993 103
kgkrGTVLSVAEERVTVGGINLVKkhvkpnqargtqggivekeailyilnvalinpvtqk
adrvaykdtksrsrclqivgrwhesacTTVGLTPIResdikss
>Protein1995 30
lefsgacagcgetpyakLITQLFGDRmyia
>Protein4644 39
aedtfegrdratgelrwtgtrADLVFASNSELRavsevy
>Protein4313 177
sgtldaskylsnialyskstgakvsssvvfdgrtttfvvndtiassignrvyqlkadiig
tdrpseslqfsfdgrNDNITVEEISTAYRaattlirsslynvkieagslafttdgstasv
dvaastsdvrlltgkvtakeqvklrdftisfasaytgsvdyssgvftnavsrvrvnl
>Protein4646 85
mnvsghrISTAEVESALVDHAAVAEAAVVGAKdavsgqvivgyvilrGGNEPSEELGEEI
Rqhvatklgaisrpkaviivpdlpk
>Protein10265 150
KNFLTILTTLFIMTSTSGMAQTGTATTTRKtfsrettiskdikaegsviwkllttasdyt
rwnttvtslegtiakgetiklkseldakrtfklkvkefepekrlvwgdgkgnriytltnn
angtvtftmtekigglmfpmyakmipsfde
>Protein4649 104
rvevaltyifgvgrTTSQQALAATGVDPSVRvkdlvddqlvalrdyleanvkfegdlrre
iasdirrkveigsyeglrhrkglpvrgqrtktnartrkgpkrtv
>Protein10268 171
qaekitvdkdnttivngrgqqadinarigqikAQIETTTSDYDKEKlqerlaklaggvav
lhvgaatevemkekkDRVDDALHATRaaveegivagggvalvrtikglgdlkglnedenl
giqivkkaleaplriiaenagvdgsvvfqevakgegangynartgiyedlk
>Protein2426 31
arksdqvvrGSVVLPAGTGKsvrvavfaqge
>Protein2424 112
mlaitgalkgagrggdcalitdgrfsggtwgfcighvapealdggpiglvadgdrilidv
hefkldllvddaelekrrQAYTAPEPVYTRgvlakfarLVQGAETGAITNPR
>Protein2429 52
mvpgyhngvvntlrlwrarATNAFDLHIFNAGDYAEAVRaqtfaeniskvly
>Protein9051 138
mgagtnhwyhsdqiyrAMLVLTTITGCQGRngggwahyvgqekirpimgfqhlafaldwv
rpprhmnqtaywyvntsqyrydtfsaddlngspgvfagkgtmdllaqsvrlgwtpsypqf
trsslaladeaaergvpa
>Protein5994 31
mgngkGNVEYWVAEIQPGKilyeiegvseel
>Protein8312 58
maealkgvsvsiarkkgadgkLFGSVSTKDIAEALAMQNINIDRklirledpfkavgs
>Protein8313 125
mekTGEQLTYLQGPTNVTRmdyasplfnetvfslateellgievperatwirTLLCEVNR
lsshmlflatngmdlgavgmmlygwrereetlrflefvtglrmnhnfirpggvaadlpdg
wqael
>Protein1695 19
mtafkDTDYALLVGARprd
>Protein1691 129
APDGVDVGMVAPKgpghlvrrtytegggvpcliavaqdasgsarGLALAYADAIGGTRag
vldttfeeetetdlfgeqvvlcggltalvqsgfetlvdagyqpesayfeclhelkliidl
myeqgisgm
>Protein9377 127
medalhrrvigqheavvavanavrrsrAGLSDPNRPNGSFLFLGPTGVGKteltkalasf
lfdaddamvridmsefmekhsvsrligappgyvgyeeggylteairrrpyavilldevek
ahpdvfn
>Protein9376 59
mgerqvaaisaaqaqqeayiqqvaakSSPADQIASAKslldsgvisqaefdalkakala
>Protein9374 99
madvwpdvvvgctgggsnfagiafpfighglrggakprIVAVEPAACPSLTRgkyaydfg
dtghmtpltkmhtlgstftppgfhagglryhgmaplvsh
>Protein4867 56
fktpriaaavlaaaallaapaasayawgpdgddtavpldvdgrTYVAGDGPTVLRi
>Protein8513 53
pqfiqtlndsararadrpwnsltkEEQQAQIDAVRnglfqrggagfidnsrlw
>Protein5194 14
vskWCSPSIARiaa
>Protein9193 109
mevtkfekeekcdatkdecfapkKTKIDFSVRTDKPELINLLMKSINQEILLGYNIHRik
aislssdmevitaakqesaapaeqgdklavaksggkrnfsvagkvlqld
>Protein9192 88
mlfdieakivrgqilagepridgrdtrtvraieirnsvlprTHGSALFTRGETQALVVTT
LGTERdaqridalsgdyedrfmlhynmp
>Protein9191 85
milgharpdvlaavtaaarhgfsfgtpseneialaeeivarvapveqvrLVSSGTEATMS
ALRlargatgrsrvvkfagcyhghv
>Protein9194 492
myaagkIPGSFFRregrpgteailtcrlidrplrpsfvkglrnevqiiitvyalnpdhqy
dvvainaasaatqisglpfsgpiggvrvscidghwvafpnfsdaerstfdmvvagrivgd
dvaimmveaesteatwdlvkhqgktapteevvaegleaakkfikvlceaqadlaarsake
tiefprfldyeadvyaavegdahdataaaltiagkteredtldaiksglhakfvgdgetv
gefagrqkevsaafralqkklvrqrilrdsvridgrglrdiralgaevevlprvhgsaif
ergetqimgvttlnmlrmeqqldtlspvtrkrymhnynfppystgetgrvgspkrreigh
galaeralmpvlptreefpyairqvsealgsngstsmgsvcastlsllnagvplrapvag
iamglisadvdgetkyaaltdilgaedpsptssaprmrsatwtsrlpapptpsllcsstp
rTVVVETDSTRt
>Protein6646 67
fnatnskhpinkvedfeglkfravqakisqetvkALGANPVPLAVPELYTALETRtvdgq
gtptavi
>Protein7591 20
csarPATWQPPMASPLRwic
>Protein7593 32
ptdlsladyipvkgkFAVFVPHTAGRyqkkms
>Protein7597 14
QLVSCSIVIRsqif
>Protein5732 41
marSAGASVQLVAKegdyatlrlpstemrrvpidcratvgq
>Protein5737 50
tthlglpvfntvaeavaqtgaeatviyvpaplckDAILEAVDAGIKlvvc
>Protein37 74
TDWVFSMPTRrysvalnyaatgtddgrrfselvddgrrfselvddavagtltrVGQVAAE
IRgirppepykgkg
>Protein30 59
dfvarnvevvgvsidshfthnawrNTAVNDGGIGQVKYTLAADITHSIAKaydvetdgg
>Protein33 116
sgttvtfnyssqeienaapgfinvggasrnltvcgyvdtdtiiddhnnqvtttfyrVGMY
PANGTAPGDASTGYPTSGYSSGVGSKTMAGETCILLPLRyngssmeiftinpgsnt
>Protein1349 46
msnreqgtvkwfndtkgfgfiqrQAGEDVFVHFRairgdghrtlrd
>Protein1432 31
lregrltadrvlvrrSPQAASLQDLRlqler
>Protein6420 30
vlggskrrYAGIGDVIKvsikdaaprgrvk
>Protein3525 27
msrtyrIAPSILSADFARlgeevssvi
>Protein7779 139
maqeqerGITITSAATTAHWTDTVNKvdhrvqiidtpghvdftveverslrvldgavavf
dgvagvepqtetvwrqadkyhvprmcfinkmdrtgadfnkmdrSAGTSAQLLARegvyaq
irlrsgeirrvhvecratv
>Protein7775 26
mtvvernyrdiykkFTSIGPLLEKvg
>Protein7777 35
gskkSTPYAAQMAAQDAGTKayeaglrkvevfvkg
>Protein9855 253
mvlvfqgkqgigktswfrslvpdkYSHYSLEGHILNVEDHMNRLTALRHVFVELGELGAT
FRksdteqlksfitntedeinkkyithpvkyrrrtvffgsvndekflqdqtgnsrflvlp
vlkcdarhginmfelyaelleeirldmlkdvtdydltpkelelqsainnefesidsiker
fedifditkeagntlftatktleilgfpissirknqttdmarilnsygfkksakyktwyl
ppqkfnrdimhed
>Protein7773 32
tdsevvwsvdrNDGNGFQDVSNGSNYANGDKg
>Protein2343 72
miepvgftsfsealrcgaeifhslksvlkSQGLNTAVGDEGGFAPNLRsneeaitcimta
idkagfkagdnv
>Protein2830 82
mtkgqarllwrnaraldpgqrIVEIGSFQGRstivlasaapsgveviaidphagndrgpn
eiegfeteadsdnlvflsnlda
>Protein8965 189
SVDTANIALLVIDATEGVTHQDQRaagrthrrsrlsdrgdpqqvgaaqhrgpprrhlagr
peaslhrriaraahlgahrqgcpILPALESAIDAYQTRphphpagqrgdprrpagparpa
rgpgalrhpgrhpaahlhavrqpgpahqlrplpgtqpagtlrpggladqaareaprlira
prrdprqvv
>Protein8964 218
meyrAALDSGDVVRaekagvvsevsadlvtvagddgshrtyrvqkfarsnqgtsynqrvv
vaegdrveegglladgpatdrgemalgknllvafmpweghnyedaiilsqrLVQDDVLSS
IHIEEHEVDARdtklgpeeirdtklgpeeisrLMAAVDESIPQPVRavdkpflmpvedvf
tisgrgtvatgrvergivkvgetveivgfkdtatttvt
>Protein869 137
lgiypavdpldstsrLLDPDVIGARhyntarrcqetlqaykslqdiiailgmdelseedk
mtvararkiqrfmsqpfsvaeaftgmpgrlvmlektiqgfedilagkkdqfpeqafymvg
didevevkamqmakesa
>Protein8960 135
klallaavvglglsfntfakedesavieriqafgsvcvtgkpcsvkVPVAAGAPVEGAAP
Rtgeqvytavcagchgagvmgapkygtadwaprkakgkptlydhaikgfnampakggcaa
csddeikvavdymak
>Protein865 45
ekaksffqssdlrsyvqtkfsqgkDAAIALAQEVKkeathvadev
>Protein2344 77
asvridknqnfklvvsprVAVVGTFGKdrnhnvravkteiimfvllirqvseVGIGPGSI
CTTRvvtgvgvpqitai
>Protein8252 31
mgglgeaiciklaalgykVVTTYSPSNTKaq
>Protein8250 34
miingvqgainaktvtydferLMPEATLLRcsef
>Protein396 36
adtgastagafwsrNATVGLAGDFGALNLGRfenlt
>Protein399 31
sggkgqyghvvlkiepneagkGIEFVDAIKg
>Protein2859 52
qigtdgdevgnkpflarvdgrrppkrgdtvylvpkPGHIHLFDSASGVRlnd
>Protein2851 33
ialgvggvprgrIVEIYGPESSGKttlclheia
>Protein139 31
lkenvivgrLIPAGTGLAYHQARkvkdqmde
>Protein138 23
snttlgfksrVATVSTVDAVHKg
>Protein136 28
mvppvrpsekplrVPLQDVYKiggigta
>Protein3459 42
maftteikaavvadyqrALGDTGSPEVQVALLTARindltph
>Protein3106 60
gdrdvevddladhrVAEVLGGRpdhrplgrpferqnrcpqagptkeklaqggqagrhrqv
>Protein3104 106
krtlvgkvvsdkrektvtvlierrvkhelygkivgksskyhahdenneykTGDVIEITES
RPLSKTKNWVATRLVTKASLVafpalhckprkndpqcgsffflgrp
>Protein9316 192
kgkqgrfrqnllgkrvdysgrSVIVVGPELKlhecglpkDMASELFKPFIIRkliergiv
ktvksakklvdrkepviwdilenilkghpvmlnraptlhrlsiqafqpkliegkaiqlhp
lvttafnadfdgdqmavhvplsnaavleaqllmlsshnilnpqngtpitlpsqdmvlgly
yitkskkstate
>Protein5850 84
mqlggtppqlidqarDGIADIVWTLPGYSAGRfpaveafelpfmtktaegssralweyvq
vnkldqtefkdvhpilfhvhdkgq
>Protein5858 26
mslrYFIDGAAGGNDTRvsiwstgnh
>Protein5859 41
msdfksneyagliggkQFEPEEENPMIGFRgasryyhplyk
>Protein8761 67
mvnvagggesgqagavrhgitrALIDYDATLKPELSKagfvtrdareverkkvglhgarr
rkqfskr
>Protein8760 75
mypnackdeqgrlrVGAAVGTGADTTARvaalveagvdvlvvdtahghsqgvidrvawik
ktypqiqviggniat
>Protein8764 281
ggrksgpggrggsarsggfgggsregggggqrapreprvvpdsaivdrperdewrddgrv
dgggtaraerpkrssrgeaaraarlsvspeafgqavsprradrlarRVGDAAVSFEADRF
DEARsilgpiaketpdvaevrellgltyyrlgrwrdavreleaffaltssteqhpvlads
yralgrharveelwselredspsaelvhegrivsagsladqdrladairllekgwktprq
pkdhhlrrgyaladlyeragsvprarqlfvwlnqvapdfad
>Protein8769 189
mgyavgpgcrdkdgllaalavadlcgrllntgsdplavldrltrEHGVHTTSQVSVRfds
tgwarnrdalvarlesnpptalggrlvesvdrpsddlvrlflrggdrvafrpsgtepkfk
aylevveqvaggsragerilraarrragtrlewmehevrtilgapvpggpvptgtadgnp
rldgrrppn
>Protein8768 82
TRPIPNFRKvqeaisnippailsmailedvgftylidyylrhmdmqivrkvlqnpmfshe
alvelfycqvtayhkailqkkp
>Protein1252 48
mftlhprlaedtlplgdfplstcrLMNDMHYPWLVLVPRvhsirevye
>Protein9997 161
ktkrVAVFAQGAKaeeakAAGADIVGMDDLAAMVKagdmpfdiviaapdamrIVGTLGQI
LGPRglmpnpkVGTVTPDVATAVKnakAGQVQFRvdkAGIVHSTIGRrsfdsaqlqgnla
alvdalqkakpatskglylrkVAVSSTMGVGVRvdiqsiaa
>Protein3312 213
hpydeppsfelpeveefenteewtepirrSFTIEAPWQELAENGVDAAHFRyvhntemvp
elerydtdgyrstmrsaqkfptprgvvdgridsdswgpgfsitrfsgiidtvlmgcntpi
sankcelqfsfvtrrmgdanfestvgtafadevsrqvvedkpiwenkahlvrpalapgdg
pfmkfrkwasqfyvepmqseamvfppsgsfpae
>Protein4102 166
sgvehnsywaisellnaawdtspslphhkgagiavdgldrrGASYNFLIGRgnsnltlte
pnavfaavgellaqlalddsfatnynshitgnfgassarlrplmlrEPVPTASFGFCRfg
lgrfgfcrfglgrerTGVDMHNATVARlagvpnivgikdatgnlvr
>Protein4459 21
dnrSFGGVQVSRtfyargqtg
>Protein4108 281
rattpsfgrpgprgaacasctavasgsashrsnspagsssgsatgiplassntrtglpas
naclafsatwrnsplairrgpanavqrkvgwiierafrdrrgfcpdqtrrttgsaplpdi
delqefgagarvlaeaaqhlrgdhahpalvdaarghalvrTLHHHADTARlqraldavgd
lrghlllhleaarvgldhprqladadhlavrqvadvdladdrrhvvfamafvidvaqhdh
lvvaahflegalqvfvriqriaaepvlvglghapggvqqaf
>Protein8106 191
gktideardlalekLGVHESEAEVEVLEHPSVSMFGRvksmarirarvapvaapakeerr
rrggsggdskrsggrgqdrkgggntasetaaapsaapasdkgqdgspsgegaqasrgqrs
gggrrqdrsgtpsdpsaapmtapevastveaflgglftaaghtvsttseidgdrvdvsvt
gdglgvmvghr
>Protein8100 38
ADLAGFTRlsrqipeedlavlvqsfesvsadvvaaega
>Protein7903 45
rcricqrLSGCASPWLEPKrrctkpaanwmsrqkflapwkawhal
>Protein6360 34
LYPSFGNLAPRdissraakravdsgrgvgplkng
>Protein9215 190
dgeaieagivtrsiesaqrkvearnfdirkQLLEYDDVSNDQRkviyqqrndildasdls
gqiaslregcftdlahlyvpiesveeqwdaaglekvlaeewqisvplretiqaasaitve
evlakvlaaadaafeakvaqiggenftqfermvllqsidthwrehlsaldylrqgihlrg
yaqkqpkqey
>Protein7015 68
ltavykaewdvkGDVGGADLAGReryiglkhyqlgtiglkhyqlgtvrLAEQLGTPEALR
dhsisldk
>Protein2193 43
mvklgglygtgttfagadhkSYLLTAVAPVGQGEFRasygrlk
>Protein2627 37
lkCNQNECFVVKltfseslaslwamlelgiyeinntk
>Protein2629 86
MQQLETLNNTKdkffsiiahdlrnpfsnimglselmekkmivdnngeaellqytklirts
skhaynllenllqwarsqtgdislnh
>Protein3860 17
mdkEVANVDAMRfvary
>Protein10209 148
mqtravleaalnvqahgivvkAEIMVPLVGTVRefnaqatvirraaaavfserkeslpyq
lgtmietpracvaadsigaqaeffsfgtndltqmtlgfsrddagkflpdyikmgiyehdp
frtfdqhgvgqllqmavqkgrlarpgie
>Protein4662 14
lkAPNAEVNDNFGR
>Protein4665 20
mrvfdrSCETVESAGARrga
>Protein2999 69
fgfcrfglgrerFEEFASDRlcrSAINHVVLAHKgqarQVLGEVDTTASVDRtreedvqh
vveanqgql
>Protein2991 53
mpnllafpiaflgiarAGAVQVNVNPLYTPRelehqlndagvqtivvyggvsa
>Protein2996 75
mevavdnaipgidgdcggeaacatchvyvppewraatgerTAPEQDMLASTFGARensrl
scqircreeldglsv
>Protein2440 199
mrhgrrrawrpsrsprdrppsarsaprplrrsprrcgaseesstpisllrrtsrkvevpv
sedpkaeavegleevpvqlgrqrptltrfapenpkpieitdpveitvdgrTMTVQNGDLL
IDAVERhgvyiprfcyhprmepvsattrawsrwvcavcawwrsraraarrccpavcsgDA
EAPIFSVADLGIVGDVHKv
>Protein2441 48
randairvdggqvrakVIGEGGNLGLSQLGRieaalngvrvntdaidn
>Protein8379 34
dapdtvfarDYNEALVHQVVVAYQANARqgtraq
>Protein8374 104
ltvdgqaqqavlkalqrhpakNFPMHADFLRvdaareitmripihyinqescvgvktegg
vvsiistdveisclpkdlpeyltvdfaaihvgttlhlsdlilpa
>Protein8375 127
rktathddkrlkavlnklnvrDIPAIEEVNLFKndghvihftnpkvqasiaantyvvsgn
cetkrlqellpniinqlgpdnledlkkiyasyaegakqagatgedddipdlvdnfenvsk
kagaaag
>Protein9423 22
mknryigrTFIMPGQSQRkksv
>Protein9352 159
lagtsgntdahgdllsasyangpisagaiytrATLDGANNNVKewglragydfgvvklqa
qyqrAKDEAITTGSDSLWLVSATVPVGAKvavigefghtsrkstttadnvnaatvaatys
lskrttayagmkavrvqsadlgtqgtdtnfyvmgvrhmf
>Protein9357 127
marIAGVDIPRnkkievsisyiygigrsngadiikkanvnpatrvrdlteeevnrirevv
ereyrvegdlrreiqlnikrlmdigcyrglrhrkgmplrgqrtrtnartrrgrrgqaigi
kkktakk
>Protein4845 198
gkaetgvtvsnatllldgdialqrkvnlagssatinatgsssledtlsgsaklikagegt
vtlntansyaggtqiqegtlaissdaslgskagkfsidvlidneatlaltdnvdvkrTIS
LTGNSATIDTTKvdssssvsdvisgsgqlvkdgagsltltgvntyaggtkidagtlsisq
nanlgqantgvvinnatl
>Protein4843 48
mgaqlvkevaskTADIAGDGTTTATVLAQSILNEGLKavaagmnpmdl
>Protein7371 16
DVCSSDLVLLGKevsw
>Protein1609 33
adivkaharGAADTGSPEVQVALLTARineltp
>Protein8593 50
mvddeellelvelevrELLSEFEFPGDDIPVVPVSALKalegdeaaqdqv
>Protein8594 34
tvdfvgldvhkAIVDNLYEFTNDSAHETFKlpky
>Protein8597 122
mseagyrlgrsgkalrvydrdesveflflrprdiaiyvgsgvidlgitgrDLSSDSQAPV
DEVLSLGFGKaefrlaapagsgfalvdgariatsydgllgayltkqrveasiihldgave
la
>Protein1607 49
mrAGAIQVNVNPLYTARelehqlndagvetivifngstptlaevrantr
>Protein6628 56
ifksaklsavdpldstsrIEGLEVDAFSRERMDFTLNELLEERDGVKHLLPcllni
>Protein6926 61
dtlgsktaiglgdvafglrwqpiplkrGLPSTTLFTSISTATGDSPYEINASRdlstgkg
y
>Protein6992 40
inrQSSDLLEIAETVSSLKlqqnapsteisaagqlvmlth
>Protein1605 32
kdagaitglnvlrIINEPTAAAIAYGLDKkta
>Protein6991 27
krgankytkekIAELETLYDQTFKqve
>Protein1602 32
TPNAAFMKaltpsaalaaivganplprtevsk
>Protein5717 35
dangivnvsakdratnkEQSITITGQSSLSKdqid
>Protein5712 27
lrdgqkveftvvkgqkGFQAEEVRtid
>Protein11 131
mievreffwygcphcfrLDPYIELWRktkpqdvnfvrtpaalnpvwegsargyyavemlg
lvekthvplfnaiherqapifdeaklaapifdeaklaafyqgygvdaakGSLDTQGVKdr
kqsrskygakr
>Protein16 39
psqvqtlvirVTGGEVGASSSLAPKLGPLGLNPKkvged
>Protein6190 50
madwlfsgwldrlptlkLAYSEGQIGWIPYILERadnvweenrawggfgd
>Protein1418 95
mnelqtvaegdltqeatvteditgaiadsvnytveelrslvanvqntasrVAQTTSDVDA
TSTELLAASNEQLHEIRetgrsvvdmagrinevst
>Protein10199 214
mgpdapalgdrPLLDGTQIALASLNGLWLTDELSRpdkpiesqlllepgyqvshfdlgrq
slrffncsidltkddviilihalkgqekearkksyaqviesrkrvrktwngtnlevvfvt
dvwddlarirdfsvrvlhamktskmsfaeidengdgmlsrsefaaalaklpglqasddml
tellsyvdenndgmmnyrefcaiflgvenvgels
>Protein7713 385
sshhsrrsrrtvkfrcerdvladavgsagratsgrGGALPVLAGLRlrlegdhlevtgsd
ldltvtaeievaggddgvaviparlladivralepgavnvtveadeatitggrsefsvnv
ippeeypqiaeptadsvtlsaaaldsvtlsaaaladglrqvvpaasnddnrliltgvqla
aegdglrlvatdsyrlavrdlagqsvleegqsvlvpsralaevirslgdasevtlvlgaq
datfriggvrvttrlitgdfpnyrglipdtqantltvdrqalidavrrvklmarestpvr
lemthnalelvavtqdvghaseqldvsfegegltiafnpdylldgldaargdevrATFSF
AGGGPSRtflsgsvryvparhgvtl
>Protein7712 265
rgvvkisrdhlykGAPHAALLEPQFQQAGRnnnghittrhkggghkhhyrvvdfvrnkda
ipakverieydpnrsahialvcyadgerkyiiaprgleigatimsgseapirvgntlpir
nipvgsiihcvelqvgkgaqiirsagtsatllaregtyaqvrmrsgevrkvhidcratlg
qvaneehslrqlgkagvkrwmgirptvrgvvmnpvdhphgggegktgehgggegktgegr
VLVPTQEAVQKliaarmaadvmgvp
>Protein8907 128
mheadlisaiktggyprelalkqiylnqqlkLNTKNHLIKFNCPDYDFEDLFQEAIIVMD
RNIRngqfeergtleaylfkickylwfnelrrnkkhvsveilenleksvtfdqvqthyde
dllilldl
>Protein8906 415
tstwpeafvgegeyvgsadlnggidlngehtiaeavalingwlesvgrgeaaityrlrdw
lfsrqrYWGEPFPIVWDEHGPRslpdselpvqlpevddyspqahdpndadsnpvpplgrv
eewvnvdvdlgdgpqtyrrelnvmpqwagscwyelryldptntatfvdpdveaywmgprp
ggegepstvggvdlyvggvehavlhllyarfwhkvlfdlghvsgpepfhrlvnqgyiqay
aftdargqyveasevtetddgfffegqpvnreygkmgkslknmvtpdemydafgadtfrl
yelsggplessrpwstrdvvgmqrflqrlwrnlvdeqrlwrnlvdedtgeptvvdrpadd
etrrlvarLAAFPCHRvsrsalrgpesglgllffggfrfhlgrinptqqhprrhh
>Protein8903 173
myiqslrNLVVYGANAKVKinyddkrdmisvrrsdvqnmaigikqafadtetinknlles
aeyfpeedefvqpseinprskgktvaeelkpkekpkptlkvmkiegdkiiinagsnhkvr
sglvgyvidpadfgtyrylarfvveqvfekssrcivlegvdnlskegqsviik
>Protein9476 180
mvipfsdgnreiqilaniekslsskgkdliktieqniilsfidhhwkDHLRQMDELKHSV
QMAVHEQKDPLLIFKfeafelfkqmlsainkdvttfllkgalpaqrinniqqvrlpkste
kvkesrggeniedeykgaeaatdtrekqqpvraevkigrndpcpcgsgkkykqchgkema
>Protein4339 35
mkvstvneikslkTELIPSLATELKyrasktiapl
>Protein4217 37
rlneygfietpyrrvadgkVTNQIDYLSAIEEGKyvi
>Protein807 28
phvnktsrdqleirthqrLMDIVDPTDK
>Protein2290 145
hpnddvnyaqssndviptaihlatvaairEELLPALDTLAGDLAAKasefadvvksgrTH
LMDATPVTLGQEFGGFASQIRhgqarasqirhgqarlervlpeleelalggtatgtgina
pdgfaarHHNAYVVNLGNLIKdtdl
>Protein2294 21
lrVALTGLTIAESFRdegkdv
>Protein3422 12
irEFEYLLPVKy
>Protein5035 35
sidnapeekarGITISTAHVEYESPNRhyahvdcp
>Protein2956 33
nlsywtqrGNDIINGGAGQDVIVGGRnadiaee
>Protein8330 28
mseglqrLAEEDPTFRvftneetgqlii
>Protein2876 31
pvlgallsikVDGIVGPATWSRadsagdqek
>Protein2870 33
tedalglsatgpilrSTGYAWDLRkeqpylayn
>Protein112 59
mhasaqwlafhtffgggkLVLSPGGTFDPAAIWRlvadegvnilvivgdamarplldhl
>Protein117 30
mlrQMEQLGMANVKyfggdgvctseiakla
>Protein114 137
patdpnkallfvaatnvhtaavaaekaakdykTTADDLVAKqpahlqaqrvldnatqlel
etkakligaksasddadeafakattaeqeaakattaeqeaitfsakattarkNLLSVAYK
nvigarraswritsste
>Protein3473 31
sqekAYSTDANIWGATHEAKtlehldvslet
>Protein3471 32
talhiklratggnrtkTPGPGAQSALRalara
>Protein8745 237
mqrqavpclrpekpvvgtgierTVAVDSGTAVQALRggkvdyadasrivvrvndnetvpg
evgvdiynlvkytrsnqntninqrplvrvgdtiaqgdvvadgastdkgelalgqnmliaf
mpwngynfedsiliservvaedrftsihieeltvvardtkLGPEEITRDIASLGESQLSR
ldesgivyigaeveagdvlvgkvtpkGETQLTPEEKllraifgekasdvkdtslrvq
>Protein8296 31
mkMDVDENPMIPGMYGVSGIPTLMLFKggrv
>Protein8740 95
mnkddipqdtldntvyygffifrRGDFAYIVQHRqeiyqpermkamlvtlaesmsipgkn
sfalnsgtiksvdkmfnsdteieawkktmlcaskk
>Protein8749 153
mvapkgpghlvrrvytegggvpcliavyqdatgtarkrALAHAAGVGGGRagiletsfre
etetdlfgeqvvlcgglaaliqagfetlteagydpeiayfeclhevkLITDLIYEGGLAR
mrFSISDTAEYGDLTRgpriidagtkarmkevl
>Protein8748 196
ikFEIAAEDDAADPKqgtavaqklcdakVAGIVGHLNSGTTIPASKiyndcgiphitgaa
tnpnltkpgykttyriiandnalgaglafyaadtmklkriaviddrTAYGQGVAEVFSKi
aktkGIEIVDQQFTTDKatdfmailtaikskkpdgvfyggmdaqagamlrQMDQLGMSSV
Kffggdgictteiiki
>Protein8299 61
mlagaegrLDEVIEALDELRwplqkvinrnirarktpqisferdtsieaglrieevlagl
k
>Protein4126 33
qlrerVAELAVAGAEKilrkeinasvhadmlgt
>Protein4433 36
vdpegpqfsidkGELLDANTGEYSGVNEVAKklssg
>Protein4432 87
mffivvvfiferfitlrTAGGAGSSDAFVRnikgfldrgdisggiaacdkqkgsianvvr
agltkyaemektpnlekdqkilaiqke
>Protein8128 32
ltpgwavpkSMHNEGNYVISLGNLVRwlatka
>Protein8121 194
mevvgtgenpeearavanatadalvavsekrftsesarnvdnlaeqakkAAAESTAANQA
VTEFRlennmssaerqeeqhvvrraaggggvdgglrvgdqhggcggqagggtlrtgpvga
vgpvrlaatTSGVGGTAGDATPETQKvnaqfakdlklddpqdfedakrgfiakpsgkila
pdgsvlkdfdaynf
>Protein8120 149
sasapdaekpevkIGIQDFGESKgvseiygqhleangykvkyqelggfrdlvltgfesgd
inftpeyaaslleflndnageatsdvgetvdaltpqlkkvnltafepteavntntfvvtk
antntfvvtkataeakILFVVWAPDTAKv
>Protein8123 51
phcfrldpfvetwrktkpadvnfvrTPAALNPVWEGSARgyyavemmglve
>Protein8125 110
mgdrvavlkDGYLQQCDAPRymydhpanvfvagfigspamnlldvpvvdggvkLGAATVA
IPReilakasgsrvtlgvrpedldlstdgaglqvtvdvveelgadayvyg
>Protein8124 201
alhtdiptrpelerLLTATADHCVSIYLPTHRvtqethqdrlvlrdltrqaveqleatrq
aveqleaagadadavadieanlvhlaegddegddpaveefwanqaeslaifaspgrfeth
rlpnhltamvevsdrGLFIETYRrSWFPGQRemiqgnrgdrqqgslvglhyhlhqsdywy
vptgwarvvlhdlraggptdg
>Protein10207 123
rprrrerknvsygivhikssfnntivsisdqdgnviswasggnvgykgsrKSTPFAAQLA
AEQAARkamehglrkvdvvvkgpgsgretairsiqnagievvgikdvtpvphngckppkr
rrm
>Protein5523 29
lglkqprQYTLSTSPQADYLRisvkrede
>Protein5520 33
cndpdnpanfprnlfvwrSNILGSSGKgheyfl
>Protein1061 33
dtikLFGAEPANFLDVGGGATPEKvteafkiml
>Protein1065 39
mvirelalpeiktkslfqalntlkapkALVVDSGENKnl
>Protein1064 28
wksfaksngqrSGAMMQTTCTDAATTKv
>Protein9659 44
EAIDKVIRRLDQDVQDRPWAWWHWGLWEQMWHPTTKgdpgarhg
>Protein9651 205
rikaiilfvdndiilklgsfdllddihklfgvtqkelfvtnsckFYFLKNKRLKEKYPQS
ILNRcldfcervsviedfddemngrlssledidpgeamlfaasvlysesiiltgdkrsie
slanfedkekfknrimileqiiqryialkgfdviknkvipfkefdtsiraifgsgdlsnl
enveivlisyindlrsktgnllmns
>Protein9652 842
mlqqeaktaelrkFLEEVYNSRgrkedlsqlsddelramagnltngvpyatpvfdgasee
eildmlklaypdelaqrkgltatrTQAQLYDGRtgdafertttigymhylklhhlvddkm
harstgpyslvtqqplggkaqfggqrfgemevwaleaygaayvlqemltvksddvqgrtk
vyesivgrtkvyesivkMLINATHAEETRvalvdgqrlydfdvehhsriqkkaniykgrv
trvepsleaafvdfggdrhgflplkeiareyfnrnprdvgrvtirdaiqegqefvmpfkk
vkksfckskkksvaikVSTSTMFDGQKaifaindsiagtlstrtyqiradianvdraset
lkftfdsdedsviatesssgyrvntkavssssldlatvtikagtismttvgstsnvdvaa
gandvvllngkitaregvqlrdlkvevdttsttvaqykkalstirivvggqtvtfdsadl
tasgtytiknsfvvdagesplkitadvradaltansvstlglkvksvtptsfingarytt
tnksvpstefygsvnpsavtvkgatvsisnlseadasavkgarnislakyqftnskvntv
rvsgekftialttstganesstnyavlqnvtvdmyvngvsrgsqaikvsgtgttasvefs
gvdfdieksskvdfdieksskvtvelkIALLGAQITEDYEGRapllvgvlrGASVFLTDL
VRaidlpvsmdfiavssygsatrtsgvvrlvkdldedltdrhvilvedivdtgltlrylr
knlgarGPASLEVATLLARhsadvsgqdvgyvgfeipddafvigygldlnqryrnlgyia
ty
>Protein9656 102
msfeisgktyetdeegyllnladwtkeaaehlaeeekvpltdnhwevinflrEYYNEYQI
APAVRvltkaigkqfgeekgnskYLYDLFPYGPAKqackiag
>Protein7961 147
miipakkkdlldiafkeverVVDQYQEGLITDGERynkiidiwanvseqianammegisk
itlqddrtgkstiqpsfnsiyimadsgargshhgrlgrswlaaadssagryawsdgeavg
rdhrdtdhhqlprVVEPLITLAKvpsl
>Protein6383 34
evkrIINEPTAAALAFGLDKkegdrkiavydlgg
>Protein6386 73
sdldddddidafdnatwnriegsdfaeavfydgsedlvdlggvdhrYSDDTLNLRggdnn
vsyfaletsitav
>Protein9338 285
mlirgaeqrVAIQVDQLIGSReivvksvgaqlasvagisgatilgdgsvviildtiamlr
aaaiqkprhrqvieeqvpakpqrstrmvmvvddsvtvrkvtsrllerhgyevvlakdgld
aitklkdgldaitkledvrpdimlldiemprSFTGATDLGPNTSAAIGRlaqdegiqidt
yshnigatingspsvlpnaalladnsalptwptqarliiapvgaitrntagelsfgvesl
gmatndsltfgaifeapcvvdpsaiftldvpvaelggtgamvdas
>Protein7389 44
mkdllnlfnqqrqtldfdaikIALASPDLIRswsygevkkpeti
>Protein7386 69
fpdlrLAYSEGQIGWLPYILERaddvwsehrawggvadiipeppstyyyrqvygcffrdq
hgldsldkc
>Protein7032 49
ggrGTAGDGSADVGAGNRgdnltgggsatgdmfwytteaespggtiggg
>Protein7033 33
mlggynvqplvkLLDTPLAADAVEALKstllmf
>Protein7030 199
altisgcplkdeitrrVSEAVTSLEGVDQLKlnftsmtdaeraalrEQLHGDPAATAGSH
QGHGHAEGRqipfaqpgnktrvlliasgkggvgkssvttnlgialarqgkkvsivdadvw
gfsiprmlgieqpptvidsmivppeangvtcismgffaqedqaviwrgpmlhkaleqflt
dvywddpdylvvdlppgtg
>Protein2608 21
fdrTQECADQAISKafqhgrr
>Protein2609 40
lrkfisdrgkirarrVTGVSVQEQRliaqavknaremall
>Protein2600 249
mgievtfvedaadleawkaavkpntkAFYAETIGNPRndildisavadvahaagvplivd
ntvaspflcrplehgadivvhsatkFIGGHGTSIGGVIVDGGSFDFGDAERfpgfndpde
syggltfwpslghgsfilkarlqwlrdtgaaispfnaflllqgletlslrmerhvenakA
VVEFLDGHDQVESVNYAGLASSPWAAQAAKyvpagagsvpsfvikggrdagerfanalel
heqlanlgd
>Protein2601 96
tslactsfttvrSNTYLLGATMPLGAGELKgsymwgnstndgldgsqialgyvynlskrt
alyttysyinndgttysyinndgkAATSEDSPFTKe
>Protein2605 39
gpcgkqllpprwaldarGPPGPGDPRavrghsrrrghpr
>Protein10224 44
mgkkifdnanqpkefyevkkCHICAPIFFTEEIAYKIKkmlnek
>Protein10223 64
fkksgikYIDYKNPEFLLKfvneqgkllprrlsgnslkyqrkvaqavkrsrqlallpyvt
dllk
>Protein10220 370
sgvpitdaagtlvgiltnrdlrFETDNDQLISAVMTPIPLVTTPVGTTLDEARvlfarhk
ieklpvvddegrlcglitvkdlqkridhpqatkdsdgrlrvaaaigvgadalgrakllvd
agvdalivdtshghsfavidtvrglrsdwdgpivagniataeaaealigagadaikvgig
pgaicttrvvtgigapqitavwecsqvaqrhgvpviadggiqytgdvpkaigagastvml
ggylagvdespgeivfyqgerykeyrgmgsigamkarsfskdryfqahvteadklvpegi
earvpykgplsgvvgqlvgglqqamgytgcatldqlrsearfvrmtaaglreshphdvti
teqapnyrlr
>Protein4606 30
mhssadirEAFLQFFEAKghtrvassslip
>Protein4600 94
irvlgnsgqryarigdkivvtikdalpaggikkgtvakavivrttnklrrkdgsyirFDD
NAVVILNQSDEPRgtrifgpvarelrdkgymkii
>Protein2468 32
llelvelelrELLDSYNFPGDETPIVRgsalv
>Protein2467 341
ltlgtakgqdylssyinavaavgsyydgwdtklftartkrdyaaftvpvgaftfalaqhe
sadsvvfgtgtagsssvtngtpaggssagvttlsatyaagplvangqyaiykssqaanna
kdttrLSANYDLGMVKLGGGLVVTNHDNGGVASQGPKttdyligakipmgassfglsfas
rtqadilaasssytgtgyssssytgtgysleygyamskrTVFLPTVGKrggaiieargls
saasaanaaidhihdwvlgtngkwvtmgipsdgsygipegiivatvflkalsmvylslvt
mafihvFLQTLFNLKvegqpdshvicrsvqrdvvrdlpthv
>Protein3809 33
syksyrGMGSIGAMQQGSADRyfqeattgnpna
>Protein3806 35
dtlgvvgsipipevirNINSFTLGAQSSNPKvktk
>Protein3805 131
mkIGVLGATGPAGSGLAARlssvgyevwigsrskyramevvdgikdrwpdkVLNLHAGDN
EDAARadvvvvatpwdaaaatvmpladllagkvvismanalakvahefqplvpprGSVAA
SIQAAIPKslv
>Protein3800 12
QEGEQLVFAPRe
>Protein5951 32
katlekldgdlkaygltterIPAGEMLETGER
>Protein8356 571
tgvdlvelqirVASGEELPFTQDDVTVSGHAIECRinaedpaegaflpspgtltkldvas
gigvrwdggyetgdevsqyydnltgklcvwgrnrdracvwgrnrdraiarmirVQAAGTA
LSAADTEARgaaddraswaarakalgqaldaarsragaaalaevdgylgtlldlvevdag
weaafqaaagdslasvvmadptsarraletlsvdgaagavlalgasrgaptegpipgtsm
vgahvrakaapesaavdrllgallggtvcvdggwaeavdvalanqgrvvvtrdgdrfglt
gwrvgtstteatgaaleeaearaqeaqaaddlaatglniakatvreaegelrqaerards
aqatrrsarerierstrsiaeaegeavrldadvaelaerhradgdhrlelerrlpaleae
eadlaereralgevrarlderaaataalrrdlevraagveerrrlltnrrvsvrdrlern
raeaeaaaerrveldaraeaterlatfvakrlgvvesdlvgvrearraqvgvrearraqs
eqarFTTSLDLRgtagvnilyasngtdvleg
>Protein8357 43
nrdildftsyltslkSSNNTSVSTDSQVRiattlnanadvean
>Protein8350 80
vgkFLDSAGLEDLSKapyngnqyakqffrftypqatsasgrlvaipadigpgtlfyrkdi
ldkssvteadltkswesfie
>Protein3734 43
mgeghsnpkALESALDTLAAISGQRavktvakksiagfklrek
>Protein3736 166
daagtddtvvlnvandlntglyfnytlnadgdngdgdkiltdgvvenvtvndndtesnil
tlanfvehtgtvkltggadgqsytvastliakTIDGSAQLSDLRlsvgdttapiatitqd
iklgagddiltfenvddfdstdklsdvggtdivraafnkdstlslt
>Protein3731 66
mprslkkgpfiddhlqkkVDVQNEAGTKnviktwsrrsvvspamlghtfavhdgrkhipv
fvtesm
>Protein9407 66
gatrwrgirptvrGTAMNPVDHPHGGGEGRtsagrdpvspwgtptkgyktrnnkrtdkfi
vrrrnk
>Protein9406 126
msgiigkfilgipavvlitlacsllfalvflpnwlnkflpnkleakVKDESIEEKEGIFG
IIIEAYKatitfalkhrvlvlglftiiffltlfaagkflpfvmfpsgseedieikiwmpi
gstlqk
>Protein9401 124
mrllgeptiydeflrflarrgypvpaavlerdvtqpyrldedlvavfeavyaspsehwgv
yetceelvdiedlfqqwrfrhlqvvtrtighrqgtggssgvgflrkALDLTFFPELYAVR
alve
>Protein9400 286
mpelverGHIYIAQPPLYKvkagkeelylkdapaldafllriamkdasvytgganpttlt
gdtlnelarkhalaeaviarlrnfmddealraiadgvalnldtveeaeksasalqafllt
igshaevagefdartdkpilrisrrhhgnvkssvltqdfvhgsdyatlseaantfrgllg
dgakvmrgegerqkeekvndfriamkwllaeaerttsrqrykglgemnpaqlwettmdpa
vrrllrvqiddaieadrvftmlmgdeveprrifietnalragnidi
>Protein9408 195
tkNIPILTTLKswkyglnspfkaevyfintklytgltwgtknpimlrdpefrqvqvrafg
tytirvadpvklvkEVSGTSSSFDIENVEDQLRsllvseftdalaemnipvldvarnyke
lgakiqgfvneefgklgleitkfiienislpanlqkfldddtgaamirdvnkvnqikmgd
amlnasqnegsggmm
>Protein3671 85
diaaqhalgrgggqvsqqfalrqptgglvivqgdavalepgrhdgqqrarcfftqpqlgr
vvqrDMVGAHLPVAGRdkgpgvvsg
>Protein3903 31
tirppkegeryfallkVNHINYDSPENARnk
>Protein6976 60
gtdtvvingsaasgiasqaagvltitrEGTDTLENVEFIRftsgttpdgddlvavvagda
>Protein6978 18
DLAGNAMSEVGNTATVDK
>Protein9310 59
mldrEGAAGPADVAIIGSAGEVGDRigqlaeigvtdfaaveflrgddgaatrevltgll
>Protein7554 82
mgdevrITVIAAGFERWDDGGSPPAVQADQNAPAARPGSAPPAPAGPRerpqapgevpia
dvfgdddfldgdddfdvpsflr
>Protein7556 172
mveaestehtwdlvktagkTAPTEEVVAQGLEAAKsfikvlceaqaelaataakpvqefp
ifldyqddvfaaveaatasdlaaalqiagkaereeridaikdamkeslgaqfegrekels
aayrsvqkslirqriltdkvridgrgladiralsaevevlprvhgsaiferg
>Protein9313 29
GKAEIVEDANGRaatasscprcpirphpr
>Protein7553 32
arkvvieghtderggrEYNLALGQKraeavrr
>Protein9312 193
ydsgnyyyyqfddrtrwsavskVSALDQQIPFLTGDHDFKagfeidvlrwdrsvgytnni
yyadwnqqtydpstfqnyywveasgesdivaggehygaflqdvyqpidnltfryglrydr
simrnnfneavvdfgvfgprfyviwdpfgdgktkvaggygrfngignlgiaadlnqsngl
gtklflgepwnny
>Protein7559 69
sqvsasfdpdtlvwkTGTTPQDEGSANRtfglvgdtvaaspttevrhhkqtlswgrwqns
svnygdana
>Protein7558 49
mgtslrQVIEACGGVADGRavkavlpgvanavlaaehldvplthehfaa
>Protein5774 94
qysaracgrcarpesrepgrhsqpgadgrrgqedrgvavvsnerLLSVLIAPRisektar
iqadhnqyvfevatmatkqdvkaavetlfkvkve
>Protein1383 55
mkktlvaiaalavvgavsaqstvtlygkIDAAVANRtektagvktaagnvgaevn
>Protein1380 65
gpitvgagdisqkTYFVATYPQDIRglglfsvrynqpdskkpddsfaylksvrrvrrlsg
gawmd
>Protein1476 29
mglitdgqkFAVLSDILGDEDHLGDMDFK
>Protein8923 197
askfkesidvavnlgvdpkksdqvvrgattlpagtgktvrVAVFAQGANAEAAKaagadi
vgfddlaesiqggnmafdvviatpdamrvvgkLGTILGPRglmpnpkVGTVTADVATAVK
nakagqiryrvdkggiihagigqigftadaikqniealvsdlkkakpatskgvylqkitl
sstmgpglqidlatita
>Protein8922 218
srgverFEITVNDNSKLQTINSTNNALRevtivngttsnvvpdaytttvtnsgnltvngk
vgdddtlagvengsavgvhdttygftdvrLIDGSAMTGKlaftaqvttdslakyvnltdt
ansptadvastgnvnfnvmganfaysggtnndtisvlvdstvaasttltgqsdftlvidg
gagndvittniggsetaawlvdqkrnanititagegdd
>Protein8925 209
mrhidildrldfqefkvsvkasnvfltldayrllsaqieqplhlglteagvfrsgtvkSA
IALGGLLLDGIGDTIRislaaepedevkvgfdilkalairsnginfiacpscsrqefdvi
rvmnalearledvripmdvsvigckvngpgeakeadigvvgaspkslvyrngekshlipt
dklvdeieamvrqkvaaeeqkqakiiika
>Protein8927 18
GVHVVTVNEYLAKarrgv
>Protein8929 112
mdygkhvfeqkqqkkdakkkqhqvqikevkLRPGTEEADYQVKlrsivrFLEEGDKAKit
lrfrgremahqqlgmkqlqrietdlaeigvveqhpkmegkmmhmligpkkkr
>Protein7739 32
qptyrlvaadkesprdgrFLEILGVYNPRtnp
>Protein7736 67
mrcsvwrEAAENVAESLHRgtrvvvtgrlksrsyetgptevalvrdkgrreahGVVDLIN
FRgmiwn
>Protein350 29
kyqlegvpavvvngkYVVSGENQKvidvt
>Protein357 156
maaatglsyrdfitvalvvpeskVDWNDNWIYIHDPAVKtmriqnfgswsphlvkdgrnv
lgleytvfetdaawtapdeelieqgrrelvhlgliepgdveggyvvrqkkayptydetyk
anvdvtrptrptstcsgTLPVAGDAARpgvinedak
>Protein356 134
veaadaaldvqkaldavkkaaaaadtariaantaataatdadkaaddaadkAAAAADAVT
AANKaataaseaaakataavaaitaavtaadaaadtlvtatanarpsdikaivladqraw
kantaaalakatva
>Protein9179 151
magltyaqgkahdvvdsqvkntriaggynfgvgsvsllwnstknennigfsakqnvwglg
gtfnaapngkviaqyykLNDVTGSVAAANTGAKlfeigyehsfskrtmlkviyarinndd
aaaqnfasngvnnvaagvdpsgfqigvrhsf
>Protein9178 192
mnkaftkeldadkddddlgllplpaggknyitpagyarlrkEFMTLMDSERPKvveavhw
aakngdrsengdyiygkkrlreidkrirflskrleiaevvdpsihqgadqvffgatvrye
essslsafvqqrtvtimgideadnqqgqvswvspiarallrahvgdevnmvtpsgvyaiv
vlsvaypcktat
>Protein685 129
vasnptingrditfslnntildattatyyikalvnnveqatdtyqfevrNTTDMSIVEAN
TAFRttisyspaasslslgaysikggditfsrdtsvalsnsvapgttnvvfmqgtlktna
avtvedptv
>Protein175 20
mrALAANMVTGVAQGFTRql
>Protein176 171
giqgferrleslvegtfarvfrSGLNPVELGRkmvremddnrtvhvngrvivpnlyqlal
ssedhaqlaeisgslnrdladaarehardmgygfvgpiqvsmvtdeglrpglfsvaarfk
esdnllvgtlllptgdrvplgnyvisigrasdctivlgdpkvsrrhaeiqp
>Protein8724 64
VGASAGNFTASKkgadqladaklkaqfaasfpeaalknvkwypavpagiediegrvldri
kaan
>Protein8723 454
mafddladthlrvgalddagigpeddpylsdnysidpadqptsvaerpgsgagpsteatp
svppsagappaprpraqseaprpgvpagrsqgapgpgrrppgggvaappappqqgtdarr
pqgrqpaepsgdqqrprTRPPEANADGGRPSPMPRrrapepasgernlpqaimvglglva
vgvaafalgqipamilivvvlglagtemmgalhrggytpaglvglagivglvigayqags
aaypivlgltilagllwylfvspgdqpvqnlgatmlgmlyvgglgsfaslliglgsfasl
liglgrispdgkggawllfgavvaavtydtagyfigkLGLIPGAGGTQRltrlcgpgtaa
rivlgcdvvdgatacqlgmvqwavdpadlaleaeklaqriasqsapalqvakrcmaqvgk
laasgfeaeldgihtlvstteaqtrikaflaprg
>Protein8722 308
mtfkgaiycfkflhgtyikFYIKKMKTINEYCHFILCSEKLEDKlksppddlvderndsd
tersrntpnresriqisdkkskiprlehlhipinrglalhhfanhelmateifawallkf
qtisdksrldlfsslkeeqkhlklylermqelgiefgerplngifwkyiplmsnfekfsa
imsisfeganldyatiyqktfaqygdsksaeimeivfldelkhvkrglkvlqkredesis
ewdyykslldhpftprrakgyfyipdtrrkvgfsedfilklaeykdefsnrkkeiipeel
akwgiytg
>Protein8720 191
mkasfteaiieeiikpvlpkewlkntrYLVNPTGRfviggpqgdcgltgrkiivdtygga
cphgggafsgkdpskvdrsaayaaryvaknvvaaglakqcqvqvayaigvakpmnitvyt
egtgvisddklsaivadvfdlrpkGIIQMLDLLRPIYEKtaayghfgreepeftwertdk
tqalraaagln
>Protein4147 45
ddeklewaaawdittrvfaytnhtvlpealetwkVSLIEFLLPRh
>Protein4142 31
thvlalnaaiqaasageagrGFSVVAEEVQR
>Protein9096 213
mdypaewqgasnetlnrnavskILTLTSTYDHRiiqgaqsgdylrivhglllgdngfyde
ifeslripyepvrwvqdidtshdddinkvarvqelihayrvrghlmadtdpleykqrrhp
dlditrhgltlwdldrhfatggfggepflklrrilgvlrdsycrtigveymhiqdpdqrd
wiqskieiphekpnreeqlrilrrlnaaeafet
>Protein9097 149
mtsshgtdtsaqapesdgihrVSVLLYSDDVTTRdavraaagrrpardveivrwhecata
eavveamdaggydvvildgeasplgglglcrqlkneifecppilvltgrpqdgwlagwsl
adesvshpldpivvseavaalartrvavg
>Protein9093 501
mpwrapprgrtgtigrgddarprrrpapqrrtrdcsaywpaggrrhrgparktrspaphp
vptirtprrartrctrsgprrrrqgtrsqdrgswlprqvvvqltiarraipgdrtayarg
aplesggiryaagalaayektttqrgsrpvsttpvkVAVTGAAGQIGYSLLFRLASGALL
GPDTPIELRLLEITPALKtlegvvmelddcafptlagvqigddprtvfdgvnhallvgar
prgpgmergdlleanggifapqgnaigrsappgqrhrpvgqggrqgSWDLNSNASRvgvk
gnekltdeftavykaewevqgdmkgqkggadltgreryiglkhyqlgtvrlgyidsplkn
aedsvdvfndmvnldmanfltaqtrlansinyvspkfldvfganitiqpgesnpnsvnnf
agsgtpspaptpipfavtgnpndsvagedhladgissafsyeddslylsfmkttacicpl
qwtkasqlnTADDINGLKtfy
>Protein9091 67
dpavkfllsraiqackkagkYVGICGQGPSDHPDLAKwlmdegidsvslnpdsvlqtwff
laenhgk
>Protein6010 33
marTEFYSEGTIPLQTLRadidygfaeadttyg
>Protein9677 47
mrskdaypefkKLTLIYEKCWFGENELSETGYNTINSDFVNFLQNIK
>Protein9674 198
llrVAEDADLLVVGSRghgalagvilgsvsnqlanhadcpltvlpaprdgsshdpdgpiv
vgvdgssnataalhwaadravrlgrrlrvvmawrgevagwlagtdvldewpadddfkaqa
rdmltevvdearlpdslevdlvlgegapatvireacggasmlvlgargrggfmglllgsv
tahllnhlegpttvvpss
>Protein9679 194
miekkdnwlkdyidsssqtfkielvykkgekptekdikalfnkenldtlsfnvithegrl
knhkqeeiikrfcdfrkthlirrfkrlagleqekidrnselirfinekwnqkvvtikskq
dfenqlknakFKYFEWLASIPVYRMTLEEAKKCQDAINEAKIKfaeftalskqdakltaf
mideltelknkwdk
>Protein7940 90
qdgfrdtllfqqadfgvvgvggaqftitldadldrknggsgtvesfeagkstgfttftnf
enirTVSGDGTYAGQGRdtldvvelskvtg
>Protein10263 163
mlfvwrgsvlprilpqiaivtvlavlvtlfhgklfhlkvpltfvpftligvalavflgfr
nnasydrywegrKLWGMILSESRTLARqfltladktevtqqrhfvltlvaiayslrhqlr
ctdakhdlqrllppdvaqslpsarfapnllvlhlakllqqqrq
>Protein2665 117
mnhlalqrVAGAASVAGAPVLPEVVALAEPFGRanttqmslrYFIDGAVNSGNDTRitvw
stgnhsgthtvniydnaqnrqsvsfplaetelswfdpeviagrpaafvdgfiewnps
>Protein4624 30
trealtkfqkDNNLPVGNLNVETMRalgve
>Protein4620 130
myffrGDVPMEEFIATQSKvvglglrvlgsrifpelpfeeafflpfarqfrealsmplvl
lgginrrdtienaldegfemtamarallrqpdlpnlmrdepkhhnglcvhcnkclptiys
gtrcvlvnpg
>Protein4629 71
DWQVGQTGKivapqlyvacgisgaiqhlagmkdskvivainkdpeapifsvadygleadl
fvavpelvaal
>Protein2481 30
GLVPMVVEQSARgerafdifsrllkervif
>Protein546 31
datvvlsrDIASLGIYPAVDPLDSTSRqldp
>Protein542 100
ersqwngveladkTLGVIGLGRigtlvaqramafgmrlvaydpflsverarqlnvelldl
dellqqadfvtlhlaktpetigmldakrlaaarpglrivn
>Protein3820 21
artvelfkiprNVLTICLGKs
>Protein3823 135
tarikcpftrLGVAPELASSFTFPALIGRqnaswallssewldaeecqrmglvfrvcdpd
ellavtmeharvlatkpisslveskrtilagmapqiaaarqredeafqrllgtpenleam
tafaekrepdftglg
>Protein9849 38
mhealislagyykrqravriqrarLVATSPNVGRyqqv
>Protein3288 79
itvkgpkgelaltvpapitveqgdgalevkrpnderdsrslhgltrTLINNMVLGVTEGY
EKkleivgtgyrvaakgsn
>Protein3287 38
mvkAGDMPFDVVIAAPDAMRvvgtlgqilgprglmpnp
>Protein9841 129
mrpnattatpapvaavvekvagnpqagaaggeitgrgakassgrpaltdaavvvaggrgv
gsaagfgvieqladalggaagatrAITDLDWASHDVQVGQTGKtvapnlyvaagvsgaiq
hragmqssk
>Protein3283 45
mfgnpcekYVPNPVLVNALDTIFTLHADHEQNASTSTVRlagssg
>Protein9842 104
SIEMDDSQGAPRrgprgangadkkggssvrkrgftrrkvcrfcadktlvidykdpqllky
fvtdrgkivprrisgncakhqrkvalsvrrsrmiallpytvtga
>Protein4081 73
mqqkltgpnrfvqvffqrdafqndgfhfgikeaqgiasaflgpvhgqvgllhqvihrgrt
aakQGGADAGRaa
>Protein5974 28
mghvdhgkTTLTAAITTVLAKklpsdvn
>Protein5970 29
ALSPATTLTVKGIKDSFGTVADGSTRVFP
>Protein5973 57
mpnrDESGTSLVGSLGAGLRYAVNPNVFLQTDARyllsnsdtdksilylalgagfyl
>Protein3756 38
npldiktqtigkhvvvrlagrLDITQSDEVESHLAKdv
>Protein1733 144
ahfrpeflnrIDDVIVFHELSKaeviqivdlmtarVAEQLAGLGMGLEITDAAKQHLADT
GYDPTLGARplrraiqrqvedplsekllhkefsagqiivvdvepdpenadqqitsfrave
gfvppdspaeivagdvagdapdgv
>Protein5236 72
pqggtrvnkSELIEVAAKeaaiskaaaekalssmigavvkavakGDTVTLVGFGTFKsak
raartgvnpktg
>Protein5234 126
ssrsrcpcatgaqeekvpfdvgdrVVYPHHGAALIVRketrdfkgeeteylvlevkrdet
vltlsvpaanaddvgmrppisrdevedlfellakrdvrepanwsrrfknhqeklksgdvy
qvaevv
>Protein5891 39
laspitsrdnlrQGAADILVLAKslpklnldgvaggdid
>Protein5286 276
miapkapghtvrsefvrGGGVPDLIAVHQNASGTAKeiclsyasaigggrsgiiettfrd
ecetdlfgeqavlcggavelvkmgfetlteagypaemayfeclhelklivdlmyeggian
mnysisnnaeygeyvtgpkvineesraamrqalkniqtgeyakrfilegmtnypemtakm
tnypemtakrrAGPIDVVLTHQDSRnatdtdstkvtllggnydfgvakafltfdvekgtg
ttdlrhmivgatvpigagslmvsfiqrqdqavdnkd
>Protein1678 106
kctlfytaptairslikASEGDASVHPDRsdlstlrvlgsvgepinpeawmwyykhvgge
rcpivdtfwqtetgghmmtplpgatplvpgsctlplpgimaaivde
>Protein1670 71
aiaaynraididaaniralerLEVLYMSAQRwqdlfntyermssiantdedtaacfqrma
klaaealgres
>Protein9467 258
mdplrfgplddarsrwiaegvvsgvsgygnsvgiptvggevvfdetyaenplvnvfclgi
lpterlvlakASGEGNLAVLLGNSTGRdgiggvsvlasaefaegdeekrpsvqvgdpfee
krlieatlalldaglvvgiqdlggagltcatsetasnagmgmdvdvsaipqrepnmsave
vltsesqevevltsesqermlaivephrlddvlaitdawevqasaigvvtdggvlrVEAM
LDAPLEVVTRvqadvdny
>Protein9466 175
veelaatvednggayfvpafsglfapywksdargalvgltryvnrghiarAVLEATAYQT
REVLEAMEADSGVKlaelkvdggmtmnetlmqfqadqlgvdvvrpvvaettalgaayaag
iavgywegeqdvidnwaeakrwtpnvdeaerdrlfrnwkkavtrtfdwvdedvke
>Protein5759 43
cinkFYILDLQPENSLIRysvaqghhtfvvswrnpdnsladkt
>Protein5022 127
ninkdirtrigdiednrILSYLPLAHAFERawveasslvdgkthvffaesldtfvkdlnr
arptsfisvprlwlkfqqgvftkmppkklnrLLSIPILSGIVKrkvlknlgldqallags
gsapipa
>Protein1454 65
mltkgvpydvkreigilrqrNGTATTGVGAGQPRletdiqfadailhlsgttnghlathg
fekdr
>Protein1453 252
mtrDQSEAEVAPEEKLGMrslisllfltgerrpnrsprfmgrsggaplsnestpsspvvi
ssrgsrmptinqlvrkgrqkvatkskspalmgcpqkrgvctrvytttpkkpnsarppprs
ptrrsvrspvfvspttwrspptsvvrattskstprcsfvvvasrtclafgttsfaGVELF
NIEVRdnskLQTINSTNNTLRevyiengatsstssayvttttdagdltvngtnfgtsvai
stvdaalrgtea
>Protein9822 379
marirarVAPVAAPAKEERrrkggsrndggakapakqaqakQSQTSAPAEQSDTAAGQTG
GGSGSGRsdsgrsggqrrqrpagrdrdtvtaddgptpdpmtadevastveeflgglmsaa
gqtvttsseidgdrvdvtvagddlgvmvghrgatadavlelskavmlkvakggtevrLGV
DVAGYKglrrealegfggdlarqvaesgdwparwpspamrwcwsrwvrstarAGTGPIAE
LITAYSDHADTLSAAARdevmqlyvradvlrltnfrasqaakagnpgpegsvgkavgavl
nqeisrrrrlepgdhrgrarhdgprwtgglrlhlppphhrrthrrhpracvpsvDFFSWL
MMVYRiscfscslsgvlet
>Protein5415 344
glraatiatgsvvvtlldapgnpdfvgevraglrAADAALFVVSAADGADAASRalwhec
avvgmpravaitaldardadftatladcqahfgagiqplgvpvagdagavtsiadlllge
ihdysagertvrpagpehaevfdtfrpsliegiieesedgtlmdrylegedldfatlekd
lltaiahgtfhpvlplsaetgagvgvlmhlieaafphpalhplptvtpvaggtavqltad
pdgplvaevvhtesdayvghrslvrvfsgtlrgdrpvhvsghlerlgvptgeghaphddd
vrpgalaaplddellpkteaiageivvvtklgsaqttdtlsspd
>Protein5412 33
saqkigrVFDLDSTFGTSANSLVRvdsgvkidl
>Protein5145 31
krlieiysstaktvgalekLELPSGVDIQVK
>Protein2824 141
mrrfasdkpdlrIPLELIDVADVLKdagfkvfagpandpkgrvvalcvpkgseisrgkid
eytkfvgiygakglayikvndiskvnngvdkesglqspiiknisdemliiknisdemlqt
ivdrCVYVAIGQKeskirriv
>Protein9282 172
hisdlswsqrikhpseiykkgdevearVLNIDRENERfslgikqlrddpwlsvqsryflg
qvvkghvvsrtdfgvfveieegveglvhlselalssgdwqeqypdgketmveiiridghd
rrislsergatdrSAGEGSPDDYMSRqsgatarlgdimgdlskklgggptrr
>Protein9287 26
mvghkLGEFSLTRtfkghtagkkakk
>Protein9284 132
mkEVGVDVIFIGSCTNARiedlraaaavvrgrtiasnlrtyvvpgshavkaqaeaeglda
vfsdagfdwrepgcsmclgmnpdtlapgersastsnrnfegrqgrggrthlvspevaaat
aiaghfaepadl
>Protein7537 399
mdqtnplseithkrrISALGPGGLTReragfevrdvhvthygrvcpietpegpniglins
lalyarlneygfietpyrrvvdgkatmqidylsaieegkyviaqanagldkngvltdelv
sareagesifvdaarvqymdvspgqivsvaaslvpflehddanralmganmqrqavpvlr
pekafvgtgiervsaidsgtvvtatrggvvdyvdatrivvrvndaeaqagevgvdiynli
kyqrsnqntnihqraivkkgdklakgdviadgastdlgelalgqnmligfmpwngynfed
siliservvaddrytsihieelvvmardtklgaeeirdtklgaeeitrWVMECLFTIYEG
Rtivfipeirmnrswqgqvavrlymqkkewrrdisgcqe
>Protein7532 46
maaavaatldevvkNATQLTAVSTAAVQVAKakfeaaeeaynanqn
>Protein7531 53
mgngkgnpefyvaeiqpgkIVFEILGVPEELAReafrlaaaklplrttfvarm
>Protein8242 48
mtflrEINSADFGKlltrGIEDNVSRnevskiipgmikmgdifaankn
>Protein6228 81
rlrrWWWWPDPRdvrpgrprrrpgrlapgagrepgrvlragrgrtpgsvgvggralprts
pwhlhqsgphqgrqsalrraa
>Protein6221 14
sadpdrVLHELSVK
>Protein6227 108
ptdreetqwyfqrYAAHLPAAGEIVLFDRswynragvehvmgfctddeyeeflrscpdfe
rmllragiilvkywfsvsdeeqekrfqgridniekrwklspmdlesra
>Protein8247 32
kkgvfrrkTSDFGLQLRekqkarriygvlerq
>Protein7280 243
plyrlgqqkkIAQAYQDEVRianrnaedaydrfkqnpsklnmlvskyqdlnadlreaaah
ysninagtfgqrisstvgffgtgtsdisnmvsqlvvqkrevadlediqrdmkrvakqlqa
eakrqagaaqttnsaaanqqgaglcrcqptrcgfcattyAAADAAAAALNTATLAKnsai
saeallsasqsavltklnaivkakikaegfaniaaaaaasaaddaktakedadaaltaan
tak
>Protein7282 33
kenfrvkerVNSILYAVNAEGRgaqlllsrtcp
>Protein373 40
dttenavaqdkVSPTAPGITGAVVSSKtvtvqfaeqmdea
>Protein154 30
midyinstrFDHILTVEDPIEFVHQSKkcl
>Protein152 43
ptrlrASITPGTVLILLAGRfrgrrvvflkqlesglllvtgph
>Protein2836 48
vkesiegasgvadgestgvvvvrEFGGTLGGVNVKecknlypddpnip
>Protein8701 112
mtivilfhksgfrFFKYFYCHMIIPFWKSAFPKLLSYNRFIEIMPRclqalssffhqvkg
edtgiciidstklvvchnlrikrhrvfkglagrgksstgwfygfkvhivinn
>Protein8707 46
makAIVEAATNYQDPDTVVRvsrglgdamrgldsasqemsfsergw
>Protein4165 66
ptllsaesklgltpqvgvsialndrwfvdlayyktfvktrntlstgqhidikLNPDVFAI
GVGYRf
>Protein3302 34
itavtnqlvnsykrLVPGFEAPCWISWARnnrsa
>Protein9070 170
meisksdnssaaaglatsqalvnspatqelrgaevlvkalqaegvkyvwgypggavlhiy
dafykqdsilhvlvrHEQAAVHAADGYARatgevgvalvtsgpgvtnavtgiataymdsi
pmviisgqvpthaigldafqecdavgitrpivkhnflvkdardlaetmkk
>Protein9073 96
mfavqaagrevttvegcgtlaelgpvqqafadchglqcgfctpgfvttitaylrENPTPT
EAEAReaisgnlcrctgyqnivksvlraadligeqs
>Protein9075 172
mlglgwnprstdgaqfdldascllltadgrvrserdfifynntrsdcgsvvhlgdnrTGE
GDGDDEQLRvtlsslppeiarivfiasidqaqergqnfgmvsdayirffdadapnddsrg
arydlaedsatetalifgelylyngewkfravgqgntsglvgvladfglaga
>Protein9076 34
mgfrVGDNAPMALVELVDRpvveekltegvvase
>Protein9077 98
mqqirNIAIIAHVDHGKttlvdkilhhcqlfskehselildnndlerergititsknvsv
iykdykINIIDTPGHADFGGEVERvlnmadgalvlvda
>Protein9078 49
mtlknnpeqaisyyldaleklpndtvikRKIAHTYYILRDWKnaykyys
>Protein5567 16
rtfgkHPTTPWGVQTK
>Protein1026 24
mdfkvagtrEFVTAIQLDTKarrh
>Protein6037 31
mdeegksvrEELLAQLQEGQTVKgtiknltd
>Protein1023 190
mssqinglnqaarnandgislaqtaegalgavsdnlqrirELAVQSANASNSASDRaaln
neatqlineiqrvatttsfngvnlldgtftsqtfqvgansgqtisvdkiasaksdalgvg
astsyastqngaavngkglstgdlaingvnvgatssdgvsafggrtsalavanainaant
gvtatvnttt
>Protein1022 29
mkindnggsnltvkVNVDVGSRstsvlsq
>Protein6033 18
mekvkkEGVITVEEAKgt
>Protein6032 26
mqhwinigkqadesklpkIYQVNWFR
>Protein9614 202
marytgpktkisrkfgqaiygddksfekrkyppgqhgpnkrrgakkseyavqlaekqkak
ytygilerqfsnlfkkahsskgvtgevllqlcesrldnvvyrlgigksrngarqlvshrh
itvngelvnvpsyllkpgdvvavrekskSLQIINESLEQSRsnydwltwnsetksgefks
ipervqipevikeqlivelysk
>Protein9616 127
msgehparyvpgvhsaqilpscwvfisepadspvvldlfdslqggadiqcirdakvtgag
litrsasswtievfgavravidgvhgpedlqdgqvtepdvvtvrLATGGHPRaavipaia
givpaea
>Protein9617 172
mhvekTLTDEASGRPVATAEMVAFLRgdggfskngggdepvpaapatpdaapevtiempt
radaavlyrlsgdinplhidpavaakagfprpilhglatygnacrgilakfcghdasrmk
sirarLTSPVYPGETLVLDCWRLGSEEIAFRasvkergvqvlangravlgar
>Protein8889 207
mtqvwdadsqiqpvtvvkvdpcrivavrsadgadgyeavqvtfgsrsankLTLAEAGHFE
SAGVDPGVRlvelrmgdassyevgqqldasifeagdrvdvagvskgkgfagamkrhnfag
qpashgahkvhrKPGAVGACATPGRvfkgtrlpgrmggekvttlnlevvradpeagvvlv
kgsvpgpkgsyivirdaikagvggges
>Protein8881 104
mvlakpksitphtkfkaeiyvltkeeggrHTPFFNGYRPQFYFRttdvtgivtltpgvem
vmpgdnvtvtgelispiamdqglrfavreggktvgsgvvteila
>Protein2136 34
vqygipewflnrqknyvdgkSVQLFANNVDMAIR
>Protein2139 32
fcfvrpvplrsvrrFLMGWLLQHVFQVVMDLR
>Protein520 66
mhidwaykfskkfkLTPSIDIFNLFNSRtatgvfqqgtdaggnlitnwgqannwqigrry
rfgvkf
>Protein521 33
lvlslrangslkrVPGVPGGTLDVKyvpkglln
>Protein9826 653
mqvarnvylsseksyvrkiyevlltfklenlltkDQILEIYMNQIFLGERAYGFASAAEI
YFGKALKdisiaeaamlaglpkapstfnpivnpsrarvrqlyiiermlendfitkeqaaa
ankevlklkrdsdtakphaeyvseavrqlvyaqygadtytkglnvyttikhadqtaayna
lrkgimdfekrqnyrgpelfvdlpsnqaeledaidnvltdhhnmddlkvavvtsvngkkv
tatmqnaetieitgdglklaslglsdkapanikirrgavirviksikntweiaqlpeveg
afvaldprtgeikalvggfdynknkfnhvtqawrqpgssfkpfiyssslekglspatvin
dsplffdasvtggqpwepknydgkfsgpmsmrtglaksknmvsirilkevgpqnaqdwit
kfgfeaerhppyltmalgagavtplqmasaysvfanggyrvnpyliskitdhkgaviaet
nptalnetmrvidarnafvttsllqevtsvgtaakakaalgrgdiygktgttndsidawf
agfhpslaavvwmgydnpkplgssnaetggglslpiwisymqhalkgvpiaelntpegvs
rvsgdweytefagggirslgmedyvpseseasintpkslnesekrsildlfkp
>Protein9825 455
maspekirSWSFGEVKkpetinyrtfkperdglfcakIFGPIKDYECLCGKykrlkhrgv
icekCGVEVTQTKvrrermghidlaapcahiwflkslpsrlgmvldmtlrdiervlyfea
yvvtdpgmtplkkysimseddhdakrieygdefiakmgaegikdllsdldidgtieklrg
dltgsevkvkknakrlklmeafkksgikpewmvmdvlpvlppdlrplvpldggrfatsdl
ndlyrrvinrnsrlrrllelkapeiiarnekrmlqesvdslldngrrgkamtgankralk
sladmikgksgrfrqnllgkrvdysgrsvitvgptlklhqcglpklmalelfkpfifakl
etmgiattikaakkevesgtpvvwdileevikehpvmlnraptlhvmlnraptlhrIAVG
VTIDQAEARSQNFGQVANAFIRvvddgkgteiary
>Protein3516 95
alvqkigeniqvrravlvqgdivatyahgikigvaialtggdvelgrDIAMHVAASTPMV
VNPTDVPADLLSRekeiyaakaresgkpenivekm
>Protein9821 143
miqvfnrSQYEDILITRVHKWCDDETARKRMNAINDFEKlleqhnnthilkfylhispee
qherlsermkdpakmwkynekdfeeaklwdiymqmyedcfnncnspawtivpadqnwyke
yiiatqlhqlltglnmqfpgmkk
>Protein3519 32
vngkylisgesakVLQVTDFLIAKeraarpkk
>Protein9829 206
maryrgprlkrcrAVGVVLPGLVSQRtlgkreygpgvhgqrrkgkpsdyktrliekqklr
whygvletqfiryikeasrrrgptgrELVSLLESRldnivwrlglantiagarqlvvhgh
invdgkrVDRPSFSVSPNQEISIRekarskkfvqealegaaskqrpryleldpakatgkm
itspeledlpfecnlqaiiefysqrt
>Protein5916 38
agiqnikpngnkEIALNFITPHQKwgihstytdnlmml
>Protein5914 54
rvkaqareqieqesnrardvlrAQVAALAIAGAEKilqaevnaaahaamlnqla
>Protein3770 39
mvapelellaaeragklrvvkVNVDEAPAVSARlgvqgi
>Protein9047 189
mavakkikkTAVVSGVCDGFIGNRmieqygrqggflldegctpaqvdkamekfgmamgpf
rMGDLAGNDIGWAIRkrrysekphmkyskTADLLCEKgrfgqktgagwydyvpgkrdaip
naevvamieahrkaigitprkisdeeivqrlvfslvneaahileegiankasdidivyif
gygfpahrg
>Protein9593 178
mntpnafgpgvacttchssqdasksyrgldlstckGMIEGATENPKhtvftpgqdpkrdh
lirrlrnnrmplgigfekstytpnhmlvknwiadgaknddhfkkniqplfvtanafgpnt
pactachmsnqeppsfhelnlsthegimlgadsvakgvdkstkvivpgkpelsfvwqh
>Protein7361 635
tgscswkiyvkSGLVTWETQQTDYPRtradlpnheprgcargasyswylysanrlkypmi
rghllkswrevrqreqdpvkawtllqqntaavknyqshrglggfvrsswdevneiiaaan
vytakthgpdriigfspipamsmvsyaagarylsliggtctsfydwycdlppaspqtwge
qtdvpesadwynsayiiawgsnvpqtrtpdahfftevrykgtktvavtpdysevaklsdm
wvhgkqgtdaalgmalghvvltehyvrhktpyfqdyarrytdmpmlvrlvkkdglwvaer
qirasdlpdnlgatnnpewktvaidetnnqlvlpngsigtrwgekgkwnleekalsgent
klrlslkghpqqevvavgfpyfgnvphehfvhtshgdivprdipairltdkageemlvat
vydlflanygvdqgisklnvaldydddvpytpawqekitgipawqekitgipraqviqla
rIYPAFGNLVPRdiasrqaknvcdegrgvgpvvgdfrrgvyldfseaiarlgkdaveaky
gnlfdmyaritgenpyevpmriypavhytmgglwvdydlqstiwvdydlqstipglfvtg
eanfsdhganrVPVFFSLVNPTEKgvtlknteplt
>Protein8068 194
veikqpalaikLGNIYVANSNAAEAGRsetgvttagsvevdgttvdskvkimdgleivmn
estmniqlgnesqgsmivanatlaggltinnfalydqqgaaalnadslltgtvgsggnfr
assikitdngstnllttrtmidfgsrvsspidfgsrvsspttvtaagkdtfisnkVLIAP
IADIAGDEVVLDGR
>Protein6540 31
akgghgnllaaaveairarATVGEVSDAMEK
>Protein8066 34
mgghttstvagydwydvtfhykSAVVPVFFGIKl
>Protein1617 25
mkTWLADSSPPGFWRlppgcrppwq
>Protein1613 75
VLNAEVLGEEHYTVARevqrilqrykdlqdiiailgmdelseddkilvgrarkiekflsq
pffvaevftgspgky
>Protein4208 21
pvdkMPLVEIICGEKtndetl
>Protein9442 174
megvedipgaalaegitwgwerFTEFLDVLDTRswamdvgtqiphgavrgyvmgdagarn
epasaedsaemaahvreaieagalgfstsrtlahlakdgepvpgtfaereelfalgraik
aggggvfevaqggltmldrgtttdemgwmadlaeetgqplafmvlqtdtdpnlw
>Protein9446 63
mieaveswaraagcigidslalpgdratkNFFEAAGLIARaivvhrslaseeppphrwsl
dvg
>Protein4200 14
kTVSSASEGAVTDK
>Protein4207 30
LVVNPDLAGRaaatlsivvagtadaiimve
>Protein5009 16
mgnkLYVGNLPYSFRd
>Protein5007 30
pkilefdenarralerGVDALANAVKvtlg
>Protein5001 58
gkqgrdggddiiwipvrTGTSNSISFGVRcrwntpqgsnytirpsrnkqswwftypag
>Protein5002 101
aynaatehqrGSIIPVVITVYEDRtftfitkTPPASELIKkaagvpkgagnplkdkvgkl
skdqlreiaetkmpdlnandidaamkiiagtarqmgiqtel
>Protein9440 121
matvsyerdadrslianrkVAILGYGSQGHAHALNLLESGVDVRvglregsssrakaeaa
glavtdlataaaqadvimmllpdtdigpayeehvapnlndgdalffahgfnvrfgyvkap
d
>Protein3438 94
mverFGEEILNEDGSLDRaavanevfgdeaaladlnaivhpavrtelanrvlaqaetdhv
vimdvplltesglaglagvvvvdvdpeaavdrlv
>Protein7636 137
vtvsngsvagygltianpkldislasddssdivlanaglvelskirvratnddltikely
lslkQEGVVTDASVARvarlinevqlvdsnslisgkvlglgtvqerflvsvqsslrDIPN
LSDDILRdlddrgiirv
>Protein10252 179
mravaenlteedanalgdllkglgvnseirdqltlsprdivevikilvelrngrGEIDDI
DHLGNRRvrSVGELAENQFRaglvrveravkerlsqaesdnlmphdlinakpisaaikef
fgssqlsqfmdqtnplaefmdqtnplaeithkrrEVIEVEGVKiglvhmashgsdlvga
>Protein4307 54
mdapsytpddaavpegvivverLSPPQDLGPKlnrtaadvvrflmqqgemvtat
>Protein7512 237
mggsakhqrLMLANLVASLVAAERivtteakakalspprprprrcapwprrssprrqraa
ctitaTLPVLAVAERdytaiydkmtsigplmekvgmltkgvpydvkrevdilrhrngvah
ggagngqprldtdihmadailhlsgttnghlsthgfknvekrtgtqlhdlaaehegkqit
fadtqvsrspsptprslrcrssprrsgrarspvgggVVNSLGQPIDGKgpvnnklin
>Protein7515 38
ppgvdnaiekylvpsrELLAVLQLWRasqqivfrydvi
>Protein7519 32
ydrLAEIAGEYLKkgrpvyvegrlktrkwtdk
>Protein9629 32
mkqagrAAGATGWLVKPFDPARlievikkvvk
>Protein6202 96
mikadailgggltinnfalydqqgadplnadnlltgtvgsggnfrassikITDNGGVDLS
TKtsidfgsritvstvtpggaaetafknaqavkaga
>Protein6206 32
vrHQVVNDLPLGRsvdealrmvdalqfneeng
>Protein6204 101
ctllhlgpglgngfanlhnarrahtpivnivgdhatyhkrfdaplesdidavagavstwv
hrSMTPESAPTDGARavaeamrspggvatlilpadvcwles
>Protein6208 326
mngtsffyahtsqwrhekLHIDEILAPTANRakYGNMSLIDLNAKsermgwlpsapqlet
npldiplmaeragqdtvtyaveqikagkikfscddpdnpsnfprnmfvwrsnilgssgkg
heyflkyllgtqnavfgdekqaikptdivyreaaegkldllvvldfrmsttclygdivlp
tatwyekddlntsdmhpfihplseavqplwesksdweiykaiakkfselagdylgtrkdl
vltpllhdtpaelgqplepkdwklgelepkdwklgecepipgkGNTVDGEYHPEPRvasi
vasmtkpewvvnvketgqimlvdysd
>Protein319 29
mrdgkALQMGTSHELGQNFAKafdisfqg
>Protein317 141
kghetqppsrfteaslvkrleelgvgrPSTYASIISTILDRgyvwkkgsalipsftafav
iglleghfpelvdyaftarmeddldgiaggseeaipwlsrfyfganeddastsvptrmmp
gwpaILDLTQFLERkpkalsg
>Protein316 57
mrIINAADNSEIARfdlsedystetamifgevyrnngewkfkavgqgysgglyalcm
>Protein3183 201
mpkdennpevayrFIHDELMLDGNSRlnlatfvttwmddeaerlmsetfdknmidkdeyp
staeietrcvnmvadlfhaedlsetdatsatgvstigsseavmlaglamkwrwrakreae
gkgapsarprarmppsptsfwaptcrwcgrssvstsmsrpsIINISSVNGEKgqagqtny
saakAGMHGFSMALAQELATK
>Protein3188 31
rVDAGDAPDIVDFPQPGLFARfvrsgdivpi
>Protein10028 242
mqvlkDSFPNLKqvylsgihytgymypehkrydaygepkgywanlvikqliqkqisgdpa
layqgpniksawigwgpyfwadginprtydglswscdqyrtdstgagfhlidssygfgie
asmvknfmetnpvssvwynygplwidcgvdtariskyqnindhiqvypnpvqheftiilp
elisgqlsisiynelgtrvhqkfyenynspgidmeinlpngiyfteiicdnykyrtkfiv
vn
>Protein10023 69
mtkgladryageqvglslpstrVDAFNIDLANELTRngrrsgltfapeggserirkvink
mvseddlir
>Protein2589 93
mvitnakwwaglppdvqkglkAAMDESIAYGNKAAFQEALSFRdkviadkkaevvpmtke
qkaawraamkpvwkkfegeigknlidaalranq
>Protein2580 32
fkslpnkIGYLLGLSSKkleaiiyyeryiviq
>Protein2582 92
mlevipvlppdlrplvpldggrfatsdlndlyrrvinrnnrlkrLQDLNAPEIIIRnekr
MLQEAVDALFDNGRRgktftgpnkrplrslsd
>Protein2585 147
mkaeggvkekLFGWATGVGSQAATLRaqgkepkgalaakyaladklvlakvrdrfggnir
ffisgsaalnpdiarwfdsvglliaegygltesssaayvnrlraykLGTVGWPLPGTESQ
IAPDGEVLLRgmgimdgyhnnpeatae
>Protein3986 103
CIFLVMDIRylqeklnallyvqgdaddilelkrtffifsvsvippiflltfltyllevpv
lqlygwlllgyytlslsfflivkryveqfyychsivimlitvy
>Protein3985 33
grYFIPVYANTNVRlagsesdyrefytysgsvg
>Protein2365 49
lgpeeitrDIPNLSEEILADLDERgiirvgaevepgdvlvgkvtpkget
>Protein2367 51
ypnackdeqgrlrVGAAVGTGADTTARvsalveagvdvlvvdtahghsqgv
>Protein2363 47
lalqedhfgrwknrEAITENLLPIIGRiyrerniivqvysrslvnrs
>Protein8275 83
rwanypfvpgiaeniksewsekrldswvvtctqchserfarSYLDLMDKgtleglakyqe
anaivhqlykeglltgqktnrpa
>Protein8276 31
mvellskwrratarlteelgrTPTPEEIARv
>Protein8271 50
mplkvgdnvqnisyndlidklrAATAGAAAPDVTRlqalggielaakgfl
>Protein8270 30
kevaskTSDIAGDGTTTATVLAQSIVRegm
>Protein8272 60
fdvvlqntkkgekVAWPGFGSFSTSKsaaregrnpatgetvkiaastrmkftasstlkaa
>Protein8279 177
mavavlgagvlpavvqrfqvdpqkaareisfiernqaatkaaygldtlttdkfdyteavs
daevdaalpviqrVPVLDPTLIGDTFRaqqskkpqfsmgevfldryvingseqpavlsvr
nlsrndlpgrsweqehlvytaglgvalasadkvaadgrpdyliqdlpvqttddfkld
>Protein3607 321
fvrlstkLNGHPTFISGPLEIGRdyefevklkaripgrhhmhamvnvkdagpiagpaswm
nisgswddftnpittltgknidletfnfsngifwhlvwlglgcfwigyfvakpmflprsr
vllaygdelltsptdrkvglavailtcavvwggyrytesvhpytvpiqafiliqyrsrrv
npkSMQDTVADMLTRirnaqlarkqtvampvsklkaaiaevlldegyissidaeglsltl
glkyyegkpvieqikrvsrpglrvykgkdeldrvykgkdeldpvkIGEVSVQGRnsqgvt
lirlsddeqlvgivcldvpee
>Protein9884 137
msttyrIAPSILSADFARlgeevrsvlaagadwvhfdvmdnhyvpnltfgpmvcqalkph
arkpdgtpvpidvhlmiqpvdalaaafadagadlisfhpeasahvhrsvqaiksmgcqag
vvfnpatpldvldwvid
>Protein9057 130
mseqvkFFQNVQTYVDQAAGFTKfpkglieqikvcnavyqinfpvkikdkiqvieayrvq
hshhrlptkggirysemvnqdevmalaalmtykcavvnvpfggakggikinpkeftedel
eritrrytfe
>Protein9586 119
tgaqlkTVLEQQYQPVPDRgsrpmlalgvsagftytwdatqpqgsrvvagsmkldgvain
pamtyrVGTLNFLANGGDLFTEFTKGTNLLGGKEDLDNLVDYLGSHPGLTPPGDRiagl
>Protein9587 151
mhlsatcnghlatqgfktlekrtgthlhdlsaehegkqitfadtqaapvpvitspewsgs
esggrrYSPFTINIERskpfhtftgrqqfyldhdwmigmgealptfrppldmarlfdetp
vgeqnqlgisvryltphnkwsihseyqdnlf
>Protein9581 208
mtvqpnkAIVGANAFAHESGIHQDGVIKnretyeimtpqsiglesnrmvlgrhsgragfr
driirlgfepkteelelaytkfleiadkkkeifdediislftdqhrktgisrytldyfhi
stgsktvptatiklkvddvmieesatgdgpvdavfkaiekatklepelakllispvtegk
dalaeasvtlnlngkrvvgkgsstdiie
>Protein9582 89
marNTQLLAQEESGLGRvidpaggswyvesltdtlctnawelfveierhggmvaaltsgw
wgaeiatarnatlaqvatrarpitgvsef
>Protein9589 43
lglkeakDLVDGAPKpikEGVSKDEAESIKakleeagagvelk
>Protein8186 82
ngnarsltvvdnqertrVVVNLGELSGYATRvegnnlilkngnarsltvvngnarsltvv
dnqertrTAYAQTSQVRkirrk
>Protein9638 91
mdaykalcdeaskdytgywarlarehvswkkpftqvldesnapffkwfadgtlnasyncl
drnieaglgdkLAIVSETDDGQVRkvtykel
>Protein9636 197
nilrDYLTDLFPIMELGTSAKMLSIVPLMAGGGMYETGAGGSAPKHVQQLVEENHLRwds
lgefmalavsledlglkagnnkatilskaldeatgklldnnkgpstrtgeldnrgshfyl
amywaqalaaqtedaelqahfaplaktlteneakivaelkavqgkpvdiggyflpdvkkl
etvmrpsatlnaalasv
>Protein9630 176
lrHAQQMPAVIYGAAKPAQSITLPFKDVVKalesesfyshiltltidgqaqqvvlkalqr
hpvkNQPLHADFLRvdaehkitmrVPLHFINLDSCVGVKaeggsisitasdveiacfpkd
lpefltvdmlalhvgttlhisdiklpegvevpqltqghdydqpianvykhevkegk
>Protein6058 33
sghavaetagrVNFVVGEVSAISSDGNRralmr
>Protein1005 33
spincptpvtntrTSTDMAAPITAARiqtdnka
>Protein6050 17
mdkVTAAAGVTRwesnn
>Protein7899 36
irpdliesvirptiperFANDDFDVYVNPTGRfvig
>Protein7894 32
agldvdvcravaaavlgdgekvkYVPLPAQAR
>Protein7897 27
antsidfgsrITASTVTVGGAAETAFK
>Protein8860 158
mvvvsvgrRPYTDTLLAEGTGVELDDRgfvtvndtcrttvdgvwavgdciatpqlahvgf
aegicvigdilgehpvpvdyhnvpwaiycqpevafagyseaaakEAGFDVVVSTHRymgn
srAQIIGATDGLVKIIAENQGDGTGGRvlgvhmvgpwv
>Protein8861 136
VQMSPLSGGLLPDGRadhldvpaasqggqrtrersgvgdgavrrverglgaggrsgrgag
pprcgrrlrrvlpvdlrraprlgrvpaghgragqvpdpcrghrlgahrerrvsrvdvrar
elsrapqlrvtvqgrt
>Protein8865 44
mkrTYQPSVTRrkrTHGFLVRmatrsgravirarrakgrhrlav
>Protein8868 180
mapynwvidaagrVGIIPEAAHPLGRtyekgffrpedqskrkpgtrenfghvsalggapg
risgeilydkgsnswtinnksgrytkhntdrtpdqlvnaatlirevvdpgtaswgpvffl
leysddsvreelmkspklayddaakksrphvivmpagpvmepkvekpavkpaevapakma
>Protein7091 141
mfgaegiglcrTEHMFFEGDRidavrkmivadtleerkaalatiaplqrgdfegifremd
glpvtirtldpplheflpqgdaeiialakkmhidavklktkveslreanpmlgfrgcrlg
ieypeitemqaraifeaasnc
>Protein508 62
mkekkarvedalhatraavqegilpgggvallrakavlaglkfegeqrFGVDIVARalee
pv
>Protein501 32
midkdpeaqaqleiclvrMPNQSLSDDDARhl
>Protein504 53
taqiavndaqedvsvkQANVATATTNAGSNTGAMLNVKittpslriqtgaiyv
>Protein9809 117
eetkATIDIEDNGFVRiygetkaatqaalvkvqaitaeveigavydglvskvvdfgafvt
impgtdglvhisqittqrVENVSDYLKegqtikvrvmdvdqrgriklsmkdvaptqg
>Protein9805 115
mwygfeegrpafetfarsqkvanlrrdanitvlvedgdsyetlrgvqivgraelieegdp
rVIDIAESVVGRyietssaqerravaeamsnkraavvvhadkvvtwdhhklggay
>Protein5934 51
kgheyflkHLLGTSNGVQGKdmgkdeakptevvwhekapegkldllvtldf
>Protein3793 86
mvapkgpghlvrrvytegggvpcliaihqdatgsarkrALAHAAGVGGGRagiletsfre
etetdlfgeqvvlcgglsaliqagfe
>Protein3792 64
kkigvaevrgadgdinalnlklgeqaikfdpgkaevpgsgkATLTQIADTLKaypdtkln
itgh
>Protein3791 259
wfataeptyleksnagvihaalrLDESVPALDFGGAARsgigalvtaargsqrtlitaad
irtglpgspdetdggdagvalllgderdgpllaeflgsasasrefldrwrlpdetntraw
eerfgegelaaaglgaldrllgqlslprgdvaelivtgtstraitavsrkvggdadplaa
tigntggthpmlrlidalerheagativvlhladppswcstwptvptplpseplvlhlli
naTGTVTPDVAKaveeikg
>Protein1684 32
keakntarikaaedakNAPAPQPAAAKapakp
>Protein6652 31
dvkYQPVTSQNRiplvqngtvdiecgsttnn
>Protein8043 107
mefckafnaatskLEPGLPTPVIITAYSDRtftfvtkstpasvllkkavgitsgskrpnt
dkvgkvtrkqlediakakeadltaadldaavktiagsarsmglvveg
>Protein8040 32
mnkAPAPPHGRvprrsrrlpdnrrpapripre
>Protein8044 46
tydlgnllaldyhpldktalvsdkenelarvarENTQLLFNKifel
>Protein1632 70
slldylnrkdsarYAALIQTLGLRReppkgelcfpfviaivviicmerllrlgscftqll
vasiknwalf
>Protein1638 167
marDLGGEVNSSGRgeygrteltvdegtgselfgglpttqtvwmshfdaivsppdgfvat
asspgapvaaienpdrrmwavqyhpevahtphgqriierfvhslagcantwtmanfidea
tsaiaaqigagraicglsggvdsavaaalvhraigaqltcvfvdngl
>Protein4223 63
wgglekirnkYSDIDSLKsqsdtkeklkknklgiarthlpisiqlnakidketyeyeihl
ntw
>Protein5795 19
mrYSISDTAEYGDLTRgqr
>Protein5065 213
kdrnhnvrasyqtgfrNPDSQAQYIYFPTTNILLGGTKsnaerygiynggayslasydaf
vasalagapnpslleesnfdyvkpeqlqvvelgyktvlfkklmidvngyfniykdfitqi
tvvskdstrhqgvllpgvaqvlqgssrsattwrpyvnipgktfsygagigvgymlpksim
irasynymdykrasynymdykvkEANAAMDVAK
>Protein93 37
kGETDLTPEYKllhsifgekakevrdsslripngfeg
>Protein90 144
pavraaikeqnehnkaegrpevkPGPLIGLAEQLQEQLRtaewrdraeaaveqadevdlr
dlrSVVVAGDTAANDEDTRalasrlrdalnsrveteqtlnsrveteqtawaeeisaliga
grviralrvssrspkQALEELAKt
>Protein94 30
agvpfareyggllanrSFGGAQVSRtfyar
>Protein6264 30
leqvwdrfrnlkVQDLEGDEILYRemrdrf
>Protein6260 43
kEQIDIELKttsnesstvneppekyrptlsflgslileqvets
>Protein6262 21
mlqgrLFSYGDAQRyrlgvnh
>Protein7798 46
ierikafgsvcvtgkpcavkAPAVASAPAPGAAPRtgeqvytavca
>Protein7791 29
mqqstsstisstkWWPMWVHPIFIVPPHK
>Protein7790 41
pknsgtilkkkLLNLYFPNCCTYSLLLRslflfwaclggry
>Protein339 112
keqtaqlleqanrrASQLVEEAKaqaqaeservkaqareqsvlkrkpanrlnkkaivrvm
cyaVPIPDGSITDFVAVVGRdvtvdevnaafeaaasegpmakvldysteplv
>Protein7139 258
mpqtrehvllarQVGVPYILVALNKadmvddeeilelvemevrellstyefpgddlpvvk
vsalkalegdpewgatvlelmdavddyipepvretdkpflmpvedvftitgrgtvvtgri
ergvikvneeveivgivneeveivgiregsqktivtgiemfhkDAVIDYQTYRssgqywa
lsypskvdgivgpatgsrltppvikkkrltppvikkkstgnavrllqeilkAQIDYGFYE
AKttfgrigvkvwiykgd
>Protein7132 49
qlpgrGAVGEVTEAQLAEIATTKmpdlntkdleqakqqvagtarsmgir
>Protein10008 237
mgasteqyagkaglnrDVQDELSAQSHERaaaaqkdgkfdneiisveipqrkGDPIVLEA
DEGVRPGTTAESLGKlrpafakdgnitagnasqisdggaavivcsaakaeelglkplgei
vaigqvagpdaslisqpaqaikaamakvdltvddidlfelneafaavgvqsmkDLGISDD
IVNVNGGAIAIGHPVGVSGTRIVLTLLNELARrgggtgaaalcggggqgdalivrtv
>Protein10001 130
SMSDPIADLLTRirnaqmvskptvtvpsskvkaaivqvlkdegyidsfqvkteggkaelq
itlkYYAGRPVIERiervsrpglrvykgrddipqvqnglgvaivttpqgvmtdrkarttg
vggevlcyva
>Protein10005 133
TGAQVCGPIPMPTRcfgFDVLTSPHVNKasmasqririrlkLVDIVQPTDKaveivetak
rtgaqvcgpipmptrierfdvltsphvnkdardqyeirthkrlvdivqptdktvdalmkl
dlaagvdvqislg
>Protein2561 234
eilryinhvadrfdlrrdiqletrVASATFDEASARwtvlteagerfdgqylimatgcls
ipqppafkgletfkgdwyhsanwpregvdfagkrVGLIGTGSSGVQMTPVIAEQAAHLTV
FQRTANFSVPAQNEPLTEATLAHVKahyaerralgreavtgvflsandksalevsdedrl
kefefrwsergfggfrmlrafnrwfphaarvqrplaqTTLTAAITYVLSEKgla
>Protein2566 32
vqvlvaivaqpkakAGQDFFPLTVNYQEKqyt
>Protein3961 31
pniglinslavyakANDYGFLESPYRkvvng
>Protein3966 97
mfrklldegrAGENVGLLIRgikredvergqvivkpgtttphtdfeaqayilskdeggrh
tpffnnyrpqfyfstttahsstseAEGGAITAAWDIK
>Protein2306 33
tvrkitvetgvlprTHGSALFTRgetqalvttt
>Protein2301 349
avrhgpvprrvnqrrgrswchqrgggggvfwrhhlicgqpqirgkgskpgrcpaptglqr
ggrrgigggnqrqalrvhheatgtggaahdggglhwgvwargdgdagcgggalrqrhdaa
hrchnsgdaggddqrggdaadpracpllagadgcgdrgghrlaaclthsgqlagvapqav
vgvnrnfagvrifhlgrgvlgflgvgpaghpatistldrrraapqaweatrwrrrtrsvs
piedsesvlgplidslirvirsddtwlelsgaplpvedvrrwairpdcgavvvfcgttrd
hagdrVGVTELHYEAYEAHVVPRlealvaeariawpairavaalhrtgk
>Protein196 24
masllstgcttrFVDFTTISSKnv
>Protein6532 237
maankANLDTLFNLTNKafagvekmvelnvtaakaalaesaehakaslsvkdaqefmavq
agliqplaektaaysrhlydiasgasaefaknveaqtadaqkkfmglvdaqkkfmglvdt
aakVVFSAPSFLGGKnqmqmayspqtglfyvpsnewsmdiwnepvsykkgaaylgagfti
kALNDDYIGSLRamdpktgkmvwekknyaplwggvlttagglvfygtpegflkalda
>Protein8215 159
mekhtvsrLVGSPPGYVGYEEGGQLTEAVRrkpfsvvlfdeiekahpdvfntllqileeg
rltdsqgrsvdfrntvlimtsnlgtadlrkanvgfsdlrkanvgfsrndeavsyermkak
vndalkahfrpeflnrGLFTPAPTDLYRqhanrlkvagl
>Protein8213 76
nfvflaryhyfdgiifhriikDFVIQGGDPEGTGRggpgyrfpdelpkpgeyqlgslvma
nagpdtngsqffvvsg
>Protein8212 177
ivpavyetateqilvkegfkVLEIVPATFTTQTEEIMVKeaskrlnyvppvyetvseqml
ispattkwtkgradrsclnedpekckvwclsevpaqyktvtkqvlrtpasttevpipaey
ktiskavvqtpantrerevpaeyrtitkqvlrtpastnkycvlllllaTDGPIAPAK
>Protein9039 240
mygfgnqqetafqadlkafaatsgftvkftkAGSWDTEIKtrvaggsppdiglfpqpgvm
cdlseqgkvlafddatvttakatlvpgfvesgtcddgkVYGLPSAVSVKsllwydqaawk
ATGEAFPETMDQLLSVTDTIRdsgktpwciaaesgqatgwpitdwiedlvlrtdwiedlv
lrtagpegydkwvkgelkftdpavkeafeyfqklaftegnvlggtkELLHDYLAHTFAER
>Protein9034 136
mevsfgsllkqlpkdtevpelledvthtglgsglefdgislgteaskEFYAELPITIKvh
gdyhafgafvsgvsalprivtlhdfkitplqskfadngapilsmeilaktyryndastvd
kktedkkdaaknkgga
>Protein9032 207
visarkgraevgselelaanrKPYLDDDELETTKLDRsllaavglllliavalplywlae
pgrqagavkafdekfveagsviytetaqcvnchaaegvggvasfvvtnengdfvdqvqwn
apalntvlwrFSVEEVRyvldygrpgtpmaawglpgggplteqqidqiidylwsvqltpq
emtaevddavkqvdaglakrmvdvrae
>Protein868 16
mnkSELIEAIAKsaki
>Protein1795 56
aeaaqeqrrdigltirnagadhlivrTDGDWLLELVRfvakrrhraanlgaarvap
>Protein1797 32
mnkAELIESIAADAKlskadakraldafvtst
>Protein5478 31
mkicrgdlfkTAAGSVAELTLRdgtkltvgk
>Protein5476 80
nsrlkIPLIFGMDVIHGYETVFPIPLGLSCTWDMAAIEQSARiaaieasasginwtfspm
vdlcrdarwgrisegsgedp
>Protein6071 77
gntitpnsaarwnnaatytspnwsgftakaiyafgesetlaadgkdsnanlrVYDSNLSS
TDNGRfgiggnysngal
>Protein1578 47
eksyligkfarLALQTANLDYNGRlcmvsagaankkalgidrasnpw
>Protein6077 45
frggvkrISGAIYEETRgvlkvflenvirdavtyteharrktvta
>Protein1571 31
tkFGAFVNILPGRdglvhisklggdkrinav
>Protein7301 90
vyrsashiyaqiiddaagrTLVSASTLSPELRsmeghrgnvaaaskvgtllgekakaagi
vqvvfdrngflfhgrvkaladaareagldf
>Protein7304 76
mshladadianiltyvyaswgnngtivsaadvtaarkTLAVSTDPAQGSRhpgtkegemk
yqgaastvpatgiemv
>Protein8848 183
eritttnkgsitsvqaiyvpaddltdpapatafahldattvlsrkvaekgiypavdplds
tsrLVDPNILGDEHYNTARqvqqilqrykdlqdiiailgmeelsdedkaivgrarriekf
lsqpfhvaeqftglrgayvkkedtirsfkailagqydnlpeeafrlvgtieevvekakkl
aan
>Protein8842 96
mkgdlpknfvqtavdtviaahqkaetvasrkasqlalesftaalpellggsadltgsnlt
ntqstpslrfdsltgavikneageggrHINYGVRef
>Protein8845 144
msveenlllgafsrvdkdfdadlrEVYDLFPILEERsqqpagtfsggeqqmlamgramms
kpkllmldepsmglsplmmkrimttvttlqqrgttillveqnaqaalrratkgyvlevgk
ivlsgtgqelltseevrkaylged
>Protein2178 32
ltgkSPSTTGAGSEGALTKgpfnallpildln
>Protein2179 99
rYLQGSHPDRlldplerdpsspggfrkitwdarwvpqdhlgsgtrpngrrdpshpghlrq
gTTDLELNQSIKqainsdavlsklllatdgpanslvvtp
>Protein2174 24
mrQWPNPSPMSAFRsmlsmratrh
>Protein10052 77
mgnphavilvddvntapvrewgriieshprfperVNVGFLQIIDRqnarlrvfergsget
lacgtgtcaavvagiqq
>Protein293 31
qtnllkpkaivaeplgghrakVTLEPFERgy
>Protein294 50
mavgestgqeatprvvssrPTPPNAGDAADEGTEEPAPLLKeadpefekl
>Protein2791 245
wvdydlqstipglfvtgeanfsdhganrLGASALMQGLADGYFVLPNTIRdylakgpfpa
lsvdspavvaaqtavqerterflaingersvdsfhkelghimweycgmerseegllkaid
lirglreefwrnvvcarssgatcaDGDLEQSFSQFGAVTSAKvmmerdtgrskgfgfveg
rskgfgfvemgsdaeaqaaiagmngkdlggrscvvnearpmeprpprSAGATASNQVTLG
VQHQF
>Protein2793 211
lgkrvnaddvkefdevvlatgiaprqlpleginhpkVLSYIEVLRdkkpvgkrvavigag
gigmdtseylthdqshapasidideylrewgidktlqarsgiegmseevapsprevyllq
rknkkitgpgkttgwahraallkkgvhmitgveyqkiddvgveyqkiddvglhisingqt
qvlevdnviicagqdpqrSGTEIMFENTRyg
>Protein3552 78
mnptwretsrylphqwshgvnwvtyqtqgetwqgfesirAIPELDDEILLVPLVGHTRgh
sgiavntkdgwllhcgda
>Protein3227 41
TLLLGPNCPGLITPDEIKigimpghihrkgrigvvsrsgtl
>Protein3554 53
mfvgvgasrvrdlfeqakANAPAIVFVDEIDAVGRhrgaglggghdereqtln
>Protein7430 32
mditlvttartdaegkALLDAFSFPFKregqq
>Protein1421 143
msrsaggeraarALPGAASTAGADLPQSERetvdylkrfgvpvvpqvlatdakqavaaar
dmngpvvlkiaspdiahktevggvvlnlqgddaveaafrrimdaaasampkarldgvivs
pmrkggielftgvrvdaqwgpvi
>Protein9531 119
myidgdfyslyikkedrsipeglgeldtylleslllkpllsidssntdnlfyykGDGNIS
SSLKMKAKvdsgkfivgfvalpivfndlklisdlgltmppkstyinpklltgmlmydmk
>Protein4792 10
kISEQQIQKp
>Protein4791 30
fevvgitdivakSHGSSNPYNMVRatldal
>Protein4024 43
lgettsqdeagtaaykTVELDDLLNQAPVQHRevcgfesplfl
>Protein4025 137
areryiglkhyqlgtvrLGHIDSPFKnaedsvdvfndmahldmdnfitgqtrlensinyv
spkfldvfganitlqpgekapanvnedhiadgisaafhiadgisaafsyeddslylsfam
dkevvtkTLFPYQTIKt
>Protein4798 26
mhlqkAVDPFDLFVRaigigpqvhiv
>Protein8538 37
msgkleklrEISDEDLTAILGHRapgsdypsthppla
>Protein5261 32
denqetpakygirGIPTLMLFKggnieatkvg
>Protein8530 73
mkrsyeivlkenekfffggphralgrIYHQAPGWPISVGNKtkalqhlekAVELGPEFFN
NRlylaeiyidig
>Protein5269 31
dllspierggkTGLFGGAGVGKtvlitelin
>Protein8537 33
elvrsetrrtpieengrwefkYETVDVPVGSCK
>Protein8534 20
mhrGIDLFEEWTQARkatkk
>Protein8024 33
erQEAEVLANAQARatqlasvavviaaksgdeg
>Protein536 45
wqwslfdpkvvpelvdlygedfrTAYTEAESAGLYVRqvsarely
>Protein8020 26
mladiavndkAAFASIVEQVKaklaa
>Protein7210 90
vpreyipavekGIHEAVTQGVLAGYPVVDVKvtlhfgsyhdvdsnerfvprcglertglq
dAMNIMNSFIHDTFDRiategsklvrfnmr
>Protein9711 121
ADLSQDQLIDHLSKlsvldvsslikaleekwgvkaapvavagpaaaaapaaakeeqteft
velsdagpnkinvikvvreitglglkeakDLVEGAPKvlkegiskgdsddlkkkleeaga
k
>Protein6793 42
hidagktttterilyytgvthkIGEVHEGAATMDWMEQEQER
>Protein9776 94
mfwvrknifnkkashvpthilysnrknqeelfknigletlyfkieesnwpfpsnykDCDT
MMKKVMYFIATFSVKMSKVFSFWGNNFTYIGKkk
>Protein9774 32
gapkevkTGLSKDDAAAGAKkleevgakvtik
>Protein6249 32
lvksfarihetnlkkQGMLALTFANKedytkk
>Protein1210 52
meqpvisgiafnrdeakltvrGVPDIPGIAFRilgpigeanieidmivqnvg
>Protein6531 60
gkwlaeqaalgftfyasagnvgdwdstvhafsqakAEHGSIDLLVNNAGITRdrmflkmt
>Protein7118 37
akDTDYLHVINWKkaaelvaagkakkinghdvlmmet
>Protein7115 34
tvnrTNLHIYASVISGDGGKvlaaastaelevrk
>Protein7116 69
manpdpeirpeliqdiaaviatgrSDFPNQINNVLAFPGVFRgafdsgarkitenmkvaa
araiaavvd
>Protein10062 247
agdddggldksetkaataalserLVELQHLLFAQGKhrllvviqatdtggkdstirrvfg
plnpagvrvtgftkpsdqelahdylwrvhahtpaagqiavfnrshyedvlvvrvhnlvpe
aqwklryqhlreferllsdegttivklflhitpdeqrrrlqdrvddptkwwkfnradlte
rerwddyqaaysdmlartsepvpwhvipanhkwfrdhlistilvdtlegldlaypepded
ltgltis
>Protein10063 29
megkyveipnrdqipenikEQLIVELYSK
>Protein10068 610
maiapaslrpsrrprcgptlscrrppevarrptvnrsrgrlratgsgsvgsgpvpssept
passppsspyrtvlcgelrsanvgdtvsvagwvarrrehgehlafidlrdhtgivqcvid
hdvdvrsewvvkitgvvrprpdgtvnpdlatgeieigeadvevlsqakpppfpvddrADA
VDETIRlrhryvdlrrermqanlrlrskvnasirtamddagfveietpmltastpegard
fvvpsrqhpgtfyalpqspqmykqlcmvggfdryyqiarcmrdedlradrqyefaqldae
lafasrdevlevigstvslaieavtgtpvgeieritwhdamdtygsdkpdvrfgmllcev
tdvfaelcevtdvfaetgfnafkapsikaicvpggaeltrrrldeltdsarrwgakglvw
mrvkaegldspvakflsdtemveltertgaaegdllllvadewrqtthvlgllrlelgrp
piaeggvqvrwvvdfplfeeiddatgkptsahnpftmcheedlgllqaaaageldnprdl
lnvrsqsydlvingwelgsggvrihrsevqqtvfsllgisdeqaernfgfllealrALFQ
FGPLLAPGPR
>Protein2094 61
anaehtskikssevdidalyvkSIMVDQGTTLRrfrpraqgratpirkqtahitvvlgtr
e
>Protein2543 85
rvivcahlgrpkgapedkyslapvvgrlsellgrpvafatdtvgesarATVDALGDGDVA
LLENLRfnagetakvdeeraefada
>Protein2542 100
mkklisifaalalvgslaaqkkkpaakAPAAPAAPAAPAVKapaapvvaapampsaemag
kgmglfvdlrgtytvangsstsaadgstattaagdqvtyk
>Protein10328 169
stgttpieatppktvdqgysgkrTAEIVGISYRqldywarTDLLRPSLSDATGSGSRrry
syrdllelkvikslldsgikleqvrnvfsyvkerlgedvttanlviqgtssvlagdgdel
vdvlrngqgvlnvlplgtvqadldasilslhpqtgtasvssaeptavaq
>Protein10323 90
mnkgdlieaiakgsdltkadagraldatieaitktlkkgdkVTLPGFGTFSTSKraartg
rNPATGETIKikakktakfkagsalaeavk
>Protein10321 151
galyahfgsrMEILAEALLTEGRrliadmtdqaahadiedsnvsrrvaerltgetrdidr
lmleaitmatrdedareaivpalvqigeqlsdlavlardlgvvsdstdphaisllylsii
lgstiiraldlpradtdrvddlllrmrgttt
>Protein10327 203
gltkGQYSPTSEVGKhtkstpfgsvdaplhplvvalgagatfvarthdmdrlgmqeiftr
ahahqgaafvevlqncnvfndgaftdvtgksvreemliplvhgeavtfgedghagvqvdl
dggrvvevadvgadtlyvhdehrasptaamalalmapepteptpmgvfrdvampmhhtaq
vdgpgsrddlaallssgttwtvd
>Protein2329 48
srsdtidgvvivtpdihrdarGLFIETYRrswfpgqremiqgnrgdrq
>Protein2899 49
eevnaivkaaaegplkgflkYTEDPIVSADIVTDPSSCIFDSGLTKvig
>Protein2320 32
ystslaynaakTENGPTLIADLFDTAKfpgkr
>Protein4490 108
divptagtelpegleaddngvvssllvettlgralfnvalphdyafvnetvdkkrlstiv
ndlaeryskVQVAASLDALKeagyhwtrsrrrattgppaTTLTAAISK
>Protein4494 58
makevkfgdsgrarMVAGVNILADAVKvtlgpkgrnvvlersfgaptvtkdgvsvake
>Protein4499 34
sklssvlkivfivsivfrLAFNIWVIQMAPKniy
>Protein3949 26
mlgavvfgheqgkIAINAIHELVRda
>Protein3940 40
eeggrCSWLTTAVCAGSLARmknrqrkrarisviwearla
>Protein3941 488
pfgsstspdrGALGGNATASSRfldldpnnvaevsvlkglsatvlygeagrngvilittk
sgthnnkndkmsvfveqgifvnqiaslpqdqdfygngfdnaasgafsnwgaasgafsnwg
advrkpgaqgtnldadgtiahpydraaitaflpeykgaryaykaydnlqgfyqkglisnt
svgasarvdktsinftfshrdeegfvplsklkrnnlslgtnttlangltltstfnyvgid
ktappagastssnpdgagasslfsnvlyvprDNYEQNVLLGNARaqdvamlavhqrlihe
leergsldraleflpndnvlaerleagvgltspeiavlvaysklglkedllssglpddpw
fvttlssyfptalrerfatelaqhplrreiittavansmvnwggmtfafrateetgatpe
qvarafviarevfdlgsyvaelealdnvvttqvqtrlylevrrlldrvvrwflssrptal
dvaaevkr
>Protein3946 31
ptgeyivgsgkLAALVPVFSFTKlqkaiadk
>Protein8231 54
iaeltqdyadgkqyfvdklaeavaivaaafypnevivrlsdfkSNEYANLLGGK
>Protein8230 50
rdiscelnvlpgahgsavftrgqtqslgvvtlgtvadnqrYETIEGQKek
>Protein8233 44
palkreapakkvaakapakkaaakkaaakkAAPAPAPAPAAKtt
>Protein8232 33
eglakYQEANAIVHQLYKeglltgqktnrpapp
>Protein8234 169
levtkaddegkpdvgknaatglagdeqvvgvvgnlnssvaiqtqpvfaqakIVQVSPANT
NPALTIGPDGERlyptyfrtcttdavqgpfaaqyllsiginkvatindkktygeglvkaf
eaeftkgggtlvasetinaddttkdytsviasvkpkgaqavyyggeypq
>Protein8236 371
rdaiqegqeivlqvekeergnkGAALSTFISLAGRylvlmpnnpraggisrriegeeree
lkealnsisipsdmgvivrtaglgrspeelqwdldylltlwksitqasnhaapfliyqes
nviirairdylrddiaevlidseaaynqaiefvrqvmphyqskikfyrdsvplfnryqie
sqietayqrevklpsggsividptealvsidinssrstkgsdieetalntnmeaaeeiar
qirlrdigglividfidmtppkhqrmvedrlrdslsmdrarvqigrisrfgllelsrqrl
rpsleetsglvcprcngtgvirdvrsgtgvirdvrslalsimrvmeeevlkdrSIYDGWI
SDSDLIGTHYR
>Protein3057 63
LTEATAAMKdaqkaaddstaaanevrreqaiydnrtaeltaktqsggvvsqnkakaelaq
hla
>Protein9017 90
mnkgdlinvvaeaagitktqagsaidavfsgiesslksgdkAAFVGFGTFSTAHKPAReg
rnpstgktiqieaktsvkfkagksltdavn
>Protein9014 142
mtanrvvvrveidrttkwfhpesrEPATVHKWTERRWRHLDTCQFETIIEAKVPSVKYRd
gsieevavpwadryqrftklmeqavimwlracgnvdkvaatmrldwqtvnrimeraverg
llrredepitkvgvdeksfrrg
>Protein9015 61
mygtkektgakievfllrelnhdlrlwdvlvdparkirvgnkLYFGDDDLVAEVVDNTTS
R
>Protein9545 109
manalakVAHEFQPLVPPRgsvaasiqaaipqslvsaamhhvpakelgdlanpvesdvlv
csdhdeatnttleivnaipdlrgldagelsnaapieafaavllqlnvky
>Protein9010 216
rkFIIADTPGHIQYTRnmvtgastadvaiilldarkgvleqsrrhaflasllgiphlvla
vnkmdlvdydqlvferlkdefrsfaakldigdltfipvsalhgdnivsrstntpwyegts
llhhleevhiasdrnlidarfpvqyvirpqstefhdyrgyagtvaggvfkpgddvvvlps
gltttiasidtadgpvdeafnpmsvtirlsdeldvs
>Protein9547 177
mlatssflpvvrafakpagievtasdisvaarvlaefpevlteqqrvpdslselgkltll
pdtniiklpnisasvgqltacikelqakgyklpnypeeikteedkalrarygkCIGSAVN
PVLRegnsdrrapkavkeyarknphsmaewsqasrshvshmhsgdfyhgeksmtldk
>Protein9549 98
mytgrLVETAEVHELYARpahpytkglldsiprldqkgqtlaaigglppnllrippgcpf
nprchmardvcrtdlpplhevtpgrfsachyaeevina
>Protein9018 34
SFGFTVFDEQLRllahqehrpgvhrsqdadhgap
>Protein8498 36
rLFLFNFEKelfahvnllesrgqkatdkqlekarsq
>Protein8491 49
mqnlfrQGAFQGSSPReayfvkcdketttaadvqagvvnivigfaplrp
>Protein8490 34
mdrLAQAETVFGRVLAVDVPGQKlhletggsshd
>Protein8492 32
veidggpwcklpngivikDAIADITLQQVLTR
>Protein1774 78
mlglpadlrdfrpethsiglvknvkLMAEATYIELTQGIRnsivhsiktgepvrasaevy
efnasnwsyalgfsgynv
>Protein1779 25
maaayerGFFDDLVTPFQGLKrdnn
>Protein5452 78
mladtskslsrELGILTEGEEVCYRatfivdpqgiirfvsvndlsvgrnvkevirvldal
qtdelcpcnwqkgeatls
>Protein5459 59
agdaasiegrvkqirAQIETSTSDYDSEKlqervaklaggvalikvgaatevemkekka
>Protein1510 197
arygspkvsdaegywnfvkDTATAWYDSQKaatawydsqkamgksdaqiktylaqfdkvd
rFIPVVQDTQLSDVLGKgriesdytlkagdslrsaikqvasgrfgvtieylvnadqiqik
maqgdqiqikmaqgakpgeggqlpghkILFLGLDNAGKttllhmlrddklgaheptrhpq
feelkvggvtfsthdtg
>Protein8828 104
miregvkaikyfsdhgiktnctlvfsagqailaakAGATYLSPFVGRlddmsvdgidlih
qirliydnydfktqilaasvrnplhivrcaeagadvvtcplnsi
>Protein8825 330
IHHSITDGVGGMKlqlalfdlapddpkpelpdapdihvlsqpervadavtyetqrsaslf
aswakrglggamgvitdpvgalagaeeltesvfrlvkpasplspliterslsvrfatlqf
plpiakaaakaahgrlndafigglalglrryheaharnveslrmnmpinvrnqtvgntag
nafiparvevpmhpdepiemmkqlrsvvlhardepandlmellsnglnrlptsmtsalfg
amlkgndftasnvpgapiplylvgqrmlsqyafgpnagsamnftlvsyaddcfigvnidp
vavpdpdvlmqcielgfeeifsvvpsaaae
>Protein8821 199
tyeneripelvrlliedptydqvvgartteegthkwarvpakwlirkvaerltnqqipdl
nsglrafrrsvalpylrllpagfscvttitiaflsnqhdilyvptayakragtskfhfvn
dayryilqvlrMVMYFDPLKVLMPLALWMVGIGFVKAIVDMVRhpfyfpantllllvsgl
lvgsvalladlvvrsrdgv
>Protein8822 68
TYTIIGDNNTFRsrfdiirlrknishfffdfftiditflnfgnitssicnsiflsrrgfk
kryndtrl
>Protein9735 157
VGAATEVELKEKkHRVEDALSATRaaveegivpgggvalinalpaldevtvpegdirtgl
nilrqallapmrkissnagqngdviiqnvgreqekhgdknigynvlndkyenmikagitd
pakvtrgalenaasiasmilttealitdipekektpp
>Protein2152 115
vissltaslrfdgalnvditefqtnlvpyprIHFMLSSYAPIISAEKayheqlsvaeitn
safepasmmakcdprhgkymaccprhgkymacclmyrgdvvpkTLTAQDIVEVVR
>Protein7329 48
mlvgapafaedaaanpvvqaeakSTLTTANAMINYGRahkdalamiag
>Protein7320 47
grdtktvraldvqvgvlpnahgsalftrGETQALVTATLGSARdslg
>Protein7324 190
mgknvvvlgtqwgdegkgkIVDLLTDNAAAVVRfqgghnaghtlvvggektvlhlipsgi
lregvlcligngvvlapdallkeittltakgvpvrerlrispncplilpyhcaldkarea
argkaaigttgrgigpayedkaarrglrlgdlirgegfaeklaavmeyhnfqlqhyykad
pvdyqqtlds
>Protein7325 62
rtaesvgvhgviaprdksanltpvvrkTASGAAEVLPFFQVTNLARtlkqladagvwcvg
ta
>Protein9940 46
mlklhhlvedkiharSVGPYSMVTQQPLGGKaqrggqrlgemevwa
>Protein274 22
EGLLMAPAYAVPRmldragikl
>Protein3204 88
mtvetldvalpadlfdvqtnvplihqvvvaqlaaarqgthstktraevrgggrkpykqkg
tgrarqgsirAPQFTGGGIVHGPQPRdy
>Protein3203 164
inepdcgtdqfvelsivkEGENVIVSLADRvfgrytaeevidpvtekvvypkntlivrsv
gqkienlgytkikvrspltcdakqgicikcygmdmarlvpveigegatcacgnwrgsgny
cssvdwttwnsvdyayFSPSQINDFSVFSVKndeeapkllgiva
>Protein3208 103
kkpwwsceiinwravlrceptekevnvqnnfklsrvaasvalviaglagsqsalagsgfa
dvvkqdgtpgrIGTYFAYSPSGVRttpvpeaenlpnpnvnkqn
>Protein6961 35
mtvtvegakGGNAGAQGGSPDSGLGSRggsatstf
>Protein4007 57
maynqklserranavkeylvtkgieknriytegksfkQPVASNSTAEGRaknrrtei
>Protein3255 305
vkidwnisdnhranfrysnldqskvrpegssnstlalssawyvqektvesyvgqvfsdwt
enfstefkvsfrdysairvtpttaptieiyfggteaapggdlirlgterssqgnalttet
wnyfgagtwtlgdhdvkfgaeysdneiynyfsqdswgnyrffgldnfesgkwsryayrAE
TSPGSIPAQYSSKnlglfiqdtwyvnpnltltfglradrpdtspapqynaaaeaawgrdn
skifdsnfivqprfgfnytfdterqtqlrggiglfqgdapqvwvgnsynttglnsvsytf
tsyra
>Protein8558 27
mcaadprhgrYLTASALFRgrmstkev
>Protein8551 65
gvakllagyreskvdratgenkrLGYYVAATAPVGAGTVRvsynrYENELANVKgkadqf
aigyv
>Protein8000 111
medgkkavaesivygafdviedrtreepikvfrrALENVSPLVEVKsrrvggstyqvpie
vrndrrmalamrwiiifarkrsgrsmqekLANELIEASHNRgnavkrkdet
>Protein6800 246
mtkyifvtggvvsslgkGISAASLAALLEARglrvtmtkmdpyinvdpgtmspyqhgevf
vtedgaetdldlgyyerflrrakmtqnnnftsgriysdviqkerrgdylgatvqviphit
dmikqrirqgakgydiaiieiggtagdieampfmeavrqmraelgfqgsllmhltlvpyi
asagetktkptqhsvkelrsiglsvkelrsigllpdvlicrsdhtipeesrqkYGQLSSN
GNTTQR
>Protein1270 36
sikgrgtvatgrieqgivkINEEVEIVGIRptqksv
>Protein1271 30
mrrSHDAITAPTLSVDQTTGEVHRrhhvtk
>Protein9452 193
npevdadiaaliassaalaisgipfsgpigaarVGYINGEYVLNPGQTARknsqmdlvva
gteaavlmveseaqqlsedvmlgavvfgheagkvainaihelvrdagkpvwdwqapakde
gliakvgalaeeklraayqirnkqarthacreayavvmadlkeagvvfdavkvegmlfdi
earivrsqilage
>Protein125 76
mirdgattiggrlpvnpsgglacfgeavpaqaiaqaceltwqlrgqaegrqvdgakVGIT
ANQGLFGHGSSVILTR
>Protein1188 337
mtdqtpttswpahdpatrrslpatstpidqtrveallaaewerFAQQTTASAEHNARask
vlplgvtssfqhwdpypisivsargahvtdvdgrrlldmsmgfgammvghlnpvvverir
ealdsvgtlfvtpsptatviaerfqerfqldllrftqsgteslmyairaaraftnrkaiv
kieggyhggydplqvsvkpaladigpadapipdvpfdveagtvyvvpyndlgqlrgvlaa
hgrdiaalviepvienlaivvpdegylsavraacdehgvvlifdevktgltagyagasqr
lgvkpdlvtlaksiggglplaafggrrevmevvvdgr
>Protein4640 33
eeaqlkfgflldalkYGAPPHGGLAFGLDRivt
>Protein10260 204
mqrhhpsvpferyaddiichcdsqaqaqalkaeleqrlaecglqlhpektkivycgshep
rneqvirrfdflgfsfkprsavartggrtftaftpavsdravaaiqrevrswnlgrrtsq
slqqllrEFTPKLRGWVRYYAAFRPSTLYRLLRPIDEHLVLWARrkykrlakhrhrawew
lkelqsreprlfphwwaavmstgr
>Protein1186 42
mplfgsgavrtpegalsfvykAAAEIGELGDNTASIRaeiqn
>Protein9207 82
mrtqaqaeasriveaaqrqieaerqsavtslrgevgrlstdlasrIVGESLQDEVRqkgi
verflaelesgdikpervggdv
>Protein10264 229
myqssnpkapkMTQAEFDKARqiyfercagchgvlrkgatgkpltpditlakgtdylkvf
iaygspagmpnwqtsgelseqevdlmaryvqqdppvppefgmadmkktwkviippdqrpk
kkmnnfnitnifsttlrdageialidgdtkkiilidgdtkkiisvlkATDTSHSDYPDLL
FRlcdhflekkayfenqvgalyeevylaeekgnkakvdqlkakqakfeg
>Protein6518 32
aatetelkerryrVEDALNATRaavdegyvag
>Protein3441 32
dpeqaadfvrrTQLDALAIAIGTSHGAYKftr
>Protein4967 16
mqkELTALAPSTMKik
>Protein7172 31
avrlycrGVADAILEGRsaalqevvkgaded
>Protein10048 196
elstlggwvasrSSGQQSLHYGRieqifaggrietlagtldiptvpassagpdireiimg
segrfgviteatvritrlpeqevfcvyfvpdwakakaavrelvqqkiplsmvrlsngeet
rtqlvlaghalaiaglekvlnwrgagdgkcmltvgftgssqrvkfaqaevtrilkefdtv
stgqvlgkrwlqnrfk
>Protein10047 225
msgtlallggaewtegvtldaalskESSATEVSILPTATAYENPGARveraerslgalgl
sinvlpvyqraqafepewaeraasakwlyltggspmhlrsvlfdtplwdavidafergat
lvgageaasvfcdalpdprggaftvgldlintltvlpryerwsaetlhrtvslapsglpv
vgldaqtalvrspggswsaegpgrvavyvdahqaevadlpadlhr
>Protein10045 303
yeetwkqakafaleqyqyqtilelnaeyfefvqfhirnykVRMEIYEQLLDENLLYTNYH
LAQQYAYNSFLEGNTQKLRieyqvaknlkipessvtirltefssylnqyysllgtwfpqq
gtgktelllqalealekcnrnaaifkqeyqrvlyliatdysmsaafekadiyfdrffkei
pdsqlqnkayyifnyavnltklnqyektlliiseaekhiktsndflkdkytllkvicylf
tknadqlkkliptdfsvllpeqrvyfrfvnsiyyiinkefelaaeeinnllrskllteid
ihf
>Protein10042 238
yeniwdskfrslfslhkkqlethykekekqlqsnlekrkvlieelknlysnppainseif
kkfkeikekwhhagsipkndadnifrtyffhldnfysylnlnkelqaldyahnlenrkti
ikrAKELLEEENLFKalnelqylhklwkenaepvadefkestwnefkdltnqihnkknnw
letlkeeetenlqkkndliekiksivysnestthkslqnriqeveklrthffevgkvp
>Protein2525 136
erklyiirrrAANAIQALDLVHGKeqaldlvhgkefyvpsfsartivykgllladqvgey
fldlqnpdcvsalalvhqrfstntfptwdlahpfrmiahngeintlqgnvnwfkarGLST
GLGDEGGFAPNLESNR
>Protein10301 324
KKTYYLCVEYFWKNREQYRWKLNELYNCLGKskqsvhqylarkvnieilvyqiriivqqv
rkdhpmmgvrdiyykmrpkeigrdrfedickiegllvqrarnyrrttnslgvtrfenlti
dlklsrinqlwqsdityfeikgrfyyitfiidsysrkivghstaknlstesttlpallfa
ikdrkitsedelilhsdgggqyydkellritkaleiqnsmceyawengkaeringviknn
ylkhrsintyeelvkevdrsvylynsdkphielkrktpvefendylcnrrktegdksatd
ktlvkrvngwpsgpkkknlrinia
>Protein10303 169
nirGISEETTTGVHRlyervengtlplpainindsvtkskfdnkygckeslvdairratd
lmmagkVAVVAGYGDVGKgsaaslkgagcrvivteidpicalqaamdgfavkkmanavse
aniivtatgnkniltaehfkamkdkavvcnighfdneidmawlnathga
>Protein10305 125
myendwdgwklltekigdkVQLVGDDLFVTNVERlstgidkgiansilvkvnqigtltet
iaavnmaknagytsvmshrsgetedntiadlavalncgqiktgsasrsdrmakynqllri
eeelg
>Protein481 66
mkwfieaakklqakgvkdiavvsetitthsyesktlakafeeitgikvkHDTIGEGDVVE
Klqtsm
>Protein486 81
mpeyrwgillapkeegrvipcgrhkgqpawqevpgeyrsllrrLIVVQGDTEPASVEQQR
flgatapslydmrnlfqvnve
>Protein9988 251
mfsklkieisgedfkEGLTAIVSVKvpepqfkgqtkgelgnsevtgivsrcvgdvlkayl
eenpmmarriidkvilaatarhaarkaremvqrknvltgsglpgklsdcsskdpieseif
lvegdsaggtakqgrdrnfqailplrgkilnvekameyriyeneeiknmftalgvsieek
dgekilnieklryhkivimcdadvdgshistlimtfffrymkplienghiyiaapplyqv
rkgknfiycwn
>Protein9989 138
meevvevkngkkvvsqkkvfpgyllirtsldddswyvirntpgvtgfvgaankptslkrk
dvetflhvekvgeeapkrakpkleyelhetvrvkqgpfadfsgeiveinadhlklkvlvn
ifgrETPVELEFSQVAKl
>Protein3922 89
swrdgtsgkvepilnpatgkLIGTVAHASIPDLDDALESAVRgfelwrrtssferyklmr
gaaeklreraasiarimtleqgkplgeak
>Protein3691 231
myglgpdsepgfkadvdkfakangitiefikAASWDTEIRtkvqggnapdvglfpqpglm
cdlakqgklipydaatvatnketlvpgiieagtcadgkvyglptgvsvkSLLWTNAPAFA
AAGYTAPKTLDELLTLTDKikadgtapwciaaesggatgwpitdwledlvlrfagpenyd
kwvsgelkndspeikpaweyfekiaftdgnvrggtksivatnfqtggnalf
>Protein737 70
gsggsiraksikITDNGGTDLTTVTGIDVGSRvsasvlnagnqatrnsdviggviakgap
ysnvmmahsl
>Protein739 25
meskfgrILVPTEEVVEIKngqkkt
>Protein3071 282
sdgllsnfnqwwhrdlnftdlqsyknpdgsqrswnrggwddgaplywnnpywtryenytn
dskdryfgnitakykltdwltiqgrLLQDFYTFRlnerVAVGSVQESYYKerfidmneln
sefidmnelnselmlmfnkqltrLNMSHGDYEEHGNRlrnvraaseatgktvgvfadlqg
pkirlgrfegdqkvhlavgdrftitiddiqgnqdrcsttykglpgdvnvgdqiliddgkv
glkaievtatdvvcevtvpgpvsnnkginlpgvavsvpalsd
>Protein9892 107
mrVIIADDHELIRkamavifqkipnikivgeagngeelfsllketpcdllcldvympsfn
ffsaipiykklnkkmkilvltsmddhfsikkiikedidaivsksepa
>Protein3078 165
stdaeladaarTILDEVYADQVAELAERFGDLSGQGRTATDASDLARlstlgavdtllvd
idasvpgtiddigavsladaegagnygvtdeiarrvllptrspagccsqeagcwpfvGGE
FIVTNIVDSVRkvftitrlenhirvatsmdeardivesiisatsr
>Protein9893 340
mpcpksphgcdvdptgeyivgsgkLAALLPVFSFDKlqaaiankafdgdyegipvlkyed
vlygevkkpglgplhtefdgkgfaytsffvssevvkwnikdltvvdrvptfysvghlcip
ggntrkpfgkyliaynkitkdrflptgpeltqsaqlydisgdkmqmildfptigephyaq
aapadlirnngqlkiysigenqhpyvakgekeskvvregnkvhvymtsvrshfapdnieg
vkvgdevffhvtnleqdwdvphgfaikgadngellimpgetttlkwipekvgifpmyctd
fcsalhqemqgyvrvspagsnvplkfhvgqtpaakedkvq
>Protein9890 112
mskLADLDVDPELVHVYQGQKgleqlspgfdgadggvgvgggggvlrgikraiqslgeeg
ryveriqeelkaghglvtvsvgennrsrviaamkeqgahhmyrygkltiidl
>Protein1755 69
mnkselvevaaqeagitkaaadkALSAIIAAVVKtvskgesvtlvgfgtfksakraartg
knpktgatl
>Protein1754 34
VTTAIAAFEETLVTPGSRfdkwlegdkkalnqqe
>Protein1757 71
mgtyseknfevkpeairlrggtelhpyfaveaqvgigtkSDVANLQGVQPSIKvksyysl
flrpqisisnl
>Protein1756 30
gftwehpahlyfkrakSSELLFGDPTYHRe
>Protein1752 56
irnsvlprthgsalftrGETQALVVATLGTERdaqridalageyedrfmmhynmpp
>Protein1759 49
vpgtgnitinkrDIDEYLGLETLKvvvrqplvatetadkfdvivnvkdg
>Protein8611 176
mlktrrktfenlrVSVSGSGNVAQYAVEKamalgakvvtvsdssgtivdedgftteklit
lmdvknhlygrlsdyaqrtgvpfqagktpwhvpvdialpcatqnelnvndaatlikngvl
cvaeganmpstieaakafeaagvlyapgkasnaggvatsglemsqnamrlnwtaee
>Protein8615 185
drredfrTEVLGLVKaqmvknavivptgskggffakqlpdpaldrgawvaegieaykifi
rslldltdnrvdanvvppervvrhdgddsylvvaadkgtatfsdiangvsqdfgfwldda
fasggssgydhkamgitargawesvkrhfrelghdtqsedftvvgvgdmsgdvfgngmll
sehir
>Protein9697 75
mggapnhpewyhnladeaeatiqdgaevhelvaresggkekatwwkratdvwpayddyqa
stdrVIPLVLLERvq
>Protein9691 42
msgpprryyrvtqagrealtdwsaawratrDSLDAVLKeasa
>Protein8809 271
ggavglfegkrlgrqknlekldeeikkleeesvaskkdlqtkqssleqlkinsfkKVIER
ENYALQNLEKELVSKksridnyrelvekshsqdavqeqnlilieeelaifktqldrvsid
snanknemdglenlfksasetynrisaefnsqhiiliqeknklqsllqgqkyretklket
qdnlskynseqslaatelaeikqkisvletqliqdylkrdeqkssmsdsegdyflqkeri
dkfdenirergkmvhqselniqmkkdqlndl
>Protein6165 140
mfkLAGSLQDAPGASKgftiggtvpvgpvalttvpvgpvaltldiarengtgmkTQEAVL
AMVDGLDADEAVGAKivarslqgplaqiaenagleggvvvaavrELTGHEGLNARTGEYE
NLVDAGIIDAAKvtrsalqn
>Protein6164 46
avdeeegraleadavglvlvlldalagllrDEVGAELRhvevellg
>Protein7345 103
lqitagtsvaesggvnitgitddfasvirAGNPGYLGTGTSPDIGARefegtnpvacttv
dagvistspalpvtfcgpgsvtfstsgintapgityqwsssav
>Protein3269 34
kylvaynkitkdrYLPTGPELAQSAQIFDISGDK
>Protein5999 35
fylhsrlleraaklsderGAGSLTALPVIETKagd
>Protein5998 32
NLTESNFQLVKtviarfinpwrltgradeeag
>Protein3481 52
lfdfqvflspgdvwtasiskgadgyaklttndasctkpakAILNATPFKstr
>Protein3486 104
fgnvhgvykpgavklrpsvlkEIQDAVGAKygkdkpfdlvfhggsgstaqeisdavdfgv
ikmnvdtdtqyaytrpvaghmfsnydgvlkvdgevgnkkaydpr
>Protein4060 68
mipqqiivrpvvtekSTDLQAQHNQYSFEVAKkankieirkavemvfgvrvidvrtmvvr
gdirrvgr
>Protein8572 17
mcetlvkLATSNSEFTK
>Protein8570 31
prFSAYVASKaaldafsrcaasefadrnihf
>Protein2709 25
meanenrkfdrIGQEAAEGARaysa
>Protein4280 33
lvfvdsaggngrIDFATSVERylaggsaglswi
>Protein4284 101
kisaiifthshidhfggidgvlsdaerEHLQVIAPEGFMEEASSENILAGPTMQRraqym
ygsrlprSATGHVDTGLGKQQTFGGDIGILEPTEIVSKtgq
>Protein4286 71
iqkiktaattrEVEIPAEYATRtiqkiktaattiqkiktaattrTAITPFTHLAAKyaek
ngfnkanieaa
>Protein4287 33
frdvepedlikFGIIPELIGRmpvvatlgeltv
>Protein5220 144
ilragaiqvnvnplytprelehqlndagcetivifsgstptlaevlgktgiktvitvapg
dgtgvalpsppvdarLTGAMALADALKegagltrtpvpmrgddliflqytggttglskyt
ggttglskgaalthrVLTPDANGR
>Protein5225 31
rakFVPTVFAARqfvshgrvsvngkrvdics
>Protein5880 31
dffkkeikglnntktgfkSFEQVTPFFLITK
>Protein6754 52
mhrdskIYDIFEGTEQIQQLVIARAISGLRIEahhrvipdgvlavrtlptsp
>Protein6755 33
iglinslalyarLNEYGFLETPYRrvkdgvasa
>Protein6756 56
eayvvvdpgltaltrgqllteeqfllaveehgdefdarMGAEAVYELLRtidlnae
>Protein6758 69
adlgkqyaeplscrhcrkifdsqsyplrkevtvleayrahvaerAALGIPPLPLSKqqtt
elvgllknp
>Protein4937 109
atnaataatnvanvvgkvnnlikaqavelkAMQAATAAATALTNADAAKkAADTAVTDVT
SAETAAKtalaaetaaktalanankaqteaakSGEIIISDQHGRererh
>Protein9223 168
eltqstlkkhkvdkellhllisstkyfddafdsyfldkfdlevlfersiniftnsrnidt
sfgaeiflkkhlqdlitynkislkkitkEYRHRFYYELFGKLKREGKMDSETKqllnffe
lednatlkdlkkrfkellliyhpdvnkeghqktqeiienynklfdlir
>Protein4938 142
kirvavpaltanigvstltevayqaalkkasndekAISAAIATASNEAIRkalapeltsi
tvtptvigsladlaaiqnteagkyalklaalaklvpdtnaapaiaalkqlaaditsddkl
dgiatgqelafnytaanlvssi
>Protein5084 52
qhfarthaigqvvpgkvtklvpfgsfvrVADGIEGLVHISELAERhvelpeq
>Protein5081 32
kagaikleviiavghtdrIGSDAYNQKlserr
>Protein5080 33
eakkkvaeleplrTQSFQLNYTKaedvakgltg
>Protein1254 32
rlvisiakkytnrGLQFLDLIQEGNIGLMKav
>Protein1256 12
NTQSVQDIRnae
>Protein6570 17
skAQMELVEGQISKler
>Protein984 316
dkivrsthgvnctgscswkiyvkNGLITWETQQTDYPRtrpdlpnheprgcprgasyswy
vysaqrvkypmvrgrlmamwreerltkspidawiaisqnpekaksyksirglggfvranw
devteiiaaanaftvkkfgpdrvvgfspipamsmvsyaagsrylsliggvplsfydwycd
lppsspqvwgeqtdvpesadwynatylmvwgsnvpqtrtpdahfytevrykgtktvavss
dygemvkfgdiwlapkqgtdaalamamghvilkefhlksqsqyfkdyksqsqyfkdyvkV
ASIDPENLLKdsdndg
>Protein7487 33
sasasqfvydgaqsinpvftqlrIANNYGPRdn
>Protein7485 17
QEFSHHFLGRaclpeeq
>Protein7480 55
egnlkaafagesqanrrylyfaakADVEGQNDVAAVFRstaegetghahghleyl
>Protein7488 46
evpdairksiesakknlfkINIIGHTIPHEVVGKfksarvylkpss
>Protein6282 38
mdnggaiaerykeghpalegrVMFTSGTPGQPDAAFVK
>Protein6285 120
gwnrVVWLPSMLKenideaipedikdkiatekDATDIESLKaflqeknhpvvanwaaaee
eeeeeeegeeevaveaapmmmpaagfqmpampampmmsggasgikltfknakitidrmii
>Protein7620 30
mapgskVVTGYYEAAGLWPYLDKlgfnlvg
>Protein7154 13
rGFAVVADEVQRl
>Protein2050 57
maaeteeeraiavrEFFVTITDLLARrrdeeprmdfvsllahsphsqgfsdqelfgd
>Protein2504 24
kregihtvgelvgrSEADLLDIRn
>Protein2055 40
mydrarINLISEIAPALKvsaeeaeryldealakgvlkpa
>Protein931 109
mlggiitgkppvnlstatplarLTSEYNVFVLPANSPFKsmkevieqlkkdpgsvkwggg
srgstehiaaamiareagvdaskinyvafrgggeataailggnvtiggs
>Protein937 87
latnvkaqaaadkALADAQGVIDSKggyvdnengdqyltqntsfvedssksffegirkit
ykykgirkitykykvrQASALHWKtmf
>Protein4633 48
mvsnanlesgnrGAPSATLNGVTYTVGHTLTAKeaksiskaiktwsks
>Protein3670 14
QNYPEILLKrisln
>Protein3907 39
arrggvkrISSFIYDDSRqvlkgflegivrdavtyteha
>Protein3904 16
qgkWYPGEQLPRwsln
>Protein3673 381
mallngtndrVLTFNLFEAKtsatladgtvvtnevidpntaatatpqviaseidmvpaal
patadmcaagqtrptllrlagsiaaatsttpavpakdvfcwpetwptdnrlggvpdpagv
gpsvyqfaseggwlpkvvkIDPVPLAYLQDTGRinvlnpdtaglflappdtaglflapae
raeimvdfsqyagktllvyndsgapvpagdprAQLGWLDYQVVPFGKTSTPILGPANKDG
QGMPQAVVVPLPNRqleityntpyagsmewwggaaddlqntmsrQLDLTGATTAKvdaml
wadieedydflyaeastdggktwaqvgdpitgqnpnwvaqswqnpnwvaqswnlsawagk
kidfrfrVLTVIPEDSRvvve
>Protein3678 40
vgdnlrkGAALNTIQIAEALIERGRFAgtlptglvpitpa
>Protein3908 30
ikdasglikvlgtgdikSSVSITADACSKa
>Protein759 52
mrDVLTLLSNPKiaanmtsgnfevvgimplgagyllvndrainnlskisgkk
>Protein3014 92
mfnkqltrDLSLSANLGGNKmrnmrQDNTSETVGGLIVPGWYNIRNSASAANSYDETFEK
kinsvfasasfgyksmlyldltarndwsstlp
>Protein3016 68
gqakreippapepdkALLAQLTELGTEPLRialkisgkherrdaikaareavigkitagk
dadeaaat
>Protein7427 36
rrrislgikqckANPWDEFAKnhekgqkvsgniksi
>Protein1739 32
ksyrGMGSLGAMQQGSADRyfqegtadgsvgs
>Protein1885 23
ptrrssdlakrGGVIDYVDAARi
>Protein1884 63
qnalaaakSLSTAGSLKfnqahpggvpttacgegaytsrgvsyfswsgarsytnvfdpld
pal
>Protein9509 46
mrtgevitaevvrIEHSFVVVNAGLKseayvpieefkndqgelevq
>Protein9504 17
mighrFGEFAPTRsrvt
>Protein4540 199
mfsagtrfeavleigfarQVAYAPDLTDPRityllhevgeetrhqrlfirlisqigpqai
hplegkawidrldrfgtgwdrldrfgtgwitnhlamlyvmvlageeipdrmqklasehpd
tdpflasvnryhrqeearhlsfaramlpevwagasavertvvrrIFHDDLIILRvfgeaw
ldvlqdlleseklelwskl
>Protein9503 192
eearqreqkRKWKDKYGRdffgedenfdneedeeeeffgnnrepseeelkmmfeffiqan
psikskmkdkgfydfmferfkedvlgrkktdsesnnesgkttaedrikniyrilvrklhp
dfqteitphmqslwhevqsaykakdlerletilaisniqtgdfseeisvsqilnvqseyk
nqlkslraqirk
>Protein5418 36
mqvlsrrtkNNPVLVGEPGVGKtaiveglaqaiaag
>Protein5144 55
mggdvldagavkELADLPTGPEIYSKLAGGIAGTARGLAAGIHGTHRslayvlqa
>Protein8638 57
mtpkGTFVINGAERvvvsqlhrspgvffsqsyhpngtkifsarvipfkgawmefatd
>Protein8636 57
mevvvlnnkgqetakkvslddsifaiepnkhavyleikQFLANQRqgthkakersei
>Protein8631 111
rrllngveptgdhgghvvklilradladlgkRGDLVEVADGYARNYLIPQHLAMPSTAGA
AAQADAMRrgrdqrDAAAREEAEDMAKKLVTAAITIPAKagdsgklfgsit
>Protein8632 318
mlsgsiailialsgvayaekkglkTTNGNDLGSAELKsitletwdktewevftdkdseqp
dsygkkpwkkdlppssqsmrqvkllkgyprdvkyldmskdkenaqilalkFHFTFPGNNE
VTIRPPRtpdflinrprmfindnafsseeakkdpskrdtnnvnmqpiygvelpgvtkSMS
VWVLGRgidynlegwfedykgdthvikfgsvnfvgwrpmtavipsnipqfveaypatksl
vfkqfklrstpkTGGDVTYLFFDELKiladtfdvhfdganidfdpedcknkqrveevear
akgskptkdcgggdaksa
>Protein1081 578
mdfkvagtrefvtaiqldtkLDGIPASVLASALTQARearlhildvmgeaidapdemspf
apriitvkvpvdkigevigpkgkvintiqgetgadisvdddgmvgvvsvsavdgnavaea
erqirlildpptpevnaeytgkvvsitkfgafinilpgrdgllhiskigggkridkvedv
lelgqdlavyvedidpngkvslrmdpngkvslrmvgdtkadsagkgsgsrssgergdspk
adapprgrLIEGEGPLRvvlgrrSLSEGYGPVADAVAAIREARPDATFLTALRrsnvrGA
LELGMAPGLLPGRmtldagrdyfsgywhtvpatagldaagiveaaadgristlillgadp
isdlvadvdavaaleratvislathhsdstlvsdvvlpvsahgevggttvnmegrvtalg
rrvttpgstradwviaaelserlgtdlgltsieaidseiehavptfagadlgkledpgrq
dgvvvpilddvawteaglpdrLSFEPGDPTQVPAISSYSLRlvlvrrlydsgtmldsmps
srpltvapearlnpadfsplgvdeganltlrtpsgait
>Protein6145 32
ggrpdgrrarrgchrvrvrPVDPPGHRrhgar
>Protein6147 18
mkYSVSPVVRvavkpkha
>Protein6146 22
pgpaatlapkLGPLGLNAKkvg
>Protein236 42
ekIVFGAFDLISERtkddpvkvfekavanvlprlevrsrrvg
>Protein231 47
mklpnkdtpvivqcaggvrsafaakTLEQLGYTDVTSMAGGFGKwkd
>Protein8389 33
fdkqkVGQYAAEIRekrkpepykgngikyadev
>Protein8436 156
vgrlgtdfssanlldwgnpirITPGSPNSSANDVVGKieesqtnteqldfnlfgqyntgg
gssaisldligglninqralkylttyvtdltipefynlsnssnpptsnnasrlergvgvy
asagfgfndwlyltltarndwsstlplennsffyps
>Protein589 79
aesariadsakrqveaerqqavvqlrqeigtlsttlaskIVGESLQDEVRqngivdrfla
eleageivpervapagqda
>Protein3245 12
EAISSEPRrekp
>Protein3244 19
mefarYAPAPQSITEELIK
>Protein3246 35
ptgfrlsisrnwssrwyandkDFAGMLAEDIKvre
>Protein9889 44
mrtfrrVLVPTQEAINKqigsrsfscrrngrtkryycphrcrcs
>Protein6428 29
mneppgararVALSGLTIAEQFRdgdgdg
>Protein32 57
aitgkvsqaktlaqkYQLEGVPAIVVNGKyvvtgenqkVIDVTNFLIAKergavkkk
>Protein1712 29
recrpiskdkkFFVEEILQRavivdeanv
>Protein6425 36
rpaddkapfaalafkIATDPFVGTLTFIRvysgtln
>Protein1865 114
iatfnvtkttapvvvevqgsatakyvdeskLSATNTGEVNFDAAQKiratvptlatnigv
stltevayqvstltevayqaalkkasnnekGGYFPVPPVDSLHDLRaamcrate
>Protein1716 76
mageagrgfavvadevqrlaersaaatkqieqlvkTIQSDTNEAVISMEQTTSEVVRgar
laqdagvaleeiqtvs
>Protein6423 294
mgahlghggvvenceivcpfhgwrfdgegkNTNIPYSTRvnkrEVVQPYPTVERnsvima
wyhptdappsfevpelaefgedsdqwtdpihreyvieapwqeiaengvdaahfryvhntd
mvpelerydtdgersfmrsvqkfptprgvvdgridsdswgpglsvihfsgivdtflmgcn
tpisankcvlrftfrvkklgdadtestvgkafadevgnqvledmpiwqnkahlvrpalad
ndgpfmkfrkwasqfyaepvdgeamvyppngsypaendreltaskkfgtpdpaf
>Protein2262 225
iggdaikellarIDVDAEARvirqkiqekkvtdkrlikrlevleafrdsgnrpewmvldn
vpvippelrpmvqldggrfatsdlndlyrrvinrnnrlkrlltlkapeiivrnekrmlqe
avdalfdnsrrkrtvkgkgnrplksisdmlkgkqgrfrqnllgkrvdysgrsvivvgpel
kfhqmglpkkmalelfkpfkmalelfkpfimkrVSSNSSYLGFKg
>Protein2264 204
kilqlttkdnatvrfdtaapdangnvtvaagaevvlvnssntfqttvnppanapvvifqg
kggviatlndaaatqpsgdqshvdrVVVGSAGNDRiivqdakntqvilgtgdssvqtglg
vdtvhaglgnstivggsgdyavvklagaptnytvtvnnghaivtnqttskttdiskiqyv
qldngnalvfaknsvegqvstlyh
>Protein4736 31
tvlrfapqgasepvlkVLESAIANARvkadk
>Protein4568 53
dvqigvsrgvakdeaagylnskYSQDALTVEGLYFLSRdtwrpfvqagigygr
>Protein4563 62
mvgtkrqarETVAAEAQRagvpfvdqrwlggmltnfktvktsikrlkemkaqqetglesm
sk
>Protein3575 32
gdnrTGAGEGDDEQIVVDLTRipanvkslvft
>Protein9704 77
mnrLIDQGAIVPVMSDVYDLTHVGDAALKvhrneaegklgvlclspeegmgitdqakrev
vgedrinlfrrmagtka
>Protein9719 125
makYAAAIDQGTTSTRfmvfdhegrvvcydqkeheqifpkpgwvehdameiwertqsvir
galekgkidpkDIAAVGITNQRettlvwdkktgkplynaivwqdtrtdtiinefakkggq
drfrd
>Protein9718 113
mvdiygrSVDELQASLSPDLAEELDRLAPDFDGDEVPSEATLRiaqaqlvgwleglfhgi
qatlvaqqmaarqqlegvrgqlpgpggiqgqtegpmgggpppgapgrgptgyl
>Protein4962 74
drprqplirqgtelvkTTVDTVLDTAILAVQRvhgvvgigsprasletnfalrelvgaen
fstgmtaaeqarva
>Protein9246 281
mcsveggvdietlaherpealakiaidpnvgvdaakaaeivatagfdpevgakvapvler
lwevyrdedatlvevnplvrteggdiialdgkvsidensrFRHEAHAAYIDHSKtdplev
laiekslnyvkldgnvgiigngaglvmstldvvayageeftsanglhpkpanfldiggga
naevmangldvifedaqvkavfvnvfggitacdavadgivkayeilaghgkapkplvvrl
dgnnaeqgraildgaalpllervdtmdgaarrvaelaaaqn
>Protein9712 103
dtylasleklrsfilpggtpgaahlhvaltvvrraersvwaaieaygtepgtargeggin
pttatylnrLSDLLFVLARyanlpggdvlwapgggreqpptps
>Protein9714 195
melversseiykeseqatsvdevflggviaalgdsgyvlidiltggslrnagatssttqv
alpfnrhelrfedpatgarvalvldhltpdvgsakvlgqrariqlgygqrvpnfgqvgra
lrQEMASTFVVSPEPGRvtfdadlssgfvycqvdllweldryvddsmdvdadllrkhlaa
tvhtlrkflqlrfag
>Protein9717 152
mtylaersilvtggtgsfgrafvryalehlnpkrlvifsrdelkqyefrselgddprlrw
figdirdsdrlarALDGVEAVVHAAAMKqvdtaeynpfecirtnvlgtenvinacidaev
erviglstdkassplnlygasklcsdkllvag
>Protein9251 123
LYVGNLPYSFRdedlqqhfgahgtvtsakvmmdrdtgrskgfgfvemgddaqaqtainam
ngqqfdgraltvneakpmearpprsggggyggggggrsggggygggyggggggggygggr
ssy
>Protein4955 21
issrvlfrsqgkMEYQPQGKd
>Protein9700 106
mgrvarrvwakaikykykgslrsqllkyhiqtsgrslhaqeiefndirttlqaltalydn
cnslhtnafdeaittptedsvrrAMAIQLIINRemglaknenplqg
>Protein4952 76
lhfqpghvnasqsetvkadgkwlavgckfskdrFLPVGPLHPENEQLIDISGEKmtlvsd
hpvrpephdfiivkrd
>Protein9701 146
mplerkapgviyrqpvneplqtgikAIDAMIPIGRgqreliigdrqtgktaiaidtiinq
kefyergetvyciyvacgqkastvaniaktleeagampytvivaanasdpapniffapfs
gaaigeffrDTGRPALIVYDDLSKqa
>Protein4958 31
vqgtlqrykelrDIIAILGMDELAPEDKlta
>Protein9906 247
ytggttglskgaalthrNLVANTEQFKammpdalrpgqevvvtaiplyhifalmvnfity
fsvgadnwlvanprdmdgfvetfrqakptvfmgvntlyagltmhpklrevdfsrlrLSGG
GGAAVVGAVSDRwkeitgqfiregyglsetspvlsfnpasiqdfsgttglpvpgtdirll
ddagmdaapgesgeicakgpqvmpgywnqpeanaaaftpdgyfrTGDVGVITPEGFLKiv
drkkdmi
>Protein6773 20
mharSTGSYSLVTQQPLGGK
>Protein6775 33
mradsvkdylkSQGVSSDQIGESIGVGSDRlap
>Protein1278 37
mvnkVFLIGNLGQDPELRntaggsavctlrlataerr
>Protein6802 144
mtengtfvingtervvvsqlhrSPGIFFDVTRsktggagkpifsariipnrgswidfefd
tkdilyvridrrrklpattllralgysteellnyfyqreryiwtadgwfkettedllmiq
aavvdvinhetgevlckagrkflk
>Protein6805 234
tigaarFLHDGGFDSTGRyflvaanasnkiavvdtkedklaalidvgkiphpgrganfmh
pkfgpvwatsdlgddgisiigtdpvkhkaqawkvvqtlkgngsgslfikthpkstnlwvd
aplnpdakisqplnpdakisqtiavfdiknldkHGFGGVMQSTHGQHNRlrapgsigags
dpsrvfkgvrmagrmggeqvtvqnlqvlkvdteknlivvkgavpgaknsyvilr
>Protein7605 25
mrAFDQIDNAPEERergitiatshv
>Protein7606 650
ppaewqgasadtlnrnavskILTLTSTYDHRiiqgaqsgdllrtmhnlllgadgfydeif
ealripyepvrwvqdidashdddinkvarvqelihayrvrghlmadtdpleyrqrrhpdl
dvtnhgltlwdldrhfatggfggesflplrkilgilrdsycrgigveymhitdpeqrrwi
qkkvevgyaktsreeqqrilrrlnaaeafetflqtkfvgqkrfsleggesvialldrvls
raaqdgldevcigmphrgrlnvlaniagksygqifrefegkqdpnsvqgsgdvkyhlgte
gtftaedgattkvylaanpshleavnpvlegivrakqdrlnlggdaftvlpvllhgdaaf
agqgvvaetlqqsqlrgyrtggtvhvvinnqvgfttapsssrsstystdvarmiqapifh
vngddpeacvrvaelayefrkefrkdvvidmvcyrrrghnegddpsmtqpvmynlieakr
svrklyteqaqrpqalhrvphrpwrhhrrgcrrgaarTMTDPIADMLTRirnantamhde
trmpsskqkealaslllkegyigdfavqpaegrpgnvltvqlkysaerqrvisgikrisk
pglrvyrkadeiprvlgglgiavlstsqglltdrearkrrvggevlchvw
>Protein7603 119
rikrTDAEGSVPVTVIDRqqlelsgdvsvadylrnttfnsfgsfrpqsgssaqsfaelsl
rglggartlilidgrrapiapqagqgqdlnsiplaaverieiltdgasaiygsdaiggv
>Protein10082 186
YGIASTILEESDQVGGISRptalavvglqahvkivgsgcvgttrvgsscvgpdlwtqhia
rlqlgrrshqglptdgrtverrqqqhlpgtaggasdrqarrahpggvdddhvarphfggq
aihpgvlrrpvgapvdqqagciagldwllgdgldgqlvlelaqphwlrasrssssivrpw
pgspgr
>Protein10080 353
rINIIDTPGHVDFTVEVERslrvldgaialfcsvggvepqsetvwrqatkykvprigfvn
kmdrpgadffevvkqvaerlngnpvplqvpigaeekfrgvvdlisnkalvwneadqgmtw
teipipeelkadvelwrgkliesvaeydddlmnkyfddpdtitpaelieavrkatvdqai
tpmmcgsafknkgvqnalnavcqflpspldvdaveginpdtgltelrkpdpsepfaalaf
kimtdpyvgrlaffrvysgtleggsyvlntrsgnkerisrilqmhankqnpipkveagdi
aaavgfkeiktgdtlcdlnhpiileqmtfpepvislavepkstadndkltigl
>Protein10087 394
wehsayqsdnqfvvevrqkkvdlnklsqgpgysnekLSLNFQSIELRsllavfadftnin
ivtsdtvtgamtlrlqdvpwdqalqiimeakglgmrktgnvlwiapkdeiddrtkkdfea
alaiqkleplrtqafqmnyakavdmvvqlttsaggatsggttnrflsergsaiaeprtnq
lfvtdtatkleevrqllvkldvavrqvmiearIVEASDTFGRslgvrlgatdlranrggd
ggynlgggnrvgmgtsysnavassgaggavntlgnfvnlpaqaqggydpssfaisifnsa
anrflnleisameadgkgkivssprvvtadqtkasieqgtefpypvtapnggtiiafkka
vlklevlpqitpegniildldvnkdspgevlnnv
>Protein10085 293
mkgdtleplkivatrGMTVDTQEYHPEPRvasivashfkpefivnvketgktlmvnysdv
nalkitelgsarflhdggwdstkryfmvaanqsnkvgvidakedkLAAIVDVGKiphpgr
ganfihpkfgpvwatghlgdetisligtdpvkhkaqafkvvqtlkgqgggalfikshpks
khlysdtplnpdpkisqsvavydinnldkgytvlpiaewaglaadggaqrvvqpefnmng
devwfavwsaknkESALVVVDDKtlklkavikdpriitptghfninntqhdvy
>Protein10088 110
mlsgrtadsrgrVEVYRLVSGTWTIMGSPITGATAGSSLGVNTAMGNRqiaisddgnrii
mgerlfdgpsltdngqlrtydwnsttstwvastffqgsasnnllgslval
>Protein10089 167
rqrrgagllarnvgevlwqslsgprrrcahgehspdrgvpcrgpalgsltqqhpdltrsd
ssvtsteivaagpgpqaglddhiynrllkerIIFLGSDVRddnanaicaqmlllaaedpk
kdiwlyinspggsvtagmaifdvmqwipndvatvamgmaasmgqfll
>Protein2075 42
mltdkignkIQLVGDDLFVTNPAILQRginegvansilikfn
>Protein2072 31
hgqcrgrrtgvdrsagrgpgqsrPAGVGSHR
>Protein2078 57
arpgdigltfnrrSTVSLAGGFGEIRlgrdyspqfrnltvfdpfgtngvgttqtlns
>Protein2387 192
eiiaaanaftvkkfgpdrVVGFSPIPAMSMVSYAAGSRylsliggvplsfydwycdlpps
spqvwgeqtdvpesadwynatylmvwgsnvpqtrtpdahfytevrykgtktvavssdyge
mvkfgdiwlapkqgtdaalamamghvilkefhlksqsqyfkdyksqsqyfkdyvkVASID
PENLLKdsdndg
>Protein2385 32
meikVVSETIGTHEYESKvlapafeaitgikv
>Protein3324 19
SENENQGGQFGLERlfvkd
>Protein3325 82
tteakakalrpvaekvitkaakgglhnhrQILAFLNDTEIADKLMEDVGPRyadrpggyt
rilklsdrrkgdnapmaiielv
>Protein3384 21
MPENQNQGGQFGLERlfvkdl
>Protein779 31
naletgdgvkLSGFGNFQLRdkpqrpgrnpk
>Protein3036 79
mglgdavgfvkvvadakHNEILGAHMIGPDVTELLPVLTLAQKwdltadevarnvfahpt
lseavkeavegiaghminl
>Protein3032 30
sikGPLTTPVGGGIRsinvalrqlldlyic
>Protein1364 30
mdfkVAGTSEGITALQMDIKisgltqeima
>Protein4383 95
dlasrqggfqsskNVTGQAVYTPLSSIVATFRysrgflneklgnyfkpsgtryictsgna
agtttfgseacttgindpandqtfkdvsvrtnyeg
>Protein4385 587
sirpdeirdaldsyvrSYEPGAAAReevgrvtdagdgiahveglpsamtnellqfedgtl
glalnldvheigvvilgdfskieegqevkrtgevlsvpigdgflgrvvdplgnpidglge
ikaegrralelqaptvvqrksvheplqtglkavdamtpigrgqrqliigdrqtgkttvav
dtiinqkefwetiinqkefwesgdptkqvrciyvaigqkgstiasvrstladagaleytt
ivaapasdsagfkylapytgsaigqhwmyqgkYLQQGDISLVYEALHERrrllanaphlv
diqpfllplfakgglipkklarsmgaamwaydatggwrigrfhqridtaeavahmptlpa
dklggayiyydaaaddarlvltvirTAVLDHGATAANRvralgihktpghiidgvevead
gehftiattavvnaagvfaddvraldeavhpnsirpakgihvtvpwdrirndigvilpvk
gdrrsifvmpwgdhtyigttdttydgptdnprctaddvaylldavngwtgagltpadvtg
twaglrplvveadqaagrtadlsrhhrvlrspsgmvtvtggklttyr
>Protein4387 105
spwaehaakyvpagagsvpsfvikggraagetfanalelhyqlanlgdvrSLVVHPASTT
HSQLNDEEQRsagvepglvrlsvglesiddiiadlkvgfaaaaqa
>Protein5388 31
mstfskAAPFIDAPFLFRdlnhwnkvldqdv
>Protein5389 32
ttqngstangqnwqrrSTVSLMGGFGEVRlgr
>Protein5386 37
mqnvpkadrerrvqeaakLLGLEDFLTRkpkalsggq
>Protein8431 191
avdeavrdrltlqhgvpderVVVVPNFVDLDRfqlvaepgptprrmllfsnyvsegspyl
kaareaagtigahldvvgdkmgtstpnpekllgeydlvlaqgrsaleaiaagatvmvgss
rafgplvrsdnvehlrrlnfgiraqtlpatsatildqitgydpsdaaavtnwvrantgvt
qavdalvdvyq
>Protein8388 124
tqdqnlqdgphkdlrrsrAAALNMVPTTTGAAKavslvlpelkgkldgyamrvptptgsa
tdltfeaarettveeinaiikaaadgkVLVYTEDEIVSKdietdpascvfdakltkvign
qvkv
>Protein8435 25
NYYFPMNLFRyyflvlsffeflnfi
>Protein8384 303
meyhtpgvyirevdsgpkpiasvstsvpgflglfeyrpphdavavtatdgtrklrgklsp
allgvngdvrgdakeagnalvdafklkrsqvrdvrkylevrgapktgakvpkfepgtkgr
vkvtydekSIEVAQVILDERgvfvttndalinetldqldqafalpaampksaaevlevyg
fqfsgaegtalkseysippvgvtnkaeffrwlqsffaqylletrpveelvgqtfddvdea
adavfealgrdealkqefreflsqptvfnfvssvngfydngggkcyvylmgvadltlsir
enq
>Protein8438 32
WTFTSESVTEGHPDKmadqisdaildaileqd
>Protein8382 106
mlslsrGGQTIWLSDVDAEKIGVADNDWIEAVNRngvvaaraivshrmpegtvymhhaqd
rlidvpltetngrrggihnsltrimmkpshmiggyaqfayffnyig
>Protein1713 289
mratgkVVAPPAGHQLAReaqakeaeaqaardaeardaqarvdaeaaqaeqaaaaaapea
paaetppeapvvetaapeaaapvveaatgsesadvvteavaagesgdtvaastttegtae
aaadapaesaaagptsasgkAIPPPPGPPTSSSGKvippppgmggrmpaptragrpgagp
ragrpaggpagrpggggggpmppggggggpmppgggfpprpgggppgrgrpgggpggppr
rrksrrrrnrdelqpmdapsytpddaavpegvivverQAFALAAAKlpv
>Protein1860 243
mtevirAIADDGEYFEYAPRwagsitcgyarigghsvgivgnqpamyagvldiessekaa
rfvrtcdafnvplvtfvdvpgflpgvdqehngiirhtrsttassatgqsVLAVQGSVADP
AVADRavteavakFGAVHGLVNNAGIIRpamidkmtdqqwqevidvhltgsfywmratgr
hmverskggerTGGSIVNISSEAGRrgsigqinyaaLPQIFNVNWFRtdengkfiwpgfg
qnm
>Protein9520 60
mgaggclrPWSHGRhtatcslhpaagkqplalllslfsfgdqarasspqttrtltmcyrt
>Protein4565 47
mgkilevdneawrdevelirGHYEFIGERlpeemanelsdlekrlan
>Protein4567 181
msrEFYNWIDTAIKftsnvdgrkngaivhfdydynelsrltfhealvtefampaldassk
dpammtvkfkpewtrktfggggkkTSSNLKPDVQKkwlpanfrlrftndasfdsalqkvn
kiealtikqkvvenaigeqrdyqqepaaiefpnlvitlaeshadkfyqwhenfvikgvng
d
>Protein4566 30
arageqgrGFAVVAAEVRslaqrsaaaare
>Protein9528 63
mnvvvagdgrFVEVQGTAEGSPFSRAQLDELMALAEGGAATLFEHQRrytatrpeprsig
rpd
>Protein8656 170
garKGLADTALKTADAGYLTRrlvdvaqdvvingedcgtlrglsisalkeneeiieslae
rvsgrtalldvihpltgeilvkesetiseamaqkIEESPIESVEIRsvltcemrrgvcak
cygrnltnnryaqygdavgiiaaqsigepgtqltlrtfhtggtaasvate
>Protein8653 227
mnlvahshykrvpnyrdltpeqewelleqglnrvtdtcipeeeafrkiqkhivniwkKAE
TNGERYFPHEYMYKLLLSEVMKDGYEIDPKhswmiaaaeknipiivpgwedstlgnifas
ycikgelkastmksgieymvmlsswyrenssgkgvgffqigggiagdfpicvvpmmyqdl
ewhdvpfwsyfcqisdsttsygsysgavpnekitwgkldintpkfiv
>Protein9382 298
lkSDANNSNNFFNSTVKvtykgldasvvvagtgykTSDLEINQAIKqaintdavlsklla
aydgpgntlvvtslidgthttgnlavtvtmpttvsssalagaaaayglaagateaqvlaa
mtasktafdakgdyatqfaesgaaagnvtltgansvsssdntvtpgtgndvivlgttvgt
dlmtssnevvvysgsfgadtivnfaasglgidvlnfsalggrGTTALNSLSADKsiviqa
qaatpltttqiaalftdsataishvyvaydsnnigsvymiadatgttagnvtatlvgt
>Protein9383 47
mlaeevagalglplfqwhiksttkAQQGLYEYDAVSRlrdsqlgdar
