# Supplementary material for: A Graph-Centric Approach for Metagenome-Guided Peptide and Protein Identification in Metaproteomics
Source: PLoS Comput Biol. 2016 Dec 5;12(12):e1005224. doi: 10.1371/journal.pcbi.1005224 (PMC5137872; doi:10.1371/journal.pcbi.1005224)
Supplement: S1 Dataset — (ZIP) [file pcbi.1005224.s006.zip › Supplement/ProteinID/SD7.hybrid.dbgraph.protein.fasta]

>Protein6127 42
mkkreeaggkkTLLLGPNCPGLITPDEVKigimpghihkkgr
>Protein6126 49
nytvfakagssfgidfdgvpgfdlgtaypvkTAIGTGPLSITNTSTTKa
>Protein6124 34
maghhvwggrsrrvrravagragrPLDAADAAGR
>Protein6123 33
hkgrneglatrgtkVSFGEWGLKatgrgrltar
>Protein6122 20
irFNQLNLNTKissnnftii
>Protein6121 28
mfrkLLDEGEAGDNAGLLLRgiekkdir
>Protein6120 239
marpfdaprtlfnhsitarrsvafskcslddlklvkttfgvtvndvvlaactqslrayla
krgetferplvvsvpvsvkgkTTAGGSANQVSNMFVRlpvhlvdpvdqlravrvdtldak
avhgaigadmigdvtevtppaifnlasrlyssanladrlapihnlvisnvpgppfplyia
gaqlvgmypfgpliegsglnisvlsnmgnmdigviacpdiapdveevsdgivdaievlr
>Protein1551 33
deagqelgaeaghghlvaqkVDEVGGEQLRsdg
>Protein6129 49
gldekvvgastttsfavsygagplaaqfgyqkEDINTAASDTAFTRlga
>Protein6128 16
mkTPPATILIKkavgi
>Protein7838 31
mkrEFGVEANVGAPQVAYReairkqveiegk
>Protein7839 168
tkvgkgpdivvgahdwlgelvqngsvapvqldeataakFAPAAVAASKFNGQNYGVPFSI
ENIALVRntdlapdaprntdlapdapatleelltaakaaksadsgvsvlldqpvgktgna
yftypwlsaygggifavkdngdydpdkvivnsadslkTLCVQIGRsvv
>Protein7832 40
mlrTSSSQEEGNVVRkwsintlgfrgndkgevtairgnev
>Protein7833 42
elyrQVLEADPTNEEARrrlegwleddnlkltvatillpvye
>Protein7830 37
kakvgekVLFIHSQANRasyphligghgdlywvggsf
>Protein7831 33
hhlvddkiharSTGPYSMITQQPLGGKaqfggq
>Protein7836 77
masspqwyatgrrkeatariflrpgsgritvnqrDVETYFERetlkmvlrqpleltdstg
tydlfvtvrgggkagqa
>Protein7837 29
ggrgileniipsstgaakAVGVVIPELNK
>Protein7834 36
mserFALELLDAYQNRgsavkkkedthrmaeankaf
>Protein7835 40
grVMYELEGVSEELAReafrlahhklpidtrfvareqggv
>Protein210 33
ALVEGGEVIESLRdrilgrvtavdvthpesqet
>Protein211 28
mkMQTVQAAAGAPFAGKqflhresagaf
>Protein212 231
mwaeieedydylyaevstdsgatwkSVWSYTGVNPKwvpvsvnlnayagknvhlrfrYGT
DGGLAEAGAFLDNIVVKkGSTTVLSDGAESGDNGWSLDGFKRttgterVDSTNYYLAENR
vyngydktlrQGPYNFGWGNTKPDWVERfpfqngmlvwyvdtyfadnntyahpgegfalp
vdlhpelmatgrppprthgnpglpadqpaqHGFGGVMQQTHGQHNRlrapg
>Protein214 196
mserdtqtldiaviggdgigpevvaeglkaldavvgadgpkvstteydlgarrwhatget
lpdsvleelkghdaillgaigdptvpsgvlergvllplrfalehyvnlrparlypgvesp
laverVAPNGIDFVVVRegtegpyvgnggslrtgtaneiatevsvntrfgvervvrdafa
raqarprkhltlvhkh
>Protein215 33
EPAAAGEGLRqseqahldcpsiwraggggdqpi
>Protein216 58
vigeidkidakkvtrvvlcsgkVYYDLLAARrerkianiaivrieqlypfpkdhleke
>Protein218 31
lrGMNISITTTAKtdeeakallaafkfpfrn
>Protein219 257
nkwqlglnlgvpqilgdikSEPFGGNHTPAFGVGLNIRkslgyllsmrlhgmygtaygqd
fvqgsfafnktlngafsnstnenystgadytgnvwvpnykttivwvpnykttighgsldl
mvninnlnfhtasskflvyafvgvggfmfntkAPSYEAAIELVNTNRygngvaiftrdgg
aarrftaeveagmvgvnvaipvpvayhsfggwgeslfgdthiygpegvafytrnkvvttr
wadpstrgtdlgfptns
>Protein9471 181
erlakLAGGVAVIKvgaatepelkekkHRVEDALSTARaaveegvvpgggvalinamrgl
dnvkpanddekygvqilrraleepmrqlarnageegsviidavrrqqkekgvtsygynvl
tgefvdlleqgvidpvkvtrsavqnavsiaglllttealiadlpeeksaapampggggmd
f
>Protein1557 45
maanrdgkFSISNPFFGAEKrmapaesycrigieriydrgelvfp
>Protein9175 150
maalyrSVNTYPHLVEEREHGNPETSTDAELADAARAILDDVYADQVAELADRFGDLSGQ
GRtatdvsdlarlstygavdtllvdidasvpgsigddgavtladaddavnygvtdeiarr
vllaggtvlavraedipeggpvagllrfvi
>Protein1556 66
mgtnrsrEETVETDVTFSVFMPGADEAQRdaterayamalqlderlrsapnealsgacrd
awtvrg
>Protein1245 35
mfqkSESSNNMNNALATKldeqavvlsasynmdkl
>Protein1369 52
ivsaptissnerkAATAELDSRiktityfltheldkamlvlkasqpnfysry
>Protein1244 41
nareryiglkHYQWGTVRLGYIDSPLKnaedyadvfndsvn
>Protein10149 148
makevftyvklqckGGQANPAPPIGPALGSKgvnimdfckqfnartqekqgqilpvlitv
ytdksfefvvktppaavllmnaaglkggsaepnrkkvgkvtwpqvqeiaetkmpdlnaft
lesamkmvagtarsmgitvegtapwgan
>Protein10148 161
seeqlasifylygelssskRMAKEIVIERtknpinttkqltdlfdylpknkknkilaqlf
qairievndelkalkemleqsrevlnkegrlvvisyhsledrlvkkflktglfegeperd
lygnwkqdfkvfpnkatiptdeeiadnprarsaklrvgikn
>Protein10147 204
mayrdaritkIYEGTNEINRmlalaefykrafvtkelkindamksipkgiaqnfnpfnng
fladeeeivsnlksvfmiitgaagrklktkleheqeivmnladimsaafmaesallrvkk
lnadkstdkeqlktkikmtqlyvyealeiarkaadnaidsyasgvekftmkrvvnsllkn
ydinpkdtrraiadvviaanqypf
>Protein10146 102
MLPLLDAAVDEFDDARirrirnregnrhgnagrqacaghrcgarpghrggagvgpggrrr
gpggpvrasdprgcgtdrgdgppctgdrrqycrrrrcrthgl
>Protein10145 103
myrAAIAAILSELNRqdrlmvvegfeldspktsgmvarlkdlnvgrrplivtedatenvy
lsarnlpyvqvrdvqgldpvalvgadtvvitsdavkkieewla
>Protein10144 125
maspassdlnakgdgfqeklvavcrssttnkggrtfsfsaltvvgdgkgrigvgrskarE
VPVAIQKamenarrnlirielngstlfhpvesrhgaskvimlpasqgtgiiasnsmraif
evldr
>Protein10143 67
mldaslsyfvekafttfkvgatnlagpdyrTNVGGPFIGRtffvgvtfdqgkewksnhad
nvvgktf
>Protein10142 260
mastltdttelptadeaiaprPERRHPAIIQGGMGVAVSGWRLARavsragqlgvisgta
mdaviarrlqdgdagghyrralehfpspamaqrvldkyfieggraedapykplpkltidt
svaaqelalvgnfaevwlakeghdgvvgtnclekiqmanptailgamlagvdyvlmgagi
preipqliralaagrvgripvdvsggtehhyveadpdallgddlpqltrpnflaiisldq
lasylhrdpeirpdgfiver
>Protein10141 163
mihrALFGSVERffgvlvehyagafptwlapvqvailpvadahddyahdlaarlrtagyr
pevieandtlgkrirnakgqklpyvlvvgdddvahdtvgvnprggsverdvsvdaflerl
aaeveskgigagpgtpegvdagslnpdgvpqavieaasrpgps
>Protein2637 94
maiqgspltnrrSTYDATFGVEPRdaitlhkngvartwpsvpgvrTFDDSNPNRywsagn
pqnsvkvagtgtkltivksnsqgwvldvqvrftk
>Protein2188 55
gkGAIIGQFGQANDLRgglgavdhtgarhytlgyehslskrttlkavysminnqq
>Protein5248 31
aqrwrgirptvrGVAMNPIDHPHGGGEGRtg
>Protein1242 29
awrntavndggigqvkYTLAADITHAIAK
>Protein2639 70
mpciggyldgtvdkigsgntsifsgkdsnygnkriavfqtsdsrsatfadlgkhstwvkW
TAPTAEALRq
>Protein8042 31
qlqagrrltdeqrTAVVSLPRhghhldrpan
>Protein8512 23
pyttlfrsekGAADNSETAMNVR
>Protein2242 76
akNFSLVFDGIKadeqrgeahwiatytfsqtgntvvndirarftfrdgkiishtdsfdlw
rwssqalgfkgkllgw
>Protein2711 71
mrVPTPTGSATDLTFEAARettvaevnaivkaaaesgplkgylvytedpivskdietdpa
scifdapltkv
>Protein2240 24
maydvggrGDQSFNDAAAAGLDKa
>Protein2713 30
irNIAIIAHVDHGKttlvdallkqshifrd
>Protein2714 33
gkTTLTAAITRtlamrgaasfrgfdtidnapee
>Protein2247 59
mvvirlarggskkrpffnivaadsrnrrdgrflerVGFYNPVASGQAESLRvafdrveh
>Protein2244 30
agvdgrLFGSVTNADIAEELGKlgykvvks
>Protein2245 59
ftsfpgnskidedlwerEAASLDGNLFVNGLGSHAFKagvqmenisnsvstgeavnlyt
>Protein2718 39
mqaankGQIINISSIGCLANAPRfaayvasksaldafsr
>Protein2719 33
ardifeahgvpvlageiarTPQEAQAAAERvga
>Protein2248 36
vfaqgakaeeakAAGADIVGMDDLAAMVKagdmpfd
>Protein2249 49
mylvltallalnvsaeilnafrTINNSLASSNTLLDVNSRvnysafaak
>Protein3582 138
qlllaaekkQGQAVLASNAAQKvyvapgekdevyafmssgfngqigvygipsarlfkiip
vfslfqensygsdeetkdmlltskgyvtwddshhpelsltnghhpelsltngnhdgrSVI
VIGPTLKlhqcglpkkma
>Protein8516 31
mllerrSIPELEELLEERleilrasrgekqt
>Protein3852 38
nekAAVVTDVSAQAARsqtlalaeyrglsvahldtlrr
>Protein4718 27
mtvidvntgkFVGSGGNLEETVTKnni
>Protein4719 31
mdeffgscrNYGECGEACPKeisidfiammn
>Protein4712 32
vsnyvetgsaldvdaydrATSVYFPRrvipml
>Protein4713 28
apvakksnevrpkITLACTECKernyit
>Protein4710 43
altvlnklasdiadgnfdgkAGVTALGTYTSANLAAKiqanin
>Protein4711 56
pdevdykipgnddairsvtlltrVIADAVADGLIQRsnaranagleaegvaadepm
>Protein4716 30
grechntitrEMSSWLCPYGKypceslftf
>Protein4717 32
dqgayisqtlrSDETADEFSARvaiyrmmrpg
>Protein4714 143
mlglalilggcgddqqasarTGSAASAATAAANGAVAESLPLGDQQDFEDASRgliasqk
plkvtdangrvlwnmedyafiegdapdsvnpslwrqaklnninglfevlnninglfevtk
gvyqlrSQVGATITHRvlanlfk
>Protein4715 79
mvkaggkadrNGFFFVNDRtngfffvndrtngkGTGGDFSPVETFADTLGAAVGASRaav
dagwyphtsqvgqtgkqvs
>Protein3584 132
mwsydasflfarTANDLQGYNDLLSSRisdallgcpagsfagclpynvwqpgqvtaaaan
alagvsfnktstemqvmsayltgdtgynfasaedtislvfgvesrrerysfvadndsaqg
nfagsgssnppt
>Protein3857 97
magrhgnkGVVSVIMPVEDMPHDANGEPVDIVLNPLGVPSRmnvgqilethlgwaakglg
tkigkmldeqrqaselrdfmdkiynqvggeqeelael
>Protein1286 78
mlnsgqtcsaltrLLVPAAMHDEIVDAVVAEVAQAKLVDPAADEPDLFHAFGPLVSAAQR
drvreyiqkgidegadlv
>Protein1636 40
TTQAFAVEEVNEIVRlewkhvlsaeghggglvtsiarleg
>Protein6917 20
LSVLDASQGPAKgqvehrsg
>Protein10041 47
mfgfpvtcsggeykLVEGLPIDAFSQECINKtlkelqdeqagvahll
>Protein1635 20
MQVFTLLEAAELQRspsaqg
>Protein6912 143
mctptvrrcaaeahaprcpvaslaastisppdgglpaqwhcqrhprhtgavlragplagt
aragalvpgqllclcrPVHSAVVARrgtlgagahlagrhaaggggvsvgrrpgcgrwpal
fgrvralrrgaghrpgparrpag
>Protein6837 59
aaaisalcvsafaqgkdlkVAIDATYEPFTFKtadgkptgfdvdiasalceqikrkcvf
>Protein1633 86
triigpncpglispgkANAGIIPADIAGPGRiglvsksgtltyqmmyelrdfgfssgvgi
ggdpiigtthidclqafqddpdtdai
>Protein6836 211
mgefgtvsftntrsgnlltkGMVAPANLQDIIYDSNVVTRaavdavtyltkpmnglqalv
qwidtaadgnttpavnvlvlggtyaqgplaaglqykMHYFTDAAQNAAAPLGGIARkNRL
EAFATYDLGMAKvgvgydgpikvgvgydgpiigtidnvaafgqpavdfnqshayslgvaa
pvgamtvganwakrLCLLIYFSPLMTINNRs
>Protein6910 32
lcrlhppltplrENGLQVAIKqgagvlevlfg
>Protein1631 90
ggndvlngdegkdelrgeagddilyggagdleqlsggsgndslyggegsydylygdegnd
ilngglgygdrMYGGQGADIYQFGRgygqd
>Protein10279 186
pqtaeaidharAAGVPLIVAINKmdkasadpdrvlnelsvkqvvpeewggdtqivkvsah
tgdgvdalleailnqaelleltasevgsaqgvviearidkgrgavasvlvqkgtlrtgdl
vlagqyygrvramtdengqpaksagpsipveilglpeapnagdefmvvdderkarevaef
raaker
>Protein10278 182
mrrgevlglrWRDVDLAASRLAVRhtlvlvgnaireetpkshqarvvdldsgtvqkllah
qarqegdrqeaggrylnrdfvvaaddgspihpdrlsklfqqavkesggprirlhdlrhth
atialraavpvkviserlghespgftlsqyahvmpgmqaeaaelvrvmvsaeghdpvqag
ts
>Protein131 45
qkTSENWVLAEQLFNDDLKaagfqadvqfanggvseqqnqiqamv
>Protein6918 24
stkQPDISAGFTRyisyrnrqlsr
>Protein646 95
fnqdpdgtgvyprikIQEYGAFLQLQRklfkdhlkiqasvridknqnasvridknqnfkl
vvsprYAQALCEEGESPRgymetrhignqvrlmih
>Protein10099 125
klikefalsknteavaqikkikeeihngivgqeslvdglilglladghiliegvpglakt
ravnllanicnvafkrLQFTPDLLPADIVGTRiynqskasfevnkgpifanfvladeinr
apakv
>Protein133 50
FTQAGSEVSTLLGRmpsavgyqptlademgtlqeritstrghsitsmqai
>Protein7617 66
rnekigfkirertleripyllvvgdrEVEQNTVSVRtrngkdlgsmsleqfadllradia
qrgrvs
>Protein643 239
etdfvakgerfgalaaqvldqavatkSADAEALLASTLEDGRtvkelldeanatigekie
vkrvigekievkrvarleapivvsylhktspdlppqigvlvaveggdeatardiamhvaa
fsptvlnrdeipaetvenerrvaeatareegkpegalsrivegrvngyfkHGGGIGETFT
VRkisfgvgvertfplhtpnidkievvtrgdvrraklyylrelrgkkarirerrdtpsn
>Protein642 37
efddgdatervikrVFLGESPEPPVSRfdepralstw
>Protein641 17
mkLDLPAGVEIEIKlnn
>Protein640 179
mvkDPITVSPETTIYALLALTQAHKisgvpvvvgddlvgivtsrdmrfetrldqpvssim
tpkaqlvtvkegetsenikallhqhriekvlvvddnfklkglitvndfrkaemypnackd
eqctlmpvkmskdvyvTVIADIGIRtfpqewptffidmfgllnasdiyeeyyikereiq
>Protein10097 133
mlkhiiaatalvgatltantanafclfncdytkTKYPVVLAPGVLGFDKlvgfvdywygi
psamrdggakVYTTSASAFNSSEVRGEQLLTQVKnilaitgaqkvnlighshggfsiryv
ataiptkvasltt
>Protein9261 127
mieafrhgykiiksgssienlcnqhkidelrnykshvssllpeiihidcidtikkliles
lfhaqhlvntafeypthkeiisqinifnkqkEKYSDENNYPFYILSSIPLFIFEYHKeev
fkqnfdi
>Protein9260 39
meggeavfdsrVIVEYLDTLSPVGKlipqpgreraevkt
>Protein9263 167
maydllagikdrsylnakkflarvpnyrsdkllgasrYTDAVTDDTRlvmrvldeackdg
avtlnyvkaqktllrdeqvtglvvtdeisgqtlelkakvivnatgawvnrlrqevatevv
svrpqrgshlvvsaerlplndalilfhpddsramfiytwegrtvigt
>Protein9262 123
madeasnnldpvfqiqrvylkeasleqpnspaillqhdnpavdiqlgveatpisegvyev
svtatvhtkiadktvflveakQAGIFEIRnlpqeqmpqimgitcpqivypylrgnvsdii
sra
>Protein9265 76
lpnltkNPGDGIGFAAWPAYRvsngqmwgmqqrlndcyrqqrfpypgfasdatvalgvyl
gvnsqgsasvapaikr
>Protein9264 20
mkiggsrTLIIPAALGYGAR
>Protein4978 135
vqekklreklqgsgvgvvkNADGSINLVMPGNITFPTGKsdirgdffetlnsvalvlkey
nktsitvsghtdsvgkddlnmklsqdransvaqylssqgvagsrinavgmgkSQPIADNN
TENGRaqnrrveimi
>Protein9266 176
meveilvaevsgvpsddrlfhilydgtlidqsgftvlggdadavrdrVSAEFEGTPDLAT
GLRlaaaalagperALSASDLEVAVLDRqvehrsfrrlaegevdeilgghvggataqtev
esvpeaadlplaatvttdtgatdlataeprqatgvsspsesneskaesdddeaagt
>Protein4976 38
iesaqrkvearnfdirkQLLEYDDVSNDQRkviyeqrn
>Protein4977 22
lkesikkNSNISNNSLVAKsqn
>Protein4974 73
tndltqttwgfsrddvegsffstylekGIFPVSPFETIDEDGVGRlvtfavqqgretkpg
lktgvcgehggdp
>Protein4975 36
dkakaeahitagakkVVISAPATGDLKtvvynvnhd
>Protein4972 95
qvsrEAQDEFAARsqnlaeasldsgyweaeitpitlpdgtvvkdddgirrgttaeklsgl
npvfrpggtvtagnacplndgaagvvvmsdtlake
>Protein4973 34
everslrvldgavavfdgkEGVEPQSETVWRqad
>Protein4970 9
GITSWQQLR
>Protein4971 23
qkaattnngtkNPIFTGSLGEYR
>Protein3454 32
kkidvikavrEITGLGLKeakdlveagnkpvk
>Protein4496 27
rINCEYFTRLKNTHSIIIWLFRINDRk
>Protein3107 136
aieeigkyhpteepslididgdraqhwlaqgaqpteaveallkvtgdwqkfkgeagaegt
lkvkapktskrelyeaalaaagkTIDEGGAATTARkrapkaeattdasapkaeappvaea
pkadaapevevaapve
>Protein5067 26
adlesrevllakLAGAMNASLSKavy
>Protein3105 44
qqkglqegdivffnslkhpsghiwltgdnrTGAGDGDDEQIIVK
>Protein5794 17
mgkLAADNEGNDVGQRl
>Protein3102 43
nstevrgeqlltqvkQILAATGAAKvnlighshggptiryvas
>Protein5797 67
salelkVLEMHENDLAKmhvglahvnpggwtytegwgpmnrAYVEIQDANTRirEMVALQ
ERvknle
>Protein3103 32
pkkVVDPTVYELIAPVVAERkefdaqeiidrc
>Protein5599 39
EVIELLDDKvikiimnvgfrvqpkvelyfkkivqdlvqn
>Protein5796 20
mrIFQEEIFGPVLAVTTFKd
>Protein5593 90
tldtvvitdlrdevyyaelrLSSDDSTITVESRtsdalamaarvdadvmvatsvleaagy
rdnddeqpesviaefrefidtvtpddfees
>Protein5592 57
atakiaatdatkasadaaknanvadatanaavqkTVEPTNAVKtstdaaskltapaa
>Protein5591 50
LQELNAPEIIIRnekrmlqeavdalfdngrrgktitgpnkrplkslsdml
>Protein3453 175
qiyrAMLVLTSITGCQGRngggwahyvgqekirpimgfqhmafaldwqrpprhmnqtayw
yvntsqyrydtftaddvplrhlhgrrrgcrhrrlrgqgrhgparpvgapgldpqlpdlqp
qqpragrrggcrragarglrrrpaevgcppvEVVDELGQRrtealfvgaalvgvd
>Protein5597 364
mgvisdlglegvdlavevdpdsnlaeplnselspltttsssgastggvsvpttssdqals
glhgsgapnsvrsgglnnrytfasfvtgpsnrFAQAAALSVAETPARsynplfvygsagl
gkthllqaiahyvsenyptyrvrylsteellnefvdairnnaqpdfkrryrendvllvdd
iqfmegkeqlqeeffhtfntlyeanrqivlssdrppdsiatledrlrsrfkmglitdiqp
pdfetrlaivrkkseqsefplpgevlefivtnitnnisssptspttsvnsrvrsigsppm
ptspaprspwtapgHINDVPENIRtavrnnggghynhslfwnimsptgdrtpdgklkdai
nakw
>Protein5596 91
msrrtvtvrrfiaappevvfdliadnsawgrWAIGLESEReaeghdhpdgvgairkvgra
pvasreeitafdpprslsyklltglplqdye
>Protein5595 52
yesnntkntsktivvntdltalissstdvdwykFTTTSAATRvkinlsnlpa
>Protein5594 113
dspahlhtpprlrddgvvlpggraswkasrvdlfeyqgkqffgsfdipvsageavttved
avaaaerlntypvvvkaqvqvggrgkaggiklandadevrTFATDIIGMDIKg
>Protein2985 49
vgktavveglaqdiirgdvpetlkdkQLYTLDLGSLVAGSRyrgdfeer
>Protein5793 42
ghagaiisggkgtaaekFAALEAAGVKtvanpaelgkaiaev
>Protein2456 32
aaeaeakAGPIDILVNNAGITRdkmfarmela
>Protein5792 32
kLDTHVSVYSFEKiqaaikagkfeskdpygip
>Protein2987 51
mahrgrlnvlvntlgkMPADLFAEFDHTAPEDLPAGDVKyhqgfssdvttp
>Protein2986 43
svkelrsigllpdvlicrsdhtipeesrqkIANSTNVESRavi
>Protein6718 17
mvgakLANVSVPLLLKn
>Protein6719 21
mnnerIYQVLQGPVFSEKaqv
>Protein6714 32
wgikdkdgyhyilgrTDDVINVAGHRlgtrei
>Protein6715 71
mttaedteivealarrlekDLDEIETIYRekiakltkgdelppgvikmvkvyvaikrkmq
vgdkmagrhgn
>Protein6716 93
geedvdnekeaqeaidlvkqdldfrVEFIDAIDSFNGGQVVRgsdgeelqeqlsdyvddv
rgdledarehveqadpadeedvfddlnevygel
>Protein6717 42
mftnfkniinttrvrppfgvaqvgksfrNEITPGNFVFRtre
>Protein6710 87
mrdareviirpvvseksyglidegvytfivapdankveirQAVETIWGVSVVKvntlnrp
gkrirqrkrmtygsrsdtkramvtlve
>Protein6711 32
mkVEVETPEDYMGDIMGDLNRrrgviqgmgdl
>Protein6712 118
htgdnltgegegddesikVNLAGLPADVDKVAFPVSIYDAEARsqsfgqvrnafirVVND
ANGTELARydltedastetamvfgelyrngaewkfrAVGQGYATGLAGIARdygvnig
>Protein6713 136
mekMPPVVAAGEVLRslgylldphddkdalaviegakdalaviegalahehyyirasaae
alknstkestipailaaadkekddyaktvmlgsivgikkthtkVFLFDEPLSNLDAALRv
nmrielsrlhkelgtt
>Protein7443 31
viekyyprLTLDFQTNKrvceevavipskrm
>Protein7442 119
QGMQNGYQDVGSWTFFKdhnadkdllqgpqcrqggcrlvvravcdrqdnvpekdLSEEEY
ELWLTTSLEIIQQVFGVEKenvflklrerqkgeqqysklnqqkkelivdenglsfivnl
>Protein7441 32
TQTPGGSPRsrspetgrsaiplrlpttlvlss
>Protein7440 42
kqdfiksvaakAGLSQDAVTKalgaiievvtkslkkgeevnv
>Protein7999 71
aatdaraadkvtvlstsavnavatvatlnvipsaanssttsndktaiaantkILAFNTAA
STARteandas
>Protein7446 38
mggigtaicqrlskEGFTVIAGCGPTRdygkwlaeqaa
>Protein5280 105
mdfkhgldrtvrkspgrttfeditlerVYSGLDEFSLWRqtivdgkidrrevsieylqrd
dtvvrkytliaaypskwelpeldaggsntavekitlsvenviqel
>Protein7444 17
sapsrrCWAPCWTLPRp
>Protein7995 90
mktavgtlksdlqqfrELESFAAFGSDLDAVSKaqlergyrltellkqglpphraaqagr
rpadagrgagggalrrhprIAVWSTGDQRg
>Protein7994 89
argekvvlvrLETSPEDITGMKsaqgiltvrggmtshaavvargmgsccvsgcgdiamde
enkkftlagkefhegdaisidgttgniyd
>Protein7997 41
ksevsyqkkiykAGGAALTEIEELVARalqelevdnselsg
>Protein7996 23
gnrTTPSYVGFTETERligdaak
>Protein7991 41
eilikSPGQLVGYYKrpdldaesftedgffrtgdrgerrad
>Protein7990 142
lideqfaafverAEGDPPFVVLQDLVARsselapadwkrpdddpdalavlqftsgstavl
qftsgstaepkgvmlphrticanldactqaggliddevfvswlplyhdmglvglltipmt
tgrLSAEALTDEAATFRfdgsd
>Protein7993 50
mlpgkgaqiarSAGTSATLMARdgvyaqirlrsgevrrvhidcratigev
>Protein7992 38
wkHVDHPGAVVTVGDKvtvqvldvdfdrerislslkat
>Protein5629 36
GLDTISVTGNILRDYLTDLFPIMELGTSAKmlsivp
>Protein5628 31
aknfakAAVTPQAGALVGLFLADQAVKkask
>Protein5625 36
iddsktirrtaetllqkAGCTVITAIDGFDALAKia
>Protein5624 36
mpnptnnyigsfqfrVTVQGINDPLDGFIKvspvvs
>Protein5627 34
saqppsskWWWIGAMRkirlprslndatwrmtds
>Protein5626 26
mdkTIVVAIEDHVKhplykkivkkty
>Protein5621 87
mrISSLLEYLNFFGGAPKttftisadgenyslsinkdsqyhlfrslqlffangggncyiv
svgnygggvkaaelvgastgggitall
>Protein5620 94
mavvthgpdgsfvltgdqtvrvaaepvanvvdttgagdqyaagffyglatgldletcgrL
GSIAAAEVISHLGARpqvslaelaapalagrnqg
>Protein5623 78
mkklilaiaipavlaacgstvkldkvpvedkAGASVSQPSVDGKvgssavaqsgvtgvda
gktnqdaaaqtsarvvyf
>Protein5622 20
pgvarfrVNAFNQNRgagav
>Protein1290 33
mevkALALGGQLYAAKdidviaklpnhkqalsm
>Protein6823 17
SLPSPPSLPHSMSIGRp
>Protein6820 22
fdaynfldgkAADTVNPSLWRh
>Protein1499 152
esvlssssqtlngvgivsqidnagglgttwlngengtqltyyfsgysvakwydlagfshl
agddsgigynfatdakSIDFTGGSVKifsdnianasytkLNPSAGGGSNALDIAKatdgn
lwleyvghthtlidanlgartgtllgdvdgvn
>Protein6826 32
aaqaysnynyvarINPNDSSEATSRfevplsv
>Protein6827 49
nailaklakLGNEGQTGDSSFQELKrrvgwewngmrlheyyfdnlgasg
>Protein6824 28
tskFHCLLMLLIRfhqllfqcynnnlqh
>Protein6825 49
meprpprSGGGGGYGGGGGGGGGYGGGRSGGGGGYGGGGGGGYGGGRss
>Protein1298 410
mnsthyeadleldqvwdefaedpeqwvgiitgagdrAFSTGNDLKmhaqhrqrpedarqa
rraadsqgrlrrpdhairpgqarhrrgerhrhgrwlraragvrprhrggervlrlvraar
FDDLTPVYPHERVALATADRPDDVTARAIDLLAPIGLGQRglivaparSGATTVLANLAR
aieaatpdahvmillvderpeeitglgeltngeviassferppeehthvleltlerakrl
velgndvvilvdgitrlvrAYSAVGQPSGRtlpggidaaalfppkrflgaarslsgdgsl
tilatlrsdtaaaadelvwaefagtanmevhldrrAADWQVFPALDLDHTSTRHLDELVG
ADDADRmrslrrhlaslnedgsslaglewlveqiratpdndallkatptt
>Protein1299 154
rpfgghtanygekpieracaaadrtghallhtlyqqnlraktkffvewialdlirdeegd
vlgvtaidletgelavfqakctlfatggagrIYAASTNAFINTGDGLGMAARagipledm
efwqfhptgvagagvlltegcrgeggllrnknge
>Protein6828 18
iladgpkrkkEFVFTGEK
>Protein6829 256
mkstlallsfgllaacatptsikIDGEQTVTVHNLDKvtlpkaevldqngkpmegqtisw
evtpaevaalgadgkdvepkadgeakvtaksgslagsmslvvslpdtieiggvaegevin
lndtknltgtvkadgtaiegqtvefsssdaailkiengvatgvavgdatitavavgdati
taksgaltaelavkGTFVINGTERvvvsqlvtervvvsqlvrNTADNTVYATFVDRtgng
ivpaalwtnvqgsnpa
>Protein7667 21
skEIAQVGSISANSDETIGKi
>Protein7666 92
eaiqgllkdidlkseverlrEEIPNTTSETKlkklskrlklvesflnsgnkpewmvmtvl
pvlppdlrplvpldggrfatsdlndlyrrvin
>Protein7665 33
adtyvrDLPHVNVGTMGHVDHGKtsltaaikav
>Protein7196 53
tsakvvtdfntgrskGFGFVEMSNDDEARaaieqldntdldgrtiavkearpk
>Protein7191 71
vfvqvvddtvgkTLASASTMEADLRsfdgdktakakkvgeqdrqgqegrrvarragqgYP
GQLSGGQQQRv
>Protein7662 57
tssqvrsargtrpsrrsttvtsarsltsqrsrrscphrPAPMTFTTRsagrgsqsts
>Protein7193 558
lsdpeiydraaadpeafwagiaretitwrrdfdttlewnlpyakwfvggklnvaencldr
hidaghgdrvayhwegepgdtrTITYAQLLEDVSRlanvlrgfgvekgdrvvvylpmipe
lpmsllacarigaihsvifggfspdsirdrvndaeakvvitadagyrrgkpsalkanvda
alkdcptvekvlvvdrcgtdvamvegrdvpyadavagvdahceaeemdsedplyilytsg
ttakpkgiihstggyltqvawttkqifdlkpekdvywcaadvgwvtghsyivfgplangv
tgvmyegtpdtptekhrigdraswpkdrfwdiierygvtqlytaptairtfmkwgaeepa
rhdlsslrllgtvgepinpeawmwyhehigaercpivdtwwqtetgasmvnplpgivptk
pgsatlplpgievavlddqgnaitegggylaitkpwpsmlrgiwgdpdryeqtywsqypg
kyfagdgarldsdgylwvlgrvddlpvgarpggrrherigpphNIANVADAKakdwqlgv
dvpvgpaltlsasyaqsd
>Protein7192 122
mydadetielteytsesegpvsseparkptasapgaatgrrkqaiarvrIVPGTGEWTIN
GRtlenyfpnkvhqqivgeplkvleldgaydvlveldgaydvlvrIEIESFFGGKdfset
lt
>Protein7199 45
wdsthrYFMTAANQSNKiavvdskerkmvslvdaikiphpgrgan
>Protein9980 131
mtvknrTGAPMTNVILRrqvdfdidtggtqgwagflsnhsrtkATVGAFHDPVEAPAGRe
ahgimmmlqspggtwdtrvtanildsscnppaaplaanfvsrgdygdtmifnlgtigaga
skssslrymry
>Protein7669 31
WTHEVDGQPRrrnrpdqhrkpqrdhgastrr
>Protein7668 190
alprqlrhvggdhaarhqaggyqhpppdrshvqgacphparrgagrwgrcaldqghpvap
dsvntpkIAVIDYGIGNLRsaekalqhlgadaalvsdpdviegaaaavlpgvgafgacmd
aldasglagtarsfaasgrpflgicvgmqllydaseespgrpglgvlngtvrrlpdgvkr
pqmqwnrlda
>Protein2018 46
letvvrehpvllnraptlhrLGIQAFLPILVEGKaiklhplvchaf
>Protein2017 25
mkngkFNGFGTLIGSKgtkyvgwft
>Protein2016 37
acallrerllfrWLLSVAVPVPAACRisvptksrsrp
>Protein2015 32
delsastelletgikVIDLICPFAKggkvglf
>Protein2014 24
latdeadkavkAADVAATALTDAK
>Protein2013 24
mlvgggvdynftqsskAFANLALK
>Protein2012 97
mkkhllaaaitvlaassafaqandtlakikssgsitlgvrESSGLSYTLGNGKyvgfhte
maehiisdlqkqlglakletkyqpvtsqnriplvtng
>Protein2011 26
mnvgnpdrAFDFAQIPNQGIGLARle
>Protein2010 21
mqhlphrYPFLLVDRvlecva
>Protein98 43
mpgdnvsitvkLISPIAMEEGLRfaireggktvgagvvakila
>Protein979 37
yqgkqlfaeyglpvskGYAASTPEEARqaavqiggdv
>Protein978 37
mgsidrkIVHDAVNAVDGVRtesegqgrdrrvvirpa
>Protein7169 63
meggkkavaerIIYGALEQIEKknpgkdpveaftmainnvkpmvevksrrvgganyqvpv
evr
>Protein975 24
mgialsrLAAEDPSFRvqtdeesg
>Protein974 203
mnihkrtrltlldrqeiwrlyqtrlwkvvqlaehfhvsrptiydvlkrarlqefvprnst
nqrfktlqyglkrlakieqtiqerlkreakrynksypgelvhfdtkrlpflkGQSANEPR
eylfvaiddfsrelyadilpdktqhsaacfltstvaqcpyqidyaysdngkefkgtdaha
fvkvcrqhgigqkftrinrpqtn
>Protein977 35
dkGLFDTPGSRLNFGGVEDLGGGLRavfgiehrln
>Protein976 27
mdisprQVVSAAASLIPFLEHDDANRa
>Protein970 43
pqalvlcptrelavqvseaiykygrglgvrVLPVYGGQPIGRq
>Protein973 63
iayraeahptqahssarpavvqntggtgrrkeavarvrllpgsgkwtingrTLEGYFPNK
vhq
>Protein972 13
TMCWAVILRavlt
>Protein1640 57
mskkpvrVAVTGAAGQIGYAILFRiasgemlgkDQPVVLSLLEVPVEKaqqalqgvi
>Protein9981 131
mknfgvdvtivefldrMVPTEDADVSKellkhykklgvkvllgtkvasvedtgsgvrvti
spaaggeqqvleadkllsaigfaprtqgyglestgvqltdrgaieiddycrtnvpgvyai
gdctaklmlah
>Protein3638 55
gsgfafwtrqlqterYSPAEVLIGFSEAHEFRdkmhgrANAASNYAHLLGRvpte
>Protein3639 26
LCSHSIAFNRSKTKISKNETAKHWSS
>Protein3634 51
mvtvlyhiynvlyilfdkAIYYADPKavictalpnwfmtlvsfyglgaqll
>Protein3635 22
sgktarikelrGGQAIVQAERk
>Protein3636 30
lndlyrrvinrnnrlqrLMELGAPDVIVRt
>Protein3637 64
mkNILGEQVLGLPGEPRSDKDIPWIDVPRGphpvaridvpagsqfptpvvgrwwnlpsgr
acrr
>Protein3630 15
mvghkLGEFAITRtf
>Protein3631 49
pslvdnsgpggitttagqalpantrlrISSNAASTLRVQSYIYNATTRa
>Protein3632 50
ETLNADIPLAVDHFRyfagclraqegalsdidentvayhfheplgvvgqi
>Protein3633 54
arMWTWWTARacpcvragartsaaaspgsrrsapccssglrcdgggpdgspdah
>Protein9716 145
mrckgqgelfladrgnqvhiihlngagltangrNILAFEPALSWDIERvkgagmtaggmf
ntrlegtgwvaittdgdpvvlrtdaptfvdtdavvawssnlqtslnrtmkakaaiglgsg
eavqltfqgdgivivqpsegrivta
>Protein2909 81
ivilpftfckkegdgadsgtssavdvnskgigpvtkvdlgeidqakaakgkqhfdtkcsa
chkfeekVVGPPLAGVTERrs
>Protein2908 33
svlnnpnipkfkLILVGDGGVGKttfvkrhkke
>Protein2905 112
mnlarvrsgldylrlinwkVAWTGTQGTLDVADASTIKvfgtewylesfrLLTEILGPRg
yvargsagdllagrlemnyrslliltfgggtneiqrdliamfglgmprplra
>Protein2904 62
isnvtvrnnegtirfhniklvqhangnlvavsrSGEIGIADNRgrereryklpygavitv
kd
>Protein2907 19
mrELLSSYNFPGDDIPFVR
>Protein2906 32
kkapakkvaakkapakkrTVNAAFMKaltpsa
>Protein2901 39
mstattyrtcprSGLQFESQAEKlmlanavaavvfllig
>Protein2900 60
mrlywipflpardvpvdglpyrvrLLGEELVAFRdstgavglvdhacphrgaplqfgrne
>Protein2903 99
mdsarQVLGDLSAGGGRivtperileatsefygfsidelksksrrrplvtarqvgmylfr
eltelsypqiakiyggrdhttvihayekikalmaerpqi
>Protein2902 54
mgsvgkvapktelqirDFNGAVLTHVKvdgsvegkrgvkgivhvrgpqvmkgyy
>Protein791 56
mtrMGQGALDVLGSDGQFVPAIHSVGYPLVDADGKerpdvtwpcnptkyishfpet
>Protein790 71
lllgllrlrevadeaialgvlldaeraglardhvgeheqaaehrrraavgdpkrLVDLAL
AGRhhargdrv
>Protein793 30
mldapldvvtrvqadvdnytrWYFATLEAK
>Protein792 40
yyigeqdfylpkdgkgafkSYGSPAEGMADMLETAKglip
>Protein795 76
arIDVSSTSTSTFTGTQLTNAKnvatvnavagtaaagvitsysdaqtiagtaghplqata
ttlvanvdaaavylve
>Protein794 144
rkgipkpfdisvtranieiknvskrlikdheqigyiklsgfvkSSTESSDTEIRnafkel
eqeaaqkkiklkalvldlrnnaggyldlaidisdmfitkglivstkspdrgadesyakmk
DLTDLPLAILINAKsasaseivas
>Protein797 42
mevlltgdrfdaataerwgfvnkVVPLEQLQETALTYARrln
>Protein796 15
rADLGAYQNRseeht
>Protein799 197
sftlsesnsyaggtlikagtivvkndkslgakQAEFAANTILKidaasaislandikltd
svtvnsatngalsgvvsgtgsltkvgvgsltlngvntytgattinagsvaintakslgag
sqlainnaaletaaniklaqtvslegnatfnttlegnatfnttakdkAASQIANILRgkh
kvtftphldvgdfvvci
>Protein798 23
mfrklldrGEAGDNAGILLRgvd
>Protein1647 21
NHCQNLLDIRlddrdnyrkyh
>Protein1909 21
svgwspdgtrLVSGSNDGTIR
>Protein1900 30
AGGGGPGRgfqrscirhsvrhslrrrptgs
>Protein1901 45
mgfveetgvsqffrdarIAPIYEGTNGIQAMDLVGRklpmraggv
>Protein1902 35
tfvinpdgvikTMEVHSNEIARdvsetlrklkaaq
>Protein1903 33
vrTGAGDGDDEQIIVDLSRvpntvkclvftvns
>Protein1904 108
missfvyqwqssgnggtswqningtrSSTFTPTAAQAGLLIRarvkytdahgtaetvfsq
astavgmvatapgaptignatagdaeatvrwtaptntgnleltgyeiq
>Protein1905 355
erYDLSNVGRmkfnrrlgrandrgngdsmekdgvlstawkktafcrkLADEAYALGGQTA
AESYINADKlievieqsgaeavhpgygffsenadfarriteagvafigpppeaievmgdk
isarhaaekegvhgvpgttelitgpddvtafgeefgypiaikaayggggrgmkvvksade
aaaalesaqrealayfgrdeaymeryltkprhvevqtisdqhgnhvylatrdcsaqrrhq
klieeapaagipdsviaamgeaavavargcnytnagtveflyqdgeffylemntrlqveh
pvtelitgvdlvelqihrgrpggaadsgFANALELHEQLANLGDARslvvhpgst
>Protein1906 33
vvsrelhrkGIYPPINVLPSLSRlmnsgigagk
>Protein1907 138
LASDVNEADTAVRkinqnimvaakvaaavdaivevaskVAAVSAPSFATTEANVAAAKaa
vdadptpakqealaaanialekakqaavdyvkAQAEAAQEAADKaqaalkvvekaaadak
qaqtdaytaktnadiakt
>Protein4363 44
mpveeqvvvlyagtrGHLDNIPVESVGRFADELLEYFRarhghi
>Protein4362 211
dnkkdrreralrGAAIGGVVGGGVGAYMDVQEKklreklvqekklreklqgsgvgvvkSD
CNAGFDVAAKDLSFTIVRepvnlclnpppagfidvapgqyyslpidwlvakgitggtgpg
lfsptqigpglfsptqivsrVGGSTYQVPIEVRpdrsqalgmrwlvsyargrgektmver
grgektmvekLGPDSAGYRvgtcwpesgldt
>Protein4361 106
mpnpkVGTVTADVATAVKnaksgqvryrvdkggiihttvgqavlfilplvklvlvpklss
LYPDFDEPLASQILSRlqldldkkvgecsrgmseqlhlglslarrs
>Protein4360 34
kGGFLGFGSKkidldvgcmyemtngakgvvqalg
>Protein4367 34
mvfgelyrngaewkfrAIGQGYASGLAGIARdyg
>Protein4366 43
VTASGLQYEVITEGKgakpkatdtvkvhyegklldgtvfdssi
>Protein4365 33
paravdkTFLMPVEDVFSISGRgtvvtgrverg
>Protein4364 52
mygkfvkktnkFMAHDENNDCNIGDLVRIMETRPLSKNKRWRLVEIIEKAKd
>Protein4369 179
mvapkapghtvrNTYTQGGGVPHLIAIHQDKsgkardlalsyamangggkagiietnfke
etetdlfgeqvvlcggltalvqagfetlvdagyqpesayfeclhelklilrvparaeadh
rphvraghlryalEGGDDVFVHYSNIAGEGYKNLDEGQTVEFDVAPGRkgeeaqnvrvi
>Protein4368 50
lissfpctcangeysivqgleiddfsrarIDASVAELReerdavaelgll
>Protein5360 386
pdrtirsvkrHMGTNWSVDIDGKaynsqeisartlqklkrdaesylgdtvtqavitvpay
fddaqrtatkeagqvaglevlriingptaaalaygldkggadqtvlvfdlgggtfdvsil
eigdgvfevkatngdtslggddwdecvidwlvatfrgahgidlskdnmamqrlkeaaeka
kielsqvqqtqinlpfitasdagplhldesltrakfqeltsdllqrckvpferaitdagm
skndiehiilvggstrmpavadmvhdllgkdahkgvnpdevvamgaaiqagvlkgevkdv
llldvtplslgietkggvmtkliernttipqahraqhhhphqahVNFTVDEIARmmeypd
nirnfsviahvdhgkstltdsligaa
>Protein5361 56
crvgavaqltgtvevvrnkETITPTQGMKicrgdlfktaagsvaelalrdgtkltv
>Protein5362 31
gtheyfrHGGSIGTNMTPGRtlpgkkmpgqh
>Protein5363 31
mardnrtlgrFDLVGIPSAPKgvpqievtfd
>Protein5364 41
mlppyralalrqgqsgtrhgnchrlhappkskVCHWHPLHK
>Protein5365 74
rggakkrpfyqvvvtdsrnardgrfierVGFFNPVAQGAAEKirldtdrynywlsqgaqp
servaqiaktalaa
>Protein5366 55
spsgapvaaprIITPADEARdiaksdvveliedlpgvpsgtlgkvlmvtgftwvr
>Protein5367 32
agttdfvtalqldtkIDGIPADVLAAALNQAK
>Protein5368 70
genfpsavsgpaltaannnfaaarDAEAVLLGEADYATASPANKllidaagtvttaaaav
atananvsah
>Protein5369 79
mlvvgivegainlskakgpsagdikefgfsdalrnwekTSTTVSGQSTEYKtvagrvalf
akgaikgeylltaaidtdk
>Protein8415 66
sykrLTPGFEAPVLLAYSSRnrsagiripmyspspkakrievrfpdpaanpylafaamlm
agldgi
>Protein8414 107
mtecapvisvravgrVIQGSVGFTPTGTEVKvlndkgqevkvlndkgqevrtgelgiihv
kgpqvmkgyyknpeatakTGFTPGQENEFMIKWLKGEHIKIKVdrgt
>Protein8417 57
mhdtagelaqpfevkewkkgqcdlipgkTAPQIAVVERdypnvfkrftalgplmdkl
>Protein8411 43
dkpdvdfieglspavsidqkstnrnprSTVGTITEVYDYLRll
>Protein8413 27
mlrtaikkvvkAIDAGDQPGAESALKa
>Protein8412 55
qcptiakewedpkGVPISAILFGGRratsvplvyksydwnhgvfiasaiasekta
>Protein8419 37
mgrHGATTVMIQPAPEGTGIIAGGAMRavfevvgvtn
>Protein8418 61
agsltlgyekDVGDNFFWRaginlstkvsggrtsstaagydwydvtwyyksvvipvyfgi
k
>Protein9418 420
mgtgvfagkGVMDLLAQSVRLGWTPSYPTFNRsplvladeaqeagmapadyvveqltsga
lrFAVEDPEAPENQPRilslwrsnllgssakgneyflkhllgtdgavraeqapvpkrpsg
itwpdeipegkldllttldfrmtsstlfsdvvlpaatwyekhdlsttdmhpfvhsfnpai
appwqsktdwdawkeiakrfselavehlgtrtdivakplwhdtpealatvhgrvqdwrTG
EVPAVPGKtlpvlavterdytqvydkmttigplmervgmltkgvpydvtreieilrhhng
irrggvgdgqpkmesdihvadailhlsgttnghlathgfravekrtgtllhdlsaehegk
qitfadtqvsrspsptprslrcrssprrsgrarspvgggVVNSLGQPIDGKgpvnnklin
>Protein1845 24
adeyltkpfskEELFSAIRlyvks
>Protein1847 62
rFATSDLNDLYRrvinrnnrlkgsstattassaAAAQNIVPNSTGAAKaiglvlpslkgk
ld
>Protein1846 30
mpplpfkLMMNVGNPDRafdfcqlpndgvg
>Protein1840 46
ealvgrVVNAIGQPIDGKgpinsqhssrievvapgvntrqsvrepl
>Protein1843 53
mnydwtlatnaafsaaldgrvytarSAAANTLFDATNTSVNSATGKthqictt
>Protein1842 30
gsgaellitgikVVDLLAPYARggkiglfg
>Protein3231 33
lfinkDSAGESLANGALTINTNRiattvlvddg
>Protein1849 33
madnstdhkaekAMPLSDNIALTRevvnmahpl
>Protein1848 57
mtkesqklifekfyrvptgnlhnvkgfglglsyvkAMVHAHNGKiriiselnhgstf
>Protein4507 105
mncgkeenkSNVGGGMASVDDNVSQKtvvgiavgskdhttlvtavsaaglvdslanpgpf
tvfaptndafgklplqtthlvnfqkTILLQNIAHSIARnnpevhl
>Protein4506 136
ndatpsndpgrfdqivnltkrrgfvypsaeiyggfrSTWDYGPVGVLLLRnvkdawwram
vqqrddvvgldasiltppavweasghltnftdplvdckkcgqrwrldkledpdkcpgcka
tgsfteprnfnlmfst
>Protein4505 101
mtvrvleagegvggtwfwnrypgarcdvesldysysfcreleeewewterYASQSEILSY
INHVVDRfdlrrdiqldtrvasahfdedralwsvrsedgeh
>Protein4504 31
grfgqkTGAGWYDYVAGKrdaipselvvkmi
>Protein4503 19
nnvvvsrrAVMEAESSAER
>Protein4501 46
mepslaykLVIPLEPVIELGDYRnlrveqdaavideeqinsrleqy
>Protein4500 31
kpagggepsgalaaaiaakFGSYAAFKeafa
>Protein4509 90
mgitaenlaakhgftrEEQDALAVESQRratvaiaegrfksqivpivkqtrkgdvvfdtd
eyvksnttmeslakmkpafkkdgtvtagna
>Protein4508 34
llvglfacavslgayaqqpivikFSHVVAADTPK
>Protein8679 64
mqhfnvpaetldidfftegqafdgssirGFQAIHESDMKlvpdiktayldpfrvektlim
nfsi
>Protein5105 13
dhgkTTLTAALTK
>Protein5106 16
aegecrrESGPVAGRp
>Protein5107 303
mrslesghlglgadptedalarvgdaelagrvgvgtperIFEVGEALRrgwgvervaelt
aidpwfldemltiyeerptlraataesldrrgwrrakrlgyadaqlahiwgveestvrsa
rlaagvvptyktvdtcaaefeadtpyhystwedetevrpsenprvlilgsgpnrigqgie
fdycigqgiefdyccvhasfalrdagydtvmvncnpetvstdydtstrlyfepltledvq
svidaeseagpvagvivslggqtplkDFSHSAVITGPTPLQPTDLVIPDLRagfayvlaa
lia
>Protein5100 31
vgkLVEEEGVNEKMAEFITPIAILGDQMTKf
>Protein5101 252
gqcgtstrpgfasststtspnvvrwsstrstrtsspgrapststtrpssrrarpsppatg
rstrnstcstpnsyhevvpptaspsfapstsasnaigsnpgtdrNIEIVPSVLPADFSRl
geecaaladagvdriqwdvmdgrfvqwdvmdgrRTFIKTMQDIWFDKKLCDIKEMDELWE
LLMMHAGKEVLHKisqynnervkywhrwipalaqldipthilwaqqdpiavkaiaeqlyk
eipssvytkidq
>Protein5102 58
qssvtlfgvvdlsvahtsaaagnlrLMNSNSYNSNRlgfrgvedlgggmtaqfwleag
>Protein5103 36
nilghgefrfisaipskINLQADQSTLSPKgqtfit
>Protein8671 118
mldnhkalgadisvatipvterdapefgilkSDEGLITSFIEKPKkeilndwvsntgeem
kaagriylasmgiyifnrnllfellqkefkdatdfgkeiipqsiskykvasyqytgyw
>Protein8670 179
dlslikgkTVAIIGYGSQGHAHAQNLNDSGVKvvvglrkggaswdkvakaglnvmevnda
vksadvvmillpdeniaavyqgieahlkkgaslafahgfnvhynqvtprADLDVWMVAPK
apghtvrntytqgggvphlvavhqdtsgkarelamsyamangggkagiietsfkeetet
>Protein8673 150
asnynlisrNTVHDLGDDGRgiatdvdasfntfeyntvtnvpigyndemsgwgniwrnnt
vsnfkilgfgfrmkdrvlkvpskdtsthysvvsnniakdgrrgaaglsigaiagskfsgn
tfgkinlgtyvagywakqgntwngttkpps
>Protein8672 116
mltvadnsgakkiccilplgggvgkiaqlgdvitasvkeaipggtvkkkavvqavivrqr
kayrrkdgsyirFDENAAVIIKkdgepvgtrvfgpvarelrerkymkivslapevl
>Protein8675 97
kkqskkqspviaqqtksssstgktssieneaekDETLKEIEDVINESKSTNQIPTQKEDA
Kvvvviptdldttqfndilismediesevdtsdfeik
>Protein5109 32
ktdeaaikaelaksgakYIMSDAGASSEKqla
>Protein8676 153
mqtgegavvlvqspfqpinaeegvklltpsklftpqltidellyfrltanpvktirdsey
pekkkrvplideqqqiewlkrqfsssadilqvaitpnkplffqkkggqsgkIATVTFEGV
LRvvnmeqftsihrnglghakafgcglllikrv
>Protein5463 30
mdqtnplaeithkrrVSALGPGGLTRerag
>Protein1599 43
ggpdleilrwpppartatiyaantscrrASGAAGSERstkrae
>Protein1598 124
nkvlrqgkrslaerVVYDALTLIEERTGAEPIATLKraienvkpalevrsrrVGGATYQV
PVEVSPRrsntlairwlvgyarqrrersmadrlanelldasngigasvkrrddlhkmaes
nkaf
>Protein1597 33
LFGAEPANFLDVGGGATTEKvteafkimlkntk
>Protein1596 48
rsysgyhksklviiyniefsfqkMIVTDPIADYLTRirnaqmaghkiv
>Protein1595 63
vesaaksprkvarAAAATPAAAAPVAASGRkakaeggarkapgaevdtrtgegraaydaa
vla
>Protein1594 198
mtkvetatltfnanatlnlgdtndlatinvltstnrIALEDMDSTVRtinvtgnqagqtv
hefiyedqylgqvgttsltlnwtqdkandnfagtnngageiefgaletlvfnhsgrfdtf
fsdlvgdgndaifqfddtirSLTINNNGTGDMYMLGGSNNEAIAGTRrmetvslnaiggd
laisgdidsirdlinltl
>Protein1593 75
pikhgvgrrEGGGAHGRggfglkarreepgglpeaqavhvvlrtpdrapqhtqrrkpgla
aqlsfdaeharaerr
>Protein1592 38
vdvqqqgnkiiarflgaklpeklrrrLDVSDFATPVKs
>Protein1591 16
mrthkrLIDIIDPTPK
>Protein1590 21
mlqlrkvlkTPLEDLDLSVRa
>Protein1646 19
mpnlievqkSSYDLFLRsg
>Protein3234 29
sscratrrsgssssrSSAASTAGRwgrcr
>Protein4903 12
LTFHLAHTNKnn
>Protein6109 11
LFSQIPFWLNK
>Protein6108 356
mrqyndgdeiviepfrAAAFPVVKdlmvnraafdrivesggyidvstggtpdanlipipk
daaeaamdaaacigcgacvaacpnsaaslftsakmqhlnllpakmqhlnllpqgqaerwd
rsidmvekmdeffgscrMHHAYADGVTMARwtaeglsesadsdvltpvwtlkhgghggkr
akanqellqstlkevagngrrvlgigrlaamlflesvnltknaiasvnltknaialpfvs
saktpltgqvtpgrqlatarvsmarvnairastrstlnhialtcldgalrrGSFVVLEGP
DGAGKstqvarlanrldalptrepgdtplgaelrrllldddqltrpglraealmma
>Protein1339 106
mlfgelirGLSELGWNPYRlvadadrqavgfkVPGDDVISDYSLIVDRksgsgvvsqklg
srtvlgfiaeiphrsgihrrdpqqdEFGIDVGYSRklnakngvgvt
>Protein1338 9
ALTNLAEKp
>Protein4902 45
tlelkkgvevlvatpgrlldhieakNAVLNQVEYVVLDEADRmld
>Protein1333 44
LFCTALIQNSPRINFTRYLEGNTRWDVRFNprnhinrrtlrskn
>Protein6100 29
mvpvkskiksakqlkNQTVCVQSGTTTEK
>Protein6451 36
iavldfdkaqaqivqkLGAQPVASDITNFAGKfnng
>Protein6102 124
laidqgttssrAIVFDHSGQIVATGQKeheqifpragwvehnpvevwdnvravvaealss
asvnhqeiaahrsttrrsrrsasptsarppscgtrrHLSDADIEELGRamqatidfdler
gape
>Protein6105 49
makdvtdadilndakSTGDVLSYGLGTQGQRYSPLTAINADTVKnlvpv
>Protein1336 71
mhsferitkvaeniakdvksrIGDIEDNRilsylplahvferawveamsmvdgkthvffa
esldtfvadln
>Protein6455 73
mfgvnvvagtdyyfaenfylglelglgfsssstkEAISTVTTGGVTTETKsadgkssffg
nnaigtfrlgwrf
>Protein6454 96
etfqkdlqrAQPTIFFSVPRlwtkfflgvsekmpmkkqkllfslpilgkivkkkilsgki
vkkkilsqlgmdkvrQLSLSPLLAETVRrinneesi
>Protein9108 163
mlhrpqtwgqverARARMRFEEAFVLQCILATRRAQRLAEVTVARtggsgelvrafdarl
pftltdgqgavaaevsadlarptpmhrllqgevgsgktviavramlaivdggaqaallap
tevlaaqhyrtitalmgdlaeggllggseigtkvtlltgsmss
>Protein9109 99
mnnynignifsttlrdtgeialidgdtkqiiniikTGYAVHISRtsasgrYLYVIGRdgr
vnmidmwmpkpdnvaeiriglearsvdtskykgkegdft
>Protein9100 103
GSIGQINYAAAKAGMLGMTMTAARewgrynirTNSICFGVVETPMTEVVRgekFRDGMLA
QIPLGRwstpgevvksvcfllsdgssyitgqhlgvnggfhisl
>Protein9101 141
qgdiasfeiarstqevrigdrvfatearAVTPIFYPSNPENVKagriirimgslvnggln
svivlnrgdrdgvkqgntfalyqrgavvtdrvkeelirlpseraglamvfrtfdkvsyai
vlrastaisvgdeirppvsgd
>Protein9102 296
mglnrwlgcienprtgreaegvgaprpvalsrsvlvvgggpaglqaaiaaarnghrvtlc
erheltggavrlaasvpnraefgdlvrnqfheatrlsveietgvtldaaevlrrrphsvv
vatgarparpywapgdehrIVDVIEVLDGAAAPSGRvvvldelgfhqatsvaelladrgc
dvevitpgmvvgqdlgitldletwwmraeskgivqttelvpmgwdqgtltlqhhptgtmh
ertpdwvvlavpatpaeelylelldagvdvhragdvvaprrahaavvdgervgaal
>Protein9103 114
mfvnrkapygtiyaleslevvlitatfdqdvslvfvddgvyelvkgqqtkdigiknfsps
yraldgydveklyvdkqsleqrGLTESDLLVPVEVLDAKamgelmaeqdvilsf
>Protein9104 56
mvgwlrkrGGEFIVTNIVDSVRkvftitrlenhirvansmdeardivesiisatsr
>Protein9105 116
mppdsfgagctagfefgsgvlgvrktpchlwvhhgyialvpegervaialrrcdikqvrW
TTMTLRMKMSPDSMTIARLRFQVQGGDWLSRqfmtsgstiqlfdaiaeadlplaiq
>Protein9106 34
mrrhadepnksigrIVLDASFSPVKRvsytvesa
>Protein9107 165
rdarINMIYEGTNTIQSLDLLGRkvlgnngatlkkfgkligalvaeegvnekmaefitpi
ailgeqmtkfttelgfkGFQNPDEVGAAAVDYLRvaghlvhgyfwarmaqvalrqiaagn
tdpfyvaklqtarfyfaklfpetatlmrtartgckvlmdteaala
>Protein7858 96
mklrplgdrIVVEPAEQEERtasgiilpetakekpqegkviaagpgklnedgsrspmdtt
vgdrvlyakyagtevkldgkkllilresdilavles
>Protein7859 39
nrwyygfnitdkNSVTTYPDAVPIRtvdgveeyacsgeg
>Protein7854 54
mrswleetwathsgkplevvqrdierdkilsaaeakEYGLIDEVLLSRkaslda
>Protein7855 43
mpadkIVLGFDLPFDDLGRvvdyivnldmpeelqekwgfaqvt
>Protein7856 37
IVNISSVNGEKgqagqtnysaakagmhgftmalaqem
>Protein7857 51
mvvalnkCDMVDDEEILELVEMEVRellsdqdfdgdnvpvvrvaahpaltg
>Protein7850 181
gdhtltfgvdnikFEAINEGQDQLVDRwiygrTTSNIVGGHVGSPVTLANPRgfyaqkli
frtatsmsldqkawyiedrwqvtdnfllsagirndrftnkNNFGETYLDAKnqwaprlgf
awdvngdssfkvfgnagrYFLALPNNVAIRgasastytrEYFTYTGIDANGGPTGLTPVP
R
>Protein7851 36
TFPNIGTVDDPGRpqfpspalllgsrqgrqhyprgg
>Protein7852 144
matlheraerwedlaevlerQVYAVNDKnhkvaiyqtlgrvygerlgkdrnsldawlnal
elnvrdvdtltalhriyqqneswlelndilsklinlgprVLGADQTRdyyaqvgriqaey
lmdtsaaieawrhvvelepgslea
>Protein7853 24
maatgvrVVPPAVARrgsfiarga
>Protein8444 36
MNLTISGHHLEVTPALRtyvttkldritrhfdqvvd
>Protein896 30
mnnfketdlkISEVTDNDPHTPNGKagenk
>Protein897 79
mskapasptaaldafnllvkshhdykvtaqqeetkraniaawrdtqvasiqaqkELLHDY
LAHTFAERrhtidemfarl
>Protein895 21
dnewgysnrLVDLVALVGKsl
>Protein892 53
rkGLTPSQIGVILRdsqgipqvkavtgqkilrilrtsglaaeipedlyhlikk
>Protein893 45
MVMPGDNVTIVVELIAPIAMEEGLRfaireggrtvgagivakiva
>Protein890 45
HCSNIHNALQGSRhllpfgdqiftvsaprriklhnpkfasvnisl
>Protein891 112
qesakryleiiggpdkavataqaafdkgdfrWAAELLNHAVFGAPDNKaakellarTYDQ
MGYMAEAATWRnsyltaamelrdgppkkgldrSFFIDMLAQAPIERfleama
>Protein898 37
aikieiagtsanitrEVEGGTATVETSLPVVVTATKg
>Protein899 39
ttgaakVNLMGHSHGGPTSRyaasvrpdlvasvssiagv
>Protein1016 88
mtvsagyarsdrnaaaalyvsalntlpagldfgvyngskntgfgvavayslskrTTMYGG
FSTAKgedaagadvskrELYALGVKhtf
>Protein6045 10
EQLIVELYSK
>Protein8445 47
vlllvpwigkPDVQAGQRlrrdhllqhrhgvvldqpqiaqtlfadal
>Protein6046 85
spggvtlpatatpdqvadafvrafadatfftpaikTTLGLVSAVKgtsglvtftfggttn
vnnailgatdtsatvdtltniveya
>Protein7226 139
egnknntgatdtsvanrpwsgsltyaagpvwlgfshenpggkndklttagarFAMGPAVL
RAGTSFGNNAANAKvkgylvganirmgagdfklgyatmkvagtttmakIGVGYHYDLSKr
tkiyadfgrdskvavqktg
>Protein1543 32
rGTHFHPGDGVGRggddtlfalvagkvafgtk
>Protein6040 41
lneygdlfthrQLVALTTFSDLVQEARnkaisdakaagind
>Protein1013 33
irirvkGGGNTSQVYAIRqaiakaivawyqkye
>Protein1546 101
mgradpgvslycrkvliqhksklvlpdwlrfvkGVVDSEDIPLNISRenmqdsqliqrin
nvltkkiikyladqsksdpakyasfwkefgqffkegvcgdf
>Protein1101 71
ddgkgaglrlgyaagpvnvalafsstnyatgdikTTNIGGQWDFGVAKlmahynrdrvsa
pasvtqtgyli
>Protein1011 33
drkegridtakSFSLELPPYSQDLSDAGKgase
>Protein2330 77
mpagpaiedplikpylekYAGQEMTTGDQAKafaehyikvhmdkssggrtyedvsgefik
lskdanadqtkvaelga
>Protein1669 111
miyteyetiyilkpevpedivrtlnekvdgiigryeghilirddwgkrklaypiqknskg
hylyvnylgpsdlvlevernlrieenllrfltvkLSEDVDVETKqqeaker
>Protein7278 42
tpllgdipylgrlfrqdvtrndkqellvfvtprLLTDTIANK
>Protein7279 99
statiingsvttrkwvtiqyvatrksssrpscqahaeerrsqrgvsgsgpappdpveasf
igqrlavdgavgvgrWAVANGPGRlhrqdiaveggiavd
>Protein7270 11
vrGSLDCAGVK
>Protein7271 32
nvlvveprYADPVSLVHYRkvlvtraamdklr
>Protein7272 88
hadaqeisfivtiheadarNQNFGQIQNAYIRlydgdkiiadydldamfsnetavqfgsf
frldgewlfkavgagyrlnltdfvegyq
>Protein7273 104
mnnkgvevnltivpikkenfdlefngnlayniaeiteiagsqkFIQAPDSGLPVGTGLSL
ARhtvgfqphsayvyeqayddagnplfgvvvdrnndgkisdddr
>Protein7274 33
gnvtkGVPIATPVFDGAKeadvndaltragfdt
>Protein7275 51
vrrawvlavrrTWEPSWAGSRrpprvrprdrrrgrnrrrmarlyerrpypp
>Protein7276 16
gkgvrYSDEVVLRkea
>Protein7277 30
SPGSAEQPPELPATKkggwgyssiygallk
>Protein10167 950
wdffkdyapgeaalgrgaaaaatraapaaaapaapaaaapapaappaappangsapaaka
atpppaaapapaaaaapaasapapaparSEPAPAASTPKPReaaapqasgplgdaaqtpi
rgasarvvtnmesslevptatsvravpakllidnrivinnhlarsrggkvsfthiigyal
vkalgvmpamnngfghdgagkpvlitpahvnlglaidlakpdgtrqllvpsiksaelmdf
vhfwsayedmvkkarggkltvddfagttisltnpgtigtvhsvprlmqgqgtivgvgame
ypaewqgasnetlnrnavskiltltstydhriiqgaqsgdllrtmhnlllgadgfydeif
ealripyepvrwvqdidashdddinkvarvqelihayrvrghlmadtdpleyrqrrhpdl
dvtnhgltlwdldrhfatggfggesflplrkilgilrdsycrgigveymhitdpeqrrwi
qkkvevgyaktsreeqqrilrrlnaaeafetflqtkfvgqkrfsleggesvialldrvls
raaqdgldevcigmphrgrlnvlaniagksygqifrefegkqdpnsvqgsgdvkyhlgte
gtftaedgattkvylaanpshleavnpvlegivrakqdrlnlggdaftvlpvllhgdaaf
agqgvvaetlqqsqlrgyrtggtvhvvinnqvgfttapsssrsstystdvarmiqapifh
vngddpeacvrvaelayefrkefrkdvvidmvcyrrrghnegddpsmtqpvmynlieakr
svrklyteqaqrpqalhrvphrpwrhhrrgcrrgaarTMTDPIADMLTRirnantamhde
trmpsskqkealaslllkegyigdfavqpaegrpgnvltvqlkysaerqrvisgikrisk
pglrvyrkadeiprvlgglgiavlstsqglltdrearkrrvggevlchvw
>Protein10166 369
mpalnifvgkfnieqiqkslknietgsynndydifnevkytnvkwitgskwnvggkygfd
lqkylsknktgwlavrfqdpndtfnktankpnypysqlvqstdlgisvkEGYDFSYVWIN
SITRGDFLQDIEVKMYDTKNKINSCKtdangfckiknskevvmpvsiytaennkedkafv
dskdyrvysgdysygsisnfqlygevfydrklyrpgdtvffkaviaskkngqlkplknkn
lkvsiansrgstvfektlstsnegglwssleiskdatvghyslviqgndseehsiysnfq
veefrpvtfsvnltggkdsmigdklnidisgkylfgapmqnaevqysvskilksiyferf
adyvfnddp
>Protein10161 182
mrhaatvrAELGIPTVFNMLGPIAHPARlkravigvsdpsrlelladvmrrrgvdrvwlv
hgqdgldelstsapsqivdvsadrverrtlhasevgitevsgdeigggdpvdnariitev
lagkpgpdadlillnaaaglvvsglhddlgealeaartsiasgaaertltdlrkvtaelv
ap
>Protein10160 112
rsyksyrGMGSIGAMQQGSADRyfqesttgnpnadkLVPEGIEGRvpykgsmvaivyqma
ggvrasmgycgcptieimqnnaefveittagireshvhdvqitkeapnyrad
>Protein10162 281
mkheaslhkevgefifveanwqaakqvadvedlltkKVDVLILGPISAGIGAPLSEKavk
agipvvvfgafgkamqstvevgaggevfgkqggdflrkelkgkgsiwafrgiagsdeetl
rydgfrkslvgsdikvtqevfgdwgyakakqlcenlvlsgnavdgiwfsgaemtracldv
fketgkplvpmtgegnngfmrawkatgvksvaplftpglgaatvkaavsllegkqlyksy
fsspppvlqndldkyfrpdlsdaywfpstlpeaalkqtfkr
>Protein10169 106
mvvgvsagfvkELELVGVGYRashqnqvlelalgyshnivfdiapeiqletinvkgknpv
vklvshdkqllgqvaakirsfrkpepykgkgvkfvgevlrrkagks
>Protein10168 128
mgenqthfyfssnashhnackiqyiglpcdedgepliddsckravkqyvnyritvrdrkr
drNKIPMSEVDYERQQWVILKNQAAGRINMPTLLEMPSIVKqfydagitidmvvdrynry
wsgyaynr
>Protein8440 179
qgaatgaikilqeddlqylwlplahvfgkQLLTIPLQVGFPTVIDGRidkivenlpkvkp
tfmaavprifekvhgnvslmmqkeggaklklfnwatgvgakisdleiagqkpgvalaaqh
rladklvlstvrnrfggnirffisgsaalnyeiakwfhsvglpvaegygltetssaayv
>Protein4107 92
llaklnyiveakerATPLAEADAVAAKnaakdakdakmllktlktlkSNPTPTTGTQISS
Kggktivslgskvnfksgskeltaqgkrtldk
>Protein4458 108
mlnetekallrevepkrlnkldedglaelhdrirrarrkytklyrrraseqvdkdasrkk
ahqqhartvtkAEAFEDALAIVSDKlaraardsaeelkqerleaarsw
>Protein5982 43
nwyapdgtnpipltqvwvrprIMDSVAAALPSGGSAPRqvpwv
>Protein8368 34
elkkvwilrkILHPMDEIAAIEFLLDKderqqnq
>Protein1685 44
sdgraqlttadasctkpakSVLNVTPFVTARldstlttdqkang
>Protein2738 180
mnhksllgtavaaalifgaqaasacaisawstatgltaadtgeptagfkrysgrcslkvt
daatprFVTDTTPNNEASYRvrfyyftgnisgatadifqarstgsaniirvthdgnqlnf
sttsgtpvnitvadnkyyvielawaaaagtgsltgtvtgnsgtgaaplqagvinianlnn
>Protein2739 34
WFCMLPCIPLRlariaappavrrsprrvprrprp
>Protein2732 34
vdvntgkfvgsggnleetvtkNNIEAAEEIVRql
>Protein2733 30
yiggiikharALNAITNPLTNSYKrlvphy
>Protein2730 48
gnefkGSVFGSFQPFQLEPRgvarlgealitrsrtnllydfgfelggp
>Protein2731 84
igdrqtgkTAVAVDTIINQKgknlfcvyvaigqkaatianvvrkleehgameftivvaas
asesaalqyiapysgctmgeyfrt
>Protein2736 31
mgvrIYVGNLPFSADESQIRalfeqggrsvr
>Protein2737 33
vddgkikIVDEFTGRilegrrysdglhqaietk
>Protein2735 48
lvshkgsdlklkaelgkyleqklrrAVVYTNDTPAFAGNRigfqlmne
>Protein2224 37
hlekdaalerrfqkVVVDEPSVAHTIEILKglrerye
>Protein2225 28
innvniqpiygvelpgvtkSMSVWVLGR
>Protein2226 75
gnfswgtesvtkksrLLNVVYNASNNELVRtntlvknciiqidatpfkqwykqfygveia
akkvdakaeagkeee
>Protein2227 32
lkprqrlahvdhvahdhdarFVEAGVARlghd
>Protein2220 19
masaprLWENLYAGIKskv
>Protein2221 168
maelgeedevytrpthpytqallsavpvpdptlrgkreqivlvgdvpspanppsgcrfht
rcwkaqdrckteepqleqrpdgvgahlsachfaeprvivetvdvsgvvpderfastdvrD
TVASDDAPADLQRmidrseassgdqayapqdvtrlideqrgdhrpptv
>Protein2222 234
maddvafiladsgtkvifaenadqldklrgirastpavtrvivfdaevddndpwtlnldq
vrqlgrEYLAGDPGAIDARidgiqhdqlatiiytsgttgrpkgvrlrhsawtyegagvas
thilseddlqylwlplahvfgkvlltlplqigfptaidgridkivdnlavvkptfmgaap
rifekaygrismmmeglrpdqhddegrgwrqgeaSSPSPSPSPSPSPRseerrv
>Protein2223 34
megfnhaeavkrWVILGDEWEPDSEVLTPTSKlk
>Protein7221 30
mdqiikASQELVAMEVTLDGRtitgfkllk
>Protein2228 87
gsyhdvdsnelafkMAAIFGFKegcrkanpvilepmmavevetpedyagnvmgdlssrgn
vmgdlssrrVGDVLTLLESERearrlr
>Protein2229 51
geayiypcdlndlkaidalavqvladhgtidilinnagrsirrAVVESLDR
>Protein4778 261
isadkkeaareglvsiaqatdfgetqlwtrINSLDSPWCLPDLIRlvpaighkldvimvp
kVEGAEDIHYIDRllaqleaqaglerpilvhalletargvanveeicsasprmqglslgp
adlaadrrmkttrvggghpgyvvradpnpddaeaprttfqqdlwhytmarmvdacatygi
fpywgpfgdirdtvacedqfrnaylmgcvgswslhpvqidiakctrcrsisprrDNEVFT
PIDLINARtlssvinsffgts
>Protein4779 35
dlthhhrrAVAEQDLARaepigavvdeathrafva
>Protein4774 97
msdnriegyarglfeiarAEGTLDEVEDELFRfarsfessdalrtalsdeqippakrqai
iedllggkatstttqlismvvgsgrtrdlpaivdllv
>Protein4775 47
mglpierLVVATNENDVLDEFFRtgvyrvrgsadthetsspsmdisk
>Protein4776 53
ggkevrVLENEEGSRitpsvvafdekgevlvgqiakrqavtnpentiysskrf
>Protein4777 187
ytlagtevsallgrMPSAVGYQPTLAEEMGRlqeritstkvgsitsiqavyvpaddltdp
spattfahldatvvlsrdiaslgiypavdpldstsrqvdpnvvgeehytttravqatlqr
ykelrdiiailgmdelspedklavsrarkiqrflsqprkiqrflsqpfQQELDNNAQGIL
GYVVRwv
>Protein4770 19
tspkVATSWFWRhspwlmr
>Protein4771 18
saqacsrrrrWTGPSLGR
>Protein4772 27
QSSAVAGRpsgassvspsllpscpmrt
>Protein4773 41
mnavrAGEAGYGFNARTGQYVDLIKdgvidptkvvrtalqn
>Protein2710 31
rggaevhltktefkLLVELASSPGKvfsren
>Protein2243 77
magalicegcsstapadarfcpacglplpevesqptgvlsavggdpalgtpllivtrgan
agsrFALGEGTTSIGRq
>Protein2712 23
mgfrVGDNAPMALVELVDRpava
>Protein1228 57
mtarELAAQQATAPRqnrgprrdgadrpararrsdapapvaeapaeqapvaastees
>Protein4851 51
vslssaasvrAHATPEGHRriarrrarpgrcadaagsgaslpgrtganrrg
>Protein2241 37
msanyhrALMAFPDEDVLLGCRmvnpaamsaferlad
>Protein9365 118
drsprIAPPDLASLIGARsgdkggsanvglfarsdeawawlrewlttdrlrtlapaetdg
lavhryefdnllavnfvivgllgrgvaqnsrqdtqakslgefvrsriiheatmgqeqs
>Protein2246 52
MPTINQLIRkprkvahkksksknlhivtntlankrykkvaplrrgvcikvtt
>Protein4853 29
nvpagttltvkdvrDVAGNVMTAKnttgt
>Protein2715 331
mvrsdtgsagviftidpesgfphhvlidaawglgeavvsgvvdsdryrvfkaflddqslt
piverslgrkrlkiinndgvgghddqagptatvdttedernrLVLDDPDLLALARwavii
edhygrpmdiewakdgvtgdlfivqarpetvearrsgatlttydvsghgpvllkglsvga
gaatgvvcrldspdegdrfsdgailvadttdpdwvpvmqraaavvtnrggrtshaaivsr
elgvpavvgavdatttlvegqrvtvscaggdvgivfdgsatidtrelslddvprtrtkvm
vnlanpqaalkwwrlptagiglarmefiige
>Protein9367 87
asglpvvaynyaaaaqhlrhgdngllasygqtidfvakggeiaaryaqeperfrAMGHRA
RLTAESLDWPRvvqdfeslllavardd
>Protein2716 32
gkTTLTAAITKvlslkgwakfqgydqidkape
>Protein4855 31
kEGLSILEYFISTHGARkgladtalktadag
>Protein2717 103
mpkrgftnifhvefqpvnlgdltrYNLSGSVTPEILEQKglikdasglikvikdasglik
vlgtgdikTPPAAVLLKkaaniksgsgtpnktkvakvtkaqvq
>Protein9361 574
mlqtrigkrTPAAAFRVATQLVDEHLITLDEALDRvtgqqlsqllfphfdaksaqacltr
glgaspgaavgevvftntqaierqaagakcilvrretspedlpgmiasvgvltarggkts
haavvargmgmcavvgaeelkvdaaagevvvgdtvlragdiiaidgasgeiflgdvpvvd
spvltyisegldaayegskgdaethdlinavdrllryadgvrrlrvranadtaedarrar
drgaqgiglcrtehqflgerrlfiervilaeteqeiadslaalvplqrqdfielltamdg
lpttirlidpplheflpdltelsvkvavaqatgaepdahdvallaavqrthesnpmlglr
gvrlglkvpglfglqiraiaeatvqlikegkkpkpeimvpligsvrelqiirdeaegila
evsqasgvalaipigcmielpraaltaariaeeadffsfgtndltqttwgfsrddvesgf
faeyldngvlgvspfetldatgvgqlvkagvegghstkksmhmgvcgehggdpesihffh
nagldyvscspfrvpiarleagraavalgtsdsr
>Protein4857 77
yrvaarqqavksseaalaatkAGYDVGTRNIVDVLLAERnvyaakllnvmsmrlnvttpi
rvVLDASTQEIVNTAKr
>Protein9363 199
nvnfqsefakivnnpkkeiklkvkdealfkkvrdysiekistanrnsdkqarskgisdan
aetvayfkeqnlsdlelkdvkNFLHEVEAEVVRdlifkeglradgrkleevrdiscelnv
lpgahgsavftrGQTQSLGVVTLGTVADNQRYETIEGQKeknfmlhynfpafsvgevkrs
gspgrREIGHGNLAERalk
>Protein638 33
grvgvglgkANEVPEAIRkgneqarknlftvph
>Protein639 121
melkrGIDQAVEAIIGHIRdhqskatssddevaqvgtisangdeeigkliaqamskvgke
gvitveenkanttdldvvegmqfdldvvegmqfdrASIETNFALRelvgaanfstgvtaa
e
>Protein632 33
mqvpgvvkVVVNMGVGDAAKdskliegavrdlt
>Protein633 46
AGENGVLFAAVVNDLHRaagrsgvgavmgsknlkaiavrgtkgvgn
>Protein630 290
mqikvaniapaaalnvanldtkiaaayvasqpkplvaqpayagfdaawlnlsetqsyadi
ftatlkepsfkFTPGTPSAAFNSVRvlnpgtgylksptvtftptngqgsgatalatmkid
hltvvnpgsgyitapavtivanagggtgamadarlapnamtvtnggsgytsaptvnfpfp
pdgatkpvavatvsggkvtsievttpghgyaavpfptftggggtgasatmtagidavhlf
spypttpeavggggytdftqvainlvggtaldaqgnplpggavvtasgrl
>Protein631 36
IVGATFNTISTIFFMYFILYFMLMNARymedtlyey
>Protein636 33
arqhaigqvvpgqvtkLVPFGAFVRvedgiegl
>Protein637 40
ddkVATANDSQTAVIAKfsdsgsataasqvyivvdaanvg
>Protein634 207
mtadadpsgefiqrnpavhppahtpnyrftvlrsprNALITLHNSLSEVTAPSFRredlg
aidndlimnyakdglpigeriivhgyvldelgrpvrnslvevwqanaggryrhkkdqyia
pidpnfggcgrvltdangyyffrtikpgpypvrsgsttdwrvrsgsttdwrpahihfsls
gdgwaqrPSTLVATPVFDGAKwdevel
>Protein635 33
rhffprqfqrESVLFDDLRiapatwavelghhh
>Protein3179 160
mdptkpvyadsgsgndigntrfgqyyqsvfpiydkpasdptkkivrYGFNGATNPLAILE
QRsrpeeakrllgnvevdykfhflpelkavvnvgidasnsiieekfngnalqtyqwnqtn
nnpltnyvfnpglnyyenqkitnttfdaylqyakrregki
>Protein3178 30
yleikenekeypahkYLASCYSFEENTLKk
>Protein3173 61
mlnvkittptlgikVGAMYVSNSNANAAGIDKdgailagaegdgttqdggtpikisname
i
>Protein3172 30
gvlfrsrltswfgfkGTEDLGGGLKpipri
>Protein3171 222
natksakttgaeaeeaeseplisvgdydgvapgprlklrynaelrDQIQTALGLENVMEV
PRltkivvnvgagaaidqkaliervigdltiitgqkpivtkakksiagfklregnaigvk
vtlrgdrmweffdrlvnlaiprirdfrglspksfdgrgnytfgvdgrgnytfgvteqlif
peidydqidasrgmditlvttartdaegkLLPVWSFSFGGEK
>Protein3170 31
gvttvvfdrggfrfhgrVAALADAARsggle
>Protein3177 23
miadqwglsrEDLDAFGARsqqf
>Protein3176 44
rwkefrcrirrrGSRRGEWRWMHRRRCVRPGRSGSAGVARWLpw
>Protein3175 74
mchtvpyyfygkNPAFALGSAVPFGFNARqmnawmmhgngrklmnefysnynavsfaggn
tgtqmggwyrkeik
>Protein3174 77
edqivdsigqvkEPVVSATEAATKfvqervevalrpvpmaeklptpeevlnaqfdfaskl
lvtskdvalavakaaap
>Protein4198 399
titndgvsiarEIELEDPYENMGAQLVKevatktndvagdgtttatvlaqamvkeglrnv
aagaapsslkrgidaavealndrllanarelggkeeiaqvaslsaqdegigaiiadafdk
vgkdgvitveesstaetvleftegmqfdkgyisayfvtdaermeavledayahggrprgr
lpalqpgqnCTLEVAQQLGEGVVRcialdstdglhrGQGVSDLGVPISVPVGVGTLGRim
nvvgdpidergpipyevkwpihrEAPSFEDQNTSAALLVTGVKvvdlltpyakggkiglf
ggagvgktvfimelinnvakAHGGYSVFAGVGERtregndlyhemiaggviklggdskAS
LVYGQMNEPPGSRarVGLTGLTVAEYFRdemgqdvllfv
>Protein4199 29
ptrrssdlgtkTTQSNLQLEARdrkstpg
>Protein4190 35
avverdypnvykrFTALGPLMDKlgnggkgigwkt
>Protein4191 65
vgvgasrvrdlfesarkagrAIIFVDEIDSIGRkrgagmggghdereqtlnqmlsemdgf
eateg
>Protein4192 78
viipkvkasakYEVSIAGAKdilvdnngnstefefktvirlnlslrmlmkkGTAQNPDVF
FQAReasnpfhdrvaatv
>Protein4193 529
iaeprpevnetapkIISFEIPADKigevigpkgkvintiqgetgadisvdddgmvgvvsv
savdgnavaeaerqirlildpptpevnaeytgkvvsitkfgafinilpgrdgllhiskig
ggkridkvedvlelgqdlavyvedidpngkvslrmdpngkvslrmvgdtkadsagkgsgs
rssgergdspkadapprgrLIEGEGPLRvvlgrrSLSEGYGPVADAVAAIREARPDATFL
TALRrsnvrGALELGMAPGLLPGRmtldagrdyfsgywhtvpatagldaagiveaaadgr
istlillgadpisdlvadvdavaaleratvislathhsdstlvsdvvlpvsahgevggtt
vnmegrvtalgrrvttpgstradwviaaelserlgtdlgltsieaidseiehavptfaga
dlgkledpgrqdgvvvpilddvawteaglpdrLSFEPGDPTQVPAISSYSLRlvlvrrly
dsgtmldsmpssrpltvapearlnpadfsplgvdeganltlrtpsgait
>Protein4194 34
rfasdkpdlrIPLELVDVADILKsvdfkvfaapa
>Protein4195 32
anfrEGLNVLQYFISTHGARkgladtalktan
>Protein4196 30
ktakakkvgellaerakAAGVEAVVFDRgg
>Protein4197 37
fkgadadlrldvtdkpefdgwrWVDFWYPMQHVVTFK
>Protein5823 33
nrrvrSVGELLENQYRiglvrmerairermslq
>Protein5822 160
mfaptriwrkwhrkintnqkrYAVASALAASALPSLVLARghkIAELPEVPLVVDTATEG
LQKtkqaiaalkavgaytdvekvkasrklrtgkgkmrnlrtgkgkmrnrrhvqrlgplvv
ynedkgitkafrIAVWSNDPNIDPVGACVGARgarvrqvv
>Protein5821 25
sgqdfrikirVSTGPDVYTAIAGFR
>Protein5820 23
iayteharrkTVTALDVVYALKr
>Protein5827 32
rEVLDAMENDSGVKltalkvdggmvfnntlmq
>Protein5826 477
vdsilidearTPLIISGQVTDAAKlyyrfaavvralkrdvdyevdeekrqvaplepgiek
vekalgvenlyddptanfvhqltvalkakelyqrdkdylvgqgqvkivdeftgrvlegrr
wseglhqaveakegvrikeenqtlatvtlqnyfrmyeklagmtgtavteaaefmstygmq
vvpiptnkplarkdegdlifrgemgkfsavaddieeriatgqpvlvgtvsveksevlsre
lqkrgiahevlnakqhtreaevvaqagriggvtvatnmagrgvdiilggnpeglaerdla
gedidpeseeglaflderrahwaaevkaegdkvrelgglyvlgterhesrridnqlrgra
grqgdpgesrfylsledelmrifatgaiqfvmgkdwpedvpieakmvskaieraqntvet
rngeirknvlkydevmneqaevGIPTLMIFKdgqlaatkvgamskaqltafidqqla
>Protein5825 216
mlaaggaaasvglpafsqqgeafpsrvirIVVPYPAGGTTDQLARaiaqpmrevlgqtvi
venkpgaggtigtdyvakqpadgytlvfgnsgpsataglmrklpydpqkdfwpisgvmrv
pmilavpadsphksvaefvawarsrgdkvnygstgvggashlyseyfnelagtrfqhipy
tgapplltafaggqvqmafvtgldgaamvqagkvry
>Protein5824 287
mkvrAQIGMVLNLDKcigchtcsvtcknvwtsrqgmeyawfnnveskpgigypddwenqe
rwnggwerlsngsirpkmgakwrvlanifanpdlpqiddyyepftfdythlqqapdskvp
pvarpvsvitgkvmdkiekgpnweeilggefskrsadynfqniqkemygefentfmmylp
rlcehclnpacaascpsgaiykreedgivlidqdkcrgwrmcvsacpykkiyynwqsgka
ekcifcyprieagqptvcsetcgnllfaqkpvwvvsvSAIDEFQANK
>Protein5829 24
mvfaglkkkeerEDLIAYLKeasa
>Protein5828 488
hygkdnengvrMAIEDLNAQKvkiggktikfeiaaedqlsLNAAEAFETFLQTKfvgqkr
fsleggesvialldrvlsraaqdgldevcigmphrgrLNVLANIAGKsygqifrefegkq
dprsvqgsgdvkyhlgtegvftaedgattkvylaanpshleavnpvlegvarakmdridl
ggeaftvlpillhgdaafagqgvvaetlnlsqlrgyrtggtvhviinnqigfttspgssr
sslyctdiakivqapifhvngddpeacvrvaelayefrqlfnrdvvidmvcyrrrghneg
ddpsmtqpvmynlieakrsvrklyteqaqrpqalhrvphrpwrhhrrgcrrgaarTMTDP
IADMLTRirnantamhdetrmpsskqkealaslllkegyigdfavqpaegrpgnvltvql
kysaerqrvisgikriskpglrvyrkadeiprvlgglgiavlstsqglltdrearkrrvg
gevlchvw
>Protein8086 36
neapaaisvltakDIESIPADNYGALLRnvpglnvs
>Protein8087 40
mipkgplgrviikklkIYAGTEHPHAAQQPSKltlksmrg
>Protein8084 33
grGTADTGSPEVQVALLTARineltphfklhak
>Protein8085 121
mariagvdvprdkrvvisltyifgiglntaqkVLAAAEVSEDTRvrdltndeldririev
dklkvegdlrrevnlnikrlieigsyrgmrhrrglpvrgqntknnartrkgpaksiagkk
k
>Protein8082 23
qelrAGNVFMAGTEPTVVIKaey
>Protein8083 23
maqrLANELLEAAEGRggamkkr
>Protein8080 33
sgrSLHAQEIQFNDIRttlqaliaiydncnslh
>Protein8081 67
mgvnygagkvrFPSPVPVGSNLRlgakldsvedlpnngaqvtmtftfevedapkpscvae
iifryye
>Protein8088 33
kggvtggadivgglprVQELFEARvprnvapia
>Protein8089 158
mkgtfgritrgpvafsrpntvvqgnlsrsvrdaarfydvcagvdpydptslpsagdwean
lgthdlaglrVAVVPNLGGVTLEDGVEQRirdeaaalmadnnmvqvnvdvrppnlaaqwm
mgnlstllvelgdmwpkcakdltdevaiglylsqsmyn
>Protein4990 34
nkiiisgidkqkVGQFAAEVRekrppepykgkgi
>Protein4991 33
AAVEEGIVPGGGVALVRalqrvkglqgsnhdqd
>Protein4992 52
AATDAAAAITNAQKtaalaaatqktaalaaatkFLGFEQIFKnalttlpmgg
>Protein4993 36
kcsacrkTQAGGAWVMNTTAAATVRstvrrlrelne
>Protein4994 15
FDDTNNYGIGVRhnf
>Protein4995 37
mkktwkvivppkdrptrkMNNYNIANIFSTTLRdtge
>Protein4996 89
frrMVDVTDATFETEVLARsehalvvvdlwaewcgpckslgpilervvastngaavlakv
dvdanpavsrmfqvqsipavfavrdrkvv
>Protein4997 65
mnlhkTFATPHGGGGPGAGPVGVGERllpflptpivgkeadgsfrwldkndlpqsighls
afmgn
>Protein4998 228
mnapqvkSGVATGDDLQALFALAKqksfampavnvintstvnavmeiaaevkspaiiqls
nggaqfyagkalkneaqraciagavsaahhvhalagmygatvvlhtdhaakkllpwidgl
ldageayfkangkplfsshmldlseepleenieicsrylqrmskmgrylqrmskmgmtle
ielgvtggeedgvdnsdvdsskALELVSSYGGSYDAESVERsmrdegg
>Protein4999 39
mnittlgigrMDQMIDGIDPVTKkrymhhynfppfstge
>Protein6930 32
prgtfrqfglarakirELAFAGDIPGVTKasw
>Protein7229 45
pgkgaqiarSAGTSAQLLARegvyaqirlrsgeirrvhvecratv
>Protein1221 10
IDALNENKim
>Protein337 33
mlknvrlsfpslfkTEQYAGEDTEKyaatflip
>Protein5187 112
mtvpgaearVSSAIGIPQDADALLWTFRkyanhpvakrmvvteggfggqdrlepdgrvrd
diriwvyrrnleavlaakaeginvdgyfawsyadnvewvlgrsprfgivytd
>Protein992 78
manalakVAHEFQPLVPPRgsvaasiqaalprslisaamhhvpakelgaldhpvesdvlv
csdhpsatattieiikri
>Protein335 47
hdalpistqekekQNFLMKTDSQMKFQQRNLPKLHFQLFTKInfhln
>Protein990 104
midnfrakgrtedvfgnvelnfkanswlsftyrLGATISSTNQKatagaytynafskank
aiassgdivaqvqdlgfnssrinseffattrntfgkfkvesllg
>Protein333 286
mldlvlddegtavgiiarDLNTGELSRhsahavvlatggysntyflstnamnsnataawr
ahkrgaafanpcytqihptcippsdefqskltlmseslrndgriwvpesvddvdtppaqi
peerrdyylerkypafgnlvprdiasrnaktavdsgrgvgplhngvyldfasaierlgkd
liaerygnlfemyeritgenpyevpmriypathytmggtpppttrwagsgwtttcrppsp
gcshlarptsptmaptaLAPAATGTDTGGSIRqpaalcnltglkpt
>Protein1220 60
msdtairgkdldeekaneakAAAQEALNNAKseidmakatselavmaaqiaalrkyrqkr
>Protein996 21
gkpvgtktgkACTNAILGLIR
>Protein8173 184
mvnfityfsvgadnwlvpnprDIDSFLATVKaarptifmgvntlyaglvmhpgskdvdws
rlrlaggggaavigtvsdkwqaltgsfiregyglsetspvvsfnpaqvkaftgttglplp
stdvkllddegrevgvgesgeicvkgpqvmrgywnqpeanaaaftadgyfrtgdigsfda
qgfl
>Protein331 31
kAFAEQLVNLTVKevnelasilkdeygiepa
>Protein330 34
akNQVAMNPINTVFDAKrligrrfsdqivqqdmk
>Protein1100 35
vapyarggkiglfggagvgkTVLIMELINNVAKah
>Protein6737 33
lywekaayeeaehaakFAELLGEVVTDSTKknl
>Protein6734 61
agvpvvklgriagqyakprSSSHETLDEVSLPSFRghivnlpefetdarradprrisqay
q
>Protein1103 32
TYAVTPGETLITELVRkhnrpgraggagfyey
>Protein1104 34
mlacarLGAPHSVVFGGFSAEALNTRindasckv
>Protein6733 560
kgrpgvynvvygytdegvglsagrlavrlvnhliandpdfdfsaeletflrsaerTAFGP
STAAILEEAISRdipyirlnsaslvqlgqgvyaqriratmtsktgalavdiasdkdmtik
llgsaglpvpkqetcrtadgaaaaarrigfpvvvkpldgnhgrgvvldlmtdddvraafl
vaqeesrrgwiivesfitgkdyrclivggrmqaiaivggrmqaiaervpahvigdghhtv
eelvaitnsdprrgvghekvltriktdaaaidlvreqgfamdavppegtmvklaltgnms
tggisvdrtfdahpdnveiaeeaarmigldvagidficpditapvretggaicevnaapg
frmhthptvgepqfiakpvvdllfppgassrvpiiavtgtngktttsrmiahifketgkk
QQVIFVPRdrllevanalrsegywmcvdlcgvdyllhfdrqlpvevvperfemvvsllnh
ttgtrlrmrVQVPEDDLAVPSLIRVWPSVDFPERemwdffgiepqghpgldrilmpdnwe
ghplrkDYAVGDIPVQFKea
>Protein6730 46
sihvekhkfltpewvaaatqlrEDLGDEVPPPAHVVRmnqvvtdvp
>Protein6731 35
eaqrAGVPFVDQRwlggmltnfktvktsikrlkem
>Protein1108 22
mgkflygqnrLANSINYVSPKf
>Protein1109 27
lasfqtpearTIVIAPFDKgsmqgier
>Protein6738 193
kLGTPVTTGDNGEYTLKisgyagavllemtsdsntkilcdipagcesttdfgkpvsaagl
ilqtvlpelkatnktaitpfthlaskyaeknsynkanieaaltqiadlfnlpalnettpv
naagdlsnattaagdlsnattteqqyavmnaaiaqlagkigdisakQVNELADILKtehg
iepaaaavavaap
>Protein6739 35
etelagkhptiqkIFENLNPEGVDGQRliettgkt
>Protein7465 465
ylktdpltqpdihtqptssvvgnplaqqgyyvqrvvsatkstptvdqtaqyiedrwqitp
tvllslglrnegfnnkngdgkSYIDLPTQIAPRfgatwdakgdqslkvfgnlgryhvplp
tnvavrgagsslnaqtdyvytgidangmptgltaispfysannelgqakdprevaaqdmk
gnfqdelafgfeqavsknlnigakftyrtlrtaiddhcddrpffawaarngvdasnwgyn
calfnpgedntfnldmngdgklenihltaadlgfhpfdgcrprlptsgsqvFDNLYGCRe
siidgikratdvmiagkivvvcgygdvgkgcadafrgmgatvwvteidpicalqaamegf
rvvtmesaasqadifvtatgnkdiithdhmiamrdeaivcnighfdseidvvsmrkytwd
nikpqvdhitlpsgnkiillaegrlvnlgcatghpsfvmsnsftn
>Protein7464 75
alkelvgagakLHPFPDEVLALAYKesmklyaeisaknptwkkvyddyskfradsnqwfr
ftearfdtfmqrqkl
>Protein7467 27
mfgsvtakDIAEGLAEQGFTVDRrkvq
>Protein7466 238
msffrGDGDAVTDSVDRQINEMLGAGRhsfdlamsalvagpnidaigddvhdtdrQVNEI
EETVRrelvvhsavhgqsdmslvmpsllvvkrlervgdqcknifgvgdqcknifgmaeeg
irftdapdravfdddrrvvsamfsttsellaerdpaavdafsttaealmaeledrTETTG
AAPVASLSQTKiddstlrttywglkgtedlggglkanfdlqagfnidtgagntnlfeh
>Protein7461 32
dgrIVSLLVLGCDGIRgnrddfpidsvtitsg
>Protein7460 59
geyllgtsiarpliakrLVEIAQEQGADAISHGATGKgndqvrfelgayaltpnvrvia
>Protein7463 49
ktekdiaakYWMDVAEADKPGYIKLMRESRISLAADGIYDKKCWACkkc
>Protein7462 34
mdlyrASITVTYKhltatvqlpssnatgaalykp
>Protein7469 149
tlvssspvaqfvvggttygiatfkIGTQDAGTQATVRelrfstvgtdaiesitvggvtsp
vigggtttvsglnlsvsstgtdvpvtvkfsgfqnsttggslqagtstsitlgyieassgs
gsvvtnvtpatsnvmslvaskptvtvsst
>Protein7468 40
madlgrarrivvtkESTTVVDGSGTRdavrarvkqiraqi
>Protein5647 62
rprgtfqhfglarakIREMAFAGEIPGIVKASWavgdiemsmsdpiadlltrirnaqmva
kt
>Protein5646 73
vdfdieksskvtvelkAQELPQLASSNIKvsrdntagsitdsnsdtvtisqslvgtkvtl
ttasllvsvatkd
>Protein5645 32
ptkdaaeglfkNLFFTAERydlsnvgrmkfnr
>Protein5644 32
teiikiasgakSLDGVVCAEGGSSIAKmpggt
>Protein5643 63
mkrvrkalagkdsagakESLPDAIQAISKaaskgvihrntasryisrltiatnksadrks
trl
>Protein5642 63
vlpkglpvvsveagvtlgwhrwadvplgidrFGASAPGATVLDRLGINPAAVADAARall
ddr
>Protein5641 54
slrsfssddrvfkfkAFVFDATGIKnseelvevynffhpiarqlvncgrvvilg
>Protein5640 83
mielfaaeigaevrLVDPGEEQEVELVRqldvpederdyddlperppvitvmghvdhgkt
klldrirnanvvageaggitqhi
>Protein5649 37
AKSPAVNATETATKFVQERVEVALRPVPTAEIGRAHV
>Protein5648 122
ghrvyknfdpratiikNTAYEVFDVTGKSPLLDIALKLEEVALADNYFVDRklypnvdfy
sgalpqrrlllrpdlpgdgvsdghvhravrhptrETYQSSIAGGKitvpgvqiigvisqv
vp
>Protein6598 69
lpvnpnnawgvkTVNPGSSAVFPLLVENKrgladnynlaagstagmaalpsgwtaefrqs
sggscatmg
>Protein6599 21
grFLMFNTVDFIEFFNKfnsi
>Protein6592 39
ganndsltigdagvnadvesplgggtyrDFMTIAVDYRa
>Protein6593 230
mnthlgaavhfgpddvdpsvvtdaevlflegylfdppeaqeafkvaaklardagrkVAVT
LSDPFCVERhraafvdlvdnhvdivianrdelcslyetddiavlavrdrrhqrgsqdrcg
slpdggrhpwpgrvvrahrrpdrasgrraggqrrrhhgrrrpvrgrvllwaghrarpgdl
wssFVGQVLPTNSKltyelqmrrvierklvmgiadgrvlvdgreiytald
>Protein6590 25
mvpaerNVTVAIGHGKkaarnidaw
>Protein6591 89
mgaeliidrsaegyrfwnedgtaqnpkewqrlgkkirELTGGHDVDIVFEHPGRetfgas
vyvarkggtivtcastsgymheydnrylw
>Protein6596 28
mtrkESMPLGEILTRlsevavptknifc
>Protein6597 225
mlvvvfksikrfwkylttkLNMSFDANADPKVQLEQAIAESQQQHKMLVEQAATVVANQK
qtemrldarmndleklsanarqavlmadeatragnadkatemtsaaeafanqlialesei
telkgmhlqataaaeqaktavaqnsaqlqkklaekqrllsqldqskmqermndamtnlsa
tvgddvptldqvrekiegryakaqgmselqprYGADNQSAIQTLR
>Protein6594 31
mvrATFDALTNSTTPAEVASKrgksvedlfa
>Protein6595 49
rlahaiyalsaqakgdeallrdalkTYGASSNMAVNPKfrlldamggmm
>Protein6844 11
GASATTFSPAK
>Protein6845 51
mgsyspylpegdlaggelerIFADDFIAPTLAALRdrgidyrgvlyaglml
>Protein6847 22
hipsppgrprSSNPPGGRgtqg
>Protein6840 49
mnkTELVETIARrtdlskkdvdavlgafwdivaqtvakgkdavtipgwi
>Protein6841 37
qperAIDGAFIMPVEDVFSISGRgtvvtgrvergiik
>Protein6842 24
hwchgrygtkDSYVGDEAQSKrgi
>Protein6843 33
lllladrrcaraqrHAGGGGARagrgrprhgra
>Protein6848 33
afatafhtpqgtilhsgdfkLDLTPVDGRrtdl
>Protein6849 159
IYPSFGNLVPRdiasrqaknvcdegrgvgpmvgdfrrgvyldfadaisrlgkaaveakyg
nlfdmyaritgenpyevpmriypathytmggtpppttrwagsgwtttcrppspgcshlar
ptsptmaptaLAPAATGTDTGGSIRqpaalcnltglkpt
>Protein2031 26
lysnkeiflrELISNASDACDKlrfe
>Protein2030 82
mtleielgvtggeedgvdnsdvdsskLYTQPEDVAYAYEQLSKvsnrftvaasfgnvhgv
ykpgnvklqpvilknsqafiek
>Protein2032 82
marrgeprHAGSAGPRalchcgrnrrghrlgqgslqdleedlhrrprahlpqvpaahprk
hgrtgrhadrrtgqdparrrrr
>Protein2035 32
mrIQSSEVLDAQMRavgaipqkmafsevyqal
>Protein2034 101
wrqinvfegervsrGETISDGPQNPHDILRlkgetalatyivnevqdvyrlqgvkindkh
ieviirqmlrkvevvecgdsamikgeqveygrimeanealr
>Protein2037 149
tnghvavkawdalgkITGLEHTHLAVGRehdkirfrdvqaqprkiisaptwsgleseevs
ynagytnvhelipwrtltgrqqfyqdhrwmldfgehlcvykpaidtkTIAPVIDKlgngn
kQLVLNWITPHQKWGIHSTYTDNLRmltl
>Protein2036 32
TSPCLAVPWERCSPRKSTRwtwrsrrvhpwwa
>Protein2039 31
PSTWLTTAKksgllsiltpwryvlekrrtgr
>Protein2038 89
aatlpeakvyslqarytggkgfkpsnatisvtrTTATVQPSEPAKatvgatakglkvgkk
gqlsvaiksdsadksgkvtvkvgkktlgk
>Protein957 28
vnadgtpkwrMAPGPNGPYWKqgmqngy
>Protein956 44
dtpghvdftveverslrVLDGAVAVFDGKegvepqsetvwrqad
>Protein955 32
hrLGIQAFEPVLIEGKaiqlhplvcsaynadf
>Protein954 513
slgarvpvgpwaftvdvaqdtgfddtdyllyagyslskrTTAYFDYRrdgtayfdyrrdg
ksnkaggkTYFNSTPLGRavtgtllvramaddgvdiwgdgstykgndierfyrygllanp
nlriykpwldadfvaelggrhemsawlternlpyrssqekaystdaniwgatheakaled
lstsmeivtpimgvahwdpdvdiateditigfeegwpttlngatfadsvalvmeanaigg
rhglgmsdqienriieaksrgiyegpgmallqiayerllsavhnentlenyatmgrrlgr
llyegrwfdrllyegrwfdpqclmlreplmrwvgstitgevtiklrVSDPIMFGHAVRaf
fpglfaeygdvlaeagfnpnnglasldaainnlpvdartsvesalaagyaagpelamvns
dkGITNLHVPSDVIIDASMPAMIRtsgqmwgpdgesadtlavipdhsyagvyaeaidfcr
angaldpttmgsvpnvglmaqkaeeygshdktf
>Protein952 102
mvpyygtdtplnqvanvgiedarTLLVQPYERtmiaavdkairnadlglnpitgdvirip
lpalteetrrnmqkmaraeaenarvavrnirrdvladikell
>Protein951 64
mgrIGLINSGGASSGSTDLADAVRtavinkraggtglisgrkafqrplaegvellnaiqd
vyld
>Protein950 53
idykdarllgrfisergkivpsritavsakkqrelataikrarFLALLPYAVK
>Protein959 17
ptlwrSSLDAGFGRaeq
>Protein958 35
yaekfekahgvrLGFMGFFVKaacaalqrfpvlna
>Protein7649 79
kkkliavqkakynkkastipivknelrikiillklekFPSANPPKkntmigtrnmhsnsn
rwlililklfisfhkniqi
>Protein3353 222
mfvfgvndktyagqtiisnascttnclapvakVLNDTWGIKrglmttvhaatatqktvdg
psnkdwrggrgileniipsstgaakavgvvipalnkkltgmsfrvptsdvsvvdltveld
kpatyaeicaemkaqsegalkgvlgytadkvvatdfrgesctsvfdseagialdttflkv
vawydnewgysnlvrqrvgllepsILPGLDEDVAKqvlrsfk
>Protein7641 36
affenrFVSPTLLNKegwdaytldaihdavekgksd
>Protein7640 23
mseakTEVSNFAPRlftmkinpd
>Protein7643 19
mfsahgavrSSMVVMDRet
>Protein7642 32
erftdrarrVVVLAQEEARmlshnyigtehil
>Protein7645 147
meckkALTETDGDIEVAIDNLRksgatkaakksaniaaegavhfaitpdnktalilevns
qtdfvardanftafakqvaevalaaavtdvaaiaglaygngqtieearidlvqkigeniq
vykklvktskfavTFGEPIFGYDKafe
>Protein7644 27
atkGQLLQDPFLNALRsgtctgfhlfg
>Protein7647 70
mchtvpyyfygkNPAFALGSAIPFGFNARqmnawmmhgngrklmnefyanfnavsfaggn
tgtqmggwyr
>Protein7646 138
dfgraskvvsskDATTIVGGSGDDDAIRgriaqirseadastsdydreklqerlaklagg
vaivrvgaatetelkekkhtetelkekkhrDLVDGAPKELKAGATKDEAEAIKKKLVEAG
ATVEIKledwpapisyts
>Protein2699 33
hsavihrkAPAYDELSPSQELLETGIKvidlic
>Protein2698 53
msfvargfknkeiarelnvqeftidfhkkniktkMNVSSNAEITKiaiehnll
>Protein2695 41
kqagylsseyqqdaltvegvyllsrGTLQPFVSAGLGIAKd
>Protein2694 31
wrNSYLTAAHELRngpptkgvskaslmqmll
>Protein2696 37
diakkdvqavldtfeeiagdvvakgkEALTIPGFLKf
>Protein2691 31
mkGTTPLVDLGDEFKtrmktidpelsdfnyg
>Protein2690 89
mdvaraireikagriefrtektgivhapigklsfggakLQENLIALLDTLQRlkpstakg
kyfkSVALSSTMGPAVRldtndvaatvek
>Protein2693 59
mtvlnkafssagftfqlkatkrVNNASWFNLGYGSSAERamktalrkggtntlniytan
>Protein2692 130
mgaqllkeaatkTNDIAGDGTTTATVLAQAIVHEGLRnvaaganpmllkrgiekgtaavv
kairsqaieittkeeianvaaisaqdreigdliaavmdkvgkDGVITVEESKgllfetey
vegmqfdrgy
>Protein401 51
mtaaevsikTAVADYQAADAATKtaynkSDAAVTAAAAAVDAAAKktvadk
>Protein400 28
mrrfasdkpdlrIPLELTDVADILKnvd
>Protein402 42
pvkvnlyqnallspfwninahsivyitqgrAQVQVVNNNGKt
>Protein405 56
gyidsplknaedsvdvfndsarLDMTSFVTGQTRlansinyvspkfldvfganitl
>Protein404 34
mttwkCWPEATAALANGAGRppttwcaarsrsra
>Protein407 32
gclrclsvlvfgcfrGYGHTNPPKagrnvrnc
>Protein406 32
lwkyehrLPDGIMPCCDVINRgaalygnlvif
>Protein409 31
gkstltdsliqkAGIIGAAQAGEARytdtrq
>Protein408 54
dgyalrvptptgsatdltfeagrETTVAEVNAIVKaaaegplkgvlkytedpiv
>Protein3616 32
clclqvltppsykSMWFFPHHWAQAVLQSHRl
>Protein9901 164
mgreryiglkHYQWGTVRLGYIDSPLKnaedsvdvfndmvnldmttfltgqtrlvnsvny
vspkfldvfganvtlqpgektrsstdvgvhtnenhiadgistafsyeddnlylsfamdkd
ivtslpmqftatvkaagvagvlaadgtysesrdamrfnarykmn
>Protein3342 33
iyrYTLAGMEVSALLGRmpsavgyqptlateig
>Protein9903 238
mpdgyrhvawadlahlesaidetvsaviiepiqgeggvhpadpeylagirrlcderNLLM
ILDEVQTGLGRtgewfgfqhadvapdvvtmakalgngvpisacwakaevaaafqpgdhat
tfggnplctaaaratlevmededvpgkarhagallrgaleelrgvssvrgaglllaveld
gldapkvagdllsagvivnavtptalrlapsllisddevaeatrrigvtlaanraevd
>Protein3612 102
mstptvvlgnqstgekASVTVLNNSQHEVHLLDFDGRdgalneenvlfignmgvdfsrat
letgegaagttntmnsseamivdggsntlqsvvfgstqaiad
>Protein3613 28
maqvsirDLLQAGAHFGHQTRfwnpkmg
>Protein3610 24
mayhnfhgvetrivrIFNTYGPRm
>Protein3611 27
plrCTTLPLPNCHCIADTNFWNGRlas
>Protein3348 31
dkiharSTGPYSLITQQPLGGKaqfggqrfg
>Protein3349 182
eaggitqhigayqavhdgrVLTFLDTPGHEAFTTMRmrgadatdvvvlvvaaddgvmpqt
ieaiaharaaevpivvavnkidreaadpnrvltqlsehglvpeawggdtvcvevsalqgl
giddlldyllvvadvedlratpdgratlratpdgratgvvleanldigrENVEPTPGAKa
gd
>Protein3618 87
mttkivnffkVGGTGTAPTATEAAIDRvqgsleavvldeswvmeitawdpdpelareman
vtadvavdqssqrfkensvreleylsg
>Protein3619 77
gtvtfdnattleasanaivandvqlngqttvtvsannsltinntvngdgglikLGEGTLT
LNAENAYKgktqinkgk
>Protein2967 102
mpipedifqqqaerrvrLGLVVAELVKtndlhakpeqvsghieelaasyekpmdvirwyg
sdknrmaeveaivvennvtnfvlskaqvtekstsfdelmaqn
>Protein2966 100
mkLYATWGDPVPAQNEIRaqvsqrtdykldpvfvqrdlpvlrvvpakkprPAAAPASENS
GELRkiaeealakatealaktsgggrierlarkvrarikk
>Protein2965 101
mkgtedlgggltasfnleskIGLDTGASSGFSRvasvslgggfgtvtlgkpwtalddvmg
asnsgfdsglsatngvwvannlysgnpgntikysspsfgga
>Protein2964 161
ghakffhrlleavgeerdidlntpwedlpakarktllhgttkkvqvqfknrygrtrSYQA
NFEGAIPYLRrrhgeadsdwarhgeadsdwareqaesymrFIIADTPGHIQYTRnmvtga
stanvalvlidarqgvleqtrrhaiiasllqiphlvicink
>Protein2963 87
mdeklagvddaalivagceaflttddnaeyagftqvfidyvnvrprLDLFFVGDLPSQRd
qstptlatqetlntlrdeitadrkstp
>Protein2962 22
ngkkkwcddakTCTDAATTTVK
>Protein2961 36
antsidfgsrVLSSTVTAPTTAAYQAGVVLKlqdpi
>Protein2960 37
gkewtnpgldvkDFIGTSFTTAPDGKlyqlpdqqfan
>Protein3350 69
dgerryiiaakglkVGDPVQSGDDAPIKvgnalplrnmplgatlhcmelkagkgaqlars
agtsvqllg
>Protein2969 89
SVGYAAAPVLDAVSGIKgpydsnigawgtedgtnnpgtdlnfglgvadpgtlgtaapkpi
iavslasssqcapngfkdvvvltfsnqig
>Protein2968 43
ivvaiigilaavaipayqdyiarSQVTEAVGLAGGLKteindn
>Protein8588 27
metqattqenhkILVVDDDVRlrtllq
>Protein1348 22
trAAVEEGIVSGGGVALLRarq
>Protein1922 87
yyltepeegaigegrtyrhleqverdieaglleahaaitlrpgpdgsdrlettagrVLFN
TVLPDDFPYWNKsirkgemsdlvdqlv
>Protein1923 60
ttkkqernarHAAQTIEQNARkqdrrakdsksdrggrsqaksdsassrerccglnrncqg
>Protein1920 36
qiiddelkrfrldlndqlrIVEADAFDRieklltgk
>Protein1921 23
plltriaglnkTIAQNLVNFRne
>Protein1926 43
kASEVILAASGARtcvteavstnsgatgisgcqdgfvstkyaa
>Protein1927 52
hvytvkrwgpdrIAGFSPIPAMSPVSYASGARflelvgapmlsfydwyadlp
>Protein1924 32
LLDQGQAGDNAGLLLRgtkrddvergqvlckp
>Protein1925 28
mvagyyvalerTLFSEEASDEHIRlwni
>Protein1928 34
kehvlkidnqtikLQLWDTAGQERfktitssyyr
>Protein1929 30
mvnhfvqefkkknkGLDISSNPRalrrlrt
>Protein4345 184
mkqgvssdkLIGTTVDWFGKtfkivdksqktnwksdpvivnikdwvemfvpaqgqpghts
dekgqimaydstvwdwkwdgniargerestapnpkerestapnpkyawaakwddstrpai
lfdpttgkmawplfkphfgkrvpfsanhsgapwlepihqdangerEILVTAGGKnvgkdr
ksvv
>Protein4344 33
aadtlnivletiqenlkkgrgirLIPFGSFEIR
>Protein10291 316
mlklksihktlvlsalitsavtavaqnypnkvikLQVPFAPGGTTDIIARvmsdplskal
gqnvivenkAGGGGVVGANETAKsapdgyslgmatvsttaanpainpkmpynvltdftpi
iniaatpnviavhpsfpaknykefvaelkknptkysysssgiggighlqtelwkglqgvf
ithipysgagpalrdtvggqvqvifdnvpsalphikggrlialavaaptrlssmpdvptf
kelglepvnrmayygilgpkglpkevvdkinsatrkaledpairkriedtgsivlgntpe
qfaqqmkdelavykkv
>Protein4346 23
mqrqavplvrTESPLVGTGMERv
>Protein10297 82
vvirlarggakARPFFNIVVADKRtrrdgrfierIGFYNPIATANEESIRiaqdrLTYWQ
GVGAQASPTVERliqqaakkaa
>Protein4340 31
kVASVTAIGSPVKgspvadlvtqtgslsvva
>Protein4691 32
ndqrildlvhkdlrrarAAAISMIPTTTGAAK
>Protein4690 24
epvvipnsegarTTPSVVAFSKtg
>Protein10299 114
mgpgrvevqhhevascqseigvtfntlvrKADEVQVLKyavlntahafgktatfmpkpmv
gdngsgmhvhmsiskdgknlfagdqyaglsemalffvggiikharalnaitnpa
>Protein10298 220
ntqniviggkkirfeiaaeddaadpkqgaavaqklcdakVAGVVGHLNSGTTIPASKvyn
dcgiphvtgaatnpnltkpgykttyriiandnalgaglafyaadalklkriaviddrTAY
GQGVADVFKKtaqskGIQIVDEQFTTDKatdfmailtaiksknpdgiffggmdpqagpml
rqmeqlglgnvkyfggdgictaevvklaagaktvenvvca
>Protein4349 66
cdgqfrggkaiplkpiadeafglggcecvknvivfkrTGAEVSMQAGRdewlhdglanqp
etcepe
>Protein4348 31
YTVADTHHTHASYKdgnydgryawindkina
>Protein4699 14
mkTPVQINIDEIRk
>Protein4698 29
prrpaparqqpgrpragparAGGGGPARa
>Protein3354 154
mtltddeilarVEGQTVPTAFMATVAAYGDHVALRsmvgdgwrQLTFNQYAEQVATAAAG
LRavgvgkgdrvvimmrnipefhivdlattflgatpisiynssspdqvaylvgdcaakVA
VVEGEGFASRfravrdqlpaleslvmlndadada
>Protein8479 263
vdywyqipsglsysggkVYTTSASALNSSEARgeqllaqvqsilaisgaqkvnlighshg
gfsiryvadviptkvasltmvhspvkgspvanlvnnivpagttqeflgsvanalmsivty
lagndhpedalaalssltttgaaafnathtygvpttvcgegaytangiknyswsgtssft
ntldpldyffgitglagteandglvgecsshfgkvirddyphnhadainhthnhadainh
tfgvrALVEYDETLKtslrqagf
>Protein8478 64
cnedrpgrdeiylsvkLTETHTATGWTASGIRSADCSlavvargswdscrqlpdqpgrgd
gvap
>Protein8477 18
akLAGGVAVIRvgaatem
>Protein8476 13
rakFVNDVMDSKd
>Protein8475 117
mwgsnvpqtrTPDAHFMTEVRyrgtkVVSVFPDYAEGSKFGDLWLHPKQGTDAALALAMG
HVIVNEFHVKnkSDYFDQYCRQYTDMPNLVKlvkQGDYYVPDRlvrcsdftdnlgqd
>Protein8473 116
avgdwntyadqieafewekELGNSLVVRepigvvaaitpwnyplylivckvapalaagct
vvlkpsevtpfnaflltevldevglpagvfnlvtgtgpevggamtahpdvdmvsft
>Protein8471 50
maanlaggatfatpvfdgateheirGMLELAYPDEIVKakgltmartqah
>Protein8470 20
gasfggiqikNLDLQGTKvw
>Protein6637 35
ptrrssdltprTLEEVGEHFNLTRernrqigrahv
>Protein1829 613
qkkaniykgrvtrVEPSLEAAFVDFGGDRhgflplkeiareyfnrnprdvgrvtirdaiq
egqefvmpfkkvkksfckskkksvaikVSTSTMFDGQKaifaindsiagtlstrtyqira
dianvdrasetlkftfdsdedsviatesssgyrvntkavssssldlatvtikagtismtt
vgstsnvdvaagandvvllngkitaregvqlrdlkvevdttsttvaqykkalstirivvg
gqtvtfdsadltasgtytiknsfvvdagesplkitadvradaltansvstlglkvksvtp
tsfingarytttnksvpstefygsvnpsavtvkgatvsisnlseadasavkgarnislak
yqftnskvntvrvsgekftialttstganesstnyavlqnvtvdmyvngvsrgsqaikvs
gtgttasvefsgvdfdieksskvdfdieksskvtvelkIALLGAQITEDYEGRapllvgv
lrGASVFLTDLVRaidlpvsmdfiavssygsatrtsgvvrlvkdldedltdrhvilvedi
vdtgltlrylrknlgarGPASLEVATLLARhsadvsgqdvgyvgfeipddafvigygldl
nqryrnlgyiaty
>Protein1828 33
cvlqgererasankslgrFDLADIPPAPRgvpq
>Protein1827 518
mrlllaarATGSAGYGLELLTDYAKvrsqfghkigsyqaiqhklancftsveicrlalva
agrasqheraysaavaaanagqllrdvvrelhhgfggisfwdehelprhfrrihgdltrl
ggvqqarrdvaalllerGAVPDMALTPAADAFRaevrewlahnwdhayppetyalpvnhr
karqdfsrkvgakgwlgvnwpkayggqgrtafehlafeeemayaeapvtfhhtsanmigp
tlvihgsdaqkAFFLPGIARgdisialgysepdhgsdlagirtsakrtedggwvvngqki
ftstagfsqyvwlaartdpanqrhggisvflvpldtpgitiqpmsglnghranvvffddv
klpadalvgpenggwkLITDALAFERvtlgaigarargyfdkllahvkadaslrsdplvl
drIGGLGAEIEASRllavrtaqvveqgevplwqaamlkvyaselmerlsetafdllgpga
tlaegaqgalcdsvfeygvrdallytigggtneiqrtl
>Protein1347 11
VQQQHFYTRkl
>Protein1825 52
dryqlfanspagrlltrNLGLPAPLVLDRfdankplvngavllgaapnaeli
>Protein1824 32
aqyyrdarILTIYEGTTAIQANDLVGRktard
>Protein1823 60
mihenqarIFDEASLAGFYQRygvdsakfkglfnsfavtgkvsqskalaqkyqiegvpav
>Protein6983 33
nrINMIYEGTNTIQSLDLLGRkvlgnngatlkk
>Protein1821 34
krTGEVLSVPVGDAFLGRvvdplgnpidglgeik
>Protein1820 103
mgngtpeqialwipqcfgtkekIGLAAFCVSEPDAGSDVSSLRtkavydeakdewvlngt
ktwitnggiadihvvvasvepelrsrghasfivppgtkglsqg
>Protein4528 663
isnllgddaqalldyeataipkerLTLPGPDFIERsmmnsdrspqvlrSLAGLYNHGRlg
gsgyvsilpvdqgiehsgaasfapnidyfdplkivdlaieggcnavattfgvlgmasrsh
ahripfiaklnhnelltypntfdqimfgsvqqaydlgaagvgatiyfgseesrrqiqeva
dafeeahqlgmftvlwcylrnndfkvdgvdyhaasdltgqanhigvtigadiikqvtiga
diikqklpennggfkaipglgkFLADYEGTVVAITHDRyfldnvaswileldhgkgmpfe
gnysgwleqkqarlakeekhastrqrtlerelewvrmapkarqakskarlaaydqllaeq
qaargasdgleiyippgdrlgdqvievdhltkgfgdklliddltfslpkagivgvigpng
agkttlfrmlveageqataapdaqpdsgeirvgstvqmahvdqhrdhldgertvyeeitd
gdetiklgtremngraycasfnfrgadqqklvgqlsggernrvhlakllrtggnvlllde
ptndldvdtlraleaglenfpgcavvishdrwfldriathvlafegnsqvrwfegnfsdy
elvrgqlqrlrgdakegGSTQPVADNKTREGRAKNRRVEVEVVGTRKRhraaapplspqt
plr
>Protein666 88
apadykIVGEVLSVEPIAIMIRkddpafkkavdgtlegmmksgeiakvydkwflqpippa
ntkvglavsdatkaawgapndkpmedya
>Protein6634 18
mkrTTLVANTSNMPVAAR
>Protein4521 28
mkNWGEAQALGVKvidsideglndpirk
>Protein4520 17
FLQCQIMGLLLAFCGIK
>Protein4523 84
arkivdtvtrAGATVVGPVPLPTEKnvfvvirsphkykdsrehfemrvhkpralrdarsq
apLEDVLKADDEDEFAKtqrrivf
>Protein4522 30
itatsdrviisqahsrEASGAMGKekrrkp
>Protein4525 41
slntesffsaasfqettkVLTDAAIKgktdhliglkenvii
>Protein4524 40
pqtrehillarQVGVPALVVFMNKvdmvddpelldrveig
>Protein4527 32
mqkLAEAGIETHFERllnpnevvvkkldmipv
>Protein4526 42
tyqrpfgghtanygekpvqracaaadrTGHAMLHTLYQQNVK
>Protein6631 31
apkttkatkasgkarGSFEITGDELILRfvk
>Protein6630 174
gnekLTDELTAVYKaewevqgdmagktnkageqvdlagreryiglkhyqlgtvrlgnids
pfknaedsvdvfndmshldmgnfltgqtrlansinyvspkfldvfganitlqpgekapan
vnedhiadgisaafhiadgisaafsyeddslylsfamdkevvtkTLFPYQTIKt
>Protein8693 167
mgrkaigfykfrhresaaqwsgdsekpsferarevgerivadfvkdtendggidevhivf
srFVSMVTQEPEVIRllplevveppsapastdvlplysfepsadevldallpkyvnariw
ncmlqaaaselaarqramksatdnaeelikkytrlanqarqaeitqe
>Protein8692 38
nrVYTEGKGEAQPVADNKtgdgraknrRVEVEVVGTRk
>Protein8691 152
mvktdhilfiasgafhlvkpsdlipelqgrlpirvelnaltpsdferiltephfslteqy
kALLNTEGLRlefspdcihrlaevafevnertenigarrlhtvlerlledisynagdlgl
erqgdvliltsedvnkhlgtlvkdedlsrfil
>Protein8690 253
mvdaarrasakritvvapffgysrqdrkatgrepitakLVANLFAAAGAKrlvsidlhsg
qiqgffdgpvdhltampvlvnwmkanlppnvvvvspdsgrvrvaerygnhlntdiamvhk
rrvkvegagadgeqsiveakgvvgqvkgrpcviiddmidtagticaaaeqlkVEGATEVY
AAATHGVLSGPAVDRlknapieklvitntlpippeknfdklvvlsvaeiiadaldavfed
tsvseifagqnhs
>Protein8695 554
mndpragqlaqpsdlidvahlvtayytgapdpdnidqqvafgtsghrgsslrTAFNEDHI
LATTQAIVDYRrdqgfdgplflgrdthglsepawasaievliandvtvlvdaddrytptp
avshailtanrgkiggvldlpahtgladgivvtpshnppsdggfkynpphggpadsdatk
viaasandyiraglagvrripferaraacqsydflrtyvddlphvvdldaireagiriga
dplggaavdywgaiaerhhldltvvnplvdatwrfmtldwdgkirmdcsspnamasliaq
rdqfqiatgndadadrhgivtpdagllnpnhylsvaiqylyggarpgwradgfvgktlvs
ssmidrvaadlgrrlvevpvgfkwfvpglldgsgpfggeesagasflrrdgtvwttdkdg
illallaseilartgktpsqlyaeltavhgnpayaridapatreqkaklgaltpddvsar
slagepitakltrapgndapigglkvvtesawfaarpsgtedvykiyaesfrgpehlalv
qeqarevvgaalga
>Protein8694 80
mqvkkggglrESTQSSDTAQAKPGQKPGAAEARevtitadvlavnpkaktitvqgpngnv
vdlkvrnpehfkavkvgdqi
>Protein8699 148
SLSNSLGLLGRkvgmmrVFTDEGDSVPVTVVDVSNNRvtqiktnendgyvalqvtfgsrk
asrvtkpiaghlakAGVEAGEIIQEFRvtadtagqyaagavvpasavfavgqsvdvqgts
igkgftgtitrhnfssqrashgnsrshn
>Protein8698 125
midtyfsnyagyyftgdgatrdedgyywitgrVDDVLNVSGHRmgtaevesalvlhdkia
eaavvgfphdikgqgiyayvtpmagvepdddlraeliqlcvkeigpiakpdiiqwapglp
ktrsg
>Protein1345 32
mqflapfsgaaigeyfrdngkHALIVYDDLSK
>Protein1642 38
alkgktrIVTGPIDSPSTKaliseflttvgggkhyeid
>Protein1268 36
mfhanawglahaavasgakLVQPGPDLSPGTLARli
>Protein1047 31
rITAVIPYFGYARqdrrprstrvpisakvva
>Protein5348 37
mgsidrkIVHDAANAVDGVSTESEGQGRdrrvvikps
>Protein5349 25
tkavqtvwdrvskNIQAVSAGEKtv
>Protein5342 36
vggagpprgrpcgrTAAGPAGKgegrpdgpleswta
>Protein5343 615
vrasnsiaylyngkGFNGNSLIGSGLGIFVQHYMGENASNAAGNTKndgsgtsgrisydq
gtsgrisydqgplsvalamgqtkfatgnitttniggsynlgavkMAYSYTEKkrirknfg
klptlmdvphllgiqvdsyraflqdgkkakqredvglqaafksvfpiqsysgnaalefve
yhlghppfdvrecilrgltyaaplrvkirlviydreastktikdireqevymgemplmte
ngtfvingtervivsqlhrspgvffdhdkgkthssgkvlfnarvipyrgswldfefdakd
lvyvridrrrklhatillralgyssdqmlamffenshikhsmdgykldlvperlrgeiva
fdivsadkviveagrritakhiremekaakhiremekagikELLTSQHFPGDDIPIVRgs
alqvlessskdpnapeykciwdlmrvvdeyiptpvretekpflmpvedvfsisgrgtvvt
grvergiikvgeeieivgiadtqkttctgvemfrklldegqagdnigallrgvekddvqr
gqvlaapgsitphtdfegqvyvltkdeggrhkpffsaysgisrfsrrirhsfisgVAGFP
NIVPISFAEGKdief
>Protein5340 89
aipidaiyspvrrVSFTVEPTRveqstnydrlvidietdgsleprdalasagatltglvq
lvaeltdepeglelgdlapaaglspdlel
>Protein5341 30
devrtgtyrqlfhpeqlisgkEDAANNFAR
>Protein5346 52
gawqdvpgehranlrrIIVTQGDTEPASVEQQRhlgltcpsqydlrnlfqvn
>Protein5347 292
mdqtnpiaglthkrrLSALGPGGISRdraqmdvrdvhpshygrmcpietpegpnigliga
latyarvnefgfietpyrkvtdgratseivwlpadeeelytvaqanavldddgnflderv
lvrrspqaaslqdlklqlerdvflgattaielvepsevqlmdvsakqivsvatalipfle
hddanralmganmqkqalmganmqkqavplvrVLSDAVNDARlrttdarlafelqqnpti
aslrmpdgslnmerykqlaasqglttdgfearvrndltmrqveggvvstafs
>Protein5345 24
NCFFVISENPIALRnwcityfsfl
>Protein6699 154
gglprvqelfearnpsnpakvseidgqatfgkikrgnrevtitskdgvqrkylvpltkhi
lvqdgdfvkAGMPLSDGAITPSDILKikgpaalqaylvneiqevyrlqgvrindkhievi
vkQMMSDVLVSDAGDTKfleneradkfefieqnd
>Protein6698 34
nhqvtrdagcchshrADAAAPGQRfcagpgqapa
>Protein9732 254
mnddtrlsvtedyaeeidelhdleeadgveidvkvgktwqqgypydkKLPRDEYERTKRK
LQIEMLKLQLHAKETGAKvlvicegrdaagkggaikrfmehlnprgarVVALEKPTEIEQ
TQWYFQRyvqhlpsggeivfmdrswynragvervmgyctptqylefmrevpdlermlvns
gitlvklwfsvsreeqaarfasrqndpvrqwklsptdlasrdkwdayteakeamffytdt
gdapwtviksndkk
>Protein6691 56
vtdtdqiiaaieagkelgpvkalvncagigwatrtigrDGEYSSAHDLEIFRkvie
>Protein6690 26
mkEGLFAPAAGPLSKyinggkndfln
>Protein6693 173
alassdetrplpsrwrpsptihppstnsrfstleelnvakwtftsesvteghpdkMADQI
SDSVLDALLEQDPDSRVACETMVTTGLAIVAGEISTKAYVDIQSIVRqtirdigydredv
gydgstcgvlvaideqsvdiaqgvddseevrsgtsgeedqldqqgagdqgmmf
>Protein6692 23
feqnrQIFQSTSLCLLRkicfgf
>Protein6695 23
maiflnadskVIVQGMTGSEGMK
>Protein6694 31
gfagddapravfpsivgrprHTGVMVGMGQK
>Protein6697 31
fepkDHADLGEALGLLDFATATKitgsrfsv
>Protein6696 21
mfgdyttrIEGDTLALGQYNR
>Protein4839 23
ldylnrkdssrYVALIQTLGLRr
>Protein4838 62
gtqelafsstgpvpnfvpeakILDVPFLFRdkaharavldgpigqdmltkfdakgfkala
wa
>Protein4833 89
keegyidgfkistedgkpeleialkyyagrpvieriervsrpglrvyrGSDAIPQVQNGL
GVAIVTTPKgvmtdrkaratgvggevlcy
>Protein4832 60
akattaeqeasnfsakatiarQGADTVVTNVKaakTPLEATVDAVAAAKdvaekakdsse
>Protein4831 26
mrELAVQSANATNSASDRnslqneva
>Protein4830 34
skTEITIGSIQDLSGPIAGFGKqvrlgmllrvde
>Protein4837 63
tivvlhladgadaiafrtvgsasadqrTVAQQVASGDDGLAYARfmswrgvltqqppnrp
ppi
>Protein4836 25
mrLSGTGTEGATLRlylerrrvrkk
>Protein4835 63
mrIAQEEIFGPVLAVIPVDDTDDAIRvandsdyglsgtvwtgdlqagldiarkvrtgtyt
vng
>Protein4834 44
mgailcsavdyrvgaggpykLGLNEVGIGMPVPRfavelvrdrl
>Protein1340 22
hprtilrWAYYYHHKsvctpgm
>Protein5128 47
tsrkiaerlereirsnvalkVSPTEFAEEFEVAGRgelhlsvlietm
>Protein5129 33
diilailarIGTGGGIGYIAEYRgsaiealsme
>Protein5126 32
vvtkavlngdtvtltfdkALSATTTLAVAGIK
>Protein5127 25
vlavgngaelkVGTPLVSGATVKat
>Protein5125 414
mdlalkAGAPLVGLNDGAGARIQEGVVSLASYGGIFHRnvrasgvtpqisvimgpcagga
vyspamtdfifmvdetshmfitgpdvvktvtgetvtleelggagahssksgvaqfagpde
ksvlddvkfllsflpannleeppflpsadpadrlvpelsdmipansnmpydmteviraia
ddgeyfeyaprwagsitcgyariggqsvgivgnqpsmyagvldiessekaarfvrtcdaf
nvplvtfvdvpgflpgvdqehngiirhtrsttassatgqsVLAVQGSVADPAVADRavte
avakFGAVHGLVNNAGIIRpamidkmtdqqwqevidvhltgsfywmratgrhmverskgg
erTGGSIVNISSEAGRrgsigqinyaaLPQIFNVNWFRtdengkfiwpgfgqnm
>Protein5122 37
mplveiicgektndetlakAFDYVLQIKktpivvnds
>Protein5123 56
mttkAELIDAIASEAGVTKadaertvaaffevvvaaakkgekIAWPGFGSFSTSKs
>Protein5120 20
leevikEHPVMLNRaptlhr
>Protein5121 61
aagsaksnkFALGYVHNLSKrtavyttyarVTNSGGASQALNGATTAANSNSSGFDLGLR
h
>Protein1319 42
rslnvalrqeldlyvcvrpvrwfkGVPSPVSHPELTDMTIYR
>Protein1318 58
iksqikrnrqnerahernkavrseirsrvkLAVAAADQGSDDAEQLVReaqsridrav
>Protein1315 31
mdglsnlkSVQQVAQARgkdvnevapfwsrk
>Protein1314 69
mvrditfhslcehhlapfsgrAHVAYIPNEEGRitglsklarltlgyaarpqvqerlttq
iaeaieevl
>Protein6477 132
mgealfagliasgaeqaetivvveplavrrdelrtahpglvvsdapvsaptvvavkpqdv
rAAVGAAVGAGATRvlsvaagvtlsalesaagggvavvrampntpalvgagvaaiapgse
agddtmawaegi
>Protein6476 32
sfdglrVSVSGSGNVAQYAVEKamalgakvvt
>Protein6471 33
TQANLFDGRsgdaferpttvgymhvlklhhlgd
>Protein6470 31
lgkrvdysgrSVIVVGPQLKlhqcglpklma
>Protein1313 91
mktlekidarelrrkMGVNQQQFWSKigvtqsggsryesgrnmprpvqqllrlvhvenid
igkikredvevaeylkanepeqykslkklar
>Protein1312 77
irgkqrvtgedksriivfiptgrpdakealdrAIESTPGAVALLDGVISTKwwyipyvyg
eqtilvegtplidpklk
>Protein9122 156
tdpspattfahldstvvlsrDIASLGIYPAVDPLDSTSRqldpqvvgeehykvaravqmt
lqkykelrdiiailgmdelspddklavyrarkiqrFLSQPFHVAEVFTGSPGKyvplket
ikgfkmivegecdsipeqafymvggieealekaktl
>Protein9123 155
ndrfneilqrDGVDAYPGSIALLDALKPAGLRlaivsssrnaravlsaaglldrfevivd
gnvgaeahldgkpapdyflhaaaalnaapeqavvledaisgvqagaagtfglvigvdrga
ghnalvnagahqvvsdldellpagdadptqmqgtp
>Protein9120 150
mgahlafacdlviaaegtkfievfsrrglvvdalgayllprtiglhkakELVLFADDLPV
AEAERlglvnkvvprdelaatagewagrlasgptkalglskwllnqsfdvdratmmsnea
iavelnthsedfaegmasfrerrdpvwrgy
>Protein9121 105
liqqicpeaeevisynipafklngrNLIYFAAWKehisiypipngdeafqksissyqggk
gtikfpiskrlplalikkiikfsmkenlerakdkkkdlkakkksv
>Protein9126 194
mfkqvrtvavaaglavvasvssaasytydfktffdtsttlnpfdtkTLSYSVAQLKiedi
sggvslsvknlnnafpegltllgpyldklwlngsllsatgltvsgsgasgsfsvlpivkd
agynynvaidffglgiieggsasvtlkGLGVTAASFAKssnvpmieltnvgspygnwqsn
kvhfigavqaipep
>Protein9127 183
mkpqtlelkrgvevlvatpgrlldhieakNAVLNQVEYVVLDEADRMLDIGFLPDLQRil
sylpktrttllfsatfspeikrlassylqnpitievarpnatastveqhfysvpedekrh
alhqilktrgmkqafvfvnsklgcarlarslereglkttalhgdksqderlkaleafkkg
evd
>Protein9124 37
mrvhkrLIDILEPTQKtvdslqrldlpagvdieikih
>Protein9125 53
tgggallrdldrLLAEETGLPVLVAEDPLTCVVRgcgialermdragsiftsd
>Protein9128 67
mklitegvtetlvtakdgdfaenqtlgkAGLAPFHDFESVIPADVKakvdevvkqmeagt
lqtgvtl
>Protein7876 30
mnrisrQHLQEFGFEPDASVLAERhgdsgr
>Protein7877 45
mayrVADLDSVSATLRerglrllydapkrgtansrinfihpkdag
>Protein7874 23
ldpkiliearDNPELHPNLLIRv
>Protein7875 53
rrlnakngvgislkYINSNLAGGTTVGSTTYKagnavaadlgwyhdskstagr
>Protein7872 41
ksdtnetynffnatlkitykGIDSSVIVAGTGFKttdlein
>Protein7873 35
rSATDTGSPEVQVALLTARineltphfkthakdhh
>Protein7870 36
gnntatgivitdaiprELVGTSGMKyqagsgiwsag
>Protein7871 285
mapsgggeptgalaaainakfgtyaafkeafvksavgnfgsgwtwlvkkADGSVDIVNTG
AAGTPLTTADKalltvdvwehayyidyrnlrayyidyrnlrqkFVGSGGNLEETVTKNNI
EAAEEIVRqlrlrdiggiividfidmvlesnrelvvrrlleclgrdrtkhqvaevtslgl
vqmtrkrvgsgllevfsescahcdgrgvivsstpvergsdvapmpeptngtsrnsrrgrt
adagppkraletpprqsvgptaaqiaaaahaaavksvevpveqpd
>Protein7878 131
mekqfrryyeeaatrpgkTGSNLLVILESRldnviyraglartrrqarqlvthghfevng
vrvdvpsyrveqydivtvrkqsveafpialaretfgertppawmqvvpgtlqilihqvpi
reqidsqlteq
>Protein7879 21
mtaarNTQAEVTTSAAGPKti
>Protein1645 20
mdgfrpgkVPMNVVAQRygy
>Protein1644 15
STCTGVEMFRkllde
>Protein8420 44
tgaqvcgpiplptrierFNVLTSPHVNKdardqyeirthkrlvd
>Protein8390 35
tltfdkalspattltvkgikDSFGTVADGSTRvfp
>Protein8391 73
miryfiakvhnrttfvkprIVIGVPSGITEVERravresaeqagareiflieealaaaig
anvpihepagnmi
>Protein8396 62
gfyavgecacvsvhganrLGTNSLLDLIVFGRaaanqiiedlkisphhkplpanaedrtm
sr
>Protein8425 28
mrrEICAVISIRklsssplfqslktsas
>Protein8426 659
hnaadqalngatgakvkataakgardaalnkATAAAGTVGSAADAVAKataaknaaitnm
avfslantaeseainaenelasavstvnsiealatptdadfiiannavktlllqimqlkl
lkDLLTEYDFPGDDVPVIAGSALRalegdesyeekilelmaavdeyiptptrdtdkpfmm
piedvfsitgrgtvatgrvergqvrvgdeveivgiaeetkktvvtgvemfrklldrgeag
dnvglllrgidkkdirrgmviakpgsitphtdfkaeiyvlkkeeggrhtpfqnkyrpqfy
frttdvtgevelnagtemvmpgdntsmtvkliqpiamekglkfaiamekglkfaireggr
AAVPSGASTGAFEAVERrdggdayagkgvlgavgavngeiaelvlgldaldqrgvdrvml
ecdgtdnlerlganavlgvslavakaaasslelplyryvggvsacvlplpmlnvinggeh
adnnvdlqefmivpvgaasfsealrwgtecyhglksvlsdrglstavgdeggfapnlgsn
eealallveaieaagrtpgedialaldtastefysdglyrlagegrdlapgefvaylsgl
cdrypivsiedtatrscrsrtvwpkrtgtvglssprrwaivISESTDVSATEKstgyim
>Protein8427 65
ssdqfdkliqtrvqggdlpniavfpqpgiikgfvakNAVQPLDDIVDIAKvkstmvpgfl
daasv
>Protein7253 78
mlaataaataltnadaakkAADTAVTDVTAAETAAKtalaaetaaktalanankaqteaa
kSGEIIISDQHGRererh
>Protein7250 52
aeatgdasnygsqinsrtyggvtnyspdtwlanevykIPVTAAINEVVNRad
>Protein7256 40
nydgqtveearvalvqkIGENIQVRraelvegavlasyrh
>Protein7257 32
faesntqvsgllrNLNASTWFKnpalsnvvad
>Protein7254 40
ptyatntttgvitpntfgwyvnllsngekSLATGIIYLNR
>Protein7255 27
mtpkgtfiingaerIVVSQLHRspgvf
>Protein7258 63
asangnrFSVSYVDQFANRtlgvvlgyahlqtpvqeeqvgfyepwqaigdnwrpgvaagt
fyt
>Protein7259 27
msrEGAELAFTYQNEKlkkrveefaas
>Protein10103 113
msstptlfnsgtrrsqlsscylstvpddldgiyelikenallskyagglgndwtrvralg
ahikgtngesqgvvpflkVVNDTAVAVNQGGKrkgavctyletwhldmeefle
>Protein6181 37
arTNAASVYAHLLGRmptateyvldsvyghffvdnpn
>Protein10101 172
dyaglvnsnvpdfytyyenrgtsldqlkdlydgtyesqaerhfddwtpfenfsfkptahv
gvglafklgrvvnlaletkVTYTNDDLLDGQRwqewealtrdydtyiytganlnfniggk
nsveplwwmnpldysyqelnekpccedmpappdlgdkdkdgvpnawdeepes
>Protein10100 135
mvdgphsdprrarAGAVNIIPTSTGAARATGLVLSALDGKldgtslrVPIPDGSITDFVA
VVGRDVTVDEVNAAFEAAATDGPMSKvldysteplvssdivgtaasctfdsgltmtqgsl
vkvlgwydnewgysn
>Protein10107 230
vdelfearrpkDAATLAETSGRiedkgeivkekrVFYIIPDNPDLERvkvaipvikqlri
qdgdyvkQGDQLDDGNFDPHDILRvrgtnalhaylvkevqevyrlqgvhindkhievvvr
qmlrkvmitdsgdtsfvsqqqvdrfsfreenkrvdaeggspsqatpillgltkaslntes
ffshlstqspfslphhskklqkLYSPHYTFVSGLDPFGAGTVGRynnvys
>Protein10106 218
dfesgvrglalnldedtigavilgevqtveeghavrasgdilsisvgdgllgrVVNALGD
PIDGKgpltnvtsrrmevqapgiigrqpvheplqtgiksidslipvgrgqreliigdrkt
gkttvaidtiinqrglgvkCVYVAIGQKastvaqtvaaleaagameytvvvvapasdpap
fkylapyagcamgqhwmdngghalavyddlskqaeayr
>Protein10105 157
mdaieyerkglelgavdyitkpfsppivlarVHTHLEYQRVDALQRELQRTLNQIIDGTP
VPTFVIDAQHKvthwnkacaeitgvaaaemlggnqhwrpfypeerpvmadlvvdgaieag
idthykgrfqrstvavgafeaegffphfgesgrwlhf
>Protein10104 761
yqlvenphvrvlynrrgvsdyalydeegilertgvkpsdyvfyaalrgdpsdnlpgvpgv
gektaaklvnkygtidelfahaaeqtpkLAQSLEANEDQVRmnaqmmalirDVDLAEEVT
SLRvgsidadevaelfgflefsslqarfseafgaylsaplaagdarvleaevtvpgtave
aakaleaaiasgvdgpvgvaadwlgdpgrsplaglavvtdaaagevawfpdpatgvltgc
ddqvvallggdvplvahdakpllrsllglevevsglaldtkLAAYLLDPADARydlaell
aryagaemagaeptpsdqldlgdgpsdqphqviarralavealagpmrealevrglaaln
ddvevplvrvlarmedlgvgvdrdalqgladrlvaevaeeraaivataghefnvnstpql
rqvlfdelgltphkktktgystdaatleklrgehpivehllryreveklrstygegllse
iapdgrihatfnqtvartgrlssdqpnlhnipvrseegrlfrrafvpapgyrlcvadynq
ielrciahlsqdpglvgaftagddihaqtaarifevdadevtvaqrstakmvsyglaygm
eayglgqrlsiptgeaqvildayfegfpnvraymegavadarekgytetlfgrrrqipel
asrvravrqagerqamnagiqglaadifklalvrldrgledrggtsrlilqvhdevvlev
ppadeaeitavvldamsgafdlavplevnlafgdtwadaka
>Protein10108 151
mlfggtnsgtalasakvaaekkrvyvnsgagssaltnaqctpytvhyaydtvalargtgs
aivdaggkswffltadyafgqaletdtaaavkakggtvagavrHPLNASDFSSFLLQAQN
SKAQILGLANAGGDTINAIKaakefgidktm
>Protein1320 63
earGASSAASAASATVDHARtwaqgtaegdwvsmavrsdgsygvqegiissfpvtvtdgq
wsi
>Protein24 76
matltggvviseevglslekatikdlgrakkvqvskENTTIIDGAGEAAGIEARikqika
qieetssdydreklqe
>Protein1263 98
mkrgndgddqaicaailghkADLGVMALASDQWRlrALQTDLVAAGLRLEDSYVSLTEVS
EYAKgmpesrlqerlfptlppegkpafcfypmskrrgp
>Protein8994 90
mfrakygyfsvetpldnidhteitgphrWYTAVGPRlsfaddgltfgtnhtsglcvafkk
pirkviglknhsalwvsvadpkglataigr
>Protein8995 49
mwsdierffiniskrsrMRYTEDYYRYELEKFTTMTHYSTLAKQKRYGK
>Protein8996 282
midpkakgaagvlklyeliekgnklrisgtkkvearIADIKPDDLFTLIYTSGTTGAPKg
vmlmhsnmmhqvidvvptleisskdrvlsilpvwhifervfmyaaistgastyftnvrdm
redfgkakptfmgsaprlwesiylgifnrvndpkqtpparkAIFNTAYFFSKhfhasirf
lqgnevdyegrnaivslftgiksifvailtflpyllfdaialskirlatggqlratcsgg
galqkhvdaffndigikviegygmtetspvisarsfkhlvmg
>Protein25 76
miqtesrLDVADNTGAKsvlcikvlggskrcikvlggskrrTGFAGVPGVLSYDAPGAAR
slyqtrtninpdivnk
>Protein8990 198
iriytqrpiavpiqigsilslgknktkQDFVIAAAVGIIIVMFFYNLFLFFYTKDKlyfw
yicyvfwaipyltfindypilnflfnesiatflykhpltflsvmsiivtnfgfhslnlfe
kpilkrileviyiiphsvillldgfnilphytlihpvqlsgtlgivflfgvgiykwlidk
ernarfysiawfwilisv
>Protein8991 67
msasvrINKDEILELLDDGVARlpdelraarwllkerdeflaktrrDGEEIISDAKarva
hmvqrte
>Protein8992 330
mtdiapltstvvnaanqpdlrGNLMPSAEELTVDRchvdgtvptglrgtfirngpnpmfe
plssyhmfdgdgmlhgvtfgddgvsyknrwirskglgaelrngqavysglsevmhfpgre
ltgdagpiknpanthiighagrllalweggvptevtaaldtvgefdfdgklvgefdfdgk
lvgamtahprldpstgelfffayslfepylryhvadasgalihsvdidlpapvmmhdfvv
tadhavfldtpivfdlenlgkgpmvnwkpengtrigvmprmgsaedvrwfeiepghvqhf
wngwvdgqriefsgsrVPVLDPTLIGDTFR
>Protein8993 361
msrggykgnsgglprgkgvpkggagargrtsgrgsgpperggqdsrgkgargkaprgaap
ssrraapgrapagprgsagpggpsdrrgrtssagsryglggdqvegrqavrelllagtrk
vrevllaedldpapviddirqlareqrVTVTELGRkaldrrsftessqgvvalaaelkpl
eleellalggrggatgigagtpfllaldsvtdprnlgamlrtaecagvdgvilprhraah
vtasvsktaagaiehlpmalvgglpaaleslrssgvwvvgldgagptsiydltvatqpic
lvagaegkglsrlvarrcdevvslplrgsldslnvgaavavavyeitrrrsiaeggstag
g
>Protein6185 53
ekdvgdnffwrAGINLSTKvsggrtsstaagydwydvtwyykSVVIPVYFGIK
>Protein8998 87
mnkqiflvltvillgfgyncssaeekvqtkVDPMAELNALLKPARVTGYDAGAIQPAKvk
ltewdkallpvvksaydkmpegyklev
>Protein8999 96
mtierTLSIIKPDAVAKNVIGQIYARfeaaglkivaarmahlsrGEAEAFYAVHKarpff
kdlvefmisgpvmiqalegenailknrdlmgatdpk
>Protein6184 41
mrvalrTISGLVDGSTTEELDHLAVRTAAALISEEPNYSRl
>Protein1870 32
tyrIAPSLLSADFARlgeevknviaagsdwih
>Protein6187 23
mtksnkIGMVGGFPIPEVNRlmn
>Protein1707 48
yvhnlskrTAVYTTYARVTNSGGAAQSLNGATTAANQSSSGFDLGLRh
>Protein21 63
aisdqegnilawasggnvgfkgsrkSTPYAAQMAAEQAGRkamehgvrrvdvmvkgpgsg
ret
>Protein1872 29
vdkarlqhaiqqlrGDEPVTDSNAEENRq
>Protein1405 15
NCYWHYWLHRthrrg
>Protein1705 56
mpavfdqrwvsklegirvkegankWDLAQQLVEDIARfkeeencdrlvmvwtgste
>Protein1404 28
tniklanntlikddrIAAYTIVQQEFTK
>Protein1874 86
mssndgqnllepgdnphdnaqflfflaatikavdkhgdllrVAISNAGNDHRlganeapp
aiisiflgtqltdimeqiekgpakss
>Protein1875 61
mgrgvstcatcdgfffrgrDVAVVGGGDSAMEEALFLARmagsvtvihrraelraskima
e
>Protein2758 23
khdvdpnevvkVGDEVEALVLQK
>Protein2208 32
rrEFNVQANVGQPQVAYRetfrkkvesegkyi
>Protein2209 134
matistvgvenitqitssitskpidangvitqgliksgegtlsltadneytgntvisqgt
laisrggslgagttvtindgttlqtnqhviinkaisldsgtgiidthgkNSTVSGVISGA
GQLVKtgdgsltls
>Protein2206 165
tnvvvgsnlqvffsqavtgyggsnvritkvsdntnvpltrafytannrLLINPFGGGAGA
LQAGTQYRLTLTGGPSAIRnlagiplatttitfttlplspaptvlsttpvdgatnarhrw
tgrptsrsdptcrssstwrspgtarrrcgsrgTTLADLSLPADRR
>Protein2207 55
pyvricakikakTVFWCNLKykiqalvlltnsanvcfypfrkrihqllvntaaqv
>Protein2204 32
kESMFDEGQTLNHPYYRskftsekivreetkv
>Protein2205 135
adanqfkptqlvktlrgtlnkndiltdengqattvfsvadnsnsnrriivtvgsdtlgkn
ptdcvdlflrgttvaldptvintsvgqenqitatvrngrGAGVVGVPITFDGGGITRtdp
tgatgtvtldkllfn
>Protein2202 267
mleaaqdrglltlhrderaggvrVEVSSEPVPQQRHQPEPEEEEMGDLPGTTGEAGRmrd
llasvgvdplprvyrhtvvyefadhvqdrinkkkrntfiytvgdvarrcrdtvpavpprh
vrsvlnalaqtgelvhpdgkpartptapfiirkdgeglldalstfylnvladrgesldds
ialsqllygdddhvqiveemvawtqherstrdtsgeprreeqaeqprqerrdgrgdgrgd
greargdgrdgrrgrdgrrdrrdrndr
>Protein2203 134
mtpllkMHTLGHGFIPEPIHAGGLRyhgmsplvshvyneglveaisipqtecfagaiqfa
raegivpqfarGILGYTEDAVVSQDFIGDKRtsifdadagimlspnfvkvvswydnetgy
snkvvdlighlstl
>Protein2200 46
aqkanvadatankdvgdavqpinkMVSSTASSAGLTATAETSSRta
>Protein2201 93
flkHLLGTSHGVQGKdlghdeakpsevvwhdkapegkldllvtldfrmsttclysdivlp
tatwyekndlntsdmhpfihplstavdpawqsr
>Protein28 42
fsadgtqlaflsyasnlvvgdingtadifvkNISTGAVTRvs
>Protein29 23
paravtladkrGTTALLNSMNKd
>Protein1264 127
ltkAFVAPAELQHGIYDLGAMGIVNRSPVDVLTFQTKsmsgvqglvqwtdtgtdgtatpa
vnvltlggtyaqgplaaglqykmhwqlvcstkciisltltrELLSEYEFPGDDIPVVRva
afpalng
>Protein4756 113
maqgakpgeggqlpghkVSEYIGFLRhsvpgvglisppphhdiysiepphhdiysiedla
qlihdlkTTLTSAITSVLSEQGLAQKkdydsidnapeekergitintahveye
>Protein4757 65
mnekhyrvvalgkpsdeqrtqwyvqrYVAQFPHGGEMVLFDRswynramvepvfgfctqk
eyddf
>Protein4754 28
egvitvedgkSLESELEVVEGMQFDRgy
>Protein4755 42
magkakggrgkttgsgksvsrsarAGIQFPVGRiarylkrgr
>Protein4753 112
mtgnpkvqlniqeikQPELDAALIAQGVADQLTGRmafrramkravqnamkagalgirvq
csgrlggaemsrtewyregrvplhtlradvdyglreahtttgrigvkvwiyk
>Protein4750 382
mqerQLTLDHFVNRAETYFPDREIVTNTAAGLQRttygawadrthrLAGVLDNLGISAEG
RVATFAWNTARhlelyfaapcsgrvlhtlnlrlfpeqltyivnhaedevifvdrSLLGLL
VPRvgefntvkhivvmddgvpneipsfdggpevhdyeellagaertefrcddewaaasmc
ytsgttgnpkgvtythrstylhtmaamladtigvteadvilpvvpmfhanawglahaava
sgaklvnpgpdlsaptlarlieeervtlaagvptiwmgvveelegrdtsslrvvpcggsa
vptslskrfeevtglpilqawgmtetspvgsvakvistledssqekldeggffageagrv
arWIDSEFQPSTLSKdqqmaem
>Protein4751 50
mqalgkMSSPTSVQLGAELTRglgagtnpevgrqaaletreqivealkga
>Protein4758 26
maatgvsegikSGVLTLTMSNADKgs
>Protein4759 34
etelsfledaisigqelsygkAIVPNYHFDKarv
>Protein1324 377
fafsepilqtpatkGLTPSSAAGSLYNLIQVRflgakvgniahslswnaafteltvtipt
vaaasnyrvdlrpavgilsdmqdvaiafdaarneglvdfttngavtpavvstlavtnrat
lnaagapivdwlpvsgakeynvyrakstaggafgayeristevnsdysetvsfvegglkv
aykymvrpvsldniesadstsvvgtdiaqdnwtpavagagitgvavtskvvtvifneqmd
easaetlanytlavttganapatapalpalvsatynrvagvsatynrvagggftansvtl
vyaanvpagttfavagvkLAALIPVFSFDKlmkaisnkefagefdgipvvkyesalygev
kkpglgplhtefdgkgn
>Protein1326 157
mvqrshdtggqlsdserNIENLYSEERtfappadfvaqanlsdpeiyarAAADPEAFWAG
IARevltwrqdfhttlewelpfakwfvggkafcevvrgrqaerrrelpgsprggrpgrpg
glplggragryphGTDTPNGKaaaplseahtcelsav
>Protein618 326
stvltdtkefesvkldkalrGTLTQNDILTDEFGQASTTFKvsdnhnshrrivvtvddka
lgenkpfhclnfnlsgtkitidpvdlntsrdqensisltvkngrgfgikgvpitlagagi
esalvdkkianpvstneagtfrldgmkfttagdiiaqsddyapsaisnvtlsaegqevsf
vdeqdklissasisaqnvfvkikvplplktspivkfattlgtihdkestydpdlsdgfak
arvstdrpgtvrvdiaeisgqsnilghgefrfnilghgefrfisaipskLLLPDTVGTGG
DSHTRfpigisfpagsglvafaaatg
>Protein614 33
ppppgprrgprgprPAVCSHGRgrrrwhprhra
>Protein615 28
mkakleghlkSEDFFNVEKfpkatfeit
>Protein616 39
nrskrdtgheegdepdlghhtvhvlrSSDSLLGGRaggg
>Protein617 50
mqdgkkSIAESIVYGALDRvqeknkvdpveffettlekvrpmvevkarrv
>Protein610 59
ltkeqigidakfgsaqtlaflteetiygrgfgkeigqgskrltakYGHPELSMSSKgle
>Protein611 30
gvgkTVLIQELINNIAKgydgisvfagvge
>Protein612 54
sdardvtvlvasgvqvdfggattleavvvsgsqverIDVSQTDTRtvftaeqlq
>Protein613 60
mrFVYAHFPVNVNISDDGKvievrnflgekvirrvemlegvtitrteevkdeiilvgnnk
>Protein3403 303
tsdvyayerEGNQASAFVSTLGTTLRtynvkegdnlitkASDSPSTSYVDQDSSKtlvmi
anvnfkskvnvekmtvtvtdadnvvdtlsvyanapmndptsvkldevtvgngtqtkdlsv
yrdlqgltrlyfyvetetnatdaknftvsinnnsfpgaeyvasnntvtaseingsatssv
mttktavlnalarTDGFSSSSETVVAGDKvylgefsvshnnvrdvkvtsitvslsgtnsv
nvgqyvnnltlsgenmeivksvtssfsqpvvfnslnfmvpknttkkfklygnintsftgn
lql
>Protein9816 142
mgsgiaevasrAGYEVILRsrkqesadatlakmdsnlkravdkgrLSEEDHAAILGRvta
tadlsavadcdlviesvvedlatksalfteldqvcgpdtilatntstlavtelavatgrp
dkvcgihffnpatamklveivt
>Protein3401 246
pkvrLIYNAGNNFFSHQQDLNELARamqvvdtvivqdcwwngsarmadivlpatttmern
dissggtynidkvfamrqvvapvgdvlddfeifrrlsevcgveyaftegktqmdyvkeaf
aassaegsmpfeefwekgmapikvpkearkwvrhadyrkdpkknalhtpdpkknalhtpt
gkiemysasidkmklpdmppmpkflepgeylgngkkgqlhvvsphpyyrTPGVGEHQLHI
NPQAAK
>Protein3400 341
vgrppsfersaqhtrqgvhvsesayrlprtvipshyaleitpnlvaatfagtvdievala
eatdtvtlhaldltitlakvsqgdgqaagqgavttqtaevtdddetetvtlrlanqlspg
tatlhlawtgeisdglvgfyrSTYEAADGTTATLAATQFEAPHARrafpcfdepdmkasf
gvslvtdddhlaisnsaeigrvpvdgglvrvsfadtmvmstylvawvvgpleatephlvg
ttpvrvvhqpgqahltafaleaaehaleyfedyygiaypgdkldlvalpdfafgamenlg
cvtfrevlllidpsratraeqrrlaavvnhelahmwfgdlv
>Protein3159 27
tfafikFFLYDGLFGDITKhqcyaryi
>Protein3158 125
dillfvdnifrFSQAGSEVSALLGRmpsavgyqptlstemgglqeritstqngsitsvqa
iyvpaddltdpapatafthldattvlsrniasqpfflvilllrDFDTLDANNDRVAFQDQ
DSADR
>Protein3405 30
maarTAVVAGTATAVSGRvahrqnekyynq
>Protein3404 50
miypiakAIFEGEEDDVVEGLQKaidsgkdpislindalmvgmgvvsrly
>Protein3155 33
lansgndtlegrGGDDVLSGNTGNDRfvtafgd
>Protein3154 32
kLLDQGEAGDNVGLLLRgikkedvergqvlak
>Protein3157 25
msnrMPPMGNTLVSNVPGPKdflyl
>Protein3156 108
rieeaaartqaridsgrqpligvnayrpevedplevrvvdnaavragqiaqlrrlreerd
eptttaaldaltkAADTGEGNLLALGIDAARamaslgeisdalekayg
>Protein3151 37
awsqttafvirDINGDNYRtfrnwlrwnqatsldesv
>Protein3150 29
msgvtcclrFPGQLNSDLRklavnlipip
>Protein3153 66
lpegveadeagfvdtwlvettlgralfnetlpedypyvndqvdkkrLSTIVNDLAERysk
vqvaas
>Protein3152 68
fvgsvdspgalptfkhvrELVNTLANPKlnnltingayqvaaiiplgaayvfvndrkids
vekaagkk
>Protein9815 77
mqfqadllgipvvrpaitettalgaaylaglscgvfkdlnelsaqwqvehrFEPSRPPSH
AAELMARwehavrqtvl
>Protein9812 119
skqlgdsvtveevfaegekvsvvgtskgkgfqgvvkrHGFGGVGQATHGQHNRlrapgsv
gassfpskvfkgmrmagrmgndqvklkglkiikiladknlilikgavpghngsfvtiek
>Protein4651 144
dgtvfrkpiiinnipaavrswkqpisigrhaygdiyknvellipgpgkvelvytdaggae
kqrvlvhdykGAGVTMGMHNLDKsiisfakscfnyalsekmdlwfatkdtiskkyharfr
aifdemavekaaelkaagitysyf
>Protein9813 199
gvpsqafretlgrVGEFLRPWVPVVSLTKgleqgtrkrmsqlihevlpghpaavltgpnl
akeilvgdaaaaviatpdpvvaetlqavfatdrfrvysnpdvigcelggalkNVIAIASG
MADGLGTGDNTRaavitrglaeltalgvamggqqvtfaglagmgdliatcispqsrnrhv
geqlgkgrtieeivdemnm
>Protein9810 40
mgvpahinvtevrKPELDAQLVAESIAQQLERrimfrram
>Protein9811 112
mlvkvtadelgqagvrVNAVNPGIIRtelvamieedssvgqsyltntplgrfgevddvap
lirflcgpesgfitgetvgadgghhlrtgpdylewaeglygdaahgrvpape
>Protein5805 58
mdkadaviiakYTLATTTVPPVTTPPTTNAVVTGATISADGRmvtltfdkplsaattl
>Protein5804 34
rkissgegverTFQTYSPLIAKievkrrgdvrra
>Protein5807 444
mvfgnlgedsgtgvcftrdpstghagvygdylpnaqgedvvagirntfplvkLDELDPTS
YAELRaamrrlethyrdlcdieftiergklwmlqtrvgkrtpaaafrvatqlvderLITL
DEALGRVTGQQLSQLLFPHFDAKsgihaltkGLGASPGAAVGEIVFDNASAIEHQKsgrk
gilvrretspedlpgmvasvgvltarggktshaavvargmgmcavvgaeelkidratetv
rvgetvlhagdviaidgatgevfvgevpvvdspvltyiaegidaaeaavegdvetldlir
avdrllryadgvrrlrvranadtaedairarargaqgiglcrtehqflgerrkfiesvil
aetpqerddalaalvplqradfiellgamdglpttirlidpplheflpdltelsvkvald
dhdggadehdtkllaavqrthean
>Protein5806 33
igcsskTPDYFLGASHGFNTVHGRmpsvltgan
>Protein5800 24
mfrkLLDSGQAGDNVGCLLRgmkw
>Protein5803 19
vshannktkrrFLPNLQYR
>Protein5802 63
vaavtaalaagdavtlvgfgtfsvkkraarkgrnpkTGEAIDIAASTVPDFKAGKSLKDA
VAc
>Protein4650 29
laasaaprEEGQWYISPKlgygwsdedrf
>Protein4979 203
ikevatvhdkkAYGQGLVEAFTAEFKnlggtivaaetinpdedkydavvsaikpkapkav
yyggeypkavyyggeypqggplsqqmkTVLVYGQMNEPPGARlrvalsaltmaehfrdsm
nadillfvdnifdillfvdnifrGAVASSSFDDFHKssaeiiraavfgrdangqvknalk
fqannlvitgidiqsvepidqkt
>Protein5809 53
fvytgvdangvpigrADLGTPFSSNNEYGQAKdaktvaaqdikpnsqdeltlg
>Protein5808 17
mkGMGIAYATSNRgach
>Protein9269 104
mqagtaravinnlvtgvsagferKLQLVGVGYKaqakgkvlslslgfshpvdyempegvt
aetpspteivlksnnkqllgqvaanvrgyrppepykgkgvryvg
>Protein2304 33
akkvvgyiklqvkAGQANPSPPVGPALGQRgln
>Protein9268 63
mtdwqqpfvvlltqadgpsvvhetvyenrfgytktlsrMGANISLTSQCLGSRtcrfanr
dfs
>Protein4657 33
qhgaarkrktlgeyalqlkekqkakYTYGVLER
>Protein195 15
NIGIMAHIDAGKttt
>Protein2308 26
qatkEAGEIAGLNVLRivneptaaal
>Protein1201 19
mrrEYGVDLVTGAPQVAYR
>Protein4654 131
nnsnnffnstlkvtykGIDSSVIVAGTGYKTSDLEINQSIKQAINSDPVLSKlllatdgp
antlvvtslidgthvvgnlavtvtmptainaadlagattayglaagsteaqvlaainaak
vafdakgdytt
>Protein1128 176
mareykledyrNFGIMAHIDAGKtttterilyytgvnhkigevhdgaatmdwmeqeqerg
ititsaatttywnfekeqyriniidtpgtvYPQSYFEGSIPLSVEDVKRvekqwaedgqa
vveavkktaatkgvavkaltvksdlvsdalisaatkykvdlivmashgrkgikrll
>Protein1129 24
swrPAEATPPRtntgmpraarrva
>Protein1122 13
kLCWIEIILKivl
>Protein1123 30
nnynienifsvtlrDAGEIALIDGDTKqii
>Protein1120 20
kfpagfgqksrEYVATQIDK
>Protein1121 34
gkgvqidaqrMSGVTTWASNNSRADVIVEDVRia
>Protein1126 49
tvasaptgnsaglvitfggrATGIITNNQVNVNASYTHASIYKiltgfn
>Protein1127 46
aarvavlgavgwypvqpdvtadldsldttlttvekVLDLDELRrri
>Protein1125 67
laevnryhrqeearhlsfarMMLPEVWAAASRvertvvrrIAPLVIHDLFRfmvqpgvya
evgldaw
>Protein5669 55
kllrehsekisdedrkGTDDALASLKealagddlelikssteglmtasqrfsqqi
>Protein5668 23
mnrGIDLFEEFTAARkvaakkkk
>Protein5661 39
mpaiplwygktiagwsekvdnvkVTPFGTIDLAAVTVKs
>Protein5660 36
sdlrkgvkwhsnknfkpsrDFNADDFLFSIERqdrk
>Protein5663 32
vfvtgvkVIDLIAPFTRggkTGIFGGAGVGKt
>Protein5662 86
mkdapgaekALQMNGASFQNRqirvdaarprepreggfgggdrggdrggfgggrrsfggg
ggsgggerrgfgggssggggrrggdr
>Protein5665 149
mafqvasywdlkAQVATTPGDGAASTATRfgaqvieldgvrlatsrdfnadgqltregal
vldepkasalaaaladasalaaaladaaatvtsveakpytrrpyppfmtstlqqeagrkl
rELISNASDALDKvryrvlkdptfiedfk
>Protein5664 56
lltwagsfvpingvqsagaatalrAALGGFCMSIARhvsrddgdndqsihentvee
>Protein5667 41
rlrrqcryrrGIGGTGYRgreiggaaagrpfeadrrepdrd
>Protein5666 26
asrnlvnilvveprYADPLSLVHYRk
>Protein1207 61
asgsptgssnttwwnrHSYVGLSSATLGTVVGGRldgvrygifnkydafaggnignftqm
t
>Protein6868 30
IAWIAIFYYNCNKitpgkmiqriqsillli
>Protein6869 83
spekLLTVVVPVGLVGEAKevttnggmieqklsvvkircradsipremearisdltigrs
lqvkdltaiegvrvmtdplkava
>Protein6866 93
ytvnvylatgtdfadaltagaaaadnegvvlltndkrlsaennaserftvrfleeqsgwn
sifgkAVFNSLEVHTVGGQAEAAAKsaeidnir
>Protein6867 31
rrgaakvvrpqvkLIDASGNEVKipgtdhsv
>Protein6864 54
dqvpvvpsvtpvwssanwfereafdlyglifeghndlrrILTDYGFIGHPMRkd
>Protein6865 25
yttlfrstakrTGATVSGPIPLPTK
>Protein6863 79
feqigdirLGTLNGLGDLFTNPRnhvmigiyeeedeaaenlnvvkkngfkyatitsevaa
sifknqsktttpaspakkt
>Protein6860 22
aaplvvlaaprSWAACWAVRvq
>Protein6861 30
mvgnnvshannktkrrFLPNLQNRkfwsea
>Protein8056 52
sykDGEFAYILAPEGLKvgdvivsgdkaeikvgnslpldkippgtdvhniel
>Protein9005 49
mpsvkVRENEPFEFALRrfkrtcekagvlaetrkrEFYEKPTQERkrka
>Protein1206 45
ernvflniydlkgeqlinkkITNELTTLKmngystsvyivelnnd
>Protein8547 99
atlkfnsplvlaagtsasydvlvslnglennqhqftvtavnvvggtatgtpvtlgllntt
sysvkTVSVTSIDAGTVTSGKnnqliatvkltpngeatv
>Protein1408 32
ggeakSYAQIDSAPEERargitintahveyet
>Protein8546 38
gwaginwptefggrGLTDIEQMIWYSEFARadppftln
>Protein7409 30
mgrALQSYLGYALEDRihlnthkydaplvp
>Protein7408 292
neglvnfttngsptpavvntlavtnrATLNSVGNPIVDWLPVSGAKeynvyratslagga
ygaferiateinsdftdnvnfvdldlkvsykymvrpvsrdniesadstsvagtdiaqdnt
ppavlstptlvttrktvtvtfnepmdeasaetlanyvltvraddpttaapnneapatapt
ipvlntvvyyrtavpaigaepaipansvkltyasnvpagttltvnvpagttltvkdvrEH
VPDLELAAHGLSRsdfdtvfqtgnlainkleatlgemvnameaiycasigae
>Protein7407 30
AGAPIVLVQGPAGTGKtqmivnvaaaaian
>Protein7406 541
aiecrinaedpaegaflpspgtltkLDVASGIGVRwdggyetgdevsqyydnltgklcvw
grnrdracvwgrnrdraiarmirVQAAGTALSAADTEARgaaddraswaarakalgqald
aarsragaaalaevdgylgtlldlvevdagweaafqaaagdslasvvmadptsarralet
lsvdgaagavlalgasrgaptegpipgtsmvgahvrakaapesaavdrllgallggtvcv
dggwaeavdvalanqgrvvvtrdgdrfgltgwrvgtstteatgaaleeaearaqeaqaad
dlaatglniakatvreaegelrqaerardsaqatrrsarerierstrsiaeaegeavrld
advaelaerhradgdhrlelerrlpaleaeeadlaereralgevrarlderaaataalrr
dlevraagveerrrlltnrrvsvrdrlernraeaeaaaerrveldaraeaterlatfvak
rlgvvesdlvgvrearraqvgvrearraqseqarFTTSLDLRgtagvnilyasngtdvle
g
>Protein7405 80
aepqadgsfkltgtkifisagehdladniihivlarlpdapkgtrgislfivpkFMPTAQ
GTVGERnavncgsiehkmgi
>Protein7404 285
dfkidltpvdgrLSDLSGIGAIATDPGIRLLLADSTNAGSAGYSVSETEVGKvlydlmhr
yrgrrivtacfashihrvqqiadaaieygrkvatlgrsmkrnvamaremgvlhipddali
dieeiskyepgevivistgsqgeamsaltlmatresrwlnvgeedvvilsshpipgneha
vnkvidkltrqgvevvhsgiedvhatghakreelkllqslthadwfvpvhgeythmvhha
kiythmvhhakiaeqmgtpadrHQTDEQTGLTNIEIIDAKdrpva
>Protein7403 55
tvasaafvvnggvtdksqvvltlskALNPSTTLTVTAVKgefgtvadnltaapln
>Protein7402 33
tkvigdqvkVVGWYDNEWGYSNRlvdlvglvgs
>Protein7401 96
mlglsshawkvnfckftnetrngiedssrhsglkfiaavngacagggyelalacddivlv
ddrSSAVSLPEVPLLGVLPGTGGLTRvtdkrhvrhd
>Protein7400 66
lqyiyektnpdakgkMISLATETERtlffdflplslgeirgfktrfhlytvpgqvfyeas
rrlilk
>Protein6318 74
mniyvgnltyeatendvrQLFETFGEVTSVKiitdkytgqsrGIGFIEMTNKkealaais
dlndkelkgralkv
>Protein6319 97
mtarlwkllgltdvvslelnslgekesrqayraalisyleqhvdqldddskrrlhtnplr
vldskdpkVQAVLVNAPQLFDYLDEESRthqqkltav
>Protein6310 123
dptvpgtgstntgstttgvvnptsngnlniqisadspagrqipskgnnikvltldlsags
ddvtinslviskygftntssvkelylrNNNDVIVTNLRalnndgtasltikggltikngs
ter
>Protein6311 45
vrEPAVFLFDEPLSNLDAKlrvqtraqltrlhqrlattfiyvthl
>Protein9727 30
mqrGLTYSVPLKaklrlscndeehvdfqti
>Protein6313 163
nnnghittrhvggghkqlyrlvdfkrnkdgipavverleydpnrtayiallkyadgerry
iiapkglkagdavqsgddapikVGNTLPLRnmpigatvhcvelkigkgaqvarsagtsvq
llgrdgayaivrlrsgemrkihvdcratlgevcnsehnlrvlg
>Protein6314 44
legnatfnttakdkALEMTNVISGGGSLTKegdgvltlsqanty
>Protein6315 111
mrgtrVQAVTAELGGERvdivlwddntaqfvinalqpaevvsiivdedshsmdvaveadq
laqaigrsgqnvrlasesgqnvrlaseltgwrMVEGVNILADAVKitlgpk
>Protein6316 48
lfkLFDFYESEAQRlmvlekplplpayemvikashsfnlldarraisv
>Protein6317 65
veigghqfkvvqnqeifvlkldgnagdkvnfdkVLMLSGDAGTKigaptisgssvsativ
ehqkg
>Protein3789 32
PFSVLSFFTTQQSLKtqfmtltltltlslslc
>Protein429 33
pklvqtqinpekIGLLIGPGGKtiraiqeesga
>Protein428 94
airkatnkakasllkVAMVDGTVPHISRgeygsgtvvlrpaapgtgviagpavraimdav
gycapswtpsvtatssprEIELAEHEMPGLMAIR
>Protein2451 58
rgftlkWYAALALDReilsglwlslqialltacsavllgtlaafalvkykrfagrtlf
>Protein423 58
avgpdgkyniidtvnqrVVQMTSDGAVVGSCGVRdsrpvsinwprgvavdpvsgdrwv
>Protein422 32
depgsgtlinarLVLAAYGIKetdikpeyikp
>Protein421 45
lekalskksrsfknhvksgrTHLMDAVPVTLGQEFGGYAAQIRlg
>Protein420 75
antkvqldlvkTINDAALNQNTGVKvaslakaandavrqinqdimmaakVAAAVNDIVVA
TAKvaavgvptfaav
>Protein427 225
miyaspgaagakidykaqynnfiggkwvapvkGQYFDVITPISGKpytqaarSTAEDIEL
ALDAAHAAADAWGKtpaadranmllkiadrleanlellayaetvdngkpirETLNADIPL
TIDHFRyfagcvraqegalsnidentvayhiqeplgvvgqiipwnfpilmaawklapalg
agncvvlkpaestpisililaeliadilpagvlnivngygreagm
>Protein426 258
mqfdrGYISPYFVTDSERmeavledpyilisekkisnmkDLIPTLEQIARsgkpllilae
dvdgealatlvvnklrgtlnacavkapgfgdrrkemlkdiailtggsvvaeelgtklenv
tlsdlgrarrvkidkdnttiidgtrttppsstaparrtrsrparrrsaGVWTIGYTGQSP
ERlkahmrnmhvfdvktlkakgnakdketgydftgdyetgydftgdyfglpwpcygtaai
kMVFSLIECIYMIKdsrl
>Protein425 43
mpvtillkaiglnhesilanffvndnfrLMDSGAQMEFVAERl
>Protein424 19
hgqtyffkNGWFINPKrfs
>Protein3368 77
vtdittnctltatsvvgstakSVPVAGLNNDATRlgasrvvittpaaaeggvtydisykt
pastvwtvipgytyttl
>Protein3369 19
ekSVAEYLTSNITMLKwmi
>Protein9922 84
myeffdrfvslalprvrdfrgisrrsfdgrgnytaglrEQILFPEIDYDKVDKlrgmeis
ivtsavddaqgysllkrlgmpfrd
>Protein9923 174
iecgsttnnatrQKDVSFVVTTFVEEVRiavkansgitsiaqlkdknvatttgttsvqll
rknerasgidfkEVFGKDHADSFLLLESGRadafvmdgqilagniatsknpadykIVGEV
LSVEPIAIMIRkddpamkkladdtvkamiksgalakmydkwfmqpippkntkvg
>Protein3360 73
ssdlagglvkYWGGLDGYLRsqgakvttpgssplnsiavrstltrdalvpwmaansctkv
hlighsqgglvvr
>Protein3361 82
mvwdlakgkavplhreqvgfhfkESGIDPALTGTFRvkllngreidvmsiyqmyqvhlqd
ydldtthqitrapkdlivrwar
>Protein3366 32
ldkgytvlpiaewaglandggakrVVQPEFNK
>Protein3367 13
rAASCAALRsrta
>Protein3364 32
vgnslrrVLLSSLEGYAISAVRiggvdhefat
>Protein9925 224
PWSDDQVDGTVRARPWGCDLRPVAEFDHRsspvatqqvradegrgvlserptfqccrfgh
lghptfvehddpvgqyqdvddvvgdqhghaselrevtvqlaadleaglgveraqrfveeq
earvsgqrsrqrhplglsagqragsligevldpealepvtcdsigrlpratgaswsirhv
vpdaqvwqqekilehdthatmlrsypstgrrlvenravqrqrar
>Protein2450 36
tlvfssgqailaakAGATYLSPFVGRvddinwdgma
>Protein8541 22
makVLVSADGSNPLRdkadaie
>Protein3098 318
ipwvntvavgrgsakawyadigavpnvspdqtaacttpfgkAMAAALPNVPFFDGARsac
dwqtdadsaqkgaigpsrmpslqrddyvgnmndsywlanatapltgfppifgpagtveqs
lrtrlghtmalerlagtdgyagkkatseivrqmvlnsrvfsaerfkiqaldmvcttpqia
vtgagnvdvtaacaalrawdnagnvasrgshvwdefwsrVTVPATQLYAVAFDAADPLNT
PRdlkpsasdalrqafgaavqkvqasgfamdaprgeilfatrggvkiplyggcygvgyft
itcsenpidkggysmdgl
>Protein3099 36
caglavrhrlagwnlvvvvhftacvwrTALGAGGDR
>Protein3094 33
dtklgpeeitrDIASLGESQLSRldesgivyig
>Protein3095 25
eitglglkeakDLVDGAPKnvkegi
>Protein3096 17
HALSPDSRvdlqskagl
>Protein3097 303
mwatlkqtatagsvkFGSLQLGSFARaeyvsngnqvttavgsieginvtvessvlnvtrt
dgkgnttiakgtsdytvlkmsltsnqgngvrvsranfgvvatgnymsgislsllvngqvv
qtknvegstiffdsfntnvtqasgfntnvtqasgttlevkatfseayvngdfqltlaant
gltavdsvtsaavnhsavssavftmgntdaqvsasnspvlsklllspstftsisatdsta
imafrvkMTGHMGDETVTTQNLDVVRidearqlllikgavpgskggfvtvrpavkataak
gan
>Protein3090 213
mtrVSDTPAFTEAVARggglpflalallrgpeverlltettdrlgelpwgvgilgfvppe
lraeqlevvkayrppmaiiaggrpsqakelddlgirtylhvpspgllqrfladgarrfif
egrecgghvgprssfalwqaqldvladhanvaeldvifaggihddtsaamvaamaqplaa
rgaaigvlagtaylfteeivtsgaivpgfqraa
>Protein3091 209
adaaqnanvadvaantavkAAVPTTNAVKtstdaaakLTAPAATDSRavdkvakisdtss
gdskskASIANSSAGLMKTAASTSAISATVKaaadkVIAFNNEAAKakadvakATMAADM
AVRavnikamvaakvaatidavadvaaaisavsaadpsvsvaaakleaakaavaadptnq
alllqilqikpnGDDFEVFVNPTGRfvig
>Protein3092 10
LAGGVAVIKv
>Protein3093 121
fadanqsaglvgvdrkarGAQFDDFALFAEPTVRqlqpesvnpeapagaattptvatppa
ggvttapvpaptggtpptsggtpatsggattqvsipgpaadgggapastppngegaggqg
g
>Protein99 56
akqivysensrqailrGVNQLADAVKvtlgpkgrnvvlekkfggptitkdgvtvak
>Protein5598 62
mingrkvkapgalvkagdsvevrqksrELLPIQGALAAVDGRgipewleldraackgtir
sl
>Protein3894 32
rTLYEWVQRsllpiprtmsdgngvwsrwprna
>Protein3895 52
mqtitkkvidqpekaewrEILCENNTTRekmseihkalkvagfdpgtsegtv
>Protein3896 22
msfrIPTPDVSVVDLTVKtvkp
>Protein3897 37
dvkecqlrGLTYAAPLRvkvrlvvfdkeapgakkpvk
>Protein3890 54
asvqstasrVAQTTSEVDATSTELLAASNEQLHEIRqtgqsvvemagrindvsa
>Protein3891 23
dwksddidgkrYTPQEISARilq
>Protein3892 50
LNNNNAYINNNISKtqygiysqggtigakntgttinqnlintvapnntsr
>Protein3893 44
lrqtpsneadwrGAGNVELIQHILARfhehhreqlpelirlarr
>Protein8324 14
VITDFPWPFTDRea
>Protein3898 26
keqkgrntgiatrGSSVAFGDFGLKc
>Protein3899 38
gtfiingterVVVSQLVRspgvyfertpdktsdkdiyt
>Protein1944 81
tgevlsvpvgdaflgrvvnplgapidglgeiaseerrALELQAPNVVQRksvheplqtgl
kAVDAMTPIGRgqrqliigdr
>Protein1946 226
kslakgketdkTNANTALDNANKalveaqkALAAANTAAETADATKdlnvalnavstayq
ayvtaaqadavadqaadvakNAAEDATAAAAAATKaaadavtaasaasaavaaittavnv
adaaadavdvatvnssvagtksdvlkeaaeetkawreaaeetkawraktaaavakatalt
kvlvvtkseatvakdmakaaadaateaakEPAAGSGKrrcgrprtg
>Protein1947 45
lcgvnrcrqpgnarsqddevkrpircfrelrsrhqrCPIEVSYKg
>Protein1940 12
kMMHWNLLPKql
>Protein1941 34
eskvtgtagvtkegdgslilkSANDYAGSTIVNK
>Protein1942 107
marligvdlprdkrveigltyifgvgrttaskALVATGISPDTRvknltdadlvslrdwl
etnvkmegdlrrevaadirrkveigsyegirhrrglpvrgqrtktna
>Protein4328 27
mgiadgrvlvdgrEIYTALDLRcglft
>Protein4327 58
gvkeikeafgvkVNDVVLAIMSGTLRkylddrgdlpedslvacipvsvrteeekgsan
>Protein4326 17
mvvskAGPNYPAPKllv
>Protein4325 386
msvllngaanvprGSDSTPQEIQYILEHSESKvcfvehgkllesvlpigkllesvlpiip
qtsvtklivmdkeyktkydnvinlydaiekgkeirdaklaellkraretkeddlftiiyt
sgttglpkgvmlthknmiynvvsipplvglkkgdrvlsilpvwhvferandysmvaagsa
iyytnirdlrddfikvkptfmasaprRRSERMTEPLNLIDPVTDDDIEWVCQLMKLHPLD
APRrnflkslttldvsacpgsgkttlvvaklailarkwksntrgicilshtnvareeieh
rlgstdvgqrllsyphfidtihgfvnrflatpwllsagyrvtaidndltsrvrrrhlgek
dyrrlnsylekkfrsfdglrigtanf
>Protein4324 46
mtgtrlgttnldaagaviaatstkALGDVEILGLKlagtsiiihgh
>Protein4323 12
ikICVNNLIVQK
>Protein1949 373
mapssagaapaaagdreaaatsrsdnlpnpladaqaklraegvakllsgeatlegsgasr
vikipgstapgargtaagkarWVWYPVEREESIFTILTEFGDKKmsasggtagprknqip
kpdrnwdgnstddnatywvprmttrptgfptsirrtsrrAALDSGDVVRaekagvvtevs
adlvtvaaddathrtyriakftrsnqgtsynqrvvvsegdrveiggviadgpatdggema
lgrnllvafmpweghnyedaiilsqrlvqddvlssihieehevdardtklgpeeirdtkl
gpeeisrLMAAVDESIPQPVRavdkpflmpvedvftisgrgtvatgrvergivkvgetve
ivgfkdtatttvt
>Protein4321 39
kfqdaftkehgvkIGFMSFFVKaavhalkkfpvinasvd
>Protein4320 192
mrDNLLELTSRDLEHIPVMLGGAALTRayverdlrenhpgrlfygkdafeglhtmdrlmk
ikaegeqeddktwgiepggreipglsermaarAGETTVEAPADLPARspdvatdnhvfmp
pflgtrvikgipideiatwinettlyrnqwqfrpetgeddvafkdrlrsrfreelakare
ddllvptvaygy
>Protein2949 13
VWLPALMMLRlnl
>Protein2948 11
ASSIFVDGKvf
>Protein2419 439
mltlnrGGPVIWLSEDDATRagivdndwtragivdndwvelfningaitaravvsqrvnp
gmvlmyhaqekHQTPYFQDYARrftdmpmlvrlvkkdglwvaerqirasdlpdnlgatnn
pewktvaidetnnqlvlpngsigtrwgekgkwnleekalsgentklrlslkghpqqevva
vgfpyfgnvphehfvhtshgdivprdipairltdkageemlvatvydlflanygvdqgis
klnvaldydddvpytpawqekitgipawqekitgipraqviqlarIYPAFGNLVPRdias
rqaknvcdegrgvgpvvgdfrrgvyldfseaiarlgkdaveakygnlfdmyaritgenpy
evpmriypavhytmgglwvdydlqstiwvdydlqstipglfvtgeanfsdhganrVPVFF
SLVNPTEKgvtlknteplt
>Protein2418 51
npeataellvdgwlhtgdlaylldgelvvcgrikdviivggrNIYPQDIER
>Protein2413 13
TVVVQYPRpgagi
>Protein2940 25
mlgetakELGIEIADLADHPVTKlt
>Protein2943 31
mvkdiqdfdiikLQEEFGEMGIALWNKangi
>Protein2942 105
kqvqlnilevkNPEIDAQLVAQGIAEQLSARvsfrramrkgmqsalragakgirvqcsgr
lagaemsrsefyregrvplhttarvgsrctrfvETLGFQTEVSKl
>Protein2945 31
VWTNCYHAYPAHAAFGGYKqsgigrenhkmm
>Protein2416 65
leiagkiegvggltktgegvltlsgvtnaytgattvqqgqlvlnslkGIGSSALVLAGGN
VKfle
>Protein2947 47
glkavfqfehgvaadanaglvggrdtyaglvggfgaikLGTLTTPTR
>Protein2946 38
mftrllqnagqtrDLGEALGRvaldardgsgaaaggiv
>Protein8451 55
qhlnklfigenveeilhgdlkleliahpdlkEAITHCEQVGDYGSRelfvailes
>Protein8450 41
nkrhtitsreiqtavrLILPGELAKhavsegtkavtkynst
>Protein8321 86
ipgtgstttgstspivevkagtlnvalnagstlanntqipstgvvrfaavdfsagasdvt
lrtvevakLGLATIPSSTRvwferng
>Protein8452 21
ekdvpwpcsdtkYIAHFPETR
>Protein8455 21
ifrIYPAATAGGKgkekgekr
>Protein8326 31
LAQEDPSFRvrtdeetaqtiiagmgelhlei
>Protein8325 95
mqtdkwrANTAAALYNATVASKkavadadtaakeaseavgkantsaagvvtaaqaiadka
taaqaiadkataakdavkatkVDALASTEQTAKdr
>Protein8456 95
mkhwliilliciftnvaygqaasgnggkFGLGLSLLGPTGITGKylideklsfegslgfg
sfgqgrfhihgvvtynfyqineslslygggglvle
>Protein8459 120
mqgspliptnlqfstrFLAPQATTNGVNVGVRafigfgndessqtvdfsrlavglrgava
ntgwdydatvtssrssgsytfyafltdrlaqssnvvangsggfncvnpangcvaapaltp
>Protein8458 31
avkvllvgkGVSATIIQTIGRgateigrasc
>Protein8329 39
rrssdlhfnpefivnaketgkIMAVNYSDLNNLKigrah
>Protein8328 62
mgfassraqsrnfighghvlvndhkvdiasyqikvgdkisfkeklskTDLMDQNIKlaqs
ln
>Protein1801 18
svrfwkAVTLGEIRnsni
>Protein1800 76
iiaargsssaasaanavvdtvvnlttptksgdwfsvavhsdgsygvekglifgypissdg
kdykIVQGVPLNDFGK
>Protein1803 32
tttlnrAISELGIYPAVDPLDSTSRvltpavv
>Protein1802 45
lidtpftatdtekLVNWFVERgyeikgtisshfhsdstggiewln
>Protein1805 35
ntknkwtnfktteraqkglekLNLESLFNKiqatp
>Protein1804 73
mkALTPSPALAAVVGSAPLPRteiisklwvyikahnlqdaankrminadaklkevfgkpq
vsmfemagligkh
>Protein1807 34
mrAVLEVAGVQNVLAKCYGSTNANNVVHATFKgl
>Protein1806 55
vldaddgysetnavrIADGSGDTIEGLTSFIERytaedgdvtnatwsriegsdnd
>Protein1809 143
dtrtakivedlggdegqdkykarVGLPLATYFCGPKvkwildnvdgareraeagdlvmgt
mdtwvlwnmtggvdggvhvtdvtnasrtmlmdlktlswdadiaadmtipmsmlpeidhpd
vhaprdqeTATSEDAQAMCATVR
>Protein1808 32
rGLSSAASAANAAIDHMRdwalgtngkwvtmg
>Protein8618 93
mhvaafsptvlnrdeipaetvenerrvaeatareegkpegalsrivegrvngyfkENVLL
EQAFAKdakksvakvleesgasakgfvryrvga
>Protein5328 35
mceskvtsgkISQIQSALRakGYDPGATDNVLGAK
>Protein5329 35
mqkEELVLFPLIRggrgmlaggpitvmhveheevg
>Protein5324 36
dagvarlsgggktkIGMTNSGYNSSRfgvrgvedmg
>Protein5325 42
msswyaerVLPEQGMFGEKqtvderlgeasvvrfaqaiiges
>Protein5326 46
dikVNVHGGGESGQAGAVRhgvtralidydatlkpelsragfvtrd
>Protein5327 15
kIFVTDLLQVVRirt
>Protein5320 48
mvrskkyhahnegnsaragdlveivetrpvsrtkTWAVTSVLEKaivv
>Protein5321 48
vefprdsvpkiydalkVDGTATTLEVQQQLGDGIVRtiamgsteglkr
>Protein5322 433
mrilkYIGVFTPEPWQGYGFDEESKavlrqgnidgkeinwgdthhpamsetqgkydgqyl
findkanprlavidlrdfetkqivvnpifksehggafatpnteyiieaaqyatplenkkf
hpleefnekytrsksstrsiavvsptgnstakkaasirsAEGVLWSIHLKatmmkvshlk
atmmkILPGLDEDVAKqvlrafkkkkidvragvkvtghepdgsgattvsfgdgetietdl
vvvsvgrrpytdslvddgagvdlddrgfvtvdelcrtsadgvwsigdciatpqlahvgfa
egicaigdilgehpvpvdyhavpwaiyckpevafagyseeaakeagfdvvvsssrymgns
raqiigetdglvkIIAEDQGDGTGGRvlgvhmvgpwvteqlgqgylavnweatvdeiahy
lqphpslselfge
>Protein5323 109
mrtytpkqgeitrawhiidatdvvlgrLASQTAILLRgkhkptfaphvdggdfviiinae
kvaltghqrreggphgrqaraeeglpplgspgrpeeDTVFHTVTSGKsd
>Protein6673 60
tnkawtaltfrtstkELGVQTQANSPSSGLRnfprfipvggglpieaggnifgsigvsgg
>Protein6672 49
fsslggwiatrSSGHYATHLTHIDDMVESLRvvtptgtitnrrlpasga
>Protein6671 149
vlagartdasattldtvtvvggatvnpidtsavdtrSILTAEQLQRlplarsaeavalla
pgavsgaagffgglvsfggsgvsenayyvngyftgeplsnlggfslpwgaveqqetfigg
ysakygrsdggvinqigkrgtnewkfgaq
>Protein6670 32
kVEVYANSTLYKdkeelealqlgavqmlapsl
>Protein6677 385
vnpvlregnsdrrapaavkayarNHPHSMGAWSPDSKtrVATMTDGDFRsterSVTVADD
DSLSIRftptdgearelrapvsvsagtivdgslmsaaaldefltaaiarakAEGVLWSIH
LKatmmkvshlkatmmkILPGLDEDVAKqvlrafkkkkidvragvkvtghepdgsgattv
sfgdgetietdlvvvsvgrrpytdslvddgagvdlddrgfvtvdelcrtsadgvwsigdc
iatpqlahvgfaegicaigdilgehpvpvdyhavpwaiyckpevafagyseeaakeagfd
vvvsssrymgnsraqiigetdglvkIIAEDQGDGTGGRvlgvhmvgpwvteqlgqgylav
nweatvdeiahylqphpslselfge
>Protein6675 31
gkgkakEVPVAVQKamdaarrnmfkvslrng
>Protein6674 161
atwnlsfgvldgqdsqtvvvngtvyvtssynkVWSVDGATGKvnwkyerelpgdvfpklc
cdvvnrgvavydvvnrgvavyknkGGYFDVFTPITGKvytqaarSTAEDIELALDAAHAA
STKwgrtpaaersnillkiadrieqnlellayaetvdngka
>Protein6679 67
pevqiallsarITHLTEHLRshkkdhhtrrshkkdhhtrrSSGEDESTVGNPASEGPAAS
HDADGAH
>Protein6678 40
milsklkadaeaylgekITEAVITVPAYFDDSQRqatkda
>Protein9493 146
mcheedlgllqaaaageldnprdllnvrsqsydlvingwelgsggvrihrsevqqtvfsl
lgisdeqaernfgfllealrYGAPPHAGFAYGIDRlvailagednireviafpkTQSGAD
PLTGSPGPIEAAQLDELGLRllpptt
>Protein9322 124
mlgsnyptkflgdtlrgkrlvsverAVQMMTQVPARlfgltdrgtievgnhadlvlfdpa
tvdsgpitmrsdlpgdterlfadaegivevwvngestvvdnadtgarsgtllragadtht
splv
>Protein9491 124
PTINQLVSNPRvavltkskvpalencpqkrgvctrvytttpkkpnsalrkvckvrltngf
evisyiggeghnlqehsvvlirggrvkdlpgvryhtvrGSLDTQGVKdrkqsrskygskr
pksa
>Protein4819 25
dagitkaaakLALESFLGNVGGTLK
>Protein4818 44
makqaselaffplwsyahpraielaerLAHHAPGDLNRvffttg
>Protein9494 128
mnnivaetegldesthrKVDFFTRqyidamsptnfamsnpevvretmnsggkNLISGFDN
LLRdleagdgklkirmtdpdafelgknvattpgkvvfqnemfqliqydpatpqqfkkpll
ivppwink
>Protein9327 202
mplksrsdirNVAIVAHVDHGKttlvdkmlwqagafgahqhvderamdsgdlerekgiti
lakntaihyagkaaaetghpdgvtiniidtpghadfggeverglsmvdgvvllvdasegp
lpqtrfvlrkalaakmpvvlcinkvdrpdariaevvdeayelfmdlmeddqnhdavldfp
ivyasakagraslqrpvdggpp
>Protein4815 268
mnaqrNAGVSQSSLASSLERlssglrvnsakddaaglaiaermnaqargmnvairnandg
islaqtadgglssmadmiqrmrelavqavnstntsgdigalnqeysqlnaellrtvgavq
fngtslftntanfdfqvgansgqtitvqasamnvstasnittittgtasalnvtansana
afinnldnalttinstrailgavqsrrSEADLLDIRnfgtksidevkaklhgmglalkds
ppgfdpsamvdgyddfdddlsfaedeql
>Protein9329 133
meyhevegggcsigpnpvnvvaaaagkTIALFALPGAFTPTCSAKhvpgyveqyaalrsa
gvdeiwcvsvndafvmgawardqktgdkirmladgdaaftkatgltldltgkglglrsnr
ysmlvkngvvttl
>Protein4817 54
nrngvvaaravvshrMPEGTVYMHHAQDRlidvplterdgrrggihnsltrili
>Protein9499 355
gqnrqqggqarqqggashqqggqnqqggqnqqggqnrysddddypgsrrrgrnrgrnrdk
rrgvrpdgadfetaepqiseddlvvpvggildildsyafvrttgylpgandvyvppglvk
ryglrkgdavtgavkaprEGEDHGQMVQTGRnqrqkynplvrldtvngltpeqarqrpef
gkltplypqerlrletepniittrvidmvapigkgqrgllvapakagktlilqaianais
tnnpechlmvvlvderpeevtdmqravkgeviastfdrpaedhttvaelaierakrlvem
gsgpsawsrwvttswcsstrspvsvvAAGADAAAPRraggrpapaasrphtpsgp
>Protein4811 47
itilakntavlyngvkINIVDTPGHADFGGEVERvlkmvdgalllvd
>Protein4810 38
iaaiklpepskGMEGWFLPIVNFGDNRydisygeyekl
>Protein4813 35
VAQEGVGEVVDDVVTRavflavelgrqqllgqrha
>Protein4812 20
mnltalrEAQATGYPRdkml
>Protein5496 17
irthkrLVDIVQPTDKt
>Protein5497 85
mkksllavavaaalpvfaqaqtnvtlygiadasvgfadrgastsnafrVDTGVQSVSRfg
lrgtedlggglkavfnleggykqdd
>Protein5494 103
wnigvirwvkQLPTEGAEAGIEILSARakpcgsrvlkktgdsteymrtlllpemkslhrp
atlitpnvsfrsgyrvlirqgneevkvqlttemlttqsfsqfe
>Protein5495 89
mrvakSMQVPQAAARfrryaegakeptvtplrpqtvpatalapggvisaianrapvgvvt
aissynfpvvnmagkvapalamgntvimk
>Protein5492 31
aqrhplcahrrarvqppiprrQCCQCELRar
>Protein5493 27
ANTAAADVATAAQAIAVKatrseehts
>Protein5490 31
sgiprgrVIEIYGPESSGKttlcqhivaeaq
>Protein5491 18
mvrtylkkVVNAIAAGDK
>Protein5498 50
mvndlkyydgsvqnieripedlkSLFATAFEVEPRwivdaasrrqkwidq
>Protein5499 43
kglagrhlsnpvrISIGDAAPSESGAPLVSQRvyvvhrahkaa
>Protein6417 29
prvafvysagaskrhnirVSYQTGFRnpt
>Protein1376 50
aalpanlgaalgaavplatvfaagdtqvtigkDAASAGTVNDFDNYRidt
>Protein6415 22
rkvllqskgkavrDFTAEILKf
>Protein1374 178
maktdksaaiaeladkfrNSNAAVLTEYRgltvkqltelrtnlrgnatyavvkntltela
akdagvtafdgqlvgptaiafvegdpveaakslrdfakanpllvikggvldgkaltaaei
tkladlesrevlsrtssparfsspsMTSTLYLGLSFWLRriwsrislgmsttadplwr
>Protein1373 32
VAFVPGEAFGAPGYARfsfamadedmiegvsr
>Protein6412 33
rSVWTIGYTGQSPERlkahmrnmnlfdvktlka
>Protein6411 224
mgileefprdelfqsdvdllvevatsvlsvaekrqarvfvrpddfgrYVAALVFIPRdry
ttavrlrveailreafgaasvdytarvsesplarvsyvlrlpphatvpsvdledlnarva
aatrtwdedfadaavatlgeesagplvaayrnafptsykedfevsqgladlrhleslsap
dstsfalyksphhpesirrfkifrrsplsltrvlplftdlglev
>Protein1370 29
mkdnrADLLDLIARatakpdlakidsdle
>Protein1379 192
annsnkisvfdlkedkLAAIVDVGKiphpgrganfvhpkfgpvwatghlgdetisvigtd
pkknkqyafkevakltgpgggalfikshpksnhlysdtplnpdpklsqsvvvfdiknldk
wcltsrtwtrvmsrcqspsglvwqttvvpsvMLINATHAEETRvalvdgqrlydfdlehh
srvqkkaniykg
>Protein6418 55
sketfeyhygkHHQAYVTNLNGMIEGTDKadlpleqiimeadggmfnnaaqvwnh
>Protein9144 210
msdarIVDFTENYLSREEDLQQQLPFQKMEYAKKQLIKafewskmvlliedftefaeekk
ipekddliallksmekkirelkqtaatfsvqlqdilnhldkeenqtllqervlksihyfg
eqlakeiieplhqyiisiqnkkgvrgflkkadeveqallsklkqleklqfgdsafyegns
ffnidttvisekiqqkpekgeshreslrly
>Protein9145 275
mcagrefsvngyatfaarrrpgenalvvgqdgsvrvgllstlavsacaahdpsglslvil
drsvpetewhgvlpnavtavaadrersvrtetgdagvleairdldgeltkRQELPEDQML
AQPSVLVIATDLDRvvglnhvedaygsepsedgiklarvlaggplvgvhlvmaatgvkal
lrvvtrqaltnsryrlsqqvseddsfdflqaihasrverpgeglramvfadiqagrfgrf
lphlvsdsrnedgsddlvtdlaalatrfegagpwe
>Protein9146 18
meitkLASIFEIFKtade
>Protein9147 172
dyikNMITGAAQMDGAILVVAATDGPMPQTRehillakQVGVPKMVVFLNKcdmvddpdm
ielveeeirelltkqgfdgvntpvirgsglkaseatslddewakkivelmsaldtwipip
erdiakpflmpvediftiegrgtvvtgriergvvkineeieivglkdtvktt
>Protein9140 153
mvtdhwavdvplalpfkHDTVGAGAIAGVGKigevkALPMTIFAQYRfleadakvrpyvg
lgltyakffkergtaaltgltggtpanptllsaesgfgltpqigvnialndrwfvdlayy
ktfvktrNTLSTGQHIDVKLNPNVFTVGVGYRf
>Protein9141 204
msaktvavelpaeifdvqtnvplihqvvvaqlaaarqgthatktrgevrgggrkpykqkg
tgrarQGSTRAPQFAGGGVVHGPQPRdysqrtpkkmkaaalrgalsdrarhgrihvveal
vagtdpstkqavellsglserknllvvldrsdivslksvrnldhvhvlavdqlntydvlc
addvvftkaafetfvggpateetk
>Protein9142 159
mgdriallkDGLLQQCATPRemydrpanlfvagfigspamnliavpvtgegevkfgnhrl
piersalvgvgnqvmvgvrpedvevttnddgmaltvelveelgadayvhgvpadsaismy
gdeeglakpfvarvdgrkvprkgetiyvypnqnhlhvfn
>Protein9143 27
IDPGLGLDQLPFQALTRrgsrpaatsg
>Protein7447 56
mklsqdrANSVSQYLASQGVAGSRlnavgmgkaqpvadnatevgraqnrrveikin
>Protein9148 169
mraalngfvirGISSNIPFQAALLAHPRfvsgdfntgfiaenyahgfvaedvphedplfl
valaafmhrryrarasgisgqmaghevkvgesfvvanlgaeghhqyhdvsvtdfedksgs
savsvggksyqisstatlgqirvqgscngmgftaqvergagknplalri
>Protein9149 168
hsnklfkptrDFNADDFIFSIERqwvkddpyfkvtssnhsyfddmdmpkllksvdkidey
tvkmvlnapeapflanmamphggvqskeyaiamlkagtpekldqepigtgpftlvqyqkd
alirykafpqywagkakIDDLIFAITPDASVRwaklqkgechvmpypn
>Protein7998 42
mehgisatsqrltnerTVNSGHQVDAASVATDGGRstdsinh
>Protein4411 64
avelsevafgkEFNEALVHQVVTAYLAGGRqgtraqksraevsgggkkpfkqkgtgrara
gsir
>Protein4789 31
mlgdvalvarEPVAFLDPADTGPFVLQSRhg
>Protein7449 407
MPEAVIVATARtpigrafkgtlrelrpddlsaqvvsallakvpsldpnliedlywgcaep
sgkqgsnmariiavlagldrlpgstvnrfcasstqtmrmafhaikanegdiflaggvecv
sqytgfagaggvadeainprfaesiartaqvaadnatwsdprtegllpdvylsmgqtaen
vatlrgisrerqdewgvssqnrteaaiaagffarditpvtlpdgtvastddgpragvtla
avaglktvfrengtvtagnccplndgasgvlimsdtrakdlgitplarivstgvsglspe
imglgpveasqqalaragmsikdidlyeineafaaqvlpsaddlgmdfdklnvhggaial
ghpfgstgtrimttlingltardgqfgletmcvgggqgmaiiverls
>Protein4036 226
edaegllaegrLHDLDGIVIPGGFGPRgvegkiaaanwarehgvpclglclgmqvmtiey
arnalgleranssefdrstphpvidimetqrgvtdkggtmrlgayiarlkpgsqvaeayg
aevvserhrhrfefnpryrgrfdasalscsgtspdgrlvefieledhpfwvatqgdhpfw
vatqghpefksrptrVEPSLEAAFVDFGADRhgflplkeiareyfn
>Protein7448 32
sdvevtgrprtqqavrWNLFQLAQATGRveeh
>Protein4410 134
tnvgddnaegiftggkAPFFITGPWAIPNIEKaginyaisnlptlpggeamkpflgvqlf
yvsskannaalaqefvtnyvptkefqlaifeaggrppalieayeevaaanpnvkawyeag
kdglpmpnipamns
>Protein2236 27
agerSIGSPDPGAIAIAVLSERvaeaw
>Protein4786 44
qtlrIDETVDEFAARvaiyrmmrpgepptedavqalfqrlfyil
>Protein68 37
PAPGRTRGRRRPCCRRPSARPRGRGAAPPRStqrppr
>Protein69 13
mkrLALASALSDR
>Protein62 152
ntntfvvtkataeakNLSSIGDLTADLKlggpqdcptnpnclaglkdvygvdlskNFTPL
DGGGPNTKralkdgnidvavlfssdgaiaandwvvlkddkgllkadniipvastkladag
gkDLASTVDEVSGTLTTDKlvdlnkrfdidkd
>Protein63 142
mrvdgnrgsqlnyepnsygnwkdqpqyalpvektgsidilrydfreddndyytqpgelfr
AMTPDQQQVLFENTARNMGDSTLQIKhrhiyncyqadpkygegvakALGIDISTVDLNLP
ERtsrqanyeannkhpelnqpt
>Protein60 123
nveikqpalaikLGNIYVANSNAANAGRDADGFTNAAAAEVDGSQISNKvkimdgleivm
aestmiiqlgnegssnhmiqanstltggltlnqfalydesgaaarNADNLLSGDVGAGGR
vfa
>Protein61 66
mrVALTENDLEEAYTRaksealasfgddtvfieryvpeprhievqiladsygnvvhlfer
dcsvqr
>Protein66 9
ITINGTAMK
>Protein67 44
giagepyatrisdgapltnfrwlrSAQTAGGTYSQTVKefgdqv
>Protein64 26
mrsrGFLLGGTSGRttlngeglqhed
>Protein65 96
melfinkdsagealgngsltintnristnvlvddgqtvvlggifsneslkgvtkTPLLGD
IPFLGRlfrqdvtrndkqellifvtprllndtiask
>Protein8617 111
meraqsrqgefgevlagaagrrvsfkLVAGTGSAGSPGAERdasgrhgrsahdggpaprg
gddadeaewadnseydglvvadledadpplsaanrlleafpgaeliapddk
>Protein4412 23
mrAGEVITAEVVRidqnfvvvna
>Protein6133 717
miapigapsfrealrwgtevyhslksvlkdkGLATGLGDEGGFAPNLESNRAALDLILEA
IKkagyepgkdiglaldvaaseffengtyafegaqktsaemiayyaelvaayplvsiedp
lneddwagwkamtdalgskvqlvgddlfvtnperlargietgtanallvkvnqigsltet
ldavslaqrngyrcmmshrsgetedvtiadlavatncgqiktgaparsdrvakynqllri
wpsttsccaKGKLDPVIGRDEEIRRIIQVLSRRTKNNPMIIGDPGVGKtaiveglagkii
agdvpdgiksksifaldlgamiagakyrgefedrlkalldevknsdgnvilfideihtlv
gaganegsldasnmlkpalargelrcigattlkeyqkyiekdaalerrfqpvfakepsie
etimilrglksnyelhhgirikdsaiiaaanlsnryitdrflpdkavdlideasskmrie
mdsmpenmdrmqkkiqslkierealkkekdqasisrlkeleeelskseedfsviqakwks
erekiqrikslkeefekyknlekeaerngnlnlvaeirygklieidkqlqvanqelanvy
gqerllreevseedianivsrwtgipvskmlqgekekllhmeevlkqrvvgqdhaisllc
esirrsraglsdsnrptgsflflgptgvgktetakalaaflfddpsaivridmseym
>Protein7234 23
mqdrggdakSAIVVSSGLQSTSR
>Protein7235 34
lerltdverkALSTLSNPDGGWLTSADTSGRiit
>Protein7236 33
tkntkLFTSYGVKtskAITTEVAAKliskakrp
>Protein7237 30
mskrTSVIANYARwttpaamnlgfangndv
>Protein7230 32
rFEITVNDNSKlqtinstnnalrevtivnglt
>Protein7231 39
gsgdartlwsllrLQNVSGNSATVQVRfinrdgtvvnaa
>Protein7232 116
VDALPSTEQTAEDALDARldaftdpvitvpavnyadsngvldstdlaaataavvaaaqay
qaakdalatantdglinqaakaaaqakvaakaaaqakvdLYPNVDFYSGIVQKaig
>Protein10121 175
iglnpesilanffvndnfrLMDSGAQLEFVPERlrgevarfditdksgkvvvakdkrvta
rhtreleqsgtmhisvpedfligrvvarnivdgdtgeiiakANEELTEALLKklrssgvq
elqciytneldqgayisqtlrIDETVDEFAARvaiyrmmrpgepptedavqalfq
>Protein10120 85
LTRMPGLRTMLRmmrkpaqaaglgalqhfletgfdtfgalarqrgaverflstvqeregq
lmqtmfeapavacvtelartlgqar
>Protein10123 366
mgipavvqcpdataipvgtrvavdgdsgevtlhptgefveglrarrerraaaltatsgpg
rtrdghavallaniggvedaiaagaedlegvglfrtefvflsndkaptvaeqaeiyrqvf
apfegrrvvvrTLDAGADKPLAFADLGPEENPALGRrglrlsaerpdlldaqlealalaa
rdtgadvrvmapmvataeeadwfsrrvrenglpkagvmievpgaalrsehvlrdvdfgsl
gtndlaqytmaadrmqgaladlldpwqpavldviaaacdgaaragrpmgvcgeaggdpml
alvltglgvgslsmapskvpmvrfalslhsypecrglaatarnartaqeamesvkaavhg
slaali
>Protein10122 42
mrqranhvhkfhekspqharRLANDVEVAPADVKmikrllgr
>Protein7238 40
mqilkDAASASIYGARasngvvlittkkgkagktstsfnt
>Protein7239 96
mtdrsstegripfvskpvvliaeelspatldalgpdfevrhvdgadrSALLPAIADVDAV
LIRsatkidaealaaaknlkvvaragvgldnvdvpa
>Protein10127 236
mtlsrdaalnvakVLTEALPYIQRfagktivvkyggnamtdpelensfardivllktvgl
npivvhgggpqigdllkkigkqsefidgmrvtdaetmdivemvlgglvnksivslinkng
gramgltgkdgnlirakkmylektledgtvqridigqvgevagiktdvldmfvsshfipv
iapvgvgdngesyninadlvagkvaealkaeklilltnitgvldkdkkiltgltth
>Protein10126 35
micgyrVEDIEDKLMQKIRYLDKLVDELAKgktme
>Protein8616 198
mpkaaplwqvkAMTGVISGRmfpidgtnvigrdphcdivvggahvsrrhaeflirngalw
vkdlgssngsfvngkryeevalqngdevkfdamifkvvgptepvvhsdfeeeaertqfrp
vvnvplaktpksvspapvnnrptasapvpkvtpapaiepspvvntnssndksdsgssmgv
iviaililiiliavykla
>Protein2192 30
aaeqqaqieavrnglfqrGGAGFIDNSRlw
>Protein2621 32
tpkGETQLSPEEKllraifgekagdvrdtslr
>Protein6138 28
qafggigrknrLEAFATYDLGMAKvgvg
>Protein2190 218
edsldaiydrykdvarlskhaggiglsfsrirsrgslitgtnglsngivpflkTLDSSVA
AVNQGGRrkgaacvyleswhadieefldlkdntgdaarrahnlnvanwvpdlfmerveqd
wqwslfdpkigsgrcstprwcpnwstctaktsaLDASFVAEDNTRrppvmlhrailgsfe
rfigvliehyagllppwlapvqavvmnitdhqaeasqk
>Protein6139 41
mtkSLGSSNPHNVVRatfeglkelmdpytvltnrgldqaev
>Protein852 68
mnkGELIDAMAADTGLTKtqatacldsmmtairkalkkgdkVTLVGFGTYSVSKraartg
rnpqtgka
>Protein853 429
dlrrtgiqegqlldnqkaqsikgdfgiyvrpfkdkSYEFSYNYRvgygnsvyqgseryal
rnftqqfhkveikskdffvrsymsqtkdgdsynntalgaltneavsgtrsqwaptyigny
aptiiglalqspsaaqalaiatpqfiqtlndspqfiqtlndsararadrpwnsltkSDGA
TISTHLDTILANDGSPRtlaalsslsktvsngarcglgrQQEDVTAGALRllqtefrehv
egrrpkvqrVLIAPIADIAGDEVVLDGRyadkNLDWSHGGADSGETPVDRlrgaspevle
aseerpeapavsvdegkgypfelldtahqamrtsldnakategdermahldrlervlaiy
ldvgqrilfpmlrrvasvpgddaawtaaydadlaeqcltqvrdargegtldevtadieal
iaeeemvve
>Protein850 95
msgkptkaaakpapkaekaaekpaekpaakpaaaaakpaaaapaaaaptkaaapakaaaa
pakaaaapakAAAAAPAAVASKtkvpesflkkrkt
>Protein2623 114
ivvkvrrwlaslegdptgqlspaeaitqgaevtkealrVIASSAPGPIAQSDLIKtlttm
gykATDASADALMSSLDGIEEATGGSVVRqvteagrkaawemnstiakqllrsl
>Protein856 83
nvyaivraggrqekVSVGDVLLIDKiageagqsidltplllvdgssvtsdagklatvsvk
aevvgpakgpkitimkfknktgy
>Protein857 54
mfrreviqsieieedrfgfepeitakvsarnlrIYETGISYSGRtydegkkigw
>Protein854 62
mltaegeglrLVATDSYRlavrdlpgesiftgdeqvlvpsralaellrslstsaevtlmf
ge
>Protein855 104
mkknkierflghgklisnteieitsdsgtekitskHIILATGSTPIEIPGFEIDGKqvvt
sdhainlpkvpnhliiigagviglelgsvwsrlgakvtvvelqs
>Protein2624 205
arlvsqidpqasnpldgkvwvdrldrFGSGWITRHPAMLYVLVLAGEEIPDRmqklaseh
pdtdpflaevnryhrqsgrgqplspsgggqapqlrahAISQQINNLDFHRgsqgdgqili
elsqssvpvdvqqqgnkiiarflgaklpeklrrrldvsdfatpvksidaynegsngvmvi
qpqgefeylayqadnkltisvkpil
>Protein859 32
ararivkAGGEAITFDELAKrrptgkntvllr
>Protein2194 31
ifgqsgagnnwakGHYTEGAELIDSVLDVVR
>Protein2195 24
mkrDGLILEFFKilnearnvrtel
>Protein9756 80
mvasakagtverwagadryeasanvskaaflpgvttayiasglvytdalsvapvaarDQG
PVLLVRPDSVPEAVVAELTR
>Protein2776 19
rcvlfrstgarEVPAAIQK
>Protein2777 94
mltdhwavdvplalpfkHDTVGAGAIAGVGKigevkALPVTIFAQYRflepqakirpyvg
lgltyakfykergtaalngltggtpanptllsae
>Protein2774 25
EHPVLLNRaptlhrlgiqafepqlv
>Protein2775 50
glgvgdkldvyaglnfgtglgvslskGGGNNVGGIIFAGPQFGVKyfftd
>Protein2772 76
tdylhvinwkkAAELVAAGKakaelvaagkakkinghnvlmmetaikegilflipepkTE
MPGCSLCMGNQARvap
>Protein2773 211
mdllaqsvrlgwtpsyptfnrsslaladeadaagqapadyvvdqlksgalrFAVEDPEAE
ENHPRilslwranllgssakgneyflkhllgtdnavtaeqappdkrptgiewpehvpegk
ldllmtidfrmtsstlfsdvvlpaatwyekhdlnttdmhpfvhsfntctpsctpstrrsp
rrgsprptgrrgrrsrrsTLDQAQTIKnsdi
>Protein2770 23
mkicrgdlfkTAAGSVAELALRd
>Protein2771 336
nqlgertftnsegkdtpalltassivttlsgilnvpgatpagevprapnadlvraawqva
ppslqeftatpptgpgqaaknlnlifrVGYTSLTDGEGVVKdvrgdvkesspegvravps
glavvgvglleniesnrilltylsiafvglflavrlrsvvrsvlslvpvmiatgmaslva
falglklspmtavggplivaicteftslmllrfveerkrhmapleaadtaaartgrafiv
sgltgvagvaviatsplpllrdfgaivalnvvialasalvilppmllrigdlaahvglgr
crgpgvgqppPPQGPGVRvddgfeegmtipihydpi
>Protein8527 47
tagtrvarkrrMGVFTLLRalgydeehapgfierfvghfdflegqwe
>Protein2778 80
rddeehvdpeepagqpgrvevegqdrDDGQGAQAVQARqsagarctlggtrrcgharrgv
psagavsrhgahvgngrgrw
>Protein2779 71
rvevaltyifgvgrttskkALVATGIDPSTRvkdlvdeqlvalrdyldgnvklegdlrre
iaadirrkvei
>Protein8526 72
matlsgaavsdaledgrVVSGVGGQYNFVAQAHELPESRsilmlrshrvvdgevrssivk
nyghitiprhlr
>Protein8521 46
wleifaddvrcthgatvgrLDDEALFYLRsrgiaadlarsmlidaf
>Protein8520 123
NMITGAAQMDGAILVVSAADGPMPQTRehillarqvgvpyiivylnkcdmvddaellelv
emelrelldkydfpgddtpiihgsaltprsftdphskSLEQALAEQFQTGRllacvssrp
gqc
>Protein8031 39
nvvlekkwgaptitndgvsiakEIELEDPYEKigaelvk
>Protein9 24
ptspgrrfvekVVNPDLYKgrpha
>Protein8 48
gsidvvvgthrllskdlhfkrLGLLVVDEEQRfgvthkerikqmrksv
>Protein7 52
valvisnsailatesfvyregssdrsfveqvrNLNNGTLQEKiaaieilkka
>Protein5 48
qeelaqlvgasretvnkaladfatrgwlklearAVLLLDVERlkrrar
>Protein4 48
drdevlldigyksegvipvnelsirNDIDPSEVVSPGEQIEALVVQKe
>Protein3 41
gegfvgrVVNPLGEPIDGKgpitgtrydmplerrapgviyr
>Protein2 46
kladdagitkTQANDALDSFVEAVTKtlkgggkvtlvgfgtfsvsk
>Protein1 249
mglalligalsstavankalddiraerttgdgwrlvkndrrheikayvkneegsnirsfr
VEAYFDAPIEVLTRvqadvdsyvrwyfevleskmlkkvsdkefifymvhdapvifymvhd
apvgmadrdvvmkESAAAALAFARkhlgnlafarkhlgnkpvtaivfthshadhfggalg
vataqeiaerkipviasegfieeatsenilvgtamgrrsmyqfgknltpgpkTFVPVFVT
ENMVGHKsg
>Protein0 24
ktlpvagdaarPGVIQEDAKfsga
>Protein8409 88
ntpicpvntpkTVADDPQFQDRfpllgheehgadmigsaihlvgesarpstwwarscrcp
pvYVLAIDQGTTSSRtilfnhagqnvas
>Protein6822 32
tlpvylnalpakGVHVVTVNDYLASRdadwmg
>Protein1291 36
eidrvsrQVADLIEQISSSASReaglanvvadniqh
>Protein1292 41
kpkriktplgqtaeisyalwpkVNDAILNLGFKlfpsssaa
>Protein6821 32
vdssvaaalihrAIGDQLTCVFVDHGLLRlne
>Protein1294 192
SPIANNSTYTNGDQVRvrfeatrgdgqnntifrqnhvggvtatpkatltvldaskptppn
pgpvveatateavpvvnvtpqrraveqfsvtagpfimdsnspdiadfdllklqvrsdqat
akqvrsdqatakkcqgdfdiaarntgfrllrgpeqtctrVLENAVGDMQKiagqkpvttk
arksiagfkird
>Protein1295 34
arGMDITIVTTARtdaegkALLDAFSFPFRregv
>Protein1296 38
vweegvlalvgepkSPHGCDVTPDGKqivvggkldthg
>Protein9752 318
mishkLNEIEQISDAITIIRdgktietlrVDEGGVDENRiirgmvgrdlesrfpehtpki
gevffevknwrvqhptradrlvckdssfvvrrgeivgfaglmgagrtelmrsifgrsygt
vlggtitkdgkdlvlhhvadaihegiayvtedrktlgvnllddiktttvsanlerITQGL
VVNASEEYRyaeeyrvnlrTKAPNVDEGVSKlsggnqqkvvlakwlftepdllildeptr
gidvgakyeiygiiqrladegkgvivvsselpellglsdriytlfegqitgvldkaeanq
eslmklmtkarttasvas
>Protein676 78
iasgigsgsrigfkgvedlgnglkavfqsefgidldqtsrsssatwtnrNSYVGLAGGFG
TVVAGRldvvrygifnty
>Protein677 32
lvvpfellrMTDVESVGGKnaslgemisnlpa
>Protein674 33
mispveaataeglreatrEVLANLTPReakvlr
>Protein675 36
akgkvwngkEIETHFWNVLKvkdnfyhidltwqqfp
>Protein672 88
mepwdgpacvtftdgtligavldrnglrpgrywvtddglvvlaseagvldiepervvrrg
rlqpgrMFLVDTAAGRiisdeevksgla
>Protein673 30
mskLAAASGDASQYHSQVQSATKnlaalna
>Protein670 117
meekfgvsaaapvaaagpaaaaaapveekteftvvlaatgekkvevikavraitslglke
akDLVEGAPQTVKEGVSKDEAASVKKKLEEAGATADIKaaftgaclrlnkaqkmagg
>Protein671 284
maakEILFDESARarmltgvnaladavkvtlgprgrnvviekswgsptvtkdgvtvakei
elpdtvakeielpdaDVTTGETLSDVGSPIILERmvfpepvitqavepktkvdqekmgia
lqrLAAEDPSFRvktdeesgqtliagmgelhleiivdrmrrefgveanvgkpqvayreti
rktvedaegkfvrqsggkgqyghvvlkiepneagkgiefvdaikggvvpreyipavevpr
eyipavekAASASPAVGYSHLHQEQQKslvdgafaklkgfvltk
>Protein678 39
tiedtdkarrILLTPDDGTEEHAYPVSKrsrllvadgqh
>Protein679 28
mardtklgaeeitrDIPNLSEQQINRmd
>Protein3137 33
ATDFMAILTAIKnkkpdaifyggldaqagpmlr
>Protein3424 203
mqifvktltgkTITLDVEPSDSIETVKgkiqdkegippdqqrlifagkqledgrslsdyn
iqkestlhlvlrlrggmqifvktltgktitlevgpsdsietvkgkiqdkegippdqqrli
fagkqledgrslsdyniqkestlhlvlrlrggmqifvktltgmqifvktltgkAMMDNLS
TEKvmnkqgveetqksfnsifim
>Protein3427 171
mlanlglssiftqaegvayisssanrvkAVLDLAEALSNYAGPNAAVLAAKaaynntldl
aynysttagntamlalndsvlttftlttavdtmtgtegmdnfvartqnnvntlndadtlt
ggagtdtlyadltsngvaitpkLNSIETVIIRaqttstdpatdnnmlaatv
>Protein3426 42
nrtgdgdgddesikvnlsnvpatvqrLVVAVTIHDAEARrqs
>Protein3133 89
pkversvdvevngkrfavkMFIPESELAASGGGGAAPRprprrsgggggaaaagtgavav
pmqgtivkvlvevgqevaatdtvcvleam
>Protein3420 53
ewktvafdtngrAVLPNGSIGFRwtpeggvdqgkwnleskearhgtdvklkls
>Protein3131 45
mllpllthlpehlnnkrldawknakNSLVVQGLPEALAVRmasld
>Protein3130 39
misnngtrfrSGQLVNNDAAYSSLGKdstgyefgvrhsf
>Protein9567 217
maeadapllvertdddvviatlrngkvnalsnrvlgaigdaaaewakdppgavvltggpk
lfaagadidqfvasdegaddavtlvdtdavrsiaqafrrasralealpcavlaevsgyal
gggcelalaadlriaserarFGQPEILLGIIPGGGGTQRlarligpsrakdlvftgrqvd
asealgmglvnevvphdhlrqrtlelatsfacgprra
>Protein3429 83
sskkdirrsekrrernakkkssirtfaksilksvkagkkedalkFYNEYASLVDKaakdk
iihkksanrsksrisvkiaaiks
>Protein3428 83
madprIALQALTAAFERhleacaqrrgeddpsvvaayddladafeeyddalleaygemtp
ldvyaveedddsddddddddddd
>Protein3139 31
skALAAELAAKgvtvncvapgyvatkmvlat
>Protein3138 24
VTALVIPNLQDPMCFRgcclnltp
>Protein7195 40
gsrEASDEAPFSALAFKimndkfvgnltfvrvysgvlkag
>Protein7194 28
mqtrLTVADNTGARsvqcinaldrkstr
>Protein7197 21
gkrvdysgrSVIVVGPELRlh
>Protein10200 126
maqktatsvykqqknialvkapppletfnfvdefrintadigeahfiklkltfgfdagqq
algaelatrLPQMQNIINLIISRktkedlktlndqldlreeikahinhiltngkikevyf
refivn
>Protein7664 39
kavtaaeesakkakTATDAIAAAVTAADKalddldtata
>Protein9241 89
mnlveserinwdyflalpdvdrerinkntvkgtqllqplfefsgacagcgetpylkLLTQ
LFGDRmivanatgcssifggnlpttpwsf
>Protein5869 37
qaalqaprlpirrAAAAEDGRadqgrpaaargavgra
>Protein10201 40
megwsdgatlnnkgkrwdatkLGSQLGVDIFGTRapglry
>Protein5867 429
dsevtqlfdpaeitnairSNLEGFTPDLTESQVGRvtevgdgiariaglpncpvnallef
esgvrglalnldedsigavilggadevaegdavrasgeilsvpvgdgmlgrvvnalgdpi
dgkgpltnvtqrrmeiqapgitgrqpvgeplqtgiksidslipigrgqreliigdrktgk
ttvaidaiinqrglgvkciyvaigqkgstvaqtvetlrqygameytvvvaapasdpapfk
ylapyggcamgqhwmengehalivyddlskqaeayrqmslllrrppgreaypgdvfylhs
rlleraarvseawvekltngevkgktgsltalpvietqagdvsafvptnvisitdgqifl
etdtdgqifletdlfnagirpavnagisvsrvggaaqtkimkklsggirialaqyrLVLD
DPDLLALAR
>Protein7663 37
geavnlytfrwglpdrfgagvkGTYGSLGVRrfrteg
>Protein5865 18
mkILLAVDGSPYTKkmla
>Protein5864 32
derFPHPQLMPGDPVDRarvrLFLLNFEKelf
>Protein5863 174
tnsgvfdtrlantisyatptwsgfnavaaysagenkSLDNATANATINTRvydvggfynn
gpifagltygqannnldsantnaagpatldktsiwrlagaytftgghkiaalyereknny
dranvgtdlrrntwglggkfmvtpnggliaqyyqarkasgdflstnrntaakll
>Protein10202 235
mvlkadgasfefrPGPIFTNLFLADEVNRtppktqsalleameerqvsvegtsypladph
iviatqnpveyegtyplpeaqldrflmklvvgypseeqevevlmrHHTGLDPHDVRaagv
rpvatsadliaarsdvakVVVEPPVMAYVVALARatrnqpsvqlgvsprgaaallaaska
wawlsgrpyvtadevkavarpvlrhrimvrpelelegstadgildvvlssvpapr
>Protein5861 30
grgtvatgrierGVINTSEPVEIIGLRdkd
>Protein5860 58
mprTQQLLVEGVNVQKhhdkprgqnepggirEAEGPIHVSNVAMVEGGTPTRvgykma
>Protein107 18
mkLADALDTYIPLPERav
>Protein7661 149
rPAAAAPAAAPTSEKvtfaadaffdfdkavlkpegksklddlsgklknitleviiavght
dsvgsdaynqrlsvkrseavkaylvskgieanrvytegkgekqpvadnktkegqaknrkt
kegqaknrrEANTATVQGALQEDITSGKl
>Protein7660 30
ELAPEILERikqprrialllplggaagaga
>Protein10205 510
mefsgkelikgepdassfpsggirvtfearGYTAWDATSPAFIRDTTLVIPTAFCSYTGE
ALDKKtpllrsmdvlseqalrvlrlfgnktatrvtttvgpeqeyfcidknffnlrqdlml
tgrtlfgakpakgqesedhyfgsikprimqfmieldaelwllginsktrhnevapsqyem
apvftttniamdhnqlimdtlkkvqlimdtlkkvankhglscllhekpfkgvngsgkhnn
wsmssndgqnllepgdnphdnaqflfflvatimavdkhgdllrTFKQLTDIQRGMLEQMA
Ksgtykqaemarelgvsqptvsrelkrgrtrqldykrnyyeqyiaasgarvykenrensh
ardhnkysaaflaalpenlapkkglrihsvdtfvhsyrklhpdervpctktvyalinaav
lpirnidlpmktrmrprkttvsepkghnakhlgrsieerspevlsreefghwevdlvlgk
ktknepviitmverktrycltkkvwgkgaa
>Protein10206 220
kyhiqtsgrSLHAQEIQFNDIRttlqaliaiydncnslhtnafdeaittptnesvrrala
iqliinrewglaknenpnqgafiideltelleeavlaeferiaerGGVLGAMETGYQRgr
iqdesmhyemlkhtgeypiigvntfrnpegdtvvqkvelarstddekqsqltrlqdfqlr
nkdkstlalkqlqeavinnanvfeilmdavrvcslgqitn
>Protein103 84
myaiiktggkqlkvevgqaiyiekldaeagdkvtfdeivfvggeetkIGAPFVTGASVEG
TVEKqgkekkvttfkykrrkdthr
>Protein9848 88
mahkkgggssrngrdsnsqrlgvkrFAGQEVTAGSILVRqhglkllagdnvgvgrdhtlf
alidgfvsiewarkdrkqvsvqaekqaa
>Protein161 37
agrghkgqksraggyhkVGFEGGQMPMQRrlpkrgfk
>Protein7198 33
qkdpssseveavtqiyrqlrGTDPPDEETARgi
>Protein8158 86
akraeaylkssgigdtayfgpepeffifddvrwgadasgsfvkideyeapwntgkkiegg
nrghrpttkGGYFPVPPVDSTQDLRa
>Protein8159 76
msifvdsntkVVYQGLTGSTGRyygllnrdygtnvvagtnpkkagtdvdgipvfasvada
vaetgadtscifipap
>Protein8150 64
vvfaddtnpikievdssgnagkpvlnvkistptlaikTGNIYVATSSTGAAGGVISDKtk
ilng
>Protein8151 124
lrdakrdiadaakIAATTAAQASAKAGQNADVADVTANTAIKaaapttgavadataasaa
ltapaatdaraagkADVLSTSAVNAVAKvtsavnavakvdeikLTAPAAESARrvvpgaa
syva
>Protein8152 80
lsaadqaaidacvpgtvdplayikTTTTNLGNIRtegwdiafsasqafanygrfsftlng
tymtkweqqlvaggeyfsal
>Protein8153 25
NMVTDPIADFLTRirnaqmaghrll
>Protein8154 34
mdlnapevicrneqrMLQEAVDALIDNSAARsgr
>Protein8155 96
malidhrprTASVVATTDMHLLRfnsrqhapppvqlapvsttadrdaegggacAEHGSID
VLVNNAGITRdrmflkmtredwdqvietnlnsmfnv
>Protein8156 31
mvrATLDALSVSTTPANVAAKrgktveeifv
>Protein8157 51
maegdwagwkvltdrlgkNVQIVGDDLFVTNTKifkegidqgiansiliki
>Protein1148 59
ptvcvvtapkaekGAEAAAGSEAAAGADAKagaasaktpapaaakagdkaaakpaaaak
>Protein1149 42
hrrtkrrwnpniqrvralvsgspkrLNVCTGCIKsgkivkag
>Protein1144 37
manfnaigndltiykAFLSLANAAPGKtnfdyhrayi
>Protein1145 52
fsleqqrplqqltlkdlrGFSAHFGEDVLSCLTVRgaidrkgqiggtarrrv
>Protein1146 23
lhdalpiydpkATDFADVVGSAK
>Protein1147 97
mainingdlaegvtakdvilaviakIGTGGGQGYVLEYRgpaidamsmearmtvcnmsie
agaragliapdettfdylqgrdhaptgddwnaavdyw
>Protein1140 48
ntakkWLAEPEMVEPIYPVRavapsqldpykeslqlwikadshrgkre
>Protein1141 146
msirlgdiapdftadttqgvlsfhdwkegawavlfshpadftpvcttelgrtaalsgefa
arnakAIAVSVDSVEDHLRwvpdiaevagvdvdfpiiadedrSVSQAYDMIHPGEGDTST
VRsvflidpsntvrltitypksvgrn
>Protein1142 42
APAAQFTDRppgghplagarrlvlwgrrsaarhqpglersrg
>Protein1143 28
GPKSAKVISCLQPDRRVDIEIIGTSKfc
>Protein9791 203
EVKQYKISNLEECKKIIGIKADWVLCFGAKSLLENReiidnilhtfdsaeiafcstagei
cqkcgvcensmvisaikfnqtklqsaivniknfnnsydagksiaekldqqdlkhifilsd
gsnvngselvksmndyfkssvvitgglagddtkfeytltslndhpsrgniiafglygdhi
qithgtmggwdsfglaktvtkst
>Protein9793 130
SATQESVMDAKasarhvrvtpqkarrvvdlirgkaaadavavlrFAPQAASEPVRKVLES
AIANARvradkaaesfdegnlvvsaayvdegptmkrfrpraqgrasrinkrtshitvhva
pkvsgkagtr
>Protein9792 79
msqalrkltgtisrtgcccifinqlrekIGVMFGNPETTTGGNALKfyasvridirrigq
ikdkedmvgnrvrvkivkn
>Protein9794 129
igrYIGKMQWFMPFIGFDWRyrkmgideqeenlfgqvnkkdnrtavslgfmytlpmlvnf
qaevyhdgivrlslmredipitkriragfmvntdkefmvdlryiinrnmgirthydsdmg
fgvgltlny
>Protein9797 329
mltpddykVADLSLAGFGRKEIELAEHEMPGLMAIRALFTDEAPLKgaqitgslhmtiqt
avlietltalgaevrwascnifstqdhaaaaiavgpngtpdapdgvpvyawkgetleeyw
wcteqalrwpgtetggpnmilddggdathdprrrwrchplraqrhqvNVVASGAATRcev
qvayaigmahpisilvetfgtetvenakieaavrdifdlrpgaivrdldlrrpiyretaa
ygpiyretaayghfgrGETDQSEQSVQVRdllnktikdtkDVLDNANASYQDIVAKaqan
fegiynqvdsalpeqvktqakaaldelka
>Protein9796 60
kTDGASDFVPYVEPLTFGTSGEHVIEAKAIDNVGNESDIKkivfsndikapstvikavsn
>Protein9798 59
rtakevkradgsyirFDDNAVVLLNAADEPRgsrifgpvarelrdkqfmkivslapevl
>Protein8407 34
mkALTPSTALAAVVGSKplarteavkkiwvyika
>Protein5683 156
kisvgdklagrhgnkgvisrIMPIEDMPYLADGTPVDIVLTPLGVPSRmnvgqvlethlg
waarwgwendgdfvgepplrgtetktrpttrpatlvatpvfdgakwdetelagkhptrps
wpvstrpsrrWGLSASPAAARvshhsrscaccppsa
>Protein5682 52
afdeearrglerGMNILADAVKvtlgpkgrnvvlekkwgaptitndgvsiak
>Protein5681 54
meivsaetglkdtessklvrlagkirNLQELGLTESPSTRllvdagkliadglp
>Protein5680 41
qidkapeekarGITISIAHIEYETANRhyahvdmpghadyi
>Protein5687 56
madvtlryvkspngtdkglsggvaakFGAATAGLQLAKnsetkdtgielfanyals
>Protein5686 73
mqqdrltvgsqkiysgaipewqennhwqwitferqidvvvglkvtlngvakTIPLIAIEL
Ksgtwlntdeldk
>Protein5685 47
araeaakIEGEAAVEQAKlkaeaskiksssdleqqkkrqeaeinhrs
>Protein5684 33
mashgrrGVTALLLGSETQKvlthstlpvlvvr
>Protein5689 31
yvekVQEPEFAARdrgysfvshqqevgtgyf
>Protein5688 104
mtplpipqgtrgrqkaeevlistgvppanvgqyfakGAVAELAEDRirsvelaedrirsv
siftssapvhpavmpgfrGTEDLGNGMSAIFDLQTGGIGMGDGK
>Protein9847 58
ttgagdqyaagflyglatgldlatcgrLGSIAAAEVISHLGARpqvslaelaapvlna
>Protein6880 16
merGMAGYSELQQRef
>Protein6881 31
sqkiiagniivrqrGTQFWPGENVGIGRdht
>Protein6882 443
mgtsfaatgeckaagvtkcdglvrVNDTGSFAFNTLKspatkttvkmepkaihdetnast
fdefgrmqanlgieaepptpgaqnvtlypfvnpqtelidgtklpkqvvttdsvtgepvkd
vkitpisdakdgtqiwrvthngvdthpihfhlydvqvlnrvtwdniiipndanengwkdt
vrmspledtiialrpiipqvpfevpnsvrplnpmmpsgsgamffntdpqgnplttpitnk
lvnfgweyvwhchilsheemdmmrpvslalppaapgglqgqlvggkvkldwvdnsitetr
fvikrttdgttwttvgsldqplgdgnahgartftdptsdattpftykviaenvvgygsgm
psmtvssstadfainaatpptvlsttpvdgatnarhrwtgrptsrsdptcrssstwrspg
tarrrcgsrgTTLADLSLPADRR
>Protein6883 106
gitnqrettlvwdkkTAQPVYNAIVWQDTRtakiveddtrtakivedlggdegqdkykar
TMPIHQSNIAIFNAVSGKadrvgvkvtadgkrvrvfkssgeeikaa
>Protein6884 32
GALQPPVFSGMRywtaklrvltpgiiaftklt
>Protein6885 203
lgesaaklilgggtlqviastnlvkdttittgngtidttsqnvtlegrisgvgqliksgs
gtltlkSGANSGDNTFEGGVRikegtlevskdsalgkdggnvvidgatlaitgtgdntle
rsitltekggtvsvaaggkatltgelqldkdavfadltkagagelaltkdntgelaltkd
nttgkfkgntyikAGGSGEIRth
>Protein6886 31
gpglfsptqivsrGQMAMFLWRyadsptgap
>Protein6887 20
lwevqrLMALLGDPESRfgg
>Protein6888 33
avsgahrsrpgagpgnrhgdgarTAAASGGKrr
>Protein6889 183
mnlqaihnphlifpgqtlyldktggvarlrTTASGAPETVRvsprtrsdslsdtalptlk
phliepflaeplvvdadtlkqaprivgtfeervlmstgdriyargdaanplrtdpgeprq
frvfrdavalkdpltgdilgyeaqylgkavlvrgetfedssngkggmtsdyvpaslditg
vke
>Protein6088 516
mvalvdgvprtlnlrDALVHYLEHQRevvrrrtefrlaraqrrahiveglvraldlidai
iaairasadrgvaraalmgegfefseiqanhildlplgrltrlgrtelneelaelrrima
eleailadqgrldavireeladirsrfavdrrsamthdpgdldvedliddedvvvvmtsr
gyikttsldafrtqgrggrgvagaklrdedmittliktsahayllfftnrgkvyrlkvhr
ipmmdrgaqgtaivnllrlasderveavidtrdyeshrylmfttshgvvkktrftaydss
rqdgliavslrdgdelvevlpvndddevmlvsssgmgirfaesdvrpmgraesdvrpmgr
naagvrgmrlksgdrvigsavitpdtrDLAALEGAVAEGLERfgrldmvvanagvmatsl
ftelseaawdeivgtnltgvwktvraaapaiieadrggsvvvtssiaglkgmwvsapyva
skhgvtglmktmalelspnnirvnsvhpssvrtpmi
>Protein6089 31
haqtfrLLQDSVGGITPNTLNTRvkelrevg
>Protein6080 15
kGALALTLHDLVEAK
>Protein6081 32
ldvetknsiaprdalasagkTLVELFGLARel
>Protein6082 33
ggnvpkEYIPAVEKgfkvsvvkgvlagyplidt
>Protein6083 81
vtigadiikqklpennggfkaipglgkTHDLVYDELTTDHPIDLCRwqvancymaagrwp
tatwgaTLPTIELLLNRgakl
>Protein6084 41
mkrrGNSTGLAANAVVLRgnpssrtadgywrpgylfqyanq
>Protein6085 227
dtdgdgalealtrpysavpnqlqeffnrgntlsnslsisgstkgftyygsysnlkqngil
dntyykrntltfsasaelssrlksdfkISYANTNQNTAQEGSRafegnnayamaiqspvn
iplselrdynspfhdingywgsynsvnpyyilneygnggkinnllgnasltykltddlnv
vgrfgtnlvttnvdtwtpsftpatqliwgddlsltsrntkhsslgdy
>Protein6086 76
aeddaadpkqgtaaaqklcdakVAGVVGHLNSGTTIPASKvyndcgiphvtgaatnpnlt
kpgykttyriiandna
>Protein6087 42
vrrdarahqgrrLVEVDALRdpddhplghhdlpavaagrpfa
>Protein3545 37
mhthqslwkdgeplfydekGYGGLSDLARwyiggllk
>Protein7421 166
vpnkpvrviavddhpltrrgvaeelrddarlevlgafpsfgavplplrTPSQVQVAVIDL
AVRhetrgvesvalvagwgipsvvytmhgsaiirdealkagalgfvsksaaggefvsksa
aggelvtavleaaagrLALVGDEATGANIVRvaseaplkqiainag
>Protein7932 112
rqkaikeqiqagkaygiedavnllnalppakfkesidiavnlgvdprksdqvvrgasvlp
ngtgktvrVAVFAQGANAEAAKaagadvvgfddlvtsiqggnldfdvviasp
>Protein7931 43
IMAWSCWRKRFNDVWMMKALTNPIFTLKSTcvfiignidrwrf
>Protein7422 64
etglnklgkkelrtgersfflnpgerLENGIQNVHVLDGEEALLLRakesfedeqtkdtr
kpgd
>Protein7937 246
pdavfildtkkEDIAVTEANKlglpivavvdtncdpdiityvipgnddairsgslmsrvi
sdavnegrqirnkrghgepkdaggapeapkpvertpeeqaahqaaqdqarneaaaqaaer
errlneplespakdagaakasedqssetvaepapveeaevkaapeaspadvaavaaedpt
spqwlpktrrLGLTQADATVGKALAAGAPGVTPTAGGAAVAAELGKltsatfdafgaatg
daiyag
>Protein7936 126
kNTLTELAAKeagvtafdgqlvgpsaiafvegdpveaakglrdfakanpllvikggvldg
kpltaaeitkladlesrevlsrtssparfsspsMTSTLYLGLSFWLRriwsrislgmstt
adplwr
>Protein7935 44
makTVATDAIINLYHILDAPARgntvafdidnlsendsvnrart
>Protein7934 283
aakeivytaearNLILEGVNALANAVKvtlgpkgrnvviekswgspvvtkdgvtvakeie
lpdtvakeielpdaDVTTGETLSDVGSPIILERmvfpepvitqavepktkvdqekmgial
qrLAAEDPSFRvktdeesgqtliagmgelhleiivdrmrrefgveanvgkpqvayretir
ktvedaegkfvrqsggkgqyghvvlkiepneagkgiefvdaikggvvpreyipavevpre
yipavekAASASPAVGYSHLHQEQQKslvdgafaklkgfvltk
>Protein7429 47
mfqwgsekndsvkITNWLLGVTVPVGQGEVRaaysrydanvankdwn
>Protein7428 44
nvalprvrdfkgvnpkgfdgrgnynlsikEQIIFPEIQFDKvhs
>Protein7939 40
snassaisrprWSSCMPWAMVWPACATTSRgprapqphrs
>Protein7938 32
sekhtasrLFGSPPGYVGYEEGGQLTEKvrrk
>Protein2096 33
lrNASSGTTSITIRlmdtgaaaaadtaatplln
>Protein6332 69
misvelngttlqheiaaqhgasrIFMQPASEGTGVIAGGAMRavlevagvqnvlakcygs
tnannvvha
>Protein6333 108
inldlnqnyrQNVPMATELHNFLAQTVAERidphklmklrkefdgvlqalspvrkyapri
yiggvyekrieintyadmdihiyypydlqdhireiaeyafelvskkfe
>Protein6330 78
ddagitkTQANAALDSLVEAVTKtlkgggkvtlvgfgtfsvtkraartgrnpqtgaaiki
kakkvarfkagkelsaki
>Protein6331 41
mlldphgfvcqgagenvflvkNGELHTPELGGGGLDGITRq
>Protein6336 58
dtgakLFELGYEHSLSKrtilkavyahlnndnnanydfginsvgiatspssaiapasg
>Protein6337 53
ydlltkkeesiaalktlaetypetphitevrfrLAEYAFAANRfieaadyygk
>Protein6334 179
akvdanliyangpvavalsyfkvntqpkGLALGGSYDFGMFKlaaslqdapgaskgftig
gtvpvgpvalttvpvgpvaltldiarengtgmkTQEAVLAMVDGLDADEAVGAKivarsl
qgplaqiaenagleggvvvaavrELTGHEGLNARTGEYENLVDAGIIDAAKvtrsalqn
>Protein6335 71
elysfdavsilgylaakTETMELGSSILPIYSRTPTLTAMTAAGLDAVSEGRfilgigas
gpqviegwhgv
>Protein6338 186
mkdpafkALVDGQSTEHRltltkvvsldsqirddlneelggwrilseqdtrRGETTAAAD
SVLASDRstsltgftgtadyfvedvfylggkpadepilpgdeqslisqgwtrFLSIFEVK
hpelysvvtlrqaknfevdpakpppptqprTDVDAISVVQLRnlgdkrfvpflftivtfv
lfvsfa
>Protein6339 146
mgqkvnpygfrlgittdwksrwyasrEQYVDYVVEDWEIRrylmgrmanaaisrievert
rdrvridlhtarpgivigrrgamadelrqelawptssarswpgsratprcsstfkrssGT
PYLLTLDDIAERareaaemgatevcl
>Protein2095 294
atdaartvagqarSAADDTVESATDAARtvagqarsaaedtvesatdaagtvagqarnaa
edtvdaatdaahpdagatdaahpdagqartalksvttqastqaktvagqarTTATAAAQA
SANAAQKaniadvtantavkaaapttakvatstaaaaglttpavtdakaadkvaalavis
daasttaaaaaataataaanvataattaaaaaitptaaaataataaanvataattataat
aktaadaaktaktaadaaknaadaakLVCEGTPRpssafglarhppvdatrrsp
>Protein7685 77
mdvsarQMVSAATALIPFLEHDDANRalmganmqrqavpcanmqrqavpclrpekpvvgt
gierGGVYAIFTPEFLR
>Protein7684 322
rtvvfaddtnlikidvdssgnggkpvlnvkISTPTLAIKtgniyvassstgaaggvitnk
tkilngmeiilgasainiqlgnevqtvsgdavsgtnptamiainakltggltinntkldd
angaastgtaanvgggsitaanvgggsifigsqkMSENGGGVTVTGSKvavpagqiadaa
vvpvtgsdgevalvlvelnqqgvtrtplrttaaspdanldfvgatgdviavgadalswaw
qravatqcalatggchpmrrrdgrggdrhgdhgavhqrskavratdcrvpggcppcVGFE
GGQMPLQRrlpkrgfkslatpy
>Protein7687 23
qaqldgatasrISQEVGLASARe
>Protein7686 32
WEYNVGIKlkelgfnidrhsikydkcrrytpd
>Protein7681 26
etkneqtaallldgrHLGGASARcpa
>Protein7680 49
palavlvkyellstllgtpfdqlpawiatwakVDPAMLSVEDLNRdgvl
>Protein7683 33
drGLLDGAEFNNASSDRllgfpdvskvcmlqsy
>Protein7682 63
VVDEQFTTDKatdfmailtaikakgpdavfyggmdpqagpmlrqmeqlglsnvkyfggdg
ict
>Protein7689 27
kvyesivkgehkIDAGMPESFNVLVKe
>Protein7688 24
metgqivifharATIFATGGAGRi
>Protein449 38
tknvfkqtyyikhliqfdkLFTSIFDSNDNRankryke
>Protein448 32
etngeingkWIFANANNTPRlarvdlktfrta
>Protein445 20
lagreryiglkHYQLGTVRl
>Protein444 9
AQMFETGIK
>Protein447 207
mcflpresasrMACQEEIERailaegqvllgwrdvpvsdtmpmsptvkttepvirqvfvg
hgndivvtdalerklyiirrraanaiqaldlvhgkeqaldlvhgkefyvpsfsartivyk
gllladqvgeyfldlqnpdcvsalalvhqrfstntfptwdlahpfrmiahngeintlqgn
vnwfkarGLSTGLGDEGGFAPNLESNR
>Protein446 30
mtavrNTQAEVVTSAAGPKtigdlikaqmk
>Protein441 69
mtdaklealltagapgaegakepevavkgkAVAEGAAGAEAGKagdakagaaapkagaap
akkeaekkk
>Protein440 30
eiekvahetpekifkVTIDPLIGAQAYQGR
>Protein443 107
gagrAAQNVSSTLLYFNDILEKetglpgcdygkvegtavgfsffshsiyggggpgvfngn
hvvtrhsrgfaipcvcaavaldagtqmftiestsgligdvfgaipef
>Protein442 139
sapplrerysfanlnevleipdliavqrksfkWFVDHGLANAFRdispirdftetlslel
dfdptdedlrpppkftveeckekdmtysapifvkarfvnqntgegavrqpehgrdqgTGL
ITELRarefyekptserkr
>Protein3308 131
tiatgacadddvtagapevpgpaysgsvrvsaldniyrpealkVVTDTEVVWSNDGRndh
nvignpdnqgsddagfgvetadfapgdeysatfptpgayryfcslhatatagsmrgtvvv
vdadsatdvve
>Protein3309 32
askMSLAPEADLDSLIIRndslsgaviaaiiq
>Protein9944 240
mkggvgktstavnlaalaagtglrtllwdldpqaaatwsvglepepgnatrtvvrgrrev
srlarntkVPGLSVIPADETLRsldiamserrhparvlskavdrlsdaydlvvvdtppgp
tlvlenlialadlalvpveptplsirtlaqmqdfigerttnlplaaffslldetkvaqrh
lyaeyratdpvflttsiphstaverlgferrptvmtspaslasrryrslwaevaerigld
>Protein3305 31
pkTTDYLLGAKLPMGASSFGLTFASRtmadi
>Protein3306 32
aselrkFLEEVYNSRgrtedlsqlsddelvam
>Protein9947 107
mlsiaafeegrHAQAFPSFGSERtgapvvafcriadqeirlrepimypdaliiqdptllf
qvdvfsglkkdgfilintkSSFEELGLSDYVRdwpaerlctlaatdl
>Protein3300 31
WAAWGPMATHRwtsissrncaqamcswpavt
>Protein9941 95
silikINQIGTLSETFAAIEMAKragytavishrsgetedstiadiavgmnalqiktgsl
srsdriakynqllrieedlgdtagypgreafynlr
>Protein9942 126
mlrgiwgdpqryrdtywsrfgekyyfagdgakydadgniwllgrVDDVMNVSGHRLSTAE
IESALVSHPKvaeaavvgasdemtgqavvafvilreehveeadevgegtdlvkelrdhva
keigpi
>Protein3303 140
gkksssyfrfrGYTIHSEFEGISDTPTYHDARevarTVSSMFLEQGVDRiilaytefvsm
gtqkprvrrflplqsserrflplqssetigeagdaearagfefepdaagvleallpryve
srFHISVNDSHRmakiqgdq
>Protein6636 32
pkTVNNFVFLARegfydgvtfhrvisnfmiqg
>Protein2090 23
mtarGSTNTLSTSQLVLVDGRsl
>Protein1968 27
rrryldylkgidveryrAIIAELGLRr
>Protein1969 33
akagqvqfrvdkAGIVHSTIGRrsfesdklqgn
>Protein1966 55
mdewntrqhgksglvervrrSTIDEAEAEAKtieflsrfvdakkspmcgnsicqd
>Protein1967 70
aknfkikggiiegtvldtagvhrLADMPGPRelkAQFLALLNTPATSFVRVLNAGSQSFL
YLLNARkdql
>Protein1964 65
arWEQGALVVSRravdqlstglavdlaspdealglsaeeskalawvrfgfpevtaaglal
aadls
>Protein1965 72
snsidpkttevfakvaskIGVDALAFPLVSGAKnglaqapgltyrfaiydvkdagiqyva
qinsvtvnsmly
>Protein1962 13
LPLQDVYKiggig
>Protein1963 29
mqdeagedgkVLAVPTNKilslytqwkrp
>Protein1960 304
tteaakrsedtgataarLLAIPEAERtldnvewrkfllydnagevreslrpffpnantaq
ivtrlkgnmsielegeaatfttntidkaaknldpaaaevtvvgastllkdindylrggil
klgaiailamilillvlfdvrwrllplgviligvtwafglagyltwafglagylgiplsl
vtisglpvmlgigidyaiqmhsrVVVNLGELSGYATRvegntlilkigkqelvaattqvv
tqpvinssapispvsttkvvkstktsaqqindldfhrgtqgdgqvlielsqssipvdvqq
qgnk
>Protein1961 63
riagvdiprekrlvisltyiygvgpsqasaileniglpedtrvrdlteaevsqlrAYIEA
NLK
>Protein4653 99
edravqaaeaaissplleasidgahgvllsiqggsdlglfeinesarLVQEAAHPDANII
FGAVIDDALGDEVRvtviaagfdggtpkgrvderpavqa
>Protein4652 247
talgisreqkSLPYASQQVNVENASKvrtdnfvnnlqgkVAGAQVYSGSNMGGSSRiiir
gigsltgdnqplfvvdgvilgnqnfntadqarggggfdygngigdlnpddvasvnilkgg
aatalygqraangaviittkkgtsrkgvgiqvnsgiswenvslfpdyqntygggtingdd
psgtgfttvdelggqlvpdygtdeswgpkfegqlyrpwnsfdewdtenygklkpwqasts
dvkdffd
>Protein4303 121
siqkgiskELIEQYLETGDIKyipdnvyrqteyeyflnkeqpedkqikfrvlncedqifg
fsklvkidklkrisvqtsftrnepidvdailqdqnnyeynvkrqsvsknnfdtktlpaie
s
>Protein10254 98
mgsslkivgevelrihqnllvaegtqikhisriyshqqslaqcrkwldahfpkverVAVS
SNAEAARmvknewhsaaiagetaaelyaltmlhknied
>Protein4305 29
ietpitanfrEGLNVLEYFISTHGARkgl
>Protein4656 38
npnkYWSAGNPQNSVKvagtgtkitvaksnssgwvldl
>Protein4655 15
GAFLGGHGRsrrgag
>Protein10250 244
mlaergigvtlverLPAPGGQEPETDAAQLARaasragvrmmlgtlaaefrqgqvhtlgv
egavtlsadalvvatgsrpqtraelgiagergagvmpgsatrhlldsgvllgrhplvigd
ghlaeelcsalgsagaitvtsvragsdgvdpwpgtntftdarvlsvhgfprvnravvsqg
drlthvhadavilaasrvamrniegavfggphvvecfslaepktfdnaeaaamqaceqtm
ltlr
>Protein4309 32
avkVLGETQARvvvwnvweaanptspqsltad
>Protein4308 62
qtnplseithkrrISALGPGGLSReragpavyhvkelvlrcvFSVSPVVRvaveckhpsd
hp
>Protein4659 62
lyslfcdpttqhvgscttndvttyrgwvlnkdrVYVVQAGNALADCKiatgaccpyiedg
tg
>Protein4658 104
dvlaavakfgervlgkgivygkdtpnfvanrVGTFGILSVFENMGKfgltvdeidtifgs
amgrpssavfrtadlvgldtldhvfgnvlnnahddearerfvsp
>Protein10259 21
mrEFDLAWQRtlheggwagin
>Protein10258 760
maikrearstsfavntinsddlnqsggnvfsaiqaktpgvrINTIGGAYGASNRivldge
asfllgnnalividgvpvinnansdqqqdaqqfidfgnrgndidpeniesvtvlkgpaat
alygsrgtsgvilittksgksfakedkkfsvtlntsvafskaylqiqrqdkfgqgfnnnp
daienfswgpafdgitrpwtpvvinengistqlirpysavknqiqnalnlgitykngiai
eggtdkynyylaynnvtntgifdnqfykrhnvvgnvtanlsskltskiniqysrvdqrav
tgagtanfngpyqailqqpvnipinelrdynsiyhdfngyyggftpnpyfamnnynndah
tnnilastelqykpvdyitltarVGDNLALTNIQLQQPVFKyrpdvsgaagvgdyleele
krnelnidvfgnfskeidvfgnfskevvkkftlgamlgfnynrksltdiygqtqnglvip
gyynlnnskdkpvvqtqysneglvgvfgqltfgynnilfgeftarndwsstlpsgkrgfa
yfsgglsfvptefikgdakewinylklrvnagtqgkgadpyrlnsvyaasqfltdyfgnn
lpnnfpvvgldgstvsgytvgnqignpdlkpeltvaydagvditflkeyvhteytfyhkt
hkdlivqaslpassgyttqilnigkirnvghnlltnvyaikniknvnwsfrvqyaknkgt
vlktntsgdeitigglttvsvvakFQASPEGQSLLTSMSK
>Protein2439 32
rvtkvvkggrILGFAALTVVGDGDGRigmgng
>Protein2438 112
spltdestfgitakGYGTSLATSKtiepgeavgvigaqsigepgtqltmrtfhtggvasa
ggditgglprvvehhrwsaprgrvvrgshpeeqgVTLINAAAVPGSLDGLAR
>Protein2435 71
rdtklgaeeitrDIPNLSEQQLSRmddsgiifvgaevepgdtlvgkvtpkgettltpeek
llraifgekas
>Protein2434 118
keqrlrrarqtririakqgiarltvnrTNLHIYATVISGDGSKVLASASTNEADVRnalt
gsagkggnaaaaqavgkriaekakaagvekvafdragfayhgrvkaladaareaglqf
>Protein2437 37
rvinrnnrlkrLLELNAPEIIIRnerrmlqeavdalf
>Protein2436 30
mepferGYGHTLGNALRrvllssmpgtapt
>Protein2431 132
mlnykIGGFDVSGDYERvtfrkgaasgaaavhddlyvatlgasydfgvakiaalydkLVT
SPNTSAVNEQDIQSWFVSGSAPIGKfmlkatygqtkdknldenkssklglgvdynlskrt
klytgytqdrks
>Protein2430 22
SLDTGEGDELEIINLKevrvdd
>Protein2433 416
mftivkkeflfgrHQVVLETGRiarqantvlvtmggvtvlvavvaaksaksgqdffpltv
nyqektyaagripggyfkregraseketltsrlidrpirplfpegyynevqvtitvvstd
kesdpdiaamlgasaalsiagipfngpiagarvayiegeyvlnptykelatsdldlvvag
tdkavlmveseakelsedqmlgavlfghdemqvaveaikafaaevnpsasiwtapqtnqp
lkdglkaafaqaiseaytisekqsryarlgeikkealaqfalegaavsaddvetafedlk
yrtvrdnilntsirrdnilntsiridgraldtvraldvqigvlprvhgsalftrTASELQ
ELSARhtwghfsqlapsnpseiavidrgegcyvwdangkryldglaglytvnaghg
>Protein8305 44
pireldrielgcgsrgpitekIQSAFFDIVNGRnpkyahwltkv
>Protein8304 81
qnpgqieeederrrrGAAIWGGSGGAAATTGHAATRanlvgtatgialalasifalvscq
snvaadqtyenvidynavsgq
>Protein8307 66
tgctvhvatlevdagpilaqeavpvlpgddeaslherikaverrIYPQVLAEVLERgwvl
tkspsr
>Protein8300 22
mrfdkGYISPYFVTDPDRmevv
>Protein8303 99
tvlsrniaskGIYPAVDPLDSTSRvlnaevlgeehytvarevqrilqrykdlqdiiailg
mdelseddkilvgrarkiekflsqpffvaevftgspgky
>Protein8309 29
mgsaqeaqkAISEMNGAMLEGRmlrvnea
>Protein8308 63
tatvvdggqyeisftnirYNIGAGVNPGPLHVIPFAQQARdgapgtydsvgvfgrgldrn
iyg
>Protein8525 100
ttpkfeigdtvrvhvkvvegekerIQVYEGTVIARkgtlnsetftvrklsynvgvertfp
ihspnvakvdvvrqgrvrraklyylrtkkgkfakvedrel
>Protein8524 137
sisfktfyqgakavrqitqaglfpancryldeqdakfygagdgtdsvlllgfesadhpvd
awlersleickdfggvvkQQAGTADNALETSRsgpqgnwrhqfrylprlmhtraamgivs
ftfetaytwdrfeevdt
>Protein5306 335
msahhkADPTDAPDGHATRvmdsmdqerergitilakntavrwplsaehgggeagevkln
ivdtpghadfggeveraltmvdgvlllvdssegplpqtrfvlrkaleldlpavlvvnkvd
rpdarvaevvseveelfldleaemncsltsrlrctslsfqsstrmprAALNNEASQLIAE
IDRvagtsafngvklldgtftaqtfqvganagetiaitsissarsnslgvgsgssysttl
naltattstalttgglvinginvgasssdgvssseatssaiakaaainavqgstnvtatv
datslavtatavgadtvgaaingvllgtagavals
>Protein5307 30
VTQMAAALAALADTPKddsprcaddlaady
>Protein5304 96
mggrIGYAAGPVNVAGSYGETKlpgtnlkawnvgasfnmgfmtimgqvheykygankqtn
flvgatvplgagtlkasfgetkfgnkatqiavgyvy
>Protein5305 58
rvittkPATHRSPQGLREKTSINNVLYRYICLFPCFTRATTFSSangslklrfapfgn
>Protein5302 11
AWWAHAQPRlm
>Protein5303 32
paepaaqavsekPAEPAAQAEVEKpaepatra
>Protein5300 55
pagetkiiylrAFGGEAAGASSLAPKvgplglsakkiaddvakatldykglkitv
>Protein5301 68
prrspwsfgrsrrrsspsrrsrsgdrggsgrraqrrrsravrawselqrEAQAGGGKdrr
ahreaarr
>Protein5308 258
glprvaelfearkpkevavisetdgvvsfgkdtkgkrrivvtaedgsateyliakgknit
vnegdfvrAGDALMDGAANPHDILKikgeaalarYLVDEVQEVYRlqgvkindkhieviv
rqmlrrvkiravgdtdflvdeqvekhrfeefnrsivaaggrpavadplllgitkaslstd
sflsaasfqettrvlppsrrppacslrplstgvltrsaaskrtspwavLIIFDTTLRdge
qspgasmtreekvriarq
>Protein5309 34
msakVTHLGELPQGQPERmarvvsmvathdaegf
>Protein6655 92
rpkgdstvnlkTVSGAAVELSEVAFGKefnealvhqvvnaylagarqgtraqktraevsg
ggkkpwrqkgtgraragsirspiwrgggkaha
>Protein6654 105
svlgdinltslfrrvdnkstyrwawhliggvgvldyntklnqagkDYNNNPANELGGSRs
fdagvapksgglnnsdgyypvaewvkrpfasffgqvgtslkfkin
>Protein9308 136
kkskaeaeakarellarvgvttqadkYPAQLSGGQQQRvaiarslamepkvmlfdeptsa
ldpemvnevldvmtslarsgmtmivvthemgfarraadrvvfmadgeivevatpatffts
prsnrakdflgkilsh
>Protein9309 106
mraaiqrigelreaagrVDEPFAVGVLCEPIRlgdpiegqpdytlsgpaenvadrlarya
srginqlqlsflatsvddycdqllrfgqevaphlppspalqsdpaa
>Protein6651 41
sfrvtptnpqsnvvselgqsfqnepgvykVEFALDAVKqme
>Protein1682 73
atlkdicyfipcpksphgcdvdptgefivgsgkLAAIIPVFSFDKlqqaiasksfdgeye
gipvvkyesalyg
>Protein6653 107
mlgwgvptfdalyslqsltrSVGAGGDGNYNVGRysnprmdalvertkketdlklrtell
tealqlsndtvshlplhnqiipwamkknvdvvhradnrldwrlivvk
>Protein1680 33
padpqdilrLLGIEELARYIVDEVQDVYRlqgv
>Protein9302 115
maaldavrlpfsvsapaqaaalaalgerTAMEAAVASVLAERarlleglnaagwtmpdsq
anfvwfgvgeravelgdrleaagiiarvfpgvgvrltvgtaadtdrilaglstpi
>Protein9300 175
dgnkpliiftpksglraktyrSPVDDFVSGHFRELIPDESGLDPESVTRlvlasgkvahd
aiekrdelgvpmavarveqlfpwpymaiheemerypncheivwlqeepenmgpwngikgr
lyeafenrdveirrvsrvasgspatgsalihrqeqqeilrksfgdlpekdrwdfn
>Protein9301 159
qafpsfgserTGAPVVAFCRvadqeirvrepvvtpdalvvqdstllhqvdvfaglkadgy
alinspltpselgldelaarlgvgrlltipatdiarehigrpvpnlvmlgglaaftglvh
lpalleamqdhfpgalgaknvaaataayelvqslvpsht
>Protein9306 72
mtihrkapsyedqagsnelletgikVIDLVCPFAKggkVGLFGGAGVGKtvnmmelirni
aiehsgysvfag
>Protein9307 138
mntihvdvvsaeesifsgeakFVALPGEAGELGIYPRhtplisrikagsvriekadgtee
fifvaggilevqpncvtvlsdtavrgkdldeekanlakaaaeealknakgefdiakaqse
lyaiaaeiaalrkfrknk
>Protein9304 172
ivvdtahghsqgvlervqwvkrnlpqvevvggniatadaaralidhgadgvkVGIGPGSI
CTTRivagvgvpqitaiqmvsdaltntgvpmiadggirysgdickaiaaganavmlgglf
agteeapgdvelyqgrsyksyrgmgsigamaagaadryfqdsgsnidklvpe
>Protein1688 63
mtdwqqpfvvlltqadgpsvvhetvyenrFGYTSTLARMGANISLTSQCLGSRtcrfanr
dfs
>Protein4877 61
ikkeiqsykqdlaidevgtvieigdgiarvfglkNVMAGELLEFQNGIRgqafnleensv
g
>Protein4876 67
hklhnvsikkSVLQEIMLMKlekndmnqyitkddldeycksknistqyteeyikeisprf
yltkdlq
>Protein4875 50
qrgthfhpgegvgrGGDDTLFALVAGAVKfgtkrgrktvnieavetvdas
>Protein4874 15
mapkLGGLVEFYRsp
>Protein4873 10
rHTPFFNNYR
>Protein4872 35
vtgwggavplwggdvakrVNFLEQGGSVWVFKlhk
>Protein4871 44
mglligprhqpalpnlppvlsialslrstrrLTGQSDALVDTGK
>Protein4870 13
kEWVGLPVPEKaa
>Protein4879 23
avevagseakrLLADAHSSAERl
>Protein9169 87
mdelseedrlvvsrarrvqrFLSQPFFVAEQFTGLKgvfvpieetirgfemimagevdqy
peaafnlvgtiddaiekgkklladakn
>Protein9166 80
mpktvisfnnasesqrFATAVAGFGQLLRqssnmgqlsyaqvaqiaqqakgfdntgakae
fiqlvknaqalagkvepnve
>Protein9167 105
mttdllagitvldfgtvgpaarasailadygaqvtkvgavprsgtvtitppafaysggrg
trrvqldlksdrgrAAAQALAAASDVVIESFRPGVADRlgigwde
>Protein9164 91
vastnsfgardtlsvgekayeiyrigavagsdslpyslkVLLENLLRtedganitadhir
algswdekaepdteiqftparvimqdftgvp
>Protein9165 94
mdtakavteikggkiefrndkhgnlhfiigkasfdekALVENYAAAIEEVLRlkpsaskg
rfllkatmaptmgpgipldatktrnlleeadgva
>Protein9162 94
lkQIAINAGLEGGVVAEKvrHLESGHGLNAATGEYVDLIAAGIIDPAKvtrSALQNAASI
AALFLTTEAVIADKPEKasampagggddmggmgf
>Protein9163 48
mreqarrgrdvwfkGTFGNQDENYLLQSRvvgkenmnypwldtrtrke
>Protein9160 208
madeydqpngvpidailfggrrQTTVPLVYESRdwthgvfigatlssettaaaagavgvv
rrdpmamlpfigynaadyvghwlemgkqhdesklpkIYQVNWFRrdengkWLWPGFGDNA
Rvlkwiierldgtaeavetpvgfvpkpedldltgldmtteevakalavdnaewvketeli
gewlakfgdklptpirdeyetlkqrvng
>Protein9161 160
mipcpksphgcdvdptgeyivgsgkLAALIPVFSFTKlqsaiankefdgvyeginvikye
salygevakpglgplhtefdgngnaytsffvssevvkwnikdlkvldrvptyysvghlcv
pggdsrkpfgkymiaynkitkdrylptgpelsqsaqlfdi
>Protein9779 283
mphrsaasrnfghywaykegfdviialdydcdtrgdwvgdhlsclttvtdqpavqpvaqg
gwvnsiendefyargypyeyrTSELSQVIDTTASGEVKlnmgvwdrvldlngvdkfwkep
pydpglradencialgnipvcgmntsfaaeltpayfflpdcwvngtwqlsrhddiwggyi
ikklmdingdlfswgrpvvehtrqtplervavleqwmhlmsvpfyelvdeavadlspggy
vdlyagfvdeferrvgkssapvhyraiyseladwmrrwseafq
>Protein1579 50
qvarSTAEDIELALDAAHAAADAWGKtdaatrgnillkiadrieqnlell
>Protein6074 60
eaidelrvdlvrtlgverTVGQVAVEIERvvqrvertadvrvgtaelvrarqtrvralel
>Protein1575 45
mggrLYVAEPGGVQVLDAADGRylrqltfgfkvpigvstgvlssg
>Protein1574 87
yyltepedgaigegrtyrhleqverDIEAGMLEAHARitlrpgpdgsdrlettagrvlfn
tvlpedfpywnhsirknemsdlvdqlv
>Protein5787 59
mnndkFQAIASNALNNGTSRfglkgeedmggglkagfnfeggmsladgsgnlsggqlfs
>Protein40 149
ltntytgyvdlatqfgtatsglntardveanilvpgatyatltalqqgtvngtasvtaaq
gtltvvtndklavdgqntggnlailqggvlakTQSSTQNAYNGLVIELQQFGHLTKgadl
ainnislgnpsasaspaatlgdvqilgln
>Protein1358 398
gkviaeaqlktpvildevraggripliigrglttkarEALGLPVSTLFRlpenpadpgkg
yslaqkmvgracglpegkgvlpgtyceprmatvgsqdttgpmtrdelkdlaclgfsadlv
mqsfchtaaypkpvdvkthhtlpqfiatrggislrpgdgvihswlnrmllpdtvgtggds
htrfpigisfpagsglvafgaatgvmpldmpesvlvrfkgkmqvlvrfkgkmqngitlrS
TVITAGHCVVNASTKqwyqhlwfypgyqygaplgawsaktfgttgnyyysgasaddmaav
vvnpdslgrrivnrLGGHGAWFNGTVGNYRTSLGYPVTDWRwpgytangedarycqgtdy
yyssgtwagqmflscrmtggssggpwltwvngswmgyv
>Protein42 117
mkgdtlepvkivstrGMVVGTQEYHPEPRvasivashfkpefvvnvketgktlmvdytnl
dalkvteigsapflhdggwdsskryfmvaanqsnkisvidakdgklaalvdvgkiph
>Protein1428 26
tpelidavidvhlrGAFYTTLPAYKi
>Protein44 32
yhriptinvkVDSSITNLADFALNKgynlkvl
>Protein45 32
mqsqkirirlkafdyrLIDQSAQEIVETAKrt
>Protein46 30
mgaikALVNCAGIGWATRtigrdgqyssah
>Protein47 34
SPQELNDEQLFARlmneypkwleqakqkqllvrg
>Protein6431 42
akdaakdaedkstpinrttaiaankkVIAFNGAVIAASGKat
>Protein1350 56
msipgrkLQLTFTLTAKTRGLFCREWLITFRAMGLFVSSGKVRpwqdrakctgrei
>Protein1353 35
fartrsaatvgkLFTVLGPRykernggylrvlkag
>Protein1420 38
SEYIVVSDIWIRtivckswikilfchcvctgmwvslhl
>Protein1427 109
mkdyltqnhqgqvakaannnggalyykFEYVSTEGARinyklhlykdkgmskpwmsfdvl
mrnlnwtyyvditmrkdgadkvaamifkkdlrwsrvkysphagcirtnp
>Protein1426 130
mgkkFGDTNDPLLLSVRsggrasmpgmmdtilnlglndeaveglarkannerfawdsyrr
fiqmygdvvmglkplskeehdpfeiiietlkedkgikldteltaqdlkdlvqrfksliha
rlgrdfptdp
>Protein1425 26
fisthgarkgladtalrTADSGYLTR
>Protein1424 20
mvkDAEAHAAEDAQRreead
>Protein7748 39
tktgithwkaqgldfsrIFHLPNVPASVPRqqteiqdhg
>Protein7749 167
ggtfndvvlatitrgfrsllrardestdrvvrtlvpvsvrprNDGEVAAGDGTMANKvsa
mfaelpvmlddpgealaavseqmadlkeskqavagealtsmadfappmllalgervaara
aqrnvntvttnvpgpqlplyslgrrMLEIFPFVPLAGQVRvgvamfs
>Protein7218 31
agepihgdivraiaakYPDLPIQIGGGIRsl
>Protein7219 39
rsapvcssdlrrGTLDTAGVANRkksrskygakrakaky
>Protein7216 42
eeeveeevdeldeadqklkvslskHVEELELSVRslnilrsl
>Protein7741 238
mareaytrnegrgldtskgvqlqnqlqvglayrdvatgrwnalvrlenrinkssitadrk
deetwifslhgthkvsrSLSLVGQLAAKhgsqatlndgsyniysgrlasgriiwdindrf
daslygsygidngqsvtgyglelgakviqnlwfsagytkgkfadvdqfstntswsgwhar
lrykfdenslglvtarpkeeakpsvvveptkpvvtapapvvtpaavtisvatkyekit
>Protein7742 35
sdkgapwkklanekpkGETIAYDTLLNAWKngkvr
>Protein7743 85
kaavdgaatpgnllalrAAVLAQTQAASQKaynglviemkQFGTLAGGADVALNNIRigd
ssaatlgdvqilglningtvaiisg
>Protein7212 18
yttlfrskAAIIAMLPTK
>Protein6529 37
gnyfevrwglpdrFGANTQGTYGSVGVRrfgtigkva
>Protein7746 217
evdfegvetarslfgadfkATEGYSLTYLPFIARaavdaieefpyinasvdenglvvhrn
vnlsvavdlnfegllapvvrhasdkrlraiardiadlagrartkalgpddlvggtftlsn
sgsfgtlfvapiinqpqvailstdgitrrpvaitderghesiaihsvgnltmpsirwats
pchgitgTGGGAVGRgerapcgiavqseqhilhlrgr
>Protein7211 32
lgirpgtrGIAMDPGSHPHGGGEGRspvgmka
>Protein6528 394
prrhvgaiarldcrgagtgrrrrrpraggrpliatarhvgrhpgsalvlppvadldgifk
aydvrGLVPDQLDEPLVERigasyarfliggtegevapsrvlvgrdmrpsgpgfvaafar
gvtsqgldvvdlglcstdevyfasgsmdapaamftashnpagyngikfcrsgarplglds
gldrvrddarADLEPMGEPGLVTTADVLEQFVDHVRsfvdvdrlsplsvvadvangmggl
vvpaafeglnpklevmygeldgsfpnhpadplqpenqadlrarvlevgadvglafdgdad
rvflvdeqgqglsgstttaiiaaamlrehpgatiihnlivskavpeviaegggvavrtrv
ghsyikavmaehdalfggehsahyyfadnyrads
>Protein6524 93
mgasqvdrygnqnlaaigdwhrpkaqllgfrGAPGNTISHTTSYFIGNHSPKALVESVDV
VSGVGYDRaaelgpetsrfheirrvvtnlcvid
>Protein8951 120
mqnqkirirlkafdyrtltfdkalspattltvkLIDQSAQEIVETAKRtgavvrGPVPLP
TRiqrfdvlrsphvnkssrdqfeirthlrlmdiidptdktvdalmkLDLPAGVDVEIKlq
>Protein8952 78
mqkfkktskeykdleliankyleyknllsnidfnkevlneekDAELRDMAKMELEEQLAM
LPTMEDDIRfllipkdpe
>Protein8953 162
meieiavrkysvpyefsdaciaqartlpdkvrpqdkkhrvdltdiplvtidgedardfdd
avyceparvgrakgwrllvaiadvshyvetgsaidvdaydrATSVYFPRrvipmlpekls
nglcslnpeverlcmvcdmlvnaagevhayqfypavmfshar
>Protein8954 97
mfkgrIAHGMLSASLISAVLGNRlpgpgciymnqslrfrapvrpgdtvhakvtikevvae
kgrvvldtvctvgetvvidgeatlmptssrkreaagk
>Protein8955 98
mwvhadddhviintetgrqkfanitvdprVTVTVFDATNPYRyveargrVAETVTGDEAR
agidelaqkFTGADYANPIGTERvilriavdkvhkngv
>Protein8956 169
mqcgpirhsaarplsapqdlevvpryrdrrietvqdagiqeifkllandvartdaiatei
egayragrkvlvlterSEHLTAIQRALANKdlepfvlhgrmskkqrstlvetlnglpgna
prvllstgklvgegfdhpaldtlvlampvswkgtlqqyagrlhrdhaek
>Protein8957 174
mkhttrMLASGTQVVGGVNPRkagttvdfpggvqvpvfgtvaeaieatgadvsvifvpaa
ftkaavveavdakiplaivitegvavkdtaeffeyaqdagttrligpncpglitpgqana
giipadisgagriglvsksgtltyqmmfelrdfgfstavgiggdpiigtthidc
>Protein8958 170
aartvvrsrASRLGIKEEMFEKRdihihvpdgatpkdgpsagaamttafvsaltgipvrg
dvamtgeitlrgevtaigglkekllaalrggiktvlipeenakdlqdipenvkngleivp
vkwidkvlelalerapvplpdlevaseelkhesalaaeathdiiktggre
>Protein8959 66
mgvnvgvnkvrFPSPVPVGSLVRGTAEVMSVDEVGGGTQAVVRvsvtvdgapkpscvvdt
vsrffp
>Protein4046 284
maakevrfdefarnailrGVNVLADAVKvtlgprgrnvviekswgsptvtkdgvtvakei
elpdtvakeielpdaDVTTGETLSDVGSPIILERmvfpepvitqavepktkvdqekmgia
lqrLAAEDPSFRvktdeesgqtliagmgelhleiivdrmrrefgveanvgkpqvayreti
rktvedaegkfvrqsggkgqyghvvlkiepneagkgiefvdaikggvvpreyipavevpr
eyipavekAASASPAVGYSHLHQEQQKslvdgafaklkgfvltk
>Protein4112 32
avgraivrepkVFLFDEPLSNLDAKlrvqmra
>Protein874 24
msqlrdgcylrFVANGQESSRfsf
>Protein875 25
mrQLVNNMVLGVTKgfekkliligm
>Protein876 38
kskkALFENPLVLLFDKkissatsiiplleqaaqarkp
>Protein877 157
mlkeakggtevrLGVDIAGYKvlrrEALESFGGDLARqvaesgelarqvaesgepmvles
mgsidrkTGLDELLTGRtgdwplhrlasidravlrlaawelteredvptavilneavela
ktygtddsggfvngvlanlaaevrpdtlpveapdtdg
>Protein870 40
rdylpisddtrIISLGEGNTPLIRlkniprllgkdvdiyi
>Protein871 29
megfqvarLEDVIGTADIFISSTGNKnvi
>Protein872 111
wfkGTFGNQDENTLLQARivgkenmyypwldtktrsqrfskwglindpdcvqgdesshwy
dkcqdphssgvlgyrkyyadpmkdktgkvvydpqtaaydvneikenkryvi
>Protein873 82
mkgaedlggglkaifqfeqgvsvdsgaasnfgrQAYVGLSGDFGAVKlglisspfdnvqg
asdavfdsdlapannpgggvfr
>Protein4446 25
mvykHAISTVVPGRavnfhaaetpe
>Protein878 43
mfgergrrMPMNNLNQARkpasaefipvqpgtapglvlplqkg
>Protein879 32
ltvkYEAVVGGKpttaqtlithrsslittiam
>Protein4447 50
niaiiahvdhgkttlvdkllqqsgtlgdrageverVMDSNAIEKnaalpf
>Protein6520 34
aaqaiadkataakdavkatkDAADAAAIKaatnd
>Protein4444 40
idpkSLPYLDGTELDFVReglnegfkfhnprekdrcgcge
>Protein4047 35
gldqskVNPMGGAIALGHPLGATGAIRaatlihgl
>Protein4117 93
piedqtsidlatngvlpaiggprYLPLLLQDRtfvpddislqdarwnttawgapgdvwfp
hvyetvqdpaqannwnavgrwhygpwfwpvfpa
>Protein6526 28
mdgdtlkplkvvstrGVTVDGEYHPEPR
>Protein3713 207
easkaaaqakVDAIPSTEQTAKdaldarldaltdavitvpavndaesngvldstdvsngv
ldstdveELGAGLIALGVEPEDRvaiasstryewaladlatmvaggatttiypttgattt
iypttmaddvafiladsgtkvifaenadqldklrgirastpavtrvivfdaevddndpwt
lnldqvrqlgrSPGQFEHELLRsgesd
>Protein1205 49
mghashvggdvhvdilqalvalgysdkdatlaakvlpkDISVSEGIKla
>Protein9305 63
mvyynpahvllaarQTPVYCGASTNVVRidaysnpaarhvhinldrrnadgtfttlgtsi
qsm
>Protein3712 321
evqqhlgdntvrAIALSSTDGMIRglavtdtgasisvpvgevtlgrifnvlgetidegaa
iqvkerrsihmpspryedlkpktevfetgikvidllapyikggktglfggagvgktvliq
elinniakqhggfsvfagvgertregndlwremkesgvidktvlvygqmneppgarlrva
lsaltmaehfrdsmnadillfvdnifrfsqagsevsallgrmpsavgyqptlstemgglq
eritstqngsitsvqaiyvpaddltdpapatafthldattvlsrniasqpfflvilllrD
FDTLDANNDRVAFQDQDSADR
>Protein6256 52
gnstefefkdadekIISTSANSGIVKfstnadgatkpaavstlainnnadld
>Protein8376 55
mgavsdqavtaffetfadrLADDAIFAPIAMANAADIAAAQAKsrsttrlvlsdt
>Protein8377 51
lekqfsqkckeegdrvrELGGLYVLGTERhesrriddqlrgrsgrqgdpgi
>Protein8371 32
lgrrpkvrGVAMNPVDHPHGGGEGRtsggrhp
>Protein8372 45
msvsifaanegylldvpvakIGVFEAALHSYMNSQHKalmdnina
>Protein8373 138
avgaqavgvarAAYEYALQYAQERkafgkaiienqsiafmladmiteidasrllvwraaw
lsrNGEYINAEGSQSKlkagrtavwvteramqilggygytreypvgygytreypvermhr
dskALYVGLAAFRedlmq
>Protein9421 136
PTINQLIRkprtdksrkskspalqyiknsiardlrdqvapqkrgvctkvytttpkkpnsa
lrkvakvrltngqevisyiggeghnlqehsvvlirggrvkdlpgvryhivrgvldcqgvd
krrqgrslygnkrpka
>Protein9420 44
skyhahdekgeykLGDTIEITESRPISKtknwvatrlvekaslv
>Protein9355 1093
iggslaplgvlpekilalsaafqefnilpergatainnlvkdlganvdlfakklslnkeq
lkdafntdpldafnivlarvtelagndkskllnlltelkqsgegvsnvflqlgknqarfs
elvgisaksltnitslqneynvknenaaaslsklgktisniftdpaveqaiitisnglin
vikflseiisvlspvglafqittkytselekgyvslsnaiekeskiiessfqilksetqn
kelrkKAIDDLVGKypellnsyqlenarinelgsiqqrvtetmkanireiikartqeaia
tkiatetlklarlevgniedlnivtrglvnlgeslgksksellakvkedtkktilelnke
fessdavidnlfkideaklnitfdelksklkgavkqfrvaladpsiqaetkkqielmlak
lnsinlesdvptqafklyakdiedsltklnkltagkatdtttnkvnaqsykdaseaikdy
seelerlraktaelrretisnvfdkeikelkakftseiaelkkiraeaekdlktattpkq
ksdltyiireadaqlpllqvkyeklindveakrkeavqkasddivktlqeveklttesls
iqlkldidsitndlqnnlsdleinfkidkntlvesfnnglisqkefneksrqleeqlisd
kiflnsnyiltiteqydklidvqqdnaaislriareeleierqktiekikqeglqngisd
svitqqvqvvntsfdvqdselvkksnaelkkllderlitieeynrkiielglkdievatk
dkslfsrliggkgdelekkkeqfkqfsegilelttelssayftiqnnqadkeftirkdrl
dreraaqlslakgniglqerinrefdekqkalekeqferrkklaikqalidgglaaartl
avsfidpfginaaiqlaitiartaaqvaiirsqsfakgeyfnkggkggstggssappdat
gerpigvgvfhadefistsrqtrqnrwlyellnqdrlatnmgkkstiaqdleshyskkla
nrvqfipqifipqrqtdttvelsessmelminkmaqsisektgqavyqgtmngmseaerk
keresrkqnrqai
>Protein9426 45
vkvtrsalrNAASIASMVLTTDTLVVDKKeeepaaaggqghghgh
>Protein386 241
mcvsgcpykkIYYNWSSGKaekctfcyprieagqptvcsetcvgrirylgvcvgrirylg
vllydadlieqaastpneqdlyeeqlkmfldphdpkviaearrqgipenwlesakkspvy
kmavdwkNKYEVDHETGRirldrllftsmsypadygyvedtlgedgdpldalvlldeptw
pgclvrarpigmfhmrdeaggddkilcvpagdprkkhiieiddisefdrleiqhffetyk
d
>Protein387 18
afkQAAAAAGKegvateq
>Protein384 43
qrgslralglgrigkSNVLEDTPDARgqinkvphlisveedds
>Protein385 32
edkpndnksdlidafnlkgpkQEAELEIKeeq
>Protein9425 163
mdetikianddfkphapriveviidkSFIGAVIGPGGKiiqeiqaktgtkisieekdekg
yvniasnnkesieaavkivkgiaftpevgetyeakvvsifpygafvdfhgksgllhvsei
sheridnvedalkvgqiiqvkligtdpktnklrlsrkailprk
>Protein380 90
mnvlphvaqnksgrqsavpdaiadsegyaisqqkrklieqgfgwakTVGHMCQVLVRgik
kvdqmfvltmagynltrlrslgqirlqgqm
>Protein381 24
mppdtkvgrlssrNTSGVVGVSRa
>Protein4849 41
wagarvayiegeyvlnptykELATSDLDLVVAGTDKavlta
>Protein2235 61
lvgddlfvtnptrlqrgidsgvansilvkVNQIGTLTQTLEAVQLATRnaytsvmshrsg
e
>Protein388 52
mrnadlveakrdgkFIYYSLNYDKinhvnkSINSFVERsaaieltesdfage
>Protein389 363
idhlgnrrvrAVGELMENQYRiglvrmeraikermsmsqemdalmpadlinakpvsavvk
eyfassqlsqfmdqtnplsevthkrrlsalgpggltreragfevrdvhsthygricpiet
pegpnigligslasygrinafgfietpyrkvtdgratseivwlpadeeelytvaqanavl
dddgnfldervlvrrspqaaslqdlklqlerdvflgattaielvepsevqlmdvsakqiv
svatalipflehddanralmganmqkqalmganmqkqavplvrVLSDAVNDARlrttdar
lafelqqnptiaslrmpdgslnmerykqlaasqglttdgfearvrndltmrqveggvvst
afs
>Protein9359 74
meiiedrhgkssiiitsqipvskwhdiigeqtiadaildrIVHDAHRIEMKgdslrkkrm
pkndekidldnlkn
>Protein2726 84
plastdtkaqvdklaqsdatvfvngasgsqcpntlkfvpkewkVLTYVGTTCNSKlalsl
aggneegiistqatldpantedqk
>Protein9358 85
mraqaqaeaarisesakrqveaerqqavvqlrqevgtlsttlagkIVGESLEDEVRqkgi
vdrfladleagdivpekvapagqda
>Protein2233 32
IQASDVLEAQFKavganpqkisfsevyqalqt
>Protein4844 66
aaaskskpaislkkaseaakevafvqlgicgkVYDEVNTRvtkarkqapkrwsdlvkrge
rvqqdl
>Protein2232 102
maygpgesrfveekrhfekpislsetvyldrerciqcdrctrFADEVAGDPLITFVSRgn
tmqistfpdepfasyfsgntvqicpvgaltakpyrfkarpwd
>Protein9428 118
ratychpqigsfgyseaqardkgydvktatfpfaangkaqglgdasgfvkvvadakHNEI
LGAHMIGPDVTELLPVLTLAQKwdltadevarnvfahptlsegvkeavegivghminf
>Protein2723 31
qvtdsgevraldvkvgdkVLFGQYAGTTVKv
>Protein2230 118
mapafehvlrNAVAHGVEDSAARveagkpavgtitikllqqsndvtvefsddgaglsldr
irekakasgllkegdvisdaeaanlifmpgfttasqitelsgrgigmdvvrsevialg
>Protein659 37
mltrirNANIAMHDQVRmpsskqklalaeilrregyi
>Protein128 44
mkkTAEDYLGTTVTKAVITVPAYFNDEQRqatkdagriagleve
>Protein129 45
msedgtkVLFSSDANNLVSSDTNNVRdlfvkDLATGNISRlsttq
>Protein122 53
mdsrGVYLVPAFTGLGAPYWDPHARgaifgltrdtgigeiviagleavcfqtr
>Protein651 33
aedavrSGANILIVSDRcinaenvaipallats
>Protein652 38
paqkeiiinaaeeevrEIENQFGSGLVTAGERynkvvd
>Protein653 95
mairlgdtapdfsaettqgpinfhewkadswavlfshpkDFTPVCTTELGTVAKlkdefd
argvkviglsvdpvdshlewekdiedtqgqavnfp
>Protein126 20
gdryaaeaskMASVETDPVR
>Protein127 30
pahrLPCQWDQLPWDVSSTLLVIRsitkal
>Protein656 49
treapftvdyctftdnqrdnqygivarDLPLLDVVNSTFDKvyvgigfd
>Protein657 23
mplassrriakIAFTGSTATGRv
>Protein3119 69
igilaavalpayqdytirakVSEMMLAASGARtciteavqavnataismatgisvdcvpa
vlgkvkgsg
>Protein3118 33
kYVAAIDQGTTSTRfmvfnhkgevvgfdqkehk
>Protein3449 50
aakTDWIFSFPTRryniavqygttdtirwsdlslggvvgtytavnyfven
>Protein3448 46
mrSALGTDADSVTAKynasvafveqleaenlaasysglesaqdgrd
>Protein3111 37
mltaalnglvdrfnlqglrIGEVVAGAVLKhsrdfnl
>Protein3446 96
mklkSIISSHFANYQEAWEMNRLLGTGAIVPVMSDVFALDHVGDAALKvhrneaegkLGV
LCLAPEEGLGITDRakresvgedrinlfrrmaaska
>Protein3113 35
EDKDYTIKQPKLLEtfikmnflikkickitpcfgd
>Protein3115 42
rtsvhfyrpktlvlsrkpkyarkSTVGDSGLDHFQILRyplt
>Protein3114 30
msteavtptptnpdiakVFIGNLAFATRee
>Protein3117 29
GQTQSLGVVTLGTVADNQRyetdrkstrl
>Protein3116 74
pieivdfinrsvndllrkhfdgttlsdegvhvldpftgtgtfitrLLQTGLINPADLGRk
yaselhaneimlla
>Protein7784 109
mvhleehearDLAELLGGGRlsdevarlrhqvagitldwltvepgsawagvtlresevrs
etgvsivaiirdgeaspspgpddlfevgatvfavgmpdglevlserlss
>Protein4437 29
eiyeelipkwrQINVFEGERvargevisd
>Protein9982 175
DDMPVTVDTKDTVQAVTKpempapaktesvndktdftslltqyfalknaliadnaasask
saaallteinavkmeamsaaehtvwmkyfdklktdaaqistaknlakqrtafsslssnlw
ltvkglkikddgtiyvdycpmynkgaywlskesaiknpyygksmltcgsiketik
>Protein7787 47
kladdagitkTQANAALDSFVEAVTKtlkgggkvtlvgfgtfsvskr
>Protein3739 15
TTAAAPPGRparsrw
>Protein5841 11
kLGEFAPTRty
>Protein5840 157
pvrvtrssnqfgpyqfpekLIPFFATNLIQGNKvplygdglnvrdwlyvtdncvavdlvl
rrgtagaiynigadnertnreltdrvlgllgkdetsveyvadrlghdrrysvdcdkvral
gwvgptrpfeetlaetvqfyvdrpdwwepllervknr
>Protein5843 60
mgpttpegelreqkyrIVVEGPPNWTSFRdfwkifhdegvvmvastytkvgglyeqgfrh
>Protein5842 38
felvnrllrkkDVQTVIDTVYRycgqkesvifcdqimg
>Protein5845 43
ggwiasrSSGQQSLHYGRieqvfaggrietlagtldiptvpaa
>Protein5844 27
iilfpwcsirFINWFIYFNNNNKnntm
>Protein5847 33
pvaqvelnlrlgelrltkLDQAAQAVETYHRal
>Protein5846 84
sqifatiiglphgevlkqicagieeeglryrilkvfrtadvgfiaheaakLSGSGIGIGL
QSRgttvihqkdlpplsnlelfsq
>Protein5849 55
nlyiisvagwgarlnrlpkAGVGDMVLATVKkgkpdlrkkvmpavvvrqrkswrr
>Protein5848 32
frFTQAGSEVSALLGRmpsavgyqptlatemg
>Protein9416 174
REETESFASRhrqdaeaevqqrlqqlaseeetaqraraqaqarhdeelaslrenaqreae
dligaaqshltwaqrtvaeivqtterdneaarrahhqalsartqshreraatllasarak
sadrlseadseadrmrslaaavlaeaqadasrtrqhaereakrktiktveknkk
>Protein3738 16
pplkEGFWPVFRtaqy
>Protein222 13
TDYIGAPARrqfg
>Protein3391 232
meaaasdeghtltgtksyvidghiaslilvaarTPEGVSLFAVDGDASGLGRTPLSTMDQ
TRKqakLDFDNTPATLIGAAGSGWDTLRtmlqlavvalaseqmggaqecldsavqyakdr
vqfgrpigsfqaikhkladmllevesgksaayyaawcgaemndeltsvsslakaycseay
fhttaeniqihtrpprtsrstavsaspgnilrtctssgprYSDLIAALGLRr
>Protein3602 81
kdkgtgkenkitikANSGLSEAEIQQMVKdaelnaaedkkkvelvqaknqadtslhsvkk
slteygdkidagekekieeai
>Protein4434 35
MLQEAVDSLFDNGRrgrpvtgpgnrplkslsdmlk
>Protein8798 90
mplpdetrvfpahgagsacgkNLSTETSSTLGEQRqsnyalapmtkerfvelvtegqpaa
payfffdavanrserelldtdppaafdlde
>Protein8799 193
sksrvkifilavkafprkGTLHNYWKKlllipktmravlldekdkekglpcqrvskivke
wnlkeviftnkdfqypalteqiimnsssippvlsfqrineeyyldggltnnlllesfsnt
rkkigiyyedttlygksedtlkntylikpesklpiqtfdytnaigareayelgkkdaeeq
kekifsflnsdye
>Protein8796 97
mpqpavadaaplvaaapeevghtvkSPMVGTFYRsaspgsksfveigdavkagdtlciie
amkilneiesdktgivkrvlvdngqaveygqplfiie
>Protein9985 294
mlinasekfkplkkskgskrkevdedsrldivkTLNKFKDNDYVKVFDKEYFYFNKQAIM
LTNIDEDGKtfedkltilidkksgeekratslplaptkltegtreltefeilkfdgrkyk
slfeyfekdiqpfissldyksqpltinneelinnvnqsveysfdsdketlaktvkgkkey
lgcgkivvkcsfkkasatqaekieitveltpdyqkdyeiipfhknektnrqaiedfmakf
itkpfrylentvgveinfnkvfykpeklrevsdilneihsidkelgkletelsl
>Protein8794 218
metalrlgegvaqielvpkegepetltfseklsrpsdgksfeelsprnfsfnspygaceh
cdglgttfevdadlvvpdpeltvakgaiapwasghakffhrlleavgeerginlntpwed
lpakdrktllhgtskkvsvrfqnrygrirSYQANFEGAIPYLRrrhseadsdwareqaes
ymrqvacshcggarlnplalavtidglnvhdlssmsis
>Protein8795 44
mvlvaphdplpllaqisarSGDAVEVSYLQRgpeawrlrlhrvr
>Protein8792 204
mstyiiplqhkyyilehywpeddkVSMAWPNFYNFGDLDFEFKFIYEDYKTLWPHYKKfv
htrelfytdklyeskilqsyfyktkrfikfpfsylmmlnnkfffwkkesrtfdliepshe
lsikkymtwfllkckydkakfeydvfcnlppydifdskfydgyispyynnlidlktkrqq
yienkddyffdfinsdnlinyyfs
>Protein8793 134
lceagllpgalqknaqlkFVCGPSILSVAAADTPLTRgleigrhlsipvnhfegnytvdp
vtltklraeerivfryvnnpngsmddiagvcnearnvvglmphperaahellgstdgkvm
mqalvesasqpvpa
>Protein8790 231
mgdqiaaarlrdwrklaqglhtrflindfgtgarlvvavgvagdafghhptvsigkgyvd
lklvtadaiyreddgtehvvewvtqldidlarrisdiaaehgveadpaavshielgldta
rSATIAPVWAALLTGRadsqgrgtpgdeirdatgrvpnlwfgdadeqeghgqrfhvevyv
aaeeaerriaavvaaggevvddtnapgltvfadqdgnrgivcsdrfantat
>Protein8791 205
mvncnpetvstdydtstrlyfepltledvqsvidaeseagpvagvivslggqtplkLAGD
LPEELILGTSPASIDLAEDRnrwgalcaqleipqppggtattlegalgvterigypalvr
psyvlggrAMEIVYDDDDLARawgaltqegslgrEGGLSADRPVLVDRfledatevdvda
irdasgdviiggimehveeagvhsg
>Protein4469 375
mgtnwsvdidgkAYNSQEISARtlqklkrdaesylgdtvtqavvtvpayfddaqrtatke
agqvaglevlriingptaaalaygldkggadqtvlvfdlgggtfdvsileigdgvfevka
tngdtslggddwdecvidwlvatfrgahgidlskdnmamqrlkeaaekakielsqvqqtq
inlpfitasdagplhldesltrakfqeltsdllqrckvpferaitdagmskndiehiilv
ggstrmpavadmvhdllgkdahkgvnpdevvamgaaiqagvlkgevkdvllldvtplslg
ietkggvmtkliernttipqahraqhhhphqahVNFTVDEIARmmeypdnirnfsviahv
dhgkstltdsligaa
>Protein9986 110
msnptasieklyrsssvwnsarvndpkvdaaldtiqqerdpdkvkkGVAALTNEMTARAP
FLFLPRprsftvwwpwvknyygeisvsarrdapvwarawidqdlkksmgf
>Protein4460 48
aeadhvvelelinqrLIPNAMEPRaclaqwsapmeemtvwttsqnphp
>Protein4461 40
vkvnvdenpataqkfgvrGIPTLSLFKggqiaatkvgala
>Protein4462 24
srcrrQWWYWQWIRqwwrgrwarp
>Protein4463 38
ttysyinndgkTASYNMGINPGLKNSTYGFDFGVKhsf
>Protein4464 23
mltpdkkEEVIGTAEIRqvlkvs
>Protein4465 57
vnkilldgkkSIAETIVYGALEGCRvktgtdpvatlkraldnvrpslevksrrvgga
>Protein4466 62
ktagrgtkgqrarNTVPVAFEGGQLPLFQRlpklrgfnnpfrveyqpinldtisecglde
vt
>Protein4467 58
mvgqrtdqielfqvealqrVAELAEFRdtdaaahpvrvgdlaadvaeelgedheyvdr
>Protein5513 33
tarltgtgqrINSLDTQVSQFIGGLRgnfgdts
>Protein5512 49
mathqqdlynrTAAFVEPLDYLVGRftgrvaasrpsmalswltdnrgdd
>Protein5511 17
mwlrSTPPLQAFTQCCR
>Protein5510 86
mgyglwgnwltytvvgalsgnnhgiqtrASNGIHYVSPAIAGGLRiramystgerdvapk
sagnimalaatyaagplsaqayyqqi
>Protein5517 55
qkavaggdkdkasalfkSAQSVIDSVADKrifhknkaarlksrlsakvkalsiga
>Protein5516 8
SEILDYAK
>Protein5515 21
mgdriallkDGLLQQCASPRe
>Protein5514 33
eagitkaaadkALTAIIGAVVKtvtkgesvtlv
>Protein5519 39
wngetdlpwdtdvdpekVIAENAIANAGVASDASSMRal
>Protein5518 51
vvfevqgasgvkyfdeskMAEVDFGAGQTLKvviptvaananigvsaltdi
>Protein8172 30
ekvafdrAGFAYHGRvkalaeaareaglqf
>Protein2746 27
mikLGINGFGRigrmvfraaiqnfand
>Protein8170 32
EISVVSETITTHEYESKtlakafeeitgikvk
>Protein8171 98
laklvggvavikVGAASEVEMKekkarverdegeegprggrasrdprrrsgghpagrwcg
paprqggpgrpqvrgraalHLSEAEYRlfdklrvvfla
>Protein8176 31
rinrIFEGTNEINRlliidmlvkramkgtyg
>Protein8177 26
mykrILVATDGSTLSKkaiasaiela
>Protein8174 80
mtqifaddgtrVPVTVLQVTGNVVTSHRtverdgyaalqvgfaekkesratkaelgifkk
agvtprcevrefrvapsrln
>Protein8175 35
epaysslitalcvqhntkllkvkhskQLGEWAGLR
>Protein8178 68
mpiyeyrcrdcgealevrqaftddaltecphckgslrkIFSTPGISFKgsgfyktdsrsg
gsgsssts
>Protein8179 33
ikHFYILSPYWDRFFIFYCMKVDVVSKDMPIrl
>Protein1166 20
mtplkkFSIMSEDDYDAKfk
>Protein1167 59
mfesfaelfaeselqftqgavisgvvvaidsdwvtvdtglksegvvprEEFLNDMRele
>Protein1164 42
mkSQGLDVPLMGGDGLFDGKfielagstsegdmatsvgaptd
>Protein1165 32
yaeadrrkGQTGENLLQLLEGRldavayrmgf
>Protein1162 29
meggeplvlensegkrTTPSVVAFTKsge
>Protein1163 42
vardysgklkvvklniddnpatpgefgirGIPTLLLFKngqv
>Protein1160 273
mtvgdivgepfeihsdvvpkggrrkrVQELLDLVGLNPEHINRyphqfsggqrqrigiar
gialnpkvlvcdepvsaldvsvqaqvvnlmeklqnelglayvfiahdlsvvrhspttcrw
cgtsptgsasctsagwlssarrtrstpvrptrtrrrcsprcrcrtrlcvasasrscssat
srrrrtrrpdavstraagrprtaarprnpnsssartgsgrtfrrvtspsrgsssrpstsl
ascptsgsrpltcaHHQAYVTNLNNLIKgtphg
>Protein1161 37
atvrglglrkirSTSELVDTPEVRgminkisylvkvl
>Protein9225 208
mafvgdrflltirrgdaaplhgvrltlekdpsalaagpqvalyaiidrivdsylviddel
grdlegieegvfkdadtiasqtiynlkrevlefkRAAIPLARavqlsfgpssslvdnetk
llyrdvsdhlsrvidhiesydrlltdvlhahlarvgvrqnedmrkisawvaiaamptmia
giygmnfehmpelrwtygypmalllmat
>Protein1168 114
aaltnlrftlakLVPATASEPSKwvsylvvrpptvaekASTAQSGYTVTAGRessfscnv
dktwcgtypttdsegtlvdngdgtykytfarditqlatvvagltdyvpapgapa
>Protein1169 37
mekglkfaireggrTVGAGQVTEILKevkylvmrnqy
>Protein4162 42
agkfeskDPYGIPVIAMKdalhtqvslglgplhtqydskacv
>Protein3292 30
kekkhvnivvighvdagkSTTTGHLIYKcg
>Protein9224 237
ihltaadlgfppvdrkYIALDLFAEHPFDGKwygkatytfsrnegnfegqllsdigqadv
stsqafdfpefsvnsqgplpnqrkhqvklfgyyqltpewgfggnflwasgrprncignap
apvgsdapfvpgdpvtnysgygsayffcqgqpsprgslgeldadmkldlnfiykpgfakg
lslkMDIFNVFNNQSVEAIEERmyargsstvqstysqvqsytaprsvkltasydykf
>Protein9227 241
mkkTAEDYLGTEVTEAVITVPAYFNDSQRqatkeageiagltvkriineptaaalaygmd
krhkdmkiavfdlgggtfdisilelgdgvfevkstngdthlggddfdkkiidwladefkk
eelnidlrkdpmalqrlkeaaekakvelsssmeteinlpyitaidgvpkhlvkklsrskf
eqlsddliqrtlrpceaafkdagyaktdidevilvggstripkiqevveqffgrkpnrsv
n
>Protein3290 32
vkilnilqenskitnlelskkIGLSPAPTLER
>Protein9862 94
mgdevyfhvtnleqdwdvphgfaikGADNAELLIMPGETQTLKwvpdrigifpmyctdfc
salhqemqgyvrvspagsnvpltfslgknsttpk
>Protein3291 32
mlvdrTVFEVESTSPGSIELRdlgtgemievv
>Protein9221 244
mryvtnskgelvviarSGEIVIHDEHGRERerhkvpygatltvkadqaikagtilanwdp
ltrpiitefagkakFENVEEGLTVAKqvdevtglstlvvidpkrrgaakvvrpqvklida
agnevkipgtdhsvtigfqigsliqvrdgqdvgpgevlaripvegqktrditgglprvae
lfearspkdkgmlaemtgtvsfgketkgkvrlqitdpdgkvwdelipkdknilvhegqvv
nkge
>Protein7915 97
rgivrtaavagtatavsgrvqrrqaerfagrdaniyaerEQAYEQQTAPPQASAAPGPAP
SSEPDTLDQLQRlgdlkEQGILTEAEFSAQKakilgl
>Protein7914 26
mkTPPASVLIRkaigiekgsgvpntq
>Protein7916 33
gfggtvrlprVIGIDNAVEWIAAGGEKrpdaal
>Protein7911 60
mtlrTGALTDAQVENDITARtavgdpagqtvrieirkngtvasaqaqniqgnesfgcval
>Protein7910 123
vedalhatrAAVEEGIVPGGGVALIRaqktldalkaptheqqvgisiikrqqvgisiikr
aieeplrqivtnaggepsvvmnavrLAQVLVAPIVSEKatqvaekhnqvlfkvlrdatkp
eik
>Protein7913 84
mffsgeyarstfsnnrLANTAAAGSLSTASWQDRvvqtpryllkldwnvtdanhleytri
sdkvqdnrtysgfnfgtlqrtnap
>Protein7919 30
yeadgseceaaptkrkkIMVLGGGPNRigq
>Protein7918 496
gatldttlantnlildrsitlgdgtatlkqdenvnierqligtnkanlivntgnktltln
gdnsnfagnlqvtgniavkqnlgtgilefnkgqdtaiatdsslhiagnatfnnqlklngk
tslnadkdtksvfnaaikdadyiekdladndvtkfrtgslvktgqgeivlttkntytggt
tveqgtvtvanneafgtgdvvlkgsttlksaadislankitldsgivflqtpsdiqqtts
ltlsntidgdaaivkrGAGTLSLTGENTYRgitlveegrvvinnaqslgdnanvylnsnt
alettqalvlnkkitlqgddgtqatiktangdmtlsgtlnntgakvglikeglstlelqg
dnssyegkttikegalaiheannlggkiavelaggslkllesltigasqddaisitgsrg
aidtligtesnlaiafkgtglfvkegegkltlsgdntnfkggvsiddgilaitkdnslge
vdttltlnggtlqtdg
>Protein6354 31
gdgsvrdintgyftitgrIDDVLNVSGHRmg
>Protein6355 17
GSTEPVTTVAQCPAKlg
>Protein6356 250
malgatiyhdrttkswqntggsiayayhvpfkkdkthflsiglqagvnsinlqnfspldp
gdpltyngrsvnfdlsvgvnyhwkglnvgfsvpqvlgnkirfrNTDPSLNSFTTIQRqyi
fmasydaklgkkkdwtftpniminfvkknvspvyvditlmaaykhlawlaigynnggglk
qnsdskksafapnaagihatagvsvkelvdlsytfkstfgkkgdlsvanlgftheitlgf
rlkrktdqse
>Protein6350 77
mvqkIGAQPVASDITNFAGKfnngqvdvvaapaiaikplelykglgtkgaiirfpivqit
gniiidpkkfpagfgqk
>Protein6351 50
dvcsnchpfytgeqrIVDTAGQVDRfmkrlqssqaqqadaarrrdeknkp
>Protein6352 56
lrrrarraaehgdrrrqsvgderqegrgiqgrgrvlrlpvqprDPVGQPQAHRlpa
>Protein6353 37
laeiyrtrlkdfkAAAAAFEVAAKldptnverhflla
>Protein6358 23
enavertrVIIADDESLIRmdlr
>Protein6359 30
nerdrapvsndrITHNPAPVIPGISDSVRv
>Protein3294 87
mclaadapvrdwiglavrrarATGAPAVFWLDETRahdaqliakvntyladentdgldir
imapeaatrfsleriiegedtisvtgn
>Protein9222 127
msqtngeidgrwvfgnanntprvaridlktfrtaeiieipnsagnhsspfitenteyvva
gtrfsvpsdnangdvaintykqnfkGYLSFISVGKengkmdiafqiecpgvnfdlshagk
gkshgwf
>Protein467 77
nflvrltgqdvgrgtfshrhavlhsqkDASTYVPLRqlspvkprfaiydsllsevavlaf
eygyattypnsliiwea
>Protein466 26
mgraivrEPSVFLFDEPLSNLDAKlr
>Protein464 70
mkVLQEELFGPILPIVPYRsldqaidyvndhdrplalyffsydkaeqqkilerthaggvt
indtlmhiaq
>Protein463 35
rtsrVAAGEAGGITQHIGAYHVTTPRgmitfldtp
>Protein462 182
flvrpksfaaaespsgdaatvealavpelgavgaakVTNIHVEETEGPSLDDAAIVVAGG
Rgmgdaekfqavedlakllgaapgasraivdagwvpysyqvgqtgkvvkpdvyiaagisg
atqhlvgmkgatqhlvgmkgakhiiainkTGAGPLDTSVTSGSKtffvpemgynktmndk
ms
>Protein461 82
msqgrATYSMEFVKysetpwslsnilrlhvGFGFVEMASSDEAQKaisalngtdmggrtl
tvnearpqeprsgggpgrsggg
>Protein469 38
AMLVLTTITGCQGRngggwghyvgqekvrpimgfqhma
>Protein468 27
mkLFADNTVVARsrfwyymslfkkvkr
>Protein9966 131
ynkrikKYIGFIWKETTDIKSLSPNEMKIREGELIKKHIEKgdhiilldelgkqftskef
sgyisqkqmenkkqlifvlggaygfseeiyklanekislskmtfphqmvrlifleqlyra
ftiiknepyhh
>Protein9967 173
meravahtrsdlasirtgraspalveklpvdyygsivplqqlasfsvpdarMLVVTPFDK
gsmgaverAIQESNLGLNPSNDGVNIRLAFPQLTEERrkefvrlarqkaedgknslrgtr
rdarkeveslekagdisedelhraieridkvakafeiqvdqaidakttdlmev
>Protein9964 80
mgfvnpvatilegfgvekdgrgnakastdftggyatnvskvfaagdirrGQSLVVWAIRe
grqaaravdeflmgssdlpr
>Protein9965 139
mldialgigglpkgrVVEIYGPESSGKttltlqtiaecqkaggtcafidaehaldpvyaq
klgvnleelylsqpdtgeqaleiadmlvrsnamdmvvidsvaaltpkaeiegemgdqlpg
lqarlmsqalrkltgnikr
>Protein3322 361
avqaateafgswrrttprdrsekLLALADAVEDNLDELQRlemenvgkpasiiefefdlt
vdnlrffagaartlstqaageyledhtsmlrrdplgvcagiapwnyplnmatwklgpala
agntfilkpseltpmtalklaeisadifppgvfnvvtgqgetagdaivthpdvamvsitg
dvdtgkliarnsadslkrvhlelggkapvvvfddadletlvatlaetgyynsgqdctapc
rviagpgiyedlvaalssavgglvtgdptdeateigpvvssgqqervagmvsraaeagae
itvggstldrsgyfyaptvvanpaqdrrwwptrprtlrscseYLYELFPYGPAKqackia
g
>Protein9963 60
kaaplavresrKIVLESALADEETGWRlsnegiakMFGAEDFGEGLTAFFEKrdpvwkgr
>Protein3320 31
dtlcdekaivvlerMVFPEPVISQAVEPKtq
>Protein9961 117
mhevqkhltltnhgylgyavivnkkfwdslptdihaqleqaikeatvyankiaqeendks
ldgvrksgkTEVYTPTKEERmalkkamasvhikmadrvgketlkqfydatgfdpaal
>Protein9968 139
mtvikINAITVPADSGDTLAQRfaaragavdgqagfegfellkptddrttwlvitrwtde
asfeawvnspafgsghqggakpdgggakpeggghpggapgghtgghpgggptgegdtpap
vamsaelwsyepaggssgs
>Protein9969 49
mlaerIAFHTGQTAEQINTDSDRDRwftadeakDYGIIDNVIIGKgela
>Protein2354 31
akSIGSTNPYNVVRatlnglmatnapsviaa
>Protein7009 23
rrrpdgsyirFDENAAVILKndg
>Protein7008 47
mrTVADENPNAEVLVRalkfstgaqwhiasptkvsdfewkdlqvdgv
>Protein7003 56
nearerterpagqrefrprdnnrSYGGGGGGGYNRDNNRNSGNSGSGSFNRNRDGR
>Protein7002 31
cedvypverELYLGAVVDRssrrvtfmaste
>Protein7000 59
alglallsfgrVVEDSAASSQPHRlctylfelaqtftrfyeaapilkadtdeqrhhrla
>Protein7007 40
tnpgtnsykrLVPGFEAPVKlaysarnrsasiripyvanp
>Protein7006 29
mrLFTDDGDAVPVTVVDVSNNRvtqvktq
>Protein7005 35
ssvnfgkrgsgielsyeftrEASLDVISPFAARia
>Protein7004 73
nekrvhvvrtrggnkkfralrldsgtfswasegcsrktrILDVVYNASNNELVRtkmllk
NAIVQVDATAYRq
>Protein3298 37
gsashqkAILANLATALFEHGRittteakakrlrpya
>Protein2633 486
ytvarearlevkDGDDITAGDAMVEGPRdpkelmdiqgvystqrylvdqvqkvyrdqgvs
ihdkhielvsihdkhielivrqmtrrYQIESQIETAYQRevklpsggsividptealvsi
dinssrstkgsdieetalntnmeaaeeiarqlrlrdigglividfidmtppkhqrmvedk
lrdalamdrarvqigrisrfgllelsrqrlrpsleettglvcprcngtgvirdvrslals
imrvieeevlkdrsseiqaqvpvtvatfllnekrgatfllnekrgaimalearsgvkvii
lpnphletphyevsrvrdvsqdddydspasfqqvenfrpviednglynseekvtnrrqea
avkYVNGPIGLGASANKtkngktnyhvggkynfgsfavatsysqtsnaanqrrrgfslgg
sanlgafaltldltrdtkneiggkkytngvlegkkytngvlegkyalskrLVPGYEAPVN
LVYSAR
>Protein2632 269
ltlkqvdfvtlpgdeievklgfdesppqlqsyqiekparlvfdlpntkntlasrylnlgn
gnarSLTVVDNQERtrVVVNLGELSGFASRvegntlilkigkqelasiavanpaatppan
tspaksvkvvksnvqqineldfhrgtqgdgqvlielsqasvpvdvqqqgnkiiarflgak
lpeklrrrldvsdfatpvksidaynegnngvmviqpqgefeylayqadnkltisvkpila
dgpkrklywlmgqsvkkVVNLGNLGEIVR
>Protein2631 149
dlgnglkaifeieyglsldssgggaaagqangagtsttwwnrHSYVGLSSASLGTVVGGR
ldgvrygifnkydafaggnignftqmtgqvdrannaiayispsfsgfnavlaysssigns
nnlglaaqeggaatgggsatvpsaatlgg
>Protein2630 16
itpkGETDPTPEEKll
>Protein2189 34
pqgvfllvgpsgvgkTETALSLADLLYGGERmmv
>Protein2636 144
elidhvlavhhaylrdelpaldqlankvasvhgerHPELIDLAATVAELRadllphmare
elalfpmirqlvaadgetsqgptaadldrgpiasmriehdqtgrllerlrslssdfdvpa
dgcasytslyqrlaaleadthlhv
>Protein2635 16
FVAAPCPPVRtpiasl
>Protein2634 22
mvvgvtkgfekkLSLVGVGYKa
>Protein2185 212
rntdlapdapatleelltaakaaksadsgvsvlldqpvgktgnayftypwlsaygggifa
vkdngdydpdkvivnsadslkGAEQLAQMGKdkvlstnvgddnaegtnvgddnaegiftg
gkVYYTNSGSEANDTVVKmlwmlhrrngqpqrrkiitrvnayhgvtvatasmtgkaynae
fglplpgflhadcphywrfglegetelefsar
>Protein2184 67
mgvnygagkirFPSPVPVGSRlrlgakldsledlpnngaqvtmtftfevedapkpscvae
iifryye
>Protein2187 60
mvaadigkpvalstaanntakLAGDGDVVIGRlltyrnlvtegiligtvemkggfrfdtt
>Protein2186 33
drafqwhglghqperLLDPDVLQRqrqrradhq
>Protein2181 41
miprpiksnfrEGLDVLEYFIATPGARkglvdtalrtadsg
>Protein2180 41
yeeefdllervwdefkslharQIIEDEELWReledrygdyf
>Protein2183 194
stdeaatnapdpdqpwtliiggdrpaggagtydvinpateavvgrAPEATTDQAADAAAA
AAEAFESWSRttpelryellnrAAELIDSHAAELVPLVQAETGATMRvtkSMQVPQAAAR
frryaegakESPVTPLRPQSVPSTALAPGGVISAIANRapvgvvtaissynfpvvnmagk
vapalamgntvimk
>Protein2182 43
mksyvgqikeivkINDHAVDFVLTAPFPILPERlyswmimskk
>Protein3850 45
dvanakknaaeaalnaalvevptdpikISALNSAFDSATTAFKda
>Protein3851 28
mpvqfekNVINFFPITAARemyepfhkl
>Protein3580 32
GQYSPTSEVGKvtkstpfgsidppfnplaval
>Protein3853 156
mtglkVVDPTTFTIKttekvsnlpvrLGYTAFAPQPEAFFADPEAFGKkpvgagpfkfds
wtegqsivvvknpdysgdyagkvdkitfkiyadpdaayndviasnlditdeipasalidd
kyksdlpdrdkyksdlpdrnaqkSIQEEIVARvtgr
>Protein3854 50
eavilavdaegnrislgvkqlqkDPFSDFTSSHEKgaivkgvikavdakg
>Protein3587 49
vdlktkvhfpytvadlklplysiydgraygkSENLAEVLFKeivikalh
>Protein3856 19
mkvllknvrLSFPSLFKte
>Protein3585 33
gkelkIAATTVPRFTAGAGFKtavagkkaakkk
>Protein3858 83
lepkdwklgecepipgkTMPNMTVVERnygdiykkftsigplldkqgnggkginwdtkkg
kginwdtkkelkSVDQPVQTGYK
>Protein3859 124
mvitlqadqrlldevvvtafgierkrndlsvsaqkvtgdevnqvrsnnfvnalsgkvagl
dirTNNNMGGSTNVVLRgtksitgnnqalfvvdgvpvsnstlntgntttgragydygsaa
adin
>Protein3589 29
avkLLLPGELAKhaivegckalnksnsan
>Protein1980 44
iarTAGAIFDLVDVERievlrgpqgtlfgrnttggavqlvsrkp
>Protein1981 43
mikvslkngsihhqvkGHHGAANVMMAPAPKgtgiiaggpmra
>Protein1982 131
mgrgyftadqnkAPEGQPIGVIPIDSLFSPIQKvnyrvtnarvghrtdydrlsievwtdg
svrpedavafaakilkeqlsifinreeieeaaapqqsetdklneylwrsvdelelsvrsa
nclqnanihyi
>Protein1983 28
meggkkavaerIIYGALELIEKkhpdkd
>Protein1984 77
mdslqkGDEVVFAGGLLGRvqsvdedyavieasnnltlkveasnnltlkvqkMQLWMWQK
rsiklkylkflllklhf
>Protein1985 84
grnngkklkairivrecfeiihlitskNPLQIFCEAVIRggpredstrigsagvvrrqav
dvsplrrvnqaiylmttgarnnsf
>Protein1986 31
ecleyalahderFGIWGGLSERerrklkkra
>Protein1987 54
maggfaadsligialpqktsenwvlaekLFNEGLAAAGFKgdvqfanggvpeqq
>Protein1988 187
iglapqqagfdifekNFDNVLVSPQSKgerirvecrvfdglrtpvrdalieiwqanaagr
yahpgdkqdkaadphfhgwgrgctdfdtglctfdtvkpgavvgrngrlmaphinlwivar
giniglntrmyfsdeeeanandpvlngiewevrrktligqreasasqvvyrfdiylqgpe
etvffdi
>Protein1989 151
sgkVLGDAQQPLIKqgagtlsltadngyaggtsiqqgtlaissdlglgtgnnvtvgngas
lqtnaniniskdrtlvitgtsagaaintagnnseingqitgagklvkkgdgsltlnnqtl
ngnnytggtlidggkliinksedlgtggvle
>Protein10276 118
marisgvdlpknkrGVIGLTYIYGIGKstaskilndagisedkkvnewnddeinlirkfi
tenvkvegelrseiqlnikrlmdigcqrgirhrnglplrgqrtknnsrtrkgrrktva
>Protein10271 170
mfntkMDALNGETPYDYAAILGAFGSQNTSEKERidaihavldgeyetqaevaapaarae
gevrgtwirnpsisggfgfsyrIGTNMEIGLEHRashyfddladgqrweldgdytdhfdm
fqytnltfginlgkSESVDPLWELNPLTYLYDKVASIDPENLLKdsdndg
>Protein10270 209
mleflndnageatndvgetvdalkpqlekkdlvafepteavntntfvvteetakAENLTS
IGDLGDDLKlggpqdcptnpgclaglksiygvdlsgnftpldgggpntkralkngdidva
vlfstdgaiaennwvvleddkgllkadniipvasksladeggddlasevdkvsatlttdk
lielnksfdidkedakdiaeefladegln
>Protein10273 45
mnfdfklptrlehypnnrwqtiftietydnhrYLDNVSLGLGLRy
>Protein10272 36
mvkgfakVSAAETTTGQPKrrtrrsssksasaaage
>Protein4675 24
maattdevlrAPLVIEYPFRrttg
>Protein4674 33
rIFGPDETASNRlesvfdatnrqwnartiesde
>Protein4677 17
kEFFGAVDKgrseehts
>Protein4676 32
vvastfdepparHVQVAEMVIEKakrlvehkk
>Protein4671 99
mglerlaailqhvhsnyeidifdaliqaaaretgekdlnhkslrviadhirATAFLVSDG
VIPGSEGRgyvqrrivrrairhgyklgrktpffhklvad
>Protein4670 33
lgqvpiifdnipsalpfikdnrLVPMAVAAPNR
>Protein4673 26
vlyvpncrWHVISVIEKhcaqrfgcp
>Protein4672 32
arAVQQTLQRykelrDIIAILGMDELSPEDKq
>Protein4679 235
apifhvngddpeacvrVAELAYEFRqefnkdvvidmvcyrrrghnegddpsmtqpvmynl
ieakrsvrklyteqaqrpqalhrvphrpwrhhrrgcrrgaarTMTDPIADMLTRirnant
amhdetrmpsskqkealaslllkegyigdfavqpaegrpgnvltvqlkysaerqrvisgi
kriskpglrvyrkadeiprvlgglgiavlstsqglltdrearkrrvggevlchvw
>Protein4678 37
tgrVIAQAAANNLIPATLELGGKspnvffadimdkdd
>Protein2457 55
mgaftftadlaqdtisktatngrAGDGDTNLLLEAKyalskrtfvygvyvmdgkg
>Protein2984 32
tldtnellqalrrAGYPLSQPALYAALPRfdn
>Protein2455 54
maivnqtvpralrrlgydpaeidaivayiaeerTAVGAPSLRaehvdvfacamg
>Protein2454 29
mvhlsrGEAEAFYAVHKarpffndlvkfm
>Protein2981 49
titlargvaitsagtidtttqtnilsgvvsgqgqlikTGAGILELKgnn
>Protein2980 32
aaaegaigiaknankarkeplrVILNGLGKda
>Protein2983 24
mkATWSIWFGKidqpalttalvgk
>Protein2982 32
hdalpissnsrSDVIIEDVRigttqidrkstr
>Protein2989 352
mtptelihalllapvdllwnggigtyvkasteshadvgdrandairvdgrqlrvkvvgeg
gnlglsqrgrieaalagrrVNTDAIDNSAGVDTSDHEVNIKillsqavregdltqkqrnt
llasmteevgaavlrDNYEQNVLLGNARaqdvamlavhqrliheleergsldraleflpn
dnvlaerleagvgltspeiavlvaysklglkedllssglpddpwfvttlssyfptalrer
fatelaqhplrreiittavansmvnwggmtfafrateetgatpeqvarafviarevfdlg
syvaelealdnvvttqvqtrlylevrrlldrvvrwflssrptaldvaaevkr
>Protein2988 35
atrGMSAAAGRlpnlvkpetahpafdkachlfgie
>Protein2458 88
skAAAPAAPAEVAAPAEAKgrgaarparggkakavntrtaegrteydealflavkdhggp
vgagaliakVGGTSLQARaglarlietg
>Protein6999 35
kTNDVAGDGTTTATVLAQAIVTEGLKnvtaganpm
>Protein6996 82
mrvhkrLIDILEPTQKlidileptqktvdslqrKPFTQVLDESNAPFFKwfadgtlnasy
ncldrnverglgdktaiifead
>Protein3566 23
mgqkDPLTEWQRegfemfgslmk
>Protein4589 94
dhpfwvatqghpefksrptrPAPLFAAFVAAAAARtaatrvevpqgeaassepqvsdett
agrvrgrrssqaerpdvavdrdpvgvgdgpvsrg
>Protein4588 17
GTSGPGGRaanlpvtta
>Protein4587 9
DGGSEIARr
>Protein4586 66
mnlpdkaaqhyqkSLDYDPAQPTALLRlaeialrrrdwntalgladrglgltlqdaeirt
glmlvr
>Protein4585 455
pnatssrgeafkvaacvagydstvtpevppitqtgttstgvvtvgtasvalvgaaaaqyv
pqnasnvkvgtvtvtagatsvsvnsltinrsglgdslgltiaigqsgtvvsesrSVNSAT
QDAIVRlnntvtiaagtsvsfdvlvsvtsgansqhqftlksvgttaavtgmpitlglint
tsytvstvkvvtvdmnsvtsgkndqslgtiklqagdkdttfgafilskssgvdltkalan
vkvfkngvsvgtasitsdkiyvsglatkvarndtvtfelradvihvgtlenllmsiaett
dvsaieditgyatatsfaggtlsdtlvlssldsdtlvlssldivwtknttksvtvapgat
tvvlfdgklassasfdvtkftvkgqsthaaalsdvnessnftsltltvngvdydllntnq
nnsvtptvvgapyvfaktsdkfrYNAQEISARilq
>Protein4584 95
mnsklilsvvaaaallagcgapsnvrNDPTYDEAAASKfvalnkeainklvaefdrgpsg
dmpvlvativnvndmrrtaplgrtlseqyasnmaa
>Protein4583 447
mnprvsrssalaskATGFPIAKvaaklacgytldelrneitggatpasfepsidyvvtki
prfafekfpaadsrlttqmksvgevmamgrtfqesfqkalrglevgvdgmnektqdrevl
ekelgepgperiwyvgdafamglsvdevfeltkidrwflvqieqivkieldidkltdekg
esalaaldadtlrtlkqkgfsdrrlakllkttekavrdqrralkvrpvykrvdtcaaefa
tntaylystyeeeceaeptdkkkimvlgggpnrigqgiefdyccvhasfalrdagydtvm
vncnpetvstdydtssrlyfepltledvqsvidaeseagpvagvivslggqtplklagdl
peelilgtspasidlaedrnrwgalcaqleipqppggtattlegaretattlegarevte
rigypalvrpsyvlggrVEAVNTVLIK
>Protein6994 139
msgfyetinanvhrGVYEISEQATNALEGVRsdvarfigasdvdevvftknateslnlva
gswgranlgpgdaivltmlehhanivpwqmlasergfdirwipltedaqldlgnldtlld
gaklvgltaasnvtgtltp
>Protein4581 28
wkTLLEGAGVQSISLKgsgivsdaavfk
>Protein4580 45
magagkEYTNPGIDLKdyigtkfttgpdaklyqlpdqqfanlywf
>Protein6995 24
mdeppgvrlrVALSALTMAEYFRd
>Protein6620 33
qgkdvilvrQETSPEDLRgmvvakgiltarggm
>Protein38 90
mnkselieaiaksaklskAAAGSALDGALSAIKgalkkndsvtlvgfgtfkvgaraartg
rnprtgaaikikaakvpkfsagkalkdavn
>Protein6993 31
vigehgagqvllrPASPGTGVIAGGAVRavv
>Protein6622 24
mdsgkkSVAEGIVYGALERvvqkg
>Protein6623 73
miqqesrlkvadntgakelltirvkggsyrrYASIGDVIVAAVKsasptgtvkkgdvvka
vivrtsrpvrrad
>Protein7570 74
rdaaadagrrsrkkaakaaasvqrdaeanakALLASVEETGRrsrkgldravararssrP
SGGTSSGELIDRlg
>Protein5984 95
qpsqrsvvvlaparplgyswqvalfglgvpaghaayrrgapdlpdrgfdpasehqerpva
atcdvcgkGPGFGHNISHSHRrtkrrwnpniqrvk
>Protein5985 17
QVGVPYIVVFLNKvrhg
>Protein5986 114
irgevrsagaknavtkELVATLLTDEPCTFTNVPRigemdatlpmlaqlgtkypmlaqlg
tkyewvdehtltlhtpeitgqiseeysginrTTSVAGAETINTGAVDKgwgrcw
>Protein5987 50
mdfefspeqqafakevvafcddhddieifdvtrENMAQIVDTPERrafkk
>Protein5980 104
myrtwaaahgwrfevisadasdlggltgalvrisgpdawsrlkfeagphrvqrVPVTEAQ
GRvhtssavvtalveadavevnldpselrvdtyrasgaggqhvn
>Protein5981 33
frsntdrISQDVPFYRaylknaalmgtavinnp
>Protein8369 358
lratpdgratgvvleanldigrGPVATVLVQRgtlkVGDPMVAGPAFGKvralindhgeq
vdeagpstpvqvlglsdvaqsgdnfvvapderkakavgatrerwqreiqrsrdasalagg
akledifkeiqagetatlnvivkadvhgsleavteslqklerdevkvavllrsvggitks
dvqlaaasnalilgfnvrpdrkiremadesgveirtyeiiyklledieaamvgmlapeye
evvtgdaevrevfrvpkigavagcqvlngvikrgslvrflregtiiwtgevsslrrfked
vrevaagfecgvglsdfqdvrcrpvglpgpqgLGEFSLTRkftkhggkmqkeietkkk
>Protein5983 14
kQLDEDVARyhlda
>Protein8367 69
mkfrsltrafvvavvavvgvlapagaasagtvttqhgkckATPLTPTVSRgratlkVSIS
CPNSAFGAK
>Protein8366 44
lalnlerDSVGAVILGAYEHISEGDTVKctgrilevpvgpelkg
>Protein8365 33
qrqatkDAGTIAGLTVKriineptaaaiaygld
>Protein8364 28
mrwkgkrptvrGVAMNPVDHPHGGGEGK
>Protein5988 653
atdedregeaiswhlcevlkldinktkrivfneitapaikkavanprlldqnlfyaqqar
rildrvvgfelspvlwkklgrrtlsagrvqsvavrlvverereinnfnsesfykvvayfl
saqktfkaelsekyetekeaaafledcktaifkvadiqvkptqkSPAAPFTTSTLQQEAS
Rklgfsvsrtmivaqklyeagkitymrtdspnlseealgniqqyinksfgneysnkkqya
sknssaqeahegirptyiqnpnegsnrdeerlydliwkrtiasqmsnaklektvakidis
nrkekfnaegevlkfdgflkvylestddeeteeagmlpalnigqvleykniearqrfsqp
psrfteaslikkleelgigrpstyaptistiqnreyvikgeaegkprsyqkldlsankei
sketlsentgslkgkllptdignlvtdylmenftrvmdysftaemekdfdliaegnknws
kslkqfyepfhkeieasgesttyvtgerilgtdpetgrqvsvrlgrfgpmiqlgvqeeee
kpryaklkssqsietitfedamelfklplslgeyegqevvvnigrfgpyvkhgeafislp
kgeepldvtleraievikgkqvedapiahydgkpitkgkgrfgpfikwdglfi
>Protein5989 45
kgddeglitaafiadaladlgaklfgrEAEWGVGPDALDGARdfv
>Protein8361 144
mawplfkphfgkrvpfsanhsgapwlepihqdangerTSEPAMPGEQGRwslcpdnanrk
hynihfvrmpitlakkqgkepamvdkdgliyvlheeerltrANDDLKLPAVIRanvydcv
dllltsewddddytnfqsskinih
>Protein8360 55
prQASLGWWMKYSASWPPPGIGSLAMLLRISNMPsglstlpamsattkftgrrsl
>Protein4859 304
ttyllnlaagtpgyrLDDQDHFANRrirsvgeliqnqvriglsrmervvrermttqdvea
itpqtlinirpvvasikeffgtsqlsqfmdqnnplaglthkrrlsalgpgglsrdragme
vrdvhpshygrmcpietpegpnigligslasygrinafgfietpyrsvtkgkvsddihyl
sadeedkyviaqanaalnpdgtfaeervlvrtkggeaidvaaddvhymdvsprqmvsaat
amipflehddanralmganmqrqavpcanmqrqavpclrpekpvvgtgierGGVYAIFTP
EFLR
>Protein4858 104
aiinefggdikETYGVPVEQIVEAIKhgvrkvnidtdlrlastgairqfmaknpaefdpr
kyfaqtviamrdvcidryqafgaagnaskinpislekmatrygk
>Protein9368 89
mdfiksleldlipgkeipqfkagdtitvnykiiegdksriqafkgdviqrkgqgrtqtft
vrKISNGVGVERifplfspnidsievnki
>Protein9369 138
mwsqlsgftkvsapevvdhsragslvtlrlryrfiaglpaaatavidprklvwveetvtd
lgngtatvsfrpehyanklsatarvdygeargsatrrvvgdlkvnvflvgsqverAISSG
LSEHLAEEERavlsllda
>Protein9364 75
mveaffeeirnalergdgvkLSGFGNFQLRdkpmrpgrnpkTGEEIPITARrvvtfhasq
klkgevelsyngtqs
>Protein4850 72
maergktfldtyckkakYIDVADLTLPGIPAERrgdftgivigalanrlaqhyesvrghd
lgqrhymfkvey
>Protein9366 65
mssftpktgaivkqalaeafsedqvavitgggvvsdafsrLPFNQMTFTGSTNVGRtvma
aaaen
>Protein4852 46
iykvlkQVHPDIGISKkAMNIMNSFIHDTFDRiategsklvrfnmr
>Protein9360 46
LNMSFDANADPKVQLEQAIAESQQQHKMLVEQAATVVANQKadrda
>Protein4854 32
ngcalpicspdgkLYQLPDQQFANLYWFRydw
>Protein9362 199
mtaiqgekltkkkpeksltgfhlrtggrnndgrqtirfrggghkrlyrqidfrrdkagip
akvasieydpnrssrIALLHYADGEKRyilapvglsvndevqsgvgaevrpgnalplvni
plgttihnielkpgkggqlirsaggsaqvmgrdgayvqirlksgemrkvlstcmatvgqv
gnvdhenvvvgkagrarwk
>Protein4856 33
kADVEGQNDVAALFRstaegetghahghlefle
>Protein4693 24
mapdykSGTEIMFENNRfgqkngk
>Protein5188 27
msqsrwginvdedlgggskALVVLENR
>Protein5189 21
gpkgrnvvlerSFGAPTVTKd
>Protein5184 18
mswikETDSDYTEGSAAR
>Protein5185 89
klakqtgltqakAMEVVNALFEAENGKGILTLELESGRkvtipgfgtfgtkvraarvgvn
pttkdriqiapkkyaffrpgknlrelvea
>Protein5186 56
ggtgddrvigsrgtdtldggkDLWLQDGVIRvlndyeagvedgkpttvnldkikqt
>Protein3563 26
mkgndkeaitakTEALSAASLPLMQK
>Protein5180 79
tgdgtnlpggndengftdvrLIDGTEFAGKlsfqaaitsdsvakylnlvdtasnpsadni
afvysgganddsitvdids
>Protein5181 113
mildgphrkgdkrrarAGAANIVPNSTGAAKaiglvipelngkligsaqrVPVPTGSTTI
LTAVVKgsdvtveginaamkaaasesfgynedpivssdvigmrfgslfdstqt
>Protein5182 61
mgvtngnfsvvvsgedkflkastrniptlkyvnakrivcrdilynkNLIITESALKeivn
q
>Protein5183 11
HNANWYASPKn
>Protein5718 69
rgftnifhvefqpvnlgdltrYNLSGSVTPEILEEKglikdasglikvlgtgdikssvsi
tadacskaa
>Protein9180 443
mqppivkglpilgsaidlskdilkflgkEYENQGDSFIFNLPGRrifttrsaevaqhilq
knnknyrkdyganklkmalgnglltnegeswfkqrrlaqpafykkrlesffdtmqqftls
hiepwknkstqtifidaemmqltskivvetllgsditknltgiqsyiydiqnylvkiirn
pvyewysayngdkkqfeniiqkfdtilydviqkkkksdsnndllsmlieardvdtdeams
dvqlrdelltiyvaghetsgyaiawsiynickhpesyqkvkdelklvmpdgvltmenfgq
lkylravideslrlyptayivgreskekdeidgleipkdimtlisvyhlhrnpkywkqpn
nfvperfldkahplansdayfpfgagprmcigfyfalmeitvvlanlfyhfdlklvenqt
iefeplvtlkpkngiqveitnak
>Protein9181 493
mntaplkhqrgrlvailatialfvslvlivsaqaqrasatsvspdlptinltlpagvsqs
aldgskdtvrtgtkISTEDPSGPDLPPVIGEVGLPPDGVVGEVKPRgnytytlakkpyqi
kldkkrplfgmpaaktwvllanhadpslmrnkvaydlansiglqyssetrwvdlringvy
rgnyllsekvqtgtnrvelkHPQGIITELDHRgdgtqpgypaedywfhsatsnstfvlkd
aatdypdkvdgpltpevaagwadmkTTVNKLDALLYATNPDWAKisaiidvdsfvkyyfv
felgenpeitqssvyfykdgpdsklyagpiwdfdsafaqydksepygadyrsdyvknaqi
lrqkgngwmmelfrntqfvnrANQMWDDGIAYQSNKtlskidgyqaqvtkSAANNFALWK
vlgnnfalwkvlgkptlfgqnppeghtykLSEADVDEVLReirlalleadvnlsvvktlq
grireravgeels
>Protein9182 122
ekrwhrMLENTIDATEIKssdellkaieglkndgyrystmicqkadeghdliyifekdnk
lknlryfvkpgekpksvsgiylcallieneyqdlygltfeglaidykghlyltpnspkap
la
>Protein9183 141
msdkAAPSISEVMTTEVITADRSQALSEVYDLFESRNIHHLPVMDGQKPVGMVSASDVLR
LVYDIEDPTDRmmrsmldhqfniddamtadldtltvdatvrdaadrlsggdyhsvvvida
vghlagivtstdlirylrdhv
>Protein9184 532
mrrastllyfldadgaaadlvdlsragvaraktvelppeaetiraevrSFVDSISGLSED
ERKarmvetgyampnwpkpfgrAAGAVEQLVIEQEFGTAKvsrpsygitgwniltliqyg
tedqvarwvkpaldqevvwcqlfsepdagsdaagvttkgtrvdggwlvngqkvwtsgahy
sgmgfatvrtnpdaakhdgitmmvidmhaegvevrplkmvnggkefnevffsdvfvpddd
vvgpvdggwtvarpvdggwtvaratlgnesvsigsgdggmamppelllsafdehpdrlag
gaarvgryiaehhsmglmnlraanravagadpgvggaitklvlseighdaasiltecygp
dsvfmdgmgaisnpmvlmhrTLADDITLSDGRvvekgtevglelmatlrdddsvtrvrvl
spltdestfgitakgygtslatsktiepgeavgvigaqsigepgtqltmrtfhtggvasa
ggditgglprvvehhrwsaprgrvvrgshpeeqgVTLINAAAVPGSLDGLAR
>Protein9185 32
magqkirirLKSYDHEVIDSSARKIVDTVTRa
>Protein9187 198
aivaevelglgplhtafdgrgnayttlfldsqvvkwnvdkaiafhkgdktakyvvdrldl
qyqpghlnasqsetraadgkilavgckfskdrFLPVGPLHPENEQLIDISGEKmvlladh
pvrgephdfiifkrdlvnpkqvyalddfplavkdpkdsgitrngkqvtvrltsqapafsm
teiklkkgdnvtliltnl
>Protein9188 210
mklcnialatllaaagitafaaetkEQFFPGLPYRtgayapngvpwangyadylklvnvr
ggingvkivyeecetaydtargvecyerlkgkfggatvfqplstgitfaltekapgdkip
litagygrsesqdglvfkwnfpmagtywlaadalvqtlgkkeggldklkgkkvtlvyhds
pygkepipllqeraamhgfdlqllpvtapg
>Protein9189 125
mteatfgrIVNLSSTSAQGNRgqanyaaakagmqgftktlaielgkfgvtcnaiapgfiq
temtkatadrlgvsfedfiafsakeipvarvgqpediaatvsfltsdeagfvngqviyva
ggpkd
>Protein8589 36
mkgnlakAAGLFNQPASQVARlaaalqqkqetagae
>Protein5716 32
lkGLITVNDFRkaemypnackdeqgrlrvgaa
>Protein8582 30
vvernykdifkkFTSIGPLLDKlgnggkgi
>Protein8581 10
NAVIDYQTYR
>Protein8580 32
mdeqgkegslaglkVMVIDDSKtirrtaetll
>Protein8587 128
veffpisartnqgvpeltehligrlppgplwypedqvrDTGEGFWVAELVReqllatare
elphsiatrcvelnwpyveveilverisqkgmvighqgenlkragigarkllpegthlel
kvkvnrdw
>Protein8586 41
ltrfvnknhiarAALEATAYQTRevldamnadsgvpltalk
>Protein8585 49
kMGAEAIQGLLKdieaiqgllkdidlkseverlrSTPFAAQVAAEVAGR
>Protein6989 57
veyqkiddvglhisingqtqvlevdnviicagqdpqrELQATVEALGKkvhliggad
>Protein6988 66
mpvlahsllesvdllanaattfaercvrgceanaerarelverNAIVVTALNPYIGYDNG
SRiakt
>Protein6639 71
vvsallgrMPSAVGYQPNLSTEMGALQERitstkkgsitsvqaiyvpaddltdpapataf
ahldattvlsr
>Protein6638 25
htggtiinagkLIVGNNAALGSGKa
>Protein6981 75
mltdnwsvdvpvalpfehtltgagaiagvgtigttkALPFTVFGQYRfgeakaafrpylg
agltyayfydenatn
>Protein6980 75
mllngrvsgsrILDENTGEELIGRGETFSESALSRvgfeqyvkltvedgaeveeqvwglm
drvrekeeqvrerfa
>Protein6635 54
laasvldcgkrkVWLDPNEVSEISLANSRqdvrklvkdgfiirkpptmrsrsrt
>Protein6982 161
mrAVLGLFEGVVTGAADGYARiagkpactllhlgpgpapcctwapalatasptcttpggl
tprsstslvttpritsvlmrrsratstlsparyppgctgEVSLFNQSFVKndkqtveqml
kassttvrsftifvvgegiekrvddfaaevaaqvaaakgaa
>Protein6985 29
meylqvrYENTLVIIPDLDAVEAKiltll
>Protein6632 46
lkvsdetdeialntggvqivakEGLPFGTIKatdyvrdpngnivvn
>Protein6987 108
yakSLELVGTGYRaelkgrtlhlalgfshpvtfdlpgdiqavippdskgtlinltgsdkd
lmgqtaatlrgfrppepyggkgvrykgenvrrkagkagkggkgggkgk
>Protein6986 24
lidgdtkkiisvlkTGYAVHISRm
>Protein7588 39
ararkiqrflsqpfhvaevftgspgkYVTLAETIRgfkm
>Protein7589 35
agikGVTEETTTGVHRlyqmleageltfpainvnd
>Protein7586 86
mfdtadftltaytandgenlavydwplaegraqrgtvllvhglgehagrYHAVAQHLNAW
GFAVRaydqyghgqsggprgglnhdm
>Protein7587 172
hdalpisnaskASHIPVILNMAVSRtrdsfkIIENLGTAAYCVPITRfpivpagaardlp
dseferepitessyrcpgfelilhhdgnaypccspvifdtpltlgrvetesietligrnr
vdrdtdhqgrkkcravdhparglgmvqiphLFDVLGPRyaarnggylrilkm
>Protein7584 36
mgrDVLLFVDNIFRftqagsevsallgrlpsavgyq
>Protein7585 16
mnpeillkEAPDVSAK
>Protein7582 20
mqrFDAIDQASLKsdipafr
>Protein7583 25
gknqkqclllkTVQCLETQPKyyhh
>Protein7580 243
mrvrysasvvatavavgslavgiagqggsdrvqpaqqsvsdakaklvttpwkTFSTTVGR
gtkvvvstggnitgyaspnsgitgyaspnsgsavyehigvgaigegyvlcydgssaaydl
gqsasgwaaptttssnvtrntldgraslqqtfsltpggissatsflvsmtvtnrVTVLWV
DRWLGRWQARRLVRQLRPDVAHAHLSDGCKalggardlrgrvlrvatlhmrykpqqhahl
dal
>Protein7581 31
givfeghpdlrrILTDYGFIGHPFRkdfptr
>Protein5728 130
mgdkiydevgedkitelndelagsdefpkELIAPVAKagpecvpagdllkdeltasgitp
eqadciasginddkALNQQVWDAIAASAAGDQSKADDLQGAITDMATKCVGGmglirphi
rfegespqal
>Protein5729 38
tvahggsilfvgtkkQAQEPVAEQAARvgmpyvnhrwl
>Protein5720 97
ttnqylaekekenlsygallptvgfsgsinrnkvspdtgagysytgtqlaiqarqglyrp
dlwtsyskAQSLSSVNEANYRqqqqeqilrvseayfn
>Protein5721 39
dlrsdvntsynlykstvyvtfkGLQSSTVTVSGTGYKtt
>Protein5722 85
mnaiayvheqlsgkkefpafkagdnitvnykiiegnkeriqsfkgdvikkqgtghtasft
vrkISDGVGVERvfpfyspniesie
>Protein5723 33
qhggrVVNGVGADPDIVVASAKaylsalnklhn
>Protein5724 315
mfydddadlsviqnrkVAVIGYGSQGHAHALNLRdsgvdvrvglaegspsrakaqdqglr
vlsvadavkeadlvviltpdqvqrtvyaeqiqpnlrdgaallfghgfnirfgyitpeaga
dvvmvapkgpghlvrreyvdgrgvpvlvaveqdasggawelatsyakaigglraggiktt
fteecetdlfgeqavlcggvtslvqagfetlveagyqpemayfeclhevklivdliyegg
ianmnysisnnaeygeyvtgtevindqsrvamrnalkriqtgeyakmfiqtgeyakmfil
egrISGLLAILADSK
>Protein5725 33
dlirrVPLFSMLTADQAQAVADSVVKrrfrrge
>Protein5726 70
aviasgtsdsdalsanylagrlarWTGNDVPVLLTGASVPEFTRtalrnlgvkNVYIVGG
TAAVSKavad
>Protein5727 169
reighgalaerALMPVLPTREEFPYAIRqvsealgsngstsmgsvcastlsllnagvplr
aavagiamglisaevdgqmsyaaltdilgaedafgdmdfkvagtatwtsrspapaDSVGA
VVLGAYEHISEGDVVKttgrilevpvghellgrvvnslgqpidgkgpin
>Protein4304 45
aqeasnrvwsigasapvftngkVSLGYADVSWDRsgagsssswsl
>Protein26 32
igkkgedienlkrdlgkQLGVPVAVNIEEVRk
>Protein27 32
mldlykQVTGTAGDYQVKgaknglmlniggsa
>Protein6183 60
NAAPTWRKWMMPMPSQQWNKKFSTATTPNRPAAPWRKrltpmvasppsfqckslpvkaaa
>Protein6182 58
favvaaevrklaersqeaakEIGELAGNSVTTAERagklldeivpsiqktselvqeia
>Protein1409 40
pdavakNVIGQIYARfeaaglkivaaklvrlsradaeafy
>Protein23 35
qfrVGGGYASTDPDGPTKltfwnlgagvklgagev
>Protein20 42
svnewalggsydfkvvkLYATYQDQNDNNGTSAQEASNRvws
>Protein6186 277
sqyndglitlgekynkvvdiwskvtdeiskelirEISIETLVAPDGRvlevpafnsiymm
vdsgargsttqirqlagsttqirqlagmrglmakQVNEIEETVRrelvvhsavhgqsdms
lvmpsllvvkrlervgdqcknifgvgdqcknifgmaeegirftdapdravfdddrrvvsa
mfsttsellaerdpaavdafsttaealmaeledrTETTGAAPVASLSQTKiddstlrtty
wglkgtedlggglkanfdlqagfnidtgagntnlfeh
>Protein6189 55
qkaigkkcfhlvdpvgyrVGDVLDIFSRaahaprmnlfvnaallgfipkgikksl
>Protein6188 130
lrsvpaaidagigyvtedrkvlglnllddiktttvsaklkkiskhsvvdrraefeaaegy
rkslrtktptvnegvgklsggnqqkvvlakWLFTDPELLILDEPTRgidvgakyeiygii
qelaksgkav
>Protein1407 116
aiggissvwgfhsgqictsptrviaqrGIYDQLVAGLTKTAAYMPVGDPLERgtvvgpvi
saahrarvegyieagraegatiavggerpdmergfyvaptlladatnqmtpvreei
>Protein1406 36
tktarkVFMASAWRcqfdgcgedlsshfatdepany
>Protein1401 99
rkalakwltdprrykMAQVINTNVSSLNAQRnltksqsdlatslqrlssglrinsaclpa
castapkttqqawpflagSPGVFFDHDKgkthssgklly
>Protein1400 32
GIESVVFDRggylyhgrvksladgarngglnf
>Protein1403 29
fvvsynecikFLWYLIMSVLNFEIGRsvv
>Protein1402 44
ktsiylefegligidekvrhyafpkGDEGVSLLPILIRlpedtr
>Protein7762 35
atgadrnrltlggsydlnvvkLNAILQQTKddvpg
>Protein7763 316
mtdrGLDSPLADALVGTRrfftkaevsadkrslyakggrqgdafyrdrwshdkvvrsthg
vnctgscswkvyvkdgiitweaqqtdypstgadrpeyeprgcprgaafswytysptrvry
pyvrgvllemfreakaalggdpvlawasivqdpdkarryksargkgglvrsswdevveii
aaahvytvkrwgpdriagfspipamspvsyasgarfleligapmlsfydwyadlpnaspq
mfgdqtdvpesgdwwdagylimwgsnvpmtrtpdahwmtearpdahwmtearyrgqkVNQ
AYVIATSTKvnlgnfq
>Protein7760 28
LGIQAFEPVLVEGKalqlhplvctafna
>Protein7766 22
mkdggakVYTTSASAFNSSEVR
>Protein7767 26
mhrdakIFDIFEGTEQIQQLVIARai
>Protein7764 20
mnqsqfwskIGVTQSGGSRy
>Protein7765 131
ipalltaldgkkigaqaatthanfiaklipgadlrTYDTLDQQWIDLSSGRidaafadat
adqdflnkpegadftmaeasipsaydatlgegigvgmaqsntelkaqidtalceliadgs
iskasekwfki
>Protein7769 33
qkQSFSIELPPYSQDLSDAGKgpsdgwsftnpf
>Protein8978 391
mllkalglflvgsnklrnkkMYELKKFIIHNLFWEDNYEISFQNNRIILISENGVGKtti
lniiyaflssqwekligipfdfasiefefqgeeievnvekkdfniefdiefrkaylegft
ykdelevileklnpeniinainesreedliintlkqvhretekdyqnieefdvvsnrdli
dsikrklpelvkeicsnlfrdkyeklsligkifylptyrrievpaktlfrekpdikkees
srylslfefgmedinslirnqaskniekihemillcnqyikngkelhyseiegnilvrik
dndlnlevlssgekqlvsifaylylkdekflvifdepelsfslfwqkkilidississct
gfiavthspyivdneykkylysleqlrrkne
>Protein8979 312
mhpqldqgapfvwsnrnkksialdlkSPQGLALARdlvcradvlvenfssgvmrrlgldh
etclalnprlvycsvaaysregafadrigfdpiaqaesgfvsmngypdregvralspvmd
istammvgnavlgallarerlgrgqrvevslfdtavlmtgyatmqslftgkepqrsgnta
pdtcpsgafrasdrtfyinsgndrifqrlmgqvlerpdvaadadyatgplrirhrerLFA
FLDEAFARhdwahwqarmraagvpyglvrtvgeairspeardhelvtriphpvlgwvpnv
rlpiryaatpma
>Protein8972 80
mqasakLNNCPTSPRkmrlvvdnirgvdvdkalnilaftrkesalklekllksaianwaa
kfelnpedselyvkevfvng
>Protein8973 79
ADFIVIGLRptahpggqthsrlqrsahlarcpvrgdcgqgrglahrlrgpewsvadvavg
grqppwgmirtsgrlimst
>Protein8970 143
mkrgipaveyvlnegipytsgpqwlaqyvlqgkHVLAVAGTHGKtttstmlawileqagl
etgfliggvpkgfeasarlgsgkyfvveadeydsaffdkrskfvhyapktailnnlefdh
adifddlaaiqkqfhhlvrtips
>Protein8971 64
maancdvcgkGPGFGHSISHSHRrtkrrWNPNIQRvramvgaagktpkRLNVCTSCLKag
kvnr
>Protein8976 205
egyvrDFNLDNPEVAVSVLRfanvlgadirtpltrALELPLVPTVFGFDPRlqfaheedv
vrsilfamnhrlagtynvagdgllpwsevismvgkrpgylpaigadlatlplqrlglidl
ppaylallrygrgidnsklkaagfkydftsaqsvdsfvralrlrrtmgrhrpkyryesdv
eqffrhspavirnraaqvedepdga
>Protein8977 45
kirHLVENMFCRLKqfrgiatrydklkrnyqssvalaciflwlpl
>Protein8974 325
mcdrihdfgslagaelwhggfqsknsesrhvrIGPLQGPSDLYVGNYARyadaedivmiq
gwyvdaairarqagfdvvyvyaahnelptqflspffnhrhdqyggsfenrarfwretlek
vkeavgddcaiatrlsvdtlqggktgyqvgddgirfvehvdhlvdlwdltigstsgaewg
ndagpsrflqenhekdyvgqikMHNHTDKPVVGVGRitnpdtmveiiksrqfdfigaarp
siadpflpkkidegrldeirecigcnqcvashhlggathiqctqnatigeeyrrgwhpei
ftparnrdmsvlvlgagpagmeaae
>Protein8975 93
maralsfnglanaqliaainagahtapafagdtvyawsevldkAETSAPGVGALRlrlva
tkgrdesmtlrgennkyapgvlldldlwalapl
>Protein6196 54
mgrLPTWLSWNGLRPPWTPSWRATRMRWRMRCAAAAKSRLGWgrmsgrracaps
>Protein818 35
mrTVSVYVNGPGAGResalralqsagfrvslirdi
>Protein819 168
mrfrsqvtskirnyldrNGFLDVETPVLTRatpegardyvlrpkvrvitschrgDTSFGT
GQAKfatgtalttsaavtvsnsinlagdttvhsstfnsslngeisgagslngeisgagsl
tkdgsgsvslngantysggttinegtaiiskYLPAPGDVEAIKgildd
>Protein816 61
pnakasylvktkTIQELFDPTYGRlnatlgvelpftsaltqttiplgyvdehteefadge
t
>Protein817 33
IEEDLGDVAVYPGRAAFYNLRshaagprscasr
>Protein814 34
mkgyyknpeatakTIVNGWLNTGDLGFKsfngtl
>Protein815 32
ngelktrainvndsvtkskFDNIYGCRhslpd
>Protein812 9
GQMATFLYR
>Protein813 31
hkAPANELVMGITGLSQNVNRleqgqyndrg
>Protein810 48
mcgivgiagkSPVNQALYDALTVLQHRgqdaagivtihdgrlflrkdn
>Protein811 40
mlgkDQPVILQLLEIPDEKaqkglkgvmmeledcafplla
>Protein1411 72
metkaivrgvrlscdkgrlvadlirgkkVDQALNILEFTQKkaagiikkalesaianaeh
ndgadidelkvk
>Protein1416 83
arievqghcderGTTEYNLALGQRragaartylvskgisanristksygeerplangsde
yawgqnrraefvvssggdqylks
>Protein1417 39
nlhiyasvisgegdrVLASASTAEKevrdqlggngkggn
>Protein1414 138
mradpnayrssidertillvgsapcypygvidpiaeiastaadagllchvdaclggwllp
fwrsigrEVPPFDLSVPGVTSLSADIHKygyaykgasvilysspdyvdrqtfmydawpgg
lyasrttagtrpggpiag
>Protein6191 54
lalpkqvqrhailhsiehidlvlvkagekVTVDVPLVFSGEAVRgalvnhelns
>Protein10198 71
myavrpwtirQYAGFSTAEESNAFYRkALAAGGQGVSVAFDLATHRgydsdhprvtgdvg
kagvaidsved
>Protein7716 31
slhdalpiykEIPIPADLLDTVQEYRakmve
>Protein7714 30
wsfkqrekVLFFPDQHLGRwsghqlgipld
>Protein4796 18
ggvcvikVGAHTEVELKe
>Protein2848 38
gnlffnperYDLSQVGRlklnykfykdhserpdiehtt
>Protein3551 36
mqkLYAAEQQGGAEGQPAGANKaddgvvdaefedvs
>Protein3550 69
mttevitvdrSQALSEVYDLFESRsihhlpvldgqrpvgmvsatdvlrlvydiedpsdrm
mrsmldhqf
>Protein2840 27
qehngiirhgakLLYAYCEATVPRiqv
>Protein2841 389
mfgiarilcsqprpkgrraavvtnsggpgvlcvdallrANYSVEPLSDEASAELARqlpa
aasvgnpidmlaaagaaayrdvteavlsldevdvliviytpigleddeavaqaisdgvaa
arakgadgvvlasvvggegrhsepqangeaggreviptfafpedlapllgpigdycdwla
rdlgrvgepegcdteealpegcdteealrivtealsqrgegwltvaearavldavginln
agrvvvsaaearaaadgigypvavtvastgivhksdvggvhlnlatadevakayqavssl
tegtdarldgalvgamedgielflgvdrdasfgpligfglggtsvevlddvafrlapltd
rdahdqvrsirgwkllaghrVGAVVQTAR
>Protein2842 270
mqnggchpvdgcyfpskpyagasyrYLAANVFKkadnkpllpgttvrwvggkrIGFIGMT
LRATPTLVDPAGVKsvrFADEVSTANQQAAALNRrgvkaivlliheggyqepttenyngc
vgfngpiaematkftslidvvvsghthqpyvctvpdpqgrprlvtsassygqvvtetyfn
vnsvtgeinrnsfdaknvlvdrTTADPAQTAVLDKWRtlagplagrVVGTVATDVTGDSG
GDRgietpmtdlmadvikwgtssggaqigl
>Protein2843 15
rWWFIFVWCGVLFRf
>Protein2844 50
mkAQQEAGLDSLSKkeqlmfaremaklerdmggiqdmtglpdaifvidvg
>Protein2845 28
massnpktaqtakEYMTEMGGIKqvvek
>Protein2846 35
gvkllidpkSLAYLDGTELDFVReglnegfkfsnp
>Protein2847 16
spikrVAYVVESARve
>Protein3220 46
vdsdtgeilakANEELTEALLKklrssgvqdlqciytneldqgayi
>Protein108 34
mavgpgrigddndrVPMDISTGDTVVYSKyggte
>Protein109 112
mdrAGSLADEDARqaaedlnellipitkawctdmgvevtslaiqvyggmgfveetgvsqf
frdariapiyegtngiqamyegtngiqamdlvgrklpmrVIVSQLHRqprrv
>Protein104 18
mssyarVNDYGFLETPYK
>Protein105 401
lasvelefkpveyikltsrIGNNFTLSQIDLENPKynyvrsgsnpgsyvhevekrnqlnl
dliaafnkevvknfnigvtagfrytgnssdrvlgytqgglvvpgfynlsnsagnaltqde
ktsrailgvystisfgyknmlfadytisndwsstlpegkrgyyyqagglsfvvteafkkk
sewfnymklrfnagtqgkdalayrlntvynanpvfddysdgnlqvvfpviglsgtnvsgf
tldnrignpnlkpeitveyeagaditflkeylnveytfrhrtskdllvdvalpgssgyrv
kaqnvgkirnishellarvsvlrnikninwdinlafsklnnkvlkvsdetdeilkvsdet
deialntggvqivakLEVFDFVKseegktdlnlgarskyii
>Protein106 32
perEDEVILVRsndtillqcktkicsiegktp
>Protein7718 60
anqlasqqanqllqirGLLMAQQNAIATRnqaladreaqeaasseqlrkgsykpsparsw
>Protein100 31
getlcdpaavvllerMVFPEPVITQAVEPKt
>Protein101 30
PDGVQAPRraapgrrgrgagagrrrprpqh
>Protein102 46
mgkgkgapdfwvavvrpgrVLYEIEGVTEELAReaflrahhklpik
>Protein3226 104
mnttvsdltrVVASQSQDDEALReiiialehqsrsssrsstsrprcfaPAQSITLPFKdm
vkaleseafyshiltltidgqvqqvvlkalqrhpvknqplhadf
>Protein3461 26
ayitipkptkASQVAEMISYIQEAAK
>Protein3460 27
dtvivsvnvvegsrkrVQAYEGVVIAK
>Protein3463 18
mpklpfkIMMNVGNPDRa
>Protein3462 526
mrrgrprrrrrlprragsrvatcsrtprlrgqgadppgprcrggrsiawcswwssdsste
raravdataaavspwnltercendavvrlqrlrvwstsdnksapdctqcwvegcasgyss
larqtragatrsshsvipggnvpqrsvvavgasllvaslalagcgsrsddtegtdtgsae
nkvakIGVIAPLSGDLAALGKgiqnsvdlairqaneaktipgwtlelaaeddqatpdvgk
naatklaadkdvvgvvgtlnssvaqsvqpvlaaanivqvspantnpsltqgadfatapkr
typtyfrtcttdsvqgpfaarylfetagikevatvhdkkTYGQGLVEAFTAEFEKlggkI
VAAETINPDDDKYDAVISKikpsnpktvyyggeypqagpfsqqmkaaglnvplmggdgiy
sgefiklagataegdlatsvgaptdtlesakdfiaayeaagfaepyeaygayafdaanai
iqalkVSLASADSAEAARqatvdamanvsfdgvtgavafdefgdtt
>Protein3465 298
pagtelpddpeerdrliklttqqldrlrtvqsqlgssfvgqvskrILSEIDLAQQRstsf
fkamsdggpaapgddpskhrrrgvlrriwrpvaalvvavvgimalvllplagavlvalvt
vyvigclisltawaarwirrrwersvrlpkgesersfasraiylsvaelvrlyhvyeifv
ewsgglrafvaqplggpfesepaagavslqelhshqvaigavgeprirrltaglrqqkfv
pgwlraafddlldasmdrfadqksivreranpdaddsppdmtdtartallqdaqnaar
>Protein3464 26
atiraiceetkATIDIEDNGFVRiyg
>Protein3467 35
rvgkkkqptyrivaadrrsprdgrFIEIIGTYNPR
>Protein3466 49
sylsafkdvalntagirrAGAAALDLAYVAAGRldgffelglspwdmaa
>Protein3469 33
mkgvgrkVGMTSTDGIVIDERlvvkadasgprs
>Protein3468 233
mahtapyyffgkDETFAIGCAIPFGLNSRqmtawmyqgnggklmrefyakynivnfpcgn
tgaqmggwyrkeiksvkdmkglkfrvggfagkviermggvpqnipggeiytslekgtida
aewvgpyddqklgfakvapfyyypgwweggpqldvfvnnkafdslspeykaiveaaaafa
htemqakydarnpgalkalvgqkvkvlpfpkdvmdlaykesmalyaevsakne
>Protein3224 353
mtirvgingfgrigrnfyrAVQASGADIEIVAANDLMDNKaiahllkydsvlgvladdvs
stedsitvgdktikifaeknpadiawgdvgvdiviestgfftdaakakahidagakkvii
sapakneditivmgvnddkydaaahniisnascttnclapvakvlhdkwgikrglmttvh
aatatqktvdgpsnkdwrggrgileniipsstgaakavgvvipelnkkltgmsfrvptsd
vsvvdltveldkpatyaeicaemkaqsegalkgvlgytadkvvatdfrgesctsvfdsea
gialdttflkvvawydnewgysnlvrqrvgllepsILPGLDEDVAKqvlrsfk
>Protein4983 27
msgqagairhgitrALVQYDETLKsal
>Protein4982 313
ahhlvertprhrsvrnvevtsvlleeikgpkdvrkldgdqlaelaeeirtfivdsvnasp
sgghlgsnlgaveltlalhrsfhsphdlilwdtghqayvhklltgrhaefttlrEAGGMS
GYPSRaesehdfienshastvlsyahgmataldlgdgpkrhvvavigdgaltggmafegl
nnignsgrrvitilndngrsyaptasrlgdslvklrahpmyrrntarierlvrdlpggev
lergwdsathalremfeppaffedlgmsylgpldghdidaletalttakemdrpvvvhvl
tqkgrgyapaend
>Protein9273 47
haypahaafggykesgigrethkMMLDHYQQTKnllvsysenklgff
>Protein4985 31
ghvvltvepqepgkGFEFVDAIKggvvpref
>Protein9271 288
mqarkvvkdfnpdacigvggyasgpvlfvaallgikifiqeqnsypgitnkilskfaqki
fvaydnltnffnptkiiltgnpvrkditavlpekkeavsffnldenkktiliiggslgar
tinesieknidllnnagvqllwqtgkIYYDGIIERTKdkdlsnikihqfikemnmaysaa
diiisragalsiselcivgkpcilipspnvsedhqtknamalvnknaailvkdidakekl
geavlsllndtnkqtelsnnintlaksnaandivkeiiqnishqnaid
>Protein3718 33
arqqitdvraelsaerADVIPAVFTKihlhfvi
>Protein9324 198
mvkdiqdfdiikLQEEFGEMGIALWNKangidnnpvvpytdrksissentfeqditdaey
letyvislveqlsfklrkenfltscvaikmrysnfetfiqqssltatasdnilipktkel
lhkmfdtkravrligvrfsnlmhgqqqidmfndteeninlykaldainkkygnktvhrak
tintgdrafnpfngkpne
>Protein5108 50
fsrLPFNQMTFTGSTNVGRtvmaaaaenltpvllelggkspciihesypm
>Protein8674 100
maaslfknelirttlpkakelrRVAEPLITLAKvdgvanrrlafarlrdkeavgtlftil
gpryaqrpggylrilkcgfragdnapmayvelvdrpqate
>Protein8770 263
mdkpdvdyikglspaiaieqktttgttrSTVGTLTEIYDYLRllyakigktyspisnkvv
ikqevsdvidfiktldtstkiqilsplkeitknkldalqqdgiqrllidedvvriedyii
sdniiskkennkkltthhsqlttntfilidratadaseenlnrladsvnlafsegdgvcv
idiptkskkifsnkfeldgitfempsvpffnfnspygacskcegfgtilgidhdlvipnk
nlsvyedaiicwrtegmsiwkkq
>Protein8771 49
midgkSIAPQRMSQTPQARQFKTLTAAYSYLRTFLAYRGDVSIRllege
>Protein8772 132
lasfqtpearTIVIAPFDKgsmqgiekairdadlgvnpsndgkiircilpvlteerrrey
ikmarhqaedarvsirnirrhakdaierlvkdgdvgedegtrgekdleamtkknvegvdd
llkhkeaellev
>Protein8773 233
pgadqekidqvegklaaspqvsditfvdtektfkefqqlfrddpdivasvepqdlpqsfr
vtptnpqsnvvselgqsfqnepgvykVEFALDAVKqmesflsnlstffivlavvllvata
llivfmiqtavfarrreievqrlvgatnwfiripfilegvvhaligwaaataglwgltwv
wrtsfvnkdvqsffgaiwwtdgnvawvmllligvalvvgaigstlsvswylkt
>Protein8774 96
mlqqdepddyvvstgdthsvrefcqvafervglnwedhvtiderFFRPAEVDLLVGDPAK
arkvldwtpktdfeqlvhmmvdadmallsgkldhla
>Protein8775 107
mlgwgvptfdalyslqslvrSVGAGGDGNYNVGRysnpqmdalverikketdadlrrnli
ekalvlshedvshlplhnqiipwamkknidlvhradnridwrlvkvn
>Protein8776 311
msvflgdqlhdvfeqvaqgggassskehgtlrvgadtlpqlpkdpgdrnrTSPFAFTGNR
fefravgssqsisgplvvlnsimadsldymatqieqavafgsefneavedvlrdvmvkhg
rvifngdgysdewqdeaarrglpnlkatpealsvyetkeaqelfdrldvltprelhsrye
aymgqyvmsisvearstlemartliypsvkrfqanlagtenelvalglggdtetltrvte
lvteltcavaplaqaidglpdaapigeqgtycretilpamnavraatdlleeivddelwp
lltyqemlfik
>Protein8777 254
mgglgtsicqelakaghkVVAAYHPEFDKPDEWTKemaaagfkdficvsgdissfdscaa
mvaeaeakagpiaeaeakagpidilvnnagitrdrmfakmelsqwdaviatnltslfnmt
kqvsakmaergwgrNQLVLDDPDLLTLARwaviienhygrpmdiewakdgvtgelfivqa
rpetvqarqsgailtsyevsnhgpqlveglsvgsgaatgevcrldspdegdrfvsgsilv
adatdpdwvpvmqr
>Protein8778 109
magsttvttdktydadvlksdlpvlvdfwapwcgpcravapvleeiardyegrlrvvkLN
TDENPTITRrygitsiptlhvyvggevvkslvgamakpkllreiepflt
>Protein8779 161
mdgvatsggvrVAGAMLSAAHDLADGVKvtvgirpehlalvdgdsppssalavevravew
lgyeslvtadlvearptdpqasaraaaspgsdasgrdssdtktlvsdapidhddpesvga
trrrvilradgrvnarngdtvravptsgsvqlfdaetgvhl
>Protein9325 84
msktkgggstrngrdsnsqrlgikVYAGTEVTAGSIIVRqrgtrihagnnvgrgkddtlf
aladgmvsfdqrrnrkmvdivape
>Protein4442 51
arvedalhatrAAVEEGIVAGGGVALLRakqsagtikgdnsdqdhgialvl
>Protein4443 35
mnqkglgvkciyvaigqkASTVAQTVARleaagal
>Protein4440 32
reklqerlaklaggvavikVGAATETEIKekk
>Protein4113 31
MAVLTASSADGKeliikikgrfdfsthqefr
>Protein4114 75
msaisgrgkggkglgkgggakrhrkvirdsiqgitkpairrlarrggvkrISGLIYEETR
ivlkaflenvirdrs
>Protein4115 52
fvnnadrkrSESQIGAYVGGPILEDKlfvfaaveqlkntverqsqlgdqfvn
>Protein4116 43
diarLVDINEFKrrqvpfglrvtpkafgrdrrmpitnryrevr
>Protein4445 32
ravlkFANYTGATAIAGRFTPGTFTNQIQKkf
>Protein4118 81
ypelgegyyfggnltigtlsikdrggndltinarIDVSSTSNSAFTTGQLTNAKnqatvn
avagtaaavaitsyadavaia
>Protein4119 72
mydfqsvvthelghgvgflglgnvsgglgtvkHSGSPSAYDLFTELGTGAALKgmpdksa
klaaaltsdnvf
>Protein4448 37
rTEAMTVVDVNTGKftgsggnleetvtknnleaaeei
>Protein4449 24
pteiilksvnkHLLGQVAANVRaf
>Protein5535 51
nqgeictspsrALIQESIYDRfmeralkrveaikqgdprvadtmigaqass
>Protein5534 24
ggllpgdhprVLTEAAIMGKarra
>Protein5537 26
mkLLPDVATAYIDPFRvektlimnfs
>Protein5536 32
sdlndlyrrvinrnnrlkrLLELGAPDVIVRn
>Protein5531 52
lldgkkSIAEHIVYGALEGVRdktgtdpvptlkraldnvrptlevksrrvgg
>Protein5530 38
msenfayshackpnevrVGYVGSVNPGVEHRiadngei
>Protein5533 54
rrarqtririanqgvarltvnrtnlhiyasvisgdggkVLATASTAELEVRkal
>Protein5532 114
nqivdcldgsstncppglsnlpanlnppvpalglgvarqpgtgeilyvqrGVTNLGTVEA
NGIDANFRtnfdfgdygslrnqlqisytieylvdgadqvdapgvpearavltne
>Protein5539 42
mkstlkTIDPFQLNFLMGIGMLVSGSLALLIANKsfnipige
>Protein5538 34
nrwvrlristaalrlidkVGIDQVLADLRargel
>Protein8114 92
marTAAVAGTATAVSGRvqqgqqqraqaeydqqqvaaeqaaaqqaqlapqqpaaapaagn
slmdelerlaqmkssgilddaeftaakaklla
>Protein8115 34
qetheivqrvrVLAVQAANGIYTEEDRqqiqvev
>Protein8116 12
erGYSFTTTAER
>Protein8117 19
mqdttlnkDVSTATAVGSK
>Protein8110 93
gkTMADIEGAARalerrlrdrgyafhrvfvpeqkpvdgvvklgivqirvgkvevtgntff
ssdnirrslgslkegeipevrtlgrdvtasnan
>Protein8111 32
vlpppertiplvlqdrTFVPDDIALQDARwnt
>Protein8112 114
sitgvvsggpivkqgagtlsltnnntyaggtdiqqgtlsikrASSLGDGDVIIREGSTLE
TQTSTTITNKinltpetpvddllttaatistvgkenitqitssiggsvsgliks
>Protein8113 25
rTPGFPPARrsrrrtrggppgrraa
>Protein8118 57
kkkevlkqeaiwknqdytgynkafeelhklskafannkyrLALSSYQSGMNTILKmr
>Protein8119 32
kvefhlrvlikALLEELEKvrrrtgvtleide
>Protein9649 46
EITGLGLAEAKgladnggniktgvkkdeaekikaqlteagatveik
>Protein9648 33
minqrFLERFKSLPEDEQHALIDDCIKaqkqvf
>Protein9643 61
mqnagrnnnghitirhrggghkhhyrvvdflrNKDGIPAKVERieydpnrsahlalvcya
d
>Protein9642 70
LSEDELGIRrtfikdasdsgilritkgaykfngveiaptfellvkrlskpeesllydqia
dalevkrkgk
>Protein9641 304
mqafgrSLSMEPFLASAVLAGTALRlgadeamqtrLLPGMASGEIVSAWAHDEPAGRhap
lwvetraerkdggwkldgiksnvpagglaryfvvsariagapadangcalflvdakdagv
alrefrlvddtaagelvltqaaaqplanpedstrtrlaiqgtvaagiaavcadmsgaaqa
afdlamdylrtrkqfgrligenqalrhrasemlvslemarsmamaaavaaddasaedsap
dlhraklsvarnarnvalgaiqlhggigmteeyavghylrrihvldqmfgdadahaarla
aall
>Protein9640 147
evillekVANLGALGSKvsvkagygrnflipqgkAVPATQSNLDAFEARradlerQEAEI
LATAQTRaeqlaalaiviaakSGDEGKLFGSVGTRDIAAAITTAGIAVSKtevrlpngal
rntgaykvalqlhsdvmaevaltvvae
>Protein9646 337
mkpvfrrgdrfatplklsavavaailaacsssdntitpeyaatirTTSYGVPHVLADNFK
gagfgygyafaqqnfclyaeelvtlrgeraqyfgatggylgqlgttsgnvdsdfyykllf
nkaqadriksnssqaarDIVTGFAAGYNRylsdtgaanlpaecrsadwvkpmtedeaylr
ltqaavagsslnfinsignaqppatavaslksnrreklpsarqlaaspmvaalqnlqdht
igsngfglgrevtqsgkgivmgnphfpwwgalrlhqihitvpnekydvmgatllgvplpl
igfnstlgwthtfstdnrftlrYLALDPSNPTRyikd
>Protein9645 110
maavdeyillperSIDKPFLMPVEDVFSITGRgtvatgrvergeielgkevelvglgqhk
ktvitgiemfrkeldkaqagdnagilmrgvgkdeiergmvlakpgsitph
>Protein7979 75
metaikegilflipepkSPHGVDVSPDGTKiiiagkldthvsvysfekiqaaikagkfes
kdpygipviamkdai
>Protein7978 48
aalrDYQQQLERvfietkealkaadtpaeptdatfagtdveghqglep
>Protein7977 47
mavkGEVVILPMMYLALSYDHRlidgkeavsflvtikdlvedpalll
>Protein7976 25
dpqdilrLLGSEELARyivdevqdv
>Protein7975 143
sdlpnknvdtglgfertlaltegssslydadviselvgaaqevtghrlgrsdlgdialrl
ladhtrSTAFLIADGVIPSNEDRgyvlrrimrravrfaylldvshavlapmiqrcsavmg
daypdlvsnselilgvaereegq
>Protein7974 38
nvkSFVWYSPTAFADKgyeptafadkETDVAPTGDARg
>Protein7973 33
qerakdlnkfikalglkGIQSQTQGEQVRvigk
>Protein7972 139
mlsaeggveietvaddnpdaiakIWIDPVDGLDEATIRswvaaanlnpdategavdilgk
lytayvdgdadlveinpldadlveinplilkptgevhaldakYLGVLLYDADAIAQAASV
ENPKdlyqaqldifldpnd
>Protein7971 45
hlvrgnepaediiglanerEVDLIVIGLRrrtpvgklilgsserk
>Protein7970 53
mrrIQFTPDLLPADLVGTRiyqphsgefstvlgpvfthllladeinrapakvq
>Protein6378 36
kGNPEYYVAEIQPGKivfeivgvteelareafrlaa
>Protein6379 36
frsnavrkikrkshawsskMNLIEQLEQEEIARlgk
>Protein6376 41
aidevhedagditavlprygrIIQNTAPRsvkltvsydhkf
>Protein6377 57
mpiyrrlpkFGFTSMKALTTAEVRLSELAHVDGEITLASLKAIDRKSTPandgilaf
>Protein6374 186
dlvvagtdkAVLMVESEAKelsedqmlgavlfgheemqvaieaikafaaevnptvstwqa
pesnqalkdglkdafataiseaytisekiseaytisekqmrytrlgeikkqalaqfaveg
advsaddvetafedlkyrtvrLLDDLVAVRhkneftvmspdkvthmdisprqvvsaaasl
ipfleh
>Protein6375 246
atvgkpqvayrETLTQEVIKhtylhkkqtggsgqyakivinviptgpgggfsfddnitgg
ripkeyipsvghgveealtsgvlagfpmvdvkveltdgdyhdvdssemafkiagtmafke
aarkakptllepimkvevvtpedymgdvigdlnsrrgkvgkmeqrganqvidaevplsem
fgystdlrsktqgrptsarrpragpttrctsvvtrpprdLTDGTVFDSSVARgqpasfrl
dqvitg
>Protein6372 86
mlvdgphsdlrrarAAAINIVPTSTGAARatglvlesmkgkldgtslrVPVPTGSITDFV
GTLRqeasveeinaafkaaaegplag
>Protein6373 61
mgvqfkPADMPFFINAAFERhkdffglqqitgvsnsagtvnpgpdgifgtgddtvtgatt
g
>Protein6370 22
cipvsgdhqskLTLMSESLRnd
>Protein6371 37
vnlkaciaaakarVAFINTGFLDRtgdemhtamhaga
>Protein7399 53
mkdytlaakgwgadielkaytderiaaedfkAGQCDGISITGLRgrqfnsfvg
>Protein7398 30
LGGAEMSRvetiafgsvplsslrvevdygf
>Protein7393 75
arggakarpffnivvadkrtrrdgrfierigfynpsataseeglriaqdrltywkGVGAQ
ASSTVERliqqaakk
>Protein7392 45
fkegidkkiansilikINQIGTLTETFAAIEMAKragytavishr
>Protein7391 40
lafkIMTDPFVGQLTFVRiyrgvlesgtyvlnstkmkker
>Protein7390 23
mrVDDGTAAGLNFTRrsvvgfqg
>Protein7397 66
makklfvgglswnttddslrrAFEAFGDVDEAKvvtdretgrsrGFGFVTMQDGDAATTA
IGKmdg
>Protein7396 33
yhsqdrLIDVPLTETNGRrggihnsmtrilikp
>Protein7395 165
gpatitykatdkvgnkelakvinlivdnsapvvsvksseplfvngntqysspkntyqlia
edkssgvkqivysvdnepkqdykneplkiekagfhvinfyaidnagnvsqensyivnidg
ikptvdikESIPYIVIGNKvyakkETVFTITAADGQSGIKqilvk
>Protein7394 42
kSLLLYAAQIRevqmadlpgaialfqqvlalddaditaldal
>Protein6435 132
mqtvlpelkatnkTAITPFTHLASKyaeknsynkanieaaltqiadlfnlpalnettpvn
aagdlsnattaagdlsnattteqqyavmnaaiaqlagkigdisakQVNELADILKtehgi
epaaaavavaap
>Protein7029 23
mfvwrSNLLGSSGKdheyfckhl
>Protein7028 61
prresihrkAPTFDQLSSNFEILETGIKVIDLLAPYLKggkiglfggagvgktvliqeli
h
>Protein7025 38
maiapevfevrDDDFLYVLDENPPEELRskmeeavrrc
>Protein7024 158
mglatqgvtpdhdavtwldgvrtstggwpyfgdatepadasstglvlaalrTVTGASDTE
GLAALRtfqipceagdpsdvgglffqaqedgselpdtfsttqglwglgdvafpvvdaama
dhietdcpvscsspaphsftdvaptdyfntavswlves
>Protein7027 42
myhaqekIINVPGAETSGLRggmhnsvtrtvtkpthmiggya
>Protein7026 246
mwdgsavpltenlqiakellalakaaniileveigvvggeedgvvgeindkLYTTPEDAL
ATVAALGLGENGRymaaltfgnvhgvykpgnvklrpeilkecqdaivaahgagqgakpld
lvfhggsgslpeeisaavdfgvikmnvdtdtqyaftrpvadwmlknytgvlkidgevgnk
kqydprawgkeaeagmpgarrprpawrpaLDVTDFATPVQFIETReraggarmeiqtgga
iehmaw
>Protein7021 49
mtaavstptegkagstqgrvvrIIGPVVDVEFPRgsipelfnalnaevt
>Protein7020 23
wydnewgysnrLVDLVNLVGKsl
>Protein7023 16
mrLNELSPAEGSKfag
>Protein7022 31
mflgnqainhygeflrELLYPILPRtvflwi
>Protein8342 19
mkSVGEVMAIGRtfqesmq
>Protein2614 35
mavnlqkgqkisldkeagtglskIIMGLGWDVAKk
>Protein2617 270
msadwkfetrQVHAGQSADPTTGARalpiyqttsyvfkdtdhaanlfalkefgniytrim
nptqdaveqriaaleggvgallvssgqaattlallniaeagdhivasaalyggtsnllky
tfaklgvrvsfvadqsdlgqwraaitpdtkalfgetianpkadvldiegvagvahdagvp
lvvdntiatpyvirplewgadvvvhsatkylgghgtsiagvivdggtfdytkapakfpny
nepdesyhglrygpdlgvgspfganlsyil
>Protein2616 40
rgarrSSPGAPGPRragaagpraglvgsrrsprrrarprg
>Protein2611 31
idvavgdevkVALDSLENGFGETVLSRekak
>Protein2610 13
maarVVEACQNLR
>Protein2613 34
hpvqidiakkVFSPEPSEVAWARnvihqmgdgtg
>Protein2612 27
hyhiaatarVVYCEDEDLEGFRtgvyf
>Protein2619 31
mianylgrLVTEPAQQFPRtfntqfvkaqdl
>Protein2618 58
skgqpvnkILVETCTDIARelylgavvdrasrsivfmasteggveiekvahetpekif
>Protein10219 201
mlepqpdphhdegtvklpdgrrlgwasygdpdgdpvlwfhgtpggryqvpvgvnptgrsn
glrvitverpgtgnstnhgyrslkgfaadidaaadrlgldrFAVAGLSGGGPYTLAVAHE
LPDRvvtsavlgglapsigrgavfsytqlttvaqallsplrrtvgamlsvglegvaeysp
avytayakfngradlevmmrp
>Protein10218 126
mkspdgsvehtgdnitgegegddesinvnlstvpadiekIVFPVSIYDGPNRGQSFGQVT
NAFIRvvdratnielarydltedastetamifgelyrnagewkfrAIGQGYADGLGGIAR
dygvnv
>Protein4619 48
qkfkkhgirASHTAEVVLDDVRipgsmllggkekldariakakegkss
>Protein4618 65
ptpgakagdrvrYVQFTDSMYNAPATPYFRSYFAAINFRGVDPGTLSGRqivearerdme
qcakv
>Protein10213 102
gvpsdfapglwyrahllnfpntenivsnkGQLLQDPFLNTLRrehvpvsiylvngiklqg
qiesfdqyvvllrntvtqmvykhaistivpgravnfsvsegd
>Protein10212 115
mppqpplqglvkglrltlrTAMETMFPDGPLKPPSPAKgaatvqypheketpaprargvi
alheenctacmlcarecpdwciyieghktlapprrpggkprsvndldrfdidysl
>Protein10211 147
mnkagltarVMSAIAIEQVVEPYVRPKalqyleegkvvvfaagtgnpffttdtaaalrga
eigaevvlkatkvdgvytadpkkdpgatryaritfdeamnknlgimdatafalcrdqklp
vkvfsifkhgalkrvvmgedegtlvyv
>Protein4614 72
tpvaancdvcgkGPSFGHSISHSHRrtkasrtrtaapsvagtptssasrQTGSSAQMFSA
HRgnngdsrlgv
>Protein10217 111
meafaklrgapisaqkvrlvadqvrglpvdkalntlafsnkkaatfvkkVLESAIANAEH
NEGADVDELKvstiyvdegtslkrimprakgradritkrtchitvkvsekk
>Protein4612 24
makQAVDSFLDLVTGSLAKgkevr
>Protein10215 184
mseavakTGSLDVAILNAGILRdgllvrvdketgnvkgkmsieqwqavinvnltgvfltg
reaavqminskkggviipissvamhgnpgqsnysaakagvaamtklwahelknykirvag
iapgfiatemvlkdmnpaaldkwkalipigrlgepdeifktaqfivenelidgfvieasg
giki
>Protein4610 87
dgvenviagngndlliideseaakNNSFNAGTGNDRieyqndygtdaaepvvtikLDNIA
AVTTATTGTDTVTMTGGRvgltqavds
>Protein2479 51
mlggqitdrpepqvgdftlpaprIAPPAALSAMFTDSPLDRlnhamgksya
>Protein2478 30
wapivraspparpkrSSVAGDDPARpasws
>Protein2471 178
mprkgpatrrELSPDPVYDSLLVTQFVNKvlrqgkrslaekivydaltmieektgsepvg
tlkraidnvkpalevrsrrvggatyqvpvevsprrsntlairwagrtrwrsaglsatpas
agsarwpnaIGFYNPVASGNAESLRvsvdrlaywqsngaqmsptvarlvkqhaaqqaa
>Protein2470 24
mtearyrgqkVIAVAPDYAENVKf
>Protein2473 36
marnvrGEVVSSTFDEPAQRhvqvaemviekakrlv
>Protein2472 32
assgatdlaeavrtavinkrAGGTGLISGRka
>Protein2475 76
mnnnftpaggsakAFILGLNNQPLAKalgsveildstgavikagslgadglfflnvitvp
ntsssgaaqitirawd
>Protein2474 100
mteqgtfiingaervvvsqlhrSPGIFFAYDQIKssysarvipyrgswlefeidnkgilv
akidrkkkfpatlllkalkvglnedvlrlfytsskvkiyg
>Protein2477 33
vvvgdgagrvgfgrgkarEVPVAIQKamekeat
>Protein2476 377
msvgttstsrgverFEITVEDSSKlqtinstnnalrevtivngatsnsssayntvvansg
nltvngkvtasdttlvgvdagssathdnfgfhdvrlidgsamtgslaftatitgdsltky
vnltdtassptadvagtgnvnfnvrganfaysgganndtmsvtmdagltastsltgqsdf
tivldggagndvittdiggnetaawlidqaqnsnitinagegndtvtttgagrviittag
gndtvytdnsgnkttvwlvnatnttandlstaaatstflyggkltvslsgaggtglggav
tsgvadsaatnftngwevvvdiptgtnyqvtqfhlnqaiknainndtaiknainndtvls
kEQFFPGLPYRtgpyap
>Protein9209 226
mryvtnskgelvvisrSGEIIIHDEHGRererhkvpygailtikadqtikagailanwdp
ltrpiiteyagkahfenveegltvakqldevtglstlvvidpkrrgsakvvrpqvklida
sgnevkipgtdhsvtigfpigslvqvrDGQDVGPGEVLARipvegqktrditgglprvae
lfearspkdkgvlaemtgtisfgketkgkirLQITDPEGKvweelv
>Protein4141 21
tgraanrqrkrQEYIDTAIRi
>Protein3878 53
ieraqntvearnaeirknvlkYDEVMNEQRkviyrrrdqvldgadlreeamea
>Protein3879 199
mddsrptlapheadligtdpgevvvigagpagltaayqlhkYGIASTILEGSDTVGGISR
tevrdgwrfdigghrfftkvpevealwheilpdedfmmrprksrifmmrprksrifyngk
fydyplratnalrnlgiieaircvlsyvwvrirppkdqsnfegwvaarfgwrlyrtffka
ytekQAVVANSLKgrcfgd
>Protein3872 23
maeyfrdvqkQDVLLFIDNIFRf
>Protein3873 164
mksragaslkladlldeavaraaaivaqknpdldeaeraevaravgigavkygdlssdrt
rdyvfsfdrMLAFDGNTSPYLQYVVARvrsilrksrvegiavpgerdepvpdrigmvept
eralglallsferwgwrcspsveAIIWDEASQGMKftfeeipad
>Protein3870 33
SEAFLWVMTRtkdsssaivedgvkmpphrprrr
>Protein3871 46
mvplleisskdrVLSILPVWHIFERvfmyaavsrgastyftnvrdm
>Protein3876 37
lnkLSDTDIFLLINVFSGRrssennildveiledkms
>Protein3877 113
kawteatcnsikaalsiectatpkvdfkTFLTDLGEEKikgmfrmgwvmdypsienflap
iytagadsnyfaydnptattsptttrrsrrMAAEYTIENTVSVFTIDSDDIKr
>Protein3874 20
yanvkntskGILTGIVNNGR
>Protein3875 34
arnlphvdvvdaaaidpvsliafdkVVMSVAAAK
>Protein4414 145
merGDLLAANGGIFGPQGQAIGRsakadikvlvvgnpantnaliaqsaavgmdprrftam
trldhnramaqlsaktstpvtdiakltiwgnhsstqtiwgnhsstqypdlshatigarWT
AVGGAGAVPNRdassqyqmllthsf
>Protein4551 44
kgevakisdlakANGNAFITIEGHTDASGNPAKnqalslarata
>Protein6721 201
dlerlraevstaieegvnvvilsdrfstedrAPIPMLLATSAVHHHLVRtkqrtrVGLIV
ESGECRevhhfatligygaaavnpytafdtienlvaegrlgdvsfeqavanyvraagqgi
lkvmskmgistvamskmgistvasytgaqifeaiglghelvdeyftgtvsrEIELEDAIE
NMGAQMVKevasktadaagdg
>Protein6720 32
fsalafkLMTDPFVGQLTFVRvysgvltkgds
>Protein1111 28
ssengaraldvlakLSDDISDGSLDGKk
>Protein8341 125
ggadfdldvsvfvcrlnsakepklisdeyfifynnkQSPDGAVVHSGDNRsghaagddes
itvnlgklhadaqeisfihadaqeisfivtiheadarMPAPAPGRpvparrlpspcalgl
lqhre
>Protein8340 68
atikaitsalekgdkvtligfgtfsiskrsartgrnprtgneikiaakkvarfkpgkSLS
DTVASGKk
>Protein8343 44
lpapyvkggkiglfggagvgkTVIIMELINNVAKahggysvfag
>Protein6722 146
migaqasndqlekILSYIDIGKqegariliggaraelggdlsggfymqptvfegdnsmrI
FQEEIFGPVLAVTRfsdevdalklandtlyglgagvwsrdgsrayragreikagrvwtnc
yhqypahaafggykqsgigrenhkmm
>Protein8344 81
grlksrsyetkegekrTVVEMDVDEVGPSLRyatakvnktqrgggnfgggnaggggqedp
wssgpptggassggqasgggg
>Protein8347 32
detrgvlkvflenvirDSVTYTEHARrktvta
>Protein8346 22
myefldrFINVALPRvrdfrgi
>Protein3700 32
lrgaakpgvpgrQCALDHFAGGRlhparfeyg
>Protein8348 75
tvntdqnqgdlrerLTPEQYEVTQNGGTERaftgaywdtkdagvyrcvvcdealfdsdtk
fdsgtgwpsfftaig
>Protein3702 33
ekneiesvtirSVLTCETKrgvcnkcygknlat
>Protein3703 31
srAAVDAGYAPNDWQVGQTGKivapqlyiav
>Protein3704 32
divgggkiikAEVPLSEMFGYSTTLRsmsqgr
>Protein3705 33
teggrpgnpaaagedgkkgkTVFSAPSFLGGKk
>Protein3706 142
eqlsstddqierlrleseldrAQSTDGEAIAQSFISVAKafadsehitagafrrqgvpse
vlslagfdvraaksakaptvrsqrvnaatvsthvlgrsgewtyndiesttgasigtvrrp
apasapcerGPGGSAAGRrrav
>Protein3707 32
pprptyshppklrqsssrpaprcrPGLPLTPR
>Protein9346 192
SDATATSTATPGSSRlyfrqllagrdfakndpiarqmvnfvyaigdrqtgeavlvdpaya
pgelvdvleaddmmltgalvthyhpdhsggdmmghniagvrELLERVEVPLHIQGDEVEW
LRkvtevsddqlhthtsgdvvmvgevpitlihtpghtpgsqcflvegklvagdtlflegc
grtdlpggdpaa
>Protein9431 205
msltshktygpkgigalfvrrkprIRLEAQMHGGGHERgmrsgtlpthqivgmgeayria
keemavenmriqalhdrmlaglkdveqvfinghltqrvphnlnmsfnyvegeslimgikg
lavssgsactsaslepsyvlralgrsdelahsslrmtigrwttetdidyavetiklnvak
lrelsplwdmykegidistiqwaah
>Protein9344 84
maeleahlhyriidvssikelsrrwfprayfaapaktgghrALADITESIAELRyyreav
ftdppgrsteecrtiaarhvvpar
>Protein9345 96
mqrllegaradlkqrgikdadkvaipedvfrpqaerrvrLGLVVAELVRsnslqatmdqi
kahvqelassyekpvdverwyfsdnkrlaeveaivl
>Protein9342 29
mllkQVDFVTLPGDEIEVKlsfdqtppql
>Protein6727 46
eilaegekvaiigtskgkgfqgvvkrHNFGGVGGQTHGQHNRlrap
>Protein9436 48
mdrrrgdrrLAEAEVIELSERleavrAAALAAAGGSGTTRrvfyradd
>Protein9341 232
asgafsnwgadvrkpgaqgtnldadgtiahpydraaitaflpeykgaryaykaydnlqgf
yqkglisntsvgasarvdktsinftfshrdeegfvplsklkrnnlslgtnttlangltlt
stfnyvgidktappagastssnpdgagasslfsnvlyvprSVDLNGLAYELPNHTSIFYR
ggndiqhplwtlnntrdiedvnrffgtigarfsvtdwlslnyrlgvdtysqk
>Protein9438 43
mdiqgkVFIVTGGASGLGEGTARmlaangatvviadmqvekge
>Protein9439 170
mrpnatsaeaaaaspsvetvdvavseaakgakitsrepkvstgrpeltdaavvvaggrGV
GSEEGFAVIGQTADALGAAVGASRtvtdqhwaphelqvgqtgktvapslylaagisgaiq
hragmqssktivvvnkdpkAPLFQLADFGVVGDLHKvlpalidevgkrkg
>Protein1114 52
ardtkLGPEEISRdipnlsddilrdlddrgiirigaevgpgdvlvgkvtpkg
>Protein9348 206
atqnliddaaagyyansdnkfaglsigsivihdddgvgtgvtansgalvigggydknkdg
dfldaddktaqldrTVLLADGSKgividvdmvgshdgtgtgtpmlnvkistprlaiktgd
iyvadsdavaevaaiagvdlnsdgdfvdagesapvaavadvdgttatgkvkimsglelvm
geaattiqlgteaqghmvvanttlvg
>Protein9349 367
msksgrylyvigrdarVNLIDLWMPVPGNVAEIKvglearsvetskykgyedkyaiagty
wppqfvimegdtlkplkiestrGTTVDSQDYHPEPRVASIVASHYNPEFIVNAKetgkIM
AVNYSDLNNLKittigaarFLHDGGFDSTGRYFLVAANASNKiavvdtkedklaalidvg
kiphpgrganfmhpkfgpvwatsdlgddgisiigtdpvkhkaqawkvvqtlkgngsgslf
ikthpkstnlwvdaplnpdakisqplnpdakisqtiavfdiknldkHGFGGVMQSTHGQH
NRlrapgsigagsdpsrvfkgvrmagrmggeqvtvqnlqvlkvdteknlivvkgavpgak
nsyvilr
>Protein6437 45
aetaaktalanankaqteaakLLASMTTAEASIKTAVTANAAAVK
>Protein7450 50
mglddetfdakVNVNGGAIALGHPLGASGTKLLATLVNELERtggryglq
>Protein7451 27
mlakraqhkrVAYAEGEEERvlravqv
>Protein7452 242
vadntgakeilcirvlggsgrrYAGIGDTIVATVKdaipggnvkkgdvvkavivrttker
rrpdgsyisvavptaatsaAAFDYFHTIAFTEGNVLGGTKaiastnfqtggnalfksppg
cylfkqatfiagkggfpdevlakldttvgvaafpakeagnnpvlvggdlaaafnndkntl
alrnfiaskdngvevgkagyfsphkrqgrlllaaqvGSLDTQGVKdrkqsrskygskrpk
sa
>Protein7981 189
alsgfglcwrTGYWTPAAAAKdpagcqcdkdllpkevcepkaaapmagpkpagekitvaa
dalfdfnkatlrpagkakldelvskagaiklevilvvghtdrigsaaynmklsdrraaav
ktylvskgieanrvytegkgekqpvadnktkegqaknrktkegqaknrrEANTATVQGAL
QEDITSGKl
>Protein7454 13
qkDAYVGDEAQSK
>Protein7984 33
rrvlfrsagtkGVLPIAAPVQQLEVRkitkeer
>Protein4793 43
makVGNEGVITVEEAKgtttevktvegmqfdrgylspyfvtna
>Protein7457 45
mggsdqsvltkAALCFGQMDEPPGVRlrvalsaltmaeyfrdeqg
>Protein4790 33
trvgtggnarrQAVDVSPLRrvnqaiyfitqra
>Protein6611 44
WMMHHLILSGIIPRktasdslpsstvhyspttsfflskycsnii
>Protein6610 35
mltlsrGGPIVWVSEIDAKkigivdndqdrkstll
>Protein1641 33
tevrykgakTVAVTPDYSEVAKladlwmhpkqg
>Protein6960 25
rlelpirnvnrTVGTMLGHEVTKaw
>Protein6967 32
dgvvrTIALGSSDGLRrgmmvqntgkpisvpv
>Protein6614 33
pekvknkqgedesqkSFNSIFIMADSGARgsva
>Protein6965 32
TLDVEMPKmdgltfleklmrgrpmpvimvssl
>Protein6452 102
mnngnsrlgvrgvedlggglkasfnfeqginaesgatdaatwqrAAWLALSGGFGRfqmg
rtltpsfwgvaaweltgtanysavanqfgfaggpsrnnsmfm
>Protein6619 31
ekrMLQEAVDSLLDNGRrgkamtgankralk
>Protein6618 100
mtppprVFAVVNANGSVLRgkgltsvtkLGTGIYDVRfgrsittcswvgtvgfgtfsgst
gpamititgrvgtnnglfvttftgtgaaadlpfnadvica
>Protein1649 33
mqvpritkITLNMGVSEAVADKkvmdaavgdmt
>Protein1648 34
FVLGDMYMVALVHRpldpsisestsslptpgivk
>Protein6103 116
mdedgrAIPNTLIEIWQANAAGRyihaldshpapldpnfygagrtvtaddgtytfttikp
gpypimglnnywrpahihlslfgpsfltrlvtqlyfegdpliqhdmiystapessr
>Protein7560 12
FNNSWLHEELHR
>Protein7561 11
kTTCTGVEMFR
>Protein7562 31
rlvespykTPQTLVGGPRsdaallassgrta
>Protein1330 85
vlrNDTVTFELRadisyvgdgasgddmtldildttdvsavedltgyatatdltgagadiv
dlssldivwtkkstksitvapgttn
>Protein7564 26
GRRRCFRPGSCRQRPPrshrpprras
>Protein7565 81
ervlveginrvtkhvkagttnrgtrTGGLVHAEAPIHVSNVAVVDPDQNVPTRvktrvet
verdgrlktvrtrvavrsgkd
>Protein7566 29
IVLVGNIGRisvvffgiigrtcktklrre
>Protein7567 488
dagghkvsgigasgkksagdarlpwhdarassvrkMADTPTPAYSLRlrvrmenrpgmlg
rlamaigevganiaaldgfevktshlvqnavvycsgeahqkavleavnaidgivvlewsd
qvfdlheggkielrslselrdiddlsmaytpgvarvcmeisknpmrahdltikantvaiv
sdgtavlglgdigpeaampvmegkallfkhfagvdafpiclntkdpaeiietvarlaptf
gginlediaapgafeieealverldipvfhddqhgtaivtlaaldnalrivgkalgeiki
vvsgvgaagvavskilmgagathvvgvdsqgavhtgrenlnsskqwfaehtnpealagsl
tdvmggadvfiglsapnvltredvesmkadpivfaeheggpdrvrhgqprpgdparvdrr
hrsgdrhrplAENIYYIGDLIQRtenellktpnlgrkslneikevlasrgltlgmklesw
ppaalekr
>Protein7568 17
svrrAMAIQLIINRewg
>Protein6457 90
mrlsnlkslavvaaalgtlsalpahagktldgikargqvvcgvnvalpgfsaadsagkws
gldvdicrAVAAATLGDAEKvkyvplnaqq
>Protein6104 85
TVPIQAGESKvepmpiapnpvaikithanydvpgralrvtmditnngdsaisigefttag
vrfvnklgqshldpdyprelvatgl
>Protein5702 30
gaalwdevkdrLQDSALGLSGGQQQRlvia
>Protein5703 28
EGVMSSPVLGADLQKlypisfadqsdta
>Protein5700 157
avkvadaavitttnaakdtqkaltdaqkaladaktaladakTALGTANTAADKadatadv
vaakkavddaaaaakavddaaaaaadavakQPELDAALIAQGVADQLANRmafrramkra
vqnamkagalgirvqcggrlggaemsrsewyregrvp
>Protein5701 51
mgpngagkSTLSNVLTGRdgytlggsvdfdgedllamepedranaglflaf
>Protein5706 19
qgtqrsgrDAEVGHGKvrt
>Protein1335 32
gnvevrydpdkgrVVYEPVSIEPRvgvprvir
>Protein5704 119
mpswedaarvdlsqhvffhklpkgqndrkALYDFVARlhtpmldrsrplwavhvidgldd
grfvidglddgrfalyqkGVTVNAIAPGYVGTKmvmairedvlkgivdaipmkrlckpe
>Protein5705 44
psatnpqftrqgfkttfrVVADDVHLGGTLGRyavaslkgksia
>Protein5708 83
gslpseldlpilairNTVIFPVLAFPINVGRdkslkaieqamngnkllgivaqrdakned
pnpeelytsgtvvkilksvlmpg
>Protein6106 21
mikklkVYGGAEHPHTAQQPK
>Protein8207 60
mtanavrralrLGEVEAAARvcdldalpastmgkleiesleegreaqivgqlmhhavltv
>Protein8200 73
mglvekTHVPLFNAIHERqapifdeaklaapifdeaklaafyqgygvdaakGSLDTQGVK
drkqsrskygakr
>Protein3046 48
ITGENPYEVPMRiypavhyvmgglwvdydlqstipglfvtgeanfsdh
>Protein1395 32
NVNDSVTKskfdnkygtrHSLIDGINRgtdvl
>Protein1394 9
QVSAQALRs
>Protein1397 24
mlsiaafeggrHAQAFPSFGSERt
>Protein1464 54
qlastprawkplpgrrcaasrCCMVPNALLSSCLRrslpawnggarsaakrwtp
>Protein1463 108
gvgfvygtgdfsikkAIPLYDGAGEGSTTLAGKgsgigfnlgvyaepiknlsvgltyrtg
tkvkitdgdatfdvpaavapkftatkfdlnvglpstlavgvayflkdd
>Protein1390 35
lqvkgflagshplvtkMSSTNVSGDTVVRspitvn
>Protein1461 28
maqlnkNLGTFELSGIAPAPRgvpqiev
>Protein1392 31
ddlflriydrlpkeitfirELLLSGLWRspe
>Protein3044 33
vevpvgkellgrVVDALGNPIDGKgpiksklrs
>Protein1399 110
qaktvtvgisrsdesvleiplvkelfaaganrdrisyrtlrTLADLSPAVLDVRgfvryd
vtdgdsdaptatvldkggvaaaltsrlerdprlrgtkhlvareqellvtr
>Protein1398 32
hvrHIENLANMSKqglfhyrgrgnkpdaafys
>Protein1469 56
matkkaaggaskkslsksaliqaiteaagegysrkqvkAVIDALTTVGHRelkkng
>Protein1468 36
vfaeadrrkGQTGENLLQLLEARldsvayrmgfaas
>Protein7704 30
alkeagyhwatrSGTTVAVSDVVTPPRksd
>Protein7705 31
SPGSAGGPGRswrprsspavcrparprappr
>Protein10189 47
sitqsegiwpfnsnkTYYQYSGHVRAGSVPVAGLYEDHGQIKtsgwr
>Protein10188 460
ayawtklakgvwgtdnvdaqlgdglpaelalglpaatiddvcepggtvlylgpdprEELP
VLYLRlrqavttdrVTLINAAAVPGSLDGLARVSLGVPMGELGRAVAALLGVGSEPSGSV
NPQLLSEAAKLIEGEGPLRvvlgrrSLSEGYGPVADAVAAIREARPDATFLTALRrsnvr
GALELGMAPGLLPGRmtldagrdyfsgywhtvpatagldaagiveaaadgristlillga
dpisdlvadvdavaaleratvislathhsdstlvsdvvlpvsahgevggttvnmegrvta
lgrrvttpgstradwviaaelserlgtdlgltsieaidseiehavptfagadlgkledpg
rqdgvvvpilddvawteaglpdrLSFEPGDPTQVPAISSYSLRlvlvrrlydsgtmldsm
pssrpltvapearlnpadfsplgvdeganltlrtpsgait
>Protein7700 33
EVDFVDLLPFQDVARvredtrfavtgfllpgmp
>Protein7701 31
mrfdrftakLQQALSDAQSIAVGRdhssiet
>Protein7702 36
vittviakGNPVALIGFGTFKsvmrsartgknpktg
>Protein9552 247
metsgaawvarelplggaisnrltddvawdrsgggadpevwgtrrhpdvpteladhrlac
tsafvanrHDSPSVADAVAVLRshgtapwgdpvarahnegrivpppedvrddfsgvsvcm
hvrgyqrttaslatwmpvdreerpltvaalgspccsifvpcgtgwvpdvlgdstawatva
aiadaveaepgalaevraaldptedhiwdqaaerpgrppldggdawssevraafeaaata
lgvggts
>Protein10183 198
mtihptaiidpsaqiaegvtigaysiigadvvigegcdigpyvvikgvttigknnrifqf
asvgedcqdkkykgerTFLEIGDNNVIRenctihrgttqdnsltrignnnllmvnthiah
dcvvgndcifannaglaghvkvgdsviiggntgvhqfcqigsyamtggaslvlkdipafv
mvfgnpaqatgmnfegmr
>Protein10182 37
maikVGINGFGRigrcvfraavqnfgddieivgindl
>Protein10181 99
mdypsienflapiygtgagsndgdyssekfdtlikEAAAAADPAMANQKyqeaeaqlaid
fpsipmwygkaiagwsenvenvkITPFGTIDLAAVTKka
>Protein10180 197
mkkfvddlptlcspaacpatgkYLPTAVPEAKkytdtsvtpsrevaadeyviglvqyrtt
fssdlpptlvrGYVQIETPANADVSKhfplmnanvdpsqpdtpvlingqqafgvtppqyl
gpfigatkdkptrivfhnllptgvdgdlflptdssmmgsgmgpmampeptdqrtttdgir
epectqdpksdmcfkdn
>Protein10187 240
mvicvpggvtgveqravkeaaeragarKPVYIIEEPVAAAIGAGLPIHEPRgnmivdigg
gttevavislggvvasqsvrvggdelddaiiqyvkkeyslalgersaeeikiklgsanam
eeeiyaeirgrdlvsglpktvvtstkevreaiaeqvsaivdavkvtldktppelsadimd
qgivlsgggaylrgldvrlanetgmpvnlaaypldavalgsgqsleafdaygtvlmtdpe
>Protein5267 30
mgrkrTAVQQLIAAYRnvgarwadldplkr
>Protein10185 345
mfkyeprnntaiqingtllelvpgvkvsgigpstvgfaslqeqvqlrfvfaeeipfteal
drYLSPLVDFSNLVTGSSSRstsisikedldigqgrtipqtfpvvfnngwlgepsdlgtt
sridqylvdphglsqeqlielvqswfasyqqyersmhltfgieraptgtyaevrfvtlch
aaealhrdselsqfnyteaeykqlrdeaithvqdedlkafmkgqlrfardvtlrqrmfal
reaavgsdselfpdrvlgaivktrntvthgrskdvrtkvdtfdmyyfseylswlirgvil
rnlgwqhgeivallasdsrvgrlnerlaageiscleaeasdsdgi
>Protein10184 216
mellrFTTAGSVDDGKstligrllydsksifvdqmeaieksskqrgeeyvnlalltdglk
aereqgitidvayryfatpkrkfiiadtpghiqytrnmvtgastanlaiilvdarhgvve
qtyrhsfiasllqiphivicinkmdlvdydkekydevveqfrhfaskldvqdvrfipisa
lfgdnvvdrsknmpwyegptllytletvhigsdhnl
>Protein9550 157
mkhaaaqdksigefifveanwqaakqvadvedllakKVDAIIIGPISSATGAPLAAKaak
TGIPVVVFGAFGKsvesaveimgggevfgrqggeylrkelngkgnlwafrgvagveeeql
ryngfkkaiegsslkitqevfgdwnyakskqlcenlv
>Protein8918 90
madlkAFAEQLVNLTVKevnelaqilkddygiepaaaaavmvagggggaaeaaapektsf
dvilkaagdkklqvvkvvkDLTGLGLKeak
>Protein8919 598
mtttgsfvingtervivsqlhrSPGVFFEHDRgkthssgkllfsarvipyrgswldfefd
pkdtlffrvdrrrkmpvttllkaigltseqilreffdfdtfqlgkkgiefhlvperlrge
varfdfcdksgkvlvakdkritskhireldaagikqiivpddfllsrviaqniidketge
ilanandeisevllaklieagvyslqtlyindldrggfisqtlraddtvskqaarvaiyr
mmrpgeppteeaveilfnglfysddrydlsavgrmrydlsavgrmkfnrrlvrkdvtefk
vmvkhapaakreavvnaiievaggspeavelllselsfgmravaenlteedanalgdllk
glgvnseirdqltlsprdivevikilvelrngrNTTIPTRkgeifstaadgqtavdihil
qgeremahdnmtlgrfrlegipsaprgipqvevtfdidangilnvsakdkatgkeqkiti
tastnlgkddidrmvrdaeshasedkrrrevielknqadslayqaertlselgdkvdtiq
kgqienlvkdlreaiaqedeprmqslsnelqqamyqvsqnaysaqdgdntnnasaskg
>Protein8914 63
maakQILFDVEARNRILEGVDTLANAVKvtlgpkgrnvviekswgapvvtkdgvtvakei
ele
>Protein8915 211
erVDDYDIMSLAQYKADLEDGTATPGKtsargynlkntikdlperlfpkeryfeisglka
aetinirgmineegqkiisklnqlspdkvsklnsmkgntfknmcikilneygykvkrelp
aleaeganyvcvkkgdddsravfrirkwknmtisdvfltellnvmteqeankgyvigsae
ltagakkvlkanegmivivtgkdlesllekv
>Protein8916 136
mrlaavqaetsarvgepvhesehvltkadlatvealrpgtallvvlrgpntgarfllddd
evisgrhpdsdiflddvtvsrrhaifrrtpegfvvrDVGSLNGTYVNRelveaatlttgd
evqigkfrlvfyasqa
>Protein8917 421
cvggyldgsfekigtgnkskfagedenygnkrlalfqtsdsraatfadlgrhstwvkWTA
PTAEALRqaclanesrisqvepqlpnavvskmvvsnskflgpltidfnqqynaviggrgt
gkstilsylrwglcdqpadhdqtsseagsigarqrrlieatlfpldaqvevhfvingiph
vvrrqadtgnirlkiggadfvpareedvrallpihaysqkqlssvavrvdeltrFITAPI
QPDLDEFDRqiaeaagrlrenyatlqrvrvldlaiqrSTLDVGSLEDQAENIRqslggms
eedrviladkprydaardiqrsarESLTQASSALVDARsaldalnvgeadgsasqpskla
epieelvtivgatiqtvvdrveaaqtelrAASDVGSPVALAEARLNEIHGDFGAAYETVK
a
>Protein8910 182
mpalpdeetgvvkpglqfvneivggaiprEFIPAVEKgfresmkngplagyevealrvrl
ydggfhavdsdafsfemagrmafrnatrqagpqilepimkievitpdehtgdvmgdlnrr
rgmlegmdtkgnaqvikakvplsemfgyvtslrtitsgratssmeflhyapaprniadmv
ie
>Protein8911 129
mfaecstkelrdvarIVDELNVEEGRvlmsqgdagqeafvieegtadvvrngellatvgp
gqyvgelalidagprsatvtatspmrllvigtrEFSTLLDEVPGLARrvlvsttrrlraa
negahqpih
>Protein8912 193
mllapaeradavvdfskfagkTLILYNDAPAAFPARvptydyytgapdlsptgaptilpg
ygpaptilpgygpntrtvmqvtiaasapapaydvtklrnafshkangtgvfessqhppiv
gqaayntamgtsfaatgeckaagvtkcdglvrVGVTPDVLVGCTGGGSNFGGLAFPFLRe
klagnmnptircv
>Protein9004 52
mratieqdsakniasynaaissknpelcdtiteenkkIECRDTIITGEAKkt
>Protein830 38
nrLYVGNLSFQTSADTIRSAFEAMGEVTDVHAVTDRet
>Protein831 73
mrlatpaatatpgggatiqglpvlgasftrAVGGAGGQTFGAAYKHRFARyglstmalsp
ygfgchtiqagsv
>Protein832 14
AGDNVGLLLRgiqr
>Protein833 544
mavipgpdfpsggivvddglaeayatgrgtfrirataeitrvtknrQGIVVTELPYNVGP
ERvltraqdlirdgkiagiadvknlsdrssglrlvfeckagvnpkavltelyrqtplees
fginnvvlvngvpttmgvaqlaqhyidhrlevivrrtehrlaraqaklhllegrlialda
idlvvsiirssqdtpeardrlmaelslseiqasdilemplrrltalarleleteiaelre
aiadfevilnsdqrrrtlvlkelremvdaygrdrrtrivspdalsdvtateaavgdepat
depcvvalsssgvigveppggpkaatfgrhdvlidrvasstrstvwgittqgravsatva
eldavagrsrgtavgdafglergeevlrlvalpsalegtaaphgsetnsgeeaagtptll
mvsaqgqakrithvelvgtrpgqpamklkdgdslvaafeasdgtdvimvssdaqalrtsa
gnisvqgrtaggvagmklakgatvvgagpvgphavvlsvtdgqtakatdaaeipvkgrat
ggvr
>Protein834 130
mltrirnaqlarkQAVAMPVSKlkqaianvllsegyissveaeglsltlglkyyegkpvi
eqikrvsrpglrvykgkdeldrvykgkdeldpvkIGEVSVQGRnsqgvtlirlsddeqlv
givcldvpee
>Protein835 23
regrvplhtlrADIDYGTSEAKt
>Protein836 42
vsfgketkgkirLQITDPDGKvledlipkeknilvhegqvvn
>Protein837 54
sligtdpkkykqyafkevakLTGPGGGALFIKshpkstnlysdaplnpdpkitq
>Protein839 60
msnpkiqdtitledarrvidaaiarAEEIGQPQDIAVVDAGGNLKahvrmdtanigsihi
>Protein9554 170
mheadrheqerVLLGELLDYRPELLDRtkirvaaradlapeeaaeaeaegwlavsgvtgq
gtrqfvgamrraveearesgedpsayvvhrpepegirvvreidgtlrvvgrdaqravals
dltnpdalaeaqrrlnklgvnkalgkagakvgdmvhigamsfeygeddlr
>Protein8533 46
mtpyynrptqagvlahcrAIADATDLPVLLYDIPGRtgipfasetl
>Protein8536 42
nwdpltrpiitefagkAHFENVEEGLTVAKqvdevtglstmv
>Protein5268 231
mvddeellelvelevrELLSIYEFPGDDLPVVRvsalkalegdaewgktvlelmdavdey
ipeperetdkpflmpvedvftitgrgtvvtgriergvikvneeveivgivneeveivgir
egsqktivtgiemfhkDAVIDYQTYRssgqywalsypskvdgivgpatgsrltppvikkk
rltppvikkkstgnavrllqeilkAQIDYGFYEAKttfgrigvkvwiykgd
>Protein2286 72
mlelahkdygslawkDLFGSGVQLATDGFPISGRmadaiagsrtllftdpeaaayflnad
gsaktlgttikn
>Protein2287 48
kgggytgptwrvvvkrsletgdandtqfkAGASVPIAFAIWDGSNIER
>Protein2284 367
ewgvandaldnarnfvatyrASDFLASLANTDGPRhlgddfemvqdafrrfaedkimpia
eeihrhngdipeeivtglaemgafglsipeeyggfasggasdyiamvvateelsrgslga
ggslitrpeilaraleaggteaqkqewmpklasaevmnavavtepdfgsdvagvkvtatq
tdggwllngvktwctygaradvlmvlartdtdrsvghrglsmfivpkergdghgfeltqe
ndsgggkmegrpidtigyrgmhsyevaienwfvpdenliggedgtrtssaartakaaast
trwpasrtavcrpqpapsascsppwsrpastpttgFAGAGAGGRrrrvgaagplghrrdr
rvagrrg
>Protein2285 43
lgkeeitrDIPNVGEEALKdldesgivrigaevnagdilvgki
>Protein2282 30
whigrlkgkdevankVSFGEFGLMAITSGR
>Protein2280 23
mkVILTHEVSGLGTAGDVVDVKd
>Protein2281 37
ettagvgsgfddndyleagakILMTADEVWAIAEMIR
>Protein8535 54
mlpdvdslriplrYLANLLTAGDEAPVKlalqrmlamrsymrdrhvekrensrv
>Protein2288 15
rSTPVELEFSQIEKt
>Protein2289 31
yttlfrssagvkDTLLSDDLKiggrseehts
>Protein8027 48
mgaitarGEVLLVNTSSKagdndtmlvgggvdynftqsskafanlalk
>Protein8021 136
matfnrQNVTDENPRyvtfngsvgaiaddnalkmkvgerariyfvneglnltsnfhpigs
qwdvvypeaathpdnvvirgsqstsvvagggtvvemlgmtpsmvvlvdhalarafdkgai
ghvmidgpedpevysk
>Protein342 587
mktgegktlvstlpvylngltgkGVHVVTVNEYLAKrdaewmgqvhgflgldigmvlpnq
ndpvhkraqyacditygtnnefgfdylrdnmalsrgeqvqrgfnycivdevdsilidear
tpliisgqvtdaaklyyrfaavvralkrdedyevdeekrqvsplepgiekvekalgvenl
yddptanfvhqltvalkakelyhrdkdylvsqgqvkivdeftgrvlegrrwseglhqave
akegvrikeenqtlatvtlqnyfrmyeklggmtgtavteaaefmgtyglqvvpipthkpl
aradegdlifkgeagkfsavaddieeriatgqpvlvgtvsveksevlsrelekrgiahev
lnakqhtreaevvaqagrlggvtvatnmagrgvdiilggnpeglaerdlagkeldpdsee
gqaflqervdhwaaevkaegdkvrelgglyvlgterhesrridnqlrgrsgrqgdpgesr
fylsledelmrifatgaiqfvmgkdwpedvpieakmvskaieraqntvetrngeirknvl
kydevmneqaevGIPTLMIFKdgqlaatkvgamskaqltafidqqla
>Protein343 46
mgnvtkTIQNLDVVRidearqllmikgaipgsaggfvsvrpavkak
>Protein340 121
mkaaalrgalsdrarhgrIHVVASLVTGEAPSTKEAASLLAGLSERnnllivldrsdivs
lksvrnlpdvhvlavdqlntydvlcaddvvftkaaldtyiafasgvsvqvapvadvqdgp
v
>Protein341 54
tdnvseltarindegwsgvfagwlagsrLGPDDGLLIFSVGGGDReagvsanlv
>Protein346 150
mlerIGSIDNVPAFIDRvkageerlmgfghrvyknfdpratiikrtayevfdvtgkspll
dialkleevaladsyfvdrklypnvdfysgalpqrrlllrpdlpgdgvsdghvhravrhp
trETYQSSIAGGKitvpgvqiigvisqvvp
>Protein347 94
arptestveidvntwvegesykgrELFGIAFFENRfvsptllnkegydgytldaihdave
kgksdafhvvkakaeiysfphkwfaiyatyqikv
>Protein344 147
mskNDIEHIILVGGSTRMPAVADMVHDLLGKdahkgvnpdevvamgaaiqagvlkgevkd
vllldvtplslgietkggvmtkliernttipqahraqhhhphqahVNFTVDEIARmmeyp
dnirnfsviahvdhgkstltdsligaa
>Protein345 47
vstltevayqaalkkasnnekAISADIATKaneavrkalapeltsit
>Protein349 151
mkvalntnfgrIVLELDAVRapktvasfveyvksghysgvifhrvikdfmiqgggfdkNM
SQKPTNAPVQNEADNGLKNDKgtiamartsdphsasaqffintanngflnhtakTNQGWG
YAVFGKVSEGMSVVEKintvktgnrsghgdv
>Protein6857 29
mdrqiakqkAFLTMVFGGPANYSGKdmra
>Protein6584 40
vavgdatitaksgaltaelavkVGDAAAAAAATTAPAGTK
>Protein6587 127
irrharvrkavagteqrprlavfrsnrhvvaqviddtagvtlaaastqeadliggatsnk
eaaatvgeriaerakAAGVTTVVFDRggvttvvfdrggfrfhgrLFGTQDLNIMRvfivm
kciafcg
>Protein6854 165
mgkFGDVSVMFTTAMKEGNTYAVANGISTGAAADAATVGAPTGAVGAAKmplalavnyga
gpiaagvtltkngrGGDKLLTQVGFTYDAKvvkASLAFEQDGNQVGGKnayslgvsaplg
aasvnfvygkdqkGSAADVTQIAVGGQSAGATASNQVTLGVQHQF
>Protein6581 10
AEPGASGPRr
>Protein6852 33
tvlkDAAAASIYGARaasgvivyttkkgsknar
>Protein2862 105
ffkrpkESFSDGHGVKtfenrewenayrnrwshdkivrsthgvnctgscswkiyvtgscs
wkiyvkGELFGAENARlpvppmlmmdrivkisdddgmygkgeiia
>Protein2863 34
awclhacpveaitvdkvtgakVVNETTCVGCKvc
>Protein2860 50
meqttsevvrgarLAQDAGVALEEIQTVSRnladliqnisnaarqqaasa
>Protein2861 36
maatpspvgdiagarVLALLGDSVTTDHISPAGSIK
>Protein2866 52
hqlqpkrtrtkDVAESSQKdmesrpgvdtirrpciqeredgdgslglhekvq
>Protein2867 38
mqpktkLADDDSSPTVGEVRggirkglksdaktveavk
>Protein2864 24
mgrQAMVAAFGSPANGLRfdwaee
>Protein6903 32
mapkFDELSSSVDLLETGIKvidlicpfakgg
>Protein2868 33
ggvagsrwgvkGAEDLGGGLKanfnfeqgvdlg
>Protein6850 413
stqttaqvaqtvannlgltgatnadavvylegqlnaaapaargavisstlalfaslvnda
qygaaatafearvasaivyssaatsvnhgsfadlatvvvynlttgfdtltgtagndtfna
feqngntlnsgdvinggagndtlfadivnetnalaprTTSIETAIFRVQHGQTDIGDNNI
ALRgvidaerMSGTNIYEDNNSRADLVIEDVRiqsnqitkditiimrdtdpgavdlavyf
dqnslrNTSASTSTINLRvldtyavsqslaplkdspygsftfwysvdggttytsatlase
dmqgaqtfaqmvtamqaaanvvfgtgvvtvslgstytvtdsvsttqvsgteitmtaasnv
mfdttrahsgwlatdtvpaisglytsfntdsssstdlvtstvildnvgrgsng
>Protein694 27
mkirrelywiaedgkkakNHLLEANLR
>Protein695 64
mkikaegeteedkdwgiepsgreipglsarlaarAGEGPEAPTDLPARspevatdnkvfv
ppfl
>Protein164 50
stafviannafllrpnshvkftpqgnsrlsistlrLITGGLLSVFGSGPK
>Protein697 31
hngkTVEVLNTDAEGRlvladalsvaadakp
>Protein690 46
maakpaaapapaaapaaaakPAAAPAPAPAAKpavkvkrkakqdrn
>Protein163 43
evasvfgshgvsirSMEQEGLGDDARivfithdaterdvqacl
>Protein692 105
mnvvvcvkQIPDPAEPGDLDPETKtlkregklildesdsygvemalqlvdgvemalqlvd
nagegevtlismapneevsglrtalamgaakLMHPSNEVEReyav
>Protein693 57
rftaparnnpsqskFADDPNGVPISAIIFGGRrastiplvlqsfnwghgvylgatlg
>Protein698 33
kppafdqlegkTEILETGIKvidlltpyvkggk
>Protein699 24
GLASMTSPEQVAAKrgksveeilg
>Protein168 23
snkqrQASELETRgskpcrfraf
>Protein169 258
gglsreragfevrDVHYSHYGRlctietpegpniglistlcvhakvnemgfietpyrkvs
kskvegkveyltaeeederiiaqsnatlddkgtftdkkvkcryqgdfpivdtdseemanv
qnmdvapnqivgvsaslipflenddalipflenddanralmgsnmqrqavplmrceapiv
gtgiearvaadsnvlinaerMTGHLGDDLVTTQNLDIFRidearqlllikgaipgsaggf
vtvrpaikaksaaakgan
>Protein10275 42
glkEAKDLVEAAPKailegakpdaaneakaaleaagasvelk
>Protein2546 75
mkikkgdtvqvltgkdkakqgkVIAVDTETQRvtvegvnritrhvkpgpqgtgglvvqea
pihvsnvaivdpsdk
>Protein4617 24
mhfvnnrWLGGMLTNFKtiktrik
>Protein4616 66
keakDLVEGAPKevktglgapkevkSAEFTPAPNVATVILTSSQRPTLDVARgdapaywa
fvnflf
>Protein4615 86
mrEMAEENAKllkqmtvviresdldkdltkndikalykfpfelvsdaqydsiilaktegk
pyliispqftsvngtytvlysylvmn
>Protein10210 101
msqririklksydhnlvdksaekivktvrstgavvsgpiplptnkkiftvlraphvnkta
reqfklctykrLLDIYSSTSKtvdalmklelpsgvdveikv
>Protein4613 86
mgsggvieeddpprpinpygeskLIGEWLLADVARatglryaalryfnvagavspelgdp
gvfnlvpmvfdaltrgerprifgadw
>Protein10216 186
mvtkgakVIVVGAIDGSQLGTQLKaakdggatviaydrlikntaavdyyvaydnfkVGVL
QGTALLEGLKakkpngpynielfagspddanaqvffdgamsvltpkiadgtlkvasgqkd
ftqavtpgwkaenaqkrmdtllsanysatdldgvlspndtlarailtsvkasgkaspvvt
gqdsev
>Protein8758 172
mirgtfanirlrnqlldgveggftrnfldegapqatiydasaayqaagvplvvlagkeyg
sgssrdwaakgtallgvrAVIAESYERihrsnligmgvlplqypagknaellgltgeetf
sitgveelnsgstpktvrvraegaegpiefdaivrIDTPGEADYYRnggilq
>Protein8752 213
mnvrdnevftpielinartlssvinsffgtsqlsqfldqvnplaeithkrRISALGPGGL
SReragfevrDVHYSHYGRlctietpegpniglistlcvhakINKMGFIETPYRkvengr
vdlkgdivylnaddedrfviaqsnvpvdekgnftinkikgreqgeflefepervqymdva
pnqivgvsaslipflehddanralmgsnmqrqa
>Protein8753 69
pgvlaavasvfgdhgvsirSMEQEGLGDDARIVFITHESTERdvqaclsdlkrleavdrv
asvlrvise
>Protein8750 155
mgggfelalacdlviaaenaffalseprVGLSALAGGVQYLPRaiglpramgilltgrrv
pakEGYELGFVTAVAPAGGAMEEARkwaaqmlecsplalratkevarKTMLGEDFERklv
darefpaakrlrTSNDYVEGPRafaekrkpnwtnt
>Protein8756 125
marIAGVDLPRnkrgvigltyiygigpslakdilaaagvsedtkvqdwsdenikfiskfi
qdeyrvegelrsevqlsikrlmdiacyrglrhrkglpvrgqstktnartrkgkkktvank
kkvtk
>Protein8757 67
myefldrLVTVALPRvrdfkgindksfdgrgnyslgikEQIIFPEIDIDKvskisgmdit
fvttakt
>Protein8754 223
mpgttrDSVDTVVDTELGALRfidtagmrrrarvdtgteyfsmvralrSVDTANIALLVV
DATEGVTHQDQRlaeridaagcpiavvlnkwellstearhdvtyqvgqklhfigespvlr
isaltgkgvqrilpalesaidayqtriptrlvneairsaqqaqpaphgarvlyatqgatq
pptftlftnrdlptsyvrylerslrerfnleaspvklrvkrrd
>Protein8755 91
mtsdnpnvephrpqrTTGVTEDMYVTPRedaqgfpplpvhkgtpvanilsqnphdpifmk
cddpvenkghqfgvdlpvadkkalreflkml
>Protein8284 890
mpnhrsevvatieaivareildsrgnptvevevglddgtvarAAVPSGASTGAFEAAERr
dgdasryggkgveqavdavmeeiaprlygydaadqrlvdqemlaldgtankgelganail
gvslavakAAAESAGLPLFRyvggpnarllpvpmmnilnggshadsnvdiqefmiapiga
gsfrealrwgaeiyhalkgvlkekglatglgdeggfapnlesnraaldliieaitkagyt
pgtdialaldvaasefhndgsytfegaqkssaemidyytelvdayplvsiedpldeddwe
gwkamtdrlgdqvqlvgddlfvtnperlargietgtanallvkvnqigsltetldavsla
qrngyrcmmshrsgetedvtiadlavatncgqiktgaparsdrvakynqllriwpsttsc
caKGKLDPVIGRDEEIRRIIQVLSRRTKNNPMIIGDPGVGKtaiveglagkiiagdvpdg
iksksifaldlgamiagakyrgefedrlkalldevknsdgnvilfideihtlvgaganeg
sldasnmlkpalargelrcigattlkeyqkyiekdaalerrfqpvfakepsieetimilr
glksnyelhhgirikdsaiiaaanlsnryitdrflpdkavdlideasskmriemdsmpen
mdrmqkkiqslkierealkkekdqasisrlkeleeelskseedfsviqakwkserekiqr
ikslkeefekyknlekeaerngnlnlvaeirygklieidkqlqvanqelanvygqerllr
eevseedianivsrwtgipvskmlqgekekllhmeevlkqrvvgqdhaisllcesirrsr
aglsdsnrptgsflflgptgvgktetakalaaflfddpsaivridmseym
>Protein8286 38
maptntvtekalsqaknlarfrEVIVAPVVSEKsyanf
>Protein8280 159
krGVALQQLGYASGFKglsigevrvhdddglgafdatgsgtansgalviggsavaedlna
dgdtsdagesaaerttanrtvilakgdkpiqinidmvgdsngsaanggamlnveikqpal
aiveikqpalaikALTTAEVRlselahvdgeitlaslka
>Protein8281 39
IFHHTPYFFSILIDCYNFADAAALQLEGRehhvgghvad
>Protein8282 33
WPWSWSGARdgrhrsrlghrltgrhhhrprpgp
>Protein8283 48
kqlsprGPEEFVIPGLVKlkvrktkprpagermdpftkqmkyypakpa
>Protein8288 43
mivrqplvlveqlsgfdikVNVIGGGESGQAGAVRhgitrali
>Protein8289 41
kfkgtelqkieasvkkvvkEITNMANTLDRnikrqeqvssh
>Protein4138 39
dnapgskifvrILVEGGETAEWPLSRkfgchpdmaidll
>Protein4139 88
enqvsdakqcghqagkvtvphedfiskihalrYAFLEMGLDDGIIVARtdsegadltqki
pvvkepgdiasqyigfldtveidiadaq
>Protein4132 145
mevrELLSVYEFPGDDLPVVKvsalkalegdaewgktvlelmdavdsyipeperevdkpf
lmpvedvftitgrgtvvtgriergilkvneeveivgiheksmkttvtgvemfrklldege
mfrklldegrAAAGPPERdaggarg
>Protein4133 29
mhrSHNALVVPGIAVESTTGETHLRhhis
>Protein4130 29
ikkvltdykerrMAQAQEEFQKqgeenkv
>Protein4131 42
ikslsggirtdlaqyrELAAFAQFASDLDAATRkqldrgarv
>Protein4137 63
vhqnkkllkINLAYGPVHARTGSMVGYQGDARfentgsggmskmfkkAVTGEGVDVMKit
gsg
>Protein4134 29
mvqrVEAETGNNGLNAATGEMEDLVKagv
>Protein4135 315
tdgqnvlkgevistnskGEMIHAEMPGRieiangrfrIIGEDIVIPVKigtillvkendi
vkanspvaefdpfndlvvsevegnvawvdlevgknvrrdedvktsnviykvieqkrekln
prmvvsgengseeyavpvdalinivsedkvkigdilfkipsiaektrditgglprvdelf
earrpkdaatlaetsgriedkgeivkekrvfyiipdnpdlervkvaipvikqlrvadgdy
vkqgdqlddgnfdphdilrvrgtnalhaylvkevqevyrlvkevqevyrrVSAVDSGTVV
TANRggivdyvdatr
>Protein4424 33
taaevnkqvcqlakkGYTPSQIGVVLRdsfgip
>Protein4425 32
lslikgkTVAIIGYGSQGHAHAQNLNDSGVKv
>Protein4426 76
maketfdrskphlnvgtighvdhgkTTLTAAITSVLAADGLAEKksydsidaapeekerg
itintahveyqtvnrh
>Protein4427 39
mplasinggsgnsaaifqrrATVSLMGGWGEIRlgrdyt
>Protein4420 21
mqngitlrDLVNAIPLYAIKa
>Protein4421 41
kdlrraraaalsiiptstgaakAIGLVLPDLKgkldgyalr
>Protein4422 13
laakAGGGGGVVR
>Protein4423 30
mnvrDNEVFTPVDLINARtlssvinsffgt
>Protein4428 39
iiygvpvtcengvytrIEGLEVDAFSRermdftlnelle
>Protein4429 391
mrLYWIPFLASADVERdgqphrvrLLGEDLVAFRdsegqvglvdqacphrgapmvfarne
eggirciyhgwkfdvtgqcqetpaeppgsamtsrmtiksypvrerngvlwtymgpkretp
pplpelewnmvpeshsvvtfrvqecnwlqalegevdsahaailhgrrngstiaqwrqgqd
lspkFEVQPHDAGISIAARrkdgtehnyvrvnqflmpfwtlvppqtqypelsghawvpid
dhhtlaimfsytpdqpfyeksrklfkdgykgretghhshgayearpvtvpyhrywsrfnr
gnaynydyqtgmpglwledaacgsgvatiydrSQEHLGSTDAGIVRvrrlllesakkLAE
GAEPVSAAKpssfmmraisvtipagsdwmel
>Protein8138 71
psyrFGTDAYNQKlserraaavkdylvgkgveanrvytegkgekqpvtkadqckgpkskk
vidclqpdrrv
>Protein3617 103
mpelkgkldgyalrVPTPTGSATDLTFEAGRETTVEEVNAIVKaskrstpssrlqprvps
rasssNPIANQYAGDFVRgkiratvkdpakaeilcpkpdlpfg
>Protein8136 25
mgitdivakSLGSSNPYNMVRatfd
>Protein8137 32
dgqigqaayaaskGGVVGMTLPVARelarfgi
>Protein8134 34
drnttiptkkSQVFSTAADNQNAVSVHVMQGERe
>Protein8135 161
dfdldfhihrvnapepggrrELADVAARiasladvaariasvpldrskplweiwvieglk
qnrvgvvtkvhhsaidgasgaeimttlydlspegaeieppqphepehipneweligyams
srfkriinmpaligrMSSQISGINQAQRnsndgislaqtae
>Protein8132 33
tpiderGPVSHEFTASIHRkapaydelspsqel
>Protein8133 80
vrkllasldvavrqvlieariveardsfgrslgvrlggsdlranrGGQGGYALGSDNRvv
fgssysnsvassgaggttdp
>Protein8131 68
deiigidlpasvdleiaetepglqgdrssggtkpatlstgkTIQVPLFVNSSDTVKvdtr
sgeyltra
>Protein9089 129
mkLELIPVPVTDIDRakafyvdqvgflvdvdmsptdgvrivqltppgsacsillsvglpn
lvemtpgsirglhlvvndieasraemvdrgvemgriddvgggvryaqfadpdgntltlqe
mpwrtgtaf
>Protein9088 161
virrrRDQLHEWGVRMRWVGQRPRlwtsvikeleiaqeltqhntgltlyfcvnyggrsei
aaaarsiaqqvaagklkpssvdeallarylpepqmpdvdlfvrssgeqrtsnfllwqsay
aemvfldtlwpdfdrrdlwraiglyvdrdrryggavdavrg
>Protein9081 183
madfdrTKPHVNVGTMGHVDHGKttltaaitmvlakklpsdvnkpiaydqidnapeekar
gitiatshqeyesakrhyahvdmpghadyvknmitgaaqvdgailvvsaadgpmpqtreh
vllarqvgvpkivvflnkmdmadaelvelveedvrdllakydfdrdcpiikgsalkaidg
nav
>Protein9080 43
minkdpaaqaqleiclvrMPNQSLSDDDARhllefmrkndgvk
>Protein9083 128
mkklsggirialaqyrELAAFAQFASDLDDATRKqlergqrvtelmkqkqyapmsvaeqa
lsiyavdkgymdevpvakigafeaalhahfantagdmmksiaasgdwsddleaafkkgie
dfkatgsw
>Protein9082 357
dllkttkqqirevdtdtadrlrgegslildvrEADEYEAGAVPGALFIPRghlesqiemk
lpdkdtplivqcaggvrsafaaktleelgysdvasmaggfgkwkdegrewrvpqsldpdq
kdrykrhlllpevgeegqmklldakvlllgagglgspsglylaaagigtlgivdmdvvds
snlqrqilhntdrigmrkvdsakeaieklnpdvkvithdvrldadnieeiisgydlvvdg
adnfpvrymlndasvklgipvvhgsifrfeghvtvfdpkngptyrdllpeppppdmapsc
aeagvlgvscaeagvlgvlpgivgciqavetikAEGQVLLGWRdvpvnrdmpmsptv
>Protein9084 263
msttgilydlgkclsqleekgeiekfpiaekdysdrfqipqkiygrdkeinelldvfhka
akgsnelllvkgysgigksafihethksitekngyfihgkfeqfqknvplsaivkafsgl
ldnlltepeaklyewkenltralgvnaqvlvdviadleliigkqspvpeleplenqnrfn
nlfhnflsvftqkEHPIVLFLDDLQWADSHSLQLIKQLTINSDNKyllligayrdnevde
lhplalmieeikktgkqitdihl
>Protein9087 441
WRRSRRVAAPSWRGCEGGRtaappgavigaalaamdddtqrrkvidawhrmggrqepvla
daidravaarrrhaehsghlsvadqtfercrvgvveveeflednlaralgrrrdlarsla
ettgatdapllhlaraaaavrgagpaprlplagclaaaatvaervfgmevrvpdvdgass
lvlpvrtgtdrvgsirvdlvpapdrlgddvedrhpgrtahllavvdagddgpalsfdsar
slfhevghaldhlllttpwaprtgldagplerfeemstwwellvfhpdlgrvvgvdadqe
dglararrlraletasldlarawvalldlrlhrsatadvatvqadlarcgddgavdplgl
pdlagylaamvmrehpgaghlypwaaaraaaaagdllgtpwealaptpatdvllrgriep
dlpswppdaaaldalpdgvgl
>Protein9086 90
msrksvheplatgikavdalvpigrgqreliigdrqtgktqiaidtilnqkgngvkCIYV
AIGQKdskivaiseelkkagaleytiivna
>Protein5559 29
mdkvrTALTGSAPLPPHIIEWYRnlglel
>Protein5558 61
vgddlfvtnvtrlqrgidtatanallvkVNQIGSLSETIDAVDLAHRngyrtmmshrsge
t
>Protein5557 29
flhvsnyyqyyhqrksrISISGLHEYIRh
>Protein5556 40
AATGDHQWIHTDPERakdgpfggtiahgyltfslgpalfp
>Protein5555 71
yrqhvaeraaqgvppkpldeqqtaalvallkNPPAGEEAFLVDLLENRvpagvdpaayvk
aaflaalttge
>Protein5554 182
dsntkvvyqgltgstgryygllnrDYGTNVVAGTNPKkavvagtnpkkagtdvdgipifa
tvadavaatgadtscifipapgvkAGITFTELRiandaiavltsekndsvacltfedlyg
lvgpqaegvktwsdakakgatsklpnipldifapgtesgtydsfyelaikdiaeakgvpe
ne
>Protein5553 32
phvnkkareqfqlcsykrLLDIYSSTSKtvda
>Protein5552 85
sagkalakrvgccstsatssstfstptsststilsgsgatvprWISELGARtrtptpapr
trtrtrtstppartwtrtrtrtppg
>Protein5551 27
lgfrslasaakTDIPFDYAARlkanwt
>Protein5550 37
yevavtatvttkvndkvlflveakQAGLFEIRnvpqd
>Protein1078 32
rfvrGVVDSADLPLNVSReilqeskdiesirn
>Protein1079 25
mdiiklkGGQPANFLDVGGGATKer
>Protein1070 72
mvrAISLQPTDGLVRgtavqdsggpisvpvgdvtlghvfnttgvclnlepgetldvqerw
gihrsappfdql
>Protein1071 98
alkafpnnvtdifqqginwqnnlafsggsdkntfrfsygylrntgviaknvltrhnfsln
ttskvnnyltvavsanysnnfstrTQQGNQLSNPLFRg
>Protein1072 32
iedlkkkGNLVAYVGDVVGTGSSRksatnsvi
>Protein1073 31
nkgnektlekarshirdrLTQLAPIFLKnky
>Protein1074 188
adddywtsadvlerpsvttahnalvtsgwgegvdvvaasaslvredggdplsrvtslvpv
vaelatgydltlvdcapslgaithaalgavhgalavaepsalsrrglgqlrSTIETVNAK
anpdlqlmgvllnrvparsaeagrqrdaliddvgkqamlspelpqrvimneamssrrpld
dvgargrd
>Protein1075 23
ktkegqaknrrVEIEVVGTRtnk
>Protein1076 35
mphdelkaeiarvpykvvrAPNGDAQISIRgkmyp
>Protein1077 38
vyitsfsgtrlddiakEVCMANVADQARlgfaiaheid
>Protein9669 36
mkrMLINATQAEERrlavvdgqklldyeieiegreq
>Protein9668 36
mkaikeelggdnvaevkEMQKKAEGKkwpvaakemf
>Protein9665 42
mikiklkngtiyhpvvgthdaakVYMQPAPEGTGIIAGGPMR
>Protein9664 52
wtncyhaypahatfggykesgigrenhkaaldnyqqtkNLLVSYAEQKlgff
>Protein9667 274
lgprVVPILVDEARTFGMEGLFRqvgiynpagqnytpvdkdqvmyyredkagqilqegin
eaggmsswiaaatsystnnrimvpfyvyysmfgfqrigdlawaagdmqarGFLLGGTSGR
ttlngeglqhedghshimagtipncisydptfahevgvilhhglkrmvekqdnvyyyitl
lnenyampglaagteeqiikgmylckpadkaakadgltvqllgsgtilresieaqallak
dwgisanvwscpsfneltrdgqdaerynllhptq
>Protein9666 279
mkIASVHAIARmahiernevaygeatsfgaeyiipkaldsrLIMEIAPAVAKaamdsgva
trpiedfkayrqklsefvynsafimkpvfaqaqtapnkrivfcegedervlravqivvde
glafpllvgrtedinkqiqklglriragqdfglidqdnlahyekyytyyheimcrrgigl
elamrevrrrttligallvhfgeadgmicgtfghfhlhldyveqviglsknaknfyamnv
lmgedrnmfiadtyvnpepttaqiaemtllaaeeirrfg
>Protein9661 62
mgstfrtaafgkDYGLTMGDGPMAGLLARavlvvdgdgqvvhsqlvpeladepdydeala
al
>Protein9660 435
mheetignrnvinvgleedvlgletvvvtalgipkeklslgyttqevggdriassgeenf
ieglsakaagvqvvgaagtpgasskiiirgpstftnenqplvvidgvpidnstnntvagd
ypfnatlngvsnsnrAIDVNPDDIESINILKgpaaaalygsragsgaiiittkrgnksgd
kavhinfssslevnqvsnlpkqqmlyaqgtgggkinnqgelepegnfieadpgpdqlwdt
dddgsagtasswgpltsglgltaidnpaeffqtgmtynnnlaisggtdrgslrlsigntq
dngvipnteynrtsirvnsdmriwdkfrvavdanyinsggtraqngsnlsgvmlalmrtp
tsydlgagyeyptganrnyfsaydnpywtinnnpfndnvnrllgnvtatynplewlaity
rigsdaytderkqiy
>Protein9663 113
RLIARRRTQDPRMAGGVSTWLHSTEKptgsrcrrpgrkaarphgcpwpsptgrpaparaa
wsarrgrrarpapgcrrrsgrsarsaapwnahrcrgscrcgrgagpaagcsrv
>Protein7951 35
mskvclitgkrTITGNNISHANNKtkrrfepnlhh
>Protein7950 32
rFLSQPFLVAEVFTGKpgeitpladtirsfee
>Protein7952 74
dvvsfglgtqaqrFSPSTQINTKsvknlvpawtssfggekqrgqesqpvisegkmfvtas
ysrlfaydvktgek
>Protein7955 28
rvykgkdeldpvkQGLGVLIISTNKgim
>Protein7954 17
mvqgkVLGYSLFNLQER
>Protein7957 65
tsniyttfstsasnvtelvtssivlddvgrGSTGGDLVVGGLSVGQTSTSRgverfeitv
ndnsk
>Protein7956 229
mgtpadrILVCEDGDTLVLDDDGLTRgdrvsaeyiyvdgktvgeigtsvltvgeigtsvl
rdrqvlgeegvvtivmmvdldrreivsgpelitrgwvqevesadllaegakraakTGSTP
QAEDSASRtyglvadtiaasaskdvrhaasaskdvrhykqtlswgrwlnssvnygdanas
vklaandnvhyiigvpaaslpssgiatyrWIWWMTPKcwnwwkwkfanc
>Protein7959 44
mverYTSAVNDSGGQIHRledwgrrqlaypinkihkahyvllni
>Protein7958 48
mtqiitkevtsseykdlvskFIINVIGESISRqcqgifplrdvairkv
>Protein2869 103
margvasadlrvwapqgaqvlfvkqvsptledltnrrrevnaltgayptgawadedrdyh
vairlparTVGQEQLAARvqlalgeqvqcqalvkamwssddal
>Protein6390 162
VNVWDAVTSKVDLGDGDDNLNVGDSGSRlgyrTLGELVVNYRlpdagkyeidawggsrgd
vsvmggadtdtvggnnndnitiwrdgthtvdsgsgndivaihgdenefstghydstakdg
ahqvtlgtgndqlwitgrawsdkpgvqtnidagsgddwvqid
>Protein6391 31
vsavvfdrngylyhgrIAALADAARaaglqf
>Protein6392 53
lplsvavtdavghpvsdsnvsvqvipknyirGIYFFNTVAKvwqtaatdptiv
>Protein6393 23
mkVALNTNFGRivldldevkapk
>Protein6394 89
madettgevrenarkvrEGLVTSSGMDKtavvtvttrkphpryhktmarstrlyvhdedn
tlnvgdrvkvqetrplsklkrwriveile
>Protein6395 13
VTFDLGNTPFLLK
>Protein6396 31
eitgyvklqckGGQANPAPPIGPALGSKgin
>Protein6397 210
mlvvdetrHAMQQVALARghshrlaegilgaanlllgsavqpvleahvdasegrfrgvrf
rvaydadpeagyhesgylnqnvldrpelvesarllgrmgltlelwgfhpqladikafarM
VPEVQIVLNHIGGPLGVGRyaheraevfkawsagitalsdepnvmvklsglgisrlglrq
pggqdhttsdqlaaawgpfvrhcvesfgpd
>Protein6398 32
idpqkIGELIGPGGKnikgiqaetgadinisd
>Protein6399 215
agvhsgdsaciippvtlgdgvidvlsdatrriataldvkglinvqfavkrTGNHPDAAQV
FVIEANPRasrtvpfvakatgrplvkiaarvmagatlaelredgllgdvssgdhyavkea
vlpfnrfpeadplpgpemrstgevmgidltpglafakaqlaagdhlptdgcvflsladrd
kpagmdvarglvglgfelmatggtalaleeagiav
>Protein7047 137
rsirqlelkkspsvsetldwarTLMLLGVEKvdtqvatdtanillkghrhgqhplevpvg
hrqghpgVAAHEIMIGTSAIRnliregkvaqmyssiqmgnnhgmqtldqnliemvkrnqi
staeargkakspenfpg
>Protein7046 80
vvtnlcvidfeatdgngvncarlrsvhpwssvddvvaatgfelavpdevpesrAPTTDEI
SLLRneidpdglaarevpne
>Protein7045 27
msdnngrewqilekAVMASVDEQRkar
>Protein7044 32
atagrALLSEILPRglpfkvidkplkkkeilk
>Protein7043 24
mkIGVMFGSPETTTGGNALKfyas
>Protein7042 39
vlggrrlknylkVMTLEAQTIARacgknslhnlepedlc
>Protein7041 169
mfglaievarkgqeqklanalhhlaeedpcfhveheletnetvvrglsdlhlrvnlsrlk
drygvevgarppriayretvsgkadghhrhkkQTGGAGQFGEVFLRieplprgagfefvd
evkggtipgqflpavekgvrqvlsggavagypmqdvrvivydgkhhpvd
>Protein7040 131
mekqfrryyeeaatrpgqtghnlltilesrldnviyraglartrrharqlvthghfevng
vrvdvpsyrveqydiitvrkQSIEAFPFQLARetygdrpvpawlqvvpgtlqilvhqlpv
reqidsqlteq
>Protein7049 62
gylfneqaldcipvggpfvcagdgkTDIVGSGDVLGGRgltngygarsdidvtlnaipep
gs
>Protein7048 26
mslllrrppgrEAFPGDVFYLHSRll
>Protein2679 111
yteqverafqkQPSIAQGTARvlgakaakgkalryykniglgfktpataingvyidkkcp
ftgnvsirgrllkgvvktakmnrtiiirrdylhyikkynrfekrhrnvpvh
>Protein2678 36
fglavrgddarLQEGDIQETLRdlvnianvggdmed
>Protein2677 55
tpddlkglkfraaalggkiyqkLGASVTMLPGGELFQALEKgvldgtefslptvd
>Protein2676 44
mdtgaagnaataatpllnnpydqfkLGINGVLSSVQLDKvavaa
>Protein2675 30
mgiltkEQLGIEAPFGSARalaflaeetvn
>Protein2674 68
vliyvtgpaaptkplayltpddqdidggvpngavlfsdvniptlvakFTTAVAIPNRigg
adrfetsa
>Protein2673 93
mfgelslfdpgprtatatavaetqvlsigheqlgeflsanprvaqtllaalarrlrrTNE
SLADLVFTDVPGRvakalldlsdrfgrpvdsgv
>Protein2672 55
EHGGNAPKkyasqveckqhrsiiedclqerigviitvynfkrriflcvffllrkk
>Protein2671 125
maspasantssgctvtplkpifagfnssgvklvnyrISVSCTSGRTVSIDQQRyeedpwp
ngddflgstsfstsgvttlsnvrTLVDGELGDEEVYHNVRfrVSSNGVTSPWTSYQKssv
ltign
>Protein2670 29
msqkVAYVTGGMGGIGTAICQRlhkegfk
>Protein4631 26
STGYDFGIRhsfssllaklargqqsn
>Protein4630 31
ntlqkDTSNSEIEALKhiyrqlrgsdppddd
>Protein10233 101
miynvisippivglkkgdrVLSILPVWHIFERandysmvasgaaiyytnvrdlrDDFTKV
KPTFMASAPRlwenlyagikakveksepirqllfntayevg
>Protein4632 38
kkalpqsigrMSAYMGNAGVLLRayfyaavlgreglhr
>Protein10235 78
maaaklgrnkVAASGATAPRgaasgaaagsarpskppvrtnasssaqtkpvrttpttsge
dgidlskgsgkpdesgra
>Protein4634 120
mveslrvvtpagtiqnrrLPGSGAGPNPDRlfigsegslgiitdawmrlqgrvkfranas
isfktfyqgakafktfyqgakavrLVAEGIASQLEKrvmfrramkravqntmragakgik
>Protein4637 47
gklilkktkkrkgrNPATGQEIEIPAKtvvkfslfkackeaivptkk
>Protein4636 31
tglsgsgkSSLAFDTIYAEGQRryvetlspy
>Protein4639 73
geleralkaggatyadlvrVNVYITHLDQSSLKvwretrdrivatetpsastvigvhslf
nnaaieidaiaav
>Protein10238 31
lidileptqktvdslqrLDLPAGVEIEIKiq
>Protein2493 40
megdkvkvidnaegarTTPSIVAYAENNEILVGAGAKrqa
>Protein2492 401
mnprvsrssalaskatgfpiakiaarLAVGYTLDEIPNDITEKtpacfepvidyvvtkvp
rwnfekfpgvpevlgtqmqavgevmsigrtfpeslqkslrslesghfglgadptevalae
vdddelagrvvvatpdrifevgealrrgwgvervaeltaidpwfldemltiyeerptlra
ataesldrrgwrrakrlgyadaqlahiwgveestvrsarlaagvvptyktvdtcaaefea
dtpyhystwedetevrpsenprvlilgsgpnrigqgiefdycigqgiefdyccvhasfal
rdagydtvmvncnpetvstdydtstrlyfepltledvqsvidaeseagpvagvivslggq
tplkDFSHSAVITGPTPLQPTDLVIPDLRagfayvlaalia
>Protein2491 33
rkrwlgirpgtrGVAMDPSSHPHGGGEGRspig
>Protein2490 160
ilcqvtknpiahkgarLTQEVSLPGRfvvlvpnsttygiskrlpdderkrlrkildkakp
kqhgvivrtaaqnitaeeiqrdvarllrqwdqiealaksqtkpgllyrepdvatrivree
fnadhrsvvvddrklfeelseyvtsvspaladriehydpa
>Protein2497 40
mgrVGIIPEAAHPLGRtyekgffrpedqskrkpgtrenfg
>Protein2496 36
qtlyrtsndspivsaliqaaergkQVAVLVEVKars
>Protein2495 60
mkVDNNDTGLVTMTGNRvkmetdttlltaatgyrfgtgegshvdlmvgvryakldaeasa
>Protein2499 48
kdgdcvaapdskQTDPANNCIRLEVFDFVKseegktdlnlgarskyii
>Protein2498 30
lnddqenairrVIEEEGYLVEGDLRsdinl
>Protein578 26
mrLFTDDGNAVPVTVIDVSNNRvtqv
>Protein2334 275
mpkkeallltrelaklerylygirDLESLPDAVFILDTKkediavteanklglpivavvd
tncdpdiisyvipgnddairsgalmsrvisdavnegrqirnkrghgepkdaggapeapkp
vertpeeqaahqaaqdqarneaaaqaaererrlneplespakdagaakasedqssetvae
papveeaevkaapeaspadvaavaaedptspqwlpktrrLGLTQADATVGKALAAGAPGV
TPTAGGAAVAAELGKltsatfdafgaatgdaiyag
>Protein571 43
AGGAPGAGRggagqapgpwrrevrfrcpdpdeerggpgparrr
>Protein570 125
kYQLEGVPAVVVNGKvcpplwlmvnmwcrekikkINAANTSLRskyrtavknvekaviag
dkakatelfatkprqpsclqrSSPGDLPRrgrpprerrrgtgrgrarrgrrrtirggrrg
rglrg
>Protein573 37
marfcdlsgkGPMSGNSVSHSNIKtkrkfypnlqkks
>Protein572 33
gaevrsgdilvgkvtpkGETELTPEERllraif
>Protein575 33
vqqliskidipvrqvliearIVEASDTFGKslg
>Protein574 191
hpnddvnyaqssndviptaihlatvaairEELLPALDVLASDLEAKaaeftdvvksgrth
lmdatpvtlgqefggfasqirhgqarlervlpeleelalggtatgtginapdgfaarvie
vmaerarvievmaertgmafrPAAAPASENSGELRkiaeealakatealaktsgggrier
larkvrarikk
>Protein577 30
vtgkAPMVGNNVSHANNKtkrrflpnlqyr
>Protein576 39
atsgtglcwrTGFWTPAAAATDANGCKcdkdlipkeice
>Protein9878 97
maldaddnlyvvdtgnwrisvfdkngvflrkwgtkGSGPGQFQGDMRgiainktagwvyv
vdgegnkvskfdlfgtfinkwggaghgdgefadggre
>Protein9879 144
marpgvpvggfkTVGQIVGTNQLRihrnqsalaiavelltshtpgapvvddagqyigfis
efdllkalrsnqdlnqltaeqvmvkdritvtaetsiddavrmmeekrllnlpvekdgtir
ytltrhdllrawiglgldienqtv
>Protein3818 37
kDLYEAAVAAAGKsaddasgattprkkaapkkeeava
>Protein3819 26
mrQMLEAGVHFGHQTRfwnpkmapfi
>Protein3814 27
msgfktlkegqkVSFDVTQGPKgkqas
>Protein9871 52
mlprnanptrqrnrcsitgrprgtfqhfglarakIREMAFAGEIPGIVKasw
>Protein9872 139
mpragaeftdafladpvrRYMFPVFSDRRtdwashpfatrdslhehdmwaaeglthrypt
kvlaemlstcpqycghctrmdlvgnstpvidklklvgkpvdryaamlaylqasptvrdvv
vsggdvanmpwknlegfld
>Protein9873 23
ekpkGETIAYDTLLNAWKngkvr
>Protein9874 183
mdlngvqvknnqlafewgrhcahhldqvqaalqvqqviklvknpsvaevlakrvaylnay
qnaayaqryqalvlqvkevesawgktrlteavahnlfkLMAYKDEYEVARlysdgsfaqk
iaaefegdvqlhfhlappllaktnaqghlvkqrfgpwmmvackqlaklkalrgtwldpfg
qts
>Protein9875 190
vpwangyadylklvnaqggingvkIIYEECETGYDTARgvecyerlkgkhggatvfqpls
tgitfaltekAPGDKIPLITAGYGRsesqdgtifkwnfplagtywlaadalvqqigkkeg
gldklkgkkIALVYHDSPYGKEPIALLQERskQLGFDLQLLPVTAPGVEQKATWLQVRqa
kpdyvllwgw
>Protein9876 186
ksarrsiadkskfdskpgqhgrtsgqrTSDYGLQLRekqkvkrmygilekqfrryfeaad
rrkgntganllsllecrldnvvyrmgfgstraearqlvshkamtvngqsvnipsylvkag
dvvavreksksqgriaealqlaqqvgmpawvevdaaktqgvfkkvpdrdefgadinesli
velysr
>Protein3813 16
svrIMCAAPAATMIRv
>Protein4099 54
kalfnkfvesntaatlskvigapistltyvtnkfefddkNAQAALAGSGISCPR
>Protein4098 44
mildidlskkrlslglkQLLPNPWDNLTSEVRvgntlegkitgi
>Protein4095 190
vdtgvvgvdgkNWELNSNASRvgvkgnekltdeltavykaewdvkgdmggadlaareryi
glkhyqwgtvrlghidspfknaedsvdvfndmshldmgnfltgqtrlansinyvspkfld
vfganitlqpgetvtganenhiadgisaafhiadgisaafsyeddslylsfamdkevvtk
TLFPYQTIKt
>Protein4094 116
mgigygtgenravnsarQAISSHLLEAAIEGARgillnisggsdltifevneaaeiihev
appdaniifgtvmdeemifgtvmdeemgdevrTVTQQQLSKwsdteivvyigcger
>Protein4097 34
kaeliesiaadaklskadakrALDAFVTSTTKal
>Protein4096 37
meattpteqgrELTVSGDITERngvsftgliyleagk
>Protein4091 24
etetraetntkQFGEYEIRlhely
>Protein4090 106
aakvaatvnavanvaaaisavsaadssvalakrDAAQAAVSADPDNDAKknvlavaqtal
dnakklatdeadkavlatdeadkavkIGFYNPVASGNAEALRvsvd
>Protein4093 161
aprifekaygrISMMMEAEGGVKaklfhlasdvgrevselreqgknpsgmlalkhsftdk
vigtkirdrfggrvrffisgsaalnndvarwfdamgmqilegygmtetsaasfvarprgy
rygtvgwplpktevqiaadgevllrgpgnmegyhnnpdata
>Protein4092 79
qveglleragskFSLVTLASRrarqihpgippspadqqlrsragtnVTTLNLEVVRADPE
AGVVLVKgsvpgpkgsyiv
>Protein5940 52
igqgkanackYFEENPAVAQVIEAEIRgkllaipapaaaseeealdalaged
>Protein5941 14
TSSTAATTTPSRpr
>Protein5942 107
mtdgyvslegidnngdrgasqvrVWVPAGASVQLDSKDLEDGTNGAVGAWGTGAGKwrAV
VTAEFPGLVATSLVNTSGDRTLQNITDSDTRgeqierdwaegtwgse
>Protein5943 38
miavnrvtkvvkggrTLSFAALTVVGDGDGRigmgkgk
>Protein5944 31
mrAGEVISAEVVRvehnfvvvnaglkseayv
>Protein5945 20
rISSPAACALRttcvawcsg
>Protein5946 44
GFIFDGFPRtaaqaealdnllsekntsincmlalevdneeltkr
>Protein5947 103
vltetikkhkkiifngdnyteewkneaakrglpnyrTLVDALPSFIKkeniavfekykvf
sarevesrysiilegynkvinqeglctldmgktqilpatlsyq
>Protein5948 66
vivvsgryagkkaivvkTFDEGTTERkfahalvagiergplavsksmskkkilkrsrikp
flkhin
>Protein7188 399
qwvafpnfsdierSTFDMVVAGRvvgddvaimmveaesteatwdlvkhqgktapteevva
egleaakkfikvlceaqadlaarsaketiefprfldyeadvyaavegdahdataaaltia
gkteredtldaiksglhakfvgdgetvgefagrqkevsaafralqkklvrqrilrdsvri
dgrglrdiralgaevevlprvhgsaifergetqimgvttlnmlrmeqqldtlspvtrkry
mhnynfppystgetgrvgspkrreighgalaeralmpvlptreefpyairqvsealgsng
stsmgsvcastlsllnagvplrapvagiamglisadvdgetkyaaltdilgaedpsptss
aprmrsatwtsrlpapptpsllcsstprTVVVETDSTRt
>Protein3722 39
mtrAEELPLYPWDTGAKhhyvaitvneitgrrfhatpsv
>Protein3723 56
WHPIFSCTRgcdfglrkkiladinallhdnlkcaltliesvslvkdraakknapig
>Protein3720 30
megnepvvianeegkrTTPSIVAFLDNGER
>Protein3721 156
mthhakIAEQMGTPTDRILVCEDGDTLVLDDDGLTRgdrvpaeyiyvdgktvgeigssvl
rdrqvlgeegvvnivvmvdldrreivagpelstrgwvqevesadllaegckraakainds
lsgggnadqvakaarkavgsfvnqrtrrrpmivpvv
>Protein3726 82
mrlarvgakkapfyrvvvansrsprdgrFIEHVGVYDPTSNPAEIRfkmdrvdywlsqgv
epsdtvaylitqvktgkavilg
>Protein3727 171
ifngdgyaeewqveaaarglpnlrSTPEALAAYETKEAQDLFDRLDVLTPRelhsrfeay
maqyvmsigvearstlelartliypavkrfqsnlattetnlvalglggdtetltrVTDLI
AQLIGATAPLGRaieglpgdapigeqgnycrdeilpamtavraatdsleei
>Protein3724 33
vvlsrrAYLEETQKeardeflnnlksgevrrgv
>Protein3725 328
qdprhgnqgarMTTSPALDGPLTNALVGTRrfftrsqvsddkrsihteggrsgdafyrdr
wshdkvvrsthgvnctgscswkvyvkdgiitweaqqtdypstgadrpeyeprgcprgaaf
swytysptrvrypyvrgvllemfreakaalggdpvlawasivqdpdkarryksargkggl
vrsswdevveiiaaahvytvkrwgpdriagfspipamspvsyasgarfleligapmlsfy
dwyadlpnaspqmfgdqtdvpesgdwwdagylimwgsnvpmtrtpdahwmtearpdahwm
tearyrgqkVNQAYVIATSTKvnlgnfq
>Protein3728 30
mhfvtnrWLGGTLTNFRtirtgiarlrdie
>Protein3729 81
mpgddrVAHHIGDQPAARmtqlgsfaehmllsedgvvkvaddlpfpqvalvscgvatgyg
svveragtkagdtvvvigagg
>Protein4895 62
yrpdkggvihlgvgkvsfdkqkLVENITTVVATLFKdrpsdakgdylknfavsatmgigv
kv
>Protein4894 130
vpvrrhwrlnerhygalqgrnkaevssevsaeqyhewrrSFLVPPPPVDYDSEYHPVNDP
RysdvpsellpaseslsmvldrVLPYWFDQICRdlhagrtdlprpprwthVIVSQLHRsp
gvffgsslha
>Protein4897 16
mrthkrLIDILDPTPK
>Protein4896 67
qafpsfgserTGAPVVAFCRmddkeirlrepimqpdaiiiqdatllhqvdvfgglkkdgf
ilinttr
>Protein4891 31
ykeglrNVTAGANPISLQRgimkateaivae
>Protein4890 21
mrydpdqgrVIYQPVTIEPRe
>Protein4893 32
shgganeavlkMLDEIGDVSNLDNFIARvkdk
>Protein4892 89
meaegitieplhllsqhdinqvfyddvrvrADNLVGGENNGWSLIVDQLNHERvtlcssg
lleqaytevrdwalatrnadgrrviddew
>Protein4899 31
ngldavtggqakslpvagdaarPGVINEDAK
>Protein8297 105
mggapaqlydqardgvvdvvwslagytpgrfprSEAFELPFFTYDAEGSSRAAWDYIANY
APDEFRevkllachthglnilhmksklvtkasdmrglkvrgstrk
>Protein8744 35
mnkiatagidinrkVLADLALNDPKafeaivnqvk
>Protein8295 14
ESICQLSGAKlnpg
>Protein8746 132
mylpktpfiwhlssgpeqgfdcyiiiykWSRDNLLRlrsvyienreralvnrqsdiannt
saeaqnekdrifkqlkeietfkqkidelltegynpilddgvgkniaplqkknmlpydvln
egqlkkylnadw
>Protein8741 100
mrQLVNNMVLGVTKgfekklslvgvgfkaqatgaklnlavgyshpvnfdmpagisvatpt
pteilikgadrqrvgqiaaeiravrppepykgkgiryade
>Protein8292 106
alaeipalreqfwrdvkILGTAEGVNQSLEKalrVADFMELAELQAKdaldrvescgghf
reesqtpegealrddenfqyvsaweyggpniaqdavlhkeelifed
>Protein8291 24
mkGMLPDVDSLRiplrylanllta
>Protein8290 63
pkirirlkaydhkLLDQSAGEIVDTAKrtgakvagpiplptqinkycvlrsvhidkksre
qfe
>Protein1562 235
ygktngakaswgaggsydfgsfkVAGGWHDPVGPRkgfsigatvpvgafaltadiarvts
ggkETDYLLEAKyalskrTFAYGALHRdggptvlftatvaprDGEPLIDDEVTRakmahl
hteaavaraiglkfvaaavkvekahEGATEFQPPTVEASEYKklftteyskLADASMDLG
APGSQLRrvktaeapmagraestyYTVIDTIGGGASEVQRrniiarrglglprnf
>Protein1560 50
eledlrkvsnglngnggvptsggksitdnynnfdfrEFWIEAPIGDRtta
>Protein1665 32
nniaryrAGALQLLQAPRgagvypdttglnit
>Protein6944 267
magtgdkglpngkpidewgvrVEGCTPVGASVARggdmngaaaaysinqfiswlnkyapp
eakemdfgtagavpsqgyiaqqifwytaftasmtkpglpvanadgtpkwrmapspkgayw
kdgvklgyqdvgawtlvkgtrpdnmkaawlyaqfavsktvslkktlmgltpirESDINSQ
AMTNASPKLGGLVEFYRsparkrwtptgtnvpdypsmapiwwknigaairgevsvqvald
nmaaqadltlallqqqgmdkcapklna
>Protein1667 641
mycelrvdnvvyrsglaatrpqarQLVSHGHFEVNGKrvhtpsyrlrkgdvvtlreksrE
MITITWNKdtlsrspgtrtpstaGGTGSIVEYFGPGATSISATGKgticnmgaeigatts
lfgyddamarylkatgreaiadaantvahhlrpddevlanpadfydevveidlstlqphi
ngpftpdlarevgelgaearengwplevasalvgsctnssyeditraasilrhaaenglk
vktelmitpgseqvratierdglletfeaagatvlanacgpcigqwnrtavsegekntiv
nsynrnfpkrndgistphafvtspettvalalagtldfnpltdtltndqgeeitlavpvg
eelpargfdpgeagfiappenrgrfhrtsrerirhrdrcqprlrppVSSSMVVDGRnvtf
vmndtvpytrssqnyqvkADILTIDKTPDTIRftfdgrNENLIAEEITSGYRtattlgva
lndnllyditveagslsltdkgntanvdvaagqndivlargtltakeglvvlslqrkvrs
svillshsrllltlklrnflksvYLQDQGVELRrpitiqmpvnlrkegerttgnkigiiq
velspptddpyvrlrnigyslrnvrtmvdsvapeaiesyti
>Protein1666 25
iigrslttkarESLGLAPLALFRqp
>Protein1661 58
mqrtvkGEVIASTFDEPAARhvhvaemvierakrlvelkkdvvilldsitrlaraynn
>Protein1660 40
mykekwkkdwkitrflqvkDSPFLLLYGRdkkanvqpivi
>Protein6943 51
mttyadviaspllrTHAALLVQAVEEVADPQIRrrgtvggalvhadpagdv
>Protein1662 33
mdskgyepikrTAADTAAADAQLKskenaakta
>Protein9412 134
mqwplytggrtssaikqasygrdaareqvtsvqrqlttqtrtaflnvsadsyrvaarqqa
vksaeaalaatkAGYDVGTRNIVDVLLAERnvyaakrdhansrYDYVINTVKlraasgql
gemdikelngwltn
>Protein9413 127
grAGDNVGLLLRgvdkeelergmvlaktgsikphhkfnaqvyvlskeeggrhtpffngyr
pqfyfrttdvtgiaslpdgvemvmpgdnldnlvielitpvameeglrfaireggrTVGAG
VVTKiie
>Protein6949 56
mkrSVTGFDVVQALIKggyddvaesvfkllkcrvagdylhtaaifdeqfnvnsavn
>Protein1668 109
mfekctgatikyegsrdfeaqlpvrikAGNAPDLAYIPQPGLLNTLVTGNPGKvieagaa
avknvdtyyspewktygsvngkyyavpvganaksfvwyspkkfaekgyk
>Protein9414 182
wvlvtlirqeetlvgysystlerIGGTPAVLLGLAYVRrsedrddvleavmsanyhrALM
AFPDEDVLLGCRmvnpgamaaferLEDVHPRPEVEAGGEERqwgrrlakrfgvgasryva
ktfsvegdgafppcldfeplasatidpqvaemfadldaaagdslitygwameeelrsytk
pd
>Protein9415 508
mlgfnynrksltdiygqtqnglvipgyynlnnskdkpvvqtqysneglvgvfgqltfgyn
nilfgeftarndwsstlpsgkrgfayfsgglsfvptefikgdakewinylklrvnagtqg
kgadpyrlnsvyaasqfltdyfgnnlpnnfpvvgldgstvsgytvgnqignpdlkpeltv
aydagvditflkeyvhteytfyhkthkdlivqaslpassgyttqilnigkirnvghnllt
nvyaikniknvnwsfrvqyaknkgtvlktntsgdeitigglttvsvvakEGYPFGTFKan
dfqkdpngniivgangapiasstqnifgsfqadytvgfgssfswkglsfdiqfdirkggl
fysgtkNATDFNGTSLSSLVNNRnpyiipnsvvdngdgtftpnttpitnlynyvgnlpes
qdlidasyiklreasisysfdkkffkkapvsgitlsvignnlkfwlpkqnvyadpetnsf
gqagnvqgiefsstpttrtvsvdlkikf
>Protein6060 31
yarINEFGFIETPYRrivkgkvskkidylta
>Protein6061 33
lcrgiglltiereiddwasprPAEQVVNVLHRa
>Protein5764 46
evvkggliidiglrGFLPASLVELRrvrdlqpyigrvleakiield
>Protein5765 27
ESAATQARrgrvvkaatpnsvinslsg
>Protein5766 52
alfiidvdheaiaiqearklgikVIGVVDTNSNPDGVDMIIPGNDDAIRaiq
>Protein5767 62
qalelswnrrfagnwsanvgytyskLEGNYSGLASSDEFGRtdpnvsrafdgpyytirgn
gs
>Protein5760 93
qdaltdantaekedaavvdlakALQAVETARlaankATAAADLADQRadeaaaaaaaaaa
vaaaaaaaaavgtpdattkGITMTVEGNVVKft
>Protein5761 30
venqtrfsvqgidkQLVGETAANIRklrkp
>Protein5762 31
mpkrgfkninrIEYLPINLSELQRlvekhgl
>Protein5763 40
eagiskdgqtrEHALLAYTLGVKqmivgvnkmddktvgyk
>Protein5768 126
lssngppetvlppppepltealavavgrdavasvvagyptwsvawaalgdhgrddlerya
ayrvgyhrgldllrhsgwrgsgyvrwafepnrgflrclvglrTAAEAIGEQDETERidvf
idqldp
>Protein5769 15
NNTSTISTVTPASKn
>Protein1449 103
mahltcvghtrSELAELLEDYAASGVRnilalagdppadgspaggdftyatelvelirev
gdfsvgvaahpethprspdrasdrrhladklevadfaitqfff
>Protein6498 38
mhgnytaitaiqkSDLLIALGSRfddrvtgkldgfape
>Protein6497 307
gedftvlpvllhgdaafagqgvvaetlnlsqlrgyrtggtvhvvinnqvgfttspsssrS
STYSTDVARmiqapifhvngddpeacvrvaelayefrkefrkdvvidmvcyrrrghnegd
dpsmtqpvmynlieakrsvrklyteqaqrpqalhrvphrpwrhhrrgcrrgaarTMTDPI
ADMLTRirnantamhdetrmpsskqkealaslllkegyigdfavqpaegrpgnvltvqlk
ysaerqrvisgikriskpglrvyrkadeiprvlgglgiavlstsqglltdrearkrrvgg
evlchvw
>Protein6496 23
mlnhyqqtkNLLVSYSPKalgff
>Protein6495 151
litldrddfqkFFNDYLENSPIReqsvvqgrvinvegdwvtvdigykaegviprheflda
dnnlmvkpgdevdvyldsmeeedgqlvlskekadqmkawdeiskaverdeivrgavlarv
kgglsvdigvkaflpgsqvdlrpvknlekli
>Protein6494 81
makpqaggrkprrrerkNVTHGVVHIKssfnntiiaisdqegnilrhlrpggqhprlgvg
wqrwlqglsevEVPLAIQKgt
>Protein6493 51
idkAIFPGLQGGPLEHVIAAKavafweasqpefstyahqivansqalaeal
>Protein1444 16
degrDVLFFVDNIYRy
>Protein1447 28
mnqkiriklrSYDHNLVDKstekivktv
>Protein6490 48
mnygwalatnaafsgaldgrifttrTAAANTLFDGTNTSVNTAAGKth
>Protein4121 96
rELAVQSANATNSSSDRaaldlevqqrlaeidrtatqtsfnsqkildgtfgsatfqvgan
vgetisvglatsmrtnalgalatgtsssevtvaapt
>Protein6538 112
VQMETEITDPALSGMRgatvhghsvrlqedgvmfdmldrrrleggtiimdkdqvaipldr
kvdlgkpmsseeaakrttiyrvdnvpfrddaeviewvqrifdlrtkygfqpk
>Protein1219 16
kILFAAAHGPEFAKnf
>Protein8936 190
mdgrFVPNLTFGPDVIAACRdrtdvpfeahlmveapeelahlyveagcqmlivhaestkh
lhrtlgsirdlgaqpavalnpstppesvryvlelcdmvlvmtvnpgfggqayisemepkv
atlrrwitdaglncdievdggigpatisgaaasganvlvagsalykdpeglahavtelrd
qattaggqag
>Protein4120 71
mglggdkvafewcrlfplfgqqaqgrECDQPGVFHGAKaqshgqchhieffigigcakvg
lqptqdfgrht
>Protein8934 151
mktitriaatcatagllavggasaasaapsdsalgssavtcfgkANKPFIIGGVGTVSKQ
VGVIYCNGGGAYIRgsvtiqqlvggywynrgaattktkFVGGGNVQFPDLHPAQPGVWRt
kATFSFAGGGPSRtflsgsvryvparhgvtl
>Protein8935 242
mggiptningqvvapkngnpsavvkglyavgecacvsvhganrLGTNSLLDIVVFGRaag
khivefnnendvhkdipangadislervnrldntktgeyaqvvadnirnvmqnhasvfrt
qasmdegvvkiaamrervsnitladkskifntariealevdnmieaaqatmvsaaarkec
rgahtvldydrpaddatcplgrddanwlkhtlwdketnslsykpvnlkpltvasvppkvr
tf
>Protein8933 154
msltqdqvvdyiknlrlaevkslietlenelgvkasapvvavagggggvaqaaepveekt
efdlilteagekkinvikvvrELTGLGLKeakdlvegapkevktglgapkevkSAEFTPA
PNVATVILTSSQRPTLDVARgdapaywafvnflf
>Protein8930 118
mivkarpapsqpaqaapsgfqtatgdsigfgaftasikvlsgaasgrevpltkVVTTIGK
PGVAVAAITRrqqgfvvhhvegagnpmlngapikadplplkngdlielagtqmqfvqt
>Protein8938 233
mlsdkesielhefghalgfrhsdkhdavlwwqyngrkrdltlddylvakLVYQDRRSFSI
GNHKyfylentkkkigkyftarefypqcqsakdlwldtlvvlamdeirkeygrtktistv
rdpscnksaggsiqsmhlsncavdftivskresekyrrdiitkgpmfkklltmgikgfgl
yagsfhidsrdngnkyfggisysfwngrnwstlggdeptedvneadilsrihp
>Protein8939 99
mdvrGDLFAYGNPVVAHTKqtalervvvleqwmhlmsmgfyglideavdeilpgsyadmf
shlveelergisrstlpshylwtygelvtwmgrwarafq
>Protein3708 133
avhlplsaeaqaearVLMLSAHNLLSPAHGRpmvtptkemligayyltepeegpttspsp
kkgpsarvaptvtlsrwsatskpacwrltpqspcgraptaptawrpppvgQGDYYVPDRl
vrcsdftdnlgqd
>Protein5104 33
vpqlrLIILGPPGAGKgtqaellsealgvphis
>Protein4436 86
eagfiappenasdieivvspdsdrLQLLTPFEPWDGQDFAKlpvllkaqgkattdhisma
gkwlkyrghlenisgnlfngiinaft
>Protein4435 70
vagfapyekrlieilkgggnnpqkrawkfaknrlgthvrakrkVAEMSDAVAAMANAARk
taaaaqaass
>Protein6246 43
ihrkapsyaeqsgstslletgikVIDLLCPFAKggkvglfgga
>Protein7548 32
vrlgvtrALIDYDATLKpqlsaagfvtrdare
>Protein7549 18
mglkEQIVFPEIDFDKvd
>Protein6247 36
qyrELAAFAQFASDLDEATRkqlehgqrvtelmkqk
>Protein7542 25
maegkILPYLDIPFQHASPRilklm
>Protein7543 24
msydhriidgrEAVLGLVTMKeal
>Protein7540 173
iidsvsvattfkATLAEAGVIFCPFSEAVAEHPELVKkylgtvvpprdnffaalnsavfs
dgsfcfipagvacpmelstyfacpmelstyfrMNVGQVLETHLGWAARwgwhyegkqige
dpirgtekktrpvtrPATLVATPVFDGAKwdetamagrhptiqkifeninpeg
>Protein7541 33
epgvgkTAVVEGLAQRivdgdvpetlrdktlms
>Protein7546 32
aaqkLGGPVWVVKaqihaggrgkgggvklars
>Protein7547 32
mdtkvdkkdqakWFGNAPPDLSLETRlrspdw
>Protein7544 79
hlnsgttipaskLYSDAGIPQVSPSATNPKytrqgfktafrLVADDTQLGGTLGRyavke
lkgksiaviddrtaygqgv
>Protein7545 65
qtsflalgiflsgcsshylvttklipnqkVSDDTEIVQSRtaigasdkinkvaillpstc
anqta
>Protein9913 176
mlnaqaglfkvtdgiwqvrGFDIANMTLIEGKtgfivvdtltarESAAAALAFARkhlgn
kpvsaivfthshadhfggalgvatakevaerkipvvapegfmaeatsenilvgtamarrs
myqfgknlvpsakGIVDTGLGKnvaygaigilaptqlitqptqelmldgvrfvfhn
>Protein6245 12
qkLLFSLPILGK
>Protein4431 30
AFTEITGITVKhdliqegdvveklqtsmqs
>Protein3600 79
sggilevqprVFTILADTAIRaenideaaaiaenideaaaiearLGSEIDMGTPGFPDSE
HLPGPAPETRtirheggls
>Protein6242 31
slfvigpdkkikLTITYPASTGRnfyevlrv
>Protein4430 57
paqsvtedffttgqafdgssirGFQAIHESDMKlipdvatafvdpfraektlvmnfa
>Protein3603 34
fafrvpvptgsatdltftasrETTVEEVNAIIKa
>Protein1215 158
ttipsirvsstsfligvvantavgntntfglpasfvnatlptnvtltltvtssqngtafg
tftgnfqnlpftspgyytgttalaftapseaqaracnsslrAATSTEITSSSTLKhlvpa
gyklpdtgatsgnggitstlalctygqavagndlpnaa
>Protein8349 54
eelrslvsnvqntasrVAQTTADVDATSTELLAASNEQLHEIRetgrsvvdmag
>Protein6239 121
dyrygdnntsqhpggglalpvdarPGAIANAQGTITNRrGAFDASFGLERtdrvvfhkng
vpivmpsraamstfndtnpmrywsadnpggsvqvagtgtiikvtsqdptrgwpmklnisf
k
>Protein6238 82
gkggfrgskkNTPYAAQVAAMDAGKvaaeaglkkvdvyvkgpgsgreaairtiagldiqv
mtihdvtplphngcrppkrrrv
>Protein6240 426
ldrGEAGDNVGLLLRgiektdirrgmviakpgsitphtefkaevyilkkeevgrhtpfqn
kyrpqfyfrttdvtgevelnagtemvmpgdntsmtvkliqpiamekglkfaiamekglkf
aireggrAAVPSGASTGAFEAVERrdggdayagkgvlgavgavngeiaelvlgldaldqr
gvdrvmlecdgtdnlerlganavlgvslavakaaasslelplyryvggvsacvlplpmln
vinggehadnnvdlqefmivpvgaasfsealrwgtecyhglksvlsdrglstavgdeggf
apnlgsneealallveaieaagrtpgedialaldtastefysdglyrlagegrdlapgef
vaylsglcdrypivsiedtatrscrsrtvwpkrtgtvglssprrwaivISESTDVSATEK
stgyim
>Protein3701 41
VCAFRPCGATPPWRRFWCRCAARAKPMGFsprysrrappvr
>Protein6233 18
EIELEDPFENMGAQLVKe
>Protein3357 99
mnnerLYQVLLGPHISEKaniaaesrnqqvfrvsldatkleikkaveklfgvevlavntt
vikgkskrfgrtpgsrsdikkayvtlkagaeiqladaae
>Protein6231 86
idardtkLGSEEITRdipnladdvmrdldergivrvgaevrsgdilvgkvtpkgeteltp
eerllraifgekarevrdtslkvphg
>Protein1217 296
meyrkGIITNEERkkkvieiwtkandkitdsmfkelekdkggfnpvyvmaasgargskaq
irqlagmrglmakpsgeiielairsnfreglgileffisthgarkglsdtalktadagyl
trrlvdisqdviinepdcgtdqfvelsivkegenvivsladrvfgrytaeevidpvtekv
vypkntlivrsvgqkienlgytkikvrspltcdakqgicikcygmdmarlvpveigegat
cacgnwrgsgnycssvdwttwnsvdyayFSPSQINDFSVFSVKndeeapkllgiva
>Protein6237 31
tpptiigkdtvvkdvitakNAANDYALKlaa
>Protein6236 32
tgkLAYTAQITKdsiakyvnlvdtqanpaadi
>Protein6235 85
mttgrNLVQAAPQDFLSRparwmqwisdyggtmtagpnfayalaaralrraeeldlssle
vllngaepidadvfrrflaagepfg
>Protein6234 33
gvggrgcrrarEAAAAAGRshrapaaaadapaa
>Protein3355 37
QTVDLAGRharghrvayvlqdqydsllpallsrqtsr
>Protein6577 240
lvalaalavvgaasaqstvsitgkVGAAYQSVDSATGVASRGMNLTNADFKLAAMEDLGG
GLRamasvsyetpvnggvgagtfsqgvvrrdtslalmgqfgllsfnntrssnwltkAFVA
PAELQHGIYDLGAMGIVNRSPVDVLTFQTKamsgvqglvqwtdtgtdgtatpsvnvltlg
gtyaqgplaaglqykmhwqlvcstkciisltltrELLSEYEFPGDDIPVVRvaafpalng
>Protein3606 112
dasvdtvvaaftlctipdvasalaearrvlkpngqlrylehglhddsrvaarqrliepvw
kvfsggchltrdpdelvrEAGFELIESTRhtmpgppitnalyegvavpaghs
>Protein7728 90
mttihaytatqkvldgpdrgnnfrnaraaaeniiphstgaakAIGLVLPELNGKldghaq
rvpvkdgsetelvtilgkkvtaeevnaamk
>Protein7729 256
mirglevrDTGASISVPVGDVTLGRifnvlgetidegaaiqvkerrsihmpspkyedlkp
ktevfetgikvidllapyikggktglfggagvgktvliqelinniakqhggysvfagvge
rtregndlwremkesgvidktvlvygqmneppgarlrvalsaltmaehfrdsmnadillf
vdnifdillfvdnifrGAVASSSFDDFHKssaeiiraavfgrdangqvknalkfqannlv
itgidiqsvepidqkt
>Protein7726 53
msdadvkldvgrdltrglgagadpevgrrAAEDHAEEIEEVLKgadmvfvtag
>Protein7727 35
mkWFIDAAAKlktkgvkeisvvsetittheyeskt
>Protein7724 96
melfinkDSPGEALGNGALTINTNRisttvlvddgqtvvlggifsneslkgmvktpllgd
ipylgrlfrqditrndkqellifvtprlltdsiask
>Protein7725 25
kIECLLVISAKgrdneidvplpisd
>Protein7722 47
dgkvdkeeigkqpvkrQGVALVSGSPEPTRqaafvdgfsqggvieqy
>Protein7720 63
mingaggtdtlnadigtsqgfaitpettavevvnirAESTAPDALDGNNMSGKgvqidaq
rma
>Protein7721 18
rvgkDIVTLPVKtevkqa
>Protein9430 55
apegkTMGHAGAIVSGSSGTAQAKkdaleaagvkvgktpseaaqlmreimqslqa
>Protein9347 82
FDTLQFPLAQAKGAAKVSGGRLNDAFIGGLALGLRaplprgpraqrrcaphehadqhNQT
IGNQAGNAFIPARpsggaaapr
>Protein5157 285
tgghlratcsgggalqrhvdaffndigikVIEGYGMTETAPVISARnfknpvisarnfkn
lvmgsvgkvapktelqirLISGDFPNYRGLIPETQANTLTVDRhalieavrrvklmares
tpirLEMSHNSLELVAVTQDVGHASERmdvtfegegltiafnpdylldgldaadylldgl
daargeevrvetigdnkpavlrGFEVLPIGEWSGITDDGARrvvqpeynqagdevwfsvw
sakDKQSAVVVVDDKtrklkavikdpklitptgkfnvhntqhdvy
>Protein9432 182
msygvgpattyvasgevfpdalsgasvagkTSGPLLLIESDNVPGIVKkelerlasgriv
vlggestidadtyafltrytsgaverwagadrystsatissnsyapgvgqvfvasgrVFA
DALSAAPVAGKlgfpvllvdtdsipasidaelkrlkpsrivivggntsvsasveaqlaay
ts
>Protein364 96
mivvaiigilaavalpayqdytvrakVSELMLAASGARtciteaaqsaggtipttvaadc
slnaigrvsgatvstvglvtvtgtsgsasnnvgaav
>Protein365 62
mlranrlakfkdvtngdwkFLNADSTTGKlvspkgtmgyrwddkkgnwnmlyedgesnea
yd
>Protein366 83
gqhveltrdaanrfnsrYGETFVIPQATLPLAGARvmdlqapnnkmskSTETEAGIINLS
DSPAAITKkfkravtdsetevrf
>Protein9433 89
mnkGELIDAMAADTGLTKtqaaacldsmmtsirkvlkkgdkVTLVGFGTYSVSKraartg
rnpqtgkaikiaaknvvrfkagkelsaav
>Protein360 51
keyivrkgdvrMIGPNCPGIITPGQSKigimpghihlpgkvgivsrsgtlt
>Protein361 19
fptrrssdlkAAQEYGLKn
>Protein362 43
mgkildeirSGEFATEFIDEVRsggsrfaelrkagqehqveqv
>Protein363 287
maaaqdqvvkLGHVAPMSGAQASYGKdnengarmaiedlnaqgvtiggkkvkfelmaedd
aadpkqgtaaaqklcdskVAGVIGHLNSGTTIPASKVYNDCGIPMVTGAATNPNLTKPGY
KttfrIIANDNALGAGLAAYAAETLKlksvaivddrtaygqgvanvfkkvaaekgikvvd
eqfttdkatdfmailtaiksknpdaiffggmhpqaapmlrQMEQLGMGNVKyfggdgict
qeiiqlvagakTLANVVCAEGGASLDKMPGGKawkakydakypgqfq
>Protein9434 299
qanaratskvdsissllsldlrrtglseerlldnrkatsvkgdfgvyfrpfkdkSYEFSY
NYRIGYGNSVYQGSERyalrnftqqfhkaeikgkdffirsymsqtkdgdtynmtalgayt
neavssssgqwvptylgnyanpliqaalqtsaasvlanaanilptihdtararADRPWTS
LSAEQQQAVIEGVRtglfqrGGAGFIDNSRlfhteamldlsrwtgkwidiqvggnhrmys
latqgtvfnqdpdgtgvfnqdpdgtgvyprikIVDGADAARflgaikarleaadfeael
>Protein3523 53
mrTFHIGGAASAKvkekehhprklrkkntkNYELPDGQVITVGNERfrcpevl
>Protein368 37
vtgirpgtycepkMTTVGSQDTTGPMTRdelkdlacl
>Protein369 136
mnkADLVDDPELIELVEMEVRellsfygfdgdntpiivgsatkalegdaegvqkiedlma
avdahiplperavdkpflmpvedvftitgrgtvatgrigrgtvatgrierEFSQFTVGLI
HNLSKrsslfggyqrg
>Protein9343 196
mdgsanphdildvlgpkelqkYLVDEVQDVYRlqgvsindkhieiivrqmlrkvriedpg
dtsflpgsqvskglfdvenqrvlekdgkpalgkpvllgitkaalttdsfisaasfqettr
vlteaaingrednllglkenvivgrlipagsgfeeyretfvasakapgelsggqpqpvav
gqhaagsagadpenng
>Protein9340 123
mtnaacaaptpkvdpasclsegpandyldavswgyravlsatyndafagvaltpsirFAH
DVDGNSHRtgnflenrksatvavngvynnaldvgvaynafwgaeasnllgdrdnltltlk
ysf
>Protein9437 76
mprirdfrgisqksfdgrgnynfgvkEQIIFPEIDVDKIDKiagmditivtsartdeeaf
allkefgmpfqgvkka
>Protein3524 26
ewyregrvplhtlrADIDYSIMRaet
>Protein148 81
aqaaiasgayniynpsandrSVLDSLIATINResvftieeiyaqanvdlfemsggvagla
fgaeyrdetysdiydtlqssa
>Protein149 45
makPSGEIIETPITANFREGLTVLQYFISTHGARkgladtalkta
>Protein2806 38
pqdvrdavadalnlldsgkarvaekIDGDWVVNQWLKk
>Protein2807 10
EITEEIGRah
>Protein2800 186
mekvgkEGVITVEENKsfvtelktvdgmqfdrgylspyfvtdgdrmeavledpyilihek
kissmkdllpllekihetgkpvlllaedidgealatlvvnkirgtfnsaavkapgfgdrr
kamledmatrkamledmatltggvviseevglslekatikdlgrakkvqvskMEEDQQYE
ERktpa
>Protein2801 37
YFQESSTGNPNADKlvpegiegrvpykgsmvaivyqm
>Protein2802 31
fearrpkEHAILAEKsgvisfgketkgkhrl
>Protein2803 52
phrnlqdkyaswhlslplvqiilkPHSKRIRKRHFHFYCQLVCTQNQDARHq
>Protein140 330
mddlllgneifqertrGIGVIPPDVALQYGLSGANARasgidwdirrdnnvglvydkldw
kvwthpdgdsfarywvrlqetreatrmidqlcdgipsgpimakvpriikvpakvpriikv
pageayvatenplgemgyhivskgdlmpfrvkirESVSSSGSAGDVGTVPRrhkfpvwvd
svadqrtpmcealnrtggmlatwvqqhpdsfppivinisdgaatdgdprvwsrriqslat
rdgnvllfnlnvsalsanplffpgqpgvlendyarllfemsshlppymaslasgmgmsie
sgakgfvynadmsavvrflqigtatsqair
>Protein141 46
aglsvrFEPGETNADVELIRfggacvvrgfslrheeflskslnlkk
>Protein142 200
maklltgeatlegsganrvikipgstkpeargtaaakgrWVWYPVTREESIFSVLTEFGT
KtmsatggtpgplhnkiampgpaaqqdrdagsqlerrrdrqqhqllggrlqprGNVVGHE
YTNDKATDFMAILTNLKakkpdvvffggmdavagpmlrqmkslginakFMGGDGICSAEL
AKlagdamaddqvycaeagg
>Protein143 94
sesglsfhaaeaitpgthlhlaishlehhyhiaatarvvycededlegfrTGVYFININP
SDRARLSQDIVRKQQEQEVLKPFVNPEErltpvv
>Protein144 32
askgnekalekarahirdrLTQLAPVFLKnky
>Protein145 47
gvasgtdrareatikAINSPLLDDIRlegatgllvsiagnedlglee
>Protein146 12
svrLTSLVTSLK
>Protein1001 31
tnlnrLISQVISSLTASLRfdgalnvdvtef
>Protein8738 117
mnvnlghrhpklvaaiqeaagrlatispvhanadrseaarliaevapeqlnkVFFTNGGA
DANENAIRmarlhtgrhkvlaahrsyhgatagaitmtgdprrwasepsipgvvrffg
>Protein8739 97
mlaivaepdlderhatlgveygtgkvddlvdklhaeitelraklealekQRPCGYLPYGY
VGRSAMVFGQPVPESVPIYLAAGARqmgevpalpngw
>Protein8734 94
rrkvslkALDWGNIEPASGGTVRQVATLVAGISSDKardvnkfvkglglkGVQTQTQGEQ
VRvmakKRDQLQTVIAELKGHDFGIPIDTGNFRD
>Protein8735 82
mthnalelvavtqdvghaseqldvsfegegltiafnpdylldgldaargdevrVETIGDN
KPAVLRGSEADDFLYLLMPVRv
>Protein8736 33
QHVRSRERHQASRQARERYAQLSERERsarcwa
>Protein8737 162
maprftasrlpisvdgsfgsrlaesdirggpyesfradhhsapttlsehlftdghrdpqa
drardlldrqfqvpalnqllvadftyvgwvtnvfvyvafvidafagriigsevsaskesr
FVESAIRQAAAFRrrqdhpidgcdpplrcriareiqpvvatp
>Protein8730 71
mkawdevakaveadatvtgnivarvkgglsvyigvkAFLPGSQVDLRPVKnldkligety
dfkiikfnkkr
>Protein8731 145
mqagdvevatarvkekydnkpdeyfdleklrKALKIDRKITWRELLELIYWKNKIKGKDD
LLHDEFDKfvstnnienvkdlkalkyffeayatdqtvrtiidqkeytelyhhpsfnvedf
srvdddmknklpyyintyvplqkfv
>Protein8732 255
mekflenprhveiqvladsfknavylgerDCSMQRRHQKIIEEAPAPGIPPRHVARIGER
caeacrrinyrgagtfeflyengefyfiemntriqvehpvsemisgvdlvqeqiqvaagk
klrfkqrdlsfrghaiecrinaedpftfvpfpgkittyhppggpgirvdshiyqgytvpq
hydsmvakviaygdtrdqairrmrialsemsiegiktnialhqelmldagfikggmnihy
lekklaakgevkknd
>Protein8733 29
akynqllrIEEDLGDVAVYPGRaafynlr
>Protein2849 22
adttaktdlkALTFLATGTSGK
>Protein4158 140
vvfakgdraaearDAGADFVGAEDLVDRilkenwldfdsaiatpdmmglvgrlgrvlgpr
nlmpnpkvgtnlmpnpkvgtvtmdvaraireikagriefrtektgivhapigklsfggak
TLPMVWYIPPLSPIQNAAER
>Protein4159 26
isqrMETTNAEAEARatrchkrgrar
>Protein4408 27
skavkLTGIGATAGAKaaveaaggsfa
>Protein4409 155
tgktvaeaqkavaavnalpatdpnkpallltatavesaaiaaekaakDYQTTAADLVAKq
pahlqaqrvldnatqleletkakligaksasddadeafakattaeqeaakattaeqeait
fsakattarkNLLSVAYKnvigarraswritsste
>Protein4406 40
ssccasgcgaarWPVFALTTSTGAQVCWSWPAKvtvgtgs
>Protein4407 41
mkdllnlfnqqrpaqdfdsirIGLSSPDLIRswsygevkkp
>Protein4156 47
flgptgvgktelckALANFLFDSEDSIIRidmsefmekhsvsrliga
>Protein4157 100
ksqsqyfkdyvkQYTDFPMLVMLQKqgdyyapdhflrashlannfftrSLGSSNPYNVVR
ATFAALEQLESPEQFAVRtnqdldkvlsnynvgarvwrsa
>Protein4402 71
sscryskTPEVFADKnisieypsylfiaedvypekntllqlkndyrdvffilvdhgmkpg
eqgfelmcdsv
>Protein4400 33
mweggiakqrWSVSDTAEYGDYVSGPRvidagv
>Protein4153 168
mhdgrVLTFIDTPGHEAFTTMRsrgaqatdvvvlvvaaddgvmpqtieaiaharaaevpi
vvavnkidreaadpnrvltqlsehglvpeawggdtvcvevsalqglgiddlldyllvvad
vedlratpdgratlratpdgratgvvleanldigrENVEPTPGAKagd
>Protein2821 38
tlrtaikrvrqaidagdkAAAQGVFQQSVAVLDRisdk
>Protein8406 91
fvnepvdkkrLSMIVNDLAERyskvqvaasldalkeagfhwatrsgttvaisdvitpprk
aeiieeyearaakvqklydrgamtdnerred
>Protein6928 91
ngqliagqttkfrGFTSSNPTDITNIRtpvipislatctatyrvalaylvwiqtagkacp
ytvttstsgmpagtvsgtynyptvnsdytea
>Protein9063 47
marDADVPFLSVTHIVPGQDRtaieaaaadafgsevhmatphlrfel
>Protein9062 160
marIIENTEDHGLHRirplgtrpnskggavtaaaadigellgvkflitftqtgdssrrls
rvrsripmlaftpdqwtrsqlaltwgtetflvgsvqhtdemamqvdnvlldagrvdegdl
viivagsppgipgstnalrvhrigdarnrvapayrelstp
>Protein9061 599
mpkstvtsrkperinfgkikragtypdlldiqvksfkdffqlettsenrrteglyrVFTE
NFPITDARsifvlefldyfidpprysmeecmergltysvplkaklrlscndeehidfqti
vqdvflgnipymtpkgtfiingaerivvsqlhrspgvffgqsvhpngtkiysarvipfkg
awmefatdinnvmyayidrkkKFPVTTLLRaigydsdkdilelfglaeevkadektlkkh
igrklaarvlktwredfvdedtgevvsiernevilerdtvmsadnimqiietgaqkvilt
rddvtvdygiilntlqkdvsnseleavqhiyrqlrgaeppdddtargiidklffsdkrYD
LGEVGRykinqklnhhhisidtkvltkddiiaiirylvelsnnkaeiddidhlsnrrvrt
vgeqlyaqfgvglarmartirermnvrdtirermnvrdnevftpielinartlssvinsf
fgtsqlsqfldqvnplaeithkrVGFEGGQMPMQRrlpkrgfkshqlkfnaevtlsaldq
lgvaevnlvmlkqaglvgelakvvkviktgeisraikftgigatagakaaieaaggsfa
>Protein9060 66
mdagvplkAHVAGIAMGLIKdgnrFAVLTDILGDEDHLGDMDFKVAGTDTGITALQMDIK
iqgitk
>Protein9067 53
msfvargfknkeiarelnvqeftidfhkkniktkMNVSSNAEITKiaiennli
>Protein9066 121
mkpngdyrfylkttkhfyvspffeldtefefklnppdeklkihiddykngdkvflsayig
nkkQITNWNLSYYFFKYPLLTLRVIFLIHWQAMLLYFKkipfikkienpdlqkgvylgkn
s
>Protein5063 33
tarevgtfshrLPADMVVTNPEHRkhteelwgl
>Protein9064 70
mprMDGFEVASLVRhnpnlvglpiimitsrtgekhrerafqigvnaymgkpfqeqqllet
iaellaatvk
>Protein9069 260
sdglptyglalnlerDSVGSVILGEYEHISEGDTVKctgrilevpvgpelrgrVVNALGQ
PIDGKgpinakmtdviekvapgviarKSVDQPMQTGLKSIDSMVPVGRgqreliigdrqt
gkTAVAIDAIINQKgqnmtciyvaigqkassiknvvrsleqagameytivvaatasesaa
mqyvsaysgctmgeyfrDRGEDALIVYDDLSKqavayrqvslllrrppgreaypgdvfyl
hsrlleraarvnekyvedft
>Protein9068 151
maqqvflslsaqksndnllskvsqtlkgsftkSRDVVKHWWQRHFGNHKksplepeleng
sglsrterisaqsltellrtaakhpngdvfanslsvagvdgtaanmarrgvanaslgqaq
lktgtlrdvasvagyataqsgqrysvvgiin
>Protein6817 32
mapneevsglrTALAMGAAKailvsdpalags
>Protein5571 32
vedalhatrAAVEEGIVPGGGVALLRastvla
>Protein5570 35
lrfakagvnqwntrNNPATDDYQIFELGGGGERmr
>Protein5573 46
irFDDNAVVLLNAADEPRgtrifgpvarelrdkdymriislapevl
>Protein5572 44
mdfkVADLSLAGFGRkeinlaehempglmatraeftdsqplkga
>Protein5575 24
mrTLWPSFDTYEVTSGERvllsfv
>Protein5574 124
syrigaltlreqltqlertalridadnwpdvlapaqvntndadplnlkplpatnnaitag
lfskLFASPAFNEGFKqyqqldrikslldtrlrdiaalqevaqtlearqnqipdavsrlk
vlre
>Protein5577 21
mlrahrAIESITLDRevahlk
>Protein5576 35
stpnvnhalrelhkFLLSENVSSLALPRlatgvgg
>Protein5579 33
eknsivrctvktvdarGAVLTLDGENEGYLRas
>Protein5578 33
ckwhgnfdpkTMGTVPNVGLMAQQAEEYGSHDK
>Protein6000 21
gilldnqgykTDFAFEGKtsa
>Protein1053 33
ptkeaadnlfnnlffsserYDLSPVGRmkfnrr
>Protein1050 32
GLSATVLYGEAGRngvvlvttktgnagasknk
>Protein6003 38
girIIDVITPERvktlqeadfifteilresglydkiwq
>Protein6004 47
waqdprwkgvkrGYTAADVVRlrGSLQPQHTLAQRgaenlwekingg
>Protein6005 50
mpsdktigggddafntffsetgagkhvprAVFLDLEPTVIDEVRtgtyrq
>Protein6006 35
saasfqettrVLTEAAIESRsdglvglkeniiigk
>Protein1055 37
laaeeirrfgivpkAALLSHSNFGTENTASAIKmrqa
>Protein6008 235
mglrkrkptsparrFQTVSDFSDVTATSPERslvtqktktggrnnkgrktsrhrggghkq
ryrvidfrrtkdgvpakvatieydpnrtcrieydpnrtcriallhyldgekryivaprgl
svgdevqsgqgaeirtgnamplrAVANVNSQIRellvgrsvfdqsaidramitldgtetk
sklganamlavslacaraaalekkvplyeyigslnnqtiftmpvpmmniinggah
>Protein6816 80
mklnlnktvlasvallvsgaafaqqgetvklvrIDPLTGLLGPVGISQDKgykffaekfs
gagnpagvkfefqtmdnkls
>Protein1058 96
mlipsdpskylavlafkledgrYGQITYVRiyqgtlrkgdtiinarsgqkvkvgrlvrmh
sndmediedacagdivalfgvdcfsgdtftdgsvnm
>Protein1059 40
mgfalkiagvnkseidtrvkeaakILDLTQYLERkpkals
>Protein3581 35
mpklrgfknpfrTVYQVVNLDRlaalypqggevtv
>Protein3406 241
mkdsnvldkVAMVFGQMNEPPGNRlrVALTGLTMAERfrddgrdillfidniyrftlagt
evsallgrmpsavgyqptlaeemgrlqeritstkvgsitsiqavyvpaddltdpspattf
ahldatvvlsrdiaslgiypavdpldstsrqvdpnvvgeehytttravqatlqrykelrd
iiailgmdelspedklavsrarkiqrflsqprkiqrflsqpfQQELDNNAQGILGYVVRw
v
>Protein9607 53
mltvksddvngrtkvyesivkgdhkIDAGMPESFNVLVKeirslaididldry
>Protein9606 284
mkIVVGIDGSEASSDALRyahgeavssgaelvavtvwevpvmaaayitteevdgamdpwm
egfiaevlgedgsavkrapasgsaaaalleeaedadtlivgtrghgglagvimgsvshql
anhtpcpltvvpasngaagaadgpivvgvdgssnaqtalrwaaeraartglglrvvmawr
geaagwlagtevqtswpsfedleqqaremlgevideaglpeglepelvlgegapasvlre
aadgasmlvlgsrgrggfmglllgsvtshtlnhifcpttvvpaq
>Protein9605 210
iearsesdiarllrgkatgvdisqtsglagsgtnviirgyssisgtnqplfvidgvpfnt
dtntdqgfgsggatsssrfldldpnnvseisilkGLSATVLYGEAGRngvilvttkngna
ggdidkgmeisvtqsvyqtaisnlpdyqntygngfggdfgwffsnygapftargtngvaa
dgtiqhpydqaqynddlpeyidarseehts
>Protein9604 127
maysekVIDHYENPRnvgkldkndasvgtgmvgapacgdvmqlqikvgddgiiqdarfkt
ygcgsaiassslvtewvkgksldeamdirnthiaeelalppvkihcsvlaedaikaavad
yrkkhga
>Protein9603 663
kylsaggctevkSIDDVADFKaveqafkdlgwttndaqliysvvagvlhlgnlefkekgs
tasdivdmkwverasscllipqallqkallvrtlkirgqpnmdvalkrqeasdarhalak
fiygamfdwlvikinksmasntsnsksigcldifgfeifkhnsfeqlcinftnemlqqhf
nnqtfkleeaiykaekiqfqiykaekiqfqhvdfidnkpmielitnkpdgilpmldeelv
vpqgsdktfvaklhqaqksnpvyknvlknpdhfivkhyagevvydtenfldknrdtltdd
lseavrgstsplinqlfppdqvtstadkksslskqfqiqlqnlmatlnktephyvrcvkp
netkaprlfvpkncfeqllysgvfeavsirkkgfpfrlkhdvfakrygvilsapvtpdvp
gckqilaalkfpkenvqigttlilyradehkkleldrsikvmtqqineklqqlcavnasg
ldkaakeeyfdklavsvrqadefrlkgpvadkarLNTQTSGASVNETRlelqrtmqkhcg
vfrfkdmleegvrkiceveksvrlteigdksatwntarvealeldnlievakatmvsaea
rkesrgahvrddapdtaanpngrddekwlkhtlwhregnkltykpvqlkplsvetialkt
ray
>Protein9601 32
mlanvkGQQELQDYLAYLRanakikqdkekan
>Protein9600 186
makrdydylfklvligdsgvgksclllrfaddnftdsyistigvdfrfrtitiddkivkL
QIWDTAGQERfrtitsayyrgadgiimvydvtssesfdhveewlsevdryanentskllv
gnkadlidekqvtketaqsfadklsipfletsaktatnvdtafltmakeliktkessqqs
sggngp
>Protein9609 124
mnvtveqykKFIPNDDIGLHYLLSYYYELSNDWQAYANHFEKrlnnpannvnineinnta
wliyestddkalieqvllwfkpflatmsgyneldtyaalltkvnrykdaepwaikaieag
ksas
>Protein9608 111
mveiyrrlrpgetpsvetaralfdnlflspkrYDLSPVGRlklnkklgldfaleqrTLTA
QDIVEVVRylvnlkigrgeiddidhlgnrrvrSVGELLENQFRlglvrmer
>Protein3586 21
allkkptlfrWMIIWPLQIGR
>Protein3333 31
mhyirilpgdkVQVELTPYDLTRgrityryk
>Protein10257 383
mkrygaeardvgdallniqskaadgslgdfgveldadgsaldnldriieaygriesnadk
aalasaafgeegasqfvpiiskgadewerlraavdggqiiddeaiakgerlaeigrdlgg
rweslkisiggffadllsnidkaakaidegpigdafnkgveifgsplgpeedqpgftagk
gtlvgdvpddlgkaadgairlggaleeakteaelleeatanvkdqinsaidpfadlaagd
qgvasavegldaqrdgltalndaideakgkqaelreqlaetddvaakAAESRAQVTADAA
Kaasdadeqrakaaqdnaqrqvdaeesraeaveeaarriaevqakeaqdaagaqarlaal
trqrnvlaadgddpgkvrdldnq
>Protein10256 150
mipkevlktpaasreievpaeyatvnkqviktpastrnveipaeyktvqvqklvepakei
ktpipaefqtvakkvidqpekaewrEILCENNTTRgkmteiqkslkvagfdpgteegias
tgtfkalndyqkaknlptddgkhinmdtvr
>Protein10255 129
mdnpvliqvapgvestgllgvletidrlrnpgrvivslqpagsdaaslselvngvaavrp
gttwvgnpavelgtpgggavdgaavrvrtealselvdaagshlagfdievhadrIGEAAV
VLAALGYDR
>Protein4343 26
mwcqnrqpssaarTAPYTQTSAKlfl
>Protein8899 393
mgfaddldellggsagnrQTVLFSATVPARikglagrhlsnpvrisigdaapsesgaplv
sqrvyvvhrahkaaalgrILDVESPEAALVFCRtrvevdqltetmngrgyrAEALHGGLN
QQERdkvmgrlrGGIADLLVATDVAARGLDVDHLTHVVNYDVPSAPETYVHRigrvgrag
rEGVAITLSEPRerrqldnierltgrrmemakvpsaaqrrsrQLEQLAQTLRstlenagv
etglegseldtpeleafapvvealeadyserlvllaalkLVQEVSGVVADDQEIPDVAAR
gtkvkrdqggrnqrgdgprgrdrdsrgsgergsgersyrgsradergerggprgrddrgr
ddrgasrgkpdgdmarifvgvgknqgvrpgdlv
>Protein8898 166
mgssnetsfygavknpwdiskvaggssggsaaavaarLAPAATGTDTGGSIRqpaalcnl
tglkptygrvsrwgmiayassldqagpmtqtaedaalllnvmagyddkdstcintsvpdy
sanlnndikglrigipkqyfgegldadvaaviqqslkeleklgail
>Protein8891 98
migalatgvvrvvadgeperQIAVHSGFVEVTPTGEGNTKvavlsdmaelaedidlkraq
eakgraedvlrtseddeqakgalrraevriavaeaakr
>Protein8890 111
mlqagkvkylavatpqrtnvvpglpaiaeevpgfrSVAWFGVLAPAGVPDAIAAKlnaav
eyavtrpdvqklfadrnietraskpeemaklirdemaqwgevvkrsnirmd
>Protein8893 59
mwivrISAALMTTDLSYSRfihglnlagidinrkMLSELAIHDRPAFDSIVAQARqala
>Protein8892 84
mcvnpahldvvsrseagritasaprgsaprESHQRWRLGWIAEELHAPGVTHMWHEYPPV
GWYNIRevyaddkvvnprppqlig
>Protein8895 352
mllennpkkdqienlkilkysaqnllviindildfnridsgniefekvefnlkylidtis
nlhsnliyekpinfvtkyderiptiligdsvrlsqiltnlinnaikftndgtvsldiqle
elatnytdvgfavtdtgigisednidyifesfsqdsriytnfgttglelaitkrllefqn
stifveselgrgskfyfslrlkynktellnsnftysqktqlqnhhllkglqillvedyai
nqivaleflskwkveldiaengvnalekFKTKKYDIILMDLQMPEMDGYETTRRIRMLEK
slhkktpiialtasaiseirnrimeagmddsiskpfnpddlfnkilkyteik
>Protein8894 83
mqtiaavlkTPLTVSYTDKYYKKEEFSEWITEVLVCQEKKVPLDFHRIRKYLVTDFRLKn
dlcvldllfntgtrakeyiekie
>Protein8897 113
mayneflaekirvnlktkKSIEEKKMMGGLCFMVDDKMCVGIIKDDIMLRinpeiesrci
qkqgcrpmdftkrpmkgyvyidqsafstdkelrdwlslslefndlavsskkkk
>Protein8896 159
mytkldeitpnlqkaflnkEDRWFYWHFGINPISVGRaffnntfqhkrtsgastitmqva
rmlepkqrtvfsklkemfralqlewhfskkeilqlylnlvpygsniegtksasfiyfgks
pqqlsiaeittltiipnrpntlvlgkrndyiqqernrwl
>Protein7069 78
wrantaaalakatevskIAITAANDASTAATNAATKantaaadvataaqaiavkataaqa
avkvtkdaadaaatkaat
>Protein7068 32
feitvndnskLQTVNSTNNALRevtiasgats
>Protein3408 33
mlgtsvqaqdypikdkTISIVVPFAAGGPTDKv
>Protein7061 231
mphrsaasrnvghyiayhegfdviialdydcgtregwleshlgaidavvdapavkpvvdq
gwvnsidtpgfyargypyefrsedrSAVEATTATGEVKlnmgvwdgildlngvdklqgge
pgdpmlaspinrialgnipvcgmntafsaeitpayyflpdsprrttssrtcgstagscld
tttsgvatwsrscstcaLTGVLGIGRditehhrmvaeqsrlesqlqqaqkm
>Protein7060 33
ikerasfeegveatgfdrslgkELFDIIERfad
>Protein7063 41
mviadevdenlylasrNLVNVLIVEPRyadpvslvhykkvl
>Protein7062 31
mgeilpyiknlkKELPIKDEIYMVKSASlss
>Protein7065 42
mrTILDVADNSGARrvqcvkvlggsrrkyaalgdvivvsvke
>Protein7064 101
nrlyvgnlsyqtseedlralfaqagtvksallikdretgkskGFGFVEMGTPAEAQKait
mfhnkeierrnltvnlarpredkpgygqgrpprsegrgdrr
>Protein7067 32
grFASSDLNDLYRrviirnnrlkrlleikape
>Protein7066 95
psienflaplygtgagsndsrysnpafdkLLTEAAAATDGAAANAKyqeaeallandmpv
ipmwygkavagwstkvenvkVTPFGTFDLTSVTVK
>Protein2651 29
fdhypelakgirGLSEETTTGVHRlyerm
>Protein2650 35
qqvwdaiaasaagdqskADDLQGAITDMATKcvgg
>Protein2121 103
msndltfrNDGIAGLEHNFLTGKledlvqwtrtrsswpatfglaccalemmatggshydm
arygmevfrasprQADIMIVAGRvsqkmapvlrqiydqmmnpk
>Protein2652 57
mrgafgkplslvarVDIGQILLSVRcqeravphvlealrrakykfpgrqkivqtdkh
>Protein2655 16
mkFLGFEQTFKnsltt
>Protein2654 32
mrfdkGYLSHYFVTDTERmeavledayvlvvn
>Protein2657 31
gkyvllnrapslhrLSIQAFQPRliegkaiq
>Protein2656 32
nkLYFGDDDLVAEVVDNTTSRgrtirflfdks
>Protein2659 32
dcpirQIVAPTAGAAAGDRvrysqwtdsmyfa
>Protein2658 111
mhaqlaarGVPLASNQIEFSLLRrrpettglieacrrlgvvplayspigqgrltgkysas
npppksrtfsahpmeqvdritaelarigephdrspaqvslawliakgavpi
>Protein2129 114
mslaistkAAPIPVNRdirigsgggtietvglnnaleiagkiegvleiagkiegvggltk
tgegvltlsgvtnaytgattvqqgqlvlnslkVGLLVAERakaagvtkvafdrs
>Protein2128 35
mvntlerFVGLDVPFLLAERtqrvktlqeimprad
>Protein10251 256
kSHSSGMIEAQADRvrrkaeregltrdeqpeepakappkkkapakkaptkapasqkpmra
tgkaatesakpmratgkamdsnpvpvaqapqetqepvpeptapfdsggsqpgegapstkp
rpkMPPPPPGSRrtissrdrarAMHVEAQSVSAAATPDTTKPQQPRsadrpmratgkvvt
ppaghaldkqqieakqaevdqteaqaaeaqateakaveaeaptvdtaptapeqaetpaqp
eavepavaqpapaept
>Protein1643 33
makeyktisqiagplifvekTEPVGYNEIVNIR
>Protein6962 103
mrsgevrkvhvecrATIGEVANEEHSLRrlgkagvkrwmgirptvrgvvmnpvdhphggg
egktgehgggegktgegrVLVPTQEAVQKliaarmaadvmgvp
>Protein6613 13
TLTTGTGASGEIR
>Protein6612 31
tervvvsqlvrSPGVYFERtpdktsdkdiyt
>Protein6615 42
mggkvlvptkeaceklisarFAADVMGVPTLILARtdaeaan
>Protein4021 31
AENIYYIGDLIQRtetellktpnlgrkslne
>Protein6966 39
lsrQVGVPYILVFLNKcdlvddeellelvemevrellst
>Protein6406 84
mvdsvitclgqappelaqdlitqglylvgggsllrgldrrLALETEVPVRqaaqpletvv
lgagrviesyealqamfmdarkgv
>Protein6617 33
avpclraekalvgtgierTVAVDSGTAVQALRg
>Protein6616 161
nkgksriivglgiqfdpnslggtivkdgldssqikTDANGNYAGVQKaiipennlqtlen
ltgglisykstgpmtagsltlgyndcrifdfrirkrVDDALHATRaavqegivpgggval
irasvaldklkganedeqtgieiiktalesplrqisenagv
>Protein6407 32
mvkLALTGNMSTGGISIDRtfeahpdnveiae
>Protein553 211
mnavavtepdfgsdvagvkVTATQTDGGWLLNGVKtwctygaradvlmvlartdtdrsvg
hrglsmfivpkergdghgfeltqendsgggkmegrpidtigyrgmhsyevaienwfvpde
nliggedgtrtssaartakaaasttrwpasrtavcrpqpapsascsppwsrpastpttgF
AGAGAGGRrrrvgaagplghrrdrrvagrrg
>Protein552 82
lfydtikggdfrareanvhrlaeisrNIIDQCVAQGVPFAReygghlanrsfggsqvsrt
fyakgqtgqqlllgaysalsrq
>Protein551 32
rLLAEETGLPVLVAEDPLTCVVRgcgialerm
>Protein550 307
mfkkvalavavafaaqgaaaasidfhgyvrTGVSGDNLGGSQVCQKiswpgenkyrlgne
cehygefafgtklykggngewathtlrlamtpkssvdneagdsfeiasrenfvqaggffg
dgafkeaklwvgkrfynrndvhindfyywanagmgagledvgigfgkfayafhqaggyaq
stvanrhefrvydmpvnengkleaalefalassnvdaasgqadsgvlftvqhtqnevlgg
wnkatlqygtdmlggpssypvyntgfgkegakrffvqdtlffdfkdanisgmahismsqq
kkspwng
>Protein557 68
meanlellalsetwdngkpirETLAADLPLAVDHFRyfagciraeegsaseldadtlsll
ikeplgvv
>Protein556 96
mkclrgaqqgrlwprnnderAAAEAAGYDLSKvltqddmvrgdncffaatgisdgelldg
vqfspsgaksqslvmrstsgtvrlvethhradqmhv
>Protein555 47
girptvrGTAMNPVDHPHGGGEGRtgegrhavdpwgnltkgyrtrnn
>Protein554 65
mdrhtleqyrVLTPAELLATWRrgrsqlsdaamslddgdrvpwfgpsmssrsfltarlme
vwahg
>Protein559 28
FENVEEGLTVAKqvdevtglstmvvidp
>Protein558 19
mvvrkkpgrTTYANIVLER
>Protein3520 31
mskrTSVQVAYMSEDANAANRittfrtrllh
>Protein3293 23
mdlakSFQIELPPYTQDLADSGK
>Protein3834 78
msslngvkgqagqsnyaaakagvigftkSLAQELANKGVTVNAIAPGYVGTKmvmaired
vlkgivdaipmkrlckpe
>Protein3835 22
SISWNDLLKgkhllpisggrhs
>Protein3296 19
ellakIDEIAAIFAETKka
>Protein3833 241
WGAPTITNDGVTIAReieledpyenlgaqlakevatktndvagdgtttatvlaqaiyreg
aknvtaganpmelkrgidlavkavieavdkmakpvegteiahvgtisanndqeigkiiae
amekvgkegvitveeaksmettltvvegmqfdltvvegmqfdrEVFGPVISVQRfsdddq
alawangvnyglaasvwtsdvsramrmsahlrfgtvwvndhipivsemphggfkqsgygk
d
>Protein3526 54
kvsklgikrETGYLYFLRgtevwktpmkragqaspagkaekvasgsfnreegyl
>Protein3527 52
gkvrenlgqfgdqkSPAFELMNVAEVFHKtgnfehavyaynkyishyptgnh
>Protein3528 31
msydhrLVDGADAARflsfvkarleegdfgd
>Protein3529 41
mlgkDQPVILQLLEVPVEKaqqalkgvmmelddcafpllgg
>Protein9858 30
kprirTLAEMGLATHGGSLPSSAIDELSGR
>Protein3299 33
aaapapaaaaapaaaskVTYAADAFFDFDKavl
>Protein3838 225
trpavaaqavgvarAAYEYALEYAQERkafgkaiienqaiafmlsdmiteidasrllvwr
aawlsrNGEYVNAEGSQSKlkagrtavwvteraiqilggygytreypvermhrdaypver
mhrdakAPGYAGGATEEVRlsnrgrlwsytsagyqppepyleppegfapfaiaavelpde
glvvlgqvpsdvstedltvgmemelvidtlyaddegtkviwkwrp
>Protein3839 37
tfgfdagqqalgselstrLPQMQNIINLIISRktked
>Protein5968 86
kVLEQPGLNVGYLAYNTTKkpfddvrvrkavnmaidkkaiidgvylstgvaaknpipptm
wsyndavkddpfdpaaakkllaeagy
>Protein5969 19
qdlkrEFPCLMIKmnrkvf
>Protein5962 33
kalegdtsdigegailkLAEALDSYIPQPERai
>Protein5963 54
gevfvkEGAGELLLSReikdiarnhnaalvlvgtysaaanltyvslklvrteds
>Protein5960 132
advseevahayagqdlsfgvdfiipkpfdsrlilrIAPAVAAAAERsgvakrpikdmeay
rrtlmrfvystgmlmepvfgaarkapahakrvayaegeddrvlraaqivvegdlarpili
grpavieariak
>Protein5961 74
vglaqeedfarlgierayfltelrfevivkegrslikissnkrVTEPFLDFVIRvtwpnn
trlqqvttfldppv
>Protein5966 185
qnpnwvaqswnlsawagkkidfrfrYATDGGLHYGGPFLDNIKitkgstvlvddgaengd
ngwttdgfsrttgttseskanfymvenrvysdydatlkvgpynfgwgttkpdwverfpyq
nglvvwyvdyrygdnntsttataittpastlgaasrsrstpvLNSGTSLTLPEYVDLRla
iiaaq
>Protein5967 212
fitgpdvikTVTGEEVGFEELGGARthntksgnahylgtderdaidyvkallsylpsnnl
eeppsfdlendlavtdydleldtiipdsanqpydmkhviehivddgdflevqalfapnil
igfgridgrsvgivanqpmqfagtldidasekaarfvrtcdafnvpiltfvdvpgflpgt
dqewngiirrgakliyayaeatvpkvtvitrk
>Protein5964 490
magiddgytgearLSPGFTVGMLEQEPKldeskdvtgnvmdgvaetaklltdydelmagw
adpdadyealgaqqadleakieaagawdlkrtveiamdalrlppgdadvaslsggearrv
alcrlllkrpdlllldeptnhldaesvdwlerflqeysgtvvaithdryfldnvaswile
ldhgkgmpfegnysgwleqkqarmakeekhastrqrtlerelewvrmapkarqakskarl
aaydqllaeqqaargasdgleiyippgdrlgdqvievdhltkgfgdklliddltfslpka
givgvigpngagkttlfrmlveageqataapdaqpdsgeirvgstvqmahvdqhrdhldg
ertvyeeitdgdetiklgtremngraycasfnfrgadqqklvgqlsggernrvhlakllr
tggnvllldeptndldaarradqrpgrrhpagprgwpgelprlrrghlprplvsrpyFVT
VALPRvrdfr
>Protein5965 30
egkalkdgkviaefevkSEVLFDEVRaggr
>Protein4370 56
paivvalnkCDMVDDEELIELVEMEVRelldaqefdgdnapvvrvaafpamqgdak
>Protein10281 249
SDTADESPASQAARecaddigavgamfmldmdnhvaaaaagyeglafyfggrggvlgdvp
vaavvkafcffpsasveagwtqaigvetrheaavrfaraaetwaashlpsdgigyerlae
lagrvsaaadgasapifdgwralaeprsarelayhrvnslrelrfarhlaeldrlgldpl
vafmikspamadifgwpqprptptdehrrvwaqieagtdvafgadlavlepaelselval
lgsmraait
>Protein10282 158
mgyseelgaarayrdarinrIFEGTNEINRllsvdmllkramsgkidmmtaamavqkelm
svpdmngdddstplaaeakavrnakkailmtagaaaqklmaklkheqeilmnvadmlaav
ysmestvlrtqkliaikgeaacatqidmtkvfisdale
>Protein3744 101
mrtfhiggaasrasaisnvtvrndgtvrlhnikMVQHTNGNLVAVSRSGEIGVADSRgre
reryivvvvsvnvikGAGSAGFDFGSLSLPRsfvgglrvrf
>Protein3745 73
aisvdtgastgftrQAYAGLTGGFGSVTAGRqynpydnllsaydphgatgssalgytfsa
gggltagaaaawg
>Protein3746 36
faedcassysftrEQQDEFAIRsttrakaasddgsf
>Protein3747 38
vgrvdavntergrirVIVNIFGRptpvelefhqvekvr
>Protein3740 66
GHSTIDEGSHNYGKgdpfttlfkvfgelelkkgtmgamvrakawydytqnkdevrfgnga
ngynny
>Protein3741 114
wlvlvprvpsirEIYELSVRdqqqllresswvseqlakyfraekmnvaaignlvpqlhvh
hvvrysndaawpqpvwgkhpamaytaenlafmaytaenlafmrMMAMSVYGPNR
>Protein3742 23
mtltsintrGFGGISNTRfvqlm
>Protein3743 34
hhpelsltngnhdgrWLFINGNNTPRiaridltt
>Protein10284 193
vsnnrvtqvktqendgyvalqvtfgsrkasrvtkpaaghlakagveageiiqefrvsads
aakyaagatvpvadvfavgqkVDVQGTTIGKgfagtikrhhmksqrashgnsrshnvpgs
igmaqdpgrvfpgkrMTGHLGDDLVTTQNLDIFRidearqlllikgaipgsaggfvtvrp
avkakpetakgan
>Protein3748 55
swqayvdtnlvgtkkitqgalvgldgsiwakSGTLNLTPQEGKnlvagfgnnslf
>Protein3749 55
yylhqqgvtrLDVVNFIAHGIKksdppeapkgaesapssegeegggeknekaspl
>Protein10285 265
msgravrTQALAAATNRPSSIPPGSSIETPSELFGRnvfsktvmqsrlpkGVYESLQATV
DEGARldpsvadvvasamkdwaaehgasyfahvfypltglsaekhdsfldtdgaglaisn
fsggslvqgepdassfpsggiretfeargytawdvtspayilensparptssktptatrc
asrrrscpgpakrstrrprccvLILTGVQLAAEGDGLRLVATDSYRlavrDLGGQSVLEE
GQSVLVPSRaltevirslgdaeevt
>Protein4376 38
vgideqfnidglryerIIIMTDADVDGSHIRtllltff
>Protein10287 150
mkdayteedlceaikdvhvlgirsktnvtakvldnahklltlgcfcigtnqvdlstaekk
GIPVFNAPYSNTRsvaelviaeiiflarktgdqsrdahlgkwnkiatgcfevrgktlgii
gyghigsqvsilaeafgmkviffdiqtklp
>Protein10288 213
srrvgipfggrskqpssvqpivhracplppvptllwaqeqpvtpelglvrNIGISAHIDS
GKttlterilyytqrihaihdvkgkdgvgakmdfmelerergitiqsaathcewgdtrin
iidtpghvdftieveralrvldgailvlcavagvqsqsitvdrqmrrysvpriafvnkcd
rqganpfrvkdqlreklalnavmlqipigleek
>Protein4379 40
asagqvgfkgsrkSTPFAAQTAAEAAARramehgmkkvdv
>Protein5707 93
tivlggliqddssqsvsevpllskipvlghlfrsknhsktkrNLLVFLQPLIVRdgqsaa
alaaqqykqtrtlqfevsakgqltrlpehinei
>Protein5357 430
megktyriiensegarTTPSVVAFTETGERlvgtaakrqavqnpentifaakrligrryd
dpitkkdiamvpykivngkggdawiecrgeryspsqigafvltkmketaeaylgsevtqa
vitvpayfndaqrqatkdagkiagldvkriineptaaalaygtgeraegqtiavydlggg
tfdisvleiqsgvfevkatngdtflggedfdvvllehlisdfkkehgvdlskdrlavqrl
reaaekakielsstvqteihlpyltsdasgpkhlkmkltraqyenmvdallqrtklptek
cikdagvsksdlaevllvggmtrmpavqtlvqkifgkpgnksvnpdevvaagaaiqagvl
tggvkdvllldvtplslgietlggvftalitrnttiptlitrnttiptkkTNFAMLVPPA
GFEGWKietv
>Protein5294 74
mkvstvnqikalkTDLIPSLASELKyrasktvatlnergiperevtilgdektpytvvrk
imatcsesdyakis
>Protein5295 162
mlgvvyavvakkvvpsierayaerrAAIEGGMQQAEEAQAKAAAALASYEAQLSEARaea
sairerareegaviitelraqanaesariadsaaesariadsakrqveaerqqavvqlrq
eigtlsttlaskDSFGIPQVKritgntllrllkanglgpklp
>Protein5296 89
menvdatglggidylaagtndpelnfanqqnhwgynsdldlrGTNAANNLYAGNGDDVLE
GRggtddlmggngiddfifaidgdqagdg
>Protein8078 17
TIDNCVLSKvefkivag
>Protein5290 50
mgffdqlkqkTQEMSSQLQHEAAKfkskefakasmaicamisaadgsida
>Protein5291 14
shralkFQNEEVSK
>Protein5292 98
mesahagaiavgdanllilpirsfagtvafatcsyilkhyardlalkdrIPVPAAETANI
GTTSDLKlgnkialedldltannnadtqnwaskiakal
>Protein5293 18
FLWISYWKcfgplmtqqp
>Protein8073 44
tgkkNNITITNDKgrlskeevermvadaekykaeddaqksriga
>Protein8072 233
mpginkYELSVDPVIFADNGLKvtykymvrpvsydnvelltaadgtdtsgvnvaqddmtp
avestptlvttrktvtvtfnepmdeasaetladyvltaraddpttgttaapineapatap
tipvlssvvyyrtavpaigaepaipansvkltyasnvpagttltvnvpagttltvkdvrE
HVPDLELAAHGLSRsdfdtvfqtgnlainkleatlgemvnameaiycasigae
>Protein8071 38
dqgayisqtlrTDETVDEFAARvaiyrmmrpgepptke
>Protein8070 24
mdengkpvrkALIEVWQANRwgky
>Protein5298 28
mdptpegrEISTTQAYVRfltqllrdqa
>Protein8076 32
dnifrFVQAGSEVSTLLGRmpsavgyqptlad
>Protein8075 664
mkgqgtiigvgaleypaewqgasneilnrnavskiltltstydhrIIQGAQSGDLLRvih
glllgedgfyddifasvripyepvrwvqditathdddinkvarvqelihayrvrghlmad
tdpleyrqrqhadldvtnhrltlwdldrhfatggfggepflklrkilgilrdsycrtigi
eymhitdpaprqwiqekveigyakigrdeqlrilrrLNAAEAFETFLQTKfvgqkrfsle
ggesvialldrvlsraaqdgldevcigmphrgrLNVLANIAGKsygqifrefegkqdprs
vqgsgdvkyhlgtegvftaedgattkvylaanpshleavnpvlegvarakmdridlggea
ftvlpillhgdaafagqgvvaetlnlsqlrgyrtggtvhviinnqigfttspgssrssly
ctdiakivqapifhvngddpeacvrvaelayefrqlfnrdvvidmvcyrrrghnegddps
mtqpvmynlieakrsvrklyteqaqrpqalhrvphrpwrhhrrgcrrgaarTMTDPIADM
LTRirnantamhdetrmpsskqkealaslllkegyigdfavqpaegrpgnvltvqlkysa
erqrvisgikriskpglrvyrkadeiprvlgglgiavlstsqglltdrearkrrvggevl
chvw
>Protein8074 50
vknilaitgaakVNLMGHSHGGHSIRyvaaaiptkvasvtaigspvkgap
>Protein2097 747
mswldfnarVLALAVNPDTPLLERakflaiftsngdeffqvrVAGLMEQVESGVTTRtad
grtpaqqlreisrrvaeladeaddafldglvpdlakqgiaflkwrelpphdqdwlrdvfd
erifpvltplavdpshpfpyisnlslnlgvrlrdplteevrfarlkvpqlldrflalpdg
erFVPLEQVIAAHLDRLFPGMSVVDSTIFRvtrntdlileeddaedllaavqsevrrrrf
ggavrlevddhaseemvdilqeeldlpaeavyrrrvpldltglwavyaldlpdgtfrefs
gitqprlkSIGEGAPADFFAALRkgdimvqhpydsfsgsvdefirqaardpevlaikltl
yrtsgdspiveslikaaeggkavaalvelkarfdeennivwakrlekagvhvvygmvglk
thtkvalvarqegervrrychvgtgnynsktariyedlglltriyedlglltadevigad
atslfnyltgyardvayhrllvaphhlrdalgarirgeaeapegtghiimkmnslvdadm
idqlyaasaagvriqlivrgicclragvpglsenievrsvvgrylehsrvyhfangdghg
kpatyfgsadlmtrnldhrveavtpvldpdlrerlatilavaladdtlawtledrtwqrG
FQNPDEVGAAAVDYLRvaghlvhgyfwarmaqvalrqiaagntdpfyvaklqtarfyfak
lfpetatlmrtartgckvlmdteaala
>Protein5709 60
gylspyfvtdperQEAVLEDPYILFVNGKISSVQDMVPVLERvmqggkpllivaedvege
>Protein6929 75
svvsldpggsdekSASGSATQTHSTAAPSQQSAPRvireqkfvaapmtveeaimrmnlqh
dpflvfhnvlthein
>Protein1608 21
ldiglrGFLPASLVEMRrvrd
>Protein6927 210
myeetqstvttalqqsnatvfsdstinqilslatkdnttvrfdtvapdasgnvsvsagae
vvlvatsdvfqttvkppanvpvvifqgrggvvatindaaasvpssnqtqvdrVVVGSAGN
DVITVADARntkvilgtgnssvqagngvdtveaglgnssitggsgdytvvklagnaanyq
vttqnghaivtdqtsgkttdiskiqfvqld
>Protein1606 32
qatkdagtiaglsvkrIINEPTAAAIAYGLDR
>Protein6925 31
mevyagekstkVYGPDVWLPEETLQALReyv
>Protein1604 32
daalnvakVLTEALPYIQRfagktvvvkyggn
>Protein6923 110
fvklqvpagkANPSPPIGPALGQRglnimefckafnaqtqgvepglplpvvitafadksf
vitafadksftfiikASSLLGELGIANSETHLRqammiednlhvrdqlrk
>Protein6922 135
ptrrssdlakNFDIPDVRvpssakalfnkfveskalfnkfvesntaatlskvigapistl
tyvtnkfefddkEPNYPADATPVKegkatagspkVDTENPNAALRtkpivgltflkgfky
nseddewtegeiydp
>Protein6921 104
mssafaqksvdnwrnadglvwkngtselcwrdanwtpataaencdgaikppppapapapa
papavapppkpappappkpapvsekVTYAADAFFDVDKsvlkpe
>Protein1600 383
aavalpayqdytirarvteglslasapkLAVADTFASRggvlltgcalpctaapgsadfg
yqftatkyvtgmaianilavpavgngmitvqscwqwddhgavrcscrrsctvyptdpgfw
cgccrcsccrtdqwrsrgmglpfQIEMAGKiqdsllpasipeieklkiavkfqpmmklgg
dffdlryskshnsfgfflcdvsghgvpaallaamvkmsltywydhlhklkesfhfiyesi
ydklgknfitaslihinlrngklttaraghfpvmiitkdgkvirlnshgkiimslkkpda
eeveyrlqpgdrivvytdgiieahghnsynlfseekmiqmllesnhvdihilaeqifqav
veysgglkfldddltfvlmeytp
>Protein4219 32
ilikINQIGTLSETFAAIEMAKragytavish
>Protein4218 34
qageewlirTPGAYLPGVDESVVETVKahvltdk
>Protein9478 9
RIDCLTAIK
>Protein9474 230
dwiedlvlrtagpegydkwvkgelkftdpavkeafeyfqklaftegnvlggtkAIVSTNF
QTGGNALFRtppgcylfkqatfiagaggfpddvlsaldtkvgvgafpakEAGNNPVLVGG
DLAAAFNNDKNTLALRnfiaskdngvevgkagyfsphktfdvalypsktlqtiakDVLYS
SSAARfdgsdlmpakvgagtfwtepvkwlngqedldtmlanidksypaas
>Protein4212 41
kLTLVWFVFNQHIQTLDDPRlttiiglayipqfndivpcrs
>Protein4211 28
mkhadklidrILFLEGLPNLQHLNKlfi
>Protein4210 139
mlsaeggveietvaeenpdaiakIWIDPVDGLDEATLRewvaaanlnpdategavdilgk
lytayvdgdadlveinpldadlveinplilkptgevhaldakYLGVLLYDADAIAQAASV
ENPKdlyqaqldifldpnd
>Protein9470 373
stttvgreperrgatlgqvttrvrfapsptgslhlgsarTALFNWLFARavggeflvrie
dtdaersrpelvtmvfdtlewlgldwdnrgeelrqseradvyrqavgrlleenkayacdc
lrsdvdarnaeanrppgydgfcrerdlpvgedtvvrfatpdtgtvafddvirgnvsfecs
nledfviarsdgsvtflirsdgsvtflianaiddaamgithvvrgedllnttpkavllrr
amgiedqpvfahlplivgegrkklskVTRPTSSNMSDLNGKtvtigsvttgnlvsianas
ltvavdandsadllaagtanqelgkirvtaknddlsirelkvnisslnmtgatrliqspt
lvdaagnviangt
>Protein4216 33
vrrNGAAGASSRrrpgrrpessrrtgcaassap
>Protein9472 150
mnafgatlvtvrfedggfsvwvdgsistrvrddtfaeadqsaglvgvdraarGAQFDDFA
LFAEPTVRqlqpeavdpdppagavttlpaaptggapaapggatpqpsipgpadggaatgd
ggggaspgatpttaaaspsttpaaagdtgr
>Protein4214 41
mlqfgckysknptdprAGTGESPLGNVADEFLPSARfsnep
>Protein5038 78
atlsgalaagqgvflrYSTDAFATSTVVKmdvtgtsatftipaqpsgtvvryyvftsgdf
gvgtpngpaanggdadyk
>Protein5039 25
laklvggvavvkVGAATETEMKekk
>Protein2091 340
wkakgldfsrVFHQPNVAASSPRqhceiqdhgiakaldhqliaqaqaalndgqkvnielp
irnvnrtagtmlsgevakrfgltglpddtihirlngtagqsfaaflaqgvtmelvgegnd
yvgkglsggriiirphadfrgntseniilgntvmygaiageaffagvagerfavrnsggt
avvegvgdhgceymtggtvvvlgmtgrnfaagmsggiayvfdedglfqqrcnlaqvavek
vladakaptdvplhrglqdeaqlkdlitrhaqlkdlitrhaqytgsttaqailanwddsl
skfvkvypheykrSLTINNNGTGDMYMLGGSNNEAIAGTR
>Protein5748 45
hnlpqlhevvsrYLPFAPPLYGEDQITDRsqrflaaevirekimr
>Protein5749 109
kkgdtvqvltgkdkgltgkVIAVNTETLRvtvegvnrvtrhvkagetsrgsrtgglivqe
spihvsnvaivdpsdkkptrvktrvetterdgrtktlrvrvavrsgkdl
>Protein5746 90
lgakltvdgrfgaktlaavkkyqrskGLQADGIVGPKtrkalklagtasapaaasrstsr
sainmaraamwdriakcesggrwnintgng
>Protein5747 62
vsttkLDSGGVSTSRwglkgtedlggglkanflleqgfnldtgastagqafsrqayvgfs
gg
>Protein5744 46
maianyedrfviptthrEYAENTFNLRggcgfsfgngcsdgetevs
>Protein5745 57
fkpphfekfpnlhtlvneatklagaggtkasfdvakadellakIDEIAEIFAETKkg
>Protein5742 55
atetaaqttstnadaalaadlnnaakkaaadsakAALNTATLAKkaaisaeavla
>Protein5743 79
fdlqvasygvfrglkNAQGQLVDDGAKsfddnvpytpawqekitgspreqvltvarqfad
nadktkgksmviigaamnh
>Protein5740 28
minadaklkevfgkMQVSMFEMAGLIGK
>Protein5037 33
vclglvkaqqvkNAVIVPVGAKggfvvrencpg
>Protein2346 49
gttikltqkagvdgrLFGSVTNADIAEDLVKngykvvksqirmpngpik
>Protein6997 31
kGETQLTPEEKllraifgekasdvkdtslrv
>Protein9298 39
kANVEFFDDLGSPGGAAKmgmiptdhpiiaalppqvhae
>Protein1467 339
agqigysllfrLASGALLGPDTPIELRlleitpalktlegvvmelddcafptlagvqigd
dprtvfdgvnhallvgarprgpgmergdlleanggifapqgnaigrsappgqrhrpvgqg
grqgSWDLNSNASRvgvkgnekltdeftavykaewevqgdmkgqkggadltgreryiglk
hyqlgtvrlgyidsplknaedsvdvfndmvnldmanfltaqtrlansinyvspkfldvfg
anitiqpgesnpnsvnnfagsgtpspaptpipfavtgnpndsvagedhladgissafsye
ddslylsfmkttacicplqwtkasqlnTADDINGLKtfy
>Protein9290 167
isitdgqifletslfnagirpainagisvsrvggaaqtkiikslsggirTDLAQYRELAA
FAQFASDLDEATRKqldrgarvtellkqaqytpqpislmgatlfavnkgfmddiavnkvl
afehglhgylkdkhaallakleaakamdkdaeaeltaattafkksfa
>Protein9291 133
mrqvksekqapihrkpplyeelstesevlftgikVIDLIEPYAKggkIGLFGGAGVGKTV
LIQELINNIAKayagmsvfagvgertregndllrefiesdvirygtefkhsmeaggwdls
kvdyaemeksqat
>Protein9292 82
mawgsnvpqtrTPDAHFFTEVRykgckTVAVTPDYSEVAKladlwmhpkqgtdaavamam
ataasvpclgciqrsaslatse
>Protein9293 77
mrkilkTPLEDLDLSVRaynclkaakinslselvqydtnellkfrnfgrkslveieelii
ekgmhfgmdlskfkled
>Protein9294 203
maerpiilalanpypeilpedaravrpdciiatgrSDYPNQVNNALCFPYIFRgaldaga
teineamklacvraiaalarkeasdlgsayggevpkfgaeyliprpfdprlltmlapava
qaamdsgiaqrpiadldayretlaqfiyrtslmmkpvyerarkdkkrvayaegeehvvlq
avqtvideglafpiligrpgvie
>Protein9295 402
maalalgadraeeiidsltlsraavgdacvvvanrNAPNQSVVSGPTAAVRavvdeatrl
geratllnvacafhspmvaaaattlgarlneidlaeprfdvysnvtarpygdaddvarll
aaqvaepvrftdeieamyaagtrvfveagpgrvlsrlvgltlgdrphqaincdvagessl
nnlldalgrlamtglpvtldalfdkrtitvdlsargavpgwsvdghlvrgrdgspvsggl
rpahefveahpmglpndnhpngrprgeagltdgfgadpalmqylqgmremvaaqrdvmms
ylgvavapgspvidttltagstspslatrhrspeanssndqgvehgrhqgepagddaapp
vlgaaelealvtsivadrtgypvdmlnpdldleadlsidsik
>Protein9296 150
mlarkqghiinissigvlaspprFSAYVASKaaldafswcaasefadsnvrfttvnmplv
rtpmiaptklydafpalspdeaaelvmkaviekpkrvatglglvgavaqaltpgisefvl
nqafrlfpdslaaqgvdsdgaeaqghagnp
>Protein9297 193
slnfqdievrsvlqliadftslnlvasdtvsgritlrlqnvpwdqalelilktkgldkrT
VGNVMLVAPADEIAARerleleaanqneqlatlrSEYIQVSYAKaadlqtmitsgvnsgs
nqgqagnstllssrGSVSIDARTNTLIVQDTPKkideireliakldvpvkQVMIEARivv
attnfakdlgvkw
>Protein7528 287
igtighvdhgkTTLTAAITYVLSKrglaekkdydsidaapeekergitintahveyetdt
rhyahvdcpghadyvknmvghadyvkNTYTQGGGVPHLIAIHQDKsgkardlamsyaman
gggkagiietnfkeetetdlfgeqavlcggavelikmgyetlveagyapemayfeclhel
klivdliyeggignmnysisnnaeygeyvtgpevindqsraamrnalkriqngdyakMFI
QEGRlnypsmtarrrntadhqievvgaqlrammpwiaknklvdqtrn
>Protein7529 34
tgierTVAVDSGTAVVARrggivdyvdagrvvvr
>Protein7524 37
sfnwkknlndkQIASFQEDLSALGYKyqfitlagihi
>Protein7525 51
rsgkagrsrwlgirptvrGLAMNPVDHPHGGGEGKsgqgnphpvspwgkkt
>Protein7526 259
enqplvvidgvpidnstnstvagdypfnanlngvsnsnrAIDVNPDDIESINILKddies
inilkgpaaaalygsragsgaiiittkrgnkagdksvhinfsssleisqvnklpdqqdqy
aqgtgggdfnaddqiepegdfveadpgpdylwdtdddvsggtpnswgplnstlgispvdn
ageffqngmtynnnlaisggtdrgslrlsigntqdngiipntsfdrnsvrinsdmrifek
fkIEDDSPNPVYNDLVAAR
>Protein7527 40
megsepvvittdegqrTLPSIVGFLENGERkvgapakrqa
>Protein7521 23
VLATASTVEAEVRkrirwfgqgr
>Protein7522 47
mfevarhaasrdeiyekLQESTEQLRdtksrlatvetlladnqnvlq
>Protein1462 83
mhadlvgffplndcvdilgsvglgwvkakTTQTGASAATAETYKnkgktvarlglgvsym
vtdmiglraragwentrrlklqd
>Protein1393 32
vyngnkFIPVYVTENMVGHKlgefaptrtfkg
>Protein6219 87
mpkPLVGDNGSGMHVHQSLSKngknlfsgdlygglsetalfyiggiikhastsvvsssml
vNISYHSSVTSILSLNSVRsssillkv
>Protein6218 274
chtaaypkpvdvkMHHELPEFISNRggiplrpgdgiihswlnrmllpdtvgtggdshtrf
pigisfpagsglvafgaatgvmpldmpesvlvrfkgkmqvlvrfkgkmqngitlrSTVIT
AGHCVVNASTKqwyqhlwfypgyqygaplgawsaktfgttgnyyysgasaddmaavvvnp
dslgrrivnrLGGHGAWFNGTVGNYRTSLGYPVTDWRwpgytangedarycqgtdyyyss
gtwagqmflscrmtggssggpwltwvngswmgyv
>Protein6215 65
mfgvtfeghpglrNLYLPGDFEGNPLRkdfpllarlvkpwpgivdvepipappepdeaap
qedgs
>Protein6214 47
tfertrvgkhnvldvndfdllrIGLASAEDIRawshgevkkpetiny
>Protein6217 23
mkiidkrGIEIVLADLRargqkv
>Protein6216 38
danaalgtgtasfakDTELSLGISKgvtianaiqtegv
>Protein6211 32
irTEALDLGMGEASKllgktvergrmtpaemg
>Protein6210 230
eiqagetatlnvivkADVHGSLEAVTESLQKlerdevkvavllrsvggitksdvqlaaas
nalilgfnvrpdrkiremadesgveirtyeiiyklledieaamvgmlapeyeevvtgdae
vrevfrvpkigavagcqvlngvikrgslvrflregtiiwtgevsslrrfkedvrevaagf
ecgvglsdfqdvrcrpvglpgpqgLGEFSLTRkftkhggkmqkeietkkk
>Protein6213 31
ienslnaantkAAAAAIGGDDSATRlfwdvk
>Protein6212 32
kGITNFHSPNDIIVDASMPAMIRnggkmwgad
>Protein7297 59
fqlnsvvrtqrekSVQQESGIIHRLVQDIAAYEEQIKmtgvkkgfyppealpkigrahv
>Protein7294 51
NTLCSQQSSQQKrprlrkfltlgpsgkrngitknhnshasspqmlillgri
>Protein7295 52
mvdykdvnalkvtelgsarflhdggwdstqrYFMVAANNSNKigvidskedk
>Protein7292 181
mgssgfsangalstfcsatasaasaqttglgarglgdcvvrQDNAIQYTTPAMGGFGAKL
MWAPGEDKGVASAGRatggqvfyangpigvgagyqsnkasgastisnymvgasydfgvak
LYGAFEGGRnknaavngkdngavigvvaplgaftllanyarennktagakfadstglglm
g
>Protein7293 194
pkgetqlspeekllraifgekagdvrdtslrLPPGVSGIIIDARvfarksvekdtraqqi
edaerekliqdhrdnvsivsdgyynrmkeilggkqphegdprrqghrgqpqrrlgphpga
grhhperraarrrasqvlghllddhrrghrdrrgprapsregIFILHADHEQNASTSTVR
lcgssgtnpfaaia
>Protein7290 32
gvviakrnrglnssfivrkISSGEGVERtfqt
>Protein7291 26
mrdakITQIYEGTSEVQRivisrall
>Protein7298 65
pleefnekyrggitywkfdrkegrldpkQSFSLELPPYSQDLSDAGKgpsdgwsftnsfc
seryv
>Protein7299 71
etgdpatgepvgstednlrSAIAGETYEYTEMYPGFAKtardegfeevaewletlaraek
shagrfgkgle
>Protein308 164
aeanaeedkkFGELVDARnqadnlvhatrktlkdlgdkatdaekasieaalseleeamka
lseleeamkgndkeaitakLEEVALADNYFVDRklypnvdfysgalpqrrlllrpdlpgd
gvsdghvhravrhptrETYQSSIAGGKitvpgvqiigvisqvvp
>Protein309 67
mdkTVTVSFTQQVRhraydkavrrtkrLYVHDEENTLNVGDRvrvvetrplsknkrwrll
eilerar
>Protein306 86
vinkgditgqgaaldltgqdislalrkqtknwllvgeldigsyqldakrNVILGSSTFAN
AQDGINAKtygfglsasraisddwqv
>Protein307 82
rvegsdaaeviiyngsedlvnqagldhrYSSDVLNLRggnnevryspletsivltitvte
edettldaseglivanvafqdg
>Protein304 167
ntanfggtdesyvdvvrLNSGTSGQASPTLKntitltagqdldtliitgdadleitntld
enirvvdasahrdpvkANAPTESADTRadlildlsnssdgllyadanafwtddangdgyv
sgdpedevqglvgllsikgsqgddlittgtthndkevdlgtgndtlv
>Protein305 55
msrinpspaqrkydegrLAQVLVAPIISEKatrigekqnqvmfkvlrdatkpeik
>Protein302 57
saldqaregrlhilgkMLEVLPEPRadiskyaprivtvqvkvdkirdiigpggktir
>Protein303 34
nsrVMIHQPLGGFQGQASDIEIHAReilylkars
>Protein300 59
evtvanphpaddevadqidklrTQFGGLVDVERavgqddyvtinlvasrdgeeiagmta
>Protein301 49
kkhgirashtaevvlddvrIPGSCLLGGKdkldaklararerghsgekq
>Protein7707 145
meiwgatvhpspseltefgrGLLAENPDHPGSLGIAISEAVAMAVADPETRyalgsvlnh
vllhqtvigeeallqlakvgvtpdvlvgctgggsnfgglafpgsnfgglafpflrekIGL
VGFGSFSVAKraartgrnpqtgkei
>Protein1006 15
slfskNTFQAVFSRg
>Protein3546 55
gidlsknaapllkyaerIFSRPAYIEALTPSEKVMRKfavppcstlpnpvqrali
>Protein2328 28
mvkLGGGLVISNHNTNVPGASAGKtsdy
>Protein7708 62
ispgipsnlefcgevsvlkfsdaggtstlgavntivdldigtfvdgwlrIGTPGNTNRig
gg
>Protein3544 26
miltvkAAVSQLSEVSDSGLKleigl
>Protein7709 30
krVVQPEYNKagdevwfsvwsakdkesaig
>Protein3191 16
rDIAIEEMGKgkfngs
>Protein3190 57
msdearHVAFGVLSLREYYAELSDAEIFERqqfafeagvrmrdrflqqevwermgmn
>Protein3193 36
pedpktdeekevraryakCIGSAVNPVLRegnsdrr
>Protein3192 45
mikagkeiaekrGLAFYNPMMHSGAPLGQRaitpytisgtdmvce
>Protein3195 274
mgvrdssgalsytlgdgkyagyhvevcqniiadiskavgkkldvkYTPVTSQNRiplvqn
gtvdiecgsttnntlnavqppttrraLAAIVDVGKiphpgrganfihpkfgpvwatghlg
detisligtdpvkhkaqafkvvqtlkgqgggalfikshpkskhlysdtplnpdpkisqsv
avydinnldkgytvlpiaewaglaadggaqrvvqpefnmngdevwfavwsaknkESALVV
VDDKtlklkavikdpriitptghfninntqhdvy
>Protein3197 37
mvghtiavhdgrkHVPVYVTESMVGHKlgefaptrtf
>Protein3196 26
ldlilgcerrVVFDFVNVIHGEAKlq
>Protein3199 60
alkggvtvesgtlkidanknlgatgaqltlkDGTTLDTTAANTKlvlehsitvgdgkatl
>Protein3198 70
mgepqgikGGETEEGSVIFGAAGDRgniiagasysnrgiifdrdspykgvgassfsnnfi
nanpapgtty
>Protein3543 115
mqrAGQVDAEGAPVARdrrqpaktarkeertsptqffkevrselrkvawptreeltrysi
ivfvaivaltmfvtaldwvflkfvqdflfdsgvdptpagapaglisagvtlftgg
>Protein3236 45
shnffnttvkvtykgidaslivagtgakTTDLEINQAIKnainth
>Protein3541 47
ksgieigtgntgntgiatfnvtkTTDPVVVEVQGSETAKyvdeskls
>Protein2897 8
PTIQQLVR
>Protein2896 72
mnigdlngrYVAGDVVDLDGLKsrghvsyvgrdglkilgagelevaltikaakfsetara
kivaaggvaeei
>Protein2895 47
mlgsvlnnngvadagkNAIANSTNAVRannsigyftpnisgftgqvm
>Protein3999 194
mptlwtpdgernverESPTPPTEPVGAPTEASRAPAGASGAADGSPLSASELKaqaeqlg
idldslspeeraqaeaaveeraqaeaavaemaetrarlaetpasevianhlmgfyelgai
hlsrESAASRPAVSAAKggnarpkvgnrprvggvgadsksgearfvdeagerstaksdrg
gpsnsglfeddhqg
>Protein3998 39
trditgglprVAELFEARspkdkgilaemtgtvsfgket
>Protein2322 35
sywlsnwlsyrLSYWLSYWLWLLWLSYWLLPLRqw
>Protein3991 438
nisaslpqlkaaiaelqadgyglpdypddaadgdpagedadvlarYASVMGSAVNPVLRe
gnsdrrapaavkayarnhphsmgawspdsktrvatmtdgdfrstersvtvadddslsirf
tptdgearelrapvsvsagtivdgslmsaaaldefltaaiarakaegvlwsihlkatmmk
vshlkatmmkILPGLDEDVAKqvlrafkkkkidvragvkvtghepdgsgattvsfgdget
ietdlvvvsvgrrpytdslvddgagvdlddrgfvtvdelcrtsadgvwsigdciatpqla
hvgfaegicaigdilgehpvpvdyhavpwaiyckpevafagyseeaakeagfdvvvsssr
ymgnsraqiigetdglvkIIAEDQGDGTGGRvlgvhmvgpwvteqlgqgylavnweatvd
eiahylqphpslselfge
>Protein3990 86
ihhkVVGQHGAAAVMMAPAPKgtgiiaggpmravfevigitdivakshgstnpynmvrat
ldalshattpsqvaakrgktveelfv
>Protein3993 30
mkLADALDNYIPTPERavdgaflmpvedvf
>Protein3992 30
padeghiglqfvndifggsiprEYIPSVEK
>Protein3995 75
nrrfisalvtideevfdawwpgeagdevkvadvvdhpdlrakVQEAIDDVNSSVSRaesi
rafailphdfsvddg
>Protein3994 32
ptpatfisggvkYFWLGDAKaqtgahsaagnf
>Protein3997 267
gdvyvplglakrhglrkgdavtgavraprDGEEAPQVQGTGRnarqkfnplirldtvngm
apdearkrpefgkltplypqdrlrletdatalttriidlvapigkgqrglivsppkagkt
lilqaianaittnnpeahlmvvlvderpeevtdmqrtvkgeviastfdrpaedhttvael
aierakrLVEMGHDVVVLLDSITRlgrAYNLAAPASGRilsggvdssalyppkrffgaar
nienggsltilatalvetgskmdevif
>Protein2324 109
gfdfeapliedarrnqekfpkagrrctfdvgdasqlklpkarYLLFLANPFGERvleqfi
snnldilastrsyiamvndhgiqnvmatsgvslvhrnptyncsllsvgd
>Protein2891 25
megaealfdsrVIVEYLDTLSPVGK
>Protein2890 36
ktilaaqlavaekNTDITTAAPTNGAGLSDLAKaka
>Protein2358 52
fnntiititdrQGNALSWATSGGAGFKgsrkstpfaaqvaaeaagkvalecg
>Protein2359 55
mhevqkhliltehgylgyavitnkkfwdglpadirkQLEDAMEQATRyanqiakq
>Protein2828 30
sikitdnggtdlttkTYIDVGSRvlsstvt
>Protein2829 42
wlngtkyvlnpsekFVIGGPTGDAGLTGRkiiadtyggwggh
>Protein2350 101
gistssfaqirfgakTGLNFSNMSAKsdlgnadeiyktkigfhigvtaevplsanlyfep
allfstkgfkidetlakgstnlnylelplnllykfdvgslk
>Protein2827 25
mavaakekaaadakAAEEAAAAAAK
>Protein2352 28
phvleflekfrIGNVTASDAIKmetefe
>Protein2353 66
afasldiniegttkDVVAPSFAAAIGNAGNTSAIRVVNADVVNLTTKatgnvtldaalql
ddkdan
>Protein2822 114
mrsqvstvlheairADHSLMAGEPLPSSTDLLAAAGLRverrsvvpadldpevladadre
rqlmfrwgvdaddalgaqillgaiglyavespmafgatpdeqetspvmfealle
>Protein2823 111
maipecdpelfkkpevavvppppaaprkvtfsadalfdfdkatlkaegirSLDEFASGIQ
TVSYDRihvdgyadrigsddynkrlsfrraqavkahlvsrrisaekisidg
>Protein2820 88
wgaylgddavtkgvklkisswqrHDHNIMPPAAKttgnyvnsslakvealnagydeavll
nragciaecsgenlfiisngkittpplh
>Protein2357 94
alsneeilnavaekTVMELVELIKafeekfgvsaaavaagpavagpaavveeqtefnvil
tsfgankvnvikaireitglglkeakdlvegapq
>Protein8240 135
mdagvplrAPVAGIAMGLVFADGKYTSLTDILGAEDAFGDMDFKVAGTSEFVTALQLDTK
iegipadvlidalnqakearmavlevmagaiaeprpevneiaeprpevnetapkGLPIED
VAPAALLRaragtga
>Protein8241 38
mverrrSAVYDVLEDVIRehpvmlnraptlhrlgiqaf
>Protein8714 518
mhtltirTLDPQGKPFSGLAFVLGIDDPTKtpgfatiewgvgkisvaagtyavvtsansk
dwsdvrIVVTPEFSIASPTTVTADARkatnpvrTTFDQTVSSATIITSLTKVVSAHGNEV
GVDYGFITDAATTLKatptsgplhgtqnlsqavwadgarAGETYNVYGEVSGRIPTTPIV
FRstaanratykstfhvpadlsrsmlmtqvvgarggwsfgtrlparaltrhvgagagltn
eaeltvvadwdnntalgwaqmpsqspkpgstipdvwlkapahgrffteslgwfgkvcpsc
vadgaigllqlpfgdtsahhvtnadvingvpqvgfalkadgrVIASSSSDFLNVIANYPK
gtkvisaeqtarrtaapfkakttlkteistplsaaiakprdlpcdvgaacqilpflsady
tstanldnalnvgperigvtvnqigrsaavgvssvkgwvsydggsswvaasakgsgatrt
lgftvpatarsvslkLSATDLAGSSLTETVTNAFLVTK
>Protein8243 35
didttttagkladlkrrVAEVAGAGSERavekqha
>Protein8712 159
mkELLEAGVHFGHQTRrwnpkmkrfihgerggiyiidlkqtlnrvetaylfvrdtvangg
tilfigtkkqaqdsvqsyaekcgmpyvnqrwlggmltnfetihkrvgkmkeyqrMRDSGE
FEAMPKkealllgrelakleryllgvrdlerapdailvl
>Protein8713 146
mawasdlsprwlgkrEMFDGLLGPLFRrlggvsvdrNNPGSLVDDLVAEARSTSSLALVI
PVEGTRergeywksgfyrIALDAEMPIVPSYLDGPTRtggfgptvipsgdvsadmdrfrd
fyadkrgvkpenkttprlreedsaia
>Protein8246 197
lgdeapdftadttdgelrfhewkGDSWAVLFSHPKdftpvcttelgtvaklktelgtvak
lkdefekrntkSDNEIDDDVARWFDTFPRlaerrqqtagsmsggeqqmlaisggeqqmla
iarammsrprlilldepslglaplitkevferlsainkaeglavllveqnanlalevadr
LGMTQVWDADSRlvpvt
>Protein8711 49
mnikrLIEIGSYRgmrhrrglpvrgqrtktnartrrgakktvagkkgak
>Protein8248 19
mlfrrNSTTGSVEMVPRvp
>Protein8718 190
mvevsdrFHITPLLRAVTFPHAAWILALSQGAVRLLEVGPSGAPVEVRvedlpkdawqss
gnkvvraregayarrvdtalrTVLTGSDLPLILAASQPMAALYRSVNTYPHLVAERehgn
petstdaeladaastdaeladaarYQEAHAVVEKLYNEGLLAGQKtnrpnppppekpgfa
ifsqlfwakg
>Protein8719 179
mgaeliidrraegyqfwneegtqqnpkewqrlgkkirELTGGHDVDIVFEHPGRetfgas
vyvarkggtivtcastsgymheydnrylwmnlkrivsshfanyreaweanelvdrglihp
tlskvypldqvgqaalevhrnlhqgkvgvltlapeaglgvsnpekraqhleainrfrda
>Protein4176 81
DATSEVLLKnaeivdawrantaaalrgelillphslkrrkflkLAADWLFFRkglgatnh
fegggfvrgnadvdypnlmfh
>Protein4177 62
ktgrpnfvpenrpgdptasadgkkgatviatpsflggkNQMPMAYSPDTKlfyvpsnewg
me
>Protein4174 449
gaktrtcsyyvvissneqpsrwlraltgdpivtqrVQPDFVDVLDLDRfvrgdhhamfrr
mreeapvswheekvreggfwnivmhphlqtvnrdtelfssqkagslmfenpapsgfdsrg
kllidtdpplhtryrrlinkgftprMIGLLEQYLQYRaelivdnviekgecdfvsglame
lplqaiaeimgvpqedrrlifdwtnkmigaqdpdyndsgeiedmeeatqaaaelylyvdq
lraqrrsdpkddivtklinaeidgdnlseeefemfmlllsvagnettrnatthgmyglss
tpgqwdllkgnlpelmpnaieemvrwgspvlhfrrqttapteiggveldaddkvvmwhvs
anrdenvfddpdtfdiersnaneqvgfggggahyclganlakaelwaptwprpscgGDVM
NAVVVRtkfgirrpdgsvirfddnaavil
>Protein4175 81
qdadleydpaefgvllealidgradvvygsrflaggphrVLYYWHSVGNRflttlsnmft
nlnltdmetcykvfrreiiqg
>Protein4173 72
aalgagtvyltalrNDPDGDDNNNTGFGLTYSHGLSKrtfvyasaglnkqqvagpaadlk
prkiavgvrhff
>Protein4170 37
LSGGEQQMLAMARalmsdpsviildepslglapkvvg
>Protein4171 30
shrMNTTILEAYGAEPSRatlklvsdrfkk
>Protein4178 31
kgrVVEIYGPESSGKttiathviaeaqkkgg
>Protein4179 31
rdkalgprVVPILVDEARtfgmegmfrqigi
>Protein7706 21
ahlepsvrlrFDSGLAYRmlh
>Protein9045 183
SEEEDAAPNADTVLLTEIRrrpparprlthvarlvraappasrhrpighprdsatlpnvp
rstnrspqvrhcpsrpphsqwggrcsrsqrswalspgagssrggttsgrssadglvplrt
arrrflrlpvpgtpstggcasfsrsgcpgtcqappaarpsavsaevvagaatsaltadgs
slp
>Protein9596 129
WAIGIESEREAEGEGHPDGVGAIRkvgrppvesrEQITAFDPPRslsyklltglplqdye
atvsvepvaegslltwagsfvplltwagsfvpingvqsagaatalrDAAVAAAGVLNTIA
VSYLKiand
>Protein9595 52
mvtlrrerMWEFFDRfvsfalprvrdfkgisprsfdgrgnfsvgireqiifp
>Protein9046 90
mdyiafenhqpinalkiekdifyiiekigknpfvfrqcpyyptktkiyrEAFCHKWAIIY
KIMAEQVTILRiihssksnkfkksalnskn
>Protein9041 146
vgcelcawacpadailvegannddtpledggagrfspgerygrVYQINYLRcifcglcie
acptraltmtnfyeladnnradliftkeqllaplqsgmvqpphpmvegleerdyylgavt
aatdaqrahveeqsmrhtqepteevh
>Protein9040 93
vfdiknldkgyvtlpiaewagladdggakrVVQPEFNKagdevwfsvwsakdkqsaivvv
ddktlklkavikdprlitptghfnvhntqndvy
>Protein9591 142
milfgtlsfyylasgilvfldkQRIGRIMRLIYLFGLWSVSITVMAVMARTLLLQMDKql
liisvssgvglmaylflyyrkleaddkatlliwikplvlrsilalciaiaffissnygiy
slfgthkndpvytekavnayen
>Protein9590 207
gdlekkwedykghvklvnpankrnleiiivgtglagasaaaslgelgykvkvfcfqdspr
rahsiaaqgginaaknyqndgdsvfrlfydtikggdyrareanvhrLAEVSANIIDQCVA
QGVPFAReyggllsnrsfggtqvqrtfyaagqtgqqlllgaysalerqvalgnvkqytrh
emldivkidgkargiiardlvsgkler
>Protein9049 250
mlhtalkfpsikafvnitsdkayenkEWIFGYRENDPMGGHDPYSASKgcaelvtasyrn
syfqhtekllasaragnvigggdwaedrlipdifkataakqtaiirnpnatrpwqhvlep
lsgylllgqnllegnattaeawnfgpddeatrtvlslaetitknwkdvafeiateesnlh
eanllkldcsksnfflnwkpvwdfeqtilyttnwykdylqhkientaerslddlknyikd
arnkninwtq
>Protein9048 225
mghvdhgktslldyirrakVAAGEAGGITQHIGAYHVTTPRGVITFLDTPGHAAFTSMRa
rgakatdivilvvaaddgvmpqtaeaidharaagvplivainkmdkasadpdrvlhelsv
kgvvpeewggdtqivkvsahsgegidalleaiqnqaelleltanqaelleltavelgsaq
gvviesridkgrgavasvlvqkgtlrADADSAVIAAKdakdakda
>Protein9599 152
rvatvvakkcdgvgpapdpdsvlaplaadvvaeasaawadtsppraleatwrlireanah
lenhepwkaepgpevdrVLGDALEVLRivtvlaspallesttelwrrigladadgqpdlp
tdvavpgalawggypgglpvekgsplfprika
>Protein9598 161
mqvaiqaikefaaevgnarrdwtapvknetlkaalkdafesaisdaytirekldrytklg
eikkqalarfavegadvsadevdelfedlkyrtvrdnilsgkpridgrdtktvraldiqv
gvlgkthgsalftrGETQALVTATLGGSRdsmmidalegtr
>Protein1034 35
maehvrhlaqtsrVPIVVMPNAGLPSVVDGKmhyd
>Protein9628 143
mtvssvstehekrQVGVLQLIAAYRnrghqkakldplslmqrdhvpdlelaahglsradf
dtvfqtgnlaigkpeatlgemvnameaiycasvgveymhivdtaekrwiqsrlegmrgnp
nfsletkthilerltaaegleky
>Protein1037 67
rMNLIDQLEQEEIARltqgktipefapgdtvivqvkvkegtrerlqayegvviakrnrgl
nsaftvr
>Protein1030 97
wlaevalaagliaddgeltpafsptpefdvwrsrsagarWATVAQAWWESPRaaylvgta
pnggatvgalgpevrwpavrgvradvlgelaglpagt
>Protein1031 33
rIGVLTDLSGVYSDVSGKgtvvatqmaiddfva
>Protein1032 31
tgkatikpvsfkILDEVASILKeypyydvnv
>Protein1033 98
gnwaffaygsaryeserrtstqpterpnvagltteaevrAAVDAAVPLPGDIQDSNTKvd
lrfgltmlehkvsievwgnnvfdertkfntfdipfrgv
>Protein9621 180
QGMKEKREWDYPRYKNRKIWMHVEGKligkcnrnevervmkeieffiswakdkhplnnqn
lwevavltfyrkqekelkirlreyckllksesrffkenciiklhtvdkfqgqeadivfls
mvqnqtdgfmdspnrlnvgitraryqlvivgdygyfsqsgknktrsedlaelaktttrmd
>Protein9620 192
mqkildrykvgvevvginlqqggvrppeqvqaafddvlkagqererakneaqayandvip
ravgaasrlkeeadaykarIVAQAQGDAQRfksvlaeyqkapqvtrdrmyidamqqmysn
vtkvmidskqgsnllylpldkiiqmtgqvaadtaampaaatppaarpngspaaepsdart
rdaartrtretr
>Protein9623 188
fcfqdsprrahsiaaqgginaaknyqndgdsvfrlfydtvkggdyrareanvhrlaevsa
aiidqcvaqgvpfarEYGGLLSNRsfggtqvqrtfyaagqtgqqlllgaysalerqvalg
nvtqynrhemldvvmidgkargiiardlitgdlekhfghavllctggygnvfylstnamg
snvtaawk
>Protein9622 143
mvrAISLQPTDGLVRgtrvfdtggpisvpvgdvtlgrvfnttgvclnlkegetlnvterw
gihrsapafdqleprTQMFETGIKVIDLLTPYVQGGKiglfggagvgkTVLIQEMIARva
rDHGGVSVFAGVGERtregndlm
>Protein9625 84
meavdtwieqpvrDQDKPFLMPIEDVFSITGRgtvatgrieagvintgdpvdivgmgdek
ltstitgvemfrkildrgeagdnv
>Protein1039 22
aaenpkdfvqrISEQLTTRlvk
>Protein9627 141
mgsiaqaaysaakAGIATLTLVQAAELGRYGITSNALAPSARtrmteeafpemmarpegd
efdamdpanvsplvawlgsdlsgdvtgrvfeaeggkigiaegwrhgpsedkgarweaael
sdvvgrlidaaetptpvygag
>Protein9626 137
mrQTPEFERhlvrsgvyvikywfsvsrseqrrrfkerevhplkqwkLSPVDLASLDKWED
YTRakeamffdtdtadapwtviksdckkrarlnamryvlhklpyanksvdtigkldpliv
grahvvyergekpgail
>Protein7755 30
kkgedienlkaeltrrLGVPVAVNIEEVRk
>Protein6028 76
isgeylrkgskVYVEGSIHTRkwqdkttgqdngkikrlvkivippklkLSLNFQNIEVRs
llqviadftnfnivts
>Protein6029 37
qwqlkgtndrQSLDIATNNLTQQVPVLAQGASPRvyk
>Protein6022 17
melkLINEQGQEANRlq
>Protein6023 280
magllqrdsvhgrYPGTVSVTDDGLDVDGDVLKvlstrnpaelpwgdlgvdvviestgff
atrEAAAAHLEGGAPRvivsapasgadatfvvgvnddtydpakhtvvsnascttncfvpm
vkvlddafgvehglmttthaytgdqsvvdgphsdprrarAAAVNIIPTSTGAARatglvl
samegkldgtslrVPIPTGSVTDFVAVVGREVTVDEVNAAFEAAATDGRmskvldystep
lvssdivgtaasctfdsgltmtqgslvkvlgwydnewgys
>Protein6020 31
drNYIQNATMSFGNLSKadhyaaldelinal
>Protein6021 43
maakaartakITVTYVGFSAPAKaafqravnawaaklsspvpi
>Protein6026 45
qrqatkdagkiaglevkrIINEPTAAALAYGLDQKkeekivvfdl
>Protein6027 41
maerLAAELMDASNGVGAAVKrkedlhkmaesnkafahyrw
>Protein6024 33
rATVGEVSDALEKifgrfrannqtisgvyggvm
>Protein6025 28
ALMPTGTIQGRltdtvtnepivgavvdi
>Protein7889 60
kLEGTYSGLASSDEFGRadpnvsrafdalhnafdlngnltdgplnterphqidaqfiyrf
>Protein7888 206
ssisqvsarygdsrrrIQVANSDGVLASDDQVRtlfsvsavasgdtglqtgresightvg
felfddhsveelagraaqraitklaarpapsgnrtvvigpggggvmfheacghgleadlv
nkaasvfagrvgeqvasplvtlvddgtmggewgayaiddegrpaqrnvlisdgvltdfmw
dllrarkegrtssgngrrqsyqhlpm
>Protein7883 64
mgrLAAASEVLDAELEGISQRraeatagldgallvtyeqlrtqfggvaiaqltggrcsgc
hlsl
>Protein7882 33
mpkppplwqvkAMTGVISGRmfpiegtnvigrd
>Protein7881 32
kakpasskgvylrkVAVSSTMGVGVRvdvqtv
>Protein7880 601
mreavadlggdpaqinplapaelvidhsvqidvfgradafrrnveieyerngerykflrw
gqtafddfkVVPPGTGIVHQVNIERlarvtmvrdgvaypdtcvgtdshttmvnglgvlgw
gvggieaeaamlgqpvsmliprvvgfkltgqtrpgvtatdvvltitdllrkhgvvgkfve
fygqgvsalplanratignmspefgstcaifpidsvtldylrltgrseenlalveayake
qgmwldpaaeprfsekleldlatvvpsiagpkrpqdrialtdakmqfgidvknygvdgpl
reepvtsesgsyglkdgavviasitsctntsnpsvmmaaallaknavergltvkpwvkts
mapgskvvtgyyeaaglwpyldklgfnlvgygcatcignsgplpayvssaiqaedlsvaa
vlsgnrnfegrinpdvkmnylaspplviayalagtmdfdfdveplgvdeagapvflkdiw
pspessrtsgprprrsrrpsrrrspgscssrttptclpatnggsrcrprrarpspgtpsr
rtsasrptstgwpprrppwatsrapgSTETEAGIINLSDSPAAITKkfkravtdsetevr
f
>Protein7887 25
gqrspgspephrsrCGPAPAPAKsg
>Protein7886 31
tpagiihrlnlrrpiyrETAAYGHFGRghfp
>Protein7885 32
ertqsviksalskgnidpkDIAAVGITNQRet
>Protein7884 84
mdralliseleraesadptevvkgfishgrrwaeakgvsssalrSVGVPAEVLSAAGIDG
Rrkgkeprpsgrvgrgrgvtstev
>Protein8873 102
msdrGLAMMGTGVASGTDRareattkAINSPLLDDIRlegatgllvsiagnadlgleefd
tvgeivaplahqgvaikvgmivdenigddirvtvvatglskt
>Protein8872 88
mkSVVADAEEILRatagvagekmadlrervgerlrdaklriadaeallvdktkaaaratd
dyvnqnpwqavgvaagigflfgiiigrr
>Protein8871 78
mcidalhrrescgghfrAESQTEDGEALRhddlfayvaaweftpeaadgipgggmgtpvl
hkedltyefielkqrsyk
>Protein8877 32
mferftdrarRVVVLAQEEARglnhnyigteh
>Protein8876 159
mlkdriifkenylsqfdyknivylglrisefdwvkNFISKYNEHLDPAIRqnaytfnmay
yhffqnnydevltllrsveftdfyyhldskslllktyfeleetealfslieafkvyikrn
nlipayqktgyinmiklssklykwklnpknniqdivdef
>Protein8875 124
makapannaaqrvrkkvrknvadgvahvhasfnntiititdrqgnalswassggqgfkgs
rkstpfaaqvasevagrAAIEQGIKnldveikgpgpgressvralaalgirinmiadvtp
vphn
>Protein8874 89
mkkhnfkGFISSHGTHEFFRhggsigtrltpghvakgrKMPGQMGNAQVTAQNLRlakVD
AEANLLYIRgaipgatngyltvratlkkw
>Protein8879 246
mgssnessfygavknpwdltkVPGGSSGGSAAAVAARlapaatgtdtggsirqpaalcnl
tglkptygrvsrwgmiayassldqagpmtqtaedaalllnvmaghdakdstsidkdvpdy
tatlnndlkglrigipkqyfgegldadvatviqqslkeleklgamlvevdlpntglsvpa
yyviapaeassnlsrfdgarfgyrcdnpkdltdlykrsrgegfgsevkrrimigtyalsa
gyyday
>Protein8878 73
rAILGAVQSRFETTIGFLRtaaenqsaargrIMDADFAAETSNLSRaqilqqagtamiaq
anqlpqgvlallr
>Protein7083 79
dfrqsppvgrnegkahnrpgrskwpepdairrlsnshapehapkhpagnlfprAAFGLPI
IFHFQGRgeprdsslqplv
>Protein7082 31
mpvlrhkITTVDIFSGLRkishdgrnfdrml
>Protein7081 46
vtdakaadkaadlakISDVASTAAATTAKnaadaanavatpsnsat
>Protein7080 33
nifsgrvleieglpelkVEQAFELSDASAERsa
>Protein7087 77
eeyrifesaahsrllsllvgqevnggsgfkkgdilteenlnalnfnqwfdlrTTDEAVAD
QLERvqaylkerqieid
>Protein7086 22
maqrLANELLEATEGRggamkk
>Protein7085 28
trvlteaaiesrYDGLMGLKeniiigkl
>Protein7084 61
gailnvkistprlaikTGNIYVANSNAAEAGRdadgaavvggveidgtstsnkikimsgl
e
>Protein7089 30
krfclpnsrVMIHQPLGGFRgqasdiaiha
>Protein7088 30
ssvgstaapinvsdkrPSPAGGGRfvilpd
>Protein2105 39
rhtkANPQANQPGGIIEReasidasnvmvvnpktqkgdk
>Protein2104 155
mgenndkTAAGLSNPDKsngniasvrvgyangpvdiavgwgattfapsqqygvtnigasw
nfgvakgaswnfgvakamflwnqessntvssgtvrIGVTNEQAFNDESRsrnnvvdglny
dflngkplrLQYYGLPFLQQERqnmelgvfaqdaw
>Protein2107 228
laltipywltrNTAVLAFDNNEDRarfakeqgealqyqlyeaggiahlapgyekiirlga
egiiaeveafeaqtndpskldfyqsvkismnalaefgdryatearrlaeaeadpqrkldl
eriaevcarvprygatsfyeavqsmtltheavqsmtlthiaifqetigettcpgrvdqfl
nsyyeedlaagrisrqeakLPDLNTSDHAAAVRtiagtaksmgininn
>Protein2106 29
tldgagnlqiykpayyttrNNSHHAPKty
>Protein2101 8
QNFGQVSR
>Protein2100 34
elikskiqnlpgasevrTQGTVVSVTDGICRvhg
>Protein2103 32
vaiertlsiikpdavakNVIGQIYSRfenadl
>Protein2102 26
meikrGIDQAVAAIVENLKtqakqtk
>Protein2109 355
atdedregeaiawhllevlspkvpvrrMVFHEITPDAIQAAIDNPReldrrmvdaqearr
ildrlygyevspvlwkkvmprlsagrvgdapsvgrpgavgghphrrraragphgvplcvv
lgpegtgarrrrrrrrrcasgwqgdqlwrpgdrggrralghqprfrrrrpadprgcagar
rggrhslgrhphrcsghgdlgrgqalyppVATVSTVDAVHKgapladivlavipswlqpf
antalgllaqlfygakpmdviamgkslavstvntfnaatpnvagmkyysyanhmawadpv
qhllmaptypitwagglyyglggandgvvplesqkwgtykgeasakwyatgidhl
>Protein2108 40
mkVLLAPIVSEKatmmadknqqvafrvmqdatkaeikaav
>Protein535 37
wlaravkATGNYGEIFERnvgpksalqlprglnnlrn
>Protein534 52
aaapqgsvkksevvkavivrctkewrredgsyirFDDNAAVILDADGENPRg
>Protein537 102
madailhlsgttnghlathgfknvekrTGTQLHDLAAEHEGKqitfadtqvsrspsptpr
slrcrssprrsgrarspvgggVVNSLGQPIDGKgpvnnklin
>Protein3509 28
mgavvtkSVPAGVTVVGNPARvfepkaf
>Protein531 35
lgeklqasgakLPQIFNVNWFRtdangkfiwpgfg
>Protein530 106
annlipatlelggkspniffadignadddffdkaieglvlfafnqgevctcpsrALIQES
VYDRfmeralarvkaiqqgspldtncmmgaqasieqmkkietylal
>Protein533 176
tnpnivkaetahpafgkAAQLFGLEQRnvpidpvstkadmdalraqidentvaiigsacn
ygygtidpigemselavergiglhvdgclggfilpfgqdlgypfevfdylgypfevfdyr
lpgvtsmssdthkygyglkgssvvtfrdtalrrgqyfyetewtggkLIGEYGLKnk
>Protein532 56
tefqtnlvpyprIHFLLSSYAPIISGEKayheqlsvaeitntafepansmvkcdpr
>Protein3502 45
vkgqefpaydgrGIQGMGLAYATSNRgachlrgytvasevlgipv
>Protein3503 14
ekIWHHTFYNELRv
>Protein3500 48
fhvtnleqdwdvphgfaikGADNAELLIMPGETQTLKwipgkvgiypm
>Protein3501 14
nrNILLIYDRalsl
>Protein539 37
lpiyaypahatfggykksgigrethkVMLDHYQQTKn
>Protein538 272
mtkesddlrgelnaaregsglapvaarqepdtsatdleelrsknatlaarvselegtrsd
ltarlgeyegksgdtetrnaelqgqlaqlehrgaelearaadaaqradelesanaalqer
atelearVAELEGQLEESRaelaavqagreqdavarqdaagaesdekiaelrARAEQAEQ
EAQARiaeataraeaaereaeqrsaaaaqrgeadsavgavalagagggasaagvialaqr
LHDEHVAAGEARheelvtegqrrhdelvstgq
>Protein3504 56
mntiplqatvretfgkgearklrakgnipalvyraggapkHIALDPLVLTKlfras
>Protein3505 49
vnctgscswkiyvksglvtwetqqtdyprtrADLPNHEPRgcargasys
>Protein9834 138
mntihvdvvsaeesifsgeakfvalpgeagelgiyprHTPLITRikagsvriekadgsee
fvfvaggilevqpncvtvlsdtavrgkdlddekanaakaaaeqalknakseidqakitse
lyiiaaeiaalrkyrqkr
>Protein9835 87
mldcgfrsywhkhtgellfilnnedytdfdedlkdedleklnnnpddyfeidkpdsndsf
kIMENFAYQLEGNDELKSELFKALNKr
>Protein9836 231
mlglslykdrLERERLRMTVLRERQEMVSEVHDAIAQTLTYVRmrlpllndamlahndge
sqkyfsdvkkavgevhdnlreimtyfrtrmdplgllhalkeiensfedrtgisleiknnv
phldltaeqedqifhiiqeslaniakhsmarravvsiselsemlefsieddglglqdptv
stivtaahelipsthfgldimrgraqklggrievsenegggtrvylkipts
>Protein9837 220
ptspgrrgvvkvvrdhlykGAPHAALLEPQFQQAGRnnnghittrhkggghkhhyrvvdf
lrtkdgipakverieydpnrsahialvcyadgerryiiaprglevgasimsgaeapirVG
NTLPIRnipvgsivhcielqigkgaqivrSAGTSATLLARegiyaqvrmrsgevrkihie
cratmgqvaneehslrrlgkagakrwkgirptvrgvvmnp
>Protein9830 109
mfvllgvsnsdgvtltddgqlratygrFSLETPLANVDHTRvtgphrwytavgirlsfad
dgltfgtnhtsglciafaekvpkviglkdhsslwvsvadpgalataigr
>Protein9831 143
mkilrtlattsaaslvflgagtaaqaapvagpdsasaqlttckirALAPYLGGGRikgdg
dltctatvaalqmkvtiqrkygtrWVNVGVPAQGTRynvyrVYGTANTSYAPGIYRtkst
gkVLFYGTSTWRPVSAVSAPRva
>Protein9833 91
mcltephsgtdlgiirTKAEPQADGTYKisgtkifitggehnmtenhvhlvlaklpdapa
gsrgislflvpkfmvnadgsvgernavgags
>Protein9838 250
lyseaaraailrgvnqladavkatlgpkgrnaildkkFGAPTITKdgvtvakevelknpy
enmgaqlvrevaskTSDTAGDGTTTATVLAQAIYRegvkNITAGANPMEIQRginkavev
vigelkklskpcqnkTEISQVGTISANNDKTIGDLIAEAMEKvgkDGVITVEEAKSMTTS
LDVVEGMQFDRGYISPYFVTNAERmeavmdeplilinekkvssmkDLLPVLEQVAKlgkp
liiiaeeveg
>Protein6946 68
mlprsplgratysklkVYAGGEHPHTAQQPKPHTLALateslmakdtmkfyatgrrkrai
arvwlfpg
>Protein5908 40
SLYNLGSGKgtsvndlveilksvtnidietehkdkpstfv
>Protein5909 101
dpgrppvrlaggarGEVQRHPARPRRWLGRHRHGPGQPGRLLPPRRLPRRgprarcrrgi
rrvlpvrrrapgaarrrrarrrrprwvdarrrgdrgcsgrr
>Protein5904 13
IILLGPPGAGKgt
>Protein5905 25
mgpgtkFATLGNISYEDLRasyyps
>Protein5906 16
maakGINIICQAIAVR
>Protein5907 50
IAQEEIFGPVLAVIPVDDAHDAVRvandsayglsgtvwtgdadagldiar
>Protein5900 30
YQHYNSSLPNTVILFMWMMLCTKlqihils
>Protein5901 81
nlqwkignasglcwrnaswtpataapgcdgaiaakAAAPAAAAAPVMAAKpaatapaaak
paapaakpaaaatkvtyaada
>Protein5902 33
rgscprkshpggsrrrWAEGWFGRppppvrprc
>Protein5903 111
yacedssttqfvsagldaakvfyssvkAGDQSYADAARlagintalartkvayelngaat
gsdnascnivspterghgynsaassgykpslaqtssgiyiqlfggsdvntp
>Protein6736 42
iqeikQPELDAALIAQGVADQLAGRvafrramkravqnaqka
>Protein3768 158
kPAPAPAAAPVAKPAPAPAVASKvtyaadaffdfdkavlkpegkaklddltgkikginle
viiavghtddvgtdaynqklsvkraesvkaylvskgieqnrvytegkgekqplasnktae
grslptrplkaarrYDYVINTVKlraasgqlgevdike
>Protein3769 36
msdfkTNEYAGLLGGRqfeptednpmlgwrgasryd
>Protein3766 45
cnpaaaygwdalnwkfkFGSSTGTLTGISGGVKtviqsnmpisvt
>Protein3767 86
mpvtillkaiglnpesilanffvndnfrLMDSGAQLEFVPERlrgevarfditdklgkvv
vakdkrvtarhtreleqsgtthisvp
>Protein3764 76
miaaiyerqlgqhdkafaayaralaidptlestiehlhrIAAVTSEWEKlagllaeqaen
ildpatkvgmihrlal
>Protein3765 30
alsaihqhlvreglrTTAGLVVETGTARev
>Protein3762 48
raaskkadlaessdtasrssilvglkSSLDTLSTLSTLKtvntantkv
>Protein3763 58
vsvdiidqcvaqgvpfareyggllenrsfggvqvsrtfyarGQTGQQLLIGAYSALSR
>Protein3760 43
mdkrTPGVGEHQIHINPQAAKdrgindgdycyvdgnpvdrpyr
>Protein3761 43
mgqqkILTQVGDALRiinrqssdlleiaetvsslklqqnapsa
>Protein6735 303
mknffiicvslcalfvlgdckkEEGASVGGGMASVEDSTSQKnvvgiavgskkrcwycsw
ikrLGGIGLDEIAEAVRrrhalawpdrpeelahrpleaggeyqwrrEGEYHLFNPKtvfk
lqhatrsksyaifkeyttlvddqaeqlatlrglftfdtaarpsvpldevepvsaivkrfs
tgamsygsisaeahqtlaiamnrlgaksntgeggedadrylpdangddrrsaikqvasgr
fgvtshyltnaddiqikmaqgakpgeggqlpgkpgeggqlpghkAVLVNIFGGIVRsdrk
str
>Protein6732 46
msqlsldkakirflllegvhkNALDVLSNNGYTNIEYLRgaldeda
>Protein1105 56
mkktwkviippdkrptkkMNNYNISNIFSTTLRdageialidgdskeiisvlktgy
>Protein1106 22
hdalpiyyrkLSGFGNFDLRdk
>Protein1107 21
mrinrAGDDASGLAVSEKmra
>Protein6448 30
mnqlqalsglltdrVAVVTGAGRgigrvca
>Protein1329 44
avdpldstsrQLDPQVVGEEHYATARavqmtlqkykelrdiiai
>Protein8502 41
marteklfdgrvprqtirANIDYGTAEALTTFGRigvkvwi
>Protein8501 47
rpiyvdenrpgdptagadgkkgktvvaapsflggkNQQQIAYNPKtg
>Protein8500 120
ntfltgypkiiatgpdaegsvqnnrtrtghaivrdrLSGADGLPGNRFTVANLQQIYQKs
rffkaekwlpgftaeclasptasaaakdacavlkdwdkthapmsvgavlflefyaalgel
>Protein8059 41
tdfyprLSAVIDDRvaaireineqteigvllalpgllgtla
>Protein8058 108
mevrellssynfpgddlpivrgsalrALQGDTSDIGEPAILRLMAAVDESIPQPVRavdk
pflmpvedvftisgrgtvatgrvergivkvgetveivgfkdtatttvt
>Protein8505 30
mrpgepptedavqalfqrLFYNPDTYDLSR
>Protein8504 131
mqkqavplvrAEAPFIGTGIEPRaarDAANMVIAEENGIVTQVDGRtitveyamdapspw
stprrvaratactslsvptrtprstsghawppargALGIDISTVDLNLPERtsrqanyea
nnkhpelnqpt
>Protein8055 56
tlititdvngntvawassgvrgfkgsrkSTPFAAQLAADDAARkaqdhgmqsvsvr
>Protein8054 38
saeesifsgeakFVALPGENGELGILPRhtplitrikp
>Protein8057 33
iqelinniakGYDGISVFAGVGERtregndllr
>Protein8508 33
akpvsaaikEFFGSSQLSQFMDQNNPLSEITHK
>Protein8051 33
daskAVEGVFDAITGALKkgdevrlvgfgtfsv
>Protein8050 30
akAHGSTNPYNIVRatidglskvntpseia
>Protein8053 33
aavvkdnarSPSDTGSPEVQVALLTARinelmp
>Protein8052 124
kisnirDLLPTLEQVAKagrplliiaedvdgealatlvvntlrgilkvvavkapgfgdrr
kamlediailtggkviaeevgmsleklkklachsrklpwltsappsvpksakVVVSQLIR
spgv
>Protein6901 32
idnggnevagstagqnkYGMTTSGNATSRlgf
>Protein1620 24
hdalpiygggrSNNGGGFQQERrr
>Protein1623 42
mrssfidkdsreqfeirthkrLIDVLDPGSKtienltrlnlp
>Protein6902 81
dkpkaaapaaapaaaaapakkdiidtavgaggfttlakalteaglidtlkGAGPFTVFAP
TDEAFAKvpkadldallkdkk
>Protein6905 15
LLELSAPDIIVRnek
>Protein6904 45
lhatrAAVEEGIVPGGGVAYLRavsaldnlkganhdqqtgiaiir
>Protein1627 47
elapvrwseaysaavaaikSSLDHGGPDSIGVLGGARltneaayawt
>Protein3059 48
YIGVFTPEPWQGYGFDESSKavlkqgridgkditwgdthhpaisetng
>Protein6909 49
naakdakdakDAADAALTAANTAKAAAATALTDANTAQTATAKllasmt
>Protein1628 113
mltqrigkSANEFLTMEGVSPEAVFLLGKdlnsfkeigqglldgspelrlagskdpqtre
rleallklyedtrgqagailgnlqglvsareaqasivadseplrrvledlqak
>Protein9456 153
mitdnwsvdvplalpfkhtltgagaiggvgtigtvkAIPATVFGQYRfgeakaafrpylg
agltyayfydenatntlnalsggtpanpttfsieakfalsvqagatyafnerwfvdgvvg
ytwlkNTTTLSTGQTQRmtlnpvsvavavgyrf
>Protein6116 77
ffdaphtscgcfevvgfyipevdgigwvnrEYQGMAPNGLGFSTMAGQTGGGKqivgflg
igvnyfyspkfiqadgg
>Protein9454 197
eaqfgdfangaqtivdefissseqkwaqrSSVVLLLPHGYEGQGPDHSSARierflqlfa
ednmtiaypstpashfhllrrqayarprrplivfapksmlrlkaaasmpqdfttggfrpv
lpdtrhldggavtrvlmasgkvvweleaerdklgdtstallrieqlapapaeelaaalrg
ypnaelvwvqdepknqg
>Protein4239 203
migtdwesgdkitlqvqsdaagfgpgsqvaclsaaqsisfagpyvladtsvagpftafpw
stadpaddpnqntgandvrvpditnpsvaptfnvalttspscvgvgvtdqieitfsntgn
adpgadqfeitfnnirYNVGAGVNPGPVHVIPFARqavdaapgtyqpvptfggniytpvt
vnmwtnnafvapvrisaaptniv
>Protein4238 34
nlditwlrDESLEDLDNLPSPDVLAReivedlsa
>Protein9450 291
mlaealgsdaalspstvsrICRRLKDDFEVWKKRDLSDFELDYLFLDGSHFRMHADARae
pvlvaygvgpdgkpvllhvaaggtestdawadfcedmvkrglrsplfvasdgnqglinav
ettwgralrqrclihrsrnviakvpvehqdevklafwecfddidadpgqdavdeakrrig
rfatrfrgqfpsavdamevdtaalcshlrlprehwrrvrhtnliertfgetrrrvkvigr
lpgentcltlvwavlerasagwngvtatpvtaayltrlradlydppspdlt
>Protein1321 34
qpgkVLYEIVGVPEELAReafrlaaaklplrttf
>Protein4235 31
pdkFVGPAGLLQAYRfladsrdqatserldn
>Protein4234 30
mldeikklgyrYATIFAPTISIEDIRvspq
>Protein4237 64
mqfdkGYLSPYFVTDPERqeavledpyillvngkissvqdmvpvlervmqsgkplfivae
dveg
>Protein4236 33
saasfqettrVLTEAAMEGKsdsllglkenvil
>Protein4231 47
fgafrryfstdlaidlgtantlifardkGLVLDEPSVVAIRhesgph
>Protein4230 20
SGTPSYDDAGVLAVKvvatd
>Protein9458 36
miylalsydhrIVDGADAARflstmkarleegafea
>Protein4232 54
mllsylatqtqtirLGAGTIIAPFWNPIRaageaalldvisngrcelgvargay
>Protein5012 37
arPHLPLPGARaalplrvrpvlralplfqptdlqspg
>Protein5013 122
mpwrrsygenivytdwrrDNYQHGIAEALRqrgispkrlgvefdtvsldahaklqatfeg
aelvdvaadsmrqrmikSAEEIEVIKhsarigdlggeaikaairegiteyevaligteam
th
>Protein5010 19
rEGDILTLLESERearrlr
>Protein5011 72
alsnakdaagaadaavdfevaldkvndaaikataatnaavkAEQLADEVLVAAADAATAA
TASTAAAKdaad
>Protein5016 24
qtkehillarQVGVPYIIVYLNKs
>Protein5017 103
dpeirpeliadiaaviatgrSDFANQINNVLAFPGVFRgafdagatkitqgmnlsaahai
asvvgddlaadhiipsvfdprvadrvaaavsaaarsegvvrnr
>Protein5014 33
kPCWLPYLLTRprcpsrnrsprlrtisrtstsp
>Protein5015 22
mfnkvtikgskQAVQMFGPAQR
>Protein6444 47
lgpggltreragfevrDVHVTHYGRvcpietpegpniglinslalya
>Protein5018 177
AATDAAAAATAAKaaatnaataavagspaalaattaalaadsaalaatnaataatntanv
vgkvnnlikaqavevnaitaatnaataltkandakkaadtaltdvtaaeiaaktaltnan
takvaadklvtsmnaaqtsvtsmnaaqtslkQMDQLGMSSVKffggdgictteiiki
>Protein1325 27
mnkATAALVFHPAENAVPRvkfyytya
>Protein8239 20
glkVYVMAEIPSNVIRaaef
>Protein6446 161
rgksdseiikALLNISDSRcqedlrnwavengklsadyvipkiyqnntpealaeklqpfm
kslpsfpfgtdfskdklaimkalqslkssmkalqslksstahplelvkLALELPLEQTTL
TRedirrvvqylidlknnkgevddidhlgnrrvravgelle
>Protein8238 121
ipwvraprglrvrcgdrsprMYAVVEIGSKqyrvavndtvqvdrlaldvgadatfakVVL
VGGDEIKVGAPTVDGASVTARvvshdqgdkvitfkyrrrrrsrvrrgfraslttleitgi
n
>Protein1327 103
stkptappaailatsswpacrtrpslalpalrwtrpssarapsrpsaarttkATCTSIPS
PTASRtaprcrsttsspptkcwcrtrrwtrsscrwpklrawpt
>Protein1485 108
msvgkleqlaapaelysapkTPFVADFVGLTNRlpariengtahvlggtvpllpgsatgp
sgtvlvrpegvtiepdaagtetnatvvsasflgghgrviartesgelv
>Protein1484 79
mlgangagktttlrALSGLVSASGTMNFKgksilgdradkvakvgiahvpqgrgtlsdlt
veenlavgaylrsddqidd
>Protein1487 147
gkkytngvlegkyalskrTFLYAAYLRfddtnnygqevhqrragrqicpvqahlpvrslp
afrrhqqlrarstptacwkanmpcpsapsctqptcvsttptttgkkytngvlegkkytng
vlegkyalskrLVPGYEAPVNLVYSAR
>Protein1486 221
plkpgveigligisqhdgliasgilnntdtvdlknnldkiyieihstsvggagatsvipf
eianlprsqfqkapeglvqdlilnfgtadlplagttkdaanavatglaylrvgaranwvl
rlkitvtgqlniesgnltvnpanleiasvwdvdpvtneyievvgadltalkaefdvirld
syelaasrsnlnrrtrGIQVTTVEQNERymiplgspincpt
>Protein1481 31
eevlilkDVGHTPILEADYPVSEAYLKfldk
>Protein1480 404
farLEAMGIATTIKaakkevesgtpvvwdileevikehpvmlnraptlhrlgiqafepil
iegkaiqlhplvcaafnadfdgdqmavhvplsveaqmeartlmlasnnilfpangepsiv
psqdvvlglyyttreringkgeglifadtdevqrafdagevelnakinvrlteyaknkvt
geltpstklwettagrallseilpkglpfsninkalkkkeisklinvsfrkcglkdtvvf
adkllqsgfrlatkagisiciedmlvpeekhgiieraqkevkeieqqyvsglvtsgeryn
kvvdiwgkagdevsiwgkagdevskLVDLDHAQNIKsakrmverqrsvvwdvleeviteh
pvllnsspstrccstvrprctaVGEEIEIVGLRdtrkttltdrk
>Protein1483 71
qdqvvdglgkakSPAVNATETATKfvqervevalrpvprvevalrpvpmaekDLVHAIPY
AAIQRgeltie
>Protein1482 66
gerraadeepfsalafkIMTDPYVGQLTFFRvysgmvktgdtifnpikgrkerigrilqm
hanqre
>Protein1489 49
mqirftdgsflalkpnttfniekynfskDTPEQSSLLFNFIRggmrtis
>Protein1488 16
kkELFHFGDYLWKkpf
>Protein9540 71
mgakVTHLGELPQGQPERatrvramvathdaegfggctnigecsnacpkgipmdvisqln
sdlrkaasgsf
>Protein9541 253
mswsthlrsaqdfvkIGDEIEAVIITLDREERkmslgmkqltadpwadiskkypvdskhv
gtvrnftnfgvfleleegvdgliyisdlswtkkikhpsefcavgdkldvivieldtearr
lslghkqlqenpwdvyetkyaegtihsgtvkdvfdkGASILFEDADVDAFAPSRlleked
gsklkkadaaefkiiefnkdfkrvvvshtgtfkeeqekqvekhqakatqnvekstlgdid
elaelkrkmegkk
>Protein9542 286
mdddyetavenergvggfadngkiavqvpisigisrkinkrlnigiehkfiwadydswdg
fvyrSAQDQSNDSDKGQYTSVRlginvgsfdkrteplywlnpldgalndvaelkqrpkfd
ltdtdgdgvidmidqekespsgaavdtrgitldsdkdgiadykddepysppgyevdtrgv
avipdkpvtesrlnevlknakndwwlpmihfdldkyyvkpefypqlksvaevmmshpdmk
ivatgftdtrlgadyntvlsfnrakaavdylvgtyniprerfviny
>Protein9543 109
flvgigpiysdeilftsglrFDRNPASLSAQEVRrlyrAVVETMHDAIKYGGTAVDDPPF
EDLSGKTGGYGEYLAVYRkdglmsprargpvvkrryghgwtfyceqtqv
>Protein9013 182
qtgkTAIALDTIINQKeffdrgepvyciyvacgqkastvanvsrtlelngamaytvivna
sasepapmqffapftgcaigeffrDTGRPALIIYDDLSKqavayrevslllrrppgrEAY
PGDVFYLHSRlleraakvtanndiakqmndlppslknmvkgggsltalpiietqagdvsa
yi
>Protein9546 306
plaplahaqgfptkpikIVSTYTPGGTADVIARTLATSMSELLGQPVVVENKtgasgsig
tmavkqappdghtllvttigtvvlapmvtkdasfdpvkgltpianlamtpgvlvvhqsvp
andfpgfvtwakqqakgvdiavagptpevamallaqqakLNLVNVPFRgsgpalqsvlag
dtkvifqtpsvqmmefikqgklkvigvtsaqpspavpgavplnkfvpgyvqdinfalwap
pgtpadvaakltetvrkglsapgmaekFVAFYVPLAVAGPDEVTRittresnnikkimet
vpikfe
>Protein6948 97
mkafqfsfvkLMQDYNVDRviirqremrgkfagsavgfkleaalqlspdlnlrlmsssqr
keslkahplhipfketelkqfqeaafitafsylnnpf
>Protein9011 168
mgatfrIPASFFIRlsggrntiflttalllipaiwtgialqdkttplwvfqacaflsgig
ggnfacsmsnitgffpkrlqgtglglnaglgnfgvttmqvliplvmtlglfgalgggsmv
ltkdsgwvlgkilagtptfiqnggfiwaailvpmliaawfgmnnllpl
>Protein7506 19
mrdkefgkrIVPIIPDEAR
>Protein7507 47
MMYTLYTVIMPKsvntqflsviifchsvllckkiifmelsfirknla
>Protein7504 140
qgvnesnrgvdinpddieslsvlkGPSASALYGTRaangvimittkkgkkglsgsysysy
gidevnklpdlqttfgqgngggaaikdannvtigsqpegtsssatpnswgpripdgesfd
nldtyfqrgetqmhsfsvgg
>Protein7505 127
fdrglfsewrddrnfvlnderYQGANILVAGPNFGTGSSRehavwalqqygfdavisprF
GPIFVNNATKvglvpvtvsfelgerllkaleedptlmleidveaatvevqalgveesftl
epsaqyr
>Protein7502 38
arlarqralvqvyrALGGGWQPVAMAQAQAPRsavegk
>Protein7503 32
MNLIQILEQEEIARlgktipdfapgdtvvvsv
>Protein7500 24
mkEVTDDGLLAAGIDYSEIQKlnk
>Protein7501 47
nrrlcgtsassscdltsgaavlgsswkPSALSLAAKrtarmmrtgss
>Protein8013 13
WTGQIIDYLYYIK
>Protein7508 111
mtrIFTDDGASVPVTVLDVSNNRvaqiktpendgyaavqvafgkrrpsrvskplaghlak
agveagnllkefpasaedlatlkpgdqisasiftvgqkvdvtgqtigkgya
>Protein7509 35
mdfqrvdathkihvkVPLHFVNADIAPGVKldggm
>Protein8012 44
afgggkSTGFALIYDTLAKaksyepryrliraglakkregsrkq
>Protein8543 72
erlasietgkfkSLVDAISPETIKaiaragpemqakllkglglkgylmtdgnspinlfna
akgmvgagglsm
>Protein8014 352
mlvptekagiidrceaevkEIGDQYATGLVTAGERynkvvdiwgkagdeiskvmmaqlav
ekttdrhgkevnqesfnsiymmadsgargsaaqirqlagmrglmakpdgsiietpitanf
reglnvlqyfisthgarkgladtalktansgyltrrlvdvtqdlvvteqdcgthdgslmr
aiveggetieslrdrilgrtaaddilhpetrkvmayagdmldedlideleaagvdeikvr
taltcetrfgicakcygrdlgrgglvnggeavgviaaqsigepgtqltmrtfhtggvasa
ggditgglprvvehhrwsaprgrvvrgshpeeqgVTLINAAAVPGSLDGLAR
>Protein6277 119
ypegtlaehratrsaatvfdvshlgtvrvegpgafdrLQAAFTNDLTKvspgraqythll
sedgsvlddiivwwvddqrfdvmpnasntsdllaalgsgdagedsiddvtstravlavq
>Protein6276 82
kYQLAGEGRSLDAGEFVAYLSDLCDRypivsiedtatrscrsrtvwpkrtgtvglssprr
waivISESTDVSATEKstgyim
>Protein6275 22
rQGLGDVVEAYEEVGHRlgitf
>Protein6274 43
mtagsltlgyekDVMDNFFFRvganfttkisggrtsataagyd
>Protein6273 24
mtfantslataerLAALNLNTARa
>Protein6272 55
melinniakAHSGLSVFAGVGERtregndfyhemadsgvvnlekleeskvsmvyg
>Protein6271 27
anpgvpsvttpkASVYSFNEGTPLALK
>Protein6270 36
LFNELGPRyqarpggytrilkmgfrvgdnapmafve
>Protein8540 222
aelekqkqdeilkqqvaileekvkqqkeeelqrekelkerelqrqkeydlaiqqekikEA
QEIELKkqkenernneeekgrkrqeqieadilkssdasgasnesenesnsviteekksnk
vlyfivpffllailsaiayfkfpdkikalfgssptvldsatiaeipantnssikdttlie
qlkadlvgkqilswnvvktneinnltiksfseidknssyive
>Protein6279 33
lanaghtpreiadliklpkSLASYPNTRgyygd
>Protein6278 190
yqvsipelgtitarQIPLVFLTSNATRelsealkrrrelsealkrrclylyvdypdlere
reivltkALEPSQVLSVPFGPLRailderpallwevvkmlsgrlrhmdaaladaffldvt
grtakrllelagdtdafeipitqeelagligasrervnkaisafmrlgwieqhdrayvil
krreleirar
>Protein320 36
mssegkIIVNLLTQEGAYNHGQKagkastpnvnhal
>Protein321 177
mpskQNHPANTMTTTVSReaktmmmqsmmaasplsvrelvammvtkhkvkpgvkfdevie
slklvanknnfkytgvsllsqdvtattgkpsprveilsfcdsvvarsvidyapeliaflp
crvsvledankdiwivsldwdiswmnlsknpnnmdeklwkesirirkvmdemmetaa
>Protein322 109
mrrnldsdfvggayvfpggavdpdddpvvqpriahaslrpgwelaprvaavrEAFEEAGL
LLARrshqehtvslqepeaarlidglipgaapsstpswrelidsgsanm
>Protein323 32
LAEQINLIIHHEEYQKlesawrglhylvnnte
>Protein324 58
mnvfgdgvlrysrqvgygakYPVSANISGHLRltleandltdgsyyagfanaqircaf
>Protein325 55
mviaeevdenlylasrnlkNVFIVEPRyadpvslvhykkvlvtkgaidqlkemfa
>Protein326 21
mvrarIILSGEIARavvikgv
>Protein327 25
ktfsakphevkrEWFVVDATDKvlg
>Protein328 80
dynavelqierrladnfyfnanytysrlrGNYSGLANSDEAGRsdpgvnrsfdlpmigfv
akggsdygalgtdrphvvna
>Protein985 33
crqgkfkQIDSIVEGRirrstliskiwlyvlgi
>Protein986 209
mnailvgvdgseastgavrwaartaelegadlkiigvydvrTSNYAPGLIIPQDVIEAVR
qdatdavnaaaavaketappvtvqasitdgdaahvllelgkdasaivlgtrqlgsfrglf
lgsvstsvaahahgrvaviagaggdgpvvvgvddspvsdvavaeafrqaslrgvplvavh
twtpldadalhgygietdeiirmseeale
>Protein980 31
peywggkakIDDLIFAITPDASVRwaklqkg
>Protein981 52
keadiskaaagnaldailsaitkavskGDTVTLIGFGTFGSSKraartgrsp
>Protein982 51
maatgtvltnkysegyphkrYYGGNAVVDDIEDIARnrvcalfgadhanvq
>Protein983 49
gkVNVQDLSFTKyvdgssnalilgcctgehydeavltvrkagkdpleyi
>Protein2865 43
rervlgrVVAVDVLHPGTDDVFAPAGTLLDEKwveqktinnnr
>Protein184 59
mpkaqkllvegvnvqkhhekprqqgqpggirEAEGPIHVSNVALVEGGTPTRvgyrvsd
>Protein185 31
PLSAQCGAADHPGKcavrpekctmlyqpvcg
>Protein186 125
gfrwgadgradagqwnlqakearggtdvklrLSMLESEEGSPEVARvgfpyfggiasehf
pnnpgadvlirtvpthtlslgkagdkrtalvctvfdllvanygvarglpgencaknfddn
vpytp
>Protein187 31
afkYAENTGQMAPIReqagtfadsiklwsaa
>Protein180 32
ganrLGGNSLSDLLVFGRragwgaaeyakkas
>Protein181 37
mglpleqkkeylrqsgvrHVLAQLAASETGALSRltt
>Protein182 29
ALSPATTLTVKGIKDSFGTVADGSTRVFP
>Protein183 74
mfaakITTYVIGFGDLIKvpasvvklnnmaswgsggaekAFLAGDQAMLEAKlkqivetl
tfdpcckfndcsfn
>Protein188 76
mglvhinkhnkkvaakTMVIGASGSIGSVSARllamsfdevylagrtlskldelkasilk
etpdakvfttidynel
>Protein3680 34
scppsrlscsthflykgsfvnkTELIEHIAKnae
>Protein166 14
marIAGVDLPRnkr
>Protein10039 26
RAWQRRRWTCWWRCARSSCGRRGCIR
>Protein167 14
mkESHVHDVTITKe
>Protein10037 169
mqnsllkpkainveqlgpnrakVALEPFERgyghtlgnalrrvllssmsgyaatevtiag
vlheyssidgvqedvvnillnlkgvvfkLHNRDEVTLSLRkegdgivtasdiqtphdvei
inpehviahlshggkldmqikvekgrgyvpgtmrrhgdeptksigrivl
>Protein10036 42
mdafkGLLIRYETSACNWLSMNIMGMMHLFLRrfskrimkny
>Protein10035 36
madrpggytritkiaarKGDNAPMAVIELVRepvak
>Protein10033 221
mneltilpeqllaaydglnteqrsalataaerirhyhskQKQDSWQYKEVDGTILGQQIT
PLDRVGIYVPGGKasypssvlmnaipakvagvnevimcvptprgevnqlvlaaayvagvd
kvftlggaqavaalaygtdsipkvdkivgpgnsyvatakrlvfgqvgidmiagpseiliy
cdgktpadwiamdlfsqaehdeqaqailisedadyltavee
>Protein10032 261
ATNMPTAVERtphnpfaarspederlhrkqrlavafrifgrlgfdegvaghitardplrd
dcfwvnpfgmsfkqirvadlllvdhhgevvegswpvnqaafaihsqvhaarpdvvaaahs
hslhgkafsslhrplrpltqdaciffedhvldpdyggvandveegkriatalggnkaail
anhgpltvgatveeatfwfvtmertcqaellamaagepqpipddiargvrdqvgsslagw
fsaqplfdwmeaeqpdclegs
>Protein10031 50
mrVVGTLGQILGPRglmpnpkvgtvtpdvagavrnakagqvqfrvdkagi
>Protein10030 91
mtgltrgavtklvdrllakklvtrSESTEDRRYQELKLTNAAKqlipklalladandeey
fsiltkaerktltkiliktaeqnnltkfpis
>Protein165 65
tttprkgfsigatvpvgafaltadiarvtatgfkETDYVIEAKyalskrTFAYGAIHRdg
gpkit
>Protein2598 14
yrGTAWDQSPIFRq
>Protein2599 39
mshryitdrklpdkAIDLIDEAASRirmemdskpevmdk
>Protein2596 59
mfnsarDTYAGLAGAFGDIKlgtlttptralggaidvnvgaagigdskALINLAGFDTR
>Protein10222 149
glaanavvlrgnpssrtvegywrpsylfqyanqgyfsvfrFNPDGSFVAVKSWTTTGVVN
Rtgyntvevwvdgtfldfhingvhlwsgfdaggptfgnvgvsiftepgkfsetfldsatl
vidssrrhehasespgkavaggsvdmapr
>Protein2594 36
lhdalpilafkVATDPYVGQLIFFRvysgeigrahv
>Protein2595 195
ddnatywvpdfntahfkkMMFGETNSFKdfylkqsngrflakgdvspwarvpynearYGS
NEISEADGYWNFIKdsldswymnqksmgktdaqvksylkafdkvdrydydgdgvymepdg
yidhfqdihatsttsrtstpvkarkpaaarrartrsgatvNHPGGDPDLQYVWWQSESPV
NFGKfadpeidklln
>Protein2592 32
tsrgverFEITVQDNSKLQTITSTNNALRevt
>Protein2593 27
mgipilkYESTLAGEVKkiclgplhte
>Protein2590 24
mrqalkNIQTGEYAKrfilegmtn
>Protein2591 16
rDNITTPGQTKwnmsk
>Protein3973 780
mtaegkaleevvvtagaikrekrslnfqvntikSEDLAQGSTDVFSAIQSKtpgvrvtsa
sgapgstkrivlggetsflggnnalividgvpvnnevnngrlntsanyidfgnrGNDYNP
DDVESITVLRgpaavaqygsrgtngvvmittksgkgfdkadkkfsvsvnsgvsfqmaylq
ikrqdkfgqgfdnapdaienfswgpafdgvvrpwtpavtlpsgvtsqlirpysavknqlk
daldlgitynsglsveggtdkftyyfsygnvdnkgifqntfykrnsltasasakfnekfs
stfkvqyskinqrallgagstnfggpfqallqqaaniplnelrdynsdyhnfigyyggyt
anpyylmnninnnnktdnllasvelefkpveyikltsrignnftlsqidlenpkynyvrs
gsnpgsyvhevekrnqlnldliaafnkevvknfnigvtagfrytgnssdrvlgytqgglv
vpgfynlsnsagnaltqdektsrailgvystisfgyknmlfadytisndwsstlpegkrg
yyyqagglsfvvteafkkksewfnymklrfnagtqgkdalayrlntvynanpvfddysdg
nlqvvfpviglsgtnvsgftldnrignpnlkpeitveyeagaditflkeylnveytfrhr
tskdllvdvalpgssgyrvkaqnvgkirnishellarvsvlrnikninwdinlafsklnn
kvlkvsdetdeilkvsdetdeialntggvqivakLEVFDFVKseegktdlnlgarskyii
>Protein3972 25
mfvklrpsnkVSVEEFLSGLKqhkd
>Protein3971 125
tadddvkwpcnpekYIVHYPETReiwsfgsgyggnallgkkclalriasvmgrdegwlae
hmlilgvtnpkgekhyspilkaknttwappshqrvakYLANLLTAGDTFPVERalermla
mrayq
>Protein3970 33
kLYPNVDFYSGIVQRaigipvnlftgvfalart
>Protein3977 479
mkrrGLSQQDLLAASKtyvptgkrdefvafssggqsgqiivygipsmrilkyigvftpep
wqgygfdenskavlrqgnidgkeinwgdthhpamsetqgkydgqylfindkanprlavid
lrdfetkqivvnpifksehggafatpnteyiieaaqyatplenkkfhpleefnekytrsk
sstrsiavvsptgnstakkaasirsAEGVLWSIHLKatmmkvshlkatmmkILPGLDEDV
AKqvlrafkkkkidvragvkvtghepdgsgattvsfgdgetietdlvvvsvgrrpytdsl
vddgagvdlddrgfvtvdelcrtsadgvwsigdciatpqlahvgfaegicaigdilgehp
vpvdyhavpwaiyckpevafagyseeaakeagfdvvvsssrymgnsraqiigetdglvkI
IAEDQGDGTGGRvlgvhmvgpwvteqlgqgylavnweatvdeiahylqphpslselfge
>Protein3976 35
mkytegafrDWGYELAAERfgaelvdggpwmkfkn
>Protein3975 77
vvrtgasvrGPIPLPTEKhrytvirsphkykdsrehfemrvhkpralrdarsqapLEDVL
KADDEDEFAKtqrrivf
>Protein3974 36
rTIAGVATSVAAFLGAASRgpinkatriysfadfer
>Protein3979 60
mydgipliltdgttlsadakgaltdnditqviiiggtaavsdavkTSIEAMGIVTGRisg
>Protein3978 32
kTTLTAAITSVLAKklpsdtnkkvdydqidnt
>Protein6970 56
tinvvtgfgveagqplvdhpllakISFTGSTATGSRiasatagrfigstlelggks
>Protein1038 18
VAPEEHPVLLTEAPLNPK
>Protein2372 43
vdtlsdkantetwanqlqtvlntaadpsqrFLVEVLEDAEQHR
>Protein2373 96
vrsgsttdwrpahihfslsgdgwaqrLITQMYFEGDPLIATCPIVQTVPSEEQVRGLIAL
QDPSAFVTLDSRayrfdvvlrgrratwfenriqgak
>Protein2370 28
qtrehillarQVGVPYIIVFLNKmrhgg
>Protein2371 101
tlkikyinvskddlrktlkrykgtawdqspifkQIYEEEFGKlggapygclvgdyyfdqt
epdvamlgeiakiasaahapfisavsptvlqmnswqelsnp
>Protein2376 178
mktavgtlksdlqqfrelesfaafgsdldavskaqlergyrltellkQGVGEPMPVQEQV
VVLYAGTRGHLDGVPVESVQRFAEELLEYFRarhsdllddikssgkilddikssgkiade
svleagikrEAVESQDFEQAGRmrdrekelleakenteaelrasgedlfdevdeesia
>Protein2377 44
algeiekVSNDLADLIQNISQAARqqsaaatnisatmnviqeit
>Protein2374 44
ishshrrtkrrwnpniqrvkALVGDAGVTPKrlnvctsclkagk
>Protein2375 33
lavnasnkiaavdlktgkLAALVDVAKiphpgr
>Protein2378 71
itkaqatdalnavldsiaaelkgdgkvtligfgtfsvskrdarsgrNPQTGQTITIDAKk
vvkfkpgkigr
>Protein2379 24
ttqpvrLSGWLLGDPRrsarcwty
>Protein6506 72
siiaplaalgireykSPTSSDTDFSEGRlgrfvvkigslpsklaipfaigallifvggll
vessltiqgdpi
>Protein3686 38
mvprSTYSNSLPTGTPRasrvvcrprafraspitcava
>Protein97 32
vgnsldvaelervevlrGPQGTLYGRnstgga
>Protein8268 162
sasasrefldrwrlpeeahtraweerFGEGELAAAGLGALDRllgqlslprGDVAELIVT
GTSTRaitavsrkvggdadplaatigntggthpmlrlidalerheagativvlhladpps
wcstwptvptplpseplvlhllinaTGTVTPDVAKaveeikg
>Protein8269 24
kQIADDLGISIKtveahranimek
>Protein8262 52
rEIASLGIYPAVDPLTSTSRildrrYIAEDHYTTALRvkgilqrnkelqdii
>Protein8263 43
vafgvlttdsieqaiersgtkagnkGVDAAMTAIEMLSLLKai
>Protein8260 60
mvsvssngfdssltgivngvgrlgkegagnltltgintyeggtqvdagkLSISQDANLGK
>Protein8261 32
ggvqivakEGLPFGTFKatdyvrdpngnivvn
>Protein8266 108
mnhhqdrvgvspdiiaekddvvlyvevigfkssaraatrDFYEVFFRafaqleqpdsdqi
iiampiqflkdmkkriesmkngwvrlciafpeitvyfvdlkqekiykk
>Protein8267 141
mgniggwlalnddalaaaarNLLILTEGFPTYGGLAGRdlealaqgltecisedylnyri
rstayvaaaldelgvpclkpagghavyvdaramlahippreypgqalavalyevggirsc
eigtvmfgrqpdgseqpasmd
>Protein8264 31
lpvirDLIVDMTQFFKqyhsikpylvnndpp
>Protein8265 33
alaswparagtaasasrPASAAAGDRsaapqpw
>Protein9029 68
makVDVNGDDANPLYRmlrealpkadgngdiawnftkflvggdgtplkryepqvepeeiq
adlanfrs
>Protein9028 78
mgrTDDVLNVAGHRlstgsieaalaghaavaecavigvqddfkgqiprglvvlkggydaa
tdgerivrelvqrvrdev
>Protein9026 176
rrkMPVTILLKaiglnpesilanffvndhfrLMDSGAQMEFVAERlrgevarfditdksg
kvvvakdkrvtarhtreleqsgtthisvpedllvgrviarsivdadtgeiiakaneelte
allkklrsagiqdlqciytneldqgaymsqtlridetvdefaarvaiyrmmrpgep
>Protein9025 266
vtgwgtplltrkvfeqadslqiiahsagtvkrMLLECAHEYVIPRkicvysankeiayna
aehtiglmimmlrklvgyalmiqndrnswtdrmirpnaqyltgstvgivsasavgrqvih
llkpfnttvlvfdpyltkkdadvlgvekvqlldvfsrsdivsvhtpllpetmgminsthf
samrdgavfintsrggvldedalvselkigrifaaldvtseeplpennpllslknvlvtp
hlagsgyygysrigegtvraledffe
>Protein9024 48
mkSAVAAANNAFESVQKavkqatemaeanfnavastattaakpaakkr
>Protein9023 40
madtfdrSKPHLNIGTIGHVDHGKttttagislvlskkyg
>Protein9022 217
aearlpalglprwsqvrdlrpapgprpgqgcregrsrhaaeehprppaaqqaqgllgcra
pargpearplhdlpgravtapiadktkdtyavtdttydydedtelseytsesegpvsgea
prkpsasapgagtgrrkqaiarvrIVPGTGQWTINGRtlenyfpnkvhqqivneplkvle
ldgaydvlveldgaydvlvrIEIESFFGGKdfsetlt
>Protein9021 186
wkkaeeylkagkgkkvpvryahntysdethsatseikTEVTVLSAKelkdicyfipcpks
phgcdvdptgeyivgsgklaalipvfsfdklqkaianksydgdfegipvikyeaalygev
kkpglgplhtefdgkgnayttffvssevvkwnikdlkvldrvptyysvghlcipggdskk
pnakyl
>Protein9020 75
mstpytarALQAATDAGNRKAGPVYQAYDLTRslavtslanefltepsiaaasdfvfsmp
trrynvamnyetllp
>Protein8198 16
DMAVFLYKrscgallt
>Protein8199 29
mpfrvkirSASFNNVSIAPWLLRgvyvpd
>Protein8195 109
MDLIQQLEQEEIARlnktipafapgdtvivsvnvvegtrkrvqayegvviakrntkawss
psataGPGEFVLPGILKinaikkpakkarkginpftgeevmfkakpast
>Protein8196 266
maqeqerktkalqhlekfffvndrtngkyahtsgggisrnniteienlikvinrnnrlkr
gtighvdhgkvvvtengaqtrqtrehillaregkgasrrlrfptrrssdlqprprseeht
sekkavntsftlkrGITITSAATTAHWTDTVNGVEHRVQIIDTPGHVDFTVEVERslrvl
dgavavfdgvagvepqtetvwrqadkyhvprmcfinkmdrtgadfnkmdrSAGTSAQLLA
Regvyaqirlrsgeirrvhvecratv
>Protein8197 56
mttgyftskNTVINPVSASNVNGRqicvtgitgpapydreestvtsstavvvspap
>Protein8190 15
lsrrAVVEASMGEER
>Protein8191 91
fsfdkieslqnfridvvnadgsergservkspaddqvktlliqrAGLVVPVADGAVLPAD
DAADLRtvfvsttdtlapmllsvspengfdm
>Protein8192 45
qkdtvrglglrhlhharVLEDSPAIRgmirkiqhliavepaddaq
>Protein8193 69
mliliafavsvsiaqetvggieittkdttgavvpgvvitvtsgadtagykrTVTTDGSGY
ARltqmppg
>Protein8937 43
mrvcgrIVVLDFGQVIARgtpteiqsneavldaylgsaigeag
>Protein5469 160
tlkfnspeikpawdyfqkIAFTEGNVRggtkaiaatnfqtggnvlfdtppachlfkqatf
iagkggfpdtvlakadteigvlakadteigvvafpakFHGLFNSFAITGKvsqakalaqk
yqlegvpaknislrvfppsllmvsMGHAGAIISGGKgtaa
>Protein5468 57
fkvqkdqvflaqksdkpvgtefdaqilltaqenkVNIGSPTVSGAKvtlkvledvrg
>Protein9896 53
mldvaiapllwrldyygidlsknaapllkyaerIFSRPAYIEALTPSEKvmrk
>Protein5462 33
vselkvliclrLIINPAMFCIYIRmvlrislvd
>Protein5461 256
yathidlpdqntlvrpalnkTFNVVQEIYRhapnnlyadvilpaatwgewvggtyiqser
rfyvcdgtanpirgtkpdmdmvidkgraiataldldadaifpykkmangfynpedvfrdi
viaskgsdsdltgmleveerdgvalydqirnhrgiqwpaptyeiarnggtkrrymeqegw
dgkpyggfrtadgklhmhlceqnyegreeiiaqlsragtekgfymidnlhllekardngl
tpelpdfdflnkrwde
>Protein5460 39
rklqtlldvglsyikLGQSATTLSGGEAQRvklalelsk
>Protein5467 33
kyvgsesipkvrSGLGVSILSTSRgvmtdrqar
>Protein5466 30
rGFVYPSAEIYGGFRssydygplgslmlrn
>Protein5465 30
geirnvdlrcrATIGEVGNAEQSNINWGKa
>Protein5464 79
misvveyagseildvfirggaggpyrQVGDFVWSNARLPYTQSGQWGYLRrspdsgaica
scrlairgYIIDEVQDVYR
>Protein1548 38
lgwefarvslpsylganwgnrVDASGGSTADDNLRfqe
>Protein1549 48
akvvsaiaklaavnnvsavskANVATLITKandaataakeaetaakdi
>Protein6048 32
ftdvrLIDASAFKgkfaftaaitgdtitkyvn
>Protein6049 74
mkqtaeqflgkevqnavvtvpayfndaqrqatkdagviaglnvlrIINEPTAAAIAYGLE
Rkgkdqkilvydlg
>Protein1018 66
ngvgsvrklsafplppleetvtkfdankLIEYTVTSKmapikehlgvmmfqpfnggtrlh
ytivfk
>Protein1019 31
eerarGITISTAHVEYETEARhyahvdcpgh
>Protein1540 32
msrtlltgithrLVELSDENQQLRaqlqhptg
>Protein1541 35
tsvavrTAAGTHNAAMPKmifigkthktkeenprv
>Protein1542 38
miqpafrseegnifgpekQAPEGASAADQLAAFLGRev
>Protein1015 90
gdfntattdnanklsvysraltgakahyqtdnvqanvyvaktankGYVDEQPARgisgpy
averpnaiantetvelvvrnraqpavvlsr
>Protein1012 51
edssqekldelrASQGLPVLGVELRvvdpdgnkvpwdgetqgelqaagpwi
>Protein1545 292
mdqtnplsevthkrrLSALGPGGLTReragfevrdvhpthygrvctietpegpnigligs
lasygrinafgfietpyrkvtdgratseivwlpadeeelytvaqanavldddgnflderv
lvrrspqaaslqdlklqlerdvflgattaielvepsevqlmdvsakqivsvatalipfle
hddanralmganmqkqalmganmqkqavplvrVLSDAVNDARlrttdarlafelqqnpti
aslrmpdgslnmerykqlaasqglttdgfearvrndltmrqveggvvstafs
>Protein6042 34
kavresiqrAVAGSPTAAEVVAKkgsvahpfqak
>Protein1547 144
madvrisarstlgslnrwievisgnlvgsqitgykatrITFGDSLVDIIRggsgntgqlg
ginpvqigsggisvggtttdfkqgsllqtgnnldlaiqgnsffttadsagkiiytrsgef
sfddqgymvtkegnfvlglydrtr
>Protein7313 224
mtsgiinpwaandatglayikSANLSGTQQNAIAKsvgvdahasrelgdwmgagrkvgla
iggsysrdtmsqvgadmvfniavkASTGFDPDTSNIGERkvtalyselnvpvsktlevtv
agrndnysdignsfnpkfgfrfqpsptvlvrgsastgfrapslydtnssptytnttnvtd
pvtgvksqfqaltggnpalkpetsktvnlgiviepakdltlgad
>Protein7312 49
mftvlfaiprVAGWLSHYTELLEQDQRiirprqiyvgagerdyvpfsir
>Protein7311 34
ikaavvkdnarQAGDTGSPEVQVALLTARinelt
>Protein7310 38
msklkagevavsvtdrAIQILGGYGYTRdypverwhrd
>Protein7317 31
kecctvrkvaplkkkLATLDAWVTGQRkdqs
>Protein7316 89
atarvflkAGSGTITVNDVSLDQYFARetsrmivrqplelidavskfdffitvagggmsg
qagairhgitralveydetlktslrqagf
>Protein7315 48
linkglisdaisldtlkvlrEHDVISSPLEGQDIALLERlgifnddct
>Protein7314 56
cwyavshcalssgstrtvhcvgvvpsitrrTASGGAVRkiveslrrypreinsdpr
>Protein7319 39
gvpyivvflnkCDMVDDEELLELVEMEVRrpaeqvqlpw
>Protein7318 78
mtnhgylgyavitnkkfwdglpsdirTALESAMDQATAYANKIAQEENDIAMAEVRksgk
SQVTTPTAEQKkalkkal
>Protein1261 187
mkihvvrHGEAGDDIADSYGGAADFRltdngregahaaaralaglsveavfssplsrate
taeiiakELGGLPLTIVPELRernsygvlsgvpkdrakelfgyildelkekpgysrEPLL
GAEDFDRFVERvragfqlvtdeseaknydetrakprtmtrlllchtesAVANETSATFLR
vvgseli
>Protein2832 114
mqrqavplvrAEAPFIGTGIEARaardaanmvmaeengivtqvdgrTITVEYAKkgrtty
rlhkfersnqdtsinqrprvaagqkvvegdilaegpstdngelalgknllvafm
>Protein4389 75
HVQQLVEENHLRwdslgeflalavsledlgiktsnnrakilaktldaatgkllannkgps
pktgqldnrgsqfyl
>Protein8855 209
inldfadvkSVMSGAGSALMGIGSARgderaiqaaeaaissplleasidgahgvllsvqg
gsdlglfeineaarLVQEAAHPDANIIFGAVIDDALGDEVRvtviaagfdggtpqkrsde
ralgtivgrAQVTGTPAPAGSRasaavaatsagsgaasasdeataagapsegaapaaaae
gaprveparppkqvvfddaddldvpewlk
>Protein8854 135
mqglavvpifagydlrrgegrlfqydvtggryeeadhtatgsgslhagtvvklgwrsdlt
qadgvdlvldalfqaadedsatggpdllrGIYPIVATITERgfervdeaelaertqvlve
rlraqrgspaahdnh
>Protein8857 174
matdglisedtpaqpinpygeskLIGEWLLADVARsaglsyaalryfnvagaatpelgdp
gvfnlipmvfdaltrgeaprifgadwptpdgtcirdyvhiadladahicaldalaagsgg
sgggaevnglvlnvgtgegssvqevidaigrvlgrpvgaqvvarrpgdpaalva
>Protein8856 50
kAATTIPDEEELATGAAVASRfreededddefdpeleeaalsrhtekgee
>Protein8851 148
vltadkqkaliasgkQIPYQEASSSGATAIKfinaelrlevtpsitpdgrvnmelfinkd
sagealangsltintnristnvlvddgqtvvlggifsneslkgvtkTPLLGDIPFLGRlf
rqevtrNDKQELLIFVTPRllndtiask
>Protein8850 117
mppaprpvpprderrprsvvrpsppapvsskphkVTPDSFNEAQQIADVFKRRQPVIVNL
EAADRDLSRrlidfasgvcyglggtmerVGGQVYLLTPTDVEVSDDDKRrltqrggs
>Protein8852 62
maianyedrFVIPTTHReyaenafdirggcgfsfgngcsdgasevslfggkkprtipika
tv
>Protein8859 50
mitpefvghtfavhngnkFIPVYITENMVGHKLGEFSPTRqfkghsgnrk
>Protein8858 106
mfvkefnartaaqagenisiptivtvysdrsftfelkTPPVSVLLRkaagadkgsgepnk
kkigrVTGATVLEIAKlklpdlnttnieaavrtvegtarsmgvdiv
>Protein2169 186
mkIIEGNFQNADAKyailvgrfnsfvvesllqgsidtlkrhgvsddnitvvrapgawelp
lvakklaasqkfdaiialgavirggtphfdyvagecakglgvvgldagipvafgvlttds
vafgvlttdsieqaiersgtkagnkGDALANTITDDAGSYTLKvsgyagaillemtstas
ttmlcd
>Protein2168 37
ifpeidydqvdasrGMDITLVTTARtdaegkalldaf
>Protein2167 448
NVVNFVNQLGGKvklhhmssiavagtewegvfkesmfdegqtfnhpyysskftsekivrd
esqvpyriyrpgmvvgdsqtgimdkidgpyyffkmiqrirnhvpkwlpllgitggqmpvf
pvdyvadatdyiahkegldgrafclvqnpapsvgdfmqimltaahgpdfaknfdlpdikv
pnkakelfnkfavsdlattisntlgapistltyafnkfefddkntrqalkgsgiscprle
tyadklwdywewnldsaafmsgkelnvvkgktalitgassgigltvakklgkagahvllv
gkagahvllvargvekLGDVVEEQIPSIEFGRiaaqtakqvivqkvreaeralvvdaykq
rigelllgevkkitrdgliidlgnnaegylardqmmpkenfrvkervncilysvnsegrg
aqlllsrtcpemlislfqkevpeigeei
>Protein2166 32
pggyfkregrLTDQETLTCRfidrpirplfpk
>Protein2164 23
mkTPPATFLLKkaagiksgsprp
>Protein2162 44
maslqpqlkENFPQLHAGDTVRvhqrivegrneriqvfqgvvia
>Protein2161 37
lfrsrrTTACWWVRtarkpstlpsnispiwwspkigr
>Protein2160 61
mplihrknsdfaafigaqslhkpaeyddpnatananlaarLPYLFATCRfahylkcivrd
k
>Protein3917 32
mndkFVGSLTFIRvysgvlkAGSAVWNPVKmk
>Protein1260 76
spgtrnagqltglgvdllsagldldlainggnadgvykGLSITQTVIHDDDGLNTLGLSR
sgaivmgdgtpgdatv
>Protein7240 275
algpgglsreragfevrDVHFSHYGRmcpietpegpnigligalatyarvnefgfietpy
rkvtdgratseivwlpadeeelytvaqanavldddgnfldervlvrrspqaaslqdlklq
lerdvflgattaielvepsevqlmdvsakqivsvatalipflehddanralmganmqkqa
lmganmqkqavplvrVLSDAVNDARlrttdarlafelqqnptiaslrmpdgslnmerykq
laasqglttdgfearvrndltmrqveggvvstafs
>Protein3836 28
mlgrrVVVYGGGNTAIDVARsvkrmgae
>Protein2789 190
vlasiiggdasalsslradfivttpqpnnaddwvklaqeknpqlatarFNYQAAQVARee
qrtsyrptidlvaslsdrdngtgnatngrqiaaglemqwplytggrtataikqasyasda
ardqvtsverqltaqtrtaylnasadsyrvaarqqavyrvaarqqavksseaalaatkLS
ALGPGGLSRe
>Protein2788 111
sqrgsvsidvrTNTLIIQDIPKkideirelvarldvpvkqvmiearivtanssfakelgv
kwgvahdnigsnkrimanigsnkrimaggsrttlgnirDIAEALEAEGFKi
>Protein10111 132
mvlsdrqrldgrkldevrpiwgevdylpsahgsaiftrGETQSLTTVTLGSKmdeqlidg
vvhegnskfllhynfppfstgeakpmrglgrrevghgnlamraikwslpednaytirvvs
dilesngsssma
>Protein2783 156
vtqfvnkvlrrgkrslaekIVYDALTMIEEKTGSEPVGTLKraidnvkpalevrsrrvgg
atyqvpvevsprrsntlairwagrtrwrsaglsatpasagsarwpnaIGFYNPVASGNAE
SLRvsvdrlaywqsngaqmsptvarlvkqhaaqqaa
>Protein2782 67
gkydtygtedsvdaaefvaliyrnvlgrnpdgsgfsfwtrqlqterYSPAEVLIGFSESH
EFRdrvh
>Protein2781 115
mgtngvipdvsslrIPLTYLANLLTGGNEAPVKlalermlgmrvykreqqlhahnnpvvl
rqtglteavlrqtglteamveemyrylaianyedrGTGNNILTIDGDVRiakeis
>Protein2780 274
vgeagadtldggagtdtasyfgssagvtvnlltgsasggdatddvftgienltgssqadt
lsgdnnvntitgavgadsltgnggqdifafsagasvlsitgsgnngvvsgfdvvedykIA
TTAAASSERmsftgaavvgslslptpsvltvlsgntivgvsflngiatfsdtvgsvtlqn
sgdiaaavqflqlnnfgaagsglafvavengqsntyvfiqgvvggtdtsdvlvqvkntaa
tklvvaatnnfalvddsspgavsitpvaedangg
>Protein2787 32
LQPDSFFGASGGQRidtrdasgapssmsysrs
>Protein2786 33
iaqkgsgikcvyvavgqkQSTIANVVRkleeyg
>Protein2785 118
nyrADSGLIAALVVLAEMSRsgqplselrkpyeryvasgeinstvtdptdamarveeafm
gsrrdhldgltvdlgdwwfnlrasntepllrlnleaadtasmerhsaevlalvrgetd
>Protein2784 89
mqeggdkavifpgdndrskAALVYGQMNEPPGARarvalsaltiaehfrdvdgqdvllfv
dnifrftqagsevsallgrmpsavgyqpt
>Protein3807 21
mgeyfrdrGEDALIIYDDLTK
>Protein518 24
qtleavqlatrNAYTSVMSHRsge
>Protein517 135
madtakqagaaghalkphhlrpapgaktartrvgrgegskgktagrgtkgtkarYQVSPA
FEGGSTPIHMRlpklrgfknpfkttyqvvnpvqdhlsgrqlgpaTGPEVLNRrrpgqnmy
filmdcvvspfstvn
>Protein516 30
lfrsnrdwihsyrDLPLLINQWANVVRwem
>Protein515 143
gdhrvahlvgrakaqecrrgvheraqvqtllaliscrhpgligldqdaqaldegldrqlg
qhhaasrrvesfsiglgtegphravrVTVGLEPLKdllgvmqhrcgradldrtecrelpa
vpagapgpgrrhhvvghvqpepw
>Protein514 63
mnavvvrtrkgirrpdgslirFDDNAAVILNNQKapigtrifgpvtrelrteqfmkiisl
ape
>Protein513 18
shhkYHHNIHERhhfthi
>Protein512 67
tdltieadinvsatglqvalttfgdavngasvditgvrLGAVAAANIGDIEIRglnlngt
aitiagh
>Protein511 203
mgrtyprhplweetneskpqwtrsgrietyrIEPEAIEYGENFISHRegpectpylpnai
fsnnpfirpddygipitaqhhddkhvrniklpwaeikrhpnplwekgyqfycvtpktrhr
vhsqwsvndwvqiyesnfgdpyrmdkrTPGVGEHQLHINPQAAKdrGINDGDYVFVDGNP
VDRPYRgwkpsdpfykvsrlmir
>Protein510 140
lvpkekaglidraetevkEIEQQYVSGLVTSGERynkvvdiwgkagdevsiwgkagdevs
kLVDLDHAQNIKsakrmverqrsvvwdvleevitehpvllnsspstrccstvrprctaVG
EEIEIVGLRdtrkttltdrk
>Protein9860 163
mvdvtqkevtarralargrVLMTAETTALIARGEVSKGDVLAVARvagiqaakrtsdlip
lchpvgiggifinfriddewveveaqvetvdrtgvemealtavsvscltiydmcksvdrs
mmlgeitlwektggrsgtyrrEAVAESGNDRDDDSESLRPFNR
>Protein3568 98
mnkSELIDAISERtelskvasgkaldavidsiveavasgdgvslvgfgsfkaaaraareg
knpktgekikiaattvpkfsagatfkasvasakgkkkk
>Protein3569 39
sgwawlvvgadgklavtkTANADTPLVHGQKalltidvw
>Protein9819 112
viivggrNIYPQDIERsasavagvrpgnviafgvdgragaqsivivaelgdadaeavrse
ladtvtrdigvpprqvvmvakgsvpktssgklqrslaqsrwendelelvdpa
>Protein3564 35
feeslkasetrIGEVVTAEVVRvehnfvavnaglk
>Protein9817 126
pppqpapqraawqreivpdevllfrysaltfnghrihydrryvtqvegypglivhgplia
tllvdlvrRHAPDAFVKGFQFKavrptfdlqpfhlnaqpsadgrtvrvwaqdhegwltmq
gdvqla
>Protein9814 73
eykldvplkegiaqdtakkinkiirdegpkgvkSQIQGDELRvtsksrddlqalqrllkd
kdldvalqftnyr
>Protein3567 120
saaapvaaaaaapaaaaaapveekTEFSVVLKgfgdkkinvikavrtlnpslglkeakdl
vegapkevktglgapkevkSAEFTPAPNVATVILTSSQRPTLDVARgdapaywafvnflf
>Protein3560 491
mtilttgrgvrvfdtgetaeelppptgadvgrIQWEPQVSEDYVAELVRagggdgaldgm
vavldaahgagsavgpralrrlgveltvigdlpnginindglpnginindgvgstalgsl
reavlntdgavgfaldgdadrclavdehgnnidgdqiiavcalelartgkldnsavavtv
msnlgfrqameaagvgvvvtpvgdrfvvdamareglvlggeqsghvifadvattgdgllt
airllrvmanrrqtlhqlaadamvrlpqqlrnvsldvrppdlldrigdavdraearlgne
grvlirpsgtepvvrQEVIDNLGTIARsgtsefvknltgdqkkdaqligqfgvgfyssfv
vaqkvevftrragaaasegvkwesegegafsveaidkaergttivlhlrptqeefadafr
lkniihkyaehiaipvcmkaqnwddegkeqqgdyeavnkaaalwtrarneitdeeyqgfy
khiahdydnpl
>Protein3561 32
mwklrrVLAALDPQQGIELLLDRlkktksnye
>Protein3562 119
eaasaievatseskrllaeahaqadrleadtrrEADELLVAARrraellvaarrraedey
darvadyvrllgeqearsealtddidslegrvgeyrsvlerlveevrrLVTAAITIPAK
>Protein9866 236
msstatatqeelptdpplgalvtanpaaarvlerfgldyccggqtrLTVACLEAGVDPDE
VRaavadldvasdvewadlepveliahilethhtylwdelpalealaatvasvhgqrHPE
LIEVGALVAEFRaelephmareeralfpmigqlvdgtgpasaadlesgpiaamrtehdha
gdllarirqrssnfelpadacasytslyqrleamendthlhvhkennvlfeavpgl
>Protein9865 144
mgrRHDEIVGEAQRmaykvvkgdnntvrvdidgrlytpqeisamvlqkmkktaedylghe
vteavitvpayfndsqrqatkeageiaglkvrriineptaaalaygmdkknqeqkiavyd
lgggtfdisilelgdgvfevkstn
>Protein6424 22
madlgfdgkVAIITGAGGGLGR
>Protein9864 190
tinyrtlkpekdglfcekifgptkdwecacgkykrvrfkgiicerCGVEVTRskvrrerm
ghldlaapvthiwyfkgvpsrlgylvdiapkllekviyfashlvvhvdeekrhndlasle
telneerkeleqerdvainarfveletdlaaaekrgakkaeldkirkiaekeiedlreek
dgeidalkev
>Protein6963 46
egggldvgafeltietdikgdgtltqkGTQDGVLTLAGDNSALKgg
>Protein5926 157
tavykaewevkGDTGGADLTGReryiglkhyqlgtvrlgnidspfknaedsvdvfndmsh
ldmgnfltgqtrlansinyvspkfldvfganitlqpgekapanvnedhiadgisaafhia
dgisaafsyeddslylsfamdkevvtkTLFPYQTIKt
>Protein5927 72
tgktvaeaqkeidrVNALPATDPNKallpatdpnkallfvaatnvhtaavaaekaakdyk
SVNTGFSGGEKk
>Protein5924 55
mvrtylkkVVNAIATGNKEAATVAYTAAVPVVDRmadkgiihknkaarhksrlna
>Protein5925 123
mrhafgkalgvvarVDINQIIFSVRtkavnkdkaiealrrasykfagrqhivvskkwgft
pythaeyeayraanrfidrgshvkslhrpriprqaqeMVTDPIADYLTRlrnaiianhrs
eeh
>Protein5922 117
mlndasvkLGIPVIHGSIFRFEGNVTVFDPRrgptyrdllpeppppemapscaeagvlgv
lpgivgciqaietikYLLDLGDPLIGRylafdaldmtfrefkirpdpanqitwenrd
>Protein5923 34
ktdalepfhpdriaqrILGMGDVLSLVEEVERki
>Protein5920 52
titwnkdtldrAAPAWLERgenhnsitvrelpvreqidvpvreqlivelysk
>Protein5921 36
rrrGVIQGMDDLPGGTKqirVEVPLSEMFGYATSMR
>Protein4901 21
isaasfqettrVLTEAAVTGR
>Protein5928 31
drVDDALNATRaaveegivagggtallraaf
>Protein3780 93
mkSDQNSSNEVSNVRdrwkgtvratvapmheegdvwhfgvsgayrelqnvvptsassvga
lfqafpgvkirnnsatsltsminvvstltgngg
>Protein3781 183
sskkksvkaekLVADTSAQLQKlakkaqkeaekyiesarklvekaeasykdvlaklsqvi
ksgdidaqsilkdaqthaeaaleaakkdyekaksffqstkkqkaffnpvicahtyklnsl
kvkWLSQGAQPSERvrkllelsgawaahttgadapevfqvpepeaapeptsepvsavasg
sda
>Protein3782 53
aalprarrwrEAGATPGRetrpraagapairqrsgvrasrgpesrlitsrpqa
>Protein3783 41
agkrAVADSLVDARaavaaaragadlqpeeatgagrarllw
>Protein3784 33
dlrNLFQVNVEEGRhlwamvyllhryfgrdgrg
>Protein3785 188
mravkygvtrhhvlgveavlasgevittggkfvkattgydltqlilgsegtlavvtqatl
klsprLPHAATVLAPFAGMEEVTEAVPKvvasgadpmileyidmitlaamgttlgldlgi
pqevkdtalaylvvvlesahedrleadtqgvaeqlaelgaidvyvlppkaatelidarek
afwvakan
>Protein3786 55
mfiisplrTSDEEVTTTIQRisqqvtnlggevldmkhsapwgrrklaypirayae
>Protein3787 28
mklrSLLNGSMTETVYKadekfdvvild
>Protein3788 296
lnvkISTPTLGIKtgniyvassstgaaggvitnktkilngmeiilgasainiqlgnevqt
vsgdavsgtnptamiainakltggltinntklddangaastgtaanvgggsitaanvggg
sifigsqkMSENGGGVTVTGSKvavpagqiadaavvpvtgsdgevalvlvelnqqgvtrt
plrttaaspdanldfvgatgdviavgadalswawqravatqcalatggchpmrrrdgrgg
drhgdhgavhqrskavratdcrvpggcppcVGFEGGQMPLQRrlpkrgfkslatpy
>Protein4907 29
mkktevnvagkSTDMDTTYLGVGAEVRFa
>Protein9765 39
mahdekgeagigdtvrIMETRPLSKnkrwrlveiiekak
>Protein9766 105
mtelshlveaqvairrtegsghektflqllvaifvvsfiliaivilkerFRKQDEYPPGH
VLTEKEEKraharaelgirmnvmlvlsvimggmmmlvlllglrsd
>Protein9767 202
kSQVFSTAADNQSQVGIKvfqgerqmaednkllgafdltdippaprgapqievtfdidan
givkvsardkgtgreqqiqlkssgglsdaeiqamikkaeqhasedkdrkdhieaknraeq
svystkksladhkdklgaeqitaietaikeceealkssdseelkakadaleqaamkiges
vyrnsggsssdsshnhkedtdk
>Protein4033 47
ilyaehefnastftsrVVAGTGSDMFSAITGGIGALRgpkhgganev
>Protein4031 17
magagkEYTNPGLDLKd
>Protein4030 50
vevqdqvvdglgkAKSPAVNATETATKFVQERVEVALRPVPTAEIGRAHV
>Protein4037 39
miassikaavvkdnarTPGDTGSPEVQVALLTARinelm
>Protein4788 110
makSTVSTSDTASGTTLKvhhlrpapgaktpktrvgrgegskgktagrgtkgtkaryqvh
qghqgplpgvrglrgwadahahahaqaawlqepvphGSLLIDTDPPLHTR
>Protein4035 56
vvnrwsalaadhqvdlvvcvaaalrrgiktevlapgfrISGLGQLVDSGIKadrlv
>Protein4034 63
tvkwfnaekgfgfiaqdaggpdvfvhysaidsggyrsldegqrVEFDVTQGQKgpqaekv
rgi
>Protein4785 86
akqfrngndilrgrirtyvesatkLSDSQISEIRatlsekykgeciientikpdligglv
irfndnlidgsirsqlvtikknllqs
>Protein4784 45
geeveivgirdtqkTTITGVEMFRkLLDEGQAGDNVGLLLRgvkr
>Protein4787 39
adsrfprdgrfidivgqyhpinkTNQVVINDEKtinwlk
>Protein4038 169
ppgqhgasrkgkLSDYGTQLRekqkvrriygvlerqfsnyykeaarlkgatgenllqlle
srldnvvyrmgfgatrsearqlvshrsitlngrrvniasmqvqpgdvvavyeksktqlav
yeksktqlhikLVADDTQLGGTLGRyavkelkgksiaviddrtaygqgv
>Protein4781 89
mlnveiklpttaikLGDIYVANSNAAAAGRdadgvtssgsaevdgtditagskvkilsgl
evvmgestmniqlgneaqghmivanatlv
>Protein4780 34
mtpigrgqrqliigdrqtgkTTVAVDTIINQKef
>Protein4783 93
mrldgkttintqthnsrLMGVMSGTGDLTKigtgslaleannsnyigleannsnyiglin
inagklvindskYQTATAIAKyvdhvawhkgyn
>Protein4782 299
mriigqkLTDAWGQPCIVESRsgasgaiaaatvsqapadgytvligysallsntvlmpkp
gyrLEDLQPVGMLALTPIAFGVReslpastlkqyvalaktrpgklsygsygpgsgghfvg
elfnmaagidtvhvpykgqppalqdliggridaavaslgrdrrgsgvarpreplprqdVL
LAFEDHIMELReaeepedrftipliftwslpplpsgpdllvlatdlagvggtdlpievsa
idtyasvtdpaersltivarvevslgqvfmgtenladelekcgvvseflldrapawled
>Protein5250 38
trGETQALVVTTLGTERdaqridalsgdyedrfmlhyn
>Protein5251 58
nivkaetahpafgkaaqlfgleqrNVAIDPVSTKadmaavraqidentvaiigsacny
>Protein5252 33
trrevtliaaqrHVAVDSVVRtdtrfpigfmdv
>Protein5253 37
ptvrGVVMNPVDHPHGGGEGRtsggrhpvspwgkpeg
>Protein5254 32
kvlrlvgkpqvltkakaekNGYTLGLKtithr
>Protein5255 127
girASADGCNPQGASTARggatnspaavyaltkyidwmkkyspkeaigmtfgeagpvpaq
gqiaqqifwytaftadmikpglpvvnadgtpkwwsmptalrsgaYGNVAVPVGKvsfepd
aldanla
>Protein5256 489
mgvtaenvatkwgitrEEQDAFAVESQQRagraiaegrragraiaegrfkSIGEGAPADF
FAALRkgdimvqhpydsfsgsvdefirqaardpevlaikltlyrtsgdspiveslikaae
ggkavaalvelkarfdeennivwakrlekagvhvvygmvglkthtkvalvarqegervrr
ychvgtgnynsktariyedlglltriyedlglltadevigadatslfnyltgyardvayh
rllvaphhlrdalgarirgeaeapegtghiimkmnslvdadmidqlyaasaagvriqliv
rgicclragvpglsenievrsvvgrylehsrvyhfangdghgkpatyfgsadlmtrnldh
rveavtpvldpdlrerlatilavaladdtlawtledrtwqrGFQNPDEVGAAAVDYLRva
ghlvhgyfwarmaqvalrqiaagntdpfyvaklqtarfyfaklfpetatlmrtartgckv
lmdteaala
>Protein5257 96
makldelatkskelnievilavghtdrLGGDAYNQKlserraasvkeylvskgveanrid
asgkgksqpltkaedckgnkktkkLVACLQPDRrvn
>Protein5258 38
sliinrdalkkkttdldsrVAAFHAITAEFLDQLLDRn
>Protein5259 32
ehkdvellprAPVVTVMGHVDHGKtslldyir
>Protein6421 18
ETTGTVAKptssafaves
>Protein8037 60
mhaneredvdevragdiaavaglkDVTTGDTLCDENKvitlermvfpepvislavepktk
>Protein8036 32
VPADGGHRrwparhcgrpgpaghgrpsrrppr
>Protein8035 30
srayrdsrinrIYEGTNEINRlltldmtlk
>Protein8034 376
mtelyrHLGEYTDVPAGDIGVGTReigyigvgtreigylfgqykritnryesavitgkst
ewggsqvrSVPVQAGGEDTGRggtsafdlkdgavviasitsctntsnpsvmmaaallakn
avergltvkpwvktsmapgskvvtgyyeaaglwpyldklgfnlvgygcatcignsgplpa
yvssaiqaedlsvaavlsgnrnfegrinpdvkmnylaspplviayalagtmdfdfdvepl
gvdeagapvflkdiwpspessrtsgprprrsrrpsrrrspgscssrttptclpatnggsr
crprrarpspgtpsrrtsasrptstgwpprrppwatsrapgSTETEAGIINLSDSPAAIT
Kkfkravtdsetevrf
>Protein8033 31
cpgflvnrVLFPYFGGFDMLVRdgadfqavd
>Protein8032 40
gtighvdhgkTTLTAAITTVLSKkfggqakaydqidaape
>Protein8523 177
ekeeaekvdtvigidlgttyscvgvykdgrVQIIANDQGNRitpsyrprkqnFEYVSTEG
ARinyklhlykdkgmstpwmsfdvlmrnlnwtyyvditmskdgadkvaamifkkdlrwsr
vkysphvgclrvdppvyerytigaetesaevlfagllnnfiaqldknvdfncyaaak
>Protein8522 80
wgysnrLVDLTALVGSKLfphlkwseqrpcdprpgsqgrcrlyrrshptrkahcevccrs
grsprkagphplrfqrpagc
>Protein8529 32
dqgnrTTPSYVAFTDSERligeaaknqaamnp
>Protein8528 33
qaatvlqrQPVEESLATGIKaidamtaigrgqr
>Protein8039 86
vrgkpvgqalnilafspkkgagivkkVLESAIANAEHNDGADIDELQVKtiyieqgsvlk
rfrarakgrgnrivkstchiyltvgn
>Protein8038 51
dtgkaipasdsviklidenfgpdwkkYGTVDDTVYSAPLGANVKsyvwysp
>Protein4257 32
glvefknietgkWELIDTSAAQWRknqqadye
>Protein4256 44
mllapylrkfgkFTVPQFIGDRfysksastvavvclliasltyi
>Protein4255 54
mvvqtkGQTSTHGGGGPTVTAGRdavvlddhlnpmpagtgvigrlarggnipvg
>Protein4254 25
SHEIIISCSRcrgvydfrrhpglqt
>Protein4253 10
rrFWVETENR
>Protein4252 157
peaparpllgsrrrvfagrqcggafqgeptttkgcnnvgvslskggnvsltkeagaagls
avtvglgwdvrTTTGTDFDLDASAIAAKadgkvvsdqhfvfygnlatpdstiqhtgdnlt
geghtgdnltgegegddesikDGATFSAEPNNLTNKh
>Protein4251 31
IVIICLLGTQSNLRimnrlilyvitqkthls
>Protein4259 21
gysrHALSVVPRisiawcatr
>Protein4258 21
knvvgiavgskDHTTLVAAVK
>Protein5074 14
SIFFVNDPSFNKlr
>Protein5075 360
mhkhaygaaaitgaaalvlagcggsgttetsssssttssstsssssttntvaapaevdek
dparadadlviwadadrapiiteyaqqfadangvkVAVQIATKtreqfgdatkvgkgpdi
vigandwlgemvqngtvapiqlsaetaakFAPAAIGASKFNGQNYGVPFSVENIALIRni
dlapdapatmadllkaaaaakakdpkVTVPLDQSVGKtgnayytypwlsaygggifamkd
ngdydpakviinsaeslkgaaqlekmgkdkvlstnvgddnaesiftgddnaesiftggkG
TLVPAGANAAQIGSAIVRewaanptsfthsadissitydagtqaivvtykttgvdianal
>Protein5076 27
makFGYTSPMQVPRltkitlnmgvsea
>Protein5077 33
gpnpvpvaaatagkTIALFALPGAFTPTCSAKh
>Protein5070 143
mgntpalfinsktafelvtgddlsgvdyieykindgeysrytvpislskegpatitykat
dkvgnketakvinlivdntapvvsvksseplfvngntqysspkNTYQLVAEDKssgvkqi
vysvdnepkqdykneplklekpg
>Protein5071 91
mavtvripttlrtltggtssvevagtnvgevlaaleeahpgfrerifgddgelrrFVNVF
VSDEDVRyldglstpvpdgetvaivpavagg
>Protein5072 22
ASGVTAGTSATTFSPAKdcfag
>Protein5073 115
gklaviidvvdqsfalcdggiqdsvtrgkisfkhlaltpikvkinrsikTSTLAAILVKe
dvaakwaktswskklkrqevrqnssdfdrfntmllrkkraliintefnklkkakk
>Protein5078 35
qianerVNAVADYLKegqkvrvkvleadekgrvrl
>Protein5079 31
mpavltgkAFDDFVDNEFASLRgtmhlagml
>Protein84 47
miahngeintlqgnvnwfkarEQAISSPILGDDLKkvwplhypgqsd
>Protein85 319
sakvkekehkVSFQSVVKlvngrliqnqkgqtifsrrgsivvqhliqdlllsdlqnirvt
dgqnvlkgetdgqnvlkgevistnskTGVSADNNGQFRilaktgdilvasssgmesseat
vgagstinfsvktiiiagtevvvtalgqsrqpkelgysvskvkaaeltqaksvnlqnglt
gkvsglnvqtvnngvfadtritlrgirsltgnnqpmlildgvpialsylssinpnditdv
tilksasataiygpdgangalvittkrgsrtrpqvsvshtvqvekvsympefqtqfgsgs
svdafgygvydpienqcyg
>Protein86 32
aqakEQFFPLLSYRtgaaapngvprangkqdy
>Protein87 18
LGGTGSAGPRrdqglehr
>Protein80 44
tikAGTLASLAGRirrragctlhtlvflatgdrsgrnaaailyr
>Protein81 137
lavdgvntitfnnvpdgnykVLIWAHNAFGKssgsdgstlwtggrtpaspaadkaievst
tdpggqapipnftafrpysswedmlqneyklwtghnkktscgpattrrvqrsstavrrvt
tstpsgvVDIEIIGTSK
>Protein82 25
mpgdnvtltvkLIYPVALEKglkfa
>Protein83 16
mrFEHDQHGEALAKle
>Protein88 34
tknvfkqtyyikhliqfdkLFTTVFDSNDNRank
>Protein89 82
mwgaqaekvvqhftkgkqivvrVDDVHIEEYNGKsglkgtlvsfefvqdgqresapqaqe
rrpqsqqqrrpasnfddtdlpf
>Protein4023 147
drliykayedrndnegvnddavtgslislgdrgyaedlvinfaadgtrLAESQAYAVKft
nlttedtvtikvngveyslqvgvalngtqeddedgvgesqasiqsaflqrmtdfinsfmd
ddtsagqvgaaytapdtitltqvsydg
>Protein6787 25
mrANLNNMVTGVSKgfekklqlvgv
>Protein6786 53
sadgspntkAISVYDYLLNLPDSKhlidasyiklrelglryklpqsisskika
>Protein6785 447
mvrspllklwrekrkMLAPVDAWKaitddhnavrsyqsqrglggflrttwdevnemiaaa
nvhtikkhgpdriigfspipamsmvsyaagsrylsliggvctsfydwycdlppsspqmwg
eqtdvpemwgeqtdvpesadwynstyimmwgsnvpqtrLSPSLALIDTWSGPTGDKigsp
igltysngkiyvadavkrkimsptpssarsasstptarrsrvsrrmaraawqpcgtptpt
ppatstsrttptttsssshpparasaagaapapardssrtrmacgspttrrgarastsrt
pittgsrssappaptgprwaapgpprsrapsppcvawpwpatamygvptsgagvwcasia
ppaasptprpsvaprrrrrparcstsraDLERFVRWWTRLGRRRPRILAFPCGSTGRLAS
Rratragtccchhdsdsrqatgpppgs
>Protein6784 47
glkenvivgrLIPAGTGLAYHEARkvrenmddaerraiaeaeaaela
>Protein6783 552
gtsssgtaatpaatpsappaaeringgqalirslelegtdtifglpggailpvydpilds
pirhilvrHEQGAGHMAEGYAHATGRpgvamvtsgpaatnivtplcdaymdsvpmvcitg
qvgtkSLGTDAFQEADTVGITRsvtkhnelvtlaadiplkvrqafhlattgrpgpvlldi
pkdivdpnnpdawfdwrwptdeevlaslpgyrptttghprkireaaemilaaerpvlyig
ggilkaraaealrelaellripvvttlmargafpddhelclgmpgmhgnytavtamqrsd
llialgsrfddrvtgkldefapeakvihvdidpaelgkvrnanvpivgdakevieallvd
lerlggaevatdisawrstvsgwqekfplsyeqsepgellkpqfvleqlrdlspedtivv
sgvgqhqmwtsqfwtfrhpytwinsgglgtmgfsvpaaigakvgmpqrtvwsvdgdgcfq
mtaqelvtaateripvkvaihrthpgegghpeqrlprhgapvagdvlrgalVACETMVTT
GLAIVAGEISTK
>Protein6782 33
drSTMTQNDLDNGRlicligvavikpaefvifr
>Protein6781 29
PFMVLYYNNDVKhcsicvfciglwyffnd
>Protein6780 289
nsyaysnntanvdgkawigtgaqavylttgfdnlvgsaaadtfiarSFANTNTLQDGDRi
dggagadtvyidfngltntitpnlkNIETVVVRaqsnvsdangnsatdgnnqlasqsvqi
daqrslehnaantvtaatgvtrwessnsrSDVIIEDVRigttqktkditiafresdpgnv
dfgvyiqamwtlvctltscpcaAQVNTVGELLSKTPDDLLAITNFGQKsldevlvklder
avpqltgraravpqltgarmkgtptkgkrmggsakhqrIPVHMIETINK
>Protein1229 87
WWASTCSRSSSIRLWRRSPRPPVASWRSPMPSNGsipgrrcimtcwtaggwtparrtrcw
nptggcwrawrpastarsmptprwtag
>Protein6789 338
nfyravvesgadievvavndltdnkslahllkydsilgrFPGEVTYDEASITANGKtfaa
waerdpakldwasvgadiviestgfftdatkaqahiaagakkviisapakneditivmgv
nddkydaaahniisnascttnclapvakvlhdkwgikrglmttvhaatatqktvdgpsnk
dwrggrgileniipsstgaakavgvvipelnkkltgmsfrvptsdvsvvdltveldkpat
yaeicaemkaqsegalkgvlgytadkvvatdfrgesctsvfdseagialdttflkvvawy
dnewgysnlvrqrvgllepsILPGLDEDVAKqvlrsfk
>Protein6788 58
ntgnvdlhslliapaeradvivdfsqyagkTLILYNDAPAAFPARdprydyytgnpdl
>Protein6543 89
mgeqnnkLTGGASNPNGSNGNVGSVRigyangpvdiayswgattwapslqyqvnngsepa
vpseqrrrivelwrgqgEIVTNTAAGLQR
>Protein1225 101
mveaeatdatwnlvknegkqapteeivaegleaskkfirqlcdaqssiaaqaakpvqefp
lfldyqddvyaaveaaatkdgkLAGILSIAAKqdreeaing
>Protein5788 71
lsafdaiaaanggtrASGTPGYTASRdyvvdqlraagysptvqefsfpfyrelspaqlsq
vspdatayssp
>Protein5789 33
keclechgkngegnkekFYPVIAGQHYKyllrq
>Protein1224 245
pypvlhndqlrklrELDDTEPHGFRsrvlythfsvadggtglaaalerlraevstavddg
vnvvilsdrfstadrAPIPMLLATSAVHHHLVRtkqrtrVGLIVESGECRevhhfatlig
ygaaavnpytafdtienlvaegrlgalgfdeavdnyikaagggilkvmskmgistvamsk
mgistvasytgaqifeaiglghelvdeyftgtvsrEIELEDAIENMGAQMVKevasktad
aagdg
>Protein5782 46
mvrqktaalaaatkqktaalaaatkFSANEGDGPGGAIFRsdrdww
>Protein5783 38
tayrsarkgsgkgrDLSSPNSRprpwlhrwnqwappvw
>Protein5780 31
SEHGGAFVTPNTDYVIEAAQYATPLENKkfy
>Protein5781 199
eykindgeysrytvpislskegpatitykatdkvgnkelakvinlivdntapsvsvkase
plftngntqysspkntyqilaedkssgvkQIVYSVDNEPKqdykneplklekpgfhvvnf
yaidnagnvsqeidnagnvsqensyivnvdgikptvdikesipyivinnkvyakkILAGW
VPPYDATVVQRlraagais
>Protein5786 58
lekaaaarkaravlkerlklgtvslkqiieqgqsddlvgktkVLAVLESLPGVGKvka
>Protein6507 67
glcahnaktsnqigqvipvevtifadksfvlalkTPPAAELLKkaagvpkgspvphkdki
gkvsqkq
>Protein5784 24
gqpkspeprarAAPAAPGAPAARp
>Protein5785 250
eannsnyiglininagklvindskALGSGAMTFATGTELATSKsivvnnqmtlagnvtvt
nadalevknlrgvgsltksglgdltlsasnahtggtiinaghtggtiinagkYGSNEISE
ADGYWNFIKdsldswymnqksmgktdaqvksylkafdkvdrydydgdgvymepdgyidhf
qdihatsttsrtstpvkarkpaaarrartrsgatvNHPGGDPDLQYVWWQSESPVNFGKf
adpeidklln
>Protein6259 32
pttgpdrpeyeprgcprGAAFSWYTYSPTRvr
>Protein2219 75
miqafdkiqaagdisptvvaggikvallttvfglivaiilqifynyivskidgittkMEE
SSIALVETMLRnkti
>Protein1209 45
sfnnirynvgsavnagpvhvipfarEAVDAAPGTYLSKpifggss
>Protein1208 37
arvlakLGDSVTTDHISPAGSIKadspagryladhgv
>Protein3341 50
fdldkstikpksrpvldrAVSVLQEFDSIRieisghtdstgspdynrkls
>Protein1203 141
mtnipsnlngqrVGAGTEIGKvgmvgnataphlhyaqlyngvrqpvaidgrgisysgtyk
stngcstppparpttfegnassrlyvtsngqevrlqvcannlpgqtvnvdfrrpsaagyg
prawsysktatsrcvefgdme
>Protein1202 21
mekagikELDIPADYLHGKvt
>Protein6253 321
rhggrgvnlteapggrgpaaagltacgtaehsdaiilfgptgdlarkkLFPALYDLALAG
Rlnvpivgvassdwtleqlcdrvrssleeevdgaldhdavgcivdrlsyvsgnygdadtf
grvsaaldgataplaylaippslfetvvkglddiganqagrvvvekpfgrdlasarelna
tlnssyddeqifridhflgkeptldllvfrmanamfhpawdrhhiasvqitmaedfgveg
rgrfyeevgtirdvvqnhllqvlaliameppidtsarelarstpapgswpkrrTPGVNFD
LARcgrakshgwfffscynte
>Protein1200 305
mnearFGVGVQGLAVADRayqlalawakdrvqgkdatapkgpsvpiirhpdvrrmlmsmk
srveamralayvvaamidqahrapdeaarasahagvdllipilkawctetgievastgiq
vhggmgfieetgasqhlrdaritsiyegttgiqandlvgrkvlrdggrsmqallsqidav
ceqleagddaqlhaigarlregsksladsvrwilatgmqdlnavlagavpflhlcgvvcg
gwqmgraalaaqrklaagdgdaafyrakvatarffadqdlsrarglaeatmhagastmal
aeeqf
>Protein6255 158
ttvtvtnratlnagvtpsvdwlpvasaksynvyrATSVSGSPFSDFQRianttssdlqdn
gvngggvtfvttpayaaptfvvldgdlkvaykykvrpvsydntevdaatdvadttenava
qddttenavaqdkAGGSPAGRagrrrtrqlfqhragng
>Protein6254 79
vapnpvtnadyastlgkvlhrptfiiplfgpkLLFGSELAESLLKtsqrvgdgvlsatgy
kfthtnlvdalrsiidagg
>Protein6257 49
rlladpdvgvqkYAIGSVTPDSDASLKqlvidiadsddavlrgraesra
>Protein1204 33
mglnkAELIESIAAEAKiskadakraldafvtn
>Protein3615 31
kSTPFAAQVASEVAGRaaldqgiknldveik
>Protein6503 144
yrydfgdtagltpllkMHTLGHGFIPESIHAGGLRyhgmsplvshvyneglveaisipqt
ecfagaiqfaraegivpqfarGILGYTEDAVVSQDFIGDKRtsifdadagimlspnfvkv
vswydnetgysnkvvdlighlstl
>Protein9904 190
mlvelintpttephildhleafvttglgkgvvrakDTPNFIANRvgvagmlatmkevenf
glsydvvddltgkklgransgtfrtadvvgldtmahviktlqdtlspatdpfcgafatpa
vlktllemgnlgqktkagffkkqgrdilrfdlakkdyvpagekadevyarmlkkpaaerl
qllrnaegaq
>Protein1222 31
crrdtrvrPHANADHGKlgdvveglhfaaae
>Protein9905 171
aqakEQFFPVLVYRtgayapngvpfangyvdylkyvnakggmngvkisfeecetgyatdk
GVECYERlkgkgatvfqplstgitfaltekaptdkiplitagygradsadglafkwnfpl
lgsywtaadilvqhiakkeggfdklkgkkvalvyhdspygkepiallqera
>Protein7788 31
EPFSALAFKiatmphigkltyirvysgqlak
>Protein7789 64
mvkkhtkpnplkgapggivqkAMPIHQSNVAIFNAATGKadrvgiklladgkrvrvfkss
geei
>Protein10293 39
mevfrasprQADIMIVAGRvsqkmapvlrEIYDQMMNPK
>Protein6442 89
meradlltangaiftvqgkaiaenanenvkVLVVGNPCNTNAYIAAAAAKkvgrtnpnny
hgmlrldhnralsqlankigrpvaslkkl
>Protein7785 36
marILIVDDSPTETYRfkevlerhghtvleatngad
>Protein7786 45
mggkvlvptreaveklisarLAADTMGVSTIILARtdaeaanlit
>Protein9907 132
msdastestdtptkssrrdhpelrdevsswvtsnwdpelsvgewwtklrdarwsvpawps
ewygrdlsrGEAVVVAEEIAKAGAIGPPGGLGLLLAGPTIIAQGTDEQKqryiptivdgs
eawcqlfsepea
>Protein7780 44
mlrdahwsvpawpsewfgrdlsrGEAVVVAEEIAKagaigppgg
>Protein7781 61
svtkAISQTNVGTLQQVVSTVTKdaatvtaanaavdssgvanagstlvftntidnlqgts
s
>Protein7782 31
SMTDPIADMLTRirnacgskhrrvdmpasrv
>Protein7783 47
mkavgvtsgarlkginvptlkEQGINVEIGNWRgvygapgitpaqrk
>Protein2211 48
mkhlskAEAEGFYAEHKergffgdlvafmtsgpviiqvlegegavlkh
>Protein5790 365
rlavidlrdfetkQIVVNPIFKsehggafatpnteyiieaaqyatplenkkfhpleefne
kytrsksstrsiavvsptgnstakkaasirsAEGVLWSIHLKatmmkvshlkatmmkILP
GLDEDVAKqvlrafkkkkidvragvkvtghepdgsgattvsfgdgetietdlvvvsvgrr
pytdslvddgagvdlddrgfvtvdelcrtsadgvwsigdciatpqlahvgfaegicaigd
ilgehpvpvdyhavpwaiyckpevafagyseeaakeagfdvvvsssrymgnsraqiiget
dglvkIIAEDQGDGTGGRvlgvhmvgpwvteqlgqgylavnweatvdeiahylqphpsls
elfge
>Protein8358 47
laprtkNLQCLLSSDNIIRhdfnssyrdrldiypflrmflrivvhpa
>Protein9909 141
mlpatvhrlleylpyedthvwevrlnfdeapavfallgkerdiclgdllrDNRDRERRME
LHAVALLRGGQFLAGPDEDALLLKphdrllmagaannqyrleltlrneqvltyvmdgidr
pdglifrwlaerkqrknakkv
>Protein8359 63
hqwahnpkwvtyetegdhwhgfdsirAIPELEDEILLVPLVGHTRghsgiavntedgwll
hcg
>Protein2745 32
qvvgdrhynvarQVQESLQRynelqdiiailg
>Protein2744 40
lvpsrVHDGQFFALPQSPQLFKQLLMVAGFDRyyqitkcf
>Protein10292 159
msdiaslgdlrgkrvlvrSDLNVPLDGTTITDDGRirasvptikalveggarvivcahlg
rpkgapeakyslapvatrlsellglpvafaddtvgpsaqaavdaladggvvllenlrfna
getaktdderaefadalagladayvsdgfgvvhrkqasv
>Protein6443 115
mndksfnvrrvsydigverIFPLYSPKiskielvrkghvrraklyflreksgktarikel
sgktarikelrTDILNALAEATGHTRkevggvidalealiasniskgpgvfnlpg
>Protein2743 36
deiarrvllaggrvlavrAEDIPQGGPLAGLLRfvv
>Protein2742 90
karfvnqntgeikEQTVFMGDFPMMTDRgtfvingtervvvsqlvtervvvsqlvrNTAD
NTVYATFVDRtgngivpaalwtnvqgsnpa
>Protein2741 95
prglnaatkMSESFAALFEESLQRhrnasgrshhrrsrahraqlrggqrrsqvrglrapg
riqerqgrsrspgrrlrvgghrlhrkrlrrhhpva
>Protein2216 31
tdrhlpdkAIDVIDEAGAAQRilpksrqkkl
>Protein6547 59
sgelalddnvlsadltkagagtlnltrdntqgdfqgntiikEGTLGITSQNNLAEGKlf
>Protein8139 53
mevrellskyefpgddtpiikgsakLALEGDTGELGEQAIMKladaldsyipt
>Protein10290 235
mahvflfftifahaqkqenvnkdvtfsginfktqevnykiskkETYQIAIEQHQNSIPKy
frfrcdgnestitvqisitdgmqiqtvtkeinidavndeyqvsilprnkndlvlnsncyi
ksvvvinksdndvfiksynfsnvsvinevnvnqvfavdldvenpkkymifsneskiisln
vyklngelderlmytlnpgenyldfsllkknfgkkviqtstelvkkptnrivvml
>Protein6445 31
lgggvrlalaqyrELAAFAQFASDLDDATRr
>Protein6546 22
saeaakEYGLIDEVLASRkntv
>Protein3855 27
mkdprDIIIAPVVSEKsyalietgvyt
>Protein7128 73
vkvilddvgrgnlsgdlvigglsvgttdncdgvqrfnvtverTSDLQNMMSTNNKlkevv
ivngttkgnlsvr
>Protein7129 449
rgfriefnsalgpykgglrfhpsvnlgivkFLGFEQVFKNALTGLPIGGGKggadfdpkg
rsdaevmrfcqsfmtelyrhlgeytdvpagdigvgtreigyigvgtreigylfgqykrit
nryesavitgkstewggsqvrSVPVQAGGEDTGRggtsafdlkdgavviasitsctntsn
psvmmaaallaknavergltvkpwvktsmapgskvvtgyyeaaglwpyldklgfnlvgyg
catcignsgplpayvssaiqaedlsvaavlsgnrnfegrinpdvkmnylaspplviayal
agtmdfdfdveplgvdeagapvflkdiwpspessrtsgprprrsrrpsrrrspgscssrt
tptclpatnggsrcrprrarpspgtpsrrtsasrptstgwpprrppwatsrapgSTETEA
GIINLSDSPAAITKkfkravtdsetevrf
>Protein7120 33
verchvldyrrDGALLQELFTRdgvgtminrgg
>Protein7121 26
lekglnpaastkLTLDIPVLKkvfle
>Protein7122 121
mdevflggviaafgangfllidiftggslrSSGSASAAPQVSTPINRhelrfehppsgar
rfehppsgarvalivdhltpdvgsakvlgqrarlqlgygerLGVIPLPASPRqadlvvis
g
>Protein7123 75
hfllhalsalhvgtgqsvgtvdlpiarakASNLPLVPGSAIKgvlrdelkidakdhkalf
gpestkadvethasa
>Protein7124 26
mhgeqgalictakIVETVPWIDAKyy
>Protein7125 41
aqaaaevakktlddaktaatkAAQDAQDAQDAVKvadaavi
>Protein7126 99
mnpfrGIFEPIQLGTSRqavpavfdtsflfamliygivaivihmgltwlggqmhrldanr
vrqerldaysnaaetyrserpdvmsqpaddpnpttpyqr
>Protein7127 91
ngedaeylvlevkreetrVTISVPSAKvddvgmrppisrdevedlfdllakrdirepanw
srrfknhqeklksgdvyqvaevvrnlslrdq
>Protein10015 153
mpvgpepgnvfgqgkFVPAIAMAHEIPYVATATVADLRdleykvkkamsfrgaryiqilv
pcplgwgaasqdtirlsrlakesgtfpvfeaeygeltgsskirrrvpveeylklqkrfah
lfgktpavdtiarlqamadknirryelldkeah
>Protein10014 247
mpqsgpyavfggilnglkayydyqnsqggidgrKIELIAYDDEYKPDRtsdnvkklveed
kvfalvsvlgtqnnlavrdyldencvpnlgvatgspqwgeavqypwlqggipsyalemkR
LVDYLEEVEPDAKiallrqnddfgdayenslelltkdndmelvatetydaqastdtkaqv
dklaqsdatvfvngasgsqcpntlkfvpdnwdvltyvgitcnsklalslaggkeegiist
qatldps
>Protein10017 536
mtaapdpptapdpagtevgaaalgaaiealglaipalagisaitgptpldpvialvdsal
reiraslrravaddrgavriwhlisvvlaqvrgivaegllddpagfarlndedyrdwivr
hgadpvaadstlisglydlvfgfvdadpdrpgfgaglgvflsgkTFFDYKGSIFWKMQGG
MGDVVFAPMHQALRLRGVRieyfhrvdqvrldddrryvervtlgrqvalapgrdqydplv
rvkelpcfasrvdpcqvvgaddidehdlesfwcawpdaelvelrrgidfddvvfaippam
arhvcgdlledrtewramvdglgsvatqvvqlwlrddepslgwpapgstmsgyvkpfdtw
asmpqlvevegwpeddrpgtiayfcntlatpnpadprdldqpqranaevranveqfvveh
lahllpgtqgpdgfrwdllcgagsargparldsqfwranidpsdryvqslpgtdrlrlra
dasgyanlylagdwtdnglnagcieaavlsglqaanavcgrplrdrtlgvylphga
>Protein10016 203
kdkkIHQTITQALSAFAASVKttvqqyeghaiyaggddvlafvplntaqecakalsvsfn
talkavanelnatpptlsvglgishimeplgnirelakkaekvakgdaydkpeqrnalgi
tldvrsgsttnlrmrwddtnglkafsdwinayskktipsriaydtrnvhtrTLFALTGMP
ELGIPQAEFKrmlehartqggeq
>Protein10011 136
malnaltrsvplnwrgavdtdeqgsvdlkLQGTAIFVDAARiyglahgvdqtntrkrlea
vgtilslpateygawvdgfeflqilrlriqldsqsqadnpnrivvaslndidrrilresf
rvarqlqqrlqldyqr
>Protein10010 242
atqagsnrqaiprralrgdsdsfprgvrcrhrtrrnikpvkrratgaprrsktaatrrgl
lvftegektedgyllpwrrqyrdsvlitidpfhgtprslvdravetkraesrderrgrgr
ahdeiwcvfdidehpnipdaiqkaeahgiqlaisnpcielwfilhfedhtayldrhvaqs
rsstllqcgkTLTPEATGILYDAFEPARdralsldrkhagddspvranpsssvwtliesi
ra
>Protein10013 92
mtfiakprlhhptlhtnkvgytrrdyegristlcagcghdsisaaivqacwdldiephrv
aklsgigcsskTPDYFLGASHGFNTVHGRmps
>Protein10012 190
mhsgdvdvhakisvrikeyekdgdngwkesltrydttvgrALLSEILPKglpfsvldrpl
kkkeisklinaafrrcglkETVVFADKlmqngyrlatragisicsddmlvpaqkseiiat
aekevkeiesqytnglvtngerynkVVDIWGRtgdqvakvmmdqlgheevidrhgkkvkq
esfnsiymma
>Protein10019 60
mpvddstsvdplllrpvddleltvrsanclkAENIYYIGDLVQRtevellktpnlgkksl
>Protein10018 203
mnaevlkdatrnfkvliqsqgfavgvhgqkvnlsvtpvtvdkasggaatvvatatatait
tgdyllgvvpptvtltkksasvflvkvtnvdtetdfdlnsitarVKPVADNNSSYTGKyc
lraegstvsacpvtadsssmgtipgaatelilttpqsltknggsysyeiyvdsnyvnppt
llgevsavkyntgvtesysvsaq
>Protein2570 257
dvtaaktaadkALVDANTAKtaankLAVSMNAANASIKttvadsasikttvadsaaaykN
LPGVDLAQVERLNLLQLAPGGHVGRfivwtksafdrlndiyggvdreskqmvvlianpsr
npdtnTLINDEEWNRtvflpkvgkrgaaiiearglssaasaanaaidhihdwvlgtngkw
vtmgipsdgsygipegiivatvflkalsmvylslvtmafihvFLQTLFNLKvegqpdshv
icrsvqrdvvrdlpthv
>Protein2572 32
sacvappsdlnicrlqsdarVPQEYSTTDADR
>Protein2573 32
rvyslarLSLYWELYEPELLEPLKslldsraa
>Protein2574 21
maidwkIAFPLHPEYRtlpmv
>Protein2575 28
mgvdkfsrFNQTLQEYLDGAARtavaas
>Protein2576 42
aykaalkkagdnekSITAAIATASNDAIRtalapelssitia
>Protein2577 271
marilvtekiadpgldrlreaghsvdvqlglspeqlveavpgaaaliirSATQVTDEVLA
AGSDLVMVGRAGIGLDNVDVAAATKrgvmvvnapqsntlsaaehtmamllalarnvpqac
aalrqgrwersqwngveladkTLGVIGLGRigtlvaqramafgmkLVAYDPFVSAERarQ
LNVELLELDDLLQRsdfvtlhlarTPETVGLLDADRlakarpglrivnvarGGIIVEQDL
ADAVRsghvagaaldvfasepttesplfeld
>Protein2578 141
psdvdntnptkdlflkisfshggkAFDSGFLNTSKTAGAFPDTYAGLRdllkstltaqgf
gslvvefgndltsvttgagikplqvtakqiyikdpagsafsavtssagaessdptsdvas
ritpidpststtliesnlild
>Protein2579 163
mrgipglaftgynpkydfvsingggiglhnadlafknldlnvgyqlafgqllvtpkfqfr
nfatdlrESGLYLGNNAVGFRetshnhntwagfigvnllykineassvyfefamdspilg
qirssgdfnklsvfagnnfvggsttliknatqevrgsvidlgy
>Protein10296 112
mrdqqfgalvafglggvlaeaigdvvfapaplnaadaealidrlagqavlgefrgqppvd
rAALVELLSGLGRladeradvvsvdlnplivcdgrpiavdalveltsseeap
>Protein6447 40
mgknvpefspgdtvvvdvrvvegdrerLQAYEGVVIAKrn
>Protein3955 28
pdpepkeideklsielrHLADNAVLKak
>Protein3954 58
matlgascgcrSAPSVPTSQTLRsgssgsavramqtrlnqlgffvspdssygsntfha
>Protein3957 81
maqqqririrlkafdhrlidrSASEIVETAKrtgaqvrgpiplptkierytvltsphvdk
dardqyetrthkrvmdivdpn
>Protein3956 66
mvikrVTDLDVPSIAKkvlpssptvttddvwkdhgdgtygghfavqmdgvpqrtkgttsl
tanddg
>Protein3951 40
nadwskiavgygynlskrTQLYGTLAKvsnsagaskvvdn
>Protein3950 10
LENMGAQMVR
>Protein3953 37
irarrvtgncvqhqrdvavavknsrEVALLPFTSTSR
>Protein3952 104
mdtdydglidpldkcptipgpvenqgcplveenkvveggkikpsiadgsklpaiefllds
dkltnestpildnaasiikeyfptdrIVVEGHTDAHSSDAYNQK
>Protein3959 107
istnfattatpgnsqtavnaknkVIALQQEVANKqieittatskaieittatskaiaant
elftqtvtakmaaavaatldevvkVSSNGVTSPWTSYQKssvltign
>Protein3958 34
igepgvgkTAVVEGLAQDIVRgevpetlkdkqly
>Protein10330 99
metysyssskaavhqltrhlakqlapaitvnavapgpfeskMMAATLESFGEQIAEQAPL
KRigrpddmagvarflasragayvtgaiipvdgglatvg
>Protein1445 114
kggakakkgpktvktnkftidctepvdddifdissfekflhdrikvngrtgnigeavtig
rEGNSVIVTNKiafskrylkyltkkflkkqalrdyirviarnsksyylryfnfh
>Protein2314 51
dgpskkdfrggrGAAQNIIPSSTGAAKavglcipevagkltgmafrvptpd
>Protein2315 20
rnkILFENLTPLFPTSRlil
>Protein2316 32
fkqfklrstpkTGGDVTYLFFDELKiladtfd
>Protein2317 24
kpgeggqlpghkVYPWIANTRhst
>Protein2310 27
mavssvstehekrQVGVLQLIAAYRnr
>Protein2311 23
malrLAGELLDAAEGKgaavkkr
>Protein2312 123
lratsdgraqgvvlearvdkgrgpistvlveagtlnrGDIVVANEYSGKvrgiiddkgva
ldtvgpstpvellgldgvpsagdrfnvvenekaarqlishrretrrrkesvrtgpsiqdf
iqr
>Protein2313 27
yrisrSSGGITPLLRrdhrvlptvsrs
>Protein10294 144
mhsrIEEEVLLDRedhpiqeaavnlgpallvvtfdaifaflalrfakvpmirdfglllai
giavicvvsiiaplaalgireyksptssdkdysegwlgrfvvkigslpsklavpfaigal
lifvggllvesslqiqgdpidwvn
>Protein2318 32
lenvirDAVTYTEHARrkTVTAMDVVYALKrh
>Protein2319 52
avkanyprENLDKHVRKTNERTYHPKQVLLSLLeyleqlhllhkkelhdilf
>Protein6523 100
kaiftleyyiapdintglgsvtdpdgagatgsvsrQTFVGLNSDKlgtvalgrqyapgya
fgpsvcswlcflgsqGAPTVLLVHGFSGSRdnwnrvahrl
>Protein6522 110
laaialpayqdytvrtriteglnlaepakltiasegsaaladltrVANTWNAQAAATGAN
SKfvnsvlitnttglitvtynpatvgvaaaanrLTLTPWVRnaaagggqs
>Protein9970 61
mnprvsrssalaskATGFPIAKiaakmaigytldevpnditqvtpasfeptldyvvvkvp
r
>Protein6521 32
LGSEHVMVVHAEDGLDELSLAGKtrvvelkva
>Protein708 36
avdsyiplpprLVDLPFLMSVEDVFSITGRgtvatg
>Protein709 28
msdadikldigreltrGLGAGSDPEVGR
>Protein702 164
magaqervlrrrigsvgntkkitrAMELISATRvtkaqmrardarpyateitqviqdlsa
qgasvdhpllaqvddpkvvgvvvlasdrglagaynasviraaereiqaarsegreyrlvc
vgkksssyfrfgkksssyfrfrAILVQGDVVGTYIHGLKigvvv
>Protein703 32
GVITFLDTPGHAAFTSMRargakatdivilvv
>Protein700 48
makVITSADGSNPLRdkadaieegkknfqnfcvachgpeakglvgpnl
>Protein701 142
mggikvdgncaaslkglyaigecasvglhganrLGSNSLTELLVFGKvagvdaarnaksa
apgnsasllkqaqaveqrvtalktkssgterisvirkemaqtmedgcgiyrvektmqatc
dklaelrerfkniniddkstvw
>Protein706 40
dkgelgegailkLADALDTYIPTPERavdgaflmpvedvf
>Protein707 39
yttlfrsiqgegykSLVEGQSVEFDVAPGRkgedrkstr
>Protein704 32
vararkiqrFLSQPFHVAEVFTGSPGKyvtla
>Protein705 31
ahveyqtasrHYAHVDCPGHADYIKnmitga
>Protein3049 79
mikLNTAITGGLTIDKvglidaggvaapalgqpvttggkigqpvttggkifigqmkYFIN
PTGIFIIGGPHGDTGLTGR
>Protein3048 33
dlgtacgkffrVSCLSITDPGDSDIIRhmpnea
>Protein8208 26
mkstgvstgikSGTLTLTMSNADKgs
>Protein8209 46
VMFINTGFLDRtgdeihtsmeagamvrkadmkkakwisayenwnvd
>Protein3043 38
QYLYNIEQLNDQICMTLGGRasediffgkistgasndq
>Protein8206 9
THALADFRl
>Protein3040 35
gyvagftapegkTMGHAGAIVSGSSGTAQAKkeal
>Protein3047 30
yqnrlehaskGLMVAYENIQASESRirdad
>Protein8201 49
mvkevaskTSDVAGDGTTTATVLAQAIYRprleargrghepdgpearhr
>Protein3045 46
pgcvvlvnqgwvdgpafaerVAATDHEDAALAFRdlagwllarsgd
>Protein8203 187
maasagtytqtkypivlvhglfgfdnigpveyfygipsslradgakVYTVQVSAANSTEV
Rgeqllsqvkkilaatgaskvnlmghshggptiryvasvrsdlvasatsiagvnkgsava
dillkvappgsitnsvvvtvtnglatvinflsggsglsqnslaaaqslstagsakfnlah
pegiptt
>Protein9553 153
mvelnrvakvtkggrtftfaaivvvgdgnglvgqglgkarEVTESIDKGKEDAMKnlvrv
pvrngsipheqyakygaakvllrpaskgtgviaggamravlesagvtdvvckslgssnah
nvikatiralslmrdpiavskqrgikldrvfng
>Protein9000 142
mghdarfvqastsevygdplvhpqsedywgnvnpvgprsvydeakryaealiaahgraag
lnggiirIFNTYGPRlglddgrvvtqfitqalegapltvygdgtqtrslcyvsdlvrgfl
amidgsiagpvnlgnpheltvr
>Protein9003 281
mptaalrealseahlrgsvlkVVSVWSYPPLSAEERLLTTASAVEAETIERvgetvdrlr
heghnseltikvdvrqgapgkvlidlavgcellvvgrrdrsrlrhlvlgsvadqcvrhsp
vpvmvvpsdwerpdrsgdvtlavgmdfsdsanealrwtlgeaerrnaavrvvhsweepml
vggdlmmamppsaalehdaeermdrfmsaldvpdgvsvtgsvrrgppaqvlleaaedadm
vvvgsrglggfaglllgsvarrvthlapcpvvvvpsekqrr
>Protein9002 250
mgiedqpvfahlplivgegrkklskRRDDVAVENYRqagylpeamvnylallgwgpndgi
evrpvgeiieqftleginpapaafdpkklahvnaekvralspeefldaaepylaqgpwna
ddfdrdvflalagevqsrvktlaevpsmvdflfldqpemdeasvakaltgneaapalldg
aiaaladiewtaealhaatlalgeanglklgkaqapirvagkaqapirvavtgrELLLQY
DRtllvadpk
>Protein9557 149
mpaaftfncptevedaaenyeefkkAGAEVYIVTTDTHFSHKVWHETSPAVGKaqfplvg
dpthqltrafdvhieeaglalrgtfiinpegviktaeihdnaiardvsetlrklkaaqfv
ashpgevcpakwkegeatlapsidlvgki
>Protein9556 179
aggarddapedveqpddpesagdsdasdaweddswstgagafdgvggadadlvtssedsg
ddssdasgddtnerewdadggdddqsiplllfddgvavelpgdvligrRPDPGVRDDPTR
lhtltmtddsqavsrnhvelrrrddevsivdcgsangtfveatpgeltrldaesphmlr
>Protein9007 174
TDDAGTTDASQKDQSPKPQAKVVTVSDGVVAGTRedlsgvtlvehlesagfevlehrvia
dgvervsntlsymalnfvgiiattggtgfghrdetpegtrrildkTAPGLTNAMAGASPL
NRlsrgvagvrgralilnlpgstkgaietidavidvlphavsllagahgphpts
>Protein9006 47
mlirlyqagrLKLDELVSATYPLEDFNKALDELHEGKlargvlsvsg
>Protein9009 129
mqpivytnkdlksseivesiilnsssippvvsfqnnnkvyfldggltnnlllerfskksk
kIGIYYENTTIFGKdrsllestfllkpsrrlpissfdytdpvgvkdcyemgkedveklkt
eilkfcrkd
>Protein9008 157
mlgdrrptvtetvvvlrtdagviedaitgdgvvgleaflgraeevtaaeidarIEALGPD
SPADILFTSGTTGRPKgavcthgqvvrayaawaavvglthedrylvvspffhafgykagi
iaamtvgaplypepvfdvnkvmqriaaekismlpgpp
>Protein9559 49
mfldrlpaelsggqqqrvalaralakGAPLMLLDEPLVNLDYKlreelr
>Protein9558 251
klfqvkQDLESKVQKIESTKKECIKLEKDIDAILKelldhrkllsqkrqefldkvfqsnk
svkikiipfgnkqavearlreilnmengfesiighseseeglvfnlysngideqnisnlk
nnikgllegrdfeatgrynqfkdrivklpqqnfdqldlffpedsldieykspngkyqpid
qgspgqktaallsfvlsygndpiildqpeddldnrliyelivkqlkeskskrqiivvthn
anivvngdsel
>Protein6527 22
mhlrftdvrVPASNLLLGEGRg
>Protein7648 32
mqqfwddirrTIVVGLDMAHEVLQKrlgkevt
>Protein1788 26
mrSTYDHAEPGILFLDRmnkdnnlyy
>Protein1789 48
sevpllskipvlghlfrskshsktkrNLLVFLQPLILRdgqsaaglat
>Protein1787 43
pnlaafaaknlqcfalellprtlsrAQNMDVLSSQSNLAGYKs
>Protein1784 420
mkqletlaakGNLIAYVGDVVGTGSSRksatnsvlwwtgedipfvpnkrfggvclgskia
piffntmedagalpielnvddmnmgdeielaidtkttkvtalkngkviaeaqlkgkviae
aqlktpvildevraggripliigrglttkarVVAGDVANEGISKvsaadisfarrlgyti
kllaicerfddgsvaarvhpamvpiehplagvrdsynavfvegdvvgnlmfygrGAGGGP
TASAVLGDVIDAASNLSRgthasvghlakaklrsvddlaspyyvnvevrdrpgvlaavas
gpacllrwrrcsattayrsgVPTADVSVVDLTARldkgtsyeeikqvmkaaaegelkGIL
GYTEDAVVSQDFIGDKRtsifdadagimlspnfvkvvswydnetgysnkvvdlighlstl
>Protein1785 78
pqpvldvldacgdiiigdlfadqfvkAGLSEETARciadglggkltmsglvemgqggeip
adleaeitslaqscaagg
>Protein1782 52
wkglnvgfsvpqvlgnkvrfkSTDPQFNTQTRiarqymfmtsyeaalgkkke
>Protein1783 69
mnfesgegkNQPAGQQDLDIKtymigasmplgagelkasytygdasydllegsqiaigyi
ynlskrtal
>Protein1780 132
pvsdaavtdqaeeetetaeqdearealvdsvrSHLGDAVVASEVMPGLDTHVRISNEAWG
EAAQVVRydlgfryfcflsvldwlpspfgryletepetlqkAAAAAGDAELTPGICGADR
rfqvfarvrnlt
>Protein5449 43
lprvvelfeartpkGVAPIAEAAGRvqieesdkarrilltpdd
>Protein5448 242
dvefscedagrseldflcriieaaidagartinipdtvgyaipqqfgelihniitrvpna
dkaifsvhchndlglavsnslaavlngarqvectinglgerAGNAALEEVVMALRtrsdl
fivetsiytpeivptsrlvsgitgfpvqpnkaivganafahesgihqdgvlkhretyeim
raedvgwnanrmvlgkhsgraafkarleqlgiavgtddsfnslfirfkeladkkhdifde
dl
>Protein5444 15
TAVSETYAQKehsvt
>Protein5447 35
lagkeygsgssrdwaakgtallgvrAVIAESYERi
>Protein5446 64
gehggdpdsvkfchragltyvscspfrvpvarLAAAQAAIEEKraeaaavagksvrgsak
sase
>Protein5441 32
gvtiarEIELEDPYENLGAQLAKevatktndv
>Protein5440 31
lgitkaslqtrSFISAASFQETTRvltqaav
>Protein5443 46
iffyrMIEIYYSSVSPKinvqqlkenalvsvptevrekklehqqle
>Protein5442 31
gkTVLIMELINNIAKgydgmsvfagvgertr
>Protein9979 95
maelhdilrrplinekssrLQESENVYAFEVSETANKHEIKsavetafgvtvvdvrtlrm
rgkakrfgqfmgkrsnwkkayvrlaegsvlnffes
[truncated: 667,084 more chars]
