# Supplementary material for: A Graph-Centric Approach for Metagenome-Guided Peptide and Protein Identification in Metaproteomics
Source: PLoS Comput Biol. 2016 Dec 5;12(12):e1005224. doi: 10.1371/journal.pcbi.1005224 (PMC5137872; doi:10.1371/journal.pcbi.1005224)
Supplement: S1 Dataset — (ZIP) [file pcbi.1005224.s006.zip › Supplement/ProteinID/SD7.hybrid.fgs.2.protein.fasta]

>12005858_1_857_+
PRRVGCEIASVLGRPDAKDTRDQFRIDAEWQLGAHLLRAGVDIDNFESVAGESYSGGIVW
RYGRYSATGITNENSVVRKRVFQSGSTVAVDQTAFYIEDSWNVTDNFIAYLGLRWDNFEN
KNGDGETFAEIKNQFAPRLGFSWDVYGDSTFKVYGNAGRYALPLTATVAVRGASKSLYSE
QFYTYTGVDPVTGAPTGLTLIPNYNNGRDIRYLNNEFGVGKNPETISDQGLKPMYQDEYI
LGFQKQITDTFSLGTRLIHRDLKAAIDDQCDYRPIIDWALANGFT
>11958925_1_593_-
DQGNRITPSYVAFTDTERLVGDAAKNQASLNPERTVFDVKRLIGRDFNSKEVQADKKMFP
FNVVSKNGKPVIEVSIKGENKIFSPEEVSAMILSKMKETSEVFLGKEVKNAVVTVPAYFN
DAQRQATKDAGTIAGLNVLRIINEPTAAAIAYGLDKKAKEKNILVYDLGGGTFDVSILTI
DDGVFEVLATNGDTHLG
>11964906_1_614_+
WSAYEDIAAFFSEDVKNIDGKPIYGHMDYGKKDPSLGWRFTDAWLSMAGTADVGIPNGKP
VDEWGIRASADGCNPQGASVSRGGATNSPAAVYALTKYIDWMKKYSPKEAIGMTFGEAGP
VPAQGQIAQQIFWYTAFTADMIKPGLPVVNADGTPKWRMAPGPNGPYWKQGMQNGYQDVG
SWTFFKDHDANKVAAAWLYAQFVT
>11936008_1_527_+
IGLNPESILANFFVNDNFRLMDSGAQLEFVPERLRGEVARFDITDKSGKVVVAKDKRVTA
RHTRELEQSGTMHISVPEDFLIGRVVARNIVDGDTGEIIAKANEELTEALLKKLRSSGVQ
ELQCIYTNELDQGAYISQTLRIDETVDEFAARVAIYRMMRPGEPPTEDAVQALF
>11938298_1_533_+
ERESTAPNPKYAWAAKWDDSTRPAILFDPTTGKMAWPLFKPHFGKRVPFSANHSGAPWLE
PIHQDANGERTSEPAMPGEQGRWSLCPDNANRKHYNIHFVRMPITLAKKQGKEPAMVDKD
GLIYVLHEEERLTRANDDLKLPAVIRANVYDCVDLLLTSEWDDDDYTNFQSSKINIH
>12034943_1_910_-
RFARLKVPQLLDRFLALPDGERFVPLEQVIAAHLDRLFPGMSVVDSTIFRVTRNTDLILE
EDDAEDLLAAVQSEVRRRRFGGAVRLEVDDHASEEMVDILQEELDLPAEAVYRRRVPLDL
TGLWAVYALDLPDGTFREFSGITQPRLKSIGEGAPADFFAALRKGDIMVQHPYDSFSGSV
DEFIRQAARDPEVLAIKLTLYRTSGDSPIVESLIKAAEGGKAVAALVELKARFDEENNIV
WAKRLEKAGVHVVYGMVGLKTHTKVALVARQEGERVRRYCHVGTGNYNSKTARIYEDLGL
LT
>11957153_105_587_-
AYVALVFEQEMQTAASSSALEKSYELPDGQVITIGNERFRCPEALFQPSFLGMESAGIHE
TTYNSIMKCDVDIRKDLYGNTVLSGGSTMFPGIADRMQKELTALAPSTMKIKIIAPPERK
YSVWIGGSILASLSTFQQMWISKEEYDESGPAIVHRKCF
>11964742_1_595_-
QTNLLKPKAINVEQLGHNRAKVALEPFERGYGHTLGNAIRRVLLSSMVGYAATEVTIAGV
LHEYSSIDGVQEDVVNILLNLKGVVFKLHNRDEVTLSLRKDGDGVVTARDIQTPHDVEIV
NPDHVIAHLSQGGKLDMQIKVEKGRGYVPGNQRRFSDETSKSIGRIVLDASFSPVKRVSY
TVESARVEQRTDLDKLV
>12040235_500_1738_+
LNSQDNETLVRVGPGTAMGQLMRLYWIPFLASADVERDGQPHRVRLLGEDLVAFRDSEGQ
VGLVDQACPHRGAPMVFARNEEGGIRCIYHGWKFDVTGQCQETPAEPPGSAMTSRMTIKS
YPVRERNGVLWTYMGPKRETPPPLPELEWNMVPESHSVVTFRVQEXNWLQALEGEVDSAH
AAILHGRRNGSTIAQWRQGQDLSPKFEVQPHDAGISIAARRKDGTEHNYVRVNQFLMPFW
TLVPPQTQYPELSGHAWVPIDDHHTLAIMFSYTPDQPFYEKSRKLFKDGYKGRETGHHSH
GAYEARPVTVPYHRYWSRFNRGNAYNYDYQTGMPGLWLEDAACGSGVATIYDRSQEHLGS
TDAGIVRVRRLLLESAKKLAEGAEPVSAAKPSSFMMRAISVTIPAGSDWMEL
>12012219_1_353_+
TKQERQLEARLAAARARLAHARSVKPKQVKVAARLERTQRRLDKVAAGSSKAAKLRAREA
DLLVRFDRMDRRRGDRRLAEAEVIELSERLEAVRAAALAAAGGSGTTRRVFYRADD
>12012141_59_926_+
ASNYFAKGLKRSALTVALGLCFVGGVQAQTNTAGAVTGRAASGDTITITNPATGFSRTIT
AGSDGNYRFSALPTGQYQLSRNGGAPRNVTVNVGGAANIDFVTSGGDATTLDTVTVVGAG
AINPIDVSSVESTTILTAEQIAKIPVARDTTAVALLAPGTVRGDSAFGNLASFGGSSVAE
NQYYFNGFNITNSFNNLAFAQIPFEAIAEQQTKTGGYGAEFGRSTGGVVNQISRRGTNEF
MAGGNLFYTPGSLRENFPNQVLNDGTVAADNSSDKFSDELTAAVWAGG
>11965046_143_520_+
GISPGLRGEVEFTVADADTARSLGSGSVEVLGTPRVLAWCEAASISALADTLPAGMTTVG
MRVQLEHIAPSAIGAVIRVDSSLDKVEGRRLTFTVSAHEDGRLVAAGKVTRVVVNTDEFL
SKLD
>11935390_1_526_-
IECGSTTNNATRQKDVSFVVTTFVEEVRIAVKANSGITSIAQLKDKNVATTTGTTSVQLL
RKNERASGIDFKEVFGKDHADSFLLLESGRADAFVMDGQILAGNIATSKNPADYKIVGEV
LSVEPIAIMIRKDDPAMKKLADDTVKAMIKSGALAKMYDKWFMQPIPPKNTKVG
>12046419_1_187_-
AKLLSGEATLEGSGASRVIKIPGSTAPGARGTAAGKARWVWYPVEREESIFTILTEFGDK
K
>12031399_623_964_-
VDIYGRSVDELQASLSPDLAEELDRLAPDFDGDEVPSEATLRIAQAQLVGWLEGLFHGIQ
ATLVAQQMAARQQLEGVRGQLPGPGGIQGQTEGPMGGGPPPGAPGRGPTGYL
>12023577_1_490_-
AQVVQGRPGAQEPESQRPTRRNLPWPIRFLDTTVGMKWAMALSGVMLIGFIVFHMIGNWK
MFLGAEAINHYGEFLRELLYPILPRTVFLWIMRLGLIGAFLVHILAAYRLVVINKRARPV
HYESKRQFVAVNYANRTMAVSGTIVLFYLLFHLADLTWGVGG
>11980218_1_679_+
HEKVLTKIKVDAAAEELVREQGFTLDDVPPVETMVKLALTGNMSTGGISIDRTFDAHPDN
IEIAEEAARLIGLDVAGIDFIAPDIASPVREAGGAICEVNAAPGFRMHTHPTVGEPQYIA
KPVVDLLFPPGAPSRVPIVAVTGTNGKTTTSRMIAHIMKGLGRQVGMTSTDGIVIDERLV
VKSDASGPRSARMVLQNPRVDFAVMEVARGGILREGLGYDRNDVAV
>12039891_1_967_-
NKLLYALVVLVLCVGSANAQSGEIQGKVLNDKAEGIPFANVVAYKNGVLVTGATTDFDGK
YAIPALEPGTYEIEASYVGLKKRLTGITVSQGIVFLDDILLSDKILDVVIIKYQAPLVDK
GNTSTGGVVTKEDIQKIATRNVTSIAATKEGVYQSDEGGGLNIKGSRGDATEYIIDGVRV
SGSLKLPQDAIEQLEVITGGVDPKYGDATGGFITITTRGPSKNYNGSMELATSEVLDDYG
YNLASLFLTGPIIMKDKGTDSAQAKFGFFIAGELEMERDPDPSAIGNFQVKDDVMNSLTV
DPLRPSVTGLGFNKNSEFITD
>12032467_1_316_+
GTVPHFVVGEYGASKVILRPANPGTGVIAGATVRALLDSSGYHDVLTKVVGSNNPHNVVR
ATLDALRRLESPEQYAIRTGRSIDDVLSSYNVGARTRAHAVSGA
>11950429_21_566_-
RLAKLAGGVAVIKVGAATEPELKEKKHRVEDALSTARAAVEEGVVPGGGVALINAMRGLD
NVKPANDDEKYGVQILRRALEEPMRQLARNAGEEGSVIIDAVRRQQKEKGVTSYGYNVLT
GEFVDLLEQGVIDPVKVTRSAVQNAVSIAGLLLTTEALIADLPEEKSAAPAMPGGGGMDF
>11941666_1_542_+
DAQNDGNSRWGIKVVEDLGGGMKATAQFEQNIDYSTGAADVASGRYAYMALDGGFGRIKA
GRTLSPSFFGVAAWELTGAANFSAVANQFGFAGGGSRNSREFSYTTPNMGGFSATLGYVT
ELDGMENGGLGSKLDANAIYAAGPLAVGLSYWKNDKVAPGASTDGNYSLGASYNFGAFIL
>12026321_1_813_-
ARILVTEKIADPGLDRLREAGHSVDVQLGLSPEQLVEAVPGAAALIIRSATQVTDEVLAA
GSDLVMVGRAGIGLDNVDVAAATKRGVMVVNAPQSNTLSAAEHTMAMLLALARNVPQACA
ALRQGRWERSQWNGVELADKTLGVIGLGRIGTLVAQRAMAFGMKLVAYDPFVSAERARQL
NVELLELDDLLQRSDFVTLHLARTPETVGLLDADRLAKARPGLRIVNVARGGIIVEQDLA
DAVRSGHVAGAALDVFASEPTTESPLFELD
>11980014_1_678_+
YVECGMAYDAFSPDPMLVVDETRHAMQQVALARGHSHRLAEGILGAANLLLGSAVQPVLE
AHVDASEGRFRGVRFRVAYDADPEAGYHESGYLNQNVLDRPELVESARLLGRMGLTLELW
GFHPQLADIKAFARMVPEVQIVLNHIGGPLGVGRYAHERAEVFKAWSAGITALSDEPNVM
VKLSGLGISRLGLRQPGGQDHTTSDQLAAAWGPFVRHCVESFGPD
>11959589_1_595_+
ALSEFTGRDHSHLAVPREDDQIRYRDVQAQPRKIISSPTWSGIESEHVSYNAGYTNVHEL
IPWRTLSGRQQLYQDHPWMRAFGEELCVYKPPIDLKTTKPALAQYSDDRKQVELNWITPH
QKWGIHSTYTDNLIMLTLSRGGPIVWVSEIDAKKVGIIDNDWVEVYNVNGTLTARAVVSQ
RIPEGAIFMYHAQEKLV
>12047361_1_791_+
VNLEQLIVAPTIAYKMNSNHSVGISPLLVYQQFKAKGLHAFTQMSSDPSKVTNNGTDSSS
GLGVRIGYLGKINDQFSIGASYSPKTKMSKFKKYAGLFADSGSFDIPENLSLGMSFQVTP
AVSVAADFQRINYSDVTSIGNPSTNRMPLGSKGAPGFGWSDVNVFKIGVQWQATPALTLR
AGFNKSDSPIQGRDVSFNIVAPGVTTTHITLGGTFALSKTSELTVAYMHAPKQTVSGQSF
LAGNESISMSQNSLGIQFGWKF
>11957399_199_501_+
SALTKADMVEHLFNELGLNKQEAKELIDIFFEEIRLALENNQPVKLSGFGNFDLRDKRQR
PGRNPKTGEEIPITARRVVTFKAGQKLRQRVDAYARTQS
>11978854_1_245_+
PNGMTTRAQMATFLWRDAGSPMGNPNSGFDDVPNGAYYEEAVDWLVAQGITKGTSPTIFS
PDDSVSRAEMSTFLFRRACP
>12026377_1_1017_+
SRWEQIKFNKKDFDRVITFITENLSKYKTQPLKDAYESMEDEDEAKEEFSVKDVYLAAAN
GYLNSLDPHSNVFLREAWEKSMKSIEDSSFEGIGAVLSGGGNREVIVENPLEDKPAVKAG
VRAGDVIVAVDDKKTKGVMLDKVVKRIKGKKGTAVKLTIKRKGIAKPFDISVVRANIEIK
NVSKRLIKDHEQIGYIKLSGFVKSNTESSDTEIKNAFKELEQEAAQKNTKLKALVLDLRN
NAGGYLDLAIDISDMFITKGLIVSTKSPNREADESYARMKDLTDLPLAILINAKSASASE
IVASAIKHHGRGLLLGERTFGKATVQKLMDLQGTVIMC
>12038347_1_445_+
EVILLEKVANLGALGSKVSVKAGYGRNFLIPQGKAVPATQSNLDAFEARRADLERQEAEI
LATAQTRAEQLAALAIVIAAKSGDEGKLFGSVGTRDIAAAITTAGIAVSKTEVRLPNGAL
RNTGAYKVALQLHSDVMAEVALTVVAE
>11948197_1_560_+
WKKAEEYLKAGKGKKVPVRYAHNTYSDETHSATSEIKTEVTVLSAKELKDICYFIPCPKS
PHGCDVDPTGEYIVGSGKLAALIPVFSFDKLQKAIANKSYDGDFEGIPVIKYEAALYGEV
KKPGLGPLHTEFDGKGNAYTTFFVSSEVVKWNIKDLKVLDRVPTYYSVGHLCIPGGDSKK
PNAKYL
>11968430_1_198_-
KHIIAVLLENEAGALSRVVGLFSARGYNIESLTVAPTEDPSLSRMTIQTTGSDDVIEQIT
KHLNR
>12018983_80_1000_+
DITMTTMPFSRKALPIAILTTLLAACGGGSGDSGTSSTTPAVTEGTITGTASKGILQKAT
VTAYKIKDDGTKGDALANTTTDDAGSYTLKVSGYSGAVLLEMTSAANTTMLCDNTAGCDG
KAFGQAVPAAGLALQTVLPELKATNKTAITPFTHLASKYAEKKGYNKTNIEAALTQIADL
FNLPALNETTPVNAAGDLSTATTTEQQYAVMNAAIAQLAGKVSDISAKLKALSDEINTKD
GQLQSSGAAADKVDLADVLAAAKNVTESSKLQHLSAGIKTILAAQLAVAEKNTDITTAAP
ANGAG
>12025453_279_1067_+
SSVVDVVAREILDSRGNPTVECDVLLESGVMGRAAVPSGASTGSREAIELRDGDSTRYLG
KGVMQAVENVNTEIAEAIIGLDAQEQAFIDQTLIQLDGTENKARLGANAMLAVSMAVAKA
AAEESGLPLYRYFGGSGPMQMPVPMMNIINGGEHANNSLDFQEFMILPVSQGSFREALRC
GAEVFHALKKLLDKKGFSTAVGDEGGFAPNLASHAEGLQMVVQAIEAAGYFPGEDVLIGL
TVRRPSFTRTAITIWRGRVCS
>12028165_1_316_+
EYDNRHLWMKLKSIISSHFANYQEAWEMNRLIDQGAIVPVMSDVYDLTHVGDAALKVHRN
EAEGKLGVLCLSPEEGMGITDQAKREVVGEDRINLFRRMAGTKA
>11938816_1_534_-
ALASGKMGGRGRQILGRGLNYDLTGNAEAIAESVKNYVQVDEGDDTEVKIVKGGKSLLIQ
SPSSRIIAGADYMAATTVGAAAVTQTIIDMFGTDPYDAPIVKGAVWGSYPQTMDLMGGMV
QGILSIPQNNEGLGFSLRNIMANHVAAICNRNAMNTSALSSIYEQSGIFEMGGAVGI
>11990386_1_655_-
AYSFTERKRIRKNFGTRDSVLEIPYLLQMQKDAYTAFLQANILPKKRTNEGLQAAFDAAF
PIVSHNGFVEMKYLEYNLAKPAFDVRECQTRGLTFASAVRAKVQLIIYDRESSTTQNKVV
KEVKEQEVYMGEVPLMTDKGSFVINGTERVIVSQLHRSPGVFFEHDKGKTHSSGKLLFSA
RIIPYRGSWLDFEFDPKDILYFRVDRRRKMPVTILLK
>12005318_1_852_+
TVFDAKRLIGREFKDATVQSDIKLWPFKVVAEGNKPMIEVDYQGQPKRFSAEEISSMVLV
KMKQTAEAYLGETCKNAVVTVPAYFNDQQRQATKDAGAIAGLNVMRIINEPTAAAIAYGL
GKKTKGEMTVLIFDLGGGTFDVSLLSIDEGVFEVKATAGDTHLGGEDFDQRMMDHFCKEF
KRQHKLDITSSDRAVRRLRTACERAKRTLSSSTKANIEIDSLFEGIDFNSSITRARFEDL
CGDYFRNTLTPVEKVLRDANVSKSQVNEIVLVGGSTRIPKVQQ
>12019351_729_1004_+
RPSPPAPVSSKPHKVTPDSFNEAQQIADVFKRRQPVIVNLEAADRDLSRRLIDFASGVCY
GLGGTMERVGGQVYLLTPTDVEVSDDDKRV
>12036707_1_1014_+
KDGVTVAKEIELEDAIENMGAQMVKEVASKTADAAGDGTTTATVLAQAMVNAGMKYVTAG
ANPMDLKRGIDKAVAAVIADLKNQSEVVGSDFSKIKQVASISANNDDEIGSLIADAMKRV
TKDGVITVEEAKGTDTYVDEVIGMQFDRGYLSPYFITNTENMTTEYENPLILIHDKKISN
VQEIVPVLEKAVQTGRPLLIIAEDVDSQALGTLVVNRLRAGLKIVAVKAPGFGDRRKAML
EDIAILTGGVVISEEKGYKLENATVAELGQAEKITVDKDNTTIVNGKSQQADINARIGQI
KAQIETTTSDYDKEKLQERLAKLAGGVAVLYVGLPLK
>12030781_19_882_+
ANKLTTAAEATSHITSGMTIGIGGWGARRKPLALIAELVARDDLSDLTVVAYGGPEVGIL
CRAGKVAKVISGFVTLDTIPLEPHYRIARQTGSIEAAEWDEGMILLGLNAAGWNLPFLPT
RGGLGSDVPRVMPDLKMVTSPYPGRNGGEPEELLAVPALHLDAALIHAQRADAQGNAQLL
GEDPFFDDLFVRAADRAIVSCERLVDTAEFLDEGPVQTLLVSRLNTDAVVEAPGGAGFTQ
CLPDYERDEDAQRAYVATAKSDETWDEWLAAFIANPSRQISQEATR
>11936272_144_528_+
KLRYTALSVAIACALAGQGWADEAAAKKWIDSEFQPSTLSKDQQTAEMKWFIDAAKKLQA
KGVKEISVVSETITTHEYESKTLAKAFTEITGIVVKHDLIQEGDVVEKLQTSMQSGKSIY
DGWISDS
>11970354_1_463_-
SGPGADVRRPTCNRGATVQYRTETDSMGDVNVPADAYYMASTQRAVDNFPISNLRFSRRF
IWALGLIKGSVATVAAERGAKDSEASDATRRAADEVMDGALDDQFVLDIFQTGSGTSTNT
NANEVIAARASELLDGERGTHRVHPNDDVNYAQ
>12030099_1_1264_+
CVGGYLDGSFEKIGTGNKSKFAGEDENYGNKRLALFQTSDSRAATFADLGRHSTWVKWTA
PTAEALRQACLANESRISQVEPQLPNAVVSKMVVSNSKFLGPLTIDFNQQYNAVIGGRGT
GKSTILSYLRWGLCDQPADHDQTSSEAGSIGARQRRLIEATLFPLDAQVEVHFVINGIPH
VVRRQADTGNIRLKIGGADFVPAREEDVRALLPIHAYSQKQLSSVAVRVDELTRFITAPI
QPDLDEFDRQIAEAAGRLRENYATLQRVRVLDLAIQRSTLDVGSLEDQAENIRQSLGGMS
EEDRVILADKPRYDXSERHTTVGKGEFDSSLQPLVDARSALDALNVGEADGSASQPSKLA
EPIEELVTIVGATIQTVVDRVEAAQTELRAASDVGSPVALAEARLNEIHGDFGAAYETVK
>11978476_1_542_+
AGIGVPQISAIDNVAKALNNRIPLIADGGIRYSGDIAKAIAAGAHVIMVGSLLAGTEEAP
GEVELFQGRYYKAYRGMGSLGAMSGSTGSSDRYFQDASAGVEKLVPEGIEGRVSYKGPMS
GIVHQLMGGLRSSMGYTGSANIEEMRTKPQFVKITSAGMKESHVHDVTITKEAPNYRVG
>11943178_1_546_+
YMGKFGDVSVMFTTAMKEGNTYAVANGISTGAAADAATVGAPTGAVGAAKMPLALAVNYG
AGPIAAGVTLTKNGRGGDKLLTQVGFTYDAKVVKASLAFEQDGNQVGGKNAYSLGVSAPL
GAASVNFVYGKDQKGSAADVTQIAVGGQYNLSKRTNVYGLVGQLKSAGATASNQVTLGVQ
H
>12029045_1030_1233_+
NKGELIDAMAADTGLTKTQATACLDSMMTAIRKALKKGDKVTLVGFGTYSVSKRAARTGR
NPQTGK
>11946933_1_556_+
CRDVVVEVTKAGGFGVLGAVTHSPEQLERELKWIDEHVGGRPYGVDVLIPVVYDREAEAS
TEEVIDLIPAEQRQFVDKLLDAEGVPPLSADDAAEARRELIGRGRNTTPLGARRLIDVAL
RHPQVKLVVSALGAPPKELVDELHGRGILVGSLCGKAEHAKAQRAVGVDIIVAQGTEAGG
HTGQI
>11990070_496_735_+
AIERTLSIIKPDAVAKNVIGQIYARFEAAGLKVVAARMAHLSRLEAEQFYAVHKARPFFK
DLVDFMVSGPVMIQALEG
>12017295_1_400_+
ERFPHPQLMPGDPVDRARVRLFLLNFEKELFVHVSALENRATKGNDKALEKARAHIRDRL
TQLAPVFLKNKYMLGDGFSMLDVAIAPLLWRLDYYGIDLSKNAAPLLKYAERIFSRPAYI
EALTPSEKVMRK
>11983620_1_697_-
RKTSRHRGGGHKQRYRVIDFRRNKDGIPAKVAGIEYDPNRTCRIALLHYLDGEKAYILAP
KGLNVGDMVQSGQGSDIRPGNALPLRFIPVGTVVHNVEIKAGGGGKMARSAGASVQLVAK
EGGFATLRLPSTEMRRVPIDCRATVGEVGNSEHELIKIGKAGRNRWKGKRPQTRGVAMNP
VDHPHGGGEGKTSGGRHPVSPWGKPESRTRDTNKPSQKLIVRRRRTRGSRR
>11951125_1_568_-
LIMDTLKKVANKHGLSCLLHEKPFKGVNGSGKHNNWSMSSNDGQNLLEPGDNPHDNAQFL
FFLVATIMAVDKHGDLLRVAISNAGNDHRLGANEAPPAIISIFLGSQLTDIIDQIEKGAA
TSSSVGGFMEIGVSTLPPLPRDTTDRNRTSPFAFTGNKFEFRAVPSSLSLGYPNAFLNTF
VAEALDEM
>12033429_13_1375_+
KVRNALHLGVPALVIAAAMTSPALAAAAQDSPEAESSARVGGIKEIVVTAQKRAERVNDI
GMSIQAIGSDDLTKLGVTDTADLSKITPGFTPSSGSPPIYTIRGIGFQDTSLAGSPTVSL
YVDEVPLPYSILTTGASLDLERVEVLKGPQGILFGNNATGGAINYIAAKPTDDFSVGAKI
SYGRFDSLDAEGFISGPISDNVGFRVAVRRQSMDDWQKGYTTPLTSGQRDVWIGRAMLEF
EPTETFSALLSIHGWKDKSDTQVGQFFGVEPLNPTNGVDPRIIAYPLAPHNPRAADRSVC
VNNSIFNEPFNQIPEPFGYSPDRPTTAEIXTSLARDNTFYQFSLRMELELSPDIKLTSLS
SYERFDRDQPFEGDGIIYQNYEAQLEGYLDVLYQELRLSGEFGNGGNWIVGANYERDKTF
ESTLQTFSGSTSIPTLGINLGPTNTQNRQTTDT
>11940716_1_539_-
TVVSVADDMFAVDAARAYYPAFSTNEELVESFYLNTLGRVADAEGLAYWTAALNAPGATP
GSVITDLIYAVVGYSGTDAAALTSQQLFNNKVTVGQYYGENNGDIAGAASALVPVSADAA
SVANAIAAIDASGVANGLTFTLTEDTAAGADVMRLTGDMDVRIDLTANNNQVKGLDLDG
>12001604_1_818_+
NSKVTGNISGAGQLVKFGDGSLTLDTKVTALDGTVSYKGNDYDGGTLISGGLLIVNDNKD
LGKANTNVAITGGTLQIANDITLERNIVTSTTAGGSISTAGHNVVLEGAVFNGGNGGHLV
KSGAGKLTLTSALSDYNFGTTKDIVSNEDIARVGNTVINGGALSVAKDEFLGVKQKQFSD
GGLTQAEWDRGNLLIDGGTLEITAGLVSQRTVNIGAAGATIDVVVAGEVNKTELKGQLKG
AIGGSGGLVKEGDGILFLNLQSNEYSTDGVE
>12007220_141_752_+
MVLYSGTTCPFSHRCRFVLFEKGMDFEIRDVDLYNKPEDISVMNPYGQVPILVERDLILY
ESNIINEYIDERFPHPQLMPGDPVDRARVRLFLLNFEKELFVHVSTLEARNSKGNEKAIE
KARAHIRDRLTQLAPVFLKNKYMLGDNFSMLDVAIAPLLWRLDFYGIDLSKNAAPLLKYA
ERIFSRPAYIEALTPSEKVMRK
>11936622_82_529_+
SLSNSLGLLGRKVGMMRVFTDEGDSVPVTVVDVSNNRVTQIKTNENDGYVALQVTFGSRK
ASRVTKPIAGHLAKAGVEAGEIIQEFRVTADTAGQYAAGAVVPASAVFAVGQSVDVQGTS
IGKGFTGTITRHNFSSQRASHGNSRSHN
>12046057_1_516_+
LADDLKVPLVSSQPQYSLLWRVIEEEVVPTCEELGISQIVWSPLAQGVLTGKYQPGEEPP
DGSRATDEAGGKNMISRWMNDDVLTAVQQVSALADEAGLTMANMALAWVLRNPNVASAIV
GASRADQVTRIVEAVDITLDDDLVAQVEAILEPVSISDAKRTLKDQPKQRL
>11948815_1_422_+
GRILGFAALTVVGDGDGRVGMGKGKSREVPVAVQKAMEEARRRMVKVSLKSGTLHHTVFG
RHGASVVMMQPAPEGTGIIAGGAMRAVFDVMGMTNVVAKAHGSTNPYNIVRATINGLQAM
NTPSEIAAKRGKSVEDILG
>12024907_1_97_-
AGQKIRIRLKSYDHEVIDSSARKIVDTVTRA
>12001784_1_820_-
SGFTRMLEAAQDRGLLTLHRDERAGGVRVEVSSEPVPQQRHQPEPEEEEMGDLPGTTGEA
GRMRDLLASVGVDPLPRVYRHTVVYEFADHVQDRINKKKRNTFIYTVGDVARRCRDTVPA
VPPRHVRSVLNALAQTGELVHPDGKPARTPTAPFIIRKDGEGLLDALSTFYLNVLADRGE
SLDDSIALSQLLYGDDDHVQIVEEMVAWTQHERSTRDTSGEPRREEQAEQPRQERRDGRG
DGRGDGREARGDGRDGRRGRDGRRDRRDRNDR
>11959877_1_596_-
HQCGLPKKMALELFKPFIFSKLEFRGLATTIKAAKKLVDREGPEVWDILEEVIREHPVLL
NRAPTLHRLGIQAFEPLLVEGKAIQLHPLVCAAYNADFDGDQMAVHIPLTIEAQLEARAL
MMSTNNILSPANGEPIIVPSQDIVLGLYYLTRERINVLGEGKVFLDIGEVHRAYQNGAVH
LHAIIQVRVNAEMDSTEA
>12047469_330_725_-
GNPGPDTGYALTLVGRCVDNLTLGAGEHREDVVSGLAALAAKRAASYGRAPVRHDLDVAV
TIWGFASTAIDPELAELRRTTFEGVGDPHHYEARRALVDMVPESALRQTPDAVVQAHAAD
WRSLFVAGRV
>11997973_1_789_-
TPMATLPTDPEQLLDLADAGDRRALARALSVVERGGAAGSALVRAGWSRARHHRAQQDRE
PGDRAPDRALTVGITGAPGAGKSTLNATLCAELLARGRSVAVLAIDPSSPFSGGAILGDR
VRMGDVAGADGLYIRSMATRGHLGGLTGATNDAIAVLGATGRDLVIVETVGVGQVETDIV
DSADTTVVVVNPGWGDAIQANKAGLMEIADIFVVNKADRDGARDTVTDLESMLNLSGGHD
DGPAQWRPPVVSTVGTTGEGVA
>11996847_1_780_+
CGKYKRMKHRGITCEKCGVEVIQSKVRRERLGHIDLATPVAHIWFLKSLPSRIGNLLDIS
LKDLEKVLYCEAYMVTNSLETTLKEGEILSEEDYREAIETFGYGSFEVGMGGEVIRDVLS
RMDIQGMAKDLRQAMRDTSSEAQRRKISKRLKIVDAFLESGNRPEWMMLEVIPVLPPDLR
PLVPLDGGRFATSDLNDLYRRVINRNNRLKRLQDLNAPEIIIRNEKRMLQEAVDALFDNG
RRGKTFTGPNKRPLRSLSD
>12038367_1_472_+
NKGWDCAKFLLSNERTGIANVGLCRERLDYARELAGRYTQAGKPLLDDPKLRADIAMLEA
ETRALEITNWRFLLTDSEQKRLPAFASVLKLKGTELQQEINALLARIVGPGGLERRSADE
VTHGPIAPRYFYSRAASIYGGTTEVQKDILAKAIVG
>11937064_1_530_-
FMNKVDLVEDPEMLELVEMEVRELLSKYKFNGDTASVIKGSALKALEGDATGKQAIYDLM
AAVDAEIPEPVRLVDQPFLMPVEDVFSITGRGTVATGRIERGVIKVGESVEIVGMMPKGT
KPMTSTITGVEMFRKLLDRGEAGDNAGLLLRGIEKDDIKRGMVMCAPGSVKPHLK
>12029381_1_184_-
KLRPLADRVIVKRVENETKTASGIVIPDSAAEKPDQGEVLAVGPGKKNDKGELLAMNVKV
>12029989_992_1261_-
ISDITEQTNVLALNAAIQAASAGEAGRGFSVVAEEVQRLAERSADATRQISALVKAIQTD
TQDAVAAMERSTQGVVEGARLSDNAGTR
>11963652_244_610_-
TERIPVKVAILNNAYLGMVRQWQEMFYEERYSEVYLSPDLPDYVKWAEAMGCVAFRVESP
EEVAPTIIKANEIDDRPVVIEFRTDSSEKVFPMVPSGKGNDEIVVSQNLDAPNVRPDERI
K
>11955283_1_581_-
STVVLDKNITLKGASGSQATLNATGANVVLEGTLSNDGITQVGIIKEGTGTLELSGSNTN
YKGKTTIKEGNLAISEAENLGGKVLVELAGGGLNLLKSITIDGADDSINITGTRGAINTA
KDTNSELALAFKGQGLFVKEGAGQLTLSGTNTDFSGGVSIDAGTLTITKDDSLGKKDTSV
ILNGGTLQTNGVT
>11977250_1_650_-
SITPMIYLDGRGVTRDEVLRVAQQAATGFEQLGVSEGDTVALLLRNDFAFFEVQQAAAAV
GAYGVPLNWHGRTEEVIYVLEDAKPKVLVAHADLLAPIRALVPAGIRVFVVPTPPEIQQR
YGVSTELARPLPGDTVWREWAERFEPLQAPPRRARATMIYTSGTTGHPKGVKRQPATPEE
SKAYVELFASVYGLKPGMRALVCGPLYHASPNGYG
>12012753_1_382_-
YARILVATDGSTLSKKAVNSAISLAALCGAELIAIKVVPRYPQSYFEGSIPLSVEDVKRV
EKQWAEDGQAVVEAVKKTAATKGVAVKALTVKSDLVSDALISAATKYKVDLIVMASHGRK
GIKRLL
>12019387_1_184_+
KTDGASDFVPYVEPLTFGTSGEHVIEAKAIDNVGNESDIKKIVFSNDIKAPSTVIKAVSN
>12044043_1_917_-
SRASDGSWSVTTGVKDARYLYEVVVYVRSTGRIETLTVTDPYSVALTLNSTKSVAVNLKD
PRYRPTTWTAAAQPRLASTVDTAIYELHVRDFSISDPSVPESERGSYLAFARAGQGMRHL
TALRAAGLNTIHLLPTFDIASIEEDPARQSTPACDLASFPPDSTEQQACINAIRSSDAFN
WGYDPFHWLAPEGSFASSAASADGGKRVAEFRTMVGALHQAGLRVVLDQVYNHTPTAGIA
PTSVLDKMVPDYYQRLDPRGNVYTSTCCQNIATEHRMAQKIMVDAVVVWARDYKIDGFRF
DLMG
>11975546_1_657_-
SRGVERFEITVNDNSKLQTINSTNNALREVTIVNGTTSNVVPDAYTTTVTNSGNLTVNGK
VGDDDTLAGVENGSAVGVHDTTYGFTDVRLIDGSAMTGKLAFTAQVTTDSLAKYVNLTDT
ANSPTADVASTGNVNFNVMGANFAYSGGTNNDTISVLVDSTVAASTTLTGQSDFTLVIDG
GAGNDVITTNIGGSETAAWLVDQKRNANITITAGEGDD
>11968516_1_628_+
VNILLNLKGVVFKLHNRDEVTLSLRKDGEGAVTAADIQTPHDVEIINPDHVIATLSQGGK
LDIQIKVEKGRGYVPGTMRRYADESTKSIGRIVLDASFSPVKRVSYTVESARVEQRTDLD
KLVMEIETNGAITAEDAVRASAKILVEQLAVFAQLEGSELAAFDVPAQRGGNAQFDPILL
RPVDELELTVRSANCLKAENIYYIGDLIQ
>12007020_1_869_-
GHMDYGKKDPSLGWRFSDAWFSMAGTGDKGLPNGKPIDEWGVRVEGCTPVGASVARGGDM
NGAAAAYSINQFISWLNKYAPPEAKEMDFGTAGAVPSQGYIAQQIFWYTAFTASMTKPGL
PVANADGTPKWRMAPSPKGAYWKDGVKLGYQDVGAWTLVKGTRPDNMKAAWLYAQFAVSK
TVSLKKTLMGLTPIRESDINSQAMTNASPKLGGLVEFYRSPARKRWTPTGTNVPDYPSMA
PIWWKNIGAAIRGEVSVQVALDNMAAQADLTLALLQQQGMDKCAPKLNA
>11951585_233_569_-
TKGTKARYQVSEAFEGGQMPMHMRMPKLRGFKNPFRTVYQVVNLDRIGALYPEGGEITVA
DLVAKGAVRDGQLVKVLGTGEISVKVNITADAFSTSAKDKIEAAGGSVSQA
>12020701_1_956_-
SETNSVYQAYQANTYLFGGNAPYVEEMYENYLANPGSVPDNWRDYFDALQNVPAVDGSNA
RDVPHQPVIDAFAQRAKAGGTKVVVASVDAELGRKRTAAQQLIAAYRNVGSNWADLDPLK
RTERPNIPELDPAFYGFKDADFETVFDTSNTFFGKDKMPLRELLNDLRETYCGTLGAEYQ
YLTDQTQKRWWQEKLESVRSKPNFNADQKKHILDRLTAAEGLERFLHTKYVGQKRFSLEG
GESFIAAMDQLIQQAGSLGVQEIVIGMAHRGRLNVLVNTLGKMPADLFAEFDHTAPEDLP
AGDVKYHQGFSSDVTTP
>11954905_1_580_+
NNPVLIGEPGVGKTAVVEGLAQRIVEGDVPTSLKNKRVIALDLAAMVAGAKYRGEFEERL
QAVLREITESEGEIITFIDEMHTVVGAGASGEGSMDAGNMLKPMLARGELRMVGATTLDE
FRKHIEKDAALERRFQQVLVGEPTVENTVAILRGLKDRYEVHHGVRIKDSALVSAAVMSD
RYITGRFLPDKA
>12005554_1_854_-
PKAHGNPFDEATIAETKRVMGLPPEETFFVPDDVANFYRNAAAARAATHAEWTERTASAD
TEARRAFEAAWSARPAGDIVAGLPTFGPDDSPATRVASQQVIDALAPISPSLFVGSADLS
GNTGTKLAGAEFQSAATPSGMAMHYGVREHAMAAASVGMALHGGIWPVGGTFLVFSDYAR
PSVRLAALSKARVVFVWSHDSVGVGEDGPTHQPVEQVMALRTIPGLCVFRPADGNETAAA
WATAAKIDGPVAMILSRQGTPTLTGTADLAVDGVANGAYVLVD
>12033525_254_1120_+
TYSYTEKKRIRKSFAKRVNVLDVPFLLATQLDSFTAFLQASVPPAQRKNQGLQAAFTSIF
PIVSHSGNARLEFVSFALAEPAFDVKECQQRGLTFASALRSKVRLIILDREAPDTIKEIK
EQEVYMGEIPLMTTTGSFVINGTERVIVSQLHRSPGVFFEHDRGKTHSSGKLLFSARVIP
YRGSWLDFEFDPKDTLFFRVDRRRKMPVTTLLKAIGLTSEQILREFFDFDTFQLGKKGIE
FHLVPERRAARLRVSISVTNRARFSLPRINGLPASTFASSMRPESNR
>11949387_1_563_-
EILRYINHVADRFDLRRDIQLETRVASATFDEASARWTVLTEAGERFDGQYLIMATGCLS
IPQPPAFKGLETFKGDWYHSANWPREGVDFAGKRVGLIGTGSSGVQMTPVIAEQAAHLTV
FQRTANFSVPAQNEPLTEATLAHVKAHYAERRALGREAVTGVFLSANDKSALEVSDEDRL
KEFEFRW
>12005456_603_853_-
VVIRLARGGAKARPFFNIVVADKRTRRDGRFIERIGFYNPIATANEESIRIAQDRLTYWQ
GVGAQASPTVERLIQQAAKKAA
>12047251_1_392_+
GIPSVVYTMHGSAIIRDEALRAGALGFVSKSAAGGELVTAVLEAAAGRTYEAGVEYLPGG
EELTDLERRVLHEIPSGATSKEIALRVGLAGGTVDNVISSIIAKLDLKGKKRSALASWAV
EHGLGPSES
>11957911_1_589_+
TGKGTTIGTVTDIDGKYSLELPKDVTTLVFSYIGYTNLEKSITSLKIDAAMTAEGKALEE
VVVTAGAIKREKRSLNFQVNTIKSEDLAQGSTDVFSAIQSKTPGVRVTSASGAPGSTKRI
VLGGETSFLGGNNALIVIDGVPVNNEVNNGRLNTSANYIDFGNRGNDYNPDDVESITVLR
GPAAVAQYGSRGTNG
>11998317_1_792_+
QATEGVTDDTIKLGTSMPQSGPYAVFGGILNGLKAYYDYQNSQGGIDGRKIELIAYDDEY
KPDRTSDNVKKLVEEDKVFALVSVLGTQNNLAVRDYLDENCVPNLGVATGSPQWGEAVQY
PWLQGGIPSYALEMKRLVDYLEEVEPDAKIALLRQNDDFGDAYENSLELLTKDNDMELVA
TETYDAQASTDTKAQVDKLAQSDATVFVNGASGSQCPNTLKFVPDNWDVLTYVGITCNSK
LALSLAGGKEEGIISTQATLDPS
>12033367_1_925_+
DLTLSIRENQADKLGLYAFDDIDDMALMASPGLSHHQQREMLEHCELRKDRFAILDGPIV
SDGAMDIPASQKGFGAIYVPWLKILKPSWFVGNQDHIKVTGPNRRKLIKTERNELFVPPS
GHVAGIFARVDSDRGVHKAPANELVMGITGLTQNINRIEQGQYNDRGINAIRSFKDRGVR
VWGARTLATASDPSWKYINVRRLFIMIEQSIMLGSQWAVFEPNDHTLWKKLTRDVRSYLM
RVWRSGALFGATAEEAFYVKCDEETNPRYLIDAGQVNVQIGICPVKPAEFVIFSIGQWDG
GGLIEEV
>12033635_1_846_-
IDPKAKGAAGVLKLYELIEKGNKLRISGTKKVEARIADIKPDDLFTLIYTSGTTGAPKGV
MLMHSNMMHQVIDVVPTLEISSKDRVLSILPVWHIFERVFMYAAISTGASTYFTNVRDMR
EDFGKAKPTFMGSAPRLWESIYLGIFNRVNDPKQTPPARKAIFNTAYFFSKHFHASIRFL
QGNEVDYEGRNAIVSLFTGIKSIFVAILTFLPYLLFDAIALSKIRLATGGQLRATCSGGG
ALQKHVDAFFNDIGIKVIEGYGMTETSPVISARSFKHLVMG
>11993600_1_757_-
KCQEYANGKNCFVAGVNPKKAGESLLGIPIYATVKEAAKQTGATVSVIYVPPPGAAAAIW
EAVEAELDLAICITEGIPVRDMLEVRNMMKKREAAGGKKTLLLGPNCPGLITPDEVKIGI
MPGHIHKKGRIGVVSRSGTLTYEAVGQLTEIGLGQSTAVGTGGDPINGLKHIDIMRMFND
DPDTDAVIMIGEIGGPDEADAAYWCKENMKKPIVGFIAGVTAPAGKRMGHAGALISGGAD
TANAKLAIMEE
>11996699_1_779_+
ETLGFQTEVSKLLHLMIHSLYSNPEIFLRELISNASDAADKLRFEALTHPEWLSEDPELK
IWIDVDKEAKTITLRDNGIGMNRQEVIDNLGTIARSGTSEFVKNLTGDQKKDAQLIGQFG
VGFYSSFVVAQKVEVFTRRAGAAASEGVKWESEGEGAFSVEAIDKAERGTTIVLHLRPTQ
EEFADAFRLKNIIHKYAEHIAIPVCMKAQNWDDEGKEQQGDYEAVNKAAALWTRARNEIT
DEEYQGFYKHIAHDYDNP
>11936806_1_529_+
DLSTNMLANLGLSSIFTQAEGVAYISSSANRVKAVLDLAEALSNYAGPNAAVLAAKAAYN
NTLDLAYNYSTTAGNTAMLALNDSVLTTFTLTTAVDTMTGTEGMDNFVARTQNNVNTLND
ADTLTGGAGTDTLYADLTSNGVAITPKLNSIETVIIRAQTTSTDPATDNNMLAATV
>11939334_1_536_+
GKLAALIPVFSFDKLQKAIAEKSFEGEYDGINVVKYEAALYGEVKKPGLGPLHTEFDGKG
NAYTSFFVSSEVVKWNIKDLKVLDRVPTYYSVGHLCVPGGDSKKPFGKYLIAYNKITKDR
YLPTGPELSQSAQLYDISGDKMQLILDFPTIGEPHYAQAAPADLIRNNGQVKLFKID
>11984522_1_702_+
RNTDLAPDAPATMDDLLKAAKAAKAKDSKVSVLLDQAVGKTGNAYYAYPWLSAYGGGIFA
LKDNGDYDADKVIVNSAESLKGAEQLAMMGKDKVLSTNVGDDNAEGIFTGGKAPFFITGP
WSIPNIKKAGINYAISNLPSLPGGDAMQPFLGVQVFYVSAKANNATLAQEFVTNYVPTKD
FQLALFEAGGRPPALTEAYDEVAAANPEVKAWYEAGKDAKPMPNIPAMNSVWG
>12045193_1107_2081_+
PSWRTDVTEEINLIEEVARLEGYNTFPNVTVTSPFIGALTPAQADTRLLRRTLEGRGLTE
VSPLPFLSADALRRCNLDDVGAPGVLNPLVADQSVLRPSLLPGLVDTLAANARTRSVGLS
IYEIGRVFPGREIVADPFAADTVLAGERTDLAVALGGAAAPQAVQLLGVLLDTLGFAAPE
LDQAPDALPGGLHPTRSAIVSLAGVPVGDVGEVDPGVLGASEVHERVAWVRLDLGVLLAL
PHPPAQAQPVSHFPAAVMDLAFVVDAEVPAAVLRRALAVAGGDLLERLSLFDEFRGGRSA
NPRSRWPFRWCCGRRITPSAMTR
>11935556_1_526_+
HLKATMMKVSDPIMFGHAVRAFFPGLFAEYGDVLAEAGFNPNNGLASLDAAINNLPVDAR
TSVESALAAGYAAGPELAMVNSDKGITNLHVPSDVIIDASMPAMIRTSGQMWGPDGESAD
TLAVIPDHSYAGVYAEAIDFCRANGALDPTTMGSVPNVGLMAQKAEEYGSHDKTF
>11991942_1_383_-
LLTEIDHVAIAVRDLDAAIAYYAEAFGAEVTHREIVESDGVEEALVKVAESYIQLTAATR
PDSPIAKSIEKRGEGLHHIGYRVDNCAEALASMVAAGATAIDKEPRPGSRGTTVAFVHPK
GSFGTL
>11970002_241_634_+
ADLLANNFKHRRNFAKVKPAVEIQNLIEIQKESYEAFLQSQVPLEERKSIGLQGVFKSVF
PIQDFAQKASLQFVSFDLEQPKYDVDECRERGMTFSAPLKVTVRLVVWEVDPETETRTVS
NIKEQEVYFG
>11964588_1_613_-
TAFADKGYEVPTTWADLLALSEKMAAEGGDVKPWCAGIESGDATGWPATDWVEDVMLRTA
GAETYDKWVNHEIPFNDPAVATALAEVGKILKNDKFVNGGFGDVKTIASTSFQDAGQPIL
DGTCYMHRQASFYAANWPEGTEVGPEGEVWAFYLPSVDSSTKPVLGGGEFTAAFADRPEV
KAFQTYLSSVEWADERAKTCGSG
>12048023_2398_2934_-
DTVRLLERLVTEFGVRAVTTTPFAYRVAINDARYYPLYAKCVELDLPIFVTAGVPGPRVP
MADQKVELIDEVCWFFPELKFVMRHGAEPWEALAVKLMIKWPNLYYSTSAFAPKYYPQAI
IDYANSRGGDKIIYAGYFPAGLTYERIFSELPNVGFNDDVWPRFLRTNAERILGLNA
>12009103_1_371_-
SFSNQDLRKAGLKVTLPRIKILELLENSTVHHLSAEDVYKALLEQGEDVGLATVYRVLTQ
FESAGIVERHHFEGGHSVFEISQGEHHDHIVCIMCNKVLEFNDEIIEAQQHKVAESLGFT
LT
>12009223_1_764_-
VTGAGQGIGRGHALELAKHGAKVLVNDLGSSVHGEGTGRAADDTVALIVERGGEAAANYA
NVADYAAAGEMVAQAVDTFGQLDILVNNAGIVRDSAIWNMDEADFDSVIAVHLKGAWAPS
KHAAVHWRERNKANGAPVGGRIINTTSGAGLVGNFGQTNYATAKAGIAGMTQTLSLELAK
MGVTVNCVGPAAATRITATMPGAPAVIEANDVDEGEWNPMDPSVSSPLVVWLASDEAAHV
NGQVIRAVAENII
>12016087_1_980_-
TAGANIETLNMTINDSLLKTSDMASLRVQGLTTLNINGGTAGLNFSIVEALDAGITKIDA
STAASNLTLSVTASTKAMNIALGTGDDTLVTGDTLSPIAPAADTINGGDGKDHITAIFTT
AGTRQPTMTKVETATLTFNANATLNLGDTNDLATINVLTSTNRIALEDMDSTVRTINVTG
NQAGQTVHEFIYEDQYLGQVGTTSLTLNWTQDKANDNFAGTNNGAGEIEFGALETLVFNH
SGRFDTFFSDLVGDGNDAIFQFDDTIRSLTINNNGTGDMYMLGGSNNEAIAGTRRMETVS
LNAIGGDLAISGDIDSIRDLINLTL
>11953127_1_318_+
QATVLEAADSWMKIIDERLSEAVDAGVLDKANKAQRASKFAATLNGASLFNNLPEGTVKD
LDGFTRSLMVDLLSAWGGDAKRLTRSAAKAAAAADKSKLAAPALA
>11937726_1_531_+
GNGTNFLDLLSEEEYFEVLESLPKENQLLDDKDPNKFIAKMGAESVFDLLNKLNLDDLSF
ELRHQASTESSQQRKSEALKRLRVVEAFREGLNSKNNRPEWMIIQYLPVIPPELRPLVPL
DGGRFASSDLNDLYRRVIIRNNRLKRLLDIKAPEVILRNEKRMLQEAVDSLFDNSR
>12003978_1_839_-
YKMAQYINTNIASLNAQRNLNTSQNSLTTALQRLSSGLRINSAKDDAAGLAIAARFTSQI
NGVNQAARNANDAISLAQTAEGDLGQVTVNLQRIRELSVQAANASNSASDRAALNNEASQ
LIAEIDRVAGTSAFNGVKLLDGTFTAQTFQVGANAGETIAITSISSARSNSLGVGSGSSY
STTLNALTATTSTALTTGGLVINGINVGASSSDGVSSSEATSSAIAKAAAINAVQGSTNV
TATVDATSLAVTATAVGADTVGAAINGVLLGTAGAVALS
>11971992_1_348_-
LNLAAALPTALGAASGAEKLPLIPHIPELIFGFVMLGVVYAVVAKKVVPSIERAYAERRA
AIEGGMQQAEEAQAKAAAALASYEAQLSEARAEASAIRERAREEGAVIITELRAQ
>12000013_308_589_+
TNHVPTNMPPKGDIIAKHARDASDTGSPEVQIALLTARITHLTEHLRSHKRDHHTRRGLL
QMVGRRRRLLNYLKNTDIERYRALIAELGLRR
>11956343_1_541_+
AGAEPDVRDVGMGAKGYHALALNGSGKDQKVIQEITKYVHDKGQGTGPKDEVGSVLYTRG
AMIQMLGVEAVRRAQERYGKGKVMTGEQVRWGFENLNLDQKKIDAMGFGGVMRPVSTSCA
DHMGSSWARIQTWDGAKWNIAPEWYQADEQILKPMVKAAGDKYLADKKMKRREPADCQS
>11999539_1_802_+
FDGDQMAVHVPLSLEAQMECRTLMLASNNVLSPANGEPIIVPSQDIVLGLYYATRERINA
KGEGMVFANLAEITRAMHSGDVDVHAKISVRIKEYEKDGDNGWKESLTRYDTTVGRALLS
EILPKGLPFSVLDRPLKKKEISKLINAAFRRCGLKETVVFADKLMQNGYRLATRAGISIC
SDDMLVPAQKSEIIATAEKEVKEIESQYTNGLVTNGERYNKVVDIWGRTGDQVAKVMMDQ
LGHEEVIDRHGKKVKQESFNSIYMMA
>12007501_1_873_+
DVVGTMAAAQPENLRKMVEGFAAGYNRYLRDAKAAGKAHAACRTEAWVKPITVQDIWRRM
YAANLAGGYSNFVAPIANAGAPLAQAAPAGKSVQLASAVFDPSRTEAPQLQVGGTVGIGS
NMYGFGTAATGADSGVMFGNPHWYWKGPDRFYQSHLTIPGELNVSGASFLGMPVLLIGFN
DNVAWSHTVSTARRFGFFQLSLTPGDPTSYQRDGKAVKMVANPITVQVRDAAGVVASVTR
TLYKSEFGPMVNMALLNPALAWNQTTAFAIRDINGDNYRTFRNWMRWNQA
>11949995_1_565_-
MRPTALKLTAGFLLFCGLSSTVKAQVDPINVVTTAVPFLRISPDARAGGMGDMGVATSPD
HSAGLWNVGKVAFNERSGIVATYTPWLKDLVNDVYLASLTGVYKFDENQALHAAVRYFSL
GNITFTDNLGNDFGSFRPREFGIDVGYSRRLNAKNGIGVTLKFISSNLAGGTTVGSTTYK
TGNAVAA
>12016037_1_979_+
AFGGSFVSAEKYTSTTRVLIRGREATFLTTTGVDLSDQPGVIDASMAKSLAETQSGIVTS
REVATIVVDKLDLDMPKESGGFFSSMVSGLGKAYKCTKSFVSHGFCKDPEPREGAIQAVQ
EGVSANQLGSTAGEASGQPAGFVMEVVGTGEDPEEARAVANATADALVSVSDQRFTEESS
RNADNLAEQAQKAATEVTAANQAVTDFRLKNNMSAAERQEVAEASVASDSKTDVKDVAVE
LAGARSELAQLEQSIEAASQRQTSSQVIETGRSQNRIEDDSPNPVYNDLVAAREQLKGRI
ADLEAKSAKLAELPTGATDAQLSQDQ
>12008187_279_880_-
AKKEAAVPEISQDSGNEHQFAPRLRETYREQVVPALMKEFSYGNLMQVPRLERIVLNVGM
GEAIQNVKLLESASNELGIITGQKPVTTRAKKAIAGFKLRQGMPIGAKVTLRSRRMWEFL
DRLISLALPRIRDFRGISPKAFDGRGNYTLGLKEQLIFPEIEYDSVASIHGMDITIVTTA
RTNDEGKALLKHLGMPFRA
>11997531_1_786_+
ALDEGDDTRQQFAIGPLEPGFGHTLGNSLRRTLLSSIPGAAVTSVRFDDALHEFDTIRGV
AEDVTDIILNLKDVVVSSESDAPVVVRLDVAGPTTVTAGNIRTTDEVVVLNGELPLATIN
EDGQLAMELTIERGRGYSPADSTKGNTTIGAIPIDAIFSPVRRVSFIVEPTRVEQSTNFD
RLVLDVETDGSLSPRDALASAGATLTGLVQLVAELTDEPEGLELGDLAPAAGVSPDLELP
IEDLELSERPRNCLKRAQVNT
>12015385_1_969_+
MKKSLIALAALGAFAGAASAQSSVTMFGIVDVNVMSVDNNDRTYSMGTDGMASSRLGFRG
VEDLGGGMKASFWLEMGLAADTGGNAGIWGNSTASNANRLYFNRRSTVSLSNAWGELRLG
RDYTPTFWNWTQFDPFGTQGVGSSTNIALGSDLQAVLAGSTFGTLVRANNMASYVLPAGT
SGQGLYGQASIAAGEGANGLKYWGGRIGYAAGPFDIAASYGKTDELLTGVNTDVDLTAWN
IAGSWNFGFMKLAGFYGQMEADGRVAGISGTAGRDNWYIGASAPFGQWNLKGSYGGTSGN
DLLDNVDATQWAIGVDYNLSKR
>12037051_1187_1543_-
TGDNLTGEGEGDDESIKVNLAGLPADVDKVAFPVSIYDAEARSQSFGQVRNAFIRVVNDA
NGTELARYDLTEDASTETAMVFGELYRNGAEWKFRAVGQGYATGLAGIARDYGVNIG
>12023981_1_1113_-
GRCGRPHRIGAPGPQQTALGDLGDRGAQAEPRRCRHQGHHSAIDGASGAEIMTTLYDLSP
EGAEIEPPQPHEPEHIPNEWELIGYAMSSRFKRIINMPALIGRTVGNLSNVVSTRMSDET
ETHGALPLTAPPTPFNSAITPHRRVGFARVPLSGAKEIKEAFGVKVNDVVLAIMSGTLRK
YLSDRGDLPDESLVACIPVSVRTEEEQGSANNRVSAMFAHLATQESDPAERLRLIADSTK
GAKEEHNALGARLMTDWGEYAAPRTFQLAARLYSQMNMANMHRPIHNLVISNVPGPPFPL
YFAGAKLIAAYPMGPIMEGAGMNVTVLSYEDNIDVGFMVDRELTPDVWDLAGAVEDAYDE
LLAAARSIAP
>12023217_260_979_-
VAPFFGYSRQDRKATGREPITAKLVANLFAAAGAKRLVSIDLHSGQIQGFFDGPVDHLTA
MPVLVNWMKANLPPNVVVVSPDSGRVRVAERYGNHLNTDIAMVHKRRVKVEGAGADGEQS
IVEAKGVVGQVKGRPCVIIDDMIDTAGTICAAAEQLKVEGATEVYAAATHGVLSGPAVDR
LKNAPIEKLVITNTLPIPPEKNFDKLVVLSVAEIIADALDAVFEDTSVSEIFAGQNHS
>12033775_1_1390_+
PAYTPIANNLVVTVMFVAARPLVQRVSEGSGSLNALLLVLGIGTTLGVVAQALPLIPPMR
DGVVRLRWNLAPTHPVVKRLIRLSGWTMGYVVANQVSLYVVTNLANSGPEGTVATYQYAF
AFFQLPHGLIAVSLMTAVLPRLATSFVDGDLTSYRANFREGLNVLFTVVLAAAAGYVVVA
QLLIQVVFQRGAFSASGTDETARTLIAFAVGLPAFSTYLYAIRAFHARQNTRTPFWINVG
ENGLNIVLAVLLTTRTASGLAVAFSGAYLIAAVISVLVLNFQVRDLLDRSLFTMMGKATV
AAVATVAGALIPTLPPLSALDWAPAQLILRVVLGRSRSSWRSPCCASRAWTATCRCFGAR
SGRSYRVPSSGCWRGPPLQPLEPRVSRTNRMAPPEPGSMLVVVFKSIKRFWKYLTTKLNM
SFDANADPKVQLEQAIAESQQQHKMLVEQAATVVANQKQTEMR
>12040219_1204_1737_-
SSKSSKKASSKESASTEAPAEQPAPTTAEPTPVVSVVSRVTRAGAPDLTEEPPFDDEFIE
VQRQALVSERATYLRQSEVLQAEADSLTENREQGDTQFDEESGEGDGVAVERERDLALSQ
QALAAVEQIEAALERIEAGTYGICRVSGMRIPRARLEAIPWATERVEHKVGGFGRR
>12023591_1_791_+
QLSLLALVCLTSVGASAQKTTVQSIEEYRALLADGNPAELFEAKGEGLWKQKRGPKNATL
EKCDLGKGPGVVKGVFVELPRYFADTNRVQDLESRLVSCMETLQGFNSAEIIKTAFGKGE
QNNITALATWIAAESKGMKFNLPQSHEKEKVFYEVGKRLFFQRAGAHDFACATCHGKDDL
RIRLQDLPNLTKNPGDGIGFAAWPAYRVSNGQMWSMQLRLNDCYRQQRFPYPGFISDATV
AIASYLGVNAKGAVSVAPAIKR
>12011263_697_916_+
KVFYDKDCDLSLIKGKTVAIIGYGSQGHAHAQNLNDSGVKVVVGLRKGGASWDKVGKAGL
NVMEVNDAVKAA
>11924181_1_500_-
RFRYATDGGVHYAGPFIDDVDLTVDGASVFADDVEGGDNGWTAAGFTRMSGSTSVTASRY
YLAENRVYNGYDATLKEGPYNFGWGTTQPNRVEHFPYQNGLLVWYVDNSYEDNNTSQHPG
GGWALPVDARPAPIVFPGGAMIAPRRAAFDATFGPEWTNPITLHRN
>12017153_1_503_-
STAQRSTVSRVLDAAPVESFDAYVAAGGGAGLAAAAGMDPTEVIAVIKAAGLRGRGGAGF
PTGVKWQTVLGNESFTAPTSVVVNAAEGEPGTFKDRTLLRTNPYRVLEGALIAAYAVSSP
RVVVAMKGSFEHELKRVRSAIDEFQANKVATDVNITVVEGPDSYLF
>12030213_1_576_-
SSPPSATPPPAADGPATPPGATGGVATAGAPAAHSLGATKAYGSGDTEVLALNDVTVAFP
SGRFTAIMGPSGSGKSTLMHCMAGLDTLTAGQVFIGDTDLSTLSDKQRTLLRREHVGFVF
QAFNLIPTLTASENITLPLDLGGIKPDQGWLDTVVNTVGLSDRLSHRPSELSGGQQQRVA
VARAMATRPQI
>11932285_1_518_-
PYPVLHNDQLRKLRELDDTEPHGFRSRVLYTHFSVADGGTGLAAALERLRAEVSTAVDDG
VNVVILSDRFSTADRAPIPMLLATSAVHHHLVRTKQRTRVGLIVESGECREVHHFATLIG
YGAAAVNPYTAFDTIENLVAEGRLGALGFDEAVDNYIKAAGGGILKVMSKMG
>11927383_26_507_-
PEEIKIGIMPGHIHRKGRIGVVSRSGTLTYEAVAQLTEIGLGQSSAVGIGGDPINGLKHI
DVMKAFNDDPDTDAVIMIGEIGGPDEAEAAMWCKANMKKPIVGFIAGVTAPAGKRMGHAG
ALISGGADTADAKLAIMEECGFTITRNPSEMAKLLKALL
>11995899_34_773_+
SHDNDVAVLGVGMHPWGKWGRNFVSYGVHAALAALEDAGIPWTDVGFVSGADTMRNGYPG
YVAGATFAQALGWTGVPVTSSYGACASGAMAIEAARARILSGRCDVALVVGADTTPKGFL
APQGGERTDDPDWLRFRLLGATNPTYFGMYARRRIDLYGATVDDFTAVKVKNAQHGLNNP
YARYRKAFSAEDVAASPVVADPLHLLHICATSDGGAAMVLTSAEYARKRGLDNPVRVAAV
STTTP
>12028595_251_646_+
SMSDPIADLLTRIRNAQMVAKTSVCVPSSKVKVAIAQVLKDEGYIDGFKVNTVDGKAELE
IALKYYAGRPVIERIERVSRPGLRVYRGSDAIPQVQNGLGVAIVTTPKGVMTDRKARATG
VGGEVLCYVA
>12008465_1_884_+
TYGLALNLERDSVGSVILGEYEHISEGDTVKCTGRILEVPVGPELRGRVVNALGQPIDGK
GPVNAKMTDVIEKVAPGVIARKSVDQPMQTGLKSIDSMVPIGRGQRELIIGDRQTGKTAV
AIDAIINQKGQNMTCIYVAIGQKASSIKNVVRSLEQAGAMEYTIVVAATASESAAMQYVS
AYSGCTMGEYFRDRGEDALIVYDDLSKQAVAYRQVSLLLRRPPGREAYPGDVFYLHSRLL
ERAARVNEKYVEDFTKGAVKGKTGSLTALPIIETQAGDVSAFVPTNVISITDGQ
>12023017_1_1004_+
LDDIKEMGFRWAFKGGLSFSLNDLIVPSDKYDMIDESQQEVDEVEMNYENGLITNNERYN
QVIDIWSRLSSRIKTKLIKGFEHDRQGFNPVYMMFHSGARGSEQQVLQLAGLRGLMAKPR
KAGSTGPEIVENPILASFREGLSVLEYFISTHGARKGLADTALKTADAGYLTRRLVDVAQ
DAIISEEDCGTLRGIEVSALKDNEDVIEPLYDRILGRVVLHDLYDPLSGELLLSAGDDID
EDMARHIDQETTIETVEIRSVLTCEAKQGVCVNCYGRNLANNRMAQIGDAVGIIAAQSIG
EPGTQLTLRTFHTGGAASTVANESKLLAKFDGE
>11956567_259_585_-
TGAGDGDDEQIIVDLSRVPANIKSLVFTVNSFTGQTFSQVENAYCRLVNGGNDQEIARYN
LSCQGEHSAQIMAKIYKHNGEWKMHAIGENGTGRTFEQLMPQIRSYL
>11988866_1_728_-
ASSEIEAVEYIYRQLRGAEPPDEETARSIIDKLFFSDKRYNLGEVGRYKINRKLGLSTDL
TTLVLTKEDIILIVKYLVSLINQKAELDDIDHLSNRRVRTVGEQLFAQFGVGLARMARTI
RERMNVRDNEVFTPVDLINARTLSSVINSFFGTSQLSQFLDQTNPLSEITHKRRISALGP
GGLSRERAGFEVRDVHYSHYGRLCTIETPEGPNIGLISTLCVHAKINDMGFIETPYRKVK
E
>11927365_1_507_+
VWWEGLTKTAPAHLIDWTGQDWTPDCGRKAAHPNSRFTVAAGQCPSIDADWENPSGVPIS
AFIFGGRRGDTMPLVVEAVDWQDGVYKAATMGSETTAAAVGKQGVVRRDPFAMLPFCGYH
VGDYFAHWLALGDKLQASGAKLPQIFNVNWFRTDENGKFIWPGFGQNM
>12047467_1_221_-
KPVSVSVIGGGSWGTTVGHLAAHNAKTLLWARAPETVVEINESNVNRRYLEGYDLHPDLT
ATADLEEAVRCA
>11990604_1_500_+
RDARINMIYEGTNTIQSLDLLGRKVLGNNGATLKKFGKLIGALVAEEGVNEKMAEFITPI
AILGEQMTKFTTELGFKGFQNPDEVGAAAVDYLRVAGHLVHGYFWARMAQVALRQIAAGN
TDPFYVAKLQTARFYFAKLFPETATLMRTARTGCKVLMDTEAALA
>12047057_1_450_-
KYNMKLNLLLIFFLTSFTMMAQTVIKGKVTDGKEAVIGANVSIKGTTEGTVTDIDGKFEL
TTNQPVPLTLSITMVGMATSELQIDGSKDDVNVTLSEETSLLNDVVVSASRVEEKILESP
VTIEKMDAKMIKNAAAADYYDDLGKLKGV
>11926481_1_505_+
AAEPALYDPELLPNFLRGVSNVNVPDMYDPGPGASTYYYPNGQSARFLWIHDQTAGITRL
NHYAGMVAPYELTDAREQALISDGTLPPAARTIPLIIEDKAFVPKDVSLQDGRWNTSAWG
AEGDLWFSHVYESLQDPAQENGVNAVGRWYYGPLFWPIFPAMYDLPT
>12000873_39_813_-
DGDVWWEDMTKTAPAHLTDWKGNSWTPESGVPSSHPNSRFCTPAKQCPMMADEYDQPNGV
PIDAILFGGRRQTTVPLVYESRDWTHGVFIGATLSSETTAAAAGAVGVVRRDPMAMLPFI
GYNAADYVGHWLEMGKQHDESKLPKIYQVNWFRRDENGKWLWPGFGDNARVLKWIIERLD
GTAEAVETPVGFVPKPEDLDLTGLDMTTEEVAKALAVDNAEWVKETELIGEWLAKFGDKL
PTPIRDEYETLKQRVNG
>11958297_10_591_-
SNNRVTQVKTQENDGYVALQVTFGSRKASRVTKPAAGHLAKAGVEAGEIIQEFRVSADSA
AKYAAGATVPVADVFAVGQKVDVQGTTIGKGFAGTIKRHHMKSQRASHGNSRSHNVPGSI
GMAQDPGRVFPGKRMTGHLGDDLVTTQNLDIFRIDEARQLLLIKGAIPGSAGGFVTVRPA
VKAKPETAKGAN
>11981940_34_462_-
AKKVVNQIKLLILAGKATPSPPIGPALGSAGVNIPMFVKEFNARTAAQAGENISIPTIVT
VYSDRSFTFELKTPPVSVLLRKAAGADKGSGEPNKKKIGRVTGATVLEIAKLKLPDLNTT
NIEAAVRTVEGTARSMGVDIV
>11952755_1_573_-
DSVHRLFYDTIKGGDFRAREANVHRLAEISRNIIDQCVAQGVPFAREYGGHLSNRSFGGS
QVSRTFYAKGQTGQQLLLGAYSALSRQIGLGTVKMYNRTEMLDVVIVNGHAKGIVVRDMV
TGKISSHSADAVVLATGGYGNVFFLSTNAMGCNVTATYRAHKKGALFANPCYTQIHPTCI
PVSGDYQSKL
>11926467_108_505_-
PASSLKLSSNHYLGGRATALPRRSLETKMQNQKIRIRLKAFDYRLIDQSAQEIVETAKRT
GAVVRGPVPLPTRIQRFDVLRSPHVNKSSRDQFEIRTHLRLMDIIDPTDKTVDALMKLDL
PAGVDVEIKLQ
>11961293_69_601_-
LRHAQQMPAVIYGAAKPAQSITLPFKDVVKALESESFYSHILTLTIDGQAQQVVLKALQR
HPVKNQPLHADFLRVDAEHKITMRVPLHFINLDSCVGVKAEGGSISITASDVEIACFPKD
LPEFLTVDMLALHVGTTLHISDIKLPEGVEVPQLTQGHDYDQPIANVYKHEVKEGK
>11966268_2_619_-
GTQATFISKKFGIPQISTGDMLRAQVKAGSALGLEAKKHMDAGGLVPDAVIIGMVKDRLT
QDDCKNGYLFDGFPRTIPQADAMKDAGVAIDYVLEIDVPDSDIVERMAGRRAHLASGRTY
HVKFNPPKVEGKDDVTGEDLVQRDDDKEETVKKRLDIYHSQTKPLVEFYSKWAATGDAKA
PKVRKVAGVGSVDGITQSVFDALK
>11956197_1_584_+
STDEAATNAPDPDQPWTLIIGGDRPAGGAGTYDVINPATEAVVGRAPEATTDQAADAAAA
AAEAFESWSRTTPELRYELLNRAAELIDSHAAELVPLVQAETGATMRVTKSMQVPQAAAR
FRRYAEGAKESPVTPLRPQSVPSTALAPGGVISAIANRAPVGVVTAISSYNFPVVNMAGK
VAPALAMGNTVIMK
>11943420_1_546_-
TGKTAIALDTIINQKEFFDRGEPVYCIYVACGQKASTVANVSRTLELNGAMAYTVIVNAS
ASEPAPMQFFAPFTGCAIGEFFRDTGRPALIIYDDLSKQAVAYREVSLLLRRPPGREAYP
GDVFYLHSRLLERAAKVTANNDIAKQMNDLPPSLKNMVKGGGSLTALPIIETQAGDVSAY
I
>11967056_1_622_+
VLAITGAAKVNLMGHSHGGHSIRYVAAIMPTKVASVTAIGSPVKGSPVADLISKADSVIA
YGALNALAGMIELFNGAGSFNQSARNSIGSFSTVGAATFNAKFPQGVPATACGQGAASVN
GVKYYSWSGTKRLTNVLDPTDVLFGATGLFISGANDGLVSQCSSHLGVVLRDDYSMNHLD
EVNLMFGLRDIFSTDPKSVYRGHANR
>11991952_78_734_+
GIAGAVLLATAGLAQAQTAGSWLLRGGVTHISPDVSSGNLTAPSFTGTKVDVKADTQLSG
GITYMVTNHWAVDVPLALPFKHDTVGAGAIAGVGKIGEVKALPITVFAQYRFLEADAKIR
PYVGLGLTYAKFFKERGTAALTGLTGGTPANPTLLSAESKFGLTPQIGVNIALNDRWFVD
LAYYKTFVKTRNTLSTGQHIDVKLNPNTLTVGVGYRF
>12006678_278_865_-
EVPGVIACRHPRLPTIERNSTMSNKPVTVAVATYANKALAEQDFDALHGVKHEGQIDHLA
VAVVRKDADGKLSIDRHNTSAKHAAWGTGVLGGALAVISAPLGIVFLGPLAATSAVWAGV
GGFAGHFWNNIPKDEVRKMGDLLESGDAGLVIVAVNPQGVDIAGLLTNAASVVSSTGIGD
ADGALDQAFETAEA
>12022113_507_824_-
SIEMDDSQGAPRRGPRGANGADKKGGSSVRKRGFTRRKVCRFCADKTLVIDYKDPQLLKY
FVTDRGKIVPRRISGNCAKHQRKVALSVRRSRMIALLPYTVTGA
>12002630_1_828_-
GEPQFIAKPVIDLLFPPGTPSRVPIVAVTGTNGKTTTSRMIAHIMKGLGRKVGMTSTDGI
VIDERLVFKADASGPKSARMVLQNPRVDFAVMEVARGGILREGLGYDRNNVAVVTNVAPD
HLGLRGIDTLEQLADVKAVVVEAVPRDGVAVLNADDPLVRKMRRRCSGEIIWFTIAAPGS
KVRELVDDHCRRGGRAIVLEPTDKGDMIVIRHGRRSMQLAWTHLLPATFGGTAMFNVANA
MAAAGAAFATGAGLHEIRQGLRTFTTSYYLSPGRM
>11991552_1_744_+
GGDTAGLGSEGAETTGLTFVANEDLGGGFAAKATLNLATGARAASMGKDHSLALTTPVGG
LVLGTARGADYLSGGIAGLGAYFTGWDGTADRLFTTRTSRDYAAFIVPVGAVTFSLSQHE
GAGEVAFGSGMTGTTAAINGGSSAPVTTVSATYSAGPLVANGQYAVYKNSGATNNAKDTT
RLAASYDVGMVKLGGGMVITNHTAPTAGNSPKTSDYLVAAKVPMGASSFGLTYASRTYSD
MTQGYSA
>11969404_207_602_-
SMSDPIADLLTRIRNAQMVSKPTVTVPSSKVKAAIVQVLKDEGYIDSFQVKTEGGKAELQ
ITLKYYAGRPVIERIERVSRPGLRVYKGRDDIPQVQNGLGVAIVTTPQGVMTDRKARTTG
VGGEVLCYVA
>12049253_1_630_+
INLDFADVKSVMSGAGSALMGIGSARGDERAIQAAEAAISSPLLEASIDGAHGVLLSVQG
GSDLGLFEINEAARLVQEAAHPDANIIFGAVIDDALGDEVRVTVIAAGFDGGTPQKRSDE
RALGTIVGRAQVTGTPAPAGSRASAAVAATSAGSGAASASDEATAAGAPSEGAAPAAAAE
GAPRVEPARPPKQVVFDDADDLDVPEWLK
>12024675_1_693_+
DWIEDLVLRTAGPEGYDKWVKGELKFTDPAVKEAFEYFQKLAFTEGNVLGGTKAIVSTNF
QTGGNALFRTPPGCYLFKQATFIAGAGGFPDDVLSALDTKVGVGAFPAKEAGNNPVLVGG
DLAAAFNNDKNTLALRNFIASKDNGVEVGKAGYFSPHKTFDVALYPSKTLQTIAKDVLYS
SSAARFDGSDLMPAKVGAGTFWTEPVKWLNGQEDLDTMLANIDKSYPAAS
>12046791_616_2774_+
ESEDLVLVRDSARGLLQDAWPASRAVAAAKDAAALKDMWRKAALQGWTALAPSQDEMGLA
ASIVLMQELGRAACPLPLADAVLANAVLAQAQGEAAAQLLASVQSGEAIVAWAADPHGGR
VTDGATLMXTVSFVEHGAIATHFLVATGKGEIAIVPREAAGLAIDATPGLNVPPLSQLRF
TRVDTFQRVTTSFDVGTLTPLMRLLLAARATGSAGYGLELLTDYAKVRSQFGHKIGSYQA
IQHKLANCFTSVEICRLALVAAGRASQHERAYSAAVAAANAGQLLRDVVRELHHGFGGIS
FWDEHELPRHFRRIHGDLTRLGGVQQARRDVAALLLERGAVPDMALTPAADAFRAEVREW
LAHNWDHAYPPETYALPVNHRKARQDFSRKVGAKGWLGVNWPKAYGGQGRTAFEHLAFEE
EMAYAEAPVTFHHTSANMIGPTLVIHGSDAQKAFFLPGIAXGDISIALGYSEPDHGSDLA
GIRTSAKRTEDGGWVVNGQKIFTSTAGFSQYVWLAARTDPANQRHGGISVFLVPLDTPGI
TIQPMSGLNGHRANVVFFDDVKLPADALVGPENGGWKLITDALAFERVTLGAIGARARGY
FDKLLAHVKADASLRSDPLVLDRIGGLGAEIEASRLLAVRTAQVVEQGEVPLWQAAMLKV
YASELMERLSETAFDLLGPGATLAEGAQGALCDSVFEYGVRDALLYTIGGGTNEIQRTL
>12028769_1_1216_+
DIDANLAMIDELGGPKTYNHYPNGWAMAFNTPFKMWKRYEFEGGTADPCIVSWPAGMEAR
GELRTQYHHAIDLVPTVLDALGVTAPSSIKGTTQSHFDGVSMRYSFDDESAAGERTTQFY
SMLGSRGIWHDGWKAVTTHPTISGWGNFNDDEWELYHTDVDRSEVNNLADEHPDKLRELI
GIWFAEAGANQAFPLDDRSALEILTTPRPQLTPPRDRYVYFPDCAEVPESQAVSIRNRSF
AMAALVDIPGPGAEGVLCAQGSRFGGHSLYVKDNRLHYVNSFVGMFEQKIASTVDLPTGT
NLILSAAFEKTGEDPPGVAAGTLSLFHGDEKVXEGDIKLQPGNYMIAGEGLCVGRDSGHP
VTDDYAGSSPWKFTGGTIHRVAVDVSGEPYLDLEREAEARFTHQ
>11950333_8_566_-
VEGVGLQLDERGAIVVDADCRTNLPGVWAVGDVVRGPMLAHKAEEEGVAVAERIAGQHGH
VNFNTIPWVIYTSPEIAWVGRTEQQLKADGVSYKAGTFPFLANGRARALGDTTGMVKFLA
DAATDEILGVHIVGPMASELISEAVVAMEFRASAEDIARICHAHPSLSEATKEAALAVDK
RTLNF
>12025151_364_903_+
QGLVKGLKLTLRTAMETMFPDGPLKPPSPAKGAATVQYPREKESPAPRARGVIALHEENC
TACMLCARECPDWCIYIEGHKTLAPPRRPGGKPRSVNDLDRFDIDYSLCMYCGICVEVCP
FEALFWTPEYEYSEVRIADLLHDKERLGEWFETVPDFESYEAGAQMKQKKVPRKESSE
>11927331_1_507_+
IDLAAPCAHIWFLKSLPSRLGLVLDMTLRDIERVLYFEAYVVTDPGMTPLKKFSIMSEDD
YDAKFKEYGDEFQAKMGAEGIKDLLQSIDIEGSIEKLRNDLTGSELKIKKNAKRLKVLEA
FKKSGIKPEWMVLEVLPVLPPDLRPLVPLDGGRFATSDLNDLYRRVIN
>12003974_273_839_-
SNASCTTNCLAPIAKVLNDNFGIVEGLMTTVHATTATQKTVDGPSAKDWRGGRSALLNII
PSSTGAAKAVGVVIPELKGKLTGMAFRVPTADVSVVDLTARLDKGTSYEEIKQVMKAAAE
GELKGILGYTEDAVVSQDFIGDKRTSIFDADAGIMLSPNFVKVVSWYDNETGYSNKVVDL
IGHLSTL
>11952453_1_572_+
PIDEADPSNPRSLAAEFANPDNVRDASLLPHFLRGDSAVNVPDMYDPGPGAMTYYFPNGQ
TARFQWYHDHSFGATRLNVYAGMFAAYPIVDQTVNDMAAAGVLPAVGGPRYLPLLLQDRT
FVPDDIALQDARWNTTAWGAPGDLWFPHVYETVQDPAQENNWNAVGRWHYGPWFWPVFPS
LYALPTSEYS
>11936708_1_529_-
RKMPVTILLKAIGLNPESILANFFVNDHFRLMDSGAQMEFVAERLRGEVARFDITDKSGK
VVVAKDKRVTARHTRELEQSGTTHISVPEDLLVGRVIARSIVDADTGEIIAKANEELTEA
LLKKLRSAGIQDLQCIYTNELDQGAYMSQTLRIDETVDEFAARVAIYRMMRPGEP
>11966744_1_548_+
KGMDFEIRDVDLYNKSEDILLMNPYGQVPILVERDLILYESNIINEYIDERFPHPQLMPG
DPVDRARVRLFLLNFEKELFVHVSILEDRANKGNEKVLEKARSHIRDRLTQLAPVFLKNK
YMLGENFSMLDVAIAPLLWRLGHYGIDLSKNAAPLLKYAERIFARPAYIEALTPSEKVMR
K
>12004748_1_245_+
SRIMMHQPLGGIQGQAADIAIQAEQMIYVKKMLAERIAFHTGQTAEQINTDSDRDRWFTA
DEAKDYGIIDNVIIGKGELA
>11946009_1_553_-
IGIGRIQRGKVKTNTNVVIVDKDGKKRNGRILQIMGYHGLQRIEVTEAGAGDIVCVTGME
GLNISDTLCDPQNVEALPALTVDEPTVSMTFQVNNSPFAGKEGKFVTSRVIKDRLDRELI
HNVALRVEATDSADRFKVSGRGELHLSILIENMRREGFELGVSRPEVILKEIDGETNEPF
EAV
>11989208_1_730_+
SSVEAKSNGSIGFNATMRYVTNSKGELVVISRSGEIIIHDEHGRERERHKVPYGAILTIK
ADQTIKAGAILANWDPLTRPIITEYAGKAHFENVEEGLTVAKQLDEVTGLSTLVVIDPKR
RGSAKVVRPQVKLIDASGNEVKIPGTDHSVTIGFPIGSLVQVRDGQDVGPGEVLARIPVE
GQKTRDITGGLPRVAELFEARSPKDKGVLAEMTGTISFGKETKGKIRLQITDPEGKVWEE
LV
>11968568_139_628_+
SKKPVRVAVTGAAGQIGYAILFRIASGEMLGKDQPVVLSLLEVPVEKAQQALQGVMMELQ
DCAFPLLVGMEAHSDPMTAFKDVDYALLIGSRPRGPGMERAELLAVNAEIFTAQGKALNA
VASRNVKVLVVGNPANTNAYIAMKSAPDLPRKNFTAMLRLDH
>12011477_631_918_-
GLYECILCACCSTSCPSFWWNPEKFLGPSALIQAYRFLVDTRDTQTEQRLANLDDPFSVF
RCRGIMNCVSVCPKGLNPTKAIGHIRNMLIEQAT
>11966872_86_622_-
SPPAFPNTQTDVSSDWQLGGGVTYMITDNWSVDVPLALPFKHTLTGAGAIGGVGTIGTVK
AIPATVFGQYRFGEAKAAFRPYLGAGLTYAYFYDENATNTLNALSGGTPANPTTFSIEAK
FALSVQAGATYAFNERWFVDGVVGYTWLKNTTTLSTGQTQRMTLNPVSVAVAVGYRF
>11929327_276_511_-
TGVIAGGPVRAVLECAGIHDVLSKSLGSDNAINIVHATVAALKGLELPEQVAARRGLPLD
AVAPAAMLRAQAAKAGA
>11933850_45_522_-
NGKNPNNNEDDGMYSSVMLEANSNFFQGGALRAKQRSAAYAEQAAKAEVQSVYLDVLDQI
RLIREQIDNKQKQMEVLALRKNTTARTKELYQEQYKLGTRTVVDLLNSEQAIHSAAQEIE
TARYDIYAGLIQYIHVTGRSRDLYQLNNTKIQGVEIQP
>11980186_1_535_+
IAYVTEDRKTLGLNLLDDIKRTTVSAELSKITRGLVVDETAEYAAAEQFRTELRTKAPSV
DEGVAKLSGGNQQKVVLAKWLFTDPELLILDEPTRGIDVGAKYEIYGIIQRLAAEGKGVI
VVSSELPELLGLSDRIYTICEGAITGCLDKEHATQESLMRLMTTTTSRGAEATPTAS
>11978238_1_378_+
LGGGIRLALAQYRELAAFAQFASDLDEATRKQLERGKMATELMKQPQYATLSVSEMALTL
FTINNGYYDDVEVKRALAFESALKSYIRSQYGAILEKIEKSKELDAETEKQLSAAIQEFK
QSGTY
>11974364_1_652_-
AGAKTILITSTGDAIIPTVKKVQAKGVQVIALDSPFDGADALFATDNYKAGVLIGQYAKA
ALGGKPAKIAMLDLFPGHPVGAQRHNGFMSGFGLKANDAKSNELSSTPETVCAGDTDGNQ
AKGQTAMENCLQKNPDINVVYTINEPAAAGAFNALKKAGKEKGVIIVSVDGGCQGIKDTA
EGKISATSQQYPLKMASMGVAAGVEYAKTGKKVSGY
>11941610_392_541_+
EHTLPALPYAIDALAPAYSKETLEFHHGKHHNAYVVNLNNLQKGTEFE
>11940228_252_538_-
LKQIAINAGLEGGVVAEKVRHLESGHGLNAATGEYVDLIAAGIIDPAKVTRSALQNAASI
AALFLTTEAVIADKPEKASAMPAGGGDDMGGMGF
>12038167_1_1607_-
SDTRNQFILSFLDYFVDPPRYSIEECIERGLTYSVPLKARLKLECTDLEHEDFQTLVQDV
YLGTVPYMTPSGSFVINGAERVIVSQLHRSPGVFFGQSFHSNGTKLYSSRIIPFKGSWME
FATDINNVMYAYIDRKKKLPLTTLLRAIGYEKDKDILEIFDLAEEVKVSKTGLKKYLGRV
LAARVLNTWYEDFVDEDTGEVVXIERNEIILDREIILEKEHIDQIVDAGVKSILVHKENS
AEYSIIHNTLQKDPTNSEKEAVEYVYRQLRNAEPPDEETARGIIDKLFFSEVRYSLGEVG
RYRLNKKLNLNISVDIQVLTKDDIIAIVKHLIQLINSKTEVDDIDHLSNRRVKTVGEQLA
GQFGVGLARMARTIKERMNVRDNEVFGPLDLINAKTLSSVINSFFGTNQLSQFMDQTNPL
SEVTHKRRLSALGPGGLSRERAGFEVRDVHYTHYGRICPIETPEGPNIGLISSLSCFSKV
NHLGFMETPYRKVENGKVDFSLEPIYLSAEEEEGKIIAQANAEFSEDGTFISDRV
>11931193_1_515_-
HDDANRALMGANMQRQAVPLVLSEAPLVGTGMEYRAALDSGDVVRAEKAGVVSEVSADLV
TVAGDDGSHRTYRVQKFARSNQGTSYNQRVVVAEGDRVEEGGLLADGPATDRGEMALGKN
LLVAFMPWEGHNYEDAIILSQRLVQDDVLSSIHIEEHEVDARDTKLGPEEI
>12026653_1_967_-
VHGGLRYLQQGDISLVYEALHERRRLLANAPHLVDIQPFLLPLFAKGGLIPKKLARSMGA
AMWAYDATGGWRIGRFHQRIDTAEAVAHMPTLPADKLGGAYIYYDAAADDARLVLTVIRT
AVLDHGATAANRVRALGIHKTPGHIIDGVEVEADGEHFTIATTAVVNAAGVFADDVRALD
EAVHPNSIRPAKGIHVTVPWDRIRNDIGVILPVKGDRRSIFVMPWGDHTYIGTTDTTYDG
PTDNPRCTADDVAYLLDAVNGWTGAGLTPADVTGTWAGLRPLVVEADQAAGRTADLSRHH
RVLRSPSGMVTVTGGKLTTYR
>12032475_450_1339_-
CEVTDVFAETGFNAFKAPSIKAICVPGGAELTRRRLDELTDSARRWGAKGLVWMRVKAEG
LDSPVAKFLSDTEMVELTERTGAAEGDLLLLVADEWRQTTHVLGLLRLELGRPXIAEGGV
QVRWVVDFPLFEEIDDATGKPTSAHNPFTMCHEEDLGLLQAAAAGELDNPRDLLNVRSQS
YDLVINGWELGSGGVRIHRSEVQQTVFSLLGISDEQAERNFGFLLEALRYGAPPHAGFAY
GIDRLVAILAGEDNIREVIAFPKTQSGADPLTGSPGPIEAAQLDELGLRLLPPTT
>12044537_551_937_-
RRTVTHIDLQRVVAAQKITVDVPLYLVGTAKDVVAEGGMVERHLSYIKVKVRADSIPERI
EADISGLSIGKSLQVKDLDLGDSIKVLTEGRKAVASADLTRAAVVAQNVTEGDDEAGDAE
GADETSA
>11939172_1_535_+
LTLKQVDFVTLPGDEIEVKLAFDESPPQMQSYQIEKPARLVFDLPNTKNSLPSRYLNLGN
GNARSLTVVDNQERTRVVVNLGELSGYATRVEGNTLILKIGKQELVAATTQVVTQPVINS
SAPISPVSTTKVVKSTKTSAQQINDLDFHRGTQGDGQVLIELSQSSIPVDVQQQGNK
>12012633_1_932_-
SFAQVSITGNLTYGYQSTTIGGVNGAATAISGDTSGFGAETANVLFTAKEDLGGGFSATA
SLKLKTGANTGTTGGAISAGGAGADDHTLTLITPAGAVTMGTMANPDYLSGGIAGVGAYY
NDWATQLTAGANPTPKLFTQRQFRDFVAYAVPVGPVMLTVAQYDAITDGGFGSGTTGGSS
TSGASFQNSGSNSPFSVISATYNAGPLVANGQYAVYRNAVTNTANPQAKDTTRLSASYDL
GMAKLGGGVVITNSTPSSFAPVGSANPKVTDYLLAAKIPMGASSFGLSFASRNVADVTPG
TSTTGTGYSL
>11927929_1_508_-
GSFDMVVAGRQLDGSDGEPGDIAVMMVEAGGTEGAWELYEEGAPKVDEEALAAGLEASKA
HIAAMIDLQRQLVEVHHETHGTPEPIAWVPQVDYTPEVADAVAAAAGDRISETAAIADKA
ERTAAEAALRDDLVAQVAGAADEADRGSVEKQAKAAFRAATKEAVRSR
>12023889_1_521_+
PKNTAAKELLAKTYDQMGYMAEAATWRNSYLTAAHELRNGPPTKGVSKATLMQMLLQIPM
ERFLEAMAAGLNGPEAEGKDLKVNLVLTDIKESYVLWIENSVLHFKRAEPAADANATLTL
TKTIFVKMIAGTAGVKDTLLSDDLKIGGSKIDLVRFFGLIEKAPGTFAIVTR
>12046203_2225_2599_-
PNGKVSLRMVGDTKADSAGKGSGSRSSGERGDSPKADAPPRGRSSATTSSATGSDASTAD
DARDSEDTGSENTGTERPQRAPEFAPVLEAKLTETYGDLGPEPAPRNAGGGRRGGSRGGR
RGR
>11932237_32_406_+
PTINQLVRKGREQVVYKSKARALDACPQKRGVCTRVYTTTPKKPNSALRKVAKVRLTNSI
EVIAYIPGEGHNLQEHSIVLLRGGRVKDLPGVRYTIVRGALDTAGVNNRLKSRSKYGTKR
PKK
>12038117_183_632_+
KLILRADLADLGKRGDLVEVADGYARNYLIPKHLAMPSTPGASAQADSMRRARDQRDAAA
REQAEEMATKLVTAAITITAKAGASGKLFGSVTNADVADAIAEQTGYEVDRKVIHLEDQH
LRSLGSHTVTLQPHSDVSFPVNVEVVSA
>12002558_1_827_-
DALVGQQIIVATGSNARTLPGTPFDEENILSNDGALAMTSVPKKLGLIGSGVIGLEMGSV
WRRLGSEVTILEGLPDFLGAVDQQIAKEAQKAFVKQGLKIELGVKVGEIKVGKKGVNVAW
TNAKGEAQALDVDKLIVSIGRVPNTIGLNAEAVGLQLDERGAIVVDAECKTNLPGVWAVG
DVVRGPMLAHKAEEEGVAVAERIAGQHGHVNFNTIPWVIYTSPEIAWVGRTEQQLKADGV
AYRAGTFPFLANGRARALGDTTGMVKMLADATTD
>11933306_1_520_-
ASASFETPTPGSSTPSGTFGQGVVRRDTSVGLMGEFGTVSFTNTRSGNLLTKGMVAPANL
QDIIYDSNVVTRAAVDAVTYLTKPMNGLQALVQWIDTAADGNTTPAVNVLVLGGTYAQGP
LAAGLQYKMHYFTDAAQNAAAPLGGIARKNRLEAFATYDLGMAKVGVGYDGP
>12028885_1_1029_+
IGLASPESILQNSRGEVLKPETINYRSHKPERDGLFCERIFGPVKDYECACGKYKRIRYK
GIVCDRCGVEVTEKKVRRERIGHISLVVPVAHIWYFKSLPNKIGYLLGMPSKKLDTIVYY
EKYVVIQVGNAKGLNGESLSELDLISEEDYLDILEALPSDNQYLDDSDPNKFIAKMGAEA
LDDLLKRIDLDTLSYDLRHKANNESSKQRRTEALKRLSVVEAFRDANKNKLNRPEWMIMK
VIPVIPPELRPLVPLDGGRFATSDLNDLYRRVIIRNARLKRLIDIKAPEVILRNEKRMLQ
EAVDSLFDNTRKASAVKSESNRPLKSLSDSLKGNKVVFVKIY
>12011379_1_841_+
GKKTHPDDELAPDWRDGGYPYRHLMRRTTYEAQKYQLQVELLKLQAWVKETGQRVVILFE
GRDAAGKGGAIKRFMEHLNPRGARVVALEKPSDVERGQWYFQRYVQHLPTAGEITLFDRS
WYNRAGVERVMGFCSDAEYAEFMRQTPEFERHLVRSGVYVIKYWFSVSRSEQRRRFKERE
VHPLKQWKLSPVDLASLDKWEDYTRAKEAMFFDTDTADAPWTVIKSDCKKRARLNAMRYV
LHKLPYANKSVDTIGKLDPLIVGRAHVVYERGEKPGAIL
>12029651_286_1020_+
LGSSLVPAMAAAGHEVVATDINLTDRHPWGPAGPELGYLDVRDRHAIRDAFDAVRPDFVT
HLAAETSLEFSDADPAHAYLTNATATKLIAQQCGRREIPIVYISTAGVFDGTKTGPYTEF
DAPNPINTYGDSKWRGEQEVRQFAPCHYIVRAGWMVGGGAAKDHKFVSRIVDQLREGRTT
LHAVGDKLGTPTYTADFAACLLNLIDSEVYGLYHMACEGEGTRYDVAAEILSVLGREIST
SSR
>11998261_1_791_+
GLTSGCLSSSNTENANSDGAAATGAGKSTISVMYGLGPDSEPGFKADVDKFAKANGITIE
FIKAASWDTEIRTKVQGGNAPDVGLFPQPGLMCDLAKQGKLIPYDAATVATNKETLVPGI
IEAGTCADGKVYGLPTGVSVKSLLWTNAPAFAAAGYTAPKTLDELLTLTDKIKADGTAPW
CIAAESGGATGWPITDWLEDLVLRFAGPENYDKWVSGELKNDSPEIKPAWEYFEKIAFTD
GNVRGGTKSIVATNFQTGGNALF
>12044579_98_937_-
AEASSTDRPLDEQVRLEIVDQVAWITIDRPEKGNALSPPCRDRIRDLINELNGSYAARAI
VLTAAGDKLFCPGADLSHRVPSERPEGVPERAVGDARRMMLDGQYTLFPAILDSELPIIA
AVNGTAAGMGAHLAFACDLVIAAEGTKFIEVFSRRGLVVDALGAYLLPRTIGLHKAKELV
LFADDLPVAEAERLGLVNKVVPRDELAATAGEWAGRLASGPTKALGLSKWLLNQSFDVDR
ATMMSNEAIAVELNTHSEDFAEGMASFRERRDPVWRGY
>11993926_1_759_-
GSGSTAAAGGFPADSAIGIALPQKTSENWVLAENLFNEGLTAAGFKGDVQFANGGVSEQQ
NQIQAMITKGAKVIVVGAIDGAQLGTQLKAAKDSGATVIAYDRLLTNTADVDYYIAYDNF
KVGQLQGQALLDGLAMKKPAGPYNIELFAGSPDDNNAKVFFDGAMEVLKPKIDDGTLKVV
SGQTTFEQAVTQGWKAENAQKRMDTLLAGSYTGSTALDGVLSPNDTLARAIITSVKAAGK
PIPVVTGQDSEV
>11972624_1_645_+
AWQARSDWEIYKGFAKKFSELCVGHLGVEHEMVLTPIMHDTPGELAQPFDVKDWKKGEVD
LIPGKTAPQMAVVERDYPNTFKRFTSLGPLMNKLGNGGKGIGWNTQTEVKQLGELNGIVC
AEGVSCGMPNIVTDIDACEVILQLAPETNGHVAVKAWEALGKQTGLDHTHLAIHREDEKI
RFRDIQAQPRKIISSPTWSGIESETVSYNAGYTN
>12033249_1_1369_+
GSAGVIFTIDPESGFPHHVLIDAAWGLGEAVVSGVVDSDRYRVFKPFLDDAGLVPIVERS
VGRKLLKIVNSEEGSSGVADGPTVTVETTEEERRALVLTDADLLALARWAVVIENHYDRP
MDIEWAKDGVSGELFIVQARPETVQARRSGATLTSYEVSDHGPLLLEGLSVGSGAATGQV
CRLDSPDEGDRFPTGAILVADATDPDWVPVMQRAAAVVTNRGGRTSHAAIVSRELGVPAV
VGTVTATAALAEGRQITVSCAGGDVGRVFDGTAAITTRELALDDIPDTNTNVMVNLANPG
AALNWWRLPTAGIGLARMEFIIGEHIAAHPMXVAHPDRIDDPEIRQAIVELTRHASSPAE
YFVDRLASGIASLAATWADRPVIVRMSDFKTNEYAGLLGGRQFEPTEANPMLGWRGASRY
DHPGYRDGFALECQAVARVRNEIGFTNVIVMIPFC
>12001934_1_822_+
LGPRVVPILVDEARTFGMEGLFRQVGIYNPAGQNYTPVDKDQVMYYREDKAGQILQEGIN
EAGGMSSWIAAATSYSTNNRIMVPFYVYYSMFGFQRIGDLAWAAGDMQARGFLLGGTSGR
TTLNGEGLQHEDGHSHIMAGTIPNCISYDPTFAHEVGVILHHGLKRMVEKQDNVYYYITL
LNENYAMPGLAAGTEEQIIKGMYLCKPADKAAKADGLTVQLLGSGTILRESIEAQALLAK
DWGISANVWSCPSFNELTRDGQDAERYNLLHPT
>11991528_1_744_+
GLAGSSAAATLAELGYKVKAFCYQDSPRRAHSIAAQGGINAAKNYKNDGDSVYRLFYDTI
KGGDFRAREANVYRLAEVSVNIIDQCVAQGVPFAREYGGLLDNRSFGGAQVSRTFYARGQ
TGQQLLIGAYQALERQIGLGNVQMYSRHEMLDVVTIDGKARGIIARDLVTGKLERHFGHA
VLLCTGGYGNVFFLSTNAMGCNVTAAWKAYKRGAYFGNPCYTQIHPTCIPVSGEYQSKLT
LMSESLR
>11959751_1_596_+
AALLSRCYDDPAFRAGGSFCRLVSPRAAGTNALTVTNGFINLATDVVRGLDFTGRYTTDV
GLGRLRVNMSATEYKEQSNKLFADDPLVDTNGTIGQPRWSGAVDVNYTVKGWNYYYGLEY
VGKTSSYEYLEEDAATSIYKFDTPSYFLQSASIQYKDTVGKWSATFGIRNLADVKPPVIS
SGFYNRVGNAPLYSGYD
>11972260_1_643_+
VWVPNYKTTIGHGSLDLMVNINNLNFHTASSKFLVYAFVGVGGFMFNTKMDALNGETPYD
YAAILGAFGSQNTSEKERIDAIHAVLDGEYETQAEVAAPAARAEGEVRGTWIRNPSISGG
FGFSYRIGTNMEIGLEHRASHYFDDLADGQRWELDGDYTDHFDMFQYTNLTFGINLGKSE
SVDPLWELNPLTYLYDKVASIDPENLLKDSDNDG
>11980754_1_682_+
ERITNHDVKAVEYFLKDKAAQNPELAAVTEFIHFACTSEDINNLSHGLMLNAGRDIAIEQ
MTAVYEAIRQLAHRYADLPMLSRTHGQTASPTTLGKEMANVAYRLARQIKQLKDVEILGK
INGAVGNYNAHLSAYPTIDWAANAQAFIEELGLSFNPYTTQIEPHDYIAELFDAIKRFNT
ILIDFNRDVWGYISLGFFKQRLKDGEVGSSTMPHKVNPIDFENSEG
>12036207_1_1085_+
LAIAMNRLGGRSNTGEGGEDLDRLLDPERRSAIKQVASGRFGVTSAYLTHANDIQIKMAQ
GAKPGEGGQLPGHKVYPWVAKTRHSTPGVGLISPPPHHDIYSIEDLAQLIHDLKNANPDA
RIHVKLVSEIGVGTVAAGVSKAHADVVLISGHDGGTGASPLTSLKHAGGPWELGLAETQQ
TLILNGLRDRIVVQVDGQLKTGRDVVVAALLGAEEFGFATAPLVVSGCVMMRVCHLDTCP
VGIATQNPELRQRFSGKPEFVETFFEYIAEEVREHLAALGFRSIAEAVGQSSSLDVRAAV
THWKASGLDLAPILAEAVPSNGATRYQSVSQDTGWQKPLTTSSSSWPAQPSTRGPRPWEP
>12016759_1_990_+
HTFDEGIHMTVRVGINGFGRIGRNFFRAAKASGADIDFVAVNDLGSLDIMAGLLQRDSVH
GRYPGTVSVTDDGLDVDGDVLKVLSTRNPAELPWGDLGVDVVIESTGFFATREAAAAHLE
GGAPRVIVSAPASGADATFVVGVNDDTYDPAKHTVVSNASCTTNCFVPMVKVLDDAFGVE
HGLMTTTHAYTGDQSVVDGPHSDPRRARAAAVNIIPTSTGAARATGLVLSAMEGKLDGTS
LRVPIPTGSVTDFVAVVGREVTVDEVNAAFEAAATDGRMSKVLDYSTEPLVSSDIVGTAA
SCTFDSGLTMTQGSLVKVLGWYDNEWGYS
>12002856_1_830_-
ARQILDSRGNPTVEVEVGLIDGSVGRAAVPSGASTGAFEAVERRDGGEAYGGKGVLGAVG
AVNDEITDAVLGLDALDQRDLDQTMCDLDGTDNLERLGANAVLGVSLAAAKAAAASLDLP
LYRYVGGVSACVLPMPMLNVINGGEHADNNVDLQEFMLVPVGAASFSEALRWGTECYHSL
KSVVAKRGLSTAIGDEGGFAPNLGSNEEALALLTEAIEAAGRTPGDEVALALDTASTEFY
ADGKYQLAGEGRSLDAGEFVAYLSDLCDRYPIVSI
>11945999_1_553_+
GYVGEDVETILSSLLQSAEWNVERARLGIIYIDEIDKIARKSGDNPSITRDVSGEGVQQA
LLKIIEGTTANVPPHGGRKHPNQEFVQLDTRNILFICGGAFTELEKVVGQRIGIKGQLGF
SQGHGDSALQREKARAILLRQTIPDDLMRFGLIPEFVGRLPVTVSLEPLDEKALIAVLTQ
PKN
>11985542_407_708_-
SSFSEEVTGSDLPVLVDFWAEWCGPCKTIAPVLEELAQEHGDKLRIAKVDVDSEQALALR
FGIQGIPTMIVFSNGEPELRITGAMGKPQLEAKLGSYLE
>11962414_1_605_-
VDLGGCLALDMGLGKTPTVLAHLAAPGSEGPSLVIAPPAVVGNWAAEARRFTPGLSVVVH
HGANRAQGAAFKRAVRNNDVILTTYGTAVRDVGLLEDHNWDKVVLDEAQAIKNPANETSQ
QLRRLTARSRIALTGTPIENGLGDLWAILDFCNPGLVGSRPEFIAGLSGEAEAALRALNG
LLVFRRTKSEPEVAKELPDRI
>12039187_1336_1666_-
LMPDGQPQTQLMWVHADDDHVIINTETGRQKFANITVDPRVTVTVFDATNPYRYVEARGR
VAETVTGDEARAGIDELAQKFTGADYANPIGTERVILRIAVDKVHKNGV
>11939304_1_520_+
FRNGEFIQVTDADLKGKWSVLIFMPAAFTFNCPTEVEDAAENYEEFKKAGAEVYIVTTDT
HFSHKVWHETSPAVGKAQFPLVGDPTHQLTRAFDVHIEEAGLALRGTFIINPEGVIKTAE
IHDNAIARDVSETLRKLKAAQFVASHPGEVCPAKWKEGEATLAPSIDLVGKI
>11936674_1_529_+
YQDQIAIAIAEDFGHRSHHETKFAEVLTSLENIKYYSKNLRTWMQPDKRHVNPTHLPAKA
WVQYQPLGVVGIITPWNYPLLLAISPLICALAAGNRAMLKMSSFTPRTGETLKRALAEAF
SEDQVAVITGGGIVSDAFSRLPFNQMTFTGSTNVGRTVMAAAAENLTPVLLELGG
>12033583_1_1382_+
AYAWTKLAKGVWGTDNVDAQLGDGLPAELALGLPAATIDDVCEPGGTVLYLGPDPREELP
VLYLRLRQAVTTDRVTLINAAAVPGSLDGLARVSLGVPMGELGRAVAALLGVGSEPSGSV
NPQLLSEAAKLIEGEGPLRVVLGRRSLSEGYGPVADAVAAIREARPDATFLTALRRSNVR
GALELGMAPGLLPGRMTLDAGRDYFSGYWHTVPATAGLDAAGIVEAAADGRISTLILLGA
DPISDLVADVDAVAALERATVISLATHHSDSTLVSDVVLPVSAHGEVGGTTVNMEGRVTA
LGRRVTTPGSTRADWVIAAELSERLGTDLGLTXIEAIDSEIEHAVPTFAGADLGKLEDPG
RQDGVVVPILDDVAWTEAGLPDRLSFEPGDPTQVPAISSYSLRLVLVRRLYDSGTMLDSM
PSSRPLTVAPEARLNPADFSPLGVDEGANLTLRTPSGAIT
>11972598_1_645_-
VSPRITYGCSTATAITDPTANDKREAFRLDGEYTWGNHQIRAGLDTEKYTVVDGTVYPGD
TRYQIFTLNNGSRLANGYVNTTGAPIQYVAARTFKNGGSFLTKNSAWYVEDNFQVTKDVL
INAGIRNEQFTNNNADGIPFIDIKNTWAPRFGASWDVSGKGDLKVYGNLGRYFIPVYANT
NVRLAGSESDYREFYVYNGVGALPKQIPLMGAML
>11973746_1_649_+
SGNGPAALGAATLLNDGNSRWGMRVVEDLGSGMKLTAQFEQNLNYENGAADVASGRYAYM
ALDTGVGRFKAGRTLTPSFFGVATWELTGAANFTAVGNQFGWAGAGSRNNSEFSYSAKFG
GVSGTLGYVTEMDLGGTAGTTSKVDANLIYSGGPLTAALSYNKLSSAGDGNYALGGSYDF
GAFKVAASFQDAAGQSEGFSLGATMPMGPWKFTVDV
>11991036_1_741_-
LQIPLFYLGDCLMKKSLIALAALGAFAGAASAQSSVTLYGVLDVGVSKQTNLDLTAYGVS
GSSFHTPTRIGIRGTEDLGNGMSAIFDLQTGGIGMGDGKSGNTGGGISFGREAYAGLKGG
FGTVKAGLDASVATYGFGGLNLQGISTSDAAGAVGIEPVLWYGSSRRPAFVSYTSPNMSG
LDVMVGYTLKGTMEDVLTPSYDKASTQARINYAAGPLSVAVVAETARSATSETAYGVGAK
YNLGMA
>11933148_166_520_-
EETKATIDIEDNGFVRIYGETKAATQAALVKVQAITAEVEIGAVYDGLVSKVVDFGAFVT
IMPGTDGLVHISQITTQRVENVSDYLKEGQTIKVRVMDVDQRGRIKLSMKDVAPTQG
>12044429_1_820_-
SQDLSAKIRSVALVGHGAAGKTTLAESLLAATGAITTRGSVEKGNTVCDFDPVEKDLGHS
LQSALVSVDWAGTQIHVVDTPGYPDFAGQAIGALAAVDTALVVINAQTGIELSTERMFNL
AGERGLCRMIVINKIDADNVDLPALVADIRERFGKQCLLLDLPVHHGEEVVELLGHDDGE
SDFESVSAAHRALIDQIIEEDDSLMARYLEDGADPSLDELHAPFEKALRAGHLIPILFVS
SRTGAGVPQLLDALAKLAPNPAEGNPPPFYRG
>11951429_1_569_-
IDHFQDIHAGEGEEAGGGAQGEDAIWSHRWYAFSDGIGSTGPANFKGGGVQIGNSGIWVG
DYTTEPENGGLGVFTHEFGHDLGLADYYDTAGGDNSTAFWTLMSSGSWLNTGGDSIGTKP
GYMGPHEKMLLGWLDYALVKYGQNRNVRVGPADQDGYQMPQALAVTLPKKPKVVSYNKPY
SGSYEWWGG
>12045649_1_1078_+
YQLVENPHVRVLYNRRGVSDYALYDEEGILERTGVKPSDYVFYAALRGDPSDNLPGVPGV
GEKTAAKLVNKYGTIDELFAHAAEQTPKLAQSLEANEDQVRMNAQMMALIRDVDLAEEVT
SLRVGSIDADEVAELFGFLEFSSLQARFSEAFGAYLSAPLAAGDARVLEAEVTVPGTAVE
AAKALEAAIASGVDGPVGVAADWLGDPGRSPLAGLAVVTDAAAGEVAWFPDPATGVLTGC
DDQVVALLGGDVPLVAHDAKPLLRSLLGLEVEVSGLALDTKLAAYLLDPADARYDLAELL
ARYAGAEMAGAEPTPSDQLDLGDGPSDQPHQVTPGGHWRWRRWPGRCARRLRSAGSQR
>12038903_1_1041_+
QLGPIKLRNRIVKAATFEGVMPRGAVSDELIAFHRRVAAGGAALSTVAYCAVSMGGRVNP
HSLVMKPELTADLERLTNAVHEEGAAVSAQLGHGGLVANARANRTPTLAPSTRLSAPGMG
IVKGATEAQLDEVVADFATAARVAQNAGFDVLEIHLGHNYLPSSFLSPNLNKRKDRYGGS
LKNRLRFPRRIIDAVRGAVDDRVAVVAKLNMADGVEKGLWLEESLQFASMLEADGQLDAI
QLTGGSSLLNGMYFFRGDVPMEEFIATQSKVVGWGMRVMGHKIFPEMPFEEAFFLPFARQ
FREALTMPLMLLGGINRRDTIEGALDEGFELVAWPGRCFANQTCPT
>11994194_1_733_+
HLGASTTEAQDKAGDVIADMVLLALAGDFVPFAVNVEAAEVPTTVRPFLGLADELGRIFA
GLVGANAPHVEIELCGQIAEHDTRLLALSAQKGFFGAITGQPVSYVNAPQIAEQQGIEVR
AISCTEAVDYLSRITISGGGRSVSGALVGLKQMPKVVGVDDHTVDISVGAHMLVIHNSDV
PGRIGFVGGVLGEAKVNIEDMNVGKDPSGEGSLMVVTTTQATPAKVVEVLRTGDGIESVQ
SIG
>12030217_1_949_-
AAILAACSSSDNTITPEYAATIRTTSYGVPHVLADNFKGAGFGYGYAFAQQNFCLYAEEL
VTLRGERAQYFGATGGYLGQLGTTSGNVDSDFYYKLLFNKAQADRIKSNSSQAARDIVTG
FAAGYNRYLSDTGAANLPAECRSADWVKPMTEDEAYLRLTQAAVAGSSLNFINSIGNAQP
PATAVASLKSNRREKLPSARQLAASPMVAALQNLQDHTIGSNGFGLGREVTQSGKGIVMG
NPHFPWWGALRLHQIHITVPNEKYDVMGATLLGVPLPLIGFNSTLGWTHTFSTDNRFTLR
YLALDPSNPTRYIKD
>12017801_1_1005_+
NPTPEIMPEEIKAVRQDAIIATGRSDYPNQVNNALCFPYIFRGALDVGATTINEEMKIAS
VHAIARMAHIERNEVAYGEATSFGAEYIIPKALDSRLIMEIAPAVAKAAMDSGVATRPIE
DFKAYRQKLSEFVYNSAFIMKPVFAQAQTAPNKRIVFCEGEDERVLRAVQIVVDEGLAFP
LLVGRTEDINKQIQKLGLRIRAGQDFGLIDQDNLAHYEKYYTYYHEIMCRRGIGLELAMR
EVRRRTTLIGALLVHFGEADGMICGTFGHFHLHLDYVEQVIGLSKNAKNFYAMNVLMGED
RNMFIADTYVNPEPTTAQIAEMTLLAAEEIRRLV
>12006532_150_864_+
LDTLGMFDAAFGLPDQMAAAVELASSVDGLPDASAVTSILVLGMGGSGISGDIMALVASE
HGRVPVEVSRHYELPAHVGPHTLVMAVSFSGDTEETVVAAEAAVAAGAPVVAVTTGGALG
DLVSAAGGGVCGLPKGIPLPRAALGAVGLTPVVLATRLGLLNDTAAAVDAAIEAVAGRLG
ANAGASGDTDNEARTLARHIERTQPIIYGGGRTGELAAYRWKGQVNENAKAPAYWGS
>11993270_1_310_-
KVQFKAVAFAAAALALGHAAWAGEAEAKKWIDSEFQPSTLSKDQQAAEMKWFIEAAKKLE
AKGVKEISVVSETLTTHEYESKTLAKAFEEITGIKVKHDLIQ
>12010095_1_902_-
KIKVLNTTKKELLKDFKSASDFDQSALFKKLYEEEYGTFGGAPFATLIGDFEFGRHPEDM
YLVEEISHVCAAAHAPFLSAASPELLGFDDFTELSGPRDLAKIFDTVEYAKWKSFRASED
SRYVGLAMPHVLGRLPYGPDTAPVEAFNFVEATTGTDHNKYLWMNAAYALGTKVTDAFAK
YGWCAAIRGVEGGGLVEGLPTHTFATDDGEVALKCPTEIAITDRREKELADLGLIPLVHC
KGTDYAAFFSTQSAQKAKEYNTDAANANARLSSQLQYIFAVSRIAHYLKSMMRDKIGSF
>12033989_1_622_+
GGGAFYGPKISVQARDAIGRTWQMSTIQVDFQLPQRFELEYVGSDGERHRPIMIHRALFG
SVERFFGVLVEHYAGAFPTWLAPVQVAILPVADSHDDYAHALAARLKAAGYRSEVVEAND
TLGKRIRNAKGQKLPYVLVVGDDDIAHDTVGVNPRGGSVERDVGVAEFIGRLSAEVESKG
VPEAPGVAHQVIDHASSTAASPPDPL
>12028165_438_839_+
LLTEIDHVAIAVRDLDAAVAYYAEAFGAEVAHREIVESDGVEEALVKVADSYIQLTAATR
PDSPIAKSIEKRGEGLHHIGYRVDNCAEALASMVAAGATPIDKEPRPGSRGTTVAFIHPK
GSFGTLIELVQE
>12025353_1_992_-
PIGTVDDVTAALAGARRAQRMWAETSTKERAAILADYADLVLDHREELCDLIQLENGKSR
AWAFEEVADTTITARYYAKKGPRLLAETKRASAFPGLITTIERRVPKGVVGIISPWNYPL
SLAVGDAIAALMAGNGVVIKPDSQTPYTALRAVELLEQAGLPKGLMRVVTGQGRVVGTAI
IEGADYVMFTGSSETGAKIAQQSAARLVDFSAELGGKNAMVITDDIDIERAARLATIACF
ANSGQLCISIERIYVLQEVAARFMDAFAEATAALRLGAEVGYGPEMGPLASQDQLDKMRE
HVTDAVAKGARVLSGGNARPDLAPWFHEP
>11959061_1_593_+
DVVNRGVAVYKNKVYLATLDAHVVALDSATGKVVWDKKIGDYTYAETFTLMPMALRGKII
IGTAGAEYGVRGWIAAIDADTGAPVWKTYTIPGPGEPGNETWPGESWKYGGGSAWITGSY
DKETNTLFWPVGNPGPDFDRHVRVGDNLFTNSNLVMDPDTGKIKSYFQYTPNDPYDYDGV
NEMILVDLGGKKMWLHG
>12002282_500_825_+
KNFKLIALLSITIVFAMSACKPKNLGNAVSADAAAKTYVAPGKYDGFYNFVSGGFSGQMS
VYGLPSGRLLRVIPVFSVDPEKGWGFSEETKPMLNTSHGFVPWDDLH
>12038367_480_1115_+
NFELNEDQAALAESLSRLLADRYGFEKRRALTASGAAHDEKTWAGLAELGLTALPVPEAL
GGFGGGARDLLPAMQAFGRSLSMEPFLASAVLAGTALRLGADEAMQTRLLPGMASGEIVS
AWAHDEPAGRHAPLWVETRAERKDGGWKLDGIKSNVPAGGLARYFVVSARIAVHRLTRTG
ARCSSWTPRTQASRCASSAWSMTQQQASWC
>12018235_159_1012_+
MMKTTHRPAAIALLAVAALLASCGKNPGVGGAAGDAMPATVQANEQVARELRLDEPQGFE
DARRGFIARPEGKILAVDGSTVLIDFDAFKFVDGKAPATVNPSLWRHAMLNAQAGLFKVT
DGIWQVRGFDIANMTLIEGKTGFIVVDTLTARESAAAALAFARKHLGNKPVSAIVFTHSH
ADHFGGALGVATAKEVAERKIPVVAPEGFMAEATSENILVGTAMARRSMYQFGKNLVPSA
KGIVDTGLGKNVAYGAIGILAPTQLITQPTQELMLDGVRLSST
>11963490_1_609_+
MTERTPLISGNWKMHHNHFEAIQVTQKLHYRLGEHDYSKVGVSIHPPFTDIRSVQTVIGA
DRMKILLGAQNCHAEEKGAFTGEVSAPMLAKLEVSLVIVGHSERRQLFGETDEVVNAKVK
AVLAAGMTPILCCGETLEEREAGEAETKVATQVRAGLDGVAADAVASMVIAYEPIWAIGT
GRTATSEDAQAMCATVRSVVGE
>11944957_1_551_-
SGQMSAYGLPSGRLLRVIPVFSVDPEKGWGYSEETKPMLNTSHGFVPWDDLHHTEMSQTN
GEIDGRWVFGNANNTPRVARIDLKTFRTAEIIEIPNSAGNHSSPFITENTEYVVAGTRFS
VPSDNANGDVAINTYKQNFKGYLSFISVGKENGKMDIAFQIECPGVNFDLSHAGKGKSHG
WF
>12027709_443_988_-
HLRGHFAPARHAVNYWRAQAKEGNQRQARIINTSSGAGLMGSIAQAAYSAAKAGIATLTL
VQAAELGRYGITSNALAPSARTRMTEEAFPEMMARPEGDEFDAMDPANVSPLVAWLGSDL
SGDVTGRVFEAEGGKIGIAEGWRHGPSEDKGARWEAAELSDVVGRLIDAAETPTPVYGAG
>11967864_1_496_-
APVVSMKELLEAGVHFGHQTRRWNPKMKRFIHGERGGIYIIDLKQTLNRVETAYLFVRDT
VANGGTILFIGTKKQAQDSVQSYAEKCGMPYVNQRWLGGMLTNFETIHKRVGKMKEYQRM
RDSGEFEAMPKKEALLLGRELAKLERYLLGVRDLERAPDAILVL
>11937212_1_507_-
PRKVWLIGVGGSGARTLRYAKATLERRLESLNYRGHFPSGWSLLNLDLPPATETDEALSS
DLVHRREYFGIAPQGKPYRDYDASLMQARGNREFATWRPDVSSVWQAPWLGAGQFRAVGR
TVLVDEMTSVRQAFDNSVESLTSTDSNKQFTDLCQLMGGGGDEEDPLV
>12033555_1_222_+
RAILGAVQSRFETTIGFLRTAAENQSAARGRIMDADFAAETSNLSRAQILQQAGTAMIAQ
ANQLPQGVLALLR
>12037397_1_1010_+
TNDHNPAALNIGEIKSALTRRSFLRNVAVTGIAAASAAGMPDMLRAQGASTLTWAKPLEA
TMLDPHISILGSSWEMLHLVYDSLIDVDDTLNPTPAIAESWEQESPTSYLFTIRSGVKFS
NGADVTVADVVGSLKRVQDPATASWWLRPMGQIEDVAAVGDTQVRITLKVPHAPLLAALA
ATMCSILPMSLIENGELDVTKDMLGSGPYRIVSHEQDDNWVLERNPHYYQDGLPKIDRIV
VKIVPSDNTRIAQLRDGSVDIASFEASPDAALLLRGIPNVEVSVQEVTNYYILGLNAVWD
QSPFQDVKLRQAVALTLDRDLIASIALGGGGQRPR
>11967868_19_625_+
SSRLEIEITSLPGDDRFTWRVVGAKQPKGEGPRTLLPEGTKVGDQFKAEADFGLDGIDLT
NITPARRQRKEATTLELISNEPSQLVTTKLAEKGRGGGRRDDRDGGRGRGRGREGDRDRG
RGRGRDNRGEGGGRDDGRGRGDRPHRPAPPEVPTRPKAKRLRAGKTHRNEVLASLPDEQR
PVADQLIAGGLPAVRAAIKEQ
>11982986_1_694_+
EQVDTAEQVDADVDASTDEDAASEGSASDEAGVEPGPEVLDEDALLEEGAAPEPEISPFN
KPGKWYVLHTQSGYENKVKKNLEARALSMNMEERIYEVVIPVEDVSEIRQGKKVVVQKKM
FPGYLLVRTRLNDDAWYVVRNTPGVTGFVGAGNKPSALPRKEVEKFLQVKKDDEDAPKRT
RPRMEYEINETVRVKQGPFADFSGEIVEINADQLKLKVLVNIFGRETPVE
>11950027_17_565_-
CVVLQVKRASGKDGYEAIQLGFLEQKAHRINKPETGHFKKAETTPKKHVQELRVADASKY
TVGQVLTAGEVFQAGARLDVTGVSKGKGFQGVMKKHNFKGFISSHGTHEFFRHGGSIGTR
LTPGHVAKGRKMPGQMGNAQVTAQNLRLAKVDAEANLLYIRGAIPGATNGYLTVRATLKK
W
>11932339_178_518_-
SRDTMLAEATTTHDTMLAEATTARDTMLTEARERAVEMVTEATDKRTTILTDLESQRDSL
TARIEELRGFEGDYRSGLRSHLESQLATLEATGISGKLVDVDLEPAALVEGS
>11928315_65_509_-
ELYRVAREIDGNVELRTTLADLSLPADRRTKVVTDVLGGNVSPSTLAALSAVVAAGRADE
LGAIANQLAERTAGDAGLALATVRTAFALSDDQQHRLVQALEAAAGRPISPRFIVDPEVV
GGVHAEIGDQVIDGSVRSRLAQLRELF
>11977136_1_664_+
NTQNIVIGGKKIRFEIAAEDDAADPKQGAAVAQKLCDAKVAGVVGHLNSGTTIPASKVYN
DCGIPHVTGAATNPNLTKPGYKTTYRIIANDNALGAGLAFYAADALKLKRIAVIDDRTAY
GQGVADVFKKTAQSKGIQIVDEQFTTDKATDFMAILTAIKSKNPDGIFFGGMDPQAGPML
RQMEQLGLGNVKYFGGDGICTAEVVKLAAGAKTVENVVCA
>11978932_1_673_-
LIEIWTKATNEVSKEMEANFPKDNPIYRMVNSGARGNWFQLRQIAGMRGLMANPKGEIIP
RPIRTNFREGLSVLEFFISTHGARKGLADTALRTADSGYLTRRLVDVSQDVIIREDDCGT
ERGLVTPIATQTESGERVVHDEVETSVYARTLAEDVVVDGKVLAPAGIDLGDVVIAALLD
AGVDQVKVRSVLTCESKVGTCALCYGRSLATGKLVDIGEAVGI
>12006934_1_868_+
GQEEALLLRAKEPFRDGNIQRNPGDQWMICGPCDYIPPVEVEVVEKRVSIPLDENEGIYV
RDNQTGKVTSISGRTYMLKAHEELFNKDLSPEVEGLLRANNLDDSKKKARDKTRVVDFRV
PHNSAVQIYDFTKKKSRVVFGPALVMLDPDEQFTVLSLSGDKPKRPNVIKTLALSLGPDF
MTDIVEVETADHARLRLQLSYNWQFELNGLSAEEKDKIFQVRDFVGDTCKAIGGRVRGAV
ATSNFDDFHKNSARVIRAAVFGLDERGKINDEFHFSSNHLSITNIDIQ
>11997037_1_782_+
LASLKVMNDDTRLSVTEDYAEEIDELHDLEEADGVEIDVKVGKTWQQGYPYDKKLPRDEY
ERTKRKLQIEMLKLQLHAKETGAKVLVICEGRDAAGKGGAIKRFMEHLNPRGARVVALEK
PTEIEQTQWYFQRYVQHLPSGGEIVFMDRSWYNRAGVERVMGYCTPTQYLEFMREVPDLE
RMLVNSGITLVKLWFSVSREEQAARFASRQNDPVRQWKLSPTDLASRDKWDAYTEAKEAM
FFYTDTGDAPWTVIKSNDKK
>12009719_464_897_+
SFDEGYQDDDAYDTRPLASGEHRQYTASDYLDDAPADDLSVDFAEEPLDTAGYTMPRTEQ
LLRRVVDLIEAAPGLPMSASVRINKDEILELLDDGVARLPDELRAARWLLKERDEFLAKT
RRDGEEIISDAKARVAHMVQRTE
>11983588_1_697_+
WQAIEVNMSRDNEPKTDGVGSLPREEDLPDPLELLNRYPDIKAEAMKDPAFKALVDGQST
EHRLTLTKVVSLDSQIRDDLNEELGGWRILSEQDTRRGETTAAADSVLASDRSTSLTGFT
GTADYFVEDVFYLGGKPADEPILPGDEQSLISQGWTRFLSIFEVKHPELYSVVTLRQAKN
FEVDPAKPPPPTQPRTDVDAISVVQLRNLGDKRFVPFLFTIVTFVLFVSFA
>11981960_1_688_-
GLGSLFIWFYYMFVNGGDVNGPQMEVALEVLTGFSLGAESIALFARVGGGIYTKAADVGA
DLVGKVEAGIPEDDPRNPATIADNVGDNVGDVAGMGADLFGSYVATVLATMVLGREVLSD
DAMGGMAPMVFPMMVAGFGLLASIVGTWFVRIKEGGSVQGALNLGNWLSIAITAVGAYFI
AKWILPEQMTMIKTGEIITLNGVYAAIITGLVVGALISYFTEFYTSMG
>12029749_1_817_-
SADLENSTSTDGAANHVADADIQPAPGRDTAAGRLDGKVALITGAATGLGRVGAERFAAE
GASVVVADVADPTSTVAAIEAAGGRAIGVYCDVTDADAVHAAVAAAEEHFGKLDVMYNNA
GISMADDDGPTNTPREVWERTLQVNVIGVAECCSAGIPALQRAGGGSIVNVASFVAHLGA
ATPQIAYTASKGAVLSMTREIATVYARENIRANALCPGPVLTPLLAKYMADDAARQRRLV
QIPMGRFGQPEEIVSGALFLASDESSFMTGQ
>11991040_1_741_-
QASMAVQSRGRTTNVQGRDATVALMGGFGRVTIGAVESGNGIIGLASAGAPTRGLDNGVT
SAAAGNVDWLAYHTNSMGGFTATVQYVDSISAAGTGGSENTSPLQDAILVGAAYANGPIA
ASADYTSYGQNGAALVATTTDNRIRMSGSYDLGVAKLGLGYARQKDVLGVATKDLMLGVS
APFGPVTVGLVYATRKVGAAAANKGLDLGVDYALSKRTAVRAMYQTIDVNTPIDGSTFRV
RLMHTF
>11940764_80_394_-
AANQKIRIRLKAYDHEVIDQSAKKIVETAVRTQAKIRGPIPLPTEKHRFTVIRSPHKYKD
SREHFEMRIHKRLIDIVEPTQKTVDSLQRLDLPAGVDIEIKIQ
>11955987_320_583_-
EAVTRSEAEKGSVLTVALRYGADNQSAIQTLRRVSRPGQRKYVGSDAIPKVRSGLGVSIL
STSRGVLTDRQARKLGVGGELLCEVW
>11995935_1_774_+
TGAAQMDGAILVVAATDGPMPQTREHILLAKQVGVPKIVVFMNKVDLVDDEEMLDLVEME
VRELLDAQGFDGAHASVIKGSALKALEGDPKYRQSILDLMAAVDADIPEPVRLVDQPFIM
PVEDVFSITGRGTVATGRIEKGVVKVGDTVEIIGMMKDDEKPISSTCTGVEMFRKLLDRG
EAGDNAGILLRGVEKDQIRRGMVICAPGSVKPHKKFKGEIYVLSKEEGGRHTPFFNGYRP
QFYFRTTDVTGDVKLPA
>11995621_1_251_+
IGGSAEEEAAAFIKANVTKPVVSYIAGVTAPAGKRMGHAGAIISGGKGTAAEKFAALEAA
GVKTVANPAELGKAIAEVTGWK
>12011005_568_913_+
SANESVQYFQPSAEFVKQATISGMDAYKALCDEASKDYTGYWARLAREHVSWKKPFTQVL
DESNAPFFKWFADGTLNASYNCLDRNIEAGLGDKLAIVSETDDGQVRKVTYKEL
>11927043_1_506_+
HSNKLFKPTRDFNADDFIFSIERQWVKDDPYFKVTSSNHSYFDDMDMPKLLKSVDKIDEY
TVKMVLNAPEAPFLANMAMPHGGVQSKEYAIAMLKAGTPEKLDQEPIGTGPFTLVQYQKD
ALIRYKAFPQYWAGKAKIDDLIFAITPDASVRWAKLQKGECHVMPYPN
>11935200_1_508_-
ADKVTTAAEATSHIVSGMTIGIGGWGARRKPLALIAELVARDDLTDLTVVAYGGPEVGIL
CRAGKVAKVISGFVTMDTIALEPHYRAARQTGSIEAAEWDEGMILLGLNAAGWNLPFLPT
RAGLGSDVPRVMPDLKMVTSPYPGRSGGEPEELLAVPALHLDYALIHA
>12025423_487_975_-
PSFDISSEVDHQEVTNAMDQAAREVSTRFDFRDTGSAAELGEGTITIRSMSEDRLRAVRQ
VVEEKLVRRKVSLKALDWGKIEPASGGSVRQVATLVAGINSDKARDVNKFIKGLGLKGVQ
TQTQGEQVRVMAKKRDQLQAVITELKGHDFGIPIDTGNFRD
>12048683_1_937_-
ALTPEDVLNKTFTQTQFRRGYDEREVDDFLDDIVAEMRRMTKESDDLRGELNAAREGSGL
APVAARQEPDTSATDLEELRSKNATLAARVSELEGTRSDLTARLGEYEGKSGDTETRNAE
LQGQLAQLEHRGAELEARAADAAQRADELESANAALQERATELEARVAELEGQLEESRAE
LAAVQAGREQDAVARQDAAGAESDEKIAELRARAEQAEQEAQARIAEATARAEAAEREAE
QRSAAAAQRGEADSAVGAVALAGAGGGASAAGVIALAQRLHDEHVAAGEARHEELVTEGQ
RRHDELVSTGQ
>11967564_153_590_+
LHVVKIGVLGQQKEEKAIKSGISVHFSCIKFVFNITATYIYPRIHILFNINKLKMNKGDL
IEAIAKGSDLTKADAGRALDATIEAITKTLKKGDKVTLPGFGTFSTSKRAARTGRNPATG
ETIKIKAKKTAKFKAGSALAEAVK
>12044607_123_698_-
KKTVARLALTLGRYKVVNRPPAEPVMLLIAAPHTSNWDFILMLCMAWASDLSPRWLGKRE
MFDGLLGPLFRRLGGVSVDRNNPGSLVDDLVAEARSTSSLALVIPVEGTRERGEYWKSGF
YRIALDAEMPIVPSYLDGPTRTGGFGPTVIPSGDVSADMDRFRDFYADKRGVKPENKTTP
RLREEDSAIA
>12017291_1_126_+
FAHYSAINSNGYRSLDENAKVEYETQQGAKGPQAANITVIG
>12030741_1_1025_+
EKNMSFKRESKINPNFTTITIKLASPDVILERSFGEVKKPETINYRTYKPEMEGLFCERI
FGPTKDFECYCGKYKRIRYKGIVCDRCGVEVTEKKVRRERMGHIKLVVPVVHIWYFKSLP
NKIGYLLGLSSKKLESIVYYERFVVVNPGILTEGIAVNGDTKTHEYLDLITEEEYLDILD
ALPKDNQHLPDEDPNKFIAKMGGEAIQALLSRLELTKMAANLRHKASTETSQQRKSEALK
RLSVVEAFREANERIENKPEWMVVQYLPVVPPELRPLVPLDGGRFASSDLNDLYRRVIIR
NNRLKRLIEIKAPEVILRNEKRMLQESVDSLFIILENQMQ
>12022395_93_404_+
ADPMRIRAQAAGDKATVRVLMSHEMESGQRKDAAGKVVPAWHIQEVEAKLNGKSVMTAEW
GAAVSKNPFLQFNVKGAKAGDKIAVTWKDNKGDTRTDEATVS
>11935278_58_525_-
AEDLDNLKIAKRENIEIGSAVRFEAAEGNVLDAYLHIQDGRGVNGVLVEVTGTDDADLVH
EVALHIAFAKPTAMSRDEVSDELAAKARLSFEDLTRKEGKPEQAVPKIVEGRMGAWYAER
VLPEQGMFGEKQTVDDRLGDASVVRFAQAIIGES
>11926887_1_206_+
RAIMDAVGYRNVLSKSLGSSNPYNVVRATFAALEQLESPEQFAVRTNQDLDKVLSNYNVG
ARVWRSA
>11957539_1_588_+
TKNIPILTTLKSWKYGLNSPFKAEVYFINTKLYTGLTWGTKNPIMLRDPEFRQVQVRAFG
TYTIRVADPVKLVKEVSGTSSSFDIENVEDQLRSLLVSEFTDALAEMNIPVLDVARNYKE
LGAKIQGFVNEEFGKLGLEITKFIIENISLPANLQKFLDDDTGAAMIRDVNKVNQIKMGD
AMLNASQNEGSGGMM
>12011723_119_658_-
ARLQEYYKNTVMAELKGKFAYGSVMEVPRITKITLNMGVGEAVADKKVLEHAVSDMVKIA
GQKPVVTKARKAIAGFKIRENYPIGCMVTLRGDRMYEFLDRLVTVAMPRIRDFRGVSGKG
FDGRGNYNVGVKEQIIFPEIEYDKIDALRGMNISITTTAKTDAEAKALLAAFKFPFKN
>11934742_86_511_-
DAYLERLGALSMFAECSTKELRDVARIVDELNVEEGRVLMSQGDAGQEAFVIEEGTADVV
RNGELLATVGPGQYVGELALIDAGPRSATVTATSPMRLLVIGTREFSTLLDEVPGLARRV
LVSTTRRLRAANEGAHQPIH
>12027323_53_997_-
GFRGVEDLGGGMKASFWLEASVVNDNGAFGTTSTNNQPSSSTGGGGLTFSRRSTVSLQGN
WGELRLGRDYVPTFWNHTVFDPFGTVGAGSYTNVSLAGMAAIAGTAGPVTGVRASNSVGY
LMPTIGGFYGQVMYAMGENASNGAVNTAAESNNGDVAAIRAGWSNGPINVAIAYAATKFY
SPLVGGQTDYKNANIGGSYNFGVATVMANWNEEKGAGVTNETWLLGASMPFGASEFKASV
AGGKISNAANNNIGDTIQFSLGYVYNMSKRTALYATYSGNSNDGNTYNYNNGRAASTPGG
STYGLDFGVRHSF
>11974456_463_652_+
STTPVKVAVTGAAGQIGYSLLFRLASGALLGPDTPIELRLLEITPALKTLEGVVMELDDC
AF
>12014233_1_596_+
ASKFKESIDVAVNLGVDPKKSDQVVRGATTLPAGTGKTVRVAVFAQGANAEAAKAAGADI
VGFDDLAESIQGGNMAFDVVIATPDAMRVVGKLGTILGPRGLMPNPKVGTVTADVATAVK
NAKAGQIRYRVDKGGIIHAGIGQIGFTADAIKQNIEALVSDLKKAKPATSKGVYLQKITL
SSTMGPGLQIDLATITA
>11935394_1_398_+
FMGTAMFYPANYGYIPNTLSEDGDPLDVLVVTPYPVAPGSVIRCRPVGKLNMEDESGIDA
KLIAVPHDKLTPIYKNVKEYTDLPELLIKQIRHFFETYKALEPGKWVKVTGWEGADVAKA
EVLKSIEAAKK
>11968840_1_629_-
LPTQERIRTDLRDKEVTLTVGFREVREKHVPVLDDEFARDTGDAETLEALRAKYSDQVRE
EDQNEAERDARKRLVEALLERNQFEVAPSLVAREVAAQVDLFKRQLQQQGMSLNQTGMTE
QQVAGQMRPQAQFNVKAFLLLDAIGKAEGIQVDEAEVDKELQNLAEERGQNVDRLRATME
KNNQLLLLRAQIREEKILDFLMGKAEVTE
>12041247_1034_1723_+
WQGKLTSRVPITVKASWEPLGSGILGSAGPSYVWDIGGIFYVDAIANKKKGRQLNAAPDV
VARFSSNFSNWHFGTGPAPAGKYDFASVVAHELGHGVGFLGAGRVSGSLGTVRIAGKNIS
YDRFTKLGSSAASPLLWKMPDNSTQLGSALRSNNVYFDSTAVRSANGGKAAKLYTPGSWA
QGSSYSHFDEATYGKGNPNSLMTPMIGGGETIRTPGALGMAVLKSIGW
>11935164_230_525_+
EHSMSERIEDLNRRREESLHAGSERLVERQRSGGKMLARERLEYLLDEGSFNELDQLARS
RSNSLAEGSRPYGDGVITGWGTVDGRKVFVFSQDFTV
>11978180_1_669_-
EAALPIMEKMDAGTASEEEIATWQFLDDVAFSTIRNLLGLEELQLAVSGAAPISAELLSW
FRAIGVNLCEVYGMSESTGPMTFTVENPKAGTVGPAIPGSEVALAEDGEVIFRGSNVFVG
YLNQPEKTAETIIDGWLHSGDIGTLDDDGYLTIVDRKKELIVTAGGKNISPANLEAELKM
IDIVGQAAAIGDQRKFVSALLVLDPEVAPIWAQRNGIEFESL
>11927391_202_504_+
TLTKAELADLLFEKVGLNKREAKDMVEAFFEEIRNALERGDGVKLSGFGNFQLRDKPMRP
GRNPKTGEEIPITARRVVTFHASQKLKGEVELSYNGTQS
>12010417_1_575_+
NPVAKKLRRHKMARLLQQYREKVAPSLMEKFGYTSPMQVPRLTKITLNMGVSEAVSDKKV
MDNAVADLTKIAGQKPVVTLAKKPIAGFKIREGQAIGCMVTLRGEHMWEFLDRFITVALP
RVRDFRGISGRSFDGRGNYNIGVKEQIIFPEIEYDKVDALRGLNISITTTAKTDDECKAL
LSAFRFPFKN
>11949537_55_563_+
QNSLLKPKAINVEQLGPNRAKVALEPFERGYGHTLGNALRRVLLSSMSGYAATEVTIAGV
LHEYSSIDGVQEDVVNILLNLKGVVFKLHNRDEVTLSLRKEGDGIVTASDIQTPHDVEII
NPEHVIAHLSHGGKLDMQIKVEKGRGYVPGTMRRHGDEPTKSIGRIVL
>11941902_75_542_-
RDDRNFVLNDERYQGANILVAGPNFGTGSSREHAVWALQQYGFDAVISPRFGPIFVNNAT
KVGLVPVTVSFELGERLLRALEDDPSLMLEIDVETATVEVQSLGVEERFVLEPSAQHRLV
NGLDDIALTLSHADAISAFEARRPAWMPSLATAG
>12046325_1_1142_+
QPENNVQRIVLEALGVTLSRNARARSLQLPAWNEALGLPRPWDQQWSLRIQQVLAQETDL
LEYDDLFEGSHVMEALTKNLVDEAQAELDEVLDLGGAFEAIDELKGRLVRSHTERMRRIE
AGDLPVVGVNCFTGTAESPLGGNESIMKVDPAVAAETIADVKAWREARNQSHVDAALGEL
ERVARSDENIMASTIALAEAGGTTGEWAGVLREVFGEYRAPTGVGSAAGTGPGNDGLAAV
ARRVRALPGGPVRLLVGKPGLDGHSNGAEQIAVAARDAGMEVIYAGIRLTPEQIAAAARD
EDVEVVGLSILSGSHLELVPEVVRLLEEDGVEVXVVVGGIIPPEDEANLLSAGVTAVYTP
KDYELATIMGDIATLAIARR
>11934594_1_524_+
TPATACLASTQALAPAGAGTAQIAGNAFYVDIAGKSVAFTPVIDGPLALAGGTNLTTMNH
LALQRVAGAASVAGAPVLPEVVALAEPFGRANTTQMSLRYFIDGAVNSGNDTRITVWSTG
NHSGTHTVNIYDNAQNRQSVSFPLAETELSWFDPEVIAGRPAAFVDGFIEWNP
>11983502_1_685_+
FRLPPTVNFEVIRENTEGTYAGEGGFLRKNTPNEIATQGSVNTRHGVERCIRYSFEQAAN
SERHHLTLVHKKNVLTFAGDLWQRAFDEVAVEYPQVETAYQHVDAACIHFVERPEIYDVV
VTDNLFGDILTDLGGAVAGGVAYAASANLNPDRTGPSMFEPVHGTAPDIAGKNIANPIAA
VISAGLMAGFLGETEVAEAIEIATADPRRYVGSTSEIGDALVAAVTR
>12006016_1_708_+
YELVLRCIKDENEGPRHYYDISVIGYGPGVGSALGGALNGRDMVSIVDVADNPVRVEERE
SVSSSGSAGDVGTVPRRHKFPVWVDSVADQRTPMCEALNRTGGMLATWVQQHPDSFPPIV
INISDGAATDGDPRVWSRRIQSLATRDGNVLLFNLNVSALSANPLFFPGQPGVLENDYAR
LLFEMSSHLPPYMASLASGMGMSIESGAKGFVYNADMSAVVRFLQIGTATSQAIR
>12010361_152_529_-
PTINQLVSNPRVAVLTKSKVPALENCPQKRGVCTRVYTTTPKKPNSALRKVCKVRLTNGF
EVISYIGGEGHNLQEHSVVLIRGGRVKDLPGVRYHTVRGSLDTQGVKDRKQSRSKYGSKR
PKSA
>12041701_1_1016_+
AAPVMPQPPAIVPQEVVDAAARALRSDGSSVLFLGGRTLDERGQRAALRIAAATGAKVFG
EVFPRVQRRGAGVPVVERLTYLAEFAQMQLGDATSMVLVDVPEPASFFAYPGKPSSLVPE
GCAVSTLATGTDDAVAALEALADALGAPDDVPVAEAGRPERPTGELTIESVASAIGALLP
ENAIVIDEAQTSGIFNQGATAGAPPHDWLTLTGGAIGIGVPLALGASIAAPDRPVLNLQA
DGSAMYTLQGWWSQAREGTNVTTVIYNNSSYAILRMELARVGADEPGPQALGMLDLARPD
LDFVQLAQGMGVAAERAQTAEEFTEALERALATMVPT
>12039257_1_441_-
KIHVVRHGEAGDDIADSYGGAADFRLTDNGREGAHAAARALAGLSVEAVFSSPLSRATET
AEIIAKELGGLPLTIVPELRERNSYGVLSGVPKDRAKELFGYILDELKEKPGYSREPLLG
AEDFDRFVERVRAGFQLVTDESEAKN
>11972592_44_645_-
KVLNDKGQEVKTGELGIIHVKGPQVMKGYYKNPEATAKTIVNGWLNTGDLGFKSFNGTLS
VRGRVKDTIVLLGGENVEPVPIENLLLEHAHINQVMVVGQDQKALSCLIWPDVEKLKEAG
WNINYGDDLNKNEKLRSHYMTAIKDIISGQNGFKSFERISDFRFLPKAMEVGDELTNLFK
MKRNVISDKYAKLIKSMYE
>11934984_1_524_-
GFHWATRSGTTVAISDVVTPPRKVEILEGYEVKAEKVQTQYERGLITDDERRQELIEIWT
QATNEIAKEMEANIPVTNTIFRMVSSGARGNWMQLRQIAGMRGLVSNPKGDIIPRPIRAN
FREGLSVLEFFISTHGSRKGLADTALRTADSGYLTRRLVDVSQDVIIREDDCGT
>11976374_1_661_-
FGGVKRIALASALCCAGLAQAQTGDGVTLYGLVDVGVTSVSGLKGGTVTQLASGIMEGSR
WGLKGTEDMGGGYKAIFTMESRVEADTGANSNRPISGSQLSDRFSQAPLMGLPTALQPAV
TGVGALLANEFGVNVGTYGGRGFDRQLYLGLITPVGAVLAGRMYTPAFETNAMYDIMETQ
SGLAAGQIVAFPAVLEIRKSNSIAYRIVKDGISGALMYS
>12029831_1_1023_+
CSDSYRNKQNYFAAPEEGILSNNDHNKLNLGDQSDFWGKTSRFALIASALGYMGAPGIAS
ANDDIQQEAPSAQAQSEPESDRNLIIVTATKREQSIVETPIAVTVVDAEMLVRTGVSDIT
NLERAAASYQMNSSESTTGGLTLRLRGIGTTGNNIGIESSVGAFVDGFYIPRPGAVLGEL
NDVQQVEVLRGPQGTLFGRNTSAGALVIKTNKPNLDDTEAFFDVSAGNYDLFKVRGGFNV
PVSEGKVALRVSGSHAVRDGYVIGPDGYDSSSIDRSSVRGQLLFDLEDAGVLRLFAGYSR
GDDQCCSAVWLNHSPFIQANSAPFSAFGGTAGATLLVAEP
>11940652_1_539_-
YPLDEINLDFEVVGPSPANPERVSVLLAASRTENIELRVDSLIIAGLTAKVVDVEAYAME
RAFGLLVDSLPCGREGTVAIIDIGATMTTMNVVNDGKIIYTREQLFGGRQLTEEIQRRYG
LSFEEAGRLKKEGGLPDDYEPEVLRPFKEAVVQQVTRSLQFFFSSSQFNDVDHILLAG
>12018017_1_865_+
FMEEYLAIPVIRGRKIPQERFPGATNTLTCESMMRDGKALQMGTSHELGQNFAKAFDIGY
QGADGRRSLAWTTSWGVSTRMMGGLIMAHGDDAGLRVPPKVAGTQAVVMVVRDDDHDRVG
KAARYLAGDLVGRGIRAKVDDNVDTGFGRRATAWELKGVPVRIEMGPRDLDEGVAVIVRR
DSGEKTPVPTVEVAGRVAELLDEIQQALFDEALSFQQSRTADVATVADAIEAGATGFARL
PWSAVGDAGVDELGKHAITVRCLLSADGGVAESDDGDDLIAVVGRSY
>12033637_344_1384_+
LPPVADLDGIFKAYDVRGLVPDQLDEPLVERIGASYARFLIGGTEGEVAPSRVLVGRDMR
PSGPGFVAAFARGVTSQGLDVVDLGLCSTDEVYFASGSMDAPAAMFTASHNPAGYNGIKF
CRSGARPLGLDSGLDRVRDDARADLEPMGEPGLVTTADVLEQFVDHVRSFVDVDRLSPLS
VVADVANGMGGLVVPAAFEGLNPKLEVMYGELDGSFPTTXADPLQPENQADLRARVLEVG
ADVGLAFDGDADRVFLVDEQGQGLSGSTTTAIIAAAMLREHPGATIIHNLIVSKAVPEVI
AEGGGVAVRTRVGHSYIKAVMAEHDALFGGEHSAHYYFADNYRADS
>12045973_19_888_-
NEHIFTFAGSDGLPIHTYRWSGDGTPRAIVQVAHGMGEHAARYRRFAEALVDAGCVVYAN
DHRGHGRTAGGAERHGDLGEAGWAGLVADLGTLGRRAREEHPDIPLVLFGHSMGSFAVQQ
FLIEHSGDVDAAVLSGTSALDVIGAGIDPDAEVDLSAFNAPFEPASTEYEWLSRDRAEVD
AYVADEDCGFGLNATAARGMLEGTATTADPEAIARIRSDLPIHLMSGDADPLAGGGELIE
LVATRYREAGVTDVTVARYPEARHEILNETNRGEVTADLIAWLDTVLV
>11943464_1_130_-
SGKHPIIESIEKAQMKQNLPSFAPGDTVVVQVKVKEGERERL
>11974070_1_651_+
ADVMLKSEKGWMVMGRTYPRHPLWEETNESKPQWTRSGRIETYRIEPEAIEYGENFISHR
EGPECTPYLPNAIFSNNPFIRPDDYGIPITAQHHDDKHVRNIKLPWAEIKRHPNPLWEKG
YQFYCVTPKTRHRVHSQWSVNDWVQIYESNFGDPYRMDKRTPGVGEHQLHINPQAAKDRG
INDGDYVFVDGNPVDRPYRGWKPSDPFYKVSRLMIR
>11975028_1_655_+
DFESGVRGLALNLDEDTIGAVILGEVQTVEEGHAVRASGDILSISVGDGLLGRVVNALGD
PIDGKGPLTNVTSRRMEVQAPGIIGRQPVHEPLQTGIKSIDSLIPVGRGQRELIIGDRKT
GKTTVAIDTIINQRGLGVKCVYVAIGQKASTVAQTVAALEAAGAMEYTVVVVAPASDPAP
FKYLAPYAGCAMGQHWMDNGGHALAVYDDLSKQAEAYR
>12037823_2_1584_-
DVFGNFSKEVVKKFTLGAMLGFNYNRKSLTDIYGQTQNGLVIPGYYNLNNSKDKPVVQTQ
YSNEGLVGVFGQLTFGYNNILFGEFTARNDWSSTLPSGKRGFAYFSGGLSFVPTEFIKGD
AKEWINYLKLRVNAGTQGKGADPYRLNSVYAASQFLTDYFGNNLPNNFPVVGLDGSTVSG
YTVGNQIGNPDLKPXLTVAYDAGVDITFLKEYVHTEYTFYHKTHKDLIVQASLPASSGYT
TQILNIGKIRNVGHNLLTNVYAIKNIKNVNWSFRVQYAKNKGTVLKTNTSGDEITIGGLT
TVSVVAKEGYPFGTFKANDFQKDPNGNIIVGANGAPIASSTQNIFGSFQADYTVGFGSSF
SWKGLSFDIQFDIRKGGLFYSGTKNATDFNGTSLSSLVNNRNPYIIPNSVVDNGDGTFTP
NTTPITNLYNYVGNLPESQDLIDASYIKLREASISYSFDKKFFKKAPVSGITLSVIGNNL
KFWLPKQNVYADPETNSFGQAGNVQGIEFSSTPTTRTVSVDLKIKF
>12043503_1_428_-
GSGIAEVASRAGYEVILRSRKQESADATLAKMDSNLKRAVDKGRLSEEDHAAILGRVTAT
ADLSAVADCDLVIESVVEDLATKSALFTELDQVCGPDTILATNTSTLAVTELAVATGRPD
KVCGIHFFNPATAMKLVEIVT
>11968766_1_629_-
YLSLEDDLMRIFASDRVRNMMRSLGMQKGEAIEHRWVTRSIEGAQRKVEARNFDMRKNLL
KYDDVANEQRRVIYYQRDDVLASESLATLFEAMYEEVITTVVTEFIPPQSIEDQWNVAGL
EKALQTDFKMEMPVKAWLDEDSRLEEVGLRAKIAQAARDAYKQSRLNMGDEIANMIEKQV
MLQVLDRHWKEHLAAMDYLRQGIHLRGY
>11989536_153_732_+
SDATATSTATPGSSRLYFRQLLAGRDFAKNDPIARQMVNFVYAIGDRQTGEAVLVDPAYA
PGELVDVLEADDMMLTGALVTHYHPDHSGGDMMGHNIAGVRELLERVEVPLHIQGDEVEW
LRKVTEVSDDQLHTHTSGDVVMVGEVPITLIHTPGHTPGSQCFLVEGKLVAGDTLFLEGC
GRTDLPGGDPAA
>12019921_94_978_-
ADIEADLAHLAEDDDEFWVNQADSLAIFASPGRFETHRLPNHLTAMVEVSDRYHITPLLR
AVTFPHAAWILALSQGSVRLLEAGPSGNPEEVRVEDMPKDAMQSSGNKVVRAREAAYARK
VDSALRTVLTGSDLPLILAASQPMAALYRSVNTYPHLVEEREHGNPETSTDAELADAARA
ILDDVYADQVAELADRFGDLSGQGRTATDVSDLARLSTYGAVDTLLVDIDASVPGSIGDD
GAVTLADADDAVNYGVTDEIARRVLLAGGTVLAVRAEDIPEGGPVAGLLRFVI
>11989482_1_732_-
KKYCSIPFFMEHLVNDNGTFDNHGYLNMELLRFTTAGSVDDGKSTLIGRLLYDSKSIFVD
QMEAIEKSSKQRGEEYVNLALLTDGLKAEREQGITIDVAYRYFATPKRKFIIADTPGHIQ
YTRNMVTGASTANLAIILVDARHGVVEQTYRHSFIASLLQIPHIVICINKMDLVDYDKEK
YDEVVEQFRHFASKLDVQDVRFIPISALFGDNVVDRSKNMPWYEGPTLLYTLETVHIGSD
HNL
>12026717_1_845_-
QSNLLKPKTINVEQLSAYRAKVVLEPFERGYGHTLGNALRRVLLSSMPGFAPTEVTIAGV
LHEYSSIDGVHEDVVNILLNLKGVVFKLHNRDEVTLSLRKDTEGPVTAGDIQTPHDVEIV
NPGHVIANLAMGGKLDMQIKVEKGRGYVPGNMRRHGDESTKSIGRIVLDASFSPVKRVSY
TVESARVEQRTDLDKLIVDIETNGALSAEDAVRASAKILVEQLAVFAQLEGGDMDAIVSP
SSRGSSQFDPVLLRPVDELELTVRSANCLKAENIYYIGDL
>11999849_1_804_+
RLANAGYTPKEISAELKLPSTLEKNFANRDYYGTVSHNAKAVYQAYFGWYDGNPANLNPL
PPAEAGAAYVEAIGGADKVLGIAQQSYDKGQYRWTAELLNHLVFAQPDNQAARELLAKTY
DQLGYQAESGPWRDVYLTGAYELRNGPPTKVISLGEIARLLEETPLPLFFASMAASLNGP
RADGKQLLINFNFTDLKENHVLQVENAVLHHRIAAPVAGADATVNLTKPLFLKLVTGGAG
LKDTLFSDELSIEGSRLSLLEFFQLLD
>11939570_1_485_+
DANGIVNVSAKDRATSKEQSITITGQSSLSKDEIDQMMRDAESHAEEDKRRKEEAEIRNT
ADTLVYQTEKLVREHGEKLSDSDRKDVEDSLAAVKEALTGDDIEKMKQTTEALTAASQRF
GQQIYESAAQAGEAGGDAGEASGDDEEVVDAEIVEDEDDS
>11985328_1_707_+
HTLGNAIRRVLLSSMVGYAATEVTIAGVLHEYSSIDGVQEDVVNILLNLKGVVFKLHNRD
EVTLSLRKDGDGVVTARDIQTPHDVEIVNPDHVIAHLSHGGKLDMQIKVEKGRGYVPGNQ
RRFADETSKSIGRIVLDASFSPVKRVSYTVESARVEQRTDLDKLVVEIETNGAITAEDAV
RASAKILVEQLAVFAQLEGGDIPVFPGEGSQRSNATFDPILLRPVDELELTVRSA
>11951761_1_570_-
VDVNTGKFVGSGGNLEETVTKNNIEAAEEIVRQLRLRDIGGIIVIDFIDMVLESNRELVV
RRLLECLGRDRTKHQVAEVTSLGLVQMTRKRVGSGLLEVFSESCAHCDGRGVIVSSTPVE
RGSDVAPMPEPTNGTSRNSRRGRTADAGPPKRALETPPRQSVGPTAAQIAAAAHAAAVKS
VEVPVEQPD
>11990626_388_739_+
SAKILETKTMRVIIADDHELIRKAMAVIFQKIPNIKIVGEAGNGEELFSLLKETPCDLLC
LDVYMPSFNFFSAIPIYKKLNKKMKILVLTSMDDHFSIKKIIKEDIDAIVSKSEPA
>11956833_1_586_-
KAGVILANWDPLTRPIITEFAGKAHFENVEEGLTVAKQVDEVTGLSTMVVIDPKRRGATK
VVRPQVKLIDASGNEVKIPGTDHSVTIGFPVGSLIQVRDGMDVGPGEVLARIPIEGQKTR
DITGGLPRVAELFEARTPKDKGTLAEITGTISFGKETKGKIRLQITDPDGKVWEELVPKE
KNILVHEGQVVNKG
>11931335_1_516_-
GFNIHYDLITPPKDIDVYMVAPKGPGHLVRRVYTEGGGVPCLIAVYQDATGTARKRALAH
AAGVGGGRAGILETSFREETETDLFGEQVVLCGGLAALIQAGFETLTEAGYDPEIAYFEC
LHEVKLITDLIYEGGLARMRFSISDTAEYGDLTRGPRIIDAGTKARMKEVL
>11965904_103_618_-
EITELISDITEQTNVLALNAAIQAASAGEAGRGFSVVAEEVQRLAERSADATRQIAALVK
AIQTDTQDAIGAMERSTQGVVEGARLSDNAGTALTEIDRVSRQVADLIEQISSSASREAG
LANEVADNIQHIFAVTEQTGEGTRVTATQVRELSRMAEELRLSVSRFKIA
>12013707_1_946_+
SATMTFDELDAAIAKVAGATDAPFGVNLLPVQADLDKRLGLMEDRGVAVASFAGPPSAKV
VSRLNDAGIVTMVTVGARRHAEKMAGIGVQCIIAQGGEGGGHTGAVPTSLLVPDVADAVG
AGTTAGPNGDGVIVLGAGGYRDGRGLVTALAQGADGIAMGTRFLLTAESGVPDDIKAIYL
KTPVTGTVRTTAIDGAPQRVIATDVISALESGIAPVRVANALRNALRFRALTGTSLKDLV
QTGLAMRKSQDLTWAQLAMAANAPMLTKAAMVDGQAEVGILPTGQVVGVIDSLPTVAEVL
GDIVTEAEATLERL
>12000397_1_809_-
ENQVDLHANVKCRVRVKDGNDFKMKIIDTTVGRLLFNEVVPAECGYINEMLSKKNIKTVI
GEVLVSTNIPTTVKFLDDIKEIGFRQAFKGGLSFNIDDLIIPDVKQKLLIGAGDEVDEVW
SNFNMGLITNNERYNQIIDIWTRVDTRITETLMKEISTHKQGFNSVFMMLDSGARGSKQQ
IKQLGGIRGLMAKPRKSGSTGGEIIENPILSNFKDGLNVLEYFISTHGARKGLADTALKT
ADAGYLTRRLVDVAQDVVINGVDCGTLR
>12036131_1_1392_-
ELEGTDTIFGLPGGAILPVYDPILDSPIRHILVRHEQGAGHMAEGYAHATGRPGVAMVTS
GPAATNIVTPLCDAYMDSVPMVCITGQVGTKSLGTDAFQEADTVGITRSVTKHNELVTLA
ADIPLKVRQAFXLATTGRPGPVLLDIPKDIVDPNNPDAWFDWRWPTDEEVLASLPGYRPT
TTGHPRKIREAAEMILAAERPVLYIGGGILKARAAEALRELAELLRIPVVTTLMARGAFP
DDHELCLGMPGMHGNYTAVTAMQRSDLLIALGSRFDDRVTGKLDEFAPEAKVIHVDIDPA
ELGKVRNANVPIVGDAKEVIEALLVDLERLGGAEVATDISAWRSTVSGWQEKFPLSYEQS
EPGELLKPQFVLEQLRDLSPEDTIVVSGVGQHQMWTSQFWTFRHPYTWINSGGLGTMGFS
VPAAIGAKVGMPQRTVWSVDGDGCFQMTAQELVTAATERIPVK
>11958335_119_591_-
TDPSPATTFAHLDSTVVLSRDIASLGIYPAVDPLDSTSRQLDPQVVGEEHYKVARAVQMT
LQKYKELRDIIAILGMDELSPDDKLAVYRARKIQRFLSQPFHVAEVFTGSPGKYVPLKET
IKGFKMIVEGECDSIPEQAFYMVGGIEEALEKAKTL
>12043463_1_960_-
DLAIRQANEAKTIPGWTLELAAEDDQATPDVGKNAATKLAADKDVVGVVGTLNSSVAQSV
QPVLAAANIVQVSPANTNPSLTQGADFATAPKRTYPTYFRTCTTDSVQGPFAARYLFETA
GIKEVATVHDKKTYGQGLVEAFTAEFEKLGGKIVAAETINPDDDKYDAVISKIKPSNPKT
VYYGGEYPQAGPFSQQMKAAGLNVPLMGGDGIYSGEFIKLAGATAEGDLATSVGAPTDTL
ESAKDFIAAYEAAGFAEPYEAYGAYAFDAANAIIQALKVSLASADSAEAARQATVDAMAN
VSFDGVTGAVAFDEFGDTT
>11927445_219_507_+
TIERTLSIIKPDAVAKNVIGQIYARFEAAGLKIVAARMAHLSRGEAEAFYAVHKARPFFK
DLVEFMISGPVMIQALEGENAILKNRDLMGATDPK
>12042039_72_704_+
IDDHTTSPGPLEVPDPETAPGPTSVDLPRVEAAVRELLDAIGEDAERNGLLDTPARVARM
YAEVCGGLHEDPRRHLRTTFDADHDEMIMVRDIAFHSLCEHHLVPFFGRAHVAYIPNEEG
RITGLSKLARLTLGYARRPQVQERLTTQIAEGIEEVLAPRGVLVVVEAEHLCMAMRGVRS
PGATTVTSAVRGLFRTDVAARAEAMGLIG
>11958723_253_592_+
TRRTVTVRRFIAASPEEVFDLVADNSAWGRWAIGIESEREAEGEGHPDGVGAIRKVGRPP
VESREQITAFDPPRSLSYKLLTGLPLQDYEATVSVEPVAEGSLLTWAGSFVP
>12040663_1_1754_+
ASASAPTAVAGVEVRNRRGLTGSGYITPASSAALGKALSTTPAAKLFQGVNAIRTAAASV
PTPKWPMHTLTIRTLDPQGKPFSGLAFVLGIDDPTKTPGFATIEWGVGKISVAAGTYAVV
TSANSKDWSDVRIVVTPEFSIASPTTVTADARKATNPVRTTFDQTVSSATIITSLTKVVS
AHGNEVGVDYGFITDAATTLKATPTSGPLHGTQNLSQAVWADGARAGETYNVYGEVSGRI
PTTPIVFRSTAANRATYKSTFHVPADLSRSMLMTQVVGARGGWSFGTRLPARALTRHVGA
GAGLTNEAELTVVADWDNNTALGWAQMPSQSPNLXSTIPDVWLKAPAHGRFFTESLGWFG
KVCPSCVADGAIGLLQLPFGDTSAHHVTNADVINGVPQVGFALKADGRVIASSSSDFLNV
IANYPKGTKVISAEQTARRTAAPFKAKTTLKTEISTPLSAAIAKPRDLPCDVGAACQILP
FLSADYTSTANLDNALNVGPERIGVTVNQIGRSAAVGVSSVKGWVSYDGGSSWVAASAKG
SGATRTLGFTVPATARSVSLKLSATDLAGSSLTETVTNAFLVTK
>12042525_987_1555_-
SEELVTLICDDASERMERAVAHTRSDLASIRTGRASPALVEKLPVDYYGSIVPLQQLASF
SVPDARMLVVTPFDKGSMGAVERAIQESNLGLNPSNDGVNIRLAFPQLTEERRKEFVRLA
RQKAEDGKNSLRGTRRDARKEVESLEKAGDISEDELHRAIERIDKVAKAFEIQVDQAIDA
KTTXFMEV
>11974874_1_306_+
EARRKMAKVSLKNGTVHHTVMGRHGATTVMIQPAPEGTGIIAGGAMRAVFEVVGVTNVVA
KAHGSTNPYNIVRATIDGLSKVNTPSEIAAKRGLSVERVLG
>11963538_1_609_-
KNYKMQKVKGLDEPVPEEILREINRSVWTIGYTGQSPERLKAHMRNMNVFDVKTLKAKGG
KDKETGYDFTGDYFGLPWPCYGTAELKHPGSPNLYDTSKHVMDGGGNFRANFGVEREGVS
LLAEDGSCSLGADITTGYPEFDHILLKKLGWWNDLTDAEKAAAEGKNWKTDMSGGIQRVV
MKVHGCHPFGNAKARAVVWNFP
>12044977_1_293_+
AVAALLKITGDWQRFAGEPGVEGTLKVKAPKVSKRDLYEAAVAAAGKGGESDAPATTARR
AKKAEVATDAPADAAANESVAAAEANPEATAEVPEQ
>11932462_1_518_-
SGAFGDIKLGTLTTPTRALGSAVDVNAGWASIGSSAALTNRSGFDTRQTNTALYNSPSFS
GFNVAAAYISGENKTAEGNAAKLNTNAWDLGATYNNGPILAGLTYANARTRDVADTQVKN
TRIAGAYDFGVGSVRALWNSTKNQNNVGLNAKQNVWGLGGTFNAAPNGKVI
>11963240_1_608_-
FRLSTTCLYSDIVLPTATWYEKNDLNTSDMHPFIHPLSTAVDPAWQSKSDWEIYKGFAKK
FSEVCVGHLGVEREMVLSPLMHDSPAELAQPFGVQDWKKGEIDLIPGKTAPNMTVVERDY
PNVYKRFIALGPLMNKVGNGGKGIAWDTKTEVTQLGQLNGLTKAEGVTCGMPKIETDIDA
CEVVLQLAPETNGHVAVKAWQA
>11970556_1_636_+
TLQNYFRMYEKLGGMTGTAVTEAAEFMGTYGLQVVPIPTHKPLARADEGDLIFKGEAGKF
SAVADDIEERIATGQPVLVGTVSVEKSEVLSRELEKRGIAHEVLNAKQHTREAEVVAQAG
RLGGVTVATNMAGRGVDIILGGNPEGLAERDLAGKELDPDSEEGQAFLQERVDHWAAEVK
AEGDKVRELGGLYVLGTERHESRRIDNQLRG
>11961586_1_602_-
GALAIQMAIDDFGGKVLGMPIELLSADHQNKADIAASKAREWIDTEGLTMLFGGTNSGTA
LASAKVAAEKKRVYVNSGAGSSALTNAQCTPYTVHYAYDTVALARGTGSAIVDAGGKSWF
FLTADYAFGQALETDTAAAVKAKGGTVAGAVRHPLNASDFSSFLLQAQNSKAQILGLANA
GGDTINAIKAAKEFGIDKTM
>11987434_1_719_-
RMTVCNMSIEAGAKAGLIAPDQTTYDYVQGRPHAPTGEAWEQAIADWSQLATDEGAIFDK
EITLDAAEIRPHISWGTNPGQVVPLDGVVPDPASFDDPTEASAAERALEYMDLKAGQPMK
EVGVDVIFIGSCTNARIEDLRAAAAVVAGRRVAAGLRTFVVPGSHAVKAQAEAEGLDAVF
TDAGFDWREPGCSMCLGMNPDTLAPGERSASTSNRNFEGRQGRGGRTHLVSPEVAAATA
>11975594_1_657_-
DQTVRLINAGNTPREIADLVKLPKSLSESFGVRGYYGDLRHNVKAVYQFYLGAYDGNPAN
LDALPPQESAKRYLALIGGSDKAVAAAQTAYDTGEYRWAAELLNQAVFGDPKNTAAKELL
AKTYEQMGYMAEAATWRNSYLTAAQELRNGPPTKGVSKASLMQMLLQTPIERFLEAMAAG
LNGPDAEGKNLKINLVLTDLKESYVLWIENSVLHFKRG
>11942278_1_543_-
YIPGKAPFDLYNREKSAGVKLYVKRVFIMDDAEALLPTYLRFVKGVVDSADLPLNVSREL
LQESRDVKAIREGCTKRVLGMLEDLAKSDKVPAPSADGVTDVMTAEEKAEAEKNAGKFTK
FYNEFGAVLKEGLGEDYGNKDRIAKLLRFASSTSDTVAVSFADYKARMKDGQEAIYYITA
>12031655_1_1312_+
GMLLSEHIRLVAAFDHRHIFLDPTPDAASSYAERARLFALPSSSWADYDAALLSEGGGIF
PRSAKSIPVTDPMATALNLPTGTRAMTPTELIHALLLAPVDLLWNGGIGTYVKASTESHA
DVGDRANDAIRVDGRQLRVKVVGEGGNLGLSQRGRIEAALAGRRVNTDAIDNSAGVDTSD
HEVNIKILLSQAVREGDLTQKQRNTLLASMTEEVGAAVLRDNYEQNVLLGNARAQDVAML
AVHQRLIHELEERGSLDRALEFLPNDNVLAERLEAGVGLTSPEIAVLVAYSKLGLKEDLL
SSGLPDDPWFVTTLSSYFPTALRERFATELAQTXLRREIITTAVANSMVNWGGMTFAFRA
TEETGATPEQVARAFVIAREVFDLGSYVAELEALDNVVTTQVQTRLYLEVRRLLDRVVRW
FLSSRPTALDVAAEVK
>11960863_1_600_+
NVNFQSEFAKIVNNPKKEIKLKVKDEALFKKVRDYSIEKISTANRNSDKQARSKGISDAN
AETVAYFKEQNLSDLELKDVKNFLHEVEAEVVRDLIFKEGLRADGRKLEEVRDISCELNV
LPGAHGSAVFTRGQTQSLGVVTLGTVADNQRYETIEGQKEKNFMLHYNFPAFSVGEVKRS
GSPGRREIGHGNLAERALK
>11953703_229_573_+
NPTDVVDNGSLRDDIPEFFIGDTLKVHVKVIEGNKERIQVFQGYVIRREHGGAQETFTVR
KVSYGVGVERIWPVHCPTIDHIEVVSHGDVRRAKLYYLRDRIGKKAKIKEKRF
>11932097_1_518_-
RLPKNVYKSLKKTINEGKPLEPEVADVVANAMKDWALENGATHYSHWFHPLTGLTAEKHD
SFISPQGVGEVIMEFSGKELIKGEPDASSFPSGGIRVTFEARGYTAWDATSPAFIRDTTL
VIPTAFCSYTGEALDKKTPLLRSMDVLSEQALRVLRLFGNKTATRVTTTVG
>12007226_1_871_+
IKYGEEFMHSMEEGGWDLSKVDLELMKESKAAFVFGQMNEPPGARARVALSGLTLAEYYR
DGDGTGKGKDVLFFIDNIFRFTQAGSEVSALLGRMPSAVGYQPTLASEMGGMQERITSTK
NGSITSVQAVYVPADDLTDPAPATTFAHLDATTVLSRKIAALGIYPAVDPLDSTSRILTP
EIIGKEHYQCAQRVKEILQRYKALQDIIAILGMEELSEEDKLVVYRARKVQRFLSQPFHV
AEQFTGLKGELVDIKDTIKGFNMIIDGELDHLPESCFNLKGTIEQAIEE
>12001370_171_816_+
ADTPTPAYSLRLRVRMENRPGMLGRLAMAIGEVGANIAALDGFEVKTSHLVQNAVVYCRS
ESHQEQVLAAVNDIDGIIVLEWSDQVFDLHQGGKIELSSLSELRDNDDLSMAYTPGVARV
CMEISKNPARAHDLTIKANTVAIVSDGTAVLGLGDIGPEAAMPVMEGKALLFKHFAGVDA
FPICLDTKDPQEIIETVARLAPTFGGINLEDIAA
>11990496_1_659_+
TVTGFYAAGECACASVHGANRLGTNSLLDLLVFGKSSGDSVVEAIKAGPNTLKDLPTNFA
ESTLGRLNRLNTQTSGASVNETRLELQRTMQKHCGVFRFKDMLEEGVRKICEVEKSVRLT
EIGDKSATWNTARVEALELDNLIEVAKATMVSAEARKESRGAHVRDDAPDTAANPNGRDD
EKWLKHTLWHREGNKLTYKPVQLKPLSVETIALKTRAY
>12029055_1_1068_+
PDTAGLFLAPAERAEIMVDFSQYAGKTLLVYNDSGAPVPAGDPRNDLFTGVGDQTGSGGT
EDTKAGYGPNIRTFMQIKVKAQRTDGKAIVAFNPAPLEAAVTSAYFATQERPSVAQPAYA
AFDPSWASLTPAQSYASIYTGSLKEPVFKYVPGIPEAGFNRVQVSAAGSGYITAPAVTIA
PPLPAKNGDQAATAKSTLKIDTITVQTEGTGYTAAPLVRIVGGGGNGATATSTLSINNVT
INPLYRGSYTTVPTTVNFSAPPAGGTKPLGATIQSEEILPATTPKRYRITGVTIPTVVTA
TTGPGTGYTAAPLVSFSGGVGTAARATASGGVGLSRSPTRTHLTHQPLAVVAMWI
>11936824_1_308_+
AYNAATEHQRGSIIPVVITVYEDRTFTFITKTPPASELIKKAAGVPKGAGNPLKDKVGKL
SKDQLREIAETKMPDLNANDIDAAMKIIAGTARQMGIQTEL
>11947779_1_558_+
LVALAALAVVGAASAQSTVSITGKVGAAYQSVDSATGVASRGMNLTNADFKLAAMEDLGG
GLRAMASVSYETPVNGGVGAGTFSQGVVRRDTSLALMGQFGLLSFNNTRSSNWLTKAFVA
PAELQHGIYDLGAMGIVNRSPVDVLTFQTKAMSGVQGLVQWTDTGTDGTATPSVNVLTLG
GTYAQ
>11938536_1_534_+
GQPGTQLTMRTFHIGGAASAKVKEKEHKVSFQSVVKLVNGRLIQNQKGQTIFSRRGSIVV
QHLIQDLLLSELQNIRVVDGQNVLKGEVISTNMKGEMIHAEMPGRVEIANGRFRIIGEDI
VIPVKIGTILLVKENDIIKANSPVAEFDPFNDLVVSELEGTVAWVDLEVGKNVRRDE
>12009353_65_893_-
FIAGDGHGKYYAVSYCYMFNPGGTNTFSLAETDIDGNALGGRGEFVMSNEDWRFDQGLKR
VYTGLDIYLERPFDGKWEARLDYTFSKSRGNNEGQVKSEFGQSNISKTQDWDAAEIMRYS
YGYLANDRTHQVKMRGSYMLTDELLIGANIRFLSGAPISCLGFFNPDGTIDEGSQAADPI
GYGPSYHTCFGEVATPGSKRTPWTKTVDMGLTYTPSFFDKKLTLGLQVRNLLNANETLQV
DVTSEDDPYTVSNTYLLPLGRQTPRTVVFTASYDW
>12033813_1_1055_+
PGHADFGGEVERALTMVDGVLLLVDSSEGPLPQTRFVLRKALELDLPAVVVVNKVDRPDA
RVSEVVSEVEELFLDLEAEMHHLEFPIVYTNAKAGTASLDPTTQEANLEPLVRTLVDHLP
PPSHDPDAPLRAWVTNLDSNPFVGRLALCRVVSGTIKKNQPVAWCKADGTIVSARTGSVF
VTENHERVEVDSAGPGELVAVSGIENINLGETIADPDDPRPLPVITVDEPSLSMTIGINT
SPMAGKEGSKLTARLVKNRLDTELLGNVSLRVLPTEAPNAWEVQARGELQLAVLIEAMRR
EGFELTVGKPQVLIKEIDGVRQEPFERLTVDVPKSSPAPSPSCCPSAEGA
>12019007_571_1024_+
KVALNTNFGRIVLELDAVRAPKTVASFVEYVKSGHYSGVIFHRVIKDFMIQGGGFDKNMS
QKPTNAPVQNEADNGLKNDKGTIAMARTSDPHSASAQFFINTANNGFLNHTAKTNQGWGY
AVFGKVSEGMSVVEKINTVKTGTEAVMVMC
>11968748_1_629_+
RILAGEPRIDGRDTRTVRPIVIRSSVLPRTHGSALFTRGETQALVVATLGTGRDEQIIDA
LAGEFRDRFMLHYNFPPYATGECGRVGTPKRREIGHGRLAKRAMIAVLPNAEDFSYTMRV
VSEITESNGSSSMASVCGSSLALMDAGVPLKAHVAGIAMGLIKDGNRFAVLTDILGDEDH
LGDMDFKVAGTDTGITALQMDIKIQGITK
>12003082_1_831_+
PNPNVNKQNTGKALRKFIDPLPTHLGLSYMADGVTQKKVTVGVSTKWVNPKGVTTNDDYY
EIAVVEFTNRFHTDLRKETVQRGYVQLDQVAANDPTNTAKLPGSDALYLYYPNSSGKVAF
ASKAEAPADAEPVLIGGTDSNGKLTGFKVHARLLDQPRFMGPILIAKSTNPVSGVNNGDG
TKGSPIRVKFHNLLPTGRAELGPDVNGKAVVTNRRGDIFLPTDKYILGAGFGPDGVTEYT
QNRADIHLHGGDTPWISDGTPHQWITPIDEADPSNP
>11961858_1_603_+
QKMGANIAVDIDRRIVIQGVERLGGATHRVIEDRIEIASYAAAAVATGGDIEVIGAQQEH
LLTFLNALRRVGGNFEVHDRGIRFWAEGPLIAHHLETDVHPGFMTDWQQPFVVLLTQADG
PSVVHETVYENRFGYTSTLARMGANISLTSQCLGSRTCRFANRDFSHSAVITGPTPLQPT
DLVIPDLRAGFAYVLAALIA
>12023377_1_1039_+
GINAAKNYQNDGDSIYRLFYDTIKGGDYRAREANVHRLAEVSGNIIDQCVAQGVPFAREY
GGLLDNRSFGGTQVQRTFYAAGQTGQQLLLGAYSAMNRQIGKGRIQMYNRHEMLELVVVD
GKARGIIARNLITGEIEKHSAHAVVIASGGYGNVFFLSTNAMGSNVTAAWKIHKKGAYFA
NPCFTQIHPTCIPVHGTQQSKLTLMSESLRNDGRIWVPKKIEDSQAIREGKLKPTDIKEE
DRDYFLERRYPAFGNLVPRDVASRAAKERCDAGFGIENNDTKEGVYLDFSAAIERYGKEK
ALVTGIHNPSKEKIIELGEEVVKAKYGNLFQMLKKLPQIILIKLQ
>11945751_1_553_+
IIGIDLGTTNSCVAVMEGSDPTVIPNSEGKRTTPSIIGFVEDGERKVGDPAKRQAVTNPT
NTIYSIKRFMGNKYSESQNEISRVPYSVVKGDNDTPRVEINGRQFSPQELSAIILQKMKK
TAEDYLGQEVTRAVITVPAYFNDAQRQATKEAGEIAGLKVERIINEPTAAALAYGLDKSH
QDK
>11986266_1_713_+
VNGDGALGKADTKVILDGATLAITKNTELQRQIILTEKGGTVAVTEGEATLKGKLTLDSG
AYSADFTKAGAGVLNLTQNNTNGSFKGNTTIKEGTLGITNQDNLAEGKLFLEGGNLRTNE
SLTFNKEIIINTKGGIDTANNDVTVSSKIQGNGAFVKVGEGSLTLSADNSYAGGTQITGG
ALVVNNDKNLGLQATDITLNGGTLQLGVADAVSFKNNDPKSRLLKVGQEGGGLDVGA
>11938320_1_533_-
GLMLKAGRDIVLEQMNAVYQAIRQLAHNFADMPMLSRTHGQTASPTTLGKEMANVAYRLG
RQIKQIESVEILGKINGAVGNYNAHYSAYPNLDWQSIAQQFVEGLGLQFNPYTTQIEPHD
YIAELFDGIRRFNTILIDFNRDIWGYISLGYFKQRLKDGEVGSSTMPHKVNPIDFEN
>12044851_1924_2297_-
KKSELNKKEPGRGDMWALAWVGDRKTKYEPKFNELLADNGYTVESTAKYTLLVHTIAVEP
GYNVYVSRKNAEIDLEVSVVETANKSNVVAKISVMNAPGRHFGATILMQVFVFKNVMLLQ
ENT
>11982184_1_689_-
LESTQISDLGRAAKVVSSKDNTTIVDGSGSEDQIKGRVEQIRAEIERSTSDYDKEKLNER
LAKLAGGVAIIRVGAATEVELKEKKHRVEDALSATRAAVEEGIVPGGGVALINALPALDE
VTVPEGDIRTGLNILRQALLAPMRKISSNAGQNGDVIIQNVGREQEKHGDKNIGYNVLND
KYENMIKAGITDPAKVTRGALENAASIASMILTTEALITDIPEKEKTPP
>11972700_1_645_-
YALPTSEYSKHGEPNNVSTTPEAWMDTPIVNGTAYPTIEVEPEVYRMALLNGTNDRVLTF
NLFEAKTSATLADGTVVTNEVIDPNTAATATPQVIASEIDMVPAALPATADMCAAGQTRP
TLLRLAGSIAAATSTTPAVPAKDVFCWPETWPTDNRLGGVPDPAGVGPSVYQFASEGGWL
PKVVKIDPVPLAYLQDTGRINVLNPDTAGLFLAP
>12041419_1_657_+
ITGYASPNSGSAVYEHIGVGAIGEGYVLCYDGSSAAYDLGQSASGWAAPTTTSSNVTRNT
LDGRASLQQTFSLTPGGISSATSFLVSMTVTNRTGSPMTNVVLRRQVDFDIDTGGGAGWA
GFISNHSRTRGTVAAFHDPVEAPAGKESHGIMMMLQSPGGTWETRVTNAILDPSCDPTPA
PLAANFVSRGDFGDTMIFRLGTIPAFGSKTSVLRYMRY
>11925559_1_297_+
ITTDQKIDLDIPLVLTGRAVGTRVGGALTQMRRSLRVRISPFVAPATIEVDVTPLNVGDT
LRVSQIAAPEGGTILFDRDFGVAEVAGTRASAEATKGA
>11948961_415_562_+
PSVKVRENEPFEFALRRFKRTCEKAGVLAETRKREFYEKPTQERKRKA
>11947175_1_556_-
MTMPEGKIFALEEEAATVAGNVMPNPLTLRANLGDCIKVNLKNKMKASRASFFAPGLAFD
PKDSQGLNVGNNAGDQTVAPGESRTYTYYAHPANKETTSLVWDGGNIVVNPRNGLYGAIV
IGPKGSQYRDPVTGADVSQKNTWRADVIVDTTLSENAGKRNYRDVALFFQDEDNIIGTAF
MPYV
>11939628_104_478_+
AMIIKRGKSKSAARGRRHDRVRKNVAGTSARPRLVVTRSARHLFVQVVDDTVAKTLASAS
TMEADLRSFEGDKTAKAKKVGELVAARAKDAGIEAVVFDRGGNRYHGRVAAIADGAREGG
LSL
>11978806_394_672_+
LTPDDYKVADLSLAGFGRKEIELAEHEMPGLMAIRALFTDEAPLKGAQITGSLHMTIQTA
VLIETLTALGAEVRWASCNIFSTQDHAAAAI
>11953313_1_251_-
GKRGDLVEVADGYARNYLIPQHLAMPSTAGAAAQADAMRRGRDQRDAAAREEAEDMAKKL
VTAAITIPAKAGDSGKLFGSIT
>12047207_1_225_+
EEFITRGPSLLGVLEGTDDTWSMVRSMMGATNPAEAAPGTIRGDLATLFTENLIHGSDSA
ESAEREIGIFFPDL
>11996861_1_451_+
IQAASAGEAGRGFSVVAEEVQRLAERSADATRQIAALVKAIQTDTQDAVAAMERSTQGVV
AGAKLSDTAGTALTEIDKVSRNLTQLIEQISKSTSDEAASANIVANNMQHIFAVTEQTGE
GTRATAQQVRELSKMATDLRESVARFKIA
>11945451_1_552_-
KVTPKGETTLTPEEKLLRAIFGEKASDVKDTSLRVSQGSQGVVIDVQVFTREGIQRDKRA
QQIIDDELKRFRLDLNDQLRIVEADAFDRIEKLLTGRVANGGPQKLAKGTKIDKAYLAAV
ERFHWFDIRPAEDEVATQLESIKNSLEQTRHSFDLAFEEKRKKLTQGDELPAGVLKMVKV
YLA
>12041937_1237_1797_+
GDRGDAAPGADYVGGMKIAKIVELIGSPQDVFATRATRAFQEAKLVASRALEHEVDIVEA
GDRTVITTKRAMSTSGFPEAAKSFVGSKLTIHEVQDWGPAEPDGRRRADIKISIDGAPVA
LTGTVTVAPAGEGSVESLEGDLKASIPFLGGKIEKLAAPAIEAGFDIETMLLNEWLFGDD
QPHDG
>12026859_1_322_-
VMSFFRGDGDAVTDSVDRQINEMLGAGRHSFDLAMSALVAGPNIDAIGDDVHDTDRQVNE
IEETVRRELVVHSAVHGQSDMSLVMPSLLVVKRLERVGDQCKNIFG
>11970618_1_636_-
IGELQLDKSTGAVAADFTKSGAGVLNLTQDNAQSDFKGNTIIQEGVLGVNSINNLAEGKL
FLDGGNIRTNAQINDFNKEVIINNTGGIDTNTFNTTVSGVIQGVGAFVKSGEGTLTLLGD
KIYAGGTVVKGGVLAVTSHKNLGSVNTNITLDGGGLLIADHLDSNGQIDNLNFNIGTVAD
GRDIVVNSGNGSLDTNGHSSTISSDIKGVGV
>12035115_1_789_-
SAFTVSKTAGVDMTRALANVKVYKNGVAVGTASVTSDKIYVTGLNTKVARNDTVTFELRA
DVTYVGAGGSPDDMTVDILETTDVSATEDLTGYATATDLVGANADTITLSSLDIVWTKNS
TQSVTVAPGASNVALFDAKLVSSASFDVTSFTMTGIAGLAGTNNDAAEAVQFSSLTLTVN
GVDYDLLNTAQSSLGVYTFANTSDKFRMDAGSVVNVKLVGNFSNSATPGTYSYNVGLNVV
KNLSTGNTVGLSNKNITGDQVT
>11945791_75_553_+
EYKTPGVYIREVDSGPKPIESVATSNPGFIGLFPFSPPSDATAVTGSDGARELVGKVAPQ
LVDATGKVNPDSAEEAGSALVTAFRFKSRNVKDVKKLLELNGHKVTFGPGSKGRVKIQDT
KTQAAVEVAEVVVNAEGKVVTEDDQLVEELLNNINATF
>12014235_87_491_-
TVIKINAITVPADSGDTLAQRFAARAGAVDGQDGFEGFELLKPTDDRTTWLVITRWRDDE
SFNAWVSSPAFGSGHQSDAKPAGDQAGTGHPGGETGGHPGGRPGGTEGGAPPPVAMSAEL
WSYVPAGGSTGGA
>11940150_1_538_-
GDAAGFSKNGGADLMGRERYIGLKHYQWGTVRLGYIDSPLKNAEDSVDVFNDMVNLDMTT
FLTGQTRLVNSVNYVSPKFLDVFGANVTLQPGEKTRSSTDVGVHTNENHIADGISTAFSY
EDDNLYLSFAMDKDIVTSLPMQFTATVKAAGVAGVLAADGTYSESRDAMRFNARYKMN
>11978604_410_671_+
ATNTVTIIGNITRDPELRFTPSGQAVANFGVAVNRRWQNRQTNEWEEATSFFDIVAWAQL
GENVSESCPKGTRVIVTGRLDQRSWD
>12006348_1_862_+
LGTTNSCVAVMEGNEPVVIPNDEGARTTPSIVAFLDNGERKIGAPAKRQAITNPTRTIAS
IKRFMGNRFSESSNETEHSAYKVVKGDNDTVRVEIDGRFYTPQEISAMVLQKMKKTAEEF
LGQEVTEAVVTVPAYFNDSQRQATKEAGEIAGLNIKRIINEPTAAALAYGLDKKHKDSTI
AVYDLGGGTFDISILELGDGVFEVKSTNGDTHLGGDDFDKEIINWLADTFKQQEQIDIRK
DPMALQRLKEAAEKAKIELSAGNETEINLPYVTAVDGVPKHLVTKL
>12005536_1_387_+
AVAKNVIGQIYARFEAAGLKVIAARMAHLSRGEAEAFYAVHKARPFFKDLVDFMVSGPVM
IQVLEGENAILKNRDLMGATDPKKAAPGTIRADFADSIDANAVHGSDAAETAAVEIAFFF
AGMNVYSR
>12003252_47_833_+
AKTKVGVIGYGVVGKRVADGVVLQPDMELVGVADVAPTSLVAVSADRGFPLFAASETALP
GFKDAGLSIAGSLDDLIRESDVVVDCSPPGLPAKNLARCRELGTKFICEGGEDHDLTGFS
FSSFANYSDAAGKDAARVVSCNTTSECRVLSTLDREFSIQDAFLAITRRGADPVNTKSGP
INATIPTLPGFSHHAPDIVTVIPELKVSSLALIASTTLMHVHILRVEVGRSVTVNEVEEL
FAATPRIRLASGAAGDSSTAH
>11982220_110_690_+
PKAVGIDLGTTNSVVSVLEAGEPVVIPNSEGARTTPSVVAFTKDGEVLTGEVAKRQAITN
PDRTIRSVKRHMGTNWNIDIDGKAYNPQEISARVLMKLKRDAETYLGDTVTQAVITVPAY
FDDAQRTATKEAGQVAGLEVLRIINEPTAAALAYGLDKDGADQTILVFDLGGGTFDVSVL
EIGDGVFEVKAT
>12036567_656_1516_-
PAIAQAQQEATFMKVRKVGALVAAAALALSVSACGSDDTASDGGNKLKIGIKFDQPGLGL
KVGDAYTGLDVDVAKYVAKELGVADADLTFVQAPSAQRETLISSGQVDLIFATYSITDKR
KEQISFAGPYFVAGQDLLVRADESAIDGPDALDGKKLCSVKGSTSAEKVKXKGAGVNLVE
FGTYSECVAALLGKGVDALTTDDTILAGYASQEANKGKLKVVGAPFSEERYGVGLKKGDV
ALCEKVNTALKKMVDDGSWQKAVDNNLGPAGYKAPAGNPPATDACS
>11934016_1_395_+
SDLLAGTEEAPGEVELFQGRYYKAYRGMGSLGAMSGSTGSSDRYFQDASAGVEKLVPEGI
EGRVSYKGPMSGIVHQLMGGLRSSMGYTGSANIEEMRTKPKFVKITSAGMKESHVHDVTI
TKEAPNYRVG
>12016751_1_990_-
PFAKWFVGGKLNVAENCLDRHVEAGLGDRVAYHWEGEPGDTRTITYAQLLEHVSRLANVL
RGFGVQKGDRVVVYLPMIPELPMSLLACARIGAIHSVIFGGFSPDSIRDRVNDAEAKVII
TADAGFRRGKPSALKANVDAALKDCPTVEKVLVVNRCDTDVTMVEGRDVPYADAVAGVDA
HCEAEEMDAEDPLYILYTSGTTAKPKGVIHTTGGYLTQVAWTTREIFDLKPESDTYWCAA
DVGWVTGHSYIVFGPLANGVTGVMYEGTPDTPTEAHRTGDRASWPKDRFWDIIERYGVTQ
LYTAPTAIRTFMKWGAEEPGRHDLSTLRL
>11975568_1_531_+
EIRDVDLYNKPEDISVMNPYGQVPILVERDLILYESNIINEYIDERFPHPQLMPGDPVDR
ARVRLFLLNFEKELFTHVSTLESRSAKSNEKVLDKARSHIRDRLTQLAPVFLKNKFMLGD
GFSMLDVAIAPLLWRLDYYGIDLSKNAAPLLKYAERIFSRPAYIEALTPSEKVMRK
>11925743_1_503_+
PNYIEEGRPGNPAAEADGKKGKVVFSAPSFLGGKNQQQMAYSPQTGLFYVPANEWSMDIW
NEPVSYKKGAAYLGAGFTIKAIHDDYIGSLRAFDPTTGKMVWESKNYAPLWGGVLTTGGN
LVFHGTPEGYLRALDAKTGKELWKFQAGTGIVAPPVTWEMDGEQYI
>12038095_1_791_+
VNLEQLIVAPTIAYKMNSNHSVGISPLLVYQQFKAKGLHAFTQMSSDPSKVTNNGTDSSS
GLGVRIGYLGQLNDQFSIGASYSPKTKMSKFKKYAGLFADAGAFDIPENLTLGMSFKVTP
AVKVAADFQRINYSDVTSIGNPSTNRMPLGSKGAPGFGWSDVNVFKIGVEWQAMPALTLR
AGFNKSDSPIQGRDVSFNIVAPGVTTTHFTLGGTYALSKTSELTVAYMHAPKQTVTGQSF
MAGNESIRMSQNSLGIQFGWKF
>12025607_1_1017_+
EDNVGVVLMGASDNIKEGDTVRRTGNIASIKVGESMLGRVVNALGEPIDGKGPLEGDLYE
MPLERKAPGVIYRQPVNEPLQTGLKPIDAMIPIGRGQRELIIGDRQTGKTAIAIDTIINQ
REFFESGNPVYCIYVACGQKNSTVAQVAKTLTDHGAMDYTVIVAASASDPAPLQFYAPFA
GAAIGEFFRDTGRPALIIYDDLSKQAVAYREVSLLLRRPPGREAYPGDVFYLHSRLLERA
AKIINNDLIASQMNDLPDTIKHLVKGGGSLTALPIIETQAGDVSAYIPTNVISITDGQIF
LETNLFNSGVRPAINVGISVSRVGGNAQIKSMKKLPEH
>11925467_1_503_-
NTANFGGTDESYVDVVRLNSGTSGQASPTLKNTITLTAGQDLDTLIITGDADLEITNTLD
ENIRVVDASAHRDPVKANAPTESADTRADLILDLSNSSDGLLYADANAFWTDDANGDGYV
SGDPEDEVQGLVGLLSIKGSQGDDLITTGTTHNDKEVDLGTGNDTLV
>12034451_1030_1417_+
REEAPVSWHEDPNSRAPGFWNVVRHGDLTHVNRDTTLFSSQMEGSLMHDQPQPSGFDSRG
SLLIDTDPPLHTRYRRLINKGFTPRMVGLLEQYLQHRAEIIVDNVIEKGECDFVTELAME
LPLQAIAE
>11927447_1_507_-
VPHPQEQSLMSGRAVRTQALAAATNRPSSIPPGSSIETPSELFGRNVFSKTVMQSRLPKG
VYESLQATVDEGARLDPSVADVVASAMKDWAAEHGASYFAHVFYPLTGLSAEKHDSFLDT
DGAGLAISNFSGGSLVQGEPDASSFPSGGIRETFEARGYTAWDVTSPA
>11934818_115_480_-
DQVRQQLARRIRTLRKDAGLTQAELGARAEGIKTSEISRFELAHRTPSLETLARLAEGLG
VSLPQLVTFDENNRPGRPELARINRLLADQPDEVLRAALTVLETLIAVRRIPESPSADND
>11939676_1_536_-
AWKAHKKGAFFGNPCFTQIHPTCIPVSGDHQSKLTLMSESLRNDGRIWVPKKQGDTRKPN
EIPEEERDYYLERRYPAFGNLVPRDVASRAAKERCDAGFGVGASKMAVYLDYADAIQRYG
KIEVGKQGLDNVSKEKIIELGKAVVKEKYGNLLDMYSKITGENPYEVPMRIYPAVHY
>11934850_429_524_+
FERFTDRARRVVVLAQEEARGLNHNYIGTE
>12018607_1_554_+
VTSDDLTAPSLVGTKSSIGSSSRLSGGITYMVDDHFAIDLPLAIPFQHDISGDGAIRGAG
KIGDVKALPATLFAQWRFLDANATVRPYVGAGITYAAFYGARSTSTLTALTGGTPANPTT
LSVDSKWAASFQLGATFQMSGGWFIDANYVYTPLRTRTTLSTGQTLDATLNPSAVSLAVG
MKF
>11970044_1_634_-
NVNQPNFDGLNTYGDENRIFVPYPFLGGTATLESLVANLGPQLAGLLFSDDTVAASQYVR
DNITKLAPIDVRRDGFREEDLLDNQRASSLKGDIALHFRPGKDWEISTAYRVGSGNSVYQ
GSERYALRNFFQHYVKAEIQGKNLMVRSYMSQTNDGDSYNLTALGAFTNERLKQTSAAWA
PEYVGYYAAVNLALAKLTNQNPSFLSDEVR
>11980216_1_679_-
PGHLGDGQLMPDELLSIAGLDLGLTAEQRRTLSREEVASMFSAGIRFEAVLEMGFARQVA
YAPDLTDPRVTYLLHEMGEETRHQRIFSRIVAQIEPQAVHPLDGKVWLDRLDRWGTGWIT
RHTAMLYVLVLAGEEIPDRMQKLASEHPDTDPFLASVNRYHRQEEARHLSFARMMLPEMW
VEASKVERAVVRRVAPLVINDLFRFMVHPGVYAQVGLDPWATWKLV
>11926689_253_505_-
GKAGYFSPHKSFDVTLYPSKMLQKIASDVLYKSSAARFDGSDLMPAKVGAGTFWTEPIKW
ISGTQDLDVTLNNIDASWPKAAS
>11973006_1_278_-
ARLQEYYKQTVIAELKEKFSYGSVMEVPRITKITLNMGVGEAVADKKILDHAVGDLIKIA
GQKPVVTKARKAIAGFKIRENYPIGCMVTLR
>12003698_81_536_-
KTITRIAATCATAGLLAVGGASAASAAPSDSALGSSAVTCFGKANKPFIIGGVGTVSKQV
GVIYCNGGGAYIRGSVTIQQLVGGYWYNRGAATTKTKFVGGGNVQFPDLHPAQPGVWRTK
ATFSFAGGGPSRTFLSGSVRYVPARHGVTL
>12015787_1_806_+
LMTASAFVDQSAAFIVVSEARADELGIPQDKRVYLHGEAHAHDTWFVSDRERLDQSPAMR
LTSRAALAQAGKTIADVDVFDIYSCFPSVVQIACKELGISPDDKRGLTVTGGLPYFGGPG
NNYVTHAIAEMVQRVRAKPGAYGLVMANVGLVTKESVGLFSTERPNKPFMRADSDAIQRE
IDAQTKVRFTEAPQGDATIETYAVLHGKNGPESGVLLGRLAATGERFVANTPADAATLAK
LEQVEGIGLPGTVTQVDGRNVFTPRFG
>12005088_1_850_-
KGLADTALKTADAGYLTRRLVDVAQDVVINEDDCQTLRGISISALKDNEDIVEPLSERII
GRTSLHDVYDPLTDELIVNAGDLISERIANKIDETAIEEVEIRSVLTCESKKGVCIKCYG
TNLANNRVAQTGDVVGIIAAQSIGEPGTQLTLRTFHVGGVAGSVDTESKLVAKFDGKLEF
DGLRFVDTKNDEGKKVRIVIGRTGEVKIIEPKTGKLMITNNVPYGSILTAVDGQDLKKGD
VICSWDPFNAVIVSEFGGFVEYENIIEGITYREESDEQTGHR
>11995203_55_769_-
IHLTAADLGFPPVDRKYIALDLFAEHPFDGKWYGKATYTFSRNEGNFEGQLLSDIGQADV
STSQAFDFPEFSVNSQGPLPNQRKHQVKLFGYYQLTPEWGFGGNFLWASGRPRNCIGNAP
APVGSDAPFVPGDPVTNYSGYGSAYFFCQGQPSPRGSLGELDADMKLDLNFIYKPGFAKG
LSLKMDIFNVFNNQSVEAIEERMYARGSSTVQSTYSQVQSYTAPRSVKLTASYDYKF
>12047359_1250_2989_-
RGKLWMLQTRIGKRTPAAAFRVATQLVDEHLITLDEALDRVTGQQLSQLLFPHFDAKSAQ
ACLTRGLGASPGAAVGEVVFTNTQAIERQAAGAKCILVRRETSPEDLPGMIASVGVLTAR
GGKTSHAAVVARGMGMCAVVGAEELKVDAAAGEVVVGDTVLRAGDIIAIDGASGEIFLGD
VPVVDSPVLTYISEGLDAAYEGSKGDAETHDLINAVDRLLRYADGVRRLRVRANADTAED
ARRARDRGAQGIGLCRTEHQFLGERRLFIERVILAETEQEIADSLAALVPLQRQDFIELL
TAMDGLPTTIRLIDPPLHEFLPDLTELSVKVXVAQATGAEPDAHDVALLAAVQRTHESNP
MLGLRGVRLGLKVPGLFGLQIRAIAEATVQLIKEGKKPKPEIMVPLIGSVRELQIIRDEA
EGILAEVSQASGVALAIPIGCMIELPRAALTAARIAEEADFFSFGTNDLTQTTWGFSRDD
VESGFFAEYLDNGVLGVSPFETLDATGVGQLVKAGVEGGHSTKKSMHMGVCGEHGGDPES
IHFFHNAGLDYVSCSPFRVPIARLEAGRAAVALGTSDSR
>12036049_1_113_+
YTEGKGEKQPVADNKSADGRAQNRRVEIEVVGTRAK
>12044537_991_1197_-
SQQEETIPLAATVRTETGSGAAIRERLEGRIPGILYGADKDPVAISVERADLRTALSTEH
GENALRR
>11985510_1_708_+
SWADAEWFTSRSEVPKSITVSIFKVAGEINTDDLSPAPDAWSRPDIPLHALAMHKNARPG
VTPEEDGKRGPVKFLEDLRAKGNLVAYVGDVVGTGSSRKSATNSVLWFTGEDIPFVPNKR
FGGVCLGGKIAPIFYNTMEDSGALPIELDVSQMAMGDVVELRPYEGKAFKDGKEIASFEV
KSEVLFDEVRAGGRIPLIIGRGLTAKAREALGLKPSTLFRLPTNPVDTKKGFSLA
>12014575_1_958_-
DLWELTTDQYPDREALVVGEQRVSYRQIEERANALAHVLTDAGVGPGDHVACYLQNCAEY
VETMLAAFKIRAVPLNVNYRYVAAELSHLLRDGDAVAVVFHRRFSDSLAEVAPELDDLRI
SLVVDDIDPRADVPTTDPTTFGALDYDDAVGAASTDRDFPARSGDDVYLMYTGGTTGMPK
GVEWRMEDAFFACVGGGDPMRLVGPVSTAEELTERILDDAVVTMACAPLIHAAAQWTSMS
WWLCGGRMVLLPGSFDGAEVWRQVAAEGVNILILIGDAMARPLLDAWEAEGPFEVPSLYT
ISSGGAPLHPTNKTRLQE
>11957687_1_589_+
TASLNMMMWAEIEEDYDYLYAEVSTDSGATWKSVWSYTGVNPKWVPVSVNLNAYAGKNVH
LRFRYGTDGGLAEAGAFLDNIVVKKGSTTVLSDGAESGDNGWSLDGFKRTTGTERVDSTN
YYLAENRVYNGYDKTLRQGPYNFGWGNTKPDWVERFPFQNGMLVWYVDTYFADNNTYAHP
GEGFALPVDLHPELM
>11968750_1_119_+
NRVYTEGKGEAQPVADNKTGDGRAKNRRVEVEVVGTRK
>11987128_1_718_-
NMQRQAVPCLRPEKPVVGTGIERTVAVDSGTAVQALRGGKVDYADASRIVVRVNDNETVP
GEVGVDIYNLVKYTRSNQNTNINQRPLVRVGDTIAQGDVVADGASTDKGELALGQNMLIA
FMPWNGYNFEDSILISERVVAEDRFTSIHIEELTVVARDTKLGPEEITRDIASLGESQLS
RLDESGIVYIGAEVEAGDVLVGKVTPKGETQLTPEEKLLRAIFGEKASDVKDTSLRVQ
>12027107_1_1044_+
LAVAVPQRVGGADRFETAAKIAANLSCGDYAVIASGTSDSDALSANYLAGRLARWTGNDV
PVLLTGASVPEFTRTALRNLGVKNVYIVGGTAAVSKAVADEIDALNAFECGGSIPSSEQT
LGVVRIAGATRYETNRAVVGAGSAITTGSMALDPFLQTKWLQPAKKTAILATGTNFADAL
AAGPVTYREGFPLVLTDGTAASLTASAKAALVENDITQVLVLGGTAAIKAEVATELTGMG
IQVLRIEGADRYATATKLADFARLTSPSPLQVDGGLGWSYSTVLLASGTTFADALAAGPW
GGDRAWPIVLTTQAVLAGNTQTWLAANRVPLTSLSRWASALQSRRLQ
>12028065_1_869_-
NGRGYRAEALHGGLNQQERDKVMGRLRGGIADLLVATDVAARGLDVDHLTHVVNYDVPSA
PETYVHRIGRVGRAGREGVAITLSEPRERRQLDNIERLTGRRMEMAKVPSAAQRRSRQLE
QLAQTLRSTLENAGVETGLEGSELDTPELEAFAPVVEALEADYSERLVLLAALKLVQEVS
GVVADDQEIPDVAARGTKVKRDQGGRNQRGDGPRGRDRDSRGSGERGSGERSYRGSRADE
RGERGGPRGRDDRGRDDRGASRGKPDGDMARIFVGVGKNQGVRPGDLV
>12026025_1_273_-
SDSAKPDASTIIYTLTDEAPALATRSLLPVIAAFAGASGVDVETRDISLANRILAAFSDL
LPADQQRHDDLAELGELATRPEANIIKLPN
>12043161_674_1758_+
MNTSQVTPTGAPDEQAPDAQTPDEQESARRPHRIGVIGGDGIGPEVTAQALRVLEAAGLE
MELTHYDLGAARYLRDGTVLPDPVMEEWRRLDALLLGAVGDPAPGQADXAGLVERGILLR
MRFELDMYINYRPFRLPPAVNFEVIRENTEGAYAGEGGFLRRGTPYEVATQGSVNTRHGV
ERCIRYAFDQAVASERHHLTLVHKKNVLTFAGDLWQRTFDEVAVDYPQVDTAYQHVDAAC
IHFVERPESYDVIVTDNLFGDILTDLGGAVAGGVAYAASANLNPDRTGPSMFEPVHGTAP
DIAGTNQANPIAAVISAGLMARFLGDDAVADAIAGATSDPQRYSGSTSDIGDALVAAVSA
>12047455_1_674_+
RILTVEDDERIRTAVKLALEDEGWEVVEAATGEAAIDAFRSNPTDVVLIDIMLPGVDGFE
VCRAVRRQSDVPIIMVTARADTHDVVAGLEAGADDYLTKPFVPKELSARIRALLRRVRSG
DSLQHRMRFGDLEIVPDEGVVTLADETIHLTKTEFRLLVELASSPGRIFSREDLLEKVWG
HGYLADSRLVDVHVRRLRTKVEADPGNPRHVLTVRGLGYKLAA
>11977686_1_667_-
TKDAGRIAGLDVKRIINEPTAAALAFGMDKKEGDRKIAVYDLGGGTFDVSIIEIAEIDGE
HQFEVLSTNGDTFLGGEDFDLKLIDYLADEFKKEQGIDLHNDPLALQRLKESAEKAKIEL
SSAQQTEVNLPYVTADATGPKHLNIKITRAKLESLVEELVARTIEPCKVALADAGLKVSD
IGDVILVGGQSRMPMVMDKVKEFFGRDPRRDVNPDEAVAIG
>12029061_1_239_+
KAQGMSELQGQSVESKMLEVEQATRNVEAQARLSQIRSQLGLDTGDADAAALTEPAADDS
ATPGATPEEGTGAQPSAG
>12016617_1_472_+
FLKLDGIKGESTDKSHKDEIEILSFSWGCHSSTSIGQGGGGGVGKATFSDFTFQKKVDIS
SPKLALIAARGDHIRSAKISVRKAGGAAGQVDYQVYDLEKIYVTGVQISGGDGGVFYETL
TLSPTKFKWEYKQQGDDGSLTGNMAVTVDRAANTAQ
>11939342_1_348_+
GVHPNVLIHPRSSEGVIVSVSIKPLEDRIVIKSLEAEQTTASGLVIPDTAKEKPQEGEVL
AVGPGRWNEDGDERIPLDVKVGDRVIYSKYGGTEIKHGGEEYLILSARDVLAIVG
>12014481_1_956_+
IPWVNTVAVGRGSAKAWYADIGAVPNVSPDQTAACTTPFGKAMAAALPNVPFFDGARSAC
DWQTDADSAQKGAIGPSRMPSLQRDDYVGNMNDSYWLANATAPLTGFPPIFGPAGTVEQS
LRTRLGHTMALERLAGTDGYAGKKATSEIVRQMVLNSRVFSAERFKIQALDMVCTTPQIA
VTGAGNVDVTAACAALRAWDNAGNVASRGSHVWDEFWSRVTVPATQLYAVAFDAADPLNT
PRDLKPSASDALRQAFGAAVQKVQASGFAMDAPRGEILFATRGGVKIPLYGGCYGVGYFT
ITCSENPIDKGGYSMDGL
>12031705_1_1047_+
NTLLEVNASQRDKDFIMAVNWKKAEEYLKAGKGKKQKVKYAHNVWDEKTHTGVSTIKEEV
TVLDVAELKDICYLMPCPKSPHGCDVDPTGEYIVGSGKLAALLPVFSFDKLQAAIANKAF
DGDYEGIPVLKYEDVLYGEVKKPGLGPLHTEFDGKGFAYTSFFVSSEVVKWNIKDLTVVD
RVPTFYSVGHLCIPGGNTRKPFGKYLIAYNKITKDRFLPTGPELTQSAQLYDISGDKMQM
ILDFPTIGEPHYAQAAPADLIRNNGQLKIYSIGENQHPYVAKGEKESKVVREGNKVHVYM
TSVRSHFAPDNIEGVKVGDEVFFHVTNLEQDWEYRMDLQLRVLIMVSF
>12029763_1_1253_+
KRSVRKLYTEALIGRGDISQGEAEAALRDYQQQLERVFVETKAALLEADRSTHEPTLAGT
DAEGHEGLEPPSAQTSDRTTHSATLTAITPELLHRIGDAFVSPPEGFTVHPKLAQAMERR
AASVREGGIDWAMGELIAFGSLLVEGTPVRLAGQDSRRGTFVQRHAVLIDKHNATEWTPL
RYLSPNQAKLWAYDSALTEYAGMGFEYGYSVERPDALVLWEAQFGDFANGAQTIIDEFIS
SSEQKWGQRSSVVLLLPHGYEGQGPDHSSARIERYLAMCAEDNMTVAYPSTPASHFHLLR
RQAYARPRRPLIVFTXEVNAPFEGSGEYARGVHTGGFRPVLPDSAHLDGATVDRVLLASG
KVVYELEAERIKREDTRTAILRLEQLYPLPSRELVEALKAYPNAELVMVQDEPKNQG
>11971216_1_639_+
DIAMKFTRRQTLAAALGSLGAGVLPRAQAQTQPFPSQVIKFVIPTPAGGDHDTMMRIIGQ
KLTDAWGQPCIVESRSGASGAIAAATVSQAPADGYTVLIGYSALLSNTVLMPKPGYRLED
LQPVGMLALTPIAFGVRESLPASTLKQYVALAKTRPGKLSYGSYGPGSGGHFVGELFNMA
AGIDTVHVPYKGQPPALQDLIGGRIDAAVASL
>11929211_1_511_-
GARKGLADTALKTADAGYLTRRLVDVAQDVVINGEDCGTLRGLSISALKENEEIIESLAE
RVSGRTALLDVIHPLTGEILVKESETISEAMAQKIEESPIESVEIRSVLTCEMRRGVCAK
CYGRNLTNNRYAQYGDAVGIIAAQSIGEPGTQLTLRTFHTGGTAASVATE
>12041699_352_1268_-
AYGSPGSPEEIESYYTHIRRGRPPTDEALADLRGRYEALGGTSTLRRRTADQVSAITLSL
QHDQPGRWVTALGQKHAAPFVEDGVAHLLXVGATDIVGLVLAPHYSAASVGQYHDRARAT
CAEAGIGYAGIHSWWGIDAYRRFLADQVTEALAELPTATRVLITAHSLPLRVLEGDPYVD
ELTASATAIAEAAGLSADRWALGWQSAGRTPEPWAGPDILDELRTLADDDEVDGVLVVPQ
GFTADHLEVAYDLDIEASQLADSLGLAFARTSVVNDDVAVMADLAELIHEQTPERGVPSS
ALET
>11955031_1_580_-
MGNTVIMKPAPQDPLGVIRMAELLVEAGFPPGVVNCVVSEDVAPSEVLTTHDAVDMVSFT
GSTAVGQRIAEVAGSRMKRLLLELGGKGACVVLDDADLKAAIGGIGSVWGFHSGQICTSP
TRVIAQRGIYDQLVAGLTKTAAYMPVGDPLERGTVVGPVISAAHRERVEGYVEMGRSEGA
TIAAGGERPDME
>11943346_1_546_-
GLPSGRLLRVIPVFSVDPEKGYGYSEETKPMLNTSHGFVPWDDLHHTEMSQTNGEIDGKW
VFGNANNTPRIARIDLKTFKTAEIIELPNSGGNHSSPFITENTEYVVAGTRFSVPADYSN
GDVEINTYKENFKGHISFVKVGKEGELDLAFQIVTPGVNFDLSHAGKGKSHGWFFFSCYN
T
>12019003_360_1024_-
GDVSSHVTQTETIAISAQVRTEIGSGAAIRERQEGRIPGILYGLDKGNVPITVERADLRH
ALATEHGENAMLTLTVGDEVVPVIVKELQRHPVRRNVTHFDLQRVSATQQVTVVVPLYLV
GTAKAVIAEGGMVERKLSNIEVRVRADSIPERIEADISELTMGRSLQVQDLNLGDGIKVL
TDGRKAVASAHLTRAAVVATNAVEGEGAEGEGAEGEEASA
>12045231_1_556_-
TELSIRPEEIRDALDAYVQSYQPGAASREEVGRVTDAGDGIAHVEGLPSAMTNELLLFED
GTLGIALSLDVHEIGVVILGDFSKIEEGQSVKRTGEVLSVPVGDEYLGRVVNPLGQPIDG
LGEIGATQRRALELQAPTVVQRKSVHEPLQTGLKAVDAMTPIGRGQRQLIIGDRQTGKTT
VAVD
>11927767_1_410_-
GQKIHPTGFRLAVSRDWSSRWYANSKNFSGMLNEDVKVRDFLKKKLKHASVGRVLIERPA
KNARVTIFSARPGVVIGKKGEEIDNLRTALQKIMGVPVHVSIEEIRKPELDAQLIADSIT
QQLEKRIMFRRAMKR
>11985786_1_710_-
GDSKYQDTEDQVITDDLEEGGTLGEDNEFTVMSVLWDLYDTPEDGLDKVALGDKVVFDRL
VAGGEDDPGTLSDAYRLIGLGGAGDVNPVSCVFSGQNVAPRLADPKVTSVGKDDKIPTFT
WDAGNGGDFPNDSFVVELRDATGNKLIESSEPLDDTNYKPSAAQWLSALRKSDGTLRVAV
VGTQTAEPVTGPYRSCMTDIDVKPIADAGGPYSGTTAKAVSLDASVSVVPGGTIAS
>11934250_1_523_-
DSTDGLVRGTVVYDLGSNISMPTGVEIRGRLFNVVGKAIDGMRQVKSEKQAPIHRKPPLY
EELSTESEVLFTGIKVIDLIEPYAKGGKIGLFGGAGVGKTVLIQELINNIAKAYAGMSVF
AGVGERTREGNDLLREFIESDVIRYGTEFKHSMEAGGWDLSKVDYAEMEKSQAT
>12036117_684_950_-
QRNLHPELKLGNLVLTMYDGRTRLSEEVAAQVREHFGDKVCRNVIPRSVRLSEAPSYGMP
ITLFDTSSRAAVAYRELAKEVHERGAP
>12037911_227_1590_+
SRRLDIEITSLSDERFTWRVSGAKQPKGEAAASLLPEGTKIGDELKADADFTIDGIDVLA
IATPKRERKEPQRLELIAKDPTDLVTTKLAAKGGGGRRDRDERGGGRRRDRDGRGARREG
GRDGEGPRGRGRGDRPHRPAPPEVPTRPKAKRLRAGKTHRNAVLAALPDEQRPVADQLVA
GGLPAVRTAIKEQNETNKAEGRPEVKPGPLIGLAEQLQEQLRTAEWRDRAEAAVAQADEV
DLRDLRSVVVAGDTAXHDEETRALAGQLRDALNSRVETEQAAWAEEISALIQAGRVIRAL
RVSSRSPKAGAPLPGDLATRLATAVVDSVDENMTDDRWGALLDALAFSPVRALVELDHIP
EKPSEELLNTLRAVAARLPELARKFGVDPSTAPKNPPRRRRPGGDKPKKGPRDGGGRGDQ
PKGGRPTGDQAKGGQPKRDASKGAKPAPATGET
>12039461_615_869_-
TIHDATNRSQSFGQVDNAFIRVVNDDNSSEIARYDLSEDASTETAMIFGEIYRHGNEWKF
RAVGQGYTGGLGPLAQSFGISVG
>11997867_1_320_+
DVERANAESPFGGPIAHGYLTLSLVNDLLPKMLEVTGTSMGVNVGVNKVRFPSPVPVGSL
VRGTAEVMSVDEVGGGTQAVVRVSVTVDGAPKPSCVVDTVSRFFP
>12024933_1_987_-
STPETADTIWELVEARAQATPDAVMLIDEADTKLTCVQLRDAALSTAAGLAAMGIGENTP
VTWQLPTTIDAVVTSLALARLGALQNPILHIYRERELGVAIRRTRPELVIVPGEWMGTDF
EAMTAGVLDSLEGDDVDGAARPCVLSLADGRPTGDAATLAPFAPPDDPATAVRWIYYTSG
TTSEPKGVRHTDATLLAGGRGLAAAVDLGADDVGSMAFPYAHIAGPDYLIMCLHSGFPFV
LIGAFNPPAAVETYNRYGVTMIGGSTAFYQMFLAEQAKTPGTKFIPTLKLISGGGAPKPP
ELAARIRDEIGVPVCHGYGMTEVPMIAQ
>11999253_1_799_-
GGGIFTKAADVGADLVGKVEAGIPEDDPRNAATIADNVGDNVGDCAGMAADLFESYAVTL
VAALILGSISFGAYGLVFPLLVPAIGAVTALIGVFITKARPGENALRAINRGFYISAAIS
AVLSGIAAYRYLPATFAELGSTDEVVANLAGDPRRTALLAVLIGIALAGVILWLTGYFTG
TEYRPTNDVARTSLTGAATVVLSGIGVGLESAVYTAAIIGGAVYLAFLLGGGSAALALFL
VSLAGCGLLTTVGVIVAMDTFGPVS
>11944284_1_549_+
VLKYDEVMNEQRKVIYRRRDEVLDGLDLREEALEALAVALDSTIRTYCVSEFSEEWDLKG
LLSEIGTFWPTELTEATLDEAVSTDELYDLLMGEANAQYLAREETLGEETMRDIERQVML
RIIDGRWRDHLREMDYLEDGIGLRAMGQRDPLTEWQREGYGMFEQLIHTIAQEFVKYLMH
VN
>11949325_137_406_-
NKGELIDAMAADTGLTKTQAAACLDSMMTSIRKVLKKGDKVTLVGFGTYSVSKRAARTGR
NPQTGKAIKIAAKNVVRFKAGKELSAAV
>11972958_91_498_-
AVVVGYVATKEGRAALRRAAEECELRHTRLIVINSQRGGKDFDADEAAKFEAELETIQKK
LTDLGLQNEVRQLVRGNEPAEDLIAVAEEENAEFIVIGLRRRTPVGKLILGSNAQRILLD
ATCPVLAVKASRED
>12005422_169_540_+
RHQKSGRKFNRTSAHRGAMFSNMAASLFKNELIRTTLPKAKELRRVAEPLITLAKVDGVA
NRRLAFARLRDKEAVGTLFTILGPRYAQRPGGYLRILKCGFRAGDNAPMAYVELVDRPQA
TE
>12010937_1_448_+
VLTADKQKALIASGKQIPYQEASSSGATAIKFINAELRLEVTPSITPDGRVNMELFINKD
SAGEALANGSLTINTNRISTNVLVDDGQTVVLGGIFSNESLKGVTKTPLLGDIPFLGRLF
RQEVTRNDKQELLIFVTPRLLNDTIASK
>11939214_1_535_-
RDHLAAQGIEELSQHVDSLITIPNAKLLKVYGNKISLVEAFKKANNVLFEAVRGISDMIT
NPGMINLDFADVRNAMSDRGLAMMGTGVASGTDRAREATTKAINSPLLDDIRLEGATGLL
VSIAGNADLGLEEFDTVGEIVAPLAHQGVAIKVGMIVDENIGDDIRVTVVATGLSKT
>12008897_391_888_-
IVLDASFSPVSRVSYSVESARVEQRTDLDKLVIEIETNGAINAEDAVRSSAKILVEQLAV
FAQLEGSELAAFDAPSSARNAQQFDPLLLRPVDELELTVRSANCLKAENIYYIGDLIQRS
ENELLKTPNLGRKSLNEIKEVLASRGLTLGMKLESWPPAGLDKP
>11994422_1_763_-
LNIKPMKTKILFKFFAVALVTVVMISSCKPKNAATAVSGDAAAKSYVAPGQFDEYYNFVS
GGFSGQMSVYGLPSGRMLRVIPVFSVDPEKGWGYSEETKPMLNTSHGFVPWDDLHHVELS
QTNGEINGKWVFGNANNTPRLARIDLKTFKTAEILELPNSAGNHSSPFGTENSEYIVAGT
RFSVPPDDVNGDVPIDSYKKNFKGHISFVSVNQESGQMDIAFQLKTPGVNFDLARCGRAK
SHGWFFFSCYNTE
>11982622_1_692_+
GTLDLIVKLRTPGTSGAQHNFAIVTANDVVSTSSTLTATLPLVSSTIVTSAYTTTPVVFK
SITSTAKTVKAGEKDVIIGEFNVSTSAPNRDVVIKNVTFSNDGNLNISSLSNLAVYSKTT
GAKVSSSMVVDGRNVTFVMNDTVPYTRSSQNYQVKADILTIDKTPDTIRFTFDGRNENLI
AEEITSGYRTATTLGVALNDNLLYDITVEAGSLSLTDKGNTANVDVAAGQ
>12026695_1_1172_+
NQTAYWYVNTSQYRYDTFTADDLDMGTGVFAGKGVMDLLAQSVRLGWTPSYPTFNRSPLV
LADEAQEAGMAPADYVVEQLTSGALRFAVEDPEAPENQPRILSLWRSNLLGSSAKGNEYF
LKHLLGTDGAVRAEQAPVPKRPSGITWPDEIPEGKLDLLTTLDFRMTSSTLFSDVVLPAA
TWYEKHDLSTTDMHPFVHSFNPAIAPPWQSKTDWDAWKEIAKRFSELAVEHLGTRTDIVA
KPLWHDTPEALATVHGRVQDWRTGEVPAVPGKTLPVLAVTERDYTQVYDKMTTIGPLMER
VGMLTKGVPYDVTREIEILRHHNGIRRGGVGDGSXKMESDIHVADAILHLSGTTNGHLAT
HGFRAVEKRTGTLLHDLSAEHEGKQITFAD
>11965514_190_617_-
IASKGIYPAVDPLDSTSRILDPLIIGELHYNTAQRVKNILQRYNELLDIIAILGMEELSE
EDKLVVHRARRVQRFLSQPFHVAEQFTGIKGVLVPIEETIRGFNMIMDGEVDEYPEAAFN
LVGSIDDAIAKGKKLMAESNS
>11929343_1_310_-
PPKKKKISGFIKLQIQAGAATPAPPVGPALGQHGVNIMEFVKAYNAQTESQRGNVIPVEI
TVYEDRSFTFITKTPPAAELIKKAAGVAKGSGEPHKTKVAKL
>11971386_1_639_-
ARSFKHLVMGSVGKVAPKSELQIRDFNGAVLTHVKLDGSIEGKRGAKGIVHVRGPQVMKG
YYKNQEATDKALKDGWMDTGDLGMINFKDTLTLTGRAKDTVVLLGGENVEPVPIENKLTE
SAYINQVMVVGQDQKNLGAIIVPDFEKLKAWAKDNGISELDDKSLVANPKIQDLYKKEIK
ELNSAKSGFKSFEQVTPFFLITKPFEVGDEMT
>11963586_1_610_+
KDKKIHQTITQALSAFAASVKTTVQQYEGHAIYAGGDDVLAFVPLNTAQECAKALSVSFN
TALKAVANELNATPPTLSVGLGISHIMEPLGNIRELAKKAEKVAKGDAYDKPEQRNALGI
TLDVRSGSTTNLRMRWDDTNGLKAFSDWINAYSKKTIPSRIAYDTRNVHTRTLFALTGMP
ELGIPQAEFKRMLEHARTQGGEQ
>12027371_652_1011_-
LRVEDFVSLIFGVASMASQRIRIRLKAFDHRLIDQSAVEIVETAKRTGAQVCGPIPMPTR
IERFDVLTSPHVNKDARDQYEIRTHKRLVDIVQPTDKTVDALMKLDLAAGVDVQISLG
>12034181_1037_1366_+
AGSTTVTTDKTYDADVLKSDLPVLVDFWAPWCGPCRAVAPVLEEIARDYEGRLRVVKLNT
DENPTITRRYGITSIPTLHVYVGGEVVKSLVGAMAKPKLLREIEPFLT
>12045681_1917_2464_-
VLVTLIRQEETLVGYSYSTLERIGGTPAVLLGLAYVRRSEDRDDVLEAVMSANYHRALMA
FPDEDVLLGCRMVNPGAMAAFERLEDVHPRPEVEAGGEERQWGRRLAKRFGVGASRYVAK
TFSVEGDGAFPPCLDFEPLASATIDPQVAEMFADLTPLXGDSLITYGWAMEEELRSYTKP
D
>12037417_1_346_-
ELNDQRTWPLQHATRWSSWSSEPFSREAGNIMIDEKLKSVYHDIVSRSAAQEEFHQATRE
VLETLGPVVAKHPEYLHARIIQMLAEPERQIIFRVPWADDTGQVHINRGFRIEF
>11954845_1_580_+
KGKQGRFRQNLLGKRVDYSGRSVIVVGPELKLHECGLPKDMASELFKPFIIRKLIERGIV
KTVKSAKKLVDRKEPVIWDILENILKGHPVMLNRAPTLHRLSIQAFQPKLIEGKAIQLHP
LVTTAFNADFDGDQMAVHVPLSNAAVLEAQLLMLSSHNILNPQNGTPITLPSQDMVLGLY
YITKSKKSTATE
>11977684_1_667_+
IAGLEVKRIINEPTAAALAFGMDKNERGDRKIAVYDLGGGTFDISIIEIADVDGEKQFEV
LSTNGDTFLGGEDFDQRIIDYIIAEFKKEQGVDLGKDVLALQRLKEAAEKAKIELSSSAQ
TDINLPYITADASGPKHLSVKLSRSKLESLVEELIERTIAPCRTAIKDAGVSIADIHDVI
LVGGMSRMPKVQEKVKEVFGREPRKDVNPDEAVAVGAAIQGQ
>12006406_1_862_-
VVDLLKMKAILWDEASQGMKFDYAEIPADLQALAEEWREKMVEAAAEATEELMTKYLEEG
ALSEEEIKFGLRTRTIATEIHPMLCGTAFKNKGVQRMLDAVIDYLPSPVDIPDVTGTDED
EQPITRKADDGEKFSALAFKLMTDPFVGQLTFVRVYSGVLTKGDTVFNSIKGKKERIGRI
VQMMANDRVEVDEIRAGDIAACVGLKDVTTGETLSDVGSPIILERMVFPEPVITQAVEPK
TKVDQEKMGIALQRLAAEDPSFRVKTDEESGQTLIAGMGELHLEII
>12038341_1478_1618_-
YLLDGLDAARGEEVRVETIGDNKPAVLRGSDADDFLYLLMPVRVS
>11931613_1_516_+
IFNGDGYAEEWQVEAAARGLPNLRSTPEALAAYETKEAQDLFDRLDVLTPRELHSRFEAY
MAQYVMSIGVEARSTLELARTLIYPAVKRFQSNLATTETNLVALGLGGDTETLTRVTDLI
AQLIGATAPLGRAIEGLPGDAPIGEQGNYCRDEILPAMTAVRAATDSLEEI
>11978508_412_671_-
RTAYHARAWEVATRTVLEGGGSLSHHHGVGIGRAPFMDQALGGGFAVLQAIKSALDPTGL
LNPGGLGLGPVPRETDVAPTGDARG
>11979420_83_675_-
NSGLVPMVVEQSSRGERAFDIYSRLLKERVIFMVGEVEDHMANLIVAQLLFLESENPDKD
IHLYINSPGGSVTAGMAIYDTMQFIKPDVSTICVGQACSMGSFLLTAGAKGKRYCLPNSR
VMIHQPLGGFRGQASDIAIHAQEILKIRSRLNECLSLHTGQPIERIERDTDRDNFMGAED
ARLYGLIDAVLEKRIV
>11945389_184_552_-
SRVLNAEVLGEEHYTVAREVQRILQRYKDLQDIIAILGMDELSEDDKILVGRARKIEKFL
SQPFFVAEVFTGSPGKYVKLADTVRSFKDLISGKYDDLPEQAFYMVGSIDEVVEKAKKLK
A
>11961806_1_603_-
GTNVSGFTLDNRIGNPNLKPEITIEYEAGADITFLKEYLNVEYTFRHRTSKDLLVDVALP
ASSGYRVTAKNIGKIRNISHELLARVSVLRNIKNINWDINLAFSKLNNKVLKVSDETDEI
ALNTGGVQIVAKEGLPFGTIKATDYVRDPNGNIVVNNLGVPIESTDYTYFGSYIPKFTIG
LGSTLSWNGLSFGIQFDIKE
>11991936_1_746_+
RYGKFLYQLGDDVSTENYLRKPPANLTSYQEAERRVILANVLIHKKSYSEAVSLLRDLPA
QGTLASYGLYNLGIAYIQEGLFNAGLTSLNDMIRLAGSDDESLNLKDKAALAIAYRYLQD
ADYQQARESLLRVRLEGPYSNSALLTLAYSHYLNQEYEAALPATLELQGRNPADPAVQEA
FLLGARIYEDLGAKNQAVASYRIAELNLRDQLSQLERTAIRVDNDNWPAILAPMEVNTSE
SDPLNLK
>11969468_1_632_-
KARIGHFVEAQVLQSLGVDYIDESEVLTPADYANHIDKWQFTIPFVCGATNLGEALRRIT
EGAAMIRSKGEAGTGDVSNATTHMRQIRREIRRLQNLPEDELFVAAKELQAPYELVKEVA
QAGKLPVVLFTAGGIATPADAAMMMQLGAEGVFVGSGIFKSGNPAERAAAIVKATTFFDD
PDVIASVSRGLGEAMVGINVEEIPQPHRLA
>11971320_112_639_-
EELAATVEDNGGAYFVPAFSGLFAPYWKSDARGALVGLTRYVNRGHIARAVLEATAYQTR
EVLEAMEADSGVKLAELKVDGGMTMNETLMQFQADQLGVDVVRPVVAETTALGAAYAAGI
AVGYWEGEQDVIDNWAEAKRWTPNVDEAERDRLFRNWKKAVTRTFDWVDEDVKE
>11925677_1_503_-
GTFNDVVLATITRGFRSLLRARDESTDRVVRTLVPVSVRPRNDGEVAAGDGTMANKVSAM
FAELPVMLDDPGEALAAVSEQMADLKESKQAVAGEALTSMADFAPPMLLALGERVAARAA
QRNVNTVTTNVPGPQLPLYSLGRRMLEIFPFVPLAGQVRVGVAMFS
>11943734_1_547_+
PNVRIVGEAGNGEELFSLLKETQCDLLCLDVYMPSFNFFSAIPIYKKLNKKMKILVLTSM
DDHFSIKKIIKEDIDAIVSKSEPATVITDAINAVEAGKRFFSYVIQDIINSEYVQSLSPN
KLIDVLTPQEKKVMSFVARGFKNKEIARELNVQEFTIDFHKKNIKTKMNVSSNAEITKIA
IE
>11941390_1_541_+
RMAKLAAEALGRESDAVDLWTKVIDFRGEDSLALGEMATLHERAERWEDLAEVLERQVYA
VNDKNHKVAIYQTLGRVYGERLGKDRNSLDAWLNALELNVRDVDTLTALHRIYQQNESWL
ELNDILSKLINLGPRVLGADQTRDYYAQVGRIQAEYLMDTSAAIEAWRHVVELEPGSLEA
>11976158_1_660_-
TGQVVFFADEAEAWVAKGKDVILVRQETSPEDLRGMVVAKGILTARGGMTSHAAVVARGM
GKCCVSGAGSVRVDPKARTMTIEGVVYNEGDWISLDGSTGKVYEGKVPTKDAELSGDFGK
LMELADRYKRLAIRANADSPEDAKVARNFGAVGIGLCRTEHMFFEGDRIKSVREMILAQD
EAGRRSALAKLLPMQRGDFEGLFVEMAGLPVTIRLLDPP
>12042561_33_506_+
EVKLNATADHVFGLLTDPRWLEARSLAMGELSAKCSARKSGGVQITMKRRVHRDLNAIVA
KVINPDSEIEIVENWSGDASRRTATYTLSLIGKPITVTADIELEAAGKACTYRIKHLAKV
KVPLIGGVIEKFMIGETEKGCAEELTYLADFLKKNK
>11973316_170_648_+
PNHRSEVVATIEAIVAREILDSRGNPTVEVEVGLDDGTVARAAVPSGASTGAFEAAERRD
GDASRYGGKGVEQAVDAVMEEIAPRLYGYDAADQRLVDQEMLALDGTANKGELGANAILG
VSLAVAKAAAESAGLPLFRYVGGPNARLLPVPMMNILN
>11924459_102_500_+
LKHIIAATALVGATLTANTANAFCLFNCDYTKTKYPVVLAPGVLGFDKLVGFVDYWYGIP
SAMRDGGAKVYTTSASAFNSSEVRGEQLLTQVKNILAITGAQKVNLIGHSHGGFSIRYVA
TAIPTKVASLT
>12037267_1_1553_-
TQPAAAAATPPALASPTDQPAISPIRGASARVVTNMAASLEVPTATSVRSVPAKLLIDNR
VVINNHLARSRGGKVSFTHIIGYALVRALASLPEMNNSYTEVDGKPALSVPAHVNLGIAI
DLAKADGTRQLLVPSIKATEPMNFAQFWAAYEDVIRRARGNKLTVADFAGTTISLTNPGT
IGTVXSVPRLMKGQGTIIGVGALEYPAEWQGASNEILNRNAVSKILTLTSTYDHRIIQGA
QSGDLLRVIHGLLLGEDGFYDDIFASVRIPYEPVRWVQDITATHDDDINKVARVQELIHA
YRVRGHLMADTDPLEYRQRQHADLDVTNHRLTLWDLDRHFATGGFGGEPFLKLRKILGIL
RDSYCRTIGIEYMHITDPAPRQWIQEKVEIGYAKIGRDEQLRILRRLNAAEAFETFLQTK
FVGQKRFSLEGGESVIALLDRVLSRAAQDGLDEVCIGMPHRGRLNVLANIAGKSYGQIFR
EFEGKQDPRSVQGSGDVKYHLGTEGVFTAEDGATTKV
>11971904_1_642_+
VPVWSMSFGGEKQRGQESQPVIADGKMFVTASYSRIFALDVKTGKKLWKYEHRLPDGIMP
CCDVINRGAALYGNLVIFGTLDAQLIALDKDTGKVVWKEKLGDYAAGYSYTAAPIIVKGK
VITGVSGGEFGVIGRMDARDAMTGKMVWTRPTVEGHMGYAFDKDGNKTETGISGTLNASW
KGDLWQTGGAATWNGATYDAETNLIFAGTGNPA
>12005296_1_372_+
IDNAGNVSQENSYIVNVDGIKPTVDIKESIPYIVINNKVYAKKETIFTVTAADGQSGIKQ
ILVKTDGAPDFVPYVEALTFGTSGEHVIEAKAIDNVGNESDIKKVIFSNDIKAPSTVIKA
VSN
>12045583_518_2139_+
TDDAGTTDASQKDQSPKPQAKVVTVSDGVVAGTREDLSGVTLVEHLESAGFEVLEHRVIA
DGVERVSNTLSYMALNFVGIIATTGGTGFGHRDETPEGTRRILDKTAPGLTNAMAGASPL
NRLSRGVAGVRGRALILNLPGSTKGAIETIDAVIDVLPHGFPCWRAHTALTPPRDPSPMS
GPGDGATTSRDRELMQRAIAAGADARWVASPNPWVGAILVTADGELISGATRAPGQAHAE
VVAIQRAGDRAAGATMYVTLEPCAHHGRTPPCIDAIIAAGLARVVVGVLDPDPRTNGAGV
EALRRAGIEVNVGVVADKVEAQLAPYLHQRRTGRPFVVLKLASSLDGYTAAPDGSSKWIT
GPASRSDGHRLRAESDAIIVGAGTVRSDDPNLTVRDWQPPTGSHPEEYNPTRVVLGEAPE
GALVHPCLELSGDPDEVLAELANRGMIQVLIEGGAAVAGAFHRAGLVDRYMLYLAPALFG
GDDARSLFXRAGLWSIGDLWRGELVSVDRLGNDVRIELAPPPDQAGDDLATNAAIAEGA
>11924455_1_481_+
MSSLTLYIDGQTNMDQIRVLNAGDDISVQVVESPNVRADQGVYGTGRKLVREVYLFRGNE
KLAGFGGLGQRPNPATERGLETNSGTVVGGPVGGVFPGTVTGGVVTTTVGEFTGQAPCWN
CEPQPGWGYQTVAPETKVQNKSDYGTDGAKPNLQKGLSN
>11932073_1_229_+
SATPLFFPDGAGVLENDYARLLFEMSSHLPPYMASLAAGMGMSVDSGAKGFVYNADMSAV
VRFLQIGTATSQAIR
>11934318_1_336_+
MQETCNEVLAELGLENDPLFKLAKELEKIALEDEYFVSRKLYPNVDFYSGIVQRAIGVPV
NLFTGIFTLARTVGWIAQLNEMISDPEYKIGRPRQLFTGSVTRNVKPIGER
>11986234_1_712_-
CQLFSEPEAGSDLASIRTSALRDGDEWIINGQKVWTSAGHIADLGMLMARTDPTVPKHAG
ISYFALPMHQDGIDIRPLKEMTGRALFNEVFISDARVAHDALIGGEGKGWAVANTTLMFE
RSGLGAGGTGATSSAVPGTVHGHLDKRVGDFVRGDTSGSGAAMAGGGASAILKLATSSGA
AMSDPVLRDDIMKLHTLVELAKMTNKRAKAAKAIGLEIPGLANLSKLMMSDMMRAI
>11963990_1_611_+
MSGLLVKSTLVMRDNLLELTSRDLEHIPVMLGGAALTRAYVERDLRENHPGRLFYGKDAF
EGLHTMDRLMKIKAEGEQEDDKTWGIEPGGREIPGLSERMAARAGETTVEAPADLPARSP
DVATDNHVFMPPFLGTRVIKGIPIDEIATWINETTLYRNQWQFRPETGEDDVAFKDRLRS
RFREELAKAREDDLLVPTVAYGY
>12044457_2132_2232_+
FERFTDRARRVVVLAQEEARGLNHNYIGTEHI
>11939228_1_511_-
ARLSKKQKTQVGKIDSIKLYPVTEALGLVKEFATAKFDESIDVAVQLGIDAKKSDQVVRG
AVVLPNGTGKTKRVAVFAQGAKAEEAKAAGADIVGMDDLAAMIKAGNMPFDVVIAAPDAM
RVVGTLGQILGPRGLMPNPKVGTVTPDVAGAVRNAKAGQVQFRVDKAGI
>11953195_1_574_+
DVHATGHAKREELKLLQSLTHADWFVPVHGEFTHMTHHAKIAEQMGTPTDRILVCEDGDT
LVLDDDGLTRGDRVPAEYIYVDGKTVGEIGSSVLRDRQVLGEEGVVNIVVMVDLDRREIV
AGPELSTRGWVQEVESADLLAEGCKRAAKAINDSLSGGGNADQVAKAARKAVGSFVNQRT
RRRPMIVPVV
>12027499_1_79_-
FERFTDRARRVVVLAQEEARMLNHN
>11998779_1_796_-
GYVARDSGVCVVARRGGRIDYVDASRIVVRVDDSEIVVGEAGVDIYNLTKYTRSNQNTCI
NQQSLVGVGDMVGRGDILADGPSVDLGELALGQNMRVAFMPWNGYNFEDSILLSERVVQE
DRFTSIHIQELSCIARDTKLGPEEITADIPNVGEAALSKLDESGIVYIGAEVNAGDILVG
KVTPKGETQLSPEEKLLRAIFGEKASDVKDTSLRVPSGTKGTVIDVQVFTRDGIEKDARA
LAIEKEQLNAYRKDLKEEYRIFEE
>11977448_1_666_-
FLRASHLANNLGEANNPAWKTLQVDDVSGNIVAPNGTIGFRWGEQGEKVGRWNLELKDGG
NLSKVDPRLSLVDSRDDLLDVGFSYFGGVDAKDVLVRRVPVKKVTLADGSSCYVTTVYDL
TLANYGVDRGLGGGNVASTYDQDIPYTPAWQEKHTGVKAADVIMVAREFAENADKTHGKS
MVIVGAALNHWYHNDMIYRGIINMLMMCGCVGQSGGGWAHY
>11928185_1_509_-
DELFEARRPKDAATLAETSGRIEDKGEIVKEKRVFYIIPDNPDLERVKVAIPVIKQLRIQ
DGDYVKQGDQLDDGNFDPHDILRVRGTNALHAYLVKEVQEVYRLQGVHINDKHIEVVVRQ
MLRKVMITDSGDTSFVSQQQVDRFSFREENKRVDAEGGSPSQATPILL
>11952343_1_572_-
PWANGYADYLKLVNAQGGINGVKIIYEECETGYDTARGVECYERLKGKHGGATVFQPLST
GITFALTEKAPGDKIPLITAGYGRSESQDGTIFKWNFPLAGTYWLAADALVQQIGKKEGG
LDKLKGKKIALVYHDSPYGKEPIALLQERSKQLGFDLQLLPVTAPGVEQKATWLQVRQAK
PDYVLLWGW
>11995717_1_772_-
KSHSSGMIEAQADRVRRKAEREGLTRDEQPEEPAKAPPKKKAPAKKAPTKAPASQKPMRA
TGKAATESAKPMRATGKAMDSNPVPVAQAPQETQEPVPEPTAPFDSGGSQPGEGAPSTKP
RPKMPPPPPGSRRTISSRDRARAMHVEAQSVSAAATPDTTKPQQPRSADRPMRATGKVVT
PPAGHALDKQQIEAKQAEVDQTEAQAAEAQATEAKAVEAEAPTVDTAPTAPEQAETPAQP
EAVEPAVAQPAPAEPT
>11944722_163_550_+
QVLFGLDLVVNPGEFVVMLGANGAGKTTTLRALSGLVSAHGTMNFDGSSILGDRADQVAK
LGIAHVPQGRGTLSELTVEENLAVGAYRRSDNEIDDDVARWFDTFPRLAERRQQTAGSMS
GGEQQMLA
>12035847_1_957_+
YSGSYEWWGGSADNVQNTLARPIDLTGKTNASVSAMLWADIEEDYDYLYGEVSTNGGSTW
TQVGTPITGQDPAWVSTSWSLSAYSGKKIMFRWRYATDGGVHYGGPFLDNIKVMAGSTTL
LSDDVEAGDNGWVADGFSRMGGTTTEMVSHYYLAENRVYSNYDKTLATGPYNFGWADTKP
NWVERFRYQNGLVVWYQDGAFDDNNTSVHPGGGFSLPVDARPAPIVASNGGVVSNRRGAF
DAAFGQEATEPVTFHKNGVAVRVKASPAMPTFDDSMKTRYWNKDNPWASTAVAGSGTMIT
VDRTASQGWVMDLKVRFK
>11937432_1_531_+
LPEYEVIRRDLEREAGGKKIVSIEVHKKKLLVDTTAAALTEGTDGVKVSNVERLGPYLVF
RLATGNAMVIRLGNGAWVRKNIPEKAKSKSRKTDSSPPRPEPEPDMVISFSQGKPIRLND
PENTSEVRLLAQDDLLGLPDAGNLGMDVVATPVSWVAFGDALLRRSGKLKSIMMDQ
>12023755_1_307_-
SFEISGKTYETDEEGYLLNLADWTKEAAEHLAEEEKVPLTDNHWEVINFLREYYNEYQIA
PAVRVLTKAIGKQFGEEKGNSKYLYDLFPYGPAKQACKIAG
>12030931_1_613_+
TGSESSIGWKGFTMKLNYETSDTPMSLELTKIGYNTNWQNYGGDAATYDVGHGQGTYDVY
KQYQDRSTNIAVFKASHLFPIAGGLETGFKWKRVSDSDKVNTTVAADDVDVTDNGYVFSV
GKQLYNDLNTTVSYGRYTRDQKVGSNEFNTDKNILSLKASYNLTGLEIGALAQWIKGSGF
PDIANPRTDFEQYRMKAYLKAIF
>11935012_33_525_+
DPIVSLQGRTIVVTGAGQGIGKGIVELAIELGANVVAVDLNGQTLDAAVSPLPQARVLAV
QGSVADPAVADRAVTEAVAKFGAVHGLVNNAGIIRPAMIDKMTDQQWQEVIDVHLTGSFY
WMRATGRHMVERSKGGERTGGSIVNISSEAGRRGSIGQINYAA
>12007885_380_877_-
DGQIFLETDLFNAGIRPAVNAGISVSRVGGAAQTKIMKKLSGGIRIALAQYRELAAFAQF
ASDLDDATRKQLERGQRVTELMKQKQYAPMSVAEQALSIYAVDKGYMDEVPVAKIGAFEA
ALHAHFANTAGDMMKSIAASGDWSDDLEAAFKKGIEDFKATGSW
>11947893_1_559_+
GHADYVKNMVTGAAQMDGAILVVAATDGPMPQTREHILLARQVGVPKVVVFMNKVDLVED
PEMLELVEMEVRELLDAYEFDGSNAAVIQGSALKALDGDPAYVAKIMELMEAVDTQIPEP
VRLVDKPFLMPVEDVFSITGRGTVATGRIERGVIKVGENVEIIGMMKPEEKPITSTCTGV
EMFRKL
>11982242_1_690_+
TVTEAKMAIAMAQEGGIAILHKNMDISAQAAEVRRVKKYEAGMVKDPITVNPETTILELL
TLTQAHKISGVPVVKGDDLVGIVTSRDLRFETRLDQPVSAIMTPKSQLVTVKEGESSQNI
KTLLHQHRIEKVLVVDDDFKLKGLITVNDFRKAEMYPNACKDEQGRLRVGAAVGTGADTT
ARVAALVEAGVDVLVVDTAHGHSQGVIDRVAWIKKTYPQIQVIGGNIAT
>12010237_1_539_+
SEIKMAKVQAKMQGKAEGPEDGLREKMIAINRVTKVVKGGRILGFAALTVVGDGDGTVGM
GKGKSKEVPAAVQKAMEEARRNMTKVALKNGSIHHKVMGQHGAASVMMAPAPKGTGIIAG
GPMRAVFEVLGITDIVAKSHGSTNPYNMVRATLDALSHATTPSMVAAKRGKTIEEIFA
>11931037_271_515_-
SNYFAYDNPAFEKALQEAAAAPSLDEANAKYQEAEKVISADFPTIPMYYGKATMGFSEKV
GDLKITPFGNPDYASMTAKS
>12045459_1290_1757_-
ELAGSAVQRTLGGMSDKAAPSISEVMTTEVITADRSQALSEVYDLFESRNIHHLPVMDGQ
KPVGMVSASDVLRLVYDIEDPTDRMMRSMLDHQFNIDDAMTADLDTLTVDATVRDAADRL
SGGDYHSVVVIDAVGHLAGIVTSTDLIRYLRDHV
>12038067_126_971_-
PTAALREALSEAHLRGSVLKVVSVWSYPPLSAEERLLTTASAVEAETIERVGETVDRLRH
EGHNSELTIKVDVRQGAPGKVLIDLAVGCELLVVGRRDRSRLRHLVLGSVADQCVRHSPV
PVMVVPSDWERPDRSGDVTLAVGMDFSDSANEALRWTLGEAERRNAAVRVVHSWEEPMLV
GGDLMMAMPPSAALEHDAEERMDRFMSALDVPDGVSVTGSVRRGPPAQVLLEAAEDADMV
VVGSRGLGGFAGLLLGSVARRVTHLAPCPVVVVPSEKQRR
>11945215_48_551_-
SITDGQIFLETSLFNAGIRPAINAGISVSRVGGAAQTKIIKSLSGGIRTDLAQYRELAAF
AQFASDLDEATRKQLDRGARVTELLKQAQYTPQPISLMGATLFAVNKGFMDDIAVNKVLA
FEHGLHGYLKDKHAALLAKLEAAKAMDKDAEAELTAATTAFKKSFA
>12029295_1_986_-
NHGSFADLATVVVYNLTTGFDTLTGTAGNDTFNAFEQNGNTLNSGDVINGGAGNDTLFAD
IVNETNALAPRTTSIETAIFRVQHGQTDIGDNNIALRGVIDAERMSGTNIYEDNNSRADL
VIEDVRIQSNQITKDITIIMRDTDPGAVDLAVYFDQNSLRNTSASTSTINLRVLDTYAVS
QSLAPLKDSPYGSFTFWYSVDGGTTYTSATLASEDMQGAQTFAQMVTAMQAAANVVFGTG
VVTVSLGSTYTVTDSVSTTQVSGTEITMTAASNVMFDTTRAHSGWLATDTVPAISGLYTS
FNTDSSSSTDLVTSTVILDNVGRGSNG
>11934640_1_318_+
QALEPAYVTNRQIESARIAMTRYIKRGGKVWINIYPDRPLTKKPAETRMGSGKGSPEWWI
ANIKPGRVLFELSGVPEETAREALRLAMHKLPMKCRFVRREGGDI
>12047783_968_1777_-
VPDVDEDLVVDLTDAHQGGVSVPTGVAAQPSTAPEDSPQEPHWAPPSVRNRMCLVLDTDD
MVQAERSALALMPYFGVVKVGLELFSATGPNAIANLTDFGFDVFCDLKLHDIPTTVGRAA
RVLGGLGATFLTLHAHGGVDMMRAGVEGLAEGAANAGQTAPKALAVTVLTSDDTALDHVA
PERMRWAMEAGCGGLVLAASDLHDAFTLAPRMTRVVPGIRQAGTETHDQARAATPGDAIR
AGADLLVIGRAVTHADDPERRPPRSPTR
>11949071_110_562_-
RQMLRRVVVGNAGDSTYIVGEQVERSEMLNTNDALRAEDKIPATFTNLLLGITKASLSTD
SFISAASFQETTRVLTEAAIMGKRDTLRGLKENVIVGRLIPAGTGMAYHEARKARENMDD
AERRAIAEAEAAELAGDAEAALGEDAAAE
>12017919_1_999_+
QIKLTWSINQDHTLVGSYMRNAINDVNRNYSAGELLALVPQISTSDFWNVALRSAWTTNF
TTEARIGRKNQMLSAGGSPNGQSPIYSDDTGLFYNNGIFNSADGGDNRGNKTLNIKASLF
WNAAGSHQTDFGIDYYEGIRQAKNEQSPTNLIFEAAGVNLATRTGIPTSIWIYTSTAGEA
KNFSYGLYANDKWSLNQHWNFQIGVRFDTYKAENEGGAKTAGASGLSPRLGVKYDLFGDS
KHIFGLSYAKYNGKVLEGITNSVTGQGNPTEVDWLANSYLASAVNTGFVSPNPLNDGSLI
GYWNPADRVTFAQMQNPSLYAINSADPNAVSY
>12015827_1_465_+
KDRVDDALHATRAAVAEGIIPGGGVALVRTIAVLDKVETANHDEKMGVDIIRIALEAPLR
QIVENAGLEGSIIVHNVKNGKGDYGFNARTEVYEDLIKAGVIDPTKVTRVALENAASIAS
MILTTEAAITDEPEEKSAGGGMPGGMPGGMGGMM
>11995985_1_548_-
SKKTDKTTGLTSNGRINFSKITQPYEYPNLLDIQVKSFQEFLQLETTPDKRSKEGLWKVF
AENFPISDARNIFLLEFLDYYVDPPRYTVDECIERGLTYSVPLKAKLRLSCNDEEHIDFQ
TIVQDVFLGNLPYMTDKGTFIINGSERVIVSQLHRSPGVFFGMSYHPNGTKIFSARVIPF
K
>11957523_1_218_-
KLRSIVLGLAIGSFSLLSMAQQPIIIKFSHVVANDTPKGHAAEYFKKKAEELTKGRVKVE
VYANSTLYKDR
>11995737_268_772_+
GNNLSNETPLPQIDLLNGNLYAANPEPTYRWLRDEAPIYWDDINNLWGISRYADVALVDR
DSERYSSLGAFRPLSVRDPELNPSMINFDDPRHQDHRRLIHRRFTPRAVARRQERIDEVI
DQLISEVERRIAASEEVDAVEHLAAPLPAMMIAEDLGFGAERWRDIK
>11968572_1_628_-
LLTTANLAIPSTALDKLVFEKIREALGGQLRGTISGGGALPAHVDEFFNVIGIPVYEGYG
MTECAPVISVRAVGRVIQGSVGFTPVGTEVKVLNDKGQEVKTGELGVIHVKGPQVMKGYY
KNPEATAKTIVNGWLNTGDLGFRSFNGTLSVRGRVKDTIVLLGGENVEPVPIENLLLEHS
HINQVIVVGQDQKSLSCLIWPEVDKLKEA
>11952559_1_572_-
DTWWQTETGAIMISPLPGVTTLEPGSAQRPIPGISAEILDDEGVPFTEPEKVGYLVLTKP
WPAMLRGIWGDPQRYRDTYWSRFGEKYYFAGDGAKYDADGNIWLLGRVDDVMNVSGHRLS
TAEIESALVSHPKVAEAAVVGASDEMTGQAVVAFVILREEHVEEADEVGEGTDLVKELRD
HVAKEIGPI
>12036905_1_573_+
CYTGAPATFDLGESSAGFAAPTTTATAITRNTLDGRASLTQKFSLTPGGTASPTTFNVTM
TVKNRTGAPMTNVILRRQVDFDIDTGGTQGWAGFLSNHSRTKATVGAFHDPVEAPAGREA
HGIMMMLQSPGGTWDTRVTANILDSSCNPPAAPLAANFVSRGDYGDTMIFNLGTIGAGAS
KSSSLRYMRY
>12046315_1_406_+
DAEAHAAEDAQRRAETEARNTAEQLVYSTEKFLADSGDKVSEDLRKPVDTALADLKEAIK
PESGASVEDLNAKVTKLNEESQKMGAALYAASAEQGESPDMGGSESSDAGQGTTANDDSD
VVDAEVVEDDEDRK
>11952895_1_574_-
VVFGGMDMKPQTLELKRGVEVLVATPGRLLDHIEAKNAVLNQVEYVVLDEADRMLDIGFL
PDLQRILSYLPKTRTTLLFSATFSPEIKRLASSYLQNPITIEVARPNATASTVEQHFYSV
PEDEKRHALHQILKTRGMKQAFVFVNSKLGCARLARSLEREGLKTTALHGDKSQDERLKA
LEAFKKGEVD
>11996369_1_777_+
LDGDWDYKTALTWNENKVQVALANYQTGSIIRDGMTSGIINPWAANDATGLAYIKSANLS
GTQQNAIAKSVGVDAHASRELGDWMGAGRKVGLAIGGSYSRDTMSQVGADMVFNIAVKAS
TGFDPDTSNIGERKVTALYSELNVPVSKTLEVTVAGRNDNYSDIGNSFNPKFGFRFQPSP
TVLVRGSASTGFRAPSLYDTNSSPTYTNTTNVTDPVTGVKSQFQALTGGNPALKPETSKT
VNLGIVIEPAKDLTLGAD
>11959089_1_560_-
QNSLLKPKSISVEQLGLNRAKVALEPFERGYGHTLGNALRRVLLSSMPGFAATEVTIAGV
LHEYSSIDGVQEDVVNILLNLKGVVFKLHNRDEVTLSLRKDAEGVVTAADIQTPHDVEII
NPDHVIANLSHGGKLDMQIKVEKGRGYVPGTMRRHADEPNKSIGRIVLDASFSPVKRVSY
TVESA
>12049025_4016_4377_-
TGAQLKTVLEQQYQPVPDRGSRPMLALGVSAGFTYTWDATQPQGSRVVAGSMKLDGVAIN
PAMTYRVGTLNFLANGGDLFTEFTKGTNLLGGKEDLDNLVDYLGSHPGLTPPGDRIAGL
>11926537_1_505_-
QIVGVSAALIPFLEHDDANRALMGSNMQRQAVPLVRPDAPIVGTGMEWQAAIDSGQVVVA
KNPGEVVSVVGNKVVVQEHDGTRREYRLRKYNRSNQSTCIDQRPTVYKGDLLDVGGVIAD
SSSTEGGELALGQNVVVAYMSWEGGNFEDAILISERLIQDDKYTSIH
>12043867_1563_1961_-
LQADGGTRTTSITGAWLALWDACERLVQAGLVESNPISQPLAAVSVGLIDGEARLDLPYE
EDSRAEVDMNVVVAGDGRFVEVQGTAEGSPFSRAQLDELMALAEGGAATLFEHQRRYTAT
RPEPRSIGRPD
>11929635_160_512_+
HLFFSVPATADRAAVESAMKRGNDGDDQAICAAILGHKADLGVMALASDQWRLRALQTDL
VAAGLRLEDSYVSLTEVSEYAKGMPESRLQERLFPTLPPEGKPAFCFYPMSKRRGP
>11938688_163_534_+
AKAPANNAAQRVRKKVRKNVADGVAHVHASFNNTIITITDRQGNALSWASSGGQGFKGSR
KSTPFAAQVASEVAGRAAIEQGIKNLDVEIKGPGPGRESSVRALAALGIRINMIADVTPV
PH
>12034565_892_1423_-
KYKGKEGDFTDKLVIAGAYWPPQFAIMKGDTLEPLKIVATRGMTVDTQEYHPEPRVASIV
ASHFKPEFIVNVKETGKTLMVNYSDVNALKITELGSARFLHDGGWDSTKRYFMVAANQSN
KVGVIDAKEDKLAAIVDVGKIHTPDVVPTLFTRSLAPFGQPDIWVMKQSPSLVPIR
>12018519_175_1016_-
SQPRECRSAGMFADWAKRGLGGVLGVLTDPVGALADAEELSGSVVRMIKPASPMSPLITE
RSLSVRFDTLQFPLAQAKGAAKVSGGRLNDAFIGGLALGLRRYHEAHARNVGALRMNMPI
NIRNQTIGNQAGNAFIPARVEVPLHPDDPAEIMKKVRTAVLSARDEPANDLMELLSNGLN
RLPTSMTSSLFGAMLKGNDFTASNVPGAPIPIYLVGQRMLSQYAFGPNAGSAMNFTLVSY
ADECFIGANIDPVAVPDPDVLMLCVQKGFDEVLSLSPTS
>11972752_1_645_+
PIQANARATSKVDSISSLLSLDLRRTGLTEDKLIDNHKATSVKGDFGVYFRPFKDKSYEF
SYNYRVGYGNSVYQGSERYALRNFTQQFHKAEIKGKDFFVRSYMSQTKDGDSYNMTALGA
YTNEAVSASSSQWVPTYLGNYANPLIQTALTTSAANVLANAAALTTASHDTARARADRPW
TSLSPEQQQAVIEGVRTGLFQRGGAGFIDNSRLF
>11977692_177_667_+
AHNPQNYLAVIKVIGVGGAGCNAVNRMIDAGLKGVEFIGVNTDAQALLMSDADLKLDIGR
ELTRGLGAGSDPEVGRQAAEDHRTDIEESLRGADMVFITAGEGGGTGTGAAPVIADVAKS
MGALTIGVVTRPFTFEGRRRSVQADQGIAKLKEKVDTLIVIP
>12018193_39_1011_+
KKTTVLATAMVAATMTLSPAAHAAKLKMCVFDLLGTGGDVYAMMKDYSLAAAKWGADIEL
KPYTDERIVAEDFKAGQCDGISLTGLRGRQFNTFTGSIDSIGAITTYAQMRDVLTLLSNP
KIAPNMTSGSYEVVGIMPLGAGYLLVNDRAINNLSKVSGKKIAVLDYDKSQAKMVQKIGA
QPVASDVTNFAGKFNNGQVDIVAAPAVAIKPLELYKGLGTKGAIVRFPIVQITGNIIINP
KKFPDGYGQKSREYVATQIDKAFKTIEKTEKDVPAKYWMDVAEADKPGYVKLMRESRISL
AAEGIYDKKMLSLLKRVRCNTTQ
>12046499_72_1181_+
ALIKSGPERINFGKIRETYKSPDLLEIQVESFKTFFQLETTPEERNTEGLYRVFQENFPI
TDARNIFILEFLDYYIDPPRYGMEECVTRGLTYSVPLKAKLRLSCNDEDHVDFQTIEQEV
FLGNIPYMTPKGTFYINGAERIVVSQLHRSPGVFFSQSVHPNGTRIYSARVIPFKGSWIE
FATDINNVMYAYIDRKKKFPVTTLLRAIGYATDQAILELFDLADEVDVTPENLEINKGRK
LAARLLRSWLEDFVDEDTGEVVSVERNEVIFERDTILDEDNIAEILETKVKSIILQKEEK
SADYSIIYTLYKKIQLTQNSRLFNIFIANYEPPNHPMTKPLVELLINYFSRINATTWARL
VVTKSTIS
>11973548_1_438_-
DTLSYKTQVAKPSTVVHKWYIVDAENQTLGRISSEIAKILQGKNKPSYTTHFDAGDHVII
INAEKVHLSGKKLTDKVYVRHTGYPGGQRFMTPKIALAKKPEFVLENAISHMLPRTRLGR
AMFKKLHVFAGTDHPHAAQKPEVLK
>12026063_1_869_-
KQIEDSSFEGIGAILSGGGNREVVVENPLEDKPAVKAGVRAGDVILAVDDKKTKGVMLDK
VVKRIKGKKGTAVKLTIKRKGVPKPFDISVTRANIEIKNVSKRLIKDHEQIGYIKLSGFV
KSNTESSDTEIRNAFKELEQEAAQKKIKLKALVLDLRNNAGGYLDLAIDISDMFITKGLI
VSTKSPNREADESYARMKDLTDLPLAILINAKSASASEIVASAIKHHGRGLLLGERTFGK
ATVQKLMDLQGNSDYVLKITQSRYYSPSGKTIQVVGVEPDIQVSAEED
>11987932_1_722_+
DSVTLSAAALADGLRQVVPAASNDDNRLILTGVQLAAEGDGLRLVATDSYRLAVRDLAGQ
SVLEEGQSVLVPSRALAEVIRSLGDASEVTLVLGAQDATFRIGGVRVTTRLITGDFPNYR
GLIPDTQANTLTVDRQALIDAVRRVKLMARESTPVRLEMTHNALELVAVTQDVGHASEQL
DVSFEGEGLTIAFNPDYLLDGLDAARGDEVRVETIGDNKPAVLRGSEADDFLYLLMPVRV
>12009717_1_284_-
EVVDGIKDRWPDKVLNLHAGDNEDAARADVVVVATPWDAAAATVMPLADLLAGKVVISMA
NALAKVAHEFQPLVPPRGSVAASIQAAIPKSLV
>11993320_1_755_-
DEFAMGSSNESSFYGAVKNPWDLTKVPGGSSGGSAAAVAARLAPAATGTDTGGSIRQPAA
LCNLTGLKPTYGRVSRWGMIAYASSLDQAGPMTQTAEDAALLLNVMAGHDAKDSTSIDKD
VPDYTATLNNDLKGLRIGIPKQYFGEGLDADVATVIQQSLKELEKLGAMLVEVDLPNTGL
SVPAYYVIAPAEASSNLSRFDGARFGYRCDNPKDLTDLYKRSRGEGFGSEVKRRIMIGTY
ALSAGYYDAY
>11938476_1_533_-
EQVPQLPQIFDSLEIIKSNGEKLILEVEQHIGEDTVRCIAMDATDGLSRGVEVIATGQAI
TVPIGEAINGRIFNVVGDSIDGIGTVSKEKSLPIHRPAPRFEDLSTSSEVLYTGIKVIDL
IEPYVKGGKIGLFGGAGVGKTVLIQELINNIAKGHGGLSVFAGVGERTREGNDLLRE
>11989950_1_735_-
SLVGLDISSTSVKLLELSLQGDRYRVESYGVEPLPQNAVVEKNIADVEGVGEAITRLIAR
AKPRSKNAAVAVSGSAVITKVIEMDADLSDDERESQIRLEADQYIPYPLEEISLDFEVIG
ESATNPERVSVLLAASRTENIEMRTDALIIANMTAKIVDVEAYAMERAFDLLIDSLPCGR
EGTVAVIDIGASMTTLSVINDGKIIYTREQLFGGRQLTEEIQRRYGLSFEEAGKLKKEGG
LPDD
>11943776_1_547_+
GDHTLTFGVDNIKFEAINEGQDQLVDRWIYGRTTSNIVGGHVGSPVTLANPRGFYAQKLI
FRTATSMSLDQKAWYIEDRWQVTDNFLLSAGIRNDRFTNKNNFGETYLDAKNQWAPRLGF
AWDVNGDSSFKVFGNAGRYFLALPNNVAIRGASASTYTREYFTYTGIDANGGPTGLTPVP
R
>11925867_1_503_+
VDMCRGPHVPSTGKLGWFKLMRVAGAYFRGSEANPMLQRIYGTAWTSKDDLTAHLERLEQ
AAARDHRKLGVELDLFSFPEEIGSGLAVFHPKGGIVRMLMEDYSRKRHAEAGYEFVNSPH
ITKEKLFQISGHLDWFADGMFPPMQLDLDGDGEATNYYLKPMNCPFH
>11987444_1_719_+
ALDKLGVHESEAEIEVLEHPSVSMFGRVKSMARIRARVAPVAAPAKEERRRKGGSRNDGG
AKAPAKQAQAKQSQTSAPAEQSDTAAGQTGGGSGSGRSDSGRSGGQRRQRPAGRDRDTVT
ADDGPTPDPMTADEVASTVEEFLGGLMSAAGQTVTTSSEIDGDRVDVTVAGDDLGVMVGH
RGATADAVLELSKAVMLKVAKGGTEVRLGVDVAGYKGLRREALEGFGGDLARQVAESGD
>11979390_1_675_-
RGVVKISRDHLHKGAPHAALLEPQFQQAGRNNNGHITTRHKGGGHKHHYRVVDFLRNKDG
IPAKVERVEYDPNRSAHIALVCYADGERKYIIAPRGLEVGSTIMSGSEAPIRVGNALPIR
NIPVGSIVHCIELQVGKGAQVVRSAGASATLLAREGTYAQVRMRSGEVRKIHIDCRATLG
QVANEEHSLRRLGKAGVKRWMGIRPTVRGVVMNPVDHPHGGGEG
>12043603_1_1263_+
LSIAENIFLGNERASKSGVIDWFATRQMAAELMERVGLSEDPLTKTKDIGVGKQQLVEIA
KALSKEVKLLILDEPTAALNEGDSQHLLQIMDGLRQRGITCIMISHKLNEIEQISDAITI
IRDGKTIETLRVDEGGVDENRIIRGMVGRDLESRFPEHTPKIGEVFFEVKNWRVQHPTRA
DRLVCKDSSFVVRRGEIVGFAGLMGAGRTELMRSIFGRSYGTVLGGTITKDGKDLVLHHV
ADAIHEGIAYVTEDRKTLGVNLLDDIKTTTVSANLERITQGLVVNASEEYRYAEEYRVNL
RTKAPNVDEGVSKLSGGNQQKVVLAKWLFTEXCLLILDEPTRGIDVGAKYEIYGIIQRLA
DEGKGVIVVSSELPELLGLSDRIYTLFEGQITGVLDKAEANQESLMKLMTKARTTASVAS
>11941634_1_541_-
DLSLIKGKTVAIIGYGSQGHAHAQNLNDSGVKVVVGLRKGGASWDKVAKAGLNVMEVNDA
VKSADVVMILLPDENIAAVYQGIEAHLKKGASLAFAHGFNVHYNQVTPRADLDVWMVAPK
APGHTVRNTYTQGGGVPHLVAVHQDTSGKARELAMSYAMANGGGKAGIIETSFKEETET
>12040915_1_975_+
REGVAITLSEPRERRQLDNIERLTGRRMEVAKVPSAAQRRSRKLEQLAATLRSTLENAGV
ESALEGSELDTPELERFVPVVEALADDYSERLVLLAALKLVQEVSGVVDDDQEIPDVSAR
GDKRSKGRNQRDGAPRGRERDSGERGPRGPRSEERESRGGPRGRDDRGSSRGAPAGDMAR
IFVGVGKNHGVRPGDLVGAIANETRVDGPDIGKINVAPNFTIVEVPDRNAREVITALRAT
TIRGETPTVRFDKAGSDEWEDRRGSDRGDRPDRGGYQGRDDRGSGRGDRGGYQGRDDRGS
GRGDRGGYQGRDDRGGKPRSRRDG
>12007194_1_442_-
LRDLAVLTGATFITDETGYKLENAHVDHLGRANAVISTKDSTTIISGGGDSHLIAARVRE
LGAQLEASKSNYDKEKLAERIAKLAGGIAVIKVGAASEVEMKEKKLRIEDALNATKAAVD
EGIVAGGGVALLKAARVLENAEFSKE
>12047625_398_829_+
KILRTLATTSAASLVFLGAGTAAQAAPVAGPDSASAQLTTCKIRALAPYLGGGRIKGDGD
LTCTATVAALQMKVTIQRKYGTRWVNVGVPAQGTRYNVYRVYGTANTSYAPGIYRTKSTG
KVLFYGTSTWRPVSAVSAPRVA
>11946727_1_228_+
PRGRVKKGEVYSAVVVRTAKGIRRADGSLVKFDGNAAVLLNAKLEPIGTRIFGPVTRELR
TEKFMKIVSLAPEVL
>12010209_1_903_+
KLTVVAAIAAVSTMAAAQDQVVKLGHVAPMSGAQASYGKDNENGARMAIEDLNAQGVTIG
GKKVKFELMAEDDAADPKQGTAAAQKLCDSKVAGVIGHLNSGTTIPASKVYNDCGIPMVT
GAATNPNLTKPGYKTTFRIIANDNALGAGLAAYAAETLKLKSVAIVDDRTAYGQGVANVF
KKVAAEKGIKVVDEQFTTDKATDFMAILTAIKSKNPDAIFFGGMHPQAAPMLRQMEQLGM
GNVKYFGGDGICTQEIIQLVAGAKTLANVVCAEGGASLDKMPGGKAWKAKYDAKYPGQFQ
>11941404_258_541_-
VAAVIAFDDEAEAIRLANDSPYGLSGSVWTGDVGRALRVSRSIRTGVLSVNSNSSVRYEA
PFGGFKQSGMGRELGMAALDHYTESKMVFFAER
>11932566_1_519_-
INLKKGESINLSKREPNLRKIRVGLGWDKKAGSGADFDLDVSVFTCQLNSTREPKLLSDE
YFVFYNNKVSPDGAVTHSGDNRTGDAAGDDESVIVDLSKINPQAQEISFVVTIHDADTRN
QNFGQIQNAYIRLYDNDKMVADYDLDEMFSKETAVQFGSFFKLDAEWLFKAV
>12009327_1_773_+
TVVDSMMHDSLFCAIDELAMGASTEQYAGKAGLNRDVQDELSAQSHERAAAAQKDGKFDN
EIISVEIPQRKGDPIVLEADEGVRPGTTAESLGKLRPAFAKDGNITAGNASQISDGGAAV
IVCSAAKAEELGLKPLGEIVAIGQVAGPDASLISQPAQAIKAAMAKVDLTVDDIDLFELN
EAFAAVGVQSMKDLGISDDIVNVNGGAIAIGHPVGVSGTRIVLTLLNELARRGGGTGAAA
LCGGGGQGDALIVRTV
>11991942_431_746_-
EYDNRHLWMKLKSIISSHFANYQEAWEMNRLLGTGAIVPVMSDVFALDHVGDAALKVHRN
EAEGKLGVLCLAPEEGLGITDRAKRESVGEDRINLFRRMAASKA
>12030393_1108_1273_+
MELFRNTQFVNRANQMWDDGIAYQSNKTLSKIDGYQAQVTKSAANNFALWKVLG
>11985526_1_708_+
KAATVSAPTASKIYSNASTLEVARFGLEAKAEEITVREVTLTNIASNGINDFSKLVSGTN
VKLVNIADNTQVSATVTVNAGDIKLTGMSVKVPKDTTSNFKVLVDTQGDLVSTFVTGVSE
VSTITVVSPATVDGTVTVTINGSAKTVTLTAATETTATLTATKMAADLTAAAAGAYTATA
VGTVVTITAATTGARADTTSVIAAGATGFANTVATPTQGVTALNGGANFIASVAV
>12022167_68_979_-
EGPGALDRLQAAFTNDLTKIQPGRAQYTHLLAEDGSVSDDIIVWWVAEQRFDVMPNASNT
SGVLAALGADSVGDDTIAEVTSTRAVLAVQGPEARSVLASVLPEAADVGRFRVCTVTAEA
LGAPAVEVTVAGTGYTGEDGVEIALPTDRAAALWDALIAAGVTPAGLAARDTLRLEAGLP
LHGSELGPGITTLNARLGWVVAWDKPVGFPGRDALVAQRASGPTPLLWGLLTETRRPPRS
GQQVLLDGTVVGHVSSGNFSPALGVGIALAFLDSTVGPGAKVTIDQRGTEVPATVVKPPF
LS
>11954683_1_380_-
FEVRIHGRGGQGVVTAAEMLSIAAFEEGRHAQAFPSFGSERTGAPVVAFCRIADQEIRLR
EPIMYPDALIIQDPTLLFQVDVFSGLKKDGFILINTKSSFEELGLSDYVRDWPAERLCTL
AATDL
>11934528_1_442_-
RKTSTAALATLACAAALSASGVHAEESQGVTKTEITLGSIQDLSGPLAGFGKQLRNGMML
RVNEVNEQGGINGRKINLLVEDSGYDPKKAVLAAQKLVNQNKIFMMVGHLGTAQNLAAMP
VQFEKNVINFFPVTAAREMYEPFHKL
>12036159_1_1055_+
QDQTGADFPQDPRDQLDLAIEAVFNSWNTERARLYRRRERIPDDLGTAVNVMAMVFGNLG
EDSGTGVCFTRDPSTGHAGVYGDYLPNAQGEDVVAGIRNTFPLVKLDELDPTSYAELRAA
MRRLETHYRDLCDIEFTIERGKLWMLQTRVGKRTPAAAFRVATQLVDERLITLDEALGRV
TGQQLSQLLFPHFDAKSGIHALTKGLGASPGAAVGEIVFDNASAIEHQKSGRKGILVRRE
TSPEDLPGMVASVGVLTARGGKTSHAAVVARGMGMCAVVGAEELKIDRATETVRVGETVL
HAGDVIAIDGATGEVFVGEVPVVDSPVLTYIAKASTPPRPRSRATWRPLT
>11996793_1_358_+
SMKADPIVFAMANPDPEIRPELIADIAAVIATGRSDFPNQINNVLAFPGVFRGALDARAT
EITSGMNLAAAHAIATVVGDDLAADHIIPSVFDTRVADRVAAAVSAAARSEGVVRDRA
>11925601_1_294_-
QQIRNIAIIAHVDHGKTTLVDKILHHCQLFSKEHSELILDNNDLERERGITITSKNVSVI
YKDYKINIIDTPGHADFGGEVERVLNMADGALVLVDA
>12042459_1_866_+
SVTAVAQFVVVAGMSGAGRTQVGHVLEDLGWFVIDNLPPSLVPKVAELAQLPGSDLDRIA
LVVGPATKNERLLDAISGLRDGGADVQLMFLDADTDTLVRRYESTRRRHPQRTEEGLSEA
IEAERSDLEPVKVASDLVIDTTSMSVHDLRRRLGDDYAPEQGQAKVLVSVESFAYPKGVP
GDADLVIDCRFLPNPHWNEDLRDHDGREDAVQRWLRDQPITDQAYEQLRSFLTTAIPGYL
HEGRAYLNLAMGCTGGKHRSVAMTERFAAWLRTEGYTVRVRHRELDA
>12021709_226_933_+
SRLTVKATKRSSVGKNENNRLRAKGFVPINVIYNGKSIPGSVDETEVNKVINSGIRSATL
LDMEMEGEGKVAVFVKEIQRFPATNRVRHIDFYKVTPGKKITAKVGVKTTGVAKGSKAGG
QFEHLIHELKIKSVPEDLKDLIVVDVTELGVGDSIKVSQLDVPKSWEIITNGDPIVTSVN
VTKAILAAERSEKVAVDPKSKAGAKAAAKAPAAGAKAGAAPAAAAAKAPAAKKK
>12046791_1_598_+
STGNDLKMHAKRGVRQIPKGGFAGLTTRFDLDKPVIAAVNGIAMGGGFELALACDLVIAA
ENAFFALSEPRVGLSALAGGVQYLPRAIGLPRAMGILLTGRRVPAKEGYELGFVTAVAPA
GGAMEEARKWAAQMLECSPLALRATKEVARKTMLGEDFERKLVDAREFPAAKRLRTSNDY
VEGPRAFAEKRKPNWTNT
>12045967_1950_2530_-
PLAPLAHAQGFPTKPIKIVSTYTPGGTADVIARTLATSMSELLGQPVVVENKTGASGSIG
TMAVKQAPPDGHTLLVTTIGTVVLAPMVTKDASFDPVKGLTPIANLAMTPGVLVVHQSVP
ANDFPGFVTWAKQQAKGVDIAVAGPTPEVAMALLAQQAKLNLVNVPFRGSGPALQSVRPA
TPRSSSRRRRCR
>11971384_1_639_+
QANARATSKVDSISSLLSLDLRRTGLSEERLLDNRKATSVKGDFGVYFRPFKDKSYEFSY
NYRIGYGNSVYQGSERYALRNFTQQFHKAEIKGKDFFIRSYMSQTKDGDTYNMTALGAYT
NEAVSSSSGQWVPTYLGNYANPLIQAALQTSAASVLANAANILPTIHDTARARADRPWTS
LSAEQQQAVIEGVRTGLFQRGGAGFIDNSRLF
>11975562_10_657_-
GATNVDFVAAINQNSGATGVQASYANGKMTLTAADGRDISLAKTTGGTGGLGTATGATEN
NTANSIQTFDVAGTYVSVGTVRLSSNERITIGGTAPANAGFAAGTLALGATALSSASVTT
VTNANSTINAVDSALSTISTLRGTFGAIQNRFDSVIANLSSSVENLSASRSRILDADFAQ
ETANLSRSQILQQAGTAMVAQANQLPQGVLALLR
>12001638_1_819_+
KMPATILLKAFGYSTDDLLRMYYPVEEIRVSKGKLYRKLDPEIHHGLKCSTEVMEKGGKD
PLVREGAKLTKVLIAKLKAAGIKEIPVTPAELVGRAVLTELVDSGKKQSLAEKNQRLTEE
ILEKILDSDIEEFKVIYLDTTNATLVILDTLDMERTGSKEEAMVEIYRRLRPGETPSVET
ARALFDNLFLSPKRYDLSPVGRLKLNKKLGLDFALEQRTLTAQDIVEVVRYLVNLKIGRG
EIDDIDHLGNRRVRSVGELLENQFRLGLVRME
>12030393_1_1069_+
SMNTAPLKHQRGRLVAILATIALFVSLVLIVSAQAQRASATSVSPDLPTINLTLPAGVSQ
SALDGSKDTVRTGTKISTEDPSGPDLPPVIGEVGLPPDGVVGEVKPRGNYTYTLAKKPYQ
IKLDKKRPLFGMPAAKTWVLLANHADPSLMRNKVAYDLANSIGLQYSSETRWVDLRINGV
YRGNYLLSEKVQTGTNRVELKHPQGIITELDHRGDGTQPGYPAEDYWFHSATSNSTFVLK
DAATDYPDKVDGPLTPEVAAGWADMKTTVNKLDALLYATNPDWAKISAIIDVDSFVKYYF
VFELGENPEITQSSVYFYKDGPDSKLYAGPIWASTVPSRSTTRASPTVRTTVPTT
>12017321_625_998_+
AKYAAAIDQGTTSTRFMVFDHEGRVVCYDQKEHEQIFPKPGWVEHDAMEIWERTQSVIRG
ALEKGKIDPKDIAAVGITNQRETTLVWDKKTGKPLYNAIVWQDTRTDTIINEFAKKGGQD
RFR
>11983412_1_696_-
DLLNQYGFPGDDTPIITGSALKALEGEQSEIGEPAIRRLVEAMDTYFPQPQRETDKPFLL
PIEDVFSISGRGTVVTGRIERGIVKVGQEIEIVGLKPTVKTTCTGVEMFRKLLDEGRAGD
NVGVLLRGTKRDDIERGQVLAAMGSINPHTKFEAEIYVLSKEEGGRHTPFFKGYKPQFYF
RTTDVTGEMILPEGVEMVMPGDNVKINVHLIAPIAMDEGLRFAIREGGRTV
>11971684_206_641_+
AKLEQQQNEGFVEKLVQVNRVAKVVKGGRIFSFTALTVVGDGKGRVGFGRGKAREVPAAI
QKALEAARRNMIQVDLNGTTLQHPVIGQHGASRVYMQPASEGTGVIAGGAMRAVLEVAGV
HNVLAKCYGSTNANNVVHATFKGL
>11970072_270_634_-
RRKSSVARVFLKKGSGQIVINGKDIQKFFGRETSIMICKQPLMLTNHAETFDIMVNVAGG
GESGQAGAVRHGITRALIDYDATLKPELSKAGFVTRDAREVERKKVGLHGARRRKQFSKR
>12029923_320_913_-
DAFTTHTGIGLPLRRSNVDTDQIIPAEYLKRVTRTGFEDGLFAAWRKDETFILNNEAYAA
GSVLVAGPDFGTGSSREHAVWALMDYGFRVVISSRFADIFRGNSGKAGLLTAIASQDDVE
LLWKYLENEPGASVTVDLHARTITAGDIVAPFQVDDYTRWRLLEGLDDIGLTLRHEAAIT
AYEQGRPRYKPTVAPV
>11961081_1_600_-
ELGLAETQQTLLINGLRDRIVVQADGQLKTGRDVMIAALLGAEEFGFATAPLVVSGCVMM
RVCHLDTCPVGIATQNPELRARYSGQADHVVNFMEFIAEEVRELLAELGFATLEDAVGHA
ELIDARPAVTHWKARGLDLSPILFRPEPAMGTEIHHTTDQDHGLDRALDNTLIELARGAI
ADAVPVHLTLPIRNVNRTV
>11988556_110_697_-
FQVRIHGRGGQGVVTGAEMLSIAAFLGGRHAQAFPSFGSERTGAPVVAFCRLDDKEIRLR
EPIMQPDALIIQDATLLHQVDVFSGLKKDGYILINTTRTFEALGLGEFARDFRPERLLTV
PASELAMKHVGRPVPNVPLLGAFAALGGLISLDAVQAAIREKFKGAVAQGNMDAAREAYE
IVMEQEKKAEAHHA
>11997239_3_784_-
LIHVSEMSWSTHLRSAQDFVKIGDEIEAVIITLDREERKMSLGMKQLTADPWADISKKYP
VDSKHVGTVRNFTNFGVFLELEEGVDGLIYISDLSWTKKIKHPSEFCAVGDKLDVIVIEL
DTEARRLSLGHKQLQENPWDVYETKYAEGTIHSGTVKDVFDKGASILFEDADVDAFAPSR
LLEKEDGSKLKKADAAEFKIIEFNKDFKRVVVSHTGTFKEEQEKQVEKHQAKATQNVEKS
TLGDIDELAELKRKMEGKK
>12048959_75_1921_-
TTTDAVPEPVAGRGGTHGQRQVSGSHLAPLSPNAHLLEPLIERAAIDPDRVVAAVREGSG
FRNVTASEFHGRVRAMAKGLIASEVAPGDRVALMSGTRLEWLMVDYAILAVGAATVPIYE
TSAADQVSWILADSGAVLAVAETSNMAELIDGSVVDPEVACGEVLVIDGAGLDDLAAKGS
EVADEELDRRIAALTIDDLATLVYTSGTTGRPKGCMLTHGNLRANVKQNLDAVASMLGPD
ERSLLFLPLAHTYAKIIALVGSEYGIKGTFSSGIANLPEELALSSPTMVVAVPRVFEKVF
STAQXTGEAGNVGPIFDRATEVAIRYSRQRAEGSVGWLTRAEHALFDRLVYRKVRDGFGG
SMRFAFSGGSPLGERLAHFFDGVGVRIFEGYGLTETGPVLAVNRVDAWRPGTVGRPVAGT
SLRLAEDGEVEAKGPQVFRGYWNNEEATREVLADDGWFNTGDVGRIEDGFLRIVGRKKEL
IVTAGGKNVAPEPMEDQLRAHSLISQAMVVGDNRRFIAAVVTIDEEAFDAWWPGDPNHEI
SVAEAVDHHDLLAEVQHAVDAVNAKVSRAESIRKFAILPKDLTVEDGEITPTLKVRRAIV
AQHYEHVIDEMYAT
>12011965_246_924_+
GWPSSPDTEIEQLLAAELDRQQTGLQLIASENFASPAVMAATGTVLTNKYSEGYPKKRYY
GGNAIVDDIEDLARDRVCALFGAEHANVQPHSGANANVAVYLAMLQAGDTVLGMSLDHGG
HLTHGSPVNISGLFYNFVGYGLTPSDERIDYDAVRDLALEHRPKMIVAGATAYPRQIDPQ
IFRDIADEVGALFMFDAAHIAGLIAAGVHPNPVPVADIVTFTTHK
>11973392_1_648_-
MEGDMIKAVQAVLGLGLLCFAASQAAVAAPDYAKLPRIKQELVAPPNAPKHDQAVSGGPR
IVEVRMETQEKLIEVAPGAKVWALTFNGSVPGPLIVVHEGDYLELTLSNPKTSTLAHNVD
FHAATGALGAAGLTLVQPGEEVVVRWKAVKPGVFVYHCAPGGTMIPFHVISGMNGAIMVL
PRDGLKDSKGKPYKYDKAFYIGEQDFYLPKDDKGA
>11978604_1_398_+
APEIPGSDRPDGPWSTGRYEMNRAYEMMVIIDTDVADADNKVIVDRVEALINDAGGELTK
TDRWGRRKFAYLINHKAEGYYVVFDFTADPAKLEPMERYLRLHDDVVRHKIFRLPDAEAE
RRTLAAVAADD
>11958531_25_591_-
QKDVSFVVTTFVEEVRIAVKANSGITSIAQLKDKNVATTTGTTSVQLLRKNERAAGIDFK
EVFGKDHADSFLLLESGRADAFVMDGSILAGNIANSKNPADFKIVGEVLSVEPIAIMIRK
DDPAMKKAADDSVKAMIKSGAIAKIYDKWFVQPIPPKNSKIGLPASEATKAAWATPNDNP
VESYMKK
>11977056_1_639_-
KFRCERDVLADAVGSAGRATSGRGGALPVLAGLRLRLDGDHLEITGSDLDLTVTAEIEVA
GGDDGVAVIPARLMADIVRALEPGAVNVEVTEDQATITGGRSEFSVNVIPPEEYPQVSEP
TADSVTLSAEALADGLRQVVPAASNDDNRLILTGVQLAAEGDGLRLVATDSYRLAVRDLG
GQSVLEEGQSVLVPSRALTEVIRSLGDAEEVT
>12033591_1_1382_+
VEGPDSYLFGEETGLLEVIDGRGPFPRVAPPYRRGIEPQDRNRERNMASNVQLATETGSA
ESPALANNVETLAHVAQILAHGPEWFRELGTEASPGTFVATVSGDTARAGVGEFPMGVTL
QAVIDDLGGPPKEQHRYVAAVSGTANAMVPADRFDTPVTYEDMRTIGSGMGSAGFLVFDE
RTDLVAVAAGIAHFLAVESCGQCEPCKSDGATISTHLDTILANDGSPRTLAALSSLSKTV
SNGARCGLGRQQEDVTAGALRLLQTEFREHVEGRRPKVQRVLIAPIADIAGDEVVLDGRY
ADKNLDWSHGGADSGETPVDRLRGASPEVLEAXEERPEAPAVSVDEGKGYPFELLDTAHQ
AMRTSLDNAKATEGDERMAHLDRLERVLAIYLDVGQRILFPMLRRVASVPGDDAAWTAAY
DADLAEQCLTQVRDARGEGTLDEVTADIEALIAEEEMVVE
>11955861_1_583_+
TQVHGGIAITWEHEAHLYMRRASTLLYFLDADGAAADLVDLSRAGVARAKTVELPPEAET
IRAEVRSFVDSISGLSEDERKARMVETGYAMPNWPKPFGRAAGAVEQLVIEQEFGTAKVS
RPSYGITGWNILTLIQYGTEDQVARWVKPALDQEVVWCQLFSEPDAGSDAAGVTTKGTRV
DGGWLVNGQKVWT
>12041577_476_1859_+
EHLTVDQRIAAGRAARAAVPRSGHAAWEPSADRPDPVALLEGQAEARVPELVPIRYGRML
VSPFTYFRGAAYPMASDLSQGPNSGLEVQLCGDAHLSNFGFFAAPDRKIVFSVNDFDETL
PGPFEWDVKRLVASFAVAEHQRGSSDKQRRRVTAQVMKSYRSAMATFAGMRNIVFXYSRI
TVDDIVEQFVSVVGKKGRAKFDKSLAKARTKNSLKAFNKLTEVVDGERRIVNDPPLIEPF
IDLFPTLEREGIEQFIVEQLHSYQATLSGSRRSLVERYGYVDGARKVVGVGSVGTRAYIV
LLMGRDQSDPLMLQCKEAQQSVLEPFLGASRFSSHGQRVVEGQRILQATSDVLLGWTDTE
GFDGVPRSFYIRQLWDNKASADIEGLSSETMRLYAQLCGWTLARAHARSGDPIAISSYLG
SGDNFDRAMVTYADAYAAQNELDYSALKAAVDTGRLHAET
>11991158_1_742_-
TGGTTGLSKGAALTHRNLVANTEQFKAMMPDALRPGQEVVVTAIPLYHIFALMVNFITYF
SVGADNWLVANPRDMDGFVETFRQAKPTVFMGVNTLYAGLTMHPKLREVDFSRLRLSGGG
GAAVVGAVSDRWKEITGQFIREGYGLSETSPVLSFNPASIQDFSGTTGLPVPGTDIRLLD
DAGMDAAPGESGEICAKGPQVMPGYWNQPEANAAAFTPDGYFRTGDVGVITPEGFLKIVD
RKKDMI
>11996783_253_780_-
GNKPLIIFTPKSGLRAKTYRSPVDDFVSGHFRELIPDESGLDPESVTRLVLASGKVAHDA
IEKRDELGVPMAVARVEQLFPWPYMAIHEEMERYPNCHEIVWLQEEPENMGPWNGIKGRL
YEAFENRDVEIRRVSRVASGSPATGSALIHRQEQQEILRKSFGDLPEKDRWDFN
>11938900_1_535_+
REYGGLLANRSFGGVQVSRTFYARGQTGQQLLLGAYSALERQINAKTVEMFTRHEMLDVV
LIDGKARGIIARDLVSGEIQRHGAHAVVLATGGYGNVFFLSTNAMGSNVTAAWKAHRKGS
LFANPCFTQIHPTCIPVSGHFQSKLTLMSESLRNDGRVWVPKRKEDRLKNPLEIKEE
>12043829_1492_2127_+
GARRFITAGVAFSAVAATAGCLGGGGGTATGATGTAEGPGKAEVEVMYGFGNQQETAFQA
DLKAFAATSGFTVKFTKAGSWDTEIKTRVAGGSPPDIGLFPQPGVMCDLSEQGKVLAFDD
ATVTTAKATLVPGFVESGTCDDGKVYGLPSAVSVKSLLWYDQAXLEGDGEAFPETMDQLL
SVTDTIRDSGKTPWCIAAESGQATGWPITDW
>11998965_86_797_+
RKTSTAALAILACAATLSTSLAQAQESQGVSKTEITLGSIQDLSGPLAGFGKQLRNGMML
RVNEVNEQGGVNGRKLNLLVEDSGYDPKKAVLAAQKLVNQNKIFMMVGHLGTAQNLAAMP
VQFEKNVINFFPVTAAREMYEPFHKLKYAFAATYYDQMKAATPKLVKEKKAQKVCSMYQD
DEFGLEVQRGAEDGLKAIGMTMVEKTTFKRGATDFSSQMSKLKAAECDMVVLGTII
>11931957_301_517_+
LDNKVAVVTGAGQGIGRGHALELARHGAKVIVNDLGSSVHGEGTGKAADDTVALIVERGG
QAASNFANVAD
>12001127_1_815_+
NEEETEFVPPADETDEDKKRRALPVTGTVTQILGAVLDVEFPEEQLPAILNHLEVQGSAS
RCTLEVAQQLGEGVVRCIALDSTDGLHRGQGVSDLGVPISVPVGVGTLGRIMNVVGDPID
ERGPIPYEVKWPIHREAPSFEDQNTSAALLVTGVKVVDLLTPYAKGGKIGLFGGAGVGKT
VFIMELINNVAKAHGGYSVFAGVGERTREGNDLYHEMIAGGVIKLGGDSKASLVYGQMNE
PPGSRARVGLTGLTVAEYFRDEMGQDVLLF
>12008841_1_888_+
EMFFSINTNAGNVPTFFTKDTNKKFHGVTFRDAYTHGENLGLYLMSIGLNPGDKVGLMSD
NRVEWAVADMAVLLNGAVNVPRGSDSTPQEIQYILEHSESKFCFIEHEKLLESVLPIIPQ
TSVTKLIVLDKDYKSKYDNVINVYDAIEKGKELRAAKLTDLLKRARDTKEDDLFTIIYTS
GTTGLPKGVMLTHRNMIYNVISIPPIVGLKKGDRVLSILPVWHIFERANDYSMVASGAAI
YYTNVRDLRDDFTKVKPTFMASAPRLWENLYAGIKAKVEKSEPIRQLLFNTAYEV
>11964514_1_577_-
REVISIHVGQCGVQVGNSCWELYCLEHGISPDGQMPSDKSVGQADGAFNTFFSETGSGMH
VPRCVMVDLEPTVVDEVRTGKYRQLFHPEQLISGKEDAANNFARGHYTIGKEIVDIALDR
IRKLVDNCSGLQGFMVFNAVGGGTGSGLGSLLLERLSVDYGKKSKLGFCVLPAPQISTAV
TEPYNAVLATH
>12019835_1_650_+
DVVDEAAEDVAVPADVEVIEEDDLFEEAEPVISPYDRPGRWYVLHAQSGYENKVKQNIEA
RIVSMNMEERIHEVVIPMEEVVEVKNGKKVVSQKKVFPGYLLIRTSLDDDSWYVIRNTPG
VTGFVGAANKPTSLKRKDVETFLHVEKVGEEAPKRAKPKLEYELHETVRVKQGPFADFSG
EIVEINADHLKLKVLVNIFGRETPVELEFSQVAKL
>12015915_1_977_+
KRSVRKLYTESLIGRGDITVEDAGVVLRDYQQQLERVFVETKAALKEAEAEPADTAYSGT
DVEGHTGLEPPAAQTRGADRTKHSSTHTAISPEMLTRLGDAFIDIPAGFTVHPKLKQMLE
KRATSTREGGIDWGTGELLAFGSLLIDGTPVRLAGQDSRRGTFVQRHAVLIDKENAAEWT
PLLYLGEGQGKFWVYDSLLSEFAAMGFEYGYSVERPDALVLWEAQFGDFFNGAQTIVDEF
ISSSEQKWGQRSSVVLLLPHGYEGQGPDHSSARIERFLTMCAEGNMTVAYPSTPASYFHL
LRRQAYARPRRPLIVFTPKSMLRLK
>11964522_1_613_+
SKLPGVTTQPDGATGPADAAAPASSSSDRLSTDRHIGPVLFSAEQLAQRIALLGAQVTED
YEGRAPLLVGVLRGASVFLTDLVRAIDLPVSMDFIAVSSYGSATQTSGVVRLVKDLDEDL
TDRHVILVEDIVDTGLTLRYLRKNLGARGPASLEVATLLARHSADVSGQNVGYVGFEIPD
DAFVIGYGLDLNQRYRNLGYIATY
>12038089_1_185_+
KAAPLAVRESRKIVLESALADEETGWRLSNEGIAKMFGAEDFGEGLTAFFEKRDPVWKGR
>11979914_239_678_+
SIRLGDIAPDFTADTTQGVLSFHDWKEGAWAVLFSHPADFTPVCTTELGRTAALSGEFAA
RNAKAIAVSVDSVEDHLRWVPDIAEVAGVDVDFPIIADEDRSVSQAYDMIHPGEGDTSTV
RSVFLIDPSNTVRLTITYPKSVGRN
>11937720_1_310_-
KHIIAVLLENEAGALSRVVGLFSARGYNIESLTVAPTEDASLSRMTIQTTGSDDVIEQIT
KHLNRLIEVVKVVDLTEGSYIERELMMVKVRAVGKEREEMKR
>12044917_1_317_-
KRYEQFYIGGEWVTPAGTATEDVVNPATEEIIGSVPMGTPEDVDRAVAAARQAFPSWSTT
SVDVRAKYLRDIGAALTARYDELVDTISAEVGSPKAFAQMVQAG
>11928257_1_509_-
GNTWIVQMIQEMKHAAAQDKSIGEFIFVEANWQAAKQVADVEDLLAKKVDAIIIGPISSA
TGAPLAAKAAKTGIPVVVFGAFGKSVESAVEIMGGGEVFGRQGGEYLRKELNGKGNLWAF
RGVAGVEEEQLRYNGFKKAIEGSSLKITQEVFGDWNYAKSKQLCENLV
>12002700_1_828_-
KDAYTAFLQAGVLPQKRTNDGLQAAFTGAFPIVSHNGFVEMKFLDYNLAKPGFDVRECQT
RGLTYGSAVRARVQLIIYDRESSTAHSKVVKEVKEQEVYMGEVPLMTDKGSFVINGTERV
IVSQLHRSPGVFFEHDKGKTHSSGKLLFSARIIPYRGSWLDFEFDPKDILYFRVDRRRKM
PVTILLKAIGLNPESILANFFVNDSFQLMDSGAQMEFIAERMRGEVARFDITSKSGKVIV
AKDKRITVRHTRELEESKTTHISVPEDYLLGRVVA
>11995873_488_773_-
RRKVSLKALDWGNIEPASGGTVRQVATLVAGISSDKARDVNKFVKGLGLKGVQTQTQGEQ
VRVMAKKRDQLQTVIAELKGHDFGIPIDTGNFRD
>12014495_561_957_+
AKAPSNNAAQRVRKKVRKNVADGIAHVHASFNNTIITITDRQGNSLSWASSGGQGFKGSR
KSTPFAAQVASEVAGRAAIEQGIKNLDVEIKGPGPGRESSVRALAALGIRINMIADVTPV
PHNGCRPQKRR
>12020049_60_1041_+
NNKKKLLGMLSGSIAILIALSGVAYAEKKGLKTTNGNDLGSAELKSITLETWDKTEWEVF
TDKDSEQPDSYGKKPWKKDLPPSSQSMRQVKLLKGYPRDVKYLDMSKDKENAQILALKFH
FTFPGNNEVTIRPPRTPDFLINRPRMFINDNAFSSEEAKKDPSKRDTNNVNMQPIYGVEL
PGVTKSMSVWVLGRGIDYNLEGWFEDYKGDTHVIKFGSVNFVGWRPMTAVIPSNIPQFVE
AYPATKSLVFKQFKLRSTPKTGGDVTYLFFDELKILADTFDVHFDGANIDFDPEDCKNKQ
RVEEVEARAKGSNLPKIVAVVMLNLH
>11990212_57_692_-
AGETIITVIGNLTGDPELRFTPSGAAVANFTVASTPRTFDRQSSEWKDGETLFMRCSVWR
EAAENVAESLHRGTRVIVTGRLKSRSWDDKETGQKRTVIEMDVDEVAPSLRYATTKITKT
QRGGGGGSFGGGGSQEDPWGGGSGGSGPQGSGSAGGQGGQASGGHSGGGQGGWGNPPAGN
QGTSGNQGNSGNQGNSGSWGNAPAYDEPPF
>11996109_1_775_-
GFYYDFELPGGGTFSEDDLVRIEKRMNQIIKSNQRFERYELPLDDAMAEMADHPYKQAFM
SAASAGDDSDGDAAAGEAISFYRNGDGFIDMCRGPHVPSTGKLGWFKLMRVAGAYFRGSE
ANPMLQRIYGTAWTSKDDLGAHLERLEQAAARDHRRLGAELDLFSFPDEIGSGLAVFHPK
GGIVRMLMEDYSRKRHAEAGYEFVNSPHITKENLFQTSGHLDWFADGMFPPMQLDLDGDG
NATNYYLKPMNCPFHIL
>12015725_1_574_-
SNRTAYSNIFWDRLPKTHYVDNNIFCSQEIFDIEQQTIFSKVWKFVCCESEVAQINDFRT
TTVAGIPLLIVRGPDLTIRALVNSCSHRGVKLVEETAGNARKFECLFHRWTYDAHGKCID
IPREEAYECVKIDKAQCGLKQVRCEIMRGLVFVNLDDNASPLEEYLAGCLSVFDDVFDGA
DLEVFHFHEQ
>11964096_1_383_+
VEIVADAEPPVCRIMDYGKHVFEQKQQKKDAKKKQHQVQIKEVKLRPGTEEADYQVKLRS
IVRFLEEGDKAKITLRFRGREMAHQQLGMKQLQRIETDLAEIGVVEQHPKMEGKMMHMLI
GPKKKR
>11986614_1_715_-
KSLPYASQQVNVENASKVRTDNFVNNLQGKVAGAQVYSGSNMGGSSRIIIRGIGSLTGDN
QPLFVVDGVILGNQNFNTADQARGGGGFDYGNGIGDLNPDDVASVNILKGGAATALYGQR
AANGAVIITTKKGTSRKGVGIQVNSGISWENVSLFPDYQNTYGGGTINGDDPSGTGFTTV
DELGGQLVPDYGTDESWGPKFEGQLYRPWNSFDEWDTENYGKLKPWQASTSDVKDFFD
>11948243_1_560_+
CERRVVFDFVNVIHGEAKLQQALIKDKTIENLYILAASQTRDKDALTQDGVERVLNELKE
EFEYIICDSPAGIERGAHLAMYFADEALVVTNPEVSSVRDSDRVLGLLASKTQKIEQGRG
RLKEWLVLTRYNPNRVVKNEMMSVEDIKDILAIPLLGVIPESPAVLTSSNNGTPVIGDKN
SDAGM
>11991258_1_742_+
NDRLNISFSGNSSDYYDGFETNSVELVEVKNLADGWVTLDVSDVNYDTENGKVTFASRES
GNDLSFWDIQSISDTNLAIVDTEYDTYYWFDAGSSALDDNGDGREDDVSNITIGEMRGTV
MTPPPGRDGNWYQGGFGVGGGTDGTRPYVEGAAVVLGNTANFGWTDDSYVDVIRLQSGES
GQTSPTTKNTIELHSGEDLDRLVITGNADLEITNTLDANIRVVDAGGHLNTTRDLRADLI
LDLSNS
>11999375_1_800_+
SSLYGGTYNLFRHTLPKMGIEVTFVEDAADLEAWKAAVKPNTKAFYAETIGNPRNDILDI
SAVADVAHAAGVPLIVDNTVASPFLCRPLEHGADIVVHSATKFIGGHGTSIGGVIVDGGS
FDFGDAERFPGFNDPDESYGGLTFWPSLGHGSFILKARLQWLRDTGAAISPFNAFLLLQG
LETLSLRMERHVENAKAVVEFLDGHDQVESVNYAGLASSPWAAQAAKYVPAGAGSVPSFV
IKGGRDAGERFANALELHEQLANLGD
>12011263_99_590_+
KHIIAVLLENEAGALSRVVGLFSARGYNIESLTVAPTEDPSLSRMTIQTAGSEEVIEQIT
KHLNRLIEVVKVVDLTEGAYTERELMMVKVRAVGKEREEMKRMADIFRGRIIDVTEKSYT
IELTGDQSKNDAFLDAIERGAILETVRTGSSGIGRGERILRV
>11939576_1_536_+
RYDLSAVGRMKFNRRLVRKDVTEFKVMVKHAPAAKREAVVNAIIEVAGGSPEAVELLLSE
LSFGMRAVAENLTEEDANALGDLLKGLGVNSEIRDQLTLSPRDIVEVIKILVELRNGRGE
IDDIDHLGNRRVRSVGELAENQFRAGLVRVERAVKERLSQAESDNLMPHDLINAKPIS
>12049579_6449_7239_-
IEGNEKVLLERRGHVAIITINRPEARNAVNGDVAQGVEAAIDLLESDDDLWVGVLTGART
EKGWIFSAGADLKAMSTDPGAXDDEKGGFAGFAARERTKPVIAAVDGPALAGGTEIVLAC
DLVVASKTAVFGVPEVLRNLVAAGGGLFRLPRVLPRNIAMELVLTGRLDFSAERAHHFGW
VNALTEESGALEGAVALAAQIEKAAPLAVRESRKIVLEAAEADEATGWKLSNDGIAKMFG
AEDFGEGLTAFFEKRDPVWKGR
>11932453_1_333_+
DLPPSSPQVWGEQTDVPESADWYNSTFIMAWGSNVPQTRTPDAHFFTEVRYKGCKTVAVT
PDYSEVAKLADLWMHPKQGTDAAVAMAMATAASVPCLGCIQRSASLATSE
>11928161_278_509_+
KATDFIDAGTVRDDLPDFAVGDNVKVHVKVVEGQKERIQVFQGSVIRREHGGVHETFTVR
KVSYGVGVERIWPVHC
>11998343_1_519_+
HISDLSWSQRIKHPSEIYKKGDEVEARVLNIDRENERFSLGIKQLRDDPWLSVQSRYFLG
QVVKGHVVSRTDFGVFVEIEEGVEGLVHLSELALSSGDWQEQYPDGKETMVEIIRIDGHD
RRISLSERGATDRSAGEGSPDDYMSRQSGATARLGDIMGDLSKKLGGGPTRR
>11992234_1_397_-
SDASTESTDTPTKSSRRDHPELRDEVSSWVTSNWDPELSVGEWWTKLRDARWSVPAWPSE
WYGRDLSRGEAVVVAEEIAKAGAIGPPGGLGLLLAGPTIIAQGTDEQKQRYIPTIVDGSE
AWCQLFSEPEA
>12046875_1_2414_-
NHLSPALEAAAWAAADGVATDADLALLERDPLVWRRQLEVLIDDTEDALDHVRKLRGPER
GRVVADMEAELTRLEVSYGRLLSPGDLNDALVEADPPGEVRLQASWAGGQIVVWAAGPST
LPADNDALADLLERIGXAGVGWSVHRDVVLPSGATAAALAIPVEESLGWLVAVGGGLGRK
GVGSSVAWLGRVAVAAVRQVATGAIVPTLHGEKRERGGLMDMTVRWVPALLDQIDLDAMS
AAMPEAVILLARADARSVTLSVLRAVTDAIVREATSRIELPAPPPQVRNASGVAEAFLTR
LDGSPFEAPISAGAEVSKRLDRWSKSVSGSGRTRLVVQLDPPDSSDAWFLSVLGPGAEGH
LMPIELALTDRPGTKALADELTRLERILPALLRPGAMRRGQVYLSTDEAWELMSNGGPSL
AAAGYDLRLPALSRRKPSPALRLFTEPAGDSVVGANQLSNVSWSALFDDVXTTAEEIARL
ATQARPLVQSRGKWIELDKVDLKEAAAALAERSARTQMTGAEILRASVGLDSVSLAGGVS
VEGQSWAGELLAQARNLPVPNPRPEGFHGELRSYQAEALAWLGFLDAVDLGGCLALDMGL
GKTPTVLAHLAEPDAQGPSLVIAPPAVVGNWAAEARRFVPGLSVVVHHGANRAQGAAFKR
AVRNNDVILTTYGTAVRDVALLEDHTWDKVVLDEAQAIKNPANETSQQLRRLTARSRIAL
TGTPIENGLGDLWAILDFCNPGLVGSRPEFIAGLSGEAEAALRALNGLLVFRRTKSEPEV
AKELPDRIDELDHCAMTKEQIGLY
>11949221_1_562_-
FMVTNINPDQRDGILKVVVGLFDAAPGGIYLNDLAGAVQAGMTQQQLADFLSNHPIFINE
VLGGRVTPADKVDLLMKNFGLTADNNPTSAGSQAKAYFETKLNAGESIGKVVVDASTYLS
GTVAPEFQTTKNLFLNKVAVAAPFSILSNSTDLDVLRNAFSQVTGDRPYNASEAQAIAAA
ITANTQ
>12044819_1070_2059_+
TTSSSETPGTTHGSEAPHRGTGPAGATDRTVRVGIVGASGYTGAELMRLLAGHPNLEIAF
ATGASQAGTPVGELYPSLAAAYANVAFVPYEPGLADDVELVFCGLPHGSSMELMAELLPR
AGKVVDLGADFRLPSAAGYQQWYGDVHTAPELLDQAVFGLTELCRDRVSEASLVANPGCY
PTGPSLGLVPFTSAGLVELTGIIVDAASGVSGAGRPPKPNTTFCTVDENFTAYGLLDHRH
TAEMELTTGAQVLFTPHLAPMNRGILATSYARPTDDLTTAKALDLLHETYADEPFVVVSE
AGPSTKATLVPTRCTSPPGSTPGPAGWW
>11991058_1_741_+
EAITDAEKGSGAAADHQAPVHLSTDPQPGEPILVADDLIAGYVPGVNILNGCSAVLKRGE
MVGIIGPNGAGKSTLLKAMFGLINITSGVVSLRGENITSMKAHQLVSRGVGFVPQTENVF
AALTVRENMEMGAFLRPSVVKERFEHVADLFPRLGERASQQAGSLSGGERQMVAMGRALM
MEPSVLLLDEPSAGLSPAFQDEVFINCRRINATGVSILMVEQNARRCLQVCDRAFVLDQG
KNAIAG
>11976354_277_661_+
GAGEVHVLMGPNGAGKSTLSNVLTGRDGYTIGGTVDFDGEDLMAMDPEDRAKAGLFLAFQ
HPTEIPGVGNMYFLRTAVNSRRTAMGLPEIAATDFLKQAKAAMALLDMDPAFLSRSVNTG
FSGGEKK
>12004938_1_848_+
MPTQDMIIGLYHLTCETTPAHVVDPDGNQHLRSFSTVAEARMAFDAHEIELGSNIRLRLT
DYVPEAGAPLPEGVTVDERGYVEALTAETTLGRALFNETLPMDYAFVNEPVDKSRLSMIV
NDLAERYTKVQVAASLDALKEAGYYWATRSGTTVAVSDVVTPPRKTEILASYEISATKVQ
TQYDRGLITDDERRQELIEIWTKATNEVSKEMEANFPKDNPIYRMVSSGARGNWFQLRQI
AGMRGLMANPKGEIIPRPIRTNFREGLSVLEFFISTHGARK
>11925985_1_247_-
YAIVRAGGRQEKVSVGDVLLIDKVSGKAGDKLDLTPLLLIDGSTVTSDATKLAKVSVQAE
VVGPAKGPKITIMKFKNKTGY
>11928089_1_509_+
KAFDGMYDGIPVIKYEAALHGEVKKPGLGPLHTEFDGKGNAYTTFFVSSEVVKWSLKDLA
VLDRVPTFYSVGHLCIPGGDSRKPSPKYLIAYNKITKDRYLPTGPELAQSAQLFDISGDK
MQMILDFPTIGEPHYAQACPAELISSNQVKIFKIEDNQHPYVAKGEAET
>12007164_78_870_+
QPPKDFFRPLALGAPTPIREVPARPSRMIHFFDPSNAKMAAKVPELAKKADVLLGNLEDA
ISADKKEAAREGLVEIALATDFGDTQLWTRINSLDSPWCLDDLTRLVPAIGHKLDVIMVP
KVEGAEDIHYIDRLLAQLEAQAGLDRPILVHALLETARGVANVEEICGASPRMQGLSLGP
ADLAADRRMKTTRVGGGHPGYVVRADPDPDDAEAPRPSYQQDLWHYTMARMVDACATYGI
FPYWGPFGDIRDTVACEDQFRNA
>11980178_1_679_+
DIAPTLYVTGLVVTTGTDTMVLPGSVANPIYAGVLHTAGVATCAGLSGLDVDAAGWAGLT
APTTGLMGEWLIINQQTAAGYGGNDTAIQALNSSFAPGYGNIVYWPQTRVVFDKWPSSAF
TADPLLAGDLLLSGTNLVVPAVLPLLQDFPDMSTPYTARALQAATDAGNRKAGPVYQAYD
LTRSLAVTSLANEFLTEPSIAAASDFVFSMPTRRYNVAMNYETLL
>11964580_1_613_-
LVLRCIKDENEGPRHYYDISVIGYGPGVGSALGGALSGRDMVSVVDVADNPVRVEERESV
AKAGADGDVGTVPRRHKFPVWVDSVADQRTPMCEALNRTGGMLATWVQQHPDSFPPIVIN
ISDGAATDGDPRVWSRRIQSLATRDGNVLLFNLNVSALSANPLFFPANAGVLENDYARLL
FEMSSHLPPYMASLATGMGMSMN
>11953251_1_575_-
RQAVEQLEAAGADADAVADIEANLVHLAEGDDEGDDPAVEEFWANQAESLAIFASPGRFE
THRLPNHLTAMVEVSDRFHITPLLRAVTFPHAAWILALSQGAVRLLEVGPSGAPVEVRVE
DLPKDAWQSSGNKVVRAREGAYARRVDTALRTVLTGSDLPLILAASQPMAALYRSVNTYP
HLVAEREHGN
>12045085_2015_2337_-
VAKRGAAIIDARGASSAASAASAAIDHIRTWTMGTDDGNWTSMAVPSDGSYGVDEGLISS
FPVTCADGDYSIVQGLEIDDFSRERIDASVAELREERDAVAELGLL
>11972250_1_540_+
NTMSQLALVAASEGNSFWLPHDIKEVWVGSLAFFIVFGLIWWKAGPAIKGAMNKRTDGIA
AGLAESADALNAAESERDQIKAALADREREVARIQADAKATAEKVEADLIAKGETEAKAI
RHRGTSDVEIARRQARADVQAELARMSLGAAEAVVTESLDDSAQSDLIDQYIAHLGARS
>12011497_1_918_+
GVLTRVSTDSSGTQGNSDSYNPVLSSDGTKVYFQSDSTNLVASDTNGLSDIFVKNLSTGV
VTRLSTDANGNQGDSGSYQPILSMDGTKLAFHSNASNLVVGDTNNQTDIFVKNLSTGAVT
RVSTDSGGTQGNGYSYNPVFSPDGTQVVFYSAATNLVAGDTNGVVDIFVKNLSTGAITRV
STDSSGVQGNSYSEVPVFSPDGTKVAFASAASNLVAGDTNGVEDIFVKNLSTGVVTLVST
DSSGAQGNNVSLWPVFSPDGTQVVFQSGASNLVANDTNAAYDIFVKNLITGVTTRVSTDS
SGAQG
>11974842_203_654_-
GLAANAVVLRGNPSSRTVEGYWRPSYLFQYANQGYFSVFRFNPDGSFVAVKSWTTTGVVN
RTGYNTVEVWVDGTFLDFHINGVHLWSGFDAGGPTFGNVGVSIFTEPGKFSETFLDSATL
VIDSSRRHEHASESPGKAVAGGSVDMAPR
>12023185_1_993_-
EDPPPFEPEDSVPNFVRLMAGAVASRVVDPLRGVRALGRGLGSVGRVMLNVTGSSDGPTM
ARPFDAPRTLFNRSITARRSVAFSMCALDDLKFVKSTFGATVNDVVLAACTQSLRSYLAN
RGETFERPLVVSVPVSVRGKVTDGSSANQVSNMFVRLPVHLTDPVDQLRAVRVDTRDAKA
VHGAIGADMIGDVTEVTPPAIFNLASRLYSSAGLADRLAPIHNLVISNVPGPPFPLYIAG
AQLVGMYPFGPLIEGSGLNITVLSNMGNMDIGVIACPDIAPDVDEVTDGIVDAIEVLRQA
AVAAVEAEATEPKTPAVKKSPARKAPAKKA
>12013627_1_212_+
PGVLAAVASVFGDHGVSIRSMEQEGLGDDARIVFITHESTERDVQACLSDLKRLEAVDRV
ASVLRVISE
>12016517_62_718_+
THANARAVKGVLGEKLGMTQVWDADSRLIPVTVVQAGPCVVTQLRNIETDGYDAVQIAYG
AIDPRKVNQPMSGHFEKAGVTPRRHLVELRTSDAATYALGSEVTVEVFEVGQPVDVSATT
KGKGFAGVMKRHGFKGDSASHGSHRNHRKPGSIGGCSTPGRVFKGMRMAGRMGGERQTTQ
NLTVHAVDVAKGLLLIKGAVPGPRGGLVLVRSAAKGA
>12045991_1070_1987_+
QTVRTPDDRFADLVGYPFAPNYAQVQADETDRGTMRVHYLDEGPADAAPVLLMHGEPTWS
YLYRHMIPVLVAAGHRVIAPDLVGFGRSDKPTEQGDHTYARHVGWMSELLFGHLGLRHIT
FFGQDWGGLIGLRLVAARPDRFTRVVVGNTGLPTGHGKPTEAFLAWQEFSQTTEEFPVGF
IINSGCTTDLSSEVVAAYDAPFPDDTFTAGARALPALVPTSLDDPASADNIAAWEVLTAF
DRPFLTAFSDGDPITGGGEAPFQAKVAGAQGQPHTTVEGGGHFLQEDRGPRLAQVINDFI
AATP
>12048961_1194_4261_-
VADAVKRKIRVFDTNGTQVSSVSENGSCSLAAVRDADADAAGNIYVANYTNNNILKFSSS
GTCIGGWGSSGSGSGQFKNPYGVRVANDPXWGESVYVADSNNNRIQIFSTSGAYRTSMGS
TGTAAQPGTFTTLRRVAVASDGDVWGADLWGWRLVRFDRTSSSFSYAQTIGGTPPPATSG
SVFNEPRAVAVGPTGNLNIVDTVNQRVVEMTPSGSLVSVCGERDSRPVSLNWPRGVAIDP
VTGDRWIADTKQSRLQIFPVKCGAEKTRLSTKGSGTGQMYWPYSIAIRASDRLAFVADTL
NNRITVWDVATRAQIASYTGGGLSQPRSVTVVEGTNKIVVADWGNNRVLELAYSRTSGFA
LTRAIAPGLNGPEGAGVDVNGDMWIADTGNNRVLVINPAGTTTNTLTDIAGKRLAKPGAI
SIRAXTVFVSDTNNDRVLSYVLKSTPPTGTGPKLERTLYGYAPADMYPVDVTSTSSHYYV
VDPGRYSIFGINRATSKVDYAAGGTRGSGTEELAAARALAADSAGNVWVADTPNNRMVKY
DSQLKNPKIYGTKGTGNGQFTAIYGIADGPGIGSGGAAAEVIYTIDASRIQKFTTGGTWL
ATFGSGLNQPRQIEVNKTNGDIYVVNARDKQVVVYNKNLSEIRRFGSVGTGNGQFMGDPR
GITVSPDGTVVFVTDDGNRRIQAFSGSTGSYLYQISGTGVFTDPRGLEVTADKKLIIADE
WDYSLKEYTFTSTGATKVREMFGNPAPKTGANSPRXLALDSDGHVFASDWWNQRIIRANR
DGAIDKVWGFRGIRGEVGSLNFQWAVAVQPGTNNVFVGNRESHEIKVFTHDGTQLWAWGK
RGTASGDFTFPQGLAFDNDGSLLVADSGNGRIQRFRVNSSSLTWLASYGTKGTGTGQLQM
PTGVDTAPDGTIWIADTKNNRVVSYKPSTGTWTTVTKPTGSTRPFAVPWGVTVAPDGYIW
VADTGRQRLVRMSTSGTLSYEVTGTSAGTSDFLGPFQVVFDASGDLFMSDTWSNRVLRLG
FS
>11968852_259_585_-
NIKKGDTVAVLTGKDKSKQGKVIAVDTENQRVTVEGVNRVTRHVKPGTRGTGGLVVQEAS
IHISNVAIVDPADKKPTRIKTRIEQVERDGRTKTTRVRVAARSGKDI
>12031317_160_492_-
SFEIDGKTYETDEEGYLLNLAEWTNEAAVHLAVEEKVELTDNHWEVINFLREYYNEFQIA
PAVRVLTKAIGKRFGEEKGNSKYLYDLFPYGPAKQACKIAGLPKPTGCI
>12040093_370_957_-
DASGNPVLAKEEKYLGSYQPDFLAGLNNKVSYRGFTLGFLVDWKKGGKFYSYTKNLAEFN
GTGLSTLLNDRKPYIIPGVVQQADGTYKENAKAISVYDYLLNLPDSKHLVDASYVKLREV
TLSYNLSRSMCSKLKLNDITIGIFGKNLKFWLPEENTWADPEVNGPALSGNAGGIETTQT
PPSRSYGINLSIKF
>11980964_293_661_-
IQVETRMRVADNSGAREVLVIKVLGGSRRRYASIGDIVVATVKDALPGAAVKKGEVVRCV
IVRTKKERRRSDGSYIRFDENAAVLIREDRAPRGTRIFGPVGRELRDAKFMRIVSLAPEV
L
>12014431_1_956_-
RGAQGDGQINIELSQASIPVDVQQQGNKVIARFIGAKIPEKLRRRLDVNDFATPIKTIDT
YNEGNNGVMVIQPQGEFEYLAYQADNNMTISVKPILPDAPKKRKEFVYTGEKLSLNFQDI
EVRSVLQLIADFTSLNLVASDTVSGRITLRLQNVPWDQALELILKTKGLDKRTSGNVMLV
APADEIAARERLELEAANQNEQLVQLRSEYIQVSYAKAADLQTMITSGINTNNTAGSASN
SLLSPRGSVSIDARTNTLIIQDIPKKIDEIRDLVAKLDVPVKQVMIEARIVTANTSFAKE
LGVKWGVAHDNIGTNKRI
>12002848_1_659_+
NSVMGAVMNSLRALTTGEVTRIAGQTRYSTSAKISEMSYGVGPATTYVASGEVFPDALSG
ASVAGKTSGPLLLIESDNVPGIVKKELERLASGRIVVLGGESTIDADTYAFLTRYTSGAV
ERWAGADRYSTSATISSNSYAPGVGQVFVASGRVFADALSAAPVAGKLGFPVLLVDTDSI
PASIDAELKRLKPSRIVIVGGNTSVSASVEAQLAAYTS
>12046327_1_984_+
RGITCIIISHKLNEIEQIANSITIIRDGQTVETLDVDAGGVNEDRIIKGMVGRSLESRFP
DHTPTIGDTFFEVRDWTVGHPMIADRFVCKGSNFFVRRGEIVGFAGLMGAGRTELMRSIF
GKSYGSWKSGTMLLDGKEVRLNSVPQAIDAGIGYVTEDRKVLGLNLLDDIKTTTVSANLK
KIARNTLRVVDRDAEYAAAEDYRTTLRTKTPTVNEGVGKLSGGNQQKVVLAKWLFTDPEL
LILDEPTRGIDVGAKFEIYGIIQRLASEGKGVIVVSSELPELLGLSDRIYTICEGAITGC
LTKEEASQESLMRLMTTMSTKSSERSE
>11947525_2_481_-
SDSASTSHLDCPVAGTGRQQVIFVPRDRLLEVANALRSEGYWMCVDLCGVDYLLHFDRQL
PVEVVPERFEMVVSLLNHTTGTRLRMRVQVPEDDLAVPSLIRVWPSVDFPEREMWDFFGI
EPQGHPGLDRILMPDNWEGHPLRKDYAVGDIPVQFKEA
>12044653_1272_1667_+
TIVVGFVSTKEGRAALSRAVEEARLRQSKLVVINSNRGGRDYDDDTSQTAEAELQRVTDE
LRGDGLELEVRQLVRGNEPAEDLIAVANDTDADLIVIGLRRRTPVGKLILGSNAQRILLD
APCAVLAVKA
>11975474_1_657_-
LEAQIEAIKEEKNKVVKSQRYEEAAKLRDTEKRLLEDLEKAKHSWEELVKSERYPVTEDD
IAEVVAMMTGIPTKRIAQSEGTKLVGMADEMRKGVIGQDEAISKITKAIQRNRVGLKDPK
KPIGSFIFLGPTGVGKTELAKVLSEYLFDAKDSLVRIDMSEYMEKFSVSRLIGAPPGYVG
YEEGGQLTEKVRRKPYSVILLDEIEKAHPDIFNILLQV
>12016045_1_835_+
VRHTYTERDTILYALGVGFAADPLVLEELRFVYEKELQAVPTMAAVLASPGFWMRDRKEL
GIDYLKLVHGEQGVTIHSPLPAAGTLIGQSRVTRIVDKGEGKGATMHVEKTLTDEASGRP
VATAEMVAFLRGDGGFSKNGGGDEPVPAAPATPDAAPEVTIEMPTRADAAVLYRLSGDIN
PLHIDPAVAAKAGFPRPILHGLATYGNACRGILAKFCGHDASRMKSIRARLTSPVYPGET
LVLDCWRLGSEEIAFRASVKERGVQVLANGRAVLGAR
>12013699_1_521_+
EKNPEKTSEELVNYYAELVAKYPIITIEDGLDQNDWVGWKALTEKLGKKIQLVGDDLFVT
NIQKLQKGIDEGICNSILIKVNQIGTLTETLAAIEMAKRAGYTAVVSHRSGETEDTTISH
IAVATNSGQIKTGSLSRTDRIAKYNELLRIEEELGSAAVYKGKKTFYNLHVK
>12008613_1_885_+
EVVSNYVRRRGGWVVLELLKRLDEELTYVLTHELPSERQVRLDQSAGAAGSAQQGLEEGG
KRFRGGSQVRGDHSALQDRYSYIFDFGIRGKLGAARHETAVSVLSDLVTNVLRPFRSLFT
NEMARLTEYRESADFRDLSSGPVADRLRPNPTDVLLVDVDEYPEVLDELLRATIGNTADP
VSDASSRMLDDAEMPEATARGARKEDSQLLALGEWQWQRGRSAETPLQHVRLSVRDLRRR
SKEWMRKDPTSGLGQYLSADLAGFLETADDDQIDHFGNRLKYAILLSSPLAETD
>12004970_588_848_-
KWVVERLNGNADAEETAIGNIPTTDSLDLSGLDLDDETMAKILDVNNESWRAEVELIRGH
YEFVGERLPQEMADELSDLEKRLAQ
>11959495_1_595_+
NILRDYLTDLFPIMELGTSAKMLSIVPLMAGGGMYETGAGGSAPKHVQQLVEENHLRWDS
LGEFMALAVSLEDLGLKAGNNKATILSKALDEATGKLLDNNKGPSTRTGELDNRGSHFYL
AMYWAQALAAQTEDAELQAHFAPLAKTLTENEAKIVAELKAVQGKPVDIGGYFLPDVKKL
ETVMRPSATLNAALASV
>11925261_15_502_-
KTKRVAVFAQGAKAEEAKAAGADIVGMDDLAAMVKAGDMPFDIVIAAPDAMRIVGTLGQI
LGPRGLMPNPKVGTVTPDVATAVKNAKAGQVQFRVDKAGIVHSTIGRRSFDSAQLQGNLA
ALVDALQKAKPATSKGLYLRKVAVSSTMGVGVRVDIQSIAA
>11985606_1_386_+
GRAGDNVGLLLRGVDKEELERGMVLAKTGSIKPHHKFNAQVYVLSKEEGGRHTPFFNGYR
PQFYFRTTDVTGIASLPDGVEMVMPGDNLDNLVIELITPVAMEEGLRFAIREGGRTVGAG
VVTKIIE
>12001764_1_449_+
QRLDVLTEYVQEATRDGEPLVEDEVVRAKMAHLHTEAAVARALGLKFVAAAVKVETAHRS
GATEYQPPTVQASEYKLFTTEYSKALADASMDLGAPGTQLRVKTEEAPMAGRAESTYRYT
VIDTIGGGSSEVQRNIISRRGLGLPRNF
>12005476_1_854_+
VILDEENIELIAKAKVDTIILQKEDIEEDFSIIYNTLQKDPSSSEMEAVIHIYRQLRGSD
PPDDETARGIIDKLFFSDKRYNLGDVGRYKINKKLNLNISFETLVLTKVDITEIVKYLVS
LINQKAELDDIDHLSNRRVRTVGEQLFAQFGVGLARMARTIRERMNVRDNEVFTPVDLIN
ARTLSSVINSFFGTSQLSQFLDQTNPLSEITHKRRISALGPGGLSRERAGFEVRDVHYSH
YGRLCTIETPEGPNIGLISTLCVHARVNGMGFLETPYWRIDAGK
>12034361_995_1414_-
LSDVAGAKIDEVFIGSCMTNIGHFRAASKLLENKRDIPVKLWMAPPTKMDAKQLTEEGHY
GVLGSAGARMEMPGCSLCMGNQAQVKEGATVFSTSTRNFPNRLGKNSYVYLGSAELAAIC
SKLGRIPTKAEYLADMGV
>11948187_95_559_-
PVLAGLTYATSKARDVADSQFKNTRLAGAYNFGQGSVRALWNSAKTSVTGFDSKQNTWGL
GATFNVAANGKLIGQYYKTNDVSTNAGDIANTGAKLFEIGYEHSLSKRTMIKAIYARVSN
DSGAAFNFANNGVNNPGADIDPSGLQVGIRHSF
>11994864_1_766_-
TLFGSVQAEYATVNKDGQSSQAHIGDDTGRSKFGAQITEELGGGLKAKARVEYGFATGAD
SIGIARERWAALSNDQWGEIKFGRVQSPFKDFAGGMTIDPFAYTTLQSAGSGGIMTASAN
GYGAGANGFVNSAVRYDSPRVEGFSMAALLMPGDSNRLDPVNSNNRNAGGEDGEWDFQVA
GKYDAKIQDHNLGVFGGYSRDNISTRQRTNLGLNNNEHVWRGGAFWSFQNFRLAGQYERV
SNAVGAASCTNNAQ
>12036707_1017_1487_+
KEKKDRVDDALHATRAAVEEGIVAGGGVALVRSIESIKDLKGVNEDENLGIQIVKKALEA
PLRIIAENAGVDGSVVFQEVAKSKGANGYNARTNEYEDLKKAGVIDPTKVTRVALENAGS
IASMVLTTECVISDKKEEGGGHAHPPMGGGMGGMM
>11955675_1_582_+
SLNFQDIEVRSVLQLIADFTSLNLVASDTVSGRITLRLQNVPWDQALELILKTKGLDKRT
VGNVMLVAPADEIAARERLELEAANQNEQLATLRSEYIQVSYAKAADLQTMITSGVNSGS
NQGQAGNSTLLSSRGSVSIDARTNTLIVQDTPKKIDEIRELIAKLDVPVKQVMIEARIVV
ATTNFAKDLGVKW
>12044207_1_355_-
ADQISDSVLDALLEQDPDSRVACETMVTTGLAIVAGEISTKAYVDIQSIVRQTIRDIGYD
REDVGYDGSTCGVLVAIDEQSVDIAQGVDDSEEVRSGTSGEEDQLDQQGAGDQGMMF
>11998379_1_792_+
NKYLEEGDLTEEEIKLGIRTRTIASEIQPMYCGSAFKNKGVQRMLDAVIEFMPSPVDIPP
VSGTDEDEAPAVRKADDSEKFSALAFKLMTDPFVGQLTFVRVYSGVLTKGDTVYNPIRGK
KERIGRIVQMHANKREEVSEIVAGDIAACIGLKDVTTGETLCDPNAIIMLERMVFPEPVI
TQAVEPKTKADQEKMGIALQRLAQEDPSFRVKTDEESGQTLIAGMGELHLEIIVDRMKRE
FGVEANVGKPQVAYRETIRKTIE
>11932303_179_518_-
RSYKSYRGMGSIGAMQQGSADRYFQESTTGNPNADKLVPEGIEGRVPYKGSMVAIVYQMA
GGVRASMGYCGCPTIEIMQNNAEFVEITTAGIRESHVHDVQITKEAPNYRAD
>12017033_1_541_+
QCRPTPFSTEVSVAFDVGDRVVYPHHGAAIIVRKETRDFNGEDTEYLVLEVKREETRVTI
SVPSEKVDDVGMRPPISRDEVEDLFDLLAKRDIREPANWSRRFKNHQEKLKSGDVYQVAE
VVRNLSLRDQAKGLSAGEKSMFLKARSVLVSELSFALDLTEEDALDKVLDTLTAEPSEA
>11930463_94_489_-
SATQESVMDAKASARHVRVTPQKARRVVDLIRGKAAADAVAVLRFAPQAASEPVRKVLES
AIANARVRADKAAESFDEGNLVVSAAYVDEGPTMKRFRPRAQGRASRINKRTSHITVHVA
PKVSGKAGTR
>11942810_1_545_+
VTSGNNLTSRLGFRGVEDLGGGLKANFVIEGGFNLDNGDGASGYAGAKAGEGFQFKRRST
VGLSGGFGEVRMGRELTAAFNATARYDVFGSVGIGQSRLWADGGVVDASANATAVTTNQR
ISNALTYVSPDFSGFKFGLNYGFGETTASNSDSGYLGAGLTYDNGPLSLGLGLERLNNGA
D
>11975818_1_541_+
ASAQHCHQARPLSGNVALQRSAQDLRNTTMQIILLDKVVNLGNLGEIVKVKDGYARNFLI
PAGRARRATESAKQEFEARRAELEKVAAAKLAECQAVGEKLAGTTCKLTQKAGVDGRLFG
SVTNADIAEELTKSGFAVTKAQIRMPNGPIKTVSDSKVSVALHTDVVVEINVSVYGETA
>11936482_1_528_+
HEVMIRGTFANIRLRNQLLDGVEGGFTRNFLDEGAPQATIYDASAAYQAAGVPLVVLAGK
EYGSGSSRDWAAKGTALLGVRAVIAESYERIHRSNLIGMGVLPLQYPAGKNAELLGLTGE
ETFSITGVEELNSGSTPKTVRVRAEGAEGPIEFDAIVRIDTPGEADYYRNGGILQ
>12020747_215_1053_+
RTPIKSLLAVSAVAALALTGCGRSDSSTTATSGAAGAAAGAGTLIGVALPQKTSENWVLA
EQLFKDGLTAAGYKGDVQFANGGVSEQQNQIQSMVTKGAKVIVVGAIDGSQLGTQLKAAK
DGGATVIAYDRLIKNTAAVDYYVAYDNFKVGVLQGTALLEGLKAKKPNGPYNIELFAGSP
DDANAQVFFDGAMSVLTPKIADGTLKVASGQKDFTQAVTPGWKAENAQKRMDTLLSANYS
ATDLDGVLSPNDTLARAILTWSRPPARRPRSSPVRTPR
>12018023_1_1008_+
SMPGMMDTILNLGLNDEAVVGLAKKSNNERFAWDSYRRFVQMYGDVVMGLKPVSKEDHDP
FEVIIDMVKESRGVQLDTELNVEDLKELVQRFKSLIRARIGRDFPTDPWEQLWGSVWAVF
ESWNNERACVYRELNDIPASWGTAVNVQAMVFGNLGNSSATGVAFSRDAGTGEDLFNGEF
LVNAQGEDVVAGVRTPQQVSLVGSRRWAELALVSEEDRRKNFPSLEELMPQIYQQLLTAE
TTLENHFTDMQDMEFTIQEGKLWMLQTRNGKRTGAAMVRIAMEMLQQGMIDEKTALQRVG
PDRLNELLHPIFDPKALKAAKPIARGLPASPGAPL
>12041007_1329_1808_+
APKRVLTPQADDFPRWYQDVINRAELAENGPVRGTMVIRPYAYAIWEHMQAEVDARLKAT
GAENAYFPLFIPEEYLTREAEHVEGFSPELAVVTHAGGNELEHPVVVRPTSETVIGEFMS
KWIQSHRDLPMLLNQWSNVVRWEKRPRIFLRTSEFLWQ
>11968686_180_584_+
AKAPANNAAQRVRKKVRKNVADGVAHVHASFNNTIITITDRQGNALSWASSGGQGFKGSR
KSTPFAAQVASEVAGRAAIEQGIKNLDVEIKGPGPGRESSVRALAALGIRINMIADVTPV
PHNGCRPQKRRRI
>11987286_1_706_-
TEKKSGSEKLLYCSFCGKSQHEVKKLIAGPSVFICDECIELCNDIVRDEISADLGDKVAK
SDLPTPREISGLLDQYVIGQDSAKRILSVAVYNHYKRLRHRGKVNDDIELAKSNILLIGP
TGSGKTLLAQTLARMLNVPFVMADATTLTEAGYVGEDVENIIQKLLQKCDYDTDKAQQGI
VYIDEIDKISRKSDNPSITRDVSGEGVQQALLKLIEGTVASVPPQGGRKHPNQD
>11929535_1_512_-
KVGGNVAGDELDDVVNFVSEIVTGVKVGSAFTAVTLNTAEIKAAVTYQGLTDAINNALDA
TAFGADLQAALQADGITIFITDAQGRELADTTSEVAGAGVTVNQKANTQTENVFQYGEPE
VTIIEDRLIYASYEDRSDNELVDDDSYTGSTISLGTDAYAEDLVVDFAA
>11956629_1_585_+
MPHDLINSKPISAALKEFFGASQLSQFMDQTNPLSEITHKRRVSALGPGGLTRERAGFEV
RDVHVTHYGRVCPIETPEGPNIGLINSLALYARLNDYGFIETPYRRVVDAKVTMDIDYLS
AIEEGKYVIAQANAALDKEGRLTGDLISAREAGESIMVGAERVQYMDVSPAQIVSVAASL
VPFLEHDDANRALM
>12021287_424_837_-
LQPAKRKYRKEQKGRNTGLATRGAKVSFGEFGLKATGRGRLTARQIEAARRAMTRHIKRG
GRIWIRIFPDKPISKKPAEVRMGNGKGNPEYYVAEIQPGKVLYEMDGVDEALARQAFALA
AAKLPIPTIFVTRMVG
>11950181_1_565_+
EDMPYMADGTTADIVLNPLGVPSRMNIGQVLEVHLGWAGKGIGQRIGDMLQQEAKTAELR
KFLEEVYNSRGRKEDLSQLSDDELRAMAGNLTNGVPYATPVFDGASEEEILDMLKLAYPD
ELAQRKGLTATRTQAQLYDGRTGDAFERTTTIGYMHYLKLHHLVDDKMHARSTGPYSLVT
QQPLGGK
>11974688_241_603_-
TTTATGPNTPSGTDDHITGAQERTLRTWLTDQLTAQRERVQLATEAFEALADTNNPVHRE
AGRDELDAALEAVAELEHSLERVDEGSYGVCAECGKDIPFERLEAVPDTDYCVECAASY
>12043903_1_416_-
VDVTDATFETEVLARSEQVPVVVDLWAPWCGPCKSLGPILDKVVGELGDKVALAKINVDE
NPQASQVFRVQSIPAVFGLVDRQVANSFTGAQPEAKVAEFVRSLLPPDETEAVNALVELG
DEASLRTALSMDAIHEG
>11980846_128_682_-
RRGIVQMARGWQWARFAGLVREIPSSDGAELLDGDRWRTLPVRGPEGAAHDSREYFHVAM
EAFGMELLRHAETGQAEDSLRAFDVLYEMGDIDGACQKWIANGTLPSGGLGVVGAGEADS
DGERRDQFKKWIDAQLGEEMAEISLSEGEGYVARRADFAPLLAEAARTWANASFSTRERG
IRL
>11928101_1_509_+
NIRGISEETTTGVHRLYERVENGTLPLPAININDSVTKSKFDNKYGCKESLVDAIRRATD
LMMAGKVAVVAGYGDVGKGSAASLKGAGCRVIVTEIDPICALQAAMDGFAVKKMANAVSE
ANIIVTATGNKNILTAEHFKAMKDKAVVCNIGHFDNEIDMAWLNATHGA
>11955455_1_79_-
MSKGQTLQDPFLNALRKERIPVSIF
>11976262_1_661_-
NMPPFATGETGRVGTPKRREIGHGRLAKRALVAVLPSKEEFPYTMRVVSEITESNGSSSM
ASVCGGCLSLMDAGVPLKAHVAGIAMGLIKDGNRFAVLTDILGDEDHLGDMDFKVAGTTN
GITALQMDIKIQGITKEIMQVALAQAKEARVHILGKMQEAMGEAKTEVSSFAPKLYTFKI
NPEKIRDVIGKGGAVIRALTEETGCQINISEDGTITIAA
>12034701_237_1428_+
RKTRLMLSAGAVAAIATSLAGTAGATAASGEAARAIPVQLLSFNDYHGHLEATDRPLASD
PAATPAGGVEYLSAKLTQLRAKVGDVNSLTVAAGDTIGGSTFLSGMFHDEPSVESLNVLG
LDVTSVGNHEFDEGTAELLRMQNGGCHPVDGCYFPATPYAGADYPYLAANVFKRSDNKLL
LPGTTVRMVGGVPIGFIGLTLKGTPSLVDPAGVASVRFADEVQTVNQQAGALNRRGVKAI
VVLIHEGGQQTXDASPYNGCVGFTGPMATMAPRFSALVDVVVTGHTHQPYVCTLPDPQGR
PRLVTSAASYGQMVTETYFNINSVTKDINRNSFVSNNVVVDRASVPDPAETAVLDKWRAL
AGPLAGRVVGTVATDVTGDSGGNRGIETPMGDLIAD
>11934508_1_523_+
DKVSSALAQNLGKHELKDALDAVKSEVKAAFAERVAAGAVPSGHVGDAFDTVVKKATRNR
ILNVGARPDGRNTTTIRPISVQTGMLPRVHGSGFFMRGETHVLSIVTLGTAGDAQRLDTL
QPVEDKRYMHHYNFPPFSTGEAYAMRGPKRREIGHGALAERALVPVIPSDFPYT
>11961934_1_604_+
REMLEAGVHFGHQTRFWNPKMAPFIFGHRNKIHIINLEKSLPMFQEAAKFVKQISAKRGT
VLMVGTKRQARETVAAEAQRAGVPFVDQRWLGGMLTNFKTVKTSIKRLKDMKVQQEAGLD
SMSKKEQLMFARELAKLERDIGGIQDMSVLPDAIFVIDVGYHKIAIAEARKLGIPLIAVV
DSNHSPEGIDYVIPGNDDSS
>11935638_44_448_+
AKAPSNNAAQRVRKKVRKNVADGIAHVHASFNNTIITITDRQGNALSWASSGGQGFKGSR
KSTPFAAQVASEVAGRAALEQGIKNLDVEIKGPGPGRESSVRALAALGIRINMIADVTPV
PHNGCRPQKRRRI
>12025895_1_360_+
RELSEALKRRCLYLYVDYPDLEREREIVLTKVPGITEALADQVARIVRSIRQLELKKAPS
VSETLDWARTLMLLGVEKVDEKVATDTANILLKYHSDIAKATREFAKDGGQTAAKSMLG
>11970352_1_635_-
LQTWVDEVAALTTPDEVVWITGTDEEADRLSQLLVDAGTFVRLDESKRPNSYWCASDPSD
VARVEDRTYIASEKEEDAGPTNNWIDPAQLKATMTELYQGCMTGRTMYVIPFVMGHLDAS
VPMFGVEITDSAYVVVNMKIMARIGTPVLAKMEELDAPFVKGLHSVGAPLAEGQVDVPWP
CSDTKYIAHFPETREIWSYGSGYGGNALLGK
>11988788_1_634_-
TATLPETTETAKAGGVGRISRIIGPVVDVEFPADAMPEQYNLLTTSVDLGGESKSLNLEV
AQHIGDNMVRAISLQPTDGLVRGTRVFDTGGPISVPVGDVTLGRVFNTTGVCLNLKEGET
LNVTERWGIHRSAPAFDQLEPRTQMFETGIKVIDLLTPYVQGGKIGLFGGAGVGKTVLIQ
EMIARVARDHGGVSVFAGVGERTREGNDLM
>11982962_97_694_-
TGPRTKKSRTFGEPIFGYDKAFEKRKYAPGQHGNSRKKGTKSEYAVQLKEKQKAKYTYGV
LERQFYKTFEEASRKHGVKGENLLRLLEQRLDNTVFRLGFAPTRSAARQLVSHKHITVNG
RILNIPSCTIKVGDIVSIREKSKNLDVVQDTLKSNSVKRYGWLELNTEKLEGKYLEIPNR
DQIPENIKEQLIVELYSK
>11953057_1_574_-
TVRAGVKVSGHSPDGSGGTTVNFGDGESIECDMVVVSVGRRPYTDTLLAEGTGVELDDRG
FVTVNDTCRTTVDGVWAVGDCIATPQLAHVGFAEGICVIGDILGEHPVPVDYHNVPWAIY
CQPEVAFAGYSEAAAKEAGFDVVVSTHRYMGNSRAQIIGATDGLVKIIAENQGDGTGGRV
LGVHMVGPWV
>11971828_1_641_+
RSQGAKVLTPGSSPINSINTRATLTRDALVPWMAANSCTKVHLIGHSQGGLVVRYLTSNT
ALGFTSKVATVSTVDAVHKGAPLADIVLAVIPSWLQPFANTALGLLAQLFYGAKPMDVIA
MGKSLAVSTVNTFNAATPNVAGMKYYSYANHMAWADPVQHLLMAPTYPITWAGGLYYGLG
GANDGVVPLESQKWGTYKGEASAKWYATGIDHL
>11974986_1_655_+
TIRERMNVRDNEVFTPIELINARTLSSVINSFFGTSQLSQFLDQVNPLAEITHKRRISAL
GPGGLSRERAGFEVRDVHYSHYGRLCTIETPEGPNIGLISTLCVHAKINKMGFIETPYRK
VENGRVDLKGDIVYLNADDEDRFVIAQSNVPVDEKGNFTINKIKGREQGEFLEFEPERVQ
YMDVAPNQIVGVSASLIPFLEHDDANRALMGSNMQRQA
>12044103_1_2052_+
VMPRLSAGRVQSVATRIVVERERARMAFRSASYWDLKAQVHVAGGDGGAAAPAAGKATNF
GAQVIEVDGVRLATSRDFDAEGQLTREGALVLDEGAATALAGTLTDAPATVTSVEAKPYT
RRPYPPFMTSTLQQEAGRKLRFSSAQTMSVAQRLYENGFITYMRTDSTTLSGAALAAARS
EISQRYGAPYLPKEPRTYKKKVKNAQEAHEAVRPAGDSFRSPDEVRGELRSDEFRLYELI
WRRTVASQMNDARGESVQVRLSAQTVAAGSAGSQNVTLSASGRTILFPGFLAAYVEGEDD
GAEADDAESVLPEVSEGQSATIDEAEAKGHETRRXSRFTEASLVKRLEELGVGRPSTYAS
IISTILDRGYVWKKGSALVPSFTAFAVIGLLEGHFPELVDYAFTARMENDLDDIAGGTEE
AVPWLSRFYFGATDDDAGLARMVSENLGDIDAREVNSIPLGSDDEGREIVARVGRYGPYL
QRGEDRAGIPEDLAPDELTLDRATELLDAPSGDRELGIHPDTGWPVMVKAGRFGPYVAMS
DPEEPDEKPATASLFATMDVATIGLEEAVKLLTLPRVVGVDLADNVEIEALNGRYGPYIK
KGSDSRSLDSEEELFTVTLEQALAKLAEPKRRKGQSAKPPLKDLGPNPDNPEKSIVVKDG
RFGPYAPTARPMPACVRATRPMG
>12016079_333_979_-
SLQAAESGLKAVQDAIGGMNSIRDQIQETSKRIKRLGESSQEIGEITELISDITEQTNVL
ALNAAIQAASAGEAGRGFSVVAEEVQRLAERSADATRQISALVKAIQTDTQDAIGAMERS
TQGVVAGAKLSDNAGTALTEIDRVSRQVADLIEQISSSASREAGLANEVAENIQHIFAVT
EQTGEGTRVTATQVRELSRMAEELRQSVSRFKIS
>11989068_1_474_+
DRDNGTGNATSFNNGRSMSAGIEMQWPLYTGGRTSSAIKQASYGRDAAREQVTSVQRQLT
TQTRTAFLNVSADSYRVAARQQAVKSAEAALAATKAGYDVGTRNIVDVLLAERNVYAAKR
DHANSRYDYVINTVKLRAASGQLGEMDIKELNGWLTN
>11999047_1_398_+
AGSGTGPTNKESTMARIKRAQIRTTRKRNLFKRSKGFFMARGKLLRQTHEAVMHAMRDEF
IGRKQKKRQFRRMWIVRISAALMTTDLSYSRFIHGLNLAGIDINRKMLSELAIHDRPAFD
SIVAQARQALA
>12000599_1_810_-
EFASTLADMGADVTILEALPKILPGLDEDVAKQVLRAFKKKKIDVRAGVKVTGHEPDGSG
ATTVSFGDGETIETDLVVVSVGRRPYTDSLVDDGAGVDLDDRGFVTVDELCRTSADGVWS
IGDCIATPQLAHVGFAEGICAIGDILGEHPVPVDYHAVPWAIYCKPEVAFAGYSEEAAKE
AGFDVVVSSSRYMGNSRAQIIGETDGLVKIIAEDQGDGTGGRVLGVHMVGPWVTEQLGQG
YLAVNWEATVDEIAHYLQPHPSLSELFGE
>12044577_1_800_-
EHLVQDGKFDHHGYLNMELLRFTTAGSVDDGKSTLIGRLLYDSKSIFQDQLEAIEKSSKS
RGEDYVNLALLTDGLRSEREQGITIDVAYRYFSTPKRKFIIADTPGHIQYTRNMVTGAST
ANLAIILVDARHGVVEQTYRHSFIASLLQIPHIVICINKMDLVDYSKEKYDEVVEQFRHF
ASKLDVQDVRFIPISALLGDNVVDRSTKMPWYEGPTLMYTLETVHIGSDHNLIDTRFPVQ
HVIRPMSNEYHDYRGYAGRVAGGVL
>12018735_1_433_-
TNKTPEFQSATLDAWNKAAAKSAPGGDVNALNWQTPDGISVKPLYTAADIKNLKYTDTLP
GFEPYLRGPQATMYAVRPWTIRQYAGFSTAEESNAFYRKALAAGGQGVSVAFDLATHRGY
DSDHPRVTGDVGKAGVAIDSVED
>12008133_1_332_-
SIERTLSIIKPDAVAKNVIGQIYARFEAAGLKIVASKMVHLSRGEAEAFYGVHKERPFFK
DLVGFMISGPVMIQVLEGEGAIAKNRELMGATDPKKAAVGTIRADFADS
>12034583_1_989_-
SKVHHVLVDGTSGTDLLAQLVELTPEVETDYPPQAAPEGSIPGGPQLVAGAVVSRITDPF
RSARALGRSLTSVARVVAGVVGGGDEGPTMARPFDAPRTLFNHSITARRSVAFSKCSLDD
LKLVKTTFGVTVNDVVLAACTQSLRAYLAKRGETFERPLVVSVPVSVKGKTTAGGSANQV
SNMFVRLPVHLVDPVDQLRAVRVDTLDAKAVHGAIGADMIGDVTEVTPPAIFNLASRLYS
SANLADRLAPIHNLVISNVPGPPFPLYIAGAQLVGMYPFGPLIEGSGLNISVLSNMGNMD
IGVIACPDIAPDVEEVSDGIVDAIEVLR
>12028595_1_232_+
ELKAISTDAKRSDEERAAARLGLQMLPRNANPTRQRNRCSITGRPRGTFQHFGLARAKIR
EMAFAGEIPGIVKASW
>11993222_438_755_-
LNPDAKISQTIAVFDIKNLDKGFEVLPIGEWSGITDDGARRVVQPEYNQAGDEVWFSVWS
AKDKQSAVVVVDDKTRKLKAVIKDPKLITPTGKFNVHNTQHDVY
>12033277_837_1370_-
DVIVFHELSKAEVIQIVDLMTARVAEQLAGLGMGLEITDAAKQHLADTGYDPTLGARPLR
RAIQRQVEDPLSEKLLHKEFSAGQIIVVDVEPDPENADQQITSFRAVEGFVPPDSPAEIV
AGDWRVTPPTASDLRGKYQCCVLGPAPVGSGRGAFDVAVGAKGSLGGSVAVYPSGL
>12032971_1_1253_+
GPNQDGPNQDDSGLDELDDDGNRRRRGRRRGRNRDEDDGQWEGEPVEVAGFLDLRDEGYG
FLRVKGYLPSREDVYISAKMVRQNGLRKGDHVTGAYRPAGGREKNPALLRVDKVMDLSPE
QARQRPRFDDLTPVYPHERVALATADRPDDVTARAIDLLAPIGLGQRGLIVAPARSGATT
VLANLARAIEAATPDAHVMILLVDERPEEITGLGELTNGEVIASSFERPPEEHTHVLELT
LERAKRLVELGNDVVILVDGITRLVRAYSAVGQPSGRTLPGGIDAAALFPPKRFLGAARS
LSGDGSLTILATLRSDTAAAADELVWAEFAGTXNMEVHLDRRAADWQVFPALDLDHTSTR
HLDELVGADDADRMRSLRRHLASLNEDGSSLAGLEWLVEQIRATPDNDALLKATPTT
>12004374_1_843_+
KMVQAPIFHVNGNDPEACVRVARLAYEYRRAFGKDVVIDMVCYRRHGHNEGDDPSYTQPL
MYQRIDSMAPVRELYSDSLVGRGHISLEQAEKAANAYHAELTNALESTREAKPSDPRRVP
APPKPPGVIGPVSTGVASDELDRIFEALNTVPDGFTVHPKLAKQFETRRKLFESGEVDWS
LGEALAFGSLLAEGTPVRLAGQDSRRGTFSQRHAALVDFHTGDDYLPLSALTTDSSELWI
YDSLLSEYAALGFEYGYSVENKDALVMWEAQFGDFVNGAS
>12003690_1_837_+
LTMRTFHIGGAASRAAIASSVEAKSNGVIGFNATMRYVTNSKGELVVIARSGEIVIHDEH
GRERERHKVPYGATLTVKADQAIKAGTILANWDPLTRPIITEFAGKAKFENVEEGLTVAK
QVDEVTGLSTLVVIDPKRRGAAKVVRPQVKLIDAAGNEVKIPGTDHSVTIGFQIGSLIQV
RDGQDVGPGEVLARIPVEGQKTRDITGGLPRVAELFEARSPKDKGMLAEMTGTVSFGKET
KGKVRLQITDPDGKVWDELIPKDKNILVHEGQVVNKGE
>11997123_1_782_+
SDGLPTYGLALNLERDSVGSVILGEYEHISEGDTVKCTGRILEVPVGPELRGRVVNALGQ
PIDGKGPINAKMTDVIEKVAPGVIARKSVDQPMQTGLKSIDSMVPVGRGQRELIIGDRQT
GKTAVAIDAIINQKGQNMTCIYVAIGQKASSIKNVVRSLEQAGAMEYTIVVAATASESAA
MQYVSAYSGCTMGEYFRDRGEDALIVYDDLSKQAVAYRQVSLLLRRPPGREAYPGDVFYL
HSRLLERAARVNEKYVEDFT
>12006918_375_868_-
NRINMIYEGTNTIQSLDLLGRKILGNNGATLKKFGKLIGQLVAEEGVNEKMAEFITPIAI
LGDQMTKFTTEIGFKGFQNPDEVGAAAVDYLRVAGHLVFGYLFARMAQVALRQIAAGNTD
PFYVAKIQTARFYFAKLFPETTTLMRTARTGSKVLMDTDAVLA
>11935096_1_362_+
VEKGWGRIINISSVNGVKGQAGQTNYSAAKAGMHGFSMALAQEMATKGVTVNTVSPGYIG
TDMVKAIRQEVLDKIIGTVPVKRLGEPSEIASIIAWLASDEGGYATGAEFNVNGGLHMG
>11988394_47_667_+
ARYRGPRLKRCRAVGVVLPGLVSQRTLGKREYGPGVHGQRRKGKPSDYKTRLIEKQKLRW
HYGVLETQFIRYIKEASRRRGPTGRELVSLLESRLDNIVWRLGLANTIAGARQLVVHGHI
NVDGKRVDRPSFSVSPNQEISIREKARSKKFVQEALEGAASKQRPRYLELDPAKATGKMI
TSPELEDLPFECNLQAIIEFYSQRT
>11940430_1_538_+
AATNPNLTKPGYKTTFRIISNDNALGAGLAAYAHDTLKLKSVAIIDDRTAYGQGVANVFK
KVAGELGMKVVDEQFTTDKATDFMAILTAIKAKNPDAIFFGGMDPQAGPMLRQMEQLGMA
DTKYFGGDGVCTSEIAKLAAGAKTLSNVICAEGGASLAKMPGGVEWKKRYDAKYPGQFQ
>12030137_1_379_+
ARGLTGEVLRRIEAKGYRLVALQVVTPDLERLHAHYAEHEGKPFFEPLVEFMSSGPVTAV
VIEGEQCIAGFRALAGATDPTAALPGTIRGDLGRDWGAKVQKNIVHGSDSAESAAREIGI
WFPGL
>11985408_1_708_+
VCMQNSLLKPKSISVEQLGTNRAKVALEPFERGYGHTLGNALRRVLLSSMPGFAATEVTI
AGVLHEYSSIDGVQEDVVNILLNLKGVVFKLHNRDEVTLSLRKDVEGMVTAADIQTPHDV
EIINPGHVIANLSHGGKLDMQIKVEKGRGYVPGTMRRHADEPNKSIGRIVLDASFSPVKR
VSYTVESARVEQRTDLDKLVVEIETNGAVSAEDAVRASAKILVEQLAVFAQLEGS
>12039917_1078_1714_-
GMTEVPMIAQGSPRDTEEQLANTEGAPVPGCEVRIVTEDGSVASTGQEGEVRLKGPMVCL
GYTDAEATAAAFDDEGWFRTGDLGILRDDGHLALTGRLKDVIIRKGENISAKEVEDLLFT
HPKVADVAVIGLPDEDRGERVAAVVERAEGVDDLTFAEMSAHLNAAGLMTRKIPEQLEVV
EALPRNETLRKVLKFKLRETYADVPWTPEPR
>11985728_1_709_-
AKSNILLIGPTGSGKTLLAQTLARMLDVPFVMADATTLTEAGYVGEDVENIVLKLLQSCN
YEVERAQRGIVYIDEIDKISRKSDNPSITRDVSGEGVQQALLKLIEGTMASVPPQGGRKH
PNQDFVQIDTTNILFICGGAFSGLEKVIENRTQSSGMGFGASVKSKQQRSLTDVFKEVEP
EDLIKFGLIPELVGRMPVIAALAELTEDALIQILTEPKNALVKQYTKLLAMEGAEL
>11938438_331_533_-
MRWKGKRPTVRGVVMNPVDHPYGGGEGKTSGGRHPVSPWGKPEGRTRKRKASDALIVRRR
KTGKKR
>11944372_1_412_+
TEEVVEMKNGQRKTTERRLFPGYVFVEMVMDDDTWHLVKHTNKVTGFVGGAKNRPAPISE
DEVQKIVSQMQEGTDKPRHKVEFMVGEMVRVKEGPFTDFNGSVEDVNYEKSRVRVSVMIF
GRSTPVELEFSQIEKT
>12017809_558_1005_-
AALDVLTEYVQEATRDGEPLIDDEVTRAKMAHLHTEAAVARAIGLKFVAAAVKVEKAHRE
GATEFQPPTVEASEYKLFTTEYSKRLADASMDLGAPGSQLRVKTAEAPMAGRAESTYRYT
VIDTIGGGASEVQRNIIARRGLGLPRNF
>12007505_544_873_-
TNEAVISMEQTTSEVVRGARLAQDAGVALEEIQTVSRNLADLIQNISNAARQQAASAGRI
SNTMNVIQEITTQTTAGTIATARSIGNLAEMAAELRLSVSGFKLPDYA
>11959749_1_349_+
GVAKLLAGYRQSTVDIATVENKRNGYYLAATAPVGAGTVRVSYNRYENELGAGAKAKADQ
FAVGYVYGLSKRTSVYGTYAYIKNKDGANLYNLGAGGLKTNGSQQGVQVGVSHAF
>12001250_1_816_+
AQDLRWTPKEDILLNTTPKRAGMALMALAVSSAGVLATVSPASAAVNKPENVVTSAPSST
SVQVNWSRPQFGDEPTIYTVWANGPDTDTDGPLGPDKDTDDLGVVVLDSSARAYTYTTAA
ASTSYTVTVCAKNGPSENCKVAFPNPITTPANPTGTPPASGPFAPFYTVDAFIRQNYNDW
LGRPPRFDELTFWREKLGPGSMNRYEFLEKMRHQPDVHALMGPTTRLYIAYYLRNPDFGG
LKHWQNEMATQNMGLREVADFFAHSSEFQRL
>12023061_1_930_-
HSRRILIGSASAVAVLASVTAGSANAGSGPDLSAPKTHQVSAAEQQATARLDYRAIVKSA
KPMPMPKNVPSKSATSLERGTQVKIAPSAPGSVAAKGGLRAYDTNAGALWPLGATVNPNR
QIGKLYFDINPGAGVDWRHCTATAVNSENKSTVITAGHCVVNASTKQWYQHLWFYPGYQY
GAPLGAWSAKTFGTTGNYYYSGASADDMAAVVVNPDSLGRRIVNRLGGHGAWFNGTVGNY
RTSLGYPVTDWRWPGYTANGEDARYCQGTDYYYSSGTWAGQMFLSCRMTGGSSGGPWLTW
VNGSWMGYV
>12020543_1_1050_-
GTNEIQRTLIAQRGMGIRAERAARESGISLLTPPLKETSMTLNRRTLLAATCALALAPSV
HAQAYPDRPVKLIFTYAAGGAGDALTRLLAQHMSPTLGQPVVVENRTGASGGVGTMAVAR
SPADGYTLLLTTVTTVVQIPMVMRDKEFDPVKSLTPIANISSQPMVLVAHPSVPADNFPA
FVEWSRKQPDGVHVAVAGPTLEVASALVNKGANIKMVNVPYRGAAPAFQALLGGEVKLFF
TVPTASTLEFTKQGKVKVLGVTSAQASPLIAGAEPIGKYVPGYVQDINFAVWGPPGLPAP
VLAKVSEAIRVAMTAPEIKERLNAMAMSPAHSDPGKLVSITEHEVANIK
>12047187_2290_2913_-
ALEDEGWEVVEAATGEAAIEAFRAGPTDVVLIDIMLPGVDGFEVCRAVRRQSDVPIIMVT
ARADTHDVVAGLEAGADDYLTKPFVPKELSARIRALLRRVRSGDTVQHRMRFGDLDIIPD
EGVVTLAGVTIHLTKTEFRLLVELASSPGKIFSREDLLDKVWGHGYLADSRLVDVHVRRL
RTKVEADPGNPRHVLTVRGLGYKLAA
>12048865_1_527_+
VFMVIATQNPMEHHGTFPLPESQLDRFLMRLSVGYPSRADELALLAGGDRTRLLADLSPV
MDVDSLAKMARFAESIHIAGPVGEYVVDLARATRTHPGISLGASPRAILGLQSAARVRAA
SQGRSYVMPDDIKALFALVMSHRVVLSGESLSAGARTEDTLAEILATVPAPRPG
>12032209_532_1331_+
QIRKIVTVIDETITEGGREVQPAARTAVVAAVIENPWAGKGFVEDLAPGIDATASDLGAL
LAPKVLEALGAPAEAYGKAAIVGLDGEIEHGSALIHTLKFGDHFRKAANATTLLPAVEKR
GPAGVIFDIPLKHITDATIRSHHQSFEVSISDAPHRARSSSPSPRPRRGGPSRGLPRSPP
SSEAATLMTSTSEAPATERIVFLHGVGLDRHVWDRVIALLDRTRYDVSAPDLLGHGTSSP
APDGTTLADLADPVVDTLNADEPAH
>11966166_1_619_-
TNYILSQMDTEGVSYGDALASAQSLGYAERDPTADVEGLDAAAKAAIMASIAFGVRVVAG
DVANEGISKVSAADISFARRLGYTIKLLAICERFDDGSVAARVHPAMVPIEHPLAGVRDS
YNAVFVEGDVVGNLMFYGRGAGGGPTASAVLGDVIDAASNLSRGTHASVGHLAKAKLRSV
DDLASPYYVNVEVRDRPGVLAAVAS
>11972138_1_643_-
TTGPMTRDELKDLACLGFSADLVMQSFCHTAAYPKPVDVKMHHELPEFISNRGGISLRPG
DGVIHSWLNRLLLPDTVGTGGDSHTRFPIGISFPAGSGLVAFAAATGVMPLDMPESVLVR
FKGKMQNGVTLRDLVNAIPLYAIKAGLLTVEKKGKKNIFSGRILEIEGLPDLKVEQAFEL
SDASAERSAAGCTVHLNKEPIQEYINSNITMMK
>12047873_1760_2997_-
AGRRFVMVDTGGWSQQGDELDAKVSAQSEAALNEADVILMVVDATVGTTEDDDQVAALIR
RRSGPVLVVANKVDDTGREALIWDFLGLGLGDPFPISALHGRGTGDLLDAIVELLPEGVG
IEPGPVEERAPWEPFVDSHAIPEHDPDEGPIDRVTGKEVSVALVGRPNVGKSTLFNRLIG
SERAVVHDMPGTTRDSVDTVVDTELGALRFIDTAGMRRRARVDTGTEYFSMVRALRSVDT
ANIALLVVDATEGVTHQDQRLAERIDAAGCPIAVVLNKWELLSTEARHDVTYQVGQKLHF
IGESPVLRISALTGKGVQRILPALESAIDAYQTXIPTRLVNEAIRSAQQAQPAPHGARVL
YATQGATQPPTFTLFTNRDLPTSYVRYLERSLRERFNLEASPVKLRVKRRD
>11930137_1_513_+
QAEKITVDKDNTTIVNGRGQQADINARIGQIKAQIETTTSDYDKEKLQERLAKLAGGVAV
LHVGAATEVEMKEKKDRVDDALHATRAAVEEGIVAGGGVALVRTIKGLGDLKGLNEDENL
GIQIVKKALEAPLRIIAENAGVDGSVVFQEVAKGEGANGYNARTGIYEDL
>11969828_1_503_-
MKVALNTNFGRIVLELDEVKAPKTVANFVEYVKSGHYNGVIFHRVIKDFMIQGGGFDKNM
SQKPTKTPIQNEADNGLKNDLGTIAMARTQDPHSASAQFFINTSAGNSFLNYSSKTTQGW
GYAVFGKVSEGMDVVNSIRVVKTGNKGGHGDVPLEPVVIESAEVIA
>11991368_168_743_-
FDYPVFLNLVGVDVLVVGGGPVGLRKVAGLARGGARVRLVAPEVASTFDRSLVVEHRRRP
YRTADLDGMRLVITATGVPEVDSRVSAEATTAGQWVNAADRPEHCSFILPAVARASPLSV
AVSSDGASPALAGWVRDRAKAVLSDEVVELAHELAQRRAAIHAAGGSTEEVDWASIIDST
LSTQPPACRP
>11932131_1_518_+
GGSGMSMVDAVVVYKELGRNLVPSPHLVSSVLAGGLIARGAGEDQQAQWLPTLASGETVW
TVAVQEPGGGFTDAGITTKAVTTDAGFALTGTKRHVFFASAAQHLVVAARAADDRVDLFV
VDAGAEGMTLTQQMSIASDTQYQVDLAGTPAVRLGDAGTGWNNWNQTLTEA
>12048605_648_2975_+
TAIPQVRTGRANEVGQPRKRKEDQRLITGRTRWTDNMQLTGMLHLVMVRSPFAHATITAI
DVSAAKSAPGVIAVLTGADVKDIQGALPCAWPITADQKSQPHPAIAVDRVAFAGEVXAVV
IGRSVTAARDAAELVDVDYEVLPAALELKAAAADEVLAHPDLGTNTSAFWQFDSATAGTG
GNVDEAIAAARIDGIVLEREYRQQRLIPAFMEPRSTVVDPTGEQYTVWSSTQVPHILRLM
LALTLSIPESKVRVIAPDVGGGFGGKLQVTPEEVITFLAARHTGKPCKWTETRSESLVSG
HHGRDQWQRLTLAATKEGQVTALKVDLLADMGAYLGLVTPGVPILGAFMYNSIYKFPAYQ
FNCTNVFTNKTWTDAYRGAGRPEATFAIERLMDELAIEVGVDPLAIREANWITHEEFPFT
SVCGLEYDSGNYEAATARATELFDYAGLRPSRSVDXASGDSVQLGIGISTFTEMCGLAPS
RVLGSLAYGAGGWEHASVRMLPTGKVEVVTGSSAHGQGHETAWSQIVADRLGVAFEDVEV
LHGDTQISPKGLDTYGSRSLVVGGQAVINAANKVIEKARTIAAHLLEAAVDDLDFTDGRF
TVKGTDQGLGIGEIALATFAAHNLPDGVEPSLDSDATFDPVNFSFPHGTHLCAAEVDTET
GQVRLRKYVAVDDVGNIVNPLIVEGQVHGGLVQGIAQALWEEAVYDDQGTLVTGSFVDYT
IPSSADTISFTTDNTVSASTTNDLGAKGVGEAGCIASTPAVVNAVVDAVRHLGVX
>12040943_1544_1802_-
ICRDLHAGRTVLVSAHGNSLRALVKHLEGISDADIAELNIPTGVPMRYELGGDYRPRTTM
PIEDRYLGDPDAIAAAAEAVASQGR
>12009645_1_897_+
LKSDANNSNNFFNSTVKVTYKGLDASVVVAGTGYKTSDLEINQAIKQAINTDAVLSKLLA
AYDGPGNTLVVTSLIDGTHTTGNLAVTVTMPTTVSSSALAGAAAAYGLAAGATEAQVLAA
MTASKTAFDAKGDYATQFAESGAAAGNVTLTGANSVSSSDNTVTPGTGNDVIVLGTTVGT
DLMTSSNEVVVYSGSFGADTIVNFAASGLGIDVLNFSALGGRGTTALNSLSADKSIVIQA
QAATPLTTTQIAALFTDSATAISHVYVAYDSNNIGSVYMIADATGTTAGNVTATLVGT
>11986908_349_716_+
TIIVGYVPNPQGDAALVRATWEAKRDDKRLIVVNASRSDPLEGDASIADREKLEQIRRQL
DHAGVDYEIHQPLRGSEPAEEIVKTAAEHQASLIVIGLRHRSKVGKIIFGSTAQSVLMDA
E
>12023155_1_312_+
GSIGQINYAAAKAGMLGMTMTAAREWGRYNIRTNSICFGVVETPMTEVVRGEKFRDGMLA
QIPLGRWSTPGEVVKSVCFLLSDGSSYITGQHLGVNGGFHISL
>12029991_1_855_+
AKIPRETTKTKDITGGLPRVAELFEARKPKEQAVISEIDGEVSYGGFVKGMRKVLVDNKM
GDVKEYFIPKGKHVNVHEGDWVRAGEPLMDGSANPHDILDVLGPKELQKYLVDEVQDVYR
LQGVSINDKHIEIIVRQMLRKVRIEDPGDTSFLPGSQVSKGLFDVENQRVLEKDGKPALG
KPVLLGITKAALTTDSFISAASFQETTRVLTEAAINGREDNLLGLKENVIVGRLIPAGSG
FEEYRETFVASAKAPGELSGGQPQPVAVGQHAAGSAGADPENNG
>12029977_1_999_+
SILNSQFSILSYLCTLNFKPNMSFLFTSESVSEGHPDKVADQISDALIDHFLAFDPDSKV
ACETLVTTGQVFLAGEVRSKTYLDVQQIARDVIARIGYTKSEYMFEANSCGILSAIHEQS
PDIHQGVVRKKKAEQGAGDQGMMFGYASRETDNYMPLSLEIANLLLRELAAIRKEGKIMK
YLRPDSKSQVTIEYDDNKTPLRIDTIVVSTQHDDFAEEKKMLDAIKKDVEEILIPRVKKL
LPKRNQKLFDGNFTLHVNPTGKFVIGGPHGDTGLTGRKIIVDTYGGKGAHGGGAFSGKDP
SKVDRSAAYAVRHIAKNMVAAGLCDEVLVQVA
>11990914_1_625_+
GPNGAGKSTLLKAIFGLITVTTGVVSLRGENITSMKAHQLVSRGVGFVPQTENVFAALTV
RENMEMGAFLRPSVVKERFAHVAELFPRLGERASQQAGSLSGGERQMVAMGRALMMEPSV
LLLDEPSAGLSPAFQDEVFINCRRINATGVSILMVEQNARRCLQVCDRAFVLDQGKNAIA
GTGAELLHDPKVIELYLGTLAKNRNPD
>12043043_679_1517_+
SETTPTDRPLDEQVRFEIVDEVAWITIDRPEKGNALSPPCRNRIRDLINGLNGAHTARAI
VLTASGEKLFCPGADLSHRVPSERPEGVPERVVGDARRMMLEGQYTXFPAILDSELPIIA
AVNGTAAGMGAHLAFACDLVIAAEGTKFIEVFSRRGLVVDALGAYLLPRTIGLHKAKELV
LFGDDLPVAEAERLGLVNKVVPRDQLAATASEWAGRLASGPTKALGLSKWLLNQSFDVDR
NTMMSNESLAVELNTHSEDFAEGMASFRERRDPVWSGY
>12007066_55_869_-
PGFGERRKAMLEDMAILTGGTVIAEEIGLKLETATLDLLGTARKIVITKDETTIVEGAGD
KEAVSGRVQQIRNEIENTDSDYDGEKLQERLAKLSGGVAIIKVGAATEVELKEKKHRIED
AVQTTKAAVEEGVVAGGGLTLLRAQKEILALVETLEGDEATGAKLIAKALEAPIFQIAKN
AGLEGGVIVEKVRNLDGDEGLNAATGQYEDLLKAGVIDAAKVTRSALQNAASIAALFLTT
EAVIADKPEPAGAGAPMGDGGMGDMGGMGF
>11938664_1_534_-
GLESSVGVVIDGVYRPRNSVGFGDLGELERIEVLKGPQGTLFGKNTSAGVINVVTRRPDQ
EMGGEGEVTFGNYGALGLAGWFNAPLGEYAAFRVYAAHRDRDGWMTVEPGVGPRSESEDY
DQNFRTVRAKLLIQPSDNVEVLISADASKRDENCCTAVQLVSGGTAPIINGVGGGNA
>11996257_1_675_-
IYASPGAAGAKIDYKAQYNNFIGGKWVAPVKGQYFDVITPISGKPYTQAARSTAEDIELA
LDAAHAAADAWGKTPAADRANMLLKIADRLEANLELLAYAETVDNGKPIRETLNADIPLT
IDHFRYFAGCVRAQEGALSNIDENTVAYHIQEPLGVVGQIIPWNFPILMAAWKLAPALGA
GNCVVLKPAESTPISILILAELIADILPAGVLNIVNGYGREAGM
>11980956_157_683_-
GGASEVEVGEKKDRVDDALNATRAAAEEGIVAGGGYALLYATLGLKAVATANRDQEVGVD
IVRRALQQPARAIIDNAGLEGAVVVGRLLEEAKNDTVYRMGMDCATGQIVNMIKAGIIDP
TKVVRTALVDAAGVASLMTTTECMIVDIPKPESAAPPMGGGGMGGMGGMGGMGF
>11955243_205_581_-
GRGIGSGLGKTGGRGVKGQTSRSGGGVRPGFEGGQMPIYRRLPKFGFTSMKALKTAEVRL
SELAYVEGEVTLASLKAANVVRKDMTRVRIILSGEIARPVVVKGIVVTKGARAAIEAAGG
KIEE
>11937040_1_530_+
TQGENLGLYLMSIGLNPGDKVGLMSDNRVEWAVADMAVLLNGAANVPRGSDSTPQEIQYI
LEHSESKFCFIEHGKLLESVLPMIPKTSVTKIIVLDKDYKSTSENVINIYDAIEKGKELR
ASKLTELLKRARDTKEDDLFTIIYTSGTTGLPKGVMLTHRNMIYNVISIPPLVGLK
>11985096_285_706_+
KSLLDLFKQFTPDENFHAIKIGMASPEKIRSWSFGEVKKPETINYRTFKPERDGLFCAKI
FGPIKDYECLCGKYKRLKHRGVICEKCGVEVTQTKVRRERMGHIDLAAPCAHIWFLKSLP
SRLGMVLDMTLRDIERVLY
>11958493_1_591_-
IKFEIAAEDDAADPKQGTAVAQKLCDAKVAGIVGHLNSGTTIPASKIYNDCGIPHITGAA
TNPNLTKPGYKTTYRIIANDNALGAGLAFYAADTMKLKRIAVIDDRTAYGQGVAEVFSKI
AKTKGIEIVDQQFTTDKATDFMAILTAIKSKKPDGVFYGGMDAQAGAMLRQMDQLGMSSV
KFFGGDGICTTEIIKI
>11937226_1_355_-
SMQDTVADMLTRIRNAQRANKSAVSMPASKLKLAIAKLLLDEGYVVSAEVDGESKPTLSI
GLKYYEGKPVIEEIKRVSRPGLRIYKGKDDLTRVKQGLGILIVSTNKGIMTDRAARS
>11981934_1_688_-
RRGGNTSGRGNKSKGGRKREEEQSFRHTNRTLSSALSKQHGFEKPVEKQVYDVAIGDNIT
VADLAQKMAVKAREVIKVLMKMGEVVTQNQSIDQATAALVVEEMGHTSTYVSDTAVEDAL
KDEMAHEGDGITRPPVVTIMGHVDHGKTSLLDYIRRAKVAAGEAGGITQHIGAYHVTTPR
GVITFLDTPGHAAFTSMRARGAKATDIVILVVAADDGVMPQTAEAIDH
>11942776_1_242_-
EDLVQWTRTRSSWPATFGLACCAIEMMATGGSHYDLARYGMEVFRASPRQADIMIVAGRV
SQKMAPVLREIYDQMMNPK
>12038591_1_339_-
ENSMSARIDDLHRRRQESLNAGSERLVERQRSGGKMLARERLEYLLDEGSFNELDQLARS
RSSSLKDDYRPYGDGVITGWGTVDGRKVFVFSQDFTVFGGALGEVFAEKIHK
>12026765_577_1174_-
VFRSGLNPVELGRKLVRTLDDKRSVGVNGRVIVPNDFTFVLAEDDYEQMADMAGVLARTW
ATQRVSTLXDMGYSFAGPIQTTFAVSTDLRPGVFEVEAAHKEGDGSPVGSLLLPTGDRVP
LGQYVVSVGRQTDCTIVLGDPKVSRRHAEVRPSGSGFVLVDLNSTNGSYVNRQRISQHQL
VDGDELGFGHTYFFFEAF
>12042345_1205_1946_-
PDLMPADVTGQMVLKADGASFEFRPGPIFTNLFLADEVNRTPPKTQSALLEAMEERQVSV
EGTSYPLADPHIVIATQNPVEYEGTYPLPEAQLDRFLMKLVVGYPSEEQEVEVLMRHHTG
LDPHDVRAAGVRPVATSADLIAARSDVAKVVVEPPVMAYVVALARATRNQPSVQLGVSPR
GAAALLAASKAWAWLSGRPYVTADEVKAVARPVLRHRIMVRPELELEGSTADGILDVVLS
SVPAPR
>11991770_285_745_-
RVSYTVESARVEQRTDLDKLVVEIETNGAITAEDAVRASAKILVEQLAVFAQLEGSELAA
FNAPAPRGNTQFDPILLRPVDELELTVRSANCLKAENIYYIGDLIQRTENELLKTPNLGR
KSLNEIKEVLASRGLTLGMKLESWPPAALEKR
>11997171_1_740_+
MEVRGLLTSYNFPGEKTPIVVGSALKALQGDTSDIGEGAVLKLVSAMDEYFPIPERPVDQ
PFLLPIEDVFSISGRGTVVTGRIERGIVKVGEEVEIVGLKNTQKTICTGVEMFRKLLDQG
QAGDNVGILLRGTKREDVERGQVLAKPGSITPHTKFEAEVYVLSKEEGGRHTPFLKGYRP
QFYFRTTDVTGEVILPEGVEMVMPGDNIKLVIHLISPIAMEDGVRFAIREGGRTVGAGVV
SKVLE
>11946013_1_553_+
TSPAYILENPNGNTLCIPTAFVSWTGEALDKKTPVLRSQQALNVQAQRMLRLFGVEDPSR
VASIAGAEQEYFLIDRNFYFARPDLMSTGRTLMGAQPPKGQEFDDHYFGAIPERVLTFML
DAEREMLKLGIPTKTRHNEVAPGQYELAPIHEEGNVAADHQQLVMSTLSRVAHRHGLVCL
HHE
>11980556_59_681_-
NNPGGGVFRTSNDYTGKVGNTIGYESPNMSGFAGQISYSLAEDPKTVVPTASTAITSLAL
TYAAGPMAAQFAYQKEDLNTTGNDKAYTRLGASYNFGVATAKVSYGNVNHTAATVDGKTT
EWQLGADFPVSATTTLSASYATSTDNAASAAAGVGEVKRSGFGIAAAYGLSKRTTVYGGF
KKVSDDKGTGLDTKIDVFAVGVKHTF
>12014179_1_715_+
PMSSTATATQEELPTDPPLGALVTANPAAARVLERFGLDYCCGGQTRLTVACLEAGVDPD
EVRAAVADLDVASDVEWADLEPVELIAHILETHHTYLWDELPALEALAATVASVHGQRHP
ELIEVGALVAEFRAELEPHMAREERALFPMIGQLVDGTGPASAADLESGPIAAMRTEHDH
AGDLLARIRQRSSNFELPADACASYTSLYQRLEAMENDTHLHVHKENNVLFEAVPGL
>12049151_3946_4643_-
LTPLAVDPSHPFPYISNLSLNLGVRLRDPLTEEVRFARLKVPRLLDRFLALPEGDRFVPL
EQVIAAHLDRLFPGMSVVDSTIFRVTRNTDLMLEEDEADDLLAAVQSEVRRRRFGGAVRL
EVDDHASEEMVEFLIEELDLGPENVFRRRVPLDLTGLFTIRALDLPDATYPEFNGITQPR
LASGPETVPADFFATLRKGDVLVHHPYDSFSSSVEESSGRRHATPTFRRSS
>12048811_3111_4026_+
FHDEPSVESLNAMGLDVSSVGNHEFDEGTAELLRMQNGGCHPVDGCYFPSKPYAGASYRY
LAANVFKKADNKPLLPGTTVRWVGGKRIGFIGMTLRATPTLVDPAGVKSVRFADEVSTAN
QQAAALNRRGVKAIVLLIHEGGYQEPTTENYNGCVGFNGPIAEMATKFTSLIDVVVSGHT
HQPYVCTVPDPQGRPRLVTSASSYGQVVTETYFNVNSVTGEINRNSFDAKNVLVDRTTAD
PAQTAVLDKWRTLAGPLAGRVVGTVATDVTGDSGGDRGIETPMTDLMADVIKWARAVVVP
RSAS
>11982942_333_694_+
TSTNLRTFKIYRYNPDVDAKPYMQTIQVQLDGNERMLLDALMKLKAQDPTISFRRSCREG
VCGSDAMNINGKNGLACLTNMRTLPGDIVLKPLPGLPVVRDLIVDMTQFFKQYNSIKPY
>11989144_308_729_+
LGTMQERQLTLDHFVNRAETYFPDREIVTNTAAGLQRTTYGAWADRTHRLAGVLDNLGIS
AEGRVATFAWNTARHLELYFAAPCSGRVLHTLNLRLFPEQLTYIVNHAEDEVIFVDRSLL
GLLVPRVGEFNTVKHIVVM
>11953189_1_450_+
ATWRNSYLTAAQELRNGPPTKGVSKASLMQMLLQTPMERFLEAMAAGLNGPDAEGKNLKI
NLVLTDLKESYVLWIENSVLHFKSAKPADDANATLTLTKDIFVKMIAGTAGVKDTLLSDD
LKIGGSKIDLVRFFGLIEKAPGTFAIVTK
>11998365_1_156_+
ADIVTDPHSCIFDAGLTKVIGNQVKVVGWYDNEWGYSNRLIDLVLLMGKSL
>11941636_1_541_+
AKHTVVSNASCTTNCFVPMVKVLDDAFGVEHGLMTTTHGYTGDQSMVDGPHSDPRRARAG
AVNIIPTSTGAARATGLVLSALDGKLDGTSLRVPIPDGSITDFVAVVGRDVTVDEVNAAF
EAAATDGPMSKVLDYSTEPLVSSDIVGTAASCTFDSGLTMTQGSLVKVLGWYDNEWGYS
>11950217_1_565_+
ADATTPASASSDRLSNDHHIGPVLFNAEQLAQRIALLGAQITEDYEGRAPLLVGVLRGAS
VFLTDLVRAIDLPVSMDFIAVSSYGSATRTSGVVRLVKDLDEDLTDRHVILVEDIVDTGL
TLRYLRKNLGARGPASLEVATLLARHSADVSGQDVGYVGFEIPDDAFVIGYGLDLNQRYR
NLGYIATY
>11996355_1_634_-
ELKPTAKVAEALAIAQRAAQTAGHAEITPAHLVLALVEQEGTTTPALLEAAGGSVDAAAA
SARSTLSGMPRSTGATVASPALGQGALGVLQQASTLMTARGDTYLSTDLLVLALVEKGAL
RGDAKALEARIDELRGGSRVATENPEETGEALAKYGTDLTEAAREGRLDPVIGRDDEIRR
VVQVLSRRTKNNPVLIGEPGVGKTAVVEGL
>11928533_1_510_-
ITMNNNKFAGKKSMSIQRVVLGLSLVSFLQLAAAADRLTLKKVDFISLPGDEIEVKLGFD
DVPPQLQSYQIEKPARLVFDLPNTKNSLTSRYLSLGNGNARSLTVVDNQERTRVVVNLDT
LSGYVTRVEGNALILKIGKQEANAAQLAVGNTPVVAPIVATQQTVKNAL
>11960773_1_599_-
ALTISGCPLKDEITRRVSEAVTSLEGVDQLKLNFTSMTDAERAALREQLHGDPAATAGSH
QGHGHAEGRQIPFAQPGNKTRVLLIASGKGGVGKSSVTTNLGIALARQGKKVSIVDADVW
GFSIPRMLGIEQPPTVIDSMIVPPEANGVTCISMGFFAQEDQAVIWRGPMLHKALEQFLT
DVYWDDPDYLVVDLPPGTG
>12019675_1_606_+
ADIVTFTTHKTLRGPRGGTILCREEYAKAIDKAIFPGLQGGPLEHVIAAKAVAFREAADP
TFADYGAAIVANAEALAEALAKQGFRLVSGGTDNHLLLVDLRPFDAELTGKVAQASLDAA
GITLNKNTVPDDPRSPFVTSGVRIGTPAVTTQGMGTDEMPEIAELIAAVLSAPEDEAVQA
EVAERTAALCARFPVYPGLIG
>11964854_1_614_+
LRDSGQVALIDGKSKKIVTILPTGYAVHISRMSKSGRYLYVIGRDARVNLIDLWMPVPGN
VAEIKVGLEARSVETSKYKGYEDKYAIAGTYWPPQFVIMEGDTLKPLKIESTRGTTVDSQ
DYHPEPRVASIVASHYNPEFIVNAKETGKIMAVNYSDLNNLKITTIGAARFLHDGGFDST
GRYFLVAANASNKIAVVDTKEDKL
>11933656_1_521_-
RMEAVLEDAYLLFNQGKISTIADLLPILEKVMKTGKPLVIIAEDVDGEALSTLVVNKLRG
TFNAVAVKAPGFGDRRKAMMQDMATLTGGQVIAEEVGLKLDQAGLELLGQARRVVVTKDT
TTIVDGAGNPDEVLGRINTIKAEIDKTDSDWDREKLQERLAKLAGGVCVIKVG
>11939016_62_535_-
ITYMVTDHWAVDVPLALPFKHDTVGAGAIAGVGKIGEVKALPMTIFAQYRFLEADAKVRP
YVGLGLTYAKFFKERGTAALTGLTGGTPANPTLLSAESGFGLTPQIGVNIALNDRWFVDL
AYYKTFVKTRNTLSTGQHIDVKLNPNVFTVGVGYRF
>12007288_147_871_-
GARPRGPGMERADLLTANGAIFTVQGKAIAENAKEDVKVLVVGNPCNTNALIAASAAKKV
GRTNPANYHAMLRLDYNRAVLQLAQKSKRPVASFKNLVVWGNHSPTMYADYRNCTSNGDN
VKTLINDPVWNNDVFLPTVGKRGAAIIEARGLSSAASAANAAIDHIHDWVLGSANWVTMG
VPSDGSYGIPAGIVFGFPCECKGGSFKIVQGVEIDDYSREKINKTLKELTDEAEAVKAML
>11974918_1_552_+
ERITTTNKGSITSVQAIYVPADDLTDPAPATAFAHLDATTVLSRKVAEKGIYPAVDPLDS
TSRLVDPNILGDEHYNTARQVQQILQRYKDLQDIIAILGMEELSDEDKAIVGRARRIEKF
LSQPFHVAEQFTGLRGAYVKKEDTIRSFKAILAGQYDNLPEEAFRLVGTIEEVVEKAKKL
AAN
>11924749_1_501_-
NSYAYSNNTANVDGKAWIGTGAQAVYLTTGFDNLVGSAAADTFIARSFANTNTLQDGDRI
DGGAGADTVYIDFNGLTNTITPNLKNIETVVVRAQSNVSDANGNSATDGNNQLASQSVQI
DAQRSLEHNAANTVTAATGVTRWESSNSRSDVIIEDVRIGTTQKTK
>11983604_1_123_+
LATGMGMSMNEGAKGFVYNADMSAVVRFLQIGTATSQAIR
>11950743_1_567_+
EEARRNLKVGIDALANAVKTTLGPKGRNVALDKKWGAPTVTHDGVTVAKEIELADPYQNM
GAQLLKEAATKTNDIAGDGTTTATVLAQAIVHEGLRNVAAGANPMLLKRGIEKGTAAVVK
AIRSQAIEITTKEEIANVAAISAQDREIGDLIAAVMDKVGKDGVITVEESKGLLFETEYV
EGMQFDRG
>12036545_1_1069_+
VIADYDVQIAGWMRTGALQPEASASPANQEGEDVTDISALPERLTLAATRSAVLRYGENP
HQVGARYRTGNGGCWDDAVQHQGKDLSYLNVYDADAAWRLVWSLGDGPAAVVIKHANPCG
AAVADDLLTAYRRAHEGDPVSAFGGIVAVNRDLTGEVAEALSPVFTEVVVAPGYTPEARE
ILAKKKNLRLLETTAPTEPELQVRSISGGLLVQTTDQGGFDRAACVTVTERAPDEAEWLD
LELAWRLAAKVSSNCIVLVKNKTAVGIGAGQQNRRDAGRIAAEKAAGRAVGGACASDAFF
PFRDGLDAAADAGATCVIQPGGSVRDDEVIAAAMRRAWPWCSPGYDTSGTDRPHR
>12026221_1_1161_+
LFLDLEAEMHQLEFPIVYTNAKAGTASLDPNTQEANLEPLVRTLVEHLPPPSHDPEAPLR
AWVTNLDSNPFVGRLALCRVVSGTIKKNQPVAWCKADGTIVSARTGSVFVTENHERIEVD
SAGPGELVAVSGIENINLGETLADPEDPRPLPVITVDEPSLSMTIGINTSPMAGKEGSKL
TARLVKNRLDTELLGNVSLRVLPTEAPNAWEVQARGELQLAVLIEAMRREGFELTVGKPQ
VLVKEIDGVRQEPFERLTVDVPEEFSGTVTQLLSERRGRMNEVSHGDSGWVRQEWIVPAR
GLIGFRTKFLTETRGTGILNHVFEGYEKWAGGSAPEXTGSIVADRRGPTTANAIISIQER
SSLMVGPGVEVYEGMVVGENSRPDDM
>12008581_352_885_-
QPLTHLDPLGRARMVDVTQKEVTARRALARGRVLMTAETTALIARGEVSKGDVLAVARVA
GIQAAKRTSDLIPLCHPVGIGGIFINFRIDDEWVEVEAQVETVDRTGVEMEALTAVSVSC
LTIYDMCKSVDRSMMLGEITLWEKTGGRSGTYRREAVAESGNDRDDDSESLRPFNR
>11990420_1_304_-
PSDFAPGLWYRAHLLNFPNTENIVSNKGQLLQDPFLNTLRREHVPVSIYLVNGIKLQGQI
ESFDQYVVLLRNTVTQMVYKHAISTIVPGRAVNFSVSEGD
>12015921_1_977_-
QDSSPNPASGGISSRDKSGQTGRSVFALPLGAHPWVPEPIGRKLTVKKRHVGAVSGVAVA
ALALAMAPSTAQAGSSPTPAPASDGPQAIRKGGDSLPNPLADAQNALRADALNKLFTGKA
TLEGSGANRVIKLSGNPNARAGDPTARSRWVWYPTKREESIFTILVDFGNKTMPATGGTP
GPLNNQIPAPDRKWDGSSTDNNSTYWTKNFNVAHYKNMMFGTGTSFKDFYLKQSQGRFLA
KGDVSDWVRVPYNEARYGSNKLPDNEVYWPFIEDSVDAWYAKQIKMGKTKAQIRAYLSQF
DKVDRYDADGDGNFNEPDGYIDHFQ
>12044341_1_993_+
IHHSITDGVGGMKLQLALFDLAPDDPKPELPDAPDIHVLSQPERVADAVTYETQRSASLF
ASWAKRGLGGAMGVITDPVGALAGAEELTESVFRLVKPASPLSPLITERSLSVRFATLQF
PLPIAKAAAKAAHGRLNDAFIGGLALGLRRYHEAHARNVESLRMNMPINVRNQTVGNTAG
NAFIPARVEVPMHPDEPIEMMKQLRSVVLHARDEPANDLMELLSNGLNRLPTSMTSALFG
AMLKGNDFTASNVPGAPIPLYLVGQRMLSQYAFGPNAGSAMNFTLVSYADDCFIGVNIDP
VAVPDPDVLMQCIELGFEEIFSVVPSAAAE
>12036817_195_1013_+
PKSTVTSRKPERINFGKIKRAGTYPDLLDIQVKSFKDFFQLETTSENRRTEGLYRVFTEN
FPITDARSIFVLEFLDYFIDPPRYSMEECMERGLTYSVPLKAKLRLSCNDEEHIDFQTIV
QDVFLGNIPYMTPKGTFIINGAERIVVSQLHRSPGVFFGQSVHPNGTKIYSARVIPFKGA
WMEFATDINNVMYAYIDRKKKFPVTTLLRAIGYDSDKDILELFGLAEEVKADEKTLKKHI
GRKLAARVLKTWREDFVDEDTGEVVSINVMK
>11982894_1_694_-
GQGIEFDYCCVHASFALRDAGYDTVMVNCNPETVSTDYDTSTRLYFEPLTLEDVQSVIDA
ESEAGPVAGVIVSLGGQTPLKLAGDLPEELILGTSPASIDLAEDRNRWGALCAQLEIPQP
PGGTATTLEGALGVTERIGYPALVRPSYVLGGRAMEIVYDDDDLARAWGALTQEGSLGRE
GGLSADRPVLVDRFLEDATEVDVDAIRDASGDVIIGGIMEHVEEAGVHSG
>11948551_1_508_-
GRKTFKRTVFAHAVLLAIAATVSTGAMAQSNATGSLSGTVDMTPGVTVVLTNKDTGARRV
LTPDANGRFSAPSMATGNYKAEALVNGKVVNSNDNIEVRVGLGTDVSLGTSLKTVTVVGS
AKKIEMASMGSTTVFTANDLAKVPVAANVGAVIQLAPNTTRGDSRFGG
>11932676_1_519_+
LLHSGDDDAKARYLPGIASGETIATVAFTEENGRWDESGIEMEAAASDEGHTLTGTKSYV
IDGHIASLILVAARTPEGVSLFAVDGDASGLGRTPLSTMDQTRKQAKLDFDNTPATLIGA
AGSGWDTLRTMLQLAVVALASEQMGGAQECLDSAVQYAKDRVQFGRPIGSFQ
>11957309_1_587_+
EGLNVLQYFISTHGARKGLADTALKTANSGYLTRRLVDVTQDLVVTEEDCGTTNGALMRA
IVEGGEVIESLRDRILGRTVAEDVLHPENRAVLASAGTMLEEDLIDELELAGVDEVKVRT
ALTCETRFGLCAKCYGRDLGRGGLINLGEAVGVIAAQSIGEPGTQLTMRTFHIGGAASRA
AIASSVEAKSNGLI
>11954733_1_320_+
AKRGAAIIEARGASSAASAASATVDHARTWAQGTPDGDWVSMAVRSDGSYGVPEGLISSF
PVTIKDGAWTIVPDLEIDDFSRGKIDASVAELVEERDAVRGLGLI
>11964718_1_614_+
VVRGEKTAKDVMATVMAVAKKIKKTAVVSGVCDGFIGNRMIEQYGRQGGFLLDEGCTPAQ
VDKAMEKFGMAMGPFRMGDLAGNDIGWAIRKRRYSEKPHMKYSKTADLLCEKGRFGQKTG
AGWYDYVPGKRDAIPNAEVVAMIEAHRKAIGITPRKISDEEIVQRLVFSLVNEAAHILEE
GIANKASDIDIVYIFGYGFPAHR
>11944758_196_550_+
SKKVAYVTGGMGGIGTAICQRLHKDGFTVIAGCGPTRDFTKWLDEQKAQGYTFYASVGNV
GDWDSTVDAFAKAKAEHGSIDVLVNNAGITRDRMFLKMTREDWDQVIETNLNSMFNV
>12048925_2281_4007_+
PLSSLAALLRDDPSVRDALGRTAATVAVPEAVRAAYIAAIAETSSRSPIVVAVPTVAEAE
TLCDDLGTWLGPDAVEWFPAWETLPFERVSPSTETMGRRMRVMWRLGDPARSPRVVVAPI
RALLQRLGPHIEETRPVIVGVGDTVDSTQLVDELVGWGYRREYQVEHRGEVAVRGSIVDV
FPATANSPVRIDLWGDEVERLTEFSVGDQRSVASISEVEIHPARELLVTEEVAVRAAGXV
SAEPWGAAQWQRLADGETFDGMESWLPWLTDTEHVLFDLLDADAQVLLVEPKRLADRGAD
LLAEEADLADSLARTWGTDGASLRRLHLHFDRLLAHTAAPAWSVLATASGPDVPVLESHR
WPTAVGGGEALTARLGSLLADGYRVVVAAHNAGSLDRIDGMLGDSGLTLARHDAGVDPEG
LTLARPGGHLTVAPLHEGFIASEARLAVLAESDLTGRRRTHRKPKTPRKASRDAQAFFAD
LAPGAYVVHHHHGVARYGGMVTRSLPGPNNTSVDRDYLLLEYRGADKLYVPSDQIDAVRQ
YTGGSTPTLSRMGGSDFARTKAKVRSQVAEWHRN
>11928945_1_510_+
TADYNGMTWERIVDEKGIFWPCPEEGHPGTPRLYEGGQFAHPDGKARFHPITYRPPAEVV
DDEYPVWLTTGRVISQYLSGTQTRRIKPLVEQYPEPLCEMHPRLAAKVGVADGDLVRVSS
RRGEMVAPARVVESIRPDTVFLPYHWAGKKSANQLTIRSLDPISKIPEY
>11988894_239_728_+
TGDPIVTQRVQPDFVDVLDLDRFVRGDHHAMFRRMREEAPVSWHEEKVREGGFWNIVMHP
HLQTVNRDTELFSSQKAGSLMFENPAPSGFDSRGKLLIDTDPPLHTRYRRLINKGFTPRM
IGLLEQYLQYRAELIVDNVIEKGECDFVSGLAMELPLQAIAE
>12018637_1_1004_+
IIETTVGRVLFNQSTPPTVPYINQLMTKKSLKKIISDIIIRTDFTATAKFLDEIKDLGFF
WAYKGGLSFNLGDLITPSIKEQTLLEAQEEVDEVWENYNMGLITPNERYNQVIDKWTFAD
NKITDNLMREIALHKQGFNSVFMMLDSGARGSKQQIKQLCGLRGLMAKPRKSGDTGGAII
ENPILANFLEGLSVLEYFISTHGARKGLADTALKTADAGYLTRRLVDVAQDVIITEEDCT
TLRGIDTEALKDNENVIETLSSRIVGRYSLYDVLHPVTDEVLVEAREYISPEVATNIENA
GIEMVTIRSVLTCETKVGVCARCYGKNLATGRE
>12013953_1_950_-
EIRRIENRYNGTVNHYFLCDRGRFGYGYVNRDDRPRQPLIRQAEQLTVTTVDNALDSAIA
MVYGKKVLGIGSPRASLETNFALRELVGEANFATGMTAAEQARVALVAHILQTEGIDTPS
LRAIEDKDAVLVLGEDVTQTAPRIALALRQSAKNKAKQLAAERKTSDWQQLAVQNIAQHD
LSPVYITSLSGTRLDDIAETCFAAIPDQARLGFAVAHAIDNNAPAVLNMSLEALAWAKKI
AADLLAAEQPLVVAGTSAASIDLLNAAVSIVQALQVKGKQAAITLVVPEVNSLGVSLLGG
QDLEAALAALKAGQYD
>12006662_197_865_-
DVQDNLSAQSHERAAAAQKDGKFDNEIIPVAIPQRKGDPILLEADEGVRPGTTAESLGKL
RPAFAKDGNITAGNASQISDGGAAVIVCSAAKAKELGLTPLGEIVSIGQVAGPDASLISQ
PAQAIKAALAKANLAVEDVDLFELNEAFAAVGCQSMNDLGISDDIVNVNGGAIAIGHPVG
VSGTRIVLTLLNELQRRGGGTGAAALCGGGGQGDAMIVRTV
>11961598_1_602_-
ARNFDIRKNLLKYDDVANEQRRAIYGQRDDVLASESLAESFESMYEDVVGTVMTEFVPPQ
SIDDQWDIAGFEKALKADFDMDIPAQQWLDEDNHLEEVGLRAKVAAAAREAYKAHRANMG
DDVANMIEKQIMLQVLDRHWKEHLAAMDYLRQGIHLRGYAQKNPEQEYKRESFQLFQQLL
GAVKLEVVQSVARIHVPTE
>11966190_290_619_-
LVGIGPIYSDEILFTSGLRFDRNPASLSAQEVRRLYRAVVETMHDAIKYGGTAVDDPPFE
DLSGKTGGYGEYLAVYRKDGLMSPRARGPVVKRRYGHGWTFYCEQTQV
>11963370_1_609_-
TRFPIGISFPAGSGLVAFGAATGVMPLDMPESVLVRFKGKMQPGITLRDLVNAIPLYAIK
SGELTVAKQGKKNVFSGRILEIEGLPDLKVEQAFELSDASAERSAAGCTVHLNKEPIIEY
LNSNIVMLKWMIANGYSDVRTINRRIKAMQDWLADPKLMKADADAEYASVIEIDLADIHE
PIVACPNDPDDVKTLSDVAGAK
>11972020_1_642_+
ARKDEGDLIFRGEMGKFSAVADDIEERIATGQPVLVGTVSVEKSEVLSRELQKRGIAHEV
LNAKQHTREAEVVAQAGRIGGVTVATNMAGRGVDIILGGNPEGLAERDLAGEDIDPESEE
GLAFLDERRAHWAAEVKAEGDKVRELGGLYVLGTERHESRRIDNQLRGRAGRQGDPGESR
FYLSLEDELMRIFATGAIQFVMGKDWPEDVPIE
>12035345_481_1095_+
ANKAIVGQKIGMTQVWDADSQIQPVTVVKVDPCRIVAVRSADGADGYEAVQVTFGSRSAN
KLTLAEAGHFESAGVDPGVRLVELRMGDASSYEVGQQLDASIFEAGDRVDVAGVSKGKGF
AGAMKRHNFAGQPASHGAHKVHRKPGAVGACATPGRVFKGTRLPGRMGGEKVRHSTWRSS
GQTPRPVSCWSRDRYPVQRGPTS
>11960483_1_598_-
DEINRAPAKVQSALLEVMAEHQVSLGGKTHTLPDPFLVLATQNPIESEGVYPLPEAQRDR
FMMKVVLGYPSPGEEVAIVERMGRTPPKASQVISPDAVLELQAAARDLYIDRSVVEYAVN
LVLATRAPENFGLGDLRPLVEFGASPRASLALVKASRSLALLRGRSYVLPQDVFDVAPEI
LRHRLVLTYEALAQDIDT
>11959855_1_596_-
VPGVIGYDDTVLPQLTNALLAGHDLILLGERGQAKTRIIRALVGLLDEWLPVVAGSELAD
DPTAPVSPGAVAAVAEGGDDTPIEWLHRSQRYAEKLATPDTSIADLIGEVDPIKVAEGRH
LDDEGTIHFGLVPRANRGIFAMNELPDLSERIQVGLLNVLEERDVQIRGYRIRLPLDVML
VASANPEDYTNRGRLITP
>11973490_1_648_-
LIDGQWVAFPTFSDSERSTFDMVVAGRVVHNAAGESDVAIMMVEAESTEATWNLVKNEGK
TAPTEEVVAAGLDASKAFIKVLCEAQSQLAAVAAKPVEEFPLFLDYTADILTAVEDLAKD
DTAQALTIAAKQEREDRLDEIKSAVHLKLVGNVNEPNGQSGPFEGRQGEVSSAFRALQKK
LVRERVLRDHVRIDGRGLADIRALSAEVEVLPRVH
>11950855_1_567_-
AYTTIVAASAADPAPIQFYAPFAGAAIGEFFRDTGRPALIIYDDLSKQAVAYREVSLLLK
RPPGREAYPGDVFYLHSRLLERAAKIINNDKIAREMNDLPDSLKNSGMVKGGGSLTALPI
IETQAGDVSAYIPTNVISITDGQIFLESNLFNAGIRPAINVGISVSRVGGNAQIKSMKKV
AGTLKLDP
>11995197_1_769_-
QSNDTVQGGNNYMTDTVNDVDRIILTNETHSIPNGEVRDSETRHVFSIEEFWLLDSAIRL
HITDNLVETALNNKVVVDTTLAERGQFPVDLGTQVSPYSGPRFQGMTYQQWDKINPNPDL
LEDPNTNIVEADGVAGISAGDKVYFVYRASELPTQTVDLTKLNTVDYSFELRGGGLRDLV
IVDEDALSQDLVLNFDAGGGSTTTAGDQFQGWSQSDTLQIIDGATVRAADMENVNELEII
DLVASSNIAQTWTIE
>12006158_45_860_-
LFGFDNIGPVEYWYGIPSALRADGAKVYVTQVSAANSTEVRGEQLLTQVKQILAATGAAK
VNLIGHSHGGPTIRYVASIRPDLVASVTSVGGVNKGSAVADVLLGVAPPGTLANSVVVSV
TNGLATVINFLSGGSGLSQNALAAAKSLSTAGSLKFNQAHPEGIPTSACGEGAYTVKGVS
YFSWSGAKPYTNVFDIMDPALALTSLAFGGAKTDGLVASCSTHLGRVIRDDYAMNHMDEV
NQTVGLINIFETNPVTLYRQQANRLRGMGL
>12030209_1_196_+
NMKKPIVGFIAGVTAPAGKRMGHAGALISGGADTADAKLAVMEECGFKVTRNPSEMAKLL
KAML
>12005406_231_853_+
RARLLIAGISVGAVLVPALGASAAVEPPRPAFYEAPATLPAGNGTIIRSEPLTFTLDPGK
LSSLALSSTRVLYTSTDRAGARIAVSGSVLIPKARWIGFGARPVIGYAVGTQGLADRCAP
SRMQSEGFEYESLFIAGLLARGYAVAMTDYQGLGTAGVHTYMNRVAQGRAVLDMVRAAQR
LPGSGLSATTPVGLVGYSQGGGASAS
>11951407_35_569_+
NTNGKITQVIGAVIDVEFPRKSVPKVYDALSVKEFDLILEVQQQLGDGIVRCIAMGSSEG
MRRGLSVENTNSPIKVPVGIGTLGRIMDVLGKPIDECGPIDTKEFMTIHRKAPSYEDQAG
SNELLETGIKVIDLVCPFAKGGKVGLFGGAGVGKTVNMMELIRNIAIEHSGYSVFAG
>11999697_1_803_-
DVYVPLGLAKRHGLRKGDAVTGAVRAPRDGEEAPQVQGTGRNARQKFNPLIRLDTVNGMA
PDEARKRPEFGKLTPLYPQDRLRLETDATALTTRIIDLVAPIGKGQRGLIVSPPKAGKTL
ILQAIANAITTNNPEAHLMVVLVDERPEEVTDMQRTVKGEVIASTFDRPAEDHTTVAELA
IERAKRLVEMGHDVVVLLDSITRLGRAYNLAAPASGRILSGGVDSSALYPPKRFFGAARN
IENGGSLTILATALVETGSKMDEVIF
>11970234_273_635_-
KLKSIMMDQSFLVGIGPIYSDEILYTAGLRFDRNPASLSAQEVRRLYRAVVETMHDAIKY
GGTAVDDPPFEDLSGKTGGYGEYLAVYRKDGLMSPRARGPVVKRRYGHGWTYYCEQTQV
>12043487_962_2068_+
EEPRAQALRSIFGATLLVASMALSACGSRGETGATTSGGEGATKVAKIGVIAPLSGDLAV
LGLGIKNSVDLAIKQANESKAIPGWTLELAAEDDQATPDVGKNAATKLSGDKEVIGVVGT
LNSSVALQVQPVLASASIVQVSPANTGVSLTKGEDAASPKRPYATYFRTCTNDAVQGPFA
ARYLYEAGFTEVATVHDKKAYGQGLVAAFTEEFEKLGGKIVAAETINPDEDKYDAVVSAI
KPKAPKAVYYGGEYPNAGPLSQQMKSQGLNVPLMGGDGIFDGKFIELAGATAEGDMSTSV
GAPTDSTEAGKGFLEQYTAAGYTDPAAAYGGYSYDAANAIINALRSRSRPRRAPRRPARP
PSPSWAR
>11932780_1_519_-
DYIKNMITGAAQMDGAILVVAATDGPMPQTREHILLAKQVGVPKMVVFLNKCDMVDDPDM
IELVEEEIRELLTKQGFDGVNTPVIRGSGLKASEATSLDDEWAKKIVELMSALDTWIPIP
ERDIAKPFLMPVEDIFTIEGRGTVVTGRIERGVVKINEEIEIVGLKDTVKTT
>11990942_67_740_-
TRTYSKLVSPATTTTREVPAQYATRTYQKLVSPATTTSVEVPAEYSNRTYQKLVSPATTT
TVEVPAQYETRTVTKLKSPATTESVSVPAEYKTRTVQKVKAPASSTSQDVAAQYETVTMS
KVSSPATTTTVDVPAEYKTITKKRLVKPGGFTEWREIVCGSKVTSELVISVQRALKAAGY
DPGPQDNVLGSQTKSALVKYQKDKGLPIGQLDMQTLKSLGIEQ
>12025709_84_659_+
ALSLTKGGNVSLTKLAPALTAVSVGLGWDVRTTTGADFDLDASALMCGANGKVPSDGHFV
FFNQMKSPDGSVEHTGDNITGEGEGDDESINVNLSTVPADIEKIVFPVSIYDGPNRGQSF
GQVTNAFIRVVDRATNIELARYDLTEDASTETAMIFGELYRNAGEWKFRAIGQGYADGLG
GIARDYGVNV
>12021735_1_627_+
HPNPVPEADIVTFTTHKTLRGPRGGTILCREEHAKAIDKAIFPGLQGGPLEHVIAAKAVA
FREAADPSFADYAAGIVANAQALAQALAAQGFRLVSGGTDNHLLLVDLRPFNADLTGKVA
QASLDAAGITLNKNTVPDDPRSPFVTSGVRIGTPAVTTQGMGPAEMPEIAELIAAVLSKP
DDAAVHAEVAERTAKLCARFPVYPDAVG
>12008115_1_849_+
ANAERYGIYEGGSMTLESYDAFVLASKSGVPFEQAKQLLKVTNLDYIKPEKLTAIEVGYK
SAVKKFVVDVNGYFNIYEDFITQSSVVSIDSTTHQGKTLYGVNDVFAGRASSPTTWRPYV
NTAGKVYSWGSAIGMSYRIKKGYVFSGNYSYLDFKAKDTTVIIEDLGFNTPNHRFVLGLG
NRNVGNNFGFDISYKWQSAFDWTSDFASGVVDNYGSLDAMVSYTFVEAKTQLKLGATNLT
GTNLNGEEFRTNVGGPFIGRTFFLGVTVDGLFAEPKKAKADL
>12046499_1196_2005_+
STRVLTKEDIITIVNYLVQLINSKAEVDDIDHLSNRRVRTVGEQLYAQFSVGLARMSRTI
RERMNVRDNEVFTPIDLINARTLSSVINQFFGTSQLSQFLDQTNPLSEITHKRRISALGP
GGLSRERAGFEVRDVHYSHYGRLCTIETPEGPNIGLISTLCVHAKVNSMGFLETPYRRVI
EGHVQLSPDDVDYLSAAQEDFKTIGQATGNFDKKTGSFFEKNIKSRNQGEFPVLSPDQLE
YIDVASNQIVGVSASLIPFLENDDANAP
>11973390_1_648_+
ERLEAATAAAEQAEALAQERREAAADAGAEATTPERVATFVDQGDSVQSDQATVAPLAMN
AGAADASGLIALAQRLHDEHVAEGQNTRERLISEGQTKHDELVGYAQSRHDELLSIGQAR
HDELISSAQARHDELIATGEATHNSLLEDATTRRDQMLAEATEASETMLREGTTTRDTML
AEATEARDTMLAEATTSRDTMLLEATTSRDTMLAE
>11994070_1_760_-
DFFVDYNRRFTDLPMLVTLEHQESGDSWQAGKYLVAGDIDIPEQDSENAMWKTAVLDQRS
GQVCIPHGSVGFRYGDDGWGKWNLELGDLEPALTLLGRHDDVALVRFPRFDSPSGAVVYE
ERGVPVKRVGDRVVTTVLDLMFAHYNVMRPGLPGMWSTGYADAAAVNTPAWQEAITTVPA
AQVIRLAREWADNAVDTQGRGMILMGAGTNHWFHSDQIYRAMLVLTSITGCQGRNGGGWA
HYVGQEKIRPIM
>12015939_550_936_+
NLIQTLEQEEIARLNKTIPEFAPGDTVVINVNVVEGTRKRLQAFEGVVIAIRNRGLNSSF
IVRKISSGEGVERTFQTYSPLIASIEVKRRGDVRRAKLYYLRDRSGKSARIKEKLAPKKV
KTASVAA
>12031947_139_747_-
ARYTGPKTKISRKFGQAIYGDDKSFEKRKYPPGQHGPNKRRGAKKSEYAVQLAEKQKAKY
TYGILERQFSNLFKKAHSSKGVTGEVLLQLCESRLDNVVYRLGIGKSRNGARQLVSHRHI
TVNGELVNVPSYLLKPGDVVAVREKSKSLQIINESLEQSRSNYDWLTWNSETKSGEFKSI
PERVQIPEVIKEQLIVELYSK
>11987474_1_218_-
EEVPVQLGRQRPTLTRFAPENPKPIEITDPVEITVDGRTMTVQNGDLLIDAVERHGVYIP
RFCYHPRMEPV
>12011897_1_847_+
ADNDKLTIGLLKLAEEDPTFRVRTDEESGQTIISGMGELHLEILVDRLKREFKVEVNQGA
PQVAYREAITKKVDHREVYKKQTGGRGKFADIYVEVGPAEKEGEHFEFLDEIKGGVIPKE
FIPAIKKGLESAMGEGVLAGFPVSGIRCRLHFGSFHDVDSDALSFEIAGRMAFKAACRQA
NPILLEPIMAIEVVTPEEYMGAVVGDLNKRRGQMEGMDSRGKDRVVKAKVPLSEMFGYVT
QLRTISSGRAASTMQFSHYSQAPRNIQDEVVAKVRGLAAKA
>11993076_1_754_+
LYSEAARAAILRGVNQLADAVKATLGPKGRNAILDKKFGAPTITKDGVTVAKEVELKNPY
ENMGAQLVREVASKTSDTAGDGTTTATVLAQAIYREGVKNITAGANPMEIQRGINKAVEV
VIGELKKLSKPCQNKTEISQVGTISANNDKTIGDLIAEAMEKVGKDGVITVEEAKSMTTS
LDVVEGMQFDRGYISPYFVTNAERMEAVMDEPLILINEKKVSSMKDLLPVLEQVAKLGKP
LIIIAEEVEG
>12039757_256_1020_+
SILNFHRPDKIILQKANDFEGTFEFKPLEPGFGQTVGNSLRRVLLSSLEGYAISAVRIAG
VEHEFSTIKGVIEDVVEIILNLKKIRIKLKNPADDIREQKIYLTISGKEQFVAGEIEKNS
NVFQITNPDMVVCHMEPFVNLEIEMTITKGRGYVAADEVSTKDLPLGVIPVDAIYTPIRN
VSYSISNTRVGQKTDYERLILNLQTDGTIHPEEAIKEASRILIHHLLLITDENITFEDAI
RKEDTIVMSMYFI
>11953589_1_576_-
VGQIIPWNFPILMAVWKLAPALAAGNCVVLKPAEQTPWSILKLIELVGDLLPDGVLNIVN
GFGVEAGKPLASSPRIAKIAFTGETTTGRLIMQYASQNLIPVTLELGGKSPNIFFEDVAD
SRDSFYDKALEGFTMFALNQGEVCTCPSRALIQSSIYDQFLPDAIDRVGQIVQGNPLDTD
TMIGAQASNDQ
>11944294_166_549_+
SQGKIVQCIGAVIDVEFSRESIPKVYDALVMEGSELTLEVQQQLGDGVVRTIALGSSDGL
RRGMVVKNTGEQIKVPVGTKTLGRIMDVLGRPIDEMGAIGSEQTMSIHRSAPAFDELSAS
TELLET
>11949313_1_563_-
VGRIRYLGVLLYDADLIEQAASTPNEQDLYEEQLKMFLDPHDPKVIAEARRQGIPENWLE
SAKKSPVYKMAVDWKVAFPLHPEYRTLPMVWYIPPLSPIQNAAERGEMGMNGIIPDVKSL
RIPVKYLANLLTAGKEQPITHALERMLAMRAYMRGKHVDKVENFGVLRHVGLTKALVEDM
YHIMAI
>12033489_646_969_-
EAEKVRRDYDATLAEARTQASATVDEARARGEARRAELTAAAESDAAEIRSAALAELNAE
RAEALSGARTQVAELAGTAASKVLGRTVDPAVAQRIAETYLAPSEN
>11942972_1_370_+
IDAAVASLGRVNRYPGKIKPLAVASATRFPSYPDVPTFAELGYPEVDMPGWGAAFVPAKT
PKAIVDKLNTEMGRILVMPDVRAKLLELGFEPAPWSPDKTRRFMKDQLALTQKLIDAGRV
KL
>11991558_142_744_-
AKLSRREGTDLFLKSARRSISDKCKFESKPGQHGRTSGQRTSDFGLQLREKQKVKRMYGI
LERQFRKYFEEADRRKGNTGANLLFILESRLDNVVYRMGFGSTRAEARQLVSHKAVTVNG
QSVNIPSYMVKTGDVVSVREKSKKQTRVSEALQLAQQVGLPAWVEVNLDKVEGVFKKVPD
RDEFAADINESLIVELYSR
>11941718_1_542_+
TGNTRRFLGIGRLAAMLFLESIKLTKNAIALPFVSSAKTPLTGQVTSGRQFASAGVSMER
VNAIRTRTRSTLNHIALTCLDGALRSYLKDQGVELRRPITIQMPVNLRKEGEKTAGNKIG
IIQVELSPPTDDPYIRLRNIGYSLRNVRTMVDSVAPEAIESYTIITGLVAQIAEMLKLSN
>11977066_1_664_+
PTSPGRRGVVKVVRDHLYKGAPHAALLEPQFQQAGRNNNGHITTRHKGGGHKHHYRVVDF
LRTKDGIPAKVERIEYDPNRSAHIALVCYADGERRYIIAPRGLEVGASIMSGAEAPIRVG
NTLPIRNIPVGSIVHCIELQIGKGAQIVRSAGTSATLLAREGIYAQVRMRSGEVRKIHIE
CRATMGQVANEEHSLRRLGKAGAKRWKGIRPTVRGVVMNP
>12011019_1_913_+
TSDVYAYEREGNQASAFVSTLGTTLRTYNVKEGDNLITKASDSPSTSYVDQDSSKTLVMI
ANVNFKSKVNVEKMTVTVTDADNVVDTLSVYANAPMNDPTSVKLDEVTVGNGTQTKDLSV
YRDLQGLTRLYFYVETETNATDAKNFTVSINNNSFPGAEYVASNNTVTASEINGSATSSV
MTTKTAVLNALARTDGFSSSSETVVAGDKVYLGEFSVSHNNVRDVKVTSITVSLSGTNSV
NVGQYVNNLTLSGENMEIVKSVTSSFSQPVVFNSLNFMVPKNTTKKFKLYGNINTSFTGN
LQL
>12022005_512_1075_-
WTSPAAGWFRYFREKLRQRAGLTAVKGERIRVECRVFDGLRTPVRDALIEIWQANAAGRY
AHPGDKQDKAADPHFHGWGRGCTDFDTGLCTFDTVKPGAVVGRNGRLMAPHINLWIVARG
INIGLNTRMYFSDEEEANANDPVLNGIEWEVRRKTLIGQREASASQVVYRFDIYLQGPEE
TVFFDI
>11993666_1_757_+
SRWGLRGSEDLGGGLRAIFQLEQGFNIDTGAPSSTREFHRQAFVGLSGGFGTIEIGRQYD
TIDQMYANYDAMGSSGFSANGALSTFCSATASAASAQTTGLGARGLGDCVVRQDNAIQYT
TPAMGGFGAKLMWAPGEDKGVASAGRATGGQVFYANGPIGVGAGYQSNKASGASTISNYM
VGASYDFGVAKLYGAFEGGRNKNAAVNGKDNGAVIGVVAPLGAFTLLANYARENNKTAGA
KFADSTGLGLMG
>12048859_1936_2417_-
DQLSPDLELHPLQGKPLTLADQVVMFHLVVVVVDPYTVESSWLLDTAGEMLTQFFGADCR
VAFVATADEYDTKAFLGPWAERLLTYADPDRTLAKAAEVTELPAILHIDNDCNIVGRAEG
WQPDEWRELAHRLAKDMXVVAPPIPKVGDPVAFAGSPAT
>11961894_195_603_+
DYRTETDSMGDVKVPADAYYGASTQRAVDNFPISDLRFNRRFIWALGLIKGSVATVAAER
GDKDAEASDATRRAADEVMEGALDAQFVLDIFQTGSGTSTNTNANEVIAARASELLDGKF
GTHRVHPNDDVNYAQ
>12035991_1183_1487_-
LEAFEADPQTSAVMMIGEIGGSAEEEAAEYIAEHMTKPVAAYVAGQTAPAGKKMGHAGAI
VSGGKGTAAAKMEALEAAGVKVGANPTECGELMVEIVKNL
>11930235_1_513_-
DLINAKPISAAVREFFGSSQLSQFMDQTNPLSEITHKRRVSALGPGGLTRERAGFEVRDV
HPTHYGRVCPIETPEGPNIGLINSLALYARTNEYGFLETPYRKVVDSKVTYQIEYLSAIE
EGSYIVAQANAALDGVGTLTDSLVTCREKGETILAEPSRVQYMDVAPGQI
>12043355_1_1495_+
KTLAKGSALLDGELDDLSDGDTLPGSVAFKLHDTFGFPLEVTEEMAQLRGHEVDHQGFDT
EMAEQRARAKAASRGTGVEVGDEADAYRRMITEGGPTEFVGRETPSAEATVLGVVGDWVV
LDRTPFYAESGGQVGDTGSLSWPGGGARVIDTTNALPGLIRHRLVAGADTPAVASRVTAE
IDNDRRDAIRRNHTATHLLHWALRQVLGDHVKQQGSLVDDARLRFDFSHFQAITPDELRR
IEDLVNGVVLTGAPVSHDEMTRAAADERGAIAFFGDKYGDDVRVLEAGPSVELCGGTHVS
ALGQIGAVKVVSEASIGSNIRRLEATTGLNTVSVCDXDEAMLGELATELGTSVDELLGSV
RKRNDENRALRAEVAQLRSEGARARAMALTDLAVDGVIVARVEAETRDEVRDQALALRDR
PGIRAVALGAVPGGKGVTLVVATQPDGPLHAGDLMAPAARAISGGGGKGADLAMAGGKNA
DGLDEALELLRVAFETA
>12033099_584_1363_+
RTLPGPGDPLSIAYLTYRGKPHVGGQGVYTRHLTKALADLGHHVEVLSGQPYPTLDERVP
LIKLPSLDIYNDHFPMRMPGLWELKDFADWAEVTSFSAGTFPEPLAFSIRAARWLAQHGD
RFDLVHDNQSLGYGLLATSAKGXPVLGTIHHPITVDRRVEMEHAEDWKARWGKRRWYRFT
RMQTRVAKRLSRIITVSENSATDILADHDVSPDRLHIVPVGVDPNLFRPLTGVERVPRRI
ISTASADVPMKGQRFLLEA
>12046653_670_1550_-
TQPFYVAPEQVMKDRADYARKGISRGRSLIGLSCSEAILICAENPSRLLRKISEIYDRIA
FAGVGKYNEFDQLRIAGVRSADLKGYAYSREDVDGRSLANGYAQMLGNVFTHEMKPMEVE
ILVAEVSGVPSDDRLFHILYDGTLIDQSGFTVLGGDADAVRDRVSAEFEGTPDLATGLRL
AAAXLAGPERALSASDLEVAVLDRQVEHRSFRRLAEGEVDEILGGHVGGATAQTEVESVP
EAADLPLAATVTTDTGATDLATAEPRQATGVSSPSESNESKAESDDDEAAGT
>12048695_2121_3107_+
GPDTVARFATPSAGTVEFDDVIRGHVSFECANLEDFVIARSDGSVTFLLANAIDDDAMGI
THVMRGEDLLNTTPKSLLLRQAIGGGEPPVYAHLPLIVGEGRKKLSKRRDDVAVENYRDA
GYLPEAMVNYLALLGWGPSDGIEVRPLNEIVEMFSLEAINPSPAAFDAKKLAHVNAEKLR
ALDADEFLRASEPFLAGAPWEPAGFDRDVFVAIAPEVQSRVKTLGEVPAMVDFFFLDAPL
MDEASVAKAITNNPDAPELLAGAIRRFESETWSAEALHAATLELGEAHGLSWARRRLQYG
WPSPGAPWARHSSRPWSFWGGRPPWID
>11954057_165_577_-
AVNRTFIICKPDAVERNLVGEILGRFEAKGLRLVAAELRVIDVETSRRHYAEHVEKGFYA
ELEDFITRGPSLLAVLEGPTDTWAMVRSMMGATNPADAAPGTIRGDLGTLFTENLIHGSD
SGDSAAREIAIFFPNL
>11994020_1_632_-
KLCNIALATLLAAAGITAFAAETKEQFFPGLPYRTGAYAPNGVPWANGYADYLKLVNVRG
GINGVKIVYEECETAYDTARGVECYERLKGKFGGATVFQPLSTGITFALTEKAPGDKIPL
ITAGYGRSESQDGLVFKWNFPMAGTYWLAADALVQTLGKKEGGLDKLKGKKVTLVYHDSP
YGKEPIPLLQERAAMHGFDLQLLPVTAPG
>11998917_1_797_-
SILRSQLANFNSQTELEEVGTVLQVGDGIARVYGLTQVKAGELVEFQNGIRAIALNLEQD
NVGVVLMGPSEEIKEGDSVKRTGKIASINVGEGLLGRVVNSLGEPIDGKGPIGGVLYDMP
LERKAPGVIYRQPVNEPLQTGIKAIDAMIPIGRGQRELIIGDRQTGKTAIAIDTIINQKE
FYERGETVYCIYVACGQKASTVANIAKTLEEAGAMPYTVIVAANASDPAPNIFFAPFSGA
AIGEFFRDTGRPALIVYDDLSKQA
>12001097_477_815_+
AHNPQNYLAVIKVIGVGGAGCNAVNRMIDAGLKGVEFIGVNTDAQALLMSDADLKLDIGR
ELTRGLGAGSDPEVGRQAAEDHRSDIEESLRGADMVFITAGEGGGTGTGAA
>11942966_1_545_+
LKYDEVMNEQRKVIYRRRDQVLDGLDLRDEALEALADAVDTSIRTYCVSEFSEEWDLKGL
LAEIGTFWPTELTEDALAAAVSTDEVYDLLMGEANGQYHAREESLGEDTMRDIERQVMLR
IIDARWRDHLREMDHLEDGIGLRAMGQRDPLTEWQREGYGMFEQLIHTIAQEFVKYLMHV
N
>11994208_1_761_-
SIIPASMIRQVDILTGGASAVYGSDAVAGVVNFILDTEFEGFSLSGGYSAYQHNNDNEYM
QERQTARNFPFEDGNSGFDGIARNIDLAWGSSFGDGNGHAAAWLTYRQNDALFHGQRDYS
SCALNAAGTACGGSGTNATGNFFLNGRQASLNANGTWRTGFGQPYNYAPVNYYQRPDERY
SAGMSINYDANEYFRPYAELMFVNRNDSIQVAESGTFFAQELSLPCSSPLLGTACRDLNI
NPASGPVSVYVG
>11964992_1_615_+
TSDMHPFIHPLSTAVDPAWQSKSDWEIYKGFAKKFSEVCVGHLGVEREMVLSPLMHDSPA
ELAQPFGVQDWKKGEIDLIPGKTAPNMAVVERDYPNVYKRFIALGPLMNKVGNGGKGIAW
DTKIEVTQLGQLNGLTKAEGVTCGMPKIETDIDACEVVLQLAPETNGHVAVKAWEALGKQ
TGLDHKHLALYREDEKIRFRDIQA
>11926781_1_235_-
RLILLGAPGAGKGTQATFICQKYGIPQISTGDMLRAAVKAGTPLGVAAKKVMDSGALVSD
EIIIGLVKERIAQADCA
>12000731_1_502_-
SRVGKLPVTVPAGVDVSIQGSQISVKGAGGTLQLSLNDLVTVANDAGKLNFQPANESREA
NAMSGTMRQLVNNMVLGVTKGFEKKLSLVGVGFKAQATGAKLNLAVGYSHPVNFDMPAGI
SVATPTPTEILIKGADRQRVGQIAAEIRAVRPPEPYKGKGIRYADE
